# Supplementary material for: Myosin V executes steps of variable length via structurally constrained diffusion
Source: eLife. 2020 Jan 15;9:e51569. doi: 10.7554/eLife.51569 (PMC7054003; doi:10.7554/eLife.51569)
Supplement: Source data 1. [file elife-51569-data1.zip]

Archive with 332 entries (309 files):
- myosin_elife_source_data/
- __MACOSX/._myosin_elife_source_data
- myosin_elife_source_data/.DS_Store
- __MACOSX/myosin_elife_source_data/._.DS_Store
- myosin_elife_source_data/Figure 7/
- myosin_elife_source_data/Figure 9/
- myosin_elife_source_data/Figure 8/
- myosin_elife_source_data/Figure 6/
- __MACOSX/myosin_elife_source_data/._Figure 6
- myosin_elife_source_data/Figure 4/
- myosin_elife_source_data/Figure 3/
- myosin_elife_source_data/Figure 5/
- myosin_elife_source_data/Figure 7/constraint_significance.pdf
- myosin_elife_source_data/Figure 7/theory_constraint_significance/
- myosin_elife_source_data/Figure 7/.DS_Store
- __MACOSX/myosin_elife_source_data/Figure 7/._.DS_Store
- myosin_elife_source_data/Figure 7/Figure 7 - Constraint Significance.py
- __MACOSX/myosin_elife_source_data/Figure 7/._Figure 7 - Constraint Significance.py
- myosin_elife_source_data/Figure 9/.DS_Store
- __MACOSX/myosin_elife_source_data/Figure 9/._.DS_Store
- myosin_elife_source_data/Figure 9/theory_run_length_off_axis/
- myosin_elife_source_data/Figure 9/run_length_off_axis.pdf
- myosin_elife_source_data/Figure 9/Figure 9 - Run Length Contour.py
- __MACOSX/myosin_elife_source_data/Figure 9/._Figure 9 - Run Length Contour.py
- myosin_elife_source_data/Figure 8/.DS_Store
- __MACOSX/myosin_elife_source_data/Figure 8/._.DS_Store
- myosin_elife_source_data/Figure 8/experimental_force_response/
- myosin_elife_source_data/Figure 8/force_dependence_free_diffusion.pdf
- myosin_elife_source_data/Figure 8/Figure 8 (Supplement 1) - Free Diffusion Force Response.py
- myosin_elife_source_data/Figure 8/force_dependence.pdf
- myosin_elife_source_data/Figure 8/Figure 8 - Force Response.py
- myosin_elife_source_data/Figure 8/theory_force_response/
- myosin_elife_source_data/Figure 6/myosin_binding_times.pdf
- myosin_elife_source_data/Figure 6/myosin_Fig6_code.ipynb
- __MACOSX/myosin_elife_source_data/Figure 6/._myosin_Fig6_code.ipynb
- myosin_elife_source_data/Figure 6/any_head_fp_force.txt
- __MACOSX/myosin_elife_source_data/Figure 6/._any_head_fp_force.txt
- myosin_elife_source_data/Figure 6/leading_head_bind_force.txt
- __MACOSX/myosin_elife_source_data/Figure 6/._leading_head_bind_force.txt
- myosin_elife_source_data/Figure 6/leading_head_bind_pos.txt
- __MACOSX/myosin_elife_source_data/Figure 6/._leading_head_bind_pos.txt
- myosin_elife_source_data/Figure 6/trailing_head_bind_force.txt
- __MACOSX/myosin_elife_source_data/Figure 6/._trailing_head_bind_force.txt
- myosin_elife_source_data/Figure 6/.ipynb_checkpoints/
- myosin_elife_source_data/Figure 6/trailing_head_bind_pos.txt
- __MACOSX/myosin_elife_source_data/Figure 6/._trailing_head_bind_pos.txt
- myosin_elife_source_data/Figure 4/BD_step_distributions/
- myosin_elife_source_data/Figure 4/.DS_Store
- __MACOSX/myosin_elife_source_data/Figure 4/._.DS_Store
- myosin_elife_source_data/Figure 4/Figure 4 (Supplement 1) - Step Distributions Free Diffusion.py
- myosin_elife_source_data/Figure 4/step_distributions.pdf
- myosin_elife_source_data/Figure 4/step_distributions_free_diffusion.pdf
- myosin_elife_source_data/Figure 4/experimental_step_distributions/
- myosin_elife_source_data/Figure 4/Figure 4 - Step Distributions.py
- myosin_elife_source_data/Figure 4/theory_step_distributions/
- myosin_elife_source_data/Figure 3/Figure 3 (Supplement 1) - Constrained Diffusion Alternative Projections.py
- __MACOSX/myosin_elife_source_data/Figure 3/._Figure 3 (Supplement 1) - Constrained Diffusion Alternative Projections.py
- myosin_elife_source_data/Figure 3/diffusion_figure_8IQ.pdf
- myosin_elife_source_data/Figure 3/diffusion_figure_free_alt_projections.pdf
- myosin_elife_source_data/Figure 3/.DS_Store
- __MACOSX/myosin_elife_source_data/Figure 3/._.DS_Store
- myosin_elife_source_data/Figure 3/diffusion_figure_constrained_alt_projections.pdf
- myosin_elife_source_data/Figure 3/Figure 3 (Supplement 3) - Volume Exclusion Diffusion.py
- myosin_elife_source_data/Figure 3/Figure 3 (Supplement 7) - Alternative potentials.py
- myosin_elife_source_data/Figure 3/diffusion_figure_volume_exclusion.pdf
- myosin_elife_source_data/Figure 3/theory_diffusion_contours/
- myosin_elife_source_data/Figure 3/experimental_diffusion_contours/
- __MACOSX/myosin_elife_source_data/Figure 3/._experimental_diffusion_contours
- myosin_elife_source_data/Figure 3/Figure 3 (Supplement 5) - 4IQ Diffusion Contours.py
- myosin_elife_source_data/Figure 3/BD_diffusion_contours/
- myosin_elife_source_data/Figure 3/Figure 3 (Supplement 4) - Diffusion Contours Under Load.py
- myosin_elife_source_data/Figure 3/diffusion_figure.pdf
- myosin_elife_source_data/Figure 3/Figure 3 (Supplement 6) - 8IQ Diffusion Contours.py
- __MACOSX/myosin_elife_source_data/Figure 3/._Figure 3 (Supplement 6) - 8IQ Diffusion Contours.py
- myosin_elife_source_data/Figure 3/diffusion_figure_alt_potentials.pdf
- myosin_elife_source_data/Figure 3/Figure 3 (Supplement 2) - Free Diffusion Alternative Projections.py
- myosin_elife_source_data/Figure 3/kl_divergence_contours/
- myosin_elife_source_data/Figure 3/diffusion_figure_force_dependence.pdf
- myosin_elife_source_data/Figure 3/diffusion_figure_4IQ.pdf
- __MACOSX/myosin_elife_source_data/Figure 3/._diffusion_figure_4IQ.pdf
- myosin_elife_source_data/Figure 3/.idea/
- myosin_elife_source_data/Figure 3/Figure 3 - Constrained Diffusion Contours.py
- myosin_elife_source_data/Figure 5/Figure 5 (Supplement 1) - Brownian Dynamics Force Step Distribution.py
- myosin_elife_source_data/Figure 5/force_step_distributions_BD.pdf
- myosin_elife_source_data/Figure 5/theory_force_step_distributions/
- myosin_elife_source_data/Figure 5/.DS_Store
- __MACOSX/myosin_elife_source_data/Figure 5/._.DS_Store
- myosin_elife_source_data/Figure 5/force_step_distributions.pdf
- myosin_elife_source_data/Figure 5/Figure 5 - Force Step Distribution.py
- myosin_elife_source_data/Figure 5/BD_force_step_distributions/
- myosin_elife_source_data/Figure 7/theory_constraint_significance/theoryStDev_vs_muc_thetap95.txt
- myosin_elife_source_data/Figure 7/theory_constraint_significance/theoryBindingTime_vs_muc_thetap95.txt
- myosin_elife_source_data/Figure 7/theory_constraint_significance/theoryStDev_vs_muc.txt
- myosin_elife_source_data/Figure 7/theory_constraint_significance/theoryBindingTime_vs_muc.txt
- myosin_elife_source_data/Figure 7/theory_constraint_significance/theoryStDev_vs_muc_thetap65.txt
- myosin_elife_source_data/Figure 7/theory_constraint_significance/theoryBindingTime_vs_muc_thetap65.txt
- myosin_elife_source_data/Figure 9/theory_run_length_off_axis/theoryRunLengthContour_const.txt
- myosin_elife_source_data/Figure 8/experimental_force_response/kad_velocity.txt
- __MACOSX/myosin_elife_source_data/Figure 8/experimental_force_response/._kad_velocity.txt
- myosin_elife_source_data/Figure 8/experimental_force_response/gebhardt_velocity.txt
- __MACOSX/myosin_elife_source_data/Figure 8/experimental_force_response/._gebhardt_velocity.txt
- myosin_elife_source_data/Figure 8/experimental_force_response/clemen_velocity.txt
- __MACOSX/myosin_elife_source_data/Figure 8/experimental_force_response/._clemen_velocity.txt
- myosin_elife_source_data/Figure 8/experimental_force_response/mehta_velocity.txt
- __MACOSX/myosin_elife_source_data/Figure 8/experimental_force_response/._mehta_velocity.txt
- myosin_elife_source_data/Figure 8/experimental_force_response/kad_ratio.txt
- __MACOSX/myosin_elife_source_data/Figure 8/experimental_force_response/._kad_ratio.txt
- myosin_elife_source_data/Figure 8/experimental_force_response/clemen_runlength.txt
- __MACOSX/myosin_elife_source_data/Figure 8/experimental_force_response/._clemen_runlength.txt
- myosin_elife_source_data/Figure 8/experimental_force_response/uemura_velocity.txt
- __MACOSX/myosin_elife_source_data/Figure 8/experimental_force_response/._uemura_velocity.txt
- myosin_elife_source_data/Figure 8/theory_force_response/theoryStepRatio_const.txt
- myosin_elife_source_data/Figure 8/theory_force_response/theoryStepRatio.txt
- myosin_elife_source_data/Figure 8/theory_force_response/theoryRunLength.txt
- __MACOSX/myosin_elife_source_data/Figure 8/theory_force_response/._theoryRunLength.txt
- myosin_elife_source_data/Figure 8/theory_force_response/theoryRunVelocityLowATP.txt
- myosin_elife_source_data/Figure 8/theory_force_response/theoryRunVelocity_const.txt
- myosin_elife_source_data/Figure 8/theory_force_response/theoryRunVelocity.txt
- myosin_elife_source_data/Figure 8/theory_force_response/theoryRunLength_const.txt
- __MACOSX/myosin_elife_source_data/Figure 8/theory_force_response/._theoryRunLength_const.txt
- myosin_elife_source_data/Figure 8/theory_force_response/theoryRunVelocityLowATP_const.txt
- myosin_elife_source_data/Figure 6/.ipynb_checkpoints/myosin_Fig6_code-checkpoint.ipynb
- myosin_elife_source_data/Figure 4/BD_step_distributions/sim6IQ_const.txt
- myosin_elife_source_data/Figure 4/BD_step_distributions/sim6IQ_free.txt
- myosin_elife_source_data/Figure 4/BD_step_distributions/sim6IQRaw_const.txt
- myosin_elife_source_data/Figure 4/BD_step_distributions/sim4IQRaw_free.txt
- myosin_elife_source_data/Figure 4/BD_step_distributions/.DS_Store
- __MACOSX/myosin_elife_source_data/Figure 4/BD_step_distributions/._.DS_Store
- myosin_elife_source_data/Figure 4/BD_step_distributions/sim8IQRaw_const.txt
- myosin_elife_source_data/Figure 4/BD_step_distributions/sim4IQ_free.txt
- myosin_elife_source_data/Figure 4/BD_step_distributions/sim4IQRaw_const.txt
- myosin_elife_source_data/Figure 4/BD_step_distributions/sim8IQRaw_free.txt
- myosin_elife_source_data/Figure 4/BD_step_distributions/sim6IQRaw_free.txt
- myosin_elife_source_data/Figure 4/BD_step_distributions/sim4IQ_const.txt
- myosin_elife_source_data/Figure 4/BD_step_distributions/sim8IQ_const.txt
- myosin_elife_source_data/Figure 4/BD_step_distributions/sim8IQ_free.txt
- myosin_elife_source_data/Figure 4/experimental_step_distributions/oke4IQRaw.txt
- myosin_elife_source_data/Figure 4/experimental_step_distributions/sak6IQ.txt
- myosin_elife_source_data/Figure 4/experimental_step_distributions/oke8IQ.txt
- myosin_elife_source_data/Figure 4/experimental_step_distributions/sak4IQ.txt
- myosin_elife_source_data/Figure 4/experimental_step_distributions/oke8IQRaw.txt
- myosin_elife_source_data/Figure 4/experimental_step_distributions/yild6IQ.txt
- myosin_elife_source_data/Figure 4/experimental_step_distributions/oke6IQRaw.txt
- myosin_elife_source_data/Figure 4/experimental_step_distributions/sak8IQ.txt
- myosin_elife_source_data/Figure 4/experimental_step_distributions/oke4IQ.txt
- myosin_elife_source_data/Figure 4/experimental_step_distributions/oke6IQ.txt
- myosin_elife_source_data/Figure 4/theory_step_distributions/theory8IQSmall_const.txt
- myosin_elife_source_data/Figure 4/theory_step_distributions/theory8IQ.txt
- myosin_elife_source_data/Figure 4/theory_step_distributions/theory8IQRaw.txt
- myosin_elife_source_data/Figure 4/theory_step_distributions/theory8IQRaw_const.txt
- myosin_elife_source_data/Figure 4/theory_step_distributions/.DS_Store
- __MACOSX/myosin_elife_source_data/Figure 4/theory_step_distributions/._.DS_Store
- myosin_elife_source_data/Figure 4/theory_step_distributions/theory6IQ_const.txt
- myosin_elife_source_data/Figure 4/theory_step_distributions/theory6IQRaw_const.txt
- myosin_elife_source_data/Figure 4/theory_step_distributions/theory4IQRaw_const.txt
- myosin_elife_source_data/Figure 4/theory_step_distributions/theory8IQSmall.txt
- myosin_elife_source_data/Figure 4/theory_step_distributions/theory8IQSmall_Raw.txt
- myosin_elife_source_data/Figure 4/theory_step_distributions/theory4IQRaw.txt
- myosin_elife_source_data/Figure 4/theory_step_distributions/theory6IQRaw.txt
- myosin_elife_source_data/Figure 4/theory_step_distributions/theory8IQ_const.txt
- __MACOSX/myosin_elife_source_data/Figure 4/theory_step_distributions/._theory8IQ_const.txt
- myosin_elife_source_data/Figure 4/theory_step_distributions/theory6IQ.txt
- myosin_elife_source_data/Figure 4/theory_step_distributions/theory4IQ.txt
- myosin_elife_source_data/Figure 4/theory_step_distributions/theory4IQ_const.txt
- myosin_elife_source_data/Figure 4/theory_step_distributions/theory8IQSmall_Raw_const.txt
- myosin_elife_source_data/Figure 3/theory_diffusion_contours/theoryConstDiffxz_4IQ.txt
- myosin_elife_source_data/Figure 3/theory_diffusion_contours/theoryConstDiffyz_4IQ.txt
- myosin_elife_source_data/Figure 3/theory_diffusion_contours/theoryFreeDiffxy.txt
- myosin_elife_source_data/Figure 3/theory_diffusion_contours/theoryConstDiffxz_3kbT.txt
- myosin_elife_source_data/Figure 3/theory_diffusion_contours/theoryConstDiffrz_4IQ.txt
- myosin_elife_source_data/Figure 3/theory_diffusion_contours/theoryFreeDiffxz.txt
- __MACOSX/myosin_elife_source_data/Figure 3/theory_diffusion_contours/._theoryFreeDiffxz.txt
- myosin_elife_source_data/Figure 3/theory_diffusion_contours/theoryFreeDiffyz.txt
- myosin_elife_source_data/Figure 3/theory_diffusion_contours/.DS_Store
- __MACOSX/myosin_elife_source_data/Figure 3/theory_diffusion_contours/._.DS_Store
- myosin_elife_source_data/Figure 3/theory_diffusion_contours/theoryConstDiffxz_12kbT.txt
- myosin_elife_source_data/Figure 3/theory_diffusion_contours/theoryConstDiffxy_4IQ.txt
- myosin_elife_source_data/Figure 3/theory_diffusion_contours/theoryFreeDiffrz.txt
- __MACOSX/myosin_elife_source_data/Figure 3/theory_diffusion_contours/._theoryFreeDiffrz.txt
- myosin_elife_source_data/Figure 3/theory_diffusion_contours/theoryConstDiffxz.txt
- __MACOSX/myosin_elife_source_data/Figure 3/theory_diffusion_contours/._theoryConstDiffxz.txt
- myosin_elife_source_data/Figure 3/theory_diffusion_contours/theoryConstDiffxy.txt
- myosin_elife_source_data/Figure 3/theory_diffusion_contours/theoryConstDiffxy_8IQ.txt
- myosin_elife_source_data/Figure 3/theory_diffusion_contours/theoryConstDiffxy_2pN.txt
- myosin_elife_source_data/Figure 3/theory_diffusion_contours/theoryConstDiffyz.txt
- myosin_elife_source_data/Figure 3/theory_diffusion_contours/theoryConstDiffrz.txt
- myosin_elife_source_data/Figure 3/theory_diffusion_contours/theoryConstDiffrz_8IQ.txt
- myosin_elife_source_data/Figure 3/theory_diffusion_contours/theoryConstDiffrz_2pN.txt
- myosin_elife_source_data/Figure 3/theory_diffusion_contours/theoryConstDiffyz_8IQ.txt
- myosin_elife_source_data/Figure 3/theory_diffusion_contours/theoryConstDiffxz_8IQ.txt
- myosin_elife_source_data/Figure 3/theory_diffusion_contours/theoryConstDiffyz_2pN.txt
- myosin_elife_source_data/Figure 3/theory_diffusion_contours/theoryConstDiffxz_2pN.txt
- myosin_elife_source_data/Figure 3/experimental_diffusion_contours/.DS_Store
- __MACOSX/myosin_elife_source_data/Figure 3/experimental_diffusion_contours/._.DS_Store
- myosin_elife_source_data/Figure 3/experimental_diffusion_contours/andrecka_experimental_data.csv
- __MACOSX/myosin_elife_source_data/Figure 3/experimental_diffusion_contours/._andrecka_experimental_data.csv
- myosin_elife_source_data/Figure 3/BD_diffusion_contours/lastbead_xy_5kbT_volEx.dat
- __MACOSX/myosin_elife_source_data/Figure 3/BD_diffusion_contours/._lastbead_xy_5kbT_volEx.dat
- myosin_elife_source_data/Figure 3/BD_diffusion_contours/cont_yz_5kbT_volEx.txt
- myosin_elife_source_data/Figure 3/BD_diffusion_contours/cont_xy_5kbT.txt
- myosin_elife_source_data/Figure 3/BD_diffusion_contours/cont_yz_0kbT.txt
- myosin_elife_source_data/Figure 3/BD_diffusion_contours/cont_xy_8IQ.txt
- myosin_elife_source_data/Figure 3/BD_diffusion_contours/lastbead_rz_8IQ.dat
- __MACOSX/myosin_elife_source_data/Figure 3/BD_diffusion_contours/._lastbead_rz_8IQ.dat
- myosin_elife_source_data/Figure 3/BD_diffusion_contours/lastbead_xz_8IQ.dat
- __MACOSX/myosin_elife_source_data/Figure 3/BD_diffusion_contours/._lastbead_xz_8IQ.dat
- myosin_elife_source_data/Figure 3/BD_diffusion_contours/lastbead_yz_8IQ.dat
- __MACOSX/myosin_elife_source_data/Figure 3/BD_diffusion_contours/._lastbead_yz_8IQ.dat
- myosin_elife_source_data/Figure 3/BD_diffusion_contours/lastbead_xz_0kbT.dat
- __MACOSX/myosin_elife_source_data/Figure 3/BD_diffusion_contours/._lastbead_xz_0kbT.dat
- myosin_elife_source_data/Figure 3/BD_diffusion_contours/.DS_Store
- __MACOSX/myosin_elife_source_data/Figure 3/BD_diffusion_contours/._.DS_Store
- myosin_elife_source_data/Figure 3/BD_diffusion_contours/lastbead_yz_5kbT_volEx.dat
- __MACOSX/myosin_elife_source_data/Figure 3/BD_diffusion_contours/._lastbead_yz_5kbT_volEx.dat
- myosin_elife_source_data/Figure 3/BD_diffusion_contours/cont_xy_5kbT_volEx.txt
- myosin_elife_source_data/Figure 3/BD_diffusion_contours/cont_xz_12kbT.txt
- myosin_elife_source_data/Figure 3/BD_diffusion_contours/lastbead_rz_12kbT.dat
- __MACOSX/myosin_elife_source_data/Figure 3/BD_diffusion_contours/._lastbead_rz_12kbT.dat
- myosin_elife_source_data/Figure 3/BD_diffusion_contours/lastbead_rz_5kbT_2pN.dat
- __MACOSX/myosin_elife_source_data/Figure 3/BD_diffusion_contours/._lastbead_rz_5kbT_2pN.dat
- myosin_elife_source_data/Figure 3/BD_diffusion_contours/lastbead_xy_3kbT.dat
- __MACOSX/myosin_elife_source_data/Figure 3/BD_diffusion_contours/._lastbead_xy_3kbT.dat
- myosin_elife_source_data/Figure 3/BD_diffusion_contours/cont_rz_0kbT.txt
- myosin_elife_source_data/Figure 3/BD_diffusion_contours/lastbead_xz_5kbT_2pN.dat
- __MACOSX/myosin_elife_source_data/Figure 3/BD_diffusion_contours/._lastbead_xz_5kbT_2pN.dat
- myosin_elife_source_data/Figure 3/BD_diffusion_contours/cont_xz_0kbT.txt
- myosin_elife_source_data/Figure 3/BD_diffusion_contours/cont_xy_5kbT_2pN.txt
- myosin_elife_source_data/Figure 3/BD_diffusion_contours/lastbead_rz_0kbT_volEx.dat
- __MACOSX/myosin_elife_source_data/Figure 3/BD_diffusion_contours/._lastbead_rz_0kbT_volEx.dat
- myosin_elife_source_data/Figure 3/BD_diffusion_contours/cont_rz_8IQ.txt
- myosin_elife_source_data/Figure 3/BD_diffusion_contours/lastbead_xy_8IQ.dat
- __MACOSX/myosin_elife_source_data/Figure 3/BD_diffusion_contours/._lastbead_xy_8IQ.dat
- myosin_elife_source_data/Figure 3/BD_diffusion_contours/lastbead_xz_5kbT_volEx.dat
- __MACOSX/myosin_elife_source_data/Figure 3/BD_diffusion_contours/._lastbead_xz_5kbT_volEx.dat
- myosin_elife_source_data/Figure 3/BD_diffusion_contours/cont_yz_8IQ.txt
- myosin_elife_source_data/Figure 3/BD_diffusion_contours/cont_xz_8IQ.txt
- myosin_elife_source_data/Figure 3/BD_diffusion_contours/lastbead_xz_12kbT.dat
- __MACOSX/myosin_elife_source_data/Figure 3/BD_diffusion_contours/._lastbead_xz_12kbT.dat
- myosin_elife_source_data/Figure 3/BD_diffusion_contours/cont_xy_3kbT.txt
- myosin_elife_source_data/Figure 3/BD_diffusion_contours/cont_rz_12kbT.txt
- myosin_elife_source_data/Figure 3/BD_diffusion_contours/lastbead_rz_0kbT.dat
- __MACOSX/myosin_elife_source_data/Figure 3/BD_diffusion_contours/._lastbead_rz_0kbT.dat
- myosin_elife_source_data/Figure 3/BD_diffusion_contours/cont_xz_5kbT_volEx.txt
- myosin_elife_source_data/Figure 3/BD_diffusion_contours/cont_yz_5kbT_2pN.txt
- myosin_elife_source_data/Figure 3/BD_diffusion_contours/lastbead_yz_0kbT.dat
- __MACOSX/myosin_elife_source_data/Figure 3/BD_diffusion_contours/._lastbead_yz_0kbT.dat
- myosin_elife_source_data/Figure 3/BD_diffusion_contours/lastbead_xy_5kbT.dat
- __MACOSX/myosin_elife_source_data/Figure 3/BD_diffusion_contours/._lastbead_xy_5kbT.dat
- myosin_elife_source_data/Figure 3/BD_diffusion_contours/cont_rz_0kbT_volEx.txt
- myosin_elife_source_data/Figure 3/BD_diffusion_contours/const_xy_0kbT.txt
- myosin_elife_source_data/Figure 3/BD_diffusion_contours/cont_xz_0kbT_volEx.txt
- myosin_elife_source_data/Figure 3/BD_diffusion_contours/lastbead_xz_3kbT.dat
- __MACOSX/myosin_elife_source_data/Figure 3/BD_diffusion_contours/._lastbead_xz_3kbT.dat
- myosin_elife_source_data/Figure 3/BD_diffusion_contours/cont_rz_5kbT_volEx.txt
- myosin_elife_source_data/Figure 3/BD_diffusion_contours/lastbead_xy_5kbT_2pN.dat
- __MACOSX/myosin_elife_source_data/Figure 3/BD_diffusion_contours/._lastbead_xy_5kbT_2pN.dat
- myosin_elife_source_data/Figure 3/BD_diffusion_contours/cont_xz_5kbT_2pN.txt
- myosin_elife_source_data/Figure 3/BD_diffusion_contours/cont_rz_3kbT.txt
- myosin_elife_source_data/Figure 3/BD_diffusion_contours/cont_yz_12kbT.txt
- myosin_elife_source_data/Figure 3/BD_diffusion_contours/lastbead_xy_0kbT.dat
- __MACOSX/myosin_elife_source_data/Figure 3/BD_diffusion_contours/._lastbead_xy_0kbT.dat
- myosin_elife_source_data/Figure 3/BD_diffusion_contours/lastbead_yz_5kbT.dat
- __MACOSX/myosin_elife_source_data/Figure 3/BD_diffusion_contours/._lastbead_yz_5kbT.dat
- myosin_elife_source_data/Figure 3/BD_diffusion_contours/lastbead_xy_12kbT.dat
- __MACOSX/myosin_elife_source_data/Figure 3/BD_diffusion_contours/._lastbead_xy_12kbT.dat
- myosin_elife_source_data/Figure 3/BD_diffusion_contours/lastbead_rz_5kbT_volEx.dat
- __MACOSX/myosin_elife_source_data/Figure 3/BD_diffusion_contours/._lastbead_rz_5kbT_volEx.dat
- myosin_elife_source_data/Figure 3/BD_diffusion_contours/histogram_to_contour.nb
- __MACOSX/myosin_elife_source_data/Figure 3/BD_diffusion_contours/._histogram_to_contour.nb
- myosin_elife_source_data/Figure 3/BD_diffusion_contours/lastbead_rz_5kbT.dat
- __MACOSX/myosin_elife_source_data/Figure 3/BD_diffusion_contours/._lastbead_rz_5kbT.dat
- myosin_elife_source_data/Figure 3/BD_diffusion_contours/lastbead_xz_0kbT_volEx.dat
- __MACOSX/myosin_elife_source_data/Figure 3/BD_diffusion_contours/._lastbead_xz_0kbT_volEx.dat
- myosin_elife_source_data/Figure 3/BD_diffusion_contours/cont_yz_3kbT.txt
- myosin_elife_source_data/Figure 3/BD_diffusion_contours/cont_xz_4IQ.txt
- myosin_elife_source_data/Figure 3/BD_diffusion_contours/cont_yz_4IQ.txt
- myosin_elife_source_data/Figure 3/BD_diffusion_contours/lastbead_yz_5kbT_2pN.dat
- __MACOSX/myosin_elife_source_data/Figure 3/BD_diffusion_contours/._lastbead_yz_5kbT_2pN.dat
- myosin_elife_source_data/Figure 3/BD_diffusion_contours/lastbead_xy_4IQ.dat
- __MACOSX/myosin_elife_source_data/Figure 3/BD_diffusion_contours/._lastbead_xy_4IQ.dat
- myosin_elife_source_data/Figure 3/BD_diffusion_contours/cont_xz_5kbT.txt
- myosin_elife_source_data/Figure 3/BD_diffusion_contours/cont_rz_4IQ.txt
- myosin_elife_source_data/Figure 3/BD_diffusion_contours/const_xz_0kbT.txt
- myosin_elife_source_data/Figure 3/BD_diffusion_contours/lastbead_yz_3kbT.dat
- __MACOSX/myosin_elife_source_data/Figure 3/BD_diffusion_contours/._lastbead_yz_3kbT.dat
- myosin_elife_source_data/Figure 3/BD_diffusion_contours/cont_xy_0kbT_volEx.txt
- myosin_elife_source_data/Figure 3/BD_diffusion_contours/cont_rz_5kbT.txt
- myosin_elife_source_data/Figure 3/BD_diffusion_contours/lastbead_yz_0kbT_volEx.dat
- __MACOSX/myosin_elife_source_data/Figure 3/BD_diffusion_contours/._lastbead_yz_0kbT_volEx.dat
- myosin_elife_source_data/Figure 3/BD_diffusion_contours/lastbead_xz_5kbT.dat
- __MACOSX/myosin_elife_source_data/Figure 3/BD_diffusion_contours/._lastbead_xz_5kbT.dat
- myosin_elife_source_data/Figure 3/BD_diffusion_contours/cont_yz_0kbT_volEx.txt
- myosin_elife_source_data/Figure 3/BD_diffusion_contours/lastbead_yz_4IQ.dat
- __MACOSX/myosin_elife_source_data/Figure 3/BD_diffusion_contours/._lastbead_yz_4IQ.dat
- myosin_elife_source_data/Figure 3/BD_diffusion_contours/lastbead_xz_4IQ.dat
- __MACOSX/myosin_elife_source_data/Figure 3/BD_diffusion_contours/._lastbead_xz_4IQ.dat
- myosin_elife_source_data/Figure 3/BD_diffusion_contours/lastbead_xy_0kbT_volEx.dat
- __MACOSX/myosin_elife_source_data/Figure 3/BD_diffusion_contours/._lastbead_xy_0kbT_volEx.dat
- myosin_elife_source_data/Figure 3/BD_diffusion_contours/cont_xz_3kbT.txt
- myosin_elife_source_data/Figure 3/BD_diffusion_contours/cont_yz_5kbT.txt
[truncated: 32 more entries]
