# Supplementary material for: Myosin V executes steps of variable length via structurally constrained diffusion
Source: eLife. 2020 Jan 15;9:e51569. doi: 10.7554/eLife.51569 (PMC7054003; doi:10.7554/eLife.51569)
Supplement: Source data 1. [file elife-51569-data1.zip › myosin_elife_source_data/Figure 6/myosin_Fig6_code.ipynb]

# %% [code]
################################################################################################################
#   Code for producing Figure 6.
#   The following data is used in this figure:
#   -- trailing_head_bind_force.txt, trailing head mean binding times as a function of force
#   -- leading_head_bind_force.txt, leading head mean binding times as a function of force
#   -- any_head_fp_force.txt, mean time to diffuse to a binding site, as a function of force
#
################################################################################################################


from pylab import *
from matplotlib import rc
import matplotlib.gridspec as gridspec
import numpy as np

from matplotlib.font_manager import FontProperties
import matplotlib.colors as colors

import matplotlib.cm as cm
from matplotlib import patches

from matplotlib.collections import LineCollection
from matplotlib.colors import ListedColormap, BoundaryNorm

from mpl_toolkits.axes_grid1.inset_locator import inset_axes

#from mayavi import mlab
#import matplotlib.pyplot as plt
#from mpl_toolkits.mplot3d import Axes3D
#from matplotlib.colors import LightSource

# %% [code]
%matplotlib notebook
clf()

xoff=0.2
yoff=0.2
width=0.85-xoff
height=0.85-yoff

dashes=[3,2]
labelx=-0.11

##################
fig_width_pt = 246.0
inches_per_pt = 1.0/72.27
golden_mean = (sqrt(5)-1.0)/2.0
fig_width = fig_width_pt*inches_per_pt
fig_height = fig_width_pt*inches_per_pt*golden_mean
fig_size =  [1.5*fig_width,1.5*fig_height]
params = {'backend': 'pdf',
  'axes.labelsize': 12,
  #'text.fontsize': 9,
  'xtick.labelsize': 10,
  'ytick.labelsize': 10,
  'text.usetex': False,
  'figure.figsize': fig_size,
  'figure.subplot.left': xoff,
  'figure.subplot.bottom': yoff,
  'figure.subplot.right': xoff+width,
  'figure.subplot.top': yoff+height,
                  'mathtext.fontset': 'stixsans'}

rcParams.update(params)
rc('font',**{'family':'sans-serif','sans-serif':['Tex Gyre Heros']})
        
figure(1)

gs1=gridspec.GridSpec(1,1)

#cols={"teal": '#469990',"cyan" : '#42d4f4',"green" : '#3cb44b', "red" : '#e6194B', "yellow" : '#ffe119', "blue" : '#4363d8', "orange" : '#f58231', "pink" : '#fabebe', "lavender" : '#e6beff', "maroon" : '#800000', "navy" : '#000075', "grey" : '#a9a9a9', "black" : '#000000'}

############################################3

tf=np.array(np.loadtxt('trailing_head_bind_force.txt',delimiter='\t'))
lf=np.array(np.loadtxt('leading_head_bind_force.txt',delimiter='\t'))
fp=np.array(np.loadtxt('any_head_fp_force.txt',delimiter='\t'))

subplot(gs1[0,0])

plot([e[0] for e in tf],[e[1] for e in tf],color='b',lw=1)
plot([e[0] for e in lf],[e[1] for e in lf],color='r',lw=1)
plot([e[0] for e in fp],[e[1] for e in fp],color='g',lw=1)

ll,=plot([0,2],[1/750.0,1/750.0],color='k',lw=1)
ll.set_dashes([2,2])

gca().set_yscale('log')        
setp(gca(),xlim=[0,2],ylim=[1e-4,1e-1],xticks=arange(0,2.5,0.5))
xlabel(r'Force [pN]')
ylabel('Time [s]')
text(0.5,3.9e-4,r'$t_{\rm diff}$',fontsize=12,color='g')
text(0.5,2.55e-3,r'$t_{T}$',fontsize=12,color='b')
text(0.5,1.95e-2,r'$t_{L}$',fontsize=12,color='r')
text(1.25,0.8e-3,r'$t_h$',fontsize=12,color='k')

############################################3
        

###############################3
show()
savefig('myosin_binding_times.pdf',bbox_inches='tight')

# %% [code]
