# Supplementary material for: Myosin V executes steps of variable length via structurally constrained diffusion
Source: eLife. 2020 Jan 15;9:e51569. doi: 10.7554/eLife.51569 (PMC7054003; doi:10.7554/eLife.51569)
Supplement: Source data 1. [file elife-51569-data1.zip › myosin_elife_source_data/Figure 6/any_head_fp_force.txt]

0.	0.0002757276839581221
0.025	0.0002836289684515525
0.05	0.00029208506956785905
0.07500000000000001	0.00030113643091396654
0.1	0.0003108271739713362
0.125	0.00032120545791142614
0.15000000000000002	0.00033232390245276045
0.17500000000000002	0.000344240020487953
0.2	0.0003570167317845243
0.225	0.00037072291568366944
0.25	0.00038543402948764197
0.275	0.00040123279103365997
0.30000000000000004	0.0004182099384126695
0.325	0.0004364650699149192
0.35000000000000003	0.00045610757412632556
0.375	0.0004772576541195987
0.4	0.0005000474630556188
0.42500000000000004	0.0005246223459590517
0.45	0.0005511422007662721
0.47500000000000003	0.0005797829657244358
0.5	0.0006107382318889025
0.525	0.0006442209458058491
0.55	0.0006804652597639537
0.5750000000000001	0.0007197285098676234
0.6000000000000001	0.0007622930713395961
0.625	0.0008084683912221925
0.65	0.0008585928298638227
0.675	0.000913035287039112
0.7000000000000001	0.0009721964162162111
0.7250000000000001	0.0010365091669957403
0.75	0.0011064382951494435
0.775	0.0011824783578581563
0.8	0.0012651495471564112
0.8250000000000001	0.0013549904960612547
0.8500000000000001	0.0014525469693081922
0.875	0.0015583550253996247
0.9	0.0016729169517421172
0.925	0.0017966679582152871
0.9500000000000001	0.0019299313960068649
0.9750000000000001	0.0020728602575542025
1.	0.002225363090498602
1.0250000000000001	0.002387013502606993
1.05	0.0025569444889289514
1.075	0.002733732247755228
1.1	0.002915279228711745
1.125	0.0030987128008996816
1.1500000000000001	0.003280323335151539
1.175	0.0034555718076516276
1.2000000000000002	0.0036191990831740332
1.225	0.003765462868349697
1.25	0.0038885105895134393
1.2750000000000001	0.003982866885916874
1.3	0.004043978335540774
1.3250000000000002	0.004068726866938024
1.35	0.0040558112810814406
1.375	0.004005913424153826
1.4000000000000001	0.00392161060633411
1.425	0.003807054656001641
1.4500000000000002	0.003667489435262351
1.475	0.003508705354620395
1.5	0.003336525927001309
1.5250000000000001	0.003156394774701329
1.55	0.002973095506129145
1.5750000000000002	0.002790604378727351
1.6	0.002612054003644918
1.625	0.002439776801759453
1.6500000000000001	0.002275396816279312
1.675	0.0021199438549071616
1.7000000000000002	0.0019739712546706354
1.725	0.0018376655806553333
1.75	0.0017109421733740421
1.7750000000000001	0.0015935243957216777
1.8	0.0014850068808108813
1.8250000000000002	0.0013849044064655612
1.85	0.0012926885734850057
1.875	0.0012078145557166803
1.9000000000000001	0.001129740019081025
1.925	0.0010579380067607686
1.9500000000000002	0.0009919053021021774
1.975	0.0009311674442952344
2.	0.0008752813379731349
