# Supplementary material for: Myosin V executes steps of variable length via structurally constrained diffusion
Source: eLife. 2020 Jan 15;9:e51569. doi: 10.7554/eLife.51569 (PMC7054003; doi:10.7554/eLife.51569)
Supplement: Source data 1. [file elife-51569-data1.zip › myosin_elife_source_data/Figure 6/leading_head_bind_force.txt]

0.	0.006125516012662542
0.025	0.006300617194811224
0.05	0.006487912844682599
0.07500000000000001	0.006688263295277761
0.1	0.006902599434278674
0.125	0.007131927384239857
0.15000000000000002	0.007377333582484746
0.17500000000000002	0.00763998877192161
0.2	0.007921152086564182
0.225	0.008222173775722165
0.25	0.008544496479296669
0.275	0.008889654135712986
0.30000000000000004	0.009259267661186878
0.325	0.009655035983064632
0.35000000000000003	0.010078720735427833
0.375	0.010532122260094636
0.4	0.011017044197203335
0.42500000000000004	0.011535242665678493
0.45	0.012088355529370577
0.47500000000000003	0.012677806109228319
0.5	0.013304674509307947
0.525	0.013969528145004302
0.55	0.014672204686378573
0.5750000000000001	0.015411539461872384
0.6000000000000001	0.016185026660129883
0.625	0.016988420522808332
0.65	0.017815277330317302
0.675	0.018656461175667705
0.7000000000000001	0.019499654483347936
0.7250000000000001	0.020328941826091625
0.75	0.021124567620968253
0.775	0.021862999002492615
0.8	0.02251744257781403
0.8250000000000001	0.023058950850279446
0.8500000000000001	0.023458193407464842
0.875	0.023687846686321023
0.9	0.023725385890673342
0.925	0.02355588127424788
0.9500000000000001	0.023174277261042757
0.9750000000000001	0.022586638065703272
1.	0.021810013226928295
1.0250000000000001	0.020870878119863028
1.05	0.0198024387505785
1.075	0.018641335754204444
1.1	0.017424357985451437
1.125	0.016185677312701263
1.1500000000000001	0.014954907257391955
1.175	0.013756058818408754
1.2000000000000002	0.012607287907209459
1.225	0.011521231085431
1.25	0.01050570408878106
1.2750000000000001	0.009564566055749941
1.3	0.008698603911507013
1.3250000000000002	0.007906345264905499
1.35	0.007184753078480489
1.375	0.006529787395507585
1.4000000000000001	0.00593683926779092
1.425	0.005401052405193772
1.4500000000000002	0.0049175519850919135
1.475	0.004481600081171355
1.5	0.004088695167237938
1.5250000000000001	0.0037346303302204
1.55	0.0034155219081403775
1.5750000000000002	0.0031278176065758683
1.6	0.002868290897051538
1.625	0.0026340266880242698
1.6500000000000001	0.002422401842005915
1.675	0.002231063048332089
1.7000000000000002	0.002057903758001179
1.725	0.001901041312559398
1.75	0.001758794981507094
1.7750000000000001	0.0016296653317634047
1.8	0.0015123151500568124
1.8250000000000002	0.0014055520048045938
1.85	0.001308312440276586
1.875	0.0012196477452673274
1.9000000000000001	0.001138711204851772
1.925	0.001064746711895492
1.9500000000000002	0.0009970786386600222
1.975	0.0009351028322619864
2.	0.0008782786316825574
