# Supplementary material for: Myosin V executes steps of variable length via structurally constrained diffusion
Source: eLife. 2020 Jan 15;9:e51569. doi: 10.7554/eLife.51569 (PMC7054003; doi:10.7554/eLife.51569)
Supplement: Source data 1. [file elife-51569-data1.zip › myosin_elife_source_data/Figure 6/leading_head_bind_pos.txt]

-24	7.448251994838118e10
-23	2.4112926735210335e15
-22	4.569450527626606e8
-21	4.4799052656406506e11
-20	2.583144510716799e8
-19	5.20092074341626e7
-18	1.078596880469653e10
-17	46455.11969555741
-16	8.759089295558067e12
-15	810.7403372552127
-14	1.3725089585138316e16
-13	81.59767386359587
-12	8.406164858105354e15
-11	32.890945651561026
-10	1.4618511478974282e12
-9	186.89129986121418
-8	3.992394962318877e8
-7	1.2642790352872906e6
-6	8.63983116596477e8
-5	5.994290026386291e16
-4	6.920036024601412e57
-3	1.8846906053383195e46
-2	1.e300
-1	7.393249481594219e103
0	7.756088844634274e92
1	1.2638297094608259e107
2	1.e300
3	1.199082833612755e46
4	8.985767495365796e55
5	1.2700214623115836e14
6	871369.0888106537
7	907.2137514900227
8	238467.97422677593
9	0.2008596384395042
10	2.5717735486997485e9
11	0.02588587848505051
12	4.709493350267516e13
13	0.016144679896656994
14	8.375470778605441e12
15	0.02050315561870086
16	9.248586204645279e7
17	0.11448435284599066
18	7573.949048740667
19	15.868857831556538
20	36.96406664348214
21	32116.54811891057
22	19.164235254180564
23	6.0994839847247235e7
24	737.0405646405884
