# Supplementary material for: Myosin V executes steps of variable length via structurally constrained diffusion
Source: eLife. 2020 Jan 15;9:e51569. doi: 10.7554/eLife.51569 (PMC7054003; doi:10.7554/eLife.51569)
Supplement: Source data 1. [file elife-51569-data1.zip › myosin_elife_source_data/Figure 6/trailing_head_bind_force.txt]

0.	0.0016090645942211715
0.025	0.001616966857244174
0.05	0.001625424210201311
0.07500000000000001	0.001634477174697841
0.1	0.0016441699729682535
0.125	0.0016545508944791065
0.15000000000000002	0.0016656727276444254
0.17500000000000002	0.0016775932040256215
0.2	0.0016903755271729989
0.225	0.0017040889451549654
0.25	0.0017188093949513244
0.275	0.0017346202191730763
0.30000000000000004	0.0017516129706707838
0.325	0.0017698883115658953
0.35000000000000003	0.0017895570212138054
0.375	0.0018107411231354702
0.4	0.0018335751563433606
0.42500000000000004	0.001858207596621224
0.45	0.0018848024552498197
0.47500000000000003	0.0019135410814591393
0.5	0.0019446241929825174
0.525	0.001978274133989315
0.55	0.00201473746353261
0.5750000000000001	0.002054287915876181
0.6000000000000001	0.0020972295633040388
0.625	0.0021439005907885134
0.65	0.002194677458504217
0.675	0.0022499796209388954
0.7000000000000001	0.00231027486190103
0.7250000000000001	0.002376085323649312
0.75	0.002447994314579875
0.775	0.0025266539949746303
0.8	0.002612794048374699
0.8250000000000001	0.0027072314405396335
0.8500000000000001	0.0028108814006399794
0.875	0.0029247697254178593
0.9	0.003050046532557597
0.925	0.003188001561476175
0.9500000000000001	0.0033400810926281577
0.9750000000000001	0.0035079065121580077
1.	0.0036932944689811766
1.0250000000000001	0.0038982784518063734
1.05	0.004125131434868642
1.075	0.004376388981552304
1.1	0.004654871820496922
1.125	0.004963706391158478
1.1500000000000001	0.005306341127133635
1.175	0.005686555275334126
1.2000000000000002	0.006108455746753879
1.225	0.006576455813896503
1.25	0.007095227358478664
1.2750000000000001	0.007669615831365937
1.3	0.008304504223697986
1.3250000000000002	0.009004609436971251
1.35	0.009774192075703719
1.375	0.01061665989971409
1.4000000000000001	0.01153404761636352
1.425	0.012526363718588458
1.4500000000000002	0.013590811613563824
1.475	0.014720920260256154
1.5	0.015905660515898843
1.5250000000000001	0.017128675272823482
1.55	0.018367805543229854
1.5750000000000002	0.019595133132267458
1.6	0.020777757399067804
1.625	0.021879451596600766
1.6500000000000001	0.022863189631817462
1.675	0.023694314790988713
1.7000000000000002	0.024343897037565124
1.725	0.024791682833953332
1.75	0.0250280585315253
1.7750000000000001	0.02505464581420232
1.8	0.02488346632880888
1.8250000000000002	0.024534937559769265
1.85	0.02403518047443773
1.875	0.02341317557231811
1.9000000000000001	0.02269821399370677
1.925	0.02191791889526872
1.9500000000000002	0.021096932967022575
1.975	0.020256228535054228
2.	0.019412917782516772
