# Supplementary material for: Myosin V executes steps of variable length via structurally constrained diffusion
Source: eLife. 2020 Jan 15;9:e51569. doi: 10.7554/eLife.51569 (PMC7054003; doi:10.7554/eLife.51569)
Supplement: Source data 1. [file elife-51569-data1.zip › myosin_elife_source_data/Figure 6/trailing_head_bind_pos.txt]

-24	1.6551671099640261e12
-23	5.358428163380075e16
-22	1.01543345058369e10
-21	9.955345034757004e12
-20	5.74032113492622e9
-19	1.1557601652036133e9
-18	2.3968819565992288e11
-17	1.0323359932346093e6
-16	1.9464642879017928e14
-15	18016.451939004724
-14	3.050019907808515e17
-13	1813.2816414132415
-12	1.868036635134523e17
-11	730.9099033680229
-10	3.2485581064387293e13
-9	4153.139996915871
-8	8.871988805153059e9
-7	2.8095089673050907e7
-6	1.9199624813255043e10
-5	1.3320644503080645e18
-4	1.5377857832447584e59
-3	4.188201345196266e47
-2	1.e300
-1	1.6429443292431596e105
0	7.756088844634274e92
1	5.687233692573716e105
2	1.e300
3	5.395872751257398e44
4	4.043595372914608e54
5	5.715096580402127e12
6	39211.608996479416
7	40.82461881705102
8	10731.058840204914
9	0.009038683729777688
10	1.1572980969148868e8
11	0.001164864531827273
12	2.1192720076203818e12
13	0.0007265105953495647
14	3.768961850372449e11
15	0.0009226420028415386
16	4.161863792090376e6
17	0.0051517958780695795
18	340.82770719333007
19	0.7140986024200442
20	1.663382998956696
21	1445.2446653509753
22	0.8623905864381252
23	2.744767793126126e6
24	33.166825408826476
