# Supplementary material for: Myosin V executes steps of variable length via structurally constrained diffusion
Source: eLife. 2020 Jan 15;9:e51569. doi: 10.7554/eLife.51569 (PMC7054003; doi:10.7554/eLife.51569)
Supplement: Source data 1. [file elife-51569-data1.zip › myosin_elife_source_data/Figure 3/Figure 3 (Supplement 3) - Volume Exclusion Diffusion.py]

import numpy as np
from matplotlib import pyplot as plt
import matplotlib
from matplotlib.patches import Polygon
from matplotlib.collections import PatchCollection
import matplotlib.gridspec as gridspec


##############################################################################################################################################################
#   Code for producing Figure 3--Figure Supplement 3.
#   The following data is used in this figure:
#   -- cont_xz_0kbT_volEx.txt, x-z projection of the diffusion contour measured in BD simulations with \mu_c = 0 k_B T and cover-slip volume exclusion
#   -- cont_xy_0kbT_volEx.txt, x-y projection of the diffusion contour measured in BD simulations with \mu_c = 0 k_B T and cover-slip volume exclusion
#   -- cont_yz_0kbT_volEx.txt, y-z projection of the diffusion contour measured in BD simulations with \mu_c = 0 k_B T and cover-slip volume exclusion
#   -- cont_rz_0kbT_volEx.txt, r-z projection of the diffusion contour measured in BD simulations with \mu_c = 0 k_B T and cover-slip volume exclusion
#
#   -- cont_xz_5kbT_volEx.txt, x-z projection of the diffusion contour measured in BD simulations with \mu_c = 5 k_B T and cover-slip volume exclusion
#   -- cont_xy_5kbT_volEx.txt, x-y projection of the diffusion contour measured in BD simulations with \mu_c = 5 k_B T and cover-slip volume exclusion
#   -- cont_yz_5kbT_volEx.txt, y-z projection of the diffusion contour measured in BD simulations with \mu_c = 5 k_B T and cover-slip volume exclusion
#   -- cont_rz_5kbT_volEx.txt, r-z projection of the diffusion contour measured in BD simulations with \mu_c = 5 k_B T and cover-slip volume exclusion
#
##############################################################################################################################################################


maxLevel = 9.
levels = np.linspace(-0.00000000001*10**(-4),maxLevel*10**(-4),maxLevel+1)
print(levels)
axisLabelSize = 18
pltLabelSize=15


params = {'backend': 'ps'}

plt.rcParams.update(params)


fig = plt.figure(figsize=(17, 7.5))


outer = gridspec.GridSpec(9, 9, wspace=1.,hspace=1.)

freeDiff = gridspec.GridSpecFromSubplotSpec(1, 4,
                    subplot_spec=outer[:4,1:], wspace=0.3)

cbar = gridspec.GridSpecFromSubplotSpec(1, 1,
                    subplot_spec=outer[1:7,0])


constDiff = gridspec.GridSpecFromSubplotSpec(1, 4,
                    subplot_spec=outer[5:,1:], wspace=0.3)


ax = plt.Subplot(fig, freeDiff[0, 0])
fig.add_subplot(ax)

z, x, probxz = np.transpose(np.loadtxt('BD_diffusion_contours/cont_xz_0kbT_volEx.txt'))

numz = np.count_nonzero(z==z[1])
numx = np.count_nonzero(x==x[1])
z = z[:int(len(z)/numz)]
x = x[::numx]
probxz = np.reshape(probxz,[numz, numx])

ax.contourf(z, x, probxz, levels, cmap=plt.cm.YlOrBr)
ax.contour(z, x, probxz, levels, colors='k')
ax.set_xlabel(r'$z$', size=axisLabelSize,labelpad=0)
ax.set_ylabel(r'$x$', size=axisLabelSize,labelpad=-2)
ax.text(0.99, 0.99, r'$\mathcal{P}(x,z)$', size=pltLabelSize, transform=ax.transAxes, horizontalalignment='right', verticalalignment='top')
ax.locator_params(nbins=5)
ax.text(0.01, 0.99, 'A', size=pltLabelSize, transform=ax.transAxes,
              horizontalalignment='left', verticalalignment='top')


ax = plt.Subplot(fig, freeDiff[0, 1])
fig.add_subplot(ax)
ax.set_title(r'Free Diffusion ($\mu_c = 0$)', size=26, y=1.05, x=1.1)


y, x, probxy = np.transpose(np.loadtxt('BD_diffusion_contours/cont_xy_0kbT_volEx.txt'))

numy = np.count_nonzero(y==y[1])
numx = np.count_nonzero(x==x[1])
y = y[:int(len(y)/numy)]
x = x[::numx]
probxy = np.reshape(probxy,[numy, numx])

ax.contourf(y, x, probxy, levels, cmap=plt.cm.YlOrBr)
ax.contour(y, x, probxy, levels, colors='k')
ax.plot([-5.5,-5.5],[-15,75], 'k--')
ax.set_xlabel(r'$y$', size=axisLabelSize,labelpad=0)
ax.set_ylabel(r'$x$', size=axisLabelSize,labelpad=-2)
ax.text(0.99, 0.99, r'$\mathcal{P}(y,x)$', size=pltLabelSize, transform=ax.transAxes, horizontalalignment='right', verticalalignment='top')
ax.locator_params(nbins=5)
ax.text(0.01, 0.99, 'B', size=pltLabelSize, transform=ax.transAxes,
              horizontalalignment='left', verticalalignment='top')


ax = plt.Subplot(fig, freeDiff[0, 2])
fig.add_subplot(ax)


z, y, probyz = np.transpose(np.loadtxt('BD_diffusion_contours/cont_yz_0kbT_volEx.txt'))

numz = np.count_nonzero(z==z[1])
numy = np.count_nonzero(y==y[1])
z = z[:int(len(z)/numz)]
y = y[::numy]
probyz = np.reshape(probyz,[numz, numy])

ax.contourf(z, y, probyz, levels, cmap=plt.cm.YlOrBr)
ax.contour(z, y, probyz, levels, colors='k')
ax.plot([-35,65],[-5.5,-5.5], 'k--')
ax.set_xlabel(r'$z$', size=axisLabelSize,labelpad=0)
ax.set_ylabel(r'$y$', size=axisLabelSize,labelpad=-7)
ax.text(0.99, 0.99, r'$\mathcal{P}(y,z)$', size=pltLabelSize, transform=ax.transAxes, horizontalalignment='right', verticalalignment='top')
ax.locator_params(nbins=5)
ax.text(0.01, 0.99, 'C', size=pltLabelSize, transform=ax.transAxes,
              horizontalalignment='left', verticalalignment='top')


ax = fig.add_subplot(freeDiff[0, 3])


z, r, probrz = np.transpose(np.loadtxt('BD_diffusion_contours/cont_rz_0kbT_volEx.txt'))

numz = np.count_nonzero(z==z[1])
numr = np.count_nonzero(r==r[1])
z = z[:int(len(z)/numz)]
r = r[::numr]
probrz = np.reshape(probrz,[numz, numr])

ax.contourf(z, r, probrz, levels, cmap=plt.cm.YlOrBr)
ax.contour(z, r, probrz, levels, colors='k')
ax.set_xlabel(r'$z$', size=axisLabelSize,labelpad=0)
ax.set_ylabel(r'$\rho$', size=axisLabelSize,labelpad=-5)
ax.text(0.99, 0.99, r'$\mathcal{P}(z, \rho)$', size=pltLabelSize, transform=ax.transAxes, horizontalalignment='right', verticalalignment='top')
ax.locator_params(nbins=5)
ax.set_yticks([0, 25, 50, 75])
ax.text(0.01, 0.99, 'D', size=pltLabelSize, transform=ax.transAxes,
              horizontalalignment='left', verticalalignment='top')


ax = plt.Subplot(fig, constDiff[0, 0])
fig.add_subplot(ax)

z, x, probxz = np.transpose(np.loadtxt('BD_diffusion_contours/cont_xz_5kbT_volEx.txt'))

numz = np.count_nonzero(z==z[1])
numx = np.count_nonzero(x==x[1])
z = z[:int(len(z)/numz)]
x = x[::numx]
probxz = np.reshape(probxz,[numz, numx])

ax.contourf(z, x, probxz, levels, cmap=plt.cm.YlOrBr)
ax.contour(z, x, probxz, levels, colors='k')
ax.set_xlabel(r'$z$', size=axisLabelSize,labelpad=0)
ax.set_ylabel(r'$x$', size=axisLabelSize,labelpad=-2)
ax.text(0.99, 0.99, r'$\mathcal{P}(x,z)$', size=pltLabelSize, transform=ax.transAxes, horizontalalignment='right', verticalalignment='top')
ax.locator_params(nbins=5)
ax.text(0.01, 0.99, 'E', size=pltLabelSize, transform=ax.transAxes,
              horizontalalignment='left', verticalalignment='top')


ax = plt.Subplot(fig, constDiff[0, 1])
fig.add_subplot(ax)
ax.set_title(r'Constrained Diffusion ($\mu_c = 5$)', size=26, y=1.05, x=1.1)


y, x, probxy = np.transpose(np.loadtxt('BD_diffusion_contours/cont_xy_5kbT_volEx.txt'))

numy = np.count_nonzero(y==y[1])
numx = np.count_nonzero(x==x[1])
y = y[:int(len(y)/numy)]
x = x[::numx]
probxy = np.reshape(probxy,[numy, numx])

ax.contourf(y, x, probxy, levels, cmap=plt.cm.YlOrBr)
ax.contour(y, x, probxy, levels, colors='k')
ax.plot([-5.5,-5.5],[-15,75], 'k--')
ax.set_xlabel(r'$y$', size=axisLabelSize,labelpad=0)
ax.set_ylabel(r'$x$', size=axisLabelSize,labelpad=-2)
ax.text(0.99, 0.99, r'$\mathcal{P}(y,x)$', size=pltLabelSize, transform=ax.transAxes, horizontalalignment='right', verticalalignment='top')
ax.locator_params(nbins=5)
ax.text(0.01, 0.99, 'F', size=pltLabelSize, transform=ax.transAxes,
              horizontalalignment='left', verticalalignment='top')


ax = plt.Subplot(fig, constDiff[0, 2])
fig.add_subplot(ax)


z, y, probyz = np.transpose(np.loadtxt('BD_diffusion_contours/cont_yz_5kbT_volEx.txt'))

numz = np.count_nonzero(z==z[1])
numy = np.count_nonzero(y==y[1])
z = z[:int(len(z)/numz)]
y = y[::numy]
probyz = np.reshape(probyz,[numz, numy])

ax.contourf(z, y, probyz, levels, cmap=plt.cm.YlOrBr)
ax.contour(z, y, probyz, levels, colors='k')
ax.plot([-35,65],[-5.5,-5.5], 'k--')
ax.set_xlabel(r'$z$', size=axisLabelSize,labelpad=0)
ax.set_ylabel(r'$y$', size=axisLabelSize,labelpad=-7)
ax.text(0.99, 0.99, r'$\mathcal{P}(y,z)$', size=pltLabelSize, transform=ax.transAxes, horizontalalignment='right', verticalalignment='top')
ax.locator_params(nbins=5)
ax.text(0.01, 0.99, 'G', size=pltLabelSize, transform=ax.transAxes,
              horizontalalignment='left', verticalalignment='top')


ax = fig.add_subplot(constDiff[0, 3])


z, r, probrz = np.transpose(np.loadtxt('BD_diffusion_contours/cont_rz_5kbT_volEx.txt'))

numz = np.count_nonzero(z==z[1])
numr = np.count_nonzero(r==r[1])
z = z[:int(len(z)/numz)]
r = r[::numr]
probrz = np.reshape(probrz,[numz, numr])

ax.contourf(z, r, probrz, levels, cmap=plt.cm.YlOrBr)
ax.contour(z, r, probrz, levels, colors='k')
ax.set_xlabel(r'$z$', size=axisLabelSize,labelpad=0)
ax.set_ylabel(r'$\rho$', size=axisLabelSize,labelpad=-5)
ax.text(0.99, 0.99, r'$\mathcal{P}(z, \rho)$', size=pltLabelSize, transform=ax.transAxes, horizontalalignment='right', verticalalignment='top')
ax.locator_params(nbins=5)
ax.set_yticks([0, 25, 50, 75])
ax.text(0.01, 0.99, 'H', size=pltLabelSize, transform=ax.transAxes,
              horizontalalignment='left', verticalalignment='top')


ax = fig.add_subplot(cbar[:,:])

norm= matplotlib.colors.Normalize(0, max(levels)*10**4)
sm = plt.cm.ScalarMappable(norm=norm, cmap=plt.cm.YlOrBr)
sm.set_array([])

cbar = fig.colorbar(sm, ticks=range(int(max(levels)*10**4)+1), cax=ax, label=r'Probability ($\times 10^{-4}$)')
cbar.ax.tick_params(labelsize=18)
cbar.ax.set_yticklabels(range(int(max(levels)*10**4)+1))
cbar.ax.yaxis.set_ticks_position('left')
cbar.ax.yaxis.set_label_position('left')
cbar.ax.yaxis.label.set_size(20)

plt.savefig('diffusion_figure_volume_exclusion.pdf',bbox_inches='tight')

plt.show()
