# Supplementary material for: Myosin V executes steps of variable length via structurally constrained diffusion
Source: eLife. 2020 Jan 15;9:e51569. doi: 10.7554/eLife.51569 (PMC7054003; doi:10.7554/eLife.51569)
Supplement: Source data 1. [file elife-51569-data1.zip › myosin_elife_source_data/Figure 7/theory_constraint_significance/theoryStDev_vs_muc_thetap95.txt]

0.	7.434373441843277
0.5	7.4143082921423975
1.	7.390006188195072
1.5	7.361619040272164
2.	7.329323726689236
2.5	7.293319993121666
3.	7.253827975237603
3.5	7.211085417882297
4.	7.165344670063253
4.5	7.116869537423949
5.	7.065932072929875
5.5	7.0128093825283955
6.	6.95778051604456
6.5	6.901123505149478
7.	6.843112600447965
7.5	6.784015749196053
8.	6.724092344420656
8.5	6.663591265722797
9.	6.602749222241897
9.5	6.541789399359426
10.	6.480920403029816
10.5	6.420335489147732
11.	6.360212060240757
11.5	6.3007114078888
12.	6.241978676631787
12.5	6.184143023544583
13.	6.127317947056349
13.5	6.071601758786232
14.	6.017078173027225
14.5	5.963816989876565
15.	5.9118748497675835
