# Supplementary material for: Myosin V executes steps of variable length via structurally constrained diffusion
Source: eLife. 2020 Jan 15;9:e51569. doi: 10.7554/eLife.51569 (PMC7054003; doi:10.7554/eLife.51569)
Supplement: Source data 1. [file elife-51569-data1.zip › myosin_elife_source_data/Figure 7/theory_constraint_significance/theoryBindingTime_vs_muc_thetap95.txt]

0.	1.6502963397558539
0.5	1.6590194119843826
1.	1.6688882105579468
1.5	1.6798316578551953
2.	1.691786266084875
2.5	1.7046949366084685
3.	1.718507109427431
3.5	1.7331720364386023
4.	1.748649883786225
4.5	1.764899331953671
5.	1.7818830651918636
5.5	1.799566188466514
6.	1.8179159147018162
6.5	1.8369013806195251
7.	1.8564934447854349
7.5	1.876664344231959
8.	1.8973878022576813
8.5	1.91863912098086
9.	1.9403945576164627
9.5	1.9626316414636615
10.	1.9853290171524236
10.5	2.0084664037427036
11.	2.032024525151937
11.5	2.0559851067955024
12.	2.080330432857688
12.5	2.1050450783654084
13.	2.1301123752533786
13.5	2.1555178333261167
14.	2.1812473719829426
14.5	2.207287640116193
15.	2.2336259510941816
