# Supplementary material for: Myosin V executes steps of variable length via structurally constrained diffusion
Source: eLife. 2020 Jan 15;9:e51569. doi: 10.7554/eLife.51569 (PMC7054003; doi:10.7554/eLife.51569)
Supplement: Source data 1. [file elife-51569-data1.zip › myosin_elife_source_data/Figure 7/theory_constraint_significance/theoryStDev_vs_muc.txt]

0.	7.434373441843277
0.5	7.399311424505836
1.	7.362977131610865
1.5	7.325399201666984
2.	7.286618828517209
2.5	7.246687263664345
3.	7.205663707587471
3.5	7.163613527049855
4.	7.120606745695892
4.5	7.076716764027937
5.	7.032019272317872
5.5	6.986591326260108
6.	6.9405105604161745
6.5	6.893854518852101
7.	6.846700085948143
7.5	6.799123003330938
8.	6.75119746128516
8.5	6.702995754962265
9.	6.654587997321574
9.5	6.606041882004836
10.	6.557422490405187
10.5	6.508792138010353
11.	6.460210255785244
11.5	6.411733302887515
12.	6.363414707441667
12.5	6.315304832460921
13.	6.2674509642678995
13.5	6.219897321020176
14.	6.172685079134097
14.5	6.125852415557725
15.	6.079434564007255
