# Supplementary material for: Myosin V executes steps of variable length via structurally constrained diffusion
Source: eLife. 2020 Jan 15;9:e51569. doi: 10.7554/eLife.51569 (PMC7054003; doi:10.7554/eLife.51569)
Supplement: Source data 1. [file elife-51569-data1.zip › myosin_elife_source_data/Figure 7/theory_constraint_significance/theoryBindingTime_vs_muc.txt]

0.	1.6502963397558539
0.5	1.6384471118946393
1.	1.629432644492072
1.5	1.6226456769703725
2.	1.617620728943572
2.5	1.613999154407877
3.	1.6115028240941178
3.5	1.6099146970925269
4.	1.609064276630568
4.5	1.6088167167034864
5.	1.6090645942211717
5.5	1.609721748025168
6.	1.6107185657654293
6.5	1.6119983923311907
7.	1.6135147869115007
7.5	1.6152294336154054
8.	1.6171104857521599
8.5	1.6191314010939364
9.	1.6212694950410607
9.5	1.6235060626631816
10.	1.6258248672977267
10.5	1.6282120881389897
11.	1.6306558490927068
11.5	1.633145905574851
12.	1.635673375336268
12.5	1.638230539515258
13.	1.6408106745766928
13.5	1.6434077833938048
14.	1.6460170705293122
14.5	1.6486336779697683
15.	1.651253764634937
