# Supplementary material for: Myosin V executes steps of variable length via structurally constrained diffusion
Source: eLife. 2020 Jan 15;9:e51569. doi: 10.7554/eLife.51569 (PMC7054003; doi:10.7554/eLife.51569)
Supplement: Source data 1. [file elife-51569-data1.zip › myosin_elife_source_data/Figure 7/theory_constraint_significance/theoryStDev_vs_muc_thetap65.txt]

0.	7.434373441843277
0.5	7.380142476304803
1.	7.329254142106866
1.5	7.281058345970774
2.	7.235058109228026
2.5	7.190871093395806
3.	7.148201258879695
3.5	7.106817911456009
4.	7.06654013703439
4.5	7.0272251750516395
5.	6.988759681294675
5.5	6.951053120466508
6.	6.914032737238369
6.5	6.877639704393023
7.	6.841826154434572
7.5	6.806552878724789
8.	6.771787534347581
8.5	6.737503239702189
9.	6.703677469586892
9.5	6.670291182399332
10.	6.637328128235738
10.5	6.604774298692001
11.	6.572617488179458
11.5	6.540846943365017
12.	6.509453082507943
12.5	6.478427270422055
13.	6.447761637830349
13.5	6.417448936240566
14.	6.38748242129677
14.5	6.3578557590123586
15.	6.328562950409872
