# Supplementary material for: Myosin V executes steps of variable length via structurally constrained diffusion
Source: eLife. 2020 Jan 15;9:e51569. doi: 10.7554/eLife.51569 (PMC7054003; doi:10.7554/eLife.51569)
Supplement: Source data 1. [file elife-51569-data1.zip › myosin_elife_source_data/Figure 7/theory_constraint_significance/theoryBindingTime_vs_muc_thetap65.txt]

0.	1.6502963397558539
0.5	1.6118973359491355
1.	1.5832272702829937
1.5	1.5613657268096441
2.	1.544352147082362
2.5	1.5308520360334996
3.	1.519943809123837
3.5	1.510981443949205
4.	1.5035051206253365
4.5	1.4971824753894298
5.	1.49176955210899
5.5	1.4870845479258026
6.	1.482989988406682
6.5	1.479380415337738
7.	1.4761738357160528
7.5	1.4733056785300584
8.	1.4707244678482203
8.5	1.46838870631525
9.	1.4662645996376884
9.5	1.4643243153121654
10.	1.4625447844701187
10.5	1.4609066740027934
11.	1.4593936790319073
11.5	1.4579919423631678
12.	1.4566896163061773
12.5	1.455476495619545
13.	1.4543437625359055
13.5	1.4532837295826555
14.	1.4522896712303455
14.5	1.451355693321249
15.	1.4504765843756948
