# Supplementary material for: Myosin V executes steps of variable length via structurally constrained diffusion
Source: eLife. 2020 Jan 15;9:e51569. doi: 10.7554/eLife.51569 (PMC7054003; doi:10.7554/eLife.51569)
Supplement: Source data 1. [file elife-51569-data1.zip › myosin_elife_source_data/Figure 9/theory_run_length_off_axis/theoryRunLengthContour_const.txt]

0.	-90.	0.
0.	-87.5	0.
0.	-85.	0.
0.	-82.5	0.
0.	-80.	0.
0.	-77.5	0.
0.	-75.	0.
0.	-72.5	0.
0.	-70.	0.
0.	-67.5	0.
0.	-65.	0.
0.	-62.5	0.
0.	-60.	0.
0.	-57.5	0.
0.	-55.	0.
0.	-52.5	0.
0.	-50.	0.
0.	-47.5	0.
0.	-45.	0.
0.	-42.5	0.
0.	-40.	0.
0.	-37.5	0.
0.	-35.	0.
0.	-32.5	0.
0.	-30.	0.
0.	-27.5	0.
0.	-25.	0.
0.	-22.5	0.
0.	-20.	0.
0.	-17.5	0.
0.	-15.	0.
0.	-12.5	0.
0.	-10.	0.
0.	-7.5	0.
0.	-5.	0.
0.	-2.5	0.
0.	0.	0.
0.	2.5	0.
0.	5.	0.
0.	7.5	0.
0.	10.	0.
0.	12.5	0.
0.	15.	0.
0.	17.5	0.
0.	20.	0.
0.	22.5	0.
0.	25.	0.
0.	27.5	0.
0.	30.	0.
0.	32.5	0.
0.	35.	0.
0.	37.5	0.
0.	40.	0.
0.	42.5	0.
0.	45.	0.
0.	47.5	0.
0.	50.	0.
0.	52.5	0.
0.	55.	0.
0.	57.5	0.
0.	60.	0.
0.	62.5	0.
0.	65.	0.
0.	67.5	-2.0009323703787418e-13
0.	70.	-2.0009323703787418e-13
0.	72.5	-2.0009323703787418e-13
0.	75.	-2.0009323703787418e-13
0.	77.5	-2.0009323703787418e-13
0.	80.	-2.0009323703787418e-13
0.	82.5	-2.0009323703787418e-13
0.	85.	-2.0009323703787418e-13
0.	87.5	-2.0009323703787418e-13
0.	90.	-2.0009323703787418e-13
2.5	-90.	0.04262092190894583
2.5	-87.5	-0.08667939207788715
2.5	-85.	-0.21542363615750873
2.5	-82.5	-0.3433715376154443
2.5	-80.	-0.47028544319630333
2.5	-77.5	-0.5959307234205155
2.5	-75.	-0.7200761634943943
2.5	-72.5	-0.8424943417885843
2.5	-70.	-0.9629619881074024
2.5	-67.5	-1.0812603406383152
2.5	-65.	-1.197175477150504
2.5	-62.5	-1.310498624467783
2.5	-60.	-1.421026505642294
2.5	-57.5	-1.5285615789131304
2.5	-55.	-1.6329123513196826
2.5	-52.5	-1.7338936357327566
2.5	-50.	-1.8313268034633186
2.5	-47.5	-1.92504002330203
2.5	-45.	-2.014868487747313
2.5	-42.5	-2.100654580549169
2.5	-40.	-2.1822482623274677
2.5	-37.5	-2.2595093440692824
2.5	-35.	-2.3322984076249837
2.5	-32.5	-2.40049108783453
2.5	-30.	-2.4639664168434883
2.5	-27.5	-2.5226187984107193
2.5	-25.	-2.5763439250474494
2.5	-22.5	-2.6250484439821404
2.5	-20.	-2.6686475835959342
2.5	-17.5	-2.707065339105324
2.5	-15.	-2.740234546355803
2.5	-12.5	-2.7680969666347965
2.5	-10.	-2.7906033621740334
2.5	-7.5	-2.807713562432227
2.5	-5.	-2.819396521221987
2.5	-2.5	-2.8256303646984646
2.5	0.	-2.8264024301939004
2.5	2.5	-2.8217092958550944
2.5	5.	-2.8115568009820744
2.5	7.5	-2.795960056946267
2.5	10.	-2.774943448532914
2.5	12.5	-2.7485406254897566
2.5	15.	-2.7167944840683242
2.5	17.5	-2.6797571382789385
2.5	20.	-2.6374898805669904
2.5	22.5	-2.5900631315902625
2.5	25.	-2.5375563787359807
2.5	27.5	-2.4800581235081234
2.5	30.	-2.4176657144690887
2.5	32.5	-2.3504877404670883
2.5	35.	-2.2786343643876608
2.5	37.5	-2.2022314360966484
2.5	40.	-2.121408508110511
2.5	42.5	-2.036310514354915
2.5	45.	-1.9470834644803916
2.5	47.5	-1.853883535464396
2.5	50.	-1.756874787847297
2.5	52.5	-1.656228769195214
2.5	55.	-1.5521243323600833
2.5	57.5	-1.4447473912776054
2.5	60.	-1.334290660288101
2.5	62.5	-1.2209533762798772
2.5	65.	-1.1049410129294341
2.5	67.5	-0.9864649348423437
2.5	70.	-0.8657421233241676
2.5	72.5	-0.7429947906353627
2.5	75.	-0.6184500291919316
2.5	77.5	-0.492339436395406
2.5	80.	-0.36489871129918106
2.5	82.5	-0.23636724789777594
2.5	85.	-0.10698770639540901
2.5	87.5	0.02299442938982532
2.5	90.	0.15333130914454665
5.	-90.	0.27963100487216713
5.	-87.5	0.022275926584800067
5.	-85.	-0.23356557806174222
5.	-82.5	-0.487427117804511
5.	-80.	-0.738850330956595
5.	-77.5	-0.9873855450293463
5.	-75.	-1.2325924145316987
5.	-72.5	-1.4740404525375617
5.	-70.	-1.711309587476304
5.	-67.5	-1.9439929610049356
5.	-65.	-2.171685754085291
5.	-62.5	-2.394008918520405
5.	-60.	-2.6105862039050556
5.	-57.5	-2.821056140117822
5.	-55.	-3.0250700689692698
5.	-52.5	-3.2222923991647963
5.	-50.	-3.412400909321059
5.	-47.5	-3.595086854826974
5.	-45.	-3.7700553151456946
5.	-42.5	-3.9370253220515288
5.	-40.	-4.095729994757881
5.	-37.5	-4.245916737129194
5.	-35.	-4.387347340736548
5.	-32.5	-4.519798121150601
5.	-30.	-4.64306002270575
5.	-27.5	-4.756938679292651
5.	-25.	-4.861254677586343
5.	-22.5	-4.955843379715816
5.	-20.	-5.040555181325983
5.	-17.5	-5.115255543689745
5.	-15.	-5.179825064486633
5.	-12.5	-5.234159557824499
5.	-10.	-5.27817011350995
5.	-7.5	-5.31178317375633
5.	-5.	-5.3349406011497535
5.	-2.5	-5.347599748401636
5.	0.	-5.349733528351856
5.	2.5	-5.341330484191081
5.	5.	-5.322394859678443
5.	7.5	-5.292946668988455
5.	10.	-5.253021765640721
5.	12.5	-5.20267190980077
5.	15.	-5.141964833091294
5.	17.5	-5.070984301522731
5.	20.	-4.9898301651247605
5.	22.5	-4.898618419594922
5.	25.	-4.797481240852235
5.	27.5	-4.686567021684635
5.	30.	-4.566040439181705
5.	32.5	-4.4360822868262435
5.	35.	-4.296889733517739
5.	37.5	-4.148676130623757
5.	40.	-3.991671010937912
5.	42.5	-3.8261200318973625
5.	45.	-3.6522848748833106
5.	47.5	-3.4704431650511345
5.	50.	-3.2808882833478434
5.	52.5	-3.083929227098942
5.	55.	-2.879890463480888
5.	57.5	-2.669111548644795
5.	60.	-2.4519469737763604
5.	62.5	-2.2287657995667804
5.	65.	-1.9999513243597402
5.	67.5	-1.765902972279485
5.	70.	-1.5270241465869225
5.	72.5	-1.283745199294003
5.	75.	-1.0364994495177395
5.	77.5	-0.7857342687706241
5.	80.	-0.5319081125493178
5.	82.5	-0.27548979288799613
5.	85.	-0.01695776592397781
5.	87.5	0.24320069658040708
5.	90.	0.5044903657362124
7.5	-90.	0.7102386382128876
7.5	-87.5	0.3261700854922924
7.5	-85.	-0.05504014325887048
7.5	-82.5	-0.43271578428698304
7.5	-80.	-0.8061965541346082
7.5	-77.5	-1.1748388378102927
7.5	-75.	-1.5379094754646356
7.5	-72.5	-1.8951206969739538
7.5	-70.	-2.2455619854476976
7.5	-67.5	-2.588768977297474
7.5	-65.	-2.924189640781078
7.5	-62.5	-3.2512913133448245
7.5	-60.	-3.5695610401138387
7.5	-57.5	-3.8785056379791545
7.5	-55.	-4.177651802614732
7.5	-52.5	-4.466546373058858
7.5	-50.	-4.744756088465906
7.5	-47.5	-5.011869747820531
7.5	-45.	-5.267490262919761
7.5	-42.5	-5.51124639042591
7.5	-40.	-5.742785020023533
7.5	-37.5	-5.961772672719314
7.5	-35.	-6.167895008477231
7.5	-32.5	-6.360859476509265
7.5	-30.	-6.540390973076687
7.5	-27.5	-6.706234611502921
7.5	-25.	-6.858154899574842
7.5	-22.5	-6.995935686436438
7.5	-20.	-7.1193800953142885
7.5	-17.5	-7.2283104753193355
7.5	-15.	-7.322568369362551
7.5	-12.5	-7.402014442490836
7.5	-10.	-7.466528717675189
7.5	-7.5	-7.516010256566323
7.5	-5.	-7.550377438898197
7.5	-2.5	-7.5695679741773985
7.5	0.	-7.573538996255851
7.5	2.5	-7.562267179557783
7.5	5.	-7.535748878179922
7.5	7.5	-7.494000287010828
7.5	10.	-7.437057624207753
7.5	12.5	-7.364977332296467
7.5	15.	-7.27783635770728
7.5	17.5	-7.175732155970597
7.5	20.	-7.058783288976122
7.5	22.5	-6.92712945700316
7.5	25.	-6.780931827944809
7.5	27.5	-6.620373314531432
7.5	30.	-6.44565885376604
7.5	32.5	-6.257015689949412
7.5	35.	-6.05469362635527
7.5	37.5	-5.83896603122902
7.5	40.	-5.6101272143836685
7.5	42.5	-5.3684969265693585
7.5	45.	-5.114417811690722
7.5	47.5	-4.848255990525074
7.5	50.	-4.570399616433208
7.5	52.5	-4.28126666876392
7.5	55.	-3.9812931592850274
7.5	57.5	-3.670941102702979
7.5	60.	-3.3506962911838993
7.5	62.5	-3.0210684545056585
7.5	65.	-2.6825908769925917
7.5	67.5	-2.335820140492783
7.5	70.	-1.9813358779779653
7.5	72.5	-1.6197402181112912
7.5	75.	-1.2515496626084879
7.5	77.5	-0.8777328117116235
7.5	80.	-0.49863278029980185
7.5	82.5	-0.115043364170245
7.5	85.	0.2723304526485634
7.5	87.5	0.6627658457258466
7.5	90.	1.0555232612225842
10.	-90.	1.3351641802350231
10.	-87.5	0.8258004485861157
10.	-85.	0.3210072195232712
10.	-82.5	-0.17834741540868743
10.	-80.	-0.6714237354749257
10.	-77.5	-1.1573993016218191
10.	-75.	-1.6354930015105051
10.	-72.5	-2.1049416905941873
10.	-70.	-2.5650122783472176
10.	-67.5	-3.0149995664711193
10.	-65.	-3.454226119193952
10.	-62.5	-3.8820424133474525
10.	-60.	-4.297828387612487
10.	-57.5	-4.70098546046747
10.	-55.	-5.090948332020286
10.	-52.5	-5.467175608005742
10.	-50.	-5.8291545682738475
10.	-47.5	-6.17639642795085
10.	-45.	-6.508438744318997
10.	-42.5	-6.824844234610063
10.	-40.	-7.125200562576957
10.	-37.5	-7.409119549117616
10.	-35.	-7.676236969924344
10.	-32.5	-7.926212129681801
10.	-30.	-8.158727086160145
10.	-27.5	-8.373487206776469
10.	-25.	-8.570219683390196
10.	-22.5	-8.748673873265089
10.	-20.	-8.908620888168464
10.	-17.5	-9.049853316810584
10.	-15.	-9.172185051537477
10.	-12.5	-9.27545113413368
10.	-10.	-9.359507650820941
10.	-7.5	-9.424231685388284
10.	-5.	-9.469521318960778
10.	-2.5	-9.49529568684065
10.	0.	-9.50149508800808
10.	2.5	-9.488081149266293
10.	5.	-9.455037043501637
10.	7.5	-9.402367761376246
10.	10.	-9.330100435325619
10.	12.5	-9.238284714567538
10.	15.	-9.126993187283304
10.	17.5	-8.99632185248137
10.	20.	-8.846390629142878
10.	22.5	-8.677343912139047
10.	25.	-8.489351163854794
10.	27.5	-8.282607509127393
10.	30.	-8.05733441668375
10.	32.5	-7.813780494125866
10.	35.	-7.55222150400547
10.	37.5	-7.272962189970161
10.	40.	-6.976336022315166
10.	42.5	-6.662706251932548
10.	45.	-6.332466578725687
10.	47.5	-5.986041558349329
10.	50.	-5.623887560721121
10.	52.5	-5.246493106496738
10.	55.	-4.854380135153016
10.	57.5	-4.448101606688662
10.	60.	-4.0282462582554395
10.	62.5	-3.595433720791088
10.	65.	-3.1503238517462644
10.	67.5	-2.693604641397383
10.	70.	-2.226000024686496
10.	72.5	-1.748268017205584
10.	75.	-1.261200203016584
10.	77.5	-0.7656214452770757
10.	80.	-0.2623915914669865
10.	82.5	0.2476072798099765
10.	85.	0.7634478458905993
10.	87.5	1.2841824911460085
10.	90.	1.8088328012573283
12.5	-90.	2.157594214902484
12.5	-87.5	1.524394438207456
12.5	-85.	0.8978196478625781
12.5	-82.5	0.27891055439947865
12.5	-80.	-0.3313302503742686
12.5	-77.5	-0.9319383661953884
12.5	-75.	-1.5219876571452893
12.5	-72.5	-2.100590329814248
12.5	-70.	-2.6668964790233427
12.5	-67.5	-3.2200959312654254
12.5	-65.	-3.7594094701596776
12.5	-62.5	-4.284099867582225
12.5	-60.	-4.793465630582815
12.5	-57.5	-5.286838226121243
12.5	-55.	-5.7635839431996265
12.5	-52.5	-6.223102554156392
12.5	-50.	-6.664826047466027
12.5	-47.5	-7.088217826676205
12.5	-45.	-7.49277209922208
12.5	-42.5	-7.878012336382673
12.5	-40.	-8.243490764761077
12.5	-37.5	-8.588787321228295
12.5	-35.	-8.913508795839865
12.5	-32.5	-9.217287984475295
12.5	-30.	-9.499782807218164
12.5	-27.5	-9.760676039693951
12.5	-25.	-9.999673611153938
12.5	-22.5	-10.216505048134351
12.5	-20.	-10.410922396111705
12.5	-17.5	-10.582699822745651
12.5	-15.	-10.7316332383893
12.5	-12.5	-10.85753994431704
12.5	-10.	-10.960258446398402
12.5	-7.5	-11.03964827281666
12.5	-5.	-11.09558992163424
12.5	-2.5	-11.12798488906069
12.5	0.	-11.136755788281212
12.5	2.5	-11.121846559176948
12.5	5.	-11.08322276886528
12.5	7.5	-11.020872002531961
12.5	10.	-10.934804343467674
12.5	12.5	-10.825052940699072
12.5	15.	-10.691674662172426
12.5	17.5	-10.534750821752702
12.5	20.	-10.354388027386452
12.5	22.5	-10.150719022066744
12.5	25.	-9.92390367720157
12.5	27.5	-9.674129997644068
12.5	30.	-9.401615124919683
12.5	32.5	-9.106607003962546
12.5	35.	-8.7893844934578
12.5	37.5	-8.45025960532032
12.5	40.	-8.08957826974601
12.5	42.5	-7.707721679899747
12.5	45.	-7.3051075609651965
12.5	47.5	-6.882191403124677
12.5	50.	-6.439467833667572
12.5	52.5	-5.977471392164958
12.5	55.	-5.496778286353841
12.5	57.5	-4.998007145394593
12.5	60.	-4.481819894053196
12.5	62.5	-3.948923022965539
12.5	65.	-3.400068852292966
12.5	67.5	-2.836053473169252
12.5	70.	-2.257719290379475
12.5	72.5	-1.6659609987236605
12.5	75.	-1.0617139690816086
12.5	77.5	-0.4459625827988888
12.5	80.	0.18026227741839812
12.5	82.5	0.8158835096690241
12.5	85.	1.4597787122194785
12.5	87.5	2.110781193763979
12.5	90.	2.7676810770244127
15.	-90.	3.1842412231707913
15.	-87.5	2.428644830545844
15.	-85.	1.6820407078474757
15.	-82.5	0.9456219728218936
15.	-80.	0.22053041518313624
15.	-77.5	-0.49214320066850675
15.	-75.	-1.1913587046409475
15.	-72.5	-1.8761278144397615
15.	-70.	-2.545504956335823
15.	-67.5	-3.198597899375006
15.	-65.	-3.834560969033612
15.	-62.5	-4.452591613958074
15.	-60.	-5.0519320231228315
15.	-57.5	-5.631866491377465
15.	-55.	-6.191720514485785
15.	-52.5	-6.7308585495994855
15.	-50.	-7.24868287053025
15.	-47.5	-7.744631848609689
15.	-45.	-8.218178317384535
15.	-42.5	-8.668828520362883
15.	-40.	-9.096119536714557
15.	-37.5	-9.499619023553247
15.	-35.	-9.878923154315927
15.	-32.5	-10.23365549563691
15.	-30.	-10.563465652657577
15.	-27.5	-10.868029164203579
15.	-25.	-11.147043180138805
15.	-22.5	-11.400229986243241
15.	-20.	-11.627333301744768
15.	-17.5	-11.828118414097048
15.	-15.	-12.002370922282724
15.	-12.5	-12.14989713095935
15.	-10.	-12.27052308227975
15.	-7.5	-12.364094426260696
15.	-5.	-12.430476326201912
15.	-2.5	-12.469553390332647
15.	0.	-12.481229832838928
15.	2.5	-12.465429712852556
15.	5.	-12.422097315064306
15.	7.5	-12.35119765883111
15.	10.	-12.252717148074991
15.	12.5	-12.12666429726069
15.	15.	-11.973070684145148
15.	17.5	-11.791991924512397
15.	20.	-11.58350867590738
15.	22.5	-11.347728475822866
15.	25.	-11.084786201790234
15.	27.5	-10.794846176879483
15.	30.	-10.478102860863215
15.	32.5	-10.134785384572716
15.	35.	-9.765154786772014
15.	37.5	-9.369509121969395
15.	40.	-8.94818429105913
15.	42.5	-8.501556092173683
15.	45.	-8.030041993971198
15.	47.5	-7.534103805931121
15.	50.	-7.014248469443339
15.	52.5	-6.47103112316783
15.	55.	-5.905056558528159
15.	57.5	-5.3169811829974405
15.	60.	-4.707514979181973
15.	62.5	-4.077422784637304
15.	65.	-3.4275265742919396
15.	67.5	-2.7587062772596944
15.	70.	-2.071902224583082
15.	72.5	-1.3681131563868159
15.	75.	-0.6483992132842319
15.	77.5	0.08611180488182564
15.	80.	0.8342360084981139
15.	82.5	1.5947250302693683
15.	85.	2.3662684158061653
15.	87.5	3.1474944166719316
15.	90.	3.936971064142882
17.5	-90.	4.426355454835889
17.5	-87.5	3.549693190053699
17.5	-85.	2.684670167912732
17.5	-82.5	1.8326119877341516
17.5	-80.	0.9947784295688635
17.5	-77.5	0.17236443857530315
17.5	-75.	-0.633500495542114
17.5	-72.5	-1.4217420939392642
17.5	-70.	-2.1913541993391292
17.5	-67.5	-2.9413846218391835
17.5	-65.	-3.6709381056276755
17.5	-62.5	-4.379172998197414
17.5	-60.	-5.065299602932702
17.5	-57.5	-5.728577237413537
17.5	-55.	-6.368312265500488
17.5	-52.5	-6.983855715118309
17.5	-50.	-7.574600749630645
17.5	-47.5	-8.139980673353987
17.5	-45.	-8.679466449541863
17.5	-42.5	-9.192564519864263
17.5	-40.	-9.678815704907782
17.5	-37.5	-10.137789889812362
17.5	-35.	-10.569088795723678
17.5	-32.5	-10.972340655813024
17.5	-30.	-11.34720405083172
17.5	-27.5	-11.693346246256514
17.5	-25.	-12.010480847267866
17.5	-22.5	-12.298327578920498
17.5	-20.	-12.556630525022737
17.5	-17.5	-12.78515337888496
17.5	-15.	-12.983678451887984
17.5	-12.5	-13.152006021649317
17.5	-10.	-13.289953785077405
17.5	-7.5	-13.397356476468051
17.5	-5.	-13.474065649114234
17.5	-2.5	-13.519949623057986
17.5	0.	-13.534893598218261
17.5	2.5	-13.518799937357771
17.5	5.	-13.471588617395925
17.5	7.5	-13.393197850674815
17.5	10.	-13.283584875119661
17.5	12.5	-13.142726915247504
17.5	15.	-12.970622309825563
17.5	17.5	-12.767291806949387
17.5	20.	-12.532780023548934
17.5	22.5	-12.267157070058847
17.5	25.	-11.970520278412048
17.5	27.5	-11.64299626749287
17.5	30.	-11.284746787618944
17.5	32.5	-10.895951396866352
17.5	35.	-10.476849012255297
17.5	37.5	-10.02770099286106
17.5	40.	-9.548813953469132
17.5	42.5	-9.040536855243412
17.5	45.	-8.503267296069273
17.5	47.5	-7.93744957524362
17.5	50.	-7.343580866770394
17.5	52.5	-6.722213066579732
17.5	55.	-6.073955651146881
17.5	57.5	-5.399478749398677
17.5	60.	-4.699515616033054
17.5	62.5	-3.974865528159126
17.5	65.	-3.2263964029668712
17.5	67.5	-2.455046850486106
17.5	70.	-1.6618290575336077
17.5	72.5	-0.8478301875968186
17.5	75.	-0.014215308979279393
17.5	77.5	0.8377762741649416
17.5	80.	1.7068174813147758
17.5	82.5	2.591507652991406
17.5	85.	3.4903634163706196
17.5	87.5	4.401820822936027
17.5	90.	5.324236078158953
20.	-90.	5.900497303776952
20.	-87.5	4.9038750219442315
20.	-85.	3.9217839160629797
20.	-82.5	2.955662648423082
20.	-80.	2.006868657064288
20.	-77.5	1.0766783143845422
20.	-75.	0.16629801136486672
20.	-72.5	-0.7231480410202795
20.	-70.	-1.5906029075941785
20.	-67.5	-2.4350784461555106
20.	-65.	-3.2556521238865255
20.	-62.5	-4.051463213393834
20.	-60.	-4.821709878839763
20.	-57.5	-5.565646353756331
20.	-55.	-6.282578640961711
20.	-52.5	-6.971862481528445
20.	-50.	-7.63290022826973
20.	-47.5	-8.265135425662907
20.	-45.	-8.86805373331837
20.	-42.5	-9.441176940111957
20.	-40.	-9.984061796303138
20.	-37.5	-10.496296743383187
20.	-35.	-10.977499582737815
20.	-32.5	-11.427315287683129
20.	-30.	-11.845413712133288
20.	-27.5	-12.231487670241545
20.	-25.	-12.585251030943839
20.	-22.5	-12.906437828402938
20.	-20.	-13.194797552414448
20.	-17.5	-13.450100033351523
20.	-15.	-13.672128774443568
20.	-12.5	-13.860682095251006
20.	-10.	-14.015572546014058
20.	-7.5	-14.136626211097221
20.	-5.	-14.22368240022445
20.	-2.5	-14.276593560829047
20.	0.	-14.29522534776067
20.	2.5	-14.279456945739392
20.	5.	-14.229181575000524
20.	7.5	-14.144307214928247
20.	10.	-14.024757513449416
20.	12.5	-13.870472954318753
20.	15.	-13.681412189012898
20.	17.5	-13.45755359893066
20.	20.	-13.198897256897691
20.	22.5	-12.905466788034436
20.	25.	-12.577309499960519
20.	27.5	-12.214504380828101
20.	30.	-11.817158484247422
20.	32.5	-11.385412969637347
20.	35.	-10.91944530095002
20.	37.5	-10.419472463210722
20.	40.	-9.885754182834278
20.	42.5	-9.318596503143423
20.	45.	-8.718355226860762
20.	47.5	-8.085439463431642
20.	50.	-7.420316074767779
20.	52.5	-6.723511926911372
20.	55.	-5.9956209415145665
20.	57.5	-5.23730405006684
20.	60.	-4.449295460724581
20.	62.5	-3.632406470530584
20.	65.	-2.7875280117427352
20.	67.5	-1.9156353302101568
20.	70.	-1.0177909714635234
20.	72.5	-0.09514764696171964
20.	75.	0.8510482252248538
20.	77.5	1.8194538600589147
20.	80.	2.808632504445264
20.	82.5	3.8170393828820095
20.	85.	4.843035560974369
20.	87.5	5.884878388177718
20.	90.	6.940723388547387
22.5	-90.	7.6288602897948445
22.5	-87.5	6.513027830827721
22.5	-85.	5.414825829536269
22.5	-82.5	4.335790210976267
22.5	-80.	3.2773555174071354
22.5	-77.5	2.2408695358676547
22.5	-75.	1.2275818240361072
22.5	-72.5	0.23865968742531313
22.5	-70.	-0.7248120979137288
22.5	-67.5	-1.6618277125966976
22.5	-65.	-2.5714547375344954
22.5	-62.5	-3.4528311648333236
22.5	-60.	-4.305159911227667
22.5	-57.5	-5.127705703397178
22.5	-55.	-5.91979136851145
22.5	-52.5	-6.680790660721556
22.5	-50.	-7.410132344396543
22.5	-47.5	-8.10727433738142
22.5	-45.	-8.771740002094493
22.5	-42.5	-9.403074851013363
22.5	-40.	-10.000863222388535
22.5	-37.5	-10.564721566851292
22.5	-35.	-11.094292401982889
22.5	-32.5	-11.589247590230617
22.5	-30.	-12.049280139151294
22.5	-27.5	-12.47410383830115
22.5	-25.	-12.863449642187529
22.5	-22.5	-13.21706415150875
22.5	-20.	-13.534720829524572
22.5	-17.5	-13.816191155038442
22.5	-15.	-14.061264112699154
22.5	-12.5	-14.26973959304865
22.5	-10.	-14.44142738361611
22.5	-7.5	-14.57614663086473
22.5	-5.	-14.673725414704485
22.5	-2.5	-14.734000581064112
22.5	0.	-14.756817812187185
22.5	2.5	-14.74203193672114
22.5	5.	-14.68950748235057
22.5	7.5	-14.599119473631944
22.5	10.	-14.470754477658277
22.5	12.5	-14.304311899931704
22.5	15.	-14.099705533201261
22.5	17.5	-13.856865384074878
22.5	20.	-13.575739635016372
22.5	22.5	-13.256297104563716
22.5	25.	-12.898535362367133
22.5	27.5	-12.502462617031181
22.5	30.	-12.068128263517744
22.5	32.5	-11.59561316196483
22.5	35.	-11.085032738607916
22.5	37.5	-10.536542221179705
22.5	40.	-9.950338602374217
22.5	42.5	-9.32667052207063
22.5	45.	-8.665836548917934
22.5	47.5	-7.968192857023976
22.5	50.	-7.23416155627883
22.5	52.5	-6.464215265693376
22.5	55.	-5.658922388483862
22.5	57.5	-4.818911641997983
22.5	60.	-3.944899458345345
22.5	62.5	-3.037686891156254
22.5	65.	-2.0981677762554907
22.5	67.5	-1.1273331834457196
22.5	70.	-0.1262750376970432
22.5	72.5	0.9038080980966042
22.5	75.	1.9616080637578157
22.5	77.5	3.045701836747179
22.5	80.	4.15454862440858
22.5	82.5	5.286491252196523
22.5	85.	6.439741342332873
22.5	87.5	7.612392923053312
22.5	90.	8.802409809655055
25.	-90.	9.638976970674971
25.	-87.5	8.404186042659624
25.	-85.	7.190305111424876
25.	-82.5	5.99894424729315
25.	-80.	4.831607826724129
25.	-77.5	3.6896837807439433
25.	-75.	2.57446087013055
25.	-72.5	1.4871294274368954
25.	-70.	0.4287860794647732
25.	-67.5	-0.5995597364127535
25.	-65.	-1.5969809548837384
25.	-62.5	-2.5626275799540923
25.	-60.	-3.4957222955156135
25.	-57.5	-4.395552008638404
25.	-55.	-5.26147085272461
25.	-52.5	-6.0928732623305235
25.	-50.	-6.889228913279505
25.	-47.5	-7.650038775900691
25.	-45.	-8.374850939764263
25.	-42.5	-9.063249177596871
25.	-40.	-9.714856104076407
25.	-37.5	-10.329321980618536
25.	-35.	-10.906316996202436
25.	-32.5	-11.445558106342173
25.	-30.	-11.946760375370262
25.	-27.5	-12.409664377908044
25.	-25.	-12.834025993868988
25.	-22.5	-13.219618774422282
25.	-20.	-13.566219236850053
25.	-17.5	-13.873607539556335
25.	-15.	-14.141591540818892
25.	-12.5	-14.369971999933439
25.	-10.	-14.558557741513518
25.	-7.5	-14.707162213293316
25.	-5.	-14.815602981859994
25.	-2.5	-14.883701500004747
25.	0.	-14.91128312600993
25.	2.5	-14.89817742543767
25.	5.	-14.844218745488254
25.	7.5	-14.749247068724095
25.	10.	-14.613109147911645
25.	12.5	-14.435659940337644
25.	15.	-14.21676431900688
25.	17.5	-13.956299087907995
25.	20.	-13.65415798762088
25.	22.5	-13.310238044792564
25.	25.	-12.924476180731924
25.	27.5	-12.496826740260843
25.	30.	-12.027262533695453
25.	32.5	-11.515791428484343
25.	35.	-10.962455820262848
25.	37.5	-10.367344825139895
25.	40.	-9.730568549463626
25.	42.5	-9.052309166662397
25.	45.	-8.332795822813512
25.	47.5	-7.572314412023582
25.	50.	-6.771220883175866
25.	52.5	-5.929939994876307
25.	55.	-5.048978797905133
25.	57.5	-4.128912387410785
25.	60.	-3.1704302038535044
25.	62.5	-2.1743021402007723
25.	65.	-1.1414072648086544
25.	67.5	-0.07273195069445049
25.	70.	1.0306205982971548
25.	72.5	2.1674252428819685
25.	75.	3.336329203739843
25.	77.5	4.535847221810228
25.	80.	5.7643553943835
25.	82.5	7.020087288883171
25.	85.	8.3011346135888
25.	87.5	9.605431503717973
25.	90.	10.930768003885131
27.5	-90.	11.962643790267945
27.5	-87.5	10.60855836314891
27.5	-85.	9.278800041694861
27.5	-82.5	7.975051473123355
27.5	-80.	6.698858070216962
27.5	-77.5	5.451647167235793
27.5	-75.	4.234729613708368
27.5	-72.5	3.0493057541666344
27.5	-70.	1.8964732004772922
27.5	-67.5	0.7772328615883702
27.5	-65.	-0.30750527691148927
27.5	-62.5	-1.356913048471844
27.5	-60.	-2.3702451728411114
27.5	-57.5	-3.3468108887419543
27.5	-55.	-4.2860087176134085
27.5	-52.5	-5.187280143994125
27.5	-50.	-6.050124164901416
27.5	-47.5	-6.874087810314038
27.5	-45.	-7.6587618853194215
27.5	-42.5	-8.403766612071333
27.5	-40.	-9.108779339198344
27.5	-37.5	-9.773483687244228
27.5	-35.	-10.397597869676341
27.5	-32.5	-10.980864406800176
27.5	-30.	-11.523021593430256
27.5	-27.5	-12.023853891309408
27.5	-25.	-12.48314112836826
27.5	-22.5	-12.900675162524863
27.5	-20.	-13.276254801894254
27.5	-17.5	-13.609683771735105
27.5	-15.	-13.900768946044836
27.5	-12.5	-14.149318870503345
27.5	-10.	-14.35514256765619
27.5	-7.5	-14.518048628285335
27.5	-5.	-14.637844597868863
27.5	-2.5	-14.71433667629882
27.5	0.	-14.747329549457175
27.5	2.5	-14.7366268666674
27.5	5.	-14.682031637382137
27.5	7.5	-14.583347290023541
27.5	10.	-14.440378662190925
27.5	12.5	-14.252933661563569
27.5	15.	-14.020825094953471
27.5	17.5	-13.74387285819831
27.5	20.	-13.421906479152682
27.5	22.5	-13.054768014272465
27.5	25.	-12.642315302986011
27.5	27.5	-12.18442559572083
27.5	30.	-11.6809995336999
27.5	32.5	-11.131968286607101
27.5	35.	-10.537278867043453
27.5	37.5	-9.896947520374523
27.5	40.	-9.21101122628746
27.5	42.5	-8.479558792955595
27.5	45.	-7.702743671898655
27.5	47.5	-6.880757784672746
27.5	50.	-6.013885412118249
27.5	52.5	-5.102477683724666
27.5	55.	-4.146969566316877
27.5	57.5	-3.1478865956169177
27.5	60.	-2.105856824237709
27.5	62.5	-1.0215982375130253
27.5	65.	0.1040321621616733
27.5	67.5	1.2700718522892904
27.5	70.	2.475422412020414
27.5	72.5	3.718849371537446
27.5	75.	4.998972085937133
27.5	77.5	6.3142574189201275
27.5	80.	7.663013657150239
27.5	82.5	9.043383183633964
27.5	85.	10.45333757250846
27.5	87.5	11.89067781735864
27.5	90.	13.353017276373459
30.	-90.	14.634154188386677
30.	-87.5	13.159795045543143
30.	-85.	11.71329218170084
30.	-82.5	10.296383555660025
30.	-80.	8.91065440139623
30.	-77.5	7.557557835362592
30.	-75.	6.238417265743113
30.	-72.5	4.954435382242153
30.	-70.	3.706701851745368
30.	-67.5	2.496200346375953
30.	-65.	1.3238189813935028
30.	-62.5	0.19035449073914634
30.	-60.	-0.9034784676606568
30.	-57.5	-1.957040223798064
30.	-55.	-2.9697592471225494
30.	-52.5	-3.9411252815393083
30.	-50.	-4.870681969611333
30.	-47.5	-5.758020413641597
30.	-45.	-6.602787597400785
30.	-42.5	-7.404653995764845
30.	-40.	-8.163328432573318
30.	-37.5	-8.87853577521886
30.	-35.	-9.55003929632731
30.	-32.5	-10.177615368423291
30.	-30.	-10.761055357876605
30.	-27.5	-11.300162073694167
30.	-25.	-11.794746567117297
30.	-22.5	-12.244624190102407
30.	-20.	-12.649615768678856
30.	-17.5	-13.00953978754064
30.	-15.	-13.324214047241968
30.	-12.5	-13.593453066939519
30.	-10.	-13.817180698144728
30.	-7.5	-13.994859327810849
30.	-5.	-14.126628551527466
30.	-2.5	-14.212165225412136
30.	0.	-14.251253279937492
30.	2.5	-14.243669823018651
30.	5.	-14.1891857290284
30.	7.5	-14.087566477383248
30.	10.	-13.938687689921068
30.	12.5	-13.741965814975368
30.	15.	-13.497501561498128
30.	17.5	-13.204940858662864
30.	20.	-12.864048303720274
30.	22.5	-12.474596116714181
30.	25.	-12.036368611895941
30.	27.5	-11.549162509961157
30.	30.	-11.012796888757128
30.	32.5	-10.427114236106902
30.	35.	-9.791986773754203
30.	37.5	-9.10732217258869
30.	40.	-8.373069753701136
30.	42.5	-7.58922132049903
30.	45.	-6.755839551200753
30.	47.5	-5.873038411277162
30.	50.	-4.941008707617654
30.	52.5	-3.960006162091065
30.	55.	-2.930387286275756
30.	57.5	-1.8526040007300786
30.	60.	-0.7272132194274146
30.	62.5	0.44511270529676367
30.	65.	1.6635761968863836
30.	67.5	2.927244887118237
30.	70.	4.235042070648717
30.	72.5	5.585735233628419
30.	75.	6.97793020938888
30.	77.5	8.410059438067613
30.	80.	9.880374251552487
30.	82.5	11.386937111920622
30.	85.	12.927613234309073
30.	87.5	14.500069720554364
30.	90.	16.101756922032937
32.5	-90.	17.68789525628341
32.5	-87.5	16.091681930540734
32.5	-85.	14.526935962677854
32.5	-82.5	12.995435300215652
32.5	-80.	11.498803293781263
32.5	-77.5	10.038512035873039
32.5	-75.	8.615892862904897
32.5	-72.5	7.232145440619088
32.5	-70.	5.888346181989508
32.5	-67.5	4.585460079595809
32.5	-65.	3.324346227767963
32.5	-62.5	2.105768534137801
32.5	-60.	0.930403121983922
32.5	-57.5	-0.20114963259698493
32.5	-55.	-1.2883634342674792
32.5	-52.5	-2.330771092815302
32.5	-50.	-3.3279755607526074
32.5	-47.5	-4.27961752286548
32.5	-45.	-5.185375175283513
32.5	-42.5	-6.04496904055862
32.5	-40.	-6.858154945727798
32.5	-37.5	-7.624711487271888
32.5	-35.	-8.344438091913618
32.5	-32.5	-9.017149350480656
32.5	-30.	-9.642674637022685
32.5	-27.5	-10.220848517031815
32.5	-25.	-10.751511033798304
32.5	-22.5	-11.234503303906973
32.5	-20.	-11.669664956378144
32.5	-17.5	-12.056831397347137
32.5	-15.	-12.395831639363404
32.5	-12.5	-12.68648639338546
32.5	-10.	-12.928606619900382
32.5	-7.5	-13.121992153402722
32.5	-5.	-13.266430853970949
32.5	-2.5	-13.361698119426617
32.5	0.	-13.407556604439781
32.5	2.5	-13.403756364012708
32.5	5.	-13.350035344539483
32.5	7.5	-13.24612023490874
32.5	10.	-13.091727686701365
32.5	12.5	-12.88656600172576
32.5	15.	-12.630337090209627
32.5	17.5	-12.322738873686482
32.5	20.	-11.963468319094437
32.5	22.5	-11.552224668033613
32.5	25.	-11.088713264696358
32.5	27.5	-10.572649801154634
32.5	30.	-10.003765296566975
32.5	32.5	-9.381811079599633
32.5	35.	-8.706565809858548
32.5	37.5	-7.977837975051817
32.5	40.	-7.195478511675485
32.5	42.5	-6.359384357350397
32.5	45.	-5.469507498776982
32.5	47.5	-4.525860432811661
32.5	50.	-3.5285324637262527
32.5	52.5	-2.4777005890691552
32.5	55.	-1.3736285153771417
32.5	57.5	-0.21667077220942818
32.5	60.	0.9926905832082249
32.5	62.5	2.253853233510422
32.5	65.	3.5660756669430302
32.5	67.5	4.928471901971027
32.5	70.	6.339995953711467
32.5	72.5	7.799431335648434
32.5	75.	9.305377625350502
32.5	77.5	10.856242837234033
32.5	80.	12.45022999939489
32.5	82.5	14.085327932183128
32.5	85.	15.759302179634517
32.5	87.5	17.46968542383827
32.5	90.	19.213776254738804
35.	-90.	21.15562617911284
35.	-87.5	19.435532808409782
35.	-85.	17.750550526242964
35.	-82.5	16.102506263013954
35.	-80.	14.493053963102614
35.	-77.5	12.923684205746316
35.	-75.	11.395734817769274
35.	-72.5	9.910400684207106
35.	-70.	8.468742684001949
35.	-67.5	7.071716889293829
35.	-65.	5.720142002612843
35.	-62.5	4.414753566606426
35.	-60.	3.1561914464409186
35.	-57.5	1.9450204500155832
35.	-55.	0.7817083496790224
35.	-52.5	-0.33332344744830955
35.	-50.	-1.3997070621496335
35.	-47.5	-2.4171301175244717
35.	-45.	-3.385327304110865
35.	-42.5	-4.304066301037993
35.	-40.	-5.173143728556122
35.	-37.5	-5.992382978048455
35.	-35.	-6.761743759575484
35.	-32.5	-7.480718290923792
35.	-30.	-8.1495306744021
35.	-27.5	-8.767927751298947
35.	-25.	-9.335777621865637
35.	-22.5	-9.852945695031906
35.	-20.	-10.319291463836336
35.	-17.5	-10.73466574531222
35.	-15.	-11.098908217677309
35.	-12.5	-11.411845320271116
35.	-10.	-11.67328846784376
35.	-7.5	-11.883032678060562
35.	-5.	-12.040855483161813
35.	-2.5	-12.146516229274217
35.	0.	-12.199755730057484
35.	2.5	-12.200296289970797
35.	5.	-12.147842107615885
35.	7.5	-12.042080071626291
35.	10.	-11.882680963476558
35.	12.5	-11.669301083421454
35.	15.	-11.401584310606417
35.	17.5	-11.079164656505059
35.	20.	-10.70166923314713
35.	22.5	-10.268721789370824
35.	25.	-9.779946738937992
35.	27.5	-9.234973750140329
35.	30.	-8.633442850514681
35.	32.5	-7.97501023096972
35.	35.	-7.25947546698899
35.	37.5	-6.486183870819547
35.	40.	-5.655243419886688
35.	42.5	-4.766324574658373
35.	45.	-3.8192701687714266
35.	47.5	-2.813989584407296
35.	50.	-1.7504652789448212
35.	52.5	-0.6287613981984705
35.	55.	0.5509573195225065
35.	57.5	1.7884121682069252
35.	60.	3.0832075335090754
35.	62.5	4.434833237154501
35.	65.	5.842608421270297
35.	67.5	7.305699005388637
35.	70.	8.823092302206671
35.	72.5	10.393605578380127
35.	75.	12.015827304622555
35.	77.5	13.688147076578618
35.	80.	15.408723528012247
35.	82.5	17.175473637479257
35.	85.	18.986062116940595
35.	87.5	20.837891086254064
35.	90.	22.72809199490503
37.5	-90.	25.06375929257698
37.5	-87.5	23.217566347150573
37.5	-85.	21.410122640189822
37.5	-82.5	19.643305782957565
37.5	-80.	17.918803493883523
37.5	-77.5	16.23812738993232
37.5	-75.	14.602623856284712
37.5	-72.5	13.013489124174134
37.5	-70.	11.471777461158563
37.5	-67.5	9.978414904504563
37.5	-65.	8.534210491768611
37.5	-62.5	7.13986596892539
37.5	-60.	5.79599694534124
37.5	-57.5	4.503106901998417
37.5	-55.	3.2616403200021655
37.5	-52.5	2.071991119642469
37.5	-50.	0.9344695563437283
37.5	-47.5	-0.15065613327822522
37.5	-45.	-1.1831594970412045
37.5	-42.5	-2.162852423800418
37.5	-40.	-3.0895727225158995
37.5	-37.5	-3.9631815318903962
37.5	-35.	-4.783556691224911
37.5	-32.5	-5.550587164343656
37.5	-30.	-6.2641681067031705
37.5	-27.5	-6.924196178968672
37.5	-25.	-7.530565393434436
37.5	-22.5	-8.083163246695943
37.5	-20.	-8.581867311667507
37.5	-17.5	-9.026542141729877
37.5	-15.	-9.417036532901044
37.5	-12.5	-9.753181243209246
37.5	-10.	-10.034786948668897
37.5	-7.5	-10.261642647587491
37.5	-5.	-10.43351442124789
37.5	-2.5	-10.55014452451303
37.5	0.	-10.611250903636076
37.5	2.5	-10.616527081456715
37.5	5.	-10.565642449432634
37.5	7.5	-10.458242978147865
37.5	10.	-10.29395236734636
37.5	12.5	-10.07237362860262
37.5	15.	-9.793091192736078
37.5	17.5	-9.455673476569906
37.5	20.	-9.059675966728522
37.5	22.5	-8.604644942822437
37.5	25.	-8.090121657578656
37.5	27.5	-7.515647222255778
37.5	30.	-6.880768124083656
37.5	32.5	-6.185042353262772
37.5	35.	-5.428046307330576
37.5	37.5	-4.609382316537967
37.5	40.	-3.728687049650005
37.5	42.5	-2.785640520686912
37.5	45.	-1.779976095417893
37.5	47.5	-0.7114919046287352
37.5	50.	0.4199414658720777
37.5	52.5	1.6143631003035148
37.5	55.	2.8717126152309427
37.5	57.5	4.19182404497661
37.5	60.	5.574377804558442
37.5	62.5	7.018927860368704
37.5	65.	8.524887123083532
37.5	67.5	10.09146768454159
37.5	70.	11.71770115078948
37.5	72.5	13.402411689053395
37.5	75.	15.144201088017002
37.5	77.5	16.941432885755876
37.5	80.	18.792214719992348
37.5	82.5	20.694387255437302
37.5	85.	22.645507224512325
37.5	87.5	24.642836040937475
37.5	90.	26.683326902741822
40.	-90.	29.431004084935342
40.	-87.5	27.456649563199264
40.	-85.	25.524626486230463
40.	-82.5	23.636865865167106
40.	-80.	21.795096070039733
40.	-77.5	20.000855718946003
40.	-75.	18.255509860041006
40.	-72.5	16.5602598212822
40.	-70.	14.916158520324034
40.	-67.5	13.324123162267794
40.	-65.	11.784948472202528
40.	-62.5	10.299319140363997
40.	-60.	8.867802694308596
40.	-57.5	7.4908954243502395
40.	-55.	6.169020799799482
40.	-52.5	4.902515645784468
40.	-50.	3.6916642930019163
40.	-47.5	2.5366968785762305
40.	-45.	1.4378035376646263
40.	-42.5	0.39513825636092803
40.	-40.	-0.5911730530113184
40.	-37.5	-1.5210258000028394
40.	-35.	-2.3943301945212787
40.	-32.5	-3.2110056534199463
40.	-30.	-3.9709752734941253
40.	-27.5	-4.674160924805668
40.	-25.	-5.32047865914371
40.	-22.5	-5.909834575727283
40.	-20.	-6.442121019553579
40.	-17.5	-6.917213420340165
40.	-15.	-7.334966975783667
40.	-12.5	-7.695214271114416
40.	-10.	-7.997762990938651
40.	-7.5	-8.242394078528166
40.	-5.	-8.428860253124014
40.	-2.5	-8.55688493881793
40.	0.	-8.62616158475609
40.	2.5	-8.636353395729216
40.	5.	-8.587093489787948
40.	7.5	-8.4779855002777
40.	10.	-8.308604644072206
40.	12.5	-8.078499278476816
40.	15.	-7.787192966688541
40.	17.5	-7.434187110695096
40.	20.	-7.018964136340595
40.	22.5	-6.540991357441516
40.	25.	-5.999725200961114
40.	27.5	-5.394616671377753
40.	30.	-4.725116997459194
40.	32.5	-3.990684287873214
40.	35.	-3.1907909164243833
40.	37.5	-2.324931785923145
40.	40.	-1.3926333485230986
40.	42.5	-0.39346370178897183
40.	45.	0.6729567863360987
40.	47.5	1.8069434624804388
40.	50.	3.008734690794781
40.	52.5	4.278477398749644
40.	55.	5.616216467542365
40.	57.5	7.021873397631575
40.	60.	8.495240659350346
40.	62.5	10.035939763180199
40.	65.	11.643427478350128
40.	67.5	13.316989851296844
40.	70.	15.055688386394715
40.	72.5	16.858360013163136
40.	75.	18.72359780040772
40.	77.5	20.649731520456104
40.	80.	22.63480960686108
40.	82.5	24.676579523636992
40.	85.	26.772474979236318
40.	87.5	28.91959822496141
40.	90.	31.114707446354213
42.5	-90.	34.266604595232984
42.5	-87.5	32.16261174751396
42.5	-85.	30.104406981646555
42.5	-82.5	28.093985760539905
42.5	-80.	26.13312797937695
42.5	-77.5	24.22341051584546
42.5	-75.	22.36622741960688
42.5	-72.5	20.562798028620936
42.5	-70.	18.8141855599724
42.5	-67.5	17.121311169317053
42.5	-65.	15.484967648158403
42.5	-62.5	13.905809824685534
42.5	-60.	12.384419693851374
42.5	-57.5	10.92127263021844
42.5	-55.	9.516756987149181
42.5	-52.5	8.171193831880379
42.5	-50.	6.884839427523998
42.5	-47.5	5.657900552554832
42.5	-45.	4.490539504699798
42.5	-42.5	3.3828828684524255
42.5	-40.	2.3350297311066326
42.5	-37.5	1.3470585900616667
42.5	-35.	0.4190341997280341
42.5	-32.5	-0.4489862104417619
42.5	-30.	-1.2569471254149194
42.5	-27.5	-2.0047896153614
42.5	-25.	-2.6924460603278484
42.5	-22.5	-3.319835911341885
42.5	-20.	-3.8868615636578387
42.5	-17.5	-4.393404654503311
42.5	-15.	-4.8393228302209605
42.5	-12.5	-5.224446700641169
42.5	-10.	-5.548577519043431
42.5	-7.5	-5.811485128259244
42.5	-5.	-6.012905982201599
42.5	-2.5	-6.15254205677354
42.5	0.	-6.230059910932537
42.5	2.5	-6.245090249997549
42.5	5.	-6.1972279220107955
42.5	7.5	-6.086032403798477
42.5	10.	-5.911028766540755
42.5	12.5	-5.6717092363716
42.5	15.	-5.367535044945714
42.5	17.5	-4.997939354144079
42.5	20.	-4.5623304883703115
42.5	22.5	-4.060095710951791
42.5	25.	-3.490606047750332
42.5	27.5	-2.8532216649725353
42.5	30.	-2.1472981250484655
42.5	32.5	-1.3721935160686385
42.5	35.	-0.5272761804823599
42.5	37.5	0.38806600186949086
42.5	40.	1.3744159273354248
42.5	42.5	2.432316331644466
42.5	45.	3.562257861633646
42.5	47.5	4.764665929500382
42.5	50.	6.039886924222766
42.5	52.5	7.388172551053867
42.5	55.	8.809663087767762
42.5	57.5	10.304373940454168
42.5	60.	11.872171448769183
42.5	62.5	13.512761256510526
42.5	65.	15.225659146629338
42.5	67.5	17.010161876864043
42.5	70.	18.865371979446866
42.5	72.5	20.790123123689824
42.5	75.	22.78298124714523
42.5	77.5	24.842222947855944
42.5	80.	26.965814471025258
42.5	82.5	29.151387314466838
42.5	85.	31.396225980994842
42.5	87.5	33.69724526281353
42.5	90.	36.05097736713475
45.	-90.	39.56938385693319
45.	-87.5	37.3352978654758
45.	-85.	35.150255122776535
45.	-82.5	33.01633012032046
45.	-80.	30.935367825095714
45.	-77.5	28.909001649787697
45.	-75.	26.938666574105284
45.	-72.5	25.025616803302086
45.	-70.	23.170941072511972
45.	-67.5	21.375586711899725
45.	-65.	19.640330234509793
45.	-62.5	17.965867568189637
45.	-60.	16.35276863445209
45.	-57.5	14.80150081222051
45.	-55.	13.312450536187233
45.	-52.5	11.885926235045288
45.	-50.	10.52217567012819
45.	-47.5	9.22139116725171
45.	-45.	7.983720135988799
45.	-42.5	6.809273846883388
45.	-40.	5.6981355803055145
45.	-37.5	4.650368295886385
45.	-35.	3.6660217776861517
45.	-32.5	2.745139117963702
45.	-30.	1.8877632405637972
45.	-27.5	1.0939423541790438
45.	-25.	0.36373528156697477
45.	-22.5	-0.30278349805604393
45.	-20.	-0.9055198831896154
45.	-17.5	-1.4443556376730267
45.	-15.	-1.919145064002609
45.	-12.5	-2.329711738948027
45.	-10.	-2.6758457261063424
45.	-7.5	-2.9573011975343224
45.	-5.	-3.173794469306746
45.	-2.5	-3.325002447659621
45.	0.	-3.4105615617128526
45.	2.5	-3.4300671032828935
45.	5.	-3.3830730749631406
45.	7.5	-3.2690925293842086
45.	10.	-3.087598471395066
45.	12.5	-2.8380252768568224
45.	15.	-2.5197707622771763
45.	17.5	-2.1321988843436714
45.	20.	-1.6746431277036322
45.	22.5	-1.1464106310400328
45.	25.	-0.5467871734883202
45.	27.5	0.12495733779435501
45.	30.	0.8695617079767939
45.	32.5	1.6877662974342869
45.	35.	2.5803042037806345
45.	37.5	3.5478915263634163
45.	40.	4.5912168379747795
45.	42.5	5.71092889099221
45.	45.	6.907623641733622
45.	47.5	8.181829884303312
45.	50.	9.533993632875337
45.	52.5	10.96446131514405
45.	55.	12.473461663954804
45.	57.5	14.061085246098699
45.	60.	15.727268753884955
45.	62.5	17.47176673090811
45.	65.	19.29413744088984
45.	67.5	21.19370985596803
45.	70.	23.169548730650224
45.	72.5	25.220489488876584
45.	75.	27.345036816600974
45.	77.5	29.54138468885872
45.	80.	31.807383594199532
45.	82.5	34.140518023162336
45.	85.	36.53788333861879
45.	87.5	38.99616938946864
45.	90.	41.51164167891992
47.5	-90.	45.3275623465994
47.5	-87.5	42.96436732202972
47.5	-85.	40.65318576590221
47.5	-82.5	38.396188082111586
47.5	-80.	36.19530472007561
47.5	-77.5	34.05223986259992
47.5	-75.	31.968490229110742
47.5	-72.5	29.94536607430751
47.5	-70.	27.984007395067554
47.5	-67.5	26.08536513588461
47.5	-65.	24.25028929687325
47.5	-62.5	22.4794845174077
47.5	-60.	20.773536250020353
47.5	-57.5	19.132928150085796
47.5	-55.	17.55805771963164
47.5	-52.5	16.049243397183012
47.5	-50.	14.60673636692884
47.5	-47.5	13.230731457997713
47.5	-45.	11.921376650080084
47.5	-42.5	10.678782320619533
47.5	-40.	9.503030017871632
47.5	-37.5	8.394180183901097
47.5	-35.	7.352280205889165
47.5	-32.5	6.377371113192635
47.5	-30.	5.469494489222496
47.5	-27.5	4.628699844046178
47.5	-25.	3.8550419298608514
47.5	-22.5	3.1486034251289046
47.5	-20.	2.5094820241234523
47.5	-17.5	1.9378036974374546
47.5	-15.	1.4337248206102906
47.5	-12.5	0.9974357247965803
47.5	-10.	0.6291637806538908
47.5	-7.5	0.3291760813374252
47.5	-5.	0.09778167434062676
47.5	-2.5	-0.0646666509547678
47.5	0.	-0.15777103819684501
47.5	2.5	-0.18108773060827624
47.5	5.	-0.13412674732230057
47.5	7.5	-0.016352102635714714
47.5	10.	0.17281740083405372
47.5	12.5	0.4340067590494621
47.5	15.	0.7678826981529323
47.5	17.5	1.1751509041099653
47.5	20.	1.6565524785771024
47.5	22.5	2.2128596058182834
47.5	25.	2.844870300077205
47.5	27.5	3.5534040475755533
47.5	30.	4.339285794001315
47.5	32.5	5.203355316969003
47.5	35.	6.146440494900677
47.5	37.5	7.169355051622356
47.5	40.	8.272885495943898
47.5	42.5	9.457777677871086
47.5	45.	10.724722688971022
47.5	47.5	12.07434052895701
47.5	50.	13.507163213777488
47.5	52.5	15.023615970742933
47.5	55.	16.623997133666958
47.5	57.5	18.30845701901254
47.5	60.	20.076974739455036
47.5	62.5	21.929333556369887
47.5	65.	23.865100586499466
47.5	67.5	25.88359773786438
47.5	70.	27.983870890433593
47.5	72.5	30.164650455579356
47.5	75.	32.424383883613075
47.5	77.5	34.761135304295514
47.5	80.	37.17259434083391
47.5	82.5	39.65605136088755
47.5	85.	42.208369964002145
47.5	87.5	44.825964210129925
47.5	90.	47.504784026541444
50.	-90.	51.5192895639996
50.	-87.5	49.02975759652249
50.	-85.	46.59483887652385
50.	-82.5	44.216818869336336
50.	-80.	41.897732692281416
50.	-77.5	39.63937753939396
50.	-75.	37.4433350086486
50.	-72.5	35.310996768797416
50.	-70.	33.24354051227199
50.	-67.5	31.242008046866697
50.	-65.	29.3072966317568
50.	-62.5	27.44014925532966
50.	-60.	25.641192449878083
50.	-57.5	23.910949250006134
50.	-55.	22.249847586034285
50.	-52.5	20.658233211066502
50.	-50.	19.136381557079567
50.	-47.5	17.684508510221928
50.	-45.	16.302780698217266
50.	-42.5	14.991324835455332
50.	-40.	13.750237241323346
50.	-37.5	12.57959198211913
50.	-35.	11.479449188255755
50.	-32.5	10.449861982509896
50.	-30.	9.490884018003852
50.	-27.5	8.60257567301564
50.	-25.	7.785010182288005
50.	-22.5	7.038279207815786
50.	-20.	6.36249800392322
50.	-17.5	5.7578101465372
50.	-15.	5.224391805585932
50.	-12.5	4.762455612794711
50.	-10.	4.372254086887625
50.	-7.5	4.054082593886612
50.	-5.	3.808281869557223
50.	-2.5	3.6352400572747743
50.	0.	3.535394256296152
50.	2.5	3.5092315461592416
50.	5.	3.5572894637566503
50.	7.5	3.6801558931750407
50.	10.	3.878468333358496
50.	12.5	4.152912491998558
50.	15.	4.50422016448018
50.	17.5	4.93316632704311
50.	20.	5.440565414367881
50.	22.5	6.027266677995026
50.	25.	6.694148571112162
50.	27.5	7.442112121279953
50.	30.	8.272073164152358
50.	32.5	9.184953386506276
50.	35.	10.181670139429023
50.	37.5	11.263124803998476
50.	40.	12.430190147183396
50.	42.5	13.68369534852582
50.	45.	15.024410605088905
50.	47.5	16.45302930753732
50.	50.	17.97014934338637
50.	52.5	19.576252003127333
50.	55.	21.27168008077591
50.	57.5	23.056614134417625
50.	60.	24.93104747034809
50.	62.5	26.894759404024846
50.	65.	28.947286990434602
50.	67.5	31.087901096945735
50.	70.	33.31557796930519
50.	72.5	35.62894604588583
50.	75.	38.0262814175672
50.	77.5	40.505503618373375
50.	80.	43.06408506390181
50.	82.5	45.699065900783495
50.	85.	48.407021120122984
50.	87.5	51.184034038217256
50.	90.	54.02568340347597
52.5	-90.	58.11371659894907
52.5	-87.5	55.50265677435434
52.5	-85.	52.94835585917509
52.5	-82.5	50.45323246857101
52.5	-80.	48.01946162035405
52.5	-77.5	45.64894046520994
52.5	-75.	43.343364341857956
52.5	-72.5	41.10421724294262
52.5	-70.	38.93276485456986
52.5	-67.5	36.830153918270476
52.5	-65.	34.79733568998338
52.5	-62.5	32.83512707683345
52.5	-60.	30.944222559587597
52.5	-57.5	29.125203176088164
52.5	-55.	27.37855079670068
52.5	-52.5	25.70466105986913
52.5	-50.	24.103855205195558
52.5	-47.5	22.57639139370265
52.5	-45.	21.122475025622812
52.5	-42.5	19.742269248075495
52.5	-40.	18.43590410740681
52.5	-37.5	17.203485437019076
52.5	-35.	16.045103329815106
52.5	-32.5	14.9608399027125
52.5	-30.	13.950776703907477
52.5	-27.5	13.015001564786079
52.5	-25.	12.153615051972013
52.5	-22.5	11.366736413628557
52.5	-20.	10.65450912183694
52.5	-17.5	10.017105476585634
52.5	-15.	9.454733162956938
52.5	-12.5	8.967636521171302
52.5	-10.	8.556102289684208
52.5	-7.5	8.22046234921528
52.5	-5.	7.961096450305475
52.5	-2.5	7.77843460986276
52.5	0.	7.672958788030019
52.5	2.5	7.645204113948514
52.5	5.	7.695759482874341
52.5	7.5	7.8252675291064575
52.5	10.	8.034423883277265
52.5	12.5	8.323975803854191
52.5	15.	8.694719827302999
52.5	17.5	9.147498736271352
52.5	20.	9.683198069037577
52.5	22.5	10.302739114637426
52.5	25.	11.007075736879484
52.5	27.5	11.797185229397614
52.5	30.	12.674060317547914
52.5	32.5	13.638699345860484
52.5	35.	14.69209510273793
52.5	37.5	15.835222107562284
52.5	40.	17.069022400591955
52.5	42.5	18.394389627827767
52.5	45.	19.812151579511156
52.5	47.5	21.32305081334822
52.5	50.	22.927723655831624
52.5	52.5	24.626677762283553
52.5	55.	26.42026720680497
52.5	57.5	28.308666739619383
52.5	60.	30.291844157891152
52.5	62.5	32.3695314583857
52.5	65.	34.54119440662404
52.5	67.5	36.80600055488736
52.5	70.	39.16279273110219
52.5	72.5	41.61006012273844
52.5	75.	44.145860421838194
52.5	77.5	46.767882786399674
52.5	80.	49.473334706557296
52.5	82.5	52.258938875924756
52.5	85.	55.120936027082706
52.5	87.5	58.05500409372784
52.5	90.	61.05629406449314
55.	-90.	65.07243095450434
55.	-87.5	62.3468149558792
55.	-85.	59.67958058645248
55.	-82.5	57.07330883124832
55.	-80.	54.53030326331475
55.	-77.5	52.05261872017911
55.	-75.	49.64208105629335
55.	-72.5	47.300259912663094
55.	-70.	45.02859332930021
55.	-67.5	42.828295002161596
55.	-65.	40.70042765387614
55.	-62.5	38.64590299371078
55.	-60.	36.665504524684124
55.	-57.5	34.759896555412844
55.	-55.	32.92963942967911
55.	-52.5	31.17520240228639
55.	-50.	29.496975916637908
55.	-47.5	27.895282938328418
55.	-45.	26.370390296604974
55.	-42.5	24.922519021363097
55.	-40.	23.55185362225258
55.	-37.5	22.258551904216063
55.	-35.	21.042753384637557
55.	-32.5	19.90458753262632
55.	-30.	18.844181515407023
55.	-27.5	17.86166739754918
55.	-25.	16.957188476867056
55.	-22.5	16.130907585843143
55.	-20.	15.383009974266312
55.	-17.5	14.713710734644403
55.	-15.	14.12325927260467
55.	-12.5	13.611943829173402
55.	-10.	13.180095483051337
55.	-7.5	12.828091849911159
55.	-5.	12.556359899278748
55.	-2.5	12.365378586104853
55.	0.	12.255685575627915
55.	2.5	12.227854544714122
55.	5.	12.282543906171849
55.	7.5	12.420448764757806
55.	10.	12.642324195322843
55.	12.5	12.948978895493571
55.	15.	13.341272628828202
55.	17.5	13.820113075874715
55.	20.	14.386451295919942
55.	22.5	15.041276274115503
55.	25.	15.785608235013632
55.	27.5	16.620491189532338
55.	30.	17.546981626741633
55.	32.5	18.566140708178725
55.	35.	19.679019971674848
55.	37.5	20.88664780349648
55.	40.	22.190013795275746
55.	42.5	23.590051243099968
55.	45.	25.087617803784074
55.	47.5	26.683474606248975
55.	50.	28.37826261150617
55.	52.5	30.172478192804693
55.	55.	32.06644642715479
55.	57.5	34.060292269778785
55.	60.	36.153910793147816
55.	62.5	38.34693575916641
55.	65.	40.63870714523959
55.	67.5	43.028236184391126
55.	70.	45.514176965873176
55.	72.5	48.094784841117395
55.	75.	50.76789919937285
55.	77.5	53.53085348625673
55.	80.	56.38055639986146
55.	82.5	59.31335525880074
55.	85.	62.32505727123535
55.	87.5	65.41090744677884
55.	90.	68.56556225604095
57.5	-90.	72.35107183517273
57.5	-87.5	69.52003247809094
57.5	-85.	66.7484218315408
57.5	-82.5	64.0389928620163
57.5	-80.	61.39421784250764
57.5	-77.5	58.816318367803675
57.5	-75.	56.30723424349159
57.5	-72.5	53.868733156112974
57.5	-70.	51.50235944745092
57.5	-67.5	49.209466131749004
57.5	-65.	46.99123728583318
57.5	-62.5	44.848707921817834
57.5	-60.	42.782773680035376
57.5	-57.5	40.79420712772283
57.5	-55.	38.883671583696284
57.5	-52.5	37.05173432199377
57.5	-50.	35.2988787873621
57.5	-47.5	33.62551689944466
57.5	-45.	32.031999887984476
57.5	-42.5	30.518629075884053
57.5	-40.	29.085665839802328
57.5	-37.5	27.733341168544086
57.5	-35.	26.461864632007515
57.5	-32.5	25.271432867182575
57.5	-30.	24.162237130446837
57.5	-27.5	23.134472896641558
57.5	-25.	22.188343912918217
57.5	-22.5	21.324070782623174
57.5	-20.	20.541896734398563
57.5	-17.5	19.84209854851737
57.5	-15.	19.22497123641325
57.5	-12.5	18.690863720316354
57.5	-10.	18.24016231626984
57.5	-7.5	17.87330038402621
57.5	-5.	17.59076063296667
57.5	-2.5	17.393078398157115
57.5	0.	17.28084333164038
57.5	2.5	17.254701347878683
57.5	5.	17.315354787037567
57.5	7.5	17.46356291349593
57.5	10.	17.700140517043938
57.5	12.5	18.025956535170295
57.5	15.	18.44193074443436
57.5	17.5	18.949030951432896
57.5	20.	19.54826228660982
57.5	22.5	20.24068184168763
57.5	25.	21.027360532715768
57.5	27.5	21.909394798556843
57.5	30.	22.887891125891276
57.5	32.5	23.96395455872229
57.5	35.	25.138673157824044
57.5	37.5	26.413105630865125
57.5	40.	27.788262033245534
57.5	42.5	29.265085037025653
57.5	45.	30.84442876788716
57.5	47.5	32.52703565126992
57.5	50.	34.31351118636418
57.5	52.5	36.20429689805028
57.5	55.	38.1996411530892
57.5	57.5	40.29956876835903
57.5	60.	42.503848200935025
57.5	62.5	44.81195815108836
57.5	65.	47.22305283075728
57.5	67.5	49.73592666231141
57.5	70.	52.3489769906982
57.5	72.5	55.06017453929332
57.5	75.	57.86702519911081
57.5	77.5	60.76653147458263
57.5	80.	63.755146968288756
57.5	82.5	66.82881961276259
57.5	85.	69.9828749497628
57.5	87.5	73.21204815361699
57.5	90.	76.51045938258272
60.	-90.	79.90099058136934
60.	-87.5	76.97569999370005
60.	-85.	74.11027455985364
60.	-82.5	71.3076562715504
60.	-80.	68.57050338902444
60.	-77.5	65.90120714254817
60.	-75.	63.30188029613648
60.	-72.5	60.7744675044777
60.	-70.	58.32065988331063
60.	-67.5	55.941964201944444
60.	-65.	53.639716680923264
60.	-62.5	51.41509311492918
60.	-60.	49.26912640189662
60.	-57.5	47.20272096853553
60.	-55.	45.21666694153463
60.	-52.5	43.311653134930594
60.	-50.	41.48828016086601
60.	-47.5	39.7470720121022
60.	-45.	38.088487592779686
60.	-42.5	36.51293142682171
60.	-40.	35.020763887605455
60.	-37.5	33.61231093056786
60.	-35.	32.28787269836169
60.	-32.5	31.04773452000381
60.	-30.	29.89217187912937
60.	-27.5	28.82146029387384
60.	-25.	27.835887583928777
60.	-22.5	26.935739313316365
60.	-20.	26.12133749178553
60.	-17.5	25.393025620230407
60.	-15.	24.751178068182412
60.	-12.5	24.19620665074458
60.	-10.	23.728564521827295
60.	-7.5	23.348750198944693
60.	-5.	23.0573109809883
60.	-2.5	22.854845741086287
60.	0.	22.74200705719067
60.	2.5	22.719502632193464
60.	5.	22.78809594820706
60.	7.5	22.948606092147113
60.	10.	23.201906683295046
60.	12.5	23.548923825918752
60.	15.	23.990633002724195
60.	17.5	24.528054814054833
60.	20.	25.162249448591155
60.	22.5	25.894310489951764
60.	25.	26.725355125616733
60.	27.5	27.656510515572077
60.	30.	28.68892322254062
60.	32.5	29.823713916432485
60.	35.	31.061983729898856
60.	37.5	32.404792417232834
60.	40.	33.85313733062544
60.	42.5	35.40793568911938
60.	45.	37.069999201637984
60.	47.5	38.840009454545616
60.	50.	40.718490598788094
60.	52.5	42.70578005675549
60.	55.	44.80199740998713
60.	57.5	47.007011321409365
60.	60.	49.32040552818777
60.	62.5	51.74144274624441
60.	65.	54.26902854529232
60.	67.5	56.90167434478725
60.	70.	59.637461006605
60.	72.5	62.474000729931035
60.	75.	65.40840860878576
60.	77.5	68.43727333864099
60.	80.	71.55657476631791
60.	82.5	74.76176396800942
60.	85.	78.04764820962824
60.	87.5	81.40840622111004
60.	90.	84.83758127199718
