# Supplementary material for: Myosin V executes steps of variable length via structurally constrained diffusion
Source: eLife. 2020 Jan 15;9:e51569. doi: 10.7554/eLife.51569 (PMC7054003; doi:10.7554/eLife.51569)
Supplement: Source data 1. [file elife-51569-data1.zip › myosin_elife_source_data/Figure 8/experimental_force_response/kad_velocity.txt]

0.2934, 455.3506
0.4891, 405.1661
0.6957, 406.6421
0.7391, 363.8376
1.0977, 363.8376
1.5, 130.6273
1.7065, 65.6827
