# Supplementary material for: Myosin V executes steps of variable length via structurally constrained diffusion
Source: eLife. 2020 Jan 15;9:e51569. doi: 10.7554/eLife.51569 (PMC7054003; doi:10.7554/eLife.51569)
Supplement: Source data 1. [file elife-51569-data1.zip › myosin_elife_source_data/Figure 8/experimental_force_response/clemen_velocity.txt]

-5.003, 407.6705
-1.0093, 364.1098
0.7094, 265.625
1.002, 227.7462
1.3045, 241.0038
1.5078, 189.8674
