# Supplementary material for: Myosin V executes steps of variable length via structurally constrained diffusion
Source: eLife. 2020 Jan 15;9:e51569. doi: 10.7554/eLife.51569 (PMC7054003; doi:10.7554/eLife.51569)
Supplement: Source data 1. [file elife-51569-data1.zip › myosin_elife_source_data/Figure 8/experimental_force_response/mehta_velocity.txt]

0.4022, 414.0221
0.7065, 326.9373
1.2065, 299.631
1.5977, 256.8266
1.8043, 163.0996
2.2934, 41.3284
2.6957, 18.4502
