# Supplementary material for: Myosin V executes steps of variable length via structurally constrained diffusion
Source: eLife. 2020 Jan 15;9:e51569. doi: 10.7554/eLife.51569 (PMC7054003; doi:10.7554/eLife.51569)
Supplement: Source data 1. [file elife-51569-data1.zip › myosin_elife_source_data/Figure 8/experimental_force_response/kad_ratio.txt]

0.1324	0.0171
0.3206	0.0313
0.5029	0.0354
0.7294	0.0209
0.9118	0.048
1.1088	0.1395
1.2971	0.1551
1.5059	0.2207
1.6853	0.3695
1.8353	0.6985
