# Supplementary material for: Myosin V executes steps of variable length via structurally constrained diffusion
Source: eLife. 2020 Jan 15;9:e51569. doi: 10.7554/eLife.51569 (PMC7054003; doi:10.7554/eLife.51569)
Supplement: Source data 1. [file elife-51569-data1.zip › myosin_elife_source_data/Figure 8/experimental_force_response/clemen_runlength.txt]

0.7187, 250.0
1.0033, 414.2857
1.3145, 285.7143
1.5151, 266.6667
