# Supplementary material for: Myosin V executes steps of variable length via structurally constrained diffusion
Source: eLife. 2020 Jan 15;9:e51569. doi: 10.7554/eLife.51569 (PMC7054003; doi:10.7554/eLife.51569)
Supplement: Source data 1. [file elife-51569-data1.zip › myosin_elife_source_data/Figure 8/experimental_force_response/uemura_velocity.txt]

0.3117, 457.0896
0.7542, 451.1194
1.1895, 364.5522
1.5651, 154.1045
1.8429, 83.9552
2.1505, 39.1791
2.4506, 18.2836
