# Supplementary material for: Myosin V executes steps of variable length via structurally constrained diffusion
Source: eLife. 2020 Jan 15;9:e51569. doi: 10.7554/eLife.51569 (PMC7054003; doi:10.7554/eLife.51569)
Supplement: Source data 1. [file elife-51569-data1.zip › myosin_elife_source_data/Figure 8/theory_force_response/theoryStepRatio_const.txt]

0.	0.00003581932340601477
0.025	0.00004426186074789655
0.05	0.000054677914498955795
0.07500000000000001	0.00006752431354220426
0.1	0.00008336229993291464
0.125	0.00010288096086617175
0.15000000000000002	0.00012692576394208603
0.17500000000000002	0.00015653324813029177
0.2	0.00019297311117909011
0.225	0.0002377991504409264
0.25	0.0002929107459924982
0.275	0.00036062682099454975
0.30000000000000004	0.0004437744565982892
0.325	0.0005457945557174105
0.35000000000000003	0.0006708671012341588
0.375	0.000824058582648146
0.4	0.001011493979717619
0.42500000000000004	0.0012405551741485586
0.45	0.0015201066256007006
0.47500000000000003	0.0018607473665832876
0.5	0.0022750855357697715
0.525	0.002778027420831992
0.55	0.0033870668179557936
0.5750000000000001	0.004122552109214187
0.6000000000000001	0.005007897659906146
0.625	0.006069692167139216
0.65	0.0073376414652033504
0.675	0.008844267262939418
0.7000000000000001	0.010624270562070272
0.7250000000000001	0.012713464039440403
0.75	0.015147189042075924
0.775	0.01795816893800975
0.8	0.021173819617438576
0.8250000000000001	0.02481314348005455
0.8500000000000001	0.028883468359952293
0.875	0.03337743555411482
0.9	0.038270751686431084
0.925	0.0435212478501376
0.9500000000000001	0.04906969216587555
0.9750000000000001	0.05484256409198225
1.	0.060756654989014905
1.0250000000000001	0.06672499393277366
1.05	0.07266331981542228
1.075	0.07849622063349569
1.1	0.08416216965368963
1.125	0.08961696436887992
1.1500000000000001	0.09483542491494024
1.175	0.099811531363725
1.2000000000000002	0.10455740122990488
1.225	0.10910160421089406
1.25	0.11348729744453588
1.2750000000000001	0.11777058129818566
1.3	0.12201936583039084
1.3250000000000002	0.12631293464777638
1.35	0.13074231471989356
1.375	0.13541151423527584
1.4000000000000001	0.14043967417011974
1.425	0.14596418763514032
1.4500000000000002	0.15214486847242517
1.475	0.15916929238659241
1.5	0.16725948736198196
1.5250000000000001	0.17668021435315906
1.55	0.1877491550513087
1.5750000000000002	0.20084941309713064
1.6	0.21644484185133095
1.625	0.23509884031378325
1.6500000000000001	0.25749741465856857
1.675	0.28447749339954664
1.7000000000000002	0.3170617178204871
1.725	0.35650121694982545
1.75	0.40432823090044323
1.7750000000000001	0.46242088411141014
1.8	0.5330829507194478
1.8250000000000002	0.6191421227712464
1.85	0.7240711181824212
1.875	0.8521369879297924
1.9000000000000001	1.0085852471780763
1.925	1.1998670182280582
1.9500000000000002	1.4339193147889715
1.975	1.7205109910810716
2.	2.0716698544091
2.025	2.50221011637569
2.0500000000000003	3.0303839196799847
2.075	3.678686323637911
2.1	4.474850139625552
2.125	5.453075702035965
2.15	6.655551286433934
2.1750000000000003	8.134333677863875
2.2	9.953674209609375
2.225	12.192896975927708
2.25	14.949960729706476
2.275	18.34586822877155
2.3000000000000003	22.53012570494439
2.325	27.68750418958823
2.35	34.046415137456144
2.375	41.88928809094322
2.4000000000000004	51.565432058179105
2.4250000000000003	63.506978692242114
2.45	78.24865041698871
2.475	96.45227689937963
2.5	118.93720770439684
2.5250000000000004	146.71804805602736
2.5500000000000003	181.05149229794262
2.575	223.4944626419816
2.6	275.97629832870035
2.625	340.8884155894695
2.6500000000000004	421.1956901632904
2.6750000000000003	520.5748615684718
2.7	643.5865566171876
2.725	795.8891518618985
2.75	984.5047171632581
2.7750000000000004	1218.1498070975451
2.8000000000000003	1507.647017024154
2.825	1866.4371550287497
2.85	2311.216784518968
2.875	2862.7320437599005
2.9000000000000004	3546.767338277983
2.9250000000000003	4395.376909696818
2.95	5448.419665465768
2.975	6755.47190849569
3.	8378.212624654516
3.0250000000000004	10393.397528875747
3.0500000000000003	12896.569391887444
3.075	16006.688978399628
3.1	19871.906177752768
3.125	24676.788063227228
3.1500000000000004	30651.313457315904
3.1750000000000003	38082.133429774
3.2	47326.631129671536
3.225	58830.49646952616
3.25	73149.69841720727
3.2750000000000004	90977.96315869632
3.3000000000000003	113181.14775241209
3.325	140840.2521675824
3.35	175305.2563476714
3.375	218262.52654268974
3.4000000000000004	271819.2359907627
3.4250000000000003	338609.1260215588
3.45	421925.04212286335
3.475	525885.0732966145
3.5	655640.8774030796
