# Supplementary material for: Myosin V executes steps of variable length via structurally constrained diffusion
Source: eLife. 2020 Jan 15;9:e51569. doi: 10.7554/eLife.51569 (PMC7054003; doi:10.7554/eLife.51569)
Supplement: Source data 1. [file elife-51569-data1.zip › myosin_elife_source_data/Figure 8/theory_force_response/theoryStepRatio.txt]

0.	0.000019490102430432268
0.025	0.000024080642129534414
0.05	0.000029743317576939108
0.07500000000000001	0.000036726384923711625
0.1	0.00004533504307739157
0.125	0.00005594434159434459
0.15000000000000002	0.00006901496663199094
0.17500000000000002	0.00008511252772265473
0.2	0.00010493109649900833
0.225	0.00012932189960301925
0.25	0.00015932824247569063
0.275	0.00019622794633690133
0.30000000000000004	0.0002415848092629392
0.325	0.00029731086079486135
0.35000000000000003	0.00036574145459864686
0.375	0.0004497255384582255
0.4	0.0005527336974683286
0.42500000000000004	0.0006789868154853763
0.45	0.0008336083039070016
0.47500000000000003	0.0010228027910497747
0.5	0.0012540637804996635
0.525	0.0015364119121077892
0.55	0.0018806638324858835
0.5750000000000001	0.0022997289805740087
0.6000000000000001	0.0028089273717832246
0.625	0.003426315230547286
0.65	0.004172996487139748
0.675	0.005073386267700638
0.7000000000000001	0.00615537730979122
0.7250000000000001	0.007450342046889148
0.75	0.008992883570073147
0.775	0.0108202308622175
0.8	0.012971163606912195
0.8250000000000001	0.015484358109826358
0.8500000000000001	0.018396079781741955
0.875	0.021737220795299883
0.9	0.025529801388347713
0.925	0.029783215843223482
0.9500000000000001	0.034490685840444055
0.9750000000000001	0.03962653771119308
1.	0.04514498072304045
1.0250000000000001	0.050980967451322017
1.05	0.05705343595733792
1.075	0.06327080244642984
1.1	0.0695380999453932
1.125	0.07576479130608356
1.1500000000000001	0.08187215091171558
1.175	0.0877992546340684
1.2000000000000002	0.09350698671452647
1.225	0.0989799356337423
1.25	0.10422646589475905
1.2750000000000001	0.10927752568140012
1.3	0.1141848511103516
1.3250000000000002	0.1190191878456278
1.35	0.12386902904967931
1.375	0.12884022366886413
1.4000000000000001	0.1340566832507538
1.425	0.13966233010691767
1.4500000000000002	0.1458243896592441
1.475	0.15273813053858273
1.5	0.16063318930070664
1.5250000000000001	0.16978167507987876
1.55	0.18050832776163572
1.5750000000000002	0.19320309939242358
1.6	0.20833664251742454
1.625	0.22647932549257888
1.6500000000000001	0.24832455424474886
1.675	0.2747173762586589
1.7000000000000002	0.3066895773078717
1.725	0.3455027679940167
1.75	0.392701310275184
1.7750000000000001	0.45017736689332316
1.8	0.5202508900390995
1.8250000000000002	0.6057680233209278
1.85	0.7102222029947673
1.875	0.8379032476706058
1.9000000000000001	0.9940809628322054
1.925	1.1852313195324564
1.9500000000000002	1.419315159099176
1.975	1.7061217132486342
2.	2.0576921294308286
2.025	2.488841768392428
2.0500000000000003	3.0178044782237294
2.075	3.6670275346472994
2.1	4.4641527415447095
2.125	5.443227589759243
2.15	6.646200835287083
2.1750000000000003	8.124769747426495
2.2	9.942662365581132
2.225	12.178457923277845
2.25	14.92907334723583
2.275	18.314074308437398
2.3000000000000003	22.48100732502218
2.325	27.611996674912824
2.35	33.93190848327087
2.375	41.71845730557455
2.4000000000000004	51.314721089153544
2.4250000000000003	63.144643520072485
2.45	77.7322420329236
2.475	95.72541559882707
2.5	117.92546362164201
2.5250000000000004	145.32369667555292
2.5500000000000003	179.1468593293222
2.575	220.91350470434455
2.6	272.5039871103525
2.625	336.2473891056173
2.6500000000000004	415.029525722574
2.6750000000000003	512.4271795132865
2.7	632.8750046087897
2.725	781.8731313755674
2.75	966.2454709440561
2.7750000000000004	1194.4613033194369
2.8000000000000003	1477.0357132453921
2.825	1827.0284845318577
2.85	2260.6659451858254
2.875	2798.116261190837
2.9000000000000004	3464.4566748271104
2.9250000000000003	4290.880587086569
2.95	5316.2047181736425
2.975	6588.751815983658
3.	8168.70360184537
3.0250000000000004	10131.042857655728
3.0500000000000003	12569.233948282355
3.075	15599.829504867128
3.1	19368.239278919475
3.125	24055.958098622104
3.1500000000000004	29889.626987233292
3.1750000000000003	37152.39840520823
3.2	46198.199575501734
3.225	57469.64304855006
3.25	71520.53003709446
3.2750000000000004	89044.14102114586
3.3000000000000003	110908.82312278175
3.325	138202.78388525228
3.35	172290.5070831388
3.375	214883.85277121834
3.4000000000000004	268131.7188145515
3.4250000000000003	334733.184905708
3.45	418080.3829634891
3.475	522439.02520875464
3.5	653176.6711154691
