# Supplementary material for: Myosin V executes steps of variable length via structurally constrained diffusion
Source: eLife. 2020 Jan 15;9:e51569. doi: 10.7554/eLife.51569 (PMC7054003; doi:10.7554/eLife.51569)
Supplement: Source data 1. [file elife-51569-data1.zip › myosin_elife_source_data/Figure 8/theory_force_response/theoryRunLength.txt]

0.	1.3151186080514514
0.025	1.3047718166581486
0.05	1.293904642435847
0.07500000000000001	1.2825051861195362
0.1	1.2705619831822594
0.125	1.2580638795289028
0.15000000000000002	1.245000198563579
0.17500000000000002	1.2313608897198691
0.2	1.2171366807689763
0.225	1.202319284638331
0.25	1.186901570699159
0.275	1.1708778328218674
0.30000000000000004	1.1542440567252925
0.325	1.136998229012706
0.35000000000000003	1.1191406388125165
0.375	1.100674335662011
0.4	1.081605458610356
0.42500000000000004	1.0619437332387978
0.45	1.0417029482672273
0.47500000000000003	1.0209014768005913
0.5	0.9995628206119783
0.525	0.9777161764102449
0.55	0.9553969976037755
0.5750000000000001	0.9326475451684038
0.6000000000000001	0.9095173872350868
0.625	0.8860638223200369
0.65	0.8623521589183593
0.675	0.8384558016278413
0.7000000000000001	0.8144560719367583
0.7250000000000001	0.7904416358509299
0.75	0.7665074597492788
0.775	0.7427531463776638
0.8	0.719280531471721
0.8250000000000001	0.696190419833209
0.8500000000000001	0.6735783835060435
0.875	0.6515296114797576
0.9	0.6301129231580467
0.925	0.609374235435663
0.9500000000000001	0.5893299825475072
0.9750000000000001	0.5699612426647515
1.	0.5512095556889915
1.0250000000000001	0.5329755391200818
1.05	0.5151213634760246
1.075	0.49747782639144433
1.1	0.479856148834459
1.125	0.46206376292634405
1.1500000000000001	0.4439224497005326
1.175	0.42528644286602135
1.2000000000000002	0.40605784348842927
1.225	0.3861970222730999
1.25	0.36572651367124037
1.2750000000000001	0.3447281293922246
1.3	0.3233341904507529
1.3250000000000002	0.3017146416340737
1.35	0.2800621986988841
1.375	0.2585775741379356
1.4000000000000001	0.23745638138734745
1.425	0.21687870513112056
1.4500000000000002	0.1970017345430029
1.475	0.17795537855171428
1.5	0.15984047836070267
1.5250000000000001	0.14272907765853746
1.55	0.12666618306128347
1.5750000000000002	0.11167249271791914
1.6	0.09774766042455345
1.625	0.08487375532535353
1.6500000000000001	0.07301868200981097
1.675	0.062139391732892936
1.7000000000000002	0.052184788119018964
1.725	0.04309827894515383
1.75	0.03481995775641319
1.7750000000000001	0.027288424568554785
1.8	0.020442269956331312
1.8250000000000002	0.014221255166112593
1.85	0.00856722417988669
1.875	0.003424783689035479
1.9000000000000001	-0.001258214638488122
1.925	-0.005530358355701027
1.9500000000000002	-0.009436496301112329
1.975	-0.013017673147624904
2.	-0.01631115399789917
2.025	-0.019350519358613073
2.0500000000000003	-0.022165813447779844
2.075	-0.024783731371912355
2.1	-0.02722783266463903
2.125	-0.02951877155633723
2.15	-0.03167453477696418
2.1750000000000003	-0.033710681378142496
2.2	-0.035640578100495306
2.225	-0.03747562781506722
2.25	-0.03922548664328083
2.275	-0.040898268469314054
2.3000000000000003	-0.042500735736429915
2.325	-0.04403847507982473
2.35	-0.04551605822188398
2.375	-0.04693718778136574
2.4000000000000004	-0.04830482919027005
2.4250000000000003	-0.049621325820227824
2.45	-0.050888506053068105
2.475	-0.052107775287316374
2.5	-0.05328019358253575
2.5250000000000004	-0.054406548025092864
2.5500000000000003	-0.05548741293864757
2.575	-0.05652320243648009
2.6	-0.057514211598346465
2.625	-0.058460659253642064
2.6500000000000004	-0.05936271506295917
2.6750000000000003	-0.06022052805092614
2.7	-0.06103424659251909
2.725	-0.061804031565300184
2.75	-0.06253009016642322
2.7750000000000004	-0.06321265702584294
2.8000000000000003	-0.0638520221879531
2.825	-0.06444853662969065
2.85	-0.0650025992702131
2.875	-0.06551468686393948
2.9000000000000004	-0.06598533688208155
2.9250000000000003	-0.0664151529476344
2.95	-0.06680480454638868
2.975	-0.06715502552621756
3.	-0.06746661320260464
3.0250000000000004	-0.06774042492381359
3.0500000000000003	-0.06797737737268178
3.075	-0.068178442700842
3.1	-0.06834464491935993
3.125	-0.0684770590759468
3.1500000000000004	-0.06857680548359515
3.1750000000000003	-0.06864504764218757
3.2	-0.06868298870211276
3.225	-0.0686918674385666
3.25	-0.06867295557584133
3.2750000000000004	-0.06862755374434076
3.3000000000000003	-0.06855698842864115
3.325	-0.06846260671846867
3.35	-0.06834577670359382
3.375	-0.06820787970041846
3.4000000000000004	-0.06805030934770605
3.4250000000000003	-0.06787446756498944
3.45	-0.06768176122466564
3.475	-0.06747359891883396
3.5	-0.06725138783189252
