# Supplementary material for: Myosin V executes steps of variable length via structurally constrained diffusion
Source: eLife. 2020 Jan 15;9:e51569. doi: 10.7554/eLife.51569 (PMC7054003; doi:10.7554/eLife.51569)
Supplement: Source data 1. [file elife-51569-data1.zip › myosin_elife_source_data/Figure 8/theory_force_response/theoryRunVelocityLowATP.txt]

0.	79.01137608147292
0.025	78.78059693298587
0.05	78.55190468651078
0.07500000000000001	78.3250782743074
0.1	78.09987188674891
0.125	77.87600884314297
0.15000000000000002	77.65317460795292
0.17500000000000002	77.43100826950003
0.2	77.20909218821728
0.225	76.98693950294742
0.25	76.76397889967377
0.275	76.53953629053473
0.30000000000000004	76.31281261020949
0.325	76.08285703200019
0.35000000000000003	75.84853463893462
0.375	75.60848781843036
0.4	75.36108977294435
0.42500000000000004	75.10438942000295
0.45	74.83604608618928
0.47500000000000003	74.55325286299514
0.5	74.25264752772266
0.525	73.93021038890883
0.55	73.58114914242911
0.5750000000000001	73.19977217042836
0.6000000000000001	72.77935369497575
0.625	72.31199729648672
0.65	71.78850858351595
0.675	71.19829379663601
0.7000000000000001	70.52930876199613
0.7250000000000001	69.76809167092969
0.75	68.89992323345905
0.775	67.90916638926068
0.8	66.77984223443528
0.8250000000000001	65.49649373567323
0.8500000000000001	64.04536784561577
0.875	62.415903143878644
0.9	60.60244059816498
0.925	58.605983536426166
0.9500000000000001	56.435736099932875
0.9750000000000001	54.11007873623034
1.	51.656634953135494
1.0250000000000001	49.11117924734433
1.05	46.515336806828486
1.075	43.91329072212453
1.1	41.34796075089248
1.125	38.85725819501935
1.1500000000000001	36.47099816344599
1.175	34.20887263922281
1.2000000000000002	32.07962518280309
1.225	30.08131427858019
1.25	28.202380767345883
1.2750000000000001	26.423174124454434
1.3	24.717627823561358
1.3250000000000002	23.054867805911254
1.35	21.40065034238506
1.375	19.718627572063767
1.4000000000000001	17.971515779070515
1.425	16.122287885867856
1.4500000000000002	14.135526686469944
1.475	11.979057525256295
1.5	9.625925275837508
1.5250000000000001	7.0566877162876995
1.55	4.261869060805949
1.5750000000000002	1.2442703385094713
1.6	-1.9792962691075588
1.625	-5.377341048663741
1.6500000000000001	-8.904523986317566
1.675	-12.50418255201599
1.7000000000000002	-16.11242359414685
1.725	-19.66326754409989
1.75	-23.094054389521403
1.7750000000000001	-26.350245877608113
1.8	-29.388917612000526
1.8250000000000002	-32.18056518938581
1.85	-34.70922798714487
1.875	-36.97124185352573
1.9000000000000001	-38.97309789474819
1.925	-40.728903722056046
1.9500000000000002	-42.25785743794657
1.975	-43.58201036173859
2.	-44.72445990410529
2.025	-45.70800734449634
2.0500000000000003	-46.55424555414837
2.075	-47.283005742823036
2.1	-47.91208116153119
2.125	-48.4571499858702
2.15	-48.9318313998769
2.1750000000000003	-49.34782330427075
2.2	-49.715083597895855
2.225	-50.04202870544725
2.25	-50.33573200775908
2.275	-50.60211169232743
2.3000000000000003	-50.84610228962417
2.325	-51.07180736147027
2.35	-51.282632923463275
2.375	-51.48140239700072
2.4000000000000004	-51.670454605253504
2.4250000000000003	-51.85172654320445
2.45	-52.026822989128874
2.475	-52.19707459636328
2.5	-52.363586166778774
2.5250000000000004	-52.52727677544231
2.5500000000000003	-52.68891290934734
2.575	-52.84913583673203
2.6	-53.008484103941406
2.625	-53.16741218845057
2.6500000000000004	-53.32630569527011
2.6750000000000003	-53.48549395112961
2.7	-53.6452603011836
2.725	-53.805850532242545
2.75	-53.96748013659646
2.7750000000000004	-54.13033961823513
2.8000000000000003	-54.29459950592588
2.825	-54.46041423411025
2.85	-54.627925122711986
2.875	-54.79726340212911
2.9000000000000004	-54.96855215787611
2.9250000000000003	-55.14190822172418
2.95	-55.31744368708777
2.975	-55.495267162949446
3.	-55.67548483212375
3.0250000000000004	-55.85820130727177
3.0500000000000003	-56.043520380232465
3.075	-56.23154561064656
3.1	-56.422380815565724
3.125	-56.61613050637926
3.1500000000000004	-56.812900184540496
3.1750000000000003	-57.01279661548125
3.2	-57.21592802088538
3.225	-57.42240420616127
3.25	-57.632336650465135
3.2750000000000004	-57.845838525812574
3.3000000000000003	-58.063024677389386
3.325	-58.28401152250488
3.35	-58.508916974618444
3.375	-58.737860203663544
3.4000000000000004	-58.97096143648989
3.4250000000000003	-59.20834165980871
3.45	-59.45012227675084
3.475	-59.69642470730934
3.5	-59.94736993161691
