# Supplementary material for: Myosin V executes steps of variable length via structurally constrained diffusion
Source: eLife. 2020 Jan 15;9:e51569. doi: 10.7554/eLife.51569 (PMC7054003; doi:10.7554/eLife.51569)
Supplement: Source data 1. [file elife-51569-data1.zip › myosin_elife_source_data/Figure 8/theory_force_response/theoryRunVelocity_const.txt]

0.	419.22245998816885
0.025	418.1729744860553
0.05	417.1184857767229
0.07500000000000001	416.05812827491405
0.1	414.9909369463445
0.125	413.91583475847335
0.15000000000000002	412.8316176820492
0.17500000000000002	411.7369382050887
0.2	410.6302855689763
0.225	409.5099633932422
0.25	408.374063834158
0.275	407.2204380289301
0.30000000000000004	406.04666227812083
0.325	404.8499996711005
0.35000000000000003	403.6273567996902
0.375	402.37523548165575
0.4	401.0896793880852
0.42500000000000004	399.7662163106075
0.45	398.39979698012263
0.47500000000000003	396.98473226513494
0.5	395.5146318239643
0.525	393.9823493454438
0.55	392.3799395415521
0.5750000000000001	390.6986358118758
0.6000000000000001	388.9288641171444
0.625	387.06030082871035
0.65	385.0819967669151
0.675	382.9825837399216
0.7000000000000001	380.75058111163656
0.7250000000000001	378.37481482238906
0.75	375.8449507468468
0.775	373.1521264199963
0.8	370.28963982590125
0.8250000000000001	367.25362291948085
0.8500000000000001	364.0435951073264
0.875	360.6627682490509
0.9	357.1179692982986
0.925	353.4190716607473
0.9500000000000001	349.5778856504692
0.9750000000000001	345.6065463338187
1.	341.5155351838126
1.0250000000000001	337.31155323965964
1.05	332.99550206927915
1.075	328.560811272452
1.1	323.9922831461757
1.125	319.26552907872536
1.1500000000000001	314.34697862505635
1.175	309.1943765433681
1.2000000000000002	303.75765858215294
1.225	297.98011213316556
1.25	291.7997716210057
1.2750000000000001	285.15105503032555
1.3	277.96670211492693
1.3250000000000002	270.18011419104727
1.35	261.7282098724032
1.375	252.55489196484388
1.4000000000000001	242.61516000869915
1.425	231.87979475063642
1.4500000000000002	220.3403851706917
1.475	208.01427765976354
1.5	194.94883122217263
1.5250000000000001	181.22421486786007
1.55	166.9539523383448
1.5750000000000002	152.28257064602502
1.6	137.3800724446112
1.625	122.43348855965382
1.6500000000000001	107.6363540420051
1.675	93.17741133695726
1.7000000000000002	79.23001569681787
1.725	65.94353300409234
1.75	53.437547755417874
1.7750000000000001	41.79911197846275
1.8	31.082754707509253
1.8250000000000002	21.312656937125226
1.85	12.48629578160512
1.875	4.578913662089974
1.9000000000000001	-2.4517079747965167
1.925	-8.66055705216645
1.9500000000000002	-14.111052215178121
1.975	-18.871233196905298
2.	-23.01057865440953
2.025	-26.59748480727405
2.0500000000000003	-29.69738564267481
2.075	-32.371456539979214
2.1	-34.67581867728301
2.125	-36.66115051645335
2.15	-38.37261347854533
2.1750000000000003	-39.85000398427091
2.2	-41.128060681142834
2.225	-42.23686465445737
2.25	-43.20228793939084
2.275	-44.04645517775431
2.3000000000000003	-44.78819555082239
2.325	-45.44346941636595
2.35	-46.025760555130056
2.375	-46.54642981791953
2.4000000000000004	-47.01502886028172
2.4250000000000003	-47.43957510784722
2.45	-47.826790260443346
2.475	-48.18230547464771
2.5	-48.51083662841928
2.5250000000000004	-48.81633321108421
2.5500000000000003	-49.1021041731688
2.575	-49.370923812992885
2.6	-49.62512085719166
2.625	-49.86665258486262
2.6500000000000004	-50.097167017091884
2.6750000000000003	-50.318054605216645
2.7	-50.530491218344324
2.725	-50.73547383718699
2.75	-50.933850185377274
2.7750000000000004	-51.12634329304453
2.8000000000000003	-51.31357185589692
2.825	-51.49606706700746
2.85	-51.67428673046856
2.875	-51.848626766722816
2.9000000000000004	-52.01943018917983
2.9250000000000003	-52.1869964521772
2.95	-52.35158653942339
2.975	-52.513430858865746
3.	-52.672730368422464
3.0250000000000004	-52.82966317664379
3.0500000000000003	-52.98438674186379
3.075	-53.137035664910265
3.1	-53.28774921105926
3.125	-53.436622663194
3.1500000000000004	-53.58375960245464
3.1750000000000003	-53.729247942583996
3.2	-53.87316618853408
3.225	-54.015584469110244
3.25	-54.156565418281346
3.2750000000000004	-54.296164947956235
3.3000000000000003	-54.434432919988275
3.325	-54.57141373681946
3.35	-54.707146868218345
3.375	-54.84166731730152
3.4000000000000004	-54.97500603130838
3.4250000000000003	-55.10719029316937
3.45	-55.23824405102191
3.475	-55.36818824335055
3.5	-55.49704113557999
