# Supplementary material for: Myosin V executes steps of variable length via structurally constrained diffusion
Source: eLife. 2020 Jan 15;9:e51569. doi: 10.7554/eLife.51569 (PMC7054003; doi:10.7554/eLife.51569)
Supplement: Source data 1. [file elife-51569-data1.zip › myosin_elife_source_data/Figure 8/theory_force_response/theoryRunVelocity.txt]

0.	417.2072801266607
0.025	415.96377784827797
0.05	414.7299666842225
0.07500000000000001	413.5049645635939
0.1	412.28784759120214
0.125	411.0776387031893
0.15000000000000002	409.8732983417233
0.17500000000000002	408.6737131509053
0.2	407.4776826456855
0.225	406.283904168319
0.25	405.09095453050753
0.275	403.89726964256454
0.30000000000000004	402.70112032386066
0.325	401.5005842789219
0.35000000000000003	400.293512865446
0.375	399.07749442887456
0.4	397.84980922322706
0.42500000000000004	396.607379681611
0.45	395.34671260334284
0.47500000000000003	394.06383381260173
0.5	392.75421485130124
0.525	391.4126921400593
0.55	390.0333794173825
0.5750000000000001	388.6095758567546
0.6000000000000001	387.13367336429707
0.625	385.59706923208137
0.65	383.99009255871607
0.675	382.30195708485627
0.7000000000000001	380.52075724506153
0.7250000000000001	378.63352768625174
0.75	376.6263920402366
0.775	374.48482745463093
0.8	372.1940704651867
0.8250000000000001	369.7396812443136
0.8500000000000001	367.1082658796576
0.875	364.2883269233692
0.9	361.27117164105493
0.925	358.05175922074943
0.9500000000000001	354.6293219768249
0.9750000000000001	351.00756858334074
1.	347.1942873644339
1.0250000000000001	343.2002278884373
1.05	339.0372508682109
1.075	334.715878328929
1.1	330.2425107399678
1.125	325.6166620805805
1.1500000000000001	320.82856921641417
1.175	315.85745626599646
1.2000000000000002	310.67060971043713
1.225	305.2232909463334
1.25	299.45941563795003
1.2750000000000001	293.31289541471625
1.3	286.7095582245732
1.3250000000000002	279.5696231434714
1.35	271.81077647036034
1.375	263.35194868896735
1.4000000000000001	254.11790301155867
1.425	244.04469370734438
1.4500000000000002	233.08592547286494
1.475	221.2195388967236
1.5	208.454582599391
1.5250000000000001	194.83715299051713
1.55	180.45446904790344
1.5750000000000002	165.43599921941725
1.6	149.95076297811585
1.625	134.200419276115
1.6500000000000001	118.408474167644
1.675	102.80670180053387
1.7000000000000002	87.6204708409668
1.725	73.05489870641765
1.75	59.28355061729872
1.7750000000000001	46.440845395256495
1.8	34.61860871652014
1.8250000000000002	23.86653178783554
1.85	14.19579457333136
1.875	5.584855177013239
1.9000000000000001	-2.013626861399455
1.925	-8.665637217197421
1.9500000000000002	-14.44910815148418
1.975	-19.448114756569126
2.	-23.74818224478084
2.025	-27.432742956654696
2.0500000000000003	-30.58066015264972
2.075	-33.26466604464376
2.1	-35.55053361575839
2.125	-37.49680313784765
2.15	-39.154902763986534
2.1750000000000003	-40.56952975402627
2.2	-41.77918724846911
2.225	-42.81679862448882
2.25	-43.71034385266481
2.275	-44.483480928487
2.3000000000000003	-45.1561293656811
2.325	-45.74500287797308
2.35	-46.26408574187364
2.375	-46.72505200501171
2.4000000000000004	-47.13762988840158
2.4250000000000003	-47.50991507589669
2.45	-47.84863860760805
2.475	-48.159393792894356
2.5	-48.44682734418448
2.5250000000000004	-48.714800293373045
2.5500000000000003	-48.966522393237355
2.575	-49.20466427729564
2.6	-49.43145048603403
2.625	-49.648737297582585
2.6500000000000004	-49.8580765467762
2.6750000000000003	-50.06076889339049
2.7	-50.25790759292412
2.725	-50.45041445102049
2.75	-50.639071062202795
2.7750000000000004	-50.82454146988517
2.8000000000000003	-51.007393843826115
2.825	-51.188117197324786
2.85	-51.36713413853609
2.875	-51.54481401505395
2.9000000000000004	-51.72148116826613
2.9250000000000003	-51.89742305343317
2.95	-52.07289670447851
2.975	-52.24813406204937
3.	-52.42334646296204
3.0250000000000004	-52.598728254661665
3.0500000000000003	-52.77445997915852
3.075	-52.95071087381577
3.1	-53.127640979611336
3.125	-53.30540307742135
3.1500000000000004	-53.484144043376105
3.1750000000000003	-53.664006188173154
3.2	-53.845128307784826
3.225	-54.02764653259199
3.25	-54.21169511166242
3.2750000000000004	-54.39740698524875
3.3000000000000003	-54.58491430544688
3.325	-54.77434871665794
3.35	-54.965841902483945
3.375	-55.15952552917948
3.4000000000000004	-55.355531546130486
3.4250000000000003	-55.55399221148838
3.45	-55.75504009041844
3.475	-55.9588079889142
3.5	-56.16542882550967
