# Supplementary material for: Myosin V executes steps of variable length via structurally constrained diffusion
Source: eLife. 2020 Jan 15;9:e51569. doi: 10.7554/eLife.51569 (PMC7054003; doi:10.7554/eLife.51569)
Supplement: Source data 1. [file elife-51569-data1.zip › myosin_elife_source_data/Figure 8/theory_force_response/theoryRunLength_const.txt]

0.	1.3036683325956326
0.025	1.2858858561901672
0.05	1.2675577791467936
0.07500000000000001	1.2486831819485138
0.1	1.2292628185528531
0.125	1.2092993581613871
0.15000000000000002	1.1887976034018983
0.17500000000000002	1.1677647830364126
0.2	1.1462108057751268
0.225	1.124148554762667
0.25	1.1015941862713596
0.275	1.0785674428036462
0.30000000000000004	1.0550919689368614
0.325	1.0311956324621818
0.35000000000000003	1.0069108429433737
0.375	0.9822748660799259
0.4	0.9573301152543393
0.42500000000000004	0.9321244248688901
0.45	0.9067112843881844
0.47500000000000003	0.8811500153723207
0.5	0.8555058749396504
0.525	0.8298500837445941
0.55	0.8042596906672169
0.5750000000000001	0.7788172489868802
0.6000000000000001	0.7536103934009215
0.625	0.7287310144091258
0.65	0.7042741622214462
0.675	0.6803365287034188
0.7000000000000001	0.657014435816439
0.7250000000000001	0.634401251119668
0.75	0.6125841624497803
0.775	0.5916402691764934
0.8	0.5716320010375907
0.8250000000000001	0.5526019644322716
0.8500000000000001	0.5345674308752606
0.875	0.5175148553244979
0.9	0.501394993351944
0.925	0.486119382409703
0.9500000000000001	0.47155909664592954
0.9750000000000001	0.45754671431823657
1.	0.44388227850599893
1.0250000000000001	0.43034362686165534
1.05	0.4167008123856893
1.075	0.40273351860293766
1.1	0.3882495691613166
1.125	0.37310208253109084
1.1500000000000001	0.35720274853459977
1.175	0.3405292025562622
1.2000000000000002	0.3231254648182752
1.225	0.30509563893737063
1.25	0.2865921922245224
1.2750000000000001	0.26780088498029353
1.3	0.24892464139710554
1.3250000000000002	0.230168399606562
1.35	0.21172640639388446
1.375	0.1937727391903114
1.4000000000000001	0.17645521689064944
1.425	0.15989240334547863
1.4500000000000002	0.14417314156147618
1.475	0.1293579594888647
1.5	0.11548171172301493
1.5250000000000001	0.10255691464023535
1.55	0.09057735338830873
1.5750000000000002	0.07952165985198885
1.6	0.06935666542687491
1.625	0.06004041509607153
1.6500000000000001	0.051524789988158105
1.675	0.04375772696382007
1.7000000000000002	0.03668505071161132
1.725	0.030251949739823755
1.75	0.024404136297442546
1.7750000000000001	0.01908873367238779
1.8	0.01425493412102364
1.8250000000000002	0.009854467857204603
1.85	0.0058419191201144055
1.875	0.0021749200231419847
1.9000000000000001	-0.0011857523020622253
1.925	-0.004276154401921653
1.9500000000000002	-0.007129214239008396
1.975	-0.009774814116374132
2.	-0.012239907520801044
2.025	-0.014548660550061503
2.0500000000000003	-0.01672261020630211
2.075	-0.018780833281182595
2.1	-0.020740120624457035
2.125	-0.02261515234040504
2.15	-0.024418673506662197
2.1750000000000003	-0.026161660658496608
2.2	-0.027853487257667446
2.225	-0.029502077997731267
2.25	-0.03111405751971404
2.275	-0.032694887967635006
2.3000000000000003	-0.03424899827182552
2.325	-0.035779904174437556
2.35	-0.0372903185978032
2.375	-0.03878225353128747
2.4000000000000004	-0.04025711274941944
2.4250000000000003	-0.041715776427194935
2.45	-0.043158677743526976
2.475	-0.04458587211406717
2.5	-0.04599709921270094
2.5250000000000004	-0.047391838626359005
2.5500000000000003	-0.04876935937575574
2.575	-0.05012876317242971
2.6	-0.05146902500876691
2.625	-0.0527890247225544
2.6500000000000004	-0.054087577790954244
2.6750000000000003	-0.055363460924645905
2.7	-0.05661543413033255
2.725	-0.05784225943877928
2.75	-0.05904271694916499
2.7750000000000004	-0.06021561822748286
2.8000000000000003	-0.06135981742751006
2.825	-0.06247421980047793
2.85	-0.06355779095663486
2.875	-0.06460956145400323
2.9000000000000004	-0.0656286207710827
2.9250000000000003	-0.06661414199465332
2.95	-0.06756535903726618
2.975	-0.06848160782290405
3.	-0.06936226759401187
3.0250000000000004	-0.07020680740530502
3.0500000000000003	-0.07101476801854036
3.075	-0.07178566778440523
3.1	-0.07251947745009361
3.125	-0.07321566397672546
3.1500000000000004	-0.07387414422293544
3.1750000000000003	-0.07449480420919026
3.2	-0.07507759237861077
3.225	-0.07562251732399444
3.25	-0.07612964522143927
3.2750000000000004	-0.07659909739034808
3.3000000000000003	-0.0770310477776232
3.325	-0.07742572045842783
3.35	-0.07778338726334705
3.375	-0.07810436538727963
3.4000000000000004	-0.0783890149140705
3.4250000000000003	-0.07863773686952912
3.45	-0.07885097077301648
3.475	-0.0790291928004363
3.5	-0.0791729148043321
