# Supplementary material for: Myosin V executes steps of variable length via structurally constrained diffusion
Source: eLife. 2020 Jan 15;9:e51569. doi: 10.7554/eLife.51569 (PMC7054003; doi:10.7554/eLife.51569)
Supplement: Source data 1. [file elife-51569-data1.zip › myosin_elife_source_data/Figure 8/theory_force_response/theoryRunVelocityLowATP_const.txt]

0.	79.2517420431001
0.025	79.06059587867134
0.05	78.86841985539056
0.07500000000000001	78.67492343771853
0.1	78.47976199283224
0.125	78.28252588514047
0.15000000000000002	78.08272718981297
0.17500000000000002	77.87978371200204
0.2	77.6729995506653
0.225	77.46154167244154
0.25	77.24441165208904
0.275	77.02041169898783
0.30000000000000004	76.7881039293354
0.325	76.54576176384714
0.35000000000000003	76.29131223349657
0.375	76.02226797465715
0.4	75.735647746499
0.42500000000000004	75.42788462834139
0.45	75.09472153830951
0.47500000000000003	74.73109467412303
0.5	74.33100703085599
0.525	73.88739658690167
0.55	73.39200694931473
0.5750000000000001	72.83527327811083
0.6000000000000001	72.20624328050611
0.625	71.4925597274413
0.65	70.68054191432654
0.675	69.7554120060513
0.7000000000000001	68.70171985727735
0.7250000000000001	67.50402124528101
0.75	66.14785435478369
0.775	64.62103121466477
0.8	62.91520894156553
0.8250000000000001	61.02762883115476
0.8500000000000001	58.96281750404799
0.875	56.73395512397129
0.9	54.36356564497078
0.925	51.88321234578033
0.9500000000000001	49.332013674422534
0.9750000000000001	46.75401988648297
1.	44.194754989634475
1.0250000000000001	41.697444117558454
1.05	39.29953190627311
1.075	37.03001782440701
1.1	34.907920891346784
1.125	32.94191940991641
1.1500000000000001	31.130980214605344
1.175	29.465655077608318
1.2000000000000002	27.929691838463047
1.225	26.5016601893109
1.25	25.156387138657482
1.2750000000000001	23.86609912555139
1.3	22.601254208832046
1.3250000000000002	21.33111040303825
1.35	20.024116374351447
1.375	18.648233840598753
1.4000000000000001	17.171312556885457
1.425	15.561641449289972
1.4500000000000002	13.788792132607128
1.475	11.824848606349972
1.5	9.64607147819556
1.5250000000000001	7.234968876451469
1.55	4.582636801471942
1.5750000000000002	1.6910986479800023
1.6	-1.424755249625713
1.625	-4.736105737838698
1.6500000000000001	-8.20047285889847
1.675	-11.763599321491048
1.7000000000000002	-15.362935204926092
1.725	-18.932346160351162
1.75	-22.407355789604377
1.7750000000000001	-25.730087772115095
1.8	-28.853151508936225
1.8250000000000002	-31.74198555458704
1.85	-34.37553383562183
1.875	-36.745459486623176
1.9000000000000001	-38.854313358299464
1.925	-40.71314236355904
1.9500000000000002	-42.33897265504255
1.975	-43.75248583086856
2.	-44.97607336319022
2.025	-46.03233971136372
2.0500000000000003	-46.943043308259746
2.075	-47.728417715180015
2.1	-48.4067957777776
2.125	-48.994458498040245
2.15	-49.50563965620924
2.1750000000000003	-49.95262951386199
2.2	-50.34593617994103
2.225	-50.69447361165657
2.25	-51.005756394692845
2.275	-51.28608806902203
2.3000000000000003	-51.54073576518149
2.325	-51.7740873713082
2.35	-51.989789972923056
2.375	-52.19086990886217
2.4000000000000004	-52.37983559035245
2.4250000000000003	-52.55876475680368
2.45	-52.72937796865172
2.475	-52.89310015363121
2.5	-53.05111190238117
2.5250000000000004	-53.20439207297433
2.5500000000000003	-53.35375306818077
2.575	-53.49986996579335
2.6	-53.6433045945335
2.625	-53.78452527333604
2.6500000000000004	-53.92392312247612
2.6750000000000003	-54.06182544887332
2.7	-54.19850674690055
2.725	-54.33419773557849
2.75	-54.469092788190494
2.7750000000000004	-54.603356038418326
2.8000000000000003	-54.737126402646545
2.825	-54.8705217055983
2.85	-55.00364211478073
2.875	-55.136572932318586
2.9000000000000004	-55.26938678173958
2.9250000000000003	-55.402145820334546
2.95	-55.53490300581785
2.975	-55.667703924608425
3.	-55.80058716281457
3.0250000000000004	-55.93358581452542
3.0500000000000003	-56.06672804363492
3.075	-56.200036708505976
3.1	-56.33353522133342
3.125	-56.467237399011495
3.1500000000000004	-56.60115850917141
3.1750000000000003	-56.73531029458823
3.2	-56.86970234292811
3.225	-57.00434235580181
3.25	-57.13923638384914
3.2750000000000004	-57.2743890373915
3.3000000000000003	-57.409803674734725
3.325	-57.54548257254879
3.35	-57.681427082263184
3.375	-57.81763777337071
3.4000000000000004	-57.95411456496103
3.4250000000000003	-58.090856853138014
3.45	-58.22786362547683
3.475	-58.36513357460252
3.5	-58.50266521428047
