# Supplementary material for: Myosin V executes steps of variable length via structurally constrained diffusion
Source: eLife. 2020 Jan 15;9:e51569. doi: 10.7554/eLife.51569 (PMC7054003; doi:10.7554/eLife.51569)
Supplement: Source data 1. [file elife-51569-data1.zip › myosin_elife_source_data/Figure 4/BD_step_distributions/sim6IQ_const.txt]

47.3229	0.0055
52.3975	0.013049999999999999
62.4574	0.045625
67.4229	0.091975
72.5874	0.169325
77.6219	0.2624
82.6064	0.256425
87.2842	0.126125
92.4276	0.0266
97.4822	0.0015
107.6314	0.000025
