# Supplementary material for: Myosin V executes steps of variable length via structurally constrained diffusion
Source: eLife. 2020 Jan 15;9:e51569. doi: 10.7554/eLife.51569 (PMC7054003; doi:10.7554/eLife.51569)
Supplement: Source data 1. [file elife-51569-data1.zip › myosin_elife_source_data/Figure 4/BD_step_distributions/sim6IQ_free.txt]

47.3229	0.012875
52.3975	0.033749999999999995
62.4574	0.07025
67.4229	0.11315
72.5874	0.188175
77.6219	0.2394
82.6064	0.19977499999999998
87.2842	0.0946
92.4276	0.026824999999999998
97.4822	0.0137
107.6314	0.0014750000000000002
