# Supplementary material for: Myosin V executes steps of variable length via structurally constrained diffusion
Source: eLife. 2020 Jan 15;9:e51569. doi: 10.7554/eLife.51569 (PMC7054003; doi:10.7554/eLife.51569)
Supplement: Source data 1. [file elife-51569-data1.zip › myosin_elife_source_data/Figure 4/BD_step_distributions/sim8IQRaw_const.txt]

5	0.005025125628140704
6	0.005025125628140704
7	0.010050251256281407
8	0.005025125628140704
9	0.010050251256281407
11	0.035175879396984924
13	0.06030150753768844
15	0.18090452261306533
17	0.20603015075376885
18	0.020100502512562814
19	0.07537688442211055
20	0.08040201005025126
21	0.010050251256281407
22	0.1507537688442211
24	0.09547738693467336
26	0.04020100502512563
28	0.005025125628140704
30	0.005025125628140704
