# Supplementary material for: Myosin V executes steps of variable length via structurally constrained diffusion
Source: eLife. 2020 Jan 15;9:e51569. doi: 10.7554/eLife.51569 (PMC7054003; doi:10.7554/eLife.51569)
Supplement: Source data 1. [file elife-51569-data1.zip › myosin_elife_source_data/Figure 4/BD_step_distributions/sim4IQ_free.txt]

12.4444	0.0001
32.1481	0.0016
37.1852	0.009524999999999999
42.0741	0.043125
47.1111	0.0234
52.	0.11695
57.1852	0.25227499999999997
61.7778	0.318625
66.963	0.1865
72.	0.0438
76.8889	0.0040999999999999995
86.8148	0.
