# Supplementary material for: Myosin V executes steps of variable length via structurally constrained diffusion
Source: eLife. 2020 Jan 15;9:e51569. doi: 10.7554/eLife.51569 (PMC7054003; doi:10.7554/eLife.51569)
Supplement: Source data 1. [file elife-51569-data1.zip › myosin_elife_source_data/Figure 4/BD_step_distributions/sim4IQRaw_const.txt]

2	0.005
6	0.015
7	0.015
9	0.225
11	0.505
13	0.23
15	0.005
