# Supplementary material for: Myosin V executes steps of variable length via structurally constrained diffusion
Source: eLife. 2020 Jan 15;9:e51569. doi: 10.7554/eLife.51569 (PMC7054003; doi:10.7554/eLife.51569)
Supplement: Source data 1. [file elife-51569-data1.zip › myosin_elife_source_data/Figure 4/BD_step_distributions/sim8IQRaw_free.txt]

4	0.005
5	0.005
6	0.005
7	0.015
9	0.01
11	0.035
13	0.095
15	0.14
17	0.18
18	0.01
19	0.065
20	0.11
21	0.005
22	0.105
24	0.13
26	0.05
28	0.03
30	0.005
