# Supplementary material for: Myosin V executes steps of variable length via structurally constrained diffusion
Source: eLife. 2020 Jan 15;9:e51569. doi: 10.7554/eLife.51569 (PMC7054003; doi:10.7554/eLife.51569)
Supplement: Source data 1. [file elife-51569-data1.zip › myosin_elife_source_data/Figure 4/BD_step_distributions/sim6IQRaw_free.txt]

5	0.005
7	0.035
9	0.045
11	0.12
13	0.305
15	0.345
17	0.125
19	0.01
20	0.005
22	0.005
