# Supplementary material for: Myosin V executes steps of variable length via structurally constrained diffusion
Source: eLife. 2020 Jan 15;9:e51569. doi: 10.7554/eLife.51569 (PMC7054003; doi:10.7554/eLife.51569)
Supplement: Source data 1. [file elife-51569-data1.zip › myosin_elife_source_data/Figure 4/BD_step_distributions/sim4IQ_const.txt]

12.4444	0.00017500000000000003
32.1481	0.0026250000000000006
37.1852	0.0056250000000000015
42.0741	0.015550000000000005
47.1111	0.015550000000000003
52.	0.07297500000000003
57.1852	0.23602500000000004
61.7778	0.36075
66.963	0.23342500000000005
72.	0.05497500000000002
76.8889	0.0023250000000000007
86.8148	0.
