# Supplementary material for: Myosin V executes steps of variable length via structurally constrained diffusion
Source: eLife. 2020 Jan 15;9:e51569. doi: 10.7554/eLife.51569 (PMC7054003; doi:10.7554/eLife.51569)
Supplement: Source data 1. [file elife-51569-data1.zip › myosin_elife_source_data/Figure 4/BD_step_distributions/sim8IQ_const.txt]

33.0103	0.001497347917671244
48.5318	0.006395452122934803
53.3412	0.006040149227216202
58.5878	0.011902647006573105
63.616	0.004263634748623202
68.4254	0.018526508133898438
73.8907	0.028373474100956784
78.9188	0.04786437580894856
84.1654	0.0793340608583103
89.1935	0.11684389513488821
94.2216	0.13483744892520877
99.6869	0.035936350024109845
104.4963	0.11900109128746544
109.5244	0.12917798137197678
114.9897	0.10836738319417305
119.7991	0.0761363347968429
125.0458	0.04776286069588611
129.8552	0.004085983300763902
135.1019	0.023297718447833925
140.13	0.
145.3767	0.
150.6233	0.
160.4609	0.
165.7075	0.
170.9542	0.
