# Supplementary material for: Myosin V executes steps of variable length via structurally constrained diffusion
Source: eLife. 2020 Jan 15;9:e51569. doi: 10.7554/eLife.51569 (PMC7054003; doi:10.7554/eLife.51569)
Supplement: Source data 1. [file elife-51569-data1.zip › myosin_elife_source_data/Figure 4/BD_step_distributions/sim8IQ_free.txt]

33.0103	0.001065018053354807
48.5318	0.004545808764319297
53.3412	0.00735122217315635
58.5878	0.012702288490012209
63.616	0.003169078109982596
68.4254	0.019585941761695716
73.8907	0.032392134452035225
78.9188	0.05231576486479466
84.1654	0.07938280905005585
89.1935	0.10286515832402525
94.2216	0.12167181858326623
99.6869	0.026651427383951997
104.4963	0.11182689560225473
109.5244	0.11985349507753851
114.9897	0.11104761409979999
119.7991	0.08943554043172194
125.0458	0.06093981349196041
129.8552	0.0071174377224199285
135.1019	0.03600280541340884
140.13	0.
145.3767	0.
150.6233	0.
160.4609	0.
165.7075	0.
170.9542	0.
