# Supplementary material for: Myosin V executes steps of variable length via structurally constrained diffusion
Source: eLife. 2020 Jan 15;9:e51569. doi: 10.7554/eLife.51569 (PMC7054003; doi:10.7554/eLife.51569)
Supplement: Source data 1. [file elife-51569-data1.zip › myosin_elife_source_data/Figure 4/experimental_step_distributions/oke4IQRaw.txt]

-17	0
-16	0
-15	0
-14	0
-13	0
-12	0
-11	0
-10	0
-9	0
-8	0
-7	0
-6	0
-5	0
-4	0
-3	0
-2	0
-1	0
0	0
1	0
2	0
3	0
4	0
5	0
6	0
7	0.06403940886655343
8	0
9	0.22660098522011213
10	0
11	0.655172413788585
12	0
13	0.0541871921178529
14	0
15	0
16	0
17	0
