# Supplementary material for: Myosin V executes steps of variable length via structurally constrained diffusion
Source: eLife. 2020 Jan 15;9:e51569. doi: 10.7554/eLife.51569 (PMC7054003; doi:10.7554/eLife.51569)
Supplement: Source data 1. [file elife-51569-data1.zip › myosin_elife_source_data/Figure 4/experimental_step_distributions/sak6IQ.txt]

47.3229	0.011490435706695007
52.3975	0.011490435706695007
62.4574	0.0841500821176698
67.4229	0.13281446237078545
72.5874	0.24197299777799247
77.6219	0.19330861752487685
82.6064	0.08381195053618008
87.2842	0.14565742440343932
92.4276	0.04798932470292726
97.4822	0.023657134576369438
107.6314	0.023657134576369438
