# Supplementary material for: Myosin V executes steps of variable length via structurally constrained diffusion
Source: eLife. 2020 Jan 15;9:e51569. doi: 10.7554/eLife.51569 (PMC7054003; doi:10.7554/eLife.51569)
Supplement: Source data 1. [file elife-51569-data1.zip › myosin_elife_source_data/Figure 4/experimental_step_distributions/oke8IQ.txt]

33.0103	2.417963113853764e-36
48.5318	9.785185195878458e-6
53.3412	0.0002391773512155494
58.5878	0.0027730553967427064
63.616	0.017695065162774075
68.4254	0.07158799742082989
73.8907	0.18679858509347297
78.9188	0.3038887772707841
84.1654	0.277043785182263
89.1935	0.10726468895584956
94.2216	0.030138875386998793
99.6869	0.0025602069744057017
104.4963	6.194894920049525e-10
109.5244	1.6512389658238304e-26
114.9897	1.1903647237519606e-55
119.7991	1.0185465777706195e-95
125.0458	5.259038724464072e-146
129.8552	2.960514558814728e-207
135.1019	1.7954376458703238e-279
140.13	0.
145.3767	0.
150.6233	0.
160.4609	0.
165.7075	0.
170.9542	0.
