# Supplementary material for: Myosin V executes steps of variable length via structurally constrained diffusion
Source: eLife. 2020 Jan 15;9:e51569. doi: 10.7554/eLife.51569 (PMC7054003; doi:10.7554/eLife.51569)
Supplement: Source data 1. [file elife-51569-data1.zip › myosin_elife_source_data/Figure 4/experimental_step_distributions/sak4IQ.txt]

12.4444	0.01986587521075723
32.1481	0.04563753817211414
37.1852	0.09154364033909806
42.0741	0.1438926582464212
47.1111	0.17664436493785687
52.	0.2158389873696318
57.1852	0.11758386729532475
61.7778	0.1111409515549855
66.963	0.04536897417724437
72.	0.006442915740339229
76.8889	0.019597311215887456
86.8148	0.006442915740339229
