# Supplementary material for: Myosin V executes steps of variable length via structurally constrained diffusion
Source: eLife. 2020 Jan 15;9:e51569. doi: 10.7554/eLife.51569 (PMC7054003; doi:10.7554/eLife.51569)
Supplement: Source data 1. [file elife-51569-data1.zip › myosin_elife_source_data/Figure 4/experimental_step_distributions/oke8IQRaw.txt]

-32	0
-31	0
-30	0
-29	0
-28	0
-27	0
-26	0
-25	0
-24	0
-23	0
-22	0
-21	0
-20	0
-19	0
-18	0
-17	0
-16	0
-15	0
-14	0
-13	0
-12	0
-11	0
-10	0
-9	0
-8	0
-7	0
-6	0
-5	0
-4	0
-3	0
-2	0
-1	0
0	0
1	0
2	0
3	0
4	0
5	0
6	0
7	0
8	0
9	0.01449275362305188
10	0
11	0.09420289854983722
12	0
13	0.3115942028956154
14	0
15	0.5072463768068158
16	0
17	0.0724637681152594
18	0
19	0
20	0
21	0
22	0
23	0
24	0
25	0
26	0
27	0
28	0
29	0
30	0
31	0
32	0
