# Supplementary material for: Myosin V executes steps of variable length via structurally constrained diffusion
Source: eLife. 2020 Jan 15;9:e51569. doi: 10.7554/eLife.51569 (PMC7054003; doi:10.7554/eLife.51569)
Supplement: Source data 1. [file elife-51569-data1.zip › myosin_elife_source_data/Figure 4/experimental_step_distributions/yild6IQ.txt]

47.3229	1.4284014681735701e-27
52.3975	0.00002885427359959917
62.4574	0.056050919357060434
67.4229	0.19999688330324017
72.5874	0.328140954262475
77.6219	0.28875296041203113
82.6064	0.1107145676833167
87.2842	0.01623337991130875
92.4276	0.00008148079696662022
97.4822	1.5629702603061238e-15
107.6314	4.503135857917049e-52
