# Supplementary material for: Myosin V executes steps of variable length via structurally constrained diffusion
Source: eLife. 2020 Jan 15;9:e51569. doi: 10.7554/eLife.51569 (PMC7054003; doi:10.7554/eLife.51569)
Supplement: Source data 1. [file elife-51569-data1.zip › myosin_elife_source_data/Figure 4/experimental_step_distributions/oke6IQRaw.txt]

-25	0
-24	0
-23	0
-22	0
-21	0
-20	0
-19	0
-18	0
-17	0
-16	0
-15	0
-14	0
-13	0
-12	0
-11	0
-10	0
-9	0
-8	0
-7	0
-6	0
-5	0
-4	0
-3	0
-2	0
-1	0
0	0
1	0
2	0
3	0
4	0
5	0
6	0
7	0
8	0
9	0.052631578947045246
10	0
11	0.153508771928882
12	0
13	0.6184210526277817
14	0
15	0.17543859649015084
16	0
17	0
18	0
19	0
20	0
21	0
22	0
23	0
24	0
