# Supplementary material for: Myosin V executes steps of variable length via structurally constrained diffusion
Source: eLife. 2020 Jan 15;9:e51569. doi: 10.7554/eLife.51569 (PMC7054003; doi:10.7554/eLife.51569)
Supplement: Source data 1. [file elife-51569-data1.zip › myosin_elife_source_data/Figure 4/experimental_step_distributions/sak8IQ.txt]

33.0103	0.005050356125165195
48.5318	0.01592845864953906
53.3412	0.01592845864953906
58.5878	0.031986661055159855
63.616	0.026676817417831185
68.4254	0.05892242985393104
73.8907	0.05892242985393104
78.9188	0.09129778604611263
84.1654	0.03742571231734679
89.1935	0.04830381484172066
94.2216	0.09116804229003089
99.6869	0.05879322222907279
104.4963	0.04817407108563892
109.5244	0.1019169371895465
114.9897	0.1074851960765917
119.7991	0.04299397120439198
125.0458	0.03185691729907812
129.8552	0.01592845864953906
135.1019	0.031986661055159855
140.13	0.021367509911725993
145.3767	0.010489407387352127
150.6233	0.010489407387352127
160.4609	0.010489407387352127
165.7075	0.01592845864953906
170.9542	0.010489407387352127
