# Supplementary material for: Myosin V executes steps of variable length via structurally constrained diffusion
Source: eLife. 2020 Jan 15;9:e51569. doi: 10.7554/eLife.51569 (PMC7054003; doi:10.7554/eLife.51569)
Supplement: Source data 1. [file elife-51569-data1.zip › myosin_elife_source_data/Figure 4/experimental_step_distributions/oke4IQ.txt]

12.4444	3.3640294997589093e-85
32.1481	1.299860718073479e-14
37.1852	0.00011541657071403386
42.0741	0.004169356089251589
47.1111	0.02879744472893756
52.	0.13211195724561003
57.1852	0.2790627272319657
61.7778	0.36886971456180573
66.963	0.15546377305898926
72.	0.02956761538214181
76.8889	0.00184199513058442
86.8148	2.076736927097271e-15
