# Supplementary material for: Myosin V executes steps of variable length via structurally constrained diffusion
Source: eLife. 2020 Jan 15;9:e51569. doi: 10.7554/eLife.51569 (PMC7054003; doi:10.7554/eLife.51569)
Supplement: Source data 1. [file elife-51569-data1.zip › myosin_elife_source_data/Figure 4/experimental_step_distributions/oke6IQ.txt]

47.3229	8.124518917847806e-6
52.3975	0.006539855467595083
62.4574	0.09164257509959896
67.4229	0.17203548380487083
72.5874	0.3211588087261422
77.6219	0.2526912584271312
82.6064	0.13080295189325208
87.2842	0.02512000663529633
92.4276	9.354271815121391e-7
97.4822	1.2825411061876658e-21
107.6314	1.687304104441258e-64
