# Supplementary material for: Myosin V executes steps of variable length via structurally constrained diffusion
Source: eLife. 2020 Jan 15;9:e51569. doi: 10.7554/eLife.51569 (PMC7054003; doi:10.7554/eLife.51569)
Supplement: Source data 1. [file elife-51569-data1.zip › myosin_elife_source_data/Figure 4/theory_step_distributions/theory8IQSmall_const.txt]

33.0103	2.9813580904019207e-12
48.5318	2.7810116883368324e-8
53.3412	0.00001072171658252288
58.5878	0.0010379362497645133
63.616	0.007287125201382048
68.4254	0.03200043459538748
73.8907	0.10574343913096117
78.9188	0.22887882314165006
84.1654	0.3207391976346601
89.1935	0.23554215667809728
94.2216	0.0685786298202662
99.6869	0.0001815080131535103
104.4963	4.996887076794499e-12
109.5244	5.64228294619112e-23
114.9897	0.
119.7991	0.
125.0458	0.
129.8552	0.
135.1019	0.
140.13	0.
145.3767	0.
150.6233	0.
160.4609	0.
165.7075	0.
170.9542	0.
