# Supplementary material for: Myosin V executes steps of variable length via structurally constrained diffusion
Source: eLife. 2020 Jan 15;9:e51569. doi: 10.7554/eLife.51569 (PMC7054003; doi:10.7554/eLife.51569)
Supplement: Source data 1. [file elife-51569-data1.zip › myosin_elife_source_data/Figure 4/theory_step_distributions/theory8IQ.txt]

33.0103	2.66068938683856e-6
48.5318	5.331347452028689e-7
53.3412	0.000022107536291779076
58.5878	0.0012581227212849467
63.616	0.006499212029926227
68.4254	0.023279315032363367
73.8907	0.06338925924258139
78.9188	0.1139472750676
84.1654	0.13832381199912117
89.1935	0.10361965902623749
94.2216	0.06235164413871467
99.6869	0.06380628322305348
104.4963	0.08598928799475142
109.5244	0.11180029425376459
114.9897	0.08248641141176438
119.7991	0.04532204311464469
125.0458	0.02489830871806039
129.8552	0.020155961918907547
135.1019	0.02137680114186567
140.13	0.017113967452073373
145.3767	0.009689614100225204
150.6233	0.004231778450477437
160.4609	0.0004258023502610896
165.7075	9.506937906776771e-6
170.9542	3.3831399084689365e-7
