# Supplementary material for: Myosin V executes steps of variable length via structurally constrained diffusion
Source: eLife. 2020 Jan 15;9:e51569. doi: 10.7554/eLife.51569 (PMC7054003; doi:10.7554/eLife.51569)
Supplement: Source data 1. [file elife-51569-data1.zip › myosin_elife_source_data/Figure 4/theory_step_distributions/theory8IQRaw.txt]

-32.	0.
-30.999999999999996	0.
-29.999999999999996	0.
-28.999999999999996	0.
-27.999999999999996	0.
-27.	0.
-26.	0.
-25.	0.
-24.	0.
-23.	0.
-21.999999999999996	0.
-20.999999999999996	0.
-20.	0.
-19.	0.
-18.	0.
-17.	0.
-16.	0.
-14.999999999999998	0.
-13.999999999999998	0.
-13.	0.
-12.	0.
-10.999999999999998	0.
-10.	0.
-9.	0.
-8.	0.
-6.999999999999999	0.
-6.	0.
-5.	0.
-4.	0.
-3.	0.
-2.	0.
-1.	0.
0.	0.
1.	0.
2.	0.
3.	1.6627980685569874e-158
4.	3.8351957251446926e-243
5.	5.061020823771171e-44
6.	1.1052087982977006e-24
6.999999999999999	1.7796441996012665e-12
8.	2.884008859891794e-9
9.	0.00033796562110678457
10.	1.0250060910246875e-9
10.999999999999998	0.045437169444334784
12.	2.4134720542072064e-12
13.	0.18347377240518928
13.999999999999998	8.620913355464811e-12
14.999999999999998	0.2874423775557774
16.	4.137881602929914e-8
17.	0.16443642793681085
18.	0.00006849658034969593
19.	0.010773479056233335
20.	0.009826446887537595
20.999999999999996	0.00007511366986298592
21.999999999999996	0.08842999659513269
23.	2.099917799807383e-7
24.	0.11507653100915546
25.	1.5965042691930036e-9
26.	0.06831119819237064
27.	5.223321404887653e-9
27.999999999999996	0.023648811756641977
28.999999999999996	7.962125720248866e-7
29.999999999999996	0.0026136299655830707
30.999999999999996	0.00001863979521753008
32.	0.000028885203873102776
