# Supplementary material for: Myosin V executes steps of variable length via structurally constrained diffusion
Source: eLife. 2020 Jan 15;9:e51569. doi: 10.7554/eLife.51569 (PMC7054003; doi:10.7554/eLife.51569)
Supplement: Source data 1. [file elife-51569-data1.zip › myosin_elife_source_data/Figure 4/theory_step_distributions/theory8IQRaw_const.txt]

-32.	0.
-30.999999999999996	0.
-29.999999999999996	0.
-28.999999999999996	0.
-27.999999999999996	0.
-27.	0.
-26.	0.
-25.	0.
-24.	0.
-23.	0.
-21.999999999999996	0.
-20.999999999999996	0.
-20.	0.
-19.	0.
-18.	0.
-17.	0.
-16.	0.
-14.999999999999998	0.
-13.999999999999998	0.
-13.	0.
-12.	0.
-10.999999999999998	0.
-10.	0.
-9.	0.
-8.	0.
-6.999999999999999	0.
-6.	0.
-5.	0.
-4.	0.
-3.	0.
-2.	0.
-1.	0.
0.	0.
1.	0.
2.	0.
3.	6.6905271939868234e-161
4.	4.361135905635857e-244
5.	1.114876871376372e-45
6.	1.079054534230359e-25
6.999999999999999	2.259997401688266e-13
8.	1.396335384244172e-10
9.	0.0001353262037391283
10.	1.8864223147608437e-11
10.999999999999998	0.03134149481560988
12.	1.7588304795587554e-14
13.	0.17780037554918252
13.999999999999998	8.973843029788029e-14
14.999999999999998	0.346928967623031
16.	2.122730186353864e-9
17.	0.19815754755005058
18.	0.000015976967163433743
19.	0.007507484455778347
20.	0.0067498260068266655
20.999999999999996	0.00001803432391917568
21.999999999999996	0.09211931722040974
23.	1.3841390399167226e-8
24.	0.09967193336802375
25.	3.064822391399904e-11
26.	0.034568277235600325
27.	7.085790077785498e-11
27.999999999999996	0.004870153679120642
28.999999999999996	1.1914962383402461e-8
29.999999999999996	0.00011507116699328049
30.999999999999996	1.1989246243419593e-7
32.	6.580266900094229e-8
