# Supplementary material for: Myosin V executes steps of variable length via structurally constrained diffusion
Source: eLife. 2020 Jan 15;9:e51569. doi: 10.7554/eLife.51569 (PMC7054003; doi:10.7554/eLife.51569)
Supplement: Source data 1. [file elife-51569-data1.zip › myosin_elife_source_data/Figure 4/theory_step_distributions/theory6IQ_const.txt]

47.3229	0.0004722672931946325
52.3975	0.004962711655370804
57.38883333333331	0.022510620279544508
62.4574	0.07930525021019619
67.4229	0.19184019669515245
72.5874	0.28378493511933334
77.6219	0.24953811782615776
82.6064	0.12719652230871287
87.2842	0.032925003436241086
92.4276	0.006176591717840468
97.4822	0.0010186029632816734
102.47353333333332	0.00022931891100753103
107.6314	0.00003986158396665343
