# Supplementary material for: Myosin V executes steps of variable length via structurally constrained diffusion
Source: eLife. 2020 Jan 15;9:e51569. doi: 10.7554/eLife.51569 (PMC7054003; doi:10.7554/eLife.51569)
Supplement: Source data 1. [file elife-51569-data1.zip › myosin_elife_source_data/Figure 4/theory_step_distributions/theory6IQRaw_const.txt]

-24.	0.
-23.	0.
-21.999999999999996	0.
-20.999999999999996	0.
-20.	0.
-19.	0.
-18.	0.
-17.	0.
-16.	0.
-14.999999999999998	0.
-13.999999999999998	0.
-13.	0.
-12.	0.
-10.999999999999998	0.
-10.	0.
-9.	0.
-8.	0.
-6.999999999999999	0.
-6.	0.
-5.	0.
-4.	0.
-3.	0.
-2.	0.
-1.	0.
0.	0.
1.	2.1631000487312196e-109
2.	0.
3.	5.116623616208548e-49
4.	6.819142020643337e-59
5.	4.824633144998266e-17
6.	7.031892622453716e-9
6.999999999999999	6.754053547568607e-6
8.	2.56947239319772e-8
9.	0.03050575384854001
10.	2.3825515994097003e-12
10.999999999999998	0.23670709579703858
12.	1.301080692070484e-16
13.	0.37952835530200885
13.999999999999998	7.315850161402752e-16
14.999999999999998	0.2988496883505645
16.	6.625187189149673e-11
17.	0.05352138725790768
18.	8.09004829890525e-7
19.	0.000386124913455596
20.	0.0001657653475721953
20.999999999999996	1.9078517813515401e-7
21.999999999999996	0.0003197289780841534
23.	1.0045704470610997e-10
24.	8.313465563695006e-6
