# Supplementary material for: Myosin V executes steps of variable length via structurally constrained diffusion
Source: eLife. 2020 Jan 15;9:e51569. doi: 10.7554/eLife.51569 (PMC7054003; doi:10.7554/eLife.51569)
Supplement: Source data 1. [file elife-51569-data1.zip › myosin_elife_source_data/Figure 4/theory_step_distributions/theory4IQRaw_const.txt]

-17.	0.
-16.	0.
-14.999999999999998	0.
-13.999999999999998	0.
-13.	0.
-12.	0.
-10.999999999999998	0.
-10.	0.
-9.	0.
-8.	0.
-6.999999999999999	0.
-6.	0.
-5.	0.
-4.	0.
-3.	0.
-2.	0.
-1.	0.
0.	0.
1.	2.0603494039167835e-36
2.	0.
3.	9.535215453481361e-23
4.	8.924466847830862e-10
5.	9.344928298351339e-11
6.	0.0001857810481638561
6.999999999999999	0.0006084539045743421
8.	8.445050976167183e-9
9.	0.29094832053807024
10.	1.049931407830371e-14
10.999999999999998	0.563412151745438
12.	1.1640866060559373e-19
13.	0.14155323470903905
13.999999999999998	2.102533436475952e-18
14.999999999999998	0.00329172129980216
16.	7.988892288357332e-14
17.	3.2732387488490243e-7
