# Supplementary material for: Myosin V executes steps of variable length via structurally constrained diffusion
Source: eLife. 2020 Jan 15;9:e51569. doi: 10.7554/eLife.51569 (PMC7054003; doi:10.7554/eLife.51569)
Supplement: Source data 1. [file elife-51569-data1.zip › myosin_elife_source_data/Figure 4/theory_step_distributions/theory8IQSmall.txt]

33.0103	1.0161852847939235e-11
48.5318	2.1254155124168395e-7
53.3412	0.000047621415214515904
58.5878	0.002711330470610782
63.616	0.014006196715206235
68.4254	0.05016833799186522
73.8907	0.13660568752337351
78.9188	0.24540515816576927
84.1654	0.29425339550238144
89.1935	0.19866801911284748
94.2216	0.05796165456327322
99.6869	0.0001723858989708407
104.4963	8.877446033369806e-11
109.5244	1.2718666263635033e-21
114.9897	0.
119.7991	0.
125.0458	0.
129.8552	0.
135.1019	0.
140.13	0.
145.3767	0.
150.6233	0.
160.4609	0.
165.7075	0.
170.9542	0.
