# Supplementary material for: Myosin V executes steps of variable length via structurally constrained diffusion
Source: eLife. 2020 Jan 15;9:e51569. doi: 10.7554/eLife.51569 (PMC7054003; doi:10.7554/eLife.51569)
Supplement: Source data 1. [file elife-51569-data1.zip › myosin_elife_source_data/Figure 4/theory_step_distributions/theory8IQSmall_Raw.txt]

-18.	0.
-17.	0.
-16.	0.
-14.999999999999998	0.
-13.999999999999998	0.
-13.	0.
-12.	0.
-10.999999999999998	0.
-10.	0.
-9.	0.
-8.	0.
-6.999999999999999	0.
-6.	0.
-5.	0.
-4.	0.
-3.	0.
-2.	0.
-1.	0.
0.	0.
1.	0.
2.	0.
3.	2.4409970793765754e-158
4.	5.630089269973721e-243
5.	7.429607529079266e-44
6.	1.6224528400416061e-24
6.999999999999999	2.6125278683575e-12
8.	4.2337415089743145e-9
9.	0.000496135465665582
10.	1.5047148068350746e-9
10.999999999999998	0.06670202474135156
12.	3.5429907857599053e-12
13.	0.26934054775029376
13.999999999999998	1.2655550135748133e-11
14.999999999999998	0.42196705503249426
16.	6.074433870568219e-8
17.	0.2413936171366894
18.	0.00010055337189920509
19.	0.
20.	0.
21.	0.
22.	0.
23.	0.
24.	0.
25.	0.
26.	0.
27.	0.
28.	0.
29.	0.
30.	0.
31.	0.
