# Supplementary material for: Myosin V executes steps of variable length via structurally constrained diffusion
Source: eLife. 2020 Jan 15;9:e51569. doi: 10.7554/eLife.51569 (PMC7054003; doi:10.7554/eLife.51569)
Supplement: Source data 1. [file elife-51569-data1.zip › myosin_elife_source_data/Figure 4/theory_step_distributions/theory4IQRaw.txt]

-17.	0.
-16.	0.
-14.999999999999998	0.
-13.999999999999998	0.
-13.	0.
-12.	0.
-10.999999999999998	0.
-10.	0.
-9.	0.
-8.	0.
-6.999999999999999	0.
-6.	0.
-5.	0.
-4.	0.
-3.	0.
-2.	0.
-1.	0.
0.	0.
1.	1.1545520208224763e-32
2.	0.
3.	3.267110561810151e-19
4.	3.1132878720187065e-9
5.	1.0823067939280669e-8
6.	0.001277660170939542
6.999999999999999	0.0031562770079323994
8.	3.776166567248217e-7
9.	0.29910623442248174
10.	4.976417641654586e-12
10.999999999999998	0.4662239090883209
12.	4.699480073245559e-16
13.	0.20687390417227694
13.999999999999998	9.356749640627034e-15
14.999999999999998	0.02327643858198608
16.	1.8423970267184535e-10
17.	0.00008518481382404455
