# Supplementary material for: Myosin V executes steps of variable length via structurally constrained diffusion
Source: eLife. 2020 Jan 15;9:e51569. doi: 10.7554/eLife.51569 (PMC7054003; doi:10.7554/eLife.51569)
Supplement: Source data 1. [file elife-51569-data1.zip › myosin_elife_source_data/Figure 4/theory_step_distributions/theory6IQRaw.txt]

-24.	0.
-23.	0.
-21.999999999999996	0.
-20.999999999999996	0.
-20.	0.
-19.	0.
-18.	0.
-17.	0.
-16.	0.
-14.999999999999998	0.
-13.999999999999998	0.
-13.	0.
-12.	0.
-10.999999999999998	0.
-10.	0.
-9.	0.
-8.	0.
-6.999999999999999	0.
-6.	0.
-5.	0.
-4.	0.
-3.	0.
-2.	0.
-1.	0.
0.	0.
1.	1.8575143309512937e-106
2.	0.
3.	3.653764634603512e-46
4.	5.2013917338617094e-58
5.	3.495756828411269e-15
6.	7.144037498755523e-8
6.999999999999999	0.00005096254450654744
8.	7.461823393665415e-7
9.	0.0574357112252817
10.	2.8173957593573e-10
10.999999999999998	0.2580102156916702
12.	5.781487205469279e-14
13.	0.33021963736176313
13.999999999999998	2.345381161274199e-13
14.999999999999998	0.27054896669789724
16.	3.6557020859837156e-9
17.	0.07558766829703642
18.	0.000010690928098905341
19.	0.001900185808152469
20.	0.0012052330785777335
20.999999999999996	6.7779578622304954e-6
21.999999999999996	0.00417412717131962
23.	3.89537359735664e-8
24.	0.0008489627236458762
