# Supplementary material for: Myosin V executes steps of variable length via structurally constrained diffusion
Source: eLife. 2020 Jan 15;9:e51569. doi: 10.7554/eLife.51569 (PMC7054003; doi:10.7554/eLife.51569)
Supplement: Source data 1. [file elife-51569-data1.zip › myosin_elife_source_data/Figure 4/theory_step_distributions/theory8IQ_const.txt]

33.0103	1.6098297125648387e-6
48.5318	1.0730827706985782e-7
53.3412	6.101852319515236e-6
58.5878	0.0005906747193651527
63.616	0.004146999032842407
68.4254	0.01821099098069018
73.8907	0.06017734433647025
78.9188	0.1302844482182817
84.1654	0.18339742607040296
89.1935	0.1419087636496292
94.2216	0.06965806896322418
99.6869	0.061443401183025846
104.4963	0.08630052223295138
109.5244	0.10599833491337242
114.9897	0.061882865555119175
119.7991	0.025021880535362594
125.0458	0.015183751088389246
129.8552	0.014419400005531373
135.1019	0.012547123215606484
140.13	0.006472948144615501
145.3767	0.001976932729107372
150.6233	0.0003589880489821777
160.4609	0.000011295125425496123
165.7075	2.2022006052664573e-8
170.9542	2.392896879469947e-10
