# Supplementary material for: Myosin V executes steps of variable length via structurally constrained diffusion
Source: eLife. 2020 Jan 15;9:e51569. doi: 10.7554/eLife.51569 (PMC7054003; doi:10.7554/eLife.51569)
Supplement: Source data 1. [file elife-51569-data1.zip › myosin_elife_source_data/Figure 4/theory_step_distributions/theory6IQ.txt]

47.3229	0.001683527263520679
52.3975	0.010890926776170692
57.38883333333331	0.03702046864447253
62.4574	0.1008738976756139
67.4229	0.19450423478310752
72.5874	0.25288563743922526
77.6219	0.21572660947336714
82.6064	0.12148799935118254
87.2842	0.04256160465744163
92.4276	0.012803361612624544
97.4822	0.005376386141512893
102.47353333333332	0.0030891703139235213
107.6314	0.0010961758678371598
