# Supplementary material for: Myosin V executes steps of variable length via structurally constrained diffusion
Source: eLife. 2020 Jan 15;9:e51569. doi: 10.7554/eLife.51569 (PMC7054003; doi:10.7554/eLife.51569)
Supplement: Source data 1. [file elife-51569-data1.zip › myosin_elife_source_data/Figure 4/theory_step_distributions/theory4IQ.txt]

12.4444	4.613240093168857e-10
32.1481	2.2452545387817733e-6
37.1852	0.000036994050200427804
42.0741	0.0019074324355115712
47.1111	0.03754926045039063
52.	0.11730511611191217
57.1852	0.24575067577762214
61.7778	0.31946100593234666
66.963	0.20326338540325364
72.	0.06397422792925551
76.8889	0.010232210095439823
86.8148	0.0005174460982046578
