# Supplementary material for: Myosin V executes steps of variable length via structurally constrained diffusion
Source: eLife. 2020 Jan 15;9:e51569. doi: 10.7554/eLife.51569 (PMC7054003; doi:10.7554/eLife.51569)
Supplement: Source data 1. [file elife-51569-data1.zip › myosin_elife_source_data/Figure 4/theory_step_distributions/theory4IQ_const.txt]

12.4444	2.9188750822000993e-10
32.1481	5.25848815455228e-8
37.1852	3.5496217066995904e-6
42.0741	0.0003231121729249782
47.1111	0.03325646370154236
52.	0.12273070587573098
57.1852	0.28763145466101936
61.7778	0.37277770541287697
66.963	0.15852294141460896
72.	0.02363947758688227
76.8889	0.0011048040151387304
86.8148	9.732660799782178e-6
