# Supplementary material for: Myosin V executes steps of variable length via structurally constrained diffusion
Source: eLife. 2020 Jan 15;9:e51569. doi: 10.7554/eLife.51569 (PMC7054003; doi:10.7554/eLife.51569)
Supplement: Source data 1. [file elife-51569-data1.zip › myosin_elife_source_data/Figure 4/theory_step_distributions/theory8IQSmall_Raw_const.txt]

-18.	0.
-17.	0.
-16.	0.
-14.999999999999998	0.
-13.999999999999998	0.
-13.	0.
-12.	0.
-10.999999999999998	0.
-10.	0.
-9.	0.
-8.	0.
-6.999999999999999	0.
-6.	0.
-5.	0.
-4.	0.
-3.	0.
-2.	0.
-1.	0.
0.	0.
1.	0.
2.	0.
3.	8.868912132567626e-161
4.	5.7810886980674504e-244
5.	1.4778723296656874e-45
6.	1.4303865110867356e-25
6.999999999999999	2.995835424362203e-13
8.	1.85097160080103e-10
9.	0.00017938738987190154
10.	2.5006271209188812e-11
10.999999999999998	0.041546047951616066
12.	2.331492351351334e-14
13.	0.2356908300590237
13.999999999999998	1.1895658296430685e-13
14.999999999999998	0.4598864096773179
16.	2.8138750442329343e-9
17.	0.26267614295118746
18.	0.00002117894656265127
19.	0.
20.	0.
21.	0.
22.	0.
23.	0.
24.	0.
25.	0.
26.	0.
27.	0.
28.	0.
29.	0.
30.	0.
31.	0.
