# Supplementary material for: Myosin V executes steps of variable length via structurally constrained diffusion
Source: eLife. 2020 Jan 15;9:e51569. doi: 10.7554/eLife.51569 (PMC7054003; doi:10.7554/eLife.51569)
Supplement: Source data 1. [file elife-51569-data1.zip › myosin_elife_source_data/Figure 3/theory_diffusion_contours/theoryConstDiffxz_4IQ.txt]

-30.	-10.	3.1299132209490176e-17
-30.	-9.5	5.901546038151394e-17
-30.	-9.	1.1085757111600384e-16
-30.	-8.5	2.0740023428073483e-16
-30.	-8.	3.8634006697894403e-16
-30.	-7.5	7.1633084348019635e-16
-30.	-7.	1.3216081066403725e-15
-30.	-6.5	2.4254604709022866e-15
-30.	-6.	4.426308986113734e-15
-30.	-5.5	8.029634575804662e-15
-30.	-5.	1.4474534296823643e-14
-30.	-4.5	2.591880440965381e-14
-30.	-4.	4.608642816244087e-14
-30.	-3.5	8.134395664675518e-14
-30.	-3.	1.4246863567355832e-13
-30.	-2.5	2.4751672445072225e-13
-30.	-2.	4.264160989636408e-13
-30.	-1.5	7.282199001750381e-13
-30.	-1.	1.2324009913038464e-12
-30.	-0.5	2.0661790985204924e-12
-30.	0.	3.430695231052957e-12
-30.	0.5	5.6399201856633995e-12
-30.	1.	9.177533020363248e-12
-30.	1.5	1.477863422363671e-11
-30.	2.	2.3545028032678873e-11
-30.	2.5	3.710481754818035e-11
-30.	3.	5.7829018779242185e-11
-30.	3.5	8.911952463659185e-11
-30.	4.	1.3578362922906615e-10
-30.	4.5	2.045099336369756e-10
-30.	5.	3.044581822993721e-10
-30.	5.5	4.4797077017599764e-10
-30.	6.	6.514057042379813e-10
-30.	6.5	9.360792446617313e-10
-30.	7.	1.3292911297520525e-9
-30.	7.5	1.8653864772423427e-9
-30.	8.	2.5867869876010674e-9
-30.	8.5	3.544901431288906e-9
-30.	9.	4.80080371694146e-9
-30.	9.5	6.425548819739182e-9
-30.	10.	8.499985588769061e-9
-30.	10.5	1.1113924122458465e-8
-30.	11.	1.436452687539053e-8
-30.	11.5	1.8353819080450665e-8
-30.	12.	2.3185256425539586e-8
-30.	12.5	2.895934569336326e-8
-30.	13.	3.5768385001224346e-8
-30.	13.5	4.3690470329620635e-8
-30.	14.	5.278299854866255e-8
-30.	14.5	6.307597723763207e-8
-30.	15.	7.456552065434887e-8
-30.	15.5	8.720796166009816e-8
-30.	16.	1.0091503441528034e-7
-30.	16.5	1.1555057690076263e-7
-30.	17.	1.3092916259552705e-7
-30.	17.5	1.4681699635967695e-7
-30.	18.	1.6293530298437588e-7
-30.	18.5	1.7896630306189233e-7
-30.	19.	1.9456171745381807e-7
-30.	19.5	2.093535784196677e-7
-30.	20.	2.2296696352379007e-7
-30.	20.5	2.350341194491446e-7
-30.	21.	2.4520931818878445e-7
-30.	21.5	2.53183697959317e-7
-30.	22.	2.586992938091767e-7
-30.	22.5	2.615614638580023e-7
-30.	23.	2.616489688438942e-7
-30.	23.5	2.589210641923555e-7
-30.	24.	2.534211106933502e-7
-30.	24.5	2.452763943155671e-7
-30.	25.	2.3469405703127367e-7
-30.	25.5	2.2195326581005955e-7
-30.	26.	2.0739397169872382e-7
-30.	26.5	1.914028200909979e-7
-30.	27.	1.7439695229052164e-7
-30.	27.5	1.5680657414395068e-7
-30.	28.	1.3905724920912225e-7
-30.	28.5	1.2155289434649525e-7
-30.	29.	1.0466041160219588e-7
-30.	29.5	8.869678318455447e-8
-30.	30.	7.391929236037344e-8
-30.	30.5	6.051932290258472e-8
-30.	31.	4.861994798329228e-8
-30.	31.5	3.8277263844428685e-8
-30.	32.	2.9485173672373117e-8
-30.	32.5	2.218310254615788e-8
-30.	33.	1.626594332424965e-8
-30.	33.5	1.1595410878478914e-8
-30.	34.	8.011928402928222e-9
-30.	34.5	5.346188848947321e-9
-30.	35.	3.4296243652843536e-9
-30.	35.5	2.1031676380488544e-9
-30.	36.	1.223885733433215e-9
-30.	36.5	6.692891300886064e-10
-30.	37.	3.3934319440311376e-10
-30.	37.5	1.564125304199679e-10
-30.	38.	6.353066005646505e-11
-30.	38.5	2.149224449855721e-11
-30.	39.	5.305751056897872e-12
-30.	39.5	5.417886767516523e-13
-30.	40.	0.
-30.	40.5	0.
-30.	41.	0.
-30.	41.5	0.
-30.	42.	0.
-30.	42.5	0.
-30.	43.	0.
-30.	43.5	0.
-30.	44.	0.
-30.	44.5	0.
-30.	45.	0.
-30.	45.5	0.
-30.	46.	0.
-30.	46.5	0.
-30.	47.	0.
-30.	47.5	0.
-30.	48.	0.
-30.	48.5	0.
-30.	49.	0.
-30.	49.5	0.
-30.	50.	0.
-30.	50.5	0.
-30.	51.	0.
-30.	51.5	0.
-30.	52.	0.
-30.	52.5	0.
-30.	53.	0.
-30.	53.5	0.
-30.	54.	0.
-30.	54.5	0.
-30.	55.	0.
-29.5	-10.	4.2947305512265544e-17
-29.5	-9.5	8.120681293785312e-17
-29.5	-9.	1.5299984227682575e-16
-29.5	-8.5	2.8714905691980293e-16
-29.5	-8.	5.366744635551677e-16
-29.5	-7.5	9.98537931886257e-16
-29.5	-7.	1.8489516344180292e-15
-29.5	-6.5	3.406010809888945e-15
-29.5	-6.	6.239843781902577e-15
-29.5	-5.5	1.1364563156357983e-14
-29.5	-5.	2.056953325958876e-14
-29.5	-4.5	3.6985221766135953e-14
-29.5	-4.	6.603932087339327e-14
-29.5	-3.5	1.1705394057329603e-13
-29.5	-3.	2.058818260179747e-13
-29.5	-2.5	3.5920297734263646e-13
-29.5	-2.	6.214355590609727e-13
-29.5	-1.5	1.065699276973332e-12
-29.5	-1.	1.810958502966462e-12
-29.5	-0.5	3.0484283753290426e-12
-29.5	0.	5.0816166912238395e-12
-29.5	0.5	8.386060679642791e-12
-29.5	1.	1.3696945796022421e-11
-29.5	1.5	2.21353697625061e-11
-29.5	2.	3.5386978752872827e-11
-29.5	2.5	5.5949893287527303e-11
-29.5	3.	8.747196262191726e-11
-29.5	3.5	1.351999741397143e-10
-29.5	4.	2.0656484784762182e-10
-29.5	4.5	3.1192623300971127e-10
-29.5	5.	4.654963200812449e-10
-29.5	5.5	6.864550560868946e-10
-29.5	6.	1.0002563548311716e-9
-29.5	6.5	1.4401066369185806e-9
-29.5	7.	2.048572909132692e-9
-29.5	7.5	2.8792480898405385e-9
-29.5	8.	3.998367790793327e-9
-29.5	8.5	5.486237669342542e-9
-29.5	9.	7.438297169545535e-9
-29.5	9.5	9.965618229393225e-9
-29.5	10.	1.3194621126184323e-8
-29.5	10.5	1.72657888884487e-8
-29.5	11.	2.2331180884482343e-8
-29.5	11.5	2.855058834593919e-8
-29.5	12.	3.608624089124037e-8
-29.5	12.5	4.509606241867347e-8
-29.5	13.	5.5725583250097636e-8
-29.5	13.5	6.809873669686687e-8
-29.5	14.	8.230789354669839e-8
-29.5	14.5	9.84036068971006e-8
-29.5	15.	1.1638464103663674e-7
-29.5	15.5	1.3618893068114942e-7
-29.5	16.	1.5768615112436812e-7
-29.5	16.5	1.806725684488409e-7
-29.5	17.	2.0486877777954204e-7
-29.5	17.5	2.2992082637539554e-7
-29.5	18.	2.5540506092871525e-7
-29.5	18.5	2.8083684251182553e-7
-29.5	19.	3.0568304939558463e-7
-29.5	19.5	3.2937805141782793e-7
-29.5	20.	3.513426053936328e-7
-29.5	20.5	3.710049055353764e-7
-29.5	21.	3.8782284171615934e-7
-29.5	21.5	4.013063856741294e-7
-29.5	22.	4.110389521822161e-7
-29.5	22.5	4.1669657647662347e-7
-29.5	23.	4.1806381433342196e-7
-29.5	23.5	4.15045406054773e-7
-29.5	24.	4.076729446265679e-7
-29.5	24.5	3.9610604141516325e-7
-29.5	25.	3.806277760795781e-7
-29.5	25.5	3.6163453384932483e-7
-29.5	26.	3.3962065374491953e-7
-29.5	26.5	3.151586154488634e-7
-29.5	27.	2.888757603406113e-7
-29.5	27.5	2.6142875519883364e-7
-29.5	28.	2.3347714960072538e-7
-29.5	28.5	2.0565743851908257e-7
-29.5	29.	1.7855901353079357e-7
-29.5	29.5	1.5270326875858384e-7
-29.5	30.	1.2852692679780288e-7
-29.5	30.5	1.0637037732516074e-7
-29.5	31.	8.647149452695158e-8
-29.5	31.5	6.896504141074843e-8
-29.5	32.	5.38874053195341e-8
-29.5	32.5	4.118606686937055e-8
-29.5	33.	3.0732910691468794e-8
-29.5	33.5	2.2340264347572517e-8
-29.5	34.	1.577841985815761e-8
-29.5	34.5	1.0793361383944053e-8
-29.5	35.	7.123494910541028e-9
-29.5	35.5	4.514343997061807e-9
-29.5	36.	2.7304231791141763e-9
-29.5	36.5	1.5638028292814686e-9
-29.5	37.	8.392056828925586e-10
-29.5	37.5	4.1579288980138103e-10
-29.5	38.	1.860731530588422e-10
-29.5	38.5	7.257654668412635e-11
-29.5	39.	2.305489274242452e-11
-29.5	39.5	4.999799015251413e-12
-29.5	40.	2.669196727883485e-13
-29.5	40.5	0.
-29.5	41.	0.
-29.5	41.5	0.
-29.5	42.	0.
-29.5	42.5	0.
-29.5	43.	0.
-29.5	43.5	0.
-29.5	44.	0.
-29.5	44.5	0.
-29.5	45.	0.
-29.5	45.5	0.
-29.5	46.	0.
-29.5	46.5	0.
-29.5	47.	0.
-29.5	47.5	0.
-29.5	48.	0.
-29.5	48.5	0.
-29.5	49.	0.
-29.5	49.5	0.
-29.5	50.	0.
-29.5	50.5	0.
-29.5	51.	0.
-29.5	51.5	0.
-29.5	52.	0.
-29.5	52.5	0.
-29.5	53.	0.
-29.5	53.5	0.
-29.5	54.	0.
-29.5	54.5	0.
-29.5	55.	0.
-29.	-10.	5.847688477064024e-17
-29.	-9.5	1.1086506652819476e-16
-29.	-9.	2.094727459242805e-16
-29.	-8.5	3.9432718174852667e-16
-29.	-8.	7.393479234829393e-16
-29.	-7.5	1.3802680681172756e-15
-29.	-7.	2.5647994335806182e-15
-29.	-6.5	4.742046493058008e-15
-29.	-6.	8.720522949450977e-15
-29.	-5.5	1.594487614468608e-14
-29.	-5.	2.897582727306008e-14
-29.	-4.5	5.231405243644422e-14
-29.	-4.	9.37991855091739e-14
-29.	-3.5	1.6695828924460471e-13
-29.	-3.	2.949007664862586e-13
-29.	-2.5	5.166963910264844e-13
-29.	-2.	8.976811002384085e-13
-29.	-1.5	1.5458783486068745e-12
-29.	-1.	2.63778570413823e-12
-29.	-0.5	4.458255146252241e-12
-29.	0.	7.46119739889976e-12
-29.	0.5	1.2360466385824276e-11
-29.	1.	2.0263602302752926e-11
-29.	1.5	3.2865142240871775e-11
-29.	2.	5.27208512265042e-11
-29.	2.5	8.362923004328774e-11
-29.	3.	1.3115154929210068e-10
-29.	3.5	2.033057059579748e-10
-29.	4.	3.1147136907942223e-10
-29.	4.5	4.715428611083111e-10
-29.	5.	7.053604821582344e-10
-29.	5.5	1.0424389226957784e-9
-29.	6.	1.521991570554025e-9
-29.	6.5	2.19522088495801e-9
-29.	7.	3.1278073485247554e-9
-29.	7.5	4.402483705782691e-9
-29.	8.	6.1215295480684836e-9
-29.	8.5	8.408967665671332e-9
-29.	9.	1.1412193336090352e-8
-29.	9.5	1.5302727466502268e-8
-29.	10.	2.0275761564831343e-8
-29.	10.5	2.654816409364227e-8
-29.	11.	3.4354650046468174e-8
-29.	11.5	4.394188272767374e-8
-29.	12.	5.5560379923518435e-8
-29.	12.5	6.945423351281792e-8
-29.	13.	8.584881572958165e-8
-29.	13.5	1.0493682658990986e-7
-29.	14.	1.2686322204287337e-7
-29.	14.5	1.5170973562070505e-7
-29.	15.	1.7947985134355892e-7
-29.	15.5	2.1008518670689675e-7
-29.	16.	2.433342883800412e-7
-29.	16.5	2.789248201292886e-7
-29.	17.	3.164400276287595e-7
-29.	17.5	3.5535019891576363e-7
-29.	18.	3.950196086444214e-7
-29.	18.5	4.347191507154962e-7
-29.	19.	4.7364454362665897e-7
-29.	19.5	5.109396557562903e-7
-29.	20.	5.457241655655569e-7
-29.	20.5	5.771244666748298e-7
-29.	21.	6.043064711793249e-7
-29.	21.5	6.265087751347765e-7
-29.	22.	6.430745428006968e-7
-29.	22.5	6.53480451112909e-7
-29.	23.	6.573611176044887e-7
-29.	23.5	6.545276123639837e-7
-29.	24.	6.449789204558905e-7
-29.	24.5	6.289055627512905e-7
-29.	25.	6.066849825264984e-7
-29.	25.5	5.78868740552944e-7
-29.	26.	5.461620078008683e-7
-29.	26.5	5.093962757504961e-7
-29.	27.	4.6949659295633507e-7
-29.	27.5	4.274449577293491e-7
-29.	28.	3.842417284859761e-7
-29.	28.5	3.408670380402657e-7
-29.	29.	2.982442045568596e-7
-29.	29.5	2.5720701594585346e-7
-29.	30.	2.1847253008189908e-7
-29.	30.5	1.8262069258541374e-7
-29.	31.	1.500816472561015e-7
-29.	31.5	1.211311289681812e-7
-29.	32.	9.589381787727003e-8
-29.	32.5	7.435403353802796e-8
-29.	33.	5.6372695146320465e-8
-29.	33.5	4.170910451582442e-8
-29.	34.	3.0045851123515415e-8
-29.	34.5	2.1015014826362244e-8
-29.	35.	1.4223862066357614e-8
-29.	35.5	9.278393460643522e-9
-29.	36.	5.803389469772134e-9
-29.	36.5	3.4579888619055105e-9
-29.	37.	1.9462842415119582e-9
-29.	37.5	1.0228854899133548e-9
-29.	38.	4.938393120839634e-10
-29.	38.5	2.1365610889957545e-10
-29.	39.	7.94518761470347e-11
-29.	39.5	2.3338988751419545e-11
-29.	40.	4.203565936139024e-12
-29.	40.5	4.224993753106554e-14
-29.	41.	0.
-29.	41.5	0.
-29.	42.	0.
-29.	42.5	0.
-29.	43.	0.
-29.	43.5	0.
-29.	44.	0.
-29.	44.5	0.
-29.	45.	0.
-29.	45.5	0.
-29.	46.	0.
-29.	46.5	0.
-29.	47.	0.
-29.	47.5	0.
-29.	48.	0.
-29.	48.5	0.
-29.	49.	0.
-29.	49.5	0.
-29.	50.	0.
-29.	50.5	0.
-29.	51.	0.
-29.	51.5	0.
-29.	52.	0.
-29.	52.5	0.
-29.	53.	0.
-29.	53.5	0.
-29.	54.	0.
-29.	54.5	0.
-29.	55.	0.
-28.5	-10.	7.90575238155835e-17
-28.5	-9.5	1.5025354353336953e-16
-28.5	-9.	2.8465137728259087e-16
-28.5	-8.5	5.373803310895626e-16
-28.5	-8.	1.01063561922114e-15
-28.5	-7.5	1.8928152520042935e-15
-28.5	-7.	3.529162074368125e-15
-28.5	-6.5	6.548274479319184e-15
-28.5	-6.	1.2086767152746943e-14
-28.5	-5.5	2.2184641901430704e-14
-28.5	-5.	4.047440837288491e-14
-28.5	-4.5	7.336994174281836e-14
-28.5	-4.	1.3209526151342864e-13
-28.5	-3.5	2.361069471663127e-13
-28.5	-3.	4.187976752012081e-13
-28.5	-2.5	7.368802037319678e-13
-28.5	-2.	1.2856201128923304e-12
-28.5	-1.5	2.2232156560415444e-12
-28.5	-1.	3.809244447775723e-12
-28.5	-0.5	6.4643631183188585e-12
-28.5	0.	1.0861524412420653e-11
-28.5	0.5	1.8063025445565262e-11
-28.5	1.	2.972283618959308e-11
-28.5	1.5	4.83798972752428e-11
-28.5	2.	7.787527202965758e-11
-28.5	2.5	1.2393378844866795e-10
-28.5	3.	1.9495837054111596e-10
-28.5	3.5	3.030914750460322e-10
-28.5	4.	4.656012993557204e-10
-28.5	4.5	7.066486536684695e-10
-28.5	5.	1.0594812192845847e-9
-28.5	5.5	1.5690828831149365e-9
-28.5	6.	2.2952747540601804e-9
-28.5	6.5	3.316219874771706e-9
-28.5	7.	4.7322253544461434e-9
-28.5	7.5	6.669665263105493e-9
-28.5	8.	9.284768939403014e-9
-28.5	8.5	1.2766938551778391e-8
-28.5	9.	1.7341185252298076e-8
-28.5	9.5	2.3269215251645244e-8
-28.5	10.	3.084866663355853e-8
-28.5	10.5	4.041000531541098e-8
-28.5	11.	5.231064297777178e-8
-28.5	11.5	6.692594641219825e-8
-28.5	12.	8.463696732596911e-8
-28.5	12.5	1.0581492944457499e-7
-28.5	13.	1.3080275522274692e-7
-28.5	13.5	1.5989418166449622e-7
-28.5	14.	1.9331128338909287e-7
-28.5	14.5	2.3118146823925765e-7
-28.5	15.	2.735152129260371e-7
-28.5	15.5	3.20185941668971e-7
-28.5	16.	3.7091350164958043e-7
-28.5	16.5	4.252526432476994e-7
-28.5	17.	4.825877654779501e-7
-28.5	17.5	5.421349405845427e-7
-28.5	18.	6.029518969580408e-7
-28.5	18.5	6.639562340630902e-7
-28.5	19.	7.239516903833178e-7
-28.5	19.5	7.816618130880784e-7
-28.5	20.	8.357699159498484e-7
-28.5	20.5	8.849637898362615e-7
-28.5	21.	9.279832758261438e-7
-28.5	21.5	9.636685489357487e-7
-28.5	22.	9.910068096966365e-7
-28.5	22.5	1.0091750541909423e-6
-28.5	23.	1.017576696346245e-6
-28.5	23.5	1.0158700476182502e-6
-28.5	24.	1.0039870095457597e-6
-28.5	24.5	9.821407879444508e-7
-28.5	25.	9.50821971331339e-7
-28.5	25.5	9.107829029155191e-7
-28.5	26.	8.630108835928085e-7
-28.5	26.5	8.086913388943793e-7
-28.5	27.	7.491626311711106e-7
-28.5	27.5	6.858646660976832e-7
-28.5	28.	6.202837997140057e-7
-28.5	28.5	5.538967737087529e-7
-28.5	29.	4.881164745214558e-7
-28.5	29.5	4.242422167401911e-7
-28.5	30.	3.634169937023035e-7
-28.5	30.5	3.0659372925207634e-7
-28.5	31.	2.5451202603692403e-7
-28.5	31.5	2.076862693169432e-7
-28.5	32.	1.664052513501408e-7
-28.5	32.5	1.3074277656285824e-7
-28.5	33.	1.0057804165022485e-7
-28.5	33.5	7.562400667211233e-8
-28.5	34.	5.546152770668761e-8
-28.5	34.5	3.957674454974517e-8
-28.5	35.	2.7399131625413313e-8
-28.5	35.5	1.8337734469969507e-8
-28.5	36.	1.1813418252829864e-8
-28.5	36.5	7.285421559974506e-9
-28.5	37.	4.27109477087921e-9
-28.5	37.5	2.358351899229167e-9
-28.5	38.	1.2110143370827654e-9
-28.5	38.5	5.678116571445743e-10
-28.5	39.	2.3626595769492706e-10
-28.5	39.5	8.299092607732285e-11
-28.5	40.	2.2046087012915595e-11
-28.5	40.5	2.9572212525000364e-12
-28.5	41.	1.6163108250475702e-18
-28.5	41.5	0.
-28.5	42.	0.
-28.5	42.5	0.
-28.5	43.	0.
-28.5	43.5	0.
-28.5	44.	0.
-28.5	44.5	0.
-28.5	45.	0.
-28.5	45.5	0.
-28.5	46.	0.
-28.5	46.5	0.
-28.5	47.	0.
-28.5	47.5	0.
-28.5	48.	0.
-28.5	48.5	0.
-28.5	49.	0.
-28.5	49.5	0.
-28.5	50.	0.
-28.5	50.5	0.
-28.5	51.	0.
-28.5	51.5	0.
-28.5	52.	0.
-28.5	52.5	0.
-28.5	53.	0.
-28.5	53.5	0.
-28.5	54.	0.
-28.5	54.5	0.
-28.5	55.	0.
-28.	-10.	1.06191098545464e-16
-28.	-9.5	2.0227570916044444e-16
-28.	-9.	3.8414509118501456e-16
-28.	-8.5	7.27135272880024e-16
-28.	-8.	1.3714075314853259e-15
-28.	-7.5	2.576340235481894e-15
-28.	-7.	4.819152964023763e-15
-28.	-6.5	8.972357949718066e-15
-28.	-6.	1.6620396447817275e-14
-28.	-5.5	3.061959863432407e-14
-28.	-5.	5.60790077173203e-14
-28.	-4.5	1.0206089660966089e-13
-28.	-4.	1.8449711337371732e-13
-28.	-3.5	3.311330342587815e-13
-28.	-3.	5.898068534757959e-13
-28.	-2.5	1.0421362927314861e-12
-28.	-2.	1.825838610580265e-12
-28.	-1.5	3.1706128552210194e-12
-28.	-1.	5.454966788365683e-12
-28.	-0.5	9.29481302356499e-12
-28.	0.	1.567934907743171e-11
-28.	0.5	2.6175921668554592e-11
-28.	1.	4.323343595174389e-11
-28.	1.5	7.062343288103466e-11
-28.	2.	1.1406898682180576e-10
-28.	2.5	1.8212343908082375e-10
-28.	3.	2.873725146861111e-10
-28.	3.5	4.480427510654025e-10
-28.	4.	6.901038701939986e-10
-28.	4.5	1.0499495603560985e-9
-28.	5.	1.5777264463521e-9
-28.	5.5	2.3413510831913387e-9
-28.	6.	3.4312063668730178e-9
-28.	6.5	4.965439804211878e-9
-28.	7.	7.09569665536664e-9
-28.	7.5	1.0013013911937354e-8
-28.	8.	1.3953482647047725e-8
-28.	8.5	1.920316631195267e-8
-28.	9.	2.610165417534427e-8
-28.	9.5	3.5043547791799746e-8
-28.	10.	4.647714049635276e-8
-28.	10.5	6.089957070471619e-8
-28.	11.	7.884782119766353e-8
-28.	11.5	1.0088510507574825e-7
-28.	12.	1.2758242397944303e-7
-28.	12.5	1.5949539653028545e-7
-28.	13.	1.971368174559614e-7
-28.	13.5	2.4094579577010096e-7
-28.	14.	2.9125470338622826e-7
-28.	14.5	3.482555104693728e-7
-28.	15.	4.119673577359753e-7
-28.	15.5	4.822073893609191e-7
-28.	16.	5.585669201459472e-7
-28.	16.5	6.403949229469524e-7
-28.	17.	7.267905931410622e-7
-28.	17.5	8.166063830449764e-7
-28.	18.	9.084624179428159e-7
-28.	18.5	1.0007726330505263e-6
-28.	19.	1.0917823406665973e-6
-28.	19.5	1.179616286826047e-6
-28.	20.	1.2623356267616055e-6
-28.	20.5	1.338001677384241e-6
-28.	21.	1.4047438286064168e-6
-28.	21.5	1.4608286441094455e-6
-28.	22.	1.5047269795858308e-6
-28.	22.5	1.535175907891848e-6
-28.	23.	1.5512323723801795e-6
-28.	23.5	1.5523157892820992e-6
-28.	24.	1.5382372757491792e-6
-28.	24.5	1.5092137719951665e-6
-28.	25.	1.4658660262860073e-6
-28.	25.5	1.4092001862998082e-6
-28.	26.	1.340573550649875e-6
-28.	26.5	1.2616458378995124e-6
-28.	27.	1.1743180836220313e-6
-28.	27.5	1.0806619361749384e-6
-28.	28.	9.828426491090275e-7
-28.	28.5	8.830394281473528e-7
-28.	29.	7.833669567610437e-7
-28.	29.5	6.858018796906205e-7
-28.	30.	5.921177631296458e-7
-28.	30.5	5.038315815154039e-7
-28.	31.	4.2216412542274e-7
-28.	31.5	3.4801591784862513e-7
-28.	32.	2.8195931439050264e-7
-28.	32.5	2.2424650365465618e-7
-28.	33.	1.7483218156060606e-7
-28.	33.5	1.3340881330296342e-7
-28.	34.	9.945168321513075e-8
-28.	34.5	7.227042118242084e-8
-28.	35.	5.106342663257104e-8
-28.	35.5	3.4971611281270964e-8
-28.	36.	2.3128151649976257e-8
-28.	36.5	1.4701460095231191e-8
-28.	37.	8.92930351943736e-9
-28.	37.5	5.142856409119408e-9
-28.	38.	2.7803885508522335e-9
-28.	38.5	1.3911703959354644e-9
-28.	39.	6.309418949635508e-10
-28.	39.5	2.508640350283879e-10
-28.	40.	8.220255765277034e-11
-28.	40.5	1.9065132649025437e-11
-28.	41.	1.4672928360158517e-12
-28.	41.5	0.
-28.	42.	0.
-28.	42.5	0.
-28.	43.	0.
-28.	43.5	0.
-28.	44.	0.
-28.	44.5	0.
-28.	45.	0.
-28.	45.5	0.
-28.	46.	0.
-28.	46.5	0.
-28.	47.	0.
-28.	47.5	0.
-28.	48.	0.
-28.	48.5	0.
-28.	49.	0.
-28.	49.5	0.
-28.	50.	0.
-28.	50.5	0.
-28.	51.	0.
-28.	51.5	0.
-28.	52.	0.
-28.	52.5	0.
-28.	53.	0.
-28.	53.5	0.
-28.	54.	0.
-28.	54.5	0.
-28.	55.	0.
-27.5	-10.	1.4180881285700975e-16
-27.5	-9.5	2.706588901998857e-16
-27.5	-9.	5.151453557237172e-16
-27.5	-8.5	9.774592514292703e-16
-27.5	-8.	1.848380582840844e-15
-27.5	-7.5	3.4822527548039287e-15
-27.5	-7.	6.533530408730431e-15
-27.5	-6.5	1.2203595088405973e-14
-27.5	-6.	2.2683245313322006e-14
-27.5	-5.5	4.193900867871268e-14
-27.5	-5.	7.709720836220476e-14
-27.5	-4.5	1.408554947304268e-13
-27.5	-4.	2.556390893240359e-13
-27.5	-3.5	4.606814660283572e-13
-27.5	-3.	8.239396686346361e-13
-27.5	-2.5	1.4618859189230752e-12
-27.5	-2.	2.5719332182045103e-12
-27.5	-1.5	4.4847968174969785e-12
-27.5	-1.	7.747773419931094e-12
-27.5	-0.5	1.3255101295584029e-11
-27.5	0.	2.2448645968307348e-11
-27.5	0.5	3.762151823040099e-11
-27.5	1.	6.236914797972371e-11
-27.5	1.5	1.0224684533798028e-10
-27.5	2.	1.657096045490628e-10
-27.5	2.5	2.6542785247657185e-10
-27.5	3.	4.2009018617782076e-10
-27.5	3.5	6.568180492018708e-10
-27.5	4.	1.0143238456772065e-9
-27.5	4.5	1.5469382772306194e-9
-27.5	5.	2.3296091492884132e-9
-27.5	5.5	3.463926941069252e-9
-27.5	6.	5.085157367696459e-9
-27.5	6.5	7.370155322023817e-9
-27.5	7.	1.0545898590033873e-8
-27.5	7.5	1.4898218625449236e-8
-27.5	8.	2.0780129669306065e-8
-27.5	8.5	2.8618982162622915e-8
-27.5	9.	3.892151193319374e-8
-27.5	9.5	5.2275746311432676e-8
-27.5	10.	6.934868603406979e-8
-27.5	10.5	9.087872897531914e-8
-27.5	11.	1.1766195411826266e-7
-27.5	11.5	1.5053164869485629e-7
-27.5	12.	1.903308339908144e-7
-27.5	12.5	2.3787800970909013e-7
-27.5	13.	2.9392686501805514e-7
-27.5	13.5	3.5912125857771185e-7
-27.5	14.	4.339473053339988e-7
-27.5	14.5	5.186848775458243e-7
-27.5	15.	6.133611862701552e-7
-27.5	15.5	7.177093188320466e-7
-27.5	16.	8.311346394876413e-7
-27.5	16.5	9.526917995400128e-7
-27.5	17.	1.0810747491758194e-6
-27.5	17.5	1.2146216104768372e-6
-27.5	18.	1.3513355870187316e-6
-27.5	18.5	1.488922288832565e-6
-27.5	19.	1.6248429888562823e-6
-27.5	19.5	1.7563824493969815e-6
-27.5	20.	1.880729116539262e-6
-27.5	20.5	1.995064726463438e-6
-27.5	21.	2.096659744611457e-6
-27.5	21.5	2.1829706033273785e-6
-27.5	22.	2.2517344435274005e-6
-27.5	22.5	2.3010570183359024e-6
-27.5	23.	2.3294895878562274e-6
-27.5	23.5	2.3360910198866865e-6
-27.5	24.	2.320471896548894e-6
-27.5	24.5	2.2828181868362257e-6
-27.5	25.	2.22389294664999e-6
-27.5	25.5	2.1450155101273916e-6
-27.5	26.	2.0480186921537993e-6
-27.5	26.5	1.93518558083532e-6
-27.5	27.	1.8091685070927592e-6
-27.5	27.5	1.6728936831513074e-6
-27.5	28.	1.5294557517771032e-6
-27.5	28.5	1.3820070380697752e-6
-27.5	29.	1.233646607833052e-6
-27.5	29.5	1.0873142840787367e-6
-27.5	30.	9.45694542360458e-7
-27.5	30.5	8.111346979949438e-7
-27.5	31.	6.855810321943304e-7
-27.5	31.5	5.705355153940986e-7
-27.5	32.	4.6703462702346596e-7
-27.5	32.5	3.756505088451803e-7
-27.5	33.	2.965134025127737e-7
-27.5	33.5	2.293530967001889e-7
-27.5	34.	1.7355603151637964e-7
-27.5	34.5	1.2823385852084053e-7
-27.5	35.	9.229870104045517e-8
-27.5	35.5	6.454014917787814e-8
-27.5	36.	4.369917844396629e-8
-27.5	36.5	2.8534691715121602e-8
-27.5	37.	1.7879210728247924e-8
-27.5	37.5	1.068131466049316e-8
-27.5	38.	6.033642984759058e-9
-27.5	38.5	3.186533732156805e-9
-27.5	39.	1.5485376277178224e-9
-27.5	39.5	6.760157276838756e-10
-27.5	40.	2.547086091783564e-10
-27.5	40.5	7.649581238918043e-11
-27.5	41.	1.4559451865247024e-11
-27.5	41.5	2.6065253798416123e-13
-27.5	42.	0.
-27.5	42.5	0.
-27.5	43.	0.
-27.5	43.5	0.
-27.5	44.	0.
-27.5	44.5	0.
-27.5	45.	0.
-27.5	45.5	0.
-27.5	46.	0.
-27.5	46.5	0.
-27.5	47.	0.
-27.5	47.5	0.
-27.5	48.	0.
-27.5	48.5	0.
-27.5	49.	0.
-27.5	49.5	0.
-27.5	50.	0.
-27.5	50.5	0.
-27.5	51.	0.
-27.5	51.5	0.
-27.5	52.	0.
-27.5	52.5	0.
-27.5	53.	0.
-27.5	53.5	0.
-27.5	54.	0.
-27.5	54.5	0.
-27.5	55.	0.
-27.	-10.	1.8839994212198205e-16
-27.	-9.5	3.6019669105117675e-16
-27.	-9.	6.868822051828076e-16
-27.	-8.5	1.3061198661367993e-15
-27.	-8.	2.4757400895116776e-15
-27.	-7.5	4.676273557337056e-15
-27.	-7.	8.79849102366862e-15
-27.	-6.5	1.648390419531158e-14
-27.	-6.	3.073803919626017e-14
-27.	-5.5	5.702541657771334e-14
-27.	-5.	1.0520628679327347e-13
-27.	-4.5	1.9292768663104648e-13
-27.	-4.	3.5149674567712777e-13
-27.	-3.5	6.359358872718664e-13
-27.	-3.	1.141986127065216e-12
-27.	-2.5	2.034485039217758e-12
-27.	-2.	3.594076190136861e-12
-27.	-1.5	6.292974661172255e-12
-27.	-1.	1.0915985002602176e-11
-27.	-0.5	1.8750699014535304e-11
-27.	0.	3.188139796479004e-11
-27.	0.5	5.363522520618495e-11
-27.	1.	8.924709267193358e-11
-27.	1.5	1.4683158039953217e-10
-27.	2.	2.3877518316489307e-10
-27.	2.5	3.836890931637161e-10
-27.	3.	6.090884373407641e-10
-27.	3.5	9.549841223675366e-10
-27.	4.	1.4785821497640707e-9
-27.	4.5	2.2602749622730053e-9
-27.	5.	3.411071694691748e-9
-27.	5.5	5.081540878379191e-9
-27.	6.	7.47222352031947e-9
-27.	6.5	1.0845313237669426e-8
-27.	7.	1.553719520041439e-8
-27.	7.5	2.1971195793245152e-8
-27.	8.	3.066963675487134e-8
-27.	8.5	4.226403546540029e-8
-27.	9.	5.7502077830577766e-8
-27.	9.5	7.724984635298182e-8
-27.	10.	1.024877477513022e-7
-27.	10.5	1.342986812358207e-7
-27.	11.	1.7384723989457603e-7
-27.	11.5	2.2234914933515073e-7
-27.	12.	2.8103070884808427e-7
-27.	12.5	3.5107868249496304e-7
-27.	13.	4.335818461310986e-7
-27.	13.5	5.294661742862813e-7
-27.	14.	6.394263835226138e-7
-27.	14.5	7.638571708054441e-7
-27.	15.	9.027879365448498e-7
-27.	15.5	1.0558250138215789e-6
-27.	16.	1.222105405704751e-6
-27.	16.5	1.4002657485238198e-6
-27.	17.	1.5884296776858774e-6
-27.	17.5	1.7842160005519284e-6
-27.	18.	1.984769120996313e-6
-27.	18.5	2.186812068283941e-6
-27.	19.	2.3867213226750383e-6
-27.	19.5	2.580621468963554e-6
-27.	20.	2.7644966131074193e-6
-27.	20.5	2.93431452728409e-6
-27.	21.	3.086158697952311e-6
-27.	21.5	3.216362882153506e-6
-27.	22.	3.321642459715413e-6
-27.	22.5	3.39921682093512e-6
-27.	23.	3.446917255679176e-6
-27.	23.5	3.4632753032364326e-6
-27.	24.	3.44758726363091e-6
-27.	24.5	3.399951530671823e-6
-27.	25.	3.32127654541645e-6
-27.	25.5	3.2132584382529457e-6
-27.	26.	3.078328773887842e-6
-27.	26.5	2.9195741763232798e-6
-27.	27.	2.740630927280185e-6
-27.	27.5	2.545558837226984e-6
-27.	28.	2.3386997204472893e-6
-27.	28.5	2.1245266060626113e-6
-27.	29.	1.9074903348304436e-6
-27.	29.5	1.6918703870040745e-6
-27.	30.	1.4816366339431637e-6
-27.	30.5	1.2803281971679981e-6
-27.	31.	1.090954744586766e-6
-27.	31.5	9.159243874886537e-7
-27.	32.	7.570009181196961e-7
-27.	32.5	6.15291521373757e-7
-27.	33.	4.912643981915759e-7
-27.	33.5	3.847940585231164e-7
-27.	34.	2.952304905350868e-7
-27.	34.5	2.2148710098084096e-7
-27.	35.	1.621413495511462e-7
-27.	35.5	1.155414478389326e-7
-27.	36.	7.991241263093501e-8
-27.	36.5	5.34551687034443e-8
-27.	37.	3.443326230180321e-8
-27.	37.5	2.124300504071621e-8
-27.	38.	1.2464412072682892e-8
-27.	38.5	6.891989756734852e-9
-27.	39.	3.5461089564932763e-9
-27.	39.5	1.6672136011821023e-9
-27.	40.	6.962989626234237e-10
-27.	40.5	2.4587321488100526e-10
-27.	41.	6.589160446611867e-11
-27.	41.5	9.050340159799566e-12
-27.	42.	8.752461595613186e-18
-27.	42.5	0.
-27.	43.	0.
-27.	43.5	0.
-27.	44.	0.
-27.	44.5	0.
-27.	45.	0.
-27.	45.5	0.
-27.	46.	0.
-27.	46.5	0.
-27.	47.	0.
-27.	47.5	0.
-27.	48.	0.
-27.	48.5	0.
-27.	49.	0.
-27.	49.5	0.
-27.	50.	0.
-27.	50.5	0.
-27.	51.	0.
-27.	51.5	0.
-27.	52.	0.
-27.	52.5	0.
-27.	53.	0.
-27.	53.5	0.
-27.	54.	0.
-27.	54.5	0.
-27.	55.	0.
-26.5	-10.	2.49183306052761e-16
-26.5	-9.5	4.770706456348389e-16
-26.5	-9.	9.11227093070233e-16
-26.5	-8.5	1.7359144983226427e-15
-26.5	-8.	3.2972559064048688e-15
-26.5	-7.5	6.2424018801634775e-15
-26.5	-7.	1.1775117234081416e-14
-26.5	-6.5	2.2121827835042978e-14
-26.5	-6.	4.137478353939433e-14
-26.5	-5.5	7.700449092460607e-14
-26.5	-5.	1.4254756128890874e-13
-26.5	-4.5	2.6233571990353893e-13
-26.5	-4.	4.797265296489153e-13
-26.5	-3.5	8.712635529955697e-13
-26.5	-3.	1.570737509906729e-12
-26.5	-2.5	2.8095355546501578e-12
-26.5	-2.	4.983364477235366e-12
-26.5	-1.5	8.760965764876159e-12
-26.5	-1.	1.5258506322864026e-11
-26.5	-0.5	2.6314764333676376e-11
-26.5	0.	4.4917949200578526e-11
-26.5	0.5	7.585586565802742e-11
-26.5	1.	1.266877644298657e-10
-26.5	1.5	2.0916865042484609e-10
-26.5	2.	3.4129408716309433e-10
-26.5	2.5	5.501732038234071e-10
-26.5	3.	8.759752673760858e-10
-26.5	3.5	1.3772240671032572e-9
-26.5	4.	2.13772526087428e-9
-26.5	4.5	3.275393432156049e-9
-26.5	5.	4.953185425041989e-9
-26.5	5.5	7.392232563566897e-9
-26.5	6.	1.0887087394247988e-8
-26.5	6.5	1.582275688819477e-8
-26.5	7.	2.269288813800994e-8
-26.5	7.5	3.211811954451902e-8
-26.5	8.	4.486323702805202e-8
-26.5	8.5	6.185141875554444e-8
-26.5	9.	8.417355964523234e-8
-26.5	9.5	1.1309048886752242e-7
-26.5	10.	1.500258778355286e-7
-26.5	10.5	1.965478216039343e-7
-26.5	11.	2.543374858624537e-7
-26.5	11.5	3.2514384590807785e-7
-26.5	12.	4.1072437952721715e-7
-26.5	12.5	5.127725643822386e-7
-26.5	13.	6.328341026891235e-7
-26.5	13.5	7.722148669875226e-7
-26.5	14.	9.318845391800719e-7
-26.5	14.5	1.1123807118944993e-6
-26.5	15.	1.31371875943757e-6
-26.5	15.5	1.5353130073808065e-6
-26.5	16.	1.7759146021232239e-6
-26.5	16.5	2.033570998953052e-6
-26.5	17.	2.3056111706056888e-6
-26.5	17.5	2.5886595337789035e-6
-26.5	18.	2.8786802636770645e-6
-26.5	18.5	3.171052195013441e-6
-26.5	19.	3.4606729775618288e-6
-26.5	19.5	3.742089651582804e-6
-26.5	20.	4.009651414741798e-6
-26.5	20.5	4.257679139812904e-6
-26.5	21.	4.480645231558684e-6
-26.5	21.5	4.673356727530598e-6
-26.5	22.	4.8311341819625695e-6
-26.5	22.5	4.949978840243047e-6
-26.5	23.	5.026720915082538e-6
-26.5	23.5	5.0591424024761586e-6
-26.5	24.	5.046068801680902e-6
-26.5	24.5	4.987425293411616e-6
-26.5	25.	4.884254339140014e-6
-26.5	25.5	4.73869323785068e-6
-26.5	26.	4.553911853408719e-6
-26.5	26.5	4.334012438164431e-6
-26.5	27.	4.083895154290451e-6
-26.5	27.5	3.8090944587327124e-6
-26.5	28.	3.5155928955091244e-6
-26.5	28.5	3.2096199581810943e-6
-26.5	29.	2.8974444797363474e-6
-26.5	29.5	2.585169421157051e-6
-26.5	30.	2.2785379222793138e-6
-26.5	30.5	1.9827590263553533e-6
-26.5	31.	1.7023605924601568e-6
-26.5	31.5	1.4410755922660353e-6
-26.5	32.	1.2017663015271216e-6
-26.5	32.5	9.863889208528375e-7
-26.5	33.	7.959989992790808e-7
-26.5	33.5	6.307958131212463e-7
-26.5	34.	4.902017114146363e-7
-26.5	34.5	3.729705232393914e-7
-26.5	35.	2.773175714132276e-7
-26.5	35.5	2.0106277411069623e-7
-26.5	36.	1.4177783403907122e-7
-26.5	36.5	9.692866612678348e-8
-26.5	37.	6.400500178110782e-8
-26.5	37.5	4.063047830813043e-8
-26.5	38.	2.464836835330049e-8
-26.5	38.5	1.4180273487337137e-8
-26.5	39.	7.657386949147947e-9
-26.5	39.5	3.826157767278315e-9
-26.5	40.	1.7320633423862772e-9
-26.5	40.5	6.866439917095835e-10
-26.5	41.	2.2375665424129609e-10
-26.5	41.5	5.117057170398925e-11
-26.5	42.	3.584422613149509e-12
-26.5	42.5	0.
-26.5	43.	0.
-26.5	43.5	0.
-26.5	44.	0.
-26.5	44.5	0.
-26.5	45.	0.
-26.5	45.5	0.
-26.5	46.	0.
-26.5	46.5	0.
-26.5	47.	0.
-26.5	47.5	0.
-26.5	48.	0.
-26.5	48.5	0.
-26.5	49.	0.
-26.5	49.5	0.
-26.5	50.	0.
-26.5	50.5	0.
-26.5	51.	0.
-26.5	51.5	0.
-26.5	52.	0.
-26.5	52.5	0.
-26.5	53.	0.
-26.5	53.5	0.
-26.5	54.	0.
-26.5	54.5	0.
-26.5	55.	0.
-26.	-10.	3.2833631371168887e-16
-26.	-9.5	6.292786711533743e-16
-26.	-9.	1.203493044215262e-15
-26.	-8.5	2.2961626391417143e-15
-26.	-8.	4.369063174403625e-15
-26.	-7.5	8.288094970242004e-15
-26.	-7.	1.5669026836180297e-14
-26.	-6.5	2.9510525346043775e-14
-26.	-6.	5.53443613988912e-14
-26.	-5.5	1.0330788510280458e-13
-26.	-5.	1.9184427235566904e-13
-26.	-4.5	3.5424370794110683e-13
-26.	-4.	6.500830699652803e-13
-26.	-3.5	1.185002231333593e-12
-26.	-3.	2.144470526266576e-12
-26.	-2.5	3.850681009072136e-12
-26.	-2.	6.8570705551280076e-12
-26.	-1.5	1.2103016981745469e-11
-26.	-1.	2.1163052471140892e-11
-26.	-0.5	3.6641702576565957e-11
-26.	0.	6.27881750106876e-11
-26.	0.5	1.0643587079330555e-10
-26.	1.	1.784109593530799e-10
-26.	1.5	2.956020485149375e-10
-26.	2.	4.839377614420683e-10
-26.	2.5	7.825770049194376e-10
-26.	3.	1.2496710720504677e-9
-26.	3.5	1.97009712492564e-9
-26.	4.	3.0655750808694087e-9
-26.	4.5	4.70754751453467e-9
-26.	5.	7.133106502625057e-9
-26.	5.5	1.0664075202980636e-8
-26.	6.	1.5729082982649276e-8
-26.	6.5	2.288810761377283e-8
-26.	7.	3.2858505907777234e-8
-26.	7.5	4.654104060803951e-8
-26.	8.	6.504387896939323e-8
-26.	8.5	8.970204532077761e-8
-26.	9.	1.2208942502268855e-7
-26.	9.5	1.6402021290565246e-7
-26.	10.	2.1753674147460438e-7
-26.	10.5	2.848809620955023e-7
-26.	11.	3.684475090423777e-7
-26.	11.5	4.707172416736819e-7
-26.	12.	5.941713883711264e-7
-26.	12.5	7.411878277162307e-7
-26.	13.	9.139225311742571e-7
-26.	13.5	1.114180634294102e-6
-26.	14.	1.3432828735153682e-6
-26.	14.5	1.6019341063079311e-6
-26.	15.	1.8901012286518805e-6
-26.	15.5	2.2069079520165663e-6
-26.	16.	2.550553574761609e-6
-26.	16.5	2.9182620907427157e-6
-26.	17.	3.3062667663734737e-6
-26.	17.5	3.7098337611371503e-6
-26.	18.	4.123326561390762e-6
-26.	18.5	4.540311051322417e-6
-26.	19.	4.953699069605024e-6
-26.	19.5	5.355926402751933e-6
-26.	20.	5.739159442928934e-6
-26.	20.5	6.095523270513752e-6
-26.	21.	6.4173427739611905e-6
-26.	21.5	6.697387636978406e-6
-26.	22.	6.929111632933995e-6
-26.	22.5	7.106876679154845e-6
-26.	23.	7.226152514359565e-6
-26.	23.5	7.283683652491285e-6
-26.	24.	7.2776164053783464e-6
-26.	24.5	7.207580214266932e-6
-26.	25.	7.074719236308123e-6
-26.	25.5	6.881672037987755e-6
-26.	26.	6.632499286928823e-6
-26.	26.5	6.332561433054792e-6
-26.	27.	5.988350450312393e-6
-26.	27.5	5.607281686921476e-6
-26.	28.	5.197453658800893e-6
-26.	28.5	4.767385131035057e-6
-26.	29.	4.325739983492571e-6
-26.	29.5	3.881051074735123e-6
-26.	30.	3.441454542130093e-6
-26.	30.5	3.0144456631177973e-6
-26.	31.	2.6066665342066374e-6
-26.	31.5	2.2237344103761352e-6
-26.	32.	1.8701176303046116e-6
-26.	32.5	1.5490637086062632e-6
-26.	33.	1.262581515467939e-6
-26.	33.5	1.0114766281437744e-6
-26.	34.	7.954360940703691e-7
-26.	34.5	6.131561740037595e-7
-26.	35.	4.6250432120289755e-7
-26.	35.5	3.4070487398776426e-7
-26.	36.	2.445368418628861e-7
-26.	36.5	1.7053185504492492e-7
-26.	37.	1.1516087210287867e-7
-26.	37.5	7.499958157265468e-8
-26.	38.	4.686449932730662e-8
-26.	38.5	2.7914391816222623e-8
-26.	39.	1.571462254937085e-8
-26.	39.5	8.265058266448195e-9
-26.	40.	3.995000893909549e-9
-26.	40.5	1.7309470716013783e-9
-26.	41.	6.446155199766794e-10
-26.	41.5	1.894666894106161e-10
-26.	42.	3.393002040472703e-11
-26.	42.5	2.5084417310417444e-13
-26.	43.	0.
-26.	43.5	0.
-26.	44.	0.
-26.	44.5	0.
-26.	45.	0.
-26.	45.5	0.
-26.	46.	0.
-26.	46.5	0.
-26.	47.	0.
-26.	47.5	0.
-26.	48.	0.
-26.	48.5	0.
-26.	49.	0.
-26.	49.5	0.
-26.	50.	0.
-26.	50.5	0.
-26.	51.	0.
-26.	51.5	0.
-26.	52.	0.
-26.	52.5	0.
-26.	53.	0.
-26.	53.5	0.
-26.	54.	0.
-26.	54.5	0.
-26.	55.	0.
-25.5	-10.	4.3130133105581655e-16
-25.5	-9.5	8.272070954649777e-16
-25.5	-9.	1.5835002063430903e-15
-25.5	-8.5	3.024686443426955e-15
-25.5	-8.	5.763336589777712e-15
-25.5	-7.5	1.0951074171541009e-14
-25.5	-7.	2.0742967755697594e-14
-25.5	-6.5	3.9151070901978364e-14
-25.5	-6.	7.360164483898199e-14
-25.5	-5.5	1.3775309519787683e-13
-25.5	-5.	2.565497585309887e-13
-25.5	-4.5	4.75197162132643e-13
-25.5	-4.	8.749327232307369e-13
-25.5	-3.5	1.600419403062428e-12
-25.5	-3.	2.90674154574598e-12
-25.5	-2.5	5.238964075925222e-12
-25.5	-2.	9.364918237707625e-12
-25.5	-1.5	1.659349953046578e-11
-25.5	-1.	2.9127843952025544e-11
-25.5	-0.5	5.062712985304044e-11
-25.5	0.	8.708444776963657e-11
-25.5	0.5	1.4817308171736689e-10
-25.5	1.	2.4927092344965197e-10
-25.5	1.5	4.1444250238478005e-10
-25.5	2.	6.807378247576875e-10
-25.5	2.5	1.1042509812362229e-9
-25.5	3.	1.7684588659949632e-9
-25.5	3.5	2.795415631284699e-9
-25.5	4.	4.3603906599740994e-9
-25.5	4.5	6.7104816801250286e-9
-25.5	5.	1.0187583399591877e-8
-25.5	5.5	1.5255821539408958e-8
-25.5	6.	2.253315635751939e-8
-25.5	6.5	3.2826316963126026e-8
-25.5	7.	4.716756627643438e-8
-25.5	7.5	6.685105872613868e-8
-25.5	8.	9.346580572685287e-8
-25.5	8.5	1.289215958021046e-7
-25.5	9.	1.75463728021102e-7
-25.5	9.5	2.3567221101448105e-7
-25.5	10.	3.124412429845171e-7
-25.5	10.5	4.089353795457095e-7
-25.5	11.	5.285198330157874e-7
-25.5	11.5	6.746637966639822e-7
-25.5	12.	8.508174676186607e-7
-25.5	12.5	1.060265425276706e-6
-25.5	13.	1.3059610486416791e-6
-25.5	13.5	1.5903485515059504e-6
-25.5	14.	1.9151808084030248e-6
-25.5	14.5	2.2813422890540204e-6
-25.5	15.	2.688687004751622e-6
-25.5	15.5	3.1359013348782477e-6
-25.5	16.	3.6204009357102204e-6
-25.5	16.5	4.138269677147446e-6
-25.5	17.	4.684246789561707e-6
-25.5	17.5	5.251766248771817e-6
-25.5	18.	5.833050018680375e-6
-25.5	18.5	6.419254252488189e-6
-25.5	19.	7.000665065137138e-6
-25.5	19.5	7.566938159457106e-6
-25.5	20.	8.107374524980462e-6
-25.5	20.5	8.611222717329784e-6
-25.5	21.	9.067996929360158e-6
-25.5	21.5	9.467799221681148e-6
-25.5	22.	9.801633907772096e-6
-25.5	22.5	0.000010061702187673412
-25.5	23.	0.000010241665679355858
-25.5	23.5	0.000010336868481360904
-25.5	24.	0.000010344508777313966
-25.5	24.5	0.000010263752717115796
-25.5	25.	0.000010095785328081415
-25.5	25.5	9.843795461668949e-6
-25.5	26.	9.51289419984251e-6
-25.5	26.5	9.109968653937813e-6
-25.5	27.	8.643475604835204e-6
-25.5	27.5	8.12318186582957e-6
-25.5	28.	7.559860502557628e-6
-25.5	28.5	6.964954017971143e-6
-25.5	29.	6.350217204948354e-6
-25.5	29.5	5.727353489699051e-6
-25.5	30.	5.10765915102026e-6
-25.5	30.5	4.501689735973602e-6
-25.5	31.	3.918962257802881e-6
-25.5	31.5	3.3677053436762715e-6
-25.5	32.	2.854667421622966e-6
-25.5	32.5	2.3849903625694505e-6
-25.5	33.	1.9621528328263412e-6
-25.5	33.5	1.5879841154473485e-6
-25.5	34.	1.2627455142929903e-6
-25.5	34.5	9.852728804589373e-7
-25.5	35.	7.531705316591502e-7
-25.5	35.5	5.630441059861119e-7
-25.5	36.	4.1075791777362973e-7
-25.5	36.5	2.917013406189717e-7
-25.5	37.	2.0104874620993936e-7
-25.5	37.5	1.3399861479281454e-7
-25.5	38.	8.597955102819745e-8
-25.5	38.5	5.281393978249239e-8
-25.5	39.	3.083362214172663e-8
-25.5	39.5	1.6945950088170123e-8
-25.5	40.	8.652526874426598e-9
-25.5	40.5	4.026496426339704e-9
-25.5	41.	1.6570191172829798e-9
-25.5	41.5	5.714028597279658e-10
-25.5	42.	1.459644243100861e-10
-25.5	42.5	1.66493650263029e-11
-25.5	43.	2.867647094613229e-83
-25.5	43.5	0.
-25.5	44.	0.
-25.5	44.5	0.
-25.5	45.	0.
-25.5	45.5	0.
-25.5	46.	0.
-25.5	46.5	0.
-25.5	47.	0.
-25.5	47.5	0.
-25.5	48.	0.
-25.5	48.5	0.
-25.5	49.	0.
-25.5	49.5	0.
-25.5	50.	0.
-25.5	50.5	0.
-25.5	51.	0.
-25.5	51.5	0.
-25.5	52.	0.
-25.5	52.5	0.
-25.5	53.	0.
-25.5	53.5	0.
-25.5	54.	0.
-25.5	54.5	0.
-25.5	55.	0.
-25.	-10.	5.651955289946869e-16
-25.	-9.5	1.0843950468499507e-15
-25.	-9.	2.0769973764283582e-15
-25.	-8.5	3.970446702791116e-15
-25.	-8.	7.573164684563082e-15
-25.	-7.5	1.4408314746427748e-14
-25.	-7.	2.7333360866505827e-14
-25.	-6.5	5.1682841199632366e-14
-25.	-6.	9.736125088791622e-14
-25.	-5.5	1.8264572308192312e-13
-25.	-5.	3.410351015818484e-13
-25.	-4.5	6.334677330394754e-13
-25.	-4.	1.169888129183929e-12
-25.	-3.5	2.1468829156473636e-12
-25.	-3.	3.912551096681699e-12
-25.	-2.5	7.076835489717463e-12
-25.	-2.	1.2696512721882472e-11
-25.	-1.5	2.2580668042467116e-11
-25.	-1.	3.9787016472810695e-11
-25.	-0.5	6.941457235494395e-11
-25.	0.	1.1984686042824213e-10
-25.	0.5	2.046648522530602e-10
-25.	1.	3.455318937185615e-10
-25.	1.5	5.764537677499482e-10
-25.	2.	9.49931855834651e-10
-25.	2.5	1.5456470295605267e-9
-25.	3.	2.4824205100588342e-9
-25.	3.5	3.9342717478342844e-9
-25.	4.	6.151401014648861e-9
-25.	4.5	9.486828797990883e-9
-25.	5.	1.4429186740102596e-8
-25.	5.5	2.164174241345079e-8
-25.	6.	3.2007132931833656e-8
-25.	6.5	4.667648327534799e-8
-25.	7.	6.712062804881628e-8
-25.	7.5	9.518010950709484e-8
-25.	8.	1.3310959434099962e-7
-25.	8.5	1.8361146895835734e-7
-25.	9.	2.498527836251119e-7
-25.	9.5	3.3545956002918225e-7
-25.	10.	4.4448286706362397e-7
-25.	10.5	5.813320696872377e-7
-25.	11.	7.506722648143898e-7
-25.	11.5	9.572850634129648e-7
-25.	12.	1.2058944171268448e-6
-25.	12.5	1.5009619223431208e-6
-25.	13.	1.8464587315857499e-6
-25.	13.5	2.2456236202994904e-6
-25.	14.	2.7007186748758465e-6
-25.	14.5	3.2127953074228397e-6
-25.	15.	3.7814837482515832e-6
-25.	15.5	4.40481877333444e-6
-25.	16.	5.079113217454399e-6
-25.	16.5	5.798888894492735e-6
-25.	17.	6.556872034357228e-6
-25.	17.5	7.344057424273396e-6
-25.	18.	8.149842298063822e-6
-25.	18.5	8.962227836127311e-6
-25.	19.	9.768083090937483e-6
-25.	19.5	0.000010553463382514728
-25.	20.	0.00001130397282920454
-25.	20.5	0.000012005158772545656
-25.	21.	0.000012642924471506844
-25.	21.5	0.000013203945604186559
-25.	22.	0.000013676075825217059
-25.	22.5	0.000014048726868393025
-25.	23.	0.00001431320942789341
-25.	23.5	0.000014463022260641393
-25.	24.	0.000014494078583601825
-25.	24.5	0.000014404860845184574
-25.	25.	0.000014196497276906177
-25.	25.5	0.000013872756222272643
-25.	26.	0.000013439957030057451
-25.	26.5	0.000012906799216156585
-25.	27.	0.000012284114559875725
-25.	27.5	0.00001158454971446235
-25.	28.	0.000010822189675545573
-25.	28.5	0.000010012134954021123
-25.	29.	9.170047425556462e-6
-25.	29.5	8.311681460073082e-6
-25.	30.	7.452417959958708e-6
-25.	30.5	6.606819256603845e-6
-25.	31.	5.788222354343213e-6
-25.	31.5	5.008386723611218e-6
-25.	32.	4.277210724305525e-6
-25.	32.5	3.6025278276829826e-6
-25.	33.	2.989990194472797e-6
-25.	33.5	2.4430430075753437e-6
-25.	34.	1.962988452212608e-6
-25.	34.5	1.5491336336523622e-6
-25.	35.	1.1990123058376626e-6
-25.	35.5	9.086663533442129e-7
-25.	36.	6.729698184871506e-7
-25.	36.5	4.859761583871849e-7
-25.	37.	3.412685584614804e-7
-25.	37.5	2.3229364015137987e-7
-25.	38.	1.5266079716095995e-7
-25.	38.5	9.63925722776409e-8
-25.	39.	5.811571523550185e-8
-25.	39.5	3.3187517460814075e-8
-25.	40.	1.775722738931722e-8
-25.	40.5	8.76741364187588e-9
-25.	41.	3.904465854919772e-9
-25.	41.5	1.5106873522187708e-9
-25.	42.	4.722789803273029e-10
-25.	42.5	9.790120864531011e-11
-25.	43.	3.388042450815359e-12
-25.	43.5	0.
-25.	44.	0.
-25.	44.5	0.
-25.	45.	0.
-25.	45.5	0.
-25.	46.	0.
-25.	46.5	0.
-25.	47.	0.
-25.	47.5	0.
-25.	48.	0.
-25.	48.5	0.
-25.	49.	0.
-25.	49.5	0.
-25.	50.	0.
-25.	50.5	0.
-25.	51.	0.
-25.	51.5	0.
-25.	52.	0.
-25.	52.5	0.
-25.	53.	0.
-25.	53.5	0.
-25.	54.	0.
-25.	54.5	0.
-25.	55.	0.
-24.5	-10.	7.393587344543205e-16
-24.5	-9.5	1.418555654834876e-15
-24.5	-9.	2.7175593446615685e-15
-24.5	-8.5	5.19705598593563e-15
-24.5	-8.	9.919031894792683e-15
-24.5	-7.5	1.8887963582284768e-14
-24.5	-7.	3.5872136171078065e-14
-24.5	-6.5	6.792339722750737e-14
-24.5	-6.	1.2817018068408856e-13
-24.5	-5.5	2.409114940136993e-13
-24.5	-5.	4.508287341702637e-13
-24.5	-4.5	8.394878987292797e-13
-24.5	-4.	1.5545972245421037e-12
-24.5	-3.5	2.861295171131034e-12
-24.5	-3.	5.230956164535902e-12
-24.5	-2.5	9.49292317662578e-12
-24.5	-2.	1.7090064795948102e-11
-24.5	-1.5	3.0502637430947685e-11
-24.5	-1.	5.3939868704672e-11
-24.5	-0.5	9.444888325241908e-11
-24.5	0.	1.6366033622339648e-10
-24.5	0.5	2.804833555645086e-10
-24.5	1.	4.751816076808904e-10
-24.5	1.5	7.954068082841524e-10
-24.5	2.	1.3149297343570223e-9
-24.5	2.5	2.1459778162885894e-9
-24.5	3.	3.456238612690464e-9
-24.5	3.5	5.491684329438424e-9
-24.5	4.	8.606367562591262e-9
-24.5	4.5	1.3300178619606648e-8
-24.5	5.	2.0265185426170793e-8
-24.5	5.5	3.0440553109559696e-8
-24.5	6.	4.5075139266333846e-8
-24.5	6.5	6.579569583724092e-8
-24.5	7.	9.46772392477111e-8
-24.5	7.5	1.3431068868667002e-7
-24.5	8.	1.8786147817305757e-7
-24.5	8.5	2.5911171633882766e-7
-24.5	9.	3.524778051505212e-7
-24.5	9.5	4.7299542304548046e-7
-24.5	10.	6.262645662975212e-7
-24.5	10.5	8.183489828269198e-7
-24.5	11.	1.0556267852760652e-6
-24.5	11.5	1.3445921525544188e-6
-24.5	12.	1.6916115870819873e-6
-24.5	12.5	2.102641887979757e-6
-24.5	13.	2.5829204967665624e-6
-24.5	13.5	3.136641848851944e-6
-24.5	14.	3.7666355451070787e-6
-24.5	14.5	4.474063343812168e-6
-24.5	15.	5.258152060585839e-6
-24.5	15.5	6.115978449608315e-6
-24.5	16.	7.0423201142501706e-6
-24.5	16.5	8.02958362607197e-6
-24.5	17.	9.067817537589773e-6
-24.5	17.5	0.000010144814102202043
-24.5	18.	0.00001124629951191139
-24.5	18.5	0.00001235620855854533
-24.5	19.	0.000013457036011628809
-24.5	19.5	0.00001453025383772663
-24.5	20.	0.000015556780768395633
-24.5	20.5	0.000016517488720128716
-24.5	21.	0.000017393729205636115
-24.5	21.5	0.000018167862147637774
-24.5	22.	0.000018823769388689646
-24.5	22.5	0.000019347335644671354
-24.5	23.	0.000019726880629465136
-24.5	23.5	0.000019953527535744844
-24.5	24.	0.00002002149494360218
-24.5	24.5	0.000019928301497894555
-24.5	25.	0.000019674875299737694
-24.5	25.5	0.000019265562848388085
-24.5	26.	0.00001870803549266616
-24.5	26.5	0.000018013094643396105
-24.5	27.	0.000017194380385906257
-24.5	27.5	0.000016267991526212675
-24.5	28.	0.000015252028402940956
-24.5	28.5	0.000014166072880811222
-24.5	29.	0.000013030622680148836
-24.5	29.5	0.000011866499450946402
-24.5	30.	0.000010694251628657058
-24.5	30.5	9.533573977804664e-6
-24.5	31.	8.402765721354442e-6
-24.5	31.5	7.318248179759116e-6
-24.5	32.	6.294160855249581e-6
-24.5	32.5	5.3420518975938696e-6
-24.5	33.	4.470674941896041e-6
-24.5	33.5	3.6858995496381602e-6
-24.5	34.	2.990737113709467e-6
-24.5	34.5	2.385478375785586e-6
-24.5	35.	1.8679329757863801e-6
-24.5	35.5	1.4337560733479496e-6
-24.5	36.	1.0768424308906966e-6
-24.5	36.5	7.897647932579243e-7
-24.5	37.	5.642312582659905e-7
-24.5	37.5	3.915358410031588e-7
-24.5	38.	2.629777118287943e-7
-24.5	38.5	1.7022761152118827e-7
-24.5	39.	1.0562453772976394e-7
-24.5	39.5	6.239161824806994e-8
-24.5	40.	3.4766661895350324e-8
-24.5	40.5	1.804962381230557e-8
-24.5	41.	8.575529162058364e-9
-24.5	41.5	3.6265655651911617e-9
-24.5	42.	1.3007697510839273e-9
-24.5	42.5	3.563893566121365e-10
-24.5	43.	5.130513307455758e-11
-24.5	43.5	1.4099085644105126e-16
-24.5	44.	0.
-24.5	44.5	0.
-24.5	45.	0.
-24.5	45.5	0.
-24.5	46.	0.
-24.5	46.5	0.
-24.5	47.	0.
-24.5	47.5	0.
-24.5	48.	0.
-24.5	48.5	0.
-24.5	49.	0.
-24.5	49.5	0.
-24.5	50.	0.
-24.5	50.5	0.
-24.5	51.	0.
-24.5	51.5	0.
-24.5	52.	0.
-24.5	52.5	0.
-24.5	53.	0.
-24.5	53.5	0.
-24.5	54.	0.
-24.5	54.5	0.
-24.5	55.	0.
-24.	-10.	9.66084738303315e-16
-24.	-9.5	1.8529389161408446e-15
-24.	-9.	3.5491179510658895e-15
-24.	-8.5	6.7874615431920955e-15
-24.	-8.	1.2957447776137216e-14
-24.	-7.5	2.4685172356854835e-14
-24.	-7.	4.6915655324396136e-14
-24.	-6.5	8.892108094015968e-14
-24.	-6.	1.680030516085728e-13
-24.	-5.5	3.1626798682425627e-13
-24.	-5.	5.929250297159511e-13
-24.	-4.5	1.1064039675371647e-12
-24.	-4.	2.053732520567545e-12
-24.	-3.5	3.789861829197757e-12
-24.	-3.	6.948234287991041e-12
-24.	-2.5	1.2647701789954721e-11
-24.	-2.	2.284257286540514e-11
-24.	-1.5	4.090571240808255e-11
-24.	-1.	7.258391712357043e-11
-24.	-0.5	1.2753587862063596e-10
-24.	0.	2.2176205594950085e-10
-24.	0.5	3.8136833719680096e-10
-24.	1.	6.482748715926888e-10
-24.	1.5	1.0886865128317495e-9
-24.	2.	1.8053724640466996e-9
-24.	2.5	2.9550387450258038e-9
-24.	3.	4.772281802185633e-9
-24.	3.5	7.601732056803745e-9
-24.	4.	1.1939964184082772e-8
-24.	4.5	1.8488488536366868e-8
-24.	5.	2.8218568776827234e-8
-24.	5.5	4.244767514596288e-8
-24.	6.	6.292605798592128e-8
-24.	6.5	9.193024489143328e-8
-24.	7.	1.32358329693958e-7
-24.	7.5	1.8781990942920031e-7
-24.	8.	2.6271167881190326e-7
-24.	8.5	3.6226829396070146e-7
-24.	9.	4.925774547136524e-7
-24.	9.5	6.605484718622093e-7
-24.	10.	8.738250374748459e-7
-24.	10.5	1.1406355335961411e-6
-24.	11.	1.469577882956469e-6
-24.	11.5	1.8693404093503205e-6
-24.	12.	2.3483650636921507e-6
-24.	12.5	2.9144642418758287e-6
-24.	13.	3.574406814379174e-6
-24.	13.5	4.333492488780635e-6
-24.	14.	5.195135909963998e-6
-24.	14.5	6.160482769397678e-6
-24.	15.	7.228079586032508e-6
-24.	15.5	8.393616815384462e-6
-24.	16.	9.649761734664523e-6
-24.	16.5	0.00001098609341878792
-24.	17.	0.000012389147389696937
-24.	17.5	0.000013842572524242086
-24.	18.	0.000015327397856305095
-24.	18.5	0.00001682240227359024
-24.	19.	0.00001830457599535147
-24.	19.5	0.00001974965926618232
-24.	20.	0.000021132740992633816
-24.	20.5	0.00002242889810993696
-24.	21.	0.000023613855279466396
-24.	21.5	0.000024664644038896913
-24.	22.	0.000025560240694679254
-24.	22.5	0.000026282162992960535
-24.	23.	0.000026815006864862482
-24.	23.5	0.00002714690625653952
-24.	24.	0.000027269901174526515
-24.	24.5	0.000027180201561776713
-24.	25.	0.000026878337435323047
-24.	25.5	0.000026369188830147324
-24.	26.	0.000025661892470147268
-24.	26.5	0.000024769625681959778
-24.	27.	0.000023709271822874572
-24.	27.5	0.000022500975334007878
-24.	28.	0.000021167598356824384
-24.	28.5	0.00001973409454499283
-24.	29.	0.000018226819122879488
-24.	29.5	0.00001667279722720189
-24.	30.	0.000015098974948251078
-24.	30.5	0.000013531479087806935
-24.	31.	0.000011994912307574623
-24.	31.5	0.000010511709912550662
-24.	32.	9.101582893930795e-6
-24.	32.5	7.781068995024636e-6
-24.	33.	6.5632094778832644e-6
-24.	33.5	5.457364054307232e-6
-24.	34.	4.469170286074709e-6
-24.	34.5	3.6006469278625484e-6
-24.	35.	2.850433537490464e-6
-24.	35.5	2.2141516350877813e-6
-24.	36.	1.6848662233471219e-6
-24.	36.5	1.2536210650214052e-6
-24.	37.	9.100172034374565e-7
-24.	37.5	6.428021873655614e-7
-24.	38.	4.404375866505735e-7
-24.	38.5	2.916147656531416e-7
-24.	39.	1.8569343542363075e-7
-24.	39.5	1.130439462655761e-7
-24.	40.	6.528212422634691e-8
-24.	40.5	3.539403997462456e-8
-24.	41.	1.775666298203798e-8
-24.	41.5	8.068046555770604e-9
-24.	42.	3.2067883139433937e-9
-24.	42.5	1.0444193545086176e-9
-24.	43.	2.358045220812074e-10
-24.	43.5	1.4194382047953984e-11
-24.	44.	0.
-24.	44.5	0.
-24.	45.	0.
-24.	45.5	0.
-24.	46.	0.
-24.	46.5	0.
-24.	47.	0.
-24.	47.5	0.
-24.	48.	0.
-24.	48.5	0.
-24.	49.	0.
-24.	49.5	0.
-24.	50.	0.
-24.	50.5	0.
-24.	51.	0.
-24.	51.5	0.
-24.	52.	0.
-24.	52.5	0.
-24.	53.	0.
-24.	53.5	0.
-24.	54.	0.
-24.	54.5	0.
-24.	55.	0.
-23.5	-10.	1.2615958312090271e-15
-23.5	-9.5	2.418147701914677e-15
-23.5	-9.	4.629334220955795e-15
-23.5	-8.5	8.850182428803287e-15
-23.5	-8.	1.689243305942449e-14
-23.5	-7.5	3.2183148881328287e-14
-23.5	-7.	6.1183094378537e-14
-23.5	-6.5	1.1602461209417964e-13
-23.5	-6.	2.1938756542623577e-13
-23.5	-5.5	4.134495013036884e-13
-23.5	-5.	7.761850000462218e-13
-23.5	-4.5	1.4507862554514728e-12
-23.5	-4.	2.6982438781273326e-12
-23.5	-3.5	4.99029359137471e-12
-23.5	-3.	9.171744042735079e-12
-23.5	-2.5	1.674025560402059e-11
-23.5	-2.	3.032167836378221e-11
-23.5	-1.5	5.4465211352821866e-11
-23.5	-1.	9.695157415629356e-11
-23.5	-0.5	1.7090711965741925e-10
-23.5	0.	2.981560904200782e-10
-23.5	0.5	5.144299642656376e-10
-23.5	1.	8.772916169142569e-10
-23.5	1.5	1.477920262163549e-9
-23.5	2.	2.458226186718488e-9
-23.5	2.5	4.035090163478537e-9
-23.5	3.	6.533797096614676e-9
-23.5	3.5	1.0432878882388227e-8
-23.5	4.	1.642249829119371e-8
-23.5	4.5	2.547808266471734e-8
-23.5	5.	3.8950047621467e-8
-23.5	5.5	5.866906094123192e-8
-23.5	6.	8.706436790300835e-8
-23.5	6.5	1.2729029937766864e-7
-23.5	7.	1.8335338395855892e-7
-23.5	7.5	2.6022976145769386e-7
-23.5	8.	3.6396020867320405e-7
-23.5	8.5	5.017084445629076e-7
-23.5	9.	6.817678692386767e-7
-23.5	9.5	9.135028135512517e-7
-23.5	10.	1.2072128895096486e-6
-23.5	10.5	1.5739131001985498e-6
-23.5	11.	2.0250277475749317e-6
-23.5	11.5	2.5720024356052497e-6
-23.5	12.	3.2258450355647326e-6
-23.5	12.5	3.996612727933865e-6
-23.5	13.	4.892867550002704e-6
-23.5	13.5	5.921126748232069e-6
-23.5	14.	7.085336307661769e-6
-23.5	14.5	8.386396148960792e-6
-23.5	15.	9.821763687064331e-6
-23.5	15.5	0.000011385158949698442
-23.5	16.	0.000013066389609204865
-23.5	16.5	0.000014851308517347385
-23.5	17.	0.000016721910106395884
-23.5	17.5	0.00001865656576390173
-23.5	18.	0.00002063039237590159
-23.5	18.5	0.00002261574295261144
-23.5	19.	0.000024582803797446113
-23.5	19.5	0.000026500279159122278
-23.5	20.	0.00002833614174354818
-23.5	20.5	0.00003005842582119867
-23.5	21.	0.000031636038868834305
-23.5	21.5	0.00003303956763107477
-23.5	22.	0.00003424205507007299
-23.5	22.5	0.00003521972579030122
-23.5	23.	0.00003595263909508905
-23.5	23.5	0.000036425250787183464
-23.5	24.	0.00003662686712297247
-23.5	24.5	0.00003655197694312711
-23.5	25.	0.00003620045091862023
-23.5	25.5	0.000035577600064393474
-23.5	26.	0.000034694089176488
-23.5	26.5	0.00003356570462653412
-23.5	27.	0.000032212979968000596
-23.5	27.5	0.000030660687016437576
-23.5	28.	0.000028937204377779983
-23.5	28.5	0.000027073779700023367
-23.5	29.	0.000025103706067682166
-23.5	29.5	0.000023061436769235754
-23.5	30.	0.00002098166594508091
-23.5	30.5	0.000018898405152142
-23.5	31.	0.000016844087443552355
-23.5	31.5	0.000014848730953041344
-23.5	32.	0.000012939193020382785
-23.5	32.5	0.000011138543473756335
-23.5	33.	9.465581744976344e-6
-23.5	33.5	7.934517070678184e-6
-23.5	34.	6.554824266218845e-6
-23.5	34.5	5.331279700325752e-6
-23.5	35.	4.264173510511799e-6
-23.5	35.5	3.349685247516584e-6
-23.5	36.	2.58040156861896e-6
-23.5	36.5	1.945946910508453e-6
-23.5	37.	1.4336918635315235e-6
-23.5	37.5	1.0294997941661018e-6
-23.5	38.	7.184705702316137e-7
-23.5	38.5	4.85641320239026e-7
-23.5	39.	3.1660807875034503e-7
-23.5	39.5	1.9803875970899526e-7
-23.5	40.	1.1805672276670165e-7
-23.5	40.5	6.648456747691751e-8
-23.5	41.	3.494881143446278e-8
-23.5	41.5	1.6856802301770704e-8
-23.5	42.	7.266373964620268e-9
-23.5	42.5	2.6758206240800095e-9
-23.5	43.	7.655473581458169e-10
-23.5	43.5	1.2418505732077852e-10
-23.5	44.	5.717206293565975e-14
-23.5	44.5	0.
-23.5	45.	0.
-23.5	45.5	0.
-23.5	46.	0.
-23.5	46.5	0.
-23.5	47.	0.
-23.5	47.5	0.
-23.5	48.	0.
-23.5	48.5	0.
-23.5	49.	0.
-23.5	49.5	0.
-23.5	50.	0.
-23.5	50.5	0.
-23.5	51.	0.
-23.5	51.5	0.
-23.5	52.	0.
-23.5	52.5	0.
-23.5	53.	0.
-23.5	53.5	0.
-23.5	54.	0.
-23.5	54.5	0.
-23.5	55.	0.
-23.	-10.	1.6473391415262978e-15
-23.	-9.5	3.1545531905474617e-15
-23.	-9.	6.034083341013739e-15
-23.	-8.5	1.1527604367133293e-14
-23.	-8.	2.199079230037193e-14
-23.	-7.5	4.1881135684386203e-14
-23.	-7.	7.960740962773911e-14
-23.	-6.5	1.5097534660192763e-13
-23.	-6.	2.8557036954082493e-13
-23.	-5.5	5.38503039795075e-13
-23.	-5.	1.0118603603268906e-12
-23.	-4.5	1.893549554309636e-12
-23.	-4.	3.5269623292967734e-12
-23.	-3.5	6.53457953674081e-12
-23.	-3.	1.203468840169703e-11
-23.	-2.5	2.201641555732241e-11
-23.	-2.	3.9979515642319897e-11
-23.	-1.5	7.200900566492795e-11
-23.	-1.	1.2855018877533558e-10
-23.	-0.5	2.2728821493217626e-10
-23.	0.	3.9773039144988115e-10
-23.	0.5	6.883500672025986e-10
-23.	1.	1.1774841340993073e-9
-23.	1.5	1.9895774624444067e-9
-23.	2.	3.31881457288504e-9
-23.	2.5	5.462623665481932e-9
-23.	3.	8.867900907471271e-9
-23.	3.5	1.4192969444399803e-8
-23.	4.	2.238811454867226e-8
-23.	4.5	3.4796866492048123e-8
-23.	5.	5.3278892288928036e-8
-23.	5.5	8.03533129981171e-8
-23.	6.	1.1935848347445702e-7
-23.	6.5	1.7462088420843494e-7
-23.	7.	2.516220585435311e-7
-23.	7.5	3.571489068749722e-7
-23.	8.	4.994096534284214e-7
-23.	8.5	6.880959993357009e-7
-23.	9.	9.343718804128758e-7
-23.	9.5	1.250771217466318e-6
-23.	10.	1.6509912006273473e-6
-23.	10.5	2.1495738191222164e-6
-23.	11.	2.761476076981982e-6
-23.	11.5	3.501537926997732e-6
-23.	12.	4.383865565966475e-6
-23.	12.5	5.421155490368166e-6
-23.	13.	6.623990830211564e-6
-23.	13.5	8.000145369725922e-6
-23.	14.	9.553931996367173e-6
-23.	14.5	0.000011285631047220192
-23.	15.	0.000013191030362118408
-23.	15.5	0.000015261103235506734
-23.	16.	0.00001748184345207908
-23.	16.5	0.00001983426881947696
-23.	17.	0.00002229459668195928
-23.	17.5	0.000024834587341712937
-23.	18.	0.000027422044542666535
-23.	18.5	0.00003002145646431916
-23.	19.	0.00003259475617630196
-23.	19.5	0.00003510217724686134
-23.	20.	0.00003750317811657134
-23.	20.5	0.00003975740781584237
-23.	21.	0.000041825685459536
-23.	21.5	0.00004367096652453009
-23.	22.	0.00004525927004726341
-23.	22.5	0.0000465605424347681
-23.	23.	0.00004754943546448149
-23.	23.5	0.000048205978191356546
-23.	24.	0.000048516124855793
-23.	24.5	0.00004847216349184198
-23.	25.	0.00004807297279197788
-23.	25.5	0.000047324117923882366
-23.	26.	0.000046237779448563864
-23.	26.5	0.00004483251328096279
-23.	27.	0.00004313284376759991
-23.	27.5	0.000041168696406863996
-23.	28.	0.000038974681446031707
-23.	28.5	0.00003658924445478176
-23.	29.	0.00003405370485370793
-23.	29.5	0.00003141120808181404
-23.	30.	0.00002870562139324456
-23.	30.5	0.00002598040692609962
-23.	31.	0.000023277508410922595
-23.	31.5	0.000020636289409781107
-23.	32.	0.000018092561043955206
-23.	32.5	0.000015677735567658587
-23.	33.	0.000013418138733709636
-23.	33.5	0.000011334508624580706
-23.	34.	9.441701554419789e-6
-23.	34.5	7.748616983017845e-6
-23.	35.	6.2583434620529304e-6
-23.	35.5	4.968516938626323e-6
-23.	36.	3.8718718782384304e-6
-23.	36.5	2.9569553422227614e-6
-23.	37.	2.208965118007871e-6
-23.	37.5	1.6106660021059907e-6
-23.	38.	1.1433340470373868e-6
-23.	38.5	7.876775307835873e-7
-23.	39.	5.246858395495357e-7
-23.	39.5	3.363636122482643e-7
-23.	40.	2.063164680382695e-7
-23.	40.5	1.201668345099259e-7
-23.	41.	6.579159648401464e-8
-23.	41.5	3.3387372368757586e-8
-23.	42.	1.538221689371256e-8
-23.	42.5	6.2234192239417975e-9
-23.	43.	2.078703416642556e-9
-23.	43.5	4.918170498854384e-10
-23.	44.	3.709353817617577e-11
-23.	44.5	0.
-23.	45.	0.
-23.	45.5	0.
-23.	46.	0.
-23.	46.5	0.
-23.	47.	0.
-23.	47.5	0.
-23.	48.	0.
-23.	48.5	0.
-23.	49.	0.
-23.	49.5	0.
-23.	50.	0.
-23.	50.5	0.
-23.	51.	0.
-23.	51.5	0.
-23.	52.	0.
-23.	52.5	0.
-23.	53.	0.
-23.	53.5	0.
-23.	54.	0.
-23.	54.5	0.
-23.	55.	0.
-22.5	-10.	2.151708114036559e-15
-22.5	-9.5	4.115501650109199e-15
-22.5	-9.	7.863408239888577e-15
-22.5	-8.5	1.5006990412017027e-14
-22.5	-8.	2.860238705407572e-14
-22.5	-7.5	5.443154750550707e-14
-22.5	-7.	1.034029703785049e-13
-22.5	-6.5	1.9602962326178416e-13
-22.5	-6.	3.7073670482845893e-13
-22.5	-5.5	6.991792849779287e-13
-22.5	-5.	1.3142829067000705e-12
-22.5	-4.5	2.4611560932438082e-12
-22.5	-4.	4.5886759226274645e-12
-22.5	-3.5	8.512527385463212e-12
-22.5	-3.	1.5702080441060238e-11
-22.5	-2.5	2.8778694158668398e-11
-22.5	-2.	5.236907652369945e-11
-22.5	-1.5	9.454422446852899e-11
-22.5	-1.	1.6920532889031527e-10
-22.5	-0.5	2.999687322679466e-10
-22.5	0.	5.263697838329041e-10
-22.5	0.5	9.135656024798252e-10
-22.5	1.	1.5671772810921938e-9
-22.5	1.5	2.655465302556004e-9
-22.5	2.	4.441644205070484e-9
-22.5	2.5	7.329742945924903e-9
-22.5	3.	1.192788893629982e-8
-22.5	3.5	1.9133070765157385e-8
-22.5	4.	3.024111213232425e-8
-22.5	4.5	4.708454770075516e-8
-22.5	5.	7.21991378871966e-8
-22.5	5.5	1.0901678437893794e-7
-22.5	6.	1.620786448999772e-7
-22.5	6.5	2.3725752130758196e-7
-22.5	7.	3.419735525819696e-7
[truncated: 17,781 more rows]
