# Supplementary material for: Myosin V executes steps of variable length via structurally constrained diffusion
Source: eLife. 2020 Jan 15;9:e51569. doi: 10.7554/eLife.51569 (PMC7054003; doi:10.7554/eLife.51569)
Supplement: Source data 1. [file elife-51569-data1.zip › myosin_elife_source_data/Figure 3/theory_diffusion_contours/theoryConstDiffyz_4IQ.txt]

-30.	-40.	0.
-30.	-39.5	1.2619055575229393e-23
-30.	-39.	4.194103163760998e-22
-30.	-38.5	4.411382240380964e-21
-30.	-38.	2.9395872459365746e-20
-30.	-37.5	1.5009758345252877e-19
-30.	-37.	6.387826437791494e-19
-30.	-36.5	2.3726512946220173e-18
-30.	-36.	7.914941073914761e-18
-30.	-35.5	2.417598418063477e-17
-30.	-35.	6.855612056861341e-17
-30.	-34.5	1.82355703923122e-16
-30.	-34.	4.58636787054886e-16
-30.	-33.5	1.097599478313344e-15
-30.	-33.	2.512305861278734e-15
-30.	-32.5	5.5232307912816476e-15
-30.	-32.	1.170430528911517e-14
-30.	-31.5	2.3979277257680708e-14
-30.	-31.	4.7619513149102223e-14
-30.	-30.5	9.186767801765614e-14
-30.	-30.	1.725111895447176e-13
-30.	-29.5	3.15860151212336e-13
-30.	-29.	5.647508811634416e-13
-30.	-28.5	9.87400550287677e-13
-30.	-28.	1.6901807189174824e-12
-30.	-27.5	2.8356525649769348e-12
-30.	-27.	4.667504196220952e-12
-30.	-26.5	7.544333099457044e-12
-30.	-26.	1.1984499225546045e-11
-30.	-25.5	1.8724502815491557e-11
-30.	-25.	2.879347430898655e-11
-30.	-24.5	4.36063535083277e-11
-30.	-24.	6.507812962721636e-11
-30.	-23.5	9.576106080847539e-11
-30.	-23.	1.3900604377912324e-10
-30.	-22.5	1.9914822473981252e-10
-30.	-22.	2.817155114953459e-10
-30.	-21.5	3.936568676036908e-10
-30.	-21.	5.435851742200804e-10
-30.	-20.5	7.420270997469503e-10
-30.	-20.	1.0016699220622196e-9
-30.	-19.5	1.3375927383833267e-9
-30.	-19.	1.7674671400662296e-9
-30.	-18.5	2.3117104139510593e-9
-30.	-18.	2.9935728616936303e-9
-30.	-17.5	3.83914010732047e-9
-30.	-17.	4.8772314790731765e-9
-30.	-16.5	6.1391768606651686e-9
-30.	-16.	7.65845691749924e-9
-30.	-15.5	9.470195360683466e-9
-30.	-15.	1.1610496887163011e-8
-30.	-14.5	1.4115630517766917e-8
-30.	-14.	1.70210650538678e-8
-30.	-13.5	2.0360371010784093e-8
-30.	-13.	2.416401132934024e-8
-30.	-12.5	2.8458051004354625e-8
-30.	-12.	3.3262823087051235e-8
-30.	-11.5	3.859159486784467e-8
-30.	-11.	4.444928301075156e-8
-30.	-10.5	5.083126961287306e-8
-30.	-10.	5.7722372294787105e-8
-30.	-9.5	6.50960202742068e-8
-30.	-9.	7.291368482800928e-8
-30.	-8.5	8.112460661796805e-8
-30.	-8.	8.966585417767943e-8
-30.	-7.5	9.846273768679215e-8
-30.	-7.	1.0742959035825528e-7
-30.	-6.5	1.1647091679303851e-7
-30.	-6.	1.25482894044592e-7
-30.	-5.5	1.3435519745839204e-7
-30.	-5.	1.429731102043593e-7
-30.	-4.5	1.512198633850069e-7
-30.	-4.	1.5897914322393235e-7
-30.	-3.5	1.661376935966449e-7
-30.	-3.	1.7258793645009866e-7
-30.	-2.5	1.7823052975429736e-7
-30.	-2.	1.82976782706236e-7
-30.	-1.5	1.8675085100467445e-7
-30.	-1.	1.8949164104813202e-7
-30.	-0.5	1.9115436066910148e-7
-30.	0.	1.9171166518210834e-7
-30.	0.5	1.9115436066910148e-7
-30.	1.	1.8949164104813202e-7
-30.	1.5	1.8675085100467445e-7
-30.	2.	1.82976782706236e-7
-30.	2.5	1.7823052975429736e-7
-30.	3.	1.7258793645009866e-7
-30.	3.5	1.661376935966449e-7
-30.	4.	1.5897914322393235e-7
-30.	4.5	1.512198633850069e-7
-30.	5.	1.429731102043593e-7
-30.	5.5	1.3435519745839204e-7
-30.	6.	1.25482894044592e-7
-30.	6.5	1.1647091679303851e-7
-30.	7.	1.0742959035825528e-7
-30.	7.5	9.846273768679215e-8
-30.	8.	8.966585417767943e-8
-30.	8.5	8.112460661796805e-8
-30.	9.	7.291368482800928e-8
-30.	9.5	6.50960202742068e-8
-30.	10.	5.7722372294787105e-8
-30.	10.5	5.083126961287306e-8
-30.	11.	4.444928301075156e-8
-30.	11.5	3.859159486784467e-8
-30.	12.	3.3262823087051235e-8
-30.	12.5	2.8458051004354625e-8
-30.	13.	2.416401132934024e-8
-30.	13.5	2.0360371010784093e-8
-30.	14.	1.70210650538678e-8
-30.	14.5	1.4115630517766917e-8
-30.	15.	1.1610496887163011e-8
-30.	15.5	9.470195360683466e-9
-30.	16.	7.65845691749924e-9
-30.	16.5	6.1391768606651686e-9
-30.	17.	4.8772314790731765e-9
-30.	17.5	3.83914010732047e-9
-30.	18.	2.9935728616936303e-9
-30.	18.5	2.3117104139510593e-9
-30.	19.	1.7674671400662296e-9
-30.	19.5	1.3375927383833267e-9
-30.	20.	1.0016699220622196e-9
-30.	20.5	7.420270997469503e-10
-30.	21.	5.435851742200804e-10
-30.	21.5	3.936568676036908e-10
-30.	22.	2.817155114953459e-10
-30.	22.5	1.9914822473981252e-10
-30.	23.	1.3900604377912324e-10
-30.	23.5	9.576106080847539e-11
-30.	24.	6.507812962721636e-11
-30.	24.5	4.36063535083277e-11
-30.	25.	2.879347430898655e-11
-30.	25.5	1.8724502815491557e-11
-30.	26.	1.1984499225546045e-11
-30.	26.5	7.544333099457044e-12
-30.	27.	4.667504196220952e-12
-30.	27.5	2.8356525649769348e-12
-30.	28.	1.6901807189174824e-12
-30.	28.5	9.87400550287677e-13
-30.	29.	5.647508811634416e-13
-30.	29.5	3.15860151212336e-13
-30.	30.	1.725111895447176e-13
-30.	30.5	9.186767801765614e-14
-30.	31.	4.7619513149102223e-14
-30.	31.5	2.3979277257680708e-14
-30.	32.	1.170430528911517e-14
-30.	32.5	5.5232307912816476e-15
-30.	33.	2.512305861278734e-15
-30.	33.5	1.097599478313344e-15
-30.	34.	4.58636787054886e-16
-30.	34.5	1.82355703923122e-16
-30.	35.	6.855612056861341e-17
-30.	35.5	2.417598418063477e-17
-30.	36.	7.914941073914761e-18
-30.	36.5	2.3726512946220173e-18
-30.	37.	6.387826437791494e-19
-30.	37.5	1.5009758345252877e-19
-30.	38.	2.9395872459365746e-20
-30.	38.5	4.411382240380964e-21
-30.	39.	4.194103163760998e-22
-30.	39.5	1.2619055575229393e-23
-30.	40.	0.
-29.5	-40.	3.4488442088490804e-24
-29.5	-39.5	2.452878184103607e-22
-29.5	-39.	3.1327497554062778e-21
-29.5	-38.5	2.3092316059980294e-20
-29.5	-38.	1.2599491903886764e-19
-29.5	-37.5	5.630816599248127e-19
-29.5	-37.	2.1737722294412383e-18
-29.5	-36.5	7.486030127974126e-18
-29.5	-36.	2.3493299451502083e-17
-29.5	-35.5	6.820739020742405e-17
-29.5	-35.	1.852477817356028e-16
-29.5	-34.5	4.746998493944933e-16
-29.5	-34.	1.1554599238267262e-15
-29.5	-33.5	2.6860837064687022e-15
-29.5	-33.	5.990338964957662e-15
-29.5	-32.5	1.2863763403151032e-14
-29.5	-32.	2.668317870613517e-14
-29.5	-31.5	5.36080866315893e-14
-29.5	-31.	1.0455809352762965e-13
-29.5	-30.5	1.983815611862648e-13
-29.5	-30.	3.668055825189274e-13
-29.5	-29.5	6.619833338017271e-13
-29.5	-29.	1.1677370100150126e-12
-29.5	-28.5	2.0159350704152436e-12
-29.5	-28.	3.4098372144283744e-12
-29.5	-27.5	5.656678477205234e-12
-29.5	-27.	9.212224087177158e-12
-29.5	-26.5	1.4740477204167436e-11
-29.5	-26.	2.3192117932107355e-11
-29.5	-25.5	3.590553731841359e-11
-29.5	-25.	5.473443665704982e-11
-29.5	-24.5	8.220581452637305e-11
-29.5	-24.	1.2171168258538152e-10
-29.5	-23.5	1.7773696048473642e-10
-29.5	-23.	2.561246359658733e-10
-29.5	-22.5	3.6437739451550094e-10
-29.5	-22.	5.119925100987422e-10
-29.5	-21.5	7.108238699096065e-10
-29.5	-21.	9.754616537264588e-10
-29.5	-20.5	1.3236165257266403e-9
-29.5	-20.	1.7764913994947105e-9
-29.5	-19.5	2.359120130827467e-9
-29.5	-19.	3.1006491443923985e-9
-29.5	-18.5	4.034535303998676e-9
-29.5	-18.	5.1986315971807575e-9
-29.5	-17.5	6.635131716863219e-9
-29.5	-17.	8.39034564513096e-9
-29.5	-16.5	1.0514281076512944e-8
-29.5	-16.	1.3060010078690533e-8
-29.5	-15.5	1.6082806793883274e-8
-29.5	-15.	1.9639050135841646e-8
-29.5	-14.5	2.378489511633604e-8
-29.5	-14.	2.8574727295550506e-8
-29.5	-13.5	3.405942645550332e-8
-29.5	-13.	4.0284477382068434e-8
-29.5	-12.5	4.728797702577933e-8
-29.5	-12.	5.5098597641853374e-8
-29.5	-11.5	6.373357416126412e-8
-29.5	-11.	7.319679042837214e-8
-29.5	-10.5	8.347704255163534e-8
-29.5	-10.	9.454655806291866e-8
-29.5	-9.5	1.063598466222221e-7
-29.5	-9.	1.1885295155608078e-7
-29.5	-8.5	1.3194316167129125e-7
-29.5	-8.	1.4552922980717093e-7
-29.5	-7.5	1.5949212891023838e-7
-29.5	-7.	1.7369635861166578e-7
-29.5	-6.5	1.879917960553582e-7
-29.5	-6.	2.0221606484346695e-7
-29.5	-5.5	2.161973762644089e-7
-29.5	-5.	2.2975777828154888e-7
-29.5	-4.5	2.42716730892339e-7
-29.5	-4.	2.548949121525583e-7
-29.5	-3.5	2.661181480307317e-7
-29.5	-3.	2.7622135181644923e-7
-29.5	-2.5	2.850523554048973e-7
-29.5	-2.	2.9247551560549014e-7
-29.5	-1.5	2.983749836911759e-7
-29.5	-1.	3.026575355627455e-7
-29.5	-0.5	3.0525487283309126e-7
-29.5	0.	3.0612532137533144e-7
-29.5	0.5	3.0525487283309126e-7
-29.5	1.	3.026575355627455e-7
-29.5	1.5	2.983749836911759e-7
-29.5	2.	2.9247551560549014e-7
-29.5	2.5	2.850523554048973e-7
-29.5	3.	2.7622135181644923e-7
-29.5	3.5	2.661181480307317e-7
-29.5	4.	2.548949121525583e-7
-29.5	4.5	2.42716730892339e-7
-29.5	5.	2.2975777828154888e-7
-29.5	5.5	2.161973762644089e-7
-29.5	6.	2.0221606484346695e-7
-29.5	6.5	1.879917960553582e-7
-29.5	7.	1.7369635861166578e-7
-29.5	7.5	1.5949212891023838e-7
-29.5	8.	1.4552922980717093e-7
-29.5	8.5	1.3194316167129125e-7
-29.5	9.	1.1885295155608078e-7
-29.5	9.5	1.063598466222221e-7
-29.5	10.	9.454655806291866e-8
-29.5	10.5	8.347704255163534e-8
-29.5	11.	7.319679042837214e-8
-29.5	11.5	6.373357416126412e-8
-29.5	12.	5.5098597641853374e-8
-29.5	12.5	4.728797702577933e-8
-29.5	13.	4.0284477382068434e-8
-29.5	13.5	3.405942645550332e-8
-29.5	14.	2.8574727295550506e-8
-29.5	14.5	2.378489511633604e-8
-29.5	15.	1.9639050135841646e-8
-29.5	15.5	1.6082806793883274e-8
-29.5	16.	1.3060010078690533e-8
-29.5	16.5	1.0514281076512944e-8
-29.5	17.	8.39034564513096e-9
-29.5	17.5	6.635131716863219e-9
-29.5	18.	5.1986315971807575e-9
-29.5	18.5	4.034535303998676e-9
-29.5	19.	3.1006491443923985e-9
-29.5	19.5	2.359120130827467e-9
-29.5	20.	1.7764913994947105e-9
-29.5	20.5	1.3236165257266403e-9
-29.5	21.	9.754616537264588e-10
-29.5	21.5	7.108238699096065e-10
-29.5	22.	5.119925100987422e-10
-29.5	22.5	3.6437739451550094e-10
-29.5	23.	2.561246359658733e-10
-29.5	23.5	1.7773696048473642e-10
-29.5	24.	1.2171168258538152e-10
-29.5	24.5	8.220581452637305e-11
-29.5	25.	5.473443665704982e-11
-29.5	25.5	3.590553731841359e-11
-29.5	26.	2.3192117932107355e-11
-29.5	26.5	1.4740477204167436e-11
-29.5	27.	9.212224087177158e-12
-29.5	27.5	5.656678477205234e-12
-29.5	28.	3.4098372144283744e-12
-29.5	28.5	2.0159350704152436e-12
-29.5	29.	1.1677370100150126e-12
-29.5	29.5	6.619833338017271e-13
-29.5	30.	3.668055825189274e-13
-29.5	30.5	1.983815611862648e-13
-29.5	31.	1.0455809352762965e-13
-29.5	31.5	5.36080866315893e-14
-29.5	32.	2.668317870613517e-14
-29.5	32.5	1.2863763403151032e-14
-29.5	33.	5.990338964957662e-15
-29.5	33.5	2.6860837064687022e-15
-29.5	34.	1.1554599238267262e-15
-29.5	34.5	4.746998493944933e-16
-29.5	35.	1.852477817356028e-16
-29.5	35.5	6.820739020742405e-17
-29.5	36.	2.3493299451502083e-17
-29.5	36.5	7.486030127974126e-18
-29.5	37.	2.1737722294412383e-18
-29.5	37.5	5.630816599248127e-19
-29.5	38.	1.2599491903886764e-19
-29.5	38.5	2.3092316059980294e-20
-29.5	39.	3.1327497554062778e-21
-29.5	39.5	2.452878184103607e-22
-29.5	40.	3.4488442088490804e-24
-29.	-40.	1.2229695680289355e-22
-29.	-39.5	2.041658344553861e-21
-29.	-39.	1.704490417930626e-20
-29.	-38.5	1.0053594282217582e-19
-29.	-38.	4.751419041406063e-19
-29.	-37.5	1.9155473085882772e-18
-29.	-37.	6.833834675424182e-18
-29.	-36.5	2.2093955828143098e-17
-29.	-36.	6.581299835506535e-17
-29.	-35.5	1.8282690339020017e-16
-29.	-35.	4.78032425326562e-16
-29.	-34.5	1.1849337271804143e-15
-29.	-34.	2.8006618179609655e-15
-29.	-33.5	6.3417642134401135e-15
-29.	-33.	1.3811749079589913e-14
-29.	-32.5	2.902783475329493e-14
-29.	-32.	5.903840922293011e-14
-29.	-31.5	1.164839226082713e-13
-29.	-31.	2.2342319119739626e-13
-29.	-30.5	4.1737627957911865e-13
-29.	-30.	7.60635722187469e-13
-29.	-29.5	1.3542792317921185e-12
-29.	-29.	2.3587852807833762e-12
-29.	-28.5	4.023706279838169e-12
-29.	-28.	6.729482091947677e-12
-29.	-27.5	1.1045155451824208e-11
-29.	-27.	1.7806441296390412e-11
-29.	-26.5	2.8219247091323562e-11
-29.	-26.	4.399426549315864e-11
-29.	-25.5	6.751857108557275e-11
-29.	-25.	1.0207014207339446e-10
-29.	-24.5	1.520807797021076e-10
-29.	-24.	2.234518966093443e-10
-29.	-23.5	3.2392598485634167e-10
-29.	-23.	4.635141731816421e-10
-29.	-22.5	6.549770967692003e-10
-29.	-22.	9.143523386203024e-10
-29.	-21.5	1.2615170302212888e-9
-29.	-21.	1.7207689641804587e-9
-29.	-20.5	2.3214039937335182e-9
-29.	-20.	3.0982618701193624e-9
-29.	-19.5	4.092207362724161e-9
-29.	-19.	5.350508933956812e-9
-29.	-18.5	6.927073844978395e-9
-29.	-18.	8.882496793156595e-9
-29.	-17.5	1.1283879437173937e-8
-29.	-17.	1.4204380791666385e-8
-29.	-16.5	1.772246370694517e-8
-29.	-16.	2.192081059302924e-8
-29.	-15.5	2.688489214432039e-8
-29.	-15.	3.2701185843578885e-8
-29.	-14.5	3.9455056057409494e-8
-29.	-14.	4.7228324024186366e-8
-29.	-13.5	5.609657322909624e-8
-29.	-13.	6.612625275819043e-8
-29.	-12.5	7.737165730043423e-8
-29.	-12.	8.987187661382679e-8
-29.	-11.5	1.0364781860332291e-7
-29.	-11.	1.1869941788343399e-7
-29.	-10.5	1.3500314516816177e-7
-29.	-10.	1.5250993158277838e-7
-29.	-9.5	1.7114361578292623e-7
-29.	-9.	1.908000105938792e-7
-29.	-8.5	2.1134666999101307e-7
-29.	-8.	2.3262341711539499e-7
-29.	-7.5	2.5444367035818717e-7
-29.	-7.	2.765965782415533e-7
-29.	-6.5	2.988499459014043e-7
-29.	-6.	3.2095390756030135e-7
-29.	-5.5	3.426452716272544e-7
-29.	-5.	3.636524391192285e-7
-29.	-4.5	3.8370077304291426e-7
-29.	-4.	4.025182771655779e-7
-29.	-3.5	4.198414280454205e-7
-29.	-3.	4.354209949025591e-7
-29.	-2.5	4.490276782989756e-7
-29.	-2.	4.6045740084448023e-7
-29.	-1.5	4.6953609121496856e-7
-29.	-1.	4.7612381639783393e-7
-29.	-0.5	4.801181357996791e-7
-29.	0.	4.814565740101295e-7
-29.	0.5	4.801181357996791e-7
-29.	1.	4.7612381639783393e-7
-29.	1.5	4.6953609121496856e-7
-29.	2.	4.6045740084448023e-7
-29.	2.5	4.490276782989756e-7
-29.	3.	4.354209949025591e-7
-29.	3.5	4.198414280454205e-7
-29.	4.	4.025182771655779e-7
-29.	4.5	3.8370077304291426e-7
-29.	5.	3.636524391192285e-7
-29.	5.5	3.426452716272544e-7
-29.	6.	3.2095390756030135e-7
-29.	6.5	2.988499459014043e-7
-29.	7.	2.765965782415533e-7
-29.	7.5	2.5444367035818717e-7
-29.	8.	2.3262341711539499e-7
-29.	8.5	2.1134666999101307e-7
-29.	9.	1.908000105938792e-7
-29.	9.5	1.7114361578292623e-7
-29.	10.	1.5250993158277838e-7
-29.	10.5	1.3500314516816177e-7
-29.	11.	1.1869941788343399e-7
-29.	11.5	1.0364781860332291e-7
-29.	12.	8.987187661382679e-8
-29.	12.5	7.737165730043423e-8
-29.	13.	6.612625275819043e-8
-29.	13.5	5.609657322909624e-8
-29.	14.	4.7228324024186366e-8
-29.	14.5	3.9455056057409494e-8
-29.	15.	3.2701185843578885e-8
-29.	15.5	2.688489214432039e-8
-29.	16.	2.192081059302924e-8
-29.	16.5	1.772246370694517e-8
-29.	17.	1.4204380791666385e-8
-29.	17.5	1.1283879437173937e-8
-29.	18.	8.882496793156595e-9
-29.	18.5	6.927073844978395e-9
-29.	19.	5.350508933956812e-9
-29.	19.5	4.092207362724161e-9
-29.	20.	3.0982618701193624e-9
-29.	20.5	2.3214039937335182e-9
-29.	21.	1.7207689641804587e-9
-29.	21.5	1.2615170302212888e-9
-29.	22.	9.143523386203024e-10
-29.	22.5	6.549770967692003e-10
-29.	23.	4.635141731816421e-10
-29.	23.5	3.2392598485634167e-10
-29.	24.	2.234518966093443e-10
-29.	24.5	1.520807797021076e-10
-29.	25.	1.0207014207339446e-10
-29.	25.5	6.751857108557275e-11
-29.	26.	4.399426549315864e-11
-29.	26.5	2.8219247091323562e-11
-29.	27.	1.7806441296390412e-11
-29.	27.5	1.1045155451824208e-11
-29.	28.	6.729482091947677e-12
-29.	28.5	4.023706279838169e-12
-29.	29.	2.3587852807833762e-12
-29.	29.5	1.3542792317921185e-12
-29.	30.	7.60635722187469e-13
-29.	30.5	4.1737627957911865e-13
-29.	31.	2.2342319119739626e-13
-29.	31.5	1.164839226082713e-13
-29.	32.	5.903840922293011e-14
-29.	32.5	2.902783475329493e-14
-29.	33.	1.3811749079589913e-14
-29.	33.5	6.3417642134401135e-15
-29.	34.	2.8006618179609655e-15
-29.	34.5	1.1849337271804143e-15
-29.	35.	4.78032425326562e-16
-29.	35.5	1.8282690339020017e-16
-29.	36.	6.581299835506535e-17
-29.	36.5	2.2093955828143098e-17
-29.	37.	6.833834675424182e-18
-29.	37.5	1.9155473085882772e-18
-29.	38.	4.751419041406063e-19
-29.	38.5	1.0053594282217582e-19
-29.	39.	1.704490417930626e-20
-29.	39.5	2.041658344553861e-21
-29.	40.	1.2229695680289355e-22
-28.5	-40.	1.1999220025601341e-21
-28.5	-39.5	1.1731563778373543e-20
-28.5	-39.	7.592907137889643e-20
-28.5	-38.5	3.827376825066746e-19
-28.5	-38.	1.6204253956966023e-18
-28.5	-37.5	6.0126724315319085e-18
-28.5	-37.	2.0086467573806496e-17
-28.5	-36.5	6.153523943739907e-17
-28.5	-36.	1.7518453472297635e-16
-28.5	-35.5	4.681215770015437e-16
-28.5	-35.	1.1832688530721157e-15
-28.5	-34.5	2.846792146336313e-15
-28.5	-34.	6.551793333941476e-15
-28.5	-33.5	1.4484529450424403e-14
-28.5	-33.	3.086783173290128e-14
-28.5	-32.5	6.359978238103667e-14
-28.5	-32.	1.2701697731106033e-13
-28.5	-31.5	2.464260071813634e-13
-28.5	-31.	4.653412098481365e-13
-28.5	-30.5	8.567587096978513e-13
-28.5	-30.	1.5403018353148904e-12
-28.5	-29.5	2.7077034115695848e-12
-28.5	-29.	4.6598490676578375e-12
-28.5	-28.5	7.859484702081079e-12
-28.5	-28.	1.300466531011886e-11
-28.5	-27.5	2.1129045511489963e-11
-28.5	-27.	3.373611357768209e-11
-28.5	-26.5	5.297535295872894e-11
-28.5	-26.	8.186895384882715e-11
-28.5	-25.5	1.2459794403131645e-10
-28.5	-25.	1.868562977409423e-10
-28.5	-24.5	2.7628054149022143e-10
-28.5	-24.	4.02960442202598e-10
-28.5	-23.5	5.800333961734431e-10
-28.5	-23.	8.243610428546453e-10
-28.5	-22.5	1.1572813761582718e-9
-28.5	-22.	1.605423273481259e-9
-28.5	-21.5	2.201563064950412e-9
-28.5	-21.	2.9854947888284404e-9
-28.5	-20.5	4.004877502402831e-9
-28.5	-20.	5.316014924755538e-9
-28.5	-19.5	6.984515349302115e-9
-28.5	-19.	9.085773809012917e-9
-28.5	-18.5	1.1705214555157537e-8
-28.5	-18.	1.4938230645183532e-8
-28.5	-17.5	1.888975937524523e-8
-28.5	-17.	2.3673437859652276e-8
-28.5	-16.5	2.9410292500839567e-8
-28.5	-16.	3.622692944334736e-8
-28.5	-15.5	4.4253210159256686e-8
-28.5	-15.	5.3619416599316824e-8
-28.5	-14.5	6.44529331818544e-8
-28.5	-14.	7.687449730249419e-8
-28.5	-13.5	9.099409495916997e-8
-28.5	-13.	1.0690660222005338e-7
-28.5	-12.5	1.246872953250802e-7
-28.5	-12.	1.4438737091134443e-7
-28.5	-11.5	1.6602963199427644e-7
-28.5	-11.	1.896045038949868e-7
-28.5	-10.5	2.1506654649037733e-7
-28.5	-10.	2.4233162447697176e-7
-28.5	-9.5	2.7127488560815473e-7
-28.5	-9.	3.017296782570644e-7
-28.5	-8.5	3.334875146835787e-7
-28.5	-8.	3.662991558714041e-7
-28.5	-7.5	3.998768588559489e-7
-28.5	-7.	4.33897789414291e-7
-28.5	-6.5	4.680085633213723e-7
-28.5	-6.	5.0183083966347e-7
-28.5	-5.5	5.349678515236709e-7
-28.5	-5.	5.670117242364881e-7
-28.5	-4.5	5.975514007447231e-7
-28.5	-4.	6.261809685918743e-7
-28.5	-3.5	6.525081647280802e-7
-28.5	-3.	6.761628233137767e-7
-28.5	-2.5	6.96805028505258e-7
-28.5	-2.	7.141327389405524e-7
-28.5	-1.5	7.278886631642849e-7
-28.5	-1.	7.378661851132307e-7
-28.5	-0.5	7.439141653554733e-7
-28.5	0.	7.459404761370626e-7
-28.5	0.5	7.439141653554733e-7
-28.5	1.	7.378661851132307e-7
-28.5	1.5	7.278886631642849e-7
-28.5	2.	7.141327389405524e-7
-28.5	2.5	6.96805028505258e-7
-28.5	3.	6.761628233137767e-7
-28.5	3.5	6.525081647280802e-7
-28.5	4.	6.261809685918743e-7
-28.5	4.5	5.975514007447231e-7
-28.5	5.	5.670117242364881e-7
-28.5	5.5	5.349678515236709e-7
-28.5	6.	5.0183083966347e-7
-28.5	6.5	4.680085633213723e-7
-28.5	7.	4.33897789414291e-7
-28.5	7.5	3.998768588559489e-7
-28.5	8.	3.662991558714041e-7
-28.5	8.5	3.334875146835787e-7
-28.5	9.	3.017296782570644e-7
-28.5	9.5	2.7127488560815473e-7
-28.5	10.	2.4233162447697176e-7
-28.5	10.5	2.1506654649037733e-7
-28.5	11.	1.896045038949868e-7
-28.5	11.5	1.6602963199427644e-7
-28.5	12.	1.4438737091134443e-7
-28.5	12.5	1.246872953250802e-7
-28.5	13.	1.0690660222005338e-7
-28.5	13.5	9.099409495916997e-8
-28.5	14.	7.687449730249419e-8
-28.5	14.5	6.44529331818544e-8
-28.5	15.	5.3619416599316824e-8
-28.5	15.5	4.4253210159256686e-8
-28.5	16.	3.622692944334736e-8
-28.5	16.5	2.9410292500839567e-8
-28.5	17.	2.3673437859652276e-8
-28.5	17.5	1.888975937524523e-8
-28.5	18.	1.4938230645183532e-8
-28.5	18.5	1.1705214555157537e-8
-28.5	19.	9.085773809012917e-9
-28.5	19.5	6.984515349302115e-9
-28.5	20.	5.316014924755538e-9
-28.5	20.5	4.004877502402831e-9
-28.5	21.	2.9854947888284404e-9
-28.5	21.5	2.201563064950412e-9
-28.5	22.	1.605423273481259e-9
-28.5	22.5	1.1572813761582718e-9
-28.5	23.	8.243610428546453e-10
-28.5	23.5	5.800333961734431e-10
-28.5	24.	4.02960442202598e-10
-28.5	24.5	2.7628054149022143e-10
-28.5	25.	1.868562977409423e-10
-28.5	25.5	1.2459794403131645e-10
-28.5	26.	8.186895384882715e-11
-28.5	26.5	5.297535295872894e-11
-28.5	27.	3.373611357768209e-11
-28.5	27.5	2.1129045511489963e-11
-28.5	28.	1.300466531011886e-11
-28.5	28.5	7.859484702081079e-12
-28.5	29.	4.6598490676578375e-12
-28.5	29.5	2.7077034115695848e-12
-28.5	30.	1.5403018353148904e-12
-28.5	30.5	8.567587096978513e-13
-28.5	31.	4.653412098481365e-13
-28.5	31.5	2.464260071813634e-13
-28.5	32.	1.2701697731106033e-13
-28.5	32.5	6.359978238103667e-14
-28.5	33.	3.086783173290128e-14
-28.5	33.5	1.4484529450424403e-14
-28.5	34.	6.551793333941476e-15
-28.5	34.5	2.846792146336313e-15
-28.5	35.	1.1832688530721157e-15
-28.5	35.5	4.681215770015437e-16
-28.5	36.	1.7518453472297635e-16
-28.5	36.5	6.153523943739907e-17
-28.5	37.	2.0086467573806496e-17
-28.5	37.5	6.0126724315319085e-18
-28.5	38.	1.6204253956966023e-18
-28.5	38.5	3.827376825066746e-19
-28.5	39.	7.592907137889643e-20
-28.5	39.5	1.1731563778373543e-20
-28.5	40.	1.1999220025601341e-21
-28.	-40.	7.450247921969214e-21
-28.	-39.5	5.397383746127966e-20
-28.	-39.	2.9328359907547756e-19
-28.	-38.5	1.3127453484432944e-18
-28.	-38.	5.089849467766525e-18
-28.	-37.5	1.7630453267977922e-17
-28.	-37.	5.56962186486263e-17
-28.	-36.5	1.6284319687494933e-16
-28.	-36.	4.454969750320715e-16
-28.	-35.5	1.1500050730223391e-15
-28.	-35.	2.819846364027113e-15
-28.	-34.5	6.603255214692124e-15
-28.	-34.	1.483273405088937e-14
-28.	-33.5	3.20791615187811e-14
-28.	-33.	6.70078319924365e-14
-28.	-32.5	1.3554882290182986e-13
-28.	-32.	2.6616013715167944e-13
-28.	-31.5	5.083329345095001e-13
-28.	-31.	9.459892890117605e-13
-28.	-30.5	1.7180785460401562e-12
-28.	-30.	3.049509877571196e-12
-28.	-29.5	5.2965767687497144e-12
-28.	-29.	9.01223172836319e-12
-28.	-28.5	1.5037932387950075e-11
-28.	-28.	2.4630252083321848e-11
-28.	-27.5	3.9631944192884296e-11
-28.	-27.	6.269854734686043e-11
-28.	-26.5	9.759275611620074e-11
-28.	-26.	1.495594597355713e-10
-28.	-25.5	2.257943404169646e-10
-28.	-25.	3.36017975751026e-10
-28.	-24.5	4.931652598332081e-10
-28.	-24.	7.141964220255582e-10
-28.	-23.5	1.0210308085997412e-9
-28.	-23.	1.4415978092636203e-9
-28.	-22.5	2.010990875533595e-9
-28.	-22.	2.772700643735204e-9
-28.	-21.5	3.779892048245274e-9
-28.	-21.	5.09667845863322e-9
-28.	-20.5	6.7993339236518755e-9
-28.	-20.	8.977373320557326e-9
-28.	-19.5	1.17344204597314e-8
-28.	-19.	1.518877690772224e-8
-28.	-18.5	1.9473600387152434e-8
-28.	-18.	2.4736601935289962e-8
-28.	-17.5	3.1139176252411565e-8
-28.	-17.	3.8854890325854505e-8
-28.	-16.5	4.806727167433039e-8
-28.	-16.	5.896685929442893e-8
-28.	-15.5	7.174750710605308e-8
-28.	-15.	8.660196058436128e-8
-28.	-14.5	1.0371676108527254e-7
-28.	-14.	1.2326656772031383e-7
-28.	-13.5	1.4540802177833706e-7
-28.	-13.	1.7027331183315357e-7
-28.	-12.5	1.979636269734577e-7
-28.	-12.	2.2854270929290845e-7
-28.	-11.5	2.6203073332608655e-7
-28.	-11.	2.9839874824526727e-7
-28.	-10.5	3.375639174539148e-7
-28.	-10.	3.7938577927114287e-7
-28.	-9.5	4.236637317121819e-7
-28.	-9.	4.7013591442357534e-7
-28.	-8.5	5.184796225724075e-7
-28.	-8.	5.683133422663578e-7
-28.	-7.5	6.192004465821642e-7
-28.	-7.	6.706545374414055e-7
-28.	-6.5	7.221463634847573e-7
-28.	-6.	7.73112189902877e-7
-28.	-5.5	8.229634449808569e-7
-28.	-5.	8.71097421862823e-7
-28.	-4.5	9.169087744850343e-7
-28.	-4.	9.598015152179395e-7
-28.	-3.5	9.992011996282184e-7
-28.	-3.	1.03456697168832e-6
-28.	-2.5	1.065403141117549e-6
-28.	-2.	1.091269973359068e-6
-28.	-1.5	1.1117933916502608e-6
-28.	-1.	1.1266733190713683e-6
-28.	-0.5	1.1356904254080745e-6
-28.	0.	1.1387110879350014e-6
-28.	0.5	1.1356904254080745e-6
-28.	1.	1.1266733190713683e-6
-28.	1.5	1.1117933916502608e-6
-28.	2.	1.091269973359068e-6
-28.	2.5	1.065403141117549e-6
-28.	3.	1.03456697168832e-6
-28.	3.5	9.992011996282184e-7
-28.	4.	9.598015152179395e-7
-28.	4.5	9.169087744850343e-7
-28.	5.	8.71097421862823e-7
-28.	5.5	8.229634449808569e-7
-28.	6.	7.73112189902877e-7
-28.	6.5	7.221463634847573e-7
-28.	7.	6.706545374414055e-7
-28.	7.5	6.192004465821642e-7
-28.	8.	5.683133422663578e-7
-28.	8.5	5.184796225724075e-7
-28.	9.	4.7013591442357534e-7
-28.	9.5	4.236637317121819e-7
-28.	10.	3.7938577927114287e-7
-28.	10.5	3.375639174539148e-7
-28.	11.	2.9839874824526727e-7
-28.	11.5	2.6203073332608655e-7
-28.	12.	2.2854270929290845e-7
-28.	12.5	1.979636269734577e-7
-28.	13.	1.7027331183315357e-7
-28.	13.5	1.4540802177833706e-7
-28.	14.	1.2326656772031383e-7
-28.	14.5	1.0371676108527254e-7
-28.	15.	8.660196058436128e-8
-28.	15.5	7.174750710605308e-8
-28.	16.	5.896685929442893e-8
-28.	16.5	4.806727167433039e-8
-28.	17.	3.8854890325854505e-8
-28.	17.5	3.1139176252411565e-8
-28.	18.	2.4736601935289962e-8
-28.	18.5	1.9473600387152434e-8
-28.	19.	1.518877690772224e-8
-28.	19.5	1.17344204597314e-8
-28.	20.	8.977373320557326e-9
-28.	20.5	6.7993339236518755e-9
-28.	21.	5.09667845863322e-9
-28.	21.5	3.779892048245274e-9
-28.	22.	2.772700643735204e-9
-28.	22.5	2.010990875533595e-9
-28.	23.	1.4415978092636203e-9
-28.	23.5	1.0210308085997412e-9
-28.	24.	7.141964220255582e-10
-28.	24.5	4.931652598332081e-10
-28.	25.	3.36017975751026e-10
-28.	25.5	2.257943404169646e-10
-28.	26.	1.495594597355713e-10
-28.	26.5	9.759275611620074e-11
-28.	27.	6.269854734686043e-11
-28.	27.5	3.9631944192884296e-11
-28.	28.	2.4630252083321848e-11
-28.	28.5	1.5037932387950075e-11
-28.	29.	9.01223172836319e-12
-28.	29.5	5.2965767687497144e-12
-28.	30.	3.049509877571196e-12
-28.	30.5	1.7180785460401562e-12
-28.	31.	9.459892890117605e-13
-28.	31.5	5.083329345095001e-13
-28.	32.	2.6616013715167944e-13
-28.	32.5	1.3554882290182986e-13
-28.	33.	6.70078319924365e-14
-28.	33.5	3.20791615187811e-14
-28.	34.	1.483273405088937e-14
-28.	34.5	6.603255214692124e-15
-28.	35.	2.819846364027113e-15
-28.	35.5	1.1500050730223391e-15
-28.	36.	4.454969750320715e-16
-28.	36.5	1.6284319687494933e-16
-28.	37.	5.56962186486263e-17
-28.	37.5	1.7630453267977922e-17
-28.	38.	5.089849467766525e-18
-28.	38.5	1.3127453484432944e-18
-28.	39.	2.9328359907547756e-19
-28.	39.5	5.397383746127966e-20
-28.	40.	7.450247921969214e-21
-27.5	-40.	3.5844960921624773e-20
-27.5	-39.5	2.1284309600571623e-19
-27.5	-39.	1.0154578737773903e-18
-27.5	-38.5	4.136715692324435e-18
-27.5	-38.	1.4916368462855365e-17
-27.5	-37.5	4.8739811992419457e-17
-27.5	-37.	1.4670504630779612e-16
-27.5	-36.5	4.1169768630113553e-16
-27.5	-36.	1.0871019913738467e-15
-27.5	-35.5	2.720495299297286e-15
-27.5	-35.	6.489679031595902e-15
-27.5	-34.5	1.4826973366973253e-14
-27.5	-34.	3.2572195367431356e-14
-27.5	-33.5	6.903197717819274e-14
-27.5	-33.	1.4154498509018914e-13
-27.5	-32.5	2.814765676691706e-13
-27.5	-32.	5.440243953559436e-13
-27.5	-31.5	1.023845073340983e-12
-27.5	-31.	1.879346194693059e-12
-27.5	-30.5	3.3695634290875756e-12
-27.5	-30.	5.908880719814518e-12
-27.5	-29.5	1.0146461552236333e-11
-27.5	-29.	1.7079121800800185e-11
-27.5	-28.5	2.8208436519772778e-11
-27.5	-28.	4.5755036596045853e-11
-27.5	-27.5	7.294516713260366e-11
-27.5	-27.	1.1438644241397716e-10
-27.5	-26.5	1.765510812660492e-10
-27.5	-26.	2.683854314661522e-10
-27.5	-25.5	4.020639475518894e-10
-27.5	-25.	5.939036151114103e-10
-27.5	-24.5	8.6545077585384e-10
-27.5	-24.	1.2447461148312943e-9
-27.5	-23.5	1.7677650325278983e-9
-27.5	-23.	2.48001968584023e-9
-27.5	-22.5	3.4382957654770963e-9
-27.5	-22.	4.712481913391208e-9
-27.5	-21.5	6.3874331303322146e-9
-27.5	-21.	8.56479236833932e-9
-27.5	-20.5	1.1364677746594739e-8
-27.5	-20.	1.4927127645952037e-8
-27.5	-19.5	1.9413183615374838e-8
-27.5	-19.	2.500548288387703e-8
-27.5	-18.5	3.190822957510624e-8
-27.5	-18.	4.0346417566071576e-8
-27.5	-17.5	5.0564189148434675e-8
-27.5	-17.	6.282223271203167e-8
-27.5	-16.5	7.739414961090192e-8
-27.5	-16.	9.45617547407947e-8
-27.5	-15.5	1.1460931618445116e-7
-27.5	-15.	1.3781678514317415e-7
-27.5	-14.5	1.6445211633053435e-7
-27.5	-14.	1.9476282887362824e-7
-27.5	-13.5	2.2896700603295033e-7
-27.5	-13.	2.672439761665738e-7
-27.5	-12.5	3.0972495481372165e-7
-27.5	-12.	3.5648395626023433e-7
-27.5	-11.5	4.075293005319534e-7
-27.5	-11.	4.6279604697869473e-7
-27.5	-10.5	5.221396775726325e-7
-27.5	-10.	5.853313314961937e-7
-27.5	-9.5	6.520548579367697e-7
-27.5	-9.	7.219059072769374e-7
-27.5	-8.5	7.943932236891541e-7
-27.5	-8.	8.689422366271458e-7
-27.5	-7.5	9.449009773476597e-7
-27.5	-7.	1.021548272142663e-6
-27.5	-6.5	1.0981040892744398e-6
-27.5	-6.	1.1737418445224614e-6
-27.5	-5.5	1.2476024034602e-6
-27.5	-5.	1.3188094595094423e-6
-27.5	-4.5	1.38648591754471e-6
-27.5	-4.	1.449770874998718e-6
-27.5	-3.5	1.5078367672479067e-6
-27.5	-3.	1.559906232254836e-6
-27.5	-2.5	1.6052682512566e-6
-27.5	-2.	1.643293137509877e-6
-27.5	-1.5	1.6734459731126386e-6
-27.5	-1.	1.6952981337311152e-6
-27.5	-0.5	1.7085365913622962e-6
-27.5	0.	1.7129707444891955e-6
-27.5	0.5	1.7085365913622962e-6
-27.5	1.	1.6952981337311152e-6
-27.5	1.5	1.6734459731126386e-6
-27.5	2.	1.643293137509877e-6
-27.5	2.5	1.6052682512566e-6
-27.5	3.	1.559906232254836e-6
-27.5	3.5	1.5078367672479067e-6
-27.5	4.	1.449770874998718e-6
-27.5	4.5	1.38648591754471e-6
-27.5	5.	1.3188094595094423e-6
-27.5	5.5	1.2476024034602e-6
-27.5	6.	1.1737418445224614e-6
-27.5	6.5	1.0981040892744398e-6
-27.5	7.	1.021548272142663e-6
-27.5	7.5	9.449009773476597e-7
-27.5	8.	8.689422366271458e-7
-27.5	8.5	7.943932236891541e-7
-27.5	9.	7.219059072769374e-7
-27.5	9.5	6.520548579367697e-7
-27.5	10.	5.853313314961937e-7
-27.5	10.5	5.221396775726325e-7
-27.5	11.	4.6279604697869473e-7
-27.5	11.5	4.075293005319534e-7
-27.5	12.	3.5648395626023433e-7
-27.5	12.5	3.0972495481372165e-7
-27.5	13.	2.672439761665738e-7
-27.5	13.5	2.2896700603295033e-7
-27.5	14.	1.9476282887362824e-7
-27.5	14.5	1.6445211633053435e-7
-27.5	15.	1.3781678514317415e-7
-27.5	15.5	1.1460931618445116e-7
-27.5	16.	9.45617547407947e-8
-27.5	16.5	7.739414961090192e-8
-27.5	17.	6.282223271203167e-8
-27.5	17.5	5.0564189148434675e-8
-27.5	18.	4.0346417566071576e-8
-27.5	18.5	3.190822957510624e-8
-27.5	19.	2.500548288387703e-8
-27.5	19.5	1.9413183615374838e-8
-27.5	20.	1.4927127645952037e-8
-27.5	20.5	1.1364677746594739e-8
-27.5	21.	8.56479236833932e-9
-27.5	21.5	6.3874331303322146e-9
-27.5	22.	4.712481913391208e-9
-27.5	22.5	3.4382957654770963e-9
-27.5	23.	2.48001968584023e-9
-27.5	23.5	1.7677650325278983e-9
-27.5	24.	1.2447461148312943e-9
-27.5	24.5	8.6545077585384e-10
-27.5	25.	5.939036151114103e-10
-27.5	25.5	4.020639475518894e-10
-27.5	26.	2.683854314661522e-10
-27.5	26.5	1.765510812660492e-10
-27.5	27.	1.1438644241397716e-10
-27.5	27.5	7.294516713260366e-11
-27.5	28.	4.5755036596045853e-11
-27.5	28.5	2.8208436519772778e-11
-27.5	29.	1.7079121800800185e-11
-27.5	29.5	1.0146461552236333e-11
-27.5	30.	5.908880719814518e-12
-27.5	30.5	3.3695634290875756e-12
-27.5	31.	1.879346194693059e-12
-27.5	31.5	1.023845073340983e-12
-27.5	32.	5.440243953559436e-13
-27.5	32.5	2.814765676691706e-13
-27.5	33.	1.4154498509018914e-13
-27.5	33.5	6.903197717819274e-14
-27.5	34.	3.2572195367431356e-14
-27.5	34.5	1.4826973366973253e-14
-27.5	35.	6.489679031595902e-15
-27.5	35.5	2.720495299297286e-15
-27.5	36.	1.0871019913738467e-15
-27.5	36.5	4.1169768630113553e-16
-27.5	37.	1.4670504630779612e-16
-27.5	37.5	4.8739811992419457e-17
-27.5	38.	1.4916368462855365e-17
-27.5	38.5	4.136715692324435e-18
-27.5	39.	1.0154578737773903e-18
-27.5	39.5	2.1284309600571623e-19
-27.5	40.	3.5844960921624773e-20
-27.	-40.	1.4545963713046825e-19
-27.	-39.5	7.4726160251003475e-19
-27.	-39.	3.2195532335900283e-18
-27.	-38.5	1.2141432998413702e-17
-27.	-38.	4.117742095096332e-17
-27.	-37.5	1.2794238015430255e-16
-27.	-37.	3.691102735734922e-16
-27.	-36.5	9.987745728641167e-16
-27.	-36.	2.5547901615743465e-15
-27.	-35.5	6.216344310179209e-15
-27.	-35.	1.4461609977410128e-14
-27.	-34.5	3.2301963382328113e-14
-27.	-34.	6.951968878459946e-14
-27.	-33.5	1.445969867877783e-13
-27.	-33.	2.91410815137286e-13
-27.	-32.5	5.703230738623143e-13
-27.	-32.	1.0860684996879584e-12
-27.	-31.5	2.0158844596844774e-12
-27.	-31.	3.652689963945905e-12
-27.	-30.5	6.46984591456552e-12
-27.	-30.	1.1216139333883309e-11
-27.	-29.5	1.905212381942751e-11
-27.	-29.	3.1741766727474585e-11
-27.	-28.5	5.191639367671966e-11
-27.	-28.	8.343100719323087e-11
-27.	-27.5	1.3183593557720774e-10
-27.	-27.	2.0498910689160666e-10
-27.	-26.5	3.138356325244417e-10
-27.	-26.	4.733813557680884e-10
-27.	-25.5	7.03885069606364e-10
-27.	-25.	1.0322897338542687e-9
-27.	-24.5	1.4939057754932192e-9
-27.	-24.	2.1343490949743586e-9
-27.	-23.5	3.011722549617066e-9
-27.	-23.	4.199012492184064e-9
-27.	-22.5	5.786651732885256e-9
-27.	-22.	7.885177702399123e-9
-27.	-21.5	1.0627890584158858e-8
-27.	-21.	1.4173392032975016e-8
-27.	-20.5	1.8707862354184825e-8
-27.	-20.	2.444691443404641e-8
-27.	-19.5	3.1636848138962914e-8
-27.	-19.	4.055512116411376e-8
-27.	-18.5	5.1509853071208874e-8
-27.	-18.	6.483818985884992e-8
-27.	-17.5	8.090337775554222e-8
-27.	-17.	1.0009042734306506e-7
-27.	-16.5	1.228002922824611e-7
-27.	-16.	1.4944253977399504e-7
-27.	-15.5	1.804265507606064e-7
-27.	-15.	2.1615135430696572e-7
-27.	-14.5	2.569942697382642e-7
-27.	-14.	3.032985986152559e-7
-27.	-13.5	3.553606729685474e-7
-27.	-13.	4.1341662288488937e-7
-27.	-12.5	4.776292722241192e-7
-27.	-12.	5.480756030592849e-7
-27.	-11.5	6.247352450889031e-7
-27.	-11.	7.074804442327364e-7
-27.	-10.5	7.960679442028246e-7
-27.	-10.	8.901331762461345e-7
-27.	-9.5	9.89187096575614e-7
-27.	-9.	1.0926159401569416e-6
-27.	-8.5	1.1996840761255942e-6
-27.	-8.	1.309540057365307e-6
-27.	-7.5	1.4212258582666822e-6
-27.	-7.	1.533689194189578e-6
-27.	-6.5	1.6457987174739135e-6
-27.	-6.	1.756361791617349e-6
-27.	-5.5	1.864144460781114e-6
-27.	-5.	1.967893158967217e-6
-27.	-4.5	2.066357644360986e-6
-27.	-4.	2.158314601185015e-6
-27.	-3.5	2.2425913250744124e-6
-27.	-3.	2.3180888989597583e-6
-27.	-2.5	2.3838042746536303e-6
-27.	-2.	2.438850700179605e-6
-27.	-1.5	2.482475973302313e-6
-27.	-1.	2.514078056277363e-6
-27.	-0.5	2.533217653795316e-6
-27.	0.	2.539627433463522e-6
-27.	0.5	2.533217653795316e-6
-27.	1.	2.514078056277363e-6
-27.	1.5	2.482475973302313e-6
-27.	2.	2.438850700179605e-6
-27.	2.5	2.3838042746536303e-6
-27.	3.	2.3180888989597583e-6
-27.	3.5	2.2425913250744124e-6
-27.	4.	2.158314601185015e-6
-27.	4.5	2.066357644360986e-6
-27.	5.	1.967893158967217e-6
-27.	5.5	1.864144460781114e-6
-27.	6.	1.756361791617349e-6
-27.	6.5	1.6457987174739135e-6
-27.	7.	1.533689194189578e-6
-27.	7.5	1.4212258582666822e-6
-27.	8.	1.309540057365307e-6
-27.	8.5	1.1996840761255942e-6
-27.	9.	1.0926159401569416e-6
-27.	9.5	9.89187096575614e-7
-27.	10.	8.901331762461345e-7
-27.	10.5	7.960679442028246e-7
-27.	11.	7.074804442327364e-7
-27.	11.5	6.247352450889031e-7
-27.	12.	5.480756030592849e-7
-27.	12.5	4.776292722241192e-7
-27.	13.	4.1341662288488937e-7
-27.	13.5	3.553606729685474e-7
-27.	14.	3.032985986152559e-7
-27.	14.5	2.569942697382642e-7
-27.	15.	2.1615135430696572e-7
-27.	15.5	1.804265507606064e-7
-27.	16.	1.4944253977399504e-7
-27.	16.5	1.228002922824611e-7
-27.	17.	1.0009042734306506e-7
-27.	17.5	8.090337775554222e-8
-27.	18.	6.483818985884992e-8
-27.	18.5	5.1509853071208874e-8
-27.	19.	4.055512116411376e-8
-27.	19.5	3.1636848138962914e-8
-27.	20.	2.444691443404641e-8
-27.	20.5	1.8707862354184825e-8
-27.	21.	1.4173392032975016e-8
-27.	21.5	1.0627890584158858e-8
-27.	22.	7.885177702399123e-9
-27.	22.5	5.786651732885256e-9
-27.	23.	4.199012492184064e-9
-27.	23.5	3.011722549617066e-9
-27.	24.	2.1343490949743586e-9
-27.	24.5	1.4939057754932192e-9
-27.	25.	1.0322897338542687e-9
-27.	25.5	7.03885069606364e-10
-27.	26.	4.733813557680884e-10
-27.	26.5	3.138356325244417e-10
-27.	27.	2.0498910689160666e-10
-27.	27.5	1.3183593557720774e-10
-27.	28.	8.343100719323087e-11
-27.	28.5	5.191639367671966e-11
-27.	29.	3.1741766727474585e-11
-27.	29.5	1.905212381942751e-11
-27.	30.	1.1216139333883309e-11
-27.	30.5	6.46984591456552e-12
-27.	31.	3.652689963945905e-12
-27.	31.5	2.0158844596844774e-12
-27.	32.	1.0860684996879584e-12
-27.	32.5	5.703230738623143e-13
-27.	33.	2.91410815137286e-13
-27.	33.5	1.445969867877783e-13
-27.	34.	6.951968878459946e-14
-27.	34.5	3.2301963382328113e-14
-27.	35.	1.4461609977410128e-14
-27.	35.5	6.216344310179209e-15
-27.	36.	2.5547901615743465e-15
-27.	36.5	9.987745728641167e-16
-27.	37.	3.691102735734922e-16
-27.	37.5	1.2794238015430255e-16
-27.	38.	4.117742095096332e-17
-27.	38.5	1.2141432998413702e-17
-27.	39.	3.2195532335900283e-18
-27.	39.5	7.4726160251003475e-19
-27.	40.	1.4545963713046825e-19
-26.5	-40.	5.207116929509798e-19
-26.5	-39.5	2.3919109990516128e-18
-26.5	-39.	9.485896641840898e-18
-26.5	-38.5	3.352640802265754e-17
-26.5	-38.	1.0786497160813734e-16
-26.5	-37.5	3.2070003858534926e-16
-26.5	-37.	8.91050379314148e-16
-26.5	-36.5	2.333606854104324e-15
-26.5	-36.	5.800017674694938e-15
-26.5	-35.5	1.3756059570393786e-14
-26.5	-35.	3.1274183243019564e-14
-26.5	-34.5	6.841421129457707e-14
-26.5	-34.	1.4446562557338032e-13
-26.5	-33.5	2.95277498317697e-13
-26.5	-33.	5.855617494601956e-13
-26.5	-32.5	1.1289875507722438e-12
-26.5	-32.	2.1201612279088348e-12
-26.5	-31.5	3.884280636274056e-12
-26.5	-31.	6.952432790793144e-12
-26.5	-30.5	1.2173215373908526e-11
-26.5	-30.	2.0874620576150014e-11
-26.5	-29.5	3.509388461075108e-11
-26.5	-29.	5.789716868293164e-11
-26.5	-28.5	9.381529843794505e-11
-26.5	-28.	1.4942604626531686e-10
-26.5	-27.5	2.341171793245154e-10
-26.5	-27.	3.6106718992796624e-10
-26.5	-26.5	5.484816513949753e-10
-26.5	-26.	8.211218115833985e-10
-26.5	-25.5	1.2121576357729645e-9
-26.5	-25.	1.765369366974982e-9
-26.5	-24.5	2.5377092244013864e-9
-26.5	-24.	3.602217744074347e-9
-26.5	-23.5	5.05126739249143e-9
-26.5	-23.	7.00007972359401e-9
-26.5	-22.5	9.590432185920364e-9
-26.5	-22.	1.2994437856737467e-8
-26.5	-21.5	1.7418247471018978e-8
-26.5	-21.	2.3105490125746668e-8
-26.5	-20.5	3.034023930437905e-8
-26.5	-20.	3.944926691761199e-8
-26.5	-19.5	5.0803332473089965e-8
-26.5	-19.	6.481724970112752e-8
-26.5	-18.5	8.194848106018373e-8
-26.5	-18.	1.026940330613084e-7
-26.5	-17.5	1.275854630935228e-7
-26.5	-17.	1.5718186135219475e-7
-26.5	-16.5	1.9206073851176179e-7
-26.5	-16.	2.328068290555253e-7
-26.5	-15.5	2.7999890857327235e-7
-26.5	-15.	3.3419481731024033e-7
-26.5	-14.5	3.95914977298276e-7
-26.5	-14.	4.6562478182790635e-7
-26.5	-13.5	5.437163189520068e-7
-26.5	-13.	6.30489960477202e-7
-26.5	-12.5	7.261364003059082e-7
-26.5	-12.	8.30719757594695e-7
-26.5	-11.5	9.441623685139337e-7
-26.5	-11.	1.0662318740754425e-6
-26.5	-10.5	1.196531170395381e-6
-26.5	-10.	1.3344917229553692e-6
-26.5	-9.5	1.4793706601440558e-6
-26.5	-9.	1.6302519568489873e-6
-26.5	-8.5	1.7860519001932518e-6
-26.5	-8.	1.9455289013294073e-6
-26.5	-7.5	2.1072975845060453e-6
-26.5	-7.	2.269846952468114e-6
-26.5	-6.5	2.4315623005241823e-6
-26.5	-6.	2.590750434793301e-6
-26.5	-5.5	2.7456676471343257e-6
-26.5	-5.	2.894549813251304e-6
-26.5	-4.5	3.0356439138560083e-6
-26.5	-4.	3.1672402331246253e-6
-26.5	-3.5	3.287704464774022e-6
-26.5	-3.	3.3955089539126692e-6
-26.5	-2.5	3.4892623217344845e-6
-26.5	-2.	3.567736758895309e-6
-26.5	-1.5	3.6298923303634806e-6
-26.5	-1.	3.674897707648749e-6
-26.5	-0.5	3.7021468313237104e-6
-26.5	0.	3.711271105242466e-6
-26.5	0.5	3.7021468313237104e-6
-26.5	1.	3.674897707648749e-6
-26.5	1.5	3.6298923303634806e-6
-26.5	2.	3.567736758895309e-6
-26.5	2.5	3.4892623217344845e-6
-26.5	3.	3.3955089539126692e-6
-26.5	3.5	3.287704464774022e-6
-26.5	4.	3.1672402331246253e-6
-26.5	4.5	3.0356439138560083e-6
-26.5	5.	2.894549813251304e-6
-26.5	5.5	2.7456676471343257e-6
-26.5	6.	2.590750434793301e-6
-26.5	6.5	2.4315623005241823e-6
-26.5	7.	2.269846952468114e-6
-26.5	7.5	2.1072975845060453e-6
-26.5	8.	1.9455289013294073e-6
-26.5	8.5	1.7860519001932518e-6
-26.5	9.	1.6302519568489873e-6
-26.5	9.5	1.4793706601440558e-6
-26.5	10.	1.3344917229553692e-6
-26.5	10.5	1.196531170395381e-6
-26.5	11.	1.0662318740754425e-6
-26.5	11.5	9.441623685139337e-7
-26.5	12.	8.30719757594695e-7
-26.5	12.5	7.261364003059082e-7
-26.5	13.	6.30489960477202e-7
-26.5	13.5	5.437163189520068e-7
-26.5	14.	4.6562478182790635e-7
-26.5	14.5	3.95914977298276e-7
-26.5	15.	3.3419481731024033e-7
-26.5	15.5	2.7999890857327235e-7
-26.5	16.	2.328068290555253e-7
-26.5	16.5	1.9206073851176179e-7
-26.5	17.	1.5718186135219475e-7
-26.5	17.5	1.275854630935228e-7
-26.5	18.	1.026940330613084e-7
-26.5	18.5	8.194848106018373e-8
-26.5	19.	6.481724970112752e-8
-26.5	19.5	5.0803332473089965e-8
-26.5	20.	3.944926691761199e-8
-26.5	20.5	3.034023930437905e-8
-26.5	21.	2.3105490125746668e-8
-26.5	21.5	1.7418247471018978e-8
-26.5	22.	1.2994437856737467e-8
-26.5	22.5	9.590432185920364e-9
-26.5	23.	7.00007972359401e-9
-26.5	23.5	5.05126739249143e-9
-26.5	24.	3.602217744074347e-9
-26.5	24.5	2.5377092244013864e-9
-26.5	25.	1.765369366974982e-9
-26.5	25.5	1.2121576357729645e-9
-26.5	26.	8.211218115833985e-10
-26.5	26.5	5.484816513949753e-10
-26.5	27.	3.6106718992796624e-10
-26.5	27.5	2.341171793245154e-10
-26.5	28.	1.4942604626531686e-10
-26.5	28.5	9.381529843794505e-11
-26.5	29.	5.789716868293164e-11
-26.5	29.5	3.509388461075108e-11
-26.5	30.	2.0874620576150014e-11
-26.5	30.5	1.2173215373908526e-11
-26.5	31.	6.952432790793144e-12
-26.5	31.5	3.884280636274056e-12
-26.5	32.	2.1201612279088348e-12
-26.5	32.5	1.1289875507722438e-12
-26.5	33.	5.855617494601956e-13
-26.5	33.5	2.95277498317697e-13
-26.5	34.	1.4446562557338032e-13
-26.5	34.5	6.841421129457707e-14
-26.5	35.	3.1274183243019564e-14
-26.5	35.5	1.3756059570393786e-14
-26.5	36.	5.800017674694938e-15
-26.5	36.5	2.333606854104324e-15
-26.5	37.	8.91050379314148e-16
-26.5	37.5	3.2070003858534926e-16
-26.5	38.	1.0786497160813734e-16
-26.5	38.5	3.352640802265754e-17
-26.5	39.	9.485896641840898e-18
-26.5	39.5	2.3919109990516128e-18
-26.5	40.	5.207116929509798e-19
-26.	-40.	1.6896421188931035e-18
-26.	-39.5	7.093622687524027e-18
-26.	-39.	2.625136687113591e-17
-26.	-38.5	8.776715746095002e-17
-26.	-38.	2.696751356288247e-16
-26.	-37.5	7.711089284228589e-16
-26.	-37.	2.0715162636517326e-15
-26.	-36.5	5.267363064808806e-15
-26.	-36.	1.2753330210340456e-14
-26.	-35.5	2.9546043471917865e-14
-26.	-35.	6.576307495040653e-14
-26.	-34.5	1.4110950905399948e-13
-26.	-34.	2.9274376679871974e-13
-26.	-33.5	5.886632446898137e-13
-26.	-33.	1.149853493469731e-12
-26.	-32.5	2.1859787356079165e-12
-26.	-32.	4.051459200349268e-12
-26.	-31.5	7.331482707442758e-12
-26.	-31.	1.2970914626259048e-11
-26.	-30.5	2.2463247483986135e-11
-26.	-30.	3.812165316645573e-11
-26.	-29.5	6.345976528951203e-11
-26.	-29.	1.0371581271832145e-10
-26.	-28.5	1.665597972712207e-10
-26.	-28.	2.6302905690029784e-10
-26.	-27.5	4.0874212030516545e-10
-26.	-27.	6.254434338576947e-10
-26.	-26.5	9.429314050447802e-10
-26.	-26.	1.4014182736039377e-9
-26.	-25.5	2.05436161966888e-9
-26.	-25.	2.971792982788223e-9
-26.	-24.5	4.244148449838592e-9
-26.	-24.	5.986578861751865e-9
-26.	-23.5	8.34368362440744e-9
-26.	-23.	1.1494572667329558e-8
-26.	-22.5	1.5658117163515136e-8
-26.	-22.	2.109820312549995e-8
-26.	-21.5	2.812875544959041e-8
-26.	-21.	3.711825642819762e-8
-26.	-20.5	4.849344558956637e-8
-26.	-20.	6.274186051464899e-8
-26.	-19.5	8.041286449333577e-8
-26.	-19.	1.0211680962323911e-7
-26.	-18.5	1.285220056847267e-7
-26.	-18.	1.603492073989627e-7
-26.	-17.5	1.9836339591750465e-7
-26.	-17.	2.4336271375207714e-7
-26.	-16.5	2.961645136094758e-7
-26.	-16.	3.5758859730096924e-7
-26.	-15.5	4.284378462069734e-7
-26.	-15.	5.094765741831627e-7
-26.	-14.5	6.014070608481259e-7
-26.	-14.	7.048448413398903e-7
-26.	-13.5	8.202934313598844e-7
-26.	-13.	9.481192476721875e-7
-26.	-12.5	1.0885275391327282e-6
-26.	-12.	1.2415401679599926e-6
-26.	-11.5	1.4069760729770731e-6
-26.	-11.	1.584435205233157e-6
-26.	-10.5	1.7732866526981136e-6
-26.	-10.	1.972661567167035e-6
-26.	-9.5	2.181451377100524e-6
-26.	-9.	2.3983116200369927e-6
-26.	-8.5	2.6216715634953674e-6
-26.	-8.	2.849749610514e-6
-26.	-7.5	3.0805743118770284e-6
-26.	-7.	3.3120106382038652e-6
-26.	-6.5	3.5417910074583433e-6
-26.	-6.	3.7675504223421192e-6
-26.	-5.5	3.986864951787605e-6
-26.	-5.	4.197292694597413e-6
-26.	-4.5	4.396416293308556e-6
-26.	-4.	4.581886023614105e-6
-26.	-3.5	4.751462469162162e-6
-26.	-3.	4.903057802399868e-6
-26.	-2.5	5.034774727741971e-6
-26.	-2.	5.144942201570294e-6
-26.	-1.5	5.232147121888295e-6
-26.	-1.	5.2952612761121095e-6
-26.	-0.5	5.333462945641974e-6
-26.	0.	5.3462526876952726e-6
-26.	0.5	5.333462945641974e-6
-26.	1.	5.2952612761121095e-6
-26.	1.5	5.232147121888295e-6
-26.	2.	5.144942201570294e-6
-26.	2.5	5.034774727741971e-6
-26.	3.	4.903057802399868e-6
-26.	3.5	4.751462469162162e-6
-26.	4.	4.581886023614105e-6
-26.	4.5	4.396416293308556e-6
-26.	5.	4.197292694597413e-6
-26.	5.5	3.986864951787605e-6
-26.	6.	3.7675504223421192e-6
-26.	6.5	3.5417910074583433e-6
-26.	7.	3.3120106382038652e-6
-26.	7.5	3.0805743118770284e-6
-26.	8.	2.849749610514e-6
-26.	8.5	2.6216715634953674e-6
-26.	9.	2.3983116200369927e-6
-26.	9.5	2.181451377100524e-6
-26.	10.	1.972661567167035e-6
-26.	10.5	1.7732866526981136e-6
-26.	11.	1.584435205233157e-6
-26.	11.5	1.4069760729770731e-6
-26.	12.	1.2415401679599926e-6
-26.	12.5	1.0885275391327282e-6
-26.	13.	9.481192476721875e-7
-26.	13.5	8.202934313598844e-7
-26.	14.	7.048448413398903e-7
-26.	14.5	6.014070608481259e-7
-26.	15.	5.094765741831627e-7
-26.	15.5	4.284378462069734e-7
-26.	16.	3.5758859730096924e-7
-26.	16.5	2.961645136094758e-7
-26.	17.	2.4336271375207714e-7
-26.	17.5	1.9836339591750465e-7
-26.	18.	1.603492073989627e-7
-26.	18.5	1.285220056847267e-7
-26.	19.	1.0211680962323911e-7
-26.	19.5	8.041286449333577e-8
-26.	20.	6.274186051464899e-8
-26.	20.5	4.849344558956637e-8
-26.	21.	3.711825642819762e-8
-26.	21.5	2.812875544959041e-8
-26.	22.	2.109820312549995e-8
-26.	22.5	1.5658117163515136e-8
-26.	23.	1.1494572667329558e-8
-26.	23.5	8.34368362440744e-9
-26.	24.	5.986578861751865e-9
-26.	24.5	4.244148449838592e-9
-26.	25.	2.971792982788223e-9
-26.	25.5	2.05436161966888e-9
-26.	26.	1.4014182736039377e-9
-26.	26.5	9.429314050447802e-10
-26.	27.	6.254434338576947e-10
-26.	27.5	4.0874212030516545e-10
-26.	28.	2.6302905690029784e-10
-26.	28.5	1.665597972712207e-10
-26.	29.	1.0371581271832145e-10
-26.	29.5	6.345976528951203e-11
-26.	30.	3.812165316645573e-11
-26.	30.5	2.2463247483986135e-11
-26.	31.	1.2970914626259048e-11
-26.	31.5	7.331482707442758e-12
-26.	32.	4.051459200349268e-12
-26.	32.5	2.1859787356079165e-12
-26.	33.	1.149853493469731e-12
-26.	33.5	5.886632446898137e-13
-26.	34.	2.9274376679871974e-13
-26.	34.5	1.4110950905399948e-13
-26.	35.	6.576307495040653e-14
-26.	35.5	2.9546043471917865e-14
-26.	36.	1.2753330210340456e-14
-26.	36.5	5.267363064808806e-15
-26.	37.	2.0715162636517326e-15
-26.	37.5	7.711089284228589e-16
-26.	38.	2.696751356288247e-16
-26.	38.5	8.776715746095002e-17
-26.	39.	2.625136687113591e-17
-26.	39.5	7.093622687524027e-18
-26.	40.	1.6896421188931035e-18
-25.5	-40.	5.059954642183818e-18
-25.5	-39.5	1.971755626422828e-17
-25.5	-39.	6.87897913447373e-17
-25.5	-38.5	2.191360493531141e-16
-25.5	-38.	6.465001170574046e-16
-25.5	-37.5	1.7852332960108205e-15
-25.5	-37.	4.652216938081974e-15
-25.5	-36.5	1.1515909501285981e-14
-25.5	-36.	2.7221401684497924e-14
-25.5	-35.5	6.171585585163971e-14
-25.5	-35.	1.346944601074009e-13
-25.5	-34.5	2.838712113496521e-13
-25.5	-34.	5.792578854568693e-13
-25.5	-33.5	1.147115102813506e-12
-25.5	-33.	2.209048451183823e-12
-25.5	-32.5	4.144198174565446e-12
-25.5	-32.	7.585757162554587e-12
-25.5	-31.5	1.3567274720079827e-11
-25.5	-31.	2.3739454622549463e-11
-25.5	-30.5	4.068445789139668e-11
-25.5	-30.	6.8361995415999e-11
-25.5	-29.5	1.1272952648608857e-10
-25.5	-29.	1.8258727686668073e-10
-25.5	-28.5	2.9070696347764677e-10
-25.5	-28.	4.553102550176324e-10
-25.5	-27.5	7.019680898877677e-10
-25.5	-27.	1.065993812526177e-9
-25.5	-26.5	1.5954003504714803e-9
-25.5	-26.	2.354482976443901e-9
-25.5	-25.5	3.4280733071128446e-9
-25.5	-25.	4.926486037158355e-9
-25.5	-24.5	6.991146836341276e-9
-25.5	-24.	9.800847739831862e-9
-25.5	-23.5	1.3578525822649037e-8
-25.5	-23.	1.8598403356700313e-8
-25.5	-22.5	2.5193265255873113e-8
-25.5	-22.	3.376158552779106e-8
-25.5	-21.5	4.477415254400465e-8
-25.5	-21.	5.877978768295566e-8
-25.5	-20.5	7.640970810557745e-8
-25.5	-20.	9.838005692971381e-8
-25.5	-19.5	1.254921173713091e-7
-25.5	-19.	1.58629745281275e-7
-25.5	-18.5	1.9875359958461233e-7
-25.5	-18.	2.46891823645958e-7
-25.5	-17.5	3.0412693208633865e-7
-25.5	-17.	3.715787847642747e-7
-25.5	-16.5	4.503836784380606e-7
-25.5	-16.	5.416697511746632e-7
-25.5	-15.5	6.465290676394232e-7
-25.5	-15.	7.659869267004263e-7
-25.5	-14.5	9.009690973976115e-7
-25.5	-14.	1.0522678363859034e-6
-25.5	-13.5	1.2205076610926368e-6
-25.5	-13.	1.406111940748887e-6
-25.5	-12.5	1.6092714164312375e-6
-25.5	-12.	1.8299157674804076e-6
-25.5	-11.5	2.06768930351161e-6
-25.5	-11.	2.3219317793337944e-6
-25.5	-10.5	2.5916652073014436e-6
-25.5	-10.	2.8755873828068033e-6
-25.5	-9.5	3.1720726503556215e-6
-25.5	-9.	3.4791802278168676e-6
-25.5	-8.5	3.794670183663206e-6
-25.5	-8.	4.11602693529508e-6
-25.5	-7.5	4.440489914646773e-6
-25.5	-7.	4.765090838349474e-6
-25.5	-6.5	5.0866968308999976e-6
-25.5	-6.	5.402058486383962e-6
-25.5	-5.5	5.707861821678755e-6
-25.5	-5.	6.000782974520092e-6
-25.5	-4.5	6.277544434638979e-6
-25.5	-4.	6.534971565251139e-6
-25.5	-3.5	6.7700481741830125e-6
-25.5	-3.	6.979969926554116e-6
-25.5	-2.5	7.162194451202779e-6
-25.5	-2.	7.314487077501265e-6
-25.5	-1.5	7.43496124422446e-6
-25.5	-1.	7.522112744104029e-6
-25.5	-0.5	7.574847103191852e-6
-25.5	0.	7.5924995400401885e-6
-25.5	0.5	7.574847103191852e-6
-25.5	1.	7.522112744104029e-6
-25.5	1.5	7.43496124422446e-6
-25.5	2.	7.314487077501265e-6
-25.5	2.5	7.162194451202779e-6
-25.5	3.	6.979969926554116e-6
-25.5	3.5	6.7700481741830125e-6
-25.5	4.	6.534971565251139e-6
-25.5	4.5	6.277544434638979e-6
-25.5	5.	6.000782974520092e-6
-25.5	5.5	5.707861821678755e-6
-25.5	6.	5.402058486383962e-6
-25.5	6.5	5.0866968308999976e-6
-25.5	7.	4.765090838349474e-6
-25.5	7.5	4.440489914646773e-6
-25.5	8.	4.11602693529508e-6
-25.5	8.5	3.794670183663206e-6
-25.5	9.	3.4791802278168676e-6
-25.5	9.5	3.1720726503556215e-6
-25.5	10.	2.8755873828068033e-6
-25.5	10.5	2.5916652073014436e-6
-25.5	11.	2.3219317793337944e-6
-25.5	11.5	2.06768930351161e-6
-25.5	12.	1.8299157674804076e-6
-25.5	12.5	1.6092714164312375e-6
-25.5	13.	1.406111940748887e-6
-25.5	13.5	1.2205076610926368e-6
-25.5	14.	1.0522678363859034e-6
-25.5	14.5	9.009690973976115e-7
-25.5	15.	7.659869267004263e-7
-25.5	15.5	6.465290676394232e-7
-25.5	16.	5.416697511746632e-7
-25.5	16.5	4.503836784380606e-7
-25.5	17.	3.715787847642747e-7
-25.5	17.5	3.0412693208633865e-7
-25.5	18.	2.46891823645958e-7
-25.5	18.5	1.9875359958461233e-7
-25.5	19.	1.58629745281275e-7
-25.5	19.5	1.254921173713091e-7
-25.5	20.	9.838005692971381e-8
-25.5	20.5	7.640970810557745e-8
-25.5	21.	5.877978768295566e-8
-25.5	21.5	4.477415254400465e-8
-25.5	22.	3.376158552779106e-8
-25.5	22.5	2.5193265255873113e-8
-25.5	23.	1.8598403356700313e-8
-25.5	23.5	1.3578525822649037e-8
-25.5	24.	9.800847739831862e-9
-25.5	24.5	6.991146836341276e-9
-25.5	25.	4.926486037158355e-9
-25.5	25.5	3.4280733071128446e-9
-25.5	26.	2.354482976443901e-9
-25.5	26.5	1.5954003504714803e-9
-25.5	27.	1.065993812526177e-9
-25.5	27.5	7.019680898877677e-10
-25.5	28.	4.553102550176324e-10
-25.5	28.5	2.9070696347764677e-10
-25.5	29.	1.8258727686668073e-10
-25.5	29.5	1.1272952648608857e-10
-25.5	30.	6.8361995415999e-11
-25.5	30.5	4.068445789139668e-11
-25.5	31.	2.3739454622549463e-11
-25.5	31.5	1.3567274720079827e-11
-25.5	32.	7.585757162554587e-12
-25.5	32.5	4.144198174565446e-12
-25.5	33.	2.209048451183823e-12
-25.5	33.5	1.147115102813506e-12
-25.5	34.	5.792578854568693e-13
-25.5	34.5	2.838712113496521e-13
-25.5	35.	1.346944601074009e-13
-25.5	35.5	6.171585585163971e-14
-25.5	36.	2.7221401684497924e-14
-25.5	36.5	1.1515909501285981e-14
-25.5	37.	4.652216938081974e-15
-25.5	37.5	1.7852332960108205e-15
-25.5	38.	6.465001170574046e-16
-25.5	38.5	2.191360493531141e-16
-25.5	39.	6.87897913447373e-17
-25.5	39.5	1.971755626422828e-17
-25.5	40.	5.059954642183818e-18
-25.	-40.	1.4163100749001457e-17
-25.	-39.5	5.1814115415179136e-17
-25.	-39.	1.7176264749811457e-16
-25.	-38.5	5.243582664517801e-16
-25.	-38.	1.4918686324881176e-15
-25.	-37.5	3.992097594361762e-15
-25.	-37.	1.0119510776757446e-14
-25.	-36.5	2.4440893869627935e-14
-25.	-36.	5.651111706515458e-14
-25.	-35.5	1.255818005633772e-13
-25.	-35.	2.691197242981228e-13
-25.	-34.5	5.577370309745991e-13
-25.	-34.	1.1205936118087483e-12
-25.	-33.5	2.187424976701576e-12
-25.	-33.	4.1562576063775994e-12
-25.	-32.5	7.699796101392547e-12
-25.	-32.	1.392858749706055e-11
-25.	-31.5	2.463554290379097e-11
-25.	-31.	4.2654306192946606e-11
-25.	-30.5	7.237327016638178e-11
-25.	-30.	1.2045755368239978e-10
-25.	-29.5	1.968425549424576e-10
-25.	-29.	3.160741142866781e-10
-25.	-28.5	4.990808933540509e-10
-25.	-28.	7.754730488389302e-10
-25.	-27.5	1.1864661175849954e-9
-25.	-27.	1.7885284926209618e-9
-25.	-26.5	2.657843105632805e-9
-25.	-26.	3.895657126460011e-9
-25.	-25.5	5.634566051856452e-9
-25.	-25.	8.045739323139052e-9
-25.	-24.5	1.134704307761056e-8
-25.	-24.	1.5811952157317703e-8
-25.	-23.5	2.17790694647418e-8
-25.	-23.	2.9661988714936777e-8
-25.	-22.5	3.995915031624848e-8
-25.	-22.	5.3263254354938185e-8
-25.	-21.5	7.026971522304101e-8
-25.	-21.	9.178357569589302e-8
-25.	-20.5	1.1872425083808553e-7
-25.	-20.	1.5212745033553655e-7
-25.	-19.5	1.9314363727337309e-7
-25.	-19.	2.4303242625065535e-7
-25.	-18.5	3.031524065008667e-7
-25.	-18.	3.7494599665445533e-7
-25.	-17.5	4.599190948027502e-7
-25.	-17.	5.596154759032957e-7
-25.	-16.5	6.75586101442457e-7
-25.	-16.	8.093537341534518e-7
-25.	-15.5	9.62373483138885e-7
-25.	-15.	1.135990129858305e-6
-25.	-14.5	1.3313932912398848e-6
-25.	-14.	1.5495716510458814e-6
-25.	-13.5	1.7912676242563011e-6
-25.	-13.	2.0569339032436084e-6
-25.	-12.5	2.34669336298696e-6
-25.	-12.	2.660303772482418e-6
-25.	-11.5	2.9971286708753303e-6
-25.	-11.	3.356115622746652e-6
-25.	-10.5	3.7357828733277652e-6
-25.	-10.	4.134215189524479e-6
-25.	-9.5	4.5490694067038035e-6
-25.	-9.	4.9775899156742776e-6
-25.	-8.5	5.4166340311441365e-6
-25.	-8.	5.8627068939891084e-6
-25.	-7.5	6.312005285926239e-6
-25.	-7.	6.7604694863537036e-6
-25.	-6.5	7.203842085100095e-6
-25.	-6.	7.637732487517025e-6
-25.	-5.5	8.057685713474376e-6
-25.	-5.	8.459254000975209e-6
-25.	-4.5	8.83806967792175e-6
-25.	-4.	9.189917759952214e-6
-25.	-3.5	9.510806764787224e-6
-25.	-3.	9.797036299762181e-6
-25.	-2.5	0.000010045260074197644
-25.	-2.	0.00001025254310681743
-25.	-1.5	0.00001041641203556053
-25.	-1.	0.00001053489758828283
-25.	-0.5	0.00001060656843406384
-25.	0.	0.000010630555802905664
-25.	0.5	0.00001060656843406384
-25.	1.	0.00001053489758828283
-25.	1.5	0.00001041641203556053
-25.	2.	0.00001025254310681743
-25.	2.5	0.000010045260074197644
-25.	3.	9.797036299762181e-6
-25.	3.5	9.510806764787224e-6
-25.	4.	9.189917759952214e-6
-25.	4.5	8.83806967792175e-6
-25.	5.	8.459254000975209e-6
-25.	5.5	8.057685713474376e-6
-25.	6.	7.637732487517025e-6
-25.	6.5	7.203842085100095e-6
-25.	7.	6.7604694863537036e-6
-25.	7.5	6.312005285926239e-6
-25.	8.	5.8627068939891084e-6
-25.	8.5	5.4166340311441365e-6
-25.	9.	4.9775899156742776e-6
-25.	9.5	4.5490694067038035e-6
-25.	10.	4.134215189524479e-6
-25.	10.5	3.7357828733277652e-6
-25.	11.	3.356115622746652e-6
-25.	11.5	2.9971286708753303e-6
-25.	12.	2.660303772482418e-6
-25.	12.5	2.34669336298696e-6
-25.	13.	2.0569339032436084e-6
-25.	13.5	1.7912676242563011e-6
-25.	14.	1.5495716510458814e-6
-25.	14.5	1.3313932912398848e-6
-25.	15.	1.135990129858305e-6
-25.	15.5	9.62373483138885e-7
-25.	16.	8.093537341534518e-7
-25.	16.5	6.75586101442457e-7
-25.	17.	5.596154759032957e-7
-25.	17.5	4.599190948027502e-7
-25.	18.	3.7494599665445533e-7
-25.	18.5	3.031524065008667e-7
-25.	19.	2.4303242625065535e-7
-25.	19.5	1.9314363727337309e-7
-25.	20.	1.5212745033553655e-7
-25.	20.5	1.1872425083808553e-7
-25.	21.	9.178357569589302e-8
-25.	21.5	7.026971522304101e-8
-25.	22.	5.3263254354938185e-8
-25.	22.5	3.995915031624848e-8
-25.	23.	2.9661988714936777e-8
-25.	23.5	2.17790694647418e-8
-25.	24.	1.5811952157317703e-8
-25.	24.5	1.134704307761056e-8
-25.	25.	8.045739323139052e-9
-25.	25.5	5.634566051856452e-9
-25.	26.	3.895657126460011e-9
-25.	26.5	2.657843105632805e-9
-25.	27.	1.7885284926209618e-9
-25.	27.5	1.1864661175849954e-9
-25.	28.	7.754730488389302e-10
-25.	28.5	4.990808933540509e-10
-25.	29.	3.160741142866781e-10
-25.	29.5	1.968425549424576e-10
-25.	30.	1.2045755368239978e-10
-25.	30.5	7.237327016638178e-11
-25.	31.	4.2654306192946606e-11
-25.	31.5	2.463554290379097e-11
-25.	32.	1.392858749706055e-11
-25.	32.5	7.699796101392547e-12
-25.	33.	4.1562576063775994e-12
-25.	33.5	2.187424976701576e-12
-25.	34.	1.1205936118087483e-12
-25.	34.5	5.577370309745991e-13
-25.	35.	2.691197242981228e-13
-25.	35.5	1.255818005633772e-13
-25.	36.	5.651111706515458e-14
-25.	36.5	2.4440893869627935e-14
-25.	37.	1.0119510776757446e-14
-25.	37.5	3.992097594361762e-15
-25.	38.	1.4918686324881176e-15
-25.	38.5	5.243582664517801e-16
-25.	39.	1.7176264749811457e-16
-25.	39.5	5.1814115415179136e-17
-25.	40.	1.4163100749001457e-17
-24.5	-40.	3.7401981711108e-17
-24.5	-39.5	1.2958378831764083e-16
-24.5	-39.	4.107246463137597e-16
-24.5	-38.5	1.2072337490055196e-15
-24.5	-38.	3.3244398014812884e-15
-24.5	-37.5	8.645516766929214e-15
-24.5	-37.	2.1368194393831093e-14
-24.5	-36.5	5.045393837039409e-14
-24.5	-36.	1.1429636758208e-13
-24.5	-35.5	2.493113290589234e-13
-24.5	-35.	5.252334545051191e-13
-24.5	-34.5	1.0715329843715253e-12
-24.5	-34.	2.1217416761595977e-12
-24.5	-33.5	4.085831420778431e-12
-24.5	-33.	7.665382685931275e-12
-24.5	-32.5	1.4032376019201427e-11
-24.5	-32.	2.5100273206970178e-11
-24.5	-31.5	4.3925791017294e-11
-24.5	-31.	7.529144723157077e-11
-24.5	-30.5	1.2653242291063785e-10
-24.5	-30.	2.0868612395099864e-10
-24.5	-29.5	3.380583022671406e-10
-24.5	-29.	5.383146004201244e-10
-24.5	-28.5	8.432193997866237e-10
-24.5	-28.	1.3001529772507357e-9
-24.5	-27.5	1.974540972330128e-9
-24.5	-27.	2.955324580586902e-9
-24.5	-26.5	4.361583219243382e-9
-24.5	-26.	6.3503913383013646e-9
-24.5	-25.5	9.125945710553267e-9
-24.5	-25.	1.2949937813688858e-8
-24.5	-24.5	1.815306775202278e-8
-24.5	-24.	2.5147502799611855e-8
-24.5	-23.5	3.443997783143077e-8
-24.5	-23.	4.664512099343236e-8
-24.5	-22.5	6.249847185378193e-8
-24.5	-22.	8.286854825489143e-8
-24.5	-21.5	1.0876722045239991e-7
-24.5	-21.	1.4135757571749663e-7
-24.5	-20.5	1.8195841214350025e-7
-24.5	-20.	2.320444949076055e-7
-24.5	-19.5	2.9324174816565967e-7
-24.5	-19.	3.6731664539096075e-7
-24.5	-18.5	4.5615920183608377e-7
-24.5	-18.	5.617591632545382e-7
-24.5	-17.5	6.861752200676789e-7
-24.5	-17.	8.314973473398824e-7
-24.5	-16.5	9.998026673571779e-7
-24.5	-16.	1.193105538576757e-6
-24.5	-15.5	1.4133028780623244e-6
-24.5	-15.	1.662116007023562e-6
-24.5	-14.5	1.941030555587848e-6
-24.5	-14.	2.251236158797202e-6
-24.5	-13.5	2.5935678090270683e-6
-24.5	-13.	2.968450791656539e-6
-24.5	-12.5	3.3758511157416154e-6
-24.5	-12.	3.81523325861936e-6
-24.5	-11.5	4.285526875921997e-6
-24.5	-11.	4.785103893457059e-6
-24.5	-10.5	5.311767105295823e-6
-24.5	-10.	5.8627510664216e-6
-24.5	-9.5	6.434735703498231e-6
-24.5	-9.	7.0238726897165544e-6
-24.5	-8.5	7.625824255204674e-6
-24.5	-8.	8.235813748124723e-6
-24.5	-7.5	8.848686936562718e-6
-24.5	-7.	9.458982758512488e-6
-24.5	-6.5	0.000010061011994731711
-24.5	-6.	0.000010648942162077227
-24.5	-5.5	0.000011216886805174645
-24.5	-5.	0.000011758997301203595
-24.5	-4.5	0.000012269555282997782
-24.5	-4.	0.000012743063824411945
-24.5	-3.5	0.000013174335612436838
-24.5	-3.	0.00001355857644546986
-24.5	-2.5	0.000013891462538861575
-24.5	-2.	0.000014169210280031124
-24.5	-1.5	0.000014388637249483147
-24.5	-1.	0.00001454721350542675
-24.5	-0.5	0.000014643102314128595
-24.5	0.	0.000014675189692702414
-24.5	0.5	0.000014643102314128595
-24.5	1.	0.00001454721350542675
-24.5	1.5	0.000014388637249483147
-24.5	2.	0.000014169210280031124
-24.5	2.5	0.000013891462538861575
-24.5	3.	0.00001355857644546986
-24.5	3.5	0.000013174335612436838
-24.5	4.	0.000012743063824411945
-24.5	4.5	0.000012269555282997782
-24.5	5.	0.000011758997301203595
-24.5	5.5	0.000011216886805174645
-24.5	6.	0.000010648942162077227
-24.5	6.5	0.000010061011994731711
-24.5	7.	9.458982758512488e-6
-24.5	7.5	8.848686936562718e-6
-24.5	8.	8.235813748124723e-6
-24.5	8.5	7.625824255204674e-6
-24.5	9.	7.0238726897165544e-6
-24.5	9.5	6.434735703498231e-6
-24.5	10.	5.8627510664216e-6
-24.5	10.5	5.311767105295823e-6
-24.5	11.	4.785103893457059e-6
-24.5	11.5	4.285526875921997e-6
-24.5	12.	3.81523325861936e-6
-24.5	12.5	3.3758511157416154e-6
-24.5	13.	2.968450791656539e-6
-24.5	13.5	2.5935678090270683e-6
-24.5	14.	2.251236158797202e-6
-24.5	14.5	1.941030555587848e-6
-24.5	15.	1.662116007023562e-6
-24.5	15.5	1.4133028780623244e-6
-24.5	16.	1.193105538576757e-6
-24.5	16.5	9.998026673571779e-7
-24.5	17.	8.314973473398824e-7
-24.5	17.5	6.861752200676789e-7
-24.5	18.	5.617591632545382e-7
-24.5	18.5	4.5615920183608377e-7
-24.5	19.	3.6731664539096075e-7
-24.5	19.5	2.9324174816565967e-7
-24.5	20.	2.320444949076055e-7
-24.5	20.5	1.8195841214350025e-7
-24.5	21.	1.4135757571749663e-7
-24.5	21.5	1.0876722045239991e-7
-24.5	22.	8.286854825489143e-8
-24.5	22.5	6.249847185378193e-8
-24.5	23.	4.664512099343236e-8
-24.5	23.5	3.443997783143077e-8
-24.5	24.	2.5147502799611855e-8
-24.5	24.5	1.815306775202278e-8
-24.5	25.	1.2949937813688858e-8
-24.5	25.5	9.125945710553267e-9
-24.5	26.	6.3503913383013646e-9
-24.5	26.5	4.361583219243382e-9
-24.5	27.	2.955324580586902e-9
-24.5	27.5	1.974540972330128e-9
-24.5	28.	1.3001529772507357e-9
-24.5	28.5	8.432193997866237e-10
-24.5	29.	5.383146004201244e-10
-24.5	29.5	3.380583022671406e-10
-24.5	30.	2.0868612395099864e-10
-24.5	30.5	1.2653242291063785e-10
-24.5	31.	7.529144723157077e-11
-24.5	31.5	4.3925791017294e-11
-24.5	32.	2.5100273206970178e-11
-24.5	32.5	1.4032376019201427e-11
-24.5	33.	7.665382685931275e-12
-24.5	33.5	4.085831420778431e-12
-24.5	34.	2.1217416761595977e-12
-24.5	34.5	1.0715329843715253e-12
-24.5	35.	5.252334545051191e-13
-24.5	35.5	2.493113290589234e-13
-24.5	36.	1.1429636758208e-13
-24.5	36.5	5.045393837039409e-14
-24.5	37.	2.1368194393831093e-14
-24.5	37.5	8.645516766929214e-15
-24.5	38.	3.3244398014812884e-15
-24.5	38.5	1.2072337490055196e-15
-24.5	39.	4.107246463137597e-16
-24.5	39.5	1.2958378831764083e-16
-24.5	40.	3.7401981711108e-17
-24.	-40.	9.385686983403738e-17
-24.	-39.5	3.1007077239409413e-16
-24.	-39.	9.444337835284117e-16
-24.	-38.5	2.683072598473956e-15
-24.	-38.	7.173149692999024e-15
-24.	-37.5	1.8174236673655382e-14
-24.	-37.	4.388690733774971e-14
-24.	-36.5	1.0147795029707516e-13
-24.	-36.	2.2555749323377237e-13
-24.	-35.5	4.835287174095004e-13
-24.	-35.	1.0025148472809575e-12
-24.	-34.5	2.0152122278030545e-12
-24.	-34.	3.935814425017558e-12
-24.	-33.5	7.48243301161819e-12
-24.	-33.	1.3869562793917587e-11
-24.	-32.5	2.5103440890228336e-11
-24.	-32.	4.4424908035250654e-11
-24.	-31.5	7.695873942548058e-11
-24.	-31.	1.3064530106078245e-10
-24.	-30.5	2.1754943066646323e-10
-24.	-30.	3.556618690151079e-10
-24.	-29.5	5.713291318365137e-10
-24.	-29.	9.024666403461299e-10
-24.	-28.5	1.4027249066771576e-9
-24.	-28.	2.146786794559401e-9
-24.	-27.5	3.236972167589205e-9
-24.	-27.	4.811311243034964e-9
-24.	-26.5	7.0532164323988935e-9
-24.	-26.	1.0202831556295331e-8
-24.	-25.5	1.4570065087143198e-8
-24.	-25.	2.0549219751453122e-8
-24.	-24.5	2.8635015282707542e-8
-24.	-24.	3.943966714823165e-8
-24.	-23.5	5.371053658345267e-8
-24.	-23.	7.234771329736513e-8
-24.	-22.5	9.642074077643165e-8
-24.	-22.	1.2718355581251573e-7
-24.	-21.5	1.6608660031669278e-7
-24.	-21.	2.1478498648813437e-7
-24.	-20.5	2.7514156714507724e-7
-24.	-20.	3.492237910093883e-7
-24.	-19.5	4.392933148888659e-7
-24.	-19.	5.477875045045991e-7
-24.	-18.5	6.772921825583501e-7
-24.	-18.	8.30505271454557e-7
-24.	-17.5	1.010191319324714e-6
-24.	-17.	1.2191272775728395e-6
-24.	-16.5	1.4600402996827596e-6
-24.	-16.	1.7355387324703066e-6
-24.	-15.5	2.0480378538209406e-6
-24.	-15.	2.3996822513474146e-6
-24.	-14.5	2.792267015983554e-6
-24.	-14.	3.227160125597233e-6
-24.	-13.5	3.705228503260967e-6
-24.	-13.	4.226770244597783e-6
-24.	-12.5	4.791455415821934e-6
-24.	-12.	5.398277631548918e-6
-24.	-11.5	6.045518337406508e-6
-24.	-11.	6.730725360020603e-6
-24.	-10.5	7.45070686309832e-6
-24.	-10.	8.201541382896107e-6
-24.	-9.5	8.9786041306694e-6
-24.	-9.	9.776609265252506e-6
-24.	-8.5	0.000010589667376118874
-24.	-8.	0.000011411356994299143
-24.	-7.5	0.000012234808580416424
-24.	-7.	0.000013052799137071598
-24.	-6.5	0.000013857855363959441
[truncated: 22,311 more rows]
