# Supplementary material for: Myosin V executes steps of variable length via structurally constrained diffusion
Source: eLife. 2020 Jan 15;9:e51569. doi: 10.7554/eLife.51569 (PMC7054003; doi:10.7554/eLife.51569)
Supplement: Source data 1. [file elife-51569-data1.zip › myosin_elife_source_data/Figure 3/theory_diffusion_contours/theoryFreeDiffxy.txt]

-15.	-55.	2.1826080285137154e-11
-15.	-54.5	2.8934623825378884e-11
-15.	-54.	3.809539623144901e-11
-15.	-53.5	4.982823810894434e-11
-15.	-53.	6.476664189739825e-11
-15.	-52.5	8.367860775187655e-11
-15.	-52.	1.0749051965644912e-10
-15.	-51.5	1.3731435275688114e-10
-15.	-51.	1.7447851707130728e-10
-15.	-50.5	2.2056263899949634e-10
-15.	-50.	2.774365847684034e-10
-15.	-49.5	3.4730401652586847e-10
-15.	-49.	4.327507547926397e-10
-15.	-48.5	5.367981951230243e-10
-15.	-48.	6.629619307180156e-10
-15.	-47.5	8.153161065230682e-10
-15.	-47.	9.98562741726731e-10
-15.	-46.5	1.2181072017830875e-9
-15.	-46.	1.4801389473011883e-9
-15.	-45.5	1.7917177518022737e-9
-15.	-45.	2.1608655008592264e-9
-15.	-44.5	2.5966607990355705e-9
-15.	-44.	3.109341788966312e-9
-15.	-43.5	3.710408786381828e-9
-15.	-43.	4.412731605525735e-9
-15.	-42.5	5.230658329878691e-9
-15.	-42.	6.180123997688407e-9
-15.	-41.5	7.278761937514044e-9
-15.	-41.	8.546005930484312e-9
-15.	-40.5	1.0003194805901139e-8
-15.	-40.	1.1673667472082751e-8
-15.	-39.5	1.3582850041794128e-8
-15.	-39.	1.5758331926530785e-8
-15.	-38.5	1.8229928220513787e-8
-15.	-38.	2.102972551388984e-8
-15.	-37.5	2.419210811848e-8
-15.	-37.	2.7753761566361795e-8
-15.	-36.5	3.175365016028347e-8
-15.	-36.	3.623296532484859e-8
-15.	-35.5	4.123504153871499e-8
-15.	-35.	4.68052367314483e-8
-15.	-34.5	5.299077421527023e-8
-15.	-34.	5.984054350301975e-8
-15.	-33.5	6.740485775027441e-8
-15.	-33.	7.573516606218821e-8
-15.	-32.5	8.488371953340748e-8
-15.	-32.	9.490319064964697e-8
-15.	-31.5	1.0584624657652167e-7
-15.	-31.	1.1776507789538736e-7
-15.	-30.5	1.3071088551235415e-7
-15.	-30.	1.44733329753633e-7
-15.	-29.5	1.59879947047904e-7
-15.	-29.	1.7619554105438632e-7
-15.	-28.5	1.9372155658194302e-7
-15.	-28.	2.1249544610507857e-7
-15.	-27.5	2.3255004004842068e-7
-15.	-27.	2.539129331997684e-7
-15.	-26.5	2.7660590052823467e-7
-15.	-26.	3.0064435622450486e-7
-15.	-25.5	3.260368698375298e-7
-15.	-25.	3.5278475285383244e-7
-15.	-24.5	3.8088172786678064e-7
-15.	-24.	4.1031369055961097e-7
-15.	-23.5	4.41058572071932e-7
-15.	-23.	4.7308630599453796e-7
-15.	-22.5	5.063589003809616e-7
-15.	-22.	5.408306110091118e-7
-15.	-21.5	5.764482079688762e-7
-15.	-21.	6.131513239198688e-7
-15.	-20.5	6.508728693934041e-7
-15.	-20.	6.895394987603313e-7
-15.	-19.5	7.290721101931869e-7
-15.	-19.	7.693863641479854e-7
-15.	-18.5	8.103932076187692e-7
-15.	-18.	8.519993949755274e-7
-15.	-17.5	8.941080002326603e-7
-15.	-17.	9.366189191920078e-7
-15.	-16.5	9.794293635940007e-7
-15.	-16.	1.022434342364063e-6
-15.	-15.5	1.0655271499113536e-6
-15.	-15.	1.1085998364943385e-6
-15.	-14.5	1.1515436785825214e-6
-15.	-14.	1.1942496379288272e-6
-15.	-13.5	1.2366088067663907e-6
-15.	-13.	1.2785128353937704e-6
-15.	-12.5	1.3198543393619648e-6
-15.	-12.	1.360527284701572e-6
-15.	-11.5	1.4004273506822362e-6
-15.	-11.	1.439452270340562e-6
-15.	-10.5	1.477502149248205e-6
-15.	-10.	1.5144797642180474e-6
-15.	-9.5	1.5502908356294347e-6
-15.	-9.	1.584844292991609e-6
-15.	-8.5	1.618052504365789e-6
-15.	-8.	1.6498315002444126e-6
-15.	-7.5	1.6801011726135308e-6
-15.	-7.	1.7087854590841095e-6
-15.	-6.5	1.7358125094776458e-6
-15.	-6.	1.7611148407140954e-6
-15.	-5.5	1.7846294691411486e-6
-15.	-5.	1.8062980368411988e-6
-15.	-4.5	1.8260669208250207e-6
-15.	-4.	1.8438873306703468e-6
-15.	-3.5	1.8597153945211676e-6
-15.	-3.	1.8735122341208975e-6
-15.	-2.5	1.8852440294972949e-6
-15.	-2.	1.894882073856363e-6
-15.	-1.5	1.9024028191769722e-6
-15.	-1.	1.907787912928645e-6
-15.	-0.5	1.911024226262324e-6
-15.	0.	1.9121038739487915e-6
-15.	0.5	1.911024226262324e-6
-15.	1.	1.907787912928645e-6
-15.	1.5	1.9024028191769722e-6
-15.	2.	1.894882073856363e-6
-15.	2.5	1.8852440294972949e-6
-15.	3.	1.8735122341208975e-6
-15.	3.5	1.8597153945211676e-6
-15.	4.	1.8438873306703468e-6
-15.	4.5	1.8260669208250207e-6
-15.	5.	1.8062980368411988e-6
-15.	5.5	1.7846294691411486e-6
-15.	6.	1.7611148407140954e-6
-15.	6.5	1.7358125094776458e-6
-15.	7.	1.7087854590841095e-6
-15.	7.5	1.6801011726135308e-6
-15.	8.	1.6498315002444126e-6
-15.	8.5	1.618052504365789e-6
-15.	9.	1.584844292991609e-6
-15.	9.5	1.5502908356294347e-6
-15.	10.	1.5144797642180474e-6
-15.	10.5	1.477502149248205e-6
-15.	11.	1.439452270340562e-6
-15.	11.5	1.4004273506822362e-6
-15.	12.	1.360527284701572e-6
-15.	12.5	1.3198543393619648e-6
-15.	13.	1.2785128353937704e-6
-15.	13.5	1.2366088067663907e-6
-15.	14.	1.1942496379288272e-6
-15.	14.5	1.1515436785825214e-6
-15.	15.	1.1085998364943385e-6
-15.	15.5	1.0655271499113536e-6
-15.	16.	1.022434342364063e-6
-15.	16.5	9.794293635940007e-7
-15.	17.	9.366189191920078e-7
-15.	17.5	8.941080002326603e-7
-15.	18.	8.519993949755274e-7
-15.	18.5	8.103932076187692e-7
-15.	19.	7.693863641479854e-7
-15.	19.5	7.290721101931869e-7
-15.	20.	6.895394987603313e-7
-15.	20.5	6.508728693934041e-7
-15.	21.	6.131513239198688e-7
-15.	21.5	5.764482079688762e-7
-15.	22.	5.408306110091118e-7
-15.	22.5	5.063589003809616e-7
-15.	23.	4.7308630599453796e-7
-15.	23.5	4.41058572071932e-7
-15.	24.	4.1031369055961097e-7
-15.	24.5	3.8088172786678064e-7
-15.	25.	3.5278475285383244e-7
-15.	25.5	3.260368698375298e-7
-15.	26.	3.0064435622450486e-7
-15.	26.5	2.7660590052823467e-7
-15.	27.	2.539129331997684e-7
-15.	27.5	2.3255004004842068e-7
-15.	28.	2.1249544610507857e-7
-15.	28.5	1.9372155658194302e-7
-15.	29.	1.7619554105438632e-7
-15.	29.5	1.59879947047904e-7
-15.	30.	1.44733329753633e-7
-15.	30.5	1.3071088551235415e-7
-15.	31.	1.1776507789538736e-7
-15.	31.5	1.0584624657652167e-7
-15.	32.	9.490319064964697e-8
-15.	32.5	8.488371953340748e-8
-15.	33.	7.573516606218821e-8
-15.	33.5	6.740485775027441e-8
-15.	34.	5.984054350301975e-8
-15.	34.5	5.299077421527023e-8
-15.	35.	4.68052367314483e-8
-15.	35.5	4.123504153871499e-8
-15.	36.	3.623296532484859e-8
-15.	36.5	3.175365016028347e-8
-15.	37.	2.7753761566361795e-8
-15.	37.5	2.419210811848e-8
-15.	38.	2.102972551388984e-8
-15.	38.5	1.8229928220513787e-8
-15.	39.	1.5758331926530785e-8
-15.	39.5	1.3582850041794128e-8
-15.	40.	1.1673667472082751e-8
-15.	40.5	1.0003194805901139e-8
-15.	41.	8.546005930484312e-9
-15.	41.5	7.278761937514044e-9
-15.	42.	6.180123997688407e-9
-15.	42.5	5.230658329878691e-9
-15.	43.	4.412731605525735e-9
-15.	43.5	3.710408786381828e-9
-15.	44.	3.109341788966312e-9
-15.	44.5	2.5966607990355705e-9
-15.	45.	2.1608655008592264e-9
-15.	45.5	1.7917177518022737e-9
-15.	46.	1.4801389473011883e-9
-15.	46.5	1.2181072017830875e-9
-15.	47.	9.98562741726731e-10
-15.	47.5	8.153161065230682e-10
-15.	48.	6.629619307180156e-10
-15.	48.5	5.367981951230243e-10
-15.	49.	4.327507547926397e-10
-15.	49.5	3.4730401652586847e-10
-15.	50.	2.774365847684034e-10
-15.	50.5	2.2056263899949634e-10
-15.	51.	1.7447851707130728e-10
-15.	51.5	1.3731435275688114e-10
-15.	52.	1.0749051965644912e-10
-15.	52.5	8.367860775187655e-11
-15.	53.	6.476664189739825e-11
-15.	53.5	4.982823810894434e-11
-15.	54.	3.809539623144901e-11
-15.	54.5	2.8934623825378884e-11
-15.	55.	2.1826080285137154e-11
-14.5	-55.	2.8374099545912514e-11
-14.5	-54.5	3.757769936012652e-11
-14.5	-54.	4.942860584525897e-11
-14.5	-53.5	6.459517254502841e-11
-14.5	-53.	8.389144599832977e-11
-14.5	-52.5	1.083038214537245e-10
-14.5	-52.	1.3902156269960833e-10
-14.5	-51.5	1.774715648759135e-10
-14.5	-51.	2.2535775559533968e-10
-14.5	-50.5	2.8470551404508426e-10
-14.5	-50.	3.5791149700583885e-10
-14.5	-49.5	4.47799240276904e-10
-14.5	-49.	5.576808831748478e-10
-14.5	-48.5	6.914252645538207e-10
-14.5	-48.	8.53533045044179e-10
-14.5	-47.5	1.049218127072906e-9
-14.5	-47.	1.2844967329894981e-9
-14.5	-46.5	1.5662832985755721e-9
-14.5	-46.	1.9024934762700916e-9
-14.5	-45.5	2.302154015035745e-9
-14.5	-45.	2.7755197016393593e-9
-14.5	-44.5	3.3341939275224915e-9
-14.5	-44.	3.991259492121762e-9
-14.5	-43.5	4.761409270255194e-9
-14.5	-43.	5.6610826856890095e-9
-14.5	-42.5	6.708603929193212e-9
-14.5	-42.	7.924319964257133e-9
-14.5	-41.5	9.330741541473237e-9
-14.5	-41.	1.0952672673234408e-8
-14.5	-40.5	1.2817342571193185e-8
-14.5	-40.	1.495452523784041e-8
-14.5	-39.5	1.7396648540817663e-8
-14.5	-39.	2.017888873722302e-8
-14.5	-38.5	2.3339246936605325e-8
-14.5	-38.	2.691860374691238e-8
-14.5	-37.5	3.096074813517314e-8
-14.5	-37.	3.551237636474298e-8
-14.5	-36.5	4.0623056755352785e-8
-14.5	-36.	4.634515596399058e-8
-14.5	-35.5	5.273372256141034e-8
-14.5	-35.	5.984632346176934e-8
-14.5	-34.5	6.774283022161849e-8
-14.5	-34.	7.648515016498182e-8
-14.5	-33.5	8.613690084907543e-8
-14.5	-33.	9.676302463380483e-8
-14.5	-32.5	1.0842934219121016e-7
-14.5	-32.	1.2120204449007863e-7
-14.5	-31.5	1.3514712407867063e-7
-14.5	-31.	1.5032974793382365e-7
-14.5	-30.5	1.6681357578663867e-7
-14.5	-30.	1.8466002965923183e-7
-14.5	-29.5	2.0392752232670038e-7
-14.5	-29.	2.246706545109811e-7
-14.5	-28.5	2.469393927576241e-7
-14.5	-28.	2.7077824206040247e-7
-14.5	-27.5	2.9622542927677674e-7
-14.5	-27.	3.2331211509046963e-7
-14.5	-26.5	3.520616535748091e-7
-14.5	-26.	3.824889191238013e-7
-14.5	-25.5	4.145997204708988e-7
-14.5	-25.	4.4839032053797853e-7
-14.5	-24.5	4.838470788056667e-7
-14.5	-24.	5.209462296797111e-7
-14.5	-23.5	5.596538059389826e-7
-14.5	-23.	5.999257108956954e-7
-14.5	-22.5	6.417079366391859e-7
-14.5	-22.	6.849369190437258e-7
-14.5	-21.5	7.29540013764859e-7
-14.5	-21.	7.75436071766344e-7
-14.5	-20.5	8.225360888932418e-7
-14.5	-20.	8.707439022149479e-7
-14.5	-19.5	9.199569066830979e-7
-14.5	-19.	9.700667693536687e-7
-14.5	-18.5	1.0209601242685273e-6
-14.5	-18.	1.072519238426555e-6
-14.5	-17.5	1.1246226466164024e-6
-14.5	-17.	1.1771457588312014e-6
-14.5	-16.5	1.229961448754235e-6
-14.5	-16.	1.2829406222231e-6
-14.5	-15.5	1.3359527927843075e-6
-14.5	-15.	1.388866634472677e-6
-14.5	-14.5	1.4415505326799049e-6
-14.5	-14.	1.4938731172922007e-6
-14.5	-13.5	1.5457037733276911e-6
-14.5	-13.	1.596913123850236e-6
-14.5	-12.5	1.6473734822463081e-6
-14.5	-12.	1.6969592731508904e-6
-14.5	-11.5	1.7455474242321388e-6
-14.5	-11.	1.793017722166755e-6
-14.5	-10.5	1.8392531548674943e-6
-14.5	-10.	1.884140213092665e-6
-14.5	-9.5	1.927569177607932e-6
-14.5	-9.	1.969434372060181e-6
-14.5	-8.5	2.0096344049391678e-6
-14.5	-8.	2.048072380932674e-6
-14.5	-7.5	2.0846560945307105e-6
-14.5	-7.	2.119298208244489e-6
-14.5	-6.5	2.151916403922815e-6
-14.5	-6.	2.1824335264007384e-6
-14.5	-5.5	2.2107777070583476e-6
-14.5	-5.	2.23688247396676e-6
-14.5	-4.5	2.260686848810929e-6
-14.5	-4.	2.2821354316443693e-6
-14.5	-3.5	2.301178474461333e-6
-14.5	-3.	2.317771944495288e-6
-14.5	-2.5	2.3318775780702883e-6
-14.5	-2.	2.343462925744587e-6
-14.5	-1.5	2.3525013893945943e-6
-14.5	-1.	2.358972251792749e-6
-14.5	-0.5	2.3628606991355326e-6
-14.5	0.	2.3641578368786765e-6
-14.5	0.5	2.3628606991355326e-6
-14.5	1.	2.358972251792749e-6
-14.5	1.5	2.3525013893945943e-6
-14.5	2.	2.343462925744587e-6
-14.5	2.5	2.3318775780702883e-6
-14.5	3.	2.317771944495288e-6
-14.5	3.5	2.301178474461333e-6
-14.5	4.	2.2821354316443693e-6
-14.5	4.5	2.260686848810929e-6
-14.5	5.	2.23688247396676e-6
-14.5	5.5	2.2107777070583476e-6
-14.5	6.	2.1824335264007384e-6
-14.5	6.5	2.151916403922815e-6
-14.5	7.	2.119298208244489e-6
-14.5	7.5	2.0846560945307105e-6
-14.5	8.	2.048072380932674e-6
-14.5	8.5	2.0096344049391678e-6
-14.5	9.	1.969434372060181e-6
-14.5	9.5	1.927569177607932e-6
-14.5	10.	1.884140213092665e-6
-14.5	10.5	1.8392531548674943e-6
-14.5	11.	1.793017722166755e-6
-14.5	11.5	1.7455474242321388e-6
-14.5	12.	1.6969592731508904e-6
-14.5	12.5	1.6473734822463081e-6
-14.5	13.	1.596913123850236e-6
-14.5	13.5	1.5457037733276911e-6
-14.5	14.	1.4938731172922007e-6
-14.5	14.5	1.4415505326799049e-6
-14.5	15.	1.388866634472677e-6
-14.5	15.5	1.3359527927843075e-6
-14.5	16.	1.2829406222231e-6
-14.5	16.5	1.229961448754235e-6
-14.5	17.	1.1771457588312014e-6
-14.5	17.5	1.1246226466164024e-6
-14.5	18.	1.072519238426555e-6
-14.5	18.5	1.0209601242685273e-6
-14.5	19.	9.700667693536687e-7
-14.5	19.5	9.199569066830979e-7
-14.5	20.	8.707439022149479e-7
-14.5	20.5	8.225360888932418e-7
-14.5	21.	7.75436071766344e-7
-14.5	21.5	7.29540013764859e-7
-14.5	22.	6.849369190437258e-7
-14.5	22.5	6.417079366391859e-7
-14.5	23.	5.999257108956954e-7
-14.5	23.5	5.596538059389826e-7
-14.5	24.	5.209462296797111e-7
-14.5	24.5	4.838470788056667e-7
-14.5	25.	4.4839032053797853e-7
-14.5	25.5	4.145997204708988e-7
-14.5	26.	3.824889191238013e-7
-14.5	26.5	3.520616535748091e-7
-14.5	27.	3.2331211509046963e-7
-14.5	27.5	2.9622542927677674e-7
-14.5	28.	2.7077824206040247e-7
-14.5	28.5	2.469393927576241e-7
-14.5	29.	2.246706545109811e-7
-14.5	29.5	2.0392752232670038e-7
-14.5	30.	1.8466002965923183e-7
-14.5	30.5	1.6681357578663867e-7
-14.5	31.	1.5032974793382365e-7
-14.5	31.5	1.3514712407867063e-7
-14.5	32.	1.2120204449007863e-7
-14.5	32.5	1.0842934219121016e-7
-14.5	33.	9.676302463380483e-8
-14.5	33.5	8.613690084907543e-8
-14.5	34.	7.648515016498182e-8
-14.5	34.5	6.774283022161849e-8
-14.5	35.	5.984632346176934e-8
-14.5	35.5	5.273372256141034e-8
-14.5	36.	4.634515596399058e-8
-14.5	36.5	4.0623056755352785e-8
-14.5	37.	3.551237636474298e-8
-14.5	37.5	3.096074813517314e-8
-14.5	38.	2.691860374691238e-8
-14.5	38.5	2.3339246936605325e-8
-14.5	39.	2.017888873722302e-8
-14.5	39.5	1.7396648540817663e-8
-14.5	40.	1.495452523784041e-8
-14.5	40.5	1.2817342571193185e-8
-14.5	41.	1.0952672673234408e-8
-14.5	41.5	9.330741541473237e-9
-14.5	42.	7.924319964257133e-9
-14.5	42.5	6.708603929193212e-9
-14.5	43.	5.6610826856890095e-9
-14.5	43.5	4.761409270255194e-9
-14.5	44.	3.991259492121762e-9
-14.5	44.5	3.3341939275224915e-9
-14.5	45.	2.7755197016393593e-9
-14.5	45.5	2.302154015035745e-9
-14.5	46.	1.9024934762700916e-9
-14.5	46.5	1.5662832985755721e-9
-14.5	47.	1.2844967329894981e-9
-14.5	47.5	1.049218127072906e-9
-14.5	48.	8.53533045044179e-10
-14.5	48.5	6.914252645538207e-10
-14.5	49.	5.576808831748478e-10
-14.5	49.5	4.47799240276904e-10
-14.5	50.	3.5791149700583885e-10
-14.5	50.5	2.8470551404508426e-10
-14.5	51.	2.2535775559533968e-10
-14.5	51.5	1.774715648759135e-10
-14.5	52.	1.3902156269960833e-10
-14.5	52.5	1.083038214537245e-10
-14.5	53.	8.389144599832977e-11
-14.5	53.5	6.459517254502841e-11
-14.5	54.	4.942860584525897e-11
-14.5	54.5	3.757769936012652e-11
-14.5	55.	2.8374099545912514e-11
-14.	-55.	3.675597702072272e-11
-14.	-54.5	4.863142914650953e-11
-14.	-54.	6.391049811669743e-11
-14.	-53.5	8.344968983510625e-11
-14.	-53.	1.0829167103378447e-10
-14.	-52.5	1.3969923575421806e-10
-14.	-52.	1.7919418437807517e-10
-14.	-51.5	2.2860159975819348e-10
-14.	-51.	2.9010001012560955e-10
-14.	-50.5	3.66277930761355e-10
-14.	-50.	4.6019727079914396e-10
-14.	-49.5	5.754640732496247e-10
-14.	-49.	7.163070274382742e-10
-14.	-48.5	8.876640689232295e-10
-14.	-48.	1.0952778835059509e-9
-14.	-47.5	1.3457994144432045e-9
-14.	-47.	1.646901060434831e-9
-14.	-46.5	2.0073985135904524e-9
-14.	-46.	2.4373815944495252e-9
-14.	-45.5	2.9483543351632028e-9
-14.	-45.	3.553380630669246e-9
-14.	-44.5	4.2672428529519776e-9
-14.	-44.	5.106602088039775e-9
-14.	-43.5	6.090166612128743e-9
-14.	-43.	7.2388641871823244e-9
-14.	-42.5	8.576016020144475e-9
-14.	-42.	1.0127516056526071e-8
-14.	-41.5	1.192199921045219e-8
-14.	-41.	1.3991014270998218e-8
-14.	-40.5	1.636918471869224e-8
-14.	-40.	1.9094359365444064e-8
-14.	-39.5	2.2207748068913e-8
-14.	-39.	2.5754038286064552e-8
-14.	-38.5	2.9781487874214026e-8
-14.	-38.	3.434198921912281e-8
-14.	-37.5	3.949109948115823e-8
-14.	-37.	4.5288031516353e-8
-14.	-36.5	5.179559986543681e-8
-14.	-36.	5.9080116128454804e-8
-14.	-35.5	6.721122807515713e-8
-14.	-35.	7.626169708122377e-8
-14.	-34.5	8.63071081727441e-8
-14.	-34.	9.742550963072229e-8
-14.	-33.5	1.096969754444861e-7
-14.	-33.	1.2320309026711491e-7
-14.	-32.5	1.3802635333919797e-7
-14.	-32.	1.5424950146466847e-7
-14.	-31.5	1.7195475222579824e-7
-14.	-31.	1.9122297072238555e-7
-14.	-30.5	2.1213276543258622e-7
-14.	-30.	2.347595213808109e-7
-14.	-29.5	2.5917438162585435e-7
-14.	-29.	2.854431910901539e-7
-14.	-28.5	3.1362541984968357e-7
-14.	-28.	3.4377308607007724e-7
-14.	-27.5	3.7592970164637003e-7
-14.	-27.	4.1012926607923386e-7
-14.	-26.5	4.4639533595908894e-7
-14.	-26.	4.847401983586553e-7
-14.	-25.5	5.251641761648449e-7
-14.	-25.	5.676550916295948e-7
-14.	-24.5	6.121879109453546e-7
-14.	-24.	6.587245873019033e-7
-14.	-23.5	7.072141126487634e-7
-14.	-23.	7.575927794666494e-7
-14.	-22.5	8.09784643710576e-7
-14.	-22.	8.637021694160524e-7
-14.	-21.5	9.192470254235119e-7
-14.	-21.	9.763109962988059e-7
-14.	-20.5	1.034776964347383e-6
-14.	-20.	1.0945199185122854e-6
-14.	-19.5	1.1554079498330113e-6
-14.	-19.	1.2173032015911564e-6
-14.	-18.5	1.2800627544718738e-6
-14.	-18.	1.3435394407987115e-6
-14.	-17.5	1.4075825945954716e-6
-14.	-17.	1.4720387530418618e-6
-14.	-16.5	1.536752329756193e-6
-14.	-16.	1.6015662657829398e-6
-14.	-15.5	1.666322693106495e-6
-14.	-15.	1.730863573472196e-6
-14.	-14.5	1.7950313334097323e-6
-14.	-14.	1.8586694720008181e-6
-14.	-13.5	1.9216231329366897e-6
-14.	-13.	1.9837396342998367e-6
-14.	-12.5	2.044868955812873e-6
-14.	-12.	2.1048641753437413e-6
-14.	-11.5	2.1635818827604103e-6
-14.	-11.	2.220882541053593e-6
-14.	-10.5	2.2766308226548553e-6
-14.	-10.	2.3306959128451614e-6
-14.	-9.5	2.382951783715295e-6
-14.	-9.	2.4332774403584613e-6
-14.	-8.5	2.48155714101529e-6
-14.	-8.	2.5276805919993277e-6
-14.	-7.5	2.571543124931551e-6
-14.	-7.	2.6130458435735e-6
-14.	-6.5	2.6520957615779435e-6
-14.	-6.	2.6886059180135107e-6
-14.	-5.5	2.7224954783092074e-6
-14.	-5.	2.753689821162213e-6
-14.	-4.5	2.7821206128770745e-6
-14.	-4.	2.807725870507474e-6
-14.	-3.5	2.830450015068463e-6
-14.	-3.	2.8502439159783074e-6
-14.	-2.5	2.867064927775929e-6
-14.	-2.	2.880876920043429e-6
-14.	-1.5	2.8916503013437656e-6
-14.	-1.	2.899362037862161e-6
-14.	-0.5	2.903995667316546e-6
-14.	0.	2.905541308577994e-6
-14.	0.5	2.903995667316546e-6
-14.	1.	2.899362037862161e-6
-14.	1.5	2.8916503013437656e-6
-14.	2.	2.880876920043429e-6
-14.	2.5	2.867064927775929e-6
-14.	3.	2.8502439159783074e-6
-14.	3.5	2.830450015068463e-6
-14.	4.	2.807725870507474e-6
-14.	4.5	2.7821206128770745e-6
-14.	5.	2.753689821162213e-6
-14.	5.5	2.7224954783092074e-6
-14.	6.	2.6886059180135107e-6
-14.	6.5	2.6520957615779435e-6
-14.	7.	2.6130458435735e-6
-14.	7.5	2.571543124931551e-6
-14.	8.	2.5276805919993277e-6
-14.	8.5	2.48155714101529e-6
-14.	9.	2.4332774403584613e-6
-14.	9.5	2.382951783715295e-6
-14.	10.	2.3306959128451614e-6
-14.	10.5	2.2766308226548553e-6
-14.	11.	2.220882541053593e-6
-14.	11.5	2.1635818827604103e-6
-14.	12.	2.1048641753437413e-6
-14.	12.5	2.044868955812873e-6
-14.	13.	1.9837396342998367e-6
-14.	13.5	1.9216231329366897e-6
-14.	14.	1.8586694720008181e-6
-14.	14.5	1.7950313334097323e-6
-14.	15.	1.730863573472196e-6
-14.	15.5	1.666322693106495e-6
-14.	16.	1.6015662657829398e-6
-14.	16.5	1.536752329756193e-6
-14.	17.	1.4720387530418618e-6
-14.	17.5	1.4075825945954716e-6
-14.	18.	1.3435394407987115e-6
-14.	18.5	1.2800627544718738e-6
-14.	19.	1.2173032015911564e-6
-14.	19.5	1.1554079498330113e-6
-14.	20.	1.0945199185122854e-6
-14.	20.5	1.034776964347383e-6
-14.	21.	9.763109962988059e-7
-14.	21.5	9.192470254235119e-7
-14.	22.	8.637021694160524e-7
-14.	22.5	8.09784643710576e-7
-14.	23.	7.575927794666494e-7
-14.	23.5	7.072141126487634e-7
-14.	24.	6.587245873019033e-7
-14.	24.5	6.121879109453546e-7
-14.	25.	5.676550916295948e-7
-14.	25.5	5.251641761648449e-7
-14.	26.	4.847401983586553e-7
-14.	26.5	4.4639533595908894e-7
-14.	27.	4.1012926607923386e-7
-14.	27.5	3.7592970164637003e-7
-14.	28.	3.4377308607007724e-7
-14.	28.5	3.1362541984968357e-7
-14.	29.	2.854431910901539e-7
-14.	29.5	2.5917438162585435e-7
-14.	30.	2.347595213808109e-7
-14.	30.5	2.1213276543258622e-7
-14.	31.	1.9122297072238555e-7
-14.	31.5	1.7195475222579824e-7
-14.	32.	1.5424950146466847e-7
-14.	32.5	1.3802635333919797e-7
-14.	33.	1.2320309026711491e-7
-14.	33.5	1.096969754444861e-7
-14.	34.	9.742550963072229e-8
-14.	34.5	8.63071081727441e-8
-14.	35.	7.626169708122377e-8
-14.	35.5	6.721122807515713e-8
-14.	36.	5.9080116128454804e-8
-14.	36.5	5.179559986543681e-8
-14.	37.	4.5288031516353e-8
-14.	37.5	3.949109948115823e-8
-14.	38.	3.434198921912281e-8
-14.	38.5	2.9781487874214026e-8
-14.	39.	2.5754038286064552e-8
-14.	39.5	2.2207748068913e-8
-14.	40.	1.9094359365444064e-8
-14.	40.5	1.636918471869224e-8
-14.	41.	1.3991014270998218e-8
-14.	41.5	1.192199921045219e-8
-14.	42.	1.0127516056526071e-8
-14.	42.5	8.576016020144475e-9
-14.	43.	7.2388641871823244e-9
-14.	43.5	6.090166612128743e-9
-14.	44.	5.106602088039775e-9
-14.	44.5	4.2672428529519776e-9
-14.	45.	3.553380630669246e-9
-14.	45.5	2.9483543351632028e-9
-14.	46.	2.4373815944495252e-9
-14.	46.5	2.0073985135904524e-9
-14.	47.	1.646901060434831e-9
-14.	47.5	1.3457994144432045e-9
-14.	48.	1.0952778835059509e-9
-14.	48.5	8.876640689232295e-10
-14.	49.	7.163070274382742e-10
-14.	49.5	5.754640732496247e-10
-14.	50.	4.6019727079914396e-10
-14.	50.5	3.66277930761355e-10
-14.	51.	2.9010001012560955e-10
-14.	51.5	2.2860159975819348e-10
-14.	52.	1.7919418437807517e-10
-14.	52.5	1.3969923575421806e-10
-14.	53.	1.0829167103378447e-10
-14.	53.5	8.344968983510625e-11
-14.	54.	6.391049811669743e-11
-14.	54.5	4.863142914650953e-11
-14.	55.	3.675597702072272e-11
-13.5	-55.	4.744598754462366e-11
-13.5	-54.5	6.271675497003963e-11
-13.5	-54.	8.234901300469159e-11
-13.5	-53.5	1.0743681307969563e-10
-13.5	-53.	1.3931130523207594e-10
-13.5	-52.5	1.7958387871806964e-10
-13.5	-52.	2.3019552844576041e-10
-13.5	-51.5	2.934730581914574e-10
-13.5	-51.	3.7219273544852206e-10
-13.5	-50.5	4.69652021583089e-10
-13.5	-50.	5.897499893651477e-10
-13.5	-49.5	7.37077017703088e-10
-13.5	-49.	9.170143160933065e-10
-13.5	-48.5	1.135843675989223e-9
-13.5	-48.	1.4008684637458546e-9
-13.5	-47.5	1.7205447424678356e-9
-13.5	-47.	2.1046246091698256e-9
-13.5	-46.5	2.5643104387631306e-9
-13.5	-46.	3.1124204646144604e-9
-13.5	-45.5	3.763565980455609e-9
-13.5	-45.	4.534335615874488e-9
-13.5	-44.5	5.443495717797152e-9
-13.5	-44.	6.512192858388613e-9
-13.5	-43.5	7.764166522499262e-9
-13.5	-43.	9.225966456462437e-9
-13.5	-42.5	1.0927171932591968e-8
-13.5	-42.	1.2900617242990414e-8
-13.5	-41.5	1.518260328084599e-8
-13.5	-41.	1.781311416009591e-8
-13.5	-40.5	2.083601821246624e-8
-13.5	-40.	2.429925541217262e-8
-13.5	-39.5	2.8255005126262257e-8
-13.5	-39.	3.27598286748421e-8
-13.5	-38.5	3.7874780710684045e-8
-13.5	-38.	4.366548298665626e-8
-13.5	-37.5	5.020215368854251e-8
-13.5	-37.	5.7559585189042544e-8
-13.5	-36.5	6.581706284776244e-8
-13.5	-36.	7.505821736629642e-8
-13.5	-35.5	8.537080323445228e-8
-13.5	-35.	9.684639600353411e-8
-13.5	-34.5	1.0958000152831606e-7
-13.5	-34.	1.2366957096617358e-7
-13.5	-33.5	1.3921541624672163e-7
-13.5	-33.	1.5631952196578842e-7
-13.5	-32.5	1.7508475125028382e-7
-13.5	-32.	1.9561394511910756e-7
-13.5	-31.5	2.180089172572562e-7
-13.5	-31.	2.42369348943415e-7
-13.5	-30.5	2.6879159212837485e-7
-13.5	-30.	2.973673923343053e-7
-13.5	-29.5	3.2818254708650937e-7
-13.5	-29.	3.6131551991612257e-7
-13.5	-28.5	3.9683603445444843e-7
-13.5	-28.	4.3480367759220716e-7
-13.5	-27.5	4.752665448515886e-7
-13.5	-27.	5.182599646994651e-7
-13.5	-26.5	5.638053411330582e-7
-13.5	-26.	6.119091550543425e-7
-13.5	-25.5	6.625621642417286e-7
-13.5	-25.	7.157388386582228e-7
-13.5	-24.5	7.713970620018707e-7
-13.5	-24.	8.294781215534758e-7
-13.5	-23.5	8.899069965033083e-7
-13.5	-23.	9.525929404252237e-7
-13.5	-22.5	1.0174303371412546e-6
-13.5	-22.	1.0842997924531747e-6
-13.5	-21.5	1.153069408624049e-6
-13.5	-21.	1.2235961766226765e-6
-13.5	-20.5	1.2957274150808838e-6
-13.5	-20.	1.3693021864775964e-6
-13.5	-19.5	1.4441526314161016e-6
-13.5	-19.	1.5201051798922337e-6
-13.5	-18.5	1.5969816220095674e-6
-13.5	-18.	1.6746000451299504e-6
-13.5	-17.5	1.752775664751356e-6
-13.5	-17.	1.8313215878031816e-6
-13.5	-16.5	1.910049548507638e-6
-13.5	-16.	1.9887706321932985e-6
-13.5	-15.5	2.0672960274433266e-6
-13.5	-15.	2.145437755466283e-6
-13.5	-14.5	2.2230093916421924e-6
-13.5	-14.	2.2998267436673795e-6
-13.5	-13.5	2.3757084733115172e-6
-13.5	-13.	2.450476657500942e-6
-13.5	-12.5	2.5239572792526822e-6
-13.5	-12.	2.5959806834432533e-6
-13.5	-11.5	2.6663819654370378e-6
-13.5	-11.	2.7350013271749037e-6
-13.5	-10.5	2.801684392614065e-6
-13.5	-10.	2.866282487240586e-6
-13.5	-9.5	2.9286528840608494e-6
-13.5	-9.	2.9886590184699064e-6
-13.5	-8.5	3.0461706734361834e-6
-13.5	-8.	3.1010641436794406e-6
-13.5	-7.5	3.1532223655927353e-6
-13.5	-7.	3.202535036540698e-6
-13.5	-6.5	3.2488987096887926e-6
-13.5	-6.	3.2922168731193005e-6
-13.5	-5.5	3.3324000142142908e-6
-13.5	-5.	3.3693656712680495e-6
-13.5	-4.5	3.403038474159312e-6
-13.5	-4.	3.4333501757764855e-6
-13.5	-3.5	3.460239675747876e-6
-13.5	-3.	3.483653037884813e-6
-13.5	-2.5	3.503543502599656e-6
-13.5	-2.	3.519871495413244e-6
-13.5	-1.5	3.5326046325182102e-6
-13.5	-1.	3.54171772421595e-6
-13.5	-0.5	3.5471927768963037e-6
-13.5	0.	3.549018994080134e-6
-13.5	0.5	3.5471927768963037e-6
-13.5	1.	3.54171772421595e-6
-13.5	1.5	3.5326046325182102e-6
-13.5	2.	3.519871495413244e-6
-13.5	2.5	3.503543502599656e-6
-13.5	3.	3.483653037884813e-6
-13.5	3.5	3.460239675747876e-6
-13.5	4.	3.4333501757764855e-6
-13.5	4.5	3.403038474159312e-6
-13.5	5.	3.3693656712680495e-6
-13.5	5.5	3.3324000142142908e-6
-13.5	6.	3.2922168731193005e-6
-13.5	6.5	3.2488987096887926e-6
-13.5	7.	3.202535036540698e-6
-13.5	7.5	3.1532223655927353e-6
-13.5	8.	3.1010641436794406e-6
-13.5	8.5	3.0461706734361834e-6
-13.5	9.	2.9886590184699064e-6
-13.5	9.5	2.9286528840608494e-6
-13.5	10.	2.866282487240586e-6
-13.5	10.5	2.801684392614065e-6
-13.5	11.	2.7350013271749037e-6
-13.5	11.5	2.6663819654370378e-6
-13.5	12.	2.5959806834432533e-6
-13.5	12.5	2.5239572792526822e-6
-13.5	13.	2.450476657500942e-6
-13.5	13.5	2.3757084733115172e-6
-13.5	14.	2.2998267436673795e-6
-13.5	14.5	2.2230093916421924e-6
-13.5	15.	2.145437755466283e-6
-13.5	15.5	2.0672960274433266e-6
-13.5	16.	1.9887706321932985e-6
-13.5	16.5	1.910049548507638e-6
-13.5	17.	1.8313215878031816e-6
-13.5	17.5	1.752775664751356e-6
-13.5	18.	1.6746000451299504e-6
-13.5	18.5	1.5969816220095674e-6
-13.5	19.	1.5201051798922337e-6
-13.5	19.5	1.4441526314161016e-6
-13.5	20.	1.3693021864775964e-6
-13.5	20.5	1.2957274150808838e-6
-13.5	21.	1.2235961766226765e-6
-13.5	21.5	1.153069408624049e-6
-13.5	22.	1.0842997924531747e-6
-13.5	22.5	1.0174303371412546e-6
-13.5	23.	9.525929404252237e-7
-13.5	23.5	8.899069965033083e-7
-13.5	24.	8.294781215534758e-7
-13.5	24.5	7.713970620018707e-7
-13.5	25.	7.157388386582228e-7
-13.5	25.5	6.625621642417286e-7
-13.5	26.	6.119091550543425e-7
-13.5	26.5	5.638053411330582e-7
-13.5	27.	5.182599646994651e-7
-13.5	27.5	4.752665448515886e-7
-13.5	28.	4.3480367759220716e-7
-13.5	28.5	3.9683603445444843e-7
-13.5	29.	3.6131551991612257e-7
-13.5	29.5	3.2818254708650937e-7
-13.5	30.	2.973673923343053e-7
-13.5	30.5	2.6879159212837485e-7
-13.5	31.	2.42369348943415e-7
-13.5	31.5	2.180089172572562e-7
-13.5	32.	1.9561394511910756e-7
-13.5	32.5	1.7508475125028382e-7
-13.5	33.	1.5631952196578842e-7
-13.5	33.5	1.3921541624672163e-7
-13.5	34.	1.2366957096617358e-7
-13.5	34.5	1.0958000152831606e-7
-13.5	35.	9.684639600353411e-8
-13.5	35.5	8.537080323445228e-8
-13.5	36.	7.505821736629642e-8
-13.5	36.5	6.581706284776244e-8
-13.5	37.	5.7559585189042544e-8
-13.5	37.5	5.020215368854251e-8
-13.5	38.	4.366548298665626e-8
-13.5	38.5	3.7874780710684045e-8
-13.5	39.	3.27598286748421e-8
-13.5	39.5	2.8255005126262257e-8
-13.5	40.	2.429925541217262e-8
-13.5	40.5	2.083601821246624e-8
-13.5	41.	1.781311416009591e-8
-13.5	41.5	1.518260328084599e-8
-13.5	42.	1.2900617242990414e-8
-13.5	42.5	1.0927171932591968e-8
-13.5	43.	9.225966456462437e-9
-13.5	43.5	7.764166522499262e-9
-13.5	44.	6.512192858388613e-9
-13.5	44.5	5.443495717797152e-9
-13.5	45.	4.534335615874488e-9
-13.5	45.5	3.763565980455609e-9
-13.5	46.	3.1124204646144604e-9
-13.5	46.5	2.5643104387631306e-9
-13.5	47.	2.1046246091698256e-9
-13.5	47.5	1.7205447424678356e-9
-13.5	48.	1.4008684637458546e-9
-13.5	48.5	1.135843675989223e-9
-13.5	49.	9.170143160933065e-10
-13.5	49.5	7.37077017703088e-10
-13.5	50.	5.897499893651477e-10
-13.5	50.5	4.69652021583089e-10
-13.5	51.	3.7219273544852206e-10
-13.5	51.5	2.934730581914574e-10
-13.5	52.	2.3019552844576041e-10
-13.5	52.5	1.7958387871806964e-10
-13.5	53.	1.3931130523207594e-10
-13.5	53.5	1.0743681307969563e-10
-13.5	54.	8.234901300469159e-11
-13.5	54.5	6.271675497003963e-11
-13.5	55.	4.744598754462366e-11
-13.	-55.	6.102984504291606e-11
-13.	-54.5	8.059992080694593e-11
-13.	-54.	1.0574039823109397e-10
-13.	-53.5	1.378441959349809e-10
-13.	-53.	1.7860521883471774e-10
-13.	-52.5	2.3007297568137078e-10
-13.	-52.	2.9471505252829333e-10
-13.	-51.5	3.754882174363137e-10
-13.	-51.	4.759189244861308e-10
-13.	-50.5	6.001940041257094e-10
-13.	-50.	7.532623068577432e-10
-13.	-49.5	9.409480400685093e-10
-13.	-49.	1.1700763817198931e-9
-13.	-48.5	1.4486126241278295e-9
-13.	-48.	1.7858138368644133e-9
-13.	-47.5	2.192395453719693e-9
-13.	-47.	2.6807115766074212e-9
-13.	-46.5	3.2649496354363156e-9
-13.	-46.	3.9613399088102724e-9
-13.	-45.5	4.788375096037429e-9
-13.	-45.	5.767050030774824e-9
-13.	-44.5	6.921106372097704e-9
-13.	-44.	8.277291239515232e-9
-13.	-43.5	9.86562386687107e-9
-13.	-43.	1.1719668628838567e-8
-13.	-42.5	1.3876810199266686e-8
-13.	-42.	1.6378535888261725e-8
-13.	-41.5	1.9270700443452183e-8
-13.	-41.	2.2603796086038943e-8
-13.	-40.5	2.6433202346207324e-8
-13.	-40.	3.081941783477449e-8
-13.	-39.5	3.5828266123693234e-8
-13.	-39.	4.153106856977455e-8
-13.	-38.5	4.8004776285400836e-8
-13.	-38.	5.533205286992118e-8
-13.	-37.5	6.360129898744276e-8
-13.	-37.	7.290660943609151e-8
-13.	-36.5	8.334765302966995e-8
-13.	-36.	9.5029465438405e-8
-13.	-35.5	1.0806214514900297e-7
-13.	-35.	1.2256044294797066e-7
-13.	-34.5	1.3864323585302926e-7
-13.	-34.	1.5643287726655612e-7
-13.	-33.5	1.7605441635682218e-7
-13.	-33.	1.9763468134396985e-7
-13.	-32.5	2.2130122353491506e-7
-13.	-32.	2.4718112166839805e-7
-13.	-31.5	2.753996494448522e-7
-13.	-31.	3.0607881305910546e-7
-13.	-30.5	3.393357701400777e-7
-13.	-30.	3.752811467129857e-7
-13.	-29.5	4.1401727457608654e-7
-13.	-29.	4.556363777091893e-7
-13.	-28.5	5.002187428161579e-7
-13.	-28.	5.478309155710701e-7
-13.	-27.5	5.985239702068368e-7
-13.	-27.	6.523319052612857e-7
-13.	-26.5	7.092702219694894e-7
-13.	-26.	7.693347432514965e-7
-13.	-25.5	8.325007297156479e-7
-13.	-25.	8.987223438052129e-7
-13.	-24.5	9.6793250349233e-7
-13.	-24.	1.0400431523531537e-6
-13.	-23.5	1.114945953458697e-6
-13.	-23.	1.1925133909799516e-6
-13.	-22.5	1.272600237088176e-6
-13.	-22.	1.355045315370739e-6
-13.	-21.5	1.43967346842529e-6
-13.	-21.	1.526297620974185e-6
-13.	-20.5	1.6147208242700075e-6
-13.	-20.	1.7047381761051057e-6
-13.	-19.5	1.7961385340402009e-6
-13.	-19.	1.8887059756512468e-6
-13.	-18.5	1.9822210027996944e-6
-13.	-18.	2.076461528443702e-6
-13.	-17.5	2.1712037143315306e-6
-13.	-17.	2.266222741313138e-6
-13.	-16.5	2.36129356038819e-6
-13.	-16.	2.4561917100656473e-6
-13.	-15.5	2.5506941338475515e-6
-13.	-15.	2.6445800226450167e-6
-13.	-14.5	2.737631619486615e-6
-13.	-14.	2.8296349550027993e-6
-13.	-13.5	2.9203804972917066e-6
-13.	-13.	3.00966370213844e-6
-13.	-12.5	3.097285507435456e-6
-13.	-12.	3.1830527399762095e-6
-13.	-11.5	3.2667784792990524e-6
-13.	-11.	3.348282369155083e-6
-13.	-10.5	3.4273909008836773e-6
-13.	-10.	3.503937619017929e-6
-13.	-9.5	3.5777633405882367e-6
-13.	-9.	3.648716301969193e-6
-13.	-8.5	3.716652296240042e-6
-13.	-8.	3.781434769651782e-6
-13.	-7.5	3.842934905935665e-6
-13.	-7.	3.901031683905881e-6
-13.	-6.5	3.9556119183757905e-6
-13.	-6.	4.006570285885259e-6
-13.	-5.5	4.053809337774039e-6
-13.	-5.	4.0972395029586065e-6
-13.	-4.5	4.136779082589836e-6
-13.	-4.	4.172354238587759e-6
-13.	-3.5	4.20389897786854e-6
-13.	-3.	4.2313551338984136e-6
-13.	-2.5	4.254672347030227e-6
-13.	-2.	4.273808044900926e-6
-13.	-1.5	4.2887273756100255e-6
-13.	-1.	4.299403384552955e-6
-13.	-0.5	4.305816760770063e-6
-13.	0.	4.307955823372482e-6
-13.	0.5	4.305816760770063e-6
-13.	1.	4.299403384552955e-6
-13.	1.5	4.2887273756100255e-6
-13.	2.	4.273808044900926e-6
-13.	2.5	4.254672347030227e-6
-13.	3.	4.2313551338984136e-6
-13.	3.5	4.20389897786854e-6
-13.	4.	4.172354238587759e-6
-13.	4.5	4.136779082589836e-6
-13.	5.	4.0972395029586065e-6
-13.	5.5	4.053809337774039e-6
-13.	6.	4.006570285885259e-6
-13.	6.5	3.9556119183757905e-6
-13.	7.	3.901031683905881e-6
-13.	7.5	3.842934905935665e-6
-13.	8.	3.781434769651782e-6
-13.	8.5	3.716652296240042e-6
-13.	9.	3.648716301969193e-6
-13.	9.5	3.5777633405882367e-6
-13.	10.	3.503937619017929e-6
-13.	10.5	3.4273909008836773e-6
-13.	11.	3.348282369155083e-6
-13.	11.5	3.2667784792990524e-6
-13.	12.	3.1830527399762095e-6
-13.	12.5	3.097285507435456e-6
-13.	13.	3.00966370213844e-6
-13.	13.5	2.9203804972917066e-6
-13.	14.	2.8296349550027993e-6
-13.	14.5	2.737631619486615e-6
-13.	15.	2.6445800226450167e-6
-13.	15.5	2.5506941338475515e-6
-13.	16.	2.4561917100656473e-6
-13.	16.5	2.36129356038819e-6
-13.	17.	2.266222741313138e-6
-13.	17.5	2.1712037143315306e-6
-13.	18.	2.076461528443702e-6
-13.	18.5	1.9822210027996944e-6
-13.	19.	1.8887059756512468e-6
-13.	19.5	1.7961385340402009e-6
-13.	20.	1.7047381761051057e-6
-13.	20.5	1.6147208242700075e-6
-13.	21.	1.526297620974185e-6
-13.	21.5	1.43967346842529e-6
-13.	22.	1.355045315370739e-6
-13.	22.5	1.272600237088176e-6
-13.	23.	1.1925133909799516e-6
-13.	23.5	1.114945953458697e-6
-13.	24.	1.0400431523531537e-6
-13.	24.5	9.6793250349233e-7
-13.	25.	8.987223438052129e-7
-13.	25.5	8.325007297156479e-7
-13.	26.	7.693347432514965e-7
-13.	26.5	7.092702219694894e-7
-13.	27.	6.523319052612857e-7
-13.	27.5	5.985239702068368e-7
-13.	28.	5.478309155710701e-7
-13.	28.5	5.002187428161579e-7
-13.	29.	4.556363777091893e-7
-13.	29.5	4.1401727457608654e-7
-13.	30.	3.752811467129857e-7
-13.	30.5	3.393357701400777e-7
-13.	31.	3.0607881305910546e-7
-13.	31.5	2.753996494448522e-7
-13.	32.	2.4718112166839805e-7
-13.	32.5	2.2130122353491506e-7
-13.	33.	1.9763468134396985e-7
-13.	33.5	1.7605441635682218e-7
-13.	34.	1.5643287726655612e-7
-13.	34.5	1.3864323585302926e-7
-13.	35.	1.2256044294797066e-7
-13.	35.5	1.0806214514900297e-7
-13.	36.	9.5029465438405e-8
-13.	36.5	8.334765302966995e-8
-13.	37.	7.290660943609151e-8
-13.	37.5	6.360129898744276e-8
-13.	38.	5.533205286992118e-8
-13.	38.5	4.8004776285400836e-8
-13.	39.	4.153106856977455e-8
-13.	39.5	3.5828266123693234e-8
-13.	40.	3.081941783477449e-8
-13.	40.5	2.6433202346207324e-8
-13.	41.	2.2603796086038943e-8
-13.	41.5	1.9270700443452183e-8
-13.	42.	1.6378535888261725e-8
-13.	42.5	1.3876810199266686e-8
-13.	43.	1.1719668628838567e-8
-13.	43.5	9.86562386687107e-9
-13.	44.	8.277291239515232e-9
-13.	44.5	6.921106372097704e-9
-13.	45.	5.767050030774824e-9
-13.	45.5	4.788375096037429e-9
-13.	46.	3.9613399088102724e-9
-13.	46.5	3.2649496354363156e-9
-13.	47.	2.6807115766074212e-9
-13.	47.5	2.192395453719693e-9
-13.	48.	1.7858138368644133e-9
-13.	48.5	1.4486126241278295e-9
-13.	49.	1.1700763817198931e-9
-13.	49.5	9.409480400685093e-10
-13.	50.	7.532623068577432e-10
-13.	50.5	6.001940041257094e-10
-13.	51.	4.759189244861308e-10
-13.	51.5	3.754882174363137e-10
-13.	52.	2.9471505252829333e-10
-13.	52.5	2.3007297568137078e-10
-13.	53.	1.7860521883471774e-10
-13.	53.5	1.378441959349809e-10
-13.	54.	1.0574039823109397e-10
-13.	54.5	8.059992080694593e-11
-13.	55.	6.102984504291606e-11
-12.5	-55.	7.822786895765137e-11
-12.5	-54.5	1.0322253791507247e-10
-12.5	-54.	1.3530800367191735e-10
-12.5	-53.5	1.762518871211723e-10
-12.5	-53.	2.2820264982114852e-10
-12.5	-52.5	2.9375850674930883e-10
-12.5	-52.	3.760462264811185e-10
-12.5	-51.5	4.788107801726735e-10
-12.5	-51.	6.06516810585656e-10
-12.5	-50.5	7.644629007811824e-10
-12.5	-50.	9.589096024043192e-10
-12.5	-49.5	1.1972221465951395e-9
-12.5	-49.	1.488028565790462e-9
-12.5	-48.5	1.841394777843334e-9
-12.5	-48.	2.269015384207019e-9
-12.5	-47.5	2.7844231492240206e-9
-12.5	-47.	3.4032156571564614e-9
-12.5	-46.5	4.143299919733313e-9
-12.5	-46.	5.0251555231722616e-9
-12.5	-45.5	6.072110383805556e-9
-12.5	-45.	7.310641417387211e-9
-12.5	-44.5	8.77068146710224e-9
-12.5	-44.	1.0485943387722592e-8
-12.5	-43.5	1.2494253905734242e-8
-12.5	-43.	1.483789509501811e-8
-12.5	-42.5	1.756394811420351e-8
-12.5	-42.	2.072464508326808e-8
-12.5	-41.5	2.4377698805238278e-8
-12.5	-41.	2.858663763846761e-8
-12.5	-40.5	3.3421114237245374e-8
-12.5	-40.	3.895719030378839e-8
-12.5	-39.5	4.5277587329307035e-8
-12.5	-39.	5.247189403930993e-8
-12.5	-38.5	6.063672042328677e-8
-12.5	-38.	6.987578744189161e-8
-12.5	-37.5	8.029994079399612e-8
-12.5	-37.	9.202707652491327e-8
-12.5	-36.5	1.0518196580480376e-7
-12.5	-36.	1.198959659481846e-7
-12.5	-35.5	1.3630660473368104e-7
-12.5	-35.	1.5455702537701371e-7
-12.5	-34.5	1.7479528017624011e-7
-12.5	-34.	1.971734622514923e-7
-12.5	-33.5	2.2184666410787914e-7
-12.5	-33.	2.489717621571963e-7
-12.5	-32.5	2.787060129612208e-7
-12.5	-32.	3.112054710838639e-7
-12.5	-31.5	3.466232267068175e-7
-12.5	-31.	3.851074748257461e-7
-12.5	-30.5	4.2679943196563533e-7
-12.5	-30.	4.718311240347928e-7
-12.5	-29.5	5.203230771877828e-7
-12.5	-29.	5.72381952518157e-7
-12.5	-28.5	6.280981747778912e-7
-12.5	-28.	6.875436147067797e-7
-12.5	-27.5	7.507693933682057e-7
-12.5	-27.	8.178038843558253e-7
-12.5	-26.5	8.886509948915115e-7
-12.5	-26.	9.632888085349235e-7
-12.5	-25.5	1.0416686692063966e-6
-12.5	-25.	1.1237147772167638e-6
-12.5	-24.5	1.2093243519016873e-6
-12.5	-24.	1.2983683916047025e-6
-12.5	-23.5	1.390693030226053e-6
-12.5	-23.	1.4861214516138694e-6
-12.5	-22.5	1.5844562812206253e-6
-12.5	-22.	1.6854823334651451e-6
-12.5	-21.5	1.788969558399368e-6
-12.5	-21.	1.894676010119481e-6
-12.5	-20.5	2.0023506581527273e-6
-12.5	-20.	2.1117358866655146e-6
-12.5	-19.5	2.222569575146789e-6
-12.5	-19.	2.334586722724437e-6
-12.5	-18.5	2.4475206541852283e-6
-12.5	-18.	2.561103911853458e-6
-12.5	-17.5	2.675068975793804e-6
-12.5	-17.	2.7891489574744216e-6
-12.5	-16.5	2.903078345131035e-6
-12.5	-16.	3.0165938948450764e-6
-12.5	-15.5	3.129435557076363e-6
-12.5	-15.	3.24134743177485e-6
-12.5	-14.5	3.352078653419067e-6
-12.5	-14.	3.4613841444404212e-6
-12.5	-13.5	3.569025264665852e-6
-12.5	-13.	3.6747703152603703e-6
-12.5	-12.5	3.778394963744202e-6
-12.5	-12.	3.879682594510478e-6
-12.5	-11.5	3.978424601126812e-6
-12.5	-11.	4.074420627651818e-6
-12.5	-10.5	4.167478763434576e-6
-12.5	-10.	4.257415695306813e-6
-12.5	-9.5	4.344056821228713e-6
-12.5	-9.	4.4272363285472386e-6
-12.5	-8.5	4.50679724742691e-6
-12.5	-8.	4.582591467209528e-6
-12.5	-7.5	4.654479741754826e-6
-12.5	-7.	4.722331670405326e-6
-12.5	-6.5	4.786025664928367e-6
-12.5	-6.	4.845448904429247e-6
-12.5	-5.5	4.900497281175016e-6
-12.5	-5.	4.951075340034319e-6
-12.5	-4.5	4.997096214009272e-6
-12.5	-4.	5.038481558108989e-6
-12.5	-3.5	5.075161417486311e-6
-12.5	-3.	5.107074494408426e-6
-12.5	-2.5	5.134167427397815e-6
-12.5	-2.	5.156395397725545e-6
-12.5	-1.5	5.173721750678649e-6
-12.5	-1.	5.186118020878617e-6
-12.5	-0.5	5.193563899714052e-6
-12.5	0.	5.196047211628567e-6
-12.5	0.5	5.193563899714052e-6
-12.5	1.	5.186118020878617e-6
-12.5	1.5	5.173721750678649e-6
-12.5	2.	5.156395397725545e-6
-12.5	2.5	5.134167427397815e-6
-12.5	3.	5.107074494408426e-6
-12.5	3.5	5.075161417486311e-6
-12.5	4.	5.038481558108989e-6
-12.5	4.5	4.997096214009272e-6
-12.5	5.	4.951075340034319e-6
-12.5	5.5	4.900497281175016e-6
-12.5	6.	4.845448904429247e-6
-12.5	6.5	4.786025664928367e-6
-12.5	7.	4.722331670405326e-6
-12.5	7.5	4.654479741754826e-6
-12.5	8.	4.582591467209528e-6
-12.5	8.5	4.50679724742691e-6
-12.5	9.	4.4272363285472386e-6
-12.5	9.5	4.344056821228713e-6
-12.5	10.	4.257415695306813e-6
-12.5	10.5	4.167478763434576e-6
-12.5	11.	4.074420627651818e-6
-12.5	11.5	3.978424601126812e-6
-12.5	12.	3.879682594510478e-6
-12.5	12.5	3.778394963744202e-6
-12.5	13.	3.6747703152603703e-6
-12.5	13.5	3.569025264665852e-6
-12.5	14.	3.4613841444404212e-6
-12.5	14.5	3.352078653419067e-6
-12.5	15.	3.24134743177485e-6
-12.5	15.5	3.129435557076363e-6
-12.5	16.	3.0165938948450764e-6
-12.5	16.5	2.903078345131035e-6
-12.5	17.	2.7891489574744216e-6
-12.5	17.5	2.675068975793804e-6
-12.5	18.	2.561103911853458e-6
-12.5	18.5	2.4475206541852283e-6
-12.5	19.	2.334586722724437e-6
-12.5	19.5	2.222569575146789e-6
-12.5	20.	2.1117358866655146e-6
-12.5	20.5	2.0023506581527273e-6
-12.5	21.	1.894676010119481e-6
-12.5	21.5	1.788969558399368e-6
-12.5	22.	1.6854823334651451e-6
-12.5	22.5	1.5844562812206253e-6
-12.5	23.	1.4861214516138694e-6
-12.5	23.5	1.390693030226053e-6
-12.5	24.	1.2983683916047025e-6
-12.5	24.5	1.2093243519016873e-6
-12.5	25.	1.1237147772167638e-6
-12.5	25.5	1.0416686692063966e-6
-12.5	26.	9.632888085349235e-7
-12.5	26.5	8.886509948915115e-7
-12.5	27.	8.178038843558253e-7
-12.5	27.5	7.507693933682057e-7
-12.5	28.	6.875436147067797e-7
-12.5	28.5	6.280981747778912e-7
-12.5	29.	5.72381952518157e-7
-12.5	29.5	5.203230771877828e-7
-12.5	30.	4.718311240347928e-7
-12.5	30.5	4.2679943196563533e-7
-12.5	31.	3.851074748257461e-7
-12.5	31.5	3.466232267068175e-7
-12.5	32.	3.112054710838639e-7
-12.5	32.5	2.787060129612208e-7
-12.5	33.	2.489717621571963e-7
-12.5	33.5	2.2184666410787914e-7
-12.5	34.	1.971734622514923e-7
-12.5	34.5	1.7479528017624011e-7
-12.5	35.	1.5455702537701371e-7
-12.5	35.5	1.3630660473368104e-7
-12.5	36.	1.198959659481846e-7
-12.5	36.5	1.0518196580480376e-7
-12.5	37.	9.202707652491327e-8
-12.5	37.5	8.029994079399612e-8
-12.5	38.	6.987578744189161e-8
-12.5	38.5	6.063672042328677e-8
-12.5	39.	5.247189403930993e-8
-12.5	39.5	4.5277587329307035e-8
-12.5	40.	3.895719030378839e-8
-12.5	40.5	3.3421114237245374e-8
-12.5	41.	2.858663763846761e-8
-12.5	41.5	2.4377698805238278e-8
-12.5	42.	2.072464508326808e-8
-12.5	42.5	1.756394811420351e-8
-12.5	43.	1.483789509501811e-8
-12.5	43.5	1.2494253905734242e-8
-12.5	44.	1.0485943387722592e-8
-12.5	44.5	8.77068146710224e-9
-12.5	45.	7.310641417387211e-9
-12.5	45.5	6.072110383805556e-9
-12.5	46.	5.0251555231722616e-9
-12.5	46.5	4.143299919733313e-9
-12.5	47.	3.4032156571564614e-9
-12.5	47.5	2.7844231492240206e-9
-12.5	48.	2.269015384207019e-9
-12.5	48.5	1.841394777843334e-9
-12.5	49.	1.488028565790462e-9
-12.5	49.5	1.1972221465951395e-9
-12.5	50.	9.589096024043192e-10
-12.5	50.5	7.644629007811824e-10
-12.5	51.	6.06516810585656e-10
-12.5	51.5	4.788107801726735e-10
-12.5	52.	3.760462264811185e-10
-12.5	52.5	2.9375850674930883e-10
-12.5	53.	2.2820264982114852e-10
-12.5	53.5	1.762518871211723e-10
-12.5	54.	1.3530800367191735e-10
-12.5	54.5	1.0322253791507247e-10
-12.5	55.	7.822786895765137e-11
-12.	-55.	9.992220425778805e-11
-12.	-54.5	1.3173688776476034e-10
-12.	-54.	1.7254778466114383e-10
-12.	-53.5	2.245906508401741e-10
-12.	-53.	2.9058153743863764e-10
-12.	-52.5	3.738034490244921e-10
-12.	-52.	4.782053984568134e-10
-12.	-51.5	6.08515053173005e-10
-12.	-51.	7.703661880627944e-10
-12.	-50.5	9.704421633423487e-10
-12.	-50.	1.2166366216934909e-9
-12.	-49.5	1.5182325508054394e-9
-12.	-49.	1.886100614514142e-9
-12.	-48.5	2.332918665076573e-9
-12.	-48.	2.8734108954267142e-9
-12.	-47.5	3.524610278848861e-9
-12.	-47.	4.306142424293181e-9
-12.	-46.5	5.2405317743746585e-9
-12.	-46.	6.353530824967599e-9
-12.	-45.5	7.67446506003732e-9
-12.	-45.	9.236608575135192e-9
-12.	-44.5	1.1077567474687029e-8
-12.	-44.	1.3239684256011063e-8
-12.	-43.5	1.5770453998958087e-8
-12.	-43.	1.872294953555346e-8
-12.	-42.5	2.215624884834715e-8
-12.	-42.	2.6135871509042305e-8
-12.	-41.5	3.073418706191213e-8
-12.	-41.	3.603082803123855e-8
-12.	-40.5	4.2113069117944315e-8
-12.	-40.	4.90761746144311e-8
-12.	-39.5	5.702370123023198e-8
-12.	-39.	6.606774433067342e-8
-12.	-38.5	7.632911448872328e-8
-12.	-38.	8.793743020420673e-8
-12.	-37.5	1.0103111169142539e-7
-12.	-37.	1.1575725981995554e-7
-12.	-36.5	1.3227140366630514e-7
-12.	-36.	1.5073709975756734e-7
-12.	-35.5	1.713253660337915e-7
-12.	-35.	1.9421393390593222e-7
-12.	-34.5	2.195863026349072e-7
-12.	-34.	2.4763058170999015e-7
-12.	-33.5	2.7853810957458694e-7
-12.	-33.	3.125018360937119e-7
-12.	-32.5	3.4971447405964727e-7
-12.	-32.	3.903664023270358e-7
-12.	-31.5	4.346433442697666e-7
-12.	-31.	4.82723825112265e-7
-12.	-30.5	5.347764346608087e-7
-12.	-30.	5.909569284520315e-7
-12.	-29.5	6.514052126012743e-7
-12.	-29.	7.162422704837417e-7
-12.	-28.5	7.85567102915228e-7
-12.	-28.	8.594537670956695e-7
-12.	-27.5	9.379486123458121e-7
-12.	-27.	1.0210678214026184e-6
-12.	-26.5	1.108795373213614e-6
-12.	-26.	1.201081544952403e-6
-12.	-25.5	1.297842065323325e-6
-12.	-25.	1.398958016061731e-6
-12.	-24.5	1.504276552078579e-6
-12.	-24.	1.6136124718792491e-6
-12.	-23.5	1.726750619028899e-6
-12.	-23.	1.8434490345179424e-6
-12.	-22.5	1.9634427143271045e-6
-12.	-22.	2.0864477631631625e-6
-12.	-21.5	2.21216568558453e-6
-12.	-21.	2.340287530907444e-6
-12.	-20.5	2.470497619808943e-6
-12.	-20.	2.602476635135214e-6
-12.	-19.5	2.7359039554211994e-6
-12.	-19.	2.870459233879474e-6
-12.	-18.5	3.0058233528789247e-6
-12.	-18.	3.1416789815507584e-6
-12.	-17.5	3.2777110016869843e-6
-12.	-17.	3.413607035206348e-6
-12.	-16.5	3.5490581714710092e-6
-12.	-16.	3.6837599697902743e-6
-12.	-15.5	3.817413533487903e-6
-12.	-15.	3.94972658990195e-6
-12.	-14.5	4.080414427996157e-6
-12.	-14.	4.2092006271777695e-6
-12.	-13.5	4.335817631916208e-6
-12.	-13.	4.460007152577323e-6
-12.	-12.5	4.581520481780919e-6
-12.	-12.	4.700118735381877e-6
-12.	-11.5	4.815573034836751e-6
-12.	-11.	4.92766463725349e-6
-12.	-10.5	5.036185017575058e-6
-12.	-10.	5.140935907570248e-6
-12.	-9.5	5.241729296696123e-6
-12.	-9.	5.338387399995484e-6
-12.	-8.5	5.4307425973080165e-6
-12.	-8.	5.518637353273903e-6
-12.	-7.5	5.601924110480495e-6
-12.	-7.	5.68046517667522e-6
-12.	-6.5	5.754132596924759e-6
-12.	-6.	5.82280801963927e-6
-12.	-5.5	5.886382558792507e-6
-12.	-5.	5.9447566553021276e-6
-12.	-4.5	5.9978399402558955e-6
-12.	-4.	6.045551102402781e-6
-12.	-3.5	6.0878177620720895e-6
-12.	-3.	6.124576353439747e-6
-12.	-2.5	6.155772016826944e-6
-12.	-2.	6.181358502493237e-6
-12.	-1.5	6.201298087170724e-6
-12.	-1.	6.215561504380768e-6
-12.	-0.5	6.224127889374468e-6
-12.	0.	6.226984739345437e-6
-12.	0.5	6.224127889374468e-6
-12.	1.	6.215561504380768e-6
-12.	1.5	6.201298087170724e-6
-12.	2.	6.181358502493237e-6
-12.	2.5	6.155772016826944e-6
-12.	3.	6.124576353439747e-6
-12.	3.5	6.0878177620720895e-6
-12.	4.	6.045551102402781e-6
-12.	4.5	5.9978399402558955e-6
-12.	5.	5.9447566553021276e-6
-12.	5.5	5.886382558792507e-6
-12.	6.	5.82280801963927e-6
-12.	6.5	5.754132596924759e-6
-12.	7.	5.68046517667522e-6
-12.	7.5	5.601924110480495e-6
-12.	8.	5.518637353273903e-6
-12.	8.5	5.4307425973080165e-6
-12.	9.	5.338387399995484e-6
-12.	9.5	5.241729296696123e-6
-12.	10.	5.140935907570248e-6
-12.	10.5	5.036185017575058e-6
-12.	11.	4.92766463725349e-6
-12.	11.5	4.815573034836751e-6
-12.	12.	4.700118735381877e-6
-12.	12.5	4.581520481780919e-6
-12.	13.	4.460007152577323e-6
-12.	13.5	4.335817631916208e-6
-12.	14.	4.2092006271777695e-6
-12.	14.5	4.080414427996157e-6
-12.	15.	3.94972658990195e-6
-12.	15.5	3.817413533487903e-6
-12.	16.	3.6837599697902743e-6
-12.	16.5	3.5490581714710092e-6
-12.	17.	3.413607035206348e-6
-12.	17.5	3.2777110016869843e-6
-12.	18.	3.1416789815507584e-6
-12.	18.5	3.0058233528789247e-6
-12.	19.	2.870459233879474e-6
-12.	19.5	2.7359039554211994e-6
-12.	20.	2.602476635135214e-6
-12.	20.5	2.470497619808943e-6
-12.	21.	2.340287530907444e-6
-12.	21.5	2.21216568558453e-6
-12.	22.	2.0864477631631625e-6
-12.	22.5	1.9634427143271045e-6
-12.	23.	1.8434490345179424e-6
-12.	23.5	1.726750619028899e-6
-12.	24.	1.6136124718792491e-6
-12.	24.5	1.504276552078579e-6
-12.	25.	1.398958016061731e-6
-12.	25.5	1.297842065323325e-6
-12.	26.	1.201081544952403e-6
-12.	26.5	1.108795373213614e-6
-12.	27.	1.0210678214026184e-6
-12.	27.5	9.379486123458121e-7
-12.	28.	8.594537670956695e-7
-12.	28.5	7.85567102915228e-7
-12.	29.	7.162422704837417e-7
-12.	29.5	6.514052126012743e-7
-12.	30.	5.909569284520315e-7
-12.	30.5	5.347764346608087e-7
-12.	31.	4.82723825112265e-7
-12.	31.5	4.346433442697666e-7
-12.	32.	3.903664023270358e-7
-12.	32.5	3.4971447405964727e-7
-12.	33.	3.125018360937119e-7
-12.	33.5	2.7853810957458694e-7
-12.	34.	2.4763058170999015e-7
-12.	34.5	2.195863026349072e-7
-12.	35.	1.9421393390593222e-7
-12.	35.5	1.713253660337915e-7
-12.	36.	1.5073709975756734e-7
-12.	36.5	1.3227140366630514e-7
-12.	37.	1.1575725981995554e-7
-12.	37.5	1.0103111169142539e-7
-12.	38.	8.793743020420673e-8
-12.	38.5	7.632911448872328e-8
-12.	39.	6.606774433067342e-8
-12.	39.5	5.702370123023198e-8
-12.	40.	4.90761746144311e-8
-12.	40.5	4.2113069117944315e-8
-12.	41.	3.603082803123855e-8
-12.	41.5	3.073418706191213e-8
-12.	42.	2.6135871509042305e-8
-12.	42.5	2.215624884834715e-8
-12.	43.	1.872294953555346e-8
-12.	43.5	1.5770453998958087e-8
-12.	44.	1.3239684256011063e-8
-12.	44.5	1.1077567474687029e-8
-12.	45.	9.236608575135192e-9
-12.	45.5	7.67446506003732e-9
-12.	46.	6.353530824967599e-9
-12.	46.5	5.2405317743746585e-9
-12.	47.	4.306142424293181e-9
-12.	47.5	3.524610278848861e-9
-12.	48.	2.8734108954267142e-9
-12.	48.5	2.332918665076573e-9
-12.	49.	1.886100614514142e-9
-12.	49.5	1.5182325508054394e-9
-12.	50.	1.2166366216934909e-9
-12.	50.5	9.704421633423487e-10
-12.	51.	7.703661880627944e-10
-12.	51.5	6.08515053173005e-10
-12.	52.	4.782053984568134e-10
-12.	52.5	3.738034490244921e-10
-12.	53.	2.9058153743863764e-10
-12.	53.5	2.245906508401741e-10
-12.	54.	1.7254778466114383e-10
-12.	54.5	1.3173688776476034e-10
-12.	55.	9.992220425778805e-11
-11.5	-55.	1.2718862343397833e-10
-11.5	-54.5	1.675471256293026e-10
-11.5	-54.	2.1928137178456144e-10
-11.5	-53.5	2.852099242695095e-10
-11.5	-53.	3.687550635072576e-10
-11.5	-52.5	4.74051391440038e-10
-11.5	-52.	6.060699214687059e-10
-11.5	-51.5	7.707591337181052e-10
-11.5	-51.	9.752045089474074e-10
-11.5	-50.5	1.2278080496684012e-9
-11.5	-50.	1.5384892670651597e-9
-11.5	-49.5	1.9189090494989925e-9
-11.5	-49.	2.3827175257143853e-9
-11.5	-48.5	2.945828270247523e-9
-11.5	-48.	3.62671694756949e-9
-11.5	-47.5	4.446748862685487e-9
-11.5	-47.	5.430533087679698e-9
-11.5	-46.5	6.606305489978146e-9
-11.5	-46.	8.006332869291017e-9
-11.5	-45.5	9.667354903862117e-9
-11.5	-45.	1.1631039265151926e-8
-11.5	-44.5	1.3944464616098907e-8
-11.5	-44.	1.666062178273063e-8
-11.5	-43.5	1.9838930256058183e-8
-11.5	-43.	2.3545762770404363e-8
-11.5	-42.5	2.7854985884464702e-8
-11.5	-42.	3.284847513101372e-8
-11.5	-41.5	3.861664150305124e-8
-11.5	-41.	4.5258926166710515e-8
-11.5	-40.5	5.28842655131307e-8
-11.5	-40.	6.161151186305707e-8
-11.5	-39.5	7.15697958398398e-8
-11.5	-39.	8.289881495223422e-8
-11.5	-38.5	9.574903147940467e-8
-11.5	-38.	1.1028176136578394e-7
-11.5	-37.5	1.266691345606915e-7
-11.5	-37.	1.450939061347069e-7
-11.5	-36.5	1.6574909664125435e-7
-11.5	-36.	1.8883743965045263e-7
-11.5	-35.5	2.1457061426073556e-7
-11.5	-35.	2.431682408062296e-7
-11.5	-34.5	2.748566190563139e-7
-11.5	-34.	3.098671900985271e-7
-11.5	-33.5	3.484347059755473e-7
-11.5	-33.	3.907950951961048e-7
-11.5	-32.5	4.3718301765531227e-7
-11.5	-32.	4.878291094834334e-7
-11.5	-31.5	5.429569270873325e-7
-11.5	-31.	6.027796103235433e-7
-11.5	-30.5	6.674962974612998e-7
-11.5	-30.	7.372883393846146e-7
-11.5	-29.5	8.123153772346044e-7
-11.5	-29.	8.927113660998639e-7
-11.5	-28.5	9.785806468475803e-7
-11.5	-28.	1.0699941878240999e-6
-11.5	-27.5	1.1669861365798319e-6
-11.5	-27.	1.2695508371236924e-6
-11.5	-26.5	1.3776404780793105e-6
-11.5	-26.	1.4911635385809446e-6
-11.5	-25.5	1.6099841885255404e-6
-11.5	-25.	1.7339227745424618e-6
-11.5	-24.5	1.8627574798746922e-6
-11.5	-24.	1.9962271836436723e-6
-11.5	-23.5	2.13403546342896e-6
-11.5	-23.	2.275855588477166e-6
-11.5	-22.5	2.4213362486109087e-6
-11.5	-22.	2.5701076685336312e-6
-11.5	-21.5	2.7217876881797105e-6
-11.5	-21.	2.8759873667078745e-6
-11.5	-20.5	3.032315709000191e-6
-11.5	-20.	3.1903832279745307e-6
-11.5	-19.5	3.3498042361983376e-6
-11.5	-19.	3.510197976057522e-6
-11.5	-18.5	3.6711889012249457e-6
-11.5	-18.	3.832406551050441e-6
-11.5	-17.5	3.993485476360148e-6
-11.5	-17.	4.154065501631293e-6
-11.5	-16.5	4.313792550687431e-6
-11.5	-16.	4.472319780757555e-6
-11.5	-15.5	4.629308898595485e-6
-11.5	-15.	4.784431357727295e-6
-11.5	-14.5	4.937369291464432e-6
-11.5	-14.	5.087816133106358e-6
-11.5	-13.5	5.235477033047268e-6
-11.5	-13.	5.380069087284014e-6
-11.5	-12.5	5.521321488230003e-6
-11.5	-12.	5.658975597666344e-6
-11.5	-11.5	5.792785014906528e-6
-11.5	-11.	5.922515467208621e-6
-11.5	-10.5	6.047944822937228e-6
-11.5	-10.	6.168862937139071e-6
-11.5	-9.5	6.285071513118156e-6
-11.5	-9.	6.396383926858222e-6
-11.5	-8.5	6.502625028510458e-6
-11.5	-8.	6.603630926335403e-6
-11.5	-7.5	6.699248757949792e-6
-11.5	-7.	6.789336454390838e-6
-11.5	-6.5	6.873762498104344e-6
-11.5	-6.	6.952405684257339e-6
-11.5	-5.5	7.025154882957887e-6
-11.5	-5.	7.091908806950572e-6
-11.5	-4.5	7.1525757929391565e-6
-11.5	-4.	7.207073590102401e-6
-11.5	-3.5	7.255329164608045e-6
-11.5	-3.	7.2972785194998385e-6
-11.5	-2.5	7.332866532116394e-6
-11.5	-2.	7.3620468103383526e-6
-11.5	-1.5	7.384781568996378e-6
-11.5	-1.	7.401041527402079e-6
-11.5	-0.5	7.4108058288229465e-6
-11.5	0.	7.414061982524931e-6
-11.5	0.5	7.4108058288229465e-6
-11.5	1.	7.401041527402079e-6
-11.5	1.5	7.384781568996378e-6
-11.5	2.	7.3620468103383526e-6
-11.5	2.5	7.332866532116394e-6
-11.5	3.	7.2972785194998385e-6
-11.5	3.5	7.255329164608045e-6
-11.5	4.	7.207073590102401e-6
-11.5	4.5	7.1525757929391565e-6
-11.5	5.	7.091908806950572e-6
-11.5	5.5	7.025154882957887e-6
-11.5	6.	6.952405684257339e-6
-11.5	6.5	6.873762498104344e-6
-11.5	7.	6.789336454390838e-6
-11.5	7.5	6.699248757949792e-6
-11.5	8.	6.603630926335403e-6
-11.5	8.5	6.502625028510458e-6
-11.5	9.	6.396383926858222e-6
-11.5	9.5	6.285071513118156e-6
-11.5	10.	6.168862937139071e-6
-11.5	10.5	6.047944822937228e-6
-11.5	11.	5.922515467208621e-6
-11.5	11.5	5.792785014906528e-6
-11.5	12.	5.658975597666344e-6
-11.5	12.5	5.521321488230003e-6
-11.5	13.	5.380069087284014e-6
-11.5	13.5	5.235477033047268e-6
-11.5	14.	5.087816133106358e-6
-11.5	14.5	4.937369291464432e-6
-11.5	15.	4.784431357727295e-6
-11.5	15.5	4.629308898595485e-6
-11.5	16.	4.472319780757555e-6
-11.5	16.5	4.313792550687431e-6
-11.5	17.	4.154065501631293e-6
-11.5	17.5	3.993485476360148e-6
-11.5	18.	3.832406551050441e-6
-11.5	18.5	3.6711889012249457e-6
-11.5	19.	3.510197976057522e-6
-11.5	19.5	3.3498042361983376e-6
-11.5	20.	3.1903832279745307e-6
-11.5	20.5	3.032315709000191e-6
-11.5	21.	2.8759873667078745e-6
-11.5	21.5	2.7217876881797105e-6
-11.5	22.	2.5701076685336312e-6
-11.5	22.5	2.4213362486109087e-6
-11.5	23.	2.275855588477166e-6
-11.5	23.5	2.13403546342896e-6
-11.5	24.	1.9962271836436723e-6
-11.5	24.5	1.8627574798746922e-6
-11.5	25.	1.7339227745424618e-6
-11.5	25.5	1.6099841885255404e-6
-11.5	26.	1.4911635385809446e-6
-11.5	26.5	1.3776404780793105e-6
-11.5	27.	1.2695508371236924e-6
-11.5	27.5	1.1669861365798319e-6
-11.5	28.	1.0699941878240999e-6
-11.5	28.5	9.785806468475803e-7
-11.5	29.	8.927113660998639e-7
-11.5	29.5	8.123153772346044e-7
-11.5	30.	7.372883393846146e-7
-11.5	30.5	6.674962974612998e-7
-11.5	31.	6.027796103235433e-7
-11.5	31.5	5.429569270873325e-7
-11.5	32.	4.878291094834334e-7
-11.5	32.5	4.3718301765531227e-7
-11.5	33.	3.907950951961048e-7
-11.5	33.5	3.484347059755473e-7
-11.5	34.	3.098671900985271e-7
-11.5	34.5	2.748566190563139e-7
-11.5	35.	2.431682408062296e-7
-11.5	35.5	2.1457061426073556e-7
-11.5	36.	1.8883743965045263e-7
-11.5	36.5	1.6574909664125435e-7
-11.5	37.	1.450939061347069e-7
-11.5	37.5	1.266691345606915e-7
-11.5	38.	1.1028176136578394e-7
-11.5	38.5	9.574903147940467e-8
-11.5	39.	8.289881495223422e-8
-11.5	39.5	7.15697958398398e-8
-11.5	40.	6.161151186305707e-8
-11.5	40.5	5.28842655131307e-8
-11.5	41.	4.5258926166710515e-8
-11.5	41.5	3.861664150305124e-8
-11.5	42.	3.284847513101372e-8
-11.5	42.5	2.7854985884464702e-8
-11.5	43.	2.3545762770404363e-8
-11.5	43.5	1.9838930256058183e-8
-11.5	44.	1.666062178273063e-8
-11.5	44.5	1.3944464616098907e-8
-11.5	45.	1.1631039265151926e-8
-11.5	45.5	9.667354903862117e-9
-11.5	46.	8.006332869291017e-9
-11.5	46.5	6.606305489978146e-9
-11.5	47.	5.430533087679698e-9
-11.5	47.5	4.446748862685487e-9
-11.5	48.	3.62671694756949e-9
-11.5	48.5	2.945828270247523e-9
-11.5	49.	2.3827175257143853e-9
-11.5	49.5	1.9189090494989925e-9
-11.5	50.	1.5384892670651597e-9
-11.5	50.5	1.2278080496684012e-9
-11.5	51.	9.752045089474074e-10
-11.5	51.5	7.707591337181052e-10
-11.5	52.	6.060699214687059e-10
-11.5	52.5	4.74051391440038e-10
-11.5	53.	3.687550635072576e-10
-11.5	53.5	2.852099242695095e-10
-11.5	54.	2.1928137178456144e-10
-11.5	54.5	1.675471256293026e-10
-11.5	55.	1.2718862343397833e-10
-11.	-55.	1.613334681377386e-10
-11.	-54.5	2.1235710112830425e-10
-11.	-54.	2.777176048294414e-10
-11.	-53.5	3.6095654140883634e-10
-11.	-53.	4.663718081080956e-10
-11.	-52.5	5.991532759842772e-10
-11.	-52.	7.655377056096279e-10
-11.	-51.5	9.729847610793183e-10
-11.	-51.	1.230375998065037e-9
-11.	-50.5	1.5482386849741149e-9
-11.	-50.	1.9389962785858483e-9
-11.	-49.5	2.41724707960415e-9
-11.	-49.	3.0000739285150097e-9
-11.	-48.5	3.707383317221118e-9
-11.	-48.	4.562279052136085e-9
-11.	-47.5	5.591468432967502e-9
-11.	-47.	6.825702537730212e-9
-11.	-46.5	8.300251906658765e-9
-11.	-46.	1.0055408251646534e-8
-11.	-45.5	1.213703247705404e-8
-11.	-45.	1.4597118799903226e-8
-11.	-44.5	1.7494392782922347e-8
-11.	-44.	2.089493122503311e-8
-11.	-43.5	2.4872800200966008e-8
-11.	-43.	2.9510702131974238e-8
-11.	-42.5	3.49006410731668e-8
-11.	-42.	4.1144555582584115e-8
-11.	-41.5	4.835496311857351e-8
-11.	-41.	5.6655563109067904e-8
-11.	-40.5	6.618180048946333e-8
-11.	-40.	7.708137104735685e-8
-11.	-39.5	8.951465063760283e-8
-11.	-39.	1.0365502841107894e-7
-11.	-38.5	1.1968912230303178e-7
-11.	-38.	1.378168532015789e-7
-11.	-37.5	1.582513525255032e-7
-11.	-37.	1.8121867645854583e-7
-11.	-36.5	2.0695729890707275e-7
-11.	-36.	2.3571735448036192e-7
-11.	-35.5	2.677596025706967e-7
-11.	-35.	3.0335408409128497e-7
-11.	-34.5	3.427784437980602e-7
-11.	-34.	3.863158935895259e-7
-11.	-33.5	4.342527959892106e-7
-11.	-33.	4.868758524375015e-7
-11.	-32.5	5.444688883458852e-7
-11.	-32.	6.073092364015426e-7
-11.	-31.5	6.756637316542311e-7
-11.	-31.	7.497843467398015e-7
-11.	-30.5	8.299035133947973e-7
-11.	-30.	9.162291972683586e-7
-11.	-29.5	1.0089398168154045e-6
-11.	-29.	1.1081791233376756e-6
-11.	-28.5	1.214051187192717e-6
-11.	-28.	1.3266156634337132e-6
-11.	-27.5	1.4458835366049111e-6
-11.	-27.	1.5718135662138142e-6
-11.	-26.5	1.7043096677619804e-6
-11.	-26.	1.8432194645219937e-6
-11.	-25.5	1.9883342272573628e-6
-11.	-25.	2.1393903774401572e-6
-11.	-24.5	2.296072659654945e-6
-11.	-24.	2.458018988331743e-6
-11.	-23.5	2.624826844326739e-6
-11.	-23.	2.7960609451465828e-6
-11.	-22.5	2.9712617552108753e-6
-11.	-22.	3.1499542618171466e-6
-11.	-21.5	3.33165635155897e-6
-11.	-21.	3.515886113995984e-6
-11.	-20.5	3.702167503116489e-6
-11.	-20.	3.890034011969759e-6
-11.	-19.5	4.079030339619861e-6
-11.	-19.	4.2687123909052645e-6
-11.	-18.5	4.458646252500548e-6
-11.	-18.	4.648406933349903e-6
-11.	-17.5	4.837577584495681e-6
-11.	-17.	5.025749541994982e-6
-11.	-16.5	5.212523354734824e-6
-11.	-16.	5.397510258757703e-6
-11.	-15.5	5.580333777581612e-6
-11.	-15.	5.760631005206023e-6
-11.	-14.5	5.938053429659589e-6
-11.	-14.	6.112267326440117e-6
-11.	-13.5	6.282953919473987e-6
-11.	-13.	6.449809362129736e-6
-11.	-12.5	6.6125446614226965e-6
-11.	-12.	6.770885545005736e-6
-11.	-11.5	6.924572279456881e-6
-11.	-11.	7.073359442758638e-6
-11.	-10.5	7.217015655940063e-6
-11.	-10.	7.355323280291572e-6
-11.	-9.5	7.488078086984507e-6
-11.	-9.	7.615088905775907e-6
-11.	-8.5	7.736177259066265e-6
-11.	-8.	7.851176987069679e-6
-11.	-7.5	7.959933869330395e-6
-11.	-7.	8.062305247313369e-6
-11.	-6.5	8.158159652320468e-6
-11.	-6.	8.247376442540257e-6
-11.	-5.5	8.3298454526291e-6
-11.	-5.	8.40546665884128e-6
-11.	-4.5	8.474149862393015e-6
-11.	-4.	8.535814393342755e-6
-11.	-3.5	8.590388837213149e-6
-11.	-3.	8.637810785906645e-6
-11.	-2.5	8.678026614669628e-6
-11.	-2.	8.710991286141105e-6
-11.	-1.5	8.736668183065576e-6
-11.	-1.	8.755028969986283e-6
-11.	-0.5	8.766053485051454e-6
-11.	0.	8.76972966233067e-6
-11.	0.5	8.766053485051454e-6
-11.	1.	8.755028969986283e-6
-11.	1.5	8.736668183065576e-6
-11.	2.	8.710991286141105e-6
-11.	2.5	8.678026614669628e-6
-11.	3.	8.637810785906645e-6
-11.	3.5	8.590388837213149e-6
-11.	4.	8.535814393342755e-6
-11.	4.5	8.474149862393015e-6
-11.	5.	8.40546665884128e-6
-11.	5.5	8.3298454526291e-6
-11.	6.	8.247376442540257e-6
-11.	6.5	8.158159652320468e-6
-11.	7.	8.062305247313369e-6
-11.	7.5	7.959933869330395e-6
-11.	8.	7.851176987069679e-6
-11.	8.5	7.736177259066265e-6
-11.	9.	7.615088905775907e-6
-11.	9.5	7.488078086984507e-6
-11.	10.	7.355323280291572e-6
-11.	10.5	7.217015655940063e-6
-11.	11.	7.073359442758638e-6
-11.	11.5	6.924572279456881e-6
-11.	12.	6.770885545005736e-6
-11.	12.5	6.6125446614226965e-6
-11.	13.	6.449809362129736e-6
-11.	13.5	6.282953919473987e-6
-11.	14.	6.112267326440117e-6
-11.	14.5	5.938053429659589e-6
-11.	15.	5.760631005206023e-6
-11.	15.5	5.580333777581612e-6
-11.	16.	5.397510258757703e-6
-11.	16.5	5.212523354734824e-6
-11.	17.	5.025749541994982e-6
-11.	17.5	4.837577584495681e-6
-11.	18.	4.648406933349903e-6
-11.	18.5	4.458646252500548e-6
-11.	19.	4.2687123909052645e-6
-11.	19.5	4.079030339619861e-6
-11.	20.	3.890034011969759e-6
-11.	20.5	3.702167503116489e-6
-11.	21.	3.515886113995984e-6
-11.	21.5	3.33165635155897e-6
-11.	22.	3.1499542618171466e-6
-11.	22.5	2.9712617552108753e-6
-11.	23.	2.7960609451465828e-6
-11.	23.5	2.624826844326739e-6
-11.	24.	2.458018988331743e-6
-11.	24.5	2.296072659654945e-6
-11.	25.	2.1393903774401572e-6
-11.	25.5	1.9883342272573628e-6
-11.	26.	1.8432194645219937e-6
-11.	26.5	1.7043096677619804e-6
-11.	27.	1.5718135662138142e-6
-11.	27.5	1.4458835366049111e-6
-11.	28.	1.3266156634337132e-6
-11.	28.5	1.214051187192717e-6
-11.	29.	1.1081791233376756e-6
-11.	29.5	1.0089398168154045e-6
-11.	30.	9.162291972683586e-7
-11.	30.5	8.299035133947973e-7
-11.	31.	7.497843467398015e-7
-11.	31.5	6.756637316542311e-7
-11.	32.	6.073092364015426e-7
-11.	32.5	5.444688883458852e-7
-11.	33.	4.868758524375015e-7
-11.	33.5	4.342527959892106e-7
-11.	34.	3.863158935895259e-7
-11.	34.5	3.427784437980602e-7
-11.	35.	3.0335408409128497e-7
-11.	35.5	2.677596025706967e-7
-11.	36.	2.3571735448036192e-7
-11.	36.5	2.0695729890707275e-7
-11.	37.	1.8121867645854583e-7
-11.	37.5	1.582513525255032e-7
-11.	38.	1.378168532015789e-7
-11.	38.5	1.1968912230303178e-7
-11.	39.	1.0365502841107894e-7
-11.	39.5	8.951465063760283e-8
-11.	40.	7.708137104735685e-8
-11.	40.5	6.618180048946333e-8
-11.	41.	5.6655563109067904e-8
-11.	41.5	4.835496311857351e-8
-11.	42.	4.1144555582584115e-8
-11.	42.5	3.49006410731668e-8
-11.	43.	2.9510702131974238e-8
-11.	43.5	2.4872800200966008e-8
-11.	44.	2.089493122503311e-8
-11.	44.5	1.7494392782922347e-8
-11.	45.	1.4597118799903226e-8
-11.	45.5	1.213703247705404e-8
-11.	46.	1.0055408251646534e-8
-11.	46.5	8.300251906658765e-9
-11.	47.	6.825702537730212e-9
-11.	47.5	5.591468432967502e-9
-11.	48.	4.562279052136085e-9
-11.	48.5	3.707383317221118e-9
-11.	49.	3.0000739285150097e-9
-11.	49.5	2.41724707960415e-9
-11.	50.	1.9389962785858483e-9
-11.	50.5	1.5482386849741149e-9
-11.	51.	1.230375998065037e-9
-11.	51.5	9.729847610793183e-10
-11.	52.	7.655377056096279e-10
-11.	52.5	5.991532759842772e-10
-11.	53.	4.663718081080956e-10
-11.	53.5	3.6095654140883634e-10
-11.	54.	2.777176048294414e-10
-11.	54.5	2.1235710112830425e-10
-11.	55.	1.613334681377386e-10
-10.5	-55.	2.0393629798986638e-10
-10.5	-54.5	2.6822552460614285e-10
-10.5	-54.	3.505234540260315e-10
-10.5	-53.5	4.5526538084898837e-10
-10.5	-53.	5.878309646461297e-10
-10.5	-52.5	7.54713049642022e-10
-10.5	-52.	9.637103898180398e-10
-10.5	-51.5	1.224146513400346e-9
-10.5	-51.	1.5471170404439526e-9
-10.5	-50.5	1.945767733362057e-9
-10.5	-50.	2.4356055122353994e-9
[truncated: 38,001 more rows]
