# Supplementary material for: Myosin V executes steps of variable length via structurally constrained diffusion
Source: eLife. 2020 Jan 15;9:e51569. doi: 10.7554/eLife.51569 (PMC7054003; doi:10.7554/eLife.51569)
Supplement: Source data 1. [file elife-51569-data1.zip › myosin_elife_source_data/Figure 3/theory_diffusion_contours/theoryConstDiffxz_3kbT.txt]

-35.	-15.	1.3581151458635475e-13
-35.	-14.5	1.9284131681607972e-13
-35.	-14.	2.7365918407265807e-13
-35.	-13.5	3.880959912378072e-13
-35.	-13.	5.499936897519224e-13
-35.	-12.5	7.788132094004692e-13
-35.	-12.	1.1018714414365271e-12
-35.	-11.5	1.557445320021962e-12
-35.	-11.	2.199066968526856e-12
-35.	-10.5	3.101448861858906e-12
-35.	-10.	4.3686308471624375e-12
-35.	-9.5	6.145142823941609e-12
-35.	-9.	8.631241768819772e-12
-35.	-8.5	1.2103626552813904e-11
-35.	-8.	1.6943479032344488e-11
-35.	-7.5	2.3674249247908648e-11
-35.	-7.	3.3012323969367804e-11
-35.	-6.5	4.5934622332979736e-11
-35.	-6.	6.37682835479825e-11
-35.	-5.5	8.830898428164139e-11
-35.	-5.	1.2197608086807114e-10
-35.	-4.5	1.6801474270965436e-10
-35.	-4.	2.3075754806620737e-10
-35.	-3.5	3.1596065637402396e-10
-35.	-3.	4.3123263492260445e-10
-35.	-2.5	5.865772536680885e-10
-35.	-2.	7.950749819465246e-10
-35.	-1.5	1.07373138666773e-9
-35.	-1.	1.444523946532718e-9
-35.	-0.5	1.935681698304388e-9
-35.	0.	2.5832342868714646e-9
-35.	0.5	3.432867999993294e-9
-35.	1.	4.542125769871757e-9
-35.	1.5	5.982985411614675e-9
-35.	2.	7.844845019717349e-9
-35.	2.5	1.0237935952389342e-8
-35.	3.	1.3297171759162985e-8
-35.	3.5	1.7186425425308685e-8
-35.	4.	2.2103207272526765e-8
-35.	4.5	2.828369185680335e-8
-35.	5.	3.600801462087492e-8
-35.	5.5	4.560572859863671e-8
-35.	6.	5.7461279192788756e-8
-35.	6.5	7.201932236373013e-8
-35.	7.	8.978968019971313e-8
-35.	7.5	1.1135169975357784e-7
-35.	8.	1.3735775834827388e-7
-35.	8.5	1.685356433982124e-7
-35.	9.	2.056895291785316e-7
-35.	9.5	2.496992786036779e-7
-35.	10.	3.0151781621369544e-7
-35.	10.5	3.6216634991217366e-7
-35.	11.	4.327272635113253e-7
-35.	11.5	5.143345590818793e-7
-35.	12.	6.081617959407725e-7
-35.	12.5	7.154075495636757e-7
-35.	13.	8.372784959658932e-7
-35.	13.5	9.749703117318402e-7
-35.	14.	1.1296466633520986e-6
-35.	14.5	1.302416638084123e-6
-35.	15.	1.494311038676048e-6
-35.	15.5	1.706258022777698e-6
-35.	16.	1.9390586120595955e-6
-35.	16.5	2.1933626240020405e-6
-35.	17.	2.4696455898164306e-6
-35.	17.5	2.7681872146586338e-6
-35.	18.	3.0890519116430394e-6
-35.	18.5	3.4320719003747137e-6
-35.	19.	3.7968333056481448e-6
-35.	19.5	4.182665624997455e-6
-35.	20.	4.588634857674095e-6
-35.	20.5	5.013540505328698e-6
-35.	21.	5.4559165691846e-6
-35.	21.5	5.914036582712606e-6
-35.	22.	6.385922635425184e-6
-35.	22.5	6.869358264751978e-6
-35.	23.	7.36190502099866e-6
-35.	23.5	7.86092244662444e-6
-35.	24.	8.36359115659007e-6
-35.	24.5	8.866938661918849e-6
-35.	25.	9.367867544105605e-6
-35.	25.5	9.863185563433831e-6
-35.	26.	0.000010349637269158554
-35.	26.5	0.000010823936673166014
-35.	27.	0.000011282800550246548
-35.	27.5	0.000011722981936501359
-35.	28.	0.000012141303411589411
-35.	28.5	0.000012534689769437747
-35.	29.	0.000012900199704657071
-35.	29.5	0.000013235056167274012
-35.	30.	0.000013536675065656241
-35.	30.5	0.000013802692025931186
-35.	31.	0.00001403098694518317
-35.	31.5	0.00001421970610477344
-35.	32.	0.000014367281638927115
-35.	32.5	0.000014472448182037565
-35.	33.	0.000014534256545841067
-35.	33.5	0.000014552084304691672
-35.	34.	0.000014525643193675838
-35.	34.5	0.00001445498325037171
-35.	35.	0.000014340493656841955
-35.	35.5	0.000014182900264147448
-35.	36.	0.000013983259807481106
-35.	36.5	0.000013742950846144095
-35.	37.	0.000013463661489195108
-35.	37.5	0.000013147373998742393
-35.	38.	0.000012796346359541946
-35.	38.5	0.000012413091041640177
-35.	39.	0.00001200035099343531
-35.	39.5	0.000011561073205982358
-35.	40.	0.000011098380000994634
-35.	40.5	0.000010615538334887402
-35.	41.	0.000010115927410209923
-35.	41.5	9.603004919261609e-6
-35.	42.	9.080272272974956e-6
-35.	42.5	8.551239194558256e-6
-35.	43.	8.01938808123569e-6
-35.	43.5	7.488138557948665e-6
-35.	44.	6.960812663298663e-6
-35.	44.5	6.440601119495397e-6
-35.	45.	5.9305311438043105e-6
-35.	45.5	5.433436258151974e-6
-35.	46.	4.951928545393087e-6
-35.	46.5	4.488373784578464e-6
-35.	47.	4.044869872817632e-6
-35.	47.5	3.6232289075611477e-6
-35.	48.	3.224963260079404e-6
-35.	48.5	2.8512759185283726e-6
-35.	49.	2.503055317458423e-6
-35.	49.5	2.1808748003935724e-6
-35.	50.	1.8849967839385494e-6
-35.	50.5	1.615381606822755e-6
-35.	51.	1.3717009567565012e-6
-35.	51.5	1.1533556736759396e-6
-35.	52.	9.594976319294578e-7
-35.	52.5	7.890553085559908e-7
-35.	53.	6.407625526391439e-7
-35.	53.5	5.131898913793614e-7
-35.	54.	4.0477824381552214e-7
-35.	54.5	3.1387314809037193e-7
-35.	55.	2.387601499826875e-7
-35.	55.5	1.7769961915392336e-7
-35.	56.	1.2896051469127865e-7
-35.	56.5	9.085229488146098e-8
-35.	57.	6.175415040756774e-8
-35.	57.5	4.0141002971577445e-8
-35.	58.	2.4605796024828597e-8
-35.	58.5	1.3878219388922322e-8
-35.	59.	6.84202133097839e-9
-35.	59.5	2.562664764946711e-9
-35.	60.	3.897282566004538e-10
-35.	60.5	2.935372132173001e-17
-35.	61.	0.
-35.	61.5	0.
-35.	62.	0.
-35.	62.5	0.
-35.	63.	0.
-35.	63.5	0.
-35.	64.	0.
-35.	64.5	0.
-35.	65.	0.
-35.	65.5	0.
-35.	66.	0.
-35.	66.5	0.
-35.	67.	0.
-35.	67.5	0.
-35.	68.	0.
-35.	68.5	0.
-35.	69.	0.
-35.	69.5	0.
-35.	70.	0.
-35.	70.5	0.
-35.	71.	0.
-35.	71.5	0.
-35.	72.	0.
-35.	72.5	0.
-35.	73.	0.
-35.	73.5	0.
-35.	74.	0.
-35.	74.5	0.
-35.	75.	0.
-34.5	-15.	1.5688636518790338e-13
-34.5	-14.5	2.228151598517957e-13
-34.5	-14.	3.1627995025254476e-13
-34.5	-13.5	4.486832923857579e-13
-34.5	-13.	6.360932407076969e-13
-34.5	-12.5	9.011206837738128e-13
-34.5	-12.	1.2755347763063628e-12
-34.5	-11.5	1.8038974514536687e-12
-34.5	-11.	2.5486002336851775e-12
-34.5	-10.5	3.596823669174951e-12
-34.5	-10.	5.070122422295638e-12
-34.5	-9.5	7.1375810545036416e-12
-34.5	-9.	1.0033803647904412e-11
-34.5	-8.5	1.4083415555884937e-11
-34.5	-8.	1.9734292756764073e-11
-34.5	-7.5	2.7602423249604797e-11
-34.5	-7.	3.8532180055818645e-11
-34.5	-6.5	5.367688523343928e-11
-34.5	-6.	7.460591095358363e-11
-34.5	-5.5	1.0344624045587241e-10
-34.5	-5.	1.4306844087206845e-10
-34.5	-4.5	1.9732941788493896e-10
-34.5	-4.	2.7138715445243856e-10
-34.5	-3.5	3.721058886535075e-10
-34.5	-3.	5.085738378187679e-10
-34.5	-2.5	6.927595670056346e-10
-34.5	-2.	9.403373187507601e-10
-34.5	-1.5	1.2717158936511381e-9
-34.5	-1.	1.7133097491972418e-9
-34.5	-0.5	2.299094535144082e-9
-34.5	0.	3.0724918869111264e-9
-34.5	0.5	4.088629446859827e-9
-34.5	1.	5.417021193780984e-9
-34.5	1.5	7.144709596457922e-9
-34.5	2.	9.37990421100204e-9
-34.5	2.5	1.2256140484969401e-8
-34.5	3.	1.5936967173046325e-8
-34.5	3.5	2.062115052729117e-8
-34.5	4.	2.6548358149151658e-8
-34.5	4.5	3.40052552433277e-8
-34.5	5.	4.3331911528923816e-8
-34.5	5.5	5.492837920408207e-8
-34.5	6.	6.926126253526974e-8
-34.5	6.5	8.687005969761134e-8
-34.5	7.	1.0837301965799019e-7
-34.5	7.5	1.3447222368658778e-7
-34.5	8.	1.6595757517380838e-7
-34.5	8.5	2.0370936547073918e-7
-34.5	9.	2.4869907988455396e-7
-34.5	9.5	3.0198811876880556e-7
-34.5	10.	3.6472413522234834e-7
-34.5	10.5	4.381347338785197e-7
-34.5	11.	5.235183342932408e-7
-34.5	11.5	6.2223207627507e-7
-34.5	12.	7.356767309061142e-7
-34.5	12.5	8.65278676842743e-7
-34.5	13.	1.012469102983183e-6
-34.5	13.5	1.1786607013238773e-6
-34.5	14.	1.3652222132852757e-6
-34.5	14.5	1.5734512843428494e-6
-34.5	15.	1.8045461612053918e-6
-34.5	15.5	2.05957682936061e-6
-34.5	16.	2.339456233583776e-6
-34.5	16.5	2.64491224805517e-6
-34.5	17.	2.9764610650264777e-6
-34.5	17.5	3.3343826516723113e-6
-34.5	18.	3.7186988848895733e-6
-34.5	18.5	4.129154915383605e-6
-34.5	19.	4.5652042381087415e-6
-34.5	19.5	5.025997859284049e-6
-34.5	20.	5.510377854391252e-6
-34.5	20.5	6.016875510525078e-6
-34.5	21.	6.543714143886509e-6
-34.5	21.5	7.088816582532948e-6
-34.5	22.	7.649817208790625e-6
-34.5	22.5	8.22407836759436e-6
-34.5	23.	8.808710868458954e-6
-34.5	23.5	9.400598241312586e-6
-34.5	24.	9.996424350885769e-6
-34.5	24.5	0.000010592703931132175
-34.5	25.	0.000011185815570123855
-34.5	25.5	0.00001177203665647413
-34.5	26.	0.000012347579789734573
-34.5	26.5	0.00001290863015827396
-34.5	27.	0.000013451383397602976
-34.5	27.5	0.000013972083458606238
-34.5	28.	0.000014467060037305367
-34.5	28.5	0.000014932765144280683
-34.5	29.	0.000015365808421484363
-34.5	29.5	0.000015762990845775677
-34.5	30.	0.00001612133649114066
-34.5	30.5	0.000016438122054430006
-34.5	31.	0.000016710903881934287
-34.5	31.5	0.00001693754226576554
-34.5	32.	0.000017116222809523178
-34.5	32.5	0.00001724547469194471
-34.5	33.	0.000017324185685154636
-34.5	33.5	0.000017351613810807626
-34.5	34.	0.000017327395543058043
-34.5	34.5	0.000017251550492107063
-34.5	35.	0.00001712448252638037
-34.5	35.5	0.000016946977315473195
-34.5	36.	0.00001672019630019584
-34.5	36.5	0.0000164456671206624
-34.5	37.	0.000016125270558668208
-34.5	37.5	0.000015761224076833803
-34.5	38.	0.00001535606206433259
-34.5	38.5	0.000014912612927571001
-34.5	39.	0.000014433973193985951
-34.5	39.5	0.000013923478828102784
-34.5	40.	0.000013384673991000227
-34.5	40.5	0.000012821277507105208
-34.5	41.	0.000012237147335426128
-34.5	41.5	0.000011636243375468977
-34.5	42.	0.000011022588970600557
-34.5	42.5	0.000010400231502863639
-34.5	43.	9.773202502463321e-6
-34.5	43.5	9.145477721495832e-6
-34.5	44.	8.520937644090266e-6
-34.5	44.5	7.90332892303584e-6
-34.5	45.	7.296227245204082e-6
-34.5	45.5	6.703002133677659e-6
-34.5	46.	6.126784192523785e-6
-34.5	46.5	5.570435289718325e-6
-34.5	47.	5.036522154045268e-6
-34.5	47.5	4.527293832211655e-6
-34.5	48.	4.044663412439588e-6
-34.5	48.5	3.5901943701464038e-6
-34.5	49.	3.1650918299727478e-6
-34.5	49.5	2.7701989666194107e-6
-34.5	50.	2.405998685282773e-6
-34.5	50.5	2.0726206318564522e-6
-34.5	51.	1.7698534847854763e-6
-34.5	51.5	1.497162376188822e-6
-34.5	52.	1.2537111816665065e-6
-34.5	52.5	1.0383893085037032e-6
-34.5	53.	8.49842503558088e-7
-34.5	53.5	6.865070222534904e-7
-34.5	54.	5.466468915633641e-7
-34.5	54.5	4.283925668896294e-7
-34.5	55.	3.2978133545023867e-7
-34.5	55.5	2.487976035982467e-7
-34.5	56.	1.8341272725158474e-7
-34.5	56.5	1.3162322054834228e-7
-34.5	57.	9.148650390072434e-8
-34.5	57.5	6.115334846488253e-8
-34.5	58.	3.889638355157091e-8
-34.5	58.5	2.31343251668874e-8
-34.5	59.	1.2452708653990567e-8
-34.5	59.5	5.626379905624819e-9
-34.5	60.	1.6727492183460657e-9
-34.5	60.5	6.606258884754107e-11
-34.5	61.	0.
-34.5	61.5	0.
-34.5	62.	0.
-34.5	62.5	0.
-34.5	63.	0.
-34.5	63.5	0.
-34.5	64.	0.
-34.5	64.5	0.
-34.5	65.	0.
-34.5	65.5	0.
-34.5	66.	0.
-34.5	66.5	0.
-34.5	67.	0.
-34.5	67.5	0.
-34.5	68.	0.
-34.5	68.5	0.
-34.5	69.	0.
-34.5	69.5	0.
-34.5	70.	0.
-34.5	70.5	0.
-34.5	71.	0.
-34.5	71.5	0.
-34.5	72.	0.
-34.5	72.5	0.
-34.5	73.	0.
-34.5	73.5	0.
-34.5	74.	0.
-34.5	74.5	0.
-34.5	75.	0.
-34.	-15.	1.810785588613629e-13
-34.	-14.5	2.5720864155174056e-13
-34.	-14.	3.6516682464879613e-13
-34.	-13.5	5.181547973894172e-13
-34.	-13.	7.347891966395102e-13
-34.	-12.5	1.0412879764151575e-12
-34.	-12.	1.4745202788542216e-12
-34.	-11.5	2.0862504449073177e-12
-34.	-11.	2.9490279854966546e-12
-34.	-10.5	4.164338211755608e-12
-34.	-10.	5.873845833030181e-12
-34.	-9.5	8.274852681569602e-12
-34.	-9.	1.1641471445715435e-11
-34.	-8.5	1.6353515299268398e-11
-34.	-8.	2.2935749377511e-11
-34.	-7.5	3.211098070834758e-11
-34.	-7.	4.487152091893367e-11
-34.	-6.5	6.257488860555692e-11
-34.	-6.	8.707127796683321e-11
-34.	-5.5	1.2087236140108492e-10
-34.	-5.	1.67373469066116e-10
-34.	-4.5	2.3114414421328312e-10
-34.	-4.	3.1830554151292693e-10
-34.	-3.5	4.3701712563539085e-10
-34.	-3.	5.98099612833278e-10
-34.	-2.5	8.158260042260799e-10
-34.	-2.	1.108917747022954e-9
-34.	-1.5	1.5017883102671969e-9
-34.	-1.	2.0260814616824576e-9
-34.	-0.5	2.7225558627303585e-9
-34.	0.	3.6433707289376645e-9
-34.	0.5	4.854828591694166e-9
-34.	1.	6.440629911001972e-9
-34.	1.5	8.505689625002347e-9
-34.	2.	1.1180556859639703e-8
-34.	2.5	1.4626465180231656e-8
-34.	3.	1.9041021285387838e-8
-34.	3.5	2.4664514473833056e-8
-34.	4.	3.178679741342487e-8
-34.	4.5	4.0754650974447704e-8
-34.	5.	5.1979502903931584e-8
-34.	5.5	6.594532321224857e-8
-34.	6.	8.321647018202413e-8
-34.	6.5	1.0444521230248765e-7
-34.	7.	1.3037860605655073e-7
-34.	7.5	1.6186437055280035e-7
-34.	8.	1.9985537085432524e-7
-34.	8.5	2.454123057856047e-7
-34.	9.	2.997041959164596e-7
-34.	9.5	3.6400628566622155e-7
-34.	10.	4.39695011499102e-7
-34.	10.5	5.282397464321639e-7
-34.	11.	6.311911087720886e-7
-34.	11.5	7.501657181498083e-7
-34.	12.	8.868273913329871e-7
-34.	12.5	1.0428648897408517e-6
-34.	13.	1.2199664549728597e-6
-34.	13.5	1.4197914924153811e-6
-34.	14.	1.6439398803642562e-6
-34.	14.5	1.8939194874493752e-6
-34.	15.	2.1711125694842534e-6
-34.	15.5	2.47674178394145e-6
-34.	16.	2.811836602977622e-6
-34.	16.5	3.1772009224399875e-6
-34.	17.	3.5733826540448914e-6
-34.	17.5	4.000646051737849e-6
-34.	18.	4.458947463053772e-6
-34.	18.5	4.9479151152066095e-6
-34.	19.	5.466833447388869e-6
-34.	19.5	6.014632389781808e-6
-34.	20.	6.589881870687886e-6
-34.	20.5	7.1907917106589735e-6
-34.	21.	7.815216940937759e-6
-34.	21.5	8.460668466957264e-6
-34.	22.	9.124328889503123e-6
-34.	22.5	9.80307319914445e-6
-34.	23.	0.000010493493975769781
-34.	23.5	0.000011191930655746507
-34.	24.	0.000011894502374984157
-34.	24.5	0.000012597143856956068
-34.	25.	0.000013295643789925952
-34.	25.5	0.00001398568512619464
-34.	26.	0.000014662886736752034
-34.	26.5	0.000015322845865688107
-34.	27.	0.000015961180848358348
-34.	27.5	0.000016573573583858028
-34.	28.	0.000017155811284123473
-34.	28.5	0.00001770382705734723
-34.	29.	0.000018213738920923215
-34.	29.5	0.000018681886877575126
-34.	30.	0.000019104867726626025
-34.	30.5	0.000019479567319713262
-34.	31.	0.000019803190006035733
-34.	31.5	0.000020073285046035613
-34.	32.	0.00002028776980405747
-34.	32.5	0.00002044494955994246
-34.	33.	0.0000205435338068131
-34.	33.5	0.000020582648927702674
-34.	34.	0.00002056184716749621
-34.	34.5	0.00002048111183926498
-34.	35.	0.000020340858725917948
-34.	35.5	0.00002014193365961628
-34.	36.	0.000019885606283043108
-34.	36.5	0.000019573560018832804
-34.	37.	0.000019207878296622545
-34.	37.5	0.00001879102711164558
-34.	38.	0.000018325834014804035
-34.	38.5	0.000017815463661942084
-34.	39.	0.00001726339007967635
-34.	39.5	0.000016673365836644948
-34.	40.	0.00001604938834228971
-34.	40.5	0.000015395663530074653
-34.	41.	0.00001471656721802428
-34.	41.5	0.000014016604476180108
-34.	42.	0.000013300367367443559
-34.	42.5	0.000012572491464603576
-34.	43.	0.000011837611581333616
-34.	43.5	0.000011100317187682133
-34.	44.	0.000010365108010074639
-34.	44.5	9.636350341041815e-6
-34.	45.	8.918234603662945e-6
-34.	45.5	8.21473472893895e-6
-34.	46.	7.529569909847179e-6
-34.	46.5	6.86616929258899e-6
-34.	47.	6.2276401525010135e-6
-34.	47.5	5.616740078358539e-6
-34.	48.	5.0358536536121726e-6
-34.	48.5	4.486974075926016e-6
-34.	49.	3.97169009693794e-6
-34.	49.5	3.491178592447541e-6
-34.	50.	3.046202989598353e-6
-34.	50.5	2.63711768277822e-6
-34.	51.	2.2638784650479456e-6
-34.	51.5	1.9260588884828363e-6
-34.	52.	1.6228723468866769e-6
-34.	52.5	1.3531995503653392e-6
-34.	53.	1.1156209361165904e-6
-34.	53.5	9.084534367932132e-7
-34.	54.	7.297908090902619e-7
-34.	54.5	5.775472661429176e-7
-34.	55.	4.4950230726120103e-7
-34.	55.5	3.4334721529238097e-7
-34.	56.	2.567311304468939e-7
-34.	56.5	1.873061914734704e-7
-34.	57.	1.3277052035383642e-7
-34.	57.5	9.090798456235037e-8
-34.	58.	5.962396027691092e-8
-34.	58.5	3.6976380878703915e-8
-34.	59.	2.1202096165217033e-8
-34.	59.5	1.0740739357427872e-8
-34.	60.	4.2691787230455066e-9
-34.	60.5	8.199436821193831e-10
-34.	61.	8.610334244197291e-14
-34.	61.5	0.
-34.	62.	0.
-34.	62.5	0.
-34.	63.	0.
-34.	63.5	0.
-34.	64.	0.
-34.	64.5	0.
-34.	65.	0.
-34.	65.5	0.
-34.	66.	0.
-34.	66.5	0.
-34.	67.	0.
-34.	67.5	0.
-34.	68.	0.
-34.	68.5	0.
-34.	69.	0.
-34.	69.5	0.
-34.	70.	0.
-34.	70.5	0.
-34.	71.	0.
-34.	71.5	0.
-34.	72.	0.
-34.	72.5	0.
-34.	73.	0.
-34.	73.5	0.
-34.	74.	0.
-34.	74.5	0.
-34.	75.	0.
-33.5	-15.	2.0885667022552482e-13
-33.5	-14.5	2.96680421232713e-13
-33.5	-14.	4.212453633294167e-13
-33.5	-13.5	5.978107355347696e-13
-33.5	-13.	8.479076818632406e-13
-33.5	-12.5	1.2018792994912933e-12
-33.5	-12.	1.7024280331989616e-12
-33.5	-11.5	2.4095582340383278e-12
-33.5	-11.	3.4074448292848067e-12
-33.5	-10.5	4.813951859700931e-12
-33.5	-10.	6.793782837266899e-12
-33.5	-9.5	9.576588417232814e-12
-33.5	-9.	1.3481810786911269e-11
-33.5	-8.5	1.8952639374622743e-11
-33.5	-8.	2.6602226551842233e-11
-33.5	-7.5	3.727630974361895e-11
-33.5	-7.	5.213765993367444e-11
-33.5	-6.5	7.277938508582302e-11
-33.5	-6.	1.0137612517786695e-10
-33.5	-5.5	1.4088465094308218e-10
-33.5	-5.	1.953083871567815e-10
-33.5	-4.5	2.7004398147195195e-10
-33.5	-4.	3.723322725295067e-10
-33.5	-3.5	5.118408884448396e-10
-33.5	-3.	7.014111972495832e-10
-33.5	-2.5	9.580083418029838e-10
-33.5	-2.	1.3039194495990525e-9
-33.5	-1.5	1.7682515392915986e-9
-33.5	-1.	2.388786756982323e-9
-33.5	-0.5	3.2142578395003394e-9
-33.5	0.	4.307110450219921e-9
-33.5	0.5	5.746820459429669e-9
-33.5	1.	7.633832421432819e-9
-33.5	1.5	1.0094179429529843e-8
-33.5	2.	1.3284833181708538e-8
-33.5	2.5	1.7399815498385995e-8
-33.5	3.	2.2677077895298628e-8
-33.5	3.5	2.9406123605692143e-8
-33.5	4.	3.793630654885011e-8
-33.5	4.5	4.868569456284657e-8
-33.5	5.	6.215033079965739e-8
-33.5	5.5	7.891366925505097e-8
-33.5	6.	9.965590043337286e-8
-33.5	6.5	1.251628242621124e-7
-33.5	7.	1.563338732713643e-7
-33.5	7.5	1.9418884381405492e-7
-33.5	8.	2.3987286092248075e-7
-33.5	8.5	2.946590872892059e-7
-33.5	9.	3.5994869232822337e-7
-33.5	9.5	4.3726762594427663e-7
-33.5	10.	5.282597950248303e-7
-33.5	10.5	6.346763188335699e-7
-33.5	11.	7.583606410104525e-7
-33.5	11.5	9.012293977433569e-7
-33.5	12.	1.0652490794073087e-6
-33.5	12.5	1.252408670867084e-6
-33.5	13.	1.46468860702916e-6
-33.5	13.5	1.7040265280633744e-6
-33.5	14.	1.9722804557187385e-6
-33.5	14.5	2.271190131673345e-6
-33.5	15.	2.6023373549422736e-6
-33.5	15.5	2.9671062233857093e-6
-33.5	16.	3.366644221148326e-6
-33.5	16.5	3.801825097922191e-6
-33.5	17.	4.273214457453303e-6
-33.5	17.5	4.781038913503384e-6
-33.5	18.	5.325159584804509e-6
-33.5	18.5	5.905050590707776e-6
-33.5	19.	6.5197830815939655e-6
-33.5	19.5	7.168015198269509e-6
-33.5	20.	7.847988208468387e-6
-33.5	20.5	8.557528921851604e-6
-33.5	21.	9.294058342889106e-6
-33.5	21.5	0.000010054606387759904
-33.5	22.	0.000010835832372001037
-33.5	22.5	0.000011634050870458634
-33.5	23.	0.000012445262464911282
-33.5	23.5	0.000013265188826040046
-33.5	24.	0.000014089311526715875
-33.5	24.5	0.000014912913951702333
-33.5	25.	0.000015731125653717644
-33.5	25.5	0.000016538968505665203
-33.5	26.	0.000017331404011720628
-33.5	26.5	0.000018103381163674353
-33.5	27.	0.000018849884261222677
-33.5	27.5	0.000019565980153584455
-33.5	28.	0.000020246864402822103
-33.5	28.5	0.000020887905914692286
-33.5	29.	0.000021484689629113946
-33.5	29.5	0.000022033056908045676
-33.5	30.	0.000022529143302633832
-33.5	30.5	0.000022969413423107607
-33.5	31.	0.000023350692673518707
-33.5	31.5	0.000023670195648745728
-33.5	32.	0.00002392555102312637
-33.5	32.5	0.00002411482278874351
-33.5	33.	0.000024236527727047042
-33.5	33.5	0.000024289649020514836
-33.5	34.	0.00002427364593194605
-33.5	34.5	0.0000241884594982667
-33.5	35.	0.000024034514204021695
-33.5	35.5	0.000023812715617608203
-33.5	36.	0.00002352444399138742
-33.5	36.5	0.000023171543845641758
-33.5	37.	0.000022756309576449454
-33.5	37.5	0.000022281467149375114
-33.5	38.	0.00002175015196480014
-33.5	38.5	0.00002116588300702175
-33.5	39.	0.000020532533418115924
-33.5	39.5	0.000019854297669055607
-33.5	40.	0.000019135655534650494
-33.5	40.5	0.00001838133311534643
-33.5	41.	0.00001759626118748593
-33.5	41.5	0.000016785531203832924
-33.5	42.	0.000015954349307426734
-33.5	42.5	0.000015107988763435417
-33.5	43.	0.000014251741254774344
-33.5	43.5	0.000013390867526877047
-33.5	44.	0.000012530547904068515
-33.5	44.5	0.000011675833233314894
-33.5	45.	0.000010831596839462008
-33.5	45.5	0.000010002488098115147
-33.5	46.	9.192888246730998e-6
-33.5	46.5	8.406869059974962e-6
-33.5	47.	7.648155010674268e-6
-33.5	47.5	6.9200895216064405e-6
-33.5	48.	6.225605884870916e-6
-33.5	48.5	5.56720338386507e-6
-33.5	49.	4.946929097337734e-6
-33.5	49.5	4.366365795328099e-6
-33.5	50.	3.826626253076149e-6
-33.5	50.5	3.3283542116729094e-6
-33.5	51.	2.871732104204286e-6
-33.5	51.5	2.456495544818622e-6
-33.5	52.	2.081954447398878e-6
-33.5	52.5	1.7470205027623938e-6
-33.5	53.	1.45024060146607e-6
-33.5	53.5	1.1898356467969838e-6
-33.5	54.	9.637440632638241e-7
-33.5	54.5	7.696690244588124e-7
-33.5	55.	6.051292663447198e-7
-33.5	55.5	4.675106687905421e-7
-33.5	56.	3.5411942752923003e-7
-33.5	56.5	2.622345202596031e-7
-33.5	57.	1.8915851527588482e-7
-33.5	57.5	1.3226558141262862e-7
-33.5	58.	8.904547469978062e-8
-33.5	58.5	5.714266627655742e-8
-33.5	59.	3.439001589488986e-8
-33.5	59.5	1.8837740398037623e-8
-33.5	60.	8.783573223289234e-9
-33.5	60.5	2.837250176206553e-9
-33.5	61.	1.9101978516141856e-10
-33.5	61.5	0.
-33.5	62.	0.
-33.5	62.5	0.
-33.5	63.	0.
-33.5	63.5	0.
-33.5	64.	0.
-33.5	64.5	0.
-33.5	65.	0.
-33.5	65.5	0.
-33.5	66.	0.
-33.5	66.5	0.
-33.5	67.	0.
-33.5	67.5	0.
-33.5	68.	0.
-33.5	68.5	0.
-33.5	69.	0.
-33.5	69.5	0.
-33.5	70.	0.
-33.5	70.5	0.
-33.5	71.	0.
-33.5	71.5	0.
-33.5	72.	0.
-33.5	72.5	0.
-33.5	73.	0.
-33.5	73.5	0.
-33.5	74.	0.
-33.5	74.5	0.
-33.5	75.	0.
-33.	-15.	2.407650439780738e-13
-33.	-14.5	3.4199479062286205e-13
-33.	-14.	4.855881837167971e-13
-33.	-13.5	6.891557772831267e-13
-33.	-13.	9.775585961074532e-13
-33.	-12.5	1.3858521331664489e-12
-33.	-12.	1.9634022310214503e-12
-33.	-11.5	2.779626277771181e-12
-33.	-11.	3.9319815919276265e-12
-33.	-10.5	5.557050275074678e-12
-33.	-10.	7.845875023872054e-12
-33.	-9.5	1.1065107434946075e-11
-33.	-9.	1.5586069430624304e-11
-33.	-8.5	2.192453705747189e-11
-33.	-8.	3.079497976198708e-11
-33.	-7.5	4.318418201180986e-11
-33.	-7.	6.045070170509778e-11
-33.	-6.5	8.445855391657994e-11
-33.	-6.	1.1775592902810262e-10
-33.	-5.5	1.6381274500622746e-10
-33.	-5.	2.2733447694050012e-10
-33.	-4.5	3.146740758411288e-10
-33.	-4.	4.3436893536016383e-10
-33.	-3.5	5.97835806026264e-10
-33.	-3.	8.202632540277124e-10
-33.	-2.5	1.1217486015393758e-9
-33.	-2.	1.5287340527016922e-9
-33.	-1.5	2.075804562536931e-9
-33.	-1.	2.807917452778031e-9
-33.	-0.5	3.783140158264837e-9
-33.	0.	5.075976960709461e-9
-33.	0.5	6.781367121327301e-9
-33.	1.	9.019434300417828e-9
-33.	1.5	1.194105929286099e-8
-33.	2.	1.5734333635483515e-8
-33.	2.5	2.063192936264748e-8
-33.	3.	2.6919389125367546e-8
-33.	3.5	3.4944300441872334e-8
-33.	4.	4.5126267939138574e-8
-33.	4.5	5.7967538686777945e-8
-33.	5.	7.406406953625855e-8
-33.	5.5	9.411675407953967e-8
-33.	6.	1.1894245365117366e-7
-33.	6.5	1.4948440578114345e-7
-33.	7.	1.8682151939809212e-7
-33.	7.5	2.321760140390487e-7
-33.	8.	2.8691882557239464e-7
-33.	8.5	3.525721883845665e-7
-33.	9.	4.3080881775940286e-7
-33.	9.5	5.234471592256621e-7
-33.	10.	6.324422453585773e-7
-33.	10.5	7.598718044589225e-7
-33.	11.	9.079173972141575e-7
-33.	11.5	1.0788405125567456e-6
-33.	12.	1.2749537262676846e-6
-33.	12.5	1.4985872077478553e-6
-33.	13.	1.7520510433693416e-6
-33.	13.5	2.0375940196855997e-6
-33.	14.	2.3573596679060538e-6
-33.	14.5	2.7133405042545003e-6
-33.	15.	3.1073315024549304e-6
-33.	15.5	3.5408838996173337e-6
-33.	16.	4.015260462261703e-6
-33.	16.5	4.531393324305047e-6
-33.	17.	5.0898454548513374e-6
-33.	17.5	5.690776723823493e-6
-33.	18.	6.333915412747563e-6
-33.	18.5	7.018535872556799e-6
-33.	19.	7.743442866971679e-6
-33.	19.5	8.50696296636406e-6
-33.	20.	9.306943180091939e-6
-33.	20.5	0.000010140756842028327
-33.	21.	0.000011005316600361029
-33.	21.5	0.000011897094213779895
-33.	22.	0.000012812146725662133
-33.	22.5	0.000013746148478619397
-33.	23.	0.000014694428345100809
-33.	23.5	0.00001565201148611609
-33.	24.	0.000016613664908897826
-33.	24.5	0.000017573946074046818
-33.	25.	0.000018527253801352805
-33.	25.5	0.000019467880738555754
-33.	26.	0.00002039006668606326
-33.	26.5	0.000021288052110201608
-33.	27.	0.000022156131225140715
-33.	27.5	0.000022988704076523772
-33.	28.	0.000023780327115632093
-33.	28.5	0.000024525761809491358
-33.	29.	0.000025220020887902287
-33.	29.5	0.00002585841188151392
-33.	30.	0.0000264365776546863
-33.	30.5	0.00002695053368226468
-33.	31.	0.000027396701860086776
-33.	31.5	0.000027771940674921982
-33.	32.	0.000028073571590691506
-33.	32.5	0.000028299401534542623
-33.	33.	0.000028447741389104196
-33.	33.5	0.000028517420416636564
-33.	34.	0.00002850779655746516
-33.	34.5	0.000028418762559814926
-33.	35.	0.000028250747911677898
-33.	35.5	0.00002800471655844191
-33.	36.	0.000027682160403407628
-33.	36.5	0.000027285088602738197
-33.	37.	0.000026816012682459533
-33.	37.5	0.000026277927523425475
-33.	38.	0.00002567428828116242
-33.	38.5	0.000025008983331586444
-33.	39.	0.000024286303361003822
-33.	39.5	0.000023510906749708945
-33.	40.	0.00002268778143289001
-33.	40.5	0.000021822203460311094
-33.	41.	0.000020919692517088373
-33.	41.5	0.000019985964711396463
-33.	42.	0.000019026882980548816
-33.	42.5	0.00001804840551386664
-33.	43.	0.000017056532638212027
-33.	43.5	0.000016057252658974138
-33.	44.	0.000015056487194521494
-33.	44.5	0.00001406003658436845
-33.	45.	0.000013073525989174586
-33.	45.5	0.000012102352832727094
-33.	46.	0.000011151636260728327
-33.	46.5	0.00001022616930698056
-33.	47.	9.330374462912557e-6
-33.	47.5	8.468263339868784e-6
-33.	48.	7.643401093853229e-6
-33.	48.5	6.858876248317953e-6
-33.	49.	6.11727650118629e-6
-33.	49.5	5.420671036959668e-6
-33.	50.	4.770599783197124e-6
-33.	50.5	4.16806995300632e-6
-33.	51.	3.613560102051098e-6
-33.	51.5	3.1070318010874114e-6
-33.	52.	2.647948884877846e-6
-33.	52.5	2.2353040877845458e-6
-33.	53.	1.8676527182896107e-6
-33.	53.5	1.5431528626286283e-6
-33.	54.	1.259611445714649e-6
-33.	54.5	1.0145351994533258e-6
-33.	55.	8.051861937210927e-7
-33.	55.5	6.286394701676816e-7
-33.	56.	4.818431198680491e-7
-33.	56.5	3.6167834396187285e-7
-33.	57.	2.6501876632992346e-7
-33.	57.5	1.8878741514271423e-7
-33.	58.	1.300099334295935e-7
-33.	58.5	8.586295747644499e-8
-33.	59.	5.37166516074844e-8
-33.	59.5	3.117123961264952e-8
-33.	60.	1.6090010085885432e-8
-33.	60.5	6.644038265691004e-9
-33.	61.	1.4566291019419544e-9
-33.	61.5	1.6477411207676143e-12
-33.	62.	0.
-33.	62.5	0.
-33.	63.	0.
-33.	63.5	0.
-33.	64.	0.
-33.	64.5	0.
-33.	65.	0.
-33.	65.5	0.
-33.	66.	0.
-33.	66.5	0.
-33.	67.	0.
-33.	67.5	0.
-33.	68.	0.
-33.	68.5	0.
-33.	69.	0.
-33.	69.5	0.
-33.	70.	0.
-33.	70.5	0.
-33.	71.	0.
-33.	71.5	0.
-33.	72.	0.
-33.	72.5	0.
-33.	73.	0.
-33.	73.5	0.
-33.	74.	0.
-33.	74.5	0.
-33.	75.	0.
-32.5	-15.	2.774367474299448e-13
-32.5	-14.5	3.9403971547481976e-13
-32.5	-14.	5.594400458250536e-13
-32.5	-13.5	7.93933824808605e-13
-32.5	-13.	1.1261837519157411e-12
-32.5	-12.5	1.5966236408607244e-12
-32.5	-12.	2.262222509899514e-12
-32.5	-11.5	3.2031367171393125e-12
-32.5	-11.	4.5319761133576765e-12
-32.5	-10.5	6.4066773951995826e-12
-32.5	-10.	9.048337260817419e-12
-32.5	-9.5	1.2765838386195679e-11
-32.5	-9.	1.798973899534336e-11
-32.5	-8.5	2.5318737110606098e-11
-32.5	-8.	3.558311877642941e-11
-32.5	-7.5	4.993102210573938e-11
-32.5	-7.	6.994517386539783e-11
-32.5	-6.5	9.78000715319877e-11
-32.5	-6.	1.3647248959775036e-10
-32.5	-5.5	1.900217879038047e-10
-32.5	-5.	2.6396089431875854e-10
-32.5	-4.5	3.657441154706142e-10
-32.5	-4.	5.054041635970031e-10
-32.5	-3.5	6.96377997396712e-10
-32.5	-3.	9.565692153855837e-10
-32.5	-2.5	1.3097036722767683e-9
-32.5	-2.	1.7870444463030397e-9
-32.5	-1.5	2.4295418446458113e-9
-32.5	-1.	3.2905031813834416e-9
-32.5	-0.5	4.4388747724858485e-9
-32.5	0.	5.9632339150098675e-9
-32.5	0.5	7.9765902860531e-9
-32.5	1.	1.062209276034548e-8
-32.5	1.5	1.4079727533472004e-8
-32.5	2.	1.857407506182804e-8
-32.5	2.5	2.4383165220726043e-8
-32.5	3.	3.184843105916559e-8
-32.5	3.5	4.1385710900605105e-8
-32.5	4.	5.349718630222124e-8
-32.5	4.5	6.878407042724007e-8
-32.5	5.	8.795977963265314e-8
-32.5	5.5	1.1186323360007427e-7
-32.5	6.	1.4147184034580905e-7
-32.5	6.5	1.779136371833796e-7
-32.5	7.	2.2247798322265183e-7
-32.5	7.5	2.7662413977039963e-7
-32.5	8.	3.419870385343374e-7
-32.5	8.5	4.2037952976895567e-7
-32.5	9.	5.137904282832114e-7
-32.5	9.5	6.243777377451801e-7
-32.5	10.	7.544565340817633e-7
-32.5	10.5	9.064811257344403e-7
-32.5	11.	1.0830212781509287e-6
-32.5	11.5	1.2867324861070135e-6
-32.5	12.	1.520320491620961e-6
-32.5	12.5	1.7865004675659282e-6
-32.5	13.	2.0879515062546234e-6
-32.5	13.5	2.427267257277736e-6
-32.5	14.	2.806903738793339e-6
-32.5	14.5	3.2291254919311954e-6
-32.5	15.	3.6959513514544023e-6
-32.5	15.5	4.209101162198946e-6
-32.5	16.	4.769944777657202e-6
-32.5	16.5	5.3794546347076565e-6
-32.5	17.	6.038163109858089e-6
-32.5	17.5	6.746125732710098e-6
-32.5	18.	7.502891168760961e-6
-32.5	18.5	8.307478694507499e-6
-32.5	19.	9.158363682284106e-6
-32.5	19.5	0.000010053471399391683
-32.5	20.	0.000010990179214945132
-32.5	20.5	0.000011965327106269268
-32.5	21.	0.000012975236171081578
-32.5	21.5	0.000014015734688661213
-32.5	22.	0.000015082191134246728
-32.5	22.5	0.000016169553441075636
-32.5	23.	0.00001727239372221343
-32.5	23.5	0.000018384957610486688
-32.5	24.	0.000019501217347313895
-32.5	24.5	0.000020614927747677533
-32.5	25.	0.00002171968418580974
-32.5	25.5	0.000022808981780909794
-32.5	26.	0.000023876275010751794
-32.5	26.5	0.000024915037039656025
-32.5	27.	0.000025918818113480415
-32.5	27.5	0.000026881302441313068
-32.5	28.	0.000027796363056861717
-32.5	28.5	0.000028658114217727726
-32.5	29.	0.000029460960967818055
-32.5	29.5	0.0000301996455478842
-32.5	30.	0.00003086929039386675
-32.5	30.5	0.000031465437510979544
-32.5	31.	0.00003198408405353926
-32.5	31.5	0.000032421713972878886
-32.5	32.	0.000032775325632928185
-32.5	32.5	0.0000330424553028733
-32.5	33.	0.00003322119646792697
-32.5	33.5	0.00003331021490574002
-32.5	34.	0.00003330875948960014
-32.5	34.5	0.00003321666868797571
-32.5	35.	0.00003303437273743006
-32.5	35.5	0.00003276289147299233
-32.5	36.	0.00003240382780764617
-32.5	36.5	0.00003195935686151767
-32.5	37.	0.000031432210752385934
-32.5	37.5	0.00003082565907297578
-32.5	38.	0.000030143485097709166
-32.5	38.5	0.00002938995778265575
-32.5	39.	0.000028569799647683346
-32.5	39.5	0.000027688150659479287
-32.5	40.	0.00002675052826827282
-32.5	40.5	0.000025762783789665286
-32.5	41.	0.000024731055365738694
-32.5	41.5	0.000023661717786178286
-32.5	42.	0.000022561329499954556
-32.5	42.5	0.00002143657720044183
-32.5	43.	0.00002029421842080833
-32.5	43.5	0.00001914102263103197
-32.5	44.	0.00001798371138176752
-32.5	44.5	0.00001682889809211778
-32.5	45.	0.00001568302812666442
-32.5	45.5	0.000014552319850243471
-32.5	46.	0.000013442707385214686
-32.5	46.5	0.000012359785823598028
-32.5	47.	0.000011308759663658497
-32.5	47.5	0.000010294395245566116
-32.5	48.	9.320977951976448e-6
-32.5	48.5	8.392274915255596e-6
-32.5	49.	7.511503932301602e-6
-32.5	49.5	6.681309229463232e-6
-32.5	50.	5.903744643247353e-6
-32.5	50.5	5.180264687076253e-6
-32.5	51.	4.511723860538021e-6
-32.5	51.5	3.89838442615295e-6
-32.5	52.	3.3399327310556427e-6
-32.5	52.5	2.83550398922515e-6
-32.5	53.	2.3837152667333817e-6
-32.5	53.5	1.9827062313788896e-6
-32.5	54.	1.6301870431823787e-6
-32.5	54.5	1.3234925783587156e-6
-32.5	55.	1.0596418142644632e-6
-32.5	55.5	8.354022463217068e-7
-32.5	56.	6.473557654019259e-7
-32.5	56.5	4.919673054842904e-7
-32.5	57.	3.6565275493992047e-7
-32.5	57.5	2.6484558177844525e-7
-32.5	58.	1.8606027497830384e-7
-32.5	58.5	1.259510337738264e-7
-32.5	59.	8.13646041396926e-8
-32.5	59.5	4.938633592598613e-8
-32.5	60.	2.738021063306684e-8
-32.5	60.5	1.3029850973946688e-8
-32.5	61.	4.420791720605043e-9
-32.5	61.5	3.8850820884859036e-10
-32.5	62.	0.
-32.5	62.5	0.
-32.5	63.	0.
-32.5	63.5	0.
-32.5	64.	0.
-32.5	64.5	0.
-32.5	65.	0.
-32.5	65.5	0.
-32.5	66.	0.
-32.5	66.5	0.
-32.5	67.	0.
-32.5	67.5	0.
-32.5	68.	0.
-32.5	68.5	0.
-32.5	69.	0.
-32.5	69.5	0.
-32.5	70.	0.
-32.5	70.5	0.
-32.5	71.	0.
-32.5	71.5	0.
-32.5	72.	0.
-32.5	72.5	0.
-32.5	73.	0.
-32.5	73.5	0.
-32.5	74.	0.
-32.5	74.5	0.
-32.5	75.	0.
-32.	-15.	3.1960868947923256e-13
-32.	-14.5	4.538479070635986e-13
-32.	-14.	6.442471662377507e-13
-32.	-13.5	9.141687075539188e-13
-32.	-13.	1.2966132361116665e-12
-32.	-12.5	1.838148514540223e-12
-32.	-12.	2.60441113686908e-12
-32.	-11.5	3.6877954294636914e-12
-32.	-11.	5.2181741839753646e-12
-32.	-10.5	7.37780872575918e-12
-32.	-10.	1.0422027434120874e-11
-32.	-9.5	1.4707816601267363e-11
-32.	-9.	2.0733218943085068e-11
-32.	-8.5	2.919142746709711e-11
-32.	-8.	4.1044762460169626e-11
-32.	-7.5	5.762540747788984e-11
-32.	-7.	8.077195108900403e-11
-32.	-6.5	1.1301354333314401e-10
-32.	-6.	1.5781694976968274e-10
-32.	-5.5	2.1991609904756977e-10
-32.	-5.	3.0574899886666024e-10
-32.	-4.5	4.2403325393595545e-10
-32.	-4.	5.865189417419253e-10
-32.	-3.5	8.089663181395482e-10
-32.	-3.	1.1124056829624744e-9
-32.	-2.5	1.5247475666755792e-9
-32.	-2.	2.082822876094787e-9
-32.	-1.5	2.8349442366359756e-9
-32.	-1.	3.8440907292675744e-9
-32.	-0.5	5.191827515195421e-9
-32.	0.	6.983078161050352e-9
-32.	0.5	9.35186924115147e-9
-32.	1.	1.2468162191118716e-8
-32.	1.5	1.6545874463042708e-8
-32.	2.	2.1852168815639574e-8
-32.	2.5	2.87180542551826e-8
-32.	3.	3.7550293300335615e-8
-32.	3.5	4.8844547088212416e-8
-32.	4.	6.319961248083692e-8
-32.	4.5	8.133251502535659e-8
-32.	5.	1.0409412096352362e-7
-32.	5.5	1.3248482451253832e-7
-32.	6.	1.6766975882824956e-7
-32.	6.5	2.1099287715003475e-7
-32.	7.	2.639891623074422e-7
-32.	7.5	3.283941561963769e-7
-32.	8.	4.061499640178914e-7
-32.	8.5	4.994068881811854e-7
-32.	9.	6.10519889401124e-7
-32.	9.5	7.42039161042295e-7
-32.	10.	8.966942377118543e-7
-32.	10.5	1.0773712380858838e-6
-32.	11.	1.2870830589402037e-6
-32.	11.5	1.528932583996239e-6
-32.	12.	1.806069235701582e-6
-32.	12.5	2.1216394678520498e-6
-32.	13.	2.4787320573835677e-6
-32.	13.5	2.8803192912753814e-6
-32.	14.	3.329195346058718e-6
-32.	14.5	3.82791331217173e-6
-32.	15.	4.378722415150613e-6
-32.	15.5	4.983507025510894e-6
-32.	16.	5.643729027760214e-6
-32.	16.5	6.360375038369448e-6
-32.	17.	7.1339098279614796e-6
-32.	17.5	7.964237122365632e-6
-32.	18.	8.850668740446914e-6
-32.	18.5	9.791902784879129e-6
-32.	19.	0.000010786011347041294
-32.	19.5	0.000011830437930071772
-32.	20.	0.000012922004545810672
-32.	20.5	0.000014056928210183922
-32.	21.	0.000015230846356254411
-32.	21.5	0.000016438850508026322
-32.	22.	0.000017675527416997
-32.	22.5	0.000018935006756838803
-32.	23.	0.000020211014400434953
-32.	23.5	0.00002149693026560138
-32.	24.	0.000022785849708397667
-32.	24.5	0.000024070647462125623
-32.	25.	0.000025344043162115246
-32.	25.5	0.000026598667554578478
-32.	26.	0.0000278271285622317
-32.	26.5	0.000029022076458757312
-32.	27.	0.000030176267491199564
-32.	27.5	0.00003128262537606846
-32.	28.	0.00003233430018008997
-32.	28.5	0.00003332472417749088
-32.	29.	0.000034247664348727776
-32.	29.5	0.00003509727125678049
-32.	30.	0.00003586812408866517
-32.	30.5	0.00003655527170647034
-32.	31.	0.00003715426958930721
-32.	31.5	0.00003766121258166075
-32.	32.	0.00003807276338853527
-32.	32.5	0.000038386176776017545
-32.	33.	0.00003859931944824011
-32.	33.5	0.00003871068557928559
-32.	34.	0.00003871940798247574
-32.	34.5	0.00003862526490089148
-32.	35.	0.00003842868240299516
-32.	35.5	0.000038130732367029315
-32.	36.	0.00003773312603842217
-32.	36.5	0.000037238203146795215
-32.	37.	0.00003664891657416484
-32.	37.5	0.0000359688125743833
-32.	38.	0.00003520200655644223
-32.	38.5	0.00003435315446150831
-32.	39.	0.00003342741978593616
-32.	39.5	0.000032430436330260815
-32.	40.	0.000031368266787496976
-32.	40.5	0.0000302473573229219
-32.	41.	0.000029074488341748448
-32.	41.5	0.000027856721690343695
-32.	42.	0.00002660134459040538
-32.	42.5	0.000025315810663067664
-32.	43.	0.00002400767846037592
-32.	43.5	0.000022684547983868523
-32.	44.	0.00002135399573286997
-32.	44.5	0.00002002350888708336
-32.	45.	0.000018700419287569258
-32.	45.5	0.00001739183793544157
-32.	46.	0.00001610459077672065
-32.	46.5	0.000014845156582776087
-32.	47.	0.000013619607766626727
-32.	47.5	0.000012433554994003917
-32.	48.	0.000011292096452519738
-32.	48.5	0.000010199772630626628
-32.	49.	9.160527428588031e-6
-32.	49.5	8.17767637494326e-6
-32.	50.	7.253882652805507e-6
-32.	50.5	6.391141550068873e-6
-32.	51.	5.590773835995757e-6
-32.	51.5	4.853428434070582e-6
-32.	52.	4.179094608456298e-6
-32.	52.5	3.567123710600005e-6
-32.	53.	3.016260346019713e-6
-32.	53.5	2.524682622357134e-6
-32.	54.	2.090050932544151e-6
-32.	54.5	1.7095645163288634e-6
-32.	55.	1.3800247760265149e-6
-32.	55.5	1.0979043191669366e-6
-32.	56.	8.594206836134774e-7
-32.	56.5	6.606117627091348e-7
-32.	57.	4.974135595516824e-7
-32.	57.5	3.657366126092829e-7
-32.	58.	2.615404450972209e-7
-32.	58.5	1.8090372904621934e-7
-32.	59.	1.2008867690274665e-7
-32.	59.5	7.559840299464504e-8
-32.	60.	4.4226811944562814e-8
-32.	60.5	2.310402821539897e-8
-32.	61.	9.756191418680471e-9
-32.	61.5	2.2915673107218094e-9
-32.	62.	6.474444218673189e-12
-32.	62.5	0.
-32.	63.	0.
-32.	63.5	0.
-32.	64.	0.
-32.	64.5	0.
-32.	65.	0.
-32.	65.5	0.
-32.	66.	0.
-32.	66.5	0.
-32.	67.	0.
-32.	67.5	0.
-32.	68.	0.
-32.	68.5	0.
-32.	69.	0.
-32.	69.5	0.
-32.	70.	0.
-32.	70.5	0.
-32.	71.	0.
-32.	71.5	0.
-32.	72.	0.
-32.	72.5	0.
-32.	73.	0.
-32.	73.5	0.
-32.	74.	0.
-32.	74.5	0.
-32.	75.	0.
-31.5	-15.	3.6813924314770796e-13
-31.5	-14.5	5.226213940428971e-13
-31.5	-14.	7.416914218225469e-13
-31.5	-13.5	1.0522117009958515e-12
-31.5	-13.	1.4921312796926822e-12
-31.5	-12.5	2.1150100482713233e-12
-31.5	-12.	2.9963585570992384e-12
-31.5	-11.5	4.2425045135130005e-12
-31.5	-11.	6.002965585186321e-12
-31.5	-10.5	8.487672897496157e-12
-31.5	-10.	1.1990882225039322e-11
-31.5	-9.5	1.6924271115959262e-11
-31.5	-9.	2.3862601864275942e-11
-31.5	-8.5	3.360649727340459e-11
-31.5	-8.	4.726840853302983e-11
-31.5	-7.5	6.638984909358287e-11
-31.5	-7.	9.310053955312132e-11
-31.5	-6.5	1.3033338819076392e-10
-31.5	-6.	1.8211336662338063e-10
-31.5	-5.5	2.5394348625292636e-10
-31.5	-5.	3.5331739521299084e-10
-31.5	-4.5	4.903957388832266e-10
-31.5	-4.	6.788924655328089e-10
-31.5	-3.5	9.372277535978208e-10
-31.5	-3.	1.2900161290549598e-9
-31.5	-2.5	1.7699714263404103e-9
-31.5	-2.	2.4203241262241535e-9
-31.5	-1.5	3.2978606349004724e-9
-31.5	-1.	4.4767073110950665e-9
-31.5	-0.5	6.052993229187922e-9
-31.5	0.	8.150533160546874e-9
-31.5	0.5	1.0927674096335994e-8
-31.5	1.	1.4585442571107733e-8
-31.5	1.5	1.937711364744592e-8
-31.5	2.	2.5619293247297427e-8
-31.5	2.5	3.370456134388723e-8
-31.5	3.	4.411566264134906e-8
-31.5	3.5	5.744115287670942e-8
-31.5	4.	7.439231305243377e-8
-31.5	4.5	9.582103249161785e-8
-31.5	5.	1.2273823805764166e-7
-31.5	5.5	1.5633231648728403e-7
-31.5	6.	1.9798684662813098e-7
-31.5	6.5	2.492968370923266e-7
-31.5	7.	3.1208256217826656e-7
-31.5	7.5	3.884000150790542e-7
-31.5	8.	4.805469622402724e-7
-31.5	8.5	5.910635948348012e-7
-31.5	9.	7.227268390802888e-7
-31.5	9.5	8.785375099181927e-7
-31.5	10.	1.0616996720311266e-6
-31.5	10.5	1.2755918041984044e-6
-31.5	11.	1.5237296387077262e-6
-31.5	11.5	1.8097208556411467e-6
-31.5	12.	2.1372121363974927e-6
-31.5	12.5	2.509829405785339e-6
-31.5	13.	2.9311123986732752e-6
-31.5	13.5	3.4044449592508167e-6
-31.5	14.	3.9329827025676734e-6
-31.5	14.5	4.519579827098319e-6
-31.5	15.	5.1667169550642845e-6
-31.5	15.5	5.876431889993269e-6
-31.5	16.	6.650255118852514e-6
-31.5	16.5	7.4891517537080586e-6
-31.5	17.	8.39347141364717e-6
-31.5	17.5	9.362907303067168e-6
-31.5	18.	0.000010396465460849182
-31.5	18.5	0.000011492444850925046
-31.5	19.	0.000012648428652853835
-31.5	19.5	0.000013861286805178697
-31.5	20.	0.00001512718956643206
-31.5	20.5	0.00001644163159901518
-31.5	21.	0.000017799465857970137
-31.5	21.5	0.000019194946383416264
-31.5	22.	0.000020621778957050627
-31.5	22.5	0.00002207317848778116
-31.5	23.	0.000023541931938808924
-31.5	23.5	0.000025020465594398574
-31.5	24.	0.00002650091548510258
-31.5	24.5	0.00002797519983833952
-31.5	25.	0.000029435092494824827
-31.5	25.5	0.00003087229631914051
-31.5	26.	0.00003227851573422908
-31.5	26.5	0.000033645527617295076
-31.5	27.	0.00003496524989943494
-31.5	27.5	0.00003622980732606263
-31.5	28.	0.000037431593924453754
-31.5	28.5	0.00003856333182744062
-31.5	29.	0.00003961812618001609
-31.5	29.5	0.00004058951592942135
-31.5	30.	0.00004147152035994919
-31.5	30.5	0.000042258681283224965
-31.5	31.	0.00004294610083331184
-31.5	31.5	0.000043529474844401574
-31.5	32.	0.000044005121808027555
-31.5	32.5	0.00004437000741795866
-31.5	33.	0.00004462176471535238
-31.5	33.5	0.00004475870984586904
-31.5	34.	0.000044779853435563945
-31.5	34.5	0.00004468490758490303
-31.5	35.	0.00004447428847150251
-31.5	35.5	0.000044149114543453044
-31.5	36.	0.00004371120027753136
-31.5	36.5	0.00004316304547134609
-31.5	37.	0.000042507820036465434
-31.5	37.5	0.000041749344261761415
-31.5	38.	0.000040892064523295345
-31.5	38.5	0.00003994102442974668
-31.5	39.	0.00003890183141111172
-31.5	39.5	0.000037780618783580176
-31.5	40.	0.00003658400335532193
-31.5	40.5	0.00003531903867645778
-31.5	41.	0.00003399316408163974
-31.5	41.5	0.000032614149725140147
-31.5	42.	0.00003119003786567681
-31.5	42.5	0.00002972908072072114
-31.5	43.	0.000028239675276874015
-31.5	43.5	0.00002673029551298427
-31.5	44.	0.000025209422564734738
-31.5	44.5	0.000023685473431947618
-31.5	45.	0.000022166728901172057
-31.5	45.5	0.00002066126142433163
-31.5	46.	0.000019176863757296693
-31.5	46.5	0.000017720979218011543
-31.5	47.	0.00001630063446997593
-31.5	47.5	0.000014922375771109198
-31.5	48.	0.000013592209647969645
-31.5	48.5	0.000012315548958682358
-31.5	49.	0.00001109716529259084
-31.5	49.5	9.941148618664764e-6
-31.5	50.	8.850875036426823e-6
-31.5	50.5	7.82898340138208e-6
-31.5	51.	6.877361490884549e-6
-31.5	51.5	5.9971422459185526e-6
-31.5	52.	5.188710469920553e-6
-31.5	52.5	4.45172018882147e-6
-31.5	53.	3.785122679083249e-6
-31.5	53.5	3.1872049556712563e-6
-31.5	54.	2.655638283624134e-6
-31.5	54.5	2.1875360400730516e-6
-31.5	55.	1.7795200140926218e-6
-31.5	55.5	1.4277937609622001e-6
-31.5	56.	1.1282228963768747e-6
-31.5	56.5	8.764180108122231e-7
-31.5	57.	6.678216782790474e-7
-31.5	57.5	4.977953070297258e-7
-31.5	58.	3.617050748722938e-7
-31.5	58.5	2.550045474062296e-7
-31.5	59.	1.7331181776270082e-7
-31.5	59.5	1.1247977081539354e-7
-31.5	60.	6.865812526895683e-8
-31.5	60.5	3.8348074699718e-8
-31.5	61.	1.84583880559961e-8
-31.5	61.5	6.415112862246722e-9
-31.5	62.	6.284648480832006e-10
-31.5	62.5	1.0762587300785787e-100
-31.5	63.	0.
-31.5	63.5	0.
-31.5	64.	0.
-31.5	64.5	0.
-31.5	65.	0.
-31.5	65.5	0.
-31.5	66.	0.
-31.5	66.5	0.
-31.5	67.	0.
-31.5	67.5	0.
-31.5	68.	0.
-31.5	68.5	0.
-31.5	69.	0.
-31.5	69.5	0.
-31.5	70.	0.
-31.5	70.5	0.
-31.5	71.	0.
-31.5	71.5	0.
-31.5	72.	0.
-31.5	72.5	0.
-31.5	73.	0.
-31.5	73.5	0.
-31.5	74.	0.
-31.5	74.5	0.
-31.5	75.	0.
-31.	-15.	4.240287596342948e-13
-31.	-14.5	6.017601345896074e-13
-31.	-14.	8.53730195080295e-13
-31.	-13.5	1.2107969166004705e-12
-31.	-13.	1.7165530984107459e-12
-31.	-12.5	2.432526483002669e-12
-31.	-12.	3.4454701661037856e-12
-31.	-11.5	4.8775642110430596e-12
-31.	-11.	6.900660853748148e-12
-31.	-10.5	9.756129383492942e-12
-31.	-10.	1.3782430029689802e-11
-31.	-9.5	1.9453317141278216e-11
-31.	-9.	2.7430602013372888e-11
-31.	-8.5	3.863677208375161e-11
-31.	-8.	5.435456135806796e-11
-31.	-7.5	7.636291282708746e-11
-31.	-7.	1.0712180485388706e-10
-31.	-6.5	1.5002228949676012e-10
-31.	-6.	2.0972298938520034e-10
-31.	-5.5	2.926004118663956e-10
-31.	-5.	4.0734795669520997e-10
-31.	-4.5	5.657675920455913e-10
-31.	-4.	7.838089863852957e-10
-31.	-3.5	1.08292346673281e-9
-31.	-3.	1.4918144606573874e-9
-31.	-2.5	2.0486818269083497e-9
-31.	-2.	2.804074205677826e-9
-31.	-1.5	3.82448043767958e-9
-31.	-1.	5.19680705819411e-9
-31.	-0.5	7.033902298445657e-9
-31.	0.	9.481295911838888e-9
-31.	0.5	1.2725326050489379e-8
-31.	1.	1.7002816555284768e-8
-31.	1.5	2.2612447378185396e-8
-31.	2.	2.9927924411750575e-8
-31.	2.5	3.941300003070838e-8
-31.	3.	5.1638320081339765e-8
-31.	3.5	6.729997588330123e-8
-31.	4.	8.723952152877398e-8
-31.	4.5	1.1246507975683137e-7
-31.	5.	1.4417300851036716e-7
-31.	5.5	1.8376944183471253e-7
-31.	6.	2.3289086216925266e-7
-31.	6.5	2.9342271734745916e-7
-31.	7.	3.675149770608025e-7
-31.	7.5	4.5759344288961637e-7
-31.	8.	5.663655953246418e-7
-31.	8.5	6.968197907186791e-7
-31.	9.	8.522167180129979e-7
-31.	9.5	1.0360721925356868e-6
-31.	10.	1.2521306003878493e-6
-31.	10.5	1.5043286054312415e-6
-31.	11.	1.7967490790432319e-6
-31.	11.5	2.1335655949765554e-6
-31.	12.	2.5189782278792107e-6
-31.	12.5	2.9571417817655758e-6
-31.	13.	3.4520879329425522e-6
-31.	13.5	4.007643078878974e-6
-31.	14.	4.62734392277856e-6
-31.	14.5	5.314352979479957e-6
-31.	15.	6.0713762534031235e-6
-31.	15.5	6.900585310931358e-6
-31.	16.	7.803545850903787e-6
-31.	16.5	8.781154676073134e-6
-31.	17.	9.833586698115538e-6
-31.	17.5	0.000010960253284976695
-31.	18.	0.000012159772899876895
-31.	18.5	0.000013429954604713954
-31.	19.	0.000014767794624776792
-31.	19.5	0.00001616948581321148
-31.	20.	0.000017630439525710954
-31.	20.5	0.000019145319130341958
-31.	21.	0.000020708084141062823
-31.	21.5	0.000022312043780401524
-31.	22.	0.0000239499186494266
-31.	22.5	0.00002561390910839436
-31.	23.	0.000027295768946939815
-31.	23.5	0.000028986882941167455
-31.	24.	0.000030678346952793034
-31.	24.5	0.00003236104931111988
-31.	25.	0.00003402575232812737
-31.	25.5	0.000035663172922730416
-31.	26.	0.00003726406146117248
-31.	26.5	0.00003881927805839238
-31.	27.	0.00004031986571695366
-31.	27.5	0.0000417571198067808
-31.	28.	0.000043122653505089884
-31.	28.5	0.00004440845891975951
-31.	29.	0.00004560696370945364
-31.	29.5	0.00004671108308936194
-31.	30.	0.00004771426717240967
-31.	30.5	0.000048610543642670896
-31.	31.	0.00004939455579137139
-31.	31.5	0.000050061595967491456
-31.	32.	0.00005060763450599981
-31.	32.5	0.00005102934419871462
-31.	33.	0.000051324120367360324
-31.	33.5	0.00005149009658718116
-31.	34.	0.00005152615609421111
-31.	34.5	0.000051431938891447074
-31.	35.	0.0000512078445503526
-31.	35.5	0.00005085503068567377
-31.	36.	0.00005037540706481366
-31.	36.5	0.000049771625299176934
-31.	37.	0.00004904706405503903
-31.	37.5	0.0000482058097165892
-31.	38.	0.00004725263243464528
-31.	38.5	0.00004619295750188608
-31.	39.	0.00004503283200983877
-31.	39.5	0.00004377888676475012
-31.	40.	0.00004243829346913185
-31.	40.5	0.00004101871721335547
-31.	41.	0.00003952826436713283
-31.	41.5	0.00003797542601384688
-31.	42.	0.000036369017131095117
-31.	42.5	0.00003471811178786972
-31.	43.	0.00003303197470169597
-31.	43.5	0.00003131998957675812
-31.	44.	0.000029591584725268023
-31.	44.5	0.00002785615655758792
-31.	45.	0.00002612299161014799
-31.	45.5	0.000024401187862058604
-31.	46.	0.000022699576169318776
-31.	46.5	0.000021026642717317862
-31.	47.	0.00001939045345540246
-31.	47.5	0.00001779858152901456
-31.	48.	0.000016258038762609603
-31.	48.5	0.000014775212267569861
-31.	49.	0.000013355807251030785
-31.	49.5	0.000012004797081505534
-31.	50.	0.000010726381623255581
-31.	50.5	9.523954781696346e-6
-31.	51.	8.400082105406498e-6
-31.	51.5	7.356489165772894e-6
-31.	52.	6.3940612828812915e-6
-31.	52.5	5.512854986700132e-6
-31.	53.	4.712121397533088e-6
-31.	53.5	3.990341481767214e-6
-31.	54.	3.345272891784031e-6
-31.	54.5	2.7740078373014586e-6
-31.	55.	2.273041165246892e-6
-31.	55.5	1.8383475534763767e-6
-31.	56.	1.4654660977932092e-6
-31.	56.5	1.1495926744430851e-6
-31.	57.	8.856737281191314e-7
-31.	57.5	6.685049284945564e-7
-31.	58.	4.928285323005985e-7
-31.	58.5	3.534291670839615e-7
-31.	59.	2.4522498291822563e-7
-31.	59.5	1.6335214233411657e-7
-31.	60.	1.0324101971474774e-7
-31.	60.5	6.068339706395362e-8
-31.	61.	3.189449982367128e-8
-31.	61.5	1.359475898310242e-8
-31.	62.	3.2627727293701457e-9
-31.	62.5	1.1017222848503432e-11
-31.	63.	0.
-31.	63.5	0.
-31.	64.	0.
-31.	64.5	0.
-31.	65.	0.
-31.	65.5	0.
-31.	66.	0.
-31.	66.5	0.
-31.	67.	0.
-31.	67.5	0.
-31.	68.	0.
-31.	68.5	0.
-31.	69.	0.
-31.	69.5	0.
-31.	70.	0.
-31.	70.5	0.
-31.	71.	0.
-31.	71.5	0.
-31.	72.	0.
-31.	72.5	0.
-31.	73.	0.
-31.	73.5	0.
-31.	74.	0.
-31.	74.5	0.
-31.	75.	0.
-30.5	-15.	4.884434210917986e-13
-30.5	-14.5	6.928952893973301e-13
-30.5	-14.	9.82642722618484e-13
-30.5	-13.5	1.3931057598522812e-12
-30.5	-13.	1.97431436878708e-12
-30.5	-12.5	2.79687494157386e-12
-30.5	-12.	3.960337541893617e-12
-30.5	-11.5	5.604908791260092e-12
-30.5	-11.	7.92781511600051e-12
-30.5	-10.5	1.1206111295956234e-11
-30.5	-10.	1.5828393585645827e-11
-30.5	-9.5	2.2338771712896782e-11
-30.5	-9.	3.1497652171176016e-11
-30.5	-8.5	4.436547769397881e-11
-30.5	-8.	6.241766793828917e-11
-30.5	-7.5	8.770175241146219e-11
-30.5	-7.	1.2305124305297979e-10
-30.5	-6.5	1.7237535234441855e-10
-30.5	-6.	2.410494379769511e-10
-30.5	-5.5	3.364382789138466e-10
-30.5	-5.	4.685931947422675e-10
-30.5	-4.5	6.511748273904233e-10
-30.5	-4.	9.026662791682364e-10
-30.5	-3.5	1.2479563192866366e-9
-30.5	-3.	1.720389460820308e-9
-30.5	-2.5	2.3643985849253912e-9
-30.5	-2.	3.2388558700790426e-9
-30.5	-1.5	4.421298117494242e-9
-30.5	-1.	6.0132017422754405e-9
-30.5	-0.5	8.146498798687151e-9
-30.5	0.	1.099153595290223e-8
-30.5	0.5	1.4766680301281486e-8
-30.5	1.	1.9749765904292635e-8
-30.5	1.5	2.629154914099951e-8
-30.5	2.	3.483129576288908e-8
-30.5	2.5	4.591455449134549e-8
-30.5	3.	6.021307865639396e-8
-30.5	3.5	7.85467375844945e-8
-30.5	4.	1.0190711399686249e-7
-30.5	4.5	1.3148231577533676e-7
-30.5	5.	1.6868234606496627e-7
-30.5	5.5	2.1516418371427587e-7
-30.5	6.	2.728555382067467e-7
-30.5	6.5	3.439760735218819e-7
-30.5	7.	4.310547592947689e-7
-30.5	7.5	5.369419210360679e-7
-30.5	8.	6.64814538768913e-7
-30.5	8.5	8.181733973339016e-7
-30.5	9.	1.0008308297807557e-6
-30.5	9.5	1.216888020287131e-6
-30.5	10.	1.470701141079002e-6
-30.5	10.5	1.76683597908288e-6
-30.5	11.	2.1100111447892135e-6
-30.5	11.5	2.505030427248874e-6
-30.5	12.	2.9567053391515782e-6
-30.5	12.5	3.4697693555863354e-6
-30.5	13.	4.04878576375679e-6
-30.5	13.5	4.698051382139229e-6
-30.5	14.	5.421498656430394e-6
-30.5	14.5	6.222598781431674e-6
-30.5	15.	7.10426852526404e-6
-30.5	15.5	8.068783344886705e-6
-30.5	16.	9.117699186802362e-6
-30.5	16.5	0.00001025178507734244
-30.5	17.	0.000011470968241271367
-30.5	17.5	0.000012774293067231253
-30.5	18.	0.000014159894787012511
-30.5	18.5	0.00001562498827599679
-30.5	19.	0.00001716587193594241
-30.5	19.5	0.0000187779462078696
-30.5	20.	0.00002045574589636279
-30.5	20.5	0.000022192985180192725
-30.5	21.	0.00002398261394203917
-30.5	21.5	0.000025816883877609563
-30.5	22.	0.000027687422738844382
-30.5	22.5	0.000029585315023288894
-30.5	23.	0.00003150118743730157
-30.5	23.5	0.00003342529752375201
-30.5	24.	0.00003534762394665224
-30.5	24.5	0.000037257957061537605
-30.5	25.	0.00003914598854897074
-30.5	25.5	0.00004100139905809486
-30.5	26.	0.0000428139429742103
-30.5	26.5	0.000044573529591627816
-30.5	27.	0.00004627030013136464
-30.5	27.5	0.00004789470018921905
-30.5	28.	0.000049437547330260874
-30.5	28.5	0.000050890093658862074
-30.5	29.	0.000052244083288098745
-30.5	29.5	0.00005349180470854556
-30.5	30.	0.00005462613811468918
-30.5	30.5	0.00005564059778847439
-30.5	31.	0.00005652936966533247
-30.5	31.5	0.00005728734422014195
-30.5	32.	0.00005791014481085808
-30.5	32.5	0.000058394151607978826
-30.5	33.	0.00005873652122060723
-30.5	33.5	0.00005893520210655741
-30.5	34.	0.000058988945826646426
-30.5	34.5	0.00005889731417373166
-30.5	35.	0.00005866068217695685
-30.5	35.5	0.000058280236952448444
-30.5	36.	0.00005775797234489086
-30.5	36.5	0.0000570966792811813
-30.5	37.	0.00005629993173889973
-30.5	37.5	0.00005537206821962569
-30.5	38.	0.00005431816861108227
-30.5	38.5	0.00005314402632343757
-30.5	39.	0.00005185611559448283
-30.5	39.5	0.00005046155387633668
-30.5	40.	0.00004896805924314624
-30.5	40.5	0.00004738390279518014
-30.5	41.	0.00004571785607980014
-30.5	41.5	0.00004397913360390239
-30.5	42.	0.00004217733057525101
-30.5	42.5	0.00004032235608114485
-30.5	43.	0.00003842436199132328
-30.5	43.5	0.00003649366795695147
-30.5	44.	0.00003454068296770249
-30.5	44.5	0.000032575824022871204
-30.5	45.	0.00003060943256838559
-30.5	45.5	0.000028651689447490025
-30.5	46.	0.00002671252920651092
-30.5	46.5	0.000024801554685970118
-30.5	47.	0.000022927952908679402
-30.5	47.5	0.00002110041334743588
-30.5	48.	0.000019327049712553572
-30.5	48.5	0.000017615326440631027
-30.5	49.	0.000015971991087617323
-30.5	49.5	0.000014403013828461812
-30.5	50.	0.000012913535239646898
-30.5	50.5	0.000011507823487287737
-30.5	51.	0.000010189241960225393
-30.5	51.5	8.960228273201584e-6
-30.5	52.	7.822285419016313e-6
-30.5	52.5	6.775985670615719e-6
-30.5	53.	5.820987625325477e-6
-30.5	53.5	4.956066546005255e-6
-30.5	54.	4.1791578909639295e-6
-30.5	54.5	3.487413640479976e-6
-30.5	55.	2.8772707284260123e-6
-30.5	55.5	2.344530579795272e-6
-30.5	56.	1.884448149438166e-6
-30.5	56.5	1.4918304186489743e-6
-30.5	57.	1.1611391710911072e-6
-30.5	57.5	8.865994602834806e-7
-30.5	58.	6.623095114001106e-7
-30.5	58.5	4.823495903650691e-7
-30.5	59.	3.4088830005989783e-7
-30.5	59.5	2.3228250759155603e-7
-30.5	60.	1.511694514301108e-7
-30.5	60.5	9.254912462789019e-8
-30.5	61.	5.185797372880419e-8
-30.5	61.5	2.5045850431363314e-8
-30.5	62.	8.728168976129283e-9
-30.5	62.5	8.442003642605235e-10
-30.5	63.	9.060774287714e-206
-30.5	63.5	0.
-30.5	64.	0.
-30.5	64.5	0.
-30.5	65.	0.
-30.5	65.5	0.
-30.5	66.	0.
-30.5	66.5	0.
-30.5	67.	0.
-30.5	67.5	0.
-30.5	68.	0.
-30.5	68.5	0.
-30.5	69.	0.
-30.5	69.5	0.
-30.5	70.	0.
-30.5	70.5	0.
-30.5	71.	0.
-30.5	71.5	0.
-30.5	72.	0.
-30.5	72.5	0.
-30.5	73.	0.
-30.5	73.5	0.
-30.5	74.	0.
-30.5	74.5	0.
-30.5	75.	0.
-30.	-15.	5.627429485782556e-13
-30.	-14.5	7.979278699900269e-13
-30.	-14.	1.131083935292134e-12
-30.	-13.5	1.602841824823364e-12
-30.	-13.	2.270575235834181e-12
-30.	-12.5	3.2152355855635744e-12
-30.	-12.	4.550937796717235e-12
-30.	-11.5	6.438381500873509e-12
-30.	-11.	9.103606129113061e-12
-30.	-10.5	1.2864143281127424e-11
-30.	-10.	1.816539642347201e-11
-30.	-9.5	2.5631112493521734e-11
-30.	-9.	3.6133197196557125e-11
-30.	-8.5	5.0887973008150325e-11
-30.	-8.	7.158841982247034e-11
-30.	-7.5	1.0058513649546319e-10
-30.	-7.	1.4113291287766183e-10
-30.	-6.5	1.9772513532328226e-10
-30.	-6.	2.7654502186320736e-10
-30.	-5.5	3.860711764225122e-10
-30.	-5.	5.378854502120075e-10
-30.	-4.5	7.477438694873946e-10
-30.	-4.	1.0369866423917804e-9
-30.	-3.5	1.4343810954451152e-9
-30.	-3.	1.978511738397874e-9
-30.	-2.5	2.7208541815058386e-9
-30.	-2.	3.729693643357467e-9
-30.	-1.5	5.0950731431759415e-9
-30.	-1.	6.9349794634719935e-9
-30.	-0.5	9.40299425137308e-9
-30.	0.	1.2697650170830506e-8
-30.	0.5	1.7073734129482346e-8
-30.	1.	2.28557670310243e-8
-30.	1.5	3.045385765294366e-8
-30.	2.	4.0382072530292805e-8
-30.	2.5	5.327938002896392e-8
-30.	3.	6.993311208181259e-8
-30.	3.5	9.130474005352848e-8
-30.	4.	1.1855758305492804e-7
-30.	4.5	1.5308586197300276e-7
-30.	5.	1.9654428827047125e-7
-30.	5.5	2.5087714468147135e-7
-30.	6.	3.1834559022177216e-7
-30.	6.5	4.0155172219660984e-7
-30.	7.	5.03457772606203e-7
-30.	7.5	6.273987251404062e-7
-30.	8.	7.770866297646494e-7
-30.	8.5	9.56604978981295e-7
-30.	9.	1.1703917018769162e-6
-30.	9.5	1.4232096305851007e-6
-30.	10.	1.7201036919608759e-6
-30.	10.5	2.0663445609309865e-6
-30.	11.	2.4673590565128513e-6
-30.	11.5	2.9286481396003545e-6
-30.	12.	3.4556939494755008e-6
-30.	12.5	4.053857856501997e-6
-30.	13.	4.728271980968483e-6
-30.	13.5	5.48372700042342e-6
-30.	14.	6.324559317981052e-6
-30.	14.5	7.2545407768044105e-6
-30.	15.	8.27677407572682e-6
-30.	15.5	9.393596871613525e-6
-30.	16.	0.000010606497258201324
-30.	16.5	0.00001191604290876353
-30.	17.	0.000013321825686455392
-30.	17.5	0.000014822422990279658
-30.	18.	0.000016415376545932013
-30.	18.5	0.000018097188797902337
-30.	19.	0.0000198633365375653
-30.	19.5	0.000021708300933669805
-30.	20.	0.000023625612731008664
-30.	20.5	0.00002560791106393875
-30.	21.	0.000027647014095184273
-30.	21.5	0.00002973399954102087
-30.	22.	0.00003185929307400007
-30.	22.5	0.000034012762600075494
-30.	23.	0.000036183816472987136
-30.	23.5	0.000038361503832092455
-30.	24.	0.00004053461540619529
-30.	24.5	0.00004269178331704725
-30.	25.	0.00004482157861919275
-30.	25.5	0.00004691260552425102
-30.	26.	0.000048953591466173636
-30.	26.5	0.000050933472362870466
-30.	27.	0.00005284147261322474
-30.	27.5	0.0000546671795328909
-30.	28.	0.00005640061207480985
-30.	28.5	0.00005803228379976547
-30.	29.	0.000059553260158316145
-30.	29.5	0.00006095521021868621
-30.	30.	0.00006223045302702242
-30.	30.5	0.00006337199881860042
-30.	31.	0.00006437358531326235
-30.	31.5	0.00006522970932790111
-30.	32.	0.00006593565392561525
-30.	32.5	0.000066487511297648
-30.	33.	0.00006688220154275815
-30.	33.5	0.00006711748747147382
-30.	34.	0.00006719198552185434
-30.	34.5	0.0000671051728308644
-30.	35.	0.00006685739046299543
-30.	35.5	0.00006644984275701747
-30.	36.	0.00006588459271405927
-30.	36.5	0.00006516455331699871
-30.	37.	0.00006429347464348894
-30.	37.5	0.00006327592661391428
-30.	38.	0.00006211727720205205
-30.	38.5	0.000060823665931025455
-30.	39.	0.00005940197248091929
-30.	39.5	0.000057859780247754714
-30.	40.	0.00005620533471682
-30.	40.5	0.00005444749654689704
-30.	41.	0.000052595689305876505
-30.	41.5	0.000050659841852563664
-30.	42.	0.000048650325423957696
-30.	42.5	0.000046577885561509104
-30.	43.	0.0000444535690931895
-30.	43.5	0.00004228864647976051
-30.	44.	0.00004009452993225544
-30.	44.5	0.00003788268781195727
-30.	45.	0.000035664555932352205
-30.	45.5	0.000033451446492638735
-30.	46.	0.00003125445548205745
-30.	46.5	0.000029084369500980314
-30.	47.	0.00002695157304547493
-30.	47.5	0.000024865957393841458
-30.	48.	0.000022836832313092358
-30.	48.5	0.000020872841867078185
-30.	49.	0.000018981885652450107
-30.	49.5	0.00001717104681042165
-30.	50.	0.000015446528157996404
-30.	50.5	0.000013813597748869765
-30.	51.	0.000012276545108866136
-30.	51.5	0.000010838649291322116
-30.	52.	9.502159762736963e-6
-30.	52.5	8.268290957543804e-6
-30.	53.	7.137231133244435e-6
-30.	53.5	6.108165914744351e-6
-30.	54.	5.17931664209099e-6
-30.	54.5	4.3479933328867195e-6
-30.	55.	3.6106617447686097e-6
-30.	55.5	2.963023681350975e-6
-30.	56.	2.4001093352339918e-6
-30.	56.5	1.9163796403282496e-6
-30.	57.	1.505839339263866e-6
-30.	57.5	1.1621527490490899e-6
-30.	58.	8.787667363798667e-7
-30.	58.5	6.490331277564036e-7
-30.	59.	4.663302734403045e-7
-30.	59.5	3.2417984687202016e-7
-30.	60.	2.163561937570553e-7
-30.	60.5	1.3698614153076973e-7
-30.	61.	8.063831292660542e-8
-30.	61.5	4.240722402590584e-8
-30.	62.	1.802721759115338e-8
-30.	62.5	4.234961649082083e-9
-30.	63.	9.152825032053088e-12
-30.	63.5	0.
-30.	64.	0.
-30.	64.5	0.
-30.	65.	0.
-30.	65.5	0.
-30.	66.	0.
-30.	66.5	0.
-30.	67.	0.
-30.	67.5	0.
-30.	68.	0.
-30.	68.5	0.
-30.	69.	0.
-30.	69.5	0.
-30.	70.	0.
-30.	70.5	0.
-30.	71.	0.
-30.	71.5	0.
-30.	72.	0.
-30.	72.5	0.
-30.	73.	0.
-30.	73.5	0.
-30.	74.	0.
-30.	74.5	0.
-30.	75.	0.
-29.5	-15.	6.485127627180257e-13
-29.5	-14.5	9.190735865074084e-13
-29.5	-14.	1.3021469263819178e-12
-29.5	-13.5	1.8443177923230267e-12
-29.5	-13.	2.6113410147755535e-12
-29.5	-12.5	3.695958981380057e-12
-29.5	-12.	5.228865183971888e-12
-29.5	-11.5	7.394054320836118e-12
-29.5	-11.	1.045027452840206e-11
[truncated: 34,381 more rows]
