# Supplementary material for: Myosin V executes steps of variable length via structurally constrained diffusion
Source: eLife. 2020 Jan 15;9:e51569. doi: 10.7554/eLife.51569 (PMC7054003; doi:10.7554/eLife.51569)
Supplement: Source data 1. [file elife-51569-data1.zip › myosin_elife_source_data/Figure 3/theory_diffusion_contours/theoryConstDiffrz_4IQ.txt]

-30.	0.001	9.324312756885162e-16
-30.	0.501	4.977986493643527e-13
-30.	1.001	1.1875680952167563e-12
-30.	1.501	2.3131715355502925e-12
-30.	2.001	4.226999177316329e-12
-30.	2.501	7.468171852502345e-12
-30.	3.001	1.286879081725205e-11
-30.	3.501	2.170175533460933e-11
-30.	4.001	3.588481445490955e-11
-30.	4.501	5.825750637034089e-11
-30.	5.001	9.29490531556174e-11
-30.	5.501	1.4585550142021277e-10
-30.	6.001	2.2524269444242816e-10
-30.	6.501	3.4248722866861867e-10
-30.	7.001	5.129596134901207e-10
-30.	7.501	7.570417989026683e-10
-30.	8.001	1.1012547534733818e-9
-30.	8.501	1.5794510374969546e-9
-30.	9.001	2.2340031299840917e-9
-30.	9.501	3.1168921819680295e-9
-30.	10.001	4.290576202276858e-9
-30.	10.501	5.828494447910388e-9
-30.	11.001	7.815049493140003e-9
-30.	11.501	1.0344903760003597e-8
-30.	12.001	1.3521436620066574e-8
-30.	12.501	1.7454234191998017e-8
-30.	13.001	2.2255528101820308e-8
-30.	13.501	2.8035561535726663e-8
-30.	14.001	3.4896938761113364e-8
-30.	14.501	4.292810375706942e-8
-30.	15.001	5.2196188625405645e-8
-30.	15.501	6.273956546505685e-8
-30.	16.001	7.456051785585991e-8
-30.	16.501	8.761851127499241e-8
-30.	17.001	1.0182457754940638e-7
-30.	17.501	1.1703733018413607e-7
-30.	18.001	1.3306109067678026e-7
-30.	18.501	1.4964652913081672e-7
-30.	19.001	1.6649410720620212e-7
-30.	19.501	1.8326046258578194e-7
-30.	20.001	1.995676997048018e-7
-30.	20.501	2.1501536217714036e-7
-30.	21.001	2.2919467083048801e-7
-30.	21.501	2.41704431317645e-7
-30.	22.001	2.521678607944418e-7
-30.	22.501	2.6024946709709866e-7
-30.	23.001	2.6567104719561523e-7
-30.	23.501	2.682258625320966e-7
-30.	24.001	2.6779010160310026e-7
-30.	24.501	2.6433085504540887e-7
-30.	25.001	2.579100013001487e-7
-30.	25.501	2.48683622991081e-7
-30.	26.001	2.3689683270379913e-7
-30.	26.501	2.2287416571981755e-7
-30.	27.001	2.0700597781329458e-7
-30.	27.501	1.8973154858997988e-7
-30.	28.001	1.7151981533785779e-7
-30.	28.501	1.528488309504286e-7
-30.	29.001	1.3418513735993985e-7
-30.	29.501	1.1596426286496985e-7
-30.	30.001	9.85734833017356e-8
-30.	30.501	8.23378352927475e-8
-30.	31.001	6.75101437757726e-8
-30.	31.501	5.4265541243467035e-8
-30.	32.001	4.270063391339648e-8
-30.	32.501	3.283713594766342e-8
-30.	33.001	2.4629474593104345e-8
-30.	33.501	1.7975594243629252e-8
-30.	34.001	1.272998048624007e-8
-30.	34.501	8.717805283246049e-9
-30.	35.001	5.749072753265125e-9
-30.	35.501	3.6317233164760624e-9
-30.	36.001	2.1828237876076248e-9
-30.	36.501	1.2372140152523911e-9
-30.	37.001	6.532702776978156e-10
-30.	37.501	3.1574968548112315e-10
-30.	38.001	1.3596418545900916e-10
-30.	38.501	4.976536874704236e-11
-30.	39.001	1.3976124848910245e-11
-30.	39.501	1.987341266536936e-12
-30.	40.001	0.
-30.	40.501	0.
-30.	41.001	0.
-30.	41.501	0.
-30.	42.001	0.
-30.	42.501	0.
-30.	43.001	0.
-30.	43.501	0.
-30.	44.001	0.
-30.	44.501	0.
-30.	45.001	0.
-30.	45.501	0.
-30.	46.001	0.
-30.	46.501	0.
-30.	47.001	0.
-30.	47.501	0.
-30.	48.001	0.
-30.	48.501	0.
-30.	49.001	0.
-30.	49.501	0.
-30.	50.001	0.
-30.	50.501	0.
-30.	51.001	0.
-30.	51.501	0.
-30.	52.001	0.
-29.5	0.001	1.3519802538937994e-15
-29.5	0.501	7.227335298701037e-13
-29.5	1.001	1.7301030548170217e-12
-29.5	1.501	3.3852101490656546e-12
-29.5	2.001	6.215831500984487e-12
-29.5	2.501	1.1033686956970338e-11
-29.5	3.001	1.9097296762310686e-11
-29.5	3.501	3.2339413381461977e-11
-29.5	4.001	5.368196438556734e-11
-29.5	4.501	8.746460791260726e-11
-29.5	5.001	1.4001526605675813e-10
-29.5	5.501	2.2039138582323935e-10
-29.5	6.001	3.413180228025514e-10
-29.5	6.501	5.203418962912454e-10
-29.5	7.001	7.812081261263537e-10
-29.5	7.501	1.1554474890448944e-9
-29.5	8.001	1.6841362900807516e-9
-29.5	8.501	2.4197586639608883e-9
-29.5	9.001	3.4280636339581056e-9
-29.5	9.501	4.789769044962014e-9
-29.5	10.001	6.601925212639386e-9
-29.5	10.501	8.978717478011941e-9
-29.5	11.001	1.2051464202210545e-8
-29.5	11.501	1.5967560623163833e-8
-29.5	12.001	2.0888134472518075e-8
-29.5	12.501	2.698422013434448e-8
-29.5	13.001	3.44313262900508e-8
-29.5	13.501	4.340236677654582e-8
-29.5	14.001	5.405904222826696e-8
-29.5	14.501	6.654189445186387e-8
-29.5	15.001	8.09593971708834e-8
-29.5	15.501	9.737658446068884e-8
-29.5	16.001	1.158038393592219e-7
-29.5	16.501	1.361865571827146e-7
-29.5	17.001	1.5839644949785476e-7
-29.5	17.501	1.8222525627920187e-7
-29.5	18.001	2.073815795841063e-7
-29.5	18.501	2.3349144024018243e-7
-29.5	19.001	2.6010299219482214e-7
-29.5	19.501	2.866956145171467e-7
-29.5	20.001	3.1269335001371125e-7
-29.5	20.501	3.374823870434094e-7
-29.5	21.001	3.6043200503189706e-7
-29.5	21.501	3.809181434521456e-7
-29.5	22.001	3.983485278122293e-7
-29.5	22.501	4.121881123553222e-7
-29.5	23.001	4.2198349300957157e-7
-29.5	23.501	4.273849171122371e-7
-29.5	24.001	4.281645752780321e-7
-29.5	24.501	4.242300066993482e-7
-29.5	25.001	4.156316774906396e-7
-29.5	25.501	4.025640918546148e-7
-29.5	26.001	3.8536015174958585e-7
-29.5	26.501	3.6447887148657604e-7
-29.5	27.001	3.4048695473797096e-7
-29.5	27.501	3.14035126063822e-7
-29.5	28.001	2.85830450077353e-7
-29.5	28.501	2.5660614307707725e-7
-29.5	29.001	2.270905621438287e-7
-29.5	29.501	1.9797712851771354e-7
-29.5	30.001	1.698968958216901e-7
-29.5	30.501	1.4339530810068106e-7
-29.5	31.001	1.1891441560649541e-7
-29.5	31.501	9.678144496008308e-8
-29.5	32.001	7.72041805080584e-8
-29.5	32.501	6.027313812405602e-8
-29.5	33.001	4.597003882978279e-8
-29.5	33.501	3.418165650026557e-8
-29.5	34.001	2.4717758823503337e-8
-29.5	34.501	1.733161524631961e-8
-29.5	35.001	1.1741432537261568e-8
-29.5	35.501	7.651108520271596e-9
-29.5	36.001	4.768864375644454e-9
-29.5	36.501	2.822608219670143e-9
-29.5	37.001	1.5712667407133102e-9
-29.5	37.501	8.117562532383247e-10
-29.5	38.001	3.817021480541503e-10
-29.5	38.501	1.5840799828214864e-10
-29.5	39.001	5.487894802836023e-11
-29.5	39.501	1.3885432975069027e-11
-29.5	40.001	1.197568740037144e-12
-29.5	40.501	0.
-29.5	41.001	0.
-29.5	41.501	0.
-29.5	42.001	0.
-29.5	42.501	0.
-29.5	43.001	0.
-29.5	43.501	0.
-29.5	44.001	0.
-29.5	44.501	0.
-29.5	45.001	0.
-29.5	45.501	0.
-29.5	46.001	0.
-29.5	46.501	0.
-29.5	47.001	0.
-29.5	47.501	0.
-29.5	48.001	0.
-29.5	48.501	0.
-29.5	49.001	0.
-29.5	49.501	0.
-29.5	50.001	0.
-29.5	50.501	0.
-29.5	51.001	0.
-29.5	51.501	0.
-29.5	52.001	0.
-29.	0.001	1.9414251791339654e-15
-29.	0.501	1.039246236079528e-12
-29.	1.001	2.49658368975381e-12
-29.	1.501	4.907659384641349e-12
-29.	2.001	9.055683355000997e-12
-29.	2.501	1.6151646661515733e-11
-29.	3.001	2.8081618324352613e-11
-29.	3.501	4.7753366819794085e-11
-29.	4.001	7.957778796195666e-11
-29.	4.501	1.3012557722193196e-10
-29.	5.001	2.0900312035075978e-10
-29.	5.501	3.299921583368646e-10
-29.	6.001	5.124936032357213e-10
-29.	6.501	7.833050005007976e-10
-29.	7.001	1.1787417173150042e-9
-29.	7.501	1.7470825833978107e-9
-29.	8.001	2.551280839136639e-9
-29.	8.501	3.671831493597961e-9
-29.	9.001	5.209628762317231e-9
-29.	9.501	7.288586110968194e-9
-29.	10.001	1.0057732308624766e-8
-29.	10.501	1.369244701491982e-8
-29.	11.001	1.8394466934720695e-8
-29.	11.501	2.439028671086709e-8
-29.	12.001	3.1927604798687244e-8
-29.	12.501	4.126952885587556e-8
-29.	13.001	5.2686359914592366e-8
-29.	13.501	6.644491815308964e-8
-29.	14.001	8.279554953647475e-8
-29.	14.501	1.0195715176864964e-7
-29.	15.001	1.2410076596228875e-7
-29.	15.501	1.4933248050797757e-7
-29.	16.001	1.77676567742435e-7
-29.	16.501	2.090599043478884e-7
-29.	17.001	2.4329879705365434e-7
-29.	17.501	2.8008933376244255e-7
-29.	18.001	3.1900229913055373e-7
-29.	18.501	3.594835311040129e-7
-29.	19.001	4.008603553875246e-7
-29.	19.501	4.4235442890580767e-7
-29.	20.001	4.831009672352454e-7
-29.	20.501	5.221739455990942e-7
-29.	21.001	5.58616472485146e-7
-29.	21.501	5.91475165118769e-7
-29.	22.001	6.198370327458918e-7
-29.	22.501	6.428671210283088e-7
-29.	23.001	6.598450094863329e-7
-29.	23.501	6.701981995970997e-7
-29.	24.001	6.735304935039109e-7
-29.	24.501	6.696436449213807e-7
-29.	25.001	6.585508598033817e-7
-29.	25.501	6.404811221076554e-7
-29.	26.001	6.158737996916737e-7
-29.	26.501	5.853635206900455e-7
-29.	27.001	5.497558701392626e-7
-29.	27.501	5.099950051250847e-7
-29.	28.001	4.671247879080452e-7
-29.	28.501	4.2224545486170296e-7
-29.	29.001	3.76468142648519e-7
-29.	29.501	3.308697559070994e-7
-29.	30.001	2.8645066529694784e-7
-29.	30.501	2.4409756393502323e-7
-29.	31.001	2.04553488807443e-7
-29.	31.501	1.6839654888073594e-7
-29.	32.001	1.360283227643667e-7
-29.	32.501	1.0767223604571966e-7
-29.	33.001	8.33815502430047e-8
-29.	33.501	6.305594483536664e-8
-29.	34.001	4.6465104490975606e-8
-29.	34.501	3.3277284374001083e-8
-29.	35.001	2.309055658905758e-8
-29.	35.501	1.546436575255188e-8
-29.	36.001	9.949148972600744e-9
-29.	36.501	6.112093169415925e-9
-29.	37.001	3.5575790102266305e-9
-29.	37.501	1.941446681585967e-9
-29.	38.001	9.788523227371667e-10
-29.	38.501	4.4609687414612247e-10
-29.	39.001	1.773344290459399e-10
-29.	39.501	5.7447096427156065e-11
-29.	40.001	1.2569786804105302e-11
-29.	40.501	2.768831161108215e-13
-29.	41.001	0.
-29.	41.501	0.
-29.	42.001	0.
-29.	42.501	0.
-29.	43.001	0.
-29.	43.501	0.
-29.	44.001	0.
-29.	44.501	0.
-29.	45.001	0.
-29.	45.501	0.
-29.	46.001	0.
-29.	46.501	0.
-29.	47.001	0.
-29.	47.501	0.
-29.	48.001	0.
-29.	48.501	0.
-29.	49.001	0.
-29.	49.501	0.
-29.	50.001	0.
-29.	50.501	0.
-29.	51.001	0.
-29.	51.501	0.
-29.	52.001	0.
-28.5	0.001	2.761223058498715e-15
-28.5	0.501	1.4801632195606344e-12
-28.5	1.001	3.568776403614195e-12
-28.5	1.501	7.0488151977680214e-12
-28.5	2.001	1.3072042208057012e-11
-28.5	2.501	2.3428854787147295e-11
-28.5	3.001	4.092036647442929e-11
-28.5	3.501	6.988178765346555e-11
-28.5	4.001	1.1691141400006996e-10
-28.5	4.501	1.9186716522832529e-10
-28.5	5.001	3.091980091509151e-10
-28.5	5.501	4.896783739815136e-10
-28.5	6.001	7.62607002454211e-10
-28.5	6.501	1.168514667819365e-9
-28.5	7.001	1.762394995287527e-9
-28.5	7.501	2.617427277403496e-9
-28.5	8.001	3.82909892595862e-9
-28.5	8.501	5.519559279920129e-9
-28.5	9.001	7.841949521285505e-9
-28.5	9.501	1.0984361753039223e-8
-28.5	10.001	1.517299278017426e-8
-28.5	10.501	2.0673985821276742e-8
-28.5	11.001	2.779340844541955e-8
-28.5	11.501	3.6874809511252967e-8
-28.5	12.001	4.829384211153783e-8
-28.5	12.501	6.244954051084224e-8
-28.5	13.001	7.97519990690856e-8
-28.5	13.501	1.0060641664254757e-7
-28.5	14.001	1.2539373117770377e-7
-28.5	14.501	1.5444836039156802e-7
-28.5	15.001	1.8803386475111235e-7
-28.5	15.501	2.263176341616163e-7
-28.5	16.001	2.693459442117552e-7
-28.5	16.501	3.1702090681410615e-7
-28.5	17.001	3.690809322163908e-7
-28.5	17.501	4.250863086029665e-7
-28.5	18.001	4.844113828325293e-7
-28.5	18.501	5.462445903013778e-7
-28.5	19.001	6.095972409541341e-7
-28.5	19.501	6.733215376933431e-7
-28.5	20.001	7.361378056840118e-7
-28.5	20.501	7.966703748940638e-7
-28.5	21.001	8.534910161732593e-7
-28.5	21.501	9.051683176270467e-7
-28.5	22.001	9.503209370418223e-7
-28.5	22.501	9.87672309255379e-7
-28.5	23.001	1.0161041517638285e-6
-28.5	23.501	1.0347060184065212e-6
-28.5	24.001	1.042818212882644e-6
-28.5	24.501	1.0400655955759488e-6
-28.5	25.001	1.026380193732172e-6
-28.5	25.501	1.0020110418794574e-6
-28.5	26.001	9.675203126452206e-7
-28.5	26.501	9.237655154864338e-7
-28.5	27.001	8.718683029041963e-7
-28.5	27.501	8.131711858501296e-7
-28.5	28.001	7.491841748222368e-7
-28.5	28.501	6.815239831387223e-7
-28.5	29.001	6.11848909692022e-7
-28.5	29.501	5.417928220628198e-7
-28.5	30.001	4.729017586624651e-7
-28.5	30.501	4.0657654440811883e-7
-28.5	31.001	3.4402446685637004e-7
-28.5	31.501	2.862225034317972e-7
-28.5	32.001	2.338938566089997e-7
-28.5	32.501	1.8749868941581108e-7
-28.5	33.001	1.4723901834080913e-7
-28.5	33.501	1.1307678385154174e-7
-28.5	34.001	8.47632535743218e-8
-28.5	34.501	6.187719098500205e-8
-28.5	35.001	4.386870569099987e-8
-28.5	35.501	3.0105437083360054e-8
-28.5	36.001	1.991773716757987e-8
-28.5	36.501	1.2639811191677247e-8
-28.5	37.001	7.644319375173098e-9
-28.5	37.501	4.368686376810495e-9
-28.5	38.001	2.3322316164323383e-9
-28.5	38.501	1.1441326105884347e-9
-28.5	39.001	5.030690907465486e-10
-28.5	39.501	1.9007735724992647e-10
-28.5	40.001	5.6597217451161024e-11
-28.5	40.501	9.891596947299553e-12
-28.5	41.001	2.4495442484969536e-17
-28.5	41.501	0.
-28.5	42.001	0.
-28.5	42.501	0.
-28.5	43.001	0.
-28.5	43.501	0.
-28.5	44.001	0.
-28.5	44.501	0.
-28.5	45.001	0.
-28.5	45.501	0.
-28.5	46.001	0.
-28.5	46.501	0.
-28.5	47.001	0.
-28.5	47.501	0.
-28.5	48.001	0.
-28.5	48.501	0.
-28.5	49.001	0.
-28.5	49.501	0.
-28.5	50.001	0.
-28.5	50.501	0.
-28.5	51.001	0.
-28.5	51.501	0.
-28.5	52.001	0.
-28.	0.001	3.889813112011619e-15
-28.	0.501	2.0881853580962204e-12
-28.	1.001	5.05373532035744e-12
-28.	1.501	1.0030799440351727e-11
-28.	2.001	1.86979617500404e-11
-28.	2.501	3.3678683511967985e-11
-28.	3.001	5.909608838140526e-11
-28.	3.501	1.0135603462155547e-10
-28.	4.001	1.70240737558169e-10
-28.	4.501	2.8040677505703785e-10
-28.	5.001	4.533893395149959e-10
-28.	5.501	7.202154172381073e-10
-28.	6.001	1.1247179083130154e-9
-28.	6.501	1.7276160637867806e-9
-28.	7.001	2.611380928840159e-9
-28.	7.501	3.885834864406368e-9
-28.	8.001	5.694340924935469e-9
-28.	8.501	8.220323164941016e-9
-28.	9.001	1.1693728808951171e-8
-28.	9.501	1.6396907636181778e-8
-28.	10.001	2.2669256651914704e-8
-28.	10.501	3.0909875760621895e-8
-28.	11.001	4.157742067775655e-8
-28.	11.501	5.518633996314116e-8
-28.	12.001	7.229875802626357e-8
-28.	12.501	9.351142407796671e-8
-28.	13.001	1.1943738980997274e-7
-28.	13.501	1.506823990261331e-7
-28.	14.001	1.878163545629482e-7
-28.	14.501	2.3134064742906528e-7
-28.	15.001	2.8165255943335916e-7
-28.	15.501	3.3900834891112513e-7
-28.	16.001	4.0348696380523776e-7
-28.	16.501	4.7495656395270797e-7
-28.	17.001	5.530461470582923e-7
-28.	17.501	6.371245406919218e-7
-28.	18.001	7.262888359236104e-7
-28.	18.501	8.193639981558267e-7
-28.	19.001	9.149149097459905e-7
-28.	19.501	1.0112714999620317e-6
-28.	20.001	1.1065669324278713e-6
-28.	20.501	1.1987880870776193e-6
-28.	21.001	1.2858368357159638e-6
-28.	21.501	1.3655999122833332e-6
-28.	22.001	1.4360245646288843e-6
-28.	22.501	1.4951966843129934e-6
-28.	23.001	1.5414177792293075e-6
-28.	23.501	1.5732770074081631e-6
-28.	24.001	1.5897145465825095e-6
-28.	24.501	1.590072839671755e-6
-28.	25.001	1.5741327265619244e-6
-28.	25.501	1.542132131016923e-6
-28.	26.001	1.494765790345597e-6
-28.	26.501	1.4331654559679118e-6
-28.	27.001	1.3588610073424075e-6
-28.	27.501	1.273723954567521e-6
-28.	28.001	1.179895796342471e-6
-28.	28.501	1.0797045882864718e-6
-28.	29.001	9.755738023524547e-7
-28.	29.501	8.699280677558464e-7
-28.	30.001	7.651006341220573e-7
-28.	30.501	6.632473591472031e-7
-28.	31.001	5.662716841851423e-7
-28.	31.501	4.757644301565173e-7
-28.	32.001	3.9296135288119355e-7
-28.	32.501	3.187202926115153e-7
-28.	33.001	2.5351850790067194e-7
-28.	33.501	1.9746948530193063e-7
-28.	34.001	1.5035725995924887e-7
-28.	34.501	1.116851666103814e-7
-28.	35.001	8.073505848832434e-8
-28.	35.501	5.66324606002091e-8
-28.	36.001	3.841291759120625e-8
-28.	36.501	2.508497760533948e-8
-28.	37.001	1.5685809176561147e-8
-28.	37.501	9.326327895532918e-9
-28.	38.001	5.2238285318928345e-9
-28.	38.501	2.721363891036678e-9
-28.	39.001	1.2943547207572161e-9
-28.	39.501	5.460235283416738e-10
-28.	40.001	1.9409952608310428e-10
-28.	40.501	5.174775488183793e-11
-28.	41.001	5.9349732905251485e-12
-28.	41.501	0.
-28.	42.001	0.
-28.	42.501	0.
-28.	43.001	0.
-28.	43.501	0.
-28.	44.001	0.
-28.	44.501	0.
-28.	45.001	0.
-28.	45.501	0.
-28.	46.001	0.
-28.	46.501	0.
-28.	47.001	0.
-28.	47.501	0.
-28.	48.001	0.
-28.	48.501	0.
-28.	49.001	0.
-28.	49.501	0.
-28.	50.001	0.
-28.	50.501	0.
-28.	51.001	0.
-28.	51.501	0.
-28.	52.001	0.
-27.5	0.001	5.427483101282868e-15
-27.5	0.501	2.9180619772899426e-12
-27.5	1.001	7.089688038318726e-12
-27.5	1.501	1.4142898928760041e-11
-27.5	2.001	2.650229030058966e-11
-27.5	2.501	4.797801303701084e-11
-27.5	3.001	8.458560207241498e-11
-27.5	3.501	1.4570704127744917e-10
-27.5	4.001	2.457164012732071e-10
-27.5	4.501	4.062106430645863e-10
-27.5	5.001	6.589978510113437e-10
-27.5	5.501	1.0499956241663845e-9
-27.5	6.001	1.6441751446831003e-9
-27.5	6.501	2.5316448643246358e-9
-27.5	7.001	3.834895865236065e-9
-27.5	7.501	5.717124824415422e-9
-27.5	8.001	8.391409602809453e-9
-27.5	8.501	1.2130340943658812e-8
-27.5	9.001	1.7275521380235924e-8
-27.5	9.501	2.424614490942277e-8
-27.5	10.001	3.354568929636197e-8
-27.5	10.501	4.576561181011899e-8
-27.5	11.001	6.158486480927301e-8
-27.5	11.501	8.176406408637744e-8
-27.5	12.001	1.0713326911199806e-7
-27.5	12.501	1.3857258060461563e-7
-27.5	13.001	1.769851264112788e-7
-27.5	13.501	2.2326247824761176e-7
-27.5	14.001	2.7824309368558876e-7
-27.5	14.501	3.4266497322331406e-7
-27.5	15.001	4.171143165876562e-7
-27.5	15.501	5.019725067039496e-7
-27.5	16.001	5.973641954016964e-7
-27.5	16.501	7.03109568077273e-7
-27.5	17.001	8.186839901902439e-7
-27.5	17.501	9.431881636029033e-7
-27.5	18.001	1.075331636384844e-6
-27.5	18.501	1.2134320216057921e-6
-27.5	19.001	1.3554316090153423e-6
-27.5	19.501	1.498932231410544e-6
-27.5	20.001	1.6412483185005196e-6
-27.5	20.501	1.7794770863882962e-6
-27.5	21.001	1.9105838260105654e-6
-27.5	21.501	2.0314993257605373e-6
-27.5	22.001	2.1392256468324422e-6
-27.5	22.501	2.2309458144788625e-6
-27.5	23.001	2.3041325369009694e-6
-27.5	23.501	2.356650848929702e-6
-27.5	24.001	2.3868496218225487e-6
-27.5	24.501	2.393637192692742e-6
-27.5	25.001	2.3765369432166747e-6
-27.5	25.501	2.3357194794350543e-6
-27.5	26.001	2.2720091010481923e-6
-27.5	26.501	2.1868634548854747e-6
-27.5	27.001	2.0823265866375054e-6
-27.5	27.501	1.9609569710057266e-6
-27.5	28.001	1.8257334394376657e-6
-27.5	28.501	1.6799431590321205e-6
-27.5	29.001	1.5270568687357548e-6
-27.5	29.501	1.3705973772599573e-6
-27.5	30.001	1.214007808846377e-6
-27.5	30.501	1.0605262008174736e-6
-27.5	31.001	9.130727834116534e-7
-27.5	31.501	7.741556043964464e-7
-27.5	32.001	6.457991219814161e-7
-27.5	32.501	5.29499031344908e-7
-27.5	33.001	4.262049916016681e-7
-27.5	33.501	3.363311841270576e-7
-27.5	34.001	2.5979288070112177e-7
-27.5	34.501	1.9606556154873942e-7
-27.5	35.001	1.4426172901335357e-7
-27.5	35.501	1.0321952996941603e-7
-27.5	36.001	7.159672252157986e-8
-27.5	36.501	4.796345791146106e-8
-27.5	37.001	3.0887810476253464e-8
-27.5	37.501	1.900894115292317e-8
-27.5	38.001	1.1094137745800014e-8
-27.5	38.501	6.07760795093034e-9
-27.5	39.001	3.0806455893811466e-9
-27.5	39.501	1.4144663213271945e-9
-27.5	40.001	5.68438755958512e-10
-27.5	40.501	1.8746514951681083e-10
-27.5	41.001	4.278081065474328e-11
-27.5	41.501	1.537107396514251e-12
-27.5	42.001	0.
-27.5	42.501	0.
-27.5	43.001	0.
-27.5	43.501	0.
-27.5	44.001	0.
-27.5	44.501	0.
-27.5	45.001	0.
-27.5	45.501	0.
-27.5	46.001	0.
-27.5	46.501	0.
-27.5	47.001	0.
-27.5	47.501	0.
-27.5	48.001	0.
-27.5	48.501	0.
-27.5	49.001	0.
-27.5	49.501	0.
-27.5	50.001	0.
-27.5	50.501	0.
-27.5	51.001	0.
-27.5	51.501	0.
-27.5	52.001	0.
-27.	0.001	7.500401515550045e-15
-27.	0.501	4.038886038158342e-12
-27.	1.001	9.852421427934525e-12
-27.	1.501	1.9756461176114175e-11
-27.	2.001	3.722198736665399e-11
-27.	2.501	6.773376600673282e-11
-27.	3.001	1.1999111661816553e-10
-27.	3.501	2.0761404823456819e-10
-27.	4.001	3.5153782087409893e-10
-27.	4.501	5.833043212708681e-10
-27.	5.001	9.4947516882304e-10
-27.	5.501	1.5173906672219443e-9
-27.	6.001	2.382470884482789e-9
-27.	6.501	3.677190419353612e-9
-27.	7.001	5.581748315753864e-9
-27.	7.501	8.336293949031439e-9
-27.	8.001	1.2254358741828692e-8
-27.	8.501	1.7736889720847957e-8
-27.	9.001	2.5286000078243774e-8
-27.	9.501	3.5517268497001895e-8
-27.	10.001	4.9169164821345615e-8
-27.	10.501	6.710799114782923e-8
-27.	11.001	9.032664174126482e-8
-27.	11.501	1.1993553542982192e-7
-27.	12.001	1.5714428434591927e-7
-27.	12.501	2.0323304363961356e-7
-27.	13.001	2.595130321140863e-7
-27.	13.501	3.2727639979656457e-7
-27.	14.001	4.077364044735464e-7
-27.	14.501	5.01959690400946e-7
-27.	15.001	6.107932746878653e-7
-27.	15.501	7.347895727891859e-7
-27.	16.001	8.741333695701771e-7
-27.	16.501	1.0285750108380232e-6
-27.	17.001	1.1973742102345227e-6
-27.	17.501	1.379258713499736e-6
-27.	18.001	1.5724016310994233e-6
-27.	18.501	1.7744205551288494e-6
-27.	19.001	1.9824006492009035e-6
-27.	19.501	2.1929427878449887e-6
-27.	20.001	2.4022365836275717e-6
-27.	20.501	2.60615684234064e-6
-27.	21.001	2.800380699464948e-6
-27.	21.501	2.980521484802221e-6
-27.	22.001	3.1422743031160452e-6
-27.	22.501	3.281567466554341e-6
-27.	23.001	3.394713320051269e-6
-27.	23.501	3.4785517030235414e-6
-27.	24.001	3.530579315758684e-6
-27.	24.501	3.5490586190041652e-6
-27.	25.001	3.5331005873654276e-6
-27.	25.501	3.482716642489416e-6
-27.	26.001	3.398836376117302e-6
-27.	26.501	3.2832891859251603e-6
-27.	27.001	3.1387496240934274e-6
-27.	27.501	2.9686480223497515e-6
-27.	28.001	2.7770497200572296e-6
-27.	28.501	2.568507889094418e-6
-27.	29.001	2.347896423559484e-6
-27.	29.501	2.1202305492054082e-6
-27.	30.001	1.890483621113165e-6
-27.	30.501	1.6634089476471594e-6
-27.	31.001	1.443375354921641e-6
-27.	31.501	1.2342245669957988e-6
-27.	32.001	1.0391573332843442e-6
-27.	32.501	8.606536321536564e-7
-27.	33.001	7.004303005708533e-7
-27.	33.501	5.594372003574874e-7
-27.	34.001	4.378906772948525e-7
-27.	34.501	3.353407654296148e-7
-27.	35.001	2.507665092065156e-7
-27.	35.501	1.8269208837107199e-7
-27.	36.001	1.2931528115572923e-7
-27.	36.501	8.863929885543031e-8
-27.	37.001	5.859922687726852e-8
-27.	37.501	3.7175208906243026e-8
-27.	38.001	2.2486040295274924e-8
-27.	38.501	1.2858856889224396e-8
-27.	39.001	6.872923286450891e-9
-27.	39.501	3.3779083803353446e-9
-27.	40.001	1.489239392305177e-9
-27.	40.501	5.649142394860549e-10
-27.	41.001	1.6932809585091857e-10
-27.	41.501	3.014416192599805e-11
-27.	42.001	1.3075727632309132e-16
-27.	42.501	0.
-27.	43.001	0.
-27.	43.501	0.
-27.	44.001	0.
-27.	44.501	0.
-27.	45.001	0.
-27.	45.501	0.
-27.	46.001	0.
-27.	46.501	0.
-27.	47.001	0.
-27.	47.501	0.
-27.	48.001	0.
-27.	48.501	0.
-27.	49.001	0.
-27.	49.501	0.
-27.	50.001	0.
-27.	50.501	0.
-27.	51.001	0.
-27.	51.501	0.
-27.	52.001	0.
-26.5	0.001	1.0264437621647575e-14
-26.5	0.501	5.536312781964485e-12
-26.5	1.001	1.3561724562644061e-11
-26.5	1.501	2.7340574855466048e-11
-26.5	2.001	5.179734174575421e-11
-26.5	2.501	9.475742685530534e-11
-26.5	3.001	1.6869033397174045e-10
-26.5	3.501	2.9319444454136624e-10
-26.5	4.001	4.984923868635562e-10
-26.5	4.501	8.3024258382919e-10
-26.5	5.001	1.3559953164578467e-9
-26.5	5.501	2.1736177307434065e-9
-26.5	6.001	3.421967235995954e-9
-26.5	6.501	5.293992359536057e-9
-26.5	7.001	8.05227248007203e-9
-26.5	7.501	1.2046766524163087e-8
-26.5	8.001	1.773422770965523e-8
-26.5	8.501	2.5698369829556535e-8
-26.5	9.001	3.6669465935888e-8
-26.5	9.501	5.154166033462911e-8
-26.5	10.001	7.138592707013801e-8
-26.5	10.501	9.745636540305221e-8
-26.5	11.001	1.3118743712466733e-7
-26.5	11.501	1.7417986583966088e-7
-26.5	12.001	2.281732634946757e-7
-26.5	12.501	2.950041325491933e-7
-26.5	13.001	3.765486970898373e-7
-26.5	13.501	4.746510017889317e-7
-26.5	14.001	5.910378204342648e-7
-26.5	14.501	7.272230553295396e-7
-26.5	15.001	8.844053951878886e-7
-26.5	15.501	1.0633639413179425e-6
-26.5	16.001	1.2643572267663892e-6
-26.5	16.501	1.4870314727956608e-6
-26.5	17.001	1.7303440049094308e-6
-26.5	17.501	1.992507464426996e-6
-26.5	18.001	2.2709598047754953e-6
-26.5	18.501	2.5623640819891683e-6
-26.5	19.001	2.8626407854294266e-6
-26.5	19.501	3.167033973446125e-6
-26.5	20.001	3.47021085745336e-6
-26.5	20.501	3.766392801268055e-6
-26.5	21.001	4.0495140569440115e-6
-26.5	21.501	4.313403027596848e-6
-26.5	22.001	4.551979509602393e-6
-26.5	22.501	4.759460289785553e-6
-26.5	23.001	4.930564715269669e-6
-26.5	23.501	5.06071145902771e-6
-26.5	24.001	5.146197703056904e-6
-26.5	24.501	5.184352368295165e-6
-26.5	25.001	5.173655834440701e-6
-26.5	25.501	5.113819795257216e-6
-26.5	26.001	5.005822449803146e-6
-26.5	26.501	4.851896083746761e-6
-26.5	27.001	4.6554661767312425e-6
-26.5	27.501	4.421043394719031e-6
-26.5	28.001	4.15407208938753e-6
-26.5	28.501	3.860741118030614e-6
-26.5	29.001	3.547764798551787e-6
-26.5	29.501	3.2221435055448275e-6
-26.5	30.001	2.890914681505438e-6
-26.5	30.501	2.560905781722136e-6
-26.5	31.001	2.2385008138355096e-6
-26.5	31.501	1.929431624670541e-6
-26.5	32.001	1.6386039160720453e-6
-26.5	32.501	1.369966169303655e-6
-26.5	33.001	1.1264273014806029e-6
-26.5	33.501	9.098260911250842e-7
-26.5	34.001	7.209523593065447e-7
-26.5	34.501	5.596167782452505e-7
-26.5	35.001	4.247632227034124e-7
-26.5	35.501	3.146150081531988e-7
-26.5	36.001	2.2684438650140985e-7
-26.5	36.501	1.5875347273467962e-7
-26.5	37.001	1.0745447618176259e-7
-26.5	37.501	7.003775704000371e-8
-26.5	38.001	4.371778573090117e-8
-26.5	38.501	2.5949423584385105e-8
-26.5	39.001	1.4509857713606934e-8
-26.5	39.501	7.544731835321945e-9
-26.5	40.001	3.5801965473365014e-9
-26.5	40.501	1.50542655711324e-9
-26.5	41.001	5.323148180586383e-10
-26.5	41.501	1.4030588005373635e-10
-26.5	42.001	1.501193421410169e-11
-26.5	42.501	0.
-26.5	43.001	0.
-26.5	43.501	0.
-26.5	44.001	0.
-26.5	44.501	0.
-26.5	45.001	0.
-26.5	45.501	0.
-26.5	46.001	0.
-26.5	46.501	0.
-26.5	47.001	0.
-26.5	47.501	0.
-26.5	48.001	0.
-26.5	48.501	0.
-26.5	49.001	0.
-26.5	49.501	0.
-26.5	50.001	0.
-26.5	50.501	0.
-26.5	51.001	0.
-26.5	51.501	0.
-26.5	52.001	0.
-26.	0.001	1.3908148001144747e-14
-26.	0.501	7.514371170010659e-12
-26.	1.001	1.8487110810813785e-11
-26.	1.501	3.747706927111925e-11
-26.	2.001	7.14075712582707e-11
-26.	2.501	1.3134350061523953e-10
-26.	3.001	2.349994648671787e-10
-26.	3.501	4.1032629596861553e-10
-26.	4.001	7.005672629972261e-10
-26.	4.501	1.1712273673448846e-9
-26.	5.001	1.9194294246206315e-9
-26.	5.501	3.086120172940504e-9
-26.	6.001	4.871517217241569e-9
-26.	6.501	7.554032677460693e-9
-26.	7.001	1.1512655769711402e-8
-26.	7.501	1.7252416820086164e-8
-26.	8.001	2.5432095200704556e-8
-26.	8.501	3.6892795862814424e-8
-26.	9.001	5.268544418494732e-8
-26.	9.501	7.409469437402344e-8
-26.	10.001	1.0265628283768782e-7
-26.	10.501	1.4016456015733084e-7
-26.	11.001	1.886668745274993e-7
-26.	11.501	2.5044171200319784e-7
-26.	12.001	3.2795805645303724e-7
-26.	12.501	4.2381431507983065e-7
-26.	13.001	5.406563291678035e-7
-26.	13.501	6.810753859430246e-7
-26.	14.001	8.474886693431896e-7
-26.	14.501	1.0420061191381316e-6
-26.	15.001	1.2662890855742705e-6
-26.	15.501	1.5214073514173103e-6
-26.	16.001	1.8077019417260248e-6
-26.	16.501	2.1246615757601738e-6
-26.	17.001	2.4708205880857797e-6
-26.	17.501	2.843685643877893e-6
-26.	18.001	3.2396976162786793e-6
-26.	18.501	3.6542336305054905e-6
-26.	19.001	4.081652583165524e-6
-26.	19.501	4.51538550610778e-6
-26.	20.001	4.948070062676639e-6
-26.	20.501	5.371726344849451e-6
-26.	21.001	5.777969085168356e-6
-26.	21.501	6.1582495041842235e-6
-26.	22.001	6.504118369433279e-6
-26.	22.501	6.807500521141776e-6
-26.	23.001	7.060970185049984e-6
-26.	23.501	7.258015891894769e-6
-26.	24.001	7.393283789160182e-6
-26.	24.501	7.462788580987967e-6
-26.	25.001	7.464082267452316e-6
-26.	25.501	7.396372258138519e-6
-26.	26.001	7.260582272146461e-6
-26.	26.501	7.059351653040818e-6
-26.	27.001	6.796971248957345e-6
-26.	27.501	6.479256741565015e-6
-26.	28.001	6.113363141036268e-6
-26.	28.501	5.707546969797057e-6
-26.	29.001	5.270885295867256e-6
-26.	29.501	4.812963100961795e-6
-26.	30.001	4.343542334069413e-6
-26.	30.501	3.872227272601749e-6
-26.	31.001	3.4081413747666614e-6
-26.	31.501	2.9596305731484157e-6
-26.	32.001	2.5340068856430874e-6
-26.	32.501	2.137344310517287e-6
-26.	33.001	1.77433628835959e-6
-26.	33.501	1.4482206756496039e-6
-26.	34.001	1.1607743616613062e-6
-26.	34.501	9.123756036175155e-7
-26.	35.001	7.021281255069783e-7
-26.	35.501	5.280373169332966e-7
-26.	36.001	3.872257722478385e-7
-26.	36.501	2.7617319248774185e-7
-26.	37.001	1.90964544147621e-7
-26.	37.501	1.2753045960019797e-7
-26.	38.001	8.186520204186425e-8
-26.	38.501	5.0210015336551256e-8
-26.	39.001	2.919313078053518e-8
-26.	39.501	1.5921796061868196e-8
-26.	40.001	8.026032410146686e-9
-26.	40.501	3.6579758608435306e-9
-26.	41.001	1.4541819905805067e-9
-26.	41.501	4.707817707964156e-10
-26.	42.001	1.0257501900308298e-10
-26.	42.501	1.7624612917798594e-12
-26.	43.001	0.
-26.	43.501	0.
-26.	44.001	0.
-26.	44.501	0.
-26.	45.001	0.
-26.	45.501	0.
-26.	46.001	0.
-26.	46.501	0.
-26.	47.001	0.
-26.	47.501	0.
-26.	48.001	0.
-26.	48.501	0.
-26.	49.001	0.
-26.	49.501	0.
-26.	50.001	0.
-26.	50.501	0.
-26.	51.001	0.
-26.	51.501	0.
-26.	52.001	0.
-25.5	0.001	1.8653975657651983e-14
-25.5	0.501	1.0096353938404575e-11
-25.5	1.001	2.495156691672314e-11
-25.5	1.501	5.087235465421758e-11
-25.5	2.001	9.750227660976743e-11
-25.5	2.501	1.803440842502043e-10
-25.5	3.001	3.243362692137257e-10
-25.5	3.501	5.689832894761461e-10
-25.5	4.001	9.756033089421434e-10
-25.5	4.501	1.6373299521087513e-9
-25.5	5.001	2.692543503209333e-9
-25.5	5.501	4.342383859868387e-9
-25.5	6.001	6.872881618632977e-9
-25.5	6.501	1.0682005916646354e-8
-25.5	7.001	1.6311546593281525e-8
-25.5	7.501	2.448321649813151e-8
-25.5	8.001	3.6137690371571215e-8
-25.5	8.501	5.2474527534455055e-8
-25.5	9.001	7.499012060758e-8
-25.5	9.501	1.0551005860012895e-7
-25.5	10.001	1.4621169214390746e-7
-25.5	10.501	1.9963234693635155e-7
-25.5	11.001	2.6865864300039776e-7
-25.5	11.501	3.5649281064806185e-7
-25.5	12.001	4.665927789394356e-7
-25.5	12.501	6.025841320888839e-7
-25.5	13.001	7.681437179175077e-7
-25.5	13.501	9.668566398748647e-7
-25.5	14.001	1.2020504261458632e-6
-25.5	14.501	1.4766121825626689e-6
-25.5	15.001	1.7927963349590252e-6
-25.5	15.501	2.1520320003363347e-6
-25.5	16.001	2.554739972722598e-6
-25.5	16.501	3.0001696859110997e-6
-25.5	17.001	3.486266282703389e-6
-25.5	17.501	4.009577084837462e-6
-25.5	18.001	4.565205366139007e-6
-25.5	18.501	5.146817463826875e-6
-25.5	19.001	5.746707024154637e-6
-25.5	19.501	6.355917688568056e-6
-25.5	20.001	6.9644229113220914e-6
-25.5	20.501	7.561358983566088e-6
-25.5	21.001	8.135304839506012e-6
-25.5	21.501	8.674599943321681e-6
-25.5	22.001	9.167689593391222e-6
-25.5	22.501	9.603485410777848e-6
-25.5	23.001	9.971727664798639e-6
-25.5	23.501	0.00001026333547819344
-25.5	24.001	0.000010470730881889102
-25.5	24.501	0.000010588123173989088
-25.5	25.001	0.000010611741083520199
-25.5	25.501	0.000010540001834244596
-25.5	26.001	0.000010373608316959187
-25.5	26.501	0.0000101155681595873
-25.5	27.001	9.77113146070863e-6
-25.5	27.501	9.347647228728881e-6
-25.5	28.001	8.854342027272204e-6
-25.5	28.501	8.302027827315874e-6
-25.5	29.001	7.702749448923265e-6
-25.5	29.501	7.069385067349578e-6
-25.5	30.001	6.415215880707901e-6
-25.5	30.501	5.753483013606126e-6
-25.5	31.001	5.0969509025157055e-6
-25.5	31.501	4.4574966414056975e-6
-25.5	32.001	3.845743969185392e-6
-25.5	32.501	3.2707587170918634e-6
-25.5	33.001	2.7398196333506415e-6
-25.5	33.501	2.258274666722737e-6
-25.5	34.001	1.829488198984897e-6
-25.5	34.501	1.454879621454578e-6
-25.5	35.001	1.134048368154218e-6
-25.5	35.501	8.649754094172561e-7
-25.5	36.001	6.442866565028921e-7
-25.5	36.501	4.6756010130321184e-7
-25.5	37.001	3.296561409395907e-7
-25.5	37.501	2.2504965863844965e-7
-25.5	38.001	1.4814317858581263e-7
-25.5	38.501	9.35427720573588e-8
-25.5	39.001	5.6282198906296287e-8
-25.5	39.501	3.198570419927818e-8
-25.5	40.001	1.6965502754618213e-8
-25.5	40.501	8.255728546090443e-9
-25.5	41.001	3.589914622289898e-9
-25.5	41.501	1.333337044920657e-9
-25.5	42.001	3.84308504102588e-10
-25.5	42.501	5.96167495319459e-11
-25.5	43.001	8.241906377226889e-91
-25.5	43.501	0.
-25.5	44.001	0.
-25.5	44.501	0.
-25.5	45.001	0.
-25.5	45.501	0.
-25.5	46.001	0.
-25.5	46.501	0.
-25.5	47.001	0.
-25.5	47.501	0.
-25.5	48.001	0.
-25.5	48.501	0.
-25.5	49.001	0.
-25.5	49.501	0.
-25.5	50.001	0.
-25.5	50.501	0.
-25.5	51.001	0.
-25.5	51.501	0.
-25.5	52.001	0.
-25.	0.001	2.475627415487133e-14
-25.	0.501	1.3424030108824816e-11
-25.	1.001	3.333143490228237e-11
-25.	1.501	6.836221152615519e-11
-25.	2.001	1.3182133434315171e-10
-25.	2.501	2.4522613266802094e-10
-25.	3.001	4.433598837795247e-10
-25.	3.501	7.815434152557483e-10
-25.	4.001	1.3459290432626745e-9
-25.	4.501	2.2677210001234315e-9
-25.	5.001	3.742274112759811e-9
-25.	5.501	6.05397637256184e-9
-25.	6.001	9.607636963330887e-9
-25.	6.501	1.496673899891973e-8
-25.	7.001	2.2898348102689473e-8
-25.	7.501	3.4423688895704345e-8
-25.	8.001	5.087243743871993e-8
-25.	8.501	7.393769128391401e-8
-25.	9.001	1.0572746937040702e-7
-25.	9.501	1.4880759109607732e-7
-25.	10.001	2.06230033981451e-7
-25.	10.501	2.815405170637137e-7
-25.	11.001	3.787592239515931e-7
-25.	11.501	5.02329343039549e-7
-25.	12.001	6.570294808345085e-7
-25.	12.501	8.478479480370658e-7
-25.	13.001	1.0798193107410054e-6
-25.	13.501	1.3578262687297502e-6
-25.	14.001	1.6863726595852029e-6
-25.	14.501	2.069335966847175e-6
-25.	15.001	2.509709918091427e-6
-25.	15.501	3.0093494113897282e-6
-25.	16.001	3.568730971301409e-6
-25.	16.501	4.186742131594487e-6
-25.	17.001	4.860512555304418e-6
-25.	17.501	5.585298374192132e-6
-25.	18.001	6.354429247370121e-6
-25.	18.501	7.1593251262553475e-6
-25.	19.001	7.989586815279655e-6
-25.	19.501	8.833161289109149e-6
-25.	20.001	9.6765795197322e-6
-25.	20.501	0.000010505261422824057
-25.	21.001	0.00001130387957905813
-25.	21.501	0.000012056770731398441
-25.	22.001	0.000012748381794445635
-25.	22.501	0.000013363735310052922
-25.	23.001	0.000013888898002753705
-25.	23.501	0.000014311435373716204
-25.	24.001	0.000014620835155557299
-25.	24.501	0.000014808882953494212
-25.	25.001	0.000014869974529896353
-25.	25.501	0.000014801350944452212
-25.	26.001	0.000014603245119549738
-25.	26.501	0.000014278931319135512
-25.	27.001	0.00001383467244522677
-25.	27.501	0.00001327956387931408
-25.	28.001	0.000012625276707789721
-25.	28.501	0.000011885707424216824
-25.	29.001	0.000011076545422396741
-25.	29.501	0.000010214773585352322
-25.	30.001	9.318120822911061e-6
-25.	30.501	8.404488294823869e-6
-25.	31.001	7.4913730643383444e-6
-25.	31.501	6.5953138680623045e-6
-25.	32.001	5.731383410108761e-6
-25.	32.501	4.912749996774293e-6
-25.	33.001	4.150328400206864e-6
-25.	33.501	3.452535640040335e-6
-25.	34.001	2.825162060601095e-6
-25.	34.501	2.271361915416326e-6
-25.	35.001	1.7917609992834956e-6
-25.	35.501	1.3846721159561789e-6
-25.	36.001	1.0464028119315708e-6
-25.	36.501	7.71634335070678e-7
-25.	37.001	5.538466556846691e-7
-25.	37.501	3.85762009306614e-7
-25.	38.001	2.597790573981657e-7
-25.	38.501	1.683715270133586e-7
-25.	39.001	1.0442900515015542e-7
-25.	39.501	6.152314659654388e-8
-25.	40.001	3.408942977144409e-8
-25.	40.501	1.7522125111586744e-8
-25.	41.001	8.18758195614062e-9
-25.	41.501	3.367519513506182e-9
-25.	42.001	1.1489999103120819e-9
-25.	42.501	2.8053796672954427e-10
-25.	43.001	1.7383602932321263e-11
-25.	43.501	0.
-25.	44.001	0.
-25.	44.501	0.
-25.	45.001	0.
-25.	45.501	0.
-25.	46.001	0.
-25.	46.501	0.
-25.	47.001	0.
-25.	47.501	0.
-25.	48.001	0.
-25.	48.501	0.
-25.	49.001	0.
-25.	49.501	0.
-25.	50.001	0.
-25.	50.501	0.
-25.	51.001	0.
-25.	51.501	0.
-25.	52.001	0.
-24.5	0.001	3.2494236009275045e-14
-24.5	0.501	1.7654122187511146e-11
-24.5	1.001	4.4049707342782326e-11
-24.5	1.501	9.09037572487739e-11
-24.5	2.001	1.7639185157734695e-10
-24.5	2.501	3.3009011601099404e-10
-24.5	3.001	6.00049246180552e-10
-24.5	3.501	1.0630055221504751e-9
-24.5	4.001	1.8388649617152303e-9
-24.5	4.501	3.1107314883195068e-9
-24.5	5.001	5.151804492432562e-9
-24.5	5.501	8.360385114666409e-9
-24.5	6.001	1.3303941133141362e-8
-24.5	6.501	2.0772632528201397e-8
-24.5	7.001	3.184185980304783e-8
-24.5	7.501	4.794226633953801e-8
-24.5	8.001	7.093425284099779e-8
-24.5	8.501	1.0318254776020982e-7
-24.5	9.001	1.4762487470710604e-7
-24.5	9.501	2.078274564744653e-7
-24.5	10.001	2.8801920181263507e-7
-24.5	10.501	3.930961288605039e-7
-24.5	11.001	5.285880378221677e-7
-24.5	11.501	7.005807334800665e-7
-24.5	12.001	9.155892041261698e-7
-24.5	12.501	1.180379980522334e-6
-24.5	13.001	1.501744232182464e-6
-24.5	13.501	1.886226747759468e-6
-24.5	14.001	2.3398194945118237e-6
-24.5	14.501	2.8676316596746177e-6
-24.5	15.001	3.4735506761234113e-6
-24.5	15.501	4.1599105161363835e-6
-24.5	16.001	4.927184366240901e-6
-24.5	16.501	5.773718621784785e-6
-24.5	17.001	6.695523990320153e-6
-24.5	17.501	7.686137464637997e-6
-24.5	18.001	8.736566167163108e-6
-24.5	18.501	9.835320757320988e-6
-24.5	19.001	0.000010968542425670417
-24.5	19.501	0.00001212022366351945
-24.5	20.001	0.000013272519169971829
-24.5	20.501	0.000014406139592881322
-24.5	21.001	0.00001550081742315338
-24.5	21.501	0.000016535831374688253
-24.5	22.001	0.000017490573063628757
-24.5	22.501	0.00001834513781042933
-24.5	23.001	0.000019080919972533944
-24.5	23.501	0.000019681192410026775
-24.5	24.001	0.000020131649520227564
-24.5	24.501	0.000020420893772513767
-24.5	25.001	0.000020540846847754373
-24.5	25.501	0.00002048706834464258
-24.5	26.001	0.000020258967552122912
-24.5	26.501	0.000019859896979278475
-24.5	27.001	0.000019297120134440504
-24.5	27.501	0.000018581650378068777
-24.5	28.001	0.0000177279624299726
-24.5	28.501	0.000016753583145211326
-24.5	29.001	0.000015678573302040913
-24.5	29.501	0.000014524917152356718
-24.5	30.001	0.000013315841124146245
-24.5	30.501	0.000012075087071278222
-24.5	31.001	0.00001082616856775887
-24.5	31.501	9.591640682474037e-6
-24.5	32.001	8.392414219593277e-6
-24.5	32.501	7.247144396714766e-6
-24.5	33.001	6.1717212615610734e-6
-24.5	33.501	5.178884819824655e-6
-24.5	34.001	4.277981976367118e-6
-24.5	34.501	3.4748752173076785e-6
-24.5	35.001	2.772004843216702e-6
-24.5	35.501	2.168597978308049e-6
-24.5	36.001	1.661009091705282e-6
-24.5	36.501	1.2431689929117204e-6
-24.5	37.001	9.071128291772889e-7
-24.5	37.501	6.435530919010251e-7
-24.5	38.001	4.424614957514609e-7
-24.5	38.501	2.9362412062086675e-7
-24.5	39.001	1.8713747474216245e-7
-24.5	39.501	1.1381896486015883e-7
-24.5	40.001	6.551319891971675e-8
-24.5	40.501	3.5284907065491385e-8
-24.5	41.001	1.7499163225920078e-8
-24.5	41.501	7.799027442929868e-9
-24.5	42.001	2.998703682592984e-9
-24.5	42.501	9.158887596991084e-10
-24.5	43.001	1.6951375879285314e-10
-24.5	43.501	2.0395625236133138e-15
-24.5	44.001	0.
-24.5	44.501	0.
-24.5	45.001	0.
-24.5	45.501	0.
-24.5	46.001	0.
-24.5	46.501	0.
-24.5	47.001	0.
-24.5	47.501	0.
-24.5	48.001	0.
-24.5	48.501	0.
-24.5	49.001	0.
-24.5	49.501	0.
-24.5	50.001	0.
-24.5	50.501	0.
-24.5	51.001	0.
-24.5	51.501	0.
-24.5	52.001	0.
-24.	0.001	4.215720217942281e-14
-24.	0.501	2.295064308377843e-11
-24.	1.001	5.755902667824379e-11
-24.	1.501	1.1954646482292398e-10
-24.	2.001	2.3348566145809664e-10
-24.	2.501	4.3961820975182903e-10
-24.	3.001	8.036613838179005e-10
-24.	3.501	1.4310097057632975e-9
-24.	4.001	2.4869203993576534e-9
-24.	4.501	4.22445036935111e-9
-24.	5.001	7.021968652526657e-9
-24.	5.501	1.143191548582362e-8
-24.	6.001	1.8242028979386962e-8
-24.	6.501	2.854943932851374e-8
-24.	7.001	4.3846799550304085e-8
-24.	7.501	6.611799649454963e-8
-24.	8.001	9.793905204667115e-8
-24.	8.501	1.4257774362972327e-7
-24.	9.001	2.0408347513279874e-7
-24.	9.501	2.8735728952392324e-7
-24.	10.001	3.981909176097096e-7
-24.	10.501	5.432636547978161e-7
-24.	11.001	7.300868230543967e-7
-24.	11.501	9.66887669914126e-7
-24.	12.001	1.262427710166242e-6
-24.	12.501	1.6257545276012262e-6
-24.	13.001	2.0658906129518594e-6
-24.	13.501	2.591467536480182e-6
-24.	14.001	3.210318230989974e-6
-24.	14.501	3.9290440086015225e-6
-24.	15.001	4.752575834186792e-6
-24.	15.501	5.68375110893664e-6
-24.	16.001	6.722927670764322e-6
-24.	16.501	7.867655898249983e-6
-24.	17.001	9.112427814731613e-6
-24.	17.501	0.000010448519108303488
-24.	18.001	0.000011863936239996095
-24.	18.501	0.000013343476555438795
-24.	19.001	0.000014868904790711399
-24.	19.501	0.000016419244794829643
-24.	20.001	0.00001797118086957875
-24.	20.501	0.000019499559003457324
-24.	21.001	0.000020977974563184553
-24.	21.501	0.000022379429782804266
-24.	22.001	0.000023677041709925868
-24.	22.501	0.00002484477916624267
-24.	23.001	0.000025858205780372436
-24.	23.501	0.00002669520527703675
-24.	24.001	0.0000273366649801605
-24.	24.501	0.000027767093933691602
-24.	25.001	0.000027975153189355443
-24.	25.501	0.000027954077680022507
-24.	26.001	0.000027701971708170533
-24.	26.501	0.000027221963434083118
-24.	27.001	0.000026522207828349312
-24.	27.501	0.00002561573230768791
-24.	28.001	0.000024520124613591848
-24.	28.501	0.000023257068286989644
-24.	29.001	0.00002185173715837415
-24.	29.501	0.00002033206638282606
-24.	30.001	0.00001872792342987922
-24.	30.501	0.00001707020778021608
-24.	31.001	0.000015389912553426085
-24.	31.501	0.0000137171845585117
-24.	32.001	0.000012080421005950499
-24.	32.501	0.000010505441077573163
-24.	33.001	9.014768523800143e-6
-24.	33.501	7.627057355681126e-6
-24.	34.001	6.356686559214377e-6
-24.	34.501	5.213541767176879e-6
-24.	35.001	4.202992322854912e-6
-24.	35.501	3.3260616599485077e-6
-24.	36.001	2.5797780410782537e-6
-24.	36.501	1.9576821856947982e-6
-24.	37.001	1.4504589728660422e-6
-24.	37.501	1.0466530109239597e-6
-24.	38.001	7.3342312419602e-7
-24.	38.501	4.972892522540477e-7
-24.	39.001	3.248271851318808e-7
-24.	39.501	2.032719646559109e-7
-24.	40.001	1.2099932692446926e-7
-24.	40.501	6.78655643597643e-8
-24.	41.001	3.539866586515088e-8
-24.	41.501	1.684634574676942e-8
-24.	42.001	7.098283656057687e-9
-24.	42.501	2.509274805846659e-9
-24.	43.001	6.558196801912092e-10
-24.	43.501	6.294294656806512e-11
-24.	44.001	0.
-24.	44.501	0.
-24.	45.001	0.
-24.	45.501	0.
-24.	46.001	0.
-24.	46.501	0.
-24.	47.001	0.
-24.	47.501	0.
-24.	48.001	0.
-24.	48.501	0.
-24.	49.001	0.
-24.	49.501	0.
-24.	50.001	0.
-24.	50.501	0.
-24.	51.001	0.
-24.	51.501	0.
-24.	52.001	0.
-23.5	0.001	5.401924321463394e-14
-23.5	0.501	2.947133846324319e-11
-23.5	1.001	7.430961423775856e-11
-23.5	1.501	1.5537141320923915e-10
-23.5	2.001	3.055146445504614e-10
-23.5	2.501	5.789069440589901e-10
-23.5	3.001	1.0644843021894778e-9
-23.5	3.501	1.9055068927795866e-9
-23.5	4.001	3.327412907153954e-9
-23.5	4.501	5.676403353341844e-9
-23.5	5.001	9.471238458298739e-9
-23.5	5.501	1.547046551030828e-8
-23.5	6.001	2.4756606256355343e-8
-23.5	6.501	3.883761306733039e-8
-23.5	7.001	5.976411623952731e-8
-23.5	7.501	9.025867291452268e-8
-23.5	8.001	1.3385053726439423e-7
-23.5	8.501	1.950066545916012e-7
-23.5	9.001	2.792469807472481e-7
-23.5	9.501	3.9323023448551535e-7
-23.5	10.001	5.447951890744941e-7
-23.5	10.501	7.429429149253866e-7
-23.5	11.001	9.977471813723728e-7
-23.5	11.501	1.3201835251071939e-6
-23.5	12.001	1.7218721195687553e-6
-23.5	12.501	2.2147351854046253e-6
-23.5	13.001	2.8105757884047137e-6
-23.5	13.501	3.520590931793266e-6
-23.5	14.001	4.354837321088954e-6
-23.5	14.501	5.321672587887698e-6
-23.5	15.001	6.427197751057563e-6
-23.5	15.501	7.67472806888639e-6
-23.5	16.001	9.064319151583101e-6
-23.5	16.501	0.000010592373363052465
-23.5	17.001	0.00001225134836196661
-23.5	17.501	0.000014029585408908085
-23.5	18.001	0.000015911270128085255
-23.5	18.501	0.000017876533086354847
-23.5	19.001	0.00001990169213572557
-23.5	19.501	0.000021959633204948792
-23.5	20.001	0.000024020321309296488
-23.5	20.501	0.000026051429104611685
-23.5	21.001	0.000028019066420040628
-23.5	21.501	0.000029888590901210967
-23.5	22.001	0.000031625477192917555
-23.5	22.501	0.000033196219985135826
-23.5	23.001	0.00003456924473411115
-23.5	23.501	0.000035715798954090935
-23.5	24.001	0.00003661079667016527
-23.5	24.501	0.000037233588958059515
-23.5	25.001	0.00003756863451457478
-23.5	25.501	0.000037606045952285656
-23.5	26.001	0.00003734199004398807
-23.5	26.501	0.00003677892349635569
-23.5	27.001	0.000035925650028731626
-23.5	27.501	0.000034797189560008396
-23.5	28.001	0.00003341445611014159
-23.5	28.501	0.00003180374749647595
-23.5	29.001	0.000029996056883012727
-23.5	29.501	0.000028026223494166447
-23.5	30.001	0.000025931947042451594
-23.5	30.501	0.00002375269729488645
-23.5	31.001	0.000021528556325051217
-23.5	31.501	0.000019299035951176897
-23.5	32.001	0.000017101916230115443
-23.5	32.501	0.00001497215227821293
-23.5	33.001	0.000012940895804499296
-23.5	33.501	0.000011034674353323355
-23.5	34.001	9.274765285161205e-6
-23.5	34.501	7.67679306797771e-6
-23.5	35.001	6.250567791396773e-6
-23.5	35.501	5.000170437805738e-6
-23.5	36.001	3.92427702835388e-6
-23.5	36.501	3.0167001546633697e-6
-23.5	37.001	2.267113574552485e-6
-23.5	37.501	1.6619145069141159e-6
-23.5	38.001	1.1851699838831235e-6
-23.5	38.501	8.195889475916345e-7
-23.5	39.001	5.47461315861571e-7
-23.5	39.501	3.515092565889136e-7
-23.5	40.001	2.1560427229391306e-7
-23.5	40.501	1.2531583331429257e-7
-23.5	41.001	6.827221010424045e-8
-23.5	41.501	3.433047568880223e-8
-23.5	42.001	1.556876256678388e-8
-23.5	42.501	6.1280536813852095e-9
-23.5	43.001	1.941392523544405e-9
-23.5	43.501	3.9390295148209493e-10
-23.5	44.001	5.857883533926895e-13
-23.5	44.501	0.
-23.5	45.001	0.
-23.5	45.501	0.
-23.5	46.001	0.
-23.5	46.501	0.
-23.5	47.001	0.
-23.5	47.501	0.
-23.5	48.001	0.
-23.5	48.501	0.
-23.5	49.001	0.
-23.5	49.501	0.
-23.5	50.001	0.
-23.5	50.501	0.
-23.5	51.001	0.
-23.5	51.501	0.
-23.5	52.001	0.
-23.	0.001	6.829951199790416e-14
-23.	0.501	3.734622392441646e-11
-23.	1.001	9.469643445613788e-11
-23.	1.501	1.9938530834417106e-10
-23.	2.001	3.948345550315266e-10
-23.	2.501	7.531242667383946e-10
-23.	3.001	1.3932677625788551e-9
-23.	3.501	2.507860903706878e-9
-23.	4.001	4.401123808132943e-9
-23.	4.501	7.54164909795029e-9
-23.	5.001	1.2633191380574394e-8
-23.	5.501	2.0706402215898937e-8
-23.	6.001	3.323336551390879e-8
-23.	6.501	5.2264997209712084e-8
-23.	7.001	8.058880499598712e-8
-23.	7.501	1.219012502838799e-7
-23.	8.001	1.8098525678779848e-7
-23.	8.501	2.6387965677891284e-7
-23.	9.001	3.7802405808553587e-7
-23.	9.501	5.323602999598658e-7
-23.	10.001	7.373708512455045e-7
-23.	10.501	1.0050355647320302e-6
-23.	11.001	1.3486913018938552e-6
-23.	11.501	1.782783990970659e-6
-23.	12.001	2.3225093277146856e-6
-23.	12.501	2.9833460028531334e-6
-23.	13.001	3.780493333077938e-6
-23.	13.501	4.7282327301539294e-6
-23.	14.001	5.839238870456241e-6
-23.	14.501	7.123871173120296e-6
-23.	15.001	8.589478907650224e-6
-23.	15.501	0.0000102397538031685
-23.	16.001	0.000012074162506111158
-23.	16.501	0.00001408748789109568
-23.	17.001	0.000016269503452244862
-23.	17.501	0.00001860479923203225
-23.	18.001	0.000021072771429260705
-23.	18.501	0.000023647781373893918
-23.	19.001	0.000026299483299228695
-23.	19.501	0.000028993314529002915
-23.	20.001	0.00003169113648722131
-23.	20.501	0.00003435201041073369
-23.	21.001	0.0000369330878148059
-23.	21.501	0.0000393905926030144
-23.	22.001	0.00004168086917540419
-23.	22.501	0.00004376146892002522
-23.	23.001	0.00004559224603120914
-23.	23.501	0.000047136432663975005
-23.	24.001	0.00004836166301626852
-23.	24.501	0.00004924091606731689
-23.	25.001	0.00004975334745459046
-23.	25.501	0.0000498849824272473
-23.	26.001	0.000049629244062305395
-23.	26.501	0.00004898729406084837
-23.	27.001	0.000047968167528029696
-23.	27.501	0.00004658868822327557
-23.	28.001	0.00004487315684183175
-23.	28.501	0.00004285281189068598
-23.	29.001	0.00004056507051639046
-23.	29.501	0.000038052565015687036
-23.	30.001	0.00003536199941680485
-23.	30.501	0.000032542859085569624
-23.	31.001	0.000029646014342456388
-23.	31.501	0.000026722266079097638
-23.	32.001	0.00002382088681409736
-23.	32.501	0.0000209882140143132
-23.	33.001	0.000018266353362730587
-23.	33.501	0.000015692047604229198
-23.	34.001	0.000013295761412073095
-23.	34.501	0.000011101024341403275
-23.	35.001	9.124062543904366e-6
-23.	35.501	7.373735930123753e-6
-23.	36.001	5.851781557667835e-6
-23.	36.501	4.553347109903526e-6
-23.	37.001	3.467781525262021e-6
-23.	37.501	2.5796343867601395e-6
-23.	38.001	1.8698028656638722e-6
-23.	38.501	1.3167560326262055e-6
-23.	39.001	8.977621951646758e-7
-23.	39.501	5.900462446696701e-7
-23.	40.001	3.718109996656933e-7
-23.	40.501	2.2306888147438844e-7
-23.	41.001	1.262470544143264e-7
-23.	41.501	6.654897057003617e-8
-23.	42.001	3.207620985344324e-8
-23.	42.501	1.3734461505858441e-8
-23.	43.001	4.964238630482171e-9
-23.	43.501	1.3482324725228999e-9
-23.	44.001	1.543321871212296e-10
-23.	44.501	0.
-23.	45.001	0.
-23.	45.501	0.
-23.	46.001	0.
-23.	46.501	0.
-23.	47.001	0.
-23.	47.501	0.
-23.	48.001	0.
-23.	48.501	0.
-23.	49.001	0.
-23.	49.501	0.
-23.	50.001	0.
-23.	50.501	0.
-23.	51.001	0.
-23.	51.501	0.
-23.	52.001	0.
-22.5	0.001	8.51050019917083e-14
-22.5	0.501	4.664622135015202e-11
-22.5	1.001	1.1897956315796203e-10
-22.5	1.501	2.523541019575732e-10
-22.5	2.001	5.034225910660483e-10
-22.5	2.501	9.669169059056209e-10
-22.5	3.001	1.8001830741337684e-9
-22.5	3.501	3.259098871220055e-9
-22.5	4.001	5.74947163874558e-9
-22.5	4.501	9.898384978957542e-9
-22.5	5.001	1.664992661197849e-8
-22.5	5.501	2.738904004917409e-8
-22.5	6.001	4.4095672476260436e-8
-22.5	6.501	6.95287876874618e-8
-22.5	7.001	1.0743616006387083e-7
-22.5	7.501	1.6278133669850737e-7
-22.5	8.001	2.419741380938454e-7
-22.5	8.501	3.5308615080525993e-7
-22.5	9.001	5.060285705907608e-7
-22.5	9.501	7.126672333525633e-7
-22.5	10.001	9.868493723393392e-7
-22.5	10.501	1.3443189816110793e-6
-22.5	11.001	1.8025027374006061e-6
-22.5	11.501	2.38015595013534e-6
-22.5	12.001	3.0968673634098304e-6
-22.5	12.501	3.972431894388803e-6
-22.5	13.001	5.026110604619453e-6
-22.5	13.501	6.275806299581279e-6
-22.5	14.001	7.737190331502977e-6
-22.5	14.501	9.422820830501465e-6
-22.5	15.001	0.000011341294430303125
-22.5	15.501	0.000013496472613828045
-22.5	16.001	0.000015886820376146996
-22.5	16.501	0.0000185048894783272
-22.5	17.001	0.000021336971744121266
-22.5	17.501	0.000024362940253695688
-22.5	18.001	0.000027556288486998916
-22.5	18.501	0.000030884369936511204
-22.5	19.001	0.000034308833790249935
-22.5	19.501	0.00003778624619297038
-22.5	20.001	0.000041268881416515904
-22.5	20.501	0.00004470566300046181
-22.5	21.001	0.00004804323148336057
-22.5	21.501	0.00005122711261610224
-22.5	22.001	0.000054202957804888035
-22.5	22.501	0.0000569178268580297
-22.5	23.001	0.00005932148182507531
-22.5	23.501	0.0000613676597774154
-22.5	24.001	0.0000630152917924185
-22.5	24.501	0.00006422963522066558
-22.5	25.001	0.00006498328663163516
-22.5	25.501	0.00006525704377297802
-22.5	26.001	0.00006504058658759768
-22.5	26.501	0.00006433294996110774
-22.5	27.001	0.00006314276455830626
-22.5	27.501	0.00006148824695842541
-22.5	28.001	0.00005939692637672717
-22.5	28.501	0.00005690510255851429
-22.5	29.001	0.000054057037864727325
-22.5	29.501	0.0000509038959572439
-22.5	30.001	0.00004750244955387243
-22.5	30.501	0.000043913590073327193
-22.5	31.001	0.00004020068214492966
-22.5	31.501	0.000036427815348809955
-22.5	32.001	0.000032658013552585396
-22.5	32.501	0.000028951468167427786
-22.5	33.001	0.000025363864926756648
-22.5	33.501	0.000021944873832667736
-22.5	34.001	0.000018736868286143345
-22.5	34.501	0.000015773931873054016
-22.5	35.001	0.000013081199818645892
-22.5	35.501	0.00001067456703694316
-22.5	36.001	8.560776593087025e-6
-22.5	36.501	6.7378821911097685e-6
-22.5	37.001	5.196057216033383e-6
-22.5	37.501	3.9187023501605954e-6
-22.5	38.001	2.883785439564647e-6
-22.5	38.501	2.065332708289974e-6
-22.5	39.001	1.4349810608327203e-6
-22.5	39.501	9.634982238350586e-7
-22.5	40.001	6.221815287238765e-7
-22.5	40.501	3.840572913774752e-7
-22.5	41.001	2.2482036679012925e-7
-22.5	41.501	1.2347618848245452e-7
-22.5	42.001	6.26734305579768e-8
-22.5	42.501	2.874183611799664e-8
-22.5	43.001	1.1473940766969088e-8
-22.5	43.501	3.7084938991203917e-9
-22.5	44.001	7.843696276468464e-10
-22.5	44.501	3.1704719624828278e-12
-22.5	45.001	0.
-22.5	45.501	0.
-22.5	46.001	0.
-22.5	46.501	0.
-22.5	47.001	0.
-22.5	47.501	0.
-22.5	48.001	0.
-22.5	48.501	0.
-22.5	49.001	0.
-22.5	49.501	0.
-22.5	50.001	0.
-22.5	50.501	0.
-22.5	51.001	0.
-22.5	51.501	0.
-22.5	52.001	0.
-22.	0.001	1.0435354771160606e-13
-22.	0.501	5.7340485504724395e-11
-22.	1.001	1.4717275030701865e-10
-22.	1.501	3.145618867513263e-10
-22.	2.001	6.323928453120385e-10
-22.	2.501	1.2234865123867575e-9
-22.	3.001	2.293140027295799e-9
-22.	3.501	4.176969293017014e-9
-22.	4.001	7.409562680405756e-9
-22.	4.501	1.2819911962981082e-8
-22.	5.001	2.1659448511236297e-8
-22.	5.501	3.576743772736142e-8
-22.	6.001	5.7776167992290407e-8
-22.	6.501	9.135462842418728e-8
-22.	7.001	1.4148422866846395e-7
-22.	7.501	2.147538794900599e-7
-22.	8.001	3.196550351236699e-7
-22.	8.501	4.6685097090440725e-7
-22.	9.001	6.693896588119511e-7
-22.	9.501	9.42827119479015e-7
-22.	10.001	1.3052288732427982e-6
-22.	10.501	1.777021502744871e-6
-22.	11.001	2.3806742961606346e-6
-22.	11.501	3.1402018640831897e-6
-22.	12.001	4.080491470559457e-6
-22.	12.501	5.226472259565599e-6
-22.	13.001	6.602156182136077e-6
-22.	13.501	8.229590957468143e-6
-22.	14.001	0.000010127772860925224
-22.	14.501	0.000012311570966371503
-22.	15.001	0.00001479071457175169
-22.	15.501	0.00001756889220619988
-22.	16.001	0.000020643004469712085
-22.	16.501	0.000024002604798736928
-22.	17.001	0.00002762955295125562
-22.	17.501	0.0000314978963811072
-22.	18.001	0.000035573985408137006
-22.	18.501	0.00003981681969112074
-22.	19.001	0.00004417861628053192
-22.	19.501	0.0000486055835900806
-22.	20.001	0.00005303888094887895
-22.	20.501	0.00005741573983894455
-22.	21.001	0.00006167072027854232
-22.	21.501	0.000065737073850064
-22.	22.001	0.00006954818337264552
-22.	22.501	0.00007303904800403863
-22.	23.001	0.00007614778149927927
-22.	23.501	0.00007881709039751536
-22.	24.001	0.0000809956980636902
-22.	24.501	0.00008263967985450068
-22.	25.001	0.00008371367434103122
-22.	25.501	0.00008419193568157368
-22.	26.001	0.00008405919310543362
-22.	26.501	0.00008331128526287428
-22.	27.001	0.00008195554013264352
-22.	27.501	0.00008001087544490585
-22.	28.001	0.00007750760031417893
-22.	28.501	0.00007448690605624348
-22.	29.001	0.00007100004296527965
-22.	29.501	0.00006710719003137337
-22.	30.001	0.00006287603593389354
-22.	30.501	0.00005838010178272544
-22.	31.001	0.00005369684848922304
-22.	31.501	0.000048905623709408814
-22.	32.001	0.00004408551428832295
-22.	32.501	0.000039313179255629154
-22.	33.001	0.00003466074486668117
-22.	33.501	0.000030193846175133763
-22.	34.001	0.000025969898492206107
-22.	34.501	0.00002203667634122256
-22.	35.001	0.000018431266913584666
-22.	35.501	0.000015179449653106692
-22.	36.001	0.0000122955338915427
-22.	36.501	9.782663282785765e-6
-22.	37.001	7.633570388902635e-6
-22.	37.501	5.831738765947792e-6
-22.	38.001	4.352905158135569e-6
-22.	38.501	3.1668129489609515e-6
-22.	39.001	2.239111815422034e-6
-22.	39.501	1.5332893282509081e-6
-22.	40.001	1.0125193291110898e-6
-22.	40.501	6.413199364668434e-7
-22.	41.001	3.8693081348870214e-7
-22.	41.501	2.2034379679417378e-7
-22.	42.001	1.1695114887875288e-7
-22.	42.501	5.6808784516002995e-8
-22.	43.001	2.454448207142815e-8
-22.	43.501	8.969674790969437e-9
-22.	44.001	2.473998194028513e-9
-22.	44.501	2.9524078166300683e-10
-22.	45.001	0.
-22.	45.501	0.
-22.	46.001	0.
-22.	46.501	0.
-22.	47.001	0.
-22.	47.501	0.
-22.	48.001	0.
-22.	48.501	0.
-22.	49.001	0.
-22.	49.501	0.
-22.	50.001	0.
-22.	50.501	0.
-22.	51.001	0.
-22.	51.501	0.
-22.	52.001	0.
-21.5	0.001	1.2567799032422402e-13
-21.5	0.501	6.924262839214344e-11
-21.5	1.001	1.788987800861639e-10
-21.5	1.501	3.8548690150405333e-10
-21.5	2.001	7.813225939357166e-10
-21.5	2.501	1.5232630010673691e-9
-21.5	3.001	2.8752945618757937e-9
-21.5	3.501	5.27145435417747e-9
-21.5	4.001	9.406419165580233e-9
-21.5	4.501	1.6361652713702172e-8
-21.5	5.001	2.7774699305348464e-8
-21.5	5.501	4.6057579398216396e-8
-21.5	6.001	7.466687466029718e-8
-21.5	6.501	1.1842277439221297e-7
-21.5	7.001	1.8386719634479912e-7
-21.5	7.501	2.796426062549167e-7
-21.5	8.001	4.168642803735684e-7
-21.5	8.501	6.094507638540764e-7
-21.5	9.001	8.743716101291875e-7
-21.5	9.501	1.2317694723410328e-6
-21.5	10.001	1.7049162041172047e-6
-21.5	10.501	2.319970147667766e-6
-21.5	11.001	3.105513844318021e-6
-21.5	11.501	4.091866889936554e-6
-21.5	12.001	5.3101859261030835e-6
-21.5	12.501	6.791380884601399e-6
-21.5	13.001	8.564891704091274e-6
-21.5	13.501	0.000010657381256969497
-21.5	14.001	0.000013091407140899957
-21.5	14.501	0.000015884136916556545
-21.5	15.001	0.00001904616854071704
-21.5	15.501	0.0000225805108867275
-21.5	16.001	0.000026481769430697693
-21.5	16.501	0.000030735570622246404
-21.5	17.001	0.000035318246330558954
-21.5	17.501	0.00004019678806808904
-21.5	18.001	0.00004532907019978918
-21.5	18.501	0.000050664332513142944
-21.5	19.001	0.00005614390554588524
-21.5	19.501	0.00006170215690330135
-21.5	20.001	0.0000672676332312379
-21.5	20.501	0.0000727643702224079
-21.5	21.001	0.00007811334165408648
-21.5	21.501	0.00008323401762232573
-21.5	22.001	0.00008804600153515039
-21.5	22.501	0.00009247071481028064
-21.5	23.001	0.00009643309743553253
-21.5	23.501	0.0000998632915286331
-21.5	24.001	0.00010269827380521369
-21.5	24.501	0.00010488340153963149
-21.5	25.001	0.00010637383536509003
-21.5	25.501	0.0001071358013450284
-21.5	26.001	0.00010714765443673516
-21.5	26.501	0.0001064007060576146
-21.5	27.001	0.0001048997802565158
-21.5	27.501	0.00010266346626374632
-21.5	28.001	0.00009972404017775839
-21.5	28.501	0.00009612703540769667
-21.5	29.001	0.0000919304502989325
-21.5	29.501	0.00008720359207794075
-21.5	30.001	0.00008202556867605731
-21.5	30.501	0.00007648345379767242
-21.5	31.001	0.00007067016528255935
-21.5	31.501	0.00006468211172465157
-21.5	32.001	0.000058616676643518684
-21.5	32.501	0.00005256962234468302
-21.5	33.001	0.000046632505958532554
-21.5	33.501	0.000040890207011848266
-21.5	34.001	0.00003541866832003842
-21.5	34.501	0.000030282949200315643
-21.5	35.001	0.000025535681446753645
-21.5	35.501	0.000021216003962224593
-21.5	36.001	0.000017349031610900078
-21.5	36.501	0.000013945888417042386
-21.5	37.001	0.000011004305876235881
-21.5	37.501	8.509755540705448e-6
-21.5	38.001	6.437053292830052e-6
-21.5	38.501	4.752343233764254e-6
-21.5	39.001	3.4153444121757457e-6
-21.5	39.501	2.3817261192700637e-6
-21.5	40.001	1.6054692298371034e-6
-21.5	40.501	1.0410734862204116e-6
-21.5	41.001	6.45484229733295e-7
-21.5	41.501	3.7963633748918914e-7
-21.5	42.001	2.095463177577283e-7
-21.5	42.501	1.0692282404822846e-7
-21.5	43.001	4.9307499872040274e-8
-21.5	43.501	1.979764748618733e-8
-21.5	44.001	6.434890816188028e-9
-21.5	44.501	1.3642392615734911e-9
-21.5	45.001	3.805308816699063e-12
-21.5	45.501	0.
-21.5	46.001	0.
-21.5	46.501	0.
-21.5	47.001	0.
-21.5	47.501	0.
-21.5	48.001	0.
-21.5	48.501	0.
-21.5	49.001	0.
-21.5	49.501	0.
-21.5	50.001	0.
-21.5	50.501	0.
-21.5	51.001	0.
-21.5	51.501	0.
-21.5	52.001	0.
-21.	0.001	1.4831847219361748e-13
-21.	0.501	8.194931147527369e-11
-21.	1.001	2.132181810977066e-10
-21.	1.501	4.6340204041876583e-10
-21.	2.001	9.473899325718955e-10
-21.	2.501	1.8621483949681225e-9
-21.	3.001	3.541647819002982e-9
-21.	3.501	6.538473563079292e-9
-21.	4.001	1.1741791509459522e-8
-21.	4.501	2.054201263003377e-8
-21.	5.001	3.505195405887425e-8
-21.	5.501	5.83918765936581e-8
-21.	6.001	9.504095715219886e-8
-21.	6.501	1.5125029288346943e-7
-21.	7.001	2.3550266949767305e-7
-21.	7.501	3.589928890338872e-7
-21.	8.001	5.360908589261506e-7
-21.	8.501	7.847397437500458e-7
-21.	9.001	1.126735251222039e-6
-21.	9.501	1.5878312774585044e-6
-21.	10.001	2.1976227272481848e-6
-21.	10.501	2.9891684594689235e-6
-21.	11.001	3.998335041197302e-6
-21.	11.501	5.262863448124594e-6
-21.	12.001	6.821183524247289e-6
-21.	12.501	8.711022223741241e-6
-21.	13.001	0.000010967868981258914
-21.	13.501	0.000013623373211585807
-21.	14.001	0.00001670375400764102
-21.	14.501	0.000020228300582081506
-21.	15.001	0.000024208034678374273
-21.	15.501	0.00002864459443397086
-21.	16.001	0.00003352938468026229
-21.	16.501	0.00003884302310515495
-21.	17.001	0.00004455509658061827
-21.	17.501	0.000050624228420723364
-21.	18.001	0.000056998446124622784
-21.	18.501	0.00006361583060363236
-21.	19.001	0.00007040542196788574
-21.	19.501	0.00007728835336236289
-21.	20.001	0.00008417918262787419
-21.	20.501	0.00009098739117066829
-21.	21.001	0.0000976190198012976
-21.	21.501	0.00010397841194859412
-21.	22.001	0.0001099700351610202
-21.	22.501	0.00011550035188157579
-21.	23.001	0.00012047970995330708
-21.	23.501	0.0001248242221291045
-21.	24.001	0.0001284576020819332
-21.	24.501	0.0001313129221973942
-21.	25.001	0.0001333342560192405
-21.	25.501	0.0001344781659150407
-21.	26.001	0.00013471499468595743
-21.	26.501	0.00013402991884103817
-21.	27.001	0.00013242372148329797
-21.	27.501	0.00012991324458219375
-21.	28.001	0.00012653148417380016
-21.	28.501	0.0001223272980014186
-21.	29.001	0.00011736470346669077
-21.	29.501	0.0001117217545528138
-21.	30.001	0.0001054889995191126
-21.	30.501	0.00009876753637900337
-21.	31.001	0.00009166670000814478
-21.	31.501	0.00008430143252874006
-21.	32.001	0.00007678940653436495
-21.	32.501	0.00006924798773543309
-21.	33.001	0.00006179113856075169
-21.	33.501	0.00005452637591517464
-21.	34.001	0.00004755190343541332
-21.	34.501	0.000040954040074048295
-21.	35.001	0.000034805061752676746
-21.	35.501	0.000029161560561812318
-21.	36.001	0.000024063406390376252
-21.	36.501	0.00001953336932247888
-21.	37.001	0.000015577428632447227
-21.	37.501	0.00001218575736232405
-21.	38.001	9.33433250168328e-6
-21.	38.501	6.987082430597874e-6
-21.	39.001	5.098448583680541e-6
-21.	39.501	3.6162103815432904e-6
-21.	40.001	2.484404274296621e-6
-21.	40.501	1.6461616153308233e-6
-21.	41.001	1.0462975073495065e-6
-21.	41.501	6.335040238126712e-7
-21.	42.001	3.620351993963147e-7
-21.	42.501	1.9281532564220597e-7
-21.	43.001	9.39524329260604e-8
-21.	43.501	4.0690334176453205e-8
-21.	44.001	1.4879428187766615e-8
-21.	44.501	4.081820235148806e-9
-21.	45.001	4.5308660572515833e-10
-21.	45.501	0.
-21.	46.001	0.
-21.	46.501	0.
-21.	47.001	0.
-21.	47.501	0.
-21.	48.001	0.
-21.	48.501	0.
-21.	49.001	0.
-21.	49.501	0.
-21.	50.001	0.
-21.	50.501	0.
-21.	51.001	0.
-21.	51.501	0.
-21.	52.001	0.
-20.5	0.001	1.7101994435253984e-13
-20.5	0.501	9.478025871070743e-11
-20.5	1.001	2.484522032768429e-10
-20.5	1.501	5.449375090651871e-10
-20.5	2.001	1.124381640901303e-9
[truncated: 13,855 more rows]
