# Supplementary material for: Myosin V executes steps of variable length via structurally constrained diffusion
Source: eLife. 2020 Jan 15;9:e51569. doi: 10.7554/eLife.51569 (PMC7054003; doi:10.7554/eLife.51569)
Supplement: Source data 1. [file elife-51569-data1.zip › myosin_elife_source_data/Figure 3/theory_diffusion_contours/theoryFreeDiffxz.txt]

-35.	-15.	9.768962099630665e-14
-35.	-14.5	1.390285489072675e-13
-35.	-14.	1.9779889110746868e-13
-35.	-13.5	2.813021415700871e-13
-35.	-13.	3.998651901498924e-13
-35.	-12.5	5.68073523919599e-13
-35.	-12.	8.064952832898183e-13
-35.	-11.5	1.1440850476936052e-12
-35.	-11.	1.6215254940439449e-12
-35.	-10.5	2.295858038610489e-12
-35.	-10.	3.246877533913546e-12
-35.	-9.5	4.5859302172366056e-12
-35.	-9.	6.467969736559046e-12
-35.	-8.5	9.108007114869444e-12
-35.	-8.	1.2803453423890275e-11
-35.	-7.5	1.7964318152512136e-11
-35.	-7.	2.5153813914592193e-11
-35.	-6.5	3.5142653437999586e-11
-35.	-6.	4.898123370859644e-11
-35.	-5.5	6.809500980935685e-11
-35.	-5.	9.44096916778126e-11
-35.	-4.5	1.3051446720776386e-10
-35.	-4.	1.798732736367792e-10
-35.	-3.5	2.4709619912804796e-10
-35.	-3.	3.382853688802222e-10
-35.	-2.5	4.614720988654042e-10
-35.	-2.	6.271645924113333e-10
-35.	-1.5	8.490278744654492e-10
-35.	-1.	1.1447198202651078e-9
-35.	-0.5	1.5369088009906371e-9
-35.	0.	2.0544993473853707e-9
-35.	0.5	2.734091983894703e-9
-35.	1.	3.621701635022043e-9
-35.	1.5	4.774755358871392e-9
-35.	2.	6.2643842418206395e-9
-35.	2.5	8.178015749775705e-9
-35.	3.	1.0622261440466188e-8
-35.	3.5	1.3726080575718122e-8
-35.	4.	1.7644182912051462e-8
-35.	4.5	2.2560614087254534e-8
-35.	5.	2.8692445117536763e-8
-35.	5.5	3.629346440690068e-8
-35.	6.	4.56577474535855e-8
-35.	6.5	5.712295746116892e-8
-35.	7.	7.107321085844472e-8
-35.	7.5	8.794132692888067e-8
-35.	8.	1.0821027196984414e-7
-35.	8.5	1.324136071263761e-7
-35.	9.	1.6113475649624924e-7
-35.	9.5	1.9500492910431864e-7
-35.	10.	2.3469955521760592e-7
-35.	10.5	2.809331339563821e-7
-35.	11.	3.3445243436737944e-7
-35.	11.5	3.960280445655081e-7
-35.	12.	4.6644432116594947e-7
-35.	12.5	5.464878515136489e-7
-35.	13.	6.369346013605512e-7
-35.	13.5	7.385359776996692e-7
-35.	14.	8.520040875547146e-7
-35.	14.5	9.779965160064864e-7
-35.	15.	1.1171009783930098e-6
-35.	15.5	1.2698202207889961e-6
-35.	16.	1.436557548550154e-6
-35.	16.5	1.6176033546077687e-6
-35.	17.	1.8131229977383806e-6
-35.	17.5	2.023146347295623e-6
-35.	18.	2.2475592665344034e-6
-35.	18.5	2.486097253792396e-6
-35.	19.	2.738341401841337e-6
-35.	19.5	3.0037167732598234e-6
-35.	20.	3.2814932262962477e-6
-35.	20.5	3.5707886638430394e-6
-35.	21.	3.870574620041081e-6
-35.	21.5	4.179684046550238e-6
-35.	22.	4.496821115128747e-6
-35.	22.5	4.820572815917323e-6
-35.	23.	5.149422102299538e-6
-35.	23.5	5.481762313647056e-6
-35.	24.	5.815912596425365e-6
-35.	24.5	6.150134041558874e-6
-35.	25.	6.482646260855177e-6
-35.	25.5	6.811644136714939e-6
-35.	26.	7.135314496226557e-6
-35.	26.5	7.451852481921252e-6
-35.	27.	7.759477415798499e-6
-35.	27.5	8.056447979623156e-6
-35.	28.	8.341076561907642e-6
-35.	28.5	8.611742649529481e-6
-35.	29.	8.866905168783168e-6
-35.	29.5	9.105113706189231e-6
-35.	30.	9.325018563058727e-6
-35.	30.5	9.525379619258731e-6
-35.	31.	9.705074000593814e-6
-35.	31.5	9.863102560562541e-6
-35.	32.	9.998595200934947e-6
-35.	32.5	0.000010110815066664406
-35.	33.	0.000010199161659213168
-35.	33.5	0.000010263172918600482
-35.	34.	0.000010302526328582758
-35.	34.5	0.000010317039101581158
-35.	35.	0.000010306667500531498
-35.	35.5	0.000010271505354002304
-35.	36.	0.000010211781818961385
-35.	36.5	0.000010127858442717603
-35.	37.	0.000010020225572056558
-35.	37.5	9.889498153646598e-6
-35.	38.	9.73641096561439e-6
-35.	38.5	9.561813315962892e-6
-35.	39.	9.366663239388467e-6
-35.	39.5	9.152021220197101e-6
-35.	40.	8.919043465542864e-6
-35.	40.5	8.668974750228427e-6
-35.	41.	8.40314085190499e-6
-35.	41.5	8.122940593766982e-6
-35.	42.	7.829837510816214e-6
-35.	42.5	7.525351155518851e-6
-35.	43.	7.211048059234631e-6
-35.	43.5	6.8885323671837456e-6
-35.	44.	6.559436166946631e-6
-35.	44.5	6.225409533565006e-6
-35.	45.	5.888110318221785e-6
-35.	45.5	5.5491937121956886e-6
-35.	46.	5.2103016232837336e-6
-35.	46.5	4.873052099727889e-6
-35.	47.	4.539027754468469e-6
-35.	47.5	4.209765867024911e-6
-35.	48.	3.8867472578706645e-6
-35.	48.5	3.571384271725869e-6
-35.	49.	3.2650121967548807e-6
-35.	49.5	2.9688776016434855e-6
-35.	50.	2.6841290895928348e-6
-35.	50.5	2.4118072195526085e-6
-35.	51.	2.152836384414345e-6
-35.	51.5	1.9080160659632674e-6
-35.	52.	1.6780139370952261e-6
-35.	52.5	1.4633594886662222e-6
-35.	53.	1.2644388556274078e-6
-35.	53.5	1.081491376478647e-6
-35.	54.	9.146047829697391e-7
-35.	54.5	7.637186062486922e-7
-35.	55.	6.286202890325695e-7
-35.	55.5	5.0894963529233e-7
-35.	56.	4.042022795869645e-7
-35.	56.5	3.137353544336762e-7
-35.	57.	2.3677493856925393e-7
-35.	57.5	1.7242495920920588e-7
-35.	58.	1.1967849766099044e-7
-35.	58.5	7.743424785331158e-8
-35.	59.	4.453507855621923e-8
-35.	59.5	1.9937551468472316e-8
-35.	60.	3.791671273186852e-9
-35.	60.5	4.183317194089217e-16
-35.	61.	0.
-35.	61.5	0.
-35.	62.	0.
-35.	62.5	0.
-35.	63.	0.
-35.	63.5	0.
-35.	64.	0.
-35.	64.5	0.
-35.	65.	0.
-35.	65.5	0.
-35.	66.	0.
-35.	66.5	0.
-35.	67.	0.
-35.	67.5	0.
-35.	68.	0.
-35.	68.5	0.
-35.	69.	0.
-35.	69.5	0.
-35.	70.	0.
-35.	70.5	0.
-35.	71.	0.
-35.	71.5	0.
-35.	72.	0.
-35.	72.5	0.
-35.	73.	0.
-35.	73.5	0.
-35.	74.	0.
-35.	74.5	0.
-35.	75.	0.
-34.5	-15.	1.1319543564549969e-13
-34.5	-14.5	1.6118178927432536e-13
-34.5	-14.	2.2945237318788967e-13
-34.5	-13.5	3.2653128234177456e-13
-34.5	-13.	4.644893160923026e-13
-34.5	-12.5	6.603971872407416e-13
-34.5	-12.	9.383608225479844e-13
-34.5	-11.5	1.3323644383899116e-12
-34.5	-11.	1.8902305896071776e-12
-34.5	-10.5	2.6791187832856708e-12
-34.5	-10.	3.793134527169171e-12
-34.5	-9.5	5.36382020524431e-12
-34.5	-9.	7.574562042852332e-12
-34.5	-8.5	1.0680290975825902e-11
-34.5	-8.	1.5034300111791834e-11
-34.5	-7.5	2.1124572074346935e-11
-34.5	-7.	2.962273376015812e-11
-34.5	-6.5	4.14496646333089e-11
-34.5	-6.	5.786291033045226e-11
-34.5	-5.5	8.057242892018563e-11
-34.5	-5.	1.1189285225574807e-10
-34.5	-4.5	1.549424025619372e-10
-34.5	-4.	2.1390087478904984e-10
-34.5	-3.5	2.9434167049641444e-10
-34.5	-3.	4.036557120326546e-10
-34.5	-2.5	5.515881045043125e-10
-34.5	-2.	7.509115278991445e-10
-34.5	-1.5	1.0182633576122789e-9
-34.5	-1.	1.375176189407184e-9
-34.5	-0.5	1.8493334767785913e-9
-34.5	0.	2.4760829985548957e-9
-34.5	0.5	3.300240424818025e-9
-34.5	1.	4.378212856826988e-9
-34.5	1.5	5.780467379465051e-9
-34.5	2.	7.594361897300396e-9
-34.5	2.5	9.927344413243258e-9
-34.5	3.	1.2910512145397582e-8
-34.5	3.5	1.6702503364749134e-8
-34.5	4.	2.1493672692069006e-8
-34.5	4.5	2.751047525924082e-8
-34.5	5.	3.5019957388344564e-8
-34.5	5.5	4.4334222404786156e-8
-34.5	6.	5.581471136207922e-8
-34.5	6.5	6.987611159278798e-8
-34.5	7.	8.698968311999696e-8
-34.5	7.5	1.076857761601624e-7
-34.5	8.	1.325553042748211e-7
-34.5	8.5	1.6224993901102324e-7
-34.5	9.	1.974808045523102e-7
-34.5	9.5	2.3901547586136594e-7
-34.5	10.	2.87673121226868e-7
-34.5	10.5	3.443176794421109e-7
-34.5	11.	4.0984902164068564e-7
-34.5	11.5	4.851921159124119e-7
-34.5	12.	5.712842863553518e-7
-34.5	12.5	6.690607337977403e-7
-34.5	13.	7.794385593425687e-7
-34.5	13.5	9.032996003686403e-7
-34.5	14.	1.0414724480645396e-6
-34.5	14.5	1.1947140627965792e-6
-34.5	15.	1.3636914360713145e-6
-34.5	15.5	1.5489637637969524e-6
-34.5	16.	1.7509655941248732e-6
-34.5	16.5	1.9699913944468485e-6
-34.5	17.	2.2061819471246286e-6
-34.5	17.5	2.459512934038075e-6
-34.5	18.	2.7297860085276865e-6
-34.5	18.5	3.0166225827404262e-6
-34.5	19.	3.319460482020583e-6
-34.5	19.5	3.637553539166783e-6
-34.5	20.	3.969974123349618e-6
-34.5	20.5	4.315618524230709e-6
-34.5	21.	4.6732150439220776e-6
-34.5	21.5	5.041334589953681e-6
-34.5	22.	5.418403512902936e-6
-34.5	22.5	5.8027183937323935e-6
-34.5	23.	6.192462458596787e-6
-34.5	23.5	6.585723282764302e-6
-34.5	24.	6.980511439861888e-6
-34.5	24.5	7.374779756921218e-6
-34.5	25.	7.766442848530458e-6
-34.5	25.5	8.153396623401167e-6
-34.5	26.	8.533537482382846e-6
-34.5	26.5	8.904780956915426e-6
-34.5	27.	9.265079569665078e-6
-34.5	27.5	9.612439733309688e-6
-34.5	28.	9.944937537907016e-6
-34.5	28.5	0.000010260733310982165
-34.5	29.	0.00001055808486652147
-34.5	29.5	0.000010835359388798839
-34.5	30.	0.000011091043923877921
-34.5	30.5	0.00001132375447539595
-34.5	31.	0.000011532243721655266
-34.5	31.5	0.000011715407388075818
-34.5	32.	0.000011872289322746622
-34.5	32.5	0.0000120020853333057
-34.5	33.	0.000012104145850889964
-34.5	33.5	0.000012177977491691123
-34.5	34.	0.000012223243589034988
-34.5	34.5	0.00001223976376917893
-34.5	35.	0.000012227512642529704
-34.5	35.5	0.000012186617679030914
-34.5	36.	0.000012117356332373926
-34.5	36.5	0.000012020152472735768
-34.5	37.	0.000011895572182212998
-34.5	37.5	0.000011744318961251449
-34.5	38.	0.000011567228388389451
-34.5	38.5	0.000011365262269733
-34.5	39.	0.000011139502308941525
-34.5	39.5	0.000010891143323270737
-34.5	40.	0.0000106214860265228
-34.5	40.5	0.000010331929395705164
-34.5	41.	0.000010023962634884794
-34.5	41.5	9.699156747222498e-6
-34.5	42.	9.35915572453965e-6
-34.5	42.5	9.005667363054276e-6
-34.5	43.	8.64045371416057e-6
-34.5	43.5	8.265321180336775e-6
-34.5	44.	7.882110268464827e-6
-34.5	44.5	7.492685016033043e-6
-34.5	45.	7.098922109861578e-6
-34.5	45.5	6.7026997221193874e-6
-34.5	46.	6.305886094460184e-6
-34.5	46.5	5.910328099552157e-6
-34.5	47.	5.517838734334005e-6
-34.5	47.5	5.130186191029146e-6
-34.5	48.	4.749081671718491e-6
-34.5	48.5	4.3761661093876e-6
-34.5	49.	4.013000430200322e-6
-34.5	49.5	3.66105258438735e-6
-34.5	50.	3.3216864095812133e-6
-34.5	50.5	2.996151168983232e-6
-34.5	51.	2.6855703864917802e-6
-34.5	51.5	2.390932999514804e-6
-34.5	52.	2.1130837166023107e-6
-34.5	52.5	1.8527155209228543e-6
-34.5	53.	1.6103627331997885e-6
-34.5	53.5	1.3863955132876356e-6
-34.5	54.	1.1810156593172358e-6
-34.5	54.5	9.94254098260558e-7
-34.5	55.	8.259700110873708e-7
-34.5	55.5	6.758517471949817e-7
-34.5	56.	5.434199668970322e-7
-34.5	56.5	4.280318051147186e-7
-34.5	57.	3.2888824157350044e-7
-34.5	57.5	2.450423676391891e-7
-34.5	58.	1.754100018175645e-7
-34.5	58.5	1.187834277021232e-7
-34.5	59.	7.385555717710488e-8
-34.5	59.5	3.929768244585577e-8
-34.5	60.	1.418323624170016e-8
-34.5	60.5	7.281749790650593e-10
-34.5	61.	0.
-34.5	61.5	0.
-34.5	62.	0.
-34.5	62.5	0.
-34.5	63.	0.
-34.5	63.5	0.
-34.5	64.	0.
-34.5	64.5	0.
-34.5	65.	0.
-34.5	65.5	0.
-34.5	66.	0.
-34.5	66.5	0.
-34.5	67.	0.
-34.5	67.5	0.
-34.5	68.	0.
-34.5	68.5	0.
-34.5	69.	0.
-34.5	69.5	0.
-34.5	70.	0.
-34.5	70.5	0.
-34.5	71.	0.
-34.5	71.5	0.
-34.5	72.	0.
-34.5	72.5	0.
-34.5	73.	0.
-34.5	73.5	0.
-34.5	74.	0.
-34.5	74.5	0.
-34.5	75.	0.
-34.	-15.	1.3104989784135822e-13
-34.	-14.5	1.8668849952257888e-13
-34.	-14.	2.6589639016425353e-13
-34.	-13.5	3.7860707521114186e-13
-34.	-13.	5.389030248376998e-13
-34.	-12.5	7.667239287385205e-13
-34.	-12.	1.090263331074731e-12
-34.	-11.5	1.5493224949945249e-12
-34.	-11.	2.1999907093478047e-12
-34.	-10.5	3.121156685404778e-12
-34.	-10.	4.42353727623123e-12
-34.	-9.5	6.262151511006523e-12
-34.	-9.	8.85348734761884e-12
-34.	-8.5	1.2499027156539945e-11
-34.	-8.	1.7617341535836023e-11
-34.	-7.5	2.4787660183005922e-11
-34.	-7.	3.480871835272228e-11
-34.	-6.5	4.8777796465194685e-11
-34.	-6.	6.819626072455551e-11
-34.	-5.5	9.510961512116134e-11
-34.	-5.	1.3229212839566432e-10
-34.	-4.5	1.83488533175866e-10
-34.	-4.	2.5372812152628276e-10
-34.	-3.5	3.4972977187888214e-10
-34.	-3.	4.804199901400003e-10
-34.	-2.5	6.575898407753835e-10
-34.	-2.	8.967205270909308e-10
-34.	-1.5	1.218011131154385e-9
-34.	-1.	1.6476453324457628e-9
-34.	-0.5	2.2193363955754266e-9
-34.	0.	2.9761908659161206e-9
-34.	0.5	3.972930674936964e-9
-34.	1.	5.278510114572004e-9
-34.	1.5	6.979157750824653e-9
-34.	2.	9.181863196588128e-9
-34.	2.5	1.2018314235624394e-8
-34.	3.	1.5649270718655697e-8
-34.	3.5	2.026933784767348e-8
-34.	4.	2.61120731325155e-8
-34.	4.5	3.345532907494888e-8
-34.	5.	4.262669857434971e-8
-34.	5.5	5.4008893690059875e-8
-34.	6.	6.8044852720998e-8
-34.	6.5	8.52423379166474e-8
-34.	7.	1.0617775912687518e-7
-34.	7.5	1.3149894002927994e-7
-34.	8.	1.6192653580035688e-7
-34.	8.5	1.9825381648013056e-7
-34.	9.	2.413445504694236e-7
-34.	9.5	2.921287584928151e-7
-34.	10.	3.5159615990882695e-7
-34.	10.5	4.20787199366874e-7
-34.	11.	5.007816203579438e-7
-34.	11.5	5.926846400585453e-7
-34.	12.	6.976108730753629e-7
-34.	12.5	8.166662457218523e-7
-34.	13.	9.509282324629356e-7
-34.	13.5	1.1014248273486783e-6
-34.	14.	1.2691127311860738e-6
-34.	14.5	1.4548552861072238e-6
-34.	15.	1.6594007202481368e-6
-34.	15.5	1.8833612747333708e-6
-34.	16.	2.1271937725538744e-6
-34.	16.5	2.3911821549288313e-6
-34.	17.	2.675422457187786e-6
-34.	17.5	2.9798106259008396e-6
-34.	18.	3.3040334954817416e-6
-34.	18.5	3.6475631498523045e-6
-34.	19.	4.009654797280606e-6
-34.	19.5	4.389348188453069e-6
-34.	20.	4.785472513208174e-6
-34.	20.5	5.196654623679115e-6
-34.	21.	5.621330353783128e-6
-34.	21.5	6.057758639269421e-6
-34.	22.	6.5040380903608096e-6
-34.	22.5	6.958125631122333e-6
-34.	23.	7.417856796094434e-6
-34.	23.5	7.880967264892923e-6
-34.	24.	8.345115218270684e-6
-34.	24.5	8.807904113189279e-6
-34.	25.	9.26690549794774e-6
-34.	25.5	9.71968151954897e-6
-34.	26.	0.000010163806812308576
-34.	26.5	0.000010596889497361497
-34.	27.	0.000011016591065443477
-34.	27.5	0.00001142064495854986
-34.	28.	0.000011806873708410952
-34.	28.5	0.000012173204530076198
-34.	29.	0.000012517683306331844
-34.	29.5	0.000012838486932553833
-34.	30.	0.000013133934021463713
-34.	30.5	0.000013402493992866135
-34.	31.	0.000013642794594729028
-34.	31.5	0.000013853627918990625
-34.	32.	0.000014033954988431127
-34.	32.5	0.000014182909000104494
-34.	33.	0.000014299797316530649
-34.	33.5	0.000014384102298484904
-34.	34.	0.000014435481073191367
-34.	34.5	0.00001445376432944708
-34.	35.	0.000014438954227075865
-34.	35.5	0.000014391221502527378
-34.	36.	0.000014310901845755894
-34.	36.5	0.000014198491616081625
-34.	37.	0.000014054642956846145
-34.	37.5	0.000013880158360604436
-34.	38.	0.000013675984728580931
-34.	38.5	0.000013443206960367777
-34.	39.	0.000013183041102531308
-34.	39.5	0.000012896827078076704
-34.	40.	0.000012586021012716657
-34.	40.5	0.000012252187168710532
-34.	41.	0.000011896989492764907
-34.	41.5	0.000011522182781186036
-34.	42.	0.000011129603463202406
-34.	42.5	0.000010721160002172672
-34.	43.	0.000010298822914291284
-34.	43.5	9.864614405423137e-6
-34.	44.	9.420597628846253e-6
-34.	44.5	8.968865569967704e-6
-34.	45.	8.511529568488391e-6
-34.	45.5	8.050707494016134e-6
-34.	46.	7.588511597734939e-6
-34.	46.5	7.12703607039287e-6
-34.	47.	6.6683445962223e-6
-34.	47.5	6.214456520762734e-6
-34.	48.	5.7673350936972055e-6
-34.	48.5	5.328874038148566e-6
-34.	49.	4.900882709960426e-6
-34.	49.5	4.4850757829491335e-6
-34.	50.	4.0830585746045645e-6
-34.	50.5	3.6963155033942368e-6
-34.	51.	3.3261971107753544e-6
-34.	51.5	2.973909682385585e-6
-34.	52.	2.640503605259421e-6
-34.	52.5	2.3268641453679684e-6
-34.	53.	2.033702622040515e-6
-34.	53.5	1.7615489711463724e-6
-34.	54.	1.5107458189914774e-6
-34.	54.5	1.2814440288903728e-6
-34.	55.	1.0736001790586222e-6
-34.	55.5	8.869758939908776e-7
-34.	56.	7.211392388905269e-7
-34.	56.5	5.754684513695614e-7
-34.	57.	4.4915717455417755e-7
-34.	57.5	3.41222991986255e-7
-34.	58.	2.5051665525567863e-7
-34.	58.5	1.7573493980910805e-7
-34.	59.	1.1543828233168439e-7
-34.	59.5	6.809224015505769e-8
-34.	60.	3.224617296430442e-8
-34.	60.5	7.685929423449496e-9
-34.	61.	1.1343173999026549e-12
-34.	61.5	0.
-34.	62.	0.
-34.	62.5	0.
-34.	63.	0.
-34.	63.5	0.
-34.	64.	0.
-34.	64.5	0.
-34.	65.	0.
-34.	65.5	0.
-34.	66.	0.
-34.	66.5	0.
-34.	67.	0.
-34.	67.5	0.
-34.	68.	0.
-34.	68.5	0.
-34.	69.	0.
-34.	69.5	0.
-34.	70.	0.
-34.	70.5	0.
-34.	71.	0.
-34.	71.5	0.
-34.	72.	0.
-34.	72.5	0.
-34.	73.	0.
-34.	73.5	0.
-34.	74.	0.
-34.	74.5	0.
-34.	75.	0.
-33.5	-15.	1.5160938383015316e-13
-33.5	-14.5	2.160541023486812e-13
-33.5	-14.	3.0784802801973896e-13
-33.5	-13.5	4.3854736274930365e-13
-33.5	-13.	6.245517747010635e-13
-33.5	-12.5	8.891075959874233e-13
-33.5	-12.	1.265122849334642e-12
-33.5	-11.5	1.7991133924186602e-12
-33.5	-11.	2.5567196782441105e-12
-33.5	-10.5	3.6303962817959728e-12
-33.5	-10.	5.150095014763094e-12
-33.5	-9.5	7.29805439340503e-12
-33.5	-9.	1.0329195020336063e-11
-33.5	-8.5	1.459912877989871e-11
-33.5	-8.	2.060245170858506e-11
-33.5	-7.5	2.9024844188113158e-11
-33.5	-7.	4.081359152171651e-11
-33.5	-6.5	5.7272512171446096e-11
-33.5	-6.	8.018899199497499e-11
-33.5	-5.5	1.120029237230068e-10
-33.5	-5.	1.5602989065884305e-10
-33.5	-4.5	2.16753949166333e-10
-33.5	-4.	3.002088751432437e-10
-33.5	-3.5	4.1447073171736495e-10
-33.5	-3.	5.702890314767166e-10
-33.5	-2.5	7.818884883248674e-10
-33.5	-2.	1.0679781858825824e-9
-33.5	-1.5	1.4530096438304604e-9
-33.5	-1.	1.9687293428437903e-9
-33.5	-0.5	2.6560742672984944e-9
-33.5	0.	3.5674603159516492e-9
-33.5	0.5	4.76951229402782e-9
-33.5	1.	6.34627984064633e-9
-33.5	1.5	8.402975246077328e-9
-33.5	2.	1.1070255897715982e-8
-33.5	2.5	1.4509055419440912e-8
-33.5	3.	1.8915943004256017e-8
-33.5	3.5	2.4528959914353188e-8
-33.5	4.	3.163384597068627e-8
-33.5	4.5	4.057052796464863e-8
-33.5	5.	5.1739697758546107e-8
-33.5	5.5	6.560926246659335e-8
-33.5	6.	8.272040516500504e-8
-33.5	6.5	1.0369295513819152e-7
-33.5	7.	1.2922973513948768e-7
-33.5	7.5	1.6011953294273738e-7
-33.5	8.	1.9723833881727408e-7
-33.5	8.5	2.4154850218353204e-7
-33.5	9.	2.940954914817772e-7
-33.5	9.5	3.560019920331339e-7
-33.5	10.	4.284591469361039e-7
-33.5	10.5	5.127148340013438e-7
-33.5	11.	6.100589742033855e-7
-33.5	11.5	7.218059797150852e-7
-33.5	12.	8.49274566904039e-7
-33.5	12.5	9.93765275687948e-7
-33.5	13.	1.156536145119601e-6
-33.5	13.5	1.3387770899679217e-6
-33.5	14.	1.5415835989932374e-6
-33.5	14.5	1.765930428226825e-6
-33.5	15.	2.0126459888331356e-6
-33.5	15.5	2.282388127559798e-6
-33.5	16.	2.5756219684650122e-6
-33.5	16.5	2.8926004292034537e-6
-33.5	17.	3.233347946685162e-6
-33.5	17.5	3.5976478495673167e-6
-33.5	18.	3.985033703781396e-6
-33.5	18.5	4.394784837585929e-6
-33.5	19.	4.8259261300231184e-6
-33.5	19.5	5.277232026472321e-6
-33.5	20.	5.7472346320505756e-6
-33.5	20.5	6.234235631984602e-6
-33.5	21.	6.736321700957536e-6
-33.5	21.5	7.251382993030972e-6
-33.5	22.	7.777134251294452e-6
-33.5	22.5	8.311138042204324e-6
-33.5	23.	8.850829603103558e-6
-33.5	23.5	9.393542791469999e-6
-33.5	24.	9.936536639160212e-6
-33.5	24.5	0.000010477022042264645
-33.5	25.	0.000011012188154643408
-33.5	25.5	0.000011539228098379229
-33.5	26.	0.000012055363654788395
-33.5	26.5	0.00001255786865298041
-33.5	27.	0.00001304409082718956
-33.5	27.5	0.000013511471967374487
-33.5	28.	0.000013957566238452582
-33.5	28.5	0.000014380056590756184
-33.5	29.	0.000014776769227032642
-33.5	29.5	0.000015145686128947542
-33.5	30.	0.000015484955678273476
-33.5	30.5	0.00001579290143464782
-33.5	31.	0.000016068029153057866
-33.5	31.5	0.000016309032140298617
-33.5	32.	0.000016514795060911094
-33.5	32.5	0.000016684396309983377
-33.5	33.	0.00001681710907318524
-33.5	33.5	0.000016912401194022282
-33.5	34.	0.000016969933965074685
-33.5	34.5	0.000016989559954433376
-33.5	35.	0.000016971319971166517
-33.5	35.5	0.000016915439264886214
-33.5	36.	0.000016822323044768754
-33.5	36.5	0.00001669255139307866
-33.5	37.	0.000016526873637691728
-33.5	37.5	0.000016326202237592323
-33.5	38.	0.00001609160622508137
-33.5	38.5	0.00001582430423868253
-33.5	39.	0.000015525657171648057
-33.5	39.5	0.00001519716045268573
-33.5	40.	0.000014840435968171276
-33.5	40.5	0.000014457223628766386
-33.5	41.	0.000014049372578109082
-33.5	41.5	0.000013618832037134748
-33.5	42.	0.000013167641774666147
-33.5	42.5	0.00001269792219321782
-33.5	43.	0.00001221186401851023
-33.5	43.5	0.000011711717582004434
-33.5	44.	0.000011199781687857229
-33.5	44.5	0.000010678392059056529
-33.5	45.	0.000010149909362133082
-33.5	45.5	9.616706815735599e-6
-33.5	46.	9.081157395487736e-6
-33.5	46.5	8.545620655886708e-6
-33.5	47.	8.01242944699703e-6
-33.5	47.5	7.483875162662086e-6
-33.5	48.	6.962194894104646e-6
-33.5	48.5	6.4495568870744805e-6
-33.5	49.	5.948044313967033e-6
-33.5	49.5	5.459643663647204e-6
-33.5	50.	4.9862286080904566e-6
-33.5	50.5	4.5295461113198825e-6
-33.5	51.	4.091203298359021e-6
-33.5	51.5	3.672652999962922e-6
-33.5	52.	3.27518238826331e-6
-33.5	52.5	2.8999000339811593e-6
-33.5	53.	2.5477257832124378e-6
-33.5	53.5	2.2193810211336986e-6
-33.5	54.	1.9153806209990177e-6
-33.5	54.5	1.6360271644399607e-6
-33.5	55.	1.3814022859969827e-6
-33.5	55.5	1.1513721910998863e-6
-33.5	56.	9.45579063849025e-7
-33.5	56.5	7.634470772418895e-7
-33.5	57.	6.041858126237901e-7
-33.5	57.5	4.6679696679208923e-7
-33.5	58.	3.500833925488357e-7
-33.5	58.5	2.5266040363183636e-7
-33.5	59.	1.729706161968995e-7
-33.5	59.5	1.0930994950383373e-7
-33.5	60.	5.991168772892866e-8
-33.5	60.5	2.3408573683988532e-8
-33.5	61.	2.0260130342776266e-9
-33.5	61.5	0.
-33.5	62.	0.
-33.5	62.5	0.
-33.5	63.	0.
-33.5	63.5	0.
-33.5	64.	0.
-33.5	64.5	0.
-33.5	65.	0.
-33.5	65.5	0.
-33.5	66.	0.
-33.5	66.5	0.
-33.5	67.	0.
-33.5	67.5	0.
-33.5	68.	0.
-33.5	68.5	0.
-33.5	69.	0.
-33.5	69.5	0.
-33.5	70.	0.
-33.5	70.5	0.
-33.5	71.	0.
-33.5	71.5	0.
-33.5	72.	0.
-33.5	72.5	0.
-33.5	73.	0.
-33.5	73.5	0.
-33.5	74.	0.
-33.5	74.5	0.
-33.5	75.	0.
-33.	-15.	1.752875921825441e-13
-33.	-14.5	2.498645660488067e-13
-33.	-14.	3.561374683953235e-13
-33.	-13.5	5.075286708577025e-13
-33.	-13.	7.231035084481741e-13
-33.	-12.5	1.0299137536559042e-12
-33.	-12.	1.4662958663311312e-12
-33.	-11.5	2.0865020314896847e-12
-33.	-11.	2.9671854858706923e-12
-33.	-10.5	4.216456295577874e-12
-33.	-10.	5.986486161622645e-12
-33.	-9.5	8.490992114954849e-12
-33.	-9.	1.2029395751909029e-11
-33.	-8.5	1.7020069722697656e-11
-33.	-8.	2.404588647575357e-11
-33.	-7.5	3.3916323289529746e-11
-33.	-7.	4.77517068888365e-11
-33.	-6.5	6.709686251774882e-11
-33.	-6.	9.407353126950337e-11
-33.	-5.5	1.315835038371401e-10
-33.	-5.	1.83577549383926e-10
-33.	-4.5	2.554089445569017e-10
-33.	-4.	3.542947533234231e-10
-33.	-3.5	4.899129580637365e-10
-33.	-3.	6.75169023943159e-10
-33.	-2.5	9.271713422671627e-10
-33.	-2.	1.268460995718717e-9
-33.	-1.5	1.7285470506876697e-9
-33.	-1.	2.345803603231239e-9
-33.	-0.5	3.16978843448171e-9
-33.	0.	4.2640445659471905e-9
-33.	0.5	5.709444325149128e-9
-33.	1.	7.608129716698564e-9
-33.	1.5	1.0088091906649333e-8
-33.	2.	1.330841548973888e-8
-33.	2.5	1.746518911658978e-8
-33.	3.	2.2798052521850104e-8
-33.	3.5	2.959731095168365e-8
-33.	4.	3.821150199485577e-8
-33.	4.5	4.9055248084615056e-8
-33.	5.	6.261717246928541e-8
-33.	5.5	7.946760001357357e-8
-33.	6.	1.0026571029518556e-7
-33.	6.5	1.2576576311425167e-7
-33.	7.	1.5682198015961095e-7
-33.	7.5	1.9439164550476966e-7
-33.	8.	2.395359858585948e-7
-33.	8.5	2.9341841231663553e-7
-33.	9.	3.5729975081884755e-7
-33.	9.5	4.3253015923510275e-7
-33.	10.	5.205375238747836e-7
-33.	10.5	6.228122443624189e-7
-33.	11.	7.408884486170216e-7
-33.	11.5	8.763218229892315e-7
-33.	12.	1.0306643891809394e-6
-33.	12.5	1.2054367014829998e-6
-33.	13.	1.4020980671213933e-6
-33.	13.5	1.6220155016093567e-6
-33.	14.	1.8664322135294954e-6
-33.	14.5	2.1364364642120887e-6
-33.	15.	2.4329316643000374e-6
-33.	15.5	2.7566085502241146e-6
-33.	16.	3.1079202302617427e-6
-33.	16.5	3.4870608051687277e-6
-33.	17.	3.893948157071038e-6
-33.	17.5	4.328211368375727e-6
-33.	18.	4.789183086725125e-6
-33.	18.5	5.275896999642695e-6
-33.	19.	5.787090430552597e-6
-33.	19.5	6.321211922823365e-6
-33.	20.	6.876433546048771e-6
-33.	20.5	7.4506675434924685e-6
-33.	21.	8.041586844795194e-6
-33.	21.5	8.646648895685484e-6
-33.	22.	9.263122207307566e-6
-33.	22.5	9.888115001498868e-6
-33.	23.	0.000010518605323556996
-33.	23.5	0.000011151472008582953
-33.	24.	0.000011783525918721298
-33.	24.5	0.00001241154091337414
-33.	25.	0.00001303228406971342
-33.	25.5	0.000013642544733197834
-33.	26.	0.000014239162044419628
-33.	26.5	0.000014819050656663116
-33.	27.	0.000015379224425697447
-33.	27.5	0.000015916817917502026
-33.	28.	0.000016429105639339386
-33.	28.5	0.000016913518953588807
-33.	29.	0.000017367660681311978
-33.	29.5	0.000017789317443167898
-33.	30.	0.000018176469818904287
-33.	30.5	0.00001852730043333711
-33.	31.	0.000018840200096804715
-33.	31.5	0.000019113772142018047
-33.	32.	0.000019346835107596947
-33.	32.5	0.000019538423922027827
-33.	33.	0.000019687789740969848
-33.	33.5	0.000019794398586462183
-33.	34.	0.00001985792892928893
-33.	34.5	0.00001987826834618312
-33.	35.	0.000019855509372255623
-33.	35.5	0.000019789944656556683
-33.	36.	0.00001968206151547192
-33.	36.5	0.000019532535965130752
-33.	37.	0.000019342226300510217
-33.	37.5	0.000019112166275743634
-33.	38.	0.000018843557927537286
-33.	38.5	0.000018537764071757134
-33.	39.	0.000018196300492329983
-33.	39.5	0.00001782082783173786
-33.	40.	0.000017413143183668634
-33.	40.5	0.000016975171380891404
-33.	41.	0.000016508955965211446
-33.	41.5	0.0000160166498214666
-33.	42.	0.000015500505453983854
-33.	42.5	0.000014962864881742992
-33.	43.	0.000014406149127713261
-33.	43.5	0.000013832847278438279
-33.	44.	0.000013245505091965468
-33.	44.5	0.000012646713135636125
-33.	45.	0.000012039094440080926
-33.	45.5	0.000011425291661991704
-33.	46.	0.00001080795375585226
-33.	46.5	0.000010189722163789641
-33.	47.	9.57321654302303e-6
-33.	47.5	8.961020388547061e-6
-33.	48.	8.355664738871135e-6
-33.	48.5	7.759614968965784e-6
-33.	49.	7.175252022335076e-6
-33.	49.5	6.60485970807474e-6
-33.	50.	6.050606970507862e-6
-33.	50.5	5.51453227441529e-6
-33.	51.	4.998528742986777e-6
-33.	51.5	4.5043275230553614e-6
-33.	52.	4.033484588678013e-6
-33.	52.5	3.5873653100461407e-6
-33.	53.	3.167132179401567e-6
-33.	53.5	2.7737326710197255e-6
-33.	54.	2.4078886684571604e-6
-33.	54.5	2.0700876155551106e-6
-33.	55.	1.7605753094450953e-6
-33.	55.5	1.479350996367719e-6
-33.	56.	1.2261646496571305e-6
-33.	56.5	1.0005166202220405e-6
-33.	57.	8.016608560882339e-7
-33.	57.5	6.286082121694319e-7
-33.	58.	4.801359141961876e-7
-33.	58.5	3.547968341266292e-7
-33.	59.	2.509326364774144e-7
-33.	59.5	1.6669272239256202e-7
-33.	60.	1.0007915478362526e-7
-33.	60.5	4.914604845511583e-8
-33.	61.	1.3313389380856255e-8
-33.	61.5	2.0733988740900328e-11
-33.	62.	0.
-33.	62.5	0.
-33.	63.	0.
-33.	63.5	0.
-33.	64.	0.
-33.	64.5	0.
-33.	65.	0.
-33.	65.5	0.
-33.	66.	0.
-33.	66.5	0.
-33.	67.	0.
-33.	67.5	0.
-33.	68.	0.
-33.	68.5	0.
-33.	69.	0.
-33.	69.5	0.
-33.	70.	0.
-33.	70.5	0.
-33.	71.	0.
-33.	71.5	0.
-33.	72.	0.
-33.	72.5	0.
-33.	73.	0.
-33.	73.5	0.
-33.	74.	0.
-33.	74.5	0.
-33.	75.	0.
-32.5	-15.	2.025654394305575e-13
-32.5	-14.5	2.8880026372987337e-13
-32.5	-14.	4.117273604262909e-13
-32.5	-13.5	5.869132243936069e-13
-32.5	-13.	8.364862312924574e-13
-32.5	-12.5	1.1918718001759498e-12
-32.5	-12.	1.6976473609165542e-12
-32.5	-11.5	2.416963253023476e-12
-32.5	-11.	3.4391463568653885e-12
-32.5	-10.5	4.890335396610755e-12
-32.5	-10.	6.948310617661339e-12
-32.5	-9.5	9.86310170617576e-12
-32.5	-9.	1.3985519003185148e-11
-32.5	-8.5	1.9806494579748392e-11
-32.5	-8.	2.8011090952570903e-11
-32.5	-7.5	3.955229478927536e-11
-32.5	-7.	5.5751329416511126e-11
-32.5	-6.5	7.843326950213692e-11
-32.5	-6.	1.1010930781177439e-10
-32.5	-5.5	1.5422019077437064e-10
-32.5	-5.	2.1545918641788485e-10
-32.5	-4.5	3.00197536951703e-10
-32.5	-4.	4.17040710936279e-10
-32.5	-3.5	5.775498887137537e-10
-32.5	-3.	7.971698997274723e-10
-32.5	-2.5	1.0964120930617755e-9
-32.5	-2.	1.5023480481348195e-9
-32.5	-1.5	2.0504771525042563e-9
-32.5	-1.	2.787037242965427e-9
-32.5	-0.5	3.771831892470632e-9
-32.5	0.	5.08164950368723e-9
-32.5	0.5	6.8143469631354805e-9
-32.5	1.	9.093662916920989e-9
-32.5	1.5	1.2074811432389835e-8
-32.5	2.	1.5950884676503474e-8
-32.5	2.5	2.0960062277897015e-8
-32.5	3.	2.7393584672362286e-8
-32.5	3.5	3.560439796219651e-8
-32.5	4.	4.6016319459274246e-8
-32.5	4.5	5.91335078114578e-8
-32.5	5.	7.554995215121534e-8
-32.5	5.5	9.595862474744938e-8
-32.5	6.	1.2115987581992075e-7
-32.5	6.5	1.5206859271116567e-7
-32.5	7.	1.8971960422379937e-7
-32.5	7.5	2.3527079008109803e-7
-32.5	8.	2.9000336013036434e-7
-32.5	8.5	3.55318801921562e-7
-32.5	9.	4.327320608470514e-7
-32.5	9.5	5.238606143356953e-7
-32.5	10.	6.304092285824399e-7
-32.5	10.5	7.541503385570921e-7
-32.5	11.	8.969001629767906e-7
-32.5	11.5	1.060490847117403e-6
-32.5	12.	1.246739108068152e-6
-32.5	12.5	1.4574120289967208e-6
-32.5	13.	1.6941908010595144e-6
-32.5	13.5	1.9586333345818695e-6
-32.5	14.	2.2521367475111213e-6
-32.5	14.5	2.5759007835869593e-6
-32.5	15.	2.93089321243654e-6
-32.5	15.5	3.317818218882732e-6
-32.5	16.	3.737088701816083e-6
-32.5	16.5	4.18880327908297e-6
-32.5	17.	4.67272864098395e-6
-32.5	17.5	5.188287719541398e-6
-32.5	18.	5.7345539528137504e-6
-32.5	18.5	6.3102517324549645e-6
-32.5	19.	6.913762937220341e-6
-32.5	19.5	7.543139283019192e-6
-32.5	20.	8.196120067881006e-6
-32.5	20.5	8.870154762720864e-6
-32.5	21.	9.562429799248474e-6
-32.5	21.5	0.000010269898836269977
-32.5	22.	0.00001098931574492578
-32.5	22.5	0.000011717269540675652
-32.5	23.	0.00001245022050256352
-32.5	23.5	0.000013184536755112592
-32.5	24.	0.00001391653064130676
-32.5	24.5	0.000014642494282215346
-32.5	25.	0.00001535873379600416
-32.5	25.5	0.000016061601732132293
-32.5	26.	0.000016747527362004178
-32.5	26.5	0.00001741304455197009
-32.5	27.	0.000018054817025745216
-32.5	27.5	0.00001866966089885755
-32.5	28.	0.000019254564436186035
-32.5	28.5	0.000019806705043843227
-32.5	29.	0.000020323463558076048
-32.5	29.5	0.00002080243593628277
-32.5	30.	0.000021241442488821953
-32.5	30.5	0.00002163853481544124
-32.5	31.	0.000021992000627478106
-32.5	31.5	0.000022300366647245618
-32.5	32.	0.000022562399780038106
-32.5	32.5	0.000022777106752857465
-32.5	33.	0.00002294373240814055
-32.5	33.5	0.000023061756831313987
-32.5	34.	0.000023130891478708308
-32.5	34.5	0.00002315107445796053
-32.5	35.	0.00002312246509718553
-32.5	35.5	0.000023045437922470795
-32.5	36.	0.00002292057614615557
-32.5	36.5	0.000022748664751306748
-32.5	37.	0.00002253068324115868
-32.5	37.5	0.00002226779810632281
-32.5	38.	0.000021961355047523854
-32.5	38.5	0.000021612870977660243
-32.5	39.	0.000021224025814250963
-32.5	39.5	0.000020796654061916243
-32.5	40.	0.000020332736174518346
-32.5	40.5	0.000019834389678008645
-32.5	41.	0.000019303860027917265
-32.5	41.5	0.000018743511169804876
-32.5	42.	0.000018155815766881138
-32.5	42.5	0.00001754334505638952
-32.5	43.	0.00001690875829526663
-32.5	43.5	0.000016254791756005035
-32.5	44.	0.000015584247235595774
-32.5	44.5	0.000014899980043882891
-32.5	45.	0.000014204886442655088
-32.5	45.5	0.000013501890513305196
-32.5	46.	0.000012793930438923678
-32.5	46.5	0.000012083944196239031
-32.5	47.	0.000011374854663867022
-32.5	47.5	0.000010669554484384772
-32.5	48.	9.970888914263569e-6
-32.5	48.5	9.281640945782495e-6
-32.5	49.	8.60451415228007e-6
-32.5	49.5	7.942113003186908e-6
-32.5	50.	7.296929189434483e-6
-32.5	50.5	6.6713216676689255e-6
-32.5	51.	6.067499433968649e-6
-32.5	51.5	5.487505134215453e-6
-32.5	52.	4.933196426397467e-6
-32.5	52.5	4.406231453731714e-6
-32.5	53.	3.908051560460389e-6
-32.5	53.5	3.43986769995091e-6
-32.5	54.	3.0026468943643164e-6
-32.5	54.5	2.5971006271918986e-6
-32.5	55.	2.2236748096142153e-6
-32.5	55.5	1.8825421057179751e-6
-32.5	56.	1.5735964987522301e-6
-32.5	56.5	1.296450467114079e-6
-32.5	57.	1.0504350120375315e-6
-32.5	57.5	8.346024648169208e-7
-32.5	58.	6.477322654753799e-7
-32.5	58.5	4.883397899487291e-7
-32.5	59.	3.546872993774099e-7
-32.5	59.5	2.4479943940360866e-7
-32.5	60.	1.5649064583446664e-7
-32.5	60.5	8.745945058591087e-8
-32.5	61.	3.582608347357382e-8
-32.5	61.5	4.02410972332466e-9
-32.5	62.	0.
-32.5	62.5	0.
-32.5	63.	0.
-32.5	63.5	0.
-32.5	64.	0.
-32.5	64.5	0.
-32.5	65.	0.
-32.5	65.5	0.
-32.5	66.	0.
-32.5	66.5	0.
-32.5	67.	0.
-32.5	67.5	0.
-32.5	68.	0.
-32.5	68.5	0.
-32.5	69.	0.
-32.5	69.5	0.
-32.5	70.	0.
-32.5	70.5	0.
-32.5	71.	0.
-32.5	71.5	0.
-32.5	72.	0.
-32.5	72.5	0.
-32.5	73.	0.
-32.5	73.5	0.
-32.5	74.	0.
-32.5	74.5	0.
-32.5	75.	0.
-32.	-15.	2.340026928319643e-13
-32.	-14.5	3.3365227843989934e-13
-32.	-14.	4.757356305378976e-13
-32.	-13.5	6.782807846278036e-13
-32.	-13.	9.669323332868246e-13
-32.	-12.5	1.3781364863184983e-12
-32.	-12.	1.963635895813531e-12
-32.	-11.5	2.7967990822418223e-12
-32.	-11.	3.98151157588961e-12
-32.	-10.5	5.664631696848384e-12
-32.	-10.	8.053387647473062e-12
-32.	-9.5	1.14395956115922e-11
-32.	-9.	1.623325062447827e-11
-32.	-8.5	2.3008932477305344e-11
-32.	-8.	3.256963852932253e-11
-32.	-7.5	4.603417652022492e-11
-32.	-7.	6.495620797781815e-11
-32.	-6.5	9.148552235405335e-11
-32.	-6.	1.2858524716054342e-10
-32.	-5.5	1.803225667535826e-10
-32.	-5.	2.522552316065297e-10
-32.	-4.5	3.5194177117877105e-10
-32.	-4.	4.896099188786112e-10
-32.	-3.5	6.790252973410757e-10
-32.	-3.	9.38610785431158e-10
-32.	-2.5	1.2928759593477995e-9
-32.	-2.	1.7742251721987461e-9
-32.	-1.5	2.4252216163268493e-9
-32.	-1.	3.301392281668268e-9
-32.	-0.5	4.474664019237045e-9
-32.	0.	6.037522642724358e-9
-32.	0.5	8.107983638799574e-9
-32.	1.	1.083545296803146e-8
-32.	1.5	1.4407537938737736e-8
-32.	2.	1.905783968119557e-8
-32.	2.5	2.507471910946851e-8
-32.	3.	3.281097676585153e-8
-32.	3.5	4.269432370014437e-8
-32.	4.	5.5238446703729986e-8
-32.	4.5	7.105438911164678e-8
-32.	5.	9.086188166062837e-8
-32.	5.5	1.1550017145608895e-7
-32.	6.	1.459378170601249e-7
-32.	6.5	1.832808508303207e-7
-32.	7.	2.2877866329684988e-7
-32.	7.5	2.838269454103436e-7
-32.	8.	3.4996703904431926e-7
-32.	8.5	4.288810986769232e-7
-32.	9.	5.223825598895731e-7
-32.	9.5	6.324015427244994e-7
-32.	10.	7.609649865223866e-7
-32.	10.5	9.101715110853617e-7
-32.	11.	1.0821612176030148e-6
-32.	11.5	1.2790808702740717e-6
-32.	12.	1.5030451230923627e-6
-32.	12.5	1.7560946625478862e-6
-32.	13.	2.0401523133257897e-6
-32.	13.5	2.356978289374751e-6
-32.	14.	2.708125858340243e-6
-32.	14.5	3.094898717826512e-6
-32.	15.	3.5183113552797687e-6
-32.	15.5	3.979053581077762e-6
-32.	16.	4.477460291636869e-6
-32.	16.5	5.0134873438610334e-6
-32.	17.	5.586694214116447e-6
-32.	17.5	6.196233885572429e-6
-32.	18.	6.840850169198703e-6
-32.	18.5	7.5188824276657705e-6
-32.	19.	8.228277448568565e-6
-32.	19.5	8.96660801291486e-6
-32.	20.	9.731097533832294e-6
-32.	20.5	0.000010518650003893996
-32.	21.	0.000011325884390043111
-32.	21.5	0.000012149172553377682
-32.	22.	0.000012984679745719472
-32.	22.5	0.000013828406743038414
-32.	23.	0.000014676232713357397
-32.	23.5	0.000015523957978801172
-32.	24.	0.000016367345912751375
-32.	24.5	0.000017202163307985745
-32.	25.	0.000018024218655324074
-32.	25.5	0.00001882939787953091
-32.	26.	0.000019613697186026897
-32.	26.5	0.000020373252774681784
-32.	27.	0.00002110436727282924
-32.	27.5	0.000021803532826451568
-32.	28.	0.000022467450864952506
-32.	28.5	0.000023093048620111257
-32.	29.	0.00002367749253352743
-32.	29.5	0.000024218198729258
-32.	30.	0.00002471284075996605
-32.	30.5	0.000025159354856538042
-32.	31.	0.000025555942923772857
-32.	31.5	0.000025901073529488137
-32.	32.	0.000026193481132371436
-32.	32.5	0.0000264321637862575
-32.	33.	0.000026616379546338535
-32.	33.5	0.000026745641787129302
-32.	34.	0.000026819713623748502
-32.	34.5	0.000026838601608075988
-32.	35.	0.00002680254885031612
-32.	35.5	0.000026712027695073385
-32.	36.	0.00002656773205972398
-32.	36.5	0.00002637056952208658
-32.	37.	0.00002612165322447369
-32.	37.5	0.0000258222936424116
-32.	38.	0.000025473990248845852
-32.	38.5	0.00002507842308862819
-32.	39.	0.000024637444263624178
-32.	39.5	0.00002415306931592441
-32.	40.	0.000023627468485442357
-32.	40.5	0.000023062957808630355
-32.	41.	0.000022461990017159765
-32.	41.5	0.000021827145189170477
-32.	42.	0.00002116112110109505
-32.	42.5	0.00002046672322509068
-32.	43.	0.00001974685431575618
-32.	43.5	0.000019004503530066563
-32.	44.	0.000018242735026325997
-32.	44.5	0.000017464675991417567
-32.	45.	0.000016673504050730843
-32.	45.5	0.000015872434021877056
-32.	46.	0.000015064703981674323
-32.	46.5	0.000014253560625906298
-32.	47.	0.000013442243913033005
-32.	47.5	0.000012633971299819853
-32.	48.	0.000011831919888294964
-32.	48.5	0.000011039210491485276
-32.	49.	0.000010258889452702628
-32.	49.5	9.493907551940392e-6
-32.	50.	8.747104886537897e-6
-32.	50.5	8.021189156975978e-6
-32.	51.	7.318716477564126e-6
-32.	51.5	6.642072999422683e-6
-32.	52.	5.993453675311402e-6
-32.	52.5	5.374845569007467e-6
-32.	53.	4.788007503112337e-6
-32.	53.5	4.2344538178408195e-6
-32.	54.	3.7154378060521223e-6
-32.	54.5	3.23193686610829e-6
-32.	55.	2.784639566642568e-6
-32.	55.5	2.3739361431032387e-6
-32.	56.	1.9999016645638586e-6
-32.	56.5	1.6623067747122507e-6
-32.	57.	1.3605978175548904e-6
-32.	57.5	1.0939061111859357e-6
-32.	58.	8.61047944712358e-7
-32.	58.5	6.605326540183035e-7
-32.	59.	4.905712134448541e-7
-32.	59.5	3.4908888325823624e-7
-32.	60.	2.3374430251394742e-7
-32.	60.5	1.419786436859535e-7
-32.	61.	7.12503261333079e-8
-32.	61.5	2.06400483595683e-8
-32.	62.	7.956406076645361e-11
-32.	62.5	0.
-32.	63.	0.
-32.	63.5	0.
-32.	64.	0.
-32.	64.5	0.
-32.	65.	0.
-32.	65.5	0.
-32.	66.	0.
-32.	66.5	0.
-32.	67.	0.
-32.	67.5	0.
-32.	68.	0.
-32.	68.5	0.
-32.	69.	0.
-32.	69.5	0.
-32.	70.	0.
-32.	70.5	0.
-32.	71.	0.
-32.	71.5	0.
-32.	72.	0.
-32.	72.5	0.
-32.	73.	0.
-32.	73.5	0.
-32.	74.	0.
-32.	74.5	0.
-32.	75.	0.
-31.5	-15.	2.7025162973881616e-13
-31.5	-14.5	3.8534156421669814e-13
-31.5	-14.	5.494623111664861e-13
-31.5	-13.5	7.834661319789334e-13
-31.5	-13.	1.1170308232000972e-12
-31.5	-12.5	1.5923604890692898e-12
-31.5	-12.	2.2694141042732983e-12
-31.5	-11.5	3.233277309177519e-12
-31.5	-11.	4.60453172428752e-12
-31.5	-10.5	6.553802516344903e-12
-31.5	-10.	9.322108418183027e-12
-31.5	-9.5	1.3249236799689274e-11
-31.5	-9.	1.8813167997739303e-11
-31.5	-8.5	2.6684638196083242e-11
-31.5	-8.	3.780233281421838e-11
-31.5	-7.5	5.3476032047397025e-11
-31.5	-7.	7.55273911533825e-11
-31.5	-6.5	1.0648104910776382e-10
-31.5	-6.	1.498225499624548e-10
-31.5	-5.5	2.1034426481371995e-10
-31.5	-5.	2.946062451294814e-10
-31.5	-4.5	4.115458228639054e-10
-31.5	-4.	5.732778551742392e-10
-31.5	-3.5	7.96136770610687e-10
-31.5	-3.	1.1020218741437608e-9
-31.5	-2.5	1.5201184176022577e-9
-31.5	-2.	2.0890782430404554e-9
-31.5	-1.5	2.8597546121770966e-9
-31.5	-1.	3.898595109833737e-9
-31.5	-0.5	5.29180290702461e-9
-31.5	0.	7.1503785361608624e-9
-31.5	0.5	9.616149751553217e-9
-31.5	1.	1.2868883922202306e-8
-31.5	1.5	1.7134553617472547e-8
-31.5	2.	2.2694789640925355e-8
-31.5	2.5	2.9897505233181975e-8
-31.5	3.	3.916860972433335e-8
-31.5	3.5	5.10246498198133e-8
-31.5	4.	6.608612358417346e-8
-31.5	4.5	8.509110919989165e-8
-31.5	5.	1.0890874261049908e-7
-31.5	5.5	1.3855197169980955e-7
-31.5	6.	1.7518891774025143e-7
-31.5	6.5	2.201520961270435e-7
-31.5	7.	2.74944697572509e-7
-31.5	7.5	3.412431162201616e-7
-31.5	8.	4.20894940377259e-7
-31.5	8.5	5.159116996314862e-7
-31.5	9.	6.284557911452382e-7
-31.5	9.5	7.608211862601748e-7
-31.5	10.	9.154077406097429e-7
-31.5	10.5	1.0946891872615936e-6
-31.5	11.	1.3011751701196378e-6
-31.5	11.5	1.5373679584593958e-6
-31.5	12.	1.805714756166052e-6
-31.5	12.5	2.1085567639929034e-6
-31.5	13.	2.448076354221183e-6
-31.5	13.5	2.826243861290263e-6
-31.5	14.	3.2447655697037207e-6
-31.5	14.5	3.705034486575469e-6
-31.5	15.	4.208085420032886e-6
-31.5	15.5	4.754555750440374e-6
-31.5	16.	5.344653087322444e-6
-31.5	16.5	5.978130762622123e-6
-31.5	17.	6.654271834592891e-6
-31.5	17.5	7.371881981521326e-6
-31.5	18.	8.129291366079297e-6
-31.5	18.5	8.924365263967013e-6
-31.5	19.	9.75452298741046e-6
-31.5	19.5	0.000010616764405376189
-31.5	20.	0.00001150770317559568
-31.5	20.5	0.00001242360566321837
-31.5	21.	0.000013360434428812498
-31.5	21.5	0.000014313895123553896
-31.5	22.	0.000015279485628610866
-31.5	22.5	0.000016252546314032732
-31.5	23.	0.000017228310363752404
-31.5	23.5	0.000018201953210789005
-31.5	24.	0.00001916864024329715
-31.5	24.5	0.0000201235720709833
-31.5	25.	0.000021062026775926775
-31.5	25.5	0.00002197939870677292
-31.5	26.	0.000022871233505381275
-31.5	26.5	0.000023733259176849813
-31.5	27.	0.000024561413124257833
-31.5	27.5	0.000025351865166795595
-31.5	28.	0.000026101036642836714
-31.5	28.5	0.000026805615767724115
-31.5	29.	0.00002746256946974659
-31.5	29.5	0.000028069151967676322
-31.5	30.	0.00002862291038037941
-31.5	30.5	0.000029121687674676668
-31.5	31.	0.000029563623263265544
-31.5	31.5	0.000029947151561597728
-31.5	32.	0.00003027099880262231
-31.5	32.5	0.000030534178392677044
-31.5	33.	0.00003073598507184976
-31.5	33.5	0.000030875988119044234
-31.5	34.	0.000030954023816813724
-31.5	34.5	0.00003097018736469394
-31.5	35.	0.00003092482440303435
-31.5	35.5	0.00003081852228282876
-31.5	36.	0.000030652101191292044
-31.5	36.5	0.000030426605218303665
-31.5	37.	0.00003014329342564796
-31.5	37.5	0.000029803630959428882
-31.5	38.	0.000029409280226259534
-31.5	38.5	0.00002896209213592611
-31.5	39.	0.00002846409739721533
-31.5	39.5	0.0000279174978395097
-31.5	40.	0.000027324657720558218
-31.5	40.5	0.000026688094970502056
-31.5	41.	0.000026010472313733937
-31.5	41.5	0.000025294588203456786
-31.5	42.	0.000024543367498840236
-31.5	42.5	0.000023759851811427282
-31.5	43.	0.00002294718944588384
-31.5	43.5	0.00002210862486030675
-31.5	44.	0.00002124748757309546
-31.5	44.5	0.000020367180446862493
-31.5	45.	0.00001947116728501619
-31.5	45.5	0.00001856295968351598
-31.5	46.	0.000017646103088907992
-31.5	46.5	0.00001672416202411565
-31.5	47.	0.000015800704455621313
-31.5	47.5	0.000014879285289648479
-31.5	48.	0.000013963429409722437
-31.5	48.5	0.00001305661197822968
-31.5	49.	0.000012162241428122043
-31.5	49.5	0.0000112836394268042
-31.5	50.	0.000010424017126298798
-31.5	50.5	9.586459247903069e-6
-31.5	51.	8.77389950796277e-6
-31.5	51.5	7.98909936619813e-6
-31.5	52.	7.234627680169439e-6
-31.5	52.5	6.51283677540642e-6
-31.5	53.	5.825843982012471e-6
-31.5	53.5	5.17550868951908e-6
-31.5	54.	4.5634142317622406e-6
-31.5	54.5	3.990849254273493e-6
-31.5	55.	3.4587912485778826e-6
-31.5	55.5	2.967891705678298e-6
-31.5	56.	2.5184639666984304e-6
-31.5	56.5	2.1104735919473695e-6
-31.5	57.	1.7435317534978373e-6
-31.5	57.5	1.4168919871369764e-6
-31.5	58.	1.1294502192559356e-6
-31.5	58.5	8.79748253708042e-7
-31.5	59.	6.659812420492644e-7
-31.5	59.5	4.860065599898059e-7
-31.5	60.	3.373588382302599e-7
-31.5	60.5	2.1727801502416587e-7
-31.5	61.	1.2281850487843565e-7
-31.5	61.5	5.1517239731198086e-8
-31.5	62.	6.439410135858744e-9
-31.5	62.5	1.9124674840323976e-99
-31.5	63.	0.
-31.5	63.5	0.
-31.5	64.	0.
-31.5	64.5	0.
-31.5	65.	0.
-31.5	65.5	0.
-31.5	66.	0.
-31.5	66.5	0.
-31.5	67.	0.
-31.5	67.5	0.
-31.5	68.	0.
-31.5	68.5	0.
-31.5	69.	0.
-31.5	69.5	0.
-31.5	70.	0.
-31.5	70.5	0.
-31.5	71.	0.
-31.5	71.5	0.
-31.5	72.	0.
-31.5	72.5	0.
-31.5	73.	0.
-31.5	73.5	0.
-31.5	74.	0.
-31.5	74.5	0.
-31.5	75.	0.
-31.	-15.	3.120730578301238e-13
-31.	-14.5	4.4494143587883085e-13
-31.	-14.	6.344210577749715e-13
-31.	-13.5	9.046031423597066e-13
-31.	-13.	1.2897888182819162e-12
-31.	-12.5	1.8387799474157326e-12
-31.	-12.	2.6209472732793663e-12
-31.	-11.5	3.734795237569991e-12
-31.	-11.	5.3200237536252894e-12
-31.	-10.5	7.574472082475196e-12
-31.	-10.	1.0777854021779621e-11
-31.	-9.5	1.5324902488186848e-11
-31.	-9.	2.1771493743768888e-11
-31.	-8.5	3.089858970000702e-11
-31.	-8.	4.380051192331429e-11
-31.	-7.5	6.200625169749467e-11
-31.	-7.	8.764535567358755e-11
-31.	-6.5	1.2367355260137794e-10
-31.	-6.	1.7417786451411937e-10
-31.	-5.5	2.44786642044558e-10
-31.	-5.	3.432169376623841e-10
-31.	-4.5	4.800000136630543e-10
-31.	-4.	6.694356479798264e-10
-31.	-3.5	9.308372296699312e-10
-31.	-3.	1.2901422643021542e-9
-31.	-2.5	1.781976476871237e-9
-31.	-2.	2.4522735878865386e-9
-31.	-1.5	3.361566111323132e-9
-31.	-1.	4.589073878219609e-9
-31.	-0.5	6.23772472698035e-9
-31.	0.	8.440243827563363e-9
-31.	0.5	1.1366441993430622e-8
-31.	1.	1.5231816420945333e-8
-31.	1.5	2.03075469057436e-8
-31.	2.	2.6931924258870902e-8
-31.	2.5	3.552318351570543e-8
-31.	3.	4.6593631687190635e-8
-31.	3.5	6.076485872989966e-8
-31.	4.	7.878370332107086e-8
-31.	4.5	1.0153851623438933e-7
-31.	5.	1.3007513006587378e-7
-31.	5.5	1.656118133442434e-7
-31.	6.	2.0955237010312837e-7
-31.	6.5	2.6349645409936146e-7
-31.	7.	3.292461121833422e-7
-31.	7.5	4.0880756439914937e-7
-31.	8.	5.043872785398056e-7
-31.	8.5	6.183815096688168e-7
-31.	9.	7.533586521865266e-7
-31.	9.5	9.12033990007731e-7
-31.	10.	1.097236720800113e-6
-31.	10.5	1.311869459534604e-6
-31.	11.	1.5588607771507519e-6
-31.	11.5	1.8411116813171558e-6
-31.	12.	2.1614372760859945e-6
-31.	12.5	2.522505124161355e-6
-31.	13.	2.9267720602406484e-6
-31.	13.5	3.3764213510518296e-6
-31.	14.	3.873302157064726e-6
-31.	14.5	4.418873218129807e-6
-31.	15.	5.0141525624181275e-6
-31.	15.5	5.659674832818162e-6
-31.	16.	6.355457550283927e-6
-31.	16.5	7.100977306308402e-6
-31.	17.	7.895156515943372e-6
-31.	17.5	8.736360988746049e-6
-31.	18.	9.622408207286025e-6
-31.	18.5	0.000010550585859128818
-31.	19.	0.000011517679863392747
-31.	19.5	0.000012520010878379176
-31.	20.	0.000013553478079841154
-31.	20.5	0.000014613608863720628
-31.	21.	0.000015695613052563576
-31.	21.5	0.000016794440168070784
-31.	22.	0.000017904838367598868
-31.	22.5	0.000019021413722294853
-31.	23.	0.000020138688630210353
-31.	23.5	0.000021251158300015915
-31.	24.	0.000022353344400702497
-31.	24.5	0.00002343984514156752
-31.	25.	0.00002450538121686334
-31.	25.5	0.000025544837214871182
-31.	26.	0.000026553298246060303
-31.	26.5	0.000027526081685975753
-31.	27.	0.00002845876405253486
-31.	27.5	0.0000293472031433056
-31.	28.	0.00003018755564521078
-31.	28.5	0.00003097629049741546
-31.	29.	0.00003171019833871231
-31.	29.5	0.00003238639740491808
-31.	30.	0.00003300233626131958
-31.	30.5	0.00003355579376194571
-31.	31.	0.000034044876623346594
-31.	31.5	0.000034468014987564015
-31.	32.	0.00003482395632893571
-31.	32.5	0.00003511175803398805
-31.	33.	0.00003533077895448736
-31.	33.5	0.00003548067020207989
-31.	34.	0.000035561365420007886
-31.	34.5	0.00003557307073411569
-31.	35.	0.00003551625455251734
-31.	35.5	0.00003539163735152048
-31.	36.	0.00003520018155513801
-31.	36.5	0.00003494308158711346
-31.	37.	0.00003462175414806575
-31.	37.5	0.00003423782874625851
-31.	38.	0.00003379313848868382
-31.	38.5	0.00003328971111963422
-31.	39.	0.00003272976027668349
-31.	39.5	0.000032115676918957756
-31.	40.	0.00003145002086966451
-31.	40.5	0.000030735512403993655
-31.	41.	0.000029975023804612632
-31.	41.5	0.000029171570799978974
-31.	42.	0.000028328303795516016
-31.	42.5	0.00002744849880429181
-31.	43.	0.000026535547982155196
-31.	43.5	0.000025592949672310448
-31.	44.	0.000024624297866025414
-31.	44.5	0.000023633270989592916
-31.	45.	0.000022623619932806295
-31.	45.5	0.000021599155241117603
-31.	46.	0.000020563733402351527
-31.	46.5	0.000019521242169406647
-31.	47.	0.000018475584872841478
-31.	47.5	0.000017430663691667207
-31.	48.	0.000016390362251305054
-31.	48.5	0.00001535852541285844
-31.	49.	0.00001433894124294811
-31.	49.5	0.000013335320039002827
-31.	50.	0.000012351269142274945
-31.	50.5	0.000011390275484432078
-31.	51.	0.000010455679113087572
-31.	51.5	9.550649734425613e-6
-31.	52.	8.678164121162626e-6
-31.	52.5	7.84097911795502e-6
-31.	53.	7.041610664131017e-6
-31.	53.5	6.282307103956349e-6
-31.	54.	5.5650278542311465e-6
-31.	54.5	4.891420970893029e-6
-31.	55.	4.262802802038554e-6
-31.	55.5	3.6801390189456987e-6
-31.	56.	3.1440293077107407e-6
-31.	56.5	2.654688626645287e-6
-31.	57.	2.211946150473552e-6
-31.	57.5	1.8152280832158879e-6
-31.	58.	1.4635588242884477e-6
-31.	58.5	1.1555597298765367e-6
-31.	59.	8.89452899806558e-7
-31.	59.5	6.630680256708212e-7
-31.	60.	4.738526024258052e-7
-31.	60.5	3.188894339134887e-7
-31.	61.	1.949506922230537e-7
-31.	61.5	9.879003333421293e-8
-31.	62.	2.9249546855411977e-8
-31.	62.5	1.346798175616106e-10
-31.	63.	0.
-31.	63.5	0.
-31.	64.	0.
-31.	64.5	0.
-31.	65.	0.
-31.	65.5	0.
-31.	66.	0.
-31.	66.5	0.
-31.	67.	0.
-31.	67.5	0.
-31.	68.	0.
-31.	68.5	0.
-31.	69.	0.
-31.	69.5	0.
-31.	70.	0.
-31.	70.5	0.
-31.	71.	0.
-31.	71.5	0.
-31.	72.	0.
-31.	72.5	0.
-31.	73.	0.
-31.	73.5	0.
-31.	74.	0.
-31.	74.5	0.
-31.	75.	0.
-30.5	-15.	3.6035508218553035e-13
-30.5	-14.5	5.137039325463089e-13
-30.5	-14.	7.323761244730657e-13
-30.5	-13.5	1.0441765471776972e-12
-30.5	-13.	1.48870383423945e-12
-30.5	-12.5	2.1223151504807505e-12
-30.5	-12.	3.025153133228554e-12
-30.5	-11.5	4.3110730206636606e-12
-30.5	-11.	6.141637174777957e-12
-30.5	-10.5	8.745796083156446e-12
-30.5	-10.	1.2447491594617729e-11
-30.5	-9.5	1.770425435637662e-11
-30.5	-9.	2.5160993135909343e-11
-30.5	-8.5	3.5724677241986227e-11
-30.5	-8.	5.06676043056193e-11
-30.5	-7.5	7.176955678857327e-11
-30.5	-7.	1.0151253899296613e-10
-30.5	-6.5	1.4334613253615804e-10
-30.5	-6.	2.0204701083935465e-10
-30.5	-5.5	2.8420301997786126e-10
-30.5	-5.	3.9886066433194135e-10
-30.5	-4.5	5.583849982218214e-10
-30.5	-4.	7.795929177857593e-10
-30.5	-3.5	1.0852346534359873e-9
-30.5	-3.	1.505913688649695e-9
-30.5	-2.5	2.082551935794982e-9
-30.5	-2.	2.8695240204217177e-9
-30.5	-1.5	3.938600797820882e-9
-30.5	-1.	5.383856119356099e-9
-30.5	-0.5	7.327700244924522e-9
-30.5	0.	9.928205524089067e-9
-30.5	0.5	1.3387881968810956e-8
-30.5	1.	1.796403876334175e-8
-30.5	1.5	2.3980829199228988e-8
-30.5	2.	3.1843017919155584e-8
-30.5	2.5	4.205142836586539e-8
-30.5	3.	5.5219923914872576e-8
-30.5	3.5	7.209364908138197e-8
-30.5	4.	9.356811046338091e-8
-30.5	4.5	1.2070851647100838e-7
-30.5	5.	1.5476862891979766e-7
-30.5	5.5	1.972082194768267e-7
-30.5	6.	2.497080833368823e-7
-30.5	6.5	3.141814558506889e-7
-30.5	7.	3.9278062073887147e-7
-30.5	7.5	4.878975039497009e-7
-30.5	8.	6.021571265691333e-7
-30.5	8.5	7.384029494831376e-7
-30.5	9.	8.99673382520988e-7
-30.5	9.5	1.0891690456767947e-6
-30.5	10.	1.3102107470976645e-6
-30.5	10.5	1.5661885629425422e-6
-30.5	11.	1.8605028439566471e-6
-30.5	11.5	2.196498405359364e-6
-30.5	12.	2.577393552010547e-6
-30.5	12.5	3.0062059227497506e-6
-30.5	13.	3.485677382957518e-6
-30.5	13.5	4.018200335184823e-6
-30.5	14.	4.605747843802727e-6
-30.5	14.5	5.249809878748466e-6
-30.5	15.	5.951337781374867e-6
-30.5	15.5	6.7106987553130894e-6
-30.5	16.	7.527641806356727e-6
-30.5	16.5	8.401276121176174e-6
-30.5	17.	9.330062410951214e-6
-30.5	17.5	0.000010311817278769834
-30.5	18.	0.000011343730223230766
-30.5	18.5	0.00001242239248624668
-30.5	19.	0.000013543836607369389
-30.5	19.5	0.000014703585271839053
-30.5	20.	0.000015896707841578982
-30.5	20.5	0.00001711788283910411
-30.5	21.	0.00001836146461093733
-30.5	21.5	0.000019621552423111823
-30.5	22.	0.000020892060327431482
-30.5	22.5	0.000022166786272316885
-30.5	23.	0.000023439479104377875
-30.5	23.5	0.000024703902304364564
-30.5	24.	0.000025953893512459625
-30.5	24.5	0.000027183419112992982
-30.5	25.	0.00002838662335831555
-30.5	25.5	0.000029557871709494107
-30.5	26.	0.00003069178825147475
-30.5	26.5	0.000031783287199378995
-30.5	27.	0.00003282759864796649
-30.5	27.5	0.00003382028882764213
-30.5	28.	0.00003475727521755705
-30.5	28.5	0.00003563483693077417
-30.5	29.	0.000036449620829801856
-30.5	29.5	0.00003719864385531037
-30.5	30.	0.00003787929205899309
-30.5	30.5	0.000038489316825901686
-30.5	31.	0.000039026828754704025
-30.5	31.5	0.00003949028963860519
-30.5	32.	0.00003987850295736003
-30.5	32.5	0.00004019060325387938
-30.5	33.	0.00004042604472912348
-30.5	33.5	0.000040584589347752406
-30.5	34.	0.00004066629470558012
-30.5	34.5	0.00004067150186921385
-30.5	35.	0.00004060082335911412
-30.5	35.5	0.00004045513141022499
-30.5	36.	0.000040235546609688614
-30.5	36.5	0.00003994342697921286
-30.5	37.	0.000039580357540531955
-30.5	37.5	0.00003914814037613084
-30.5	38.	0.00003864878517394539
-30.5	38.5	0.00003808450022404046
-30.5	39.	0.000037457683817169505
-30.5	39.5	0.000036770915979510145
-30.5	40.	0.00003602695046460257
-30.5	40.5	0.0000352287069124453
-30.5	41.	0.00003437926307670438
-30.5	41.5	0.00003348184701393459
-30.5	42.	0.00003253982912351003
-30.5	42.5	0.000031556713923526695
-30.5	43.	0.00003053613144622365
-30.5	43.5	0.000029481828136433504
-30.5	44.	0.00002839765713821655
-30.5	44.5	0.000027287567858153717
-30.5	45.	0.00002615559469882309
-30.5	45.5	0.000025005844862795398
-30.5	46.	0.000023842485136130375
-30.5	46.5	0.00002266972757091309
-30.5	47.	0.000021491813998919608
-30.5	47.5	0.000020312999323129826
-30.5	48.	0.000019137533899464034
-30.5	48.5	0.000017969643074070608
-30.5	49.	0.000016813508271827295
-30.5	49.5	0.000015673245288318327
-30.5	50.	0.00001455287786276519
-30.5	50.5	0.000013456318733761631
-30.5	51.	0.000012387341407117283
-30.5	51.5	0.000011349554983056943
-30.5	52.	0.000010346377083082724
-30.5	52.5	9.381008747451037e-6
-30.5	53.	8.456403855333358e-6
-30.5	53.5	7.57524582773974e-6
-30.5	54.	6.7399173798858475e-6
-30.5	54.5	5.9524765972167395e-6
-30.5	55.	5.214631560654832e-6
-30.5	55.5	4.527717557655839e-6
-30.5	56.	3.892675295163298e-6
-30.5	56.5	3.310032834363642e-6
-30.5	57.	2.7798897780954325e-6
-30.5	57.5	2.3019049464800016e-6
-30.5	58.	1.875287796970016e-6
-30.5	58.5	1.4987946827074994e-6
-30.5	59.	1.1707263833127442e-6
-30.5	59.5	8.889337344652207e-7
-30.5	60.	6.508216568314548e-7
-30.5	60.5	4.5336126337294464e-7
-30.5	61.	2.931172979999158e-7
-30.5	61.5	1.66379518701714e-7
-30.5	62.	7.005135612163673e-8
-30.5	62.5	8.66078827310663e-9
-30.5	63.	1.6600086681927154e-204
-30.5	63.5	0.
-30.5	64.	0.
-30.5	64.5	0.
-30.5	65.	0.
-30.5	65.5	0.
-30.5	66.	0.
-30.5	66.5	0.
-30.5	67.	0.
-30.5	67.5	0.
-30.5	68.	0.
-30.5	68.5	0.
-30.5	69.	0.
-30.5	69.5	0.
-30.5	70.	0.
-30.5	70.5	0.
-30.5	71.	0.
-30.5	71.5	0.
-30.5	72.	0.
-30.5	72.5	0.
-30.5	73.	0.
-30.5	73.5	0.
-30.5	74.	0.
-30.5	74.5	0.
-30.5	75.	0.
-30.	-15.	4.161350650867766e-13
-30.	-14.5	5.930906830165791e-13
-30.	-14.	8.453856840990407e-13
-30.	-13.5	1.205082628070297e-12
-30.	-13.	1.717848645166413e-12
-30.	-12.5	2.448688885927648e-12
-30.	-12.	3.49006641482785e-12
-30.	-11.5	4.9733816488671056e-12
-30.	-11.	7.0851685793380164e-12
-30.	-10.5	1.0089893352543484e-11
-30.	-10.	1.4361963286284632e-11
-30.	-9.5	2.043053625382065e-11
-30.	-9.	2.904204525835818e-11
-30.	-8.5	4.124712672704991e-11
-30.	-8.	5.852099626550094e-11
-30.	-7.5	8.292941186445358e-11
-30.	-7.	1.1735639420885845e-10
-30.	-6.5	1.6581505654578467e-10
-30.	-6.	2.3386947746647534e-10
-30.	-5.5	3.292037863349461e-10
-30.	-5.	4.62384773472954e-10
-30.	-4.5	6.478765985723e-10
-30.	-4.	9.053806821709451e-10
-30.	-3.5	1.261590617002108e-9
-30.	-3.	1.752470702440531e-9
-30.	-2.5	2.4261869555037903e-9
-30.	-2.	3.3468402508731835e-9
-30.	-1.5	4.599171152332712e-9
-30.	-1.	6.29442299195035e-9
-30.	-0.5	8.577561161632441e-9
-30.	0.	1.1636049094207095e-8
-30.	0.5	1.5710371159678064e-8
-30.	1.	2.1106465458149857e-8
-30.	1.5	2.8210180963371186e-8
-30.	2.	3.7503799799097336e-8
-30.	2.5	4.958456370843986e-8
-30.	3.	6.51850127715637e-8
-30.	3.5	8.51947852590014e-8
-30.	4.	1.1068334425849369e-7
-30.	4.5	1.4292289699056176e-7
-30.	5.	1.8341056772427364e-7
-30.	5.5	2.338886896218261e-7
-30.	6.	2.963619121232144e-7
-30.	6.5	3.7310969768849013e-7
-30.	7.	4.666927238724639e-7
-30.	7.5	5.799517308514578e-7
-30.	8.	7.159974735951494e-7
-30.	8.5	8.781906587333688e-7
-30.	9.	1.0701110679718553e-6
-30.	9.5	1.295515483177835e-6
-30.	10.	1.5582845147435032e-6
-30.	10.5	1.8623589683828699e-6
-30.	11.	2.2116669338185783e-6
-30.	11.5	2.610043305971526e-6
-30.	12.	3.0611439188619467e-6
-30.	12.5	3.5683568507885474e-6
-30.	13.	4.1347137185970655e-6
-30.	13.5	4.762803899426853e-6
-30.	14.	5.45469459069997e-6
-30.	14.5	6.211859444481367e-6
-30.	15.	7.035118202271208e-6
-30.	15.5	7.924589331473662e-6
-30.	16.	8.87965715294891e-6
-30.	16.5	9.898954382416768e-6
-30.	17.	0.000010980360420987475
-30.	17.5	0.000012121015154748507
-30.	18.	0.000013317347489842005
-30.	18.5	0.000014565117382424844
-30.	19.	0.000015859469740590028
-30.	19.5	0.000017194998289165568
-30.	20.	0.000018565817302902313
-30.	20.5	0.000019965639027288482
-30.	21.	0.000021387854612165896
-30.	21.5	0.00002282561647045669
-30.	22.	0.00002427192012881747
-30.	22.5	0.000025719683843565717
-30.	23.	0.00002716182449803839
-30.	23.5	0.000028591328561526457
-30.	24.	0.00003000131716121934
-30.	24.5	0.00003138510458560458
-30.	25.	0.000032736249790063464
-30.	25.5	0.00003404860070662484
-30.	26.	0.00003531633136386862
-30.	26.5	0.000036533971997049354
-30.	27.	0.000037696432471676254
-30.	27.5	0.000038799019455699454
-30.	28.	0.00003983744785799822
-30.	28.5	0.00004080784710617391
-30.	29.	0.00004170676286768584
-30.	29.5	0.000042531154828394954
-30.	30.	0.00004327839113497916
-30.	30.5	0.000043946240085813076
-30.	31.	0.000044532859621914436
-30.	31.5	0.00004503678512838318
-30.	32.	0.000045456916009954825
-30.	32.5	0.00004579250145412049
-30.	33.	0.00004604312574358798
-30.	33.5	0.00004620869342822005
-30.	34.	0.00004628941461618851
-30.	34.5	0.000046285790595848575
-30.	35.	0.00004619859995441619
-30.	35.5	0.00004602888531737781
-30.	36.	0.00004577794079391189
-30.	36.5	0.000045447300178580743
-30.	37.	0.00004503872592813943
-30.	37.5	0.00004455419890441652
-30.	38.	0.00004399590884969033
-30.	38.5	0.00004336624553961805
-30.	39.	0.00004266779054035779
-30.	39.5	0.000041903309480825686
-30.	40.	0.000041075744737835476
-30.	40.5	0.000040188208420967756
-30.	41.	0.00003924397553522825
-30.	41.5	0.000038246477192709216
-30.	42.	0.000037199293739449215
-30.	42.5	0.000036106147660377763
-30.	43.	0.00003497089612357353
-30.	43.5	0.000033797523025015064
-30.	44.	0.000032590130396552196
-30.	44.5	0.000031352929042998166
-30.	45.	0.00003009022827907578
-30.	45.5	0.000028806424643524474
-30.	46.	0.00002750598947606796
-30.	46.5	0.000026193455253268644
-30.	47.	0.00002487340059166616
-30.	47.5	0.000023550433841145002
-30.	48.	0.000022229175208320217
-30.	48.5	0.000020914237855330667
-30.	49.	0.000019610205265389125
-30.	49.5	0.00001832161108070267
-30.	50.	0.000017052915130411512
-30.	50.5	0.000015808473473624404
-30.	51.	0.000014592518517737153
-30.	51.5	0.000013409126868849283
-30.	52.	0.000012262190817698326
-30.	52.5	0.000011155390749837647
-30.	53.	0.000010092160993179762
-30.	53.5	9.075663662756953e-6
-30.	54.	8.108753895426503e-6
-30.	54.5	7.193952085210464e-6
-30.	55.	6.3334138809974064e-6
-30.	55.5	5.528902436292598e-6
-30.	56.	4.781761725126156e-6
-30.	56.5	4.09289288831552e-6
-30.	57.	3.462733144138224e-6
-30.	57.5	2.891237724723825e-6
-30.	58.	2.3778660763906778e-6
-30.	58.5	1.9215719208294055e-6
-30.	59.	1.5207972824066927e-6
-30.	59.5	1.1734711135747227e-6
-30.	60.	8.770110676020532e-7
-30.	60.5	6.283285625781899e-7
-30.	61.	4.238418053475336e-7
-30.	61.5	2.5953578412488777e-7
-30.	62.	1.31349160393594e-7
-30.	62.5	3.815519058623926e-8
-30.	63.	1.1328588001379806e-10
-30.	63.5	0.
-30.	64.	0.
-30.	64.5	0.
-30.	65.	0.
-30.	65.5	0.
-30.	66.	0.
-30.	66.5	0.
-30.	67.	0.
-30.	67.5	0.
-30.	68.	0.
-30.	68.5	0.
-30.	69.	0.
-30.	69.5	0.
-30.	70.	0.
-30.	70.5	0.
-30.	71.	0.
-30.	71.5	0.
-30.	72.	0.
-30.	72.5	0.
-30.	73.	0.
-30.	73.5	0.
-30.	74.	0.
-30.	74.5	0.
-30.	75.	0.
-29.5	-15.	4.806252940637131e-13
-29.5	-14.5	6.848089972327048e-13
-29.5	-14.	9.758525113167746e-13
-29.5	-13.5	1.3907002809356337e-12
-29.5	-13.	1.9819707376709464e-12
-29.5	-12.5	2.8245653114484875e-12
-29.5	-12.	4.025032232678026e-12
-29.5	-11.5	5.734811362540389e-12
-29.5	-11.	8.168932729500166e-12
[truncated: 34,381 more rows]
