# Supplementary material for: Myosin V executes steps of variable length via structurally constrained diffusion
Source: eLife. 2020 Jan 15;9:e51569. doi: 10.7554/eLife.51569 (PMC7054003; doi:10.7554/eLife.51569)
Supplement: Source data 1. [file elife-51569-data1.zip › myosin_elife_source_data/Figure 3/theory_diffusion_contours/theoryFreeDiffyz.txt]

-35.	-55.	2.607599953797534e-13
-35.	-54.5	4.541103799594005e-13
-35.	-54.	7.69130633861168e-13
-35.	-53.5	1.2709360992181106e-12
-35.	-53.	2.0542021644200998e-12
-35.	-52.5	3.2544430012698468e-12
-35.	-52.	5.0628363160827e-12
-35.	-51.5	7.745475598109412e-12
-35.	-51.	1.1668088157621532e-11
-35.	-50.5	1.7327426994443027e-11
-35.	-50.	2.5390725642534862e-11
-35.	-49.5	3.674479368746676e-11
-35.	-49.	5.2556523144227826e-11
-35.	-48.5	7.434676674486366e-11
-35.	-48.	1.0407973226617284e-10
-35.	-47.5	1.442702049441256e-10
-35.	-47.	1.9811105432216462e-10
-35.	-46.5	2.6962359401758063e-10
-35.	-46.	3.638334296478765e-10
-35.	-45.5	4.869744484777966e-10
-35.	-45.	6.467235536259192e-10
-35.	-44.5	8.524686184178635e-10
-35.	-44.	1.1156119332902626e-9
-35.	-43.5	1.4499111058956967e-9
-35.	-43.	1.8718589694655937e-9
-35.	-42.5	2.4011035338627007e-9
-35.	-42.	3.0609083790405724e-9
-35.	-41.5	3.878653138463467e-9
-35.	-41.	4.886372850839546e-9
-35.	-40.5	6.12133398064813e-9
-35.	-40.	7.626643817267615e-9
-35.	-39.5	9.45188878897639e-9
-35.	-39.	1.1653795973657892e-8
-35.	-38.5	1.429691077392812e-8
-35.	-38.	1.745428238069026e-8
-35.	-37.5	2.120814729746197e-8
-35.	-37.	2.565059987082866e-8
-35.	-36.5	3.088423750305529e-8
-35.	-36.	3.7022767046649594e-8
-35.	-35.5	4.4191557834271586e-8
-35.	-35.	5.252812591802226e-8
-35.	-34.5	6.218253341656752e-8
-35.	-34.	7.33176864319593e-8
-35.	-33.5	8.61095148330567e-8
-35.	-33.	1.0074701733816667e-7
-35.	-32.5	1.1743215579027266e-7
-35.	-32.	1.3637958332274153e-7
-35.	-31.5	1.5781619227398498e-7
-35.	-31.	1.819804692311216e-7
-35.	-30.5	2.09121646462462e-7
-35.	-30.	2.3949864122545485e-7
-35.	-29.5	2.73378776990988e-7
-35.	-29.	3.1103628347859757e-7
-35.	-28.5	3.5275057551378975e-7
-35.	-28.	3.988043140542941e-7
-35.	-27.5	4.49481256235262e-7
-35.	-27.	5.050639048968536e-7
-35.	-26.5	5.658312328383364e-7
-35.	-26.	6.320549381658789e-7
-35.	-25.5	7.039981400078312e-7
-35.	-25.	7.819113788155902e-7
-35.	-24.5	8.660298001080817e-7
-35.	-24.	9.565694250093953e-7
-35.	-23.5	1.0537263463279913e-6
-35.	-23.	1.1576700614504134e-6
-35.	-22.5	1.2685426679873678e-6
-35.	-22.	1.386455253170179e-6
-35.	-21.5	1.5114849739826125e-6
-35.	-21.	1.6436722945728953e-6
-35.	-20.5	1.783018419090649e-6
-35.	-20.	1.929482956934549e-6
-35.	-19.5	2.082981855661158e-6
-35.	-19.	2.2433856345145807e-6
-35.	-18.5	2.410517948720319e-6
-35.	-18.	2.5841545113865715e-6
-35.	-17.5	2.7640223961230625e-6
-35.	-17.	2.9497997393785087e-6
-35.	-16.5	3.1411158570806936e-6
-35.	-16.	3.3375517855068174e-6
-35.	-15.5	3.538641251493228e-6
-35.	-15.	3.7438720721884955e-6
-35.	-14.5	3.952716043709401e-6
-35.	-14.	4.164519840629202e-6
-35.	-13.5	4.378673278023471e-6
-35.	-13.	4.59447209235877e-6
-35.	-12.5	4.811270647187459e-6
-35.	-12.	5.028303681581252e-6
-35.	-11.5	5.244810748651465e-6
-35.	-11.	5.460010621467941e-6
-35.	-10.5	5.673105812089865e-6
-35.	-10.	5.883287285370523e-6
-35.	-9.5	6.089739327796273e-6
-35.	-9.	6.2916445304750495e-6
-35.	-8.5	6.488188844729811e-6
-35.	-8.	6.678566668562935e-6
-35.	-7.5	6.86198592251314e-6
-35.	-7.	7.037673074099513e-6
-35.	-6.5	7.204878071100572e-6
-35.	-6.	7.36287914531191e-6
-35.	-5.5	7.510987450120699e-6
-35.	-5.	7.64855149718707e-6
-35.	-4.5	7.774961359686869e-6
-35.	-4.	7.889652611906239e-6
-35.	-3.5	7.992109977446143e-6
-35.	-3.	8.081870660858706e-6
-35.	-2.5	8.158527340165938e-6
-35.	-2.	8.221730800376682e-6
-35.	-1.5	8.271192190801357e-6
-35.	-1.	8.306684891646577e-6
-35.	-0.5	8.328045978045458e-6
-35.	0.	8.335177272336625e-6
-35.	0.5	8.328045978045458e-6
-35.	1.	8.306684891646577e-6
-35.	1.5	8.271192190801357e-6
-35.	2.	8.221730800376682e-6
-35.	2.5	8.158527340165938e-6
-35.	3.	8.081870660858706e-6
-35.	3.5	7.992109977446143e-6
-35.	4.	7.889652611906239e-6
-35.	4.5	7.774961359686869e-6
-35.	5.	7.64855149718707e-6
-35.	5.5	7.510987450120699e-6
-35.	6.	7.36287914531191e-6
-35.	6.5	7.204878071100572e-6
-35.	7.	7.037673074099513e-6
-35.	7.5	6.86198592251314e-6
-35.	8.	6.678566668562935e-6
-35.	8.5	6.488188844729811e-6
-35.	9.	6.2916445304750495e-6
-35.	9.5	6.089739327796273e-6
-35.	10.	5.883287285370523e-6
-35.	10.5	5.673105812089865e-6
-35.	11.	5.460010621467941e-6
-35.	11.5	5.244810748651465e-6
-35.	12.	5.028303681581252e-6
-35.	12.5	4.811270647187459e-6
-35.	13.	4.59447209235877e-6
-35.	13.5	4.378673278023471e-6
-35.	14.	4.164519840629202e-6
-35.	14.5	3.952716043709401e-6
-35.	15.	3.7438720721884955e-6
-35.	15.5	3.538641251493228e-6
-35.	16.	3.3375517855068174e-6
-35.	16.5	3.1411158570806936e-6
-35.	17.	2.9497997393785087e-6
-35.	17.5	2.7640223961230625e-6
-35.	18.	2.5841545113865715e-6
-35.	18.5	2.410517948720319e-6
-35.	19.	2.2433856345145807e-6
-35.	19.5	2.082981855661158e-6
-35.	20.	1.929482956934549e-6
-35.	20.5	1.783018419090649e-6
-35.	21.	1.6436722945728953e-6
-35.	21.5	1.5114849739826125e-6
-35.	22.	1.386455253170179e-6
-35.	22.5	1.2685426679873678e-6
-35.	23.	1.1576700614504134e-6
-35.	23.5	1.0537263463279913e-6
-35.	24.	9.565694250093953e-7
-35.	24.5	8.660298001080817e-7
-35.	25.	7.819113788155902e-7
-35.	25.5	7.039981400078312e-7
-35.	26.	6.320549381658789e-7
-35.	26.5	5.658312328383364e-7
-35.	27.	5.050639048968536e-7
-35.	27.5	4.49481256235262e-7
-35.	28.	3.988043140542941e-7
-35.	28.5	3.5275057551378975e-7
-35.	29.	3.1103628347859757e-7
-35.	29.5	2.73378776990988e-7
-35.	30.	2.3949864122545485e-7
-35.	30.5	2.09121646462462e-7
-35.	31.	1.819804692311216e-7
-35.	31.5	1.5781619227398498e-7
-35.	32.	1.3637958332274153e-7
-35.	32.5	1.1743215579027266e-7
-35.	33.	1.0074701733816667e-7
-35.	33.5	8.61095148330567e-8
-35.	34.	7.33176864319593e-8
-35.	34.5	6.218253341656752e-8
-35.	35.	5.252812591802226e-8
-35.	35.5	4.4191557834271586e-8
-35.	36.	3.7022767046649594e-8
-35.	36.5	3.088423750305529e-8
-35.	37.	2.565059987082866e-8
-35.	37.5	2.120814729746197e-8
-35.	38.	1.745428238069026e-8
-35.	38.5	1.429691077392812e-8
-35.	39.	1.1653795973657892e-8
-35.	39.5	9.45188878897639e-9
-35.	40.	7.626643817267615e-9
-35.	40.5	6.12133398064813e-9
-35.	41.	4.886372850839546e-9
-35.	41.5	3.878653138463467e-9
-35.	42.	3.0609083790405724e-9
-35.	42.5	2.4011035338627007e-9
-35.	43.	1.8718589694655937e-9
-35.	43.5	1.4499111058956967e-9
-35.	44.	1.1156119332902626e-9
-35.	44.5	8.524686184178635e-10
-35.	45.	6.467235536259192e-10
-35.	45.5	4.869744484777966e-10
-35.	46.	3.638334296478765e-10
-35.	46.5	2.6962359401758063e-10
-35.	47.	1.9811105432216462e-10
-35.	47.5	1.442702049441256e-10
-35.	48.	1.0407973226617284e-10
-35.	48.5	7.434676674486366e-11
-35.	49.	5.2556523144227826e-11
-35.	49.5	3.674479368746676e-11
-35.	50.	2.5390725642534862e-11
-35.	50.5	1.7327426994443027e-11
-35.	51.	1.1668088157621532e-11
-35.	51.5	7.745475598109412e-12
-35.	52.	5.0628363160827e-12
-35.	52.5	3.2544430012698468e-12
-35.	53.	2.0542021644200998e-12
-35.	53.5	1.2709360992181106e-12
-35.	54.	7.69130633861168e-13
-35.	54.5	4.541103799594005e-13
-35.	55.	2.607599953797534e-13
-34.5	-55.	4.033087713545872e-13
-34.5	-54.5	6.9178729665257e-13
-34.5	-54.	1.156172147889561e-12
-34.5	-53.5	1.88799258186257e-12
-34.5	-53.	3.01926788454754e-12
-34.5	-52.5	4.7375799905660206e-12
-34.5	-52.	7.305768487127222e-12
-34.5	-51.5	1.1087365804957851e-11
-34.5	-51.	1.6579081571338527e-11
-34.5	-50.5	2.4451850902225063e-11
-34.5	-50.	3.5602178247296606e-11
-34.5	-49.5	5.121573245558731e-11
-34.5	-49.	7.284537432471331e-11
-34.5	-48.5	1.0250601841802149e-10
-34.5	-48.	1.427889383936059e-10
-34.5	-47.5	1.969983101858468e-10
-34.5	-47.	2.693129406626646e-10
-34.5	-46.5	3.649762357340953e-10
-34.5	-46.	4.905175180808299e-10
-34.5	-45.5	6.540077862435062e-10
-34.5	-45.	8.653529070874409e-10
-34.5	-44.5	1.1366270476488604e-9
-34.5	-44.	1.4824488493257887e-9
-34.5	-43.5	1.920402435974672e-9
-34.5	-43.	2.47150480675366e-9
-34.5	-42.5	3.160720492259274e-9
-34.5	-42.	4.0175235435719144e-9
-34.5	-41.5	5.07650597754168e-9
-34.5	-41.	6.378030719162383e-9
-34.5	-40.5	7.96892588439875e-9
-34.5	-40.	9.903215895345622e-9
-34.5	-39.5	1.2242883534086611e-8
-34.5	-39.	1.505865550634735e-8
-34.5	-38.5	1.843080254500967e-8
-34.5	-38.	2.2449943498646732e-8
-34.5	-37.5	2.721784128018331e-8
-34.5	-37.	3.284817702788766e-8
-34.5	-36.5	3.9467287395976654e-8
-34.5	-36.	4.721484858755381e-8
-34.5	-35.5	5.6244489611834646e-8
-34.5	-35.	6.672431633406208e-8
-34.5	-34.5	7.883732723240725e-8
-34.5	-34.	9.278170142129963e-8
-34.5	-33.5	1.0877093948121009e-7
-34.5	-33.	1.270338379821615e-7
-34.5	-32.5	1.4781427932739264e-7
-34.5	-32.	1.7137081969267883e-7
-34.5	-31.5	1.9797605940575433e-7
-34.5	-31.	2.279157821001128e-7
-34.5	-30.5	2.614878513797315e-7
-34.5	-30.	2.9900085652765695e-7
-34.5	-29.5	3.4077250195358156e-7
-34.5	-29.	3.8712773856546194e-7
-34.5	-28.5	4.38396639020296e-7
-34.5	-28.	4.949120228031205e-7
-34.5	-27.5	5.570068412370431e-7
-34.5	-27.	6.250116200255969e-7
-34.5	-26.5	6.992502833810365e-7
-34.5	-26.	7.800386037664372e-7
-34.5	-25.5	8.676796991708123e-7
-34.5	-25.	9.624601648575514e-7
-34.5	-24.5	1.0646489502686592e-6
-34.5	-24.	1.1744900049160739e-6
-34.5	-23.5	1.2922010299036e-6
-34.5	-23.	1.4179692236446487e-6
-34.5	-22.5	1.5519476984398794e-6
-34.5	-22.	1.6942520118248666e-6
-34.5	-21.5	1.8449568575630895e-6
-34.5	-21.	2.0040929607807826e-6
-34.5	-20.5	2.1716442206798566e-6
-34.5	-20.	2.3475451425288006e-6
-34.5	-19.5	2.5316785982370993e-6
-34.5	-19.	2.723873951798018e-6
-34.5	-18.5	2.923905582281554e-6
-34.5	-18.	3.131491832927937e-6
-34.5	-17.5	3.3462944102995798e-6
-34.5	-17.	3.567918252467853e-6
-34.5	-16.5	3.7959118799528824e-6
-34.5	-16.	4.029797721131957e-6
-34.5	-15.5	4.268956584822182e-6
-34.5	-15.	4.512803159811611e-6
-34.5	-14.5	4.7606409647821965e-6
-34.5	-14.	5.011823138627638e-6
-34.5	-13.5	5.265562803351495e-6
-34.5	-13.	5.5210642313168444e-6
-34.5	-12.5	5.777495270077634e-6
-34.5	-12.	6.033991743971064e-6
-34.5	-11.5	6.289662180276798e-6
-34.5	-11.	6.543592820068097e-6
-34.5	-10.5	6.794852871324927e-6
-34.5	-10.	7.042499959899216e-6
-34.5	-9.5	7.2855857325207886e-6
-34.5	-9.	7.523161565201977e-6
-34.5	-8.5	7.75428433012396e-6
-34.5	-8.	7.978022174337072e-6
-34.5	-7.5	8.193460264348259e-6
-34.5	-7.	8.399706451855518e-6
-34.5	-6.5	8.595896817472955e-6
-34.5	-6.	8.781201051218438e-6
-34.5	-5.5	8.954827630753094e-6
-34.5	-5.	9.116028760812575e-6
-34.5	-4.5	9.264105039898605e-6
-34.5	-4.	9.398409823057769e-6
-34.5	-3.5	9.518353252410128e-6
-34.5	-3.	9.623405929967446e-6
-34.5	-2.5	9.71310221015961e-6
-34.5	-2.	9.787043092343273e-6
-34.5	-1.5	9.844898696376612e-6
-34.5	-1.	9.886410307096692e-6
-34.5	-0.5	9.911391976224776e-6
-34.5	0.	9.919731672851292e-6
-34.5	0.5	9.911391976224776e-6
-34.5	1.	9.886410307096692e-6
-34.5	1.5	9.844898696376612e-6
-34.5	2.	9.787043092343273e-6
-34.5	2.5	9.71310221015961e-6
-34.5	3.	9.623405929967446e-6
-34.5	3.5	9.518353252410128e-6
-34.5	4.	9.398409823057769e-6
-34.5	4.5	9.264105039898605e-6
-34.5	5.	9.116028760812575e-6
-34.5	5.5	8.954827630753094e-6
-34.5	6.	8.781201051218438e-6
-34.5	6.5	8.595896817472955e-6
-34.5	7.	8.399706451855518e-6
-34.5	7.5	8.193460264348259e-6
-34.5	8.	7.978022174337072e-6
-34.5	8.5	7.75428433012396e-6
-34.5	9.	7.523161565201977e-6
-34.5	9.5	7.2855857325207886e-6
-34.5	10.	7.042499959899216e-6
-34.5	10.5	6.794852871324927e-6
-34.5	11.	6.543592820068097e-6
-34.5	11.5	6.289662180276798e-6
-34.5	12.	6.033991743971064e-6
-34.5	12.5	5.777495270077634e-6
-34.5	13.	5.5210642313168444e-6
-34.5	13.5	5.265562803351495e-6
-34.5	14.	5.011823138627638e-6
-34.5	14.5	4.7606409647821965e-6
-34.5	15.	4.512803159811611e-6
-34.5	15.5	4.268956584822182e-6
-34.5	16.	4.029797721131957e-6
-34.5	16.5	3.7959118799528824e-6
-34.5	17.	3.567918252467853e-6
-34.5	17.5	3.3462944102995798e-6
-34.5	18.	3.131491832927937e-6
-34.5	18.5	2.923905582281554e-6
-34.5	19.	2.723873951798018e-6
-34.5	19.5	2.5316785982370993e-6
-34.5	20.	2.3475451425288006e-6
-34.5	20.5	2.1716442206798566e-6
-34.5	21.	2.0040929607807826e-6
-34.5	21.5	1.8449568575630895e-6
-34.5	22.	1.6942520118248666e-6
-34.5	22.5	1.5519476984398794e-6
-34.5	23.	1.4179692236446487e-6
-34.5	23.5	1.2922010299036e-6
-34.5	24.	1.1744900049160739e-6
-34.5	24.5	1.0646489502686592e-6
-34.5	25.	9.624601648575514e-7
-34.5	25.5	8.676796991708123e-7
-34.5	26.	7.800386037664372e-7
-34.5	26.5	6.992502833810365e-7
-34.5	27.	6.250116200255969e-7
-34.5	27.5	5.570068412370431e-7
-34.5	28.	4.949120228031205e-7
-34.5	28.5	4.38396639020296e-7
-34.5	29.	3.8712773856546194e-7
-34.5	29.5	3.4077250195358156e-7
-34.5	30.	2.9900085652765695e-7
-34.5	30.5	2.614878513797315e-7
-34.5	31.	2.279157821001128e-7
-34.5	31.5	1.9797605940575433e-7
-34.5	32.	1.7137081969267883e-7
-34.5	32.5	1.4781427932739264e-7
-34.5	33.	1.270338379821615e-7
-34.5	33.5	1.0877093948121009e-7
-34.5	34.	9.278170142129963e-8
-34.5	34.5	7.883732723240725e-8
-34.5	35.	6.672431633406208e-8
-34.5	35.5	5.6244489611834646e-8
-34.5	36.	4.721484858755381e-8
-34.5	36.5	3.9467287395976654e-8
-34.5	37.	3.284817702788766e-8
-34.5	37.5	2.721784128018331e-8
-34.5	38.	2.2449943498646732e-8
-34.5	38.5	1.843080254500967e-8
-34.5	39.	1.505865550634735e-8
-34.5	39.5	1.2242883534086611e-8
-34.5	40.	9.903215895345622e-9
-34.5	40.5	7.96892588439875e-9
-34.5	41.	6.378030719162383e-9
-34.5	41.5	5.07650597754168e-9
-34.5	42.	4.0175235435719144e-9
-34.5	42.5	3.160720492259274e-9
-34.5	43.	2.47150480675366e-9
-34.5	43.5	1.920402435974672e-9
-34.5	44.	1.4824488493257887e-9
-34.5	44.5	1.1366270476488604e-9
-34.5	45.	8.653529070874409e-10
-34.5	45.5	6.540077862435062e-10
-34.5	46.	4.905175180808299e-10
-34.5	46.5	3.649762357340953e-10
-34.5	47.	2.693129406626646e-10
-34.5	47.5	1.969983101858468e-10
-34.5	48.	1.427889383936059e-10
-34.5	48.5	1.0250601841802149e-10
-34.5	49.	7.284537432471331e-11
-34.5	49.5	5.121573245558731e-11
-34.5	50.	3.5602178247296606e-11
-34.5	50.5	2.4451850902225063e-11
-34.5	51.	1.6579081571338527e-11
-34.5	51.5	1.1087365804957851e-11
-34.5	52.	7.305768487127222e-12
-34.5	52.5	4.7375799905660206e-12
-34.5	53.	3.01926788454754e-12
-34.5	53.5	1.88799258186257e-12
-34.5	54.	1.156172147889561e-12
-34.5	54.5	6.9178729665257e-13
-34.5	55.	4.033087713545872e-13
-34.	-55.	6.145380032203471e-13
-34.	-54.5	1.0396079273315274e-12
-34.	-54.	1.716314265418412e-12
-34.	-53.5	2.7721418833722514e-12
-34.	-53.	4.389592926557082e-12
-34.	-52.5	6.826185240836171e-12
-34.	-52.	1.0440436771313263e-11
-34.	-51.5	1.5725244330893805e-11
-34.	-51.	2.3350296925270593e-11
-34.	-50.5	3.4215410893571414e-11
-34.	-50.	4.951693224358278e-11
-34.	-49.5	7.082961512493521e-11
-34.	-49.	1.0020664734130569e-10
-34.	-48.5	1.4030074560892718e-10
-34.	-48.	1.9450947480722186e-10
-34.	-47.5	2.67148146356328e-10
-34.	-47.	3.6365380407482715e-10
-34.	-46.5	4.908239081044275e-10
-34.	-46.	6.570933479061296e-10
-34.	-45.5	8.728533590342865e-10
-34.	-45.	1.150815744664765e-9
-34.	-44.5	1.5064255348711265e-9
-34.	-44.	1.958324794058893e-9
-34.	-43.5	2.528869740732867e-9
-34.	-43.	3.2447026383532637e-9
-34.	-42.5	4.137379055318529e-9
-34.	-42.	5.244050070744061e-9
-34.	-41.5	6.608197820413913e-9
-34.	-41.	8.280421452852178e-9
-34.	-40.5	1.0319269063935749e-8
-34.	-40.	1.2792109608031239e-8
-34.	-39.5	1.5776037047735296e-8
-34.	-39.	1.9358797229419568e-8
-34.	-38.5	2.3639726135384562e-8
-34.	-38.	2.8730686321934224e-8
-34.	-37.5	3.475698654420167e-8
-34.	-37.	4.1858267838998005e-8
-34.	-36.5	5.0189337734796336e-8
-34.	-36.	5.992093283349211e-8
-34.	-35.5	7.124038881265404e-8
-34.	-35.	8.435219597979495e-8
-34.	-34.5	9.9478417919729e-8
-34.	-34.	1.1685895055682102e-7
-34.	-33.5	1.3675159914526235e-7
-34.	-33.	1.5943195133533532e-7
-34.	-32.5	1.8519302556715721e-7
-34.	-32.	2.1434467563169607e-7
-34.	-31.5	2.4721273431817074e-7
-34.	-31.	2.8413788163247547e-7
-34.	-30.5	3.2547422610712414e-7
-34.	-30.	3.7158759120152423e-7
-34.	-29.5	4.2285350267298536e-7
-34.	-29.	4.796548770331314e-7
-34.	-28.5	5.42379415730037e-7
-34.	-28.	6.114167144427175e-7
-34.	-27.5	6.87155408485253e-7
-34.	-27.	7.699785377698544e-7
-34.	-26.5	8.602617302954774e-7
-34.	-26.	9.583681565072125e-7
-34.	-25.5	1.0646441386374117e-6
-34.	-25.	1.1794177414066503e-6
-34.	-24.5	1.302990516248278e-6
-34.	-24.	1.4356359071737745e-6
-34.	-23.5	1.5775943423182188e-6
-34.	-23.	1.7290690397622324e-6
-34.	-22.5	1.890221920770856e-6
-34.	-22.	2.061169682191748e-6
-34.	-21.5	2.24198007964049e-6
-34.	-21.	2.432668472196007e-6
-34.	-20.5	2.6331946776336286e-6
-34.	-20.	2.843460184752999e-6
-34.	-19.5	3.06330576614356e-6
-34.	-19.	3.2925095308172647e-6
-34.	-18.5	3.5307864107925164e-6
-34.	-18.	3.777783397451242e-6
-34.	-17.5	4.033083691625914e-6
-34.	-17.	4.296239074171997e-6
-34.	-16.5	4.566639189120209e-6
-34.	-16.	4.843704227176154e-6
-34.	-15.5	5.126726519862459e-6
-34.	-15.	5.415044303616905e-6
-34.	-14.5	5.707835209217724e-6
-34.	-14.	6.0042580637418444e-6
-34.	-13.5	6.303422503234147e-6
-34.	-13.	6.6043933428361355e-6
-34.	-12.5	6.906195374524222e-6
-34.	-12.	7.207818551893496e-6
-34.	-11.5	7.508223517711795e-6
-34.	-11.	7.806348871054347e-6
-34.	-10.5	8.101111479143448e-6
-34.	-10.	8.391421344478401e-6
-34.	-9.5	8.67618229554491e-6
-34.	-9.	8.954299903527682e-6
-34.	-8.5	9.224688012771565e-6
-34.	-8.	9.486275256084588e-6
-34.	-7.5	9.738011504579887e-6
-34.	-7.	9.97887420360484e-6
-34.	-6.5	0.000010207874548562787
-34.	-6.	0.000010424063457023938
-34.	-5.5	0.000010626537296375258
-34.	-5.	0.00001081444332930623
-34.	-4.5	0.00001098698484259712
-34.	-4.	0.000011143425927910422
-34.	-3.5	0.00001128309588652366
-34.	-3.	0.000011405393233138936
-34.	-2.5	0.000011509789277020422
-34.	-2.	0.000011595831261715635
-34.	-1.5	0.000011663145047495394
-34.	-1.	0.000011711437323387683
-34.	-0.5	0.00001174049733828674
-34.	0.	0.000011750198143101843
-34.	0.5	0.00001174049733828674
-34.	1.	0.000011711437323387683
-34.	1.5	0.000011663145047495394
-34.	2.	0.000011595831261715635
-34.	2.5	0.000011509789277020422
-34.	3.	0.000011405393233138936
-34.	3.5	0.00001128309588652366
-34.	4.	0.000011143425927910422
-34.	4.5	0.00001098698484259712
-34.	5.	0.00001081444332930623
-34.	5.5	0.000010626537296375258
-34.	6.	0.000010424063457023938
-34.	6.5	0.000010207874548562787
-34.	7.	9.97887420360484e-6
-34.	7.5	9.738011504579887e-6
-34.	8.	9.486275256084588e-6
-34.	8.5	9.224688012771565e-6
-34.	9.	8.954299903527682e-6
-34.	9.5	8.67618229554491e-6
-34.	10.	8.391421344478401e-6
-34.	10.5	8.101111479143448e-6
-34.	11.	7.806348871054347e-6
-34.	11.5	7.508223517711795e-6
-34.	12.	7.207818551893496e-6
-34.	12.5	6.906195374524222e-6
-34.	13.	6.6043933428361355e-6
-34.	13.5	6.303422503234147e-6
-34.	14.	6.0042580637418444e-6
-34.	14.5	5.707835209217724e-6
-34.	15.	5.415044303616905e-6
-34.	15.5	5.126726519862459e-6
-34.	16.	4.843704227176154e-6
-34.	16.5	4.566639189120209e-6
-34.	17.	4.296239074171997e-6
-34.	17.5	4.033083691625914e-6
-34.	18.	3.777783397451242e-6
-34.	18.5	3.5307864107925164e-6
-34.	19.	3.2925095308172647e-6
-34.	19.5	3.06330576614356e-6
-34.	20.	2.843460184752999e-6
-34.	20.5	2.6331946776336286e-6
-34.	21.	2.432668472196007e-6
-34.	21.5	2.24198007964049e-6
-34.	22.	2.061169682191748e-6
-34.	22.5	1.890221920770856e-6
-34.	23.	1.7290690397622324e-6
-34.	23.5	1.5775943423182188e-6
-34.	24.	1.4356359071737745e-6
-34.	24.5	1.302990516248278e-6
-34.	25.	1.1794177414066503e-6
-34.	25.5	1.0646441386374117e-6
-34.	26.	9.583681565072125e-7
-34.	26.5	8.602617302954774e-7
-34.	27.	7.699785377698544e-7
-34.	27.5	6.87155408485253e-7
-34.	28.	6.114167144427175e-7
-34.	28.5	5.42379415730037e-7
-34.	29.	4.796548770331314e-7
-34.	29.5	4.2285350267298536e-7
-34.	30.	3.7158759120152423e-7
-34.	30.5	3.2547422610712414e-7
-34.	31.	2.8413788163247547e-7
-34.	31.5	2.4721273431817074e-7
-34.	32.	2.1434467563169607e-7
-34.	32.5	1.8519302556715721e-7
-34.	33.	1.5943195133533532e-7
-34.	33.5	1.3675159914526235e-7
-34.	34.	1.1685895055682102e-7
-34.	34.5	9.9478417919729e-8
-34.	35.	8.435219597979495e-8
-34.	35.5	7.124038881265404e-8
-34.	36.	5.992093283349211e-8
-34.	36.5	5.0189337734796336e-8
-34.	37.	4.1858267838998005e-8
-34.	37.5	3.475698654420167e-8
-34.	38.	2.8730686321934224e-8
-34.	38.5	2.3639726135384562e-8
-34.	39.	1.9358797229419568e-8
-34.	39.5	1.5776037047735296e-8
-34.	40.	1.2792109608031239e-8
-34.	40.5	1.0319269063935749e-8
-34.	41.	8.280421452852178e-9
-34.	41.5	6.608197820413913e-9
-34.	42.	5.244050070744061e-9
-34.	42.5	4.137379055318529e-9
-34.	43.	3.2447026383532637e-9
-34.	43.5	2.528869740732867e-9
-34.	44.	1.958324794058893e-9
-34.	44.5	1.5064255348711265e-9
-34.	45.	1.150815744664765e-9
-34.	45.5	8.728533590342865e-10
-34.	46.	6.570933479061296e-10
-34.	46.5	4.908239081044275e-10
-34.	47.	3.6365380407482715e-10
-34.	47.5	2.67148146356328e-10
-34.	48.	1.9450947480722186e-10
-34.	48.5	1.4030074560892718e-10
-34.	49.	1.0020664734130569e-10
-34.	49.5	7.082961512493521e-11
-34.	50.	4.951693224358278e-11
-34.	50.5	3.4215410893571414e-11
-34.	51.	2.3350296925270593e-11
-34.	51.5	1.5725244330893805e-11
-34.	52.	1.0440436771313263e-11
-34.	52.5	6.826185240836171e-12
-34.	53.	4.389592926557082e-12
-34.	53.5	2.7721418833722514e-12
-34.	54.	1.716314265418412e-12
-34.	54.5	1.0396079273315274e-12
-34.	55.	6.145380032203471e-13
-33.5	-55.	9.235387168537597e-13
-33.5	-54.5	1.542603719535634e-12
-33.5	-54.	2.5180526675072285e-12
-33.5	-53.5	4.025910243726585e-12
-33.5	-53.	6.316384332800609e-12
-33.5	-52.5	9.740216816573186e-12
-33.5	-52.	1.4782736860343914e-11
-33.5	-51.5	2.210738017237049e-11
-33.5	-51.	3.261071684045505e-11
-33.5	-50.5	4.7491324707518885e-11
-33.5	-50.	6.833514994343027e-11
-33.5	-49.5	9.722030374575762e-11
-33.5	-49.	1.3684454507980338e-10
-33.5	-48.5	1.9067898324058488e-10
-33.5	-48.	2.631517882326233e-10
-33.5	-47.5	3.598659083252798e-10
-33.5	-47.	4.878549435360351e-10
-33.5	-46.5	6.558814036081775e-10
-33.5	-46.	8.747815610988202e-10
-33.5	-45.5	1.1578609784771222e-9
-33.5	-45.	1.521344544769378e-9
-33.5	-44.5	1.9848844497706196e-9
-33.5	-44.	2.5721289736433667e-9
-33.5	-43.5	3.3113542419113787e-9
-33.5	-43.	4.236160189923916e-9
-33.5	-42.5	5.3862308891706625e-9
-33.5	-42.	6.80815810790546e-9
-33.5	-41.5	8.556325525736815e-9
-33.5	-41.	1.069384936668829e-8
-33.5	-40.5	1.3293569449246768e-8
-33.5	-40.	1.643908270374883e-8
-33.5	-39.5	2.0225809179570827e-8
-33.5	-39.	2.4762078453827358e-8
-33.5	-38.5	3.0170222212046376e-8
-33.5	-38.	3.658765664397191e-8
-33.5	-37.5	4.4167936235469046e-8
-33.5	-37.	5.3081758595446355e-8
-33.5	-36.5	6.351789819252972e-8
-33.5	-36.	7.568404534899728e-8
-33.5	-35.5	8.980752560831469e-8
-33.5	-35.	1.0613587371478094e-7
-33.5	-34.5	1.2493723597333856e-7
-33.5	-34.	1.465005747433664e-7
-33.5	-33.5	1.7113564930436954e-7
-33.5	-33.	1.99172748347694e-7
-33.5	-32.5	2.3096215092048144e-7
-33.5	-32.	2.668732947888307e-7
-33.5	-31.5	3.0729363389698184e-7
-33.5	-31.	3.526271698656582e-7
-33.5	-30.5	4.03292646269567e-7
-33.5	-30.	4.5972139872169836e-7
-33.5	-29.5	5.223548585174232e-7
-33.5	-29.	5.916417126886737e-7
-33.5	-28.5	6.680350530346344e-7
-33.5	-28.	7.519875893262654e-7
-33.5	-27.5	8.439497713483466e-7
-33.5	-27.	9.443644440202187e-7
-33.5	-26.5	1.0536621214290515e-6
-33.5	-26.	1.1722593008486982e-6
-33.5	-25.5	1.3005495458794852e-6
-33.5	-25.	1.4389014419983619e-6
-33.5	-24.5	1.5876530176556477e-6
-33.5	-24.	1.747106831920472e-6
-33.5	-23.5	1.9175250997187773e-6
-33.5	-23.	2.0991249129166096e-6
-33.5	-22.5	2.2920736166225307e-6
-33.5	-22.	2.4964844003167665e-6
-33.5	-21.5	2.712412162735013e-6
-33.5	-21.	2.93984970783572e-6
-33.5	-20.5	3.1787243266708383e-6
-33.5	-20.	3.428895794557667e-6
-33.5	-19.5	3.6901500104212904e-6
-33.5	-19.	3.962202752018562e-6
-33.5	-18.5	4.244694501532655e-6
-33.5	-18.	4.5372236090429996e-6
-33.5	-17.5	4.839215262571498e-6
-33.5	-17.	5.150080403745625e-6
-33.5	-16.5	5.469230314594275e-6
-33.5	-16.	5.795899602936565e-6
-33.5	-15.5	6.12928750197352e-6
-33.5	-15.	6.4685264582630495e-6
-33.5	-14.5	6.812685719754196e-6
-33.5	-14.	7.16077549933462e-6
-33.5	-13.5	7.5117516799578075e-6
-33.5	-13.	7.864521021632286e-6
-33.5	-12.5	8.217946825415612e-6
-33.5	-12.	8.570855005128476e-6
-33.5	-11.5	8.922040513839205e-6
-33.5	-11.	9.270274069298937e-6
-33.5	-10.5	9.61430912045017e-6
-33.5	-10.	9.952888995881369e-6
-33.5	-9.5	0.000010284754174641654
-33.5	-9.	0.00001060864962012538
-33.5	-8.5	0.00001092333211873741
-33.5	-8.	0.000011227577566692971
-33.5	-7.5	0.000011520188150518066
-33.5	-7.	0.000011799999369514745
-33.5	-6.5	0.00001206588685155362
-33.5	-6.	0.000012316772916960596
-33.5	-5.5	0.000012551632848888831
-33.5	-5.	0.000012769500832317576
-33.5	-4.5	0.000012969475527616477
-33.5	-4.	0.000013150725248379904
-33.5	-3.5	0.000013312492716905244
-33.5	-3.	0.000013454099374206406
-33.5	-2.5	0.00001357494922477638
-33.5	-2.	0.000013674532199414006
-33.5	-1.5	0.000013752427022290627
-33.5	-1.	0.000013808303571055828
-33.5	-0.5	0.000013841924721175938
-33.5	0.	0.000013853147667888377
-33.5	0.5	0.000013841924721175938
-33.5	1.	0.000013808303571055828
-33.5	1.5	0.000013752427022290627
-33.5	2.	0.000013674532199414006
-33.5	2.5	0.00001357494922477638
-33.5	3.	0.000013454099374206406
-33.5	3.5	0.000013312492716905244
-33.5	4.	0.000013150725248379904
-33.5	4.5	0.000012969475527616477
-33.5	5.	0.000012769500832317576
-33.5	5.5	0.000012551632848888831
-33.5	6.	0.000012316772916960596
-33.5	6.5	0.00001206588685155362
-33.5	7.	0.000011799999369514745
-33.5	7.5	0.000011520188150518066
-33.5	8.	0.000011227577566692971
-33.5	8.5	0.00001092333211873741
-33.5	9.	0.00001060864962012538
-33.5	9.5	0.000010284754174641654
-33.5	10.	9.952888995881369e-6
-33.5	10.5	9.61430912045017e-6
-33.5	11.	9.270274069298937e-6
-33.5	11.5	8.922040513839205e-6
-33.5	12.	8.570855005128476e-6
-33.5	12.5	8.217946825415612e-6
-33.5	13.	7.864521021632286e-6
-33.5	13.5	7.5117516799578075e-6
-33.5	14.	7.16077549933462e-6
-33.5	14.5	6.812685719754196e-6
-33.5	15.	6.4685264582630495e-6
-33.5	15.5	6.12928750197352e-6
-33.5	16.	5.795899602936565e-6
-33.5	16.5	5.469230314594275e-6
-33.5	17.	5.150080403745625e-6
-33.5	17.5	4.839215262571498e-6
-33.5	18.	4.5372236090429996e-6
-33.5	18.5	4.244694501532655e-6
-33.5	19.	3.962202752018562e-6
-33.5	19.5	3.6901500104212904e-6
-33.5	20.	3.428895794557667e-6
-33.5	20.5	3.1787243266708383e-6
-33.5	21.	2.93984970783572e-6
-33.5	21.5	2.712412162735013e-6
-33.5	22.	2.4964844003167665e-6
-33.5	22.5	2.2920736166225307e-6
-33.5	23.	2.0991249129166096e-6
-33.5	23.5	1.9175250997187773e-6
-33.5	24.	1.747106831920472e-6
-33.5	24.5	1.5876530176556477e-6
-33.5	25.	1.4389014419983619e-6
-33.5	25.5	1.3005495458794852e-6
-33.5	26.	1.1722593008486982e-6
-33.5	26.5	1.0536621214290515e-6
-33.5	27.	9.443644440202187e-7
-33.5	27.5	8.439497713483466e-7
-33.5	28.	7.519875893262654e-7
-33.5	28.5	6.680350530346344e-7
-33.5	29.	5.916417126886737e-7
-33.5	29.5	5.223548585174232e-7
-33.5	30.	4.5972139872169836e-7
-33.5	30.5	4.03292646269567e-7
-33.5	31.	3.526271698656582e-7
-33.5	31.5	3.0729363389698184e-7
-33.5	32.	2.668732947888307e-7
-33.5	32.5	2.3096215092048144e-7
-33.5	33.	1.99172748347694e-7
-33.5	33.5	1.7113564930436954e-7
-33.5	34.	1.465005747433664e-7
-33.5	34.5	1.2493723597333856e-7
-33.5	35.	1.0613587371478094e-7
-33.5	35.5	8.980752560831469e-8
-33.5	36.	7.568404534899728e-8
-33.5	36.5	6.351789819252972e-8
-33.5	37.	5.3081758595446355e-8
-33.5	37.5	4.4167936235469046e-8
-33.5	38.	3.658765664397191e-8
-33.5	38.5	3.0170222212046376e-8
-33.5	39.	2.4762078453827358e-8
-33.5	39.5	2.0225809179570827e-8
-33.5	40.	1.643908270374883e-8
-33.5	40.5	1.3293569449246768e-8
-33.5	41.	1.069384936668829e-8
-33.5	41.5	8.556325525736815e-9
-33.5	42.	6.80815810790546e-9
-33.5	42.5	5.3862308891706625e-9
-33.5	43.	4.236160189923916e-9
-33.5	43.5	3.3113542419113787e-9
-33.5	44.	2.5721289736433667e-9
-33.5	44.5	1.9848844497706196e-9
-33.5	45.	1.521344544769378e-9
-33.5	45.5	1.1578609784771222e-9
-33.5	46.	8.747815610988202e-10
-33.5	46.5	6.558814036081775e-10
-33.5	47.	4.878549435360351e-10
-33.5	47.5	3.598659083252798e-10
-33.5	48.	2.631517882326233e-10
-33.5	48.5	1.9067898324058488e-10
-33.5	49.	1.3684454507980338e-10
-33.5	49.5	9.722030374575762e-11
-33.5	50.	6.833514994343027e-11
-33.5	50.5	4.7491324707518885e-11
-33.5	51.	3.261071684045505e-11
-33.5	51.5	2.210738017237049e-11
-33.5	52.	1.4782736860343914e-11
-33.5	52.5	9.740216816573186e-12
-33.5	53.	6.316384332800609e-12
-33.5	53.5	4.025910243726585e-12
-33.5	54.	2.5180526675072285e-12
-33.5	54.5	1.542603719535634e-12
-33.5	55.	9.235387168537597e-13
-33.	-55.	1.3701629635427347e-12
-33.	-54.5	2.261923754667048e-12
-33.	-54.	3.653656291134627e-12
-33.	-53.5	5.786395120402438e-12
-33.	-53.	9.000463806156934e-12
-33.	-52.5	1.376996442326315e-11
-33.	-52.	2.0747116719832727e-11
-33.	-51.5	3.081864202262672e-11
-33.	-51.	4.517671989243991e-11
-33.	-50.5	6.540739404620161e-11
-33.	-50.	9.359966042662646e-11
-33.	-49.5	1.324788251663076e-10
-33.	-49.	1.8556806207915533e-10
-33.	-48.5	2.5738241463090157e-10
-33.	-48.	3.536597617910909e-10
-33.	-47.5	4.816334790044502e-10
-33.	-47.	6.503516671120338e-10
-33.	-46.5	8.710478595360475e-10
-33.	-46.	1.1575680370228627e-9
-33.	-45.5	1.5268585729976592e-9
-33.	-45.	1.999519352274284e-9
-33.	-44.5	2.600425763058728e-9
-33.	-44.	3.359422522668618e-9
-33.	-43.5	4.3120913554530105e-9
-33.	-43.	5.500593386585387e-9
-33.	-42.5	6.974585742525362e-9
-33.	-42.	8.792210268773294e-9
-33.	-41.5	1.102115046551021e-8
-33.	-41.	1.37397507715469e-8
-33.	-40.5	1.703819015669428e-8
-33.	-40.	2.101969968382028e-8
-33.	-39.5	2.5801811294517886e-8
-33.	-39.	3.151762260300227e-8
-33.	-38.5	3.831706000265202e-8
-33.	-38.	4.6368119955165296e-8
-33.	-37.5	5.5858066005507e-8
-33.	-37.	6.699455691239581e-8
-33.	-36.5	8.000667937218758e-8
-33.	-36.	9.51458572125482e-8
-33.	-35.5	1.1268660770910413e-7
-33.	-35.	1.3292711489817624e-7
-33.	-34.5	1.561895894815499e-7
-33.	-34.	1.828203851980069e-7
-33.	-33.5	2.1318984241487388e-7
-33.	-33.	2.476918312045486e-7
-33.	-32.5	2.8674296833663e-7
-33.	-32.	3.3078148544323835e-7
-33.	-31.5	3.802657290956412e-7
-33.	-31.	4.356722776414664e-7
-33.	-30.5	4.974936643543955e-7
-33.	-30.	5.662357016877934e-7
-33.	-29.5	6.424144071300192e-7
-33.	-29.	7.26552888065627e-7
-33.	-28.5	8.191761009833231e-7
-33.	-28.	9.208087266320119e-7
-33.	-27.5	1.031969258172277e-6
-33.	-27.	1.1531647198209603e-6
-33.	-26.5	1.2848886696827192e-6
-33.	-26.	1.4276112836897794e-6
-33.	-25.5	1.5817769029041483e-6
-33.	-25.	1.747797693925064e-6
-33.	-24.5	1.926048006530339e-6
-33.	-24.	2.11685874450706e-6
-33.	-23.5	2.3205118158008034e-6
-33.	-23.	2.5372347298068943e-6
-33.	-22.5	2.7671954103095495e-6
-33.	-22.	3.0104982206914446e-6
-33.	-21.5	3.2671757511845427e-6
-33.	-21.	3.5371900896241834e-6
-33.	-20.5	3.820425606792656e-6
-33.	-20.	4.116686699925576e-6
-33.	-19.5	4.42569524364373e-6
-33.	-19.	4.747123956168214e-6
-33.	-18.5	5.080455512218884e-6
-33.	-18.	5.425150797169644e-6
-33.	-17.5	5.780664304985305e-6
-33.	-17.	6.146253329136344e-6
-33.	-16.5	6.521128352415578e-6
-33.	-16.	6.904418575563001e-6
-33.	-15.5	7.295174974963638e-6
-33.	-15.	7.692374055082583e-6
-33.	-14.5	8.094922266374211e-6
-33.	-14.	8.501661051914887e-6
-33.	-13.5	8.911372479154787e-6
-33.	-13.	9.322785407065637e-6
-33.	-12.5	9.734582133667056e-6
-33.	-12.	0.000010145405464508846
-33.	-11.5	0.000010553866139218509
-33.	-11.	0.000010958550550718757
-33.	-10.5	0.000011358028690181099
-33.	-10.	0.000011750862250196152
-33.	-9.5	0.000012135612818967055
-33.	-9.	0.000012510850099518962
-33.	-8.5	0.000012875160089888033
-33.	-8.	0.000013227153162922916
-33.	-7.5	0.00001356547198759862
-33.	-7.	0.000013888799237503533
-33.	-6.5	0.000014195865036292763
-33.	-6.	0.000014485454094300649
-33.	-5.5	0.000014756412495045812
-33.	-5.	0.000015007654094943145
-33.	-4.5	0.000015238166504051697
-33.	-4.	0.000015447016620044374
-33.	-3.5	0.000015633355691711163
-33.	-3.	0.000015796423892133928
-33.	-2.5	0.000015935554385156504
-33.	-2.	0.00001605017687188992
-33.	-1.5	0.00001613982060672787
-33.	-1.	0.000016204116874711568
-33.	-0.5	0.000016242800924101283
-33.	0.	0.000016255713349721093
-33.	0.5	0.000016242800924101283
-33.	1.	0.000016204116874711568
-33.	1.5	0.00001613982060672787
-33.	2.	0.00001605017687188992
-33.	2.5	0.000015935554385156504
-33.	3.	0.000015796423892133928
-33.	3.5	0.000015633355691711163
-33.	4.	0.000015447016620044374
-33.	4.5	0.000015238166504051697
-33.	5.	0.000015007654094943145
-33.	5.5	0.000014756412495045812
-33.	6.	0.000014485454094300649
-33.	6.5	0.000014195865036292763
-33.	7.	0.000013888799237503533
-33.	7.5	0.00001356547198759862
-33.	8.	0.000013227153162922916
-33.	8.5	0.000012875160089888033
-33.	9.	0.000012510850099518962
-33.	9.5	0.000012135612818967055
-33.	10.	0.000011750862250196152
-33.	10.5	0.000011358028690181099
-33.	11.	0.000010958550550718757
-33.	11.5	0.000010553866139218509
-33.	12.	0.000010145405464508846
-33.	12.5	9.734582133667056e-6
-33.	13.	9.322785407065637e-6
-33.	13.5	8.911372479154787e-6
-33.	14.	8.501661051914887e-6
-33.	14.5	8.094922266374211e-6
-33.	15.	7.692374055082583e-6
-33.	15.5	7.295174974963638e-6
-33.	16.	6.904418575563001e-6
-33.	16.5	6.521128352415578e-6
-33.	17.	6.146253329136344e-6
-33.	17.5	5.780664304985305e-6
-33.	18.	5.425150797169644e-6
-33.	18.5	5.080455512218884e-6
-33.	19.	4.747123956168214e-6
-33.	19.5	4.42569524364373e-6
-33.	20.	4.116686699925576e-6
-33.	20.5	3.820425606792656e-6
-33.	21.	3.5371900896241834e-6
-33.	21.5	3.2671757511845427e-6
-33.	22.	3.0104982206914446e-6
-33.	22.5	2.7671954103095495e-6
-33.	23.	2.5372347298068943e-6
-33.	23.5	2.3205118158008034e-6
-33.	24.	2.11685874450706e-6
-33.	24.5	1.926048006530339e-6
-33.	25.	1.747797693925064e-6
-33.	25.5	1.5817769029041483e-6
-33.	26.	1.4276112836897794e-6
-33.	26.5	1.2848886696827192e-6
-33.	27.	1.1531647198209603e-6
-33.	27.5	1.031969258172277e-6
-33.	28.	9.208087266320119e-7
-33.	28.5	8.191761009833231e-7
-33.	29.	7.26552888065627e-7
-33.	29.5	6.424144071300192e-7
-33.	30.	5.662357016877934e-7
-33.	30.5	4.974936643543955e-7
-33.	31.	4.356722776414664e-7
-33.	31.5	3.802657290956412e-7
-33.	32.	3.3078148544323835e-7
-33.	32.5	2.8674296833663e-7
-33.	33.	2.476918312045486e-7
-33.	33.5	2.1318984241487388e-7
-33.	34.	1.828203851980069e-7
-33.	34.5	1.561895894815499e-7
-33.	35.	1.3292711489817624e-7
-33.	35.5	1.1268660770910413e-7
-33.	36.	9.51458572125482e-8
-33.	36.5	8.000667937218758e-8
-33.	37.	6.699455691239581e-8
-33.	37.5	5.5858066005507e-8
-33.	38.	4.6368119955165296e-8
-33.	38.5	3.831706000265202e-8
-33.	39.	3.151762260300227e-8
-33.	39.5	2.5801811294517886e-8
-33.	40.	2.101969968382028e-8
-33.	40.5	1.703819015669428e-8
-33.	41.	1.37397507715469e-8
-33.	41.5	1.102115046551021e-8
-33.	42.	8.792210268773294e-9
-33.	42.5	6.974585742525362e-9
-33.	43.	5.500593386585387e-9
-33.	43.5	4.3120913554530105e-9
-33.	44.	3.359422522668618e-9
-33.	44.5	2.600425763058728e-9
-33.	45.	1.999519352274284e-9
-33.	45.5	1.5268585729976592e-9
-33.	46.	1.1575680370228627e-9
-33.	46.5	8.710478595360475e-10
-33.	47.	6.503516671120338e-10
-33.	47.5	4.816334790044502e-10
-33.	48.	3.536597617910909e-10
-33.	48.5	2.5738241463090157e-10
-33.	49.	1.8556806207915533e-10
-33.	49.5	1.324788251663076e-10
-33.	50.	9.359966042662646e-11
-33.	50.5	6.540739404620161e-11
-33.	51.	4.517671989243991e-11
-33.	51.5	3.081864202262672e-11
-33.	52.	2.0747116719832727e-11
-33.	52.5	1.376996442326315e-11
-33.	53.	9.000463806156934e-12
-33.	53.5	5.786395120402438e-12
-33.	54.	3.653656291134627e-12
-33.	54.5	2.261923754667048e-12
-33.	55.	1.3701629635427347e-12
-32.5	-55.	2.0084550269663356e-12
-32.5	-54.5	3.2798134533397327e-12
-32.5	-54.	5.2462939727033986e-12
-32.5	-53.5	8.235337900929572e-12
-32.5	-53.	1.2706317450935868e-11
-32.5	-52.5	1.9295480022887275e-11
-32.5	-52.	2.887313092978886e-11
-32.5	-51.5	4.2616426301253165e-11
-32.5	-51.	6.210023039989956e-11
-32.5	-50.5	8.940995033142038e-11
-32.5	-50.	1.2728014947089384e-10
-32.5	-49.5	1.7926329648876003e-10
-32.5	-49.	2.4993337148097936e-10
-32.5	-48.5	3.4512939646457324e-10
-32.5	-48.	4.722442413510902e-10
-32.5	-47.5	6.405642709032188e-10
-32.5	-47.	8.616655002145162e-10
-32.5	-46.5	1.1498719185852847e-9
-32.5	-46.	1.5227814662224687e-9
-32.5	-45.5	2.0018648334449907e-9
-32.5	-45.	2.61314171064187e-9
-32.5	-44.5	3.3879383887754987e-9
-32.5	-44.	4.363729641266888e-9
-32.5	-43.5	5.585066610471725e-9
-32.5	-43.	7.10459096459235e-9
-32.5	-42.5	8.984133879507953e-9
-32.5	-42.	1.129589646345049e-8
-32.5	-41.5	1.4123706008413076e-8
-32.5	-41.	1.756434011911571e-8
-32.5	-40.5	2.1728908130810973e-8
-32.5	-40.	2.674427652914458e-8
-32.5	-39.5	3.275452225247307e-8
-32.5	-39.	3.992239489062812e-8
-32.5	-38.5	4.843076594662989e-8
-32.5	-38.	5.848404056929677e-8
-32.5	-37.5	7.030950456934977e-8
-32.5	-37.	8.41585771773684e-8
-32.5	-36.5	1.0030793796856879e-7
-32.5	-36.	1.1906049474636303e-7
-32.5	-35.5	1.4074615802116891e-7
-32.5	-35.	1.657223871153703e-7
-32.5	-34.5	1.943744729351624e-7
-32.5	-34.	2.2711552313126832e-7
-32.5	-33.5	2.6438611676784394e-7
-32.5	-33.	3.0665359776335894e-7
-32.5	-32.5	3.544109792746673e-7
-32.5	-32.	4.081754348650377e-7
-32.5	-31.5	4.6848635671009387e-7
-32.5	-31.	5.359029662153634e-7
-32.5	-30.5	6.110014681903427e-7
-32.5	-30.	6.943717460730692e-7
-32.5	-29.5	7.866139815318e-7
-32.5	-29.	8.883329433017485e-7
-32.5	-28.5	1.000135608468533e-6
-32.5	-28.	1.1226246524016288e-6
-32.5	-27.5	1.256392576982334e-6
-32.5	-27.	1.4020193777226034e-6
-32.5	-26.5	1.5600615559737185e-6
-32.5	-26.	1.7310492171467996e-6
-32.5	-25.5	1.915478902481523e-6
-32.5	-25.	2.1138071454797874e-6
-32.5	-24.5	2.3264440106071647e-6
-32.5	-24.	2.5537475408660275e-6
-32.5	-23.5	2.796014139416999e-6
-32.5	-23.	3.053477446106327e-6
-32.5	-22.5	3.326299339665772e-6
-32.5	-22.	3.614565332768686e-6
-32.5	-21.5	3.918279616948702e-6
-32.5	-21.	4.237360621542523e-6
-32.5	-20.5	4.571637153605165e-6
-32.5	-20.	4.92088264625436e-6
-32.5	-19.5	5.284664475809134e-6
-32.5	-19.	5.662520963491973e-6
-32.5	-18.5	6.0539774722114935e-6
-32.5	-18.	6.458341768079909e-6
-32.5	-17.5	6.874863064977745e-6
-32.5	-17.	7.302694303842372e-6
-32.5	-16.5	7.740894440180254e-6
-32.5	-16.	8.188431550534977e-6
-32.5	-15.5	8.644186736345798e-6
-32.5	-15.	9.106958794234344e-6
-32.5	-14.5	9.575469612919116e-6
-32.5	-14.	0.000010048370248824237
-32.5	-13.5	0.000010524247625151019
-32.5	-13.	0.0000110016317928289
-32.5	-12.5	0.00001147900368644445
-32.5	-12.	0.00001195480330403029
-32.5	-11.5	0.00001242743823651989
-32.5	-11.	0.00001289529247075395
-32.5	-10.5	0.000013356735389150932
-32.5	-10.	0.000013810130889488679
-32.5	-9.5	0.000014253846549631958
-32.5	-9.	0.000014686262764393982
-32.5	-8.5	0.000015105781784943042
-32.5	-8.	0.000015510836595136485
-32.5	-7.5	0.00001589989956375491
-32.5	-7.	0.00001627149081667767
-32.5	-6.5	0.000016624186278444186
-32.5	-6.	0.00001695662533823336
-32.5	-5.5	0.000017267518100929965
-32.5	-5.	0.000017555652189489853
-32.5	-4.5	0.000017819899070147202
-32.5	-4.	0.00001805921987701619
-32.5	-3.5	0.00001827267071723496
-32.5	-3.	0.000018459407441913982
-32.5	-2.5	0.000018618689871731207
-32.5	-2.	0.000018749885469043038
-32.5	-1.5	0.000018852472450845737
-32.5	-1.	0.000018926042338851268
-32.5	-0.5	0.000018970301944372137
-32.5	0.	0.000018985074786708742
-32.5	0.5	0.000018970301944372137
-32.5	1.	0.000018926042338851268
-32.5	1.5	0.000018852472450845737
-32.5	2.	0.000018749885469043038
-32.5	2.5	0.000018618689871731207
-32.5	3.	0.000018459407441913982
-32.5	3.5	0.00001827267071723496
-32.5	4.	0.00001805921987701619
-32.5	4.5	0.000017819899070147202
-32.5	5.	0.000017555652189489853
-32.5	5.5	0.000017267518100929965
-32.5	6.	0.00001695662533823336
-32.5	6.5	0.000016624186278444186
-32.5	7.	0.00001627149081667767
-32.5	7.5	0.00001589989956375491
-32.5	8.	0.000015510836595136485
-32.5	8.5	0.000015105781784943042
-32.5	9.	0.000014686262764393982
-32.5	9.5	0.000014253846549631958
-32.5	10.	0.000013810130889488679
-32.5	10.5	0.000013356735389150932
-32.5	11.	0.00001289529247075395
-32.5	11.5	0.00001242743823651989
-32.5	12.	0.00001195480330403029
-32.5	12.5	0.00001147900368644445
-32.5	13.	0.0000110016317928289
-32.5	13.5	0.000010524247625151019
-32.5	14.	0.000010048370248824237
-32.5	14.5	9.575469612919116e-6
-32.5	15.	9.106958794234344e-6
-32.5	15.5	8.644186736345798e-6
-32.5	16.	8.188431550534977e-6
-32.5	16.5	7.740894440180254e-6
-32.5	17.	7.302694303842372e-6
-32.5	17.5	6.874863064977745e-6
-32.5	18.	6.458341768079909e-6
-32.5	18.5	6.0539774722114935e-6
-32.5	19.	5.662520963491973e-6
-32.5	19.5	5.284664475809134e-6
-32.5	20.	4.92088264625436e-6
-32.5	20.5	4.571637153605165e-6
-32.5	21.	4.237360621542523e-6
-32.5	21.5	3.918279616948702e-6
-32.5	22.	3.614565332768686e-6
-32.5	22.5	3.326299339665772e-6
-32.5	23.	3.053477446106327e-6
-32.5	23.5	2.796014139416999e-6
-32.5	24.	2.5537475408660275e-6
-32.5	24.5	2.3264440106071647e-6
-32.5	25.	2.1138071454797874e-6
-32.5	25.5	1.915478902481523e-6
-32.5	26.	1.7310492171467996e-6
-32.5	26.5	1.5600615559737185e-6
-32.5	27.	1.4020193777226034e-6
-32.5	27.5	1.256392576982334e-6
-32.5	28.	1.1226246524016288e-6
-32.5	28.5	1.000135608468533e-6
-32.5	29.	8.883329433017485e-7
-32.5	29.5	7.866139815318e-7
-32.5	30.	6.943717460730692e-7
-32.5	30.5	6.110014681903427e-7
-32.5	31.	5.359029662153634e-7
-32.5	31.5	4.6848635671009387e-7
-32.5	32.	4.081754348650377e-7
-32.5	32.5	3.544109792746673e-7
-32.5	33.	3.0665359776335894e-7
-32.5	33.5	2.6438611676784394e-7
-32.5	34.	2.2711552313126832e-7
-32.5	34.5	1.943744729351624e-7
-32.5	35.	1.657223871153703e-7
-32.5	35.5	1.4074615802116891e-7
-32.5	36.	1.1906049474636303e-7
-32.5	36.5	1.0030793796856879e-7
-32.5	37.	8.41585771773684e-8
-32.5	37.5	7.030950456934977e-8
-32.5	38.	5.848404056929677e-8
-32.5	38.5	4.843076594662989e-8
-32.5	39.	3.992239489062812e-8
-32.5	39.5	3.275452225247307e-8
-32.5	40.	2.674427652914458e-8
-32.5	40.5	2.1728908130810973e-8
-32.5	41.	1.756434011911571e-8
-32.5	41.5	1.4123706008413076e-8
-32.5	42.	1.129589646345049e-8
-32.5	42.5	8.984133879507953e-9
-32.5	43.	7.10459096459235e-9
-32.5	43.5	5.585066610471725e-9
-32.5	44.	4.363729641266888e-9
-32.5	44.5	3.3879383887754987e-9
-32.5	45.	2.61314171064187e-9
-32.5	45.5	2.0018648334449907e-9
-32.5	46.	1.5227814662224687e-9
-32.5	46.5	1.1498719185852847e-9
-32.5	47.	8.616655002145162e-10
-32.5	47.5	6.405642709032188e-10
-32.5	48.	4.722442413510902e-10
-32.5	48.5	3.4512939646457324e-10
-32.5	49.	2.4993337148097936e-10
-32.5	49.5	1.7926329648876003e-10
-32.5	50.	1.2728014947089384e-10
-32.5	50.5	8.940995033142038e-11
-32.5	51.	6.210023039989956e-11
-32.5	51.5	4.2616426301253165e-11
-32.5	52.	2.887313092978886e-11
-32.5	52.5	1.9295480022887275e-11
-32.5	53.	1.2706317450935868e-11
-32.5	53.5	8.235337900929572e-12
-32.5	54.	5.2462939727033986e-12
-32.5	54.5	3.2798134533397327e-12
-32.5	55.	2.0084550269663356e-12
-32.	-55.	2.91100280424666e-12
-32.	-54.5	4.705886058429634e-12
-32.	-54.	7.458955231520165e-12
-32.	-53.5	1.161165799894798e-11
-32.	-53.	1.777959795786235e-11
-32.	-52.5	2.6810494107101455e-11
-32.	-52.	3.9857960120673196e-11
-32.	-51.5	5.847444317873803e-11
-32.	-51.	8.472712667569559e-11
-32.	-50.5	1.2134107693435741e-10
-32.	-50.	1.7187438878479828e-10
-32.	-49.5	2.409305432699125e-10
-32.	-49.	3.344136147907093e-10
-32.	-48.5	4.5983233523810525e-10
-32.	-48.	6.26659311582705e-10
-32.	-47.5	8.467518872866474e-10
-32.	-47.	1.1348411969586084e-9
-32.	-46.5	1.50909586138113e-9
-32.	-46.	1.9917665062876238e-9
-32.	-45.5	2.6099167871956733e-9
-32.	-45.	3.3962458890615324e-9
-32.	-44.5	4.390006491386084e-9
-32.	-44.	5.638020941487333e-9
-32.	-43.5	7.195796846173862e-9
-32.	-43.	9.128741467097815e-9
-32.	-42.5	1.1513472210076425e-8
-32.	-42.	1.4439218071254542e-8
-32.	-41.5	1.8009304310622655e-8
-32.	-41.	2.2342709702973217e-8
-32.	-40.5	2.7575682671839127e-8
-32.	-40.	3.386339939963144e-8
-32.	-39.5	4.1381643719394646e-8
-32.	-39.	5.0328485291756646e-8
-32.	-38.5	6.092592933176023e-8
-32.	-38.	7.342150805753585e-8
-32.	-37.5	8.808978117458376e-8
-32.	-37.	1.0523371017729917e-7
-32.	-36.5	1.2518586913574669e-7
-32.	-36.	1.4830945303145405e-7
-32.	-35.5	1.7499904369788362e-7
-32.	-35.	2.0568109308907922e-7
-32.	-34.5	2.4081408401405184e-7
-32.	-34.	2.8088832969283997e-7
-32.	-33.5	3.2642537555631996e-7
-32.	-33.	3.7797696965235954e-7
-32.	-32.5	4.3612357184386393e-7
-32.	-32.	5.014723766774746e-7
-32.	-31.5	5.746548303321911e-7
-32.	-31.	6.563236283703253e-7
-32.	-30.5	7.471488994438001e-7
-32.	-30.	8.478160054434485e-7
-32.	-29.5	9.590164606266564e-7
-32.	-29.	1.0814481815072335e-6
-32.	-28.5	1.215806022424022e-6
-32.	-28.	1.3627799875175708e-6
-32.	-27.5	1.5230437009514835e-6
-32.	-27.	1.6972511120033294e-6
-32.	-26.5	1.8860286839878295e-6
-32.	-26.	2.0899689618125e-6
-32.	-25.5	2.3096203133092502e-6
-32.	-25.	2.5454838719900355e-6
-32.	-24.5	2.7980033718738324e-6
-32.	-24.	3.0675586058059723e-6
-32.	-23.5	3.3544583986293864e-6
-32.	-23.	3.658933874906019e-6
-32.	-22.5	3.9811321106423065e-6
-32.	-22.	4.3211102553418875e-6
-32.	-21.5	4.678830208149889e-6
-32.	-21.	5.0541934777289114e-6
-32.	-20.5	5.44688089370149e-6
-32.	-20.	5.8565809836410414e-6
-32.	-19.5	6.2827897857159376e-6
-32.	-19.	6.725026212333476e-6
-32.	-18.5	7.18256545264308e-6
-32.	-18.	7.65461468053327e-6
-32.	-17.5	8.140270933906378e-6
-32.	-17.	8.638523309964194e-6
-32.	-16.5	9.148256094675517e-6
-32.	-16.	9.668252804844214e-6
-32.	-15.5	0.00001019720111016578
-32.	-15.	0.000010733698592222827
-32.	-14.5	0.000011276259287710714
-32.	-14.	0.00001182332095446092
-32.	-13.5	0.000012373252991184202
-32.	-13.	0.000012924364935407706
-32.	-12.5	0.000013474915458914795
-32.	-12.	0.00001402312177618037
-32.	-11.5	0.000014567169378854739
-32.	-11.	0.000015105222008288494
-32.	-10.5	0.000015635431778377072
-32.	-10.	0.00001615594936257811
-32.	-9.5	0.00001666493416172756
-32.	-9.	0.000017160564373137916
-32.	-8.5	0.000017641046886268633
-32.	-8.	0.000018104626935858203
-32.	-7.5	0.00001854959744963044
-32.	-7.	0.0000189743080343573
-32.	-6.5	0.00001937717355099208
-32.	-6.	0.000019756682236598837
-32.	-5.5	0.00002011140333772259
-32.	-5.	0.000020439994226502093
-32.	-4.5	0.00002074120697707915
-32.	-4.	0.000021013894385573523
-32.	-3.5	0.000021257015421965713
-32.	-3.	0.000021469640106588486
-32.	-2.5	0.00002165095380751094
-32.	-2.	0.000021800260957900574
-32.	-1.5	0.000021916988194460097
-32.	-1.	0.00002200068691931119
-32.	-0.5	0.00002205103528828592
-32.	0.	0.000022067839628585924
-32.	0.5	0.00002205103528828592
-32.	1.	0.00002200068691931119
-32.	1.5	0.000021916988194460097
-32.	2.	0.000021800260957900574
-32.	2.5	0.00002165095380751094
-32.	3.	0.000021469640106588486
-32.	3.5	0.000021257015421965713
-32.	4.	0.000021013894385573523
-32.	4.5	0.00002074120697707915
-32.	5.	0.000020439994226502093
-32.	5.5	0.00002011140333772259
-32.	6.	0.000019756682236598837
-32.	6.5	0.00001937717355099208
-32.	7.	0.0000189743080343573
-32.	7.5	0.00001854959744963044
-32.	8.	0.000018104626935858203
-32.	8.5	0.000017641046886268633
-32.	9.	0.000017160564373137916
-32.	9.5	0.00001666493416172756
-32.	10.	0.00001615594936257811
-32.	10.5	0.000015635431778377072
-32.	11.	0.000015105222008288494
-32.	11.5	0.000014567169378854739
-32.	12.	0.00001402312177618037
-32.	12.5	0.000013474915458914795
-32.	13.	0.000012924364935407706
-32.	13.5	0.000012373252991184202
-32.	14.	0.00001182332095446092
-32.	14.5	0.000011276259287710714
-32.	15.	0.000010733698592222827
-32.	15.5	0.00001019720111016578
-32.	16.	9.668252804844214e-6
-32.	16.5	9.148256094675517e-6
-32.	17.	8.638523309964194e-6
-32.	17.5	8.140270933906378e-6
-32.	18.	7.65461468053327e-6
-32.	18.5	7.18256545264308e-6
-32.	19.	6.725026212333476e-6
-32.	19.5	6.2827897857159376e-6
-32.	20.	5.8565809836410414e-6
-32.	20.5	5.44688089370149e-6
-32.	21.	5.0541934777289114e-6
-32.	21.5	4.678830208149889e-6
-32.	22.	4.3211102553418875e-6
-32.	22.5	3.9811321106423065e-6
-32.	23.	3.658933874906019e-6
-32.	23.5	3.3544583986293864e-6
-32.	24.	3.0675586058059723e-6
-32.	24.5	2.7980033718738324e-6
-32.	25.	2.5454838719900355e-6
-32.	25.5	2.3096203133092502e-6
-32.	26.	2.0899689618125e-6
-32.	26.5	1.8860286839878295e-6
-32.	27.	1.6972511120033294e-6
-32.	27.5	1.5230437009514835e-6
-32.	28.	1.3627799875175708e-6
-32.	28.5	1.215806022424022e-6
-32.	29.	1.0814481815072335e-6
-32.	29.5	9.590164606266564e-7
-32.	30.	8.478160054434485e-7
-32.	30.5	7.471488994438001e-7
-32.	31.	6.563236283703253e-7
-32.	31.5	5.746548303321911e-7
-32.	32.	5.014723766774746e-7
-32.	32.5	4.3612357184386393e-7
-32.	33.	3.7797696965235954e-7
-32.	33.5	3.2642537555631996e-7
-32.	34.	2.8088832969283997e-7
-32.	34.5	2.4081408401405184e-7
-32.	35.	2.0568109308907922e-7
-32.	35.5	1.7499904369788362e-7
-32.	36.	1.4830945303145405e-7
-32.	36.5	1.2518586913574669e-7
-32.	37.	1.0523371017729917e-7
-32.	37.5	8.808978117458376e-8
-32.	38.	7.342150805753585e-8
-32.	38.5	6.092592933176023e-8
-32.	39.	5.0328485291756646e-8
-32.	39.5	4.1381643719394646e-8
-32.	40.	3.386339939963144e-8
-32.	40.5	2.7575682671839127e-8
-32.	41.	2.2342709702973217e-8
-32.	41.5	1.8009304310622655e-8
-32.	42.	1.4439218071254542e-8
-32.	42.5	1.1513472210076425e-8
-32.	43.	9.128741467097815e-9
-32.	43.5	7.195796846173862e-9
-32.	44.	5.638020941487333e-9
-32.	44.5	4.390006491386084e-9
-32.	45.	3.3962458890615324e-9
-32.	45.5	2.6099167871956733e-9
-32.	46.	1.9917665062876238e-9
-32.	46.5	1.50909586138113e-9
-32.	47.	1.1348411969586084e-9
-32.	47.5	8.467518872866474e-10
-32.	48.	6.26659311582705e-10
-32.	48.5	4.5983233523810525e-10
-32.	49.	3.344136147907093e-10
-32.	49.5	2.409305432699125e-10
-32.	50.	1.7187438878479828e-10
-32.	50.5	1.2134107693435741e-10
-32.	51.	8.472712667569559e-11
-32.	51.5	5.847444317873803e-11
-32.	52.	3.9857960120673196e-11
-32.	52.5	2.6810494107101455e-11
-32.	53.	1.777959795786235e-11
-32.	53.5	1.161165799894798e-11
-32.	54.	7.458955231520165e-12
-32.	54.5	4.705886058429634e-12
-32.	55.	2.91100280424666e-12
-31.5	-55.	4.1744067805413414e-12
-31.5	-54.5	6.684954310767425e-12
-31.5	-54.	1.0505523241202411e-11
-31.5	-53.5	1.6226922484049172e-11
-31.5	-53.	2.466830712428255e-11
-31.5	-52.5	3.695162381000702e-11
-31.5	-52.	5.459593105805433e-11
-31.5	-51.5	7.963567818375928e-11
-31.5	-51.	1.1476756866094895e-10
-31.5	-50.5	1.6353118263933924e-10
-31.5	-50.	2.305290731961839e-10
-31.5	-49.5	3.2169256252116486e-10
-31.5	-49.	4.4459992688904997e-10
-31.5	-48.5	6.088540420599132e-10
-31.5	-48.	8.265268501271093e-10
-31.5	-47.5	1.1126781571632732e-9
-31.5	-47.	1.485956254450952e-9
-31.5	-46.5	1.969287661256293e-9
-31.5	-46.	2.5906628445080372e-9
-31.5	-45.5	3.384024089840556e-9
-31.5	-45.	4.390260728624281e-9
-31.5	-44.5	5.658315653550397e-9
-31.5	-44.	7.246405461848368e-9
-31.5	-43.5	9.223354637937275e-9
-31.5	-43.	1.1670041940682595e-8
-31.5	-42.5	1.4680954543934518e-8
-31.5	-42.	1.8365842621759297e-8
-31.5	-41.5	2.285146386150702e-8
-31.5	-41.	2.828340397880601e-8
-31.5	-40.5	3.4827955692751926e-8
-31.5	-40.	4.2674034877672114e-8
-31.5	-39.5	5.20351088105761e-8
-31.5	-39.	6.315110766468891e-8
-31.5	-38.5	7.62902867518022e-8
-31.5	-38.	9.175100358894112e-8
-31.5	-37.5	1.0986337076229634e-7
-31.5	-37.	1.3099074289006664e-7
-31.5	-36.5	1.5553099385195005e-7
-31.5	-36.	1.8391753895931583e-7
-31.5	-35.5	2.1662005598288293e-7
-31.5	-35.	2.541448590207069e-7
-31.5	-34.5	2.970348801523709e-7
-31.5	-34.	3.4586921574386663e-7
-31.5	-33.5	4.012621971815606e-7
-31.5	-33.	4.6386194974227806e-7
-31.5	-32.5	5.343484082465386e-7
-31.5	-32.	6.134307640661498e-7
-31.5	-31.5	7.018443249138321e-7
-31.5	-31.	8.003464627046412e-7
-31.5	-30.5	9.097142849699356e-7
-31.5	-30.	1.0307348076136395e-6
-31.5	-29.5	1.1642052008836119e-6
-31.5	-29.	1.3109224698025388e-6
-31.5	-28.5	1.4716814075874873e-6
-31.5	-28.	1.647261943163905e-6
-31.5	-27.5	1.8384253699267746e-6
-31.5	-27.	2.0459063900680005e-6
-31.5	-26.5	2.2704020706060758e-6
-31.5	-26.	2.512567921244405e-6
-31.5	-25.5	2.7730066863869906e-6
-31.5	-25.	3.0522606556675794e-6
-31.5	-24.5	3.350803371330882e-6
-31.5	-24.	3.6690315268596395e-6
-31.5	-23.5	4.007257159541013e-6
-31.5	-23.	4.365700239154387e-6
-31.5	-22.5	4.744481753545867e-6
-31.5	-22.	5.143617387641945e-6
-31.5	-21.5	5.56305550982644e-6
-31.5	-21.	6.002499943513457e-6
-31.5	-20.5	6.461613426357669e-6
-31.5	-20.	6.940035769310756e-6
-31.5	-19.5	7.437142344152568e-6
-31.5	-19.	7.952228083146714e-6
-31.5	-18.5	8.484461654910013e-6
-31.5	-18.	9.032886454522712e-6
-31.5	-17.5	9.596422664779679e-6
-31.5	-17.	0.000010173870380752262
-31.5	-16.5	0.000010763913776500305
-31.5	-16.	0.00001136512627983463
-31.5	-15.5	0.000011975976708710528
-31.5	-15.	0.000012594836311351934
-31.5	-14.5	0.000013219986641765038
-31.5	-14.	0.000013849628193076092
-31.5	-13.5	0.000014481889703273095
-31.5	-13.	0.000015114838041567326
-31.5	-12.5	0.000015746488578807353
-31.5	-12.	0.000016374815942225565
-31.5	-11.5	0.000016997765053299876
-31.5	-11.	0.00001761326234764314
-31.5	-10.5	0.000018219227077539863
-31.5	-10.	0.000018813582600940416
-31.5	-9.5	0.000019394267565272274
-31.5	-9.	0.00001995924690018377
-31.5	-8.5	0.00002050652254011602
-31.5	-8.	0.00002103414380520685
-31.5	-7.5	0.00002154021737724675
-31.5	-7.	0.000022022916816009193
-31.5	-6.5	0.000022480491570038376
-31.5	-6.	0.000022911275444669275
-31.5	-5.5	0.00002331369449846942
-31.5	-5.	0.000023686274347222593
-31.5	-4.5	0.000024027646861853177
-31.5	-4.	0.000024336556253160197
-31.5	-3.5	0.000024611864541773788
-31.5	-3.	0.000024852556416279227
-31.5	-2.5	0.000025057743485923225
-31.5	-2.	0.000025226667936709897
-31.5	-1.5	0.00002535870560103265
-31.5	-1.	0.000025453368451334372
-31.5	-0.5	0.000025510306527726522
-31.5	0.	0.000025529309308155964
-31.5	0.5	0.000025510306527726522
-31.5	1.	0.000025453368451334372
-31.5	1.5	0.00002535870560103265
-31.5	2.	0.000025226667936709897
-31.5	2.5	0.000025057743485923225
-31.5	3.	0.000024852556416279227
-31.5	3.5	0.000024611864541773788
-31.5	4.	0.000024336556253160197
-31.5	4.5	0.000024027646861853177
-31.5	5.	0.000023686274347222593
-31.5	5.5	0.00002331369449846942
-31.5	6.	0.000022911275444669275
-31.5	6.5	0.000022480491570038376
-31.5	7.	0.000022022916816009193
-31.5	7.5	0.00002154021737724675
-31.5	8.	0.00002103414380520685
-31.5	8.5	0.00002050652254011602
-31.5	9.	0.00001995924690018377
-31.5	9.5	0.000019394267565272274
-31.5	10.	0.000018813582600940416
-31.5	10.5	0.000018219227077539863
-31.5	11.	0.00001761326234764314
-31.5	11.5	0.000016997765053299876
-31.5	12.	0.000016374815942225565
-31.5	12.5	0.000015746488578807353
-31.5	13.	0.000015114838041567326
-31.5	13.5	0.000014481889703273095
-31.5	14.	0.000013849628193076092
-31.5	14.5	0.000013219986641765038
-31.5	15.	0.000012594836311351934
-31.5	15.5	0.000011975976708710528
-31.5	16.	0.00001136512627983463
-31.5	16.5	0.000010763913776500305
-31.5	17.	0.000010173870380752262
-31.5	17.5	9.596422664779679e-6
-31.5	18.	9.032886454522712e-6
-31.5	18.5	8.484461654910013e-6
-31.5	19.	7.952228083146714e-6
-31.5	19.5	7.437142344152568e-6
-31.5	20.	6.940035769310756e-6
-31.5	20.5	6.461613426357669e-6
-31.5	21.	6.002499943513457e-6
-31.5	21.5	5.56305550982644e-6
-31.5	22.	5.143617387641945e-6
-31.5	22.5	4.744481753545867e-6
-31.5	23.	4.365700239154387e-6
-31.5	23.5	4.007257159541013e-6
-31.5	24.	3.6690315268596395e-6
-31.5	24.5	3.350803371330882e-6
-31.5	25.	3.0522606556675794e-6
-31.5	25.5	2.7730066863869906e-6
-31.5	26.	2.512567921244405e-6
-31.5	26.5	2.2704020706060758e-6
-31.5	27.	2.0459063900680005e-6
-31.5	27.5	1.8384253699267746e-6
-31.5	28.	1.647261943163905e-6
-31.5	28.5	1.4716814075874873e-6
-31.5	29.	1.3109224698025388e-6
-31.5	29.5	1.1642052008836119e-6
-31.5	30.	1.0307348076136395e-6
-31.5	30.5	9.097142849699356e-7
-31.5	31.	8.003464627046412e-7
-31.5	31.5	7.018443249138321e-7
-31.5	32.	6.134307640661498e-7
-31.5	32.5	5.343484082465386e-7
-31.5	33.	4.6386194974227806e-7
-31.5	33.5	4.012621971815606e-7
-31.5	34.	3.4586921574386663e-7
-31.5	34.5	2.970348801523709e-7
-31.5	35.	2.541448590207069e-7
-31.5	35.5	2.1662005598288293e-7
-31.5	36.	1.8391753895931583e-7
-31.5	36.5	1.5553099385195005e-7
-31.5	37.	1.3099074289006664e-7
-31.5	37.5	1.0986337076229634e-7
-31.5	38.	9.175100358894112e-8
-31.5	38.5	7.62902867518022e-8
-31.5	39.	6.315110766468891e-8
-31.5	39.5	5.20351088105761e-8
-31.5	40.	4.2674034877672114e-8
-31.5	40.5	3.4827955692751926e-8
-31.5	41.	2.828340397880601e-8
-31.5	41.5	2.285146386150702e-8
-31.5	42.	1.8365842621759297e-8
-31.5	42.5	1.4680954543934518e-8
-31.5	43.	1.1670041940682595e-8
-31.5	43.5	9.223354637937275e-9
-31.5	44.	7.246405461848368e-9
-31.5	44.5	5.658315653550397e-9
-31.5	45.	4.390260728624281e-9
-31.5	45.5	3.384024089840556e-9
-31.5	46.	2.5906628445080372e-9
-31.5	46.5	1.969287661256293e-9
-31.5	47.	1.485956254450952e-9
-31.5	47.5	1.1126781571632732e-9
-31.5	48.	8.265268501271093e-10
-31.5	48.5	6.088540420599132e-10
-31.5	49.	4.4459992688904997e-10
-31.5	49.5	3.2169256252116486e-10
-31.5	50.	2.305290731961839e-10
-31.5	50.5	1.6353118263933924e-10
-31.5	51.	1.1476756866094895e-10
-31.5	51.5	7.963567818375928e-11
-31.5	52.	5.459593105805433e-11
-31.5	52.5	3.695162381000702e-11
-31.5	53.	2.466830712428255e-11
-31.5	53.5	1.6226922484049172e-11
-31.5	54.	1.0505523241202411e-11
-31.5	54.5	6.684954310767425e-12
-31.5	55.	4.1744067805413414e-12
-31.	-55.	5.926093792528821e-12
-31.	-54.5	9.406727935302777e-12
-31.	-54.	1.4664406536021643e-11
-31.	-53.5	2.2484286047454585e-11
-31.	-53.	3.394901089919557e-11
-31.	-52.5	5.0533769902306264e-11
-31.	-52.	7.422618201531878e-11
-31.	-51.5	1.0767597600002041e-10
-31.	-51.	1.5438005605517868e-10
-31.	-50.5	2.1890917291915923e-10
-31.	-50.	3.071830271678735e-10
-31.	-49.5	4.2680119484104966e-10
-31.	-49.	5.874377589872013e-10
-31.	-48.5	8.013079196745979e-10
-31.	-48.	1.0837151172610251e-9
-31.	-47.5	1.4536872927592707e-9
-31.	-47.	1.9347107821599568e-9
-31.	-46.5	2.555570006961147e-9
-31.	-46.	3.3513004708141443e-9
-31.	-45.5	4.36426164336436e-9
-31.	-45.	5.645335032206731e-9
-31.	-44.5	7.255251107677636e-9
-31.	-44.	9.266046732591265e-9
-31.	-43.5	1.1762652348460377e-8
-31.	-43.	1.4844605419378861e-8
-31.	-42.5	1.8627883417935544e-8
-31.	-42.	2.324684625498862e-8
-31.	-41.5	2.8856274173797646e-8
-31.	-41.	3.5633483135274276e-8
-31.	-40.5	4.3780495481211985e-8
-31.	-40.	5.352623933137433e-8
-31.	-39.5	6.512874582226191e-8
-31.	-39.	7.887730903383596e-8
-31.	-38.5	9.509456938631556e-8
-31.	-38.	1.1413847754018857e-7
-31.	-37.5	1.3640409252061143e-7
-31.	-37.	1.623251650353543e-7
-31.	-36.5	1.9237545488410946e-7
-31.	-36.	2.2706973008123513e-7
-31.	-35.5	2.669643949393208e-7
-31.	-35.	3.126576949798646e-7
-31.	-34.5	3.647894482257228e-7
-31.	-34.	4.240402552438855e-7
-31.	-33.5	4.911301442800514e-7
-31.	-33.	5.668166129664759e-7
-31.	-32.5	6.518920343730292e-7
-31.	-32.	7.471801083791552e-7
-31.	-31.5	8.535330614150507e-7
-31.	-31.	9.718262632097527e-7
-31.	-30.5	1.1029505822323815e-6
-31.	-30.	1.2478111693225359e-6
-31.	-29.5	1.4073165455924477e-6
-31.	-29.	1.5823762907725799e-6
-31.	-28.5	1.773887895409832e-6
-31.	-28.	1.9827297974458977e-6
-31.	-27.5	2.2097556295602546e-6
-31.	-27.	2.455782624431242e-6
-31.	-26.5	2.7215829357087522e-6
-31.	-26.	3.0078741773357108e-6
-31.	-25.5	3.3153099083797933e-6
-31.	-25.	3.644470174187131e-6
-31.	-24.5	3.995852218500029e-6
-31.	-24.	4.369861483174114e-6
-31.	-23.5	4.766803012991566e-6
-31.	-23.	5.1868733809631474e-6
-31.	-22.5	5.630198879072385e-6
-31.	-22.	6.096648635365357e-6
-31.	-21.5	6.5860451637572e-6
-31.	-21.	7.098182932237717e-6
-31.	-20.5	7.632572775974485e-6
-31.	-20.	8.188633335048394e-6
-31.	-19.5	8.76564136239946e-6
-31.	-19.	9.362731190005112e-6
-31.	-18.5	9.978895396840763e-6
-31.	-18.	0.00001061298668959602
-31.	-17.5	0.000011263720991546797
-31.	-17.	0.00001192968171947951
-31.	-16.5	0.000012609325213410008
-31.	-16.	0.00001330098726931214
-31.	-15.5	0.000014002890711432737
-31.	-15.	0.000014713153928266332
-31.	-14.5	0.000015429800285116748
-31.	-14.	0.000016150768316580496
-31.	-13.5	0.00001687392259440275
-31.	-13.	0.00001759706516011778
-31.	-12.5	0.00001831794740776214
-31.	-12.	0.000019034282299794795
-31.	-11.5	0.00001974375679916643
-31.	-11.	0.000020444044402206365
-31.	-10.5	0.000021132817660551493
-31.	-10.	0.000021807760585597677
-31.	-9.5	0.00002246658083574036
-31.	-9.	0.00002310702159478647
-31.	-8.5	0.000023726873059131225
-31.	-8.	0.000024323983461346283
-31.	-7.5	0.000024896269568449204
-31.	-7.	0.000025441726604038075
-31.	-6.5	0.00002595843755439971
-31.	-6.	0.000026444581829357757
-31.	-5.5	0.000026898443258765436
-31.	-5.	0.000027318417414921968
-31.	-4.5	0.000027703018259598063
-31.	-4.	0.00002805088412161914
-31.	-3.5	0.000028360783016937584
-31.	-3.	0.000028631617327736985
-31.	-2.5	0.00002886242786030259
-31.	-2.	0.00002905239730315958
-31.	-1.5	0.00002920085310736811
-31.	-1.	0.000029307269809955206
-31.	-0.5	0.000029371270819381817
-31.	0.	0.000029392629678854793
-31.	0.5	0.000029371270819381817
-31.	1.	0.000029307269809955206
-31.	1.5	0.00002920085310736811
-31.	2.	0.00002905239730315958
-31.	2.5	0.00002886242786030259
-31.	3.	0.000028631617327736985
-31.	3.5	0.000028360783016937584
-31.	4.	0.00002805088412161914
-31.	4.5	0.000027703018259598063
-31.	5.	0.000027318417414921968
-31.	5.5	0.000026898443258765436
-31.	6.	0.000026444581829357757
-31.	6.5	0.00002595843755439971
-31.	7.	0.000025441726604038075
-31.	7.5	0.000024896269568449204
-31.	8.	0.000024323983461346283
-31.	8.5	0.000023726873059131225
-31.	9.	0.00002310702159478647
-31.	9.5	0.00002246658083574036
-31.	10.	0.000021807760585597677
-31.	10.5	0.000021132817660551493
-31.	11.	0.000020444044402206365
-31.	11.5	0.00001974375679916643
-31.	12.	0.000019034282299794795
-31.	12.5	0.00001831794740776214
-31.	13.	0.00001759706516011778
-31.	13.5	0.00001687392259440275
-31.	14.	0.000016150768316580496
-31.	14.5	0.000015429800285116748
-31.	15.	0.000014713153928266332
-31.	15.5	0.000014002890711432737
-31.	16.	0.00001330098726931214
-31.	16.5	0.000012609325213410008
-31.	17.	0.00001192968171947951
-31.	17.5	0.000011263720991546797
-31.	18.	0.00001061298668959602
-31.	18.5	9.978895396840763e-6
-31.	19.	9.362731190005112e-6
-31.	19.5	8.76564136239946e-6
-31.	20.	8.188633335048394e-6
-31.	20.5	7.632572775974485e-6
-31.	21.	7.098182932237717e-6
-31.	21.5	6.5860451637572e-6
-31.	22.	6.096648635365357e-6
-31.	22.5	5.630198879072385e-6
-31.	23.	5.1868733809631474e-6
-31.	23.5	4.766803012991566e-6
-31.	24.	4.369861483174114e-6
-31.	24.5	3.995852218500029e-6
-31.	25.	3.644470174187131e-6
-31.	25.5	3.3153099083797933e-6
-31.	26.	3.0078741773357108e-6
-31.	26.5	2.7215829357087522e-6
-31.	27.	2.455782624431242e-6
-31.	27.5	2.2097556295602546e-6
-31.	28.	1.9827297974458977e-6
-31.	28.5	1.773887895409832e-6
-31.	29.	1.5823762907725799e-6
-31.	29.5	1.4073165455924477e-6
-31.	30.	1.2478111693225359e-6
-31.	30.5	1.1029505822323815e-6
-31.	31.	9.718262632097527e-7
-31.	31.5	8.535330614150507e-7
-31.	32.	7.471801083791552e-7
-31.	32.5	6.518920343730292e-7
-31.	33.	5.668166129664759e-7
-31.	33.5	4.911301442800514e-7
-31.	34.	4.240402552438855e-7
-31.	34.5	3.647894482257228e-7
-31.	35.	3.126576949798646e-7
-31.	35.5	2.669643949393208e-7
-31.	36.	2.2706973008123513e-7
-31.	36.5	1.9237545488410946e-7
-31.	37.	1.623251650353543e-7
-31.	37.5	1.3640409252061143e-7
-31.	38.	1.1413847754018857e-7
-31.	38.5	9.509456938631556e-8
-31.	39.	7.887730903383596e-8
-31.	39.5	6.512874582226191e-8
-31.	40.	5.352623933137433e-8
-31.	40.5	4.3780495481211985e-8
-31.	41.	3.5633483135274276e-8
-31.	41.5	2.8856274173797646e-8
-31.	42.	2.324684625498862e-8
-31.	42.5	1.8627883417935544e-8
-31.	43.	1.4844605419378861e-8
-31.	43.5	1.1762652348460377e-8
-31.	44.	9.266046732591265e-9
-31.	44.5	7.255251107677636e-9
-31.	45.	5.645335032206731e-9
-31.	45.5	4.36426164336436e-9
-31.	46.	3.3513004708141443e-9
-31.	46.5	2.555570006961147e-9
-31.	47.	1.9347107821599568e-9
-31.	47.5	1.4536872927592707e-9
-31.	48.	1.0837151172610251e-9
-31.	48.5	8.013079196745979e-10
-31.	49.	5.874377589872013e-10
-31.	49.5	4.2680119484104966e-10
-31.	50.	3.071830271678735e-10
-31.	50.5	2.1890917291915923e-10
-31.	51.	1.5438005605517868e-10
-31.	51.5	1.0767597600002041e-10
-31.	52.	7.422618201531878e-11
-31.	52.5	5.0533769902306264e-11
-31.	53.	3.394901089919557e-11
-31.	53.5	2.2484286047454585e-11
-31.	54.	1.4664406536021643e-11
-31.	54.5	9.406727935302777e-12
-31.	55.	5.926093792528821e-12
-30.5	-55.	8.33273408908033e-12
-30.5	-54.5	1.3117722251016501e-11
-30.5	-54.	2.02951854336678e-11
-30.5	-53.5	3.090149719302165e-11
-30.5	-53.	4.6358201309915874e-11
-30.5	-52.5	6.85926406715441e-11
-30.5	-52.	1.0018972290054983e-10
-30.5	-51.5	1.4457981432700517e-10
-30.5	-51.	2.062711655718454e-10
-30.5	-50.5	2.911326179674999e-10
-30.5	-50.	4.067357060336509e-10
[truncated: 42,421 more rows]
