# Supplementary material for: Myosin V executes steps of variable length via structurally constrained diffusion
Source: eLife. 2020 Jan 15;9:e51569. doi: 10.7554/eLife.51569 (PMC7054003; doi:10.7554/eLife.51569)
Supplement: Source data 1. [file elife-51569-data1.zip › myosin_elife_source_data/Figure 3/theory_diffusion_contours/theoryConstDiffxz_12kbT.txt]

-35.	-15.	1.9280734583905953e-13
-35.	-14.5	2.719485761705952e-13
-35.	-14.	3.831090452729302e-13
-35.	-13.5	5.390366716922935e-13
-35.	-13.	7.574621861015968e-13
-35.	-12.5	1.0630049108382917e-12
-35.	-12.	1.4897883935042033e-12
-35.	-11.5	2.0850216226670175e-12
-35.	-11.	2.913889757766845e-12
-35.	-10.5	4.0662151802935864e-12
-35.	-10.	5.665503780507115e-12
-35.	-9.5	7.881193505066023e-12
-35.	-9.	1.0945185825828745e-11
-35.	-8.5	1.517408241805831e-11
-35.	-8.	2.099898948303896e-11
-35.	-7.5	2.9005314875742274e-11
-35.	-7.	3.99856976212697e-11
-35.	-6.5	5.5010108931909915e-11
-35.	-6.	7.551828672588048e-11
-35.	-5.5	1.0344105427400188e-10
-35.	-5.	1.413587735166124e-10
-35.	-4.5	1.9270724174832326e-10
-35.	-4.	2.6204380237791123e-10
-35.	-3.5	3.553893467256487e-10
-35.	-3.	4.806652642447548e-10
-35.	-2.5	6.482482658731337e-10
-35.	-2.	8.716703466939158e-10
-35.	-1.5	1.1684959217775304e-9
-35.	-1.	1.5614132689730044e-9
-35.	-0.5	2.0795826928237115e-9
-35.	0.	2.760289063871276e-9
-35.	0.5	3.650951287104063e-9
-35.	1.	4.811545424710007e-9
-35.	1.5	6.317501163267618e-9
-35.	2.	8.263132507126469e-9
-35.	2.5	1.0765662352403738e-8
-35.	3.	1.3969896244689255e-8
-35.	3.5	1.805359241327842e-8
-35.	4.	2.3233562381329522e-8
-35.	4.5	2.97725184124339e-8
-35.	5.	3.7986660229520106e-8
-35.	5.5	4.825396348045812e-8
-35.	6.	6.102309623259184e-8
-35.	6.5	7.682284758734755e-8
-35.	7.	9.627190492874035e-8
-35.	7.5	1.2008876439615662e-7
-35.	8.	1.4910150438889697e-7
-35.	8.5	1.8425709620279174e-7
-35.	9.	2.266298716034472e-7
-35.	9.5	2.7742871695588543e-7
-35.	10.	3.3800252038000653e-7
-35.	10.5	4.0984336535551725e-7
-35.	11.	4.94586944287741e-7
-35.	11.5	5.940096616185874e-7
-35.	12.	7.100219106208287e-7
-35.	12.5	8.446570430321485e-7
-35.	13.	1.0000556074943326e-6
-35.	13.5	1.1784445119140356e-6
-35.	14.	1.3821108660479257e-6
-35.	14.5	1.6133703826282903e-6
-35.	15.	1.8745303560744108e-6
-35.	15.5	2.167847394308243e-6
-35.	16.	2.4954802476582116e-6
-35.	16.5	2.859438254875661e-6
-35.	17.	3.261526104964397e-6
-35.	17.5	3.7032857895318204e-6
-35.	18.	4.185936788212955e-6
-35.	18.5	4.710315683876369e-6
-35.	19.	5.276816539414556e-6
-35.	19.5	5.885333478866744e-6
-35.	20.	6.5352069977644316e-6
-35.	20.5	7.225175576825454e-6
-35.	21.	7.95333418599367e-6
-35.	21.5	8.717101239602662e-6
-35.	22.	9.513195496203197e-6
-35.	22.5	0.000010337624287255476
-35.	23.	0.000011185684307260575
-35.	23.5	0.000012051976004731064
-35.	24.	0.000012930432380377616
-35.	24.5	0.000013814362728699389
-35.	25.	0.00001469651155549735
-35.	25.5	0.000015569132571386892
-35.	26.	0.000016424077305893407
-35.	26.5	0.000017252897514957072
-35.	27.	0.000018046960174186646
-35.	27.5	0.000018797573470081728
-35.	28.	0.00001949612183051187
-35.	28.5	0.000020134207684875696
-35.	29.	0.000020703797323862964
-35.	29.5	0.000021197367949876064
-35.	30.	0.00002160805278300856
-35.	30.5	0.000021929780924888858
-35.	31.	0.000022157408593887072
-35.	31.5	0.000022286838339306232
-35.	32.	0.00002231512292688019
-35.	32.5	0.00002224055076885372
-35.	33.	0.000022062710052336152
-35.	33.5	0.000021782529099921315
-35.	34.	0.00002140229097362189
-35.	34.5	0.000020925620900709127
-35.	35.	0.000020357445747410596
-35.	35.5	0.000019703925479502642
-35.	36.	0.000018972357309425795
-35.	36.5	0.000018171054015983973
-35.	37.	0.00001730919871013408
-35.	37.5	0.00001639667908161794
-35.	38.	0.000015443904867424975
-35.	38.5	0.000014461612905071353
-35.	39.	0.000013460664642935191
-35.	39.5	0.000012451841350113285
-35.	40.	0.000011445642476640524
-35.	40.5	0.000010452092643745266
-35.	41.	9.480562581626696e-6
-35.	41.5	8.539608975124445e-6
-35.	42.	7.636837629980269e-6
-35.	42.5	6.778793647585464e-6
-35.	43.	5.970881416311895e-6
-35.	43.5	5.21731622375415e-6
-35.	44.	4.521108204874019e-6
-35.	44.5	3.884078210847228e-6
-35.	45.	3.306904061238483e-6
-35.	45.5	2.7891945786657738e-6
-35.	46.	2.329587850179446e-6
-35.	46.5	1.92586935924757e-6
-35.	47.	1.5751050260071318e-6
-35.	47.5	1.2737838115936344e-6
-35.	48.	1.0179644037724817e-6
-35.	48.5	8.034206116110227e-7
-35.	49.	6.25780448555368e-7
-35.	49.5	4.806544542341522e-7
-35.	50.	3.6374956106498083e-7
-35.	50.5	2.709657069459929e-7
-35.	51.	1.9847337663226178e-7
-35.	51.5	1.4277126395951848e-7
-35.	52.	1.0072422641191386e-7
-35.	52.5	6.958259760563107e-8
-35.	53.	4.6984684349575194e-8
-35.	53.5	3.094486596762491e-8
-35.	54.	1.983011060906565e-8
-35.	54.5	1.2327917040300815e-8
-35.	55.	7.408686470426915e-9
-35.	55.5	4.285346733729345e-9
-35.	56.	2.3727217160113395e-9
-35.	56.5	1.248701858690101e-9
-35.	57.	6.187711814406117e-10
-35.	57.5	2.84927403005775e-10
-35.	58.	1.195357735862764e-10
-35.	58.5	4.4219415688877224e-11
-35.	59.	1.3533178246050453e-11
-35.	59.5	2.9118720999649302e-12
-35.	60.	2.2190532713746185e-13
-35.	60.5	5.263986716382133e-21
-35.	61.	0.
-35.	61.5	0.
-35.	62.	0.
-35.	62.5	0.
-35.	63.	0.
-35.	63.5	0.
-35.	64.	0.
-35.	64.5	0.
-35.	65.	0.
-35.	65.5	0.
-35.	66.	0.
-35.	66.5	0.
-35.	67.	0.
-35.	67.5	0.
-35.	68.	0.
-35.	68.5	0.
-35.	69.	0.
-35.	69.5	0.
-35.	70.	0.
-35.	70.5	0.
-35.	71.	0.
-35.	71.5	0.
-35.	72.	0.
-35.	72.5	0.
-35.	73.	0.
-35.	73.5	0.
-35.	74.	0.
-35.	74.5	0.
-35.	75.	0.
-34.5	-15.	2.2101083694042907e-13
-34.5	-14.5	3.1158372609134143e-13
-34.5	-14.	4.3875127149060966e-13
-34.5	-13.5	6.170683127912138e-13
-34.5	-13.	8.667757314523635e-13
-34.5	-12.5	1.2159754004242465e-12
-34.5	-12.	1.703615984352143e-12
-34.5	-11.5	2.3835822724126993e-12
-34.5	-11.	3.3302820025648736e-12
-34.5	-10.5	4.646258501646028e-12
-34.5	-10.	6.472534856484116e-12
-34.5	-9.5	9.00262832464451e-12
-34.5	-9.	1.2501477989415313e-11
-34.5	-8.5	1.7330923770281607e-11
-34.5	-8.	2.3983884471971852e-11
-34.5	-7.5	3.313003550603545e-11
-34.5	-7.	4.567661704511856e-11
-34.5	-6.5	6.284905063748083e-11
-34.5	-6.	8.629735198324374e-11
-34.5	-5.5	1.1823595026364487e-10
-34.5	-5.	1.6162651468223314e-10
-34.5	-4.5	2.2041580326006508e-10
-34.5	-4.	2.9984344273254906e-10
-34.5	-3.5	4.068379711073057e-10
-34.5	-3.	5.505234634910091e-10
-34.5	-2.5	7.428636345159907e-10
-34.5	-2.	9.994754544183209e-10
-34.5	-1.5	1.3406499761455454e-9
-34.5	-1.	1.7926241385315168e-9
-34.5	-0.5	2.3891536074020217e-9
-34.5	0.	3.1734429814942987e-9
-34.5	0.5	4.200495567001117e-9
-34.5	1.	5.539949952372055e-9
-34.5	1.5	7.2794742236145845e-9
-34.5	2.	9.528790173393201e-9
-34.5	2.5	1.2424398504386685e-8
-34.5	3.	1.613507096785272e-8
-34.5	3.5	2.086816573723294e-8
-34.5	4.	2.687680723441053e-8
-34.5	4.5	3.446795032115915e-8
-34.5	5.	4.4011320609494825e-8
-34.5	5.5	5.5949187232397594e-8
-34.5	6.	7.080688166498002e-8
-34.5	6.5	8.920392640214547e-8
-34.5	7.	1.1186558124939135e-7
-34.5	7.5	1.39634553942068e-7
-34.5	8.	1.7348255758057412e-7
-34.5	8.5	2.1452133227727526e-7
-34.5	9.	2.6401268525550685e-7
-34.5	9.5	3.2337704559436006e-7
-34.5	10.	3.941999803374061e-7
-34.5	10.5	4.782360813172458e-7
-34.5	11.	5.774096102924285e-7
-34.5	11.5	6.93811287065015e-7
-34.5	12.	8.296906239185895e-7
-34.5	12.5	9.874432521175301e-7
-34.5	13.	1.1695927536726209e-6
-34.5	13.5	1.378766604519081e-6
-34.5	14.	1.6176659530841212e-6
-34.5	14.5	1.8890290993259065e-6
-34.5	15.	2.1955887010774347e-6
-34.5	15.5	2.5400229133600418e-6
-34.5	16.	2.9249008578467612e-6
-34.5	16.5	3.3526230187789406e-6
-34.5	17.	3.825357362788397e-6
-34.5	17.5	4.344972177349509e-6
-34.5	18.	4.912966809952567e-6
-34.5	18.5	5.530401661582542e-6
-34.5	19.	6.1978289379682565e-6
-34.5	19.5	6.9152257849844215e-6
-34.5	20.	7.681931525705025e-6
-34.5	20.5	8.496590771704908e-6
-34.5	21.	9.35710419677512e-6
-34.5	21.5	0.000010260588734509969
-34.5	22.	0.000011203348890307864
-34.5	22.5	0.000012180860742120406
-34.5	23.	0.000013187770042578097
-34.5	23.5	0.000014217905628612073
-34.5	24.	0.000015264309095004747
-34.5	24.5	0.00001631928139801679
-34.5	25.	0.000017374446727919224
-34.5	25.5	0.000018420833629485896
-34.5	26.	0.000019448972962892228
-34.5	26.5	0.00002044901189069236
-34.5	27.	0.000021410842657346332
-34.5	27.5	0.000022324244504898582
-34.5	28.	0.00002317903665162353
-34.5	28.5	0.000023965239860432072
-34.5	29.	0.0000246732437517561
-34.5	29.5	0.000025293976683927334
-34.5	30.	0.000025819074744229057
-34.5	30.5	0.000026241046178792962
-34.5	31.	0.00002655342745065482
-34.5	31.5	0.000026750927063765425
-34.5	32.	0.000026829553336190805
-34.5	32.5	0.000026786722455952563
-34.5	33.	0.000026621343413392546
-34.5	33.5	0.000026333876777119535
-34.5	34.	0.00002592636476559919
-34.5	34.5	0.00002540243065858198
-34.5	35.	0.00002476724628270047
-34.5	35.5	0.00002402746708057454
-34.5	36.	0.000023191135114512
-34.5	36.5	0.000022267551242385182
-34.5	37.	0.000021267118608265372
-34.5	37.5	0.00002020116048444616
-34.5	38.	0.000019081716352573115
-34.5	38.5	0.000017921320886331158
-34.5	39.	0.000016732771163028266
-34.5	39.5	0.000015528887954372084
-34.5	40.	0.000014322277298671363
-34.5	40.5	0.000013125098713269162
-34.5	41.	0.000011948846349099832
-34.5	41.5	0.000010804149108667057
-34.5	42.	9.700595243269895e-6
-34.5	42.5	8.646586223702978e-6
-34.5	43.	7.64922376030158e-6
-34.5	43.5	6.714232762464003e-6
-34.5	44.	5.845921814127483e-6
-34.5	44.5	5.047181447604933e-6
-34.5	45.	4.319519177866055e-6
-34.5	45.5	3.663128970840759e-6
-34.5	46.	3.0769916217814687e-6
-34.5	46.5	2.559001470093501e-6
-34.5	47.	2.1061140267186303e-6
-34.5	47.5	1.714508481692942e-6
-34.5	48.	1.3797587236742003e-6
-34.5	48.5	1.097006456675931e-6
-34.5	49.	8.611302428553572e-7
-34.5	49.5	6.669048185277206e-7
-34.5	50.	5.091457922900543e-7
-34.5	50.5	3.8283579361637697e-7
-34.5	51.	2.832292403102544e-7
-34.5	51.5	2.0593406855248394e-7
-34.5	52.	1.4696995107509842e-7
-34.5	52.5	1.0280364938696403e-7
-34.5	53.	7.036314292378119e-8
-34.5	53.5	4.7032999620309284e-8
-34.5	54.	3.0634060630897225e-8
-34.5	54.5	1.9390885025180666e-8
-34.5	55.	1.1890534076299819e-8
-34.5	55.5	7.0361823360318315e-9
-34.5	56.	3.998752694629765e-9
-34.5	56.5	2.16932618133112e-9
-34.5	57.	1.114523906987446e-9
-34.5	57.5	5.364515089420809e-10
-34.5	58.	2.38187793447684e-10
-34.5	58.5	9.523531845169035e-11
-34.5	59.	3.286876032115827e-11
-34.5	59.5	8.941443781622335e-12
-34.5	60.	1.4554744533444752e-12
-34.5	60.5	2.5702240658873258e-14
-34.5	61.	0.
-34.5	61.5	0.
-34.5	62.	0.
-34.5	62.5	0.
-34.5	63.	0.
-34.5	63.5	0.
-34.5	64.	0.
-34.5	64.5	0.
-34.5	65.	0.
-34.5	65.5	0.
-34.5	66.	0.
-34.5	66.5	0.
-34.5	67.	0.
-34.5	67.5	0.
-34.5	68.	0.
-34.5	68.5	0.
-34.5	69.	0.
-34.5	69.5	0.
-34.5	70.	0.
-34.5	70.5	0.
-34.5	71.	0.
-34.5	71.5	0.
-34.5	72.	0.
-34.5	72.5	0.
-34.5	73.	0.
-34.5	73.5	0.
-34.5	74.	0.
-34.5	74.5	0.
-34.5	75.	0.
-34.	-15.	2.5319270750263655e-13
-34.	-14.5	3.567639277722613e-13
-34.	-14.	5.021129865527858e-13
-34.	-13.5	7.05833859305007e-13
-34.	-13.	9.90997173255819e-13
-34.	-12.5	1.3896267107739939e-12
-34.	-12.	1.9460995790762517e-12
-34.	-11.5	2.721803926257678e-12
-34.	-11.	3.801503931813175e-12
-34.	-10.5	5.3020156592991345e-12
-34.	-10.	7.38400073240533e-12
-34.	-9.5	1.0267952250414572e-11
-34.	-9.	1.4255797128973482e-11
-34.	-8.5	1.9759993920919337e-11
-34.	-8.	2.734259256963305e-11
-34.	-7.5	3.776747665603768e-11
-34.	-7.	5.2069968802682394e-11
-34.	-6.5	7.164919339379515e-11
-34.	-6.	9.83901109578925e-11
-34.	-5.5	1.3482402553083382e-10
-34.	-5.	1.8433868503370644e-10
-34.	-4.5	2.5145191282564786e-10
-34.	-4.	3.4216609273954063e-10
-34.	-3.5	4.6442484024442235e-10
-34.	-3.	6.286978752525888e-10
-34.	-2.5	8.48725490473851e-10
-34.	-2.	1.1424600708595435e-9
-34.	-1.5	1.5332488030623966e-9
-34.	-1.	2.0513088923662224e-9
-34.	-0.5	2.735554069632759e-9
-34.	0.	3.635838615111885e-9
-34.	0.5	4.815692128216135e-9
-34.	1.	6.355624286070297e-9
-34.	1.5	8.357083181861016e-9
-34.	2.	1.0947152712946443e-8
-34.	2.5	1.4284072982806575e-8
-34.	3.	1.856366179182231e-8
-34.	3.5	2.4026703982679006e-8
-34.	4.	3.096735766199225e-8
-34.	4.5	3.974260122335448e-8
-34.	5.	5.0782711917346286e-8
-34.	5.5	6.460272500287464e-8
-34.	6.	8.181477220451322e-8
-34.	6.5	1.0314113969914572e-7
-34.	7.	1.294278201197073e-7
-34.	7.5	1.616582616570427e-7
-34.	8.	2.0096694244716016e-7
-34.	8.5	2.486523228406603e-7
-34.	9.	3.0618865518934443e-7
-34.	9.5	3.752360642116983e-7
-34.	10.	4.576482548273714e-7
-34.	10.5	5.554771627118302e-7
-34.	11.	6.709738396675631e-7
-34.	11.5	8.065848648721322e-7
-34.	12.	9.649435971622273e-7
-34.	12.5	1.1488556349880986e-6
-34.	13.	1.3612779307962802e-6
-34.	13.5	1.6052911155557442e-6
-34.	14.	1.884064725960295e-6
-34.	14.5	2.200815189377459e-6
-34.	15.	2.558756606612534e-6
-34.	15.5	2.9610445757449737e-6
-34.	16.	3.410713516541224e-6
-34.	16.5	3.910608178449973e-6
-34.	17.	4.463310239675961e-6
-34.	17.5	5.071061123797073e-6
-34.	18.	5.735682367298808e-6
-34.	18.5	6.458495059882012e-6
-34.	19.	7.2402400434366694e-6
-34.	19.5	8.081000689641597e-6
-34.	20.	8.980130175335784e-6
-34.	20.5	9.936185234898264e-6
-34.	21.	0.00001094686838641057
-34.	21.5	0.000012008980600695022
-34.	22.	0.000013118386307570289
-34.	22.5	0.000014269992510815545
-34.	23.	0.000015457743612193107
-34.	23.5	0.00001667463332609956
-34.	24.	0.000017912734801515252
-34.	24.5	0.000019163249759317018
-34.	25.	0.00002041657710405484
-34.	25.5	0.000021662401084300328
-34.	26.	0.000022889798660011115
-34.	26.5	0.000024087365295459363
-34.	27.	0.000025243357939698933
-34.	27.5	0.000026345853491979652
-34.	28.	0.000027382920586775247
-34.	28.5	0.000028342802083045442
-34.	29.	0.000029214105216864242
-34.	29.5	0.000029985995988252784
-34.	30.	0.000030648394015258987
-34.	30.5	0.00003119216381431667
-34.	31.	0.000031609298269619366
-34.	31.5	0.00003189308994776651
-34.	32.	0.00003203828590986141
-34.	32.5	0.00003204122178122434
-34.	33.	0.00003189993106710287
-34.	33.5	0.00003161422605623273
-34.	34.	0.00003118574713445271
-34.	34.5	0.00003061797793534739
-34.	35.	0.000029916224477204917
-34.	35.5	0.000029087557263406496
-34.	36.	0.000028140716240039925
-34.	36.5	0.000027085979487750892
-34.	37.	0.00002593499754790222
-34.	37.5	0.000024700596314688713
-34.	38.	0.00002339655243014614
-34.	38.5	0.000022037346060679007
-34.	39.	0.0000206378967733128
-34.	39.5	0.000019213288929298012
-34.	40.	0.000017778493536078076
-34.	40.5	0.000016348093814236473
-34.	41.	0.000014936021818103836
-34.	41.5	0.000013555313279465733
-34.	42.	0.000012217887414917287
-34.	42.5	0.000010934357751562021
-34.	43.	9.713879097361065e-6
-34.	43.5	8.564034637995375e-6
-34.	44.	7.490765820208598e-6
-34.	44.5	6.498346231145533e-6
-34.	45.	5.589399162736224e-6
-34.	45.5	4.7649570243436845e-6
-34.	46.	4.024559304122114e-6
-34.	46.5	3.3663844480872257e-6
-34.	47.	2.787409890138756e-6
-34.	47.5	2.283593582696655e-6
-34.	48.	1.8500697911292323e-6
-34.	48.5	1.4813516558475877e-6
-34.	49.	1.1715331065898006e-6
-34.	49.5	9.144831280026996e-7
-34.	50.	7.040260990520712e-7
-34.	50.5	5.341029178967476e-7
-34.	51.	3.9890881976655817e-7
-34.	51.5	2.9300512704202465e-7
-34.	52.	2.114035595187735e-7
-34.	52.5	1.496230978346026e-7
-34.	53.	1.037206566482749e-7
-34.	53.5	7.029791759078253e-8
-34.	54.	4.6487540145606424e-8
-34.	54.5	2.9922573856525674e-8
-34.	55.	1.8693219966804552e-8
-34.	55.5	1.1295137853409675e-8
-34.	56.	6.573284283386373e-9
-34.	56.5	3.664851527570353e-9
-34.	57.	1.944286638728088e-9
-34.	57.5	9.726894693849439e-10
-34.	58.	4.531641253503302e-10
-34.	58.5	1.9299672044075463e-10
-34.	59.	7.290281887460231e-11
-34.	59.5	2.3067848689187967e-11
-34.	60.	5.319373497734067e-12
-34.	60.5	5.23411492381582e-13
-34.	61.	1.9554875673636096e-17
-34.	61.5	0.
-34.	62.	0.
-34.	62.5	0.
-34.	63.	0.
-34.	63.5	0.
-34.	64.	0.
-34.	64.5	0.
-34.	65.	0.
-34.	65.5	0.
-34.	66.	0.
-34.	66.5	0.
-34.	67.	0.
-34.	67.5	0.
-34.	68.	0.
-34.	68.5	0.
-34.	69.	0.
-34.	69.5	0.
-34.	70.	0.
-34.	70.5	0.
-34.	71.	0.
-34.	71.5	0.
-34.	72.	0.
-34.	72.5	0.
-34.	73.	0.
-34.	73.5	0.
-34.	74.	0.
-34.	74.5	0.
-34.	75.	0.
-33.5	-15.	2.899528679713063e-13
-33.5	-14.5	4.083174061355698e-13
-33.5	-14.	5.743356179791821e-13
-33.5	-13.5	8.069035661139972e-13
-33.5	-13.	1.1322827526298193e-12
-33.5	-12.5	1.5869142243157407e-12
-33.5	-12.	2.2212821761859072e-12
-33.5	-11.5	3.1052067519248877e-12
-33.5	-11.	4.3350777679235305e-12
-33.5	-10.5	6.043716600255461e-12
-33.5	-10.	8.413785711799936e-12
-33.5	-9.5	1.1695971051164862e-11
-33.5	-9.	1.623356294945842e-11
-33.5	-8.5	2.2495582396561448e-11
-33.5	-8.	3.112127397961716e-11
-33.5	-7.5	4.297965339525188e-11
-33.5	-7.	5.924890302534809e-11
-33.5	-6.5	8.152180840393265e-11
-33.5	-6.	1.1194518452772232e-10
-33.5	-5.5	1.534034245812976e-10
-33.5	-5.	2.097589916997829e-10
-33.5	-4.5	2.8616594735806164e-10
-33.5	-4.	3.894765475670981e-10
-33.5	-3.5	5.287656129032167e-10
-33.5	-3.	7.160028473645543e-10
-33.5	-2.5	9.669095739306401e-10
-33.5	-2.	1.302043460116191e-9
-33.5	-1.5	1.7481626554590247e-9
-33.5	-1.	2.3399292085877047e-9
-33.5	-0.5	3.122020430941611e-9
-33.5	0.	4.151725666659852e-9
-33.5	0.5	5.5021142173608e-9
-33.5	1.	7.265867311042054e-9
-33.5	1.5	9.55987219532213e-9
-33.5	2.	1.253067872511938e-8
-33.5	2.5	1.6360917119782433e-8
-33.5	3.	2.1276768703932873e-8
-33.5	3.5	2.7556568196403423e-8
-33.5	4.	3.5540595280044114e-8
-33.5	4.5	4.5642083701882995e-8
-33.5	5.	5.8359437177595635e-8
-33.5	5.5	7.428959241112219e-8
-33.5	6.	9.414241055647386e-8
-33.5	6.5	1.1875590998164878e-7
-33.5	7.	1.4911207644027026e-7
-33.5	7.5	1.8635290362653748e-7
-33.5	8.	2.3179623022742555e-7
-33.5	8.5	2.8695085233086545e-7
-33.5	9.	3.5353030634878616e-7
-33.5	9.5	4.334646418794037e-7
-33.5	10.	5.289094408548727e-7
-33.5	10.5	6.42251293600781e-7
-33.5	11.	7.761089186001226e-7
-33.5	11.5	9.333291147811935e-7
-33.5	12.	1.116976766321769e-6
-33.5	12.5	1.3303181825456204e-6
-33.5	13.	1.576797150609826e-6
-33.5	13.5	1.8600032061813652e-6
-33.5	14.	2.183631785687695e-6
-33.5	14.5	2.551436110193956e-6
-33.5	15.	2.9671708614836065e-6
-33.5	15.5	3.4345279404034422e-6
-33.5	16.	3.957064840013561e-6
-33.5	16.5	4.538126414960024e-6
-33.5	17.	5.180761076781651e-6
-33.5	17.5	5.887632685463451e-6
-33.5	18.	6.660929633453978e-6
-33.5	18.5	7.50227282288724e-6
-33.5	19.	8.412624413698288e-6
-33.5	19.5	9.392199364127072e-6
-33.5	20.	0.000010440381890922314
-33.5	20.5	0.000011555649040313792
-33.5	21.	0.000012735503579251623
-33.5	21.5	0.000013976418387048175
-33.5	22.	0.000015273794448728463
-33.5	22.5	0.0000166219344221977
-33.5	23.	0.000018014033571624573
-33.5	23.5	0.00001944218962983027
-33.5	24.	0.00002089743287434171
-33.5	24.5	0.000022369777377292365
-33.5	25.	0.000023848294021558188
-33.5	25.5	0.000025321205468339063
-33.5	26.	0.000026776002819773805
-33.5	26.5	0.000028199583250116964
-33.5	27.	0.00002957840738767604
-33.5	27.5	0.00003089867472549916
-33.5	28.	0.00003214651483135947
-33.5	28.5	0.00003330819162780184
-33.5	29.	0.00003437031753301183
-33.5	29.5	0.00003532007380621385
-33.5	30.	0.00003614543304129123
-33.5	30.5	0.00003683537941404013
-33.5	31.	0.000037380122026878834
-33.5	31.5	0.00003777129652474271
-33.5	32.	0.00003800215009116228
-33.5	32.5	0.00003806770498730908
-33.5	33.	0.000037964895979127606
-33.5	33.5	0.00003769267731725051
-33.5	34.	0.000037252095395324434
-33.5	34.5	0.000036646323815297745
-33.5	35.	0.00003588065832876843
-33.5	35.5	0.000034962469992117106
-33.5	36.	0.000033901115854413485
-33.5	36.5	0.000032707807570137915
-33.5	37.	0.00003139543946642221
-33.5	37.5	0.000029978378764671405
-33.5	38.	0.000028472221821913978
-33.5	38.5	0.000026893521377230003
-33.5	39.	0.00002525949081985894
-33.5	39.5	0.00002358769239400977
-33.5	40.	0.00002189571697804371
-33.5	40.5	0.000020200863582805038
-33.5	41.	0.000018519826971165578
-33.5	41.5	0.000016868401781660244
-33.5	42.	0.000015261211226535613
-33.5	42.5	0.000013711467823391003
-33.5	43.	0.000012230772717447355
-33.5	43.5	0.000010828958979998769
-33.5	44.	9.513982863299048e-6
-33.5	44.5	8.291865401828255e-6
-33.5	45.	7.1666850357599965e-6
-33.5	45.5	6.1406201644603785e-6
-33.5	46.	5.2140387934195295e-6
-33.5	46.5	4.385630796455115e-6
-33.5	47.	3.65257685447668e-6
-33.5	47.5	3.0107469243693837e-6
-33.5	48.	2.45492019777208e-6
-33.5	48.5	1.9790179759177815e-6
-33.5	49.	1.5763407410916387e-6
-33.5	49.5	1.239800954530621e-6
-33.5	50.	9.621437394398323e-7
-33.5	50.5	7.361485789403576e-7
-33.5	51.	5.548064146476475e-7
-33.5	51.5	4.114679976800718e-7
-33.5	52.	2.9996093333291115e-7
-33.5	52.5	2.1467447990673373e-7
-33.5	53.	1.506127174858138e-7
-33.5	53.5	1.0341810639537999e-7
-33.5	54.	6.936863275713087e-8
-33.5	54.5	4.5352633030904726e-8
-33.5	55.	2.8825965514911214e-8
-33.5	55.5	1.775644329115329e-8
-33.5	56.	1.056037297218786e-8
-33.5	56.5	6.035691946004637e-9
-33.5	57.	3.2956171048586006e-9
-33.5	57.5	1.705976744345506e-9
-33.5	58.	8.285674825295902e-10
-33.5	58.5	3.720328245759177e-10
-33.5	59.	1.5096287592436854e-10
-33.5	59.5	5.323248621577988e-11
-33.5	60.	1.5032652273681586e-11
-33.5	60.5	2.687345640700696e-12
-33.5	61.	8.354469450673723e-14
-33.5	61.5	0.
-33.5	62.	0.
-33.5	62.5	0.
-33.5	63.	0.
-33.5	63.5	0.
-33.5	64.	0.
-33.5	64.5	0.
-33.5	65.	0.
-33.5	65.5	0.
-33.5	66.	0.
-33.5	66.5	0.
-33.5	67.	0.
-33.5	67.5	0.
-33.5	68.	0.
-33.5	68.5	0.
-33.5	69.	0.
-33.5	69.5	0.
-33.5	70.	0.
-33.5	70.5	0.
-33.5	71.	0.
-33.5	71.5	0.
-33.5	72.	0.
-33.5	72.5	0.
-33.5	73.	0.
-33.5	73.5	0.
-33.5	74.	0.
-33.5	74.5	0.
-33.5	75.	0.
-33.	-15.	3.319891895571758e-13
-33.	-14.5	4.672070588134136e-13
-33.	-14.	6.567453651984842e-13
-33.	-13.5	9.221006629666343e-13
-33.	-13.	1.2931342960034832e-12
-33.	-12.5	1.8112643179703526e-12
-33.	-12.	2.533847098269527e-12
-33.	-11.5	3.5401791606850158e-12
-33.	-11.	4.939699737655558e-12
-33.	-10.5	6.883173997738475e-12
-33.	-10.	9.5779010807199e-12
-33.	-9.5	1.3308339234555022e-11
-33.	-9.	1.8463996750387888e-11
-33.	-8.5	2.5577032277604508e-11
-33.	-8.	3.537277891951091e-11
-33.	-7.5	4.883739790895517e-11
-33.	-7.	6.730813511943822e-11
-33.	-6.5	9.259325947866216e-11
-33.	-6.	1.2713078146658375e-10
-33.	-5.5	1.74197564435715e-10
-33.	-5.	2.3818354232481815e-10
-33.	-4.5	3.2494953953510296e-10
-33.	-4.	4.422917470876571e-10
-33.	-3.5	6.005413307489387e-10
-33.	-3.	8.133340007854182e-10
-33.	-2.5	1.0985916973595325e-9
-33.	-2.	1.4797668303784822e-9
-33.	-1.5	1.9874086801188516e-9
-33.	-1.	2.6611214470196667e-9
-33.	-0.5	3.5519937528376388e-9
-33.	0.	4.725589719172811e-9
-33.	0.5	6.2656015007850416e-9
-33.	1.	8.27827157067033e-9
-33.	1.5	1.0897699197776237e-8
-33.	2.	1.4292148304186397e-8
-33.	2.5	1.8671471958469856e-8
-33.	3.	2.429576076489264e-8
-33.	3.5	3.148530690680337e-8
-33.	4.	4.0631951201769174e-8
-33.	4.5	5.2211845984631694e-8
-33.	5.	6.679962099333149e-8
-33.	5.5	8.508388215252351e-8
-33.	6.	1.0788390425218954e-7
-33.	6.5	1.3616729870847096e-7
-33.	7.	1.710683483628295e-7
-33.	7.5	2.1390660495944947e-7
-33.	8.	2.6620524473034426e-7
-33.	8.5	3.2970857739906325e-7
-33.	9.	4.063980085634034e-7
-33.	9.5	4.985056699930793e-7
-33.	10.	6.085248623064806e-7
-33.	10.5	7.392164051667302e-7
-33.	11.	8.93609966587293e-7
-33.	11.5	1.0749994495893434e-6
-33.	12.	1.2869315547046893e-6
-33.	12.5	1.5331867129434618e-6
-33.	13.	1.8177516966730309e-6
-33.	13.5	2.144783364743255e-6
-33.	14.	2.5185631809685743e-6
-33.	14.5	2.9434423581090794e-6
-33.	15.	3.4237777178319758e-6
-33.	15.5	3.963858614728657e-6
-33.	16.	4.567825542412858e-6
-33.	16.5	5.2395813145784485e-6
-33.	17.	5.982695985942679e-6
-33.	17.5	6.800306939561437e-6
-33.	18.	7.695015810684484e-6
-33.	18.5	8.668784136229055e-6
-33.	19.	9.72282980686235e-6
-33.	19.5	0.000010857526550150257
-33.	20.	0.000012072308783640613
-33.	20.5	0.00001336558424234719
-33.	21.	0.000014734656802970449
-33.	21.5	0.000016175661895201443
-33.	22.	0.00001768351680722577
-33.	22.5	0.000019251888057373145
-33.	23.	0.000020873177816691853
-33.	23.5	0.000022538531128637724
-33.	24.	0.000024237865383249823
-33.	24.5	0.00002595992316599998
-33.	25.	0.00002769234921853776
-33.	25.5	0.000029421791823199692
-33.	26.	0.00003113402845974402
-33.	26.5	0.0000328141150866804
-33.	27.	0.0000344465578773379
-33.	27.5	0.00003601550570030304
-33.	28.	0.000037504961084281046
-33.	28.5	0.000038899006859466305
-33.	29.	0.0000401820451332466
-33.	29.5	0.000041339044751015155
-33.	30.	0.00004235579292772657
-33.	30.5	0.00004321914632834055
-33.	31.	0.00004391727654183027
-33.	31.5	0.00004443990465060654
-33.	32.	0.000044778519461332534
-33.	32.5	0.000044926573400109996
-33.	33.	0.000044879654592859763
-33.	33.5	0.0000446356185375002
-33.	34.	0.0000441946939672192
-33.	34.5	0.0000435595396284234
-33.	35.	0.000042735260206731694
-33.	35.5	0.00004172937514399067
-33.	36.	0.00004055173951681432
-33.	36.5	0.000039214416749048785
-33.	37.	0.00003773150417526965
-33.	37.5	0.000036118913777715084
-33.	38.	0.00003439411174654525
-33.	38.5	0.00003257582181920784
-33.	39.	0.00003068369859139421
-33.	39.5	0.000028737978109724893
-33.	40.	0.000026759114004778022
-33.	40.5	0.000024767408154227357
-33.	41.	0.00002278264533605973
-33.	41.5	0.000020823741504506156
-33.	42.	0.00001890841516949464
-33.	42.5	0.00001705289086911229
-33.	43.	0.000015271642892618397
-33.	43.5	0.000013577186253412176
-33.	44.	0.000011979920457236301
-33.	44.5	0.000010488029907465597
-33.	45.	9.10744289770371e-6
-33.	45.5	7.841849136952487e-6
-33.	46.	6.692773718037335e-6
-33.	46.5	5.659703466796907e-6
-33.	47.	4.740259789230708e-6
-33.	47.5	3.930410554661495e-6
-33.	48.	3.2247122941067737e-6
-33.	48.5	2.6165731193954412e-6
-33.	49.	2.0985263262044216e-6
-33.	49.5	1.6625046566487604e-6
-33.	50.	1.300105662855776e-6
-33.	50.5	1.00283950470525e-6
-33.	51.	7.623517802102452e-7
-33.	51.5	5.706155510782708e-7
-33.	52.	4.200884961253419e-7
-33.	52.5	3.038329966789463e-7
-33.	53.	2.1559882115590211e-7
-33.	53.5	1.4986982349744884e-7
-33.	54.	1.0187760516140671e-7
-33.	54.5	6.758633315244581e-8
-33.	55.	4.3653800203387656e-8
-33.	55.5	2.737432749347751e-8
-33.	56.	1.6609243340174885e-8
-33.	56.5	9.710448845738032e-9
-33.	57.	5.442053648955598e-9
-33.	57.5	2.9043012617827684e-9
-33.	58.	1.4630847363362503e-9
-33.	58.5	6.873682687771442e-10
-33.	59.	2.9585736582984687e-10
-33.	59.5	1.1337771762735243e-10
-33.	60.	3.668098740367827e-11
-33.	60.5	8.837030578905132e-12
-33.	61.	1.005161409812181e-12
-33.	61.5	4.2960928126278544e-16
-33.	62.	0.
-33.	62.5	0.
-33.	63.	0.
-33.	63.5	0.
-33.	64.	0.
-33.	64.5	0.
-33.	65.	0.
-33.	65.5	0.
-33.	66.	0.
-33.	66.5	0.
-33.	67.	0.
-33.	67.5	0.
-33.	68.	0.
-33.	68.5	0.
-33.	69.	0.
-33.	69.5	0.
-33.	70.	0.
-33.	70.5	0.
-33.	71.	0.
-33.	71.5	0.
-33.	72.	0.
-33.	72.5	0.
-33.	73.	0.
-33.	73.5	0.
-33.	74.	0.
-33.	74.5	0.
-33.	75.	0.
-32.5	-15.	3.8011298713894126e-13
-32.5	-14.5	5.345517101882193e-13
-32.5	-14.	7.508823303544567e-13
-32.5	-13.5	1.0535412162092132e-12
-32.5	-13.	1.4764536675023097e-12
-32.5	-12.5	2.0666486123950336e-12
-32.5	-12.	2.889219040285769e-12
-32.5	-11.5	4.034115043853615e-12
-32.5	-11.	5.625426040261973e-12
-32.5	-10.5	7.834034641978758e-12
-32.5	-10.	1.0894824037786085e-11
-32.5	-9.5	1.513001563435495e-11
-32.5	-9.	2.098073187771274e-11
-32.5	-8.5	2.904955526476291e-11
-32.5	-8.	4.015773148169144e-11
-32.5	-7.5	5.542179436336818e-11
-32.5	-7.	7.635583580709208e-11
-32.5	-6.5	1.0500747865531666e-10
-32.5	-6.	1.441379205261104e-10
-32.5	-5.5	1.974592981975743e-10
-32.5	-5.	2.699461813952018e-10
-32.5	-4.5	3.682423535035852e-10
-32.5	-4.	5.01189286821316e-10
-32.5	-3.5	6.805089751790298e-10
-32.5	-3.	9.216811305596563e-10
-32.5	-2.5	1.2450632305101404e-9
-32.5	-2.	1.6773115118706207e-9
-32.5	-1.5	2.253171656910099e-9
-32.5	-1.	3.0177194177181227e-9
-32.5	-0.5	4.0291434462670185e-9
-32.5	0.	5.362174649853601e-9
-32.5	0.5	7.1122777938228736e-9
-32.5	1.	9.400730935457919e-9
-32.5	1.5	1.2380725486726102e-8
-32.5	2.	1.6244622950587416e-8
-32.5	2.5	2.1232502154303637e-8
-32.5	3.	2.7642121481756298e-8
-32.5	3.5	3.584040250291006e-8
-32.5	4.	4.62765128876997e-8
-32.5	4.5	5.949658614098237e-8
-32.5	5.	7.616006241802899e-8
-32.5	5.5	9.70575679008496e-8
-32.5	6.	1.2313017003378968e-7
-32.5	6.5	1.554897532527565e-7
-32.5	7.	1.9544015655011337e-7
-32.5	7.5	2.44498603145816e-7
-32.5	8.	3.0441683752535253e-7
-32.5	8.5	3.7720127091017927e-7
-32.5	9.	4.6513132835470207e-7
-32.5	9.5	5.707750951402673e-7
-32.5	10.	6.970012832120955e-7
-32.5	10.5	8.469864861844879e-7
-32.5	11.	1.0242166695595407e-6
-32.5	11.5	1.232481855977504e-6
-32.5	12.	1.4758630171423288e-6
-32.5	12.5	1.7587102765691265e-6
-32.5	13.	2.0856116609507245e-6
-32.5	13.5	2.4613518113918727e-6
-32.5	14.	2.890860275977431e-6
-32.5	14.5	3.379149247472094e-6
-32.5	15.	3.93124087835044e-6
-32.5	15.5	4.552084592673473e-6
-32.5	16.	5.2464651126290975e-6
-32.5	16.5	6.018902218483258e-6
-32.5	17.	6.87354355581078e-6
-32.5	17.5	7.814052085002574e-6
-32.5	18.	8.843490027501732e-6
-32.5	18.5	9.964201394059342e-6
-32.5	19.	0.000011177695376442305
-32.5	19.5	0.000012484533040342842
-32.5	20.	0.000013884219869561093
-32.5	20.5	0.000015375106776621495
-32.5	21.	0.000016954302210447274
-32.5	21.5	0.000018617597955926915
-32.5	22.	0.000020359411132181826
-32.5	22.5	0.000022172744755674243
-32.5	23.	0.000024049169041049367
-32.5	23.5	0.000025978825367313518
-32.5	24.	0.000027950454540575638
-32.5	24.5	0.000029951450638579507
-32.5	25.	0.00003196794132864466
-32.5	25.5	0.00003398489511210909
-32.5	26.	0.00003598625546845172
-32.5	26.5	0.000037955101355481664
-32.5	27.	0.00003987383297400815
-32.5	27.5	0.00004172438113327599
-32.5	28.	0.00004348843796571148
-32.5	28.5	0.00004514770614631322
-32.5	29.	0.000046684163185183806
-32.5	29.5	0.00004808033679474745
-32.5	30.	0.000049319586801245846
-32.5	30.5	0.00005038638858967578
-32.5	31.	0.00005126661266007593
-32.5	31.5	0.00005194779454932248
-32.5	32.	0.00005241938915490944
-32.5	32.5	0.000052673003403598525
-32.5	33.	0.00005270260125517787
-32.5	33.5	0.00005250467523461206
-32.5	34.	0.00005207837905633975
-32.5	34.5	0.000051425616450206104
-32.5	35.	0.00005055108202234491
-32.5	35.5	0.000049462250883479
-32.5	36.	0.00004816931484193118
-32.5	36.5	0.00004668506417273381
-32.5	37.	0.000045024715313165994
-32.5	37.5	0.00004320568626728549
-32.5	38.	0.000041247322988242576
-32.5	38.5	0.00003917058150176065
-32.5	39.	0.000036997671985834624
-32.5	39.5	0.00003475167237526425
-32.5	40.	0.00003245612025798131
-32.5	40.5	0.000030134592816582637
-32.5	41.	0.000027810285289518937
-32.5	41.5	0.00002550559883457748
-32.5	42.	0.00002324174873420852
-32.5	42.5	0.000021038403561402226
-32.5	43.	0.00001891336521426119
-32.5	43.5	0.000016882298631688048
-32.5	44.	0.000014958518544627936
-32.5	44.5	0.00001315283883806127
-32.5	45.	0.000011473488058206519
-32.5	45.5	9.926092373106026e-6
-32.5	46.	8.513724972682406e-6
-32.5	46.5	7.237018577120519e-6
-32.5	47.	6.0943355143154276e-6
-32.5	47.5	5.08198783398399e-6
-32.5	48.	4.1944982457124705e-6
-32.5	48.5	3.424891386864781e-6
-32.5	49.	2.76500411132183e-6
-32.5	49.5	2.2058031854767463e-6
-32.5	50.	1.7376990004675021e-6
-32.5	50.5	1.350844646432945e-6
-32.5	51.	1.0354109029086353e-6
-32.5	51.5	7.818293085069394e-7
-32.5	52.	5.809973876817165e-7
-32.5	52.5	4.2444221915848427e-7
-32.5	53.	3.0444070498629353e-7
-32.5	53.5	2.1409701408230313e-7
-32.5	54.	1.4737960895978925e-7
-32.5	54.5	9.912191350265447e-8
-32.5	55.	6.499196032577119e-8
-32.5	55.5	4.14372141705407e-8
-32.5	56.	2.561118079175868e-8
-32.5	56.5	1.528838973805126e-8
-32.5	57.	8.773926147002097e-9
-32.5	57.5	4.812949309632136e-9
-32.5	58.	2.5046618153419637e-9
-32.5	58.5	1.2240809154642243e-9
-32.5	59.	5.538137110329932e-10
-32.5	59.5	2.2693818822351545e-10
-32.5	60.	8.113961661910192e-11
-32.5	60.5	2.3451688599966725e-11
-32.5	61.	4.427362356303582e-12
-32.5	61.5	1.8265308816838473e-13
-32.5	62.	0.
-32.5	62.5	0.
-32.5	63.	0.
-32.5	63.5	0.
-32.5	64.	0.
-32.5	64.5	0.
-32.5	65.	0.
-32.5	65.5	0.
-32.5	66.	0.
-32.5	66.5	0.
-32.5	67.	0.
-32.5	67.5	0.
-32.5	68.	0.
-32.5	68.5	0.
-32.5	69.	0.
-32.5	69.5	0.
-32.5	70.	0.
-32.5	70.5	0.
-32.5	71.	0.
-32.5	71.5	0.
-32.5	72.	0.
-32.5	72.5	0.
-32.5	73.	0.
-32.5	73.5	0.
-32.5	74.	0.
-32.5	74.5	0.
-32.5	75.	0.
-32.	-15.	4.352667244163022e-13
-32.	-14.5	6.116503892676505e-13
-32.	-14.	8.585337584108857e-13
-32.	-13.5	1.203679568224784e-12
-32.	-13.	1.6856047837414722e-12
-32.	-12.5	2.3576684640675314e-12
-32.	-12.	3.2936789786597645e-12
-32.	-11.5	4.595569749663822e-12
-32.	-11.	6.403884135013476e-12
-32.	-10.5	8.912065018401703e-12
-32.	-10.	1.2385882744249444e-11
-32.	-9.5	1.7189781237390774e-11
-32.	-9.	2.3822508086130758e-11
-32.	-8.5	3.29651596229368e-11
-32.	-8.	4.5545765330631476e-11
-32.	-7.5	6.282581780033052e-11
-32.	-7.	8.651579492109921e-11
-32.	-6.5	1.1892880841849172e-10
-32.	-6.	1.631841422621946e-10
-32.	-5.5	2.2347573087475491e-10
-32.	-5.	3.054246919768482e-10
-32.	-4.5	4.1654000354118997e-10
-32.	-4.	5.668174300725958e-10
-32.	-3.5	7.695139829552888e-10
-32.	-3.	1.0421436429761048e-9
-32.	-2.5	1.407749839583182e-9
-32.	-2.	1.8965212663432087e-9
-32.	-1.5	2.547829919166853e-9
-32.	-1.	3.4127835535597066e-9
-32.	-0.5	4.557398692138953e-9
-32.	0.	6.066514304572154e-9
-32.	0.5	8.048579536416522e-9
-32.	1.	1.0641460342085585e-8
-32.	1.5	1.4019418284787403e-8
-32.	2.	1.8401418559502906e-8
-32.	2.5	2.4060921716686585e-8
-32.	3.	3.1337302706777164e-8
-32.	3.5	4.064901976760893e-8
-32.	4.	5.250862245414675e-8
-32.	4.5	6.7539641116619e-8
-32.	5.	8.649533814622795e-8
-32.	5.5	1.102792237240797e-7
-32.	6.	1.3996714583808597e-7
-32.	6.5	1.768306571651614e-7
-32.	7.	2.223612423497707e-7
-32.	7.5	2.7829486171031854e-7
-32.	8.	3.4663613608553423e-7
-32.	8.5	4.296813680429189e-7
-32.	9.	5.300394734859092e-7
-32.	9.5	6.506497918231116e-7
-32.	10.	7.94795659458651e-7
-32.	10.5	9.661125773297336e-7
-32.	11.	1.1685897847329979e-6
-32.	11.5	1.4065640738222215e-6
-32.	12.	1.6847047454630817e-6
-32.	12.5	2.007988719369393e-6
-32.	13.	2.381664969458282e-6
-32.	13.5	2.811207656877771e-6
-32.	14.	3.3022575740978083e-6
-32.	14.5	3.860551787883101e-6
-32.	15.	4.4918416695676605e-6
-32.	15.5	5.2017998194190155e-6
-32.	16.	5.995916718954286e-6
-32.	16.5	6.879388271557534e-6
-32.	17.	7.856995708525912e-6
-32.	17.5	8.932979636133908e-6
-32.	18.	0.000010110910271647646
-32.	18.5	0.000011393556155633883
-32.	19.	0.000012782753828686004
-32.	19.5	0.000014279281118262173
-32.	20.	0.000015882736792210693
-32.	20.5	0.00001759142939724484
-32.	21.	0.00001940227811146469
-32.	21.5	0.000021310728399036177
-32.	22.	0.00002331068516188329
-32.	22.5	0.00002539446593767838
-32.	23.	0.000027552776495762474
-32.	23.5	0.000029774710933357757
-32.	24.	0.000032047778074230716
-32.	24.5	0.0000343579556217753
-32.	25.	0.00003668977311962369
-32.	25.5	0.00003902642432717458
-32.	26.	0.000041349909127380284
-32.	26.5	0.00004364120455317171
-32.	27.	0.00004588046395161137
-32.	27.5	0.00004804724270718744
-32.	28.	0.000050120748325158067
-32.	28.5	0.000052080112041852354
-32.	29.	0.000053904678492592965
-32.	29.5	0.000055574309342670755
-32.	30.	0.000057069696187788345
-32.	30.5	0.000058372677474663225
-32.	31.	0.000059466553698713184
-32.	31.5	0.00006033639472384528
-32.	32.	0.00006096933275997953
-32.	32.5	0.00006135483434778416
-32.	33.	0.00006148494465722503
-32.	33.5	0.00006135449752537277
-32.	34.	0.000060961284955338054
-32.	34.5	0.000060306180284385024
-32.	35.	0.00005939320991266313
-32.	35.5	0.00005822956936616829
-32.	36.	0.00005682558054324481
-32.	36.5	0.000055194588250325865
-32.	37.	0.0000533527955482254
-32.	37.5	0.00005131903897558147
-32.	38.	0.00004911450635214658
-32.	38.5	0.00004676240154506934
-32.	39.	0.00004428756225207689
-32.	39.5	0.000041716038456814954
-32.	40.	0.000039074640679922837
-32.	40.5	0.00003639046841965199
-32.	41.	0.000033690430184351314
-32.	41.5	0.000031000767206925425
-32.	42.	0.000028346593247392203
-32.	42.5	0.00002575146279433291
-32.	43.	0.00002323697944434356
-32.	43.5	0.00002082245526307919
-32.	44.	0.000018524630524349597
-32.	44.5	0.000016357461418032312
-32.	45.	0.000014331981168209604
-32.	45.5	0.00001245623758431411
-32.	46.	0.000010735307473871206
-32.	46.5	9.171385682642084e-6
-32.	47.	7.763943915051156e-6
-32.	47.5	6.50995204477247e-6
-32.	48.	5.4041524720291975e-6
-32.	48.5	4.439376328366195e-6
-32.	49.	3.6068890634216407e-6
-32.	49.5	2.8967522397344885e-6
-32.	50.	2.298188250299419e-6
-32.	50.5	1.7999351661593131e-6
-32.	51.	1.3905799900368924e-6
-32.	51.5	1.0588601750605353e-6
-32.	52.	7.939252721538389e-7
-32.	52.5	5.855528769953524e-7
-32.	53.	4.2431552069664794e-7
-32.	53.5	3.016976414224554e-7
-32.	54.	2.1016414202551828e-7
-32.	54.5	1.431841476863546e-7
-32.	55.	9.521531489390883e-8
-32.	55.5	6.165532546173487e-8
-32.	56.	3.876797831513385e-8
-32.	56.5	2.359155721039141e-8
-32.	57.	1.3836931795600757e-8
-32.	57.5	7.78220408517348e-9
-32.	58.	4.169731680039156e-9
-32.	58.5	2.110150777242188e-9
-32.	59.	9.967023122370172e-10
-32.	59.5	4.3184710632937875e-10
-32.	60.	1.669417325293811e-10
-32.	60.5	5.471681678583567e-11
-32.	61.	1.350709853987243e-11
-32.	61.5	1.6545644984257314e-12
-32.	62.	1.8128601666724356e-15
-32.	62.5	0.
-32.	63.	0.
-32.	63.5	0.
-32.	64.	0.
-32.	64.5	0.
-32.	65.	0.
-32.	65.5	0.
-32.	66.	0.
-32.	66.5	0.
-32.	67.	0.
-32.	67.5	0.
-32.	68.	0.
-32.	68.5	0.
-32.	69.	0.
-32.	69.5	0.
-32.	70.	0.
-32.	70.5	0.
-32.	71.	0.
-32.	71.5	0.
-32.	72.	0.
-32.	72.5	0.
-32.	73.	0.
-32.	73.5	0.
-32.	74.	0.
-32.	74.5	0.
-32.	75.	0.
-31.5	-15.	4.985442672565818e-13
-31.5	-14.5	7.000100668865293e-13
-31.5	-14.	9.817719666246682e-13
-31.5	-13.5	1.375360124836373e-12
-31.5	-13.	1.9244842107023753e-12
-31.5	-12.5	2.689651046112628e-12
-31.5	-12.	3.754494712471011e-12
-31.5	-11.5	5.2344371268396214e-12
-31.5	-11.	7.288512396878856e-12
-31.5	-10.5	1.0135475059214863e-11
-31.5	-10.	1.4075692728995737e-11
-31.5	-9.5	1.952082601337533e-11
-31.5	-9.	2.7033958560741924e-11
-31.5	-8.5	3.738370269119031e-11
-31.5	-8.	5.1616926820154496e-11
-31.5	-7.5	7.11561977918679e-11
-31.5	-7.	9.792988674240188e-11
-31.5	-6.5	1.3454524809574405e-10
-31.5	-6.	1.8451776187411442e-10
-31.5	-5.5	2.525737580406488e-10
-31.5	-5.	3.450479608480601e-10
-31.5	-4.5	4.704032526316447e-10
-31.5	-4.	6.399068136646098e-10
-31.5	-3.5	8.685049917616197e-10
-31.5	-3.	1.1759489113315595e-9
-31.5	-2.5	1.588234019338713e-9
-31.5	-2.	2.139429484792421e-9
-31.5	-1.5	2.8739875129509794e-9
-31.5	-1.	3.849637956355627e-9
-31.5	-0.5	5.14098966949018e-9
-31.5	0.	6.843976205281845e-9
-31.5	0.5	9.08129877143204e-9
-31.5	1.	1.2009032645178303e-8
-31.5	1.5	1.5824572977855816e-8
-31.5	2.	2.0776100306480554e-8
-31.5	2.5	2.7173743079760305e-8
-31.5	3.	3.5402601878689055e-8
-31.5	3.5	4.593777548903777e-8
-31.5	4.	5.9361490387176234e-8
-31.5	4.5	7.638238064870912e-8
-31.5	5.	9.785689341381794e-8
-31.5	5.5	1.248127052254765e-7
-31.5	6.	1.5847392715370222e-7
-31.5	6.5	2.0028775315802628e-7
-31.5	7.	2.5195206945780094e-7
-31.5	7.5	3.154433969789884e-7
-31.5	8.	3.930443897537771e-7
-31.5	8.5	4.87369966160683e-7
-31.5	9.	6.013910147002139e-7
-31.5	9.5	7.384544997141608e-7
-31.5	10.	9.022987032546893e-7
-31.5	10.5	1.0970622849065188e-6
-31.5	11.	1.3272858285231972e-6
-31.5	11.5	1.59790457884094e-6
-31.5	12.	1.9142311552265833e-6
-31.5	12.5	2.2819271656475028e-6
-31.5	13.	2.70696283027217e-6
-31.5	13.5	3.195563957604412e-6
-31.5	14.	3.7541458911259283e-6
-31.5	14.5	4.3892343537764444e-6
-31.5	15.	5.1073734523528505e-6
-31.5	15.5	5.915021454271958e-6
-31.5	16.	6.818435304838214e-6
-31.5	16.5	7.823545203952305e-6
-31.5	17.	8.935820897343531e-6
-31.5	17.5	0.0000101601316500287
-31.5	18.	0.00001150060215105549
-31.5	18.5	0.000012960466842251713
-31.5	19.	0.000014541925364611458
-31.5	19.5	0.000016246001970371552
-31.5	20.	0.000018072411854234798
-31.5	20.5	0.000020019437412067046
-31.5	21.	0.000022083817439023445
-31.5	21.5	0.000024260652231301813
-31.5	22.	0.000026543327456795884
-31.5	22.5	0.000028923459510209743
-31.5	23.	0.00003139086486812175
-31.5	23.5	0.0000339335557094263
-31.5	24.	0.00003653776376686865
-31.5	24.5	0.00003918799402635015
-31.5	25.	0.00004186710949278499
-31.5	25.5	0.00004455644779529802
-31.5	26.	0.00004723596991177656
-31.5	26.5	0.000049884440755330046
-31.5	27.	0.00005247964078628053
-31.5	27.5	0.00005499860719748755
-31.5	28.	0.00005741790257438322
-31.5	28.5	0.00005971390826225824
-31.5	29.	0.0000618631389924624
-31.5	29.5	0.00006384257463890107
-31.5	30.	0.00006563000431152361
-31.5	30.5	0.00006720437736170939
-31.5	31.	0.00006854615529495076
-31.5	31.5	0.00006963765808027334
-31.5	32.	0.00007046339793593748
-31.5	32.5	0.0000710103933804684
-31.5	33.	0.00007126845619014832
-31.5	33.5	0.00007123044392104463
-31.5	34.	0.0000708924708556153
-31.5	34.5	0.0000702540706378874
-31.5	35.	0.00006931830447965749
-31.5	35.5	0.00006809180965989052
-31.5	36.	0.00006658478410034365
-31.5	36.5	0.0000648109040741863
-31.5	37.	0.00006278717357400544
-31.5	37.5	0.0000605337055040118
-31.5	38.	0.000058073436632344644
-31.5	38.5	0.000055431780096276874
-31.5	39.	0.000052636221140748294
-31.5	39.5	0.00004971586362561226
-31.5	40.	0.000046700936590002735
-31.5	40.5	0.00004362227174037663
-31.5	41.	0.00004051076405841791
-31.5	41.5	0.000037396828735156
-31.5	42.	0.00003430986826384948
-31.5	42.5	0.000031277763712237546
-31.5	43.	0.000028326403904762483
-31.5	43.5	0.000025479265455170836
-31.5	44.	0.00002275705529829032
-31.5	44.5	0.000020177425598691624
-31.5	45.	0.000017754768709388684
-31.5	45.5	0.000015500097286581386
-31.5	46.	0.000013421011829124349
-31.5	46.5	0.00001152175491734812
-31.5	47.	9.80334840185593e-6
-31.5	47.5	8.263806876904997e-6
-31.5	48.	6.898418101848913e-6
-31.5	48.5	5.700078741952189e-6
-31.5	49.	4.659672003888128e-6
-31.5	49.5	3.7664725378409547e-6
-31.5	50.	3.008563433904402e-6
-31.5	50.5	2.3732502870736643e-6
-31.5	51.	1.8474581355774143e-6
-31.5	51.5	1.4180985447876155e-6
-31.5	52.	1.0723961284181398e-6
-31.5	52.5	7.981662513076052e-7
-31.5	53.	5.840383982029877e-7
-31.5	53.5	4.196225577762886e-7
-31.5	54.	2.956187916081755e-7
-31.5	54.5	2.0387277082558724e-7
-31.5	55.	1.3738232284591548e-7
-31.5	55.5	9.026181986744871e-8
-31.5	56.	5.767247873503415e-8
-31.5	56.5	3.572729029111191e-8
-31.5	57.	2.137936126590372e-8
-31.5	57.5	1.2301981389830123e-8
-31.5	58.	6.767809576971196e-9
-31.5	58.5	3.533311596498416e-9
-31.5	59.	1.7331273377552083e-9
-31.5	59.5	7.874990608046885e-10
-31.5	60.	3.2441749949620005e-10
-31.5	60.5	1.1682893431421894e-10
-31.5	61.	3.415386217639845e-11
-31.5	61.5	6.610084243354688e-12
-31.5	62.	3.0540804008340197e-13
-31.5	62.5	9.955226817153808e-105
-31.5	63.	0.
-31.5	63.5	0.
-31.5	64.	0.
-31.5	64.5	0.
-31.5	65.	0.
-31.5	65.5	0.
-31.5	66.	0.
-31.5	66.5	0.
-31.5	67.	0.
-31.5	67.5	0.
-31.5	68.	0.
-31.5	68.5	0.
-31.5	69.	0.
-31.5	69.5	0.
-31.5	70.	0.
-31.5	70.5	0.
-31.5	71.	0.
-31.5	71.5	0.
-31.5	72.	0.
-31.5	72.5	0.
-31.5	73.	0.
-31.5	73.5	0.
-31.5	74.	0.
-31.5	74.5	0.
-31.5	75.	0.
-31.	-15.	5.712140662683235e-13
-31.	-14.5	8.013773610499591e-13
-31.	-14.	1.1229976405699498e-12
-31.	-13.5	1.5718763888526421e-12
-31.	-13.	2.1976015298384976e-12
-31.	-12.5	3.068758581487056e-12
-31.	-12.	4.280069089230665e-12
-31.	-11.5	5.9621503202882364e-12
-31.	-11.	8.294831643730899e-12
-31.	-10.5	1.1525284630451935e-11
-31.	-10.	1.59926505563968e-11
-31.	-9.5	2.2161412487129763e-11
-31.	-9.	3.0666499780079175e-11
-31.	-8.5	4.237408127810824e-11
-31.	-8.	5.846326254728232e-11
-31.	-7.5	8.05355292236757e-11
-31.	-7.	1.1076086654413749e-10
-31.	-6.5	1.5207214416279806e-10
-31.	-6.	2.0842271689035142e-10
-31.	-5.5	2.851264011532717e-10
-31.	-5.	3.893042094456346e-10
-31.	-4.5	5.304686345629773e-10
-31.	-4.	7.212840503925608e-10
-31.	-3.5	9.785511047814576e-10
-31.	-3.	1.324473963227667e-9
-31.	-2.5	1.7882820084895804e-9
-31.	-2.	2.4082921161213196e-9
-31.	-1.5	3.234513793721778e-9
-31.	-1.	4.331917011703587e-9
-31.	-0.5	5.784500972359919e-9
-31.	0.	7.700320607730295e-9
-31.	0.5	1.0217645206210636e-8
-31.	1.	1.3512438846082233e-8
-31.	1.5	1.7807363511863167e-8
-31.	2.	2.338251079780438e-8
-31.	2.5	3.0588064582322475e-8
-31.	3.	3.9859082409156035e-8
-31.	3.5	5.173255489805959e-8
-31.	4.	6.686685782191851e-8
-31.	4.5	8.606364838171229e-8
-31.	5.	1.1029217416444455e-7
-31.	5.5	1.4071585966294203e-7
-31.	6.	1.7872091161904585e-7
-31.	6.5	2.2594654276421013e-7
-31.	7.	2.843162572595914e-7
-31.	7.5	3.560694753625664e-7
-31.	8.	4.437926061713257e-7
-31.	8.5	5.504485136367616e-7
-31.	9.	6.794031712546255e-7
-31.	9.5	8.344481743241918e-7
-31.	10.	1.0198176846597317e-6
-31.	10.5	1.2401983297748032e-6
-31.	11.	1.5007305740974156e-6
-31.	11.5	1.8070001291534288e-6
-31.	12.	2.1650180760041877e-6
-31.	12.5	2.581188537041584e-6
-31.	13.	3.0622629533884477e-6
-31.	13.5	3.615280293718629e-6
-31.	14.	4.2474928332271905e-6
-31.	14.5	4.966277488466859e-6
-31.	15.	5.7790330643809435e-6
-31.	15.5	6.693064152672717e-6
-31.	16.	7.715452804132151e-6
-31.	16.5	8.852919470534354e-6
-31.	17.	0.000010111675063974637
-31.	17.5	0.000011497266304053592
-31.	18.	0.00001301441680875264
-31.	18.5	0.000014666866627403034
-31.	19.	0.000016457213109744748
-31.	19.5	0.000018386756151123815
-31.	20.	0.000020455350949108987
-31.	20.5	0.000022661271450964278
-31.	21.	0.000025001087664953625
-31.	21.5	0.000027469559952233236
-31.	22.	0.000030059553311095985
-31.	22.5	0.00003276197451244982
-31.	23.	0.0000355657347452455
-31.	23.5	0.000038457740183377556
-31.	24.	0.00004142291259125151
-31.	24.5	0.00004444424174333666
-31.	25.	0.000047502871043074684
-31.	25.5	0.0000505782172880123
-31.	26.	0.00005364812504087926
-31.	26.5	0.000056689055531082715
-31.	27.	0.000059676309429339115
-31.	27.5	0.00006258428221286452
-31.	28.	0.00006538675017440487
-31.	28.5	0.00006805718443217789
-31.	29.	0.00007056908957864838
-31.	29.5	0.00007289636287566799
-31.	30.	0.00007501366917631657
-31.	30.5	0.00007689682604693359
-31.	31.	0.00007852319289617112
-31.	31.5	0.00007987205731361412
-31.	32.	0.00008092501130287285
-31.	32.5	0.00008166630968864204
-31.	33.	0.00008208320271038576
-31.	33.5	0.00008216623471303915
-31.	34.	0.00008190950093207744
-31.	34.5	0.00008131085466849664
-31.	35.	0.000080372057676701
-31.	35.5	0.00007909886735760189
-31.	36.	0.00007750105536616768
-31.	36.5	0.00007559235350475438
-31.	37.	0.00007339032426888992
-31.	37.5	0.00007091615511864369
-31.	38.	0.00006819437743259298
-31.	38.5	0.0000652525131187577
-31.	39.	0.00006212065395165957
-31.	39.5	0.0000588309808118773
-31.	40.	0.00005541723205012346
-31.	40.5	0.000051914132102074306
-31.	41.	0.00004835679315977699
-31.	41.5	0.00004478010407759546
-31.	42.	0.00004121812167682747
-31.	42.5	0.00003770348014350809
-31.	43.	0.00003426683423188617
-31.	43.5	0.00003093635145251833
-31.	44.	0.0000277372673213317
-31.	44.5	0.000024691516081520625
-31.	45.	0.000021817447118006256
-31.	45.5	0.000019129634626198685
-31.	46.	0.000016638785062852565
-31.	46.5	0.000014351743610231796
-31.	47.	0.00001227159746160073
-31.	47.5	0.000010397870335036298
-31.	48.	8.72679940289525e-6
-31.	48.5	7.251682940449378e-6
-31.	49.	5.963284597623026e-6
-31.	49.5	4.850278407812515e-6
-31.	50.	3.89971756617405e-6
-31.	50.5	3.0975096983508807e-6
-31.	51.	2.428881819400679e-6
-31.	51.5	1.878819426513625e-6
-31.	52.	1.4324661074180453e-6
-31.	52.5	1.0754725662130393e-6
-31.	53.	7.942869207095939e-7
-31.	53.5	5.763813343404749e-7
-31.	54.	4.104133203101665e-7
-31.	54.5	2.863232030501664e-7
-31.	55.	1.953720613783549e-7
-31.	55.5	1.3012685345119447e-7
-31.	56.	8.440121679358058e-8
-31.	56.5	5.316157385957363e-8
-31.	57.	3.2408631339459294e-8
-31.	57.5	1.9044167090090178e-8
-31.	58.	1.073222619954877e-8
-31.	58.5	5.762610093337816e-9
-31.	59.	2.92297981755221e-9
-31.	59.5	1.3841603737310446e-9
-31.	60.	6.014800379943105e-10
-31.	60.5	2.3334505413018466e-10
-31.	61.	7.684882992184103e-11
-31.	61.5	1.9122145981913624e-11
-31.	62.	2.390534870569636e-12
-31.	62.5	3.134168181797697e-15
-31.	63.	0.
-31.	63.5	0.
-31.	64.	0.
-31.	64.5	0.
-31.	65.	0.
-31.	65.5	0.
-31.	66.	0.
-31.	66.5	0.
-31.	67.	0.
-31.	67.5	0.
-31.	68.	0.
-31.	68.5	0.
-31.	69.	0.
-31.	69.5	0.
-31.	70.	0.
-31.	70.5	0.
-31.	71.	0.
-31.	71.5	0.
-31.	72.	0.
-31.	72.5	0.
-31.	73.	0.
-31.	73.5	0.
-31.	74.	0.
-31.	74.5	0.
-31.	75.	0.
-30.5	-15.	6.547457132289334e-13
-30.5	-14.5	9.17774804017834e-13
-30.5	-14.	1.2849892864261123e-12
-30.5	-13.5	1.7970382865208621e-12
-30.5	-13.	2.510170855608593e-12
-30.5	-12.5	3.502112546482064e-12
-30.5	-12.	4.880108296834294e-12
-30.5	-11.5	6.791909426534019e-12
-30.5	-11.	9.440752574628306e-12
-30.5	-10.5	1.3105737986179897e-11
-30.5	-10.	1.8169491524414728e-11
-30.5	-9.5	2.5155624729809125e-11
-30.5	-9.	3.4779335352805675e-11
-30.5	-8.5	4.801557384393859e-11
-30.5	-8.	6.619060992980337e-11
-30.5	-7.5	9.110465442396889e-11
-30.5	-7.	1.251955300364332e-10
-30.5	-6.5	1.71756366378721e-10
-30.5	-6.	2.3522406588558293e-10
-30.5	-5.5	3.2156001597214405e-10
-30.5	-5.	4.387503962616568e-10
-30.5	-4.5	5.974606477416045e-10
-30.5	-4.	8.118874388276251e-10
-30.5	-3.5	1.1008619767576991e-9
-30.5	-3.	1.4892709367409678e-9
-30.5	-2.5	2.0098757229273418e-9
-30.5	-2.	2.7056272476201284e-9
-30.5	-1.5	3.6325917933339052e-9
-30.5	-1.	4.863623492373139e-9
-30.5	-0.5	6.4929399616649495e-9
-30.5	0.	8.641778805847553e-9
-30.5	0.5	1.146533283441267e-8
-30.5	1.	1.5161179320956897e-8
-30.5	1.5	1.9979431445327626e-8
-30.5	2.	2.6234845787600715e-8
-30.5	2.5	3.4321115632975976e-8
-30.5	3.	4.4727562916527495e-8
-30.5	3.5	5.805840884221923e-8
-30.5	4.	7.505475167104248e-8
-30.5	4.5	9.661930744832133e-8
-30.5	5.	1.2384387384453938e-7
-30.5	5.5	1.5803935821464485e-7
-30.5	6.	2.0076806922902156e-7
-30.5	6.5	2.5387780943872007e-7
-30.5	7.	3.195371281705092e-7
-30.5	7.5	4.002709063248279e-7
-30.5	8.	4.989952548371209e-7
-30.5	8.5	6.190505260877783e-7
-30.5	9.	7.6423107275025e-7
-30.5	9.5	9.38810252217363e-7
-30.5	10.	1.1475590773464275e-6
-30.5	10.5	1.3957568652946556e-6
-30.5	11.	1.6891922434787517e-6
-30.5	11.5	2.0341529405754584e-6
-30.5	12.	2.437402923588268e-6
-30.5	12.5	2.906145638835173e-6
-30.5	13.	3.4479723715543836e-6
-30.5	13.5	4.070795049075295e-6
-30.5	14.	4.78276316689935e-6
-30.5	14.5	5.59216490435311e-6
-30.5	15.	6.507312904288521e-6
-30.5	15.5	7.5364156063849075e-6
-30.5	16.	8.687435433251757e-6
-30.5	16.5	9.967935520628066e-6
-30.5	17.	0.000011384917046974299
-30.5	17.5	0.000012944649544854945
-30.5	18.	0.000014652496859937247
-30.5	18.5	0.000016512741658473392
-30.5	19.	0.00001852841156801932
-30.5	19.5	0.000020701110167814125
-30.5	20.	0.000023030856125004163
-30.5	20.5	0.000025515933802023068
-30.5	21.	0.000028152758640785308
-30.5	21.5	0.00003093576056292771
-30.5	22.	0.00003385728851400291
-30.5	22.5	0.00003690753912469086
-30.5	23.	0.00004007451226454137
-30.5	23.5	0.00004334399602355139
-30.5	24.	0.00004669958337336368
-30.5	24.5	0.00005012272243178459
-30.5	25.	0.00005359280187995291
-30.5	25.5	0.00005708727265898757
-30.5	26.	0.00006058180660056202
-30.5	26.5	0.0000640504921224257
-30.5	27.	0.000067466066545128
-30.5	27.5	0.00007080018396120108
-30.5	28.	0.00007402371691567593
-30.5	28.5	0.00007710708944208352
-30.5	29.	0.00008002063824859748
-30.5	29.5	0.0000827349980751368
-30.5	30.	0.00008522150645754053
-30.5	30.5	0.00008745262235601949
-30.5	31.	0.0000894023523518227
-30.5	31.5	0.00009104667741126216
-30.5	32.	0.00009236397258546405
-30.5	32.5	0.00009333541148513385
-30.5	33.	0.00009394534697139928
-30.5	33.5	0.00009418165926608515
-30.5	34.	0.00009403606263671087
-30.5	34.5	0.00009350436198024893
-30.5	35.	0.00009258665103916382
-30.5	35.5	0.00009128744465237577
-30.5	36.	0.00008961573838499814
-30.5	36.5	0.00008758499009821336
-30.5	37.	0.00008521301950902813
-30.5	37.5	0.00008252182353239858
-30.5	38.	0.0000795373071670793
-30.5	38.5	0.00007628893183990144
-30.5	39.	0.00007280928540805335
-30.5	39.5	0.00006913358036857788
-30.5	40.	0.00006529908916247138
-30.5	40.5	0.00006134452770154803
-30.5	41.	0.000057309400297980936
-30.5	41.5	0.00005323332094485103
-30.5	42.	0.00004915532728858135
-30.5	42.5	0.00004511320456460409
-30.5	43.	0.00004114283716129667
-30.5	43.5	0.000037277605275985436
-30.5	44.	0.00003354784329393822
-30.5	44.5	0.000029980375045849602
-30.5	45.	0.000026598138999543333
-30.5	45.5	0.000023419913766910977
-30.5	46.	0.00002046015113873476
-30.5	46.5	0.000017728920309094903
-30.5	47.	0.000015231963157071357
-30.5	47.5	0.000012970856575313668
-30.5	48.	0.000010943274047955976
-30.5	48.5	9.143335165047338e-6
-30.5	49.	7.5620286900461195e-6
-30.5	49.5	6.18769233311263e-6
-30.5	50.	5.006530657639198e-6
-30.5	50.5	4.003151658832035e-6
-30.5	51.	3.1611025543720303e-6
-30.5	51.5	2.4633862219107483e-6
-30.5	52.	1.8929414578776816e-6
-30.5	52.5	1.4330727171791194e-6
-30.5	53.	1.0678180780294614e-6
-30.5	53.5	7.822476768949092e-7
-30.5	54.	5.626885659991615e-7
-30.5	54.5	3.9687563908784446e-7
-30.5	55.	2.740317332918326e-7
-30.5	55.5	1.84883048987001e-7
-30.5	56.	1.2161847303640534e-7
-30.5	56.5	7.780312777069477e-8
-30.5	57.	4.825743736769726e-8
-30.5	57.5	2.8913202231341467e-8
-30.5	58.	1.665765482638053e-8
-30.5	58.5	9.175341951129993e-9
-30.5	59.	4.79608284533455e-9
-30.5	59.5	2.3553590995928317e-9
-30.5	60.	1.0714794732844565e-9
-30.5	60.5	4.4189578538714553e-10
-30.5	61.	1.5929367800303797e-10
-30.5	61.5	4.660015639146292e-11
-30.5	62.	9.011640169153666e-12
-30.5	62.5	4.086824560996103e-13
-30.5	63.	7.647099088664883e-210
-30.5	63.5	0.
-30.5	64.	0.
-30.5	64.5	0.
-30.5	65.	0.
-30.5	65.5	0.
-30.5	66.	0.
-30.5	66.5	0.
-30.5	67.	0.
-30.5	67.5	0.
-30.5	68.	0.
-30.5	68.5	0.
-30.5	69.	0.
-30.5	69.5	0.
-30.5	70.	0.
-30.5	70.5	0.
-30.5	71.	0.
-30.5	71.5	0.
-30.5	72.	0.
-30.5	72.5	0.
-30.5	73.	0.
-30.5	73.5	0.
-30.5	74.	0.
-30.5	74.5	0.
-30.5	75.	0.
-30.	-15.	7.508403889928709e-13
-30.	-14.5	1.0515423621798467e-12
-30.	-14.	1.4709597587886562e-12
-30.	-13.5	2.0552490050493605e-12
-30.	-13.	2.868215112165864e-12
-30.	-12.5	3.997934957393291e-12
-30.	-12.	5.5658129860405644e-12
-30.	-11.5	7.738939609116702e-12
-30.	-11.	1.0746923786389276e-11
-30.	-10.5	1.4904772213024473e-11
-30.	-10.	2.0643919129394024e-11
-30.	-9.5	2.8554212695289445e-11
-30.	-9.	3.944058646860473e-11
-30.	-8.5	5.439935117613102e-11
-30.	-8.	7.49206115827611e-11
-30.	-7.5	1.0302534298543944e-10
-30.	-7.	1.414482696041979e-10
-30.	-6.5	1.9388101384620627e-10
-30.	-6.	2.6529419641330523e-10
-30.	-5.5	3.6236245220406026e-10
-30.	-5.	4.940228976956708e-10
-30.	-4.5	6.722056702578002e-10
-30.	-4.	9.127849933870483e-10
-30.	-3.5	1.2368110294476829e-9
-30.	-3.	1.672096755844214e-9
-30.	-2.5	2.2552503700283055e-9
-30.	-2.	3.03426231638109e-9
-30.	-1.5	4.071776800829963e-9
-30.	-1.	5.4492002688436085e-9
-30.	-0.5	7.271823140475116e-9
-30.	0.	9.67515514632403e-9
-30.	0.5	1.2832697505665566e-8
-30.	1.	1.6965395091412587e-8
-30.	1.5	2.2353026317165975e-8
-30.	2.	2.9347794979400367e-8
-30.	2.5	3.8390383519270016e-8
-30.	3.	5.0028707695895575e-8
-30.	3.5	6.493957498281486e-8
-30.	4.	8.395338981034125e-8
-30.	4.5	1.0808196530975585e-7
-30.	5.	1.3854939160712716e-7
-30.	5.5	1.7682577439580052e-7
-30.	6.	2.246634955772668e-7
-30.	6.5	2.841354632464117e-7
-30.	7.	3.5767461639306015e-7
-30.	7.5	4.481137377428667e-7
-30.	8.	5.587244155078513e-7
-30.	8.5	6.932537924259365e-7
-30.	9.	8.559575603624015e-7
-30.	9.5	1.0516275132702386e-6
-30.	10.	1.2856118722853325e-6
-30.	10.5	1.5638265545949019e-6
-30.	11.	1.892755580617948e-6
-30.	11.5	2.2794389072583873e-6
-30.	12.	2.731446140261344e-6
-30.	12.5	3.2568348141250002e-6
-30.	13.	3.864092228048812e-6
-30.	13.5	4.562060182085849e-6
-30.	14.	5.359842357409185e-6
-30.	14.5	6.266694514723107e-6
-30.	15.	7.291898130676179e-6
-30.	15.5	8.444618538673306e-6
-30.	16.	9.733749073737952e-6
-30.	16.5	0.000011167743128042443
-30.	17.	0.000012754436393964205
-30.	17.5	0.000014500861896574541
-30.	18.	0.000016413060691643036
-30.	18.5	0.000018495891325269585
-30.	19.	0.000020752841316119497
-30.	19.5	0.000023185844031784492
-30.	20.	0.00002579510438925108
-30.	20.5	0.000028578936818929404
-30.	21.	0.00003153361889561759
-30.	21.5	0.00003465326396147267
-30.	22.	0.0000379297159483054
-30.	22.5	0.000041352469451261115
-30.	23.	0.00004490861791409729
-30.	23.5	0.000048582832557609195
-30.	24.	0.00005235737441596775
-30.	24.5	0.00005621214153855168
-30.	25.	0.00006012475306426112
-30.	25.5	0.00006407067147783953
-30.	26.	0.00006802336390990789
-30.	26.5	0.00007195450284108001
-30.	27.	0.0000758342060133625
-30.	27.5	0.00007963131473803964
-30.	28.	0.00008331370911916906
-30.	28.5	0.00008684865798869466
-30.	29.	0.00009020320057875017
-30.	29.5	0.00009334455614775442
-30.	30.	0.00009624055694157363
-30.	30.5	0.0000988600990250925
-30.	31.	0.00010117360468244439
-30.	31.5	0.00010315348927891122
-30.	32.	0.00010477462473057093
-30.	32.5	0.00010601479106844459
-30.	33.	0.00010685510704388806
-30.	33.5	0.00010728043033431263
-30.	34.	0.00010727971770644773
-30.	34.5	0.00010684633551067088
-30.	35.	0.00010597831114435858
-30.	35.5	0.00010467851666039733
-30.	36.	0.00010295477652866707
-30.	36.5	0.00010081989269523122
-30.	37.	0.00009829158152823694
-30.	37.5	0.00009539231898193266
-30.	38.	0.00009214909232854255
-30.	38.5	0.00008859305906644502
-30.	39.	0.0000847591160612289
-30.	39.5	0.00008068538455021301
-30.	40.	0.00007641261926197476
-30.	40.5	0.0000719835524812895
-30.	41.	0.00006744218632745583
-30.	41.5	0.00006283304870564245
-30.	42.	0.00005820043023045092
-30.	42.5	0.00005358762080561152
-30.	43.	0.00004903616537988018
-30.	43.5	0.00004458515860784944
-30.	44.	0.00004027059766719424
-30.	44.5	0.000036124811288441803
-30.	45.	0.00003217598113801742
-30.	45.5	0.000028447769092288564
-30.	46.	0.000024959060717793043
-30.	46.5	0.00002172383153485487
-30.	47.	0.00001875113852520664
-30.	47.5	0.000016045235016624698
-30.	48.	0.00001360580272556285
-30.	48.5	0.000011428290564422864
-30.	49.	9.50434602791709e-6
-30.	49.5	7.822321753773988e-6
-30.	50.	6.367837381568515e-6
-30.	50.5	5.124375245105041e-6
-30.	51.	4.073887822325277e-6
-30.	51.5	3.1973952718394503e-6
-30.	52.	2.475552788660577e-6
-30.	52.5	1.8891698357550261e-6
-30.	53.	1.4196664181249546e-6
-30.	53.5	1.04945527833784e-6
-30.	54.	7.622429845396819e-7
-30.	54.5	5.43247108370212e-7
-30.	55.	3.7933079881553e-7
-30.	55.5	2.5905980871964013e-7
-30.	56.	1.7269021290569577e-7
-30.	56.5	1.1209750550759138e-7
-30.	57.	7.06593716895178e-8
-30.	57.5	4.310515302931626e-8
-30.	58.	2.534489007645773e-8
-30.	58.5	1.428992636115728e-8
-30.	59.	7.675495274246944e-9
-30.	59.5	3.89377231171502e-9
-30.	60.	1.8435706415113392e-9
-30.	60.5	8.006173377934069e-10
-30.	61.	3.1016633397372677e-10
-30.	61.5	1.0184453625897317e-10
-30.	62.	2.515557476839745e-11
-30.	62.5	3.0555410707286687e-12
-30.	63.	2.5081564411620497e-15
-30.	63.5	0.
-30.	64.	0.
-30.	64.5	0.
-30.	65.	0.
-30.	65.5	0.
-30.	66.	0.
-30.	66.5	0.
-30.	67.	0.
-30.	67.5	0.
-30.	68.	0.
-30.	68.5	0.
-30.	69.	0.
-30.	69.5	0.
-30.	70.	0.
-30.	70.5	0.
-30.	71.	0.
-30.	71.5	0.
-30.	72.	0.
-30.	72.5	0.
-30.	73.	0.
-30.	73.5	0.
-30.	74.	0.
-30.	74.5	0.
-30.	75.	0.
-29.5	-15.	8.614658039226637e-13
-29.5	-14.5	1.2053850112086149e-12
-29.5	-14.	1.6846209315742298e-12
-29.5	-13.5	2.351592755890112e-12
-29.5	-13.	3.278684936039205e-12
-29.5	-12.5	4.565709192811792e-12
-29.5	-12.	6.350095429862007e-12
-29.5	-11.5	8.820783844851452e-12
-29.5	-11.	1.2237125765284315e-11
[truncated: 34,381 more rows]
