# Supplementary material for: Myosin V executes steps of variable length via structurally constrained diffusion
Source: eLife. 2020 Jan 15;9:e51569. doi: 10.7554/eLife.51569 (PMC7054003; doi:10.7554/eLife.51569)
Supplement: Source data 1. [file elife-51569-data1.zip › myosin_elife_source_data/Figure 3/theory_diffusion_contours/theoryConstDiffxy_4IQ.txt]

-10.	-40.	1.719180562219294e-13
-10.	-39.5	3.2180025845791146e-13
-10.	-39.	5.875082455005476e-13
-10.	-38.5	1.0478850537013447e-12
-10.	-38.	1.828581086701037e-12
-10.	-37.5	3.1259094506430065e-12
-10.	-37.	5.2408636400232765e-12
-10.	-36.5	8.626737439290097e-12
-10.	-36.	1.3954604918824259e-11
-10.	-35.5	2.220181132992203e-11
-10.	-35.	3.476955904121063e-11
-10.	-34.5	5.3636595939402656e-11
-10.	-34.	8.155685921727561e-11
-10.	-33.5	1.2230961002055723e-10
-10.	-33.	1.8101101263024294e-10
-10.	-32.5	2.6449615102598647e-10
-10.	-32.	3.8178001263270847e-10
-10.	-31.5	5.446048789112457e-10
-10.	-31.	7.680797272802264e-10
-10.	-30.5	1.071414567953846e-9
-10.	-30.	1.4787490406668473e-9
-10.	-29.5	2.020070048715914e-9
-10.	-29.	2.732207732669758e-9
-10.	-28.5	3.6598927682441987e-9
-10.	-28.	4.856850969005848e-9
-10.	-27.5	6.386903719247627e-9
-10.	-27.	8.325035169411885e-9
-10.	-26.5	1.075837978588784e-8
-10.	-26.	1.3787077216602957e-8
-10.	-25.5	1.752493602448503e-8
-10.	-25.	2.209984419617855e-8
-10.	-24.5	2.7653863002973066e-8
-10.	-24.	3.4342942298021065e-8
-10.	-23.5	4.2336200137838406e-8
-10.	-23.	5.181471806984629e-8
-10.	-22.5	6.29698157325967e-8
-10.	-22.	7.60007845733212e-8
-10.	-21.5	9.111208025410709e-8
-10.	-21.	1.0850999615894658e-7
-10.	-20.5	1.2839886546978522e-7
-10.	-20.	1.5097686534689496e-7
-10.	-19.5	1.764315222856818e-7
-10.	-19.	2.049350408931046e-7
-10.	-18.5	2.366395971008208e-7
-10.	-18.	2.7167274914644794e-7
-10.	-17.5	3.1013312365570497e-7
-10.	-17.	3.520865285129762e-7
-10.	-16.5	3.975626284496228e-7
-10.	-16.	4.4655229412730624e-7
-10.	-15.5	4.990057030326261e-7
-10.	-15.	5.548312340933595e-7
-10.	-14.5	6.138951617547065e-7
-10.	-14.	6.760221239265366e-7
-10.	-13.5	7.409963104693011e-7
-10.	-13.	8.085633134823423e-7
-10.	-12.5	8.784325542045493e-7
-10.	-12.	9.502802159483364e-7
-10.	-11.5	1.0237525995291575e-6
-10.	-11.	1.0984698204571455e-6
-10.	-10.5	1.1740297666935485e-6
-10.	-10.	1.2500122379964285e-6
-10.	-9.5	1.3259831929007133e-6
-10.	-9.	1.4014990357965015e-6
-10.	-8.5	1.476110885246944e-6
-10.	-8.	1.5493687712335133e-6
-10.	-7.5	1.6208257174263689e-6
-10.	-7.	1.6900416712708727e-6
-10.	-6.5	1.7565872516151323e-6
-10.	-6.	1.8200472898811672e-6
-10.	-5.5	1.880024146459256e-6
-10.	-5.	1.936140789001047e-6
-10.	-4.5	1.9880436235784365e-6
-10.	-4.	2.0354050732652154e-6
-10.	-3.5	2.077925899932224e-6
-10.	-3.	2.1153372807249772e-6
-10.	-2.5	2.147402605420282e-6
-10.	-2.	2.173919055869154e-6
-10.	-1.5	2.194718912021932e-6
-10.	-1.	2.2096706231387267e-6
-10.	-0.5	2.2186796357131924e-6
-10.	0.	2.2216889826254516e-6
-10.	0.5	2.2186796357131924e-6
-10.	1.	2.2096706231387267e-6
-10.	1.5	2.194718912021932e-6
-10.	2.	2.173919055869154e-6
-10.	2.5	2.147402605420282e-6
-10.	3.	2.1153372807249772e-6
-10.	3.5	2.077925899932224e-6
-10.	4.	2.0354050732652154e-6
-10.	4.5	1.9880436235784365e-6
-10.	5.	1.936140789001047e-6
-10.	5.5	1.880024146459256e-6
-10.	6.	1.8200472898811672e-6
-10.	6.5	1.7565872516151323e-6
-10.	7.	1.6900416712708727e-6
-10.	7.5	1.6208257174263689e-6
-10.	8.	1.5493687712335133e-6
-10.	8.5	1.476110885246944e-6
-10.	9.	1.4014990357965015e-6
-10.	9.5	1.3259831929007133e-6
-10.	10.	1.2500122379964285e-6
-10.	10.5	1.1740297666935485e-6
-10.	11.	1.0984698204571455e-6
-10.	11.5	1.0237525995291575e-6
-10.	12.	9.502802159483364e-7
-10.	12.5	8.784325542045493e-7
-10.	13.	8.085633134823423e-7
-10.	13.5	7.409963104693011e-7
-10.	14.	6.760221239265366e-7
-10.	14.5	6.138951617547065e-7
-10.	15.	5.548312340933595e-7
-10.	15.5	4.990057030326261e-7
-10.	16.	4.4655229412730624e-7
-10.	16.5	3.975626284496228e-7
-10.	17.	3.520865285129762e-7
-10.	17.5	3.1013312365570497e-7
-10.	18.	2.7167274914644794e-7
-10.	18.5	2.366395971008208e-7
-10.	19.	2.049350408931046e-7
-10.	19.5	1.764315222856818e-7
-10.	20.	1.5097686534689496e-7
-10.	20.5	1.2839886546978522e-7
-10.	21.	1.0850999615894658e-7
-10.	21.5	9.111208025410709e-8
-10.	22.	7.60007845733212e-8
-10.	22.5	6.29698157325967e-8
-10.	23.	5.181471806984629e-8
-10.	23.5	4.2336200137838406e-8
-10.	24.	3.4342942298021065e-8
-10.	24.5	2.7653863002973066e-8
-10.	25.	2.209984419617855e-8
-10.	25.5	1.752493602448503e-8
-10.	26.	1.3787077216602957e-8
-10.	26.5	1.075837978588784e-8
-10.	27.	8.325035169411885e-9
-10.	27.5	6.386903719247627e-9
-10.	28.	4.856850969005848e-9
-10.	28.5	3.6598927682441987e-9
-10.	29.	2.732207732669758e-9
-10.	29.5	2.020070048715914e-9
-10.	30.	1.4787490406668473e-9
-10.	30.5	1.071414567953846e-9
-10.	31.	7.680797272802264e-10
-10.	31.5	5.446048789112457e-10
-10.	32.	3.8178001263270847e-10
-10.	32.5	2.6449615102598647e-10
-10.	33.	1.8101101263024294e-10
-10.	33.5	1.2230961002055723e-10
-10.	34.	8.155685921727561e-11
-10.	34.5	5.3636595939402656e-11
-10.	35.	3.476955904121063e-11
-10.	35.5	2.220181132992203e-11
-10.	36.	1.3954604918824259e-11
-10.	36.5	8.626737439290097e-12
-10.	37.	5.2408636400232765e-12
-10.	37.5	3.1259094506430065e-12
-10.	38.	1.828581086701037e-12
-10.	38.5	1.0478850537013447e-12
-10.	39.	5.875082455005476e-13
-10.	39.5	3.2180025845791146e-13
-10.	40.	1.719180562219294e-13
-9.5	-40.	2.840013779366801e-13
-9.5	-39.5	5.295237186055819e-13
-9.5	-39.	9.632522896596024e-13
-9.5	-38.5	1.7122914374745286e-12
-9.5	-38.	2.9786096370398902e-12
-9.5	-37.5	5.076880904053477e-12
-9.5	-37.	8.488299844453628e-12
-9.5	-36.5	1.3935715552445216e-11
-9.5	-36.	2.24866766441055e-11
-9.5	-35.5	3.5692331168922886e-11
-9.5	-35.	5.577152459104371e-11
-9.5	-34.5	8.585080533937671e-11
-9.5	-34.	1.3027227294767596e-10
-9.5	-33.5	1.949821543822217e-10
-9.5	-33.	2.880135113427101e-10
-9.5	-32.5	4.2007638728898384e-10
-9.5	-32.	6.052678083022343e-10
-9.5	-31.5	8.619121665432895e-10
-9.5	-31.	1.2135394619603825e-9
-9.5	-30.5	1.6900045099261388e-9
-9.5	-30.	2.3287444313920635e-9
-9.5	-29.5	3.176164527014797e-9
-9.5	-29.	4.28913395625556e-9
-9.5	-28.5	5.736562804908414e-9
-9.5	-28.	7.601021203308463e-9
-9.5	-27.5	9.980349696627199e-9
-9.5	-27.	1.298919848749503e-8
-9.5	-26.5	1.676042213244088e-8
-9.5	-26.	2.1446246503822114e-8
-9.5	-25.5	2.7219117145280273e-8
-9.5	-25.	3.427213341790315e-8
-9.5	-24.5	4.281897193092627e-8
-9.5	-24.	5.3093206506374954e-8
-9.5	-23.5	6.534694106901022e-8
-9.5	-23.	7.984868693573348e-8
-9.5	-22.5	9.688043730678107e-8
-9.5	-22.	1.1673391930638074e-7
-9.5	-21.5	1.3970603723564218e-7
-9.5	-21.	1.6609355883373095e-7
-9.5	-20.5	1.9618713776377324e-7
-9.5	-20.	2.3026480808509586e-7
-9.5	-19.5	2.6858512734211116e-7
-9.5	-19.	3.113801807188209e-7
-9.5	-18.5	3.588486857078773e-7
-9.5	-18.	4.111494510892411e-7
-9.5	-17.5	4.6839544231252214e-7
-9.5	-17.	5.306486853647492e-7
-9.5	-16.5	5.979162025411783e-7
-9.5	-16.	6.701471185411794e-7
-9.5	-15.5	7.472310093568077e-7
-9.5	-15.	8.289974976173338e-7
-9.5	-14.5	9.152170359145279e-7
-9.5	-14.	1.005602773464196e-6
-9.5	-13.5	1.0998133692388842e-6
-9.5	-13.	1.1974566236645243e-6
-9.5	-12.5	1.2980937770904077e-6
-9.5	-12.	1.4012443614686702e-6
-9.5	-11.5	1.5063914793492126e-6
-9.5	-11.	1.612987392673434e-6
-9.5	-10.5	1.7204593056030993e-6
-9.5	-10.	1.8282152328943591e-6
-9.5	-9.5	1.9356498582124926e-6
-9.5	-9.	2.042150300468339e-6
-9.5	-8.5	2.1471017227688656e-6
-9.5	-8.	2.24989272807608e-6
-9.5	-7.5	2.3499204992341784e-6
-9.5	-7.	2.4465956501704185e-6
-9.5	-6.5	2.5393467647978036e-6
-9.5	-6.	2.627624608366037e-6
-9.5	-5.5	2.7109060030638193e-6
-9.5	-5.	2.788697365536868e-6
-9.5	-4.5	2.8605379058876216e-6
-9.5	-4.	2.926002513882407e-6
-9.5	-3.5	2.9847042819272086e-6
-9.5	-3.	3.036296773752984e-6
-9.5	-2.5	3.0804759516623472e-6
-9.5	-2.	3.116981833059422e-6
-9.5	-1.5	3.1455998678005457e-6
-9.5	-1.	3.166162049534616e-6
-9.5	-0.5	3.178547770070417e-6
-9.5	0.	3.1826844241483297e-6
-9.5	0.5	3.178547770070417e-6
-9.5	1.	3.166162049534616e-6
-9.5	1.5	3.1455998678005457e-6
-9.5	2.	3.116981833059422e-6
-9.5	2.5	3.0804759516623472e-6
-9.5	3.	3.036296773752984e-6
-9.5	3.5	2.9847042819272086e-6
-9.5	4.	2.926002513882407e-6
-9.5	4.5	2.8605379058876216e-6
-9.5	5.	2.788697365536868e-6
-9.5	5.5	2.7109060030638193e-6
-9.5	6.	2.627624608366037e-6
-9.5	6.5	2.5393467647978036e-6
-9.5	7.	2.4465956501704185e-6
-9.5	7.5	2.3499204992341784e-6
-9.5	8.	2.24989272807608e-6
-9.5	8.5	2.1471017227688656e-6
-9.5	9.	2.042150300468339e-6
-9.5	9.5	1.9356498582124926e-6
-9.5	10.	1.8282152328943591e-6
-9.5	10.5	1.7204593056030993e-6
-9.5	11.	1.612987392673434e-6
-9.5	11.5	1.5063914793492126e-6
-9.5	12.	1.4012443614686702e-6
-9.5	12.5	1.2980937770904077e-6
-9.5	13.	1.1974566236645243e-6
-9.5	13.5	1.0998133692388842e-6
-9.5	14.	1.005602773464196e-6
-9.5	14.5	9.152170359145279e-7
-9.5	15.	8.289974976173338e-7
-9.5	15.5	7.472310093568077e-7
-9.5	16.	6.701471185411794e-7
-9.5	16.5	5.979162025411783e-7
-9.5	17.	5.306486853647492e-7
-9.5	17.5	4.6839544231252214e-7
-9.5	18.	4.111494510892411e-7
-9.5	18.5	3.588486857078773e-7
-9.5	19.	3.113801807188209e-7
-9.5	19.5	2.6858512734211116e-7
-9.5	20.	2.3026480808509586e-7
-9.5	20.5	1.9618713776377324e-7
-9.5	21.	1.6609355883373095e-7
-9.5	21.5	1.3970603723564218e-7
-9.5	22.	1.1673391930638074e-7
-9.5	22.5	9.688043730678107e-8
-9.5	23.	7.984868693573348e-8
-9.5	23.5	6.534694106901022e-8
-9.5	24.	5.3093206506374954e-8
-9.5	24.5	4.281897193092627e-8
-9.5	25.	3.427213341790315e-8
-9.5	25.5	2.7219117145280273e-8
-9.5	26.	2.1446246503822114e-8
-9.5	26.5	1.676042213244088e-8
-9.5	27.	1.298919848749503e-8
-9.5	27.5	9.980349696627199e-9
-9.5	28.	7.601021203308463e-9
-9.5	28.5	5.736562804908414e-9
-9.5	29.	4.28913395625556e-9
-9.5	29.5	3.176164527014797e-9
-9.5	30.	2.3287444313920635e-9
-9.5	30.5	1.6900045099261388e-9
-9.5	31.	1.2135394619603825e-9
-9.5	31.5	8.619121665432895e-10
-9.5	32.	6.052678083022343e-10
-9.5	32.5	4.2007638728898384e-10
-9.5	33.	2.880135113427101e-10
-9.5	33.5	1.949821543822217e-10
-9.5	34.	1.3027227294767596e-10
-9.5	34.5	8.585080533937671e-11
-9.5	35.	5.577152459104371e-11
-9.5	35.5	3.5692331168922886e-11
-9.5	36.	2.24866766441055e-11
-9.5	36.5	1.3935715552445216e-11
-9.5	37.	8.488299844453628e-12
-9.5	37.5	5.076880904053477e-12
-9.5	38.	2.9786096370398902e-12
-9.5	38.5	1.7122914374745286e-12
-9.5	39.	9.632522896596024e-13
-9.5	39.5	5.295237186055819e-13
-9.5	40.	2.840013779366801e-13
-9.	-40.	4.641292612371795e-13
-9.	-39.5	8.621657400253991e-13
-9.	-39.	1.5629637415694234e-12
-9.	-38.5	2.7694399949861517e-12
-9.	-38.	4.803112487641367e-12
-9.	-37.5	8.163566298545104e-12
-9.	-37.	1.361279338801812e-11
-9.	-36.5	2.2292633192427003e-11
-9.	-36.	3.588542209496214e-11
-9.	-35.5	5.6829982568597305e-11
-9.	-35.	8.860715579560567e-11
-9.	-34.5	1.3611107564204972e-10
-9.	-34.	2.0612412747806083e-10
-9.	-33.5	3.079148231040078e-10
-9.	-33.	4.539784077052731e-10
-9.	-32.5	6.609396232695041e-10
-9.	-32.	9.506353970569848e-10
-9.	-31.5	1.3513920173913734e-9
-9.	-31.	1.8995063397556993e-9
-9.	-30.5	2.64093352031655e-9
-9.	-30.	3.633174564530578e-9
-9.	-29.5	4.9473455737145325e-9
-9.	-29.	6.670397073890063e-9
-9.	-28.5	8.907436478455611e-9
-9.	-28.	1.1784090006677121e-8
-9.	-27.5	1.5448822881028202e-8
-9.	-27.	2.0075119178154747e-8
-9.	-26.5	2.5863406314858397e-8
-9.	-26.	3.304259497875217e-8
-9.	-25.5	4.1871094657141285e-8
-9.	-25.	5.263715914850247e-8
-9.	-24.5	6.565841694217453e-8
-9.	-24.	8.128044943882365e-8
-9.	-23.5	9.987429680782771e-8
-9.	-23.	1.2183279771217546e-7
-9.	-22.5	1.4756570564565687e-7
-9.	-22.	1.7749357113954028e-7
-9.	-21.5	2.1204043481594175e-7
-9.	-21.	2.5162543952584346e-7
-9.	-20.5	2.9665353790701984e-7
-9.	-20.	3.475055407593852e-7
-9.	-19.5	4.045278165685482e-7
-9.	-19.	4.6802200708330654e-7
-9.	-18.5	5.382351610238537e-7
-9.	-18.	6.153507005604231e-7
-9.	-17.5	6.994806168796725e-7
-9.	-17.	7.906592381315577e-7
-9.	-16.5	8.888388257985738e-7
-9.	-16.	9.938871405347504e-7
-9.	-15.5	1.1055869891100685e-6
-9.	-15.	1.2236376393960585e-6
-9.	-14.5	1.3476578915067388e-6
-9.	-14.	1.4771905381739761e-6
-9.	-13.5	1.6117079307488814e-6
-9.	-13.	1.7506184222242021e-6
-9.	-12.5	1.8932734566891685e-6
-9.	-12.	2.0389751546344994e-6
-9.	-11.5	2.186984227148695e-6
-9.	-11.	2.336528060890358e-6
-9.	-10.5	2.4868088173529033e-6
-9.	-10.	2.637011407242082e-6
-9.	-9.5	2.786311229322493e-6
-9.	-9.	2.9338815875765654e-6
-9.	-8.5	3.078900727798676e-6
-9.	-8.	3.2205584442955355e-6
-9.	-7.5	3.358062227886793e-6
-9.	-7.	3.4906429368111408e-6
-9.	-6.5	3.6175599845208537e-6
-9.	-6.	3.7381060478051458e-6
-9.	-5.5	3.851611306316213e-6
-9.	-5.	3.957447224447841e-6
-9.	-4.5	4.055029938589655e-6
-9.	-4.	4.143823148192058e-6
-9.	-3.5	4.2233407454018474e-6
-9.	-3.	4.293148999975922e-6
-9.	-2.5	4.352868450450478e-6
-9.	-2.	4.4021754838272565e-6
-9.	-1.5	4.44080363186971e-6
-9.	-1.	4.468544603576158e-6
-9.	-0.5	4.485249070403633e-6
-9.	0.	4.49082721747543e-6
-9.	0.5	4.485249070403633e-6
-9.	1.	4.468544603576158e-6
-9.	1.5	4.44080363186971e-6
-9.	2.	4.4021754838272565e-6
-9.	2.5	4.352868450450478e-6
-9.	3.	4.293148999975922e-6
-9.	3.5	4.2233407454018474e-6
-9.	4.	4.143823148192058e-6
-9.	4.5	4.055029938589655e-6
-9.	5.	3.957447224447841e-6
-9.	5.5	3.851611306316213e-6
-9.	6.	3.7381060478051458e-6
-9.	6.5	3.6175599845208537e-6
-9.	7.	3.4906429368111408e-6
-9.	7.5	3.358062227886793e-6
-9.	8.	3.2205584442955355e-6
-9.	8.5	3.078900727798676e-6
-9.	9.	2.9338815875765654e-6
-9.	9.5	2.786311229322493e-6
-9.	10.	2.637011407242082e-6
-9.	10.5	2.4868088173529033e-6
-9.	11.	2.336528060890358e-6
-9.	11.5	2.186984227148695e-6
-9.	12.	2.0389751546344994e-6
-9.	12.5	1.8932734566891685e-6
-9.	13.	1.7506184222242021e-6
-9.	13.5	1.6117079307488814e-6
-9.	14.	1.4771905381739761e-6
-9.	14.5	1.3476578915067388e-6
-9.	15.	1.2236376393960585e-6
-9.	15.5	1.1055869891100685e-6
-9.	16.	9.938871405347504e-7
-9.	16.5	8.888388257985738e-7
-9.	17.	7.906592381315577e-7
-9.	17.5	6.994806168796725e-7
-9.	18.	6.153507005604231e-7
-9.	18.5	5.382351610238537e-7
-9.	19.	4.6802200708330654e-7
-9.	19.5	4.045278165685482e-7
-9.	20.	3.475055407593852e-7
-9.	20.5	2.9665353790701984e-7
-9.	21.	2.5162543952584346e-7
-9.	21.5	2.1204043481594175e-7
-9.	22.	1.7749357113954028e-7
-9.	22.5	1.4756570564565687e-7
-9.	23.	1.2183279771217546e-7
-9.	23.5	9.987429680782771e-8
-9.	24.	8.128044943882365e-8
-9.	24.5	6.565841694217453e-8
-9.	25.	5.263715914850247e-8
-9.	25.5	4.1871094657141285e-8
-9.	26.	3.304259497875217e-8
-9.	26.5	2.5863406314858397e-8
-9.	27.	2.0075119178154747e-8
-9.	27.5	1.5448822881028202e-8
-9.	28.	1.1784090006677121e-8
-9.	28.5	8.907436478455611e-9
-9.	29.	6.670397073890063e-9
-9.	29.5	4.9473455737145325e-9
-9.	30.	3.633174564530578e-9
-9.	30.5	2.64093352031655e-9
-9.	31.	1.8995063397556993e-9
-9.	31.5	1.3513920173913734e-9
-9.	32.	9.506353970569848e-10
-9.	32.5	6.609396232695041e-10
-9.	33.	4.539784077052731e-10
-9.	33.5	3.079148231040078e-10
-9.	34.	2.0612412747806083e-10
-9.	34.5	1.3611107564204972e-10
-9.	35.	8.860715579560567e-11
-9.	35.5	5.6829982568597305e-11
-9.	36.	3.588542209496214e-11
-9.	36.5	2.2292633192427003e-11
-9.	37.	1.361279338801812e-11
-9.	37.5	8.163566298545104e-12
-9.	38.	4.803112487641367e-12
-9.	38.5	2.7694399949861517e-12
-9.	39.	1.5629637415694234e-12
-9.	39.5	8.621657400253991e-13
-9.	40.	4.641292612371795e-13
-8.5	-40.	7.504479125710732e-13
-8.5	-39.5	1.3891230096548196e-12
-8.5	-39.	2.5100022129109945e-12
-8.5	-38.5	4.433899024711589e-12
-8.5	-38.	7.667736471888958e-12
-8.5	-37.5	1.2997119886323171e-11
-8.5	-37.	2.1617280445646494e-11
-8.5	-36.5	3.531492971203795e-11
-8.5	-36.	5.6716372671673267e-11
-8.5	-35.5	8.96202194129381e-11
-8.5	-35.	1.3943606749592944e-10
-8.5	-34.5	2.1375339440786704e-10
-8.5	-34.	3.23067337761477e-10
-8.5	-33.5	4.816897263680755e-10
-8.5	-33.	7.08874282011789e-10
-8.5	-32.5	1.0301839246566064e-9
-8.5	-32.	1.479125149063962e-9
-8.5	-31.5	2.0990690727690256e-9
-8.5	-31.	2.9454706002676024e-9
-8.5	-30.5	4.0883859030386005e-9
-8.5	-30.	5.615273902510224e-9
-8.5	-29.5	7.634049623165234e-9
-8.5	-29.	1.0276336473578482e-8
-8.5	-28.5	1.370084083102444e-8
-8.5	-28.	1.809674703692658e-8
-8.5	-27.5	2.3687004382777663e-8
-8.5	-27.	3.0731351754669624e-8
-8.5	-26.5	3.952890157227214e-8
-8.5	-26.	5.0420084464582925e-8
-8.5	-25.5	6.378774177609779e-8
-8.5	-25.	8.005714664895043e-8
-8.5	-24.5	9.969473825307834e-8
-8.5	-24.	1.2320536980904112e-7
-8.5	-23.5	1.5112790118526428e-7
-8.5	-23.	1.8402901243828884e-7
-8.5	-22.5	2.2249517643812762e-7
-8.5	-22.	2.671228065172952e-7
-8.5	-21.5	3.18506687544097e-7
-8.5	-21.	3.772269030700707e-7
-8.5	-20.5	4.4383458249718846e-7
-8.5	-20.	5.188369036404452e-7
-8.5	-19.5	6.026818883557166e-7
-8.5	-19.	6.95743610517344e-7
-8.5	-18.5	7.983084833162403e-7
-8.5	-18.	9.105632929768493e-7
-8.5	-17.5	1.032585586878664e-6
-8.5	-17.	1.1643368994173545e-6
-8.5	-16.5	1.3056591120601416e-6
-8.5	-16.	1.4562740118190017e-6
-8.5	-15.5	1.6157858669454347e-6
-8.5	-15.	1.7836866242218235e-6
-8.5	-14.5	1.959363194489725e-6
-8.5	-14.	2.14210626200062e-6
-8.5	-13.5	2.3311201265055173e-6
-8.5	-13.	2.525533210016301e-6
-8.5	-12.5	2.724409011273509e-6
-8.5	-12.	2.92675730343853e-6
-8.5	-11.5	3.1315454173652147e-6
-8.5	-11.	3.3377093924743363e-6
-8.5	-10.5	3.5441647912788637e-6
-8.5	-10.	3.7498170153714774e-6
-8.5	-9.5	3.953571017488848e-6
-8.5	-9.	4.154340346691661e-6
-8.5	-8.5	4.351055489131749e-6
-8.5	-8.	4.542671485434684e-6
-8.5	-7.5	4.728174822814264e-6
-8.5	-7.	4.906589615210937e-6
-8.5	-6.5	5.076983096979765e-6
-8.5	-6.	5.23847046489889e-6
-8.5	-5.5	5.390219098580476e-6
-8.5	-5.	5.5314522839525674e-6
-8.5	-4.5	5.661452250810045e-6
-8.5	-4.	5.7795629680789545e-6
-8.5	-3.5	5.885192349683274e-6
-8.5	-3.	5.977814153973439e-6
-8.5	-2.5	6.056969540797017e-6
-8.5	-2.	6.122268336927979e-6
-8.5	-1.5	6.1733900450250004e-6
-8.5	-1.	6.210084626551765e-6
-8.5	-0.5	6.232173083989376e-6
-8.5	0.	6.23954786229503e-6
-8.5	0.5	6.232173083989376e-6
-8.5	1.	6.210084626551765e-6
-8.5	1.5	6.1733900450250004e-6
-8.5	2.	6.122268336927979e-6
-8.5	2.5	6.056969540797017e-6
-8.5	3.	5.977814153973439e-6
-8.5	3.5	5.885192349683274e-6
-8.5	4.	5.7795629680789545e-6
-8.5	4.5	5.661452250810045e-6
-8.5	5.	5.5314522839525674e-6
-8.5	5.5	5.390219098580476e-6
-8.5	6.	5.23847046489889e-6
-8.5	6.5	5.076983096979765e-6
-8.5	7.	4.906589615210937e-6
-8.5	7.5	4.728174822814264e-6
-8.5	8.	4.542671485434684e-6
-8.5	8.5	4.351055489131749e-6
-8.5	9.	4.154340346691661e-6
-8.5	9.5	3.953571017488848e-6
-8.5	10.	3.7498170153714774e-6
-8.5	10.5	3.5441647912788637e-6
-8.5	11.	3.3377093924743363e-6
-8.5	11.5	3.1315454173652147e-6
-8.5	12.	2.92675730343853e-6
-8.5	12.5	2.724409011273509e-6
-8.5	13.	2.525533210016301e-6
-8.5	13.5	2.3311201265055173e-6
-8.5	14.	2.14210626200062e-6
-8.5	14.5	1.959363194489725e-6
-8.5	15.	1.7836866242218235e-6
-8.5	15.5	1.6157858669454347e-6
-8.5	16.	1.4562740118190017e-6
-8.5	16.5	1.3056591120601416e-6
-8.5	17.	1.1643368994173545e-6
-8.5	17.5	1.032585586878664e-6
-8.5	18.	9.105632929768493e-7
-8.5	18.5	7.983084833162403e-7
-8.5	19.	6.95743610517344e-7
-8.5	19.5	6.026818883557166e-7
-8.5	20.	5.188369036404452e-7
-8.5	20.5	4.4383458249718846e-7
-8.5	21.	3.772269030700707e-7
-8.5	21.5	3.18506687544097e-7
-8.5	22.	2.671228065172952e-7
-8.5	22.5	2.2249517643812762e-7
-8.5	23.	1.8402901243828884e-7
-8.5	23.5	1.5112790118526428e-7
-8.5	24.	1.2320536980904112e-7
-8.5	24.5	9.969473825307834e-8
-8.5	25.	8.005714664895043e-8
-8.5	25.5	6.378774177609779e-8
-8.5	26.	5.0420084464582925e-8
-8.5	26.5	3.952890157227214e-8
-8.5	27.	3.0731351754669624e-8
-8.5	27.5	2.3687004382777663e-8
-8.5	28.	1.809674703692658e-8
-8.5	28.5	1.370084083102444e-8
-8.5	29.	1.0276336473578482e-8
-8.5	29.5	7.634049623165234e-9
-8.5	30.	5.615273902510224e-9
-8.5	30.5	4.0883859030386005e-9
-8.5	31.	2.9454706002676024e-9
-8.5	31.5	2.0990690727690256e-9
-8.5	32.	1.479125149063962e-9
-8.5	32.5	1.0301839246566064e-9
-8.5	33.	7.08874282011789e-10
-8.5	33.5	4.816897263680755e-10
-8.5	34.	3.23067337761477e-10
-8.5	34.5	2.1375339440786704e-10
-8.5	35.	1.3943606749592944e-10
-8.5	35.5	8.96202194129381e-11
-8.5	36.	5.6716372671673267e-11
-8.5	36.5	3.531492971203795e-11
-8.5	37.	2.1617280445646494e-11
-8.5	37.5	1.2997119886323171e-11
-8.5	38.	7.667736471888958e-12
-8.5	38.5	4.433899024711589e-12
-8.5	39.	2.5100022129109945e-12
-8.5	39.5	1.3891230096548196e-12
-8.5	40.	7.504479125710732e-13
-8.	-40.	1.2006192888714053e-12
-8.	-39.5	2.2149834889278534e-12
-8.	-39.	3.989758254093619e-12
-8.	-38.5	7.027263188692234e-12
-8.	-38.	1.2119097880356083e-11
-8.	-37.5	2.0488903429593296e-11
-8.	-37.	3.399375841285793e-11
-8.	-36.5	5.5403138732620795e-11
-8.	-36.	8.877851358625612e-11
-8.	-35.5	1.399810246354924e-10
-8.	-35.	2.1733907075816711e-10
-8.	-34.5	3.3251167798428985e-10
-8.	-34.	5.015868645588037e-10
-8.	-33.5	7.464563188837502e-10
-8.	-33.	1.0965080226997802e-9
-8.	-32.5	1.5906763490773588e-9
-8.	-32.	2.279883998777582e-9
-8.	-31.5	3.2299012841229363e-9
-8.	-31.	4.524635173896269e-9
-8.	-30.5	6.269842754996486e-9
-8.	-30.	8.597241121829149e-9
-8.	-29.5	1.166895821680781e-8
-8.	-29.	1.5682237105494185e-8
-8.	-28.5	2.0874270637567323e-8
-8.	-28.	2.7527004732068785e-8
-8.	-27.5	3.597170972968549e-8
-8.	-27.	4.659308064967435e-8
-8.	-26.5	5.98325927505926e-8
-8.	-26.	7.619081053873512e-8
-8.	-25.5	9.622832978103174e-8
-8.	-25.	1.2056502644220724e-7
-8.	-24.5	1.4987729717908379e-7
-8.	-24.	1.8489300633440602e-7
-8.	-23.5	2.2638390714706742e-7
-8.	-23.	2.75155382339071e-7
-8.	-22.5	3.320334525358502e-7
-8.	-22.	3.97849129849736e-7
-8.	-21.5	4.734203461322517e-7
-8.	-21.	5.595318559692478e-7
-8.	-20.5	6.569136951948043e-7
-8.	-20.	7.662189542266389e-7
-8.	-19.5	8.880017850067102e-7
-8.	-19.	1.0226966793329497e-6
-8.	-18.5	1.1706001099052725e-6
-8.	-18.	1.331855587615637e-6
-8.	-17.5	1.5064430377550414e-6
-8.	-17.	1.6941731239690523e-6
-8.	-16.5	1.8946867635145418e-6
-8.	-16.	2.1074596227059545e-6
-8.	-15.5	2.3318109331498927e-6
-8.	-15.	2.566915627074039e-6
-8.	-14.5	2.8118186485442392e-6
-8.	-14.	3.065450404342247e-6
-8.	-13.5	3.3266426038128125e-6
-8.	-13.	3.594144158777718e-6
-8.	-12.5	3.866636959758844e-6
-8.	-12.	4.142751492753558e-6
-8.	-11.5	4.421082084121289e-6
-8.	-11.	4.700201486467009e-6
-8.	-10.5	4.97867453857788e-6
-8.	-10.	5.255070745358054e-6
-8.	-9.5	5.5279757266472065e-6
-8.	-9.	5.796001532038592e-6
-8.	-8.5	6.057795837588809e-6
-8.	-8.	6.312050056271413e-6
-8.	-7.5	6.5575064114489156e-6
-8.	-7.	6.792964037029652e-6
-8.	-6.5	7.017284177997536e-6
-8.	-6.	7.229394551702934e-6
-8.	-5.5	7.428293089214844e-6
-8.	-5.	7.613050731059904e-6
-8.	-4.5	7.78281404110883e-6
-8.	-4.	7.936807035472438e-6
-8.	-3.5	8.074332709790719e-6
-8.	-3.	8.194774197379787e-6
-8.	-2.5	8.29759564039833e-6
-8.	-2.	8.382342830030752e-6
-8.	-1.5	8.448643664634627e-6
-8.	-1.	8.496208467505765e-6
-8.	-0.5	8.524830198463449e-6
-8.	0.	8.534384585914931e-6
-8.	0.5	8.524830198463449e-6
-8.	1.	8.496208467505765e-6
-8.	1.5	8.448643664634627e-6
-8.	2.	8.382342830030752e-6
-8.	2.5	8.29759564039833e-6
-8.	3.	8.194774197379787e-6
-8.	3.5	8.074332709790719e-6
-8.	4.	7.936807035472438e-6
-8.	4.5	7.78281404110883e-6
-8.	5.	7.613050731059904e-6
-8.	5.5	7.428293089214844e-6
-8.	6.	7.229394551702934e-6
-8.	6.5	7.017284177997536e-6
-8.	7.	6.792964037029652e-6
-8.	7.5	6.5575064114489156e-6
-8.	8.	6.312050056271413e-6
-8.	8.5	6.057795837588809e-6
-8.	9.	5.796001532038592e-6
-8.	9.5	5.5279757266472065e-6
-8.	10.	5.255070745358054e-6
-8.	10.5	4.97867453857788e-6
-8.	11.	4.700201486467009e-6
-8.	11.5	4.421082084121289e-6
-8.	12.	4.142751492753558e-6
-8.	12.5	3.866636959758844e-6
-8.	13.	3.594144158777718e-6
-8.	13.5	3.3266426038128125e-6
-8.	14.	3.065450404342247e-6
-8.	14.5	2.8118186485442392e-6
-8.	15.	2.566915627074039e-6
-8.	15.5	2.3318109331498927e-6
-8.	16.	2.1074596227059545e-6
-8.	16.5	1.8946867635145418e-6
-8.	17.	1.6941731239690523e-6
-8.	17.5	1.5064430377550414e-6
-8.	18.	1.331855587615637e-6
-8.	18.5	1.1706001099052725e-6
-8.	19.	1.0226966793329497e-6
-8.	19.5	8.880017850067102e-7
-8.	20.	7.662189542266389e-7
-8.	20.5	6.569136951948043e-7
-8.	21.	5.595318559692478e-7
-8.	21.5	4.734203461322517e-7
-8.	22.	3.97849129849736e-7
-8.	22.5	3.320334525358502e-7
-8.	23.	2.75155382339071e-7
-8.	23.5	2.2638390714706742e-7
-8.	24.	1.8489300633440602e-7
-8.	24.5	1.4987729717908379e-7
-8.	25.	1.2056502644220724e-7
-8.	25.5	9.622832978103174e-8
-8.	26.	7.619081053873512e-8
-8.	26.5	5.98325927505926e-8
-8.	27.	4.659308064967435e-8
-8.	27.5	3.597170972968549e-8
-8.	28.	2.7527004732068785e-8
-8.	28.5	2.0874270637567323e-8
-8.	29.	1.5682237105494185e-8
-8.	29.5	1.166895821680781e-8
-8.	30.	8.597241121829149e-9
-8.	30.5	6.269842754996486e-9
-8.	31.	4.524635173896269e-9
-8.	31.5	3.2299012841229363e-9
-8.	32.	2.279883998777582e-9
-8.	32.5	1.5906763490773588e-9
-8.	33.	1.0965080226997802e-9
-8.	33.5	7.464563188837502e-10
-8.	34.	5.015868645588037e-10
-8.	34.5	3.3251167798428985e-10
-8.	35.	2.1733907075816711e-10
-8.	35.5	1.399810246354924e-10
-8.	36.	8.877851358625612e-11
-8.	36.5	5.5403138732620795e-11
-8.	37.	3.399375841285793e-11
-8.	37.5	2.0488903429593296e-11
-8.	38.	1.2119097880356083e-11
-8.	38.5	7.027263188692234e-12
-8.	39.	3.989758254093619e-12
-8.	39.5	2.2149834889278534e-12
-8.	40.	1.2006192888714053e-12
-7.5	-40.	1.900772621752323e-12
-7.5	-39.5	3.495527037340463e-12
-7.5	-39.	6.277618584746009e-12
-7.5	-38.5	1.1026005912076473e-11
-7.5	-38.	1.896504182147196e-11
-7.5	-37.5	3.1982568969968884e-11
-7.5	-37.	5.293676869305156e-11
-7.5	-36.5	8.608005634247465e-11
-7.5	-36.	1.3763436046253748e-10
-7.5	-35.5	2.1655843922116089e-10
-7.5	-35.	3.3555411223957626e-10
-7.5	-34.5	5.123639264074893e-10
-7.5	-34.	7.714172047109548e-10
-7.5	-33.5	1.1458838960945683e-9
-7.5	-33.	1.680195294658282e-9
-7.5	-32.5	2.4330865994497322e-9
-7.5	-32.	3.4812074918142346e-9
-7.5	-31.5	4.923332509703341e-9
-7.5	-31.	6.885182214493699e-9
-7.5	-30.5	9.524838405561735e-9
-7.5	-30.	1.3038701680216984e-8
-7.5	-29.5	1.7667897607512445e-8
-7.5	-29.	2.3704989328733963e-8
-7.5	-28.5	3.150080073857892e-8
-7.5	-28.	4.147109740205277e-8
-7.5	-27.5	5.410281455987326e-8
-7.5	-27.	6.995946618379774e-8
-7.5	-26.5	8.968531992096268e-8
-7.5	-26.	1.1400788434221997e-7
-7.5	-25.5	1.4373823206770939e-7
-7.5	-25.	1.7976868026019135e-7
-7.5	-24.5	2.2306737390828796e-7
-7.5	-24.	2.74669372327292e-7
-7.5	-23.5	3.356639298979324e-7
-7.5	-23.	4.071777917604795e-7
-7.5	-22.5	4.903544959187642e-7
-7.5	-22.	5.863298845789725e-7
-7.5	-21.5	6.962042758173124e-7
-7.5	-21.	8.210120235447459e-7
-7.5	-20.5	9.616894849062459e-7
-7.5	-20.	1.119042697857756e-6
-7.5	-19.5	1.2937163170397438e-6
-7.5	-19.	1.486165523441575e-6
-7.5	-18.5	1.6966326656371833e-6
-7.5	-18.	1.9251302585880144e-6
-7.5	-17.5	2.171431620035107e-6
-7.5	-17.	2.435069850115781e-6
-7.5	-16.5	2.715345090504949e-6
-7.5	-16.	3.0113391363467807e-6
-7.5	-15.5	3.3219356915910773e-6
-7.5	-15.	3.6458440743214743e-6
-7.5	-14.5	3.981624179294123e-6
-7.5	-14.	4.3277110351602286e-6
-7.5	-13.5	4.682438126905167e-6
-7.5	-13.	5.044059534358523e-6
-7.5	-12.5	5.4107711333487134e-6
-7.5	-12.	5.7807310701854365e-6
-7.5	-11.5	6.1520792063344875e-6
-7.5	-11.	6.5229550641250675e-6
-7.5	-10.5	6.891513946911417e-6
-7.5	-10.	7.255941180456251e-6
-7.5	-9.5	7.614464543828695e-6
-7.5	-9.	7.965365026019408e-6
-7.5	-8.5	8.306985978634097e-6
-7.5	-8.	8.637740795129577e-6
-7.5	-7.5	8.956119234035026e-6
-7.5	-7.	9.260692522390044e-6
-7.5	-6.5	9.550117345500546e-6
-7.5	-6.	9.823139077697788e-6
-7.5	-5.5	0.000010078593734409484
-7.5	-5.	0.000010315409861050215
-7.5	-4.5	0.000010532609390135494
-7.5	-4.	0.000010729308230434337
-7.5	-3.5	0.000010904716471873959
-7.5	-3.	0.000011058138328709283
-7.5	-2.5	0.000011188971902243237
-7.5	-2.	0.000011296708834233747
-7.5	-1.5	0.00001138093391207344
-7.5	-1.	0.000011441324676943665
-7.5	-0.5	0.000011477651076462631
-7.5	0.	0.000011489775193866312
-7.5	0.5	0.000011477651076462631
-7.5	1.	0.000011441324676943665
-7.5	1.5	0.00001138093391207344
-7.5	2.	0.000011296708834233747
-7.5	2.5	0.000011188971902243237
-7.5	3.	0.000011058138328709283
-7.5	3.5	0.000010904716471873959
-7.5	4.	0.000010729308230434337
-7.5	4.5	0.000010532609390135494
-7.5	5.	0.000010315409861050215
-7.5	5.5	0.000010078593734409484
-7.5	6.	9.823139077697788e-6
-7.5	6.5	9.550117345500546e-6
-7.5	7.	9.260692522390044e-6
-7.5	7.5	8.956119234035026e-6
-7.5	8.	8.637740795129577e-6
-7.5	8.5	8.306985978634097e-6
-7.5	9.	7.965365026019408e-6
-7.5	9.5	7.614464543828695e-6
-7.5	10.	7.255941180456251e-6
-7.5	10.5	6.891513946911417e-6
-7.5	11.	6.5229550641250675e-6
-7.5	11.5	6.1520792063344875e-6
-7.5	12.	5.7807310701854365e-6
-7.5	12.5	5.4107711333487134e-6
-7.5	13.	5.044059534358523e-6
-7.5	13.5	4.682438126905167e-6
-7.5	14.	4.3277110351602286e-6
-7.5	14.5	3.981624179294123e-6
-7.5	15.	3.6458440743214743e-6
-7.5	15.5	3.3219356915910773e-6
-7.5	16.	3.0113391363467807e-6
-7.5	16.5	2.715345090504949e-6
-7.5	17.	2.435069850115781e-6
-7.5	17.5	2.171431620035107e-6
-7.5	18.	1.9251302585880144e-6
-7.5	18.5	1.6966326656371833e-6
-7.5	19.	1.486165523441575e-6
-7.5	19.5	1.2937163170397438e-6
-7.5	20.	1.119042697857756e-6
-7.5	20.5	9.616894849062459e-7
-7.5	21.	8.210120235447459e-7
-7.5	21.5	6.962042758173124e-7
-7.5	22.	5.863298845789725e-7
-7.5	22.5	4.903544959187642e-7
-7.5	23.	4.071777917604795e-7
-7.5	23.5	3.356639298979324e-7
-7.5	24.	2.74669372327292e-7
-7.5	24.5	2.2306737390828796e-7
-7.5	25.	1.7976868026019135e-7
-7.5	25.5	1.4373823206770939e-7
-7.5	26.	1.1400788434221997e-7
-7.5	26.5	8.968531992096268e-8
-7.5	27.	6.995946618379774e-8
-7.5	27.5	5.410281455987326e-8
-7.5	28.	4.147109740205277e-8
-7.5	28.5	3.150080073857892e-8
-7.5	29.	2.3704989328733963e-8
-7.5	29.5	1.7667897607512445e-8
-7.5	30.	1.3038701680216984e-8
-7.5	30.5	9.524838405561735e-9
-7.5	31.	6.885182214493699e-9
-7.5	31.5	4.923332509703341e-9
-7.5	32.	3.4812074918142346e-9
-7.5	32.5	2.4330865994497322e-9
-7.5	33.	1.680195294658282e-9
-7.5	33.5	1.1458838960945683e-9
-7.5	34.	7.714172047109548e-10
-7.5	34.5	5.123639264074893e-10
-7.5	35.	3.3555411223957626e-10
-7.5	35.5	2.1655843922116089e-10
-7.5	36.	1.3763436046253748e-10
-7.5	36.5	8.608005634247465e-11
-7.5	37.	5.293676869305156e-11
-7.5	37.5	3.1982568969968884e-11
-7.5	38.	1.896504182147196e-11
-7.5	38.5	1.1026005912076473e-11
-7.5	39.	6.277618584746009e-12
-7.5	39.5	3.495527037340463e-12
-7.5	40.	1.900772621752323e-12
-7.	-40.	2.9780312720276136e-12
-7.	-39.5	5.460059421137238e-12
-7.	-39.	9.777901839612572e-12
-7.	-38.5	1.712793682702801e-11
-7.	-38.	2.938582807977279e-11
-7.	-37.5	4.943658001865777e-11
-7.	-37.	8.163766143347346e-11
-7.	-36.5	1.3245706710796968e-10
-7.	-36.	2.1133690082325702e-10
-7.	-35.5	3.318420634929199e-10
-7.	-35.	5.131623524021069e-10
-7.	-34.5	7.820439662958156e-10
-7.	-34.	1.175232118083477e-9
-7.	-33.5	1.7425090544956478e-9
-7.	-33.	2.550409996027599e-9
-7.	-32.5	3.6866919751852918e-9
-7.	-32.	5.265615886682669e-9
-7.	-31.5	7.43407897599868e-9
-7.	-31.	1.0378602394182482e-8
-7.	-30.5	1.4333135588522562e-8
-7.	-30.	1.9587585915012552e-8
-7.	-29.5	2.6496918309606966e-8
-7.	-29.	3.549059726064833e-8
-7.	-28.5	4.7082063677830706e-8
-7.	-28.	6.187785550566593e-8
-7.	-27.5	8.058589703932949e-8
-7.	-27.	1.0402240283276721e-7
-7.	-26.5	1.3311677376496936e-7
-7.	-26.	1.6891381202405312e-7
-7.	-25.5	2.1257255594106282e-7
-7.	-25.	2.653610426750986e-7
-7.	-24.5	3.2864635479265553e-7
-7.	-24.	4.038794036307555e-7
-7.	-23.5	4.925740550588049e-7
-7.	-23.	5.962804174718891e-7
-7.	-22.5	7.165523907585129e-7
-7.	-22.	8.549099180622224e-7
-7.	-21.5	1.012796783360957e-6
-7.	-21.	1.1915352433191737e-6
-7.	-20.5	1.3922792468489535e-6
-7.	-20.	1.615968441659414e-6
-7.	-19.5	1.8632855382065488e-6
-7.	-19.	2.134619824345775e-6
-7.	-18.5	2.4300396103290256e-6
-7.	-18.	2.7492760415210975e-6
-7.	-17.5	3.091719972461734e-6
-7.	-17.	3.4564324342675127e-6
-7.	-16.5	3.842167736229429e-6
-7.	-16.	4.247406657967449e-6
-7.	-15.5	4.6703959000952626e-6
-7.	-15.	5.109189430320144e-6
-7.	-14.5	5.561687926042477e-6
-7.	-14.	6.025674121845193e-6
-7.	-13.5	6.498843854318128e-6
-7.	-13.	6.978834150356451e-6
-7.	-12.5	7.463249620322402e-6
-7.	-12.	7.949687633707875e-6
-7.	-11.5	8.435761563279966e-6
-7.	-11.	8.919121250601426e-6
-7.	-10.5	9.397470395592614e-6
-7.	-10.	9.868581089676695e-6
-7.	-9.5	0.000010330305824672957
-7.	-9.	0.000010780587234590382
-7.	-8.5	0.000011217465786182696
-7.	-8.	0.00001163908563710226
-7.	-7.5	0.000012043698880928049
-7.	-7.	0.00001242966840831464
-7.	-6.5	0.00001279546958554875
-7.	-6.	0.00001313969095802986
-7.	-5.5	0.000013461034162097618
-7.	-5.	0.000013758313216625946
-7.	-4.5	0.000014030453349660178
-7.	-4.	0.000014276489499593572
-7.	-3.5	0.000014495564614876242
-7.	-3.	0.000014686927861271822
-7.	-2.5	0.000014849932831391063
-7.	-2.	0.00001498403583771254
-7.	-1.5	0.000015088794357557607
-7.	-1.	0.00001516386568649522
-7.	-0.5	0.000015209005845358971
-7.	0.	0.000015224068775316304
-7.	0.5	0.000015209005845358971
-7.	1.	0.00001516386568649522
-7.	1.5	0.000015088794357557607
-7.	2.	0.00001498403583771254
-7.	2.5	0.000014849932831391063
-7.	3.	0.000014686927861271822
-7.	3.5	0.000014495564614876242
-7.	4.	0.000014276489499593572
-7.	4.5	0.000014030453349660178
-7.	5.	0.000013758313216625946
-7.	5.5	0.000013461034162097618
-7.	6.	0.00001313969095802986
-7.	6.5	0.00001279546958554875
-7.	7.	0.00001242966840831464
-7.	7.5	0.000012043698880928049
-7.	8.	0.00001163908563710226
-7.	8.5	0.000011217465786182696
-7.	9.	0.000010780587234590382
-7.	9.5	0.000010330305824672957
-7.	10.	9.868581089676695e-6
-7.	10.5	9.397470395592614e-6
-7.	11.	8.919121250601426e-6
-7.	11.5	8.435761563279966e-6
-7.	12.	7.949687633707875e-6
-7.	12.5	7.463249620322402e-6
-7.	13.	6.978834150356451e-6
-7.	13.5	6.498843854318128e-6
-7.	14.	6.025674121845193e-6
-7.	14.5	5.561687926042477e-6
-7.	15.	5.109189430320144e-6
-7.	15.5	4.6703959000952626e-6
-7.	16.	4.247406657967449e-6
-7.	16.5	3.842167736229429e-6
-7.	17.	3.4564324342675127e-6
-7.	17.5	3.091719972461734e-6
-7.	18.	2.7492760415210975e-6
-7.	18.5	2.4300396103290256e-6
-7.	19.	2.134619824345775e-6
-7.	19.5	1.8632855382065488e-6
-7.	20.	1.615968441659414e-6
-7.	20.5	1.3922792468489535e-6
-7.	21.	1.1915352433191737e-6
-7.	21.5	1.012796783360957e-6
-7.	22.	8.549099180622224e-7
-7.	22.5	7.165523907585129e-7
-7.	23.	5.962804174718891e-7
-7.	23.5	4.925740550588049e-7
-7.	24.	4.038794036307555e-7
-7.	24.5	3.2864635479265553e-7
-7.	25.	2.653610426750986e-7
-7.	25.5	2.1257255594106282e-7
-7.	26.	1.6891381202405312e-7
-7.	26.5	1.3311677376496936e-7
-7.	27.	1.0402240283276721e-7
-7.	27.5	8.058589703932949e-8
-7.	28.	6.187785550566593e-8
-7.	28.5	4.7082063677830706e-8
-7.	29.	3.549059726064833e-8
-7.	29.5	2.6496918309606966e-8
-7.	30.	1.9587585915012552e-8
-7.	30.5	1.4333135588522562e-8
-7.	31.	1.0378602394182482e-8
-7.	31.5	7.43407897599868e-9
-7.	32.	5.265615886682669e-9
-7.	32.5	3.6866919751852918e-9
-7.	33.	2.550409996027599e-9
-7.	33.5	1.7425090544956478e-9
-7.	34.	1.175232118083477e-9
-7.	34.5	7.820439662958156e-10
-7.	35.	5.131623524021069e-10
-7.	35.5	3.318420634929199e-10
-7.	36.	2.1133690082325702e-10
-7.	36.5	1.3245706710796968e-10
-7.	37.	8.163766143347346e-11
-7.	37.5	4.943658001865777e-11
-7.	38.	2.938582807977279e-11
-7.	38.5	1.712793682702801e-11
-7.	39.	9.777901839612572e-12
-7.	39.5	5.460059421137238e-12
-7.	40.	2.9780312720276136e-12
-6.5	-40.	4.617790684480983e-12
-6.5	-39.5	8.442141766431131e-12
-6.5	-39.	1.5077300016532187e-11
-6.5	-38.5	2.634319590681382e-11
-6.5	-38.	4.508599452910384e-11
-6.5	-37.5	7.567289121760846e-11
-6.5	-37.	1.2468451646197176e-10
-6.5	-36.5	2.0186628855038825e-10
-6.5	-36.	3.2141246210728886e-10
-6.5	-35.5	5.036692710811555e-10
-6.5	-35.	7.773555873913078e-10
-6.5	-34.5	1.182409765531918e-9
-6.5	-34.	1.7735783962578915e-9
-6.5	-33.5	2.624864874359878e-9
-6.5	-33.	3.834951123725989e-9
-6.5	-32.5	5.533692532710562e-9
-6.5	-32.	7.88976215717919e-9
-6.5	-31.5	1.1119483729329441e-8
-6.5	-31.	1.5496842487251947e-8
-6.5	-30.5	2.1364597369986936e-8
-6.5	-30.	2.9146337508602124e-8
-6.5	-29.5	3.935923094185448e-8
-6.5	-29.	5.2627105995695325e-8
-6.5	-28.5	6.969338899430836e-8
-6.5	-28.	9.143330054306635e-8
-6.5	-27.5	1.1886459264997182e-7
-6.5	-27.	1.531559980204245e-7
-6.5	-26.5	1.95632469964386e-7
-6.5	-26.	2.477762267453564e-7
-6.5	-25.5	3.112225891558852e-7
-6.5	-25.	3.877496266185895e-7
-6.5	-24.5	4.792607174770812e-7
-6.5	-24.	5.877592953931974e-7
-6.5	-23.5	7.1531530692472e-7
-6.5	-23.	8.640232543534239e-7
-6.5	-22.5	1.035952147964843e-6
-6.5	-22.	1.2330882426679687e-6
-6.5	-21.5	1.4572720754180858e-6
-6.5	-21.	1.710132029201003e-6
-6.5	-20.5	1.993017383986121e-6
-6.5	-20.	2.306934506894099e-6
-6.5	-19.5	2.652490382695106e-6
-6.5	-19.	3.029847956652265e-6
-6.5	-18.5	3.4386975905805853e-6
-6.5	-18.	3.8782481490429095e-6
-6.5	-17.5	4.347239706808538e-6
-6.5	-17.	4.843977593696699e-6
-6.5	-16.5	5.366384688106282e-6
-6.5	-16.	5.912066069588222e-6
-6.5	-15.5	6.4783781880336685e-6
-6.5	-15.	7.062494537365944e-6
-6.5	-14.5	7.661461979261254e-6
-6.5	-14.	8.272245884759447e-6
-6.5	-13.5	8.891766366180804e-6
-6.5	-13.	9.516930025731022e-6
-6.5	-12.5	0.00001014466018414047
-6.5	-12.	0.00001077192581091181
-6.5	-11.5	0.000011395767215149564
-6.5	-11.	0.000012013317054608704
-6.5	-10.5	0.000012621816712201974
-6.5	-10.	0.000013218628839182035
-6.5	-9.5	0.000013801246733844004
-6.5	-9.	0.000014367300980969013
-6.5	-8.5	0.000014914563703167803
-6.5	-8.	0.000015440950768546224
-6.5	-7.5	0.000015944522284730755
-6.5	-7.	0.00001642348170824429
-6.5	-6.5	0.000016876173801409217
-6.5	-6.	0.00001730108178425133
-6.5	-5.5	0.000017696823823909235
-6.5	-5.	0.000018062149120151954
-6.5	-4.5	0.00001839593374952648
-6.5	-4.	0.000018697176427682634
-6.5	-3.5	0.000018964994325352235
-6.5	-3.	0.00001919861905383129
-6.5	-2.5	0.000019397392918044354
-6.5	-2.	0.000019560765519245334
-6.5	-1.5	0.000019688290774901934
-6.5	-1.	0.000019779624410570112
-6.5	-0.5	0.000019834521966520408
-6.5	0.	0.000019852837351564916
-6.5	0.5	0.000019834521966520408
-6.5	1.	0.000019779624410570112
-6.5	1.5	0.000019688290774901934
-6.5	2.	0.000019560765519245334
-6.5	2.5	0.000019397392918044354
-6.5	3.	0.00001919861905383129
-6.5	3.5	0.000018964994325352235
-6.5	4.	0.000018697176427682634
-6.5	4.5	0.00001839593374952648
-6.5	5.	0.000018062149120151954
-6.5	5.5	0.000017696823823909235
-6.5	6.	0.00001730108178425133
-6.5	6.5	0.000016876173801409217
-6.5	7.	0.00001642348170824429
-6.5	7.5	0.000015944522284730755
-6.5	8.	0.000015440950768546224
-6.5	8.5	0.000014914563703167803
-6.5	9.	0.000014367300980969013
-6.5	9.5	0.000013801246733844004
-6.5	10.	0.000013218628839182035
-6.5	10.5	0.000012621816712201974
-6.5	11.	0.000012013317054608704
-6.5	11.5	0.000011395767215149564
-6.5	12.	0.00001077192581091181
-6.5	12.5	0.00001014466018414047
-6.5	13.	9.516930025731022e-6
-6.5	13.5	8.891766366180804e-6
-6.5	14.	8.272245884759447e-6
-6.5	14.5	7.661461979261254e-6
-6.5	15.	7.062494537365944e-6
-6.5	15.5	6.4783781880336685e-6
-6.5	16.	5.912066069588222e-6
-6.5	16.5	5.366384688106282e-6
-6.5	17.	4.843977593696699e-6
-6.5	17.5	4.347239706808538e-6
-6.5	18.	3.8782481490429095e-6
-6.5	18.5	3.4386975905805853e-6
-6.5	19.	3.029847956652265e-6
-6.5	19.5	2.652490382695106e-6
-6.5	20.	2.306934506894099e-6
-6.5	20.5	1.993017383986121e-6
-6.5	21.	1.710132029201003e-6
-6.5	21.5	1.4572720754180858e-6
-6.5	22.	1.2330882426679687e-6
-6.5	22.5	1.035952147964843e-6
-6.5	23.	8.640232543534239e-7
-6.5	23.5	7.1531530692472e-7
-6.5	24.	5.877592953931974e-7
-6.5	24.5	4.792607174770812e-7
-6.5	25.	3.877496266185895e-7
-6.5	25.5	3.112225891558852e-7
-6.5	26.	2.477762267453564e-7
-6.5	26.5	1.95632469964386e-7
-6.5	27.	1.531559980204245e-7
-6.5	27.5	1.1886459264997182e-7
-6.5	28.	9.143330054306635e-8
-6.5	28.5	6.969338899430836e-8
-6.5	29.	5.2627105995695325e-8
-6.5	29.5	3.935923094185448e-8
-6.5	30.	2.9146337508602124e-8
-6.5	30.5	2.1364597369986936e-8
-6.5	31.	1.5496842487251947e-8
-6.5	31.5	1.1119483729329441e-8
-6.5	32.	7.88976215717919e-9
-6.5	32.5	5.533692532710562e-9
-6.5	33.	3.834951123725989e-9
-6.5	33.5	2.624864874359878e-9
-6.5	34.	1.7735783962578915e-9
-6.5	34.5	1.182409765531918e-9
-6.5	35.	7.773555873913078e-10
-6.5	35.5	5.036692710811555e-10
-6.5	36.	3.2141246210728886e-10
-6.5	36.5	2.0186628855038825e-10
-6.5	37.	1.2468451646197176e-10
-6.5	37.5	7.567289121760846e-11
-6.5	38.	4.508599452910384e-11
-6.5	38.5	2.634319590681382e-11
-6.5	39.	1.5077300016532187e-11
-6.5	39.5	8.442141766431131e-12
-6.5	40.	4.617790684480983e-12
-6.	-40.	7.0871987036202925e-12
-6.	-39.5	1.292125415475866e-11
-6.	-39.	2.301716572966413e-11
-6.	-38.5	4.011704414022959e-11
-6.	-38.	6.849879272287587e-11
-6.	-37.5	1.1471089268937051e-10
-6.	-37.	1.8859783386333242e-10
-6.	-36.5	3.04705138552526e-10
-6.	-36.	4.841703757346287e-10
-6.	-35.5	7.572240867330471e-10
-6.	-35.	1.1664408205540351e-9
-6.	-34.5	1.7708937864941348e-9
-6.	-34.	2.651374861210721e-9
-6.	-33.5	3.916842377072243e-9
-6.	-33.	5.712249547325086e-9
-6.	-32.5	8.227883703757137e-9
-6.	-32.	1.1710307941866654e-8
-6.	-31.5	1.6474939777529656e-8
-6.	-31.	2.2920224056131406e-8
-6.	-30.5	3.1543258497833413e-8
-6.	-30.	4.295660993082363e-8
-6.	-29.5	5.790591891511088e-8
-6.	-29.	7.728773325523275e-8
-6.	-28.5	1.0216684193024063e-7
-6.	-28.	1.3379220740509467e-7
-6.	-27.5	1.7361042545918173e-7
-6.	-27.	2.2327548904982821e-7
-6.	-26.5	2.846535098317201e-7
-6.	-26.	3.5982097311672457e-7
-6.	-25.5	4.5105508614564147e-7
-6.	-25.	5.608148435242661e-7
-6.	-24.5	6.917115960738707e-7
-6.	-24.	8.464681884777247e-7
-6.	-23.5	1.0278661439947138e-6
-6.	-23.	1.2386809352652165e-6
-6.	-22.5	1.4816060975542305e-6
-6.	-22.	1.7591678141506077e-6
-6.	-21.5	2.073632617651391e-6
-6.	-21.	2.426911967039175e-6
-6.	-20.5	2.820468606413464e-6
-6.	-20.	3.2552306676097834e-6
-6.	-19.5	3.7315202667034573e-6
-6.	-19.	4.249003618317081e-6
-6.	-18.5	4.80666915104619e-6
-6.	-18.	5.402838441240813e-6
-6.	-17.5	6.035211770128418e-6
-6.	-17.	6.700945788728435e-6
-6.	-16.5	7.396755662655929e-6
-6.	-16.	8.119029332847787e-6
-6.	-15.5	8.863938934620264e-6
-6.	-15.	9.627535770087386e-6
-6.	-14.5	0.000010405821224495178
-6.	-14.	0.00001119479492997837
-6.	-13.5	0.00001199048892859461
-6.	-13.	0.000012788998194394509
-6.	-12.5	0.00001358651232094911
-6.	-12.	0.000014379346449052219
-6.	-11.5	0.000015163966761640096
-6.	-11.	0.000015937008575794632
-6.	-10.5	0.00001669528817003425
-6.	-10.	0.000017435810085969576
-6.	-9.5	0.00001815577091962079
-6.	-9.	0.000018852560172034943
-6.	-8.5	0.000019523758647428125
-6.	-8.	0.000020167134868247238
-6.	-7.5	0.00002078063982192143
-6.	-7.	0.000021362401256274745
-6.	-6.5	0.00002191071537717422
-6.	-6.	0.00002242404039123141
-6.	-5.5	0.000022900988003095902
-6.	-5.	0.00002334031557317293
-6.	-4.5	0.000023740918291163345
-6.	-4.	0.000024101821638638716
-6.	-3.5	0.00002442217426928879
-6.	-3.	0.00002470124141286311
-6.	-2.5	0.000024938398889151894
-6.	-2.	0.000025133127801825737
-6.	-1.5	0.00002528500996727482
-6.	-1.	0.000025393724121877046
-6.	-0.5	0.000025459042940630104
-6.	0.	0.00002548083089131349
-6.	0.5	0.000025459042940630104
-6.	1.	0.000025393724121877046
-6.	1.5	0.00002528500996727482
-6.	2.	0.000025133127801825737
-6.	2.5	0.000024938398889151894
-6.	3.	0.00002470124141286311
-6.	3.5	0.00002442217426928879
-6.	4.	0.000024101821638638716
-6.	4.5	0.000023740918291163345
-6.	5.	0.00002334031557317293
-6.	5.5	0.000022900988003095902
-6.	6.	0.00002242404039123141
-6.	6.5	0.00002191071537717422
-6.	7.	0.000021362401256274745
-6.	7.5	0.00002078063982192143
-6.	8.	0.000020167134868247238
-6.	8.5	0.000019523758647428125
-6.	9.	0.000018852560172034943
-6.	9.5	0.00001815577091962079
-6.	10.	0.000017435810085969576
-6.	10.5	0.00001669528817003425
-6.	11.	0.000015937008575794632
-6.	11.5	0.000015163966761640096
-6.	12.	0.000014379346449052219
-6.	12.5	0.00001358651232094911
-6.	13.	0.000012788998194394509
-6.	13.5	0.00001199048892859461
-6.	14.	0.00001119479492997837
-6.	14.5	0.000010405821224495178
-6.	15.	9.627535770087386e-6
-6.	15.5	8.863938934620264e-6
-6.	16.	8.119029332847787e-6
-6.	16.5	7.396755662655929e-6
-6.	17.	6.700945788728435e-6
-6.	17.5	6.035211770128418e-6
-6.	18.	5.402838441240813e-6
-6.	18.5	4.80666915104619e-6
-6.	19.	4.249003618317081e-6
-6.	19.5	3.7315202667034573e-6
-6.	20.	3.2552306676097834e-6
-6.	20.5	2.820468606413464e-6
-6.	21.	2.426911967039175e-6
-6.	21.5	2.073632617651391e-6
-6.	22.	1.7591678141506077e-6
-6.	22.5	1.4816060975542305e-6
-6.	23.	1.2386809352652165e-6
-6.	23.5	1.0278661439947138e-6
-6.	24.	8.464681884777247e-7
-6.	24.5	6.917115960738707e-7
-6.	25.	5.608148435242661e-7
-6.	25.5	4.5105508614564147e-7
-6.	26.	3.5982097311672457e-7
-6.	26.5	2.846535098317201e-7
-6.	27.	2.2327548904982821e-7
-6.	27.5	1.7361042545918173e-7
-6.	28.	1.3379220740509467e-7
-6.	28.5	1.0216684193024063e-7
-6.	29.	7.728773325523275e-8
-6.	29.5	5.790591891511088e-8
-6.	30.	4.295660993082363e-8
-6.	30.5	3.1543258497833413e-8
-6.	31.	2.2920224056131406e-8
-6.	31.5	1.6474939777529656e-8
-6.	32.	1.1710307941866654e-8
-6.	32.5	8.227883703757137e-9
-6.	33.	5.712249547325086e-9
-6.	33.5	3.916842377072243e-9
-6.	34.	2.651374861210721e-9
-6.	34.5	1.7708937864941348e-9
-6.	35.	1.1664408205540351e-9
-6.	35.5	7.572240867330471e-10
-6.	36.	4.841703757346287e-10
-6.	36.5	3.04705138552526e-10
-6.	37.	1.8859783386333242e-10
-6.	37.5	1.1471089268937051e-10
-6.	38.	6.849879272287587e-11
-6.	38.5	4.011704414022959e-11
-6.	39.	2.301716572966413e-11
-6.	39.5	1.292125415475866e-11
-6.	40.	7.0871987036202925e-12
-5.5	-40.	1.076658280213748e-11
-5.5	-39.5	1.9578437514663836e-11
-5.5	-39.	3.478983475033822e-11
-5.5	-38.5	6.049310376789382e-11
-5.5	-38.	1.0305732263005746e-10
-5.5	-37.5	1.7220922205636853e-10
-5.5	-37.	2.8253746480509326e-10
-5.5	-36.5	4.5554796001757925e-10
-5.5	-36.	7.22422083761372e-10
-5.5	-35.5	1.1276535785584994e-9
-5.5	-35.	1.7337615061882205e-9
-5.5	-34.5	2.627293372852275e-9
-5.5	-34.	3.92634133117483e-9
-5.5	-33.5	5.7897916160546515e-9
-5.5	-33.	8.428509185474081e-9
-5.5	-32.5	1.2118621881889654e-8
-5.5	-32.	1.7217007423248282e-8
-5.5	-31.5	2.4178998780863425e-8
-5.5	-31.	3.3578206486420076e-8
-5.5	-30.5	4.612820891242631e-8
-5.5	-30.	6.270568409963427e-8
-5.5	-29.5	8.437435191644559e-8
-5.5	-29.	1.1240886839896151e-7
-5.5	-28.5	1.4831757301786051e-7
-5.5	-28.	1.938627453441302e-7
-5.5	-27.5	2.510767942345029e-7
-5.5	-27.	3.222725973885674e-7
-5.5	-26.5	4.100460520072763e-7
-5.5	-26.	5.172688109955868e-7
-5.5	-25.5	6.470691886136309e-7
-5.5	-25.	8.027993512977612e-7
-5.5	-24.5	9.879871911330622e-7
-5.5	-24.	1.2062717387248933e-6
-5.5	-23.5	1.461321634996991e-6
-5.5	-23.	1.7567370697502975e-6
-5.5	-22.5	2.0959367226929874e-6
-5.5	-22.	2.4820326097749713e-6
-5.5	-21.5	2.9176973193781563e-6
-5.5	-21.	3.4050298555153878e-6
-5.5	-20.5	3.945428065655639e-6
-5.5	-20.	4.539477211889516e-6
-5.5	-19.5	5.186865329458874e-6
-5.5	-19.	5.886336167090325e-6
-5.5	-18.5	6.635689177819523e-6
-5.5	-18.	7.431832674039161e-6
-5.5	-17.5	8.270890516100482e-6
-5.5	-17.	9.148354747700575e-6
-5.5	-16.5	0.000010059267584608212
-5.5	-16.	0.000010998408573614447
-5.5	-15.5	0.000011960460118107907
-5.5	-15.	0.000012940130198362096
-5.5	-14.5	0.000013932225402859077
-5.5	-14.	0.000014931685296970605
-5.5	-13.5	0.000015933600767977363
-5.5	-13.	0.000016933236160911595
-5.5	-12.5	0.000017926059886365314
-5.5	-12.	0.000018907774961169893
-5.5	-11.5	0.000019874340057574473
-5.5	-11.	0.00002082197953532353
-5.5	-10.5	0.000021747186038528272
-5.5	-10.	0.000022646718414117322
-5.5	-9.5	0.000023517596491240243
-5.5	-9.	0.00002435709305588089
-5.5	-8.5	0.00002516272379955256
-5.5	-8.	0.000025932235740227122
-5.5	-7.5	0.00002666359462086638
-5.5	-7.	0.00002735497171082307
-5.5	-6.5	0.0000280047303677066
-5.5	-6.	0.000028611412656512277
-5.5	-5.5	0.000029173726269582648
-5.5	-5.	0.000029690531944957306
-5.5	-4.5	0.000030160831541168417
-5.5	-4.	0.000030583756893321444
-5.5	-3.5	0.00003095855954775083
-5.5	-3.	0.000031284601449953
-5.5	-2.5	0.00003156134664165713
-5.5	-2.	0.00003178835400834015
-5.5	-1.5	0.00003196527108890181
-5.5	-1.	0.00003209182908419984
-5.5	-0.5	0.000032167838766568034
-5.5	0.	0.000032193187751493905
-5.5	0.5	0.000032167838766568034
-5.5	1.	0.00003209182908419984
-5.5	1.5	0.00003196527108890181
-5.5	2.	0.00003178835400834015
-5.5	2.5	0.00003156134664165713
-5.5	3.	0.000031284601449953
-5.5	3.5	0.00003095855954775083
-5.5	4.	0.000030583756893321444
-5.5	4.5	0.000030160831541168417
-5.5	5.	0.000029690531944957306
-5.5	5.5	0.000029173726269582648
-5.5	6.	0.000028611412656512277
-5.5	6.5	0.0000280047303677066
-5.5	7.	0.00002735497171082307
-5.5	7.5	0.00002666359462086638
-5.5	8.	0.000025932235740227122
-5.5	8.5	0.00002516272379955256
-5.5	9.	0.00002435709305588089
-5.5	9.5	0.000023517596491240243
-5.5	10.	0.000022646718414117322
-5.5	10.5	0.000021747186038528272
-5.5	11.	0.00002082197953532353
-5.5	11.5	0.000019874340057574473
-5.5	12.	0.000018907774961169893
-5.5	12.5	0.000017926059886365314
-5.5	13.	0.000016933236160911595
-5.5	13.5	0.000015933600767977363
-5.5	14.	0.000014931685296970605
-5.5	14.5	0.000013932225402859077
-5.5	15.	0.000012940130198362096
-5.5	15.5	0.000011960460118107907
-5.5	16.	0.000010998408573614447
-5.5	16.5	0.000010059267584608212
-5.5	17.	9.148354747700575e-6
-5.5	17.5	8.270890516100482e-6
-5.5	18.	7.431832674039161e-6
-5.5	18.5	6.635689177819523e-6
-5.5	19.	5.886336167090325e-6
-5.5	19.5	5.186865329458874e-6
-5.5	20.	4.539477211889516e-6
-5.5	20.5	3.945428065655639e-6
-5.5	21.	3.4050298555153878e-6
-5.5	21.5	2.9176973193781563e-6
-5.5	22.	2.4820326097749713e-6
-5.5	22.5	2.0959367226929874e-6
-5.5	23.	1.7567370697502975e-6
-5.5	23.5	1.461321634996991e-6
-5.5	24.	1.2062717387248933e-6
-5.5	24.5	9.879871911330622e-7
-5.5	25.	8.027993512977612e-7
-5.5	25.5	6.470691886136309e-7
-5.5	26.	5.172688109955868e-7
-5.5	26.5	4.100460520072763e-7
-5.5	27.	3.222725973885674e-7
-5.5	27.5	2.510767942345029e-7
-5.5	28.	1.938627453441302e-7
-5.5	28.5	1.4831757301786051e-7
-5.5	29.	1.1240886839896151e-7
-5.5	29.5	8.437435191644559e-8
-5.5	30.	6.270568409963427e-8
-5.5	30.5	4.612820891242631e-8
-5.5	31.	3.3578206486420076e-8
-5.5	31.5	2.4178998780863425e-8
-5.5	32.	1.7217007423248282e-8
-5.5	32.5	1.2118621881889654e-8
-5.5	33.	8.428509185474081e-9
-5.5	33.5	5.7897916160546515e-9
-5.5	34.	3.92634133117483e-9
-5.5	34.5	2.627293372852275e-9
-5.5	35.	1.7337615061882205e-9
-5.5	35.5	1.1276535785584994e-9
-5.5	36.	7.22422083761372e-10
-5.5	36.5	4.5554796001757925e-10
-5.5	37.	2.8253746480509326e-10
-5.5	37.5	1.7220922205636853e-10
-5.5	38.	1.0305732263005746e-10
-5.5	38.5	6.049310376789382e-11
-5.5	39.	3.478983475033822e-11
-5.5	39.5	1.9578437514663836e-11
-5.5	40.	1.076658280213748e-11
-5.	-40.	1.6190859127481518e-11
-5.	-39.5	2.9369456022877044e-11
-5.	-39.	5.206500497195888e-11
-5.	-38.5	9.032705414700367e-11
-5.	-38.	1.535486397560636e-10
-5.	-37.5	2.5604136791387855e-10
-5.	-37.	4.1922126570268215e-10
-5.	-36.5	6.745867168036952e-10
-5.	-36.	1.0677029261685684e-9
-5.	-35.5	1.663439418072072e-9
-5.	-35.	2.5527350984428086e-9
-5.	-34.5	3.861185647053544e-9
-5.	-34.	5.759755940587117e-9
-5.	-33.5	8.477910713663645e-9
-5.	-33.	1.2319424206664735e-8
-5.	-32.5	1.7681068502216005e-8
-5.	-32.	2.507428531393582e-8
-5.	-31.5	3.5149812677928616e-8
-5.	-31.	4.872506320873212e-8
-5.	-30.5	6.681383320221416e-8
-5.	-30.	9.065766337719284e-8
-5.	-29.5	1.2175787709149721e-7
-5.	-29.	1.6190699875930134e-7
-5.	-28.5	2.132179163014374e-7
-5.	-28.	2.781488134465174e-7
-5.	-27.5	3.5952158162367687e-7
-5.	-27.	4.605311524138433e-7
-5.	-26.5	5.847429994979532e-7
-5.	-26.	7.360759768997385e-7
-5.	-25.5	9.187677244036907e-7
-5.	-25.	1.1373201202108522e-6
-5.	-24.5	1.3964227357281373e-6
-5.	-24.	1.7008529887662034e-6
-5.	-23.5	2.055352738532075e-6
-5.	-23.	2.464482452411862e-6
-5.	-22.5	2.932455822672746e-6
-5.	-22.	3.46295982075499e-6
-5.	-21.5	4.058967607842867e-6
-5.	-21.	4.7225543677896326e-6
-5.	-20.5	5.454728784534868e-6
-5.	-20.	6.2552951950647105e-6
-5.	-19.5	7.122762859509913e-6
-5.	-19.	8.054318529858586e-6
-5.	-18.5	9.045875614638312e-6
-5.	-18.	0.000010092206772635356
-5.	-17.5	0.000011187156171683016
-5.	-17.	0.000012323913456624482
-5.	-16.5	0.000013495316180839877
-5.	-16.	0.000014694136085447556
-5.	-15.5	0.000015913304011368242
-5.	-15.	0.000017146043950438366
-5.	-14.5	0.000018385917450894038
-5.	-14.	0.00001962681247167413
-5.	-13.5	0.000020862925186599642
-5.	-13.	0.00002208876642310581
-5.	-12.5	0.00002329919035963712
-5.	-12.	0.00002448942202273449
-5.	-11.5	0.00002565506783459374
-5.	-11.	0.0000267921109329429
-5.	-10.5	0.00002789689892004332
-5.	-10.	0.000028966128136422188
-5.	-9.5	0.000029996825605575274
-5.	-9.	0.000030986329243398554
-5.	-8.5	0.00003193226694708632
-5.	-8.	0.00003283253513887716
-5.	-7.5	0.00003368527725363834
-5.	-7.	0.000034488862566711714
-5.	-6.5	0.00003524186567472777
-5.	-6.	0.00003594304687071435
-5.	-5.5	0.00003659133359550869
-5.	-5.	0.00003718580309845099
-5.	-4.5	0.000037725666400646575
-5.	-4.	0.00003821025362300377
-5.	-3.5	0.000038639000717149776
-5.	-3.	0.00003901143761825972
-5.	-2.5	0.00003932717780922933
-5.	-2.	0.00003958590940495304
-5.	-1.5	0.00003978738742204154
-5.	-1.	0.00003993142772600743
-5.	-0.5	0.00004001790220145423
-5.	0.	0.00004004673534076339
-5.	0.5	0.00004001790220145423
-5.	1.	0.00003993142772600743
-5.	1.5	0.00003978738742204154
-5.	2.	0.00003958590940495304
-5.	2.5	0.00003932717780922933
-5.	3.	0.00003901143761825972
-5.	3.5	0.000038639000717149776
-5.	4.	0.00003821025362300377
-5.	4.5	0.000037725666400646575
-5.	5.	0.00003718580309845099
-5.	5.5	0.00003659133359550869
-5.	6.	0.00003594304687071435
-5.	6.5	0.00003524186567472777
-5.	7.	0.000034488862566711714
-5.	7.5	0.00003368527725363834
-5.	8.	0.00003283253513887716
-5.	8.5	0.00003193226694708632
-5.	9.	0.000030986329243398554
-5.	9.5	0.000029996825605575274
-5.	10.	0.000028966128136422188
-5.	10.5	0.00002789689892004332
-5.	11.	0.0000267921109329429
-5.	11.5	0.00002565506783459374
-5.	12.	0.00002448942202273449
-5.	12.5	0.00002329919035963712
-5.	13.	0.00002208876642310581
-5.	13.5	0.000020862925186599642
-5.	14.	0.00001962681247167413
-5.	14.5	0.000018385917450894038
-5.	15.	0.000017146043950438366
-5.	15.5	0.000015913304011368242
-5.	16.	0.000014694136085447556
-5.	16.5	0.000013495316180839877
-5.	17.	0.000012323913456624482
-5.	17.5	0.000011187156171683016
-5.	18.	0.000010092206772635356
-5.	18.5	9.045875614638312e-6
-5.	19.	8.054318529858586e-6
-5.	19.5	7.122762859509913e-6
-5.	20.	6.2552951950647105e-6
-5.	20.5	5.454728784534868e-6
-5.	21.	4.7225543677896326e-6
-5.	21.5	4.058967607842867e-6
-5.	22.	3.46295982075499e-6
-5.	22.5	2.932455822672746e-6
-5.	23.	2.464482452411862e-6
-5.	23.5	2.055352738532075e-6
-5.	24.	1.7008529887662034e-6
-5.	24.5	1.3964227357281373e-6
-5.	25.	1.1373201202108522e-6
-5.	25.5	9.187677244036907e-7
-5.	26.	7.360759768997385e-7
-5.	26.5	5.847429994979532e-7
-5.	27.	4.605311524138433e-7
-5.	27.5	3.5952158162367687e-7
-5.	28.	2.781488134465174e-7
-5.	28.5	2.132179163014374e-7
-5.	29.	1.6190699875930134e-7
-5.	29.5	1.2175787709149721e-7
-5.	30.	9.065766337719284e-8
-5.	30.5	6.681383320221416e-8
-5.	31.	4.872506320873212e-8
-5.	31.5	3.5149812677928616e-8
-5.	32.	2.507428531393582e-8
-5.	32.5	1.7681068502216005e-8
-5.	33.	1.2319424206664735e-8
-5.	33.5	8.477910713663645e-9
-5.	34.	5.759755940587117e-9
-5.	34.5	3.861185647053544e-9
-5.	35.	2.5527350984428086e-9
-5.	35.5	1.663439418072072e-9
-5.	36.	1.0677029261685684e-9
-5.	36.5	6.745867168036952e-10
-5.	37.	4.1922126570268215e-10
-5.	37.5	2.5604136791387855e-10
-5.	38.	1.535486397560636e-10
-5.	38.5	9.032705414700367e-11
-5.	39.	5.206500497195888e-11
-5.	39.5	2.9369456022877044e-11
-5.	40.	1.6190859127481518e-11
-4.5	-40.	2.410321428582019e-11
-4.5	-39.5	4.361945853132339e-11
-4.5	-39.	7.715291442586772e-11
-4.5	-38.5	1.335619477110845e-10
-4.5	-38.	2.2656891400997156e-10
-4.5	-37.5	3.770337222297735e-10
-4.5	-37.	6.160999714955382e-10
-4.5	-36.5	9.894684764303854e-10
-4.5	-36.	1.5630976633304089e-9
-4.5	-35.5	2.430672545914791e-9
-4.5	-35.	3.7232194064174977e-9
-4.5	-34.5	5.621266450823368e-9
-4.5	-34.	8.369955102525997e-9
-4.5	-33.5	1.229748497118347e-8
-4.5	-33.	1.7837220144325448e-8
-4.5	-32.5	2.555368757253744e-8
-4.5	-32.	3.6172552850846473e-8
-4.5	-31.5	5.061445888094542e-8
-4.5	-31.	7.003235512698108e-8
-4.5	-30.5	9.585162885290941e-8
-4.5	-30.	1.2981197810079327e-7
-4.5	-29.5	1.7400954711123092e-7
-4.5	-29.	2.30937391556282e-7
-4.5	-28.5	3.0352187227895105e-7
-4.5	-28.	3.951521171910865e-7
-4.5	-27.5	5.096992726660897e-7
-4.5	-27.	6.515219252229986e-7
-4.5	-26.5	8.254538541926119e-7
-4.5	-26.	1.0367702255461383e-6
-4.5	-25.5	1.2911284944603167e-6
-4.5	-25.	1.594480768221251e-6
-4.5	-24.5	1.9529550830626347e-6
-4.5	-24.	2.3727043210894772e-6
-4.5	-23.5	2.859723043055365e-6
-4.5	-23.	3.419634682963125e-6
-4.5	-22.5	4.057454207403006e-6
-4.5	-22.	4.777334547901653e-6
-4.5	-21.5	5.582308789457932e-6
-4.5	-21.	6.474044071111816e-6
-4.5	-20.5	7.4526270772901735e-6
-4.5	-20.	8.516404269541235e-6
-4.5	-19.5	9.661901683354226e-6
-4.5	-19.	0.000010883847864488371
-4.5	-18.5	0.000012175317706568093
-4.5	-18.	0.000013528002976796682
-4.5	-17.5	0.000014932596402107378
-4.5	-17.	0.00001637925170053218
-4.5	-16.5	0.00001785805702017123
-4.5	-16.	0.000019359443690137364
-4.5	-15.5	0.00002087445862077073
-4.5	-15.	0.00002239486567325651
-4.5	-14.5	0.00002391310207421941
-4.5	-14.	0.000025422171063831525
-4.5	-13.5	0.000026915561876985398
-4.5	-13.	0.000028387237796227758
-4.5	-12.5	0.000029831666744452454
-4.5	-12.	0.00003124384327203741
-4.5	-11.5	0.00003261928082196191
-4.5	-11.	0.00003395398470893317
-4.5	-10.5	0.00003524441945996658
-4.5	-10.	0.00003648747521015808
-4.5	-9.5	0.00003768043376558767
-4.5	-9.	0.00003882093467954875
-4.5	-8.5	0.0000399069418365193
-4.5	-8.	0.00004093671101657547
-4.5	-7.5	0.000041908758819488865
-4.5	-7.	0.0000428218332260892
-4.5	-6.5	0.00004367488598621003
-4.5	-6.	0.00004446704695162041
-4.5	-5.5	0.00004519760041669799
-4.5	-5.	0.00004586596348649445
-4.5	-4.5	0.000046471666460785305
-4.5	-4.	0.00004701433520059104
-4.5	-3.5	0.000047493675428618614
-4.5	-3.	0.00004790945889928394
-4.5	-2.5	0.000048261511426105056
-4.5	-2.	0.00004854970252750246
-4.5	-1.5	0.000048773936953122085
-4.5	-1.	0.000048934147714335036
-4.5	-0.5	0.000049030290743427695
-4.5	0.	0.000049062341106676486
-4.5	0.5	0.000049030290743427695
-4.5	1.	0.000048934147714335036
-4.5	1.5	0.000048773936953122085
-4.5	2.	0.00004854970252750246
-4.5	2.5	0.000048261511426105056
-4.5	3.	0.00004790945889928394
-4.5	3.5	0.000047493675428618614
-4.5	4.	0.00004701433520059104
-4.5	4.5	0.000046471666460785305
-4.5	5.	0.00004586596348649445
-4.5	5.5	0.00004519760041669799
-4.5	6.	0.00004446704695162041
-4.5	6.5	0.00004367488598621003
-4.5	7.	0.0000428218332260892
-4.5	7.5	0.000041908758819488865
-4.5	8.	0.00004093671101657547
-4.5	8.5	0.0000399069418365193
-4.5	9.	0.00003882093467954875
-4.5	9.5	0.00003768043376558767
-4.5	10.	0.00003648747521015808
-4.5	10.5	0.00003524441945996658
-4.5	11.	0.00003395398470893317
-4.5	11.5	0.00003261928082196191
-4.5	12.	0.00003124384327203741
-4.5	12.5	0.000029831666744452454
-4.5	13.	0.000028387237796227758
-4.5	13.5	0.000026915561876985398
-4.5	14.	0.000025422171063831525
-4.5	14.5	0.00002391310207421941
-4.5	15.	0.00002239486567325651
-4.5	15.5	0.00002087445862077073
-4.5	16.	0.000019359443690137364
-4.5	16.5	0.00001785805702017123
-4.5	17.	0.00001637925170053218
-4.5	17.5	0.000014932596402107378
-4.5	18.	0.000013528002976796682
-4.5	18.5	0.000012175317706568093
-4.5	19.	0.000010883847864488371
-4.5	19.5	9.661901683354226e-6
-4.5	20.	8.516404269541235e-6
-4.5	20.5	7.4526270772901735e-6
-4.5	21.	6.474044071111816e-6
-4.5	21.5	5.582308789457932e-6
-4.5	22.	4.777334547901653e-6
-4.5	22.5	4.057454207403006e-6
-4.5	23.	3.419634682963125e-6
-4.5	23.5	2.859723043055365e-6
-4.5	24.	2.3727043210894772e-6
-4.5	24.5	1.9529550830626347e-6
-4.5	25.	1.594480768221251e-6
-4.5	25.5	1.2911284944603167e-6
-4.5	26.	1.0367702255461383e-6
-4.5	26.5	8.254538541926119e-7
-4.5	27.	6.515219252229986e-7
-4.5	27.5	5.096992726660897e-7
-4.5	28.	3.951521171910865e-7
-4.5	28.5	3.0352187227895105e-7
-4.5	29.	2.30937391556282e-7
-4.5	29.5	1.7400954711123092e-7
-4.5	30.	1.2981197810079327e-7
-4.5	30.5	9.585162885290941e-8
-4.5	31.	7.003235512698108e-8
-4.5	31.5	5.061445888094542e-8
-4.5	32.	3.6172552850846473e-8
-4.5	32.5	2.555368757253744e-8
-4.5	33.	1.7837220144325448e-8
-4.5	33.5	1.229748497118347e-8
-4.5	34.	8.369955102525997e-9
-4.5	34.5	5.621266450823368e-9
-4.5	35.	3.7232194064174977e-9
-4.5	35.5	2.430672545914791e-9
-4.5	36.	1.5630976633304089e-9
-4.5	36.5	9.894684764303854e-10
-4.5	37.	6.160999714955382e-10
-4.5	37.5	3.770337222297735e-10
-4.5	38.	2.2656891400997156e-10
-4.5	38.5	1.335619477110845e-10
-4.5	39.	7.715291442586772e-11
-4.5	39.5	4.361945853132339e-11
-4.5	40.	2.410321428582019e-11
-4.	-40.	3.55235287686184e-11
-4.	-39.5	6.414341696809585e-11
-4.	-39.	1.1321154557667257e-10
-4.	-38.5	1.9557706427168532e-10
-4.	-38.	3.3109884372783225e-10
-4.	-37.5	5.498963381848162e-10
-4.	-37.	8.968349340960821e-10
-4.	-36.5	1.437600080839396e-9
-4.	-36.	2.266773788177338e-9
-4.	-35.5	3.518381578960041e-9
-4.	-35.	5.379421340635711e-9
-4.	-34.5	8.106909868653801e-9
-4.	-34.	1.2048979051110253e-8
-4.	-33.5	1.7670511420547828e-8
-4.	-33.	2.558371353020417e-8
-4.	-32.5	3.658387486539377e-8
-4.	-32.	5.169034046797018e-8
-4.	-31.5	7.219242999198537e-8
-4.	-31.	9.969966069335858e-8
-4.	-30.5	1.3619517755432667e-7
-4.	-30.	1.8409076666909923e-7
-4.	-29.5	2.462812411627941e-7
-4.	-29.	3.261953627910252e-7
-4.	-28.5	4.27839825582235e-7
-4.	-28.	5.558322174350187e-7
-4.	-27.5	7.154183368303509e-7
-4.	-27.	9.124688281914885e-7
-4.	-26.5	1.1534498718947834e-6
-4.	-26.	1.4453626913537742e-6
-4.	-25.5	1.7956469939496871e-6
-4.	-25.	2.2120442241328864e-6
-4.	-24.5	2.702417759182232e-6
-4.	-24.	3.274529006473034e-6
-4.	-23.5	3.9357708494222376e-6
-4.	-23.	4.692863111538638e-6
-4.	-22.5	5.551518712778331e-6
-4.	-22.	6.516093974687649e-6
-4.	-21.5	7.58924198394462e-6
-4.	-21.	8.77159376291832e-6
-4.	-20.5	0.000010061497648201706
-4.	-20.	0.000011454851738650779
-4.	-19.5	0.000012945065962614386
-4.	-19.	0.000014523186994809854
-4.	-18.5	0.00001617820819539328
-4.	-18.	0.000017897565367923642
-4.	-17.5	0.0000196677864829316
-4.	-17.	0.00002147522270843464
-4.	-16.5	0.000023306749240434282
-4.	-16.	0.000025150305884928184
-4.	-15.5	0.000026995171275237657
-4.	-15.	0.00002883194264600627
-4.	-14.5	0.00003065230487744701
-4.	-14.	0.000032448756151001146
-4.	-13.5	0.000034214443357034795
-4.	-13.	0.00003594314166083872
-4.	-12.5	0.00003762929922370686
-4.	-12.	0.000039268051944516184
-4.	-11.5	0.0000408551884408092
-4.	-11.	0.000042387093148574126
-4.	-10.5	0.000043860688577469285
-4.	-10.	0.00004527338087240676
-4.	-9.5	0.00004662300816763922
-4.	-9.	0.000047907791546456426
-4.	-8.5	0.00004912628838821141
-4.	-8.	0.00005027735107479803
-4.	-7.5	0.00005136008294679132
-4.	-7.	0.00005237380532690646
-4.	-6.5	0.00005331802183085889
[truncated: 19,091 more rows]
