# Supplementary material for: Myosin V executes steps of variable length via structurally constrained diffusion
Source: eLife. 2020 Jan 15;9:e51569. doi: 10.7554/eLife.51569 (PMC7054003; doi:10.7554/eLife.51569)
Supplement: Source data 1. [file elife-51569-data1.zip › myosin_elife_source_data/Figure 3/theory_diffusion_contours/theoryFreeDiffrz.txt]

-40.	0.001	4.7177170383348584e-14
-40.	0.501	2.409125602616877e-11
-40.	1.001	5.089546813241456e-11
-40.	1.501	8.340569913956996e-11
-40.	2.001	1.249560795143187e-10
-40.	2.501	1.7947833185093192e-10
-40.	3.001	2.517291974307683e-10
-40.	3.501	3.4754125773613126e-10
-40.	4.001	4.741018119091361e-10
-40.	4.501	6.40263597989712e-10
-40.	5.001	8.568900278070106e-10
-40.	5.501	1.1372362205189055e-9
-40.	6.001	1.497365454463099e-9
-40.	6.501	1.9565987105369518e-9
-40.	7.001	2.537992768968524e-9
-40.	7.501	3.2688398812952068e-9
-40.	8.001	4.18117942912092e-9
-40.	8.501	5.312309282062149e-9
-40.	9.001	6.705281883089907e-9
-40.	9.501	8.409367541629835e-9
-40.	10.001	1.0480465142267708e-8
-40.	10.501	1.2981438623320263e-8
-40.	11.001	1.5982356291722162e-8
-40.	11.501	1.956060945543111e-8
-40.	12.001	2.380088709146747e-8
-40.	12.501	2.879498441943514e-8
-40.	13.001	3.464142537458811e-8
-40.	13.501	4.1444882087287665e-8
-40.	14.001	4.931537854707425e-8
-40.	14.501	5.836727058168132e-8
-40.	15.001	6.871799998938725e-8
-40.	15.501	8.048662695935824e-8
-40.	16.001	9.379215159497348e-8
-40.	16.501	1.0875164218801595e-7
-40.	17.001	1.2547819462903657e-7
-40.	17.501	1.4407875372831803e-7
-40.	18.001	1.646518330176292e-7
-40.	18.501	1.872851745794888e-7
-40.	19.001	2.120533944123923e-7
-40.	19.501	2.3901566163074966e-7
-40.	20.001	2.682134613062103e-7
-40.	20.501	2.996684909215237e-7
-40.	21.001	3.3338073921933735e-7
-40.	21.501	3.693267937265103e-7
-40.	22.001	4.074584195065049e-7
-40.	22.501	4.477014468657802e-7
-40.	23.001	4.899549999761183e-7
-40.	23.501	5.34091091859996e-7
-40.	24.001	5.799546041235115e-7
-40.	24.501	6.273636624212971e-7
-40.	25.001	6.76110411109739e-7
-40.	25.501	7.259621830890276e-7
-40.	26.001	7.766630536362822e-7
-40.	26.501	8.279357602549966e-7
-40.	27.001	8.794839643502715e-7
-40.	27.501	9.30994824996001e-7
-40.	28.001	9.821418502737192e-7
-40.	28.501	1.032587987688048e-6
-40.	29.001	1.0819889120288626e-6
-40.	29.501	1.1299964667591646e-6
-40.	30.001	1.1762622135407315e-6
-40.	30.501	1.2204410438300403e-6
-40.	31.001	1.2621948065313283e-6
-40.	31.501	1.3011959064177114e-6
-40.	32.001	1.3371308293528712e-6
-40.	32.501	1.3697035521873207e-6
-40.	33.001	1.3986387974865455e-6
-40.	33.501	1.4236850958957224e-6
-40.	34.001	1.4446176218829607e-6
-40.	34.501	1.4612407717616955e-6
-40.	35.001	1.47339045621046e-6
-40.	35.501	1.4809360829290438e-6
-40.	36.001	1.4837822085505485e-6
-40.	36.501	1.4818698424259964e-6
-40.	37.001	1.4751773883863309e-6
-40.	37.501	1.4637212140403536e-6
-40.	38.001	1.4475558405735618e-6
-40.	38.501	1.4267737493608077e-6
-40.	39.001	1.401504804994673e-6
-40.	39.501	1.3719152975602675e-6
-40.	40.001	1.338206610163025e-6
-40.	40.501	1.3006135208438585e-6
-40.	41.001	1.259402151106098e-6
-40.	41.501	1.2148675763394556e-6
-40.	42.001	1.1673311164641095e-6
-40.	42.501	1.1171373281418718e-6
-40.	43.001	1.0646507229118603e-6
-40.	43.501	1.0102522386067242e-6
-40.	44.001	9.543354943856445e-7
-40.	44.501	8.973028626731607e-7
-40.	45.001	8.395613941999905e-7
-40.	45.501	7.815186351812114e-7
-40.	46.001	7.235783784051679e-7
-40.	46.501	6.661363926045034e-7
-40.	47.001	6.095761768869209e-7
-40.	47.501	5.542647891563271e-7
-40.	48.001	5.005487992798967e-7
-40.	48.501	4.487504191564516e-7
-40.	49.001	3.9916386270094614e-7
-40.	49.501	3.5205198891406e-7
-40.	50.001	3.0764328043510077e-7
-40.	50.501	2.661292079322531e-7
-40.	51.001	2.2766202679797873e-7
-40.	51.501	1.9235304586055591e-7
-40.	52.001	1.602713962027704e-7
-40.	52.501	1.314433075494133e-7
-40.	53.001	1.0585186085511626e-7
-40.	53.501	8.343710691308763e-8
-40.	54.001	6.409626678048776e-8
-40.	54.501	4.76833101464609e-8
-40.	55.001	3.4006103933196775e-8
-40.	55.501	2.2816217662493976e-8
-40.	56.001	1.3778234026977632e-8
-40.	56.501	6.4092929247530725e-9
-40.	57.001	7.283200941967759e-10
-40.	57.501	0.
-40.	58.001	0.
-40.	58.501	0.
-40.	59.001	0.
-40.	59.501	0.
-40.	60.001	0.
-40.	60.501	0.
-40.	61.001	0.
-40.	61.501	0.
-40.	62.001	0.
-40.	62.501	0.
-40.	63.001	0.
-40.	63.501	0.
-40.	64.001	0.
-40.	64.501	0.
-40.	65.001	0.
-40.	65.501	0.
-40.	66.001	0.
-40.	66.501	0.
-40.	67.001	0.
-40.	67.501	0.
-40.	68.001	0.
-40.	68.501	0.
-40.	69.001	0.
-40.	69.501	0.
-40.	70.001	0.
-40.	70.501	0.
-40.	71.001	0.
-40.	71.501	0.
-40.	72.001	0.
-40.	72.501	0.
-40.	73.001	0.
-40.	73.501	0.
-40.	74.001	0.
-40.	74.501	0.
-40.	75.001	0.
-39.5	0.001	5.770903062506475e-14
-39.5	0.501	2.9478042560335945e-11
-39.5	1.001	6.232772036754348e-11
-39.5	1.501	1.0227027566993916e-10
-39.5	2.001	1.5345859588057096e-10
-39.5	2.501	2.2079896744916464e-10
-39.5	3.001	3.102380972167922e-10
-39.5	3.501	4.2907983204563626e-10
-39.5	4.001	5.863374367779294e-10
-39.5	4.501	7.931261435722303e-10
-39.5	5.001	1.0630992204331809e-9
-39.5	5.501	1.4129289965324093e-9
-39.5	6.001	1.8628321118606427e-9
-39.5	6.501	2.4371357315185662e-9
-39.5	7.001	3.164878605875439e-9
-39.5	7.501	4.0804377188146305e-9
-39.5	8.001	5.224167928497657e-9
-39.5	8.501	6.64303857916509e-9
-39.5	9.001	8.391247687786076e-9
-39.5	9.501	1.0530791146799933e-8
-39.5	10.001	1.313196161547578e-8
-39.5	10.501	1.6273749582938345e-8
-39.5	11.001	2.004411766210878e-8
-39.5	11.501	2.4540118685734658e-8
-39.5	12.001	2.986782876756081e-8
-39.5	12.501	3.6142068269397124e-8
-39.5	13.001	4.348588663600544e-8
-39.5	13.501	5.202979132592284e-8
-39.5	14.001	6.191070651838841e-8
-39.5	14.501	7.327065379348544e-8
-39.5	15.001	8.625515438431516e-8
-39.5	15.501	1.0101136065392313e-7
-39.5	16.001	1.1768593288055124e-7
-39.5	16.501	1.3642268593764922e-7
-39.5	17.001	1.5736003871010605e-7
-39.5	17.501	1.8062830677634388e-7
-39.5	18.001	2.0634688570519913e-7
-39.5	18.501	2.3462137799629115e-7
-39.5	19.001	2.65540721006996e-7
-39.5	19.501	2.9917437598695383e-7
-39.5	20.001	3.355696394730066e-7
-39.5	20.501	3.7474913773951126e-7
-39.5	21.001	4.1670856277263836e-7
-39.5	21.501	4.6141470442596865e-7
-39.5	22.001	5.088038281578204e-7
-39.5	22.501	5.587804412347904e-7
-39.5	23.001	6.112164827344427e-7
-39.5	23.501	6.659509643418167e-7
-39.5	24.001	7.227900800722798e-7
-39.5	24.501	7.81507793932329e-7
-39.5	25.001	8.4184690540756e-7
-39.5	25.501	9.035205837830668e-7
-39.5	26.001	9.662143538712797e-7
-39.5	26.501	1.029588507930554e-6
-39.5	27.001	1.0932809115549515e-6
-39.5	27.501	1.156910165216877e-6
-39.5	28.001	1.2200790780260426e-6
-39.5	28.501	1.282378406174684e-6
-39.5	29.001	1.3433908054797973e-6
-39.5	29.501	1.4026949453884016e-6
-39.5	30.001	1.4598697307389264e-6
-39.5	30.501	1.51449857740478e-6
-39.5	31.001	1.5661736886055568e-6
-39.5	31.501	1.614500280065686e-6
-39.5	32.001	1.659100704231825e-6
-39.5	32.501	1.6996184263289613e-6
-39.5	33.001	1.7357218080406856e-6
-39.5	33.501	1.767107657948424e-6
-39.5	34.001	1.7935045114661326e-6
-39.5	34.501	1.814675606783843e-6
-39.5	35.001	1.8304215272121042e-6
-39.5	35.501	1.8405824842429525e-6
-39.5	36.001	1.8450402195584272e-6
-39.5	36.501	1.8437195080918557e-6
-39.5	37.001	1.8365892480456221e-6
-39.5	37.501	1.8236631274795509e-6
-39.5	38.001	1.8049998606925604e-6
-39.5	38.501	1.780702991126599e-6
-39.5	39.001	1.7509202609304084e-6
-39.5	39.501	1.7158425506401891e-6
-39.5	40.001	1.6757023956786718e-6
-39.5	40.501	1.630772089560142e-6
-39.5	41.001	1.5813613868318134e-6
-39.5	41.501	1.5278148219023648e-6
-39.5	42.001	1.4705086630186986e-6
-39.5	42.501	1.4098475237696651e-6
-39.5	43.001	1.3462606576288555e-6
-39.5	43.501	1.2801979642042729e-6
-39.5	44.001	1.2121257390425286e-6
-39.5	44.501	1.1425222020321474e-6
-39.5	45.001	1.0718728426530635e-6
-39.5	45.501	1.0006656235062622e-6
-39.5	46.001	9.293860866990536e-7
-39.5	46.501	8.585124107180534e-7
-39.5	47.001	7.885104683433678e-7
-39.5	47.501	7.198289388800912e-7
-39.5	48.001	6.528945304297123e-7
-39.5	48.501	5.881073699981045e-7
-39.5	49.001	5.258366208185081e-7
-39.5	49.501	4.6641638720184916e-7
-39.5	50.001	4.101419673018048e-7
-39.5	50.501	3.5726651309319557e-7
-39.5	51.001	3.0799815412731597e-7
-39.5	51.501	2.6249763643104445e-7
-39.5	52.001	2.2087651874242027e-7
-39.5	52.501	1.8319595212946923e-7
-39.5	53.001	1.4946603954711243e-7
-39.5	53.501	1.1964571461764272e-7
-39.5	54.001	9.364295890073253e-8
-39.5	54.501	7.131490328030444e-8
-39.5	55.001	5.2466677888566396e-8
-39.5	55.501	3.684602870014833e-8
-39.5	56.001	2.412543833734074e-8
-39.5	56.501	1.3850801153906173e-8
-39.5	57.001	5.391744846570766e-9
-39.5	57.501	7.783456427801987e-11
-39.5	58.001	0.
-39.5	58.501	0.
-39.5	59.001	0.
-39.5	59.501	0.
-39.5	60.001	0.
-39.5	60.501	0.
-39.5	61.001	0.
-39.5	61.501	0.
-39.5	62.001	0.
-39.5	62.501	0.
-39.5	63.001	0.
-39.5	63.501	0.
-39.5	64.001	0.
-39.5	64.501	0.
-39.5	65.001	0.
-39.5	65.501	0.
-39.5	66.001	0.
-39.5	66.501	0.
-39.5	67.001	0.
-39.5	67.501	0.
-39.5	68.001	0.
-39.5	68.501	0.
-39.5	69.001	0.
-39.5	69.501	0.
-39.5	70.001	0.
-39.5	70.501	0.
-39.5	71.001	0.
-39.5	71.501	0.
-39.5	72.001	0.
-39.5	72.501	0.
-39.5	73.001	0.
-39.5	73.501	0.
-39.5	74.001	0.
-39.5	74.501	0.
-39.5	75.001	0.
-39.	0.001	7.039945203172852e-14
-39.	0.501	3.597119703403355e-11
-39.	1.001	7.612195580370219e-11
-39.	1.501	1.250671752440314e-10
-39.	2.001	1.8796665170597056e-10
-39.	2.501	2.709276989221415e-10
-39.	3.001	3.813664887727088e-10
-39.	3.501	5.284069847069729e-10
-39.	4.001	7.233248073017503e-10
-39.	4.501	9.800418664760374e-10
-39.	5.001	1.3156756770254465e-9
-39.	5.501	1.7511449114250349e-9
-39.	6.001	2.311829920780418e-9
-39.	6.501	3.0282836796807634e-9
-39.	7.001	3.936984922198498e-9
-39.	7.501	5.0811212082992535e-9
-39.	8.001	6.511385404626729e-9
-39.	8.501	8.286764731188542e-9
-39.	9.001	1.0475297302229654e-8
-39.	9.501	1.3154767188191948e-8
-39.	10.001	1.6413305682820705e-8
-39.	10.501	2.0349863913406058e-8
-39.	11.001	2.5074520418051957e-8
-39.	11.501	3.070858704124621e-8
-39.	12.001	3.738447763919463e-8
-39.	12.501	4.524530675671567e-8
-39.	13.001	5.444418968918112e-8
-39.	13.501	6.514322115223268e-8
-39.	14.001	7.751211704547073e-8
-39.	14.501	9.172651233151508e-8
-39.	15.001	1.0796591760269701e-7
-39.	15.501	1.2641134715482586e-7
-39.	16.001	1.472426419631403e-7
-39.	16.501	1.7063552146129033e-7
-39.	17.001	1.9675840805113598e-7
-39.	17.501	2.2576907742099992e-7
-39.	18.001	2.578111956550045e-7
-39.	18.501	2.930108104576956e-7
-39.	19.001	3.3147286834187866e-7
-39.	19.501	3.732778321547193e-7
-39.	20.001	4.18478473751206e-7
-39.	20.501	4.670969149534208e-7
-39.	21.001	5.191219862289024e-7
-39.	21.501	5.745069669279782e-7
-39.	22.001	6.331677636497573e-7
-39.	22.501	6.949815746244359e-7
-39.	23.001	7.597860782087138e-7
-39.	23.501	8.273791730183726e-7
-39.	24.001	8.975192862022949e-7
-39.	24.501	9.699262552250408e-7
-39.	25.001	1.0442827775810786e-6
-39.	25.501	1.120236412395587e-6
-39.	26.001	1.1974021081185967e-6
-39.	26.501	1.2753652216946276e-6
-39.	27.001	1.353684986843415e-6
-39.	27.501	1.4318983825304974e-6
-39.	28.001	1.509524347400349e-6
-39.	28.501	1.586068281913026e-6
-39.	29.001	1.6610267771479323e-6
-39.	29.501	1.7338925076655812e-6
-39.	30.001	1.8041592253717956e-6
-39.	30.501	1.8713267919081062e-6
-39.	31.001	1.9349061885835984e-6
-39.	31.501	1.994424445141837e-6
-39.	32.001	2.0494294315952477e-6
-39.	32.501	2.099494460829262e-6
-39.	33.001	2.144222653559679e-6
-39.	33.501	2.1832510214024737e-6
-39.	34.001	2.21625422818397e-6
-39.	34.501	2.2429479940879156e-6
-39.	35.001	2.2630921117287603e-6
-39.	35.501	2.2764930476913843e-6
-39.	36.001	2.283006107439488e-6
-39.	36.501	2.282537145728022e-6
-39.	37.001	2.275043808741256e-6
-39.	37.501	2.2605362980980364e-6
-39.	38.001	2.239077650625618e-6
-39.	38.501	2.2107835314032882e-6
-39.	39.001	2.1758215410359486e-6
-39.	39.501	2.134410041453514e-6
-39.	40.001	2.086816507768877e-6
-39.	40.501	2.0333554168928015e-6
-39.	41.001	1.9743856867251517e-6
-39.	41.501	1.9103076828476435e-6
-39.	42.001	1.841559812757587e-6
-39.	42.501	1.7686147308300806e-6
-39.	43.001	1.691975180396101e-6
-39.	43.501	1.6121695025889404e-6
-39.	44.001	1.5297468449515126e-6
-39.	44.501	1.4452721062096078e-6
-39.	45.001	1.3593206570964003e-6
-39.	45.501	1.272472880642901e-6
-39.	46.001	1.1853085789011064e-6
-39.	46.501	1.0984012966042508e-6
-39.	47.001	1.012312615739908e-6
-39.	47.501	9.275864783557836e-7
-39.	48.001	8.447435980525417e-7
-39.	48.501	7.642760234470466e-7
-39.	49.001	6.866419192901857e-7
-39.	49.501	6.12260632742846e-7
-39.	50.001	5.415081133463408e-7
-39.	50.501	4.747127551917009e-7
-39.	51.001	4.1215172827140097e-7
-39.	51.501	3.540478623115335e-7
-39.	52.001	3.0056713934033683e-7
-39.	52.501	2.5181683859735983e-7
-39.	53.001	2.0784435455320098e-7
-39.	53.501	1.6863666585437061e-7
-39.	54.001	1.3412034690506415e-7
-39.	54.501	1.041618274083844e-7
-39.	55.001	7.856716609037348e-8
-39.	55.501	5.7079475474872273e-8
-39.	56.001	3.936898176437419e-8
-39.	56.501	2.5001642388799107e-8
-39.	57.001	1.3355723576263768e-8
-39.	57.501	3.733805951686472e-9
-39.	58.001	2.6046852265223495e-15
-39.	58.501	0.
-39.	59.001	0.
-39.	59.501	0.
-39.	60.001	0.
-39.	60.501	0.
-39.	61.001	0.
-39.	61.501	0.
-39.	62.001	0.
-39.	62.501	0.
-39.	63.001	0.
-39.	63.501	0.
-39.	64.001	0.
-39.	64.501	0.
-39.	65.001	0.
-39.	65.501	0.
-39.	66.001	0.
-39.	66.501	0.
-39.	67.001	0.
-39.	67.501	0.
-39.	68.001	0.
-39.	68.501	0.
-39.	69.001	0.
-39.	69.501	0.
-39.	70.001	0.
-39.	70.501	0.
-39.	71.001	0.
-39.	71.501	0.
-39.	72.001	0.
-39.	72.501	0.
-39.	73.001	0.
-39.	73.501	0.
-39.	74.001	0.
-39.	74.501	0.
-39.	75.001	0.
-38.5	0.001	8.56426489683093e-14
-38.5	0.501	4.377338060045053e-11
-38.5	1.001	9.271449389124382e-11
-38.5	1.501	1.5253189365818546e-10
-38.5	2.001	2.2962025737689835e-10
-38.5	2.501	3.315630048450089e-10
-38.5	3.001	4.675860810852738e-10
-38.5	3.501	6.490591910589628e-10
-38.5	4.001	8.900536433941687e-10
-38.5	4.501	1.2079639882877225e-9
-38.5	5.001	1.624198128006175e-9
-38.5	5.501	2.1649374993920365e-9
-38.5	6.001	2.861965261587313e-9
-38.5	6.501	3.7535561861706925e-9
-38.5	7.001	4.8854171990132656e-9
-38.5	7.501	6.31166236800946e-9
-38.5	8.001	8.095800722730718e-9
-38.5	8.501	1.031170983407383e-8
-38.5	9.001	1.304456282304785e-8
-38.5	9.501	1.6391671687130904e-8
-38.5	10.001	2.0463205838097655e-8
-38.5	10.501	2.53827418408244e-8
-38.5	11.001	3.128759882322417e-8
-38.5	11.501	3.832891414853901e-8
-38.5	12.001	4.667141590256038e-8
-38.5	12.501	5.649285267441664e-8
-38.5	13.001	6.798304703492062e-8
-38.5	13.501	8.134254697593627e-8
-38.5	14.001	9.678085919927235e-8
-38.5	14.501	1.1451425926545731e-7
-38.5	15.001	1.3476318587187773e-7
-38.5	15.501	1.5774923949225578e-7
-38.5	16.001	1.836918187877613e-7
-38.5	16.501	2.1280444107820342e-7
-38.5	17.001	2.452908052223464e-7
-38.5	17.501	2.8134066600731104e-7
-38.5	18.001	3.2112559814762687e-7
-38.5	18.501	3.647947348770875e-7
-38.5	19.001	4.1247057060417096e-7
-38.5	19.501	4.6424491902026085e-7
-38.5	20.001	5.201751173330351e-7
-38.5	20.501	5.802805639871261e-7
-38.5	21.001	6.445396714739011e-7
-38.5	21.501	7.128873078559727e-7
-38.5	22.001	7.852127907489545e-7
-38.5	22.501	8.613584860791805e-7
-38.5	23.001	9.411190513761262e-7
-38.5	23.501	1.0242413500831873e-6
-38.5	24.001	1.110425049801898e-6
-38.5	24.501	1.1993239039242685e-6
-38.5	25.001	1.2905477031254334e-6
-38.5	25.501	1.3836648710087098e-6
-38.5	26.001	1.4782056670893334e-6
-38.5	26.501	1.5736659504840812e-6
-38.5	27.001	1.6695114492958046e-6
-38.5	27.501	1.7651824738374396e-6
-38.5	28.001	1.860099006567254e-6
-38.5	28.501	1.9536660978924815e-6
-38.5	29.001	2.045279494784523e-6
-38.5	29.501	2.134331428341179e-6
-38.5	30.001	2.220216486906107e-6
-38.5	30.501	2.3023375029698263e-6
-38.5	31.001	2.3801113846720055e-6
-38.5	31.501	2.4529748261385534e-6
-38.5	32.001	2.520389834956668e-6
-38.5	32.501	2.5818490196576284e-6
-38.5	33.001	2.6368805849958143e-6
-38.5	33.501	2.6850529879457417e-6
-38.5	34.001	2.7259792125719973e-6
-38.5	34.501	2.759320627155791e-6
-38.5	35.001	2.784790392105286e-6
-38.5	35.501	2.8021563921690994e-6
-38.5	36.001	2.8112436712656947e-6
-38.5	36.501	2.811936352804984e-6
-38.5	37.001	2.8041790326967866e-6
-38.5	37.501	2.787977636308753e-6
-38.5	38.001	2.76339973446926e-6
-38.5	38.501	2.730574317217925e-6
-38.5	39.001	2.6896910274249298e-6
-38.5	39.501	2.6409988596557826e-6
-38.5	40.001	2.5848043327909935e-6
-38.5	40.501	2.5214691479589077e-6
-38.5	41.001	2.451407346345135e-6
-38.5	41.501	2.3750819844428625e-6
-38.5	42.001	2.2930013473422435e-6
-38.5	42.501	2.2057147237580268e-6
-38.5	43.001	2.1138077696902485e-6
-38.5	43.501	2.0178974909278227e-6
-38.5	44.001	1.91862687805304e-6
-38.5	44.501	1.8166592311947802e-6
-38.5	45.001	1.7126722155087037e-6
-38.5	45.501	1.6073516922196013e-6
-38.5	46.001	1.5013853740246243e-6
-38.5	46.501	1.3954563576877052e-6
-38.5	47.001	1.2902365907095969e-6
-38.5	47.501	1.1863803329682552e-6
-38.5	48.001	1.0845176781122945e-6
-38.5	48.501	9.852482031555707e-7
-38.5	49.001	8.891348180391564e-7
-38.5	49.501	7.966978897452404e-7
-38.5	50.001	7.084097176639395e-7
-38.5	50.501	6.246894380640422e-7
-38.5	51.001	5.458984353209203e-7
-38.5	51.501	4.723363354237458e-7
-38.5	52.001	4.0423767695759246e-7
-38.5	52.501	3.4176914738152434e-7
-38.5	53.001	2.8502794653668264e-7
-38.5	53.501	2.3404042265780033e-7
-38.5	54.001	1.8876179205070434e-7
-38.5	54.501	1.490762378014935e-7
-38.5	55.001	1.1479707933645266e-7
-38.5	55.501	8.566578727773542e-8
-38.5	56.001	6.134672860412229e-8
-38.5	56.501	4.1409033857030237e-8
-38.5	57.001	2.5271502201417344e-8
-38.5	57.501	1.2079208239190746e-8
-38.5	58.001	1.6204467403945855e-9
-38.5	58.501	0.
-38.5	59.001	0.
-38.5	59.501	0.
-38.5	60.001	0.
-38.5	60.501	0.
-38.5	61.001	0.
-38.5	61.501	0.
-38.5	62.001	0.
-38.5	62.501	0.
-38.5	63.001	0.
-38.5	63.501	0.
-38.5	64.001	0.
-38.5	64.501	0.
-38.5	65.001	0.
-38.5	65.501	0.
-38.5	66.001	0.
-38.5	66.501	0.
-38.5	67.001	0.
-38.5	67.501	0.
-38.5	68.001	0.
-38.5	68.501	0.
-38.5	69.001	0.
-38.5	69.501	0.
-38.5	70.001	0.
-38.5	70.501	0.
-38.5	71.001	0.
-38.5	71.501	0.
-38.5	72.001	0.
-38.5	72.501	0.
-38.5	73.001	0.
-38.5	73.501	0.
-38.5	74.001	0.
-38.5	74.501	0.
-38.5	75.001	0.
-38.	0.001	1.0389221053992483e-13
-38.	0.501	5.311793867074516e-11
-38.	1.001	1.1260868208686999e-10
-38.	1.501	1.8551530972108296e-10
-38.	2.001	2.797426568386078e-10
-38.	2.501	4.0468327251731986e-10
-38.	3.001	5.717858837699689e-10
-38.	3.501	7.951835899884633e-10
-38.	4.001	1.0923931688479707e-9
-38.	4.501	1.4850942944241244e-9
-38.	5.001	1.9999941968718522e-9
-38.	5.501	2.669779287184783e-9
-38.	6.001	3.534150518118075e-9
-38.	6.501	4.640933784710705e-9
-38.	7.001	6.0472505705388375e-9
-38.	7.501	7.820727465913272e-9
-38.	8.001	1.0040716333287198e-8
-38.	8.501	1.2799490047011975e-8
-38.	9.001	1.6203372220004052e-8
-38.	9.501	2.0373753515212202e-8
-38.	10.001	2.5447942422776205e-8
-38.	10.501	3.1579795150862424e-8
-38.	11.001	3.894006789595437e-8
-38.	11.501	4.771643553445365e-8
-38.	12.001	5.8113123939549514e-8
-38.	12.501	7.035010879884848e-8
-38.	13.001	8.466184199121103e-8
-38.	13.501	1.0129547714607285e-7
-38.	14.001	1.2050857869251562e-7
-38.	14.501	1.425663131199233e-7
-38.	15.001	1.6773813681882787e-7
-38.	15.501	1.9629401116521538e-7
-38.	16.001	2.2850019181392102e-7
-38.	16.501	2.646146548147306e-7
-38.	17.001	3.04882236510205e-7
-38.	17.501	3.495295766175826e-7
-38.	18.001	3.9875996391886296e-7
-38.	18.501	4.5274819117043444e-7
-38.	19.001	5.11635529908841e-7
-38.	19.501	5.755249366220962e-7
-38.	20.001	6.444765992661678e-7
-38.	20.501	7.185039274591044e-7
-38.	21.001	7.975700811292839e-7
-38.	21.501	8.815851212841365e-7
-38.	22.001	9.70403853338727e-7
-38.	22.501	1.0638244185964081e-6
-38.	23.001	1.1615876735347758e-6
-38.	23.501	1.2633773800556098e-6
-38.	24.001	1.3688212133264815e-6
-38.	24.501	1.4774925777580935e-6
-38.	25.001	1.5889132064537316e-6
-38.	25.501	1.7025565055011967e-6
-38.	26.001	1.8178515920421782e-6
-38.	26.501	1.9341879643645723e-6
-38.	27.001	2.0509207334544872e-6
-38.	27.501	2.167376338580858e-6
-38.	28.001	2.2828586645618282e-6
-38.	28.501	2.39665547531436e-6
-38.	29.001	2.5080450770062425e-6
-38.	29.501	2.6163031244578215e-6
-38.	30.001	2.7207094862026784e-6
-38.	30.501	2.8205550866098435e-6
-38.	31.001	2.9151486474896725e-6
-38.	31.501	3.0038232564405245e-6
-38.	32.001	3.085942694642952e-6
-38.	32.501	3.1609074626807103e-6
-38.	33.001	3.2281604490910453e-6
-38.	33.501	3.287192192566371e-6
-38.	34.001	3.337545694914017e-6
-38.	34.501	3.3788207479224732e-6
-38.	35.001	3.4106777430944574e-6
-38.	35.501	3.4328409387294974e-6
-38.	36.001	3.445101164025599e-6
-38.	36.501	3.4473179447034616e-6
-38.	37.001	3.4394210391291114e-6
-38.	37.501	3.4214113780361653e-6
-38.	38.001	3.3933614047454777e-6
-38.	38.501	3.355414816289801e-6
-38.	39.001	3.3077857091075364e-6
-38.	39.501	3.2507571360280806e-6
-38.	40.001	3.1846790841810157e-6
-38.	40.501	3.1099658862763682e-6
-38.	41.001	3.0270930804798777e-6
-38.	41.501	2.9365937368958226e-6
-38.	42.001	2.8390542715225968e-6
-38.	42.501	2.7351097715072044e-6
-38.	43.001	2.625438858633532e-6
-38.	43.501	2.5107581212692732e-6
-38.	44.001	2.391816148491302e-6
-38.	44.501	2.269387203825093e-6
-38.	45.001	2.1442645799763388e-6
-38.	45.501	2.0172536800941336e-6
-38.	46.001	1.8891648754703004e-6
-38.	46.501	1.7608061941120777e-6
-38.	47.001	1.632975899284971e-6
-38.	47.501	1.5064550218406998e-6
-38.	48.001	1.3819999148465696e-6
-38.	48.501	1.2603349036125464e-6
-38.	49.001	1.1421451085475829e-6
-38.	49.501	1.0280695222099995e-6
-38.	50.001	9.186944252510398e-7
-38.	50.501	8.145472284266663e-7
-38.	51.001	7.160908291171846e-7
-38.	51.501	6.23718570323592e-7
-38.	52.001	5.377498870832398e-7
-38.	52.501	4.584267182457111e-7
-38.	53.001	3.8591074795308174e-7
-38.	53.501	3.202815157485357e-7
-38.	54.001	2.6153538585854993e-7
-38.	54.501	2.0958526951102726e-7
-38.	55.001	1.6426078745246304e-7
-38.	55.501	1.2530808156345272e-7
-38.	56.001	9.238727835850801e-8
-38.	56.501	6.50622878838756e-8
-38.	57.001	4.2767879398571605e-8
-38.	57.501	2.4713602924469107e-8
-38.	58.001	9.760592906330798e-9
-38.	58.501	1.4669971306849397e-10
-38.	59.001	0.
-38.	59.501	0.
-38.	60.001	0.
-38.	60.501	0.
-38.	61.001	0.
-38.	61.501	0.
-38.	62.001	0.
-38.	62.501	0.
-38.	63.001	0.
-38.	63.501	0.
-38.	64.001	0.
-38.	64.501	0.
-38.	65.001	0.
-38.	65.501	0.
-38.	66.001	0.
-38.	66.501	0.
-38.	67.001	0.
-38.	67.501	0.
-38.	68.001	0.
-38.	68.501	0.
-38.	69.001	0.
-38.	69.501	0.
-38.	70.001	0.
-38.	70.501	0.
-38.	71.001	0.
-38.	71.501	0.
-38.	72.001	0.
-38.	72.501	0.
-38.	73.001	0.
-38.	73.501	0.
-38.	74.001	0.
-38.	74.501	0.
-38.	75.001	0.
-37.5	0.001	1.25666416516188e-13
-37.5	0.501	6.427169550237214e-11
-37.5	1.001	1.363812853675463e-10
-37.5	1.501	2.2499538489996312e-10
-37.5	2.001	3.39860177750424e-10
-37.5	2.501	4.925790993300516e-10
-37.5	3.001	6.973231885801765e-10
-37.5	3.501	9.716164193118186e-10
-37.5	4.001	1.3372101015254774e-9
-37.5	4.501	1.821057072037111e-9
-37.5	5.001	2.456392131429662e-9
-37.5	5.501	3.2839199818934734e-9
-37.5	6.001	4.353105771773555e-9
-37.5	6.501	5.723556310227125e-9
-37.5	7.001	7.466472203992143e-9
-37.5	7.501	9.66614279333792e-9
-37.5	8.001	1.2421447114799589e-8
-37.5	8.501	1.5847315562268806e-8
-37.5	9.001	2.00760988933864e-8
-37.5	9.501	2.5258784213854033e-8
-37.5	10.001	3.156599207968766e-8
-37.5	10.501	3.9188685374804565e-8
-37.5	11.001	4.833851960048365e-8
-37.5	11.501	5.924776601921249e-8
-37.5	12.001	7.216874397992965e-8
-37.5	12.501	8.737270682305793e-8
-37.5	13.001	1.0514813696765437e-7
-37.5	13.501	1.257984198930125e-7
-37.5	14.001	1.4963888334651745e-7
-37.5	14.501	1.769932066859703e-7
-37.5	15.001	2.0818922511459753e-7
-37.5	15.501	2.43554173911523e-7
-37.5	16.001	2.8340943776631234e-7
-37.5	16.501	3.2806488915252e-7
-37.5	17.001	3.77812916519349e-7
-37.5	17.501	4.3292225722290707e-7
-37.5	18.001	4.936317609601409e-7
-37.5	18.501	5.601442165609728e-7
-37.5	19.001	6.326203780605763e-7
-37.5	19.501	7.111733249167211e-7
-37.5	20.001	7.958632861389328e-7
-37.5	20.501	8.866930492052346e-7
-37.5	21.001	9.8360406235465e-7
-37.5	21.501	1.086473323675136e-6
-37.5	22.001	1.195111132961127e-6
-37.5	22.501	1.3092597632518413e-6
-37.5	23.001	1.4285930889605405e-6
-37.5	23.501	1.5527171872357578e-6
-37.5	24.001	1.6811719092884068e-6
-37.5	24.501	1.8134333994420538e-6
-37.5	25.001	1.948917522105342e-6
-37.5	25.501	2.086984141121155e-6
-37.5	26.001	2.2269421823143256e-6
-37.5	26.501	2.368055398734178e-6
-37.5	27.001	2.5095487491724025e-6
-37.5	27.501	2.6506152940417353e-6
-37.5	28.001	2.7904235085598334e-6
-37.5	28.501	2.9281249112639548e-6
-37.5	29.001	3.062861905997234e-6
-37.5	29.501	3.1937757374349097e-6
-37.5	30.001	3.3200144637031907e-6
-37.5	30.501	3.440740854424417e-6
-37.5	31.001	3.5551401283287343e-6
-37.5	31.501	3.6624274511476197e-6
-37.5	32.001	3.7618551216003266e-6
-37.5	32.501	3.852719380679077e-6
-37.5	33.001	3.934366786930264e-6
-37.5	33.501	4.006200107850492e-6
-37.5	34.001	4.067683684720603e-6
-37.5	34.501	4.11834823508277e-6
-37.5	35.001	4.157795063536228e-6
-37.5	35.501	4.1856996575346865e-6
-37.5	36.001	4.2018146503805394e-6
-37.5	36.501	4.205972138619855e-6
-37.5	37.001	4.19808534555912e-6
-37.5	37.501	4.178149626678856e-6
-37.5	38.001	4.146242816351072e-6
-37.5	38.501	4.102524918532967e-6
-37.5	39.001	4.047237147062916e-6
-37.5	39.501	3.980700323904184e-6
-37.5	40.001	3.903312646223406e-6
-37.5	40.501	3.81554683563701e-6
-37.5	41.001	3.7179466853735088e-6
-37.5	41.501	3.611123023552636e-6
-37.5	42.001	3.4957491133358198e-6
-37.5	42.501	3.372555513417326e-6
-37.5	43.001	3.2423244252487086e-6
-37.5	43.501	3.105883556569086e-6
-37.5	44.001	2.964099534280426e-6
-37.5	44.501	2.8178709034865935e-6
-37.5	45.001	2.668120753621165e-6
-37.5	45.501	2.515789017021079e-6
-37.5	46.001	2.361824490048429e-6
-37.5	46.501	2.207176631897346e-6
-37.5	47.001	2.052787201498792e-6
-37.5	47.501	1.8995817983989002e-6
-37.5	48.001	1.7484613790509758e-6
-37.5	48.501	1.6002938255331387e-6
-37.5	49.001	1.4559056491474735e-6
-37.5	49.501	1.3160739165257142e-6
-37.5	50.001	1.181518490553061e-6
-37.5	50.501	1.0528946823795331e-6
-37.5	51.001	9.307864136761879e-7
-37.5	51.501	8.156999896331414e-7
-37.5	52.001	7.080585822686262e-7
-37.5	52.501	6.081975192391322e-7
-37.5	53.001	5.1636046342274e-7
-37.5	53.501	4.3269654910415507e-7
-37.5	54.001	3.5725850347785224e-7
-37.5	54.501	2.9000170960874197e-7
-37.5	55.001	2.307840174207587e-7
-37.5	55.501	1.7936577879630524e-7
-37.5	56.001	1.354087912902287e-7
-37.5	56.501	9.847076586504336e-8
-37.5	57.001	6.798604325687381e-8
-37.5	57.501	4.320581193225404e-8
-37.5	58.001	2.3035610713740464e-8
-37.5	58.501	6.223468361881674e-9
-37.5	59.001	1.1626121206286766e-16
-37.5	59.501	0.
-37.5	60.001	0.
-37.5	60.501	0.
-37.5	61.001	0.
-37.5	61.501	0.
-37.5	62.001	0.
-37.5	62.501	0.
-37.5	63.001	0.
-37.5	63.501	0.
-37.5	64.001	0.
-37.5	64.501	0.
-37.5	65.001	0.
-37.5	65.501	0.
-37.5	66.001	0.
-37.5	66.501	0.
-37.5	67.001	0.
-37.5	67.501	0.
-37.5	68.001	0.
-37.5	68.501	0.
-37.5	69.001	0.
-37.5	69.501	0.
-37.5	70.001	0.
-37.5	70.501	0.
-37.5	71.001	0.
-37.5	71.501	0.
-37.5	72.001	0.
-37.5	72.501	0.
-37.5	73.001	0.
-37.5	73.501	0.
-37.5	74.001	0.
-37.5	74.501	0.
-37.5	75.001	0.
-37.	0.001	1.515527871449927e-13
-37.	0.501	7.753737006781554e-11
-37.	1.001	1.6468815221556903e-10
-37.	1.501	2.7208787430338807e-10
-37.	2.001	4.117209818395976e-10
-37.	2.501	5.978846554082339e-10
-37.	3.001	8.480742261343923e-10
-37.	3.501	1.1839624576475388e-9
-37.	4.001	1.6324900712149733e-9
-37.	4.501	2.227080494154701e-9
-37.	5.001	3.0089862680872996e-9
-37.	5.501	4.028767809601247e-9
-37.	6.001	5.347897276500467e-9
-37.	6.501	7.040471242012909e-9
-37.	7.001	9.195005896841274e-9
-37.	7.501	1.19162778701953e-8
-37.	8.001	1.5327162879046658e-8
-37.	8.501	1.9570413772883854e-8
-37.	9.001	2.4810309715480364e-8
-37.	9.501	3.1234099863503955e-8
-37.	10.001	3.905315861085765e-8
-37.	10.501	4.8503765889457046e-8
-37.	11.001	5.984742569530109e-8
-37.	11.501	7.337063937323128e-8
-37.	12.001	8.938405750932484e-8
-37.	12.501	1.0822094561784224e-7
-37.	13.001	1.3023491402464072e-7
-37.	13.501	1.5579688107204642e-7
-37.	14.001	1.8529126041749826e-7
-37.	14.501	2.1911138699522433e-7
-37.	15.001	2.576542212299877e-7
-37.	15.501	3.0131439630546465e-7
-37.	16.001	3.5047769762339815e-7
-37.	16.501	4.05514085986617e-7
-37.	17.001	4.6677039551880593e-7
-37.	17.501	5.345628530480155e-7
-37.	18.001	6.091695769565325e-7
-37.	18.501	6.908232198744443e-7
-37.	19.001	7.797039208339283e-7
-37.	19.501	8.759327286053883e-7
-37.	20.001	9.795656491288739e-7
-37.	20.501	1.0905884566606512e-6
-37.	21.001	1.208912391071629e-6
-37.	21.501	1.3343708433894233e-6
-37.	22.001	1.4667171089848214e-6
-37.	22.501	1.6056232636249216e-6
-37.	23.001	1.7506801928092872e-6
-37.	23.501	1.9013987801931078e-6
-37.	24.001	2.0572122372327407e-6
-37.	24.501	2.217479534117506e-6
-37.	25.001	2.381489872114581e-6
-37.	25.501	2.5484681200637433e-6
-37.	26.001	2.7175811231977257e-6
-37.	26.501	2.8879447808896532e-6
-37.	27.001	3.058631781380115e-6
-37.	27.501	3.2286798759480823e-6
-37.	28.001	3.3971005722069166e-6
-37.	28.501	3.5628881260040413e-6
-37.	29.001	3.7250287134987823e-6
-37.	29.501	3.8825096690716e-6
-37.	30.001	4.034328680443467e-6
-37.	30.501	4.179502839413152e-6
-37.	31.001	4.3170774546209585e-6
-37.	31.501	4.446134541401526e-6
-37.	32.001	4.565800912807565e-6
-37.	32.501	4.67525580501233e-6
-37.	33.001	4.773737979309304e-6
-37.	33.501	4.860552251637995e-6
-37.	34.001	4.9350754088304905e-6
-37.	34.501	4.996761478482688e-6
-37.	35.001	5.045146326435104e-6
-37.	35.501	5.079851562256797e-6
-37.	36.001	5.100587738849748e-6
-37.	36.501	5.1071568373425e-6
-37.	37.001	5.099454032851745e-6
-37.	37.501	5.077468740513654e-6
-37.	38.001	5.0412849444822564e-6
-37.	38.501	4.991080815442867e-6
-37.	39.001	4.927127624669468e-6
-37.	39.501	4.849787964858944e-6
-37.	40.001	4.759513289992001e-6
-37.	40.501	4.656840788384063e-6
-37.	41.001	4.542389604994395e-6
-37.	41.501	4.416856431036813e-6
-37.	42.001	4.281010481059402e-6
-37.	42.501	4.135687880007024e-6
-37.	43.001	3.9817854854101405e-6
-37.	43.501	3.820254172813461e-6
-37.	44.001	3.6520916159115293e-6
-37.	44.501	3.4783345966283057e-6
-37.	45.001	3.3000508845886567e-6
-37.	45.501	3.1183307300859494e-6
-37.	46.001	2.9342780197485713e-6
-37.	46.501	2.7490011496277443e-6
-37.	47.001	2.563603676329165e-6
-37.	47.501	2.3791748130384015e-6
-37.	48.001	2.196779843765566e-6
-37.	48.501	2.017450535758767e-6
-37.	49.001	1.8421756366833608e-6
-37.	49.501	1.671891549676108e-6
-37.	50.001	1.507473285562636e-6
-37.	50.501	1.3497257971230746e-6
-37.	51.001	1.1993758049772492e-6
-37.	51.501	1.0570642279884264e-6
-37.	52.001	9.23339332405383e-7
-37.	52.501	7.986507122556729e-7
-37.	53.001	6.833442070531823e-7
-37.	53.501	5.776578485522849e-7
-37.	54.001	4.817188999194837e-7
-37.	54.501	3.955419953988342e-7
-37.	55.001	3.190282773994727e-7
-37.	55.501	2.5196519159391565e-7
-37.	56.001	1.9402606047859614e-7
-37.	56.501	1.4476721486514772e-7
-37.	57.001	1.0361682527293512e-7
-37.	57.501	6.98388830577616e-8
-37.	58.001	4.2424623735265434e-8
-37.	58.501	1.9847075216951402e-8
-37.	59.001	2.085536969633046e-9
-37.	59.501	0.
-37.	60.001	0.
-37.	60.501	0.
-37.	61.001	0.
-37.	61.501	0.
-37.	62.001	0.
-37.	62.501	0.
-37.	63.001	0.
-37.	63.501	0.
-37.	64.001	0.
-37.	64.501	0.
-37.	65.001	0.
-37.	65.501	0.
-37.	66.001	0.
-37.	66.501	0.
-37.	67.001	0.
-37.	67.501	0.
-37.	68.001	0.
-37.	68.501	0.
-37.	69.001	0.
-37.	69.501	0.
-37.	70.001	0.
-37.	70.501	0.
-37.	71.001	0.
-37.	71.501	0.
-37.	72.001	0.
-37.	72.501	0.
-37.	73.001	0.
-37.	73.501	0.
-37.	74.001	0.
-37.	74.501	0.
-37.	75.001	0.
-36.5	0.001	1.8221127501391232e-13
-36.5	0.501	9.325531108966376e-11
-36.5	1.001	1.9826851986769288e-10
-36.5	1.501	3.2805500917753324e-10
-36.5	2.001	4.973111708037409e-10
-36.5	2.501	7.236059204332757e-10
-36.5	3.001	1.0284814950115494e-9
-36.5	3.501	1.43867144582777e-9
-36.5	4.001	1.9874571727883606e-9
-36.5	4.501	2.716178621943096e-9
-36.5	5.001	3.6759075719901652e-9
-36.5	5.501	4.929283210344644e-9
-36.5	6.001	6.552499469185628e-9
-36.5	6.501	8.637421986471212e-9
-36.5	7.001	1.1293799832590854e-8
-36.5	7.501	1.4651523694579154e-8
-36.5	8.001	1.886286856923095e-8
-36.5	8.501	2.4104645841872696e-8
-36.5	9.001	3.058017767674463e-8
-36.5	9.501	3.8520996731582466e-8
-36.5	10.001	4.818816715655023e-8
-36.5	10.501	5.987311942083189e-8
-36.5	11.001	7.389789238461095e-8
-36.5	11.501	9.061468169040504e-8
-36.5	12.001	1.1040460424727854e-7
-36.5	12.501	1.3367560432425578e-7
-36.5	13.001	1.608594472691071e-7
-36.5	13.501	1.9240777155182042e-7
-36.5	14.001	2.2878719785596816e-7
-36.5	14.501	2.7047352423395837e-7
-36.5	15.001	3.179450676596428e-7
-36.5	15.501	3.716752433078555e-7
-36.5	16.001	4.321245021957349e-7
-36.5	16.501	4.997317741226401e-7
-36.5	17.001	5.749055849647859e-7
-36.5	17.501	6.580150343375582e-7
-36.5	18.001	7.493808307047358e-7
-36.5	18.501	8.492665857471544e-7
-36.5	19.001	9.57870568063118e-7
-36.5	19.501	1.0753181082155908e-6
-36.5	20.001	1.2016548331998579e-6
-36.5	20.501	1.3368408892520995e-6
-36.5	21.001	1.4807462884181245e-6
-36.5	21.501	1.633147487453297e-6
-36.5	22.001	1.793725278507094e-6
-36.5	22.501	1.962064040760236e-6
-36.5	23.001	2.1376523717930473e-6
-36.5	23.501	2.3198850879625024e-6
-36.5	24.001	2.508066555321911e-6
-36.5	24.501	2.701415287363854e-6
-36.5	25.001	2.899069723671393e-6
-36.5	25.501	3.100095084831038e-6
-36.5	26.001	3.3034911839289386e-6
-36.5	26.501	3.5082010637055936e-6
-36.5	27.001	3.7131203209262022e-6
-36.5	27.501	3.9171069755584435e-6
-36.5	28.001	4.118991741662908e-6
-36.5	28.501	4.3175885591471115e-6
-36.5	29.001	4.511705250312173e-6
-36.5	29.501	4.700154172006007e-6
-36.5	30.001	4.881762742750169e-6
-36.5	30.501	5.055383734002102e-6
-36.5	31.001	5.219905225341182e-6
-36.5	31.501	5.3742601344534235e-6
-36.5	32.001	5.517435244000671e-6
-36.5	32.501	5.648479658508575e-6
-36.5	33.001	5.766512635053275e-6
-36.5	33.501	5.870730741579286e-6
-36.5	34.001	5.960414305996105e-6
-36.5	34.501	6.0349331276833625e-6
-36.5	35.001	6.0937514306203206e-6
-36.5	35.501	6.136432044032853e-6
-36.5	36.001	6.162639802224209e-6
-36.5	36.501	6.172144160166807e-6
-36.5	37.001	6.164821025542949e-6
-36.5	37.501	6.140653811308773e-6
-36.5	38.001	6.0997337156123725e-6
-36.5	38.501	6.042259238125613e-6
-36.5	39.001	5.968534943655097e-6
-36.5	39.501	5.878969485396362e-6
-36.5	40.001	5.774072901493745e-6
-36.5	40.501	5.654453199775902e-6
-36.5	41.001	5.520812246765539e-6
-36.5	41.501	5.373940978400033e-6
-36.5	42.001	5.2147139514521535e-6
-36.5	42.501	5.044083256484094e-6
-36.5	43.001	4.863071815383901e-6
-36.5	43.501	4.672766089184833e-6
-36.5	44.001	4.474308225011969e-6
-36.5	44.501	4.268887674678254e-6
-36.5	45.001	4.057732321697071e-6
-36.5	45.501	3.842099158303076e-6
-36.5	46.001	3.623264559484596e-6
-36.5	46.501	3.4025142070093093e-6
-36.5	47.001	3.181132722942993e-6
-36.5	47.501	2.9603930791645616e-6
-36.5	48.001	2.7415458567971294e-6
-36.5	48.501	2.525808437209162e-6
-36.5	49.001	2.314354214164962e-6
-36.5	49.501	2.108301924665974e-6
-36.5	50.001	1.908705203825396e-6
-36.5	50.501	1.7165424765104016e-6
-36.5	51.001	1.5327073051524245e-6
-36.5	51.501	1.357999318633819e-6
-36.5	52.001	1.193115850918499e-6
-36.5	52.501	1.03864441919108e-6
-36.5	53.001	8.950561682621086e-7
-36.5	53.501	7.627004521157632e-7
-36.5	54.001	6.418002720516001e-7
-36.5	54.501	5.324497547821733e-7
-36.5	55.001	4.3461175753692076e-7
-36.5	55.501	3.481172786720812e-7
-36.5	56.001	2.726649583870249e-7
-36.5	56.501	2.0781955696746562e-7
-36.5	57.001	1.5300553959502935e-7
-36.5	57.501	1.0748539114063521e-7
-36.5	58.001	7.029250003357482e-8
-36.5	58.501	4.0035761890030836e-8
-36.5	59.001	1.4692129772459118e-8
-36.5	59.501	4.483967785823478e-11
-36.5	60.001	0.
-36.5	60.501	0.
-36.5	61.001	0.
-36.5	61.501	0.
-36.5	62.001	0.
-36.5	62.501	0.
-36.5	63.001	0.
-36.5	63.501	0.
-36.5	64.001	0.
-36.5	64.501	0.
-36.5	65.001	0.
-36.5	65.501	0.
-36.5	66.001	0.
-36.5	66.501	0.
-36.5	67.001	0.
-36.5	67.501	0.
-36.5	68.001	0.
-36.5	68.501	0.
-36.5	69.001	0.
-36.5	69.501	0.
-36.5	70.001	0.
-36.5	70.501	0.
-36.5	71.001	0.
-36.5	71.501	0.
-36.5	72.001	0.
-36.5	72.501	0.
-36.5	73.001	0.
-36.5	73.501	0.
-36.5	74.001	0.
-36.5	74.501	0.
-36.5	75.001	0.
-36.	0.001	2.1837530540899074e-13
-36.	0.501	1.1180414517296429e-10
-36.	1.001	2.3794709635392465e-10
-36.	1.501	3.9431072826902655e-10
-36.	2.001	5.98866105508461e-10
-36.	2.501	8.731427135931694e-10
-36.	3.001	1.2435934597629521e-9
-36.	3.501	1.7431056093766744e-9
-36.	4.001	2.4126837755911822e-9
-36.	4.501	3.3033236441975717e-9
-36.	5.001	4.478085792365786e-9
-36.	5.501	6.014367695050093e-9
-36.	6.001	8.006358859548839e-9
-36.	6.501	1.0567649182598138e-8
-36.	7.001	1.3833944447939896e-8
-36.	7.501	1.7965825917763326e-8
-36.	8.001	2.3151473937479167e-8
-36.	8.501	2.9609259244368814e-8
-36.	9.001	3.7590091239459894e-8
-36.	9.501	4.737940089830753e-8
-36.	10.001	5.929862830294719e-8
-36.	10.501	7.370608193122348e-8
-36.	11.001	9.099703962113019e-8
-36.	11.501	1.1160297008026432e-7
-36.	12.001	1.3598976916292144e-7
-36.	12.501	1.6465492676726067e-7
-36.	13.001	1.9812356761557423e-7
-36.	13.501	2.3694334150836707e-7
-36.	14.001	2.816781746924479e-7
-36.	14.501	3.3290093228889654e-7
-36.	15.001	3.9118508063519524e-7
-36.	15.501	4.570954761637368e-7
-36.	16.001	5.311784423385466e-7
-36.	16.501	6.139513265949814e-7
-36.	17.001	7.058917537794363e-7
-36.	17.501	8.074268101672034e-7
-36.	18.001	9.189224019973234e-7
-36.	18.501	1.0406730342370823e-6
-36.	19.001	1.1728922490010494e-6
-36.	19.501	1.3157039490972824e-6
-36.	20.001	1.4691348112871105e-6
-36.	20.501	1.6331079670318007e-6
-36.	21.001	1.8074380969724986e-6
-36.	21.501	1.9918280504945013e-6
-36.	22.001	2.185867064861937e-6
-36.	22.501	2.3890306209568423e-6
-36.	23.001	2.6006819359161027e-6
-36.	23.501	2.8200750580960233e-6
-36.	24.001	3.0463594977948783e-6
-36.	24.501	3.27858629881768e-6
-36.	25.001	3.5157154318453794e-6
-36.	25.501	3.7566243710313777e-6
-36.	26.001	4.00011770044383e-6
-36.	26.501	4.244937586869488e-6
-36.	27.001	4.489774949897491e-6
-36.	27.501	4.733281158784571e-6
-36.	28.001	4.97408008793454e-6
-36.	28.501	5.210780368406595e-6
-36.	29.001	5.441987681156274e-6
-36.	29.501	5.666316948149798e-6
-36.	30.001	5.88240428953064e-6
-36.	30.501	6.088918628127427e-6
-36.	31.001	6.284572836294255e-6
-36.	31.501	6.468134333935963e-6
-36.	32.001	6.6384350602167205e-6
-36.	32.501	6.794380754571035e-6
-36.	33.001	6.9349594949850836e-6
-36.	33.501	7.0592494529002185e-6
-36.	34.001	7.166425834387788e-6
-36.	34.501	7.25576698637212e-6
-36.	35.001	7.3266596546088355e-6
-36.	35.501	7.37860338687098e-6
-36.	36.001	7.411214080398733e-6
-36.	36.501	7.4242266772044036e-6
-36.	37.001	7.417497014390127e-6
-36.	37.501	7.391002839340723e-6
-36.	38.001	7.344844001626203e-6
-36.	38.501	7.279241834817243e-6
-36.	39.001	7.194537742318981e-6
-36.	39.501	7.0911910019000265e-6
-36.	40.001	6.969775803968738e-6
-36.	40.501	6.830977538957689e-6
-36.	41.001	6.675588349541206e-6
-36.	41.501	6.504501963953391e-6
-36.	42.001	6.318707827493898e-6
-36.	42.501	6.119284550511016e-6
-36.	43.001	5.9073926928233556e-6
-36.	43.501	5.6842669067580775e-6
-36.	44.001	5.45120746381191e-6
-36.	44.501	5.209571193436425e-6
-36.	45.001	4.9607618666450244e-6
-36.	45.501	4.706220062069785e-6
-36.	46.001	4.447412557763232e-6
-36.	46.501	4.185821298445324e-6
-36.	47.001	3.922931995005952e-6
-36.	47.501	3.6602224208531694e-6
-36.	48.001	3.3991504780711852e-6
-36.	48.501	3.1411421152350905e-6
-36.	49.001	2.8875791879985626e-6
-36.	49.501	2.6397873630710027e-6
-36.	50.001	2.399024175744059e-6
-36.	50.501	2.1664673604624204e-6
-36.	51.001	1.943203582755289e-6
-36.	51.501	1.7302177087356964e-6
-36.	52.001	1.5283827547781365e-6
-36.	52.501	1.338450664079293e-6
-36.	53.001	1.1610440573279053e-6
-36.	53.501	9.966490995288203e-7
-36.	54.001	8.456096103151296e-7
-36.	54.501	7.08122513402906e-7
-36.	55.001	5.842346568006965e-7
-36.	55.501	4.73840904858892e-7
-36.	56.001	3.766831254655427e-7
-36.	56.501	2.9234906524699993e-7
-36.	57.001	2.2026855802523762e-7
-36.	57.501	1.5970036406216145e-7
-36.	58.001	1.0969080124777052e-7
-36.	58.501	6.894835471250453e-8
-36.	59.001	3.5507987253273434e-8
-36.	59.501	7.538300389664282e-9
-36.	60.001	7.939037292208289e-42
-36.	60.501	0.
-36.	61.001	0.
-36.	61.501	0.
-36.	62.001	0.
-36.	62.501	0.
-36.	63.001	0.
-36.	63.501	0.
-36.	64.001	0.
-36.	64.501	0.
-36.	65.001	0.
-36.	65.501	0.
-36.	66.001	0.
-36.	66.501	0.
-36.	67.001	0.
-36.	67.501	0.
-36.	68.001	0.
-36.	68.501	0.
-36.	69.001	0.
-36.	69.501	0.
-36.	70.001	0.
-36.	70.501	0.
-36.	71.001	0.
-36.	71.501	0.
-36.	72.001	0.
-36.	72.501	0.
-36.	73.001	0.
-36.	73.501	0.
-36.	74.001	0.
-36.	74.501	0.
-36.	75.001	0.
-35.5	0.001	2.608496236893838e-13
-35.5	0.501	1.3359980390527197e-10
-35.5	1.001	2.8463277764468567e-10
-35.5	1.501	4.724205567233839e-10
-35.5	2.001	7.188740413538712e-10
-35.5	2.501	1.0503002944602536e-9
-35.5	3.001	1.4990906370022464e-9
-35.5	3.501	2.1055899922564653e-9
-35.5	4.001	2.920179310252585e-9
-35.5	4.501	4.005593263788087e-9
-35.5	5.001	5.439483354789858e-9
-35.5	5.501	7.317222057135444e-9
-35.5	6.001	9.754926748605111e-9
-35.5	6.501	1.2892663238951889e-8
-35.5	7.001	1.6897768191551835e-8
-35.5	7.501	2.196820840417252e-8
-35.5	8.001	2.8335873726776304e-8
-35.5	8.501	3.626968050735766e-8
-35.5	9.001	4.607834516714677e-8
-35.5	9.501	5.811267416519558e-8
-35.5	10.001	7.276720852252169e-8
-35.5	10.501	9.04810594232253e-8
-35.5	11.001	1.11737777095097e-7
-35.5	11.501	1.3706410878103414e-7
-35.5	12.001	1.670275232918317e-7
-35.5	12.501	2.0223240906269178e-7
-35.5	13.001	2.4331488901554546e-7
-35.5	13.501	2.9093623758959337e-7
-35.5	14.001	3.457749313725928e-7
-35.5	14.501	4.085174128634223e-7
-35.5	15.001	4.798476948471787e-7
-35.5	15.501	5.604359784332523e-7
-35.5	16.001	6.509264988398682e-7
-35.5	16.501	7.519248475641921e-7
-35.5	17.001	8.639850460422818e-7
-35.5	17.501	9.87596663086078e-7
-35.5	18.001	1.1231722755726686e-6
-35.5	18.501	1.2710355688489215e-6
-35.5	19.001	1.4314103603934109e-6
-35.5	19.501	1.6044108081983102e-6
-35.5	20.001	1.7900330352394066e-6
-35.5	20.501	1.988148364742855e-6
-35.5	21.001	2.198498319394679e-6
-35.5	21.501	2.4206914929430996e-6
-35.5	22.001	2.6542023565968537e-6
-35.5	22.501	2.8983720169280743e-6
-35.5	23.001	3.1524108981961093e-6
-35.5	23.501	3.41540328145594e-6
-35.5	24.001	3.686313596587041e-6
-35.5	24.501	3.963994332284068e-6
-35.5	25.001	4.247195403618804e-6
-35.5	25.501	4.534574797272228e-6
-35.5	26.001	4.824710300956544e-6
-35.5	26.501	5.116112115690821e-6
-35.5	27.001	5.407236147075658e-6
-35.5	27.501	5.696497774001833e-6
-35.5	28.001	5.982285899700156e-6
-35.5	28.501	6.2629771000069105e-6
-35.5	29.001	6.5369496964681575e-6
-35.5	29.501	6.8025975967297715e-6
-35.5	30.001	7.058343760884273e-6
-35.5	30.501	7.3026531694423395e-6
-35.5	31.001	7.534045185810671e-6
-35.5	31.501	7.751105223103292e-6
-35.5	32.001	7.952495641386243e-6
-35.5	32.501	8.136965816735247e-6
-35.5	33.001	8.303361337525561e-6
-35.5	33.501	8.450632296007774e-6
-35.5	34.001	8.577840654344062e-6
-35.5	34.501	8.684166673854338e-6
-35.5	35.001	8.768914404250035e-6
-35.5	35.501	8.831516236179244e-6
-35.5	36.001	8.871536525552668e-6
-35.5	36.501	8.888674301985866e-6
-35.5	37.001	8.882765076418655e-6
-35.5	37.501	8.853781764702242e-6
-35.5	38.001	8.80183474485185e-6
-35.5	38.501	8.7271710659008e-6
-35.5	39.001	8.630172826033417e-6
-35.5	39.501	8.511354737080036e-6
-35.5	40.001	8.371360891684936e-6
-35.5	40.501	8.21096074866e-6
-35.5	41.001	8.03104435135028e-6
-35.5	41.501	7.832616793402359e-6
-35.5	42.001	7.6167919462553456e-6
-35.5	42.501	7.384785463090268e-6
-35.5	43.001	7.137907074962055e-6
-35.5	43.501	6.877552196499127e-6
-35.5	44.001	6.605192860960385e-6
-35.5	44.501	6.322368007645677e-6
-35.5	45.001	6.03067314872242e-6
-35.5	45.501	5.731749447483368e-6
-35.5	46.001	5.427272245915186e-6
-35.5	46.501	5.118939086232805e-6
-35.5	47.001	4.8084572787046925e-6
-35.5	47.501	4.497531076629438e-6
-35.5	48.001	4.187848528654305e-6
-35.5	48.501	3.881068088681439e-6
-35.5	49.001	3.5788050742618076e-6
-35.5	49.501	3.282618075492901e-6
-35.5	50.001	2.993995427816183e-6
-35.5	50.501	2.714341873529447e-6
-35.5	51.001	2.4449655479635317e-6
-35.5	51.501	2.1870654367491805e-6
-35.5	52.001	1.9417194598592352e-6
-35.5	52.501	1.7098733454252107e-6
-35.5	53.001	1.4923304605440705e-6
-35.5	53.501	1.2897427656048266e-6
-35.5	54.001	1.1026030499109481e-6
-35.5	54.501	9.312385836758687e-7
-35.5	55.001	7.758062730804952e-7
-35.5	55.501	6.362893059643533e-7
-35.5	56.001	5.12495068839112e-7
-35.5	56.501	4.040536621158212e-7
-35.5	57.001	3.1041527410507095e-7
-35.5	57.501	2.308419541277884e-7
-35.5	58.001	1.64381731152438e-7
-35.5	58.501	1.0979001674584897e-7
-35.5	59.001	6.529523576292506e-8
-35.5	59.501	2.8126507105993735e-8
-35.5	60.001	1.0967529743364248e-9
-35.5	60.501	0.
-35.5	61.001	0.
-35.5	61.501	0.
-35.5	62.001	0.
-35.5	62.501	0.
-35.5	63.001	0.
-35.5	63.501	0.
-35.5	64.001	0.
-35.5	64.501	0.
-35.5	65.001	0.
-35.5	65.501	0.
-35.5	66.001	0.
-35.5	66.501	0.
-35.5	67.001	0.
-35.5	67.501	0.
-35.5	68.001	0.
-35.5	68.501	0.
-35.5	69.001	0.
-35.5	69.501	0.
-35.5	70.001	0.
-35.5	70.501	0.
-35.5	71.001	0.
-35.5	71.501	0.
-35.5	72.001	0.
-35.5	72.501	0.
-35.5	73.001	0.
-35.5	73.501	0.
-35.5	74.001	0.
-35.5	74.501	0.
-35.5	75.001	0.
-35.	0.001	3.1050361051231675e-13
-35.	0.501	1.5909224165333086e-10
-35.	1.001	3.393125198580342e-10
-35.	1.501	5.640936454507679e-10
-35.	2.001	8.600682488276989e-10
-35.	2.501	1.2592848851065843e-9
-35.	3.001	1.8012899679781263e-9
-35.	3.501	2.5354342329594957e-9
-35.	4.001	3.5234423729845963e-9
-35.	4.501	4.842272021069738e-9
-35.	5.001	6.587272708839087e-9
-35.	5.501	8.875636775565488e-9
-35.	6.001	1.1850112607174796e-8
-35.	6.501	1.5682926467424324e-8
-35.	7.001	2.057983325193961e-8
-35.	7.501	2.6784189759025133e-8
-35.	8.001	3.458091782274387e-8
-35.	8.501	4.430020042154201e-8
-35.	9.001	5.632073333978692e-8
-35.	9.501	7.107233985553846e-8
-35.	10.001	8.90377478754951e-8
-35.	10.501	1.1075332938279321e-7
-35.	11.001	1.3680861203331948e-7
-35.	11.501	1.6784439282126017e-7
-35.	12.001	2.0454931393007932e-7
-35.	12.501	2.476548005723251e-7
-35.	13.001	2.979283085553414e-7
-35.	13.501	3.561648836677921e-7
-35.	14.001	4.2317709345866776e-7
-35.	14.501	4.997834519250836e-7
-35.	15.001	5.867955162043811e-7
-35.	15.501	6.850038887474504e-7
-35.	16.001	7.951634059818574e-7
-35.	16.501	9.179778328519049e-7
-35.	17.001	1.054084410032161e-6
-35.	17.501	1.2040386158233233e-6
-35.	18.001	1.3682995071730417e-6
-35.	18.501	1.5472159939942224e-6
-35.	19.001	1.741014378677618e-6
-35.	19.501	1.9497874596657093e-6
-35.	20.001	2.173485455869688e-6
-35.	20.501	2.411908959600956e-6
-35.	21.001	2.6647040717732235e-6
-35.	21.501	2.9313598166994666e-6
-35.	22.001	3.2112078770824844e-6
-35.	22.501	3.503424634838976e-6
-35.	23.001	3.807035452009022e-6
-35.	23.501	4.120921079676929e-6
-35.	24.001	4.443826042705824e-6
-35.	24.501	4.774368814942239e-6
-35.	25.001	5.111053573796189e-6
-35.	25.501	5.452283304835278e-6
-35.	26.001	5.796374016040617e-6
-35.	26.501	6.141569817208519e-6
-35.	27.001	6.4860586219980015e-6
-35.	27.501	6.827988237539931e-6
-35.	28.001	7.1654826184654705e-6
-35.	28.501	7.4966580777718656e-6
-35.	29.001	7.819639265211219e-6
-35.	29.501	8.132574743993835e-6
-35.	30.001	8.433652017732964e-6
-35.	30.501	8.721111880997854e-6
-35.	31.001	8.993261987961016e-6
-35.	31.501	9.248489553898086e-6
-35.	32.001	9.48527312330787e-6
-35.	32.501	9.702193355847673e-6
-35.	33.001	9.897942796902212e-6
-35.	33.501	0.000010071334613296102
-35.	34.001	0.000010221310286355856
-35.	34.501	0.000010346946264242079
-35.	35.001	0.000010447459583272728
-35.	35.501	0.000010522212473948882
-35.	36.001	0.000010570715971726468
-35.	36.501	0.00001059263255541209
-35.	37.001	0.000010587777837597967
-35.	37.501	0.000010556121331969525
-35.	38.001	0.000010497786321843341
-35.	38.501	0.000010413048853098265
-35.	39.001	0.00001030233587297018
-35.	39.501	0.000010166222534164694
-35.	40.001	0.000010005428681586495
-35.	40.501	9.820814536864763e-6
-35.	41.001	9.613375593923121e-6
-35.	41.501	9.384236737248994e-6
-35.	42.001	9.134645593398312e-6
-35.	42.501	8.865965125744154e-6
-35.	43.001	8.57966548265268e-6
-35.	43.501	8.277315110253634e-6
-35.	44.001	7.960571142827897e-6
-35.	44.501	7.63116908665981e-6
-35.	45.001	7.290911817033849e-6
-35.	45.501	6.941657912949694e-6
-35.	46.001	6.5853093601109795e-6
-35.	46.501	6.223798659826172e-6
-35.	47.001	5.859075389638298e-6
-35.	47.501	5.493092270749475e-6
-35.	48.001	5.127790807576788e-6
-35.	48.501	4.7650865759976655e-6
-35.	49.001	4.406854248907097e-6
-35.	49.501	4.054912460485156e-6
-35.	50.001	3.711008623873762e-6
-35.	50.501	3.3768038305646586e-6
-35.	51.001	3.0538579734076477e-6
-35.	51.501	2.7436152483738847e-6
-35.	52.001	2.447390202554359e-6
-35.	52.501	2.166354506621192e-6
-35.	53.001	1.9015246381182023e-6
-35.	53.501	1.6537506658663906e-6
-35.	54.001	1.4237063228179434e-6
-35.	54.501	1.2118805400818127e-6
-35.	55.001	1.018570579382404e-6
-35.	55.501	8.438768260052606e-7
-35.	56.001	6.87699147844725e-7
-35.	56.501	5.497343911869569e-7
-35.	57.001	4.2947382524448187e-7
-35.	57.501	3.2619749820262915e-7
-35.	58.001	2.389575542961811e-7
-35.	58.501	1.665282598763408e-7
-35.	59.001	1.072560440669907e-7
-35.	59.501	5.862984704691748e-8
-35.	60.001	1.727978742887649e-8
-35.	60.501	8.216809603536959e-15
-35.	61.001	0.
-35.	61.501	0.
-35.	62.001	0.
-35.	62.501	0.
-35.	63.001	0.
-35.	63.501	0.
-35.	64.001	0.
-35.	64.501	0.
-35.	65.001	0.
-35.	65.501	0.
-35.	66.001	0.
-35.	66.501	0.
-35.	67.001	0.
-35.	67.501	0.
-35.	68.001	0.
-35.	68.501	0.
-35.	69.001	0.
-35.	69.501	0.
-35.	70.001	0.
-35.	70.501	0.
-35.	71.001	0.
-35.	71.501	0.
-35.	72.001	0.
-35.	72.501	0.
-35.	73.001	0.
-35.	73.501	0.
-35.	74.001	0.
-35.	74.501	0.
-35.	75.001	0.
-34.5	0.001	3.6825837861449146e-13
-34.5	0.501	1.8875897551051637e-10
-34.5	1.001	4.030384875639268e-10
-34.5	1.501	6.711637855890748e-10
-34.5	2.001	1.0254026610418086e-9
-34.5	2.501	1.5046757193027837e-9
-34.5	3.001	2.1571167541109626e-9
-34.5	3.501	3.042910566610006e-9
-34.5	4.001	4.2374549603216635e-9
-34.5	4.501	5.834877556786563e-9
-34.5	5.001	7.951918073093048e-9
-34.5	5.501	1.0732162782055556e-8
-34.5	6.001	1.435059030419933e-8
-34.5	6.501	1.901835725818327e-8
-34.5	7.001	2.4987719601195648e-8
-34.5	7.501	3.255695208974272e-8
-34.5	8.001	4.207509590896381e-8
-34.5	8.501	5.394633516336376e-8
-34.5	9.001	6.863377877075625e-8
-34.5	9.501	8.666240755373385e-8
-34.5	10.001	1.0862093901113869e-7
-34.5	10.501	1.351623660745951e-7
-34.5	11.001	1.6700294230022382e-7
-34.5	11.501	2.0491941491537014e-7
-34.5	12.001	2.497443486926337e-7
-34.5	12.501	3.0235943668500484e-7
-34.5	13.001	3.636867565628532e-7
-34.5	13.501	4.346780010689671e-7
-34.5	14.001	5.163017848101736e-7
-34.5	14.501	6.095292037225284e-7
-34.5	15.001	7.15317894429901e-7
-34.5	15.501	8.34594904812702e-7
-34.5	16.001	9.682387411977497e-7
-34.5	16.501	1.1170609989952256e-6
-34.5	17.001	1.2817880103695686e-6
-34.5	17.501	1.4630429534710995e-6
-34.5	18.001	1.661328862561931e-6
-34.5	18.501	1.8770129575681589e-6
-34.5	19.001	2.110312676472532e-6
-34.5	19.501	2.361283746468466e-6
-34.5	20.001	2.6298105723638845e-6
-34.5	20.501	2.9155991561176923e-6
-34.5	21.001	3.2181726925227485e-6
-34.5	21.501	3.5368699158145943e-6
-34.5	22.001	3.870846203107435e-6
-34.5	22.501	4.219077375469413e-6
-34.5	23.001	4.580366078195542e-6
-34.5	23.501	4.9533505700162104e-6
-34.5	24.001	5.336515707721589e-6
-34.5	24.501	5.728205878644596e-6
-34.5	25.001	6.126639608843671e-6
-34.5	25.501	6.529925559480855e-6
-34.5	26.001	6.936079617287272e-6
-34.5	26.501	7.343042786365267e-6
-34.5	27.001	7.74869959691964e-6
-34.5	27.501	8.150896760736964e-6
-34.5	28.001	8.547461822180766e-6
-34.5	28.501	8.936221575971064e-6
-34.5	29.001	9.31502004794798e-6
-34.5	29.501	9.681735861330641e-6
-34.5	30.001	0.000010034298837738097
-34.5	30.501	0.00001037070570862463
-34.5	31.001	0.000010689034838113599
-34.5	31.501	0.000010987459881952593
-34.5	32.001	0.000011264262329044007
-34.5	32.501	0.00001151784289144086
-34.5	33.001	0.00001174673172566906
-34.5	33.501	0.000011949597482662792
-34.5	34.001	0.00001212525519549611
-34.5	34.501	0.000012272673023540084
-34.5	35.001	0.000012390977878805039
-34.5	35.501	0.000012479459965228466
-34.5	36.001	0.000012537576264745499
-34.5	36.501	0.000012564953005366058
-34.5	37.001	0.00001256138714642094
-34.5	37.501	0.00001252684691487763
-34.5	38.001	0.000012461471424407681
-34.5	38.501	0.000012365569405951335
-34.5	39.001	0.000012239617075094262
-34.5	39.501	0.000012084255157880142
-34.5	40.001	0.000011900285092894165
-34.5	40.501	0.000011688664423810811
-34.5	41.001	0.000011450501393219778
-34.5	41.501	0.000011187048745628258
-34.5	42.001	0.000010899696745202567
-34.5	42.501	0.000010589965412207555
-34.5	43.001	0.000010259495981329193
-34.5	43.501	9.910041585238101e-6
-34.5	44.001	9.543457167962863e-6
-34.5	44.501	9.161688634962092e-6
-34.5	45.001	8.766761250287052e-6
-34.5	45.501	8.360767295968468e-6
-34.5	46.001	7.94585301477045e-6
-34.5	46.501	7.5242048647651415e-6
-34.5	47.001	7.098035122798776e-6
-34.5	47.501	6.669566883823291e-6
-34.5	48.001	6.241018514234563e-6
-34.5	48.501	5.814587629718625e-6
-34.5	49.001	5.392434681575296e-6
-34.5	49.501	4.976666249941602e-6
-34.5	50.001	4.569318157607205e-6
-34.5	50.501	4.172338533981221e-6
-34.5	51.001	3.7875709749618473e-6
-34.5	51.501	3.416737960599878e-6
-34.5	52.001	3.06142470806188e-6
-34.5	52.501	2.723063651813863e-6
-34.5	53.001	2.4029197552317805e-6
-34.5	53.501	2.1020768665654024e-6
-34.5	54.001	1.821425335039317e-6
-34.5	54.501	1.561651095897684e-6
-34.5	55.001	1.3232264089942714e-6
-34.5	55.501	1.1064023794688763e-6
-34.5	56.001	9.112032701110086e-7
-34.5	56.501	7.374223631165746e-7
-34.5	57.001	5.846185744174472e-7
-34.5	57.501	4.5211172448001494e-7
-34.5	58.001	3.3897107588836536e-7
-34.5	58.501	2.4398261326614e-7
-34.5	59.001	1.6555284243459679e-7
-34.5	59.501	1.0142087601954387e-7
-34.5	60.001	4.794649344372823e-8
-34.5	60.501	4.855317801666863e-9
-34.5	61.001	0.
-34.5	61.501	0.
-34.5	62.001	0.
-34.5	62.501	0.
-34.5	63.001	0.
-34.5	63.501	0.
-34.5	64.001	0.
-34.5	64.501	0.
-34.5	65.001	0.
-34.5	65.501	0.
-34.5	66.001	0.
-34.5	66.501	0.
-34.5	67.001	0.
-34.5	67.501	0.
-34.5	68.001	0.
-34.5	68.501	0.
-34.5	69.001	0.
-34.5	69.501	0.
-34.5	70.001	0.
-34.5	70.501	0.
-34.5	71.001	0.
-34.5	71.501	0.
-34.5	72.001	0.
-34.5	72.501	0.
-34.5	73.001	0.
-34.5	73.501	0.
-34.5	74.001	0.
-34.5	74.501	0.
-34.5	75.001	0.
-34.	0.001	4.3506557549813096e-13
-34.	0.501	2.2309437588168657e-10
-34.	1.001	4.769061455417252e-10
-34.	1.501	7.955554074978642e-10
-34.	2.001	1.2180047706667701e-9
-34.	2.501	1.791364152873508e-9
-34.	3.001	2.574030276147068e-9
-34.	3.501	3.6391681498972073e-9
-34.	4.001	5.078590841942134e-9
-34.	4.501	7.007073137463379e-9
-34.	5.001	9.567109012294944e-9
-34.	5.501	1.2934092249516042e-8
-34.	6.001	1.7321864413724866e-8
-34.	6.501	2.2988535615102305e-8
-34.	7.001	3.0242442388869745e-8
-34.	7.501	3.944806542719178e-8
-34.	8.001	5.1031690120335546e-8
-34.	8.501	6.5486557524669e-8
-34.	9.001	8.337722527764492e-8
-34.	9.501	1.0534283991933951e-7
-34.	10.001	1.320990165479329e-7
-34.	10.501	1.6443803075359921e-7
-34.	11.001	2.032270526203692e-7
-34.	11.501	2.494041936121764e-7
-34.	12.001	3.0397219372073547e-7
-34.	12.501	3.679896466236044e-7
-34.	13.001	4.4255974205696787e-7
-34.	13.501	5.28816593559214e-7
-34.	14.001	6.27909311953722e-7
-34.	14.501	7.40984075810617e-7
-34.	15.001	8.691645349997901e-7
-34.	15.501	1.013530957926583e-6
-34.	16.001	1.175098593288514e-6
-34.	16.501	1.3547957601750722e-6
-34.	17.001	1.5534422040085131e-6
-34.	17.501	1.7717282592375983e-6
-34.	18.001	2.0101953430062803e-6
-34.	18.501	2.269218268431758e-6
-34.	19.001	2.5489898137725363e-6
-34.	19.501	2.8495079175155142e-6
-34.	20.001	3.170565792655097e-6
-34.	20.501	3.5117451698594645e-6
-34.	21.001	3.872412792560757e-6
-34.	21.501	4.2517202008631654e-6
-34.	22.001	4.648606758798111e-6
-34.	22.501	5.061805803670275e-6
-34.	23.001	5.489853729271377e-6
-34.	23.501	5.931101758219062e-6
-34.	24.001	6.383730113622175e-6
-34.	24.501	6.845764267100074e-6
-34.	25.001	7.315092918786567e-6
-34.	25.501	7.789487354756736e-6
-34.	26.001	8.2666218273933e-6
-34.	26.501	8.744094613349771e-6
-34.	27.001	9.21944942057532e-6
-34.	27.501	9.69019683886117e-6
-34.	28.001	0.00001015383555604332
-34.	28.501	0.000010607873092901415
-34.	29.001	0.000011049845842566268
-34.	29.501	0.000011477338233675443
-34.	30.001	0.00001188800086953172
-34.	30.501	0.000012279567527242292
-34.	31.001	0.00001264987093053811
-34.	31.501	0.000012996857237157402
-34.	32.001	0.00001331859920595447
-34.	32.501	0.00001361330803003789
-34.	33.001	0.000013879343840152441
-34.	33.501	0.000014115224897212796
-34.	34.001	0.000014319635504475991
-34.	34.501	0.000014491432678470478
-34.	35.001	0.0000146296516237282
-34.	35.501	0.000014733510059829326
-34.	36.001	0.000014802411450585943
-34.	36.501	0.000014835947184638607
-34.	37.001	0.000014833897754636708
-34.	37.501	0.000014796232978812668
-34.	38.001	0.000014723111304432191
-34.	38.501	0.000014614878227583609
-34.	39.001	0.000014472063858313138
-34.	39.501	0.000014295379654466063
-34.	40.001	0.000014085714341963208
-34.	40.501	0.000013844129033853838
-34.	41.001	0.000013571851555484058
-34.	41.501	0.000013270269978717432
-34.	42.001	0.000012940925364455216
-34.	42.501	0.000012585503709877068
-34.	43.001	0.000012205827094983193
-34.	43.501	0.000011803844022272735
-34.	44.001	0.00001138161894383177
-34.	44.501	0.000010941320971824297
-34.	45.001	0.00001048521177144895
-34.	45.501	0.000010015632639903712
-34.	46.001	9.534990780845056e-6
-34.	46.501	9.045744791272762e-6
-34.	47.001	8.550389386730356e-6
-34.	47.501	8.051439401195098e-6
-34.	48.001	7.551413110018725e-6
-34.	48.501	7.0528149377211985e-6
-34.	49.001	6.5581176272741046e-6
-34.	49.501	6.069743963623095e-6
-34.	50.001	5.590048161443248e-6
-34.	50.501	5.1212970452993e-6
-34.	51.001	4.665651169236714e-6
-34.	51.501	4.225146042001896e-6
-34.	52.001	3.801673643136671e-6
-34.	52.501	3.396964433479681e-6
-34.	53.001	3.0125700802666575e-6
-34.	53.501	2.6498471307607657e-6
-34.	54.001	2.3099418771385016e-6
-34.	54.501	1.993776655824463e-6
-34.	55.001	1.7020378105474688e-6
-34.	55.501	1.4351655084419374e-6
-34.	56.001	1.193345508788111e-6
-34.	56.501	9.765027925450994e-7
-34.	57.001	7.842965467336076e-7
-34.	57.501	6.161150582204568e-7
-34.	58.001	4.710667881103558e-7
-34.	58.501	3.47957862234007e-7
-34.	59.001	2.4522870515486107e-7
-34.	59.501	1.6076756431866272e-7
-34.	60.001	9.136053605606864e-8
-34.	60.501	3.205613713974638e-8
-34.	61.001	1.569078798228001e-11
-34.	61.501	0.
-34.	62.001	0.
-34.	62.501	0.
-34.	63.001	0.
-34.	63.501	0.
-34.	64.001	0.
-34.	64.501	0.
-34.	65.001	0.
-34.	65.501	0.
-34.	66.001	0.
-34.	66.501	0.
-34.	67.001	0.
-34.	67.501	0.
-34.	68.001	0.
-34.	68.501	0.
-34.	69.001	0.
-34.	69.501	0.
-34.	70.001	0.
-34.	70.501	0.
-34.	71.001	0.
-34.	71.501	0.
-34.	72.001	0.
-34.	72.501	0.
-34.	73.001	0.
-34.	73.501	0.
-34.	74.001	0.
-34.	74.501	0.
-34.	75.001	0.
-33.5	0.001	5.118754034563735e-13
-33.5	0.501	2.6259341980509004e-10
-33.5	1.001	5.620204708726111e-10
-33.5	1.501	9.392296868791856e-10
-33.5	2.001	1.4410980167704083e-9
-33.5	2.501	2.1244479988971795e-9
-33.5	3.001	3.0598855466045143e-9
-33.5	3.501	4.336058273955504e-9
-33.5	4.001	6.064401944772397e-9
-33.5	4.501	8.384416067910987e-9
-33.5	5.001	1.1469476799459467e-8
-33.5	5.501	1.5533156275554165e-8
-33.5	6.001	2.0835972892038997e-8
-33.5	6.501	2.7692448058630355e-8
-33.5	7.001	3.647829341881856e-8
-33.5	7.501	4.763750091440472e-8
-33.5	8.001	6.168905941611554e-8
-33.5	8.501	7.923297937292058e-8
-33.5	9.001	1.0095527465851923e-7
-33.5	9.501	1.27631532007917e-7
-33.5	10.001	1.6012869623949039e-7
-33.5	10.501	1.9940471612798817e-7
-33.5	11.001	2.465057327263117e-7
-33.5	11.501	3.025605491356966e-7
-33.5	12.001	3.68772196959871e-7
-33.5	12.501	4.464065072846687e-7
-33.5	13.001	5.367776990999302e-7
-33.5	13.501	6.412311106884379e-7
-33.5	14.001	7.611233139985971e-7
-33.5	14.501	8.977999624221084e-7
-33.5	15.001	1.0525718228388251e-6
-33.5	15.501	1.2266895279010485e-6
-33.5	16.001	1.4213176498168113e-6
-33.5	16.501	1.6375087390337878e-6
-33.5	17.001	1.876177988261356e-6
-33.5	17.501	2.1380791736858448e-6
-33.5	18.001	2.423782491939256e-6
[truncated: 31,371 more rows]
