# Supplementary material for: Myosin V executes steps of variable length via structurally constrained diffusion
Source: eLife. 2020 Jan 15;9:e51569. doi: 10.7554/eLife.51569 (PMC7054003; doi:10.7554/eLife.51569)
Supplement: Source data 1. [file elife-51569-data1.zip › myosin_elife_source_data/Figure 3/theory_diffusion_contours/theoryConstDiffxz.txt]

-35.	-15.	1.538408107920135e-13
-35.	-14.5	2.1810783557250542e-13
-35.	-14.	3.089921864379523e-13
-35.	-13.5	4.373984378239418e-13
-35.	-13.	6.186360224108457e-13
-35.	-12.5	8.741658799944069e-13
-35.	-12.	1.234022806378612e-12
-35.	-11.5	1.7401663281846907e-12
-35.	-11.	2.4511032912033666e-12
-35.	-10.5	3.4482459785224243e-12
-35.	-10.	4.844629671618113e-12
-35.	-9.5	6.796824715697886e-12
-35.	-9.	9.521154750776389e-12
-35.	-8.5	1.3315692479900718e-11
-35.	-8.	1.8589968478075092e-11
-35.	-7.5	2.590492236025684e-11
-35.	-7.	3.602637844405517e-11
-35.	-6.5	4.999627302500062e-11
-35.	-6.	6.922703390521846e-11
-35.	-5.5	9.562595317333853e-11
-35.	-5.	1.3175813954943547e-10
-35.	-4.5	1.8105872171783217e-10
-35.	-4.	2.4810742615147283e-10
-35.	-3.5	3.389814858406802e-10
-35.	-3.	4.6170604337524534e-10
-35.	-2.5	6.26824757254413e-10
-35.	-2.	8.481171296119877e-10
-35.	-1.5	1.1434930232085411e-9
-35.	-1.	1.5360987427120809e-9
-35.	-0.5	2.0556726689556926e-9
-35.	0.	2.740191429570585e-9
-35.	0.5	3.637849563036568e-9
-35.	1.	4.809416111479294e-9
-35.	1.5	6.3310100258588766e-9
-35.	2.	8.297332112173956e-9
-35.	2.5	1.0825383908966662e-8
-35.	3.	1.4058692820740801e-8
-35.	3.5	1.8172047583230906e-8
-35.	4.	2.3376728397146307e-8
-35.	4.5	2.9926191740690506e-8
-35.	5.	3.812214113434591e-8
-35.	5.5	4.83208824871912e-8
-35.	6.	6.093982697079274e-8
-35.	6.5	7.646396689498627e-8
-35.	7.	9.545211242193666e-8
-35.	7.5	1.1854264109939955e-7
-35.	8.	1.4645848032294147e-7
-35.	8.5	1.8001101728911616e-7
-35.	9.	2.2010261412141783e-7
-35.	9.5	2.6772739982601204e-7
-35.	10.	3.2397001743256307e-7
-35.	10.5	3.900020254834883e-7
-35.	11.	4.670756887170589e-7
-35.	11.5	5.565149433795528e-7
-35.	12.	6.597033873378938e-7
-35.	12.5	7.780692224786691e-7
-35.	13.	9.130671644407143e-7
-35.	13.5	1.0661574295396088e-6
-35.	14.	1.2387820072918413e-6
-35.	14.5	1.432338525379462e-6
-35.	15.	1.6481521082504258e-6
-35.	15.5	1.8874457169368635e-6
-35.	16.	2.1513095325213707e-6
-35.	16.5	2.440670005912849e-6
-35.	17.	2.756259239746386e-6
-35.	17.5	3.0985853926416086e-6
-35.	18.	3.4679048008335862e-6
-35.	18.5	3.864196497297375e-6
-35.	19.	4.287139774641805e-6
-35.	19.5	4.736095386685734e-6
-35.	20.	5.21009091677301e-6
-35.	20.5	5.707810761010765e-6
-35.	21.	6.227591084516657e-6
-35.	21.5	6.76742001138274e-6
-35.	22.	7.324943207373581e-6
-35.	22.5	7.897474911234945e-6
-35.	23.	8.48201436854506e-6
-35.	23.5	9.075267523648943e-6
-35.	24.	9.673673732383778e-6
-35.	24.5	0.000010273437172657043
-35.	25.	0.000010870562552720503
-35.	25.5	0.000011460894649055538
-35.	26.	0.000012040161147673176
-35.	26.5	0.000012604018214547
-35.	27.	0.000013148098182807416
-35.	27.5	0.000013668058715984701
-35.	28.	0.000014159632787615087
-35.	28.5	0.000014618678807434507
-35.	29.	0.00001504123022264613
-35.	29.5	0.00001542354392882497
-35.	30.	0.000015762146838399742
-35.	30.5	0.000016053879974859348
-35.	31.	0.000016295939487478535
-35.	31.5	0.00001648591401413934
-35.	32.	0.000016621817858155097
-35.	32.5	0.000016702119490042996
-35.	33.	0.00001672576493365853
-35.	33.5	0.000016692195652548893
-35.	34.	0.00001660136061210127
-35.	34.5	0.000016453722258969988
-35.	35.	0.00001625025622991805
-35.	35.5	0.000015992444677691288
-35.	36.	0.000015682263181485316
-35.	36.5	0.00001532216129350633
-35.	37.	0.000014915036860457119
-35.	37.5	0.00001446420434871428
-35.	38.	0.000013973357493533245
-35.	38.5	0.000013446526684662425
-35.	39.	0.000012888031591897348
-35.	39.5	0.000012302429622816037
-35.	40.	0.000011694460889459567
-35.	40.5	0.000011068990439181367
-35.	41.	0.000010430948575260424
-35.	41.5	9.785270153073013e-6
-35.	42.	9.136833785520355e-6
-35.	42.5	8.490401924930106e-6
-35.	43.	7.850562805808658e-6
-35.	43.5	7.221675231818444e-6
-35.	44.	6.607817169657029e-6
-35.	44.5	6.01273907093806e-6
-35.	45.	5.439822779975678e-6
-35.	45.5	4.892046800320482e-6
-35.	46.	4.371958586360299e-6
-35.	46.5	3.8816543993028345e-6
-35.	47.	3.4227671211387378e-6
-35.	47.5	2.9964622582077324e-6
-35.	48.	2.6034421909722654e-6
-35.	48.5	2.2439585424664083e-6
-35.	49.	1.9178323492247903e-6
-35.	49.5	1.624481530466206e-6
-35.	50.	1.3629549695203734e-6
-35.	50.5	1.131972351838746e-6
-35.	51.	9.299687524152652e-7
-35.	51.5	7.551428379250839e-7
-35.	52.	6.055074508616429e-7
-35.	52.5	4.789412792786558e-7
-35.	53.	3.732402903900897e-7
-35.	53.5	2.8616761194924075e-7
-35.	54.	2.1550065869891954e-7
-35.	54.5	1.5907429753952555e-7
-35.	55.	1.1481902866675829e-7
-35.	55.5	8.079347573655205e-8
-35.	56.	5.52104408754507e-8
-35.	56.5	3.645620330208657e-8
-35.	57.	2.310290729202317e-8
-35.	57.5	1.3914188720470874e-8
-35.	58.	7.844441944708458e-9
-35.	58.5	4.032473449123442e-9
-35.	59.	1.7908714085810876e-9
-35.	59.5	5.942946708103039e-10
-35.	60.	7.770103532472033e-11
-35.	60.5	4.532844014052059e-18
-35.	61.	0.
-35.	61.5	0.
-35.	62.	0.
-35.	62.5	0.
-35.	63.	0.
-35.	63.5	0.
-35.	64.	0.
-35.	64.5	0.
-35.	65.	0.
-35.	65.5	0.
-35.	66.	0.
-35.	66.5	0.
-35.	67.	0.
-35.	67.5	0.
-35.	68.	0.
-35.	68.5	0.
-35.	69.	0.
-35.	69.5	0.
-35.	70.	0.
-35.	70.5	0.
-35.	71.	0.
-35.	71.5	0.
-35.	72.	0.
-35.	72.5	0.
-35.	73.	0.
-35.	73.5	0.
-35.	74.	0.
-35.	74.5	0.
-35.	75.	0.
-34.5	-15.	1.7737371652078824e-13
-34.5	-14.5	2.514813035921549e-13
-34.5	-14.	3.5630086431186007e-13
-34.5	-13.5	5.044300235534462e-13
-34.5	-13.	7.135653141916913e-13
-34.5	-12.5	1.0085299027856792e-12
-34.5	-12.	1.4240888623777267e-12
-34.5	-11.5	2.0088482006384122e-12
-34.5	-11.	2.8306404217493195e-12
-34.5	-10.5	3.983941966081807e-12
-34.5	-10.	5.6000574935463236e-12
-34.5	-9.5	7.861056619788673e-12
-34.5	-9.	1.101877779625229e-11
-34.5	-8.5	1.5420642968991125e-11
-34.5	-8.	2.1544581398361742e-11
-34.5	-7.5	3.004607242077292e-11
-34.5	-7.	4.182122091090024e-11
-34.5	-6.5	5.809091653846761e-11
-34.5	-6.	8.051254348985261e-11
-34.5	-5.5	1.113274486061605e-10
-34.5	-5.	1.5355449030470873e-10
-34.5	-4.5	2.1124252179863131e-10
-34.5	-4.	2.8979764436966265e-10
-34.5	-3.5	3.9640451772588504e-10
-34.5	-3.	5.40564927389373e-10
-34.5	-2.5	7.347811400771164e-10
-34.5	-2.	9.9541623528922e-10
-34.5	-1.5	1.3437684315950594e-9
-34.5	-1.	1.8074012018683923e-9
-34.5	-0.5	2.421775379951145e-9
-34.5	0.	3.2322330955668242e-9
-34.5	0.5	4.296385732473168e-9
-34.5	1.	5.686958594714768e-9
-34.5	1.5	7.495142920986412e-9
-34.5	2.	9.834500594990404e-9
-34.5	2.5	1.2845457643229495e-8
-34.5	3.	1.670040872441832e-8
-34.5	3.5	2.160943574798601e-8
-34.5	4.	2.7826619158458092e-8
-34.5	4.5	3.565689020754484e-8
-34.5	5.	4.5463336977478664e-8
-34.5	5.5	5.7674836705359275e-8
-34.5	6.	7.279384323878091e-8
-34.5	6.5	9.140411285533207e-8
-34.5	7.	1.1417810628640519e-7
-34.5	7.5	1.418837620766416e-7
-34.5	8.	1.7539029914584908e-7
-34.5	8.5	2.156726775033954e-7
-34.5	9.	2.638143283516284e-7
-34.5	9.5	3.210077609173846e-7
-34.5	10.	3.885526654241535e-7
-34.5	10.5	4.678511611643855e-7
-34.5	11.	5.603998863330853e-7
-34.5	11.5	6.67778691879808e-7
-34.5	12.	7.916357838643502e-7
-34.5	12.5	9.336692554067097e-7
-34.5	13.	1.0956050571372525e-6
-34.5	13.5	1.2791715701482587e-6
-34.5	14.	1.486071063333095e-6
-34.5	14.5	1.7179484328852456e-6
-34.5	15.	1.9763577307631936e-6
-34.5	15.5	2.2627270865362546e-6
-34.5	16.	2.5783227090752873e-6
-34.5	16.5	2.9242127176543306e-6
-34.5	17.	3.3012315936637862e-6
-34.5	17.5	3.7099460627311426e-6
-34.5	18.	4.1506232121210855e-6
-34.5	18.5	4.623201620278966e-6
-34.5	19.	5.127266225715412e-6
-34.5	19.5	5.6620275932851085e-6
-34.5	20.	6.226306150115103e-6
-34.5	20.5	6.81852186426164e-6
-34.5	21.	7.436689730149045e-6
-34.5	21.5	8.078421309581724e-6
-34.5	22.	8.740932459135253e-6
-34.5	22.5	9.42105725730919e-6
-34.5	23.	0.000010115268030898554
-34.5	23.5	0.000010819701272119734
-34.5	24.	0.000011530189138146263
-34.5	24.5	0.000012242296134410765
-34.5	25.	0.000012951360503376588
-34.5	25.5	0.000013652539772089763
-34.5	26.	0.000014340859854910978
-34.5	26.5	0.000015011267062282849
-34.5	27.	0.000015658682331829908
-34.5	27.5	0.000016278056973947935
-34.5	28.	0.000016864429209610907
-34.5	28.5	0.00001741298077265312
-34.5	29.	0.000017919092851496747
-34.5	29.5	0.0000183784006554663
-34.5	30.	0.000018786845907802426
-34.5	30.5	0.000019140726590706926
-34.5	31.	0.000019436743296770628
-34.5	31.5	0.000019672041575642903
-34.5	32.	0.000019844249704577177
-34.5	32.5	0.00001995151135643247
-34.5	33.	0.000019992512688803796
-34.5	33.5	0.00001996650343329383
-34.5	34.	0.000019873311623981293
-34.5	34.5	0.000019713351671397832
-34.5	35.	0.000019487625557163163
-34.5	35.5	0.000019197717003210564
-34.5	36.	0.00001884577854980086
-34.5	36.5	0.000018434511563472098
-34.5	37.	0.00001796713928692608
-34.5	37.5	0.00001744737313754294
-34.5	38.	0.00001687937255881913
-34.5	38.5	0.00001626769882844457
-34.5	39.	0.000015617263326649565
-34.5	39.5	0.00001493327086728725
-34.5	40.	0.000014221158790074756
-34.5	40.5	0.000013486532603492733
-34.5	41.	0.000012735099051842253
-34.5	41.5	0.00001197259755456053
-34.5	42.	0.000011204731028683862
-34.5	42.5	0.000010437097153882536
-34.5	43.	9.675121171396606e-6
-34.5	43.5	8.92399132121959e-6
-34.5	44.	8.188598013992574e-6
-34.5	44.5	7.473477803583852e-6
-34.5	45.	6.7827631719680824e-6
-34.5	45.5	6.1201390590335455e-6
-34.5	46.	5.488806966207524e-6
-34.5	46.5	4.891457334871306e-6
-34.5	47.	4.330250749783924e-6
-34.5	47.5	3.806808346327383e-6
-34.5	48.	3.3222116113545036e-6
-34.5	48.5	2.877011564648671e-6
-34.5	49.	2.471247096198237e-6
-34.5	49.5	2.104472019093982e-6
-34.5	50.	1.7757901849590568e-6
-34.5	50.5	1.4838978049759304e-6
-34.5	51.	1.2271319316278991e-6
-34.5	51.5	1.0035238911151403e-6
-34.5	52.	8.108563207176892e-7
-34.5	52.5	6.467223653300469e-7
-34.5	53.	5.085855283488232e-7
-34.5	53.5	3.938386582998483e-7
-34.5	54.	2.998605733854234e-7
-34.5	54.5	2.2406898487614154e-7
-34.5	55.	1.6396836256451857e-7
-34.5	55.5	1.1719164448179226e-7
-34.5	56.	8.153506415948143e-8
-34.5	56.5	5.4985316107548025e-8
-34.5	57.	3.5738795814040025e-8
-34.5	57.5	2.2212846789879828e-8
-34.5	58.	1.3049302517569997e-8
-34.5	58.5	7.110924785195798e-9
-34.5	59.	3.4718062314740315e-9
-34.5	59.5	1.4038953777376217e-9
-34.5	60.	3.659533632757197e-10
-34.5	60.5	1.2111709617131997e-11
-34.5	61.	0.
-34.5	61.5	0.
-34.5	62.	0.
-34.5	62.5	0.
-34.5	63.	0.
-34.5	63.5	0.
-34.5	64.	0.
-34.5	64.5	0.
-34.5	65.	0.
-34.5	65.5	0.
-34.5	66.	0.
-34.5	66.5	0.
-34.5	67.	0.
-34.5	67.5	0.
-34.5	68.	0.
-34.5	68.5	0.
-34.5	69.	0.
-34.5	69.5	0.
-34.5	70.	0.
-34.5	70.5	0.
-34.5	71.	0.
-34.5	71.5	0.
-34.5	72.	0.
-34.5	72.5	0.
-34.5	73.	0.
-34.5	73.5	0.
-34.5	74.	0.
-34.5	74.5	0.
-34.5	75.	0.
-34.	-15.	2.0434059008068532e-13
-34.	-14.5	2.897021952578834e-13
-34.	-14.	4.1045030448887776e-13
-34.	-13.5	5.811127877562552e-13
-34.	-13.	8.221071909480003e-13
-34.	-12.5	1.1620888071382452e-12
-34.	-12.	1.641213970815069e-12
-34.	-11.5	2.315664463394146e-12
-34.	-11.	3.2639041453571364e-12
-34.	-10.5	4.5953067962908784e-12
-34.	-10.	6.462017888349083e-12
-34.	-9.5	9.075209407923332e-12
-34.	-9.	1.2727276850226682e-11
-34.	-8.5	1.7822037024619628e-11
-34.	-8.	2.4915645767485824e-11
-34.	-7.5	3.477180357910919e-11
-34.	-7.	4.843589842073578e-11
-34.	-6.5	6.733409836637577e-11
-34.	-6.	9.340510766609924e-11
-34.	-5.5	1.2927439661572524e-10
-34.	-5.	1.784832672357897e-10
-34.	-4.5	2.457881774946884e-10
-34.	-4.	3.375493598912372e-10
-34.	-3.5	4.622319588069836e-10
-34.	-3.	6.310476670979324e-10
-34.	-2.5	8.587701131201283e-10
-34.	-2.	1.1647629218848487e-9
-34.	-1.5	1.5742652588506228e-9
-34.	-1.	2.119985479915678e-9
-34.	-0.5	2.844058866921696e-9
-34.	0.	3.80042981897115e-9
-34.	0.5	5.057721670051084e-9
-34.	1.	6.702657775851163e-9
-34.	1.5	8.844094828697357e-9
-34.	2.	1.1617722636107985e-8
-34.	2.5	1.5191472951729838e-8
-34.	3.	1.9771662563563556e-8
-34.	3.5	2.5609872066147802e-8
-34.	4.	3.3010531167111795e-8
-34.	4.5	4.233914395548805e-8
-34.	5.	5.4031043691563146e-8
-34.	5.5	6.860051729872495e-8
-34.	6.	8.665008636210729e-8
-34.	6.5	1.0887967617707788e-7
-34.	7.	1.3609534991143934e-7
-34.	7.5	1.6921723438442395e-7
-34.	8.	2.0928622078040517e-7
-34.	8.5	2.5746899138354164e-7
-34.	9.	3.15060905608701e-7
-34.	9.5	3.8348627830126775e-7
-34.	10.	4.6429560293714103e-7
-34.	10.5	5.591593135460258e-7
-34.	11.	6.698577424031184e-7
-34.	11.5	7.982670150778462e-7
-34.	12.	9.463407283313058e-7
-34.	12.5	1.1160873764441946e-6
-34.	13.	1.3095436235853314e-6
-34.	13.5	1.52874365869025e-6
-34.	14.	1.7756850093280645e-6
-34.	14.5	2.052291326262208e-6
-34.	15.	2.360372775047723e-6
-34.	15.5	2.7015847796339983e-6
-34.	16.	3.0773859509735945e-6
-34.	16.5	3.4889960973727865e-6
-34.	17.	3.937355250312017e-6
-34.	17.5	4.4230846484771636e-6
-34.	18.	4.946450603815219e-6
-34.	18.5	5.507332127823597e-6
-34.	19.	6.105193126249642e-6
-34.	19.5	6.739059879160806e-6
-34.	20.	7.407504414692634e-6
-34.	20.5	8.108634262961646e-6
-34.	21.	8.840088946019182e-6
-34.	21.5	9.599043424663483e-6
-34.	22.	0.00001038221858751432
-34.	22.5	0.00001118589873567684
-34.	23.	0.000012005955890744591
-34.	23.5	0.000012837880637436774
-34.	24.	0.000013676819106638686
-34.	24.5	0.000014517615611705601
-34.	25.	0.00001535486037085656
-34.	25.5	0.00001618294168206905
-34.	26.	0.000016996101863568996
-34.	26.5	0.000017788496232383113
-34.	27.	0.000018554254364640345
-34.	27.5	0.000019287542863400564
-34.	28.	0.000019982628851685327
-34.	28.5	0.000020633943409005935
-34.	29.	0.000021236144178024582
-34.	29.5	0.000021784176382876942
-34.	30.	0.000022273331522264185
-34.	30.5	0.00002269930302591769
-34.	31.	0.00002305823819513959
-34.	31.5	0.00002334678578342837
-34.	32.	0.000023562138613623447
-34.	32.5	0.000023702070672690262
-34.	33.	0.000023764968174567012
-34.	33.5	0.00002374985413559921
-34.	34.	0.000023656406066264823
-34.	34.5	0.000023484966447428397
-34.	35.	0.00002323654572961586
-34.	35.5	0.000022912817669002907
-34.	36.	0.000022516106897846436
-34.	36.5	0.000022049368711076765
-34.	37.	0.000021516161147559362
-34.	37.5	0.000020920609540676833
-34.	38.	0.000020267363816231418
-34.	38.5	0.000019561548921613077
-34.	39.	0.000018808708878346265
-34.	39.5	0.000018014745058891306
-34.	40.	0.00001718584939608408
-34.	40.5	0.000016328433337770537
-34.	41.	0.00001544905345767495
-34.	41.5	0.00001455433472379705
-34.	42.	0.000013650892504956784
-34.	42.5	0.000012745254461713933
-34.	43.	0.000011843783516975909
-34.	43.5	0.000010952603131453305
-34.	44.	0.000010077526117168534
-34.	44.5	9.223988206214642e-6
-34.	45.	8.396987550017484e-6
-34.	45.5	7.601031255125135e-6
-34.	46.	6.840089964301851e-6
-34.	46.5	6.117561366445962e-6
-34.	47.	5.436243366419446e-6
-34.	47.5	4.7983174680185286e-6
-34.	48.	4.205342722744076e-6
-34.	48.5	3.6582603774499235e-6
-34.	49.	3.157409120041686e-6
-34.	49.5	2.702550579784504e-6
-34.	50.	2.29290449390596e-6
-34.	50.5	1.9271927121945454e-6
-34.	51.	1.6036909838450388e-6
-34.	51.5	1.320287263801909e-6
-34.	52.	1.0745450972040295e-6
-34.	52.5	8.63770497806322e-7
-34.	53.	6.850806363450148e-7
-34.	53.5	5.354726035892478e-7
-34.	54.	4.118905147640817e-7
-34.	54.5	3.1128926222139816e-7
-34.	55.	2.3069343866446896e-7
-34.	55.5	1.672499131663123e-7
-34.	56.	1.182729017701353e-7
-34.	56.5	8.128079882149089e-8
-34.	57.	5.4023975694740754e-8
-34.	57.5	3.4503348968726945e-8
-34.	58.	2.0979806922611518e-8
-34.	58.5	1.1974932573990326e-8
-34.	59.	6.263915210053517e-9
-34.	59.5	2.862265492942166e-9
-34.	60.	1.01013696097113e-9
-34.	60.5	1.676253972101045e-10
-34.	61.	1.4012131584764445e-14
-34.	61.5	0.
-34.	62.	0.
-34.	62.5	0.
-34.	63.	0.
-34.	63.5	0.
-34.	64.	0.
-34.	64.5	0.
-34.	65.	0.
-34.	65.5	0.
-34.	66.	0.
-34.	66.5	0.
-34.	67.	0.
-34.	67.5	0.
-34.	68.	0.
-34.	68.5	0.
-34.	69.	0.
-34.	69.5	0.
-34.	70.	0.
-34.	70.5	0.
-34.	71.	0.
-34.	71.5	0.
-34.	72.	0.
-34.	72.5	0.
-34.	73.	0.
-34.	73.5	0.
-34.	74.	0.
-34.	74.5	0.
-34.	75.	0.
-33.5	-15.	2.3525615605699747e-13
-33.5	-14.5	3.334903777295483e-13
-33.5	-14.	4.724465297492464e-13
-33.5	-13.5	6.688516422590291e-13
-33.5	-13.	9.462222413157095e-13
-33.5	-12.5	1.337576810890657e-12
-33.5	-12.	1.8892088318034243e-12
-33.5	-11.5	2.665922982498673e-12
-33.5	-11.	3.758283699236856e-12
-33.5	-10.5	5.292622212091579e-12
-33.5	-10.	7.444811177092536e-12
-33.5	-9.5	1.0459165156726739e-11
-33.5	-9.	1.4674285612381493e-11
-33.5	-8.5	2.055827189718317e-11
-33.5	-8.	2.8756502921745855e-11
-33.5	-7.5	4.015620313427975e-11
-33.5	-7.	5.597329447794618e-11
-33.5	-6.5	7.786866395859363e-11
-33.5	-6.	1.0810301189880039e-10
-33.5	-5.5	1.4974196085493377e-10
-33.5	-5.	2.069261721256077e-10
-33.5	-4.5	2.852249032831396e-10
-33.5	-4.	3.9209580038181646e-10
-33.5	-3.5	5.374787822105254e-10
-33.5	-3.	7.345576326423232e-10
-33.5	-2.5	1.0007293070607904e-9
-33.5	-2.	1.3588278418281403e-9
-33.5	-1.5	1.838656898459472e-9
-33.5	-1.	2.4788920277704782e-9
-33.5	-0.5	3.3294202212385123e-9
-33.5	0.	4.454189599381434e-9
-33.5	0.5	5.934645393112443e-9
-33.5	1.	7.87382878831474e-9
-33.5	1.5	1.0401211699306051e-8
-33.5	2.	1.3678332021838935e-8
-33.5	2.5	1.790527930432886e-8
-33.5	3.	2.3328059076763474e-8
-33.5	3.5	3.024683450650532e-8
-33.5	4.	3.902500615548595e-8
-33.5	4.5	5.009904439849573e-8
-33.5	5.	6.398893510899732e-8
-33.5	5.5	8.13090387825168e-8
-33.5	6.	1.0277909833587245e-7
-33.5	6.5	1.2923506411914635e-7
-33.5	7.	1.6163933961213578e-7
-33.5	7.5	2.0108999180468615e-7
-33.5	8.	2.4882842068827613e-7
-33.5	8.5	3.0624494701162867e-7
-33.5	9.	3.7488176064944675e-7
-33.5	9.5	4.564326772254204e-7
-33.5	10.	5.527391807556853e-7
-33.5	10.5	6.657822866054881e-7
-33.5	11.	7.976698421466873e-7
-33.5	11.5	9.506189908017288e-7
-33.5	12.	1.1269336557394837e-6
-33.5	12.5	1.328977047967036e-6
-33.5	13.	1.5591393643050256e-6
-33.5	13.5	1.8198010071669708e-6
-33.5	14.	2.113291823055312e-6
-33.5	14.5	2.4418470129822075e-6
-33.5	15.	2.8075605086894568e-6
-33.5	15.5	3.212336727363127e-6
-33.5	16.	3.657841709384914e-6
-33.5	16.5	4.145454704791398e-6
-33.5	17.	4.6762213022396135e-6
-33.5	17.5	5.250809188780415e-6
-33.5	18.	5.869467590489019e-6
-33.5	18.5	6.531991375296306e-6
-33.5	19.	7.237690703686889e-6
-33.5	19.5	7.985366994689388e-6
-33.5	20.	8.773295838808834e-6
-33.5	20.5	9.59921734158283e-6
-33.5	21.	0.00001046033422664611
-33.5	21.5	0.000011353317870684582
-33.5	22.	0.000012274322289116586
-33.5	22.5	0.000013219005944800552
-33.5	23.	0.000014182561115849857
-33.5	23.5	0.000015159750435272034
-33.5	24.	0.00001614495010638137
-33.5	24.5	0.000017132199204760914
-33.5	25.	0.00001811525440028537
-33.5	25.5	0.000019087649371096563
-33.5	26.	0.000020042758134709107
-33.5	26.5	0.00002097386148852903
-33.5	27.	0.000021874215731654262
-33.5	27.5	0.00002273712283044801
-33.5	28.	0.000023556001190535988
-33.5	28.5	0.000024324456206151926
-33.5	29.	0.000025036349772831537
-33.5	29.5	0.00002568586797019547
-33.5	30.	0.000026267586147049223
-33.5	30.5	0.000026776530670558544
-33.5	31.	0.00002720823663438176
-33.5	31.5	0.00002755880085711826
-33.5	32.	0.000027824929542320865
-33.5	32.5	0.000028003980014185766
-33.5	33.	0.00002809399599154707
-33.5	33.5	0.000028093735912013707
-33.5	34.	0.00002800269387646605
-33.5	34.5	0.000027821112838069407
-33.5	35.	0.000027549989778084698
-33.5	35.5	0.000027191072508130753
-33.5	36.	0.000026746848171379835
-33.5	36.5	0.000026220523160707365
-33.5	37.	0.000025615994621180438
-33.5	37.5	0.00002493781362340435
-33.5	38.	0.00002419114025605258
-33.5	38.5	0.000023381690988245922
-33.5	39.	0.000022515678769082936
-33.5	39.5	0.00002159974644968385
-33.5	40.	0.000020640894232038057
-33.5	40.5	0.00001964640196643737
-33.5	41.	0.000018623747232885432
-33.5	41.5	0.000017580520248844812
-33.5	42.	0.00001652433674305936
-33.5	42.5	0.000015462750019835127
-33.5	43.	0.000014403163506854707
-33.5	43.5	0.000013352745129123496
-33.5	44.	0.000012318344878891636
-33.5	44.5	0.000011306416953474327
-33.5	45.	0.000010322947807283403
-33.5	45.5	9.37339140902657e-6
-33.5	46.	8.462612908505298e-6
-33.5	46.5	7.594841799067588e-6
-33.5	47.	6.773635511737416e-6
-33.5	47.5	6.001854196527544e-6
-33.5	48.	5.28164723768223e-6
-33.5	48.5	4.614451815953059e-6
-33.5	49.	4.001003576996575e-6
-33.5	49.5	3.4413591962212166e-6
-33.5	50.	2.934930353590288e-6
-33.5	50.5	2.4805283546228144e-6
-33.5	51.	2.076418364493796e-6
-33.5	51.5	1.7203819696121497e-6
-33.5	52.	1.4097865544685595e-6
-33.5	52.5	1.1416597899218486e-6
-33.5	53.	9.127673809679677e-7
-33.5	53.5	7.196921250734293e-7
-33.5	54.	5.589122927110352e-7
-33.5	54.5	4.2687734658898e-7
-33.5	55.	3.2007920115368233e-7
-33.5	55.5	2.3511718997743838e-7
-33.5	56.	1.6875520153187834e-7
-33.5	56.5	1.179699554977971e-7
-33.5	57.	7.998927939005681e-8
-33.5	57.5	5.2319936026160924e-8
-33.5	58.	3.2764787349574386e-8
-33.5	58.5	1.9429593977800384e-8
-33.5	59.	1.0720089872711268e-8
-33.5	59.5	5.330680178937263e-9
-33.5	60.	2.227340282620181e-9
-33.5	60.5	6.323178897529016e-10
-33.5	61.	3.593675768635071e-11
-33.5	61.5	0.
-33.5	62.	0.
-33.5	62.5	0.
-33.5	63.	0.
-33.5	63.5	0.
-33.5	64.	0.
-33.5	64.5	0.
-33.5	65.	0.
-33.5	65.5	0.
-33.5	66.	0.
-33.5	66.5	0.
-33.5	67.	0.
-33.5	67.5	0.
-33.5	68.	0.
-33.5	68.5	0.
-33.5	69.	0.
-33.5	69.5	0.
-33.5	70.	0.
-33.5	70.5	0.
-33.5	71.	0.
-33.5	71.5	0.
-33.5	72.	0.
-33.5	72.5	0.
-33.5	73.	0.
-33.5	73.5	0.
-33.5	74.	0.
-33.5	74.5	0.
-33.5	75.	0.
-33.	-15.	2.707187023931359e-13
-33.	-14.5	3.8368173861205005e-13
-33.	-14.	5.434563803819941e-13
-33.	-13.5	7.692740180343616e-13
-33.	-13.	1.0881783736619598e-12
-33.	-12.5	1.5381517315205958e-12
-33.	-12.	2.172466806489978e-12
-33.	-11.5	3.0657313218158147e-12
-33.	-11.	4.3222633908618916e-12
-33.	-10.5	6.08766593223801e-12
-33.	-10.	8.56477631605968e-12
-33.	-9.5	1.2035577093612961e-11
-33.	-9.	1.6891195027369478e-11
-33.	-8.5	2.3672825996425785e-11
-33.	-8.	3.312734829324778e-11
-33.	-7.5	4.6282581111638516e-11
-33.	-7.	6.45486730921709e-11
-33.	-6.5	8.985404157651082e-11
-33.	-6.	1.2482670902559326e-10
-33.	-5.5	1.7303488698235324e-10
-33.	-5.	2.393043292781598e-10
-33.	-4.5	3.3013439839803253e-10
-33.	-4.	4.542400296675301e-10
-33.	-3.5	6.232528753206907e-10
-33.	-3.	8.526218559112621e-10
-33.	-2.5	1.1627610634638432e-9
-33.	-2.	1.5805012808518693e-9
-33.	-1.5	2.1409100188977296e-9
-33.	-1.	2.8895534969848784e-9
-33.	-0.5	3.885281808704693e-9
-33.	0.	5.203624844407642e-9
-33.	0.5	6.94089042582647e-9
-33.	1.	9.219056410434324e-9
-33.	1.5	1.2191543975538725e-8
-33.	2.	1.6049948548432216e-8
-33.	2.5	2.1031786577322858e-8
-33.	3.	2.742928933655523e-8
-33.	3.5	3.5599238298486076e-8
-33.	4.	4.5973789781212704e-8
-33.	4.5	5.907217968287347e-8
-33.	5.	7.551313296285675e-8
-33.	5.5	9.60277288044816e-8
-33.	6.	1.2147239368696377e-7
-33.	6.5	1.5284161441410556e-7
-33.	7.	1.912798858242076e-7
-33.	7.5	2.3809233841451367e-7
-33.	8.	2.947534348018048e-7
-33.	8.5	3.629130861823456e-7
-33.	9.	4.443995257499164e-7
-33.	9.5	5.412182895796032e-7
-33.	10.	6.555466997889376e-7
-33.	10.5	7.897233212873105e-7
-33.	11.	9.462319717581469e-7
-33.	11.5	1.1276800023857902e-6
-33.	12.	1.3367707300251196e-6
-33.	12.5	1.5762700840557578e-6
-33.	13.	1.8489677256730303e-6
-33.	13.5	2.1576330954568855e-6
-33.	14.	2.504967037860294e-6
-33.	14.5	2.893549829982014e-6
-33.	15.	3.3257865984677183e-6
-33.	15.5	3.803851235594315e-6
-33.	16.	4.329630018006277e-6
-33.	16.5	4.904666185498477e-6
-33.	17.	5.530106750977807e-6
-33.	17.5	6.206652786468198e-6
-33.	18.	6.934514365890162e-6
-33.	18.5	7.713371247028306e-6
-33.	19.	8.542340247612397e-6
-33.	19.5	9.419950119713082e-6
-33.	20.	0.000010344124559164172
-33.	20.5	0.000011312173809092965
-33.	21.	0.000012320795135290205
-33.	21.5	0.00001336608227200877
-33.	22.	0.000014443543765037711
-33.	22.5	0.00001554812997885964
-33.	23.	0.000016674268389683236
-33.	23.5	0.000017815906658466272
-33.	24.	0.000018966562869055074
-33.	24.5	0.000020119382226724272
-33.	25.	0.00002126719944141696
-33.	25.5	0.000022402605966732176
-33.	26.	0.000023518021229498588
-33.	26.5	0.00002460576696216757
-33.	27.	0.000025658143741801425
-33.	27.5	0.000026667508840679916
-33.	28.	0.000027626354504151294
-33.	28.5	0.00002852738578883893
-33.	29.	0.000029363597117250908
-33.	29.5	0.00003012834673189746
-33.	30.	0.00003081542826215612
-33.	30.5	0.00003141913864952532
-33.	31.	0.00003193434171206562
-33.	31.5	0.00003235652666300947
-33.	32.	0.00003268186094016338
-33.	32.5	0.000032907236739930585
-33.	33.	0.00003303031069518237
-33.	33.5	0.00003304953618257069
-33.	34.	0.00003296418779644753
-33.	34.5	0.00003277437758228113
-33.	35.	0.000032481062687499915
-33.	35.5	0.00003208604415296162
-33.	36.	0.00003159195664915342
-33.	36.5	0.00003100224904223303
-33.	37.	0.000030321155772188825
-33.	37.5	0.000029553659120108
-33.	38.	0.000028705442556185797
-33.	38.5	0.000027782835472442225
-33.	39.	0.000026792749727332432
-33.	39.5	0.000025742608556138186
-33.	40.	0.000024640268530927696
-33.	40.5	0.000023493935384637747
-33.	41.	0.000022312074642917226
-33.	41.5	0.00002110331813188752
-33.	42.	0.00001987636754670143
-33.	42.5	0.00001863989637127243
-33.	43.	0.000017402451530166586
-33.	43.5	0.00001617235622567606
-33.	44.	0.000014957615462855806
-33.	44.5	0.000013765825789247134
-33.	45.	0.000012604090770900162
-33.	45.5	0.00001147894368931931
-33.	46.	0.000010396278872870671
-33.	46.5	9.361292969524504e-6
-33.	47.	8.3784373249754e-6
-33.	47.5	7.4513824516298845e-6
-33.	48.	6.582995361275381e-6
-33.	48.5	5.775330290287252e-6
-33.	49.	5.029633075139928e-6
-33.	49.5	4.346359143223995e-6
-33.	50.	3.7252047762818476e-6
-33.	50.5	3.1651509890890958e-6
-33.	51.	2.664519053293563e-6
-33.	51.5	2.221036395352576e-6
-33.	52.	1.8319113185845486e-6
-33.	52.5	1.493914752951595e-6
-33.	53.	1.2034670325734505e-6
-33.	53.5	9.567275497271909e-7
-33.	54.	7.496850436587698e-7
-33.	54.5	5.782462597434711e-7
-33.	55.	4.38320740230022e-7
-33.	55.5	3.258997660249283e-7
-33.	56.	2.3712739688887556e-7
-33.	56.5	1.683619803954618e-7
-33.	57.	1.162270869115853e-7
-33.	57.5	7.765069113341e-8
-33.	58.	4.989222469526787e-8
-33.	58.5	3.0557479472258995e-8
-33.	59.	1.7601819911163184e-8
-33.	59.5	9.322757277475078e-9
-33.	60.	4.343840883983952e-9
-33.	60.5	1.59456470462583e-9
-33.	61.	3.029094256215137e-10
-33.	61.5	2.7648494345166586e-13
-33.	62.	0.
-33.	62.5	0.
-33.	63.	0.
-33.	63.5	0.
-33.	64.	0.
-33.	64.5	0.
-33.	65.	0.
-33.	65.5	0.
-33.	66.	0.
-33.	66.5	0.
-33.	67.	0.
-33.	67.5	0.
-33.	68.	0.
-33.	68.5	0.
-33.	69.	0.
-33.	69.5	0.
-33.	70.	0.
-33.	70.5	0.
-33.	71.	0.
-33.	71.5	0.
-33.	72.	0.
-33.	72.5	0.
-33.	73.	0.
-33.	73.5	0.
-33.	74.	0.
-33.	74.5	0.
-33.	75.	0.
-32.5	-15.	3.114242014654381e-13
-32.5	-14.5	4.4124779174782306e-13
-32.5	-14.	6.248346848867471e-13
-32.5	-13.5	8.842674418048126e-13
-32.5	-13.	1.2506026630872834e-12
-32.5	-12.5	1.767466335851987e-12
-32.5	-12.	2.4960618161177087e-12
-32.5	-11.5	3.522130623816663e-12
-32.5	-11.	4.965604997932461e-12
-32.5	-10.5	6.993959100429444e-12
-32.5	-10.	9.840624984522837e-12
-32.5	-9.5	1.3830318211203982e-11
-32.5	-9.	1.9413751982592535e-11
-32.5	-8.5	2.7215052301852045e-11
-32.5	-8.	3.8096274485804916e-11
-32.5	-7.5	5.324482905748761e-11
-32.5	-7.	7.429143022872262e-11
-32.5	-6.5	1.0346847221946277e-10
-32.5	-6.	1.4382161738912662e-10
-32.5	-5.5	1.994909530244448e-10
-32.5	-5.	2.760824498318769e-10
-32.5	-4.5	3.8115573778955467e-10
-32.5	-4.	5.248604880417787e-10
-32.5	-3.5	7.207610016899747e-10
-32.5	-3.	9.86896949452922e-10
-32.5	-2.5	1.347137489113744e-9
-32.5	-2.	1.8328960063468385e-9
-32.5	-1.5	2.485283129439762e-9
-32.5	-1.	3.35778593247358e-9
-32.5	-0.5	4.5195706320459105e-9
-32.5	0.	6.05951364135403e-9
-32.5	0.5	8.091070386345953e-9
-32.5	1.	1.0758091411856743e-8
-32.5	1.5	1.4241689446400362e-8
-32.5	2.	1.8768247597740837e-8
-32.5	2.5	2.4618636088704427e-8
-32.5	3.	3.2138671459643685e-8
-32.5	3.5	4.175080686051342e-8
-32.5	4.	5.396698438459297e-8
-32.5	4.5	6.940251056493008e-8
-32.5	5.	8.879073530854947e-8
-32.5	5.5	1.1299822490440157e-7
-32.5	6.	1.4304002467843358e-7
-32.5	6.5	1.8009451087778543e-7
-32.5	7.	2.2551723993393836e-7
-32.5	7.5	2.8085312261326787e-7
-32.5	8.	3.478461873259734e-7
-32.5	8.5	4.2844615756882406e-7
-32.5	9.	5.248110590710136e-7
-32.5	9.5	6.39305097512472e-7
-32.5	10.	7.744911108859968e-7
-32.5	10.5	9.331170028251388e-7
-32.5	11.	1.1180957033514468e-6
-32.5	11.5	1.3324783779096424e-6
-32.5	12.	1.579420808320456e-6
-32.5	12.5	1.8621430923921036e-6
-32.5	13.	2.183883042794568e-6
-32.5	13.5	2.5478438998132284e-6
-32.5	14.	2.9571371958351245e-6
-32.5	14.5	3.414721811347799e-6
-32.5	15.	3.923340433379337e-6
-32.5	15.5	4.485454759865603e-6
-32.5	16.	5.10318088167439e-6
-32.5	16.5	5.778226314656864e-6
-32.5	17.	6.511830146193624e-6
-32.5	17.5	7.304707705997674e-6
-32.5	18.	8.157001072930873e-6
-32.5	18.5	9.068236594089693e-6
-32.5	19.	0.000010037290426133613
-32.5	19.5	0.000011062362919672962
-32.5	20.	0.000012140962463605107
-32.5	20.5	0.000013269899195631772
-32.5	21.	0.000014445288775435704
-32.5	21.5	0.000015662566214624652
-32.5	22.	0.000016916509568499774
-32.5	22.5	0.00001820127312307077
-32.5	23.	0.000019510429559838422
-32.5	23.5	0.000020837020452495695
-32.5	24.	0.000022173614344594645
-32.5	24.5	0.000023512371575089024
-32.5	25.	0.000024845114958348495
-32.5	25.5	0.00002616340538494815
-32.5	26.	0.000027458621387011623
-32.5	26.5	0.00002872204170459045
-32.5	27.	0.000029944929894860945
-32.5	27.5	0.00003111862004120874
-32.5	28.	0.00003223460264212379
-32.5	28.5	0.00003328460978806057
-32.5	29.	0.000034260698766183276
-32.5	29.5	0.0000351553332667285
-32.5	30.	0.00003596146139948929
-32.5	30.5	0.000036672589763950814
-32.5	31.	0.00003728285285156999
-32.5	31.5	0.00003778707709361313
-32.5	32.	0.00003818083890319613
-32.5	32.5	0.000038460516096309434
-32.5	33.	0.000038623332114494095
-32.5	33.5	0.000038667392512454865
-32.5	34.	0.00003859171321834952
-32.5	34.5	0.00003839624012394309
-32.5	35.	0.000038081859617399266
-32.5	35.5	0.00003765039973428533
-32.5	36.	0.00003710462167336935
-32.5	36.5	0.000036448201503747974
-32.5	37.	0.00003568570197936075
-32.5	37.5	0.00003482253447627506
-32.5	38.	0.00003386491117725009
-32.5	38.5	0.00003281978774658571
-32.5	39.	0.00003169479686535362
-32.5	39.5	0.000030498173131536544
-32.5	40.	0.000029238669969711308
-32.5	40.5	0.000027925469338563545
-32.5	41.	0.00002656808516913163
-32.5	41.5	0.000025176261609240236
-32.5	42.	0.00002375986728668824
-32.5	42.5	0.000022328786931658305
-32.5	43.	0.00002089281181348991
-32.5	43.5	0.000019461530544203414
-32.5	44.	0.000018044221876722187
-32.5	44.5	0.000016649751175374113
-32.5	45.	0.000015286472255985764
-32.5	45.5	0.000013962136279040935
-32.5	46.	0.000012683809328871594
-32.5	46.5	0.000011457800222277136
-32.5	47.	0.000010289599959831216
-32.5	47.5	9.183834061991507e-6
-32.5	48.	8.144228820751601e-6
-32.5	48.5	7.1735922481008495e-6
-32.5	49.	6.273810218560379e-6
-32.5	49.5	5.4458579896316695e-6
-32.5	50.	4.689826947725039e-6
-32.5	50.5	4.004966076082539e-6
-32.5	51.	3.389737284758192e-6
-32.5	51.5	2.8418833913893517e-6
-32.5	52.	2.3585072066669466e-6
-32.5	52.5	1.9361598719867104e-6
-32.5	53.	1.5709363307308094e-6
-32.5	53.5	1.2585756006002869e-6
-32.5	54.	9.94563363097831e-7
-32.5	54.5	7.742343068887497e-7
-32.5	55.	5.928716380397294e-7
-32.5	55.5	4.458013797524225e-7
-32.5	56.	3.2847902321051515e-7
-32.5	56.5	2.3656640989168432e-7
-32.5	57.	1.6599742035851852e-7
-32.5	57.5	1.1303083819102628e-7
-32.5	58.	7.428966895728919e-8
-32.5	58.5	4.6786492396156824e-8
-32.5	59.	2.7935065950672586e-8
-32.5	59.5	1.5548930800651395e-8
-32.5	60.	7.828590773665397e-9
-32.5	60.5	3.3404894382972374e-9
-32.5	61.	9.972794192519e-10
-32.5	61.5	7.426315988809775e-11
-32.5	62.	0.
-32.5	62.5	0.
-32.5	63.	0.
-32.5	63.5	0.
-32.5	64.	0.
-32.5	64.5	0.
-32.5	65.	0.
-32.5	65.5	0.
-32.5	66.	0.
-32.5	66.5	0.
-32.5	67.	0.
-32.5	67.5	0.
-32.5	68.	0.
-32.5	68.5	0.
-32.5	69.	0.
-32.5	69.5	0.
-32.5	70.	0.
-32.5	70.5	0.
-32.5	71.	0.
-32.5	71.5	0.
-32.5	72.	0.
-32.5	72.5	0.
-32.5	73.	0.
-32.5	73.5	0.
-32.5	74.	0.
-32.5	74.5	0.
-32.5	75.	0.
-32.	-15.	3.581827102685396e-13
-32.	-14.5	5.073184539204867e-13
-32.	-14.	7.181558379469413e-13
-32.	-13.5	1.0160232323927999e-12
-32.	-13.	1.436541685812628e-12
-32.	-12.5	2.02975144377441e-12
-32.	-12.	2.865862490495134e-12
-32.	-11.5	4.043251906654193e-12
-32.	-11.	5.699561011779024e-12
-32.	-10.5	8.027056039340211e-12
-32.	-10.	1.1293833475825668e-11
-32.	-9.5	1.5873008495003087e-11
-32.	-9.	2.22827643213714e-11
-32.	-8.5	3.1241114578128715e-11
-32.	-8.	4.374050459745427e-11
-32.	-7.5	6.114902976278127e-11
-32.	-7.	8.53471722111998e-11
-32.	-6.5	1.1891165916423957e-10
-32.	-6.	1.6536144737039537e-10
-32.	-5.5	2.2948506899943092e-10
-32.	-5.	3.1777376799173087e-10
-32.	-4.5	4.389911388524196e-10
-32.	-4.	6.049174563748262e-10
-32.	-3.5	8.313156167837719e-10
-32.	-3.	1.1391755915480243e-9
-32.	-2.5	1.5563054169505712e-9
-32.	-2.	2.119348759525793e-9
-32.	-1.5	2.8763215851177506e-9
-32.	-1.	3.889772774046246e-9
-32.	-0.5	5.240684769024736e-9
-32.	0.	7.03323933955527e-9
-32.	0.5	9.400578837524526e-9
-32.	1.	1.2511693181879546e-8
-32.	1.5	1.6579555321377317e-8
-32.	2.	2.1870611054150065e-8
-32.	2.5	2.871570084371459e-8
-32.	3.	3.752244990702613e-8
-32.	3.5	4.878910706473256e-8
-32.	4.	6.31197420511057e-8
-32.	4.5	8.1240625558782e-8
-32.	5.	1.0401751780842149e-7
-32.	5.5	1.3247348280887432e-7
-32.	6.	1.6780673106323984e-7
-32.	6.5	2.1140787901693062e-7
-32.	7.	2.6487590596424256e-7
-32.	7.5	3.3003199620915534e-7
-32.	8.	4.0893038416086846e-7
-32.	8.5	5.03865280652298e-7
-32.	9.	6.173729571237148e-7
-32.	9.5	7.522281058719648e-7
-32.	10.	9.114336826029885e-7
-32.	10.5	1.0982035726605645e-6
-32.	11.	1.315937602188524e-6
-32.	11.5	1.5681886347541246e-6
-32.	12.	1.8586217444164801e-6
-32.	12.5	2.190965727270681e-6
-32.	13.	2.568957492792267e-6
-32.	13.5	2.9962801505655107e-6
-32.	14.	3.476495863872219e-6
-32.	14.5	4.012974766666992e-6
-32.	15.	4.6088214238620095e-6
-32.	15.5	5.266800448133016e-6
-32.	16.	5.989262964009873e-6
-32.	16.5	6.778075629282119e-6
-32.	17.	7.63455388528319e-6
-32.	17.5	8.559401014856312e-6
-32.	18.	9.552654445695432e-6
-32.	18.5	0.00001061364055520865
-32.	19.	0.00001174093902033676
-32.	19.5	0.000012932357521856254
-32.	20.	0.000014184917367666631
-32.	20.5	0.00001549485035299893
-32.	21.	0.00001685760693604405
-32.	21.5	0.000018267875582558233
-32.	22.	0.0000197196129284327
-32.	22.5	0.00002120608422927048
-32.	23.	0.000022719913413357233
-32.	23.5	0.0000242531419301865
-32.	24.	0.000025797295490712882
-32.	24.5	0.000027343457726432016
-32.	25.	0.000028882349750013096
-32.	25.5	0.000030404414577688066
-32.	26.	0.0000318999053696825
-32.	26.5	0.00003335897645623184
-32.	27.	0.00003477177613975995
-32.	27.5	0.00003612854029537056
-32.	28.	0.000037419685829030105
-32.	28.5	0.00003863590309289161
-32.	29.	0.000039768246399147386
-32.	29.5	0.000040808221813504026
-32.	30.	0.00004174787144945709
-32.	30.5	0.000042579853520744547
-32.	31.	0.000043297517443905495
-32.	31.5	0.00004389497331499011
-32.	32.	0.00004436715511501731
-32.	32.5	0.00004470987702862164
-32.	33.	0.000044919882290629195
-32.	33.5	0.00004499488400736759
-32.	34.	0.00004493359743480797
-32.	34.5	0.0000447357632356515
-32.	35.	0.00004440216128372018
-32.	35.5	0.000043934614637920465
-32.	36.	0.0000433359833709456
-32.	36.5	0.0000426101480108819
-32.	37.	0.00004176198243791047
-32.	37.5	0.00004079731617391662
-32.	38.	0.0000397228861103301
-32.	38.5	0.000038546277838762264
-32.	39.	0.00003727585687944099
-32.	39.5	0.000035920690243017645
-32.	40.	0.0000344904589105278
-32.	40.5	0.00003299536197206457
-32.	41.	0.00003144601332453029
-32.	41.5	0.000029853331989582425
-32.	42.	0.00002822842727103972
-32.	42.5	0.000026582480122564824
-32.	43.	0.000024926622237022952
-32.	43.5	0.00002327181449386855
-32.	44.	0.000021628726505398494
-32.	44.5	0.00002000761908182889
-32.	45.	0.00001841823148411802
-32.	45.5	0.000016869675347739324
-32.	46.	0.000015370337136145386
-32.	46.5	0.000013927790916045687
-32.	47.	0.000012548723135297078
-32.	47.5	0.000011238870926696187
-32.	48.	0.000010002975257041096
-32.	48.5	8.844749991705362e-6
-32.	49.	7.766867653428312e-6
-32.	49.5	6.770962324548002e-6
-32.	50.	5.857649780694571e-6
-32.	50.5	5.0265645589636e-6
-32.	51.	4.276413264387303e-6
-32.	51.5	3.605043016185481e-6
-32.	52.	3.009523542120998e-6
-32.	52.5	2.4862410585092613e-6
-32.	53.	2.031001738739442e-6
-32.	53.5	1.6391422882147722e-6
-32.	54.	1.3056449215035463e-6
-32.	54.5	1.0252538900782832e-6
-32.	55.	7.925906463371162e-7
-32.	55.5	6.022647271042306e-7
-32.	56.	4.489777435218836e-7
-32.	56.5	3.2761774101247174e-7
-32.	57.	2.333416801612784e-7
-32.	57.5	1.6164458945341981e-7
-32.	58.	1.0841367078906473e-7
-32.	58.5	6.996675220035207e-8
-32.	59.	4.3074833241591435e-8
-32.	59.5	2.4969217324360504e-8
-32.	60.	1.3334415664082548e-8
-32.	60.5	6.289230576875259e-9
-32.	61.	2.3619623229474736e-9
-32.	61.5	4.812790262996894e-10
-32.	62.	1.1037004890927968e-12
-32.	62.5	0.
-32.	63.	0.
-32.	63.5	0.
-32.	64.	0.
-32.	64.5	0.
-32.	65.	0.
-32.	65.5	0.
-32.	66.	0.
-32.	66.5	0.
-32.	67.	0.
-32.	67.5	0.
-32.	68.	0.
-32.	68.5	0.
-32.	69.	0.
-32.	69.5	0.
-32.	70.	0.
-32.	70.5	0.
-32.	71.	0.
-32.	71.5	0.
-32.	72.	0.
-32.	72.5	0.
-32.	73.	0.
-32.	73.5	0.
-32.	74.	0.
-32.	74.5	0.
-32.	75.	0.
-31.5	-15.	4.119373920719175e-13
-31.5	-14.5	5.832084642740003e-13
-31.5	-14.	8.252504377212544e-13
-31.5	-13.5	1.1670872174786644e-12
-31.5	-13.	1.6495315859939572e-12
-31.5	-12.5	2.3299125089013127e-12
-31.5	-12.	3.2886649532299386e-12
-31.5	-11.5	4.6384980904888594e-12
-31.5	-11.	6.537123328989226e-12
-31.5	-10.5	9.2048827199069e-12
-31.5	-10.	1.2949101328089854e-11
-31.5	-9.5	1.81976332347144e-11
-31.5	-9.	2.5544929581637268e-11
-31.5	-8.5	3.581509069432249e-11
-31.5	-8.	5.014784965813319e-11
-31.5	-7.5	7.011536500242738e-11
-31.5	-7.	9.788018627181751e-11
-31.5	-6.5	1.3640792690104198e-10
-31.5	-6.	1.8975217901591076e-10
-31.5	-5.5	2.6343419182838787e-10
-31.5	-5.	3.6494597106291644e-10
-31.5	-4.5	5.044128958511075e-10
-31.5	-4.	6.954608206097964e-10
-31.5	-3.5	9.56343011250304e-10
-31.5	-3.	1.3113941538280858e-9
-31.5	-2.5	1.792891943484826e-9
-31.5	-2.	2.4434211180415807e-9
-31.5	-1.5	3.318849731115009e-9
-31.5	-1.	4.492042182541473e-9
-31.5	-0.5	6.057446944405636e-9
-31.5	0.	8.136707600852206e-9
-31.5	0.5	1.0885451970776178e-8
-31.5	1.	1.4501413594140413e-8
-31.5	1.5	1.9234030375439434e-8
-31.5	2.	2.5395644209448295e-8
-31.5	2.5	3.3374390544513837e-8
-31.5	3.	4.3648815950351525e-8
-31.5	3.5	5.680419332579847e-8
-31.5	4.	7.355041779142089e-8
-31.5	4.5	9.474126217184739e-8
-31.5	5.	1.21394651397039e-7
-31.5	5.5	1.5471348395747942e-7
-31.5	6.	1.961063913318521e-7
-31.5	6.5	2.4720769035846274e-7
-31.5	7.	3.0989565755958465e-7
-31.5	7.5	3.863081481287917e-7
-31.5	8.	4.78854505654336e-7
-31.5	8.5	5.902226712201663e-7
-31.5	9.	7.233804105376125e-7
-31.5	9.5	8.81569641303723e-7
-31.5	10.	1.0682929632542585e-6
-31.5	10.5	1.2872916701219325e-6
-31.5	11.	1.5425147519252201e-6
-31.5	11.5	1.8380786699539967e-6
-31.5	12.	2.1782179943522154e-6
-31.5	12.5	2.56722732143823e-6
-31.5	13.	3.0093952191237075e-6
-31.5	13.5	3.5089312675010577e-6
-31.5	14.	4.069887551765163e-6
-31.5	14.5	4.696076211522125e-6
-31.5	15.	5.390984842110363e-6
-31.5	15.5	6.157691670963267e-6
-31.5	16.	6.998782490162066e-6
-31.5	16.5	7.916271313963826e-6
-31.5	17.	8.91152664984148e-6
-31.5	17.5	9.985205129447205e-6
-31.5	18.	0.000011137194050718992
-31.5	18.5	0.00001236656414496188
-31.5	19.	0.00001367153361525218
-31.5	19.5	0.00001504944420745781
-31.5	20.	0.000016496749784716284
-31.5	20.5	0.0000180090175915554
-31.5	21.	0.000019580942124680718
-31.5	21.5	0.000021206371281649176
-31.5	22.	0.000022878344242050826
-31.5	22.5	0.000024589140352219794
-31.5	23.	0.000026330338135726904
-31.5	23.5	0.000028092883438026274
-31.5	24.	0.00002986716563319646
-31.5	24.5	0.00003164310077107798
-31.5	25.	0.00003341022052073458
-31.5	25.5	0.00003515776576694936
-31.5	26.	0.00003687478373602836
-31.5	26.5	0.00003855022756111435
-31.5	27.	0.000040173057241298876
-31.5	27.5	0.00004173234099918968
-31.5	28.	0.00004321735609487119
-31.5	28.5	0.0000446176882075444
-31.5	29.	0.00004592332854734321
-31.5	29.5	0.00004712476790726388
-31.5	30.	0.00004821308690787559
-31.5	30.5	0.00004918004172448884
-31.5	31.	0.0000500181446200055
-31.5	31.5	0.000050720738632244183
-31.5	32.	0.0000512820657904847
-31.5	32.5	0.00005169732825623097
-31.5	33.	0.00005196274180405235
-31.5	33.5	0.00005207558107950565
-31.5	34.	0.000052034216094874684
-31.5	34.5	0.0000518381394516144
-31.5	35.	0.00005148798381282556
-31.5	35.5	0.00005098552919162221
-31.5	36.	0.000050333699673561636
-31.5	36.5	0.00004953654925488942
-31.5	37.	0.000048599236554441014
-31.5	37.5	0.000047527988246610204
-31.5	38.	0.00004633005116639818
-31.5	38.5	0.00004501363315540992
-31.5	39.	0.00004358783284945917
-31.5	39.5	0.000042062558753409384
-31.5	40.	0.000040448438105696066
-31.5	40.5	0.00003875671620173537
-31.5	41.	0.00003699914701967266
-31.5	41.5	0.00003518787617057918
-31.5	42.	0.00003333531737463431
-31.5	42.5	0.0000314540238408616
-31.5	43.	0.000029556556095940665
-31.5	43.5	0.000027655347962435116
-31.5	44.	0.000025762572523062387
-31.5	44.5	0.00002389001001983887
-31.5	45.	0.000022048919719466353
-31.5	45.5	0.000020249917823757116
-31.5	46.	0.00001850286351114397
-31.5	46.5	0.000016816755157872296
-31.5	47.	0.000015199638701617802
-31.5	47.5	0.000013658529973335267
-31.5	48.	0.000012199352633711214
-31.5	48.5	0.000010826893108751055
-31.5	49.	9.54477362652973e-6
-31.5	49.5	8.35544411758961e-6
-31.5	50.	7.260193360421155e-6
-31.5	50.5	6.259179338473242e-6
-31.5	51.	5.35147833571671e-6
-31.5	51.5	4.53515184531542e-6
-31.5	52.	3.8073299134506465e-6
-31.5	52.5	3.1643091021628617e-6
-31.5	53.	2.6016628464975854e-6
-31.5	53.5	2.1143616179693416e-6
-31.5	54.	1.6969000039094533e-6
-31.5	54.5	1.3434275852968615e-6
-31.5	55.	1.0478803572777605e-6
-31.5	55.5	8.041093665784736e-7
-31.5	56.	6.060034705155535e-7
-31.5	56.5	4.476030171366641e-7
-31.5	57.	3.2320157704136383e-7
-31.5	57.5	2.2743378918960626e-7
-31.5	58.	1.5534703167946876e-7
-31.5	58.5	1.0245582158724579e-7
-31.5	59.	6.477820296536737e-8
-31.5	59.5	3.8854223866302424e-8
-31.5	60.	2.174729735562478e-8
-31.5	60.5	1.1030323578766566e-8
-31.5	61.	4.760638400686066e-9
-31.5	61.5	1.456158240504594e-9
-31.5	62.	1.2100861924742124e-10
-31.5	62.5	1.4346271785415327e-101
-31.5	63.	0.
-31.5	63.5	0.
-31.5	64.	0.
-31.5	64.5	0.
-31.5	65.	0.
-31.5	65.5	0.
-31.5	66.	0.
-31.5	66.5	0.
-31.5	67.	0.
-31.5	67.5	0.
-31.5	68.	0.
-31.5	68.5	0.
-31.5	69.	0.
-31.5	69.5	0.
-31.5	70.	0.
-31.5	70.5	0.
-31.5	71.	0.
-31.5	71.5	0.
-31.5	72.	0.
-31.5	72.5	0.
-31.5	73.	0.
-31.5	73.5	0.
-31.5	74.	0.
-31.5	74.5	0.
-31.5	75.	0.
-31.	-15.	4.737865536430976e-13
-31.	-14.5	6.704479898126143e-13
-31.	-14.	9.482477289691725e-13
-31.	-13.5	1.3404184980625394e-12
-31.	-13.	1.8936792899145197e-12
-31.	-12.5	2.673641626843335e-12
-31.	-12.	3.7723469368938624e-12
-31.	-11.5	5.318755478255721e-12
-31.	-11.	7.493312555313155e-12
-31.	-10.5	1.0548131122164702e-11
-31.	-10.	1.483488669284744e-11
-31.	-9.5	2.0843266384205142e-11
-31.	-9.	2.9253807009028867e-11
-31.	-8.5	4.1010270459103267e-11
-31.	-8.	5.7418428656482126e-11
-31.	-7.5	8.028037528929711e-11
-31.	-7.	1.1207637893454455e-10
-31.	-6.5	1.5620999522194003e-10
-31.	-6.	2.173368378903615e-10
-31.	-5.5	3.0180325892443176e-10
-31.	-5.	4.1822840207575517e-10
-31.	-4.5	5.782718600729352e-10
-31.	-4.	7.976396423771478e-10
-31.	-3.5	1.0973934470988966e-9
-31.	-3.	1.5056423289687264e-9
-31.	-2.5	2.0597116195190684e-9
-31.	-2.	2.8089010366640366e-9
-31.	-1.5	3.81796170345966e-9
-31.	-1.	5.171439336155762e-9
-31.	-0.5	6.97904683141172e-9
-31.	0.	9.382242131493175e-9
-31.	0.5	1.2562194391601984e-8
-31.	1.	1.6749320537539737e-8
-31.	1.5	2.2234562400021017e-8
-31.	2.	2.9382548714929795e-8
-31.	2.5	3.8646743444307734e-8
-31.	3.	5.058661955151477e-8
-31.	3.5	6.588681376384445e-8
-31.	4.	8.537811234146515e-8
-31.	4.5	1.1005999135979886e-7
-31.	5.	1.4112429031677146e-7
-31.	5.5	1.7997943994383794e-7
-31.	6.	2.28274501085792e-7
-31.	6.5	2.879221106476649e-7
-31.	7.	3.6111928381312975e-7
-31.	7.5	4.503649010178216e-7
-31.	8.	5.584726257434949e-7
-31.	8.5	6.885779665383569e-7
-31.	9.	8.441382233576569e-7
-31.	9.5	1.0289241510376547e-6
-31.	10.	1.2470023343358974e-6
-31.	10.5	1.502707497919954e-6
-31.	11.	1.8006042646668466e-6
-31.	11.5	2.1454382157689188e-6
-31.	12.	2.5420764815069635e-6
-31.	12.5	2.9954384841414536e-6
-31.	13.	3.510417844322931e-6
-31.	13.5	4.091796829442185e-6
-31.	14.	4.7441550471800245e-6
-31.	14.5	5.4717743533459176e-6
-31.	15.	6.278542136655131e-6
-31.	15.5	7.167855255533444e-6
-31.	16.	8.14252692935787e-6
-31.	16.5	9.204698829651624e-6
-31.	17.	0.000010355760481137564
-31.	17.5	0.000011596277877639644
-31.	18.	0.000012925932956073708
-31.	18.5	0.000014343475267687003
-31.	19.	0.000015846686854741195
-31.	19.5	0.00001743236099838551
-31.	20.	0.000019096295163974674
-31.	20.5	0.000020833298146305552
-31.	21.	0.000022637211119741362
-31.	21.5	0.000024500942035004225
-31.	22.	0.00002641651258098772
-31.	22.5	0.000028375116749153875
-31.	23.	0.00003036718990049541
-31.	23.5	0.000032382487139207054
-31.	24.	0.000034410169740034546
-31.	24.5	0.0000364388983534457
-31.	25.	0.00003845693171918238
-31.	25.5	0.0000404522296488476
-31.	26.	0.0000424125590863303
-31.	26.5	0.00004432560211560318
-31.	27.	0.00004617906485372644
-31.	27.5	0.000047960786238275435
-31.	28.	0.000049658845789113196
-31.	28.5	0.000051261669491408623
-31.	29.	0.000052758133007790266
-31.	29.5	0.00005413766148097536
-31.	30.	0.000055390325233309214
-31.	30.5	0.0000565069307061934
-31.	31.	0.00005747910601085098
-31.	31.5	0.000058299380482317506
-31.	32.	0.00005896125764554282
-31.	32.5	0.00005945928101012301
-31.	33.	0.0000597890921214915
-31.	33.5	0.000059947480302501385
-31.	34.	0.00005993242352962874
-31.	34.5	0.000059743119901740894
-31.	35.	0.00005938000917949987
-31.	35.5	0.000058844783902104986
-31.	36.	0.00005814038962727594
-31.	36.5	0.00005727101389198915
-31.	37.	0.00005624206355712774
-31.	37.5	0.00005506013028019125
-31.	38.	0.000053732943957478244
-31.	38.5	0.00005226931409122315
-31.	39.	0.000050679059168081994
-31.	39.5	0.00004897292428263615
-31.	40.	0.00004716248740214727
-31.	40.5	0.00004526005484498074
-31.	41.	0.00004327854673259918
-31.	41.5	0.00004123137337080892
-31.	42.	0.000039132303716400625
-31.	42.5	0.00003699532728615625
-31.	43.	0.000034834511061509286
-31.	43.5	0.00003266385312853137
-31.	44.	0.000030497134963489254
-31.	44.5	0.000028347774422801607
-31.	45.	0.000026228681616445117
-31.	45.5	0.00002415211992938463
-31.	46.	0.00002212957450028445
-31.	46.5	0.00002017163046492588
-31.	47.	0.00001828786321842971
-31.	47.5	0.000016486742841557497
-31.	48.	0.000014775554669265552
-31.	48.5	0.00001316033775305767
-31.	49.	0.000011645842683010446
-31.	49.5	0.000010235509893083769
-31.	50.	8.931469179087425e-6
-31.	50.5	7.734560719294883e-6
-31.	51.	6.644377412321429e-6
-31.	51.5	5.659327846888612e-6
-31.	52.	4.776718706931104e-6
-31.	52.5	3.9928549084323636e-6
-31.	53.	3.303155278089992e-6
-31.	53.5	2.7022811360356467e-6
-31.	54.	2.184274753295097e-6
-31.	54.5	1.7427043370098887e-6
-31.	55.	1.3708119689959361e-6
-31.	55.5	1.0616608002905815e-6
-31.	56.	8.082777543218287e-7
-31.	56.5	6.037883429968714e-7
-31.	57.	4.415399960442188e-7
-31.	57.5	3.152108542592796e-7
-31.	58.	2.1890205147518917e-7
-31.	58.5	1.472110503041132e-7
-31.	59.	9.528506505870344e-8
-31.	59.5	5.885402229039423e-8
-31.	60.	3.424349679764653e-8
-31.	60.5	1.8368963064645232e-8
-31.	61.	8.714335270244466e-9
-31.	61.5	3.302551636812544e-9
-31.	62.	6.87444361144194e-10
-31.	62.5	1.8847209193571675e-12
-31.	63.	0.
-31.	63.5	0.
-31.	64.	0.
-31.	64.5	0.
-31.	65.	0.
-31.	65.5	0.
-31.	66.	0.
-31.	66.5	0.
-31.	67.	0.
-31.	67.5	0.
-31.	68.	0.
-31.	68.5	0.
-31.	69.	0.
-31.	69.5	0.
-31.	70.	0.
-31.	70.5	0.
-31.	71.	0.
-31.	71.5	0.
-31.	72.	0.
-31.	72.5	0.
-31.	73.	0.
-31.	73.5	0.
-31.	74.	0.
-31.	74.5	0.
-31.	75.	0.
-30.5	-15.	5.450091535524122e-13
-30.5	-14.5	7.708180409154074e-13
-30.5	-14.	1.0896247086945144e-12
-30.5	-13.5	1.5394574361660813e-12
-30.5	-13.	2.1737564786294595e-12
-30.5	-12.5	3.0675471826422233e-12
-30.5	-12.	4.326046268166389e-12
-30.5	-11.5	6.096638878130623e-12
-30.5	-11.	8.585513704228195e-12
-30.5	-10.5	1.2080717498081254e-11
-30.5	-10.	1.6984029578972134e-11
-30.5	-9.5	2.3854914516084272e-11
-30.5	-9.	3.3470954631488954e-11
-30.5	-8.5	4.691067862300327e-11
-30.5	-8.	6.56666944225425e-11
-30.5	-7.5	9.179963285818854e-11
-30.5	-7.	1.281467689934739e-10
-30.5	-6.5	1.7860349144230246e-10
-30.5	-6.	2.4850124319426874e-10
-30.5	-5.5	3.451123859605688e-10
-30.5	-5.	4.783208795405718e-10
-30.5	-4.5	6.615079458265085e-10
-30.5	-4.	9.127141986742967e-10
-30.5	-3.5	1.2561541918324829e-9
-30.5	-3.	1.7241759770975306e-9
-30.5	-2.5	2.359776908176822e-9
-30.5	-2.	3.2198071617074162e-9
-30.5	-1.5	4.379013542930717e-9
-30.5	-1.	5.935096967251016e-9
-30.5	-0.5	8.014975958374463e-9
-30.5	0.	1.0782463458757057e-8
-30.5	0.5	1.4447572558175756e-8
-30.5	1.	1.9277665272558534e-8
-30.5	1.5	2.56106437341353e-8
-30.5	2.	3.387035139640524e-8
-30.5	2.5	4.458429954187479e-8
-30.5	3.	5.840375843750565e-8
-30.5	3.5	7.612615080413403e-8
-30.5	4.	9.87195572066996e-8
-30.5	4.5	1.2734898984509594e-7
-30.5	5.	1.6340391672728998e-7
-30.5	5.5	2.0852632870017842e-7
-30.5	6.	2.6463844639886114e-7
-30.5	6.5	3.3396897448308576e-7
-30.5	7.	4.1907664020840876e-7
-30.5	7.5	5.228696172632893e-7
-30.5	8.	6.486193488055454e-7
-30.5	8.5	7.999672594440351e-7
-30.5	9.	9.809228956264892e-7
-30.5	9.5	1.1958521647003077e-6
-30.5	10.	1.4494545570155306e-6
-30.5	10.5	1.746728529354067e-6
-30.5	11.	2.0929245923013415e-6
-30.5	11.5	2.493486063927116e-6
-30.5	12.	2.9539779075839598e-6
-30.5	12.5	3.4800045396136828e-6
-30.5	13.	4.077117948401521e-6
-30.5	13.5	4.7507178847857935e-6
-30.5	14.	5.505946242557264e-6
-30.5	14.5	6.3475780275653945e-6
-30.5	15.	7.279911500672633e-6
-30.5	15.5	8.306660165204723e-6
-30.5	16.	9.430849251589113e-6
-30.5	16.5	0.000010654719234561553
-30.5	17.	0.000011979638711085357
-30.5	17.5	0.00001340602868383116
-30.5	18.	0.000014933299952754816
-30.5	18.5	0.00001655980493485428
-30.5	19.	0.000018282804828916107
-30.5	19.5	0.000020098452636541407
-30.5	20.	0.000022001792159729172
-30.5	20.5	0.00002398677273296401
-30.5	21.	0.000026046279125203827
-30.5	21.5	0.000028172175772165666
-30.5	22.	0.000030355364276365986
-30.5	22.5	0.00003258585294290051
-30.5	23.	0.000034852837001693253
-30.5	23.5	0.000037144788098420076
-30.5	24.	0.000039449551611361305
-30.5	24.5	0.000041754450363744135
-30.5	25.	0.00004404639334373017
-30.5	25.5	0.00004631198810993236
-30.5	26.	0.00004853765564220294
-30.5	26.5	0.0000507097464889266
-30.5	27.	0.000052814657157348855
-30.5	27.5	0.000054838945787597476
-30.5	28.	0.00005676944623996139
-30.5	28.5	0.000058593379805558104
-30.5	29.	0.00006029846382056234
-30.5	29.5	0.00006187301652236572
-30.5	30.	0.00006330605753187288
-30.5	30.5	0.00006458740337978625
-30.5	31.	0.00006570775751700275
-30.5	31.5	0.00006665879426143334
-30.5	32.	0.00006743323613754337
-30.5	32.5	0.00006802492406151959
-30.5	33.	0.00006842887982137544
-30.5	33.5	0.00006864136028882969
-30.5	34.	0.00006865990279752475
-30.5	34.5	0.00006848336111647181
-30.5	35.	0.000068111931451826
-30.5	35.5	0.00006754716792221848
-30.5	36.	0.00006679198697644577
-30.5	36.5	0.00006585066025942911
-30.5	37.	0.00006472879548499089
-30.5	37.5	0.00006343330494382086
-30.5	38.	0.0000619723613633486
-30.5	38.5	0.000060355340943961025
-30.5	39.	0.00005859275352353814
-30.5	39.5	0.000056696159969458775
-30.5	40.	0.000054678077063324005
-30.5	40.5	0.00005255187032724776
-30.5	41.	0.00005033163543959062
-30.5	41.5	0.000048032069099632114
-30.5	42.	0.00004566833042133448
-30.5	42.5	0.000043255894161728416
-30.5	43.	0.00004081039731453552
-30.5	43.5	0.000038347480818729426
-30.5	44.	0.000035882628338562665
-30.5	44.5	0.000033431004259367624
-30.5	45.	0.000031007293205114474
-30.5	45.5	0.000028625543512003068
-30.5	46.	0.000026299017180103284
-30.5	46.5	0.000024040048865343297
-30.5	47.	0.00002185991646065797
-30.5	47.5	0.000019768725742387093
-30.5	48.	0.000017775311421777656
-30.5	48.5	0.000015887156738879287
-30.5	49.	0.000014110333466198569
-30.5	49.5	0.000012449463853239714
-30.5	50.	0.0000109077056438218
-30.5	50.5	9.486760841645156e-6
-30.5	51.	8.186908394389667e-6
-30.5	51.5	7.007060423677938e-6
-30.5	52.	5.944841061063475e-6
-30.5	52.5	4.996686374681592e-6
-30.5	53.	4.157963305152023e-6
-30.5	53.5	3.423104992100266e-6
-30.5	54.	2.785759384509603e-6
-30.5	54.5	2.2389476094291705e-6
-30.5	55.	1.7752282440643414e-6
-30.5	55.5	1.386863414069006e-6
-30.5	56.	1.0659825006293926e-6
-30.5	56.5	8.047394851702254e-7
-30.5	57.	5.95459784276446e-7
-30.5	57.5	4.3077275111685864e-7
-30.5	58.	3.037272577653407e-7
-30.5	58.5	2.07887201309677e-7
-30.5	59.	1.3740532861396535e-7
-30.5	59.5	8.707418473709182e-8
-30.5	60.	5.235408530603298e-8
-30.5	60.5	2.9378910497876774e-8
-30.5	61.	1.494195937868981e-8
-30.5	61.5	6.4670961919191975e-9
-30.5	62.	1.982024999479589e-9
-30.5	62.5	1.6241063094343875e-10
-30.5	63.	1.1834299598053069e-206
-30.5	63.5	0.
-30.5	64.	0.
-30.5	64.5	0.
-30.5	65.	0.
-30.5	65.5	0.
-30.5	66.	0.
-30.5	66.5	0.
-30.5	67.	0.
-30.5	67.5	0.
-30.5	68.	0.
-30.5	68.5	0.
-30.5	69.	0.
-30.5	69.5	0.
-30.5	70.	0.
-30.5	70.5	0.
-30.5	71.	0.
-30.5	71.5	0.
-30.5	72.	0.
-30.5	72.5	0.
-30.5	73.	0.
-30.5	73.5	0.
-30.5	74.	0.
-30.5	74.5	0.
-30.5	75.	0.
-30.	-15.	6.270943085846598e-13
-30.	-14.5	8.863914183732752e-13
-30.	-14.	1.2522628797579453e-12
-30.	-13.5	1.7682042090968954e-12
-30.	-13.	2.4953081573080623e-12
-30.	-12.5	3.51930364924435e-12
-30.	-12.	4.960367158674913e-12
-30.	-11.5	6.986775075696373e-12
-30.	-11.	9.833864758996314e-12
-30.	-10.5	1.3830313456543188e-11
-30.	-10.	1.9434475327170637e-11
-30.	-9.5	2.7284498573464602e-11
-30.	-9.	3.826725548540134e-11
-30.	-8.5	5.36128569866427e-11
-30.	-8.	7.502381345874686e-11
-30.	-7.5	1.0485089643405179e-10
-30.	-7.	1.4633163317750922e-10
-30.	-6.5	2.0391234158881104e-10
-30.	-6.	2.8368093067364824e-10
-30.	-5.5	3.9394561999684306e-10
-30.	-5.	5.460045520767959e-10
-30.	-4.5	7.551632591450857e-10
-30.	-4.	1.0420713382183651e-9
-30.	-3.5	1.4344666446334921e-9
-30.	-3.	1.969434856566353e-9
-30.	-2.5	2.696314206413791e-9
-30.	-2.	3.6803990414841056e-9
-30.	-1.5	5.007620801340318e-9
-30.	-1.	6.790409633754561e-9
-30.	-0.5	9.174962295853738e-9
-30.	0.	1.2350159648630057e-8
-30.	0.5	1.655838674777686e-8
-30.	1.	2.210850645693564e-8
-30.	1.5	2.939121939403281e-8
-30.	2.	3.889700438574318e-8
-30.	2.5	5.123677011852534e-8
-30.	3.	6.716525663911805e-8
-30.	3.5	8.76071022843651e-8
-30.	4.	1.1368533686080597e-7
-30.	4.5	1.467518772586116e-7
-30.	5.	1.884193919676113e-7
-30.	5.5	2.4059367428625505e-7
-30.	6.	3.0550543188470753e-7
-30.	6.5	3.857401773991336e-7
-30.	7.	4.842647078874311e-7
-30.	7.5	6.044485085541148e-7
-30.	8.	7.500783262915451e-7
-30.	8.5	9.25364147598954e-7
-30.	9.	1.1349348960728695e-6
-30.	9.5	1.3838223444678169e-6
-30.	10.	1.677432016386621e-6
-30.	10.5	2.0215002268113566e-6
-30.	11.	2.422036865395472e-6
-30.	11.5	2.885254041390599e-6
-30.	12.	3.4174812584457726e-6
-30.	12.5	4.025068341809293e-6
-30.	13.	4.714277868769544e-6
-30.	13.5	5.491169325577183e-6
-30.	14.	6.361477603990476e-6
-30.	14.5	7.330488736690343e-6
-30.	15.	8.402915938641822e-6
-30.	15.5	9.582779064220056e-6
-30.	16.	0.000010873290508592862
-30.	16.5	0.000012276750384835151
-30.	17.	0.000013794453510223748
-30.	17.5	0.000015426610355659597
-30.	18.	0.000017172283673854136
-30.	18.5	0.00001902934204884272
-30.	19.	0.00002099443112526359
-30.	19.5	0.000023062962802607836
-30.	20.	0.00002522912223630381
-30.	20.5	0.00002748589208932566
-30.	21.	0.00002982509313613026
-30.	21.5	0.000032237440042018215
-30.	22.	0.000034712610928338655
-30.	22.5	0.000037239329186581924
-30.	23.	0.00003980545591858263
-30.	23.5	0.00004239809134972739
-30.	24.	0.000045003683579504216
-30.	24.5	0.000047608143090276805
-30.	25.	0.00005019696152176484
-30.	25.5	0.00005275533332644333
-30.	26.	0.00005526827904158026
-30.	26.5	0.00005772076903937181
-30.	27.	0.000060097846741125936
-30.	27.5	0.0000623847503993331
-30.	28.	0.0000645670326585944
-30.	28.5	0.0000666306771997248
-30.	29.	0.0000685622118490122
-30.	29.5	0.0000703488175956249
-30.	30.	0.00007197843300448307
-30.	30.5	0.00007343985354019996
-30.	31.	0.00007472282533128364
-30.	31.5	0.00007581813290446792
-30.	32.	0.00007671768040904632
-30.	32.5	0.00007741456583310216
-30.	33.	0.00007790314768873558
-30.	33.5	0.00007817910362090617
-30.	34.	0.00007823948036297473
-30.	34.5	0.00007808273444561594
-30.	35.	0.00007770876304658633
-30.	35.5	0.00007711892436344764
-30.	36.	0.00007631604689673992
-30.	36.5	0.00007530442705124927
-30.	37.	0.00007408981450011399
-30.	37.5	0.00007267938481259235
-30.	38.	0.00007108169892305794
-30.	38.5	0.00006930664911749328
-30.	39.	0.00006736539133517045
-30.	39.5	0.00006527026372763384
-30.	40.	0.0000630346915841209
-30.	40.5	0.000060673078921156875
-30.	41.	0.000058200687242429006
-30.	41.5	0.00005563350220064135
-30.	42.	0.000052988089132464947
-30.	42.5	0.0000502814386867202
-30.	43.	0.00004753080401949882
-30.	43.5	0.000044753531282196313
-30.	44.	0.000041966885372788875
-30.	44.5	0.00003918787314990994
-30.	45.	0.000036433066515603865
-30.	45.5	0.000033718427947968
-30.	46.	0.00003105914120099941
-30.	46.5	0.000028469449977734708
-30.	47.	0.00002596250741648497
-30.	47.5	0.000023550239201632395
-30.	48.	0.000021243223014115218
-30.	48.5	0.000019050586867848943
-30.	49.	0.000016979928634128207
-30.	49.5	0.000015037258735854133
-30.	50.	0.00001322696759896154
-30.	50.5	0.000011551818984096164
-30.	51.	0.000010012969794694957
-30.	51.5	8.610016378397732e-6
-30.	52.	7.341066720407707e-6
-30.	52.5	6.202837286077211e-6
-30.	53.	5.19077262426413e-6
-30.	53.5	4.299185213669855e-6
-30.	54.	3.5214124437645813e-6
-30.	54.5	2.84998709320489e-6
-30.	55.	2.276817224962358e-6
-30.	55.5	1.7933710807717243e-6
-30.	56.	1.3908623478871914e-6
-30.	56.5	1.0604310472619448e-6
-30.	57.	7.933156951250248e-7
-30.	57.5	5.810120599445539e-7
-30.	58.	4.1541444883270314e-7
-30.	58.5	2.8893688390931095e-7
-30.	59.	1.9461078373138352e-7
-30.	59.5	1.2615768917500836e-7
-30.	60.	7.803605561090948e-8
-30.	60.5	4.546242253720637e-8
-30.	61.	2.4408451172764417e-8
-30.	61.5	1.1577548017199071e-8
-30.	62.	4.371555814171224e-9
-30.	62.5	8.892755606104876e-10
-30.	63.	1.5528479023760288e-12
-30.	63.5	0.
-30.	64.	0.
-30.	64.5	0.
-30.	65.	0.
-30.	65.5	0.
-30.	66.	0.
-30.	66.5	0.
-30.	67.	0.
-30.	67.5	0.
-30.	68.	0.
-30.	68.5	0.
-30.	69.	0.
-30.	69.5	0.
-30.	70.	0.
-30.	70.5	0.
-30.	71.	0.
-30.	71.5	0.
-30.	72.	0.
-30.	72.5	0.
-30.	73.	0.
-30.	73.5	0.
-30.	74.	0.
-30.	74.5	0.
-30.	75.	0.
-29.5	-15.	7.217754093722382e-13
-29.5	-14.5	1.0195800256457857e-12
-29.5	-14.	1.4395137886364999e-12
-29.5	-13.5	2.0313094811934646e-12
-29.5	-13.	2.8647779254723854e-12
-29.5	-12.5	4.037824396326736e-12
-29.5	-12.	5.687618191185381e-12
-29.5	-11.5	8.006129954347342e-12
-29.5	-11.	1.126170533345295e-11
[truncated: 34,381 more rows]
