# Supplementary material for: Myosin V executes steps of variable length via structurally constrained diffusion
Source: eLife. 2020 Jan 15;9:e51569. doi: 10.7554/eLife.51569 (PMC7054003; doi:10.7554/eLife.51569)
Supplement: Source data 1. [file elife-51569-data1.zip › myosin_elife_source_data/Figure 3/theory_diffusion_contours/theoryConstDiffxy.txt]

-15.	-55.	1.617081371621214e-11
-15.	-54.5	2.263230628640141e-11
-15.	-54.	3.136931933076927e-11
-15.	-53.5	4.307771305228042e-11
-15.	-53.	5.863380359919392e-11
-15.	-52.5	7.913241694714672e-11
-15.	-52.	1.0593089994407602e-10
-15.	-51.5	1.406995948328942e-10
-15.	-51.	1.8547924444661282e-10
-15.	-50.5	2.427457378470088e-10
-15.	-50.	3.15482528358968e-10
-15.	-49.5	4.072609564933629e-10
-15.	-49.	5.223285883494497e-10
-15.	-48.5	6.657055354643298e-10
-15.	-48.	8.432885550488116e-10
-15.	-47.5	1.0619625410894048e-9
-15.	-47.	1.3297188085818693e-9
-15.	-46.5	1.655779347601381e-9
-15.	-46.	2.0507259841588386e-9
-15.	-45.5	2.526633134723054e-9
-15.	-45.	3.0972025854824893e-9
-15.	-44.5	3.777898471095372e-9
-15.	-44.	4.586080376613294e-9
-15.	-43.5	5.54113224670185e-9
-15.	-43.	6.664584564807987e-9
-15.	-42.5	7.980227068329306e-9
-15.	-42.	9.514209100979444e-9
-15.	-41.5	1.1295124577168332e-8
-15.	-41.	1.3354078451817605e-8
-15.	-40.5	1.572473155867274e-8
-15.	-40.	1.844332070632427e-8
-15.	-39.5	2.154865100853399e-8
-15.	-39.	2.5082057577905636e-8
-15.	-38.5	2.9087333932243123e-8
-15.	-38.	3.361062475275611e-8
-15.	-37.5	3.870028099301154e-8
-15.	-37.	4.4406675785739255e-8
-15.	-36.5	5.078197993424172e-8
-15.	-36.	5.787989687873193e-8
-15.	-35.5	6.575535655350485e-8
-15.	-35.	7.446416958090973e-8
-15.	-34.5	8.406264286733532e-8
-15.	-34.	9.460715895429074e-8
-15.	-33.5	1.0615372208616908e-7
-15.	-33.	1.1875747474884847e-7
-15.	-32.5	1.324721892008228e-7
-15.	-32.	1.473497392646093e-7
-15.	-31.5	1.6343955835332e-7
-15.	-31.	1.8078809035651963e-7
-15.	-30.5	1.9943824058045994e-7
-15.	-30.	2.1942883440876532e-7
-15.	-29.5	2.407940916978958e-7
-15.	-29.	2.6356312512385566e-7
-15.	-28.5	2.877594707291766e-7
-15.	-28.	3.1340065875957636e-7
-15.	-27.5	3.4049783250733317e-7
-15.	-27.	3.6905542227643827e-7
-15.	-26.5	3.9907088074181907e-7
-15.	-26.	4.3053448488844046e-7
-15.	-25.5	4.6342920839398885e-7
-15.	-25.	4.977306667831785e-7
-15.	-24.5	5.334071359716757e-7
-15.	-24.	5.704196429912826e-7
-15.	-23.5	6.087221258237843e-7
-15.	-23.	6.482616574662469e-7
-15.	-22.5	6.889787277178705e-7
-15.	-22.	7.308075748378124e-7
-15.	-21.5	7.736765582899018e-7
-15.	-21.	8.175085633592906e-7
-15.	-20.5	8.62221428554857e-7
-15.	-20.	9.077283874008648e-7
-15.	-19.5	9.539385174037566e-7
-15.	-19.	1.0007571905139776e-6
-15.	-18.5	1.0480865210842399e-6
-15.	-18.	1.0958258089158823e-6
-15.	-17.5	1.1438719769896519e-6
-15.	-17.	1.192119998965445e-6
-15.	-16.5	1.2404633280125126e-6
-15.	-16.	1.2887943105289322e-6
-15.	-15.5	1.3370045960518444e-6
-15.	-15.	1.3849855367267038e-6
-15.	-14.5	1.432628575118556e-6
-15.	-14.	1.4798256182071395e-6
-15.	-13.5	1.526469395676825e-6
-15.	-13.	1.5724538011408046e-6
-15.	-12.5	1.6176742155523846e-6
-15.	-12.	1.6620278125907047e-6
-15.	-11.5	1.7054138461455887e-6
-15.	-11.	1.747733920450752e-6
-15.	-10.5	1.7888922428671184e-6
-15.	-10.	1.8287958600310262e-6
-15.	-9.5	1.8673548782066088e-6
-15.	-9.	1.9044826674454903e-6
-15.	-8.5	1.9400960508078163e-6
-15.	-8.	1.97411547891649e-6
-15.	-7.5	2.0064651904869697e-6
-15.	-7.	2.037073359449961e-6
-15.	-6.5	2.06587222929557e-6
-15.	-6.	2.092798235268212e-6
-15.	-5.5	2.1177921150339556e-6
-15.	-5.	2.1407990084263613e-6
-15.	-4.5	2.16176854685482e-6
-15.	-4.	2.180654932931271e-6
-15.	-3.5	2.197417010838003e-6
-15.	-3.	2.2120183279216306e-6
-15.	-2.5	2.224427187956662e-6
-15.	-2.	2.234616696477267e-6
-15.	-1.5	2.2425647985279996e-6
-15.	-1.	2.2482543091341644e-6
-15.	-0.5	2.2516729367403534e-6
-15.	0.	2.252813299812048e-6
-15.	0.5	2.2516729367403534e-6
-15.	1.	2.2482543091341644e-6
-15.	1.5	2.2425647985279996e-6
-15.	2.	2.234616696477267e-6
-15.	2.5	2.224427187956662e-6
-15.	3.	2.2120183279216306e-6
-15.	3.5	2.197417010838003e-6
-15.	4.	2.180654932931271e-6
-15.	4.5	2.16176854685482e-6
-15.	5.	2.1407990084263613e-6
-15.	5.5	2.1177921150339556e-6
-15.	6.	2.092798235268212e-6
-15.	6.5	2.06587222929557e-6
-15.	7.	2.037073359449961e-6
-15.	7.5	2.0064651904869697e-6
-15.	8.	1.97411547891649e-6
-15.	8.5	1.9400960508078163e-6
-15.	9.	1.9044826674454903e-6
-15.	9.5	1.8673548782066088e-6
-15.	10.	1.8287958600310262e-6
-15.	10.5	1.7888922428671184e-6
-15.	11.	1.747733920450752e-6
-15.	11.5	1.7054138461455887e-6
-15.	12.	1.6620278125907047e-6
-15.	12.5	1.6176742155523846e-6
-15.	13.	1.5724538011408046e-6
-15.	13.5	1.526469395676825e-6
-15.	14.	1.4798256182071395e-6
-15.	14.5	1.432628575118556e-6
-15.	15.	1.3849855367267038e-6
-15.	15.5	1.3370045960518444e-6
-15.	16.	1.2887943105289322e-6
-15.	16.5	1.2404633280125126e-6
-15.	17.	1.192119998965445e-6
-15.	17.5	1.1438719769896519e-6
-15.	18.	1.0958258089158823e-6
-15.	18.5	1.0480865210842399e-6
-15.	19.	1.0007571905139776e-6
-15.	19.5	9.539385174037566e-7
-15.	20.	9.077283874008648e-7
-15.	20.5	8.62221428554857e-7
-15.	21.	8.175085633592906e-7
-15.	21.5	7.736765582899018e-7
-15.	22.	7.308075748378124e-7
-15.	22.5	6.889787277178705e-7
-15.	23.	6.482616574662469e-7
-15.	23.5	6.087221258237843e-7
-15.	24.	5.704196429912826e-7
-15.	24.5	5.334071359716757e-7
-15.	25.	4.977306667831785e-7
-15.	25.5	4.6342920839398885e-7
-15.	26.	4.3053448488844046e-7
-15.	26.5	3.9907088074181907e-7
-15.	27.	3.6905542227643827e-7
-15.	27.5	3.4049783250733317e-7
-15.	28.	3.1340065875957636e-7
-15.	28.5	2.877594707291766e-7
-15.	29.	2.6356312512385566e-7
-15.	29.5	2.407940916978958e-7
-15.	30.	2.1942883440876532e-7
-15.	30.5	1.9943824058045994e-7
-15.	31.	1.8078809035651963e-7
-15.	31.5	1.6343955835332e-7
-15.	32.	1.473497392646093e-7
-15.	32.5	1.324721892008228e-7
-15.	33.	1.1875747474884847e-7
-15.	33.5	1.0615372208616908e-7
-15.	34.	9.460715895429074e-8
-15.	34.5	8.406264286733532e-8
-15.	35.	7.446416958090973e-8
-15.	35.5	6.575535655350485e-8
-15.	36.	5.787989687873193e-8
-15.	36.5	5.078197993424172e-8
-15.	37.	4.4406675785739255e-8
-15.	37.5	3.870028099301154e-8
-15.	38.	3.361062475275611e-8
-15.	38.5	2.9087333932243123e-8
-15.	39.	2.5082057577905636e-8
-15.	39.5	2.154865100853399e-8
-15.	40.	1.844332070632427e-8
-15.	40.5	1.572473155867274e-8
-15.	41.	1.3354078451817605e-8
-15.	41.5	1.1295124577168332e-8
-15.	42.	9.514209100979444e-9
-15.	42.5	7.980227068329306e-9
-15.	43.	6.664584564807987e-9
-15.	43.5	5.54113224670185e-9
-15.	44.	4.586080376613294e-9
-15.	44.5	3.777898471095372e-9
-15.	45.	3.0972025854824893e-9
-15.	45.5	2.526633134723054e-9
-15.	46.	2.0507259841588386e-9
-15.	46.5	1.655779347601381e-9
-15.	47.	1.3297188085818693e-9
-15.	47.5	1.0619625410894048e-9
-15.	48.	8.432885550488116e-10
-15.	48.5	6.657055354643298e-10
-15.	49.	5.223285883494497e-10
-15.	49.5	4.072609564933629e-10
-15.	50.	3.15482528358968e-10
-15.	50.5	2.427457378470088e-10
-15.	51.	1.8547924444661282e-10
-15.	51.5	1.406995948328942e-10
-15.	52.	1.0593089994407602e-10
-15.	52.5	7.913241694714672e-11
-15.	53.	5.863380359919392e-11
-15.	53.5	4.307771305228042e-11
-15.	54.	3.136931933076927e-11
-15.	54.5	2.263230628640141e-11
-15.	55.	1.617081371621214e-11
-14.5	-55.	2.1385143689862463e-11
-14.5	-54.5	2.98823275969282e-11
-14.5	-54.	4.135542514935228e-11
-14.5	-53.5	5.670939776583885e-11
-14.5	-53.	7.708250286484791e-11
-14.5	-52.5	1.0389515440848668e-10
-14.5	-52.	1.3890636010202315e-10
-14.5	-51.5	1.8427836303055696e-10
-14.5	-51.	2.426500628749547e-10
-14.5	-50.5	3.1721971507403663e-10
-14.5	-50.	4.118373034079451e-10
-14.5	-49.5	5.3110685095395e-10
-14.5	-49.	6.804987752707976e-10
-14.5	-48.5	8.664722057379346e-10
-14.5	-48.	1.09660696471606e-9
-14.5	-47.5	1.3797446709533202e-9
-14.5	-47.	1.726138155685821e-9
-14.5	-46.5	2.1476080923560848e-9
-14.5	-46.	2.657705433928694e-9
-14.5	-45.5	3.2718779324768374e-9
-14.5	-45.	4.007638689988771e-9
-14.5	-44.5	4.884734363949491e-9
-14.5	-44.	5.925310333649011e-9
-14.5	-43.5	7.1540698313896876e-9
-14.5	-43.	8.598423765275368e-9
-14.5	-42.5	1.028862771577971e-8
-14.5	-42.	1.225790238559084e-8
-14.5	-41.5	1.4542533629958601e-8
-14.5	-41.	1.7181948101226947e-8
-14.5	-40.5	2.021876051416559e-8
-14.5	-40.	2.3698788585107184e-8
-14.5	-39.5	2.7671031823784685e-8
-14.5	-39.	3.218761056704106e-8
-14.5	-38.5	3.7303661941845285e-8
-14.5	-38.	4.307718983343248e-8
-14.5	-37.5	4.9568866413464776e-8
-14.5	-37.	5.684178335175986e-8
-14.5	-36.5	6.49611515244163e-8
-14.5	-36.	7.399394849713718e-8
-14.5	-35.5	8.400851482514239e-8
-14.5	-35.	9.507409919108359e-8
-14.5	-34.5	1.0726035571302956e-7
-14.5	-34.	1.206367958350026e-7
-14.5	-33.5	1.3527219917185076e-7
-14.5	-33.	1.512339884311143e-7
-14.5	-32.5	1.685875745846685e-7
-14.5	-32.	1.8739567945191666e-7
-14.5	-31.5	2.0771764379462451e-7
-14.5	-31.	2.2960872988517674e-7
-14.5	-30.5	2.531194282666733e-7
-14.5	-30.	2.7829477904407383e-7
-14.5	-29.5	3.051737184975064e-7
-14.5	-29.	3.3378846205715864e-7
-14.5	-28.5	3.641639346881733e-7
-14.5	-28.	3.9631725946829524e-7
-14.5	-27.5	4.302573145674884e-7
-14.5	-27.	4.659843679288148e-7
-14.5	-26.5	5.034897976832617e-7
-14.5	-26.	5.427559046997942e-7
-14.5	-25.5	5.837558216851961e-7
-14.5	-25.	6.26453520938308e-7
-14.5	-24.5	6.708039202908491e-7
-14.5	-24.	7.167530840255838e-7
-14.5	-23.5	7.642385127812026e-7
-14.5	-23.	8.131895137953514e-7
-14.5	-22.5	8.63527640493523e-7
-14.5	-22.	9.151671886068892e-7
-14.5	-21.5	9.6801573489325e-7
-14.5	-21.	1.0219747043006906e-6
-14.5	-20.5	1.0769399521395522e-6
-14.5	-20.	1.1328023494933068e-6
-14.5	-19.5	1.1894483625489672e-6
-14.5	-19.	1.246760619470476e-6
-14.5	-18.5	1.3046184614683399e-6
-14.5	-18.	1.3628984773782368e-6
-14.5	-17.5	1.4214750238360817e-6
-14.5	-17.	1.4802207274447778e-6
-14.5	-16.5	1.5390069851440274e-6
-14.5	-16.	1.5977044434619594e-6
-14.5	-15.5	1.6561834710977603e-6
-14.5	-15.	1.714314616258061e-6
-14.5	-14.5	1.7719690467467014e-6
-14.5	-14.	1.8290189697552341e-6
-14.5	-13.5	1.885338029010446e-6
-14.5	-13.	1.9408016780095525e-6
-14.5	-12.5	1.9952875291278005e-6
-14.5	-12.	2.0486756791320863e-6
-14.5	-11.5	2.1008490119539568e-6
-14.5	-11.	2.151693480092225e-6
-14.5	-10.5	2.201098364766188e-6
-14.5	-10.	2.2489565162148937e-6
-14.5	-9.5	2.2951645756706485e-6
-14.5	-9.	2.3396231781885716e-6
-14.5	-8.5	2.3822371385840822e-6
-14.5	-8.	2.4229156208299255e-6
-14.5	-7.5	2.4615722919225864e-6
-14.5	-7.	2.49812546114378e-6
-14.5	-6.5	2.5324982056347623e-6
-14.5	-6.	2.5646184831822055e-6
-14.5	-5.5	2.5944192330869245e-6
-14.5	-5.	2.62183846595155e-6
-14.5	-4.5	2.6468193431816214e-6
-14.5	-4.	2.669310246947465e-6
-14.5	-3.5	2.6892648413024353e-6
-14.5	-3.	2.7066421250971135e-6
-14.5	-2.5	2.7214064772697016e-6
-14.5	-2.	2.7335276950306973e-6
-14.5	-1.5	2.742981025395125e-6
-14.5	-1.	2.749747190449081e-6
-14.5	-0.5	2.7538124066689575e-6
-14.5	0.	2.755168398542341e-6
-14.5	0.5	2.7538124066689575e-6
-14.5	1.	2.749747190449081e-6
-14.5	1.5	2.742981025395125e-6
-14.5	2.	2.7335276950306973e-6
-14.5	2.5	2.7214064772697016e-6
-14.5	3.	2.7066421250971135e-6
-14.5	3.5	2.6892648413024353e-6
-14.5	4.	2.669310246947465e-6
-14.5	4.5	2.6468193431816214e-6
-14.5	5.	2.62183846595155e-6
-14.5	5.5	2.5944192330869245e-6
-14.5	6.	2.5646184831822055e-6
-14.5	6.5	2.5324982056347623e-6
-14.5	7.	2.49812546114378e-6
-14.5	7.5	2.4615722919225864e-6
-14.5	8.	2.4229156208299255e-6
-14.5	8.5	2.3822371385840822e-6
-14.5	9.	2.3396231781885716e-6
-14.5	9.5	2.2951645756706485e-6
-14.5	10.	2.2489565162148937e-6
-14.5	10.5	2.201098364766188e-6
-14.5	11.	2.151693480092225e-6
-14.5	11.5	2.1008490119539568e-6
-14.5	12.	2.0486756791320863e-6
-14.5	12.5	1.9952875291278005e-6
-14.5	13.	1.9408016780095525e-6
-14.5	13.5	1.885338029010446e-6
-14.5	14.	1.8290189697552341e-6
-14.5	14.5	1.7719690467467014e-6
-14.5	15.	1.714314616258061e-6
-14.5	15.5	1.6561834710977603e-6
-14.5	16.	1.5977044434619594e-6
-14.5	16.5	1.5390069851440274e-6
-14.5	17.	1.4802207274447778e-6
-14.5	17.5	1.4214750238360817e-6
-14.5	18.	1.3628984773782368e-6
-14.5	18.5	1.3046184614683399e-6
-14.5	19.	1.246760619470476e-6
-14.5	19.5	1.1894483625489672e-6
-14.5	20.	1.1328023494933068e-6
-14.5	20.5	1.0769399521395522e-6
-14.5	21.	1.0219747043006906e-6
-14.5	21.5	9.6801573489325e-7
-14.5	22.	9.151671886068892e-7
-14.5	22.5	8.63527640493523e-7
-14.5	23.	8.131895137953514e-7
-14.5	23.5	7.642385127812026e-7
-14.5	24.	7.167530840255838e-7
-14.5	24.5	6.708039202908491e-7
-14.5	25.	6.26453520938308e-7
-14.5	25.5	5.837558216851961e-7
-14.5	26.	5.427559046997942e-7
-14.5	26.5	5.034897976832617e-7
-14.5	27.	4.659843679288148e-7
-14.5	27.5	4.302573145674884e-7
-14.5	28.	3.9631725946829524e-7
-14.5	28.5	3.641639346881733e-7
-14.5	29.	3.3378846205715864e-7
-14.5	29.5	3.051737184975064e-7
-14.5	30.	2.7829477904407383e-7
-14.5	30.5	2.531194282666733e-7
-14.5	31.	2.2960872988517674e-7
-14.5	31.5	2.0771764379462451e-7
-14.5	32.	1.8739567945191666e-7
-14.5	32.5	1.685875745846685e-7
-14.5	33.	1.512339884311143e-7
-14.5	33.5	1.3527219917185076e-7
-14.5	34.	1.206367958350026e-7
-14.5	34.5	1.0726035571302956e-7
-14.5	35.	9.507409919108359e-8
-14.5	35.5	8.400851482514239e-8
-14.5	36.	7.399394849713718e-8
-14.5	36.5	6.49611515244163e-8
-14.5	37.	5.684178335175986e-8
-14.5	37.5	4.9568866413464776e-8
-14.5	38.	4.307718983343248e-8
-14.5	38.5	3.7303661941845285e-8
-14.5	39.	3.218761056704106e-8
-14.5	39.5	2.7671031823784685e-8
-14.5	40.	2.3698788585107184e-8
-14.5	40.5	2.021876051416559e-8
-14.5	41.	1.7181948101226947e-8
-14.5	41.5	1.4542533629958601e-8
-14.5	42.	1.225790238559084e-8
-14.5	42.5	1.028862771577971e-8
-14.5	43.	8.598423765275368e-9
-14.5	43.5	7.1540698313896876e-9
-14.5	44.	5.925310333649011e-9
-14.5	44.5	4.884734363949491e-9
-14.5	45.	4.007638689988771e-9
-14.5	45.5	3.2718779324768374e-9
-14.5	46.	2.657705433928694e-9
-14.5	46.5	2.1476080923560848e-9
-14.5	47.	1.726138155685821e-9
-14.5	47.5	1.3797446709533202e-9
-14.5	48.	1.09660696471606e-9
-14.5	48.5	8.664722057379346e-10
-14.5	49.	6.804987752707976e-10
-14.5	49.5	5.3110685095395e-10
-14.5	50.	4.118373034079451e-10
-14.5	50.5	3.1721971507403663e-10
-14.5	51.	2.426500628749547e-10
-14.5	51.5	1.8427836303055696e-10
-14.5	52.	1.3890636010202315e-10
-14.5	52.5	1.0389515440848668e-10
-14.5	53.	7.708250286484791e-11
-14.5	53.5	5.670939776583885e-11
-14.5	54.	4.135542514935228e-11
-14.5	54.5	2.98823275969282e-11
-14.5	55.	2.1385143689862463e-11
-14.	-55.	2.8161100136482046e-11
-14.	-54.5	3.929004650074037e-11
-14.	-54.	5.429573308267786e-11
-14.	-53.5	7.435063795700075e-11
-14.	-53.	1.0092774594457477e-10
-14.	-52.5	1.358630598636561e-10
-14.	-52.	1.814277119151141e-10
-14.	-51.5	2.404104505630813e-10
-14.	-51.	3.162112070038258e-10
-14.	-50.5	4.1294634315383566e-10
-14.	-50.	5.355660475953705e-10
-14.	-49.5	6.899841752635244e-10
-14.	-49.	8.832206197574034e-10
-14.	-48.5	1.1235560637954602e-9
-14.	-48.	1.4206986742835816e-9
-14.	-47.5	1.7859619955762787e-9
-14.	-47.	2.232452950788229e-9
-14.	-46.5	2.775268490649009e-9
-14.	-46.	3.4316990377821417e-9
-14.	-45.5	4.221436468001452e-9
-14.	-45.	5.166783956938203e-9
-14.	-44.5	6.292864608746461e-9
-14.	-44.	7.627825383370695e-9
-14.	-43.5	9.203032460211572e-9
-14.	-43.	1.1053253829828475e-8
-14.	-42.5	1.3216824602716392e-8
-14.	-42.	1.5735790276396326e-8
-14.	-41.5	1.865602302008741e-8
-14.	-41.	2.202730593065318e-8
-14.	-40.5	2.590338019419854e-8
-14.	-40.	3.034195016352884e-8
-14.	-39.5	3.5404641540353525e-8
-14.	-39.	4.115690813886891e-8
-14.	-38.5	4.766788310879333e-8
-14.	-38.	5.5010171013836554e-8
-14.	-37.5	6.325957779677638e-8
-14.	-37.	7.24947764134901e-8
-14.	-36.5	8.27969067819517e-8
-14.	-36.	9.424910966256037e-8
-14.	-35.5	1.069359951550388e-7
-14.	-35.	1.209430476539373e-7
-14.	-34.5	1.3635597033634638e-7
-14.	-34.	1.532599735460323e-7
-14.	-33.5	1.717390127693465e-7
-14.	-33.	1.918749832485277e-7
-14.	-32.5	2.137468796229022e-7
-14.	-32.	2.374299303001283e-7
-14.	-31.5	2.6299471750649247e-7
-14.	-31.	2.905062951120128e-7
-14.	-30.5	3.2002331733311756e-7
-14.	-30.	3.5159719223919684e-7
-14.	-29.5	3.8527127458136654e-7
-14.	-29.	4.2108011277065005e-7
-14.	-28.5	4.5904876480402335e-7
-14.	-28.	4.991921975149705e-7
-14.	-27.5	5.415147826566993e-7
-14.	-27.	5.860099019630912e-7
-14.	-26.5	6.326596714383464e-7
-14.	-26.	6.81434792683129e-7
-14.	-25.5	7.322945360822445e-7
-14.	-25.	7.851868572031342e-7
-14.	-24.5	8.400486438800304e-7
-14.	-24.	8.968060873364714e-7
-14.	-23.5	9.553751665422604e-7
-14.	-23.	1.0156622310845489e-6
-14.	-22.5	1.0775646644813407e-6
-14.	-22.	1.1409716074296553e-6
-14.	-21.5	1.2057647192949292e-6
-14.	-21.	1.2718189564757534e-6
-14.	-20.5	1.3390033482425465e-6
-14.	-20.	1.4071817541684182e-6
-14.	-19.5	1.4762135920099538e-6
-14.	-19.	1.545954530261563e-6
-14.	-18.5	1.6162571448068277e-6
-14.	-18.	1.686971543264912e-6
-14.	-17.5	1.7579459641545278e-6
-14.	-17.	1.829027350394886e-6
-14.	-16.5	1.9000619194538128e-6
-14.	-16.	1.9708957073704624e-6
-14.	-15.5	2.0413751039316008e-6
-14.	-15.	2.111347367070686e-6
-14.	-14.5	2.1806611126820577e-6
-14.	-14.	2.2491667753476565e-6
-14.	-13.5	2.3167170372346112e-6
-14.	-13.	2.3831672244926005e-6
-14.	-12.5	2.4483756721232424e-6
-14.	-12.	2.5122040590650054e-6
-14.	-11.5	2.5745177160166255e-6
-14.	-11.	2.63518590672303e-6
-14.	-10.5	2.694082084774731e-6
-14.	-10.	2.7510841285040217e-6
-14.	-9.5	2.8060745526508823e-6
-14.	-9.	2.858940700144745e-6
-14.	-8.5	2.909574914473668e-6
-14.	-8.	2.9578746940766963e-6
-14.	-7.5	3.003742830059385e-6
-14.	-7.	3.047087528511176e-6
-14.	-6.5	3.087822518668394e-6
-14.	-6.	3.1258671481222623e-6
-14.	-5.5	3.161146466218128e-6
-14.	-5.	3.1935912967327745e-6
-14.	-4.5	3.2231383008516206e-6
-14.	-4.	3.249730031397812e-6
-14.	-3.5	3.2733149791919316e-6
-14.	-3.	3.2938476123443583e-6
-14.	-2.5	3.311288409203237e-6
-14.	-2.	3.3256038855997717e-6
-14.	-1.5	3.3367666169497962e-6
-14.	-1.	3.344755255686379e-6
-14.	-0.5	3.349554540067316e-6
-14.	0.	3.351155320674915e-6
-14.	0.5	3.349554540067316e-6
-14.	1.	3.344755255686379e-6
-14.	1.5	3.3367666169497962e-6
-14.	2.	3.3256038855997717e-6
-14.	2.5	3.311288409203237e-6
-14.	3.	3.2938476123443583e-6
-14.	3.5	3.2733149791919316e-6
-14.	4.	3.249730031397812e-6
-14.	4.5	3.2231383008516206e-6
-14.	5.	3.1935912967327745e-6
-14.	5.5	3.161146466218128e-6
-14.	6.	3.1258671481222623e-6
-14.	6.5	3.087822518668394e-6
-14.	7.	3.047087528511176e-6
-14.	7.5	3.003742830059385e-6
-14.	8.	2.9578746940766963e-6
-14.	8.5	2.909574914473668e-6
-14.	9.	2.858940700144745e-6
-14.	9.5	2.8060745526508823e-6
-14.	10.	2.7510841285040217e-6
-14.	10.5	2.694082084774731e-6
-14.	11.	2.63518590672303e-6
-14.	11.5	2.5745177160166255e-6
-14.	12.	2.5122040590650054e-6
-14.	12.5	2.4483756721232424e-6
-14.	13.	2.3831672244926005e-6
-14.	13.5	2.3167170372346112e-6
-14.	14.	2.2491667753476565e-6
-14.	14.5	2.1806611126820577e-6
-14.	15.	2.111347367070686e-6
-14.	15.5	2.0413751039316008e-6
-14.	16.	1.9708957073704624e-6
-14.	16.5	1.9000619194538128e-6
-14.	17.	1.829027350394886e-6
-14.	17.5	1.7579459641545278e-6
-14.	18.	1.686971543264912e-6
-14.	18.5	1.6162571448068277e-6
-14.	19.	1.545954530261563e-6
-14.	19.5	1.4762135920099538e-6
-14.	20.	1.4071817541684182e-6
-14.	20.5	1.3390033482425465e-6
-14.	21.	1.2718189564757534e-6
-14.	21.5	1.2057647192949292e-6
-14.	22.	1.1409716074296553e-6
-14.	22.5	1.0775646644813407e-6
-14.	23.	1.0156622310845489e-6
-14.	23.5	9.553751665422604e-7
-14.	24.	8.968060873364714e-7
-14.	24.5	8.400486438800304e-7
-14.	25.	7.851868572031342e-7
-14.	25.5	7.322945360822445e-7
-14.	26.	6.81434792683129e-7
-14.	26.5	6.326596714383464e-7
-14.	27.	5.860099019630912e-7
-14.	27.5	5.415147826566993e-7
-14.	28.	4.991921975149705e-7
-14.	28.5	4.5904876480402335e-7
-14.	29.	4.2108011277065005e-7
-14.	29.5	3.8527127458136654e-7
-14.	30.	3.5159719223919684e-7
-14.	30.5	3.2002331733311756e-7
-14.	31.	2.905062951120128e-7
-14.	31.5	2.6299471750649247e-7
-14.	32.	2.374299303001283e-7
-14.	32.5	2.137468796229022e-7
-14.	33.	1.918749832485277e-7
-14.	33.5	1.717390127693465e-7
-14.	34.	1.532599735460323e-7
-14.	34.5	1.3635597033634638e-7
-14.	35.	1.209430476539373e-7
-14.	35.5	1.069359951550388e-7
-14.	36.	9.424910966256037e-8
-14.	36.5	8.27969067819517e-8
-14.	37.	7.24947764134901e-8
-14.	37.5	6.325957779677638e-8
-14.	38.	5.5010171013836554e-8
-14.	38.5	4.766788310879333e-8
-14.	39.	4.115690813886891e-8
-14.	39.5	3.5404641540353525e-8
-14.	40.	3.034195016352884e-8
-14.	40.5	2.590338019419854e-8
-14.	41.	2.202730593065318e-8
-14.	41.5	1.865602302008741e-8
-14.	42.	1.5735790276396326e-8
-14.	42.5	1.3216824602716392e-8
-14.	43.	1.1053253829828475e-8
-14.	43.5	9.203032460211572e-9
-14.	44.	7.627825383370695e-9
-14.	44.5	6.292864608746461e-9
-14.	45.	5.166783956938203e-9
-14.	45.5	4.221436468001452e-9
-14.	46.	3.4316990377821417e-9
-14.	46.5	2.775268490649009e-9
-14.	47.	2.232452950788229e-9
-14.	47.5	1.7859619955762787e-9
-14.	48.	1.4206986742835816e-9
-14.	48.5	1.1235560637954602e-9
-14.	49.	8.832206197574034e-10
-14.	49.5	6.899841752635244e-10
-14.	50.	5.355660475953705e-10
-14.	50.5	4.1294634315383566e-10
-14.	51.	3.162112070038258e-10
-14.	51.5	2.404104505630813e-10
-14.	52.	1.814277119151141e-10
-14.	52.5	1.358630598636561e-10
-14.	53.	1.0092774594457477e-10
-14.	53.5	7.435063795700075e-11
-14.	54.	5.429573308267786e-11
-14.	54.5	3.929004650074037e-11
-14.	55.	2.8161100136482046e-11
-13.5	-55.	3.6928148365034655e-11
-13.5	-54.5	5.14452611068231e-11
-13.5	-54.	7.099306191414593e-11
-13.5	-53.5	9.708493809642311e-11
-13.5	-53.	1.3161994541479452e-10
-13.5	-52.5	1.769624954117388e-10
-13.5	-52.	2.3603416158235617e-10
-13.5	-51.5	3.1241855719480637e-10
-13.5	-51.	4.104801416590463e-10
-13.5	-50.5	5.354976770251072e-10
-13.5	-50.	6.938128784809867e-10
-13.5	-49.5	8.929945804207982e-10
-13.5	-49.	1.1420184715319864e-9
-13.5	-48.5	1.4514621382928364e-9
-13.5	-48.	1.8337147974270336e-9
-13.5	-47.5	2.3032006967576186e-9
-13.5	-47.	2.8766147245286186e-9
-13.5	-46.5	3.573168295120913e-9
-13.5	-46.	4.4148430812009315e-9
-13.5	-45.5	5.426649647211979e-9
-13.5	-45.	6.636887516656735e-9
-13.5	-44.5	8.077402687009194e-9
-13.5	-44.	9.783838103624699e-9
-13.5	-43.5	1.1795872130870628e-8
-13.5	-43.	1.415743962870448e-8
-13.5	-42.5	1.6916929870274286e-8
-13.5	-42.	2.0127355235064255e-8
-13.5	-41.5	2.3846484396651787e-8
-13.5	-41.	2.8136933607701188e-8
-13.5	-40.5	3.3066209679890176e-8
-13.5	-40.	3.870669837433534e-8
-13.5	-39.5	4.513559216849558e-8
-13.5	-39.	5.2434751756440215e-8
-13.5	-38.5	6.069049617666922e-8
-13.5	-38.	6.99933171489912e-8
-13.5	-37.5	8.043751404048659e-8
-13.5	-37.	9.212074686887159e-8
-13.5	-36.5	1.0514350588547536e-7
-13.5	-36.	1.1960849762349862e-7
-13.5	-35.5	1.3561994813068534e-7
-13.5	-35.	1.5328282760910244e-7
-13.5	-34.5	1.727019983271651e-7
-13.5	-34.	1.9398129433195272e-7
-13.5	-33.5	2.172225392685004e-7
-13.5	-33.	2.4252451238111134e-7
-13.5	-32.5	2.699818739831933e-7
-13.5	-32.	2.9968406349330454e-7
-13.5	-31.5	3.317141847943612e-7
-13.5	-31.	3.661478952031111e-7
-13.5	-30.5	4.030523156830603e-7
-13.5	-30.	4.424849810337871e-7
-13.5	-29.5	4.844928495731786e-7
-13.5	-29.	5.29111392219644e-7
-13.5	-28.5	5.763637807955792e-7
-13.5	-28.	6.262601947245553e-7
-13.5	-27.5	6.787972639962689e-7
-13.5	-27.	7.33957664245427e-7
-13.5	-26.5	7.917098769691751e-7
-13.5	-26.	8.520081242559786e-7
-13.5	-25.5	9.14792482923537e-7
-13.5	-25.	9.79989177731681e-7
-13.5	-24.5	1.0475110474954786e-6
-13.5	-24.	1.1172581717184297e-6
-13.5	-23.5	1.1891186391492251e-6
-13.5	-23.	1.2629694339008187e-6
-13.5	-22.5	1.338677410010932e-6
-13.5	-22.	1.4161003221672956e-6
-13.5	-21.5	1.495087879337745e-6
-13.5	-21.	1.5754827896651065e-6
-13.5	-20.5	1.65712176937371e-6
-13.5	-20.	1.7398364953591189e-6
-13.5	-19.5	1.823454489886597e-6
-13.5	-19.	1.907799935222753e-6
-13.5	-18.5	1.9926944245473126e-6
-13.5	-18.	2.077957663198303e-6
-13.5	-17.5	2.1634081250402697e-6
-13.5	-17.	2.248863703263012e-6
-13.5	-16.5	2.3341423281787316e-6
-13.5	-16.	2.419062581156479e-6
-13.5	-15.5	2.5034442889085065e-6
-13.5	-15.	2.587109091658252e-6
-13.5	-14.5	2.669880976360173e-6
-13.5	-14.	2.7515867685865855e-6
-13.5	-13.5	2.832056580571654e-6
-13.5	-13.	2.9111242164816646e-6
-13.5	-12.5	2.9886275381316457e-6
-13.5	-12.	3.0644087947509525e-6
-13.5	-11.5	3.13831492136936e-6
-13.5	-11.	3.2101978046736134e-6
-13.5	-10.5	3.279914524576218e-6
-13.5	-10.	3.3473275671613236e-6
-13.5	-9.5	3.4123050143649044e-6
-13.5	-9.	3.4747207110031724e-6
-13.5	-8.5	3.5344544110651124e-6
-13.5	-8.	3.59139190503402e-6
-13.5	-7.5	3.6454251299575274e-6
-13.5	-7.	3.696452263928904e-6
-13.5	-6.5	3.744377806574248e-6
-13.5	-6.	3.789112647063294e-6
-13.5	-5.5	3.830574121078303e-6
-13.5	-5.	3.868686058087355e-6
-13.5	-4.5	3.903378820176142e-6
-13.5	-4.	3.934589333597452e-6
-13.5	-3.5	3.962261114100315e-6
-13.5	-3.	3.986344280181144e-6
-13.5	-2.5	4.006795595223699e-6
-13.5	-2.	4.023578441342485e-6
-13.5	-1.5	4.036662852699181e-6
-13.5	-1.	4.046025525214392e-6
-13.5	-0.5	4.051649786428507e-6
-13.5	0.	4.053525650695376e-6
-13.5	0.5	4.051649786428507e-6
-13.5	1.	4.046025525214392e-6
-13.5	1.5	4.036662852699181e-6
-13.5	2.	4.023578441342485e-6
-13.5	2.5	4.006795595223699e-6
-13.5	3.	3.986344280181144e-6
-13.5	3.5	3.962261114100315e-6
-13.5	4.	3.934589333597452e-6
-13.5	4.5	3.903378820176142e-6
-13.5	5.	3.868686058087355e-6
-13.5	5.5	3.830574121078303e-6
-13.5	6.	3.789112647063294e-6
-13.5	6.5	3.744377806574248e-6
-13.5	7.	3.696452263928904e-6
-13.5	7.5	3.6454251299575274e-6
-13.5	8.	3.59139190503402e-6
-13.5	8.5	3.5344544110651124e-6
-13.5	9.	3.4747207110031724e-6
-13.5	9.5	3.4123050143649044e-6
-13.5	10.	3.3473275671613236e-6
-13.5	10.5	3.279914524576218e-6
-13.5	11.	3.2101978046736134e-6
-13.5	11.5	3.13831492136936e-6
-13.5	12.	3.0644087947509525e-6
-13.5	12.5	2.9886275381316457e-6
-13.5	13.	2.9111242164816646e-6
-13.5	13.5	2.832056580571654e-6
-13.5	14.	2.7515867685865855e-6
-13.5	14.5	2.669880976360173e-6
-13.5	15.	2.587109091658252e-6
-13.5	15.5	2.5034442889085065e-6
-13.5	16.	2.419062581156479e-6
-13.5	16.5	2.3341423281787316e-6
-13.5	17.	2.248863703263012e-6
-13.5	17.5	2.1634081250402697e-6
-13.5	18.	2.077957663198303e-6
-13.5	18.5	1.9926944245473126e-6
-13.5	19.	1.907799935222753e-6
-13.5	19.5	1.823454489886597e-6
-13.5	20.	1.7398364953591189e-6
-13.5	20.5	1.65712176937371e-6
-13.5	21.	1.5754827896651065e-6
-13.5	21.5	1.495087879337745e-6
-13.5	22.	1.4161003221672956e-6
-13.5	22.5	1.338677410010932e-6
-13.5	23.	1.2629694339008187e-6
-13.5	23.5	1.1891186391492251e-6
-13.5	24.	1.1172581717184297e-6
-13.5	24.5	1.0475110474954786e-6
-13.5	25.	9.79989177731681e-7
-13.5	25.5	9.14792482923537e-7
-13.5	26.	8.520081242559786e-7
-13.5	26.5	7.917098769691751e-7
-13.5	27.	7.33957664245427e-7
-13.5	27.5	6.787972639962689e-7
-13.5	28.	6.262601947245553e-7
-13.5	28.5	5.763637807955792e-7
-13.5	29.	5.29111392219644e-7
-13.5	29.5	4.844928495731786e-7
-13.5	30.	4.424849810337871e-7
-13.5	30.5	4.030523156830603e-7
-13.5	31.	3.661478952031111e-7
-13.5	31.5	3.317141847943612e-7
-13.5	32.	2.9968406349330454e-7
-13.5	32.5	2.699818739831933e-7
-13.5	33.	2.4252451238111134e-7
-13.5	33.5	2.172225392685004e-7
-13.5	34.	1.9398129433195272e-7
-13.5	34.5	1.727019983271651e-7
-13.5	35.	1.5328282760910244e-7
-13.5	35.5	1.3561994813068534e-7
-13.5	36.	1.1960849762349862e-7
-13.5	36.5	1.0514350588547536e-7
-13.5	37.	9.212074686887159e-8
-13.5	37.5	8.043751404048659e-8
-13.5	38.	6.99933171489912e-8
-13.5	38.5	6.069049617666922e-8
-13.5	39.	5.2434751756440215e-8
-13.5	39.5	4.513559216849558e-8
-13.5	40.	3.870669837433534e-8
-13.5	40.5	3.3066209679890176e-8
-13.5	41.	2.8136933607701188e-8
-13.5	41.5	2.3846484396651787e-8
-13.5	42.	2.0127355235064255e-8
-13.5	42.5	1.6916929870274286e-8
-13.5	43.	1.415743962870448e-8
-13.5	43.5	1.1795872130870628e-8
-13.5	44.	9.783838103624699e-9
-13.5	44.5	8.077402687009194e-9
-13.5	45.	6.636887516656735e-9
-13.5	45.5	5.426649647211979e-9
-13.5	46.	4.4148430812009315e-9
-13.5	46.5	3.573168295120913e-9
-13.5	47.	2.8766147245286186e-9
-13.5	47.5	2.3032006967576186e-9
-13.5	48.	1.8337147974270336e-9
-13.5	48.5	1.4514621382928364e-9
-13.5	49.	1.1420184715319864e-9
-13.5	49.5	8.929945804207982e-10
-13.5	50.	6.938128784809867e-10
-13.5	50.5	5.354976770251072e-10
-13.5	51.	4.104801416590463e-10
-13.5	51.5	3.1241855719480637e-10
-13.5	52.	2.3603416158235617e-10
-13.5	52.5	1.769624954117388e-10
-13.5	53.	1.3161994541479452e-10
-13.5	53.5	9.708493809642311e-11
-13.5	54.	7.099306191414593e-11
-13.5	54.5	5.14452611068231e-11
-13.5	55.	3.6928148365034655e-11
-13.	-55.	4.822235769573452e-11
-13.	-54.5	6.708329736068086e-11
-13.	-54.	9.244717066484756e-11
-13.	-53.5	1.2626010002949343e-10
-13.	-53.	1.7096136760311932e-10
-13.	-52.5	2.295846308667947e-10
-13.	-52.	3.0587437929411133e-10
-13.	-51.5	4.044187967795297e-10
-13.	-51.	5.308000662203019e-10
-13.	-50.5	6.917629742052971e-10
-13.	-50.	8.954024415979557e-10
-13.	-49.5	1.1513703172904385e-9
-13.	-49.	1.471101426177938e-9
-13.	-48.5	1.868058458518456e-9
-13.	-48.	2.357994827976584e-9
-13.	-47.5	2.9592341132263963e-9
-13.	-47.	3.6929641382892555e-9
-13.	-46.5	4.583543147000799e-9
-13.	-46.	5.65881489624552e-9
-13.	-45.5	6.9504288418409034e-9
-13.	-45.	8.494160932925934e-9
-13.	-44.5	1.033022987973205e-8
-13.	-44.	1.2503603131381242e-8
-13.	-43.5	1.5064286211658936e-8
-13.	-43.	1.8067588529126194e-8
-13.	-42.5	2.1574358321475566e-8
-13.	-42.	2.5651179030754704e-8
-13.	-41.5	3.037051915369528e-8
-13.	-41.	3.5810827486836795e-8
-13.	-40.5	4.205656570522694e-8
-13.	-40.	4.919817039045229e-8
-13.	-39.5	5.7331936970935206e-8
-13.	-39.	6.655981856491629e-8
-13.	-38.5	7.698913343185493e-8
-13.	-38.	8.873217564588215e-8
-13.	-37.5	1.0190572470714156e-7
-13.	-37.	1.1663045110190447e-7
-13.	-36.5	1.3303021630542318e-7
-13.	-36.	1.512312673843082e-7
-13.	-35.5	1.7136132818583563e-7
-13.	-35.	1.9354859108431213e-7
-13.	-34.5	2.179206153696609e-7
-13.	-34.	2.4460314058666245e-7
-13.	-33.5	2.737188254358946e-7
-13.	-33.	3.0538592519509524e-7
-13.	-32.5	3.397169229720407e-7
-13.	-32.	3.7681713240953416e-7
-13.	-31.5	4.1678329167401665e-7
-13.	-31.	4.5970217060622365e-7
-13.	-30.5	5.056492147190545e-7
-13.	-30.	5.546872512058758e-7
-13.	-29.5	6.068652831704043e-7
-13.	-29.	6.622173987923897e-7
-13.	-28.5	7.207618219747446e-7
-13.	-28.	7.825001300417049e-7
-13.	-27.5	8.474166621353141e-7
-13.	-27.	9.154781389565731e-7
-13.	-26.5	9.866335103071196e-7
-13.	-26.	1.060814041437701e-6
-13.	-25.5	1.13793364249879e-6
-13.	-25.	1.2178894375138156e-6
-13.	-24.5	1.3005625604872282e-6
-13.	-24.	1.3858191569155441e-6
-13.	-23.5	1.4735115596768626e-6
-13.	-23.	1.5634795998137146e-6
-13.	-22.5	1.6555520060368017e-6
-13.	-22.	1.7495478428843844e-6
-13.	-21.5	1.8452779373324435e-6
-13.	-21.	1.942546247957153e-6
-13.	-20.5	2.0411511396861356e-6
-13.	-20.	2.1408865401729514e-6
-13.	-19.5	2.241542969426623e-6
-13.	-19.	2.342908450202681e-6
-13.	-18.5	2.4447693199537143e-6
-13.	-18.	2.5469109750500146e-6
-13.	-17.5	2.6491185645269614e-6
-13.	-17.	2.751177688144585e-6
-13.	-16.5	2.852875066282882e-6
-13.	-16.	2.9539992137395305e-6
-13.	-15.5	3.0543410914384562e-6
-13.	-15.	3.153694721903025e-6
-13.	-14.5	3.2518577541017977e-6
-13.	-14.	3.3486319698053215e-6
-13.	-13.5	3.4438237310227697e-6
-13.	-13.	3.537244373374209e-6
-13.	-12.5	3.62871055222304e-6
-13.	-12.	3.718044547780906e-6
-13.	-11.5	3.8050745337862038e-6
-13.	-11.	3.889634812986551e-6
-13.	-10.5	3.971566021946922e-6
-13.	-10.	4.0507153075246875e-6
-13.	-9.5	4.126936477166793e-6
-13.	-9.	4.200090125724043e-6
-13.	-8.5	4.270043740621676e-6
-13.	-8.	4.336671787962507e-6
-13.	-7.5	4.399855781594698e-6
-13.	-7.	4.459484337223547e-6
-13.	-6.5	4.515453213517889e-6
-13.	-6.	4.567665342047179e-6
-13.	-5.5	4.61603084776747e-6
-13.	-5.	4.660467061654211e-6
-13.	-4.5	4.700898526958147e-6
-13.	-4.	4.737256989540062e-6
-13.	-3.5	4.769481437848742e-6
-13.	-3.	4.797518048481942e-6
-13.	-2.5	4.821320168676086e-6
-13.	-2.	4.840848373630399e-6
-13.	-1.5	4.856070409802374e-6
-13.	-1.	4.8669611996071885e-6
-13.	-0.5	4.873502835239609e-6
-13.	0.	4.8756845739756655e-6
-13.	0.5	4.873502835239609e-6
-13.	1.	4.8669611996071885e-6
-13.	1.5	4.856070409802374e-6
-13.	2.	4.840848373630399e-6
-13.	2.5	4.821320168676086e-6
-13.	3.	4.797518048481942e-6
-13.	3.5	4.769481437848742e-6
-13.	4.	4.737256989540062e-6
-13.	4.5	4.700898526958147e-6
-13.	5.	4.660467061654211e-6
-13.	5.5	4.61603084776747e-6
-13.	6.	4.567665342047179e-6
-13.	6.5	4.515453213517889e-6
-13.	7.	4.459484337223547e-6
-13.	7.5	4.399855781594698e-6
-13.	8.	4.336671787962507e-6
-13.	8.5	4.270043740621676e-6
-13.	9.	4.200090125724043e-6
-13.	9.5	4.126936477166793e-6
-13.	10.	4.0507153075246875e-6
-13.	10.5	3.971566021946922e-6
-13.	11.	3.889634812986551e-6
-13.	11.5	3.8050745337862038e-6
-13.	12.	3.718044547780906e-6
-13.	12.5	3.62871055222304e-6
-13.	13.	3.537244373374209e-6
-13.	13.5	3.4438237310227697e-6
-13.	14.	3.3486319698053215e-6
-13.	14.5	3.2518577541017977e-6
-13.	15.	3.153694721903025e-6
-13.	15.5	3.0543410914384562e-6
-13.	16.	2.9539992137395305e-6
-13.	16.5	2.852875066282882e-6
-13.	17.	2.751177688144585e-6
-13.	17.5	2.6491185645269614e-6
-13.	18.	2.5469109750500146e-6
-13.	18.5	2.4447693199537143e-6
-13.	19.	2.342908450202681e-6
-13.	19.5	2.241542969426623e-6
-13.	20.	2.1408865401729514e-6
-13.	20.5	2.0411511396861356e-6
-13.	21.	1.942546247957153e-6
-13.	21.5	1.8452779373324435e-6
-13.	22.	1.7495478428843844e-6
-13.	22.5	1.6555520060368017e-6
-13.	23.	1.5634795998137146e-6
-13.	23.5	1.4735115596768626e-6
-13.	24.	1.3858191569155441e-6
-13.	24.5	1.3005625604872282e-6
-13.	25.	1.2178894375138156e-6
-13.	25.5	1.13793364249879e-6
-13.	26.	1.060814041437701e-6
-13.	26.5	9.866335103071196e-7
-13.	27.	9.154781389565731e-7
-13.	27.5	8.474166621353141e-7
-13.	28.	7.825001300417049e-7
-13.	28.5	7.207618219747446e-7
-13.	29.	6.622173987923897e-7
-13.	29.5	6.068652831704043e-7
-13.	30.	5.546872512058758e-7
-13.	30.5	5.056492147190545e-7
-13.	31.	4.5970217060622365e-7
-13.	31.5	4.1678329167401665e-7
-13.	32.	3.7681713240953416e-7
-13.	32.5	3.397169229720407e-7
-13.	33.	3.0538592519509524e-7
-13.	33.5	2.737188254358946e-7
-13.	34.	2.4460314058666245e-7
-13.	34.5	2.179206153696609e-7
-13.	35.	1.9354859108431213e-7
-13.	35.5	1.7136132818583563e-7
-13.	36.	1.512312673843082e-7
-13.	36.5	1.3303021630542318e-7
-13.	37.	1.1663045110190447e-7
-13.	37.5	1.0190572470714156e-7
-13.	38.	8.873217564588215e-8
-13.	38.5	7.698913343185493e-8
-13.	39.	6.655981856491629e-8
-13.	39.5	5.7331936970935206e-8
-13.	40.	4.919817039045229e-8
-13.	40.5	4.205656570522694e-8
-13.	41.	3.5810827486836795e-8
-13.	41.5	3.037051915369528e-8
-13.	42.	2.5651179030754704e-8
-13.	42.5	2.1574358321475566e-8
-13.	43.	1.8067588529126194e-8
-13.	43.5	1.5064286211658936e-8
-13.	44.	1.2503603131381242e-8
-13.	44.5	1.033022987973205e-8
-13.	45.	8.494160932925934e-9
-13.	45.5	6.9504288418409034e-9
-13.	46.	5.65881489624552e-9
-13.	46.5	4.583543147000799e-9
-13.	47.	3.6929641382892555e-9
-13.	47.5	2.9592341132263963e-9
-13.	48.	2.357994827976584e-9
-13.	48.5	1.868058458518456e-9
-13.	49.	1.471101426177938e-9
-13.	49.5	1.1513703172904385e-9
-13.	50.	8.954024415979557e-10
-13.	50.5	6.917629742052971e-10
-13.	51.	5.308000662203019e-10
-13.	51.5	4.044187967795297e-10
-13.	52.	3.0587437929411133e-10
-13.	52.5	2.295846308667947e-10
-13.	53.	1.7096136760311932e-10
-13.	53.5	1.2626010002949343e-10
-13.	54.	9.244717066484756e-11
-13.	54.5	6.708329736068086e-11
-13.	55.	4.822235769573452e-11
-12.5	-55.	6.270961461100424e-11
-12.5	-54.5	8.711650238875329e-11
-12.5	-54.	1.1989712067693906e-10
-12.5	-53.5	1.635447355060405e-10
-12.5	-53.	2.2118092452697826e-10
-12.5	-52.5	2.9668367092558033e-10
-12.5	-52.	3.9483455254568057e-10
-12.5	-51.5	5.214864421510533e-10
-12.5	-51.	6.837529639855659e-10
-12.5	-50.5	8.902207175390494e-10
-12.5	-50.	1.151184977302487e-9
-12.5	-49.5	1.478909204226483e-9
-12.5	-49.	1.8879082590933013e-9
-12.5	-48.5	2.395254690421132e-9
-12.5	-48.	3.0209068822335355e-9
-12.5	-47.5	3.788057194665312e-9
-12.5	-47.	4.723497519899919e-9
-12.5	-46.5	5.857998916713791e-9
-12.5	-46.	7.2267011907160745e-9
-12.5	-45.5	8.86950746832816e-9
-12.5	-45.	1.0831477986947205e-8
-12.5	-44.5	1.3163216509856232e-8
-12.5	-44.	1.592124199225061e-8
-12.5	-43.5	1.9168337395558492e-8
-12.5	-43.	2.2973866893304764e-8
-12.5	-42.5	2.7414052155864422e-8
-12.5	-42.	3.2572197966357816e-8
-12.5	-41.5	3.853885712796919e-8
-12.5	-41.	4.541192449545392e-8
-12.5	-40.5	5.329665002040365e-8
-12.5	-40.	6.230556095887607e-8
-12.5	-39.5	7.255828386680447e-8
-12.5	-39.	8.418125771592893e-8
-12.5	-38.5	9.730733041046059e-8
-12.5	-38.	1.1207523217851545e-7
-12.5	-37.5	1.286289207550572e-7
-12.5	-37.	1.4711679496336964e-7
-12.5	-36.5	1.6769077523455263e-7
-12.5	-36.	1.9050525176967095e-7
-12.5	-35.5	2.157159035763295e-7
-12.5	-35.	2.4347839304874415e-7
-12.5	-34.5	2.7394694753408956e-7
-12.5	-34.	3.0727283420932337e-7
-12.5	-33.5	3.436027476458697e-7
-12.5	-33.	3.8307712450271983e-7
-12.5	-32.5	4.2582840690995837e-7
-12.5	-32.	4.719792780234684e-7
-12.5	-31.5	5.216408963238945e-7
-12.5	-31.	5.74911157977196e-7
-12.5	-30.5	6.318730190080502e-7
-12.5	-30.	6.925929110355335e-7
-12.5	-29.5	7.571192857353584e-7
-12.5	-29.	8.254813238538745e-7
-12.5	-28.5	8.976878443129011e-7
-12.5	-28.	9.737264474997048e-7
-12.5	-27.5	1.0535629240111892e-6
-12.5	-27.	1.1371409556989636e-6
-12.5	-26.5	1.2243821296534878e-6
-12.5	-26.	1.3151862776439566e-6
-12.5	-25.5	1.409432143475174e-6
-12.5	-25.	1.506978368873863e-6
-12.5	-24.5	1.607664775238637e-6
-12.5	-24.	1.7113139045279995e-6
-12.5	-23.5	1.81773276869633e-6
-12.5	-23.	1.926714744734123e-6
-12.5	-22.5	2.038041543123059e-6
-12.5	-22.	2.1514851731109786e-6
-12.5	-21.5	2.2668098302470976e-6
-12.5	-21.	2.3837736411809575e-6
-12.5	-20.5	2.5021302179329115e-6
-12.5	-20.	2.62162999739063e-6
-12.5	-19.5	2.742021368716131e-6
-12.5	-19.	2.8630516171926618e-6
-12.5	-18.5	2.9844677325521636e-6
-12.5	-18.	3.106017140687646e-6
-12.5	-17.5	3.2274483954820915e-6
-12.5	-17.	3.348511903543864e-6
-12.5	-16.5	3.4689606387203912e-6
-12.5	-16.	3.5885508745426357e-6
-12.5	-15.5	3.7070428897249068e-6
-12.5	-15.	3.824201619655026e-6
-12.5	-14.5	3.939797232935765e-6
-12.5	-14.	4.053605626173809e-6
-12.5	-13.5	4.165408842449063e-6
-12.5	-13.	4.274995425014206e-6
-12.5	-12.5	4.382160717392989e-6
-12.5	-12.	4.486707121639893e-6
-12.5	-11.5	4.588444310617926e-6
-12.5	-11.	4.6871894138143004e-6
-12.5	-10.5	4.782767163698357e-6
-12.5	-10.	4.8750100150722785e-6
-12.5	-9.5	4.963758237160812e-6
-12.5	-9.	5.048859981910394e-6
-12.5	-8.5	5.1301713308419054e-6
-12.5	-8.	5.2075563243818334e-6
-12.5	-7.5	5.280886974749263e-6
-12.5	-7.	5.350043265920943e-6
-12.5	-6.5	5.41491314254761e-6
-12.5	-6.	5.475392490018107e-6
-12.5	-5.5	5.53138510764651e-6
-12.5	-5.	5.582802661329577e-6
-12.5	-4.5	5.629564725657406e-6
-12.5	-4.	5.6715985920556425e-6
-12.5	-3.5	5.708839385900683e-6
-12.5	-3.	5.741229952269642e-6
-12.5	-2.5	5.7687208363558395e-6
-12.5	-2.	5.791270251189229e-6
-12.5	-1.5	5.8088440489544874e-6
-12.5	-1.	5.821415696594786e-6
-12.5	-0.5	5.828966256260866e-6
-12.5	0.	5.831484371038285e-6
-12.5	0.5	5.828966256260866e-6
-12.5	1.	5.821415696594786e-6
-12.5	1.5	5.8088440489544874e-6
-12.5	2.	5.791270251189229e-6
-12.5	2.5	5.7687208363558395e-6
-12.5	3.	5.741229952269642e-6
-12.5	3.5	5.708839385900683e-6
-12.5	4.	5.6715985920556425e-6
-12.5	4.5	5.629564725657406e-6
-12.5	5.	5.582802661329577e-6
-12.5	5.5	5.53138510764651e-6
-12.5	6.	5.475392490018107e-6
-12.5	6.5	5.41491314254761e-6
-12.5	7.	5.350043265920943e-6
-12.5	7.5	5.280886974749263e-6
-12.5	8.	5.2075563243818334e-6
-12.5	8.5	5.1301713308419054e-6
-12.5	9.	5.048859981910394e-6
-12.5	9.5	4.963758237160812e-6
-12.5	10.	4.8750100150722785e-6
-12.5	10.5	4.782767163698357e-6
-12.5	11.	4.6871894138143004e-6
-12.5	11.5	4.588444310617926e-6
-12.5	12.	4.486707121639893e-6
-12.5	12.5	4.382160717392989e-6
-12.5	13.	4.274995425014206e-6
-12.5	13.5	4.165408842449063e-6
-12.5	14.	4.053605626173809e-6
-12.5	14.5	3.939797232935765e-6
-12.5	15.	3.824201619655026e-6
-12.5	15.5	3.7070428897249068e-6
-12.5	16.	3.5885508745426357e-6
-12.5	16.5	3.4689606387203912e-6
-12.5	17.	3.348511903543864e-6
-12.5	17.5	3.2274483954820915e-6
-12.5	18.	3.106017140687646e-6
-12.5	18.5	2.9844677325521636e-6
-12.5	19.	2.8630516171926618e-6
-12.5	19.5	2.742021368716131e-6
-12.5	20.	2.62162999739063e-6
-12.5	20.5	2.5021302179329115e-6
-12.5	21.	2.3837736411809575e-6
-12.5	21.5	2.2668098302470976e-6
-12.5	22.	2.1514851731109786e-6
-12.5	22.5	2.038041543123059e-6
-12.5	23.	1.926714744734123e-6
-12.5	23.5	1.81773276869633e-6
-12.5	24.	1.7113139045279995e-6
-12.5	24.5	1.607664775238637e-6
-12.5	25.	1.506978368873863e-6
-12.5	25.5	1.409432143475174e-6
-12.5	26.	1.3151862776439566e-6
-12.5	26.5	1.2243821296534878e-6
-12.5	27.	1.1371409556989636e-6
-12.5	27.5	1.0535629240111892e-6
-12.5	28.	9.737264474997048e-7
-12.5	28.5	8.976878443129011e-7
-12.5	29.	8.254813238538745e-7
-12.5	29.5	7.571192857353584e-7
-12.5	30.	6.925929110355335e-7
-12.5	30.5	6.318730190080502e-7
-12.5	31.	5.74911157977196e-7
-12.5	31.5	5.216408963238945e-7
-12.5	32.	4.719792780234684e-7
-12.5	32.5	4.2582840690995837e-7
-12.5	33.	3.8307712450271983e-7
-12.5	33.5	3.436027476458697e-7
-12.5	34.	3.0727283420932337e-7
-12.5	34.5	2.7394694753408956e-7
-12.5	35.	2.4347839304874415e-7
-12.5	35.5	2.157159035763295e-7
-12.5	36.	1.9050525176967095e-7
-12.5	36.5	1.6769077523455263e-7
-12.5	37.	1.4711679496336964e-7
-12.5	37.5	1.286289207550572e-7
-12.5	38.	1.1207523217851545e-7
-12.5	38.5	9.730733041046059e-8
-12.5	39.	8.418125771592893e-8
-12.5	39.5	7.255828386680447e-8
-12.5	40.	6.230556095887607e-8
-12.5	40.5	5.329665002040365e-8
-12.5	41.	4.541192449545392e-8
-12.5	41.5	3.853885712796919e-8
-12.5	42.	3.2572197966357816e-8
-12.5	42.5	2.7414052155864422e-8
-12.5	43.	2.2973866893304764e-8
-12.5	43.5	1.9168337395558492e-8
-12.5	44.	1.592124199225061e-8
-12.5	44.5	1.3163216509856232e-8
-12.5	45.	1.0831477986947205e-8
-12.5	45.5	8.86950746832816e-9
-12.5	46.	7.2267011907160745e-9
-12.5	46.5	5.857998916713791e-9
-12.5	47.	4.723497519899919e-9
-12.5	47.5	3.788057194665312e-9
-12.5	48.	3.0209068822335355e-9
-12.5	48.5	2.395254690421132e-9
-12.5	49.	1.8879082590933013e-9
-12.5	49.5	1.478909204226483e-9
-12.5	50.	1.151184977302487e-9
-12.5	50.5	8.902207175390494e-10
-12.5	51.	6.837529639855659e-10
-12.5	51.5	5.214864421510533e-10
-12.5	52.	3.9483455254568057e-10
-12.5	52.5	2.9668367092558033e-10
-12.5	53.	2.2118092452697826e-10
-12.5	53.5	1.635447355060405e-10
-12.5	54.	1.1989712067693906e-10
-12.5	54.5	8.711650238875329e-11
-12.5	55.	6.270961461100424e-11
-12.	-55.	8.121303114671942e-11
-12.	-54.5	1.1267139125409494e-10
-12.	-54.	1.5487118972388518e-10
-12.	-53.5	2.1099478337241676e-10
-12.	-53.	2.8502211363476903e-10
-12.	-52.5	3.8189222713341667e-10
-12.	-52.	5.07688628990204e-10
-12.	-51.5	6.698501802913255e-10
-12.	-51.	8.774090250554216e-10
-12.	-50.5	1.141256725842612e-9
-12.	-50.	1.474439395502792e-9
-12.	-49.5	1.8924821319139287e-9
-12.	-49.	2.413742491352993e-9
-12.	-48.5	3.0597920751554505e-9
-12.	-48.	3.855824556933321e-9
-12.	-47.5	4.8310876500263765e-9
-12.	-47.	6.019335616197603e-9
-12.	-46.5	7.459297959018205e-9
-12.	-46.	9.195158944094203e-9
-12.	-45.5	1.127704156135105e-8
-12.	-45.	1.3761488512815968e-8
-12.	-44.5	1.671193179596416e-8
-12.	-44.	2.0199141483041082e-8
-12.	-43.5	2.4301643397795283e-8
-12.	-43.	2.9106094590837145e-8
-12.	-42.5	3.470760484203772e-8
-12.	-42.	4.120999190162727e-8
-12.	-41.5	4.8725957848938426e-8
-12.	-41.	5.737717382579458e-8
-12.	-40.5	6.729426051523946e-8
-12.	-40.	7.86166521080773e-8
-12.	-39.5	9.149233214902913e-8
-12.	-39.	1.0607743059726897e-7
-12.	-38.5	1.2253567268495415e-7
-12.	-38.	1.4103767172020143e-7
-12.	-37.5	1.6176005986153594e-7
-12.	-37.	1.8488445308822555e-7
-12.	-36.5	2.105962490994795e-7
-12.	-36.	2.3908325968453964e-7
-12.	-35.5	2.705341821994171e-7
-12.	-35.	3.0513691837941505e-7
-12.	-34.5	3.4307675041775876e-7
-12.	-34.	3.8453439465514586e-7
-12.	-33.5	4.296839439373944e-7
-12.	-33.	4.786907303094715e-7
-12.	-32.5	5.317091305767497e-7
-12.	-32.	5.888803479527727e-7
-12.	-31.5	6.503302050574359e-7
-12.	-31.	7.161669874513783e-7
-12.	-30.5	7.864793801810848e-7
-12.	-30.	8.613345425236315e-7
-12.	-29.5	9.407763680459369e-7
-12.	-29.	1.0248239779776073e-6
-12.	-28.5	1.1134704954456423e-6
-12.	-28.	1.206682146005221e-6
-12.	-27.5	1.304397725771832e-6
-12.	-27.	1.4065284719639373e-6
-12.	-26.5	1.5129583614865683e-6
-12.	-26.	1.6235448511004924e-6
-12.	-25.5	1.7381200576720253e-6
-12.	-25.	1.856492359189959e-6
-12.	-24.5	1.978448377245982e-6
-12.	-24.	2.103755280561585e-6
-12.	-23.5	2.2321633285333076e-6
-12.	-23.	2.3634085558695364e-6
-12.	-22.5	2.4972154869054537e-6
-12.	-22.	2.6332997640230747e-6
-12.	-21.5	2.7713705814091827e-6
-12.	-21.	2.9111328348013417e-6
-12.	-20.5	3.0522889296999185e-6
-12.	-20.	3.1945402319225625e-6
-12.	-19.5	3.3375881894919896e-6
-12.	-19.	3.4811351952587617e-6
-12.	-18.5	3.6248852860076174e-6
-12.	-18.	3.768544781451356e-6
-12.	-17.5	3.911822926211228e-6
-12.	-17.	4.054432624420411e-6
-12.	-16.5	4.196091199396278e-6
-12.	-16.	4.33652118908744e-6
-12.	-15.5	4.475451100397189e-6
-12.	-15.	4.612616077200285e-6
-12.	-14.5	4.747758456789495e-6
-12.	-14.	4.880628215374646e-6
-12.	-13.5	5.010983319965573e-6
-12.	-13.	5.138590007936221e-6
-12.	-12.5	5.263223010914295e-6
-12.	-12.	5.3846657329712775e-6
-12.	-11.5	5.502710388561422e-6
-12.	-11.	5.6171581038632896e-6
-12.	-10.5	5.727818984909066e-6
-12.	-10.	5.834512156018772e-6
-12.	-9.5	5.937065772120016e-6
-12.	-9.	6.03531700846659e-6
-12.	-8.5	6.129112031121245e-6
-12.	-8.	6.2183059516617025e-6
-12.	-7.5	6.3027627675019655e-6
-12.	-7.	6.382355294371683e-6
-12.	-6.5	6.456965088738706e-6
-12.	-6.	6.526482345708039e-6
-12.	-5.5	6.59080591512522e-6
-12.	-5.	6.649843012501397e-6
-12.	-4.5	6.7035093358753975e-6
-12.	-4.	6.75172888094246e-6
-12.	-3.5	6.794433881500092e-6
-12.	-3.	6.831564734655463e-6
-12.	-2.5	6.863069932210052e-6
-12.	-2.	6.888905999222103e-6
-12.	-1.5	6.909037440601892e-6
-12.	-1.	6.9234366964560855e-6
-12.	-0.5	6.932084106760692e-6
-12.	0.	6.934967885810245e-6
-12.	0.5	6.932084106760692e-6
-12.	1.	6.9234366964560855e-6
-12.	1.5	6.909037440601892e-6
-12.	2.	6.888905999222103e-6
-12.	2.5	6.863069932210052e-6
-12.	3.	6.831564734655463e-6
-12.	3.5	6.794433881500092e-6
-12.	4.	6.75172888094246e-6
-12.	4.5	6.7035093358753975e-6
-12.	5.	6.649843012501397e-6
-12.	5.5	6.59080591512522e-6
-12.	6.	6.526482345708039e-6
-12.	6.5	6.456965088738706e-6
-12.	7.	6.382355294371683e-6
-12.	7.5	6.3027627675019655e-6
-12.	8.	6.2183059516617025e-6
-12.	8.5	6.129112031121245e-6
-12.	9.	6.03531700846659e-6
-12.	9.5	5.937065772120016e-6
-12.	10.	5.834512156018772e-6
-12.	10.5	5.727818984909066e-6
-12.	11.	5.6171581038632896e-6
-12.	11.5	5.502710388561422e-6
-12.	12.	5.3846657329712775e-6
-12.	12.5	5.263223010914295e-6
-12.	13.	5.138590007936221e-6
-12.	13.5	5.010983319965573e-6
-12.	14.	4.880628215374646e-6
-12.	14.5	4.747758456789495e-6
-12.	15.	4.612616077200285e-6
-12.	15.5	4.475451100397189e-6
-12.	16.	4.33652118908744e-6
-12.	16.5	4.196091199396278e-6
-12.	17.	4.054432624420411e-6
-12.	17.5	3.911822926211228e-6
-12.	18.	3.768544781451356e-6
-12.	18.5	3.6248852860076174e-6
-12.	19.	3.4811351952587617e-6
-12.	19.5	3.3375881894919896e-6
-12.	20.	3.1945402319225625e-6
-12.	20.5	3.0522889296999185e-6
-12.	21.	2.9111328348013417e-6
-12.	21.5	2.7713705814091827e-6
-12.	22.	2.6332997640230747e-6
-12.	22.5	2.4972154869054537e-6
-12.	23.	2.3634085558695364e-6
-12.	23.5	2.2321633285333076e-6
-12.	24.	2.103755280561585e-6
-12.	24.5	1.978448377245982e-6
-12.	25.	1.856492359189959e-6
-12.	25.5	1.7381200576720253e-6
-12.	26.	1.6235448511004924e-6
-12.	26.5	1.5129583614865683e-6
-12.	27.	1.4065284719639373e-6
-12.	27.5	1.304397725771832e-6
-12.	28.	1.206682146005221e-6
-12.	28.5	1.1134704954456423e-6
-12.	29.	1.0248239779776073e-6
-12.	29.5	9.407763680459369e-7
-12.	30.	8.613345425236315e-7
-12.	30.5	7.864793801810848e-7
-12.	31.	7.161669874513783e-7
-12.	31.5	6.503302050574359e-7
-12.	32.	5.888803479527727e-7
-12.	32.5	5.317091305767497e-7
-12.	33.	4.786907303094715e-7
-12.	33.5	4.296839439373944e-7
-12.	34.	3.8453439465514586e-7
-12.	34.5	3.4307675041775876e-7
-12.	35.	3.0513691837941505e-7
-12.	35.5	2.705341821994171e-7
-12.	36.	2.3908325968453964e-7
-12.	36.5	2.105962490994795e-7
-12.	37.	1.8488445308822555e-7
-12.	37.5	1.6176005986153594e-7
-12.	38.	1.4103767172020143e-7
-12.	38.5	1.2253567268495415e-7
-12.	39.	1.0607743059726897e-7
-12.	39.5	9.149233214902913e-8
-12.	40.	7.86166521080773e-8
-12.	40.5	6.729426051523946e-8
-12.	41.	5.737717382579458e-8
-12.	41.5	4.8725957848938426e-8
-12.	42.	4.120999190162727e-8
-12.	42.5	3.470760484203772e-8
-12.	43.	2.9106094590837145e-8
-12.	43.5	2.4301643397795283e-8
-12.	44.	2.0199141483041082e-8
-12.	44.5	1.671193179596416e-8
-12.	45.	1.3761488512815968e-8
-12.	45.5	1.127704156135105e-8
-12.	46.	9.195158944094203e-9
-12.	46.5	7.459297959018205e-9
-12.	47.	6.019335616197603e-9
-12.	47.5	4.8310876500263765e-9
-12.	48.	3.855824556933321e-9
-12.	48.5	3.0597920751554505e-9
-12.	49.	2.413742491352993e-9
-12.	49.5	1.8924821319139287e-9
-12.	50.	1.474439395502792e-9
-12.	50.5	1.141256725842612e-9
-12.	51.	8.774090250554216e-10
-12.	51.5	6.698501802913255e-10
-12.	52.	5.07688628990204e-10
-12.	52.5	3.8189222713341667e-10
-12.	53.	2.8502211363476903e-10
-12.	53.5	2.1099478337241676e-10
-12.	54.	1.5487118972388518e-10
-12.	54.5	1.1267139125409494e-10
-12.	55.	8.121303114671942e-11
-11.5	-55.	1.0474509441785909e-10
-11.5	-54.5	1.4513217490377557e-10
-11.5	-54.	1.9924530048785945e-10
-11.5	-53.5	2.711312927417298e-10
-11.5	-53.	3.658457444115889e-10
-11.5	-52.5	4.896559468838438e-10
-11.5	-52.	6.502734487692909e-10
-11.5	-51.5	8.571183015849879e-10
-11.5	-51.	1.1216167507778448e-9
-11.5	-50.5	1.4575337317499993e-9
-11.5	-50.	1.8813410248230503e-9
-11.5	-49.5	2.4126213060986503e-9
-11.5	-49.	3.074507601404524e-9
-11.5	-48.5	3.8941568093881976e-9
-11.5	-48.	4.903255012050773e-9
-11.5	-47.5	6.138551244852003e-9
-11.5	-47.	7.642415265925891e-9
-11.5	-46.5	9.463413660662574e-9
-11.5	-46.	1.1656897363429382e-8
-11.5	-45.5	1.4285592395623128e-8
-11.5	-45.	1.7420184335026332e-8
-11.5	-44.5	2.113988577504168e-8
-11.5	-44.	2.553297483578527e-8
-11.5	-43.5	3.069729168619772e-8
-11.5	-43.	3.674067906257214e-8
-11.5	-42.5	4.37813519601375e-8
-11.5	-42.	5.194818106639888e-8
-11.5	-41.5	6.138087413278671e-8
-11.5	-41.	7.223003937814975e-8
-11.5	-40.5	8.465711521473358e-8
-11.5	-40.	9.88341511124856e-8
-11.5	-39.5	1.1494342529515467e-7
-11.5	-39.	1.3317688621185582e-7
-11.5	-38.5	1.5373540636612878e-7
-11.5	-38.	1.76827839121625e-7
-11.5	-37.5	2.0266987154483278e-7
-11.5	-37.	2.3148266919069795e-7
-11.5	-36.5	2.634913119810393e-7
-11.5	-36.	2.989230239569965e-7
-11.5	-35.5	3.380052036880001e-7
-11.5	-35.	3.8096326646708e-7
-11.5	-34.5	4.2801831408461157e-7
-11.5	-34.	4.793846529102803e-7
-11.5	-33.5	5.352671861764012e-7
-11.5	-33.	5.958587116822149e-7
-11.5	-32.5	6.613371615497499e-7
-11.5	-32.	7.318628260578411e-7
-11.5	-31.5	8.07575608835915e-7
-11.5	-31.	8.885923656538254e-7
-11.5	-30.5	9.750043834971968e-7
-11.5	-30.	1.0668750603183167e-6
-11.5	-29.5	1.1642378484906206e-6
-11.5	-29.	1.2670945261951093e-6
-11.5	-28.5	1.3754138602863485e-6
-11.5	-28.	1.4891307211174748e-6
-11.5	-27.5	1.6081457037944364e-6
-11.5	-27.	1.732325300813668e-6
-11.5	-26.5	1.861502657494528e-6
-11.5	-26.	1.995478923664434e-6
-11.5	-25.5	2.1340251925688353e-6
-11.5	-25.	2.2768849912638898e-6
-11.5	-24.5	2.423777256727224e-6
-11.5	-24.	2.5743997003238046e-6
-11.5	-23.5	2.728432432787833e-6
-11.5	-23.	2.8855416962293357e-6
-11.5	-22.5	3.04538353337694e-6
-11.5	-22.	3.2076072221858366e-6
-11.5	-21.5	3.371858320349314e-6
-11.5	-21.	3.5377812015225695e-6
-11.5	-20.5	3.705021022092291e-6
-11.5	-20.	3.873225128137819e-6
-11.5	-19.5	4.042043985497527e-6
-11.5	-19.	4.211131776087663e-6
-11.5	-18.5	4.380146834686524e-6
-11.5	-18.	4.5487520948045395e-6
-11.5	-17.5	4.716615635579964e-6
-11.5	-17.	4.883411426820232e-6
-11.5	-16.5	5.0488201512185055e-6
-11.5	-16.	5.212530075099199e-6
-11.5	-15.5	5.374237841838794e-6
-11.5	-15.	5.533649123181473e-6
-11.5	-14.5	5.690479107842147e-6
-11.5	-14.	5.84445284704631e-6
-11.5	-13.5	5.995305493685937e-6
-11.5	-13.	6.1427824667738014e-6
-11.5	-12.5	6.286639568475611e-6
-11.5	-12.	6.426643041698664e-6
-11.5	-11.5	6.562569608737269e-6
-11.5	-11.	6.6942064589874555e-6
-11.5	-10.5	6.821351210703988e-6
-11.5	-10.	6.943811844123838e-6
-11.5	-9.5	7.061406611025785e-6
-11.5	-9.	7.1739639245165015e-6
-11.5	-8.5	7.281322234343296e-6
-11.5	-8.	7.383329887756719e-6
-11.5	-7.5	7.479844984294065e-6
-11.5	-7.	7.570735220653176e-6
-11.5	-6.5	7.655877709235824e-6
-11.5	-6.	7.735158965695235e-6
-11.5	-5.5	7.808474463336914e-6
-11.5	-5.	7.87572877412179e-6
-11.5	-4.5	7.936835277909808e-6
-11.5	-4.	7.991716054058783e-6
-11.5	-3.5	8.04030175272817e-6
-11.5	-3.	8.08253147637225e-6
-11.5	-2.5	8.118352672577207e-6
-11.5	-2.	8.147721039240869e-6
-11.5	-1.5	8.170600442944065e-6
-11.5	-1.	8.186962851220493e-6
-11.5	-0.5	8.19678827929543e-6
-11.5	0.	8.200064751732011e-6
-11.5	0.5	8.19678827929543e-6
-11.5	1.	8.186962851220493e-6
-11.5	1.5	8.170600442944065e-6
-11.5	2.	8.147721039240869e-6
-11.5	2.5	8.118352672577207e-6
-11.5	3.	8.08253147637225e-6
-11.5	3.5	8.04030175272817e-6
-11.5	4.	7.991716054058783e-6
-11.5	4.5	7.936835277909808e-6
-11.5	5.	7.87572877412179e-6
-11.5	5.5	7.808474463336914e-6
-11.5	6.	7.735158965695235e-6
-11.5	6.5	7.655877709235824e-6
-11.5	7.	7.570735220653176e-6
-11.5	7.5	7.479844984294065e-6
-11.5	8.	7.383329887756719e-6
-11.5	8.5	7.281322234343296e-6
-11.5	9.	7.1739639245165015e-6
-11.5	9.5	7.061406611025785e-6
-11.5	10.	6.943811844123838e-6
-11.5	10.5	6.821351210703988e-6
-11.5	11.	6.6942064589874555e-6
-11.5	11.5	6.562569608737269e-6
-11.5	12.	6.426643041698664e-6
-11.5	12.5	6.286639568475611e-6
-11.5	13.	6.1427824667738014e-6
-11.5	13.5	5.995305493685937e-6
-11.5	14.	5.84445284704631e-6
-11.5	14.5	5.690479107842147e-6
-11.5	15.	5.533649123181473e-6
-11.5	15.5	5.374237841838794e-6
-11.5	16.	5.212530075099199e-6
-11.5	16.5	5.0488201512185055e-6
-11.5	17.	4.883411426820232e-6
-11.5	17.5	4.716615635579964e-6
-11.5	18.	4.5487520948045395e-6
-11.5	18.5	4.380146834686524e-6
-11.5	19.	4.211131776087663e-6
-11.5	19.5	4.042043985497527e-6
-11.5	20.	3.873225128137819e-6
-11.5	20.5	3.705021022092291e-6
-11.5	21.	3.5377812015225695e-6
-11.5	21.5	3.371858320349314e-6
-11.5	22.	3.2076072221858366e-6
-11.5	22.5	3.04538353337694e-6
-11.5	23.	2.8855416962293357e-6
-11.5	23.5	2.728432432787833e-6
-11.5	24.	2.5743997003238046e-6
-11.5	24.5	2.423777256727224e-6
-11.5	25.	2.2768849912638898e-6
-11.5	25.5	2.1340251925688353e-6
-11.5	26.	1.995478923664434e-6
-11.5	26.5	1.861502657494528e-6
-11.5	27.	1.732325300813668e-6
-11.5	27.5	1.6081457037944364e-6
-11.5	28.	1.4891307211174748e-6
-11.5	28.5	1.3754138602863485e-6
-11.5	29.	1.2670945261951093e-6
-11.5	29.5	1.1642378484906206e-6
-11.5	30.	1.0668750603183167e-6
-11.5	30.5	9.750043834971968e-7
-11.5	31.	8.885923656538254e-7
-11.5	31.5	8.07575608835915e-7
-11.5	32.	7.318628260578411e-7
-11.5	32.5	6.613371615497499e-7
-11.5	33.	5.958587116822149e-7
-11.5	33.5	5.352671861764012e-7
-11.5	34.	4.793846529102803e-7
-11.5	34.5	4.2801831408461157e-7
-11.5	35.	3.8096326646708e-7
-11.5	35.5	3.380052036880001e-7
-11.5	36.	2.989230239569965e-7
-11.5	36.5	2.634913119810393e-7
-11.5	37.	2.3148266919069795e-7
-11.5	37.5	2.0266987154483278e-7
-11.5	38.	1.76827839121625e-7
-11.5	38.5	1.5373540636612878e-7
-11.5	39.	1.3317688621185582e-7
-11.5	39.5	1.1494342529515467e-7
-11.5	40.	9.88341511124856e-8
-11.5	40.5	8.465711521473358e-8
-11.5	41.	7.223003937814975e-8
-11.5	41.5	6.138087413278671e-8
-11.5	42.	5.194818106639888e-8
-11.5	42.5	4.37813519601375e-8
-11.5	43.	3.674067906257214e-8
-11.5	43.5	3.069729168619772e-8
-11.5	44.	2.553297483578527e-8
-11.5	44.5	2.113988577504168e-8
-11.5	45.	1.7420184335026332e-8
-11.5	45.5	1.4285592395623128e-8
-11.5	46.	1.1656897363429382e-8
-11.5	46.5	9.463413660662574e-9
-11.5	47.	7.642415265925891e-9
-11.5	47.5	6.138551244852003e-9
-11.5	48.	4.903255012050773e-9
-11.5	48.5	3.8941568093881976e-9
-11.5	49.	3.074507601404524e-9
-11.5	49.5	2.4126213060986503e-9
-11.5	50.	1.8813410248230503e-9
-11.5	50.5	1.4575337317499993e-9
-11.5	51.	1.1216167507778448e-9
-11.5	51.5	8.571183015849879e-10
-11.5	52.	6.502734487692909e-10
-11.5	52.5	4.896559468838438e-10
-11.5	53.	3.658457444115889e-10
-11.5	53.5	2.711312927417298e-10
-11.5	54.	1.9924530048785945e-10
-11.5	54.5	1.4513217490377557e-10
-11.5	55.	1.0474509441785909e-10
-11.	-55.	1.3454512248156127e-10
-11.	-54.5	1.8619142215183253e-10
-11.	-54.	2.553109568865064e-10
-11.	-53.5	3.470307713740983e-10
-11.	-53.	4.677491360320841e-10
-11.	-52.5	6.253895639677531e-10
-11.	-52.	8.296915248884869e-10
-11.	-51.5	1.0925403099768435e-9
-11.	-51.	1.428338111533802e-9
-11.	-50.5	1.8544178645410986e-9
-11.	-50.	2.391500746760736e-9
-11.	-49.5	3.0641974449125694e-9
-11.	-49.	3.901552365472845e-9
-11.	-48.5	4.937628902089472e-9
-11.	-48.	6.212132674023386e-9
-11.	-47.5	7.771068332350975e-9
-11.	-47.	9.667424108487572e-9
-11.	-46.5	1.1961876773214711e-8
-11.	-46.	1.4723508108768704e-8
-11.	-45.5	1.8030522401089845e-8
-11.	-45.	2.1970952867587026e-8
-11.	-44.5	2.664334338494274e-8
-11.	-44.	3.2157390411846093e-8
-11.	-43.5	3.863452865571908e-8
-11.	-43.	4.620844285468683e-8
-11.	-42.5	5.50254870811033e-8
-11.	-42.	6.524499226552215e-8
-11.	-41.5	7.703944223356967e-8
-11.	-41.	9.059449848413435e-8
-11.	-40.5	1.0610885425407197e-7
-11.	-40.	1.2379389914692372e-7
-11.	-39.5	1.438731767812016e-7
-11.	-39.	1.665816195627848e-7
-11.	-38.5	1.9216454682560224e-7
-11.	-38.	2.2087641522887608e-7
-11.	-37.5	2.529793134555741e-7
-11.	-37.	2.8874119692692555e-7
-11.	-36.5	3.284338624271648e-7
-11.	-36.	3.723306672098405e-7
-11.	-35.5	4.207040023140485e-7
-11.	-35.	4.7382253543039007e-7
-11.	-34.5	5.319482451432501e-7
-11.	-34.	5.95333271146662e-7
-11.	-33.5	6.642166244918743e-7
-11.	-33.	7.3882078343409e-7
-11.	-32.5	8.193482394022439e-7
-11.	-32.	9.059780393014851e-7
-11.	-31.5	9.988623901040519e-7
-11.	-31.	1.0981233947094221e-6
-11.	-30.5	1.2038499945457765e-6
-11.	-30.	1.316095199440248e-6
-11.	-29.5	1.434873688912577e-6
-11.	-29.	1.560159870692106e-6
-11.	-28.5	1.6918864812545955e-6
-11.	-28.	1.8299438087465904e-6
-11.	-27.5	1.974179609947278e-6
-11.	-27.	2.124399779011365e-6
-11.	-26.5	2.2803698057983987e-6
-11.	-26.	2.441817034982831e-6
-11.	-25.5	2.608433703625442e-6
-11.	-25.	2.7798806949285348e-6
-11.	-24.5	2.955791900969909e-6
-11.	-24.	3.1357790401484954e-6
-11.	-23.5	3.3194367303423597e-6
-11.	-23.	3.5063475825416003e-6
-11.	-22.5	3.6960870595180316e-6
-11.	-22.	3.888227847935927e-6
-11.	-21.5	4.082343526987379e-6
-11.	-21.	4.278011385304686e-6
-11.	-20.5	4.474814337252911e-6
-11.	-20.	4.672342007618752e-6
-11.	-19.5	4.870191168768569e-6
-11.	-19.	5.067965798808128e-6
-11.	-18.5	5.265277062158651e-6
-11.	-18.	5.461743428694124e-6
-11.	-17.5	5.656991160996343e-6
-11.	-17.	5.850655050878667e-6
-11.	-16.5	6.042379375638533e-6
-11.	-16.	6.231818857507059e-6
-11.	-15.5	6.418639474238777e-6
-11.	-15.	6.602519039556522e-6
-11.	-14.5	6.783147557171568e-6
-11.	-14.	6.960227403646529e-6
-11.	-13.5	7.1334734024811395e-6
-11.	-13.	7.302612831817701e-6
-11.	-12.5	7.467385385815105e-6
-11.	-12.	7.627543096479564e-6
-11.	-11.5	7.782850219491318e-6
-11.	-11.	7.933083087588794e-6
-11.	-10.5	8.07802993591144e-6
-11.	-10.	8.217490704013062e-6
-11.	-9.5	8.351276819206053e-6
-11.	-9.	8.47921096565965e-6
-11.	-8.5	8.601126843361613e-6
-11.	-8.	8.716868919877332e-6
-11.	-7.5	8.826292183124517e-6
-11.	-7.	8.929261888498128e-6
-11.	-6.5	9.025653308993024e-6
-11.	-6.	9.115351500867109e-6
-11.	-5.5	9.198251065372802e-6
-11.	-5.	9.27425592640482e-6
-11.	-4.5	9.343279118851762e-6
-11.	-4.	9.405242590410856e-6
-11.	-3.5	9.46007701830373e-6
-11.	-3.	9.507721642151198e-6
-11.	-2.5	9.548124114098441e-6
-11.	-2.	9.581240367125753e-6
-11.	-1.5	9.607034502335223e-6
-11.	-1.	9.625478695866302e-6
-11.	-0.5	9.63655312596507e-6
-11.	0.	9.640245920608217e-6
-11.	0.5	9.63655312596507e-6
-11.	1.	9.625478695866302e-6
-11.	1.5	9.607034502335223e-6
-11.	2.	9.581240367125753e-6
-11.	2.5	9.548124114098441e-6
-11.	3.	9.507721642151198e-6
-11.	3.5	9.46007701830373e-6
-11.	4.	9.405242590410856e-6
-11.	4.5	9.343279118851762e-6
-11.	5.	9.27425592640482e-6
-11.	5.5	9.198251065372802e-6
-11.	6.	9.115351500867109e-6
-11.	6.5	9.025653308993024e-6
-11.	7.	8.929261888498128e-6
-11.	7.5	8.826292183124517e-6
-11.	8.	8.716868919877332e-6
-11.	8.5	8.601126843361613e-6
-11.	9.	8.47921096565965e-6
-11.	9.5	8.351276819206053e-6
-11.	10.	8.217490704013062e-6
-11.	10.5	8.07802993591144e-6
-11.	11.	7.933083087588794e-6
-11.	11.5	7.782850219491318e-6
-11.	12.	7.627543096479564e-6
-11.	12.5	7.467385385815105e-6
-11.	13.	7.302612831817701e-6
-11.	13.5	7.1334734024811395e-6
-11.	14.	6.960227403646529e-6
-11.	14.5	6.783147557171568e-6
-11.	15.	6.602519039556522e-6
-11.	15.5	6.418639474238777e-6
-11.	16.	6.231818857507059e-6
-11.	16.5	6.042379375638533e-6
-11.	17.	5.850655050878667e-6
-11.	17.5	5.656991160996343e-6
-11.	18.	5.461743428694124e-6
-11.	18.5	5.265277062158651e-6
-11.	19.	5.067965798808128e-6
-11.	19.5	4.870191168768569e-6
-11.	20.	4.672342007618752e-6
-11.	20.5	4.474814337252911e-6
-11.	21.	4.278011385304686e-6
-11.	21.5	4.082343526987379e-6
-11.	22.	3.888227847935927e-6
-11.	22.5	3.6960870595180316e-6
-11.	23.	3.5063475825416003e-6
-11.	23.5	3.3194367303423597e-6
-11.	24.	3.1357790401484954e-6
-11.	24.5	2.955791900969909e-6
-11.	25.	2.7798806949285348e-6
-11.	25.5	2.608433703625442e-6
-11.	26.	2.441817034982831e-6
-11.	26.5	2.2803698057983987e-6
-11.	27.	2.124399779011365e-6
-11.	27.5	1.974179609947278e-6
-11.	28.	1.8299438087465904e-6
-11.	28.5	1.6918864812545955e-6
-11.	29.	1.560159870692106e-6
-11.	29.5	1.434873688912577e-6
-11.	30.	1.316095199440248e-6
-11.	30.5	1.2038499945457765e-6
-11.	31.	1.0981233947094221e-6
-11.	31.5	9.988623901040519e-7
-11.	32.	9.059780393014851e-7
-11.	32.5	8.193482394022439e-7
-11.	33.	7.3882078343409e-7
-11.	33.5	6.642166244918743e-7
-11.	34.	5.95333271146662e-7
-11.	34.5	5.319482451432501e-7
-11.	35.	4.7382253543039007e-7
-11.	35.5	4.207040023140485e-7
-11.	36.	3.723306672098405e-7
-11.	36.5	3.284338624271648e-7
-11.	37.	2.8874119692692555e-7
-11.	37.5	2.529793134555741e-7
-11.	38.	2.2087641522887608e-7
-11.	38.5	1.9216454682560224e-7
-11.	39.	1.665816195627848e-7
-11.	39.5	1.438731767812016e-7
-11.	40.	1.2379389914692372e-7
-11.	40.5	1.0610885425407197e-7
-11.	41.	9.059449848413435e-8
-11.	41.5	7.703944223356967e-8
-11.	42.	6.524499226552215e-8
-11.	42.5	5.50254870811033e-8
-11.	43.	4.620844285468683e-8
-11.	43.5	3.863452865571908e-8
-11.	44.	3.2157390411846093e-8
-11.	44.5	2.664334338494274e-8
-11.	45.	2.1970952867587026e-8
-11.	45.5	1.8030522401089845e-8
-11.	46.	1.4723508108768704e-8
-11.	46.5	1.1961876773214711e-8
-11.	47.	9.667424108487572e-9
-11.	47.5	7.771068332350975e-9
-11.	48.	6.212132674023386e-9
-11.	48.5	4.937628902089472e-9
-11.	49.	3.901552365472845e-9
-11.	49.5	3.0641974449125694e-9
-11.	50.	2.391500746760736e-9
-11.	50.5	1.8544178645410986e-9
-11.	51.	1.428338111533802e-9
-11.	51.5	1.0925403099768435e-9
-11.	52.	8.296915248884869e-10
-11.	52.5	6.253895639677531e-10
-11.	53.	4.677491360320841e-10
-11.	53.5	3.470307713740983e-10
-11.	54.	2.553109568865064e-10
-11.	54.5	1.8619142215183253e-10
-11.	55.	1.3454512248156127e-10
-10.5	-55.	1.7212259846381235e-10
-10.5	-54.5	2.379086159587226e-10
-10.5	-54.	3.258536892097921e-10
-10.5	-53.5	4.4242940487787725e-10
-10.5	-53.	5.95703473585436e-10
-10.5	-52.5	7.956565324476839e-10
-10.5	-52.	1.0545442167906058e-9
-10.5	-51.5	1.387307410056967e-9
-10.5	-51.	1.8120330719346386e-9
-10.5	-50.5	2.350467377817345e-9
-10.5	-50.	3.0285820691044473e-9
[truncated: 38,001 more rows]
