# Supplementary material for: Myosin V executes steps of variable length via structurally constrained diffusion
Source: eLife. 2020 Jan 15;9:e51569. doi: 10.7554/eLife.51569 (PMC7054003; doi:10.7554/eLife.51569)
Supplement: Source data 1. [file elife-51569-data1.zip › myosin_elife_source_data/Figure 3/theory_diffusion_contours/theoryConstDiffxy_8IQ.txt]

-20.	-70.	2.0461195730007103e-10
-20.	-69.5	2.5332973736672777e-10
-20.	-69.	3.1210879041129773e-10
-20.	-68.5	3.8270577163298035e-10
-20.	-68.	4.671250478477381e-10
-20.	-67.5	5.676442151851744e-10
-20.	-67.	6.868408821633065e-10
-20.	-66.5	8.276209396973711e-10
-20.	-66.	9.932474196440757e-10
-20.	-65.5	1.1873708184658719e-9
-20.	-65.	1.414059953945903e-9
-20.	-64.5	1.6778334558712573e-9
-20.	-64.	1.9836916163238087e-9
-20.	-63.5	2.337148349186033e-9
-20.	-63.	2.7442629839066485e-9
-20.	-62.5	3.2116715952450817e-9
-20.	-62.	3.7466175490105514e-9
-20.	-61.5	4.356980924115446e-9
-20.	-61.	5.051306512159786e-9
-20.	-60.5	5.838829669698519e-9
-20.	-60.	6.7295005326079355e-9
-20.	-59.5	7.734005000402514e-9
-20.	-59.	8.863783003379456e-9
-20.	-58.5	1.0131043290728307e-8
-20.	-58.	1.1548774408926103e-8
-20.	-57.5	1.313075148644326e-8
-20.	-57.	1.489153845335036e-8
-20.	-56.5	1.6846485341513755e-8
-20.	-56.	1.9011720332718752e-8
-20.	-55.5	2.1404136248230094e-8
-20.	-55.	2.4041371203904834e-8
-20.	-54.5	2.694178318987506e-8
-20.	-54.	3.012441837282418e-8
-20.	-53.5	3.360897296175539e-8
-20.	-53.	3.7415748524604874e-8
-20.	-52.5	4.156560069275759e-8
-20.	-52.	4.607988124311252e-8
-20.	-51.5	5.098037360241014e-8
-20.	-51.	5.6289221875649224e-8
-20.	-50.5	6.202885355911495e-8
-20.	-50.	6.822189615834952e-8
-20.	-49.5	7.489108799180708e-8
-20.	-49.	8.205918352146191e-8
-20.	-48.5	8.97488536117487e-8
-20.	-48.	9.798258117741634e-8
-20.	-47.5	1.0678255273863514e-7
-20.	-47.	1.1617054645752668e-7
-20.	-46.5	1.2616781728366487e-7
-20.	-46.	1.367949798865428e-7
-20.	-45.5	1.480718901000255e-7
-20.	-45.	1.6001752564691588e-7
-20.	-44.5	1.7264986695050664e-7
-20.	-44.	1.859857788738534e-7
-20.	-43.5	2.0004089425605215e-7
-20.	-43.	2.1482950013751263e-7
-20.	-42.5	2.303644276957714e-7
-20.	-42.	2.4665694601767726e-7
-20.	-41.5	2.6371666300436555e-7
-20.	-41.	2.8155143036280976e-7
-20.	-40.5	3.001672575444375e-7
-20.	-40.	3.1956823313088776e-7
-20.	-39.5	3.397564553019828e-7
-20.	-39.	3.6073197207167273e-7
-20.	-38.5	3.824927320355367e-7
-20.	-38.	4.050345463060423e-7
-20.	-37.5	4.283510622316413e-7
-20.	-37.	4.524337494022926e-7
-20.	-36.5	4.77271898336624e-7
-20.	-36.	5.028526321243207e-7
-20.	-35.5	5.291609311613975e-7
-20.	-35.	5.561796709659767e-7
-20.	-34.5	5.838896728988477e-7
-20.	-34.	6.122697674376355e-7
-20.	-33.5	6.412968694679357e-7
-20.	-33.	6.7094606486204e-7
-20.	-32.5	7.011907074197639e-7
-20.	-32.	7.320025250511471e-7
-20.	-31.5	7.633517338935663e-7
-20.	-31.	7.952071588829344e-7
-20.	-30.5	8.275363591485429e-7
-20.	-30.	8.603057564823717e-7
-20.	-29.5	8.934807650559187e-7
-20.	-29.	9.270259205298741e-7
-20.	-28.5	9.609050067329657e-7
-20.	-28.	9.950811781826029e-7
-20.	-27.5	1.029517076885969e-6
-20.	-27.	1.0641749420960915e-6
-20.	-26.5	1.0990167119988544e-6
-20.	-26.	1.1340041166637968e-6
-20.	-25.5	1.1690987619874113e-6
-20.	-25.	1.204262204770518e-6
-20.	-24.5	1.2394560194732741e-6
-20.	-24.	1.2746418575519878e-6
-20.	-23.5	1.3097815005696552e-6
-20.	-23.	1.3448369084589918e-6
-20.	-22.5	1.3797702643815028e-6
-20.	-22.	1.4145440175595604e-6
-20.	-21.5	1.4491209252650843e-6
-20.	-21.	1.4834640948490678e-6
-20.	-20.5	1.517537026326559e-6
-20.	-20.	1.5513036564014045e-6
-20.	-19.5	1.58472839895607e-6
-20.	-19.	1.6177761936831735e-6
-20.	-18.5	1.6504125453431726e-6
-20.	-18.	1.6826035658570734e-6
-20.	-17.5	1.7143160131953989e-6
-20.	-17.	1.7455173274328617e-6
-20.	-16.5	1.7761756636436705e-6
-20.	-16.	1.8062599215392173e-6
-20.	-15.5	1.8357397719473344e-6
-20.	-15.	1.8645856803741987e-6
-20.	-14.5	1.89276892796607e-6
-20.	-14.	1.920261630204589e-6
-20.	-13.5	1.9470367536424266e-6
-20.	-13.	1.9730681309357237e-6
-20.	-12.5	1.998330474374176e-6
-20.	-12.	2.0227993880610074e-6
-20.	-11.5	2.0464513787716667e-6
-20.	-11.	2.0692638660937427e-6
-20.	-10.5	2.091215190814255e-6
-20.	-10.	2.1122846225253214e-6
-20.	-9.5	2.132452367068247e-6
-20.	-9.	2.1516995721161284e-6
-20.	-8.5	2.1700083325232365e-6
-20.	-8.	2.1873616948453873e-6
-20.	-7.5	2.203743661274982e-6
-20.	-7.	2.219139192958324e-6
-20.	-6.5	2.2335342128262263e-6
-20.	-6.	2.246915607967797e-6
-20.	-5.5	2.2592712316057137e-6
-20.	-5.	2.270589904723298e-6
-20.	-4.5	2.280861417389882e-6
-20.	-4.	2.290076529827394e-6
-20.	-3.5	2.2982269732573716e-6
-20.	-3.	2.3053054505637714e-6
-20.	-2.5	2.3113056368032946e-6
-20.	-2.	2.3162221795912206e-6
-20.	-1.5	2.320050699386906e-6
-20.	-1.	2.3227877896994896e-6
-20.	-0.5	2.3244310172304873e-6
-20.	0.	2.3249789219663933e-6
-20.	0.5	2.3244310172304873e-6
-20.	1.	2.3227877896994896e-6
-20.	1.5	2.320050699386906e-6
-20.	2.	2.3162221795912206e-6
-20.	2.5	2.3113056368032946e-6
-20.	3.	2.3053054505637714e-6
-20.	3.5	2.2982269732573716e-6
-20.	4.	2.290076529827394e-6
-20.	4.5	2.280861417389882e-6
-20.	5.	2.270589904723298e-6
-20.	5.5	2.2592712316057137e-6
-20.	6.	2.246915607967797e-6
-20.	6.5	2.2335342128262263e-6
-20.	7.	2.219139192958324e-6
-20.	7.5	2.203743661274982e-6
-20.	8.	2.1873616948453873e-6
-20.	8.5	2.1700083325232365e-6
-20.	9.	2.1516995721161284e-6
-20.	9.5	2.132452367068247e-6
-20.	10.	2.1122846225253214e-6
-20.	10.5	2.091215190814255e-6
-20.	11.	2.0692638660937427e-6
-20.	11.5	2.0464513787716667e-6
-20.	12.	2.0227993880610074e-6
-20.	12.5	1.998330474374176e-6
-20.	13.	1.9730681309357237e-6
-20.	13.5	1.9470367536424266e-6
-20.	14.	1.920261630204589e-6
-20.	14.5	1.89276892796607e-6
-20.	15.	1.8645856803741987e-6
-20.	15.5	1.8357397719473344e-6
-20.	16.	1.8062599215392173e-6
-20.	16.5	1.7761756636436705e-6
-20.	17.	1.7455173274328617e-6
-20.	17.5	1.7143160131953989e-6
-20.	18.	1.6826035658570734e-6
-20.	18.5	1.6504125453431726e-6
-20.	19.	1.6177761936831735e-6
-20.	19.5	1.58472839895607e-6
-20.	20.	1.5513036564014045e-6
-20.	20.5	1.517537026326559e-6
-20.	21.	1.4834640948490678e-6
-20.	21.5	1.4491209252650843e-6
-20.	22.	1.4145440175595604e-6
-20.	22.5	1.3797702643815028e-6
-20.	23.	1.3448369084589918e-6
-20.	23.5	1.3097815005696552e-6
-20.	24.	1.2746418575519878e-6
-20.	24.5	1.2394560194732741e-6
-20.	25.	1.204262204770518e-6
-20.	25.5	1.1690987619874113e-6
-20.	26.	1.1340041166637968e-6
-20.	26.5	1.0990167119988544e-6
-20.	27.	1.0641749420960915e-6
-20.	27.5	1.029517076885969e-6
-20.	28.	9.950811781826029e-7
-20.	28.5	9.609050067329657e-7
-20.	29.	9.270259205298741e-7
-20.	29.5	8.934807650559187e-7
-20.	30.	8.603057564823717e-7
-20.	30.5	8.275363591485429e-7
-20.	31.	7.952071588829344e-7
-20.	31.5	7.633517338935663e-7
-20.	32.	7.320025250511471e-7
-20.	32.5	7.011907074197639e-7
-20.	33.	6.7094606486204e-7
-20.	33.5	6.412968694679357e-7
-20.	34.	6.122697674376355e-7
-20.	34.5	5.838896728988477e-7
-20.	35.	5.561796709659767e-7
-20.	35.5	5.291609311613975e-7
-20.	36.	5.028526321243207e-7
-20.	36.5	4.77271898336624e-7
-20.	37.	4.524337494022926e-7
-20.	37.5	4.283510622316413e-7
-20.	38.	4.050345463060423e-7
-20.	38.5	3.824927320355367e-7
-20.	39.	3.6073197207167273e-7
-20.	39.5	3.397564553019828e-7
-20.	40.	3.1956823313088776e-7
-20.	40.5	3.001672575444375e-7
-20.	41.	2.8155143036280976e-7
-20.	41.5	2.6371666300436555e-7
-20.	42.	2.4665694601767726e-7
-20.	42.5	2.303644276957714e-7
-20.	43.	2.1482950013751263e-7
-20.	43.5	2.0004089425605215e-7
-20.	44.	1.859857788738534e-7
-20.	44.5	1.7264986695050664e-7
-20.	45.	1.6001752564691588e-7
-20.	45.5	1.480718901000255e-7
-20.	46.	1.367949798865428e-7
-20.	46.5	1.2616781728366487e-7
-20.	47.	1.1617054645752668e-7
-20.	47.5	1.0678255273863514e-7
-20.	48.	9.798258117741634e-8
-20.	48.5	8.97488536117487e-8
-20.	49.	8.205918352146191e-8
-20.	49.5	7.489108799180708e-8
-20.	50.	6.822189615834952e-8
-20.	50.5	6.202885355911495e-8
-20.	51.	5.6289221875649224e-8
-20.	51.5	5.098037360241014e-8
-20.	52.	4.607988124311252e-8
-20.	52.5	4.156560069275759e-8
-20.	53.	3.7415748524604874e-8
-20.	53.5	3.360897296175539e-8
-20.	54.	3.012441837282418e-8
-20.	54.5	2.694178318987506e-8
-20.	55.	2.4041371203904834e-8
-20.	55.5	2.1404136248230094e-8
-20.	56.	1.9011720332718752e-8
-20.	56.5	1.6846485341513755e-8
-20.	57.	1.489153845335036e-8
-20.	57.5	1.313075148644326e-8
-20.	58.	1.1548774408926103e-8
-20.	58.5	1.0131043290728307e-8
-20.	59.	8.863783003379456e-9
-20.	59.5	7.734005000402514e-9
-20.	60.	6.7295005326079355e-9
-20.	60.5	5.838829669698519e-9
-20.	61.	5.051306512159786e-9
-20.	61.5	4.356980924115446e-9
-20.	62.	3.7466175490105514e-9
-20.	62.5	3.2116715952450817e-9
-20.	63.	2.7442629839066485e-9
-20.	63.5	2.337148349186033e-9
-20.	64.	1.9836916163238087e-9
-20.	64.5	1.6778334558712573e-9
-20.	65.	1.414059953945903e-9
-20.	65.5	1.1873708184658719e-9
-20.	66.	9.932474196440757e-10
-20.	66.5	8.276209396973711e-10
-20.	67.	6.868408821633065e-10
-20.	67.5	5.676442151851744e-10
-20.	68.	4.671250478477381e-10
-20.	68.5	3.8270577163298035e-10
-20.	69.	3.1210879041129773e-10
-20.	69.5	2.5332973736672777e-10
-20.	70.	2.0461195730007103e-10
-19.5	-70.	2.448405563775429e-10
-19.5	-69.5	3.028833706896883e-10
-19.5	-69.	3.728608615389529e-10
-19.5	-68.5	4.5684720348307947e-10
-19.5	-68.	5.572075343567015e-10
-19.5	-67.5	6.766276484813198e-10
-19.5	-67.	8.181454800181285e-10
-19.5	-66.5	9.85183435661434e-10
-19.5	-66.	1.1815825141653656e-9
-19.5	-65.5	1.4116372340067766e-9
-19.5	-65.	1.680131479929561e-9
-19.5	-64.5	1.9923749797823684e-9
-19.5	-64.	2.354240145031783e-9
-19.5	-63.5	2.7721989788057415e-9
-19.5	-63.	3.2533597268411232e-9
-19.5	-62.5	3.805502919721593e-9
-19.5	-62.	4.437116429746298e-9
-19.5	-61.5	5.157429143116039e-9
-19.5	-61.	5.976442891652088e-9
-19.5	-60.5	6.904961823383063e-9
-19.5	-60.	7.954619736853936e-9
-19.5	-59.5	9.137903610165725e-9
-19.5	-59.	1.0468173855460605e-8
-19.5	-58.5	1.1959680436487557e-8
-19.5	-58.	1.3627574459537004e-8
-19.5	-57.5	1.5487914790903778e-8
-19.5	-57.	1.7557669269367106e-8
-19.5	-56.5	1.9854710102816636e-8
-19.5	-56.	2.2397803064124503e-8
-19.5	-55.5	2.5206590132625335e-8
-19.5	-55.	2.8301565264015443e-8
-19.5	-54.5	3.170404301295506e-8
-19.5	-54.	3.5436119778931805e-8
-19.5	-53.5	3.9520627496739246e-8
-19.5	-53.	4.398107964790609e-8
-19.5	-52.5	4.884160952820022e-8
-19.5	-52.	5.4126900768495715e-8
-19.5	-51.5	5.986211017136502e-8
-19.5	-51.	6.607278299324043e-8
-19.5	-50.5	7.278476087134984e-8
-19.5	-50.	8.00240826653123e-8
-19.5	-49.5	8.781687855472472e-8
-19.5	-49.	9.618925780568078e-8
-19.5	-48.5	1.0516719069036558e-7
-19.5	-48.	1.1477638511407047e-7
-19.5	-47.5	1.2504215857258205e-7
-19.5	-47.	1.359893061293351e-7
-19.5	-46.5	1.4764196516541198e-7
-19.5	-46.	1.6002347771584092e-7
-19.5	-45.5	1.731562512621322e-7
-19.5	-45.	1.87061618903044e-7
-19.5	-44.5	2.0175969987260863e-7
-19.5	-44.	2.1726926141593058e-7
-19.5	-43.5	2.336075830685966e-7
-19.5	-43.	2.5079032441413537e-7
-19.5	-42.5	2.6883139754791887e-7
-19.5	-42.	2.8774284442714426e-7
-19.5	-41.5	3.0753472300785076e-7
-19.5	-41.	3.282149986311118e-7
-19.5	-40.5	3.4978944639736535e-7
-19.5	-40.	3.7226156280741465e-7
-19.5	-39.5	3.956324886266993e-7
-19.5	-39.	4.1990094381534484e-7
-19.5	-38.5	4.4506317543281226e-7
-19.5	-38.	4.7111291934405604e-7
-19.5	-37.5	4.980413764556058e-7
-19.5	-37.	5.258372040938059e-7
-19.5	-36.5	5.544865230027124e-7
-19.5	-36.	5.839729402849747e-7
-19.5	-35.5	6.142775884351985e-7
-19.5	-35.	6.453791804216582e-7
-19.5	-34.5	6.772540805595446e-7
-19.5	-34.	7.098763906887662e-7
-19.5	-33.5	7.432180509239742e-7
-19.5	-33.	7.772489539878321e-7
-19.5	-32.5	8.11937071875707e-7
-19.5	-32.	8.472485933375892e-7
-19.5	-31.5	8.831480704098053e-7
-19.5	-31.	9.19598571995002e-7
-19.5	-30.5	9.565618422859712e-7
-19.5	-30.	9.939984616703304e-7
-19.5	-29.5	1.0318680076528715e-6
-19.5	-29.	1.0701292133046355e-6
-19.5	-28.5	1.10874012080555e-6
-19.5	-28.	1.1476582278010973e-6
-19.5	-27.5	1.1868406245496198e-6
-19.5	-27.	1.2262441201959147e-6
-19.5	-26.5	1.2658253569617202e-6
-19.5	-26.	1.3055409115783165e-6
-19.5	-25.5	1.3453473838748742e-6
-19.5	-25.	1.3852014730425279e-6
-19.5	-24.5	1.4250600426747156e-6
-19.5	-24.	1.4648801761899798e-6
-19.5	-23.5	1.5046192246256895e-6
-19.5	-23.	1.5442348490063124e-6
-19.5	-22.5	1.5836850595090605e-6
-19.5	-22.	1.622928253462182e-6
-19.5	-21.5	1.6619232538322064e-6
-19.5	-21.	1.7006293493273324e-6
-19.5	-20.5	1.739006337617224e-6
-19.5	-20.	1.7770145654435273e-6
-19.5	-19.5	1.8146149807485934e-6
-19.5	-19.	1.8517691741244831e-6
-19.5	-18.5	1.8884394250498049e-6
-19.5	-18.	1.924588744857964e-6
-19.5	-17.5	1.9601809165890145e-6
-19.5	-17.	1.9951805310345888e-6
-19.5	-16.5	2.0295530186576534e-6
-19.5	-16.	2.0632646774165173e-6
-19.5	-15.5	2.0962826967898257e-6
-19.5	-15.	2.1285751784579604e-6
-19.5	-14.5	2.16011115414778e-6
-19.5	-14.	2.1908606011158713e-6
-19.5	-13.5	2.2207944556654256e-6
-19.5	-13.	2.2498846249969484e-6
-19.5	-12.5	2.2781039976079814e-6
-19.5	-12.	2.3054264522734542e-6
-19.5	-11.5	2.3318268665619933e-6
-19.5	-11.	2.3572811224513265e-6
-19.5	-10.5	2.3817661133410227e-6
-19.5	-10.	2.4052597483291843e-6
-19.5	-9.5	2.427740956363167e-6
-19.5	-9.	2.4491896895023727e-6
-19.5	-8.5	2.469586925493423e-6
-19.5	-8.	2.48891466974536e-6
-19.5	-7.5	2.5071559567213928e-6
-19.5	-7.	2.524294850960758e-6
-19.5	-6.5	2.5403164476132897e-6
-19.5	-6.	2.5552068726856334e-6
-19.5	-5.5	2.5689532830057297e-6
-19.5	-5.	2.581543865969489e-6
-19.5	-4.5	2.5929678391208e-6
-19.5	-4.	2.6032154496118555e-6
-19.5	-3.5	2.612277973586589e-6
-19.5	-3.	2.620147715525817e-6
-19.5	-2.5	2.6268180075886224e-6
-19.5	-2.	2.6322832089803977e-6
-19.5	-1.5	2.6365387053737298e-6
-19.5	-1.	2.6395809084043836e-6
-19.5	-0.5	2.6414072552605274e-6
-19.5	0.	2.642016208379264e-6
-19.5	0.5	2.6414072552605274e-6
-19.5	1.	2.6395809084043836e-6
-19.5	1.5	2.6365387053737298e-6
-19.5	2.	2.6322832089803977e-6
-19.5	2.5	2.6268180075886224e-6
-19.5	3.	2.620147715525817e-6
-19.5	3.5	2.612277973586589e-6
-19.5	4.	2.6032154496118555e-6
-19.5	4.5	2.5929678391208e-6
-19.5	5.	2.581543865969489e-6
-19.5	5.5	2.5689532830057297e-6
-19.5	6.	2.5552068726856334e-6
-19.5	6.5	2.5403164476132897e-6
-19.5	7.	2.524294850960758e-6
-19.5	7.5	2.5071559567213928e-6
-19.5	8.	2.48891466974536e-6
-19.5	8.5	2.469586925493423e-6
-19.5	9.	2.4491896895023727e-6
-19.5	9.5	2.427740956363167e-6
-19.5	10.	2.4052597483291843e-6
-19.5	10.5	2.3817661133410227e-6
-19.5	11.	2.3572811224513265e-6
-19.5	11.5	2.3318268665619933e-6
-19.5	12.	2.3054264522734542e-6
-19.5	12.5	2.2781039976079814e-6
-19.5	13.	2.2498846249969484e-6
-19.5	13.5	2.2207944556654256e-6
-19.5	14.	2.1908606011158713e-6
-19.5	14.5	2.16011115414778e-6
-19.5	15.	2.1285751784579604e-6
-19.5	15.5	2.0962826967898257e-6
-19.5	16.	2.0632646774165173e-6
-19.5	16.5	2.0295530186576534e-6
-19.5	17.	1.9951805310345888e-6
-19.5	17.5	1.9601809165890145e-6
-19.5	18.	1.924588744857964e-6
-19.5	18.5	1.8884394250498049e-6
-19.5	19.	1.8517691741244831e-6
-19.5	19.5	1.8146149807485934e-6
-19.5	20.	1.7770145654435273e-6
-19.5	20.5	1.739006337617224e-6
-19.5	21.	1.7006293493273324e-6
-19.5	21.5	1.6619232538322064e-6
-19.5	22.	1.622928253462182e-6
-19.5	22.5	1.5836850595090605e-6
-19.5	23.	1.5442348490063124e-6
-19.5	23.5	1.5046192246256895e-6
-19.5	24.	1.4648801761899798e-6
-19.5	24.5	1.4250600426747156e-6
-19.5	25.	1.3852014730425279e-6
-19.5	25.5	1.3453473838748742e-6
-19.5	26.	1.3055409115783165e-6
-19.5	26.5	1.2658253569617202e-6
-19.5	27.	1.2262441201959147e-6
-19.5	27.5	1.1868406245496198e-6
-19.5	28.	1.1476582278010973e-6
-19.5	28.5	1.10874012080555e-6
-19.5	29.	1.0701292133046355e-6
-19.5	29.5	1.0318680076528715e-6
-19.5	30.	9.939984616703304e-7
-19.5	30.5	9.565618422859712e-7
-19.5	31.	9.19598571995002e-7
-19.5	31.5	8.831480704098053e-7
-19.5	32.	8.472485933375892e-7
-19.5	32.5	8.11937071875707e-7
-19.5	33.	7.772489539878321e-7
-19.5	33.5	7.432180509239742e-7
-19.5	34.	7.098763906887662e-7
-19.5	34.5	6.772540805595446e-7
-19.5	35.	6.453791804216582e-7
-19.5	35.5	6.142775884351985e-7
-19.5	36.	5.839729402849747e-7
-19.5	36.5	5.544865230027124e-7
-19.5	37.	5.258372040938059e-7
-19.5	37.5	4.980413764556058e-7
-19.5	38.	4.7111291934405604e-7
-19.5	38.5	4.4506317543281226e-7
-19.5	39.	4.1990094381534484e-7
-19.5	39.5	3.956324886266993e-7
-19.5	40.	3.7226156280741465e-7
-19.5	40.5	3.4978944639736535e-7
-19.5	41.	3.282149986311118e-7
-19.5	41.5	3.0753472300785076e-7
-19.5	42.	2.8774284442714426e-7
-19.5	42.5	2.6883139754791887e-7
-19.5	43.	2.5079032441413537e-7
-19.5	43.5	2.336075830685966e-7
-19.5	44.	2.1726926141593058e-7
-19.5	44.5	2.0175969987260863e-7
-19.5	45.	1.87061618903044e-7
-19.5	45.5	1.731562512621322e-7
-19.5	46.	1.6002347771584092e-7
-19.5	46.5	1.4764196516541198e-7
-19.5	47.	1.359893061293351e-7
-19.5	47.5	1.2504215857258205e-7
-19.5	48.	1.1477638511407047e-7
-19.5	48.5	1.0516719069036558e-7
-19.5	49.	9.618925780568078e-8
-19.5	49.5	8.781687855472472e-8
-19.5	50.	8.00240826653123e-8
-19.5	50.5	7.278476087134984e-8
-19.5	51.	6.607278299324043e-8
-19.5	51.5	5.986211017136502e-8
-19.5	52.	5.4126900768495715e-8
-19.5	52.5	4.884160952820022e-8
-19.5	53.	4.398107964790609e-8
-19.5	53.5	3.9520627496739246e-8
-19.5	54.	3.5436119778931805e-8
-19.5	54.5	3.170404301295506e-8
-19.5	55.	2.8301565264015443e-8
-19.5	55.5	2.5206590132625335e-8
-19.5	56.	2.2397803064124503e-8
-19.5	56.5	1.9854710102816636e-8
-19.5	57.	1.7557669269367106e-8
-19.5	57.5	1.5487914790903778e-8
-19.5	58.	1.3627574459537004e-8
-19.5	58.5	1.1959680436487557e-8
-19.5	59.	1.0468173855460605e-8
-19.5	59.5	9.137903610165725e-9
-19.5	60.	7.954619736853936e-9
-19.5	60.5	6.904961823383063e-9
-19.5	61.	5.976442891652088e-9
-19.5	61.5	5.157429143116039e-9
-19.5	62.	4.437116429746298e-9
-19.5	62.5	3.805502919721593e-9
-19.5	63.	3.2533597268411232e-9
-19.5	63.5	2.7721989788057415e-9
-19.5	64.	2.354240145031783e-9
-19.5	64.5	1.9923749797823684e-9
-19.5	65.	1.680131479929561e-9
-19.5	65.5	1.4116372340067766e-9
-19.5	66.	1.1815825141653656e-9
-19.5	66.5	9.85183435661434e-10
-19.5	67.	8.181454800181285e-10
-19.5	67.5	6.766276484813198e-10
-19.5	68.	5.572075343567015e-10
-19.5	68.5	4.5684720348307947e-10
-19.5	69.	3.728608615389529e-10
-19.5	69.5	3.028833706896883e-10
-19.5	70.	2.448405563775429e-10
-19.	-70.	2.9235580132978513e-10
-19.	-69.5	3.613691920523422e-10
-19.	-69.	4.4451234267763434e-10
-19.	-68.5	5.442298575366287e-10
-19.	-68.	6.63307495551443e-10
-19.	-67.5	8.049067348170954e-10
-19.	-67.	9.726013780228293e-10
-19.	-66.5	1.1704151213809978e-9
-19.	-66.	1.4028611440027125e-9
-19.	-65.5	1.6749825943855667e-9
-19.	-65.	1.992394090397135e-9
-19.	-64.5	2.3613238915236704e-9
-19.	-64.	2.7886564294439777e-9
-19.	-63.5	3.281974846358727e-9
-19.	-63.	3.8496031587303154e-9
-19.	-62.5	4.500647632577405e-9
-19.	-62.	5.245036927662619e-9
-19.	-61.5	6.09356061540383e-9
-19.	-61.	7.0579051335363924e-9
-19.	-60.5	8.150687792130539e-9
-19.	-60.	9.385486793986656e-9
-19.	-59.5	1.0776867877791028e-8
-19.	-59.	1.2340406584880932e-8
-19.	-58.5	1.4092705688527819e-8
-19.	-58.	1.6051407254080708e-8
-19.	-57.5	1.8235198810834532e-8
-19.	-57.	2.0663813135131112e-8
-19.	-56.5	2.3358021169056798e-8
-19.	-56.	2.6339617630187483e-8
-19.	-55.5	2.9631398905098727e-8
-19.	-55.	3.3257132862684733e-8
-19.	-54.5	3.724152027251886e-8
-19.	-54.	4.161014756828213e-8
-19.	-53.5	4.6389430756355785e-8
-19.	-53.	5.160655033463296e-8
-19.	-52.5	5.728937715600899e-8
-19.	-52.	6.346638924436144e-8
-19.	-51.5	7.016657964759587e-8
-19.	-51.	7.741935549192746e-8
-19.	-50.5	8.525442848338357e-8
-19.	-50.	9.370169718591815e-8
-19.	-49.5	1.0279112148986742e-7
-19.	-49.	1.1255258976908459e-7
-19.	-48.5	1.230157793093034e-7
-19.	-48.	1.3421001067341826e-7
-19.	-47.5	1.461640967507692e-7
-19.	-47.	1.589061873165143e-7
-19.	-46.5	1.724636100031134e-7
-19.	-46.	1.868627086581657e-7
-19.	-45.5	2.0212868013072265e-7
-19.	-45.	2.182854105910572e-7
-19.	-44.5	2.3535531254608526e-7
-19.	-44.	2.5335916376352415e-7
-19.	-43.5	2.7231594936174354e-7
-19.	-43.	2.922427083584082e-7
-19.	-42.5	3.131543859986127e-7
-19.	-42.	3.3506369339176347e-7
-19.	-41.5	3.579809744720457e-7
-19.	-41.	3.819140856223174e-7
-19.	-40.5	4.068682826287789e-7
-19.	-40.	4.328461229252132e-7
-19.	-39.5	4.598473803843401e-7
-19.	-39.	4.87868975181106e-7
-19.	-38.5	5.169049196511102e-7
-19.	-38.	5.469462811585297e-7
-19.	-37.5	5.779811628672063e-7
-19.	-37.	6.0999470316449e-7
-19.	-36.5	6.429690943184883e-7
-19.	-36.	6.768836207540957e-7
-19.	-35.5	7.117147171107079e-7
-19.	-35.	7.474360459944438e-7
-19.	-34.5	7.840185950605258e-7
-19.	-34.	8.214307927588583e-7
-19.	-33.5	8.596386417508296e-7
-19.	-33.	8.986058686628271e-7
-19.	-32.5	9.38294088488847e-7
-19.	-32.	9.786629816003474e-7
-19.	-31.5	1.0196704809780596e-6
-19.	-31.	1.0612729669627282e-6
-19.	-30.5	1.1034254665469668e-6
-19.	-30.	1.1460818540182245e-6
-19.	-29.5	1.1891950496343533e-6
-19.	-29.	1.232717212989585e-6
-19.	-28.5	1.276599927829825e-6
-19.	-28.	1.3207943753180968e-6
-19.	-27.5	1.3652514931434395e-6
-19.	-27.	1.409922118410485e-6
-19.	-26.5	1.454757112930317e-6
-19.	-26.	1.4997074703306732e-6
-19.	-25.5	1.5447244052729425e-6
-19.	-25.	1.5897594259477203e-6
-19.	-24.5	1.6347643918500875e-6
-19.	-24.	1.6796915595330812e-6
-19.	-23.5	1.7244936195268615e-6
-19.	-23.	1.7691237278278937e-6
-19.	-22.5	1.813535535266311e-6
-19.	-22.	1.8576832176446535e-6
-19.	-21.5	1.9015215088438538e-6
-19.	-21.	1.94500573819182e-6
-19.	-20.5	1.9880918734582306e-6
-19.	-20.	2.0307365622671908e-6
-19.	-19.5	2.0728971875961843e-6
-19.	-19.	2.1145319119470896e-6
-19.	-18.5	2.1555997264553825e-6
-19.	-18.	2.1960604956113655e-6
-19.	-17.5	2.235874997528735e-6
-19.	-17.	2.275004958992083e-6
-19.	-16.5	2.313413085107903e-6
-19.	-16.	2.3510630838734005e-6
-19.	-15.5	2.387919686296123e-6
-19.	-15.	2.4239486628297923e-6
-19.	-14.5	2.459116836868454e-6
-19.	-14.	2.493392095919464e-6
-19.	-13.5	2.526743400917665e-6
-19.	-13.	2.55914079399552e-6
-19.	-12.5	2.5905554047504193e-6
-19.	-12.	2.620959456283334e-6
-19.	-11.5	2.6503262676911822e-6
-19.	-11.	2.6786302587977893e-6
-19.	-10.5	2.705846951513149e-6
-19.	-10.	2.7319529713279623e-6
-19.	-9.5	2.756926047894654e-6
-19.	-9.	2.7807450149482177e-6
-19.	-8.5	2.803389809656033e-6
-19.	-8.	2.824841471482822e-6
-19.	-7.5	2.8450821406718133e-6
-19.	-7.	2.864095056310723e-6
-19.	-6.5	2.8818645543238044e-6
-19.	-6.	2.8983760651108376e-6
-19.	-5.5	2.913616111152349e-6
-19.	-5.	2.927572304541293e-6
-19.	-4.5	2.9402333445124025e-6
-19.	-4.	2.9515890150196244e-6
-19.	-3.5	2.9616301824075492e-6
-19.	-3.	2.970348793218123e-6
-19.	-2.5	2.977737872169405e-6
-19.	-2.	2.9837915203388613e-6
-19.	-1.5	2.9885049135790154e-6
-19.	-1.	2.9918743011891644e-6
-19.	-0.5	2.9938970048623257e-6
-19.	0.	2.994571417922423e-6
-19.	0.5	2.9938970048623257e-6
-19.	1.	2.9918743011891644e-6
-19.	1.5	2.9885049135790154e-6
-19.	2.	2.9837915203388613e-6
-19.	2.5	2.977737872169405e-6
-19.	3.	2.970348793218123e-6
-19.	3.5	2.9616301824075492e-6
-19.	4.	2.9515890150196244e-6
-19.	4.5	2.9402333445124025e-6
-19.	5.	2.927572304541293e-6
-19.	5.5	2.913616111152349e-6
-19.	6.	2.8983760651108376e-6
-19.	6.5	2.8818645543238044e-6
-19.	7.	2.864095056310723e-6
-19.	7.5	2.8450821406718133e-6
-19.	8.	2.824841471482822e-6
-19.	8.5	2.803389809656033e-6
-19.	9.	2.7807450149482177e-6
-19.	9.5	2.756926047894654e-6
-19.	10.	2.7319529713279623e-6
-19.	10.5	2.705846951513149e-6
-19.	11.	2.6786302587977893e-6
-19.	11.5	2.6503262676911822e-6
-19.	12.	2.620959456283334e-6
-19.	12.5	2.5905554047504193e-6
-19.	13.	2.55914079399552e-6
-19.	13.5	2.526743400917665e-6
-19.	14.	2.493392095919464e-6
-19.	14.5	2.459116836868454e-6
-19.	15.	2.4239486628297923e-6
-19.	15.5	2.387919686296123e-6
-19.	16.	2.3510630838734005e-6
-19.	16.5	2.313413085107903e-6
-19.	17.	2.275004958992083e-6
-19.	17.5	2.235874997528735e-6
-19.	18.	2.1960604956113655e-6
-19.	18.5	2.1555997264553825e-6
-19.	19.	2.1145319119470896e-6
-19.	19.5	2.0728971875961843e-6
-19.	20.	2.0307365622671908e-6
-19.	20.5	1.9880918734582306e-6
-19.	21.	1.94500573819182e-6
-19.	21.5	1.9015215088438538e-6
-19.	22.	1.8576832176446535e-6
-19.	22.5	1.813535535266311e-6
-19.	23.	1.7691237278278937e-6
-19.	23.5	1.7244936195268615e-6
-19.	24.	1.6796915595330812e-6
-19.	24.5	1.6347643918500875e-6
-19.	25.	1.5897594259477203e-6
-19.	25.5	1.5447244052729425e-6
-19.	26.	1.4997074703306732e-6
-19.	26.5	1.454757112930317e-6
-19.	27.	1.409922118410485e-6
-19.	27.5	1.3652514931434395e-6
-19.	28.	1.3207943753180968e-6
-19.	28.5	1.276599927829825e-6
-19.	29.	1.232717212989585e-6
-19.	29.5	1.1891950496343533e-6
-19.	30.	1.1460818540182245e-6
-19.	30.5	1.1034254665469668e-6
-19.	31.	1.0612729669627282e-6
-19.	31.5	1.0196704809780596e-6
-19.	32.	9.786629816003474e-7
-19.	32.5	9.38294088488847e-7
-19.	33.	8.986058686628271e-7
-19.	33.5	8.596386417508296e-7
-19.	34.	8.214307927588583e-7
-19.	34.5	7.840185950605258e-7
-19.	35.	7.474360459944438e-7
-19.	35.5	7.117147171107079e-7
-19.	36.	6.768836207540957e-7
-19.	36.5	6.429690943184883e-7
-19.	37.	6.0999470316449e-7
-19.	37.5	5.779811628672063e-7
-19.	38.	5.469462811585297e-7
-19.	38.5	5.169049196511102e-7
-19.	39.	4.87868975181106e-7
-19.	39.5	4.598473803843401e-7
-19.	40.	4.328461229252132e-7
-19.	40.5	4.068682826287789e-7
-19.	41.	3.819140856223174e-7
-19.	41.5	3.579809744720457e-7
-19.	42.	3.3506369339176347e-7
-19.	42.5	3.131543859986127e-7
-19.	43.	2.922427083584082e-7
-19.	43.5	2.7231594936174354e-7
-19.	44.	2.5335916376352415e-7
-19.	44.5	2.3535531254608526e-7
-19.	45.	2.182854105910572e-7
-19.	45.5	2.0212868013072265e-7
-19.	46.	1.868627086581657e-7
-19.	46.5	1.724636100031134e-7
-19.	47.	1.589061873165143e-7
-19.	47.5	1.461640967507692e-7
-19.	48.	1.3421001067341826e-7
-19.	48.5	1.230157793093034e-7
-19.	49.	1.1255258976908459e-7
-19.	49.5	1.0279112148986742e-7
-19.	50.	9.370169718591815e-8
-19.	50.5	8.525442848338357e-8
-19.	51.	7.741935549192746e-8
-19.	51.5	7.016657964759587e-8
-19.	52.	6.346638924436144e-8
-19.	52.5	5.728937715600899e-8
-19.	53.	5.160655033463296e-8
-19.	53.5	4.6389430756355785e-8
-19.	54.	4.161014756828213e-8
-19.	54.5	3.724152027251886e-8
-19.	55.	3.3257132862684733e-8
-19.	55.5	2.9631398905098727e-8
-19.	56.	2.6339617630187483e-8
-19.	56.5	2.3358021169056798e-8
-19.	57.	2.0663813135131112e-8
-19.	57.5	1.8235198810834532e-8
-19.	58.	1.6051407254080708e-8
-19.	58.5	1.4092705688527819e-8
-19.	59.	1.2340406584880932e-8
-19.	59.5	1.0776867877791028e-8
-19.	60.	9.385486793986656e-9
-19.	60.5	8.150687792130539e-9
-19.	61.	7.0579051335363924e-9
-19.	61.5	6.09356061540383e-9
-19.	62.	5.245036927662619e-9
-19.	62.5	4.500647632577405e-9
-19.	63.	3.8496031587303154e-9
-19.	63.5	3.281974846358727e-9
-19.	64.	2.7886564294439777e-9
-19.	64.5	2.3613238915236704e-9
-19.	65.	1.992394090397135e-9
-19.	65.5	1.6749825943855667e-9
-19.	66.	1.4028611440027125e-9
-19.	66.5	1.1704151213809978e-9
-19.	67.	9.726013780228293e-10
-19.	67.5	8.049067348170954e-10
-19.	68.	6.63307495551443e-10
-19.	68.5	5.442298575366287e-10
-19.	69.	4.4451234267763434e-10
-19.	69.5	3.613691920523422e-10
-19.	70.	2.9235580132978513e-10
-18.5	-70.	3.483547728603465e-10
-18.5	-69.5	4.302477203884373e-10
-18.5	-69.	5.288372882054384e-10
-18.5	-68.5	6.469993956311985e-10
-18.5	-68.	7.880092573555349e-10
-18.5	-67.5	9.55581546992843e-10
-18.5	-67.	1.1539128820613116e-9
-18.5	-66.5	1.3877253980398004e-9
-18.5	-66.	1.6623126009968238e-9
-18.5	-65.5	1.9835862112070385e-9
-18.5	-65.	2.358124117716237e-9
-18.5	-64.5	2.7932190426526403e-9
-18.5	-64.	3.2969275445605e-9
-18.5	-63.5	3.878118947466718e-9
-18.5	-63.	4.546523745754041e-9
-18.5	-62.5	5.312780998562433e-9
-18.5	-62.	6.1884841943265165e-9
-18.5	-61.5	7.18622511649187e-9
-18.5	-61.	8.319634648453054e-9
-18.5	-60.5	9.603421151569145e-9
-18.5	-60.	1.105340414812599e-8
-18.5	-59.5	1.2686543938204096e-8
-18.5	-59.	1.452096601809136e-8
-18.5	-58.5	1.6575979758839254e-8
-18.5	-58.	1.8872090727400506e-8
-18.5	-57.5	2.1431006048242216e-8
-18.5	-57.	2.42756322259357e-8
-18.5	-56.5	2.7430064879087118e-8
-18.5	-56.	3.091956987310468e-8
-18.5	-55.5	3.477055538363818e-8
-18.5	-55.	3.9010534473927634e-8
-18.5	-54.5	4.366807782753138e-8
-18.5	-54.	4.87727563426665e-8
-18.5	-53.5	5.4355073365302096e-8
-18.5	-53.	6.044638641475369e-8
-18.5	-52.5	6.707881833731375e-8
-18.5	-52.	7.428515790985536e-8
-18.5	-51.5	8.20987500057346e-8
-18.5	-51.	9.055337552903179e-8
-18.5	-50.5	9.968312141951577e-8
-18.5	-50.	1.0952224112895723e-7
-18.5	-49.5	1.2010500606882174e-7
-18.5	-49.	1.3146554862917795e-7
-18.5	-48.5	1.4363769746810417e-7
-18.5	-48.	1.5665480586920962e-7
-18.5	-47.5	1.7054957406134405e-7
-18.5	-47.	1.8535386648840676e-7
-18.5	-46.5	2.010985251076407e-7
-18.5	-46.	2.1781317988117542e-7
-18.5	-45.5	2.355260577071188e-7
-18.5	-45.	2.5426379111248464e-7
-18.5	-44.5	2.7405122809987445e-7
-18.5	-44.	2.949112446023953e-7
-18.5	-43.5	3.1686456105590266e-7
-18.5	-43.	3.3992956464347627e-7
-18.5	-42.5	3.6412213880308044e-7
-18.5	-42.	3.8945550183718384e-7
-18.5	-41.5	4.159400546953912e-7
-18.5	-41.	4.4358324423410325e-7
-18.5	-40.5	4.7238943577583117e-7
-18.5	-40.	5.023598043419831e-7
-18.5	-39.5	5.334922414164349e-7
-18.5	-39.	5.657812802594533e-7
-18.5	-38.5	5.992180409167973e-7
-18.5	-38.	6.337901961720552e-7
-18.5	-37.5	6.694819595427889e-7
-18.5	-37.	7.062740962427635e-7
-18.5	-36.5	7.44143957820911e-7
-18.5	-36.	7.8306554094035e-7
-18.5	-35.5	8.230095704760112e-7
-18.5	-35.	8.639436067861394e-7
-18.5	-34.5	9.058321766512608e-7
-18.5	-34.	9.486369269758726e-7
-18.5	-33.5	9.923167999168033e-7
-18.5	-33.	1.0368282276442566e-6
-18.5	-32.5	1.082125344466435e-6
-18.5	-32.	1.1281602135693858e-6
-18.5	-31.5	1.1748830651574012e-6
-18.5	-31.	1.2222425423471646e-6
-18.5	-30.5	1.2701859507964882e-6
-18.5	-30.	1.3186595077645658e-6
-18.5	-29.5	1.3676085861370479e-6
-18.5	-29.	1.4169779489375738e-6
-18.5	-28.5	1.4667119700180074e-6
-18.5	-28.	1.5167548369967815e-6
-18.5	-27.5	1.5670507331132366e-6
-18.5	-27.	1.6175439954859002e-6
-18.5	-26.5	1.6681792482852818e-6
-18.5	-26.	1.7189015105151823e-6
-18.5	-25.5	1.769656279373407e-6
-18.5	-25.	1.8203895914420532e-6
-18.5	-24.5	1.8710480651276988e-6
-18.5	-24.	1.921578928712406e-6
-18.5	-23.5	1.971930038970151e-6
-18.5	-23.	2.022049895456764e-6
-18.5	-22.5	2.0718876552430042e-6
-18.5	-22.	2.1213931520387897e-6
-18.5	-21.5	2.1705169224315734e-6
-18.5	-21.	2.219210241899585e-6
-18.5	-20.5	2.2674251615044837e-6
-18.5	-20.	2.3151145663665465e-6
-18.5	-19.5	2.362232221983704e-6
-18.5	-19.	2.408732829428757e-6
-18.5	-18.5	2.454572076469174e-6
-18.5	-18.	2.4997066838009304e-6
-18.5	-17.5	2.544094444768822e-6
-18.5	-17.	2.5876942579178695e-6
-18.5	-16.5	2.6304661525893766e-6
-18.5	-16.	2.6723713083927473e-6
-18.5	-15.5	2.713372069690279e-6
-18.5	-15.	2.753431956255333e-6
-18.5	-14.5	2.7925156710931386e-6
-18.5	-14.	2.830589106156331e-6
-18.5	-13.5	2.86761934643465e-6
-18.5	-13.	2.9035746724884907e-6
-18.5	-12.5	2.9384245628236875e-6
-18.5	-12.	2.972139693607853e-6
-18.5	-11.5	3.004691937592564e-6
-18.5	-11.	3.036054364388223e-6
-18.5	-10.5	3.0662012371058907e-6
-18.5	-10.	3.095108009716796e-6
-18.5	-9.5	3.1227513235247434e-6
-18.5	-9.	3.1491090031256385e-6
-18.5	-8.5	3.174160051951505e-6
-18.5	-8.	3.197884647492477e-6
-18.5	-7.5	3.2202641362857134e-6
-18.5	-7.	3.241281028755065e-6
-18.5	-6.5	3.260918994019959e-6
-18.5	-6.	3.2791628545142896e-6
-18.5	-5.5	3.295998581052477e-6
-18.5	-5.	3.311413287664121e-6
-18.5	-4.5	3.3253952267994117e-6
-18.5	-4.	3.337933784745453e-6
-18.5	-3.5	3.349019477336329e-6
-18.5	-3.	3.358643946000196e-6
-18.5	-2.5	3.36679995418193e-6
-18.5	-2.	3.373481384175015e-6
-18.5	-1.5	3.3786832343919403e-6
-18.5	-1.	3.3824016170975543e-6
-18.5	-0.5	3.3846337566254523e-6
-18.5	0.	3.3853779880929195e-6
-18.5	0.5	3.3846337566254523e-6
-18.5	1.	3.3824016170975543e-6
-18.5	1.5	3.3786832343919403e-6
-18.5	2.	3.373481384175015e-6
-18.5	2.5	3.36679995418193e-6
-18.5	3.	3.358643946000196e-6
-18.5	3.5	3.349019477336329e-6
-18.5	4.	3.337933784745453e-6
-18.5	4.5	3.3253952267994117e-6
-18.5	5.	3.311413287664121e-6
-18.5	5.5	3.295998581052477e-6
-18.5	6.	3.2791628545142896e-6
-18.5	6.5	3.260918994019959e-6
-18.5	7.	3.241281028755065e-6
-18.5	7.5	3.2202641362857134e-6
-18.5	8.	3.197884647492477e-6
-18.5	8.5	3.174160051951505e-6
-18.5	9.	3.1491090031256385e-6
-18.5	9.5	3.1227513235247434e-6
-18.5	10.	3.095108009716796e-6
-18.5	10.5	3.0662012371058907e-6
-18.5	11.	3.036054364388223e-6
-18.5	11.5	3.004691937592564e-6
-18.5	12.	2.972139693607853e-6
-18.5	12.5	2.9384245628236875e-6
-18.5	13.	2.9035746724884907e-6
-18.5	13.5	2.86761934643465e-6
-18.5	14.	2.830589106156331e-6
-18.5	14.5	2.7925156710931386e-6
-18.5	15.	2.753431956255333e-6
-18.5	15.5	2.713372069690279e-6
-18.5	16.	2.6723713083927473e-6
-18.5	16.5	2.6304661525893766e-6
-18.5	17.	2.5876942579178695e-6
-18.5	17.5	2.544094444768822e-6
-18.5	18.	2.4997066838009304e-6
-18.5	18.5	2.454572076469174e-6
-18.5	19.	2.408732829428757e-6
-18.5	19.5	2.362232221983704e-6
-18.5	20.	2.3151145663665465e-6
-18.5	20.5	2.2674251615044837e-6
-18.5	21.	2.219210241899585e-6
-18.5	21.5	2.1705169224315734e-6
-18.5	22.	2.1213931520387897e-6
-18.5	22.5	2.0718876552430042e-6
-18.5	23.	2.022049895456764e-6
-18.5	23.5	1.971930038970151e-6
-18.5	24.	1.921578928712406e-6
-18.5	24.5	1.8710480651276988e-6
-18.5	25.	1.8203895914420532e-6
-18.5	25.5	1.769656279373407e-6
-18.5	26.	1.7189015105151823e-6
-18.5	26.5	1.6681792482852818e-6
-18.5	27.	1.6175439954859002e-6
-18.5	27.5	1.5670507331132366e-6
-18.5	28.	1.5167548369967815e-6
-18.5	28.5	1.4667119700180074e-6
-18.5	29.	1.4169779489375738e-6
-18.5	29.5	1.3676085861370479e-6
-18.5	30.	1.3186595077645658e-6
-18.5	30.5	1.2701859507964882e-6
-18.5	31.	1.2222425423471646e-6
-18.5	31.5	1.1748830651574012e-6
-18.5	32.	1.1281602135693858e-6
-18.5	32.5	1.082125344466435e-6
-18.5	33.	1.0368282276442566e-6
-18.5	33.5	9.923167999168033e-7
-18.5	34.	9.486369269758726e-7
-18.5	34.5	9.058321766512608e-7
-18.5	35.	8.639436067861394e-7
-18.5	35.5	8.230095704760112e-7
-18.5	36.	7.8306554094035e-7
-18.5	36.5	7.44143957820911e-7
-18.5	37.	7.062740962427635e-7
-18.5	37.5	6.694819595427889e-7
-18.5	38.	6.337901961720552e-7
-18.5	38.5	5.992180409167973e-7
-18.5	39.	5.657812802594533e-7
-18.5	39.5	5.334922414164349e-7
-18.5	40.	5.023598043419831e-7
-18.5	40.5	4.7238943577583117e-7
-18.5	41.	4.4358324423410325e-7
-18.5	41.5	4.159400546953912e-7
-18.5	42.	3.8945550183718384e-7
-18.5	42.5	3.6412213880308044e-7
-18.5	43.	3.3992956464347627e-7
-18.5	43.5	3.1686456105590266e-7
-18.5	44.	2.949112446023953e-7
-18.5	44.5	2.7405122809987445e-7
-18.5	45.	2.5426379111248464e-7
-18.5	45.5	2.355260577071188e-7
-18.5	46.	2.1781317988117542e-7
-18.5	46.5	2.010985251076407e-7
-18.5	47.	1.8535386648840676e-7
-18.5	47.5	1.7054957406134405e-7
-18.5	48.	1.5665480586920962e-7
-18.5	48.5	1.4363769746810417e-7
-18.5	49.	1.3146554862917795e-7
-18.5	49.5	1.2010500606882174e-7
-18.5	50.	1.0952224112895723e-7
-18.5	50.5	9.968312141951577e-8
-18.5	51.	9.055337552903179e-8
-18.5	51.5	8.20987500057346e-8
-18.5	52.	7.428515790985536e-8
-18.5	52.5	6.707881833731375e-8
-18.5	53.	6.044638641475369e-8
-18.5	53.5	5.4355073365302096e-8
-18.5	54.	4.87727563426665e-8
-18.5	54.5	4.366807782753138e-8
-18.5	55.	3.9010534473927634e-8
-18.5	55.5	3.477055538363818e-8
-18.5	56.	3.091956987310468e-8
-18.5	56.5	2.7430064879087118e-8
-18.5	57.	2.42756322259357e-8
-18.5	57.5	2.1431006048242216e-8
-18.5	58.	1.8872090727400506e-8
-18.5	58.5	1.6575979758839254e-8
-18.5	59.	1.452096601809136e-8
-18.5	59.5	1.2686543938204096e-8
-18.5	60.	1.105340414812599e-8
-18.5	60.5	9.603421151569145e-9
-18.5	61.	8.319634648453054e-9
-18.5	61.5	7.18622511649187e-9
-18.5	62.	6.1884841943265165e-9
-18.5	62.5	5.312780998562433e-9
-18.5	63.	4.546523745754041e-9
-18.5	63.5	3.878118947466718e-9
-18.5	64.	3.2969275445605e-9
-18.5	64.5	2.7932190426526403e-9
-18.5	65.	2.358124117716237e-9
-18.5	65.5	1.9835862112070385e-9
-18.5	66.	1.6623126009968238e-9
-18.5	66.5	1.3877253980398004e-9
-18.5	67.	1.1539128820613116e-9
-18.5	67.5	9.55581546992843e-10
-18.5	68.	7.880092573555349e-10
-18.5	68.5	6.469993956311985e-10
-18.5	69.	5.288372882054384e-10
-18.5	69.5	4.302477203884373e-10
-18.5	70.	3.483547728603465e-10
-18.	-70.	4.142084087358716e-10
-18.	-69.5	5.111906040886829e-10
-18.	-69.	6.278650287586962e-10
-18.	-68.5	7.676088389903523e-10
-18.	-68.	9.342656310168801e-10
-18.	-67.5	1.132192410000168e-9
-18.	-67.	1.366308044875754e-9
-18.	-66.5	1.6421444809818055e-9
-18.	-66.	1.965899366788443e-9
-18.	-65.5	2.34449022851651e-9
-18.	-65.	2.7856097783690473e-9
-18.	-64.5	3.2977819619157443e-9
-18.	-64.	3.89041830759277e-9
-18.	-63.5	4.5738740918963114e-9
-18.	-63.	5.359503791683925e-9
-18.	-62.5	6.259715253136968e-9
-18.	-62.	7.288022061712625e-9
-18.	-61.5	8.459092908662654e-9
-18.	-61.	9.788798699073213e-9
-18.	-60.5	1.1294254802209181e-8
-18.	-60.	1.2993859167132543e-8
-18.	-59.5	1.490732500005623e-8
-18.	-59.	1.7055707370269554e-8
-18.	-58.5	1.9461423017654937e-8
-18.	-58.	2.214826264566732e-8
-18.	-57.5	2.5141395002644477e-8
-18.	-57.	2.8467362081656023e-8
-18.	-56.5	3.215406480489522e-8
-18.	-56.	3.623073860287946e-8
-18.	-55.5	4.072791835138054e-8
-18.	-55.	4.567739218987173e-8
-18.	-54.5	5.111214381409441e-8
-18.	-54.	5.706628291175187e-8
-18.	-53.5	6.357496349388885e-8
-18.	-53.	7.067428996469324e-8
-18.	-52.5	7.840121086866546e-8
-18.	-52.	8.679340035568435e-8
-18.	-51.5	9.588912751074007e-8
-18.	-51.	1.0572711380524997e-7
-18.	-50.5	1.1634637904011655e-7
-18.	-50.	1.2778607626621276e-7
-18.	-49.5	1.40085316284939e-7
-18.	-49.	1.5328298244903837e-7
-18.	-48.5	1.6741753660111907e-7
-18.	-48.	1.8252681710347416e-7
-18.	-47.5	1.9864783002695183e-7
-18.	-47.	2.1581653467797786e-7
-18.	-46.5	2.3406762475054572e-7
-18.	-46.	2.5343430649323757e-7
-18.	-45.5	2.739480753793104e-7
-18.	-45.	2.956384928597091e-7
-18.	-44.5	3.1853296486375426e-7
-18.	-44.	3.4265652378921084e-7
-18.	-43.5	3.6803161579159684e-7
-18.	-43.	3.946778952407949e-7
-18.	-42.5	4.226120282601588e-7
-18.	-42.	4.518475075569529e-7
-18.	-41.5	4.82394478702232e-7
-18.	-41.	5.142595852733215e-7
-18.	-40.5	5.474458257592858e-7
-18.	-40.	5.819524332219821e-7
-18.	-39.5	6.177747741497277e-7
-18.	-39.	6.549042701093459e-7
-18.	-38.5	6.933283436205549e-7
-18.	-38.	7.33030389792578e-7
-18.	-37.5	7.739897750831715e-7
-18.	-37.	8.161818643200212e-7
-18.	-36.5	8.595780768595808e-7
-18.	-36.	9.041459724452225e-7
-18.	-35.5	9.498493669618985e-7
-18.	-35.	9.96648477866282e-7
-18.	-34.5	1.0445000985989233e-6
-18.	-34.	1.0933578007599908e-6
-18.	-33.5	1.143172162257073e-6
-18.	-33.	1.1938910190205213e-6
-18.	-32.5	1.2454597372417385e-6
-18.	-32.	1.2978215024407347e-6
-18.	-31.5	1.3509176210354845e-6
-18.	-31.	1.4046878294977736e-6
-18.	-30.5	1.4590706056755326e-6
-18.	-30.	1.5140034764828492e-6
-18.	-29.5	1.569423315952809e-6
-18.	-29.	1.6252666276632531e-6
-18.	-28.5	1.68146980582648e-6
-18.	-28.	1.7379693699177393e-6
-18.	-27.5	1.7947021686257733e-6
-18.	-27.	1.8516055501401878e-6
-18.	-26.5	1.9086174973138863e-6
-18.	-26.	1.965676727985972e-6
-18.	-25.5	2.0227227626132988e-6
-18.	-25.	2.0796959631916637e-6
-18.	-24.5	2.1365375490743707e-6
-18.	-24.	2.1931895965284723e-6
-18.	-23.5	2.2495950295309204e-6
-18.	-23.	2.3056976092649027e-6
-18.	-22.5	2.3614419289734852e-6
-18.	-22.	2.416773419309359e-6
-18.	-21.5	2.4716383672485204e-6
-18.	-21.	2.5259839508540574e-6
-18.	-20.5	2.579758278502763e-6
-18.	-20.	2.632910454598024e-6
-18.	-19.5	2.6853906319577386e-6
-18.	-19.	2.7371500732348474e-6
-18.	-18.5	2.7881412057639266e-6
-18.	-18.	2.838317668577301e-6
-18.	-17.5	2.887634349933579e-6
-18.	-17.	2.93604741518688e-6
-18.	-16.5	2.9835143259778814e-6
-18.	-16.	3.0299938523865265e-6
-18.	-15.5	3.0754460798475016e-6
-18.	-15.	3.119832412418115e-6
-18.	-14.5	3.1631155735848355e-6
-18.	-14.	3.205259605369246e-6
-18.	-13.5	3.246229865876155e-6
-18.	-13.	3.285993027076195e-6
-18.	-12.5	3.32451706961842e-6
-18.	-12.	3.361771276858635e-6
-18.	-11.5	3.3977262311465944e-6
-18.	-11.	3.432353805588536e-6
-18.	-10.5	3.465627157066556e-6
-18.	-10.	3.4975207183564056e-6
-18.	-9.5	3.5280101898161043e-6
-18.	-9.	3.5570725307531473e-6
-18.	-8.5	3.5846859505742903e-6
-18.	-8.	3.6108298998170572e-6
-18.	-7.5	3.6354850611569168e-6
-18.	-7.	3.6586333404779877e-6
-18.	-6.5	3.6802578580896686e-6
-18.	-6.	3.7003429401657126e-6
-18.	-5.5	3.7188741105578055e-6
-18.	-5.	3.735838082570937e-6
-18.	-4.5	3.7512227519326043e-6
-18.	-4.	3.7650171894780823e-6
-18.	-3.5	3.7772116347278847e-6
-18.	-3.	3.7877974899599383e-6
-18.	-2.5	3.7967673148879e-6
-18.	-2.	3.804114821980274e-6
-18.	-1.5	3.809834872449827e-6
-18.	-1.	3.81392347293846e-6
-18.	-0.5	3.816377772917744e-6
-18.	0.	3.817196062820939e-6
-18.	0.5	3.816377772917744e-6
-18.	1.	3.81392347293846e-6
-18.	1.5	3.809834872449827e-6
-18.	2.	3.804114821980274e-6
-18.	2.5	3.7967673148879e-6
-18.	3.	3.7877974899599383e-6
-18.	3.5	3.7772116347278847e-6
-18.	4.	3.7650171894780823e-6
-18.	4.5	3.7512227519326043e-6
-18.	5.	3.735838082570937e-6
-18.	5.5	3.7188741105578055e-6
-18.	6.	3.7003429401657126e-6
-18.	6.5	3.6802578580896686e-6
-18.	7.	3.6586333404779877e-6
-18.	7.5	3.6354850611569168e-6
-18.	8.	3.6108298998170572e-6
-18.	8.5	3.5846859505742903e-6
-18.	9.	3.5570725307531473e-6
-18.	9.5	3.5280101898161043e-6
-18.	10.	3.4975207183564056e-6
-18.	10.5	3.465627157066556e-6
-18.	11.	3.432353805588536e-6
-18.	11.5	3.3977262311465944e-6
-18.	12.	3.361771276858635e-6
-18.	12.5	3.32451706961842e-6
-18.	13.	3.285993027076195e-6
-18.	13.5	3.246229865876155e-6
-18.	14.	3.205259605369246e-6
-18.	14.5	3.1631155735848355e-6
-18.	15.	3.119832412418115e-6
-18.	15.5	3.0754460798475016e-6
-18.	16.	3.0299938523865265e-6
-18.	16.5	2.9835143259778814e-6
-18.	17.	2.93604741518688e-6
-18.	17.5	2.887634349933579e-6
-18.	18.	2.838317668577301e-6
-18.	18.5	2.7881412057639266e-6
-18.	19.	2.7371500732348474e-6
-18.	19.5	2.6853906319577386e-6
-18.	20.	2.632910454598024e-6
-18.	20.5	2.579758278502763e-6
-18.	21.	2.5259839508540574e-6
-18.	21.5	2.4716383672485204e-6
-18.	22.	2.416773419309359e-6
-18.	22.5	2.3614419289734852e-6
-18.	23.	2.3056976092649027e-6
-18.	23.5	2.2495950295309204e-6
-18.	24.	2.1931895965284723e-6
-18.	24.5	2.1365375490743707e-6
-18.	25.	2.0796959631916637e-6
-18.	25.5	2.0227227626132988e-6
-18.	26.	1.965676727985972e-6
-18.	26.5	1.9086174973138863e-6
-18.	27.	1.8516055501401878e-6
-18.	27.5	1.7947021686257733e-6
-18.	28.	1.7379693699177393e-6
-18.	28.5	1.68146980582648e-6
-18.	29.	1.6252666276632531e-6
-18.	29.5	1.569423315952809e-6
-18.	30.	1.5140034764828492e-6
-18.	30.5	1.4590706056755326e-6
-18.	31.	1.4046878294977736e-6
-18.	31.5	1.3509176210354845e-6
-18.	32.	1.2978215024407347e-6
-18.	32.5	1.2454597372417385e-6
-18.	33.	1.1938910190205213e-6
-18.	33.5	1.143172162257073e-6
-18.	34.	1.0933578007599908e-6
-18.	34.5	1.0445000985989233e-6
-18.	35.	9.96648477866282e-7
-18.	35.5	9.498493669618985e-7
-18.	36.	9.041459724452225e-7
-18.	36.5	8.595780768595808e-7
-18.	37.	8.161818643200212e-7
-18.	37.5	7.739897750831715e-7
-18.	38.	7.33030389792578e-7
-18.	38.5	6.933283436205549e-7
-18.	39.	6.549042701093459e-7
-18.	39.5	6.177747741497277e-7
-18.	40.	5.819524332219821e-7
-18.	40.5	5.474458257592858e-7
-18.	41.	5.142595852733215e-7
-18.	41.5	4.82394478702232e-7
-18.	42.	4.518475075569529e-7
-18.	42.5	4.226120282601588e-7
-18.	43.	3.946778952407949e-7
-18.	43.5	3.6803161579159684e-7
-18.	44.	3.4265652378921084e-7
-18.	44.5	3.1853296486375426e-7
-18.	45.	2.956384928597091e-7
-18.	45.5	2.739480753793104e-7
-18.	46.	2.5343430649323757e-7
-18.	46.5	2.3406762475054572e-7
-18.	47.	2.1581653467797786e-7
-18.	47.5	1.9864783002695183e-7
-18.	48.	1.8252681710347416e-7
-18.	48.5	1.6741753660111907e-7
-18.	49.	1.5328298244903837e-7
-18.	49.5	1.40085316284939e-7
-18.	50.	1.2778607626621276e-7
-18.	50.5	1.1634637904011655e-7
-18.	51.	1.0572711380524997e-7
-18.	51.5	9.588912751074007e-8
-18.	52.	8.679340035568435e-8
-18.	52.5	7.840121086866546e-8
-18.	53.	7.067428996469324e-8
-18.	53.5	6.357496349388885e-8
-18.	54.	5.706628291175187e-8
-18.	54.5	5.111214381409441e-8
-18.	55.	4.567739218987173e-8
-18.	55.5	4.072791835138054e-8
-18.	56.	3.623073860287946e-8
-18.	56.5	3.215406480489522e-8
-18.	57.	2.8467362081656023e-8
-18.	57.5	2.5141395002644477e-8
-18.	58.	2.214826264566732e-8
-18.	58.5	1.9461423017654937e-8
-18.	59.	1.7055707370269554e-8
-18.	59.5	1.490732500005623e-8
-18.	60.	1.2993859167132543e-8
-18.	60.5	1.1294254802209181e-8
-18.	61.	9.788798699073213e-9
-18.	61.5	8.459092908662654e-9
-18.	62.	7.288022061712625e-9
-18.	62.5	6.259715253136968e-9
-18.	63.	5.359503791683925e-9
-18.	63.5	4.5738740918963114e-9
-18.	64.	3.89041830759277e-9
-18.	64.5	3.2977819619157443e-9
-18.	65.	2.7856097783690473e-9
-18.	65.5	2.34449022851651e-9
-18.	66.	1.965899366788443e-9
-18.	66.5	1.6421444809818055e-9
-18.	67.	1.366308044875754e-9
-18.	67.5	1.132192410000168e-9
-18.	68.	9.342656310168801e-10
-18.	68.5	7.676088389903523e-10
-18.	69.	6.278650287586962e-10
-18.	69.5	5.111906040886829e-10
-18.	70.	4.142084087358716e-10
-17.5	-70.	4.914827857811451e-10
-17.5	-69.5	6.06106329165851e-10
-17.5	-69.	7.439111005192772e-10
-17.5	-68.5	9.088556241345007e-10
-17.5	-68.	1.1054424255788352e-9
-17.5	-67.5	1.338772404403761e-9
-17.5	-67.	1.6146008871875917e-9
-17.5	-66.5	1.9393967923698023e-9
-17.5	-66.	2.3204033668187563e-9
-17.5	-65.5	2.765700631287771e-9
-17.5	-65.	3.2842690481205542e-9
-17.5	-64.5	3.886053945812922e-9
-17.5	-64.	4.58203018608716e-9
-17.5	-63.5	5.3842665019342355e-9
-17.5	-63.	6.305988886645422e-9
-17.5	-62.5	7.361642365740621e-9
-17.5	-62.	8.56695054174125e-9
-17.5	-61.5	9.93897154571277e-9
-17.5	-61.	1.1496151165400058e-8
-17.5	-60.5	1.3258370250407049e-8
-17.5	-60.	1.5246987141735e-8
-17.5	-59.5	1.7484873647138356e-8
-17.5	-59.	1.999644382142177e-8
-17.5	-58.5	2.2807674708920582e-8
-17.5	-58.	2.5946118219174537e-8
-17.5	-57.5	2.9440903330063717e-8
-17.5	-57.	3.332272784565277e-8
-17.5	-56.5	3.76238389788038e-8
-17.5	-56.	4.23780020812776e-8
-17.5	-55.5	4.762045690645117e-8
-17.5	-55.	5.338786086172568e-8
-17.5	-54.5	5.971821878886905e-8
-17.5	-54.	6.665079890051573e-8
-17.5	-53.5	7.422603459931713e-8
-17.5	-53.	8.248541201219528e-8
-17.5	-52.5	9.147134318512164e-8
-17.5	-52.	1.0122702500305683e-7
-17.5	-51.5	1.1179628402433669e-7
-17.5	-51.	1.232234075480102e-7
-17.5	-50.5	1.3555296136550696e-7
-17.5	-50.	1.4882959478361808e-7
-17.5	-49.5	1.6309783364315836e-7
-17.5	-49.	1.7840186219587395e-7
-17.5	-48.5	1.9478529484021935e-7
-17.5	-48.	2.122909388536001e-7
-17.5	-47.5	2.309605493936265e-7
-17.5	-47.	2.508345781728989e-7
-17.5	-46.5	2.719519173399899e-7
-17.5	-46.	2.9434964022262747e-7
-17.5	-45.5	3.180627407067474e-7
-17.5	-45.	3.4312387313614746e-7
-17.5	-44.5	3.695630947209287e-7
-17.5	-44.	3.9740761253777077e-7
-17.5	-43.5	4.266815372901821e-7
-17.5	-43.	4.574056460709691e-7
-17.5	-42.5	4.895971564308008e-7
-17.5	-42.	5.232695141042748e-7
-17.5	-41.5	5.584321971446593e-7
-17.5	-41.	5.950905362848534e-7
-17.5	-40.5	6.33245561647703e-7
-17.5	-40.	6.728938652694893e-7
-17.5	-39.5	7.140274946243968e-7
-17.5	-39.	7.566338716185993e-7
-17.5	-38.5	8.006957417075654e-7
-17.5	-38.	8.461911546728281e-7
-17.5	-37.5	8.930934787447e-7
-17.5	-37.	9.413714494857221e-7
-17.5	-36.5	9.90989254518389e-7
-17.5	-36.	1.041906654784065e-6
-17.5	-35.5	1.0940791425528666e-6
-17.5	-35.	1.1474581358627879e-6
-17.5	-34.5	1.2019912084487817e-6
-17.5	-34.	1.2576223535299414e-6
-17.5	-33.5	1.31429227906075e-6
-17.5	-33.	1.3719387312311652e-6
-17.5	-32.5	1.4304968421373073e-6
-17.5	-32.	1.4898994966651834e-6
-17.5	-31.5	1.5500777127682202e-6
-17.5	-31.	1.6109610285202104e-6
-17.5	-30.5	1.6724778886421544e-6
-17.5	-30.	1.7345560226980407e-6
-17.5	-29.5	1.7971228069001458e-6
-17.5	-29.	1.860105601530891e-6
-17.5	-28.5	1.9234320564433763e-6
-17.5	-28.	1.987030378001069e-6
-17.5	-27.5	2.05082955218976e-6
-17.5	-27.	2.1147595204770534e-6
-17.5	-26.5	2.1787513072532805e-6
-17.5	-26.	2.2427371002521368e-6
-17.5	-25.5	2.3066502880460087e-6
-17.5	-25.	2.370425461307373e-6
-17.5	-24.5	2.4339983867477477e-6
-17.5	-24.	2.4973059641993346e-6
-17.5	-23.5	2.5602861779295577e-6
-17.5	-23.	2.6228780527945524e-6
-17.5	-22.5	2.6850216241970497e-6
-17.5	-22.	2.74665792814456e-6
-17.5	-21.5	2.807729014322809e-6
-17.5	-21.	2.8681779832700665e-6
-17.5	-20.5	2.9279490324536437e-6
-17.5	-20.	2.9869875341092124e-6
-17.5	-19.5	3.0452400967516658e-6
-17.5	-19.	3.1026546345977837e-6
-17.5	-18.5	3.1591804260484686e-6
-17.5	-18.	3.214768159874711e-6
-17.5	-17.5	3.2693699679488205e-6
-17.5	-17.	3.3229394454313594e-6
-17.5	-16.5	3.3754316606605167e-6
-17.5	-16.	3.4268031574904235e-6
-17.5	-15.5	3.477011952630563e-6
-17.5	-15.	3.526017529939201e-6
-17.5	-14.5	3.5737808329222193e-6
-17.5	-14.	3.6202642561004956e-6
-17.5	-13.5	3.6654316350541302e-6
-17.5	-13.	3.709248238528451e-6
-17.5	-12.5	3.7516807527450668e-6
-17.5	-12.	3.79269727443602e-6
-17.5	-11.5	3.832267296188693e-6
-17.5	-11.	3.870361694081046e-6
-17.5	-10.5	3.906952714419465e-6
-17.5	-10.	3.942013960165071e-6
-17.5	-9.5	3.97552037716441e-6
-17.5	-9.	4.007448240297831e-6
-17.5	-8.5	4.037775139654006e-6
-17.5	-8.	4.066479966833292e-6
-17.5	-7.5	4.093542901476523e-6
-17.5	-7.	4.118945398109404e-6
-17.5	-6.5	4.1426701733864235e-6
-17.5	-6.	4.164701193812121e-6
-17.5	-5.5	4.1850236640114265e-6
-17.5	-5.	4.203624015615097e-6
-17.5	-4.5	4.220489896981746e-6
-17.5	-4.	4.235610162859058e-6
-17.5	-3.5	4.248974866375321e-6
-17.5	-3.	4.260575250335617e-6
-17.5	-2.5	4.270403740125149e-6
-17.5	-2.	4.278453937364197e-6
-17.5	-1.5	4.284720614490019e-6
-17.5	-1.	4.289199710290398e-6
-17.5	-0.5	4.291888326408931e-6
-17.5	0.	4.292784724837789e-6
-17.5	0.5	4.291888326408931e-6
-17.5	1.	4.289199710290398e-6
-17.5	1.5	4.284720614490019e-6
-17.5	2.	4.278453937364197e-6
-17.5	2.5	4.270403740125149e-6
-17.5	3.	4.260575250335617e-6
-17.5	3.5	4.248974866375321e-6
-17.5	4.	4.235610162859058e-6
-17.5	4.5	4.220489896981746e-6
-17.5	5.	4.203624015615097e-6
-17.5	5.5	4.1850236640114265e-6
-17.5	6.	4.164701193812121e-6
-17.5	6.5	4.1426701733864235e-6
-17.5	7.	4.118945398109404e-6
-17.5	7.5	4.093542901476523e-6
-17.5	8.	4.066479966833292e-6
-17.5	8.5	4.037775139654006e-6
-17.5	9.	4.007448240297831e-6
-17.5	9.5	3.97552037716441e-6
-17.5	10.	3.942013960165071e-6
-17.5	10.5	3.906952714419465e-6
-17.5	11.	3.870361694081046e-6
-17.5	11.5	3.832267296188693e-6
-17.5	12.	3.79269727443602e-6
-17.5	12.5	3.7516807527450668e-6
-17.5	13.	3.709248238528451e-6
-17.5	13.5	3.6654316350541302e-6
-17.5	14.	3.6202642561004956e-6
-17.5	14.5	3.5737808329222193e-6
-17.5	15.	3.526017529939201e-6
-17.5	15.5	3.477011952630563e-6
-17.5	16.	3.4268031574904235e-6
-17.5	16.5	3.3754316606605167e-6
-17.5	17.	3.3229394454313594e-6
-17.5	17.5	3.2693699679488205e-6
-17.5	18.	3.214768159874711e-6
-17.5	18.5	3.1591804260484686e-6
-17.5	19.	3.1026546345977837e-6
-17.5	19.5	3.0452400967516658e-6
-17.5	20.	2.9869875341092124e-6
-17.5	20.5	2.9279490324536437e-6
-17.5	21.	2.8681779832700665e-6
-17.5	21.5	2.807729014322809e-6
-17.5	22.	2.74665792814456e-6
-17.5	22.5	2.6850216241970497e-6
-17.5	23.	2.6228780527945524e-6
-17.5	23.5	2.5602861779295577e-6
-17.5	24.	2.4973059641993346e-6
-17.5	24.5	2.4339983867477477e-6
-17.5	25.	2.370425461307373e-6
-17.5	25.5	2.3066502880460087e-6
-17.5	26.	2.2427371002521368e-6
-17.5	26.5	2.1787513072532805e-6
-17.5	27.	2.1147595204770534e-6
-17.5	27.5	2.05082955218976e-6
-17.5	28.	1.987030378001069e-6
-17.5	28.5	1.9234320564433763e-6
-17.5	29.	1.860105601530891e-6
-17.5	29.5	1.7971228069001458e-6
-17.5	30.	1.7345560226980407e-6
-17.5	30.5	1.6724778886421544e-6
-17.5	31.	1.6109610285202104e-6
-17.5	31.5	1.5500777127682202e-6
-17.5	32.	1.4898994966651834e-6
-17.5	32.5	1.4304968421373073e-6
-17.5	33.	1.3719387312311652e-6
-17.5	33.5	1.31429227906075e-6
-17.5	34.	1.2576223535299414e-6
-17.5	34.5	1.2019912084487817e-6
-17.5	35.	1.1474581358627879e-6
-17.5	35.5	1.0940791425528666e-6
-17.5	36.	1.041906654784065e-6
-17.5	36.5	9.90989254518389e-7
-17.5	37.	9.413714494857221e-7
-17.5	37.5	8.930934787447e-7
-17.5	38.	8.461911546728281e-7
-17.5	38.5	8.006957417075654e-7
-17.5	39.	7.566338716185993e-7
-17.5	39.5	7.140274946243968e-7
-17.5	40.	6.728938652694893e-7
-17.5	40.5	6.33245561647703e-7
-17.5	41.	5.950905362848534e-7
-17.5	41.5	5.584321971446593e-7
-17.5	42.	5.232695141042748e-7
-17.5	42.5	4.895971564308008e-7
-17.5	43.	4.574056460709691e-7
-17.5	43.5	4.266815372901821e-7
-17.5	44.	3.9740761253777077e-7
-17.5	44.5	3.695630947209287e-7
-17.5	45.	3.4312387313614746e-7
-17.5	45.5	3.180627407067474e-7
-17.5	46.	2.9434964022262747e-7
-17.5	46.5	2.719519173399899e-7
-17.5	47.	2.508345781728989e-7
-17.5	47.5	2.309605493936265e-7
-17.5	48.	2.122909388536001e-7
-17.5	48.5	1.9478529484021935e-7
-17.5	49.	1.7840186219587395e-7
-17.5	49.5	1.6309783364315836e-7
-17.5	50.	1.4882959478361808e-7
-17.5	50.5	1.3555296136550696e-7
-17.5	51.	1.232234075480102e-7
-17.5	51.5	1.1179628402433669e-7
-17.5	52.	1.0122702500305683e-7
-17.5	52.5	9.147134318512164e-8
-17.5	53.	8.248541201219528e-8
-17.5	53.5	7.422603459931713e-8
-17.5	54.	6.665079890051573e-8
-17.5	54.5	5.971821878886905e-8
-17.5	55.	5.338786086172568e-8
-17.5	55.5	4.762045690645117e-8
-17.5	56.	4.23780020812776e-8
-17.5	56.5	3.76238389788038e-8
-17.5	57.	3.332272784565277e-8
-17.5	57.5	2.9440903330063717e-8
-17.5	58.	2.5946118219174537e-8
-17.5	58.5	2.2807674708920582e-8
-17.5	59.	1.999644382142177e-8
-17.5	59.5	1.7484873647138356e-8
-17.5	60.	1.5246987141735e-8
-17.5	60.5	1.3258370250407049e-8
-17.5	61.	1.1496151165400058e-8
-17.5	61.5	9.93897154571277e-9
-17.5	62.	8.56695054174125e-9
-17.5	62.5	7.361642365740621e-9
-17.5	63.	6.305988886645422e-9
-17.5	63.5	5.3842665019342355e-9
-17.5	64.	4.58203018608716e-9
-17.5	64.5	3.886053945812922e-9
-17.5	65.	3.2842690481205542e-9
-17.5	65.5	2.765700631287771e-9
-17.5	66.	2.3204033668187563e-9
-17.5	66.5	1.9393967923698023e-9
-17.5	67.	1.6146008871875917e-9
-17.5	67.5	1.338772404403761e-9
-17.5	68.	1.1054424255788352e-9
-17.5	68.5	9.088556241345007e-10
-17.5	69.	7.439111005192772e-10
-17.5	69.5	6.06106329165851e-10
-17.5	70.	4.914827857811451e-10
-17.	-70.	5.819623489182906e-10
-17.	-69.5	7.171682709987376e-10
-17.	-69.	8.796109756301018e-10
-17.	-68.5	1.0739219924450904e-9
-17.	-68.	1.3053661851939357e-9
-17.	-67.5	1.5799045821945292e-9
-17.	-67.	1.904259100581209e-9
-17.	-66.5	2.285980772793148e-9
-17.	-66.	2.733519712048849e-9
-17.	-65.5	3.256296955204214e-9
-17.	-65.	3.8647776113968105e-9
-17.	-64.5	4.570544770768225e-9
-17.	-64.	5.386373564918009e-9
-17.	-63.5	6.326304712682389e-9
-17.	-63.	7.405716822835756e-9
-17.	-62.5	8.641396673349915e-9
-17.	-62.	1.0051606747220136e-8
-17.	-61.5	1.165614847613888e-8
-17.	-61.	1.3476421980703587e-8
-17.	-60.5	1.5535479074521847e-8
-17.	-60.	1.78580702982189e-8
-17.	-59.5	2.0470684307468047e-8
-17.	-59.	2.340157875009177e-8
-17.	-58.5	2.6680801656952264e-8
-17.	-58.	3.034020238868511e-8
-17.	-57.5	3.441343120870865e-8
-17.	-57.	3.8935926592621356e-8
-17.	-56.5	4.394488943519896e-8
-17.	-56.	4.947924337873479e-8
-17.	-55.5	5.5579580560297025e-8
-17.	-55.	6.228809216036745e-8
-17.	-54.5	6.964848323089773e-8
-17.	-54.	7.77058713865914e-8
-17.	-53.5	8.650666905859656e-8
-17.	-53.	9.609844913407391e-8
-17.	-52.5	1.0652979393750526e-7
-17.	-52.	1.1785012764926666e-7
-17.	-51.5	1.30109532402963e-7
-17.	-51.	1.4335854845433998e-7
-17.	-50.5	1.5764795897021678e-7
-17.	-50.	1.7302856014477204e-7
-17.	-49.5	1.8955091751160408e-7
-17.	-49.	2.0726510948219915e-7
-17.	-48.5	2.2622045930372489e-7
-17.	-48.	2.464652567903675e-7
-17.	-47.5	2.6804647134172806e-7
-17.	-47.	2.910094579180611e-7
-17.	-46.5	3.153976577944218e-7
-17.	-46.	3.412522960630381e-7
-17.	-45.5	3.686120779945377e-7
-17.	-45.	3.9751288650290554e-7
-17.	-44.5	4.279874830852749e-7
-17.	-44.	4.6006521472458615e-7
-17.	-43.5	4.937717293495471e-7
-17.	-43.	5.291287025406864e-7
-17.	-42.5	5.661535782518531e-7
-17.	-42.	6.048593263812059e-7
-17.	-41.5	6.452542204995671e-7
-17.	-41.	6.873416356494875e-7
-17.	-40.5	7.311198780972252e-7
-17.	-40.	7.765820349538416e-7
-17.	-39.5	8.237158614404179e-7
-17.	-39.	8.72503699532755e-7
-17.	-38.5	9.229224335407971e-7
-17.	-38.	9.74943484556176e-7
-17.	-37.5	1.0285328458644943e-6
-17.	-37.	1.0836511610845238e-6
-17.	-36.5	1.1402538463824246e-6
-17.	-36.	1.1982912576067805e-6
-17.	-35.5	1.257708902591679e-6
-17.	-35.	1.3184476981735348e-6
-17.	-34.5	1.3804442706595043e-6
-17.	-34.	1.443631297571077e-6
-17.	-33.5	1.5079378874722877e-6
-17.	-33.	1.5732899935913445e-6
-17.	-32.5	1.63961085578095e-6
-17.	-32.	1.706821464171291e-6
-17.	-31.5	1.7748410366993925e-6
-17.	-31.	1.8435875016131488e-6
-17.	-30.5	1.912977975126578e-6
-17.	-30.	1.982929223737541e-6
-17.	-29.5	2.053358100413617e-6
-17.	-29.	2.124181944012228e-6
-17.	-28.5	2.195318932028713e-6
-17.	-28.	2.266688378140677e-6
-17.	-27.5	2.3382109680824014e-6
-17.	-27.	2.4098089301259324e-6
-17.	-26.5	2.481406139776515e-6
-17.	-26.	2.5529281620291918e-6
-17.	-25.5	2.6243022384019712e-6
-17.	-25.	2.6954572295908847e-6
-17.	-24.5	2.7663235275529317e-6
-17.	-24.	2.8368329526727214e-6
-17.	-23.5	2.906918652028126e-6
-17.	-23.	2.9765150134087158e-6
-17.	-22.5	3.0455576066604043e-6
-17.	-22.	3.113983159424768e-6
-17.	-21.5	3.1817295717082375e-6
-17.	-21.	3.248735948848822e-6
-17.	-20.5	3.314942688140981e-6
-17.	-20.	3.3802915487939107e-6
-17.	-19.5	3.4447257393829306e-6
-17.	-19.	3.508189993994458e-6
-17.	-18.5	3.570630633156558e-6
-17.	-18.	3.6319956062498405e-6
-17.	-17.5	3.69223451564606e-6
-17.	-17.	3.7512986253943844e-6
-17.	-16.5	3.809140858512647e-6
-17.	-16.	3.865715786940199e-6
-17.	-15.5	3.92097961738809e-6
-17.	-15.	3.974890175201461e-6
-17.	-14.5	4.027406887342631e-6
-17.	-14.	4.078490764323018e-6
-17.	-13.5	4.128104385320565e-6
-17.	-13.	4.1762118739487185e-6
-17.	-12.5	4.222778885471292e-6
-17.	-12.	4.267772584661347e-6
-17.	-11.5	4.311161626866204e-6
-17.	-11.	4.352916138213327e-6
-17.	-10.5	4.393007695666789e-6
-17.	-10.	4.431409307055093e-6
-17.	-9.5	4.46809539119018e-6
-17.	-9.	4.503041758193533e-6
-17.	-8.5	4.536225590139432e-6
-17.	-8.	4.567625422118906e-6
-17.	-7.5	4.597221123821001e-6
-17.	-7.	4.624993881721411e-6
-17.	-6.5	4.6509261819616295e-6
-17.	-6.	4.675001793995489e-6
-17.	-5.5	4.697205755073948e-6
-17.	-5.	4.717524355632572e-6
-17.	-4.5	4.735945125640933e-6
-17.	-4.	4.752456821967181e-6
-17.	-3.5	4.767049417114989e-6
-17.	-3.	4.7797140875448016e-6
-17.	-2.5	4.79044320613485e-6
-17.	-2.	4.799230332873776e-6
-17.	-1.5	4.8060702082064016e-6
-17.	-1.	4.81095873461871e-6
-17.	-0.5	4.813893022757164e-6
-17.	0.	4.814871312892938e-6
-17.	0.5	4.813893022757164e-6
-17.	1.	4.81095873461871e-6
-17.	1.5	4.8060702082064016e-6
-17.	2.	4.799230332873776e-6
-17.	2.5	4.79044320613485e-6
-17.	3.	4.7797140875448016e-6
-17.	3.5	4.767049417114989e-6
-17.	4.	4.752456821967181e-6
-17.	4.5	4.735945125640933e-6
-17.	5.	4.717524355632572e-6
-17.	5.5	4.697205755073948e-6
-17.	6.	4.675001793995489e-6
-17.	6.5	4.6509261819616295e-6
-17.	7.	4.624993881721411e-6
-17.	7.5	4.597221123821001e-6
-17.	8.	4.567625422118906e-6
-17.	8.5	4.536225590139432e-6
-17.	9.	4.503041758193533e-6
-17.	9.5	4.46809539119018e-6
-17.	10.	4.431409307055093e-6
-17.	10.5	4.393007695666789e-6
-17.	11.	4.352916138213327e-6
-17.	11.5	4.311161626866204e-6
-17.	12.	4.267772584661347e-6
-17.	12.5	4.222778885471292e-6
-17.	13.	4.1762118739487185e-6
-17.	13.5	4.128104385320565e-6
-17.	14.	4.078490764323018e-6
-17.	14.5	4.027406887342631e-6
-17.	15.	3.974890175201461e-6
-17.	15.5	3.92097961738809e-6
-17.	16.	3.865715786940199e-6
-17.	16.5	3.809140858512647e-6
-17.	17.	3.7512986253943844e-6
-17.	17.5	3.69223451564606e-6
-17.	18.	3.6319956062498405e-6
-17.	18.5	3.570630633156558e-6
-17.	19.	3.508189993994458e-6
-17.	19.5	3.4447257393829306e-6
-17.	20.	3.3802915487939107e-6
-17.	20.5	3.314942688140981e-6
-17.	21.	3.248735948848822e-6
-17.	21.5	3.1817295717082375e-6
-17.	22.	3.113983159424768e-6
-17.	22.5	3.0455576066604043e-6
-17.	23.	2.9765150134087158e-6
-17.	23.5	2.906918652028126e-6
-17.	24.	2.8368329526727214e-6
-17.	24.5	2.7663235275529317e-6
-17.	25.	2.6954572295908847e-6
-17.	25.5	2.6243022384019712e-6
-17.	26.	2.5529281620291918e-6
-17.	26.5	2.481406139776515e-6
-17.	27.	2.4098089301259324e-6
-17.	27.5	2.3382109680824014e-6
-17.	28.	2.266688378140677e-6
-17.	28.5	2.195318932028713e-6
-17.	29.	2.124181944012228e-6
-17.	29.5	2.053358100413617e-6
-17.	30.	1.982929223737541e-6
-17.	30.5	1.912977975126578e-6
-17.	31.	1.8435875016131488e-6
-17.	31.5	1.7748410366993925e-6
-17.	32.	1.706821464171291e-6
-17.	32.5	1.63961085578095e-6
-17.	33.	1.5732899935913445e-6
-17.	33.5	1.5079378874722877e-6
-17.	34.	1.443631297571077e-6
-17.	34.5	1.3804442706595043e-6
-17.	35.	1.3184476981735348e-6
-17.	35.5	1.257708902591679e-6
-17.	36.	1.1982912576067805e-6
-17.	36.5	1.1402538463824246e-6
-17.	37.	1.0836511610845238e-6
-17.	37.5	1.0285328458644943e-6
-17.	38.	9.74943484556176e-7
-17.	38.5	9.229224335407971e-7
-17.	39.	8.72503699532755e-7
-17.	39.5	8.237158614404179e-7
-17.	40.	7.765820349538416e-7
-17.	40.5	7.311198780972252e-7
-17.	41.	6.873416356494875e-7
-17.	41.5	6.452542204995671e-7
-17.	42.	6.048593263812059e-7
-17.	42.5	5.661535782518531e-7
-17.	43.	5.291287025406864e-7
-17.	43.5	4.937717293495471e-7
-17.	44.	4.6006521472458615e-7
-17.	44.5	4.279874830852749e-7
-17.	45.	3.9751288650290554e-7
-17.	45.5	3.686120779945377e-7
-17.	46.	3.412522960630381e-7
-17.	46.5	3.153976577944218e-7
-17.	47.	2.910094579180611e-7
-17.	47.5	2.6804647134172806e-7
-17.	48.	2.464652567903675e-7
-17.	48.5	2.2622045930372489e-7
-17.	49.	2.0726510948219915e-7
-17.	49.5	1.8955091751160408e-7
-17.	50.	1.7302856014477204e-7
-17.	50.5	1.5764795897021678e-7
-17.	51.	1.4335854845433998e-7
-17.	51.5	1.30109532402963e-7
-17.	52.	1.1785012764926666e-7
-17.	52.5	1.0652979393750526e-7
-17.	53.	9.609844913407391e-8
-17.	53.5	8.650666905859656e-8
-17.	54.	7.77058713865914e-8
-17.	54.5	6.964848323089773e-8
-17.	55.	6.228809216036745e-8
-17.	55.5	5.5579580560297025e-8
-17.	56.	4.947924337873479e-8
-17.	56.5	4.394488943519896e-8
-17.	57.	3.8935926592621356e-8
-17.	57.5	3.441343120870865e-8
-17.	58.	3.034020238868511e-8
-17.	58.5	2.6680801656952264e-8
-17.	59.	2.340157875009177e-8
-17.	59.5	2.0470684307468047e-8
-17.	60.	1.78580702982189e-8
-17.	60.5	1.5535479074521847e-8
-17.	61.	1.3476421980703587e-8
-17.	61.5	1.165614847613888e-8
-17.	62.	1.0051606747220136e-8
-17.	62.5	8.641396673349915e-9
-17.	63.	7.405716822835756e-9
-17.	63.5	6.326304712682389e-9
-17.	64.	5.386373564918009e-9
-17.	64.5	4.570544770768225e-9
-17.	65.	3.8647776113968105e-9
-17.	65.5	3.256296955204214e-9
-17.	66.	2.733519712048849e-9
-17.	66.5	2.285980772793148e-9
-17.	67.	1.904259100581209e-9
-17.	67.5	1.5799045821945292e-9
-17.	68.	1.3053661851939357e-9
-17.	68.5	1.0739219924450904e-9
-17.	69.	8.796109756301018e-10
-17.	69.5	7.171682709987376e-10
-17.	70.	5.819623489182906e-10
-16.5	-70.	6.876751687270859e-10
-16.5	-69.5	8.468451795876411e-10
-16.5	-69.	1.0379566990041575e-9
-16.5	-68.5	1.2664188358544897e-9
-16.5	-68.	1.5383767267071167e-9
-16.5	-67.5	1.8607840085082903e-9
-16.5	-67.	2.241477418069919e-9
-16.5	-66.5	2.6892553228149764e-9
-16.5	-66.	3.213958165931504e-9
-16.5	-65.5	3.82655096338034e-9
-16.5	-65.	4.53920718090326e-9
-16.5	-64.5	5.365393353464028e-9
-16.5	-64.	6.3199537294520244e-9
-16.5	-63.5	7.4191941617700315e-9
-16.5	-63.	8.680964393374993e-9
-16.5	-62.5	1.0124737954854026e-8
-16.5	-62.	1.1771687927855382e-8
-16.5	-61.5	1.364475951543435e-8
-16.5	-61.	1.576873572589515e-8
-16.5	-60.5	1.817029706160505e-8
-16.5	-60.	2.087807329431573e-8
-16.5	-59.5	2.3922686327477828e-8
-16.5	-59.	2.733678300963276e-8
-16.5	-58.5	3.115505677222914e-8
-16.5	-58.	3.5414256986894026e-8
-16.5	-57.5	4.015318497170711e-8
-16.5	-57.	4.5412675623651364e-8
-16.5	-56.5	5.123556371528748e-8
-16.5	-56.	5.7666633967807585e-8
-16.5	-55.5	6.475255409981763e-8
-16.5	-55.	7.254179015117675e-8
-16.5	-54.5	8.108450349355692e-8
-16.5	-54.	9.043242906350272e-8
[truncated: 62,911 more rows]
