# Supplementary material for: Myosin V executes steps of variable length via structurally constrained diffusion
Source: eLife. 2020 Jan 15;9:e51569. doi: 10.7554/eLife.51569 (PMC7054003; doi:10.7554/eLife.51569)
Supplement: Source data 1. [file elife-51569-data1.zip › myosin_elife_source_data/Figure 3/theory_diffusion_contours/theoryConstDiffxy_2pN.txt]

-10.	-55.	1.911570259757793e-10
-10.	-54.5	2.546320573337786e-10
-10.	-54.	3.3630039649845507e-10
-10.	-53.5	4.4054187550768984e-10
-10.	-53.	5.725784267340198e-10
-10.	-52.5	7.385889609277649e-10
-10.	-52.	9.458307871937902e-10
-10.	-51.5	1.2027662359301587e-9
-10.	-51.	1.5191927889437818e-9
-10.	-50.5	1.9063746528214863e-9
-10.	-50.	2.3771733408734125e-9
-10.	-49.5	2.9461744653689642e-9
-10.	-49.	3.6298075960355673e-9
-10.	-48.5	4.446455724214077e-9
-10.	-48.	5.41655059634921e-9
-10.	-47.5	6.562649957374149e-9
-10.	-47.	7.909492585475315e-9
-10.	-46.5	9.484026915518856e-9
-10.	-46.	1.1315409048946358e-8
-10.	-45.5	1.3434966041787652e-8
-10.	-45.	1.5876120556610818e-8
-10.	-44.5	1.8674273263948413e-8
-10.	-44.	2.186663978722326e-8
-10.	-43.5	2.5492039503554248e-8
-10.	-43.	2.9590634139992933e-8
-10.	-42.5	3.4203614837528856e-8
-10.	-42.	3.9372837188371984e-8
-10.	-41.5	4.514040467849519e-8
-10.	-41.	5.154820198017199e-8
-10.	-40.5	5.863738061151856e-8
-10.	-40.	6.64478006763997e-8
-10.	-39.5	7.501743350560386e-8
-10.	-39.	8.438173137959268e-8
-10.	-38.5	9.457297168985294e-8
-10.	-38.	1.0561958423112751e-7
-10.	-37.5	1.175454715981067e-7
-10.	-37.	1.3036933395317392e-7
-10.	-36.5	1.441040107084229e-7
-10.	-36.	1.587558529168144e-7
-10.	-35.5	1.7432414138041923e-7
-10.	-35.	1.9080056664187434e-7
-10.	-34.5	2.0816878810569993e-7
-10.	-34.	2.2640409050704928e-7
-10.	-33.5	2.454731567612111e-7
-10.	-33.	2.6533397682331865e-7
-10.	-32.5	2.859359124745671e-7
-10.	-32.	3.072199378063821e-7
-10.	-31.5	3.2911907443434807e-7
-10.	-31.	3.515590389273805e-7
-10.	-30.5	3.7445911731702263e-7
-10.	-30.	3.977332775300511e-7
-10.	-29.5	4.212915247812281e-7
-10.	-29.	4.4504149694541794e-7
-10.	-28.5	4.6889028625998055e-7
-10.	-28.	4.927464599927709e-7
-10.	-27.5	5.165222356845515e-7
-10.	-27.	5.401357462407859e-7
-10.	-26.5	5.635133069641707e-7
-10.	-26.	5.865915717359445e-7
-10.	-25.5	6.093194410901635e-7
-10.	-25.	6.316595678121352e-7
-10.	-24.5	6.535892649998023e-7
-10.	-24.	6.751007241453714e-7
-10.	-23.5	6.962002752191169e-7
-10.	-23.	7.169067363858553e-7
-10.	-22.5	7.372487038806316e-7
-10.	-22.	7.572610691495386e-7
-10.	-21.5	7.769809292577593e-7
-10.	-21.	7.964431492645781e-7
-10.	-20.5	8.156764124735789e-7
-10.	-20.	8.347000519598697e-7
-10.	-19.5	8.53522248699719e-7
-10.	-19.	8.721398537095699e-7
-10.	-18.5	8.90539792896358e-7
-10.	-18.	9.087016635401762e-7
-10.	-17.5	9.266008639515885e-7
-10.	-17.	9.442115239905991e-7
-10.	-16.5	9.615086698713752e-7
-10.	-16.	9.784693865331453e-7
-10.	-15.5	9.950731218457493e-7
-10.	-15.	1.0113014371725952e-6
-10.	-14.5	1.027137586191506e-6
-10.	-14.	1.0425661242945495e-6
-10.	-13.5	1.057572630701709e-6
-10.	-13.	1.0721435345937273e-6
-10.	-12.5	1.0862659994841423e-6
-10.	-12.	1.0999278560100976e-6
-10.	-11.5	1.1131175493342113e-6
-10.	-11.	1.1258241034679986e-6
-10.	-10.5	1.1380370942620305e-6
-10.	-10.	1.1497466287512658e-6
-10.	-9.5	1.1609433426668429e-6
-10.	-9.	1.1716183195043924e-6
-10.	-8.5	1.1817632087563104e-6
-10.	-8.	1.1913701198468958e-6
-10.	-7.5	1.2004316060267358e-6
-10.	-7.	1.2089407221930542e-6
-10.	-6.5	1.2168909813365969e-6
-10.	-6.	1.2242763580860747e-6
-10.	-5.5	1.2310912851260254e-6
-10.	-5.	1.2373306501143846e-6
-10.	-4.5	1.2429897930220529e-6
-10.	-4.	1.2480645038344092e-6
-10.	-3.5	1.2525510205680795e-6
-10.	-3.	1.2564460275667745e-6
-10.	-2.5	1.2597466540480207e-6
-10.	-2.	1.2624504728789848e-6
-10.	-1.5	1.2645554995645328e-6
-10.	-1.	1.2660601914346371e-6
-10.	-0.5	1.266963447021474e-6
-10.	0.	1.2672646056191677e-6
-10.	0.5	1.266963447021474e-6
-10.	1.	1.2660601914346371e-6
-10.	1.5	1.2645554995645328e-6
-10.	2.	1.2624504728789848e-6
-10.	2.5	1.2597466540480207e-6
-10.	3.	1.2564460275667745e-6
-10.	3.5	1.2525510205680795e-6
-10.	4.	1.2480645038344092e-6
-10.	4.5	1.2429897930220529e-6
-10.	5.	1.2373306501143846e-6
-10.	5.5	1.2310912851260254e-6
-10.	6.	1.2242763580860747e-6
-10.	6.5	1.2168909813365969e-6
-10.	7.	1.2089407221930542e-6
-10.	7.5	1.2004316060267358e-6
-10.	8.	1.1913701198468958e-6
-10.	8.5	1.1817632087563104e-6
-10.	9.	1.1716183195043924e-6
-10.	9.5	1.1609433426668429e-6
-10.	10.	1.1497466287512658e-6
-10.	10.5	1.1380370942620305e-6
-10.	11.	1.1258241034679986e-6
-10.	11.5	1.1131175493342113e-6
-10.	12.	1.0999278560100976e-6
-10.	12.5	1.0862659994841423e-6
-10.	13.	1.0721435345937273e-6
-10.	13.5	1.057572630701709e-6
-10.	14.	1.0425661242945495e-6
-10.	14.5	1.027137586191506e-6
-10.	15.	1.0113014371725952e-6
-10.	15.5	9.950731218457493e-7
-10.	16.	9.784693865331453e-7
-10.	16.5	9.615086698713752e-7
-10.	17.	9.442115239905991e-7
-10.	17.5	9.266008639515885e-7
-10.	18.	9.087016635401762e-7
-10.	18.5	8.90539792896358e-7
-10.	19.	8.721398537095699e-7
-10.	19.5	8.53522248699719e-7
-10.	20.	8.347000519598697e-7
-10.	20.5	8.156764124735789e-7
-10.	21.	7.964431492645781e-7
-10.	21.5	7.769809292577593e-7
-10.	22.	7.572610691495386e-7
-10.	22.5	7.372487038806316e-7
-10.	23.	7.169067363858553e-7
-10.	23.5	6.962002752191169e-7
-10.	24.	6.751007241453714e-7
-10.	24.5	6.535892649998023e-7
-10.	25.	6.316595678121352e-7
-10.	25.5	6.093194410901635e-7
-10.	26.	5.865915717359445e-7
-10.	26.5	5.635133069641707e-7
-10.	27.	5.401357462407859e-7
-10.	27.5	5.165222356845515e-7
-10.	28.	4.927464599927709e-7
-10.	28.5	4.6889028625998055e-7
-10.	29.	4.4504149694541794e-7
-10.	29.5	4.212915247812281e-7
-10.	30.	3.977332775300511e-7
-10.	30.5	3.7445911731702263e-7
-10.	31.	3.515590389273805e-7
-10.	31.5	3.2911907443434807e-7
-10.	32.	3.072199378063821e-7
-10.	32.5	2.859359124745671e-7
-10.	33.	2.6533397682331865e-7
-10.	33.5	2.454731567612111e-7
-10.	34.	2.2640409050704928e-7
-10.	34.5	2.0816878810569993e-7
-10.	35.	1.9080056664187434e-7
-10.	35.5	1.7432414138041923e-7
-10.	36.	1.587558529168144e-7
-10.	36.5	1.441040107084229e-7
-10.	37.	1.3036933395317392e-7
-10.	37.5	1.175454715981067e-7
-10.	38.	1.0561958423112751e-7
-10.	38.5	9.457297168985294e-8
-10.	39.	8.438173137959268e-8
-10.	39.5	7.501743350560386e-8
-10.	40.	6.64478006763997e-8
-10.	40.5	5.863738061151856e-8
-10.	41.	5.154820198017199e-8
-10.	41.5	4.514040467849519e-8
-10.	42.	3.9372837188371984e-8
-10.	42.5	3.4203614837528856e-8
-10.	43.	2.9590634139992933e-8
-10.	43.5	2.5492039503554248e-8
-10.	44.	2.186663978722326e-8
-10.	44.5	1.8674273263948413e-8
-10.	45.	1.5876120556610818e-8
-10.	45.5	1.3434966041787652e-8
-10.	46.	1.1315409048946358e-8
-10.	46.5	9.484026915518856e-9
-10.	47.	7.909492585475315e-9
-10.	47.5	6.562649957374149e-9
-10.	48.	5.41655059634921e-9
-10.	48.5	4.446455724214077e-9
-10.	49.	3.6298075960355673e-9
-10.	49.5	2.9461744653689642e-9
-10.	50.	2.3771733408734125e-9
-10.	50.5	1.9063746528214863e-9
-10.	51.	1.5191927889437818e-9
-10.	51.5	1.2027662359301587e-9
-10.	52.	9.458307871937902e-10
-10.	52.5	7.385889609277649e-10
-10.	53.	5.725784267340198e-10
-10.	53.5	4.4054187550768984e-10
-10.	54.	3.3630039649845507e-10
-10.	54.5	2.546320573337786e-10
-10.	55.	1.911570259757793e-10
-9.5	-55.	2.4331170244858545e-10
-9.5	-54.5	3.2390033683838004e-10
-9.5	-54.	4.2753596979990205e-10
-9.5	-53.5	5.597566432995534e-10
-9.5	-53.	7.271638165338933e-10
-9.5	-52.5	9.375674258703397e-10
-9.5	-52.	1.2001392665026715e-9
-9.5	-51.5	1.5255730270444235e-9
-9.5	-51.	1.9262488595464316e-9
-9.5	-50.5	2.4163999034822294e-9
-9.5	-50.	3.0122777137808418e-9
-9.5	-49.5	3.732313082049054e-9
-9.5	-49.	4.5972682998856796e-9
-9.5	-48.5	5.630376507640777e-9
-9.5	-48.	6.857463415584206e-9
-9.5	-47.5	8.307046391785581e-9
-9.5	-47.	1.0010405696328203e-8
-9.5	-46.5	1.2001622518315016e-8
-9.5	-46.	1.431757845287728e-8
-9.5	-45.5	1.6997911150951958e-8
-9.5	-45.	2.0084921093981683e-8
-9.5	-44.5	2.362342479578508e-8
-9.5	-44.	2.7660550219161316e-8
-9.5	-43.5	3.224547081732262e-8
-9.5	-43.	3.742907536944725e-8
-9.5	-42.5	4.326357167244558e-8
-9.5	-42.	4.98020231720182e-8
-9.5	-41.5	5.7097818757730304e-8
-9.5	-41.	6.520407719982739e-8
-9.5	-40.5	7.41729890592055e-8
-9.5	-40.	8.405510034478225e-8
-9.5	-39.5	9.489854371253274e-8
-9.5	-39.	1.0674822458583992e-7
-9.5	-38.5	1.1964497121628606e-7
-9.5	-38.	1.3362465938718465e-7
-9.5	-37.5	1.487173241797485e-7
-9.5	-37.	1.649462729654753e-7
-9.5	-36.5	1.8232721555022554e-7
-9.5	-36.	2.0086742916732582e-7
-9.5	-35.5	2.2056497778842143e-7
-9.5	-35.	2.414080069766666e-7
-9.5	-34.5	2.6337413722404014e-7
-9.5	-34.	2.864299803567847e-7
-9.5	-33.5	3.1053080510441965e-7
-9.5	-33.	3.3562037922481687e-7
-9.5	-32.5	3.6163101653870197e-7
-9.5	-32.	3.8848385767955776e-7
-9.5	-31.5	4.160894130727465e-7
-9.5	-31.	4.443483953050991e-7
-9.5	-30.5	4.7315286522419526e-7
-9.5	-30.	5.023877113022955e-7
-9.5	-29.5	5.31932474394685e-7
-9.5	-29.	5.61663519304715e-7
-9.5	-28.5	5.914565397735864e-7
-9.5	-28.	6.211893639026582e-7
-9.5	-27.5	6.507450020120843e-7
-9.5	-27.	6.800148483371465e-7
-9.5	-26.5	7.089019122365277e-7
-9.5	-26.	7.373239152918478e-7
-9.5	-25.5	7.65216050943255e-7
-9.5	-25.	7.925331683378309e-7
-9.5	-24.5	8.192511195402759e-7
-9.5	-24.	8.45367009341862e-7
-9.5	-23.5	8.708981215866645e-7
-9.5	-23.	8.958793771411099e-7
-9.5	-22.5	9.203593147604954e-7
-9.5	-22.	9.443947767913015e-7
-9.5	-21.5	9.680447113722879e-7
-9.5	-21.	9.913637352340782e-7
-9.5	-20.5	1.014396277692334e-6
-9.5	-20.	1.0371721744902805e-6
-9.5	-19.5	1.059704433223056e-6
-9.5	-19.	1.081989525949346e-6
-9.5	-18.5	1.1040100310455263e-6
-9.5	-18.	1.125738890368505e-6
-9.5	-17.5	1.1471441736833498e-6
-9.5	-17.	1.1681932242430647e-6
-9.5	-16.5	1.188855431521777e-6
-9.5	-16.	1.2091034498951068e-6
-9.5	-15.5	1.2289132681394242e-6
-9.5	-15.	1.248263634885995e-6
-9.5	-14.5	1.2671354086465113e-6
-9.5	-14.	1.2855110314591381e-6
-9.5	-13.5	1.3033741832122907e-6
-9.5	-13.	1.3207095671653823e-6
-9.5	-12.5	1.337502773507001e-6
-9.5	-12.	1.3537401872553233e-6
-9.5	-11.5	1.3694089226880067e-6
-9.5	-11.	1.384496774834205e-6
-9.5	-10.5	1.3989921825558231e-6
-9.5	-10.	1.4128841997985647e-6
-9.5	-9.5	1.426162514672398e-6
-9.5	-9.	1.4388172111768581e-6
-9.5	-8.5	1.45083922464639e-6
-9.5	-8.	1.4622198065203633e-6
-9.5	-7.5	1.4729508295963533e-6
-9.5	-7.	1.4830246790964862e-6
-9.5	-6.5	1.4924342619330284e-6
-9.5	-6.	1.5011789742613148e-6
-9.5	-5.5	1.5092348091638753e-6
-9.5	-5.	1.5166141262231189e-6
-9.5	-4.5	1.5233058726607192e-6
-9.5	-4.	1.5293054668402317e-6
-9.5	-3.5	1.534608817541645e-6
-9.5	-3.	1.5392123211334453e-6
-9.5	-2.5	1.5431128591492318e-6
-9.5	-2.	1.546307796238139e-6
-9.5	-1.5	1.5487949784650756e-6
-9.5	-1.	1.5505727319422866e-6
-9.5	-0.5	1.5516398617782526e-6
-9.5	0.	1.5519956513337699e-6
-9.5	0.5	1.5516398617782526e-6
-9.5	1.	1.5505727319422866e-6
-9.5	1.5	1.5487949784650756e-6
-9.5	2.	1.546307796238139e-6
-9.5	2.5	1.5431128591492318e-6
-9.5	3.	1.5392123211334453e-6
-9.5	3.5	1.534608817541645e-6
-9.5	4.	1.5293054668402317e-6
-9.5	4.5	1.5233058726607192e-6
-9.5	5.	1.5166141262231189e-6
-9.5	5.5	1.5092348091638753e-6
-9.5	6.	1.5011789742613148e-6
-9.5	6.5	1.4924342619330284e-6
-9.5	7.	1.4830246790964862e-6
-9.5	7.5	1.4729508295963533e-6
-9.5	8.	1.4622198065203633e-6
-9.5	8.5	1.45083922464639e-6
-9.5	9.	1.4388172111768581e-6
-9.5	9.5	1.426162514672398e-6
-9.5	10.	1.4128841997985647e-6
-9.5	10.5	1.3989921825558231e-6
-9.5	11.	1.384496774834205e-6
-9.5	11.5	1.3694089226880067e-6
-9.5	12.	1.3537401872553233e-6
-9.5	12.5	1.337502773507001e-6
-9.5	13.	1.3207095671653823e-6
-9.5	13.5	1.3033741832122907e-6
-9.5	14.	1.2855110314591381e-6
-9.5	14.5	1.2671354086465113e-6
-9.5	15.	1.248263634885995e-6
-9.5	15.5	1.2289132681394242e-6
-9.5	16.	1.2091034498951068e-6
-9.5	16.5	1.188855431521777e-6
-9.5	17.	1.1681932242430647e-6
-9.5	17.5	1.1471441736833498e-6
-9.5	18.	1.125738890368505e-6
-9.5	18.5	1.1040100310455263e-6
-9.5	19.	1.081989525949346e-6
-9.5	19.5	1.059704433223056e-6
-9.5	20.	1.0371721744902805e-6
-9.5	20.5	1.014396277692334e-6
-9.5	21.	9.913637352340782e-7
-9.5	21.5	9.680447113722879e-7
-9.5	22.	9.443947767913015e-7
-9.5	22.5	9.203593147604954e-7
-9.5	23.	8.958793771411099e-7
-9.5	23.5	8.708981215866645e-7
-9.5	24.	8.45367009341862e-7
-9.5	24.5	8.192511195402759e-7
-9.5	25.	7.925331683378309e-7
-9.5	25.5	7.65216050943255e-7
-9.5	26.	7.373239152918478e-7
-9.5	26.5	7.089019122365277e-7
-9.5	27.	6.800148483371465e-7
-9.5	27.5	6.507450020120843e-7
-9.5	28.	6.211893639026582e-7
-9.5	28.5	5.914565397735864e-7
-9.5	29.	5.61663519304715e-7
-9.5	29.5	5.31932474394685e-7
-9.5	30.	5.023877113022955e-7
-9.5	30.5	4.7315286522419526e-7
-9.5	31.	4.443483953050991e-7
-9.5	31.5	4.160894130727465e-7
-9.5	32.	3.8848385767955776e-7
-9.5	32.5	3.6163101653870197e-7
-9.5	33.	3.3562037922481687e-7
-9.5	33.5	3.1053080510441965e-7
-9.5	34.	2.864299803567847e-7
-9.5	34.5	2.6337413722404014e-7
-9.5	35.	2.414080069766666e-7
-9.5	35.5	2.2056497778842143e-7
-9.5	36.	2.0086742916732582e-7
-9.5	36.5	1.8232721555022554e-7
-9.5	37.	1.649462729654753e-7
-9.5	37.5	1.487173241797485e-7
-9.5	38.	1.3362465938718465e-7
-9.5	38.5	1.1964497121628606e-7
-9.5	39.	1.0674822458583992e-7
-9.5	39.5	9.489854371253274e-8
-9.5	40.	8.405510034478225e-8
-9.5	40.5	7.41729890592055e-8
-9.5	41.	6.520407719982739e-8
-9.5	41.5	5.7097818757730304e-8
-9.5	42.	4.98020231720182e-8
-9.5	42.5	4.326357167244558e-8
-9.5	43.	3.742907536944725e-8
-9.5	43.5	3.224547081732262e-8
-9.5	44.	2.7660550219161316e-8
-9.5	44.5	2.362342479578508e-8
-9.5	45.	2.0084921093981683e-8
-9.5	45.5	1.6997911150951958e-8
-9.5	46.	1.431757845287728e-8
-9.5	46.5	1.2001622518315016e-8
-9.5	47.	1.0010405696328203e-8
-9.5	47.5	8.307046391785581e-9
-9.5	48.	6.857463415584206e-9
-9.5	48.5	5.630376507640777e-9
-9.5	49.	4.5972682998856796e-9
-9.5	49.5	3.732313082049054e-9
-9.5	50.	3.0122777137808418e-9
-9.5	50.5	2.4163999034822294e-9
-9.5	51.	1.9262488595464316e-9
-9.5	51.5	1.5255730270444235e-9
-9.5	52.	1.2001392665026715e-9
-9.5	52.5	9.375674258703397e-10
-9.5	53.	7.271638165338933e-10
-9.5	53.5	5.597566432995534e-10
-9.5	54.	4.2753596979990205e-10
-9.5	54.5	3.2390033683838004e-10
-9.5	55.	2.4331170244858545e-10
-9.	-55.	3.0855511971711224e-10
-9.	-54.5	4.105074549508213e-10
-9.	-54.	5.41554555132904e-10
-9.	-53.5	7.086752817858383e-10
-9.	-53.	9.201868871605696e-10
-9.	-52.5	1.1859275527339207e-9
-9.	-52.	1.5174494666765474e-9
-9.	-51.5	1.9282203651918758e-9
-9.	-51.	2.433830900039704e-9
-9.	-50.5	3.052204611787807e-9
-9.	-50.	3.803806698473142e-9
-9.	-49.5	4.711847187191101e-9
-9.	-49.	5.802473557861663e-9
-9.	-48.5	7.104947351277508e-9
-9.	-48.	8.651798835381975e-9
-9.	-47.5	1.0478953422560839e-8
-9.	-47.	1.2625823244243919e-8
-9.	-46.5	1.5135357114139543e-8
-9.	-46.	1.8054042063474506e-8
-9.	-45.5	2.1431849724394992e-8
-9.	-45.	2.532212108272308e-8
-9.	-44.5	2.9781383527461862e-8
-9.	-44.	3.486909469800517e-8
-9.	-43.5	4.064730837404066e-8
-9.	-43.	4.718025856784758e-8
-9.	-42.5	5.4533859061311966e-8
-9.	-42.	6.277511687506124e-8
-9.	-41.5	7.19714595568374e-8
-9.	-41.	8.218997772084738e-8
-9.	-40.5	9.349658595122435e-8
-9.	-40.	1.0595510695992686e-7
-9.	-39.5	1.1962628588193572e-7
-9.	-39.	1.3456674343731087e-7
-9.	-38.5	1.5082787899337987e-7
-9.	-38.	1.6845473657804125e-7
-9.	-37.5	1.8748484923364167e-7
-9.	-37.	2.079470794064115e-7
-9.	-36.5	2.2986047546762603e-7
-9.	-36.	2.532331669298219e-7
-9.	-35.5	2.7806132345010476e-7
-9.	-35.	3.0432820529804085e-7
-9.	-34.5	3.32003335583359e-7
-9.	-34.	3.6104182715384185e-7
-9.	-33.5	3.913838996202296e-7
-9.	-33.	4.2295462433816854e-7
-9.	-32.5	4.556639372164818e-7
-9.	-32.	4.894069606900051e-7
-9.	-31.5	5.240646767589137e-7
-9.	-31.	5.595049921952117e-7
-9.	-30.5	5.955842342403112e-7
-9.	-30.	6.321491095810467e-7
-9.	-29.5	6.690391501246424e-7
-9.	-29.	7.060896549488186e-7
-9.	-28.5	7.431351175049622e-7
-9.	-28.	7.800130994030834e-7
-9.	-27.5	8.165684757907407e-7
-9.	-27.	8.526579318450853e-7
-9.	-26.5	8.881545356158453e-7
-9.	-26.	9.229521514434966e-7
-9.	-25.5	9.569693949926746e-7
-9.	-25.	9.901527735620919e-7
-9.	-24.5	1.0224786159100562e-6
-9.	-24.	1.0539533908944796e-6
-9.	-23.5	1.0846120636662566e-6
-9.	-23.	1.11451426220721e-6
-9.	-22.5	1.1437382403282612e-6
-9.	-22.	1.1723729258203352e-6
-9.	-21.5	1.2005087082834522e-6
-9.	-21.	1.2282279882843077e-6
-9.	-20.5	1.2555967776395626e-6
-9.	-20.	1.2826586873570398e-6
-9.	-19.5	1.309432357762738e-6
-9.	-19.	1.3359127478156146e-6
-9.	-18.5	1.3620758195546087e-6
-9.	-18.	1.3878852980778427e-6
-9.	-17.5	1.4132997063164147e-6
-9.	-17.	1.4382780178369482e-6
-9.	-16.5	1.4627830142714525e-6
-9.	-16.	1.4867823594380746e-6
-9.	-15.5	1.510248253378557e-6
-9.	-15.	1.5331563982326448e-6
-9.	-14.5	1.5554850835758087e-6
-9.	-14.	1.5772145103596024e-6
-9.	-13.5	1.5983263764105774e-6
-9.	-13.	1.618803605467818e-6
-9.	-12.5	1.6386301886446091e-6
-9.	-12.	1.6577910612578833e-6
-9.	-11.5	1.6762720183570874e-6
-9.	-11.	1.6940596503772604e-6
-9.	-10.5	1.7111412934845962e-6
-9.	-10.	1.727504990421956e-6
-9.	-9.5	1.7431395632197578e-6
-9.	-9.	1.7580340666897182e-6
-9.	-8.5	1.7721788088332567e-6
-9.	-8.	1.7855642913788567e-6
-9.	-7.5	1.798181715532919e-6
-9.	-7.	1.8100228649214515e-6
-9.	-6.5	1.8210800944806e-6
-9.	-6.	1.8313463208251416e-6
-9.	-5.5	1.8408234160644855e-6
-9.	-5.	1.849480189459221e-6
-9.	-4.5	1.857336403051555e-6
-9.	-4.	1.8643787440325401e-6
-9.	-3.5	1.8706028308845197e-6
-9.	-3.	1.8760048069544706e-6
-9.	-2.5	1.8805813368289548e-6
-9.	-2.	1.8843296032640547e-6
-9.	-1.5	1.8872473046366308e-6
-9.	-1.	1.8893326528906743e-6
-9.	-0.5	1.8905843719589788e-6
-9.	0.	1.8910016966455647e-6
-9.	0.5	1.8905843719589788e-6
-9.	1.	1.8893326528906743e-6
-9.	1.5	1.8872473046366308e-6
-9.	2.	1.8843296032640547e-6
-9.	2.5	1.8805813368289548e-6
-9.	3.	1.8760048069544706e-6
-9.	3.5	1.8706028308845197e-6
-9.	4.	1.8643787440325401e-6
-9.	4.5	1.857336403051555e-6
-9.	5.	1.849480189459221e-6
-9.	5.5	1.8408234160644855e-6
-9.	6.	1.8313463208251416e-6
-9.	6.5	1.8210800944806e-6
-9.	7.	1.8100228649214515e-6
-9.	7.5	1.798181715532919e-6
-9.	8.	1.7855642913788567e-6
-9.	8.5	1.7721788088332567e-6
-9.	9.	1.7580340666897182e-6
-9.	9.5	1.7431395632197578e-6
-9.	10.	1.727504990421956e-6
-9.	10.5	1.7111412934845962e-6
-9.	11.	1.6940596503772604e-6
-9.	11.5	1.6762720183570874e-6
-9.	12.	1.6577910612578833e-6
-9.	12.5	1.6386301886446091e-6
-9.	13.	1.618803605467818e-6
-9.	13.5	1.5983263764105774e-6
-9.	14.	1.5772145103596024e-6
-9.	14.5	1.5554850835758087e-6
-9.	15.	1.5331563982326448e-6
-9.	15.5	1.510248253378557e-6
-9.	16.	1.4867823594380746e-6
-9.	16.5	1.4627830142714525e-6
-9.	17.	1.4382780178369482e-6
-9.	17.5	1.4132997063164147e-6
-9.	18.	1.3878852980778427e-6
-9.	18.5	1.3620758195546087e-6
-9.	19.	1.3359127478156146e-6
-9.	19.5	1.309432357762738e-6
-9.	20.	1.2826586873570398e-6
-9.	20.5	1.2555967776395626e-6
-9.	21.	1.2282279882843077e-6
-9.	21.5	1.2005087082834522e-6
-9.	22.	1.1723729258203352e-6
-9.	22.5	1.1437382403282612e-6
-9.	23.	1.11451426220721e-6
-9.	23.5	1.0846120636662566e-6
-9.	24.	1.0539533908944796e-6
-9.	24.5	1.0224786159100562e-6
-9.	25.	9.901527735620919e-7
-9.	25.5	9.569693949926746e-7
-9.	26.	9.229521514434966e-7
-9.	26.5	8.881545356158453e-7
-9.	27.	8.526579318450853e-7
-9.	27.5	8.165684757907407e-7
-9.	28.	7.800130994030834e-7
-9.	28.5	7.431351175049622e-7
-9.	29.	7.060896549488186e-7
-9.	29.5	6.690391501246424e-7
-9.	30.	6.321491095810467e-7
-9.	30.5	5.955842342403112e-7
-9.	31.	5.595049921952117e-7
-9.	31.5	5.240646767589137e-7
-9.	32.	4.894069606900051e-7
-9.	32.5	4.556639372164818e-7
-9.	33.	4.2295462433816854e-7
-9.	33.5	3.913838996202296e-7
-9.	34.	3.6104182715384185e-7
-9.	34.5	3.32003335583359e-7
-9.	35.	3.0432820529804085e-7
-9.	35.5	2.7806132345010476e-7
-9.	36.	2.532331669298219e-7
-9.	36.5	2.2986047546762603e-7
-9.	37.	2.079470794064115e-7
-9.	37.5	1.8748484923364167e-7
-9.	38.	1.6845473657804125e-7
-9.	38.5	1.5082787899337987e-7
-9.	39.	1.3456674343731087e-7
-9.	39.5	1.1962628588193572e-7
-9.	40.	1.0595510695992686e-7
-9.	40.5	9.349658595122435e-8
-9.	41.	8.218997772084738e-8
-9.	41.5	7.19714595568374e-8
-9.	42.	6.277511687506124e-8
-9.	42.5	5.4533859061311966e-8
-9.	43.	4.718025856784758e-8
-9.	43.5	4.064730837404066e-8
-9.	44.	3.486909469800517e-8
-9.	44.5	2.9781383527461862e-8
-9.	45.	2.532212108272308e-8
-9.	45.5	2.1431849724394992e-8
-9.	46.	1.8054042063474506e-8
-9.	46.5	1.5135357114139543e-8
-9.	47.	1.2625823244243919e-8
-9.	47.5	1.0478953422560839e-8
-9.	48.	8.651798835381975e-9
-9.	48.5	7.104947351277508e-9
-9.	49.	5.802473557861663e-9
-9.	49.5	4.711847187191101e-9
-9.	50.	3.803806698473142e-9
-9.	50.5	3.052204611787807e-9
-9.	51.	2.433830900039704e-9
-9.	51.5	1.9282203651918758e-9
-9.	52.	1.5174494666765474e-9
-9.	52.5	1.1859275527339207e-9
-9.	53.	9.201868871605696e-10
-9.	53.5	7.086752817858383e-10
-9.	54.	5.41554555132904e-10
-9.	54.5	4.105074549508213e-10
-9.	55.	3.0855511971711224e-10
-8.5	-55.	3.8985365026885777e-10
-8.5	-54.5	5.183742578525189e-10
-8.5	-54.	6.83497310828035e-10
-8.5	-53.5	8.939874889210718e-10
-8.5	-53.	1.160288237472085e-9
-8.5	-52.5	1.4947506627318195e-9
-8.5	-52.	1.9118757135308965e-9
-8.5	-51.5	2.4285670745043537e-9
-8.5	-51.	3.0643914929191094e-9
-8.5	-50.5	3.841842531512885e-9
-8.5	-50.	4.786602999614225e-9
-8.5	-49.5	5.927800582286655e-9
-8.5	-49.	7.298250482187738e-9
-8.5	-48.5	8.934678232417721e-9
-8.5	-48.	1.0877915252822334e-8
-8.5	-47.5	1.3173059229203576e-8
-8.5	-47.	1.5869591016517322e-8
-8.5	-46.5	1.9021439524258304e-8
-8.5	-46.	2.2686985954141595e-8
-8.5	-45.5	2.6928998844048485e-8
-8.5	-45.	3.181449164254346e-8
-8.5	-44.5	3.741449500659427e-8
-8.5	-44.	4.3803736689596285e-8
-8.5	-43.5	5.1060222772087816e-8
-8.5	-43.	5.9264715084786575e-8
-8.5	-42.5	6.850010098052765e-8
-8.5	-42.	7.88506531231082e-8
-8.5	-41.5	9.04011786688471e-8
-8.5	-41.	1.0323605911123865e-7
-8.5	-40.5	1.1743818412906257e-7
-8.5	-40.	1.330877850124708e-7
-8.5	-39.5	1.5026117562910227e-7
-8.5	-39.	1.6902941142401988e-7
-8.5	-38.5	1.8945687961669257e-7
-8.5	-38.	2.1159983656208032e-7
-8.5	-37.5	2.355049111817232e-7
-8.5	-37.	2.612075964490572e-7
-8.5	-36.5	2.8873075413868216e-7
-8.5	-36.	3.1808316143161144e-7
-8.5	-35.5	3.492581315141327e-7
-8.5	-35.	3.8223224402541336e-7
-8.5	-34.5	4.1696422507371063e-7
-8.5	-34.	4.5339402053933646e-7
-8.5	-33.5	4.914421104245253e-7
-8.5	-33.	5.310091159818956e-7
-8.5	-32.5	5.71975755042818e-7
-8.5	-32.	6.142032040587433e-7
-8.5	-31.5	6.575339273973021e-7
-8.5	-31.	7.017930347448337e-7
-8.5	-30.5	7.467902251650661e-7
-8.5	-30.	7.923223702762042e-7
-8.5	-29.5	8.381767776494488e-7
-8.5	-29.	8.841351571002757e-7
-8.5	-28.5	9.299782849770658e-7
-8.5	-28.	9.754913226723746e-7
-8.5	-27.5	1.0204696933873934e-6
-8.5	-27.	1.0647253543401756e-6
-8.5	-26.5	1.1080932202346008e-6
-8.5	-26.	1.1504374005439266e-6
-8.5	-25.5	1.1916568145868755e-6
-8.5	-25.	1.2316896565746307e-6
-8.5	-24.5	1.27051611678734e-6
-8.5	-24.	1.3081587512547765e-6
-8.5	-23.5	1.3446799632350297e-6
-8.5	-23.	1.3801762489379227e-6
-8.5	-22.5	1.4147691924202254e-6
-8.5	-22.	1.4485936691096025e-6
-8.5	-21.5	1.481784294518111e-6
-8.5	-21.	1.51446172229582e-6
-8.5	-20.5	1.5467207931232273e-6
-8.5	-20.	1.5786225544273437e-6
-8.5	-19.5	1.6101916448134432e-6
-8.5	-19.	1.6414194509039533e-6
-8.5	-18.5	1.6722720253912315e-6
-8.5	-18.	1.7027004889136264e-6
-8.5	-17.5	1.7326510944067973e-6
-8.5	-17.	1.7620726362775228e-6
-8.5	-16.5	1.7909202471680265e-6
-8.5	-16.	1.8191560109418811e-6
-8.5	-15.5	1.8467479950471223e-6
-8.5	-15.	1.8736686040912477e-6
-8.5	-14.5	1.8998933827027101e-6
-8.5	-14.	1.9254001781542555e-6
-8.5	-13.5	1.9501686360100036e-6
-8.5	-13.	1.9741798837088705e-6
-8.5	-12.5	1.9974163185866472e-6
-8.5	-12.	2.0198614574882224e-6
-8.5	-11.5	2.0414998256841828e-6
-8.5	-11.	2.0623168723500617e-6
-8.5	-10.5	2.0822989046950932e-6
-8.5	-10.	2.101433035563342e-6
-8.5	-9.5	2.1197073708864815e-6
-8.5	-9.	2.137109825482485e-6
-8.5	-8.5	2.1536303927506407e-6
-8.5	-8.	2.16925882154388e-6
-8.5	-7.5	2.183985741988977e-6
-8.5	-7.	2.197802431504558e-6
-8.5	-6.5	2.2107007719160583e-6
-8.5	-6.	2.222673263509265e-6
-8.5	-5.5	2.233712999599857e-6
-8.5	-5.	2.2438136590433847e-6
-8.5	-4.5	2.2529694972728366e-6
-8.5	-4.	2.261175338460451e-6
-8.5	-3.5	2.2684265686854085e-6
-8.5	-3.	2.2747191300134104e-6
-8.5	-2.5	2.280049515414082e-6
-8.5	-2.	2.2844147644520745e-6
-8.5	-1.5	2.28781245971601e-6
-8.5	-1.	2.290240723935564e-6
-8.5	-0.5	2.291698217768153e-6
-8.5	0.	2.2921841382314104e-6
-8.5	0.5	2.291698217768153e-6
-8.5	1.	2.290240723935564e-6
-8.5	1.5	2.28781245971601e-6
-8.5	2.	2.2844147644520745e-6
-8.5	2.5	2.280049515414082e-6
-8.5	3.	2.2747191300134104e-6
-8.5	3.5	2.2684265686854085e-6
-8.5	4.	2.261175338460451e-6
-8.5	4.5	2.2529694972728366e-6
-8.5	5.	2.2438136590433847e-6
-8.5	5.5	2.233712999599857e-6
-8.5	6.	2.222673263509265e-6
-8.5	6.5	2.2107007719160583e-6
-8.5	7.	2.197802431504558e-6
-8.5	7.5	2.183985741988977e-6
-8.5	8.	2.16925882154388e-6
-8.5	8.5	2.1536303927506407e-6
-8.5	9.	2.137109825482485e-6
-8.5	9.5	2.1197073708864815e-6
-8.5	10.	2.101433035563342e-6
-8.5	10.5	2.0822989046950932e-6
-8.5	11.	2.0623168723500617e-6
-8.5	11.5	2.0414998256841828e-6
-8.5	12.	2.0198614574882224e-6
-8.5	12.5	1.9974163185866472e-6
-8.5	13.	1.9741798837088705e-6
-8.5	13.5	1.9501686360100036e-6
-8.5	14.	1.9254001781542555e-6
-8.5	14.5	1.8998933827027101e-6
-8.5	15.	1.8736686040912477e-6
-8.5	15.5	1.8467479950471223e-6
-8.5	16.	1.8191560109418811e-6
-8.5	16.5	1.7909202471680265e-6
-8.5	17.	1.7620726362775228e-6
-8.5	17.5	1.7326510944067973e-6
-8.5	18.	1.7027004889136264e-6
-8.5	18.5	1.6722720253912315e-6
-8.5	19.	1.6414194509039533e-6
-8.5	19.5	1.6101916448134432e-6
-8.5	20.	1.5786225544273437e-6
-8.5	20.5	1.5467207931232273e-6
-8.5	21.	1.51446172229582e-6
-8.5	21.5	1.481784294518111e-6
-8.5	22.	1.4485936691096025e-6
-8.5	22.5	1.4147691924202254e-6
-8.5	23.	1.3801762489379227e-6
-8.5	23.5	1.3446799632350297e-6
-8.5	24.	1.3081587512547765e-6
-8.5	24.5	1.27051611678734e-6
-8.5	25.	1.2316896565746307e-6
-8.5	25.5	1.1916568145868755e-6
-8.5	26.	1.1504374005439266e-6
-8.5	26.5	1.1080932202346008e-6
-8.5	27.	1.0647253543401756e-6
-8.5	27.5	1.0204696933873934e-6
-8.5	28.	9.754913226723746e-7
-8.5	28.5	9.299782849770658e-7
-8.5	29.	8.841351571002757e-7
-8.5	29.5	8.381767776494488e-7
-8.5	30.	7.923223702762042e-7
-8.5	30.5	7.467902251650661e-7
-8.5	31.	7.017930347448337e-7
-8.5	31.5	6.575339273973021e-7
-8.5	32.	6.142032040587433e-7
-8.5	32.5	5.71975755042818e-7
-8.5	33.	5.310091159818956e-7
-8.5	33.5	4.914421104245253e-7
-8.5	34.	4.5339402053933646e-7
-8.5	34.5	4.1696422507371063e-7
-8.5	35.	3.8223224402541336e-7
-8.5	35.5	3.492581315141327e-7
-8.5	36.	3.1808316143161144e-7
-8.5	36.5	2.8873075413868216e-7
-8.5	37.	2.612075964490572e-7
-8.5	37.5	2.355049111817232e-7
-8.5	38.	2.1159983656208032e-7
-8.5	38.5	1.8945687961669257e-7
-8.5	39.	1.6902941142401988e-7
-8.5	39.5	1.5026117562910227e-7
-8.5	40.	1.330877850124708e-7
-8.5	40.5	1.1743818412906257e-7
-8.5	41.	1.0323605911123865e-7
-8.5	41.5	9.04011786688471e-8
-8.5	42.	7.88506531231082e-8
-8.5	42.5	6.850010098052765e-8
-8.5	43.	5.9264715084786575e-8
-8.5	43.5	5.1060222772087816e-8
-8.5	44.	4.3803736689596285e-8
-8.5	44.5	3.741449500659427e-8
-8.5	45.	3.181449164254346e-8
-8.5	45.5	2.6928998844048485e-8
-8.5	46.	2.2686985954141595e-8
-8.5	46.5	1.9021439524258304e-8
-8.5	47.	1.5869591016517322e-8
-8.5	47.5	1.3173059229203576e-8
-8.5	48.	1.0877915252822334e-8
-8.5	48.5	8.934678232417721e-9
-8.5	49.	7.298250482187738e-9
-8.5	49.5	5.927800582286655e-9
-8.5	50.	4.786602999614225e-9
-8.5	50.5	3.841842531512885e-9
-8.5	51.	3.0643914929191094e-9
-8.5	51.5	2.4285670745043537e-9
-8.5	52.	1.9118757135308965e-9
-8.5	52.5	1.4947506627318195e-9
-8.5	53.	1.160288237472085e-9
-8.5	53.5	8.939874889210718e-10
-8.5	54.	6.83497310828035e-10
-8.5	54.5	5.183742578525189e-10
-8.5	55.	3.8985365026885777e-10
-8.	-55.	4.907624990505224e-10
-8.	-54.5	6.521984183165418e-10
-8.	-54.	8.595221284408e-10
-8.	-53.5	1.1237035734138062e-9
-8.	-53.	1.457811221682309e-9
-8.	-52.5	1.87729807153949e-9
-8.	-52.	2.400304328330139e-9
-8.	-51.5	3.0479735650501266e-9
-8.	-51.	3.8447783018476646e-9
-8.	-50.5	4.81885002939544e-9
-8.	-50.	6.002307775629684e-9
-8.	-49.5	7.431578397074348e-9
-8.	-49.	9.147700889183812e-9
-8.	-48.5	1.1196606180766886e-8
-8.	-48.	1.3629363132539046e-8
-8.	-47.5	1.6502380826449547e-8
-8.	-47.	1.98775567375142e-8
-8.	-46.5	2.382236004918086e-8
-8.	-46.	2.8409839230639782e-8
-8.	-45.5	3.3718543061303165e-8
-8.	-45.	3.983234458213849e-8
-8.	-44.5	4.6840157990252813e-8
-8.	-44.	5.483553928275512e-8
-8.	-43.5	6.39161625049981e-8
-8.	-43.	7.418316476924158e-8
-8.	-42.5	8.574035478111359e-8
-8.	-42.	9.869328143802802e-8
-8.	-41.5	1.1314816113821292e-7
-8.	-41.	1.292106647514809e-7
-8.	-40.5	1.469845677428606e-7
-8.	-40.	1.6657026969720326e-7
-8.	-39.5	1.880631924586759e-7
-8.	-39.	2.115520692677588e-7
-8.	-38.5	2.3711714064914972e-7
-8.	-38.	2.6482827638122953e-7
-8.	-37.5	2.947430466724882e-7
-8.	-37.	3.2690476970025795e-7
-8.	-36.5	3.6134056695617147e-7
-8.	-36.	3.98059462419209e-7
-8.	-35.5	4.3705056646987776e-7
-8.	-35.	4.782813906920792e-7
-8.	-34.5	5.216963452855518e-7
-8.	-34.	5.672154767310108e-7
-8.	-33.5	6.147335094975541e-7
-8.	-33.	6.641192618764977e-7
-8.	-32.5	7.152155121476869e-7
-8.	-32.	7.678393968564078e-7
-8.	-31.5	8.217834273515814e-7
-8.	-31.	8.768172129935626e-7
-8.	-30.5	9.326899783002342e-7
-8.	-30.	9.891339550400587e-7
-8.	-29.5	1.0458687166712493e-6
-8.	-29.	1.102606498805926e-6
-8.	-28.5	1.1590585123045447e-6
-8.	-28.	1.214942201646482e-6
-8.	-27.5	1.2699893269674126e-6
-8.	-27.	1.3239546510584147e-6
-8.	-26.5	1.3766248921959576e-6
-8.	-26.	1.4278274632169113e-6
-8.	-25.5	1.477438366152956e-6
-8.	-25.	1.5253884681260734e-6
-8.	-24.5	1.5716672774415137e-6
-8.	-24.	1.6163233106427974e-6
-8.	-23.5	1.6594602437433113e-6
-8.	-23.	1.7012283288552152e-6
-8.	-22.5	1.7418110699867915e-6
-8.	-22.	1.7814078919045714e-6
-8.	-21.5	1.8202144278769752e-6
-8.	-21.	1.8584029193491503e-6
-8.	-20.5	1.8961057874722277e-6
-8.	-20.	1.9334053701077076e-6
-8.	-19.5	1.9703318670208168e-6
-8.	-19.	2.0068697279217885e-6
-8.	-18.5	2.0429704961143387e-6
-8.	-18.	2.078568328590506e-6
-8.	-17.5	2.1135939385636227e-6
-8.	-17.	2.1479839011519416e-6
-8.	-16.5	2.181684552918578e-6
-8.	-16.	2.214651822971739e-6
-8.	-15.5	2.246849191915248e-6
-8.	-15.	2.2782455061239016e-6
-8.	-14.5	2.3088133792290853e-6
-8.	-14.	2.3385281965247915e-6
-8.	-13.5	2.3673675103291202e-6
-8.	-13.	2.39531065220858e-6
-8.	-12.5	2.4223384669408694e-6
-8.	-12.	2.4484331206118276e-6
-8.	-11.5	2.4735779572497243e-6
-8.	-11.	2.4977573887974193e-6
-8.	-10.5	2.5209568087429937e-6
-8.	-10.	2.543162495757496e-6
-8.	-9.5	2.56436216135683e-6
-8.	-9.	2.584542292787639e-6
-8.	-8.5	2.6036930634202254e-6
-8.	-8.	2.621803487189191e-6
-8.	-7.5	2.6388637516293296e-6
-8.	-7.	2.6548647496062157e-6
-8.	-6.5	2.6697980118647837e-6
-8.	-6.	2.6836557357144726e-6
-8.	-5.5	2.696430745929095e-6
-8.	-5.	2.708116485646338e-6
-8.	-4.5	2.7187070043120795e-6
-8.	-4.	2.7281969471413393e-6
-8.	-3.5	2.7365815459375143e-6
-8.	-3.	2.7438566111368436e-6
-8.	-2.5	2.7500185249878905e-6
-8.	-2.	2.7550642357719215e-6
-8.	-1.5	2.758991253008798e-6
-8.	-1.	2.7617976435956213e-6
-8.	-0.5	2.763482028840403e-6
-8.	0.	2.764043582362497e-6
-8.	0.5	2.763482028840403e-6
-8.	1.	2.7617976435956213e-6
-8.	1.5	2.758991253008798e-6
-8.	2.	2.7550642357719215e-6
-8.	2.5	2.7500185249878905e-6
-8.	3.	2.7438566111368436e-6
-8.	3.5	2.7365815459375143e-6
-8.	4.	2.7281969471413393e-6
-8.	4.5	2.7187070043120795e-6
-8.	5.	2.708116485646338e-6
-8.	5.5	2.696430745929095e-6
-8.	6.	2.6836557357144726e-6
-8.	6.5	2.6697980118647837e-6
-8.	7.	2.6548647496062157e-6
-8.	7.5	2.6388637516293296e-6
-8.	8.	2.621803487189191e-6
-8.	8.5	2.6036930634202254e-6
-8.	9.	2.584542292787639e-6
-8.	9.5	2.56436216135683e-6
-8.	10.	2.543162495757496e-6
-8.	10.5	2.5209568087429937e-6
-8.	11.	2.4977573887974193e-6
-8.	11.5	2.4735779572497243e-6
-8.	12.	2.4484331206118276e-6
-8.	12.5	2.4223384669408694e-6
-8.	13.	2.39531065220858e-6
-8.	13.5	2.3673675103291202e-6
-8.	14.	2.3385281965247915e-6
-8.	14.5	2.3088133792290853e-6
-8.	15.	2.2782455061239016e-6
-8.	15.5	2.246849191915248e-6
-8.	16.	2.214651822971739e-6
-8.	16.5	2.181684552918578e-6
-8.	17.	2.1479839011519416e-6
-8.	17.5	2.1135939385636227e-6
-8.	18.	2.078568328590506e-6
-8.	18.5	2.0429704961143387e-6
-8.	19.	2.0068697279217885e-6
-8.	19.5	1.9703318670208168e-6
-8.	20.	1.9334053701077076e-6
-8.	20.5	1.8961057874722277e-6
-8.	21.	1.8584029193491503e-6
-8.	21.5	1.8202144278769752e-6
-8.	22.	1.7814078919045714e-6
-8.	22.5	1.7418110699867915e-6
-8.	23.	1.7012283288552152e-6
-8.	23.5	1.6594602437433113e-6
-8.	24.	1.6163233106427974e-6
-8.	24.5	1.5716672774415137e-6
-8.	25.	1.5253884681260734e-6
-8.	25.5	1.477438366152956e-6
-8.	26.	1.4278274632169113e-6
-8.	26.5	1.3766248921959576e-6
-8.	27.	1.3239546510584147e-6
-8.	27.5	1.2699893269674126e-6
-8.	28.	1.214942201646482e-6
-8.	28.5	1.1590585123045447e-6
-8.	29.	1.102606498805926e-6
-8.	29.5	1.0458687166712493e-6
-8.	30.	9.891339550400587e-7
-8.	30.5	9.326899783002342e-7
-8.	31.	8.768172129935626e-7
-8.	31.5	8.217834273515814e-7
-8.	32.	7.678393968564078e-7
-8.	32.5	7.152155121476869e-7
-8.	33.	6.641192618764977e-7
-8.	33.5	6.147335094975541e-7
-8.	34.	5.672154767310108e-7
-8.	34.5	5.216963452855518e-7
-8.	35.	4.782813906920792e-7
-8.	35.5	4.3705056646987776e-7
-8.	36.	3.98059462419209e-7
-8.	36.5	3.6134056695617147e-7
-8.	37.	3.2690476970025795e-7
-8.	37.5	2.947430466724882e-7
-8.	38.	2.6482827638122953e-7
-8.	38.5	2.3711714064914972e-7
-8.	39.	2.115520692677588e-7
-8.	39.5	1.880631924586759e-7
-8.	40.	1.6657026969720326e-7
-8.	40.5	1.469845677428606e-7
-8.	41.	1.292106647514809e-7
-8.	41.5	1.1314816113821292e-7
-8.	42.	9.869328143802802e-8
-8.	42.5	8.574035478111359e-8
-8.	43.	7.418316476924158e-8
-8.	43.5	6.39161625049981e-8
-8.	44.	5.483553928275512e-8
-8.	44.5	4.6840157990252813e-8
-8.	45.	3.983234458213849e-8
-8.	45.5	3.3718543061303165e-8
-8.	46.	2.8409839230639782e-8
-8.	46.5	2.382236004918086e-8
-8.	47.	1.98775567375142e-8
-8.	47.5	1.6502380826449547e-8
-8.	48.	1.3629363132539046e-8
-8.	48.5	1.1196606180766886e-8
-8.	49.	9.147700889183812e-9
-8.	49.5	7.431578397074348e-9
-8.	50.	6.002307775629684e-9
-8.	50.5	4.81885002939544e-9
-8.	51.	3.8447783018476646e-9
-8.	51.5	3.0479735650501266e-9
-8.	52.	2.400304328330139e-9
-8.	52.5	1.87729807153949e-9
-8.	53.	1.457811221682309e-9
-8.	53.5	1.1237035734138062e-9
-8.	54.	8.595221284408e-10
-8.	54.5	6.521984183165418e-10
-8.	55.	4.907624990505224e-10
-7.5	-55.	6.155221361869923e-10
-7.5	-54.5	8.175814656959517e-10
-7.5	-54.	1.0769696273651897e-9
-7.5	-53.5	1.407369693896258e-9
-7.5	-53.	1.8250789700752027e-9
-7.5	-52.5	2.3493650720823005e-9
-7.5	-52.	3.0028428264408287e-9
-7.5	-51.5	3.81186804785256e-9
-7.5	-51.	4.806943166986289e-9
-7.5	-50.5	6.023128546703548e-9
-7.5	-50.	7.500452172012554e-9
-7.5	-49.5	9.284309252224476e-9
-7.5	-49.	1.1425842162995528e-8
-7.5	-48.5	1.3982290112851443e-8
-7.5	-48.	1.7017296976346153e-8
-7.5	-47.5	2.0601164927587673e-8
-7.5	-47.	2.4811040866408134e-8
-7.5	-46.5	2.9731022186572186e-8
-7.5	-46.	3.545216822050543e-8
-7.5	-45.5	4.207240373447339e-8
-7.5	-45.	4.969630116460814e-8
-7.5	-44.5	5.843472889603817e-8
-7.5	-44.	6.840435380831083e-8
-7.5	-43.5	7.972698754913628e-8
-7.5	-43.	9.252876755924855e-8
-7.5	-42.5	1.069391657534378e-7
-7.5	-42.	1.2308981996224497e-7
-7.5	-41.5	1.4111318574815843e-7
-7.5	-41.	1.611410090203409e-7
-7.5	-40.5	1.833026229735386e-7
-7.5	-40.	2.0772307626183824e-7
-7.5	-39.5	2.3452110298203733e-7
-7.5	-39.	2.638069489787949e-7
-7.5	-38.5	2.956800732297439e-7
-7.5	-38.	3.302267475653131e-7
-7.5	-37.5	3.675175828823833e-7
-7.5	-37.	4.0760501520441076e-7
-7.5	-36.5	4.505207906024802e-7
-7.5	-36.	4.962734941046981e-7
-7.5	-35.5	5.448461743750649e-7
-7.5	-35.	5.961941231892269e-7
-7.5	-34.5	6.502428766157306e-7
-7.5	-34.	7.068865133337627e-7
-7.5	-33.5	7.659863346251928e-7
-7.5	-33.	8.273700201112366e-7
-7.5	-32.5	8.908313629494785e-7
-7.5	-32.	9.561306974285005e-7
-7.5	-31.5	1.0229961398472143e-6
-7.5	-31.	1.0911257689765224e-6
-7.5	-30.5	1.16019087346186e-6
-7.5	-30.	1.22984038775035e-6
-7.5	-29.5	1.2997066222350064e-6
-7.5	-29.	1.3694123631524808e-6
-7.5	-28.5	1.438579368373396e-6
-7.5	-28.	1.5068382110172908e-6
-7.5	-27.5	1.5738393182280896e-6
-7.5	-27.	1.639264912958579e-6
-7.5	-26.5	1.7028413906204733e-6
-7.5	-26.	1.764351453947073e-6
-7.5	-25.5	1.8236451027146514e-6
-7.5	-25.	1.880648347863191e-6
-7.5	-24.5	1.935368371713094e-6
-7.5	-24.	1.9878937744614107e-6
-7.5	-23.5	2.0383887264104754e-6
-7.5	-23.	2.087080262938264e-6
-7.5	-22.5	2.1342387526151863e-6
-7.5	-22.	2.180152701077065e-6
-7.5	-21.5	2.225100419061851e-6
-7.5	-21.	2.269322377572645e-6
-7.5	-20.5	2.3129988549374075e-6
-7.5	-20.	2.3562372196178877e-6
-7.5	-19.5	2.399071527308197e-6
-7.5	-19.	2.4414741768248413e-6
-7.5	-18.5	2.483375992630022e-6
-7.5	-18.	2.5246886961699875e-6
-7.5	-17.5	2.5653236025365756e-6
-7.5	-17.	2.60520277593082e-6
-7.5	-16.5	2.644262518443586e-6
-7.5	-16.	2.682451845180095e-6
-7.5	-15.5	2.7197292038893238e-6
-7.5	-15.	2.756059539332928e-6
-7.5	-14.5	2.791412320744737e-6
-7.5	-14.	2.8257603719131926e-6
-7.5	-13.5	2.8590791081295646e-6
-7.5	-13.	2.891346093138167e-6
-7.5	-12.5	2.922540687188974e-6
-7.5	-12.	2.9526438063499e-6
-7.5	-11.5	2.981637738541363e-6
-7.5	-11.	3.009506001440109e-6
-7.5	-10.5	3.03623323034979e-6
-7.5	-10.	3.0618050881154916e-6
-7.5	-9.5	3.086209086303357e-6
-7.5	-9.	3.1094300513766477e-6
-7.5	-8.5	3.1314590202854107e-6
-7.5	-8.	3.152284251275712e-6
-7.5	-7.5	3.1718956527053734e-6
-7.5	-7.	3.1902838957143832e-6
-7.5	-6.5	3.2074403095099134e-6
-7.5	-6.	3.223356935236304e-6
-7.5	-5.5	3.238026466600078e-6
-7.5	-5.	3.251442239601692e-6
-7.5	-4.5	3.2635982167820836e-6
-7.5	-4.	3.274488973470299e-6
-7.5	-3.5	3.284109685809441e-6
-7.5	-3.	3.2924561204090605e-6
-7.5	-2.5	3.2995246254657336e-6
-7.5	-2.	3.305312123256918e-6
-7.5	-1.5	3.309816103917439e-6
-7.5	-1.	3.3130346204314677e-6
-7.5	-0.5	3.3149662847879512e-6
-7.5	0.	3.3156102652609136e-6
-7.5	0.5	3.3149662847879512e-6
-7.5	1.	3.3130346204314677e-6
-7.5	1.5	3.309816103917439e-6
-7.5	2.	3.305312123256918e-6
-7.5	2.5	3.2995246254657336e-6
-7.5	3.	3.2924561204090605e-6
-7.5	3.5	3.284109685809441e-6
-7.5	4.	3.274488973470299e-6
-7.5	4.5	3.2635982167820836e-6
-7.5	5.	3.251442239601692e-6
-7.5	5.5	3.238026466600078e-6
-7.5	6.	3.223356935236304e-6
-7.5	6.5	3.2074403095099134e-6
-7.5	7.	3.1902838957143832e-6
-7.5	7.5	3.1718956527053734e-6
-7.5	8.	3.152284251275712e-6
-7.5	8.5	3.1314590202854107e-6
-7.5	9.	3.1094300513766477e-6
-7.5	9.5	3.086209086303357e-6
-7.5	10.	3.0618050881154916e-6
-7.5	10.5	3.03623323034979e-6
-7.5	11.	3.009506001440109e-6
-7.5	11.5	2.981637738541363e-6
-7.5	12.	2.9526438063499e-6
-7.5	12.5	2.922540687188974e-6
-7.5	13.	2.891346093138167e-6
-7.5	13.5	2.8590791081295646e-6
-7.5	14.	2.8257603719131926e-6
-7.5	14.5	2.791412320744737e-6
-7.5	15.	2.756059539332928e-6
-7.5	15.5	2.7197292038893238e-6
-7.5	16.	2.682451845180095e-6
-7.5	16.5	2.644262518443586e-6
-7.5	17.	2.60520277593082e-6
-7.5	17.5	2.5653236025365756e-6
-7.5	18.	2.5246886961699875e-6
-7.5	18.5	2.483375992630022e-6
-7.5	19.	2.4414741768248413e-6
-7.5	19.5	2.399071527308197e-6
-7.5	20.	2.3562372196178877e-6
-7.5	20.5	2.3129988549374075e-6
-7.5	21.	2.269322377572645e-6
-7.5	21.5	2.225100419061851e-6
-7.5	22.	2.180152701077065e-6
-7.5	22.5	2.1342387526151863e-6
-7.5	23.	2.087080262938264e-6
-7.5	23.5	2.0383887264104754e-6
-7.5	24.	1.9878937744614107e-6
-7.5	24.5	1.935368371713094e-6
-7.5	25.	1.880648347863191e-6
-7.5	25.5	1.8236451027146514e-6
-7.5	26.	1.764351453947073e-6
-7.5	26.5	1.7028413906204733e-6
-7.5	27.	1.639264912958579e-6
-7.5	27.5	1.5738393182280896e-6
-7.5	28.	1.5068382110172908e-6
-7.5	28.5	1.438579368373396e-6
-7.5	29.	1.3694123631524808e-6
-7.5	29.5	1.2997066222350064e-6
-7.5	30.	1.22984038775035e-6
-7.5	30.5	1.16019087346186e-6
-7.5	31.	1.0911257689765224e-6
-7.5	31.5	1.0229961398472143e-6
-7.5	32.	9.561306974285005e-7
-7.5	32.5	8.908313629494785e-7
-7.5	33.	8.273700201112366e-7
-7.5	33.5	7.659863346251928e-7
-7.5	34.	7.068865133337627e-7
-7.5	34.5	6.502428766157306e-7
-7.5	35.	5.961941231892269e-7
-7.5	35.5	5.448461743750649e-7
-7.5	36.	4.962734941046981e-7
-7.5	36.5	4.505207906024802e-7
-7.5	37.	4.0760501520441076e-7
-7.5	37.5	3.675175828823833e-7
-7.5	38.	3.302267475653131e-7
-7.5	38.5	2.956800732297439e-7
-7.5	39.	2.638069489787949e-7
-7.5	39.5	2.3452110298203733e-7
-7.5	40.	2.0772307626183824e-7
-7.5	40.5	1.833026229735386e-7
-7.5	41.	1.611410090203409e-7
-7.5	41.5	1.4111318574815843e-7
-7.5	42.	1.2308981996224497e-7
-7.5	42.5	1.069391657534378e-7
-7.5	43.	9.252876755924855e-8
-7.5	43.5	7.972698754913628e-8
-7.5	44.	6.840435380831083e-8
-7.5	44.5	5.843472889603817e-8
-7.5	45.	4.969630116460814e-8
-7.5	45.5	4.207240373447339e-8
-7.5	46.	3.545216822050543e-8
-7.5	46.5	2.9731022186572186e-8
-7.5	47.	2.4811040866408134e-8
-7.5	47.5	2.0601164927587673e-8
-7.5	48.	1.7017296976346153e-8
-7.5	48.5	1.3982290112851443e-8
-7.5	49.	1.1425842162995528e-8
-7.5	49.5	9.284309252224476e-9
-7.5	50.	7.500452172012554e-9
-7.5	50.5	6.023128546703548e-9
-7.5	51.	4.806943166986289e-9
-7.5	51.5	3.81186804785256e-9
-7.5	52.	3.0028428264408287e-9
-7.5	52.5	2.3493650720823005e-9
-7.5	53.	1.8250789700752027e-9
-7.5	53.5	1.407369693896258e-9
-7.5	54.	1.0769696273651897e-9
-7.5	54.5	8.175814656959517e-10
-7.5	55.	6.155221361869923e-10
-7.	-55.	7.691658282553583e-10
-7.	-54.5	1.021170426942041e-9
-7.	-54.	1.3445482190888508e-9
-7.	-53.5	1.7563077807342998e-9
-7.	-53.	2.2767031022338442e-9
-7.	-52.5	2.9296752963682436e-9
-7.	-52.	3.743320178057655e-9
-7.	-51.5	4.750376853748842e-9
-7.	-51.	5.988731111043937e-9
-7.	-50.5	7.501925994950376e-9
-7.	-50.	9.33967052518103e-9
-7.	-49.5	1.1558336082066666e-8
-7.	-49.	1.4221428602975147e-8
-7.	-48.5	1.740002342527066e-8
-7.	-48.	2.11731484259727e-8
-7.	-47.5	2.5628100083135647e-8
-7.	-47.	3.086067625982132e-8
-7.	-46.5	3.6975308927050936e-8
-7.	-46.	4.408507973334569e-8
-7.	-45.5	5.2311601327841714e-8
-7.	-45.	6.17847476794851e-8
-7.	-44.5	7.26422173293643e-8
-7.	-44.	8.502891458413758e-8
-7.	-43.5	9.909613511736453e-8
-7.	-43.	1.1500054429835223e-7
-7.	-42.5	1.3290293881576927e-7
-7.	-42.	1.5296678480238034e-7
-7.	-41.5	1.7535652869135412e-7
-7.	-41.	2.002356804358355e-7
-7.	-40.5	2.277646724944173e-7
-7.	-40.	2.5809850212128885e-7
-7.	-39.5	2.913841690019834e-7
-7.	-39.	3.277579251527964e-7
-7.	-38.5	3.673423592744827e-7
-7.	-38.	4.102433434513097e-7
-7.	-37.5	4.5654687626743593e-7
-7.	-37.	5.06315863137402e-7
-7.	-36.5	5.595868820048037e-7
-7.	-36.	6.163669906512274e-7
-7.	-35.5	6.766306407880872e-7
-7.	-35.	7.403167739884095e-7
-7.	-34.5	8.073261854491529e-7
-7.	-34.	8.775192536113519e-7
-7.	-33.5	9.50714146779544e-7
-7.	-33.	1.0266856319142106e-6
-7.	-32.5	1.105164625353455e-6
-7.	-32.	1.1858386396755022e-6
-7.	-31.5	1.268353294124151e-6
-7.	-31.	1.3523150662643136e-6
-7.	-30.5	1.437295467326417e-6
-7.	-30.	1.522836819241757e-6
-7.	-29.5	1.6084597939306974e-6
-7.	-29.	1.6936728366127217e-6
-7.	-28.5	1.7779835305226267e-6
-7.	-28.	1.8609118587742248e-6
-7.	-27.5	1.94200517336714e-6
-7.	-27.	2.020854483118085e-6
-7.	-26.5	2.0971114182775087e-6
-7.	-26.	2.170504924378343e-6
-7.	-25.5	2.2408564000293457e-6
-7.	-25.	2.308091662463434e-6
-7.	-24.5	2.372247868144112e-6
-7.	-24.	2.433473429174959e-6
-7.	-23.5	2.492019219568268e-6
-7.	-23.	2.548219897643779e-6
-7.	-22.5	2.602465610628538e-6
-7.	-22.	2.655165755805492e-6
-7.	-21.5	2.7067087766410455e-6
-7.	-21.	2.7574237373026687e-6
-7.	-20.5	2.80755050083884e-6
-7.	-20.	2.857224666427307e-6
-7.	-19.5	2.9064806079180424e-6
-7.	-19.	2.9552713132967037e-6
-7.	-18.5	3.0034987549838267e-6
-7.	-18.	3.0510454930166127e-6
-7.	-17.5	3.0977989409373247e-6
-7.	-17.	3.143664058100346e-6
-7.	-16.5	3.1885656740895814e-6
-7.	-16.	3.2324450064658797e-6
-7.	-15.5	3.275254862763907e-6
-7.	-15.	3.3169558714242672e-6
-7.	-14.5	3.357514107904817e-6
-7.	-14.	3.3968996816177365e-6
-7.	-13.5	3.435085853965673e-6
-7.	-13.	3.4720484462114924e-6
-7.	-12.5	3.5077654192410035e-6
-7.	-12.	3.5422165638554145e-6
-7.	-11.5	3.5753832659882137e-6
-7.	-11.	3.607248324461643e-6
-7.	-10.5	3.637795806638326e-6
-7.	-10.	3.667010932203351e-6
-7.	-9.5	3.6948799783237495e-6
-7.	-9.	3.721390201271539e-6
-7.	-8.5	3.7465297708983325e-6
-7.	-8.	3.7702877151689176e-6
-7.	-7.5	3.7926538604427857e-6
-7.	-7.	3.8136188534753455e-6
-7.	-6.5	3.833174001202211e-6
-7.	-6.	3.851311365533099e-6
-7.	-5.5	3.868023674297688e-6
-7.	-5.	3.8833043106866146e-6
-7.	-4.5	3.897147293117196e-6
-7.	-4.	3.90954725767606e-6
-7.	-3.5	3.9204994428824985e-6
-7.	-3.	3.929999676516581e-6
-7.	-2.5	3.938044364349508e-6
-7.	-2.	3.944630480625854e-6
-7.	-1.5	3.949755560183083e-6
-7.	-1.	3.953417692117242e-6
-7.	-0.5	3.95561551492455e-6
-7.	0.	3.956348213066792e-6
-7.	0.5	3.95561551492455e-6
-7.	1.	3.953417692117242e-6
-7.	1.5	3.949755560183083e-6
-7.	2.	3.944630480625854e-6
-7.	2.5	3.938044364349508e-6
-7.	3.	3.929999676516581e-6
-7.	3.5	3.9204994428824985e-6
-7.	4.	3.90954725767606e-6
-7.	4.5	3.897147293117196e-6
-7.	5.	3.8833043106866146e-6
-7.	5.5	3.868023674297688e-6
-7.	6.	3.851311365533099e-6
-7.	6.5	3.833174001202211e-6
-7.	7.	3.8136188534753455e-6
-7.	7.5	3.7926538604427857e-6
-7.	8.	3.7702877151689176e-6
-7.	8.5	3.7465297708983325e-6
-7.	9.	3.721390201271539e-6
-7.	9.5	3.6948799783237495e-6
-7.	10.	3.667010932203351e-6
-7.	10.5	3.637795806638326e-6
-7.	11.	3.607248324461643e-6
-7.	11.5	3.5753832659882137e-6
-7.	12.	3.5422165638554145e-6
-7.	12.5	3.5077654192410035e-6
-7.	13.	3.4720484462114924e-6
-7.	13.5	3.435085853965673e-6
-7.	14.	3.3968996816177365e-6
-7.	14.5	3.357514107904817e-6
-7.	15.	3.3169558714242672e-6
-7.	15.5	3.275254862763907e-6
-7.	16.	3.2324450064658797e-6
-7.	16.5	3.1885656740895814e-6
-7.	17.	3.143664058100346e-6
-7.	17.5	3.0977989409373247e-6
-7.	18.	3.0510454930166127e-6
-7.	18.5	3.0034987549838267e-6
-7.	19.	2.9552713132967037e-6
-7.	19.5	2.9064806079180424e-6
-7.	20.	2.857224666427307e-6
-7.	20.5	2.80755050083884e-6
-7.	21.	2.7574237373026687e-6
-7.	21.5	2.7067087766410455e-6
-7.	22.	2.655165755805492e-6
-7.	22.5	2.602465610628538e-6
-7.	23.	2.548219897643779e-6
-7.	23.5	2.492019219568268e-6
-7.	24.	2.433473429174959e-6
-7.	24.5	2.372247868144112e-6
-7.	25.	2.308091662463434e-6
-7.	25.5	2.2408564000293457e-6
-7.	26.	2.170504924378343e-6
-7.	26.5	2.0971114182775087e-6
-7.	27.	2.020854483118085e-6
-7.	27.5	1.94200517336714e-6
-7.	28.	1.8609118587742248e-6
-7.	28.5	1.7779835305226267e-6
-7.	29.	1.6936728366127217e-6
-7.	29.5	1.6084597939306974e-6
-7.	30.	1.522836819241757e-6
-7.	30.5	1.437295467326417e-6
-7.	31.	1.3523150662643136e-6
-7.	31.5	1.268353294124151e-6
-7.	32.	1.1858386396755022e-6
-7.	32.5	1.105164625353455e-6
-7.	33.	1.0266856319142106e-6
-7.	33.5	9.50714146779544e-7
-7.	34.	8.775192536113519e-7
-7.	34.5	8.073261854491529e-7
-7.	35.	7.403167739884095e-7
-7.	35.5	6.766306407880872e-7
-7.	36.	6.163669906512274e-7
-7.	36.5	5.595868820048037e-7
-7.	37.	5.06315863137402e-7
-7.	37.5	4.5654687626743593e-7
-7.	38.	4.102433434513097e-7
-7.	38.5	3.673423592744827e-7
-7.	39.	3.277579251527964e-7
-7.	39.5	2.913841690019834e-7
-7.	40.	2.5809850212128885e-7
-7.	40.5	2.277646724944173e-7
-7.	41.	2.002356804358355e-7
-7.	41.5	1.7535652869135412e-7
-7.	42.	1.5296678480238034e-7
-7.	42.5	1.3290293881576927e-7
-7.	43.	1.1500054429835223e-7
-7.	43.5	9.909613511736453e-8
-7.	44.	8.502891458413758e-8
-7.	44.5	7.26422173293643e-8
-7.	45.	6.17847476794851e-8
-7.	45.5	5.2311601327841714e-8
-7.	46.	4.408507973334569e-8
-7.	46.5	3.6975308927050936e-8
-7.	47.	3.086067625982132e-8
-7.	47.5	2.5628100083135647e-8
-7.	48.	2.11731484259727e-8
-7.	48.5	1.740002342527066e-8
-7.	49.	1.4221428602975147e-8
-7.	49.5	1.1558336082066666e-8
-7.	50.	9.33967052518103e-9
-7.	50.5	7.501925994950376e-9
-7.	51.	5.988731111043937e-9
-7.	51.5	4.750376853748842e-9
-7.	52.	3.743320178057655e-9
-7.	52.5	2.9296752963682436e-9
-7.	53.	2.2767031022338442e-9
-7.	53.5	1.7563077807342998e-9
-7.	54.	1.3445482190888508e-9
-7.	54.5	1.021170426942041e-9
-7.	55.	7.691658282553583e-10
-6.5	-55.	9.576385051555288e-10
-6.5	-54.5	1.2708143967382619e-9
-6.5	-54.	1.672538659359361e-9
-6.5	-53.5	2.183880679982995e-9
-6.5	-53.	2.829924815720272e-9
-6.5	-52.5	3.6403163048093093e-9
-6.5	-52.	4.6498391650135575e-9
-6.5	-51.5	5.899020090998969e-9
-6.5	-51.	7.434750698735378e-9
-6.5	-50.5	9.310918729688773e-9
-6.5	-50.	1.1589037055655776e-8
-6.5	-49.5	1.433885755644907e-8
-6.5	-49.	1.7638955221176355e-8
-6.5	-48.5	2.1577266196524476e-8
-6.5	-48.	2.6251562021153214e-8
-6.5	-47.5	3.176984099362899e-8
-6.5	-47.	3.825061657132504e-8
-6.5	-46.5	4.5823081936532224e-8
-6.5	-46.	5.46271294376697e-8
-6.5	-45.5	6.481320355764092e-8
-6.5	-45.	7.654196641241087e-8
-6.5	-44.5	8.998375556903695e-8
-6.5	-44.	1.0531781521532102e-7
-6.5	-43.5	1.2273128342785737e-7
-6.5	-43.	1.4241792047990759e-7
-6.5	-42.5	1.6457656580776195e-7
-6.5	-42.	1.8940931441190132e-7
-6.5	-41.5	2.1711940710213075e-7
-6.5	-41.	2.4790883309783294e-7
-6.5	-40.5	2.819756480612463e-7
-6.5	-40.	3.195110156738111e-7
-6.5	-39.5	3.606959863721544e-7
-6.5	-39.	4.056980328626146e-7
-6.5	-38.5	4.54667368569096e-7
-6.5	-38.	5.077330822965943e-7
-6.5	-37.5	5.649991301939096e-7
-6.5	-37.	6.265402346840795e-7
-6.5	-36.5	6.923977495300552e-7
-6.5	-36.	7.625755607920659e-7
-6.5	-35.5	8.370361052744038e-7
-6.5	-35.	9.156966013621537e-7
-6.5	-34.5	9.984256020777677e-7
-6.5	-34.	1.0850399968786417e-6
-6.5	-33.5	1.1753026072015854e-6
-6.5	-33.	1.2689205409042208e-6
-6.5	-32.5	1.3655444920885615e-6
-6.5	-32.	1.4647691946741605e-6
-6.5	-31.5	1.5661352586313626e-6
-6.5	-31.	1.6691326353096894e-6
-6.5	-30.5	1.7732059687469853e-6
-6.5	-30.	1.8777620886699317e-6
-6.5	-29.5	1.982179881177087e-6
-6.5	-29.	2.0858227260169373e-6
-6.5	-28.5	2.1880536039096988e-6
-6.5	-28.	2.288252840659289e-6
-6.5	-27.5	2.3858382532475905e-6
-6.5	-27.	2.4802871845782684e-6
-6.5	-26.5	2.571159551411804e-6
-6.5	-26.	2.6581205894487767e-6
-6.5	-25.5	2.74096148627477e-6
-6.5	-25.	2.819615604426512e-6
-6.5	-24.5	2.894167614114364e-6
-6.5	-24.	2.96485272653899e-6
-6.5	-23.5	3.032043542091277e-6
-6.5	-23.	3.0962230044216434e-6
-6.5	-22.5	3.1579437374241878e-6
-6.5	-22.	3.217776610945269e-6
-6.5	-21.5	3.276254421707456e-6
-6.5	-21.	3.3338192838155148e-6
-6.5	-20.5	3.390783643971176e-6
-6.5	-20.	3.447313449990093e-6
-6.5	-19.5	3.5034373739447557e-6
-6.5	-19.	3.5590788518882614e-6
-6.5	-18.5	3.6141006238055987e-6
-6.5	-18.	3.6683479545519074e-6
-6.5	-17.5	3.7216791199168984e-6
-6.5	-17.	3.7739789848610024e-6
-6.5	-16.5	3.82515918011308e-6
-6.5	-16.	3.875152000286253e-6
-6.5	-15.5	3.923903821473005e-6
-6.5	-15.	3.971370416312289e-6
-6.5	-14.5	4.017514125558556e-6
-6.5	-14.	4.062302171698895e-6
-6.5	-13.5	4.105705583953914e-6
-6.5	-13.	4.147698463303628e-6
-6.5	-12.5	4.188257455022322e-6
-6.5	-12.	4.227361357273513e-6
-6.5	-11.5	4.264990822941895e-6
-6.5	-11.	4.301128127290389e-6
-6.5	-10.5	4.335756983483039e-6
-6.5	-10.	4.368862393956818e-6
-6.5	-9.5	4.400430529153844e-6
-6.5	-9.	4.4304486273264154e-6
-6.5	-8.5	4.458904910781526e-6
-6.5	-8.	4.485788515131992e-6
-6.5	-7.5	4.5110894289310375e-6
-6.5	-7.	4.534798442265831e-6
-6.5	-6.5	4.556907102172475e-6
-6.5	-6.	4.577407674177681e-6
-6.5	-5.5	4.596293108881343e-6
-6.5	-5.	4.613557012886515e-6
-6.5	-4.5	4.629193623480925e-6
-6.5	-4.	4.6431977866381285e-6
-6.5	-3.5	4.655564937934742e-6
-6.5	-3.	4.666291086107429e-6
-6.5	-2.5	4.675372799006324e-6
-6.5	-2.	4.682807191754067e-6
-6.5	-1.5	4.688591916957271e-6
-6.5	-1.	4.692725156848687e-6
-6.5	-0.5	4.695205617266689e-6
-6.5	0.	4.696032523402436e-6
-6.5	0.5	4.695205617266689e-6
-6.5	1.	4.692725156848687e-6
-6.5	1.5	4.688591916957271e-6
-6.5	2.	4.682807191754067e-6
-6.5	2.5	4.675372799006324e-6
-6.5	3.	4.666291086107429e-6
-6.5	3.5	4.655564937934742e-6
-6.5	4.	4.6431977866381285e-6
-6.5	4.5	4.629193623480925e-6
-6.5	5.	4.613557012886515e-6
-6.5	5.5	4.596293108881343e-6
-6.5	6.	4.577407674177681e-6
-6.5	6.5	4.556907102172475e-6
-6.5	7.	4.534798442265831e-6
-6.5	7.5	4.5110894289310375e-6
-6.5	8.	4.485788515131992e-6
-6.5	8.5	4.458904910781526e-6
-6.5	9.	4.4304486273264154e-6
-6.5	9.5	4.400430529153844e-6
-6.5	10.	4.368862393956818e-6
-6.5	10.5	4.335756983483039e-6
-6.5	11.	4.301128127290389e-6
-6.5	11.5	4.264990822941895e-6
-6.5	12.	4.227361357273513e-6
-6.5	12.5	4.188257455022322e-6
-6.5	13.	4.147698463303628e-6
-6.5	13.5	4.105705583953914e-6
-6.5	14.	4.062302171698895e-6
-6.5	14.5	4.017514125558556e-6
-6.5	15.	3.971370416312289e-6
-6.5	15.5	3.923903821473005e-6
-6.5	16.	3.875152000286253e-6
-6.5	16.5	3.82515918011308e-6
-6.5	17.	3.7739789848610024e-6
-6.5	17.5	3.7216791199168984e-6
-6.5	18.	3.6683479545519074e-6
-6.5	18.5	3.6141006238055987e-6
-6.5	19.	3.5590788518882614e-6
-6.5	19.5	3.5034373739447557e-6
-6.5	20.	3.447313449990093e-6
-6.5	20.5	3.390783643971176e-6
-6.5	21.	3.3338192838155148e-6
-6.5	21.5	3.276254421707456e-6
-6.5	22.	3.217776610945269e-6
-6.5	22.5	3.1579437374241878e-6
-6.5	23.	3.0962230044216434e-6
-6.5	23.5	3.032043542091277e-6
-6.5	24.	2.96485272653899e-6
-6.5	24.5	2.894167614114364e-6
-6.5	25.	2.819615604426512e-6
-6.5	25.5	2.74096148627477e-6
-6.5	26.	2.6581205894487767e-6
-6.5	26.5	2.571159551411804e-6
-6.5	27.	2.4802871845782684e-6
-6.5	27.5	2.3858382532475905e-6
-6.5	28.	2.288252840659289e-6
-6.5	28.5	2.1880536039096988e-6
-6.5	29.	2.0858227260169373e-6
-6.5	29.5	1.982179881177087e-6
-6.5	30.	1.8777620886699317e-6
-6.5	30.5	1.7732059687469853e-6
-6.5	31.	1.6691326353096894e-6
-6.5	31.5	1.5661352586313626e-6
-6.5	32.	1.4647691946741605e-6
-6.5	32.5	1.3655444920885615e-6
-6.5	33.	1.2689205409042208e-6
-6.5	33.5	1.1753026072015854e-6
-6.5	34.	1.0850399968786417e-6
-6.5	34.5	9.984256020777677e-7
-6.5	35.	9.156966013621537e-7
-6.5	35.5	8.370361052744038e-7
-6.5	36.	7.625755607920659e-7
-6.5	36.5	6.923977495300552e-7
-6.5	37.	6.265402346840795e-7
-6.5	37.5	5.649991301939096e-7
-6.5	38.	5.077330822965943e-7
-6.5	38.5	4.54667368569096e-7
-6.5	39.	4.056980328626146e-7
-6.5	39.5	3.606959863721544e-7
-6.5	40.	3.195110156738111e-7
-6.5	40.5	2.819756480612463e-7
-6.5	41.	2.4790883309783294e-7
-6.5	41.5	2.1711940710213075e-7
-6.5	42.	1.8940931441190132e-7
-6.5	42.5	1.6457656580776195e-7
-6.5	43.	1.4241792047990759e-7
-6.5	43.5	1.2273128342785737e-7
-6.5	44.	1.0531781521532102e-7
-6.5	44.5	8.998375556903695e-8
-6.5	45.	7.654196641241087e-8
-6.5	45.5	6.481320355764092e-8
-6.5	46.	5.46271294376697e-8
-6.5	46.5	4.5823081936532224e-8
-6.5	47.	3.825061657132504e-8
-6.5	47.5	3.176984099362899e-8
-6.5	48.	2.6251562021153214e-8
-6.5	48.5	2.1577266196524476e-8
-6.5	49.	1.7638955221176355e-8
-6.5	49.5	1.433885755644907e-8
-6.5	50.	1.1589037055655776e-8
-6.5	50.5	9.310918729688773e-9
-6.5	51.	7.434750698735378e-9
-6.5	51.5	5.899020090998969e-9
-6.5	52.	4.6498391650135575e-9
-6.5	52.5	3.6403163048093093e-9
-6.5	53.	2.829924815720272e-9
-6.5	53.5	2.183880679982995e-9
-6.5	54.	1.672538659359361e-9
-6.5	54.5	1.2708143967382619e-9
-6.5	55.	9.576385051555288e-10
-6.	-55.	1.1879269413117104e-9
-6.	-54.5	1.575736018361368e-9
-6.	-54.	2.0730180705963685e-9
-6.	-53.5	2.7057824971041115e-9
-6.	-53.	3.5049883124805836e-9
-6.	-52.5	4.507216331565894e-9
-6.	-52.	5.755380698825453e-9
-6.	-51.5	7.299472397976501e-9
-6.	-51.	9.197325330061916e-9
-6.	-50.5	1.1515393410682773e-8
-6.	-50.	1.432952495212148e-8
-6.	-49.5	1.7725718412033253e-8
-6.	-49.	2.1800841460545177e-8
-6.	-48.5	2.666329329897179e-8
-6.	-48.	3.2433588315296506e-8
-6.	-47.5	3.924483754432241e-8
-6.	-47.	4.7243103073523556e-8
-6.	-46.5	5.658759955643823e-8
-6.	-46.	6.745071641743626e-8
-6.	-45.5	8.00178342031924e-8
-6.	-45.	9.448690889911752e-8
-6.	-44.5	1.1106779891796397e-7
-6.	-44.	1.2998131090957774e-7
-6.	-43.5	1.51457942554087e-7
-6.	-43.	1.757363030968515e-7
-6.	-42.5	2.030611955667493e-7
-6.	-42.	2.336813483892021e-7
-6.	-41.5	2.678467884582193e-7
-6.	-41.	3.058058526640776e-7
-6.	-40.5	3.478018403850169e-7
-6.	-40.	3.940693155502119e-7
-6.	-39.5	4.4483007358761714e-7
-6.	-39.	5.00288795922279e-7
-6.	-38.5	5.606284227208068e-7
-6.	-38.	6.260052836725362e-7
-6.	-37.5	6.965440355542759e-7
-6.	-37.	7.723324678537524e-7
-6.	-36.5	8.53416247830003e-7
-6.	-36.	9.397936917594065e-7
-6.	-35.5	1.0314106638320909e-6
-6.	-35.	1.1281557220725708e-6
-6.	-34.5	1.2298556507275299e-6
-6.	-34.	1.3362715413343538e-6
-6.	-33.5	1.4470956102555071e-6
-6.	-33.	1.5619489687459474e-6
-6.	-32.5	1.6803805921590708e-6
-6.	-32.	1.8018677666710964e-6
-6.	-31.5	1.9258183230559456e-6
-6.	-31.	2.051574994524037e-6
-6.	-30.5	2.1784222547730923e-6
-6.	-30.	2.3055959963764772e-6
-6.	-29.5	2.4322963889749472e-6
-6.	-29.	2.5577041988309565e-6
-6.	-28.5	2.6810007402063084e-6
-6.	-28.	2.801391445824893e-6
-6.	-27.5	2.918132767934319e-6
-6.	-27.	3.0305617343730377e-6
-6.	-26.5	3.1381269742048374e-6
-6.	-26.	3.240419400279201e-6
-6.	-25.5	3.337200027022258e-6
-6.	-25.	3.4284216939810275e-6
-6.	-24.5	3.5142409050991903e-6
-6.	-24.	3.5950158067763835e-6
-6.	-23.5	3.6712868004990717e-6
-6.	-23.	3.7437377320585456e-6
-6.	-22.5	3.81313823871767e-6
-6.	-22.	3.880271616895785e-6
-6.	-21.5	3.94585699590415e-6
-6.	-21.	4.010478400419189e-6
-6.	-20.5	4.074534852316385e-6
-6.	-20.	4.138223043751827e-6
-6.	-19.5	4.201556730484587e-6
-6.	-19.	4.264416313500163e-6
-6.	-18.5	4.326612334620631e-6
-6.	-18.	4.3879430374832155e-6
-6.	-17.5	4.448231450988812e-6
-6.	-17.	4.507338816063999e-6
-6.	-16.5	4.56516141554091e-6
-6.	-16.	4.621621151950551e-6
-6.	-15.5	4.6766569221274664e-6
-6.	-15.	4.730218921233233e-6
-6.	-14.5	4.782265287733854e-6
-6.	-14.	4.832760080390052e-6
-6.	-13.5	4.8816719619909985e-6
-6.	-13.	4.9289732863180046e-6
-6.	-12.5	4.974639437330259e-6
-6.	-12.	5.018648336223045e-6
-6.	-11.5	5.06098006439768e-6
-6.	-11.	5.101616568772003e-6
-6.	-10.5	5.140541427514111e-6
-6.	-10.	5.1777396613775355e-6
-6.	-9.5	5.213197579855214e-6
-6.	-9.	5.246902654196257e-6
-6.	-8.5	5.278843411275096e-6
-6.	-8.	5.309009343935771e-6
-6.	-7.5	5.337390835207084e-6
-6.	-7.	5.363979093241219e-6
-6.	-6.5	5.388766095529865e-6
-6.	-6.	5.411744540750977e-6
-6.	-5.5	5.432907807081802e-6
-6.	-5.	5.452249916019468e-6
-6.	-4.5	5.469765500984058e-6
-6.	-4.	5.485449780077185e-6
-6.	-3.5	5.499298532530456e-6
-6.	-3.	5.511308078456873e-6
-6.	-2.5	5.52147526159389e-6
-6.	-2.	5.529797437795342e-6
-6.	-1.5	5.536272451513982e-6
-6.	-1.	5.540898642607975e-6
-6.	-0.5	5.543674828716809e-6
-6.	0.	5.5446003025595956e-6
-6.	0.5	5.543674828716809e-6
-6.	1.	5.540898642607975e-6
-6.	1.5	5.536272451513982e-6
-6.	2.	5.529797437795342e-6
-6.	2.5	5.52147526159389e-6
-6.	3.	5.511308078456873e-6
-6.	3.5	5.499298532530456e-6
-6.	4.	5.485449780077185e-6
-6.	4.5	5.469765500984058e-6
-6.	5.	5.452249916019468e-6
-6.	5.5	5.432907807081802e-6
-6.	6.	5.411744540750977e-6
-6.	6.5	5.388766095529865e-6
-6.	7.	5.363979093241219e-6
-6.	7.5	5.337390835207084e-6
-6.	8.	5.309009343935771e-6
-6.	8.5	5.278843411275096e-6
-6.	9.	5.246902654196257e-6
-6.	9.5	5.213197579855214e-6
-6.	10.	5.1777396613775355e-6
-6.	10.5	5.140541427514111e-6
-6.	11.	5.101616568772003e-6
-6.	11.5	5.06098006439768e-6
-6.	12.	5.018648336223045e-6
-6.	12.5	4.974639437330259e-6
-6.	13.	4.9289732863180046e-6
-6.	13.5	4.8816719619909985e-6
-6.	14.	4.832760080390052e-6
-6.	14.5	4.782265287733854e-6
-6.	15.	4.730218921233233e-6
-6.	15.5	4.6766569221274664e-6
-6.	16.	4.621621151950551e-6
-6.	16.5	4.56516141554091e-6
-6.	17.	4.507338816063999e-6
-6.	17.5	4.448231450988812e-6
-6.	18.	4.3879430374832155e-6
-6.	18.5	4.326612334620631e-6
-6.	19.	4.264416313500163e-6
-6.	19.5	4.201556730484587e-6
-6.	20.	4.138223043751827e-6
-6.	20.5	4.074534852316385e-6
-6.	21.	4.010478400419189e-6
-6.	21.5	3.94585699590415e-6
-6.	22.	3.880271616895785e-6
-6.	22.5	3.81313823871767e-6
-6.	23.	3.7437377320585456e-6
-6.	23.5	3.6712868004990717e-6
-6.	24.	3.5950158067763835e-6
-6.	24.5	3.5142409050991903e-6
-6.	25.	3.4284216939810275e-6
-6.	25.5	3.337200027022258e-6
-6.	26.	3.240419400279201e-6
-6.	26.5	3.1381269742048374e-6
-6.	27.	3.0305617343730377e-6
-6.	27.5	2.918132767934319e-6
-6.	28.	2.801391445824893e-6
-6.	28.5	2.6810007402063084e-6
-6.	29.	2.5577041988309565e-6
-6.	29.5	2.4322963889749472e-6
-6.	30.	2.3055959963764772e-6
-6.	30.5	2.1784222547730923e-6
-6.	31.	2.051574994524037e-6
-6.	31.5	1.9258183230559456e-6
-6.	32.	1.8018677666710964e-6
-6.	32.5	1.6803805921590708e-6
-6.	33.	1.5619489687459474e-6
-6.	33.5	1.4470956102555071e-6
-6.	34.	1.3362715413343538e-6
-6.	34.5	1.2298556507275299e-6
-6.	35.	1.1281557220725708e-6
-6.	35.5	1.0314106638320909e-6
-6.	36.	9.397936917594065e-7
-6.	36.5	8.53416247830003e-7
-6.	37.	7.723324678537524e-7
-6.	37.5	6.965440355542759e-7
-6.	38.	6.260052836725362e-7
-6.	38.5	5.606284227208068e-7
-6.	39.	5.00288795922279e-7
-6.	39.5	4.4483007358761714e-7
-6.	40.	3.940693155502119e-7
-6.	40.5	3.478018403850169e-7
-6.	41.	3.058058526640776e-7
-6.	41.5	2.678467884582193e-7
-6.	42.	2.336813483892021e-7
-6.	42.5	2.030611955667493e-7
-6.	43.	1.757363030968515e-7
-6.	43.5	1.51457942554087e-7
-6.	44.	1.2998131090957774e-7
-6.	44.5	1.1106779891796397e-7
-6.	45.	9.448690889911752e-8
-6.	45.5	8.00178342031924e-8
-6.	46.	6.745071641743626e-8
-6.	46.5	5.658759955643823e-8
-6.	47.	4.7243103073523556e-8
-6.	47.5	3.924483754432241e-8
-6.	48.	3.2433588315296506e-8
-6.	48.5	2.666329329897179e-8
-6.	49.	2.1800841460545177e-8
-6.	49.5	1.7725718412033253e-8
-6.	50.	1.432952495212148e-8
-6.	50.5	1.1515393410682773e-8
-6.	51.	9.197325330061916e-9
-6.	51.5	7.299472397976501e-9
-6.	52.	5.755380698825453e-9
-6.	52.5	4.507216331565894e-9
-6.	53.	3.5049883124805836e-9
-6.	53.5	2.7057824971041115e-9
-6.	54.	2.0730180705963685e-9
-6.	54.5	1.575736018361368e-9
-6.	55.	1.1879269413117104e-9
-5.5	-55.	1.4682009084585498e-9
-5.5	-54.5	1.946717438287595e-9
-5.5	-54.	2.5601028749474484e-9
-5.5	-53.5	3.3403534202628233e-9
-5.5	-53.	4.325545631463534e-9
-5.5	-52.5	5.560660975394737e-9
-5.5	-52.	7.0984585205602084e-9
-5.5	-51.5	9.000386723877106e-9
-5.5	-51.	1.1337522756788606e-8
-5.5	-50.5	1.4191525190962803e-8
-5.5	-50.	1.7655583178820258e-8
[truncated: 35,791 more rows]
