# Supplementary material for: Myosin V executes steps of variable length via structurally constrained diffusion
Source: eLife. 2020 Jan 15;9:e51569. doi: 10.7554/eLife.51569 (PMC7054003; doi:10.7554/eLife.51569)
Supplement: Source data 1. [file elife-51569-data1.zip › myosin_elife_source_data/Figure 3/theory_diffusion_contours/theoryConstDiffyz.txt]

-35.	-55.	2.7800440777366623e-14
-35.	-54.5	5.378104929738877e-14
-35.	-54.	1.0067205893827168e-13
-35.	-53.5	1.82996833122628e-13
-35.	-53.	3.2396855059045106e-13
-35.	-52.5	5.59941027848321e-13
-35.	-52.	9.467858003919728e-13
-35.	-51.5	1.5688828101161661e-12
-35.	-51.	2.55160449516242e-12
-35.	-50.5	4.0784028325243686e-12
-35.	-50.	6.413878565956702e-12
-35.	-49.5	9.934522974274712e-12
-35.	-49.	1.5169175098229355e-11
-35.	-48.5	2.285162843465866e-11
-35.	-48.	3.398825441942753e-11
-35.	-47.5	4.994394960892702e-11
-35.	-47.	7.255021012641787e-11
-35.	-46.5	1.0423959425063832e-10
-35.	-46.	1.4821131861790673e-10
-35.	-45.5	2.0863310348078187e-10
-35.	-45.	2.908849238604546e-10
-35.	-44.5	4.0185034488316074e-10
-35.	-44.	5.502615483730837e-10
-35.	-43.5	7.471040369959902e-10
-35.	-43.	1.0060869233619748e-9
-35.	-42.5	1.3441841140411844e-9
-35.	-42.	1.7822518444830113e-9
-35.	-41.5	2.3457257748841755e-9
-35.	-41.	3.0654011472202853e-9
-35.	-40.5	3.978297101992531e-9
-35.	-40.	5.128604780026355e-9
-35.	-39.5	6.568716680231103e-9
-35.	-39.	8.36033233748929e-9
-35.	-38.5	1.0575632704063576e-8
-35.	-38.	1.3298512701598691e-8
-35.	-37.5	1.6625858310592937e-8
-35.	-37.	2.0668851344660896e-8
-35.	-36.5	2.5554281794688414e-8
-35.	-36.	3.142584441059409e-8
-35.	-35.5	3.844539311231244e-8
-35.	-35.	4.679412398982353e-8
-35.	-34.5	5.667365517126676e-8
-35.	-34.	6.830696981554361e-8
-35.	-33.5	8.193918702532087e-8
-35.	-33.	9.783812467515504e-8
-35.	-32.5	1.162946180940427e-7
-35.	-32.	1.3762255930425874e-7
-35.	-31.5	1.6215862315332943e-7
-35.	-31.	1.9026164921706687e-7
-35.	-30.5	2.2231165180925357e-7
-35.	-30.	2.5870843479321994e-7
-35.	-29.5	2.9986979311146217e-7
-35.	-29.	3.4622928896460515e-7
-35.	-28.5	3.982335972876735e-7
-35.	-28.	4.563394224729469e-7
-35.	-27.5	5.210099960360549e-7
-35.	-27.	5.927111729583529e-7
-35.	-26.5	6.719071525922742e-7
-35.	-26.	7.590558581056571e-7
-35.	-25.5	8.546040162790093e-7
-35.	-25.	9.589819868698227e-7
-35.	-24.5	1.0725983975389968e-6
-35.	-24.	1.1958346463259556e-6
-35.	-23.5	1.3290393387061916e-6
-35.	-23.	1.472522730233932e-6
-35.	-22.5	1.626551248552649e-6
-35.	-22.	1.7913421700654026e-6
-35.	-21.5	1.9670585267427152e-6
-35.	-21.	2.153804317386642e-6
-35.	-20.5	2.3516200951772745e-6
-35.	-20.	2.5604789995444453e-6
-35.	-19.5	2.7802832954057148e-6
-35.	-19.	3.0108614766931527e-6
-35.	-18.5	3.2519659839814413e-6
-35.	-18.	3.5032715780760026e-6
-35.	-17.5	3.764374402787087e-6
-35.	-17.	4.034791760979778e-6
-35.	-16.5	4.313962618536933e-6
-35.	-16.	4.601248841287619e-6
-35.	-15.5	4.895937160423994e-6
-35.	-15.	5.19724185263187e-6
-35.	-14.5	5.504308112262048e-6
-35.	-14.	5.8162160845216484e-6
-35.	-13.5	6.131985521001993e-6
-35.	-13.	6.450581011993019e-6
-35.	-12.5	6.7709177440551315e-6
-35.	-12.	7.0918677262918425e-6
-35.	-11.5	7.412266424733387e-6
-35.	-11.	7.730919741217844e-6
-35.	-10.5	8.046611271137905e-6
-35.	-10.	8.358109773377158e-6
-35.	-9.5	8.664176785644645e-6
-35.	-9.	8.963574319162339e-6
-35.	-8.5	9.25507256818814e-6
-35.	-8.	9.537457572075878e-6
-35.	-7.5	9.809538770382392e-6
-35.	-7.	0.00001007015639482614
-35.	-6.5	0.000010318188645575176
-35.	-6.	0.000010552558603288171
-35.	-5.5	0.000010772240832450089
-35.	-5.	0.000010976267635738324
-35.	-4.5	0.00001116373492334065
-35.	-4.	0.000011333807665246279
-35.	-3.5	0.00001148572489848509
-35.	-3.	0.000011618804265044635
-35.	-2.5	0.000011732446059718093
-35.	-2.	0.000011826136770401987
-35.	-1.5	0.000011899452096367037
-35.	-1.	0.000011952059432769937
-35.	-0.5	0.000011983719812177843
-35.	0.	0.0000119942892961678
-35.	0.5	0.000011983719812177843
-35.	1.	0.000011952059432769937
-35.	1.5	0.000011899452096367037
-35.	2.	0.000011826136770401987
-35.	2.5	0.000011732446059718093
-35.	3.	0.000011618804265044635
-35.	3.5	0.00001148572489848509
-35.	4.	0.000011333807665246279
-35.	4.5	0.00001116373492334065
-35.	5.	0.000010976267635738324
-35.	5.5	0.000010772240832450089
-35.	6.	0.000010552558603288171
-35.	6.5	0.000010318188645575176
-35.	7.	0.00001007015639482614
-35.	7.5	9.809538770382392e-6
-35.	8.	9.537457572075878e-6
-35.	8.5	9.25507256818814e-6
-35.	9.	8.963574319162339e-6
-35.	9.5	8.664176785644645e-6
-35.	10.	8.358109773377158e-6
-35.	10.5	8.046611271137905e-6
-35.	11.	7.730919741217844e-6
-35.	11.5	7.412266424733387e-6
-35.	12.	7.0918677262918425e-6
-35.	12.5	6.7709177440551315e-6
-35.	13.	6.450581011993019e-6
-35.	13.5	6.131985521001993e-6
-35.	14.	5.8162160845216484e-6
-35.	14.5	5.504308112262048e-6
-35.	15.	5.19724185263187e-6
-35.	15.5	4.895937160423994e-6
-35.	16.	4.601248841287619e-6
-35.	16.5	4.313962618536933e-6
-35.	17.	4.034791760979778e-6
-35.	17.5	3.764374402787087e-6
-35.	18.	3.5032715780760026e-6
-35.	18.5	3.2519659839814413e-6
-35.	19.	3.0108614766931527e-6
-35.	19.5	2.7802832954057148e-6
-35.	20.	2.5604789995444453e-6
-35.	20.5	2.3516200951772745e-6
-35.	21.	2.153804317386642e-6
-35.	21.5	1.9670585267427152e-6
-35.	22.	1.7913421700654026e-6
-35.	22.5	1.626551248552649e-6
-35.	23.	1.472522730233932e-6
-35.	23.5	1.3290393387061916e-6
-35.	24.	1.1958346463259556e-6
-35.	24.5	1.0725983975389968e-6
-35.	25.	9.589819868698227e-7
-35.	25.5	8.546040162790093e-7
-35.	26.	7.590558581056571e-7
-35.	26.5	6.719071525922742e-7
-35.	27.	5.927111729583529e-7
-35.	27.5	5.210099960360549e-7
-35.	28.	4.563394224729469e-7
-35.	28.5	3.982335972876735e-7
-35.	29.	3.4622928896460515e-7
-35.	29.5	2.9986979311146217e-7
-35.	30.	2.5870843479321994e-7
-35.	30.5	2.2231165180925357e-7
-35.	31.	1.9026164921706687e-7
-35.	31.5	1.6215862315332943e-7
-35.	32.	1.3762255930425874e-7
-35.	32.5	1.162946180940427e-7
-35.	33.	9.783812467515504e-8
-35.	33.5	8.193918702532087e-8
-35.	34.	6.830696981554361e-8
-35.	34.5	5.667365517126676e-8
-35.	35.	4.679412398982353e-8
-35.	35.5	3.844539311231244e-8
-35.	36.	3.142584441059409e-8
-35.	36.5	2.5554281794688414e-8
-35.	37.	2.0668851344660896e-8
-35.	37.5	1.6625858310592937e-8
-35.	38.	1.3298512701598691e-8
-35.	38.5	1.0575632704063576e-8
-35.	39.	8.36033233748929e-9
-35.	39.5	6.568716680231103e-9
-35.	40.	5.128604780026355e-9
-35.	40.5	3.978297101992531e-9
-35.	41.	3.0654011472202853e-9
-35.	41.5	2.3457257748841755e-9
-35.	42.	1.7822518444830113e-9
-35.	42.5	1.3441841140411844e-9
-35.	43.	1.0060869233619748e-9
-35.	43.5	7.471040369959902e-10
-35.	44.	5.502615483730837e-10
-35.	44.5	4.0185034488316074e-10
-35.	45.	2.908849238604546e-10
-35.	45.5	2.0863310348078187e-10
-35.	46.	1.4821131861790673e-10
-35.	46.5	1.0423959425063832e-10
-35.	47.	7.255021012641787e-11
-35.	47.5	4.994394960892702e-11
-35.	48.	3.398825441942753e-11
-35.	48.5	2.285162843465866e-11
-35.	49.	1.5169175098229355e-11
-35.	49.5	9.934522974274712e-12
-35.	50.	6.413878565956702e-12
-35.	50.5	4.0784028325243686e-12
-35.	51.	2.55160449516242e-12
-35.	51.5	1.5688828101161661e-12
-35.	52.	9.467858003919728e-13
-35.	52.5	5.59941027848321e-13
-35.	53.	3.2396855059045106e-13
-35.	53.5	1.82996833122628e-13
-35.	54.	1.0067205893827168e-13
-35.	54.5	5.378104929738877e-14
-35.	55.	2.7800440777366623e-14
-34.5	-55.	4.6021346556593686e-14
-34.5	-54.5	8.745739132046079e-14
-34.5	-54.	1.6115135193009557e-13
-34.5	-53.5	2.8883832399667475e-13
-34.5	-53.	5.048953515272312e-13
-34.5	-52.5	8.626431938348993e-13
-34.5	-52.	1.4433027568663007e-12
-34.5	-51.5	2.3685268117362586e-12
-34.5	-51.	3.817676527290635e-12
-34.5	-50.5	6.051309962839963e-12
-34.5	-50.	9.442684242707734e-12
-34.5	-49.5	1.4519483669543305e-11
-34.5	-49.	2.201840399886277e-11
-34.5	-48.5	3.295573164263156e-11
-34.5	-48.	4.87175578518654e-11
-34.5	-47.5	7.117384088891577e-11
-34.5	-47.	1.0282107711373845e-10
-34.5	-46.5	1.4695891945984155e-10
-34.5	-46.	2.0790655356262295e-10
-34.5	-45.5	2.9126528902157084e-10
-34.5	-45.	4.042339498871594e-10
-34.5	-44.5	5.559841790932351e-10
-34.5	-44.	7.581027441712627e-10
-34.5	-43.5	1.0251079379573572e-9
-34.5	-43.	1.3750465794018508e-9
-34.5	-42.5	1.8301784418261162e-9
-34.5	-42.	2.4177524412279475e-9
-34.5	-41.5	3.170879401844068e-9
-34.5	-41.	4.12950357430648e-9
-34.5	-40.5	5.341473504319415e-9
-34.5	-40.	6.8637104768877695e-9
-34.5	-39.5	8.763470078658836e-9
-34.5	-39.	1.111968939858645e-8
-34.5	-38.5	1.4024409063618592e-8
-34.5	-38.	1.7584255735722226e-8
-34.5	-37.5	2.1921966949125e-8
-34.5	-37.	2.7177936326934127e-8
-34.5	-36.5	3.351175338269655e-8
-34.5	-36.	4.11037083951211e-8
-34.5	-35.5	5.0156229362321016e-8
-34.5	-35.	6.089521492074717e-8
-34.5	-34.5	7.357122448084382e-8
-34.5	-34.	8.846048481189304e-8
-34.5	-33.5	1.0586567102173622e-7
-34.5	-33.	1.2611641943147932e-7
-34.5	-32.5	1.4956953033407254e-7
-34.5	-32.	1.766088201224476e-7
-34.5	-31.5	2.0764458482801344e-7
-34.5	-31.	2.431126407474902e-7
-34.5	-30.5	2.834729125499421e-7
-34.5	-30.	3.292075450103369e-7
-34.5	-29.5	3.8081852124347986e-7
-34.5	-29.	4.388247779141733e-7
-34.5	-28.5	5.037588162476952e-7
-34.5	-28.	5.76162816603896e-7
-34.5	-27.5	6.565842737293448e-7
-34.5	-27.	7.455711793668613e-7
-34.5	-26.5	8.436667884681612e-7
-34.5	-26.	9.514040146026351e-7
-34.5	-25.5	1.0692995090609185e-6
-34.5	-25.	1.1978474863973771e-6
-34.5	-24.5	1.3375133665335351e-6
-34.5	-24.	1.48872730986376e-6
-34.5	-23.5	1.6518777268969076e-6
-34.5	-23.	1.8273048476927467e-6
-34.5	-22.5	2.0152944386002896e-6
-34.5	-22.	2.216071754503454e-6
-34.5	-21.5	2.4297958138906475e-6
-34.5	-21.	2.656554081590892e-6
-34.5	-20.5	2.896357639999676e-6
-34.5	-20.	3.149136924129948e-6
-34.5	-19.5	3.4147380889785003e-6
-34.5	-19.	3.6929200696385744e-6
-34.5	-18.5	3.983352385485408e-6
-34.5	-18.	4.285613729804136e-6
-34.5	-17.5	4.599191375628159e-6
-34.5	-17.	4.923481417529372e-6
-34.5	-16.5	5.25778985787397e-6
-34.5	-16.	5.6013345348523356e-6
-34.5	-15.5	5.9532478786237765e-6
-34.5	-15.	6.312580471392032e-6
-34.5	-14.5	6.678305377331297e-6
-34.5	-14.	7.049323199180724e-6
-34.5	-13.5	7.4244678101596155e-6
-34.5	-13.	7.802512702739063e-6
-34.5	-12.5	8.182177889823058e-6
-34.5	-12.	8.56213728909939e-6
-34.5	-11.5	8.941026517742003e-6
-34.5	-11.	9.317451022278934e-6
-34.5	-10.5	9.689994467252975e-6
-34.5	-10.	0.000010057227306239427
-34.5	-9.5	0.000010417715459769522
-34.5	-9.	0.000010770029026641586
-34.5	-8.5	0.000011112750957874655
-34.5	-8.	0.000011444485626045512
-34.5	-7.5	0.000011763867226821856
-34.5	-7.	0.000012069567954025958
-34.5	-6.5	0.000012360305894402004
-34.5	-6.	0.000012634852593286193
-34.5	-5.5	0.000012892040247470658
-34.5	-5.	0.00001313076848659606
-34.5	-4.5	0.000013350010709306247
-34.5	-4.	0.00001354881994506551
-34.5	-3.5	0.000013726334216905647
-34.5	-3.	0.000013881781384386509
-34.5	-2.5	0.000014014483449683306
-34.5	-2.	0.00001412386031294406
-34.5	-1.5	0.00001420943296588669
-34.5	-1.	0.000014270826115050801
-34.5	-0.5	0.000014307770228209297
-34.5	0.	0.000014320102999229856
-34.5	0.5	0.000014307770228209297
-34.5	1.	0.000014270826115050801
-34.5	1.5	0.00001420943296588669
-34.5	2.	0.00001412386031294406
-34.5	2.5	0.000014014483449683306
-34.5	3.	0.000013881781384386509
-34.5	3.5	0.000013726334216905647
-34.5	4.	0.00001354881994506551
-34.5	4.5	0.000013350010709306247
-34.5	5.	0.00001313076848659606
-34.5	5.5	0.000012892040247470658
-34.5	6.	0.000012634852593286193
-34.5	6.5	0.000012360305894402004
-34.5	7.	0.000012069567954025958
-34.5	7.5	0.000011763867226821856
-34.5	8.	0.000011444485626045512
-34.5	8.5	0.000011112750957874655
-34.5	9.	0.000010770029026641586
-34.5	9.5	0.000010417715459769522
-34.5	10.	0.000010057227306239427
-34.5	10.5	9.689994467252975e-6
-34.5	11.	9.317451022278934e-6
-34.5	11.5	8.941026517742003e-6
-34.5	12.	8.56213728909939e-6
-34.5	12.5	8.182177889823058e-6
-34.5	13.	7.802512702739063e-6
-34.5	13.5	7.4244678101596155e-6
-34.5	14.	7.049323199180724e-6
-34.5	14.5	6.678305377331297e-6
-34.5	15.	6.312580471392032e-6
-34.5	15.5	5.9532478786237765e-6
-34.5	16.	5.6013345348523356e-6
-34.5	16.5	5.25778985787397e-6
-34.5	17.	4.923481417529372e-6
-34.5	17.5	4.599191375628159e-6
-34.5	18.	4.285613729804136e-6
-34.5	18.5	3.983352385485408e-6
-34.5	19.	3.6929200696385744e-6
-34.5	19.5	3.4147380889785003e-6
-34.5	20.	3.149136924129948e-6
-34.5	20.5	2.896357639999676e-6
-34.5	21.	2.656554081590892e-6
-34.5	21.5	2.4297958138906475e-6
-34.5	22.	2.216071754503454e-6
-34.5	22.5	2.0152944386002896e-6
-34.5	23.	1.8273048476927467e-6
-34.5	23.5	1.6518777268969076e-6
-34.5	24.	1.48872730986376e-6
-34.5	24.5	1.3375133665335351e-6
-34.5	25.	1.1978474863973771e-6
-34.5	25.5	1.0692995090609185e-6
-34.5	26.	9.514040146026351e-7
-34.5	26.5	8.436667884681612e-7
-34.5	27.	7.455711793668613e-7
-34.5	27.5	6.565842737293448e-7
-34.5	28.	5.76162816603896e-7
-34.5	28.5	5.037588162476952e-7
-34.5	29.	4.388247779141733e-7
-34.5	29.5	3.8081852124347986e-7
-34.5	30.	3.292075450103369e-7
-34.5	30.5	2.834729125499421e-7
-34.5	31.	2.431126407474902e-7
-34.5	31.5	2.0764458482801344e-7
-34.5	32.	1.766088201224476e-7
-34.5	32.5	1.4956953033407254e-7
-34.5	33.	1.2611641943147932e-7
-34.5	33.5	1.0586567102173622e-7
-34.5	34.	8.846048481189304e-8
-34.5	34.5	7.357122448084382e-8
-34.5	35.	6.089521492074717e-8
-34.5	35.5	5.0156229362321016e-8
-34.5	36.	4.11037083951211e-8
-34.5	36.5	3.351175338269655e-8
-34.5	37.	2.7177936326934127e-8
-34.5	37.5	2.1921966949125e-8
-34.5	38.	1.7584255735722226e-8
-34.5	38.5	1.4024409063618592e-8
-34.5	39.	1.111968939858645e-8
-34.5	39.5	8.763470078658836e-9
-34.5	40.	6.8637104768877695e-9
-34.5	40.5	5.341473504319415e-9
-34.5	41.	4.12950357430648e-9
-34.5	41.5	3.170879401844068e-9
-34.5	42.	2.4177524412279475e-9
-34.5	42.5	1.8301784418261162e-9
-34.5	43.	1.3750465794018508e-9
-34.5	43.5	1.0251079379573572e-9
-34.5	44.	7.581027441712627e-10
-34.5	44.5	5.559841790932351e-10
-34.5	45.	4.042339498871594e-10
-34.5	45.5	2.9126528902157084e-10
-34.5	46.	2.0790655356262295e-10
-34.5	46.5	1.4695891945984155e-10
-34.5	47.	1.0282107711373845e-10
-34.5	47.5	7.117384088891577e-11
-34.5	48.	4.87175578518654e-11
-34.5	48.5	3.295573164263156e-11
-34.5	49.	2.201840399886277e-11
-34.5	49.5	1.4519483669543305e-11
-34.5	50.	9.442684242707734e-12
-34.5	50.5	6.051309962839963e-12
-34.5	51.	3.817676527290635e-12
-34.5	51.5	2.3685268117362586e-12
-34.5	52.	1.4433027568663007e-12
-34.5	52.5	8.626431938348993e-13
-34.5	53.	5.048953515272312e-13
-34.5	53.5	2.8883832399667475e-13
-34.5	54.	1.6115135193009557e-13
-34.5	54.5	8.745739132046079e-14
-34.5	55.	4.6021346556593686e-14
-34.	-55.	7.485870819186649e-14
-34.	-54.5	1.399541169931723e-13
-34.	-54.	2.5416232087534145e-13
-34.	-53.5	4.4963565864526066e-13
-34.	-53.	7.767283263023744e-13
-34.	-52.5	1.312835650362588e-12
-34.	-52.	2.174860552081304e-12
-34.	-51.5	3.5365300600908612e-12
-34.	-51.	5.652106858166678e-12
-34.	-50.5	8.888409699534668e-12
-34.	-50.	1.3767504424856547e-11
-34.	-49.5	2.1022901393178067e-11
-34.	-49.	3.167265459447827e-11
-34.	-48.5	4.71133562023204e-11
-34.	-48.	6.923963205425132e-11
-34.	-47.5	1.0059444133871832e-10
-34.	-47.	1.4455612419257887e-10
-34.	-46.5	2.055687481341124e-10
-34.	-46.	2.894230653243465e-10
-34.	-45.5	4.035956455843083e-10
-34.	-45.	5.576544001750925e-10
-34.	-44.5	7.63738800944144e-10
-34.	-44.	1.037123215187534e-9
-34.	-43.5	1.3968712142385501e-9
-34.	-43.	1.8665892559674845e-9
-34.	-42.5	2.475285389789514e-9
-34.	-42.	3.2583393612232667e-9
-34.	-41.5	4.2585876108010154e-9
-34.	-41.	5.5275249965418845e-9
-34.	-40.5	7.126622480917016e-9
-34.	-40.	9.128757060219692e-9
-34.	-39.5	1.16197468354566e-8
-34.	-39.	1.4699980366962057e-8
-34.	-38.5	1.8486125375805336e-8
-34.	-38.	2.3112897528155787e-8
-34.	-37.5	2.8734865556681503e-8
-34.	-37.	3.552826444533849e-8
-34.	-36.5	4.369278395514202e-8
-34.	-36.	5.3453295535524266e-8
-34.	-35.5	6.506147679428694e-8
-34.	-35.	7.879728933915165e-8
-34.	-34.5	9.497026310558964e-8
-34.	-34.	1.1392053839385645e-7
-34.	-33.5	1.3601961588724062e-7
-34.	-33.	1.6167076503180425e-7
-34.	-32.5	1.9130904242256063e-7
-34.	-32.	2.2540087433330735e-7
-34.	-31.5	2.644431612883693e-7
-34.	-31.	3.08961867611862e-7
-34.	-30.5	3.595100651754782e-7
-34.	-30.	4.166654080336321e-7
-34.	-29.5	4.810270231823049e-7
-34.	-29.	5.53211812166268e-7
-34.	-28.5	6.338501685159525e-7
-34.	-28.	7.235811268179525e-7
-34.	-27.5	8.230469703845747e-7
-34.	-27.	9.32887335741629e-7
-34.	-26.5	1.0537328632408556e-6
-34.	-26.	1.1861984537600915e-6
-34.	-25.5	1.330876201418527e-6
-34.	-25.	1.4883280812549121e-6
-34.	-24.5	1.659078478659138e-6
-34.	-24.	1.8436066538029192e-6
-34.	-23.5	2.04233923920492e-6
-34.	-23.	2.2556428717478007e-6
-34.	-22.5	2.4838170618375837e-6
-34.	-22.	2.7270874019029727e-6
-34.	-21.5	2.9855992140606918e-6
-34.	-21.	3.259411732558023e-6
-34.	-20.5	3.5484929106231265e-6
-34.	-20.	3.852714933729812e-6
-34.	-19.5	4.17185051217566e-6
-34.	-19.	4.50557001547529e-6
-34.	-18.5	4.853439499606737e-6
-34.	-18.	5.214919665862596e-6
-34.	-17.5	5.589365777208833e-6
-34.	-17.	5.976028544909885e-6
-34.	-16.5	6.3740559850075526e-6
-34.	-16.	6.782496231304429e-6
-34.	-15.5	7.200301279049075e-6
-34.	-15.	7.626331621779601e-6
-34.	-14.5	8.05936173295967e-6
-34.	-14.	8.498086334312753e-6
-34.	-13.5	8.94112738427104e-6
-34.	-13.	9.387041712814284e-6
-34.	-12.5	9.834329223254421e-6
-34.	-12.	0.000010281441577262483
-34.	-11.5	0.000010726791276635684
-34.	-11.	0.00001116876105393441
-34.	-10.5	0.000011605713484117346
-34.	-10.	0.00001203600073057727
-34.	-9.5	0.000012457974341415417
-34.	-9.	0.000012869995015254494
-34.	-8.5	0.00001327044226022741
-34.	-8.	0.000013657723874832571
-34.	-7.5	0.000014030285184950402
-34.	-7.	0.000014386617977300884
-34.	-6.5	0.000014725269075827446
-34.	-6.	0.000015044848513762037
-34.	-5.5	0.000015344037260313003
-34.	-5.	0.000015621594466895118
-34.	-4.5	0.000015876364203473534
-34.	-4.	0.000016107281660829897
-34.	-3.5	0.000016313378799303317
-34.	-3.	0.000016493789428763264
-34.	-2.5	0.000016647753708204364
-34.	-2.	0.000016774622056404605
-34.	-1.5	0.00001687385846757743
-34.	-1.	0.00001694504322789937
-34.	-0.5	0.000016987875030262734
-34.	0.	0.00001700217248565348
-34.	0.5	0.000016987875030262734
-34.	1.	0.00001694504322789937
-34.	1.5	0.00001687385846757743
-34.	2.	0.000016774622056404605
-34.	2.5	0.000016647753708204364
-34.	3.	0.000016493789428763264
-34.	3.5	0.000016313378799303317
-34.	4.	0.000016107281660829897
-34.	4.5	0.000015876364203473534
-34.	5.	0.000015621594466895118
-34.	5.5	0.000015344037260313003
-34.	6.	0.000015044848513762037
-34.	6.5	0.000014725269075827446
-34.	7.	0.000014386617977300884
-34.	7.5	0.000014030285184950402
-34.	8.	0.000013657723874832571
-34.	8.5	0.00001327044226022741
-34.	9.	0.000012869995015254494
-34.	9.5	0.000012457974341415417
-34.	10.	0.00001203600073057727
-34.	10.5	0.000011605713484117346
-34.	11.	0.00001116876105393441
-34.	11.5	0.000010726791276635684
-34.	12.	0.000010281441577262483
-34.	12.5	9.834329223254421e-6
-34.	13.	9.387041712814284e-6
-34.	13.5	8.94112738427104e-6
-34.	14.	8.498086334312753e-6
-34.	14.5	8.05936173295967e-6
-34.	15.	7.626331621779601e-6
-34.	15.5	7.200301279049075e-6
-34.	16.	6.782496231304429e-6
-34.	16.5	6.3740559850075526e-6
-34.	17.	5.976028544909885e-6
-34.	17.5	5.589365777208833e-6
-34.	18.	5.214919665862596e-6
-34.	18.5	4.853439499606737e-6
-34.	19.	4.50557001547529e-6
-34.	19.5	4.17185051217566e-6
-34.	20.	3.852714933729812e-6
-34.	20.5	3.5484929106231265e-6
-34.	21.	3.259411732558023e-6
-34.	21.5	2.9855992140606918e-6
-34.	22.	2.7270874019029727e-6
-34.	22.5	2.4838170618375837e-6
-34.	23.	2.2556428717478007e-6
-34.	23.5	2.04233923920492e-6
-34.	24.	1.8436066538029192e-6
-34.	24.5	1.659078478659138e-6
-34.	25.	1.4883280812549121e-6
-34.	25.5	1.330876201418527e-6
-34.	26.	1.1861984537600915e-6
-34.	26.5	1.0537328632408556e-6
-34.	27.	9.32887335741629e-7
-34.	27.5	8.230469703845747e-7
-34.	28.	7.235811268179525e-7
-34.	28.5	6.338501685159525e-7
-34.	29.	5.53211812166268e-7
-34.	29.5	4.810270231823049e-7
-34.	30.	4.166654080336321e-7
-34.	30.5	3.595100651754782e-7
-34.	31.	3.08961867611862e-7
-34.	31.5	2.644431612883693e-7
-34.	32.	2.2540087433330735e-7
-34.	32.5	1.9130904242256063e-7
-34.	33.	1.6167076503180425e-7
-34.	33.5	1.3601961588724062e-7
-34.	34.	1.1392053839385645e-7
-34.	34.5	9.497026310558964e-8
-34.	35.	7.879728933915165e-8
-34.	35.5	6.506147679428694e-8
-34.	36.	5.3453295535524266e-8
-34.	36.5	4.369278395514202e-8
-34.	37.	3.552826444533849e-8
-34.	37.5	2.8734865556681503e-8
-34.	38.	2.3112897528155787e-8
-34.	38.5	1.8486125375805336e-8
-34.	39.	1.4699980366962057e-8
-34.	39.5	1.16197468354566e-8
-34.	40.	9.128757060219692e-9
-34.	40.5	7.126622480917016e-9
-34.	41.	5.5275249965418845e-9
-34.	41.5	4.2585876108010154e-9
-34.	42.	3.2583393612232667e-9
-34.	42.5	2.475285389789514e-9
-34.	43.	1.8665892559674845e-9
-34.	43.5	1.3968712142385501e-9
-34.	44.	1.037123215187534e-9
-34.	44.5	7.63738800944144e-10
-34.	45.	5.576544001750925e-10
-34.	45.5	4.035956455843083e-10
-34.	46.	2.894230653243465e-10
-34.	46.5	2.055687481341124e-10
-34.	47.	1.4455612419257887e-10
-34.	47.5	1.0059444133871832e-10
-34.	48.	6.923963205425132e-11
-34.	48.5	4.71133562023204e-11
-34.	49.	3.167265459447827e-11
-34.	49.5	2.1022901393178067e-11
-34.	50.	1.3767504424856547e-11
-34.	50.5	8.888409699534668e-12
-34.	51.	5.652106858166678e-12
-34.	51.5	3.5365300600908612e-12
-34.	52.	2.174860552081304e-12
-34.	52.5	1.312835650362588e-12
-34.	53.	7.767283263023744e-13
-34.	53.5	4.4963565864526066e-13
-34.	54.	2.5416232087534145e-13
-34.	54.5	1.399541169931723e-13
-34.	55.	7.485870819186649e-14
-33.5	-55.	1.1979789432804032e-13
-33.5	-54.5	2.2062668452900851e-13
-33.5	-54.	3.9530765089835244e-13
-33.5	-53.5	6.908819075472853e-13
-33.5	-53.	1.1803396028257554e-12
-33.5	-52.5	1.9749075510992195e-12
-33.5	-52.	3.2412519275483056e-12
-33.5	-51.5	5.2252082595583635e-12
-33.5	-51.	8.284058826699136e-12
-33.5	-50.5	1.2929852562184433e-11
-33.5	-50.	1.9886805975007455e-11
-33.5	-49.5	3.0166432635473595e-11
-33.5	-49.	4.516472923093324e-11
-33.5	-48.5	6.67864492039719e-11
-33.5	-48.	9.760228988408785e-11
-33.5	-47.5	1.410455810116558e-10
-33.5	-47.	2.0165579437001412e-10
-33.5	-46.5	2.853770901783476e-10
-33.5	-46.	3.9992051579955606e-10
-33.5	-45.5	5.55199260717453e-10
-33.5	-45.	7.63846604058819e-10
-33.5	-44.5	1.041826391227955e-9
-33.5	-44.	1.4091457743570397e-9
-33.5	-43.5	1.890679314646321e-9
-33.5	-43.	2.5171134262577385e-9
-33.5	-42.5	3.326017552259219e-9
-33.5	-42.	4.3630482389727175e-9
-33.5	-41.5	5.683289097242984e-9
-33.5	-41.	7.352727257867956e-9
-33.5	-40.5	9.449863634318488e-9
-33.5	-40.	1.206745056109729e-8
-33.5	-39.5	1.531434616398398e-8
-33.5	-39.	1.9317470195131157e-8
-33.5	-38.5	2.422384110954226e-8
-33.5	-38.	3.0202668969699275e-8
-33.5	-37.5	3.744747346267498e-8
-33.5	-37.	4.617819103852129e-8
-33.5	-36.5	5.664323008572308e-8
-33.5	-36.	6.912142831696438e-8
-33.5	-35.5	8.392386232197486e-8
-33.5	-35.	1.0139545573176865e-7
-33.5	-34.5	1.2191632980449497e-7
-33.5	-34.	1.4590283865196902e-7
-33.5	-33.5	1.7380823092598127e-7
-33.5	-33.	2.0612288070045052e-7
-33.5	-32.5	2.433740326165985e-7
-33.5	-32.	2.861250101669841e-7
-33.5	-31.5	3.349738413055892e-7
-33.5	-31.	3.905512623686548e-7
-33.5	-30.5	4.535180695144276e-7
-33.5	-30.	5.245617964347429e-7
-33.5	-29.5	6.043927078091824e-7
-33.5	-29.	6.937391096741458e-7
-33.5	-28.5	7.933419903376367e-7
-33.5	-28.	9.039490184273178e-7
-33.5	-27.5	1.0263079378301657e-6
-33.5	-27.	1.161159412364781e-6
-33.5	-26.5	1.309229385710651e-6
-33.5	-26.	1.4712210340906372e-6
-33.5	-25.5	1.6478064001604673e-6
-33.5	-25.	1.8396178062166966e-6
-33.5	-24.5	2.047239152934125e-6
-33.5	-24.	2.271197216159966e-6
-33.5	-23.5	2.5119530586430357e-6
-33.5	-23.	2.769893675825183e-6
-33.5	-22.5	3.0453239948848973e-6
-33.5	-22.	3.338459344068758e-6
-33.5	-21.5	3.649418504998477e-6
-33.5	-21.	3.978217454179256e-6
-33.5	-20.5	4.324763891487901e-6
-33.5	-20.	4.688852643164918e-6
-33.5	-19.5	5.0701620149950086e-6
-33.5	-19.	5.468251158189917e-6
-33.5	-18.5	5.88255849627418e-6
-33.5	-18.	6.312401246321292e-6
-33.5	-17.5	6.756976052515581e-6
-33.5	-17.	7.2153607345422295e-6
-33.5	-16.5	7.686517138052762e-6
-33.5	-16.	8.169295059715656e-6
-33.5	-15.5	8.662437205425278e-6
-33.5	-15.	9.1645851273586e-6
-33.5	-14.5	9.674286073959937e-6
-33.5	-14.	0.000010190000676781121
-33.5	-13.5	0.000010710111389549193
-33.5	-13.	0.000011232931587974456
-33.5	-12.5	0.000011756715233703573
-33.5	-12.	0.000012279667002475268
-33.5	-11.5	0.000012799952774921493
-33.5	-11.	0.000013315710388503338
-33.5	-10.5	0.000013825060550678201
-33.5	-10.	0.000014326117816422579
-33.5	-9.5	0.000014817001537528038
-33.5	-9.	0.00001529584669646378
-33.5	-8.5	0.000015760814543860907
-33.5	-8.	0.000016210102965622715
-33.5	-7.5	0.000016641956513089365
-33.5	-7.	0.00001705467603738532
-33.5	-6.5	0.0000174466278768556
-33.5	-6.	0.000017816252554167165
-33.5	-5.5	0.00001816207294783776
-33.5	-5.	0.0000184827019044731
-33.5	-4.5	0.000018776849280625607
-33.5	-4.	0.0000190433283813027
-33.5	-3.5	0.000019281061800216194
-33.5	-3.	0.000019489086635896864
-33.5	-2.5	0.00001966655909883172
-33.5	-2.	0.00001981275849463734
-33.5	-1.5	0.000019927090589343428
-33.5	-1.	0.00002000909035777405
-33.5	-0.5	0.0000200584241175047
-33.5	0.	0.000020074891050920228
-33.5	0.5	0.0000200584241175047
-33.5	1.	0.00002000909035777405
-33.5	1.5	0.000019927090589343428
-33.5	2.	0.00001981275849463734
-33.5	2.5	0.00001966655909883172
-33.5	3.	0.000019489086635896864
-33.5	3.5	0.000019281061800216194
-33.5	4.	0.0000190433283813027
-33.5	4.5	0.000018776849280625607
-33.5	5.	0.0000184827019044731
-33.5	5.5	0.00001816207294783776
-33.5	6.	0.000017816252554167165
-33.5	6.5	0.0000174466278768556
-33.5	7.	0.00001705467603738532
-33.5	7.5	0.000016641956513089365
-33.5	8.	0.000016210102965622715
-33.5	8.5	0.000015760814543860907
-33.5	9.	0.00001529584669646378
-33.5	9.5	0.000014817001537528038
-33.5	10.	0.000014326117816422579
-33.5	10.5	0.000013825060550678201
-33.5	11.	0.000013315710388503338
-33.5	11.5	0.000012799952774921493
-33.5	12.	0.000012279667002475268
-33.5	12.5	0.000011756715233703573
-33.5	13.	0.000011232931587974456
-33.5	13.5	0.000010710111389549193
-33.5	14.	0.000010190000676781121
-33.5	14.5	9.674286073959937e-6
-33.5	15.	9.1645851273586e-6
-33.5	15.5	8.662437205425278e-6
-33.5	16.	8.169295059715656e-6
-33.5	16.5	7.686517138052762e-6
-33.5	17.	7.2153607345422295e-6
-33.5	17.5	6.756976052515581e-6
-33.5	18.	6.312401246321292e-6
-33.5	18.5	5.88255849627418e-6
-33.5	19.	5.468251158189917e-6
-33.5	19.5	5.0701620149950086e-6
-33.5	20.	4.688852643164918e-6
-33.5	20.5	4.324763891487901e-6
-33.5	21.	3.978217454179256e-6
-33.5	21.5	3.649418504998477e-6
-33.5	22.	3.338459344068758e-6
-33.5	22.5	3.0453239948848973e-6
-33.5	23.	2.769893675825183e-6
-33.5	23.5	2.5119530586430357e-6
-33.5	24.	2.271197216159966e-6
-33.5	24.5	2.047239152934125e-6
-33.5	25.	1.8396178062166966e-6
-33.5	25.5	1.6478064001604673e-6
-33.5	26.	1.4712210340906372e-6
-33.5	26.5	1.309229385710651e-6
-33.5	27.	1.161159412364781e-6
-33.5	27.5	1.0263079378301657e-6
-33.5	28.	9.039490184273178e-7
-33.5	28.5	7.933419903376367e-7
-33.5	29.	6.937391096741458e-7
-33.5	29.5	6.043927078091824e-7
-33.5	30.	5.245617964347429e-7
-33.5	30.5	4.535180695144276e-7
-33.5	31.	3.905512623686548e-7
-33.5	31.5	3.349738413055892e-7
-33.5	32.	2.861250101669841e-7
-33.5	32.5	2.433740326165985e-7
-33.5	33.	2.0612288070045052e-7
-33.5	33.5	1.7380823092598127e-7
-33.5	34.	1.4590283865196902e-7
-33.5	34.5	1.2191632980449497e-7
-33.5	35.	1.0139545573176865e-7
-33.5	35.5	8.392386232197486e-8
-33.5	36.	6.912142831696438e-8
-33.5	36.5	5.664323008572308e-8
-33.5	37.	4.617819103852129e-8
-33.5	37.5	3.744747346267498e-8
-33.5	38.	3.0202668969699275e-8
-33.5	38.5	2.422384110954226e-8
-33.5	39.	1.9317470195131157e-8
-33.5	39.5	1.531434616398398e-8
-33.5	40.	1.206745056109729e-8
-33.5	40.5	9.449863634318488e-9
-33.5	41.	7.352727257867956e-9
-33.5	41.5	5.683289097242984e-9
-33.5	42.	4.3630482389727175e-9
-33.5	42.5	3.326017552259219e-9
-33.5	43.	2.5171134262577385e-9
-33.5	43.5	1.890679314646321e-9
-33.5	44.	1.4091457743570397e-9
-33.5	44.5	1.041826391227955e-9
-33.5	45.	7.63846604058819e-10
-33.5	45.5	5.55199260717453e-10
-33.5	46.	3.9992051579955606e-10
-33.5	46.5	2.853770901783476e-10
-33.5	47.	2.0165579437001412e-10
-33.5	47.5	1.410455810116558e-10
-33.5	48.	9.760228988408785e-11
-33.5	48.5	6.67864492039719e-11
-33.5	49.	4.516472923093324e-11
-33.5	49.5	3.0166432635473595e-11
-33.5	50.	1.9886805975007455e-11
-33.5	50.5	1.2929852562184433e-11
-33.5	51.	8.284058826699136e-12
-33.5	51.5	5.2252082595583635e-12
-33.5	52.	3.2412519275483056e-12
-33.5	52.5	1.9749075510992195e-12
-33.5	53.	1.1803396028257554e-12
-33.5	53.5	6.908819075472853e-13
-33.5	54.	3.9530765089835244e-13
-33.5	54.5	2.2062668452900851e-13
-33.5	55.	1.1979789432804032e-13
-33.	-55.	1.8882337612004223e-13
-33.	-54.5	3.429399877043814e-13
-33.	-54.	6.068136174641507e-13
-33.	-53.5	1.0485506810714629e-12
-33.	-53.	1.7729027798836342e-12
-33.	-52.5	2.9382010334579455e-12
-33.	-52.	4.779897057045579e-12
-33.	-51.5	7.642822260908853e-12
-33.	-51.	1.2024781744476563e-11
-33.	-50.5	1.8634716428676804e-11
-33.	-50.	2.8469314767884323e-11
-33.	-49.5	4.2912726387947734e-11
-33.	-49.	6.386485207044829e-11
-33.	-48.5	9.390452234429739e-11
-33.	-48.	1.3649484094978055e-10
-33.	-47.5	1.9623884326308032e-10
-33.	-47.	2.791944585894931e-10
-33.	-46.5	3.932588009295436e-10
-33.	-46.	5.48632165911249e-10
-33.	-45.5	7.5837298997043e-10
-33.	-45.	1.0390551458466923e-9
-33.	-44.5	1.4115390664381748e-9
-33.	-44.	1.901867582517678e-9
-33.	-43.5	2.5422975455416246e-9
-33.	-43.	3.372475375133104e-9
-33.	-42.5	4.440764784631505e-9
-33.	-42.	5.805731443740369e-9
-33.	-41.5	7.537786846014872e-9
-33.	-41.	9.720990073648517e-9
-33.	-40.5	1.2455002038467229e-8
-33.	-40.	1.585718209493009e-8
-33.	-39.5	2.0064811722883163e-8
-33.	-39.	2.5237424344964788e-8
-33.	-38.5	3.155921438200109e-8
-33.	-38.	3.9241492490745384e-8
-33.	-37.5	4.852514772672586e-8
-33.	-37.	5.968307130614253e-8
-33.	-36.5	7.302249089672839e-8
-33.	-36.	8.888715915179962e-8
-33.	-35.5	1.0765933572354171e-7
-33.	-35.	1.2976149845886403e-7
-33.	-34.5	1.5565771709348436e-7
-33.	-34.	1.858546217007672e-7
-33.	-33.5	2.2090189858117962e-7
-33.	-33.	2.613922483250761e-7
-33.	-32.5	3.0796074453736756e-7
-33.	-32.	3.612835372257182e-7
-33.	-31.5	4.2207585212448067e-7
-33.	-31.	4.910892462041249e-7
-33.	-30.5	5.691080901970969e-7
-33.	-30.	6.569452610007376e-7
-33.	-29.5	7.554370400903231e-7
-33.	-29.	8.654372283390194e-7
-33.	-28.5	9.878105026040493e-7
-33.	-28.	1.1234250547742971e-6
-33.	-27.5	1.2731445693336233e-6
-33.	-27.	1.437819610511094e-6
-33.	-26.5	1.6182785043947756e-6
-33.	-26.	1.8153178146164583e-6
-33.	-25.5	2.029692522024832e-6
-33.	-25.	2.2621060288370796e-6
-33.	-24.5	2.513200115812646e-6
-33.	-24.	2.7835449867958625e-6
-33.	-23.5	3.0736295383458083e-6
-33.	-23.	3.3838519929923074e-6
-33.	-22.5	3.7145110328703865e-6
-33.	-22.	4.065797566099553e-6
-33.	-21.5	4.437787251363161e-6
-33.	-21.	4.830433896843321e-6
-33.	-20.5	5.243563838173566e-6
-33.	-20.	5.6768713866334815e-6
-33.	-19.5	6.129915423720205e-6
-33.	-19.	6.602117201823077e-6
-33.	-18.5	7.092759393357767e-6
-33.	-18.	7.6009864127610405e-6
-33.	-17.5	8.125806017590883e-6
-33.	-17.	8.66609217699624e-6
-33.	-16.5	9.220589178386356e-6
-33.	-16.	9.78791692657987e-6
-33.	-15.5	0.000010366577374366171
-33.	-15.	0.000010954962009535714
-33.	-14.5	0.000011551360311265789
-33.	-14.	0.000012153969078461407
-33.	-13.5	0.000012760902524383268
-33.	-13.	0.000013370203025716121
-33.	-12.5	0.000013979852410175314
-33.	-12.	0.000014587783664783803
-33.	-11.5	0.000015191892947007708
-33.	-11.	0.000015790051782897234
-33.	-10.5	0.000016380119340084085
-33.	-10.	0.000016959954668752276
-33.	-9.5	0.000017527428811002108
-33.	-9.	0.00001808043668117701
-33.	-8.5	0.000018616908647795338
-33.	-8.	0.00001913482171793871
-33.	-7.5	0.000019632210283226715
-33.	-7.	0.000020107176357194113
-33.	-6.5	0.000020557899262925816
-33.	-6.	0.000020982644733459688
-33.	-5.5	0.0000213797733968644
-33.	-5.	0.000021747748625916833
-33.	-4.5	0.000022085143739502627
-33.	-4.	0.00002239064854913207
-33.	-3.5	0.00002266307524923775
-33.	-3.	0.00002290136365414758
-33.	-2.5	0.000023104585787804078
-33.	-2.	0.000023271949834444548
-33.	-1.5	0.000023402803459613708
-33.	-1.	0.00002349663651112935
-33.	-0.5	0.00002355308310905493
-33.	0.	0.00002357192313247548
-33.	0.5	0.00002355308310905493
-33.	1.	0.00002349663651112935
-33.	1.5	0.000023402803459613708
-33.	2.	0.000023271949834444548
-33.	2.5	0.000023104585787804078
-33.	3.	0.00002290136365414758
-33.	3.5	0.00002266307524923775
-33.	4.	0.00002239064854913207
-33.	4.5	0.000022085143739502627
-33.	5.	0.000021747748625916833
-33.	5.5	0.0000213797733968644
-33.	6.	0.000020982644733459688
-33.	6.5	0.000020557899262925816
-33.	7.	0.000020107176357194113
-33.	7.5	0.000019632210283226715
-33.	8.	0.00001913482171793871
-33.	8.5	0.000018616908647795338
-33.	9.	0.00001808043668117701
-33.	9.5	0.000017527428811002108
-33.	10.	0.000016959954668752276
-33.	10.5	0.000016380119340084085
-33.	11.	0.000015790051782897234
-33.	11.5	0.000015191892947007708
-33.	12.	0.000014587783664783803
-33.	12.5	0.000013979852410175314
-33.	13.	0.000013370203025716121
-33.	13.5	0.000012760902524383268
-33.	14.	0.000012153969078461407
-33.	14.5	0.000011551360311265789
-33.	15.	0.000010954962009535714
-33.	15.5	0.000010366577374366171
-33.	16.	9.78791692657987e-6
-33.	16.5	9.220589178386356e-6
-33.	17.	8.66609217699624e-6
-33.	17.5	8.125806017590883e-6
-33.	18.	7.6009864127610405e-6
-33.	18.5	7.092759393357767e-6
-33.	19.	6.602117201823077e-6
-33.	19.5	6.129915423720205e-6
-33.	20.	5.6768713866334815e-6
-33.	20.5	5.243563838173566e-6
-33.	21.	4.830433896843321e-6
-33.	21.5	4.437787251363161e-6
-33.	22.	4.065797566099553e-6
-33.	22.5	3.7145110328703865e-6
-33.	23.	3.3838519929923074e-6
-33.	23.5	3.0736295383458083e-6
-33.	24.	2.7835449867958625e-6
-33.	24.5	2.513200115812646e-6
-33.	25.	2.2621060288370796e-6
-33.	25.5	2.029692522024832e-6
-33.	26.	1.8153178146164583e-6
-33.	26.5	1.6182785043947756e-6
-33.	27.	1.437819610511094e-6
-33.	27.5	1.2731445693336233e-6
-33.	28.	1.1234250547742971e-6
-33.	28.5	9.878105026040493e-7
-33.	29.	8.654372283390194e-7
-33.	29.5	7.554370400903231e-7
-33.	30.	6.569452610007376e-7
-33.	30.5	5.691080901970969e-7
-33.	31.	4.910892462041249e-7
-33.	31.5	4.2207585212448067e-7
-33.	32.	3.612835372257182e-7
-33.	32.5	3.0796074453736756e-7
-33.	33.	2.613922483250761e-7
-33.	33.5	2.2090189858117962e-7
-33.	34.	1.858546217007672e-7
-33.	34.5	1.5565771709348436e-7
-33.	35.	1.2976149845886403e-7
-33.	35.5	1.0765933572354171e-7
-33.	36.	8.888715915179962e-8
-33.	36.5	7.302249089672839e-8
-33.	37.	5.968307130614253e-8
-33.	37.5	4.852514772672586e-8
-33.	38.	3.9241492490745384e-8
-33.	38.5	3.155921438200109e-8
-33.	39.	2.5237424344964788e-8
-33.	39.5	2.0064811722883163e-8
-33.	40.	1.585718209493009e-8
-33.	40.5	1.2455002038467229e-8
-33.	41.	9.720990073648517e-9
-33.	41.5	7.537786846014872e-9
-33.	42.	5.805731443740369e-9
-33.	42.5	4.440764784631505e-9
-33.	43.	3.372475375133104e-9
-33.	43.5	2.5422975455416246e-9
-33.	44.	1.901867582517678e-9
-33.	44.5	1.4115390664381748e-9
-33.	45.	1.0390551458466923e-9
-33.	45.5	7.5837298997043e-10
-33.	46.	5.48632165911249e-10
-33.	46.5	3.932588009295436e-10
-33.	47.	2.791944585894931e-10
-33.	47.5	1.9623884326308032e-10
-33.	48.	1.3649484094978055e-10
-33.	48.5	9.390452234429739e-11
-33.	49.	6.386485207044829e-11
-33.	49.5	4.2912726387947734e-11
-33.	50.	2.8469314767884323e-11
-33.	50.5	1.8634716428676804e-11
-33.	51.	1.2024781744476563e-11
-33.	51.5	7.642822260908853e-12
-33.	52.	4.779897057045579e-12
-33.	52.5	2.9382010334579455e-12
-33.	53.	1.7729027798836342e-12
-33.	53.5	1.0485506810714629e-12
-33.	54.	6.068136174641507e-13
-33.	54.5	3.429399877043814e-13
-33.	55.	1.8882337612004223e-13
-32.5	-55.	2.934123797556905e-13
-32.5	-54.5	5.260454891127655e-13
-32.5	-54.	9.19988624258394e-13
-32.5	-53.5	1.5728649597327356e-12
-32.5	-53.	2.6335805798810067e-12
-32.5	-52.5	4.325469041144378e-12
-32.5	-52.	6.9782505233284865e-12
-32.5	-51.5	1.1071537483294008e-11
-32.5	-51.	1.729328188743416e-11
-32.5	-50.5	2.6617278798306535e-11
-32.5	-50.	4.040468766827383e-11
-32.5	-49.5	6.053545342635225e-11
-32.5	-49.	8.957646781140175e-11
-32.5	-48.5	1.3099440064547934e-10
-32.5	-48.	1.8942216475772372e-10
-32.5	-47.5	2.7098898121546547e-10
-32.5	-47.	3.8372522525304184e-10
-32.5	-46.5	5.380537840301879e-10
-32.5	-46.	7.47380719916342e-10
-32.5	-45.5	1.028798344809749e-9
-32.5	-45.	1.4039141144917523e-9
-32.5	-44.5	1.8998182120057573e-9
-32.5	-44.	2.5502032422267596e-9
-32.5	-43.5	3.3966461838953215e-9
-32.5	-43.	4.490063269702668e-9
-32.5	-42.5	5.892344665150589e-9
-32.5	-42.	7.678173247385809e-9
-32.5	-41.5	9.937027944536836e-9
-32.5	-41.	1.2775367619202091e-8
-32.5	-40.5	1.6318986317467083e-8
-32.5	-40.	2.0715524907992326e-8
-32.5	-39.5	2.613711778467095e-8
-32.5	-39.	3.2783146511935884e-8
-32.5	-38.5	4.088306519506145e-8
-32.5	-38.	5.069925512856976e-8
-32.5	-37.5	6.252985910989166e-8
-32.5	-37.	7.671153892033379e-8
-32.5	-36.5	9.362209310510587e-8
-32.5	-36.	1.1368286657242778e-7
-32.5	-35.5	1.373608789244156e-7
-32.5	-35.	1.6517059506923825e-7
-32.5	-34.5	1.9767525976950774e-7
-32.5	-34.	2.3548771755648413e-7
-32.5	-33.5	2.7927064105102043e-7
-32.5	-33.	3.2973609430657373e-7
-32.5	-32.5	3.8764436340496756e-7
-32.5	-32.	4.538019942152242e-7
-32.5	-31.5	5.290589869340667e-7
-32.5	-31.	6.143051086663917e-7
-32.5	-30.5	7.104652987157934e-7
-32.5	-30.	8.184941562192888e-7
-32.5	-29.5	9.393695160000845e-7
-32.5	-29.	1.0740851357003073e-6
-32.5	-28.5	1.2236425350217961e-6
-32.5	-28.	1.3890420458439185e-6
-32.5	-27.5	1.5712731496774146e-6
-32.5	-27.	1.7713041959171367e-6
-32.5	-26.5	1.9900716102415826e-6
-32.5	-26.	2.228468716857268e-6
-32.5	-25.5	2.4873343107129146e-6
-32.5	-25.	2.767441125966504e-6
-32.5	-24.5	3.0694843545808463e-6
-32.5	-24.	3.3940703737187877e-6
-32.5	-23.5	3.741705842440088e-6
-32.5	-23.	4.112787326979786e-6
-32.5	-22.5	4.507591609595909e-6
-32.5	-22.	4.926266828679372e-6
-32.5	-21.5	5.3688245876575505e-6
-32.5	-21.	5.835133157409708e-6
-32.5	-20.5	6.324911881721475e-6
-32.5	-20.	6.837726878074163e-6
-32.5	-19.5	7.372988107171719e-6
-32.5	-19.	7.929947864474645e-6
-32.5	-18.5	8.50770072607712e-6
-32.5	-18.	9.105184959986407e-6
-32.5	-17.5	9.721185392696606e-6
-32.5	-17.	0.000010354337700334216
-32.5	-16.5	0.000011003134074006955
-32.5	-16.	0.000011665930190695888
-32.5	-15.5	0.000012340953404431003
-32.5	-15.	0.000013026312057872791
-32.5	-14.5	0.00001372000580201953
-32.5	-14.	0.000014419936801740628
-32.5	-13.5	0.000015123921697312464
-32.5	-13.	0.000015829704187148067
-32.5	-12.5	0.000016534968095009096
-32.5	-12.	0.0000172373507804904
-32.5	-11.5	0.000017934456769566653
-32.5	-11.	0.00001862387145504598
-32.5	-10.5	0.000019303174762383314
-32.5	-10.	0.000019969954652953858
-32.5	-9.5	0.000020621820362015242
-32.5	-9.	0.000021256415274627922
-32.5	-8.5	0.000021871429354682004
-32.5	-8.	0.000022464611053979213
-32.5	-7.5	0.000023033778640302142
-32.5	-7.	0.000023576830895283704
-32.5	-6.5	0.000024091757144399013
-32.5	-6.	0.00002457664659229768
-32.5	-5.5	0.000025029696946767452
-32.5	-5.	0.00002544922232368495
-32.5	-4.5	0.000025833660433228686
-32.5	-4.	0.000026181579054293866
-32.5	-3.5	0.000026491681809386653
-32.5	-3.	0.000026762813256264888
-32.5	-2.5	0.00002699396331522444
-32.5	-2.	0.000027184271052261683
-32.5	-1.5	0.000027333027838430062
-32.5	-1.	0.00002743967990466841
-32.5	-0.5	0.000027503830309324524
-32.5	0.	0.000027525240332696806
-32.5	0.5	0.000027503830309324524
-32.5	1.	0.00002743967990466841
-32.5	1.5	0.000027333027838430062
-32.5	2.	0.000027184271052261683
-32.5	2.5	0.00002699396331522444
-32.5	3.	0.000026762813256264888
-32.5	3.5	0.000026491681809386653
-32.5	4.	0.000026181579054293866
-32.5	4.5	0.000025833660433228686
-32.5	5.	0.00002544922232368495
-32.5	5.5	0.000025029696946767452
-32.5	6.	0.00002457664659229768
-32.5	6.5	0.000024091757144399013
-32.5	7.	0.000023576830895283704
-32.5	7.5	0.000023033778640302142
-32.5	8.	0.000022464611053979213
-32.5	8.5	0.000021871429354682004
-32.5	9.	0.000021256415274627922
-32.5	9.5	0.000020621820362015242
-32.5	10.	0.000019969954652953858
-32.5	10.5	0.000019303174762383314
-32.5	11.	0.00001862387145504598
-32.5	11.5	0.000017934456769566653
-32.5	12.	0.0000172373507804904
-32.5	12.5	0.000016534968095009096
-32.5	13.	0.000015829704187148067
-32.5	13.5	0.000015123921697312464
-32.5	14.	0.000014419936801740628
-32.5	14.5	0.00001372000580201953
-32.5	15.	0.000013026312057872791
-32.5	15.5	0.000012340953404431003
-32.5	16.	0.000011665930190695888
-32.5	16.5	0.000011003134074006955
-32.5	17.	0.000010354337700334216
-32.5	17.5	9.721185392696606e-6
-32.5	18.	9.105184959986407e-6
-32.5	18.5	8.50770072607712e-6
-32.5	19.	7.929947864474645e-6
-32.5	19.5	7.372988107171719e-6
-32.5	20.	6.837726878074163e-6
-32.5	20.5	6.324911881721475e-6
-32.5	21.	5.835133157409708e-6
-32.5	21.5	5.3688245876575505e-6
-32.5	22.	4.926266828679372e-6
-32.5	22.5	4.507591609595909e-6
-32.5	23.	4.112787326979786e-6
-32.5	23.5	3.741705842440088e-6
-32.5	24.	3.3940703737187877e-6
-32.5	24.5	3.0694843545808463e-6
-32.5	25.	2.767441125966504e-6
-32.5	25.5	2.4873343107129146e-6
-32.5	26.	2.228468716857268e-6
-32.5	26.5	1.9900716102415826e-6
-32.5	27.	1.7713041959171367e-6
-32.5	27.5	1.5712731496774146e-6
-32.5	28.	1.3890420458439185e-6
-32.5	28.5	1.2236425350217961e-6
-32.5	29.	1.0740851357003073e-6
-32.5	29.5	9.393695160000845e-7
-32.5	30.	8.184941562192888e-7
-32.5	30.5	7.104652987157934e-7
-32.5	31.	6.143051086663917e-7
-32.5	31.5	5.290589869340667e-7
-32.5	32.	4.538019942152242e-7
-32.5	32.5	3.8764436340496756e-7
-32.5	33.	3.2973609430657373e-7
-32.5	33.5	2.7927064105102043e-7
-32.5	34.	2.3548771755648413e-7
-32.5	34.5	1.9767525976950774e-7
-32.5	35.	1.6517059506923825e-7
-32.5	35.5	1.373608789244156e-7
-32.5	36.	1.1368286657242778e-7
-32.5	36.5	9.362209310510587e-8
-32.5	37.	7.671153892033379e-8
-32.5	37.5	6.252985910989166e-8
-32.5	38.	5.069925512856976e-8
-32.5	38.5	4.088306519506145e-8
-32.5	39.	3.2783146511935884e-8
-32.5	39.5	2.613711778467095e-8
-32.5	40.	2.0715524907992326e-8
-32.5	40.5	1.6318986317467083e-8
-32.5	41.	1.2775367619202091e-8
-32.5	41.5	9.937027944536836e-9
-32.5	42.	7.678173247385809e-9
-32.5	42.5	5.892344665150589e-9
-32.5	43.	4.490063269702668e-9
-32.5	43.5	3.3966461838953215e-9
-32.5	44.	2.5502032422267596e-9
-32.5	44.5	1.8998182120057573e-9
-32.5	45.	1.4039141144917523e-9
-32.5	45.5	1.028798344809749e-9
-32.5	46.	7.47380719916342e-10
-32.5	46.5	5.380537840301879e-10
-32.5	47.	3.8372522525304184e-10
-32.5	47.5	2.7098898121546547e-10
-32.5	48.	1.8942216475772372e-10
-32.5	48.5	1.3099440064547934e-10
-32.5	49.	8.957646781140175e-11
-32.5	49.5	6.053545342635225e-11
-32.5	50.	4.040468766827383e-11
-32.5	50.5	2.6617278798306535e-11
-32.5	51.	1.729328188743416e-11
-32.5	51.5	1.1071537483294008e-11
-32.5	52.	6.9782505233284865e-12
-32.5	52.5	4.325469041144378e-12
-32.5	53.	2.6335805798810067e-12
-32.5	53.5	1.5728649597327356e-12
-32.5	54.	9.19988624258394e-13
-32.5	54.5	5.260454891127655e-13
-32.5	55.	2.934123797556905e-13
-32.	-55.	4.498671754949379e-13
-32.	-54.5	7.968770416501787e-13
-32.	-54.	1.3784632737406856e-12
-32.	-53.5	2.3332255099383363e-12
-32.	-53.	3.870908262890504e-12
-32.	-52.5	6.303781038765852e-12
-32.	-52.	1.0089685370331962e-11
-32.	-51.5	1.589027791967657e-11
-32.	-51.	2.464880350626311e-11
-32.	-50.5	3.769264353343987e-11
-32.	-50.	5.686691232380058e-11
-32.	-49.5	8.470645613503157e-11
-32.	-49.	1.246548311888222e-10
-32.	-48.5	1.8134004242998826e-10
-32.	-48.	2.6091800714200174e-10
-32.	-47.5	3.7149611605615994e-10
-32.	-47.	5.236500405648218e-10
-32.	-46.5	7.310482060851058e-10
-32.	-46.	1.0111988924716208e-9
-32.	-45.5	1.3863354492070218e-9
-32.	-45.	1.88445467223717e-9
-32.	-44.5	2.540524375732497e-9
-32.	-44.	3.3978725811025498e-9
-32.	-43.5	4.509771755667866e-9
-32.	-43.	5.9412274503550025e-9
-32.	-42.5	7.770978078020681e-9
-32.	-42.	1.0093708493542397e-8
-32.	-41.5	1.3022475211842174e-8
-32.	-41.	1.669133545987979e-8
-32.	-40.5	2.125816584766066e-8
-32.	-40.	2.69076493395406e-8
-32.	-39.5	3.385440152411051e-8
-32.	-39.	4.234619906805698e-8
-32.	-38.5	5.266726488073773e-8
-32.	-38.	6.514155612807164e-8
-32.	-37.5	8.013599306102091e-8
-32.	-37.	9.806355893196738e-8
-32.	-36.5	1.1938619434328278e-7
-32.	-36.	1.4461740349450372e-7
-32.	-35.5	1.7432448525295922e-7
-32.	-35.	2.0913029903939475e-7
-32.	-34.5	2.49714474443159e-7
-32.	-34.	2.9681397447450234e-7
-32.	-33.5	3.512229255935042e-7
-32.	-33.	4.1379163324144976e-7
-32.	-32.5	4.854247095948666e-7
-32.	-32.	5.670782506510016e-7
-32.	-31.5	6.597560124508013e-7
-32.	-31.	7.645045510924465e-7
-32.	-30.5	8.824073079541829e-7
-32.	-30.	1.014577639928846e-6
-32.	-29.5	1.1621508141112567e-6
-32.	-29.	1.3262750068556366e-6
-32.	-28.5	1.50810136797176e-6
-32.	-28.	1.7087732315631935e-6
-32.	-27.5	1.9294145751187203e-6
-32.	-27.	2.1711178474366987e-6
-32.	-26.5	2.434931303293242e-6
-32.	-26.	2.721845997988598e-6
-32.	-25.5	3.0327826075952593e-6
-32.	-25.	3.368578250517225e-6
-32.	-24.5	3.7299734925507534e-6
-32.	-24.	4.117599720792407e-6
-32.	-23.5	4.531967071332229e-6
-32.	-23.	4.973453091655053e-6
-32.	-22.5	5.442292311096234e-6
-32.	-22.	5.938566881698695e-6
-32.	-21.5	6.462198437620615e-6
-32.	-21.	7.01294130415337e-6
-32.	-20.5	7.590377167804006e-6
-32.	-20.	8.193911297214388e-6
-32.	-19.5	8.822770381412942e-6
-32.	-19.	9.476002027546122e-6
-32.	-18.5	0.000010152475935349933
-32.	-18.	0.000010850886740740968
-32.	-17.5	0.000011569758496559788
-32.	-17.	0.000012307450735194856
-32.	-16.5	0.000013062166036019926
-32.	-16.	0.00001383195900071128
-32.	-15.5	0.000014614746521935341
-32.	-15.	0.00001540831921590473
-32.	-14.5	0.000016210353877637845
-32.	-14.	0.000017018426804376735
-32.	-13.5	0.000017830027840960366
-32.	-13.	0.000018642574968707176
-32.	-12.5	0.00001945342929549632
-32.	-12.	0.000020259910278266955
-32.	-11.5	0.000021059311028918508
-32.	-11.	0.00002184891355803417
-32.	-10.5	0.000022626003821033537
-32.	-10.	0.000023387886442771537
-32.	-9.5	0.000024131899009403864
-32.	-9.	0.000024855425830166886
-32.	-8.5	0.00002555591108620643
-32.	-8.	0.000026230871298363765
-32.	-7.5	0.000026877907060539676
-32.	-7.	0.000027494713999577274
-32.	-6.5	0.000028079092936227917
-32.	-6.	0.000028628959234422553
-32.	-5.5	0.000029142351337532475
-32.	-5.	0.00002961743850037902
-32.	-4.5	0.00003005252773429367
-32.	-4.	0.00003044606998943883
-32.	-3.5	0.00003079666560381073
-32.	-3.	0.000031103069051858134
-32.	-2.5	0.000031364193027471604
-32.	-2.	0.00003157911189631751
-32.	-1.5	0.000031747064551185916
-32.	-1.	0.00003186745670134954
-32.	-0.5	0.00003193986262303631
-32.	0.	0.000031964026393200086
-32.	0.5	0.00003193986262303631
-32.	1.	0.00003186745670134954
-32.	1.5	0.000031747064551185916
-32.	2.	0.00003157911189631751
-32.	2.5	0.000031364193027471604
-32.	3.	0.000031103069051858134
-32.	3.5	0.00003079666560381073
-32.	4.	0.00003044606998943883
-32.	4.5	0.00003005252773429367
-32.	5.	0.00002961743850037902
-32.	5.5	0.000029142351337532475
-32.	6.	0.000028628959234422553
-32.	6.5	0.000028079092936227917
-32.	7.	0.000027494713999577274
-32.	7.5	0.000026877907060539676
-32.	8.	0.000026230871298363765
-32.	8.5	0.00002555591108620643
-32.	9.	0.000024855425830166886
-32.	9.5	0.000024131899009403864
-32.	10.	0.000023387886442771537
-32.	10.5	0.000022626003821033537
-32.	11.	0.00002184891355803417
-32.	11.5	0.000021059311028918508
-32.	12.	0.000020259910278266955
-32.	12.5	0.00001945342929549632
-32.	13.	0.000018642574968707176
-32.	13.5	0.000017830027840960366
-32.	14.	0.000017018426804376735
-32.	14.5	0.000016210353877637845
-32.	15.	0.00001540831921590473
-32.	15.5	0.000014614746521935341
-32.	16.	0.00001383195900071128
-32.	16.5	0.000013062166036019926
-32.	17.	0.000012307450735194856
-32.	17.5	0.000011569758496559788
-32.	18.	0.000010850886740740968
-32.	18.5	0.000010152475935349933
-32.	19.	9.476002027546122e-6
-32.	19.5	8.822770381412942e-6
-32.	20.	8.193911297214388e-6
-32.	20.5	7.590377167804006e-6
-32.	21.	7.01294130415337e-6
-32.	21.5	6.462198437620615e-6
-32.	22.	5.938566881698695e-6
-32.	22.5	5.442292311096234e-6
-32.	23.	4.973453091655053e-6
-32.	23.5	4.531967071332229e-6
-32.	24.	4.117599720792407e-6
-32.	24.5	3.7299734925507534e-6
-32.	25.	3.368578250517225e-6
-32.	25.5	3.0327826075952593e-6
-32.	26.	2.721845997988598e-6
-32.	26.5	2.434931303293242e-6
-32.	27.	2.1711178474366987e-6
-32.	27.5	1.9294145751187203e-6
-32.	28.	1.7087732315631935e-6
-32.	28.5	1.50810136797176e-6
-32.	29.	1.3262750068556366e-6
-32.	29.5	1.1621508141112567e-6
-32.	30.	1.014577639928846e-6
-32.	30.5	8.824073079541829e-7
-32.	31.	7.645045510924465e-7
-32.	31.5	6.597560124508013e-7
-32.	32.	5.670782506510016e-7
-32.	32.5	4.854247095948666e-7
-32.	33.	4.1379163324144976e-7
-32.	33.5	3.512229255935042e-7
-32.	34.	2.9681397447450234e-7
-32.	34.5	2.49714474443159e-7
-32.	35.	2.0913029903939475e-7
-32.	35.5	1.7432448525295922e-7
-32.	36.	1.4461740349450372e-7
-32.	36.5	1.1938619434328278e-7
-32.	37.	9.806355893196738e-8
-32.	37.5	8.013599306102091e-8
-32.	38.	6.514155612807164e-8
-32.	38.5	5.266726488073773e-8
-32.	39.	4.234619906805698e-8
-32.	39.5	3.385440152411051e-8
-32.	40.	2.69076493395406e-8
-32.	40.5	2.125816584766066e-8
-32.	41.	1.669133545987979e-8
-32.	41.5	1.3022475211842174e-8
-32.	42.	1.0093708493542397e-8
-32.	42.5	7.770978078020681e-9
-32.	43.	5.9412274503550025e-9
-32.	43.5	4.509771755667866e-9
-32.	44.	3.3978725811025498e-9
-32.	44.5	2.540524375732497e-9
-32.	45.	1.88445467223717e-9
-32.	45.5	1.3863354492070218e-9
-32.	46.	1.0111988924716208e-9
-32.	46.5	7.310482060851058e-10
-32.	47.	5.236500405648218e-10
-32.	47.5	3.7149611605615994e-10
-32.	48.	2.6091800714200174e-10
-32.	48.5	1.8134004242998826e-10
-32.	49.	1.246548311888222e-10
-32.	49.5	8.470645613503157e-11
-32.	50.	5.686691232380058e-11
-32.	50.5	3.769264353343987e-11
-32.	51.	2.464880350626311e-11
-32.	51.5	1.589027791967657e-11
-32.	52.	1.0089685370331962e-11
-32.	52.5	6.303781038765852e-12
-32.	53.	3.870908262890504e-12
-32.	53.5	2.3332255099383363e-12
-32.	54.	1.3784632737406856e-12
-32.	54.5	7.968770416501787e-13
-32.	55.	4.498671754949379e-13
-31.5	-55.	6.810816997496552e-13
-31.5	-54.5	1.192906464989451e-12
-31.5	-54.	2.0424167572960273e-12
-31.5	-53.5	3.424591895390677e-12
-31.5	-53.	5.632285868689415e-12
-31.5	-52.5	9.098446329373091e-12
-31.5	-52.	1.4453660015384544e-11
-31.5	-51.5	2.2603556162055008e-11
-31.5	-51.	3.483156277020034e-11
-31.5	-50.5	5.2933649739047773e-11
-31.5	-50.	7.93929302973872e-11
-31.5	-49.5	1.17603279017692e-10
-31.5	-49.	1.7215259432365577e-10
-31.5	-48.5	2.491777199020017e-10
-31.5	-48.	3.5680439496306787e-10
-31.5	-47.5	5.056872237909725e-10
-31.5	-47.	7.09665408291182e-10
-31.5	-46.5	9.865513964792936e-10
-31.5	-46.	1.3590700163213649e-9
-31.5	-45.5	1.8559660251918634e-9
-31.5	-45.	2.5132974546701215e-9
-31.5	-44.5	3.3759322591157734e-9
-31.5	-44.	4.49926228273348e-9
-31.5	-43.5	5.9511482817054225e-9
-31.5	-43.	7.814105114271764e-9
-31.5	-42.5	1.0187732507033759e-8
-31.5	-42.	1.3191391586899326e-8
-31.5	-41.5	1.696712126274797e-8
-31.5	-41.	2.168278151118653e-8
-31.5	-40.5	2.753540273943064e-8
-31.5	-40.	3.4754711778928275e-8
-31.5	-39.5	4.3606795861351965e-8
-31.5	-39.	5.4397856341063006e-8
-31.5	-38.5	6.747799419146173e-8
-31.5	-38.	8.324495968839637e-8
-31.5	-37.5	1.0214778950296828e-7
-31.5	-37.	1.2469024598116938e-7
-31.5	-36.5	1.5143396602363115e-7
-31.5	-36.	1.83001221031619e-7
-31.5	-35.5	2.2007718518131233e-7
-31.5	-35.	2.634116071307193e-7
-31.5	-34.5	3.1381978042038164e-7
-31.5	-34.	3.7218271052100263e-7
-31.5	-33.5	4.3944638187004316e-7
-31.5	-33.	5.166200364182737e-7
-31.5	-32.5	6.047733861922923e-7
-31.5	-32.	7.050326961035726e-7
-31.5	-31.5	8.185756895462928e-7
-31.5	-31.	9.466252479864796e-7
-31.5	-30.5	1.0904418964322107e-6
-31.5	-30.	1.2513150889898013e-6
-31.5	-29.5	1.4305533321865046e-6
-31.5	-29.	1.629473207852386e-6
-31.5	-28.5	1.849387381535759e-6
-31.5	-28.	2.091591706084509e-6
-31.5	-27.5	2.357351552557335e-6
-31.5	-27.	2.647887521440527e-6
-31.5	-26.5	2.9643607056714727e-6
-31.5	-26.	3.3078576926882282e-6
-31.5	-25.5	3.679375505176634e-6
-31.5	-25.	4.079806688989483e-6
-31.5	-24.5	4.509924761573627e-6
-31.5	-24.	4.970370234966581e-6
-31.5	-23.5	5.461637423925262e-6
-31.5	-23.	5.984062242047561e-6
-31.5	-22.5	6.537811176971031e-6
-31.5	-22.	7.122871620117428e-6
-31.5	-21.5	7.739043707330037e-6
-31.5	-21.	8.385933804543822e-6
-31.5	-20.5	9.062949747834801e-6
-31.5	-20.	9.769297920372336e-6
-31.5	-19.5	0.000010503982220552047
-31.5	-19.	0.000011265804946547893
-31.5	-18.5	0.000012053369593332933
-31.5	-18.	0.000012865085529513152
-31.5	-17.5	0.000013699174493707487
-31.5	-17.	0.000014553678824259273
-31.5	-16.5	0.00001542647131272434
-31.5	-16.	0.000016315266547007006
-31.5	-15.5	0.000017217633603882307
-31.5	-15.	0.000018131009911769315
-31.5	-14.5	0.000019052716123278783
-31.5	-14.	0.0000199799718052726
-31.5	-13.5	0.00002090991176203756
-31.5	-13.	0.000021839602803154237
-31.5	-12.5	0.000022766060770890546
-31.5	-12.	0.00002368626764795743
-31.5	-11.5	0.000024597188575377043
-31.5	-11.	0.00002549578862169123
-31.5	-10.5	0.000026379049158394616
-31.5	-10.	0.00002724398371190039
-31.5	-9.5	0.00002808765317909965
-31.5	-9.	0.00002890718031121304
-31.5	-8.5	0.000029699763388715785
-31.5	-8.	0.000030462689028215954
-31.5	-7.5	0.00003119334407987449
-31.5	-7.	0.00003188922659090085
-31.5	-6.5	0.00003254795582650252
-31.5	-6.	0.00003316728135411822
-31.5	-5.5	0.00003374509120957966
-31.5	-5.	0.000034279419174824674
-31.5	-4.5	0.00003476845120579378
-31.5	-4.	0.000035210531056078964
-31.5	-3.5	0.00003560416514673013
-31.5	-3.	0.00003594802673536194
-31.5	-2.5	0.00003624095943840247
-31.5	-2.	0.000036481980159081454
-31.5	-1.5	0.00003667028147070521
-31.5	-1.	0.00003680523350008509
-31.5	-0.5	0.000036886385349868455
-31.5	0.	0.000036913466091201256
-31.5	0.5	0.000036886385349868455
-31.5	1.	0.00003680523350008509
-31.5	1.5	0.00003667028147070521
-31.5	2.	0.000036481980159081454
-31.5	2.5	0.00003624095943840247
-31.5	3.	0.00003594802673536194
-31.5	3.5	0.00003560416514673013
-31.5	4.	0.000035210531056078964
-31.5	4.5	0.00003476845120579378
-31.5	5.	0.000034279419174824674
-31.5	5.5	0.00003374509120957966
-31.5	6.	0.00003316728135411822
-31.5	6.5	0.00003254795582650252
-31.5	7.	0.00003188922659090085
-31.5	7.5	0.00003119334407987449
-31.5	8.	0.000030462689028215954
-31.5	8.5	0.000029699763388715785
-31.5	9.	0.00002890718031121304
-31.5	9.5	0.00002808765317909965
-31.5	10.	0.00002724398371190039
-31.5	10.5	0.000026379049158394616
-31.5	11.	0.00002549578862169123
-31.5	11.5	0.000024597188575377043
-31.5	12.	0.00002368626764795743
-31.5	12.5	0.000022766060770890546
-31.5	13.	0.000021839602803154237
-31.5	13.5	0.00002090991176203756
-31.5	14.	0.0000199799718052726
-31.5	14.5	0.000019052716123278783
-31.5	15.	0.000018131009911769315
-31.5	15.5	0.000017217633603882307
-31.5	16.	0.000016315266547007006
-31.5	16.5	0.00001542647131272434
-31.5	17.	0.000014553678824259273
-31.5	17.5	0.000013699174493707487
-31.5	18.	0.000012865085529513152
-31.5	18.5	0.000012053369593332933
-31.5	19.	0.000011265804946547893
-31.5	19.5	0.000010503982220552047
-31.5	20.	9.769297920372336e-6
-31.5	20.5	9.062949747834801e-6
-31.5	21.	8.385933804543822e-6
-31.5	21.5	7.739043707330037e-6
-31.5	22.	7.122871620117428e-6
-31.5	22.5	6.537811176971031e-6
-31.5	23.	5.984062242047561e-6
-31.5	23.5	5.461637423925262e-6
-31.5	24.	4.970370234966581e-6
-31.5	24.5	4.509924761573627e-6
-31.5	25.	4.079806688989483e-6
-31.5	25.5	3.679375505176634e-6
-31.5	26.	3.3078576926882282e-6
-31.5	26.5	2.9643607056714727e-6
-31.5	27.	2.647887521440527e-6
-31.5	27.5	2.357351552557335e-6
-31.5	28.	2.091591706084509e-6
-31.5	28.5	1.849387381535759e-6
-31.5	29.	1.629473207852386e-6
-31.5	29.5	1.4305533321865046e-6
-31.5	30.	1.2513150889898013e-6
-31.5	30.5	1.0904418964322107e-6
-31.5	31.	9.466252479864796e-7
-31.5	31.5	8.185756895462928e-7
-31.5	32.	7.050326961035726e-7
-31.5	32.5	6.047733861922923e-7
-31.5	33.	5.166200364182737e-7
-31.5	33.5	4.3944638187004316e-7
-31.5	34.	3.7218271052100263e-7
-31.5	34.5	3.1381978042038164e-7
-31.5	35.	2.634116071307193e-7
-31.5	35.5	2.2007718518131233e-7
-31.5	36.	1.83001221031619e-7
-31.5	36.5	1.5143396602363115e-7
-31.5	37.	1.2469024598116938e-7
-31.5	37.5	1.0214778950296828e-7
-31.5	38.	8.324495968839637e-8
-31.5	38.5	6.747799419146173e-8
-31.5	39.	5.4397856341063006e-8
-31.5	39.5	4.3606795861351965e-8
-31.5	40.	3.4754711778928275e-8
-31.5	40.5	2.753540273943064e-8
-31.5	41.	2.168278151118653e-8
-31.5	41.5	1.696712126274797e-8
-31.5	42.	1.3191391586899326e-8
-31.5	42.5	1.0187732507033759e-8
-31.5	43.	7.814105114271764e-9
-31.5	43.5	5.9511482817054225e-9
-31.5	44.	4.49926228273348e-9
-31.5	44.5	3.3759322591157734e-9
-31.5	45.	2.5132974546701215e-9
-31.5	45.5	1.8559660251918634e-9
-31.5	46.	1.3590700163213649e-9
-31.5	46.5	9.865513964792936e-10
-31.5	47.	7.09665408291182e-10
-31.5	47.5	5.056872237909725e-10
-31.5	48.	3.5680439496306787e-10
-31.5	48.5	2.491777199020017e-10
-31.5	49.	1.7215259432365577e-10
-31.5	49.5	1.17603279017692e-10
-31.5	50.	7.93929302973872e-11
-31.5	50.5	5.2933649739047773e-11
-31.5	51.	3.483156277020034e-11
-31.5	51.5	2.2603556162055008e-11
-31.5	52.	1.4453660015384544e-11
-31.5	52.5	9.098446329373091e-12
-31.5	53.	5.632285868689415e-12
-31.5	53.5	3.424591895390677e-12
-31.5	54.	2.0424167572960273e-12
-31.5	54.5	1.192906464989451e-12
-31.5	55.	6.810816997496552e-13
-31.	-55.	1.0188590972741352e-12
-31.	-54.5	1.7657293033719808e-12
-31.	-54.	2.994034984423461e-12
-31.	-53.5	4.97566449768625e-12
-31.	-53.	8.116070274612623e-12
-31.	-52.5	1.3010639852574244e-11
-31.	-52.	2.052107519506645e-11
-31.	-51.5	3.1877519862222426e-11
-31.	-51.	4.881338867583198e-11
-31.	-50.5	7.374122557704918e-11
-31.	-50.	1.0997935821520527e-10
-31.	-49.5	1.6204075380066196e-10
-31.	-49.	2.359970873433031e-10
-31.	-48.5	3.3993261976157715e-10
-31.	-48.	4.845043552397957e-10
-31.	-47.5	6.836259965853532e-10
-31.	-47.	9.552948992912702e-10
-31.	-46.5	1.3225819460071694e-9
-31.	-46.	1.8148049226821712e-9
-31.	-45.5	2.468905559845936e-9
-31.	-45.	3.331051123649409e-9
-31.	-44.5	4.458477499042392e-9
-31.	-44.	5.921591100377317e-9
-31.	-43.5	7.806341954606881e-9
-31.	-43.	1.0216876567660585e-8
-31.	-42.5	1.3278473668117849e-8
-31.	-42.	1.7140759377646725e-8
-31.	-41.5	2.198119071778397e-8
-31.	-41.	2.800878769115623e-8
-31.	-40.5	3.546808458230933e-8
-31.	-40.	4.4643260767722786e-8
-31.	-39.5	5.58624004141442e-8
-31.	-39.	6.950181923435075e-8
-31.	-38.5	8.599038525872247e-8
-31.	-38.	1.0581374970623733e-7
-31.	-37.5	1.295183938658131e-7
-31.	-37.	1.577153888139144e-7
-31.	-36.5	1.9108375719001023e-7
-31.	-36.	2.3037332051497058e-7
-31.	-35.5	2.764069120356458e-7
-31.	-35.	3.3008183414366037e-7
-31.	-34.5	3.923704413300067e-7
-31.	-34.	4.6431973461811367e-7
-31.	-33.5	5.470498616093108e-7
-31.	-33.	6.417514277320412e-7
-31.	-32.5	7.49681538971246e-7
-31.	-32.	8.721585141286671e-7
-31.	-31.5	1.0105552252889246e-6
-31.	-31.	1.1662910483005422e-6
-31.	-30.5	1.340822430292781e-6
-31.	-30.	1.5356321080195673e-6
-31.	-29.5	1.7522170385609297e-6
-31.	-29.	1.9920751319722063e-6
-31.	-28.5	2.25669090316633e-6
-31.	-28.	2.547520186939565e-6
-31.	-27.5	2.8659740849038114e-6
-31.	-27.	3.2134023354916574e-6
-31.	-26.5	3.5910763175210605e-6
-31.	-26.	4.0001719134788696e-6
-31.	-25.5	4.44175247022534e-6
-31.	-25.	4.916752101853956e-6
-31.	-24.5	5.425959581694718e-6
-31.	-24.	5.970003067779475e-6
-31.	-23.5	6.549335898478289e-6
-31.	-23.	7.164223682577036e-6
-31.	-22.5	7.814732891037753e-6
-31.	-22.	8.500721136421692e-6
-31.	-21.5	9.22182930092705e-6
-31.	-21.	9.977475645760643e-6
-31.	-20.5	0.000010766852003765131
-31.	-20.	0.000011588922124560015
-31.	-19.5	0.00001244242220766548
-31.	-19.	0.000013325863624919597
-31.	-18.5	0.000014237537799727279
-31.	-18.	0.000015175523178024305
-31.	-17.5	0.000016137694194992683
-31.	-17.	0.0000171217321131514
-31.	-16.5	0.000018125137582027233
-31.	-16.	0.00001914524474764646
-31.	-15.5	0.000020179236721955224
-31.	-15.	0.000021224162208234426
-31.	-14.5	0.000022276953068789672
-31.	-14.	0.000023334442615719433
-31.	-13.5	0.000024393384404339362
-31.	-13.	0.00002545047131172912
-31.	-12.5	0.000026502354689617498
-31.	-12.	0.00002754566339112196
-31.	-11.5	0.000028577022484315433
-31.	-11.	0.000029593071481764422
-31.	-10.5	0.000030590481933579534
-31.	-10.	0.000031565974251629824
-31.	-9.5	0.00003251633365386625
-31.	-9.	0.00003343842513964839
-31.	-8.5	0.00003432920742905666
-31.	-8.	0.00003518574582090648
-31.	-7.5	0.00003600522394510261
-31.	-7.	0.000036784954404668014
-31.	-6.5	0.000037522388320885434
-31.	-6.	0.0000382151238111886
-31.	-5.5	0.000038860913443491436
-31.	-5.	0.00003945767072234434
-31.	-4.5	0.00004000347567153869
-31.	-4.	0.00004049657958446877
-31.	-3.5	0.000040935409017690696
-31.	-3.	0.0000413185691047392
-31.	-2.5	0.00004164484626645771
-31.	-2.	0.00004191321039101414
-31.	-1.5	0.00004212281655157902
-31.	-1.	0.00004227300632255997
-31.	-0.5	0.00004236330874654714
-31.	0.	0.00004239344099400726
-31.	0.5	0.00004236330874654714
-31.	1.	0.00004227300632255997
-31.	1.5	0.00004212281655157902
-31.	2.	0.00004191321039101414
-31.	2.5	0.00004164484626645771
-31.	3.	0.0000413185691047392
-31.	3.5	0.000040935409017690696
-31.	4.	0.00004049657958446877
-31.	4.5	0.00004000347567153869
-31.	5.	0.00003945767072234434
-31.	5.5	0.000038860913443491436
-31.	6.	0.0000382151238111886
-31.	6.5	0.000037522388320885434
-31.	7.	0.000036784954404668014
-31.	7.5	0.00003600522394510261
-31.	8.	0.00003518574582090648
-31.	8.5	0.00003432920742905666
-31.	9.	0.00003343842513964839
-31.	9.5	0.00003251633365386625
-31.	10.	0.000031565974251629824
-31.	10.5	0.000030590481933579534
-31.	11.	0.000029593071481764422
-31.	11.5	0.000028577022484315433
-31.	12.	0.00002754566339112196
-31.	12.5	0.000026502354689617498
-31.	13.	0.00002545047131172912
-31.	13.5	0.000024393384404339362
-31.	14.	0.000023334442615719433
-31.	14.5	0.000022276953068789672
-31.	15.	0.000021224162208234426
-31.	15.5	0.000020179236721955224
-31.	16.	0.00001914524474764646
-31.	16.5	0.000018125137582027233
-31.	17.	0.0000171217321131514
-31.	17.5	0.000016137694194992683
-31.	18.	0.000015175523178024305
-31.	18.5	0.000014237537799727279
-31.	19.	0.000013325863624919597
-31.	19.5	0.00001244242220766548
-31.	20.	0.000011588922124560015
-31.	20.5	0.000010766852003765131
-31.	21.	9.977475645760643e-6
-31.	21.5	9.22182930092705e-6
-31.	22.	8.500721136421692e-6
-31.	22.5	7.814732891037753e-6
-31.	23.	7.164223682577036e-6
-31.	23.5	6.549335898478289e-6
-31.	24.	5.970003067779475e-6
-31.	24.5	5.425959581694718e-6
-31.	25.	4.916752101853956e-6
-31.	25.5	4.44175247022534e-6
-31.	26.	4.0001719134788696e-6
-31.	26.5	3.5910763175210605e-6
-31.	27.	3.2134023354916574e-6
-31.	27.5	2.8659740849038114e-6
-31.	28.	2.547520186939565e-6
-31.	28.5	2.25669090316633e-6
-31.	29.	1.9920751319722063e-6
-31.	29.5	1.7522170385609297e-6
-31.	30.	1.5356321080195673e-6
-31.	30.5	1.340822430292781e-6
-31.	31.	1.1662910483005422e-6
-31.	31.5	1.0105552252889246e-6
-31.	32.	8.721585141286671e-7
-31.	32.5	7.49681538971246e-7
-31.	33.	6.417514277320412e-7
-31.	33.5	5.470498616093108e-7
-31.	34.	4.6431973461811367e-7
-31.	34.5	3.923704413300067e-7
-31.	35.	3.3008183414366037e-7
-31.	35.5	2.764069120356458e-7
-31.	36.	2.3037332051497058e-7
-31.	36.5	1.9108375719001023e-7
-31.	37.	1.577153888139144e-7
-31.	37.5	1.295183938658131e-7
-31.	38.	1.0581374970623733e-7
-31.	38.5	8.599038525872247e-8
-31.	39.	6.950181923435075e-8
-31.	39.5	5.58624004141442e-8
-31.	40.	4.4643260767722786e-8
-31.	40.5	3.546808458230933e-8
-31.	41.	2.800878769115623e-8
-31.	41.5	2.198119071778397e-8
-31.	42.	1.7140759377646725e-8
-31.	42.5	1.3278473668117849e-8
-31.	43.	1.0216876567660585e-8
-31.	43.5	7.806341954606881e-9
-31.	44.	5.921591100377317e-9
-31.	44.5	4.458477499042392e-9
-31.	45.	3.331051123649409e-9
-31.	45.5	2.468905559845936e-9
-31.	46.	1.8148049226821712e-9
-31.	46.5	1.3225819460071694e-9
-31.	47.	9.552948992912702e-10
-31.	47.5	6.836259965853532e-10
-31.	48.	4.845043552397957e-10
-31.	48.5	3.3993261976157715e-10
-31.	49.	2.359970873433031e-10
-31.	49.5	1.6204075380066196e-10
-31.	50.	1.0997935821520527e-10
-31.	50.5	7.374122557704918e-11
-31.	51.	4.881338867583198e-11
-31.	51.5	3.1877519862222426e-11
-31.	52.	2.052107519506645e-11
-31.	52.5	1.3010639852574244e-11
-31.	53.	8.116070274612623e-12
-31.	53.5	4.97566449768625e-12
-31.	54.	2.994034984423461e-12
-31.	54.5	1.7657293033719808e-12
-31.	55.	1.0188590972741352e-12
-30.5	-55.	1.5069204934873397e-12
-30.5	-54.5	2.585684181746089e-12
-30.5	-54.	4.344491045370938e-12
-30.5	-53.5	7.159276298497635e-12
-30.5	-53.	1.1586826911608665e-11
-30.5	-52.5	1.8439500749430616e-11
-30.5	-52.	2.8885886982643874e-11
-30.5	-51.5	4.458463110977291e-11
-30.5	-51.	6.7860157542272e-11
-30.5	-50.5	1.0193066280967619e-10
-30.5	-50.	1.5120045848205584e-10
[truncated: 42,421 more rows]
