# Supplementary material for: Myosin V executes steps of variable length via structurally constrained diffusion
Source: eLife. 2020 Jan 15;9:e51569. doi: 10.7554/eLife.51569 (PMC7054003; doi:10.7554/eLife.51569)
Supplement: Source data 1. [file elife-51569-data1.zip › myosin_elife_source_data/Figure 3/theory_diffusion_contours/theoryConstDiffrz.txt]

-40.	0.001	7.099869904184494e-14
-40.	0.501	3.626039238088903e-11
-40.	1.001	7.663289535475473e-11
-40.	1.501	1.256617007870202e-10
-40.	2.001	1.8842689303663257e-10
-40.	2.501	2.709454581697497e-10
-40.	3.001	3.805330641583081e-10
-40.	3.501	5.262073959002826e-10
-40.	4.001	7.19142041993762e-10
-40.	4.501	9.731788231867343e-10
-40.	5.001	1.3054049594802305e-9
-40.	5.501	1.7367995271514173e-9
-40.	6.001	2.2929511989085414e-9
-40.	6.501	3.0048462451476233e-9
-40.	7.001	3.909722179528038e-9
-40.	7.501	5.05197826531638e-9
-40.	8.001	6.4841294042849025e-9
-40.	8.501	8.26778479302414e-9
-40.	9.001	1.047462728386615e-8
-40.	9.501	1.3187363803811176e-8
-40.	10.001	1.6500611687592298e-8
-40.	10.501	2.052168062545124e-8
-40.	11.001	2.5371205401220428e-8
-40.	11.501	3.1183581005774275e-8
-40.	12.001	3.810714936256762e-8
-40.	12.501	4.6304086089917335e-8
-40.	13.001	5.5949936712057586e-8
-40.	13.501	6.723275473245643e-8
-40.	14.001	8.035179914810677e-8
-40.	14.501	9.551575638298543e-8
-40.	15.001	1.1294046123290133e-7
-40.	15.501	1.3284610312574064e-7
-40.	16.001	1.554539175946344e-7
-40.	16.501	1.8098237802431887e-7
-40.	17.001	2.0964291906202395e-7
-40.	17.501	2.416352401065058e-7
-40.	18.001	2.7714225446625863e-7
-40.	18.501	3.163247665345577e-7
-40.	19.001	3.5931597507179486e-7
-40.	19.501	4.062159148270194e-7
-40.	20.001	4.5708596071170793e-7
-40.	20.501	5.119435280508767e-7
-40.	21.001	5.707571086407425e-7
-40.	21.501	6.33441785085157e-7
-40.	22.001	6.998553649110715e-7
-40.	22.501	7.697952711299305e-7
-40.	23.001	8.429963171830926e-7
-40.	23.501	9.191294816642608e-7
-40.	24.001	9.978017820395847e-7
-40.	24.501	1.0785573270790305e-6
-40.	25.001	1.1608796052581509e-6
-40.	25.501	1.2441950414570382e-6
-40.	26.001	1.3278778274134763e-6
-40.	26.501	1.4112560031747625e-6
-40.	27.001	1.4936187378751755e-6
-40.	27.501	1.5742247292049133e-6
-40.	28.001	1.6523116126072333e-6
-40.	28.501	1.727106244214714e-6
-40.	29.001	1.797835696468998e-6
-40.	29.501	1.8637387828894463e-6
-40.	30.001	1.9240779091508842e-6
-40.	30.501	1.9781510320359652e-6
-40.	31.001	2.0253034964169116e-6
-40.	31.501	2.0649395135970625e-6
-40.	32.001	2.0965330424276284e-6
-40.	32.501	2.1196378378414975e-6
-40.	33.001	2.133896439951459e-6
-40.	33.501	2.1390478906776357e-6
-40.	34.001	2.1349339839216708e-6
-40.	34.501	2.121503879403177e-6
-40.	35.001	2.098816939107524e-6
-40.	35.501	2.067043678433417e-6
-40.	36.001	2.0264647610293577e-6
-40.	36.501	1.977468006297584e-6
-40.	37.001	1.9205434208517205e-6
-40.	37.501	1.8562763089547014e-6
-40.	38.001	1.7853385611682892e-6
-40.	38.501	1.708478264064827e-6
-40.	39.001	1.6265078157865189e-6
-40.	39.501	1.5402907713501223e-6
-40.	40.001	1.4507276767499117e-6
-40.	40.501	1.3587411809930285e-6
-40.	41.001	1.2652607391590152e-6
-40.	41.501	1.1712072364516785e-6
-40.	42.001	1.0774778721810434e-6
-40.	42.501	9.849316430253921e-7
-40.	43.001	8.943757563278583e-7
-40.	43.501	8.065532863724918e-7
-40.	44.001	7.221323596194945e-7
-40.	44.501	6.416971191096934e-7
-40.	45.001	5.657406743278082e-7
-40.	45.501	4.94660191708206e-7
-40.	46.001	4.2875422394172683e-7
-40.	46.501	3.6822231485078295e-7
-40.	47.001	3.1316685264510416e-7
-40.	47.501	2.635970798629851e-7
-40.	48.001	2.1943510540069697e-7
-40.	48.501	1.8052370496757407e-7
-40.	49.001	1.4663564330419528e-7
-40.	49.501	1.1748420669081016e-7
-40.	50.001	9.273459958744806e-8
-40.	50.501	7.201583632251185e-8
-40.	51.001	5.4932748833185373e-8
-40.	51.501	4.1077735329124065e-8
-40.	52.001	3.004189261554905e-8
-40.	52.501	2.1425206266034164e-8
-40.	53.001	1.484551679744853e-8
-40.	53.501	9.946034653999612e-9
-40.	54.001	6.401239515100342e-9
-40.	54.501	3.921066587944639e-9
-40.	55.001	2.253349687048965e-9
-40.	55.501	1.1845580408544824e-9
-40.	56.001	5.389989740237931e-10
-40.	56.501	1.7779168259486057e-10
-40.	57.001	1.2719196637241856e-11
-40.	57.501	0.
-40.	58.001	0.
-40.	58.501	0.
-40.	59.001	0.
-40.	59.501	0.
-40.	60.001	0.
-40.	60.501	0.
-40.	61.001	0.
-40.	61.501	0.
-40.	62.001	0.
-40.	62.501	0.
-40.	63.001	0.
-40.	63.501	0.
-40.	64.001	0.
-40.	64.501	0.
-40.	65.001	0.
-40.	65.501	0.
-40.	66.001	0.
-40.	66.501	0.
-40.	67.001	0.
-40.	67.501	0.
-40.	68.001	0.
-40.	68.501	0.
-40.	69.001	0.
-40.	69.501	0.
-40.	70.001	0.
-40.	70.501	0.
-40.	71.001	0.
-40.	71.501	0.
-40.	72.001	0.
-40.	72.501	0.
-40.	73.001	0.
-40.	73.501	0.
-40.	74.001	0.
-40.	74.501	0.
-40.	75.001	0.
-39.5	0.001	8.506960720707991e-14
-39.5	0.501	4.3459850614394677e-11
-39.5	1.001	9.192783071809558e-11
-39.5	1.501	1.5094131153994632e-10
-39.5	2.001	2.2670377245699202e-10
-39.5	2.501	3.26578918850236e-10
-39.5	3.001	4.595397402355904e-10
-39.5	3.501	6.366699048947961e-10
-39.5	4.001	8.717288258355524e-10
-39.5	4.501	1.1817903376418532e-9
-39.5	5.001	1.5879630396938247e-9
-39.5	5.501	2.116197903836515e-9
-39.5	6.001	2.7981856392009827e-9
-39.5	6.501	3.672342498358281e-9
-39.5	7.001	4.784878671600534e-9
-39.5	7.501	6.19093816288284e-9
-39.5	8.001	7.955793132018915e-9
-39.5	8.501	1.015606923642213e-8
-39.5	9.001	1.2880971683561672e-8
-39.5	9.501	1.6233474738089445e-8
-39.5	10.001	2.03314306005718e-8
-39.5	10.501	2.5308547212621545e-8
-39.5	11.001	3.1315179010483e-8
-39.5	11.501	3.851887032590614e-8
-39.5	12.001	4.710458840052701e-8
-39.5	12.501	5.727458219745208e-8
-39.5	13.001	6.92478046774945e-8
-39.5	13.501	8.32588402085187e-8
-39.5	14.001	9.955628546047751e-8
-39.5	14.501	1.1840054157006101e-7
-39.5	15.001	1.400609874872542e-7
-39.5	15.501	1.6481251907065042e-7
-39.5	16.001	1.9293145538640786e-7
-39.5	16.501	2.2469083237874015e-7
-39.5	17.001	2.6035512410519e-7
-39.5	17.501	3.001744524681804e-7
-39.5	18.001	3.443783671616788e-7
-39.5	18.501	3.9316929768515665e-7
-39.5	19.001	4.4671579804220095e-7
-39.5	19.501	5.051457214405268e-7
-39.5	20.001	5.68539476290639e-7
-39.5	20.501	6.369235254778628e-7
-39.5	21.001	7.102642977644549e-7
-39.5	21.501	7.884626828810939e-7
-39.5	22.001	8.713492801282509e-7
-39.5	22.501	9.586805639954862e-7
-39.5	23.001	1.0501361194209768e-6
-39.5	23.501	1.145317083985428e-6
-39.5	24.001	1.243745914819969e-6
-39.5	24.501	1.3448675746771312e-6
-39.5	25.001	1.4480522049410964e-6
-39.5	25.501	1.5525993238990826e-6
-39.5	26.001	1.6577435569929164e-6
-39.5	26.501	1.7626618727070165e-6
-39.5	27.001	1.8664822639522293e-6
-39.5	27.501	1.968293781024845e-6
-39.5	28.001	2.0671577892096766e-6
-39.5	28.501	2.1621202926052283e-6
-39.5	29.001	2.252225136503159e-6
-39.5	29.501	2.3365278743443465e-6
-39.5	30.001	2.4141100625487373e-6
-39.5	30.501	2.4840937279649995e-6
-39.5	31.001	2.5456557388342624e-6
-39.5	31.501	2.598041801460137e-6
-39.5	32.001	2.6405798015903765e-6
-39.5	32.501	2.6726922121189433e-6
-39.5	33.001	2.6939072972821804e-6
-39.5	33.501	2.703868858119006e-6
-39.5	34.001	2.702344284538837e-6
-39.5	34.501	2.689230705726209e-6
-39.5	35.001	2.6645590625074166e-6
-39.5	35.501	2.628495962288863e-6
-39.5	36.001	2.5813432186846534e-6
-39.5	36.501	2.523535023299634e-6
-39.5	37.001	2.4556327454945774e-6
-39.5	37.501	2.3783174064006203e-6
-39.5	38.001	2.292379924912411e-6
-39.5	38.501	2.1987092847264705e-6
-39.5	39.001	2.0982788214762765e-6
-39.5	39.501	1.9921308763660594e-6
-39.5	40.001	1.8813601061141125e-6
-39.5	40.501	1.7670957771836332e-6
-39.5	41.001	1.6504834039439286e-6
-39.5	41.501	1.5326661143962658e-6
-39.5	42.001	1.4147661423621788e-6
-39.5	42.501	1.297866850690598e-6
-39.5	43.001	1.1829956854217657e-6
-39.5	43.501	1.071108445534844e-6
-39.5	44.001	9.630752267780216e-7
-39.5	44.501	8.596683613301185e-7
-39.5	45.001	7.615526282154955e-7
-39.5	45.501	6.692779533927169e-7
-39.5	46.001	5.8327475452723e-7
-39.5	46.501	5.038520152560395e-7
-39.5	47.001	4.311980991981964e-7
-39.5	47.501	3.65384237280468e-7
-39.5	48.001	3.063705455775778e-7
-39.5	48.501	2.5401435740356134e-7
-39.5	49.001	2.0808058548721584e-7
-39.5	49.501	1.68253770330336e-7
-39.5	50.001	1.341514217397524e-7
-39.5	50.501	1.0533822423227664e-7
-39.5	51.001	8.134065533833151e-8
-39.5	51.501	6.166156008267143e-8
-39.5	52.001	4.579423580401853e-8
-39.5	52.501	3.3235609008977555e-8
-39.5	53.001	2.3498129392678957e-8
-39.5	53.501	1.612006392689995e-8
-39.5	54.001	1.0673943532672433e-8
-39.5	54.501	6.77299278241278e-9
-39.5	55.001	4.075454506161635e-9
-39.5	55.501	2.286800679907067e-9
-39.5	56.001	1.1599057915351954e-9
-39.5	56.501	4.935305532819729e-10
-39.5	57.001	1.3242843473129724e-10
-39.5	57.501	1.1194973788952035e-12
-39.5	58.001	0.
-39.5	58.501	0.
-39.5	59.001	0.
-39.5	59.501	0.
-39.5	60.001	0.
-39.5	60.501	0.
-39.5	61.001	0.
-39.5	61.501	0.
-39.5	62.001	0.
-39.5	62.501	0.
-39.5	63.001	0.
-39.5	63.501	0.
-39.5	64.001	0.
-39.5	64.501	0.
-39.5	65.001	0.
-39.5	65.501	0.
-39.5	66.001	0.
-39.5	66.501	0.
-39.5	67.001	0.
-39.5	67.501	0.
-39.5	68.001	0.
-39.5	68.501	0.
-39.5	69.001	0.
-39.5	69.501	0.
-39.5	70.001	0.
-39.5	70.501	0.
-39.5	71.001	0.
-39.5	71.501	0.
-39.5	72.001	0.
-39.5	72.501	0.
-39.5	73.001	0.
-39.5	73.501	0.
-39.5	74.001	0.
-39.5	74.501	0.
-39.5	75.001	0.
-39.	0.001	1.015165493347188e-13
-39.	0.501	5.187830956893938e-11
-39.	1.001	1.0983234637013955e-10
-39.	1.501	1.805837185606567e-10
-39.	2.001	2.716787458841436e-10
-39.	2.501	3.9209505797186996e-10
-39.	3.001	5.527968511476033e-10
-39.	3.501	7.67355778088795e-10
-39.	4.001	1.0526516810400222e-9
-39.	4.501	1.429665622447061e-9
-39.	5.001	1.9243752923358574e-9
-39.	5.501	2.5687597732089303e-9
-39.	6.001	3.4019167277457846e-9
-39.	6.501	4.471290275016263e-9
-39.	7.001	5.8340021085642e-9
-39.	7.501	7.558271806080996e-9
-39.	8.001	9.724904867642252e-9
-39.	8.501	1.2428818947619916e-8
-39.	9.001	1.578057023795815e-8
-39.	9.501	1.990783330893417e-8
-39.	10.001	2.495677928249766e-8
-39.	10.501	3.1093289414805404e-8
-39.	11.001	3.850393445688229e-8
-39.	11.501	4.7396645018821926e-8
-39.	12.001	5.8000995052652646e-8
-39.	12.501	7.056801992807492e-8
-39.	13.001	8.5369492779489e-8
-39.	13.501	1.0269658814066336e-7
-39.	14.001	1.2285787053252726e-7
-39.	14.501	1.46176557676901e-7
-39.	15.001	1.7298702327786955e-7
-39.	15.501	2.0363052259658507e-7
-39.	16.001	2.3845014495039147e-7
-39.	16.501	2.7778502026103516e-7
-39.	17.001	3.219638312063004e-7
-39.	17.501	3.712977076449314e-7
-39.	18.001	4.260726049684104e-7
-39.	18.501	4.865412920323651e-7
-39.	19.001	5.529150964815337e-7
-39.	19.501	6.253555747853177e-7
-39.	20.001	7.039662903913418e-7
-39.	20.501	7.887848954225467e-7
-39.	21.001	8.797757187470303e-7
-39.	21.501	9.768230656347799e-7
-39.	22.001	1.079725431325137e-6
-39.	22.501	1.1881908225626646e-6
-39.	23.001	1.3018333675704004e-6
-39.	23.501	1.420171376221724e-6
-39.	24.001	1.5426269886870332e-6
-39.	24.501	1.6685275230374052e-6
-39.	25.001	1.7971086007595143e-6
-39.	25.501	1.9275190945420195e-6
-39.	26.001	2.058827905768955e-6
-39.	26.501	2.1900325406915483e-6
-39.	27.001	2.320069415064944e-6
-39.	27.501	2.447825777971653e-6
-39.	28.001	2.572153107440407e-6
-39.	28.501	2.6918817941331936e-6
-39.	29.001	2.805836895602016e-6
-39.	29.501	2.9128547131644794e-6
-39.	30.001	3.0117999170142887e-6
-39.	30.501	3.101582923408376e-6
-39.	31.001	3.181177211230416e-6
-39.	31.501	3.2496362544130757e-6
-39.	32.001	3.306109742020406e-6
-39.	32.501	3.3498587595590154e-6
-39.	33.001	3.3802696135200073e-6
-39.	33.501	3.3968659963533063e-6
-39.	34.001	3.3993192110306754e-6
-39.	34.501	3.3874562029205638e-6
-39.	35.001	3.361265181607658e-6
-39.	35.501	3.3208986561263892e-6
-39.	36.001	3.2666737532896793e-6
-39.	36.501	3.199069739675066e-6
-39.	37.001	3.1187227225416953e-6
-39.	37.501	3.0264175624942847e-6
-39.	38.001	2.923077089974387e-6
-39.	38.501	2.8097487773924462e-6
-39.	39.001	2.687589077576264e-6
-39.	39.501	2.557845695772753e-6
-39.	40.001	2.4218381152201893e-6
-39.	40.501	2.280936743810765e-6
-39.	41.001	2.136541090107351e-6
-39.	41.501	1.9900574095519087e-6
-39.	42.001	1.8428762847982207e-6
-39.	42.501	1.6963506165782814e-6
-39.	43.001	1.551774502435464e-6
-39.	43.501	1.4103634693576565e-6
-39.	44.001	1.273236502459412e-6
-39.	44.501	1.141400275380666e-6
-39.	45.001	1.0157359393681922e-6
-39.	45.501	8.969887678700943e-7
-39.	46.001	7.857608831136538e-7
-39.	46.501	6.825072121860965e-7
-39.	47.001	5.875347346306704e-7
-39.	47.501	5.010049939117244e-7
-39.	48.001	4.2293975400426037e-7
-39.	48.501	3.5322959277792305e-7
-39.	49.001	2.9164513886628933e-7
-39.	49.501	2.3785058146822085e-7
-39.	50.001	1.91419016056321e-7
-39.	50.501	1.518491360856073e-7
-39.	51.001	1.1858274395547302e-7
-39.	51.501	9.102253563680619e-8
-39.	52.001	6.854961385876249e-8
-39.	52.501	5.054020513497213e-8
-39.	53.001	3.638109592796038e-8
-39.	53.501	2.548336169863391e-8
-39.	54.001	1.7294037244863667e-8
-39.	54.501	1.130546424028232e-8
-39.	55.001	7.062147505793083e-9
-39.	55.501	4.165048903425926e-9
-39.	56.001	2.273340965399656e-9
-39.	56.501	1.1037606843326468e-9
-39.	57.001	4.2834522034400847e-10
-39.	57.501	7.95363582716816e-11
-39.	58.001	2.84595392036186e-17
-39.	58.501	0.
-39.	59.001	0.
-39.	59.501	0.
-39.	60.001	0.
-39.	60.501	0.
-39.	61.001	0.
-39.	61.501	0.
-39.	62.001	0.
-39.	62.501	0.
-39.	63.001	0.
-39.	63.501	0.
-39.	64.001	0.
-39.	64.501	0.
-39.	65.001	0.
-39.	65.501	0.
-39.	66.001	0.
-39.	66.501	0.
-39.	67.001	0.
-39.	67.501	0.
-39.	68.001	0.
-39.	68.501	0.
-39.	69.001	0.
-39.	69.501	0.
-39.	70.001	0.
-39.	70.501	0.
-39.	71.001	0.
-39.	71.501	0.
-39.	72.001	0.
-39.	72.501	0.
-39.	73.001	0.
-39.	73.501	0.
-39.	74.001	0.
-39.	74.501	0.
-39.	75.001	0.
-38.5	0.001	1.2065114982083737e-13
-38.5	0.501	6.167643665407761e-11
-38.5	1.001	1.3069517119845535e-10
-38.5	1.501	2.1518385601344652e-10
-38.5	2.001	3.2428723879401247e-10
-38.5	2.501	4.689091114756318e-10
-38.5	3.001	6.623962707611923e-10
-38.5	3.501	9.213044396189433e-10
-38.5	4.001	1.266263880929858e-9
-38.5	4.501	1.7229602246475856e-9
-38.5	5.001	2.323243041156176e-9
-38.5	5.501	3.1063707929641644e-9
-38.5	6.001	4.120395869581876e-9
-38.5	6.501	5.423687375571948e-9
-38.5	7.001	7.086582168676311e-9
-38.5	7.501	9.19314636800459e-9
-38.5	8.001	1.1843020283514554e-8
-38.5	8.501	1.5153309655762114e-8
-38.5	9.001	1.926047553087219e-8
-38.5	9.501	2.4322164404234957e-8
-38.5	10.001	3.051890991392898e-8
-38.5	10.501	3.805562787173438e-8
-38.5	11.001	4.716281835999767e-8
-38.5	11.501	5.809738258313274e-8
-38.5	12.001	7.114295871694717e-8
-38.5	12.501	8.660968067192491e-8
-38.5	13.001	1.0483326691934381e-7
-38.5	13.501	1.261733536467788e-7
-38.5	14.001	1.5101099769274313e-7
-38.5	14.501	1.7974528997335242e-7
-38.5	15.001	2.1278903929116545e-7
-38.5	15.501	2.505635091582317e-7
-38.5	16.001	2.934922160438086e-7
-38.5	16.501	3.4199382558179523e-7
-38.5	17.001	3.9647421291572455e-7
-38.5	17.501	4.573177835863019e-7
-38.5	18.001	5.248781811773306e-7
-38.5	18.501	5.994685363030466e-7
-38.5	19.001	6.813514374325072e-7
-38.5	19.501	7.707288265509614e-7
-38.5	20.001	8.677320408947259e-7
-38.5	20.501	9.724122352324384e-7
-38.5	21.001	1.0847314268212495e-6
-38.5	21.501	1.2045544068314101e-6
-38.5	22.001	1.3316417574772802e-6
-38.5	22.501	1.465644203269937e-6
-38.5	23.001	1.606098507849308e-6
-38.5	23.501	1.752425105060835e-6
-38.5	24.001	1.9039276247672792e-6
-38.5	24.501	2.0597944409149e-6
-38.5	25.001	2.2191023323032052e-6
-38.5	25.501	2.3808223061245227e-6
-38.5	26.001	2.5438275914963324e-6
-38.5	26.501	2.7069037658004964e-6
-38.5	27.001	2.8687609315894394e-6
-38.5	27.501	3.0280478170432446e-6
-38.5	28.001	3.1833676293757765e-6
-38.5	28.501	3.333295449079428e-6
-38.5	29.001	3.476396914316501e-6
-38.5	29.501	3.6112479099122395e-6
-38.5	30.001	3.736454945025503e-6
-38.5	30.501	3.850675878351408e-6
-38.5	31.001	3.9526406302558415e-6
-38.5	31.501	4.041171508088992e-6
-38.5	32.001	4.1152027645232845e-6
-38.5	32.501	4.173799009465457e-6
-38.5	33.001	4.216172104162717e-6
-38.5	33.501	4.241696181702194e-6
-38.5	34.001	4.249920461225072e-6
-38.5	34.501	4.240579553739728e-6
-38.5	35.001	4.213600995188918e-6
-38.5	35.501	4.169109787023275e-6
-38.5	36.001	4.107429775420178e-6
-38.5	36.501	4.029081756773558e-6
-38.5	37.001	3.93477825830803e-6
-38.5	37.501	3.825415007621559e-6
-38.5	38.001	3.7020591724672964e-6
-38.5	38.501	3.5659345208119987e-6
-38.5	39.001	3.418403719715021e-6
-38.5	39.501	3.2609480582812743e-6
-38.5	40.001	3.095144943207676e-6
-38.5	40.501	2.9226435735636616e-6
-38.5	41.001	2.7451392527115893e-6
-38.5	41.501	2.564346838009171e-6
-38.5	42.001	2.381973861558071e-6
-38.5	42.501	2.199693876330712e-6
-38.5	43.001	2.019120590282838e-6
-38.5	43.501	1.841783345568813e-6
-38.5	44.001	1.6691044800648166e-6
-38.5	44.501	1.5023790737924408e-6
-38.5	45.001	1.3427575336659247e-6
-38.5	45.501	1.1912314068609966e-6
-38.5	46.001	1.0486227371148926e-6
-38.5	46.501	9.155771909989581e-7
-38.5	47.001	7.925610847358329e-7
-38.5	47.501	6.798623389980082e-7
-38.5	48.001	5.775952822755082e-7
-38.5	48.501	4.857091161283729e-7
-38.5	49.001	4.0399975148211984e-7
-38.5	49.501	3.321246277515425e-7
-38.5	50.001	2.6962003965373467e-7
-38.5	50.501	2.1592042360884145e-7
-38.5	51.001	1.7037899982467804e-7
-38.5	51.501	1.3228913024009937e-7
-38.5	52.001	1.0090574471260582e-7
-38.5	52.501	7.546614778940371e-8
-38.5	53.001	5.520972402742826e-8
-38.5	53.501	3.939577028605927e-8
-38.5	54.001	2.7319192182957406e-8
-38.5	54.501	1.832355155630201e-8
-38.5	55.001	1.1811233088826556e-8
-38.5	55.501	7.2505647025549095e-9
-38.5	56.001	4.179847104660081e-9
-38.5	56.501	2.2083574235347203e-9
-38.5	57.001	1.014590488513091e-9
-38.5	57.501	3.437156995533585e-10
-38.5	58.001	2.907943996654687e-11
-38.5	58.501	0.
-38.5	59.001	0.
-38.5	59.501	0.
-38.5	60.001	0.
-38.5	60.501	0.
-38.5	61.001	0.
-38.5	61.501	0.
-38.5	62.001	0.
-38.5	62.501	0.
-38.5	63.001	0.
-38.5	63.501	0.
-38.5	64.001	0.
-38.5	64.501	0.
-38.5	65.001	0.
-38.5	65.501	0.
-38.5	66.001	0.
-38.5	66.501	0.
-38.5	67.001	0.
-38.5	67.501	0.
-38.5	68.001	0.
-38.5	68.501	0.
-38.5	69.001	0.
-38.5	69.501	0.
-38.5	70.001	0.
-38.5	70.501	0.
-38.5	71.001	0.
-38.5	71.501	0.
-38.5	72.001	0.
-38.5	72.501	0.
-38.5	73.001	0.
-38.5	73.501	0.
-38.5	74.001	0.
-38.5	74.501	0.
-38.5	75.001	0.
-38.	0.001	1.4280611897954018e-13
-38.	0.501	7.30259728564549e-11
-38.	1.001	1.548902873434583e-10
-38.	1.501	2.553827543796232e-10
-38.	2.001	3.8554266926726826e-10
-38.	2.501	5.58562987168117e-10
-38.	3.001	7.906296330961362e-10
-38.	3.501	1.1018627402270598e-9
-38.	4.001	1.517381836695868e-9
-38.	4.501	2.0685142244602858e-9
-38.	5.001	2.7941620373577603e-9
-38.	5.501	3.742338563587498e-9
-38.	6.001	4.971878229484732e-9
-38.	6.501	6.55431707054354e-9
-38.	7.001	8.575931531469653e-9
-38.	7.501	1.1139913092881707e-8
-38.	8.001	1.4368644670746515e-8
-38.	8.501	1.8406032237874208e-8
-38.	9.001	2.3419832054010063e-8
-38.	9.501	2.9603900743898328e-8
-38.	10.001	3.718028282434973e-8
-38.	10.501	4.6401038808158614e-8
-38.	11.001	5.7549707420809825e-8
-38.	11.501	7.094228847848016e-8
-38.	12.001	8.692762929000545e-8
-38.	12.501	1.0588709768658721e-7
-38.	13.001	1.2823342946202881e-7
-38.	13.501	1.5440864748024326e-7
-38.	14.001	1.848809641457169e-7
-38.	14.501	2.2014059829555855e-7
-38.	15.001	2.6069446159367965e-7
-38.	15.501	3.0705969769886445e-7
-38.	16.001	3.597560891366193e-7
-38.	16.501	4.1929738103871616e-7
-38.	17.001	4.861816066792525e-7
-38.	17.501	5.608805358763073e-7
-38.	18.001	6.438284026263131e-7
-38.	18.501	7.354101015669165e-7
-38.	19.001	8.359490728376676e-7
-38.	19.501	9.456951205305305e-7
-38.	20.001	1.0648124302310125e-6
-38.	20.501	1.1933680653503247e-6
-38.	21.001	1.3313212294373202e-6
-38.	21.501	1.4785135820448388e-6
-38.	22.001	1.6346608888326044e-6
-38.	22.501	1.7993462724570526e-6
-38.	23.001	1.972015309669019e-6
-38.	23.501	2.1519731923409655e-6
-38.	24.001	2.338384136466817e-6
-38.	24.501	2.5302731842488577e-6
-38.	25.001	2.726530501044374e-6
-38.	25.501	2.9259182221122023e-6
-38.	26.001	3.1270798547490076e-6
-38.	26.501	3.328552190546718e-6
-38.	27.001	3.528779631147915e-6
-38.	27.501	3.7261307800330945e-6
-38.	28.001	3.918917103520758e-6
-38.	28.501	4.105413417239191e-6
-38.	29.001	4.283879910734698e-6
-38.	29.501	4.452585383448142e-6
-38.	30.001	4.609831330803575e-6
-38.	30.501	4.753976490314896e-6
-38.	31.001	4.883461435073923e-6
-38.	31.501	4.996832786297869e-6
-38.	32.001	5.0927666082729875e-6
-38.	32.501	5.17009054842769e-6
-38.	33.001	5.227804292707427e-6
-38.	33.501	5.2650979220994905e-6
-38.	34.001	5.281367780152855e-6
-38.	34.501	5.27622949361178e-6
-38.	35.001	5.249527828649186e-6
-38.	35.501	5.201343113319188e-6
-38.	36.001	5.131994012248665e-6
-38.	36.501	5.042036501598532e-6
-38.	37.001	4.932258960099032e-6
-38.	37.501	4.803673364481685e-6
-38.	38.001	4.6575026536799295e-6
-38.	38.501	4.495164404380826e-6
-38.	39.001	4.318251039320562e-6
-38.	39.501	4.128506867443901e-6
-38.	40.001	3.9278023298730845e-6
-38.	40.501	3.71810589565128e-6
-38.	41.001	3.5014541144951035e-6
-38.	41.501	3.279920388356887e-6
-38.	42.001	3.055583067577471e-6
-38.	42.501	2.830493509030119e-6
-38.	43.001	2.6066447513339537e-6
-38.	43.501	2.3859414646211334e-6
-38.	44.001	2.17017181846994e-6
-38.	44.501	1.9609818808514746e-6
-38.	45.001	1.759853113119404e-6
-38.	45.501	1.5680834615421264e-6
-38.	46.001	1.3867724655294083e-6
-38.	46.501	1.216810708000339e-6
-38.	47.001	1.058873826325753e-6
-38.	47.501	9.134211855598918e-7
-38.	48.001	7.806991923924736e-7
-38.	48.501	6.607491019960402e-7
-38.	49.001	5.534190446816087e-7
-38.	49.501	4.583798792224393e-7
-38.	50.001	3.7514436918570496e-7
-38.	50.501	3.030890818914791e-7
-38.	51.001	2.414783307292057e-7
-38.	51.501	1.894894241043145e-7
-38.	52.001	1.462384512437197e-7
-38.	52.501	1.1080582862596648e-7
-38.	53.001	8.226085210531587e-8
-38.	53.501	5.968454891278642e-8
-38.	54.001	4.21901994130594e-8
-38.	54.501	2.8940998147081475e-8
-38.	55.001	1.9164443106030616e-8
-38.	55.501	1.2163175287362906e-8
-38.	56.001	7.322128828127547e-9
-38.	56.501	4.111984702013448e-9
-38.	57.001	2.089054789368661e-9
-38.	57.501	8.921465681544415e-10
-38.	58.001	2.41975863348828e-10
-38.	58.501	2.1164702470452223e-12
-38.	59.001	0.
-38.	59.501	0.
-38.	60.001	0.
-38.	60.501	0.
-38.	61.001	0.
-38.	61.501	0.
-38.	62.001	0.
-38.	62.501	0.
-38.	63.001	0.
-38.	63.501	0.
-38.	64.001	0.
-38.	64.501	0.
-38.	65.001	0.
-38.	65.501	0.
-38.	66.001	0.
-38.	66.501	0.
-38.	67.001	0.
-38.	67.501	0.
-38.	68.001	0.
-38.	68.501	0.
-38.	69.001	0.
-38.	69.501	0.
-38.	70.001	0.
-38.	70.501	0.
-38.	71.001	0.
-38.	71.501	0.
-38.	72.001	0.
-38.	72.501	0.
-38.	73.001	0.
-38.	73.501	0.
-38.	74.001	0.
-38.	74.501	0.
-38.	75.001	0.
-37.5	0.001	1.6833158305165176e-13
-37.5	0.501	8.610789693969879e-11
-37.5	1.001	1.8281328657246452e-10
-37.5	1.501	3.018621741304264e-10
-37.5	2.001	4.5652958135468875e-10
-37.5	2.501	6.627173804916365e-10
-37.5	3.001	9.399803529270683e-10
-37.5	3.501	1.3126784929449137e-9
-37.5	4.001	1.811282777427872e-9
-37.5	4.501	2.47385813768833e-9
-37.5	5.001	3.347742655019231e-9
-37.5	5.501	4.4914358518752965e-9
-37.5	6.001	5.9767011939357936e-9
-37.5	6.501	7.890878442008475e-9
-37.5	7.001	1.0339390269180937e-8
-37.5	7.501	1.3448414668414132e-8
-37.5	8.001	1.7367680326353507e-8
-37.5	8.501	2.2273326676467294e-8
-37.5	9.001	2.8370754260762816e-8
-37.5	9.501	3.5897374942674297e-8
-37.5	10.001	4.51251561767438e-8
-37.5	10.501	5.636283977836724e-8
-37.5	11.001	6.995770433855029e-8
-37.5	11.501	8.629673248100005e-8
-37.5	12.001	1.0580704040287897e-7
-37.5	12.501	1.2895542831381633e-7
-37.5	13.001	1.562469170723143e-7
-37.5	13.501	1.8822214889364812e-7
-37.5	14.001	2.2545354860697873e-7
-37.5	14.501	2.685401664437474e-7
-37.5	15.001	3.181011533394181e-7
-37.5	15.501	3.747678545495132e-7
-37.5	16.001	4.3917454609037043e-7
-37.5	16.501	5.119478799720773e-7
-37.5	17.001	5.936951470841184e-7
-37.5	17.501	6.849915095019556e-7
-37.5	18.001	7.863663954354571e-7
-37.5	18.501	8.982892885841174e-7
-37.5	19.001	1.0211551779248558e-6
-37.5	19.501	1.1552699626943894e-6
-37.5	20.001	1.3008361294820797e-6
-37.5	20.501	1.4579390330799342e-6
-37.5	21.001	1.6265341194487926e-6
-37.5	21.501	1.8064354275134155e-6
-37.5	22.001	1.99730569641071e-6
-37.5	22.501	2.1986483864484887e-6
-37.5	23.001	2.40980189577698e-6
-37.5	23.501	2.6299362212235434e-6
-37.5	24.001	2.8580522716540263e-6
-37.5	24.501	3.0929839964988946e-6
-37.5	25.001	3.3334034417181004e-6
-37.5	25.501	3.5778287915424405e-6
-37.5	26.001	3.8246353979278875e-6
-37.5	26.501	4.072069741907089e-6
-37.5	27.001	4.318266213026973e-6
-37.5	27.501	4.561266535896503e-6
-37.5	28.001	4.799041617566771e-6
-37.5	28.501	5.0295155370068404e-6
-37.5	29.001	5.250591349239559e-6
-37.5	29.501	5.460178332623398e-6
-37.5	30.001	5.6562202690926035e-6
-37.5	30.501	5.836724314629975e-6
-37.5	31.001	5.99978999149465e-6
-37.5	31.501	6.143637815351165e-6
-37.5	32.001	6.266637059954964e-6
-37.5	32.501	6.367332159882168e-6
-37.5	33.001	6.444467258289198e-6
-37.5	33.501	6.497008422113121e-6
-37.5	34.001	6.524163071610558e-6
-37.5	34.501	6.525396204719536e-6
-37.5	35.001	6.500443039295132e-6
-37.5	35.501	6.449317747561238e-6
-37.5	36.001	6.37231801671086e-6
-37.5	36.501	6.27002523686609e-6
-37.5	37.001	6.1433001917795715e-6
-37.5	37.501	5.993274207718475e-6
-37.5	38.001	5.821335800710159e-6
-37.5	38.501	5.629112950332484e-6
-37.5	39.001	5.418451217877538e-6
-37.5	39.501	5.191388016216976e-6
-37.5	40.001	4.9501234260680865e-6
-37.5	40.501	4.6969880365196084e-6
-37.5	41.001	4.4344083644295504e-6
-37.5	41.501	4.164870475426821e-6
-37.5	42.001	3.890882486520525e-6
-37.5	42.501	3.6149366746215665e-6
-37.5	43.001	3.3394719446341073e-6
-37.5	43.501	3.066837423451833e-6
-37.5	44.001	2.7992579407717706e-6
-37.5	44.501	2.5388021331000525e-6
-37.5	45.001	2.287353863122616e-6
-37.5	45.501	2.046587582748609e-6
-37.5	46.001	1.8179481852069939e-6
-37.5	46.501	1.602635790841729e-6
-37.5	47.001	1.4015957946271968e-6
-37.5	47.501	1.2155143735155576e-6
-37.5	48.001	1.0448195117743451e-6
-37.5	48.501	8.896874563239218e-7
-37.5	49.001	7.500543660871286e-7
-37.5	49.501	6.256327742721842e-7
-37.5	50.001	5.159323453114529e-7
-37.5	50.501	4.202842839426139e-7
-37.5	51.001	3.3786864757972635e-7
-37.5	51.501	2.6774372927020035e-7
-37.5	52.001	2.0887662118932015e-7
-37.5	52.501	1.6017404100223488e-7
-37.5	53.001	1.205125077220758e-7
-37.5	53.501	8.876699088704238e-8
-37.5	54.001	6.383722654769202e-8
-37.5	54.501	4.467099372041256e-8
-37.5	55.001	3.0283771928247484e-8
-37.5	55.501	1.9774348538429695e-8
-37.5	56.001	1.2336105626454332e-8
-37.5	56.501	7.263878482958753e-9
-37.5	57.001	3.956429307984548e-9
-37.5	57.501	1.9147650296472658e-9
-37.5	58.001	7.376413158113059e-10
-37.5	58.501	1.3118047049852434e-10
-37.5	59.001	1.2162798503250333e-18
-37.5	59.501	0.
-37.5	60.001	0.
-37.5	60.501	0.
-37.5	61.001	0.
-37.5	61.501	0.
-37.5	62.001	0.
-37.5	62.501	0.
-37.5	63.001	0.
-37.5	63.501	0.
-37.5	64.001	0.
-37.5	64.501	0.
-37.5	65.001	0.
-37.5	65.501	0.
-37.5	66.001	0.
-37.5	66.501	0.
-37.5	67.001	0.
-37.5	67.501	0.
-37.5	68.001	0.
-37.5	68.501	0.
-37.5	69.001	0.
-37.5	69.501	0.
-37.5	70.001	0.
-37.5	70.501	0.
-37.5	71.001	0.
-37.5	71.501	0.
-37.5	72.001	0.
-37.5	72.501	0.
-37.5	73.001	0.
-37.5	73.501	0.
-37.5	74.001	0.
-37.5	74.501	0.
-37.5	75.001	0.
-37.	0.001	1.9758959534591972e-13
-37.	0.501	1.0110965945935842e-10
-37.	1.001	2.1487575406705493e-10
-37.	1.501	3.553359921672171e-10
-37.	2.001	5.383918976049159e-10
-37.	2.501	7.831368781198797e-10
-37.	3.001	1.1131058515538423e-9
-37.	3.501	1.5576806097952515e-9
-37.	4.001	2.1536844180722173e-9
-37.	4.501	2.9471949797120984e-9
-37.	5.001	3.9955989885381894e-9
-37.	5.501	5.369903789859623e-9
-37.	6.001	7.157311968523701e-9
-37.	6.501	9.46405284869128e-9
-37.	7.001	1.2418450905234729e-8
-37.	7.501	1.6174195070472958e-8
-37.	8.001	2.0913755153394208e-8
-37.	8.501	2.685187252774072e-8
-37.	9.001	3.423903252534429e-8
-37.	9.501	4.336480638994019e-8
-37.	10.001	5.456093214569091e-8
-37.	10.501	6.820398735956083e-8
-37.	11.001	8.471749361658979e-8
-37.	11.501	1.0457328366887372e-7
-37.	12.001	1.2829195866663987e-7
-37.	12.501	1.5644226549371433e-7
-37.	13.001	1.896392336596961e-7
-37.	13.501	2.2854092783106975e-7
-37.	14.001	2.738436959887979e-7
-37.	14.501	3.2627582412211306e-7
-37.	15.001	3.86589545708765e-7
-37.	15.501	4.555513970663626e-7
-37.	16.001	5.339309567705937e-7
-37.	16.501	6.224880572660238e-7
-37.	17.001	7.21958607908711e-7
-37.	17.501	8.330392192408502e-7
-37.	18.001	9.563708665461588e-7
-37.	18.501	1.0925218749676382e-6
-37.	19.001	1.2419705471121257e-6
-37.	19.501	1.4050877857377908e-6
-37.	20.001	1.582120087685521e-6
-37.	20.501	1.773173299818713e-6
-37.	21.001	1.978197532826653e-6
-37.	21.501	2.196973624082154e-6
-37.	22.001	2.4291015263822134e-6
-37.	22.501	2.6739909756776934e-6
-37.	23.001	2.9308547584016115e-6
-37.	23.501	3.1987048585317893e-6
-37.	24.001	3.476351717040454e-6
-37.	24.501	3.762406782983889e-6
-37.	25.001	4.055288477348557e-6
-37.	25.501	4.3532316291206805e-6
-37.	26.001	4.654300379120833e-6
-37.	26.501	4.956404482165324e-6
-37.	27.001	5.2573188732625e-6
-37.	27.501	5.554706299954622e-6
-37.	28.001	5.846142761634331e-6
-37.	28.501	6.129145438694369e-6
-37.	29.001	6.401202740626352e-6
-37.	29.501	6.659806053519794e-6
-37.	30.001	6.902482724606667e-6
-37.	30.501	7.126829785263694e-6
-37.	31.001	7.330547884881087e-6
-37.	31.501	7.511474886822625e-6
-37.	32.001	7.667618564874043e-6
-37.	32.501	7.797187834568813e-6
-37.	33.001	7.89862195899358e-6
-37.	33.501	7.970617183418374e-6
-37.	34.001	8.01215027759945e-6
-37.	34.501	8.022498498967791e-6
-37.	35.001	8.001255534133743e-6
-37.	35.501	7.948343030041036e-6
-37.	36.001	7.864017389359688e-6
-37.	36.501	7.748871576800513e-6
-37.	37.001	7.603831763234352e-6
-37.	37.501	7.430148721865711e-6
-37.	38.001	7.229383984057441e-6
-37.	38.501	7.0033908603214634e-6
-37.	39.001	6.754290532814593e-6
-37.	39.501	6.484443527532163e-6
-37.	40.001	6.196416975180572e-6
-37.	40.501	5.892948167148871e-6
-37.	41.001	5.576905004678388e-6
-37.	41.501	5.251244022728057e-6
-37.	42.001	4.918966742604886e-6
-37.	42.501	4.583075166665074e-6
-37.	43.001	4.246527271897209e-6
-37.	43.501	3.9121933847881135e-6
-37.	44.001	3.582814325651866e-6
-37.	44.501	3.2609621950736122e-6
-37.	45.001	2.949004637271768e-6
-37.	45.501	2.6490733545710225e-6
-37.	46.001	2.3630375640232417e-6
-37.	46.501	2.092482982444185e-6
-37.	47.001	1.8386968014486924e-6
-37.	47.501	1.6026589719513038e-6
-37.	48.001	1.3850399613168931e-6
-37.	48.501	1.1862049799055368e-6
-37.	49.001	1.006224501836109e-6
-37.	49.501	8.448907326315669e-7
-37.	50.001	7.017395096572345e-7
-37.	50.501	5.760769658043447e-7
-37.	51.001	4.670101486031143e-7
-37.	51.501	3.734806715464395e-7
-37.	52.001	2.9430038705670257e-7
-37.	52.501	2.2818801566845345e-7
-37.	53.001	1.7380564704433432e-7
-37.	53.501	1.2979404752929603e-7
-37.	54.001	9.480576671304194e-8
-37.	54.501	6.753513083721088e-8
-37.	55.001	4.6744340875270816e-8
-37.	55.501	3.128505261695975e-8
-37.	56.001	2.011499743263336e-8
-37.	56.501	1.230939443846081e-8
-37.	57.001	7.067091948646038e-9
-37.	57.501	3.7115489363805198e-9
-37.	58.001	1.6870993447191138e-9
-37.	58.501	5.543141302865745e-10
-37.	59.001	3.6054475299239837e-11
-37.	59.501	0.
-37.	60.001	0.
-37.	60.501	0.
-37.	61.001	0.
-37.	61.501	0.
-37.	62.001	0.
-37.	62.501	0.
-37.	63.001	0.
-37.	63.501	0.
-37.	64.001	0.
-37.	64.501	0.
-37.	65.001	0.
-37.	65.501	0.
-37.	66.001	0.
-37.	66.501	0.
-37.	67.001	0.
-37.	67.501	0.
-37.	68.001	0.
-37.	68.501	0.
-37.	69.001	0.
-37.	69.501	0.
-37.	70.001	0.
-37.	70.501	0.
-37.	71.001	0.
-37.	71.501	0.
-37.	72.001	0.
-37.	72.501	0.
-37.	73.001	0.
-37.	73.501	0.
-37.	74.001	0.
-37.	74.501	0.
-37.	75.001	0.
-36.5	0.001	2.3094640884123045e-13
-36.5	0.501	1.1822126967060115e-10
-36.5	1.001	2.514972056926598e-10
-36.5	1.501	4.1653752583672046e-10
-36.5	2.001	6.323149996430803e-10
-36.5	2.501	9.216660872356947e-10
-36.5	3.001	1.3128070854965748e-9
-36.5	3.501	1.8410416371188827e-9
-36.5	4.001	2.5507006411471017e-9
-36.5	4.501	3.497350137640121e-9
-36.5	5.001	4.750295348175176e-9
-36.5	5.501	6.395399427963925e-9
-36.5	6.001	8.538223374563225e-9
-36.5	6.501	1.1307478795103028e-8
-36.5	7.001	1.4858767854305734e-8
-36.5	7.501	1.937856488356103e-8
-36.5	8.001	2.5088372206339988e-8
-36.5	8.501	3.2248959326621784e-8
-36.5	9.001	4.11645705555188e-8
-36.5	9.501	5.218696243585951e-8
-36.5	10.001	6.571911015300247e-8
-36.5	10.501	8.221840279654841e-8
-36.5	11.001	1.0219913220249613e-7
-36.5	11.501	1.2623407047500309e-7
-36.5	12.001	1.5495492835219437e-7
-36.5	12.501	1.8905149133112558e-7
-36.5	13.001	2.2926924361033506e-7
-36.5	13.501	2.7640531180537323e-7
-36.5	14.001	3.31302591011476e-7
-36.5	14.501	3.948419546805004e-7
-36.5	15.001	4.6793249608471455e-7
-36.5	15.501	5.514998016096645e-7
-36.5	16.001	6.46472313168698e-7
-36.5	16.501	7.537658968153814e-7
-36.5	17.001	8.74266795123071e-7
-36.5	17.501	1.0088131999982636e-6
-36.5	18.001	1.1581757382096289e-6
-36.5	18.501	1.323037212073665e-6
-36.5	19.001	1.5039719806660715e-6
-36.5	19.501	1.7014254011196329e-6
-36.5	20.001	1.9156937738430624e-6
-36.5	20.501	2.1469052490267273e-6
-36.5	21.001	2.3950021541378054e-6
-36.5	21.501	2.6597251931647762e-6
-36.5	22.001	2.940599948408063e-6
-36.5	22.501	3.2369260852044064e-6
-36.5	23.001	3.547769619949667e-6
-36.5	23.501	3.871958563203877e-6
-36.5	24.001	4.208082193730118e-6
-36.5	24.501	4.554494157356066e-6
-36.5	25.001	4.909319517924864e-6
-36.5	25.501	5.270465817711788e-6
-36.5	26.001	5.635638132883223e-6
-36.5	26.501	6.002358037181092e-6
-36.5	27.001	6.367986315263049e-6
-36.5	27.501	6.7297491971732375e-6
-36.5	28.001	7.084767818319745e-6
-36.5	28.501	7.430090546068913e-6
-36.5	29.001	7.762727755517234e-6
-36.5	29.501	8.079688583981523e-6
-36.5	30.001	8.378019146996392e-6
-36.5	30.501	8.6548416588092e-6
-36.5	31.001	8.907393868145883e-6
-36.5	31.501	9.133068195973454e-6
-36.5	32.001	9.329449946647645e-6
-36.5	32.501	9.494353957705855e-6
-36.5	33.001	9.625859057090197e-6
-36.5	33.501	9.722339710151185e-6
-36.5	34.001	9.782494262695558e-6
-36.5	34.501	9.805369220823525e-6
-36.5	35.001	9.790379053441775e-6
-36.5	35.501	9.7373210591106e-6
-36.5	36.001	9.646384905072806e-6
-36.5	36.501	9.518156522523274e-6
-36.5	37.001	9.353616127804267e-6
-36.5	37.501	9.154130233392027e-6
-36.5	38.001	8.921437614172291e-6
-36.5	38.501	8.657629302203183e-6
-36.5	39.001	8.365122795274517e-6
-36.5	39.501	8.046630779164919e-6
-36.5	40.001	7.705124778374997e-6
-36.5	40.501	7.3437942628393356e-6
-36.5	41.001	6.966001846066527e-6
-36.5	41.501	6.575235310513625e-6
-36.5	42.001	6.1750572858989666e-6
-36.5	42.501	5.769053482672895e-6
-36.5	43.001	5.360780443161241e-6
-36.5	43.501	4.953713814281001e-6
-36.5	44.001	4.5511981657804474e-6
-36.5	44.501	4.1563993746244126e-6
-36.5	45.001	3.772260567863216e-6
-36.5	45.501	3.4014625621099507e-6
-36.5	46.001	3.046389657326723e-6
-36.5	46.501	2.7091015364764324e-6
-36.5	47.001	2.3913118920876656e-6
-36.5	47.501	2.094374248150215e-6
-36.5	48.001	1.819275274174778e-6
-36.5	48.501	1.5666357017786644e-6
-36.5	49.001	1.3367187577093196e-6
-36.5	49.501	1.1294458264513107e-6
-36.5	50.001	9.444188567458212e-7
-36.5	50.501	7.809488361779677e-7
-36.5	51.001	6.380894833484088e-7
-36.5	51.501	5.146751548698629e-7
-36.5	52.001	4.093618409982927e-7
-36.5	52.501	3.2067003493430174e-7
-36.5	53.001	2.470282115572598e-7
-36.5	53.501	1.868156583000845e-7
-36.5	54.001	1.3840333425418712e-7
-36.5	54.501	1.0019188641058486e-7
-36.5	55.001	7.06453411950375e-8
-36.5	55.501	4.8320077637645145e-8
-36.5	56.001	3.1888148468013624e-8
-36.5	56.501	2.0154603537085453e-8
-36.5	57.001	1.2068589898484111e-8
-36.5	57.501	6.728227134259704e-9
-36.5	58.001	3.379465201396969e-9
-36.5	58.501	1.4099455959553001e-9
-36.5	59.001	3.5007934590736985e-10
-36.5	59.501	5.964834933276551e-13
-36.5	60.001	0.
-36.5	60.501	0.
-36.5	61.001	0.
-36.5	61.501	0.
-36.5	62.001	0.
-36.5	62.501	0.
-36.5	63.001	0.
-36.5	63.501	0.
-36.5	64.001	0.
-36.5	64.501	0.
-36.5	65.001	0.
-36.5	65.501	0.
-36.5	66.001	0.
-36.5	66.501	0.
-36.5	67.001	0.
-36.5	67.501	0.
-36.5	68.001	0.
-36.5	68.501	0.
-36.5	69.001	0.
-36.5	69.501	0.
-36.5	70.001	0.
-36.5	70.501	0.
-36.5	71.001	0.
-36.5	71.501	0.
-36.5	72.001	0.
-36.5	72.501	0.
-36.5	73.001	0.
-36.5	73.501	0.
-36.5	74.001	0.
-36.5	74.501	0.
-36.5	75.001	0.
-36.	0.001	2.687620365502997e-13
-36.	0.501	1.3762998985988677e-10
-36.	1.001	2.9309403873273694e-10
-36.	1.501	4.862018565611237e-10
-36.	2.001	7.39500134859703e-10
-36.	2.501	1.0801944825794906e-9
-36.	3.001	1.5419819283729163e-9
-36.	3.501	2.1671176455911918e-9
-36.	4.001	3.008765957780788e-9
-36.	4.501	4.133678853141625e-9
-36.	5.001	5.625236007223467e-9
-36.	5.501	7.586868305550014e-9
-36.	6.001	1.0145871774169362e-8
-36.	6.501	1.3457600502801125e-8
-36.	7.001	1.7710005603869445e-8
-36.	7.501	2.3128462741388982e-8
-36.	8.001	2.998080379643837e-8
-36.	8.501	3.8582439596136116e-8
-36.	9.001	4.930143137876301e-8
-36.	9.501	6.25633400963972e-8
-36.	10.001	7.885565626222721e-8
-36.	10.501	9.873159045210599e-8
-36.	11.001	1.2281298741068526e-7
-36.	11.501	1.5179211657497228e-7
-36.	12.001	1.864320901112759e-7
-36.	12.501	2.2756566738533188e-7
-36.	13.001	2.7609222289472963e-7
-36.	13.501	3.329726833837173e-7
-36.	14.001	3.992222789324736e-7
-36.	14.501	4.759010015513632e-7
-36.	15.001	5.641017220011863e-7
-36.	15.501	6.649359795361048e-7
-36.	16.001	7.795175279826076e-7
-36.	16.501	9.089437927026239e-7
-36.	17.001	1.0542754640545182e-6
-36.	17.501	1.216514521433377e-6
-36.	18.001	1.3965810453931394e-6
-36.	18.501	1.5952892314710145e-6
-36.	19.001	1.8133230661848561e-6
-36.	19.501	2.0512121616579006e-6
-36.	20.001	2.309308269264611e-6
-36.	20.501	2.587763003856195e-6
-36.	21.001	2.8865073082331078e-6
-36.	21.501	3.205233172734465e-6
-36.	22.001	3.543378097649561e-6
-36.	22.501	3.900112747502594e-6
-36.	23.001	4.274332197267585e-6
-36.	23.501	4.664651112594077e-6
-36.	24.001	5.069403140656498e-6
-36.	24.501	5.486644716850176e-6
-36.	25.001	5.914163416823272e-6
-36.	25.501	6.349490904805341e-6
-36.	26.001	6.7899204493452785e-6
-36.	26.501	7.232528897783934e-6
-36.	27.001	7.674202922318083e-6
-36.	27.501	8.11166927451168e-6
-36.	28.001	8.541528712593271e-6
-36.	28.501	8.96029319776245e-6
-36.	29.001	9.364425892825259e-6
-36.	29.501	9.750383439520464e-6
-36.	30.001	0.00001011465994055785
-36.	30.501	0.000010453832029281027
-36.	31.001	0.00001076460437457742
-36.	31.501	0.000011043854941748981
-36.	32.001	0.000011288679312065088
-36.	32.501	0.000011496433355168112
-36.	33.001	0.00001166477354989552
-36.	33.501	0.000011791694260870621
-36.	34.001	0.000011875561300825783
-36.	34.501	0.000011915141142385287
-36.	35.001	0.000011909625188197643
-36.	35.501	0.000011858648564983973
-36.	36.001	0.000011762302975216642
-36.	36.501	0.000011621143219523913
-36.	37.001	0.000011436187093077532
-36.	37.501	0.000011208908459443084
-36.	38.001	0.000010941223414667597
-36.	38.501	0.0000106354695714457
-36.	39.001	0.00001029437861643016
-36.	39.501	9.92104242119784e-6
-36.	40.001	9.518873116790076e-6
-36.	40.501	9.091557670560038e-6
-36.	41.001	8.64300762944455e-6
-36.	41.501	8.177304812687518e-6
-36.	42.001	7.69864384623811e-6
-36.	42.501	7.211272527222434e-6
-36.	43.001	6.719431086718344e-6
-36.	43.501	6.227291479325029e-6
-36.	44.001	5.73889786570316e-6
-36.	44.501	5.25810946669727e-6
-36.	45.001	4.788546952619338e-6
-36.	45.501	4.333543487164692e-6
-36.	46.001	3.896101471336091e-6
-36.	46.501	3.4788559286103415e-6
-36.	47.001	3.0840453392464746e-6
-36.	47.501	2.713490570985786e-6
-36.	48.001	2.3685823683453235e-6
-36.	48.501	2.0502776572536875e-6
-36.	49.001	1.7591047009398308e-6
-36.	49.501	1.4951769127402951e-6
-36.	50.001	1.2582148986503698e-6
-36.	50.501	1.047576074465377e-6
-36.	51.001	8.622909871281204e-7
-36.	51.501	7.011052754440136e-7
-36.	52.001	5.625260395123561e-7
-36.	52.501	4.4487125839342266e-7
-36.	53.001	3.4632080815049786e-7
-36.	53.501	2.649675926775574e-7
-36.	54.001	1.9886731123678713e-7
-36.	54.501	1.4608545101447227e-7
-36.	55.001	1.0474020963095053e-7
-36.	55.501	7.304021822206309e-8
-36.	56.001	4.931614437068341e-8
-36.	56.501	3.2045496257024385e-8
-36.	57.001	1.9870210636897962e-8
-36.	57.501	1.1606866423330822e-8
-36.	58.001	6.249598988706636e-9
-36.	58.501	2.9660989294615215e-9
-36.	59.001	1.0895868528224143e-9
-36.	59.501	1.4853012094675181e-10
-36.	60.001	6.6235351335074e-44
-36.	60.501	0.
-36.	61.001	0.
-36.	61.501	0.
-36.	62.001	0.
-36.	62.501	0.
-36.	63.001	0.
-36.	63.501	0.
-36.	64.001	0.
-36.	64.501	0.
-36.	65.001	0.
-36.	65.501	0.
-36.	66.001	0.
-36.	66.501	0.
-36.	67.001	0.
-36.	67.501	0.
-36.	68.001	0.
-36.	68.501	0.
-36.	69.001	0.
-36.	69.501	0.
-36.	70.001	0.
-36.	70.501	0.
-36.	71.001	0.
-36.	71.501	0.
-36.	72.001	0.
-36.	72.501	0.
-36.	73.001	0.
-36.	73.501	0.
-36.	74.001	0.
-36.	74.501	0.
-36.	75.001	0.
-35.5	0.001	3.113765777409487e-13
-35.5	0.501	1.5951336583668727e-10
-35.5	1.001	3.400648944382516e-10
-35.5	1.501	5.65042096192919e-10
-35.5	2.001	8.611294355792438e-10
-35.5	2.501	1.2606073054486627e-9
-35.5	3.001	1.8035583752152934e-9
-35.5	3.501	2.5403595197256362e-9
-35.5	4.001	3.5345201262565e-9
-35.5	4.501	4.865919060628477e-9
-35.5	5.001	6.634481071920912e-9
-35.5	5.501	8.964318468826131e-9
-35.5	6.001	1.2008345157284282e-8
-35.5	6.501	1.595334741226788e-8
-35.5	7.001	2.1025469128728393e-8
-35.5	7.501	2.749603911187069e-8
-35.5	8.001	3.568763490857671e-8
-35.5	8.501	4.598024277388004e-8
-35.5	9.001	5.88173379707179e-8
-35.5	9.501	7.471167536857903e-8
-35.5	10.001	9.425054909819443e-8
-35.5	10.501	1.181002538555022e-7
-35.5	11.001	1.470094613128795e-7
-35.5	11.501	1.8181121488912622e-7
-35.5	12.001	2.2342324647326464e-7
-35.5	12.501	2.7284633083500766e-7
-35.5	13.001	3.3116041813456716e-7
-35.5	13.501	3.9951832233714825e-7
-35.5	14.001	4.791367929899175e-7
-35.5	14.501	5.712848586475834e-7
-35.5	15.001	6.772694005568166e-7
-35.5	15.501	7.984179928271899e-7
-35.5	16.001	9.360591276097984e-7
-35.5	16.501	1.0915000278763427e-6
-35.5	17.001	1.2660023332101632e-6
-35.5	17.501	1.4607560225783782e-6
-35.5	18.001	1.676852009510792e-6
-35.5	18.501	1.9152539069299003e-6
-35.5	19.001	2.176769508928061e-6
-35.5	19.501	2.4620225734353105e-6
-35.5	20.001	2.771425511861784e-6
-35.5	20.501	3.105153598881298e-6
-35.5	21.001	3.4631213075336352e-6
-35.5	21.501	3.8449613522404075e-6
-35.5	22.001	4.2500069860655854e-6
-35.5	22.501	4.6772780498714686e-6
-35.5	23.001	5.125471211458485e-6
-35.5	23.501	5.592954764048284e-6
-35.5	24.001	6.077768277387335e-6
-35.5	24.501	6.577627313147008e-6
-35.5	25.001	7.089933330964619e-6
-35.5	25.501	7.611788824105895e-6
-35.5	26.001	8.140017635895084e-6
-35.5	26.501	8.671190321161543e-6
-35.5	27.001	9.201654332238687e-6
-35.5	27.501	9.72756872760181e-6
-35.5	28.001	0.000010244943023979955
-35.5	28.501	0.000010749679740524364
-35.5	29.001	0.000011237620117054573
-35.5	29.501	0.000011704592428145938
-35.5	30.001	0.000012146462261425966
-35.5	30.501	0.00001255918408243169
-35.5	31.001	0.00001293885337026248
-35.5	31.501	0.000013281758578556216
-35.5	32.001	0.000013584432155546541
-35.5	32.501	0.000013843699845672993
-35.5	33.001	0.000014056727493960192
-35.5	33.501	0.000014221064583715913
-35.5	34.001	0.00001433468375854347
-35.5	34.501	0.000014396015611720208
-35.5	35.001	0.000014403978070060974
-35.5	35.501	0.000014357999755778633
-35.5	36.001	0.000014258036778723043
-35.5	36.501	0.000014104582492696746
-35.5	37.001	0.000013898669843054166
-35.5	37.501	0.000013641866037959872
-35.5	38.001	0.000013336259391692869
-35.5	38.501	0.000012984438314068681
-35.5	39.001	0.000012589462553886374
-35.5	39.501	0.000012154826944409436
-35.5	40.001	0.000011684418042974117
-35.5	40.501	0.000011182464202255564
-35.5	41.001	0.00001065347975451199
-35.5	41.501	0.000010102204128988404
-35.5	42.001	9.533536853034827e-6
-35.5	42.501	8.952469505672892e-6
-35.5	43.001	8.364015794500773e-6
-35.5	43.501	7.773141009188495e-6
-35.5	44.001	7.184692163733717e-6
-35.5	44.501	6.603330171753164e-6
-35.5	45.001	6.033465401449425e-6
-35.5	45.501	5.47919792714115e-6
-35.5	46.001	4.944263730744874e-6
-35.5	46.501	4.4319880085710025e-6
-35.5	47.001	3.945246606469141e-6
-35.5	47.501	3.4864364410651908e-6
-35.5	48.001	3.0574555690804555e-6
-35.5	48.501	2.6596933442718515e-6
-35.5	49.001	2.2940308573501355e-6
-35.5	49.501	1.960851594487811e-6
-35.5	50.001	1.6600619819492146e-6
-35.5	50.501	1.3911212161190945e-6
-35.5	51.001	1.1530795185954985e-6
-35.5	51.501	9.44623714302263e-7
-35.5	52.001	7.641288160596994e-7
-35.5	52.501	6.0971412073789e-7
-35.5	53.001	4.793021882624516e-7
-35.5	53.501	3.706789924607543e-7
-35.5	54.001	2.8155350753273226e-7
-35.5	54.501	2.0961502929911975e-7
-35.5	55.001	1.525866274065926e-7
-35.5	55.501	1.0827328167361314e-7
-35.5	56.001	7.460346792620437e-8
-35.5	56.501	4.966321754378501e-8
-35.5	57.001	3.172196742995985e-8
-35.5	57.501	1.924982336754714e-8
-35.5	58.001	1.0926150329573267e-8
-35.5	58.501	5.639663070427985e-9
-35.5	59.001	2.480857683847765e-9
-35.5	59.501	7.364336584831214e-10
-35.5	60.001	1.6987521790379736e-11
-35.5	60.501	0.
-35.5	61.001	0.
-35.5	61.501	0.
-35.5	62.001	0.
-35.5	62.501	0.
-35.5	63.001	0.
-35.5	63.501	0.
-35.5	64.001	0.
-35.5	64.501	0.
-35.5	65.001	0.
-35.5	65.501	0.
-35.5	66.001	0.
-35.5	66.501	0.
-35.5	67.001	0.
-35.5	67.501	0.
-35.5	68.001	0.
-35.5	68.501	0.
-35.5	69.001	0.
-35.5	69.501	0.
-35.5	70.001	0.
-35.5	70.501	0.
-35.5	71.001	0.
-35.5	71.501	0.
-35.5	72.001	0.
-35.5	72.501	0.
-35.5	73.001	0.
-35.5	73.501	0.
-35.5	74.001	0.
-35.5	74.501	0.
-35.5	75.001	0.
-35.	0.001	3.5909275324994356e-13
-35.	0.501	1.840303030966106e-10
-35.	1.001	3.9277178150256107e-10
-35.	1.501	6.537184367488056e-10
-35.	2.001	9.983196426698991e-10
-35.	2.501	1.464719503370349e-9
-35.	3.001	2.1004029559757033e-9
-35.	3.501	2.965188750872243e-9
-35.	4.001	4.134642840615171e-9
-35.	4.501	5.703975111223401e-9
-35.	5.001	7.792468088017246e-9
-35.	5.501	1.0548467686120104e-8
-35.	6.001	1.415494284052402e-8
-35.	6.501	1.883559275844725e-8
-35.	7.001	2.4861447711245135e-8
-35.	7.501	3.25578722198303e-8
-35.	8.001	4.2311839096161884e-8
-35.	8.501	5.457930041975876e-8
-35.	9.001	6.989243889189647e-8
-35.	9.501	8.886654222079076e-8
-35.	10.001	1.1220620656171886e-7
-35.	10.501	1.4071054506405e-7
-35.	11.001	1.7527705666057054e-7
-35.	11.501	2.1690380062601872e-7
-35.	12.001	2.666895259902233e-7
-35.	12.501	3.2583142296451607e-7
-35.	13.001	3.956201968254019e-7
-35.	13.501	4.774322131573935e-7
-35.	14.001	5.727185261693324e-7
-35.	14.501	6.829906773812662e-7
-35.	15.001	8.098032380431327e-7
-35.	15.501	9.547331623126114e-7
-35.	16.001	1.1193561161649693e-6
-35.	16.501	1.3052200456465961e-6
-35.	17.001	1.5138163437577153e-6
-35.	17.501	1.7465490644170748e-6
-35.	18.001	2.0047027113768596e-6
-35.	18.501	2.289409196818739e-6
-35.	19.001	2.6016146164332005e-6
-35.	19.501	2.9420465234661513e-6
-35.	20.001	3.3111824025813865e-6
-35.	20.501	3.709220045181656e-6
-35.	21.001	4.136050511421652e-6
-35.	21.501	4.591234331464462e-6
-35.	22.001	5.073981550965407e-6
-35.	22.501	5.5831361650648935e-6
-35.	23.001	6.117165413325048e-6
-35.	23.501	6.674154327183708e-6
-35.	24.001	7.251805833787342e-6
-35.	24.501	7.847446627615006e-6
-35.	25.001	8.458038926106654e-6
-35.	25.501	9.080198129380555e-6
-35.	26.001	9.710216308672847e-6
-35.	26.501	0.000010344091354749652
-35.	27.001	0.000010977561527390846
-35.	27.501	0.00001160614506109253
-35.	28.001	0.00001222518440115513
-35.	28.501	0.000012829894568953275
-35.	29.001	0.000013415415085931885
-35.	29.501	0.000013976864823186313
-35.	30.001	0.000014509399087762298
-35.	30.501	0.000015008268208444338
-35.	31.001	0.0000154688768432046
-35.	31.501	0.000015886843198107863
-35.	32.001	0.00001625805732381643
-35.	32.501	0.000016578737641473493
-35.	33.001	0.000016845484845267666
-35.	33.501	0.00001705533233506085
-35.	34.001	0.000017205792349751798
-35.	34.501	0.00001729489700120961
-35.	35.001	0.000017321233450268478
-35.	35.501	0.000017283972520939997
-35.	36.001	0.000017182890117086293
-35.	36.501	0.000017018380887504966
-35.	37.001	0.00001679146368072684
-35.	37.501	0.00001650377843949759
-35.	38.001	0.00001615757430634343
-35.	38.501	0.000015755688844792592
-35.	39.001	0.000015301518424414374
-35.	39.501	0.00001479897997002299
-35.	40.001	0.000014252464433954679
-35.	40.501	0.000013666782512592529
-35.	41.001	0.000013047103291179667
-35.	41.501	0.000012398886660936398
-35.	42.001	0.00001172781050574233
-35.	42.501	0.000011039693798044598
-35.	43.001	0.000010340416870907357
-35.	43.501	9.635840240871277e-6
-35.	44.001	8.931723440199161e-6
-35.	44.501	8.233645373072145e-6
-35.	45.001	7.546927734592147e-6
-35.	45.501	6.876563020846564e-6
-35.	46.001	6.2271486102888696e-6
-35.	46.501	5.602828309664794e-6
-35.	47.001	5.007242631091952e-6
-35.	47.501	4.443488901293092e-6
-35.	48.001	3.914092101313984e-6
-35.	48.501	3.420987098644595e-6
-35.	49.001	2.9655126682501987e-6
-35.	49.501	2.54841741078006e-6
-35.	50.001	2.16987737265575e-6
-35.	50.501	1.8295248625663e-6
-35.	51.001	1.5264876518104423e-6
-35.	51.501	1.2594374523391171e-6
-35.	52.001	1.0266462970436389e-6
-35.	52.501	8.260492125302286e-7
-35.	53.001	6.553113855543631e-7
-35.	53.501	5.118978896824264e-7
-35.	54.001	3.9314396633398025e-7
-35.	54.501	2.96323849842296e-7
-35.	55.001	2.187161927664735e-7
-35.	55.501	1.5766428565659795e-7
-35.	56.001	1.1062947168436841e-7
-35.	56.501	7.523642399412623e-8
-35.	57.001	4.930927060047432e-8
-35.	57.501	3.089790003791171e-8
-35.	58.001	1.829413260040511e-8
-35.	58.501	1.003775796102085e-8
-35.	59.001	4.912767355133688e-9
-35.	59.501	1.9361625259941926e-9
-35.	60.001	3.750255010414965e-10
-35.	60.501	8.935392661740558e-17
-35.	61.001	0.
-35.	61.501	0.
-35.	62.001	0.
-35.	62.501	0.
-35.	63.001	0.
-35.	63.501	0.
-35.	64.001	0.
-35.	64.501	0.
-35.	65.001	0.
-35.	65.501	0.
-35.	66.001	0.
-35.	66.501	0.
-35.	67.001	0.
-35.	67.501	0.
-35.	68.001	0.
-35.	68.501	0.
-35.	69.001	0.
-35.	69.501	0.
-35.	70.001	0.
-35.	70.501	0.
-35.	71.001	0.
-35.	71.501	0.
-35.	72.001	0.
-35.	72.501	0.
-35.	73.001	0.
-35.	73.501	0.
-35.	74.001	0.
-35.	74.501	0.
-35.	75.001	0.
-34.5	0.001	4.1215408267777836e-13
-34.5	0.501	2.1130989116076828e-10
-34.5	1.001	4.5151628460606697e-10
-34.5	1.501	7.527987574982789e-10
-34.5	2.001	1.152062476881678e-9
-34.5	2.501	1.6941894059835162e-9
-34.5	3.001	2.4351992147582527e-9
-34.5	3.501	3.445829938110384e-9
-34.5	4.001	4.815626948596727e-9
-34.5	4.501	6.657615655839916e-9
-34.5	5.001	9.113615604953114e-9
-34.5	5.501	1.2360230650652756e-8
-34.5	6.001	1.6615521152601903e-8
-34.5	6.501	2.214632948881006e-8
-34.5	7.001	2.927618983054233e-8
-34.5	7.501	3.8393707749562056e-8
-34.5	8.001	4.996124604245725e-8
-34.5	8.501	6.452370189066011e-8
-34.5	9.001	8.271710935417662e-8
-34.5	9.501	1.0527675286077865e-7
-34.5	10.001	1.3304443470430556e-7
-34.5	10.501	1.6697450562577296e-7
-34.5	11.001	2.0813824525462697e-7
-34.5	11.501	2.5772617114015044e-7
-34.5	12.001	3.17047863427389e-7
-34.5	12.501	3.87528918333126e-7
-34.5	13.001	4.70704688025018e-7
-34.5	13.501	5.682105269335703e-7
-34.5	14.001	6.817683436020187e-7
-34.5	14.501	8.131693506499998e-7
-34.5	15.001	9.64253010220497e-7
-34.5	15.501	1.1368822846673575e-6
-34.5	16.001	1.3329154180425784e-6
-34.5	16.501	1.554174588760949e-6
-34.5	17.001	1.8024118832818317e-6
-34.5	17.501	2.0792731406380633e-6
-34.5	18.001	2.3862603045103385e-6
-34.5	18.501	2.7246929902737887e-6
-34.5	19.001	3.095670026766906e-6
-34.5	19.501	3.5000317650062853e-6
-34.5	20.001	3.9383239580789265e-6
-34.5	20.501	4.410764008174979e-6
-34.5	21.001	4.917210349076662e-6
-34.5	21.501	5.45713568691385e-6
-34.5	22.001	6.029604760623272e-6
-34.5	22.501	6.633257208638744e-6
-34.5	23.001	7.266296042424634e-6
-34.5	23.501	7.926482133130764e-6
-34.5	24.001	8.611135017434915e-6
-34.5	24.501	9.317140224933362e-6
-34.5	25.001	0.000010040963224405966
-34.5	25.501	0.000010778669981812993
-34.5	26.001	0.000011525954020572247
-34.5	26.501	0.000012278169775818832
-34.5	27.001	0.000013030371939981078
-34.5	27.501	0.000013777360407879688
-34.5	28.001	0.000014513730346228019
-34.5	28.501	0.000015233926835266277
-34.5	29.001	0.00001593230345958489
-34.5	29.501	0.000016603184161190512
-34.5	30.001	0.000017240927610748024
-34.5	30.501	0.000017839993302917094
-34.5	31.001	0.00001839500853907599
-34.5	31.501	0.000018900835425863632
-34.5	32.001	0.000019352636991339565
-34.5	32.501	0.000019745941502737055
-34.5	33.001	0.000020076704061448915
-34.5	33.501	0.000020341364552793315
-34.5	34.001	0.00002053690104109238
-34.5	34.501	0.000020660877725511422
-34.5	35.001	0.00002071148660979518
-34.5	35.501	0.000020687582090294277
-34.5	36.001	0.000020588707732176327
-34.5	36.501	0.000020415114583980054
-34.5	37.001	0.000020167770475988333
-34.5	37.501	0.00001984835985828785
-34.5	38.001	0.00001945927385951426
-34.5	38.501	0.000019003590386451506
-34.5	39.001	0.000018485044236690127
-34.5	39.501	0.00001790798735987015
-34.5	40.001	0.000017277339575435293
-34.5	40.501	0.00001659853023376654
-34.5	41.001	0.000015877431489794318
-34.5	41.501	0.000015120284040131311
-34.5	42.001	0.00001433361635229696
-34.5	42.501	0.000013524158583262109
-34.5	43.001	0.00001269875253954228
-34.5	43.501	0.000011864259167461831
-34.5	44.001	0.000011027465174991693
-34.5	44.501	0.000010194990470818296
-34.5	45.001	9.373198157411115e-6
-34.5	45.501	8.568108828670891e-6
-34.5	46.001	7.785320895758168e-6
-34.5	46.501	7.029938594317417e-6
-34.5	47.001	6.306509210977009e-6
-34.5	47.501	5.618970906417785e-6
-34.5	48.001	4.9706123076005525e-6
-34.5	48.501	4.364044795582096e-6
-34.5	49.001	3.8011881320352064e-6
-34.5	49.501	3.2832697530771302e-6
-34.5	50.001	2.810837720883552e-6
-34.5	50.501	2.383786970918744e-6
-34.5	51.001	2.001398135884003e-6
-34.5	51.501	1.6623878781637995e-6
-34.5	52.001	1.3649693328508274e-6
-34.5	52.501	1.1069209658530611e-6
-34.5	53.001	8.856618984344251e-7
-34.5	53.501	6.98331552359411e-7
-34.5	54.001	5.418713388175522e-7
-34.5	54.501	4.1310605778193356e-7
-34.5	55.001	3.088226981629201e-7
-34.5	55.501	2.2584443573711264e-7
-34.5	56.001	1.6109781441697642e-7
-34.5	56.501	1.1167136187978933e-7
-34.5	57.001	7.486422289530097e-8
-34.5	57.501	4.822377663553734e-8
-34.5	58.001	2.9571612249009618e-8
-34.5	58.501	1.7017629641072934e-8
-34.5	59.001	8.962367583225683e-9
-34.5	59.501	4.088268154852694e-9
-34.5	60.001	1.348228173872001e-9
-34.5	60.501	8.351024974729398e-11
-34.5	61.001	0.
-34.5	61.501	0.
-34.5	62.001	0.
-34.5	62.501	0.
-34.5	63.001	0.
-34.5	63.501	0.
-34.5	64.001	0.
-34.5	64.501	0.
-34.5	65.001	0.
-34.5	65.501	0.
-34.5	66.001	0.
-34.5	66.501	0.
-34.5	67.001	0.
-34.5	67.501	0.
-34.5	68.001	0.
-34.5	68.501	0.
-34.5	69.001	0.
-34.5	69.501	0.
-34.5	70.001	0.
-34.5	70.501	0.
-34.5	71.001	0.
-34.5	71.501	0.
-34.5	72.001	0.
-34.5	72.501	0.
-34.5	73.001	0.
-34.5	73.501	0.
-34.5	74.001	0.
-34.5	74.501	0.
-34.5	75.001	0.
-34.	0.001	4.707181660289193e-13
-34.	0.501	2.414376919011035e-10
-34.	1.001	5.165101986927898e-10
-34.	1.501	8.627095608845281e-10
-34.	2.001	1.3231495409867536e-9
-34.	2.501	1.9504086529793446e-9
-34.	3.001	2.810290718350725e-9
-34.	3.501	3.98609145784301e-9
-34.	4.001	5.5834773691330435e-9
-34.	4.501	7.736066857427461e-9
-34.	5.001	1.0611781640184098e-8
-34.	5.501	1.4420008034206468e-8
-34.	6.001	1.941957230009615e-8
-34.	6.501	2.5927491598602358e-8
-34.	7.001	3.432841264512764e-8
-34.	7.501	4.508459477102761e-8
-34.	8.001	5.87462344029979e-8
-34.	8.501	7.596186619912614e-8
-34.	9.001	9.748851506011805e-8
-34.	9.501	1.242012162976624e-7
-34.	10.001	1.5710147197392795e-7
-34.	10.501	1.973241735260475e-7
-34.	11.001	2.4614249775962334e-7
-34.	11.501	3.049702781688807e-7
-34.	12.001	3.753613686737733e-7
-34.	12.501	4.5900555366336803e-7
-34.	13.001	5.577206170273298e-7
-34.	13.501	6.734402627901963e-7
-34.	14.001	8.081976790020878e-7
-34.	14.501	9.64104651550277e-7
-34.	15.001	1.14332626146614e-6
-34.	15.501	1.3480513333319162e-6
-34.	16.001	1.5804589383285453e-6
-34.	16.501	1.8426813879692472e-6
-34.	17.001	2.136764278464732e-6
-34.	17.501	2.4646242562490328e-6
-34.	18.001	2.8280052684369008e-6
-34.	18.501	3.228434134729592e-6
-34.	19.001	3.6671763273713947e-6
-34.	19.501	4.14519287204752e-6
-34.	20.001	4.663099284983008e-6
-34.	20.501	5.221127440761596e-6
-34.	21.001	5.819091223146852e-6
-34.	21.501	6.456356749723735e-6
-34.	22.001	7.1318178832170884e-6
-34.	22.501	7.843877650910449e-6
-34.	23.001	8.590436091818585e-6
-34.	23.501	9.368884942250642e-6
-34.	24.001	0.000010176109457057191
-34.	24.501	0.000011008497548816309
-34.	25.001	0.000011861956312777267
-34.	25.501	0.000012731935893440834
-34.	26.001	0.000013613460540720363
-34.	26.501	0.000014501166600822268
-34.	27.001	0.000015389347090073884
-34.	27.501	0.000016272002409400112
-34.	28.001	0.00001714289667323986
-34.	28.501	0.00001799561904948239
-34.	29.001	0.00001882364943645048
-34.	29.501	0.00001962042773901141
-34.	30.001	0.000020379425948494452
-34.	30.501	0.00002109422218027268
-34.	31.001	0.000021758575778753313
-34.	31.501	0.000022366502562393508
-34.	32.001	0.000022912349251645535
-34.	32.501	0.000023390866101037302
-34.	33.001	0.000023797276743650954
-34.	33.501	0.00002412734425298001
-34.	34.001	0.000024377432434521155
-34.	34.501	0.000024544561378558688
-34.	35.001	0.000024626456337576712
-34.	35.501	0.000024621589037617118
-34.	36.001	0.00002452921059375482
-34.	36.501	0.000024349375276503734
-34.	37.001	0.000024082954469068724
-34.	37.501	0.000023731640265279577
-34.	38.001	0.00002329793828480349
-34.	38.501	0.000022785149425441926
-34.	39.001	0.000022197340431107743
-34.	39.501	0.000021539303327066692
-34.	40.001	0.00002081650395925543
-34.	40.501	0.00002003502006943621
-34.	41.001	0.000019201469539434997
-34.	41.501	0.000018322929642063642
-34.	42.001	0.000017406848339207695
-34.	42.501	0.00001646094886419926
-34.	43.001	0.00001549312901077227
-34.	43.501	0.00001451135671908399
-34.	44.001	0.000013523563694761332
-34.	44.501	0.000012537538913983038
-34.	45.001	0.000011560823950668434
-34.	45.501	0.00001060061210572461
-34.	46.001	9.66365331843001e-6
-34.	46.501	8.756166792640367e-6
-34.	47.001	7.88376317290286e-6
-34.	47.501	7.051377956362582e-6
-34.	48.001	6.26321762564211e-6
-34.	48.501	5.522719737446884e-6
-34.	49.001	4.832527905104146e-6
-34.	49.501	4.1944822760713624e-6
-34.	50.001	3.6096257350634165e-6
-34.	50.501	3.0782256691106673e-6
-34.	51.001	2.599810723543122e-6
-34.	51.501	2.1732215700219897e-6
-34.	52.001	1.7966743128759952e-6
-34.	52.501	1.4678347923921607e-6
-34.	53.001	1.1839017177935729e-6
-34.	53.501	9.416962924254694e-7
-34.	54.001	7.377557921108229e-7
-34.	54.501	5.684284359206846e-7
-34.	55.001	4.29966855468833e-7
-34.	55.501	3.1861752987714535e-7
-34.	56.001	2.307037105778438e-7
-34.	56.501	1.6269961047430066e-7
-34.	57.001	1.1129396787835475e-7
-34.	57.501	7.344150295375178e-8
-34.	58.001	4.640124029507784e-8
-34.	58.501	2.7761138816903308e-8
-34.	59.001	1.544889209569335e-8
-34.	59.501	7.729137525918045e-9
-34.	60.001	3.1891507732525195e-9
-34.	60.501	7.462941363737814e-10
-34.	61.001	1.9571397929203093e-13
-34.	61.501	0.
-34.	62.001	0.
-34.	62.501	0.
-34.	63.001	0.
-34.	63.501	0.
-34.	64.001	0.
-34.	64.501	0.
-34.	65.001	0.
-34.	65.501	0.
-34.	66.001	0.
-34.	66.501	0.
-34.	67.001	0.
-34.	67.501	0.
-34.	68.001	0.
-34.	68.501	0.
-34.	69.001	0.
-34.	69.501	0.
-34.	70.001	0.
-34.	70.501	0.
-34.	71.001	0.
-34.	71.501	0.
-34.	72.001	0.
-34.	72.501	0.
-34.	73.001	0.
-34.	73.501	0.
-34.	74.001	0.
-34.	74.501	0.
-34.	75.001	0.
-33.5	0.001	5.348246243017747e-13
-33.5	0.501	2.7443925254823343e-10
-33.5	1.001	5.878400118325619e-10
-33.5	1.501	9.836761109293067e-10
-33.5	2.001	1.5120797260084117e-9
-33.5	2.501	2.234364914263566e-9
-33.5	3.001	3.227482929998539e-9
-33.5	3.501	4.589085352191632e-9
-33.5	4.001	6.443321993706205e-9
-33.5	4.501	8.9474804696704e-9
-33.5	5.001	1.2299547234352843e-8
-33.5	5.501	1.674673488906272e-8
-33.5	6.001	2.259497698604539e-8
-33.5	6.501	3.0219339272357965e-8
-33.5	7.001	4.007523584796566e-8
-33.5	7.501	5.271027132629798e-8
-33.5	8.001	6.877645786951857e-8
-33.5	8.501	8.904248181424766e-8
-33.5	9.001	1.1440562210772712e-7
-33.5	9.501	1.4590285608464267e-7
-33.5	10.001	1.8472063171843226e-7
-33.5	10.501	2.3220274378758524e-7
-33.5	11.001	2.8985572865421605e-7
-33.5	11.501	3.5935119198377136e-7
-33.5	12.001	4.425245083328479e-7
-33.5	12.501	5.413693823988468e-7
-33.5	13.001	6.580278387896204e-7
-33.5	13.501	7.947753088857595e-7
-33.5	14.001	9.54000606747159e-7
-33.5	14.501	1.1381807267800379e-6
-33.5	15.001	1.3498505486970371e-6
-33.5	15.501	1.591567694103311e-6
-33.5	16.001	1.8658729373871286e-6
-33.5	16.501	2.175246725063984e-6
-33.5	17.001	2.522062496284521e-6
-33.5	17.501	2.9085376175566215e-6
-33.5	18.001	3.3366828425204784e-6
[truncated: 31,371 more rows]
