# Supplementary material for: Myosin V executes steps of variable length via structurally constrained diffusion
Source: eLife. 2020 Jan 15;9:e51569. doi: 10.7554/eLife.51569 (PMC7054003; doi:10.7554/eLife.51569)
Supplement: Source data 1. [file elife-51569-data1.zip › myosin_elife_source_data/Figure 3/theory_diffusion_contours/theoryConstDiffrz_8IQ.txt]

-50.	0.001	5.652536978688466e-13
-50.	0.501	2.8536536338323863e-10
-50.	1.001	5.832199190956106e-10
-50.	1.501	9.074913181256486e-10
-50.	2.001	1.2722114633474215e-9
-50.	2.501	1.6924220253821223e-9
-50.	3.001	2.184521438669295e-9
-50.	3.501	2.766620421516948e-9
-50.	4.001	3.4589074256124263e-9
-50.	4.501	4.284024944658838e-9
-50.	5.001	5.267457048636832e-9
-50.	5.501	6.437927864930323e-9
-50.	6.001	7.827810007065257e-9
-50.	6.501	9.473541164798448e-9
-50.	7.001	1.1416046226527844e-8
-50.	7.501	1.3701161419422525e-8
-50.	8.001	1.638005603952761e-8
-50.	8.501	1.950964642084991e-8
-50.	9.001	2.3152995878742953e-8
-50.	9.501	2.7379693480237323e-8
-50.	10.001	3.226620366554908e-8
-50.	10.501	3.789617799499068e-8
-50.	11.001	4.436071964882349e-8
-50.	11.501	5.175859078900756e-8
-50.	12.001	6.019635252538308e-8
-50.	12.501	6.978842703713327e-8
-50.	13.001	8.065707140372049e-8
-50.	13.501	9.293225291518955e-8
-50.	14.001	1.0675141607315408e-7
-50.	14.501	1.2225913217182033e-7
-50.	15.001	1.39606623260744e-7
-50.	15.501	1.5895115345390588e-7
-50.	16.001	1.8045528192566209e-7
-50.	16.501	2.0428597354612506e-7
-50.	17.001	2.3061356493070957e-7
-50.	17.501	2.5961058563302646e-7
-50.	18.001	2.914504363847359e-7
-50.	18.501	3.2630592852130935e-7
-50.	19.001	3.643476910785307e-7
-50.	19.501	4.0574245442532456e-7
-50.	20.001	4.506512216818498e-7
-50.	20.501	4.992273415143044e-7
-50.	21.001	5.516144981572066e-7
-50.	21.501	6.079446366481094e-7
-50.	22.001	6.683358432289753e-7
-50.	22.501	7.328902026350806e-7
-50.	23.001	8.016916555224981e-7
-50.	23.501	8.748038805484193e-7
-50.	24.001	9.522682265895075e-7
-50.	24.501	1.0341017212411475e-6
-50.	25.001	1.1202951820694573e-6
-50.	25.501	1.2108114570780611e-6
-50.	26.001	1.305583820497775e-6
-50.	26.501	1.4045145493103785e-6
-50.	27.001	1.5074737048819939e-6
-50.	27.501	1.614298142718498e-6
-50.	28.001	1.7247907716778094e-6
-50.	28.501	1.8387200820016308e-6
-50.	29.001	1.955819959282102e-6
-50.	29.501	2.075789798983378e-6
-50.	30.001	2.1982949334197945e-6
-50.	30.501	2.3229673801804107e-6
-50.	31.001	2.4494069179155742e-6
-50.	31.501	2.5771824921947906e-6
-50.	32.001	2.705833950839727e-6
-50.	32.501	2.8348741047637245e-6
-50.	33.001	2.9637911069425783e-6
-50.	33.501	3.09205113873185e-6
-50.	34.001	3.2191013893672473e-6
-50.	34.501	3.344373311165715e-6
-50.	35.001	3.467286129718968e-6
-50.	35.501	3.5872505852656077e-6
-50.	36.001	3.703672878474358e-6
-50.	36.501	3.815958791095173e-6
-50.	37.001	3.9235179493663125e-6
-50.	37.501	4.025768195729292e-6
-50.	38.001	4.122140032325566e-6
-50.	38.501	4.2120810979538135e-6
-50.	39.001	4.2950606386774285e-6
-50.	39.501	4.370573931110941e-6
-50.	40.001	4.4381466166023756e-6
-50.	40.501	4.497338904085139e-6
-50.	41.001	4.547749599315093e-6
-50.	41.501	4.589019918553052e-6
-50.	42.001	4.620837045510994e-6
-50.	42.501	4.642937391565629e-6
-50.	43.001	4.655109520859648e-6
-50.	43.501	4.657196703968594e-6
-50.	44.001	4.649099066304257e-6
-50.	44.501	4.630775300357762e-6
-50.	45.001	4.602243914243344e-6
-50.	45.501	4.563583992778176e-6
-50.	46.001	4.5149354515060324e-6
-50.	46.501	4.456498768619091e-6
-50.	47.001	4.3885341846239345e-6
-50.	47.501	4.311360364800595e-6
-50.	48.001	4.225352524973742e-6
-50.	48.501	4.130940026807783e-6
-50.	49.001	4.02860345469584e-6
-50.	49.501	3.918871192278745e-6
-50.	50.001	3.80231552263759e-6
-50.	50.501	3.679548282178084e-6
-50.	51.001	3.551216104097207e-6
-50.	51.501	3.417995293003095e-6
-50.	52.001	3.2805863776727004e-6
-50.	52.501	3.1397083939866405e-6
-50.	53.001	2.99609295469204e-6
-50.	53.501	2.8504781667247704e-6
-50.	54.001	2.7036024602877586e-6
-50.	54.501	2.5561983966472643e-6
-50.	55.001	2.408986523601181e-6
-50.	55.501	2.2626693487175463e-6
-50.	56.001	2.1179255006788273e-6
-50.	56.501	1.9754041483447432e-6
-50.	57.001	1.8357197454244148e-6
-50.	57.501	1.6994471658998028e-6
-50.	58.001	1.5671172915616658e-6
-50.	58.501	1.4392131082048486e-6
-50.	59.001	1.3161663612156008e-6
-50.	59.501	1.1983548145072675e-6
-50.	60.001	1.0861001490904878e-6
-50.	60.501	9.796665290823131e-7
-50.	61.001	8.792598537719125e-7
-50.	61.501	7.850277045924815e-7
-50.	62.001	6.970599856440028e-7
-50.	62.501	6.153902459297529e-7
-50.	63.001	5.399976608875301e-7
-50.	63.501	4.708096403024064e-7
-50.	64.001	4.0770501947962587e-7
-50.	64.501	3.5051778083664365e-7
-50.	65.001	2.990412440470255e-7
-50.	65.501	2.5303265473510625e-7
-50.	66.001	2.1221809466970448e-7
-50.	66.501	1.7629763061085013e-7
-50.	67.001	1.4495061457431424e-7
-50.	67.501	1.1784104541008059e-7
-50.	68.001	9.462290031089785e-8
-50.	68.501	7.49453451815537e-8
-50.	69.001	5.845773462932734e-8
-50.	69.501	4.481431549375575e-8
-50.	70.001	3.3678552028038256e-8
-50.	70.501	2.472699584922466e-8
-50.	71.001	1.765263038230002e-8
-50.	71.501	1.2167634012349571e-8
-50.	72.001	8.005561028419217e-9
-50.	72.501	4.923194600457662e-9
-50.	73.001	2.703601916987778e-9
-50.	73.501	1.1686341283656745e-9
-50.	74.001	2.399781427148037e-10
-50.	74.501	2.824078430864521e-13
-50.	75.001	0.
-50.	75.501	0.
-50.	76.001	0.
-50.	76.501	0.
-50.	77.001	0.
-50.	77.501	0.
-50.	78.001	0.
-50.	78.501	0.
-50.	79.001	0.
-50.	79.501	0.
-50.	80.001	0.
-50.	80.501	0.
-50.	81.001	0.
-50.	81.501	0.
-50.	82.001	0.
-50.	82.501	0.
-50.	83.001	0.
-50.	83.501	0.
-50.	84.001	0.
-50.	84.501	0.
-50.	85.001	0.
-50.	85.501	0.
-50.	86.001	0.
-50.	86.501	0.
-50.	87.001	0.
-50.	87.501	0.
-50.	88.001	0.
-50.	88.501	0.
-50.	89.001	0.
-50.	89.501	0.
-50.	90.001	0.
-50.	90.501	0.
-50.	91.001	0.
-50.	91.501	0.
-50.	92.001	0.
-50.	92.501	0.
-50.	93.001	0.
-50.	93.501	0.
-50.	94.001	0.
-50.	94.501	0.
-50.	95.001	0.
-49.5	0.001	6.274637022115172e-13
-49.5	0.501	3.168029269331492e-10
-49.5	1.001	6.476578319462164e-10
-49.5	1.501	1.008223069855542e-9
-49.5	2.001	1.4142927859972047e-9
-49.5	2.501	1.8828124278862825e-9
-49.5	3.001	2.4322746324327432e-9
-49.5	3.501	3.0831250382486826e-9
-49.5	4.001	3.8581796629142985e-9
-49.5	4.501	4.783054933476751e-9
-49.5	5.001	5.8866108058528935e-9
-49.5	5.501	7.2014066614359085e-9
-49.5	6.001	8.764168835215356e-9
-49.5	6.501	1.0616267719432526e-8
-49.5	7.001	1.280420141294174e-8
-49.5	7.501	1.5380081864326497e-8
-49.5	8.001	1.8402118404380252e-8
-49.5	8.501	2.193509250134083e-8
-49.5	9.001	2.6050816523327905e-8
-49.5	9.501	3.0828568281868906e-8
-49.5	10.001	3.635549218528934e-8
-49.5	10.501	4.2726956979143215e-8
-49.5	11.001	5.004685932154929e-8
-49.5	11.501	5.842786186279775e-8
-49.5	12.001	6.799155409837074e-8
-49.5	12.501	7.886852406814527e-8
-49.5	13.001	9.119832900480958e-8
-49.5	13.501	1.0512935331045724e-7
-49.5	14.001	1.2081854277658262e-7
-49.5	14.501	1.3843100476835835e-7
-49.5	15.001	1.5813946517480238e-7
-49.5	15.501	1.801235742736611e-7
-49.5	16.001	2.0456905527330945e-7
-49.5	16.501	2.3166669115143384e-7
-49.5	17.001	2.6161114749272717e-7
-49.5	17.501	2.945996313069823e-7
-49.5	18.001	3.3083038823969474e-7
-49.5	18.501	3.705010431673903e-7
-49.5	19.001	4.138067918045316e-7
-49.5	19.501	4.609384536363612e-7
-49.5	20.001	5.120803991636322e-7
-49.5	20.501	5.674083670588328e-7
-49.5	21.001	6.270871893404668e-7
-49.5	21.501	6.912684450259278e-7
-49.5	22.001	7.600880648804542e-7
-49.5	22.501	8.33663911798664e-7
-49.5	23.001	9.120933629999783e-7
-49.5	23.501	9.954509215576257e-7
-49.5	24.001	1.0837858857872208e-6
-49.5	24.501	1.177120105673697e-6
-49.5	25.001	1.2754458558007882e-6
-49.5	25.501	1.3787238541560186e-6
-49.5	26.001	1.4868814557144247e-6
-49.5	26.501	1.599811048857998e-6
-49.5	27.001	1.7173686814751968e-6
-49.5	27.501	1.8393729420174328e-6
-49.5	28.001	1.9656041188871414e-6
-49.5	28.501	2.0958036593154945e-6
-49.5	29.001	2.22967394638277e-6
-49.5	29.501	2.366878410069778e-6
-49.5	30.001	2.5070419852330777e-6
-49.5	30.501	2.649751926204632e-6
-49.5	31.001	2.7945589843586017e-6
-49.5	31.501	2.940978951500195e-6
-49.5	32.001	3.0884945683466355e-6
-49.5	32.501	3.236557793723499e-6
-49.5	33.001	3.38459242642408e-6
-49.5	33.501	3.531997068008915e-6
-49.5	34.001	3.6781484111890763e-6
-49.5	34.501	3.822404834872731e-6
-49.5	35.001	3.964110283490473e-6
-49.5	35.501	4.102598404880505e-6
-49.5	36.001	4.237196917840133e-6
-49.5	36.501	4.367232177462044e-6
-49.5	37.001	4.492033903601152e-6
-49.5	37.501	4.610940035285476e-6
-49.5	38.001	4.7233016716202e-6
-49.5	38.501	4.828488057759606e-6
-49.5	39.001	4.925891572865177e-6
-49.5	39.501	5.0149326756468715e-6
-49.5	40.001	5.095064762127548e-6
-49.5	40.501	5.165778889691255e-6
-49.5	41.001	5.226608321298818e-6
-49.5	41.501	5.277132843994812e-6
-49.5	42.001	5.316982816502502e-6
-49.5	42.501	5.345842901824387e-6
-49.5	43.001	5.363455442342634e-6
-49.5	43.501	5.369623436955602e-6
-49.5	44.001	5.364213082296736e-6
-49.5	44.501	5.3471558430607274e-6
-49.5	45.001	5.318450019903777e-6
-49.5	45.501	5.278161787281575e-6
-49.5	46.001	5.226425677923663e-6
-49.5	46.501	5.163444495397352e-6
-49.5	47.001	5.089488641360718e-6
-49.5	47.501	5.004894849607508e-6
-49.5	48.001	4.910064324830161e-6
-49.5	48.501	4.805460290120677e-6
-49.5	49.001	4.691604953539549e-6
-49.5	49.501	4.569075910551416e-6
-49.5	50.001	4.43850200568141e-6
-49.5	50.501	4.3005586833179585e-6
-49.5	51.001	4.155962864093612e-6
-49.5	51.501	4.005467389632045e-6
-49.5	52.001	3.849855084566049e-6
-49.5	52.501	3.68993249051555e-6
-49.5	53.001	3.5265233320722845e-6
-49.5	53.501	3.360461779670595e-6
-49.5	54.001	3.1925855784392693e-6
-49.5	54.501	3.023729115631742e-6
-49.5	55.001	2.8547165019337865e-6
-49.5	55.501	2.6863547437656992e-6
-49.5	56.001	2.51942708455417e-6
-49.5	56.501	2.354686592782701e-6
-49.5	57.001	2.192850073385827e-6
-49.5	57.501	2.034592376691634e-6
-49.5	58.001	1.8805411756146552e-6
-49.5	58.501	1.731272277156906e-6
-49.5	59.001	1.5873055284934195e-6
-49.5	59.501	1.4491013710439036e-6
-49.5	60.001	1.3170580880140492e-6
-49.5	60.501	1.1915097820099637e-6
-49.5	61.001	1.0727251095876925e-6
-49.5	61.501	9.609067891211343e-7
-49.5	62.001	8.561918873008609e-7
-49.5	62.501	7.586528780802952e-7
-49.5	63.001	6.682994561483164e-7
-49.5	63.501	5.850810752300717e-7
-49.5	64.001	5.088901699136036e-7
-49.5	64.501	4.395660084922419e-7
-49.5	65.001	3.768991137280462e-7
-49.5	65.501	3.2063617870752445e-7
-49.5	66.001	2.704853962964782e-7
-49.5	66.501	2.2612211331367796e-7
-49.5	67.001	1.8719471461824604e-7
-49.5	67.501	1.5333063799788315e-7
-49.5	68.001	1.241424181671864e-7
-49.5	68.501	9.923365739108918e-8
-49.5	69.001	7.820482121355656e-8
-49.5	69.501	6.065876036404935e-8
-49.5	70.001	4.6205863869501935e-8
-49.5	70.501	3.446875334830196e-8
-49.5	71.001	2.5086434262217647e-8
-49.5	71.501	1.771782837884903e-8
-49.5	72.001	1.2044634826286158e-8
-49.5	72.501	7.77356579171953e-9
-49.5	73.001	4.638482167782059e-9
-49.5	73.501	2.405425536461921e-9
-49.5	74.001	8.966752176521449e-10
-49.5	74.501	9.63490861186485e-11
-49.5	75.001	5.612414443564826e-19
-49.5	75.501	0.
-49.5	76.001	0.
-49.5	76.501	0.
-49.5	77.001	0.
-49.5	77.501	0.
-49.5	78.001	0.
-49.5	78.501	0.
-49.5	79.001	0.
-49.5	79.501	0.
-49.5	80.001	0.
-49.5	80.501	0.
-49.5	81.001	0.
-49.5	81.501	0.
-49.5	82.001	0.
-49.5	82.501	0.
-49.5	83.001	0.
-49.5	83.501	0.
-49.5	84.001	0.
-49.5	84.501	0.
-49.5	85.001	0.
-49.5	85.501	0.
-49.5	86.001	0.
-49.5	86.501	0.
-49.5	87.001	0.
-49.5	87.501	0.
-49.5	88.001	0.
-49.5	88.501	0.
-49.5	89.001	0.
-49.5	89.501	0.
-49.5	90.001	0.
-49.5	90.501	0.
-49.5	91.001	0.
-49.5	91.501	0.
-49.5	92.001	0.
-49.5	92.501	0.
-49.5	93.001	0.
-49.5	93.501	0.
-49.5	94.001	0.
-49.5	94.501	0.
-49.5	95.001	0.
-49.	0.001	6.949958950563859e-13
-49.	0.501	3.5093483919647815e-10
-49.	1.001	7.176471789984172e-10
-49.	1.501	1.1177047895297528e-9
-49.	2.001	1.5688488195655732e-9
-49.	2.501	2.0901304419096267e-9
-49.	3.001	2.702361603476402e-9
-49.	3.501	3.4285772986616926e-9
-49.	4.001	4.294511272176327e-9
-49.	4.501	5.3290864188691134e-9
-49.	5.001	6.564920392777933e-9
-49.	5.501	8.038846073146146e-9
-49.	6.001	9.792445571096783e-9
-49.	6.501	1.1872595409301662e-8
-49.	7.001	1.4332019383380183e-8
-49.	7.501	1.7229844435969293e-8
-49.	8.001	2.0632153663569848e-8
-49.	8.501	2.46125293565325e-8
-49.	9.001	2.925257777092176e-8
-49.	9.501	3.4642426176821864e-8
-49.	10.001	4.0881181652442694e-8
-49.	10.501	4.807734012967925e-8
-49.	11.001	5.634913337781647e-8
-49.	11.501	6.582480097053566e-8
-49.	12.001	7.664277384861145e-8
-49.	12.501	8.895175589555822e-8
-49.	13.001	1.029106900113697e-7
-49.	13.501	1.1868859552131483e-7
-49.	14.001	1.364642644079805e-7
-49.	14.501	1.564258048147126e-7
-49.	15.001	1.7877002153931496e-7
-49.	15.501	2.0370162481650013e-7
-49.	16.001	2.314322605550723e-7
-49.	16.501	2.621793573443681e-7
-49.	17.001	2.9616478793708745e-7
-49.	17.501	3.336133455228143e-7
-49.	18.001	3.7475103788807857e-7
-49.	18.501	4.19803205453287e-7
-49.	19.001	4.6899247218565923e-7
-49.	19.501	5.225365413844653e-7
-49.	20.001	5.806458513276771e-7
-49.	20.501	6.435211086731453e-7
-49.	21.001	7.113507202771437e-7
-49.	21.501	7.843081466762346e-7
-49.	22.001	8.625492028267711e-7
-49.	22.501	9.462093337656711e-7
-49.	23.001	1.0354008946080718e-6
-49.	23.501	1.1302104656987373e-6
-49.	24.001	1.2306962347580935e-6
-49.	24.501	1.336885478490944e-6
-49.	25.001	1.4487721763428597e-6
-49.	25.501	1.566314788889857e-6
-49.	26.001	1.6894342327317979e-6
-49.	26.501	1.8180120827355401e-6
-49.	27.001	1.95188903105258e-6
-49.	27.501	2.0908636305359e-6
-49.	28.001	2.2346913480238596e-6
-49.	28.501	2.383083950472009e-6
-49.	29.001	2.535709244125715e-6
-49.	29.501	2.6921911838704434e-6
-49.	30.001	2.8521103666052752e-6
-49.	30.501	3.015004918995339e-6
-49.	31.001	3.1803717863055748e-6
-49.	31.501	3.3476684252384413e-6
-49.	32.001	3.5163148998270824e-6
-49.	32.501	3.6856963755105718e-6
-49.	33.001	3.855166002571536e-6
-49.	33.501	4.024048176185115e-6
-49.	34.001	4.191642156443045e-6
-49.	34.501	4.357226027910029e-6
-49.	35.001	4.52006097457257e-6
-49.	35.501	4.6793958424815564e-6
-49.	36.001	4.834471958999596e-6
-49.	36.501	4.984528174367342e-6
-49.	37.001	5.128806088329882e-6
-49.	37.501	5.2665554218381955e-6
-49.	38.001	5.397039491388628e-6
-49.	38.501	5.519540741409522e-6
-49.	39.001	5.633366288273802e-6
-49.	39.501	5.737853428030521e-6
-49.	40.001	5.8323750588337856e-6
-49.	40.501	5.916344968322549e-6
-49.	41.001	5.9892229358915226e-6
-49.	41.501	6.050519599913139e-6
-49.	42.001	6.099801040537748e-6
-49.	42.501	6.136693029733091e-6
-49.	43.001	6.160884901735531e-6
-49.	43.501	6.172132999087379e-6
-49.	44.001	6.1702636519325515e-6
-49.	44.501	6.155175651240555e-6
-49.	45.001	6.126842180125868e-6
-49.	45.501	6.085312171420521e-6
-49.	46.001	6.0307110641283425e-6
-49.	46.501	5.963240936326441e-6
-49.	47.001	5.883179997454941e-6
-49.	47.501	5.790881428721949e-6
-49.	48.001	5.686771566508706e-6
-49.	48.501	5.571347430142133e-6
-49.	49.001	5.4451736021585795e-6
-49.	49.501	5.308878476150326e-6
-49.	50.001	5.163149894397914e-6
-49.	50.501	5.008730204668845e-6
-49.	51.001	4.846410772728065e-6
-49.	51.501	4.677025994162241e-6
-49.	52.001	4.5014468559800815e-6
-49.	52.501	4.320574105009977e-6
-49.	53.001	4.135331086274743e-6
-49.	53.501	3.946656320173321e-6
-49.	54.001	3.7554958923382696e-6
-49.	54.501	3.562795734357952e-6
-49.	55.001	3.3694938770547355e-6
-49.	55.501	3.1765127605978034e-6
-49.	56.001	2.9847516873105e-6
-49.	56.501	2.795079503531906e-6
-49.	57.001	2.608327596236096e-6
-49.	57.501	2.4252832882533753e-6
-49.	58.001	2.2466837128309777e-6
-49.	58.501	2.0732102438999123e-6
-49.	59.001	1.9054835527826456e-6
-49.	59.501	1.7440593551979633e-6
-49.	60.001	1.58942490434915e-6
-49.	60.501	1.4419962766837732e-6
-49.	61.001	1.302116486685728e-6
-49.	61.501	1.1700544559227832e-6
-49.	62.001	1.04600484967062e-6
-49.	62.501	9.300887819374703e-7
-49.	63.001	8.223553768121406e-7
-49.	63.501	7.227841609652313e-7
-49.	64.001	6.312882490757826e-7
-49.	64.501	5.477182711755612e-7
-49.	65.001	4.718669786506373e-7
-49.	65.501	4.034744541681392e-7
-49.	66.001	3.422338403559128e-7
-49.	66.501	2.877974928953871e-7
-49.	67.001	2.3978345601681925e-7
-49.	67.501	1.9778215240760407e-7
-49.	68.001	1.613631754167501e-7
-49.	68.501	1.3008206926681826e-7
-49.	69.001	1.0348698280078698e-7
-49.	69.501	8.11250840270934e-8
-49.	70.001	6.254862617870211e-8
-49.	70.501	4.7320560807381955e-8
-49.	71.001	3.5019599149204496e-8
-49.	71.501	2.524462973847945e-8
-49.	72.001	1.761841193120029e-8
-49.	72.501	1.1790504651620177e-8
-49.	73.001	7.439573835324329e-9
-49.	73.501	4.276148509722017e-9
-49.	74.001	2.0518106231857443e-9
-49.	74.501	6.064217258053974e-10
-49.	75.001	1.6682096683146964e-11
-49.	75.501	0.
-49.	76.001	0.
-49.	76.501	0.
-49.	77.001	0.
-49.	77.501	0.
-49.	78.001	0.
-49.	78.501	0.
-49.	79.001	0.
-49.	79.501	0.
-49.	80.001	0.
-49.	80.501	0.
-49.	81.001	0.
-49.	81.501	0.
-49.	82.001	0.
-49.	82.501	0.
-49.	83.001	0.
-49.	83.501	0.
-49.	84.001	0.
-49.	84.501	0.
-49.	85.001	0.
-49.	85.501	0.
-49.	86.001	0.
-49.	86.501	0.
-49.	87.001	0.
-49.	87.501	0.
-49.	88.001	0.
-49.	88.501	0.
-49.	89.001	0.
-49.	89.501	0.
-49.	90.001	0.
-49.	90.501	0.
-49.	91.001	0.
-49.	91.501	0.
-49.	92.001	0.
-49.	92.501	0.
-49.	93.001	0.
-49.	93.501	0.
-49.	94.001	0.
-49.	94.501	0.
-49.	95.001	0.
-48.5	0.001	7.680974377831819e-13
-48.5	0.501	3.878869890926661e-10
-48.5	1.001	7.934519193260619e-10
-48.5	1.501	1.2363638949830535e-9
-48.5	2.001	1.7365099079214246e-9
-48.5	2.501	2.315264576815984e-9
-48.5	3.001	2.996002325631157e-9
-48.5	3.501	3.804622904123592e-9
-48.5	4.001	4.7700924582242e-9
-48.5	4.501	5.925001619602638e-9
-48.5	5.001	7.3061412106808875e-9
-48.5	5.501	8.955095162665918e-9
-48.5	6.001	1.0918849131291568e-8
-48.5	6.501	1.3250412082395082e-8
-48.5	7.001	1.600944682501823e-8
-48.5	7.501	1.9262904114729333e-8
-48.5	8.001	2.3085653559204896e-8
-48.5	8.501	2.75611031601811e-8
-48.5	9.001	3.278179795222327e-8
-48.5	9.501	3.884998688381408e-8
-48.5	10.001	4.5878145866437214e-8
-48.5	10.501	5.3989443830536756e-8
-48.5	11.001	6.331813771160976e-8
-48.5	11.501	7.400988158277177e-8
-48.5	12.001	8.622193468746829e-8
-48.5	12.501	1.0012325294013332e-7
-48.5	13.001	1.1589444858164375e-7
-48.5	13.501	1.337276031231181e-7
-48.5	14.001	1.538259195021913e-7
-48.5	14.501	1.764032005191152e-7
-48.5	15.001	2.0168314211674934e-7
-48.5	15.501	2.2989843191028777e-7
-48.5	16.001	2.612896455472962e-7
-48.5	16.501	2.961039359487463e-7
-48.5	17.001	3.3459351323280554e-7
-48.5	17.501	3.7701391609993986e-7
-48.5	18.001	4.236220786191977e-7
-48.5	18.501	4.7467419964806564e-7
-48.5	19.001	5.304234254626272e-7
-48.5	19.501	5.91117359579813e-7
-48.5	20.001	6.569954170569329e-7
-48.5	20.501	7.282860437782073e-7
-48.5	21.001	8.052038242827297e-7
-48.5	21.501	8.879465045071804e-7
-48.5	22.001	9.766919583568395e-7
-48.5	22.501	1.0715951292320644e-6
-48.5	23.001	1.1727849794842795e-6
-48.5	23.501	1.2803614822219039e-6
-48.5	24.001	1.3943926909061585e-6
-48.5	24.501	1.5149119227510143e-6
-48.5	25.001	1.6419150920602639e-6
-48.5	25.501	1.7753582292946395e-6
-48.5	26.001	1.9151552208674893e-6
-48.5	26.501	2.0611758034299373e-6
-48.5	27.001	2.2132438447431647e-6
-48.5	27.501	2.371135941168813e-6
-48.5	28.001	2.534580359366694e-6
-48.5	28.501	2.7032563470022584e-6
-48.5	29.001	2.8767938341699898e-6
-48.5	29.501	3.054773543869084e-6
-48.5	30.001	3.2367275262617636e-6
-48.5	30.501	3.422140127642953e-6
-48.5	31.001	3.610449401089444e-6
-48.5	31.501	3.8010489616779005e-6
-48.5	32.001	3.993290285000467e-6
-48.5	32.501	4.186485443502055e-6
-48.5	33.001	4.37991027094954e-6
-48.5	33.501	4.5728079411553894e-6
-48.5	34.001	4.764392942947201e-6
-48.5	34.501	4.9538554293347145e-6
-48.5	35.001	5.140365914903532e-6
-48.5	35.501	5.323080291691037e-6
-48.5	36.001	5.5011451302021814e-6
-48.5	36.501	5.673703228826148e-6
-48.5	37.001	5.839899371747082e-6
-48.5	37.501	5.998886252527018e-6
-48.5	38.001	6.149830517903254e-6
-48.5	38.501	6.291918884008194e-6
-48.5	39.001	6.4243642752129415e-6
-48.5	39.501	6.546411934141395e-6
-48.5	40.001	6.657345450118698e-6
-48.5	40.501	6.7564926524361996e-6
-48.5	41.001	6.843231314351249e-6
-48.5	41.501	6.916994613718854e-6
-48.5	42.001	6.977276296593403e-6
-48.5	42.501	7.023635491060369e-6
-48.5	43.001	7.055701119978118e-6
-48.5	43.501	7.0731758632405215e-6
-48.5	44.001	7.075839622627288e-6
-48.5	44.501	7.063552445292009e-6
-48.5	45.001	7.0362568654585315e-6
-48.5	45.501	6.993979627945041e-6
-48.5	46.001	6.936832761711519e-6
-48.5	46.501	6.865013976711389e-6
-48.5	47.001	6.7788063629051566e-6
-48.5	47.501	6.678577376334324e-6
-48.5	48.001	6.564777103623111e-6
-48.5	48.501	6.4379358031276625e-6
-48.5	49.001	6.29866072814088e-6
-48.5	49.501	6.1476322450216216e-6
-48.5	50.001	5.985599266780234e-6
-48.5	50.501	5.813374030447029e-6
-48.5	51.001	5.631826254383141e-6
-48.5	51.501	5.4418767194781e-6
-48.5	52.001	5.244490325811963e-6
-48.5	52.501	5.040668683736959e-6
-48.5	53.001	4.831442305345269e-6
-48.5	53.501	4.617862468819589e-6
-48.5	54.001	4.400992834096578e-6
-48.5	54.501	4.181900893495132e-6
-48.5	55.001	3.961649345353856e-6
-48.5	55.501	3.7412874821792324e-6
-48.5	56.001	3.521842687219682e-6
-48.5	56.501	3.304312134657594e-6
-48.5	57.001	3.0896547886658223e-6
-48.5	57.501	2.878783795337773e-6
-48.5	58.001	2.6725593589142355e-6
-48.5	58.501	2.471782189762011e-6
-48.5	59.001	2.2771876061907075e-6
-48.5	59.501	2.0894403654386513e-6
-48.5	60.001	1.9091302910405855e-6
-48.5	60.501	1.7367687543772217e-6
-48.5	61.001	1.5727860575793683e-6
-48.5	61.501	1.4175297532355563e-6
-48.5	62.001	1.2712639236725356e-6
-48.5	62.501	1.1341694291132392e-6
-48.5	63.001	1.0063451199628997e-6
-48.5	63.501	8.87809994050167e-7
-48.5	64.001	7.785062650982918e-7
-48.5	64.501	6.783032942801351e-7
-48.5	65.001	5.870023226915222e-7
-48.5	65.501	5.043419292412996e-7
-48.5	66.001	4.300041260833777e-7
-48.5	66.501	3.6362099258384564e-7
-48.5	67.001	3.0478173918663705e-7
-48.5	67.501	2.5304008465478477e-7
-48.5	68.001	2.0792182422620888e-7
-48.5	68.501	1.6893246239145387e-7
-48.5	69.001	1.3556478236603662e-7
-48.5	69.501	1.0730622489136428e-7
-48.5	70.001	8.364595162642643e-8
-48.5	70.501	6.408147278823049e-8
-48.5	71.001	4.812472437553711e-8
-48.5	71.501	3.530748678419717e-8
-48.5	72.001	2.518604465142673e-8
-48.5	72.501	1.734500547610147e-8
-48.5	73.001	1.1400266791963742e-8
-48.5	73.501	7.0014768245777205e-9
-48.5	74.001	3.836176666260597e-9
-48.5	74.501	1.6478203309644002e-9
-48.5	75.001	3.2738968513542786e-10
-48.5	75.501	2.2678586813445986e-13
-48.5	76.001	0.
-48.5	76.501	0.
-48.5	77.001	0.
-48.5	77.501	0.
-48.5	78.001	0.
-48.5	78.501	0.
-48.5	79.001	0.
-48.5	79.501	0.
-48.5	80.001	0.
-48.5	80.501	0.
-48.5	81.001	0.
-48.5	81.501	0.
-48.5	82.001	0.
-48.5	82.501	0.
-48.5	83.001	0.
-48.5	83.501	0.
-48.5	84.001	0.
-48.5	84.501	0.
-48.5	85.001	0.
-48.5	85.501	0.
-48.5	86.001	0.
-48.5	86.501	0.
-48.5	87.001	0.
-48.5	87.501	0.
-48.5	88.001	0.
-48.5	88.501	0.
-48.5	89.001	0.
-48.5	89.501	0.
-48.5	90.001	0.
-48.5	90.501	0.
-48.5	91.001	0.
-48.5	91.501	0.
-48.5	92.001	0.
-48.5	92.501	0.
-48.5	93.001	0.
-48.5	93.501	0.
-48.5	94.001	0.
-48.5	94.501	0.
-48.5	95.001	0.
-48.	0.001	8.469947141479386e-13
-48.	0.501	4.277748788460622e-10
-48.	1.001	8.753154031710084e-10
-48.	1.501	1.3645972952482833e-9
-48.	2.001	1.9178665571172914e-9
-48.	2.501	2.559055102181022e-9
-48.	3.001	3.3143615602500687e-9
-48.	3.501	4.212847489778736e-9
-48.	4.001	5.287051545927117e-9
-48.	4.501	6.573623300036426e-9
-48.	5.001	8.113977398208036e-9
-48.	5.501	9.954967594419231e-9
-48.	6.001	1.2149578910619433e-8
-48.	6.501	1.4757634779698902e-8
-48.	7.001	1.7846514538174425e-8
-48.	7.501	2.149187507903589e-8
-48.	8.001	2.5778368880746628e-8
-48.	8.501	3.080034902921793e-8
-48.	9.001	3.6662550282604196e-8
-48.	9.501	4.3480733734151945e-8
-48.	10.001	5.1382281248425674e-8
-48.	10.501	6.050672462481907e-8
-48.	11.001	7.100619342327627e-8
-48.	11.501	8.304576461344113e-8
-48.	12.001	9.680369672035208e-8
-48.	12.501	1.1247153097374921e-7
-48.	13.001	1.302540421551183e-7
-48.	13.501	1.5036902240126194e-7
-48.	14.001	1.730468821820539e-7
-48.	14.501	1.9853005403100755e-7
-48.	15.001	2.2707218636868657e-7
-48.	15.501	2.5893711690934327e-7
-48.	16.001	2.943976176580195e-7
-48.	16.501	3.3373390636323435e-7
-48.	17.001	3.772319224313268e-7
-48.	17.501	4.251813687079007e-7
-48.	18.001	4.77873524128835e-7
-48.	18.501	5.355988359266853e-7
-48.	19.001	5.986443038923642e-7
-48.	19.501	6.672906729409723e-7
-48.	20.001	7.418094538984389e-7
-48.	20.501	8.224597960212379e-7
-48.	21.001	9.094852380546713e-7
-48.	21.501	1.0031103677092868e-6
-48.	22.001	1.1035374221600027e-6
-48.	22.501	1.210942864519895e-6
-48.	23.001	1.3254739731643098e-6
-48.	23.501	1.4472454822489628e-6
-48.	24.001	1.5763363127513786e-6
-48.	24.501	1.7127864338539817e-6
-48.	25.001	1.8565938944708485e-6
-48.	25.501	2.007712064201152e-6
-48.	26.001	2.1660471219793846e-6
-48.	26.501	2.3314558292021938e-6
-48.	27.001	2.5037436221679415e-6
-48.	27.501	2.68266305629559e-6
-48.	28.001	2.8679126318286763e-6
-48.	28.501	3.059136027613991e-6
-48.	29.001	3.2559217661126215e-6
-48.	29.501	3.4578033290961754e-6
-48.	30.001	3.6642597395422463e-6
-48.	30.501	3.874716621116676e-6
-48.	31.001	4.088547742354127e-6
-48.	31.501	4.305077048266503e-6
-48.	32.001	4.523581177658308e-6
-48.	32.501	4.743292459947606e-6
-48.	33.001	4.963402380816482e-6
-48.	33.501	5.183065501579696e-6
-48.	34.001	5.4014038127963045e-6
-48.	34.501	5.617511498386214e-6
-48.	35.001	5.830460082381527e-6
-48.	35.501	6.039303926467236e-6
-48.	36.001	6.2430860426727944e-6
-48.	36.501	6.44084418199242e-6
-48.	37.001	6.631617156359934e-6
-48.	37.501	6.814451348307803e-6
-48.	38.001	6.988407359826147e-6
-48.	38.501	7.1525667494252126e-6
-48.	39.001	7.30603880422257e-6
-48.	39.501	7.447967292045086e-6
-48.	40.001	7.577537137081567e-6
-48.	40.501	7.693980961567631e-6
-48.	41.001	7.796585435355441e-6
-48.	41.501	7.884697375040064e-6
-48.	42.001	7.957729534604956e-6
-48.	42.501	8.015166030333147e-6
-48.	43.001	8.056567344027656e-6
-48.	43.501	8.081574850415024e-6
-48.	44.001	8.089914816980557e-6
-48.	44.501	8.081401827421193e-6
-48.	45.001	8.055941583401616e-6
-48.	45.501	8.013533043373407e-6
-48.	46.001	7.954269861854812e-6
-48.	46.501	7.878341097767952e-6
-48.	47.001	7.786031166170674e-6
-48.	47.501	7.677719013981422e-6
-48.	48.001	7.55387650704535e-6
-48.	48.501	7.415066023087038e-6
-48.	49.001	7.261937252692177e-6
-48.	49.501	7.0952232183990995e-6
-48.	50.001	6.915735530190146e-6
-48.	50.501	6.72435890407945e-6
-48.	51.001	6.5220449790063775e-6
-48.	51.501	6.309805475772216e-6
-48.	52.001	6.0887047501908055e-6
-48.	52.501	5.859851800858128e-6
-48.	53.001	5.624391799857519e-6
-48.	53.501	5.3834972221855736e-6
-48.	54.001	5.138358656585013e-6
-48.	54.501	4.890175386671067e-6
-48.	55.001	4.640145836617037e-6
-48.	55.501	4.389457980091174e-6
-48.	56.001	4.1392798144940965e-6
-48.	56.501	3.890750004722498e-6
-48.	57.001	3.644968801574211e-6
-48.	57.501	3.4029893394282453e-6
-48.	58.001	3.165809415903909e-6
-48.	58.501	2.9343638527740653e-6
-48.	59.001	2.7095175324446204e-6
-48.	59.501	2.4920591978048866e-6
-48.	60.001	2.2826960952249873e-6
-48.	60.501	2.0820495309618737e-6
-48.	61.001	1.8906514003196004e-6
-48.	61.501	1.7089417366916884e-6
-48.	62.001	1.5372673142327828e-6
-48.	62.501	1.3758813235292981e-6
-48.	63.001	1.2249441244645017e-6
-48.	63.501	1.084525064725461e-6
-48.	64.001	9.546053363315175e-7
-48.	64.501	8.350818264500671e-7
-48.	65.001	7.257719028976045e-7
-48.	65.501	6.264190594078767e-7
-48.	66.001	5.366993312972539e-7
-48.	66.501	4.5622837888070076e-7
-48.	67.001	3.8456912419434907e-7
-48.	67.501	3.2123981654625023e-7
-48.	68.001	2.657223944016056e-7
-48.	68.501	2.174710053240845e-7
-48.	69.001	1.759205422929654e-7
-48.	69.501	1.4049505376380634e-7
-48.	70.001	1.1061588628867693e-7
-48.	70.501	8.57094221471561e-8
-48.	71.001	6.521427983393779e-8
-48.	71.501	4.8587851771935245e-8
-48.	72.001	3.5312060853436316e-8
-48.	72.501	2.489822756197015e-8
-48.	73.001	1.6890969139939004e-8
-48.	73.501	1.0871190334883101e-8
-48.	74.001	6.458931139741821e-9
-48.	74.501	3.320609865635613e-9
-48.	75.001	1.205872084345139e-9
-48.	75.501	1.1133619032323497e-10
-48.	76.001	1.0066450639976107e-21
-48.	76.501	0.
-48.	77.001	0.
-48.	77.501	0.
-48.	78.001	0.
-48.	78.501	0.
-48.	79.001	0.
-48.	79.501	0.
-48.	80.001	0.
-48.	80.501	0.
-48.	81.001	0.
-48.	81.501	0.
-48.	82.001	0.
-48.	82.501	0.
-48.	83.001	0.
-48.	83.501	0.
-48.	84.001	0.
-48.	84.501	0.
-48.	85.001	0.
-48.	85.501	0.
-48.	86.001	0.
-48.	86.501	0.
-48.	87.001	0.
-48.	87.501	0.
-48.	88.001	0.
-48.	88.501	0.
-48.	89.001	0.
-48.	89.501	0.
-48.	90.001	0.
-48.	90.501	0.
-48.	91.001	0.
-48.	91.501	0.
-48.	92.001	0.
-48.	92.501	0.
-48.	93.001	0.
-48.	93.501	0.
-48.	94.001	0.
-48.	94.501	0.
-48.	95.001	0.
-47.5	0.001	9.318862686216818e-13
-47.5	0.501	4.707000591928495e-10
-47.5	1.001	9.634530883899282e-10
-47.5	1.501	1.5027600651903079e-9
-47.5	2.001	2.113453580582343e-9
-47.5	2.501	2.822273007706044e-9
-47.5	3.001	3.65852180229315e-9
-47.5	3.501	4.654742550443616e-9
-47.5	4.001	5.847412696338174e-9
-47.5	4.501	7.277662898363817e-9
-47.5	5.001	8.992018799954518e-9
-47.5	5.501	1.1043165673691527e-8
-47.5	6.001	1.3490733920030745e-8
-47.5	6.501	1.640210179576465e-8
-47.5	7.001	1.9853210036877578e-8
-47.5	7.501	2.3929381255466587e-8
-47.5	8.001	2.872613516535054e-8
-47.5	8.501	3.4349988864967926e-8
-47.5	9.001	4.091922962236828e-8
-47.5	9.501	4.856464591232126e-8
-47.5	10.001	5.743020089896396e-8
-47.5	10.501	6.767363118955302e-8
-47.5	11.001	7.946695255626545e-8
-47.5	11.501	9.299685348243358e-8
-47.5	12.001	1.0846495688271843e-7
-47.5	12.501	1.2608793021417222e-7
-47.5	13.001	1.460974244710283e-7
-47.5	13.501	1.687398232664426e-7
-47.5	14.001	1.942757843659722e-7
-47.5	14.501	2.2297955765658737e-7
-47.5	15.001	2.551380656065832e-7
-47.5	15.501	2.910497347794795e-7
-47.5	16.001	3.310230698808623e-7
-47.5	16.501	3.7537496510210724e-7
-47.5	17.001	4.244287511281057e-7
-47.5	17.501	4.785119800491133e-7
-47.5	18.001	5.379539544621791e-7
-47.5	18.501	6.030830112372238e-7
-47.5	19.001	6.742235746687329e-7
-47.5	19.501	7.516929978756324e-7
-47.5	20.001	8.357982154585269e-7
-47.5	20.501	9.268322342803126e-7
-47.5	21.001	1.0250704928270322e-6
-47.5	21.501	1.1307671229855076e-6
-47.5	22.001	1.2441511509152338e-6
-47.5	22.501	1.3654226761798255e-6
-47.5	23.001	1.494749070276502e-6
-47.5	23.501	1.632261237160098e-6
-47.5	24.001	1.778049979274416e-6
-47.5	24.501	1.932162512966202e-6
-47.5	25.001	2.0945991769631737e-6
-47.5	25.501	2.265310376854341e-6
-47.5	26.001	2.444193807233766e-6
-47.5	26.501	2.63109199138197e-6
-47.5	27.001	2.825790176091805e-6
-47.5	27.501	3.0280146165339265e-6
-47.5	28.001	3.237431282940689e-6
-47.5	28.501	3.4536450174102142e-6
-47.5	29.001	3.676199165338491e-6
-47.5	29.501	3.904575701925136e-6
-47.5	30.001	4.138195869912231e-6
-47.5	30.501	4.37642134025266e-6
-47.5	31.001	4.618555902808624e-6
-47.5	31.501	4.86384768949518e-6
-47.5	32.001	5.1114919275477e-6
-47.5	32.501	5.360634215845463e-6
-47.5	33.001	5.610374312498391e-6
-47.5	33.501	5.859770417238005e-6
-47.5	34.001	6.1078439275714575e-6
-47.5	34.501	6.353584643192981e-6
-47.5	35.001	6.59595638882157e-6
-47.5	35.501	6.833903021477124e-6
-47.5	36.001	7.066354784236765e-6
-47.5	36.501	7.292234964759822e-6
-47.5	37.001	7.5104668133454464e-6
-47.5	37.501	7.719980672026053e-6
-47.5	38.001	7.919721263212167e-6
-47.5	38.501	8.108655083722137e-6
-47.5	39.001	8.28577784767236e-6
-47.5	39.501	8.450121919694594e-6
-47.5	40.001	8.600763678311702e-6
-47.5	40.501	8.736830748067508e-6
-47.5	41.001	8.857509038195124e-6
-47.5	41.501	8.962049525246819e-6
-47.5	42.001	9.049774717225316e-6
-47.5	42.501	9.120084737371993e-6
-47.5	43.001	9.172462966912455e-6
-47.5	43.501	9.206481187748512e-6
-47.5	44.001	9.221804168346976e-6
-47.5	44.501	9.218193638917872e-6
-47.5	45.001	9.195511605418954e-6
-47.5	45.501	9.153722955970522e-6
-47.5	46.001	9.092897317926167e-6
-47.5	46.501	9.013210129108924e-6
-47.5	47.001	8.914942892585051e-6
-47.5	47.501	8.798482590789288e-6
-47.5	48.001	8.664320241805407e-6
-47.5	48.501	8.513048588115456e-6
-47.5	49.001	8.345358916107676e-6
-47.5	49.501	8.162037013024418e-6
-47.5	50.001	7.963958276771407e-6
-47.5	50.501	7.752082003019206e-6
-47.5	51.001	7.5274448832206855e-6
-47.5	51.501	7.291153756447951e-6
-47.5	52.001	7.0443776672079816e-6
-47.5	52.501	6.78833929051649e-6
-47.5	53.001	6.524305794363959e-6
-47.5	53.501	6.253579218171977e-6
-47.5	54.001	5.9774864537690515e-6
-47.5	54.501	5.69736892267858e-6
-47.5	55.001	5.414572049964672e-6
-47.5	55.501	5.130434640381435e-6
-47.5	56.001	4.846278266988585e-6
-47.5	56.501	4.5633967855923995e-6
-47.5	57.001	4.2830460902322925e-6
-47.5	57.501	4.0064342253468924e-6
-47.5	58.001	3.7347119691275688e-6
-47.5	58.501	3.4689639998279668e-6
-47.5	59.001	3.210200752390119e-6
-47.5	59.501	2.959351066645608e-6
-47.5	60.001	2.717255720547392e-6
-47.5	60.501	2.484661932421699e-6
-47.5	61.001	2.262218905147173e-6
-47.5	61.501	2.050474472575919e-6
-47.5	62.001	1.8498728945272327e-6
-47.5	62.501	1.6607538314754012e-6
-47.5	63.001	1.4833525138132665e-6
-47.5	63.501	1.3178011035318416e-6
-47.5	64.001	1.1641312285740209e-6
-47.5	64.501	1.022277652283376e-6
-47.5	65.001	8.920830225897608e-7
-47.5	65.501	7.733036281798964e-7
-47.5	66.001	6.656160722368541e-7
-47.5	66.501	5.686247587428473e-7
-47.5	67.001	4.818700721702828e-7
-47.5	67.501	4.048371189658444e-7
-47.5	68.001	3.369648888693814e-7
-47.5	68.501	2.776556860713021e-7
-47.5	69.001	2.2628467471406317e-7
-47.5	69.501	1.8220938042289985e-7
-47.5	70.001	1.447789894393366e-7
-47.5	70.501	1.1334328940898499e-7
-47.5	71.001	8.726110061280242e-8
-47.5	71.501	6.590805283354963e-8
-47.5	72.001	4.868357033688723e-8
-47.5	72.501	3.5016935533231914e-8
-47.5	73.001	2.4372316125596804e-8
-47.5	73.501	1.6252695026997672e-8
-47.5	74.001	1.0202916517550417e-8
-47.5	74.501	5.8135066427208394e-9
-47.5	75.001	2.7348636834655386e-9
-47.5	75.501	7.536796675083809e-10
-47.5	76.001	1.1780922640824591e-11
-47.5	76.501	0.
-47.5	77.001	0.
-47.5	77.501	0.
-47.5	78.001	0.
-47.5	78.501	0.
-47.5	79.001	0.
-47.5	79.501	0.
-47.5	80.001	0.
-47.5	80.501	0.
-47.5	81.001	0.
-47.5	81.501	0.
-47.5	82.001	0.
-47.5	82.501	0.
-47.5	83.001	0.
-47.5	83.501	0.
-47.5	84.001	0.
-47.5	84.501	0.
-47.5	85.001	0.
-47.5	85.501	0.
-47.5	86.001	0.
-47.5	86.501	0.
-47.5	87.001	0.
-47.5	87.501	0.
-47.5	88.001	0.
-47.5	88.501	0.
-47.5	89.001	0.
-47.5	89.501	0.
-47.5	90.001	0.
-47.5	90.501	0.
-47.5	91.001	0.
-47.5	91.501	0.
-47.5	92.001	0.
-47.5	92.501	0.
-47.5	93.001	0.
-47.5	93.501	0.
-47.5	94.001	0.
-47.5	94.501	0.
-47.5	95.001	0.
-47.	0.001	1.0229347177137877e-12
-47.	0.501	5.167460438299607e-10
-47.	1.001	1.0580441790353223e-9
-47.	1.501	1.6511524095649756e-9
-47.	2.001	2.3237317853756126e-9
-47.	2.501	3.1055955974069964e-9
-47.	3.001	4.0294517491653716e-9
-47.	3.501	5.131665522334153e-9
-47.	4.001	6.453046100609078e-9
-47.	4.501	8.039659081958671e-9
-47.	5.001	9.943665871064197e-9
-47.	5.501	1.2224189315600204e-8
-47.	6.001	1.4948203251443012e-8
-47.	6.501	1.819144177691264e-8
-47.	7.001	2.203932211415805e-8
-47.	7.501	2.6587872871747286e-8
-47.	8.001	3.194465743693869e-8
-47.	8.501	3.8229680144830785e-8
-47.	9.001	4.557626084509551e-8
-47.	9.501	5.413186156977971e-8
-47.	10.001	6.405884725470154e-8
-47.	10.501	7.55351609406499e-8
-47.	11.001	8.875489263673807e-8
-47.	11.501	1.039287201225136e-7
-47.	12.001	1.2128419944910462e-7
-47.	12.501	1.410658828180532e-7
-47.	13.001	1.6353524190665019e-7
-47.	13.501	1.8897037559801224e-7
-47.	14.001	2.1766548247901072e-7
-47.	14.501	2.4993008039329623e-7
-47.	15.001	2.8608795777096027e-7
-47.	15.501	3.2647584437802435e-7
-47.	16.001	3.7144179250236294e-7
-47.	16.501	4.21343263369087e-7
-47.	17.001	4.7654491769806293e-7
-47.	17.501	5.374161137087792e-7
-47.	18.001	6.04328120462644e-7
-47.	18.501	6.776510591454718e-7
-47.	19.001	7.57750589562994e-7
-47.	19.501	8.449843638701028e-7
-47.	20.001	9.396982739038033e-7
-47.	20.501	1.0422225229067726e-6
-47.	21.001	1.152867556183561e-6
-47.	21.501	1.2719198889156462e-6
-47.	22.001	1.3996378723550756e-6
-47.	22.501	1.5362474421024534e-6
-47.	23.001	1.6819378943332613e-6
-47.	23.501	1.8368577371163061e-6
-47.	24.001	2.0011106648207583e-6
-47.	24.501	2.1747517037877776e-6
-47.	25.001	2.357783577020397e-6
-47.	25.501	2.550153334625163e-6
-47.	26.001	2.7517492951473507e-6
-47.	26.501	2.9623983408065385e-6
-47.	27.001	3.181863607002236e-6
-47.	27.501	3.4098426033618012e-6
-47.	28.001	3.6459658000935513e-6
-47.	28.501	3.889795709536763e-6
-47.	29.001	4.1408264886187455e-6
-47.	29.501	4.3984840834895235e-6
-47.	30.001	4.6621269329566234e-6
-47.	30.501	4.9310472425372535e-6
-47.	31.001	5.204472836027739e-6
-47.	31.501	5.48156958650513e-6
-47.	32.001	5.761444423665055e-6
-47.	32.501	6.043148909400154e-6
-47.	33.001	6.325683368567091e-6
-47.	33.501	6.608001557013375e-6
-47.	34.001	6.889015844158867e-6
-47.	34.501	7.167602882783976e-6
-47.	35.001	7.442609734184089e-6
-47.	35.501	7.71286041253408e-6
-47.	36.001	7.977162808185548e-6
-47.	36.501	8.234315945712397e-6
-47.	37.001	8.483117528851355e-6
-47.	37.501	8.722371721063331e-6
-47.	38.001	8.950897107301908e-6
-47.	38.501	9.167534779726005e-6
-47.	39.001	9.371156487565282e-6
-47.	39.501	9.560672789158501e-6
-47.	40.001	9.73504114236376e-6
-47.	40.501	9.893273868109558e-6
-47.	41.001	0.000010034445920846254
-47.	41.501	0.000010157702399095824
-47.	42.001	0.000010262265729211699
-47.	42.501	0.000010347442455880464
-47.	43.001	0.000010412629573850368
-47.	43.501	0.000010457320336884417
-47.	44.001	0.0000104811094820356
-47.	44.501	0.000010483697810048983
-47.	45.001	0.000010464896066029631
-47.	45.501	0.00001042462806849259
-47.	46.001	0.000010362933039539226
-47.	46.501	0.000010279967094185765
-47.	47.001	0.000010176003852804955
-47.	47.501	0.000010051434147210726
-47.	48.001	9.906764798106301e-6
-47.	48.501	9.74261644939055e-6
-47.	49.001	9.559720453137155e-6
-47.	49.501	9.358914807876104e-6
-47.	50.001	9.141139162048722e-6
-47.	50.501	8.907428904104149e-6
-47.	51.001	8.658908370571888e-6
-47.	51.501	8.39678321347313e-6
-47.	52.001	8.122331978529317e-6
-47.	52.501	7.836896955650732e-6
-47.	53.001	7.541874373027674e-6
-47.	53.501	7.238704015648555e-6
-47.	54.001	6.928858358099229e-6
-47.	54.501	6.613831309895948e-6
-47.	55.001	6.295126679221179e-6
-47.	55.501	5.974246467610607e-6
-47.	56.001	5.652679113727788e-6
-47.	56.501	5.3318878087107135e-6
-47.	57.001	5.013299008543248e-6
-47.	57.501	4.698291270363029e-6
-47.	58.001	4.388184539450152e-6
-47.	58.501	4.084230011753753e-6
-47.	59.001	3.787600693127231e-6
-47.	59.501	3.4993827709093495e-6
-47.	60.001	3.2205679060837567e-6
-47.	60.501	2.9520465449801502e-6
-47.	61.001	2.6946023383952173e-6
-47.	61.501	2.44890774317568e-6
-47.	62.001	2.2155208668470976e-6
-47.	62.501	1.9948835999344858e-6
-47.	63.001	1.7873210633987658e-6
-47.	63.501	1.5930423803350678e-6
-47.	64.001	1.4121427620083777e-6
-47.	64.501	1.2446068787375574e-6
-47.	65.001	1.0903134664072391e-6
-47.	65.501	9.490410998394658e-7
-47.	66.001	8.204750452646644e-7
-47.	66.501	7.042150860749373e-7
-47.	67.001	5.997841993072615e-7
-47.	67.501	5.066379452662354e-7
-47.	68.001	4.2417441971598304e-7
-47.	68.501	3.517446074746418e-7
-47.	69.001	2.8866296831282167e-7
-47.	69.501	2.342180809993659e-7
-47.	70.001	1.876831692675784e-7
-47.	70.501	1.4832633436931107e-7
-47.	71.001	1.1542032252499393e-7
-47.	71.501	8.825166147619518e-8
-47.	72.001	6.612900769615975e-8
-47.	72.501	4.839055372946678e-8
-47.	73.001	3.441035447855416e-8
-47.	73.501	2.3603454130583928e-8
-47.	74.001	1.5429802197982738e-8
-47.	74.501	9.3975093443403e-9
-47.	75.001	5.069037387993163e-9
-47.	75.501	2.0910022023689557e-9
-47.	76.001	3.4801093228543016e-10
-47.	76.501	1.6517317557042815e-14
-47.	77.001	0.
-47.	77.501	0.
-47.	78.001	0.
-47.	78.501	0.
-47.	79.001	0.
-47.	79.501	0.
-47.	80.001	0.
-47.	80.501	0.
-47.	81.001	0.
-47.	81.501	0.
-47.	82.001	0.
-47.	82.501	0.
-47.	83.001	0.
-47.	83.501	0.
-47.	84.001	0.
-47.	84.501	0.
-47.	85.001	0.
-47.	85.501	0.
-47.	86.001	0.
-47.	86.501	0.
-47.	87.001	0.
-47.	87.501	0.
-47.	88.001	0.
-47.	88.501	0.
-47.	89.001	0.
-47.	89.501	0.
-47.	90.001	0.
-47.	90.501	0.
-47.	91.001	0.
-47.	91.501	0.
-47.	92.001	0.
-47.	92.501	0.
-47.	93.001	0.
-47.	93.501	0.
-47.	94.001	0.
-47.	94.501	0.
-47.	95.001	0.
-46.5	0.001	1.1202575515919486e-12
-46.5	0.501	5.65973660774647e-10
-46.5	1.001	1.1592220960445918e-9
-46.5	1.501	1.8100047676999982e-9
-46.5	2.001	2.5490669748037064e-9
-46.5	2.501	3.4095783937529927e-9
-46.5	3.001	4.4279698372221965e-9
-46.5	3.501	5.644793395321409e-9
-46.5	4.001	7.10560980728049e-9
-46.5	4.501	8.861905606820415e-9
-46.5	5.001	1.0972041044767437e-8
-46.5	5.501	1.3502228035969334e-8
-46.5	6.001	1.652753542689277e-8
-46.5	6.501	2.0132916763878107e-8
-46.5	7.001	2.441425349461585e-8
-46.5	7.501	2.9479404198144934e-8
-46.5	8.001	3.544924805917625e-8
-46.5	8.501	4.2458708434517376e-8
-46.5	9.001	5.065774006176265e-8
-46.5	9.501	6.021226129662012e-8
-46.5	10.001	7.130501080126229e-8
-46.5	10.501	8.413630640918464e-8
-46.5	11.001	9.892468252842082e-8
-46.5	11.501	1.1590738147777173e-7
-46.5	12.001	1.3534067363762e-7
-46.5	12.501	1.574999812880011e-7
-46.5	13.001	1.82679781542009e-7
-46.5	13.501	2.111932648908193e-7
-46.5	14.001	2.4337172757255246e-7
-46.5	14.501	2.7956367826135005e-7
-46.5	15.001	3.2013364243054e-7
-46.5	15.501	3.654606511441471e-7
-46.5	16.001	4.1593640492884366e-7
-46.5	16.501	4.719631077138824e-7
-46.5	17.001	5.339509705270047e-7
-46.5	17.501	6.023153896162579e-7
-46.5	18.001	6.774738088389346e-7
-46.5	18.501	7.598422814208753e-7
-46.5	19.001	8.498317514408904e-7
-46.5	19.501	9.478440805335132e-7
-46.5	20.001	1.0542678502230152e-6
-46.5	20.501	1.1694739749583553e-6
-46.5	21.001	1.293811165028221e-6
-46.5	21.501	1.4276012824537957e-6
-46.5	22.001	1.5711346360659461e-6
-46.5	22.501	1.7246652644653048e-6
-46.5	23.001	1.8884062578660289e-6
-46.5	23.501	2.06252517081873e-6
-46.5	24.001	2.247139578498064e-6
-46.5	24.501	2.442312829432141e-6
-46.5	25.001	2.6480500466435294e-6
-46.5	25.501	2.8642944276031544e-6
-46.5	26.001	3.090923891956416e-6
-46.5	26.501	3.327748123014202e-6
-46.5	27.001	3.5745060461102095e-6
-46.5	27.501	3.830863783370904e-6
-46.5	28.001	4.0964131205022435e-6
-46.5	28.501	4.370670516899447e-6
-46.5	29.001	4.653076685791216e-6
-46.5	29.501	4.942996766295063e-6
-46.5	30.001	5.239721104241178e-6
-46.5	30.501	5.542466653470528e-6
-46.5	31.001	5.850379004079154e-6
-46.5	31.501	6.1625350388066245e-6
-46.5	32.001	6.477946213497108e-6
-46.5	32.501	6.79556245232913e-6
-46.5	33.001	7.1142766433486945e-6
-46.5	33.501	7.4329297147795545e-6
-46.5	34.001	7.750316267645164e-6
-46.5	34.501	8.065190735445746e-6
-46.5	35.001	8.376274037006194e-6
-46.5	35.501	8.682260684166808e-6
-46.5	36.001	8.981826301744263e-6
-46.5	36.501	9.27363551315977e-6
-46.5	37.001	9.5563501413344e-6
-46.5	37.501	9.828637670900273e-6
-46.5	38.001	0.000010089179914491175
-46.5	38.501	0.000010336681822876344
-46.5	39.001	0.000010569880376005339
-46.5	39.501	0.000010787553489666323
-46.5	40.001	0.000010988528870444557
-46.5	40.501	0.000011171692750036621
-46.5	41.001	0.000011335998428749371
-46.5	41.501	0.000011480474557228063
-46.5	42.001	0.000011604233085143835
-46.5	42.501	0.000011706476805759147
-46.5	43.001	0.000011786506426015994
-46.5	43.501	0.000011843727093084036
-46.5	44.001	0.000011877654310199289
-46.5	44.501	0.000011887919177144094
-46.5	45.001	0.00001187427289389214
-46.5	45.501	0.000011836590469792708
-46.5	46.001	0.000011774873585205977
-46.5	46.501	0.000011689252557745025
-46.5	47.001	0.000011579987371225415
-46.5	47.501	0.000011447467732069053
-46.5	48.001	0.000011292212125241068
-46.5	48.501	0.000011114865849788642
-46.5	49.001	0.000010916198022668669
-46.5	49.501	0.000010697097548744257
-46.5	50.001	0.000010458568064542712
-46.5	50.501	0.000010201721873525117
-46.5	51.001	9.927772901133384e-6
-46.5	51.501	9.63802870866144e-6
-46.5	52.001	9.33388161592202e-6
-46.5	52.501	9.016798993637656e-6
-46.5	53.001	8.688312797325753e-6
-46.5	53.501	8.35000842503943e-6
-46.5	54.001	8.003512991502526e-6
-46.5	54.501	7.650483120785869e-6
-46.5	55.001	7.2925923685369474e-6
-46.5	55.501	6.931518392732745e-6
-46.5	56.001	6.568929998802044e-6
-46.5	56.501	6.206474190590071e-6
-46.5	57.001	5.845763362858634e-6
-46.5	57.501	5.4883627736707385e-6
-46.5	58.001	5.135778435966541e-6
-46.5	58.501	4.789445566773932e-6
-46.5	59.001	4.450717729711372e-6
-46.5	59.501	4.120856801659245e-6
-46.5	60.001	3.801023887648539e-6
-46.5	60.501	3.4922712991327785e-6
-46.5	61.001	3.1955356998811126e-6
-46.5	61.501	2.91163251083006e-6
-46.5	62.001	2.6412516504389183e-6
-46.5	62.501	2.384954670564817e-6
-46.5	63.001	2.1431733297792705e-6
-46.5	63.501	1.9162096266184627e-6
-46.5	64.001	1.7042372947572982e-6
-46.5	64.501	1.5073047408276873e-6
-46.5	65.001	1.3253393839046721e-6
-46.5	65.501	1.1581533339302622e-6
-46.5	66.001	1.0054503249314444e-6
-46.5	66.501	8.668337982296181e-7
-46.5	67.001	7.418160113586772e-7
-46.5	67.501	6.298280305320846e-7
-46.5	68.001	5.30230448637798e-7
-46.5	68.501	4.4232465728181057e-7
-46.5	69.001	3.6536449069179263e-7
-46.5	69.501	2.985680516174029e-7
-46.5	70.001	2.4112952492062636e-7
-46.5	70.501	1.922307834120882e-7
-46.5	71.001	1.510525925546757e-7
-46.5	71.501	1.1678522556708858e-7
-46.5	72.001	8.863830751396905e-8
-46.5	72.501	6.584971510443791e-8
-46.5	73.001	4.7693367319203715e-8
-46.5	73.501	3.348575385425555e-8
-46.5	74.001	2.2591090251440244e-8
-46.5	74.501	1.4425207930835831e-8
-46.5	75.001	8.45947428742818e-9
-46.5	75.501	4.232640887245537e-9
-46.5	76.001	1.4156092418724707e-9
-46.5	76.501	8.049552884361877e-11
-46.5	77.001	2.658988675318874e-42
-46.5	77.501	0.
-46.5	78.001	0.
-46.5	78.501	0.
-46.5	79.001	0.
-46.5	79.501	0.
-46.5	80.001	0.
-46.5	80.501	0.
-46.5	81.001	0.
-46.5	81.501	0.
-46.5	82.001	0.
-46.5	82.501	0.
-46.5	83.001	0.
-46.5	83.501	0.
-46.5	84.001	0.
-46.5	84.501	0.
-46.5	85.001	0.
-46.5	85.501	0.
-46.5	86.001	0.
-46.5	86.501	0.
-46.5	87.001	0.
-46.5	87.501	0.
-46.5	88.001	0.
-46.5	88.501	0.
-46.5	89.001	0.
-46.5	89.501	0.
-46.5	90.001	0.
-46.5	90.501	0.
-46.5	91.001	0.
-46.5	91.501	0.
-46.5	92.001	0.
-46.5	92.501	0.
-46.5	93.001	0.
-46.5	93.501	0.
-46.5	94.001	0.
-46.5	94.501	0.
-46.5	95.001	0.
-46.	0.001	1.2239167495115662e-12
-46.	0.501	6.184158013373971e-10
-46.	1.001	1.2670636956319916e-9
-46.	1.501	1.9794609172890893e-9
-46.	2.001	2.7897060502258e-9
-46.	2.501	3.734623033091015e-9
-46.	3.001	4.854702391833875e-9
-46.	3.501	6.195069222972573e-9
-46.	4.001	7.806482317899052e-9
-46.	4.501	9.746367318200162e-9
-46.	5.001	1.2079885023097683e-8
-46.	5.501	1.488103395352578e-8
-46.	6.001	1.823378403995147e-8
-46.	6.501	2.223323587643043e-8
-46.	7.001	2.6986797412517327e-8
-46.	7.501	3.261536728595649e-8
-46.	8.001	3.925451128848435e-8
-46.	8.501	4.705561576741614e-8
-46.	9.001	5.6186999165809434e-8
-46.	9.501	6.683496046751194e-8
-46.	10.001	7.920474111675327e-8
-46.	10.501	9.352137510244665e-8
-46.	11.001	1.100304004107595e-7
-46.	11.501	1.2899840402726208e-7
-46.	12.001	1.5071337217674608e-7
-46.	12.501	1.7548481757966063e-7
-46.	13.001	2.0364365622215638e-7
-46.	13.501	2.355418075108446e-7
-46.	14.001	2.715514937264543e-7
-46.	14.501	3.120642173983931e-7
-46.	15.001	3.574893985725364e-7
-46.	15.501	4.082526578973824e-7
-46.	16.001	4.64793735951616e-7
-46.	16.501	5.275640442058663e-7
-46.	17.001	5.970238483654012e-7
-46.	17.501	6.736390904795783e-7
-46.	18.001	7.578778620199514e-7
-46.	18.501	8.502065460077158e-7
-46.	19.001	9.510856520967781e-7
-46.	19.501	1.060965374174707e-6
-46.	20.001	1.18028090541915e-6
-46.	20.501	1.3094475507369433e-6
-46.	21.001	1.4488556810224284e-6
-46.	21.501	1.5988655776174485e-6
-46.	22.001	1.7598022186690498e-6
-46.	22.501	1.9319500617079784e-6
-46.	23.001	2.115547878673535e-6
-46.	23.501	2.3107837007654956e-6
-46.	24.001	2.5177899309051855e-6
-46.	24.501	2.7366386812431732e-6
-46.	25.001	2.967337392082212e-6
-46.	25.501	3.20982478682443e-6
-46.	26.001	3.4639672151454156e-6
-46.	26.501	3.729555433597328e-6
-46.	27.001	4.0063018693065175e-6
-46.	27.501	4.293838408315513e-6
-46.	28.001	4.591714746303964e-6
-46.	28.501	4.89939733341149e-6
-46.	29.001	5.216268940940365e-6
-46.	29.501	5.541628872219674e-6
-46.	30.001	5.8746938346045995e-6
-46.	30.501	6.214599484224074e-6
-46.	31.001	6.560402647619148e-6
-46.	31.501	6.911084222440918e-6
-46.	32.001	7.265552750965214e-6
-46.	32.501	7.622648655895575e-6
-46.	33.001	7.98114912241036e-6
-46.	33.501	8.339773605200159e-6
-46.	34.001	8.69718993417666e-6
-46.	34.501	9.052020987634523e-6
-46.	35.001	9.402851896921296e-6
-46.	35.501	9.748237742136994e-6
-46.	36.001	0.0000100867116940508
-46.	36.501	0.000010416793553301206
-46.	37.001	0.000010736998634048949
-46.	37.501	0.00001104584693559352
-46.	38.001	0.000011341872542053399
-46.	38.501	0.000011623633187072614
-46.	39.001	0.000011889719917662079
-46.	39.501	0.000012138766788740513
-46.	40.001	0.000012369460517730391
-46.	40.501	0.000012580550026716057
-46.	41.001	0.000012770855798214332
-46.	41.501	0.00001293927896957633
-46.	42.001	0.000013084810090466745
-46.	42.501	0.000013206537467790456
-46.	43.001	0.00001330365502289334
-46.	43.501	0.000013375469586891568
-46.	44.001	0.000013421407561620363
-46.	44.501	0.000013441020875970454
-46.	45.001	0.000013433992170336732
-46.	45.501	0.000013400139145562169
-46.	46.001	0.000013339418017149967
-46.	46.501	0.000013251926020652136
-46.	47.001	0.000013137902920038721
-46.	47.501	0.00001299773147750733
-46.	48.001	0.00001283193685060452
-46.	48.501	0.000012641184890677753
-46.	49.001	0.000012426279325534656
-46.	49.501	0.000012188157818709633
-46.	50.001	0.000011927886907875202
-46.	50.501	0.000011646655835614975
-46.	51.001	0.000011345769296919286
-46.	51.501	0.000011026639139268246
-46.	52.001	0.000010690775062926685
-46.	52.501	0.000010339774380960113
-46.	53.001	9.975310910351045e-6
-46.	53.501	9.599123077304784e-6
-46.	54.001	9.213001331208911e-6
-46.	54.501	8.818774972592683e-6
-46.	55.001	8.418298510627583e-6
-46.	55.501	8.013437675042932e-6
-46.	56.001	7.606055215608083e-6
-46.	56.501	7.197996629368943e-6
-46.	57.001	6.79107596144038e-6
-46.	57.501	6.387061829169861e-6
-46.	58.001	5.9876638217409194e-6
-46.	58.501	5.594519427626327e-6
-46.	59.001	5.209181640609674e-6
-46.	59.501	4.833107391258163e-6
-46.	60.001	4.467646944684231e-6
-46.	60.501	4.114034397130445e-6
-46.	61.001	3.773379393349886e-6
-46.	61.501	3.446660173962353e-6
-46.	62.001	3.1347180470337278e-6
-46.	62.501	2.8382533611561913e-6
-46.	63.001	2.5578230384874508e-6
-46.	63.501	2.293839705740294e-6
-46.	64.001	2.046572439268139e-6
-46.	64.501	1.8161491174718116e-6
-46.	65.001	1.6025603501076436e-6
-46.	65.501	1.4056649300946316e-6
-46.	66.001	1.2251967295169214e-6
-46.	66.501	1.0607729381450963e-6
-46.	67.001	9.119035204164009e-7
-46.	67.501	7.780017458920291e-7
-46.	68.001	6.583956292142746e-7
-46.	68.501	5.523400989664385e-7
-46.	69.001	4.590297010089446e-7
-46.	69.501	3.77611631187104e-7
-46.	70.001	3.0719888506379463e-7
-46.	70.501	2.4688330869583866e-7
-46.	71.001	1.957483344589136e-7
-46.	71.501	1.528811893145072e-7
-46.	72.001	1.1738436915306322e-7
-46.	72.501	8.83861809520212e-8
-46.	73.001	6.505016312767751e-8
-46.	73.501	4.658320334919942e-8
-46.	74.001	3.224219086860202e-8
-46.	74.501	2.133912486421511e-8
-46.	75.001	1.3245066602985561e-8
-46.	75.501	7.395902485066177e-9
-46.	76.001	3.3176017410385626e-9
-46.	76.501	7.666594528161837e-10
-46.	77.001	2.284238276071167e-12
-46.	77.501	0.
-46.	78.001	0.
-46.	78.501	0.
-46.	79.001	0.
-46.	79.501	0.
-46.	80.001	0.
-46.	80.501	0.
-46.	81.001	0.
-46.	81.501	0.
-46.	82.001	0.
-46.	82.501	0.
-46.	83.001	0.
-46.	83.501	0.
-46.	84.001	0.
-46.	84.501	0.
-46.	85.001	0.
-46.	85.501	0.
-46.	86.001	0.
-46.	86.501	0.
-46.	87.001	0.
-46.	87.501	0.
-46.	88.001	0.
-46.	88.501	0.
-46.	89.001	0.
-46.	89.501	0.
-46.	90.001	0.
-46.	90.501	0.
-46.	91.001	0.
-46.	91.501	0.
-46.	92.001	0.
-46.	92.501	0.
-46.	93.001	0.
-46.	93.501	0.
-46.	94.001	0.
-46.	94.501	0.
-46.	95.001	0.
-45.5	0.001	1.3339071439380437e-12
-45.5	0.501	6.740715330460857e-10
-45.5	1.001	1.3815771618627788e-9
-45.5	1.501	2.1595589511413066e-9
-45.5	2.001	3.0457500134209307e-9
-45.5	2.501	4.08094085359905e-9
-45.5	3.001	5.310035955585681e-9
-45.5	3.501	6.783140911646025e-9
-45.5	4.001	8.55668509071807e-9
-45.5	4.501	1.0694583119284396e-8
-45.5	5.001	1.3269436418511061e-8
-45.5	5.501	1.6363773728983518e-8
-45.5	6.001	2.007132699123063e-8
-45.5	6.501	2.449833617603842e-8
-45.5	7.001	2.976487372154639e-8
-45.5	7.501	3.600617619126748e-8
-45.5	8.001	4.3373967684054777e-8
-45.5	8.501	5.203775647720113e-8
-45.5	9.001	6.218608344751438e-8
-45.5	9.501	7.402769807791498e-8
-45.5	10.001	8.77926354071533e-8
-45.5	10.501	1.037331652065417e-7
-45.5	11.001	1.2212458305650375e-7
-45.5	11.501	1.4326581192809192e-7
-45.5	12.001	1.674797824225454e-7
-45.5	12.501	1.951135600458022e-7
-45.5	13.001	2.265381888403198e-7
-45.5	13.501	2.621482223923794e-7
-45.5	14.001	3.0236091568870677e-7
-45.5	14.501	3.4761505450141083e-7
-45.5	15.001	3.983694029032317e-7
-45.5	15.501	4.551007541040122e-7
-45.5	16.001	5.183015749824912e-7
-45.5	16.501	5.884772403752284e-7
-45.5	17.001	6.661428592719535e-7
-45.5	17.501	7.518197014361592e-7
-45.5	18.001	8.460312394949939e-7
-45.5	18.501	9.492988280916843e-7
-45.5	19.001	1.062137048133905e-6
-45.5	19.501	1.1850487503721629e-6
-45.5	20.001	1.3185198383790222e-6
-45.5	20.501	1.463013836359134e-6
-45.5	21.001	1.6189662919984074e-6
-45.5	21.501	1.7867790686729118e-6
-45.5	22.001	1.9668145847130725e-6
-45.5	22.501	2.1593900600050928e-6
-45.5	23.001	2.3647718319759016e-6
-45.5	23.501	2.5831698039345458e-6
-45.5	24.001	2.814732088835486e-6
-45.5	24.501	3.0595399108055074e-6
-45.5	25.001	3.317602825270918e-6
-45.5	25.501	3.588854316281101e-6
-45.5	26.001	3.873147826706129e-6
-45.5	26.501	4.170253273454741e-6
-45.5	27.001	4.479854095786416e-6
-45.5	27.501	4.801544880251918e-6
-45.5	28.001	5.134829600865857e-6
-45.5	28.501	5.4791205078691885e-6
-45.5	29.001	5.833737692949691e-6
-45.5	29.501	6.197909353124929e-6
-45.5	30.001	6.570772769717119e-6
-45.5	30.501	6.951376013021704e-6
-45.5	31.001	7.338680377438639e-6
-45.5	31.501	7.731563546048462e-6
-45.5	32.001	8.128823477901371e-6
-45.5	32.501	8.529183005688825e-6
-45.5	33.001	8.93129512540271e-6
-45.5	33.501	9.33374895904439e-6
-45.5	34.001	9.73507634960568e-6
-45.5	34.501	0.000010133759075971346
-45.5	35.001	0.000010528236628875428
-45.5	35.501	0.000010916914517854262
-45.5	36.001	0.000011298173058061053
-45.5	36.501	0.000011670376586402777
-45.5	37.001	0.000012031883051899871
-45.5	37.501	0.000012381053921429912
-45.5	38.001	0.00001271626433850568
-45.5	38.501	0.000013035913469475896
-45.5	39.001	0.000013338434968536475
-45.5	39.501	0.000013622307490221429
-45.5	40.001	0.000013886065175635407
-45.5	40.501	0.000014128308036614954
-45.5	41.001	0.00001434771216030081
-45.5	41.501	0.000014543039655301002
-45.5	42.001	0.000014713148259764027
-45.5	42.501	0.000014857000531302297
-45.5	43.001	0.0000149736725388508
-45.5	43.501	0.000015062361977261735
-45.5	44.001	0.000015122395626757453
-45.5	44.501	0.000015153236081345569
-45.5	45.001	0.000015154487672970573
-45.5	45.501	0.000015125901521582866
-45.5	46.001	0.000015067379645472936
-45.5	46.501	0.000014978978071179287
-45.5	47.001	0.000014860908888051287
-45.5	47.501	0.00001471354119914132
-45.5	48.001	0.0000145374009275209
-45.5	48.501	0.000014333169445353344
-45.5	49.001	0.000014101681002085557
-45.5	49.501	0.000013843918937915307
-45.5	50.001	0.000013561010679198158
-45.5	50.501	0.000013254221523612617
-45.5	51.001	0.000012924947234632652
-45.5	51.501	0.000012574705477058596
-45.5	52.001	0.000012205126137931415
-45.5	52.501	0.000011817940589963598
-45.5	53.001	0.000011414969967527902
-45.5	53.501	0.000010998112538094937
-45.5	54.001	0.000010569330264626052
-45.5	54.501	0.000010130634666637985
-45.5	55.001	9.684072099254156e-6
-45.5	55.501	9.231708580358365e-6
-45.5	56.001	8.77561430575262e-6
-45.5	56.501	8.317848000795828e-6
-45.5	57.001	7.8604412641506e-6
-45.5	57.501	7.405383064799574e-6
-45.5	58.001	6.954604557215292e-6
-45.5	58.501	6.509964381307626e-6
-45.5	59.001	6.073234613372252e-6
-45.5	59.501	5.646087531588974e-6
-45.5	60.001	5.230083354569518e-6
-45.5	60.501	4.826659103952285e-6
-45.5	61.001	4.4371187320605485e-6
-45.5	61.501	4.06262464318169e-6
-45.5	62.001	3.704190722139689e-6
-45.5	62.501	3.362676966632716e-6
-45.5	63.001	3.0387858004222796e-6
-45.5	63.501	2.7330601231128663e-6
-45.5	64.001	2.445883129191384e-6
-45.5	64.501	2.177479904513064e-6
-45.5	65.001	1.927920782880028e-6
-45.5	65.501	1.6971264191558524e-6
-45.5	66.001	1.484874508937371e-6
-45.5	66.501	1.2908080586337193e-6
-45.5	67.001	1.1144450843846245e-6
-45.5	67.501	9.551895940970642e-7
-45.5	68.001	8.12343684514148e-7
-45.5	68.501	6.851205651597719e-7
-45.5	69.001	5.726583037140016e-7
-45.5	69.501	4.7403407330622726e-7
-45.5	70.001	3.882786717377784e-7
-45.5	70.501	3.1439107603553254e-7
-45.5	71.001	2.513527931216408e-7
-45.5	71.501	1.9814176868284218e-7
-45.5	72.001	1.5374562115355798e-7
-45.5	72.501	1.171739752709953e-7
-45.5	73.001	8.74696785646554e-8
-45.5	73.501	6.37186928926069e-8
-45.5	74.001	4.505846313336493e-8
-45.5	74.501	3.0684597379659325e-8
-45.5	75.001	1.9855873754917934e-8
-45.5	75.501	1.1898609002907765e-8
-45.5	76.001	6.217195922595299e-9
-45.5	76.501	2.351037093809972e-9
-45.5	77.001	2.5725283554634404e-10
-45.5	77.501	3.266434215907737e-19
-45.5	78.001	0.
-45.5	78.501	0.
-45.5	79.001	0.
-45.5	79.501	0.
-45.5	80.001	0.
-45.5	80.501	0.
-45.5	81.001	0.
-45.5	81.501	0.
-45.5	82.001	0.
-45.5	82.501	0.
-45.5	83.001	0.
-45.5	83.501	0.
-45.5	84.001	0.
-45.5	84.501	0.
-45.5	85.001	0.
-45.5	85.501	0.
-45.5	86.001	0.
-45.5	86.501	0.
-45.5	87.001	0.
-45.5	87.501	0.
-45.5	88.001	0.
-45.5	88.501	0.
-45.5	89.001	0.
-45.5	89.501	0.
-45.5	90.001	0.
-45.5	90.501	0.
-45.5	91.001	0.
-45.5	91.501	0.
-45.5	92.001	0.
-45.5	92.501	0.
-45.5	93.001	0.
-45.5	93.501	0.
-45.5	94.001	0.
-45.5	94.501	0.
-45.5	95.001	0.
-45.	0.001	1.4501434864748955e-12
-45.	0.501	7.328995519503822e-10
-45.	1.001	1.5026885177949536e-9
-45.	1.501	2.3502100268918223e-9
-45.	2.001	3.3171237043835326e-9
-45.	2.501	4.448511916401458e-9
-45.	3.001	5.794063402418346e-9
-45.	3.501	7.409291714078039e-9
-45.	4.001	9.356794133428018e-9
-45.	4.501	1.170755476783688e-8
-45.	5.001	1.454229319230477e-8
-45.	5.501	1.7952857361488502e-8
-45.	6.001	2.2043656581043702e-8
-45.	6.501	2.6933127157658842e-8
-45.	7.001	3.275521999617457e-8
-45.	7.501	3.9660895947408896e-8
-45.	8.001	4.781961120859018e-8
-45.	8.501	5.742077162560854e-8
-45.	9.001	6.867513143609809e-8
-45.	9.501	8.181610892389758e-8
-45.	10.001	9.710098873068854e-8
-45.	10.501	1.1481197829161093e-7
-45.	11.001	1.3525708412678169e-7
-45.	11.501	1.5877077262104806e-7
-45.	12.001	1.857143795402412e-7
-45.	12.501	2.1647623292931408e-7
-45.	13.001	2.514714552641216e-7
-45.	13.501	2.911414128115462e-7
-45.	14.001	3.359527830973769e-7
-45.	14.501	3.8639621516865527e-7
-45.	15.001	4.429845619243184e-7
-45.	15.501	5.062506691078071e-7
-45.	16.001	5.767447115192992e-7
-45.	16.501	6.550310735039988e-7
-45.	17.001	7.416847776813317e-7
-45.	17.501	8.372874730589065e-7
-45.	18.001	9.424230009774444e-7
-45.	18.501	1.057672564606869e-6
-45.	19.001	1.183609534807802e-6
-45.	19.501	1.3207939319408946e-6
-45.	20.001	1.469766629510587e-6
-45.	20.501	1.6310433312466336e-6
-45.	21.001	1.8051083782469406e-6
-45.	21.501	1.9924084470398372e-6
-45.	22.001	2.1933462028032574e-6
-45.	22.501	2.408273974455137e-6
-45.	23.001	2.637487519876725e-6
-45.	23.501	2.881219950143741e-6
-45.	24.001	3.139635881334177e-6
-45.	24.501	3.4128258812882673e-6
-45.	25.001	3.700801276665061e-6
-45.	25.501	4.003489382832994e-6
-45.	26.001	4.320729215621028e-6
-45.	26.501	4.6522677398236424e-6
-45.	27.001	4.997756704681203e-6
-45.	27.501	5.356750111435414e-6
-45.	28.001	5.7287023525744424e-6
-45.	28.501	6.112967056617923e-6
-45.	29.001	6.508796666328472e-6
-45.	29.501	6.915342772149158e-6
-45.	30.001	7.3316572165192094e-6
-45.	30.501	7.75669397857482e-6
-45.	31.001	8.189311842648257e-6
-45.	31.501	8.628277847976475e-6
-45.	32.001	9.072271511156677e-6
-45.	32.501	9.519889807165876e-6
-45.	33.001	9.969652889211298e-6
-45.	33.501	0.000010420010522316549
-45.	34.001	0.00001086934920037659
-45.	34.501	0.000011315999911440518
-45.	35.001	0.000011758246511206603
-45.	35.501	0.00001219433466013415
-45.	36.001	0.00001262248127519427
-45.	36.501	0.00001304088444157558
-45.	37.001	0.000013447733737833413
-45.	37.501	0.000013841220881604543
-45.	38.001	0.00001421955068457969
-45.	38.501	0.000014580952195614994
-45.	39.001	0.000014923689992881596
-45.	39.501	0.000015246075540489792
-45.	40.001	0.00001554647853457793
-45.	40.501	0.000015823338160025766
-45.	41.001	0.000016075174176981484
-45.	41.501	0.000016300597754793966
-45.	42.001	0.000016498321969759776
-45.	42.501	0.000016667171882375108
-45.	43.001	0.000016806094109570656
-45.	43.501	0.000016914165807757082
-45.	44.001	0.00001699060298346167
-45.	44.501	0.000017034768049956635
[truncated: 49,761 more rows]
