# Supplementary material for: Myosin V executes steps of variable length via structurally constrained diffusion
Source: eLife. 2020 Jan 15;9:e51569. doi: 10.7554/eLife.51569 (PMC7054003; doi:10.7554/eLife.51569)
Supplement: Source data 1. [file elife-51569-data1.zip › myosin_elife_source_data/Figure 3/theory_diffusion_contours/theoryConstDiffrz_2pN.txt]

-55.	0.001	1.3485624542275333e-10
-55.	0.501	6.780599041108936e-8
-55.	1.001	1.3692858922708393e-7
-55.	1.501	2.0894720177422878e-7
-55.	2.001	2.852981143831573e-7
-55.	2.501	3.674046412925355e-7
-55.	3.001	4.566717416483258e-7
-55.	3.501	5.54479778126889e-7
-55.	4.001	6.621772649639766e-7
-55.	4.501	7.810724919474427e-7
-55.	5.001	9.124239548608725e-7
-55.	5.501	1.0574295706550628e-6
-55.	6.001	1.2172147058779004e-6
-55.	6.501	1.392819098145433e-6
-55.	7.001	1.585182801195641e-6
-55.	7.501	1.7951313328606809e-6
-55.	8.001	2.0233602507120104e-6
-55.	8.501	2.2704194208656186e-6
-55.	9.001	2.536697280312689e-6
-55.	9.501	2.822405421161067e-6
-55.	10.001	3.1275638455239724e-6
-55.	10.501	3.451987251893066e-6
-55.	11.001	3.795272717296819e-6
-55.	11.501	4.156789134252788e-6
-55.	12.001	4.535668747548191e-6
-55.	12.501	4.930801113545281e-6
-55.	13.001	5.340829774503846e-6
-55.	13.501	5.764151903041921e-6
-55.	14.001	6.198921128151093e-6
-55.	14.501	6.643053705120907e-6
-55.	15.001	7.094238138361078e-6
-55.	15.501	7.5499483095740115e-6
-55.	16.001	8.007460105166208e-6
-55.	16.501	8.463871477356001e-6
-55.	17.001	8.916125814249946e-6
-55.	17.501	9.361038436297789e-6
-55.	18.001	9.795325980977543e-6
-55.	18.501	0.000010215638385212913
-55.	19.001	0.000010618593126669828
-55.	19.501	0.000011000811341403346
-55.	20.001	0.000011358955396881771
-55.	20.501	0.000011689767466653528
-55.	21.001	0.000011990108626167383
-55.	21.501	0.000012256997968742081
-55.	22.001	0.0000124876512265379
-55.	22.501	0.000012679518373646283
-55.	23.001	0.000012830319687090725
-55.	23.501	0.00001293807974651799
-55.	24.001	0.000013001158864550671
-55.	24.501	0.00001301828145702414
-55.	25.001	0.000012988560885464916
-55.	25.501	0.000012911520333020896
-55.	26.001	0.000012787109309444869
-55.	26.501	0.000012615715420495157
-55.	27.001	0.000012398171082080125
-55.	27.501	0.000012135754909484894
-55.	28.001	0.000011830187566919865
-55.	28.501	0.000011483621922256162
-55.	29.001	0.00001109862741599832
-55.	29.501	0.0000106781686220715
-55.	30.001	0.000010225578050643763
-55.	30.501	9.744523319639988e-6
-55.	31.001	9.238968901443308e-6
-55.	31.501	8.713132734044224e-6
-55.	32.001	8.171438070899021e-6
-55.	32.501	7.618461030207027e-6
-55.	33.001	7.058874391137738e-6
-55.	33.501	6.497388270350946e-6
-55.	34.001	5.938688395170259e-6
-55.	34.501	5.387372767649264e-6
-55.	35.001	4.847887583160764e-6
-55.	35.501	4.324463323466208e-6
-55.	36.001	3.82105198031171e-6
-55.	36.501	3.3412663701650167e-6
-55.	37.001	2.8883224543599143e-6
-55.	37.501	2.4649854465436122e-6
-55.	38.001	2.073520203613617e-6
-55.	38.501	1.7156458213830205e-6
-55.	39.001	1.392493204872264e-6
-55.	39.501	1.1045620254779542e-6
-55.	40.001	8.516685082442339e-7
-55.	40.501	6.32864925483215e-7
-55.	41.001	4.4629119174455307e-7
-55.	41.501	2.8890465289515573e-7
-55.	42.001	1.563371759022881e-7
-55.	42.501	4.7459739045293395e-8
-55.	43.001	1.3675389047954967e-10
-55.	43.501	0.
-55.	44.001	0.
-55.	44.501	0.
-55.	45.001	0.
-55.	45.501	0.
-55.	46.001	0.
-55.	46.501	0.
-55.	47.001	0.
-55.	47.501	0.
-55.	48.001	0.
-55.	48.501	0.
-55.	49.001	0.
-55.	49.501	0.
-55.	50.001	0.
-55.	50.501	0.
-55.	51.001	0.
-55.	51.501	0.
-55.	52.001	0.
-55.	52.501	0.
-55.	53.001	0.
-55.	53.501	0.
-55.	54.001	0.
-55.	54.501	0.
-55.	55.001	0.
-55.	55.501	0.
-55.	56.001	0.
-55.	56.501	0.
-55.	57.001	0.
-55.	57.501	0.
-55.	58.001	0.
-55.	58.501	0.
-55.	59.001	0.
-55.	59.501	0.
-55.	60.001	0.
-55.	60.501	0.
-55.	61.001	0.
-55.	61.501	0.
-55.	62.001	0.
-55.	62.501	0.
-55.	63.001	0.
-55.	63.501	0.
-55.	64.001	0.
-55.	64.501	0.
-55.	65.001	0.
-55.	65.501	0.
-55.	66.001	0.
-55.	66.501	0.
-55.	67.001	0.
-55.	67.501	0.
-55.	68.001	0.
-55.	68.501	0.
-55.	69.001	0.
-55.	69.501	0.
-55.	70.001	0.
-55.	70.501	0.
-55.	71.001	0.
-55.	71.501	0.
-55.	72.001	0.
-55.	72.501	0.
-55.	73.001	0.
-55.	73.501	0.
-55.	74.001	0.
-55.	74.501	0.
-55.	75.001	0.
-54.5	0.001	1.6747178628026606e-10
-54.5	0.501	8.420195244950944e-8
-54.5	1.001	1.7001981023810044e-7
-54.5	1.501	2.5939576043398774e-7
-54.5	2.001	3.5409405031422274e-7
-54.5	2.501	4.558625486230191e-7
-54.5	3.001	5.664260466418218e-7
-54.5	3.501	6.874785556474464e-7
-54.5	4.001	8.206744243081944e-7
-54.5	4.501	9.67618145729588e-7
-54.5	5.001	1.129852776040498e-6
-54.5	5.501	1.3088469430195866e-6
-54.5	6.001	1.5059804825952814e-6
-54.5	6.501	1.722528801329601e-6
-54.5	7.001	1.959646122417946e-6
-54.5	7.501	2.2183478295420797e-6
-54.5	8.001	2.4994921754320135e-6
-54.5	8.501	2.803761668688479e-6
-54.5	9.001	3.131644491946651e-6
-54.5	9.501	3.4834163356874537e-6
-54.5	10.001	3.859123054046854e-6
-54.5	10.501	4.25856456120718e-6
-54.5	11.001	4.681280389064636e-6
-54.5	11.501	5.126537318751695e-6
-54.5	12.001	5.593319480500757e-6
-54.5	12.501	6.080321288702534e-6
-54.5	13.001	6.585943542543078e-6
-54.5	13.501	7.1082929781900224e-6
-54.5	14.001	7.645185507200686e-6
-54.5	14.501	8.194153318831224e-6
-54.5	15.001	8.752455962517438e-6
-54.5	15.501	9.317095462301232e-6
-54.5	16.001	9.884835448726273e-6
-54.5	16.501	0.00001045222422704816
-54.5	17.001	0.000011015621634736832
-54.5	17.501	0.000011571229477382634
-54.5	18.001	0.000012115125271301702
-54.5	18.501	0.000012643298964315846
-54.5	19.001	0.000013151692254159615
-54.5	19.501	0.000013636240077401633
-54.5	20.001	0.000014092913801173419
-54.5	20.501	0.00001451776561576668
-54.5	21.001	0.000014906973598519194
-54.5	21.501	0.000015256886898522879
-54.5	22.001	0.000015564070477545094
-54.5	22.501	0.000015825348835146172
-54.5	23.001	0.000016037848145129008
-54.5	23.501	0.000016199036236038406
-54.5	24.001	0.000016306759860193507
-54.5	24.501	0.000016359278713496134
-54.5	25.001	0.00001635529569174081
-54.5	25.501	0.000016293982898181287
-54.5	26.001	0.000016175002951457272
-54.5	26.501	0.000015998525182471816
-54.5	27.001	0.000015765236353327642
-54.5	27.501	0.000015476345580793974
-54.5	28.001	0.000015133583200967607
-54.5	28.501	0.000014739193370662014
-54.5	29.001	0.000014295920264583409
-54.5	29.501	0.00001380698779545573
-54.5	30.001	0.000013276072856797126
-54.5	30.501	0.000012707272164951385
-54.5	31.001	0.000012105062857970426
-54.5	31.501	0.00001147425709377513
-54.5	32.001	0.000010819950978246809
-54.5	32.501	0.000010147468244932228
-54.5	33.001	9.462299201124461e-6
-54.5	33.501	8.77003554912662e-6
-54.5	34.001	8.076301785146374e-6
-54.5	34.501	7.386683969672512e-6
-54.5	35.001	6.7066567498507965e-6
-54.5	35.501	6.041509592914527e-6
-54.5	36.001	5.396273255238226e-6
-54.5	36.501	4.775647556721024e-6
-54.5	37.001	4.183931543353545e-6
-54.5	37.501	3.6249570822065363e-6
-54.5	38.001	3.102026807409616e-6
-54.5	38.501	2.6178570558077083e-6
-54.5	39.001	2.1745258623454345e-6
-54.5	39.501	1.7734249450547194e-6
-54.5	40.001	1.4152122770464136e-6
-54.5	40.501	1.0997569157558163e-6
-54.5	41.001	8.260570997894827e-7
-54.5	41.501	5.920903081130579e-7
-54.5	42.001	3.945214923322334e-7
-54.5	42.501	2.2832242103246915e-7
-54.5	43.001	8.894268467672898e-8
-54.5	43.501	3.5204946182644564e-9
-54.5	44.001	0.
-54.5	44.501	0.
-54.5	45.001	0.
-54.5	45.501	0.
-54.5	46.001	0.
-54.5	46.501	0.
-54.5	47.001	0.
-54.5	47.501	0.
-54.5	48.001	0.
-54.5	48.501	0.
-54.5	49.001	0.
-54.5	49.501	0.
-54.5	50.001	0.
-54.5	50.501	0.
-54.5	51.001	0.
-54.5	51.501	0.
-54.5	52.001	0.
-54.5	52.501	0.
-54.5	53.001	0.
-54.5	53.501	0.
-54.5	54.001	0.
-54.5	54.501	0.
-54.5	55.001	0.
-54.5	55.501	0.
-54.5	56.001	0.
-54.5	56.501	0.
-54.5	57.001	0.
-54.5	57.501	0.
-54.5	58.001	0.
-54.5	58.501	0.
-54.5	59.001	0.
-54.5	59.501	0.
-54.5	60.001	0.
-54.5	60.501	0.
-54.5	61.001	0.
-54.5	61.501	0.
-54.5	62.001	0.
-54.5	62.501	0.
-54.5	63.001	0.
-54.5	63.501	0.
-54.5	64.001	0.
-54.5	64.501	0.
-54.5	65.001	0.
-54.5	65.501	0.
-54.5	66.001	0.
-54.5	66.501	0.
-54.5	67.001	0.
-54.5	67.501	0.
-54.5	68.001	0.
-54.5	68.501	0.
-54.5	69.001	0.
-54.5	69.501	0.
-54.5	70.001	0.
-54.5	70.501	0.
-54.5	71.001	0.
-54.5	71.501	0.
-54.5	72.001	0.
-54.5	72.501	0.
-54.5	73.001	0.
-54.5	73.501	0.
-54.5	74.001	0.
-54.5	74.501	0.
-54.5	75.001	0.
-54.	0.001	2.0638285746995266e-10
-54.	0.501	1.037617219403206e-7
-54.	1.001	2.0949054103767913e-7
-54.	1.501	3.19555510070012e-7
-54.	2.001	4.361060514068457e-7
-54.	2.501	5.61270933057182e-7
-54.	3.001	6.97149949514208e-7
-54.	3.501	8.458044425738166e-7
-54.	4.001	1.0092464603277539e-6
-54.	4.501	1.1894264070695382e-6
-54.	5.001	1.3882190983511182e-6
-54.	5.501	1.6074082019535957e-6
-54.	6.001	1.8486691150175417e-6
-54.	6.501	2.1135503978681532e-6
-54.	7.001	2.4034539540137355e-6
-54.	7.501	2.7196142112986987e-6
-54.	8.001	3.063076619291461e-6
-54.	8.501	3.4346758309003944e-6
-54.	9.001	3.8350139804028955e-6
-54.	9.501	4.264439504273565e-6
-54.	10.001	4.723026974470477e-6
-54.	10.501	5.210558425536967e-6
-54.	11.001	5.7265066567637905e-6
-54.	11.501	6.270020978723488e-6
-54.	12.001	6.8399158501589636e-6
-54.	12.501	7.434662817113394e-6
-54.	13.001	8.052386122265707e-6
-54.	13.501	8.690862299824977e-6
-54.	14.001	9.347524011362626e-6
-54.	14.501	0.000010019468312071141
-54.	15.001	0.00001070346946665417
-54.	15.501	0.000011395996360944266
-54.	16.001	0.000012093234480942571
-54.	16.501	0.000012791112356774428
-54.	17.001	0.000013485332296446575
-54.	17.501	0.000014171405164549602
-54.	18.001	0.000014844688895293186
-54.	18.501	0.000015500430368463212
-54.	19.001	0.000016133810221831653
-54.	19.501	0.000016739990124853397
-54.	20.001	0.00001731416199659482
-54.	20.501	0.000017851598616042995
-54.	21.001	0.0000183477050453743
-54.	21.501	0.00001879807026643053
-54.	22.001	0.000019198518417457598
-54.	22.501	0.000019545159010903027
-54.	23.001	0.000019834435513516635
-54.	23.501	0.00002006317167681557
-54.	24.001	0.000020228615018889
-54.	24.501	0.000020328476877156117
-54.	25.001	0.00002036096847579815
-54.	25.501	0.000020324832480844002
-54.	26.001	0.00002021936955008752
-54.	26.501	0.00002004445942396151
-54.	27.001	0.000019800576147041964
-54.	27.501	0.000019488797057951705
-54.	28.001	0.000019110805238005694
-54.	28.501	0.00001866888516180132
-54.	29.001	0.00001816591138841912
-54.	29.501	0.00001760533007973969
-54.	30.001	0.000016991133440049877
-54.	30.501	0.00001632782695073041
-54.	31.001	0.00001562038959084498
-54.	31.501	0.000014874227200922749
-54.	32.001	0.000014095119270308592
-54.	32.501	0.00001328915951756843
-54.	33.001	0.000012462690730328759
-54.	33.501	0.00001162223443067848
-54.	34.001	0.000010774416033779237
-54.	34.501	9.925886269272342e-6
-54.	35.001	9.083239735484307e-6
-54.	35.501	8.252931552762053e-6
-54.	36.001	7.441193170922397e-6
-54.	36.501	6.653948461622653e-6
-54.	37.001	5.8967312818022004e-6
-54.	37.501	5.174605717084266e-6
-54.	38.001	4.492090183836587e-6
-54.	38.501	3.853086449461278e-6
-54.	39.001	3.2608143543994704e-6
-54.	39.501	2.7177524511987775e-6
-54.	40.001	2.2255836330763157e-6
-54.	40.501	1.7851424874108514e-6
-54.	41.001	1.396356170205208e-6
-54.	41.501	1.058159814223532e-6
-54.	42.001	7.683439628460975e-7
-54.	42.501	5.232482593735579e-7
-54.	43.001	3.1724141849228433e-7
-54.	43.501	1.4348089354417629e-7
-54.	44.001	1.667805134803143e-8
-54.	44.501	3.307598701720109e-41
-54.	45.001	0.
-54.	45.501	0.
-54.	46.001	0.
-54.	46.501	0.
-54.	47.001	0.
-54.	47.501	0.
-54.	48.001	0.
-54.	48.501	0.
-54.	49.001	0.
-54.	49.501	0.
-54.	50.001	0.
-54.	50.501	0.
-54.	51.001	0.
-54.	51.501	0.
-54.	52.001	0.
-54.	52.501	0.
-54.	53.001	0.
-54.	53.501	0.
-54.	54.001	0.
-54.	54.501	0.
-54.	55.001	0.
-54.	55.501	0.
-54.	56.001	0.
-54.	56.501	0.
-54.	57.001	0.
-54.	57.501	0.
-54.	58.001	0.
-54.	58.501	0.
-54.	59.001	0.
-54.	59.501	0.
-54.	60.001	0.
-54.	60.501	0.
-54.	61.001	0.
-54.	61.501	0.
-54.	62.001	0.
-54.	62.501	0.
-54.	63.001	0.
-54.	63.501	0.
-54.	64.001	0.
-54.	64.501	0.
-54.	65.001	0.
-54.	65.501	0.
-54.	66.001	0.
-54.	66.501	0.
-54.	67.001	0.
-54.	67.501	0.
-54.	68.001	0.
-54.	68.501	0.
-54.	69.001	0.
-54.	69.501	0.
-54.	70.001	0.
-54.	70.501	0.
-54.	71.001	0.
-54.	71.501	0.
-54.	72.001	0.
-54.	72.501	0.
-54.	73.001	0.
-54.	73.501	0.
-54.	74.001	0.
-54.	74.501	0.
-54.	75.001	0.
-53.5	0.001	2.52460822811428e-10
-53.5	0.501	1.2692294102815056e-7
-53.5	1.001	2.5622168848097165e-7
-53.5	1.501	3.907635310723188e-7
-53.5	2.001	5.331465639518059e-7
-53.5	2.501	6.859428872843956e-7
-53.5	3.001	8.516883004136675e-7
-53.5	3.501	1.032870670985165e-6
-53.5	4.001	1.2319167514799906e-6
-53.5	4.501	1.4511772795437234e-6
-53.5	5.001	1.6929102704089925e-6
-53.5	5.501	1.959262487258196e-6
-53.5	6.001	2.2522491560608113e-6
-53.5	6.501	2.5737320726750314e-6
-53.5	7.001	2.9253963292609087e-6
-53.5	7.501	3.3087259618459943e-6
-53.5	8.001	3.724978888919358e-6
-53.5	8.501	4.175161570160088e-6
-53.5	9.001	4.660003863092361e-6
-53.5	9.501	5.17993459220736e-6
-53.5	10.001	5.73505836891451e-6
-53.5	10.501	6.325134210955603e-6
-53.5	11.001	6.949556506499311e-6
-53.5	11.501	7.607338851166561e-6
-53.5	12.001	8.297101256367329e-6
-53.5	12.501	9.017061185432421e-6
-53.5	13.001	9.765028821319174e-6
-53.5	13.501	0.000010538406907612844
-53.5	14.001	0.00001133419543474502
-53.5	14.501	0.000012149001367576635
-53.5	15.001	0.00001297905353053724
-53.5	15.501	0.000013820222684193035
-53.5	16.001	0.000014668046744208265
-53.5	16.501	0.000015517761011811135
-53.5	17.001	0.00001636433320563327
-53.5	17.501	0.000017202503009500103
-53.5	18.001	0.00001802682578058927
-53.5	18.501	0.00001883171999831543
-53.5	19.001	0.000019611517977073437
-53.5	19.501	0.0000203605193161413
-53.5	20.001	0.000021073046517943848
-53.5	20.501	0.000021743502171654227
-53.5	21.001	0.000022366427072765186
-53.5	21.501	0.000022936558630645725
-53.5	22.001	0.000023448888904924968
-53.5	22.501	0.000023898721607491216
-53.5	23.001	0.00002428172740952736
-53.5	23.501	0.000024593996901875774
-53.5	24.001	0.00002483209057172062
-53.5	24.501	0.00002499308517860315
-53.5	25.001	0.000025074615937822265
-53.5	25.501	0.000025074913948895444
-53.5	26.001	0.000024992838340762232
-53.5	26.501	0.000024827902643542286
-53.5	27.001	0.000024580294938822658
-53.5	27.501	0.000024250891386585577
-53.5	28.001	0.00002384126277703393
-53.5	28.501	0.000023353673809799692
-53.5	29.001	0.00002279107486154353
-53.5	29.501	0.000022157086065874593
-53.5	30.001	0.00002145597359713365
-53.5	30.501	0.00002069261812207429
-53.5	31.001	0.000019872475461001315
-53.5	31.501	0.000019001529582703214
-53.5	32.001	0.000018086238145497987
-53.5	32.501	0.000017133470889931167
-53.5	33.001	0.000016150441286809617
-53.5	33.501	0.000015144631946979578
-53.5	34.001	0.00001412371440579276
-53.5	34.501	0.000013095464004616799
-53.5	35.001	0.000012067670702561994
-53.5	35.501	0.000011048046761847066
-53.5	36.001	0.000010044132357230855
-53.5	36.501	9.063200259851763e-6
-53.5	37.001	8.112160833282757e-6
-53.5	37.501	7.197468646451883e-6
-53.5	38.001	6.325032041656891e-6
-53.5	38.501	5.500126975051432e-6
-53.5	39.001	4.727316334395741e-6
-53.5	39.501	4.0103756649013815e-6
-53.5	40.001	3.35222566085581e-6
-53.5	40.501	2.7548706217255385e-6
-53.5	41.001	2.219339700098026e-6
-53.5	41.501	1.7456227565151792e-6
-53.5	42.001	1.3325816397839192e-6
-53.5	42.501	9.777931516745557e-7
-53.5	43.001	6.772294603017903e-7
-53.5	43.501	4.2464563479782004e-7
-53.5	44.001	2.114730077013337e-7
-53.5	44.501	4.234817175738908e-8
-53.5	45.001	1.4775699037119462e-15
-53.5	45.501	0.
-53.5	46.001	0.
-53.5	46.501	0.
-53.5	47.001	0.
-53.5	47.501	0.
-53.5	48.001	0.
-53.5	48.501	0.
-53.5	49.001	0.
-53.5	49.501	0.
-53.5	50.001	0.
-53.5	50.501	0.
-53.5	51.001	0.
-53.5	51.501	0.
-53.5	52.001	0.
-53.5	52.501	0.
-53.5	53.001	0.
-53.5	53.501	0.
-53.5	54.001	0.
-53.5	54.501	0.
-53.5	55.001	0.
-53.5	55.501	0.
-53.5	56.001	0.
-53.5	56.501	0.
-53.5	57.001	0.
-53.5	57.501	0.
-53.5	58.001	0.
-53.5	58.501	0.
-53.5	59.001	0.
-53.5	59.501	0.
-53.5	60.001	0.
-53.5	60.501	0.
-53.5	61.001	0.
-53.5	61.501	0.
-53.5	62.001	0.
-53.5	62.501	0.
-53.5	63.001	0.
-53.5	63.501	0.
-53.5	64.001	0.
-53.5	64.501	0.
-53.5	65.001	0.
-53.5	65.501	0.
-53.5	66.001	0.
-53.5	66.501	0.
-53.5	67.001	0.
-53.5	67.501	0.
-53.5	68.001	0.
-53.5	68.501	0.
-53.5	69.001	0.
-53.5	69.501	0.
-53.5	70.001	0.
-53.5	70.501	0.
-53.5	71.001	0.
-53.5	71.501	0.
-53.5	72.001	0.
-53.5	72.501	0.
-53.5	73.001	0.
-53.5	73.501	0.
-53.5	74.001	0.
-53.5	74.501	0.
-53.5	75.001	0.
-53.	0.001	3.066342084055475e-10
-53.	0.501	1.5415189860282995e-7
-53.	1.001	3.1115144396173505e-7
-53.	1.501	4.744429113679494e-7
-53.	2.001	6.471428650701094e-7
-53.	2.501	8.323352414111395e-7
-53.	3.001	1.033058618397632e-6
-53.	3.501	1.2522919903532587e-6
-53.	4.001	1.4929387949158493e-6
-53.	4.501	1.757809013993978e-6
-53.	5.001	2.04959925370813e-6
-53.	5.501	2.3708707979872595e-6
-53.	6.001	2.724025723388775e-6
-53.	6.501	3.1112812557987077e-6
-53.	7.001	3.534642639922096e-6
-53.	7.501	3.995874877002852e-6
-53.	8.001	4.496473762365711e-6
-53.	8.501	5.037636719815931e-6
-53.	9.001	5.6202339827146635e-6
-53.	9.501	6.244780710178739e-6
-53.	10.001	6.911410650290457e-6
-53.	10.501	7.619851969902586e-6
-53.	11.001	8.369405862585421e-6
-53.	11.501	9.158928522821635e-6
-53.	12.001	9.986817036642875e-6
-53.	12.501	0.000010850999687698038
-53.	13.001	0.000011748931114817815
-53.	13.501	0.000012677592684290706
-53.	14.001	0.000013633498359280699
-53.	14.501	0.000014612706262175697
-53.	15.001	0.00001561083603529746
-53.	15.501	0.000016623092013399084
-53.	16.001	0.000017644292129741
-53.	16.501	0.0000186689023880988
-53.	17.001	0.000019691076647489325
-53.	17.501	0.00002070470138613931
-53.	18.001	0.000021703445037428247
-53.	18.501	0.000022680811424202955
-53.	19.001	0.00002363019675959074
-53.	19.501	0.00002454494963273414
-53.	20.001	0.000025418433356869052
-53.	20.501	0.00002624409002489669
-53.	21.001	0.000027015505593847108
-53.	21.501	0.00002772647530404245
-53.	22.001	0.000028371068730910547
-53.	22.501	0.000028943693766689815
-53.	23.001	0.000029439158835136528
-53.	23.501	0.00002985273265418439
-53.	24.001	0.00003018020087869516
-53.	24.501	0.0000304179189774402
-53.	25.001	0.00003056286072477013
-53.	25.501	0.000030612661717616626
-53.	26.001	0.0000305656573622525
-53.	26.501	0.000030420914812331963
-53.	27.001	0.000030178258380083816
-53.	27.501	0.00002983828798609534
-53.	28.001	0.00002940239025998187
-53.	28.501	0.000028872741954628067
-53.	29.001	0.000028252305390819573
-53.	29.501	0.00002754481570731332
-53.	30.001	0.000026754759754111388
-53.	30.501	0.00002588734653428131
-53.	31.001	0.000024948469172513386
-53.	31.501	0.000023944658467095112
-53.	32.001	0.000022883028166383106
-53.	32.501	0.00002177121220141858
-53.	33.001	0.000020617294203070688
-53.	33.501	0.00001942972973493868
-53.	34.001	0.000018217261781814195
-53.	34.501	0.000016988830147193318
-53.	35.001	0.000015753475531137887
-53.	35.501	0.000014520239180238955
-53.	36.001	0.000013298059122517856
-53.	36.501	0.000012095664118926062
-53.	37.001	0.000010921466575652489
-53.	37.501	9.783455761980096e-6
-53.	38.001	8.689092758304192e-6
-53.	38.501	7.6452086047464e-6
-53.	39.001	6.657907110267346e-6
-53.	39.501	5.732473676421181e-6
-53.	40.001	4.8732912163545476e-6
-53.	40.501	4.083763666151707e-6
-53.	41.001	3.3662463970987095e-6
-53.	41.501	2.721980401342368e-6
-53.	42.001	2.1510219723501803e-6
-53.	42.501	1.6521482674556289e-6
-53.	43.001	1.2226934553841322e-6
-53.	43.501	8.582139596136705e-7
-53.	44.001	5.518038297690104e-7
-53.	44.501	2.9341781550241024e-7
-53.	45.001	8.016417026117889e-8
-53.	45.501	1.7501169955777197e-11
-53.	46.001	0.
-53.	46.501	0.
-53.	47.001	0.
-53.	47.501	0.
-53.	48.001	0.
-53.	48.501	0.
-53.	49.001	0.
-53.	49.501	0.
-53.	50.001	0.
-53.	50.501	0.
-53.	51.001	0.
-53.	51.501	0.
-53.	52.001	0.
-53.	52.501	0.
-53.	53.001	0.
-53.	53.501	0.
-53.	54.001	0.
-53.	54.501	0.
-53.	55.001	0.
-53.	55.501	0.
-53.	56.001	0.
-53.	56.501	0.
-53.	57.001	0.
-53.	57.501	0.
-53.	58.001	0.
-53.	58.501	0.
-53.	59.001	0.
-53.	59.501	0.
-53.	60.001	0.
-53.	60.501	0.
-53.	61.001	0.
-53.	61.501	0.
-53.	62.001	0.
-53.	62.501	0.
-53.	63.001	0.
-53.	63.501	0.
-53.	64.001	0.
-53.	64.501	0.
-53.	65.001	0.
-53.	65.501	0.
-53.	66.001	0.
-53.	66.501	0.
-53.	67.001	0.
-53.	67.501	0.
-53.	68.001	0.
-53.	68.501	0.
-53.	69.001	0.
-53.	69.501	0.
-53.	70.001	0.
-53.	70.501	0.
-53.	71.001	0.
-53.	71.501	0.
-53.	72.001	0.
-53.	72.501	0.
-53.	73.001	0.
-53.	73.501	0.
-53.	74.001	0.
-53.	74.501	0.
-53.	75.001	0.
-52.5	0.001	3.6988181285377184e-10
-52.5	0.501	1.8594005671849287e-7
-52.5	1.001	3.7526821270672673e-7
-52.5	1.501	5.720918172481563e-7
-52.5	2.001	7.801218814072249e-7
-52.5	2.501	1.0030286015490898e-6
-52.5	3.001	1.2444256852368653e-6
-52.5	3.501	1.5078530125697876e-6
-52.5	4.001	1.7967573568330014e-6
-52.5	4.501	2.1144709740947794e-6
-52.5	5.001	2.464187967318647e-6
-52.5	5.501	2.8489384332952574e-6
-52.5	6.001	3.2715605066983577e-6
-52.5	6.501	3.734670521219137e-6
-52.5	7.001	4.240631609487053e-6
-52.5	7.501	4.791521157992528e-6
-52.5	8.001	5.389097617441392e-6
-52.5	8.501	6.034767240263755e-6
-52.5	9.001	6.72955137321062e-6
-52.5	9.501	7.474054972519409e-6
-52.5	10.001	8.268437030973354e-6
-52.5	10.501	9.112383609879446e-6
-52.5	11.001	0.00001000508415475299
-52.5	11.501	0.000010945211741912162
-52.5	12.001	0.000011930907855540499
-52.5	12.501	0.00001295977223261613
-52.5	13.001	0.000014028858238413395
-52.5	13.501	0.00001513467415027037
-52.5	14.001	0.000016273190634376196
-52.5	14.501	0.000017439854601931133
-52.5	15.001	0.00001862960952964147
-52.5	15.501	0.000019836922227510973
-52.5	16.001	0.000021055815936521877
-52.5	16.501	0.000022279909542069368
-52.5	17.001	0.000023502462597711903
-52.5	17.501	0.000024716425769396246
-52.5	18.001	0.000025914496233988467
-52.5	18.501	0.000027089177498565045
-52.5	19.001	0.0000282328430490504
-52.5	19.501	0.000029337803188687604
-52.5	20.001	0.000030396374388539188
-52.5	20.501	0.0000314009504434599
-52.5	21.001	0.00003234407470740025
-52.5	21.501	0.00003321851267084956
-52.5	22.001	0.00003401732414007998
-52.5	22.501	0.00003473393428178142
-52.5	23.001	0.00003536220280693157
-52.5	23.501	0.000035896490583497243
-52.5	24.001	0.00003633172298806847
-52.5	24.501	0.0000366634493310756
-52.5	25.001	0.00003688789771824959
-52.5	25.501	0.00003700202474194274
-52.5	26.001	0.00003700355942946048
-52.5	26.501	0.000036891040911440064
-52.5	27.001	0.00003666384931142559
-52.5	27.501	0.00003632222939817107
-52.5	28.001	0.000035867306585011746
-52.5	28.501	0.00003530109490615229
-52.5	29.001	0.000034626496648316253
-52.5	29.501	0.00003384729336834808
-52.5	30.001	0.000032968128083612984
-52.5	30.501	0.000031994478482965576
-52.5	31.001	0.000030932621072245534
-52.5	31.501	0.000029789586240372492
-52.5	32.001	0.000028573104310567087
-52.5	32.501	0.000027291542726643988
-52.5	33.001	0.00002595383461693912
-52.5	33.501	0.000024569399078518612
-52.5	34.001	0.000023148053631821592
-52.5	34.501	0.000021699919410608583
-52.5	35.001	0.00002023531977335691
-52.5	35.501	0.0000187646731491669
-52.5	36.001	0.000017298381062275016
-52.5	36.501	0.000015846712412291137
-52.5	37.001	0.000014419685219268325
-52.5	37.501	0.000013026947169372936
-52.5	38.001	0.000011677656412130694
-52.5	38.501	0.000010380364154752058
-52.5	39.001	9.142900658605257e-6
-52.5	39.501	7.972266243864189e-6
-52.5	40.001	6.8745288095809145e-6
-52.5	40.501	5.854729101723164e-6
-52.5	41.001	4.916794362067178e-6
-52.5	41.501	4.063459758847351e-6
-52.5	42.001	3.2961944667780857e-6
-52.5	42.501	2.6151239027530778e-6
-52.5	43.001	2.018927800792332e-6
-52.5	43.501	1.5046667593100973e-6
-52.5	44.001	1.0674284084106715e-6
-52.5	44.501	6.995760331033628e-7
-52.5	45.001	3.896586439265419e-7
-52.5	45.501	1.2904649313619646e-7
-52.5	46.001	6.071321648441658e-10
-52.5	46.501	0.
-52.5	47.001	0.
-52.5	47.501	0.
-52.5	48.001	0.
-52.5	48.501	0.
-52.5	49.001	0.
-52.5	49.501	0.
-52.5	50.001	0.
-52.5	50.501	0.
-52.5	51.001	0.
-52.5	51.501	0.
-52.5	52.001	0.
-52.5	52.501	0.
-52.5	53.001	0.
-52.5	53.501	0.
-52.5	54.001	0.
-52.5	54.501	0.
-52.5	55.001	0.
-52.5	55.501	0.
-52.5	56.001	0.
-52.5	56.501	0.
-52.5	57.001	0.
-52.5	57.501	0.
-52.5	58.001	0.
-52.5	58.501	0.
-52.5	59.001	0.
-52.5	59.501	0.
-52.5	60.001	0.
-52.5	60.501	0.
-52.5	61.001	0.
-52.5	61.501	0.
-52.5	62.001	0.
-52.5	62.501	0.
-52.5	63.001	0.
-52.5	63.501	0.
-52.5	64.001	0.
-52.5	64.501	0.
-52.5	65.001	0.
-52.5	65.501	0.
-52.5	66.001	0.
-52.5	66.501	0.
-52.5	67.001	0.
-52.5	67.501	0.
-52.5	68.001	0.
-52.5	68.501	0.
-52.5	69.001	0.
-52.5	69.501	0.
-52.5	70.001	0.
-52.5	70.501	0.
-52.5	71.001	0.
-52.5	71.501	0.
-52.5	72.001	0.
-52.5	72.501	0.
-52.5	73.001	0.
-52.5	73.501	0.
-52.5	74.001	0.
-52.5	74.501	0.
-52.5	75.001	0.
-52.	0.001	4.432238260658317e-10
-52.	0.501	2.227995764448708e-7
-52.	1.001	4.496015268135651e-7
-52.	1.501	6.852694982707709e-7
-52.	2.001	9.341908418108303e-7
-52.	2.501	1.2007020560724165e-6
-52.	3.001	1.4890695594110427e-6
-52.	3.501	1.803468634678515e-6
-52.	4.001	2.147960250516462e-6
-52.	4.501	2.526465561096857e-6
-52.	5.001	2.942737995585206e-6
-52.	5.501	3.40033296528811e-6
-52.	6.001	3.902575336263576e-6
-52.	6.501	4.452524933897863e-6
-52.	7.001	5.052940459469251e-6
-52.	7.501	5.706242303164867e-6
-52.	8.001	6.4144748299398985e-6
-52.	8.501	7.179268791061296e-6
-52.	9.001	8.001804572818248e-6
-52.	9.501	8.882777033055548e-6
-52.	10.001	9.822362694899486e-6
-52.	10.501	0.000010820190065024329
-52.	11.001	0.000011875313821526858
-52.	11.501	0.000012986193574854375
-52.	12.001	0.000014150677845988217
-52.	12.501	0.00001536599383119756
-52.	13.001	0.000016628743434620042
-52.	13.501	0.000017934905951383446
-52.	14.001	0.000019279847677786244
-52.	14.501	0.000020658338614119716
-52.	15.001	0.00002206457631285586
-52.	15.501	0.00002349221681283345
-52.	16.001	0.000024934412491233298
-52.	16.501	0.000026383856561705697
-52.	17.001	0.000027832833850869995
-52.	17.501	0.000029273277398029676
-52.	18.001	0.00003069683034547435
-52.	18.501	0.0000320949125199092
-52.	19.001	0.00003345879104976973
-52.	19.501	0.000034779654318509714
-52.	20.001	0.00003604868852014489
-52.	20.501	0.00003725715605994925
-52.	21.001	0.000038396475029488363
-52.	21.501	0.00003945829898035441
-52.	22.001	0.00004043459622401497
-52.	22.501	0.00004131772789515766
-52.	23.001	0.0000421005240317166
-52.	23.501	0.000042776356945462525
-52.	24.001	0.00004333921118163601
-52.	24.501	0.000043783749393833417
-52.	25.001	0.00004410537349042591
-52.	25.501	0.000044300280440723655
-52.	26.001	0.000044365512162366594
-52.	26.501	0.000044298998945891645
-52.	27.001	0.000044099595907889886
-52.	27.501	0.00004376711200080684
-52.	28.001	0.00004330233114539358
-52.	28.501	0.00004270702509151949
-52.	29.001	0.000041983957654969316
-52.	29.501	0.000041136880022628825
-52.	30.001	0.00004017051686674933
-52.	30.501	0.000039090543061573406
-52.	31.001	0.0000379035508533429
-52.	31.501	0.000036617007398314897
-52.	32.001	0.00003523920265375642
-52.	32.501	0.000033779187684664796
-52.	33.001	0.00003224670349356008
-52.	33.501	0.00003065210090538158
-52.	34.001	0.000029006250987005396
-52.	34.501	0.000027320447905129452
-52.	35.001	0.00002560630335770152
-52.	35.501	0.000023875634155472672
-52.	36.001	0.000022140343511192054
-52.	36.501	0.000020412297066919512
-52.	37.001	0.00001870319479487851
-52.	37.501	0.000017024440053876298
-52.	38.001	0.00001538700722569886
-52.	38.501	0.000013801309487458836
-52.	39.001	0.000012277068386818958
-52.	39.501	0.000010823186961830547
-52.	40.001	9.44762816079343e-6
-52.	40.501	8.15730022582778e-6
-52.	41.001	6.957950426060087e-6
-52.	41.501	5.85406790432344e-6
-52.	42.001	4.848795110239368e-6
-52.	42.501	3.943844626950708e-6
-52.	43.001	3.1394125475152987e-6
-52.	43.501	2.4340670687578926e-6
-52.	44.001	1.824562196232218e-6
-52.	44.501	1.3054593698281646e-6
-52.	45.001	8.683055359858372e-7
-52.	45.501	5.002077830733409e-7
-52.	46.001	1.8787492100856807e-7
-52.	46.501	3.753986668668982e-9
-52.	47.001	0.
-52.	47.501	0.
-52.	48.001	0.
-52.	48.501	0.
-52.	49.001	0.
-52.	49.501	0.
-52.	50.001	0.
-52.	50.501	0.
-52.	51.001	0.
-52.	51.501	0.
-52.	52.001	0.
-52.	52.501	0.
-52.	53.001	0.
-52.	53.501	0.
-52.	54.001	0.
-52.	54.501	0.
-52.	55.001	0.
-52.	55.501	0.
-52.	56.001	0.
-52.	56.501	0.
-52.	57.001	0.
-52.	57.501	0.
-52.	58.001	0.
-52.	58.501	0.
-52.	59.001	0.
-52.	59.501	0.
-52.	60.001	0.
-52.	60.501	0.
-52.	61.001	0.
-52.	61.501	0.
-52.	62.001	0.
-52.	62.501	0.
-52.	63.001	0.
-52.	63.501	0.
-52.	64.001	0.
-52.	64.501	0.
-52.	65.001	0.
-52.	65.501	0.
-52.	66.001	0.
-52.	66.501	0.
-52.	67.001	0.
-52.	67.501	0.
-52.	68.001	0.
-52.	68.501	0.
-52.	69.001	0.
-52.	69.501	0.
-52.	70.001	0.
-52.	70.501	0.
-52.	71.001	0.
-52.	71.501	0.
-52.	72.001	0.
-52.	72.501	0.
-52.	73.001	0.
-52.	73.501	0.
-52.	74.001	0.
-52.	74.501	0.
-52.	75.001	0.
-51.5	0.001	5.277109132870236e-10
-51.5	0.501	2.652578217112869e-7
-51.5	1.001	5.352109009312631e-7
-51.5	1.501	8.155791690048095e-7
-51.5	2.001	1.1115136960790491e-6
-51.5	2.501	1.4281024784882152e-6
-51.5	3.001	1.7703469459860166e-6
-51.5	3.501	2.1431364942557255e-6
-51.5	4.001	2.5512207317206753e-6
-51.5	4.501	2.9991792408811477e-6
-51.5	5.001	3.4913887779066573e-6
-51.5	5.501	4.031987965470872e-6
-51.5	6.001	4.6248396679067684e-6
-51.5	6.501	5.273491369780973e-6
-51.5	7.001	5.981134004193783e-6
-51.5	7.501	6.750559791107919e-6
-51.5	8.001	7.58411974490024e-6
-51.5	8.501	8.48368159087841e-6
-51.5	9.001	9.450588890179963e-6
-51.5	9.501	0.00001048562220960875
-51.5	10.001	0.00001158896318665045
-51.5	10.501	0.000012760162330171047
-51.5	11.001	0.000013998111364778345
-51.5	11.501	0.000015301020873179414
-51.5	12.001	0.000016666403917915648
-51.5	12.501	0.000018091066234453737
-51.5	13.001	0.000019571103484568736
-51.5	13.501	0.00002110190594557207
-51.5	14.001	0.00002267817089054121
-51.5	14.501	0.00002429392279065005
-51.5	15.001	0.00002594254134618274
-51.5	15.501	0.000027616797230853363
-51.5	16.001	0.000029308895317316675
-51.5	16.501	0.00003101052504258317
-51.5	17.001	0.00003271291747231421
-51.5	17.501	0.00003440690853417473
-51.5	18.001	0.00003608300781352959
-51.5	18.501	0.0000377314722404104
-51.5	19.001	0.000039342383944985665
-51.5	19.501	0.00004090573151957754
-51.5	20.001	0.000042411493898018144
-51.5	20.501	0.00004384972604708273
-51.5	21.001	0.00004521064565882979
-51.5	21.501	0.000046484720035796195
-51.5	22.001	0.00004766275237189053
-51.5	22.501	0.000048735966649180365
-51.5	23.001	0.000049696090393386386
-51.5	23.501	0.000050535434557464384
-51.5	24.001	0.00005124696983218128
-51.5	24.501	0.000051824398714004586
-51.5	25.001	0.000052262222693146484
-51.5	25.501	0.00005255580395762706
-51.5	26.001	0.000052701421042193036
-51.5	26.501	0.00005269631788372693
-51.5	27.001	0.00005253874577720818
-51.5	27.501	0.000052227997758564815
-51.5	28.001	0.0000517644349731548
-51.5	28.501	0.00005114950462157506
-51.5	29.001	0.00005038574910870618
-51.5	29.501	0.00004947680605806383
-51.5	30.001	0.00004842739889248498
-51.5	30.501	0.00004724331772494707
-51.5	31.001	0.00004593139035079832
-51.5	31.501	0.000044499443185977766
-51.5	32.001	0.00004295625205587646
-51.5	32.501	0.00004131148280738909
-51.5	33.001	0.00003957562179327194
-51.5	33.501	0.00003775989636401573
-51.5	34.001	0.00003587618559869124
-51.5	34.501	0.00003393692161308588
-51.5	35.001	0.000031954981901113165
-51.5	35.501	0.00002994357329388749
-51.5	36.001	0.00002791610825941725
-51.5	36.501	0.000025886074413757084
-51.5	37.001	0.000023866898269936842
-51.5	37.501	0.00002187180441183369
-51.5	38.001	0.000019913671442889363
-51.5	38.501	0.000018004886219362285
-51.5	39.001	0.000016157198027522807
-51.5	39.501	0.000014381574493212444
-51.5	40.001	0.000012688061104001427
-51.5	40.501	0.000011085646251405371
-51.5	41.001	9.582133616126195e-6
-51.5	41.501	8.184023435833554e-6
-51.5	42.001	6.8964035435281526e-6
-51.5	42.501	5.722849696871878e-6
-51.5	43.001	4.665331881010787e-6
-51.5	43.501	3.7241172356515187e-6
-51.5	44.001	2.8976468959261826e-6
-51.5	44.501	2.1823330739817098e-6
-51.5	45.001	1.5721491998991691e-6
-51.5	45.501	1.057726985581246e-6
-51.5	46.001	6.246242619822101e-7
-51.5	46.501	2.5545013918594295e-7
-51.5	47.001	1.1212801476530941e-8
-51.5	47.501	0.
-51.5	48.001	0.
-51.5	48.501	0.
-51.5	49.001	0.
-51.5	49.501	0.
-51.5	50.001	0.
-51.5	50.501	0.
-51.5	51.001	0.
-51.5	51.501	0.
-51.5	52.001	0.
-51.5	52.501	0.
-51.5	53.001	0.
-51.5	53.501	0.
-51.5	54.001	0.
-51.5	54.501	0.
-51.5	55.001	0.
-51.5	55.501	0.
-51.5	56.001	0.
-51.5	56.501	0.
-51.5	57.001	0.
-51.5	57.501	0.
-51.5	58.001	0.
-51.5	58.501	0.
-51.5	59.001	0.
-51.5	59.501	0.
-51.5	60.001	0.
-51.5	60.501	0.
-51.5	61.001	0.
-51.5	61.501	0.
-51.5	62.001	0.
-51.5	62.501	0.
-51.5	63.001	0.
-51.5	63.501	0.
-51.5	64.001	0.
-51.5	64.501	0.
-51.5	65.001	0.
-51.5	65.501	0.
-51.5	66.001	0.
-51.5	66.501	0.
-51.5	67.001	0.
-51.5	67.501	0.
-51.5	68.001	0.
-51.5	68.501	0.
-51.5	69.001	0.
-51.5	69.501	0.
-51.5	70.001	0.
-51.5	70.501	0.
-51.5	71.001	0.
-51.5	71.501	0.
-51.5	72.001	0.
-51.5	72.501	0.
-51.5	73.001	0.
-51.5	73.501	0.
-51.5	74.001	0.
-51.5	74.501	0.
-51.5	75.001	0.
-51.	0.001	6.244112660526915e-10
-51.	0.501	3.1385084239304463e-7
-51.	1.001	6.331726354499194e-7
-51.	1.501	9.646477808977352e-7
-51.	2.001	1.3142833288134635e-6
-51.	2.501	1.68800848182637e-6
-51.	3.001	2.091646016213663e-6
-51.	3.501	2.5308816065582694e-6
-51.	4.001	3.0112307357305433e-6
-51.	4.501	3.5380029967709966e-6
-51.	5.001	4.116263731375351e-6
-51.	5.501	4.750793095829513e-6
-51.	6.001	5.4460427937067615e-6
-51.	6.501	6.20609085978198e-6
-51.	7.001	7.034595016024988e-6
-51.	7.501	7.934745243239728e-6
-51.	8.001	8.90921631658995e-6
-51.	8.501	9.960121136356506e-6
-51.	9.001	0.000011088965744166868
-51.	9.501	0.000012296606947933153
-51.	10.001	0.000013583213485176525
-51.	10.501	0.00001494823163454663
-51.	11.001	0.000016390356140302217
-51.	11.501	0.000017907507246462854
-51.	12.001	0.0000194968145486589
-51.	12.501	0.00002115460826587956
-51.	13.001	0.00002287641841477597
-51.	13.501	0.000024656982239790733
-51.	14.001	0.000026490260117054502
-51.	14.501	0.000028369460012508343
-51.	15.001	0.000030287070438696688
-51.	15.501	0.00003223490172342338
-51.	16.001	0.000034204135279833125
-51.	16.501	0.00003618538045391246
-51.	17.001	0.00003816873842377013
-51.	17.501	0.00004014387253674192
-51.	18.001	0.000042100084396201785
-51.	18.501	0.00004402639495031116
-51.	19.001	0.00004591162978965084
-51.	19.501	0.000047744507829276225
-51.	20.001	0.000049513732532301987
-51.	20.501	0.00005120808482554126
-51.	21.001	0.00005281651686160983
-51.	21.501	0.000054328245794803983
-51.	22.001	0.00005573284675837132
-51.	22.501	0.000057020344256966175
-51.	23.001	0.000058181301218598
-51.	23.501	0.0000592069049838139
-51.	24.001	0.00006008904954493117
-51.	24.501	0.000060820413383730754
-51.	25.001	0.00006139453229125681
-51.	25.501	0.00006180586658749971
-51.	26.001	0.00006204986219134626
-51.	26.501	0.00006212300502196684
-51.	27.001	0.00006202286824178287
-51.	27.501	0.00006174815187849064
-51.	28.001	0.00006129871438970411
-51.	28.501	0.000060675595759200935
-51.	29.001	0.0000598810317392437
-51.	29.501	0.00005891845887990827
-51.	30.001	0.000057792510014765
-51.	30.501	0.00005650899990379373
-51.	31.001	0.000055074900770149336
-51.	31.501	0.000053498307508660105
-51.	32.001	0.00005178839239192928
-51.	32.501	0.00004995534915575221
-51.	33.001	0.00004801032641063576
-51.	33.501	0.000045965350401340564
-51.	34.001	0.000043833237222699626
-51.	34.501	0.000041627494698224794
-51.	35.001	0.000039362214238729066
-51.	35.501	0.00003705195312173921
-51.	36.001	0.00003471160776873505
-51.	36.501	0.00003235627874584887
-51.	37.001	0.000030001128373554306
-51.	37.501	0.00002766123200049539
-51.	38.001	0.00002535142417343546
-51.	38.501	0.00002308614111580935
-51.	39.001	0.000020879261106180698
-51.	39.501	0.000018743944517575534
-51.	40.001	0.000016692475427483442
-51.	40.501	0.000014736106818540306
-51.	41.001	0.000012884911431701125
-51.	41.501	0.000011147640255861996
-51.	42.001	9.531590345934517e-6
-51.	42.501	8.04248297145226e-6
-51.	43.001	6.684351633264758e-6
-51.	43.501	5.459436429161968e-6
-51.	44.001	4.36807473134997e-6
-51.	44.501	3.408563658168431e-6
-51.	45.001	2.576936088795443e-6
-51.	45.501	1.8665107536488185e-6
-51.	46.001	1.2668920791821916e-6
-51.	46.501	7.619265548887477e-7
-51.	47.001	3.3032953083458904e-7
-51.	47.501	2.3001423442556313e-8
-51.	48.001	0.
-51.	48.501	0.
-51.	49.001	0.
-51.	49.501	0.
-51.	50.001	0.
-51.	50.501	0.
-51.	51.001	0.
-51.	51.501	0.
-51.	52.001	0.
-51.	52.501	0.
-51.	53.001	0.
-51.	53.501	0.
-51.	54.001	0.
-51.	54.501	0.
-51.	55.001	0.
-51.	55.501	0.
-51.	56.001	0.
-51.	56.501	0.
-51.	57.001	0.
-51.	57.501	0.
-51.	58.001	0.
-51.	58.501	0.
-51.	59.001	0.
-51.	59.501	0.
-51.	60.001	0.
-51.	60.501	0.
-51.	61.001	0.
-51.	61.501	0.
-51.	62.001	0.
-51.	62.501	0.
-51.	63.001	0.
-51.	63.501	0.
-51.	64.001	0.
-51.	64.501	0.
-51.	65.001	0.
-51.	65.501	0.
-51.	66.001	0.
-51.	66.501	0.
-51.	67.001	0.
-51.	67.501	0.
-51.	68.001	0.
-51.	68.501	0.
-51.	69.001	0.
-51.	69.501	0.
-51.	70.001	0.
-51.	70.501	0.
-51.	71.001	0.
-51.	71.501	0.
-51.	72.001	0.
-51.	72.501	0.
-51.	73.001	0.
-51.	73.501	0.
-51.	74.001	0.
-51.	74.501	0.
-51.	75.001	0.
-50.5	0.001	7.343956701163441e-10
-50.5	0.501	3.6911586221136356e-7
-50.5	1.001	7.445646212803344e-7
-50.5	1.501	1.134102772890607e-6
-50.5	2.001	1.5446897007697112e-6
-50.5	2.501	1.983189213240153e-6
-50.5	3.001	2.456334938013118e-6
-50.5	3.501	2.970693537089015e-6
-50.5	4.001	3.532625426449754e-6
-50.5	4.501	4.148242823877833e-6
-50.5	5.001	4.8233651010746674e-6
-50.5	5.501	5.56347157717888e-6
-50.5	6.001	6.373652053256535e-6
-50.5	6.501	7.258555544922807e-6
-50.5	7.001	8.222337816835513e-6
-50.5	7.501	9.268608452832474e-6
-50.5	8.001	0.00001040037830420448
-50.5	8.501	0.000011620008242205204
-50.5	9.001	0.000012929160196679311
-50.5	9.501	0.000014328751489035583
-50.5	10.001	0.000015818913464324533
-50.5	10.501	0.000017398955394531515
-50.5	11.001	0.000019067334565042058
-50.5	11.501	0.000020821633371362186
-50.5	12.001	0.000022658544146613696
-50.5	12.501	0.00002457386231628621
-50.5	13.001	0.0000265624883392949
-50.5	13.501	0.00002861843874810185
-50.5	14.001	0.0000307348664499622
-50.5	14.501	0.000032904090300545506
-50.5	15.001	0.00003511763381424711
-50.5	15.501	0.00003736627273600359
-50.5	16.001	0.00003964009107038258
-50.5	16.501	0.00004192854504758298
-50.5	17.001	0.00004422053440459216
-50.5	17.501	0.00004650448027427481
-50.5	18.001	0.00004876840890626267
-50.5	18.501	0.00005100004039114408
-50.5	19.001	0.00005318688152319483
-50.5	19.501	0.00005531632191579446
-50.5	20.001	0.000057375732476476654
-50.5	20.501	0.000059352565353703194
-50.5	21.001	0.0000612344544831893
-50.5	21.501	0.00006300931588607787
-50.5	22.001	0.00006466544690256166
-50.5	22.501	0.00006619162358082858
-50.5	23.001	0.00006757719548068481
-50.5	23.501	0.00006881217719225088
-50.5	24.001	0.00006988733591133564
-50.5	24.501	0.00007079427445315473
-50.5	25.001	0.00007152550912412996
-50.5	25.501	0.00007207454190669222
-50.5	26.001	0.00007243592644398423
-50.5	26.501	0.00007260532733980004
-50.5	27.001	0.00007257957231408084
-50.5	27.501	0.00007235669677610736
-50.5	28.001	0.00007193598039656582
-50.5	28.501	0.00007131797527676792
-50.5	29.001	0.00007050452532919252
-50.5	29.501	0.00006949877649927978
-50.5	30.001	0.00006830517747525582
-50.5	30.501	0.00006692947055181057
-50.5	31.001	0.00006537867233622684
-50.5	31.501	0.0000636610440133146
-50.5	32.001	0.00006178605091973957
-50.5	32.501	0.000059764311220473985
-50.5	33.001	0.00005760753353152516
-50.5	33.501	0.00005532844339509316
-50.5	34.001	0.000052940698587244995
-50.5	34.501	0.00005045879332495285
-50.5	35.001	0.00004789795154004776
-50.5	35.501	0.00004527400950281098
-50.5	36.001	0.000042603288208022354
-50.5	36.501	0.000039902456081315596
-50.5	37.001	0.00003718838272328076
-50.5	37.501	0.000034477984581841846
-50.5	38.001	0.000031788063628446426
-50.5	38.501	0.00002913514030790204
-50.5	39.001	0.000026535282231445794
-50.5	39.501	0.000024003930282209427
-50.5	40.001	0.000021555723993503474
-50.5	40.501	0.000019204328230632765
-50.5	41.001	0.00001696226333687417
-50.5	41.501	0.00001484074096122558
-50.5	42.001	0.000012849507713504517
-50.5	42.501	0.000010996698487632874
-50.5	43.001	9.288700555186649e-6
-50.5	43.501	7.730027945144336e-6
-50.5	44.001	6.323202295086793e-6
-50.5	44.501	5.06862922896833e-6
-50.5	45.001	3.964443419648361e-6
-50.5	45.501	3.0062582644006247e-6
-50.5	46.001	2.186665415689189e-6
-50.5	46.501	1.4941153215675233e-6
-50.5	47.001	9.10531329568678e-7
-50.5	47.501	4.1068519956973795e-7
-50.5	48.001	3.770123776305511e-8
-50.5	48.501	0.
-50.5	49.001	0.
-50.5	49.501	0.
-50.5	50.001	0.
-50.5	50.501	0.
-50.5	51.001	0.
-50.5	51.501	0.
-50.5	52.001	0.
-50.5	52.501	0.
-50.5	53.001	0.
-50.5	53.501	0.
-50.5	54.001	0.
-50.5	54.501	0.
-50.5	55.001	0.
-50.5	55.501	0.
-50.5	56.001	0.
-50.5	56.501	0.
-50.5	57.001	0.
-50.5	57.501	0.
-50.5	58.001	0.
-50.5	58.501	0.
-50.5	59.001	0.
-50.5	59.501	0.
-50.5	60.001	0.
-50.5	60.501	0.
-50.5	61.001	0.
-50.5	61.501	0.
-50.5	62.001	0.
-50.5	62.501	0.
-50.5	63.001	0.
-50.5	63.501	0.
-50.5	64.001	0.
-50.5	64.501	0.
-50.5	65.001	0.
-50.5	65.501	0.
-50.5	66.001	0.
-50.5	66.501	0.
-50.5	67.001	0.
-50.5	67.501	0.
-50.5	68.001	0.
-50.5	68.501	0.
-50.5	69.001	0.
-50.5	69.501	0.
-50.5	70.001	0.
-50.5	70.501	0.
-50.5	71.001	0.
-50.5	71.501	0.
-50.5	72.001	0.
-50.5	72.501	0.
-50.5	73.001	0.
-50.5	73.501	0.
-50.5	74.001	0.
-50.5	74.501	0.
-50.5	75.001	0.
-50.	0.001	8.587206907117625e-10
-50.	0.501	4.315828223233314e-7
-50.	1.001	8.704492514493863e-7
-50.	1.501	1.3255459675571173e-6
-50.	2.001	1.8048841569680536e-6
-50.	2.501	2.3163583154584363e-6
-50.	3.001	2.867704550353528e-6
-50.	3.501	3.4664566723930967e-6
-50.	4.001	4.119899778225477e-6
-50.	4.501	4.83502117667839e-6
-50.	5.001	5.618458679108804e-6
-50.	5.501	6.476446449193192e-6
-50.	6.001	7.414758783037126e-6
-50.	6.501	8.43865235920533e-6
-50.	7.001	9.55280765336046e-6
-50.	7.501	0.000010761270347522476
-50.	8.001	0.000012067393674361317
-50.	8.501	0.000013473782718397901
-50.	9.001	0.000014982241745783739
-50.	9.501	0.00001659372565103468
-50.	10.001	0.00001830829659268374
-50.	10.501	0.000020125086841454632
-50.	11.001	0.000022042268786521337
-50.	11.501	0.000024057032941256517
-50.	12.001	0.000026165574663340467
-50.	12.501	0.000028363090160215217
-50.	13.001	0.00003064378219443161
-50.	13.501	0.000033000875739683545
-50.	14.001	0.00003542664367226599
-50.	14.501	0.00003791244241913106
-50.	15.001	0.00004044875732696488
-50.	15.501	0.00004302525737055711
-50.	16.001	0.000045630858686294834
-50.	16.501	0.00004825379630028996
-50.	17.001	0.000050881703322122983
-50.	17.501	0.0000535016967954116
-50.	18.001	0.000056100469335624206
-50.	18.501	0.00005866438564344313
-50.	19.001	0.00006117958295756441
-50.	19.501	0.00006363207450277856
-50.	20.001	0.00006600785499573484
-50.	20.501	0.00006829300728995939
-50.	21.001	0.00007047380927129634
-50.	21.501	0.00007253684015273033
-50.	22.001	0.00007446908536127262
-50.	22.501	0.00007625803925711432
-50.	23.001	0.00007789180497452816
-50.	23.501	0.00007935919072326879
-50.	24.001	0.0000806498019368332
-50.	24.501	0.00008175412869868031
-50.	25.001	0.00008266362791822415
-50.	25.501	0.00008337079976452419
-50.	26.001	0.00008386925789647759
-50.	26.501	0.00008415379305397811
-50.	27.001	0.00008422042959493388
-50.	27.501	0.00008406647457863215
-50.	28.001	0.0000836905590073537
-50.	28.501	0.00008309267084608216
-50.	29.001	0.00008227417944568493
-50.	29.501	0.00008123785099923094
-50.	30.001	0.00007998785466539289
-50.	30.501	0.00007852975899860784
-50.	31.001	0.00007687051833434326
-50.	31.501	0.00007501844879094151
-50.	32.001	0.00007298319356875045
-50.	32.501	0.00007077567725414259
-50.	33.001	0.00006840804887223142
-50.	33.501	0.00006589361347904343
-50.	34.001	0.00006324675214325004
-50.	34.501	0.000060482830240450656
-50.	35.001	0.000057618094070829376
-50.	35.501	0.00005466955591466617
-50.	36.001	0.00005165486776053153
-50.	36.501	0.0000485921840784776
-50.	37.001	0.0000455000141652245
-50.	37.501	0.00004239706475992772
-50.	38.001	0.000039302073816562255
-50.	38.501	0.000036233636520591996
-50.	39.001	0.0000332100248507162
-50.	39.501	0.000030249002206956607
-50.	40.001	0.000027367634848290708
-50.	40.501	0.000024582102097330664
-50.	41.001	0.000021907507462911192
-50.	41.501	0.000019357692981971534
-50.	42.001	0.000016945059154650665
-50.	42.501	0.00001468039277849962
-50.	43.001	0.000012572704664966392
-50.	43.501	0.000010629078420369964
-50.	44.001	8.854529735904353e-6
-50.	44.501	7.251871959722799e-6
-50.	45.001	5.821575828748498e-6
-50.	45.501	4.561593560290782e-6
-50.	46.001	3.467075869402552e-6
-50.	46.501	2.5298079966650137e-6
-50.	47.001	1.7369420968782796e-6
-50.	47.501	1.0682142524768351e-6
-50.	48.001	4.942025765140472e-7
-50.	48.501	5.30981930662532e-8
-50.	49.001	0.
-50.	49.501	0.
-50.	50.001	0.
-50.	50.501	0.
-50.	51.001	0.
-50.	51.501	0.
-50.	52.001	0.
-50.	52.501	0.
-50.	53.001	0.
-50.	53.501	0.
-50.	54.001	0.
-50.	54.501	0.
-50.	55.001	0.
-50.	55.501	0.
-50.	56.001	0.
-50.	56.501	0.
-50.	57.001	0.
-50.	57.501	0.
-50.	58.001	0.
-50.	58.501	0.
-50.	59.001	0.
-50.	59.501	0.
-50.	60.001	0.
-50.	60.501	0.
-50.	61.001	0.
-50.	61.501	0.
-50.	62.001	0.
-50.	62.501	0.
-50.	63.001	0.
-50.	63.501	0.
-50.	64.001	0.
-50.	64.501	0.
-50.	65.001	0.
-50.	65.501	0.
-50.	66.001	0.
-50.	66.501	0.
-50.	67.001	0.
-50.	67.501	0.
-50.	68.001	0.
-50.	68.501	0.
-50.	69.001	0.
-50.	69.501	0.
-50.	70.001	0.
-50.	70.501	0.
-50.	71.001	0.
-50.	71.501	0.
-50.	72.001	0.
-50.	72.501	0.
-50.	73.001	0.
-50.	73.501	0.
-50.	74.001	0.
-50.	74.501	0.
-50.	75.001	0.
-49.5	0.001	9.98410126389986e-10
-49.5	0.501	5.017650570580768e-7
-49.5	1.001	1.0118545963750004e-6
-49.5	1.501	1.5405248582908983e-6
-49.5	2.001	2.096940248264251e-6
-49.5	2.501	2.6901235198911415e-6
-49.5	3.001	3.328905785987397e-6
-49.5	3.501	4.02187435956747e-6
-49.5	4.001	4.777318158400086e-6
-49.5	4.501	5.603170572133783e-6
-49.5	5.001	6.506949871381265e-6
-49.5	5.501	7.495697426019505e-6
-49.5	6.001	8.575914186824716e-6
-49.5	6.501	9.75349606234848e-6
-49.5	7.001	0.000011033668984086783
-49.5	7.501	0.000012420924590821912
-49.5	8.001	0.000013918957572009661
-49.5	8.501	0.00001553060578608873
-49.5	9.001	0.000017257794309954495
-49.5	9.501	0.000019101484579423915
-49.5	10.001	0.000021061629747791993
-49.5	10.501	0.000023137137322268962
-49.5	11.001	0.000025325840039429177
-49.5	11.501	0.00002762447581467829
-49.5	12.001	0.000030028677452588972
-49.5	12.501	0.000032532972639651294
-49.5	13.001	0.00003513079456492813
-49.5	13.501	0.00003781450333277032
-49.5	14.001	0.00004057541815091
-49.5	14.501	0.000043403860102101694
-49.5	15.001	0.000046289205142655145
-49.5	15.501	0.000049219946820641026
-49.5	16.001	0.00005218376807333429
-49.5	16.501	0.000055167621349919
-49.5	17.001	0.000058157816212976864
-49.5	17.501	0.00006114011350145658
-49.5	18.001	0.00006409982508848768
-49.5	18.501	0.00006702191823870754
-49.5	19.001	0.00006989112356029946
-49.5	19.501	0.00007269204555477016
-49.5	20.001	0.00007540927479038288
-49.5	20.501	0.00007802750076061097
-49.5	21.001	0.00008053162453436013
-49.5	21.501	0.00008290687035739357
-49.5	22.001	0.00008513889542175367
-49.5	22.501	0.00008721389707965388
-49.5	23.001	0.00008911871683798644
-49.5	23.501	0.00009084094052736055
-49.5	24.001	0.00009236899409372958
-49.5	24.501	0.00009369223450984908
-49.5	25.001	0.0000948010353469618
-49.5	25.501	0.00009568686658356595
-49.5	26.001	0.0000963423682574887
-49.5	26.501	0.00009676141758964971
-49.5	27.001	0.00009693918922315917
-49.5	27.501	0.00009687220823012652
-49.5	28.001	0.00009655839554155474
-49.5	28.501	0.00009599710545390396
-49.5	29.001	0.00009518915486035091
-49.5	29.501	0.00009413684384689605
-49.5	30.001	0.00009284396728453412
-49.5	30.501	0.00009131581704038343
-49.5	31.001	0.00008955917442445407
-49.5	31.501	0.00008758229248641106
-49.5	32.001	0.00008539486778021036
-49.5	32.501	0.00008300800122426971
-49.5	33.001	0.00008043414770583343
-49.5	33.501	0.00007768705410769885
-49.5	34.001	0.00007478168547845621
-49.5	34.501	0.00007173413912509298
-49.5	35.001	0.00006856154647879776
-49.5	35.501	0.00006528196267446174
-49.5	36.001	0.00006191424389172343
-49.5	36.501	0.000058477912631720944
-49.5	37.001	0.00005499301124930019
-49.5	37.501	0.0000514799442258154
-49.5	38.001	0.000047959309852109403
-49.5	38.501	0.00004445172219416531
-49.5	39.001	0.00004097762443335131
-49.5	39.501	0.000037557094906305396
-49.5	40.001	0.00003420964741212807
-49.5	40.501	0.00003095402760012102
-49.5	41.001	0.000027808007490212652
-49.5	41.501	0.00002478818039551134
-49.5	42.001	0.000021909758688675865
-49.5	42.501	0.000019186376941170655
-49.5	43.001	0.000016629902898208842
-49.5	43.501	0.000014250258404084957
-49.5	44.001	0.000012055251512996986
-49.5	44.501	0.000010050419094257242
-49.5	45.001	8.238875146138786e-6
-49.5	45.501	6.621151183264636e-6
-49.5	46.001	5.194995150994846e-6
-49.5	46.501	3.955048134032984e-6
-49.5	47.001	2.892200812348959e-6
-49.5	47.501	1.9921404762968938e-6
-49.5	48.001	1.232090610385405e-6
-49.5	48.501	5.78011644484933e-7
-49.5	49.001	6.660566173279476e-8
-49.5	49.501	0.
-49.5	50.001	0.
-49.5	50.501	0.
-49.5	51.001	0.
-49.5	51.501	0.
-49.5	52.001	0.
-49.5	52.501	0.
-49.5	53.001	0.
-49.5	53.501	0.
-49.5	54.001	0.
-49.5	54.501	0.
-49.5	55.001	0.
-49.5	55.501	0.
-49.5	56.001	0.
-49.5	56.501	0.
-49.5	57.001	0.
-49.5	57.501	0.
-49.5	58.001	0.
-49.5	58.501	0.
-49.5	59.001	0.
-49.5	59.501	0.
-49.5	60.001	0.
-49.5	60.501	0.
-49.5	61.001	0.
-49.5	61.501	0.
-49.5	62.001	0.
-49.5	62.501	0.
-49.5	63.001	0.
-49.5	63.501	0.
-49.5	64.001	0.
-49.5	64.501	0.
-49.5	65.001	0.
-49.5	65.501	0.
-49.5	66.001	0.
-49.5	66.501	0.
-49.5	67.001	0.
-49.5	67.501	0.
-49.5	68.001	0.
-49.5	68.501	0.
-49.5	69.001	0.
-49.5	69.501	0.
-49.5	70.001	0.
-49.5	70.501	0.
-49.5	71.001	0.
-49.5	71.501	0.
-49.5	72.001	0.
-49.5	72.501	0.
-49.5	73.001	0.
-49.5	73.501	0.
-49.5	74.001	0.
-49.5	74.501	0.
-49.5	75.001	0.
-49.	0.001	1.154434932635794e-9
-49.	0.501	5.801492033636439e-7
-49.	1.001	1.1697540503053958e-6
-49.	1.501	1.7805016100994424e-6
-49.	2.001	2.422811517866879e-6
-49.	2.501	3.106932470444057e-6
-49.	3.001	3.8428826128238625e-6
-49.	3.501	4.6403878848274955e-6
-49.	4.001	5.508818115167273e-6
-49.	4.501	6.457120826882067e-6
-49.	5.001	7.4937529100286126e-6
-49.	5.501	8.626610515986065e-6
-49.	6.001	9.86295772335398e-6
-49.	6.501	0.000011209354709287678
-49.	7.001	0.000012671586323971138
-49.	7.501	0.0000142545921025963
-49.	8.001	0.00001596239885291441
-49.	8.501	0.00001779805702293908
-49.	9.001	0.000019763582080261856
-49.	9.501	0.000021859902120988176
-49.	10.001	0.00002408681287348404
-49.	10.501	0.000026442941172615017
-49.	11.001	0.000028925717857839004
-49.	11.501	0.000031531360898367824
-49.	12.001	0.000034254869376920003
-49.	12.501	0.00003709002877614599
-49.	13.001	0.000040029427815832055
-49.	13.501	0.000043064486890658765
-49.	14.001	0.00004618549796390399
-49.	14.501	0.00004938167558765243
-49.	15.001	0.000052641218549655356
-49.	15.501	0.00005595138149492596
-49.	16.001	0.000059298555739519914
-49.	16.501	0.00006266835838671437
-49.	17.001	0.00006604572877305224
-49.	17.501	0.00006941503121355465
-49.	18.001	0.00007276016298116454
-49.	18.501	0.00007606466644368147
-49.	19.001	0.00007931184429012528
-49.	19.501	0.00008248487680504136
-49.	20.001	0.00008556694019104013
-49.	20.501	0.00008854132499367415
-49.	21.001	0.00009139155374568884
-49.	21.501	0.00009410149701653435
-49.	22.001	0.00009665548712502753
-49.	22.501	0.0000990384288453866
-49.	23.001	0.00010123590650723694
-49.	23.501	0.00010323428695639974
-49.	24.001	0.00010502081790370373
-49.	24.501	0.0001065837212422186
-49.	25.001	0.00010791228095832219
-49.	25.501	0.0001089969252981603
-49.	26.001	0.00010982930287809975
-49.	26.501	0.00011040235244576875
-49.	27.001	0.00011071036600752746
-49.	27.501	0.00011074904503940322
-49.	28.001	0.00011051554949243741
-49.	28.501	0.00011000853929119064
-49.	29.001	0.00010922820800701381
-49.	29.501	0.00010817630836706057
-49.	30.001	0.00010685616923747888
-49.	30.501	0.0001052727036962627
-49.	31.001	0.00010343240778978636
-49.	31.501	0.00010134334954914551
-49.	32.001	0.00009901514782785708
-49.	32.501	0.00009645894051845078
-49.	33.001	0.0000936873417052726
-49.	33.501	0.00009071438732607189
-49.	34.001	0.00008755546893846351
-49.	34.501	0.00008422725522849983
-49.	35.001	0.00008074760095318129
-49.	35.501	0.00007713544308195063
-49.	36.001	0.00007341068399397993
-49.	36.501	0.00006959406169993249
-49.	37.001	0.00006570700718980414
-49.	37.501	0.00006177148916317693
-49.	38.001	0.000057809846574810133
-49.	38.501	0.000053844609626891484
-49.	39.001	0.000049898310058465626
-49.	39.501	0.00004599328182073422
-49.	40.001	0.00004215145348121826
-49.	40.501	0.00003839413396558342
-49.	41.001	0.00003474179351635073
-49.	41.501	0.00003121384201220187
-49.	42.001	0.000027828407034007206
-49.	42.501	0.000024602114257471722
-49.	43.001	0.00002154987285395186
-49.	43.501	0.000018684668512304436
-49.	44.001	0.00001601736631212591
-49.	44.501	0.000013556524699222068
-49.	45.001	0.000011308219653483008
-49.	45.501	9.275873518822681e-6
-49.	46.001	7.460072925660322e-6
-49.	46.501	5.858337519314223e-6
-49.	47.001	4.464747000913364e-6
-49.	47.501	3.2691978653045958e-6
-49.	48.001	2.255717000300359e-6
-49.	48.501	1.3986134958259736e-6
-49.	49.001	6.586407311233034e-7
-49.	49.501	7.556045726661044e-8
-49.	50.001	0.
-49.	50.501	0.
-49.	51.001	0.
-49.	51.501	0.
-49.	52.001	0.
-49.	52.501	0.
-49.	53.001	0.
-49.	53.501	0.
-49.	54.001	0.
-49.	54.501	0.
-49.	55.001	0.
-49.	55.501	0.
-49.	56.001	0.
-49.	56.501	0.
-49.	57.001	0.
-49.	57.501	0.
-49.	58.001	0.
-49.	58.501	0.
-49.	59.001	0.
-49.	59.501	0.
-49.	60.001	0.
-49.	60.501	0.
-49.	61.001	0.
-49.	61.501	0.
-49.	62.001	0.
-49.	62.501	0.
-49.	63.001	0.
-49.	63.501	0.
-49.	64.001	0.
-49.	64.501	0.
-49.	65.001	0.
-49.	65.501	0.
-49.	66.001	0.
-49.	66.501	0.
-49.	67.001	0.
-49.	67.501	0.
-49.	68.001	0.
-49.	68.501	0.
-49.	69.001	0.
-49.	69.501	0.
-49.	70.001	0.
-49.	70.501	0.
-49.	71.001	0.
-49.	71.501	0.
-49.	72.001	0.
-49.	72.501	0.
-49.	73.001	0.
-49.	73.501	0.
-49.	74.001	0.
-49.	74.501	0.
-49.	75.001	0.
-48.5	0.001	1.3276918640126265e-9
-48.5	0.501	6.671844694095329e-7
-48.5	1.001	1.3450447044826877e-6
-48.5	1.501	2.0468201695451193e-6
-48.5	2.001	2.7842868031775485e-6
-48.5	2.501	3.5690155033201417e-6
-48.5	3.001	4.412301419334513e-6
-48.5	3.501	5.325091447249725e-6
-48.5	4.001	6.317909793675343e-6
-48.5	4.501	7.40078165995171e-6
-48.5	5.001	8.58315529878112e-6
-48.5	5.501	9.873822901468494e-6
-48.5	6.001	0.000011280840974629372
-48.5	6.501	0.000012811451051112899
-48.5	7.001	0.000014472001742059259
-48.5	7.501	0.000016267873267886834
-48.5	8.001	0.00001820340569962036
-48.5	8.501	0.000020281832194216253
-48.5	9.001	0.000022505218516278662
-48.5	9.501	0.00002487441010366499
-48.5	10.001	0.000027388987857641495
-48.5	10.501	0.000030047233723070424
-48.5	11.001	0.00003284610697535275
-48.5	11.501	0.00003578123195482891
-48.5	12.001	0.00003884689779256525
-48.5	12.501	0.000042036070461967995
-48.5	13.001	0.000045340417274932546
-48.5	13.501	0.00004875034372738485
-48.5	14.001	0.00005225504239317872
-48.5	14.501	0.00005584255337356069
-48.5	15.001	0.00005949983563666
-48.5	15.501	0.00006321284843170295
-48.5	16.001	0.00006696664183856694
-48.5	16.501	0.00007074545541660539
-48.5	17.001	0.00007453282384786692
-48.5	17.501	0.00007831168842851549
-48.5	18.001	0.00008206451324698614
[truncated: 32,881 more rows]
