# Supplementary material for: Myosin V executes steps of variable length via structurally constrained diffusion
Source: eLife. 2020 Jan 15;9:e51569. doi: 10.7554/eLife.51569 (PMC7054003; doi:10.7554/eLife.51569)
Supplement: Source data 1. [file elife-51569-data1.zip › myosin_elife_source_data/Figure 3/theory_diffusion_contours/theoryConstDiffyz_8IQ.txt]

-50.	-70.	3.1668566053277714e-14
-50.	-69.5	5.4709459567257505e-14
-50.	-69.	9.15225835003362e-14
-50.	-68.5	1.489460185580722e-13
-50.	-68.	2.3664964349742113e-13
-50.	-67.5	3.681089990100396e-13
-50.	-67.	5.618529058936091e-13
-50.	-66.5	8.43045497428178e-13
-50.	-66.	1.2454730283941469e-12
-50.	-65.5	1.8140163373423598e-12
-50.	-65.	2.607701091271642e-12
-50.	-64.5	3.70342540000081e-12
-50.	-64.	5.200512241830684e-12
-50.	-63.5	7.226122750301188e-12
-50.	-63.	9.941827484678453e-12
-50.	-62.5	1.3551335234690315e-11
-50.	-62.	1.8309639439509388e-11
-50.	-61.5	2.4533729747066373e-11
-50.	-61.	3.2615062164447524e-11
-50.	-60.5	4.3033985793270756e-11
-50.	-60.	5.637633121588754e-11
-50.	-59.5	7.335237032945122e-11
-50.	-59.	9.481835936510781e-11
-50.	-58.5	1.218008755235759e-10
-50.	-58.	1.5552415265542138e-10
-50.	-57.5	1.9744061227834125e-10
-50.	-57.	2.4926475199952063e-10
-50.	-56.5	3.130106991770425e-10
-50.	-56.	3.910331385575865e-10
-50.	-55.5	4.860724438195598e-10
-50.	-55.	6.013033697711704e-10
-50.	-54.5	7.403877716653677e-10
-50.	-54.	9.075311962182201e-10
-50.	-53.5	1.1075433009572553e-9
-50.	-53.	1.3459019237610183e-9
-50.	-52.5	1.6288209341357965e-9
-50.	-52.	1.963320875221448e-9
-50.	-51.5	2.3573029930623293e-9
-50.	-51.	2.819625607589357e-9
-50.	-50.5	3.360182590170078e-9
-50.	-50.	3.989983352947015e-9
-50.	-49.5	4.721233713215292e-9
-50.	-49.	5.567417268349811e-9
-50.	-48.5	6.543374428493889e-9
-50.	-48.	7.665383250273299e-9
-50.	-47.5	8.951234622272024e-9
-50.	-47.	1.0420305553625633e-8
-50.	-46.5	1.2093627650713946e-8
-50.	-46.	1.3993949972043798e-8
-50.	-45.5	1.6145795111217876e-8
-50.	-45.	1.8575507329692952e-8
-50.	-44.5	2.1311291545042105e-8
-50.	-44.	2.4383241977681875e-8
-50.	-43.5	2.7823359270406072e-8
-50.	-43.	3.166555492131676e-8
-50.	-42.5	3.5945643647507334e-8
-50.	-42.	4.070131171492951e-8
-50.	-41.5	4.597208864302505e-8
-50.	-41.	5.1799282137714485e-8
-50.	-40.5	5.822590584906259e-8
-50.	-40.	6.529658677647981e-8
-50.	-39.5	7.305745391888219e-8
-50.	-39.	8.155600777746025e-8
-50.	-38.5	9.084097047771656e-8
-50.	-38.	1.0096211644695088e-7
-50.	-37.5	1.1197008376174818e-7
-50.	-37.	1.2391616646545493e-7
-50.	-36.5	1.3685208834615273e-7
-50.	-36.	1.5082975885915817e-7
-50.	-35.5	1.6590101207243073e-7
-50.	-35.	1.821173297061805e-7
-50.	-34.5	1.9952954952718673e-7
-50.	-34.	2.1818756054154232e-7
-50.	-33.5	2.3814001457370485e-7
-50.	-33.	2.5943389146543525e-7
-50.	-32.5	2.8211432323514803e-7
-50.	-32.	3.062241560424728e-7
-50.	-31.5	3.318036151920283e-7
-50.	-31.	3.5888998410809014e-7
-50.	-30.5	3.875172454660178e-7
-50.	-30.	4.1771574471213366e-7
-50.	-29.5	4.495118559388002e-7
-50.	-29.	4.829276562783437e-7
-50.	-28.5	5.179806113194811e-7
-50.	-28.	5.546832740243741e-7
-50.	-27.5	5.93042999576211e-7
-50.	-27.	6.330616785167327e-7
-50.	-26.5	6.747354904410395e-7
-50.	-26.	7.180546804041746e-7
-50.	-25.5	7.630033600615303e-7
-50.	-25.	8.095593354144527e-7
-50.	-24.5	8.576939628649268e-7
-50.	-24.	9.073720351008323e-7
-50.	-23.5	9.585516981375852e-7
-50.	-23.	1.0111844006352367e-6
-50.	-22.5	1.065214876394142e-6
-50.	-22.	1.1205811607094796e-6
-50.	-21.5	1.1772146410371545e-6
-50.	-21.	1.2350401421933621e-6
-50.	-20.5	1.2939760460792706e-6
-50.	-20.	1.3539344456931266e-6
-50.	-19.5	1.414821332966618e-6
-50.	-19.	1.4765368197424835e-6
-50.	-18.5	1.53897539099787e-6
-50.	-18.	1.6020261892146404e-6
-50.	-17.5	1.6655733286051633e-6
-50.	-17.	1.7294962377214314e-6
-50.	-16.5	1.7936700288078706e-6
-50.	-16.	1.8579658921049988e-6
-50.	-15.5	1.9222515131727693e-6
-50.	-15.	1.986391511179957e-6
-50.	-14.5	2.0502478959993795e-6
-50.	-14.	2.1136805418586337e-6
-50.	-13.5	2.1765476752223924e-6
-50.	-13.	2.2387063745248533e-6
-50.	-12.5	2.3000130793297136e-6
-50.	-12.	2.360324106469545e-6
-50.	-11.5	2.419496170705931e-6
-50.	-11.	2.4773869074559657e-6
-50.	-10.5	2.533855395148667e-6
-50.	-10.	2.5887626748056863e-6
-50.	-9.5	2.641972264483738e-6
-50.	-9.	2.693350666270328e-6
-50.	-8.5	2.742767863588604e-6
-50.	-8.	2.7900978066406136e-6
-50.	-7.5	2.835218883900094e-6
-50.	-7.	2.8780143776545606e-6
-50.	-6.5	2.9183729016919697e-6
-50.	-6.	2.9561888193275595e-6
-50.	-5.5	2.9913626400717986e-6
-50.	-5.	3.0238013933491114e-6
-50.	-4.5	3.053418977789041e-6
-50.	-4.	3.0801364847258053e-6
-50.	-3.5	3.103882494658271e-6
-50.	-3.	3.124593345539761e-6
-50.	-2.5	3.1422133718856382e-6
-50.	-2.	3.156695113805122e-6
-50.	-1.5	3.1679994951834584e-6
-50.	-1.	3.1760959703595083e-6
-50.	-0.5	3.1809626387632935e-6
-50.	0.	3.182586327097147e-6
-50.	0.5	3.1809626387632935e-6
-50.	1.	3.1760959703595083e-6
-50.	1.5	3.1679994951834584e-6
-50.	2.	3.156695113805122e-6
-50.	2.5	3.1422133718856382e-6
-50.	3.	3.124593345539761e-6
-50.	3.5	3.103882494658271e-6
-50.	4.	3.0801364847258053e-6
-50.	4.5	3.053418977789041e-6
-50.	5.	3.0238013933491114e-6
-50.	5.5	2.9913626400717986e-6
-50.	6.	2.9561888193275595e-6
-50.	6.5	2.9183729016919697e-6
-50.	7.	2.8780143776545606e-6
-50.	7.5	2.835218883900094e-6
-50.	8.	2.7900978066406136e-6
-50.	8.5	2.742767863588604e-6
-50.	9.	2.693350666270328e-6
-50.	9.5	2.641972264483738e-6
-50.	10.	2.5887626748056863e-6
-50.	10.5	2.533855395148667e-6
-50.	11.	2.4773869074559657e-6
-50.	11.5	2.419496170705931e-6
-50.	12.	2.360324106469545e-6
-50.	12.5	2.3000130793297136e-6
-50.	13.	2.2387063745248533e-6
-50.	13.5	2.1765476752223924e-6
-50.	14.	2.1136805418586337e-6
-50.	14.5	2.0502478959993795e-6
-50.	15.	1.986391511179957e-6
-50.	15.5	1.9222515131727693e-6
-50.	16.	1.8579658921049988e-6
-50.	16.5	1.7936700288078706e-6
-50.	17.	1.7294962377214314e-6
-50.	17.5	1.6655733286051633e-6
-50.	18.	1.6020261892146404e-6
-50.	18.5	1.53897539099787e-6
-50.	19.	1.4765368197424835e-6
-50.	19.5	1.414821332966618e-6
-50.	20.	1.3539344456931266e-6
-50.	20.5	1.2939760460792706e-6
-50.	21.	1.2350401421933621e-6
-50.	21.5	1.1772146410371545e-6
-50.	22.	1.1205811607094796e-6
-50.	22.5	1.065214876394142e-6
-50.	23.	1.0111844006352367e-6
-50.	23.5	9.585516981375852e-7
-50.	24.	9.073720351008323e-7
-50.	24.5	8.576939628649268e-7
-50.	25.	8.095593354144527e-7
-50.	25.5	7.630033600615303e-7
-50.	26.	7.180546804041746e-7
-50.	26.5	6.747354904410395e-7
-50.	27.	6.330616785167327e-7
-50.	27.5	5.93042999576211e-7
-50.	28.	5.546832740243741e-7
-50.	28.5	5.179806113194811e-7
-50.	29.	4.829276562783437e-7
-50.	29.5	4.495118559388002e-7
-50.	30.	4.1771574471213366e-7
-50.	30.5	3.875172454660178e-7
-50.	31.	3.5888998410809014e-7
-50.	31.5	3.318036151920283e-7
-50.	32.	3.062241560424728e-7
-50.	32.5	2.8211432323514803e-7
-50.	33.	2.5943389146543525e-7
-50.	33.5	2.3814001457370485e-7
-50.	34.	2.1818756054154232e-7
-50.	34.5	1.9952954952718673e-7
-50.	35.	1.821173297061805e-7
-50.	35.5	1.6590101207243073e-7
-50.	36.	1.5082975885915817e-7
-50.	36.5	1.3685208834615273e-7
-50.	37.	1.2391616646545493e-7
-50.	37.5	1.1197008376174818e-7
-50.	38.	1.0096211644695088e-7
-50.	38.5	9.084097047771656e-8
-50.	39.	8.155600777746025e-8
-50.	39.5	7.305745391888219e-8
-50.	40.	6.529658677647981e-8
-50.	40.5	5.822590584906259e-8
-50.	41.	5.1799282137714485e-8
-50.	41.5	4.597208864302505e-8
-50.	42.	4.070131171492951e-8
-50.	42.5	3.5945643647507334e-8
-50.	43.	3.166555492131676e-8
-50.	43.5	2.7823359270406072e-8
-50.	44.	2.4383241977681875e-8
-50.	44.5	2.1311291545042105e-8
-50.	45.	1.8575507329692952e-8
-50.	45.5	1.6145795111217876e-8
-50.	46.	1.3993949972043798e-8
-50.	46.5	1.2093627650713946e-8
-50.	47.	1.0420305553625633e-8
-50.	47.5	8.951234622272024e-9
-50.	48.	7.665383250273299e-9
-50.	48.5	6.543374428493889e-9
-50.	49.	5.567417268349811e-9
-50.	49.5	4.721233713215292e-9
-50.	50.	3.989983352947015e-9
-50.	50.5	3.360182590170078e-9
-50.	51.	2.819625607589357e-9
-50.	51.5	2.3573029930623293e-9
-50.	52.	1.963320875221448e-9
-50.	52.5	1.6288209341357965e-9
-50.	53.	1.3459019237610183e-9
-50.	53.5	1.1075433009572553e-9
-50.	54.	9.075311962182201e-10
-50.	54.5	7.403877716653677e-10
-50.	55.	6.013033697711704e-10
-50.	55.5	4.860724438195598e-10
-50.	56.	3.910331385575865e-10
-50.	56.5	3.130106991770425e-10
-50.	57.	2.4926475199952063e-10
-50.	57.5	1.9744061227834125e-10
-50.	58.	1.5552415265542138e-10
-50.	58.5	1.218008755235759e-10
-50.	59.	9.481835936510781e-11
-50.	59.5	7.335237032945122e-11
-50.	60.	5.637633121588754e-11
-50.	60.5	4.3033985793270756e-11
-50.	61.	3.2615062164447524e-11
-50.	61.5	2.4533729747066373e-11
-50.	62.	1.8309639439509388e-11
-50.	62.5	1.3551335234690315e-11
-50.	63.	9.941827484678453e-12
-50.	63.5	7.226122750301188e-12
-50.	64.	5.200512241830684e-12
-50.	64.5	3.70342540000081e-12
-50.	65.	2.607701091271642e-12
-50.	65.5	1.8140163373423598e-12
-50.	66.	1.2454730283941469e-12
-50.	66.5	8.43045497428178e-13
-50.	67.	5.618529058936091e-13
-50.	67.5	3.681089990100396e-13
-50.	68.	2.3664964349742113e-13
-50.	68.5	1.489460185580722e-13
-50.	69.	9.15225835003362e-14
-50.	69.5	5.4709459567257505e-14
-50.	70.	3.1668566053277714e-14
-49.5	-70.	4.941671061367763e-14
-49.5	-69.5	8.36090411267169e-14
-49.5	-69.	1.374169468746397e-13
-49.5	-68.5	2.2024862574574107e-13
-49.5	-68.	3.4529223723884833e-13
-49.5	-67.5	5.307803753799783e-13
-49.5	-67.	8.016006154536893e-13
-49.5	-66.5	1.1913266851218944e-12
-49.5	-66.	1.7447563162499858e-12
-49.5	-65.5	2.5210542199335507e-12
-49.5	-65.	3.5976117978231037e-12
-49.5	-64.5	5.074749022250081e-12
-49.5	-64.	7.081398210563225e-12
-49.5	-63.5	9.781923967868064e-12
-49.5	-63.	1.338424811587293e-11
-49.5	-62.5	1.8149462658828785e-11
-49.5	-62.	2.4403127412674462e-11
-49.5	-61.5	3.254846145159548e-11
-49.5	-61.	4.308164858082665e-11
-49.5	-60.5	5.660948616637542e-11
-49.5	-60.	7.3869613355378e-11
-49.5	-59.5	9.575355849980371e-11
-49.5	-59.	1.2333284593561356e-10
-49.5	-58.5	1.5788839865354718e-10
-49.5	-58.	2.0094346532179506e-10
-49.5	-57.5	2.543002666850343e-10
-49.5	-57.	3.20080701309872e-10
-49.5	-56.5	4.007708547411079e-10
-49.5	-56.	4.992701692783762e-10
-49.5	-55.5	6.18944665616223e-10
-49.5	-55.	7.636847078389724e-10
-49.5	-54.5	9.379671817560125e-10
-49.5	-54.	1.1469220250951639e-9
-49.5	-53.5	1.3964032149526166e-9
-49.5	-53.	1.693063553644049e-9
-49.5	-52.5	2.0444335948093975e-9
-49.5	-52.	2.459003975181403e-9
-49.5	-51.5	2.9463108888953776e-9
-49.5	-51.	3.517024182436246e-9
-49.5	-50.5	4.183037481607632e-9
-49.5	-50.	4.957559671463898e-9
-49.5	-49.5	5.855207329846816e-9
-49.5	-49.	6.89209508967961e-9
-49.5	-48.5	8.085928256604958e-9
-49.5	-48.	9.456089808499566e-9
-49.5	-47.5	1.1023725672199047e-8
-49.5	-47.	1.2811825156075143e-8
-49.5	-46.5	1.4845295621134633e-8
-49.5	-46.	1.7151030107407816e-8
-49.5	-45.5	1.9757966594662488e-8
-49.5	-45.	2.2697137552012932e-8
-49.5	-44.5	2.6001708421032675e-8
-49.5	-44.	2.9707003682609225e-8
-49.5	-43.5	3.385051917991981e-8
-49.5	-43.	3.8471921138137574e-8
-49.5	-42.5	4.36130197313601e-8
-49.5	-42.	4.9317744590279595e-8
-49.5	-41.5	5.5632081587033935e-8
-49.5	-41.	6.260400069971748e-8
-49.5	-40.5	7.028336144517698e-8
-49.5	-40.	7.872179737381122e-8
-49.5	-39.5	8.797257910692524e-8
-49.5	-39.	9.809045557132341e-8
-49.5	-38.5	1.09131473272549e-7
-49.5	-38.	1.211527736457147e-7
-49.5	-37.5	1.3421236872923922e-7
-49.5	-37.	1.483688956198508e-7
-49.5	-36.5	1.6368135038462418e-7
-49.5	-36.	1.8020880232513748e-7
-49.5	-35.5	1.980100897075706e-7
-49.5	-35.	2.1714349828808764e-7
-49.5	-34.5	2.3766645182362657e-7
-49.5	-34.	2.5963505379869946e-7
-49.5	-33.5	2.8310388029906317e-7
-49.5	-33.	3.081255104125259e-7
-49.5	-32.5	3.347501540726764e-7
-49.5	-32.	3.6302528939856987e-7
-49.5	-31.5	3.929952594969155e-7
-49.5	-31.	4.247008875599416e-7
-49.5	-30.5	4.581790911197234e-7
-49.5	-30.	4.934625017817336e-7
-49.5	-29.5	5.30579093247814e-7
-49.5	-29.	5.69551820445046e-7
-49.5	-28.5	6.103982725576443e-7
-49.5	-28.	6.531303427139526e-7
-49.5	-27.5	6.977539170103044e-7
-49.5	-27.	7.442685854585102e-7
-49.5	-26.5	7.926673773249787e-7
-49.5	-26.	8.429365231881796e-7
-49.5	-25.5	8.950552458787561e-7
-49.5	-25.	9.489955822847528e-7
-49.5	-24.5	1.0047222378051056e-6
-49.5	-24.	1.062192475019691e-6
-49.5	-23.5	1.1213560379161735e-6
-49.5	-23.	1.1821551127748925e-6
-49.5	-22.5	1.244524326565546e-6
-49.5	-22.	1.3083907834558005e-6
-49.5	-21.5	1.3736741397749513e-6
-49.5	-21.	1.4402867175173108e-6
-49.5	-20.5	1.5081336562132674e-6
-49.5	-20.	1.5771131027424483e-6
-49.5	-19.5	1.647116438416115e-6
-49.5	-19.	1.7180285424162969e-6
-49.5	-18.5	1.78972809044976e-6
-49.5	-18.	1.8620878872569025e-6
-49.5	-17.5	1.9349752314112075e-6
-49.5	-17.	2.008252310654919e-6
-49.5	-16.5	2.0817766258426546e-6
-49.5	-16.	2.1554014414074247e-6
-49.5	-15.5	2.228976260123957e-6
-49.5	-15.	2.3023473198226725e-6
-49.5	-14.5	2.375358109604623e-6
-49.5	-14.	2.447849903023077e-6
-49.5	-13.5	2.5196623056313103e-6
-49.5	-13.	2.590633814248199e-6
-49.5	-12.5	2.660602385262891e-6
-49.5	-12.	2.7294060092865573e-6
-49.5	-11.5	2.7968832894624585e-6
-49.5	-11.	2.8628740207640486e-6
-49.5	-10.5	2.927219767644022e-6
-49.5	-10.	2.9897644374435935e-6
-49.5	-9.5	3.0503548470303753e-6
-49.5	-9.	3.108841280203113e-6
-49.5	-8.5	3.1650780334816566e-6
-49.5	-8.	3.2189239479895576e-6
-49.5	-7.5	3.2702429252331266e-6
-49.5	-7.	3.3189044246841782e-6
-49.5	-6.5	3.364783941182119e-6
-49.5	-6.	3.4077634602843585e-6
-49.5	-5.5	3.447731889810703e-6
-49.5	-5.	3.4845854659465595e-6
-49.5	-4.5	3.5182281323912907e-6
-49.5	-4.	3.5485718911604543e-6
-49.5	-3.5	3.575537123773723e-6
-49.5	-3.	3.599052881683887e-6
-49.5	-2.5	3.6190571449251795e-6
-49.5	-2.	3.6354970480822148e-6
-49.5	-1.5	3.6483290728025903e-6
-49.5	-1.	3.6575192061975655e-6
-49.5	-0.5	3.663043064595863e-6
-49.5	0.	3.664885982235252e-6
-49.5	0.5	3.663043064595863e-6
-49.5	1.	3.6575192061975655e-6
-49.5	1.5	3.6483290728025903e-6
-49.5	2.	3.6354970480822148e-6
-49.5	2.5	3.6190571449251795e-6
-49.5	3.	3.599052881683887e-6
-49.5	3.5	3.575537123773723e-6
-49.5	4.	3.5485718911604543e-6
-49.5	4.5	3.5182281323912907e-6
-49.5	5.	3.4845854659465595e-6
-49.5	5.5	3.447731889810703e-6
-49.5	6.	3.4077634602843585e-6
-49.5	6.5	3.364783941182119e-6
-49.5	7.	3.3189044246841782e-6
-49.5	7.5	3.2702429252331266e-6
-49.5	8.	3.2189239479895576e-6
-49.5	8.5	3.1650780334816566e-6
-49.5	9.	3.108841280203113e-6
-49.5	9.5	3.0503548470303753e-6
-49.5	10.	2.9897644374435935e-6
-49.5	10.5	2.927219767644022e-6
-49.5	11.	2.8628740207640486e-6
-49.5	11.5	2.7968832894624585e-6
-49.5	12.	2.7294060092865573e-6
-49.5	12.5	2.660602385262891e-6
-49.5	13.	2.590633814248199e-6
-49.5	13.5	2.5196623056313103e-6
-49.5	14.	2.447849903023077e-6
-49.5	14.5	2.375358109604623e-6
-49.5	15.	2.3023473198226725e-6
-49.5	15.5	2.228976260123957e-6
-49.5	16.	2.1554014414074247e-6
-49.5	16.5	2.0817766258426546e-6
-49.5	17.	2.008252310654919e-6
-49.5	17.5	1.9349752314112075e-6
-49.5	18.	1.8620878872569025e-6
-49.5	18.5	1.78972809044976e-6
-49.5	19.	1.7180285424162969e-6
-49.5	19.5	1.647116438416115e-6
-49.5	20.	1.5771131027424483e-6
-49.5	20.5	1.5081336562132674e-6
-49.5	21.	1.4402867175173108e-6
-49.5	21.5	1.3736741397749513e-6
-49.5	22.	1.3083907834558005e-6
-49.5	22.5	1.244524326565546e-6
-49.5	23.	1.1821551127748925e-6
-49.5	23.5	1.1213560379161735e-6
-49.5	24.	1.062192475019691e-6
-49.5	24.5	1.0047222378051056e-6
-49.5	25.	9.489955822847528e-7
-49.5	25.5	8.950552458787561e-7
-49.5	26.	8.429365231881796e-7
-49.5	26.5	7.926673773249787e-7
-49.5	27.	7.442685854585102e-7
-49.5	27.5	6.977539170103044e-7
-49.5	28.	6.531303427139526e-7
-49.5	28.5	6.103982725576443e-7
-49.5	29.	5.69551820445046e-7
-49.5	29.5	5.30579093247814e-7
-49.5	30.	4.934625017817336e-7
-49.5	30.5	4.581790911197234e-7
-49.5	31.	4.247008875599416e-7
-49.5	31.5	3.929952594969155e-7
-49.5	32.	3.6302528939856987e-7
-49.5	32.5	3.347501540726764e-7
-49.5	33.	3.081255104125259e-7
-49.5	33.5	2.8310388029906317e-7
-49.5	34.	2.5963505379869946e-7
-49.5	34.5	2.3766645182362657e-7
-49.5	35.	2.1714349828808764e-7
-49.5	35.5	1.980100897075706e-7
-49.5	36.	1.8020880232513748e-7
-49.5	36.5	1.6368135038462418e-7
-49.5	37.	1.483688956198508e-7
-49.5	37.5	1.3421236872923922e-7
-49.5	38.	1.211527736457147e-7
-49.5	38.5	1.09131473272549e-7
-49.5	39.	9.809045557132341e-8
-49.5	39.5	8.797257910692524e-8
-49.5	40.	7.872179737381122e-8
-49.5	40.5	7.028336144517698e-8
-49.5	41.	6.260400069971748e-8
-49.5	41.5	5.5632081587033935e-8
-49.5	42.	4.9317744590279595e-8
-49.5	42.5	4.36130197313601e-8
-49.5	43.	3.8471921138137574e-8
-49.5	43.5	3.385051917991981e-8
-49.5	44.	2.9707003682609225e-8
-49.5	44.5	2.6001708421032675e-8
-49.5	45.	2.2697137552012932e-8
-49.5	45.5	1.9757966594662488e-8
-49.5	46.	1.7151030107407816e-8
-49.5	46.5	1.4845295621134633e-8
-49.5	47.	1.2811825156075143e-8
-49.5	47.5	1.1023725672199047e-8
-49.5	48.	9.456089808499566e-9
-49.5	48.5	8.085928256604958e-9
-49.5	49.	6.89209508967961e-9
-49.5	49.5	5.855207329846816e-9
-49.5	50.	4.957559671463898e-9
-49.5	50.5	4.183037481607632e-9
-49.5	51.	3.517024182436246e-9
-49.5	51.5	2.9463108888953776e-9
-49.5	52.	2.459003975181403e-9
-49.5	52.5	2.0444335948093975e-9
-49.5	53.	1.693063553644049e-9
-49.5	53.5	1.3964032149526166e-9
-49.5	54.	1.1469220250951639e-9
-49.5	54.5	9.379671817560125e-10
-49.5	55.	7.636847078389724e-10
-49.5	55.5	6.18944665616223e-10
-49.5	56.	4.992701692783762e-10
-49.5	56.5	4.007708547411079e-10
-49.5	57.	3.20080701309872e-10
-49.5	57.5	2.543002666850343e-10
-49.5	58.	2.0094346532179506e-10
-49.5	58.5	1.5788839865354718e-10
-49.5	59.	1.2333284593561356e-10
-49.5	59.5	9.575355849980371e-11
-49.5	60.	7.3869613355378e-11
-49.5	60.5	5.660948616637542e-11
-49.5	61.	4.308164858082665e-11
-49.5	61.5	3.254846145159548e-11
-49.5	62.	2.4403127412674462e-11
-49.5	62.5	1.8149462658828785e-11
-49.5	63.	1.338424811587293e-11
-49.5	63.5	9.781923967868064e-12
-49.5	64.	7.081398210563225e-12
-49.5	64.5	5.074749022250081e-12
-49.5	65.	3.5976117978231037e-12
-49.5	65.5	2.5210542199335507e-12
-49.5	66.	1.7447563162499858e-12
-49.5	66.5	1.1913266851218944e-12
-49.5	67.	8.016006154536893e-13
-49.5	67.5	5.307803753799783e-13
-49.5	68.	3.4529223723884833e-13
-49.5	68.5	2.2024862574574107e-13
-49.5	69.	1.374169468746397e-13
-49.5	69.5	8.36090411267169e-14
-49.5	70.	4.941671061367763e-14
-49.	-70.	7.566082597071998e-14
-49.	-69.5	1.2567565122234895e-13
-49.	-69.	2.0331554939842449e-13
-49.	-68.5	3.2140773314878456e-13
-49.	-68.	4.977871730084461e-13
-49.	-67.5	7.569279447523076e-13
-49.	-67.	1.132009642222484e-12
-49.	-66.5	1.6675100155940039e-12
-49.	-66.	2.422428560795458e-12
-49.	-65.5	3.474260010892333e-12
-49.	-65.	4.9238543144381625e-12
-49.	-64.5	6.9013075792041346e-12
-49.	-64.	9.573060984937644e-12
-49.	-63.5	1.3150381010696012e-11
-49.	-63.	1.7899426810569568e-11
-49.	-62.5	2.4153118292008342e-11
-49.	-62.	3.232503558050585e-11
-49.	-61.5	4.292559365593063e-11
-49.	-61.	5.658074739863972e-11
-49.	-60.5	7.405349126181282e-11
-49.	-60.	9.626842372659369e-11
-49.	-59.5	1.2433964901829716e-10
-49.	-59.	1.596022866789634e-10
-49.	-58.5	2.0364785292408853e-10
-49.	-58.	2.583637456048686e-10
-49.	-57.5	3.2597720747169514e-10
-49.	-57.	4.0910355555749045e-10
-49.	-56.5	5.107995588084592e-10
-49.	-56.	6.346214013926072e-10
-49.	-55.5	7.846877490111112e-10
-49.	-55.	9.657478200383623e-10
-49.	-54.5	1.1832544249498091e-9
-49.	-54.	1.4434421012431437e-9
-49.	-53.5	1.7534096986135712e-9
-49.	-53.	2.1212077635124602e-9
-49.	-52.5	2.5559299901024852e-9
-49.	-52.	3.0678084643956586e-9
-49.	-51.5	3.668312161101275e-9
-49.	-51.	4.370248075155249e-9
-49.	-50.5	5.187864267932415e-9
-49.	-50.	6.136954394028166e-9
-49.	-49.5	7.234960512393343e-9
-49.	-49.	8.501078685610267e-9
-49.	-48.5	9.956359071880697e-9
-49.	-48.	1.1623804539618134e-8
-49.	-47.5	1.35284644723573e-8
-49.	-47.	1.569752273084948e-8
-49.	-46.5	1.8160378346306118e-8
-49.	-46.	2.0948717469850496e-8
-49.	-45.5	2.4096575068683888e-8
-49.	-45.	2.7640384840740146e-8
-49.	-44.5	3.161901581799459e-8
-49.	-44.	3.607379414524128e-8
-49.	-43.5	4.104851028338824e-8
-49.	-43.	4.658939925838237e-8
-49.	-42.5	5.274512137999631e-8
-49.	-42.	5.9566702134802896e-8
-49.	-41.5	6.71074613139639e-8
-49.	-41.	7.542291747768112e-8
-49.	-40.5	8.457066912982144e-8
-49.	-40.	9.461025193477065e-8
-49.	-39.5	1.0560297149851203e-7
-49.	-39.	1.1761171144085002e-7
-49.	-38.5	1.30700716703685e-7
-49.	-38.	1.4493535226915155e-7
-49.	-37.5	1.6038183769888186e-7
-49.	-37.	1.7710695814909459e-7
-49.	-36.5	1.9517775276292194e-7
-49.	-36.	2.1466118158854198e-7
-49.	-35.5	2.3562379948149858e-7
-49.	-35.	2.581312797403811e-7
-49.	-34.5	2.822481780157864e-7
-49.	-34.	3.080374314055135e-7
-49.	-33.5	3.355599720971022e-7
-49.	-33.	3.648742844514156e-7
-49.	-32.5	3.960359995753757e-7
-49.	-32.	4.290974424695544e-7
-49.	-31.5	4.64107198686432e-7
-49.	-31.	5.01109678602317e-7
-49.	-30.5	5.401446864416719e-7
-49.	-30.	5.812469971959234e-7
-49.	-29.5	6.244459445963772e-7
-49.	-29.	6.69765023289399e-7
-49.	-28.5	7.172215083216972e-7
-49.	-28.	7.668260949743676e-7
-49.	-27.5	8.185825618872716e-7
-49.	-27.	8.72487460290846e-7
-49.	-26.5	9.285298320123388e-7
-49.	-26.	9.866909587487829e-7
-49.	-25.5	1.0469441449020472e-6
-49.	-25.	1.1092545360538187e-6
-49.	-24.5	1.1735789749227283e-6
-49.	-24.	1.2398658963946646e-6
-49.	-23.5	1.308055262952985e-6
-49.	-23.	1.3780785415607193e-6
-49.	-22.5	1.4498587227647524e-6
-49.	-22.	1.523310382505071e-6
-49.	-21.5	1.5983397868233685e-6
-49.	-21.	1.6748450393774066e-6
-49.	-20.5	1.752716271383027e-6
-49.	-20.	1.8318358733275012e-6
-49.	-19.5	1.91207876752803e-6
-49.	-19.	1.993312720350231e-6
-49.	-18.5	2.0753986926553337e-6
-49.	-18.	2.158191226813392e-6
-49.	-17.5	2.24153886840466e-6
-49.	-17.	2.3252846205340705e-6
-49.	-16.5	2.4092664285052367e-6
-49.	-16.	2.493317692441646e-6
-49.	-15.5	2.577267805304607e-6
-49.	-15.	2.660942713639849e-6
-49.	-14.5	2.7441654982882173e-6
-49.	-14.	2.826756972220194e-6
-49.	-13.5	2.908536292598772e-6
-49.	-13.	2.9893215841400737e-6
-49.	-12.5	3.0689305708253126e-6
-49.	-12.	3.1471812130202484e-6
-49.	-11.5	3.2238923470783646e-6
-49.	-11.	3.2988843245404843e-6
-49.	-10.5	3.3719796480947274e-6
-49.	-10.	3.4430036015261486e-6
-49.	-9.5	3.5117848709628778e-6
-49.	-9.	3.5781561548141264e-6
-49.	-8.5	3.6419547598938403e-6
-49.	-8.	3.703023181329913e-6
-49.	-7.5	3.7612096639725845e-6
-49.	-7.	3.816368743134221e-6
-49.	-6.5	3.868361762616292e-6
-49.	-6.	3.917057368105666e-6
-49.	-5.5	3.962331974151353e-6
-49.	-5.	4.004070203062702e-6
-49.	-4.5	4.042165294200688e-6
-49.	-4.	4.076519482264215e-6
-49.	-3.5	4.107044343302944e-6
-49.	-3.	4.133661107316331e-6
-49.	-2.5	4.156300936425581e-6
-49.	-2.	4.174905167729967e-6
-49.	-1.5	4.189425520082412e-6
-49.	-1.	4.199824264140452e-6
-49.	-0.5	4.206074355168504e-6
-49.	0.	4.208159528185438e-6
-49.	0.5	4.206074355168504e-6
-49.	1.	4.199824264140452e-6
-49.	1.5	4.189425520082412e-6
-49.	2.	4.174905167729967e-6
-49.	2.5	4.156300936425581e-6
-49.	3.	4.133661107316331e-6
-49.	3.5	4.107044343302944e-6
-49.	4.	4.076519482264215e-6
-49.	4.5	4.042165294200688e-6
-49.	5.	4.004070203062702e-6
-49.	5.5	3.962331974151353e-6
-49.	6.	3.917057368105666e-6
-49.	6.5	3.868361762616292e-6
-49.	7.	3.816368743134221e-6
-49.	7.5	3.7612096639725845e-6
-49.	8.	3.703023181329913e-6
-49.	8.5	3.6419547598938403e-6
-49.	9.	3.5781561548141264e-6
-49.	9.5	3.5117848709628778e-6
-49.	10.	3.4430036015261486e-6
-49.	10.5	3.3719796480947274e-6
-49.	11.	3.2988843245404843e-6
-49.	11.5	3.2238923470783646e-6
-49.	12.	3.1471812130202484e-6
-49.	12.5	3.0689305708253126e-6
-49.	13.	2.9893215841400737e-6
-49.	13.5	2.908536292598772e-6
-49.	14.	2.826756972220194e-6
-49.	14.5	2.7441654982882173e-6
-49.	15.	2.660942713639849e-6
-49.	15.5	2.577267805304607e-6
-49.	16.	2.493317692441646e-6
-49.	16.5	2.4092664285052367e-6
-49.	17.	2.3252846205340705e-6
-49.	17.5	2.24153886840466e-6
-49.	18.	2.158191226813392e-6
-49.	18.5	2.0753986926553337e-6
-49.	19.	1.993312720350231e-6
-49.	19.5	1.91207876752803e-6
-49.	20.	1.8318358733275012e-6
-49.	20.5	1.752716271383027e-6
-49.	21.	1.6748450393774066e-6
-49.	21.5	1.5983397868233685e-6
-49.	22.	1.523310382505071e-6
-49.	22.5	1.4498587227647524e-6
-49.	23.	1.3780785415607193e-6
-49.	23.5	1.308055262952985e-6
-49.	24.	1.2398658963946646e-6
-49.	24.5	1.1735789749227283e-6
-49.	25.	1.1092545360538187e-6
-49.	25.5	1.0469441449020472e-6
-49.	26.	9.866909587487829e-7
-49.	26.5	9.285298320123388e-7
-49.	27.	8.72487460290846e-7
-49.	27.5	8.185825618872716e-7
-49.	28.	7.668260949743676e-7
-49.	28.5	7.172215083216972e-7
-49.	29.	6.69765023289399e-7
-49.	29.5	6.244459445963772e-7
-49.	30.	5.812469971959234e-7
-49.	30.5	5.401446864416719e-7
-49.	31.	5.01109678602317e-7
-49.	31.5	4.64107198686432e-7
-49.	32.	4.290974424695544e-7
-49.	32.5	3.960359995753757e-7
-49.	33.	3.648742844514156e-7
-49.	33.5	3.355599720971022e-7
-49.	34.	3.080374314055135e-7
-49.	34.5	2.822481780157864e-7
-49.	35.	2.581312797403811e-7
-49.	35.5	2.3562379948149858e-7
-49.	36.	2.1466118158854198e-7
-49.	36.5	1.9517775276292194e-7
-49.	37.	1.7710695814909459e-7
-49.	37.5	1.6038183769888186e-7
-49.	38.	1.4493535226915155e-7
-49.	38.5	1.30700716703685e-7
-49.	39.	1.1761171144085002e-7
-49.	39.5	1.0560297149851203e-7
-49.	40.	9.461025193477065e-8
-49.	40.5	8.457066912982144e-8
-49.	41.	7.542291747768112e-8
-49.	41.5	6.71074613139639e-8
-49.	42.	5.9566702134802896e-8
-49.	42.5	5.274512137999631e-8
-49.	43.	4.658939925838237e-8
-49.	43.5	4.104851028338824e-8
-49.	44.	3.607379414524128e-8
-49.	44.5	3.161901581799459e-8
-49.	45.	2.7640384840740146e-8
-49.	45.5	2.4096575068683888e-8
-49.	46.	2.0948717469850496e-8
-49.	46.5	1.8160378346306118e-8
-49.	47.	1.569752273084948e-8
-49.	47.5	1.35284644723573e-8
-49.	48.	1.1623804539618134e-8
-49.	48.5	9.956359071880697e-9
-49.	49.	8.501078685610267e-9
-49.	49.5	7.234960512393343e-9
-49.	50.	6.136954394028166e-9
-49.	50.5	5.187864267932415e-9
-49.	51.	4.370248075155249e-9
-49.	51.5	3.668312161101275e-9
-49.	52.	3.0678084643956586e-9
-49.	52.5	2.5559299901024852e-9
-49.	53.	2.1212077635124602e-9
-49.	53.5	1.7534096986135712e-9
-49.	54.	1.4434421012431437e-9
-49.	54.5	1.1832544249498091e-9
-49.	55.	9.657478200383623e-10
-49.	55.5	7.846877490111112e-10
-49.	56.	6.346214013926072e-10
-49.	56.5	5.107995588084592e-10
-49.	57.	4.0910355555749045e-10
-49.	57.5	3.2597720747169514e-10
-49.	58.	2.583637456048686e-10
-49.	58.5	2.0364785292408853e-10
-49.	59.	1.596022866789634e-10
-49.	59.5	1.2433964901829716e-10
-49.	60.	9.626842372659369e-11
-49.	60.5	7.405349126181282e-11
-49.	61.	5.658074739863972e-11
-49.	61.5	4.292559365593063e-11
-49.	62.	3.232503558050585e-11
-49.	62.5	2.4153118292008342e-11
-49.	63.	1.7899426810569568e-11
-49.	63.5	1.3150381010696012e-11
-49.	64.	9.573060984937644e-12
-49.	64.5	6.9013075792041346e-12
-49.	65.	4.9238543144381625e-12
-49.	65.5	3.474260010892333e-12
-49.	66.	2.422428560795458e-12
-49.	66.5	1.6675100155940039e-12
-49.	67.	1.132009642222484e-12
-49.	67.5	7.569279447523076e-13
-49.	68.	4.977871730084461e-13
-49.	68.5	3.2140773314878456e-13
-49.	69.	2.0331554939842449e-13
-49.	69.5	1.2567565122234895e-13
-49.	70.	7.566082597071998e-14
-48.5	-70.	1.13896274314195e-13
-48.5	-69.5	1.8610240467875102e-13
-48.5	-69.	2.9681012071802837e-13
-48.5	-68.5	4.633598529953307e-13
-48.5	-68.	7.096792827883834e-13
-48.5	-67.5	1.0683752061852527e-12
-48.5	-67.	1.5833694161502624e-12
-48.5	-66.5	2.3131895191848527e-12
-48.5	-66.	3.335041237214207e-12
-48.5	-65.5	4.749807879323439e-12
-48.5	-65.	6.6881326268565976e-12
-48.5	-64.5	9.317773164909159e-12
-48.5	-64.	1.2852417400577252e-11
-48.5	-63.5	1.7562183194476368e-11
-48.5	-63.	2.378603547196513e-11
-48.5	-62.5	3.19463736581083e-11
-48.5	-62.	4.256605809505352e-11
-48.5	-61.5	5.62881581807781e-11
-48.5	-61.	7.389871654526806e-11
-48.5	-60.5	9.635283202906354e-11
-48.5	-60.	1.248043689004564e-10
-48.5	-59.5	1.6063959997946232e-10
-48.5	-59.	2.0551508646740187e-10
-48.5	-58.5	2.6140006710320827e-10
-48.5	-58.	3.306237687733698e-10
-48.5	-57.5	4.1592747908949916e-10
-48.5	-57.	5.205222855043006e-10
-48.5	-56.5	6.481519770837354e-10
-48.5	-56.	8.031616530824023e-10
-48.5	-55.5	9.905719790193505e-10
-48.5	-55.	1.2161590844720534e-9
-48.5	-54.5	1.4865402550567333e-9
-48.5	-54.	1.809264797851251e-9
-48.5	-53.5	2.1929104350693285e-9
-48.5	-53.	2.64718450460558e-9
-48.5	-52.5	3.183029686683201e-9
-48.5	-52.	3.81273370173784e-9
-48.5	-51.5	4.550042335198053e-9
-48.5	-51.	5.410275030398415e-9
-48.5	-50.5	6.410442581524927e-9
-48.5	-50.	7.569363561187966e-9
-48.5	-49.5	8.907784156287022e-9
-48.5	-49.	1.044849270008559e-8
-48.5	-48.5	1.2216433054168545e-8
-48.5	-48.	1.4238813293567969e-8
-48.5	-47.5	1.6545208537845467e-8
-48.5	-47.	1.9167656349672892e-8
-48.5	-46.5	2.214074306057278e-8
-48.5	-46.	2.550167933704423e-8
-48.5	-45.5	2.9290363271028523e-8
-48.5	-45.	3.35494292681298e-8
-48.5	-44.5	3.8324281016562545e-8
-48.5	-44.	4.3663108580443435e-8
-48.5	-43.5	4.961687695114379e-8
-48.5	-43.	5.6239313585760614e-8
-48.5	-42.5	6.358685284919811e-8
-48.5	-42.	7.171856775728123e-8
-48.5	-41.5	8.069607467013512e-8
-48.5	-41.	9.058341217219953e-8
-48.5	-40.5	1.0144689329866439e-7
-48.5	-40.	1.1335493047446681e-7
-48.5	-39.5	1.2637783275604262e-7
-48.5	-39.	1.4058757520573454e-7
-48.5	-38.5	1.5605754048181098e-7
-48.5	-38.	1.7286223299083656e-7
-48.5	-37.5	1.9107696622084668e-7
-48.5	-37.	2.1077752415042853e-7
-48.5	-36.5	2.3203979790719292e-7
-48.5	-36.	2.549394289320487e-7
-48.5	-35.5	2.795512853884764e-7
-48.5	-35.	3.059492018907896e-7
-48.5	-34.5	3.342054261565971e-7
-48.5	-34.	3.6439019055228427e-7
-48.5	-33.5	3.9657121924255036e-7
-48.5	-33.	4.308132764132042e-7
-48.5	-32.5	4.671776595281245e-7
-48.5	-32.	5.057217132132151e-7
-48.5	-31.5	5.464983389288071e-7
-48.5	-31.	5.895555084463545e-7
-48.5	-30.5	6.349357846335277e-7
-48.5	-30.	6.826758530828729e-7
-48.5	-29.5	7.328060681179644e-7
-48.5	-29.	7.853500166768489e-7
-48.5	-28.5	8.403241035061722e-7
-48.5	-28.	8.977371610007911e-7
-48.5	-27.5	9.575900868943283e-7
-48.5	-27.	1.0198755128469053e-6
-48.5	-26.5	1.0845775067892582e-6
-48.5	-26.	1.151671311669289e-6
-48.5	-25.5	1.2211231230102806e-6
-48.5	-25.	1.292889907431965e-6
-48.5	-24.5	1.3669192640092316e-6
-48.5	-24.	1.4431493300512211e-6
-48.5	-23.5	1.5215087325792014e-6
-48.5	-23.	1.6019165864678172e-6
-48.5	-22.5	1.684282539894556e-6
-48.5	-22.	1.7685068674194678e-6
-48.5	-21.5	1.854480610694699e-6
-48.5	-21.	1.9420857664841922e-6
-48.5	-20.5	2.031195521361086e-6
-48.5	-20.	2.121674532146456e-6
-48.5	-19.5	2.213379250861022e-6
-48.5	-19.	2.3061582926834543e-6
-48.5	-18.5	2.399852845147241e-6
-48.5	-18.	2.4942971165645895e-6
-48.5	-17.5	2.589318821442297e-6
-48.5	-17.	2.684739700451957e-6
-48.5	-16.5	2.78037607233689e-6
-48.5	-16.	2.8760394149809e-6
-48.5	-15.5	2.9715369727304432e-6
-48.5	-15.	3.066672386952002e-6
-48.5	-14.5	3.1612463467199197e-6
-48.5	-14.	3.255057256467474e-6
-48.5	-13.5	3.347901917393302e-6
-48.5	-13.	3.4395762193974095e-6
-48.5	-12.5	3.5298758403234432e-6
-48.5	-12.	3.61859694930646e-6
-48.5	-11.5	3.705536911066298e-6
-48.5	-11.	3.7904949880445565e-6
-48.5	-10.5	3.873273037356483e-6
-48.5	-10.	3.953676199616402e-6
-48.5	-9.5	4.031513576794622e-6
-48.5	-9.	4.106598896373841e-6
-48.5	-8.5	4.1787511591917734e-6
-48.5	-8.	4.247795268483197e-6
-48.5	-7.5	4.313562637766219e-6
-48.5	-7.	4.375891775353977e-6
-48.5	-6.5	4.434628843412101e-6
-48.5	-6.	4.489628189622903e-6
-48.5	-5.5	4.54075284965864e-6
-48.5	-5.	4.5878750188070695e-6
-48.5	-4.5	4.630876491231947e-6
-48.5	-4.	4.669649065488516e-6
-48.5	-3.5	4.704094915049299e-6
-48.5	-3.	4.734126922727114e-6
-48.5	-2.5	4.759668978011378e-6
-48.5	-2.	4.780656236459047e-6
-48.5	-1.5	4.797035340404052e-6
-48.5	-1.	4.8087646003680425e-6
-48.5	-0.5	4.815814136671946e-6
-48.5	0.	4.818165980861484e-6
-48.5	0.5	4.815814136671946e-6
-48.5	1.	4.8087646003680425e-6
-48.5	1.5	4.797035340404052e-6
-48.5	2.	4.780656236459047e-6
-48.5	2.5	4.759668978011378e-6
-48.5	3.	4.734126922727114e-6
-48.5	3.5	4.704094915049299e-6
-48.5	4.	4.669649065488516e-6
-48.5	4.5	4.630876491231947e-6
-48.5	5.	4.5878750188070695e-6
-48.5	5.5	4.54075284965864e-6
-48.5	6.	4.489628189622903e-6
-48.5	6.5	4.434628843412101e-6
-48.5	7.	4.375891775353977e-6
-48.5	7.5	4.313562637766219e-6
-48.5	8.	4.247795268483197e-6
-48.5	8.5	4.1787511591917734e-6
-48.5	9.	4.106598896373841e-6
-48.5	9.5	4.031513576794622e-6
-48.5	10.	3.953676199616402e-6
-48.5	10.5	3.873273037356483e-6
-48.5	11.	3.7904949880445565e-6
-48.5	11.5	3.705536911066298e-6
-48.5	12.	3.61859694930646e-6
-48.5	12.5	3.5298758403234432e-6
-48.5	13.	3.4395762193974095e-6
-48.5	13.5	3.347901917393302e-6
-48.5	14.	3.255057256467474e-6
-48.5	14.5	3.1612463467199197e-6
-48.5	15.	3.066672386952002e-6
-48.5	15.5	2.9715369727304432e-6
-48.5	16.	2.8760394149809e-6
-48.5	16.5	2.78037607233689e-6
-48.5	17.	2.684739700451957e-6
-48.5	17.5	2.589318821442297e-6
-48.5	18.	2.4942971165645895e-6
-48.5	18.5	2.399852845147241e-6
-48.5	19.	2.3061582926834543e-6
-48.5	19.5	2.213379250861022e-6
-48.5	20.	2.121674532146456e-6
-48.5	20.5	2.031195521361086e-6
-48.5	21.	1.9420857664841922e-6
-48.5	21.5	1.854480610694699e-6
-48.5	22.	1.7685068674194678e-6
-48.5	22.5	1.684282539894556e-6
-48.5	23.	1.6019165864678172e-6
-48.5	23.5	1.5215087325792014e-6
-48.5	24.	1.4431493300512211e-6
-48.5	24.5	1.3669192640092316e-6
-48.5	25.	1.292889907431965e-6
-48.5	25.5	1.2211231230102806e-6
-48.5	26.	1.151671311669289e-6
-48.5	26.5	1.0845775067892582e-6
-48.5	27.	1.0198755128469053e-6
-48.5	27.5	9.575900868943283e-7
-48.5	28.	8.977371610007911e-7
-48.5	28.5	8.403241035061722e-7
-48.5	29.	7.853500166768489e-7
-48.5	29.5	7.328060681179644e-7
-48.5	30.	6.826758530828729e-7
-48.5	30.5	6.349357846335277e-7
-48.5	31.	5.895555084463545e-7
-48.5	31.5	5.464983389288071e-7
-48.5	32.	5.057217132132151e-7
-48.5	32.5	4.671776595281245e-7
-48.5	33.	4.308132764132042e-7
-48.5	33.5	3.9657121924255036e-7
-48.5	34.	3.6439019055228427e-7
-48.5	34.5	3.342054261565971e-7
-48.5	35.	3.059492018907896e-7
-48.5	35.5	2.795512853884764e-7
-48.5	36.	2.549394289320487e-7
-48.5	36.5	2.3203979790719292e-7
-48.5	37.	2.1077752415042853e-7
-48.5	37.5	1.9107696622084668e-7
-48.5	38.	1.7286223299083656e-7
-48.5	38.5	1.5605754048181098e-7
-48.5	39.	1.4058757520573454e-7
-48.5	39.5	1.2637783275604262e-7
-48.5	40.	1.1335493047446681e-7
-48.5	40.5	1.0144689329866439e-7
-48.5	41.	9.058341217219953e-8
-48.5	41.5	8.069607467013512e-8
-48.5	42.	7.171856775728123e-8
-48.5	42.5	6.358685284919811e-8
-48.5	43.	5.6239313585760614e-8
-48.5	43.5	4.961687695114379e-8
-48.5	44.	4.3663108580443435e-8
-48.5	44.5	3.8324281016562545e-8
-48.5	45.	3.35494292681298e-8
-48.5	45.5	2.9290363271028523e-8
-48.5	46.	2.550167933704423e-8
-48.5	46.5	2.214074306057278e-8
-48.5	47.	1.9167656349672892e-8
-48.5	47.5	1.6545208537845467e-8
-48.5	48.	1.4238813293567969e-8
-48.5	48.5	1.2216433054168545e-8
-48.5	49.	1.044849270008559e-8
-48.5	49.5	8.907784156287022e-9
-48.5	50.	7.569363561187966e-9
-48.5	50.5	6.410442581524927e-9
-48.5	51.	5.410275030398415e-9
-48.5	51.5	4.550042335198053e-9
-48.5	52.	3.81273370173784e-9
-48.5	52.5	3.183029686683201e-9
-48.5	53.	2.64718450460558e-9
-48.5	53.5	2.1929104350693285e-9
-48.5	54.	1.809264797851251e-9
-48.5	54.5	1.4865402550567333e-9
-48.5	55.	1.2161590844720534e-9
-48.5	55.5	9.905719790193505e-10
-48.5	56.	8.031616530824023e-10
-48.5	56.5	6.481519770837354e-10
-48.5	57.	5.205222855043006e-10
-48.5	57.5	4.1592747908949916e-10
-48.5	58.	3.306237687733698e-10
-48.5	58.5	2.6140006710320827e-10
-48.5	59.	2.0551508646740187e-10
-48.5	59.5	1.6063959997946232e-10
-48.5	60.	1.248043689004564e-10
-48.5	60.5	9.635283202906354e-11
-48.5	61.	7.389871654526806e-11
-48.5	61.5	5.62881581807781e-11
-48.5	62.	4.256605809505352e-11
-48.5	62.5	3.19463736581083e-11
-48.5	63.	2.378603547196513e-11
-48.5	63.5	1.7562183194476368e-11
-48.5	64.	1.2852417400577252e-11
-48.5	64.5	9.317773164909159e-12
-48.5	65.	6.6881326268565976e-12
-48.5	65.5	4.749807879323439e-12
-48.5	66.	3.335041237214207e-12
-48.5	66.5	2.3131895191848527e-12
-48.5	67.	1.5833694161502624e-12
-48.5	67.5	1.0683752061852527e-12
-48.5	68.	7.096792827883834e-13
-48.5	68.5	4.633598529953307e-13
-48.5	69.	2.9681012071802837e-13
-48.5	69.5	1.8610240467875102e-13
-48.5	70.	1.13896274314195e-13
-48.	-70.	1.68855938146427e-13
-48.	-69.5	2.718539796431947e-13
-48.	-69.	4.2799466043487675e-13
-48.	-68.5	6.605325245083935e-13
-48.	-68.	1.0013285988249313e-12
-48.	-67.5	1.49351715787541e-12
-48.	-67.	2.1948492340399274e-12
-48.	-66.5	3.1818471798336366e-12
-48.	-66.	4.554923151434446e-12
-48.	-65.5	6.4446339804707864e-12
-48.	-65.	9.019265305723028e-12
-48.	-64.5	1.2493958760775578e-11
-48.	-64.	1.7141617107786472e-11
-48.	-63.5	2.3305843057806747e-11
-48.	-63.	3.1416187647642194e-11
-48.	-62.5	4.200600291419781e-11
-48.	-62.	5.573321062461314e-11
-48.	-61.5	7.340431333821942e-11
-48.	-61.	9.600198540530593e-11
-48.	-60.5	1.247165889257572e-10
-48.	-60.	1.6098196245478036e-10
-48.	-59.5	2.065158276033081e-10
-48.	-59.	2.63365131089312e-10
-48.	-58.5	3.339567746074765e-10
-48.	-58.	4.2115363511772367e-10
-48.	-57.5	5.283168000309263e-10
-48.	-57.	6.593735853211994e-10
-48.	-56.5	8.188919087416411e-10
-48.	-56.	1.012161005321165e-9
-48.	-55.5	1.2452785548526274e-9
-48.	-55.	1.5252441347934173e-9
-48.	-54.5	1.8600592190479028e-9
-48.	-54.	2.258832740571539e-9
-48.	-53.5	2.7318928604313934e-9
-48.	-53.	3.290903853523133e-9
-48.	-52.5	3.948987815026054e-9
-48.	-52.	4.720850482634385e-9
-48.	-51.5	5.62291038012022e-9
-48.	-51.	6.673430781665447e-9
-48.	-50.5	7.89265096621065e-9
-48.	-50.	9.30292159683718e-9
-48.	-49.5	1.0928835105116423e-8
-48.	-49.	1.2797355345762971e-8
-48.	-48.5	1.493794275822509e-8
-48.	-48.	1.7382673745870673e-8
-48.	-47.5	2.0166352532466698e-8
-48.	-47.	2.3326613678808174e-8
-48.	-46.5	2.69040133820335e-8
-48.	-46.	3.094210763838058e-8
-48.	-45.5	3.5487515328742666e-8
-48.	-45.	4.0589966608309235e-8
-48.	-44.5	4.630232017676946e-8
-48.	-44.	5.2680585149781594e-8
-48.	-43.5	5.978389402556196e-8
-48.	-43.	6.76744649205097e-8
-48.	-42.5	7.641753516865754e-8
-48.	-42.	8.6081267650451e-8
-48.	-41.5	9.673662861145006e-8
-48.	-41.	1.0845723593218882e-7
-48.	-40.5	1.2131917703366428e-7
-48.	-40.	1.3540079584696522e-7
-48.	-39.5	1.5078244853821338e-7
-48.	-39.	1.6754622795878514e-7
-48.	-38.5	1.8577565708287522e-7
-48.	-38.	2.0555535199678503e-7
-48.	-37.5	2.2697065531355153e-7
-48.	-37.	2.501072699482163e-7
-48.	-36.5	2.750507261948287e-7
-48.	-36.	3.0188609574658255e-7
-48.	-35.5	3.3069741802693884e-7
-48.	-35.	3.6156723477839226e-7
-48.	-34.5	3.9457608767811184e-7
-48.	-34.	4.2980197180345326e-7
-48.	-33.5	4.673198337730189e-7
-48.	-33.	5.07201006701265e-7
-48.	-32.5	5.495126667614494e-7
-48.	-32.	5.943172833982725e-7
-48.	-31.5	6.416720721451852e-7
-48.	-31.	6.916284539443751e-7
-48.	-30.5	7.442315249150754e-7
-48.	-30.	7.995195405270326e-7
-48.	-29.5	8.575234181103745e-7
-48.	-29.	9.18266261570803e-7
-48.	-28.5	9.81762912080468e-7
-48.	-28.	1.048019528380989e-6
-48.	-27.5	1.117033200167299e-6
-48.	-27.	1.1887915978210604e-6
-48.	-26.5	1.2632726615324228e-6
-48.	-26.	1.3404443325914346e-6
-48.	-25.5	1.4202643293482854e-6
-48.	-25.	1.5026799700376796e-6
-48.	-24.5	1.5876280443404445e-6
-48.	-24.	1.6750347352182598e-6
-48.	-23.5	1.7648155922088707e-6
-48.	-23.	1.8568755570127143e-6
-48.	-22.5	1.951109041841438e-6
-48.	-22.	2.0474000606376797e-6
-48.	-21.5	2.1456224129174953e-6
-48.	-21.	2.245639919635115e-6
-48.	-20.5	2.3473067101277016e-6
-48.	-20.	2.4504675588684797e-6
-48.	-19.5	2.554958270442712e-6
-48.	-19.	2.6606061108651924e-6
-48.	-18.5	2.767230283082331e-6
-48.	-18.	2.874642444248538e-6
-48.	-17.5	2.982647262137124e-6
-48.	-17.	3.091043007841334e-6
-48.	-16.5	3.1996221817428425e-6
-48.	-16.	3.3081721695732085e-6
-48.	-15.5	3.4164759252687827e-6
-48.	-15.	3.5243126772218972e-6
-48.	-14.5	3.631458654459267e-6
-48.	-14.	3.737687829233342e-6
-48.	-13.5	3.842772672491538e-6
-48.	-13.	3.9464849186916684e-6
-48.	-12.5	4.048596336457644e-6
-48.	-12.	4.1488795016163514e-6
-48.	-11.5	4.247108569222664e-6
-48.	-11.	4.343060041263162e-6
-48.	-10.5	4.436513526828437e-6
-48.	-10.	4.527252491656581e-6
-48.	-9.5	4.615064994075381e-6
-48.	-9.	4.699744404504805e-6
-48.	-8.5	4.781090105823921e-6
-48.	-8.	4.8589081720543505e-6
-48.	-7.5	4.933012022965024e-6
-48.	-7.	5.003223052357737e-6
-48.	-6.5	5.0693712279493275e-6
-48.	-6.	5.131295660921606e-6
-48.	-5.5	5.188845143364648e-6
-48.	-5.	5.241878651990038e-6
-48.	-4.5	5.2902658166390005e-6
-48.	-4.	5.333887352253938e-6
-48.	-3.5	5.372635453120856e-6
-48.	-3.	5.4064141483244785e-6
-48.	-2.5	5.435139617486484e-6
-48.	-2.	5.458740465981264e-6
-48.	-1.5	5.47715795894245e-6
-48.	-1.	5.490346213487567e-6
-48.	-0.5	5.498272348698518e-6
-48.	0.	5.500916593002095e-6
-48.	0.5	5.498272348698518e-6
-48.	1.	5.490346213487567e-6
-48.	1.5	5.47715795894245e-6
-48.	2.	5.458740465981264e-6
-48.	2.5	5.435139617486484e-6
-48.	3.	5.4064141483244785e-6
-48.	3.5	5.372635453120856e-6
-48.	4.	5.333887352253938e-6
-48.	4.5	5.2902658166390005e-6
-48.	5.	5.241878651990038e-6
-48.	5.5	5.188845143364648e-6
-48.	6.	5.131295660921606e-6
-48.	6.5	5.0693712279493275e-6
-48.	7.	5.003223052357737e-6
-48.	7.5	4.933012022965024e-6
-48.	8.	4.8589081720543505e-6
-48.	8.5	4.781090105823921e-6
-48.	9.	4.699744404504805e-6
-48.	9.5	4.615064994075381e-6
-48.	10.	4.527252491656581e-6
-48.	10.5	4.436513526828437e-6
-48.	11.	4.343060041263162e-6
-48.	11.5	4.247108569222664e-6
-48.	12.	4.1488795016163514e-6
-48.	12.5	4.048596336457644e-6
-48.	13.	3.9464849186916684e-6
-48.	13.5	3.842772672491538e-6
-48.	14.	3.737687829233342e-6
-48.	14.5	3.631458654459267e-6
-48.	15.	3.5243126772218972e-6
-48.	15.5	3.4164759252687827e-6
-48.	16.	3.3081721695732085e-6
-48.	16.5	3.1996221817428425e-6
-48.	17.	3.091043007841334e-6
-48.	17.5	2.982647262137124e-6
-48.	18.	2.874642444248538e-6
-48.	18.5	2.767230283082331e-6
-48.	19.	2.6606061108651924e-6
-48.	19.5	2.554958270442712e-6
-48.	20.	2.4504675588684797e-6
-48.	20.5	2.3473067101277016e-6
-48.	21.	2.245639919635115e-6
-48.	21.5	2.1456224129174953e-6
-48.	22.	2.0474000606376797e-6
-48.	22.5	1.951109041841438e-6
-48.	23.	1.8568755570127143e-6
-48.	23.5	1.7648155922088707e-6
-48.	24.	1.6750347352182598e-6
-48.	24.5	1.5876280443404445e-6
-48.	25.	1.5026799700376796e-6
-48.	25.5	1.4202643293482854e-6
-48.	26.	1.3404443325914346e-6
-48.	26.5	1.2632726615324228e-6
-48.	27.	1.1887915978210604e-6
-48.	27.5	1.117033200167299e-6
-48.	28.	1.048019528380989e-6
-48.	28.5	9.81762912080468e-7
-48.	29.	9.18266261570803e-7
-48.	29.5	8.575234181103745e-7
-48.	30.	7.995195405270326e-7
-48.	30.5	7.442315249150754e-7
-48.	31.	6.916284539443751e-7
-48.	31.5	6.416720721451852e-7
-48.	32.	5.943172833982725e-7
-48.	32.5	5.495126667614494e-7
-48.	33.	5.07201006701265e-7
-48.	33.5	4.673198337730189e-7
-48.	34.	4.2980197180345326e-7
-48.	34.5	3.9457608767811184e-7
-48.	35.	3.6156723477839226e-7
-48.	35.5	3.3069741802693884e-7
-48.	36.	3.0188609574658255e-7
-48.	36.5	2.750507261948287e-7
-48.	37.	2.501072699482163e-7
-48.	37.5	2.2697065531355153e-7
-48.	38.	2.0555535199678503e-7
-48.	38.5	1.8577565708287522e-7
-48.	39.	1.6754622795878514e-7
-48.	39.5	1.5078244853821338e-7
-48.	40.	1.3540079584696522e-7
-48.	40.5	1.2131917703366428e-7
-48.	41.	1.0845723593218882e-7
-48.	41.5	9.673662861145006e-8
-48.	42.	8.6081267650451e-8
-48.	42.5	7.641753516865754e-8
-48.	43.	6.76744649205097e-8
-48.	43.5	5.978389402556196e-8
-48.	44.	5.2680585149781594e-8
-48.	44.5	4.630232017676946e-8
-48.	45.	4.0589966608309235e-8
-48.	45.5	3.5487515328742666e-8
-48.	46.	3.094210763838058e-8
-48.	46.5	2.69040133820335e-8
-48.	47.	2.3326613678808174e-8
-48.	47.5	2.0166352532466698e-8
-48.	48.	1.7382673745870673e-8
-48.	48.5	1.493794275822509e-8
-48.	49.	1.2797355345762971e-8
-48.	49.5	1.0928835105116423e-8
-48.	50.	9.30292159683718e-9
-48.	50.5	7.89265096621065e-9
-48.	51.	6.673430781665447e-9
-48.	51.5	5.62291038012022e-9
-48.	52.	4.720850482634385e-9
-48.	52.5	3.948987815026054e-9
-48.	53.	3.290903853523133e-9
-48.	53.5	2.7318928604313934e-9
-48.	54.	2.258832740571539e-9
-48.	54.5	1.8600592190479028e-9
-48.	55.	1.5252441347934173e-9
-48.	55.5	1.2452785548526274e-9
-48.	56.	1.012161005321165e-9
-48.	56.5	8.188919087416411e-10
-48.	57.	6.593735853211994e-10
-48.	57.5	5.283168000309263e-10
-48.	58.	4.2115363511772367e-10
-48.	58.5	3.339567746074765e-10
-48.	59.	2.63365131089312e-10
-48.	59.5	2.065158276033081e-10
-48.	60.	1.6098196245478036e-10
-48.	60.5	1.247165889257572e-10
-48.	61.	9.600198540530593e-11
-48.	61.5	7.340431333821942e-11
-48.	62.	5.573321062461314e-11
-48.	62.5	4.200600291419781e-11
-48.	63.	3.1416187647642194e-11
-48.	63.5	2.3305843057806747e-11
-48.	64.	1.7141617107786472e-11
-48.	64.5	1.2493958760775578e-11
-48.	65.	9.019265305723028e-12
-48.	65.5	6.4446339804707864e-12
-48.	66.	4.554923151434446e-12
-48.	66.5	3.1818471798336366e-12
-48.	67.	2.1948492340399274e-12
-48.	67.5	1.49351715787541e-12
-48.	68.	1.0013285988249313e-12
-48.	68.5	6.605325245083935e-13
-48.	69.	4.2799466043487675e-13
-48.	69.5	2.718539796431947e-13
-48.	70.	1.68855938146427e-13
-47.5	-70.	2.46885397024926e-13
-47.5	-69.5	3.921858285294082e-13
-47.5	-69.	6.101758868423247e-13
-47.5	-68.5	9.318062426682266e-13
-47.5	-68.	1.3992000128706271e-12
-47.5	-67.5	2.069033436483212e-12
-47.5	-67.	3.0167542105911027e-12
-47.5	-66.5	4.341798996089408e-12
-47.5	-66.	6.17399598183941e-12
-47.5	-65.5	8.681351043375027e-12
-47.5	-65.	1.2079459238658396e-11
-47.5	-64.5	1.66427822732433e-11
-47.5	-64.	2.2718076127338902e-11
-47.5	-63.5	3.074026624912639e-11
-47.5	-63.	4.125109258862437e-11
-47.5	-62.5	5.492086666620571e-11
-47.5	-62.	7.25737006859163e-11
-47.5	-61.5	9.521658330591224e-11
-47.5	-61.	1.2407268726824392e-10
-47.5	-60.5	1.606192998389974e-10
-47.5	-60.	2.0663076707291998e-10
-47.5	-59.5	2.6422681862552126e-10
-47.5	-59.	3.359267397764242e-10
-47.5	-58.5	4.247095670127112e-10
-47.5	-58.	5.340806433168433e-10
-47.5	-57.5	6.681451964529941e-10
-47.5	-57.	8.316885324129799e-10
-47.5	-56.5	1.030263491550687e-9
-47.5	-56.	1.2702850785132394e-9
-47.5	-55.5	1.5591322480600733e-9
-47.5	-55.	1.905257098248919e-9
-47.5	-54.5	2.3183005231525263e-9
-47.5	-54.	2.8092149722543353e-9
-47.5	-53.5	3.390393244597792e-9
-47.5	-53.	4.075803012805182e-9
-47.5	-52.5	4.881126355358699e-9
-47.5	-52.	5.82390347116308e-9
-47.5	-51.5	6.9236800457775096e-9
-47.5	-51.	8.202154578871695e-9
-47.5	-50.5	9.68333065957571e-9
-47.5	-50.	1.139366467399217e-8
-47.5	-49.5	1.3362213308460508e-8
-47.5	-49.	1.5620776867794707e-8
-47.5	-48.5	1.82040369793485e-8
-47.5	-48.	2.1149686771683775e-8
-47.5	-47.5	2.44985515226409e-8
-47.5	-47.	2.8294697695202833e-8
-47.5	-46.5	3.258552822304811e-8
-47.5	-46.	3.7421861873277636e-8
-47.5	-45.5	4.285799689365933e-8
-47.5	-45.	4.8951741808874445e-8
-47.5	-44.5	5.576445008600152e-8
-47.5	-44.	6.336100309817508e-8
-47.5	-43.5	7.18097807389442e-8
-47.5	-43.	8.11826009172835e-8
-47.5	-42.5	9.155462915334854e-8
-47.5	-42.	1.0300425679440421e-7
-47.5	-41.5	1.1561294658465849e-7
-47.5	-41.	1.2946504456318871e-7
-47.5	-40.5	1.4464755752891196e-7
-47.5	-40.	1.6124989559832187e-7
-47.5	-39.5	1.7936357968781547e-7
-47.5	-39.	1.9908191407483744e-7
-47.5	-38.5	2.2049962452737376e-7
-47.5	-38.	2.4371246283590774e-7
-47.5	-37.5	2.688168103334537e-7
-47.5	-37.	2.95909097828368e-7
-47.5	-36.5	3.250854936757862e-7
-47.5	-36.	3.564412759254206e-7
-47.5	-35.5	3.900703209916689e-7
-47.5	-35.	4.2606455028286457e-7
-47.5	-34.5	4.6451332613792557e-7
-47.5	-34.	5.055028960124892e-7
-47.5	-33.5	5.491157645521581e-7
-47.5	-33.	5.954300880794188e-7
-47.5	-32.5	6.445190602443135e-7
-47.5	-32.	6.964502987953008e-7
-47.5	-31.5	7.512852377961807e-7
-47.5	-31.	8.090785296823089e-7
-47.5	-30.5	8.698774615759648e-7
-47.5	-30.	9.337213902660021e-7
-47.5	-29.5	1.0006412002007906e-6
-47.5	-29.	1.0706587887462316e-6
-47.5	-28.5	1.1437865828233046e-6
-47.5	-28.	1.2200270908635297e-6
-47.5	-27.5	1.2993724938078035e-6
-47.5	-27.	1.3818042786265525e-6
-47.5	-26.5	1.4672929175598908e-6
-47.5	-26.	1.555797595968254e-6
-47.5	-25.5	1.6472659913506395e-6
-47.5	-25.	1.7416341057321976e-6
-47.5	-24.5	1.8388261532499175e-6
-47.5	-24.	1.9387545043780534e-6
-47.5	-23.5	2.0413196878381067e-6
-47.5	-23.	2.146410450835787e-6
-47.5	-22.5	2.2539038778632156e-6
-47.5	-22.	2.3636655679032247e-6
-47.5	-21.5	2.4755498694773655e-6
-47.5	-21.	2.589400172594328e-6
-47.5	-20.5	2.7050492562841434e-6
-47.5	-20.	2.822319690049132e-6
-47.5	-19.5	2.9410242872280856e-6
-47.5	-19.	3.060966607958231e-6
-47.5	-18.5	3.181941509132323e-6
-47.5	-18.	3.303735738487911e-6
-47.5	-17.5	3.426128569733589e-6
-47.5	-17.	3.5488924754144608e-6
-47.5	-16.5	3.6717938340465157e-6
-47.5	-16.	3.79459366790773e-6
-47.5	-15.5	3.917048407762345e-6
-47.5	-15.	4.038910680713889e-6
-47.5	-14.5	4.159930117330682e-6
-47.5	-14.	4.279854174165079e-6
-47.5	-13.5	4.398428967791636e-6
-47.5	-13.	4.515400116519818e-6
-47.5	-12.5	4.630513585990846e-6
-47.5	-12.	4.7435165349444574e-6
-47.5	-11.5	4.854158157537601e-6
-47.5	-11.	4.962190518710955e-6
-47.5	-10.5	5.067369379228582e-6
-47.5	-10.	5.169455007158657e-6
-47.5	-9.5	5.268212972716767e-6
-47.5	-9.	5.363414923555141e-6
-47.5	-8.5	5.454839337749814e-6
-47.5	-8.	5.542272251910234e-6
-47.5	-7.5	5.625507962010701e-6
-47.5	-7.	5.70434969471838e-6
-47.5	-6.5	5.778610247166373e-6
-47.5	-6.	5.84811259329156e-6
-47.5	-5.5	5.912690455023739e-6
-47.5	-5.	5.972188836774369e-6
-47.5	-4.5	6.0264645218286695e-6
-47.5	-4.	6.07538652939369e-6
-47.5	-3.5	6.118836531196427e-6
-47.5	-3.	6.156709226660292e-6
-47.5	-2.5	6.1889126758145286e-6
-47.5	-2.	6.215368589211001e-6
-47.5	-1.5	6.236012574234691e-6
-47.5	-1.	6.250794337300879e-6
-47.5	-0.5	6.259677841531816e-6
-47.5	0.	6.262641419601918e-6
-47.5	0.5	6.259677841531816e-6
-47.5	1.	6.250794337300879e-6
-47.5	1.5	6.236012574234691e-6
-47.5	2.	6.215368589211001e-6
-47.5	2.5	6.1889126758145286e-6
-47.5	3.	6.156709226660292e-6
-47.5	3.5	6.118836531196427e-6
-47.5	4.	6.07538652939369e-6
-47.5	4.5	6.0264645218286695e-6
-47.5	5.	5.972188836774369e-6
-47.5	5.5	5.912690455023739e-6
-47.5	6.	5.84811259329156e-6
-47.5	6.5	5.778610247166373e-6
-47.5	7.	5.70434969471838e-6
-47.5	7.5	5.625507962010701e-6
-47.5	8.	5.542272251910234e-6
-47.5	8.5	5.454839337749814e-6
-47.5	9.	5.363414923555141e-6
-47.5	9.5	5.268212972716767e-6
-47.5	10.	5.169455007158657e-6
-47.5	10.5	5.067369379228582e-6
-47.5	11.	4.962190518710955e-6
-47.5	11.5	4.854158157537601e-6
-47.5	12.	4.7435165349444574e-6
-47.5	12.5	4.630513585990846e-6
-47.5	13.	4.515400116519818e-6
-47.5	13.5	4.398428967791636e-6
-47.5	14.	4.279854174165079e-6
-47.5	14.5	4.159930117330682e-6
-47.5	15.	4.038910680713889e-6
-47.5	15.5	3.917048407762345e-6
-47.5	16.	3.79459366790773e-6
-47.5	16.5	3.6717938340465157e-6
-47.5	17.	3.5488924754144608e-6
-47.5	17.5	3.426128569733589e-6
-47.5	18.	3.303735738487911e-6
-47.5	18.5	3.181941509132323e-6
-47.5	19.	3.060966607958231e-6
-47.5	19.5	2.9410242872280856e-6
-47.5	20.	2.822319690049132e-6
-47.5	20.5	2.7050492562841434e-6
-47.5	21.	2.589400172594328e-6
-47.5	21.5	2.4755498694773655e-6
-47.5	22.	2.3636655679032247e-6
-47.5	22.5	2.2539038778632156e-6
-47.5	23.	2.146410450835787e-6
-47.5	23.5	2.0413196878381067e-6
-47.5	24.	1.9387545043780534e-6
-47.5	24.5	1.8388261532499175e-6
-47.5	25.	1.7416341057321976e-6
-47.5	25.5	1.6472659913506395e-6
-47.5	26.	1.555797595968254e-6
-47.5	26.5	1.4672929175598908e-6
-47.5	27.	1.3818042786265525e-6
-47.5	27.5	1.2993724938078035e-6
-47.5	28.	1.2200270908635297e-6
-47.5	28.5	1.1437865828233046e-6
-47.5	29.	1.0706587887462316e-6
-47.5	29.5	1.0006412002007906e-6
-47.5	30.	9.337213902660021e-7
-47.5	30.5	8.698774615759648e-7
-47.5	31.	8.090785296823089e-7
-47.5	31.5	7.512852377961807e-7
-47.5	32.	6.964502987953008e-7
-47.5	32.5	6.445190602443135e-7
-47.5	33.	5.954300880794188e-7
-47.5	33.5	5.491157645521581e-7
-47.5	34.	5.055028960124892e-7
-47.5	34.5	4.6451332613792557e-7
-47.5	35.	4.2606455028286457e-7
-47.5	35.5	3.900703209916689e-7
-47.5	36.	3.564412759254206e-7
-47.5	36.5	3.250854936757862e-7
-47.5	37.	2.95909097828368e-7
-47.5	37.5	2.688168103334537e-7
-47.5	38.	2.4371246283590774e-7
-47.5	38.5	2.2049962452737376e-7
-47.5	39.	1.9908191407483744e-7
-47.5	39.5	1.7936357968781547e-7
-47.5	40.	1.6124989559832187e-7
-47.5	40.5	1.4464755752891196e-7
-47.5	41.	1.2946504456318871e-7
-47.5	41.5	1.1561294658465849e-7
-47.5	42.	1.0300425679440421e-7
-47.5	42.5	9.155462915334854e-8
-47.5	43.	8.11826009172835e-8
-47.5	43.5	7.18097807389442e-8
-47.5	44.	6.336100309817508e-8
-47.5	44.5	5.576445008600152e-8
-47.5	45.	4.8951741808874445e-8
-47.5	45.5	4.285799689365933e-8
-47.5	46.	3.7421861873277636e-8
-47.5	46.5	3.258552822304811e-8
-47.5	47.	2.8294697695202833e-8
-47.5	47.5	2.44985515226409e-8
-47.5	48.	2.1149686771683775e-8
-47.5	48.5	1.82040369793485e-8
-47.5	49.	1.5620776867794707e-8
-47.5	49.5	1.3362213308460508e-8
-47.5	50.	1.139366467399217e-8
-47.5	50.5	9.68333065957571e-9
-47.5	51.	8.202154578871695e-9
-47.5	51.5	6.9236800457775096e-9
-47.5	52.	5.82390347116308e-9
-47.5	52.5	4.881126355358699e-9
-47.5	53.	4.075803012805182e-9
-47.5	53.5	3.390393244597792e-9
-47.5	54.	2.8092149722543353e-9
-47.5	54.5	2.3183005231525263e-9
-47.5	55.	1.905257098248919e-9
-47.5	55.5	1.5591322480600733e-9
-47.5	56.	1.2702850785132394e-9
-47.5	56.5	1.030263491550687e-9
-47.5	57.	8.316885324129799e-10
-47.5	57.5	6.681451964529941e-10
-47.5	58.	5.340806433168433e-10
-47.5	58.5	4.247095670127112e-10
-47.5	59.	3.359267397764242e-10
-47.5	59.5	2.6422681862552126e-10
-47.5	60.	2.0663076707291998e-10
-47.5	60.5	1.606192998389974e-10
-47.5	61.	1.2407268726824392e-10
-47.5	61.5	9.521658330591224e-11
-47.5	62.	7.25737006859163e-11
-47.5	62.5	5.492086666620571e-11
-47.5	63.	4.125109258862437e-11
-47.5	63.5	3.074026624912639e-11
-47.5	64.	2.2718076127338902e-11
-47.5	64.5	1.66427822732433e-11
-47.5	65.	1.2079459238658396e-11
-47.5	65.5	8.681351043375027e-12
-47.5	66.	6.17399598183941e-12
-47.5	66.5	4.341798996089408e-12
-47.5	67.	3.0167542105911027e-12
-47.5	67.5	2.069033436483212e-12
-47.5	68.	1.3992000128706271e-12
-47.5	68.5	9.318062426682266e-13
-47.5	69.	6.101758868423247e-13
-47.5	69.5	3.921858285294082e-13
-47.5	70.	2.46885397024926e-13
-47.	-70.	3.5641414586460324e-13
-47.	-69.5	5.592920935829157e-13
-47.	-69.	8.607544771162667e-13
-47.	-68.5	1.3017009582860553e-12
-47.	-68.	1.9374456771314464e-12
-47.	-67.5	2.8419799510517334e-12
-47.	-67.	4.1132664676472645e-12
-47.	-66.5	5.8797615386093785e-12
-47.	-66.	8.308377304155866e-12
-47.	-65.5	1.1614140725938974e-11
-47.	-65.	1.6071808891178765e-11
-47.	-64.5	2.2029745953736188e-11
-47.	-64.	2.9926383908292515e-11
-47.	-63.5	4.0309617594426076e-11
-47.	-63.	5.385950784625432e-11
-47.	-62.5	7.141468818827691e-11
-47.	-62.	9.400288876563527e-11
-47.	-61.5	1.2287600540973767e-10
-47.	-61.	1.5955015095901297e-10
-47.	-60.5	2.0585112923425317e-10
-47.	-60.	2.6396576845528053e-10
-47.	-59.5	3.36499511627785e-10
-47.	-59.	4.2654086373463083e-10
-47.	-58.5	5.377324870667915e-10
-47.	-58.	6.743502533441001e-10
-47.	-57.5	8.413895633255449e-10
-47.	-57.	1.0446597393775493e-9
-47.	-56.5	1.2908864431709077e-9
-47.	-56.	1.587822147549047e-9
-47.	-55.5	1.9443649496457227e-9
-47.	-55.	2.370684827068955e-9
-47.	-54.5	2.8783579863168405e-9
-47.	-54.	3.4805082641536892e-9
-47.	-53.5	4.191955271765769e-9
-47.	-53.	5.029368550098713e-9
-47.	-52.5	6.0114268841725694e-9
-47.	-52.	7.158982218908295e-9
-47.	-51.5	8.495224334120103e-9
-47.	-51.	1.0045851406106368e-8
-47.	-50.5	1.1839236560710048e-8
-47.	-50.	1.390659486504829e-8
-47.	-49.5	1.62821465606282e-8
-47.	-49.	1.900327496176466e-8
-47.	-48.5	2.2110676928588182e-8
-47.	-48.	2.5648503710453534e-8
-47.	-47.5	2.9664489860646723e-8
-47.	-47.	3.4210067849638836e-8
-47.	-46.5	3.9340465954293146e-8
-47.	-46.	4.511478944921722e-8
-47.	-45.5	5.1596067149672044e-8
-47.	-45.	5.8851301201666754e-8
-47.	-44.5	6.695146218935325e-8
-47.	-44.	7.597147026200711e-8
-47.	-43.5	8.599014253655027e-8
-47.	-43.	9.709010783262739e-8
-47.	-42.5	1.093576869870284e-7
-47.	-42.	1.2288273722194182e-7
-47.	-41.5	1.3775845929934812e-7
-47.	-41.	1.5408116647994658e-7
-47.	-40.5	1.719500146169303e-7
-47.	-40.	1.91466693049858e-7
-47.	-39.5	2.1273507631854311e-7
-47.	-39.	2.35860837087601e-7
-47.	-38.5	2.609510508700531e-7
-47.	-38.	2.881136191697559e-7
-47.	-37.5	3.174569384328915e-7
-47.	-37.	3.490892625804968e-7
-47.	-36.5	3.8311816721622594e-7
-47.	-36.	4.196499597421438e-7
-47.	-35.5	4.587890716874575e-7
-47.	-35.	5.006373931924939e-7
-47.	-34.5	5.452936592345736e-7
-47.	-34.	5.928527540838622e-7
-47.	-33.5	6.434050387561827e-7
-47.	-33.	6.970356667599807e-7
-47.	-32.5	7.538238991575925e-7
-47.	-32.	8.138424237304072e-7
-47.	-31.5	8.771566831282979e-7
-47.	-31.	9.438242169291308e-7
-47.	-30.5	1.0138940225332124e-6
-47.	-30.	1.0874059397699769e-6
-47.	-29.5	1.1643900640001459e-6
-47.	-29.	1.244866192357162e-6
-47.	-28.5	1.328843307587888e-6
-47.	-28.	1.416319103726798e-6
-47.	-27.5	1.507279557572158e-6
-47.	-27.	1.6016985496304746e-6
-47.	-26.5	1.6995375378594959e-6
-47.	-26.	1.8007452871746536e-6
-47.	-25.5	1.9052576572926376e-6
-47.	-25.	2.012997451073267e-6
-47.	-24.5	2.1238743250915287e-6
-47.	-24.	2.237784763730036e-6
-47.	-23.5	2.354612117633097e-6
-47.	-23.	2.4742267069116604e-6
-47.	-22.5	2.596485989038188e-6
-47.	-22.	2.7212347909266618e-6
-47.	-21.5	2.848305604259626e-6
-47.	-21.	2.977518942705493e-6
-47.	-20.5	3.1086837592691003e-6
-47.	-20.	3.24159792164033e-6
-47.	-19.5	3.376048743052145e-6
-47.	-19.	3.511813565833948e-6
-47.	-18.5	3.6486603945505655e-6
-47.	-18.	3.7863485753534078e-6
-47.	-17.5	3.924629517939938e-6
-47.	-17.	4.063247456321347e-6
-47.	-16.5	4.201940244437023e-6
-47.	-16.	4.340440182527475e-6
-47.	-15.5	4.478474870085875e-6
-47.	-15.	4.615768081149388e-6
-47.	-14.5	4.752040657666766e-6
-47.	-14.	4.88701141668366e-6
-47.	-13.5	5.020398067123099e-6
-47.	-13.	5.151918132001087e-6
-47.	-12.5	5.281289872005641e-6
-47.	-12.	5.408233206478911e-6
-47.	-11.5	5.532470627973376e-6
-47.	-11.	5.65372810670264e-6
-47.	-10.5	5.771735981371437e-6
-47.	-10.	5.886229833046315e-6
-47.	-9.5	5.9969513389144456e-6
-47.	-9.	6.103649102971255e-6
-47.	-8.5	6.206079460927029e-6
-47.	-8.	6.304007256461022e-6
-47.	-7.5	6.397206587225362e-6
-47.	-7.	6.485461517422062e-6
-47.	-6.5	6.568566755729704e-6
-47.	-6.	6.646328296496206e-6
-47.	-5.5	6.718564022639252e-6
-47.	-5.	6.785104268818789e-6
-47.	-4.5	6.8457923436073595e-6
-47.	-4.	6.900485009461221e-6
-47.	-3.5	6.949052919964514e-6
-47.	-3.	6.991381012372491e-6
-47.	-2.5	7.027368856221668e-6
-47.	-2.	7.056930956276378e-6
-47.	-1.5	7.079997009743321e-6
-47.	-1.	7.096512117262197e-6
-47.	-0.5	7.106436947340964e-6
-47.	0.	7.109747853984499e-6
-47.	0.5	7.106436947340964e-6
-47.	1.	7.096512117262197e-6
-47.	1.5	7.079997009743321e-6
-47.	2.	7.056930956276378e-6
-47.	2.5	7.027368856221668e-6
-47.	3.	6.991381012372491e-6
-47.	3.5	6.949052919964514e-6
-47.	4.	6.900485009461221e-6
-47.	4.5	6.8457923436073595e-6
-47.	5.	6.785104268818789e-6
-47.	5.5	6.718564022639252e-6
-47.	6.	6.646328296496206e-6
-47.	6.5	6.568566755729704e-6
-47.	7.	6.485461517422062e-6
-47.	7.5	6.397206587225362e-6
-47.	8.	6.304007256461022e-6
-47.	8.5	6.206079460927029e-6
-47.	9.	6.103649102971255e-6
-47.	9.5	5.9969513389144456e-6
-47.	10.	5.886229833046315e-6
-47.	10.5	5.771735981371437e-6
-47.	11.	5.65372810670264e-6
-47.	11.5	5.532470627973376e-6
-47.	12.	5.408233206478911e-6
-47.	12.5	5.281289872005641e-6
-47.	13.	5.151918132001087e-6
-47.	13.5	5.020398067123099e-6
-47.	14.	4.88701141668366e-6
-47.	14.5	4.752040657666766e-6
-47.	15.	4.615768081149388e-6
-47.	15.5	4.478474870085875e-6
-47.	16.	4.340440182527475e-6
-47.	16.5	4.201940244437023e-6
-47.	17.	4.063247456321347e-6
-47.	17.5	3.924629517939938e-6
-47.	18.	3.7863485753534078e-6
-47.	18.5	3.6486603945505655e-6
-47.	19.	3.511813565833948e-6
-47.	19.5	3.376048743052145e-6
-47.	20.	3.24159792164033e-6
-47.	20.5	3.1086837592691003e-6
-47.	21.	2.977518942705493e-6
-47.	21.5	2.848305604259626e-6
-47.	22.	2.7212347909266618e-6
-47.	22.5	2.596485989038188e-6
-47.	23.	2.4742267069116604e-6
-47.	23.5	2.354612117633097e-6
-47.	24.	2.237784763730036e-6
-47.	24.5	2.1238743250915287e-6
-47.	25.	2.012997451073267e-6
-47.	25.5	1.9052576572926376e-6
-47.	26.	1.8007452871746536e-6
-47.	26.5	1.6995375378594959e-6
-47.	27.	1.6016985496304746e-6
-47.	27.5	1.507279557572158e-6
-47.	28.	1.416319103726798e-6
-47.	28.5	1.328843307587888e-6
-47.	29.	1.244866192357162e-6
-47.	29.5	1.1643900640001459e-6
-47.	30.	1.0874059397699769e-6
-47.	30.5	1.0138940225332124e-6
-47.	31.	9.438242169291308e-7
-47.	31.5	8.771566831282979e-7
-47.	32.	8.138424237304072e-7
-47.	32.5	7.538238991575925e-7
-47.	33.	6.970356667599807e-7
-47.	33.5	6.434050387561827e-7
-47.	34.	5.928527540838622e-7
-47.	34.5	5.452936592345736e-7
-47.	35.	5.006373931924939e-7
-47.	35.5	4.587890716874575e-7
-47.	36.	4.196499597421438e-7
-47.	36.5	3.8311816721622594e-7
-47.	37.	3.490892625804968e-7
-47.	37.5	3.174569384328915e-7
-47.	38.	2.881136191697559e-7
-47.	38.5	2.609510508700531e-7
-47.	39.	2.35860837087601e-7
-47.	39.5	2.1273507631854311e-7
-47.	40.	1.91466693049858e-7
-47.	40.5	1.719500146169303e-7
-47.	41.	1.5408116647994658e-7
-47.	41.5	1.3775845929934812e-7
-47.	42.	1.2288273722194182e-7
-47.	42.5	1.093576869870284e-7
-47.	43.	9.709010783262739e-8
-47.	43.5	8.599014253655027e-8
-47.	44.	7.597147026200711e-8
-47.	44.5	6.695146218935325e-8
-47.	45.	5.8851301201666754e-8
-47.	45.5	5.1596067149672044e-8
-47.	46.	4.511478944921722e-8
-47.	46.5	3.9340465954293146e-8
-47.	47.	3.4210067849638836e-8
-47.	47.5	2.9664489860646723e-8
-47.	48.	2.5648503710453534e-8
-47.	48.5	2.2110676928588182e-8
-47.	49.	1.900327496176466e-8
-47.	49.5	1.62821465606282e-8
-47.	50.	1.390659486504829e-8
-47.	50.5	1.1839236560710048e-8
-47.	51.	1.0045851406106368e-8
-47.	51.5	8.495224334120103e-9
-47.	52.	7.158982218908295e-9
-47.	52.5	6.0114268841725694e-9
-47.	53.	5.029368550098713e-9
-47.	53.5	4.191955271765769e-9
-47.	54.	3.4805082641536892e-9
-47.	54.5	2.8783579863168405e-9
-47.	55.	2.370684827068955e-9
-47.	55.5	1.9443649496457227e-9
-47.	56.	1.587822147549047e-9
-47.	56.5	1.2908864431709077e-9
-47.	57.	1.0446597393775493e-9
-47.	57.5	8.413895633255449e-10
-47.	58.	6.743502533441001e-10
-47.	58.5	5.377324870667915e-10
-47.	59.	4.2654086373463083e-10
-47.	59.5	3.36499511627785e-10
-47.	60.	2.6396576845528053e-10
-47.	60.5	2.0585112923425317e-10
-47.	61.	1.5955015095901297e-10
-47.	61.5	1.2287600540973767e-10
-47.	62.	9.400288876563527e-11
-47.	62.5	7.141468818827691e-11
-47.	63.	5.385950784625432e-11
-47.	63.5	4.0309617594426076e-11
-47.	64.	2.9926383908292515e-11
-47.	64.5	2.2029745953736188e-11
-47.	65.	1.6071808891178765e-11
-47.	65.5	1.1614140725938974e-11
-47.	66.	8.308377304155866e-12
-47.	66.5	5.8797615386093785e-12
-47.	67.	4.1132664676472645e-12
-47.	67.5	2.8419799510517334e-12
-47.	68.	1.9374456771314464e-12
-47.	68.5	1.3017009582860553e-12
-47.	69.	8.607544771162667e-13
-47.	69.5	5.592920935829157e-13
-47.	70.	3.5641414586460324e-13
-46.5	-70.	5.085430169756186e-13
-46.5	-69.5	7.891083592199842e-13
-46.5	-69.	1.2023106866831173e-12
-46.5	-68.5	1.8018299666409823e-12
-46.5	-68.	2.6598343042070903e-12
-46.5	-67.5	3.872326680502709e-12
-46.5	-67.	5.565758688052101e-12
-46.5	-66.5	7.905136448862007e-12
-46.5	-66.	1.1103890358717436e-11
-46.5	-65.5	1.543578736994124e-11
-46.5	-65.	2.1249212415064932e-11
-46.5	-64.5	2.8984166514201274e-11
-46.5	-64.	3.919236087354636e-11
-46.5	-63.5	5.2560813737808996e-11
-46.5	-63.	6.993938229311657e-11
-46.5	-62.5	9.237268431784956e-11
-46.5	-62.	1.2113688258828121e-10
-46.5	-61.5	1.577818182508146e-10
-46.5	-61.	2.0417898642171258e-10
-46.5	-60.5	2.6257584709782664e-10
-46.5	-60.	3.3565692949965223e-10
-46.5	-59.5	4.26612382078043e-10
-46.5	-59.	5.392138505625406e-10
-46.5	-58.5	6.778990104915434e-10
-46.5	-58.	8.478641749607918e-10
-46.5	-57.5	1.0551658176498084e-9
-46.5	-57.	1.306831032158474e-9
-46.5	-56.5	1.6109770122009006e-9
-46.5	-56.	1.9769398805485807e-9
-46.5	-55.5	2.4154120347340123e-9
-46.5	-55.	2.938588658975537e-9
-46.5	-54.5	3.56032241142764e-9
-46.5	-54.	4.296285976292529e-9
[truncated: 74,151 more rows]
