# Supplementary material for: Myosin V executes steps of variable length via structurally constrained diffusion
Source: eLife. 2020 Jan 15;9:e51569. doi: 10.7554/eLife.51569 (PMC7054003; doi:10.7554/eLife.51569)
Supplement: Source data 1. [file elife-51569-data1.zip › myosin_elife_source_data/Figure 3/theory_diffusion_contours/theoryConstDiffxz_8IQ.txt]

-50.	-20.	1.87377808926259e-12
-50.	-19.5	2.3257995570241086e-12
-50.	-19.	2.8852096940834394e-12
-50.	-18.5	3.5770437491935054e-12
-50.	-18.	4.432035922404786e-12
-50.	-17.5	5.487877457368552e-12
-50.	-17.	6.790741460966616e-12
-50.	-16.5	8.397127973154572e-12
-50.	-16.	1.0376092739724244e-11
-50.	-15.5	1.2811934701867555e-11
-50.	-15.	1.580743062349136e-11
-50.	-14.5	1.9487720759425002e-11
-50.	-14.	2.4004967266190178e-11
-50.	-13.5	2.954392742102273e-11
-50.	-13.	3.6328606895817044e-11
-50.	-12.5	4.463018457690883e-11
-50.	-12.	5.477642996060252e-11
-50.	-11.5	6.716286719265043e-11
-50.	-11.	8.226597652036484e-11
-50.	-10.5	1.0065876439209491e-10
-50.	-10.	1.2302907769360218e-10
-50.	-9.5	1.5020108557336498e-10
-50.	-9.	1.8316040376680702e-10
-50.	-8.5	2.2308339090957403e-10
-50.	-8.	2.713712034658132e-10
-50.	-7.5	3.296892547953636e-10
-50.	-7.	4.0001278348870416e-10
-50.	-6.5	4.84679295059868e-10
-50.	-6.	5.864486977267217e-10
-50.	-5.5	7.085720052951168e-10
-50.	-5.	8.548695256840711e-10
-50.	-4.5	1.0298194895962354e-9
-50.	-4.	1.2386580970575835e-9
-50.	-3.5	1.4874919664760494e-9
-50.	-3.	1.7834239576573268e-9
-50.	-2.5	2.1346933020925296e-9
-50.	-2.	2.5508309087782887e-9
-50.	-1.5	3.0428306118296912e-9
-50.	-1.	3.6233369908803634e-9
-50.	-0.5	4.306850214455928e-9
-50.	0.	5.109948130457208e-9
-50.	0.5	6.051525555071814e-9
-50.	1.	7.153050380213474e-9
-50.	1.5	8.438835742418413e-9
-50.	2.	9.936327058647792e-9
-50.	2.5	1.1676402246961363e-8
-50.	3.	1.3693682911454522e-8
-50.	3.5	1.6026853686871102e-8
-50.	4.	1.8718986315601478e-8
-50.	4.5	2.1817864377314165e-8
-50.	5.	2.5376303920443704e-8
-50.	5.5	2.945246456855262e-8
-50.	6.	3.41101450086805e-8
-50.	6.5	3.9419056130551364e-8
-50.	7.	4.545506449388633e-8
-50.	7.5	5.23003982762311e-8
-50.	8.	6.004380741654577e-8
-50.	8.5	6.878066934141315e-8
-50.	9.	7.861303146168289e-8
-50.	9.5	8.964958157728428e-8
-50.	10.	1.0200553744442046e-7
-50.	10.5	1.1580244705771958e-7
-50.	11.	1.31167891692091e-7
-50.	11.5	1.4823508444332682e-7
-50.	12.	1.6714235790676214e-7
-50.	12.5	1.88032535738651e-7
-50.	13.	2.1105218414940706e-7
-50.	13.5	2.363507408701885e-7
-50.	14.	2.640795207980525e-7
-50.	14.5	2.9439059933837826e-7
-50.	15.	3.2743557640014e-7
-50.	15.5	3.6336422602914134e-7
-50.	16.	4.023230387521862e-7
-50.	16.5	4.444536658140324e-7
-50.	17.	4.898912765795661e-7
-50.	17.5	5.387628424054641e-7
-50.	18.	5.911853622181436e-7
-50.	18.5	6.472640468282958e-7
-50.	19.	7.070904806290248e-7
-50.	19.5	7.707407807292221e-7
-50.	20.	8.382737747352337e-7
-50.	20.5	9.097292192846097e-7
-50.	21.	9.851260820338712e-7
-50.	21.5	1.0644609100908994e-6
-50.	22.	1.1477063078508818e-6
-50.	22.5	1.2348095468374637e-6
-50.	23.	1.325691329468794e-6
-50.	23.5	1.4202447276678907e-6
-50.	24.	1.5183343159303016e-6
-50.	24.5	1.6197955168663482e-6
-50.	25.	1.7244341753718334e-6
-50.	25.5	1.832026375475761e-6
-50.	26.	1.9423185115948364e-6
-50.	26.5	2.055027623424273e-6
-50.	27.	2.1698420010455113e-6
-50.	27.5	2.2864220640695154e-6
-50.	28.	2.404401515793558e-6
-50.	28.5	2.5233887704661375e-6
-50.	29.	2.642968648862668e-6
-50.	29.5	2.7627043345086417e-6
-50.	30.	2.88213958007755e-6
-50.	30.5	3.0008011507701193e-6
-50.	31.	3.1182014888755622e-6
-50.	31.5	3.2338415812519138e-6
-50.	32.	3.347214009163236e-6
-50.	32.5	3.4578061577978313e-6
-50.	33.	3.565103560881465e-6
-50.	33.5	3.6685933541088515e-6
-50.	34.	3.7677678096583023e-6
-50.	34.5	3.862127922839144e-6
-50.	35.	3.9511870209589365e-6
-50.	35.5	4.0344743637925835e-6
-50.	36.	4.1115387045950925e-6
-50.	36.5	4.1819517804248615e-6
-50.	37.	4.245311700638266e-6
-50.	37.5	4.301246202777538e-6
-50.	38.	4.34941574570201e-6
-50.	38.5	4.389516410704448e-6
-50.	39.	4.4212825825060065e-6
-50.	39.5	4.444489383429573e-6
-50.	40.	4.458954835705765e-6
-50.	40.5	4.4645417287615774e-6
-50.	41.	4.461159170467917e-6
-50.	41.5	4.448763803671253e-6
-50.	42.	4.4273606718915804e-6
-50.	42.5	4.397003720822828e-6
-50.	43.	4.357795925205961e-6
-50.	43.5	4.309889033743112e-6
-50.	44.	4.2534829279633945e-6
-50.	44.5	4.188824594317786e-6
-50.	45.	4.1162067122465775e-6
-50.	45.5	4.035965864504838e-6
-50.	46.	3.9484803796199735e-6
-50.	46.5	3.85416781996177e-6
-50.	47.	3.7534821324966617e-6
-50.	47.5	3.6469104828401846e-6
-50.	48.	3.5349697966789775e-6
-50.	48.5	3.4182030359676198e-6
-50.	49.	3.2971752404770684e-6
-50.	49.5	3.172469368240323e-6
-50.	50.	3.044681971165212e-6
-50.	50.5	2.914418744523272e-6
-50.	51.	2.782289991135883e-6
-50.	51.5	2.648906042824472e-6
-50.	52.	2.514872683031581e-6
-50.	52.5	2.3807866154182627e-6
-50.	53.	2.247231023666991e-6
-50.	53.5	2.11477126763907e-6
-50.	54.	1.98395076042655e-6
-50.	54.5	1.8552870696822233e-6
-50.	55.	1.7292682848941418e-6
-50.	55.5	1.606349689988227e-6
-50.	56.	1.4869507777957087e-6
-50.	56.5	1.3714526395223387e-6
-50.	57.	1.260195758423388e-6
-50.	57.5	1.1534782324516677e-6
-50.	58.	1.0515544457444226e-6
-50.	58.5	9.546342034983332e-7
-50.	59.	8.628823391089083e-7
-50.	59.5	7.764187964903979e-7
-50.	60.	6.953191843231022e-7
-50.	60.5	6.196157926831194e-7
-50.	61.	5.492990561899055e-7
-50.	61.5	4.843194415596424e-7
-50.	62.	4.245897313837015e-7
-50.	62.5	3.6998765549584685e-7
-50.	63.	3.2035891645370317e-7
-50.	63.5	2.755203377337312e-7
-50.	64.	2.3526346594549158e-7
-50.	64.5	1.9935810739135984e-7
-50.	65.	1.6755617698228065e-7
-50.	65.5	1.3959552749888028e-7
-50.	66.	1.152038044060334e-7
-50.	66.5	9.41022547056256e-8
-50.	67.	7.600942696970322e-8
-50.	67.5	6.064472127483395e-8
-50.	68.	4.7731718149111465e-8
-50.	68.5	3.700126419548512e-8
-50.	69.	2.8194257772461464e-8
-50.	69.5	2.1064108111649346e-8
-50.	70.	1.537884245369375e-8
-50.	70.5	1.0922854790507065e-8
-50.	71.	7.498287556385358e-9
-50.	71.5	4.926110280932674e-9
-50.	72.	3.046973802115278e-9
-50.	72.5	1.7221150165625236e-9
-50.	73.	8.349561605918778e-10
-50.	73.5	2.9482115777060765e-10
-50.	74.	4.1696336456643545e-11
-50.	74.5	2.080620790050418e-14
-50.	75.	0.
-50.	75.5	0.
-50.	76.	0.
-50.	76.5	0.
-50.	77.	0.
-50.	77.5	0.
-50.	78.	0.
-50.	78.5	0.
-50.	79.	0.
-50.	79.5	0.
-50.	80.	0.
-50.	80.5	0.
-50.	81.	0.
-50.	81.5	0.
-50.	82.	0.
-50.	82.5	0.
-50.	83.	0.
-50.	83.5	0.
-50.	84.	0.
-50.	84.5	0.
-50.	85.	0.
-50.	85.5	0.
-50.	86.	0.
-50.	86.5	0.
-50.	87.	0.
-50.	87.5	0.
-50.	88.	0.
-50.	88.5	0.
-50.	89.	0.
-50.	89.5	0.
-50.	90.	0.
-50.	90.5	0.
-50.	91.	0.
-50.	91.5	0.
-50.	92.	0.
-50.	92.5	0.
-50.	93.	0.
-50.	93.5	0.
-50.	94.	0.
-50.	94.5	0.
-50.	95.	0.
-49.5	-20.	2.066482203506379e-12
-49.5	-19.5	2.5656726110346033e-12
-49.5	-19.	3.1836776136170075e-12
-49.5	-18.5	3.948262834087873e-12
-49.5	-18.	4.8935335848197645e-12
-49.5	-17.5	6.061339671820139e-12
-49.5	-17.	7.502979400932334e-12
-49.5	-16.5	9.281263163084249e-12
-49.5	-16.	1.147300825502659e-11
-49.5	-15.5	1.4172049741465031e-11
-49.5	-15.	1.7492867433257104e-11
-49.5	-14.5	2.157494671156187e-11
-49.5	-14.	2.658801125145037e-11
-49.5	-13.5	3.273828898273852e-11
-49.5	-13.	4.027599916683702e-11
-49.5	-12.5	4.950427855773776e-11
-49.5	-12.	6.07897985286714e-11
-49.5	-11.5	7.457536302962454e-11
-49.5	-11.	9.139481949412459e-11
-49.5	-10.5	1.1189066146839852e-10
-49.5	-10.	1.368347528323813e-10
-49.5	-9.5	1.6715265894054097e-10
-49.5	-9.	2.0395212960009408e-10
-49.5	-8.5	2.485563421073257e-10
-49.5	-8.	3.0254257893727566e-10
-49.5	-7.5	3.677870832211896e-10
-49.5	-7.	4.4651690463750623e-10
-49.5	-6.5	5.413696172272289e-10
-49.5	-6.	6.554618569812246e-10
-49.5	-5.5	7.92467688474866e-10
-49.5	-5.	9.567078635471212e-10
-49.5	-4.5	1.153251077768823e-9
-49.5	-4.	1.3880283585140397e-9
-49.5	-3.5	1.6679617276745862e-9
-49.5	-3.	2.0011082679496656e-9
-49.5	-2.5	2.3968206786520626e-9
-49.5	-2.	2.865925332553464e-9
-49.5	-1.5	3.420918728127616e-9
-49.5	-1.	4.076183075334687e-9
-49.5	-0.5	4.848221544047094e-9
-49.5	0.	5.755913442385037e-9
-49.5	0.5	6.820789275699722e-9
-49.5	1.	8.067325252797595e-9
-49.5	1.5	9.523256367814099e-9
-49.5	2.	1.1219906678224661e-8
-49.5	2.5	1.3192534833297623e-8
-49.5	3.	1.548069228198734e-8
-49.5	3.5	1.8128590911558086e-8
-49.5	4.	2.1185476146116698e-8
-49.5	4.5	2.4706000778386892e-8
-49.5	5.	2.8750594031766237e-8
-49.5	5.5	3.338581956882101e-8
-49.5	6.	3.868471539516929e-8
-49.5	6.5	4.472710787462595e-8
-49.5	7.	5.1599891394810336e-8
-49.5	7.5	5.9397264625700165e-8
-49.5	8.	6.822091382127985e-8
-49.5	8.5	7.818013325085678e-8
-49.5	9.	8.939187263565128e-8
-49.5	9.5	1.0198070143023141e-7
-49.5	10.	1.1607867994735765e-7
-49.5	10.5	1.318251276958079e-7
-49.5	11.	1.4936627989691252e-7
-49.5	11.5	1.688548239753746e-7
-49.5	12.	1.904493088868633e-7
-49.5	12.5	2.143134214464969e-7
-49.5	13.	2.4061512535044346e-7
-49.5	13.5	2.6952566032294003e-7
-49.5	14.	3.012184007526008e-7
-49.5	14.5	3.3586757527855604e-7
-49.5	15.	3.736468510169336e-7
-49.5	15.5	4.1472778844492526e-7
-49.5	16.	4.5927817534257106e-7
-49.5	16.5	5.074602505878612e-7
-49.5	17.	5.594288309631261e-7
-49.5	17.5	6.153293564134531e-7
-49.5	18.	6.752958713547811e-7
-49.5	18.5	7.394489616155845e-7
-49.5	19.	8.078936683693298e-7
-49.5	19.5	8.807174019366659e-7
-49.5	20.	9.579878795723249e-7
-49.5	20.5	1.0397511122732485e-6
-49.5	21.	1.1260294662287023e-6
-49.5	21.5	1.216819824763756e-6
-49.5	22.	1.3120918764946637e-6
-49.5	22.5	1.4117865549156637e-6
-49.5	23.	1.5158146537752635e-6
-49.5	23.5	1.6240556413863569e-6
-49.5	24.	1.73635669546507e-6
-49.5	24.5	1.8525319782295157e-6
-49.5	25.	1.972362169338488e-6
-49.5	25.5	2.095594271842245e-6
-49.5	26.	2.2219417036867904e-6
-49.5	26.5	2.351084684496363e-6
-49.5	27.	2.482670924393971e-6
-49.5	27.5	2.6163166185465893e-6
-49.5	28.	2.7516077479787757e-6
-49.5	28.5	2.8881016840252764e-6
-49.5	29.	3.025329090627399e-6
-49.5	29.5	3.1627961155551263e-6
-49.5	30.	3.2999868585921134e-6
-49.5	30.5	3.4363661017842437e-6
-49.5	31.	3.5713822840541986e-6
-49.5	31.5	3.704470699850381e-6
-49.5	32.	3.8350568990509714e-6
-49.5	32.5	3.962560263104321e-6
-49.5	33.	4.086397730371554e-6
-49.5	33.5	4.205987641861368e-6
-49.5	34.	4.3207536770221675e-6
-49.5	34.5	4.430128847992821e-6
-49.5	35.	4.533559519717183e-6
-49.5	35.5	4.63050942260484e-6
-49.5	36.	4.720463623974321e-6
-49.5	36.5	4.802932424347694e-6
-49.5	37.	4.877455144776473e-6
-49.5	37.5	4.943603771767986e-6
-49.5	38.	5.000986427046549e-6
-49.5	38.5	5.049250630321186e-6
-49.5	39.	5.088086324438023e-6
-49.5	39.5	5.117228633764712e-6
-49.5	40.	5.1364603283812325e-6
-49.5	40.5	5.145613968627495e-6
-49.5	41.	5.144573706776941e-6
-49.5	41.5	5.13327672505499e-6
-49.5	42.	5.111714291893152e-6
-49.5	42.5	5.079932421189152e-6
-49.5	43.	5.038032122418659e-6
-49.5	43.5	4.986169232696944e-6
-49.5	44.	4.924553825303928e-6
-49.5	44.5	4.853449192740166e-6
-49.5	45.	4.773170406055255e-6
-49.5	45.5	4.684082455957121e-6
-49.5	46.	4.58659798504436e-6
-49.5	46.5	4.481174624374017e-6
-49.5	47.	4.368311951452016e-6
-49.5	47.5	4.248548090578502e-6
-49.5	48.	4.122455980257152e-6
-49.5	48.5	3.9906393360484155e-6
-49.5	49.	3.853728340769408e-6
-49.5	49.5	3.7123750972755034e-6
-49.5	50.	3.567248882155463e-6
-49.5	50.5	3.419031241490571e-6
-49.5	51.	3.2684109723204172e-6
-49.5	51.5	3.116079035582745e-6
-49.5	52.	2.962723448005396e-6
-49.5	52.5	2.809024201685467e-6
-49.5	53.	2.6556482608544294e-6
-49.5	53.5	2.503244685562596e-6
-49.5	54.	2.3524399316919563e-6
-49.5	54.5	2.2038333757963105e-6
-49.5	55.	2.0579931117535202e-6
-49.5	55.5	1.9154520640837935e-6
-49.5	56.	1.7767044600366858e-6
-49.5	56.5	1.642202699182552e-6
-49.5	57.	1.5123546552757834e-6
-49.5	57.5	1.3875214406123812e-6
-49.5	58.	1.268015658018135e-6
-49.5	58.5	1.1541001600222467e-6
-49.5	59.	1.0459873287523846e-6
-49.5	59.5	9.438388836985272e-7
-49.5	60.	8.477662178144604e-7
-49.5	60.5	7.578312555460968e-7
-49.5	61.	6.740478193933672e-7
-49.5	61.5	5.963834846342973e-7
-49.5	62.	5.247618949788265e-7
-49.5	62.5	4.5906550529499616e-7
-49.5	63.	3.991386940192658e-7
-49.5	63.5	3.4479130053502774e-7
-49.5	64.	2.9580226872427893e-7
-49.5	64.5	2.5192378739048846e-7
-49.5	65.	2.1288532133880838e-7
-49.5	65.5	1.7839797563338836e-7
-49.5	66.	1.4815880882728614e-7
-49.5	66.5	1.2185515045003955e-7
-49.5	67.	9.916884218725936e-8
-49.5	67.5	7.978033927588071e-8
-49.5	68.	6.337260583169459e-8
-49.5	68.5	4.963476468911347e-8
-49.5	69.	3.8265439974507505e-8
-49.5	69.5	2.897575512273996e-8
-49.5	70.	2.149193599282727e-8
-49.5	70.5	1.5557609600121173e-8
-49.5	71.	1.0935452853682798e-8
-49.5	71.5	7.4087727301185914e-9
-49.5	72.	4.7825152503257395e-9
-49.5	72.5	2.8842010216186076e-9
-49.5	73.	1.5650728758519774e-9
-49.5	73.5	7.024632705848986e-10
-49.5	74.	2.0519728559134674e-10
-49.5	74.5	1.369394502134712e-11
-49.5	75.	2.293647569770142e-20
-49.5	75.5	0.
-49.5	76.	0.
-49.5	76.5	0.
-49.5	77.	0.
-49.5	77.5	0.
-49.5	78.	0.
-49.5	78.5	0.
-49.5	79.	0.
-49.5	79.5	0.
-49.5	80.	0.
-49.5	80.5	0.
-49.5	81.	0.
-49.5	81.5	0.
-49.5	82.	0.
-49.5	82.5	0.
-49.5	83.	0.
-49.5	83.5	0.
-49.5	84.	0.
-49.5	84.5	0.
-49.5	85.	0.
-49.5	85.5	0.
-49.5	86.	0.
-49.5	86.5	0.
-49.5	87.	0.
-49.5	87.5	0.
-49.5	88.	0.
-49.5	88.5	0.
-49.5	89.	0.
-49.5	89.5	0.
-49.5	90.	0.
-49.5	90.5	0.
-49.5	91.	0.
-49.5	91.5	0.
-49.5	92.	0.
-49.5	92.5	0.
-49.5	93.	0.
-49.5	93.5	0.
-49.5	94.	0.
-49.5	94.5	0.
-49.5	95.	0.
-49.	-20.	2.2761327341663683e-12
-49.	-19.5	2.826664400659708e-12
-49.	-19.	3.5084596233291036e-12
-49.	-18.5	4.3522637393092476e-12
-49.	-18.	5.395862713246666e-12
-49.	-17.5	6.6856489706530145e-12
-49.	-17.	8.278522233554093e-12
-49.	-16.5	1.024419333385169e-11
-49.	-16.	1.2667971766345889e-11
-49.	-15.5	1.5654132668796405e-11
-49.	-15.	1.9329976269853262e-11
-49.	-14.5	2.3850712937742905e-11
-49.	-14.	2.940533012202496e-11
-49.	-13.5	3.6223624049426436e-11
-49.	-13.	4.4584609360538116e-11
-49.	-12.5	5.4826554301058285e-11
-49.	-12.	6.735892793683852e-11
-49.	-11.5	8.267658944124204e-11
-49.	-11.	1.0137659804890452e-10
-49.	-10.5	1.2417807594822581e-10
-49.	-10.	1.519456152575743e-10
-49.	-9.5	1.8571678422162475e-10
-49.	-9.	2.2673435662436333e-10
-49.	-8.5	2.764839616781412e-10
-49.	-8.	3.367379285872164e-10
-49.	-7.5	4.096061795650526e-10
-49.	-7.	4.975951059162076e-10
-49.	-6.5	6.036754420803812e-10
-49.	-6.	7.313602300328626e-10
-49.	-5.5	8.847940384076928e-10
-49.	-5.	1.0688546639014e-9
-49.	-4.5	1.289268593139515e-9
-49.	-4.	1.5527415368994162e-9
-49.	-3.5	1.8671053605472397e-9
-49.	-3.	2.2414827195057204e-9
-49.	-2.5	2.6864706600597685e-9
-49.	-2.	3.2143443606957163e-9
-49.	-1.5	3.839282054638529e-9
-49.	-1.	4.577611993960007e-9
-49.	-0.5	5.448082074128292e-9
-49.	0.	6.472152434858543e-9
-49.	0.5	7.674310986241825e-9
-49.	1.	9.082411364062814e-9
-49.	1.5	1.0728032309733036e-8
-49.	2.	1.2646856881266653e-8
-49.	2.5	1.4879069244981065e-8
-49.	3.	1.7469766072583744e-8
-49.	3.5	2.046937878296762e-8
-49.	4.	2.3934102031945822e-8
-49.	4.5	2.792632297900941e-8
-49.	5.	3.251504496375861e-8
-49.	5.5	3.77762983246849e-8
-49.	6.	4.379353021106157e-8
-49.	6.5	5.065796439884091e-8
-49.	7.	5.846892134983907e-8
-49.	7.5	6.733408807762169e-8
-49.	8.	7.736972683177625e-8
-49.	8.5	8.870081121295938e-8
-49.	9.	1.0146107811164257e-7
-49.	9.5	1.15792983849344e-7
-49.	10.	1.318475531150244e-7
-49.	10.5	1.4978410975010282e-7
-49.	11.	1.6976987915740305e-7
-49.	11.5	1.9197945310093695e-7
-49.	12.	2.1659410892723038e-7
-49.	12.5	2.438009767706786e-7
-49.	13.	2.737920500938723e-7
-49.	13.5	3.067630369405695e-7
-49.	14.	3.4291205151852585e-7
-49.	14.5	3.8243814814964164e-7
-49.	15.	4.255397021876077e-7
-49.	15.5	4.7241264516499264e-7
-49.	16.	5.232485641446585e-7
-49.	16.5	5.782326779636766e-7
-49.	17.	6.375417057186217e-7
-49.	17.5	7.013416453960017e-7
-49.	18.	7.69785482947953e-7
-49.	18.5	8.430108543010234e-7
-49.	19.	9.211376847176936e-7
-49.	19.5	1.0042658315642892e-6
-49.	20.	1.0924727578381119e-6
-49.	20.5	1.1858112647412696e-6
-49.	21.	1.2843073121352241e-6
-49.	21.5	1.3879579558539108e-6
-49.	22.	1.4967294305859632e-6
-49.	22.5	1.6105554063590449e-6
-49.	23.	1.7293354455788276e-6
-49.	23.5	1.8529336861069308e-6
-49.	24.	1.981177774027896e-6
-49.	24.5	2.1138580675820444e-6
-49.	25.	2.2507271312619582e-6
-49.	25.5	2.391499536321476e-6
-49.	26.	2.5358519809681146e-6
-49.	26.5	2.6834237403444304e-6
-49.	27.	2.833817453094774e-6
-49.	27.5	2.9866002479055e-6
-49.	28.	3.141305209942017e-6
-49.	28.5	3.2974331836284804e-6
-49.	29.	3.4544549047651494e-6
-49.	29.5	3.611813451593928e-6
-49.	30.	3.7689270011393933e-6
-49.	30.5	3.925191874003423e-6
-49.	31.	4.079985847806045e-6
-49.	31.5	4.232671716668756e-6
-49.	32.	4.382601071552181e-6
-49.	32.5	4.5291182739071326e-6
-49.	33.	4.671564592991428e-6
-49.	33.5	4.80928247535949e-6
-49.	34.	4.941619913455717e-6
-49.	34.5	5.067934878945021e-6
-49.	35.	5.18759978539931e-6
-49.	35.5	5.300005944231684e-6
-49.	36.	5.404567977330146e-6
-49.	36.5	5.500728149693249e-6
-49.	37.	5.587960585506685e-6
-49.	37.5	5.66577533152376e-6
-49.	38.	5.73372223231842e-6
-49.	38.5	5.791394582964681e-6
-49.	39.	5.838432525956753e-6
-49.	39.5	5.8745261607132825e-6
-49.	40.	5.899418335803036e-6
-49.	40.5	5.912907096079791e-6
-49.	41.	5.91484775921484e-6
-49.	41.5	5.905154598657001e-6
-49.	42.	5.883802112823425e-6
-49.	42.5	5.850825863318153e-6
-49.	43.	5.806322868177127e-6
-49.	43.5	5.7504515395333935e-6
-49.	44.	5.6834311586685125e-6
-49.	44.5	5.605540885147033e-6
-49.	45.	5.51711830059877e-6
-49.	45.5	5.418557491696119e-6
-49.	46.	5.3103066809430055e-6
-49.	46.5	5.192865418020114e-6
-49.	47.	5.066781348586176e-6
-49.	47.5	4.932646581580595e-6
-49.	48.	4.791093680173594e-6
-49.	48.5	4.642791305523547e-6
-49.	49.	4.488439546386021e-6
-49.	49.5	4.328764971329738e-6
-49.	50.	4.164515443804489e-6
-49.	50.5	3.996454743526657e-6
-49.	51.	3.825357040551312e-6
-49.	51.5	3.6520012709355374e-6
-49.	52.	3.4771654650183483e-6
-49.	52.5	3.3016210810004112e-6
-49.	53.	3.12612739765685e-6
-49.	53.5	2.951426020617259e-6
-49.	54.	2.7782355566600705e-6
-49.	54.5	2.607246509862128e-6
-49.	55.	2.4391164521907968e-6
-49.	55.5	2.2744655192070076e-6
-49.	56.	2.1138722789516794e-6
-49.	56.5	1.9578700188122887e-6
-49.	57.	1.8069434912201486e-6
-49.	57.5	1.661526154429779e-6
-49.	58.	1.5219979394102602e-6
-49.	58.5	1.3886835680767897e-6
-49.	59.	1.261851441762894e-6
-49.	59.5	1.1417131120464472e-6
-49.	60.	1.0284233388750875e-6
-49.	60.5	9.220807334784801e-7
-49.	61.	8.227289759086874e-7
-49.	61.5	7.30358589326337e-7
-49.	62.	6.449092454702194e-7
-49.	62.5	5.662725682385053e-7
-49.	63.	4.942953779593887e-7
-49.	63.5	4.287834290273504e-7
-49.	64.	3.6950532391161016e-7
-49.	64.5	3.1619698977397617e-7
-49.	65.	2.6856609789700403e-7
-49.	65.5	2.2629688025825703e-7
-49.	66.	1.8905494015796105e-7
-49.	66.5	1.564921105558059e-7
-49.	67.	1.2825126741745957e-7
-49.	67.5	1.0397103171615842e-7
-49.	68.	8.329028841494312e-8
-49.	68.5	6.585245418616068e-8
-49.	69.	5.1309434776448645e-8
-49.	69.5	3.932525648905111e-8
-49.	70.	2.95792473330114e-8
-49.	70.5	2.1768819244287654e-8
-49.	71.	1.5611786461304105e-8
-49.	71.5	1.0848216740498869e-8
-49.	72.	7.241879902380788e-9
-49.	72.5	4.581356323929952e-9
-49.	73.	2.6810709520500083e-9
-49.	73.5	1.3828642996413267e-9
-49.	74.	5.596037314164481e-10
-49.	74.5	1.2244077367719353e-10
-49.	75.	1.7884876743780249e-12
-49.	75.5	0.
-49.	76.	0.
-49.	76.5	0.
-49.	77.	0.
-49.	77.5	0.
-49.	78.	0.
-49.	78.5	0.
-49.	79.	0.
-49.	79.5	0.
-49.	80.	0.
-49.	80.5	0.
-49.	81.	0.
-49.	81.5	0.
-49.	82.	0.
-49.	82.5	0.
-49.	83.	0.
-49.	83.5	0.
-49.	84.	0.
-49.	84.5	0.
-49.	85.	0.
-49.	85.5	0.
-49.	86.	0.
-49.	86.5	0.
-49.	87.	0.
-49.	87.5	0.
-49.	88.	0.
-49.	88.5	0.
-49.	89.	0.
-49.	89.5	0.
-49.	90.	0.
-49.	90.5	0.
-49.	91.	0.
-49.	91.5	0.
-49.	92.	0.
-49.	92.5	0.
-49.	93.	0.
-49.	93.5	0.
-49.	94.	0.
-49.	94.5	0.
-49.	95.	0.
-48.5	-20.	2.5040652072487246e-12
-48.5	-19.5	3.1104305044037238e-12
-48.5	-19.	3.861608133659567e-12
-48.5	-18.5	4.7915909721587715e-12
-48.5	-18.	5.942178135429699e-12
-48.5	-17.5	7.364717244085557e-12
-48.5	-17.	9.122221081899577e-12
-48.5	-16.5	1.1291935026563987e-11
-48.5	-16.	1.3968446099904016e-11
-48.5	-15.5	1.7267441391092882e-11
-48.5	-15.	2.133024328895722e-11
-48.5	-14.5	2.6329271778012432e-11
-48.5	-14.	3.2474610389849134e-11
-48.5	-13.5	4.0021882655892124e-11
-48.5	-13.	4.928168048683248e-11
-48.5	-12.5	6.06308252130733e-11
-48.5	-12.	7.452578644713554e-11
-48.5	-11.5	9.151863382542925e-11
-48.5	-11.	1.122759523469788e-10
-48.5	-10.5	1.3760121365833316e-10
-48.5	-10.	1.6846116332570445e-10
-48.5	-9.5	2.060168578188093e-10
-48.5	-9.	2.51660064336672e-10
-48.5	-8.5	3.0705582121530685e-10
-48.5	-8.	3.7419204565040647e-10
-48.5	-7.5	4.554371676667974e-10
-48.5	-7.	5.536068630770521e-10
-48.5	-6.5	6.72041051528645e-10
-48.5	-6.	8.146924160505512e-10
-48.5	-5.5	9.86227784611153e-10
-48.5	-5.	1.192143788314451e-9
-48.5	-4.5	1.4388982705806717e-9
-48.5	-4.	1.734058961946274e-9
-48.5	-3.5	2.0864709503010905e-9
-48.5	-3.	2.5064444602671234e-9
-48.5	-2.5	3.0059644014053807e-9
-48.5	-2.	3.598923045080505e-9
-48.5	-1.5	4.301377040429634e-9
-48.5	-1.	5.131829765686972e-9
-48.5	-0.5	6.111539737334184e-9
-48.5	0.	7.2648554466970375e-9
-48.5	0.5	8.61957656950536e-9
-48.5	1.	1.0207340978729361e-8
-48.5	1.5	1.2064036401625003e-8
-48.5	2.	1.423023487971173e-8
-48.5	2.5	1.6751647429585157e-8
-48.5	3.	1.967959546296219e-8
-48.5	3.5	2.3071494615599247e-8
-48.5	4.	2.6991345668145188e-8
-48.5	4.5	3.151022623270055e-8
-48.5	5.	3.670677584553965e-8
-48.5	5.5	4.266766607131897e-8
-48.5	6.	4.948804621250708e-8
-48.5	6.5	5.727195425810991e-8
-48.5	7.	6.61326818285204e-8
-48.5	7.5	7.619308111074556e-8
-48.5	8.	8.758580116326521e-8
-48.5	8.5	1.0045344053508906e-7
-48.5	9.	1.1494860292063548e-7
-48.5	9.5	1.3123384258990488e-7
-48.5	10.	1.494814866175448e-7
-48.5	10.5	1.6987332150565072e-7
-48.5	11.	1.9260013266862978e-7
-48.5	11.5	2.178610864326922e-7
-48.5	12.	2.458629456986383e-7
-48.5	12.5	2.768191122177705e-7
-48.5	13.	3.1094849052190913e-7
-48.5	13.5	3.484741709062727e-7
-48.5	14.	3.8962193145695234e-7
-48.5	14.5	4.346185619038815e-7
-48.5	15.	4.836900150196659e-7
-48.5	15.5	5.370593943229602e-7
-48.5	16.	5.949447899259023e-7
-48.5	16.5	6.575569774292413e-7
-48.5	17.	7.250969977552582e-7
-48.5	17.5	7.977536386562629e-7
-48.5	18.	8.757008412860911e-7
-48.5	18.5	9.590950576170927e-7
-48.5	19.	1.0480725865739788e-6
-48.5	19.5	1.142746918492632e-6
-48.5	20.	1.2432061188575984e-6
-48.5	20.5	1.3495102831957066e-6
-48.5	21.	1.4616890954821702e-6
-48.5	21.5	1.5797395224367487e-6
-48.5	22.	1.7036236756454979e-6
-48.5	22.5	1.83326687254387e-6
-48.5	23.	1.9685559259514283e-6
-48.5	23.5	2.109337690078381e-6
-48.5	24.	2.255417888757532e-6
-48.5	24.5	2.4065602491263647e-6
-48.5	25.	2.5624859611322644e-6
-48.5	25.5	2.722873480102924e-6
-48.5	26.	2.887358686260636e-6
-48.5	26.5	3.0555354115119976e-6
-48.5	27.	3.2269563401625187e-6
-48.5	27.5	3.401134286438799e-6
-48.5	28.	3.5775438478964857e-6
-48.5	28.5	3.755623429997194e-6
-48.5	29.	3.934777633394983e-6
-48.5	29.5	4.1143799918239e-6
-48.5	30.	4.293776044959105e-6
-48.5	30.5	4.472286727268602e-6
-48.5	31.	4.649212050709881e-6
-48.5	31.5	4.823835056180792e-6
-48.5	32.	4.9954260059286e-6
-48.5	32.5	5.163246786672106e-6
-48.5	33.	5.326555491013972e-6
-48.5	33.5	5.4846111428237005e-6
-48.5	34.	5.6366785306649145e-6
-48.5	34.5	5.782033112027892e-6
-48.5	35.	5.9199659501137315e-6
-48.5	35.5	6.049788644200389e-6
-48.5	36.	6.170838214203369e-6
-48.5	36.5	6.282481899922936e-6
-48.5	37.	6.384121835643498e-6
-48.5	37.5	6.475199561215017e-6
-48.5	38.	6.555200331498002e-6
-48.5	38.5	6.623657187088102e-6
-48.5	39.	6.680154750548795e-6
-48.5	39.5	6.724332713966621e-6
-48.5	40.	6.755888985497021e-6
-48.5	40.5	6.774582464684583e-6
-48.5	41.	6.780235418713127e-6
-48.5	41.5	6.772735434360393e-6
-48.5	42.	6.752036923293217e-6
-48.5	42.5	6.718162161429475e-6
-48.5	43.	6.671201846405593e-6
-48.5	43.5	6.611315160707044e-6
-48.5	44.	6.538729331732978e-6
-48.5	44.5	6.4537386839542965e-6
-48.5	45.	6.356703182372844e-6
-48.5	45.5	6.2480464706700754e-6
-48.5	46.	6.128253411727544e-6
-48.5	46.5	5.9978671425758065e-6
-48.5	47.	5.857485660255755e-6
-48.5	47.5	5.707757959518281e-6
-48.5	48.	5.54937974771164e-6
-48.5	48.5	5.383088766564831e-6
-48.5	49.	5.209659754829771e-6
-48.5	49.5	5.029899089846127e-6
-48.5	50.	4.844639149991748e-6
-48.5	50.5	4.6547324436276876e-6
-48.5	51.	4.461045553486598e-6
-48.5	51.5	4.264452948434311e-6
-48.5	52.	4.065830717101964e-6
-48.5	52.5	3.866050279987781e-6
-48.5	53.	3.6659721382123415e-6
-48.5	53.5	3.466439718130152e-6
-48.5	54.	3.2682733714077174e-6
-48.5	54.5	3.0722645899352273e-6
-48.5	55.	2.8791704940096572e-6
-48.5	55.5	2.6897086505844575e-6
-48.5	56.	2.5045522760063873e-6
-48.5	56.5	2.32432587454221e-6
-48.5	57.	2.1496013601386224e-6
-48.5	57.5	1.98089470426816e-6
-48.5	58.	1.8186631474165948e-6
-48.5	58.5	1.663303005799642e-6
-48.5	59.	1.5151480983083898e-6
-48.5	59.5	1.374468811537444e-6
-48.5	60.	1.2414718131242373e-6
-48.5	60.5	1.1163004156128734e-6
-48.5	61.	9.990355847547839e-7
-48.5	61.5	8.896975776862825e-7
-48.5	62.	7.882481879067454e-7
-48.5	62.5	6.945935655550707e-7
-48.5	63.	6.085875732899492e-7
-48.5	63.5	5.300356099449542e-7
-48.5	64.	4.5869896564129304e-7
-48.5	64.5	3.9429933367353656e-7
-48.5	65.	3.3652393877037307e-7
-48.5	65.5	2.8503055463447596e-7
-48.5	66.	2.394529464846322e-7
-48.5	66.5	1.9940627010602357e-7
-48.5	67.	1.6449249374444024e-7
-48.5	67.5	1.3430574267120746e-7
-48.5	68.	1.0843748244925118e-7
-48.5	68.5	8.648148027764767e-8
-48.5	69.	6.803844961147897e-8
-48.5	69.5	5.272034605128428e-8
-48.5	70.	4.0154237025037986e-8
-48.5	70.5	2.998570855769074e-8
-48.5	71.	2.1881774386854328e-8
-48.5	71.5	1.5533279693945695e-8
-48.5	72.	1.0656787249189328e-8
-48.5	72.5	6.9960396825533006e-9
-48.5	73.	4.323111505826471e-9
-48.5	73.5	2.4396546240016527e-9
-48.5	74.	1.1791993430685385e-9
-48.5	74.5	4.1270374377678776e-10
-48.5	75.	5.6013855713787474e-11
-48.5	75.5	1.5899639320598918e-14
-48.5	76.	0.
-48.5	76.5	0.
-48.5	77.	0.
-48.5	77.5	0.
-48.5	78.	0.
-48.5	78.5	0.
-48.5	79.	0.
-48.5	79.5	0.
-48.5	80.	0.
-48.5	80.5	0.
-48.5	81.	0.
-48.5	81.5	0.
-48.5	82.	0.
-48.5	82.5	0.
-48.5	83.	0.
-48.5	83.5	0.
-48.5	84.	0.
-48.5	84.5	0.
-48.5	85.	0.
-48.5	85.5	0.
-48.5	86.	0.
-48.5	86.5	0.
-48.5	87.	0.
-48.5	87.5	0.
-48.5	88.	0.
-48.5	88.5	0.
-48.5	89.	0.
-48.5	89.5	0.
-48.5	90.	0.
-48.5	90.5	0.
-48.5	91.	0.
-48.5	91.5	0.
-48.5	92.	0.
-48.5	92.5	0.
-48.5	93.	0.
-48.5	93.5	0.
-48.5	94.	0.
-48.5	94.5	0.
-48.5	95.	0.
-48.	-20.	2.7517295796880524e-12
-48.	-19.5	3.418766229633058e-12
-48.	-19.	4.245346063616343e-12
-48.	-18.5	5.2689969793255796e-12
-48.	-18.	6.535888118379036e-12
-48.	-17.5	8.102765111049844e-12
-48.	-17.	1.0039302966171706e-11
-48.	-16.5	1.2430962266892263e-11
-48.	-16.	1.53824506645909e-11
-48.	-15.5	1.9021910775470205e-11
-48.	-15.	2.350597786307502e-11
-48.	-14.5	2.9025876552129378e-11
-48.	-14.	3.581475570838188e-11
-48.	-13.5	4.415649500008791e-11
-48.	-13.	5.439625600541833e-11
-48.	-12.5	6.695309552166786e-11
-48.	-12.	8.233500942441477e-11
-48.	-11.5	1.011568324369562e-10
-48.	-11.	1.2416148285669636e-10
-48.	-10.5	1.522451119029766e-10
-48.	-10.	1.8648679502223987e-10
-48.	-9.5	2.2818348715388003e-10
-48.	-9.	2.7889105533563515e-10
-48.	-8.5	3.4047229953572893e-10
-48.	-8.	4.151529753158047e-10
-48.	-7.5	5.055869385146583e-10
-48.	-7.	6.149316407755893e-10
-48.	-6.5	7.469353130470613e-10
-48.	-6.	9.060372791800261e-10
-48.	-5.5	1.0974829397674924e-9
-48.	-5.	1.327455053049439e-9
-48.	-4.5	1.6032230099200593e-9
-48.	-4.	1.933311847973534e-9
-48.	-3.5	2.327692768499842e-9
-48.	-3.	2.79799690318475e-9
-48.	-2.5	3.357754016261313e-9
-48.	-2.	4.022657713817728e-9
-48.	-1.5	4.810858560315976e-9
-48.	-1.	5.743286255912443e-9
-48.	-0.5	6.8440017120633494e-9
-48.	0.	8.140579455466328e-9
-48.	0.5	9.664520299770234e-9
-48.	1.	1.1451693628825275e-8
-48.	1.5	1.3542807952893182e-8
-48.	2.	1.59839076100062e-8
-48.	2.5	1.8826892604393622e-8
-48.	3.	2.2130057603129547e-8
-48.	3.5	2.5958645062078185e-8
-48.	4.	3.038540633648059e-8
-48.	4.5	3.549116346809499e-8
-48.	5.	4.136536315185938e-8
-48.	5.5	4.810661319671781e-8
-48.	6.	5.582319063761063e-8
-48.	6.5	6.463350956178273e-8
-48.	7.	7.466653571837248e-8
-48.	7.5	8.606213412320787e-8
-48.	8.	9.89713351890593e-8
-48.	8.5	1.1355650444304642e-7
-48.	9.	1.29991400673456e-7
-48.	9.5	1.4846110741086062e-7
-48.	10.	1.6916182302164355e-7
-48.	10.5	1.9230049539866944e-7
-48.	11.	2.1809428828980142e-7
-48.	11.5	2.4676986771819603e-7
-48.	12.	2.785624987180229e-7
-48.	12.5	3.1371494472522374e-7
-48.	13.	3.5247616440535106e-7
-48.	13.5	3.950998034399528e-7
-48.	14.	4.4184248179066575e-7
-48.	14.5	4.929618801689557e-7
-48.	15.	5.487146328043487e-7
-48.	15.5	6.093540370641588e-7
-48.	16.	6.751275939668817e-7
-48.	16.5	7.462743970811621e-7
-48.	17.	8.230223906420093e-7
-48.	17.5	9.055855208763918e-7
-48.	18.	9.941608074445603e-7
-48.	18.5	1.0889253645086174e-6
-48.	19.	1.1900334031794257e-6
-48.	19.5	1.2976132489173569e-6
-48.	20.	1.4117644088311666e-6
-48.	20.5	1.5325547247009346e-6
-48.	21.	1.660017647924547e-6
-48.	21.5	1.7941496724419141e-6
-48.	22.	1.934907961026551e-6
-48.	22.5	2.0822081991604754e-6
-48.	23.	2.2359227090441225e-6
-48.	23.5	2.39587885416731e-6
-48.	24.	2.561857762314958e-6
-48.	24.5	2.7335933919448295e-6
-48.	25.	2.910771963602075e-6
-48.	25.5	3.0930317744777225e-6
-48.	26.	3.2799634104297544e-6
-48.	26.5	3.4711103658223266e-6
-48.	27.	3.665970077455478e-6
-48.	27.5	3.863995374710107e-6
-48.	28.	4.064596343873231e-6
-48.	28.5	4.267142600486359e-6
-48.	29.	4.470965959522061e-6
-48.	29.5	4.675363489281986e-6
-48.	30.	4.8796009311624515e-6
-48.	30.5	5.0829164638832844e-6
-48.	31.	5.28452478745192e-6
-48.	31.5	5.483621499059839e-6
-48.	32.	5.679387730303166e-6
-48.	32.5	5.8709950125980666e-6
-48.	33.	6.057610335435498e-6
-48.	33.5	6.2384013601977425e-6
-48.	34.	6.4125417506443355e-6
-48.	34.5	6.579216579871312e-6
-48.	35.	6.737627772553432e-6
-48.	35.5	6.8869995405946695e-6
-48.	36.	7.026583769932707e-6
-48.	36.5	7.1556653161665274e-6
-48.	37.	7.27356716689684e-6
-48.	37.5	7.379655429182516e-6
-48.	38.	7.473344101318332e-6
-48.	38.5	7.554099589223635e-6
-48.	39.	7.621444929095127e-6
-48.	39.5	7.674963679613455e-6
-48.	40.	7.7143034488987e-6
-48.	40.5	7.739179023579925e-6
-48.	41.	7.74937506977195e-6
-48.	41.5	7.744748378434944e-6
-48.	42.	7.725229630521539e-6
-48.	42.5	7.690824660485582e-6
-48.	43.	7.641615200127688e-6
-48.	43.5	7.577759088374801e-6
-48.	44.	7.499489936423094e-6
-48.	44.5	7.407116241700118e-6
-48.	45.	7.301019948306912e-6
-48.	45.5	7.181654455964129e-6
-48.	46.	7.049542083984154e-6
-48.	46.5	6.905271001398474e-6
-48.	47.	6.74949163905549e-6
-48.	47.5	6.582912604234229e-6
-48.	48.	6.406296123058816e-6
-48.	48.5	6.220453040702888e-6
-48.	49.	6.026237413999562e-6
-48.	49.5	5.824540735573289e-6
-48.	50.	5.616285832931505e-6
-48.	50.5	5.40242049004441e-6
-48.	51.	5.183910842743355e-6
-48.	51.5	4.9617346027246894e-6
-48.	52.	4.736874167997287e-6
-48.	52.5	4.510309680200585e-6
-48.	53.	4.28301209128729e-6
-48.	53.5	4.055936303555533e-6
-48.	54.	3.830014447875998e-6
-48.	54.5	3.6061493651427203e-6
-48.	55.	3.3852083554376015e-6
-48.	55.5	3.168017258103026e-6
-48.	56.	2.955354923835136e-6
-48.	56.5	2.747948137024026e-6
-48.	57.	2.5464670428672353e-6
-48.	57.5	2.3515211292731446e-6
-48.	58.	2.163655808266739e-6
-48.	58.5	1.983349635541699e-6
-48.	59.	1.811012200013099e-6
-48.	59.5	1.6469827077736e-6
-48.	60.	1.4915292768164292e-6
-48.	60.5	1.3448489503493974e-6
-48.	61.	1.207068427590093e-6
-48.	61.5	1.0782455017201837e-6
-48.	62.	9.583711853180913e-7
-48.	62.5	8.473724942258363e-7
-48.	63.	7.451158515903342e-7
-48.	63.5	6.514110649112001e-7
-48.	64.	5.660157964319991e-7
-48.	64.5	4.886406040271222e-7
-48.	65.	4.189541105114669e-7
-48.	65.5	3.5658884761210576e-7
-48.	66.	3.011469232804708e-7
-48.	66.5	2.522061427178393e-7
-48.	67.	2.0932603983122764e-7
-48.	67.5	1.720539011002161e-7
-48.	68.	1.3993066971705246e-7
-48.	68.5	1.1249664509705849e-7
-48.	69.	8.929688420672894e-8
-48.	69.5	6.988625234442289e-8
-48.	70.	5.383403877791984e-8
-48.	70.5	4.072808598267328e-8
-48.	71.	3.01783854732305e-8
-48.	71.5	2.1820114324380058e-8
-48.	72.	1.5316091916901008e-8
-48.	72.5	1.035870352420663e-8
-48.	73.	6.6713619799552724e-9
-48.	73.5	4.009756486036252e-9
-48.	74.	2.1634854838334615e-9
-48.	74.5	9.595989757358114e-10
-48.	75.	2.708959430624167e-10
-48.	75.5	1.517161789430453e-11
-48.	76.	3.6266318249044797e-23
-48.	76.5	0.
-48.	77.	0.
-48.	77.5	0.
-48.	78.	0.
-48.	78.5	0.
-48.	79.	0.
-48.	79.5	0.
-48.	80.	0.
-48.	80.5	0.
-48.	81.	0.
-48.	81.5	0.
-48.	82.	0.
-48.	82.5	0.
-48.	83.	0.
-48.	83.5	0.
-48.	84.	0.
-48.	84.5	0.
-48.	85.	0.
-48.	85.5	0.
-48.	86.	0.
-48.	86.5	0.
-48.	87.	0.
-48.	87.5	0.
-48.	88.	0.
-48.	88.5	0.
-48.	89.	0.
-48.	89.5	0.
-48.	90.	0.
-48.	90.5	0.
-48.	91.	0.
-48.	91.5	0.
-48.	92.	0.
-48.	92.5	0.
-48.	93.	0.
-48.	93.5	0.
-48.	94.	0.
-48.	94.5	0.
-48.	95.	0.
-47.5	-20.	3.0207031028758247e-12
-47.5	-19.5	3.753622205202149e-12
-47.5	-19.	4.662085704916599e-12
-47.5	-18.5	5.7874649217426206e-12
-47.5	-18.	7.180681803891811e-12
-47.5	-17.5	8.904354891058373e-12
-47.5	-17.	1.1035410329048371e-11
-47.5	-16.5	1.3668253818490204e-11
-47.5	-16.	1.6918617781274523e-11
-47.5	-15.5	2.09282195897243e-11
-47.5	-15.	2.58703918694709e-11
-47.5	-14.5	3.1956875138810036e-11
-47.5	-14.	3.944599689866404e-11
-47.5	-13.5	4.8652500277557304e-11
-47.5	-13.	5.995933002009533e-11
-47.5	-12.5	7.383173454154032e-11
-47.5	-12.	9.083410049400354e-11
-47.5	-11.5	1.1165000129868785e-10
-47.5	-11.	1.3710601381877185e-10
-47.5	-10.5	1.681999380952927e-10
-47.5	-10.	2.06134144006964e-10
-47.5	-9.5	2.523548658026541e-10
-47.5	-9.	3.0859837038653357e-10
-47.5	-8.5	3.7694503737452414e-10
-47.5	-8.	4.5988250724740103e-10
-47.5	-7.5	5.603791768809024e-10
-47.5	-7.	6.819694472559636e-10
-47.5	-6.5	8.288522535215117e-10
-47.5	-6.	1.0060045293602854e-9
-47.5	-5.5	1.2193113715731e-9
-47.5	-5.	1.4757147718896077e-9
-47.5	-4.5	1.7833828653049763e-9
-47.5	-4.	2.151901700922552e-9
-47.5	-3.5	2.59249156471603e-9
-47.5	-3.	3.1182498653452513e-9
-47.5	-2.5	3.744422525132433e-9
-47.5	-2.	4.488705689060866e-9
-47.5	-1.5	5.3715793642023395e-9
-47.5	-1.	6.416674325229079e-9
-47.5	-0.5	7.651173248744164e-9
-47.5	0.	9.106246575761136e-9
-47.5	0.5	1.0817523031393307e-8
-47.5	1.	1.2825594043809756e-8
-47.5	1.5	1.517655051533533e-8
-47.5	2.	1.7922549486620395e-8
-47.5	2.5	2.112240721762661e-8
-47.5	3.	2.4842214088122628e-8
-47.5	3.5	2.9155965508723427e-8
-47.5	4.	3.4146201747527283e-8
-47.5	4.5	3.990464823850266e-8
-47.5	5.	4.6532846572079105e-8
-47.5	5.5	5.414276500699634e-8
-47.5	6.	6.285737602047351e-8
-47.5	6.5	7.28111871702497e-8
-47.5	7.	8.415071041880782e-8
-47.5	7.5	9.703485411082375e-8
-47.5	8.	1.116352210438298e-7
-47.5	8.5	1.2813629557271719e-7
-47.5	9.	1.4673550248214168e-7
-47.5	9.5	1.676431204843993e-7
-47.5	10.	1.9108203368565383e-7
-47.5	10.5	2.1728730523532632e-7
-47.5	11.	2.4650555864842504e-7
-47.5	11.5	2.7899415397551124e-7
-47.5	12.	3.150201480863568e-7
-47.5	12.5	3.5485903081657207e-7
-47.5	13.	3.987932315758128e-7
-47.5	13.5	4.4711039419465975e-7
-47.5	14.	5.001014212474737e-7
-47.5	14.5	5.580582927733219e-7
-47.5	15.	6.212716681610324e-7
-47.5	15.5	6.900282838953737e-7
-47.5	16.	7.64608163802184e-7
-47.5	16.5	8.452816623013944e-7
-47.5	17.	9.323063648971763e-7
-47.5	17.5	1.0259238736261196e-6
-47.5	18.	1.1263565083711293e-6
-47.5	18.5	1.233803957762177e-6
-47.5	19.	1.3484399157630544e-6
-47.5	19.5	1.470408741933527e-6
-47.5	20.	1.5998221847168456e-6
-47.5	20.5	1.7367562079027422e-6
-47.5	21.	1.8812479606372195e-6
-47.5	21.5	2.033292930986213e-6
-47.5	22.	2.1928423221156314e-6
-47.5	22.5	2.3598006886424946e-6
-47.5	23.	2.5340238686677817e-6
-47.5	23.5	2.7153172444586933e-6
-47.5	24.	2.9034343617497377e-6
-47.5	24.5	3.098075934232393e-6
-47.5	25.	3.2988892560564106e-6
-47.5	25.5	3.5054680411345344e-6
-47.5	26.	3.7173527037879742e-6
-47.5	26.5	3.934031090855975e-6
-47.5	27.	4.154939670881661e-6
-47.5	27.5	4.379465181438068e-6
-47.5	28.	4.606946731130225e-6
-47.5	28.5	4.8366783483552105e-6
-47.5	29.	5.06791196456958e-6
-47.5	29.5	5.2998608156475445e-6
-47.5	30.	5.53170324095025e-6
-47.5	30.5	5.762586856000442e-6
-47.5	31.	5.991633071192808e-6
-47.5	31.5	6.217941925791982e-6
-47.5	32.	6.440597203592513e-6
-47.5	32.5	6.658671794050154e-6
-47.5	33.	6.871233260450751e-6
-47.5	33.5	7.077349574763471e-6
-47.5	34.	7.2760949772325575e-6
-47.5	34.5	7.466555917493066e-6
-47.5	35.	7.647837033048633e-6
-47.5	35.5	7.819067120317606e-6
-47.5	36.	7.97940505313307e-6
-47.5	36.5	8.128045603564976e-6
-47.5	37.	8.264225120212616e-6
-47.5	37.5	8.387227019687597e-6
-47.5	38.	8.49638704786346e-6
-47.5	38.5	8.591098268604174e-6
-47.5	39.	8.670815739094405e-6
-47.5	39.5	8.73506083257534e-6
-47.5	40.	8.783425171236702e-6
-47.5	40.5	8.815574134225733e-6
-47.5	41.	8.831249908202804e-6
-47.5	41.5	8.830274050598829e-6
-47.5	42.	8.812549538706009e-6
-47.5	42.5	8.778062280958051e-6
-47.5	43.	8.72688207022117e-6
-47.5	43.5	8.659162962617702e-6
-47.5	44.	8.57514306932774e-6
-47.5	44.5	8.475143752953683e-6
-47.5	45.	8.359568224369493e-6
-47.5	45.5	8.228899540496713e-6
-47.5	46.	8.083698008130334e-6
-47.5	46.5	7.924598003756869e-6
-47.5	47.	7.75230422423439e-6
-47.5	47.5	7.567587388209209e-6
-47.5	48.	7.371279413188532e-6
-47.5	48.5	7.164268098232341e-6
-47.5	49.	6.947491347226387e-6
-47.5	49.5	6.721930972600728e-6
-47.5	50.	6.488606124113734e-6
-47.5	50.5	6.248566391872034e-6
-47.5	51.	6.00288463704258e-6
-47.5	51.5	5.7526496076739916e-6
-47.5	52.	5.498958400614474e-6
-47.5	52.5	5.24290883363022e-6
-47.5	53.	4.985591794426461e-6
-47.5	53.5	4.728083635289926e-6
-47.5	54.	4.471438683445206e-6
-47.5	54.5	4.216681937893093e-6
-47.5	55.	3.964802023421056e-6
-47.5	55.5	3.7167444716016416e-6
-47.5	56.	3.47340539688404e-6
-47.5	56.5	3.2356256333081156e-6
-47.5	57.	3.0041853939118655e-6
-47.5	57.5	2.779799510554262e-6
-47.5	58.	2.5631133066440896e-6
-47.5	58.5	2.3546991491713538e-6
-47.5	59.	2.155053719518648e-6
-47.5	59.5	1.9645960348369656e-6
-47.5	60.	1.7836662433730731e-6
-47.5	60.5	1.6125252081200536e-6
-47.5	61.	1.4513548836298509e-6
-47.5	61.5	1.3002594808972284e-6
-47.5	62.	1.1592674050306159e-6
-47.5	62.5	1.028333940115981e-6
-47.5	63.	9.073446454153587e-7
-47.5	63.5	7.961194169923893e-7
-47.5	64.	6.94417159201676e-7
-47.5	64.5	6.01940972972592e-7
-47.5	65.	5.183439218626187e-7
-47.5	65.5	4.432350830929959e-7
-47.5	66.	3.7618584848577944e-7
-47.5	66.5	3.1673661934827404e-7
-47.5	67.	2.6440349655389204e-7
-47.5	67.5	2.1868502056812762e-7
-47.5	68.	1.7906883432592394e-7
-47.5	68.5	1.4503817798942007e-7
-47.5	69.	1.1607811961220974e-7
-47.5	69.5	9.168142273538931e-8
-47.5	70.	7.135399616921225e-8
-47.5	70.5	5.4619833429691316e-8
-47.5	71.	4.1025390779789057e-8
-47.5	71.5	3.0143356297168e-8
-47.5	72.	2.1575794168804314e-8
-47.5	72.5	1.49566373017061e-8
-47.5	73.	9.953627621081692e-9
-47.5	73.5	6.269801836548407e-9
-47.5	74.	3.644926098412233e-9
-47.5	74.5	1.857829724070634e-9
-47.5	75.	7.320099422033641e-10
-47.5	75.5	1.468049907710057e-10
-47.5	76.	1.1533001259136957e-12
-47.5	76.5	0.
-47.5	77.	0.
-47.5	77.5	0.
-47.5	78.	0.
-47.5	78.5	0.
-47.5	79.	0.
-47.5	79.5	0.
-47.5	80.	0.
-47.5	80.5	0.
-47.5	81.	0.
-47.5	81.5	0.
-47.5	82.	0.
-47.5	82.5	0.
-47.5	83.	0.
-47.5	83.5	0.
-47.5	84.	0.
-47.5	84.5	0.
-47.5	85.	0.
-47.5	85.5	0.
-47.5	86.	0.
-47.5	86.5	0.
-47.5	87.	0.
-47.5	87.5	0.
-47.5	88.	0.
-47.5	88.5	0.
-47.5	89.	0.
-47.5	89.5	0.
-47.5	90.	0.
-47.5	90.5	0.
-47.5	91.	0.
-47.5	91.5	0.
-47.5	92.	0.
-47.5	92.5	0.
-47.5	93.	0.
-47.5	93.5	0.
-47.5	94.	0.
-47.5	94.5	0.
-47.5	95.	0.
-47.	-20.	3.312704717383182e-12
-47.	-19.5	4.1171218499537195e-12
-47.	-19.	5.1144498802941294e-12
-47.	-18.5	6.3502342497575784e-12
-47.	-18.	7.880560054852337e-12
-47.	-17.5	9.774427720440322e-12
-47.	-17.	1.2116645583327601e-11
-47.	-16.5	1.5011346504548712e-11
-47.	-16.	1.8586256319576768e-11
-47.	-15.5	2.2997866210508613e-11
-47.	-15.	2.843768945357085e-11
-47.	-14.5	3.513981601326661e-11
-47.	-14.	4.3390016714419934e-11
-47.	-13.5	5.3536692850116257e-11
-47.	-13.	6.600401772213399e-11
-47.	-12.5	8.130767441027748e-11
-47.	-12.	1.0007365966040907e-10
-47.	-11.5	1.2306069775568134e-10
-47.	-11.	1.5118689109990214e-10
-47.	-10.5	1.8556132638258554e-10
-47.	-10.	2.2752145682548186e-10
-47.	-9.5	2.786771921105659e-10
-47.	-9.	3.409627478380034e-10
-47.	-8.5	4.1669743505832054e-10
-47.	-8.	5.086567064003051e-10
-47.	-7.5	6.20154916853764e-10
-47.	-7.	7.551414019930937e-10
-47.	-6.5	9.183116212281011e-10
-47.	-6.	1.1152352545924798e-9
-47.	-5.5	1.3525032737631555e-9
-47.	-5.	1.6378961256016727e-9
-47.	-4.5	1.9805752626599223e-9
-47.	-4.	2.3913003219082486e-9
-47.	-3.5	2.882674281536002e-9
-47.	-3.	3.4694189062710757e-9
-47.	-2.5	4.168682713642921e-9
-47.	-2.	5.0003835460868384e-9
-47.	-1.5	5.987587603936549e-9
-47.	-1.	7.156926475976908e-9
-47.	-0.5	8.539053275011516e-9
-47.	0.	1.01691384513976e-8
-47.	0.5	1.2087405199436446e-8
-47.	1.	1.4339703578864582e-8
-47.	1.5	1.6978121562192837e-8
-47.	2.	2.006163016615316e-8
-47.	2.5	2.365675865162852e-8
-47.	3.	2.7838294483556977e-8
-47.	3.5	3.269000134615052e-8
-47.	4.	3.83053470287859e-8
-47.	4.5	4.478823145951818e-8
-47.	5.	5.225370359723167e-8
-47.	5.5	6.082865433669534e-8
-47.	6.	7.065247107448382e-8
-47.	6.5	8.187763817367007e-8
-47.	7.	9.467026630019337e-8
-47.	7.5	1.0921053253463594e-7
-47.	8.	1.256930123409936e-7
-47.	8.5	1.4432688394882957e-7
-47.	9.	1.6533598552381358e-7
-47.	9.5	1.8895870570603656e-7
-47.	10.	2.1544768872081934e-7
-47.	10.5	2.4506933633966565e-7
-47.	11.	2.781030905061548e-7
-47.	11.5	3.1484048244809063e-7
-47.	12.	3.5558393656598487e-7
-47.	12.5	4.0064532029879044e-7
-47.	13.	4.5034423448755635e-7
-47.	13.5	5.050060424402457e-7
-47.	14.	5.649596398884202e-7
-47.	14.5	6.305349722499548e-7
-47.	15.	7.020603099935893e-7
-47.	15.5	7.798592973557268e-7
-47.	16.	8.642477940978214e-7
-47.	16.5	9.555305343214516e-7
-47.	17.	1.0539976304859052e-6
-47.	17.5	1.1599209546110755e-6
-47.	18.	1.273550432111582e-6
-47.	18.5	1.3951102867223038e-6
-47.	19.	1.5247952774722714e-6
-47.	19.5	1.6627669705896461e-6
-47.	20.	1.8091500905322522e-6
-47.	20.5	1.964028995007254e-6
-47.	21.	2.127444318855335e-6
-47.	21.5	2.2993898310283273e-6
-47.	22.	2.479809547597455e-6
-47.	22.5	2.6685951418177936e-6
-47.	23.	2.8655836897802094e-6
-47.	23.5	3.0705557871523792e-6
-47.	24.	3.283234069001017e-6
-47.	24.5	3.503282160761478e-6
-47.	25.	3.7303040841443138e-6
-47.	25.5	3.9638441372139465e-6
-47.	26.	4.2033872631120645e-6
-47.	26.5	4.448359916999938e-6
-47.	27.	4.698131435829358e-6
-47.	27.5	4.952015910586015e-6
-47.	28.	5.209274555745466e-6
-47.	28.5	5.469118565894581e-6
-47.	29.	5.730712444853058e-6
-47.	29.5	5.9931777882219616e-6
-47.	30.	6.2555974961294174e-6
-47.	30.5	6.517020389064887e-6
-47.	31.	6.776466196121169e-6
-47.	31.5	7.0329308817120935e-6
-47.	32.	7.285392273919264e-6
-47.	32.5	7.532815955048746e-6
-47.	33.	7.774161372753231e-6
-47.	33.5	8.008388128195103e-6
-47.	34.	8.234462396187999e-6
-47.	34.5	8.451363431053619e-6
-47.	35.	8.658090111057038e-6
-47.	35.5	8.853667473732432e-6
-47.	36.	9.037153194168802e-6
-47.	36.5	9.207643958385898e-6
-47.	37.	9.36428168428364e-6
-47.	37.5	9.506259543286477e-6
-47.	38.	9.632827736719395e-6
-47.	38.5	9.743298982140035e-6
-47.	39.	9.837053666304267e-6
-47.	39.5	9.913544623159628e-6
-47.	40.	9.972301497236752e-6
-47.	40.5	0.00001001293465504325
-47.	41.	0.00001003513860955453
-47.	41.5	0.000010038694925641668
-47.	42.	0.000010023474577276534
-47.	42.5	9.98943973060527e-6
-47.	43.	9.936644930483805e-6
-47.	43.5	9.865237671815454e-6
-47.	44.	9.775458341018866e-6
-47.	44.5	9.667639517172871e-6
-47.	45.	9.542204626826206e-6
-47.	45.5	9.399665951106603e-6
-47.	46.	9.240621988601962e-6
-47.	46.5	9.065754182490658e-6
-47.	47.	8.875823025546214e-6
-47.	47.5	8.671663561900186e-6
-47.	48.	8.454180309783284e-6
-47.	48.5	8.224341634837093e-6
-47.	49.	7.983173608952648e-6
-47.	49.5	7.73175339489804e-6
-47.	50.	7.471202202191086e-6
-47.	50.5	7.202677864695053e-6
-47.	51.	6.927367095204945e-6
-47.	51.5	6.646477476781424e-6
-47.	52.	6.361229254711325e-6
-47.	52.5	6.072846996658588e-6
-47.	53.	5.78255119174515e-6
-47.	53.5	5.491549861897463e-6
-47.	54.	5.20103026074353e-6
-47.	54.5	4.912150736578628e-6
-47.	55.	4.626032836375278e-6
-47.	55.5	4.3437537274383025e-6
-47.	56.	4.066339012048346e-6
-47.	56.5	3.794756008259331e-6
-47.	57.	3.5299075668858254e-6
-47.	57.5	3.2726264906182235e-6
-47.	58.	3.0236706161334887e-6
-47.	58.5	2.783718614037206e-6
-47.	59.	2.5533665545065752e-6
-47.	59.5	2.3331252786472646e-6
-47.	60.	2.123418606892959e-6
-47.	60.5	1.9245824063440395e-6
-47.	61.	1.7368645288620592e-6
-47.	61.5	1.5604256211255332e-6
-47.	62.	1.395340796846448e-6
-47.	62.5	1.2416021500972382e-6
-47.	63.	1.099122077372496e-6
-47.	63.5	9.677373647883544e-7
-47.	64.	8.472139858965716e-7
-47.	64.5	7.372525169960378e-7
-47.	65.	6.374942588815023e-7
-47.	65.5	5.47527548930295e-7
-47.	66.	4.6689490294490555e-7
-47.	66.5	3.950999727814849e-7
-47.	67.	3.3161507799446743e-7
-47.	67.5	2.7588865432031097e-7
-47.	68.	2.2735271715799874e-7
-47.	68.5	1.8543020211604643e-7
-47.	69.	1.4954207118000548e-7
-47.	69.5	1.1911409916381863e-7
-47.	70.	9.358321399249119e-8
-47.	70.5	7.240334740378343e-8
-47.	71.	5.505069105395138e-8
-47.	71.5	4.102830897825068e-8
-47.	72.	2.9870060372877656e-8
-47.	72.5	2.1143825036424148e-8
-47.	73.	1.4454018092196326e-8
-47.	73.5	9.443535165122994e-9
-47.	74.	5.795308435684413e-9
-47.	74.5	3.2341041049089127e-9
-47.	75.	1.5300999374285404e-9
-47.	75.5	5.077441258000223e-10
-47.	76.	5.584852562521561e-11
-47.	76.5	9.562178469740944e-16
-47.	77.	0.
-47.	77.5	0.
-47.	78.	0.
-47.	78.5	0.
-47.	79.	0.
-47.	79.5	0.
-47.	80.	0.
-47.	80.5	0.
-47.	81.	0.
-47.	81.5	0.
-47.	82.	0.
-47.	82.5	0.
-47.	83.	0.
-47.	83.5	0.
-47.	84.	0.
-47.	84.5	0.
-47.	85.	0.
-47.	85.5	0.
-47.	86.	0.
-47.	86.5	0.
-47.	87.	0.
-47.	87.5	0.
-47.	88.	0.
-47.	88.5	0.
-47.	89.	0.
-47.	89.5	0.
-47.	90.	0.
-47.	90.5	0.
-47.	91.	0.
-47.	91.5	0.
-47.	92.	0.
-47.	92.5	0.
-47.	93.	0.
-47.	93.5	0.
-47.	94.	0.
-47.	94.5	0.
-47.	95.	0.
-46.5	-20.	3.629611118626591e-12
-46.5	-19.5	4.511580891138417e-12
-46.5	-19.	5.60529561270754e-12
-46.5	-18.5	6.960829348428322e-12
-46.5	-18.	8.639870048011089e-12
-46.5	-17.5	1.0718345230295337e-11
-46.5	-17.	1.3289621200171966e-11
-46.5	-16.5	1.6468395240246705e-11
-46.5	-16.	2.0395423437847943e-11
-46.5	-15.5	2.524325408192785e-11
-46.5	-15.	3.1223168479211904e-11
-46.5	-14.5	3.8593568231363255e-11
-46.5	-14.	4.767009116848171e-11
-46.5	-13.5	5.883778797102468e-11
-46.5	-13.	7.256574878023562e-11
-46.5	-12.5	8.942463455251634e-11
-46.5	-12.	1.1010764229598071e-10
-46.5	-11.5	1.3545551733033368e-10
-46.5	-11.	1.6648631993976048e-10
-46.5	-10.5	2.0443075871205816e-10
-46.5	-10.	2.507740187501344e-10
-46.5	-9.5	3.0730513981399945e-10
-46.5	-9.	3.761751369676481e-10
-46.5	-8.5	4.59965203695968e-10
-46.5	-8.	5.617664934179029e-10
-46.5	-7.5	6.852731379083305e-10
-46.5	-7.	8.34890327655183e-10
-46.5	-6.5	1.0158594460594057e-9
-46.5	-6.	1.2344024121022896e-9
-46.5	-5.5	1.4978875390606503e-9
-46.5	-5.	1.8150193533065114e-9
-46.5	-4.5	2.196054929254118e-9
-46.5	-4.	2.6530493749819318e-9
-46.5	-3.5	3.200133137664474e-9
-46.5	-3.	3.85382377732571e-9
-46.5	-2.5	4.633374769331709e-9
-46.5	-2.	5.56116372762354e-9
-46.5	-1.5	6.6631221776140184e-9
-46.5	-1.	7.969208640284765e-9
-46.5	-0.5	9.51392630016469e-9
-46.5	0.	1.133688590604015e-8
-46.5	0.5	1.3483413800808945e-8
-46.5	1.	1.6005204065747566e-8
-46.5	1.5	1.8961012702759543e-8
-46.5	2.	2.2417390575627292e-8
-46.5	2.5	2.644945047244512e-8
-46.5	3.	3.114166216406514e-8
-46.5	3.5	3.6588667726666105e-8
-46.5	4.	4.289610769587946e-8
-46.5	4.5	5.0181446854940616e-8
-46.5	5.	5.8574786667045736e-8
-46.5	5.5	6.821964958524289e-8
-46.5	6.	7.927371876066192e-8
-46.5	6.5	9.190951507508486e-8
-46.5	7.	1.0631499200377783e-7
-46.5	7.5	1.2269402762808416e-7
-46.5	8.	1.4126679222361228e-7
-46.5	8.5	1.6226996930619492e-7
-46.5	9.	1.8595680787740018e-7
-46.5	9.5	2.125969839213258e-7
-46.5	10.	2.424762500034029e-7
-46.5	10.5	2.758958531383884e-7
-46.5	11.	3.1317170294481043e-7
-46.5	11.5	3.546332744895085e-7
-46.5	12.	4.0062223313658194e-7
-46.5	12.5	4.5149077212281196e-7
-46.5	13.	5.075996574440881e-7
-46.5	13.5	5.693159788974629e-7
-46.5	14.	6.370106107104958e-7
-46.5	14.5	7.110553900209087e-7
-46.5	15.	7.918200264526701e-7
-46.5	15.5	8.796687610695614e-7
-46.5	16.	9.749567979693888e-7
-46.5	16.5	1.0780265366052404e-6
-46.5	17.	1.1892036374796404e-6
-46.5	17.5	1.3087929580530208e-6
-46.5	18.	1.4370743994463141e-6
-46.5	18.5	1.5742987077167885e-6
-46.5	19.	1.7206832760732165e-6
-46.5	19.5	1.8764079963179634e-6
-46.5	20.	2.0416112090143898e-6
-46.5	20.5	2.216385802355052e-6
-46.5	21.	2.4007755094395728e-6
-46.5	21.5	2.5947714526676414e-6
-46.5	22.	2.798308982235108e-6
-46.5	22.5	3.0112648533256e-6
-46.5	23.	3.2334547835656355e-6
-46.5	23.5	3.4646314287181166e-6
-46.5	24.	3.7044828104948053e-6
-46.5	24.5	3.9526312258494615e-6
-46.5	25.	4.208632662247767e-6
-46.5	25.5	4.471976738280572e-6
-46.5	26.	4.742087183675277e-6
-46.5	26.5	5.01832286734468e-6
-46.5	27.	5.299979376672749e-6
-46.5	27.5	5.586291145841877e-6
-46.5	28.	5.876434125722794e-6
-46.5	28.5	6.169528982735796e-6
-46.5	29.	6.46464480920113e-6
-46.5	29.5	6.760803323070536e-6
-46.5	30.	7.056983530608163e-6
-46.5	30.5	7.352126821593189e-6
-46.5	31.	7.645142462971625e-6
-46.5	31.5	7.934913453603057e-6
-46.5	32.	8.220302699837375e-6
-46.5	32.5	8.500159469120577e-6
-46.5	33.	8.773326076663162e-6
-46.5	33.5	9.038644758404792e-6
-46.5	34.	9.294964682065911e-6
-46.5	34.5	9.541149046977887e-6
-46.5	35.	9.776082222619649e-6
-46.5	35.5	9.9986768753419e-6
-46.5	36.	0.00001020788103262362
-46.5	36.5	0.00001040268503436103
-46.5	37.	0.000010582128321130153
-46.5	37.5	0.000010745306010077486
-46.5	38.	0.000010891375210071866
-46.5	38.5	0.000011019561028987909
-46.5	39.	0.000011129162227482453
-46.5	39.5	0.00001121955647536595
-46.5	40.	0.000011290205168662352
-46.5	40.5	0.00001134065776768857
-46.5	41.	0.000011370555618974913
-46.5	41.5	0.000011379635226587152
-46.5	42.	0.000011367730941404766
-46.5	42.5	0.000011334777040158075
-46.5	43.	0.000011280809169531984
-46.5	43.5	0.000011205965134404039
-46.5	44.	0.000011110485013299786
-46.5	44.5	0.000010994710588412781
-46.5	45.	0.0000108590840820452
-46.5	45.5	0.000010704146196065488
-46.5	46.	0.0000105305334559408
-46.5	46.5	0.00001033897486606194
-46.5	47.	0.000010130287888418714
-46.5	47.5	9.905373762172497e-6
-46.5	48.	9.66521218727856e-6
-46.5	48.5	9.41085540099635e-6
-46.5	49.	9.143421681843711e-6
-46.5	49.5	8.86408832125486e-6
-46.5	50.	8.574084108834568e-6
-46.5	50.5	8.274681382602633e-6
-46.5	51.	7.96718770092912e-6
-46.5	51.5	7.652937197901705e-6
-46.5	52.	7.3332816885692606e-6
-46.5	52.5	7.009581594795871e-6
-46.5	53.	6.683196766257725e-6
-46.5	53.5	6.355477274345203e-6
-46.5	54.	6.0277542593160495e-6
-46.5	54.5	5.701330912906529e-6
-46.5	55.	5.3774736796743955e-6
-46.5	55.5	5.057403760554041e-6
-46.5	56.	4.742289001387898e-6
-46.5	56.5	4.433236247509163e-6
-46.5	57.	4.1312842427462224e-6
-46.5	57.5	3.837397147469986e-6
-46.5	58.	3.55245874549456e-6
-46.5	58.5	3.277267403769678e-6
-46.5	59.	3.012531841885484e-6
-46.5	59.5	2.7588677604810765e-6
-46.5	60.	2.5167953687608168e-6
-46.5	60.5	2.286737841550871e-6
-46.5	61.	2.0690207257657196e-6
-46.5	61.5	1.8638723049156049e-6
-46.5	62.	1.6714249185057657e-6
-46.5	62.5	1.4917172210103484e-6
-46.5	63.	1.324697352721152e-6
-46.5	63.5	1.1702269823618017e-6
-46.5	64.	1.0280861691245633e-6
-46.5	64.5	8.979789799428322e-7
-46.5	65.	7.795397530172243e-7
-46.5	65.5	6.723401173207606e-7
-46.5	66.	5.758961560178229e-7
-46.5	66.5	4.896764798192504e-7
-46.5	67.	4.131100181891883e-7
-46.5	67.5	3.455944250576236e-7
-46.5	68.	2.8650433508295373e-7
-46.5	68.5	2.351995926793491e-7
-46.5	69.	1.9103330022360142e-7
-46.5	69.5	1.5335957277798907e-7
-46.5	70.	1.2154087027104265e-7
-46.5	70.5	9.495483908426888e-8
-46.5	71.	7.300054843145282e-8
-46.5	71.5	5.510405292295286e-8
-46.5	72.	4.072321893977643e-8
-46.5	72.5	2.9351782132380278e-8
-46.5	73.	2.0522611468505748e-8
-46.5	73.5	1.3810253056095604e-8
-46.5	74.	8.832869610894897e-9
-46.5	74.5	5.253969073693713e-9
-46.5	75.	2.784887776260278e-9
-46.5	75.5	1.1905313292980353e-9
-46.5	76.	3.027136248946757e-10
-46.5	76.5	9.802252192070365e-12
-46.5	77.	1.4317665504711859e-43
-46.5	77.5	0.
-46.5	78.	0.
-46.5	78.5	0.
-46.5	79.	0.
-46.5	79.5	0.
-46.5	80.	0.
-46.5	80.5	0.
-46.5	81.	0.
-46.5	81.5	0.
-46.5	82.	0.
-46.5	82.5	0.
-46.5	83.	0.
-46.5	83.5	0.
-46.5	84.	0.
-46.5	84.5	0.
-46.5	85.	0.
-46.5	85.5	0.
-46.5	86.	0.
-46.5	86.5	0.
-46.5	87.	0.
-46.5	87.5	0.
-46.5	88.	0.
-46.5	88.5	0.
-46.5	89.	0.
-46.5	89.5	0.
-46.5	90.	0.
-46.5	90.5	0.
-46.5	91.	0.
-46.5	91.5	0.
-46.5	92.	0.
-46.5	92.5	0.
-46.5	93.	0.
-46.5	93.5	0.
-46.5	94.	0.
-46.5	94.5	0.
-46.5	95.	0.
-46.	-20.	3.973474641335732e-12
-46.	-19.5	4.939529116847104e-12
-46.	-19.	6.137740534703773e-12
-46.	-18.5	7.623091538447308e-12
-46.	-18.	9.463343968734287e-12
-46.	-17.5	1.1741936228613923e-11
-46.	-17.	1.4561515888248315e-11
-46.	-16.5	1.804824045984916e-11
-46.	-16.	2.2357005274782366e-11
-46.	-15.5	2.767778797556936e-11
-46.	-15.	3.424333496497937e-11
-46.	-14.5	4.233845696241592e-11
-46.	-14.	5.231124938996517e-11
-46.	-13.5	6.458660947919123e-11
-46.	-13.	7.968248662028995e-11
-46.	-12.5	9.822937644568928e-11
-46.	-12.	1.2099365331444632e-10
-46.	-11.5	1.4890543105568005e-10
-46.	-11.	1.8309174875735472e-10
-46.	-10.5	2.2491599761810233e-10
-46.	-10.	2.760246367622659e-10
-46.	-9.5	3.384023905002011e-10
-46.	-9.	4.1443727645296976e-10
-46.	-8.5	5.069969824112496e-10
-46.	-8.	6.195182883075123e-10
-46.	-7.5	7.561114160548811e-10
-46.	-7.	9.216813811832492e-10
-46.	-6.5	1.1220686121210493e-9
-46.	-6.	1.3642112904408198e-9
-46.	-5.5	1.6563320419803273e-9
-46.	-5.	2.0081517667090766e-9
-46.	-4.5	2.43113352538307e-9
-46.	-4.	2.9387594928639717e-9
-46.	-3.5	3.5468440295552867e-9
-46.	-3.	4.273885900547677e-9
-46.	-2.5	5.141462572575212e-9
-46.	-2.	6.174669326664954e-9
-46.	-1.5	7.402605624367855e-9
-46.	-1.	8.858910740529143e-9
-46.	-0.5	1.0582350117868442e-8
-46.	0.	1.2617453179989378e-8
-46.	0.5	1.5015202469001872e-8
-46.	1.	1.7833772930723183e-8
-46.	1.5	2.113931894398939e-8
-46.	2.	2.5006805306749512e-8
-46.	2.5	2.9520876827674956e-8
-46.	3.	3.477675946111959e-8
-46.	3.5	4.088118407714642e-8
-46.	4.	4.795332200670662e-8
-46.	4.5	5.612571948064286e-8
-46.	5.	6.554521603301532e-8
-46.	5.5	7.637382991519568e-8
-46.	6.	8.878959162431162e-8
-46.	6.5	1.0298730485053185e-7
-46.	7.	1.1917921255871809e-7
-46.	7.5	1.3759554460946323e-7
-46.	8.	1.58484922360623e-7
-46.	8.5	1.8211459513861623e-7
-46.	9.	2.087704833893928e-7
-46.	9.5	2.3875700376464055e-7
-46.	10.	2.72396652411893e-7
-46.	10.5	3.1002932434746913e-7
-46.	11.	3.520113490137871e-7
-46.	11.5	3.987142249565781e-7
-46.	12.	4.505230399845045e-7
-46.	12.5	5.078345671576764e-7
-46.	13.	5.710550314388647e-7
-46.	13.5	6.405975467613426e-7
-46.	14.	7.168792285345239e-7
-46.	14.5	8.00317992123867e-7
-46.	15.	8.913290534952869e-7
-46.	15.5	9.903211538893613e-7
-46.	16.	1.0976925359657548e-6
-46.	16.5	1.213826704211517e-6
-46.	17.	1.3390880074195319e-6
-46.	17.5	1.4738170856030665e-6
-46.	18.	1.6183262277168154e-6
-46.	18.5	1.7728946899138017e-6
-46.	19.	1.937764026708296e-6
-46.	19.5	2.11313348927608e-6
-46.	20.	2.2991555461715613e-6
-46.	20.5	2.495931581950514e-6
-46.	21.	2.7035078285600045e-6
-46.	21.5	2.9218715829090294e-6
-46.	22.	3.150947761798927e-6
-46.	22.5	3.390595842421746e-6
-46.	23.	3.6406072329907637e-6
-46.	23.5	3.90070311382459e-6
-46.	24.	4.170532784448699e-6
-46.	24.5	4.449672547093869e-6
-46.	25.	4.737625151454808e-6
-46.	25.5	5.033819819815505e-6
-46.	26.	5.337612865745673e-6
-46.	26.5	5.648288913612092e-6
-46.	27.	5.965062720214851e-6
-46.	27.5	6.287081594028472e-6
-46.	28.	6.61342840186952e-6
-46.	28.5	6.9431251473889655e-6
-46.	29.	7.275137100647342e-6
-46.	29.5	7.608377453218182e-6
-46.	30.	7.94171246881222e-6
-46.	30.5	8.273967095344389e-6
-46.	31.	8.603931000695826e-6
-46.	31.5	8.930364991158791e-6
-46.	32.	9.25200776869784e-6
-46.	32.5	9.56758298071013e-6
-46.	33.	9.8758065139121e-6
-46.	33.5	0.000010175393982307675
-46.	34.	0.0000104650683578876
-46.	34.5	0.000010743567691755707
-46.	35.	0.000011009652872755274
-46.	35.5	0.00001126211537036249
-46.	36.	0.000011499784908604874
-46.	36.5	0.000011721537018036033
-46.	37.	0.000011926300413339335
-46.	37.5	0.000012113064144931063
-46.	38.	0.000012280884473979396
-46.	38.5	0.000012428891421537778
-46.	39.	0.00001255629494401471
-46.	39.5	0.000012662390688951775
-46.	40.	0.000012746565287071036
-46.	40.5	0.000012808301138774219
-46.	41.	0.000012847180655736661
-46.	41.5	0.00001286288992094579
-46.	42.	0.000012855221733487247
-46.	42.5	0.000012824078007592642
-46.	43.	0.000012769471498932375
-46.	43.5	0.000012691526834872586
-46.	44.	0.000012590480829417584
-46.	44.5	0.00001246668206782873
-46.	45.	0.0000123205897504477
-46.	45.5	0.000012152771790046062
-46.	46.	0.000011963902162070155
-46.	46.5	0.000011754757512429893
-46.	47.	0.000011526213032978798
-46.	47.5	0.000011279237620521224
-46.	48.	0.000011014888341033319
-46.	48.5	0.000010734304226759211
-46.	49.	0.000010438699439900835
-46.	49.5	0.000010129355842709742
-46.	50.	9.807615019856043e-6
-46.	50.5	9.474869804933477e-6
-46.	51.	9.13255536879228e-6
-46.	51.5	8.782139933000586e-6
-46.	52.	8.425115177045118e-6
-46.	52.5	8.062986412809815e-6
-46.	53.	7.697262604336e-6
-46.	53.5	7.329446314780571e-6
-46.	54.	6.961023665767952e-6
-46.	54.5	6.5934543968874676e-6
-46.	55.	6.228162114841679e-6
-46.	55.5	5.8665248226217155e-6
[truncated: 60,601 more rows]
