# Supplementary material for: Myosin V executes steps of variable length via structurally constrained diffusion
Source: eLife. 2020 Jan 15;9:e51569. doi: 10.7554/eLife.51569 (PMC7054003; doi:10.7554/eLife.51569)
Supplement: Source data 1. [file elife-51569-data1.zip › myosin_elife_source_data/Figure 3/theory_diffusion_contours/theoryConstDiffyz_2pN.txt]

-55.	-55.	0.
-55.	-54.5	0.
-55.	-54.	0.
-55.	-53.5	0.
-55.	-53.	0.
-55.	-52.5	0.
-55.	-52.	0.
-55.	-51.5	0.
-55.	-51.	0.
-55.	-50.5	0.
-55.	-50.	0.
-55.	-49.5	0.
-55.	-49.	0.
-55.	-48.5	0.
-55.	-48.	0.
-55.	-47.5	0.
-55.	-47.	0.
-55.	-46.5	0.
-55.	-46.	0.
-55.	-45.5	0.
-55.	-45.	0.
-55.	-44.5	0.
-55.	-44.	0.
-55.	-43.5	0.
-55.	-43.	6.634359818235252e-18
-55.	-42.5	1.2579615985685347e-14
-55.	-42.	1.2111816897070063e-13
-55.	-41.5	5.022784531277469e-13
-55.	-41.	1.5006739534966437e-12
-55.	-40.5	3.745817289632355e-12
-55.	-40.	8.31726359306185e-12
-55.	-39.5	1.6977093466562715e-11
-55.	-39.	3.2487641039255695e-11
-55.	-38.5	5.903410388187803e-11
-55.	-38.	1.0277305475046133e-10
-55.	-37.5	1.725285166095829e-10
-55.	-37.	2.8065695791111164e-10
-55.	-36.5	4.441011269919397e-10
-55.	-36.	6.856499137805121e-10
-55.	-35.5	1.0354172850083677e-9
-55.	-35.	1.532547730349218e-9
-55.	-34.5	2.2271485856464023e-9
-55.	-34.	3.182441155729477e-9
-55.	-33.5	4.477112908295603e-9
-55.	-33.	6.2078424019325035e-9
-55.	-32.5	8.491957371602544e-9
-55.	-32.	1.1470174918053955e-8
-55.	-31.5	1.5309361482292918e-8
-55.	-31.	2.0205239717886543e-8
-55.	-30.5	2.638496000396817e-8
-55.	-30.	3.410944666514101e-8
-55.	-29.5	4.367542344524996e-8
-55.	-29.	5.541701983041898e-8
-55.	-28.5	6.970683574801714e-8
-55.	-28.	8.695653741362758e-8
-55.	-27.5	1.0761639092420801e-7
-55.	-27.	1.321744949128461e-7
-55.	-26.5	1.6115480504560158e-7
-55.	-26.	1.951144039454728e-7
-55.	-25.5	2.3463981588647335e-7
-55.	-25.	2.803423248179711e-7
-55.	-24.5	3.328526788337732e-7
-55.	-24.	3.9281409382427747e-7
-55.	-23.5	4.6087547861291255e-7
-55.	-23.	5.376830934596389e-7
-55.	-22.5	6.238718618050837e-7
-55.	-22.	7.200560816454758e-7
-55.	-21.5	8.268197269325154e-7
-55.	-21.	9.447064905270076e-7
-55.	-20.5	1.07420973136934e-6
-55.	-20.	1.2157624960146318e-6
-55.	-19.5	1.3697277883117306e-6
-55.	-19.	1.5363892607009037e-6
-55.	-18.5	1.715942496402288e-6
-55.	-18.	1.9084870438175174e-6
-55.	-17.5	2.1140193530288684e-6
-55.	-17.	2.332429309117019e-6
-55.	-16.5	2.5634825644205573e-6
-55.	-16.	2.8068425159382805e-6
-55.	-15.5	3.062042425695632e-6
-55.	-15.	3.3284973185225975e-6
-55.	-14.5	3.6055019415833895e-6
-55.	-14.	3.89223271061348e-6
-55.	-13.5	4.187751070004925e-6
-55.	-13.	4.491008231732477e-6
-55.	-12.5	4.8008512379053995e-6
-55.	-12.	5.116030273234446e-6
-55.	-11.5	5.435207137201104e-6
-55.	-11.	5.756964771422825e-6
-55.	-10.5	6.079817725765929e-6
-55.	-10.	6.402223437236524e-6
-55.	-9.5	6.7225941885874685e-6
-55.	-9.	7.039309608861091e-6
-55.	-8.5	7.3507295756364724e-6
-55.	-8.	7.655207378416431e-6
-55.	-7.5	7.951103004181757e-6
-55.	-7.	8.236796409454515e-6
-55.	-6.5	8.510700648005678e-6
-55.	-6.	8.771274729387073e-6
-55.	-5.5	9.017036090517175e-6
-55.	-5.	9.24657257037635e-6
-55.	-4.5	9.458553786247152e-6
-55.	-4.	9.651741818678153e-6
-55.	-3.5	9.82500112126791e-6
-55.	-3.	9.977307580320259e-6
-55.	-2.5	0.00001010775665828826
-55.	-2.	0.000010215570563608393
-55.	-1.5	0.00001030010439797232
-55.	-1.	0.00001036085124025496
-55.	-0.5	0.000010397446134204871
-55.	0.	0.00001040966895462979
-55.	0.5	0.000010397446134204871
-55.	1.	0.00001036085124025496
-55.	1.5	0.00001030010439797232
-55.	2.	0.000010215570563608393
-55.	2.5	0.00001010775665828826
-55.	3.	9.977307580320259e-6
-55.	3.5	9.82500112126791e-6
-55.	4.	9.651741818678153e-6
-55.	4.5	9.458553786247152e-6
-55.	5.	9.24657257037635e-6
-55.	5.5	9.017036090517175e-6
-55.	6.	8.771274729387073e-6
-55.	6.5	8.510700648005678e-6
-55.	7.	8.236796409454515e-6
-55.	7.5	7.951103004181757e-6
-55.	8.	7.655207378416431e-6
-55.	8.5	7.3507295756364724e-6
-55.	9.	7.039309608861091e-6
-55.	9.5	6.7225941885874685e-6
-55.	10.	6.402223437236524e-6
-55.	10.5	6.079817725765929e-6
-55.	11.	5.756964771422825e-6
-55.	11.5	5.435207137201104e-6
-55.	12.	5.116030273234446e-6
-55.	12.5	4.8008512379053995e-6
-55.	13.	4.491008231732477e-6
-55.	13.5	4.187751070004925e-6
-55.	14.	3.89223271061348e-6
-55.	14.5	3.6055019415833895e-6
-55.	15.	3.3284973185225975e-6
-55.	15.5	3.062042425695632e-6
-55.	16.	2.8068425159382805e-6
-55.	16.5	2.5634825644205573e-6
-55.	17.	2.332429309117019e-6
-55.	17.5	2.1140193530288684e-6
-55.	18.	1.9084870438175174e-6
-55.	18.5	1.715942496402288e-6
-55.	19.	1.5363892607009037e-6
-55.	19.5	1.3697277883117306e-6
-55.	20.	1.2157624960146318e-6
-55.	20.5	1.07420973136934e-6
-55.	21.	9.447064905270076e-7
-55.	21.5	8.268197269325154e-7
-55.	22.	7.200560816454758e-7
-55.	22.5	6.238718618050837e-7
-55.	23.	5.376830934596389e-7
-55.	23.5	4.6087547861291255e-7
-55.	24.	3.9281409382427747e-7
-55.	24.5	3.328526788337732e-7
-55.	25.	2.803423248179711e-7
-55.	25.5	2.3463981588647335e-7
-55.	26.	1.951144039454728e-7
-55.	26.5	1.6115480504560158e-7
-55.	27.	1.321744949128461e-7
-55.	27.5	1.0761639092420801e-7
-55.	28.	8.695653741362758e-8
-55.	28.5	6.970683574801714e-8
-55.	29.	5.541701983041898e-8
-55.	29.5	4.367542344524996e-8
-55.	30.	3.410944666514101e-8
-55.	30.5	2.638496000396817e-8
-55.	31.	2.0205239717886543e-8
-55.	31.5	1.5309361482292918e-8
-55.	32.	1.1470174918053955e-8
-55.	32.5	8.491957371602544e-9
-55.	33.	6.2078424019325035e-9
-55.	33.5	4.477112908295603e-9
-55.	34.	3.182441155729477e-9
-55.	34.5	2.2271485856464023e-9
-55.	35.	1.532547730349218e-9
-55.	35.5	1.0354172850083677e-9
-55.	36.	6.856499137805121e-10
-55.	36.5	4.441011269919397e-10
-55.	37.	2.8065695791111164e-10
-55.	37.5	1.725285166095829e-10
-55.	38.	1.0277305475046133e-10
-55.	38.5	5.903410388187803e-11
-55.	39.	3.2487641039255695e-11
-55.	39.5	1.6977093466562715e-11
-55.	40.	8.31726359306185e-12
-55.	40.5	3.745817289632355e-12
-55.	41.	1.5006739534966437e-12
-55.	41.5	5.022784531277469e-13
-55.	42.	1.2111816897070063e-13
-55.	42.5	1.2579615985685347e-14
-55.	43.	6.634359818235252e-18
-55.	43.5	0.
-55.	44.	0.
-55.	44.5	0.
-55.	45.	0.
-55.	45.5	0.
-55.	46.	0.
-55.	46.5	0.
-55.	47.	0.
-55.	47.5	0.
-55.	48.	0.
-55.	48.5	0.
-55.	49.	0.
-55.	49.5	0.
-55.	50.	0.
-55.	50.5	0.
-55.	51.	0.
-55.	51.5	0.
-55.	52.	0.
-55.	52.5	0.
-55.	53.	0.
-55.	53.5	0.
-55.	54.	0.
-55.	54.5	0.
-55.	55.	0.
-54.5	-55.	0.
-54.5	-54.5	0.
-54.5	-54.	0.
-54.5	-53.5	0.
-54.5	-53.	0.
-54.5	-52.5	0.
-54.5	-52.	0.
-54.5	-51.5	0.
-54.5	-51.	0.
-54.5	-50.5	0.
-54.5	-50.	0.
-54.5	-49.5	0.
-54.5	-49.	0.
-54.5	-48.5	0.
-54.5	-48.	0.
-54.5	-47.5	0.
-54.5	-47.	0.
-54.5	-46.5	0.
-54.5	-46.	0.
-54.5	-45.5	0.
-54.5	-45.	0.
-54.5	-44.5	0.
-54.5	-44.	0.
-54.5	-43.5	2.432527860587226e-16
-54.5	-43.	2.6919130349450543e-14
-54.5	-42.5	1.8719776054510735e-13
-54.5	-42.	6.98410997144241e-13
-54.5	-41.5	1.982874356891643e-12
-54.5	-41.	4.80377288859009e-12
-54.5	-40.5	1.0460321942948767e-11
-54.5	-40.	2.1062318090993283e-11
-54.5	-39.5	3.9905074114610075e-11
-54.5	-39.	7.192999346230616e-11
-54.5	-38.5	1.245617228470317e-10
-54.5	-38.	2.081497931985193e-10
-54.5	-37.5	3.373702077968472e-10
-54.5	-37.	5.322811580208075e-10
-54.5	-36.5	8.198517589935831e-10
-54.5	-36.	1.2357138457827899e-9
-54.5	-35.5	1.8261861929827391e-9
-54.5	-35.	2.6505679108386216e-9
-54.5	-34.5	3.783700687386115e-9
-54.5	-34.	5.318772222044811e-9
-54.5	-33.5	7.3703334608140866e-9
-54.5	-33.	1.0077482519707879e-8
-54.5	-32.5	1.360715633296073e-8
-54.5	-32.	1.8157457337143768e-8
-54.5	-31.5	2.3960929759246673e-8
-54.5	-31.	3.12876886845152e-8
-54.5	-30.5	4.0448295631068944e-8
-54.5	-30.	5.1796267413061994e-8
-54.5	-29.5	6.573007935975731e-8
-54.5	-29.	8.269469760621722e-8
-54.5	-28.5	1.0318206874351459e-7
-54.5	-28.	1.2773122142528484e-7
-54.5	-27.5	1.5692712148015016e-7
-54.5	-27.	1.913986561022676e-7
-54.5	-26.5	2.3181553139238262e-7
-54.5	-26.	2.78884008624821e-7
-54.5	-25.5	3.33341842867303e-7
-54.5	-25.	3.959512874165859e-7
-54.5	-24.5	4.674921067717883e-7
-54.5	-24.	5.487527531393494e-7
-54.5	-23.5	6.405209406588375e-7
-54.5	-23.	7.435733512226233e-7
-54.5	-22.5	8.5866466549929e-7
-54.5	-22.	9.86516079205419e-7
-54.5	-21.5	1.127803482199428e-6
-54.5	-21.	1.2831454915703318e-6
-54.5	-20.5	1.4530915391696904e-6
-54.5	-20.	1.6381102187337428e-6
-54.5	-19.5	1.838578097755645e-6
-54.5	-19.	2.054769194631351e-6
-54.5	-18.5	2.286847775563582e-6
-54.5	-18.	2.534847407854268e-6
-54.5	-17.5	2.798688155182564e-6
-54.5	-17.	3.078145848178618e-6
-54.5	-16.5	3.3728597556715664e-6
-54.5	-16.	3.6823270250193585e-6
-54.5	-15.5	4.005901199606767e-6
-54.5	-15.	4.342792390009724e-6
-54.5	-14.5	4.692069111340722e-6
-54.5	-14.	5.052661772816304e-6
-54.5	-13.5	5.423367780258814e-6
-54.5	-13.	5.80285818856342e-6
-54.5	-12.5	6.1896858195502e-6
-54.5	-12.	6.582294741422459e-6
-54.5	-11.5	6.979030989518454e-6
-54.5	-11.	7.378154394340965e-6
-54.5	-10.5	7.777851372058183e-6
-54.5	-10.	8.176248524788083e-6
-54.5	-9.5	8.571426892935704e-6
-54.5	-9.	8.961436699505333e-6
-54.5	-8.5	9.34431242646921e-6
-54.5	-8.	9.71808806569924e-6
-54.5	-7.5	0.000010080812391389306
-54.5	-7.	0.00001043056410702402
-54.5	-6.5	0.000010765466727479511
-54.5	-6.	0.00001108370306547211
-54.5	-5.5	0.000011383529201009461
-54.5	-5.	0.000011663287822465322
-54.5	-4.5	0.000011921420838143139
-54.5	-4.	0.000012156481167489836
-54.5	-3.5	0.00001236714363127849
-54.5	-3.	0.000012552214869943306
-54.5	-2.5	0.000012710642228702265
-54.5	-2.	0.000012841521557067067
-54.5	-1.5	0.000012944103878769026
-54.5	-1.	0.000013017800896018747
-54.5	-0.5	0.000013062189299389596
-54.5	0.	0.000013077013861524977
-54.5	0.5	0.000013062189299389596
-54.5	1.	0.000013017800896018747
-54.5	1.5	0.000012944103878769026
-54.5	2.	0.000012841521557067067
-54.5	2.5	0.000012710642228702265
-54.5	3.	0.000012552214869943306
-54.5	3.5	0.00001236714363127849
-54.5	4.	0.000012156481167489836
-54.5	4.5	0.000011921420838143139
-54.5	5.	0.000011663287822465322
-54.5	5.5	0.000011383529201009461
-54.5	6.	0.00001108370306547211
-54.5	6.5	0.000010765466727479511
-54.5	7.	0.00001043056410702402
-54.5	7.5	0.000010080812391389306
-54.5	8.	9.71808806569924e-6
-54.5	8.5	9.34431242646921e-6
-54.5	9.	8.961436699505333e-6
-54.5	9.5	8.571426892935704e-6
-54.5	10.	8.176248524788083e-6
-54.5	10.5	7.777851372058183e-6
-54.5	11.	7.378154394340965e-6
-54.5	11.5	6.979030989518454e-6
-54.5	12.	6.582294741422459e-6
-54.5	12.5	6.1896858195502e-6
-54.5	13.	5.80285818856342e-6
-54.5	13.5	5.423367780258814e-6
-54.5	14.	5.052661772816304e-6
-54.5	14.5	4.692069111340722e-6
-54.5	15.	4.342792390009724e-6
-54.5	15.5	4.005901199606767e-6
-54.5	16.	3.6823270250193585e-6
-54.5	16.5	3.3728597556715664e-6
-54.5	17.	3.078145848178618e-6
-54.5	17.5	2.798688155182564e-6
-54.5	18.	2.534847407854268e-6
-54.5	18.5	2.286847775563582e-6
-54.5	19.	2.054769194631351e-6
-54.5	19.5	1.838578097755645e-6
-54.5	20.	1.6381102187337428e-6
-54.5	20.5	1.4530915391696904e-6
-54.5	21.	1.2831454915703318e-6
-54.5	21.5	1.127803482199428e-6
-54.5	22.	9.86516079205419e-7
-54.5	22.5	8.5866466549929e-7
-54.5	23.	7.435733512226233e-7
-54.5	23.5	6.405209406588375e-7
-54.5	24.	5.487527531393494e-7
-54.5	24.5	4.674921067717883e-7
-54.5	25.	3.959512874165859e-7
-54.5	25.5	3.33341842867303e-7
-54.5	26.	2.78884008624821e-7
-54.5	26.5	2.3181553139238262e-7
-54.5	27.	1.913986561022676e-7
-54.5	27.5	1.5692712148015016e-7
-54.5	28.	1.2773122142528484e-7
-54.5	28.5	1.0318206874351459e-7
-54.5	29.	8.269469760621722e-8
-54.5	29.5	6.573007935975731e-8
-54.5	30.	5.1796267413061994e-8
-54.5	30.5	4.0448295631068944e-8
-54.5	31.	3.12876886845152e-8
-54.5	31.5	2.3960929759246673e-8
-54.5	32.	1.8157457337143768e-8
-54.5	32.5	1.360715633296073e-8
-54.5	33.	1.0077482519707879e-8
-54.5	33.5	7.3703334608140866e-9
-54.5	34.	5.318772222044811e-9
-54.5	34.5	3.783700687386115e-9
-54.5	35.	2.6505679108386216e-9
-54.5	35.5	1.8261861929827391e-9
-54.5	36.	1.2357138457827899e-9
-54.5	36.5	8.198517589935831e-10
-54.5	37.	5.322811580208075e-10
-54.5	37.5	3.373702077968472e-10
-54.5	38.	2.081497931985193e-10
-54.5	38.5	1.245617228470317e-10
-54.5	39.	7.192999346230616e-11
-54.5	39.5	3.9905074114610075e-11
-54.5	40.	2.1062318090993283e-11
-54.5	40.5	1.0460321942948767e-11
-54.5	41.	4.80377288859009e-12
-54.5	41.5	1.982874356891643e-12
-54.5	42.	6.98410997144241e-13
-54.5	42.5	1.8719776054510735e-13
-54.5	43.	2.6919130349450543e-14
-54.5	43.5	2.432527860587226e-16
-54.5	44.	0.
-54.5	44.5	0.
-54.5	45.	0.
-54.5	45.5	0.
-54.5	46.	0.
-54.5	46.5	0.
-54.5	47.	0.
-54.5	47.5	0.
-54.5	48.	0.
-54.5	48.5	0.
-54.5	49.	0.
-54.5	49.5	0.
-54.5	50.	0.
-54.5	50.5	0.
-54.5	51.	0.
-54.5	51.5	0.
-54.5	52.	0.
-54.5	52.5	0.
-54.5	53.	0.
-54.5	53.5	0.
-54.5	54.	0.
-54.5	54.5	0.
-54.5	55.	0.
-54.	-55.	0.
-54.	-54.5	0.
-54.	-54.	0.
-54.	-53.5	0.
-54.	-53.	0.
-54.	-52.5	0.
-54.	-52.	0.
-54.	-51.5	0.
-54.	-51.	0.
-54.	-50.5	0.
-54.	-50.	0.
-54.	-49.5	0.
-54.	-49.	0.
-54.	-48.5	0.
-54.	-48.	0.
-54.	-47.5	0.
-54.	-47.	0.
-54.	-46.5	0.
-54.	-46.	0.
-54.	-45.5	0.
-54.	-45.	0.
-54.	-44.5	1.4446561827043298e-48
-54.	-44.	1.4410559029095197e-15
-54.	-43.5	4.7187823797544976e-14
-54.	-43.	2.6727150747416606e-13
-54.	-42.5	9.244211079077564e-13
-54.	-42.	2.5250091479139715e-12
-54.	-41.5	5.976512826669091e-12
-54.	-41.	1.2815258861240456e-11
-54.	-40.5	2.552666031154266e-11
-54.	-40.	4.7982483771900446e-11
-54.	-39.5	8.602246079524928e-11
-54.	-39.	1.4820967218574854e-10
-54.	-38.5	2.467901005678525e-10
-54.	-38.	3.988880806706462e-10
-54.	-37.5	6.279626985222233e-10
-54.	-37.	9.65556879770767e-10
-54.	-36.5	1.453352950281033e-9
-54.	-36.	2.1455511391073667e-9
-54.	-35.5	3.111572979396316e-9
-54.	-35.	4.439081554965463e-9
-54.	-34.5	6.237297136818814e-9
-54.	-34.	8.640572075987994e-9
-54.	-33.5	1.1812173117941406e-8
-54.	-33.	1.5948203111227913e-8
-54.	-32.5	2.1281578013918733e-8
-54.	-32.	2.8085959830481173e-8
-54.	-31.5	3.6679532345174805e-8
-54.	-31.	4.742849496198215e-8
-54.	-30.5	6.075014128772944e-8
-54.	-30.	7.711538390906694e-8
-54.	-29.5	9.705058562055484e-8
-54.	-29.	1.2113856053723155e-7
-54.	-28.5	1.500186162965366e-7
-54.	-28.	1.8438552097853397e-7
-54.	-27.5	2.2498729532995699e-7
-54.	-27.	2.7262169869046905e-7
-54.	-26.5	3.2813172898633083e-7
-54.	-26.	3.923989906896104e-7
-54.	-25.5	4.6633680420202284e-7
-54.	-25.	5.508812256975268e-7
-54.	-24.5	6.469811680758104e-7
-54.	-24.	7.555873512154197e-7
-54.	-23.5	8.776402674140769e-7
-54.	-23.	1.0140573228624478e-6
-54.	-22.5	1.165719341114727e-6
-54.	-22.	1.333456635651818e-6
-54.	-21.5	1.5180348751458662e-6
-54.	-21.	1.7201409764466301e-6
-54.	-20.5	1.940369266304128e-6
-54.	-20.	2.179208153276023e-6
-54.	-19.5	2.437027546175059e-6
-54.	-19.	2.7140672449891436e-6
-54.	-18.5	3.0104265148112486e-6
-54.	-18.	3.326055033438178e-6
-54.	-17.5	3.660745379544487e-6
-54.	-17.	4.014127201407875e-6
-54.	-16.5	4.385663176814349e-6
-54.	-16.	4.774646843802561e-6
-54.	-15.5	5.180202350118813e-6
-54.	-15.	5.601286137432713e-6
-54.	-14.5	6.036690545252953e-6
-54.	-14.	6.485049289762497e-6
-54.	-13.5	6.944844745066055e-6
-54.	-13.	7.414416929118666e-6
-54.	-12.5	7.891974074291798e-6
-54.	-12.	8.375604643435676e-6
-54.	-11.5	8.86329063660601e-6
-54.	-11.	9.352922021438072e-6
-54.	-10.5	9.842312111455187e-6
-54.	-10.	0.000010329213711305279
-54.	-9.5	0.000010811335845841528
-54.	-9.	0.000011286360890868886
-54.	-8.5	0.000011751961926960696
-54.	-8.	0.000012205820143677414
-54.	-7.5	0.000012645642129425577
-54.	-7.	0.000013069176891703899
-54.	-6.5	0.000013474232463213907
-54.	-6.	0.000013858691960898667
-54.	-5.5	0.000014220528977064563
-54.	-5.	0.000014557822194020093
-54.	-4.5	0.000014868769125843364
-54.	-4.	0.000015151698902731175
-54.	-3.5	0.00001540508402467269
-54.	-3.	0.000015627551021794827
-54.	-2.5	0.000015817889968521355
-54.	-2.	0.000015975062807621912
-54.	-1.5	0.000016098210448283956
-54.	-1.	0.00001618665860954232
-54.	-0.5	0.000016239922386814506
-54.	0.	0.00001625770952500769
-54.	0.5	0.000016239922386814506
-54.	1.	0.00001618665860954232
-54.	1.5	0.000016098210448283956
-54.	2.	0.000015975062807621912
-54.	2.5	0.000015817889968521355
-54.	3.	0.000015627551021794827
-54.	3.5	0.00001540508402467269
-54.	4.	0.000015151698902731175
-54.	4.5	0.000014868769125843364
-54.	5.	0.000014557822194020093
-54.	5.5	0.000014220528977064563
-54.	6.	0.000013858691960898667
-54.	6.5	0.000013474232463213907
-54.	7.	0.000013069176891703899
-54.	7.5	0.000012645642129425577
-54.	8.	0.000012205820143677414
-54.	8.5	0.000011751961926960696
-54.	9.	0.000011286360890868886
-54.	9.5	0.000010811335845841528
-54.	10.	0.000010329213711305279
-54.	10.5	9.842312111455187e-6
-54.	11.	9.352922021438072e-6
-54.	11.5	8.86329063660601e-6
-54.	12.	8.375604643435676e-6
-54.	12.5	7.891974074291798e-6
-54.	13.	7.414416929118666e-6
-54.	13.5	6.944844745066055e-6
-54.	14.	6.485049289762497e-6
-54.	14.5	6.036690545252953e-6
-54.	15.	5.601286137432713e-6
-54.	15.5	5.180202350118813e-6
-54.	16.	4.774646843802561e-6
-54.	16.5	4.385663176814349e-6
-54.	17.	4.014127201407875e-6
-54.	17.5	3.660745379544487e-6
-54.	18.	3.326055033438178e-6
-54.	18.5	3.0104265148112486e-6
-54.	19.	2.7140672449891436e-6
-54.	19.5	2.437027546175059e-6
-54.	20.	2.179208153276023e-6
-54.	20.5	1.940369266304128e-6
-54.	21.	1.7201409764466301e-6
-54.	21.5	1.5180348751458662e-6
-54.	22.	1.333456635651818e-6
-54.	22.5	1.165719341114727e-6
-54.	23.	1.0140573228624478e-6
-54.	23.5	8.776402674140769e-7
-54.	24.	7.555873512154197e-7
-54.	24.5	6.469811680758104e-7
-54.	25.	5.508812256975268e-7
-54.	25.5	4.6633680420202284e-7
-54.	26.	3.923989906896104e-7
-54.	26.5	3.2813172898633083e-7
-54.	27.	2.7262169869046905e-7
-54.	27.5	2.2498729532995699e-7
-54.	28.	1.8438552097853397e-7
-54.	28.5	1.500186162965366e-7
-54.	29.	1.2113856053723155e-7
-54.	29.5	9.705058562055484e-8
-54.	30.	7.711538390906694e-8
-54.	30.5	6.075014128772944e-8
-54.	31.	4.742849496198215e-8
-54.	31.5	3.6679532345174805e-8
-54.	32.	2.8085959830481173e-8
-54.	32.5	2.1281578013918733e-8
-54.	33.	1.5948203111227913e-8
-54.	33.5	1.1812173117941406e-8
-54.	34.	8.640572075987994e-9
-54.	34.5	6.237297136818814e-9
-54.	35.	4.439081554965463e-9
-54.	35.5	3.111572979396316e-9
-54.	36.	2.1455511391073667e-9
-54.	36.5	1.453352950281033e-9
-54.	37.	9.65556879770767e-10
-54.	37.5	6.279626985222233e-10
-54.	38.	3.988880806706462e-10
-54.	38.5	2.467901005678525e-10
-54.	39.	1.4820967218574854e-10
-54.	39.5	8.602246079524928e-11
-54.	40.	4.7982483771900446e-11
-54.	40.5	2.552666031154266e-11
-54.	41.	1.2815258861240456e-11
-54.	41.5	5.976512826669091e-12
-54.	42.	2.5250091479139715e-12
-54.	42.5	9.244211079077564e-13
-54.	43.	2.6727150747416606e-13
-54.	43.5	4.7187823797544976e-14
-54.	44.	1.4410559029095197e-15
-54.	44.5	1.4446561827043298e-48
-54.	45.	0.
-54.	45.5	0.
-54.	46.	0.
-54.	46.5	0.
-54.	47.	0.
-54.	47.5	0.
-54.	48.	0.
-54.	48.5	0.
-54.	49.	0.
-54.	49.5	0.
-54.	50.	0.
-54.	50.5	0.
-54.	51.	0.
-54.	51.5	0.
-54.	52.	0.
-54.	52.5	0.
-54.	53.	0.
-54.	53.5	0.
-54.	54.	0.
-54.	54.5	0.
-54.	55.	0.
-53.5	-55.	0.
-53.5	-54.5	0.
-53.5	-54.	0.
-53.5	-53.5	0.
-53.5	-53.	0.
-53.5	-52.5	0.
-53.5	-52.	0.
-53.5	-51.5	0.
-53.5	-51.	0.
-53.5	-50.5	0.
-53.5	-50.	0.
-53.5	-49.5	0.
-53.5	-49.	0.
-53.5	-48.5	0.
-53.5	-48.	0.
-53.5	-47.5	0.
-53.5	-47.	0.
-53.5	-46.5	0.
-53.5	-46.	0.
-53.5	-45.5	0.
-53.5	-45.	1.5988757939695937e-23
-53.5	-44.5	4.212673083670927e-15
-53.5	-44.	7.27255071320127e-14
-53.5	-43.5	3.5882604035240555e-13
-53.5	-43.	1.1738118768772816e-12
-53.5	-42.5	3.11272478982688e-12
-53.5	-42.	7.235334735763306e-12
-53.5	-41.5	1.532863126733511e-11
-53.5	-41.	3.027594313926386e-11
-53.5	-40.5	5.6561177330397525e-11
-53.5	-40.	1.0094001378962218e-10
-53.5	-39.5	1.7331248881234754e-10
-53.5	-39.	2.8783290915112246e-10
-53.5	-38.5	4.642931223067121e-10
-53.5	-38.	7.298135012723776e-10
-53.5	-37.5	1.12087208923743e-9
-53.5	-37.	1.6856980130312223e-9
-53.5	-36.5	2.4870411742396888e-9
-53.5	-36.	3.605330848240946e-9
-53.5	-35.5	5.142208348300176e-9
-53.5	-35.	7.224415045349177e-9
-53.5	-34.5	1.0007994230227313e-8
-53.5	-34.	1.3682748567648551e-8
-53.5	-33.5	1.847687563761012e-8
-53.5	-33.	2.4661685045803973e-8
-53.5	-32.5	3.255628239338901e-8
-53.5	-32.	4.253208885903915e-8
-53.5	-31.5	5.5017051099138796e-8
-53.5	-31.	7.049938541810299e-8
-53.5	-30.5	8.953069342896593e-8
-53.5	-30.	1.1272828433109985e-7
-53.5	-29.5	1.4077654194646503e-7
-53.5	-29.	1.744271830718247e-7
-53.5	-28.5	2.1449826761812278e-7
-53.5	-28.	2.6187179016213363e-7
-53.5	-27.5	3.174901080427622e-7
-53.5	-27.	3.8235008598565113e-7
-53.5	-26.5	4.5749667798385707e-7
-53.5	-26.	5.440141926892711e-7
-53.5	-25.5	6.430163341288309e-7
-53.5	-25.	7.556347438172593e-7
-53.5	-24.5	8.830062094030398e-7
-53.5	-24.	1.026258691214056e-6
-53.5	-23.5	1.1864963517760901e-6
-53.5	-23.	1.3647838033726844e-6
-53.5	-22.5	1.5621298140748226e-6
-53.5	-22.	1.779470732623294e-6
-53.5	-21.5	2.017653906505084e-6
-53.5	-21.	2.2774236009951397e-6
-53.5	-20.5	2.5593941210355167e-6
-53.5	-20.	2.8640571563921486e-6
-53.5	-19.5	3.191745710387105e-6
-53.5	-19.	3.5426327650192327e-6
-53.5	-18.5	3.916718163887282e-6
-53.5	-18.	4.313819490693498e-6
-53.5	-17.5	4.7335648826556376e-6
-53.5	-17.	5.175387909574137e-6
-53.5	-16.5	5.638524612922951e-6
-53.5	-16.	6.122012761981454e-6
-53.5	-15.5	6.624693346638294e-6
-53.5	-15.	7.145214289975698e-6
-53.5	-14.5	7.682036328894122e-6
-53.5	-14.	8.233440978593967e-6
-53.5	-13.5	8.797540467298647e-6
-53.5	-13.	9.372289501678e-6
-53.5	-12.5	9.955498701371904e-6
-53.5	-12.	0.000010544849523053685
-53.5	-11.5	0.000011137910480722415
-53.5	-11.	0.000011732154459354079
-53.5	-10.5	0.000012324976913556207
-53.5	-10.	0.000012913714741237019
-53.5	-9.5	0.000013495665624219595
-53.5	-9.	0.000014068107632837848
-53.5	-8.5	0.000014628318899422985
-53.5	-8.	0.000015173597175785984
-53.5	-7.5	0.00001570127910184635
-53.5	-7.	0.00001620875902599197
-53.5	-6.5	0.00001669350723211325
-53.5	-6.	0.00001715308744310692
-53.5	-5.5	0.00001758517348559595
-53.5	-5.	0.000017987565015291162
-53.5	-4.5	0.000018358202216531398
-53.5	-4.	0.00001869517940282215
-53.5	-3.5	0.000018996757457439584
-53.5	-3.	0.00001926137506424592
-53.5	-2.5	0.000019487658688677575
-53.5	-2.	0.00001967443127739264
-53.5	-1.5	0.000019820719652313158
-53.5	-1.	0.000019925760580840933
-53.5	-0.5	0.000019989005508972003
-53.5	0.	0.000020010123948031184
-53.5	0.5	0.000019989005508972003
-53.5	1.	0.000019925760580840933
-53.5	1.5	0.000019820719652313158
-53.5	2.	0.00001967443127739264
-53.5	2.5	0.000019487658688677575
-53.5	3.	0.00001926137506424592
-53.5	3.5	0.000018996757457439584
-53.5	4.	0.00001869517940282215
-53.5	4.5	0.000018358202216531398
-53.5	5.	0.000017987565015291162
-53.5	5.5	0.00001758517348559595
-53.5	6.	0.00001715308744310692
-53.5	6.5	0.00001669350723211325
-53.5	7.	0.00001620875902599197
-53.5	7.5	0.00001570127910184635
-53.5	8.	0.000015173597175785984
-53.5	8.5	0.000014628318899422985
-53.5	9.	0.000014068107632837848
-53.5	9.5	0.000013495665624219595
-53.5	10.	0.000012913714741237019
-53.5	10.5	0.000012324976913556207
-53.5	11.	0.000011732154459354079
-53.5	11.5	0.000011137910480722415
-53.5	12.	0.000010544849523053685
-53.5	12.5	9.955498701371904e-6
-53.5	13.	9.372289501678e-6
-53.5	13.5	8.797540467298647e-6
-53.5	14.	8.233440978593967e-6
-53.5	14.5	7.682036328894122e-6
-53.5	15.	7.145214289975698e-6
-53.5	15.5	6.624693346638294e-6
-53.5	16.	6.122012761981454e-6
-53.5	16.5	5.638524612922951e-6
-53.5	17.	5.175387909574137e-6
-53.5	17.5	4.7335648826556376e-6
-53.5	18.	4.313819490693498e-6
-53.5	18.5	3.916718163887282e-6
-53.5	19.	3.5426327650192327e-6
-53.5	19.5	3.191745710387105e-6
-53.5	20.	2.8640571563921486e-6
-53.5	20.5	2.5593941210355167e-6
-53.5	21.	2.2774236009951397e-6
-53.5	21.5	2.017653906505084e-6
-53.5	22.	1.779470732623294e-6
-53.5	22.5	1.5621298140748226e-6
-53.5	23.	1.3647838033726844e-6
-53.5	23.5	1.1864963517760901e-6
-53.5	24.	1.026258691214056e-6
-53.5	24.5	8.830062094030398e-7
-53.5	25.	7.556347438172593e-7
-53.5	25.5	6.430163341288309e-7
-53.5	26.	5.440141926892711e-7
-53.5	26.5	4.5749667798385707e-7
-53.5	27.	3.8235008598565113e-7
-53.5	27.5	3.174901080427622e-7
-53.5	28.	2.6187179016213363e-7
-53.5	28.5	2.1449826761812278e-7
-53.5	29.	1.744271830718247e-7
-53.5	29.5	1.4077654194646503e-7
-53.5	30.	1.1272828433109985e-7
-53.5	30.5	8.953069342896593e-8
-53.5	31.	7.049938541810299e-8
-53.5	31.5	5.5017051099138796e-8
-53.5	32.	4.253208885903915e-8
-53.5	32.5	3.255628239338901e-8
-53.5	33.	2.4661685045803973e-8
-53.5	33.5	1.847687563761012e-8
-53.5	34.	1.3682748567648551e-8
-53.5	34.5	1.0007994230227313e-8
-53.5	35.	7.224415045349177e-9
-53.5	35.5	5.142208348300176e-9
-53.5	36.	3.605330848240946e-9
-53.5	36.5	2.4870411742396888e-9
-53.5	37.	1.6856980130312223e-9
-53.5	37.5	1.12087208923743e-9
-53.5	38.	7.298135012723776e-10
-53.5	38.5	4.642931223067121e-10
-53.5	39.	2.8783290915112246e-10
-53.5	39.5	1.7331248881234754e-10
-53.5	40.	1.0094001378962218e-10
-53.5	40.5	5.6561177330397525e-11
-53.5	41.	3.027594313926386e-11
-53.5	41.5	1.532863126733511e-11
-53.5	42.	7.235334735763306e-12
-53.5	42.5	3.11272478982688e-12
-53.5	43.	1.1738118768772816e-12
-53.5	43.5	3.5882604035240555e-13
-53.5	44.	7.27255071320127e-14
-53.5	44.5	4.212673083670927e-15
-53.5	45.	1.5988757939695937e-23
-53.5	45.5	0.
-53.5	46.	0.
-53.5	46.5	0.
-53.5	47.	0.
-53.5	47.5	0.
-53.5	48.	0.
-53.5	48.5	0.
-53.5	49.	0.
-53.5	49.5	0.
-53.5	50.	0.
-53.5	50.5	0.
-53.5	51.	0.
-53.5	51.5	0.
-53.5	52.	0.
-53.5	52.5	0.
-53.5	53.	0.
-53.5	53.5	0.
-53.5	54.	0.
-53.5	54.5	0.
-53.5	55.	0.
-53.	-55.	0.
-53.	-54.5	0.
-53.	-54.	0.
-53.	-53.5	0.
-53.	-53.	0.
-53.	-52.5	0.
-53.	-52.	0.
-53.	-51.5	0.
-53.	-51.	0.
-53.	-50.5	0.
-53.	-50.	0.
-53.	-49.5	0.
-53.	-49.	0.
-53.	-48.5	0.
-53.	-48.	0.
-53.	-47.5	0.
-53.	-47.	0.
-53.	-46.5	0.
-53.	-46.	0.
-53.	-45.5	2.6804821184315833e-19
-53.	-45.	8.657424132656515e-15
-53.	-44.5	1.022897774939983e-13
-53.	-44.	4.581899152163802e-13
-53.	-43.5	1.4377951661509275e-12
-53.	-43.	3.727347856408993e-12
-53.	-42.5	8.543693289205603e-12
-53.	-42.	1.7933208308550944e-11
-53.	-41.5	3.519243973159605e-11
-53.	-41.	6.54432841429968e-11
-53.	-40.5	1.1639953462614996e-10
-53.	-40.	1.9936479137128623e-10
-53.	-39.5	3.305036951621451e-10
-53.	-39.	5.324287985283027e-10
-53.	-38.5	8.361437519177551e-10
-53.	-38.	1.2833795070365118e-9
-53.	-37.5	1.9293536462033345e-9
-53.	-37.	2.8459735546779505e-9
-53.	-36.5	4.125491899036915e-9
-53.	-36.	5.884607837394748e-9
-53.	-35.5	8.26898979865676e-9
-53.	-35.	1.1458175920393993e-8
-53.	-34.5	1.5670786878189125e-8
-53.	-34.	2.1169963568853098e-8
-53.	-33.5	2.826891974548313e-8
-53.	-33.	3.733647815823935e-8
-53.	-32.5	4.8802439002512776e-8
-53.	-32.	6.316259066159225e-8
-53.	-31.5	8.098333420995628e-8
-53.	-31.	1.0290527298080968e-7
-53.	-30.5	1.296463382714746e-7
-53.	-30.	1.6200349609971115e-7
-53.	-29.5	2.0085331194453316e-7
-53.	-29.	2.4715100919173607e-7
-53.	-28.5	3.019282144780606e-7
-53.	-28.	3.662883257579462e-7
-53.	-27.5	4.414009988346258e-7
-53.	-27.	5.284941275704351e-7
-53.	-26.5	6.288442610790425e-7
-53.	-26.	7.437651816511422e-7
-53.	-25.5	8.745947729980134e-7
-53.	-25.	1.0226803078742032e-6
-53.	-24.5	1.1893623270737406e-6
-53.	-24.	1.3759573217235234e-6
-53.	-23.5	1.5837394664733449e-6
-53.	-23.	1.8139216814925754e-6
-53.	-22.5	2.0676363251979845e-6
-53.	-22.	2.3459158366315348e-6
-53.	-21.5	2.6496736558939756e-6
-53.	-21.	2.979685752777474e-6
-53.	-20.5	3.33657308773344e-6
-53.	-20.	3.720785315809664e-6
-53.	-19.5	4.132586023666563e-6
-53.	-19.	4.5720397629104415e-6
-53.	-18.5	5.039001110607116e-6
-53.	-18.	5.53310595094258e-6
-53.	-17.5	6.0537651316536776e-6
-53.	-17.	6.600160606193491e-6
-53.	-16.5	7.17124412877011e-6
-53.	-16.	7.765738525531888e-6
-53.	-15.5	8.382141522331364e-6
-53.	-15.	9.018732068670206e-6
-53.	-14.5	9.673579059472264e-6
-53.	-14.	0.000010344552321993278
-53.	-13.5	0.000011029335705032517
-53.	-13.	0.000011725442082114819
-53.	-12.5	0.000012430230059724966
-53.	-12.	0.000013140922166137867
-53.	-11.5	0.000013854624285876596
-53.	-11.	0.000014568346099194436
-53.	-10.5	0.00001527902228495221
-53.	-10.	0.000015983534248483322
-53.	-9.5	0.000016678732143049056
-53.	-9.	0.0000173614569637951
-53.	-8.5	0.000018028562506162178
-53.	-8.	0.000018676936995910645
-53.	-7.5	0.000019303524214738527
-53.	-7.	0.000019905343963303362
-53.	-6.5	0.000020479511721809605
-53.	-6.	0.000021023257386668302
-53.	-5.5	0.000021533942979650584
-53.	-5.	0.000022009079243038166
-53.	-4.5	0.000022446341050213087
-53.	-4.	0.000022843581575653156
-53.	-3.5	0.000023198845181229206
-53.	-3.	0.000023510378986908157
-53.	-2.5	0.00002377664310339241
-53.	-2.	0.00002399631951188199
-53.	-1.5	0.000024168319582090917
-53.	-1.	0.000024291790223998638
-53.	-0.5	0.000024366118671737446
-53.	0.	0.0000243909358997106
-53.	0.5	0.000024366118671737446
-53.	1.	0.000024291790223998638
-53.	1.5	0.000024168319582090917
-53.	2.	0.00002399631951188199
-53.	2.5	0.00002377664310339241
-53.	3.	0.000023510378986908157
-53.	3.5	0.000023198845181229206
-53.	4.	0.000022843581575653156
-53.	4.5	0.000022446341050213087
-53.	5.	0.000022009079243038166
-53.	5.5	0.000021533942979650584
-53.	6.	0.000021023257386668302
-53.	6.5	0.000020479511721809605
-53.	7.	0.000019905343963303362
-53.	7.5	0.000019303524214738527
-53.	8.	0.000018676936995910645
-53.	8.5	0.000018028562506162178
-53.	9.	0.0000173614569637951
-53.	9.5	0.000016678732143049056
-53.	10.	0.000015983534248483322
-53.	10.5	0.00001527902228495221
-53.	11.	0.000014568346099194436
-53.	11.5	0.000013854624285876596
-53.	12.	0.000013140922166137867
-53.	12.5	0.000012430230059724966
-53.	13.	0.000011725442082114819
-53.	13.5	0.000011029335705032517
-53.	14.	0.000010344552321993278
-53.	14.5	9.673579059472264e-6
-53.	15.	9.018732068670206e-6
-53.	15.5	8.382141522331364e-6
-53.	16.	7.765738525531888e-6
-53.	16.5	7.17124412877011e-6
-53.	17.	6.600160606193491e-6
-53.	17.5	6.0537651316536776e-6
-53.	18.	5.53310595094258e-6
-53.	18.5	5.039001110607116e-6
-53.	19.	4.5720397629104415e-6
-53.	19.5	4.132586023666563e-6
-53.	20.	3.720785315809664e-6
-53.	20.5	3.33657308773344e-6
-53.	21.	2.979685752777474e-6
-53.	21.5	2.6496736558939756e-6
-53.	22.	2.3459158366315348e-6
-53.	22.5	2.0676363251979845e-6
-53.	23.	1.8139216814925754e-6
-53.	23.5	1.5837394664733449e-6
-53.	24.	1.3759573217235234e-6
-53.	24.5	1.1893623270737406e-6
-53.	25.	1.0226803078742032e-6
-53.	25.5	8.745947729980134e-7
-53.	26.	7.437651816511422e-7
-53.	26.5	6.288442610790425e-7
-53.	27.	5.284941275704351e-7
-53.	27.5	4.414009988346258e-7
-53.	28.	3.662883257579462e-7
-53.	28.5	3.019282144780606e-7
-53.	29.	2.4715100919173607e-7
-53.	29.5	2.0085331194453316e-7
-53.	30.	1.6200349609971115e-7
-53.	30.5	1.296463382714746e-7
-53.	31.	1.0290527298080968e-7
-53.	31.5	8.098333420995628e-8
-53.	32.	6.316259066159225e-8
-53.	32.5	4.8802439002512776e-8
-53.	33.	3.733647815823935e-8
-53.	33.5	2.826891974548313e-8
-53.	34.	2.1169963568853098e-8
-53.	34.5	1.5670786878189125e-8
-53.	35.	1.1458175920393993e-8
-53.	35.5	8.26898979865676e-9
-53.	36.	5.884607837394748e-9
-53.	36.5	4.125491899036915e-9
-53.	37.	2.8459735546779505e-9
-53.	37.5	1.9293536462033345e-9
-53.	38.	1.2833795070365118e-9
-53.	38.5	8.361437519177551e-10
-53.	39.	5.324287985283027e-10
-53.	39.5	3.305036951621451e-10
-53.	40.	1.9936479137128623e-10
-53.	40.5	1.1639953462614996e-10
-53.	41.	6.54432841429968e-11
-53.	41.5	3.519243973159605e-11
-53.	42.	1.7933208308550944e-11
-53.	42.5	8.543693289205603e-12
-53.	43.	3.727347856408993e-12
-53.	43.5	1.4377951661509275e-12
-53.	44.	4.581899152163802e-13
-53.	44.5	1.022897774939983e-13
-53.	45.	8.657424132656515e-15
-53.	45.5	2.6804821184315833e-19
-53.	46.	0.
-53.	46.5	0.
-53.	47.	0.
-53.	47.5	0.
-53.	48.	0.
-53.	48.5	0.
-53.	49.	0.
-53.	49.5	0.
-53.	50.	0.
-53.	50.5	0.
-53.	51.	0.
-53.	51.5	0.
-53.	52.	0.
-53.	52.5	0.
-53.	53.	0.
-53.	53.5	0.
-53.	54.	0.
-53.	54.5	0.
-53.	55.	0.
-52.5	-55.	0.
-52.5	-54.5	0.
-52.5	-54.	0.
-52.5	-53.5	0.
-52.5	-53.	0.
-52.5	-52.5	0.
-52.5	-52.	0.
-52.5	-51.5	0.
-52.5	-51.	0.
-52.5	-50.5	0.
-52.5	-50.	0.
-52.5	-49.5	0.
-52.5	-49.	0.
-52.5	-48.5	0.
-52.5	-48.	0.
-52.5	-47.5	0.
-52.5	-47.	0.
-52.5	-46.5	0.
-52.5	-46.	1.1498392403287109e-17
-52.5	-45.5	1.4464378516366778e-14
-52.5	-45.	1.34176547437324e-13
-52.5	-44.5	5.607706142244048e-13
-52.5	-44.	1.7057918210704155e-12
-52.5	-43.5	4.346839635589743e-12
-52.5	-43.	9.858898147612483e-12
-52.5	-42.5	2.055083298019173e-11
-52.5	-42.	4.0139486857639364e-11
-52.5	-41.5	7.439891554486982e-11
-52.5	-41.	1.3202704359711864e-10
-52.5	-40.5	2.2577587001788228e-10
-52.5	-40.	3.738938736948936e-10
-52.5	-39.5	6.019299948149771e-10
-52.5	-39.	9.449470451559137e-10
-52.5	-38.5	1.4501882163969062e-9
-52.5	-38.	2.1802331678241534e-9
-52.5	-37.5	3.216669752136432e-9
-52.5	-37.	4.664293680248266e-9
-52.5	-36.5	6.6558313954053825e-9
-52.5	-36.	9.357161362819392e-9
-52.5	-35.5	1.2972986309581927e-8
-52.5	-35.	1.7752884282639267e-8
-52.5	-34.5	2.3997640515634382e-8
-52.5	-34.	3.206573594490178e-8
-52.5	-33.5	4.237984284486837e-8
-52.5	-33.	5.543315459313261e-8
-52.5	-32.5	7.17953561811216e-8
-52.5	-32.	9.211802588502391e-8
-52.5	-31.5	1.1713924754744247e-7
-52.5	-31.	1.4768720809791564e-7
-52.5	-30.5	1.8468255697636447e-7
-52.5	-30.	2.2913927478798643e-7
-52.5	-29.5	2.821641251615269e-7
-52.5	-29.	3.449537042385785e-7
-52.5	-28.5	4.1879030171362673e-7
-52.5	-28.	5.050351154304805e-7
-52.5	-27.5	6.051195730295469e-7
-52.5	-27.	7.205344780761809e-7
-52.5	-26.5	8.528170587008466e-7
-52.5	-26.	1.003536010435048e-6
-52.5	-25.5	1.1742746771589896e-6
-52.5	-25.	1.3666125645462422e-6
-52.5	-24.5	1.5821054275069087e-6
-52.5	-24.	1.8222642154045118e-6
-52.5	-23.5	2.0885353214391113e-6
-52.5	-23.	2.382267599238027e-6
-52.5	-22.5	2.7047111728324085e-6
-52.5	-22.	3.0569739929825377e-6
-52.5	-21.5	3.4400109518428216e-6
-52.5	-21.	3.854601276514987e-6
-52.5	-20.5	4.3013294493073105e-6
-52.5	-20.	4.780567866802121e-6
-52.5	-19.5	5.292461545253107e-6
-52.5	-19.	5.836915142192994e-6
-52.5	-18.5	6.41358252110016e-6
-52.5	-18.	7.021859038824826e-6
-52.5	-17.5	7.660876685550464e-6
-52.5	-17.	8.329502155733939e-6
-52.5	-16.5	9.026337877065498e-6
-52.5	-16.	9.74972597429814e-6
-52.5	-15.5	0.000010497755096986438
-52.5	-15.	0.000011268269995789099
-52.5	-14.5	0.000012058883691911993
-52.5	-14.	0.00001286699204920361
-52.5	-13.5	0.000013689790528895041
-52.5	-13.	0.000014524292883326057
-52.5	-12.5	0.000015367351527388734
-52.5	-12.	0.000016215679314812724
-52.5	-11.5	0.000017065872440644786
-52.5	-11.	0.000017914434191013514
-52.5	-10.5	0.000018757799266071032
-52.5	-10.	0.000019592358411344594
-52.5	-9.5	0.000020414483105971038
-52.5	-9.	0.000021220550072795266
-52.5	-8.5	0.00002200696539437051
-52.5	-8.	0.000022770188039828192
-52.5	-7.5	0.000023506752629696275
-52.5	-7.	0.000024213291288387935
-52.5	-6.5	0.000024886554456657787
-52.5	-6.	0.00002552343055828122
-52.5	-5.5	0.000026120964436074744
-52.5	-5.	0.00002667637449173886
-52.5	-4.5	0.000027187068481544202
-52.5	-4.	0.000027650657935346278
-52.5	-3.5	0.00002806497117963986
-52.5	-3.	0.00002842806495626179
-52.5	-2.5	0.000028738234636897065
-52.5	-2.	0.000028994023039803972
-52.5	-1.5	0.000029194227859251807
-52.5	-1.	0.000029337907720240648
-52.5	-0.5	0.000029424386871367713
-52.5	0.	0.00002945325852748695
-52.5	0.5	0.000029424386871367713
-52.5	1.	0.000029337907720240648
-52.5	1.5	0.000029194227859251807
-52.5	2.	0.000028994023039803972
-52.5	2.5	0.000028738234636897065
-52.5	3.	0.00002842806495626179
-52.5	3.5	0.00002806497117963986
-52.5	4.	0.000027650657935346278
-52.5	4.5	0.000027187068481544202
-52.5	5.	0.00002667637449173886
-52.5	5.5	0.000026120964436074744
-52.5	6.	0.00002552343055828122
-52.5	6.5	0.000024886554456657787
-52.5	7.	0.000024213291288387935
-52.5	7.5	0.000023506752629696275
-52.5	8.	0.000022770188039828192
-52.5	8.5	0.00002200696539437051
-52.5	9.	0.000021220550072795266
-52.5	9.5	0.000020414483105971038
-52.5	10.	0.000019592358411344594
-52.5	10.5	0.000018757799266071032
-52.5	11.	0.000017914434191013514
-52.5	11.5	0.000017065872440644786
-52.5	12.	0.000016215679314812724
-52.5	12.5	0.000015367351527388734
-52.5	13.	0.000014524292883326057
-52.5	13.5	0.000013689790528895041
-52.5	14.	0.00001286699204920361
-52.5	14.5	0.000012058883691911993
-52.5	15.	0.000011268269995789099
-52.5	15.5	0.000010497755096986438
-52.5	16.	9.74972597429814e-6
-52.5	16.5	9.026337877065498e-6
-52.5	17.	8.329502155733939e-6
-52.5	17.5	7.660876685550464e-6
-52.5	18.	7.021859038824826e-6
-52.5	18.5	6.41358252110016e-6
-52.5	19.	5.836915142192994e-6
-52.5	19.5	5.292461545253107e-6
-52.5	20.	4.780567866802121e-6
-52.5	20.5	4.3013294493073105e-6
-52.5	21.	3.854601276514987e-6
-52.5	21.5	3.4400109518428216e-6
-52.5	22.	3.0569739929825377e-6
-52.5	22.5	2.7047111728324085e-6
-52.5	23.	2.382267599238027e-6
-52.5	23.5	2.0885353214391113e-6
-52.5	24.	1.8222642154045118e-6
-52.5	24.5	1.5821054275069087e-6
-52.5	25.	1.3666125645462422e-6
-52.5	25.5	1.1742746771589896e-6
-52.5	26.	1.003536010435048e-6
-52.5	26.5	8.528170587008466e-7
-52.5	27.	7.205344780761809e-7
-52.5	27.5	6.051195730295469e-7
-52.5	28.	5.050351154304805e-7
-52.5	28.5	4.1879030171362673e-7
-52.5	29.	3.449537042385785e-7
-52.5	29.5	2.821641251615269e-7
-52.5	30.	2.2913927478798643e-7
-52.5	30.5	1.8468255697636447e-7
-52.5	31.	1.4768720809791564e-7
-52.5	31.5	1.1713924754744247e-7
-52.5	32.	9.211802588502391e-8
-52.5	32.5	7.17953561811216e-8
-52.5	33.	5.543315459313261e-8
-52.5	33.5	4.237984284486837e-8
-52.5	34.	3.206573594490178e-8
-52.5	34.5	2.3997640515634382e-8
-52.5	35.	1.7752884282639267e-8
-52.5	35.5	1.2972986309581927e-8
-52.5	36.	9.357161362819392e-9
-52.5	36.5	6.6558313954053825e-9
-52.5	37.	4.664293680248266e-9
-52.5	37.5	3.216669752136432e-9
-52.5	38.	2.1802331678241534e-9
-52.5	38.5	1.4501882163969062e-9
-52.5	39.	9.449470451559137e-10
-52.5	39.5	6.019299948149771e-10
-52.5	40.	3.738938736948936e-10
-52.5	40.5	2.2577587001788228e-10
-52.5	41.	1.3202704359711864e-10
-52.5	41.5	7.439891554486982e-11
-52.5	42.	4.0139486857639364e-11
-52.5	42.5	2.055083298019173e-11
-52.5	43.	9.858898147612483e-12
-52.5	43.5	4.346839635589743e-12
-52.5	44.	1.7057918210704155e-12
-52.5	44.5	5.607706142244048e-13
-52.5	45.	1.34176547437324e-13
-52.5	45.5	1.4464378516366778e-14
-52.5	46.	1.1498392403287109e-17
-52.5	46.5	0.
-52.5	47.	0.
-52.5	47.5	0.
-52.5	48.	0.
-52.5	48.5	0.
-52.5	49.	0.
-52.5	49.5	0.
-52.5	50.	0.
-52.5	50.5	0.
-52.5	51.	0.
-52.5	51.5	0.
-52.5	52.	0.
-52.5	52.5	0.
-52.5	53.	0.
-52.5	53.5	0.
-52.5	54.	0.
-52.5	54.5	0.
-52.5	55.	0.
-52.	-55.	0.
-52.	-54.5	0.
-52.	-54.	0.
-52.	-53.5	0.
-52.	-53.	0.
-52.	-52.5	0.
-52.	-52.	0.
-52.	-51.5	0.
-52.	-51.	0.
-52.	-50.5	0.
-52.	-50.	0.
-52.	-49.5	0.
-52.	-49.	0.
-52.	-48.5	0.
-52.	-48.	0.
-52.	-47.5	0.
-52.	-47.	0.
-52.	-46.5	7.974283563770901e-17
-52.	-46.	2.1074656148961577e-14
-52.	-45.5	1.6637427378211864e-13
-52.	-45.	6.613884605495767e-13
-52.	-44.5	1.9661081678648286e-12
-52.	-44.	4.947063282585864e-12
-52.	-43.5	1.1134352157489542e-11
-52.	-43.	2.309619350568355e-11
-52.	-42.5	4.496759252592028e-11
-52.	-42.	8.31757207450723e-11
-52.	-41.5	1.4741019507211658e-10
-52.	-41.	2.5189108709433556e-10
-52.	-40.5	4.1699069072027155e-10
-52.	-40.	6.712662896927571e-10
-52.	-39.5	1.0539577723711123e-9
-52.	-39.	1.6180163501299228e-9
-52.	-38.5	2.4336643897357265e-9
-52.	-38.	3.5925919511409034e-9
-52.	-37.5	5.212734027305331e-9
-52.	-37.	7.443670375293989e-9
-52.	-36.5	1.0472608592096509e-8
-52.	-36.	1.4530901954952728e-8
-52.	-35.5	1.990102314757611e-8
-52.	-35.	2.6923885108214226e-8
-52.	-34.5	3.600636983491761e-8
-52.	-34.	4.7628896274998057e-8
-52.	-33.5	6.235283071464595e-8
-52.	-33.	8.082751871801444e-8
-52.	-32.5	1.0379669796868109e-7
-52.	-32.	1.3210403758020397e-7
-52.	-31.5	1.6669754265529736e-7
-52.	-31.	2.0863256396251532e-7
-52.	-30.5	2.590731085049728e-7
-52.	-30.	3.192915945220709e-7
-52.	-29.5	3.906657187501181e-7
-52.	-29.	4.746741450377599e-7
-52.	-28.5	5.72889009476944e-7
-52.	-28.	6.869662927907377e-7
-52.	-27.5	8.186336630095519e-7
-52.	-27.	9.696758797297437e-7
-52.	-26.5	1.1419178584095582e-6
-52.	-26.	1.3372055540787782e-6
-52.	-25.5	1.5573848829342444e-6
-52.	-25.	1.804278955685423e-6
-52.	-24.5	2.079665971330527e-6
-52.	-24.	2.385243963710291e-6
-52.	-23.5	2.7226253247628615e-6
-52.	-23.	3.0932906590413007e-6
-52.	-22.5	3.4985732816101786e-6
-52.	-22.	3.939632281174091e-6
-52.	-21.5	4.417428760756286e-6
-52.	-21.	4.9327036519486e-6
-52.	-20.5	5.485957496721426e-6
-52.	-20.	6.077432554931399e-6
-52.	-19.5	6.7070975520444185e-6
-52.	-19.	7.374635331553043e-6
-52.	-18.5	8.079433621608641e-6
-52.	-18.	8.820579067093992e-6
-52.	-17.5	9.596854618352666e-6
-52.	-17.	0.000010406740307659215
-52.	-16.5	0.000011248417385781585
-52.	-16.	0.00001211977573505567
-52.	-15.5	0.000013018424423506643
-52.	-15.	0.000013941705217769563
-52.	-14.5	0.000014886708831737702
-52.	-14.	0.000015850293653628827
-52.	-13.5	0.000016829106666917653
-52.	-13.	0.000017819606260527983
-52.	-12.5	0.000018818086610781727
-52.	-12.	0.000019820703311669184
-52.	-11.5	0.00002082349993063221
-52.	-11.	0.000021822435173732497
-52.	-10.5	0.000022813410356147588
-52.	-10.	0.000023792296890685273
-52.	-9.5	0.00002475496352760511
-52.	-9.	0.00002569730310269323
-52.	-8.5	0.000026615258576383238
-52.	-8.	0.00002750484817395134
-52.	-7.5	0.000028362189464647398
-52.	-7.	0.00002918352224532372
-52.	-6.5	0.000029965230121029496
-52.	-6.	0.00003070386070057008
-52.	-5.5	0.000031396144348683785
-52.	-5.	0.000032039011457866844
-52.	-4.5	0.00003262960822166206
-52.	-4.	0.00003316531090719988
-52.	-3.5	0.00003364373863781534
-52.	-3.	0.00003406276470661473
-52.	-2.5	0.00003442052644896854
-52.	-2.	0.00003471543370617723
-52.	-1.5	0.00003494617591416318
-52.	-1.	0.00003511172785023321
-52.	-0.5	0.00003521135406800675
-52.	0.	0.00003524461204585515
-52.	0.5	0.00003521135406800675
-52.	1.	0.00003511172785023321
-52.	1.5	0.00003494617591416318
-52.	2.	0.00003471543370617723
-52.	2.5	0.00003442052644896854
-52.	3.	0.00003406276470661473
-52.	3.5	0.00003364373863781534
-52.	4.	0.00003316531090719988
-52.	4.5	0.00003262960822166206
-52.	5.	0.000032039011457866844
-52.	5.5	0.000031396144348683785
-52.	6.	0.00003070386070057008
-52.	6.5	0.000029965230121029496
-52.	7.	0.00002918352224532372
-52.	7.5	0.000028362189464647398
-52.	8.	0.00002750484817395134
-52.	8.5	0.000026615258576383238
-52.	9.	0.00002569730310269323
-52.	9.5	0.00002475496352760511
-52.	10.	0.000023792296890685273
-52.	10.5	0.000022813410356147588
-52.	11.	0.000021822435173732497
-52.	11.5	0.00002082349993063221
-52.	12.	0.000019820703311669184
-52.	12.5	0.000018818086610781727
-52.	13.	0.000017819606260527983
-52.	13.5	0.000016829106666917653
-52.	14.	0.000015850293653628827
-52.	14.5	0.000014886708831737702
-52.	15.	0.000013941705217769563
-52.	15.5	0.000013018424423506643
-52.	16.	0.00001211977573505567
-52.	16.5	0.000011248417385781585
-52.	17.	0.000010406740307659215
-52.	17.5	9.596854618352666e-6
-52.	18.	8.820579067093992e-6
-52.	18.5	8.079433621608641e-6
-52.	19.	7.374635331553043e-6
-52.	19.5	6.7070975520444185e-6
-52.	20.	6.077432554931399e-6
-52.	20.5	5.485957496721426e-6
-52.	21.	4.9327036519486e-6
-52.	21.5	4.417428760756286e-6
-52.	22.	3.939632281174091e-6
-52.	22.5	3.4985732816101786e-6
-52.	23.	3.0932906590413007e-6
-52.	23.5	2.7226253247628615e-6
-52.	24.	2.385243963710291e-6
-52.	24.5	2.079665971330527e-6
-52.	25.	1.804278955685423e-6
-52.	25.5	1.5573848829342444e-6
-52.	26.	1.3372055540787782e-6
-52.	26.5	1.1419178584095582e-6
-52.	27.	9.696758797297437e-7
-52.	27.5	8.186336630095519e-7
-52.	28.	6.869662927907377e-7
-52.	28.5	5.72889009476944e-7
-52.	29.	4.746741450377599e-7
-52.	29.5	3.906657187501181e-7
-52.	30.	3.192915945220709e-7
-52.	30.5	2.590731085049728e-7
-52.	31.	2.0863256396251532e-7
-52.	31.5	1.6669754265529736e-7
-52.	32.	1.3210403758020397e-7
-52.	32.5	1.0379669796868109e-7
-52.	33.	8.082751871801444e-8
-52.	33.5	6.235283071464595e-8
-52.	34.	4.7628896274998057e-8
-52.	34.5	3.600636983491761e-8
-52.	35.	2.6923885108214226e-8
-52.	35.5	1.990102314757611e-8
-52.	36.	1.4530901954952728e-8
-52.	36.5	1.0472608592096509e-8
-52.	37.	7.443670375293989e-9
-52.	37.5	5.212734027305331e-9
-52.	38.	3.5925919511409034e-9
-52.	38.5	2.4336643897357265e-9
-52.	39.	1.6180163501299228e-9
-52.	39.5	1.0539577723711123e-9
-52.	40.	6.712662896927571e-10
-52.	40.5	4.1699069072027155e-10
-52.	41.	2.5189108709433556e-10
-52.	41.5	1.4741019507211658e-10
-52.	42.	8.31757207450723e-11
-52.	42.5	4.496759252592028e-11
-52.	43.	2.309619350568355e-11
-52.	43.5	1.1134352157489542e-11
-52.	44.	4.947063282585864e-12
-52.	44.5	1.9661081678648286e-12
-52.	45.	6.613884605495767e-13
-52.	45.5	1.6637427378211864e-13
-52.	46.	2.1074656148961577e-14
-52.	46.5	7.974283563770901e-17
-52.	47.	0.
-52.	47.5	0.
-52.	48.	0.
-52.	48.5	0.
-52.	49.	0.
-52.	49.5	0.
-52.	50.	0.
-52.	50.5	0.
-52.	51.	0.
-52.	51.5	0.
-52.	52.	0.
-52.	52.5	0.
-52.	53.	0.
-52.	53.5	0.
-52.	54.	0.
-52.	54.5	0.
-52.	55.	0.
-51.5	-55.	0.
-51.5	-54.5	0.
-51.5	-54.	0.
-51.5	-53.5	0.
-51.5	-53.	0.
-51.5	-52.5	0.
-51.5	-52.	0.
-51.5	-51.5	0.
-51.5	-51.	0.
-51.5	-50.5	0.
-51.5	-50.	0.
-51.5	-49.5	0.
-51.5	-49.	0.
-51.5	-48.5	0.
-51.5	-48.	0.
-51.5	-47.5	0.
-51.5	-47.	2.491590788116351e-16
-51.5	-46.5	2.780924550965591e-14
-51.5	-46.	1.967476783429271e-13
-51.5	-45.5	7.546749493065903e-13
-51.5	-45.	2.206730710003809e-12
-51.5	-44.5	5.503264774838214e-12
-51.5	-44.	1.232216949606675e-11
-51.5	-43.5	2.5481254704343654e-11
-51.5	-43.	4.9521661768324414e-11
-51.5	-42.5	9.15102900200053e-11
-51.5	-42.	1.6211575521017126e-10
-51.5	-41.5	2.7701796609936726e-10
-51.5	-41.	4.5871541439443647e-10
-51.5	-40.5	7.38796108491582e-10
-51.5	-40.	1.1607371256692542e-9
-51.5	-39.5	1.7832934296312869e-9
-51.5	-39.	2.684528404228185e-9
-51.5	-38.5	3.966526117216292e-9
-51.5	-38.	5.760808445882366e-9
-51.5	-37.5	8.234458868257968e-9
-51.5	-37.	1.1596929180232306e-8
-51.5	-36.5	1.6107476119953933e-8
-51.5	-36.	2.2083142599620565e-8
-51.5	-35.5	2.9907163937525084e-8
-51.5	-35.	4.003764434474727e-8
-51.5	-34.5	5.301631432441316e-8
-51.5	-34.	6.947714708615394e-8
-51.5	-33.5	9.015458312515519e-8
-51.5	-33.	1.1589108831533544e-7
-51.5	-32.5	1.4764375368503318e-7
-51.5	-32.	1.8648963578465175e-7
-51.5	-31.5	2.336294925834525e-7
-51.5	-31.	2.903899289710588e-7
-51.5	-30.5	3.5822276187619867e-7
-51.5	-30.	4.387028924136307e-7
-51.5	-29.5	5.335229528652304e-7
-51.5	-29.	6.444854926352372e-7
-51.5	-28.5	7.73492300335789e-7
-51.5	-28.	9.22530871975587e-7
-51.5	-27.5	1.0936580593031444e-6
-51.5	-27.	1.2889810027198488e-6
-51.5	-26.5	1.5106355239453008e-6
-51.5	-26.	1.7607622225510277e-6
-51.5	-25.5	2.0414825310872284e-6
-51.5	-25.	2.354861476527704e-6
-51.5	-24.5	2.7028984266034746e-6
-51.5	-24.	3.0874781803815614e-6
-51.5	-23.5	3.510350992851213e-6
-51.5	-23.	3.97310118119828e-6
-51.5	-22.5	4.477118446333459e-6
-51.5	-22.	5.023570470702018e-6
-51.5	-21.5	5.6133772800867295e-6
-51.5	-21.	6.247187826512665e-6
-51.5	-20.5	6.925359208214985e-6
-51.5	-20.	7.647938892276737e-6
-51.5	-19.5	8.414650247547204e-6
-51.5	-19.	9.22488163157683e-6
-51.5	-18.5	0.000010077679207411898
-51.5	-18.	0.000010971743596094615
-51.5	-17.5	0.000011905430400501885
-51.5	-17.	0.000012876754567533568
-51.5	-16.5	0.00001388339849029999
-51.5	-16.	0.000014922723691339608
-51.5	-15.5	0.000015991785873299162
-51.5	-15.	0.000017087353075934728
-51.5	-14.5	0.00001820592663852666
-51.5	-14.	0.00001934376463531484
-51.5	-13.5	0.000020496907428613094
-51.5	-13.	0.00002166120496981019
-51.5	-12.5	0.000022832345472290577
-51.5	-12.	0.000024005885081936125
-51.5	-11.5	0.000025177278179703905
-51.5	-11.	0.000026341907966015183
-51.5	-10.5	0.000027495116997503916
-51.5	-10.	0.000028632237372071505
-51.5	-9.5	0.000029748620287221398
-51.5	-9.	0.00003083966472828564
-51.5	-8.5	0.00003190084507643251
-51.5	-8.	0.00003292773746032404
-51.5	-7.5	0.00003391604470908853
-51.5	-7.	0.00003486161979710889
-51.5	-6.5	0.00003576048770228317
-51.5	-6.	0.00003660886562829911
-51.5	-5.5	0.00003740318156757951
-51.5	-5.	0.000038140091204521594
-51.5	-4.5	0.0000388164931781788
-51.5	-4.	0.000039429542739463755
-51.5	-3.5	0.00003997666385019225
-51.5	-3.	0.00004045555977987036
-51.5	-2.5	0.00004086422226115254
-51.5	-2.	0.00004120093926653427
-51.5	-1.5	0.00004146430146735152
-51.5	-1.	0.000041653207431835254
-51.5	-0.5	0.00004176686761216628
-51.5	0.	0.000041804807161595654
-51.5	0.5	0.00004176686761216628
-51.5	1.	0.000041653207431835254
-51.5	1.5	0.00004146430146735152
-51.5	2.	0.00004120093926653427
-51.5	2.5	0.00004086422226115254
-51.5	3.	0.00004045555977987036
-51.5	3.5	0.00003997666385019225
-51.5	4.	0.000039429542739463755
-51.5	4.5	0.0000388164931781788
-51.5	5.	0.000038140091204521594
-51.5	5.5	0.00003740318156757951
-51.5	6.	0.00003660886562829911
-51.5	6.5	0.00003576048770228317
-51.5	7.	0.00003486161979710889
-51.5	7.5	0.00003391604470908853
-51.5	8.	0.00003292773746032404
-51.5	8.5	0.00003190084507643251
-51.5	9.	0.00003083966472828564
-51.5	9.5	0.000029748620287221398
-51.5	10.	0.000028632237372071505
-51.5	10.5	0.000027495116997503916
-51.5	11.	0.000026341907966015183
-51.5	11.5	0.000025177278179703905
-51.5	12.	0.000024005885081936125
-51.5	12.5	0.000022832345472290577
-51.5	13.	0.00002166120496981019
-51.5	13.5	0.000020496907428613094
-51.5	14.	0.00001934376463531484
-51.5	14.5	0.00001820592663852666
-51.5	15.	0.000017087353075934728
-51.5	15.5	0.000015991785873299162
-51.5	16.	0.000014922723691339608
-51.5	16.5	0.00001388339849029999
-51.5	17.	0.000012876754567533568
-51.5	17.5	0.000011905430400501885
-51.5	18.	0.000010971743596094615
-51.5	18.5	0.000010077679207411898
-51.5	19.	9.22488163157683e-6
-51.5	19.5	8.414650247547204e-6
-51.5	20.	7.647938892276737e-6
-51.5	20.5	6.925359208214985e-6
-51.5	21.	6.247187826512665e-6
-51.5	21.5	5.6133772800867295e-6
-51.5	22.	5.023570470702018e-6
-51.5	22.5	4.477118446333459e-6
-51.5	23.	3.97310118119828e-6
-51.5	23.5	3.510350992851213e-6
-51.5	24.	3.0874781803815614e-6
-51.5	24.5	2.7028984266034746e-6
-51.5	25.	2.354861476527704e-6
-51.5	25.5	2.0414825310872284e-6
-51.5	26.	1.7607622225510277e-6
-51.5	26.5	1.5106355239453008e-6
-51.5	27.	1.2889810027198488e-6
-51.5	27.5	1.0936580593031444e-6
-51.5	28.	9.22530871975587e-7
-51.5	28.5	7.73492300335789e-7
-51.5	29.	6.444854926352372e-7
-51.5	29.5	5.335229528652304e-7
-51.5	30.	4.387028924136307e-7
-51.5	30.5	3.5822276187619867e-7
-51.5	31.	2.903899289710588e-7
-51.5	31.5	2.336294925834525e-7
-51.5	32.	1.8648963578465175e-7
-51.5	32.5	1.4764375368503318e-7
-51.5	33.	1.1589108831533544e-7
-51.5	33.5	9.015458312515519e-8
-51.5	34.	6.947714708615394e-8
-51.5	34.5	5.301631432441316e-8
-51.5	35.	4.003764434474727e-8
-51.5	35.5	2.9907163937525084e-8
-51.5	36.	2.2083142599620565e-8
-51.5	36.5	1.6107476119953933e-8
-51.5	37.	1.1596929180232306e-8
-51.5	37.5	8.234458868257968e-9
-51.5	38.	5.760808445882366e-9
-51.5	38.5	3.966526117216292e-9
-51.5	39.	2.684528404228185e-9
-51.5	39.5	1.7832934296312869e-9
-51.5	40.	1.1607371256692542e-9
-51.5	40.5	7.38796108491582e-10
-51.5	41.	4.5871541439443647e-10
-51.5	41.5	2.7701796609936726e-10
-51.5	42.	1.6211575521017126e-10
-51.5	42.5	9.15102900200053e-11
-51.5	43.	4.9521661768324414e-11
-51.5	43.5	2.5481254704343654e-11
-51.5	44.	1.232216949606675e-11
-51.5	44.5	5.503264774838214e-12
-51.5	45.	2.206730710003809e-12
-51.5	45.5	7.546749493065903e-13
-51.5	46.	1.967476783429271e-13
-51.5	46.5	2.780924550965591e-14
-51.5	47.	2.491590788116351e-16
-51.5	47.5	0.
-51.5	48.	0.
-51.5	48.5	0.
-51.5	49.	0.
-51.5	49.5	0.
-51.5	50.	0.
-51.5	50.5	0.
-51.5	51.	0.
-51.5	51.5	0.
-51.5	52.	0.
-51.5	52.5	0.
-51.5	53.	0.
-51.5	53.5	0.
-51.5	54.	0.
-51.5	54.5	0.
-51.5	55.	0.
-51.	-55.	0.
-51.	-54.5	0.
-51.	-54.	0.
-51.	-53.5	0.
-51.	-53.	0.
-51.	-52.5	0.
-51.	-52.	0.
-51.	-51.5	0.
-51.	-51.	0.
-51.	-50.5	0.
-51.	-50.	0.
-51.	-49.5	0.
-51.	-49.	0.
-51.	-48.5	0.
-51.	-48.	0.
-51.	-47.5	5.06542484228785e-16
-51.	-47.	3.3972994018137884e-14
-51.	-46.5	2.23234192130875e-13
-51.	-46.	8.354961396651062e-13
-51.	-45.5	2.4161683871643812e-12
-51.	-45.	5.991647892445128e-12
-51.	-44.5	1.3375978219150892e-11
-51.	-44.	2.762004054186169e-11
-51.	-43.5	5.3648869579208024e-11
-51.	-43.	9.914070646516595e-11
-51.	-42.5	1.7570904812186074e-10
-51.	-42.	3.004555466709205e-10
-51.	-41.5	4.979666053117035e-10
-51.	-41.	8.028291184625785e-10
-51.	-40.5	1.2627403511054523e-9
-51.	-40.	1.9422827452723647e-9
-51.	-39.5	2.9274258907928495e-9
-51.	-39.	4.330804540046959e-9
-51.	-38.5	6.297803104838634e-9
-51.	-38.	9.013453496020346e-9
-51.	-37.5	1.2710124663294247e-8
-51.	-37.	1.767594925847837e-8
-51.	-36.5	2.4263896268513747e-8
-51.	-36.	3.290135931786589e-8
-51.	-35.5	4.410008995733605e-8
-51.	-35.	5.846626518873162e-8
-51.	-34.5	7.67104404333521e-8
-51.	-34.	9.965710493531356e-8
-51.	-33.5	1.2825352800337613e-7
-51.	-33.	1.6357756326020102e-7
-51.	-32.5	2.0684403223680323e-7
-51.	-32.	2.594095745358283e-7
-51.	-31.5	3.2277492277868214e-7
-51.	-31.	3.985854574177024e-7
-51.	-30.5	4.886285840081463e-7
-51.	-30.	5.948283957745011e-7
-51.	-29.5	7.1923720110044e-7
-51.	-29.	8.640238278487667e-7
-51.	-28.5	1.0314586549097195e-6
-51.	-28.	1.2238953990527183e-6
-51.	-27.5	1.443749766188387e-6
-51.	-27.	1.6934751580201607e-6
-51.	-26.5	1.975537593222918e-6
-51.	-26.	2.292376973632523e-6
-51.	-25.5	2.6463947602872677e-6
-51.	-25.	3.0399024531553427e-6
-51.	-24.5	3.4750974807683687e-6
-51.	-24.	3.954027411329314e-6
-51.	-23.5	4.478556284738883e-6
-51.	-23.	5.050331768587042e-6
-51.	-22.5	5.670753722590131e-6
-51.	-22.	6.340944734993825e-6
-51.	-21.5	7.061723159907753e-6
-51.	-21.	7.833579137550978e-6
-51.	-20.5	8.656654021498115e-6
-51.	-20.	9.530723570049997e-6
-51.	-19.5	0.000010455185184849406
-51.	-19.	0.000011429049401019908
-51.	-18.5	0.000012450935751661734
-51.	-18.	0.000013519073047732133
-51.	-17.5	0.000014631304034301203
-51.	-17.	0.00001578509430789507
-51.	-16.5	0.000016977545308885107
-51.	-16.	0.000018205411139166677
-51.	-15.5	0.000019465118899917687
-51.	-15.	0.000020752792197966474
-51.	-14.5	0.000022064277432805845
-51.	-14.	0.00002339517244988406
-51.	-13.5	0.000024740857129463038
-51.	-13.	0.000026096525473779224
-51.	-12.5	0.000027457218757951168
-51.	-12.	0.000028817859321322174
-51.	-11.5	0.000030173284594790714
-51.	-11.	0.00003151828098514377
-51.	-10.5	0.00003284761726834448
-51.	-10.	0.00003415607717895652
-51.	-9.5	0.00003543849092124548
-51.	-9.	0.00003668976536779625
-51.	-8.5	0.00003790491275263293
-51.	-8.	0.00003907907770677309
-51.	-7.5	0.000040207562523936885
-51.	-7.	0.00004128585058195408
-51.	-6.5	0.00004230962788051454
-51.	-6.	0.00004327480268772771
-51.	-5.5	0.000044177523316008136
-51.	-5.	0.00004501419407175242
-51.	-4.5	0.00004578148944289679
-51.	-4.	0.00004647636660363105
-51.	-3.5	0.0000470960763263048
-51.	-3.	0.00004763817239696992
-51.	-2.5	0.00004810051963325647
-51.	-2.	0.000048481300601628345
-51.	-1.5	0.00004877902112582616
-51.	-1.	0.00004899251466985517
-51.	-0.5	0.00004912094566764601
-51.	0.	0.00004916381185795179
-51.	0.5	0.00004912094566764601
-51.	1.	0.00004899251466985517
-51.	1.5	0.00004877902112582616
-51.	2.	0.000048481300601628345
-51.	2.5	0.00004810051963325647
-51.	3.	0.00004763817239696992
-51.	3.5	0.0000470960763263048
-51.	4.	0.00004647636660363105
-51.	4.5	0.00004578148944289679
-51.	5.	0.00004501419407175242
-51.	5.5	0.000044177523316008136
-51.	6.	0.00004327480268772771
-51.	6.5	0.00004230962788051454
-51.	7.	0.00004128585058195408
-51.	7.5	0.000040207562523936885
-51.	8.	0.00003907907770677309
-51.	8.5	0.00003790491275263293
-51.	9.	0.00003668976536779625
-51.	9.5	0.00003543849092124548
-51.	10.	0.00003415607717895652
-51.	10.5	0.00003284761726834448
-51.	11.	0.00003151828098514377
-51.	11.5	0.000030173284594790714
-51.	12.	0.000028817859321322174
-51.	12.5	0.000027457218757951168
-51.	13.	0.000026096525473779224
-51.	13.5	0.000024740857129463038
-51.	14.	0.00002339517244988406
-51.	14.5	0.000022064277432805845
-51.	15.	0.000020752792197966474
-51.	15.5	0.000019465118899917687
-51.	16.	0.000018205411139166677
-51.	16.5	0.000016977545308885107
-51.	17.	0.00001578509430789507
-51.	17.5	0.000014631304034301203
-51.	18.	0.000013519073047732133
-51.	18.5	0.000012450935751661734
-51.	19.	0.000011429049401019908
-51.	19.5	0.000010455185184849406
-51.	20.	9.530723570049997e-6
-51.	20.5	8.656654021498115e-6
-51.	21.	7.833579137550978e-6
-51.	21.5	7.061723159907753e-6
-51.	22.	6.340944734993825e-6
-51.	22.5	5.670753722590131e-6
-51.	23.	5.050331768587042e-6
-51.	23.5	4.478556284738883e-6
-51.	24.	3.954027411329314e-6
-51.	24.5	3.4750974807683687e-6
-51.	25.	3.0399024531553427e-6
-51.	25.5	2.6463947602872677e-6
-51.	26.	2.292376973632523e-6
-51.	26.5	1.975537593222918e-6
-51.	27.	1.6934751580201607e-6
-51.	27.5	1.443749766188387e-6
-51.	28.	1.2238953990527183e-6
-51.	28.5	1.0314586549097195e-6
-51.	29.	8.640238278487667e-7
-51.	29.5	7.1923720110044e-7
-51.	30.	5.948283957745011e-7
-51.	30.5	4.886285840081463e-7
-51.	31.	3.985854574177024e-7
-51.	31.5	3.2277492277868214e-7
-51.	32.	2.594095745358283e-7
-51.	32.5	2.0684403223680323e-7
-51.	33.	1.6357756326020102e-7
-51.	33.5	1.2825352800337613e-7
-51.	34.	9.965710493531356e-8
-51.	34.5	7.67104404333521e-8
-51.	35.	5.846626518873162e-8
-51.	35.5	4.410008995733605e-8
-51.	36.	3.290135931786589e-8
-51.	36.5	2.4263896268513747e-8
-51.	37.	1.767594925847837e-8
-51.	37.5	1.2710124663294247e-8
-51.	38.	9.013453496020346e-9
-51.	38.5	6.297803104838634e-9
-51.	39.	4.330804540046959e-9
-51.	39.5	2.9274258907928495e-9
-51.	40.	1.9422827452723647e-9
-51.	40.5	1.2627403511054523e-9
-51.	41.	8.028291184625785e-10
-51.	41.5	4.979666053117035e-10
-51.	42.	3.004555466709205e-10
-51.	42.5	1.7570904812186074e-10
-51.	43.	9.914070646516595e-11
-51.	43.5	5.3648869579208024e-11
-51.	44.	2.762004054186169e-11
-51.	44.5	1.3375978219150892e-11
-51.	45.	5.991647892445128e-12
-51.	45.5	2.4161683871643812e-12
-51.	46.	8.354961396651062e-13
-51.	46.5	2.23234192130875e-13
-51.	47.	3.3972994018137884e-14
-51.	47.5	5.06542484228785e-16
-51.	48.	0.
-51.	48.5	0.
-51.	49.	0.
-51.	49.5	0.
-51.	50.	0.
-51.	50.5	0.
-51.	51.	0.
-51.	51.5	0.
-51.	52.	0.
-51.	52.5	0.
-51.	53.	0.
-51.	53.5	0.
-51.	54.	0.
-51.	54.5	0.
-51.	55.	0.
-50.5	-55.	0.
-50.5	-54.5	0.
-50.5	-54.	0.
-50.5	-53.5	0.
-50.5	-53.	0.
-50.5	-52.5	0.
-50.5	-52.	0.
-50.5	-51.5	0.
-50.5	-51.	0.
-50.5	-50.5	0.
-50.5	-50.	0.
[truncated: 49,051 more rows]
