# Supplementary material for: Myosin V executes steps of variable length via structurally constrained diffusion
Source: eLife. 2020 Jan 15;9:e51569. doi: 10.7554/eLife.51569 (PMC7054003; doi:10.7554/eLife.51569)
Supplement: Source data 1. [file elife-51569-data1.zip › myosin_elife_source_data/Figure 3/theory_diffusion_contours/theoryConstDiffxz_2pN.txt]

-55.	-15.	1.3207530057863498e-9
-55.	-14.5	1.7091549483857326e-9
-55.	-14.	2.202655776721446e-9
-55.	-13.5	2.8270148075093466e-9
-55.	-13.	3.6135666350390383e-9
-55.	-12.5	4.6002381904337626e-9
-55.	-12.	5.832706020232385e-9
-55.	-11.5	7.365702900074176e-9
-55.	-11.	9.264481107754506e-9
-55.	-10.5	1.1606437216996141e-8
-55.	-10.	1.4482900065548905e-8
-55.	-9.5	1.8001079537907504e-8
-55.	-9.	2.2286168941398677e-8
-55.	-8.5	2.7483588026124055e-8
-55.	-8.	3.376134711582528e-8
-55.	-7.5	4.1312505425675314e-8
-55.	-7.	5.035768853292789e-8
-55.	-6.5	6.114762127137604e-8
-55.	-6.	7.396562322312182e-8
-55.	-5.5	8.913000471318487e-8
-55.	-5.	1.0699629205444478e-7
-55.	-4.5	1.2795920206776968e-7
-55.	-4.	1.5245427797928165e-7
-55.	-3.5	1.8095909206776082e-7
-55.	-3.	2.1399391531253018e-7
-55.	-2.5	2.5212175119201836e-7
-55.	-2.	2.9594763010898813e-7
-55.	-1.5	3.4611706304279625e-7
-55.	-1.	4.0331355827458295e-7
-55.	-0.5	4.6825511365121136e-7
-55.	0.	5.416896090137622e-7
-55.	0.5	6.24389039177567e-7
-55.	1.	7.171425471564535e-7
-55.	1.5	8.207482399889732e-7
-55.	2.	9.360037952307467e-7
-55.	2.5	1.0636958944724108e-6
-55.	3.	1.204588550547408e-6
-55.	3.5	1.359410426710728e-6
-55.	4.	1.528841278203136e-6
-55.	4.5	1.7134976783911243e-6
-55.	5.	1.9139182221671885e-6
-55.	5.5	2.1305484275638434e-6
-55.	6.	2.363725581645902e-6
-55.	6.5	2.613663797813742e-6
-55.	7.	2.8804395678680568e-6
-55.	7.5	3.1639781028572254e-6
-55.	8.	3.4640407612920842e-6
-55.	8.5	3.7802138717248314e-6
-55.	9.	4.111899165170241e-6
-55.	9.5	4.4583063073699445e-6
-55.	10.	4.818447418933185e-6
-55.	10.5	5.191134167978961e-6
-55.	11.	5.574977405929789e-6
-55.	11.5	5.968389567956225e-6
-55.	12.	6.369589933373542e-6
-55.	12.5	6.7766128049932875e-6
-55.	13.	7.1873186174868515e-6
-55.	13.5	7.599407934652298e-6
-55.	14.	8.010438245166813e-6
-55.	14.5	8.417843417031137e-6
-55.	15.	8.818955623484915e-6
-55.	15.5	9.211029508653202e-6
-55.	16.	9.591268320423555e-6
-55.	16.5	9.956851701795808e-6
-55.	17.	0.000010304964800803324
-55.	17.5	0.000010632828333551445
-55.	18.	0.000010937729215286913
-55.	18.5	0.000011217051360893972
-55.	19.	0.00001146830624886349
-55.	19.5	0.00001168916284153364
-55.	20.	0.000011877476459061656
-55.	20.5	0.000012031316214882972
-55.	21.	0.000012148990635969778
-55.	21.5	0.00001222907111159415
-55.	22.	0.000012270412839045484
-55.	22.5	0.000012272172963350033
-55.	23.	0.000012233825639967632
-55.	23.5	0.000012155173784185035
-55.	24.	0.0000120363573079871
-55.	24.5	0.000011877857684093288
-55.	25.	0.000011680498717168475
-55.	25.5	0.000011445443443548926
-55.	26.	0.000011174187122834306
-55.	26.5	0.00001086854632707013
-55.	27.	0.000010530644175739188
-55.	27.5	0.000010162891807167209
-55.	28.	9.767966219067608e-6
-55.	28.5	9.348784652633137e-6
-55.	29.	8.908475735709724e-6
-55.	29.5	8.450347641031598e-6
-55.	30.	7.97785355512648e-6
-55.	30.5	7.494554792171862e-6
-55.	31.	7.004081924623562e-6
-55.	31.5	6.510094338628198e-6
-55.	32.	6.016238367086737e-6
-55.	32.5	5.526105382730425e-6
-55.	33.	5.043190521778918e-6
-55.	33.5	4.570848262638295e-6
-55.	34.	4.11225304290172e-6
-55.	34.5	3.6703591773318303e-6
-55.	35.	3.2478639507323736e-6
-55.	35.5	2.8471720271202112e-6
-55.	36.	2.4703643569773943e-6
-55.	36.5	2.119170888828317e-6
-55.	37.	1.7949471211986103e-6
-55.	37.5	1.49865616331395e-6
-55.	38.	1.2308558939001317e-6
-55.	38.5	9.916928269820184e-7
-55.	39.	7.809023973175855e-7
-55.	39.5	5.978175178900397e-7
-55.	40.	4.413882324216896e-7
-55.	40.5	3.1022091400938853e-7
-55.	41.	2.026639059435043e-7
-55.	41.5	1.1703499533119157e-7
-55.	42.	5.236402273418684e-8
-55.	42.5	1.1018418624241485e-8
-55.	43.	1.278812905177669e-11
-55.	43.5	0.
-55.	44.	0.
-55.	44.5	0.
-55.	45.	0.
-55.	45.5	0.
-55.	46.	0.
-55.	46.5	0.
-55.	47.	0.
-55.	47.5	0.
-55.	48.	0.
-55.	48.5	0.
-55.	49.	0.
-55.	49.5	0.
-55.	50.	0.
-55.	50.5	0.
-55.	51.	0.
-55.	51.5	0.
-55.	52.	0.
-55.	52.5	0.
-55.	53.	0.
-55.	53.5	0.
-55.	54.	0.
-55.	54.5	0.
-55.	55.	0.
-55.	55.5	0.
-55.	56.	0.
-55.	56.5	0.
-55.	57.	0.
-55.	57.5	0.
-55.	58.	0.
-55.	58.5	0.
-55.	59.	0.
-55.	59.5	0.
-55.	60.	0.
-55.	60.5	0.
-55.	61.	0.
-55.	61.5	0.
-55.	62.	0.
-55.	62.5	0.
-55.	63.	0.
-55.	63.5	0.
-55.	64.	0.
-55.	64.5	0.
-55.	65.	0.
-55.	65.5	0.
-55.	66.	0.
-55.	66.5	0.
-55.	67.	0.
-55.	67.5	0.
-55.	68.	0.
-55.	68.5	0.
-55.	69.	0.
-55.	69.5	0.
-55.	70.	0.
-55.	70.5	0.
-55.	71.	0.
-55.	71.5	0.
-55.	72.	0.
-55.	72.5	0.
-55.	73.	0.
-55.	73.5	0.
-55.	74.	0.
-55.	74.5	0.
-55.	75.	0.
-54.5	-15.	1.7075424028719455e-9
-54.5	-14.5	2.2065393317641366e-9
-54.5	-14.	2.839742935375167e-9
-54.5	-13.5	3.6398473412050757e-9
-54.5	-13.	4.646577291435267e-9
-54.5	-12.5	5.9079608157692105e-9
-54.5	-12.	7.481775288536253e-9
-54.5	-11.5	9.437177673012371e-9
-54.5	-11.	1.1856527432938917e-8
-54.5	-10.5	1.483740743327601e-8
-54.5	-10.	1.849484407266659e-8
-54.5	-9.5	2.296372281903793e-8
-54.5	-9.	2.8401389211069926e-8
-54.5	-8.5	3.4990418226716976e-8
-54.5	-8.	4.2941526728720076e-8
-54.5	-7.5	5.249659454445962e-8
-54.5	-7.	6.393174974340291e-8
-54.5	-6.5	7.756046301590487e-8
-54.5	-6.	9.373658496767835e-8
-54.5	-5.5	1.1285724892046802e-7
-54.5	-5.	1.3536555080504537e-7
-54.5	-4.5	1.6175290735438814e-7
-54.5	-4.	1.9256098450420205e-7
-54.5	-3.5	2.2838308016887954e-7
-54.5	-3.	2.6986483988520966e-7
-54.5	-2.5	3.177041807044759e-7
-54.5	-2.	3.7265029864532726e-7
-54.5	-1.5	4.355016384300848e-7
-54.5	-1.	5.07102711483616e-7
-54.5	-0.5	5.883396595533251e-7
-54.5	0.	6.801344769752991e-7
-54.5	0.5	7.834378245976143e-7
-54.5	1.	8.992203925625346e-7
-54.5	1.5	1.0284627972724905e-6
-54.5	2.	1.1721440294864632e-6
-54.5	2.5	1.3312285050199413e-6
-54.5	3.	1.5066518062092428e-6
-54.5	3.5	1.6993052402716961e-6
-54.5	4.	1.910019378958595e-6
-54.5	4.5	2.139546781387674e-6
-54.5	5.	2.388544137539372e-6
-54.5	5.5	2.657554102479111e-6
-54.5	6.	2.9469871198315046e-6
-54.5	6.5	3.2571035563571725e-6
-54.5	7.	3.5879964867549846e-6
-54.5	7.5	3.939575478264347e-6
-54.5	8.	4.311551727682735e-6
-54.5	8.5	4.703424898654212e-6
-54.5	9.	5.114471994353384e-6
-54.5	9.5	5.543738580044344e-6
-54.5	10.	5.9900326417182504e-6
-54.5	10.5	6.4519213316118445e-6
-54.5	11.	6.927730809588582e-6
-54.5	11.5	7.415549342009676e-6
-54.5	12.	7.913233767874297e-6
-54.5	12.5	8.41841938681195e-6
-54.5	13.	8.928533266202587e-6
-54.5	13.5	9.44081090654263e-6
-54.5	14.	9.952316146438143e-6
-54.5	14.5	0.000010459964132519085
-54.5	15.	0.000010960547126283495
-54.5	15.5	0.000011450762870453657
-54.5	16.	0.000011927245192778959
-54.5	16.5	0.00001238659648612829
-54.5	17.	0.000012825421670794661
-54.5	17.5	0.00001324036321862693
-54.5	18.	0.000013628136799190965
-54.5	18.5	0.000013985567095746724
-54.5	19.	0.000014309623333375392
-54.5	19.5	0.000014597454062900251
-54.5	20.	0.000014846420752022555
-54.5	20.5	0.000015054129748906967
-54.5	21.	0.000015218462202814148
-54.5	21.5	0.00001533760155072434
-54.5	22.	0.00001541005820762397
-54.5	22.5	0.000015434691130628603
-54.5	23.	0.000015410725962762357
-54.5	23.5	0.000015337769500415474
-54.5	24.	0.000015215820268692582
-54.5	24.5	0.000015045275030520425
-54.5	25.	0.000014826931098048318
-54.5	25.5	0.000014561984358134881
-54.5	26.	0.000014252022967240773
-54.5	26.5	0.000013899016714551608
-54.5	27.	0.000013505302095437484
-54.5	27.5	0.000013073563180244657
-54.5	28.	0.00001260680840581688
-54.5	28.5	0.000012108343458974968
-54.5	29.	0.00001158174046242586
-54.5	29.5	0.000011030803714178477
-54.5	30.	0.00001045953227152305
-54.5	30.5	9.87207970992317e-6
-54.5	31.	9.272711425745207e-6
-54.5	31.5	8.665759889486193e-6
-54.5	32.	8.055578292913339e-6
-54.5	32.5	7.446493069066559e-6
-54.5	33.	6.8427547781853435e-6
-54.5	33.5	6.2484934469347895e-6
-54.5	34.	5.667666476824347e-6
-54.5	34.5	5.104014582582223e-6
-54.5	35.	4.5610162779173245e-6
-54.5	35.5	4.041846179318857e-6
-54.5	36.	3.5493344053398883e-6
-54.5	36.5	3.0859316080166106e-6
-54.5	37.	2.6536771390153058e-6
-54.5	37.5	2.2541731108856013e-6
-54.5	38.	1.8885629454728373e-6
-54.5	38.5	1.5575167712371915e-6
-54.5	39.	1.2612233853036375e-6
-54.5	39.5	9.993896991683045e-7
-54.5	40.	7.712488189065297e-7
-54.5	40.5	5.75579269568082e-7
-54.5	41.	4.1074251612907364e-7
-54.5	41.5	2.747610991465771e-7
-54.5	42.	1.655156476432674e-7
-54.5	42.5	8.13659023966572e-8
-54.5	43.	2.3425583617706774e-8
-54.5	43.5	4.644721832969153e-10
-54.5	44.	0.
-54.5	44.5	0.
-54.5	45.	0.
-54.5	45.5	0.
-54.5	46.	0.
-54.5	46.5	0.
-54.5	47.	0.
-54.5	47.5	0.
-54.5	48.	0.
-54.5	48.5	0.
-54.5	49.	0.
-54.5	49.5	0.
-54.5	50.	0.
-54.5	50.5	0.
-54.5	51.	0.
-54.5	51.5	0.
-54.5	52.	0.
-54.5	52.5	0.
-54.5	53.	0.
-54.5	53.5	0.
-54.5	54.	0.
-54.5	54.5	0.
-54.5	55.	0.
-54.5	55.5	0.
-54.5	56.	0.
-54.5	56.5	0.
-54.5	57.	0.
-54.5	57.5	0.
-54.5	58.	0.
-54.5	58.5	0.
-54.5	59.	0.
-54.5	59.5	0.
-54.5	60.	0.
-54.5	60.5	0.
-54.5	61.	0.
-54.5	61.5	0.
-54.5	62.	0.
-54.5	62.5	0.
-54.5	63.	0.
-54.5	63.5	0.
-54.5	64.	0.
-54.5	64.5	0.
-54.5	65.	0.
-54.5	65.5	0.
-54.5	66.	0.
-54.5	66.5	0.
-54.5	67.	0.
-54.5	67.5	0.
-54.5	68.	0.
-54.5	68.5	0.
-54.5	69.	0.
-54.5	69.5	0.
-54.5	70.	0.
-54.5	70.5	0.
-54.5	71.	0.
-54.5	71.5	0.
-54.5	72.	0.
-54.5	72.5	0.
-54.5	73.	0.
-54.5	73.5	0.
-54.5	74.	0.
-54.5	74.5	0.
-54.5	75.	0.
-54.	-15.	2.187266643991622e-9
-54.	-14.5	2.8227023415189942e-9
-54.	-14.	3.6280680685119055e-9
-54.	-13.5	4.644523449362182e-9
-54.	-13.	5.922024604115562e-9
-54.	-12.5	7.520904516490037e-9
-54.	-12.	9.51366613540503e-9
-54.	-11.5	1.1987000866123075e-8
-54.	-11.	1.5044042116673193e-8
-54.	-10.5	1.8806859543222587e-8
-54.	-10.	2.3419194483293225e-8
-54.	-9.5	2.904943069911523e-8
-54.	-9.	3.5893786926584146e-8
-54.	-8.5	4.417970882944333e-8
-54.	-8.	5.4169427833074176e-8
-54.	-7.5	6.616364305396812e-8
-54.	-7.	8.050527030978863e-8
-54.	-6.5	9.7583189220369e-8
-54.	-6.	1.1783590599387767e-7
-54.	-5.5	1.4175503600898804e-7
-54.	-5.	1.6988849719659253e-7
-54.	-4.5	2.028432929985546e-7
-54.	-4.	2.4128775289184063e-7
-54.	-3.5	2.859530897044416e-7
-54.	-3.	3.376341268205027e-7
-54.	-2.5	3.971890454736682e-7
-54.	-2.	4.6553800322368666e-7
-54.	-1.5	5.436604799039349e-7
-54.	-1.	6.325912172286201e-7
-54.	-0.5	7.334146331520834e-7
-54.	0.	8.47257612129111e-7
-54.	0.5	9.752805976200133e-7
-54.	1.	1.1186669433202179e-6
-54.	1.5	1.278610514282788e-6
-54.	2.	1.4563015677599459e-6
-54.	2.5	1.6529109854444003e-6
-54.	3.	1.8695729728959153e-6
-54.	3.5	2.1073663871959573e-6
-54.	4.	2.3672948990639772e-6
-54.	4.5	2.650266239492736e-6
-54.	5.	2.9570708220765263e-6
-54.	5.5	3.2883600692835884e-6
-54.	6.	3.6446248026867597e-6
-54.	6.5	4.026174082445457e-6
-54.	7.	4.433114899108192e-6
-54.	7.5	4.865333130250088e-6
-54.	8.	5.3224761838914894e-6
-54.	8.5	5.803937670535418e-6
-54.	9.	6.308844677213214e-6
-54.	9.5	6.836047690243718e-6
-54.	10.	7.384113801596636e-6
-54.	10.5	7.95132329033979e-6
-54.	11.	8.535669869230507e-6
-54.	11.5	9.134864758135307e-6
-54.	12.	9.746344693205183e-6
-54.	12.5	0.000010367283915831594
-54.	13.	0.00001099461011875142
-54.	13.5	0.000011625024259753469
-54.	14.	0.000012255024087732287
-54.	14.5	0.000012880931162734452
-54.	15.	0.000013498921092434579
-54.	15.5	0.000014105056653313894
-54.	16.	0.000014695323416664307
-54.	16.5	0.000015265667458200076
-54.	17.	0.000015812034696114577
-54.	17.5	0.000016330411376260416
-54.	18.	0.00001681686520494256
-54.	18.5	0.000017267586619591813
-54.	19.	0.000017678929685152825
-54.	19.5	0.000018047452109040267
-54.	20.	0.000018369953879514255
-54.	20.5	0.000018643514050740513
-54.	21.	0.00001886552522195295
-54.	21.5	0.000019033725287337064
-54.	22.	0.000019146226066743222
-54.	22.5	0.000019201538464388327
-54.	23.	0.00001919859384258186
-54.	23.5	0.000019136761339526468
-54.	24.	0.000019015860903767918
-54.	24.5	0.000018836171862330052
-54.	25.	0.000018598436884477583
-54.	25.5	0.000018303861247991036
-54.	26.	0.000017954107359493607
-54.	26.5	0.00001755128452448325
-54.	27.	0.000017097934006146387
-54.	27.5	0.000016597009454654003
-54.	28.	0.000016051852830456668
-54.	28.5	0.000015466165986109884
-54.	29.	0.00001484397811145402
-54.	29.5	0.00001418960928663051
-54.	30.	0.000013507630426538306
-54.	30.5	0.000012802819939023838
-54.	31.	0.00001208011745742282
-54.	31.5	0.000011344575046071147
-54.	32.	0.000010601306315050557
-54.	32.5	9.855433917633578e-6
-54.	33.	9.11203594045835e-6
-54.	33.5	8.376091732094521e-6
-54.	34.	7.652426229152927e-6
-54.	34.5	6.945661984896999e-6
-54.	35.	6.260158896027952e-6
-54.	35.5	5.599970147663587e-6
-54.	36.	4.968791178898579e-6
-54.	36.5	4.3699173736300025e-6
-54.	37.	3.806202196247401e-6
-54.	37.5	3.2800222224072215e-6
-54.	38.	2.793247501680362e-6
-54.	38.5	2.3472170527586554e-6
-54.	39.	1.942721898418826e-6
-54.	39.5	1.579994801400494e-6
-54.	40.	1.2587090342737948e-6
-54.	40.5	9.77985659456471e-7
-54.	41.	7.364124939221675e-7
-54.	41.5	5.320806147555726e-7
-54.	42.	3.6265751536289473e-7
-54.	42.5	2.2556311675294886e-7
-54.	43.	1.1850506040030274e-7
-54.	43.5	4.144709699416047e-8
-54.	44.	2.7643219638400767e-9
-54.	44.5	6.628646210885229e-42
-54.	45.	0.
-54.	45.5	0.
-54.	46.	0.
-54.	46.5	0.
-54.	47.	0.
-54.	47.5	0.
-54.	48.	0.
-54.	48.5	0.
-54.	49.	0.
-54.	49.5	0.
-54.	50.	0.
-54.	50.5	0.
-54.	51.	0.
-54.	51.5	0.
-54.	52.	0.
-54.	52.5	0.
-54.	53.	0.
-54.	53.5	0.
-54.	54.	0.
-54.	54.5	0.
-54.	55.	0.
-54.	55.5	0.
-54.	56.	0.
-54.	56.5	0.
-54.	57.	0.
-54.	57.5	0.
-54.	58.	0.
-54.	58.5	0.
-54.	59.	0.
-54.	59.5	0.
-54.	60.	0.
-54.	60.5	0.
-54.	61.	0.
-54.	61.5	0.
-54.	62.	0.
-54.	62.5	0.
-54.	63.	0.
-54.	63.5	0.
-54.	64.	0.
-54.	64.5	0.
-54.	65.	0.
-54.	65.5	0.
-54.	66.	0.
-54.	66.5	0.
-54.	67.	0.
-54.	67.5	0.
-54.	68.	0.
-54.	68.5	0.
-54.	69.	0.
-54.	69.5	0.
-54.	70.	0.
-54.	70.5	0.
-54.	71.	0.
-54.	71.5	0.
-54.	72.	0.
-54.	72.5	0.
-54.	73.	0.
-54.	73.5	0.
-54.	74.	0.
-54.	74.5	0.
-54.	75.	0.
-53.5	-15.	2.777062808887652e-9
-53.5	-14.5	3.5794159114770578e-9
-53.5	-14.	4.595191357672462e-9
-53.5	-13.5	5.875803570232163e-9
-53.5	-13.	7.483590283487188e-9
-53.5	-12.5	9.493760604914689e-9
-53.5	-12.	1.1996602141052175e-8
-53.5	-11.5	1.5099961840957935e-8
-53.5	-11.	1.8932011387700646e-8
-53.5	-10.5	2.364430287928157e-8
-53.5	-10.	2.941511406807292e-8
-53.5	-9.5	3.6453074484366354e-8
-53.5	-9.	4.5001054306474286e-8
-53.5	-8.5	5.534028685875686e-8
-53.5	-8.	6.779468318256484e-8
-53.5	-7.5	8.273528336659239e-8
-53.5	-7.	1.0058477445453732e-7
-53.5	-6.5	1.2182198906601256e-7
-53.5	-6.	1.4698628275564792e-7
-53.5	-5.5	1.7668167206620586e-7
-53.5	-5.	2.115805997565907e-7
-53.5	-4.5	2.524271794282942e-7
-53.5	-4.	3.000397594135105e-7
-53.5	-3.5	3.553126360398929e-7
-53.5	-3.	4.1921673997644e-7
-53.5	-2.5	4.927991169995113e-7
-53.5	-2.	5.771810268540544e-7
-53.5	-1.5	6.735544914945787e-7
-53.5	-1.	7.831771373262003e-7
-53.5	-0.5	9.073651954288765e-7
-53.5	0.	1.0474845492575712e-6
-53.5	0.5	1.2049397508807155e-6
-53.5	1.	1.3811609641398545e-6
-53.5	1.5	1.577588835641772e-6
-53.5	2.	1.7956573414577647e-6
-53.5	2.5	2.0367747078063935e-6
-53.5	3.	2.302302556642762e-6
-53.5	3.5	2.5935334806040126e-6
-53.5	4.	2.911667304678545e-6
-53.5	4.5	3.257786342703927e-6
-53.5	5.	3.6328300037637974e-6
-53.5	5.5	4.0375691451847865e-6
-53.5	6.	4.472580603664785e-6
-53.5	6.5	4.9382223627742135e-6
-53.5	7.	5.434609832547415e-6
-53.5	7.5	5.961593724253338e-6
-53.5	8.	6.518740000120344e-6
-53.5	8.5	7.105312363514659e-6
-53.5	9.	7.720257729886553e-6
-53.5	9.5	8.362195083075025e-6
-53.5	10.	9.02940807598836e-6
-53.5	10.5	9.719841680226919e-6
-53.5	11.	0.000010431103127116444
-53.5	11.5	0.000011160467314312413
-53.5	12.	0.000011904886779220467
-53.5	12.5	0.000012661006264655259
-53.5	13.	0.000013425181825188482
-53.5	13.5	0.000014193504346256111
-53.5	14.	0.000014961827273989602
-53.5	14.5	0.000015725798283477566
-53.5	15.	0.000016480894548162495
-53.5	15.5	0.000017222461214567194
-53.5	16.	0.00001794575263552504
-53.5	16.5	0.00001864597587234173
-53.5	17.	0.000019318335942371096
-53.5	17.5	0.000019958082263639203
-53.5	18.	0.00002056055573245182
-53.5	18.5	0.00002112123586322529
-53.5	19.	0.00002163578742171642
-53.5	19.5	0.000022100105992895662
-53.5	20.	0.000022510361942227308
-53.5	20.5	0.000022863042253337657
-53.5	21.	0.000023154989755118723
-53.5	21.5	0.000023383439286345543
-53.5	22.	0.000023546050384987816
-53.5	22.5	0.000023640936131676446
-53.5	23.	0.000023666687821418304
-53.5	23.5	0.00002362239518383455
-53.5	24.	0.000023507661919241793
-53.5	24.5	0.000023322616365180057
-53.5	25.	0.000023067917154998244
-53.5	25.5	0.000022744753776439098
-53.5	26.	0.00002235484198349896
-53.5	26.5	0.00002190041405898794
-53.5	27.	0.00002138420396806705
-53.5	27.5	0.000020809427484579138
-53.5	28.	0.00002017975741228122
-53.5	28.5	0.000019499294062256324
-53.5	29.	0.000018772531186015098
-53.5	29.5	0.00001800431760129589
-53.5	30.	0.00001719981478458472
-53.5	30.5	0.00001636445074112828
-53.5	31.	0.000015503870499919452
-53.5	31.5	0.000014623883617985146
-53.5	32.	0.00001373040911541544
-53.5	32.5	0.000012829418300003561
-53.5	33.	0.000011926875978059343
-53.5	33.5	0.000011028680585780143
-53.5	34.	0.000010140603813219938
-53.5	34.5	9.268229765036571e-6
-53.5	35.	8.416896257564884e-6
-53.5	35.5	7.591638105108845e-6
-53.5	36.	6.797127673612538e-6
-53.5	36.5	6.03762395011402e-6
-53.5	37.	5.316923471270272e-6
-53.5	37.5	4.638314394929113e-6
-53.5	38.	4.004536256160899e-6
-53.5	38.5	3.4177465180118312e-6
-53.5	39.	2.879493676365014e-6
-53.5	39.5	2.3906968618326603e-6
-53.5	40.	1.9516335745520233e-6
-53.5	40.5	1.5619371986702759e-6
-53.5	41.	1.2206034303374115e-6
-53.5	41.5	9.260089526976721e-7
-53.5	42.	6.759472578124397e-7
-53.5	42.5	4.6769846253446187e-7
-53.5	43.	2.98190764815452e-7
-53.5	43.5	1.6447547443484109e-7
-53.5	44.	6.545951248440797e-8
-53.5	44.5	8.236418111647412e-9
-53.5	45.	7.471101190026964e-17
-53.5	45.5	0.
-53.5	46.	0.
-53.5	46.5	0.
-53.5	47.	0.
-53.5	47.5	0.
-53.5	48.	0.
-53.5	48.5	0.
-53.5	49.	0.
-53.5	49.5	0.
-53.5	50.	0.
-53.5	50.5	0.
-53.5	51.	0.
-53.5	51.5	0.
-53.5	52.	0.
-53.5	52.5	0.
-53.5	53.	0.
-53.5	53.5	0.
-53.5	54.	0.
-53.5	54.5	0.
-53.5	55.	0.
-53.5	55.5	0.
-53.5	56.	0.
-53.5	56.5	0.
-53.5	57.	0.
-53.5	57.5	0.
-53.5	58.	0.
-53.5	58.5	0.
-53.5	59.	0.
-53.5	59.5	0.
-53.5	60.	0.
-53.5	60.5	0.
-53.5	61.	0.
-53.5	61.5	0.
-53.5	62.	0.
-53.5	62.5	0.
-53.5	63.	0.
-53.5	63.5	0.
-53.5	64.	0.
-53.5	64.5	0.
-53.5	65.	0.
-53.5	65.5	0.
-53.5	66.	0.
-53.5	66.5	0.
-53.5	67.	0.
-53.5	67.5	0.
-53.5	68.	0.
-53.5	68.5	0.
-53.5	69.	0.
-53.5	69.5	0.
-53.5	70.	0.
-53.5	70.5	0.
-53.5	71.	0.
-53.5	71.5	0.
-53.5	72.	0.
-53.5	72.5	0.
-53.5	73.	0.
-53.5	73.5	0.
-53.5	74.	0.
-53.5	74.5	0.
-53.5	75.	0.
-53.	-15.	3.49608968679113e-9
-53.	-14.5	4.501005268508103e-9
-53.	-14.	5.7718862816253876e-9
-53.	-13.5	7.3724775910237005e-9
-53.	-13.	9.37999059525072e-9
-53.	-12.5	1.1887487592788513e-8
-53.	-12.	1.5006579359376603e-8
-53.	-11.5	1.887045269505087e-8
-53.	-11.	2.363723984620834e-8
-53.	-10.5	2.9493735309663113e-8
-53.	-10.	3.665945744891945e-8
-53.	-9.5	4.539104250190611e-8
-53.	-9.	5.598694688870567e-8
-53.	-8.5	6.879242025522937e-8
-53.	-8.	8.420469650822492e-8
-53.	-7.5	1.0267833338969973e-7
-53.	-7.	1.2473061318272545e-7
-53.	-6.5	1.5094689831651036e-7
-53.	-6.	1.8198581643270055e-7
-53.	-5.5	2.1858413047597443e-7
-53.	-5.	2.615611312638299e-7
-53.	-4.5	3.118223735376982e-7
-53.	-4.	3.7036256252542334e-7
-53.	-3.5	4.382673874138856e-7
-53.	-3.	5.167140917028616e-7
-53.	-2.5	6.069705690166631e-7
-53.	-2.	7.103927773449677e-7
-53.	-1.5	8.284202755104262e-7
-53.	-1.	9.625697034045624e-7
-53.	-0.5	1.1144260524875834e-6
-53.	0.	1.2856316052769033e-6
-53.	0.5	1.4778724618636465e-6
-53.	1.	1.6928626174345852e-6
-53.	1.5	1.9323256065980705e-6
-53.	2.	2.197973787001932e-6
-53.	2.5	2.4914853950183127e-6
-53.	3.	2.8144795686586303e-6
-53.	3.5	3.168489595691418e-6
-53.	4.	3.554934706357262e-6
-53.	4.5	3.975090788230273e-6
-53.	5.	4.430060453784448e-6
-53.	5.5	4.9207429372781906e-6
-53.	6.	5.447804334999811e-6
-53.	6.5	6.0116487302605e-6
-53.	7.	6.6123907605803784e-6
-53.	7.5	7.24983018841161e-6
-53.	8.	7.923429027951276e-6
-53.	8.5	8.63229175897256e-6
-53.	9.	9.375149124384927e-6
-53.	9.5	0.000010150345962042396
-53.	10.	0.000010955833464136875
-53.	10.5	0.000011789166190642575
-53.	11.	0.000012647504088298051
-53.	11.5	0.00001352761968532507
-53.	12.	0.000014425910546444698
-53.	12.5	0.000015338416984797356
-53.	13.	0.000016260844939178174
-53.	13.5	0.000017188593838563242
-53.	14.	0.000018116789193141028
-53.	14.5	0.000019040319573712586
-53.	15.	0.000019953877570908754
-53.	15.5	0.00002085200426348463
-53.	16.	0.00002172913667198924
-53.	16.5	0.000022579657631101222
-53.	17.	0.00002339794748130284
-53.	17.5	0.00002417843695848232
-53.	18.	0.000024915660648394163
-53.	18.5	0.000025604310371314743
-53.	19.	0.00002623928787012703
-53.	19.5	0.000026815756191712356
-53.	20.	0.000027329189176033476
-53.	20.5	0.000027775418498652888
-53.	21.	0.000028150677749622215
-53.	21.5	0.00002845164307358771
-53.	22.	0.000028675469941547427
-53.	22.5	0.000028819825672904942
-53.	23.	0.000028882917376358972
-53.	23.5	0.00002886351502884133
-53.	24.	0.00002876096946242099
-53.	24.5	0.000028575225079159873
-53.	25.	0.000028306827162812464
-53.	25.5	0.000027956923703613257
-53.	26.	0.00002752726169790845
-53.	26.5	0.000027020177927922615
-53.	27.	0.000026438584268470024
-53.	27.5	0.000025785947606991286
-53.	28.	0.000025066264501089593
-53.	28.5	0.000024284030733986265
-53.	29.	0.00002344420596332873
-53.	29.5	0.000022552173692893032
-53.	30.	0.000021613696830319068
-53.	30.5	0.000020634869127454508
-53.	31.	0.00001962206283355627
-53.	31.5	0.00001858187292581288
-53.	32.	0.000017521058316710158
-53.	32.5	0.00001644648047386422
-53.	33.	0.000015365039925212204
-53.	33.5	0.000014283611160886858
-53.	34.	0.000013208976482576398
-53.	34.5	0.000012147759391419919
-53.	35.	0.000011106358146048945
-53.	35.5	0.000010090878309385925
-53.	36.	9.10707495891698e-6
-53.	36.5	8.16028321876497e-6
-53.	37.	7.2553634478732e-6
-53.	37.5	6.396646826142981e-6
-53.	38.	5.587884322176931e-6
-53.	38.5	4.8322017348218174e-6
-53.	39.	4.132061809021771e-6
-53.	39.5	3.489234519518134e-6
-53.	40.	2.904773067315512e-6
-53.	40.5	2.378999250964481e-6
-53.	41.	1.911499423851882e-6
-53.	41.5	1.5011298049247739e-6
-53.	42.	1.1460346550321184e-6
-53.	42.5	8.436815245899513e-7
-53.	43.	5.909287479785499e-7
-53.	43.5	3.841767663137668e-7
-53.	44.	2.1980109397787158e-7
-53.	44.5	9.571357750509901e-8
-53.	45.	1.7508329197451502e-8
-53.	45.5	1.2963808711066554e-12
-53.	46.	0.
-53.	46.5	0.
-53.	47.	0.
-53.	47.5	0.
-53.	48.	0.
-53.	48.5	0.
-53.	49.	0.
-53.	49.5	0.
-53.	50.	0.
-53.	50.5	0.
-53.	51.	0.
-53.	51.5	0.
-53.	52.	0.
-53.	52.5	0.
-53.	53.	0.
-53.	53.5	0.
-53.	54.	0.
-53.	54.5	0.
-53.	55.	0.
-53.	55.5	0.
-53.	56.	0.
-53.	56.5	0.
-53.	57.	0.
-53.	57.5	0.
-53.	58.	0.
-53.	58.5	0.
-53.	59.	0.
-53.	59.5	0.
-53.	60.	0.
-53.	60.5	0.
-53.	61.	0.
-53.	61.5	0.
-53.	62.	0.
-53.	62.5	0.
-53.	63.	0.
-53.	63.5	0.
-53.	64.	0.
-53.	64.5	0.
-53.	65.	0.
-53.	65.5	0.
-53.	66.	0.
-53.	66.5	0.
-53.	67.	0.
-53.	67.5	0.
-53.	68.	0.
-53.	68.5	0.
-53.	69.	0.
-53.	69.5	0.
-53.	70.	0.
-53.	70.5	0.
-53.	71.	0.
-53.	71.5	0.
-53.	72.	0.
-53.	72.5	0.
-53.	73.	0.
-53.	73.5	0.
-53.	74.	0.
-53.	74.5	0.
-53.	75.	0.
-52.5	-15.	4.365548093833766e-9
-52.5	-14.5	5.614374415319965e-9
-52.5	-14.	7.192171438457646e-9
-52.5	-13.5	9.17740436672213e-9
-52.5	-13.	1.1665025107308746e-8
-52.5	-12.5	1.4769370840284821e-8
-52.5	-12.	1.8627438622862964e-8
-52.5	-11.5	2.340255494926537e-8
-52.5	-11.	2.9288453065677425e-8
-52.5	-10.5	3.6513762845180263e-8
-52.5	-10.	4.534690800898942e-8
-52.5	-9.5	5.61013933358338e-8
-52.5	-9.	6.914145019273868e-8
-52.5	-8.5	8.488799228915492e-8
-52.5	-8.	1.038248151379552e-7
-52.5	-7.5	1.265049525444909e-7
-52.5	-7.	1.5355708189968373e-7
-52.5	-6.5	1.856918476103e-7
-52.5	-6.	2.2370794927005243e-7
-52.5	-5.5	2.6849781889077873e-7
-52.5	-5.	3.210526905150063e-7
-52.5	-4.5	3.8246684675161045e-7
-52.5	-4.	4.5394081121122093e-7
-52.5	-3.5	5.367832444946813e-7
-52.5	-3.	6.324112953241136e-7
-52.5	-2.5	7.423491585659404e-7
-52.5	-2.	8.68224599139667e-7
-52.5	-1.5	1.0117632158441825e-6
-52.5	-1.	1.1747802424723973e-6
-52.5	-0.5	1.359169715487517e-6
-52.5	0.	1.5668908779785757e-6
-52.5	0.5	1.7999517382655484e-6
-52.5	1.	2.060389757723285e-6
-52.5	1.5	2.350249705143728e-6
-52.5	2.	2.6715587829433518e-6
-52.5	2.5	3.0262992021385793e-6
-52.5	3.	3.416378456398578e-6
-52.5	3.5	3.843597618587948e-6
-52.5	4.	4.3096180538520715e-6
-52.5	4.5	4.815927009246931e-6
-52.5	5.	5.363802598977758e-6
-52.5	5.5	5.9542787544118305e-6
-52.5	6.	6.588110747296696e-6
-52.5	6.5	7.2657419214515334e-6
-52.5	7.	7.987272281356993e-6
-52.5	7.5	8.752429584699402e-6
-52.5	8.	9.56054356961483e-6
-52.5	8.5	0.000010410523916173293
-52.5	9.	0.000011300842496046502
-52.5	9.5	0.000012229520405257422
-52.5	10.	0.000013194120203772479
-52.5	10.5	0.00001419174370417236
-52.5	11.	0.000015219035561729201
-52.5	11.5	0.0000162721928221514
-52.5	12.	0.000017346980483391742
-52.5	12.5	0.00001843875302667559
-52.5	13.	0.000019542481771689827
-52.5	13.5	0.000020652787813978172
-52.5	14.	0.00002176398021114437
-52.5	14.5	0.000022870099000364618
-52.5	15.	0.0000239649625545768
-52.5	15.5	0.0000250422187198468
-52.5	16.	0.000026095399122783085
-52.5	16.5	0.0000271179759950969
-52.5	17.	0.000028103420832772037
-52.5	17.5	0.0000290452641897716
-52.5	18.	0.00002993715590041917
-52.5	18.5	0.00003077292502994909
-52.5	19.	0.000031546638868376034
-52.5	19.5	0.00003225266030778447
-52.5	20.	0.000032885702976211883
-52.5	20.5	0.00003344088354127208
-52.5	21.	0.00003391377064223354
-52.5	21.5	0.00003430042995914776
-52.5	22.	0.000034597464980568
-52.5	22.5	0.00003480205308621142
-52.5	23.	0.0000349119766165226
-52.5	23.5	0.00003492564865652713
-52.5	24.	0.000034842133315783464
-52.5	24.5	0.000034661160338973014
-52.5	25.	0.00003438313393218956
-52.5	25.5	0.00003400913573790408
-52.5	26.	0.000033540921936696494
-52.5	26.5	0.00003298091449604401
-52.5	27.	0.00003233218662582341
-52.5	27.5	0.00003159844253685373
-52.5	28.	0.00003078399163309082
-52.5	28.5	0.00002989371730030368
-52.5	29.	0.00002893304048468764
-52.5	29.5	0.00002790787828434715
-52.5	30.	0.00002682459780544653
-52.5	30.5	0.000025689965563593443
-52.5	31.	0.000024511092740214667
-52.5	31.5	0.000023295376633784815
-52.5	32.	0.000022050438677221895
-52.5	32.5	0.000020784059425948103
-52.5	33.	0.0000195041109563079
-52.5	33.5	0.00001821848715139883
-52.5	34.	0.00001693503239098547
-52.5	34.5	0.000015661469203871893
-52.5	35.	0.000014405325484671159
-52.5	35.5	0.000013173861921826298
-52.5	36.	0.000011973999529648379
-52.5	36.5	0.000010812250658265146
-52.5	37.	9.69465374455054e-6
-52.5	37.5	8.626703668118038e-6
-52.5	38.	7.613294664339552e-6
-52.5	38.5	6.6586656880029844e-6
-52.5	39.	5.766465349383203e-6
-52.5	39.5	4.9391305646729204e-6
-52.5	40.	4.179009244337555e-6
-52.5	40.5	3.487177457518539e-6
-52.5	41.	2.864000673544265e-6
-52.5	41.5	2.3090098180793446e-6
-52.5	42.	1.820907231784925e-6
-52.5	42.5	1.3975830465982118e-6
-52.5	43.	1.036149952366312e-6
-52.5	43.5	7.330088859760852e-7
-52.5	44.	4.83993274296986e-7
-52.5	44.5	2.8477319716222966e-7
-52.5	45.	1.3229855663310053e-7
-52.5	45.5	3.0706611249886806e-8
-52.5	46.	5.853082373362967e-11
-52.5	46.5	0.
-52.5	47.	0.
-52.5	47.5	0.
-52.5	48.	0.
-52.5	48.5	0.
-52.5	49.	0.
-52.5	49.5	0.
-52.5	50.	0.
-52.5	50.5	0.
-52.5	51.	0.
-52.5	51.5	0.
-52.5	52.	0.
-52.5	52.5	0.
-52.5	53.	0.
-52.5	53.5	0.
-52.5	54.	0.
-52.5	54.5	0.
-52.5	55.	0.
-52.5	55.5	0.
-52.5	56.	0.
-52.5	56.5	0.
-52.5	57.	0.
-52.5	57.5	0.
-52.5	58.	0.
-52.5	58.5	0.
-52.5	59.	0.
-52.5	59.5	0.
-52.5	60.	0.
-52.5	60.5	0.
-52.5	61.	0.
-52.5	61.5	0.
-52.5	62.	0.
-52.5	62.5	0.
-52.5	63.	0.
-52.5	63.5	0.
-52.5	64.	0.
-52.5	64.5	0.
-52.5	65.	0.
-52.5	65.5	0.
-52.5	66.	0.
-52.5	66.5	0.
-52.5	67.	0.
-52.5	67.5	0.
-52.5	68.	0.
-52.5	68.5	0.
-52.5	69.	0.
-52.5	69.5	0.
-52.5	70.	0.
-52.5	70.5	0.
-52.5	71.	0.
-52.5	71.5	0.
-52.5	72.	0.
-52.5	72.5	0.
-52.5	73.	0.
-52.5	73.5	0.
-52.5	74.	0.
-52.5	74.5	0.
-52.5	75.	0.
-52.	-15.	5.408656944717433e-9
-52.	-14.5	6.9489764016725805e-9
-52.	-14.	8.893273698919234e-9
-52.	-13.5	1.133746610957043e-8
-52.	-13.	1.439752023745134e-8
-52.	-12.5	1.8212952611966968e-8
-52.	-12.	2.295077869623364e-8
-52.	-11.5	2.8809931375719108e-8
-52.	-11.	3.602616232477125e-8
-52.	-10.5	4.4877429719648794e-8
-52.	-10.	5.5689763411962896e-8
-52.	-9.5	6.884358379052764e-8
-52.	-9.	8.478043311766696e-8
-52.	-8.5	1.0401005820221322e-7
-52.	-8.	1.2711776105640884e-7
-52.	-7.5	1.5477190999984118e-7
-52.	-7.	1.8773147798538534e-7
-52.	-6.5	2.2685344834389674e-7
-52.	-6.	2.730999014389814e-7
-52.	-5.5	3.275445697945477e-7
-52.	-5.	3.9137862513491873e-7
-52.	-4.5	4.659154395889658e-7
-52.	-4.	5.525940462504181e-7
-52.	-3.5	6.529810125743462e-7
-52.	-3.	7.687704349158398e-7
-52.	-2.5	9.017817649905348e-7
-52.	-2.	1.0539551901259482e-6
-52.	-1.5	1.2273443096453089e-6
-52.	-1.	1.4241058800921091e-6
-52.	-0.5	1.6464864424656026e-6
-52.	0.	1.8968056950462207e-6
-52.	0.5	2.17743653521723e-6
-52.	1.	2.490781762011245e-6
-52.	1.5	2.8392475066137135e-6
-52.	2.	3.225213539053982e-6
-52.	2.5	3.65100068379252e-6
-52.	3.	4.1188356625793725e-6
-52.	3.5	4.630813767324769e-6
-52.	4.	5.188859846183702e-6
-52.	4.5	5.79468815999084e-6
-52.	5.	6.44976173105421e-6
-52.	5.5	7.155251859771023e-6
-52.	6.	7.91199852449827e-6
-52.	6.5	8.720472404890862e-6
-52.	7.	9.580739277251198e-6
-52.	7.5	0.000010492427521555826
-52.	8.	0.00001145469945350436
-52.	8.5	0.00001246622715149419
-52.	9.	0.00001352517338871273
-52.	9.5	0.00001462917820591692
-52.	10.	0.000015775351572753315
-52.	10.5	0.000016960272486856348
-52.	11.	0.000018179994752955013
-52.	11.5	0.000019430059571525235
-52.	12.	0.000020705514950976092
-52.	12.5	0.00002200094184178778
-52.	13.	0.000023310486778187297
-52.	13.5	0.000024627900705437765
-52.	14.	0.00002594658357097305
-52.	14.5	0.00002725963416745766
-52.	15.	0.00002855990463706766
-52.	15.5	0.000029840058980140605
-52.	16.	0.00003109263485871491
-52.	16.5	0.00003231010794681709
-52.	17.	0.000033484958054737004
-52.	17.5	0.00003460973624364669
-52.	18.	0.00003567713214913407
-52.	18.5	0.000036680040746626655
-52.	19.	0.000037611627817103687
-52.	19.5	0.00003846539340662369
-52.	20.	0.000039235232616558075
-52.	20.5	0.00003991549311150138
-52.	21.	0.000040501028787074826
-52.	21.5	0.000040987249098755965
-52.	22.	0.000041370163613983925
-52.	22.5	0.00004164642141180434
-52.	23.	0.00004181334501599616
-52.	23.5	0.00004186895860795407
-52.	24.	0.00004181201032368144
-52.	24.5	0.0000416419884944118
-52.	25.	0.00004135913174209372
-52.	25.5	0.000040964432888921496
-52.	26.	0.0000404596366841145
-52.	26.5	0.00003984723139123899
-52.	27.	0.00003913043431567519
-52.	27.5	0.000038313171384659323
-52.	28.	0.00003740005092203986
-52.	28.5	0.00003639633178699877
-52.	29.	0.000035307886071049404
-52.	29.5	0.00003414115657125993
-52.	30.	0.000032903109280514034
-52.	30.5	0.00003160118115839068
-52.	31.	0.000030243223469573373
-52.	31.5	0.00002883744100124482
-52.	32.	0.000027392358032481342
-52.	32.5	0.000025916597675577365
-52.	33.	0.000024419116226913992
-52.	33.5	0.00002290882571875645
-52.	34.	0.000021394666114379264
-52.	34.5	0.000019885500136536312
-52.	35.	0.000018390041017089476
-52.	35.5	0.000016916765921045058
-52.	36.	0.000015473837703462125
-52.	36.5	0.000014069030344831791
-52.	37.	0.000012709648997118779
-52.	37.5	0.00001140246591796771
-52.	38.	0.00001015363878124553
-52.	38.5	8.968651006439545e-6
-52.	39.	7.85224903232996e-6
-52.	39.5	6.808391442491725e-6
-52.	40.	5.840195744118185e-6
-52.	40.5	4.949902525244387e-6
-52.	41.	4.1388457971698946e-6
-52.	41.5	3.4074316542374738e-6
-52.	42.	2.7551282451647216e-6
-52.	42.5	2.1804691756834732e-6
-52.	43.	1.6810688759397423e-6
-52.	43.5	1.2536562945934573e-6
-52.	44.	8.941389559076932e-7
-52.	44.5	5.977421873864726e-7
-52.	45.	3.5939443736303747e-7
-52.	45.5	1.7509558025927576e-7
-52.	46.	4.765133748605858e-8
-52.	46.5	4.3392140425371976e-10
-52.	47.	0.
-52.	47.5	0.
-52.	48.	0.
-52.	48.5	0.
-52.	49.	0.
-52.	49.5	0.
-52.	50.	0.
-52.	50.5	0.
-52.	51.	0.
-52.	51.5	0.
-52.	52.	0.
-52.	52.5	0.
-52.	53.	0.
-52.	53.5	0.
-52.	54.	0.
-52.	54.5	0.
-52.	55.	0.
-52.	55.5	0.
-52.	56.	0.
-52.	56.5	0.
-52.	57.	0.
-52.	57.5	0.
-52.	58.	0.
-52.	58.5	0.
-52.	59.	0.
-52.	59.5	0.
-52.	60.	0.
-52.	60.5	0.
-52.	61.	0.
-52.	61.5	0.
-52.	62.	0.
-52.	62.5	0.
-52.	63.	0.
-52.	63.5	0.
-52.	64.	0.
-52.	64.5	0.
-52.	65.	0.
-52.	65.5	0.
-52.	66.	0.
-52.	66.5	0.
-52.	67.	0.
-52.	67.5	0.
-52.	68.	0.
-52.	68.5	0.
-52.	69.	0.
-52.	69.5	0.
-52.	70.	0.
-52.	70.5	0.
-52.	71.	0.
-52.	71.5	0.
-52.	72.	0.
-52.	72.5	0.
-52.	73.	0.
-52.	73.5	0.
-52.	74.	0.
-52.	74.5	0.
-52.	75.	0.
-51.5	-15.	6.650578624924597e-9
-51.5	-14.5	8.536720389303828e-9
-51.5	-14.	1.0915512822197382e-8
-51.5	-13.5	1.3903425510430301e-8
-51.5	-13.	1.7641152725027547e-8
-51.5	-12.5	2.229781437423652e-8
-51.5	-12.	2.8075688180127207e-8
-51.5	-11.5	3.52154961837888e-8
-51.5	-11.	4.400225913379019e-8
-51.5	-10.5	5.4771720054336746e-8
-51.5	-10.	6.791732314072909e-8
-51.5	-9.5	8.389771598595434e-8
-51.5	-9.	1.0324472199986113e-7
-51.5	-8.5	1.265717058604392e-7
-51.5	-8.	1.545822281972147e-7
-51.5	-7.5	1.8807885687163196e-7
-51.5	-7.	2.279719717824702e-7
-51.5	-6.5	2.7528836885751337e-7
-51.5	-6.	3.311794377424836e-7
-51.5	-5.5	3.969286577746876e-7
-51.5	-5.	4.7395812938279275e-7
-51.5	-4.5	5.638338344444877e-7
-51.5	-4.	6.682693007835737e-7
-51.5	-3.5	7.891273343309237e-7
-51.5	-3.	9.284194788922038e-7
-51.5	-2.5	1.0883028692226108e-6
-51.5	-2.	1.27107415927823e-6
-51.5	-1.5	1.4791602349077094e-6
-51.5	-1.	1.7151054593526083e-6
-51.5	-0.5	1.9815552508412425e-6
-51.5	0.	2.2812358539609985e-6
-51.5	0.5	2.6169302395904578e-6
-51.5	1.	2.9914501507090325e-6
-51.5	1.5	3.4076044016643597e-6
-51.5	2.	3.86816363432789e-6
-51.5	2.5	4.37582183350097e-6
-51.5	3.	4.933155003148871e-6
-51.5	3.5	5.542577501542898e-6
-51.5	4.	6.206296624098767e-6
-51.5	4.5	6.926266104557211e-6
-51.5	5.	7.704139275258884e-6
-51.5	5.5	8.541222682990203e-6
-51.5	6.	9.438430995966564e-6
-51.5	6.5	0.000010396244058209535
-51.5	7.	0.00001141466694864871
-51.5	7.5	0.000012493193883140032
-51.5	8.	0.00001363077675828292
-51.5	8.5	0.000014825799077126277
-51.5	9.	0.000016076055919888938
-51.5	9.5	0.000017378740529561607
-51.5	10.	0.000018730437975081622
-51.5	10.5	0.000020127126236465453
-51.5	11.	0.00002156418492992653
-51.5	11.5	0.000023036411759869054
-51.5	12.	0.00002453804665206577
-51.5	12.5	0.00002606280339158867
-51.5	13.	0.000027603908463287852
-51.5	13.5	0.00002915414667468031
-51.5	14.	0.00003070591303354321
-51.5	14.5	0.00003225127025742696
-51.5	15.	0.000033782011211388476
-51.5	15.5	0.00003528972550466957
-51.5	16.	0.000036765869427532184
-51.5	16.5	0.00003820183837621273
-51.5	17.	0.0000395890408967681
-51.5	17.5	0.00004091897347680611
-51.5	18.	0.000042183295226738305
-51.5	18.5	0.00004337390161797206
-51.5	19.	0.00004448299648284219
-51.5	19.5	0.000045503161528386615
-51.5	20.	0.00004642742267148968
-51.5	20.5	0.00004724931256463678
-51.5	21.	0.00004796292874770789
-51.5	21.5	0.00004856298693016646
-51.5	22.	0.00004904486897803096
-51.5	22.5	0.00004940466524966879
-51.5	23.	0.000049639210992450416
-51.5	23.5	0.00004974611657749665
-51.5	24.	0.000049723791411312194
-51.5	24.5	0.000049571461420278346
-51.5	25.	0.000049289180056367137
-51.5	25.5	0.00004887783281972707
-51.5	26.	0.00004833913533594123
-51.5	26.5	0.00004767562506286108
-51.5	27.	0.00004689064673423917
-51.5	27.5	0.00004598833167534477
-51.5	28.	0.000044973571149855585
-51.5	28.5	0.000043851983918220727
-51.5	29.	0.00004262987820606756
-51.5	29.5	0.0000413142082978661
-51.5	30.	0.00003991252598672666
-51.5	30.5	0.00003843292712673795
-51.5	31.	0.000036883993550438623
-51.5	31.5	0.0000352747306316392
-51.5	32.	0.000033614500793641
-51.5	32.5	0.00003191295328558394
-51.5	33.	0.000030179950575832597
-51.5	33.5	0.000028425493641830405
-51.5	34.	0.000026659635167828774
-51.5	34.5	0.00002489241119441634
-51.5	35.	0.000023133743876266395
-51.5	35.5	0.000021393368240200478
-51.5	36.	0.000019680745482026493
-51.5	36.5	0.000018004975488679843
-51.5	37.	0.000016374712568711186
-51.5	37.5	0.000014798084393598392
-51.5	38.	0.000013282619283356908
-51.5	38.5	0.000011835161177095475
-51.5	39.	0.000010461802277522301
-51.5	39.5	9.167815457855184e-6
-51.5	40.	7.957596306598946e-6
-51.5	40.5	6.834608733367173e-6
-51.5	41.	5.8013391432847285e-6
-51.5	41.5	4.85926609950104e-6
-51.5	42.	4.008834476699247e-6
-51.5	42.5	3.2494409802718834e-6
-51.5	43.	2.579436549295876e-6
-51.5	43.5	1.9961390073034504e-6
-51.5	44.	1.495865367625136e-6
-51.5	44.5	1.0739940874309903e-6
-51.5	45.	7.251006264318999e-7
-51.5	45.5	4.433316984112044e-7
-51.5	46.	2.2373501665969207e-7
-51.5	46.5	6.793062695017804e-8
-51.5	47.	1.4716875063881963e-9
-51.5	47.5	0.
-51.5	48.	0.
-51.5	48.5	0.
-51.5	49.	0.
-51.5	49.5	0.
-51.5	50.	0.
-51.5	50.5	0.
-51.5	51.	0.
-51.5	51.5	0.
-51.5	52.	0.
-51.5	52.5	0.
-51.5	53.	0.
-51.5	53.5	0.
-51.5	54.	0.
-51.5	54.5	0.
-51.5	55.	0.
-51.5	55.5	0.
-51.5	56.	0.
-51.5	56.5	0.
-51.5	57.	0.
-51.5	57.5	0.
-51.5	58.	0.
-51.5	58.5	0.
-51.5	59.	0.
-51.5	59.5	0.
-51.5	60.	0.
-51.5	60.5	0.
-51.5	61.	0.
-51.5	61.5	0.
-51.5	62.	0.
-51.5	62.5	0.
-51.5	63.	0.
-51.5	63.5	0.
-51.5	64.	0.
-51.5	64.5	0.
-51.5	65.	0.
-51.5	65.5	0.
-51.5	66.	0.
-51.5	66.5	0.
-51.5	67.	0.
-51.5	67.5	0.
-51.5	68.	0.
-51.5	68.5	0.
-51.5	69.	0.
-51.5	69.5	0.
-51.5	70.	0.
-51.5	70.5	0.
-51.5	71.	0.
-51.5	71.5	0.
-51.5	72.	0.
-51.5	72.5	0.
-51.5	73.	0.
-51.5	73.5	0.
-51.5	74.	0.
-51.5	74.5	0.
-51.5	75.	0.
-51.	-15.	8.118287764346728e-9
-51.	-14.5	1.0411808201924495e-8
-51.	-14.	1.3302098512134823e-8
-51.	-13.5	1.6929674496472264e-8
-51.	-13.	2.146413943271742e-8
-51.	-12.5	2.7109194743982982e-8
-51.	-12.	3.410827599748308e-8
-51.	-11.5	4.2750839147004045e-8
-51.	-11.	5.337931011380551e-8
-51.	-10.5	6.639669575337544e-8
-51.	-10.	8.227483578384966e-8
-51.	-9.5	1.0156325325840858e-7
-51.	-9.	1.2489853567641104e-7
-51.	-8.5	1.5301415002532908e-7
-51.	-8.	1.8675056328115843e-7
-51.	-7.5	2.2706550571575002e-7
-51.	-7.	2.750441785183401e-7
-51.	-6.5	3.319091706986957e-7
-51.	-6.	3.990298141684539e-7
-51.	-5.5	4.77930671650214e-7
-51.	-5.	5.70298821152451e-7
-51.	-4.5	6.779895747980962e-7
-51.	-4.	8.030302504896206e-7
-51.	-3.5	9.476216039087992e-7
-51.	-3.	1.1141365272754349e-6
-51.	-2.5	1.3051156315486693e-6
-51.	-2.	1.5232593515180245e-6
-51.	-1.5	1.7714162493339106e-6
-51.	-1.	2.0525672418937016e-6
-51.	-0.5	2.3698055410779823e-6
-51.	0.	2.7263121725487297e-6
-51.	0.5	3.1253270275520777e-6
-51.	1.	3.570115501236592e-6
-51.	1.5	4.0639308781965436e-6
-51.	2.	4.60997273859282e-6
-51.	2.5	5.211341773203259e-6
-51.	3.	5.8709915097185954e-6
-51.	3.5	6.591677561956941e-6
-51.	4.	7.37590511479988e-6
-51.	4.5	8.22587544703374e-6
-51.	5.	9.143432368630926e-6
-51.	5.5	0.000010130009505427522
-51.	6.	0.000011186579400252729
-51.	6.5	0.00001231360541356468
-51.	7.	0.000013510997397458184
-51.	7.5	0.000014778072084197088
-51.	8.	0.00001611351907461139
-51.	8.5	0.000017515373233969695
-51.	9.	0.000018980994205174135
-51.	9.5	0.00002050705363385298
-51.	10.	0.000022089530570196374
-51.	10.5	0.000023723715371665415
-51.	11.	0.00002540422228275076
-51.	11.5	0.000027125010716658987
-51.	12.	0.000028879415113051957
-51.	12.5	0.00003066018309950931
-51.	13.	0.00003245952154573097
-51.	13.5	0.00003426914997176315
-51.	14.	0.00003608036065740751
-51.	14.5	0.000037884084701604554
-51.	15.	0.00003967096319957239
-51.	15.5	0.00004143142264285042
-51.	16.	0.00004315575360359145
-51.	16.5	0.00004483419173936207
-51.	17.	0.00004645700014775756
-51.	17.5	0.0000480145521102507
-51.	18.	0.000049497413290467175
-51.	18.5	0.00005089642249176509
-51.	19.	0.00005220277013066435
-51.	19.5	0.000053408073644208916
-51.	20.	0.00005450444911861275
-51.	20.5	0.0000554845785013563
-51.	21.	0.0000563417718371965
-51.	21.5	0.000057070024048344026
-51.	22.	0.00005766406585855222
-51.	22.5	0.00005811940853844212
-51.	23.	0.00005843238222370008
-51.	23.5	0.00005860016762765919
-51.	24.	0.00005862082103438221
-51.	24.5	0.0000584932925169994
-51.	25.	0.00005821743737839559
-51.	25.5	0.00005779402085715042
-51.	26.	0.00005722471618101588
-51.	26.5	0.000056512096083363234
-51.	27.	0.00005565961792536014
-51.	27.5	0.000054671602588713295
-51.	28.	0.00005355320732126875
-51.	28.5	0.000052310392731405914
-51.	29.	0.00005094988413780371
-51.	29.5	0.00004947912748971946
-51.	30.	0.00004790624008031137
-51.	30.5	0.000046239956282712876
-51.	31.	0.0000444895685464601
-51.	31.5	0.000042664863901400134
-51.	32.	0.000040776056228238974
-51.	32.5	0.00003883371457025766
-51.	33.	0.000036848687780168535
-51.	33.5	0.000034832028048818884
-51.	34.	0.00003279490039789216
-51.	34.5	0.00003074851372525205
-51.	35.	0.00002870401604254806
-51.	35.5	0.000026672423546962417
-51.	36.	0.000024664518447795396
-51.	36.5	0.000022690770055196378
-51.	37.	0.00002076123154376583
-51.	37.5	0.00001888546303211896
-51.	38.	0.000017072433760234516
-51.	38.5	0.000015330442586788088
-51.	39.	0.000013667039626051162
-51.	39.5	0.00001208893985377528
-51.	40.	0.000010601956098722302
-51.	40.5	9.210931222403085e-6
-51.	41.	7.919684805608302e-6
-51.	41.5	6.730954812698174e-6
-51.	42.	5.6463660128070824e-6
-51.	42.5	4.666398468071144e-6
-51.	43.	3.7903716786451237e-6
-51.	43.5	3.016439969686036e-6
-51.	44.	2.341605077171094e-6
-51.	44.5	1.7617448597611053e-6
-51.	45.	1.271675129383155e-6
-51.	45.5	8.652789892737224e-7
-51.	46.	5.358797445989498e-7
-51.	46.5	2.7756282359448576e-7
-51.	47.	9.091481107075273e-8
-51.	47.5	3.2980750000948548e-9
-51.	48.	0.
-51.	48.5	0.
-51.	49.	0.
-51.	49.5	0.
-51.	50.	0.
-51.	50.5	0.
-51.	51.	0.
-51.	51.5	0.
-51.	52.	0.
-51.	52.5	0.
-51.	53.	0.
-51.	53.5	0.
-51.	54.	0.
-51.	54.5	0.
-51.	55.	0.
-51.	55.5	0.
-51.	56.	0.
-51.	56.5	0.
-51.	57.	0.
-51.	57.5	0.
-51.	58.	0.
-51.	58.5	0.
-51.	59.	0.
-51.	59.5	0.
-51.	60.	0.
-51.	60.5	0.
-51.	61.	0.
-51.	61.5	0.
-51.	62.	0.
-51.	62.5	0.
-51.	63.	0.
-51.	63.5	0.
-51.	64.	0.
-51.	64.5	0.
-51.	65.	0.
-51.	65.5	0.
-51.	66.	0.
-51.	66.5	0.
-51.	67.	0.
-51.	67.5	0.
-51.	68.	0.
-51.	68.5	0.
-51.	69.	0.
-51.	69.5	0.
-51.	70.	0.
-51.	70.5	0.
-51.	71.	0.
-51.	71.5	0.
-51.	72.	0.
-51.	72.5	0.
-51.	73.	0.
-51.	73.5	0.
-51.	74.	0.
-51.	74.5	0.
-51.	75.	0.
-50.5	-15.	9.840378318835694e-9
-50.5	-14.5	1.2610494044355058e-8
-50.5	-14.	1.609883211212879e-8
-50.5	-13.5	2.04738650260587e-8
-50.5	-13.	2.5938781715740562e-8
-50.5	-12.5	3.273742873468908e-8
-50.5	-12.	4.1160983021961114e-8
-50.5	-11.5	5.15553825722917e-8
-50.5	-11.	6.432952681961263e-8
-50.5	-10.5	7.996424017135718e-8
-50.5	-10.	9.902196972992849e-8
-50.5	-9.5	1.2215716172038045e-7
-50.5	-9.	1.5012723058207918e-7
-50.5	-8.5	1.838040003343932e-7
-50.5	-8.	2.241854601616867e-7
-50.5	-7.5	2.724076358829922e-7
-50.5	-7.	3.297563370240733e-7
-50.5	-6.5	3.9767849678884856e-7
-50.5	-6.	4.777927807650405e-7
-50.5	-5.5	5.718991013395011e-7
-50.5	-5.	6.819866403579045e-7
-50.5	-4.5	8.102399544746905e-7
-50.5	-4.	9.59042717881017e-7
-50.5	-3.5	1.1309786476141624e-6
-50.5	-3.	1.328829159253073e-6
-50.5	-2.5	1.5555673170748816e-6
-50.5	-2.	1.8143476739384043e-6
-50.5	-1.5	2.108491643099117e-6
-50.5	-1.	2.441468107158483e-6
-50.5	-0.5	2.8168690481389164e-6
-50.5	0.	3.238380076351567e-6
-50.5	0.5	3.7097458427324814e-6
-50.5	1.	4.234730437461215e-6
-50.5	1.5	4.817073004136461e-6
-50.5	2.	5.460438930225142e-6
-50.5	2.5	6.168367107149622e-6
-50.5	3.	6.9442138831594065e-6
-50.5	3.5	7.79109445482345e-6
-50.5	4.	8.71182255436855e-6
-50.5	4.5	9.708849386159195e-6
-50.5	5.	0.00001078420284270406
-50.5	5.5	0.00001193942808554536
-50.5	6.	0.000013175530606755299
-50.5	6.5	0.000014492922890828049
-50.5	7.	0.000015891375773652833
-50.5	7.5	0.00001736997554504236
-50.5	8.	0.000018927087764899247
-50.5	8.5	0.000020560328662363153
-50.5	9.	0.000022266544864785855
-50.5	9.5	0.000024041802062437268
-50.5	10.	0.000025881383059306
-50.5	10.5	0.000027779795494481793
-50.5	11.	0.000029730789346902042
-50.5	11.5	0.00003172738416327579
-50.5	12.	0.000033761905779254096
-50.5	12.5	0.00003582603214162243
-50.5	13.	0.000037910847688293184
-50.5	13.5	0.00004000690560653331
-50.5	14.	0.000042104297170914885
-50.5	14.5	0.000044192727263061445
-50.5	15.	0.000046261595096785905
-50.5	15.5	0.000048300079115453956
-50.5	16.	0.000050297224993427185
-50.5	16.5	0.000052242035659737376
-50.5	17.	0.000054123562268616815
-50.5	17.5	0.000055930995066635
-50.5	18.	0.00005765375314800994
-50.5	18.5	0.000059281572145949206
-50.5	19.	0.000060804588976219605
-50.5	19.5	0.0000622134228269853
-50.5	20.	0.00006349925167377214
-50.5	20.5	0.00006465388368768586
-50.5	21.	0.00006566982299640174
-50.5	21.5	0.00006654032934873667
-50.5	22.	0.00006725947132288669
-50.5	22.5	0.00006782217280393218
-50.5	23.	0.00006822425253660551
-50.5	23.5	0.00006846245663340967
-50.5	24.	0.00006853448398516169
-50.5	24.5	0.0000684390045803609
-50.5	25.	0.00006817567079113541
-50.5	25.5	0.00006774512172689587
-50.5	26.	0.00006714898079238705
-50.5	26.5	0.00006638984661497554
-50.5	27.	0.00006547127752729896
-50.5	27.5	0.00006439776980653731
-50.5	28.	0.00006317472988136248
-50.5	28.5	0.00006180844072300601
-50.5	29.	0.00006030602263882851
-50.5	29.5	0.000058675388686303795
-50.5	30.	0.000056925194923522894
-50.5	30.5	0.000055064785710188894
-50.5	31.	0.00005310413427173228
-50.5	31.5	0.00005105377873959649
-50.5	32.	0.000048924753883933966
-50.5	32.5	0.000046728518761871056
-50.5	33.	0.00004447688051596754
-50.5	33.5	0.00004218191457434388
-50.5	34.	0.00003985588420002375
-50.5	34.5	0.00003751114381269102
-50.5	35.	0.000035160068577493675
-50.5	35.5	0.00003281494118696373
-50.5	36.	0.0000304878800620244
-50.5	36.5	0.000028190731499877885
-50.5	37.	0.000025934976896529832
-50.5	37.5	0.000023731645350268596
-50.5	38.	0.00002159120517523176
-50.5	38.5	0.00001952348252947855
-50.5	39.	0.000017537557806341896
-50.5	39.5	0.00001564169643327934
-50.5	40.	0.000013843246937848275
-50.5	40.5	0.000012148571035157798
-50.5	41.	0.000010562969471980462
-50.5	41.5	9.09062082339708e-6
-50.5	42.	7.734521325452823e-6
-50.5	42.5	6.496443056997091e-6
-50.5	43.	5.376900042837449e-6
-50.5	43.5	4.375127721967019e-6
-50.5	44.	3.4890723666066582e-6
-50.5	44.5	2.7154019201474554e-6
-50.5	45.	2.049530828191692e-6
-50.5	45.5	1.4856774002734258e-6
-50.5	46.	1.0169939611395914e-6
-50.5	46.5	6.35937447046231e-7
-50.5	47.	3.35617892713653e-7
-50.5	47.5	1.1575258139576487e-7
-50.5	48.	5.7347564047053365e-9
-50.5	48.5	0.
-50.5	49.	0.
-50.5	49.5	0.
-50.5	50.	0.
-50.5	50.5	0.
-50.5	51.	0.
-50.5	51.5	0.
-50.5	52.	0.
-50.5	52.5	0.
-50.5	53.	0.
-50.5	53.5	0.
-50.5	54.	0.
-50.5	54.5	0.
-50.5	55.	0.
-50.5	55.5	0.
-50.5	56.	0.
-50.5	56.5	0.
-50.5	57.	0.
-50.5	57.5	0.
-50.5	58.	0.
-50.5	58.5	0.
-50.5	59.	0.
-50.5	59.5	0.
-50.5	60.	0.
-50.5	60.5	0.
-50.5	61.	0.
-50.5	61.5	0.
-50.5	62.	0.
-50.5	62.5	0.
-50.5	63.	0.
-50.5	63.5	0.
-50.5	64.	0.
-50.5	64.5	0.
-50.5	65.	0.
-50.5	65.5	0.
-50.5	66.	0.
-50.5	66.5	0.
-50.5	67.	0.
-50.5	67.5	0.
-50.5	68.	0.
-50.5	68.5	0.
-50.5	69.	0.
-50.5	69.5	0.
-50.5	70.	0.
-50.5	70.5	0.
-50.5	71.	0.
-50.5	71.5	0.
-50.5	72.	0.
-50.5	72.5	0.
-50.5	73.	0.
-50.5	73.5	0.
-50.5	74.	0.
-50.5	74.5	0.
-50.5	75.	0.
-50.	-15.	1.1846804922240818e-8
-50.	-14.5	1.5170762373024235e-8
-50.	-14.	1.935370672841955e-8
-50.	-13.5	2.45964142678388e-8
-50.	-13.	3.114085497005272e-8
-50.	-12.5	3.927719683619593e-8
-50.	-12.	4.935166091805502e-8
-50.	-11.5	6.177525426854549e-8
-50.	-11.	7.703339024706222e-8
-50.	-10.5	9.569638331468252e-8
-50.	-10.	1.1843077843184459e-7
-50.	-9.5	1.4601144336671523e-7
-50.	-9.	1.7933431576940956e-7
-50.	-8.5	2.1942965612459497e-7
-50.	-8.	2.6747561327766474e-7
-50.	-7.5	3.248118620306516e-7
-50.	-7.	3.929530235068778e-7
-50.	-6.5	4.7360153006055084e-7
-50.	-6.	5.686595492043048e-7
-50.	-5.5	6.802395373273203e-7
-50.	-5.	8.106729560483587e-7
-50.	-4.5	9.625166541756176e-7
-50.	-4.	1.1385563987392031e-6
-50.	-3.5	1.341807031657064e-6
-50.	-3.	1.575508736336139e-6
-50.	-2.5	1.843118922634413e-6
-50.	-2.	2.1482992804259434e-6
-50.	-1.5	2.494897612291814e-6
-50.	-1.	2.8869241347414655e-6
-50.	-0.5	3.3285220342782745e-6
-50.	0.	3.823932178230599e-6
-50.	0.5	4.377452008472614e-6
-50.	1.	4.993388786110862e-6
-50.	1.5	5.6760075033774524e-6
-50.	2.	6.429473931229474e-6
-50.	2.5	7.257793422936445e-6
-50.	3.	8.164746240390477e-6
-50.	3.5	9.153820306043046e-6
-50.	4.	0.000010228142404417622
-50.	4.5	0.000011390408958530913
-50.	5.	0.00001264281758425716
-50.	5.5	0.000013987000676355224
-50.	6.	0.000015423962301060747
-50.	6.5	0.000016954019660300786
-50.	7.	0.000018576750351223216
-50.	7.5	0.00002029094657243553
-50.	8.	0.000022094577326736556
-50.	8.5	0.000023984759541817387
-50.	9.	0.000025957738878897728
-50.	9.5	0.000028008880828765815
-50.	10.	0.00003013267251000799
-50.	10.5	0.000032322735390494397
-50.	11.	0.00003457184895577419
-50.	11.5	0.00003687198515222979
-50.	12.	0.000039214353243726
-50.	12.5	0.00004158945454277411
-50.	13.	0.00004398714631505646
-50.	13.5	0.00004639671401303018
-50.	14.	0.00004880695087299932
-50.	14.5	0.000051206243812486636
-50.	15.	0.00005358266449207808
-50.	15.5	0.000055924064358550975
-50.	16.	0.00005821817246360364
-50.	16.5	0.00006045269485384169
-50.	17.	0.00006261541435116293
-50.	17.5	0.00006469428958618869
-50.	18.	0.00006667755220836404
-50.	18.5	0.00006855380127201839
-50.	19.	0.00007031209388507788
-50.	19.5	0.0000719420313032552
-50.	20.	0.00007343383975446082
-50.	20.5	0.00007477844538304542
-50.	21.	0.00007596754280868838
-50.	21.5	0.00007699365689789841
-50.	22.	0.00007785019744514682
-50.	22.5	0.0000785315065538202
-50.	23.	0.00007903289859309166
-50.	23.5	0.00007935069268435264
-50.	24.	0.00007948223773930824
-50.	24.5	0.00007942593013077532
-50.	25.	0.00007918122412650398
-50.	25.5	0.00007874863525610533
-50.	26.	0.00007812973681175821
-50.	26.5	0.00007732714970538151
-50.	27.	0.0000763445259190905
-50.	27.5	0.00007518652579292738
-50.	28.	0.0000738587893949927
-50.	28.5	0.0000723679022153348
-50.	29.	0.00007072135541732693
-50.	29.5	0.00006892750086998241
-50.	30.	0.00006699550117286661
-50.	30.5	0.00006493527487310693
-50.	31.	0.00006275743706268941
-50.	31.5	0.00006047323553476253
-50.	32.	0.00005809448267127151
-50.	32.5	0.00005563348323178193
-50.	33.	0.000053102958215922205
-50.	33.5	0.00005051596498026614
-50.	34.	0.00004788581380557137
-50.	34.5	0.000045225984310492476
-50.	35.	0.00004255002311460537
-50.	35.5	0.000039871473071477104
-50.	36.	0.00003720375168615654
-50.	36.5	0.000034560079566723444
-50.	37.	0.00003195336518527653
-50.	37.5	0.000029396110215345274
-50.	38.	0.00002690030714379866
-50.	38.5	0.000024477346100523718
-50.	39.	0.000022137907462140684
-50.	39.5	0.00001989186124954255
-50.	40.	0.00001774818973923007
-50.	40.5	0.00001571488195395734
-50.	41.	0.00001379885458418694
-50.	41.5	0.000012005871752852017
-50.	42.	0.000010340477487626228
-50.	42.5	8.80593042573742e-6
-50.	43.	7.4041510346959725e-6
-50.	43.5	6.1356874114795195e-6
-50.	44.	4.999685448097382e-6
-50.	44.5	3.9938749665999365e-6
-50.	45.	3.1145744900191995e-6
-50.	45.5	2.3567122790936268e-6
-50.	46.	1.713879562191646e-6
-50.	46.5	1.178458178573395e-6
-50.	47.	7.419976662681665e-7
-50.	47.5	3.966213611619692e-7
-50.	48.	1.4136826083651845e-7
-50.	48.5	8.366447029533017e-9
-50.	49.	0.
-50.	49.5	0.
-50.	50.	0.
-50.	50.5	0.
-50.	51.	0.
-50.	51.5	0.
-50.	52.	0.
-50.	52.5	0.
-50.	53.	0.
-50.	53.5	0.
-50.	54.	0.
-50.	54.5	0.
-50.	55.	0.
-50.	55.5	0.
-50.	56.	0.
-50.	56.5	0.
-50.	57.	0.
-50.	57.5	0.
-50.	58.	0.
-50.	58.5	0.
-50.	59.	0.
-50.	59.5	0.
-50.	60.	0.
-50.	60.5	0.
-50.	61.	0.
-50.	61.5	0.
-50.	62.	0.
-50.	62.5	0.
-50.	63.	0.
-50.	63.5	0.
-50.	64.	0.
-50.	64.5	0.
-50.	65.	0.
-50.	65.5	0.
-50.	66.	0.
-50.	66.5	0.
-50.	67.	0.
-50.	67.5	0.
-50.	68.	0.
-50.	68.5	0.
-50.	69.	0.
-50.	69.5	0.
-50.	70.	0.
-50.	70.5	0.
-50.	71.	0.
-50.	71.5	0.
-50.	72.	0.
-50.	72.5	0.
-50.	73.	0.
-50.	73.5	0.
-50.	74.	0.
-50.	74.5	0.
-50.	75.	0.
-49.5	-15.	1.4168555768616012e-8
-49.5	-14.5	1.8131920491799817e-8
-49.5	-14.	2.3116401519261636e-8
-49.5	-13.5	2.9359878888074076e-8
-49.5	-13.	3.714883686439856e-8
-49.5	-12.5	4.6826575977471806e-8
-49.5	-12.	5.880240851836477e-8
-49.5	-11.5	7.356186481559524e-8
-49.5	-11.	9.167791597012951e-8
[truncated: 39,811 more rows]
