# Supplementary material for: Myosin V executes steps of variable length via structurally constrained diffusion
Source: eLife. 2020 Jan 15;9:e51569. doi: 10.7554/eLife.51569 (PMC7054003; doi:10.7554/eLife.51569)
Supplement: Source data 1. [file elife-51569-data1.zip › myosin_elife_source_data/Figure 3/experimental_diffusion_contours/andrecka_experimental_data.csv]

-41.70554068977233	-1.2231210147876936
-41.342125382262985	-1.5251916293583037
-40.94924396873937	-1.7106735856736037
-40.556362555215756	-1.8696581196581263
-40.14711108279532	-2.063972550083676
-39.819709904858975	-2.2406220322887123
-39.37771831464491	-2.492347544430885
-38.98483690112129	-2.7440730565730718
-38.59195548759767	-2.942803724053732
-38.19907407407406	-3.1680318138651558
-37.80619266055045	-3.3932599036765794
-37.413311247026826	-3.6317367046533775
-37.020429833503215	-3.8172186609686776
-36.627548419979604	-4.055695461945476
-36.234667006455986	-4.294172262922274
-35.84178559293237	-4.5194003527336974
-35.44890417940876	-4.718131020214372
-35.05602276588514	-4.7313797313797465
-34.66314135236152	-4.7313797313797465
-34.172039585457	-4.678384886718234
-33.77915817193339	-4.678384886718234
-33.38627675840977	-4.66513617555286
-32.79695463812435	-4.6121413308913475
-32.40407322460074	-4.598892619725959
-32.01119181107712	-4.47965421923756
-31.814751104315313	-3.989451906118589
-31.6183103975535	-3.406508614841954
-31.421869690791695	-2.885392642337095
-31.20905892513307	-2.275951928729725
-31.028988277268077	-1.790165852665865
-30.914397864990356	-1.39270451770453
-30.783437393815817	-0.8980859675304345
-30.83254757050627	-0.43879731379732334
-30.73432721712537	0.020491339935759356
-30.34144580360175	0.11764855514854844
-29.94856439007814	0.3031305114638343
-29.55568297655452	0.6210995794329079
-29.162801563030904	0.9523173585673419
-28.769920149507293	1.2967838488671646
-28.377038735983675	1.654499050332376
-27.984157322460057	1.9989655406321987
-27.591275908936446	2.3036858974358836
-27.198394495412828	2.4361730090896714
-26.805513081889217	2.475919142585795
-26.4126316683656	2.475919142585795
-26.01975025484198	2.475919142585795
-25.62686884131837	2.475919142585795
-25.23398742779475	2.502416564916558
-24.841106014271134	2.528913987247307
-24.448224600747523	2.4891678537511694
-24.055343187223905	2.409675586758908
-23.564241420319384	2.2506910527743713
-23.171360006795773	2.1314526522859722
-22.778478593272155	2.051960385293711
-22.385597179748537	1.9327219848053119
-21.992715766224926	1.8134835843169128
-21.599834352701308	1.7207426061592628
-21.206952939177697	1.6147529168362382
-20.81407152565408	1.6015042056708637
-20.470300288820916	2.140285126396222
-20.224749405368655	2.5554114095780562
-19.979198521916395	3.0058675892009035
-19.684537461773687	3.5181510875955126
-19.38987640163097	4.048099534210628
-19.046105164797808	4.290992572242551
-18.65322375127419	3.906779948446598
-18.26034233775058	3.4960699023198742
-17.86746092422696	3.1516034120200516
-17.47457951070335	2.740893365893342
-17.081698097179732	2.316934608601244
-16.688816683656114	1.919473273639909
-16.295935270132503	1.5750067833400863
-15.903053856608885	1.1510480260480023
-15.510172443085267	0.7270892687559041
-15.117291029561656	0.35612535612533236
-13.938646788990809	-0.5050408696242243
-13.52939531657038	-0.6861065888843996
-13.15288396194358	-0.849507359924047
-12.760002548419962	-1.0482380274047216
-12.391676223241575	-1.1542277167277462
-12.318010958205896	-0.5977818477818744
-12.416231311586799	-0.22681793515128845
-11.564988248952304	0.32079545968431944
-11.188476894325497	0.48861246777910594
-10.795595480801886	0.700591846425155
-10.402714067278268	0.8728250915750664
-10.009832653754657	1.0848044702211155
-9.600581181334228	1.2923676118120397
-9.22406982670742	1.4160222493555636
-8.83118841318381	1.2835351377017759
-8.438306999660192	1.0715557590557268
-8.045425586136574	0.8993225139058154
-7.652544172612963	0.8198302469135541
-7.259662759089345	0.7668354022520418
-6.866781345565727	0.7270892687559041
-6.473899932042116	0.6343482905982682
-6.0646484596216865	0.6210995794328937
-5.688137104994887	0.5548560236059927
-5.295255691471269	0.5151098901098692
-4.902374277947651	0.4621150454483569
-4.50949286442404	0.40912020078684463
-4.116611450900422	0.3693740672907069
-3.8219503907577135	0.3031305114638201
-3.3308486238531927	0.18389211097542102
-3.0852977404009323	0.03815628815625871
-1.7593229697587276	-0.20032051282053942
-1.3664415562351166	-0.34605633563970173
-0.9735601427114986	-0.5315382919549876
-0.5806787291878805	-0.6772741147741357
-0.1877973156642696	-0.849507359924047
0.20508409785934134	-1.0217406050739584
0.5979655113829665	-1.1939738502238697
0.9908469249065774	-1.3662070953737953
1.3837283384301884	-1.5251916293583179
1.7766097519538135	-1.7239222968389925
2.1694911654774245	-1.856409408492766
2.5623725790010354	-2.0816374983041896
2.9552539925246606	-2.227373321123352
3.3481354060482715	-2.3731091439425
3.7410168195718825	-2.46585012210015
4.133898233095508	-2.532093677927037
4.526779646619119	-2.624834656084687
4.9196610601427295	-2.677829500746199
5.312542473666355	-2.7838191900692095
5.705423887189966	-2.8500627458961105
6.098305300713577	-2.929555012888372
6.589407067618097	-3.022295991046022
6.982288481141708	-3.16803181386517
7.3751698946653335	-3.327016347849707
7.768051308188944	-3.499249592999618
8.160932721712555	-3.658234126984155
8.55381413523618	-3.817218660968692
9.044915902140701	-4.068944173110864
9.437797315664312	-4.294172262922288
9.830678729187923	-4.519400352733712
10.223560142711548	-4.75787715371051
10.61644155623516	-4.983105243521933
10.861992439687413	-5.261328177994869
10.812882262996965	-5.897266313933002
10.763772086306517	-6.427214760548125
10.73103196851288	-6.974828155383733
10.600071497338348	-7.498888285925361
10.436370908370165	-8.070054945054977
10.321780496092444	-8.520511124677824
10.14170984822745	-9.165281734726207
10.027119435949729	-9.633402862569554
9.830678729187923	-10.242843576176938
9.732458375807028	-10.710964704020299
9.732458375807028	-11.249745624745657
10.125339789330638	-11.567714692714716
10.51822120285425	-11.872435049518415
10.911102616377875	-12.163906695156726
11.303984029901486	-12.455378340795036
11.696865443425096	-12.760098697598721
12.089746856948722	-13.038321632071657
12.482628270472333	-13.329793277709967
12.875509683995944	-13.634513634513667
13.268391097519554	-13.939233991317352
13.759492864424075	-14.283700481617174
14.1523742779477	-14.588420838420873
14.545255691471311	-14.879892484059184
14.889026928304474	-15.25968887080002
15.18368798844719	-15.718977524533102
15.429238871899443	-16.07227648894319
15.67478975535171	-16.46090534979426
15.920340638803964	-16.840701736535095
16.06767116887532	-17.22049812327593
16.198631640049868	-17.768111518111553
16.313222052327575	-18.2185676977344
16.362332229018037	-18.633693980916235
16.018560992184874	-18.986992945326307
15.625679578661249	-19.33145943562613
15.232798165137638	-19.728920770587465
14.856286810510838	-20.02922489033604
14.447035338090402	-19.954148860398888
14.05415392456679	-19.901154015737376
13.66127251104318	-19.83491045991049
13.268391097519554	-19.755418192918228
12.875509683995944	-19.702423348256715
12.482628270472333	-19.59643365893369
12.089746856948722	-19.556687525437553
11.687043408087007	-19.61233211233214
11.795085796806006	-20.258869217202587
11.991526503567812	-20.762320241486933
12.187967210329617	-21.371760955094317
12.384407917091423	-21.901709401709425
12.580848623853228	-22.431657848324548
12.875509683995944	-23.054347273097306
13.268391097519554	-23.372316341066366
13.66127251104318	-23.61079314204318
14.05415392456679	-23.90226478768149
14.447035338090402	-24.180487722154425
14.839916751614027	-24.44546194546197
15.232798165137638	-24.723684879934908
15.625679578661249	-25.08140008140012
16.018560992184874	-25.45236399403069
16.411442405708485	-25.770333061999764
16.804323819232096	-26.15454568579571
17.19720523275572	-26.499012176095533
17.59008664627933	-26.83022995522998
17.982968059802943	-27.174696445529804
18.375849473326568	-27.519162935829627
18.76873088685018	-27.876878137294838
19.16161230037379	-28.208095916429286
19.554493713897415	-28.53931369556372
19.898264950730578	-28.985353638131457
20.14381583418283	-29.506469610636316
20.340256540944637	-29.90393094559765
20.536697247706442	-30.327889702889735
20.831358307849158	-30.75184846018182
21.22423972137277	-30.69885361552032
21.617121134896394	-30.579615215031907
22.010002548420005	-30.43387939221276
22.353773785253168	-30.274894858228222
22.517474374221337	-29.62129177406959
22.615694727602246	-28.967688689910943
22.893985728848136	-28.42007529507532
23.28686714237176	-28.062360093610124
23.679748555895372	-27.691396180979552
24.072629969418983	-27.346929690679715
24.46551138294261	-26.975965778049144
24.85839279646622	-26.697742843576208
25.25127420998983	-26.45926604259941
25.64415562351344	-26.24728666395336
26.020666978140255	-26.017642337086812
26.38080827387023	-25.9823124406458
26.9210202174652	-26.008809862976562
27.31390163098881	-26.088302129968824
27.706783044512434	-26.12804826346496
28.099664458036045	-26.181043108126474
28.492545871559656	-26.234037952787986
28.88542728508328	-26.300281508614873
29.278308698606892	-26.326778930945622
29.671190112130503	-26.406271197937897
30.06407152565413	-26.472514753764784
30.440582880280928	-26.618250576583947
30.84983435270135	-26.77723511056847
31.24271576622496	-26.896473511056882
31.635597179748586	-27.055458045041405
32.0284785932722	-27.055458045041405
32.42136000679581	-26.975965778049144
32.81424142031943	-26.909722222222257
33.207122833843044	-26.83022995522998
33.600004247366655	-26.763986399403095
33.99288566089028	-26.710991554741582
34.36939701551708	-26.635915524804446
34.7786484879375	-26.552007020757046
35.17152990146113	-26.472514753764784
35.56441131498474	-26.419519909103272
35.95729272850835	-26.406271197937897
36.350174142031975	-26.419519909103272
36.59572502548423	-26.45926604259941
37.332377675841	-26.48576346493016
37.7088890304678	-26.353276353276385
38.11814050288824	-26.19429181929185
38.51102191641185	-26.0485559964727
38.903903329935474	-25.902820173653538
39.296784743459085	-25.770333061999764
39.689666156982696	-25.624597239180602
40.08254757050632	-25.465612705196065
40.37720863064902	-25.319876882376917
40.49179904292676	-24.834090806313057
40.57364933741083	-24.15399029982366
40.62275951410129	-23.703534120200814
40.720979867482185	-23.226580518247218
40.78646010306947	-22.749626916293607
40.88468045645037	-22.060693935693962
41.081121163212174	-21.460085696196842
41.26119181107717	-20.947802197802233
41.55585287121987	-20.576838285171647
41.948734284743495	-20.576838285171647
42.341615698267105	-20.576838285171647
42.734497111790716	-20.576838285171647
43.12737852531434	-20.60333570750241
43.52025993883795	-20.643081840998533
44.01136170574247	-20.68282797449467
44.404243119266084	-20.696076685660046
44.797124532789695	-20.788817663817696
45.19000594631332	-20.788817663817696
45.58288735983693	-20.828563797313834
45.97576877336054	-20.855061219644583
46.36865018688417	-20.89480735314072
46.76153160040778	-20.908056064306095
47.15441301393139	-20.961050908967607
47.49818425076455	-20.947802197802233
47.727365075319995	-20.40018880296661
47.841955487597716	-19.83491045991049
47.940175840978625	-19.33145943562613
48.03839619435952	-18.881003256003282
48.13661654774043	-18.404049654049686
48.333057254502236	-17.900598629765327
48.52949796126404	-17.45014245014248
48.72593866802586	-16.999686270519632
48.92237937478767	-16.496235246235273
49.03696978706539	-15.966286799620164
49.21704043493037	-15.383343508343543
49.41348114169219	-14.959384751051445
49.60992184845399	-14.588420838420873
49.8063625552158	-14.111467236467263
50.002803261977604	-13.740503323836691
50.24835414542987	-13.210554877221568
50.54301520557257	-12.627611585944948
50.69034573564393	-12.018170872337564
50.78856608902484	-11.408730158730194
50.886786442405736	-10.825786867453559
50.985006795786646	-10.29583842083845
51.08322714916754	-9.71289512956183
51.37788820931026	-9.302185083435106
51.72165944614342	-9.059292045403183
52.16365103635749	-8.73249050332386
52.45831209650021	-8.308531746031775
52.556532449881104	-7.646096187762879
52.654752803262014	-7.036655474155495
52.75297315664291	-6.480209605209637
52.85119351002382	-5.73828177994848
52.96578392230154	-5.173003436892344
53.047634216785625	-4.545897775064475
53.19496474685698	-4.018893486486107
53.538735983690145	-3.618487993488017
53.931617397213756	-3.327016347849707
54.32449881073738	-3.101788258038283
54.71738022426099	-2.889808879392234
55.1102616377846	-2.6910782119115737
55.50314305130823	-2.46585012210015
55.89602446483184	-2.253870743454101
56.28890587835545	-2.0551400759734406
56.68178729187906	-1.829911986162017
56.97644835202178	-1.6046838963505934
57.025558528712224	-1.127730294396983
56.96007829312495	-0.6507766924433867
56.92733817533133	-0.06783340116676584
56.82911782195042	0.3031305114638201
56.87822799864088	0.5151098901098692
56.82911782195042	1.09805318138649
56.73089746856952	1.4690170940170617
56.665417232982236	2.2639397639397316
56.68178729187906	2.9793701668701402
56.78000764525997	3.6418057251390366
56.87822799864088	4.171754171754138
56.894598057537706	4.672261038001743
56.92733817533133	5.337640754307387
56.92733817533133	5.761599511599478
56.92733817533133	6.185558268891569
56.97644835202178	6.60951702618366
56.97644835202178	6.980480938814239
56.9928184109186	7.528094333649854
57.025558528712224	8.199362366029
56.97644835202178	8.755808234974872
56.73089746856952	9.117939673495194
56.43623640842681	9.524233482566785
56.14157534828409	9.98352213629989
55.84691428814139	10.42514584181248
55.552253227998676	10.813774702663558
55.25759216785596	11.290728304617161
54.962931107713246	11.679357165468247
54.668270047570545	12.103315922760338
54.37360898742783	12.527274680052429
54.12805810397556	12.995395807895775
53.931617397213756	13.463516935739136
53.83339704383286	13.922805589472226
53.636956337071055	14.479251458418098
53.538735983690145	14.876712793379433
53.34229527692834	15.441991136435554
53.24407492354743	15.830619997286632
53.06400427568245	16.29579696709324
52.93304380450789	16.802192149414346
52.80208333333337	17.332140596029454
52.654752803262014	17.658942138108777
52.556532449881104	18.056403473070112
52.31098156642885	18.639346764346733
51.96721032959569	18.745336453669758
51.57432891607206	18.705590320173627
51.18144750254845	18.732087742504376
50.78856608902484	18.692341609008245
50.395684675501215	18.639346764346733
50.002803261977604	18.639346764346733
49.60992184845399	18.612849342015977
49.21704043493037	18.58635191968522
48.82415902140676	18.58635191968522
48.431277607883146	18.639346764346733
48.03839619435952	18.91756969881967
47.69462495752636	19.22229005562336
47.350853720693195	19.51376170126167
46.957972307169584	19.858228191561494
46.61420107033642	20.193862207751067
46.56509089364597	20.8121353954687
46.85975195378869	21.408327397910703
47.2526333673123	21.461322242572216
47.64551478083591	21.501068376068346
48.03839619435952	21.501068376068346
48.431277607883146	21.501068376068346
48.82415902140676	21.501068376068346
49.21704043493037	21.527565798399102
49.60992184845399	21.55406322072986
50.002803261977604	21.55406322072986
50.395684675501215	21.60705806539137
50.772196030128015	21.60705806539137
51.132337325858	21.67771785827339
51.132337325858	21.97802197802195
51.18144750254845	22.295991045991016
51.18144750254845	22.719949803283107
51.132337325858	23.249898249898223
51.132337325858	23.673857007190314
51.08322714916754	24.150810609143917
51.08322714916754	24.574769366436
51.08322714916754	24.998728123728092
51.08322714916754	25.422686881020184
51.08322714916754	25.846645638312275
50.985006795786646	26.420756455478646
50.69034573564393	26.734309286392595
50.29746432212032	27.025780932030905
49.904582908596694	27.29075515533846
49.51170149507308	27.608724223307526
49.11882008154947	27.900195868945843
48.72593866802586	28.191667514584154
48.333057254502236	28.50963658255322
47.95654589987545	28.7613620946954
47.547294427455014	29.066082451499092
47.15441301393139	29.38405151946816
46.76153160040778	29.662274453941095
46.36865018688417	29.953746099579405
45.97576877336054	30.245217745217715
45.58288735983693	30.549938102021407
45.19000594631332	30.8546584588251
44.797124532789695	31.119632682132654
44.404243119266084	31.437601750101727
44.01136170574247	31.729073395740045
43.61848029221885	32.03379375254373
43.22559887869524	32.28551926468591
42.832717465171626	32.53724477682809
42.42346599275119	32.78897028897027
42.04695463812439	33.00094966761631
41.65407322460078	33.239426468593116
41.26119181107717	33.45140584723916
40.86831039755354	33.742877492877476
40.57364933741083	34.24632851716183
40.37720863064902	34.72328211911543
40.18076792388722	35.200235721069035
39.98432721712541	35.624194478361126
39.787886510363606	36.10114808031473
39.5914458036018	36.578101682268326
39.395005096839995	37.04622281011167
39.198564390078175	37.47901404151402
39.00212368331637	37.98246506579838
38.805682976554564	38.43292124542123
38.60924226979276	38.883377425044074
38.41280156303095	39.333833604666914
38.21636085626915	39.81078720662052
38.01992014950733	40.261243386243365
37.82347944274552	40.87068409985075
38.21636085626915	41.24164801248132
38.60924226979276	41.440378679961995
39.00212368331637	41.62586063627728
39.395005096839995	41.79809388142719
39.787886510363606	41.98357583774248
40.18076792388722	42.16905779405777
40.57364933741083	42.261798772215414
40.96653075093445	42.116062949396266
41.359412164458064	41.970327126577104
41.752293577981675	41.82459130375795
42.1451749915053	41.66560676977342
42.53805640502891	41.519870946954256
42.90147171253827	41.52252068918733
42.63627675840982	42.01007326007324
42.39072587495755	42.363372224483314
42.09606481481484	42.7520010853344
41.80140375467214	43.211289739067496
41.50674269452942	43.59991859991858
41.212081634386706	44.023877357210665
40.917420574244005	44.44783611450276
40.62275951410129	44.87179487179485
40.27898827726813	45.24275878442543
39.8861068637445	45.441489451906094
39.49322545022089	45.587225274725256
39.10034403669728	45.75945851987517
38.60924226979276	46.01118403201734
38.21636085626915	46.10392501017499
37.82347944274552	46.26290954415953
37.43059802922191	46.3953966558133
36.49750467210332	46.70894948672725
36.153733435270155	46.77960927960926
35.777222080643355	46.903263917152785
35.36797060822293	47.044583502916815
34.97508919469931	47.15057319223984
34.5822077811757	47.177070614570596
34.189326367652086	47.084329636412946
33.796444954128475	47.01808608058606
33.40356354060485	46.92534510242842
33.01068212708124	46.8193554131054
32.61780071355763	46.73986314611313
32.224919300034	46.64712216795549
31.832037886510392	46.48813763397095
31.43915647298678	46.302655677655665
31.046275059463156	46.10392501017499
30.653393645939545	45.918443053859704
30.260512232415934	45.74620980870979
29.86763081889231	45.534230430063744
29.474749405368698	45.40174331840997
29.180088345225982	45.666717541717524
29.000017697360988	46.179001040112134
28.88542728508328	46.673619590286236
28.705356637218287	47.13290824401934
28.574396166043755	47.64519174241394
28.39432551817876	48.183972663139315
28.29610516479785	48.58143399810065
28.099664458036045	49.16437728937727
28.001444104655135	49.58833604666936
27.90322375127424	50.11828449328448
27.78863333899652	50.7012277845611
27.69041298561561	51.443155609822256
27.706783044512434	51.920109211775866
27.657672867821972	52.50305250305249
27.559452514441077	52.92701126034458
27.559452514441077	53.33330506941617
27.510342337750615	53.77492877492876
27.461232161060167	54.19888753222085
27.41212198436972	54.78183082349747
27.41212198436972	55.20578958078956
27.26479145429836	55.73573802740468
27.068350747536556	55.98304730249173
26.77368968739384	56.424671008004324
26.479028627251125	56.919289558178434
26.184367567108424	57.360913263691025
25.88970650696571	57.873196762085634
25.595045446822994	58.297155519377725
25.34949456337074	58.70344932844931
25.103943679918473	59.1097431375209
24.80928261977577	59.604361687695004
24.64558203080759	60.098980237869114
24.85839279646622	60.69075600325599
25.054833503228025	61.11471476054808
25.054833503228025	61.618165784832435
24.85839279646622	61.989129697463014
24.661952089704414	62.38659103242435
24.416401206252146	62.907707004929215
24.170850322799893	63.39349308099307
23.974409616038088	63.7909544159544
23.72885873258582	64.267908017908
23.483307849133567	64.77135904219236
23.18864678899085	65.28805877764209
22.893985728848136	65.14232295482294
22.69754502208633	64.6918667752001
22.501104315324525	64.21491317324649
22.30466360856272	63.73795957129289
22.108222901800914	63.26100596933929
21.862672018348647	62.73105752272417
21.518900781515484	62.293850054266706
21.17512954468232	61.900804956360496
20.831358307849158	61.459181250847905
20.438476894325547	61.16770960520959
20.04559548080192	61.00872507122506
19.65271406727831	60.87623795957128
19.27620271265151	60.77024827024826
18.866951240231074	60.58476631393297
18.474069826707463	60.43903049111381
18.081188413183853	60.399284357617674
17.68830699966024	60.33304080179079
17.295425586136616	60.399284357617674
16.902544172613005	60.43903049111381
16.509662759089395	60.5052740469407
16.11678134556577	60.545020180436836
15.723899932042158	60.59801502509835
15.331018518518547	60.651009869759854
14.938137104994922	60.71725342558675
14.545255691471311	60.75699955908288
14.1523742779477	60.82324311490977
13.759492864424075	60.87623795957128
13.366611450900464	60.9822276488943
13.071950390757749	61.35319156152488
12.826399507305496	61.830145163478484
12.580848623853228	62.3600936100936
12.384407917091423	62.757554945054935
12.079924821610618	63.11968638357526
11.909676209083727	62.51907814407813
11.795085796806006	61.98912969746302
11.647755266734649	61.476846199068405
11.303984029901486	61.44593253968253
10.911102616377875	61.48567867317866
10.51822120285425	61.538673517840174
10.125339789330638	61.591668362501686
9.732458375807028	61.64466320716319
9.290466785592955	61.671160629493954
8.946695548759791	61.77715031881697
8.55381413523618	61.81689645231311
8.160932721712555	61.85664258580924
7.768051308188944	61.89638871930538
7.391539953562145	61.971464749242514
6.982288481141708	62.002378408628395
6.589407067618097	62.09511938678604
6.196525654094486	62.134865520282176
5.803644240570861	62.18786036494369
5.41076282704725	62.22760649843982
5.017881413523639	62.20110907610906
4.723220353380924	61.80364774114773
4.477669469928671	61.40618640618639
4.1830084097859555	60.876237959571284
3.8392371729527923	60.53177146927146
3.4463557594291814	60.412533068783056
3.053474345905556	60.28004595712928
2.6605929323819453	60.17405626780626
2.2677115188583343	60.04156915615248
1.8748301053347092	59.93557946682945
1.4819486918110982	59.89583333333332
1.0890672782874873	59.92233075566408
0.6961858647638621	59.92233075566408
0.3033044512402512	59.92233075566408
-0.08957696228335976	59.9090820444987
-0.4824583758069778	59.9090820444987
-0.8753397893305959	59.88258462216795
-1.2682212028542068	59.869335911002565
-1.6611026163778249	59.869335911002565
-2.053984029901443	59.829589777506435
-2.446865443425054	59.81634106634105
-2.839746856948672	59.80309235517568
-3.23262827047229	59.76334622167954
-3.625509683995901	59.76334622167954
-4.018391097519519	59.72360008818341
-4.41127251104313	59.538118131868124
-4.804153924566748	59.4321284425451
-5.197035338090366	59.326138753222075
-5.589916751613977	59.25989519739519
-5.982798165137595	59.206900352733676
-6.375679578661213	59.10091066341065
-6.768560992184824	58.994920974087634
-7.161442405708442	58.92867741826074
-7.55432381923206	58.84918515126847
-7.947205232755671	58.75644417311083
-8.487417176350647	58.632789535567305
-8.83118841318381	58.55771350563016
-9.22406982670742	58.43847510514176
-9.616951240231039	58.31923670465336
-10.009832653754657	58.21324701533034
-10.402714067278268	58.06751119251118
-10.795595480801886	57.948272792022784
-11.188476894325497	57.84228310269976
-11.63046848453957	57.696547279880605
-11.974239721372733	57.59055759055758
-12.367121134896344	57.47131919006918
-12.760002548419962	57.35208078958078
-13.05466360856267	57.00761429928096
-13.234734256427664	56.33634626690181
-13.398434845395833	55.877057613168716
-13.545765375467191	55.36477411477411
-13.643985728848094	54.958480305702516
-13.840426435609906	54.4108669108669
-13.987756965681257	53.9692432053543
-14.33152820251442	53.66893908560574
-14.724409616038038	53.37746743996743
-14.871740146109396	52.82102157102156
-14.920850322799843	52.39706281372947
-14.969960499490298	51.849449418893855
-15.019070676180753	51.41665818749151
-15.068180852871201	50.913207163207154
-15.100920970664838	50.40092366481254
-15.313731736323462	49.90630511463844
-15.70661314984708	49.62808218016551
-16.09949456337069	49.37635666802332
-16.49237597689431	49.20412342287341
-16.885257390417927	49.243869556369546
-17.278138803941538	49.29686440103106
-17.671020217465156	49.323361823361815
-18.063901630988767	49.37635666802332
-18.456783044512385	49.41610280151946
-18.849664458036003	49.455848935015595
-19.242545871559614	49.482346357346344
-19.63542728508323	49.575087335503994
-20.02830869860685	49.58833604666937
-20.42119011213046	49.654579602496256
-20.81407152565408	49.66782831366164
-21.403393645939502	49.53534120200786
-21.796275059463113	49.455848935015595
-22.18915647298673	49.37635666802332
-22.500187592026265	48.91706801429022
-22.663888180994434	48.3164597747931
-22.778478593272155	47.83950617283949
-22.958549241137142	47.22123298512186
-23.08950971231169	46.62062474562474
-23.253210301279857	46.05534640256862
-23.36780071355758	45.56956032650476
-23.547871361422565	44.87179487179486
-23.564241420319384	44.3683438475105
-23.46602106693848	43.83839540089539
-23.36780071355758	43.22895468728801
-23.285950419073494	42.540021706688364
-23.22047018348622	42.01007326007325
-23.122249830105318	41.453627391127384
-23.253210301279857	40.84418667752
-23.36780071355758	40.26124338624338
-23.416910890248033	39.78428978428977
-23.547871361422565	39.25434133767466
-23.646091714803468	38.565408357075015
-23.71157195039074	38.141449599782916
-23.809792303771644	37.770485687152345
-23.8589024804621	37.37302435219101
-23.940752774946183	36.763583638583626
-24.006233010533457	36.339624881291535
-24.10445336391436	35.968660968660956
-24.153563540604807	35.59769705603038
-24.35000424736662	35.2267331433998
-24.59555513081888	34.83810428254871
-24.824735955374315	34.20216614661058
-24.841106014271134	33.68988264821597
-24.841106014271134	33.31891873558539
-24.89021619096159	33.00094966761632
-24.89021619096159	32.576990910324234
-24.89021619096159	32.15303215303214
-24.89021619096159	31.729073395740052
-24.89021619096159	31.30511463844796
-24.89021619096159	30.88115588115587
-24.939326367652043	30.45719712386378
-24.98843654434249	29.927248677248663
-24.98843654434249	29.556284764618084
-25.037546721032946	29.105828584995237
-25.086656897723394	28.549382716049372
-25.086656897723394	28.12542395875728
-25.086656897723394	27.70146520146519
-25.053916779929764	27.18918170307058
-25.021176662136128	26.64156830823496
-24.98843654434249	26.005630172296826
-24.98843654434249	25.581671415004735
-24.98843654434249	25.157712657712644
-24.98843654434249	24.733753900420552
-24.939326367652043	24.230302876136193
-24.89021619096159	23.51487247320579
-24.74288566089023	23.117411138244456
-24.546444954128425	22.640457536290853
-24.644665307509328	22.216498778998762
-24.824735955374315	21.607058065391385
-24.939326367652043	21.218429204540307
-25.086656897723394	20.812135395468715
-25.184877251104297	20.42350653461763
-25.479538311247012	19.91122303622302
-25.77419937138972	19.451934382489924
-26.068860431532435	18.939650884095315
-26.4126316683656	18.52010836385835
-26.805513081889217	18.162393162393144
-27.198394495412828	17.831175383258703
-27.55853579114281	17.31447564780897
-27.198394495412828	16.797775912359228
-26.805513081889217	16.413563288563275
-26.4126316683656	15.989604531271183
-26.01975025484198	15.565645773979092
-25.62686884131837	15.194681861348514
-25.283097604485206	14.85904784515894
-25.037546721032946	14.505748880748861
-24.841106014271134	14.028795278795265
-24.644665307509328	13.525344254510905
-24.448224600747523	13.048390652557302
-24.25178389398571	12.544939628272942
-24.055343187223905	12.04148860398859
-23.8589024804621	11.591032424365743
-23.61335159700984	11.202403563514665
-23.318690536867123	10.813774702663572
-23.024029476724415	10.425145841812494
-22.729368416581707	10.036516980961416
-22.43470735643899	9.630223171889824
-22.140046296296283	9.241594311038739
-21.845385236153568	8.817635553746655
-21.55072417601086	8.429006692895562
-21.256063115868145	8.058042780264984
-20.961402055725436	7.598754126531894
-20.882825773020713	7.245455162121814
-20.56852064220182	7.068805679916778
-21.3051732925586	7.4309371184371
-21.69805470608221	7.68266263057928
-22.18915647298673	7.960885565052216
-22.58203788651035	8.212611077194396
-22.97491930003396	8.43783916700582
-23.36780071355758	8.689564679147992
-23.760682127081196	8.928041480124797
-24.153563540604807	9.15326956993622
-24.546444954128425	9.365248948582263
-24.98843654434249	9.612558223669325
-25.332207781175654	9.65672059422058
-25.725089194699272	9.722964150047467
-26.117970608222883	9.802456417039735
-26.5108520217465	9.855451261701248
-26.90373343527012	9.934943528693509
-27.29661484879373	9.987938373355021
-27.68949626231735	10.054181929181915
-28.082377675840966	10.133674196174177
-28.475259089364577	10.186669040835689
-28.868140502888195	10.266161307827957
-29.261021916411813	10.332404863654844
-29.653903329935424	10.372150997150982
-30.046784743459042	10.372150997150982
-30.439666156982653	10.305907441324088
-30.83254757050627	9.94819223985889
-31.176318807339435	9.5242334825668
-31.47097986748215	9.15326956993622
-31.814751104315313	8.782305657305642
-32.158522341148476	8.35834690001355
-32.453183401291184	7.987382987382972
-32.79695463812435	7.735657475240792
-33.189836051647966	7.6959113417446545
-33.582717465171584	7.6694139194139055
-33.975598878695195	7.6694139194139055
-34.368480292218806	7.642916497083149
-34.76136170574243	7.616419074752393
-35.15424311926604	7.616419074752393
-35.54712453278965	7.616419074752393
-35.94000594631328	7.629667785917768
-36.33288735983689	7.722408764075411
-36.774878950050955	7.899058246280447
-37.11865018688412	8.027129120879103
-37.60975195378864	8.199362366029014
-38.00263336731226	8.34509818884817
-38.39551478083587	8.504082722832706
-38.788396194359485	8.663067256817243
-39.16490754898628	8.799970605526141
-39.39408837354172	8.552661330439093
-39.574159021406714	8.86179792429791
-39.279497961264	8.013880409713728
-39.083057254502194	7.563424230090881
-38.88661654774039	7.112968050468034
-38.69017584097858	6.689009293175943
-38.49373513421678	6.2650505358838515
-38.297294427454965	5.761599511599492
-38.10085372069316	5.337640754307401
-37.90441301393135	4.91368199701531
-37.9535231906218	4.489723239723219
-37.9535231906218	4.065764482431128
-38.00263336731226	3.721297992131312
-38.051743544002704	3.2178469678469526
-38.051743544002704	2.7938882105548686
-38.10085372069316	2.387594401483284
-38.149963897383614	1.9459706959706864
-38.24818425076451	1.5396768868990875
-38.59195548759767	1.257037715371041
-38.98483690112129	0.9655660697327306
-39.37771831464491	0.6608457129290315
-39.77059972816852	0.3163792226292088
-40.16348114169214	0.03815628815627292
-40.556362555215756	-0.266564068647412
-40.94924396873937	-0.5977818477818602
-41.342125382262985	-0.8362586487586583
-16.050384386680243	17.067166372721914
-15.755723326537527	16.660872563650322
-15.46106226639482	16.272243702799244
-15.166401206252104	15.848284945507153
-14.871740146109396	15.459656084656068
-14.57707908596668	15.071027223804982
-14.282418025823972	14.629403518292392
-13.938646788990809	14.187779812779794
-13.545765375467191	13.843313322479972
-13.15288396194358	13.525344254510905
-12.760002548419962	13.207375186541839
-12.367121134896344	12.889406118572772
-11.974239721372733	12.571437050603699
-11.483137954468212	12.173975715642364
-11.090256540944594	11.856006647673297
-10.697375127420983	11.53803757970423
-10.304493713897365	11.140576244742896
-9.911612300373747	10.796109754443073
-9.518730886850136	10.478140686474006
-9.125849473326518	10.080679351512671
-8.7329680598029	9.736212861212842
-8.340086646279289	9.4049950820784
-7.947205232755671	9.630223171889824
-7.55432381923206	10.06743064034729
-7.210552582398897	10.495805634694506
-6.866781345565727	10.822607176773829
-6.473899932042116	11.061083977750627
-6.081018518518498	11.299560778727425
-5.688137104994887	11.524788868538849
-5.295255691471269	11.78976309184641
-4.902374277947651	12.014991181657834
-4.5586030411144876	12.244635508524375
-4.50949286442404	12.650929317595967
-4.6077132178049425	13.101385497218814
-4.65682339449539	13.79031847781846
-4.705933571185845	14.240774657441307
-4.214831804281324	13.989049145299127
-3.8219503907577135	13.724074921991573
-3.4290689772340954	13.485598121014775
-3.0852977404009323	13.251537557093094
-2.6433061501868664	13.008644519061171
-2.2504247366632484	12.862908696242016
-1.8575433231396303	12.690675451092105
-1.4646619096160194	12.531690917107568
-1.1208906727828563	12.315295301406401
-0.8262296126401409	11.873671595893796
-0.5315685524974327	11.414382942160707
-0.23690749235471742	10.990424184868615
0.057753567787997895	10.54880047935601
0.352414627930699	10.089511825622921
0.6470756880734143	9.647888120110323
0.9417367482161296	9.223929362818232
1.187287631668383	8.861797924297903
1.4328385151206504	8.446671641116062
1.7274995752633515	8.040377832044477
2.022160635406067	7.581089178311373
2.316821695548782	7.174795369239796
2.6605929323819453	6.768501560168204
3.053474345905556	6.410786358703
3.4463557594291814	6.238553113553088
3.8392371729527923	6.0795685795685515
4.232118586476403	5.90733533441864
4.625000000000028	5.735102089268729
5.017881413523639	5.576117555284199
5.41076282704725	5.403884310134288
5.803644240570861	5.2581484873151325
6.196525654094486	5.085915242165214
6.589407067618097	4.940179419346059
6.982288481141708	4.7679461741961475
7.3751698946653335	4.608961640211618
7.768051308188944	4.4367283950617065
8.160932721712555	4.290992572242544
8.55381413523618	4.185002882919527
9.044915902140701	4.304241283407926
9.437797315664312	4.4367283950617065
9.847048788084734	4.560383032605223
10.223560142711548	4.701702618369261
10.61644155623516	4.741448751865391
11.00932296975877	4.701702618369261
11.402204383282381	4.661956484873123
11.795085796806006	4.635459062542374
12.187967210329617	4.542718084384724
12.580848623853228	4.516220662053968
12.973730037376853	4.4632258173924555
13.366611450900464	4.4367283950617065
13.759492864424075	4.383733550400194
14.1523742779477	4.27774386107717
14.545255691471311	3.906779948446591
14.938137104994922	3.5888108804775243
15.331018518518547	3.2708418125084506
15.723899932042158	2.9396240333740025
16.11678134556577	2.6084062542395685
16.509662759089395	2.250691052774357
16.902544172613005	1.919473273639909
17.295425586136616	1.5750067833400863
17.63919682296978	1.310032560032539
17.884747706422047	0.9125712250712041
18.06481835428704	0.47977999366885626
18.277629119945658	-0.06783340116676584
18.474069826707463	-0.5182895807896131
18.654140474572458	-1.004075656853459
18.866951240231074	-1.4721967846968056
19.014281770302432	-1.9226529643196528
19.2598326537547	-2.505596255596288
19.456273360516505	-3.009047279880633
19.65271406727831	-3.4860008818342436
19.849154774040116	-3.989451906118603
19.996485304111474	-4.545897775064475
20.14381583418283	-4.94335911002581
20.340256540944637	-5.499804978971667
20.536697247706442	-6.02975342558679
20.733137954468262	-6.53320444987115
20.929578661230067	-7.089650318817007
21.126019367991873	-7.584268868991131
21.32246007475368	-8.12304978971649
21.518900781515484	-8.688328132772597
21.698971429380478	-9.165281734726207
21.911782195039095	-9.71289512956183
22.108222901800914	-10.242843576176938
22.30466360856272	-10.719797178130534
22.550214492014973	-11.126090987202133
22.84487555215769	-11.567714692714716
23.139536612300404	-12.009338398227314
23.434197672443105	-12.48629200018091
23.72885873258582	-12.945580653914021
24.023519792728536	-13.422534255867618
24.31818085287125	-13.864157961380215
24.612841913013952	-14.305781666892813
24.907502973156667	-14.800400217066908
25.202164033299383	-15.224358974359006
25.496825093442098	-15.66598267987159
25.84059633027526	-16.165017467100824
26.233477743798872	-16.284255867589223
26.626359157322483	-16.32400200108536
27.019240570846108	-16.337250712250736
27.41212198436972	-16.41674297924301
27.80500339789333	-16.44324040157376
28.197884811416955	-16.469737823904524
28.590766224940566	-16.549230090896785
28.983647638464177	-16.588976224392923
29.376529051987788	-16.641971069054435
29.769410465511413	-16.68171720255056
30.162291879035024	-16.761209469542834
30.555173292558635	-16.80095560303897
30.94805470608226	-16.86719915886586
31.34093611960587	-16.92019400352737
31.733817533129482	-16.933442714692745
32.12669894665311	-16.814204314204346
32.47047018348627	-16.407910505132747
32.81424142031943	-16.085525200108563
33.207122833843044	-15.847048399131765
33.600004247366655	-15.582074175824204
33.99288566089028	-15.330348663682031
34.38576707441389	-15.091871862705219
34.7786484879375	-14.813648928232297
35.17152990146113	-14.588420838420873
35.56441131498474	-14.455933726767086
35.95729272850835	-14.535425993759361
36.350174142031975	-14.548674704924736
36.743055555555586	-14.588420838420873
37.1359369690792	-14.588420838420873
37.52881838260282	-14.588420838420873
37.92169979612643	-14.588420838420873
38.31458120965004	-14.588420838420873
38.707462623173654	-14.588420838420873
39.10034403669728	-14.588420838420873
39.49322545022089	-14.588420838420873
39.8861068637445	-14.588420838420873
40.27898827726813	-14.588420838420873
40.67186969079174	-14.588420838420873
41.06475110431535	-14.641415683082371
41.457632517838974	-14.56192341609011
41.850513931362585	-14.429436304436337
42.243395344886196	-14.310197903947937
42.63627675840982	-14.005477547144238
43.02915817193343	-13.634513634513667
43.42203958545704	-13.250301010717706
43.81492099898067	-12.839590964590997
44.20780241250428	-12.415632207298898
44.502463472646994	-11.991673450006815
44.55157364933744	-11.514719848053204
44.64979400271835	-11.09076109076112
44.715274238305625	-10.631472437028023
44.81349459168652	-9.977869352869376
45.04267541624196	-9.430255958033769
45.33733647638468	-8.988632252521171
45.63199753652738	-8.529343598788074
45.926658596670094	-8.070054945054977
46.17220948012235	-7.646096187762879
46.36865018688417	-7.222137430470795
46.56509089364597	-6.82467609550946
46.76153160040778	-6.400717338217362
46.957972307169584	-6.056250847917539
47.15441301393139	-5.605794668294692
47.350853720693195	-5.208333333333357
47.59640460414546	-4.802039524261772
47.89106566428818	-4.413410663410687
48.152986606637256	-4.042446750780115
48.3821674311927	-3.4771684077239797
48.6768284913354	-3.0355447022113964
48.971489551478115	-2.5762560484782995
49.26615061162083	-2.1522972911862013
49.56081167176353	-1.7283385338941173
49.85547273190625	-1.2690498801610204
50.15013379204896	-0.8097612264279235
50.34657449881077	-0.5977818477818744
50.493905028882125	0.2501356668023078
50.64123555895348	0.5857696829918808
50.804936147921666	1.1157181296069894
50.9358966190962	1.522011938678574
51.08322714916754	1.9989655406321845
51.18144750254845	2.3964268755935194
51.08322714916754	2.899877899877879
50.90315650130256	3.359166553610976
50.772196030128015	3.871450052005571
50.64123555895348	4.3660686021796735
50.493905028882125	4.834189730023034
50.51027508777895	5.337640754307387
50.60849544115986	6.026573734907039
50.69034573564393	6.7155067155066845
50.804936147921666	7.351444851444818
50.886786442405736	7.987382987382958
50.83767626571529	8.446671641116055
50.493905028882125	8.83530050196714
50.101023615358514	9.193015703432337
49.70814220183489	9.53748219373216
49.31526078831128	9.92169481752812
48.92237937478767	10.266161307827943
48.52949796126404	10.597379086962391
48.13661654774043	10.96834299959297
47.74373513421682	11.326058201058167
47.350853720693195	11.670524691357997
46.957972307169584	12.107732159815463
46.61420107033642	12.544939628272928
46.319540010193705	12.915903540903507
46.024878950051004	13.286867453534093
45.73021788990829	13.728491159046683
45.435556829765574	14.064125175236256
45.14089576962286	14.452754036087342
44.797124532789695	14.810469237552539
44.45335329595653	15.177016913128
44.10958205912337	15.472904795821442
43.71670064559976	15.883614841948152
43.32381923207615	16.307573599240243
42.93093781855252	16.731532356532334
42.53805640502891	17.155491113824425
42.1451749915053	17.579449871116516
41.752293577981675	17.950413783747095
41.359412164458064	18.33462640754305
40.96653075093445	18.573103208519854
40.57364933741083	18.77183387600052
40.18076792388722	18.944067121150432
39.73877633367316	19.169295210961856
39.395005096839995	19.31503103378101
39.00212368331637	19.500512990096304
38.60924226979276	19.725741079907728
38.20653882093106	20.059608601275244
38.29821115075322	20.847465291909714
38.41280156303095	21.44807353140684
38.59287221089593	22.066346719124475
38.707462623173654	22.719949803283114
38.65835244648321	23.143908560575206
38.59287221089593	23.67385700719032
38.51102191641185	24.442282254782235
38.4619117397214	24.945733279066594
38.41280156303095	25.36969203635868
38.36369138634049	25.79365079365077
38.11814050288824	26.124868572785218
37.72525908936463	26.403091507258154
37.332377675841	26.68131444173109
36.93949626231739	26.9727860873694
36.54661484879378	27.211262888346198
36.153733435270155	27.489485822819134
35.760852021746544	27.76770875729207
35.36797060822293	28.006185558268868
34.99145925359613	28.14308890697778
34.5822077811757	28.337403337403316
34.2056964265489	28.44339302672634
33.796444954128475	28.628874983041626
33.40356354060485	28.761362094695407
33.01068212708124	28.93359533984532
32.61780071355763	29.079331162664474
32.20854924113719	28.93801157690045
32.12669894665311	29.23831569664901
32.224919300034	28.204916225749535
32.3067695945181	27.577810563921652
32.42136000679581	27.01253222086553
32.51958036017672	26.29710181793513
32.61780071355763	25.740655948989264
32.716021066938524	25.26370234703566
32.81424142031943	24.866241012074326
32.91246177370033	24.46877967711299
33.01068212708124	24.080150816261913
33.108902480462135	23.647359584859565
33.223492892739856	23.143908560575206
33.3544533639144	22.73761475150362
33.33808330501759	22.137006512006494
33.55089407067621	22.137006512006494
32.91246177370033	22.08401166734498
32.51958036017672	22.0707629561796
32.12669894665311	22.03101682268347
31.733817533129482	22.03101682268347
31.34093611960587	21.99127068918733
30.94805470608226	21.978021978021957
30.555173292558635	21.964773266856575
30.162291879035024	21.964773266856575
29.769410465511413	22.190001356668
29.376529051987788	22.49472171347169
28.983647638464177	22.74644722561387
28.590766224940566	23.051167582417563
28.197884811416955	23.342639228055873
27.80500339789333	23.607613451363427
27.42849204326653	23.885836385836363
27.019240570846108	24.190556742640055
26.626359157322483	24.482028388278366
26.233477743798872	24.7602513227513
25.84059633027526	25.038474257224237
25.477181022765905	25.40502193279969
25.84059633027526	25.727407237823883
26.233477743798872	25.92613790530455
26.626359157322483	26.111619861619843
27.019240570846108	26.336847951431267
27.41212198436972	26.509081196581178
27.80500339789333	26.694563152896464
28.197884811416955	26.880045109211757
28.492545871559656	27.118521910188555
28.54165604825012	27.59547551214216
28.590766224940566	27.88694715778047
28.590766224940566	28.284408492741804
28.607136283837377	28.796691991136413
28.639876401631014	29.39730023063354
28.639876401631014	29.82125898792563
28.68898657832146	30.218720322886966
28.68898657832146	30.563186813186796
28.68898657832146	30.98714557047888
28.68898657832146	31.41110432777097
28.68898657832146	31.835063085063062
28.639876401631014	32.36501153167818
28.54165604825012	32.62998575498573
28.39432551817876	33.13343677927009
28.29610516479785	33.53089811423143
28.083294399139234	34.07851150906705
27.90322375127424	34.64378985212316
27.706783044512434	35.22673314339979
27.510342337750615	35.80967643467642
27.31390163098881	36.33079240718128
27.16657110091745	36.81657848324513
27.019240570846108	37.17870992176545
26.82279986408429	37.66449599782931
26.577248980632035	38.017794962239385
26.28258792048932	38.42408877131098
25.987926860346604	38.936372269705586
25.693265800203903	39.36033102699767
25.398604740061188	39.80195473251027
25.103943679918473	40.225913489802366
24.80928261977577	40.66753719531496
24.563731736323504	41.0826634784968
24.31818085287125	41.42712996879662
24.023519792728536	41.86875367430921
23.679748555895372	42.116062949396266
23.28686714237176	42.116062949396266
22.893985728848136	42.116062949396266
22.501104315324525	42.116062949396266
22.108222901800914	42.116062949396266
21.71534148827729	42.116062949396266
21.32246007475368	42.116062949396266
20.929578661230067	42.116062949396266
20.536697247706442	42.116062949396266
20.14381583418283	42.116062949396266
19.75093442065922	42.116062949396266
19.358053007135595	42.116062949396266
18.965171593611984	41.943829704246355
18.572290180088373	41.77159645909644
18.179408766564748	41.71860161443493
17.786527353041137	41.864337437254086
17.393645939517526	42.036570682404
17.0007645259939	42.18230650522315
16.60788311247029	42.328042328042315
16.21500169894668	42.487026862026845
15.822120285423068	42.632762684846
15.429238871899443	42.79174721883054
15.036357458375832	42.95073175281507
14.725326339336306	43.31727942839052
14.545255691471311	43.85606034911589
14.397925161399954	44.209359313525965
14.250594631328596	44.712810337810325
14.05415392456679	45.295753629086946
13.857713217804985	45.75504228282004
13.759492864424075	46.14367114367113
13.513941980971822	46.713365723782374
13.366611450900464	47.23006545923211
13.153800685241848	47.76884637995747
12.973730037376853	48.31645977479309
12.875509683995944	48.93914919956585
12.482628270472333	49.098133733550384
12.089746856948722	49.32336182336181
11.696865443425096	49.45584893501559
11.303984029901486	49.58833604666937
10.911102616377875	49.69432573599239
10.51822120285425	49.81356413648079
10.125339789330638	49.95929995929995
9.732458375807028	50.065289648622965
9.339576962283402	50.184528049111364
8.946695548759791	50.31701516076515
8.55381413523618	50.42300485008817
8.144562662815744	50.559908198797075
7.768051308188944	50.67473036223035
7.3751698946653335	50.79396876271875
6.982288481141708	50.93970458553791
6.589407067618097	51.17818138651471
6.196525654094486	51.42990689865688
5.803644240570861	51.69488112196444
5.41076282704725	51.959855345272
5.017881413523639	52.21158085741418
4.625000000000028	52.50305250305249
4.232118586476403	52.74152930402929
3.8392371729527923	53.00650352733685
3.4463557594291814	53.27147775064441
3.053474345905556	53.53645197395196
2.6769629912787565	53.77492877492876
2.2677115188583343	54.053151709401696
1.8748301053347092	54.304877221543876
1.4819486918110982	54.50360788902454
1.0890672782874873	54.45061304436303
0.6961858647638621	54.14589268755934
0.3033044512402512	53.80142619725952
-0.08957696228335976	53.44371099579432
-0.4824583758069778	53.0992445054945
-0.8753397893305959	52.76802672636005
-1.2682212028542068	52.450057658390975
-1.6611026163778249	52.118839879256534
-2.053984029901443	51.89361178944511
-2.446865443425054	51.920109211775866
-2.839746856948672	51.920109211775866
-3.23262827047229	51.920109211775866
-3.625509683995901	51.97310405643738
-4.018391097519519	51.97310405643738
-4.41127251104313	51.89361178944511
-4.804153924566748	51.78762210012209
-5.197035338090366	51.68163241079907
-5.589916751613977	51.60214014380679
-5.966428106240784	51.47848550626327
-6.375679578661213	51.39016076516075
-6.768560992184824	51.31066849816848
-7.161442405708442	51.28417107583773
-7.55432381923206	51.28417107583773
-7.947205232755671	51.29741978700311
-8.340086646279289	51.337165920499245
-8.7329680598029	51.363663342829994
-9.125849473326518	51.39016076516075
-9.518730886850136	51.39016076516075
-9.911612300373747	51.244424942341595
-10.304493713897365	51.01919685253017
-10.697375127420983	50.754222629222625
-11.090256540944594	50.50249711708044
-11.483137954468212	50.2242741826075
-11.679578661230018	49.64133089133088
-11.728688837920473	49.21737213403879
-11.76142895571411	48.65209379098267
-11.826909191301375	48.26346493013159
-11.87601936799183	47.68052163885496
-11.925129544682278	47.097578347578335
-11.957869662475915	46.50285842415471
-12.02334989806318	46.03768145434811
-12.02334989806318	45.61372269705602
-12.056090015856824	45.10143919866141
-12.268900781515441	44.712810337810325
-12.66178219503906	44.44783611450277
-13.05466360856267	44.15636446886445
-13.447545022086288	43.878141534391524
-13.840426435609906	43.58666988875321
-14.233307849133517	43.32169566544566
-14.626189262657135	43.0567214421381
-15.019070676180753	42.85799077465743
-15.411952089704364	42.85799077465743
-15.804833503227982	42.80499592999592
-16.001274209989788	42.22205263871929
-16.050384386680243	41.79809388142721
-16.34504544682295	41.2858103830326
-16.639706506965666	40.755861936417475
-16.934367567108374	40.26124338624338
-17.22902862725109	39.76662483606927
-17.523689687393798	39.272006285895166
-17.75287051194924	38.61840320173653
-17.76924057084606	38.08845475512141
-17.76924057084606	37.66449599782932
-17.76924057084606	37.3200295075295
-17.818350747536513	36.92256817256816
-17.818350747536513	36.49860941527607
-17.851090865330143	35.84500633111743
-17.75287051194924	35.33272283272282
-17.58916992298107	34.82043933432821
-17.47457951070335	34.40531305114637
-17.294508862838356	33.795872337538995
-17.179918450560635	33.371913580246904
-16.999847802695648	32.80663523719078
-16.885257390417927	32.31201668701667
-16.934367567108374	31.923387826165587
-17.22902862725109	31.41110432777098
-17.523689687393798	30.88115588115587
-17.818350747536513	30.333542486320248
-18.01479145429832	29.70202058743724
-17.671020217465156	29.238315696649018
-17.278138803941538	28.880600495183813
-16.885257390417927	28.49638787138786
-16.49237597689431	28.07242911409577
-16.09949456337069	27.648470356803678
-15.70661314984708	27.304003866503855
-15.313731736323462	26.90654253154252
-14.920850322799843	26.48258377425043
-14.527968909276233	26.085122439289094
-14.18419767244307	25.634666259666247
-13.889536612300354	25.122382761271638
-13.594875552157646	24.61009926287702
-13.349324668705385	24.25680029846695
-13.15288396194358	23.88583638583637
-12.90733307849132	23.479542576764786
-12.612672018348604	23.037918871252188
-12.318010958205896	22.52563537285758
-12.02334989806318	22.048681770903983
-11.728688837920473	21.58939311717088
-11.974239721372733	20.95787121828787
-12.367121134896344	21.09035832994165
-12.760002548419962	21.183099308099294
-13.15288396194358	21.28908899742232
-13.545765375467191	21.421576109076092
-13.938646788990809	21.527565798399117
-14.33152820251442	21.673301621218272
-14.724409616038038	21.845534866368183
-15.117291029561656	22.070762956179607
-15.510172443085267	22.2562449124949
-15.903053856608885	22.454975579975567
-16.295935270132503	22.640457536290853
-16.688816683656114	22.852436914936902
-17.081698097179732	23.05116758241757
-17.47457951070335	23.249898249898237
-17.86746092422696	23.448628917378905
-18.276712396647397	23.67385700719033
-18.65322375127419	23.938831230497883
-19.046105164797808	24.336292565459217
-19.438986578321426	24.68075905575904
-19.831867991845037	24.9457332790666
-20.02830869860685	24.468779677112998
-20.1756392286782	23.832841541174858
-19.979198521916395	23.23223330167773
-19.733647638464134	22.772944647944634
-19.488096755011874	22.36665083887305
-19.193435694869166	21.889697236919446
-18.89877463472645	21.44807353140685
-18.65322375127419	21.07710961877627
-18.407672867821937	20.688480757925184
-18.11301180767922	20.21152715597158
-17.818350747536513	19.76990345045899
-17.523689687393798	19.292949848505394
-17.22902862725109	18.83366119477229
-16.934367567108374	18.374372541039193
-16.639706506965666	17.915083887306096
-16.34504544682295	17.491125130014005
-11.548618190055478	20.92695755890199
-11.286697247706407	20.865130240130227
-7.030481934533903	24.18614050558493
-6.670340638803921	23.76659798534797
-6.27745922528031	23.47512633970966
-5.884577811756692	23.2101521164021
-5.491696398233074	22.93192918192917
-5.098814984709463	22.653706247456235
-4.705933571185845	22.388732024148673
-4.313052157662227	22.097260378510363
-3.920170744138616	21.83228615520281
-3.527289330614998	21.54081450956449
-3.13440791709138	21.342083842083824
-2.790636680258217	21.465738479627355
-2.348645090044151	21.79254002170667
-1.9557636765205402	22.097260378510363
-1.5628822629969221	22.3754833129833
-1.170000849473304	22.481473002306323
-0.7771194359496931	22.454975579975567
-0.3842380224260751	22.41522944647943
-0.007726667799275333	22.401980735314055
0.401524804621161	22.362234601817917
0.794406218144772	22.348985890652543
1.187287631668383	22.295991045991023
1.580169045192008	22.24299620132951
1.973050458715619	22.216498778998755
2.36593187223923	22.176752645502624
2.758813285762855	22.044265533848844
3.151694699286466	21.858783577533558
3.544576112810077	21.69979904354902
3.937457526333688	21.52756579839911
4.330338939857313	21.355332553249198
4.723220353380924	21.169850596933905
5.116101766904535	20.997617351783994
5.50898318042816	20.85188152896484
5.901864593951771	20.639902150318797
6.294746007475382	20.49416632749964
6.687627420999007	20.44117148283813
7.080508834522618	20.427922771672748
7.473390248046229	20.36167921584586
7.849901602673029	20.35284674173561
8.259153075093465	20.34843050468048
8.652034488617076	20.374927927011235
9.044915902140701	20.36167921584586
9.437797315664312	20.44117148283813
9.830678729187923	20.44117148283813
10.223560142711548	20.44117148283813
10.61644155623516	20.44117148283813
11.00932296975877	20.454420194003504
11.402204383282381	20.49416632749964
11.827825914599643	20.573658594491903
12.04063668025826	20.547161172161147
11.745975620115559	21.077109618776262
11.5986450900442	21.39507868674533
11.353094206591933	21.872032288698932
11.10754332313968	22.32248846832178
10.911102616377875	22.666954958621602
10.714661909616055	23.064416293582937
10.51822120285425	23.40888278388276
10.321780496092444	23.77984669651334
10.125339789330638	24.150810609143925
9.879788905878385	24.645429159318027
9.830678729187923	25.21070750237415
9.928899082568833	25.79365079365077
10.027119435949729	26.385426559037654
10.125339789330638	26.959537376204025
10.223560142711548	27.489485822819134
10.370890672782892	28.072429114095762
10.714661909616055	28.416895604395584
11.10754332313968	28.73486467236465
11.500424736663291	29.0660824514991
11.893306150186902	29.410548941798922
12.237077387020065	29.715269298602614
12.580848623853228	30.03323836657168
12.973730037376853	30.36445614570613
13.366611450900464	30.40420227920226
13.7758629233209	30.139228055894705
14.1523742779477	29.966994810744794
14.545255691471311	30.298212589879235
14.889026928304474	30.68684145073032
14.938137104994922	31.031307941030143
14.545255691471311	31.212373660290304
14.1523742779477	31.291865927282572
13.759492864424075	31.384606905440222
13.252021038622743	31.517094017093996
12.875509683995944	31.7555708180708
12.482628270472333	32.100037308370624
12.089746856948722	32.40475766517431
11.696865443425096	32.73597544430876
11.303984029901486	33.05394451227782
10.911102616377875	33.38516229141227
10.51822120285425	33.71638007054672
10.125339789330638	34.034349138515786
9.732458375807028	34.365566917650234
9.339576962283402	34.72328211911543
8.946695548759791	35.05449989824988
8.55381413523618	35.38571767738433
8.160932721712555	35.71693545651877
7.768051308188944	36.04815323565322
7.3751698946653335	36.35287359245691
6.9331783044512605	36.51627436349657
6.622147185411734	36.74591869036311
6.834957951070365	37.08155270655269
6.834957951070365	37.38185682630125
6.5402968909276495	37.87647537647536
6.245635830784934	38.31809908198795
5.950974770642219	38.77738773572105
5.656313710499518	39.25434133767466
5.3616526503568025	39.731294939628256
5.066991590214087	40.15525369692035
4.821440706761834	40.57921245421244
4.575889823309566	40.93251141862251
4.281228763166865	41.37413512413511
3.98656770302415	41.86875367430922
3.6919066428814347	42.310377379821816
3.3972455827387193	42.78733098177541
3.1025845225960182	43.24661963550851
2.807923462453303	43.74123818568262
2.5132624023105876	44.218191787636215
2.2186013421678723	44.695145389589825
1.973050458715619	45.11027167277166
1.7274995752633515	45.507733007732995
1.3837283384301884	45.719712386379044
0.9908469249065774	45.719712386379044
0.5979655113829665	45.719712386379044
0.20508409785934134	45.719712386379044
-0.1877973156642696	45.719712386379044
-0.5806787291878805	45.719712386379044
-0.9735601427114986	45.719712386379044
-1.3664415562351166	45.719712386379044
-1.7593229697587276	45.57397656355988
-2.1522043832823456	45.2692562067562
-2.5450857968059566	44.99103327228326
-2.9379672103295746	44.68631291547957
-3.3308486238531927	44.3683438475105
-3.7237300373768036	44.090120913037566
-4.214831804281324	44.0106286460453
-4.6077132178049425	44.07687220187219
-5.000594631328553	44.129867046533704
-5.3934760448521715	44.16961318002983
-5.7863574583757895	44.07687220187219
-6.081018518518498	43.54692375525707
-6.27745922528031	43.04347273097272
-6.473899932042116	42.628346447790875
-6.65397057990711	42.116062949396266
-6.5721202854230185	41.58611450278116
-6.473899932042116	41.05616605616604
-6.375679578661213	40.49972018722018
-6.27745922528031	39.943274318274305
-6.1792388718994005	39.39566092343869
-6.081018518518498	38.69789546872879
-6.326569401970758	38.17677949622392
-6.621230462113473	37.64683104960881
-6.915891522256182	37.1345475512142
-7.210552582398897	36.58693415637858
-7.55432381923206	36.114396791480104
-7.947205232755671	35.73018416768416
-8.271332398912648	35.2267331433998
-7.996315409446126	34.608459955682164
-7.701654349303411	34.14917130194907
-7.406993289160702	33.654552751774965
-7.161442405708442	33.26592389092388
-6.915891522256182	32.859630081852295
-6.621230462113473	32.38267647989869
-6.326569401970758	31.905722877945088
-6.03190834182805	31.428769275991485
-5.737247281685335	30.934150725817382
-5.491696398233074	30.536689390856047
-5.31162575036808	30.068568263012693
-5.246145514780814	29.609279609279596
-5.246145514780814	29.052833740333725
-5.147925161399911	28.761362094695414
-5.147925161399911	28.337403337403323
-5.098814984709463	27.86044973544972
-5.098814984709463	27.462988400488385
-5.049704808019008	26.959537376204032
-5.000594631328553	26.53557861891194
-4.951484454638106	26.164614706281355
-5.147925161399911	25.8996404829738
-5.491696398233074	25.634666259666247
-5.884577811756692	25.3034484805318
-6.27745922528031	24.998728123728107
-6.670340638803921	24.654261633428284
-1.4646619096160194	29.87425383258715
-1.1208906727828563	29.538619816397578
-0.7771194359496931	29.21181827431826
-0.3842380224260751	28.814356939356927
-0.04046678559291195	28.461057974946854
0.3033044512402512	28.07242911409577
0.6961858647638621	27.648470356803678
1.0890672782874873	27.31725257766923
1.4819486918110982	27.118521910188555
1.8748301053347092	27.158268043684693
2.2677115188583343	27.22451159951158
2.6605929323819453	27.22451159951158
3.053474345905556	27.22451159951158
3.4463557594291814	27.251009021842336
3.8392371729527923	27.317252577669223
4.232118586476403	27.330501288834604
4.625000000000028	27.330501288834604
5.017881413523639	27.370247422330735
5.41076282704725	27.38349613349611
5.754534063880413	27.52923195631527
5.803644240570861	28.01943426943425
5.754534063880413	28.549382716049365
5.656313710499518	28.840854361687676
5.656313710499518	29.39730023063354
5.590833474912245	29.73293424682312
5.558093357118608	30.245217745217722
5.459873003737698	30.6161816578483
5.50898318042816	30.82816103649435
5.50898318042816	31.25211979378644
5.41076282704725	31.86156050739382
5.312542473666355	32.36501153167818
5.017881413523639	32.73597544430876
4.625000000000028	33.13343677927009
4.232118586476403	33.477903269569914
3.8392371729527923	33.88861331569663
3.4463557594291814	34.25957722832721
3.1025845225960182	34.59079500746166
2.758813285762855	34.96175892009224
2.36593187223923	35.29297669922668
1.973050458715619	35.703686745353394
1.580169045192008	36.10114808031473
1.187287631668383	36.458863281779934
0.794406218144772	36.69734008275674
0.401524804621161	36.61784781576446
0.008643391097535869	36.52510683760682
-0.3842380224260751	36.43236585944918
-0.7771194359496931	36.31312745896078
-1.170000849473304	36.23363519196851
-1.5628822629969221	36.14089421381087
-1.9557636765205402	36.008407102157086
-2.348645090044151	35.92891483516482
-2.626936091290048	35.49170736670735
-2.7578965624645804	34.967647236165746
-2.9215971514327634	34.378815628815616
-3.0525576226072957	33.789984021465486
-3.2162582115754716	33.159934201600855
-3.347218682750004	32.62998575498574
-3.438891012572185	31.9834486501153
-3.0361875637104774	31.55684015059014
-2.6433061501868664	31.146130104463424
-2.2504247366632484	30.722171347171333
-1.8575433231396303	30.298212589879242
7.276949541284424	41.63910934744267
7.669830954808035	41.413881257631246
8.06271236833166	41.22839930131595
8.45559378185527	41.05616605616604
8.848475195378882	40.88393281101613
9.241356608902507	40.857435388685374
9.58512784573567	41.28581038303259
9.879788905878385	41.69210419210418
10.174449966021086	42.13372789761677
10.469111026163802	42.50469181024735
10.665551732925607	42.840325826436924
10.321780496092444	43.22895468728801
9.928899082568833	43.65291344458009
9.536017669045208	44.05037477954143
9.143136255521597	44.40808998100663
8.750254841997986	44.81880002713335
8.357373428474375	45.24275878442543
7.96449201495075	45.56072785239451
7.571610601427139	45.98468660968659
7.178729187903528	46.35565052231718
6.834957951070365	46.17900104011214
6.491186714237202	45.77270723104055
6.147415477404039	45.34874847374846
5.852754417261323	44.97778456111788
5.577737427794787	44.45843508343507
5.852754417261323	43.84722787500564
6.147415477404039	43.35260932483153
6.44207653754674	42.89332067109844
6.736737597689455	42.41636706914483
6.982288481141708	42.063068104734754
23.090426435609942	35.30622541039206
23.28686714237176	35.783179012345656
23.483307849133567	36.207137769637754
23.679748555895372	36.68409137159135
23.974409616038088	37.081552706552685
24.154480263903082	36.44561457061455
24.26907067618079	35.783179012345656
24.3672910295617	35.17373829873828
24.449141324045783	34.48480531813863
24.563731736323504	33.79587233753899
24.661952089704414	33.239426468593116
24.7438023841885	32.57699091032423
24.85839279646622	31.888057929724575
24.956613149847115	31.305114638447954
24.80928261977577	30.722171347171326
24.46551138294261	30.483694546194528
24.072629969418983	30.44394841269839
23.679748555895372	30.549938102021414
23.28686714237176	30.65592779134444
22.893985728848136	30.748668769502082
22.451994138634078	30.863490932935356
22.108222901800914	30.96064814814813
21.71534148827729	31.040140415140392
21.32246007475368	31.132881393298042
20.959044767244336	31.358109483109466
21.27334989806323	31.90572287794508
21.56801095820593	32.312016687016666
21.862672018348647	32.78897028897027
22.108222901800914	33.106939356939336
22.30466360856272	33.45140584723916
22.501104315324525	33.92835944919276
22.69754502208633	34.35231820648485
22.893985728848136	34.8027743861077
23.777968909276268	20.255689526522836
23.859819203760367	19.94655293266402
24.26907067618079	20.017212725546038
24.661952089704414	19.76548721340386
25.054833503228025	19.460766856600166
25.447714916751636	19.089802943969588
25.84059633027526	18.705590320173634
26.233477743798872	18.321377696377674
26.626359157322483	17.897418939085583
27.019240570846108	17.47346018179349
27.41212198436972	17.115744980328294
27.80500339789333	16.731532356532334
28.197884811416955	16.307573599240243
28.590766224940566	15.896863553113533
28.983647638464177	15.525899640482947
29.376529051987788	15.128438305521613
29.769410465511413	14.717728259394903
30.162291879035024	14.307018213268186
30.555173292558635	14.015546567629876
30.94805470608226	13.750572344322322
31.34093611960587	13.618085232668541
31.733817533129482	13.525344254510898
32.12669894665311	13.406105854022499
32.51958036017672	13.300116164699475
32.91246177370033	13.207375186541832
33.305343187223954	13.088136786053433
33.698224600747565	12.982147096730408
34.091106014271176	12.889406118572765
34.4839874277948	12.770167718084359
34.87686884131841	12.677426739926716
35.26975025484202	12.571437050603691
35.66263166836565	12.452198650115292
36.05551308188926	12.346208960792268
36.44839449541287	12.319711538461512
37.021346556801475	12.20930561208337
37.43059802922191	12.213721849138494
37.82347944274552	12.266716693800007
38.21636085626915	12.385955094288406
38.60924226979276	12.544939628272935
39.00212368331637	12.664178028761341
39.395005096839995	12.809913851580497
39.787886510363606	12.94240096323427
40.18076792388722	13.088136786053433
40.57364933741083	13.247121320037962
40.96653075093445	13.366359720526361
41.457632517838974	13.485598121014768
41.80140375467214	13.145547867770063
42.09606481481484	12.774583955139484
42.39072587495755	12.403620042508905
42.734497111790716	11.961996336996314
43.07826834862388	11.520372631483724
43.372929408766595	11.167073667073645
43.66759046890931	10.778444806222566
43.96225152905201	10.425145841812487
44.25691258919473	10.054181929181908
44.55157364933744	9.665553068330823
44.84623470948016	9.294589155700237
45.14089576962286	8.923625243069658
45.435556829765574	8.55266133043908
45.68110771321784	8.225859788359756
45.828438243289185	7.757738660516395
45.97576877336054	7.351444851444818
46.07398912674145	6.90098867182197
46.25405977460643	6.309212906435093
46.46687054026506	5.602614977614948
46.5814609525428	5.125661375661345
46.71242142371733	4.8253572559127775
46.85975195378869	4.2777438610771625
46.957972307169584	3.8272876814543153
47.138042955034564	3.2708418125084506
47.2526333673123	2.8468830552163666
47.39996389738366	2.369929453262756
47.2526333673123	1.9989655406321845
47.056192660550494	1.6544990503323618
46.85975195378869	1.2305402930402636
46.66331124702687	0.8595763804096919
46.46687054026506	0.5151098901098692
46.22131965681281	0.16181092569978262
45.926658596670094	-0.6154467960023737
45.63199753652738	-1.127730294396983
45.33733647638468	-1.7460034821146166
45.09178559293241	-2.2141246099579632
44.895344886170605	-2.5585911002578
44.6989041794088	-2.956052435219135
44.502463472646994	-3.380011192511219
44.306022765885174	-3.7244776828110417
44.10958205912337	-4.14843644010314
43.864031175671116	-4.643054990277236
43.5693701155284	-5.261328177994869
43.274709055385685	-5.755946728168979
42.980047995242984	-6.215235381902076
42.68538693510027	-6.692188983855672
42.39072587495755	-7.098482792927271
42.09606481481484	-7.522441550219355
41.80140375467214	-7.91107041107044
41.50674269452942	-8.264369375480513
41.16297145769626	-8.679495658662347
40.77009004417265	-8.79873405915076
40.37720863064902	-8.90472374847377
39.8861068637445	-8.970967304300672
39.49322545022089	-9.050459571292933
39.10034403669728	-9.103454415954445
38.707462623173654	-9.196195394112095
38.31458120965004	-9.249190238773593
37.92169979612643	-9.341931216931243
37.52881838260282	-9.394926061592756
37.1359369690792	-9.461169617419642
36.743055555555586	-9.540661884411918
36.350174142031975	-9.553910595577292
35.95729272850835	-9.553910595577292
35.56441131498474	-9.553910595577292
35.17152990146113	-9.553910595577292
34.7786484879375	-9.553910595577292
34.38576707441389	-9.553910595577292
33.99288566089028	-9.553910595577292
33.600004247366655	-9.553910595577292
33.207122833843044	-9.553910595577292
32.81424142031943	-9.553910595577292
32.42136000679581	-9.553910595577292
32.0284785932722	-9.50091575091578
31.635597179748586	-9.447920906254268
31.24271576622496	-9.434672195088893
30.84983435270135	-9.315433794600494
30.45695293917774	-9.09020570478907
30.06407152565413	-8.878226326143022
29.671190112130503	-8.679495658662347
29.278308698606892	-8.61325210283546
28.88542728508328	-8.70599308099311
28.492545871559656	-8.811982770316135
28.099664458036045	-8.931221170804534
27.706783044512434	-9.050459571292933
27.31390163098881	-9.156449260615958
26.9210202174652	-9.288936372269731
26.528138803941587	-9.381677350427381
26.135257390417962	-9.514164462081155
25.74237597689435	-9.567159306742667
25.447714916751636	-9.235941527608219
25.25127420998983	-8.838480192646884
25.054833503228025	-8.4145214353548
24.85839279646622	-7.964065255731953
24.661952089704414	-7.5136090761091054
24.46551138294261	-7.063152896486258
24.26907067618079	-6.692188983855672
24.072629969418983	-6.241732804232825
23.876189262657178	-5.764779202279229
23.679748555895372	-5.340820444987145
23.483307849133567	-4.94335911002581
23.33597731906221	-4.501735404513212
23.205016847887663	-4.166101388323639
23.090426435609942	-3.627320467598267
22.9430959055386	-3.0355447022113964
22.84487555215769	-2.770570478903835
22.74665519877678	-2.417271514493777
22.615694727602246	-1.9933127572016645
22.501104315324525	-1.5516890516890811
22.30466360856272	-1.1012328720662339
22.059112725110452	-0.580116899561375
21.617121134896394	0.43561762311759367
21.420680428134588	0.8065815357481796
21.22423972137277	1.2305402930402636
21.17512954468232	1.7516562655451224
21.076909191301425	1.9989655406321845
21.027799014610963	2.5819088319088053
20.978688837920515	3.0058675892009035
20.880468484539605	3.297339234839214
20.78224813115871	3.8007902591235663
20.831358307849158	4.012769637769615
20.716767895571436	4.560383032605223
20.634917601087352	5.231651064984376
20.536697247706442	5.8675892009225095
20.536697247706442	6.397537647537625
20.733137954468262	6.95398351648349
20.913208602333242	7.669413919413898
21.044169073507774	8.305352055352031
21.207869662475957	8.905960294849159
21.33883013365049	9.577228327228305
21.502530722618673	10.160171618504926
21.617121134896394	10.654790168679042
21.66623131158684	10.955094288427595
21.71534148827729	11.405550468050443
21.8135618416582	11.935498914665558
21.911782195039095	12.49194478361143
21.960892371729557	12.968898385565026
22.026372607316816	13.2868674535341
21.911782195039095	13.843313322479965
21.8135618416582	14.249607131551556
21.71534148827729	14.700063311174404
21.617121134896394	15.088692172025482
21.518900781515484	15.486153506986817
21.420680428134588	15.883614841948152
21.32246007475368	16.281076176909487
21.22423972137277	16.705034934201578
21.22423972137277	17.287978225478206
21.617121134896394	17.63244471577803
22.010002548420005	17.937165072581713
22.402883961943616	18.241885429385405
22.79576537546724	18.546605786189097
23.18864678899085	18.85132614299279
23.532418025824015	19.098635418079837
23.82707908596673	19.398939537828404
26.724579510703393	11.551286290869598
27.133830983123815	11.396717993940186
27.510342337750615	11.233317222900531
27.90322375127424	11.034586555419864
28.29610516479785	10.862353310269953
28.68898657832146	10.676871353954667
29.065497932948276	10.478140686474
29.474749405368698	10.292658730158706
29.86763081889231	10.120425485008795
30.260512232415934	9.921694817528127
30.653393645939545	9.842202550535859
31.046275059463156	9.749461572378216
31.43915647298678	9.736212861212834
31.832037886510392	9.736212861212834
32.224919300034	9.736212861212834
32.61780071355763	9.696466727716704
33.01068212708124	9.683218016551322
33.40356354060485	9.669969305385948
33.796444954128475	9.630223171889817
34.189326367652086	9.643471883055192
34.5822077811757	9.577228327228305
34.97508919469931	9.484487349070655
35.36797060822293	9.365248948582256
35.760852021746544	9.285756681589987
36.153733435270155	9.193015703432344
36.54661484879378	9.113523436440076
36.93949626231739	9.06052859177857
37.332377675841	9.020782458282433
37.72525908936463	8.981036324786302
38.11814050288824	8.941290191290165
38.51102191641185	8.875046635463278
38.903903329935474	8.79555436847101
39.296784743459085	8.769056946140253
39.689666156982696	8.702813390313366
40.08254757050632	8.663067256817236
40.47542898402993	8.610072412155723
40.86831039755354	8.570326278659586
41.26119181107717	8.517331433998073
41.65407322460078	8.530580145163455
41.99784446143394	8.146367521367495
42.22702528598937	7.475099488988349
42.35798575716393	6.945151042373233
42.48894622833846	6.477029914529886
42.619906699512995	5.973578890245534
42.734497111790716	5.523122710622687
42.832717465171626	5.099163953330596
42.94730787744935	4.631042825487249
43.07826834862388	4.145256749423389
43.20922881979841	3.694800569800549
43.32381923207615	3.2178469678469384
43.42203958545704	2.767390788224091
43.52025993883795	2.4494217202550317
43.5693701155284	2.0519603852936967
43.42203958545704	1.7869861619861354
43.22559887869524	1.3895248270248004
42.980047995242984	0.9037387509609403
42.68538693510027	0.338460407904833
42.439836051648	-0.12082824582827811
42.19428516819575	-0.6154467960023737
41.850513931362585	-1.0614867385700961
41.457632517838974	-1.1409790055623716
41.06475110431535	-1.2072225613892584
40.67186969079174	-1.2867148283815197
40.27898827726813	-1.3662070953737953
39.8861068637445	-1.458948073531431
39.73877633367316	-2.134632342965702
39.836996687054054	-2.505596255596288
39.8861068637445	-3.0355447022113964
39.8861068637445	-3.4330060371727313
39.8861068637445	-4.060111699000629
39.64055598029225	-4.4310756116311865
39.34589492014953	-4.819704472482286
39.05123386000683	-5.190668385112858
38.75657279986412	-5.596962194184442
38.41280156303095	-5.963509869759903
38.01992014950733	-6.0827482702483024
37.62703873598372	-6.122494403744426
37.234157322460106	-6.188737959571327
36.84127590893648	-6.2019866707367015
36.44839449541287	-6.334473782390475
36.05551308188926	-6.374219915886613
35.66263166836565	-6.374219915886613
35.26975025484202	-6.427214760548125
34.87686884131841	-6.466960894044249
34.4839874277948	-6.480209605209637
34.091106014271176	-6.519955738705761
33.698224600747565	-6.559701872201899
33.1580126571526	-6.586199294532662
32.81424142031943	-6.586199294532662
32.42136000679581	-6.586199294532662
32.0284785932722	-6.546453161036524
31.635597179748586	-6.546453161036524
31.24271576622496	-6.53320444987115
30.84983435270135	-6.400717338217362
30.45695293917774	-6.188737959571327
30.08044158455094	-5.985591055035528
29.671190112130503	-5.778027913444603
29.180088345225982	-5.513053690137056
[truncated: 158 more rows]
