# Supplementary material for: Myosin V executes steps of variable length via structurally constrained diffusion
Source: eLife. 2020 Jan 15;9:e51569. doi: 10.7554/eLife.51569 (PMC7054003; doi:10.7554/eLife.51569)
Supplement: Source data 1. [file elife-51569-data1.zip › myosin_elife_source_data/Figure 3/BD_diffusion_contours/lastbead_xy_5kbT_volEx.dat]

21.764 -2.483
32.778 -1.938
15.304 40.265
33.478 9.472
-0.924 23.360
-0.751 19.001
32.679 -0.837
29.288 8.240
62.686 2.953
55.514 27.559
41.075 18.940
37.999 35.720
41.130 33.625
29.623 38.335
34.549 18.980
5.849 0.424
60.725 18.613
60.239 2.512
62.458 11.083
54.904 21.059
31.724 37.552
35.387 15.797
39.002 34.311
54.484 29.895
38.922 32.599
37.122 39.399
36.907 34.808
49.851 20.327
17.090 36.404
27.678 35.752
19.757 3.000
4.813 2.828
62.989 -2.246
44.464 28.441
54.532 7.922
70.745 3.945
26.665 26.553
29.717 10.181
14.565 7.796
40.513 -2.882
24.420 4.017
13.590 14.958
29.727 12.943
5.538 2.333
38.833 25.663
31.057 27.677
30.907 15.208
15.748 25.756
5.882 26.490
40.116 19.460
14.159 22.704
29.278 20.065
45.239 11.478
34.177 26.113
45.828 -1.390
53.859 29.070
55.067 13.473
30.591 4.281
29.416 37.348
35.060 42.521
9.798 26.946
37.917 28.201
24.008 42.026
22.876 22.196
38.432 18.504
32.665 3.647
30.266 16.308
39.209 41.489
31.033 36.984
32.195 33.304
43.494 41.962
47.411 35.688
37.067 46.717
61.092 19.595
72.388 8.886
60.673 20.979
58.906 8.756
58.274 1.150
52.633 27.947
38.407 40.084
51.107 33.453
54.203 30.610
38.364 25.657
37.628 14.697
19.546 28.971
42.653 30.222
34.607 29.092
26.453 40.966
18.855 26.671
19.181 33.806
24.389 38.368
8.339 30.871
5.344 1.906
53.391 10.906
41.819 7.762
28.255 3.404
23.097 11.412
63.540 -1.701
49.221 29.208
47.750 28.034
23.691 16.196
51.138 19.654
20.228 27.133
26.642 36.000
53.081 8.306
31.534 6.583
22.145 39.574
31.306 34.640
19.299 4.167
36.657 30.241
37.790 23.902
56.636 32.651
48.314 29.405
34.123 29.848
52.273 30.126
52.676 4.108
59.802 -1.040
62.696 8.473
55.880 10.447
67.309 6.626
59.721 19.072
48.629 4.523
22.793 21.120
44.493 31.097
45.343 21.927
41.621 28.907
63.511 24.327
65.705 23.211
53.222 7.048
62.293 -0.986
59.020 5.839
28.764 5.930
59.814 17.103
46.646 0.499
19.232 13.546
50.395 30.434
67.310 15.935
32.517 37.697
65.181 12.517
20.889 9.625
45.874 22.109
24.128 35.211
19.873 36.335
22.454 30.286
60.318 13.246
43.675 35.955
27.135 37.777
20.266 30.021
14.546 25.386
40.125 22.065
24.486 21.784
44.351 25.866
52.952 31.635
34.685 33.651
48.481 28.616
35.092 29.197
32.482 33.357
19.122 31.331
10.224 19.097
8.463 23.663
5.370 2.565
60.877 17.536
37.943 19.024
63.276 8.719
53.435 24.574
62.352 16.229
68.028 5.056
45.809 24.421
53.426 10.412
43.843 16.773
53.403 10.886
50.293 24.896
56.398 29.361
40.130 30.170
65.650 30.427
61.592 21.764
35.038 11.043
63.116 4.913
56.270 7.680
60.449 6.056
65.501 4.243
49.863 -1.950
28.251 37.432
17.619 35.820
58.444 30.487
43.092 21.298
15.014 16.888
20.915 33.934
38.731 34.522
54.771 -2.902
51.646 36.363
58.382 4.350
39.685 7.089
52.259 24.649
50.241 27.629
6.666 23.083
25.690 33.180
35.048 31.120
42.910 1.655
32.796 9.204
45.266 5.017
57.952 20.456
59.489 15.435
42.467 6.822
51.495 25.511
67.526 13.533
52.797 0.059
45.852 24.891
27.895 7.927
32.209 33.685
33.292 30.466
46.702 21.607
49.719 32.878
28.092 34.457
41.961 29.991
30.133 35.068
40.474 35.207
48.400 13.392
37.069 20.176
62.436 16.776
48.268 30.534
55.104 29.152
24.047 34.534
36.610 8.195
37.179 6.597
7.647 9.222
21.368 5.159
22.879 22.994
5.572 19.691
-6.336 12.933
16.774 12.380
48.188 24.061
46.626 25.895
50.239 32.360
49.899 33.264
44.098 30.538
26.148 29.944
57.372 20.422
27.793 29.185
23.199 1.532
24.847 6.825
10.255 19.431
26.289 4.478
31.631 27.864
16.213 30.363
48.763 11.597
43.685 12.335
34.699 25.771
15.880 20.180
58.313 23.002
34.272 21.932
45.213 36.522
51.428 24.381
40.712 21.441
54.222 10.609
56.259 16.578
34.773 9.300
23.588 28.581
47.410 31.616
47.981 30.202
61.918 -0.876
53.036 5.751
42.886 22.721
26.070 22.341
63.591 0.077
66.706 -1.558
36.446 9.982
53.766 2.639
62.726 13.506
57.826 9.694
31.219 32.576
18.233 35.589
47.336 27.813
45.679 30.359
18.986 16.722
45.614 7.550
46.451 34.648
15.986 25.268
30.009 16.013
72.850 13.098
59.993 3.705
48.725 34.405
33.830 39.938
36.767 34.085
51.790 22.307
46.286 34.324
36.623 31.868
51.638 29.779
31.386 45.773
8.706 32.842
19.812 9.589
4.707 21.590
12.994 33.250
35.976 37.589
67.180 16.844
25.316 3.413
12.196 7.889
12.307 2.462
5.331 0.690
47.716 29.637
-7.993 9.423
27.902 9.357
32.486 36.423
15.631 14.440
34.364 18.296
13.827 4.998
18.743 1.804
56.518 5.051
29.560 39.108
47.716 -1.708
66.427 8.147
32.969 20.628
53.852 28.611
37.609 21.024
37.738 18.199
6.326 20.665
22.638 14.722
37.399 12.657
42.495 8.901
35.598 5.330
66.303 0.234
22.056 0.983
28.098 6.296
37.688 -3.097
35.220 32.483
51.494 31.273
28.748 26.556
27.992 33.367
42.964 31.758
35.563 33.647
16.629 2.300
24.671 16.358
36.816 9.466
5.372 2.711
27.412 4.559
24.121 38.972
41.582 37.694
52.291 31.360
51.452 36.783
34.016 33.412
57.841 22.174
49.415 10.048
58.458 2.686
34.431 4.703
42.083 10.291
57.724 29.100
24.403 17.130
69.022 13.389
63.643 20.527
32.835 37.467
58.010 20.354
68.110 12.719
64.744 23.543
39.619 28.949
68.172 25.572
30.067 25.194
49.739 21.478
30.505 16.035
66.600 10.044
57.947 25.049
52.895 39.976
5.707 20.177
8.181 37.200
-1.784 9.867
8.798 15.766
-1.270 24.955
20.726 9.707
20.361 26.976
27.301 9.220
35.235 41.035
25.686 37.984
28.666 10.712
58.646 7.839
63.174 2.379
51.706 29.364
28.266 33.898
29.962 23.817
66.625 22.767
27.945 5.061
19.071 28.666
13.501 14.438
5.690 0.783
51.692 -1.209
36.490 31.569
46.125 33.338
31.792 43.011
41.502 43.564
43.430 29.881
43.470 13.795
16.449 20.378
35.232 41.876
63.140 19.038
52.036 40.140
50.823 38.066
44.637 35.379
33.072 30.426
29.212 22.859
62.369 25.231
58.924 22.618
47.431 23.406
43.118 26.474
44.940 39.770
48.544 17.258
39.367 23.845
62.185 26.865
64.165 12.644
49.840 11.669
51.998 36.404
56.362 27.279
71.324 14.965
55.592 11.524
67.136 9.600
57.275 -1.656
49.733 2.899
50.860 16.588
31.691 36.111
44.898 36.323
36.120 33.268
66.387 6.342
56.420 -3.173
53.565 7.302
54.475 17.785
39.651 13.584
73.339 -0.593
37.815 21.143
26.854 -0.909
37.286 4.649
1.926 16.763
44.215 22.597
8.610 3.158
13.781 3.344
28.068 3.048
21.904 44.474
17.900 40.050
51.737 35.156
57.291 26.571
67.365 13.520
33.662 40.967
60.058 12.191
52.328 8.376
45.667 19.439
63.020 13.079
60.658 20.335
37.970 26.002
40.354 37.022
5.479 24.655
36.391 0.141
35.589 1.336
60.841 22.485
51.822 16.187
38.928 7.581
43.616 33.202
33.946 41.514
19.125 11.928
22.807 -1.671
51.876 31.008
28.917 42.146
19.103 40.638
29.331 23.617
55.320 0.630
68.854 -0.473
53.896 4.933
8.491 18.703
16.940 5.855
34.960 13.925
1.091 18.089
16.138 34.230
14.465 30.992
27.514 38.575
25.902 17.285
36.256 -0.595
38.492 -2.567
54.908 0.135
41.973 17.054
39.280 43.968
71.930 16.719
67.980 -0.859
50.435 15.279
62.929 11.883
57.001 26.143
53.928 25.441
23.149 27.583
27.229 13.406
27.135 33.408
14.628 16.238
5.066 2.890
42.742 12.873
33.155 34.887
36.200 32.434
32.745 35.214
29.080 18.780
43.395 35.398
51.100 27.428
49.005 24.575
51.517 11.526
44.008 3.416
40.088 27.535
42.145 21.248
30.753 23.325
48.158 4.673
16.012 32.361
40.061 27.550
45.766 30.056
62.332 12.203
52.780 20.959
29.937 20.224
34.839 34.665
50.362 30.647
25.421 28.119
16.058 24.326
30.691 27.321
27.522 29.618
15.951 22.260
60.300 0.590
45.465 34.844
64.517 9.512
53.748 28.772
69.064 -1.129
39.672 23.721
46.363 34.536
26.094 3.833
18.311 11.857
18.905 38.234
14.499 25.262
28.737 41.089
29.694 36.078
31.071 26.224
40.893 21.393
23.467 14.242
37.661 34.574
21.250 15.861
21.218 11.228
5.422 2.472
66.551 1.872
9.066 22.605
-4.194 16.893
15.709 43.054
17.331 45.221
55.594 24.957
27.320 30.477
40.575 9.123
67.364 8.728
38.214 9.173
47.409 3.904
66.364 21.159
51.285 -3.380
47.067 27.669
40.025 29.876
61.885 30.294
38.680 33.823
60.676 37.617
61.994 15.334
24.798 37.704
21.493 37.428
17.103 27.109
42.699 28.758
64.184 -1.354
61.897 31.657
50.041 39.088
59.198 5.564
37.727 33.384
29.772 19.466
30.797 38.623
18.415 30.508
13.476 44.735
14.526 37.048
14.645 -2.462
26.284 8.763
31.263 36.504
31.952 36.205
9.602 30.988
20.167 25.324
31.771 36.526
43.831 36.947
20.103 38.826
17.415 10.590
16.368 30.191
40.866 36.858
37.416 18.247
39.196 3.716
59.662 20.339
16.711 30.381
31.194 33.986
31.041 4.178
35.015 29.243
60.808 1.508
51.895 30.415
15.409 28.573
15.146 32.976
36.907 41.148
26.291 40.621
11.639 21.909
36.158 34.619
45.114 38.492
48.654 35.561
58.216 29.705
40.894 37.943
40.087 17.306
50.613 15.547
57.719 22.387
65.194 9.883
49.184 22.424
59.310 16.968
48.504 28.009
51.012 32.199
57.994 32.005
26.080 25.335
45.272 28.571
15.642 26.394
17.740 23.874
41.754 31.908
25.647 23.080
63.157 5.307
69.295 -0.908
51.673 32.318
75.843 2.836
34.659 1.819
58.075 -0.458
52.381 5.551
58.162 6.316
30.326 7.173
45.952 7.119
44.497 -1.030
62.318 7.285
33.595 39.107
28.229 36.695
17.312 13.755
46.291 4.856
7.337 17.506
4.684 18.012
25.720 21.749
36.358 8.360
41.218 19.440
53.165 28.959
49.239 4.134
28.103 25.342
42.251 44.059
68.399 14.041
33.112 40.939
51.412 33.791
62.046 16.698
40.774 24.902
58.488 26.409
51.145 6.564
55.993 2.561
57.076 9.707
35.917 34.482
45.128 37.613
47.867 30.265
42.688 30.326
44.901 29.366
51.190 28.951
28.574 26.599
22.398 13.658
14.686 2.470
8.512 32.644
30.579 1.203
4.885 2.535
42.859 40.812
67.331 6.142
52.550 12.046
1.610 5.704
11.778 33.154
31.574 28.763
46.714 31.387
49.884 3.496
59.518 14.246
63.304 14.320
31.212 32.995
28.627 40.700
21.329 26.275
22.217 31.366
21.911 17.688
34.962 -0.269
51.361 21.270
71.200 17.154
46.927 25.214
28.662 25.292
22.560 32.765
31.303 48.501
39.395 39.046
43.675 25.309
63.747 24.320
41.573 43.234
2.983 31.410
33.824 34.736
38.154 23.147
24.506 35.503
15.060 28.207
32.181 35.383
8.859 24.217
62.882 2.047
47.747 32.304
53.616 30.614
56.604 22.433
47.924 29.478
57.380 30.101
58.264 35.739
52.084 23.078
57.870 28.323
55.857 38.693
44.803 13.042
56.566 21.428
44.517 39.577
24.326 18.986
36.243 20.704
50.299 29.534
41.839 34.485
70.181 -2.348
62.022 9.051
38.119 1.477
30.618 5.513
31.306 22.809
58.772 7.713
31.901 34.070
41.102 31.977
2.970 23.585
38.187 3.667
5.434 -1.963
10.220 17.385
16.803 40.894
6.756 3.962
19.818 22.782
16.093 8.181
28.810 17.671
33.603 -0.691
31.235 21.815
37.826 5.791
30.103 31.069
15.596 27.884
36.246 24.310
46.547 37.286
35.424 33.450
17.697 30.443
21.672 14.863
35.928 18.537
17.975 14.444
26.736 34.864
14.742 33.919
37.958 31.280
20.227 39.663
39.332 35.808
64.383 23.389
51.107 19.810
63.460 17.798
38.714 47.076
21.051 17.581
33.397 13.140
47.720 16.284
36.126 20.065
34.838 6.529
34.536 2.067
15.677 11.787
58.144 -0.256
63.261 13.359
55.206 -2.848
64.097 14.237
53.458 0.752
47.742 27.643
27.004 4.515
38.472 35.336
34.163 20.338
62.378 14.611
45.847 16.074
27.517 40.091
39.069 34.668
48.878 31.637
49.065 26.525
50.722 18.879
55.426 10.997
40.667 19.825
39.794 6.868
36.345 13.186
51.669 16.440
56.857 25.140
67.137 28.397
43.260 19.511
55.305 -0.147
52.919 35.333
35.374 43.902
50.211 42.168
59.074 28.364
46.170 15.679
36.282 30.547
38.955 28.695
44.884 20.669
61.591 9.853
65.666 3.370
44.325 35.380
53.481 5.952
46.237 8.771
49.323 6.646
48.855 14.209
35.148 42.358
31.922 38.819
48.570 20.906
29.465 37.140
58.100 30.328
57.513 28.296
45.018 27.303
23.166 3.624
52.022 14.455
65.547 7.307
65.657 5.575
38.302 13.205
26.330 37.340
44.889 34.920
53.867 18.528
54.405 23.986
62.804 16.085
41.067 23.022
42.294 4.976
39.271 22.083
36.246 2.399
49.853 27.041
37.288 32.647
2.718 11.675
39.497 0.728
24.393 25.117
42.983 25.828
37.549 34.790
32.297 37.691
42.300 32.049
53.372 31.037
40.044 28.360
33.383 13.091
58.539 18.942
38.528 14.804
53.501 4.868
55.001 2.064
56.301 0.620
51.075 27.621
65.959 8.608
17.202 11.299
29.203 37.335
13.175 28.063
36.349 34.474
31.499 36.186
42.102 30.770
51.043 28.240
24.867 29.928
23.040 21.111
24.114 37.144
19.718 33.656
25.514 45.946
5.242 29.605
9.104 16.583
15.313 34.798
26.622 31.819
34.826 37.565
33.576 25.183
55.230 31.067
54.318 10.015
12.346 18.927
39.436 19.975
46.202 6.823
21.822 37.346
14.913 22.804
22.990 33.034
8.545 14.809
29.975 20.848
22.310 41.678
45.598 9.225
23.609 2.467
5.783 0.154
16.893 37.723
42.812 16.797
45.645 12.230
64.404 2.357
52.005 -3.159
49.668 -1.700
58.812 17.336
64.953 -0.659
51.031 6.376
19.007 30.711
25.886 28.246
17.399 22.667
57.383 36.697
31.641 38.260
35.849 39.422
31.464 41.790
51.067 27.509
50.151 9.168
55.738 -1.784
33.217 10.765
29.621 30.429
49.744 24.326
46.006 7.832
68.001 -0.672
56.506 7.966
24.408 13.165
46.989 28.496
20.677 12.760
38.049 24.092
50.562 32.830
67.169 20.635
12.745 28.353
8.291 18.008
33.666 4.944
36.085 4.455
4.076 3.851
59.298 2.928
31.685 33.294
59.744 7.929
57.205 4.318
36.267 10.208
30.111 32.988
54.807 0.428
52.546 15.167
48.811 23.058
59.311 14.922
61.372 6.688
59.939 14.243
63.992 0.433
61.364 22.570
54.855 24.815
47.068 25.821
22.386 24.245
16.098 31.316
6.411 12.976
5.367 2.324
45.066 30.431
22.601 29.503
64.086 10.828
23.613 28.229
62.062 -1.107
71.029 22.591
38.538 31.548
23.978 39.740
15.288 25.154
14.543 33.492
37.056 0.206
42.066 8.465
53.584 29.752
23.913 23.668
34.582 8.473
61.693 1.539
47.055 24.974
29.970 30.710
11.360 32.041
37.050 14.152
16.403 35.189
60.674 18.953
40.260 -0.428
18.088 19.932
21.702 28.709
8.155 16.296
6.124 15.243
7.858 21.896
33.894 6.206
47.506 6.594
33.212 31.955
25.241 32.289
37.513 10.533
8.083 17.639
18.357 11.958
33.704 10.577
54.310 5.074
65.819 1.716
48.699 32.466
13.622 45.073
45.783 41.752
43.355 42.008
46.765 13.927
55.531 4.360
70.672 10.568
56.999 8.236
25.169 35.468
24.469 34.734
57.436 0.229
61.494 18.578
56.264 6.652
62.272 2.584
50.004 20.811
44.136 35.507
39.860 34.053
32.868 34.266
27.130 30.133
30.074 35.077
15.906 35.748
34.398 37.324
69.616 10.294
58.406 -0.240
71.532 15.156
44.833 25.731
63.632 24.369
35.898 31.900
48.637 32.603
44.678 25.129
20.380 37.186
40.080 12.647
20.865 25.791
68.418 26.319
51.850 7.825
58.995 6.810
42.750 37.596
50.731 8.546
46.446 20.392
40.075 16.805
29.784 15.920
4.980 2.562
64.620 -0.314
72.734 9.272
41.838 20.037
2.816 15.062
20.377 31.751
12.917 15.435
12.649 5.813
15.493 14.786
17.360 9.226
20.875 12.836
20.510 33.760
32.795 34.330
49.834 28.631
58.703 18.106
51.606 27.159
36.173 34.640
42.168 21.406
27.079 3.548
15.989 14.892
17.649 32.138
49.799 41.920
18.310 4.818
25.731 -1.905
39.742 38.759
23.235 23.018
36.595 5.857
24.932 38.899
57.553 22.342
71.821 4.273
60.696 25.825
55.656 0.264
49.568 36.512
30.472 42.757
25.595 39.580
57.303 -0.252
52.961 13.779
58.959 32.140
57.157 28.409
62.389 10.230
57.521 3.308
36.653 40.763
24.296 38.417
34.739 39.499
26.853 30.006
39.520 15.268
62.039 0.381
26.405 2.527
13.257 10.937
5.268 1.969
62.277 0.443
61.359 6.113
62.335 25.215
61.151 29.097
35.663 37.901
47.266 30.765
8.799 32.403
28.674 28.206
34.826 35.849
33.721 43.269
14.715 30.053
43.362 31.126
34.542 40.819
15.684 36.158
42.173 32.771
57.328 29.019
39.394 35.242
42.453 24.922
63.351 23.192
70.545 4.347
43.913 27.172
39.028 10.475
23.184 31.727
16.987 4.209
10.793 27.466
50.463 26.038
49.767 33.968
41.363 31.898
63.103 13.027
69.870 4.853
57.680 5.165
36.392 11.560
51.149 9.028
63.480 24.369
63.806 10.267
54.651 27.048
34.029 43.059
40.004 44.039
23.603 31.962
54.600 4.102
15.801 -1.994
56.109 -1.937
58.490 -0.363
40.470 31.736
43.504 33.789
47.184 14.286
62.858 10.588
59.977 1.118
53.205 32.925
57.230 -2.837
47.846 6.050
66.032 5.255
61.159 8.836
54.171 5.070
46.606 27.338
56.482 15.828
56.554 2.146
42.318 25.784
61.175 4.859
45.523 32.245
43.080 23.864
58.040 6.267
42.659 34.355
18.859 34.037
30.792 44.435
31.654 35.636
29.668 37.054
42.837 17.906
36.251 22.767
23.890 26.745
51.989 30.447
41.750 39.018
13.282 10.342
3.727 15.250
23.998 8.812
11.458 9.712
21.444 10.476
33.434 3.925
37.218 19.479
21.320 36.961
34.949 27.240
21.157 31.812
56.641 27.648
14.706 29.326
29.519 37.994
24.396 31.748
50.414 44.272
54.692 34.900
52.431 10.060
5.437 14.067
5.855 -0.351
60.561 4.575
55.820 28.185
21.634 27.312
29.740 27.489
42.562 1.397
43.345 30.507
24.611 30.176
45.344 28.455
21.900 33.930
48.525 3.763
30.375 39.544
18.170 39.248
37.121 28.479
42.837 42.859
53.651 17.442
33.986 30.250
37.792 45.466
56.925 7.646
64.066 12.060
63.954 21.368
40.870 34.524
50.799 30.432
71.626 11.434
55.993 15.444
26.417 29.505
35.647 21.034
68.232 10.698
48.881 22.319
31.629 4.086
59.963 0.589
41.833 6.805
69.302 5.602
58.934 26.364
75.891 -0.022
62.372 9.722
55.739 3.335
70.109 8.299
56.981 3.780
36.366 30.883
65.006 21.834
66.968 3.449
61.832 22.742
52.076 13.643
53.761 8.636
62.726 3.133
64.516 3.764
62.306 2.122
36.123 20.122
40.239 -0.125
32.749 25.737
37.648 26.439
30.258 38.933
69.956 20.029
62.225 34.415
25.872 18.765
45.864 14.424
37.434 37.969
50.378 -1.368
51.193 41.490
43.307 35.343
32.340 25.741
49.415 39.796
47.266 35.714
45.499 4.628
50.801 37.742
54.981 3.899
46.112 3.291
52.386 30.362
36.551 11.570
37.077 8.194
36.727 6.341
15.664 21.979
35.586 32.640
40.425 13.703
46.743 -0.369
21.917 -0.899
31.492 29.913
-1.580 11.405
34.478 4.128
20.779 -2.723
34.884 2.087
34.579 18.387
42.641 19.625
47.897 32.438
17.165 33.947
42.414 29.316
28.432 21.304
40.551 0.574
11.045 11.578
42.529 32.665
23.984 43.136
39.278 37.390
32.872 38.226
37.010 36.995
39.935 29.335
54.752 -1.581
47.215 29.056
17.488 42.398
14.051 5.842
35.052 33.865
32.461 26.665
65.007 3.413
64.117 4.582
67.845 -1.356
18.122 28.629
26.045 23.763
35.647 33.063
34.099 29.917
18.758 23.686
31.340 28.228
45.233 44.215
53.279 1.047
30.923 20.261
43.998 17.854
16.443 -2.563
9.399 35.348
27.779 10.527
25.039 14.377
11.731 6.775
36.127 10.286
44.695 3.357
25.327 -3.275
35.365 30.856
36.101 36.692
28.947 30.586
58.301 37.113
30.430 23.023
43.925 18.654
43.967 30.657
18.032 31.265
42.007 34.163
68.304 -1.728
27.808 22.346
72.855 3.375
65.762 12.942
66.506 5.803
68.104 -0.811
56.536 7.006
50.555 8.610
42.525 13.479
45.998 9.440
45.923 9.864
56.758 30.812
50.014 31.188
28.946 26.385
24.599 18.950
24.809 3.997
15.491 30.876
30.489 48.274
40.793 31.452
54.517 26.769
55.504 34.712
32.693 33.041
54.236 29.422
39.554 29.666
41.374 22.097
11.743 32.074
43.839 28.633
41.306 35.518
51.705 12.398
25.720 30.024
20.061 29.084
23.504 40.432
25.013 25.550
64.788 2.309
46.667 2.493
27.245 28.203
49.736 23.341
53.268 24.175
18.129 22.830
3.555 4.380
56.754 22.779
67.885 7.429
33.278 26.021
48.448 37.964
54.903 28.595
20.901 34.597
36.120 36.272
44.330 25.728
30.595 25.141
37.274 2.299
36.216 0.956
28.692 9.376
38.966 -1.762
42.539 31.853
30.458 34.766
52.757 16.828
16.122 21.077
12.508 30.318
19.117 32.298
19.763 33.925
28.709 41.909
34.091 7.606
15.346 26.331
31.668 25.857
51.582 33.813
31.959 0.681
22.898 17.945
5.400 -0.063
35.517 43.428
59.072 25.694
42.766 34.948
24.408 27.945
11.755 33.082
66.247 14.122
49.219 35.834
39.279 22.635
26.812 14.483
5.376 20.073
3.723 4.163
31.528 -0.446
33.844 31.285
51.317 1.434
55.072 26.013
10.628 11.562
25.772 6.792
55.258 -1.573
56.812 1.691
45.917 29.088
27.962 32.681
27.776 34.435
19.600 21.741
31.016 42.275
25.830 30.641
14.429 8.079
30.013 38.613
56.825 25.159
42.054 18.106
31.397 36.961
46.188 33.797
69.176 1.295
52.881 3.022
49.235 -3.420
70.919 1.004
53.339 3.684
39.368 25.730
33.635 18.443
5.146 2.353
50.101 38.545
32.837 14.390
49.727 9.681
30.274 6.966
42.381 34.104
46.701 38.572
29.939 40.859
48.046 42.485
25.847 39.477
15.506 5.875
8.715 24.400
19.475 24.754
5.520 2.367
12.276 27.486
34.429 35.609
54.473 3.514
65.098 15.877
38.214 31.021
40.957 2.281
29.821 22.735
11.811 10.543
37.951 34.462
29.011 35.343
17.988 22.124
20.776 19.066
13.810 20.808
42.302 0.510
61.135 5.934
27.489 21.598
20.794 13.543
17.617 37.182
43.461 18.735
23.540 13.554
10.262 31.121
32.143 7.396
11.652 17.847
24.215 22.134
13.414 28.146
46.108 14.874
38.016 32.491
26.862 41.374
18.880 35.526
2.390 13.979
-6.042 23.213
-0.478 18.337
20.885 29.679
24.725 10.276
51.984 4.604
10.579 11.552
28.348 38.879
38.342 32.673
27.900 24.253
58.051 13.631
34.106 38.298
40.028 44.017
26.164 21.399
59.134 11.841
3.600 7.525
16.641 17.570
15.239 38.969
51.625 31.870
47.830 20.648
38.505 24.602
40.197 25.912
58.025 17.857
34.290 44.980
43.925 40.882
28.638 37.139
25.708 41.930
24.027 14.083
25.991 7.952
17.238 19.657
41.714 27.290
46.529 33.927
22.710 41.836
38.648 31.172
59.375 17.380
28.828 2.582
20.236 23.986
35.527 40.138
28.508 32.611
33.540 30.402
63.584 -1.028
58.475 13.160
41.395 12.941
67.649 12.402
62.543 6.416
30.327 14.016
46.387 30.918
32.887 36.909
28.577 44.804
44.066 42.273
32.604 40.455
66.916 15.932
51.158 18.892
47.193 26.120
38.161 37.855
37.331 24.789
19.073 35.977
41.544 39.508
31.998 9.189
22.689 28.165
19.430 43.226
33.009 41.440
35.398 13.437
49.035 25.706
47.850 18.528
37.170 16.658
38.215 11.386
34.598 34.606
13.035 2.252
35.628 -0.635
21.689 25.188
54.290 29.583
36.628 38.845
58.343 22.484
37.969 7.260
43.804 -2.828
55.598 0.046
59.895 3.817
47.433 22.355
71.483 19.375
38.419 38.029
48.794 30.140
30.757 37.474
17.308 30.209
31.396 29.589
56.900 14.060
56.858 7.564
43.346 10.446
57.653 19.215
25.582 26.750
17.042 30.978
17.731 42.078
43.422 12.023
38.504 22.227
49.880 31.157
64.417 12.362
37.736 37.377
22.061 37.634
27.430 32.032
54.247 22.763
26.468 36.924
41.561 26.769
63.619 11.647
54.747 0.675
28.921 32.702
36.249 11.042
26.563 30.825
50.080 20.681
50.523 11.975
48.662 22.222
48.373 18.332
49.379 24.215
36.267 34.120
9.277 23.621
29.797 7.640
23.740 33.461
13.128 35.584
24.688 44.198
20.122 33.576
57.108 28.340
16.092 25.800
13.702 -1.603
14.341 13.002
43.183 36.613
16.278 29.094
16.409 28.191
47.855 -0.017
49.915 15.895
24.403 6.214
22.218 0.300
19.388 26.204
31.692 -1.319
24.592 19.578
28.348 25.066
47.836 37.150
9.349 10.570
26.710 2.808
16.651 8.820
17.817 11.169
5.473 1.740
32.771 40.423
19.509 21.025
16.805 35.695
31.143 36.081
61.657 6.309
48.172 11.841
60.039 4.738
57.688 29.849
54.069 31.280
31.331 33.317
12.276 37.118
45.561 33.200
23.698 36.083
17.412 19.243
35.414 28.592
34.147 36.826
35.017 19.762
43.384 12.240
52.645 9.189
16.649 20.583
28.094 29.585
22.650 24.163
47.752 15.163
56.566 8.960
68.842 2.329
65.327 5.422
49.534 30.187
53.753 18.147
35.173 20.229
36.207 17.029
40.648 16.721
35.124 29.743
46.896 24.999
-5.076 26.613
33.769 39.689
35.714 30.367
5.535 7.123
3.688 3.802
31.641 18.333
42.972 9.736
28.059 36.730
3.884 35.282
5.245 2.500
63.643 -0.555
64.190 -2.905
46.765 21.813
13.354 32.879
32.614 29.356
52.007 23.237
29.178 32.560
21.021 13.269
19.687 17.742
27.914 23.734
31.782 36.658
16.575 27.459
26.814 20.551
44.129 30.305
18.487 32.605
27.687 5.471
36.449 39.247
10.639 36.101
33.503 14.969
13.311 29.797
34.046 26.273
32.634 21.285
39.656 33.716
27.032 28.293
22.997 0.619
33.795 12.055
29.878 12.438
14.159 24.905
22.173 33.202
5.426 -1.718
50.244 15.411
36.117 15.424
40.818 38.209
47.897 20.705
37.655 -0.630
61.658 23.227
56.068 17.444
18.413 29.584
11.972 31.721
38.112 3.156
24.268 23.745
44.311 34.780
46.609 23.697
46.094 13.584
35.009 7.262
39.242 1.392
51.980 -1.853
49.865 27.532
52.131 14.981
45.132 11.896
13.677 29.753
13.082 29.791
13.188 -2.949
33.998 37.213
9.596 21.167
5.332 -2.373
33.824 37.867
37.545 41.198
38.767 38.553
28.174 -3.390
39.740 7.871
42.604 27.264
59.367 0.798
25.315 21.949
29.751 8.471
41.434 19.062
17.654 5.484
22.299 20.640
13.046 12.085
5.041 2.754
51.608 3.176
66.667 12.191
55.655 19.250
26.889 22.019
33.746 41.602
32.972 51.124
35.614 34.880
60.509 32.859
48.661 -1.027
59.512 27.792
36.319 35.493
28.379 29.509
11.553 9.241
27.792 10.738
5.161 7.466
7.655 27.723
-5.261 20.846
15.432 25.183
19.015 26.034
29.562 38.187
-0.448 13.719
5.913 0.551
44.019 24.184
46.702 29.411
51.849 38.658
49.539 32.799
53.291 8.074
70.020 -1.672
63.129 4.634
35.465 38.772
45.835 41.956
24.143 34.135
42.577 33.970
49.015 36.536
66.963 1.330
52.369 10.231
52.296 -2.602
24.316 26.429
36.236 31.350
35.273 40.786
58.736 19.989
13.543 16.340
21.166 21.527
25.358 -1.060
27.654 -1.717
33.874 2.100
8.886 43.440
35.005 44.995
31.445 42.397
56.943 20.735
67.555 7.796
52.384 6.635
61.793 23.152
24.519 31.490
1.202 30.291
24.032 31.407
12.974 29.552
63.287 20.391
42.737 48.500
58.919 26.944
35.657 28.846
16.613 36.096
37.105 22.174
25.679 6.424
40.403 32.371
32.603 37.084
21.180 38.520
21.822 34.332
46.239 36.155
38.501 38.545
35.185 49.650
46.340 28.798
15.099 28.349
13.741 28.417
14.842 8.763
21.062 2.306
29.018 12.052
33.356 9.522
28.754 33.040
16.311 22.564
38.617 8.039
35.348 18.523
17.089 -1.538
28.022 -1.430
20.182 14.473
35.085 32.212
18.025 37.300
22.943 30.556
2.421 31.008
29.206 33.268
43.663 30.878
46.111 30.801
39.559 -0.200
45.962 41.196
31.652 39.368
45.214 33.074
45.283 4.317
24.578 41.088
25.444 37.457
45.336 31.532
14.456 29.349
32.390 14.730
14.826 -1.099
9.438 0.239
12.501 17.172
47.494 33.524
47.991 32.686
40.046 32.219
47.868 2.897
56.683 -2.669
42.836 23.616
58.279 -1.591
49.681 0.952
56.572 6.744
53.984 14.297
42.267 26.005
37.482 38.552
31.753 32.928
38.985 9.600
41.239 10.544
27.902 9.981
4.057 3.416
52.077 36.365
46.062 38.165
56.362 7.591
55.311 -2.345
53.900 27.342
28.251 43.051
42.436 31.094
20.716 23.500
41.014 30.471
29.506 18.588
22.050 33.018
56.943 31.102
36.976 41.075
10.858 36.265
41.835 24.666
35.208 8.264
60.366 17.693
49.332 10.629
49.373 32.098
46.561 30.932
67.084 12.807
46.517 5.459
53.339 5.909
45.883 22.456
55.297 22.215
67.107 -1.016
51.433 9.548
46.863 2.215
57.518 23.802
30.179 23.638
20.291 17.210
26.773 37.978
28.501 33.194
37.523 22.384
36.206 4.914
44.703 17.670
33.308 36.461
65.657 10.692
68.130 7.547
64.523 23.245
48.322 14.854
53.565 23.913
62.299 19.337
69.967 10.437
53.247 27.884
48.694 36.755
23.781 37.267
24.230 14.566
16.809 5.100
34.325 15.567
29.742 33.027
21.646 33.183
38.238 32.988
38.250 31.797
32.930 7.797
40.914 3.546
8.732 17.583
16.237 18.583
5.960 0.224
18.756 44.792
17.998 40.894
41.655 33.404
50.942 2.860
18.662 25.694
51.959 24.275
25.598 33.742
21.122 33.807
31.006 38.663
32.145 33.850
55.782 28.953
47.893 33.959
31.356 32.629
40.786 33.044
38.837 25.079
59.710 21.627
33.736 38.860
44.133 28.873
65.111 8.825
64.320 2.249
60.917 20.641
52.502 21.314
66.249 -0.706
58.456 0.988
57.430 28.021
39.465 44.011
49.265 14.852
40.739 31.968
47.255 32.628
37.451 28.293
40.133 35.582
53.853 27.352
60.996 24.983
20.574 7.174
20.343 29.934
45.316 16.755
68.651 10.006
27.369 3.759
31.072 -3.309
14.966 2.804
40.861 24.815
2.770 15.385
52.526 30.350
55.455 19.340
38.017 0.332
48.747 5.873
68.970 -2.290
59.586 10.434
67.646 1.639
51.182 26.013
38.103 19.237
56.743 19.739
51.070 35.850
54.110 28.928
24.157 24.609
5.814 0.391
43.527 23.718
65.917 18.153
61.329 -1.976
70.058 4.922
34.572 25.651
50.362 3.514
31.500 15.273
38.064 5.133
10.351 2.139
14.547 23.938
12.430 25.338
1.667 16.258
1.663 4.942
59.377 7.266
43.382 31.791
26.197 31.930
46.560 30.096
30.662 43.098
40.593 20.757
13.638 37.987
26.338 36.808
33.977 30.894
6.803 21.524
5.862 0.778
28.872 33.019
47.900 32.262
35.143 36.410
44.283 26.578
61.511 24.767
54.552 30.599
12.819 28.499
11.498 34.271
33.237 41.344
60.399 24.197
58.766 25.292
47.035 26.110
51.343 2.984
46.268 18.144
35.824 20.792
46.500 6.872
43.335 35.572
47.972 19.397
37.557 34.859
53.740 25.947
2.344 34.260
39.363 20.430
33.887 18.313
34.236 16.987
21.881 0.192
51.783 3.730
25.254 9.669
35.869 38.058
17.041 30.779
40.892 38.147
-0.553 25.820
24.471 36.058
18.617 0.357
22.644 37.463
32.430 41.900
45.609 32.699
12.095 32.283
19.108 32.344
21.486 30.702
12.833 22.131
49.212 24.952
34.381 23.051
48.100 32.867
34.258 42.387
37.121 36.456
29.652 24.817
20.471 30.146
8.733 15.145
44.411 0.616
5.725 0.179
54.465 3.673
60.884 2.788
41.870 14.029
10.180 16.770
49.494 27.699
59.690 5.269
30.264 -1.499
48.926 19.254
58.063 33.849
46.567 24.666
42.751 39.471
16.271 25.678
47.845 33.810
27.591 18.510
5.805 25.619
11.074 18.135
27.607 8.062
16.380 20.922
30.592 20.388
39.721 -0.202
45.601 31.138
35.424 40.287
30.022 32.805
18.380 28.789
13.064 27.491
25.575 33.728
63.025 9.075
64.612 7.522
39.430 41.594
41.313 40.190
9.113 25.266
49.721 18.087
70.503 5.046
56.992 17.996
43.544 23.861
61.795 2.026
57.238 21.920
69.895 5.125
67.702 14.971
52.637 32.297
44.635 18.048
41.839 -1.313
50.868 0.513
55.422 5.346
53.596 16.877
43.875 31.324
61.566 -1.423
61.362 12.709
42.739 8.599
55.457 2.971
53.720 21.324
60.169 -1.683
72.269 16.145
52.415 -0.667
43.641 35.092
40.102 29.367
29.894 35.405
17.165 34.612
43.577 37.001
45.060 25.451
27.224 33.795
23.553 32.095
30.419 29.534
26.809 32.074
18.797 30.501
17.965 22.856
33.792 28.455
30.863 21.396
60.497 7.793
66.474 15.155
55.851 21.851
59.080 5.053
58.633 28.427
18.044 27.972
26.020 30.966
27.398 32.367
39.162 34.608
54.706 15.186
52.923 25.675
31.936 45.408
23.856 30.697
9.113 3.739
5.971 -0.014
71.390 8.456
38.249 35.572
16.304 27.232
37.805 23.793
43.428 26.931
21.964 42.819
51.097 26.651
66.119 12.207
60.420 0.355
57.215 1.459
51.032 -1.053
42.786 25.651
53.266 39.637
50.901 32.267
37.873 32.766
31.959 6.623
58.782 21.977
36.865 34.268
27.381 15.865
30.934 31.196
37.179 3.302
23.979 37.936
1.285 31.354
16.663 29.677
42.786 33.156
19.854 1.746
28.048 16.788
16.053 33.351
15.936 29.419
35.851 26.872
37.444 34.980
36.112 40.916
27.109 38.489
27.101 35.140
44.403 28.570
45.971 14.790
16.886 5.239
36.983 16.019
32.260 37.657
33.388 36.032
34.157 36.861
35.389 31.669
14.877 23.749
3.159 13.454
3.820 4.005
45.576 26.461
47.614 17.134
57.830 5.453
35.183 35.851
44.328 31.422
37.831 37.823
38.121 27.091
8.806 17.587
10.669 43.438
40.595 32.765
50.378 28.809
43.118 28.145
28.188 27.232
43.069 27.998
19.358 27.344
13.397 31.298
62.213 16.879
54.682 1.005
55.167 12.075
63.348 6.796
60.584 17.188
29.890 18.909
50.691 16.245
64.649 23.996
36.023 38.052
41.820 36.451
44.519 20.169
45.200 32.922
15.390 32.873
9.361 20.666
-5.427 14.620
16.698 11.458
1.086 4.966
53.396 24.110
58.633 24.585
17.405 41.961
6.738 31.174
40.236 29.255
53.024 28.125
52.736 10.922
25.676 42.038
47.451 24.447
47.173 31.218
46.923 29.390
53.580 15.517
50.177 4.820
26.168 34.788
49.889 28.822
57.224 1.605
62.586 18.437
28.844 15.253
43.130 21.405
39.988 37.934
20.501 41.106
31.990 27.971
57.426 32.813
48.062 17.340
36.086 20.387
32.173 31.968
18.086 37.507
37.581 31.735
5.733 33.873
40.630 31.010
58.038 21.872
39.206 36.925
22.366 32.172
6.007 30.399
31.847 26.764
45.435 36.693
61.142 -0.244
53.124 35.174
48.714 34.776
61.246 16.562
55.492 12.305
31.186 38.169
61.730 21.931
56.029 2.389
70.235 0.218
57.797 12.083
61.779 8.667
6.085 34.933
25.074 34.453
18.236 31.918
24.314 24.250
14.214 17.493
24.909 29.271
32.907 36.513
34.444 40.548
25.768 22.202
42.589 18.857
17.609 23.040
20.109 29.910
27.248 31.689
31.785 23.187
50.998 25.772
25.969 15.963
30.808 34.795
35.247 41.850
24.043 23.682
30.419 34.083
13.560 22.593
15.014 42.537
4.775 26.485
25.247 40.221
35.458 36.207
36.462 40.031
65.411 0.998
74.996 3.803
50.195 24.865
51.096 19.490
50.911 11.204
23.591 20.880
21.871 26.294
36.389 7.182
25.368 19.666
47.793 25.273
47.422 6.565
67.944 -1.101
65.270 4.006
54.214 34.072
16.339 26.910
24.568 3.072
25.224 6.702
37.205 31.878
44.210 23.587
28.592 -0.322
54.749 25.386
23.324 20.556
12.068 24.293
48.829 10.107
27.582 11.951
39.531 3.253
14.119 11.006
45.304 14.786
40.173 21.595
63.108 26.102
49.471 20.245
63.813 1.905
56.213 7.858
13.291 12.802
50.621 3.440
56.745 11.615
24.882 27.321
54.011 22.182
39.601 36.423
36.129 45.164
24.455 37.489
59.780 20.462
66.833 10.071
53.285 -3.462
52.540 14.562
45.619 30.723
51.356 20.282
7.053 7.960
34.904 7.845
25.269 34.497
31.377 23.030
37.163 41.905
35.592 34.399
38.219 38.916
61.144 24.178
15.923 28.714
15.824 34.612
37.567 33.335
48.811 18.007
-1.747 9.175
15.400 11.378
29.138 24.743
21.012 30.880
19.929 37.467
22.746 16.643
55.722 11.939
34.571 5.230
55.206 -1.253
27.241 -1.798
28.260 1.840
66.809 13.680
67.915 3.182
56.170 28.772
27.185 30.676
29.623 31.051
51.154 1.457
47.429 4.709
32.396 47.595
57.760 10.350
13.581 35.646
47.837 19.632
64.798 7.185
29.210 19.663
27.491 33.187
42.917 32.056
16.522 -1.036
32.357 35.718
24.319 21.122
51.768 18.086
55.147 0.757
47.997 16.222
68.225 14.183
30.481 -0.376
37.359 47.392
23.820 43.980
13.784 28.642
23.896 44.809
24.195 34.343
20.381 26.930
14.378 31.839
7.504 7.642
29.407 8.928
12.112 26.497
25.389 19.791
37.914 35.546
29.970 29.731
29.771 33.983
28.358 25.853
33.293 35.078
41.626 -1.647
50.341 33.321
57.832 29.762
32.997 35.717
58.244 20.715
55.371 15.372
57.010 12.759
49.498 34.129
50.112 31.264
65.166 10.295
57.157 2.290
65.643 7.797
36.570 6.444
14.140 23.258
27.728 34.449
41.466 11.552
22.200 42.722
32.191 35.255
45.427 32.035
28.386 35.559
27.618 11.274
36.745 22.353
53.887 35.415
35.687 44.393
27.136 38.799
42.319 39.744
12.140 30.858
17.229 33.496
17.606 23.940
17.519 30.179
16.694 31.263
51.009 36.154
52.115 11.605
59.100 6.389
50.014 33.177
54.941 23.715
63.950 22.665
42.625 42.414
61.244 28.590
49.405 32.958
47.124 -0.126
65.494 -1.155
67.546 8.205
25.233 28.803
50.093 29.166
55.227 17.206
49.261 0.651
42.200 16.598
52.608 14.622
40.416 18.285
62.048 4.520
37.150 6.320
28.944 36.129
47.700 38.650
29.828 30.998
38.616 0.584
35.562 -1.983
26.955 29.196
42.405 33.809
19.920 44.868
27.082 25.104
10.871 27.735
4.796 8.297
20.101 25.937
18.674 36.303
15.084 6.855
8.342 20.978
25.458 38.149
35.817 26.355
22.097 30.488
21.564 23.598
43.450 16.310
25.222 44.878
46.011 40.116
47.872 22.708
44.634 3.878
27.318 4.428
36.725 35.330
50.382 38.076
22.339 29.532
14.433 34.459
49.741 18.552
26.892 29.037
36.954 38.744
41.225 28.072
47.464 5.110
23.957 17.293
42.337 14.475
18.614 25.127
29.796 21.237
41.706 31.758
26.853 27.356
7.237 1.844
15.292 20.690
46.240 9.626
47.353 34.860
26.463 36.649
17.890 30.345
30.519 20.634
52.813 39.388
46.001 47.050
34.601 22.581
51.922 32.411
53.810 24.797
27.230 17.100
24.705 14.413
5.910 0.122
30.066 37.621
4.689 7.699
12.291 7.748
31.651 14.399
30.252 11.067
48.974 23.940
55.115 28.027
54.468 17.513
51.705 4.210
58.001 21.054
30.824 35.062
45.772 36.103
51.399 10.707
41.792 21.509
32.785 29.454
43.396 30.222
34.560 35.290
38.740 31.233
13.314 24.358
25.518 11.036
20.324 29.539
26.406 23.439
15.760 27.959
40.165 38.218
32.461 19.068
46.994 13.870
52.222 11.708
36.811 35.842
47.412 36.212
52.643 40.582
36.224 13.774
55.866 31.929
62.207 15.708
60.591 -2.208
56.351 15.560
49.142 29.756
43.135 30.206
19.667 33.899
21.538 2.674
4.673 2.913
23.824 25.157
10.999 0.037
21.534 31.510
39.199 31.812
31.530 21.877
5.995 -0.289
31.527 25.162
41.814 33.134
14.921 32.910
20.172 36.989
30.107 13.530
16.420 1.039
27.348 0.449
37.482 23.438
30.434 4.018
25.087 19.075
37.800 7.825
5.915 2.193
5.522 0.011
20.968 38.131
44.410 33.655
43.393 42.259
59.919 30.534
27.639 38.523
25.481 22.437
37.121 40.242
35.389 39.924
16.580 31.003
21.858 31.967
35.232 35.510
24.069 21.126
33.555 31.965
49.337 29.874
30.441 47.863
49.335 6.855
69.283 0.171
48.543 28.621
28.391 34.249
40.899 41.866
62.019 7.821
56.876 4.089
35.788 31.557
3.711 19.257
24.274 13.645
25.098 0.595
34.788 30.183
45.719 -2.552
37.650 3.529
26.243 31.419
28.130 30.043
16.629 22.467
18.442 38.930
15.001 23.356
13.691 25.069
16.560 -1.347
5.352 1.827
42.366 30.238
44.715 13.715
51.794 -2.436
57.808 24.746
45.738 13.652
66.399 5.840
61.046 2.042
43.802 1.611
43.493 34.863
48.991 38.963
38.096 37.301
32.403 31.423
43.155 4.867
61.076 11.728
62.907 9.789
64.773 7.163
30.405 38.442
40.797 35.694
48.134 31.385
14.975 24.249
28.744 25.330
14.456 12.274
33.680 34.975
37.423 48.571
75.237 5.314
53.620 31.487
45.361 17.635
35.019 9.278
49.751 -1.108
67.867 9.841
57.995 -2.466
46.627 42.078
58.426 22.231
46.276 30.425
50.301 14.626
62.426 16.603
47.959 23.016
68.016 18.886
58.868 24.492
20.616 29.538
8.411 23.616
39.385 32.084
43.902 30.432
45.548 21.509
51.063 32.465
23.920 30.001
43.086 35.726
26.618 31.178
18.767 19.452
14.422 34.110
36.601 27.968
39.997 29.031
0.892 27.282
32.998 31.190
38.170 43.737
44.539 39.321
53.564 10.676
56.895 7.686
45.921 20.434
19.069 5.064
5.306 2.841
43.213 16.062
37.420 -3.138
45.860 -1.631
37.638 1.048
56.078 2.422
12.201 23.156
5.159 -1.277
71.635 3.394
34.518 44.502
6.160 32.540
48.438 23.540
64.649 12.991
45.521 32.095
35.966 13.756
55.543 30.671
18.838 34.131
17.891 31.144
7.687 15.838
10.554 15.741
40.354 17.310
22.283 35.571
12.961 26.324
37.742 2.568
5.422 2.288
49.479 36.492
35.144 33.147
27.550 44.252
8.476 26.632
25.758 37.292
39.363 -2.842
52.862 35.658
36.270 3.077
22.602 -1.715
8.257 30.659
21.030 8.313
28.225 8.931
40.881 18.860
32.116 9.418
19.841 21.131
5.300 16.707
30.186 26.755
8.967 38.053
31.288 36.228
55.168 33.655
29.824 37.665
26.872 26.088
41.641 35.609
32.645 38.499
54.340 14.011
63.217 14.497
41.915 21.001
42.145 23.225
21.702 18.548
48.154 33.901
59.638 30.074
24.359 38.620
43.092 39.997
34.239 39.435
48.879 30.025
38.274 32.300
47.985 27.386
65.335 25.431
41.839 37.899
67.795 14.134
53.409 24.877
16.247 34.357
31.980 38.919
51.246 19.110
69.522 4.273
52.459 27.891
48.268 21.427
59.173 14.489
47.094 10.103
41.403 22.877
14.311 19.635
13.766 6.152
23.203 26.426
26.279 30.999
63.193 24.848
43.056 9.478
58.300 10.441
66.565 1.102
31.220 10.419
24.030 36.176
21.376 25.965
29.650 31.297
31.488 33.172
65.656 4.942
39.391 23.376
39.452 30.199
23.949 27.645
36.908 39.383
31.154 1.165
19.962 1.302
20.054 24.491
25.667 25.373
47.739 40.208
29.684 38.470
58.440 23.283
67.144 1.092
50.179 24.782
50.224 14.317
51.614 22.520
64.739 13.967
20.358 19.187
36.990 6.488
41.328 8.483
50.559 0.747
48.524 6.148
25.584 32.465
22.577 36.987
43.692 37.053
37.117 37.498
34.735 38.728
14.985 38.729
33.595 20.120
27.600 37.989
61.054 11.015
51.106 5.173
68.630 15.849
30.335 11.386
14.699 33.260
9.002 33.697
43.001 2.480
33.572 22.881
22.396 35.488
25.681 21.640
1.985 18.857
20.772 25.499
32.016 30.385
34.356 33.295
23.324 28.494
27.244 2.290
5.448 2.304
25.067 31.435
46.970 30.885
30.673 30.669
29.941 4.373
4.477 2.824
49.929 21.415
52.645 23.670
61.984 17.784
51.676 31.735
42.572 4.180
30.138 26.848
20.808 25.720
40.065 34.941
61.188 26.594
71.292 -0.102
59.359 22.673
27.415 42.211
-6.808 8.082
14.369 36.340
41.628 1.621
39.337 2.107
55.974 23.496
24.233 33.388
26.499 33.401
36.412 43.212
18.615 27.283
39.682 34.829
46.943 2.205
41.732 36.518
56.347 33.161
15.065 23.585
40.605 27.967
20.429 15.862
9.544 9.393
47.142 22.103
50.766 -0.781
49.633 23.119
65.824 20.380
38.214 29.254
59.961 0.316
56.200 29.465
44.857 1.397
32.239 3.548
56.782 21.172
40.797 13.472
52.726 20.665
44.059 22.459
37.687 26.117
35.112 23.877
48.289 11.322
63.240 18.891
37.296 8.127
48.591 5.866
21.467 34.445
38.751 37.505
36.688 32.541
69.473 1.155
50.289 30.857
21.078 17.834
58.706 -0.743
56.680 22.357
49.757 15.090
70.737 9.371
36.757 34.840
58.530 17.058
33.120 11.501
45.901 1.827
46.528 33.104
67.875 -2.141
39.910 31.774
40.081 20.329
48.386 20.795
32.552 39.336
25.989 20.898
54.186 2.827
44.171 0.835
43.991 38.416
22.613 21.874
11.880 25.005
48.792 1.706
45.653 -2.686
24.587 21.838
17.491 15.434
36.643 12.970
5.216 1.343
41.789 0.393
48.752 8.388
65.980 4.293
61.384 9.098
57.528 7.730
66.160 24.861
51.662 13.594
42.752 27.996
43.148 12.604
53.213 28.370
57.743 20.857
36.882 37.995
23.920 25.185
50.272 34.017
65.900 22.225
57.022 13.280
68.084 11.635
32.404 32.718
31.992 35.225
38.710 37.108
31.124 37.910
26.923 38.504
31.456 38.044
31.811 36.695
34.571 36.567
34.710 10.021
52.536 5.619
38.719 27.422
53.886 21.481
40.831 23.870
33.542 21.458
57.726 23.678
12.945 26.906
4.288 15.696
32.597 32.366
42.265 29.222
40.183 33.690
20.798 4.828
33.021 -1.882
29.321 10.750
21.202 14.977
5.438 -2.248
63.046 16.259
57.661 9.442
50.220 5.072
58.944 21.264
58.600 25.022
56.053 24.817
29.354 13.422
9.452 30.112
54.744 33.638
44.565 30.067
54.280 14.711
67.213 22.298
63.210 18.750
62.760 5.351
70.721 11.589
32.293 39.774
24.176 -0.765
33.610 22.306
22.407 14.363
9.072 26.954
14.286 31.910
31.824 29.354
23.612 46.101
16.068 12.855
19.595 10.983
29.215 30.527
18.060 28.947
39.729 39.700
11.407 26.023
5.356 23.139
28.721 -2.161
37.168 10.533
27.794 26.247
33.322 33.520
70.423 6.140
50.683 21.016
43.753 37.557
41.993 35.904
39.488 40.724
25.983 29.470
14.740 33.954
34.191 34.862
11.113 2.983
23.528 35.056
24.511 15.475
22.611 14.662
14.142 22.363
3.591 4.197
65.015 20.109
47.547 30.355
56.238 31.899
54.377 12.858
56.474 32.979
39.894 35.158
43.524 36.854
42.693 12.970
49.241 9.106
40.572 41.249
30.202 26.239
28.564 45.237
32.070 34.438
48.234 25.728
56.380 20.126
48.420 15.119
46.210 0.009
54.740 19.727
39.445 41.368
42.736 22.631
48.259 17.960
72.579 15.944
52.941 29.407
38.191 36.357
53.063 30.982
52.276 43.360
28.791 39.379
36.664 29.284
41.292 0.712
59.898 16.497
57.684 -1.932
57.874 19.018
40.174 44.778
16.838 40.781
14.367 7.929
5.447 2.405
55.636 14.309
72.457 -0.974
27.030 33.044
38.482 29.949
10.323 26.914
60.320 14.571
66.394 22.388
34.015 34.689
19.062 32.738
14.438 25.514
30.407 15.922
55.735 12.193
62.986 1.389
63.565 6.068
64.077 19.411
64.214 1.195
63.986 24.139
48.875 3.479
46.085 22.930
59.877 29.784
12.183 42.416
11.661 40.556
42.836 37.428
42.702 19.181
41.129 8.756
45.228 12.982
44.873 21.870
45.199 1.537
57.778 24.483
27.302 34.431
62.823 10.685
66.041 25.159
67.051 2.681
57.747 13.379
59.260 24.421
61.833 17.315
48.889 1.286
57.204 -2.097
52.594 30.191
16.323 11.658
5.438 2.417
63.953 27.709
54.437 -0.883
69.437 10.566
52.661 29.409
47.361 -2.994
39.878 3.934
32.256 22.127
50.337 20.504
68.622 12.946
33.753 34.868
27.661 32.482
9.665 8.359
12.299 17.902
20.663 4.582
5.451 1.814
39.482 13.860
61.094 26.692
42.319 37.885
20.269 34.565
18.735 14.364
24.063 30.395
16.873 31.000
36.820 41.560
28.920 38.390
21.979 34.104
32.990 35.001
51.304 22.986
28.959 1.392
30.686 -2.573
15.845 16.020
40.730 28.482
44.956 23.749
37.341 13.806
45.522 31.696
12.630 18.269
40.185 29.303
51.295 34.478
12.671 18.197
-1.635 26.977
5.929 16.266
10.804 39.077
37.219 43.054
31.591 39.218
12.649 2.256
19.343 1.185
57.340 24.280
48.506 13.951
35.103 32.064
38.789 38.057
59.209 31.276
20.268 27.828
13.016 34.826
12.608 29.967
29.092 6.263
13.289 10.637
40.615 35.159
25.705 13.189
23.004 17.672
21.044 -0.426
25.726 10.900
43.777 19.665
15.235 16.041
35.613 2.530
6.052 18.835
55.737 31.841
31.142 34.384
52.998 11.932
53.538 15.802
32.253 40.263
31.276 29.546
39.271 6.413
55.903 22.606
33.709 28.913
56.667 21.074
46.804 42.595
48.664 22.472
49.283 22.468
48.575 15.731
64.296 11.997
51.841 15.193
24.774 21.498
23.824 27.887
42.014 40.578
37.784 24.309
25.908 13.442
59.090 -1.253
57.274 9.872
44.560 10.039
30.563 1.972
59.489 15.190
43.337 30.608
56.332 4.368
30.746 14.083
46.889 -2.501
68.171 3.793
63.859 8.516
58.918 25.257
63.352 22.685
47.087 23.906
70.775 0.967
65.274 4.764
72.809 8.441
56.362 23.570
31.453 41.104
62.486 2.727
58.983 27.684
60.469 14.582
64.394 9.450
65.742 13.617
25.361 39.354
55.199 22.023
39.581 34.147
44.171 35.209
31.795 24.134
9.941 23.705
22.117 42.941
30.924 21.315
5.293 2.607
56.512 15.175
33.816 5.180
36.512 21.217
47.818 27.833
12.086 38.771
35.152 43.643
37.692 26.001
40.773 32.692
10.543 4.673
44.555 9.885
28.424 13.583
19.519 24.595
5.214 2.534
26.342 15.592
56.223 17.124
45.055 29.445
33.683 26.617
57.442 6.447
29.322 12.513
45.280 8.410
36.796 14.966
41.797 27.707
27.251 38.673
37.819 41.824
38.746 43.646
9.463 28.017
19.325 29.506
44.463 13.909
61.257 10.230
36.014 0.089
37.237 38.502
51.697 27.862
44.552 9.821
69.050 13.073
42.834 28.759
42.636 12.900
58.869 24.731
31.354 9.356
12.684 23.822
17.033 33.639
26.145 35.836
21.490 34.016
3.910 5.732
33.287 24.885
35.046 -1.270
16.903 18.035
16.302 32.211
44.606 26.631
20.466 2.195
26.996 19.495
47.991 29.506
48.653 38.474
40.494 34.798
37.978 3.652
46.498 4.208
34.271 -1.419
64.432 15.183
63.738 0.948
37.718 37.465
24.322 31.585
3.208 30.121
1.646 6.376
9.134 20.226
22.253 -0.334
15.012 41.053
17.588 8.441
18.297 19.436
41.154 41.737
22.666 46.126
61.012 10.787
51.940 36.879
34.765 27.930
46.168 25.219
48.988 29.718
44.319 2.063
41.852 3.412
49.962 11.997
45.637 23.162
55.832 26.911
58.487 0.592
55.790 28.528
64.437 21.574
27.730 31.592
8.180 20.633
16.071 12.152
33.851 6.255
29.138 14.902
43.414 -2.471
30.549 21.908
46.353 2.732
17.366 23.090
14.868 3.822
23.424 40.051
51.223 27.539
45.461 41.707
36.275 34.269
36.113 30.445
20.609 2.847
15.583 17.861
4.667 2.763
8.618 33.624
22.454 33.241
49.283 28.038
37.533 37.677
7.655 1.616
-7.444 21.041
18.569 27.796
33.315 40.205
40.470 26.351
58.476 28.759
45.262 25.883
2.072 9.659
49.363 11.835
66.449 19.199
28.425 1.033
18.903 31.160
20.084 9.233
21.853 34.772
24.798 40.155
32.283 18.086
6.117 22.505
48.102 3.349
43.585 25.396
25.569 31.564
55.884 9.968
64.624 5.806
68.872 2.064
52.807 27.986
66.634 15.163
58.028 6.731
33.015 18.320
48.727 19.948
33.849 19.282
52.936 26.501
41.426 1.552
54.434 15.252
57.191 19.883
63.261 11.830
69.645 6.992
68.982 2.227
59.490 27.715
34.622 31.370
35.142 39.392
20.248 37.496
12.058 32.645
36.041 31.894
44.525 29.777
55.112 30.068
45.272 14.904
69.432 17.292
54.817 1.548
38.450 16.724
32.232 19.853
49.413 15.277
42.178 22.178
57.762 2.746
42.581 32.319
53.167 30.854
66.009 22.242
40.568 36.534
61.125 22.445
54.333 30.384
56.251 27.130
74.735 8.146
38.318 36.326
7.791 20.105
37.977 10.946
46.918 20.962
55.767 29.257
65.621 9.730
69.529 8.327
58.952 4.331
40.171 0.600
58.283 13.732
54.574 13.918
53.195 7.702
55.766 11.445
35.378 33.962
20.453 16.507
25.355 22.699
50.997 26.168
37.723 14.432
32.865 16.463
14.874 18.607
52.240 25.411
15.095 34.606
6.850 33.439
22.810 27.111
25.550 28.257
42.375 -0.002
28.815 9.075
27.264 3.602
18.750 7.226
31.586 0.916
5.520 2.081
43.454 32.378
35.785 11.737
8.102 29.787
30.327 29.543
35.162 16.684
50.910 -1.893
26.142 15.454
46.649 -1.354
69.217 8.987
41.348 40.271
38.341 31.440
31.565 9.486
24.496 30.739
52.911 16.472
52.708 29.798
61.470 13.820
47.339 30.733
58.080 15.842
63.849 13.852
40.840 7.008
55.956 -0.846
57.187 31.876
2.826 17.352
24.311 29.063
19.280 31.114
35.355 27.950
28.588 16.365
25.335 4.864
31.397 5.203
28.792 4.768
19.111 17.199
21.826 30.875
53.798 0.413
46.923 26.056
-10.143 18.579
6.049 0.312
45.928 15.874
28.132 36.982
57.510 24.033
47.647 12.797
50.006 19.393
46.021 -2.261
55.643 32.078
52.479 31.883
62.482 29.226
41.485 20.045
30.059 5.495
30.969 21.081
44.719 14.345
69.596 0.592
33.670 40.747
33.076 31.767
53.603 11.557
63.144 8.470
35.891 33.405
25.004 39.920
41.578 40.693
21.095 37.063
30.833 36.088
10.642 12.621
31.912 -3.019
33.244 9.391
36.548 27.238
42.330 36.626
54.627 30.442
7.189 19.852
20.723 35.960
21.135 14.355
26.672 28.660
39.776 34.573
41.463 27.955
51.115 24.516
26.996 34.977
51.594 26.520
60.330 -2.442
64.046 8.626
32.129 2.101
20.914 27.810
4.632 33.862
30.893 33.555
41.234 34.486
51.847 29.383
59.035 21.626
52.995 -0.544
56.412 25.457
28.640 50.004
15.933 23.882
24.551 32.593
63.157 24.669
62.454 15.388
43.542 34.794
34.455 47.164
34.609 24.412
35.692 31.487
56.621 29.979
65.083 12.157
41.442 30.847
61.309 -3.140
54.839 19.435
45.023 33.665
19.446 7.950
30.268 13.499
47.565 21.171
11.210 31.332
31.369 38.400
34.142 32.064
6.778 23.843
37.703 25.747
23.917 31.435
1.275 19.746
8.319 20.727
5.120 31.061
7.079 13.727
5.836 11.285
42.636 24.322
27.306 24.534
15.428 29.301
32.794 42.090
44.017 33.771
13.932 32.437
22.861 16.902
29.237 11.115
55.620 27.767
53.245 23.350
49.665 22.391
58.437 -1.321
41.787 41.436
65.908 4.915
45.650 37.682
68.814 20.209
49.633 26.127
43.220 17.772
34.439 41.848
26.859 19.380
17.988 0.201
28.677 34.195
22.192 33.378
18.237 21.847
18.805 37.917
24.259 26.628
26.612 38.093
38.858 22.569
29.204 29.657
46.159 26.813
24.641 38.200
30.987 39.479
51.708 26.355
28.775 34.599
21.188 30.587
57.683 25.620
21.994 39.071
40.988 34.572
56.834 13.936
33.500 29.183
16.743 29.670
17.267 30.481
62.946 1.808
38.060 28.131
40.580 37.252
16.958 24.380
44.897 13.376
33.206 18.743
54.660 9.915
37.029 4.600
42.944 16.203
38.665 39.106
25.871 31.405
43.066 43.704
66.748 23.797
41.137 3.641
55.358 16.757
29.211 12.103
38.475 7.633
59.665 8.840
40.964 31.581
60.532 18.198
65.901 22.676
53.122 4.028
42.360 1.700
28.424 18.141
17.719 3.389
51.382 30.244
25.654 33.357
48.744 31.532
40.679 25.798
43.123 29.404
36.850 27.189
27.860 41.232
59.957 30.658
33.135 37.729
28.128 25.316
10.311 19.483
29.742 18.108
35.122 17.667
42.906 35.725
40.582 26.522
57.096 36.759
41.857 24.686
6.178 12.743
22.166 38.342
42.002 13.826
57.966 24.410
65.048 12.382
56.744 29.712
48.677 29.850
56.702 -2.696
63.129 0.279
29.073 28.309
35.740 34.531
23.050 15.806
33.735 6.984
30.791 26.979
27.564 36.744
40.388 36.739
31.395 42.315
33.401 29.859
64.466 8.977
45.423 38.071
51.081 30.983
20.782 41.604
31.873 39.405
21.303 22.817
30.099 32.230
40.592 29.792
60.346 33.002
52.845 2.878
69.957 17.898
44.078 33.445
35.091 36.319
37.156 39.878
27.067 43.208
29.423 20.148
27.631 24.270
26.195 26.453
32.385 41.299
19.707 33.492
36.937 31.884
61.714 22.975
24.544 26.378
64.200 10.557
61.096 10.834
20.275 32.645
29.937 42.105
55.627 25.349
19.592 32.897
37.088 38.568
58.291 25.265
31.416 2.376
12.709 22.525
18.428 39.369
56.132 10.194
40.960 21.541
53.956 6.652
61.306 2.679
42.477 20.473
68.612 1.655
49.613 5.704
42.211 18.879
43.259 28.318
26.591 9.351
23.005 22.169
27.535 31.051
19.545 27.520
33.755 33.917
14.903 30.559
18.216 37.709
4.447 30.037
37.702 36.070
35.748 1.974
32.592 36.432
35.949 33.408
24.756 44.546
42.982 34.518
54.117 30.495
7.630 25.863
8.805 24.073
30.126 20.845
19.689 29.741
53.769 31.136
43.648 11.292
30.090 34.044
14.708 36.976
37.469 14.762
21.158 22.077
33.440 19.162
22.090 25.788
4.807 21.217
5.648 0.856
19.126 22.407
52.802 19.539
20.780 28.340
30.531 33.552
2.033 20.919
33.710 21.804
39.844 32.059
52.568 28.674
39.964 2.012
50.439 1.786
12.236 23.596
34.111 26.006
68.037 23.670
38.486 16.341
26.908 33.508
55.055 20.474
44.142 31.936
36.518 49.740
39.863 35.066
26.343 -0.822
20.710 19.464
29.909 23.884
39.219 36.848
29.051 8.620
12.798 32.815
17.368 32.535
5.943 -0.146
22.509 2.629
49.344 32.461
54.789 16.915
56.056 28.201
35.216 33.168
41.345 42.818
52.165 22.846
8.358 0.172
21.565 30.965
49.789 6.531
39.377 25.994
15.964 33.253
35.464 27.983
45.573 0.306
30.282 0.880
62.507 10.428
62.098 14.599
62.165 5.397
27.128 34.602
45.211 21.484
46.390 37.980
35.003 47.342
20.058 33.793
-0.856 21.494
11.262 34.165
49.226 1.763
10.547 19.315
17.808 18.284
16.337 4.624
29.411 28.948
16.087 25.239
35.668 -1.526
31.369 14.555
24.146 2.650
41.401 37.308
54.504 31.990
50.169 30.528
46.640 8.295
59.131 0.597
51.617 17.938
69.559 12.613
64.141 9.135
40.621 -3.518
54.537 2.017
69.518 2.927
50.241 22.196
45.837 7.658
49.012 15.153
52.706 28.523
44.481 24.807
44.055 22.690
21.315 32.468
31.197 32.678
52.794 31.486
51.393 10.421
58.389 22.801
56.686 33.088
49.343 32.446
27.834 34.820
51.539 36.274
27.798 24.511
28.868 40.728
34.184 34.059
46.255 38.029
32.034 36.913
27.638 21.314
36.079 7.163
19.908 45.575
19.146 11.306
27.399 40.836
34.318 40.543
23.073 -0.459
20.288 15.446
26.924 26.030
47.169 8.592
41.496 34.584
60.490 4.947
45.843 21.801
30.092 34.089
40.677 34.176
23.593 32.337
39.465 30.854
33.520 37.498
37.391 48.733
57.540 1.166
53.598 4.842
56.734 14.999
60.549 15.569
42.151 31.403
24.948 36.386
8.353 26.593
39.090 38.665
56.203 1.851
59.156 2.006
31.557 35.284
33.182 35.696
43.391 31.226
64.181 3.976
64.556 5.775
47.321 0.637
47.728 21.356
52.946 33.164
46.392 35.151
25.359 26.098
39.905 38.727
37.669 42.867
27.080 27.984
53.209 34.484
60.502 11.803
50.242 3.920
65.077 9.325
35.371 6.258
18.487 23.967
36.521 28.540
61.879 5.281
39.446 20.203
67.192 -1.112
36.899 6.983
28.812 22.784
28.524 37.097
13.199 30.932
61.448 0.822
59.921 8.354
43.258 20.407
27.557 30.685
35.350 34.853
47.557 17.355
61.562 19.981
57.506 -2.929
18.234 32.651
4.126 25.941
8.664 10.896
-0.359 10.340
27.626 8.204
27.219 -3.059
14.622 3.070
11.020 17.167
37.989 29.534
30.603 30.165
43.994 32.700
23.776 -0.899
67.175 12.851
52.672 33.995
60.099 7.981
45.246 27.955
45.426 18.491
40.847 22.039
31.855 38.999
19.594 21.838
30.845 15.316
71.181 4.235
47.950 26.324
60.338 4.342
58.760 20.852
53.716 32.519
61.029 24.791
53.047 20.586
63.058 11.618
18.322 26.924
50.381 33.764
18.783 25.340
15.923 16.547
3.994 4.185
57.141 10.805
64.791 7.602
63.938 10.238
61.625 22.494
19.475 12.139
32.449 2.899
39.708 21.670
22.760 30.649
38.483 42.079
27.286 32.238
20.704 32.908
8.092 12.792
39.929 14.996
46.172 6.437
21.882 20.038
30.410 12.347
15.445 32.533
47.017 30.934
54.785 30.677
60.949 7.964
50.601 4.752
56.880 -1.429
58.221 6.284
54.883 6.447
64.698 10.632
58.922 2.675
67.863 7.752
64.795 18.896
53.770 17.785
29.693 42.963
38.959 32.655
60.201 14.562
31.643 16.130
55.338 20.590
33.964 1.333
21.870 11.348
63.406 -2.121
53.838 24.474
54.008 24.065
47.032 33.501
37.145 39.602
37.845 34.093
60.309 19.734
44.439 33.888
68.340 20.134
60.154 16.672
61.678 18.308
41.305 25.675
36.333 44.268
47.590 29.206
34.235 36.321
48.548 30.451
29.940 32.675
40.669 17.767
59.550 14.761
71.441 1.820
15.105 25.559
19.080 15.713
27.245 27.219
31.652 31.679
31.280 9.683
32.126 35.633
35.314 43.649
37.961 22.034
27.873 29.601
45.068 30.106
44.791 10.402
72.190 -2.977
13.843 27.044
15.566 42.523
52.858 26.478
36.044 31.948
36.463 33.131
42.043 29.596
32.534 33.039
26.896 32.697
25.535 12.478
10.943 4.768
10.959 16.212
16.543 19.585
7.687 37.544
32.034 34.409
37.628 36.060
61.400 26.187
70.978 8.114
37.260 32.278
16.011 33.598
16.340 31.918
5.429 2.235
71.328 9.510
15.864 31.679
9.850 34.708
35.946 32.795
31.907 43.554
19.238 43.571
27.160 37.005
23.067 30.945
31.495 6.996
5.758 0.357
51.749 12.795
52.467 25.878
61.350 19.362
53.400 17.356
47.553 33.282
22.659 38.503
22.824 38.927
17.446 5.869
5.415 1.663
10.092 23.609
4.589 37.211
31.300 40.932
5.134 22.642
53.798 0.887
43.482 34.034
55.275 17.035
15.605 4.244
25.266 40.429
61.531 10.907
36.785 4.411
54.142 26.798
48.992 31.191
7.221 38.281
31.317 37.190
33.754 27.132
53.059 34.740
25.317 25.142
13.670 30.638
3.751 4.214
33.824 22.300
32.129 36.677
33.499 32.574
10.636 32.061
37.306 14.957
16.231 7.908
39.521 35.428
42.461 20.522
66.675 -3.677
71.225 1.126
63.028 6.906
64.497 12.589
58.191 5.323
68.469 0.001
42.250 37.193
19.972 35.295
32.206 25.894
30.871 10.321
28.452 -1.573
28.026 33.632
42.032 26.539
27.332 11.740
43.868 28.443
50.468 -0.412
35.033 30.293
49.858 1.423
54.286 0.241
51.343 32.705
34.899 43.160
30.078 38.255
16.180 31.878
29.592 26.624
26.103 18.373
64.483 19.855
27.366 5.174
19.945 41.252
45.565 11.951
47.211 11.245
29.093 7.669
49.041 20.181
59.084 25.003
35.974 31.598
42.473 34.135
45.573 22.947
51.906 23.761
28.066 35.546
26.518 23.282
34.568 27.577
43.038 33.723
60.775 19.588
54.768 -0.774
65.843 20.340
35.301 19.481
3.972 3.306
35.600 37.761
15.330 23.581
13.690 35.891
27.118 39.058
27.161 29.405
33.715 1.901
12.031 3.310
36.229 13.122
24.769 40.084
28.555 38.965
33.643 38.225
53.449 34.010
34.397 36.112
27.923 41.271
8.330 31.132
24.015 33.981
35.640 28.359
31.632 38.691
28.453 26.624
9.515 29.544
10.609 26.362
4.854 2.106
37.323 28.512
71.576 13.420
49.079 30.390
18.602 29.565
35.722 36.515
10.240 23.928
31.650 16.374
24.719 35.961
26.700 13.608
51.379 30.396
51.305 33.185
37.722 27.934
20.813 14.932
23.347 40.569
29.916 43.331
55.613 16.248
68.288 15.784
41.534 4.417
67.940 20.477
40.143 2.045
46.858 5.171
59.341 17.018
55.896 30.837
42.217 30.986
59.927 24.031
65.909 11.141
19.978 17.188
17.891 7.393
55.836 31.557
42.424 34.619
34.879 -1.313
28.808 32.962
2.949 20.667
23.634 7.870
31.043 12.849
68.328 6.559
51.243 30.990
62.525 8.888
49.860 19.821
48.349 34.436
32.839 35.849
50.985 25.028
52.528 31.796
44.989 33.370
44.221 16.140
61.015 14.331
62.746 3.387
63.747 2.127
53.302 38.816
47.863 40.243
59.133 24.626
33.144 35.553
21.754 7.762
17.843 31.891
34.928 40.519
46.727 2.985
38.674 17.319
12.607 26.853
30.215 19.489
17.259 37.297
42.118 34.722
36.417 36.307
34.362 10.703
23.324 31.412
32.541 21.912
44.356 40.925
52.033 8.028
56.348 -3.374
68.014 -0.344
69.936 10.232
35.501 24.643
62.775 19.126
67.834 2.081
37.279 5.535
51.881 17.752
41.286 38.588
55.127 27.873
63.379 18.237
55.238 29.924
56.161 29.835
39.427 34.346
25.226 31.010
50.016 30.268
62.350 15.660
66.707 -2.992
46.284 22.099
60.914 8.756
61.775 8.135
56.755 23.161
52.811 16.559
41.983 26.103
59.485 0.118
59.029 4.514
52.851 33.970
52.960 29.876
35.164 34.569
58.253 6.806
63.083 -1.065
48.357 27.828
25.227 32.892
39.957 36.067
38.550 36.836
23.200 38.815
24.945 33.943
54.836 22.344
19.667 31.614
12.299 41.554
23.825 36.826
46.434 27.099
6.986 25.246
20.440 40.106
49.699 26.712
62.402 6.420
42.997 30.752
46.957 35.471
42.300 41.547
19.564 30.501
45.875 39.128
35.912 4.983
44.944 19.795
34.165 33.830
61.039 30.461
68.051 17.359
73.365 10.754
47.944 24.802
43.681 21.432
3.111 15.559
30.384 9.389
17.223 19.734
55.668 -0.944
33.065 29.955
4.731 2.702
34.116 31.705
36.616 2.606
32.585 19.158
48.570 -0.001
58.884 -2.957
40.967 2.979
57.266 15.310
29.461 20.886
53.193 8.850
45.010 12.847
56.191 7.266
37.546 41.674
44.065 29.018
58.887 32.040
63.833 7.713
65.641 13.619
67.320 3.258
40.504 24.755
16.009 18.687
34.966 32.498
11.223 29.421
10.536 17.407
18.467 32.909
27.075 38.372
70.283 11.352
62.354 11.135
31.318 28.346
40.628 43.143
44.749 5.737
46.666 -3.589
29.069 34.362
5.149 7.434
8.959 18.174
5.562 2.385
11.681 -0.054
3.669 10.112
2.354 23.386
20.513 40.099
33.844 33.991
37.262 31.053
34.116 12.160
26.098 9.724
20.355 10.224
-0.529 22.680
20.344 1.053
13.942 2.323
13.824 15.731
14.466 30.092
30.444 27.645
30.605 17.885
42.985 9.634
64.911 16.627
64.340 0.001
59.472 0.567
57.843 16.175
25.740 10.159
16.666 21.268
58.915 26.673
58.206 18.084
48.526 8.490
53.421 8.831
46.120 23.093
36.389 16.525
60.546 3.093
45.913 0.697
61.577 -1.138
37.970 -1.634
48.536 32.611
66.758 10.467
48.866 32.840
42.673 26.289
29.971 33.660
32.360 18.131
32.833 36.513
41.894 28.671
10.438 24.288
34.547 35.042
18.907 33.380
25.150 5.693
41.644 -0.466
35.167 25.697
8.523 7.449
41.215 1.615
35.027 26.880
38.174 24.671
59.555 28.867
31.237 37.321
57.670 28.248
59.641 22.241
30.785 34.898
56.995 31.190
50.680 16.030
43.230 2.294
54.540 0.525
63.771 15.239
45.977 9.886
64.176 7.680
57.016 18.078
19.657 35.055
20.493 44.511
54.273 30.434
56.206 4.556
51.599 1.901
45.330 35.193
48.533 37.365
24.224 38.654
32.154 32.370
34.045 38.385
39.113 35.667
46.270 17.370
51.164 1.330
49.200 23.905
52.908 -3.113
55.489 -0.860
25.490 38.030
19.560 33.281
45.875 27.808
16.627 30.358
37.168 36.444
40.954 29.084
62.118 25.232
52.102 32.057
45.822 39.242
23.048 37.664
26.261 37.907
11.954 29.628
48.033 30.778
24.232 13.609
5.390 2.468
28.148 36.505
41.933 3.756
46.000 23.420
35.124 -0.416
54.869 32.072
58.627 16.508
38.344 34.469
26.391 36.828
27.879 16.774
52.620 4.977
21.066 21.391
34.314 35.076
32.013 21.119
65.687 10.234
64.068 -1.934
55.000 5.725
37.595 33.734
27.005 40.166
27.703 35.307
53.277 26.439
32.322 35.434
35.353 28.403
38.647 38.557
9.273 32.054
9.149 36.392
39.435 21.813
45.665 24.290
31.553 32.636
18.264 -1.901
13.672 8.188
32.603 6.722
13.875 11.778
41.803 31.558
10.715 28.299
23.998 23.144
30.365 37.193
17.686 31.857
38.845 29.985
8.962 12.565
19.056 3.739
9.554 20.409
28.653 34.319
26.749 35.775
54.242 3.708
55.552 -3.292
67.768 13.652
31.186 30.873
8.557 26.293
18.618 7.695
19.198 10.947
31.262 17.731
24.570 19.444
51.079 32.662
40.623 35.612
56.311 33.728
63.902 20.786
47.421 26.461
25.803 14.627
30.568 39.210
23.581 22.305
27.485 35.185
27.206 39.269
36.307 36.522
58.883 29.617
35.526 36.941
36.869 35.690
41.558 30.972
47.160 43.577
38.046 40.594
12.497 36.430
15.647 21.537
39.552 -1.326
16.629 3.668
29.005 12.650
32.877 31.414
38.165 20.484
52.389 9.389
67.836 8.825
53.676 27.568
31.217 22.840
37.029 29.441
66.468 2.778
68.699 7.101
37.961 17.031
27.343 -0.055
49.234 1.153
54.689 25.879
18.120 32.612
26.241 39.097
46.823 21.994
62.904 -1.049
42.878 1.661
57.955 3.615
58.134 -1.738
57.313 24.103
22.446 35.677
55.531 24.490
62.647 8.896
69.595 8.320
36.778 29.430
67.774 0.402
12.935 27.767
-0.440 17.773
-0.774 16.619
17.204 9.541
18.118 18.974
12.437 21.586
58.932 32.920
42.391 24.494
43.546 15.770
58.904 3.959
57.686 5.758
66.187 -2.008
34.647 31.628
41.289 23.092
47.359 27.709
44.518 40.439
23.401 28.783
30.250 39.063
55.533 21.384
64.695 11.851
64.789 0.797
44.164 19.169
45.268 13.051
46.678 28.063
42.465 43.396
53.501 23.516
53.938 18.395
42.973 20.237
39.811 -1.754
50.894 23.404
48.352 34.308
42.132 32.971
44.828 36.162
46.339 17.868
57.341 21.638
21.693 31.283
25.053 31.746
28.173 32.169
27.876 40.306
23.260 29.358
37.997 27.629
43.612 33.132
67.812 11.301
63.187 28.129
39.680 20.771
61.323 25.921
60.298 20.262
50.206 1.165
18.208 31.239
18.129 26.395
45.493 28.218
56.337 19.836
43.796 34.002
22.518 25.590
34.810 36.306
25.831 34.554
16.284 7.894
51.960 20.940
27.271 39.227
60.779 29.557
35.331 38.689
30.690 42.668
19.321 24.953
34.300 40.081
18.359 -0.147
32.065 2.874
19.843 24.455
35.374 38.551
37.767 8.502
36.135 30.000
24.920 32.166
22.495 29.274
59.618 22.604
22.031 33.388
25.584 26.168
53.016 10.774
50.520 18.882
58.688 31.679
54.081 14.783
60.183 5.430
53.938 -2.149
8.617 40.270
50.016 32.483
44.361 28.427
52.597 35.725
21.637 30.851
17.201 44.333
10.785 23.630
6.934 25.826
32.740 38.521
49.257 31.764
43.036 36.427
38.438 24.171
32.104 31.631
48.075 29.256
38.070 44.954
65.969 -2.863
68.730 3.734
40.087 32.073
6.796 20.206
49.679 24.187
31.238 45.575
42.042 32.611
58.575 35.512
37.887 39.830
57.748 31.413
19.925 40.741
52.405 31.509
45.685 19.766
39.108 27.898
70.529 4.290
24.160 7.948
54.232 3.817
61.698 7.793
62.010 -1.857
44.769 18.052
30.739 17.610
17.592 25.587
10.030 34.263
45.836 37.084
66.257 12.978
40.163 40.580
62.577 23.011
24.039 28.501
29.227 35.597
12.021 22.644
41.140 28.908
30.892 7.559
31.851 -3.062
34.563 22.675
5.244 2.886
31.524 33.600
64.419 -3.142
28.443 39.753
25.648 39.808
17.963 28.047
45.329 36.987
58.409 25.172
39.863 30.083
6.799 32.993
46.813 29.468
57.760 30.509
35.152 8.233
40.599 5.670
33.681 3.529
30.074 3.441
-0.162 8.946
25.775 28.805
39.589 9.370
57.755 -1.496
59.085 16.054
58.721 5.116
49.525 17.875
56.971 10.322
15.771 30.707
2.425 22.388
12.184 31.202
33.738 -2.665
19.418 24.317
25.598 30.244
30.874 39.877
48.337 28.047
21.216 28.881
7.667 30.849
44.524 26.218
8.603 24.687
17.381 16.987
26.363 19.202
10.672 31.532
20.234 19.318
26.912 34.461
25.135 21.173
46.705 33.905
66.004 3.075
63.158 32.734
4.502 26.982
15.759 9.029
35.209 12.654
15.037 28.692
18.648 11.563
10.449 0.100
5.059 0.055
27.374 16.915
47.281 5.665
40.412 23.102
31.783 37.353
42.372 -0.588
49.798 28.836
43.032 33.826
42.272 40.801
35.739 34.038
42.949 36.255
50.054 31.176
-1.503 12.706
31.420 35.830
21.310 32.849
27.500 20.134
39.292 -1.844
4.915 2.574
42.038 35.997
37.017 32.073
59.018 30.909
44.538 30.117
50.572 4.219
55.666 13.670
33.660 28.630
28.088 19.357
-2.162 22.959
10.038 33.244
32.354 32.096
27.699 34.681
41.732 38.199
41.316 30.214
45.045 1.764
5.353 2.163
49.924 30.389
5.204 21.601
3.091 17.719
5.857 -0.515
63.298 12.818
29.253 45.184
48.994 33.632
28.060 29.315
54.662 4.018
50.139 11.177
53.155 8.879
37.709 32.692
17.398 39.703
52.487 30.178
37.862 38.436
54.121 30.072
50.734 27.124
23.545 39.230
22.317 37.528
17.587 29.965
42.630 26.995
29.537 41.802
15.354 22.904
5.505 25.879
46.784 31.413
24.966 38.857
65.978 12.713
73.806 -2.355
67.167 14.135
35.112 37.440
22.238 30.906
25.996 36.251
35.640 45.617
28.191 29.883
48.082 32.729
49.368 3.378
54.016 11.018
43.338 39.072
62.657 18.317
31.662 33.979
39.133 3.986
47.581 2.675
47.268 20.430
37.479 35.808
10.758 18.738
21.863 29.970
18.322 44.261
26.048 28.599
35.879 35.920
16.971 14.612
7.918 36.282
18.584 38.881
13.925 27.945
29.298 41.604
25.288 40.021
48.533 28.938
7.326 26.128
12.759 10.779
10.638 12.048
23.406 30.347
38.765 34.881
61.599 16.148
33.218 33.793
35.372 36.371
0.942 27.760
17.843 20.506
21.804 19.335
23.085 29.832
40.276 27.665
42.226 28.716
16.240 7.107
26.763 3.112
23.550 31.019
19.290 -0.268
23.431 4.690
45.281 35.750
31.869 38.305
24.630 14.148
32.795 9.465
38.444 9.615
33.474 26.191
57.532 3.783
42.904 29.989
47.992 16.225
42.628 6.370
39.690 36.557
27.273 26.185
41.282 41.269
36.660 33.893
37.644 33.444
61.984 11.997
71.666 5.475
46.745 36.185
47.036 14.850
51.178 7.473
63.637 17.744
47.403 35.915
23.743 30.618
17.969 17.471
5.671 -0.097
7.917 32.911
41.456 6.678
58.259 26.061
25.761 41.358
33.499 31.349
8.423 27.599
49.930 40.801
17.574 30.260
25.314 17.648
25.277 21.604
60.436 -0.897
56.216 11.611
27.827 35.479
40.755 8.999
32.426 36.365
50.498 24.007
49.931 34.363
52.026 35.213
56.053 26.242
70.391 2.684
52.046 -1.214
40.644 24.612
18.136 24.074
44.941 35.071
37.326 36.407
9.250 24.541
-1.182 43.762
31.653 40.220
55.771 22.218
35.365 7.276
32.434 11.997
47.626 31.237
16.169 40.806
2.974 39.060
18.962 38.543
28.506 36.915
48.159 2.948
66.561 9.549
47.594 1.250
50.931 -1.935
52.407 21.970
67.222 -2.852
49.475 36.758
48.072 25.852
22.012 27.595
5.280 27.663
5.899 28.480
8.988 24.332
34.333 40.692
29.395 30.749
15.128 10.796
24.233 38.340
38.942 34.281
38.477 17.264
17.610 37.223
38.658 33.846
46.631 25.508
67.509 4.680
39.432 2.463
33.080 0.013
18.868 24.329
22.193 15.999
12.822 27.347
22.947 30.713
41.809 5.372
22.017 35.525
37.092 8.671
24.176 18.419
33.252 33.062
49.483 15.740
42.924 33.642
32.995 35.445
50.309 33.130
27.098 31.284
32.543 41.587
55.603 16.771
48.161 12.834
59.386 10.872
58.355 2.419
35.796 29.897
44.714 25.887
18.809 32.704
35.802 16.584
50.747 4.663
25.364 3.136
45.936 8.112
32.070 6.782
22.970 4.699
28.352 40.010
48.864 13.398
4.658 15.452
42.413 6.693
26.328 42.463
28.683 37.682
22.342 41.575
9.324 33.004
61.962 25.882
41.618 38.660
3.959 3.657
12.290 18.388
28.649 38.829
39.301 17.481
23.763 29.730
22.943 30.771
-4.119 19.138
11.692 10.107
10.694 10.339
4.717 3.043
21.369 26.180
16.000 44.495
54.008 16.270
47.280 30.189
37.457 36.747
38.297 33.346
68.708 18.518
34.901 42.149
36.451 34.269
29.021 12.535
48.867 25.269
56.468 22.700
49.559 9.917
57.312 17.367
62.447 13.158
20.824 40.336
33.350 43.638
59.313 5.213
57.492 5.239
56.818 12.053
54.544 8.806
72.341 5.668
63.300 4.783
37.518 15.214
38.961 23.316
51.468 21.609
22.236 42.085
16.200 32.041
41.685 39.976
37.034 14.612
38.318 25.080
44.444 31.902
18.169 20.274
17.631 6.550
38.837 11.948
21.344 20.836
12.995 30.783
34.401 40.278
47.426 29.601
24.914 28.946
49.501 34.514
40.327 35.693
15.909 25.016
41.680 36.645
55.532 28.295
25.283 39.652
26.997 34.929
7.691 13.575
5.941 0.048
35.541 38.728
31.033 31.320
16.477 23.741
19.174 10.681
39.430 36.588
28.030 39.626
30.327 38.081
27.380 35.460
42.745 34.053
53.115 34.085
53.026 11.607
37.529 25.618
45.530 38.817
57.040 33.757
54.062 2.940
15.539 25.666
7.943 31.493
34.146 32.095
52.517 30.055
62.343 26.125
37.696 32.701
-2.456 20.997
38.205 33.735
61.085 16.249
65.817 18.507
43.089 38.090
36.953 33.510
53.961 21.190
37.557 36.275
51.850 6.638
40.238 39.332
52.162 30.925
25.979 12.543
11.826 32.940
13.404 27.441
4.714 21.885
8.981 2.420
24.814 27.097
9.372 23.581
34.730 37.516
56.918 0.988
54.100 12.698
66.557 11.367
59.750 25.104
49.797 26.692
24.105 35.825
43.921 33.682
53.226 -1.065
41.807 23.192
40.436 17.969
47.142 26.771
21.209 40.534
7.686 18.983
12.741 23.687
40.747 40.938
55.533 25.190
45.535 9.042
40.175 42.517
14.462 34.244
7.870 4.865
13.509 26.687
7.738 28.260
10.434 25.844
17.675 29.043
57.757 29.958
31.203 32.482
8.427 29.749
6.333 16.786
-0.792 13.101
15.487 16.211
37.757 16.716
38.557 29.884
22.498 28.404
23.085 32.865
37.370 34.879
44.692 26.959
45.351 33.375
9.135 4.866
11.150 30.357
3.502 3.935
62.219 3.335
67.534 1.983
55.359 9.409
50.984 28.156
27.454 37.672
33.912 31.021
26.178 30.595
35.066 30.067
27.737 30.401
60.507 0.338
71.023 -1.706
3.665 25.319
-1.506 23.947
18.849 5.863
3.814 4.208
30.848 13.386
14.007 20.255
22.366 19.508
49.244 8.651
33.718 23.063
27.962 27.634
13.244 27.970
10.961 23.237
3.921 4.456
41.473 33.533
25.067 16.811
7.619 32.523
36.237 32.916
26.178 36.730
43.987 27.490
34.346 20.508
33.669 36.988
20.917 40.690
32.339 38.693
44.009 12.496
55.151 8.697
60.876 7.362
32.176 33.115
37.046 33.673
48.835 16.941
41.524 31.879
46.580 29.389
58.068 3.893
48.436 2.352
49.945 22.948
42.656 1.097
69.520 12.258
63.539 21.660
49.348 -0.069
57.985 8.633
59.305 29.550
39.299 32.637
57.304 -0.624
65.022 16.615
71.003 -0.604
44.116 28.560
37.261 10.355
45.982 18.443
46.166 25.424
31.698 25.876
41.974 8.936
33.486 27.063
30.164 22.029
47.994 30.440
24.168 25.270
48.984 26.617
46.760 10.849
54.154 -0.669
50.305 2.428
46.007 32.634
40.796 31.747
33.053 34.703
38.474 18.203
33.083 32.023
36.392 35.059
37.315 36.570
40.869 32.360
53.929 42.013
29.151 35.321
27.988 35.898
54.421 23.655
29.293 34.121
59.803 26.850
38.296 32.680
27.292 29.689
57.232 26.808
43.926 36.614
41.876 9.266
26.515 24.439
54.490 8.305
45.900 9.066
42.796 1.724
67.757 -1.769
28.983 40.948
52.317 22.780
58.918 21.308
56.051 5.718
48.423 21.393
49.799 13.140
56.362 30.009
46.348 11.114
37.167 40.672
30.866 37.475
26.747 38.238
23.346 27.898
38.372 24.210
69.279 6.214
42.868 8.138
44.422 2.518
58.426 13.894
43.867 33.451
33.883 31.365
41.935 40.280
20.117 39.043
28.387 35.232
29.810 36.344
45.657 38.277
21.369 35.056
15.536 34.238
23.401 4.233
24.667 41.949
46.685 35.707
60.595 6.964
17.496 30.113
61.883 19.403
58.279 7.517
45.785 -2.969
54.811 15.549
44.247 10.763
48.258 -0.533
54.721 1.504
34.626 22.422
36.404 30.537
7.909 36.524
34.905 37.188
63.577 15.076
44.035 33.474
28.127 30.576
33.037 39.048
48.213 34.179
42.129 25.375
44.037 37.223
40.716 27.587
45.336 36.966
38.456 45.309
21.197 36.080
32.520 21.379
51.039 33.050
60.967 29.338
41.895 33.819
18.070 36.437
25.913 3.566
26.298 36.587
56.805 31.052
44.874 35.142
26.285 35.228
47.055 28.048
20.977 29.603
18.513 -2.790
26.181 42.591
25.988 39.639
54.704 26.463
43.788 16.428
44.774 0.997
56.932 18.757
59.592 -1.857
63.892 21.733
42.693 24.448
5.143 24.400
18.690 13.726
32.967 14.915
34.012 27.169
46.799 7.737
72.459 12.442
47.649 6.522
56.795 24.791
59.343 10.037
60.988 21.665
38.402 21.940
49.787 9.940
49.173 22.844
45.110 33.878
28.162 28.705
32.074 37.527
21.011 37.333
19.453 2.530
34.103 13.594
45.468 28.443
72.418 6.314
65.172 5.376
29.907 38.454
67.052 13.354
26.027 30.706
53.219 5.609
53.234 9.918
38.126 -3.286
19.883 11.496
37.753 10.045
64.383 2.697
50.730 21.627
45.707 30.138
33.914 34.192
33.384 23.040
18.003 13.986
23.103 9.022
27.809 28.409
8.804 38.142
20.096 35.369
40.156 25.857
27.014 41.691
13.791 35.718
14.385 31.612
22.970 25.409
6.606 10.886
26.637 35.787
11.987 8.043
32.288 11.612
9.739 4.404
27.984 28.290
28.317 33.921
37.033 25.819
28.158 14.879
19.888 36.177
32.421 21.897
31.474 15.640
31.534 43.405
39.627 35.589
42.526 46.372
42.140 0.664
40.700 32.055
39.772 36.051
56.764 32.967
49.527 26.951
44.990 -2.923
53.215 26.212
34.499 14.548
45.128 18.066
66.195 8.829
64.069 9.118
65.951 10.658
40.217 45.156
57.253 28.158
33.800 39.729
25.082 32.260
25.622 38.698
-0.827 31.548
43.907 33.766
33.045 36.093
39.129 41.781
35.953 35.562
32.574 41.587
44.297 24.233
44.325 5.097
18.392 11.379
6.349 0.927
10.045 1.339
19.958 30.607
36.751 35.439
41.461 30.484
25.186 31.984
0.456 17.233
18.460 35.060
40.134 39.986
10.145 28.663
12.768 22.473
53.866 16.258
38.933 36.394
36.505 -0.337
52.938 23.365
13.521 14.941
48.161 7.940
38.391 2.683
25.765 34.751
57.875 25.331
34.405 34.957
22.697 32.515
49.637 2.740
36.474 36.356
34.220 28.674
16.584 31.376
31.662 34.903
46.216 30.993
30.058 43.189
26.470 36.083
33.361 14.560
14.526 35.416
12.208 23.050
42.905 21.940
27.819 31.505
73.418 0.864
57.503 0.190
64.410 16.084
36.412 48.782
47.623 17.030
56.225 10.556
54.205 26.068
35.528 36.318
42.320 39.086
43.576 37.347
26.558 30.955
40.649 29.097
43.095 31.255
57.189 18.583
33.199 10.880
55.884 9.846
42.836 24.274
43.853 10.469
48.029 39.657
27.912 40.632
27.786 41.706
51.810 14.382
75.266 2.810
25.268 35.675
23.540 35.514
28.046 37.639
22.204 5.948
14.343 16.534
5.791 0.279
41.229 11.941
31.384 -1.063
41.735 29.465
48.695 26.916
60.537 12.432
52.126 10.715
56.326 12.886
41.383 47.547
10.622 32.178
35.652 -0.123
13.748 19.073
47.129 36.519
45.572 14.870
63.104 11.425
73.074 2.414
64.370 15.314
51.753 29.649
60.006 15.102
21.676 19.611
53.097 5.291
41.046 33.923
32.252 44.679
49.594 31.405
48.384 24.599
19.519 28.950
59.004 12.966
38.474 38.257
40.504 17.093
36.137 36.204
47.528 37.657
21.227 31.728
38.662 28.801
28.824 2.460
19.624 -2.131
42.460 28.462
34.906 2.069
47.986 5.751
15.758 -1.592
5.899 -0.124
30.339 34.009
43.324 33.437
42.725 32.850
55.051 9.657
28.311 29.743
19.172 32.396
62.361 14.956
41.288 21.595
16.189 33.127
18.864 35.344
48.784 29.843
48.788 3.206
61.117 -0.437
42.021 35.834
47.055 36.810
40.699 25.026
43.537 26.344
60.883 10.950
60.081 20.370
44.625 20.098
65.292 7.873
61.217 19.584
62.983 -1.563
54.191 36.233
53.978 12.906
39.612 22.421
59.432 20.544
73.379 11.249
47.341 35.466
31.947 32.109
4.028 14.373
38.001 30.935
36.577 39.642
40.136 30.719
63.980 18.682
50.548 24.266
48.103 35.782
47.827 6.831
57.306 20.612
65.464 -0.845
69.287 -0.878
56.950 25.528
34.457 34.663
31.420 33.569
33.612 39.253
19.151 24.612
16.186 26.811
4.747 24.274
27.979 14.062
22.219 -1.291
53.670 23.264
67.486 14.379
60.834 -1.031
64.541 -2.174
53.505 16.435
50.655 2.180
55.702 11.080
19.099 20.655
58.701 22.037
28.128 37.872
17.634 35.488
32.377 11.869
25.973 12.078
16.530 5.581
49.595 34.806
64.223 18.885
60.061 12.681
66.713 15.234
54.739 23.903
52.508 32.529
57.196 33.865
62.729 1.996
55.873 18.804
28.522 22.403
41.647 23.682
59.742 23.903
54.580 24.544
68.819 1.574
64.959 5.783
20.314 14.314
31.498 19.102
36.185 11.388
12.343 13.500
36.706 41.526
13.284 21.912
34.909 13.611
27.217 30.872
51.956 23.864
52.435 -0.522
47.791 15.428
60.335 19.570
67.714 12.870
51.969 34.521
18.296 35.877
33.808 35.288
26.241 39.675
25.436 34.408
19.145 31.203
19.680 21.042
3.745 21.278
33.217 16.517
64.958 -1.545
46.483 37.178
14.519 20.843
20.584 9.512
20.863 12.223
6.682 17.620
7.612 2.341
5.480 -0.190
38.742 20.871
53.459 5.351
64.990 19.831
56.133 11.440
66.036 15.907
65.958 4.200
61.716 16.903
8.225 16.903
18.448 22.825
19.536 26.277
60.267 17.256
38.530 31.852
52.641 38.497
45.003 43.542
26.578 32.206
29.562 35.792
39.660 43.632
23.919 22.971
47.350 30.972
65.045 -2.411
58.731 3.774
30.905 33.528
50.843 16.080
42.572 30.879
3.890 4.062
41.651 39.617
45.390 30.061
66.086 -2.801
63.939 -3.506
28.017 32.756
36.005 16.703
52.195 10.081
61.995 12.959
45.160 10.888
58.150 -2.565
48.132 29.806
59.605 14.184
46.913 4.892
49.134 21.459
41.684 33.192
21.543 30.373
33.489 30.635
31.898 35.781
22.957 29.726
43.012 34.115
37.454 16.657
63.126 -1.058
63.933 8.766
62.672 3.757
47.980 32.108
39.570 30.483
32.180 37.084
41.942 34.319
30.542 30.387
50.832 26.203
10.411 23.515
25.128 25.677
13.241 3.114
27.204 20.510
19.219 23.053
32.735 36.523
37.892 28.369
39.915 37.782
0.966 19.221
9.413 -2.788
10.220 10.442
7.350 22.833
19.345 37.767
8.656 31.919
16.098 36.049
22.827 24.016
52.737 36.405
51.296 30.206
41.251 14.750
42.762 10.117
53.726 8.785
27.311 34.722
50.621 2.936
52.117 12.357
6.454 10.849
4.058 4.038
40.601 35.303
66.979 14.060
48.535 -1.877
56.673 9.509
28.469 35.551
16.979 30.060
19.605 36.257
43.569 29.229
34.187 23.361
53.869 17.634
54.861 14.246
48.397 31.285
-0.722 15.187
9.263 22.076
35.342 29.752
39.181 17.815
28.815 14.550
45.340 6.326
22.466 0.889
31.479 28.397
51.891 31.254
58.740 17.975
4.599 19.116
27.482 37.898
54.008 30.256
38.286 39.422
52.465 15.929
46.508 2.302
25.964 14.132
33.767 28.986
59.219 33.409
30.932 24.684
19.183 23.998
9.245 9.691
40.051 -1.764
48.101 6.703
34.084 0.529
5.130 -2.375
7.823 16.250
28.866 2.766
25.923 19.873
22.347 31.403
14.961 38.393
22.429 26.735
34.508 39.601
53.782 31.912
31.787 13.450
51.307 25.726
56.878 23.697
62.838 20.527
40.984 25.295
39.087 20.543
19.389 34.221
35.197 40.774
23.819 30.246
19.405 26.512
17.719 21.498
38.311 31.946
48.515 39.725
34.998 38.255
20.950 34.657
52.480 31.613
49.952 16.369
48.458 30.907
64.544 6.720
30.918 12.394
55.394 4.547
5.191 0.644
41.176 35.430
40.956 37.099
32.921 21.396
30.185 31.434
13.620 33.928
54.903 29.005
33.127 33.002
48.420 10.424
45.646 -0.061
25.326 33.469
47.338 32.794
52.209 20.529
27.470 17.337
37.925 -1.126
43.576 28.809
45.414 34.568
31.143 11.761
56.378 21.080
24.234 29.898
50.009 27.251
43.386 36.291
45.456 34.576
43.463 16.486
34.147 41.790
23.404 45.033
37.304 11.485
50.159 17.971
59.360 12.097
53.052 23.481
53.982 -2.288
44.201 41.712
64.694 4.224
64.783 5.897
44.788 8.988
29.730 19.004
46.014 29.394
28.564 43.881
34.098 41.374
34.391 42.190
15.032 33.737
16.185 18.964
20.883 38.380
51.884 13.721
56.776 19.944
62.896 2.551
35.682 32.828
39.555 25.517
26.487 41.208
45.857 22.675
16.297 28.717
18.233 25.481
25.756 36.696
27.423 29.278
34.857 24.729
49.623 28.517
37.816 34.840
13.398 15.111
65.424 2.594
40.699 39.114
62.152 12.823
64.242 9.781
43.518 24.935
53.472 38.409
44.730 2.960
48.061 27.756
46.439 -0.749
23.660 36.868
45.570 33.227
71.287 4.537
74.773 -1.247
52.330 28.553
34.551 36.887
61.662 26.423
12.103 16.948
13.800 18.546
3.987 3.920
45.806 26.565
37.699 41.215
34.188 38.237
22.499 30.545
55.803 24.542
56.611 19.116
34.983 28.219
44.778 14.749
58.615 -1.927
54.519 13.833
50.057 17.399
64.577 -1.910
34.147 3.631
51.540 0.775
65.519 -0.284
61.654 2.402
56.892 17.890
55.301 12.442
51.587 15.127
17.700 9.455
19.546 41.461
53.367 25.892
48.413 32.884
42.996 23.250
26.742 32.824
22.026 -2.781
28.164 30.194
47.424 30.290
23.455 18.420
31.893 31.904
50.002 19.914
13.387 24.531
6.474 19.257
47.816 18.644
58.977 1.300
27.567 16.077
58.016 17.874
51.326 1.983
20.840 28.569
53.902 21.673
19.378 33.997
31.166 27.702
35.268 34.145
40.177 37.284
62.570 5.240
55.280 -3.100
53.513 -3.007
66.509 4.726
52.368 23.691
56.693 22.658
60.727 12.780
61.100 -0.781
11.930 14.630
54.767 32.235
51.119 21.726
49.845 26.159
57.155 7.284
68.337 10.446
59.983 25.826
40.301 17.319
38.268 3.697
60.355 15.738
50.536 29.285
36.545 33.670
37.060 36.514
64.218 4.620
36.533 10.671
47.034 23.071
50.225 0.272
58.843 -2.140
53.946 4.038
53.802 28.701
61.047 25.371
62.726 20.964
48.214 29.569
39.707 25.749
30.747 39.655
24.244 30.749
14.484 34.115
26.433 31.202
36.138 34.806
69.758 0.611
31.182 20.196
23.880 25.946
49.316 34.473
52.337 29.010
37.057 18.192
35.955 34.714
50.486 31.030
42.419 36.138
29.517 22.923
50.809 20.189
46.832 33.925
58.134 20.214
58.474 15.544
19.503 53.070
38.798 32.418
10.847 12.247
5.485 -0.019
47.633 25.249
48.296 37.677
23.855 14.546
67.820 0.058
53.093 27.976
19.657 31.659
7.830 19.065
12.172 16.121
19.748 5.272
65.623 -0.049
64.783 3.132
51.399 26.365
51.578 28.785
46.745 32.603
62.087 25.827
56.950 14.047
50.302 9.430
28.323 27.122
39.071 4.124
36.896 12.058
38.673 15.581
60.672 20.772
47.241 27.620
61.890 24.541
23.061 36.001
51.324 30.155
0.249 34.278
14.080 20.825
41.039 35.236
52.878 39.796
11.150 17.539
37.771 25.274
46.624 6.837
9.490 17.007
60.760 11.819
30.833 20.535
17.382 7.932
34.417 13.328
44.825 21.691
31.879 42.507
24.719 31.384
19.650 45.119
26.502 38.923
38.321 23.937
30.018 24.178
44.415 8.250
51.950 0.632
45.605 31.490
32.623 24.308
64.611 24.620
62.607 26.930
48.386 5.816
39.607 7.913
58.278 25.148
72.854 2.116
53.667 23.246
56.636 31.023
60.557 23.410
9.605 16.739
13.962 29.126
53.295 28.040
52.765 0.119
63.764 3.695
56.845 22.868
55.997 8.194
71.415 -1.846
33.977 7.477
55.259 1.926
66.797 23.443
60.701 19.105
13.058 32.424
31.372 44.747
20.370 22.818
21.292 45.314
35.970 30.931
59.153 4.824
62.323 22.198
66.577 0.590
58.959 13.766
35.222 35.968
43.920 -3.392
50.587 2.130
49.237 13.424
69.057 1.361
55.232 31.249
42.338 -1.756
42.583 14.360
64.720 17.981
37.522 29.230
49.219 21.945
65.667 0.957
55.547 20.196
25.844 24.335
25.462 10.735
37.353 34.007
14.750 13.023
61.045 27.595
20.170 38.989
53.058 7.405
39.331 29.151
63.120 9.965
58.687 15.359
62.709 13.123
52.475 37.856
43.500 29.206
28.367 22.740
30.370 34.592
38.074 4.130
40.325 34.456
17.057 16.240
-2.045 8.915
8.243 17.887
29.317 39.635
41.575 28.600
50.377 -3.599
40.114 15.721
66.878 21.560
58.183 8.749
52.605 -0.554
46.555 37.112
25.821 20.783
43.835 5.606
24.024 3.192
27.238 33.906
33.765 43.231
18.279 34.874
15.312 31.569
33.003 34.176
51.590 30.728
20.529 32.292
33.509 10.215
56.356 25.852
50.618 7.465
43.816 -1.802
48.857 16.221
45.336 10.583
32.224 20.804
51.784 15.988
21.426 20.311
31.970 34.075
17.632 39.059
18.785 31.975
32.752 34.085
43.220 45.032
54.419 12.773
39.631 30.739
36.707 37.205
39.169 32.625
27.078 25.982
3.347 4.316
33.704 42.113
30.208 30.706
11.999 39.641
42.419 26.356
39.590 39.819
47.235 11.632
16.611 16.966
40.524 31.772
34.021 36.410
26.990 11.424
6.332 23.583
5.556 27.424
32.926 36.574
40.073 38.394
38.307 27.804
41.072 8.213
55.108 10.709
55.084 20.713
69.746 14.847
64.102 3.244
63.729 5.848
53.518 15.041
28.733 38.101
43.519 35.770
59.514 20.603
48.313 27.466
28.996 32.021
8.098 1.093
27.566 16.435
16.113 40.376
18.461 16.712
54.212 36.143
37.238 4.738
21.514 -1.130
7.888 0.475
8.514 4.699
23.376 31.114
12.404 -1.365
18.097 16.590
4.573 2.279
63.017 8.996
64.286 5.366
63.099 16.889
30.335 22.860
57.622 25.267
36.505 36.525
33.558 40.114
18.234 28.190
23.160 34.265
28.183 39.666
17.944 7.849
13.011 16.512
70.632 3.663
39.294 35.839
59.390 15.496
49.284 31.536
54.792 27.197
53.830 3.802
48.407 23.085
58.906 22.374
38.200 15.469
1.330 8.687
5.936 0.409
55.406 23.790
45.981 -0.322
16.063 14.719
5.392 1.764
43.338 36.966
53.502 33.739
47.391 15.909
66.607 13.382
63.276 20.093
51.576 9.163
23.408 25.615
32.254 10.315
62.740 11.016
56.430 11.287
34.073 18.513
40.397 2.924
33.786 12.009
17.541 15.076
46.027 22.648
59.169 8.998
52.285 4.311
49.507 2.431
58.993 25.146
24.369 33.189
36.699 23.541
12.769 8.472
15.192 14.234
31.373 37.248
42.297 40.225
49.773 25.156
38.351 4.664
47.050 20.169
14.258 28.890
8.525 26.555
49.484 26.002
41.927 0.122
56.830 -2.149
61.924 11.619
58.759 10.505
65.701 26.434
65.210 18.528
49.647 8.626
45.569 7.809
47.234 29.582
44.413 27.713
17.960 33.356
23.046 5.933
27.704 -2.718
38.028 5.665
35.491 -3.200
5.801 -0.568
45.520 33.534
62.047 2.485
66.750 -1.054
38.970 39.778
40.199 36.962
5.489 2.544
33.366 35.454
30.465 6.907
40.417 33.197
35.966 20.451
38.041 37.186
16.099 35.784
24.954 46.065
36.675 30.326
25.596 4.610
24.147 29.662
5.401 25.573
53.987 29.870
64.489 9.421
31.553 6.074
34.909 22.485
37.584 31.937
32.239 36.113
39.096 38.139
35.742 35.486
39.407 15.858
36.335 16.808
41.157 25.961
29.341 34.984
6.715 20.872
19.014 21.949
7.637 36.488
15.352 22.255
5.408 -2.031
48.902 10.576
55.520 4.410
23.242 40.295
52.190 22.280
28.247 16.853
38.389 15.308
53.428 36.275
30.929 38.731
48.904 34.499
69.534 9.825
59.746 26.961
50.320 29.135
55.091 7.695
31.806 10.557
26.928 38.135
42.656 28.870
24.377 21.130
39.555 44.752
46.204 34.106
33.846 43.064
49.493 29.832
33.002 5.132
57.738 22.334
25.383 23.618
22.585 34.774
34.831 34.598
41.077 37.952
24.099 17.130
30.955 38.533
31.460 37.547
24.106 25.565
49.432 20.782
26.233 11.672
10.076 13.987
42.958 22.204
11.197 8.795
57.269 23.463
54.187 35.346
37.004 15.480
10.831 31.831
31.175 20.455
7.086 8.700
24.616 25.525
55.325 26.396
66.779 22.737
58.334 25.795
47.266 34.043
14.075 -1.807
18.499 29.462
43.310 19.293
67.669 15.437
27.831 34.820
48.301 31.120
39.271 13.484
63.450 14.549
59.407 17.823
62.298 7.802
65.611 5.919
46.869 4.351
48.770 16.024
31.959 2.053
36.131 4.125
24.609 12.695
55.854 32.282
21.300 25.668
45.754 -2.677
36.247 34.165
38.914 42.431
16.155 35.258
2.608 24.556
57.217 23.671
56.528 5.501
56.862 10.553
51.519 37.751
65.082 -2.800
65.273 2.178
68.576 1.326
37.823 37.891
40.599 28.498
54.468 32.546
24.276 33.079
39.400 38.688
26.165 32.907
30.228 38.070
8.854 23.746
14.976 45.297
38.800 43.486
39.659 0.690
43.844 -1.035
50.531 30.240
40.346 23.844
59.108 17.863
54.161 6.952
26.944 38.894
30.536 40.693
4.597 6.294
40.347 22.787
40.569 26.649
39.042 33.666
55.301 32.618
52.471 42.420
38.220 40.251
40.165 39.392
44.661 30.402
47.145 28.740
19.805 19.276
40.763 34.674
23.852 39.638
44.450 28.109
19.976 22.440
16.901 28.031
4.233 12.790
14.674 14.675
4.052 3.456
40.112 6.556
62.191 17.228
47.103 23.748
44.148 32.996
49.196 -2.448
36.178 31.102
29.023 17.778
5.826 0.246
64.962 -2.085
66.897 16.517
28.270 17.422
43.095 38.499
50.220 32.035
28.572 42.060
60.704 31.422
71.126 9.828
50.309 30.436
27.723 14.867
30.736 15.434
49.801 30.005
17.119 -0.929
9.590 7.139
35.074 25.142
45.321 24.540
31.130 38.749
50.782 33.197
28.833 36.422
24.757 36.161
28.277 37.443
10.117 11.137
16.547 0.322
46.518 -1.148
20.009 13.736
8.010 28.980
34.663 25.272
58.747 31.275
52.647 27.054
55.494 28.425
43.031 29.946
51.730 19.237
65.048 17.631
19.560 14.663
37.738 35.450
54.756 7.822
54.415 26.477
43.855 -1.181
9.447 15.304
44.822 34.133
36.631 38.587
45.526 10.563
65.009 17.580
37.293 15.998
18.565 15.026
62.137 -1.977
64.202 -0.871
44.329 6.122
67.641 12.083
59.441 3.126
59.635 4.738
48.605 1.985
38.215 35.518
29.909 23.862
28.082 31.514
50.087 27.993
49.380 30.476
61.567 8.542
41.781 0.571
55.462 6.314
37.851 11.026
46.732 5.570
56.747 12.003
51.529 35.864
19.737 34.914
37.153 40.334
44.116 19.240
35.452 35.242
41.616 24.629
10.031 5.398
10.585 4.926
47.086 8.466
1.807 35.723
16.939 39.278
24.691 25.415
25.534 22.465
31.776 40.269
41.265 38.087
43.985 27.565
24.044 44.141
51.401 36.543
32.727 30.237
53.555 3.372
62.337 6.266
46.125 16.681
23.726 18.878
0.013 9.394
12.193 5.456
3.914 4.135
63.210 8.703
38.722 30.585
44.607 32.194
59.767 14.918
56.746 23.631
58.113 29.750
51.435 21.868
19.688 38.567
49.256 34.460
67.448 14.189
55.495 10.982
41.507 26.044
22.077 31.965
5.924 15.083
21.473 44.165
26.481 8.899
-1.903 11.473
5.437 1.779
67.196 6.820
34.464 11.651
57.851 17.088
44.335 35.455
51.055 7.965
34.968 8.732
53.045 7.607
25.964 28.192
13.378 28.041
44.066 47.387
28.295 41.054
55.088 32.622
61.225 18.205
24.884 29.761
8.364 27.496
5.856 34.782
19.815 44.568
42.671 33.932
12.750 23.827
35.163 26.216
18.190 10.416
28.764 36.722
14.980 33.697
52.971 22.094
48.835 9.357
74.763 2.820
34.464 37.720
16.997 27.855
10.526 37.279
43.253 36.622
28.507 0.962
22.618 -2.462
32.532 39.792
42.058 9.856
55.510 20.225
19.775 24.426
39.789 9.054
21.976 11.852
10.430 28.631
5.552 0.713
41.684 16.643
21.386 33.223
26.313 22.815
17.518 17.216
16.833 31.302
41.135 42.875
47.539 32.729
26.493 28.909
48.394 12.363
47.736 22.364
23.720 36.092
33.797 33.368
27.432 35.969
55.646 28.267
36.113 25.902
32.660 38.349
47.175 17.318
66.061 14.189
68.944 7.001
37.362 30.945
26.900 34.547
10.971 30.369
30.425 5.245
42.572 30.232
58.193 2.683
32.941 9.095
55.960 2.560
61.872 23.979
34.674 38.819
26.826 8.752
46.709 34.786
68.749 5.367
62.168 17.656
53.589 2.609
59.382 26.905
55.674 28.987
54.129 31.869
66.691 9.875
44.208 37.786
26.115 29.916
10.591 17.545
21.030 3.131
23.423 0.674
25.293 20.812
56.924 32.762
45.951 36.018
35.798 38.039
38.310 29.257
47.573 0.030
65.376 18.521
63.978 8.778
57.554 1.227
51.285 16.874
37.743 -1.885
49.840 4.664
47.111 28.361
30.484 32.252
50.066 32.963
38.303 32.654
50.724 2.825
66.261 3.331
44.707 30.925
44.033 7.190
56.179 33.019
36.434 5.551
22.903 15.255
13.786 28.409
9.566 9.446
39.332 20.853
15.146 17.351
44.395 -1.784
5.264 2.194
53.128 15.679
35.488 40.518
20.642 35.770
22.381 25.704
32.471 39.528
29.023 34.436
54.102 32.762
55.269 28.017
33.309 29.345
38.397 35.708
38.313 36.432
39.189 37.916
-2.573 25.119
9.121 10.018
39.055 14.096
33.083 34.702
39.628 -1.385
18.758 19.914
11.878 36.244
38.410 32.120
18.059 17.666
29.856 37.438
37.856 2.997
61.131 7.536
46.248 13.804
37.293 11.782
49.099 15.293
37.983 41.815
49.073 39.132
21.594 28.741
38.582 41.107
13.490 25.071
3.787 3.848
43.741 30.909
29.728 29.133
16.206 21.756
41.965 24.871
41.709 38.770
55.157 8.632
50.689 40.934
21.631 29.676
62.204 21.776
36.404 37.797
42.601 30.190
49.970 22.168
56.126 27.860
43.385 29.311
14.711 42.109
27.108 34.197
42.934 18.830
54.710 20.644
61.756 15.914
17.814 32.751
35.233 25.717
21.768 39.642
35.353 12.832
17.013 34.115
10.387 -1.726
9.484 7.215
30.572 32.689
36.473 19.340
64.596 23.267
45.145 0.755
66.300 8.534
41.563 30.037
27.723 39.542
33.348 13.856
61.493 31.885
29.795 35.164
39.168 33.871
32.365 21.118
42.298 -0.916
26.985 7.340
44.930 -1.281
42.271 38.056
5.262 20.008
37.979 10.638
7.763 8.936
15.091 1.828
33.569 3.001
32.021 0.106
36.674 -0.985
30.790 6.772
41.745 17.871
6.909 28.629
29.361 32.048
52.565 25.654
21.800 22.492
-0.142 19.540
32.480 37.751
41.858 28.691
36.855 27.212
34.310 23.357
43.905 4.005
19.743 12.934
41.501 21.699
35.306 11.672
5.462 2.395
54.724 21.202
35.283 29.531
32.182 37.644
23.922 38.526
53.059 34.218
40.716 33.771
29.515 14.058
7.586 43.280
22.380 9.757
32.495 36.862
34.771 33.057
43.393 26.848
43.443 28.076
46.272 32.094
61.820 3.513
40.154 -1.637
16.279 7.102
42.684 5.254
57.026 6.678
42.445 34.242
28.012 32.872
35.324 35.342
13.608 19.114
4.011 4.136
5.854 14.545
7.478 26.343
7.814 1.276
3.809 18.590
23.764 26.816
33.574 38.696
24.985 28.446
50.414 33.091
45.097 36.129
52.586 0.927
47.562 6.631
43.819 -0.526
53.645 13.442
56.527 21.491
68.050 -0.570
36.417 36.092
49.910 29.609
65.432 1.953
65.580 21.292
25.569 27.169
63.375 -2.752
64.932 12.258
62.830 23.050
58.072 16.645
54.628 19.186
42.191 0.666
9.596 19.039
4.112 3.621
35.775 41.575
32.980 32.824
41.966 27.096
35.516 34.170
40.007 43.778
30.368 36.678
64.627 -0.948
43.367 33.969
65.223 5.633
65.450 16.585
47.215 29.935
53.037 33.294
66.439 3.729
28.726 14.252
45.076 29.624
40.580 28.417
51.350 18.781
34.628 45.724
3.188 32.542
31.017 38.403
23.234 35.178
-3.194 9.455
13.299 27.368
41.819 26.235
35.378 33.468
25.411 25.909
55.631 -1.716
11.608 0.159
11.625 29.403
0.630 22.211
20.836 35.778
15.285 37.838
32.469 36.407
15.330 37.117
52.727 31.751
34.605 37.120
33.099 42.170
33.902 24.439
46.809 31.213
27.714 50.206
52.576 35.283
52.316 30.653
15.223 29.256
11.057 31.945
23.901 6.093
29.816 3.675
20.634 25.207
23.789 16.310
21.773 15.993
29.934 39.821
39.329 26.461
48.290 25.523
25.785 40.738
28.715 39.853
32.934 36.748
42.716 38.475
12.005 37.807
49.881 34.143
55.891 26.224
13.864 29.626
41.725 32.531
16.118 33.485
38.666 8.653
47.784 31.228
21.103 35.638
28.225 36.810
29.634 36.354
39.437 29.759
55.259 33.244
37.238 4.254
39.364 32.414
36.196 42.472
40.083 39.125
25.413 28.110
9.283 29.749
34.934 28.718
38.187 46.897
10.365 36.881
30.733 44.217
14.655 36.550
19.940 32.055
53.993 30.633
73.682 9.554
65.865 1.795
63.708 8.233
72.636 -0.591
44.066 19.454
60.479 5.621
68.071 3.356
36.658 10.040
19.759 1.691
35.897 30.440
42.025 21.953
48.101 11.997
67.249 6.780
54.880 7.504
30.387 34.488
23.249 38.847
70.203 3.986
61.781 15.126
44.876 30.609
23.426 22.890
31.181 -1.982
48.028 19.587
68.478 7.343
50.685 1.336
57.695 18.769
53.991 20.576
40.866 9.514
63.870 2.258
46.540 23.702
51.610 16.303
64.730 19.908
62.323 13.903
37.591 36.492
19.849 12.989
28.388 12.280
16.909 29.658
46.892 0.105
39.221 17.360
50.720 19.485
67.711 6.006
49.300 5.008
42.927 6.563
10.105 29.331
54.194 14.042
30.339 40.319
59.981 17.978
29.873 33.025
16.171 13.917
23.510 5.971
29.083 -1.787
14.851 21.995
40.061 20.332
38.240 36.249
39.273 41.503
17.512 24.397
19.682 -2.529
56.598 0.432
24.097 15.025
17.088 6.377
29.255 -1.548
16.783 13.488
17.895 24.097
35.575 19.397
39.758 33.727
63.535 19.331
49.063 0.069
38.826 32.673
7.536 28.039
19.787 25.070
39.277 18.723
33.859 30.482
39.037 29.475
35.508 26.652
55.180 31.304
53.290 29.812
60.477 8.536
65.649 19.798
34.556 39.611
45.969 34.543
38.168 37.408
19.389 30.632
20.973 34.630
-3.368 19.881
5.182 2.915
19.173 22.342
30.050 25.541
26.771 49.420
47.934 28.009
30.901 19.596
28.956 11.025
51.047 22.472
44.106 33.205
49.530 29.861
44.959 29.195
68.745 5.218
45.486 25.997
33.191 34.093
45.572 26.834
34.114 14.712
42.959 38.556
7.109 34.227
32.352 31.342
39.776 28.872
32.246 7.085
54.528 22.500
48.047 31.808
29.848 39.695
30.586 24.649
56.594 11.935
50.566 0.541
44.334 33.911
61.511 0.721
53.135 24.703
49.865 40.594
42.429 33.544
10.153 6.068
1.380 25.101
48.539 22.297
42.761 19.278
23.481 8.192
16.981 26.221
39.699 33.094
44.507 32.149
58.749 -2.735
42.131 11.995
42.102 39.427
50.200 3.688
38.104 38.613
29.424 39.054
47.173 39.382
38.975 29.866
30.784 33.357
62.263 9.144
63.813 3.082
52.565 29.939
48.303 14.037
40.577 29.105
36.984 34.506
46.257 33.627
20.371 35.583
55.138 29.149
29.396 22.665
21.612 40.086
42.877 27.202
35.485 26.068
38.700 2.865
63.167 4.400
65.932 18.009
29.145 36.996
25.989 24.840
39.654 14.945
2.037 35.232
4.682 2.764
49.341 10.336
40.042 34.171
66.040 5.181
44.492 17.853
60.810 21.050
27.257 32.336
27.185 -1.361
45.729 34.686
50.074 19.899
34.174 31.132
46.029 13.439
72.519 18.113
48.923 26.614
59.424 20.160
26.085 36.793
43.924 34.377
43.471 1.501
36.044 5.497
5.407 1.749
16.001 34.046
46.404 33.622
70.936 4.210
62.653 10.156
41.518 25.617
51.170 30.428
48.243 30.737
48.755 18.735
56.257 15.881
34.907 8.468
66.773 24.357
53.788 -2.852
29.467 35.611
57.849 35.046
47.305 32.991
26.106 31.117
65.136 7.543
53.099 28.341
38.693 38.759
27.801 35.898
34.007 31.901
58.866 1.401
47.736 30.042
42.051 38.937
48.857 23.051
48.493 12.787
64.642 2.464
50.476 1.863
62.842 3.567
58.228 9.455
70.302 18.947
20.307 44.222
29.467 32.888
50.346 12.992
50.839 24.077
25.116 24.468
53.828 0.693
28.523 20.393
49.261 5.143
39.591 34.009
61.023 18.988
63.213 15.927
4.499 26.773
26.842 32.137
43.441 34.208
32.981 31.401
19.348 36.629
5.918 28.233
7.713 14.756
44.323 22.024
32.492 21.247
5.336 2.466
49.755 28.796
8.057 38.354
49.643 13.941
24.811 23.140
33.445 16.250
30.032 33.188
32.381 40.290
47.935 34.439
25.054 33.596
17.705 11.769
4.756 26.216
51.334 28.252
45.344 34.217
54.112 32.629
51.237 5.489
47.844 -0.905
55.825 18.280
25.769 39.597
8.940 26.280
7.524 27.430
4.713 3.011
26.977 13.497
17.523 38.295
3.755 23.257
32.081 30.200
10.812 15.030
23.709 30.394
26.311 32.716
35.808 15.758
32.165 23.882
28.229 19.573
43.592 39.135
39.302 12.902
62.357 -1.399
59.444 -1.299
53.578 17.518
61.806 6.645
38.423 35.031
39.147 31.251
23.501 12.415
29.909 32.637
33.355 36.507
60.648 31.331
41.276 26.732
21.496 7.449
14.965 28.505
18.003 37.926
18.549 39.853
46.701 -1.082
35.665 40.892
44.962 21.556
58.302 26.679
57.317 8.073
49.025 3.388
39.441 10.507
63.911 17.509
45.156 25.010
57.779 2.628
56.324 -2.181
55.317 10.463
44.639 3.258
32.447 27.062
15.535 10.172
48.990 2.848
50.768 16.510
64.716 10.282
42.602 11.460
66.587 7.606
37.455 40.186
40.903 36.668
47.867 22.884
62.932 8.621
62.806 27.842
56.665 31.613
22.876 29.404
28.949 11.867
59.485 23.904
41.318 15.078
51.065 26.728
70.946 10.028
52.086 21.680
37.612 44.076
50.188 27.249
35.189 28.834
23.175 30.158
36.687 34.807
52.834 32.124
47.824 -0.982
46.343 39.766
17.467 41.986
20.108 0.977
21.165 0.316
31.672 2.306
65.033 5.919
59.055 29.791
64.143 8.716
20.942 26.757
33.220 33.337
62.639 8.813
49.088 27.851
60.343 29.412
33.070 35.841
19.367 33.329
32.012 31.611
27.048 8.537
34.892 7.610
39.854 24.682
35.186 13.368
65.519 20.927
53.034 16.661
13.911 26.445
13.146 33.431
28.099 29.753
45.001 29.823
40.078 33.770
34.367 32.600
33.963 1.736
45.576 19.640
33.669 15.710
57.993 22.400
69.632 1.396
41.866 23.798
34.850 41.280
22.685 19.992
14.208 2.534
6.390 35.570
14.436 19.160
6.757 16.784
43.980 35.693
38.750 38.829
45.233 27.514
55.509 36.403
42.067 35.192
33.183 29.968
31.579 35.137
42.493 29.648
41.485 11.223
21.213 -0.392
16.956 17.689
30.955 9.003
40.873 12.223
34.443 35.024
20.225 31.039
11.602 -2.072
9.191 21.631
24.052 3.703
17.383 2.748
0.346 20.250
22.030 21.545
19.384 36.100
7.452 30.841
24.204 31.786
19.236 42.474
16.131 37.069
24.974 -0.126
18.048 5.902
33.010 30.985
27.273 24.744
29.640 38.399
34.057 34.608
18.327 39.801
25.075 39.382
27.782 29.117
46.043 40.366
21.391 32.782
12.271 34.358
43.334 29.941
-1.301 24.255
29.681 41.941
4.841 9.564
45.867 13.368
26.189 40.151
31.583 34.251
30.926 28.006
21.624 28.550
48.284 25.801
58.854 1.130
53.311 16.620
17.453 12.373
5.479 2.340
14.776 30.646
40.561 32.848
36.309 17.376
18.628 16.730
48.595 25.610
66.110 22.508
28.896 14.060
18.745 2.854
28.912 27.622
39.582 12.558
64.762 5.551
45.108 37.160
58.899 24.122
63.978 4.926
52.565 1.129
50.702 -2.783
39.277 6.556
43.021 -1.783
37.935 7.739
34.298 31.771
60.440 -2.052
42.345 4.764
58.701 16.489
46.762 26.142
27.014 28.462
29.183 20.342
13.434 31.949
32.235 35.426
38.701 38.940
35.265 37.024
26.602 36.485
26.168 35.503
0.356 30.995
14.824 5.887
21.226 24.655
37.170 33.691
44.231 34.409
20.556 33.696
45.534 17.615
49.448 12.929
49.230 38.083
46.533 42.745
57.726 22.121
58.095 14.373
31.801 12.482
49.470 5.186
60.599 1.123
52.421 3.621
47.696 25.281
68.073 5.906
44.095 20.439
58.507 13.593
56.482 16.262
57.644 11.152
45.575 13.234
32.496 34.575
47.835 12.822
28.291 43.367
47.437 40.697
59.478 14.789
67.411 8.657
40.318 6.271
60.373 12.316
43.956 18.827
45.945 17.014
46.015 34.085
56.994 22.642
62.591 5.050
31.390 22.349
39.303 42.985
37.273 36.374
22.287 38.806
23.330 43.098
27.928 23.476
16.693 16.371
5.898 0.360
57.683 29.360
52.535 29.664
27.005 21.383
25.521 36.610
19.575 37.107
30.230 9.369
44.512 24.856
7.996 22.350
7.581 28.182
42.642 35.230
45.892 31.898
53.050 21.968
47.140 17.930
64.544 18.871
58.329 24.798
54.689 27.815
4.790 34.020
33.383 19.099
52.215 19.359
30.896 36.083
49.724 3.041
41.661 23.877
58.279 14.315
50.507 17.720
34.633 37.452
43.742 36.647
33.356 36.694
36.286 32.747
30.983 3.620
36.788 -0.121
42.474 5.747
7.410 0.703
5.415 -1.873
64.142 3.695
42.965 15.051
45.766 1.839
23.989 34.095
46.104 34.951
35.097 10.840
43.075 23.325
51.654 24.329
67.939 1.861
64.003 2.857
53.147 9.871
40.975 10.553
41.810 24.415
56.190 -2.075
35.356 19.350
48.306 37.960
41.869 14.911
49.282 25.483
23.890 17.043
24.508 34.281
40.411 25.584
58.387 18.685
23.501 31.189
9.146 20.740
42.432 41.420
38.281 45.724
23.780 35.728
53.706 28.688
15.337 35.068
32.160 2.544
37.193 18.773
40.444 40.937
16.547 34.102
32.919 23.275
26.141 17.380
41.696 42.928
24.201 30.986
31.489 25.347
34.426 37.108
26.586 10.458
22.578 39.165
20.445 7.637
20.535 15.761
12.983 25.209
3.570 10.532
27.747 21.984
16.845 -1.993
30.879 16.043
4.035 3.713
61.274 8.016
39.326 32.329
22.279 23.725
43.412 33.848
60.532 26.701
56.592 31.000
41.980 30.684
26.135 20.190
43.635 33.429
46.791 6.044
42.943 36.808
47.259 30.533
45.184 12.836
46.722 34.676
54.055 31.729
47.661 28.171
53.919 5.202
59.341 21.502
54.813 20.260
68.487 15.078
60.946 6.057
50.022 28.127
43.531 33.149
71.219 15.734
44.495 30.078
47.655 34.425
43.435 8.853
43.940 31.045
20.834 24.643
29.656 36.190
25.687 44.063
14.806 4.873
15.347 11.521
32.529 16.822
9.219 6.385
3.647 19.991
55.513 40.181
40.698 27.731
29.659 -2.992
22.154 10.290
47.913 2.420
41.999 33.637
57.294 22.377
59.466 27.607
52.026 26.437
67.890 16.883
67.538 -2.532
39.529 7.688
54.252 18.340
28.550 1.069
48.079 0.751
53.403 22.587
49.908 18.320
63.944 1.226
44.813 32.431
62.892 16.991
29.682 28.306
36.861 32.232
45.567 20.316
51.871 22.509
39.964 47.747
57.811 13.691
36.709 26.000
62.356 6.138
35.955 21.019
37.819 21.852
44.899 15.467
34.559 25.931
47.299 20.043
40.486 33.422
17.273 11.157
34.844 39.114
41.042 38.191
58.423 25.386
62.779 16.486
36.259 33.686
64.626 -2.017
64.625 2.018
64.374 26.044
38.924 19.591
4.206 20.782
17.643 29.292
48.962 12.580
41.501 7.928
57.568 28.361
42.215 0.400
12.859 39.209
44.138 28.780
53.863 3.686
47.213 27.415
50.453 10.737
66.128 26.773
40.562 22.402
30.742 35.669
26.438 33.385
5.401 -1.866
53.596 27.447
60.634 0.527
42.965 8.004
44.725 27.561
73.201 4.186
59.011 26.604
43.480 0.292
37.983 39.280
-2.531 24.128
50.939 33.475
48.679 26.713
61.677 18.785
59.732 6.680
53.816 29.852
15.426 28.531
35.797 16.441
43.009 23.766
23.828 0.856
10.728 -1.276
30.460 34.544
26.933 40.330
43.560 29.239
49.726 33.801
42.164 27.917
55.272 21.573
13.040 41.703
68.754 8.165
65.254 7.365
59.504 14.161
64.001 25.152
40.633 5.750
43.833 20.065
46.963 28.489
27.507 28.799
49.574 -0.858
32.525 5.728
54.925 16.034
38.379 3.548
50.446 17.102
21.109 9.217
43.208 8.442
30.170 17.034
59.411 -1.652
36.422 38.056
20.976 24.570
9.229 34.461
18.337 37.086
5.413 -2.108
63.449 7.266
63.110 11.812
65.442 1.485
33.443 40.972
21.037 34.256
43.732 29.921
47.647 13.859
39.430 31.393
55.371 0.894
45.397 10.869
53.844 1.015
65.952 10.799
49.088 2.509
60.585 2.599
50.344 32.017
29.483 40.197
28.663 22.909
45.630 26.963
52.041 12.256
47.310 41.393
59.899 17.704
26.223 27.275
-0.815 25.683
24.899 34.813
63.866 29.615
50.303 3.446
39.065 16.298
31.785 34.879
53.556 34.605
45.256 40.023
41.903 35.509
10.132 26.818
40.119 14.242
50.179 4.401
52.497 7.703
43.750 29.085
31.665 42.846
52.897 25.970
37.886 26.675
28.291 37.235
49.429 36.112
10.008 36.801
45.975 10.936
18.970 29.670
36.857 3.378
17.034 9.411
30.692 33.194
36.087 37.757
46.321 28.499
49.195 7.256
40.245 42.358
7.811 29.359
11.846 27.833
14.718 8.396
5.627 0.289
13.782 32.996
51.598 38.398
49.812 32.406
52.919 29.223
57.947 18.036
22.677 31.109
28.534 35.873
33.464 31.774
63.663 22.776
45.752 41.737
33.529 38.699
5.966 26.971
47.086 42.106
51.923 42.179
27.002 35.497
45.215 19.250
33.580 5.334
37.272 31.943
25.096 0.708
58.942 1.545
45.728 10.170
59.922 28.139
40.841 37.228
39.986 32.242
34.953 29.873
32.661 33.075
41.174 37.648
32.054 44.449
36.251 32.650
20.002 39.151
12.311 28.105
42.264 38.201
41.124 22.083
50.680 -3.020
31.734 22.091
70.428 1.662
51.860 26.960
61.824 14.039
54.143 22.935
54.485 22.350
61.893 21.152
51.336 30.768
59.398 6.946
65.693 19.705
17.923 36.617
35.144 37.853
59.044 25.583
46.999 16.310
70.419 11.458
39.505 33.432
25.806 27.207
26.940 37.787
48.177 14.509
50.184 34.818
49.898 30.942
58.896 17.712
28.050 23.526
16.983 32.112
7.861 26.985
37.835 12.914
62.149 24.274
41.817 -2.627
42.978 19.660
50.471 17.315
58.009 8.175
49.087 22.001
38.910 31.454
40.384 7.481
45.411 -0.696
30.255 16.406
22.956 16.948
46.621 -2.344
43.992 23.345
50.920 33.344
47.914 7.040
65.411 19.146
42.747 27.358
42.721 20.479
37.637 17.314
45.267 36.929
42.334 11.850
5.334 -2.283
24.891 13.608
21.473 17.560
11.127 3.170
5.158 1.504
62.560 18.338
63.567 7.916
29.166 36.596
21.924 13.348
30.986 33.378
8.158 26.004
4.783 2.003
16.181 34.851
27.451 38.661
26.507 31.961
41.514 43.724
58.844 27.067
55.836 26.736
41.150 34.427
9.294 22.615
14.833 18.272
7.552 0.736
40.168 22.834
44.196 38.006
43.041 34.818
42.950 31.706
27.482 31.712
35.643 35.224
34.631 26.265
43.793 36.299
17.529 41.306
27.009 21.645
30.562 5.061
5.091 10.955
5.210 2.561
63.137 19.186
40.809 11.149
62.307 5.016
25.847 30.588
55.717 16.064
52.470 23.809
40.942 24.116
57.406 25.740
28.532 20.094
54.582 2.697
53.547 6.752
63.183 -2.128
38.874 1.424
41.268 6.341
45.822 32.849
51.901 31.481
28.497 34.950
8.774 17.118
52.114 28.236
52.816 8.729
46.952 25.326
46.745 36.968
66.181 10.627
60.700 12.330
46.044 38.293
46.622 23.435
69.289 13.283
59.486 5.791
64.741 0.763
42.888 -3.067
59.707 3.459
60.632 3.958
30.065 40.986
21.779 25.916
49.154 39.506
34.833 29.035
57.790 28.769
22.413 28.725
54.459 7.077
9.496 15.481
8.940 20.085
14.467 42.461
11.215 23.007
22.220 17.575
21.522 -0.154
-4.175 15.934
31.900 37.567
27.944 28.980
5.435 -1.550
50.970 0.110
53.710 -0.773
56.840 23.667
47.129 16.567
44.609 0.093
40.748 15.557
50.588 1.697
60.290 7.935
39.165 14.950
36.133 18.116
51.494 33.284
16.661 25.854
3.311 30.695
7.344 37.878
26.040 32.868
33.842 34.019
49.138 33.754
63.188 18.842
55.328 1.134
16.133 21.976
32.384 33.119
31.544 34.066
31.680 37.283
23.415 22.450
17.805 36.801
31.071 31.715
26.917 37.429
13.579 22.284
47.724 31.836
24.938 32.875
46.099 15.217
43.658 35.569
19.371 34.077
37.369 17.707
48.382 25.385
51.262 27.079
16.923 31.244
15.870 10.546
8.399 23.492
20.060 16.144
28.635 2.370
50.811 13.292
17.152 5.649
5.354 1.694
21.389 28.993
67.169 4.261
71.075 -3.130
46.573 4.530
62.470 27.128
32.463 25.523
49.160 30.700
48.542 28.796
12.729 15.630
5.218 -1.684
62.578 11.451
28.270 17.909
70.069 6.715
55.252 12.657
60.783 21.241
44.356 18.409
48.438 30.609
44.974 22.340
51.904 6.100
46.518 28.130
63.233 30.458
39.021 33.073
40.109 40.016
54.758 32.604
54.533 4.297
38.583 8.806
32.153 25.743
27.112 36.599
38.857 35.437
47.882 30.650
19.721 28.156
24.667 9.076
25.722 7.961
13.561 32.855
32.772 9.799
39.387 4.003
67.254 6.797
32.867 33.032
15.397 8.308
48.078 29.203
54.753 34.692
45.335 30.877
40.327 46.196
45.919 24.031
31.309 11.432
45.317 9.552
10.880 23.570
24.693 35.752
49.428 33.880
47.828 25.867
13.544 33.439
9.976 37.098
31.308 35.786
37.711 10.805
61.357 25.626
33.976 39.277
41.922 1.793
49.386 1.324
65.907 -0.976
53.299 34.532
53.140 6.810
53.660 24.006
20.197 40.274
39.459 8.178
42.300 28.274
33.356 35.684
7.872 17.886
4.962 20.047
28.137 32.463
31.166 34.132
40.528 41.266
27.309 33.493
54.163 34.086
26.076 21.009
39.086 34.178
33.306 28.502
15.668 30.053
15.908 30.930
39.436 38.438
33.731 38.633
53.845 28.571
34.433 36.659
6.778 36.534
21.563 21.935
39.552 40.179
36.656 29.135
11.142 24.132
21.602 28.611
49.703 41.642
57.023 12.536
59.290 30.113
53.382 28.774
50.919 17.585
65.367 2.947
15.950 0.784
19.200 21.199
3.537 3.403
35.641 38.562
34.143 20.921
22.787 11.837
3.384 3.919
59.794 5.703
48.859 35.319
51.144 19.283
40.333 20.464
45.959 13.288
54.950 26.877
50.047 34.560
34.741 32.796
39.552 29.241
24.042 34.342
10.821 20.752
6.934 22.069
12.226 10.745
-2.306 24.292
18.762 18.373
16.208 23.686
47.915 24.998
30.777 -0.296
27.854 32.405
15.851 33.005
23.048 31.176
13.657 27.550
6.390 13.530
21.367 1.960
3.438 24.705
32.427 37.092
53.662 35.453
42.314 38.624
52.825 30.852
30.271 16.542
12.750 42.125
31.400 32.877
61.091 30.004
50.402 20.963
49.590 8.188
42.616 16.688
21.354 26.859
47.223 28.168
43.639 31.846
41.628 30.907
16.711 7.434
5.299 2.686
51.100 16.110
42.243 37.979
51.569 16.403
46.580 14.440
50.383 14.596
61.909 29.070
55.436 15.518
55.631 4.441
63.723 20.713
53.191 32.933
25.633 31.401
43.391 30.006
20.132 20.951
6.426 11.045
56.499 8.554
58.503 6.401
62.575 17.579
66.228 21.356
54.507 35.653
28.683 26.819
9.605 29.645
42.058 41.304
19.325 38.858
29.041 29.778
51.202 22.820
36.680 31.568
28.601 31.111
32.820 36.494
43.422 3.656
39.094 0.355
48.342 35.135
8.087 23.383
47.161 3.159
30.786 37.251
51.608 31.164
30.037 34.500
16.072 32.979
31.190 9.692
30.159 26.133
40.738 33.294
23.467 25.463
52.118 22.367
33.568 37.687
41.597 22.652
36.868 30.687
29.208 30.572
26.029 40.956
11.935 10.400
55.076 24.397
33.719 10.619
26.802 30.941
31.039 38.916
51.017 10.026
50.442 9.683
45.953 19.355
48.383 27.071
24.878 28.922
32.144 36.609
10.989 17.253
44.126 36.991
39.109 34.504
20.634 42.612
36.422 33.457
32.882 22.212
30.094 30.375
38.136 20.750
42.535 35.848
30.369 37.414
68.159 14.450
21.384 37.583
15.408 27.711
58.934 -0.580
43.479 21.700
62.751 1.278
58.956 4.439
58.070 14.692
39.335 31.497
42.205 12.321
53.421 33.239
51.932 22.739
60.252 16.196
55.108 0.350
32.052 30.351
52.390 34.842
40.545 36.779
50.924 14.268
45.959 -1.477
51.414 9.017
74.085 2.881
16.125 37.649
31.130 12.125
38.271 6.673
37.248 13.529
48.380 2.361
5.906 0.621
56.867 8.231
33.740 21.138
43.946 32.467
48.406 27.230
50.114 14.098
60.588 7.624
39.943 21.823
22.614 23.658
23.433 22.282
55.429 -0.298
39.341 34.222
27.383 32.943
57.251 24.174
47.415 33.296
24.038 41.799
56.064 32.159
31.126 33.991
48.185 30.529
48.943 13.991
41.128 -3.124
16.761 31.358
31.731 40.347
19.325 31.790
21.368 37.075
32.020 9.043
44.633 16.100
55.736 31.626
24.608 33.531
37.102 22.280
37.206 30.872
50.238 5.356
54.390 31.007
28.044 32.746
12.248 28.309
21.605 44.993
30.577 42.210
56.321 30.073
55.877 27.446
45.002 1.538
42.436 9.284
51.225 18.056
42.086 27.797
62.619 6.274
46.333 29.964
21.224 13.948
10.712 16.681
34.905 36.239
29.756 -1.823
24.355 16.653
28.752 37.821
18.585 30.437
19.986 15.168
27.197 15.320
59.618 24.140
45.359 26.568
26.953 34.552
42.313 28.203
54.431 32.611
36.296 16.095
32.229 21.133
20.858 33.465
13.171 16.191
22.835 26.308
13.971 22.972
7.704 1.777
61.402 20.642
23.006 20.809
14.592 29.865
27.369 40.724
22.670 30.917
29.785 38.553
40.110 23.965
49.407 22.755
37.994 32.311
14.621 21.080
41.107 4.566
47.638 10.736
62.919 8.488
49.766 21.605
50.867 14.300
47.865 31.418
50.712 2.396
39.152 30.895
16.514 31.733
50.737 1.202
51.095 34.101
61.814 23.492
35.281 23.743
21.979 13.698
55.408 24.346
50.345 42.682
49.048 28.592
53.723 7.107
19.449 41.754
23.013 41.462
40.224 4.582
28.390 15.930
62.392 21.922
41.531 14.029
46.219 33.689
42.392 29.703
42.688 9.746
29.283 22.870
9.378 32.601
40.368 16.107
28.502 32.873
6.309 17.528
-3.104 12.346
23.787 23.854
47.461 3.832
24.117 15.066
34.972 32.668
16.633 40.449
22.955 38.668
66.157 1.842
50.641 31.647
34.463 36.321
31.717 6.061
36.066 27.794
34.565 17.437
36.909 24.007
46.893 22.196
49.578 2.099
26.681 10.616
11.677 17.405
21.941 23.265
23.464 28.272
37.913 29.904
57.462 29.528
55.689 5.189
53.608 -1.026
56.133 23.780
64.935 16.605
62.505 3.969
68.640 6.126
52.735 31.383
44.425 10.268
46.802 1.433
63.374 8.062
46.578 -0.033
43.974 6.420
36.811 32.384
40.415 33.143
19.843 35.936
13.961 39.774
4.946 19.954
22.438 31.650
0.545 11.314
16.359 -0.734
34.680 -1.934
39.943 -0.128
10.161 10.065
5.467 1.736
53.923 30.296
53.380 -3.025
62.757 5.025
53.806 27.569
59.060 -1.599
64.134 11.676
44.734 36.121
48.581 30.758
27.437 33.928
7.526 32.743
23.006 34.814
37.978 31.348
66.220 9.886
43.836 5.557
26.773 32.805
33.575 33.005
35.547 40.594
42.589 9.802
29.735 28.607
43.188 7.091
24.985 10.900
30.965 9.562
23.933 7.157
15.879 38.468
30.734 10.126
40.946 2.576
5.659 -0.755
57.758 20.460
45.325 20.584
51.749 2.981
63.318 11.095
15.448 29.897
27.827 42.296
25.675 41.696
13.838 35.639
57.322 7.946
49.913 21.837
40.363 32.524
47.032 38.616
28.766 29.129
50.425 28.864
56.219 8.358
57.565 12.847
58.110 28.266
25.489 28.998
31.470 33.489
24.832 31.187
23.730 28.929
47.609 13.822
36.391 18.719
10.638 39.686
31.768 40.023
9.267 -1.545
4.607 2.635
47.076 18.705
46.051 36.629
42.491 33.098
16.697 36.237
38.857 31.521
29.530 31.207
36.197 29.833
28.945 26.055
28.489 25.035
44.338 43.433
41.871 31.037
22.571 30.247
28.039 43.098
27.593 34.285
15.120 26.433
36.440 26.269
16.829 19.367
10.287 18.278
35.082 24.126
32.861 34.720
39.094 27.825
48.279 33.184
54.924 33.850
12.769 27.590
41.847 6.822
62.422 6.429
59.293 25.667
60.549 27.117
58.442 10.173
48.504 24.585
25.444 26.330
24.287 39.192
20.093 31.644
37.818 20.654
34.635 11.870
52.887 -3.113
35.469 8.943
37.472 13.053
34.620 11.051
29.968 41.396
48.215 27.979
43.060 4.488
34.985 16.695
17.280 38.760
17.262 36.075
25.410 34.242
10.211 10.201
28.870 21.089
31.234 34.904
51.143 27.218
23.190 18.202
37.689 36.639
47.417 25.944
62.486 10.162
43.024 3.399
28.012 12.878
51.364 36.201
15.119 29.009
30.520 33.525
21.630 34.206
15.265 31.944
23.013 34.151
20.071 28.763
16.917 41.406
5.885 32.939
5.173 -0.546
28.893 24.634
36.375 39.520
43.969 25.943
26.627 40.941
19.091 21.873
10.459 13.902
16.302 32.104
36.120 28.266
48.938 -1.546
70.639 5.278
62.445 6.583
41.233 19.539
42.648 10.111
51.278 6.273
75.048 2.133
13.255 0.534
25.132 32.933
22.617 4.001
30.476 0.878
13.337 22.245
40.344 32.970
15.615 37.535
49.201 31.665
27.640 31.989
30.641 33.617
21.133 20.682
48.758 33.722
58.124 30.766
35.722 35.941
11.363 21.862
8.245 31.340
13.634 19.985
25.130 24.710
32.538 36.368
53.530 29.668
13.667 28.809
13.394 19.390
3.537 12.148
6.577 27.108
22.496 -2.504
5.283 2.476
50.510 27.144
59.445 5.800
73.693 7.779
44.999 26.485
31.691 37.950
39.920 6.941
68.793 0.928
14.849 22.359
23.632 40.491
30.489 26.515
37.539 36.159
37.874 35.459
31.441 23.448
29.216 44.875
52.741 41.852
61.959 23.454
60.438 7.996
58.022 -0.700
48.505 -2.557
52.488 -0.435
17.966 0.399
22.882 6.461
22.117 33.260
16.254 32.416
36.987 35.445
24.090 35.306
54.071 29.232
23.241 31.208
25.678 29.085
46.432 18.070
20.484 37.015
43.853 37.191
22.079 40.679
36.384 1.838
48.890 29.897
58.622 23.997
41.399 29.082
41.357 41.279
64.936 23.781
45.865 33.503
45.147 32.487
50.173 -0.699
9.408 28.060
4.020 4.184
38.008 30.159
32.738 2.907
9.981 10.725
42.048 36.986
47.602 31.643
73.043 8.886
52.159 9.282
56.875 -0.551
48.213 5.504
46.593 24.275
57.253 8.236
52.777 26.399
61.854 12.626
35.256 27.702
49.351 28.399
47.601 28.100
41.840 36.208
61.058 7.870
50.574 24.425
9.282 26.197
38.927 37.583
63.139 15.229
59.547 22.558
67.857 13.484
52.022 16.065
51.778 0.065
34.831 36.185
22.798 30.242
45.303 35.830
11.996 26.313
-2.435 29.495
23.121 31.297
30.636 39.709
60.500 13.301
24.375 33.122
25.892 37.470
23.973 25.997
24.843 29.479
39.441 21.903
24.609 16.834
-2.067 22.482
32.062 22.033
45.363 16.635
22.145 2.920
2.808 30.320
24.231 37.306
52.220 11.505
45.525 21.625
68.032 11.629
49.767 15.871
57.054 13.266
32.329 23.957
68.426 5.856
54.372 22.255
45.655 20.051
54.340 9.435
31.617 14.150
27.547 25.126
36.658 4.208
16.692 33.339
36.861 30.317
29.937 38.776
23.672 38.520
17.631 16.196
15.852 37.648
32.578 32.478
28.992 36.719
27.773 32.491
33.695 36.426
10.925 36.740
38.596 40.508
25.246 31.822
61.061 29.597
45.822 28.642
33.913 16.305
59.478 25.389
40.072 17.836
50.691 2.539
36.122 5.495
62.861 6.595
68.085 17.626
58.541 25.089
31.887 38.173
55.550 22.819
69.728 -0.175
58.355 21.436
24.819 30.830
52.426 9.481
56.784 5.793
60.229 18.447
62.464 14.316
67.121 12.874
36.650 34.484
52.915 11.649
42.970 25.772
27.725 31.149
44.726 20.746
47.475 16.530
57.456 6.744
52.725 28.445
46.480 22.468
63.491 8.526
43.669 28.505
30.837 25.512
18.164 28.898
23.919 9.123
13.974 9.656
20.114 26.004
7.686 22.417
13.420 15.721
3.917 4.248
44.024 11.328
47.769 34.556
27.486 0.934
43.048 21.224
46.294 9.703
24.730 33.181
43.041 34.649
43.487 9.138
49.391 21.198
47.059 39.359
8.091 29.523
38.151 8.419
-2.893 17.462
20.068 39.372
57.429 16.191
44.812 34.978
57.541 23.320
23.017 33.562
72.008 10.428
53.291 19.833
31.175 23.981
63.008 1.498
48.014 25.479
35.636 33.186
46.950 32.829
65.781 15.168
61.744 17.946
64.575 5.341
47.476 19.290
62.144 9.858
26.139 29.730
54.543 19.050
55.650 21.475
64.607 19.379
37.701 32.488
45.858 5.845
52.065 1.998
30.995 18.474
56.656 20.811
28.959 25.127
36.076 26.648
41.081 39.712
48.874 36.251
36.026 46.707
34.901 42.134
23.136 42.737
45.423 34.974
46.522 29.450
12.638 33.823
28.874 36.523
16.201 28.971
40.455 36.019
29.549 37.977
42.332 33.969
60.051 6.025
64.263 27.527
45.538 30.246
27.372 36.226
23.995 36.500
3.937 12.406
10.745 12.919
5.717 -0.768
70.548 3.697
60.481 12.696
16.659 31.378
19.992 18.068
45.946 0.355
36.113 6.989
39.210 34.015
31.348 37.924
32.133 34.973
16.863 25.250
20.946 29.321
26.128 38.507
37.214 37.465
26.608 28.719
44.918 32.208
33.189 34.063
24.746 16.316
35.650 25.207
51.286 17.879
53.328 41.105
59.122 -1.837
10.222 21.712
5.640 0.565
50.215 38.065
58.872 4.472
65.458 -1.462
41.642 16.674
42.847 43.445
33.884 23.326
43.728 42.095
16.899 39.678
43.511 24.688
46.132 34.729
20.913 27.656
41.614 37.322
44.586 33.097
26.227 27.070
47.684 30.959
55.740 12.946
57.484 2.509
57.810 4.884
38.744 8.855
46.559 34.005
25.908 23.164
33.404 17.310
39.283 23.457
37.765 30.087
43.233 26.697
65.481 1.137
54.707 14.757
53.842 11.772
63.972 20.669
28.029 31.840
5.429 1.715
25.126 34.164
6.012 19.773
5.526 2.315
65.103 -1.177
53.529 20.355
57.703 21.894
57.739 8.149
48.581 11.040
26.766 41.388
10.148 33.530
23.923 22.801
31.180 9.360
58.942 19.152
39.548 35.918
40.876 38.883
43.272 6.245
65.726 18.846
32.864 31.754
33.864 32.840
31.965 35.655
22.059 46.489
27.103 34.665
23.869 30.614
55.726 19.427
34.037 31.000
43.063 27.674
35.949 39.832
48.885 43.764
53.953 7.300
66.055 14.701
50.424 -1.956
59.554 11.914
26.619 -0.697
48.043 31.315
8.525 24.432
8.782 24.859
20.793 35.675
29.876 10.091
5.306 2.497
37.255 31.641
11.843 34.062
49.880 22.785
61.415 25.111
39.084 26.385
24.310 24.023
35.666 39.830
52.753 26.935
23.677 30.052
46.212 34.654
14.967 24.594
49.251 7.802
17.705 23.135
26.946 14.468
16.584 27.035
44.458 2.858
32.899 21.040
22.658 1.447
8.867 18.802
24.930 31.540
50.614 22.727
21.946 31.337
38.410 31.083
48.271 30.310
6.166 4.345
23.342 17.328
29.916 34.857
46.250 34.584
31.611 29.171
14.590 29.918
6.591 30.885
28.050 25.763
27.859 6.652
35.331 2.656
20.305 17.868
23.568 0.490
68.363 15.958
37.441 19.260
44.555 16.734
34.215 38.731
39.973 24.664
52.114 1.930
44.969 13.934
4.013 4.077
67.491 5.917
31.006 6.305
54.673 16.476
27.853 5.740
39.876 31.623
51.850 6.949
59.226 23.405
27.255 36.946
45.294 10.087
29.784 23.036
20.191 32.867
36.449 37.584
39.574 7.935
6.857 14.490
13.148 11.104
42.970 31.276
31.769 31.690
28.836 35.268
31.787 37.275
39.280 33.516
40.696 37.258
49.960 29.552
28.176 15.703
43.178 31.593
62.176 6.803
38.356 16.654
32.680 40.118
0.812 14.976
29.892 40.116
41.391 36.667
42.883 7.280
14.262 9.370
27.629 35.501
37.571 11.199
42.640 39.339
26.586 39.792
9.048 22.935
21.199 24.735
24.376 38.164
61.119 29.002
26.087 33.867
32.239 34.566
20.351 22.704
31.597 -1.709
5.362 2.742
43.570 31.667
23.324 36.228
58.265 26.823
49.704 27.099
61.609 13.733
58.370 28.251
52.028 19.857
49.981 16.770
52.545 -0.231
42.747 14.535
34.864 12.816
32.928 7.448
51.655 17.838
64.423 -0.453
60.509 2.842
55.934 4.841
26.059 29.600
56.210 30.690
32.612 26.125
35.644 33.128
20.455 21.300
35.730 18.377
17.991 35.271
41.654 5.827
23.559 22.053
62.660 3.417
59.257 10.565
23.161 30.756
34.250 36.399
48.840 0.904
66.280 6.304
39.489 21.168
56.830 28.352
40.316 27.722
31.943 28.758
56.421 3.425
61.732 -2.366
39.591 5.490
48.906 30.221
63.663 -1.281
62.773 8.020
70.915 9.163
59.423 25.558
18.232 26.927
34.133 32.198
38.661 24.603
24.876 24.419
44.517 30.198
47.700 13.007
57.780 -0.029
45.121 4.713
61.561 -1.887
53.570 12.417
59.971 4.527
58.806 8.190
51.472 33.759
41.579 28.148
23.942 29.983
31.656 39.835
16.265 27.565
47.956 29.307
12.217 13.102
59.777 22.184
31.146 33.925
35.974 42.991
20.797 32.860
5.597 24.064
10.101 31.104
50.079 27.012
27.409 37.879
60.306 27.571
59.920 20.607
51.296 5.388
40.751 19.044
51.895 10.868
60.772 20.353
57.109 13.952
61.361 33.246
45.045 22.469
47.241 30.909
18.043 35.728
27.113 29.503
39.853 1.948
4.051 3.546
49.229 13.666
22.997 33.934
65.292 18.879
61.327 11.948
55.645 27.339
68.940 -1.623
43.325 28.536
45.361 9.128
73.518 3.647
69.004 3.096
64.005 8.979
46.232 6.601
40.531 16.658
65.976 1.497
63.797 14.391
36.998 35.897
53.402 33.587
47.350 32.367
26.247 30.380
27.538 34.746
32.367 47.713
40.260 17.324
17.390 29.087
44.721 23.513
42.022 42.192
30.239 37.168
42.090 30.693
20.043 35.351
38.589 40.213
54.032 28.924
35.345 35.242
14.834 22.817
18.580 26.977
27.922 44.884
17.709 20.666
22.919 26.560
11.395 7.696
49.139 13.180
43.795 17.609
61.481 23.608
59.668 5.192
49.896 28.612
44.860 32.247
35.492 17.216
45.159 14.358
44.135 30.710
45.023 32.330
13.759 29.045
-0.559 20.665
31.133 43.881
25.830 33.142
-5.370 7.615
25.229 17.908
49.735 31.270
27.341 34.215
24.492 31.267
-2.633 15.368
4.504 2.555
54.856 36.468
55.027 22.760
27.800 14.032
27.685 6.795
3.647 12.784
35.971 14.654
45.018 19.286
22.382 27.910
11.876 20.242
54.241 1.299
20.845 13.268
18.489 33.102
27.065 24.068
5.070 26.507
26.868 43.394
17.409 9.569
22.053 6.245
44.905 10.511
60.976 9.276
51.467 -2.790
19.696 28.501
5.060 2.149
8.516 29.286
47.120 30.789
26.738 40.237
8.768 30.345
12.981 -0.669
6.947 11.798
5.126 -1.180
16.307 36.572
52.314 33.467
36.846 33.037
38.159 43.058
27.083 8.115
32.842 27.345
23.144 14.299
4.989 0.294
66.285 7.537
45.245 40.093
67.887 11.453
56.090 8.219
13.140 28.616
41.387 15.223
39.381 28.561
52.291 -2.641
58.969 1.571
63.958 14.119
52.570 36.013
38.919 33.241
39.357 6.352
58.482 0.305
51.103 34.658
25.123 39.916
13.068 24.015
38.571 21.756
25.987 17.239
27.513 14.140
40.870 -1.626
22.496 12.920
32.334 19.970
38.328 26.143
38.561 21.665
53.811 6.646
49.908 -0.684
64.141 3.737
68.281 15.074
50.250 -2.681
57.717 7.244
63.621 21.343
53.129 28.777
29.812 33.240
-1.208 29.717
28.994 15.587
35.890 6.532
26.344 15.537
17.977 13.377
39.825 23.662
32.671 37.491
52.689 33.104
25.031 29.266
28.921 35.461
48.105 21.554
26.165 15.540
50.609 29.915
40.615 32.439
33.930 35.559
34.122 25.803
52.622 8.199
26.489 20.157
17.965 34.981
7.984 21.050
16.714 23.379
26.783 18.342
12.136 15.362
14.053 10.166
34.067 23.234
16.117 28.288
18.884 34.296
18.618 32.857
2.352 17.240
11.248 26.546
40.877 43.571
30.762 35.749
13.359 25.290
27.943 17.556
36.265 -2.141
22.916 9.794
-3.404 8.148
29.357 26.255
39.604 42.850
48.834 28.243
56.947 20.060
51.436 3.487
53.611 29.243
47.638 33.157
15.750 6.445
39.188 31.267
39.743 24.425
5.423 2.143
42.682 37.579
6.903 28.336
47.342 32.799
48.114 32.884
52.078 32.133
18.720 42.445
28.356 32.063
40.185 35.252
54.509 13.830
70.356 19.698
26.424 43.627
17.024 33.285
18.007 28.174
47.269 28.402
49.729 28.563
22.118 33.894
39.626 36.933
32.883 38.156
9.929 24.646
32.681 22.604
40.369 27.222
37.098 29.885
26.308 -1.989
54.349 28.546
55.442 36.028
62.204 14.912
40.825 18.760
45.269 26.709
56.081 26.456
46.456 32.577
46.523 34.058
30.587 44.413
14.559 13.610
38.805 37.630
38.898 37.112
19.341 14.534
57.161 7.201
34.593 15.818
38.703 22.779
61.696 4.058
33.394 33.993
36.421 43.396
15.045 41.915
5.164 2.801
26.267 37.412
6.913 16.237
15.341 25.575
12.021 24.837
29.380 42.819
32.547 40.088
45.070 37.809
23.075 31.017
40.605 38.309
58.540 26.730
52.918 28.946
20.758 46.648
38.025 35.585
20.957 36.253
38.393 12.791
48.484 29.638
58.530 21.451
64.630 19.606
72.159 3.994
62.678 28.650
53.465 33.017
17.943 31.994
65.652 -0.162
60.921 12.397
40.609 40.712
66.849 27.060
44.415 38.031
60.139 30.391
69.089 13.746
28.666 33.173
33.373 31.829
44.978 -0.959
49.670 36.182
49.893 23.735
45.181 12.820
61.084 8.059
44.849 37.999
49.281 30.116
33.414 16.064
49.865 6.570
68.406 15.727
69.371 11.238
64.804 18.038
36.179 36.514
46.783 27.000
54.680 1.861
64.686 5.307
71.855 7.495
66.495 -2.940
40.420 38.093
45.733 22.318
62.388 0.532
35.001 13.105
47.010 30.342
46.021 39.446
25.035 23.246
50.189 35.221
49.431 31.524
44.477 37.111
20.131 38.666
37.262 -0.763
18.939 4.730
66.704 8.678
50.220 25.996
47.863 28.994
52.050 37.380
43.376 30.831
42.961 17.934
47.779 9.105
34.149 41.807
45.066 23.734
29.689 33.929
31.103 28.841
41.161 25.955
23.570 6.706
4.507 8.942
22.549 11.071
48.984 27.227
22.638 20.732
21.535 33.897
13.606 24.813
26.456 39.869
35.759 30.157
50.082 36.484
45.250 19.518
30.760 4.313
5.987 -0.118
42.576 14.560
42.977 14.897
50.410 34.042
22.142 15.074
31.243 2.958
4.054 20.705
14.596 -1.851
32.144 24.088
5.868 0.449
67.043 29.035
36.843 37.105
48.771 21.997
13.875 -1.212
39.854 36.520
37.603 33.928
54.108 31.298
61.139 0.252
43.230 37.287
58.974 28.481
15.460 34.069
28.131 12.289
17.576 38.249
17.551 6.891
18.520 0.196
-3.226 38.973
17.415 27.342
-4.200 12.449
3.803 4.428
37.868 0.182
52.499 29.044
53.828 17.312
38.100 36.521
31.896 27.948
35.577 25.509
23.540 46.429
10.929 25.925
26.966 9.954
11.801 33.218
23.626 -3.318
23.308 25.934
31.376 -2.653
18.063 5.059
3.374 3.781
39.127 32.479
63.541 4.000
44.270 29.988
59.185 -2.580
64.744 3.989
31.409 43.444
39.215 34.502
46.630 10.018
58.994 2.591
62.011 1.041
33.470 23.965
21.880 37.801
52.478 17.451
34.941 27.595
40.612 10.029
49.381 2.098
53.025 15.144
43.156 8.011
50.937 20.984
65.180 3.162
54.569 29.441
33.318 33.506
67.626 10.417
40.423 37.844
44.094 38.301
19.240 -0.372
19.591 11.525
-0.499 14.459
27.171 37.421
29.895 42.300
22.849 33.257
28.856 44.023
14.674 28.173
51.446 33.285
24.683 35.093
51.998 30.752
34.199 31.330
39.086 38.422
51.552 9.976
64.749 1.059
24.077 39.913
50.928 19.705
24.915 1.688
19.511 3.671
5.941 0.396
45.936 -1.258
37.105 17.665
40.868 18.042
51.591 32.176
45.852 31.390
26.113 41.532
37.732 24.154
26.120 23.461
20.992 35.818
40.971 26.122
49.586 34.142
40.051 8.760
40.543 1.882
60.746 17.956
45.814 8.127
63.903 10.459
59.969 10.586
59.531 0.768
62.853 8.711
59.257 9.818
62.209 7.475
48.549 9.059
45.385 30.314
32.796 32.913
44.415 34.004
27.463 25.894
36.280 38.775
48.643 12.299
37.855 24.390
34.935 29.409
26.212 39.788
5.240 -1.258
39.240 20.366
37.729 14.438
22.048 11.551
29.515 17.572
14.903 7.294
28.094 -0.600
16.487 25.441
35.173 39.910
12.412 42.342
42.713 38.448
18.539 24.675
33.312 36.484
26.396 29.058
46.545 15.406
52.817 6.715
57.420 -2.511
59.473 14.337
47.820 6.547
44.989 29.710
56.113 3.035
48.392 27.251
63.460 6.822
58.990 30.733
61.698 23.106
52.703 21.544
65.251 23.603
22.360 28.005
72.787 3.942
51.087 9.237
58.993 13.693
34.931 30.892
29.326 7.708
14.499 17.991
20.217 33.981
43.384 35.262
22.614 34.476
12.352 29.289
19.240 35.428
31.355 34.438
36.521 41.571
42.202 34.576
55.188 14.636
44.071 24.976
64.369 -2.743
37.987 42.393
43.873 33.753
29.539 33.532
22.598 19.211
1.075 17.218
11.112 1.863
5.188 2.453
68.905 15.745
58.340 19.429
42.976 23.016
63.135 23.740
42.446 26.942
37.104 2.754
20.745 7.902
15.023 36.543
31.241 32.283
11.878 34.163
51.887 28.286
41.264 33.927
36.686 17.301
25.297 36.098
44.384 27.475
55.149 14.325
38.413 7.198
11.166 12.568
25.831 1.432
-3.637 18.577
18.636 33.961
32.556 36.933
17.718 26.574
27.089 27.040
32.796 20.675
5.438 29.727
20.697 23.370
30.833 36.799
30.405 35.863
58.397 6.658
62.282 15.943
39.834 25.233
28.322 27.832
44.731 27.091
65.701 5.582
69.412 14.179
36.663 22.945
45.154 13.788
37.359 -2.994
51.491 24.009
60.339 25.069
41.565 38.901
50.365 3.042
59.210 -1.943
52.914 26.452
59.117 28.151
46.280 23.335
42.280 35.865
24.695 31.908
59.375 7.557
48.637 -2.057
41.718 17.502
18.506 17.400
8.594 23.143
22.040 -1.601
47.958 0.815
68.153 4.397
50.657 9.072
61.672 7.198
68.022 3.102
31.931 0.646
-7.689 19.401
23.009 22.255
25.259 26.645
33.646 31.257
47.439 12.532
51.377 4.922
43.593 33.418
12.247 24.738
49.421 30.847
48.879 31.708
64.993 26.599
60.598 14.367
49.873 30.792
56.825 29.161
67.035 -2.635
61.110 16.683
62.436 16.071
54.425 14.665
48.819 17.653
51.336 32.596
47.690 19.078
54.695 32.654
25.786 28.309
20.066 33.042
9.673 21.136
11.208 33.025
5.353 2.221
40.873 26.764
53.288 31.428
23.467 35.211
40.017 33.488
27.523 35.348
59.326 33.623
58.159 29.327
21.787 23.453
45.289 34.234
7.987 13.511
43.043 9.247
36.346 18.564
56.019 17.463
30.730 37.333
34.416 21.156
63.481 -1.936
55.303 7.287
43.300 28.632
43.719 13.578
51.511 35.443
54.923 27.511
65.626 19.009
31.698 31.058
22.007 34.024
17.046 9.592
29.944 32.190
45.531 34.316
43.028 36.079
32.833 28.090
23.937 25.232
43.431 18.056
29.949 13.370
14.083 9.416
36.267 34.375
43.907 38.365
59.638 2.868
47.437 22.281
55.281 -0.966
56.861 11.882
30.924 36.104
29.939 20.370
60.717 14.966
24.611 15.576
14.437 -2.713
6.176 15.898
64.265 23.505
32.773 27.563
29.024 17.946
59.851 10.145
28.331 2.906
50.367 14.976
42.466 22.452
45.830 33.218
50.489 25.487
65.522 -0.302
27.303 38.254
26.313 29.173
11.476 21.019
11.071 34.948
28.911 -1.030
23.039 33.793
8.029 22.011
22.928 30.436
37.906 34.459
15.868 38.847
7.909 15.557
10.219 22.922
31.257 21.416
13.094 5.726
41.966 30.626
40.829 13.846
18.542 20.672
32.531 31.197
29.407 27.603
41.523 12.124
34.476 35.158
27.037 25.668
-1.861 7.716
5.470 2.013
61.413 13.310
46.169 9.655
41.286 33.429
49.145 13.080
55.731 30.017
36.626 39.463
35.856 12.688
17.664 35.120
31.088 34.949
38.530 30.837
39.648 41.972
17.833 18.912
31.687 25.164
15.337 15.648
49.424 21.848
53.639 29.713
45.466 37.570
43.630 -0.122
34.603 34.274
33.549 32.967
44.854 29.765
36.789 37.136
35.459 41.982
35.559 36.905
50.036 36.027
62.370 24.172
29.025 38.833
59.750 14.614
18.641 29.387
15.106 -3.402
5.500 2.244
44.140 11.356
30.413 43.828
48.048 22.526
70.185 6.718
51.474 8.538
29.761 11.859
57.445 20.928
43.601 20.798
25.502 27.832
58.224 7.117
46.950 20.619
41.913 22.242
65.682 22.259
39.496 24.344
73.401 1.959
30.548 30.464
31.403 30.692
42.399 31.430
40.750 32.747
52.219 27.401
13.053 29.491
29.954 7.342
44.812 33.546
32.200 25.781
46.499 37.754
51.509 36.103
52.408 40.543
56.679 9.383
27.580 26.702
-2.442 8.497
18.045 26.651
39.443 34.834
20.943 27.991
22.331 38.805
24.501 30.551
26.202 24.234
32.976 41.535
44.458 1.478
31.518 44.068
32.554 9.029
35.582 33.559
40.304 1.584
40.121 5.486
18.924 17.404
5.443 2.466
18.345 36.300
13.971 8.426
49.930 17.631
16.684 -1.815
20.311 15.905
56.081 14.859
16.941 15.195
24.225 16.677
28.575 13.387
14.627 34.595
43.719 10.110
50.331 3.494
65.541 1.995
67.974 8.848
27.823 22.268
60.127 23.596
54.503 30.046
41.410 36.985
33.508 43.913
32.097 33.051
41.290 11.962
40.300 38.762
39.725 35.195
47.082 3.882
48.865 38.498
39.595 34.363
63.438 4.965
66.078 11.425
55.266 10.680
40.297 13.883
38.649 18.631
32.820 34.459
9.540 41.495
40.223 33.979
53.360 18.408
35.247 31.445
63.404 -3.356
25.875 2.247
74.806 11.364
64.766 6.898
56.251 16.350
31.344 27.738
49.038 29.869
19.747 26.734
24.908 40.014
22.689 44.719
40.958 31.004
44.680 25.391
34.476 39.261
38.382 41.375
36.009 1.336
21.271 29.798
23.009 32.323
21.254 40.076
42.713 31.313
30.678 17.240
22.460 7.640
24.957 26.376
64.532 6.865
22.813 26.727
17.602 40.706
29.521 23.635
11.369 24.072
46.167 32.564
21.844 26.114
19.867 34.773
8.736 24.300
62.143 32.967
48.842 22.146
58.399 -0.809
58.554 7.972
32.674 5.069
9.235 16.740
10.796 29.509
32.238 39.744
25.614 23.953
20.466 12.742
4.089 3.897
64.023 -0.385
36.312 8.868
5.368 0.002
21.794 5.173
20.247 36.994
34.017 26.171
51.468 35.762
26.049 21.549
4.133 15.102
37.854 39.623
20.395 29.929
30.769 27.178
10.329 18.602
29.755 36.203
43.985 36.458
50.290 36.150
15.963 37.570
29.374 35.701
44.932 -0.600
6.099 22.901
1.802 25.344
12.480 23.497
7.027 5.146
14.037 21.259
0.021 18.167
12.192 27.791
12.314 32.323
29.452 4.060
32.629 3.197
20.680 5.248
25.735 21.742
25.257 18.331
41.432 29.545
19.967 32.128
18.376 39.202
61.634 33.823
63.734 0.278
54.001 31.417
14.825 38.049
30.909 33.321
20.175 30.045
39.328 -2.274
42.089 15.574
66.365 -1.867
29.532 13.564
4.496 2.645
5.158 -1.879
39.661 11.973
44.758 33.574
10.317 38.429
50.719 31.258
51.659 -1.952
21.552 17.429
15.447 0.898
6.371 12.341
21.276 18.100
39.820 22.696
11.297 3.384
5.525 2.211
44.863 -3.115
31.132 48.393
19.413 37.780
4.459 34.038
5.745 0.457
43.271 28.316
16.918 34.748
64.891 11.655
71.863 6.709
41.117 10.270
5.318 0.073
5.481 -1.683
34.962 30.556
32.324 38.386
32.840 24.846
62.404 1.841
50.348 9.503
55.809 29.830
33.507 34.692
55.881 6.414
61.380 1.919
68.464 -2.007
64.275 -0.139
34.381 19.705
60.122 6.624
42.116 0.167
47.961 39.334
18.112 34.762
6.533 29.732
33.107 31.505
6.859 16.359
20.150 29.790
20.270 22.366
27.789 26.717
10.989 34.622
52.314 22.049
74.904 1.862
60.677 -1.414
41.459 16.025
46.033 5.531
45.608 10.389
51.595 11.356
60.985 9.410
50.231 31.913
33.239 33.322
32.577 15.870
16.464 12.411
41.134 17.387
33.910 29.965
47.935 24.449
31.482 9.757
46.443 20.747
45.719 28.666
40.651 37.153
62.916 33.145
64.182 26.449
69.993 6.729
60.468 11.855
37.531 27.220
26.838 22.347
43.448 21.044
9.932 33.811
20.332 -1.798
6.159 3.909
5.732 0.445
59.355 9.087
69.121 3.479
69.373 8.944
57.486 21.687
41.437 19.095
46.465 29.024
-0.168 31.319
41.174 38.757
47.223 23.750
39.596 19.209
48.290 3.097
40.934 -0.317
48.450 -2.010
40.488 39.878
62.560 20.554
33.839 14.705
33.648 28.356
38.214 32.335
13.850 23.975
9.145 9.808
10.613 13.990
16.436 1.054
15.055 13.263
34.958 1.681
9.964 27.720
5.616 13.713
4.122 3.586
31.505 28.596
21.419 33.725
17.829 36.435
46.350 33.078
56.511 5.619
54.848 18.432
48.269 15.496
12.042 12.548
40.826 37.941
38.471 38.865
28.210 33.352
31.732 40.680
46.306 33.066
28.759 35.249
38.980 10.732
47.212 1.152
31.639 31.583
30.299 3.587
35.252 4.768
39.915 -1.198
41.313 13.477
16.244 21.825
46.937 35.882
28.935 33.220
14.215 31.271
11.820 29.761
27.160 34.757
33.089 19.094
25.722 31.322
41.340 0.146
27.389 19.028
16.356 19.046
18.733 5.425
5.535 0.683
60.389 0.607
26.176 1.576
62.563 27.679
58.394 12.252
47.430 38.099
58.340 -0.200
62.729 2.411
48.415 20.222
18.908 -1.592
24.831 25.464
20.133 6.835
24.621 25.834
22.994 21.252
32.269 29.047
26.322 26.640
25.491 3.420
42.191 30.217
18.873 4.118
43.406 11.571
32.906 11.283
57.288 25.406
54.323 33.975
39.091 24.320
28.727 16.476
46.947 35.358
50.956 39.988
45.488 32.657
52.986 16.058
58.151 -1.158
43.222 3.193
54.724 4.022
39.890 8.301
45.122 32.098
60.065 8.792
48.782 8.148
46.643 10.943
46.788 20.563
48.136 18.959
36.748 37.685
26.425 21.124
14.826 33.349
28.781 37.116
56.347 27.789
57.254 4.416
39.378 33.784
50.173 15.428
16.450 5.497
18.120 5.731
66.108 5.441
55.438 2.273
65.672 6.201
57.354 6.132
64.498 5.785
63.953 -0.437
46.328 0.875
24.971 16.027
11.724 22.800
34.255 25.470
40.302 27.445
70.407 15.599
56.180 9.862
47.288 5.259
43.371 34.461
44.111 37.558
16.349 23.983
30.074 10.776
26.938 2.593
49.168 24.118
46.856 29.687
26.434 24.348
-3.400 14.942
37.588 21.261
39.138 18.697
26.118 28.798
40.699 33.872
37.033 17.543
34.295 1.337
33.746 19.391
59.798 4.519
65.717 -0.761
50.259 24.900
44.577 32.600
56.231 20.855
29.377 35.073
37.676 26.451
34.836 0.172
25.608 0.621
44.832 31.549
66.794 16.497
57.713 10.613
56.378 21.899
53.561 16.162
45.670 3.517
56.474 28.065
31.073 37.354
33.797 42.158
44.280 26.386
58.999 19.001
57.537 28.200
29.166 33.780
40.385 36.496
38.493 30.487
34.569 39.171
48.514 23.582
35.859 36.076
28.309 34.488
40.134 41.327
25.179 4.587
21.446 2.156
35.678 10.684
30.994 4.186
33.033 3.736
38.987 9.462
16.839 27.007
1.504 11.208
15.436 35.494
26.742 44.686
46.953 24.975
45.260 2.305
54.662 24.723
25.574 9.485
29.771 43.978
-3.185 15.720
25.278 28.092
29.260 31.462
66.028 11.046
70.215 0.519
69.354 19.399
60.785 27.618
55.111 27.715
24.883 21.170
47.500 18.858
40.626 35.602
28.960 46.201
36.004 31.022
33.057 8.200
48.671 5.028
33.594 26.617
7.723 16.089
5.773 -0.293
13.415 5.048
3.662 8.036
5.421 2.035
29.938 32.373
23.778 36.189
50.887 30.230
44.657 29.488
38.927 5.054
51.079 22.506
42.653 38.224
61.051 24.659
45.614 41.320
43.207 20.633
68.928 10.956
55.459 13.398
58.764 21.718
42.170 36.064
26.098 21.859
37.057 6.743
4.997 3.025
59.926 -0.688
50.175 13.846
23.208 33.215
51.410 30.829
12.002 25.190
18.887 9.195
38.799 9.998
47.501 5.374
4.878 26.911
-0.253 26.937
25.762 49.208
59.787 39.565
15.892 31.065
20.846 32.950
19.281 19.767
22.902 -2.495
7.635 22.271
43.941 9.985
17.210 26.169
7.097 18.480
19.726 13.152
24.450 20.329
9.966 5.970
8.214 0.966
26.655 0.606
39.864 1.434
31.105 -0.803
5.525 2.124
67.893 -2.941
28.606 11.305
31.158 15.697
45.271 7.527
56.701 5.442
56.093 25.001
53.129 15.994
47.161 33.599
54.603 29.115
46.654 34.010
62.139 20.958
59.677 13.668
29.835 30.615
40.982 33.164
38.644 21.485
57.687 30.502
36.777 21.443
33.144 29.300
50.136 27.075
47.128 35.852
56.699 28.726
32.762 8.422
51.066 30.068
40.718 26.452
-5.297 26.149
15.816 28.031
5.705 32.839
19.125 39.018
54.187 20.918
40.097 12.849
73.672 -1.743
36.033 31.339
53.210 28.191
53.098 4.268
47.946 11.079
57.246 7.732
56.751 21.663
58.047 30.964
65.622 13.567
65.798 2.410
39.592 2.162
60.657 29.425
46.135 22.069
63.284 17.800
52.664 24.220
63.721 0.658
51.588 26.442
18.787 12.252
5.318 1.498
15.546 19.897
44.026 33.001
50.805 40.585
52.365 9.224
34.368 6.869
42.564 30.284
44.587 31.405
29.999 36.371
39.646 15.863
28.355 12.738
31.423 31.243
17.262 27.597
15.076 32.049
31.334 34.778
34.416 32.433
29.337 26.765
44.097 44.875
51.132 31.283
36.149 36.131
33.939 36.503
28.414 1.408
56.098 6.942
56.281 31.175
65.660 0.217
33.788 35.158
42.327 28.722
34.110 35.372
10.489 21.444
48.035 28.661
32.823 32.360
32.660 32.692
50.404 29.005
58.395 30.928
67.629 15.957
64.362 3.304
42.722 13.287
55.331 4.479
51.855 18.201
64.509 4.748
58.695 33.588
47.542 -0.260
38.881 23.664
26.841 37.046
38.980 31.548
54.067 4.441
26.358 30.634
23.280 25.307
42.738 31.045
36.509 37.111
38.701 29.311
40.698 24.063
30.343 26.547
16.694 21.189
49.911 32.421
49.823 38.839
36.371 36.393
28.959 40.303
6.072 41.272
13.386 15.659
14.386 7.946
20.287 18.210
24.523 38.851
44.433 43.586
32.537 37.364
54.939 16.274
34.350 33.893
26.959 33.905
46.453 4.220
31.354 28.007
12.789 10.856
31.497 22.874
25.972 16.103
24.045 6.256
15.297 26.170
27.703 21.497
66.416 13.167
58.657 -2.425
28.717 42.504
28.421 31.727
54.927 17.580
54.489 13.778
38.695 37.250
29.579 35.185
59.962 15.912
50.419 36.611
46.649 28.895
46.397 3.266
42.975 3.108
23.681 9.863
4.774 25.499
35.892 9.402
57.643 -1.437
49.872 25.978
48.688 30.176
61.303 10.271
53.559 4.022
54.861 17.068
49.489 0.514
35.958 35.743
14.378 25.999
24.549 35.139
14.684 26.322
36.922 15.000
70.064 8.814
61.146 13.308
57.117 25.896
55.916 29.455
43.532 27.156
32.042 28.864
40.868 22.769
26.133 39.524
36.960 36.690
29.594 38.948
56.290 34.355
58.917 31.056
60.043 12.078
59.108 4.044
58.879 7.712
46.762 34.562
61.309 -1.519
64.878 17.414
16.111 24.323
26.198 30.803
16.806 32.121
21.408 22.145
24.350 3.044
33.043 -1.270
22.675 8.310
24.337 7.744
31.424 11.645
5.182 0.879
33.062 6.542
12.191 24.289
-4.154 14.269
34.001 18.070
24.260 28.568
15.265 0.836
22.962 8.971
3.518 4.263
46.858 35.236
9.540 35.692
34.505 45.149
14.240 26.025
35.823 40.074
42.099 34.034
38.519 20.135
39.658 18.507
37.068 32.452
7.031 10.609
5.412 2.691
65.013 -0.044
56.537 14.305
39.697 11.338
23.329 27.651
35.607 21.471
12.753 29.516
34.585 27.878
16.750 29.177
30.067 33.316
21.367 31.436
1.013 10.034
23.630 10.924
36.674 28.685
19.525 1.593
11.990 2.318
17.102 0.062
4.913 2.793
51.050 8.420
39.344 34.249
30.374 35.203
32.407 11.906
46.113 -3.385
33.763 -1.428
14.210 8.416
8.740 -2.470
25.088 34.398
30.417 37.954
-1.494 24.845
52.893 29.842
60.995 20.558
49.242 26.193
27.269 37.750
30.183 34.962
15.126 16.215
17.338 3.361
24.534 33.947
41.611 42.466
39.491 24.105
31.822 38.761
40.210 21.590
41.216 18.711
37.550 18.090
49.839 33.587
24.786 22.321
58.136 15.933
61.288 19.376
30.050 40.409
4.762 38.869
21.880 34.746
8.352 23.674
56.042 -2.514
71.268 0.912
63.481 3.874
36.034 42.695
24.549 24.963
57.277 8.720
15.504 27.419
25.426 33.158
10.371 24.053
39.220 33.221
53.337 37.177
32.887 18.647
14.331 30.837
35.142 19.182
25.567 4.572
42.662 4.206
50.949 32.185
65.177 14.572
53.146 34.593
39.282 37.134
19.858 39.422
19.872 26.389
27.034 19.770
32.381 35.730
44.084 -1.175
59.108 4.429
60.259 8.852
38.755 35.959
17.588 32.504
-1.027 23.109
46.707 -0.805
13.420 15.488
47.814 31.131
33.939 -1.636
34.483 31.596
6.767 -0.425
3.907 3.285
33.061 20.566
21.092 25.229
39.367 34.609
21.997 39.928
16.021 47.103
40.041 34.072
44.556 31.558
67.114 22.382
35.431 21.720
40.050 15.785
26.890 21.153
34.168 42.831
35.005 35.551
50.573 22.905
41.839 33.493
34.392 39.512
59.607 21.625
56.182 24.712
44.926 18.987
28.145 21.230
31.804 40.621
44.330 31.903
32.448 31.233
55.868 36.012
40.109 38.059
18.513 32.965
24.805 38.155
15.762 45.069
17.041 39.956
44.057 38.154
42.092 31.805
30.373 34.115
52.894 17.198
28.630 30.132
17.196 36.751
17.699 36.576
11.397 18.390
22.350 28.031
17.793 17.415
28.886 2.528
10.116 16.336
38.537 1.738
37.158 1.006
3.435 9.496
25.261 6.923
28.126 20.764
20.507 13.300
36.811 39.343
29.028 34.291
41.179 32.578
34.956 35.240
53.623 25.480
49.933 -0.832
41.732 19.703
42.376 31.995
35.839 18.612
35.129 37.493
36.723 36.810
35.761 32.106
57.591 29.001
58.261 17.210
34.535 34.594
42.420 30.874
15.443 20.242
-1.246 14.625
34.421 30.484
40.392 27.060
16.162 20.625
33.232 28.297
21.939 38.818
30.549 39.153
49.836 40.207
46.375 16.419
37.039 30.270
20.985 47.578
34.472 23.314
50.810 25.746
47.698 10.908
60.644 9.591
48.239 37.862
11.371 22.931
18.097 16.188
51.258 29.188
51.121 31.897
52.209 30.496
39.516 23.874
53.522 32.140
43.668 2.721
40.815 5.340
45.791 9.743
68.807 0.856
50.642 30.098
46.376 27.872
56.327 14.022
55.040 33.097
29.291 7.272
20.226 14.191
51.138 8.342
52.134 5.393
24.092 25.901
40.047 39.218
54.508 30.923
33.690 38.927
52.309 18.147
40.696 29.187
56.189 32.933
23.968 39.365
5.714 14.100
31.111 1.942
5.401 2.692
61.160 2.253
60.409 26.095
21.650 37.227
33.266 34.586
48.281 28.561
24.738 40.830
21.734 8.908
24.784 28.415
17.451 22.123
5.225 2.434
60.656 24.201
37.311 39.221
15.212 38.218
23.013 17.978
21.985 7.212
27.461 13.006
21.781 21.049
43.935 37.500
32.990 39.696
38.386 38.173
57.454 17.685
36.997 15.927
57.282 2.580
38.994 33.722
23.719 48.038
17.865 34.912
36.930 29.951
64.154 11.161
48.111 40.540
24.000 19.199
25.503 34.061
34.117 40.382
60.042 17.676
21.020 28.883
56.010 25.567
49.838 12.035
40.994 15.798
51.178 25.652
21.956 37.166
74.926 0.928
57.904 -1.017
47.213 -2.957
44.823 27.508
44.781 6.259
26.721 24.677
23.539 35.761
47.121 34.686
36.360 39.983
29.193 3.952
62.658 17.149
49.211 26.642
23.664 44.241
13.612 28.062
47.117 0.345
54.547 27.934
33.395 22.726
31.070 35.749
32.613 37.649
40.424 35.668
47.623 20.790
45.858 24.134
5.607 0.336
24.757 31.968
34.447 35.240
10.133 34.012
43.665 30.685
51.823 30.297
33.885 40.187
42.817 0.052
10.527 24.202
27.653 36.207
61.017 26.242
65.004 11.780
53.249 0.449
67.067 24.788
34.692 22.905
58.030 11.167
57.297 24.076
47.934 9.636
46.607 20.547
27.578 5.858
46.531 35.098
48.486 30.833
20.586 35.754
47.217 16.072
43.713 17.820
48.348 21.010
36.945 20.683
56.625 1.999
36.933 37.723
47.430 22.607
25.955 4.941
47.704 20.405
13.857 20.062
57.789 13.440
64.865 22.256
69.072 8.050
60.157 14.060
70.548 -2.752
33.176 10.135
4.889 2.582
35.537 33.107
26.419 42.620
32.935 29.533
43.643 32.133
18.071 32.877
19.061 34.325
30.796 18.023
41.963 0.870
9.735 13.496
24.243 31.889
19.373 30.238
14.543 -2.765
5.376 1.615
17.113 21.583
8.954 22.061
5.449 2.293
63.520 3.084
47.310 29.927
4.669 21.841
15.815 36.112
39.315 34.822
55.152 5.930
32.192 10.320
57.893 28.808
48.785 28.144
51.237 26.258
39.775 26.071
49.653 3.876
49.266 12.325
19.780 34.176
28.788 28.566
34.291 38.478
32.660 34.004
23.986 38.333
50.085 34.935
34.177 36.019
52.474 8.668
57.824 29.264
61.614 16.799
69.814 8.285
44.740 21.563
55.490 19.695
33.149 23.282
44.694 34.027
44.620 33.456
33.271 33.041
48.288 13.547
20.325 31.908
32.591 33.623
12.159 23.621
19.947 35.605
24.549 33.929
38.853 34.054
55.509 14.310
52.851 18.515
57.476 28.763
46.490 31.776
15.273 11.916
59.560 2.561
31.457 29.678
5.395 1.840
61.899 28.140
53.853 22.610
31.607 39.047
33.203 33.484
62.988 3.944
61.176 4.334
63.559 -1.437
30.970 38.607
42.993 34.403
13.690 31.479
55.152 22.728
68.202 6.874
59.014 7.833
32.290 32.639
13.773 46.633
12.079 35.908
25.461 33.066
14.462 30.567
25.142 34.463
14.852 19.471
15.151 -3.230
15.522 11.563
18.844 5.558
50.248 -2.151
40.701 34.611
61.172 2.790
60.249 16.633
45.069 23.193
59.376 19.976
52.700 21.163
52.784 38.972
43.544 41.957
59.589 12.386
42.806 27.162
40.715 36.772
52.391 7.040
66.961 -0.032
22.449 7.617
24.690 3.849
23.017 25.837
25.334 3.413
23.197 37.876
51.461 25.371
46.086 36.812
23.089 39.143
22.000 26.663
27.345 26.093
33.774 35.615
10.587 17.094
19.262 23.808
46.732 32.952
47.638 41.216
66.591 22.787
67.891 -2.821
53.430 20.510
35.836 39.533
43.766 34.833
34.232 5.185
21.258 21.444
42.078 32.307
14.149 31.925
39.744 35.732
67.455 6.675
40.176 47.591
48.306 20.285
47.012 2.662
70.693 1.802
26.383 23.634
14.256 25.495
33.125 30.498
42.358 32.383
50.484 19.679
14.262 41.689
41.961 27.557
58.283 31.314
67.953 2.874
67.518 10.830
59.590 21.297
50.741 20.714
35.891 37.723
26.722 30.444
46.098 14.454
45.992 15.478
52.275 12.907
26.625 43.533
68.707 18.141
18.238 23.147
18.308 37.005
28.832 36.099
42.422 26.596
15.924 33.295
29.449 40.002
17.419 32.768
22.339 33.208
32.996 36.596
44.056 9.062
33.384 14.249
49.326 2.987
46.526 11.588
48.796 12.799
44.754 38.869
60.690 28.638
27.389 26.160
41.072 36.837
19.596 24.014
32.808 31.283
40.554 30.083
61.904 8.983
56.579 24.692
48.779 30.896
25.224 46.995
7.012 37.681
28.751 34.173
19.399 32.172
39.601 40.018
56.703 27.178
50.278 35.606
30.345 22.011
43.120 25.967
37.255 25.004
38.837 39.506
36.525 27.409
54.780 4.400
36.325 7.372
44.356 -0.278
49.791 7.745
34.689 34.512
38.611 33.663
57.997 13.450
47.388 25.009
33.183 43.076
31.847 37.272
52.257 32.791
30.746 22.006
49.324 20.056
30.493 32.346
61.861 7.467
61.431 8.215
44.140 5.288
62.459 29.365
48.696 19.587
19.809 7.381
29.706 20.081
57.108 19.803
47.415 37.733
57.143 28.946
34.520 25.280
51.616 22.077
53.203 35.524
49.183 34.996
37.908 19.198
26.858 39.391
53.945 19.824
63.529 3.957
40.755 -1.115
17.615 1.552
49.948 12.457
65.369 25.192
33.747 32.988
36.902 20.119
37.062 -1.577
48.390 10.228
29.449 5.374
57.849 19.283
49.844 28.707
58.112 5.959
22.753 26.875
51.588 -0.058
39.094 34.133
71.616 10.113
54.687 25.838
35.855 19.386
46.593 28.150
38.176 32.646
62.867 20.141
49.304 30.424
55.505 7.017
56.871 7.824
44.759 21.975
54.283 27.291
64.559 -2.625
39.654 16.124
41.490 23.002
42.698 14.040
47.069 2.045
45.901 14.380
45.945 20.135
52.391 5.816
36.785 36.502
18.372 27.321
49.527 30.448
36.458 32.766
68.157 10.408
52.695 2.378
22.511 5.596
5.392 1.624
39.761 32.517
37.336 38.726
17.456 25.991
11.625 25.215
-5.079 16.381
28.784 -2.090
33.965 0.525
16.598 36.828
25.519 31.214
39.410 38.861
16.327 34.848
19.525 32.470
0.947 29.742
17.189 16.002
5.189 2.800
39.146 37.328
18.451 27.526
16.061 30.203
46.427 25.319
24.102 44.482
25.197 24.216
14.007 33.457
8.385 20.157
18.806 20.322
29.649 2.702
39.188 40.774
50.137 34.840
61.539 16.487
66.687 3.272
61.262 14.136
47.071 8.044
56.010 9.820
64.403 17.924
63.540 4.977
60.920 11.898
40.472 -3.234
48.628 11.633
49.748 27.809
55.147 22.696
34.511 20.441
27.472 31.233
23.984 20.542
51.265 31.061
39.881 34.014
16.969 14.199
21.583 34.141
19.781 11.693
17.224 40.343
25.818 41.004
11.105 22.018
34.277 35.939
41.381 38.211
47.512 32.303
28.037 37.381
50.177 25.068
19.835 4.863
21.917 29.571
6.200 25.109
9.892 28.583
52.915 19.496
15.696 26.761
21.773 34.571
26.848 21.381
2.637 13.447
48.557 9.879
48.203 10.327
47.398 27.256
51.345 9.578
43.899 7.413
51.515 0.065
62.163 18.552
55.450 -1.531
62.522 1.795
67.274 7.541
33.315 24.439
48.583 4.824
58.583 14.695
45.714 34.501
33.974 37.221
15.074 26.845
13.130 16.732
16.518 28.889
36.757 19.069
14.571 30.003
13.429 13.323
5.349 1.955
49.397 20.241
65.563 18.850
56.034 29.719
30.664 33.192
27.054 32.497
15.254 28.385
38.671 39.010
24.476 2.949
47.910 30.602
32.718 31.274
37.716 39.434
19.569 24.602
22.658 10.787
5.178 0.860
54.444 36.114
31.505 32.635
23.066 0.662
42.421 24.399
48.020 22.868
69.861 9.542
64.548 0.244
58.051 11.808
26.595 32.869
56.086 28.177
43.771 26.882
68.900 -2.277
46.668 31.692
32.613 35.870
29.698 47.047
39.699 29.754
44.127 2.686
63.160 20.330
38.479 26.019
60.230 18.103
41.544 32.686
35.699 23.824
58.683 19.171
14.360 33.133
38.134 19.697
9.283 32.277
17.043 30.790
42.356 31.692
17.510 32.606
5.627 -0.619
13.375 14.421
20.442 5.870
42.445 21.390
43.043 37.840
58.633 24.974
42.766 0.031
29.257 37.684
22.235 46.625
47.904 33.145
40.300 16.775
35.535 39.731
46.184 32.236
35.029 35.950
63.241 -0.604
72.190 11.797
49.199 43.489
48.366 39.726
14.717 10.741
47.777 24.882
29.363 20.094
36.088 31.889
35.218 32.484
70.525 4.667
65.002 24.387
34.681 32.559
48.653 19.698
63.485 7.185
44.035 2.858
56.027 13.594
52.443 11.275
56.773 -2.461
43.422 -2.479
49.842 0.491
43.877 32.891
60.478 11.477
57.633 6.587
39.997 30.861
59.759 15.025
39.836 9.417
48.499 23.415
27.015 -2.146
63.539 17.233
36.488 30.657
23.979 34.801
21.573 40.385
49.788 21.561
38.000 17.382
45.622 22.003
38.502 2.611
47.254 3.538
57.426 1.313
53.831 28.203
38.233 38.392
29.486 18.102
27.055 13.735
32.306 31.123
55.566 14.502
45.879 31.595
36.998 27.675
37.141 42.696
63.823 18.705
55.405 14.729
29.293 20.734
63.201 27.320
26.471 34.328
28.498 33.334
17.156 41.279
1.461 21.884
19.343 32.978
20.220 43.268
58.609 17.281
62.746 1.440
42.982 -2.908
39.858 10.356
61.841 17.720
47.139 3.481
27.978 25.278
19.249 20.643
52.517 27.584
49.655 24.150
65.655 16.777
60.757 16.223
52.194 33.595
29.481 38.499
11.266 28.632
15.201 25.937
37.880 35.754
33.319 34.793
67.351 4.385
67.249 10.619
52.286 25.022
47.348 29.681
32.601 31.990
58.046 19.872
34.829 17.940
26.431 10.004
35.580 38.630
44.868 31.816
17.949 26.159
42.994 32.550
28.342 44.486
39.366 32.657
39.601 -0.244
60.249 2.977
49.185 6.354
63.552 18.002
57.549 26.386
36.327 21.428
46.844 36.462
38.974 36.655
8.298 0.561
6.006 0.176
