# Supplementary material for: Myosin V executes steps of variable length via structurally constrained diffusion
Source: eLife. 2020 Jan 15;9:e51569. doi: 10.7554/eLife.51569 (PMC7054003; doi:10.7554/eLife.51569)
Supplement: Source data 1. [file elife-51569-data1.zip › myosin_elife_source_data/Figure 3/BD_diffusion_contours/cont_yz_5kbT_volEx.txt]

-35.	-55.	0.
-34.5	-55.	0.
-34.	-55.	0.
-33.5	-55.	0.
-33.	-55.	0.
-32.5	-55.	0.
-32.	-55.	0.
-31.5	-55.	0.
-31.	-55.	0.
-30.5	-55.	0.
-30.	-55.	0.
-29.5	-55.	0.
-29.	-55.	0.
-28.5	-55.	0.
-28.	-55.	0.
-27.5	-55.	0.
-27.	-55.	0.
-26.5	-55.	0.
-26.	-55.	0.
-25.5	-55.	0.
-25.	-55.	0.
-24.5	-55.	0.
-24.	-55.	0.
-23.5	-55.	0.
-23.	-55.	0.
-22.5	-55.	0.
-22.	-55.	0.
-21.5	-55.	0.
-21.	-55.	0.
-20.5	-55.	0.
-20.	-55.	0.
-19.5	-55.	0.
-19.	-55.	0.
-18.5	-55.	0.
-18.	-55.	0.
-17.5	-55.	0.
-17.	-55.	0.
-16.5	-55.	0.
-16.	-55.	0.
-15.5	-55.	0.
-15.	-55.	0.
-14.5	-55.	0.
-14.	-55.	0.
-13.5	-55.	0.
-13.	-55.	0.
-12.5	-55.	0.
-12.	-55.	0.
-11.5	-55.	0.
-11.	-55.	0.
-10.5	-55.	0.
-10.	-55.	0.
-9.5	-55.	0.
-9.	-55.	0.
-8.5	-55.	0.
-8.	-55.	0.
-7.5	-55.	0.
-7.	-55.	0.
-6.5	-55.	0.
-6.	-55.	0.
-5.5	-55.	0.
-5.	-55.	0.
-4.5	-55.	0.
-4.	-55.	0.
-3.5	-55.	0.
-3.	-55.	0.
-2.5	-55.	0.
-2.	-55.	0.
-1.5	-55.	0.
-1.	-55.	0.
-0.5	-55.	0.
0.	-55.	0.
0.5	-55.	0.
1.	-55.	0.
1.5	-55.	0.
2.	-55.	0.
2.5	-55.	0.
3.	-55.	0.
3.5	-55.	0.
4.	-55.	0.
4.5	-55.	0.
5.	-55.	0.
5.5	-55.	0.
6.	-55.	0.
6.5	-55.	0.
7.	-55.	0.
7.5	-55.	0.
8.	-55.	0.
8.5	-55.	0.
9.	-55.	0.
9.5	-55.	0.
10.	-55.	0.
10.5	-55.	0.
11.	-55.	0.
11.5	-55.	0.
12.	-55.	0.
12.5	-55.	0.
13.	-55.	0.
13.5	-55.	0.
14.	-55.	0.
14.5	-55.	0.
15.	-55.	0.
15.5	-55.	0.
16.	-55.	0.
16.5	-55.	0.
17.	-55.	0.
17.5	-55.	0.
18.	-55.	0.
18.5	-55.	0.
19.	-55.	0.
19.5	-55.	0.
20.	-55.	0.
20.5	-55.	0.
21.	-55.	0.
21.5	-55.	0.
22.	-55.	0.
22.5	-55.	0.
23.	-55.	0.
23.5	-55.	0.
24.	-55.	0.
24.5	-55.	0.
25.	-55.	0.
25.5	-55.	0.
26.	-55.	0.
26.5	-55.	0.
27.	-55.	0.
27.5	-55.	0.
28.	-55.	0.
28.5	-55.	0.
29.	-55.	0.
29.5	-55.	0.
30.	-55.	0.
30.5	-55.	0.
31.	-55.	0.
31.5	-55.	0.
32.	-55.	0.
32.5	-55.	0.
33.	-55.	0.
33.5	-55.	0.
34.	-55.	0.
34.5	-55.	0.
35.	-55.	0.
35.5	-55.	0.
36.	-55.	0.
36.5	-55.	0.
37.	-55.	0.
37.5	-55.	0.
38.	-55.	0.
38.5	-55.	0.
39.	-55.	0.
39.5	-55.	0.
40.	-55.	0.
40.5	-55.	0.
41.	-55.	0.
41.5	-55.	0.
42.	-55.	0.
42.5	-55.	0.
43.	-55.	0.
43.5	-55.	0.
44.	-55.	0.
44.5	-55.	0.
45.	-55.	0.
45.5	-55.	0.
46.	-55.	0.
46.5	-55.	0.
47.	-55.	0.
47.5	-55.	0.
48.	-55.	0.
48.5	-55.	0.
49.	-55.	0.
49.5	-55.	0.
50.	-55.	0.
50.5	-55.	0.
51.	-55.	0.
51.5	-55.	0.
52.	-55.	0.
52.5	-55.	0.
53.	-55.	0.
53.5	-55.	0.
54.	-55.	0.
54.5	-55.	0.
55.	-55.	0.
55.5	-55.	0.
56.	-55.	0.
56.5	-55.	0.
57.	-55.	0.
57.5	-55.	0.
58.	-55.	0.
58.5	-55.	0.
59.	-55.	0.
59.5	-55.	0.
60.	-55.	0.
60.5	-55.	0.
61.	-55.	0.
61.5	-55.	0.
62.	-55.	0.
62.5	-55.	0.
63.	-55.	0.
63.5	-55.	0.
64.	-55.	0.
64.5	-55.	0.
65.	-55.	0.
-35.	-54.5	0.
-34.5	-54.5	0.
-34.	-54.5	0.
-33.5	-54.5	0.
-33.	-54.5	0.
-32.5	-54.5	0.
-32.	-54.5	0.
-31.5	-54.5	0.
-31.	-54.5	0.
-30.5	-54.5	0.
-30.	-54.5	0.
-29.5	-54.5	0.
-29.	-54.5	0.
-28.5	-54.5	0.
-28.	-54.5	0.
-27.5	-54.5	0.
-27.	-54.5	0.
-26.5	-54.5	0.
-26.	-54.5	0.
-25.5	-54.5	0.
-25.	-54.5	0.
-24.5	-54.5	0.
-24.	-54.5	0.
-23.5	-54.5	0.
-23.	-54.5	0.
-22.5	-54.5	0.
-22.	-54.5	0.
-21.5	-54.5	0.
-21.	-54.5	0.
-20.5	-54.5	0.
-20.	-54.5	0.
-19.5	-54.5	0.
-19.	-54.5	0.
-18.5	-54.5	0.
-18.	-54.5	0.
-17.5	-54.5	0.
-17.	-54.5	0.
-16.5	-54.5	0.
-16.	-54.5	0.
-15.5	-54.5	0.
-15.	-54.5	0.
-14.5	-54.5	0.
-14.	-54.5	0.
-13.5	-54.5	0.
-13.	-54.5	0.
-12.5	-54.5	0.
-12.	-54.5	0.
-11.5	-54.5	0.
-11.	-54.5	0.
-10.5	-54.5	0.
-10.	-54.5	0.
-9.5	-54.5	0.
-9.	-54.5	0.
-8.5	-54.5	0.
-8.	-54.5	0.
-7.5	-54.5	0.
-7.	-54.5	0.
-6.5	-54.5	0.
-6.	-54.5	0.
-5.5	-54.5	0.
-5.	-54.5	0.
-4.5	-54.5	0.
-4.	-54.5	0.
-3.5	-54.5	0.
-3.	-54.5	0.
-2.5	-54.5	0.
-2.	-54.5	0.
-1.5	-54.5	0.
-1.	-54.5	0.
-0.5	-54.5	0.
0.	-54.5	0.
0.5	-54.5	0.
1.	-54.5	0.
1.5	-54.5	0.
2.	-54.5	0.
2.5	-54.5	0.
3.	-54.5	0.
3.5	-54.5	0.
4.	-54.5	0.
4.5	-54.5	0.
5.	-54.5	0.
5.5	-54.5	0.
6.	-54.5	0.
6.5	-54.5	0.
7.	-54.5	0.
7.5	-54.5	0.
8.	-54.5	0.
8.5	-54.5	0.
9.	-54.5	0.
9.5	-54.5	0.
10.	-54.5	0.
10.5	-54.5	0.
11.	-54.5	0.
11.5	-54.5	0.
12.	-54.5	0.
12.5	-54.5	0.
13.	-54.5	0.
13.5	-54.5	0.
14.	-54.5	0.
14.5	-54.5	0.
15.	-54.5	0.
15.5	-54.5	0.
16.	-54.5	0.
16.5	-54.5	0.
17.	-54.5	0.
17.5	-54.5	0.
18.	-54.5	0.
18.5	-54.5	0.
19.	-54.5	0.
19.5	-54.5	0.
20.	-54.5	0.
20.5	-54.5	0.
21.	-54.5	0.
21.5	-54.5	0.
22.	-54.5	0.
22.5	-54.5	0.
23.	-54.5	0.
23.5	-54.5	0.
24.	-54.5	0.
24.5	-54.5	0.
25.	-54.5	0.
25.5	-54.5	0.
26.	-54.5	0.
26.5	-54.5	0.
27.	-54.5	0.
27.5	-54.5	0.
28.	-54.5	0.
28.5	-54.5	0.
29.	-54.5	0.
29.5	-54.5	0.
30.	-54.5	0.
30.5	-54.5	0.
31.	-54.5	0.
31.5	-54.5	0.
32.	-54.5	0.
32.5	-54.5	0.
33.	-54.5	0.
33.5	-54.5	0.
34.	-54.5	0.
34.5	-54.5	0.
35.	-54.5	0.
35.5	-54.5	0.
36.	-54.5	0.
36.5	-54.5	0.
37.	-54.5	0.
37.5	-54.5	0.
38.	-54.5	0.
38.5	-54.5	0.
39.	-54.5	0.
39.5	-54.5	0.
40.	-54.5	0.
40.5	-54.5	0.
41.	-54.5	0.
41.5	-54.5	0.
42.	-54.5	0.
42.5	-54.5	0.
43.	-54.5	0.
43.5	-54.5	0.
44.	-54.5	0.
44.5	-54.5	0.
45.	-54.5	0.
45.5	-54.5	0.
46.	-54.5	0.
46.5	-54.5	0.
47.	-54.5	0.
47.5	-54.5	0.
48.	-54.5	0.
48.5	-54.5	0.
49.	-54.5	0.
49.5	-54.5	0.
50.	-54.5	0.
50.5	-54.5	0.
51.	-54.5	0.
51.5	-54.5	0.
52.	-54.5	0.
52.5	-54.5	0.
53.	-54.5	0.
53.5	-54.5	0.
54.	-54.5	0.
54.5	-54.5	0.
55.	-54.5	0.
55.5	-54.5	0.
56.	-54.5	0.
56.5	-54.5	0.
57.	-54.5	0.
57.5	-54.5	0.
58.	-54.5	0.
58.5	-54.5	0.
59.	-54.5	0.
59.5	-54.5	0.
60.	-54.5	0.
60.5	-54.5	0.
61.	-54.5	0.
61.5	-54.5	0.
62.	-54.5	0.
62.5	-54.5	0.
63.	-54.5	0.
63.5	-54.5	0.
64.	-54.5	0.
64.5	-54.5	0.
65.	-54.5	0.
-35.	-54.	0.
-34.5	-54.	0.
-34.	-54.	0.
-33.5	-54.	0.
-33.	-54.	0.
-32.5	-54.	0.
-32.	-54.	0.
-31.5	-54.	0.
-31.	-54.	0.
-30.5	-54.	0.
-30.	-54.	0.
-29.5	-54.	0.
-29.	-54.	0.
-28.5	-54.	0.
-28.	-54.	0.
-27.5	-54.	0.
-27.	-54.	0.
-26.5	-54.	0.
-26.	-54.	0.
-25.5	-54.	0.
-25.	-54.	0.
-24.5	-54.	0.
-24.	-54.	0.
-23.5	-54.	0.
-23.	-54.	0.
-22.5	-54.	0.
-22.	-54.	0.
-21.5	-54.	0.
-21.	-54.	0.
-20.5	-54.	0.
-20.	-54.	0.
-19.5	-54.	0.
-19.	-54.	0.
-18.5	-54.	0.
-18.	-54.	0.
-17.5	-54.	0.
-17.	-54.	0.
-16.5	-54.	0.
-16.	-54.	0.
-15.5	-54.	0.
-15.	-54.	0.
-14.5	-54.	0.
-14.	-54.	0.
-13.5	-54.	0.
-13.	-54.	0.
-12.5	-54.	0.
-12.	-54.	0.
-11.5	-54.	0.
-11.	-54.	0.
-10.5	-54.	0.
-10.	-54.	0.
-9.5	-54.	0.
-9.	-54.	0.
-8.5	-54.	0.
-8.	-54.	0.
-7.5	-54.	0.
-7.	-54.	0.
-6.5	-54.	0.
-6.	-54.	0.
-5.5	-54.	0.
-5.	-54.	0.
-4.5	-54.	0.
-4.	-54.	0.
-3.5	-54.	0.
-3.	-54.	0.
-2.5	-54.	0.
-2.	-54.	0.
-1.5	-54.	0.
-1.	-54.	0.
-0.5	-54.	0.
0.	-54.	0.
0.5	-54.	0.
1.	-54.	0.
1.5	-54.	0.
2.	-54.	0.
2.5	-54.	0.
3.	-54.	0.
3.5	-54.	0.
4.	-54.	0.
4.5	-54.	0.
5.	-54.	0.
5.5	-54.	0.
6.	-54.	0.
6.5	-54.	0.
7.	-54.	0.
7.5	-54.	0.
8.	-54.	0.
8.5	-54.	0.
9.	-54.	0.
9.5	-54.	0.
10.	-54.	0.
10.5	-54.	0.
11.	-54.	0.
11.5	-54.	0.
12.	-54.	0.
12.5	-54.	0.
13.	-54.	0.
13.5	-54.	0.
14.	-54.	0.
14.5	-54.	0.
15.	-54.	0.
15.5	-54.	0.
16.	-54.	0.
16.5	-54.	0.
17.	-54.	0.
17.5	-54.	0.
18.	-54.	0.
18.5	-54.	0.
19.	-54.	0.
19.5	-54.	0.
20.	-54.	0.
20.5	-54.	0.
21.	-54.	0.
21.5	-54.	0.
22.	-54.	0.
22.5	-54.	0.
23.	-54.	0.
23.5	-54.	0.
24.	-54.	0.
24.5	-54.	0.
25.	-54.	0.
25.5	-54.	0.
26.	-54.	0.
26.5	-54.	0.
27.	-54.	0.
27.5	-54.	0.
28.	-54.	0.
28.5	-54.	0.
29.	-54.	0.
29.5	-54.	0.
30.	-54.	0.
30.5	-54.	0.
31.	-54.	0.
31.5	-54.	0.
32.	-54.	0.
32.5	-54.	0.
33.	-54.	0.
33.5	-54.	0.
34.	-54.	0.
34.5	-54.	0.
35.	-54.	0.
35.5	-54.	0.
36.	-54.	0.
36.5	-54.	0.
37.	-54.	0.
37.5	-54.	0.
38.	-54.	0.
38.5	-54.	0.
39.	-54.	0.
39.5	-54.	0.
40.	-54.	0.
40.5	-54.	0.
41.	-54.	0.
41.5	-54.	0.
42.	-54.	0.
42.5	-54.	0.
43.	-54.	0.
43.5	-54.	0.
44.	-54.	0.
44.5	-54.	0.
45.	-54.	0.
45.5	-54.	0.
46.	-54.	0.
46.5	-54.	0.
47.	-54.	0.
47.5	-54.	0.
48.	-54.	0.
48.5	-54.	0.
49.	-54.	0.
49.5	-54.	0.
50.	-54.	0.
50.5	-54.	0.
51.	-54.	0.
51.5	-54.	0.
52.	-54.	0.
52.5	-54.	0.
53.	-54.	0.
53.5	-54.	0.
54.	-54.	0.
54.5	-54.	0.
55.	-54.	0.
55.5	-54.	0.
56.	-54.	0.
56.5	-54.	0.
57.	-54.	0.
57.5	-54.	0.
58.	-54.	0.
58.5	-54.	0.
59.	-54.	0.
59.5	-54.	0.
60.	-54.	0.
60.5	-54.	0.
61.	-54.	0.
61.5	-54.	0.
62.	-54.	0.
62.5	-54.	0.
63.	-54.	0.
63.5	-54.	0.
64.	-54.	0.
64.5	-54.	0.
65.	-54.	0.
-35.	-53.5	0.
-34.5	-53.5	0.
-34.	-53.5	0.
-33.5	-53.5	0.
-33.	-53.5	0.
-32.5	-53.5	0.
-32.	-53.5	0.
-31.5	-53.5	0.
-31.	-53.5	0.
-30.5	-53.5	0.
-30.	-53.5	0.
-29.5	-53.5	0.
-29.	-53.5	0.
-28.5	-53.5	0.
-28.	-53.5	0.
-27.5	-53.5	0.
-27.	-53.5	0.
-26.5	-53.5	0.
-26.	-53.5	0.
-25.5	-53.5	0.
-25.	-53.5	0.
-24.5	-53.5	0.
-24.	-53.5	0.
-23.5	-53.5	0.
-23.	-53.5	0.
-22.5	-53.5	0.
-22.	-53.5	0.
-21.5	-53.5	0.
-21.	-53.5	0.
-20.5	-53.5	0.
-20.	-53.5	0.
-19.5	-53.5	0.
-19.	-53.5	0.
-18.5	-53.5	0.
-18.	-53.5	0.
-17.5	-53.5	0.
-17.	-53.5	0.
-16.5	-53.5	0.
-16.	-53.5	0.
-15.5	-53.5	0.
-15.	-53.5	0.
-14.5	-53.5	0.
-14.	-53.5	0.
-13.5	-53.5	0.
-13.	-53.5	0.
-12.5	-53.5	0.
-12.	-53.5	0.
-11.5	-53.5	0.
-11.	-53.5	0.
-10.5	-53.5	0.
-10.	-53.5	0.
-9.5	-53.5	0.
-9.	-53.5	0.
-8.5	-53.5	0.
-8.	-53.5	0.
-7.5	-53.5	0.
-7.	-53.5	0.
-6.5	-53.5	0.
-6.	-53.5	0.
-5.5	-53.5	0.
-5.	-53.5	0.
-4.5	-53.5	0.
-4.	-53.5	0.
-3.5	-53.5	0.
-3.	-53.5	0.
-2.5	-53.5	0.
-2.	-53.5	0.
-1.5	-53.5	0.
-1.	-53.5	0.
-0.5	-53.5	0.
0.	-53.5	0.
0.5	-53.5	0.
1.	-53.5	0.
1.5	-53.5	0.
2.	-53.5	0.
2.5	-53.5	0.
3.	-53.5	0.
3.5	-53.5	0.
4.	-53.5	0.
4.5	-53.5	0.
5.	-53.5	0.
5.5	-53.5	0.
6.	-53.5	0.
6.5	-53.5	0.
7.	-53.5	0.
7.5	-53.5	0.
8.	-53.5	0.
8.5	-53.5	0.
9.	-53.5	0.
9.5	-53.5	0.
10.	-53.5	0.
10.5	-53.5	0.
11.	-53.5	0.
11.5	-53.5	0.
12.	-53.5	0.
12.5	-53.5	0.
13.	-53.5	0.
13.5	-53.5	0.
14.	-53.5	0.
14.5	-53.5	0.
15.	-53.5	0.
15.5	-53.5	0.
16.	-53.5	0.
16.5	-53.5	0.
17.	-53.5	0.
17.5	-53.5	0.
18.	-53.5	0.
18.5	-53.5	0.
19.	-53.5	0.
19.5	-53.5	0.
20.	-53.5	0.
20.5	-53.5	0.
21.	-53.5	0.
21.5	-53.5	0.
22.	-53.5	0.
22.5	-53.5	0.
23.	-53.5	0.
23.5	-53.5	0.
24.	-53.5	0.
24.5	-53.5	0.
25.	-53.5	0.
25.5	-53.5	0.
26.	-53.5	0.
26.5	-53.5	0.
27.	-53.5	0.
27.5	-53.5	0.
28.	-53.5	0.
28.5	-53.5	0.
29.	-53.5	0.
29.5	-53.5	0.
30.	-53.5	0.
30.5	-53.5	0.
31.	-53.5	0.
31.5	-53.5	0.
32.	-53.5	0.
32.5	-53.5	0.
33.	-53.5	0.
33.5	-53.5	0.
34.	-53.5	0.
34.5	-53.5	0.
35.	-53.5	0.
35.5	-53.5	0.
36.	-53.5	0.
36.5	-53.5	0.
37.	-53.5	0.
37.5	-53.5	0.
38.	-53.5	0.
38.5	-53.5	0.
39.	-53.5	0.
39.5	-53.5	0.
40.	-53.5	0.
40.5	-53.5	0.
41.	-53.5	0.
41.5	-53.5	0.
42.	-53.5	0.
42.5	-53.5	0.
43.	-53.5	0.
43.5	-53.5	0.
44.	-53.5	0.
44.5	-53.5	0.
45.	-53.5	0.
45.5	-53.5	0.
46.	-53.5	0.
46.5	-53.5	0.
47.	-53.5	0.
47.5	-53.5	0.
48.	-53.5	0.
48.5	-53.5	0.
49.	-53.5	0.
49.5	-53.5	0.
50.	-53.5	0.
50.5	-53.5	0.
51.	-53.5	0.
51.5	-53.5	0.
52.	-53.5	0.
52.5	-53.5	0.
53.	-53.5	0.
53.5	-53.5	0.
54.	-53.5	0.
54.5	-53.5	0.
55.	-53.5	0.
55.5	-53.5	0.
56.	-53.5	0.
56.5	-53.5	0.
57.	-53.5	0.
57.5	-53.5	0.
58.	-53.5	0.
58.5	-53.5	0.
59.	-53.5	0.
59.5	-53.5	0.
60.	-53.5	0.
60.5	-53.5	0.
61.	-53.5	0.
61.5	-53.5	0.
62.	-53.5	0.
62.5	-53.5	0.
63.	-53.5	0.
63.5	-53.5	0.
64.	-53.5	0.
64.5	-53.5	0.
65.	-53.5	0.
-35.	-53.	0.
-34.5	-53.	0.
-34.	-53.	0.
-33.5	-53.	0.
-33.	-53.	0.
-32.5	-53.	0.
-32.	-53.	0.
-31.5	-53.	0.
-31.	-53.	0.
-30.5	-53.	0.
-30.	-53.	0.
-29.5	-53.	0.
-29.	-53.	0.
-28.5	-53.	0.
-28.	-53.	0.
-27.5	-53.	0.
-27.	-53.	0.
-26.5	-53.	0.
-26.	-53.	0.
-25.5	-53.	0.
-25.	-53.	0.
-24.5	-53.	0.
-24.	-53.	0.
-23.5	-53.	0.
-23.	-53.	0.
-22.5	-53.	0.
-22.	-53.	0.
-21.5	-53.	0.
-21.	-53.	0.
-20.5	-53.	0.
-20.	-53.	0.
-19.5	-53.	0.
-19.	-53.	0.
-18.5	-53.	0.
-18.	-53.	0.
-17.5	-53.	0.
-17.	-53.	0.
-16.5	-53.	0.
-16.	-53.	0.
-15.5	-53.	0.
-15.	-53.	0.
-14.5	-53.	0.
-14.	-53.	0.
-13.5	-53.	0.
-13.	-53.	0.
-12.5	-53.	0.
-12.	-53.	0.
-11.5	-53.	0.
-11.	-53.	0.
-10.5	-53.	0.
-10.	-53.	0.
-9.5	-53.	0.
-9.	-53.	0.
-8.5	-53.	0.
-8.	-53.	0.
-7.5	-53.	0.
-7.	-53.	0.
-6.5	-53.	0.
-6.	-53.	0.
-5.5	-53.	0.
-5.	-53.	0.
-4.5	-53.	0.
-4.	-53.	0.
-3.5	-53.	0.
-3.	-53.	0.
-2.5	-53.	0.
-2.	-53.	0.
-1.5	-53.	0.
-1.	-53.	0.
-0.5	-53.	0.
0.	-53.	0.
0.5	-53.	0.
1.	-53.	0.
1.5	-53.	0.
2.	-53.	0.
2.5	-53.	0.
3.	-53.	0.
3.5	-53.	0.
4.	-53.	0.
4.5	-53.	0.
5.	-53.	0.
5.5	-53.	0.
6.	-53.	0.
6.5	-53.	0.
7.	-53.	0.
7.5	-53.	0.
8.	-53.	0.
8.5	-53.	0.
9.	-53.	0.
9.5	-53.	0.
10.	-53.	0.
10.5	-53.	0.
11.	-53.	0.
11.5	-53.	0.
12.	-53.	0.
12.5	-53.	0.
13.	-53.	0.
13.5	-53.	0.
14.	-53.	0.
14.5	-53.	0.
15.	-53.	0.
15.5	-53.	0.
16.	-53.	0.
16.5	-53.	0.
17.	-53.	0.
17.5	-53.	0.
18.	-53.	0.
18.5	-53.	0.
19.	-53.	0.
19.5	-53.	0.
20.	-53.	0.
20.5	-53.	0.
21.	-53.	0.
21.5	-53.	0.
22.	-53.	0.
22.5	-53.	0.
23.	-53.	0.
23.5	-53.	0.
24.	-53.	0.
24.5	-53.	0.
25.	-53.	0.
25.5	-53.	0.
26.	-53.	0.
26.5	-53.	0.
27.	-53.	0.
27.5	-53.	0.
28.	-53.	0.
28.5	-53.	0.
29.	-53.	0.
29.5	-53.	0.
30.	-53.	0.
30.5	-53.	0.
31.	-53.	0.
31.5	-53.	0.
32.	-53.	0.
32.5	-53.	0.
33.	-53.	0.
33.5	-53.	0.
34.	-53.	0.
34.5	-53.	0.
35.	-53.	0.
35.5	-53.	0.
36.	-53.	0.
36.5	-53.	0.
37.	-53.	0.
37.5	-53.	0.
38.	-53.	0.
38.5	-53.	0.
39.	-53.	0.
39.5	-53.	0.
40.	-53.	0.
40.5	-53.	0.
41.	-53.	0.
41.5	-53.	0.
42.	-53.	0.
42.5	-53.	0.
43.	-53.	0.
43.5	-53.	0.
44.	-53.	0.
44.5	-53.	0.
45.	-53.	0.
45.5	-53.	0.
46.	-53.	0.
46.5	-53.	0.
47.	-53.	0.
47.5	-53.	0.
48.	-53.	0.
48.5	-53.	0.
49.	-53.	0.
49.5	-53.	0.
50.	-53.	0.
50.5	-53.	0.
51.	-53.	0.
51.5	-53.	0.
52.	-53.	0.
52.5	-53.	0.
53.	-53.	0.
53.5	-53.	0.
54.	-53.	0.
54.5	-53.	0.
55.	-53.	0.
55.5	-53.	0.
56.	-53.	0.
56.5	-53.	0.
57.	-53.	0.
57.5	-53.	0.
58.	-53.	0.
58.5	-53.	0.
59.	-53.	0.
59.5	-53.	0.
60.	-53.	0.
60.5	-53.	0.
61.	-53.	0.
61.5	-53.	0.
62.	-53.	0.
62.5	-53.	0.
63.	-53.	0.
63.5	-53.	0.
64.	-53.	0.
64.5	-53.	0.
65.	-53.	0.
-35.	-52.5	0.
-34.5	-52.5	0.
-34.	-52.5	0.
-33.5	-52.5	0.
-33.	-52.5	0.
-32.5	-52.5	0.
-32.	-52.5	0.
-31.5	-52.5	0.
-31.	-52.5	0.
-30.5	-52.5	0.
-30.	-52.5	0.
-29.5	-52.5	0.
-29.	-52.5	0.
-28.5	-52.5	0.
-28.	-52.5	0.
-27.5	-52.5	0.
-27.	-52.5	0.
-26.5	-52.5	0.
-26.	-52.5	0.
-25.5	-52.5	0.
-25.	-52.5	0.
-24.5	-52.5	0.
-24.	-52.5	0.
-23.5	-52.5	0.
-23.	-52.5	0.
-22.5	-52.5	0.
-22.	-52.5	0.
-21.5	-52.5	0.
-21.	-52.5	0.
-20.5	-52.5	0.
-20.	-52.5	0.
-19.5	-52.5	0.
-19.	-52.5	0.
-18.5	-52.5	0.
-18.	-52.5	0.
-17.5	-52.5	0.
-17.	-52.5	0.
-16.5	-52.5	0.
-16.	-52.5	0.
-15.5	-52.5	0.
-15.	-52.5	0.
-14.5	-52.5	0.
-14.	-52.5	0.
-13.5	-52.5	0.
-13.	-52.5	0.
-12.5	-52.5	0.
-12.	-52.5	0.
-11.5	-52.5	0.
-11.	-52.5	0.
-10.5	-52.5	0.
-10.	-52.5	0.
-9.5	-52.5	0.
-9.	-52.5	0.
-8.5	-52.5	0.
-8.	-52.5	0.
-7.5	-52.5	0.
-7.	-52.5	0.
-6.5	-52.5	0.
-6.	-52.5	0.
-5.5	-52.5	0.
-5.	-52.5	0.
-4.5	-52.5	0.
-4.	-52.5	0.
-3.5	-52.5	0.
-3.	-52.5	0.
-2.5	-52.5	0.
-2.	-52.5	0.
-1.5	-52.5	0.
-1.	-52.5	0.
-0.5	-52.5	0.
0.	-52.5	0.
0.5	-52.5	0.
1.	-52.5	0.
1.5	-52.5	0.
2.	-52.5	0.
2.5	-52.5	0.
3.	-52.5	0.
3.5	-52.5	0.
4.	-52.5	0.
4.5	-52.5	0.
5.	-52.5	0.
5.5	-52.5	0.
6.	-52.5	0.
6.5	-52.5	0.
7.	-52.5	0.
7.5	-52.5	0.
8.	-52.5	0.
8.5	-52.5	0.
9.	-52.5	0.
9.5	-52.5	0.
10.	-52.5	0.
10.5	-52.5	0.
11.	-52.5	0.
11.5	-52.5	0.
12.	-52.5	0.
12.5	-52.5	0.
13.	-52.5	0.
13.5	-52.5	0.
14.	-52.5	0.
14.5	-52.5	0.
15.	-52.5	0.
15.5	-52.5	0.
16.	-52.5	0.
16.5	-52.5	0.
17.	-52.5	0.
17.5	-52.5	0.
18.	-52.5	0.
18.5	-52.5	0.
19.	-52.5	0.
19.5	-52.5	0.
20.	-52.5	0.
20.5	-52.5	0.
21.	-52.5	0.
21.5	-52.5	0.
22.	-52.5	0.
22.5	-52.5	0.
23.	-52.5	0.
23.5	-52.5	0.
24.	-52.5	0.
24.5	-52.5	0.
25.	-52.5	0.
25.5	-52.5	0.
26.	-52.5	0.
26.5	-52.5	0.
27.	-52.5	0.
27.5	-52.5	0.
28.	-52.5	0.
28.5	-52.5	0.
29.	-52.5	0.
29.5	-52.5	0.
30.	-52.5	0.
30.5	-52.5	0.
31.	-52.5	0.
31.5	-52.5	0.
32.	-52.5	0.
32.5	-52.5	0.
33.	-52.5	0.
33.5	-52.5	0.
34.	-52.5	0.
34.5	-52.5	0.
35.	-52.5	0.
35.5	-52.5	0.
36.	-52.5	0.
36.5	-52.5	0.
37.	-52.5	0.
37.5	-52.5	0.
38.	-52.5	0.
38.5	-52.5	0.
39.	-52.5	0.
39.5	-52.5	0.
40.	-52.5	0.
40.5	-52.5	0.
41.	-52.5	0.
41.5	-52.5	0.
42.	-52.5	0.
42.5	-52.5	0.
43.	-52.5	0.
43.5	-52.5	0.
44.	-52.5	0.
44.5	-52.5	0.
45.	-52.5	0.
45.5	-52.5	0.
46.	-52.5	0.
46.5	-52.5	0.
47.	-52.5	0.
47.5	-52.5	0.
48.	-52.5	0.
48.5	-52.5	0.
49.	-52.5	0.
49.5	-52.5	0.
50.	-52.5	0.
50.5	-52.5	0.
51.	-52.5	0.
51.5	-52.5	0.
52.	-52.5	0.
52.5	-52.5	0.
53.	-52.5	0.
53.5	-52.5	0.
54.	-52.5	0.
54.5	-52.5	0.
55.	-52.5	0.
55.5	-52.5	0.
56.	-52.5	0.
56.5	-52.5	0.
57.	-52.5	0.
57.5	-52.5	0.
58.	-52.5	0.
58.5	-52.5	0.
59.	-52.5	0.
59.5	-52.5	0.
60.	-52.5	0.
60.5	-52.5	0.
61.	-52.5	0.
61.5	-52.5	0.
62.	-52.5	0.
62.5	-52.5	0.
63.	-52.5	0.
63.5	-52.5	0.
64.	-52.5	0.
64.5	-52.5	0.
65.	-52.5	0.
-35.	-52.	0.
-34.5	-52.	0.
-34.	-52.	0.
-33.5	-52.	0.
-33.	-52.	0.
-32.5	-52.	0.
-32.	-52.	0.
-31.5	-52.	0.
-31.	-52.	0.
-30.5	-52.	0.
-30.	-52.	0.
-29.5	-52.	0.
-29.	-52.	0.
-28.5	-52.	0.
-28.	-52.	0.
-27.5	-52.	0.
-27.	-52.	0.
-26.5	-52.	0.
-26.	-52.	0.
-25.5	-52.	0.
-25.	-52.	0.
-24.5	-52.	0.
-24.	-52.	0.
-23.5	-52.	0.
-23.	-52.	0.
-22.5	-52.	0.
-22.	-52.	0.
-21.5	-52.	0.
-21.	-52.	0.
-20.5	-52.	0.
-20.	-52.	0.
-19.5	-52.	0.
-19.	-52.	0.
-18.5	-52.	0.
-18.	-52.	0.
-17.5	-52.	0.
-17.	-52.	0.
-16.5	-52.	0.
-16.	-52.	0.
-15.5	-52.	0.
-15.	-52.	0.
-14.5	-52.	0.
-14.	-52.	0.
-13.5	-52.	0.
-13.	-52.	0.
-12.5	-52.	0.
-12.	-52.	0.
-11.5	-52.	0.
-11.	-52.	0.
-10.5	-52.	0.
-10.	-52.	0.
-9.5	-52.	0.
-9.	-52.	0.
-8.5	-52.	0.
-8.	-52.	0.
-7.5	-52.	0.
-7.	-52.	0.
-6.5	-52.	0.
-6.	-52.	0.
-5.5	-52.	0.
-5.	-52.	0.
-4.5	-52.	0.
-4.	-52.	0.
-3.5	-52.	0.
-3.	-52.	0.
-2.5	-52.	0.
-2.	-52.	0.
-1.5	-52.	0.
-1.	-52.	0.
-0.5	-52.	0.
0.	-52.	0.
0.5	-52.	0.
1.	-52.	0.
1.5	-52.	0.
2.	-52.	0.
2.5	-52.	0.
3.	-52.	0.
3.5	-52.	0.
4.	-52.	0.
4.5	-52.	0.
5.	-52.	0.
5.5	-52.	0.
6.	-52.	0.
6.5	-52.	0.
7.	-52.	0.
7.5	-52.	0.
8.	-52.	0.
8.5	-52.	0.
9.	-52.	0.
9.5	-52.	0.
10.	-52.	0.
10.5	-52.	0.
11.	-52.	0.
11.5	-52.	0.
12.	-52.	0.
12.5	-52.	0.
13.	-52.	0.
13.5	-52.	0.
14.	-52.	0.
14.5	-52.	0.
15.	-52.	0.
15.5	-52.	0.
16.	-52.	0.
16.5	-52.	0.
17.	-52.	0.
17.5	-52.	0.
18.	-52.	0.
18.5	-52.	0.
19.	-52.	0.
19.5	-52.	0.
20.	-52.	0.
20.5	-52.	0.
21.	-52.	0.
21.5	-52.	0.
22.	-52.	0.
22.5	-52.	0.
23.	-52.	0.
23.5	-52.	0.
24.	-52.	0.
24.5	-52.	0.
25.	-52.	0.
25.5	-52.	0.
26.	-52.	0.
26.5	-52.	0.
27.	-52.	0.
27.5	-52.	0.
28.	-52.	0.
28.5	-52.	0.
29.	-52.	0.
29.5	-52.	0.
30.	-52.	0.
30.5	-52.	0.
31.	-52.	0.
31.5	-52.	0.
32.	-52.	0.
32.5	-52.	0.
33.	-52.	0.
33.5	-52.	0.
34.	-52.	0.
34.5	-52.	0.
35.	-52.	0.
35.5	-52.	0.
36.	-52.	0.
36.5	-52.	0.
37.	-52.	0.
37.5	-52.	0.
38.	-52.	0.
38.5	-52.	0.
39.	-52.	0.
39.5	-52.	0.
40.	-52.	0.
40.5	-52.	0.
41.	-52.	0.
41.5	-52.	0.
42.	-52.	0.
42.5	-52.	0.
43.	-52.	0.
43.5	-52.	0.
44.	-52.	0.
44.5	-52.	0.
45.	-52.	0.
45.5	-52.	0.
46.	-52.	0.
46.5	-52.	0.
47.	-52.	0.
47.5	-52.	0.
48.	-52.	0.
48.5	-52.	0.
49.	-52.	0.
49.5	-52.	0.
50.	-52.	0.
50.5	-52.	0.
51.	-52.	0.
51.5	-52.	0.
52.	-52.	0.
52.5	-52.	0.
53.	-52.	0.
53.5	-52.	0.
54.	-52.	0.
54.5	-52.	0.
55.	-52.	0.
55.5	-52.	0.
56.	-52.	0.
56.5	-52.	0.
57.	-52.	0.
57.5	-52.	0.
58.	-52.	0.
58.5	-52.	0.
59.	-52.	0.
59.5	-52.	0.
60.	-52.	0.
60.5	-52.	0.
61.	-52.	0.
61.5	-52.	0.
62.	-52.	0.
62.5	-52.	0.
63.	-52.	0.
63.5	-52.	0.
64.	-52.	0.
64.5	-52.	0.
65.	-52.	0.
-35.	-51.5	0.
-34.5	-51.5	0.
-34.	-51.5	0.
-33.5	-51.5	0.
-33.	-51.5	0.
-32.5	-51.5	0.
-32.	-51.5	0.
-31.5	-51.5	0.
-31.	-51.5	0.
-30.5	-51.5	0.
-30.	-51.5	0.
-29.5	-51.5	0.
-29.	-51.5	0.
-28.5	-51.5	0.
-28.	-51.5	0.
-27.5	-51.5	0.
-27.	-51.5	0.
-26.5	-51.5	0.
-26.	-51.5	0.
-25.5	-51.5	0.
-25.	-51.5	0.
-24.5	-51.5	0.
-24.	-51.5	0.
-23.5	-51.5	0.
-23.	-51.5	0.
-22.5	-51.5	0.
-22.	-51.5	0.
-21.5	-51.5	0.
-21.	-51.5	0.
-20.5	-51.5	0.
-20.	-51.5	0.
-19.5	-51.5	0.
-19.	-51.5	0.
-18.5	-51.5	0.
-18.	-51.5	0.
-17.5	-51.5	0.
-17.	-51.5	0.
-16.5	-51.5	0.
-16.	-51.5	0.
-15.5	-51.5	0.
-15.	-51.5	0.
-14.5	-51.5	0.
-14.	-51.5	0.
-13.5	-51.5	0.
-13.	-51.5	0.
-12.5	-51.5	0.
-12.	-51.5	0.
-11.5	-51.5	0.
-11.	-51.5	0.
-10.5	-51.5	0.
-10.	-51.5	0.
-9.5	-51.5	0.
-9.	-51.5	0.
-8.5	-51.5	0.
-8.	-51.5	0.
-7.5	-51.5	0.
-7.	-51.5	0.
-6.5	-51.5	0.
-6.	-51.5	0.
-5.5	-51.5	0.
-5.	-51.5	0.
-4.5	-51.5	0.
-4.	-51.5	0.
-3.5	-51.5	0.
-3.	-51.5	0.
-2.5	-51.5	0.
-2.	-51.5	0.
-1.5	-51.5	0.
-1.	-51.5	0.
-0.5	-51.5	0.
0.	-51.5	0.
0.5	-51.5	0.
1.	-51.5	0.
1.5	-51.5	0.
2.	-51.5	0.
2.5	-51.5	0.
3.	-51.5	0.
3.5	-51.5	0.
4.	-51.5	0.
4.5	-51.5	0.
5.	-51.5	0.
5.5	-51.5	0.
6.	-51.5	0.
6.5	-51.5	0.
7.	-51.5	0.
7.5	-51.5	0.
8.	-51.5	0.
8.5	-51.5	0.
9.	-51.5	0.
9.5	-51.5	0.
10.	-51.5	0.
10.5	-51.5	0.
11.	-51.5	0.
11.5	-51.5	0.
12.	-51.5	0.
12.5	-51.5	0.
13.	-51.5	0.
13.5	-51.5	0.
14.	-51.5	0.
14.5	-51.5	0.
15.	-51.5	0.
15.5	-51.5	0.
16.	-51.5	0.
16.5	-51.5	0.
17.	-51.5	0.
17.5	-51.5	0.
18.	-51.5	0.
18.5	-51.5	0.
19.	-51.5	0.
19.5	-51.5	0.
20.	-51.5	0.
20.5	-51.5	0.
21.	-51.5	0.
21.5	-51.5	0.
22.	-51.5	0.
22.5	-51.5	0.
23.	-51.5	0.
23.5	-51.5	0.
24.	-51.5	0.
24.5	-51.5	0.
25.	-51.5	0.
25.5	-51.5	0.
26.	-51.5	0.
26.5	-51.5	0.
27.	-51.5	0.
27.5	-51.5	0.
28.	-51.5	0.
28.5	-51.5	0.
29.	-51.5	0.
29.5	-51.5	0.
30.	-51.5	0.
30.5	-51.5	0.
31.	-51.5	0.
31.5	-51.5	0.
32.	-51.5	0.
32.5	-51.5	0.
33.	-51.5	0.
33.5	-51.5	0.
34.	-51.5	0.
34.5	-51.5	0.
35.	-51.5	0.
35.5	-51.5	0.
36.	-51.5	0.
36.5	-51.5	0.
37.	-51.5	0.
37.5	-51.5	0.
38.	-51.5	0.
38.5	-51.5	0.
39.	-51.5	0.
39.5	-51.5	0.
40.	-51.5	0.
40.5	-51.5	0.
41.	-51.5	0.
41.5	-51.5	0.
42.	-51.5	0.
42.5	-51.5	0.
43.	-51.5	0.
43.5	-51.5	0.
44.	-51.5	0.
44.5	-51.5	0.
45.	-51.5	0.
45.5	-51.5	0.
46.	-51.5	0.
46.5	-51.5	0.
47.	-51.5	0.
47.5	-51.5	0.
48.	-51.5	0.
48.5	-51.5	0.
49.	-51.5	0.
49.5	-51.5	0.
50.	-51.5	0.
50.5	-51.5	0.
51.	-51.5	0.
51.5	-51.5	0.
52.	-51.5	0.
52.5	-51.5	0.
53.	-51.5	0.
53.5	-51.5	0.
54.	-51.5	0.
54.5	-51.5	0.
55.	-51.5	0.
55.5	-51.5	0.
56.	-51.5	0.
56.5	-51.5	0.
57.	-51.5	0.
57.5	-51.5	0.
58.	-51.5	0.
58.5	-51.5	0.
59.	-51.5	0.
59.5	-51.5	0.
60.	-51.5	0.
60.5	-51.5	0.
61.	-51.5	0.
61.5	-51.5	0.
62.	-51.5	0.
62.5	-51.5	0.
63.	-51.5	0.
63.5	-51.5	0.
64.	-51.5	0.
64.5	-51.5	0.
65.	-51.5	0.
-35.	-51.	0.
-34.5	-51.	0.
-34.	-51.	0.
-33.5	-51.	0.
-33.	-51.	0.
-32.5	-51.	0.
-32.	-51.	0.
-31.5	-51.	0.
-31.	-51.	0.
-30.5	-51.	0.
-30.	-51.	0.
-29.5	-51.	0.
-29.	-51.	0.
-28.5	-51.	0.
-28.	-51.	0.
-27.5	-51.	0.
-27.	-51.	0.
-26.5	-51.	0.
-26.	-51.	0.
-25.5	-51.	0.
-25.	-51.	0.
-24.5	-51.	0.
-24.	-51.	0.
-23.5	-51.	0.
-23.	-51.	0.
-22.5	-51.	0.
-22.	-51.	0.
-21.5	-51.	0.
-21.	-51.	0.
-20.5	-51.	0.
-20.	-51.	0.
-19.5	-51.	0.
-19.	-51.	0.
-18.5	-51.	0.
-18.	-51.	0.
-17.5	-51.	0.
-17.	-51.	0.
-16.5	-51.	0.
-16.	-51.	0.
-15.5	-51.	0.
-15.	-51.	0.
-14.5	-51.	0.
-14.	-51.	0.
-13.5	-51.	0.
-13.	-51.	0.
-12.5	-51.	0.
-12.	-51.	0.
-11.5	-51.	0.
-11.	-51.	0.
-10.5	-51.	0.
-10.	-51.	0.
-9.5	-51.	0.
-9.	-51.	0.
-8.5	-51.	0.
-8.	-51.	0.
-7.5	-51.	0.
-7.	-51.	0.
-6.5	-51.	0.
-6.	-51.	0.
-5.5	-51.	0.
-5.	-51.	0.
-4.5	-51.	0.
-4.	-51.	0.
-3.5	-51.	0.
-3.	-51.	0.
-2.5	-51.	0.
-2.	-51.	0.
-1.5	-51.	0.
-1.	-51.	0.
-0.5	-51.	0.
0.	-51.	0.
0.5	-51.	0.
1.	-51.	0.
1.5	-51.	0.
2.	-51.	0.
2.5	-51.	0.
3.	-51.	0.
3.5	-51.	0.
4.	-51.	0.
4.5	-51.	0.
5.	-51.	0.
5.5	-51.	0.
6.	-51.	0.
6.5	-51.	0.
7.	-51.	0.
7.5	-51.	0.
8.	-51.	0.
8.5	-51.	0.
9.	-51.	0.
9.5	-51.	0.
10.	-51.	0.
10.5	-51.	0.
11.	-51.	0.
11.5	-51.	0.
12.	-51.	0.
12.5	-51.	0.
13.	-51.	0.
13.5	-51.	0.
14.	-51.	0.
14.5	-51.	0.
15.	-51.	0.
15.5	-51.	0.
16.	-51.	0.
16.5	-51.	0.
17.	-51.	0.
17.5	-51.	0.
18.	-51.	0.
18.5	-51.	0.
19.	-51.	0.
19.5	-51.	0.
20.	-51.	0.
20.5	-51.	0.
21.	-51.	0.
21.5	-51.	0.
22.	-51.	0.
22.5	-51.	0.
23.	-51.	0.
23.5	-51.	0.
24.	-51.	0.
24.5	-51.	0.
25.	-51.	0.
25.5	-51.	0.
26.	-51.	0.
26.5	-51.	0.
27.	-51.	0.
27.5	-51.	0.
28.	-51.	0.
28.5	-51.	0.
29.	-51.	0.
29.5	-51.	0.
30.	-51.	0.
30.5	-51.	0.
31.	-51.	0.
31.5	-51.	0.
32.	-51.	0.
32.5	-51.	0.
33.	-51.	0.
33.5	-51.	0.
34.	-51.	0.
34.5	-51.	0.
35.	-51.	0.
35.5	-51.	0.
36.	-51.	0.
36.5	-51.	0.
37.	-51.	0.
37.5	-51.	0.
38.	-51.	0.
38.5	-51.	0.
39.	-51.	0.
39.5	-51.	0.
40.	-51.	0.
40.5	-51.	0.
41.	-51.	0.
41.5	-51.	0.
42.	-51.	0.
42.5	-51.	0.
43.	-51.	0.
43.5	-51.	0.
44.	-51.	0.
44.5	-51.	0.
45.	-51.	0.
45.5	-51.	0.
46.	-51.	0.
46.5	-51.	0.
47.	-51.	0.
47.5	-51.	0.
48.	-51.	0.
48.5	-51.	0.
49.	-51.	0.
49.5	-51.	0.
50.	-51.	0.
50.5	-51.	0.
51.	-51.	0.
51.5	-51.	0.
52.	-51.	0.
52.5	-51.	0.
53.	-51.	0.
53.5	-51.	0.
54.	-51.	0.
54.5	-51.	0.
55.	-51.	0.
55.5	-51.	0.
56.	-51.	0.
56.5	-51.	0.
57.	-51.	0.
57.5	-51.	0.
58.	-51.	0.
58.5	-51.	0.
59.	-51.	0.
59.5	-51.	0.
60.	-51.	0.
60.5	-51.	0.
61.	-51.	0.
61.5	-51.	0.
62.	-51.	0.
62.5	-51.	0.
63.	-51.	0.
63.5	-51.	0.
64.	-51.	0.
64.5	-51.	0.
65.	-51.	0.
-35.	-50.5	0.
-34.5	-50.5	0.
-34.	-50.5	0.
-33.5	-50.5	0.
-33.	-50.5	0.
-32.5	-50.5	0.
-32.	-50.5	0.
-31.5	-50.5	0.
-31.	-50.5	0.
-30.5	-50.5	0.
-30.	-50.5	0.
-29.5	-50.5	0.
-29.	-50.5	0.
-28.5	-50.5	0.
-28.	-50.5	0.
-27.5	-50.5	0.
-27.	-50.5	0.
-26.5	-50.5	0.
-26.	-50.5	0.
-25.5	-50.5	0.
-25.	-50.5	0.
-24.5	-50.5	0.
-24.	-50.5	0.
-23.5	-50.5	0.
-23.	-50.5	0.
-22.5	-50.5	0.
-22.	-50.5	0.
-21.5	-50.5	0.
-21.	-50.5	0.
-20.5	-50.5	0.
-20.	-50.5	0.
-19.5	-50.5	0.
-19.	-50.5	0.
-18.5	-50.5	0.
-18.	-50.5	0.
-17.5	-50.5	0.
-17.	-50.5	0.
-16.5	-50.5	0.
-16.	-50.5	0.
-15.5	-50.5	0.
-15.	-50.5	0.
-14.5	-50.5	0.
-14.	-50.5	0.
-13.5	-50.5	0.
-13.	-50.5	0.
-12.5	-50.5	0.
-12.	-50.5	0.
-11.5	-50.5	0.
-11.	-50.5	0.
-10.5	-50.5	0.
-10.	-50.5	0.
-9.5	-50.5	0.
-9.	-50.5	0.
-8.5	-50.5	0.
-8.	-50.5	0.
-7.5	-50.5	0.
-7.	-50.5	0.
-6.5	-50.5	0.
-6.	-50.5	0.
-5.5	-50.5	0.
-5.	-50.5	0.
-4.5	-50.5	0.
-4.	-50.5	0.
-3.5	-50.5	0.
-3.	-50.5	0.
-2.5	-50.5	0.
-2.	-50.5	0.
-1.5	-50.5	0.
-1.	-50.5	0.
-0.5	-50.5	0.
0.	-50.5	0.
0.5	-50.5	0.
1.	-50.5	0.
1.5	-50.5	0.
2.	-50.5	0.
2.5	-50.5	0.
3.	-50.5	0.
3.5	-50.5	0.
4.	-50.5	0.
4.5	-50.5	0.
5.	-50.5	0.
5.5	-50.5	0.
6.	-50.5	0.
6.5	-50.5	0.
7.	-50.5	0.
7.5	-50.5	0.
8.	-50.5	0.
8.5	-50.5	0.
9.	-50.5	0.
9.5	-50.5	0.
10.	-50.5	0.
10.5	-50.5	0.
11.	-50.5	0.
11.5	-50.5	0.
12.	-50.5	0.
12.5	-50.5	0.
13.	-50.5	0.
13.5	-50.5	0.
14.	-50.5	0.
14.5	-50.5	0.
15.	-50.5	0.
15.5	-50.5	0.
16.	-50.5	0.
16.5	-50.5	0.
17.	-50.5	0.
17.5	-50.5	0.
18.	-50.5	0.
18.5	-50.5	0.
19.	-50.5	0.
19.5	-50.5	0.
20.	-50.5	0.
20.5	-50.5	0.
21.	-50.5	0.
21.5	-50.5	0.
22.	-50.5	0.
22.5	-50.5	0.
23.	-50.5	0.
23.5	-50.5	0.
24.	-50.5	0.
24.5	-50.5	0.
25.	-50.5	0.
25.5	-50.5	0.
26.	-50.5	0.
26.5	-50.5	0.
27.	-50.5	0.
27.5	-50.5	0.
28.	-50.5	0.
28.5	-50.5	0.
29.	-50.5	0.
29.5	-50.5	0.
30.	-50.5	0.
30.5	-50.5	0.
31.	-50.5	0.
31.5	-50.5	0.
32.	-50.5	0.
32.5	-50.5	0.
33.	-50.5	0.
33.5	-50.5	0.
34.	-50.5	0.
34.5	-50.5	0.
35.	-50.5	0.
35.5	-50.5	0.
36.	-50.5	0.
36.5	-50.5	0.
37.	-50.5	0.
37.5	-50.5	0.
38.	-50.5	0.
38.5	-50.5	0.
39.	-50.5	0.
39.5	-50.5	0.
40.	-50.5	0.
40.5	-50.5	0.
41.	-50.5	0.
41.5	-50.5	0.
42.	-50.5	0.
42.5	-50.5	0.
43.	-50.5	0.
43.5	-50.5	0.
44.	-50.5	0.
44.5	-50.5	0.
45.	-50.5	0.
45.5	-50.5	0.
46.	-50.5	0.
46.5	-50.5	0.
47.	-50.5	0.
47.5	-50.5	0.
48.	-50.5	0.
48.5	-50.5	0.
49.	-50.5	0.
49.5	-50.5	0.
50.	-50.5	0.
50.5	-50.5	0.
51.	-50.5	0.
51.5	-50.5	0.
52.	-50.5	0.
52.5	-50.5	0.
53.	-50.5	0.
53.5	-50.5	0.
54.	-50.5	0.
54.5	-50.5	0.
55.	-50.5	0.
55.5	-50.5	0.
56.	-50.5	0.
56.5	-50.5	0.
57.	-50.5	0.
57.5	-50.5	0.
58.	-50.5	0.
58.5	-50.5	0.
59.	-50.5	0.
59.5	-50.5	0.
60.	-50.5	0.
[truncated: 42,421 more rows]
