# Supplementary material for: Myosin V executes steps of variable length via structurally constrained diffusion
Source: eLife. 2020 Jan 15;9:e51569. doi: 10.7554/eLife.51569 (PMC7054003; doi:10.7554/eLife.51569)
Supplement: Source data 1. [file elife-51569-data1.zip › myosin_elife_source_data/Figure 3/BD_diffusion_contours/cont_xy_5kbT.txt]

-55.	-15.	6.506599452253832e-13
-54.5	-15.	8.477805048008577e-13
-54.	-15.	1.811234053763226e-12
-53.5	-15.	3.9312603913266544e-12
-53.	-15.	6.051286728890084e-12
-52.5	-15.	8.171313066453514e-12
-52.	-15.	1.0291339404016943e-11
-51.5	-15.	2.1079777981391436e-11
-51.	-15.	3.838668033650619e-11
-50.5	-15.	5.569358269162093e-11
-50.	-15.	7.300048504673569e-11
-49.5	-15.	9.030738740185045e-11
-49.	-15.	1.7069081578072632e-10
-48.5	-15.	2.7288780595348636e-10
-48.	-15.	3.7508479612624634e-10
-47.5	-15.	4.772817862990064e-10
-47.	-15.	5.794787764717665e-10
-46.5	-15.	9.903830277168919e-10
-46.	-15.	1.4298573430652923e-9
-45.5	-15.	1.8693316584136927e-9
-45.	-15.	2.3088059737620928e-9
-44.5	-15.	2.8307992010080593e-9
-44.	-15.	4.212845319434546e-9
-43.5	-15.	5.5948914378610335e-9
-43.	-15.	6.97693755628752e-9
-42.5	-15.	8.358983674714007e-9
-42.	-15.	1.0295845347603096e-8
-41.5	-15.	1.3813431664662176e-8
-41.	-15.	1.7331017981721255e-8
-40.5	-15.	2.0848604298780334e-8
-40.	-15.	2.4366190615839413e-8
-39.5	-15.	3.022973082843105e-8
-39.	-15.	3.917706817957595e-8
-38.5	-15.	4.8124405530720856e-8
-38.	-15.	5.707174288186575e-8
-37.5	-15.	6.601908023301065e-8
-37.	-15.	8.486098622724392e-8
-36.5	-15.	1.1018165619208039e-7
-36.	-15.	1.3550232615691683e-7
-35.5	-15.	1.6082299612175328e-7
-35.	-15.	1.8614366608658975e-7
-34.5	-15.	2.42787877468651e-7
-34.	-15.	3.084445943255832e-7
-33.5	-15.	3.741013111825154e-7
-33.	-15.	4.397580280394476e-7
-32.5	-15.	5.054147448963799e-7
-32.	-15.	6.30111540458506e-7
-31.5	-15.	7.579930660659253e-7
-31.	-15.	8.858745916733447e-7
-30.5	-15.	1.013756117280764e-6
-30.	-15.	1.1469327575004702e-6
-29.5	-15.	1.3185490132550482e-6
-29.	-15.	1.4901652690096262e-6
-28.5	-15.	1.661781524764204e-6
-28.	-15.	1.833397780518782e-6
-27.5	-15.	2.000577609648538e-6
-27.	-15.	2.157069405207281e-6
-26.5	-15.	2.313561200766025e-6
-26.	-15.	2.470052996324768e-6
-25.5	-15.	2.6265447918835114e-6
-25.	-15.	2.762806598235823e-6
-24.5	-15.	2.8758474631162434e-6
-24.	-15.	2.988888327996664e-6
-23.5	-15.	3.101929192877084e-6
-23.	-15.	3.2149700577575044e-6
-22.5	-15.	3.319261274010487e-6
-22.	-15.	3.4185844491975298e-6
-21.5	-15.	3.5179076243845724e-6
-21.	-15.	3.6172307995716146e-6
-20.5	-15.	3.7165539747586567e-6
-20.	-15.	3.811571910997216e-6
-19.5	-15.	3.905580575924625e-6
-19.	-15.	3.999589240852035e-6
-18.5	-15.	4.093597905779444e-6
-18.	-15.	4.1876065707068535e-6
-17.5	-15.	4.228895405450983e-6
-17.	-15.	4.269236790653075e-6
-16.5	-15.	4.309578175855165e-6
-16.	-15.	4.349919561057257e-6
-15.5	-15.	4.376264989072295e-6
-15.	-15.	4.32607645224256e-6
-14.5	-15.	4.275887915412826e-6
-14.	-15.	4.225699378583092e-6
-13.5	-15.	4.175510841753357e-6
-13.	-15.	4.0976293411949395e-6
-12.5	-15.	3.962715227830102e-6
-12.	-15.	3.827801114465265e-6
-11.5	-15.	3.6928870011004276e-6
-11.	-15.	3.55797288773559e-6
-10.5	-15.	3.3929987711813767e-6
-10.	-15.	3.197857363802395e-6
-9.5	-15.	3.0027159564234135e-6
-9.	-15.	2.807574549044432e-6
-8.5	-15.	2.6124331416654503e-6
-8.	-15.	2.4073170895597916e-6
-7.5	-15.	2.197318394928545e-6
-7.	-15.	1.9873197002972996e-6
-6.5	-15.	1.7773210056660535e-6
-6.	-15.	1.5673223110348075e-6
-5.5	-15.	1.3939798411772812e-6
-5.	-15.	1.2274323445812564e-6
-4.5	-15.	1.0608848479852317e-6
-4.	-15.	8.943373513892072e-7
-3.5	-15.	7.289388951158936e-7
-3.	-15.	6.347821119707893e-7
-2.5	-15.	5.40625328825685e-7
-2.	-15.	4.464685456805807e-7
-1.5	-15.	3.5231176253547644e-7
-1.	-15.	2.6933642364093093e-7
-0.5	-15.	2.3461518087792596e-7
0.	-15.	1.99893938114921e-7
0.5	-15.	1.6517269535191604e-7
1.	-15.	1.3045145258891107e-7
1.5	-15.	1.0747499793766507e-7
2.	-15.	1.0534361011855636e-7
2.5	-15.	1.0321222229944768e-7
3.	-15.	1.0108083448033897e-7
3.5	-15.	9.89494466612303e-8
4.	-15.	1.0421195830098917e-7
4.5	-15.	1.1596227691637397e-7
5.	-15.	1.2771259553175877e-7
5.5	-15.	1.3946291414714356e-7
6.	-15.	1.5121323276252837e-7
6.5	-15.	1.6811926600002807e-7
7.	-15.	1.871837890715056e-7
7.5	-15.	2.0624831214298313e-7
8.	-15.	2.2531283521446063e-7
8.5	-15.	2.4437735828593817e-7
9.	-15.	2.764935205755172e-7
9.5	-15.	3.10437723353119e-7
10.	-15.	3.4438192613072086e-7
10.5	-15.	3.783261289083227e-7
11.	-15.	4.139548669917924e-7
11.5	-15.	4.819992129570484e-7
12.	-15.	5.500435589223045e-7
12.5	-15.	6.180879048875605e-7
13.	-15.	6.861322508528166e-7
13.5	-15.	7.635553707643803e-7
14.	-15.	8.739123667299908e-7
14.5	-15.	9.84269362695601e-7
15.	-15.	1.0946263586612115e-6
15.5	-15.	1.2049833546268218e-6
16.	-15.	1.3186385363648613e-6
16.5	-15.	1.437368504137095e-6
17.	-15.	1.5560984719093285e-6
17.5	-15.	1.674828439681562e-6
18.	-15.	1.7935584074537959e-6
18.5	-15.	1.8791365034007638e-6
19.	-15.	1.939311133237593e-6
19.5	-15.	1.9994857630744222e-6
20.	-15.	2.059660392911252e-6
20.5	-15.	2.119835022748081e-6
21.	-15.	2.1089759596553665e-6
21.5	-15.	2.0729534047285515e-6
22.	-15.	2.036930849801736e-6
22.5	-15.	2.000908294874921e-6
23.	-15.	1.964885739948106e-6
23.5	-15.	1.8675193983467287e-6
24.	-15.	1.7641358374126339e-6
24.5	-15.	1.6607522764785388e-6
25.	-15.	1.557368715544444e-6
25.5	-15.	1.4531355554409338e-6
26.	-15.	1.339506793695249e-6
26.5	-15.	1.2258780319495638e-6
27.	-15.	1.1122492702038786e-6
27.5	-15.	9.986205084581935e-7
28.	-15.	8.917030222845096e-7
28.5	-15.	8.043743168939637e-7
29.	-15.	7.170456115034178e-7
29.5	-15.	6.297169061128718e-7
30.	-15.	5.423882007223258e-7
30.5	-15.	4.7004177829544915e-7
31.	-15.	4.1776463596382003e-7
31.5	-15.	3.654874936321908e-7
32.	-15.	3.1321035130056163e-7
32.5	-15.	2.609332089689324e-7
33.	-15.	2.253696632229655e-7
33.5	-15.	2.0096291493644263e-7
34.	-15.	1.765561666499198e-7
34.5	-15.	1.5214941836339696e-7
35.	-15.	1.2774267007687412e-7
35.5	-15.	1.1502851237334788e-7
36.	-15.	1.0576869609467353e-7
36.5	-15.	9.650887981599917e-8
37.	-15.	8.72490635373248e-8
37.5	-15.	7.798924725865045e-8
38.	-15.	7.336858838995637e-8
38.5	-15.	6.902209820383928e-8
39.	-15.	6.46756080177222e-8
39.5	-15.	6.032911783160513e-8
40.	-15.	5.603857479604366e-8
40.5	-15.	5.217250963627298e-8
41.	-15.	4.830644447650231e-8
41.5	-15.	4.444037931673163e-8
42.	-15.	4.057431415696095e-8
42.5	-15.	3.678032613641468e-8
43.	-15.	3.316391514854749e-8
43.5	-15.	2.9547504160680302e-8
44.	-15.	2.5931093172813113e-8
44.5	-15.	2.2314682184945918e-8
45.	-15.	1.9215844491403608e-8
45.5	-15.	1.6722243693436205e-8
46.	-15.	1.42286428954688e-8
46.5	-15.	1.1735042097501396e-8
47.	-15.	9.241441299533993e-9
47.5	-15.	7.564903413783085e-9
48.	-15.	6.361639178099146e-9
48.5	-15.	5.158374942415205e-9
49.	-15.	3.955110706731264e-9
49.5	-15.	2.751846471047324e-9
50.	-15.	2.190339624409367e-9
50.5	-15.	1.7838229906220434e-9
51.	-15.	1.3773063568347204e-9
51.5	-15.	9.707897230473972e-10
52.	-15.	5.642730892600741e-10
52.5	-15.	4.607199472940847e-10
53.	-15.	3.640687920697422e-10
53.5	-15.	2.674176368453996e-10
54.	-15.	1.7076648162105713e-10
54.5	-15.	8.617342995435729e-11
55.	-15.	6.992016727716356e-11
-55.	-14.5	1.0938329107218566e-12
-54.5	-14.5	1.420412718367703e-12
-54.	-14.5	2.9679364927388373e-12
-53.5	-14.5	6.358145611311152e-12
-53.	-14.5	9.748354729883462e-12
-52.5	-14.5	1.3138563848455779e-11
-52.	-14.5	1.6528772967028086e-11
-51.5	-14.5	3.342732285438406e-11
-51.	-14.5	6.048386102871698e-11
-50.5	-14.5	8.754039920304988e-11
-50.	-14.5	1.1459693737738283e-10
-49.5	-14.5	1.416534755517157e-10
-49.	-14.5	2.6611055375421855e-10
-48.5	-14.5	4.2425136238064826e-10
-48.	-14.5	5.823921710070778e-10
-47.5	-14.5	7.405329796335073e-10
-47.	-14.5	8.98673788259937e-10
-46.5	-14.5	1.529344218774731e-9
-46.	-14.5	2.2037460521115724e-9
-45.5	-14.5	2.878147885448415e-9
-45.	-14.5	3.552549718785256e-9
-44.5	-14.5	4.351273143892256e-9
-44.	-14.5	6.4457376540345885e-9
-43.5	-14.5	8.540202164176923e-9
-43.	-14.5	1.0634666674319258e-8
-42.5	-14.5	1.272913118446159e-8
-42.	-14.5	1.560294833070012e-8
-41.5	-14.5	2.0697218577914473e-8
-41.	-14.5	2.579148882512882e-8
-40.5	-14.5	3.088575907234318e-8
-40.	-14.5	3.598002931955752e-8
-39.5	-14.5	4.391864080824743e-8
-39.	-14.5	5.559618825737317e-8
-38.5	-14.5	6.727373570649893e-8
-38.	-14.5	7.895128315562467e-8
-37.5	-14.5	9.062883060475045e-8
-37.	-14.5	1.1325774222589433e-7
-36.5	-14.5	1.4305738621405124e-7
-36.	-14.5	1.728570302022081e-7
-35.5	-14.5	2.0265667419036496e-7
-35.	-14.5	2.3245631817852187e-7
-34.5	-14.5	2.9648749396091773e-7
-34.	-14.5	3.703678711346719e-7
-33.5	-14.5	4.442482483084261e-7
-33.	-14.5	5.181286254821803e-7
-32.5	-14.5	5.920090026559345e-7
-32.	-14.5	7.310174770646888e-7
-31.5	-14.5	8.735390803954554e-7
-31.	-14.5	1.0160606837262218e-6
-30.5	-14.5	1.158582287056988e-6
-30.	-14.5	1.3071159409529167e-6
-29.5	-14.5	1.4992937705131061e-6
-29.	-14.5	1.691471600073296e-6
-28.5	-14.5	1.8836494296334852e-6
-28.	-14.5	2.075827259193675e-6
-27.5	-14.5	2.2639730028505066e-6
-27.	-14.5	2.4424048318772203e-6
-26.5	-14.5	2.6208366609039345e-6
-26.	-14.5	2.7992684899306486e-6
-25.5	-14.5	2.9777003189573624e-6
-25.	-14.5	3.135421596259477e-6
-24.5	-14.5	3.2693703196298977e-6
-24.	-14.5	3.4033190430003183e-6
-23.5	-14.5	3.537267766370739e-6
-23.	-14.5	3.6712164897411594e-6
-22.5	-14.5	3.7971749116838334e-6
-22.	-14.5	3.918596449082617e-6
-21.5	-14.5	4.040017986481402e-6
-21.	-14.5	4.161439523880186e-6
-20.5	-14.5	4.2828610612789705e-6
-20.	-14.5	4.400526042576576e-6
-19.5	-14.5	4.517310379536662e-6
-19.	-14.5	4.63409471649675e-6
-18.5	-14.5	4.750879053456838e-6
-18.	-14.5	4.867663390416924e-6
-17.5	-14.5	4.926480637492281e-6
-17.	-14.5	4.984256134384195e-6
-16.5	-14.5	5.042031631276107e-6
-16.	-14.5	5.09980712816802e-6
-15.5	-14.5	5.141847009401612e-6
-15.	-14.5	5.097839967262304e-6
-14.5	-14.5	5.0538329251229965e-6
-14.	-14.5	5.009825882983688e-6
-13.5	-14.5	4.965818840844379e-6
-13.	-14.5	4.888788987134628e-6
-12.5	-14.5	4.743749900302403e-6
-12.	-14.5	4.598710813470176e-6
-11.5	-14.5	4.453671726637951e-6
-11.	-14.5	4.308632639805726e-6
-10.5	-14.5	4.12372714378908e-6
-10.	-14.5	3.898812950753047e-6
-9.5	-14.5	3.6738987577170135e-6
-9.	-14.5	3.4489845646809804e-6
-8.5	-14.5	3.2240703716449474e-6
-8.	-14.5	2.9804619103269913e-6
-7.5	-14.5	2.7277025036070474e-6
-7.	-14.5	2.474943096887104e-6
-6.5	-14.5	2.2221836901671603e-6
-6.	-14.5	1.9694242834472167e-6
-5.5	-14.5	1.7560314960899078e-6
-5.	-14.5	1.5499361084952884e-6
-4.5	-14.5	1.3438407209006688e-6
-4.	-14.5	1.1377453333060495e-6
-3.5	-14.5	9.330410234945485e-7
-3.	-14.5	8.145849564662308e-7
-2.5	-14.5	6.961288894379131e-7
-2.	-14.5	5.776728224095956e-7
-1.5	-14.5	4.59216755381278e-7
-1.	-14.5	3.549127780116246e-7
-0.5	-14.5	3.1168286938914957e-7
0.	-14.5	2.6845296076667444e-7
0.5	-14.5	2.2522305214419932e-7
1.	-14.5	1.819931435217243e-7
1.5	-14.5	1.5417789658579895e-7
2.	-14.5	1.5372113836787856e-7
2.5	-14.5	1.5326438014995823e-7
3.	-14.5	1.528076219320379e-7
3.5	-14.5	1.523508637141175e-7
4.	-14.5	1.6172514730552132e-7
4.5	-14.5	1.7972571828195425e-7
5.	-14.5	1.9772628925838713e-7
5.5	-14.5	2.1572686023482e-7
6.	-14.5	2.3372743121125294e-7
6.5	-14.5	2.5764447910908595e-7
7.	-14.5	2.840385173416879e-7
7.5	-14.5	3.104325555742899e-7
8.	-14.5	3.3682659380689196e-7
8.5	-14.5	3.632206320394939e-7
9.	-14.5	4.0365357631750934e-7
9.5	-14.5	4.4605283978575877e-7
10.	-14.5	4.884521032540085e-7
10.5	-14.5	5.30851366722258e-7
11.	-14.5	5.75138289626696e-7
11.5	-14.5	6.557495495068571e-7
12.	-14.5	7.363608093870179e-7
12.5	-14.5	8.169720692671787e-7
13.	-14.5	8.975833291473396e-7
13.5	-14.5	9.886900850878255e-7
14.	-14.5	1.1166521238568902e-6
14.5	-14.5	1.2446141626259548e-6
15.	-14.5	1.3725762013950197e-6
15.5	-14.5	1.5005382401640846e-6
16.	-14.5	1.6317858247266194e-6
16.5	-14.5	1.768088746695187e-6
17.	-14.5	1.9043916686637545e-6
17.5	-14.5	2.0406945906323222e-6
18.	-14.5	2.17699751260089e-6
18.5	-14.5	2.2756415685501647e-6
19.	-14.5	2.345428559302347e-6
19.5	-14.5	2.41521555005453e-6
20.	-14.5	2.4850025408067123e-6
20.5	-14.5	2.554789531558895e-6
21.	-14.5	2.5444518218279675e-6
21.5	-14.5	2.505730155650959e-6
22.	-14.5	2.4670084894739497e-6
22.5	-14.5	2.4282868232969404e-6
23.	-14.5	2.389565157119932e-6
23.5	-14.5	2.279346286266483e-6
24.	-14.5	2.162114246100603e-6
24.5	-14.5	2.0448822059347236e-6
25.	-14.5	1.927650165768844e-6
25.5	-14.5	1.809026675678592e-6
26.	-14.5	1.6750153301559582e-6
26.5	-14.5	1.5410039846333238e-6
27.	-14.5	1.4069926391106898e-6
27.5	-14.5	1.2729812935880555e-6
28.	-14.5	1.1456737897356746e-6
28.5	-14.5	1.0379333686940958e-6
29.	-14.5	9.301929476525166e-7
29.5	-14.5	8.224525266109379e-7
30.	-14.5	7.147121055693589e-7
30.5	-14.5	6.244002072385086e-7
31.	-14.5	5.574344107518285e-7
31.5	-14.5	4.904686142651482e-7
32.	-14.5	4.2350281777846786e-7
32.5	-14.5	3.5653702129178764e-7
33.	-14.5	3.105513135697576e-7
33.5	-14.5	2.78570407257686e-7
34.	-14.5	2.4658950094561453e-7
34.5	-14.5	2.1460859463354297e-7
35.	-14.5	1.8262768832147152e-7
35.5	-14.5	1.6576494189511435e-7
36.	-14.5	1.5336855265368253e-7
36.5	-14.5	1.4097216341225076e-7
37.	-14.5	1.28575774170819e-7
37.5	-14.5	1.1617938492938717e-7
38.	-14.5	1.0963106394301719e-7
38.5	-14.5	1.0342835683162824e-7
39.	-14.5	9.722564972023934e-8
39.5	-14.5	9.102294260885044e-8
40.	-14.5	8.486497904437239e-8
40.5	-14.5	7.904649024419286e-8
41.	-14.5	7.322800144401335e-8
41.5	-14.5	6.740951264383384e-8
42.	-14.5	6.159102384365436e-8
42.5	-14.5	5.586587031199156e-8
43.	-14.5	5.03706676386156e-8
43.5	-14.5	4.487546496523961e-8
44.	-14.5	3.938026229186362e-8
44.5	-14.5	3.3885059618487647e-8
45.	-14.5	2.9176642706924654e-8
45.5	-14.5	2.5388272824803934e-8
46.	-14.5	2.15999029426832e-8
46.5	-14.5	1.7811533060562466e-8
47.	-14.5	1.4023163178441736e-8
47.5	-14.5	1.1477297426756371e-8
48.	-14.5	9.651136922050336e-9
48.5	-14.5	7.824976417344301e-9
49.	-14.5	5.99881591263827e-9
49.5	-14.5	4.172655407932237e-9
50.	-14.5	3.3208852618891218e-9
50.5	-14.5	2.70443919885076e-9
51.	-14.5	2.087993135812399e-9
51.5	-14.5	1.471547072774037e-9
52.	-14.5	8.551010097356751e-10
52.5	-14.5	6.981583523224364e-10
53.	-14.5	5.516839080734305e-10
53.5	-14.5	4.0520946382442475e-10
54.	-14.5	2.5873501957541897e-10
54.5	-14.5	1.3053613021020642e-10
55.	-14.5	1.0591468637397686e-10
-55.	-14.	2.0398539295854833e-12
-54.5	-14.	2.6394542547173368e-12
-54.	-14.	5.3833430283702425e-12
-53.5	-14.	1.1363456399968735e-11
-53.	-14.	1.7343569771567225e-11
-52.5	-14.	2.3323683143165716e-11
-52.	-14.	2.930379651476421e-11
-51.5	-14.	5.83797701913018e-11
-51.	-14.	1.0482334529801501e-10
-50.5	-14.	1.5126692040472825e-10
-50.	-14.	1.9771049551144147e-10
-49.5	-14.	2.441540706181546e-10
-49.	-14.	4.552124308101583e-10
-48.5	-14.	7.231990179196093e-10
-48.	-14.	9.911856050290604e-10
-47.5	-14.	1.2591721921385114e-9
-47.	-14.	1.5271587792479624e-9
-46.5	-14.	2.587056691058408e-9
-46.	-14.	3.720243961960128e-9
-45.5	-14.	4.853431232861848e-9
-45.	-14.	5.986618503763568e-9
-44.5	-14.	7.32547541255407e-9
-44.	-14.	1.0807922955620882e-8
-43.5	-14.	1.4290370498687698e-8
-43.	-14.	1.7772818041754514e-8
-42.5	-14.	2.1255265584821324e-8
-42.	-14.	2.594327420367453e-8
-41.5	-14.	3.406604611858112e-8
-41.	-14.	4.21888180334877e-8
-40.5	-14.	5.0311589948394295e-8
-40.	-14.	5.8434361863300875e-8
-39.5	-14.	7.020639142376353e-8
-39.	-14.	8.677543353704733e-8
-38.5	-14.	1.0334447565033114e-7
-38.	-14.	1.1991351776361494e-7
-37.5	-14.	1.3648255987689873e-7
-37.	-14.	1.6500327727226883e-7
-36.5	-14.	2.0134971057290153e-7
-36.	-14.	2.3769614387353425e-7
-35.5	-14.	2.7404257717416693e-7
-35.	-14.	3.103890104747997e-7
-34.5	-14.	3.829413629632846e-7
-34.	-14.	4.659109936438139e-7
-33.5	-14.	5.488806243243432e-7
-33.	-14.	6.318502550048725e-7
-32.5	-14.	7.148198856854017e-7
-32.	-14.	8.675217011586357e-7
-31.5	-14.	1.0239849984744361e-6
-31.	-14.	1.1804482957902361e-6
-30.5	-14.	1.3369115931060361e-6
-30.	-14.	1.5000449153609102e-6
-29.5	-14.	1.711598944822205e-6
-29.	-14.	1.9231529742835006e-6
-28.5	-14.	2.134707003744796e-6
-28.	-14.	2.346261033206091e-6
-27.5	-14.	2.55462369319804e-6
-27.	-14.	2.7552978536586243e-6
-26.5	-14.	2.955972014119208e-6
-26.	-14.	3.1566461745797923e-6
-25.5	-14.	3.357320335040376e-6
-25.	-14.	3.538157900120701e-6
-24.5	-14.	3.696226079828337e-6
-24.	-14.	3.854294259535973e-6
-23.5	-14.	4.012362439243609e-6
-23.	-14.	4.170430618951245e-6
-22.5	-14.	4.323338547575657e-6
-22.	-14.	4.473316491193401e-6
-21.5	-14.	4.623294434811145e-6
-21.	-14.	4.773272378428888e-6
-20.5	-14.	4.923250322046632e-6
-20.	-14.	5.072566805743501e-6
-19.5	-14.	5.221728224290768e-6
-19.	-14.	5.370889642838037e-6
-18.5	-14.	5.520051061385304e-6
-18.	-14.	5.669212479932572e-6
-17.5	-14.	5.757415628998391e-6
-17.	-14.	5.844523272173867e-6
-16.5	-14.	5.931630915349344e-6
-16.	-14.	6.018738558524821e-6
-15.5	-14.	6.088282580974416e-6
-15.	-14.	6.061783616637444e-6
-14.5	-14.	6.035284652300472e-6
-14.	-14.	6.008785687963499e-6
-13.5	-14.	5.982286723626527e-6
-13.	-14.	5.915626996348387e-6
-12.5	-14.	5.7662576947078055e-6
-12.	-14.	5.616888393067224e-6
-11.5	-14.	5.4675190914266425e-6
-11.	-14.	5.318149789786062e-6
-10.5	-14.	5.114165049024074e-6
-10.	-14.	4.8553699403084275e-6
-9.5	-14.	4.596574831592781e-6
-9.	-14.	4.337779722877133e-6
-8.5	-14.	4.0789846141614865e-6
-8.	-14.	3.786654276829129e-6
-7.5	-14.	3.4779082637673574e-6
-7.	-14.	3.1691622507055862e-6
-6.5	-14.	2.8604162376438146e-6
-6.	-14.	2.5516702245820434e-6
-5.5	-14.	2.283087376613135e-6
-5.	-14.	2.0219495842817887e-6
-4.5	-14.	1.7608117919504415e-6
-4.	-14.	1.4996739996190947e-6
-3.5	-14.	1.2402489411119064e-6
-3.	-14.	1.08701512832919e-6
-2.5	-14.	9.337813155464737e-7
-2.	-14.	7.805475027637575e-7
-1.5	-14.	6.273136899810413e-7
-1.	-14.	4.9262992551911e-7
-0.5	-14.	4.379998459710177e-7
0.	-14.	3.833697664229253e-7
0.5	-14.	3.287396868748329e-7
1.	-14.	2.741096073267406e-7
1.5	-14.	2.407292226102257e-7
2.	-14.	2.450635505570474e-7
2.5	-14.	2.493978785038691e-7
3.	-14.	2.537322064506908e-7
3.5	-14.	2.580665343975125e-7
4.	-14.	2.76150977454044e-7
4.5	-14.	3.063005146088522e-7
5.	-14.	3.3645005176366034e-7
5.5	-14.	3.665995889184685e-7
6.	-14.	3.967491260732766e-7
6.5	-14.	4.332889383820719e-7
7.	-14.	4.7250410124208586e-7
7.5	-14.	5.117192641020999e-7
8.	-14.	5.50934426962114e-7
8.5	-14.	5.901495898221279e-7
9.	-14.	6.427427843504215e-7
9.5	-14.	6.972097345910052e-7
10.	-14.	7.516766848315891e-7
10.5	-14.	8.061436350721727e-7
11.	-14.	8.626202427307926e-7
11.5	-14.	9.577688014092948e-7
12.	-14.	1.0529173600877966e-6
12.5	-14.	1.1480659187662987e-6
13.	-14.	1.2432144774448008e-6
13.5	-14.	1.3496041158879406e-6
14.	-14.	1.4954671790880541e-6
14.5	-14.	1.641330242288167e-6
15.	-14.	1.7871933054882806e-6
15.5	-14.	1.9330563686883937e-6
16.	-14.	2.0816440497547594e-6
16.5	-14.	2.23442399094539e-6
17.	-14.	2.387203932136021e-6
17.5	-14.	2.539983873326652e-6
18.	-14.	2.692763814517283e-6
18.5	-14.	2.8040151752903437e-6
19.	-14.	2.8834442036533272e-6
19.5	-14.	2.9628732320163104e-6
20.	-14.	3.0423022603792935e-6
20.5	-14.	3.1217312887422767e-6
21.	-14.	3.113873884124617e-6
21.5	-14.	3.0750954988715444e-6
22.	-14.	3.036317113618472e-6
22.5	-14.	2.9975387283653994e-6
23.	-14.	2.9587603431123273e-6
23.5	-14.	2.8374768729048124e-6
24.	-14.	2.708100469098836e-6
24.5	-14.	2.57872406529286e-6
25.	-14.	2.4493476614868834e-6
25.5	-14.	2.317596027633543e-6
26.	-14.	2.159577047792892e-6
26.5	-14.	2.001558067952241e-6
27.	-14.	1.84353908811159e-6
27.5	-14.	1.6855201082709388e-6
28.	-14.	1.5331223008138688e-6
28.5	-14.	1.397131495630044e-6
29.	-14.	1.2611406904462192e-6
29.5	-14.	1.1251498852623943e-6
30.	-14.	9.891590800785697e-7
30.5	-14.	8.732909362203116e-7
31.	-14.	7.843777849612384e-7
31.5	-14.	6.954646337021654e-7
32.	-14.	6.065514824430922e-7
32.5	-14.	5.176383311840189e-7
33.	-14.	4.558634186818349e-7
33.5	-14.	4.122040465221992e-7
34.	-14.	3.6854467436256367e-7
34.5	-14.	3.24885302202928e-7
35.	-14.	2.812259300432925e-7
35.5	-14.	2.5782042412599956e-7
36.	-14.	2.403985168541663e-7
36.5	-14.	2.229766095823331e-7
37.	-14.	2.0555470231049985e-7
37.5	-14.	1.881327950386666e-7
38.	-14.	1.7816377577103732e-7
38.5	-14.	1.6863521331591246e-7
39.	-14.	1.591066508607876e-7
39.5	-14.	1.4957808840566276e-7
40.	-14.	1.4004836741770233e-7
40.5	-14.	1.3050985649938413e-7
41.	-14.	1.209713455810659e-7
41.5	-14.	1.114328346627477e-7
42.	-14.	1.0189432374442951e-7
42.5	-14.	9.248144136129867e-8
43.	-14.	8.337807101955084e-8
43.5	-14.	7.427470067780301e-8
44.	-14.	6.517133033605519e-8
44.5	-14.	5.6067959994307346e-8
45.	-14.	4.826960565935262e-8
45.5	-14.	4.1997303470610906e-8
46.	-14.	3.572500128186918e-8
46.5	-14.	2.9452699093127457e-8
47.	-14.	2.3180396904385734e-8
47.5	-14.	1.8967950605550285e-8
48.	-14.	1.594865051498327e-8
48.5	-14.	1.2929350424416253e-8
49.	-14.	9.910050333849238e-9
49.5	-14.	6.890750243282223e-9
50.	-14.	5.483367992534195e-9
50.5	-14.	4.46527847663519e-9
51.	-14.	3.4471889607361844e-9
51.5	-14.	2.429099444837179e-9
52.	-14.	1.4110099289381734e-9
52.5	-14.	1.151998617690349e-9
53.	-14.	9.102803065755738e-10
53.5	-14.	6.685619954607989e-10
54.	-14.	4.268436843460238e-10
54.5	-14.	2.1528781104799087e-10
55.	-14.	1.7467877246168763e-10
-55.	-13.5	2.9858749484491096e-12
-54.5	-13.5	3.8584957910669706e-12
-54.	-13.5	7.79874956400165e-12
-53.5	-13.5	1.6368767188626318e-11
-53.	-13.5	2.4938784813250984e-11
-52.5	-13.5	3.350880243787566e-11
-52.	-13.5	4.207882006250032e-11
-51.5	-13.5	8.333221752821954e-11
-51.	-13.5	1.4916282956731304e-10
-50.5	-13.5	2.1499344160640659e-10
-50.	-13.5	2.808240536455001e-10
-49.5	-13.5	3.4665466568459363e-10
-49.	-13.5	6.443143078660981e-10
-48.5	-13.5	1.0221466734585704e-9
-48.	-13.5	1.399979039051043e-9
-47.5	-13.5	1.7778114046435154e-9
-47.	-13.5	2.155643770235988e-9
-46.5	-13.5	3.6447691633420847e-9
-46.	-13.5	5.2367418718086835e-9
-45.5	-13.5	6.8287145802752806e-9
-45.	-13.5	8.42068728874188e-9
-44.5	-13.5	1.0299677681215884e-8
-44.	-13.5	1.5170108257207177e-8
-43.5	-13.5	2.004053883319847e-8
-43.	-13.5	2.491096940918977e-8
-42.5	-13.5	2.9781399985181058e-8
-42.	-13.5	3.628360007664894e-8
-41.5	-13.5	4.743487365924777e-8
-41.	-13.5	5.858614724184659e-8
-40.5	-13.5	6.973742082444541e-8
-40.	-13.5	8.088869440704423e-8
-39.5	-13.5	9.649414203927963e-8
-39.	-13.5	1.179546788167215e-7
-38.5	-13.5	1.3941521559416332e-7
-38.	-13.5	1.6087575237160518e-7
-37.5	-13.5	1.8233628914904703e-7
-37.	-13.5	2.1674881231864332e-7
-36.5	-13.5	2.5964203493175184e-7
-36.	-13.5	3.025352575448604e-7
-35.5	-13.5	3.4542848015796893e-7
-35.	-13.5	3.8832170277107744e-7
-34.5	-13.5	4.693952319656514e-7
-34.	-13.5	5.614541161529558e-7
-33.5	-13.5	6.535130003402602e-7
-33.	-13.5	7.455718845275646e-7
-32.5	-13.5	8.37630768714869e-7
-32.	-13.5	1.0040259252525826e-6
-31.5	-13.5	1.1744309165534167e-6
-31.	-13.5	1.3448359078542507e-6
-30.5	-13.5	1.5152408991550845e-6
-30.	-13.5	1.6929738897689032e-6
-29.5	-13.5	1.9239041191313042e-6
-29.	-13.5	2.154834348493705e-6
-28.5	-13.5	2.385764577856106e-6
-28.	-13.5	2.6166948072185076e-6
-27.5	-13.5	2.8452743835455744e-6
-27.	-13.5	3.0681908754400283e-6
-26.5	-13.5	3.291107367334482e-6
-26.	-13.5	3.514023859228936e-6
-25.5	-13.5	3.73694035112339e-6
-25.	-13.5	3.940894203981925e-6
-24.5	-13.5	4.123081840026776e-6
-24.	-13.5	4.305269476071628e-6
-23.5	-13.5	4.487457112116479e-6
-23.	-13.5	4.66964474816133e-6
-22.5	-13.5	4.849502183467482e-6
-22.	-13.5	5.028036533304184e-6
-21.5	-13.5	5.206570883140888e-6
-21.	-13.5	5.385105232977589e-6
-20.5	-13.5	5.563639582814293e-6
-20.	-13.5	5.744607568910425e-6
-19.5	-13.5	5.926146069044874e-6
-19.	-13.5	6.107684569179322e-6
-18.5	-13.5	6.289223069313771e-6
-18.	-13.5	6.47076156944822e-6
-17.5	-13.5	6.588350620504501e-6
-17.	-13.5	6.70479040996354e-6
-16.5	-13.5	6.8212301994225805e-6
-16.	-13.5	6.93766998888162e-6
-15.5	-13.5	7.034718152547219e-6
-15.	-13.5	7.0257272660125835e-6
-14.5	-13.5	7.016736379477947e-6
-14.	-13.5	7.007745492943311e-6
-13.5	-13.5	6.9987546064086744e-6
-13.	-13.5	6.942465005562145e-6
-12.5	-13.5	6.788765489113209e-6
-12.	-13.5	6.635065972664271e-6
-11.5	-13.5	6.481366456215335e-6
-11.	-13.5	6.327666939766399e-6
-10.5	-13.5	6.104602954259069e-6
-10.	-13.5	5.811926929863808e-6
-9.5	-13.5	5.519250905468547e-6
-9.	-13.5	5.226574881073287e-6
-8.5	-13.5	4.9338988566780266e-6
-8.	-13.5	4.592846643331266e-6
-7.5	-13.5	4.228114023927667e-6
-7.	-13.5	3.863381404524069e-6
-6.5	-13.5	3.4986487851204694e-6
-6.	-13.5	3.13391616571687e-6
-5.5	-13.5	2.810143257136363e-6
-5.	-13.5	2.4939630600682887e-6
-4.5	-13.5	2.1777828630002142e-6
-4.	-13.5	1.8616026659321398e-6
-3.5	-13.5	1.5474568587292642e-6
-3.	-13.5	1.3594453001921493e-6
-2.5	-13.5	1.1714337416550343e-6
-2.	-13.5	9.834221831179196e-7
-1.5	-13.5	7.954106245808046e-7
-1.	-13.5	6.303470730265955e-7
-0.5	-13.5	5.643168225528858e-7
0.	-13.5	4.982865720791761e-7
0.5	-13.5	4.322563216054665e-7
1.	-13.5	3.662260711317568e-7
1.5	-13.5	3.2728054863465254e-7
2.	-13.5	3.364059627462163e-7
2.5	-13.5	3.4553137685778e-7
3.	-13.5	3.546567909693438e-7
3.5	-13.5	3.6378220508090747e-7
4.	-13.5	3.905768076025667e-7
4.5	-13.5	4.3287531093575015e-7
5.	-13.5	4.7517381426893355e-7
5.5	-13.5	5.174723176021169e-7
6.	-13.5	5.597708209353003e-7
6.5	-13.5	6.089333976550579e-7
7.	-13.5	6.609696851424839e-7
7.5	-13.5	7.130059726299099e-7
8.	-13.5	7.650422601173359e-7
8.5	-13.5	8.170785476047619e-7
9.	-13.5	8.818319923833337e-7
9.5	-13.5	9.483666293962516e-7
10.	-13.5	1.0149012664091696e-6
10.5	-13.5	1.0814359034220876e-6
11.	-13.5	1.150102195834889e-6
11.5	-13.5	1.2597880533117322e-6
12.	-13.5	1.3694739107885754e-6
12.5	-13.5	1.4791597682654185e-6
13.	-13.5	1.588845625742262e-6
13.5	-13.5	1.7105181466880558e-6
14.	-13.5	1.8742822343192176e-6
14.5	-13.5	2.0380463219503794e-6
15.	-13.5	2.2018104095815413e-6
15.5	-13.5	2.365574497212703e-6
16.	-13.5	2.5315022747828997e-6
16.5	-13.5	2.7007592351955935e-6
17.	-13.5	2.8700161956082874e-6
17.5	-13.5	3.0392731560209817e-6
18.	-13.5	3.208530116433676e-6
18.5	-13.5	3.3323887820305226e-6
19.	-13.5	3.4214598480043065e-6
19.5	-13.5	3.510530913978091e-6
20.	-13.5	3.5996019799518743e-6
20.5	-13.5	3.6886730459256587e-6
21.	-13.5	3.6832959464212653e-6
21.5	-13.5	3.6444608420921297e-6
22.	-13.5	3.605625737762994e-6
22.5	-13.5	3.5667906334338584e-6
23.	-13.5	3.5279555291047228e-6
23.5	-13.5	3.395607459543142e-6
24.	-13.5	3.2540866920970686e-6
24.5	-13.5	3.1125659246509958e-6
25.	-13.5	2.9710451572049233e-6
25.5	-13.5	2.826165379588494e-6
26.	-13.5	2.6441387654298257e-6
26.5	-13.5	2.462112151271158e-6
27.	-13.5	2.28008553711249e-6
27.5	-13.5	2.098058922953822e-6
28.	-13.5	1.920570811892063e-6
28.5	-13.5	1.7563296225659922e-6
29.	-13.5	1.5920884332399215e-6
29.5	-13.5	1.4278472439138512e-6
30.	-13.5	1.2636060545877805e-6
30.5	-13.5	1.1221816652021147e-6
31.	-13.5	1.0113211591706485e-6
31.5	-13.5	9.004606531391825e-7
32.	-13.5	7.896001471077165e-7
32.5	-13.5	6.787396410762504e-7
33.	-13.5	6.011755237939122e-7
33.5	-13.5	5.458376857867125e-7
34.	-13.5	4.904998477795128e-7
34.5	-13.5	4.3516200977231307e-7
35.	-13.5	3.798241717651135e-7
35.5	-13.5	3.4987590635688476e-7
36.	-13.5	3.2742848105465005e-7
36.5	-13.5	3.0498105575241543e-7
37.	-13.5	2.825336304501807e-7
37.5	-13.5	2.6008620514794605e-7
38.	-13.5	2.4669648759905746e-7
38.5	-13.5	2.3384206980019665e-7
39.	-13.5	2.2098765200133588e-7
39.5	-13.5	2.081332342024751e-7
40.	-13.5	1.9523175579103226e-7
40.5	-13.5	1.8197322275457535e-7
41.	-13.5	1.6871468971811847e-7
41.5	-13.5	1.5545615668166157e-7
42.	-13.5	1.4219762364520469e-7
42.5	-13.5	1.2909701241060576e-7
43.	-13.5	1.1638547440048609e-7
43.5	-13.5	1.0367393639036641e-7
44.	-13.5	9.096239838024673e-8
44.5	-13.5	7.825086037012706e-8
45.	-13.5	6.736256861178057e-8
45.5	-13.5	5.860633411641787e-8
46.	-13.5	4.985009962105516e-8
46.5	-13.5	4.109386512569245e-8
47.	-13.5	3.2337630630329735e-8
47.5	-13.5	2.64586037843442e-8
48.	-13.5	2.2246164107916205e-8
48.5	-13.5	1.8033724431488204e-8
49.	-13.5	1.3821284755060207e-8
49.5	-13.5	9.60884507863221e-9
50.	-13.5	7.64585072317927e-9
50.5	-13.5	6.2261177544196195e-9
51.	-13.5	4.80638478565997e-9
51.5	-13.5	3.386651816900321e-9
52.	-13.5	1.966918848140672e-9
52.5	-13.5	1.6058388830582616e-9
53.	-13.5	1.2688767050777171e-9
53.5	-13.5	9.31914527097173e-10
54.	-13.5	5.949523491166286e-10
54.5	-13.5	3.0003949188577527e-10
55.	-13.5	2.434428585493984e-10
-55.	-13.	3.931895967312736e-12
-54.5	-13.	5.077537327416604e-12
-54.	-13.	1.0214156099633054e-11
-53.5	-13.	2.1374077977283903e-11
-53.	-13.	3.253399985493474e-11
-52.5	-13.	4.3693921732585596e-11
-52.	-13.	5.485384361023644e-11
-51.5	-13.	1.0828466486513726e-10
-51.	-13.	1.9350231383661108e-10
-50.5	-13.	2.7871996280808495e-10
-50.	-13.	3.639376117795588e-10
-49.5	-13.	4.491552607510326e-10
-49.	-13.	8.334161849220378e-10
-48.5	-13.	1.3210943289975316e-9
-48.	-13.	1.8087724730730254e-9
-47.5	-13.	2.2964506171485196e-9
-47.	-13.	2.7841287612240133e-9
-46.5	-13.	4.702481635625762e-9
-46.	-13.	6.753239781657238e-9
-45.5	-13.	8.803997927688715e-9
-45.	-13.	1.0854756073720191e-8
-44.5	-13.	1.3273879949877697e-8
-44.	-13.	1.953229355879347e-8
-43.5	-13.	2.5790707167709243e-8
-43.	-13.	3.2049120776625024e-8
-42.5	-13.	3.830753438554079e-8
-42.	-13.	4.662392594962335e-8
-41.5	-13.	6.080370119991442e-8
-41.	-13.	7.498347645020547e-8
-40.5	-13.	8.916325170049653e-8
-40.	-13.	1.0334302695078758e-7
-39.5	-13.	1.2278189265479575e-7
-39.	-13.	1.4913392409639564e-7
-38.5	-13.	1.7548595553799553e-7
-38.	-13.	2.0183798697959542e-7
-37.5	-13.	2.281900184211953e-7
-37.	-13.	2.684943473650178e-7
-36.5	-13.	3.1793435929060215e-7
-36.	-13.	3.6737437121618654e-7
-35.5	-13.	4.168143831417709e-7
-35.	-13.	4.6625439506735526e-7
-34.5	-13.	5.558491009680182e-7
-34.	-13.	6.569972386620978e-7
-33.5	-13.	7.581453763561772e-7
-33.	-13.	8.592935140502567e-7
-32.5	-13.	9.604416517443363e-7
-32.	-13.	1.1405301493465294e-6
-31.5	-13.	1.3248768346323974e-6
-31.	-13.	1.509223519918265e-6
-30.5	-13.	1.6935702052041326e-6
-30.	-13.	1.8859028641768965e-6
-29.5	-13.	2.136209293440403e-6
-29.	-13.	2.3865157227039102e-6
-28.5	-13.	2.636822151967417e-6
-28.	-13.	2.8871285812309237e-6
-27.5	-13.	3.135925073893108e-6
-27.	-13.	3.381083897221432e-6
-26.5	-13.	3.626242720549756e-6
-26.	-13.	3.871401543878079e-6
-25.5	-13.	4.116560367206404e-6
-25.	-13.	4.3436305078431485e-6
-24.5	-13.	4.549937600225215e-6
-24.	-13.	4.756244692607283e-6
-23.5	-13.	4.962551784989349e-6
-23.	-13.	5.168858877371416e-6
-22.5	-13.	5.375665819359305e-6
-22.	-13.	5.582756575414968e-6
-21.5	-13.	5.78984733147063e-6
-21.	-13.	5.996938087526291e-6
-20.5	-13.	6.204028843581954e-6
-20.	-13.	6.41664833207735e-6
-19.5	-13.	6.6305639137989794e-6
-19.	-13.	6.844479495520609e-6
-18.5	-13.	7.058395077242238e-6
-18.	-13.	7.272310658963868e-6
-17.5	-13.	7.41928561201061e-6
-17.	-13.	7.565057547753213e-6
-16.5	-13.	7.710829483495817e-6
-16.	-13.	7.85660141923842e-6
-15.5	-13.	7.981153724120022e-6
-15.	-13.	7.989670915387724e-6
-14.5	-13.	7.998188106655422e-6
-14.	-13.	8.006705297923124e-6
-13.5	-13.	8.015222489190823e-6
-13.	-13.	7.969303014775904e-6
-12.5	-13.	7.811273283518613e-6
-12.	-13.	7.653243552261318e-6
-11.5	-13.	7.4952138210040275e-6
-11.	-13.	7.337184089746736e-6
-10.5	-13.	7.095040859494063e-6
-10.	-13.	6.7684839194191884e-6
-9.5	-13.	6.4419269793443145e-6
-9.	-13.	6.1153700392694405e-6
-8.5	-13.	5.788813099194566e-6
-8.	-13.	5.399039009833404e-6
-7.5	-13.	4.978319784087977e-6
-7.	-13.	4.55760055834255e-6
-6.5	-13.	4.136881332597124e-6
-6.	-13.	3.7161621068516968e-6
-5.5	-13.	3.3371991376595906e-6
-5.	-13.	2.9659765358547886e-6
-4.5	-13.	2.5947539340499865e-6
-4.	-13.	2.223531332245185e-6
-3.5	-13.	1.8546647763466221e-6
-3.	-13.	1.6318754720551086e-6
-2.5	-13.	1.409086167763595e-6
-2.	-13.	1.1862968634720815e-6
-1.5	-13.	9.63507559180568e-7
-1.	-13.	7.68064220534081e-7
-0.5	-13.	6.906337991347539e-7
0.	-13.	6.13203377735427e-7
0.5	-13.	5.357729563361e-7
1.	-13.	4.58342534936773e-7
1.5	-13.	4.138318746590793e-7
2.	-13.	4.2774837493538513e-7
2.5	-13.	4.416648752116909e-7
3.	-13.	4.555813754879967e-7
3.5	-13.	4.694978757643025e-7
4.	-13.	5.050026377510894e-7
4.5	-13.	5.59450107262648e-7
5.	-13.	6.138975767742068e-7
5.5	-13.	6.683450462857655e-7
6.	-13.	7.227925157973241e-7
6.5	-13.	7.845778569280439e-7
7.	-13.	8.494352690428819e-7
7.5	-13.	9.142926811577199e-7
8.	-13.	9.791500932725578e-7
8.5	-13.	1.044007505387396e-6
9.	-13.	1.120921200416246e-6
9.5	-13.	1.199523524201498e-6
10.	-13.	1.2781258479867501e-6
10.5	-13.	1.3567281717720022e-6
11.	-13.	1.4375841489389857e-6
11.5	-13.	1.56180730521417e-6
12.	-13.	1.6860304614893543e-6
12.5	-13.	1.8102536177645385e-6
13.	-13.	1.934476774039723e-6
13.5	-13.	2.071432177488171e-6
14.	-13.	2.2530972895503816e-6
14.5	-13.	2.4347624016125914e-6
15.	-13.	2.616427513674802e-6
15.5	-13.	2.7980926257370124e-6
16.	-13.	2.98136049981104e-6
16.5	-13.	3.167094479445797e-6
17.	-13.	3.352828459080554e-6
17.5	-13.	3.5385624387153115e-6
18.	-13.	3.7242964183500685e-6
18.5	-13.	3.860762388770702e-6
19.	-13.	3.959475492355287e-6
19.5	-13.	4.058188595939871e-6
20.	-13.	4.156901699524455e-6
20.5	-13.	4.25561480310904e-6
21.	-13.	4.252718008717914e-6
21.5	-13.	4.213826185312715e-6
22.	-13.	4.174934361907516e-6
22.5	-13.	4.1360425385023174e-6
23.	-13.	4.097150715097119e-6
23.5	-13.	3.953738046181471e-6
24.	-13.	3.8000729150953017e-6
24.5	-13.	3.646407784009132e-6
25.	-13.	3.492742652922963e-6
25.5	-13.	3.334734731543445e-6
26.	-13.	3.1287004830667597e-6
26.5	-13.	2.922666234590075e-6
27.	-13.	2.7166319861133903e-6
27.5	-13.	2.5105977376367052e-6
28.	-13.	2.308019322970257e-6
28.5	-13.	2.1155277495019404e-6
29.	-13.	1.923036176033624e-6
29.5	-13.	1.7305446025653079e-6
30.	-13.	1.5380530290969915e-6
30.5	-13.	1.3710723941839174e-6
31.	-13.	1.2382645333800584e-6
31.5	-13.	1.1054566725761997e-6
32.	-13.	9.726488117723407e-7
32.5	-13.	8.398409509684818e-7
33.	-13.	7.464876289059895e-7
33.5	-13.	6.794713250512257e-7
34.	-13.	6.124550211964619e-7
34.5	-13.	5.454387173416981e-7
35.	-13.	4.784224134869344e-7
35.5	-13.	4.4193138858776997e-7
36.	-13.	4.1445844525513383e-7
36.5	-13.	3.8698550192249774e-7
37.	-13.	3.595125585898616e-7
37.5	-13.	3.320396152572255e-7
38.	-13.	3.1522919942707756e-7
38.5	-13.	2.990489262844809e-7
39.	-13.	2.8286865314188414e-7
39.5	-13.	2.6668837999928745e-7
40.	-13.	2.504151441643622e-7
40.5	-13.	2.3343658900976663e-7
41.	-13.	2.1645803385517103e-7
41.5	-13.	1.9947947870057541e-7
42.	-13.	1.8250092354597985e-7
42.5	-13.	1.6571258345991286e-7
43.	-13.	1.4939287778142132e-7
43.5	-13.	1.330731721029298e-7
44.	-13.	1.1675346642443829e-7
44.5	-13.	1.0043376074594677e-7
45.	-13.	8.645553156420854e-8
45.5	-13.	7.521536476222484e-8
46.	-13.	6.397519796024114e-8
46.5	-13.	5.2735031158257434e-8
47.	-13.	4.1494864356273736e-8
47.5	-13.	3.394925696313811e-8
48.	-13.	2.8543677700849136e-8
48.5	-13.	2.3138098438560156e-8
49.	-13.	1.7732519176271176e-8
49.5	-13.	1.2326939913982195e-8
50.	-13.	9.808333453824343e-9
50.5	-13.	7.986957032204049e-9
51.	-13.	6.165580610583756e-9
51.5	-13.	4.344204188963463e-9
52.	-13.	2.52282776734317e-9
52.5	-13.	2.059679148426174e-9
53.	-13.	1.6274731035798604e-9
53.5	-13.	1.195267058733547e-9
54.	-13.	7.630610138872334e-10
54.5	-13.	3.8479117272355975e-10
55.	-13.	3.1220694463710913e-10
-55.	-12.5	7.686779123463878e-12
-54.5	-12.5	9.859925899397303e-12
-54.	-12.5	1.8840624317054834e-11
-53.5	-12.5	3.809548435225377e-11
-53.	-12.5	5.73503443874527e-11
-52.5	-12.5	7.660520442265164e-11
-52.	-12.5	9.586006445785055e-11
-51.5	-12.5	1.8204863827252676e-10
-51.	-12.5	3.185699577747415e-10
-50.5	-12.5	4.550912772769563e-10
-50.	-12.5	5.916125967791711e-10
-49.5	-12.5	7.281339162813859e-10
-49.	-12.5	1.3192550288534903e-9
-48.5	-12.5	2.0675889954417054e-9
-48.	-12.5	2.81592296202992e-9
-47.5	-12.5	3.5642569286181353e-9
-47.	-12.5	4.312590895206351e-9
-46.5	-12.5	7.199197216943985e-9
-46.	-12.5	1.0283695153037125e-8
-45.5	-12.5	1.3368193089130272e-8
-45.	-12.5	1.6452691025223416e-8
-44.5	-12.5	2.008678774179065e-8
-44.	-12.5	2.944907463036099e-8
-43.5	-12.5	3.8811361518931336e-8
-43.	-12.5	4.817364840750168e-8
-42.5	-12.5	5.753593529607201e-8
-42.	-12.5	6.994433661133995e-8
-41.5	-12.5	9.103142060684851e-8
-41.	-12.5	1.1211850460235703e-7
-40.5	-12.5	1.332055885978656e-7
-40.	-12.5	1.5429267259337418e-7
-39.5	-12.5	1.8256202402020631e-7
-39.	-12.5	2.2027259072207782e-7
-38.5	-12.5	2.579831574239493e-7
-38.	-12.5	2.956937241258208e-7
-37.5	-12.5	3.3340429082769233e-7
-37.	-12.5	3.868478204945577e-7
-36.5	-12.5	4.5059297697156586e-7
-36.	-12.5	5.143381334485741e-7
-35.5	-12.5	5.780832899255822e-7
-35.	-12.5	6.418284464025904e-7
-34.5	-12.5	7.466560318833745e-7
-34.	-12.5	8.633039799274389e-7
-33.5	-12.5	9.799519279715035e-7
-33.	-12.5	1.096599876015568e-6
-32.5	-12.5	1.2132478240596323e-6
-32.	-12.5	1.410292277225191e-6
-31.5	-12.5	1.6116734652158417e-6
-31.	-12.5	1.8130546532064922e-6
-30.5	-12.5	2.0144358411971423e-6
-30.	-12.5	2.224054098755062e-6
-29.5	-12.5	2.493468944391563e-6
-29.	-12.5	2.762883790028064e-6
-28.5	-12.5	3.032298635664565e-6
-28.	-12.5	3.301713481301066e-6
-27.5	-12.5	3.5698641634882485e-6
-27.	-12.5	3.834969281637478e-6
-26.5	-12.5	4.100074399786708e-6
-26.	-12.5	4.365179517935938e-6
-25.5	-12.5	4.6302846360851684e-6
-25.	-12.5	4.878282777048317e-6
-24.5	-12.5	5.10664471791539e-6
-24.	-12.5	5.335006658782463e-6
-23.5	-12.5	5.563368599649534e-6
-23.	-12.5	5.791730540516607e-6
-22.5	-12.5	6.025783288178812e-6
-22.	-12.5	6.263067269809421e-6
-21.5	-12.5	6.50035125144003e-6
-21.	-12.5	6.737635233070638e-6
-20.5	-12.5	6.974919214701246e-6
-20.	-12.5	7.226054716591315e-6
-19.5	-12.5	7.480437411536394e-6
-19.	-12.5	7.734820106481473e-6
-18.5	-12.5	7.98920280142655e-6
-18.	-12.5	8.24358549637163e-6
-17.5	-12.5	8.43234744647237e-6
-17.	-12.5	8.619930099438904e-6
-16.5	-12.5	8.807512752405436e-6
-16.	-12.5	8.995095405371972e-6
-15.5	-12.5	9.159302633868644e-6
-15.	-12.5	9.19568624225144e-6
-14.5	-12.5	9.232069850634234e-6
-14.	-12.5	9.26845345901703e-6
-13.5	-12.5	9.304837067399825e-6
-13.	-12.5	9.277242625887944e-6
-12.5	-12.5	9.117887807137225e-6
-12.	-12.5	8.958532988386507e-6
-11.5	-12.5	8.799178169635788e-6
-11.	-12.5	8.639823350885068e-6
-10.5	-12.5	8.377353400685561e-6
-10.	-12.5	8.011400289181892e-6
-9.5	-12.5	7.645447177678224e-6
-9.	-12.5	7.279494066174556e-6
-8.5	-12.5	6.9135409546708874e-6
-8.	-12.5	6.465241594547245e-6
-7.5	-12.5	5.976633300486424e-6
-7.	-12.5	5.488025006425604e-6
-6.5	-12.5	4.999416712364783e-6
-6.	-12.5	4.510808418303962e-6
-5.5	-12.5	4.064041384858858e-6
-5.	-12.5	3.6250304760246864e-6
-4.5	-12.5	3.1860195671905155e-6
-4.	-12.5	2.7470086583563438e-6
-3.5	-12.5	2.3107708551407674e-6
-3.	-12.5	2.0464684314981106e-6
-2.5	-12.5	1.7821660078554538e-6
-2.	-12.5	1.5178635842127975e-6
-1.5	-12.5	1.2535611605701407e-6
-1.	-12.5	1.0227988434874257e-6
-0.5	-12.5	9.36780576452152e-7
0.	-12.5	8.507623094168781e-7
0.5	-12.5	7.647440423816044e-7
1.	-12.5	6.787257753463306e-7
1.5	-12.5	6.34288908523505e-7
2.	-12.5	6.636521867654101e-7
2.5	-12.5	6.930154650073149e-7
3.	-12.5	7.223787432492201e-7
3.5	-12.5	7.517420214911252e-7
4.	-12.5	8.077828282532e-7
4.5	-12.5	8.872319402794268e-7
5.	-12.5	9.666810523056536e-7
5.5	-12.5	1.0461301643318802e-6
6.	-12.5	1.1255792763581072e-6
6.5	-12.5	1.209891325419105e-6
7.	-12.5	1.2962392901430456e-6
7.5	-12.5	1.3825872548669857e-6
8.	-12.5	1.4689352195909264e-6
8.5	-12.5	1.5552831843148673e-6
9.	-12.5	1.6469212105509692e-6
9.5	-12.5	1.7393001741104798e-6
10.	-12.5	1.8316791376699912e-6
10.5	-12.5	1.924058101229502e-6
11.	-12.5	2.018541750438368e-6
11.5	-12.5	2.1535259842810274e-6
12.	-12.5	2.2885102181236865e-6
12.5	-12.5	2.4234944519663452e-6
13.	-12.5	2.5584786858090044e-6
13.5	-12.5	2.7061694846977344e-6
14.	-12.5	2.8984798085580354e-6
14.5	-12.5	3.0907901324183363e-6
15.	-12.5	3.2831004562786378e-6
15.5	-12.5	3.4754107801389387e-6
16.	-12.5	3.6683963765363475e-6
16.5	-12.5	3.862420987676116e-6
17.	-12.5	4.056445598815884e-6
17.5	-12.5	4.250470209955651e-6
18.	-12.5	4.444494821095419e-6
18.5	-12.5	4.587818616849428e-6
19.	-12.5	4.692291621547138e-6
19.5	-12.5	4.796764626244849e-6
20.	-12.5	4.90123763094256e-6
20.5	-12.5	5.0057106356402704e-6
21.	-12.5	5.006282932728735e-6
21.5	-12.5	4.970048687743204e-6
22.	-12.5	4.933814442757672e-6
22.5	-12.5	4.897580197772141e-6
23.	-12.5	4.861345952786608e-6
23.5	-12.5	4.710099923888374e-6
24.	-12.5	4.547572375423676e-6
24.5	-12.5	4.3850448269589795e-6
25.	-12.5	4.222517278494283e-6
25.5	-12.5	4.05413095837408e-6
26.	-12.5	3.820953279494087e-6
26.5	-12.5	3.587775600614095e-6
27.	-12.5	3.354597921734102e-6
27.5	-12.5	3.1214202428541093e-6
28.	-12.5	2.8892263880534908e-6
28.5	-12.5	2.659904105730156e-6
29.	-12.5	2.4305818234068218e-6
29.5	-12.5	2.201259541083488e-6
30.	-12.5	1.9719372587601536e-6
30.5	-12.5	1.770965910992246e-6
31.	-12.5	1.6079716090413622e-6
31.5	-12.5	1.4449773070904787e-6
32.	-12.5	1.281983005139595e-6
32.5	-12.5	1.1189887031887115e-6
33.	-12.5	1.0035501648457748e-6
33.5	-12.5	9.198564409647479e-7
34.	-12.5	8.361627170837213e-7
34.5	-12.5	7.524689932026946e-7
35.	-12.5	6.687752693216679e-7
35.5	-12.5	6.222067376455333e-7
36.	-12.5	5.86606099562238e-7
36.5	-12.5	5.51005461478943e-7
37.	-12.5	5.154048233956479e-7
37.5	-12.5	4.798041853123527e-7
38.	-12.5	4.5622025419414896e-7
38.5	-12.5	4.333464961583339e-7
39.	-12.5	4.1047273812251895e-7
39.5	-12.5	3.875989800867039e-7
40.	-12.5	3.644972737844353e-7
40.5	-12.5	3.396660960975917e-7
41.	-12.5	3.1483491841074805e-7
41.5	-12.5	2.900037407239045e-7
42.	-12.5	2.65172563037061e-7
42.5	-12.5	2.406392271498347e-7
43.	-12.5	2.1683968652075758e-7
43.5	-12.5	1.9304014589168057e-7
44.	-12.5	1.6924060526260353e-7
44.5	-12.5	1.4544106463352644e-7
45.	-12.5	1.2509870141815383e-7
45.5	-12.5	1.0879907253290434e-7
46.	-12.5	9.249944364765486e-8
46.5	-12.5	7.619981476240536e-8
47.	-12.5	5.990018587715588e-8
47.5	-12.5	4.8978279779622277e-8
48.	-12.5	4.11713535137962e-8
48.5	-12.5	3.336442724797012e-8
49.	-12.5	2.555750098214404e-8
49.5	-12.5	1.7750574716317957e-8
50.	-12.5	1.4118950026804078e-8
50.5	-12.5	1.1495698425117391e-8
51.	-12.5	8.872446823430705e-9
51.5	-12.5	6.249195221744019e-9
52.	-12.5	3.6259436200573323e-9
52.5	-12.5	2.9600424333696744e-9
53.	-12.5	2.3387327799121896e-9
53.5	-12.5	1.7174231264547049e-9
54.	-12.5	1.09611347299722e-9
54.5	-12.5	5.523593628461584e-10
55.	-12.5	4.4815442717271407e-10
-55.	-12.	1.2386389808037766e-11
-54.5	-12.	1.5840804063727716e-11
-54.	-12.	2.955610960428035e-11
-53.5	-12.	5.875746078193988e-11
-53.	-12.	8.795881195959939e-11
-52.5	-12.	1.171601631372589e-10
-52.	-12.	1.463615143149184e-10
-51.5	-12.	2.722297906403727e-10
-51.	-12.	4.70789562553393e-10
-50.5	-12.	6.693493344664133e-10
-50.	-12.	8.679091063794337e-10
-49.5	-12.	1.066468878292454e-9
-49.	-12.	1.904897838806102e-9
-48.5	-12.	2.9646108009193993e-9
-48.	-12.	4.024323763032695e-9
-47.5	-12.	5.084036725145992e-9
-47.	-12.	6.143749687259291e-9
-46.5	-12.	1.0179904458993435e-8
-46.	-12.	1.4491521275271452e-8
-45.5	-12.	1.8803138091549472e-8
-45.	-12.	2.3114754907827493e-8
-44.5	-12.	2.819079869365644e-8
-44.	-12.	4.123407823357235e-8
-43.5	-12.	5.4277357773488254e-8
-43.	-12.	6.732063731340415e-8
-42.5	-12.	8.036391685332005e-8
-42.	-12.	9.763044513284114e-8
-41.5	-12.	1.2692942871657587e-7
-41.	-12.	1.5622841230031058e-7
-40.5	-12.	1.8552739588404534e-7
-40.	-12.	2.1482637946778008e-7
-39.5	-12.	2.536069211663244e-7
-39.	-12.	3.0485113567581235e-7
-38.5	-12.	3.5609535018530025e-7
-38.	-12.	4.073395646947882e-7
-37.5	-12.	4.5858377920427615e-7
-37.	-12.	5.276040850901861e-7
-36.5	-12.	6.082638170594313e-7
-36.	-12.	6.889235490286766e-7
-35.5	-12.	7.695832809979219e-7
-35.	-12.	8.502430129671673e-7
-34.5	-12.	9.725608798362706e-7
-34.	-12.	1.1068647531360334e-6
-33.5	-12.	1.2411686264357963e-6
-33.	-12.	1.3754724997355588e-6
-32.5	-12.	1.5097763730353216e-6
-32.	-12.	1.724874123527948e-6
-31.5	-12.	1.944330043823441e-6
-31.	-12.	2.1637859641189334e-6
-30.5	-12.	2.3832418844144263e-6
-30.	-12.	2.6110491213929075e-6
-29.5	-12.	2.899482317582758e-6
-29.	-12.	3.187915513772608e-6
-28.5	-12.	3.4763487099624586e-6
-28.	-12.	3.7647819061523085e-6
-27.5	-12.	4.0519966099149085e-6
-27.	-12.	4.336275778150873e-6
-26.5	-12.	4.6205549463868375e-6
-26.	-12.	4.904834114622803e-6
-25.5	-12.	5.1891132828587674e-6
-25.	-12.	5.457303419568965e-6
-24.5	-12.	5.707025802510885e-6
-24.	-12.	5.956748185452806e-6
-23.5	-12.	6.206470568394726e-6
-23.	-12.	6.456192951336647e-6
-22.5	-12.	6.7175911613317196e-6
-22.	-12.	6.98561889335091e-6
-21.5	-12.	7.2536466253700995e-6
-21.	-12.	7.521674357389289e-6
-20.5	-12.	7.789702089408478e-6
-20.	-12.	8.081662401704093e-6
-19.5	-12.	8.37923319624327e-6
-19.	-12.	8.67680399078245e-6
-18.5	-12.	8.974374785321627e-6
-18.	-12.	9.271945579860805e-6
-17.5	-12.	9.506665488535364e-6
-17.	-12.	9.740255878339657e-6
-16.5	-12.	9.973846268143951e-6
-16.	-12.	0.000010207436657948246
-15.5	-12.	0.000010415385581878332
-15.	-12.	0.000010483119512181518
-14.5	-12.	0.000010550853442484701
-14.	-12.	0.000010618587372787887
-13.5	-12.	0.000010686321303091073
-13.	-12.	0.000010679727433103302
-12.5	-12.	0.000010520058265856682
-12.	-12.	0.000010360389098610061
-11.5	-12.	0.000010200719931363442
-11.	-12.	0.000010041050764116822
-10.5	-12.	9.75783452045413e-6
-10.	-12.	9.350630246540312e-6
-9.5	-12.	8.943425972626493e-6
-9.	-12.	8.536221698712676e-6
-8.5	-12.	8.129017424798857e-6
-8.	-12.	7.618895538142306e-6
-7.5	-12.	7.058394923583237e-6
-7.	-12.	6.497894309024168e-6
-6.5	-12.	5.9373936944650985e-6
-6.	-12.	5.37689307990603e-6
-5.5	-12.	4.858079411408366e-6
-5.	-12.	4.346993262195339e-6
-4.5	-12.	3.835907112982312e-6
-4.	-12.	3.3248209637692853e-6
-3.5	-12.	2.816957067782663e-6
-3.	-12.	2.508876161613296e-6
-2.5	-12.	2.200795255443929e-6
-2.	-12.	1.8927143492745623e-6
-1.5	-12.	1.584633443105195e-6
-1.	-12.	1.3168909090481149e-6
-0.5	-12.	1.223230688695624e-6
0.	-12.	1.1295704683431332e-6
0.5	-12.	1.0359102479906424e-6
1.	-12.	9.422500276381515e-7
1.5	-12.	8.997835420372832e-7
2.	-12.	9.481775140393803e-7
2.5	-12.	9.965714860414771e-7
3.	-12.	1.0449654580435743e-6
3.5	-12.	1.0933594300456714e-6
4.	-12.	1.1739137781116706e-6
4.5	-12.	1.2826873781876366e-6
5.	-12.	1.3914609782636024e-6
5.5	-12.	1.5002345783395682e-6
6.	-12.	1.609008178415534e-6
6.5	-12.	1.7191780095661409e-6
7.	-12.	1.829932386371693e-6
7.5	-12.	1.9406867631772445e-6
8.	-12.	2.051441139982797e-6
8.5	-12.	2.1621955167883493e-6
9.	-12.	2.2694202725078594e-6
9.5	-12.	2.3761506619531533e-6
10.	-12.	2.4828810513984472e-6
10.5	-12.	2.589611440843741e-6
11.	-12.	2.698206412095741e-6
11.5	-12.	2.8426816361979734e-6
12.	-12.	2.9871568603002056e-6
12.5	-12.	3.1316320844024378e-6
13.	-12.	3.2761073085046704e-6
13.5	-12.	3.4330040093936383e-6
14.	-12.	3.6335191383676163e-6
14.5	-12.	3.834034267341595e-6
15.	-12.	4.034549396315573e-6
15.5	-12.	4.235064525289551e-6
16.	-12.	4.4352041486888035e-6
16.5	-12.	4.6347659967358285e-6
17.	-12.	4.8343278447828535e-6
17.5	-12.	5.033889692829879e-6
18.	-12.	5.233451540876904e-6
18.5	-12.	5.381699392600321e-6
19.	-12.	5.490626587757096e-6
19.5	-12.	5.599553782913871e-6
20.	-12.	5.708480978070645e-6
20.5	-12.	5.81740817322742e-6
21.	-12.	5.8217821283844855e-6
21.5	-12.	5.789118383649317e-6
22.	-12.	5.756454638914149e-6
22.5	-12.	5.723790894178981e-6
23.	-12.	5.691127149443813e-6
23.5	-12.	5.53313454967401e-6
24.	-12.	5.362848427604016e-6
24.5	-12.	5.192562305534021e-6
25.	-12.	5.022276183464028e-6
25.5	-12.	4.844436308789805e-6
26.	-12.	4.583060511614931e-6
26.5	-12.	4.321684714440057e-6
27.	-12.	4.060308917265184e-6
27.5	-12.	3.79893312009031e-6
28.	-12.	3.5356018490526286e-6
28.5	-12.	3.2665629672314588e-6
29.	-12.	2.9975240854102893e-6
29.5	-12.	2.7284852035891207e-6
30.	-12.	2.4594463217679513e-6
30.5	-12.	2.2216474279072865e-6
31.	-12.	2.0256955656419974e-6
31.5	-12.	1.8297437033767082e-6
32.	-12.	1.6337918411114194e-6
32.5	-12.	1.4378399788461304e-6
33.	-12.	1.298198635287133e-6
33.5	-12.	1.1961461523197138e-6
34.	-12.	1.0940936693522946e-6
34.5	-12.	9.920411863848754e-7
35.	-12.	8.89988703417456e-7
35.5	-12.	8.321537945592129e-7
36.	-12.	7.873820813091271e-7
36.5	-12.	7.426103680590414e-7
37.	-12.	6.978386548089556e-7
37.5	-12.	6.530669415588698e-7
38.	-12.	6.215818148431936e-7
38.5	-12.	5.90881909581363e-7
39.	-12.	5.601820043195325e-7
39.5	-12.	5.294820990577019e-7
40.	-12.	4.983892977765333e-7
40.5	-12.	4.643155463300916e-7
41.	-12.	4.3024179488364983e-7
41.5	-12.	3.961680434372081e-7
42.	-12.	3.6209429199076643e-7
42.5	-12.	3.284513465939862e-7
43.	-12.	2.958697815569467e-7
43.5	-12.	2.6328821651990725e-7
44.	-12.	2.3070665148286776e-7
44.5	-12.	1.9812508644582828e-7
45.	-12.	1.7031735192707336e-7
45.5	-12.	1.480920120074371e-7
46.	-12.	1.2586667208780081e-7
46.5	-12.	1.0364133216816453e-7
47.	-12.	8.141599224852827e-8
47.5	-12.	6.654274398413752e-8
48.	-12.	5.5928104452660286e-8
48.5	-12.	4.5313464921183064e-8
49.	-12.	3.469882538970584e-8
49.5	-12.	2.408418585822862e-8
50.	-12.	1.9152065987934578e-8
50.5	-12.	1.5592326002699537e-8
51.	-12.	1.2032586017464499e-8
51.5	-12.	8.472846032229461e-9
52.	-12.	4.913106046994423e-9
52.5	-12.	4.010588449985037e-9
53.	-12.	3.1686065748967476e-9
53.5	-12.	2.3266246998084583e-9
54.	-12.	1.4846428247201685e-9
54.5	-12.	7.477819054806238e-10
55.	-12.	6.066982497830785e-10
-55.	-11.5	1.7086000492611653e-11
-54.5	-11.5	2.1821682228058128e-11
-54.	-11.5	4.027159489150587e-11
-53.5	-11.5	7.941943721162598e-11
-53.	-11.5	1.1856727953174607e-10
-52.5	-11.5	1.5771512185186616e-10
-52.	-11.5	1.9686296417198624e-10
-51.5	-11.5	3.6241094300821863e-10
-51.	-11.5	6.230091673320445e-10
-50.5	-11.5	8.836073916558703e-10
-50.	-11.5	1.1442056159796963e-9
-49.5	-11.5	1.4048038403035222e-9
-49.	-11.5	2.4905406487587135e-9
-48.5	-11.5	3.861632606397093e-9
-48.	-11.5	5.232724564035472e-9
-47.5	-11.5	6.603816521673851e-9
-47.	-11.5	7.97490847931223e-9
-46.5	-11.5	1.3160611701042884e-8
-46.	-11.5	1.8699347397505778e-8
-45.5	-11.5	2.4238083093968676e-8
-45.	-11.5	2.977681879043157e-8
-44.5	-11.5	3.6294809645522225e-8
-44.	-11.5	5.3019081836783705e-8
-43.5	-11.5	6.974335402804519e-8
-43.	-11.5	8.646762621930665e-8
-42.5	-11.5	1.0319189841056811e-7
-42.	-11.5	1.2531655365434232e-7
-41.5	-11.5	1.6282743682630322e-7
-41.	-11.5	2.003383199982641e-7
-40.5	-11.5	2.3784920317022506e-7
-40.	-11.5	2.7536008634218595e-7
-39.5	-11.5	3.2465181831244246e-7
-39.	-11.5	3.894296806295468e-7
-38.5	-11.5	4.542075429466512e-7
-38.	-11.5	5.189854052637556e-7
-37.5	-11.5	5.837632675808599e-7
-37.	-11.5	6.683603496858145e-7
-36.5	-11.5	7.659346571472969e-7
-36.	-11.5	8.635089646087793e-7
-35.5	-11.5	9.610832720702617e-7
-35.	-11.5	1.058657579531744e-6
-34.5	-11.5	1.1984657277891665e-6
-34.	-11.5	1.3504255263446277e-6
-33.5	-11.5	1.502385324900089e-6
-33.	-11.5	1.6543451234555499e-6
-32.5	-11.5	1.8063049220110108e-6
-32.	-11.5	2.039455969830705e-6
-31.5	-11.5	2.27698662243104e-6
-31.	-11.5	2.5145172750313753e-6
-30.5	-11.5	2.75204792763171e-6
-30.	-11.5	2.998044144030753e-6
-29.5	-11.5	3.3054956907739524e-6
-29.	-11.5	3.6129472375171516e-6
-28.5	-11.5	3.920398784260351e-6
-28.	-11.5	4.22785033100355e-6
-27.5	-11.5	4.5341290563415684e-6
-27.	-11.5	4.837582274664268e-6
-26.5	-11.5	5.141035492986968e-6
-26.	-11.5	5.444488711309667e-6
-25.5	-11.5	5.747941929632367e-6
-25.	-11.5	6.036324062089612e-6
-24.5	-11.5	6.307406887106381e-6
-24.	-11.5	6.57848971212315e-6
-23.5	-11.5	6.849572537139918e-6
-23.	-11.5	7.1206553621566875e-6
-22.5	-11.5	7.409399034484628e-6
-22.	-11.5	7.708170516892398e-6
-21.5	-11.5	8.006941999300169e-6
-21.	-11.5	8.30571348170794e-6
-20.5	-11.5	8.60448496411571e-6
-20.	-11.5	8.93727008681687e-6
-19.5	-11.5	9.278028980950147e-6
-19.	-11.5	9.618787875083425e-6
-18.5	-11.5	9.959546769216702e-6
-18.	-11.5	0.00001030030566334998
-17.5	-11.5	0.000010580983530598358
-17.	-11.5	0.00001086058165724041
-16.5	-11.5	0.000011140179783882465
-16.	-11.5	0.00001141977791052452
-15.5	-11.5	0.000011671468529888019
-15.	-11.5	0.000011770552782111595
-14.5	-11.5	0.000011869637034335169
-14.	-11.5	0.000011968721286558744
-13.5	-11.5	0.000012067805538782318
-13.	-11.5	0.00001208221224031866
-12.5	-11.5	0.000011922228724576138
-12.	-11.5	0.000011762245208833617
-11.5	-11.5	0.000011602261693091096
-11.	-11.5	0.000011442278177348574
-10.5	-11.5	0.000011138315640222702
-10.	-11.5	0.000010689860203898733
-9.5	-11.5	0.000010241404767574763
-9.	-11.5	9.792949331250796e-6
-8.5	-11.5	9.344493894926825e-6
-8.	-11.5	8.772549481737366e-6
-7.5	-11.5	8.140156546680048e-6
-7.	-11.5	7.5077636116227324e-6
-6.5	-11.5	6.875370676565414e-6
-6.	-11.5	6.242977741508097e-6
-5.5	-11.5	5.652117437957873e-6
-5.	-11.5	5.068956048365991e-6
-4.5	-11.5	4.4857946587741095e-6
-4.	-11.5	3.902633269182227e-6
-3.5	-11.5	3.323143280424559e-6
-3.	-11.5	2.9712838917284813e-6
-2.5	-11.5	2.619424503032404e-6
-2.	-11.5	2.2675651143363267e-6
-1.5	-11.5	1.9157057256402494e-6
-1.	-11.5	1.6109829746088039e-6
-0.5	-11.5	1.509680800939096e-6
0.	-11.5	1.4083786272693883e-6
0.5	-11.5	1.3070764535996802e-6
1.	-11.5	1.2057742799299724e-6
1.5	-11.5	1.1652781755510614e-6
2.	-11.5	1.2327028413133504e-6
2.5	-11.5	1.3001275070756394e-6
3.	-11.5	1.3675521728379286e-6
3.5	-11.5	1.4349768386002176e-6
4.	-11.5	1.5400447279701412e-6
4.5	-11.5	1.6781428160958464e-6
5.	-11.5	1.8162409042215514e-6
5.5	-11.5	1.954338992347256e-6
6.	-11.5	2.092437080472961e-6
6.5	-11.5	2.228464693713177e-6
7.	-11.5	2.3636254826003405e-6
7.5	-11.5	2.498786271487504e-6
8.	-11.5	2.6339470603746676e-6
8.5	-11.5	2.769107849261831e-6
9.	-11.5	2.891919334464749e-6
9.5	-11.5	3.013001149795826e-6
10.	-11.5	3.1340829651269035e-6
10.5	-11.5	3.2551647804579805e-6
11.	-11.5	3.377871073753114e-6
11.5	-11.5	3.53183728811492e-6
12.	-11.5	3.685803502476725e-6
12.5	-11.5	3.83976971683853e-6
13.	-11.5	3.993735931200336e-6
13.5	-11.5	4.159838534089542e-6
14.	-11.5	4.368558468177197e-6
14.5	-11.5	4.577278402264852e-6
15.	-11.5	4.785998336352508e-6
15.5	-11.5	4.9947182704401634e-6
16.	-11.5	5.202011920841259e-6
16.5	-11.5	5.407111005795542e-6
17.	-11.5	5.612210090749824e-6
17.5	-11.5	5.817309175704107e-6
18.	-11.5	6.0224082606583894e-6
18.5	-11.5	6.1755801683512144e-6
19.	-11.5	6.288961553967053e-6
19.5	-11.5	6.402342939582892e-6
20.	-11.5	6.515724325198731e-6
20.5	-11.5	6.62910571081457e-6
21.	-11.5	6.637281324040236e-6
21.5	-11.5	6.608188079555431e-6
22.	-11.5	6.579094835070627e-6
22.5	-11.5	6.550001590585822e-6
23.	-11.5	6.520908346101017e-6
23.5	-11.5	6.356169175459645e-6
24.	-11.5	6.178124479784354e-6
24.5	-11.5	6.000079784109064e-6
25.	-11.5	5.822035088433773e-6
25.5	-11.5	5.634741659205528e-6
26.	-11.5	5.345167743735775e-6
26.5	-11.5	5.05559382826602e-6
27.	-11.5	4.766019912796265e-6
27.5	-11.5	4.476445997326511e-6
28.	-11.5	4.181977310051766e-6
28.5	-11.5	3.873221828732761e-6
29.	-11.5	3.5644663474137565e-6
29.5	-11.5	3.2557108660947528e-6
30.	-11.5	2.9469553847757486e-6
30.5	-11.5	2.672328944822327e-6
31.	-11.5	2.4434195222426322e-6
31.5	-11.5	2.214510099662938e-6
32.	-11.5	1.9856006770832438e-6
32.5	-11.5	1.7566912545035491e-6
33.	-11.5	1.5928471057284914e-6
33.5	-11.5	1.4724358636746796e-6
34.	-11.5	1.352024621620868e-6
34.5	-11.5	1.231613379567056e-6
35.	-11.5	1.111202137513244e-6
35.5	-11.5	1.0421008514728925e-6
36.	-11.5	9.881580630560161e-7
36.5	-11.5	9.342152746391397e-7
37.	-11.5	8.802724862222633e-7
37.5	-11.5	8.26329697805387e-7
38.	-11.5	7.869433754922381e-7
38.5	-11.5	7.484173230043921e-7
39.	-11.5	7.098912705165462e-7
39.5	-11.5	6.713652180287001e-7
40.	-11.5	6.322813217686314e-7
40.5	-11.5	5.889649965625915e-7
41.	-11.5	5.456486713565516e-7
41.5	-11.5	5.023323461505117e-7
42.	-11.5	4.5901602094447186e-7
42.5	-11.5	4.162634660381377e-7
43.	-11.5	3.748998765931358e-7
43.5	-11.5	3.335362871481339e-7
44.	-11.5	2.92172697703132e-7
44.5	-11.5	2.508091082581301e-7
45.	-11.5	2.1553600243599288e-7
45.5	-11.5	1.8738495148196983e-7
46.	-11.5	1.5923390052794678e-7
46.5	-11.5	1.310828495739237e-7
47.	-11.5	1.0293179861990065e-7
47.5	-11.5	8.410720818865275e-8
48.	-11.5	7.068485539152437e-8
48.5	-11.5	5.7262502594396015e-8
49.	-11.5	4.384014979726765e-8
49.5	-11.5	3.0417797000139284e-8
50.	-11.5	2.4185181949065076e-8
50.5	-11.5	1.9688953580281685e-8
51.	-11.5	1.5192725211498294e-8
51.5	-11.5	1.0696496842714904e-8
52.	-11.5	6.2002684739315135e-9
52.5	-11.5	5.0611344666003995e-9
53.	-11.5	3.998480369881306e-9
53.5	-11.5	2.935826273162211e-9
54.	-11.5	1.873172176443117e-9
54.5	-11.5	9.43204448115089e-10
55.	-11.5	7.652420723934429e-10
-55.	-11.	2.4948995010003816e-11
-54.5	-11.	3.1755352976953224e-11
-54.	-11.	5.722582388894481e-11
-53.5	-11.	1.1086473522379089e-10
-53.	-11.	1.64503646558637e-10
-52.5	-11.	2.18142557893483e-10
-52.	-11.	2.71781469228329e-10
-51.5	-11.	4.904539836062205e-10
-51.	-11.	8.332282981506329e-10
-50.5	-11.	1.1760026126950453e-9
-50.	-11.	1.5187769272394582e-9
-49.5	-11.	1.861551241783871e-9
-49.	-11.	3.2516026174587046e-9
-48.5	-11.	5.003830611415908e-9
-48.	-11.	6.756058605373114e-9
-47.5	-11.	8.508286599330319e-9
-47.	-11.	1.0260514593287528e-8
-46.5	-11.	1.6785496790262153e-8
-46.	-11.	2.375218512999387e-8
-45.5	-11.	3.071887346972559e-8
-45.	-11.	3.7685561809457315e-8
-44.5	-11.	4.587376177105159e-8
-44.	-11.	6.679315968273055e-8
-43.5	-11.	8.771255759440951e-8
-43.	-11.	1.0863195550608846e-7
-42.5	-11.	1.295513534177674e-7
-42.	-11.	1.5721858831378906e-7
-41.5	-11.	2.0411108128016864e-7
-41.	-11.	2.510035742465483e-7
-40.5	-11.	2.9789606721292795e-7
-40.	-11.	3.447885601793076e-7
-39.5	-11.	4.062067193705171e-7
-39.	-11.	4.867191190858107e-7
-38.5	-11.	5.672315188011042e-7
-38.	-11.	6.477439185163978e-7
-37.5	-11.	7.282563182316914e-7
-37.	-11.	8.312302659730975e-7
-36.5	-11.	9.489115823047661e-7
-36.	-11.	1.0665928986364347e-6
-35.5	-11.	1.1842742149681033e-6
-35.	-11.	1.3019555312997719e-6
-34.5	-11.	1.462674224648211e-6
-34.	-11.	1.6357757642023617e-6
-33.5	-11.	1.8088773037565123e-6
-33.	-11.	1.9819788433106636e-6
-32.5	-11.	2.1550803828648136e-6
-32.	-11.	2.409288952569857e-6
-31.5	-11.	2.667872584122224e-6
-31.	-11.	2.9264562156745905e-6
-30.5	-11.	3.1850398472269568e-6
-30.	-11.	3.4520984140158504e-6
-29.5	-11.	3.7806803426256775e-6
-29.	-11.	4.109262271235504e-6
-28.5	-11.	4.4378441998453304e-6
-28.	-11.	4.766426128455157e-6
-27.5	-11.	5.093539407142989e-6
-27.	-11.	5.417114482452792e-6
-26.5	-11.	5.740689557762592e-6
-26.	-11.	6.064264633072394e-6
-25.5	-11.	6.387839708382195e-6
-25.	-11.	6.696637026634049e-6
-24.5	-11.	6.988471734168377e-6
-24.	-11.	7.280306441702705e-6
-23.5	-11.	7.572141149237033e-6
-23.	-11.	7.86397585677136e-6
-22.5	-11.	8.178702332211405e-6
-22.	-11.	8.506426728810356e-6
-21.5	-11.	8.834151125409306e-6
-21.	-11.	9.161875522008258e-6
-20.5	-11.	9.489599918607206e-6
-20.	-11.	9.861423901546546e-6
-19.5	-11.	0.000010243586090531931
-19.	-11.	0.000010625748279517319
-18.5	-11.	0.000011007910468502703
-18.	-11.	0.00001139007265748809
-17.5	-11.	0.00001171539681602763
-17.	-11.	0.000012039699515170787
-16.5	-11.	0.000012364002214313946
-16.	-11.	0.000012688304913457106
-15.5	-11.	0.000012982394485072841
-15.	-11.	0.00001311126988740165
-14.5	-11.	0.000013240145289730454
-14.	-11.	0.000013369020692059262
-13.5	-11.	0.000013497896094388067
-13.	-11.	0.00001353160381016932
-12.5	-11.	0.000013369317270091016
-12.	-11.	0.000013207030730012712
-11.5	-11.	0.000013044744189934409
-11.	-11.	0.000012882457649856103
-10.5	-11.	0.000012556218139891038
-10.	-11.	0.000012065440492887243
-9.5	-11.	0.000011574662845883448
-9.	-11.	0.000011083885198879656
-8.5	-11.	0.00001059310755187586
-8.	-11.	9.959708242580696e-6
-7.5	-11.	9.25649485845324e-6
-7.	-11.	8.553281474325789e-6
-6.5	-11.	7.850068090198333e-6
-6.	-11.	7.146854706070881e-6
-5.5	-11.	6.4866760645852215e-6
-5.	-11.	5.834474783762632e-6
-4.5	-11.	5.182273502940045e-6
-4.	-11.	4.530072222117457e-6
-3.5	-11.	3.882008503950062e-6
-3.	-11.	3.490477894675942e-6
-2.5	-11.	3.0989472854018227e-6
-2.	-11.	2.707416676127703e-6
-1.5	-11.	2.3158860668535824e-6
-1.	-11.	1.978296696451642e-6
-0.5	-11.	1.873493508913551e-6
0.	-11.	1.7686903213754593e-6
0.5	-11.	1.663887133837368e-6
1.	-11.	1.559083946299277e-6
1.5	-11.	1.5242403774665135e-6
2.	-11.	1.613563623188993e-6
2.5	-11.	1.7028868689114719e-6
3.	-11.	1.7922101146339517e-6
3.5	-11.	1.8815333603564315e-6
4.	-11.	2.0127595212080267e-6
4.5	-11.	2.18075356436396e-6
5.	-11.	2.3487476075198924e-6
5.5	-11.	2.516741650675825e-6
6.	-11.	2.6847356938317572e-6
6.5	-11.	2.8456007706436565e-6
7.	-11.	3.003481236687077e-6
7.5	-11.	3.1613617027304974e-6
8.	-11.	3.319242168773918e-6
8.5	-11.	3.4771226348173375e-6
9.	-11.	3.6127113990164465e-6
9.5	-11.	3.745177939804581e-6
10.	-11.	3.877644480592716e-6
10.5	-11.	4.010111021380851e-6
11.	-11.	4.1439571436303735e-6
11.5	-11.	4.304350629736036e-6
12.	-11.	4.464744115841698e-6
12.5	-11.	4.62513760194736e-6
13.	-11.	4.785531088053022e-6
13.5	-11.	4.957924256672885e-6
14.	-11.	5.1724547087877e-6
14.5	-11.	5.386985160902513e-6
15.	-11.	5.601515613017329e-6
15.5	-11.	5.816046065132143e-6
16.	-11.	6.028483201492518e-6
16.5	-11.	6.237699436942888e-6
17.	-11.	6.446915672393257e-6
17.5	-11.	6.656131907843627e-6
18.	-11.	6.865348143293997e-6
18.5	-11.	7.022582625302373e-6
19.	-11.	7.139984764845463e-6
19.5	-11.	7.257386904388553e-6
20.	-11.	7.374789043931642e-6
20.5	-11.	7.492191183474731e-6
21.	-11.	7.504099125711557e-6
21.5	-11.	7.478636036498642e-6
22.	-11.	7.453172947285727e-6
22.5	-11.	7.427709858072813e-6
23.	-11.	7.402246768859898e-6
23.5	-11.	7.230518767199765e-6
24.	-11.	7.044443622877167e-6
24.5	-11.	6.858368478554569e-6
25.	-11.	6.672293334231971e-6
25.5	-11.	6.475219128555282e-6
26.	-11.	6.156507799584303e-6
26.5	-11.	5.837796470613322e-6
27.	-11.	5.519085141642341e-6
27.5	-11.	5.200373812671361e-6
28.	-11.	4.873733459041546e-6
28.5	-11.	4.523949974988957e-6
29.	-11.	4.174166490936368e-6
29.5	-11.	3.8243830068837795e-6
30.	-11.	3.4745995228311912e-6
30.5	-11.	3.161820214889457e-6
31.	-11.	2.8986092655792775e-6
31.5	-11.	2.6353983162690973e-6
32.	-11.	2.372187366958918e-6
32.5	-11.	2.1089764176487387e-6
33.	-11.	1.9196278888056183e-6
33.5	-11.	1.7795846103789288e-6
34.	-11.	1.6395413319522393e-6
34.5	-11.	1.4994980535255495e-6
35.	-11.	1.3594547750988598e-6
35.5	-11.	1.2778291243411256e-6
36.	-11.	1.2134617902725854e-6
36.5	-11.	1.149094456204045e-6
37.	-11.	1.0847271221355048e-6
37.5	-11.	1.0203597880669643e-6
38.	-11.	9.717897813005436e-7
38.5	-11.	9.241533777796909e-7
39.	-11.	8.765169742588386e-7
39.5	-11.	8.288805707379861e-7
40.	-11.	7.805296132708908e-7
40.5	-11.	7.267572475957495e-7
41.	-11.	6.729848819206081e-7
41.5	-11.	6.192125162454668e-7
42.	-11.	5.654401505703256e-7
42.5	-11.	5.12446234671746e-7
43.	-11.	4.613701918033538e-7
43.5	-11.	4.1029414893496155e-7
44.	-11.	3.5921810606656935e-7
44.5	-11.	3.081420631981771e-7
45.	-11.	2.646533103129296e-7
45.5	-11.	2.300369391474828e-7
46.	-11.	1.95420567982036e-7
46.5	-11.	1.6080419681658917e-7
47.	-11.	1.2618782565114238e-7
47.5	-11.	1.0306846192641419e-7
48.	-11.	8.660859846165399e-8
48.5	-11.	7.014873499689382e-8
49.	-11.	5.368887153213364e-8
49.5	-11.	3.722900806737346e-8
50.	-11.	2.959401520139199e-8
50.5	-11.	2.4090308388099847e-8
51.	-11.	1.85866015748077e-8
51.5	-11.	1.308289476151555e-8
52.	-11.	7.579187948223402e-9
52.5	-11.	6.1863858306560824e-9
53.	-11.	4.887236613428317e-9
53.5	-11.	3.5880873962005508e-9
54.	-11.	2.288938178972785e-9
54.5	-11.	1.1520330491078718e-9
55.	-11.	9.346528380801896e-10
-55.	-10.5	4.991664785399635e-11
-54.5	-10.5	6.306207554885878e-11
-54.	-10.5	1.0791341728034616e-10
-53.5	-10.5	2.0061627776456655e-10
-53.	-10.5	2.9331913824878696e-10
-52.5	-10.5	3.860219987330073e-10
-52.	-10.5	4.787248592172276e-10
-51.5	-10.5	8.232191496251482e-10
-51.	-10.5	1.357055302198457e-9
-50.5	-10.5	1.8908914547717654e-9
-50.	-10.5	2.424727607345074e-9
[truncated: 38,001 more rows]
