# Supplementary material for: Myosin V executes steps of variable length via structurally constrained diffusion
Source: eLife. 2020 Jan 15;9:e51569. doi: 10.7554/eLife.51569 (PMC7054003; doi:10.7554/eLife.51569)
Supplement: Source data 1. [file elife-51569-data1.zip › myosin_elife_source_data/Figure 3/BD_diffusion_contours/cont_yz_0kbT.txt]

-35.	-55.	9.733035580681088e-16
-34.5	-55.	3.008938679817845e-15
-34.	-55.	5.729190991328992e-15
-33.5	-55.	8.44944330284014e-15
-33.	-55.	1.1169695614351283e-14
-32.5	-55.	2.0239205511367828e-14
-32.	-55.	4.6147024540946065e-14
-31.5	-55.	7.20548435705243e-14
-31.	-55.	9.796266260010256e-14
-30.5	-55.	1.2387048162968078e-13
-30.	-55.	3.228142525878583e-13
-29.5	-55.	5.589969692593397e-13
-29.	-55.	7.951796859308211e-13
-28.5	-55.	1.0313624026023025e-12
-28.	-55.	1.7987014124408271e-12
-27.5	-55.	3.46277972949433e-12
-27.	-55.	5.126858046547833e-12
-26.5	-55.	6.790936363601336e-12
-26.	-55.	8.455014680654837e-12
-25.5	-55.	1.820956882888618e-11
-25.	-55.	2.865745287389284e-11
-24.5	-55.	3.91053369188995e-11
-24.	-55.	4.955322096390617e-11
-23.5	-55.	7.938239846114724e-11
-23.	-55.	1.310539972184442e-10
-22.5	-55.	1.8272559597574116e-10
-22.	-55.	2.3439719473303816e-10
-21.5	-55.	2.88697601565391e-10
-21.	-55.	4.770655985326831e-10
-20.5	-55.	6.654335954999753e-10
-20.	-55.	8.538015924672674e-10
-19.5	-55.	1.0421695894345596e-9
-19.	-55.	1.4172169708863742e-9
-18.5	-55.	1.934064921111595e-9
-18.	-55.	2.4509128713368164e-9
-17.5	-55.	2.9677608215620376e-9
-17.	-55.	3.5704302412970104e-9
-16.5	-55.	4.818328575607939e-9
-16.	-55.	6.066226909918868e-9
-15.5	-55.	7.314125244229796e-9
-15.	-55.	8.562023578540723e-9
-14.5	-55.	1.1477793804516946e-8
-14.	-55.	1.522821340465135e-8
-13.5	-55.	1.897863300478575e-8
-13.	-55.	2.272905260492015e-8
-12.5	-55.	2.8644933726430237e-8
-12.	-55.	4.2441172456754905e-8
-11.5	-55.	5.623741118707957e-8
-11.	-55.	7.003364991740426e-8
-10.5	-55.	8.382988864772892e-8
-10.	-55.	1.205471435830426e-7
-9.5	-55.	1.643195876146717e-7
-9.	-55.	2.0809203164630082e-7
-8.5	-55.	2.5186447567792993e-7
-8.	-55.	3.1312774572107806e-7
-7.5	-55.	4.12652778069583e-7
-7.	-55.	5.12177810418088e-7
-6.5	-55.	6.117028427665928e-7
-6.	-55.	7.112278751150978e-7
-5.5	-55.	8.564644538596932e-7
-5.	-55.	1.008969701118257e-6
-4.5	-55.	1.1614749483768204e-6
-4.	-55.	1.3139801956353843e-6
-3.5	-55.	1.467801730765156e-6
-3.	-55.	1.6235027360207328e-6
-2.5	-55.	1.779203741276309e-6
-2.	-55.	1.934904746531886e-6
-1.5	-55.	2.090605751787462e-6
-1.	-55.	2.2082439176782403e-6
-0.5	-55.	2.3243360641612694e-6
0.	-55.	2.440428210644299e-6
0.5	-55.	2.556520357127328e-6
1.	-55.	2.6586499113609688e-6
1.5	-55.	2.747367094168938e-6
2.	-55.	2.836084276976908e-6
2.5	-55.	2.924801459784878e-6
3.	-55.	3.013368838193583e-6
3.5	-55.	3.099552613310409e-6
4.	-55.	3.185736388427236e-6
4.5	-55.	3.271920163544062e-6
5.	-55.	3.358103938660888e-6
5.5	-55.	3.4434147340355722e-6
6.	-55.	3.5281631911062793e-6
6.5	-55.	3.6129116481769855e-6
7.	-55.	3.6976601052476917e-6
7.5	-55.	3.7813026004906606e-6
8.	-55.	3.859019940471741e-6
8.5	-55.	3.936737280452822e-6
9.	-55.	4.0144546204339015e-6
9.5	-55.	4.092171960414982e-6
10.	-55.	4.152273448962313e-6
10.5	-55.	4.205052481759953e-6
11.	-55.	4.257831514557594e-6
11.5	-55.	4.310610547355235e-6
12.	-55.	4.348216832494071e-6
12.5	-55.	4.341601818372399e-6
13.	-55.	4.334986804250728e-6
13.5	-55.	4.328371790129057e-6
14.	-55.	4.321756776007384e-6
14.5	-55.	4.252871029285648e-6
15.	-55.	4.168856929738871e-6
15.5	-55.	4.084842830192094e-6
16.	-55.	4.000828730645318e-6
16.5	-55.	3.897226066101026e-6
17.	-55.	3.757818013941294e-6
17.5	-55.	3.618409961781563e-6
18.	-55.	3.4790019096218316e-6
18.5	-55.	3.3395938574621e-6
19.	-55.	3.1953668653673297e-6
19.5	-55.	3.0506204782534077e-6
20.	-55.	2.9058740911394857e-6
20.5	-55.	2.7611277040255646e-6
21.	-55.	2.631057516277261e-6
21.5	-55.	2.518795937307259e-6
22.	-55.	2.4065343583372564e-6
22.5	-55.	2.2942727793672543e-6
23.	-55.	2.1820423073605356e-6
23.5	-55.	2.1056009065168823e-6
24.	-55.	2.0291595056732285e-6
24.5	-55.	1.952718104829575e-6
25.	-55.	1.8762767039859214e-6
25.5	-55.	1.812856599731016e-6
26.	-55.	1.7600924235307945e-6
26.5	-55.	1.707328247330573e-6
27.	-55.	1.6545640711303512e-6
27.5	-55.	1.6026758672259233e-6
28.	-55.	1.5587570224275464e-6
28.5	-55.	1.51483817762917e-6
29.	-55.	1.4709193328307932e-6
29.5	-55.	1.4270004880324165e-6
30.	-55.	1.3770619051433185e-6
30.5	-55.	1.3238549755646324e-6
31.	-55.	1.2706480459859466e-6
31.5	-55.	1.2174411164072607e-6
32.	-55.	1.1613395031460438e-6
32.5	-55.	1.0934533453783216e-6
33.	-55.	1.0255671876105994e-6
33.5	-55.	9.57681029842877e-7
34.	-55.	8.897948720751549e-7
34.5	-55.	8.222310108110692e-7
35.	-55.	7.547767250809268e-7
35.5	-55.	6.873224393507845e-7
36.	-55.	6.198681536206421e-7
36.5	-55.	5.568485895325163e-7
37.	-55.	5.04408953528435e-7
37.5	-55.	4.519693175243539e-7
38.	-55.	3.9952968152027266e-7
38.5	-55.	3.470900455161915e-7
39.	-55.	3.085079140981791e-7
39.5	-55.	2.724785377620781e-7
40.	-55.	2.3644916142597695e-7
40.5	-55.	2.0041978508987587e-7
41.	-55.	1.6966706842414827e-7
41.5	-55.	1.470464495215238e-7
42.	-55.	1.2442583061889926e-7
42.5	-55.	1.0180521171627479e-7
43.	-55.	7.918459281365027e-8
43.5	-55.	6.691015469614267e-8
44.	-55.	5.5265690097240203e-8
44.5	-55.	4.362122549833775e-8
45.	-55.	3.197676089943529e-8
45.5	-55.	2.388643571433295e-8
46.	-55.	1.9470428372467554e-8
46.5	-55.	1.505442103060215e-8
47.	-55.	1.0638413688736758e-8
47.5	-55.	6.35435125976354e-9
48.	-55.	5.174746684569396e-9
48.5	-55.	3.995142109375251e-9
49.	-55.	2.8155375341811047e-9
49.5	-55.	1.6359329589869603e-9
50.	-55.	1.021145189485788e-9
50.5	-55.	7.990992631241148e-10
51.	-55.	5.770533367624419e-10
51.5	-55.	3.55007410400769e-10
52.	-55.	1.5942194434600088e-10
52.5	-55.	1.2783119344321963e-10
53.	-55.	9.624044254043837e-11
53.5	-55.	6.464969163765713e-11
54.	-55.	3.305894073487589e-11
54.5	-55.	2.0218017149935076e-11
55.	-55.	1.587934328272357e-11
55.5	-55.	1.1540669415512057e-11
56.	-55.	7.201995548300547e-12
56.5	-55.	3.727912109444237e-12
57.	-55.	3.0358145313188537e-12
57.5	-55.	2.34371695319347e-12
58.	-55.	1.6516193750680853e-12
58.5	-55.	9.595217969427012e-13
59.	-55.	6.907858192304681e-13
59.5	-55.	5.371940342720256e-13
60.	-55.	3.836022493135833e-13
60.5	-55.	2.300104643551409e-13
61.	-55.	1.1934536642761487e-13
61.5	-55.	9.379348379080879e-14
62.	-55.	6.824160115400272e-14
62.5	-55.	4.2689718517196634e-14
63.	-55.	1.713783588039055e-14
63.5	-55.	1.1570791942245243e-14
64.	-55.	8.617447456484433e-15
64.5	-55.	5.664102970723623e-15
65.	-55.	2.7107584849628137e-15
-35.	-54.5	1.3307235761657903e-15
-34.5	-54.5	4.113892397022021e-15
-34.	-54.5	7.833085937710844e-15
-33.5	-54.5	1.1552279478399668e-14
-33.	-54.5	1.527147301908849e-14
-32.5	-54.5	2.7629870553766654e-14
-32.	-54.5	6.289954323376953e-14
-31.5	-54.5	9.816921591377242e-14
-31.	-54.5	1.334388885937753e-13
-30.5	-54.5	1.687085612737782e-13
-30.	-54.5	4.354861396086819e-13
-29.5	-54.5	7.520863717608737e-13
-29.	-54.5	1.0686866039130656e-12
-28.5	-54.5	1.3852868360652573e-12
-28.	-54.5	2.404438105816914e-12
-27.5	-54.5	4.609690601977232e-12
-27.	-54.5	6.8149430981375485e-12
-26.5	-54.5	9.020195594297867e-12
-26.	-54.5	1.1225448090458183e-11
-25.5	-54.5	2.4048511507238745e-11
-25.	-54.5	3.7781489977619044e-11
-24.5	-54.5	5.151446844799934e-11
-24.	-54.5	6.524744691837963e-11
-23.5	-54.5	1.0433298709929148e-10
-23.	-54.5	1.7199047652950132e-10
-22.5	-54.5	2.3964796595971116e-10
-22.	-54.5	3.07305455389921e-10
-21.5	-54.5	3.7839616853767047e-10
-21.	-54.5	6.245791733487732e-10
-20.5	-54.5	8.70762178159876e-10
-20.	-54.5	1.1169451829709788e-9
-19.5	-54.5	1.3631281877820815e-9
-19.	-54.5	1.8513059205311034e-9
-18.5	-54.5	2.5233014334625306e-9
-18.	-54.5	3.195296946393958e-9
-17.5	-54.5	3.867292459325386e-9
-17.	-54.5	4.6475222021098255e-9
-16.5	-54.5	6.2414860262023e-9
-16.	-54.5	7.835449850294776e-9
-15.5	-54.5	9.429413674387251e-9
-15.	-54.5	1.1023377498479725e-8
-14.5	-54.5	1.4633048275433118e-8
-14.	-54.5	1.9251434742781566e-8
-13.5	-54.5	2.386982121013001e-8
-13.	-54.5	2.848820767747845e-8
-12.5	-54.5	3.567560098846105e-8
-12.	-54.5	5.22118986450023e-8
-11.5	-54.5	6.874819630154354e-8
-11.	-54.5	8.52844939580848e-8
-10.5	-54.5	1.0182079161462604e-7
-10.	-54.5	1.453934559517852e-7
-9.5	-54.5	1.972880322715188e-7
-9.	-54.5	2.4918260859125245e-7
-8.5	-54.5	3.0107718491098605e-7
-8.	-54.5	3.7356043502934435e-7
-7.5	-54.5	4.910820922844902e-7
-7.	-54.5	6.086037495396359e-7
-6.5	-54.5	7.261254067947816e-7
-6.	-54.5	8.436470640499274e-7
-5.5	-54.5	1.014873224957126e-6
-5.	-54.5	1.1946390277169869e-6
-4.5	-54.5	1.3744048304768476e-6
-4.	-54.5	1.5541706332367086e-6
-3.5	-54.5	1.7351488813031125e-6
-3.	-54.5	1.917858327219671e-6
-2.5	-54.5	2.1005677731362285e-6
-2.	-54.5	2.283277219052787e-6
-1.5	-54.5	2.465986664969345e-6
-1.	-54.5	2.6013950196191582e-6
-0.5	-54.5	2.73488211967193e-6
0.	-54.5	2.8683692197247017e-6
0.5	-54.5	3.001856319777473e-6
1.	-54.5	3.1174028724081185e-6
1.5	-54.5	3.215715856851171e-6
2.	-54.5	3.3140288412942235e-6
2.5	-54.5	3.4123418257372765e-6
3.	-54.5	3.5105570832965024e-6
3.5	-54.5	3.607217365680516e-6
4.	-54.5	3.703877648064531e-6
4.5	-54.5	3.800537930448544e-6
5.	-54.5	3.897198212832558e-6
5.5	-54.5	3.996742800793333e-6
6.	-54.5	4.098145341954959e-6
6.5	-54.5	4.199547883116585e-6
7.	-54.5	4.300950424278211e-6
7.5	-54.5	4.401971627082521e-6
8.	-54.5	4.500949821784977e-6
8.5	-54.5	4.5999280164874325e-6
9.	-54.5	4.6989062111898885e-6
9.5	-54.5	4.7978844058923445e-6
10.	-54.5	4.8766920780858075e-6
10.5	-54.5	4.947115383558441e-6
11.	-54.5	5.017538689031073e-6
11.5	-54.5	5.087961994503706e-6
12.	-54.5	5.139715780875478e-6
12.5	-54.5	5.137056852439471e-6
13.	-54.5	5.134397924003464e-6
13.5	-54.5	5.131738995567457e-6
14.	-54.5	5.129080067131449e-6
14.5	-54.5	5.050453550319908e-6
15.	-54.5	4.953371100323935e-6
15.5	-54.5	4.856288650327961e-6
16.	-54.5	4.7592062003319875e-6
16.5	-54.5	4.638809376152883e-6
17.	-54.5	4.475796862425095e-6
17.5	-54.5	4.312784348697306e-6
18.	-54.5	4.149771834969518e-6
18.5	-54.5	3.9867593212417295e-6
19.	-54.5	3.819037212865246e-6
19.5	-54.5	3.6508074949240614e-6
20.	-54.5	3.482577776982876e-6
20.5	-54.5	3.314348059041691e-6
21.	-54.5	3.163383326085263e-6
21.5	-54.5	3.0333685240678404e-6
22.	-54.5	2.9033537220504176e-6
22.5	-54.5	2.773338920032995e-6
23.	-54.5	2.6433586951248503e-6
23.5	-54.5	2.553160001228768e-6
24.	-54.5	2.4629613073326852e-6
24.5	-54.5	2.3727626134366033e-6
25.	-54.5	2.2825639195405206e-6
25.5	-54.5	2.205955674553865e-6
26.	-54.5	2.140469121237674e-6
26.5	-54.5	2.074982567921482e-6
27.	-54.5	2.0094960146052903e-6
27.5	-54.5	1.9448930450491303e-6
28.	-54.5	1.8883286816427095e-6
28.5	-54.5	1.8317643182362893e-6
29.	-54.5	1.7751999548298689e-6
29.5	-54.5	1.7186355914234483e-6
30.	-54.5	1.6558076629462202e-6
30.5	-54.5	1.589579004760212e-6
31.	-54.5	1.5233503465742036e-6
31.5	-54.5	1.4571216883881955e-6
32.	-54.5	1.387985773151582e-6
32.5	-54.5	1.307014125979398e-6
33.	-54.5	1.2260424788072139e-6
33.5	-54.5	1.14507083163503e-6
34.	-54.5	1.0640991844628458e-6
34.5	-54.5	9.844868245053667e-7
35.	-54.5	9.053365999438756e-7
35.5	-54.5	8.261863753823847e-7
36.	-54.5	7.470361508208937e-7
36.5	-54.5	6.729593641651235e-7
37.	-54.5	6.109862928074764e-7
37.5	-54.5	5.490132214498293e-7
38.	-54.5	4.870401500921822e-7
38.5	-54.5	4.250670787345351e-7
39.	-54.5	3.786527610134832e-7
39.5	-54.5	3.351045933389523e-7
40.	-54.5	2.915564256644214e-7
40.5	-54.5	2.4800825798989044e-7
41.	-54.5	2.1061367001816423e-7
41.5	-54.5	1.8270264074877764e-7
42.	-54.5	1.5479161147939102e-7
42.5	-54.5	1.2688058221000443e-7
43.	-54.5	9.896955294061781e-8
43.5	-54.5	8.367512301092628e-8
44.	-54.5	6.914891119417287e-8
44.5	-54.5	5.4622699377419464e-8
45.	-54.5	4.009648756066604e-8
45.5	-54.5	2.999000389861275e-8
46.	-54.5	2.445269553621601e-8
46.5	-54.5	1.8915387173819262e-8
47.	-54.5	1.3378078811422525e-8
47.5	-54.5	8.006007781639032e-9
48.	-54.5	6.521713277108144e-9
48.5	-54.5	5.037418772577254e-9
49.	-54.5	3.553124268046364e-9
49.5	-54.5	2.0688297635154754e-9
50.	-54.5	1.2944305695097856e-9
50.5	-54.5	1.0136526521403105e-9
51.	-54.5	7.328747347708358e-10
51.5	-54.5	4.52096817401361e-10
52.	-54.5	2.0471851223073367e-10
52.5	-54.5	1.6434189279070231e-10
53.	-54.5	1.2396527335067096e-10
53.5	-54.5	8.358865391063963e-11
54.	-54.5	4.3212034470608276e-11
54.5	-54.5	2.6702089983294648e-11
55.	-54.5	2.1014668121925566e-11
55.5	-54.5	1.532724626055648e-11
56.	-54.5	9.639824399187396e-12
56.5	-54.5	5.077566372739872e-12
57.	-54.5	4.135739219801376e-12
57.5	-54.5	3.1939120668628794e-12
58.	-54.5	2.2520849139243822e-12
58.5	-54.5	1.310257760985886e-12
59.	-54.5	9.43901319130122e-13
59.5	-54.5	7.340590968360925e-13
60.	-54.5	5.242168745420631e-13
60.5	-54.5	3.143746522480336e-13
61.	-54.5	1.6317181817196513e-13
61.5	-54.5	1.2823667720524015e-13
62.	-54.5	9.330153623851517e-14
62.5	-54.5	5.836639527179019e-14
63.	-54.5	2.3431254305065224e-14
63.5	-54.5	1.581985998228871e-14
64.	-54.5	1.1781977696172597e-14
64.5	-54.5	7.744095410056485e-15
65.	-54.5	3.706213123940374e-15
-35.	-54.	1.688143594263472e-15
-34.5	-54.	5.218846114226197e-15
-34.	-54.	9.936980884092696e-15
-33.5	-54.	1.4655115653959196e-14
-33.	-54.	1.9373250423825697e-14
-32.5	-54.	3.502053559616548e-14
-32.	-54.	7.965206192659301e-14
-31.5	-54.	1.2428358825702054e-13
-31.	-54.	1.6891511458744807e-13
-30.5	-54.	2.135466409178756e-13
-30.	-54.	5.481580266295054e-13
-29.5	-54.	9.451757742624077e-13
-29.	-54.	1.3421935218953098e-12
-28.5	-54.	1.7392112695282123e-12
-28.	-54.	3.010174799193001e-12
-27.5	-54.	5.756601474460134e-12
-27.	-54.	8.503028149727266e-12
-26.5	-54.	1.1249454824994398e-11
-26.	-54.	1.399588150026153e-11
-25.5	-54.	2.988745418559131e-11
-25.	-54.	4.6905527081345244e-11
-24.5	-54.	6.392359997709918e-11
-24.	-54.	8.094167287285311e-11
-23.5	-54.	1.2928357573743572e-10
-23.	-54.	2.1292695584055844e-10
-22.5	-54.	2.9657033594368113e-10
-22.	-54.	3.802137160468039e-10
-21.5	-54.	4.6809473550995e-10
-21.	-54.	7.720927481648633e-10
-20.5	-54.	1.0760907608197768e-9
-20.	-54.	1.38008877347469e-9
-19.5	-54.	1.6840867861296034e-9
-19.	-54.	2.2853948701758326e-9
-18.5	-54.	3.1125379458134663e-9
-18.	-54.	3.9396810214510996e-9
-17.5	-54.	4.766824097088734e-9
-17.	-54.	5.72461416292264e-9
-16.5	-54.	7.66464347679666e-9
-16.	-54.	9.604672790670684e-9
-15.5	-54.	1.1544702104544705e-8
-15.	-54.	1.3484731418418727e-8
-14.5	-54.	1.778830274634929e-8
-14.	-54.	2.327465608091178e-8
-13.5	-54.	2.8761009415474268e-8
-13.	-54.	3.4247362750036754e-8
-12.5	-54.	4.2706268250491874e-8
-12.	-54.	6.198262483324969e-8
-11.5	-54.	8.125898141600751e-8
-11.	-54.	1.0053533799876535e-7
-10.5	-54.	1.1981169458152315e-7
-10.	-54.	1.7023976832052778e-7
-9.5	-54.	2.302564769283659e-7
-9.	-54.	2.90273185536204e-7
-8.5	-54.	3.5028989414404217e-7
-8.	-54.	4.3399312433761064e-7
-7.5	-54.	5.695114064993973e-7
-7.	-54.	7.050296886611839e-7
-6.5	-54.	8.405479708229704e-7
-6.	-54.	9.76066252984757e-7
-5.5	-54.	1.1732819960545588e-6
-5.	-54.	1.3803083543157169e-6
-4.5	-54.	1.5873347125768747e-6
-4.	-54.	1.794361070838033e-6
-3.5	-54.	2.002496031841069e-6
-3.	-54.	2.212213918418609e-6
-2.5	-54.	2.4219318049961482e-6
-2.	-54.	2.631649691573688e-6
-1.5	-54.	2.8413675781512275e-6
-1.	-54.	2.994546121560076e-6
-0.5	-54.	3.14542817518259e-6
0.	-54.	3.296310228805104e-6
0.5	-54.	3.4471922824276173e-6
1.	-54.	3.576155833455269e-6
1.5	-54.	3.6840646195334043e-6
2.	-54.	3.7919734056115394e-6
2.5	-54.	3.8998821916896746e-6
3.	-54.	4.007745328399422e-6
3.5	-54.	4.114882118050623e-6
4.	-54.	4.222018907701826e-6
4.5	-54.	4.329155697353027e-6
5.	-54.	4.436292487004228e-6
5.5	-54.	4.550070867551094e-6
6.	-54.	4.66812749280364e-6
6.5	-54.	4.786184118056186e-6
7.	-54.	4.90424074330873e-6
7.5	-54.	5.022640653674382e-6
8.	-54.	5.142879703098213e-6
8.5	-54.	5.263118752522044e-6
9.	-54.	5.3833578019458755e-6
9.5	-54.	5.503596851369707e-6
10.	-54.	5.601110707209303e-6
10.5	-54.	5.689178285356928e-6
11.	-54.	5.7772458635045525e-6
11.5	-54.	5.8653134416521785e-6
12.	-54.	5.931214729256886e-6
12.5	-54.	5.932511886506543e-6
13.	-54.	5.9338090437562e-6
13.5	-54.	5.935106201005858e-6
14.	-54.	5.9364033582555136e-6
14.5	-54.	5.848036071354168e-6
15.	-54.	5.737885270908998e-6
15.5	-54.	5.627734470463828e-6
16.	-54.	5.5175836700186565e-6
16.5	-54.	5.3803926862047415e-6
17.	-54.	5.1937757109088955e-6
17.5	-54.	5.00715873561305e-6
18.	-54.	4.820541760317204e-6
18.5	-54.	4.633924785021358e-6
19.	-54.	4.442707560363163e-6
19.5	-54.	4.250994511594714e-6
20.	-54.	4.0592814628262655e-6
20.5	-54.	3.867568414057818e-6
21.	-54.	3.6957091358932647e-6
21.5	-54.	3.5479411108284217e-6
22.	-54.	3.4001730857635783e-6
22.5	-54.	3.252405060698736e-6
23.	-54.	3.104675082889165e-6
23.5	-54.	3.000719095940654e-6
24.	-54.	2.8967631089921423e-6
24.5	-54.	2.792807122043631e-6
25.	-54.	2.6888511350951193e-6
25.5	-54.	2.5990547493767144e-6
26.	-54.	2.520845818944553e-6
26.5	-54.	2.442636888512391e-6
27.	-54.	2.3644279580802294e-6
27.5	-54.	2.2871102228723373e-6
28.	-54.	2.217900340857873e-6
28.5	-54.	2.1486904588434087e-6
29.	-54.	2.0794805768289446e-6
29.5	-54.	2.0102706948144805e-6
30.	-54.	1.934553420749122e-6
30.5	-54.	1.8553030339557913e-6
31.	-54.	1.7760526471624608e-6
31.5	-54.	1.6968022603691301e-6
32.	-54.	1.6146320431571202e-6
32.5	-54.	1.5205749065804744e-6
33.	-54.	1.4265177700038285e-6
33.5	-54.	1.3324606334271826e-6
34.	-54.	1.2384034968505368e-6
34.5	-54.	1.1467426381996644e-6
35.	-54.	1.0558964748068246e-6
35.5	-54.	9.65050311413985e-7
36.	-54.	8.742041480211453e-7
36.5	-54.	7.890701387977307e-7
37.	-54.	7.175636320865178e-7
37.5	-54.	6.460571253753047e-7
38.	-54.	5.745506186640917e-7
38.5	-54.	5.030441119528786e-7
39.	-54.	4.4879760792878735e-7
39.5	-54.	3.977306489158266e-7
40.	-54.	3.4666368990286576e-7
40.5	-54.	2.95596730889905e-7
41.	-54.	2.515602716121802e-7
41.5	-54.	2.1835883197603148e-7
42.	-54.	1.8515739233988276e-7
42.5	-54.	1.5195595270373408e-7
43.	-54.	1.1875451306758537e-7
43.5	-54.	1.004400913257099e-7
44.	-54.	8.303213229110554e-8
44.5	-54.	6.562417325650118e-8
45.	-54.	4.82162142218968e-8
45.5	-54.	3.609357208289255e-8
46.	-54.	2.9434962699964466e-8
46.5	-54.	2.2776353317036374e-8
47.	-54.	1.6117743934108288e-8
47.5	-54.	9.657664303514523e-9
48.	-54.	7.86867986964689e-9
48.5	-54.	6.079695435779257e-9
49.	-54.	4.290711001911623e-9
49.5	-54.	2.5017265680439904e-9
50.	-54.	1.5677159495337832e-9
50.5	-54.	1.2282060411565064e-9
51.	-54.	8.886961327792297e-10
51.5	-54.	5.49186224401953e-10
52.	-54.	2.500150801154665e-10
52.5	-54.	2.00852592138185e-10
53.	-54.	1.5169010416090354e-10
53.5	-54.	1.0252761618362212e-10
54.	-54.	5.3365128206340667e-11
54.5	-54.	3.318616281665422e-11
55.	-54.	2.6149992961127562e-11
55.5	-54.	1.9113823105600904e-11
56.	-54.	1.2077653250074245e-11
56.5	-54.	6.427220636035506e-12
57.	-54.	5.235663908283898e-12
57.5	-54.	4.044107180532289e-12
58.	-54.	2.8525504527806798e-12
58.5	-54.	1.6609937250290708e-12
59.	-54.	1.1970168190297761e-12
59.5	-54.	9.309241594001595e-13
60.	-54.	6.64831499770543e-13
60.5	-54.	3.9873884014092634e-13
61.	-54.	2.0699826991631536e-13
61.5	-54.	1.626798706196715e-13
62.	-54.	1.1836147132302762e-13
62.5	-54.	7.404307202638376e-14
63.	-54.	2.97246727297399e-14
63.5	-54.	2.0068928022332176e-14
64.	-54.	1.494650793586076e-14
64.5	-54.	9.824087849389346e-15
65.	-54.	4.7016677629179335e-15
-35.	-53.5	7.575689055298227e-14
-34.5	-53.5	1.5084945849112157e-13
-34.	-53.5	2.4834811041371273e-13
-33.5	-53.5	3.458467623363036e-13
-33.	-53.5	4.4334541425889446e-13
-32.5	-53.5	6.367898413116209e-13
-32.	-53.5	1.0846836429325837e-12
-31.5	-53.5	1.5325774445535456e-12
-31.	-53.5	1.9804712461745076e-12
-30.5	-53.5	2.4283650477954712e-12
-30.	-53.5	4.057468669946628e-12
-29.5	-53.5	5.940779628159925e-12
-29.	-53.5	7.824090586373212e-12
-28.5	-53.5	9.707401544586509e-12
-28.	-53.5	1.3959018792996577e-11
-27.5	-53.5	2.2208994658756243e-11
-27.	-53.5	3.045897052451593e-11
-26.5	-53.5	3.870894639027559e-11
-26.	-53.5	4.695892225603527e-11
-25.5	-53.5	8.507075799913062e-11
-25.	-53.5	1.2574166698566686e-10
-24.5	-53.5	1.6641257597220305e-10
-24.	-53.5	2.0708348495873929e-10
-23.5	-53.5	3.148410256586727e-10
-23.	-53.5	4.98204174127437e-10
-22.5	-53.5	6.815673225962015e-10
-22.	-53.5	8.649304710649653e-10
-21.5	-53.5	1.0571541325201912e-9
-21.	-53.5	1.7012584902978475e-9
-20.5	-53.5	2.345362848075505e-9
-20.	-53.5	2.9894672058531626e-9
-19.5	-53.5	3.6335715636308194e-9
-19.	-53.5	4.876872395194159e-9
-18.5	-53.5	6.575319364208332e-9
-18.	-53.5	8.273766333222503e-9
-17.5	-53.5	9.972213302236675e-9
-17.	-53.5	1.190296999905098e-8
-16.5	-53.5	1.558029377715813e-8
-16.	-53.5	1.9257617555265282e-8
-15.5	-53.5	2.2934941333372426e-8
-15.	-53.5	2.6612265111479583e-8
-14.5	-53.5	3.361007128677489e-8
-14.	-53.5	4.22695389892929e-8
-13.5	-53.5	5.092900669181092e-8
-13.	-53.5	5.958847439432894e-8
-12.5	-53.5	7.195475448026675e-8
-12.	-53.5	9.78105410209641e-8
-11.5	-53.5	1.2366632756166147e-7
-11.	-53.5	1.4952211410235885e-7
-10.5	-53.5	1.7537790064305617e-7
-10.	-53.5	2.388271347159983e-7
-9.5	-53.5	3.138477964582194e-7
-9.	-53.5	3.888684582004404e-7
-8.5	-53.5	4.638891199426614e-7
-8.	-53.5	5.673128736022658e-7
-7.5	-53.5	7.328693333424412e-7
-7.	-53.5	8.984257930826163e-7
-6.5	-53.5	1.0639822528227916e-6
-6.	-53.5	1.229538712562967e-6
-5.5	-53.5	1.470281608965588e-6
-5.	-53.5	1.722980024879851e-6
-4.5	-53.5	1.975678440794114e-6
-4.	-53.5	2.2283768567083766e-6
-3.5	-53.5	2.48432270260557e-6
-3.	-53.5	2.744905412346958e-6
-2.5	-53.5	3.005488122088346e-6
-2.	-53.5	3.266070831829734e-6
-1.5	-53.5	3.526653541571122e-6
-1.	-53.5	3.7239401691276444e-6
-0.5	-53.5	3.918655864690513e-6
0.	-53.5	4.113371560253383e-6
0.5	-53.5	4.30808725581625e-6
1.	-53.5	4.4755014978850296e-6
1.5	-53.5	4.61669014887566e-6
2.	-53.5	4.75787879986629e-6
2.5	-53.5	4.899067450856921e-6
3.	-53.5	5.039697332958426e-6
3.5	-53.5	5.171436398968704e-6
4.	-53.5	5.303175464978983e-6
4.5	-53.5	5.434914530989262e-6
5.	-53.5	5.566653596999541e-6
5.5	-53.5	5.702675363373889e-6
6.	-53.5	5.8414558724119205e-6
6.5	-53.5	5.980236381449951e-6
7.	-53.5	6.119016890487982e-6
7.5	-53.5	6.25867927636086e-6
8.	-53.5	6.403066289284398e-6
8.5	-53.5	6.547453302207936e-6
9.	-53.5	6.691840315131474e-6
9.5	-53.5	6.836227328055012e-6
10.	-53.5	6.958502876572515e-6
10.5	-53.5	7.071587258811e-6
11.	-53.5	7.184671641049486e-6
11.5	-53.5	7.297756023287972e-6
12.	-53.5	7.384831056932515e-6
12.5	-53.5	7.396101284907849e-6
13.	-53.5	7.407371512883185e-6
13.5	-53.5	7.418641740858519e-6
14.	-53.5	7.429911968833852e-6
14.5	-53.5	7.3311884140650825e-6
15.	-53.5	7.205742437952712e-6
15.5	-53.5	7.080296461840343e-6
16.	-53.5	6.954850485727972e-6
16.5	-53.5	6.796559263334252e-6
17.	-53.5	6.578231138054719e-6
17.5	-53.5	6.359903012775186e-6
18.	-53.5	6.141574887495653e-6
18.5	-53.5	5.92324676221612e-6
19.	-53.5	5.701320418362208e-6
19.5	-53.5	5.479006251287724e-6
20.	-53.5	5.256692084213239e-6
20.5	-53.5	5.034377917138756e-6
21.	-53.5	4.835404712689951e-6
21.5	-53.5	4.664754240956501e-6
22.	-53.5	4.494103769223049e-6
22.5	-53.5	4.323453297489598e-6
23.	-53.5	4.152840873457653e-6
23.5	-53.5	4.026002953685895e-6
24.	-53.5	3.899165033914136e-6
24.5	-53.5	3.772327114142377e-6
25.	-53.5	3.645489194370618e-6
25.5	-53.5	3.5291229359793087e-6
26.	-53.5	3.4213261214619294e-6
26.5	-53.5	3.3135293069445496e-6
27.	-53.5	3.2057324924271703e-6
27.5	-53.5	3.09846273383097e-6
28.	-53.5	2.9959879875028817e-6
28.5	-53.5	2.8935132411747933e-6
29.	-53.5	2.791038494846705e-6
29.5	-53.5	2.688563748518616e-6
30.	-53.5	2.5809476489981442e-6
30.5	-53.5	2.4705401116388354e-6
31.	-53.5	2.360132574279527e-6
31.5	-53.5	2.249725036920218e-6
32.	-53.5	2.1372636847516107e-6
32.5	-53.5	2.016441048697524e-6
33.	-53.5	1.895618412643438e-6
33.5	-53.5	1.7747957765893516e-6
34.	-53.5	1.6539731405352653e-6
34.5	-53.5	1.5382872342931958e-6
35.	-53.5	1.4243477320782364e-6
35.5	-53.5	1.310408229863277e-6
36.	-53.5	1.1964687276483178e-6
36.5	-53.5	1.088806003529416e-6
37.	-53.5	9.961178068366827e-7
37.5	-53.5	9.034296101439492e-7
38.	-53.5	8.10741413451216e-7
38.5	-53.5	7.180532167584827e-7
39.	-53.5	6.441832533979683e-7
39.5	-53.5	5.737798839305355e-7
40.	-53.5	5.033765144631026e-7
40.5	-53.5	4.329731449956698e-7
41.	-53.5	3.7135589680575126e-7
41.5	-53.5	3.232793356509258e-7
42.	-53.5	2.7520277449610045e-7
42.5	-53.5	2.271262133412751e-7
43.	-53.5	1.790496521864497e-7
43.5	-53.5	1.518307431016772e-7
44.	-53.5	1.258818455059089e-7
44.5	-53.5	9.993294791014063e-8
45.	-53.5	7.398405031437231e-8
45.5	-53.5	5.5800472750511996e-8
46.	-53.5	4.564478903935168e-8
46.5	-53.5	3.548910532819135e-8
47.	-53.5	2.5333421617031035e-8
47.5	-53.5	1.5477023043021496e-8
48.	-53.5	1.2662336606154716e-8
48.5	-53.5	9.84765016928793e-9
49.	-53.5	7.03296373242115e-9
49.5	-53.5	4.218277295554367e-9
50.	-53.5	2.7284003251284606e-9
50.5	-53.5	2.1597213545040684e-9
51.	-53.5	1.591042383879677e-9
51.5	-53.5	1.0223634132552864e-9
52.	-53.5	5.19359648836938e-10
52.5	-53.5	4.2339289773530627e-10
53.	-53.5	3.2742614663367485e-10
53.5	-53.5	2.3145939553204354e-10
54.	-53.5	1.3549264443041197e-10
54.5	-53.5	9.289872385094213e-11
55.	-53.5	7.45071132740653e-11
55.5	-53.5	5.611550269718849e-11
56.	-53.5	3.772389212031171e-11
56.5	-53.5	2.2699987309943912e-11
57.	-53.5	1.8512323010997766e-11
57.5	-53.5	1.432465871205162e-11
58.	-53.5	1.0136994413105481e-11
58.5	-53.5	5.949330114159342e-12
59.	-53.5	4.301715781918771e-12
59.5	-53.5	3.3449340681423955e-12
60.	-53.5	2.3881523543660182e-12
60.5	-53.5	1.431370640589641e-12
61.	-53.5	7.420526326935503e-13
61.5	-53.5	5.830503224576852e-13
62.	-53.5	4.240480122218198e-13
62.5	-53.5	2.6504570198595474e-13
63.	-53.5	1.0604339175008944e-13
63.5	-53.5	7.15020371429239e-14
64.	-53.5	5.323819853051001e-14
64.5	-53.5	3.4974359918096143e-14
65.	-53.5	1.6710521305682294e-14
-35.	-53.	1.5951320493130308e-13
-34.5	-53.	3.1547446589845814e-13
-34.	-53.	5.178160986620606e-13
-33.5	-53.	7.201577314256629e-13
-33.	-53.	9.224993641892654e-13
-32.5	-53.	1.3166758136681503e-12
-32.	-53.	2.21960055422509e-12
-31.5	-53.	3.1225252947820285e-12
-31.	-53.	4.025450035338968e-12
-30.5	-53.	4.928374775895908e-12
-30.	-53.	8.013185155043818e-12
-29.5	-53.	1.1567557610410738e-11
-29.	-53.	1.5121930065777656e-11
-28.5	-53.	1.867630252114458e-11
-28.	-53.	2.6267213560417156e-11
-27.5	-53.	4.067292254116817e-11
-27.	-53.	5.507863152191918e-11
-26.5	-53.	6.948434050267017e-11
-26.	-53.	8.389004948342121e-11
-25.5	-53.	1.467391821478308e-10
-25.	-53.	2.1373977322369758e-10
-24.5	-53.	2.807403642995643e-10
-24.	-53.	3.477409553754311e-10
-23.5	-53.	5.215063549426567e-10
-23.	-53.	8.155940605811833e-10
-22.5	-53.	1.1096817662197098e-9
-22.	-53.	1.403769471858236e-9
-21.5	-53.	1.7118424078654835e-9
-21.	-53.	2.7331534652889042e-9
-20.5	-53.	3.754464522712325e-9
-20.	-53.	4.775775580135747e-9
-19.5	-53.	5.797086637559167e-9
-19.	-53.	7.751886360833708e-9
-18.5	-53.	1.0415758615747073e-8
-18.	-53.	1.3079630870660435e-8
-17.5	-53.	1.5743503125573798e-8
-17.	-53.	1.8751763334657647e-8
-16.5	-53.	2.4349224907127646e-8
-16.	-53.	2.994668647959765e-8
-15.5	-53.	3.554414805206764e-8
-15.	-53.	4.1141609624537645e-8
-14.5	-53.	5.109654610929687e-8
-14.	-53.	6.323208394996769e-8
-13.5	-53.	7.536762179063852e-8
-13.	-53.	8.750315963130933e-8
-12.5	-53.	1.0412323453052896e-7
-12.	-53.	1.3706304329825694e-7
-11.5	-53.	1.7000285206598493e-7
-11.	-53.	2.0294266083371293e-7
-10.5	-53.	2.358824696014409e-7
-10.	-53.	3.1316320253194024e-7
-9.5	-53.	4.040922659673343e-7
-9.	-53.	4.950213294027283e-7
-8.5	-53.	5.859503928381223e-7
-8.	-53.	7.102118603688167e-7
-7.5	-53.	9.073890679406366e-7
-7.	-53.	1.1045662755124563e-6
-6.5	-53.	1.3017434830842762e-6
-6.	-53.	1.498920690656096e-6
-5.5	-53.	1.7854956290720023e-6
-5.	-53.	2.0862858483663123e-6
-4.5	-53.	2.387076067660622e-6
-4.	-53.	2.6878662869549314e-6
-3.5	-53.	2.9943375080646527e-6
-3.	-53.	3.3089203842539752e-6
-2.5	-53.	3.6235032604432973e-6
-2.	-53.	3.93808613663262e-6
-1.5	-53.	4.252669012821942e-6
-1.	-53.	4.497525202535799e-6
-0.5	-53.	4.739549264843291e-6
0.	-53.	4.981573327150784e-6
0.5	-53.	5.223597389458275e-6
1.	-53.	5.4327523947364255e-6
1.5	-53.	5.61033360673787e-6
2.	-53.	5.787914818739315e-6
2.5	-53.	5.965496030740762e-6
3.	-53.	6.141931072880354e-6
3.5	-53.	6.30012890523722e-6
4.	-53.	6.458326737594087e-6
4.5	-53.	6.6165245699509535e-6
5.	-53.	6.7747224023078205e-6
5.5	-53.	6.9340402214164905e-6
6.	-53.	7.094079490772038e-6
6.5	-53.	7.254118760127585e-6
7.	-53.	7.414158029483133e-6
7.5	-53.	7.575593318030667e-6
8.	-53.	7.744507734929327e-6
8.5	-53.	7.913422151827987e-6
9.	-53.	8.082336568726646e-6
9.5	-53.	8.251250985625306e-6
10.	-53.	8.399084076718419e-6
10.5	-53.	8.538154203617806e-6
11.	-53.	8.677224330517194e-6
11.5	-53.	8.816294457416581e-6
12.	-53.	8.925466666689038e-6
12.5	-53.	8.947500752242725e-6
13.	-53.	8.969534837796413e-6
13.5	-53.	8.9915689233501e-6
14.	-53.	9.013603008903786e-6
14.5	-53.	8.904442294002253e-6
15.	-53.	8.763408480018291e-6
15.5	-53.	8.622374666034332e-6
16.	-53.	8.48134085205037e-6
16.5	-53.	8.301383461363934e-6
17.	-53.	8.050278758386473e-6
17.5	-53.	7.79917405540901e-6
18.	-53.	7.548069352431547e-6
18.5	-53.	7.296964649454084e-6
19.	-53.	7.043381080563802e-6
19.5	-53.	6.789530334529663e-6
20.	-53.	6.5356795884955245e-6
20.5	-53.	6.2818288424613856e-6
21.	-53.	6.054924324822084e-6
21.5	-53.	5.8607172942896e-6
22.	-53.	5.666510263757114e-6
22.5	-53.	5.47230323322463e-6
23.	-53.	5.278133794831945e-6
23.5	-53.	5.127214729488666e-6
24.	-53.	4.976295664145385e-6
24.5	-53.	4.825376598802104e-6
25.	-53.	4.674457533458825e-6
25.5	-53.	4.529762698057685e-6
26.	-53.	4.390161437325336e-6
26.5	-53.	4.2505601765929866e-6
27.	-53.	4.110958915860637e-6
27.5	-53.	3.971471714117961e-6
28.	-53.	3.833022190224628e-6
28.5	-53.	3.694572666331295e-6
29.	-53.	3.556123142437962e-6
29.5	-53.	3.4176736185446288e-6
30.	-53.	3.275660358164346e-6
30.5	-53.	3.1317122085622815e-6
31.	-53.	2.9877640589602167e-6
31.5	-53.	2.843815909358152e-6
32.	-53.	2.698795429783308e-6
32.5	-53.	2.5494093884836544e-6
33.	-53.	2.400023347184001e-6
33.5	-53.	2.2506373058843475e-6
34.	-53.	2.101251264584694e-6
34.5	-53.	1.9599662836687906e-6
35.	-53.	1.8214355306363447e-6
35.5	-53.	1.6829047776038986e-6
36.	-53.	1.5443740245714529e-6
36.5	-53.	1.4126749359197303e-6
37.	-53.	1.2972741684878977e-6
37.5	-53.	1.1818734010560651e-6
38.	-53.	1.0664726336242328e-6
38.5	-53.	9.510718661924002e-7
39.	-53.	8.560287664347601e-7
39.5	-53.	7.647358468981246e-7
40.	-53.	6.73442927361489e-7
40.5	-53.	5.821500078248536e-7
41.	-53.	5.01514315124805e-7
41.5	-53.	4.373029544705175e-7
42.	-53.	3.7309159381622993e-7
42.5	-53.	3.0888023316194237e-7
43.	-53.	2.4466887250765476e-7
43.5	-53.	2.0777210176222188e-7
44.	-53.	1.7253850206236855e-7
44.5	-53.	1.373049023625152e-7
45.	-53.	1.0207130266266184e-7
45.5	-53.	7.729520177549874e-8
46.	-53.	6.333020591530854e-8
46.5	-53.	4.936521005511832e-8
47.	-53.	3.540021419492811e-8
47.5	-53.	2.1844125228398795e-8
48.	-53.	1.7908977226280267e-8
48.5	-53.	1.397382922416173e-8
49.	-53.	1.0038681222043198e-8
49.5	-53.	6.103533219924663e-9
50.	-53.	4.005711791219057e-9
50.5	-53.	3.185463936136231e-9
51.	-53.	2.365216081053405e-9
51.5	-53.	1.5449682259705802e-9
52.	-53.	8.181498971224394e-10
52.5	-53.	6.703822863619216e-10
53.	-53.	5.22614675601404e-10
53.5	-53.	3.748470648408864e-10
54.	-53.	2.2707945408036868e-10
54.5	-53.	1.5960687958542278e-10
55.	-53.	1.2854469105570883e-10
55.5	-53.	9.748250252599494e-11
56.	-53.	6.642031399628102e-11
56.5	-53.	4.093403542577467e-11
57.	-53.	3.33893187306807e-11
57.5	-53.	2.584460203558675e-11
58.	-53.	1.829988534049279e-11
58.5	-53.	1.0755168645398835e-11
59.	-53.	7.78118627853128e-12
59.5	-53.	6.050333931018502e-12
60.	-53.	4.319481583505725e-12
60.5	-53.	2.5886292359929476e-12
61.	-53.	1.3416669987163497e-12
61.5	-53.	1.0541415588781332e-12
62.	-53.	7.666161190399167e-13
62.5	-53.	4.790906792017003e-13
63.	-53.	1.9156523936348377e-13
63.5	-53.	1.291363448861548e-13
64.	-53.	9.614650299336421e-14
64.5	-53.	6.315666110057364e-14
65.	-53.	3.016681920778309e-14
-35.	-52.5	2.432695193096239e-13
-34.5	-52.5	4.800994733057946e-13
-34.	-52.5	7.872840869104084e-13
-33.5	-52.5	1.0944687005150223e-12
-33.	-52.5	1.401653314119636e-12
-32.5	-52.5	1.9965617860246797e-12
-32.	-52.5	3.354517465517596e-12
-31.5	-52.5	4.712473145010511e-12
-31.	-52.5	6.0704288245034284e-12
-30.5	-52.5	7.428384503996345e-12
-30.	-52.5	1.1968901640141007e-11
-29.5	-52.5	1.7194335592661554e-11
-29.	-52.5	2.2419769545182096e-11
-28.5	-52.5	2.764520349770265e-11
-28.	-52.5	3.8575408327837736e-11
-27.5	-52.5	5.913685042358008e-11
-27.	-52.5	7.969829251932243e-11
-26.5	-52.5	1.0025973461506477e-10
-26.	-52.5	1.2082117671080714e-10
-25.5	-52.5	2.08407606296531e-10
-25.	-52.5	3.017378794617283e-10
-24.5	-52.5	3.9506815262692565e-10
-24.	-52.5	4.88398425792123e-10
-23.5	-52.5	7.281716842266407e-10
-23.	-52.5	1.1329839470349293e-9
-22.5	-52.5	1.537796209843218e-9
-22.	-52.5	1.9426084726515066e-9
-21.5	-52.5	2.3665306832107762e-9
-21.	-52.5	3.76504844027996e-9
-20.5	-52.5	5.163566197349146e-9
-20.	-52.5	6.562083954418331e-9
-19.5	-52.5	7.960601711487515e-9
-19.	-52.5	1.062690032647326e-8
-18.5	-52.5	1.4256197867285813e-8
-18.	-52.5	1.7885495408098366e-8
-17.5	-52.5	2.1514792948910918e-8
-17.	-52.5	2.5600556670264314e-8
-16.5	-52.5	3.311815603709716e-8
-16.	-52.5	4.063575540393001e-8
-15.5	-52.5	4.815335477076285e-8
-15.	-52.5	5.5670954137595706e-8
-14.5	-52.5	6.858302093181885e-8
-14.	-52.5	8.419462891064247e-8
-13.5	-52.5	9.98062368894661e-8
-13.	-52.5	1.1541784486828974e-7
-12.5	-52.5	1.3629171458079118e-7
-12.	-52.5	1.7631554557554975e-7
-11.5	-52.5	2.163393765703084e-7
-11.	-52.5	2.5636320756506705e-7
-10.5	-52.5	2.963870385598256e-7
-10.	-52.5	3.8749927034788225e-7
-9.5	-52.5	4.943367354764493e-7
-9.	-52.5	6.011742006050162e-7
-8.5	-52.5	7.080116657335832e-7
-8.	-52.5	8.531108471353676e-7
-7.5	-52.5	1.081908802538832e-6
-7.	-52.5	1.3107067579422965e-6
-6.5	-52.5	1.5395047133457608e-6
-6.	-52.5	1.7683026687492252e-6
-5.5	-52.5	2.1007096491784163e-6
-5.	-52.5	2.449591671852773e-6
-4.5	-52.5	2.79847369452713e-6
-4.	-52.5	3.147355717201486e-6
-3.5	-52.5	3.5043523135237357e-6
-3.	-52.5	3.872935356160992e-6
-2.5	-52.5	4.241518398798249e-6
-2.	-52.5	4.610101441435505e-6
-1.5	-52.5	4.978684484072761e-6
-1.	-52.5	5.271110235943952e-6
-0.5	-52.5	5.560442664996069e-6
0.	-52.5	5.849775094048185e-6
0.5	-52.5	6.139107523100301e-6
1.	-52.5	6.3900032915878205e-6
1.5	-52.5	6.603977064600081e-6
2.	-52.5	6.817950837612341e-6
2.5	-52.5	7.031924610624602e-6
3.	-52.5	7.2441648128022815e-6
3.5	-52.5	7.428821411505736e-6
4.	-52.5	7.6134780102091906e-6
4.5	-52.5	7.798134608912645e-6
5.	-52.5	7.9827912076161e-6
5.5	-52.5	8.165405079459092e-6
6.	-52.5	8.346703109132156e-6
6.5	-52.5	8.52800113880522e-6
7.	-52.5	8.709299168478284e-6
7.5	-52.5	8.892507359700473e-6
8.	-52.5	9.085949180574256e-6
8.5	-52.5	9.279391001448037e-6
9.	-52.5	9.472832822321817e-6
9.5	-52.5	9.666274643195602e-6
10.	-52.5	9.839665276864324e-6
10.5	-52.5	0.000010004721148424613
11.	-52.5	0.000010169777019984903
11.5	-52.5	0.000010334832891545193
12.	-52.5	0.000010466102276445562
12.5	-52.5	0.000010498900219577602
13.	-52.5	0.000010531698162709641
13.5	-52.5	0.00001056449610584168
14.	-52.5	0.00001059729404897372
14.5	-52.5	0.000010477696173939424
15.	-52.5	0.000010321074522083872
15.5	-52.5	0.00001016445287022832
16.	-52.5	0.000010007831218372767
16.5	-52.5	9.806207659393618e-6
17.	-52.5	9.522326378718226e-6
17.5	-52.5	9.238445098042833e-6
18.	-52.5	8.95456381736744e-6
18.5	-52.5	8.670682536692048e-6
19.	-52.5	8.385441742765397e-6
19.5	-52.5	8.100054417771603e-6
20.	-52.5	7.81466709277781e-6
20.5	-52.5	7.5292797677840154e-6
21.	-52.5	7.274443936954218e-6
21.5	-52.5	7.056680347622699e-6
22.	-52.5	6.838916758291179e-6
22.5	-52.5	6.621153168959663e-6
23.	-52.5	6.403426716206237e-6
23.5	-52.5	6.228426505291436e-6
24.	-52.5	6.053426294376634e-6
24.5	-52.5	5.878426083461833e-6
25.	-52.5	5.703425872547032e-6
25.5	-52.5	5.530402460136061e-6
26.	-52.5	5.358996753188742e-6
26.5	-52.5	5.187591046241423e-6
27.	-52.5	5.016185339294104e-6
27.5	-52.5	4.844480694404952e-6
28.	-52.5	4.670056392946374e-6
28.5	-52.5	4.495632091487796e-6
29.	-52.5	4.321207790029218e-6
29.5	-52.5	4.146783488570641e-6
30.	-52.5	3.970373067330547e-6
30.5	-52.5	3.792884305485727e-6
31.	-52.5	3.6153955436409064e-6
31.5	-52.5	3.437906781796086e-6
32.	-52.5	3.260327174815005e-6
32.5	-52.5	3.0823777282697842e-6
33.	-52.5	2.904428281724564e-6
33.5	-52.5	2.726478835179343e-6
34.	-52.5	2.5485293886341224e-6
34.5	-52.5	2.3816453330443856e-6
35.	-52.5	2.2185233291944528e-6
35.5	-52.5	2.0554013253445204e-6
36.	-52.5	1.892279321494588e-6
36.5	-52.5	1.7365438683100445e-6
37.	-52.5	1.5984305301391127e-6
37.5	-52.5	1.4603171919681811e-6
38.	-52.5	1.3222038537972493e-6
38.5	-52.5	1.1840905156263178e-6
39.	-52.5	1.0678742794715519e-6
39.5	-52.5	9.556918098657137e-7
40.	-52.5	8.435093402598755e-7
40.5	-52.5	7.313268706540375e-7
41.	-52.5	6.316727334438588e-7
41.5	-52.5	5.513265732901091e-7
42.	-52.5	4.7098041313635935e-7
42.5	-52.5	3.906342529826096e-7
43.	-52.5	3.102880928288598e-7
43.5	-52.5	2.6371346042276656e-7
44.	-52.5	2.1919515861882815e-7
44.5	-52.5	1.7467685681488977e-7
45.	-52.5	1.3015855501095136e-7
45.5	-52.5	9.878993080048549e-8
46.	-52.5	8.101562279126539e-8
46.5	-52.5	6.324131478204529e-8
47.	-52.5	4.546700677282519e-8
47.5	-52.5	2.8211227413776098e-8
48.	-52.5	2.3155617846405818e-8
48.5	-52.5	1.810000827903553e-8
49.	-52.5	1.3044398711665246e-8
49.5	-52.5	7.98878914429496e-9
50.	-52.5	5.283023257309654e-9
50.5	-52.5	4.211206517768394e-9
51.	-52.5	3.1393897782271333e-9
51.5	-52.5	2.067573038685874e-9
52.	-52.5	1.1169401454079409e-9
52.5	-52.5	9.173716749885369e-10
53.	-52.5	7.17803204569133e-10
53.5	-52.5	5.182347341497293e-10
54.	-52.5	3.1866626373032543e-10
54.5	-52.5	2.2631503531990345e-10
55.	-52.5	1.825822688373524e-10
55.5	-52.5	1.3884950235480137e-10
56.	-52.5	9.511673587225035e-11
56.5	-52.5	5.916808354160542e-11
57.	-52.5	4.8266314450363645e-11
57.5	-52.5	3.736454535912188e-11
58.	-52.5	2.6462776267880103e-11
58.5	-52.5	1.5561007176638328e-11
59.	-52.5	1.1260656775143788e-11
59.5	-52.5	8.755733793894609e-12
60.	-52.5	6.250810812645431e-12
60.5	-52.5	3.7458878313962535e-12
61.	-52.5	1.9412813647391492e-12
61.5	-52.5	1.5252327952985814e-12
62.	-52.5	1.1091842258580136e-12
62.5	-52.5	6.931356564174458e-13
63.	-52.5	2.7708708697687816e-13
63.5	-52.5	1.8677065262938565e-13
64.	-52.5	1.390548074562184e-13
64.5	-52.5	9.133896228305113e-14
65.	-52.5	4.362311710988389e-14
-35.	-52.	3.270258336879447e-13
-34.5	-52.	6.447244807131311e-13
-34.	-52.	1.0567520751587564e-12
-33.5	-52.	1.4687796696043816e-12
-33.	-52.	1.8808072640500068e-12
-32.5	-52.	2.6764477583812087e-12
-32.	-52.	4.489434376810102e-12
-31.5	-52.	6.302420995238995e-12
-31.	-52.	8.11540761366789e-12
-30.5	-52.	9.928394232096783e-12
-30.	-52.	1.5924618125238193e-11
-29.5	-52.	2.282111357491237e-11
-29.	-52.	2.971760902458654e-11
-28.5	-52.	3.661410447426072e-11
-28.	-52.	5.0883603095258315e-11
-27.5	-52.	7.760077830599201e-11
-27.	-52.	1.043179535167257e-10
-26.5	-52.	1.3103512872745936e-10
-26.	-52.	1.5775230393819305e-10
-25.5	-52.	2.7007603044523116e-10
-25.	-52.	3.8973598569975907e-10
-24.5	-52.	5.09395940954287e-10
-24.	-52.	6.290558962088148e-10
-23.5	-52.	9.348370135106248e-10
-23.	-52.	1.4503738334886755e-9
-22.5	-52.	1.9659106534667264e-9
-22.	-52.	2.481447473444777e-9
-21.5	-52.	3.0212189585560685e-9
-21.	-52.	4.7969434152710164e-9
-20.5	-52.	6.5726678719859656e-9
-20.	-52.	8.348392328700915e-9
-19.5	-52.	1.0124116785415864e-8
-19.	-52.	1.350191429211281e-8
-18.5	-52.	1.8096637118824554e-8
-18.	-52.	2.2691359945536298e-8
-17.5	-52.	2.728608277224804e-8
-17.	-52.	3.2449350005870985e-8
-16.5	-52.	4.188708716706668e-8
-16.	-52.	5.132482432826237e-8
-15.5	-52.	6.076256148945806e-8
-15.	-52.	7.020029865065376e-8
-14.5	-52.	8.606949575434082e-8
-14.	-52.	1.0515717387131725e-7
-13.5	-52.	1.242448519882937e-7
-13.	-52.	1.4333253010527012e-7
-12.5	-52.	1.684601946310534e-7
-12.	-52.	2.155680478528426e-7
-11.5	-52.	2.6267590107463184e-7
-11.	-52.	3.097837542964211e-7
-10.5	-52.	3.5689160751821033e-7
-10.	-52.	4.6183533816382426e-7
-9.5	-52.	5.845812049855642e-7
-9.	-52.	7.073270718073042e-7
-8.5	-52.	8.300729386290441e-7
-8.	-52.	9.960098339019184e-7
-7.5	-52.	1.2564285371370275e-6
-7.	-52.	1.5168472403721366e-6
-6.5	-52.	1.7772659436072453e-6
-6.	-52.	2.0376846468423543e-6
-5.5	-52.	2.4159236692848303e-6
-5.	-52.	2.812897495339234e-6
-4.5	-52.	3.2098713213936374e-6
-4.	-52.	3.606845147448041e-6
-3.5	-52.	4.014367118982818e-6
-3.	-52.	4.4369503280680085e-6
-2.5	-52.	4.859533537153199e-6
-2.	-52.	5.282116746238391e-6
-1.5	-52.	5.7046999553235816e-6
-1.	-52.	6.044695269352106e-6
-0.5	-52.	6.381336065148847e-6
0.	-52.	6.717976860945587e-6
0.5	-52.	7.054617656742326e-6
1.	-52.	7.347254188439216e-6
1.5	-52.	7.5976205224622915e-6
2.	-52.	7.847986856485367e-6
2.5	-52.	8.098353190508442e-6
3.	-52.	8.346398552724209e-6
3.5	-52.	8.557513917774252e-6
4.	-52.	8.768629282824295e-6
4.5	-52.	8.979744647874338e-6
5.	-52.	9.19086001292438e-6
5.5	-52.	9.396769937501692e-6
6.	-52.	9.599326727492274e-6
6.5	-52.	9.801883517482855e-6
7.	-52.	0.000010004440307473436
7.5	-52.	0.00001020942140137028
8.	-52.	0.000010427390626219185
8.5	-52.	0.000010645359851068088
9.	-52.	0.00001086332907591699
9.5	-52.	0.000011081298300765895
10.	-52.	0.000011280246477010228
10.5	-52.	0.00001147128809323142
11.	-52.	0.00001166232970945261
11.5	-52.	0.000011853371325673804
12.	-52.	0.000012006737886202086
12.5	-52.	0.000012050299686912478
13.	-52.	0.00001209386148762287
13.5	-52.	0.00001213742328833326
14.	-52.	0.000012180985089043654
14.5	-52.	0.000012050950053876595
15.	-52.	0.000011878740564149452
15.5	-52.	0.000011706531074422309
16.	-52.	0.000011534321584695164
16.5	-52.	0.0000113110318574233
17.	-52.	0.000010994373999049978
17.5	-52.	0.000010677716140676656
18.	-52.	0.000010361058282303335
18.5	-52.	0.000010044400423930012
19.	-52.	9.727502404966991e-6
19.5	-52.	9.410578501013542e-6
20.	-52.	9.093654597060094e-6
20.5	-52.	8.776730693106646e-6
21.	-52.	8.493963549086351e-6
21.5	-52.	8.252643400955799e-6
22.	-52.	8.011323252825245e-6
22.5	-52.	7.770003104694695e-6
23.	-52.	7.528719637580529e-6
23.5	-52.	7.3296382810942065e-6
24.	-52.	7.130556924607883e-6
24.5	-52.	6.93147556812156e-6
25.	-52.	6.732394211635238e-6
25.5	-52.	6.531042222214437e-6
26.	-52.	6.327832069052149e-6
26.5	-52.	6.1246219158898595e-6
27.	-52.	5.921411762727571e-6
27.5	-52.	5.717489674691942e-6
28.	-52.	5.507090595668119e-6
28.5	-52.	5.296691516644298e-6
29.	-52.	5.086292437620476e-6
29.5	-52.	4.875893358596654e-6
30.	-52.	4.665085776496749e-6
30.5	-52.	4.454056402409173e-6
31.	-52.	4.2430270283215965e-6
31.5	-52.	4.03199765423402e-6
32.	-52.	3.821858919846702e-6
32.5	-52.	3.615346068055914e-6
33.	-52.	3.4088332162651265e-6
33.5	-52.	3.2023203644743393e-6
34.	-52.	2.9958075126835513e-6
34.5	-52.	2.8033243824199806e-6
35.	-52.	2.615611127752561e-6
35.5	-52.	2.427897873085142e-6
36.	-52.	2.240184618417723e-6
36.5	-52.	2.0604128007003587e-6
37.	-52.	1.8995868917903279e-6
37.5	-52.	1.738760982880297e-6
38.	-52.	1.5779350739702659e-6
38.5	-52.	1.4171091650602353e-6
39.	-52.	1.2797197925083437e-6
39.5	-52.	1.1466477728333028e-6
40.	-52.	1.013575753158262e-6
40.5	-52.	8.805037334832213e-7
41.	-52.	7.618311517629126e-7
41.5	-52.	6.653501921097007e-7
42.	-52.	5.688692324564888e-7
42.5	-52.	4.723882728032768e-7
43.	-52.	3.759073131500649e-7
43.5	-52.	3.1965481908331124e-7
44.	-52.	2.658518151752878e-7
44.5	-52.	2.1204881126726436e-7
45.	-52.	1.582458073592409e-7
45.5	-52.	1.2028465982547225e-7
46.	-52.	9.870103966722225e-8
46.5	-52.	7.711741950897226e-8
47.	-52.	5.553379935072227e-8
47.5	-52.	3.45783295991534e-8
48.	-52.	2.840225846653137e-8
48.5	-52.	2.222618733390933e-8
49.	-52.	1.6050116201287294e-8
49.5	-52.	9.874045068665256e-9
50.	-52.	6.56033472340025e-9
50.5	-52.	5.236949099400556e-9
51.	-52.	3.913563475400861e-9
51.5	-52.	2.590177851401168e-9
52.	-52.	1.4157303936934422e-9
52.5	-52.	1.164361063615152e-9
53.	-52.	9.129917335368622e-10
53.5	-52.	6.616224034585722e-10
54.	-52.	4.1025307338028214e-10
54.5	-52.	2.930231910543841e-10
55.	-52.	2.3661984661899593e-10
55.5	-52.	1.8021650218360782e-10
56.	-52.	1.2381315774821967e-10
56.5	-52.	7.740213165743618e-11
57.	-52.	6.314331017004658e-11
57.5	-52.	4.8884488682657e-11
58.	-52.	3.462566719526741e-11
58.5	-52.	2.0366845707877824e-11
59.	-52.	1.4740127271756294e-11
59.5	-52.	1.1461133656770716e-11
60.	-52.	8.182140041785137e-12
60.5	-52.	4.903146426799561e-12
61.	-52.	2.5408957307619485e-12
61.5	-52.	1.9963240317190294e-12
62.	-52.	1.4517523326761103e-12
62.5	-52.	9.071806336331914e-13
63.	-52.	3.6260893459027244e-13
63.5	-52.	2.444049603726165e-13
64.	-52.	1.8196311191907257e-13
64.5	-52.	1.1952126346552862e-13
65.	-52.	5.707941501198468e-14
-35.	-51.5	4.599091218483224e-13
-34.5	-51.5	9.046974864281994e-13
-34.	-51.5	1.481402150883475e-12
-33.5	-51.5	2.058106815338762e-12
-33.	-51.5	2.634811479794036e-12
-32.5	-51.5	3.741343721230917e-12
-32.	-51.5	6.252985207020846e-12
-31.5	-51.5	8.764626692810769e-12
-31.	-51.5	1.1276268178600705e-11
-30.5	-51.5	1.3787909664390628e-11
-30.	-51.5	2.1901759011030955e-11
-29.5	-51.5	3.122125557768322e-11
-29.	-51.5	4.054075214433564e-11
-28.5	-51.5	4.986024871098796e-11
-28.	-51.5	6.86940763118777e-11
-27.5	-51.5	1.0359073651027713e-10
-27.	-51.5	1.3848739670867688e-10
-26.5	-51.5	1.7338405690707612e-10
-26.	-51.5	2.0828071710547556e-10
-25.5	-51.5	3.509088219384052e-10
-25.	-51.5	5.027691935683102e-10
-24.5	-51.5	6.546295651982147e-10
-24.	-51.5	8.064899368281196e-10
-23.5	-51.5	1.190326134910051e-9
-23.	-51.5	1.8355955410491365e-9
-22.5	-51.5	2.4808649471882245e-9
-22.	-51.5	3.126134353327311e-9
-21.5	-51.5	3.801501436371608e-9
-21.	-51.5	6.011831474540167e-9
-20.5	-51.5	8.222161512708726e-9
-20.	-51.5	1.0432491550877285e-8
-19.5	-51.5	1.2642821589045838e-8
-19.	-51.5	1.6836018010943578e-8
-18.5	-51.5	2.2535388142331884e-8
-18.	-51.5	2.823475827372015e-8
-17.5	-51.5	3.393412840510844e-8
-17.	-51.5	4.032858145198433e-8
-16.5	-51.5	5.194885500347632e-8
-16.	-51.5	6.35691285549683e-8
-15.5	-51.5	7.518940210646026e-8
-15.	-51.5	8.680967565795228e-8
-14.5	-51.5	1.059895971928994e-7
-14.	-51.5	1.2895257634143054e-7
-13.5	-51.5	1.5191555548996162e-7
-13.	-51.5	1.7487853463849266e-7
-12.5	-51.5	2.0468391242459295e-7
-12.	-51.5	2.593895470999756e-7
-11.5	-51.5	3.140951817753585e-7
-11.	-51.5	3.6880081645074124e-7
-10.5	-51.5	4.23506451126124e-7
-10.	-51.5	5.42836028535145e-7
-9.5	-51.5	6.820571383290191e-7
-9.	-51.5	8.21278248122893e-7
-8.5	-51.5	9.60499357916767e-7
-8.	-51.5	1.1478421152105851e-6
-7.5	-51.5	1.4404525732506358e-6
-7.	-51.5	1.7330630312906867e-6
-6.5	-51.5	2.0256734893307374e-6
-6.	-51.5	2.3182839473707885e-6
-5.5	-51.5	2.7430293874364644e-6
-5.	-51.5	3.1887858292985173e-6
-4.5	-51.5	3.63454227116057e-6
-4.	-51.5	4.080298713022623e-6
-3.5	-51.5	4.539220612080245e-6
-3.	-51.5	5.0169408941001825e-6
-2.5	-51.5	5.49466117612012e-6
-2.	-51.5	5.972381458140058e-6
-1.5	-51.5	6.4501017401599955e-6
-1.	-51.5	6.839433022860842e-6
-0.5	-51.5	7.225174160668158e-6
0.	-51.5	7.610915298475476e-6
0.5	-51.5	7.99665643628279e-6
1.	-51.5	8.332971168644499e-6
1.5	-51.5	8.621807231126597e-6
2.	-51.5	8.910643293608696e-6
2.5	-51.5	9.199479356090794e-6
3.	-51.5	9.485373773722898e-6
3.5	-51.5	9.724462394045979e-6
4.	-51.5	9.963551014369055e-6
4.5	-51.5	0.000010202639634692133
5.	-51.5	0.00001044172825501521
5.5	-51.5	0.000010671817083514635
6.	-51.5	0.000010896108609481184
6.5	-51.5	0.000011120400135447734
7.	-51.5	0.000011344691661414285
7.5	-51.5	0.000011571834461458127
8.	-51.5	0.000011814252871544251
8.5	-51.5	0.000012056671281630374
9.	-51.5	0.000012299089691716496
9.5	-51.5	0.00001254150810180262
10.	-51.5	0.000012766097502869849
10.5	-51.5	0.000012983275844069052
11.	-51.5	0.000013200454185268258
11.5	-51.5	0.000013417632526467464
12.	-51.5	0.000013593331457931115
12.5	-51.5	0.000013648137757927274
13.	-51.5	0.00001370294405792343
13.5	-51.5	0.000013757750357919588
14.	-51.5	0.000013812556657915747
14.5	-51.5	0.00001367247706339064
15.	-51.5	0.000013485050947476796
15.5	-51.5	0.000013297624831562956
16.	-51.5	0.000013110198715649114
16.5	-51.5	0.000012865502668438333
17.	-51.5	0.000012516124522816746
17.5	-51.5	0.000012166746377195158
18.	-51.5	0.00001181736823157357
18.5	-51.5	0.000011467990085951983
19.	-51.5	0.000011119370721093817
19.5	-51.5	0.000010770833139149416
20.	-51.5	0.000010422295557205018
20.5	-51.5	0.000010073757975260619
21.	-51.5	9.762958718259644e-6
21.5	-51.5	9.497952452217912e-6
22.	-51.5	9.23294618617618e-6
22.5	-51.5	8.967939920134451e-6
23.	-51.5	8.702969591017227e-6
23.5	-51.5	8.479345282622655e-6
24.	-51.5	8.255720974228081e-6
24.5	-51.5	8.032096665833507e-6
25.	-51.5	7.808472357438935e-6
25.5	-51.5	7.578041028325059e-6
26.	-51.5	7.342039199948133e-6
26.5	-51.5	7.106037371571203e-6
27.	-51.5	6.8700355431942765e-6
27.5	-51.5	6.632883029852013e-6
28.	-51.5	6.385261895811643e-6
28.5	-51.5	6.137640761771275e-6
29.	-51.5	5.890019627730904e-6
29.5	-51.5	5.642398493690535e-6
30.	-51.5	5.395973268245725e-6
30.5	-51.5	5.150197347445142e-6
31.	-51.5	4.9044214266445595e-6
31.5	-51.5	4.658645505843977e-6
32.	-51.5	4.414742350092432e-6
32.5	-51.5	4.1784634066870576e-6
33.	-51.5	3.9421844632816836e-6
33.5	-51.5	3.7059055198763104e-6
34.	-51.5	3.4696265764709364e-6
34.5	-51.5	3.2502618789931597e-6
35.	-51.5	3.03664774817637e-6
35.5	-51.5	2.823033617359581e-6
36.	-51.5	2.609419486542792e-6
36.5	-51.5	2.4042879961129363e-6
37.	-51.5	2.2193935650750994e-6
37.5	-51.5	2.034499134037263e-6
38.	-51.5	1.8496047029994256e-6
38.5	-51.5	1.6647102719615887e-6
39.	-51.5	1.5048866830629823e-6
39.5	-51.5	1.349681510076217e-6
40.	-51.5	1.1944763370894515e-6
40.5	-51.5	1.0392711641026862e-6
41.	-51.5	9.004472513430196e-7
41.5	-51.5	7.868692361722283e-7
42.	-51.5	6.73291221001437e-7
42.5	-51.5	5.597132058306452e-7
43.	-51.5	4.461351906598538e-7
43.5	-51.5	3.795929742872554e-7
44.	-51.5	3.1591474302034216e-7
44.5	-51.5	2.522365117534289e-7
45.	-51.5	1.8855828048651555e-7
45.5	-51.5	1.4356763170206568e-7
46.	-51.5	1.1789646079056188e-7
46.5	-51.5	9.222528987905816e-8
47.	-51.5	6.655411896755436e-8
47.5	-51.5	4.162784947672564e-8
48.	-51.5	3.4227947732984514e-8
48.5	-51.5	2.6828045989243398e-8
49.	-51.5	1.9428144245502282e-8
49.5	-51.5	1.202824250176116e-8
50.	-51.5	8.044251585768023e-9
50.5	-51.5	6.435492959196497e-9
51.	-51.5	4.82673433262497e-9
51.5	-51.5	3.2179757060534433e-9
52.	-51.5	1.7890175585844656e-9
52.5	-51.5	1.4744137349863832e-9
53.	-51.5	1.1598099113883016e-9
53.5	-51.5	8.452060877902201e-10
54.	-51.5	5.306022641921376e-10
54.5	-51.5	3.8213823552853014e-10
55.	-51.5	3.090115420115343e-10
55.5	-51.5	2.358848484945382e-10
56.	-51.5	1.6275815497754217e-10
56.5	-51.5	1.0249480446559172e-10
57.	-51.5	8.362173215721582e-11
57.5	-51.5	6.47486598488396e-11
58.	-51.5	4.5875587540463494e-11
58.5	-51.5	2.7002515232087384e-11
59.	-51.5	1.9548248624331883e-11
59.5	-51.5	1.5199623065096638e-11
60.	-51.5	1.0850997505861432e-11
60.5	-51.5	6.5023719466262124e-12
61.	-51.5	3.3695394101324094e-12
61.5	-51.5	2.6473297390607045e-12
62.	-51.5	1.925120067989006e-12
62.5	-51.5	1.2029103969173026e-12
63.	-51.5	4.807007258456001e-13
63.5	-51.5	3.2397078659470326e-13
64.	-51.5	2.411966138966592e-13
64.5	-51.5	1.5842244119861496e-13
65.	-51.5	7.564826850057091e-14
-35.	-51.	1.6465106140315972e-12
-34.5	-51.	3.2097775646797953e-12
-34.	-51.	5.2345330574761655e-12
-33.5	-51.	7.2592885502725405e-12
-33.	-51.	9.284044043068907e-12
-32.5	-51.	1.3064269936730197e-11
-32.	-51.	2.150002490363393e-11
-31.5	-51.	2.993577987053766e-11
-31.	-51.	3.83715348374414e-11
-30.5	-51.	4.6807289804345125e-11
-30.	-51.	7.123617442625848e-11
-29.5	-51.	9.910692925127546e-11
-29.	-51.	1.2697768407629257e-10
-28.5	-51.	1.5484843890130957e-10
-28.	-51.	2.0452221923566857e-10
-27.5	-51.	2.910055606012265e-10
-27.	-51.	3.774889019667845e-10
-26.5	-51.	4.6397224333234244e-10
-26.	-51.	5.504555846979003e-10
-25.5	-51.	8.427956879007385e-10
-25.	-51.	1.1527771079325725e-9
-24.5	-51.	1.462758527964406e-9
-24.	-51.	1.7727399479962404e-9
-23.5	-51.	2.493030555377249e-9
-23.	-51.	3.675733340719407e-9
-22.5	-51.	4.8584361260615656e-9
-22.	-51.	6.041138911403724e-9
-21.5	-51.	7.275637967761606e-9
-21.	-51.	1.1151714893172388e-8
-20.5	-51.	1.5027791818583172e-8
-20.	-51.	1.8903868743993956e-8
-19.5	-51.	2.2779945669404734e-8
-19.	-51.	3.0017079378011434e-8
-18.5	-51.	3.9807252164033854e-8
-18.	-51.	4.959742495005626e-8
-17.5	-51.	5.938759773607867e-8
-17.	-51.	7.030954869759484e-8
-16.5	-51.	8.974051270545148e-8
-16.	-51.	1.091714767133081e-7
-15.5	-51.	1.2860244072116468e-7
-15.	-51.	1.4803340472902135e-7
-14.5	-51.	1.7810824598120454e-7
-14.	-51.	2.135095787493061e-7
-13.5	-51.	2.489109115174076e-7
-13.	-51.	2.8431224428550905e-7
-12.5	-51.	3.278879081137093e-7
-12.	-51.	4.0121088046277173e-7
-11.5	-51.	4.7453385281183423e-7
-11.	-51.	5.478568251608968e-7
-10.5	-51.	6.211797975099593e-7
-10.	-51.	7.667853593152751e-7
-9.5	-51.	9.346398184829256e-7
-9.	-51.	1.1024942776505759e-6
-8.5	-51.	1.2703487368182261e-6
-8.	-51.	1.4912834934419638e-6
-7.5	-51.	1.8283331621358863e-6
-7.	-51.	2.1653828308298083e-6
-6.5	-51.	2.502432499523731e-6
-6.	-51.	2.8394821682176534e-6
-5.5	-51.	3.3251986224776345e-6
-5.	-51.	3.834554827927684e-6
-4.5	-51.	4.343911033377734e-6
-4.	-51.	4.853267238827785e-6
-3.5	-51.	5.382347226532523e-6
-3.	-51.	5.939589943930671e-6
-2.5	-51.	6.49683266132882e-6
-2.	-51.	7.054075378726968e-6
-1.5	-51.	7.611318096125117e-6
-1.	-51.	8.087872775875296e-6
-0.5	-51.	8.561150104953306e-6
0.	-51.	9.034427434031315e-6
0.5	-51.	9.507704763109324e-6
1.	-51.	9.929253545372944e-6
1.5	-51.	0.00001030111223637037
2.	-51.	0.000010672970927367792
2.5	-51.	0.000011044829618365218
3.	-51.	0.00001141241234307884
3.5	-51.	0.000011711958298778652
4.	-51.	0.000012011504254478458
4.5	-51.	0.000012311050210178268
5.	-51.	0.000012610596165878075
5.5	-51.	0.000012883800060989883
6.	-51.	0.000013140035464212062
6.5	-51.	0.000013396270867434241
7.	-51.	0.000013652506270656422
7.5	-51.	0.000013910150173008925
8.	-51.	0.000014175340064584664
8.5	-51.	0.000014440529956160399
9.	-51.	0.000014705719847736134
9.5	-51.	0.000014970909739311872
10.	-51.	0.00001522293525506653
10.5	-51.	0.000015469488678837173
11.	-51.	0.00001571604210260782
11.5	-51.	0.00001596259552637847
12.	-51.	0.00001616567150297354
12.5	-51.	0.000016242031525025034
13.	-51.	0.00001631839154707653
13.5	-51.	0.000016394751569128024
14.	-51.	0.00001647111159117952
14.5	-51.	0.000016329408281313054
15.	-51.	0.000016134727611365624
15.5	-51.	0.000015940046941418197
16.	-51.	0.000015745366271470773
16.5	-51.	0.0000154848373585684
17.	-51.	0.000015103946292384444
17.5	-51.	0.000014723055226200487
18.	-51.	0.00001434216416001653
18.5	-51.	0.000013961273093832574
19.	-51.	0.000013579557062945617
19.5	-51.	0.000013197752115707036
20.	-51.	0.000012815947168468457
20.5	-51.	0.000012434142221229878
21.	-51.	0.00001209314880938609
21.5	-51.	0.000011801677528536939
22.	-51.	0.00001151020624768779
22.5	-51.	0.000011218734966838644
23.	-51.	0.000010927292690175172
23.5	-51.	0.000010669220204569779
24.	-51.	0.000010411147718964386
24.5	-51.	0.000010153075233358993
25.	-51.	9.8950027477536e-6
25.5	-51.	9.619389065768085e-6
26.	-51.	9.329420613092443e-6
26.5	-51.	9.0394521604168e-6
27.	-51.	8.749483707741159e-6
27.5	-51.	8.457373443748615e-6
28.	-51.	8.145777559487318e-6
28.5	-51.	7.83418167522602e-6
29.	-51.	7.5225857909647215e-6
29.5	-51.	7.210989906703425e-6
30.	-51.	6.902769064527015e-6
30.5	-51.	6.596380662144352e-6
31.	-51.	6.2899922597616875e-6
31.5	-51.	5.983603857379023e-6
32.	-51.	5.6800840836600835e-6
32.5	-51.	5.388242781880685e-6
33.	-51.	5.096401480101288e-6
33.5	-51.	4.80456017832189e-6
34.	-51.	4.512718876542493e-6
34.5	-51.	4.238964592685543e-6
35.	-51.	3.971359598764824e-6
35.5	-51.	3.7037546048441057e-6
36.	-51.	3.4361496109233877e-6
36.5	-51.	3.177274979166882e-6
37.	-51.	2.9392283973537855e-6
37.5	-51.	2.7011818155406894e-6
38.	-51.	2.4631352337275924e-6
38.5	-51.	2.2250886519144963e-6
39.	-51.	2.0157821034368816e-6
39.5	-51.	1.8117698895702189e-6
40.	-51.	1.6077576757035563e-6
40.5	-51.	1.4037454618368938e-6
41.	-51.	1.2204710791526646e-6
41.5	-51.	1.0691567016810393e-6
42.	-51.	9.178423242094141e-7
42.5	-51.	7.665279467377886e-7
43.	-51.	6.152135692661633e-7
43.5	-51.	5.252579095334514e-7
44.	-51.	4.39038349924438e-7
44.5	-51.	3.5281879031542454e-7
45.	-51.	2.6659923070641116e-7
45.5	-51.	2.052063967588203e-7
46.	-51.	1.6947977070749718e-7
46.5	-51.	1.337531446561741e-7
47.	-51.	9.802651860485101e-8
47.5	-51.	6.331445952401098e-8
48.	-51.	5.2473577669039096e-8
48.5	-51.	4.163269581406723e-8
49.	-51.	3.079181395909536e-8
49.5	-51.	1.9950932104123486e-8
50.	-51.	1.3959621280391049e-8
50.5	-51.	1.1340429427000008e-8
51.	-51.	8.721237573608965e-9
51.5	-51.	6.102045720217922e-9
52.	-51.	3.760179600097451e-9
52.5	-51.	3.137102726442039e-9
53.	-51.	2.5140258527866277e-9
53.5	-51.	1.8909489791312163e-9
54.	-51.	1.267872105475804e-9
54.5	-51.	9.518557829218483e-10
55.	-51.	7.750783685280794e-10
55.5	-51.	5.983009541343109e-10
56.	-51.	4.2152353974054225e-10
56.5	-51.	2.746972448105223e-10
57.	-51.	2.242444327789046e-10
57.5	-51.	1.7379162074728666e-10
58.	-51.	1.233388087156688e-10
58.5	-51.	7.288599668405095e-11
59.	-51.	5.285443297443378e-11
59.5	-51.	4.109671856333834e-11
60.	-51.	2.9339004152242895e-11
60.5	-51.	1.7581289741147457e-11
61.	-51.	9.110603663176366e-12
61.5	-51.	7.157298019954778e-12
62.	-51.	5.203992376733194e-12
62.5	-51.	3.2506867335116092e-12
63.	-51.	1.2973810902900238e-12
63.5	-51.	8.739429595532518e-13
64.	-51.	6.505871982513828e-13
64.5	-51.	4.2723143694951353e-13
65.	-51.	2.0387567564764442e-13
-35.	-50.5	2.8331121062148715e-12
-34.5	-50.5	5.5148576429313895e-12
-34.	-50.5	8.987663964068854e-12
-33.5	-50.5	1.246047028520632e-11
-33.	-50.5	1.5933276606343782e-11
-32.5	-50.5	2.2387196152229476e-11
-32.	-50.5	3.674706460024702e-11
-31.5	-50.5	5.110693304826455e-11
-31.	-50.5	6.54668014962821e-11
-30.5	-50.5	7.982666994429962e-11
-30.	-50.5	1.20570589841486e-10
-29.5	-50.5	1.6699260292486772e-10
-29.	-50.5	2.134146160082495e-10
-28.5	-50.5	2.5983662909163123e-10
-28.	-50.5	3.403503621594594e-10
-27.5	-50.5	4.784203846921757e-10
-27.	-50.5	6.164904072248923e-10
-26.5	-50.5	7.545604297576087e-10
-26.	-50.5	8.92630452290325e-10
-25.5	-50.5	1.3346825538630716e-9
-25.	-50.5	1.8027850222968346e-9
-24.5	-50.5	2.2708874907305973e-9
-24.	-50.5	2.7389899591643607e-9
-23.5	-50.5	3.795734975844448e-9
-23.	-50.5	5.5158711403896765e-9
-22.5	-50.5	7.2360073049349075e-9
-22.	-50.5	8.956143469480138e-9
-21.5	-50.5	1.0749774499151602e-8
-21.	-50.5	1.629159831180461e-8
-20.5	-50.5	2.1833422124457618e-8
-20.	-50.5	2.7375245937110624e-8
-19.5	-50.5	3.291706974976363e-8
-19.	-50.5	4.3198140745079296e-8
-18.5	-50.5	5.707911618573583e-8
-18.	-50.5	7.096009162639236e-8
-17.5	-50.5	8.484106706704888e-8
-17.	-50.5	1.0029051594320535e-7
-16.5	-50.5	1.2753217040742662e-7
-16.	-50.5	1.5477382487164786e-7
-15.5	-50.5	1.820154793358691e-7
-15.	-50.5	2.092571338000904e-7
-14.5	-50.5	2.5022689476950973e-7
-14.	-50.5	2.9806658115718163e-7
-13.5	-50.5	3.459062675448536e-7
-13.	-50.5	3.937459539325255e-7
-12.5	-50.5	4.5109190380282563e-7
-12.	-50.5	5.430322138255679e-7
-11.5	-50.5	6.349725238483101e-7
-11.	-50.5	7.269128338710523e-7
-10.5	-50.5	8.188531438937945e-7
-10.	-50.5	9.907346900954053e-7
-9.5	-50.5	1.187222498636832e-6
-9.	-50.5	1.3837103071782587e-6
-8.5	-50.5	1.5801981157196851e-6
-8.	-50.5	1.8347248716733426e-6
-7.5	-50.5	2.2162137510211365e-6
-7.	-50.5	2.5977026303689304e-6
-6.5	-50.5	2.9791915097167243e-6
-6.	-50.5	3.3606803890645183e-6
-5.5	-50.5	3.907367857518804e-6
-5.	-50.5	4.480323826556851e-6
-4.5	-50.5	5.053279795594898e-6
-4.	-50.5	5.626235764632945e-6
-3.5	-50.5	6.225473840984801e-6
-3.	-50.5	6.86223899376116e-6
-2.5	-50.5	7.499004146537519e-6
-2.	-50.5	8.135769299313877e-6
-1.5	-50.5	8.772534452090236e-6
-1.	-50.5	9.33631252888975e-6
-0.5	-50.5	9.897126049238452e-6
0.	-50.5	0.000010457939569587155
0.5	-50.5	0.000011018753089935856
1.	-50.5	0.00001152553592210139
1.5	-50.5	0.00001198041724161414
2.	-50.5	0.00001243529856112689
2.5	-50.5	0.00001289017988063964
3.	-50.5	0.000013339450912434783
3.5	-50.5	0.000013699454203511325
4.	-50.5	0.000014059457494587863
4.5	-50.5	0.000014419460785664403
5.	-50.5	0.000014779464076740939
5.5	-50.5	0.00001509578303846513
6.	-50.5	0.00001538396231894294
6.5	-50.5	0.00001567214159942075
7.	-50.5	0.00001596032087989856
7.5	-50.5	0.000016248465884559722
8.	-50.5	0.000016536427257625075
8.5	-50.5	0.000016824388630690424
9.	-50.5	0.000017112350003755773
9.5	-50.5	0.000017400311376821123
10.	-50.5	0.000017679773007263212
10.5	-50.5	0.0000179557015136053
11.	-50.5	0.000018231630019947388
11.5	-50.5	0.00001850755852628948
12.	-50.5	0.000018738011548015964
12.5	-50.5	0.000018835925292122794
13.	-50.5	0.00001893383903622963
13.5	-50.5	0.00001903175278033646
14.	-50.5	0.000019129666524443293
14.5	-50.5	0.000018986339499235464
15.	-50.5	0.00001878440427525445
15.5	-50.5	0.00001858246905127344
16.	-50.5	0.00001838053382729243
16.5	-50.5	0.00001810417204869847
17.	-50.5	0.000017691768061952144
17.5	-50.5	0.000017279364075205817
18.	-50.5	0.000016866960088459493
18.5	-50.5	0.00001645455610171317
19.	-50.5	0.000016039743404797417
19.5	-50.5	0.000015624671092264657
20.	-50.5	0.000015209598779731896
20.5	-50.5	0.000014794526467199135
21.	-50.5	0.000014423338900512534
21.5	-50.5	0.000014105402604855966
22.	-50.5	0.0000137874663091994
22.5	-50.5	0.000013469530013542836
23.	-50.5	0.000013151615789333116
23.5	-50.5	0.000012859095126516903
24.	-50.5	0.00001256657446370069
24.5	-50.5	0.000012274053800884478
25.	-50.5	0.000011981533138068265
25.5	-50.5	0.000011660737103211112
26.	-50.5	0.000011316802026236753
26.5	-50.5	0.000010972866949262395
27.	-50.5	0.000010628931872288038
27.5	-50.5	0.000010281863857645219
28.	-50.5	9.906293223162993e-6
28.5	-50.5	9.530722588680767e-6
29.	-50.5	9.15515195419854e-6
29.5	-50.5	8.779581319716314e-6
30.	-50.5	8.409564860808307e-6
30.5	-50.5	8.04256397684356e-6
31.	-50.5	7.675563092878816e-6
31.5	-50.5	7.30856220891407e-6
32.	-50.5	6.9454258172277345e-6
32.5	-50.5	6.5980221570743136e-6
33.	-50.5	6.250618496920891e-6
33.5	-50.5	5.90321483676747e-6
34.	-50.5	5.555811176614049e-6
34.5	-50.5	5.227667306377926e-6
35.	-50.5	4.906071449353278e-6
35.5	-50.5	4.5844755923286304e-6
36.	-50.5	4.2628797353039825e-6
36.5	-50.5	3.950261962220828e-6
37.	-50.5	3.659063229632472e-6
37.5	-50.5	3.3678644970441163e-6
38.	-50.5	3.0766657644557597e-6
38.5	-50.5	2.7854670318674035e-6
39.	-50.5	2.5266775238107814e-6
39.5	-50.5	2.273858269064221e-6
40.	-50.5	2.021039014317661e-6
40.5	-50.5	1.7682197595711014e-6
41.	-50.5	1.5404949069623093e-6
41.5	-50.5	1.3514441671898503e-6
42.	-50.5	1.1623934274173912e-6
42.5	-50.5	9.73342687644932e-7
43.	-50.5	7.842919478724727e-7
43.5	-50.5	6.709228447796473e-7
44.	-50.5	5.621619568285338e-7
44.5	-50.5	4.5340106887742023e-7
45.	-50.5	3.446401809263067e-7
45.5	-50.5	2.668451618155749e-7
46.	-50.5	2.2106308062443247e-7
46.5	-50.5	1.7528099943329006e-7
47.	-50.5	1.2949891824214764e-7
47.5	-50.5	8.500106957129631e-8
48.	-50.5	7.071920760509368e-8
48.5	-50.5	5.6437345638891057e-8
49.	-50.5	4.2155483672688435e-8
49.5	-50.5	2.7873621706485813e-8
50.	-50.5	1.9874990975014075e-8
50.5	-50.5	1.6245365894803516e-8
51.	-50.5	1.2615740814592959e-8
51.5	-50.5	8.986115734382401e-9
52.	-50.5	5.731341641610436e-9
52.5	-50.5	4.799791717897695e-9
53.	-50.5	3.868241794184953e-9
53.5	-50.5	2.936691870472212e-9
54.	-50.5	2.0051419467594705e-9
54.5	-50.5	1.5215733303151663e-9
55.	-50.5	1.2411451950446247e-9
55.5	-50.5	9.607170597740836e-10
56.	-50.5	6.802889245035422e-10
56.5	-50.5	4.468996851554529e-10
57.	-50.5	3.6486713340059336e-10
57.5	-50.5	2.828345816457337e-10
58.	-50.5	2.008020298908741e-10
58.5	-50.5	1.187694781360145e-10
59.	-50.5	8.616061732453571e-11
59.5	-50.5	6.699381406158003e-11
60.	-50.5	4.7827010798624364e-11
[truncated: 42,421 more rows]
