# Supplementary material for: Myosin V executes steps of variable length via structurally constrained diffusion
Source: eLife. 2020 Jan 15;9:e51569. doi: 10.7554/eLife.51569 (PMC7054003; doi:10.7554/eLife.51569)
Supplement: Source data 1. [file elife-51569-data1.zip › myosin_elife_source_data/Figure 3/BD_diffusion_contours/cont_xy_8IQ.txt]

-70.	-20.	3.33425665586542e-11
-69.5	-20.	6.628302295556794e-11
-69.	-20.	9.922347935248169e-11
-68.5	-20.	1.3216393574939546e-10
-68.	-20.	1.651043921463092e-10
-67.5	-20.	1.9804484854322293e-10
-67.	-20.	2.777333813794978e-10
-66.5	-20.	5.046890277234877e-10
-66.	-20.	7.316446740674776e-10
-65.5	-20.	9.586003204114677e-10
-65.	-20.	1.1855559667554575e-9
-64.5	-20.	1.4125116130994475e-9
-64.	-20.	1.744467153396497e-9
-63.5	-20.	2.9067903563691515e-9
-63.	-20.	4.069113559341805e-9
-62.5	-20.	5.23143676231446e-9
-62.	-20.	6.393759965287115e-9
-61.5	-20.	7.556083168259768e-9
-61.	-20.	8.718406371232423e-9
-60.5	-20.	1.3180344629519433e-8
-60.	-20.	1.7697435787712053e-8
-59.5	-20.	2.2214526945904676e-8
-59.	-20.	2.67316181040973e-8
-58.5	-20.	3.124870926228993e-8
-58.	-20.	3.576580042048255e-8
-57.5	-20.	4.7742135853811e-8
-57.	-20.	6.098487246628381e-8
-56.5	-20.	7.422760907875663e-8
-56.	-20.	8.747034569122944e-8
-55.5	-20.	1.0071308230370225e-7
-55.	-20.	1.1395581891617506e-7
-54.5	-20.	1.3791536859606506e-7
-54.	-20.	1.6591611841731523e-7
-53.5	-20.	1.9391686823856537e-7
-53.	-20.	2.2191761805981551e-7
-52.5	-20.	2.4991836788106563e-7
-52.	-20.	2.779191177023158e-7
-51.5	-20.	3.132864304995243e-7
-51.	-20.	3.536166983809594e-7
-50.5	-20.	3.9394696626239446e-7
-50.	-20.	4.342772341438296e-7
-49.5	-20.	4.7460750202526464e-7
-49.	-20.	5.149377699066998e-7
-48.5	-20.	5.543679811045545e-7
-48.	-20.	5.927782441402362e-7
-47.5	-20.	6.311885071759179e-7
-47.	-20.	6.695987702115996e-7
-46.5	-20.	7.080090332472813e-7
-46.	-20.	7.46419296282963e-7
-45.5	-20.	7.814431084311368e-7
-45.	-20.	8.098956515643395e-7
-44.5	-20.	8.38348194697542e-7
-44.	-20.	8.668007378307446e-7
-43.5	-20.	8.952532809639472e-7
-43.	-20.	9.237058240971498e-7
-42.5	-20.	9.526656596634025e-7
-42.	-20.	9.835180241032427e-7
-41.5	-20.	1.014370388543083e-6
-41.	-20.	1.045222752982923e-6
-40.5	-20.	1.076075117422763e-6
-40.	-20.	1.1069274818626033e-6
-39.5	-20.	1.138948962692934e-6
-39.	-20.	1.1839394956473727e-6
-38.5	-20.	1.2289300286018113e-6
-38.	-20.	1.2739205615562499e-6
-37.5	-20.	1.3189110945106887e-6
-37.	-20.	1.3639016274651272e-6
-36.5	-20.	1.4088921604195658e-6
-36.	-20.	1.4547403729848142e-6
-35.5	-20.	1.5006299441556367e-6
-35.	-20.	1.546519515326459e-6
-34.5	-20.	1.5924090864972815e-6
-34.	-20.	1.6382986576681037e-6
-33.5	-20.	1.6841882288389262e-6
-33.	-20.	1.7152262378010995e-6
-32.5	-20.	1.743120490893348e-6
-32.	-20.	1.7710147439855964e-6
-31.5	-20.	1.798908997077845e-6
-31.	-20.	1.8268032501700935e-6
-30.5	-20.	1.854697503262342e-6
-30.	-20.	1.8749264660736755e-6
-29.5	-20.	1.89181695317692e-6
-29.	-20.	1.908707440280164e-6
-28.5	-20.	1.9255979273834087e-6
-28.	-20.	1.942488414486653e-6
-27.5	-20.	1.9593789015898973e-6
-27.	-20.	1.9809079073520277e-6
-26.5	-20.	2.005966084621495e-6
-26.	-20.	2.031024261890963e-6
-25.5	-20.	2.0560824391604306e-6
-25.	-20.	2.0811406164298987e-6
-24.5	-20.	2.1061987936993663e-6
-24.	-20.	2.136640273551506e-6
-23.5	-20.	2.173955087301657e-6
-23.	-20.	2.211269901051808e-6
-22.5	-20.	2.2485847148019583e-6
-22.	-20.	2.285899528552109e-6
-21.5	-20.	2.3232143423022597e-6
-21.	-20.	2.3602624544082704e-6
-20.5	-20.	2.3967183808466e-6
-20.	-20.	2.4331743072849304e-6
-19.5	-20.	2.46963023372326e-6
-19.	-20.	2.5060861601615904e-6
-18.5	-20.	2.5425420865999206e-6
-18.	-20.	2.5734763406537944e-6
-17.5	-20.	2.5795641363142405e-6
-17.	-20.	2.5856519319746866e-6
-16.5	-20.	2.5917397276351323e-6
-16.	-20.	2.5978275232955784e-6
-15.5	-20.	2.6039153189560245e-6
-15.	-20.	2.606769037495227e-6
-14.5	-20.	2.5519848944939557e-6
-14.	-20.	2.4972007514926838e-6
-13.5	-20.	2.442416608491412e-6
-13.	-20.	2.3876324654901404e-6
-12.5	-20.	2.3328483224888685e-6
-12.	-20.	2.2780641794875967e-6
-11.5	-20.	2.17326441800483e-6
-11.	-20.	2.0643762196625067e-6
-10.5	-20.	1.9554880213201838e-6
-10.	-20.	1.8465998229778606e-6
-9.5	-20.	1.7377116246355374e-6
-9.	-20.	1.6288234262932143e-6
-8.5	-20.	1.515041091612251e-6
-8.	-20.	1.4000024598094669e-6
-7.5	-20.	1.2849638280066827e-6
-7.	-20.	1.1699251962038986e-6
-6.5	-20.	1.0548865644011144e-6
-6.	-20.	9.3984793259833e-7
-5.5	-20.	8.537191638305925e-7
-5.	-20.	7.820208567335471e-7
-4.5	-20.	7.103225496365018e-7
-4.	-20.	6.386242425394565e-7
-3.5	-20.	5.669259354424111e-7
-3.	-20.	4.952276283453658e-7
-2.5	-20.	4.6146076547915434e-7
-2.	-20.	4.602214666587621e-7
-1.5	-20.	4.589821678383699e-7
-1.	-20.	4.577428690179776e-7
-0.5	-20.	4.5650357019758534e-7
0.	-20.	4.552642713771931e-7
0.5	-20.	4.875947251057041e-7
1.	-20.	5.683023642035212e-7
1.5	-20.	6.490100033013382e-7
2.	-20.	7.297176423991553e-7
2.5	-20.	8.104252814969724e-7
3.	-20.	8.911329205947894e-7
3.5	-20.	9.923512004355452e-7
4.	-20.	1.1460616317646776e-6
4.5	-20.	1.29977206309381e-6
5.	-20.	1.4534824944229426e-6
5.5	-20.	1.607192925752075e-6
6.	-20.	1.7609033570812073e-6
6.5	-20.	1.918505904102122e-6
7.	-20.	2.0977783731479913e-6
7.5	-20.	2.277050842193861e-6
8.	-20.	2.4563233112397307e-6
8.5	-20.	2.6355957802856e-6
9.	-20.	2.81486824933147e-6
9.5	-20.	2.9933568171258928e-6
10.	-20.	3.13936546465382e-6
10.5	-20.	3.285374112181746e-6
11.	-20.	3.431382759709673e-6
11.5	-20.	3.5773914072375996e-6
12.	-20.	3.7234000547655266e-6
12.5	-20.	3.869408702293453e-6
13.	-20.	3.969825605469198e-6
13.5	-20.	4.064886402071718e-6
14.	-20.	4.159947198674238e-6
14.5	-20.	4.255007995276758e-6
15.	-20.	4.350068791879277e-6
15.5	-20.	4.445129588481797e-6
16.	-20.	4.502489855756348e-6
16.5	-20.	4.548344520243972e-6
17.	-20.	4.594199184731596e-6
17.5	-20.	4.640053849219219e-6
18.	-20.	4.685908513706843e-6
18.5	-20.	4.731763178194468e-6
19.	-20.	4.729865206897519e-6
19.5	-20.	4.700811431977625e-6
20.	-20.	4.67175765705773e-6
20.5	-20.	4.642703882137836e-6
21.	-20.	4.6136501072179415e-6
21.5	-20.	4.584596332298048e-6
22.	-20.	4.5084950839951275e-6
22.5	-20.	4.386971005328637e-6
23.	-20.	4.265446926662148e-6
23.5	-20.	4.143922847995658e-6
24.	-20.	4.022398769329168e-6
24.5	-20.	3.9008746906626784e-6
25.	-20.	3.7567597118661723e-6
25.5	-20.	3.575799863053693e-6
26.	-20.	3.3948400142412136e-6
26.5	-20.	3.2138801654287344e-6
27.	-20.	3.032920316616255e-6
27.5	-20.	2.8519604678037756e-6
28.	-20.	2.6721062630933923e-6
28.5	-20.	2.495544468530314e-6
29.	-20.	2.3189826739672353e-6
29.5	-20.	2.1424208794041576e-6
30.	-20.	1.965859084841079e-6
30.5	-20.	1.7892972902780005e-6
31.	-20.	1.619921957494486e-6
31.5	-20.	1.5019302285265323e-6
32.	-20.	1.3839384995585784e-6
32.5	-20.	1.2659467705906245e-6
33.	-20.	1.1479550416226708e-6
33.5	-20.	1.029963312654717e-6
34.	-20.	9.119715836867631e-7
34.5	-20.	8.622804565303889e-7
35.	-20.	8.130013876938118e-7
35.5	-20.	7.637223188572348e-7
36.	-20.	7.144432500206578e-7
36.5	-20.	6.651641811840808e-7
37.	-20.	6.158851123475037e-7
37.5	-20.	5.965583536200237e-7
38.	-20.	5.818939160538333e-7
38.5	-20.	5.672294784876428e-7
39.	-20.	5.525650409214525e-7
39.5	-20.	5.37900603355262e-7
40.	-20.	5.232361657890716e-7
40.5	-20.	5.070531702442489e-7
41.	-20.	4.903271899319006e-7
41.5	-20.	4.736012096195524e-7
42.	-20.	4.5687522930720424e-7
42.5	-20.	4.4014924899485603e-7
43.	-20.	4.2342326868250787e-7
43.5	-20.	4.01055985083697e-7
44.	-20.	3.750502791812215e-7
44.5	-20.	3.49044573278746e-7
45.	-20.	3.2303886737627054e-7
45.5	-20.	2.970331614737951e-7
46.	-20.	2.7102745557131964e-7
46.5	-20.	2.463675404449108e-7
47.	-20.	2.2317011907383701e-7
47.5	-20.	1.9997269770276325e-7
48.	-20.	1.767752763316895e-7
48.5	-20.	1.5357785496061572e-7
49.	-20.	1.3038043358954196e-7
49.5	-20.	1.1083812128683833e-7
50.	-20.	9.806818920439981e-8
50.5	-20.	8.529825712196128e-8
51.	-20.	7.252832503952276e-8
51.5	-20.	5.975839295708424e-8
52.	-20.	4.6988460874645716e-8
52.5	-20.	3.602647999130593e-8
53.	-20.	3.140668002600914e-8
53.5	-20.	2.6786880060712342e-8
54.	-20.	2.2167080095415547e-8
54.5	-20.	1.7547280130118754e-8
55.	-20.	1.2927480164821959e-8
55.5	-20.	8.630688652546795e-9
56.	-20.	7.479043669640687e-9
56.5	-20.	6.32739868673458e-9
57.	-20.	5.175753703828471e-9
57.5	-20.	4.024108720922363e-9
58.	-20.	2.872463738016255e-9
58.5	-20.	1.7208187551101467e-9
59.	-20.	1.4677074378196204e-9
59.5	-20.	1.2477259307860018e-9
60.	-20.	1.0277444237523829e-9
60.5	-20.	8.077629167187643e-10
61.	-20.	5.877814096851455e-10
61.5	-20.	3.6779990265152687e-10
62.	-20.	2.964420772348693e-10
62.5	-20.	2.542943847383435e-10
63.	-20.	2.1214669224181776e-10
63.5	-20.	1.69998999745292e-10
64.	-20.	1.2785130724876629e-10
64.5	-20.	8.570361475224055e-11
65.	-20.	6.656911802111411e-11
65.5	-20.	5.696964035582092e-11
66.	-20.	4.737016269052772e-11
66.5	-20.	3.777068502523453e-11
67.	-20.	2.8171207359941333e-11
67.5	-20.	1.857172969464814e-11
68.	-20.	1.3361867374474029e-11
68.5	-20.	1.1352231171542142e-11
69.	-20.	9.342594968610254e-12
69.5	-20.	7.332958765678366e-12
70.	-20.	5.323322562746478e-12
-70.	-19.5	5.329092497129968e-11
-69.5	-19.5	1.0356189580217465e-10
-69.	-19.5	1.5383286663304966e-10
-68.5	-19.5	2.0410383746392457e-10
-68.	-19.5	2.543748082947995e-10
-67.5	-19.5	3.0464577912567443e-10
-67.	-19.5	4.2252915609155513e-10
-66.5	-19.5	7.534070484944373e-10
-66.	-19.5	1.08428494089732e-9
-65.5	-19.5	1.4151628333002024e-9
-65.	-19.5	1.7460407257030846e-9
-64.5	-19.5	2.0769186181059673e-9
-64.	-19.5	2.5493376646358594e-9
-63.5	-19.5	4.141102578099632e-9
-63.	-19.5	5.732867491563406e-9
-62.5	-19.5	7.324632405027178e-9
-62.	-19.5	8.916397318490952e-9
-61.5	-19.5	1.0508162231954726e-8
-61.	-19.5	1.20999271454185e-8
-60.5	-19.5	1.7772624769632353e-8
-60.	-19.5	2.351353497911581e-8
-59.5	-19.5	2.9254445188599282e-8
-59.	-19.5	3.499535539808274e-8
-58.5	-19.5	4.0736265607566215e-8
-58.	-19.5	4.647717581704968e-8
-57.5	-19.5	6.072503449327207e-8
-57.	-19.5	7.641716944894401e-8
-56.5	-19.5	9.210930440461596e-8
-56.	-19.5	1.078014393602879e-7
-55.5	-19.5	1.2349357431595986e-7
-55.	-19.5	1.3918570927163178e-7
-54.5	-19.5	1.6640484546250506e-7
-54.	-19.5	1.9797069543182264e-7
-53.5	-19.5	2.295365454011402e-7
-53.	-19.5	2.6110239537045773e-7
-52.5	-19.5	2.926682453397753e-7
-52.	-19.5	3.242340953090929e-7
-51.5	-19.5	3.633773083531281e-7
-51.	-19.5	4.076254954154991e-7
-50.5	-19.5	4.5187368247787015e-7
-50.	-19.5	4.961218695402411e-7
-49.5	-19.5	5.40370056602612e-7
-49.	-19.5	5.846182436649832e-7
-48.5	-19.5	6.277713223589127e-7
-48.	-19.5	6.696834194700724e-7
-47.5	-19.5	7.11595516581232e-7
-47.	-19.5	7.535076136923919e-7
-46.5	-19.5	7.954197108035515e-7
-46.	-19.5	8.373318079147112e-7
-45.5	-19.5	8.759768239039615e-7
-45.	-19.5	9.082822030111304e-7
-44.5	-19.5	9.405875821182992e-7
-44.	-19.5	9.728929612254681e-7
-43.5	-19.5	1.005198340332637e-6
-43.	-19.5	1.037503719439806e-6
-42.5	-19.5	1.0709873424372062e-6
-42.	-19.5	1.1088665771904984e-6
-41.5	-19.5	1.146745811943791e-6
-41.	-19.5	1.1846250466970832e-6
-40.5	-19.5	1.2225042814503758e-6
-40.	-19.5	1.260383516203668e-6
-39.5	-19.5	1.299747636283828e-6
-39.	-19.5	1.35558364518456e-6
-38.5	-19.5	1.411419654085292e-6
-38.	-19.5	1.467255662986024e-6
-37.5	-19.5	1.5230916718867563e-6
-37.	-19.5	1.5789276807874883e-6
-36.5	-19.5	1.6347636896882203e-6
-36.	-19.5	1.6901113186367597e-6
-35.5	-19.5	1.745435397166753e-6
-35.	-19.5	1.8007594756967467e-6
-34.5	-19.5	1.8560835542267399e-6
-34.	-19.5	1.9114076327567335e-6
-33.5	-19.5	1.9667317112867267e-6
-33.	-19.5	2.0022393654065932e-6
-32.5	-19.5	2.033552309253894e-6
-32.	-19.5	2.064865253101195e-6
-31.5	-19.5	2.096178196948496e-6
-31.	-19.5	2.127491140795797e-6
-30.5	-19.5	2.1588040846430983e-6
-30.	-19.5	2.180901197196447e-6
-29.5	-19.5	2.198984524520903e-6
-29.	-19.5	2.217067851845359e-6
-28.5	-19.5	2.235151179169815e-6
-28.	-19.5	2.2532345064942716e-6
-27.5	-19.5	2.271317833818727e-6
-27.	-19.5	2.2968916419271763e-6
-26.5	-19.5	2.3281645090031864e-6
-26.	-19.5	2.3594373760791966e-6
-25.5	-19.5	2.390710243155207e-6
-25.	-19.5	2.4219831102312178e-6
-24.5	-19.5	2.453255977307228e-6
-24.	-19.5	2.492402146591362e-6
-23.5	-19.5	2.5416008503792356e-6
-23.	-19.5	2.5907995541671096e-6
-22.5	-19.5	2.639998257954983e-6
-22.	-19.5	2.689196961742857e-6
-21.5	-19.5	2.7383956655307307e-6
-21.	-19.5	2.786731081512469e-6
-20.5	-19.5	2.83314964892162e-6
-20.	-19.5	2.879568216330771e-6
-19.5	-19.5	2.9259867837399214e-6
-19.	-19.5	2.972405351149073e-6
-18.5	-19.5	3.0188239185582243e-6
-18.	-19.5	3.057826133921932e-6
-17.5	-19.5	3.0634561986584382e-6
-17.	-19.5	3.069086263394945e-6
-16.5	-19.5	3.074716328131451e-6
-16.	-19.5	3.0803463928679573e-6
-15.5	-19.5	3.085976457604464e-6
-15.	-19.5	3.0877209984614693e-6
-14.5	-19.5	3.020217565636018e-6
-14.	-19.5	2.9527141328105666e-6
-13.5	-19.5	2.8852106999851157e-6
-13.	-19.5	2.8177072671596652e-6
-12.5	-19.5	2.750203834334214e-6
-12.	-19.5	2.6827004015087625e-6
-11.5	-19.5	2.5586102040514586e-6
-11.	-19.5	2.429894423200248e-6
-10.5	-19.5	2.301178642349038e-6
-10.	-19.5	2.172462861497828e-6
-9.5	-19.5	2.0437470806466183e-6
-9.	-19.5	1.915031299795408e-6
-8.5	-19.5	1.7815757494956005e-6
-8.	-19.5	1.6469035271817022e-6
-7.5	-19.5	1.5122313048678043e-6
-7.	-19.5	1.377559082553906e-6
-6.5	-19.5	1.2428868602400078e-6
-6.	-19.5	1.1082146379261095e-6
-5.5	-19.5	1.0061699857367294e-6
-5.	-19.5	9.204115020262143e-7
-4.5	-19.5	8.346530183156993e-7
-4.	-19.5	7.488945346051842e-7
-3.5	-19.5	6.631360508946691e-7
-3.	-19.5	5.773775671841541e-7
-2.5	-19.5	5.338756631681519e-7
-2.	-19.5	5.266102808623678e-7
-1.5	-19.5	5.193448985565837e-7
-1.	-19.5	5.120795162507996e-7
-0.5	-19.5	5.048141339450154e-7
0.	-19.5	4.975487516392313e-7
0.5	-19.5	5.276025511698416e-7
1.	-19.5	6.114368179499514e-7
1.5	-19.5	6.95271084730061e-7
2.	-19.5	7.791053515101708e-7
2.5	-19.5	8.629396182902805e-7
3.	-19.5	9.467738850703902e-7
3.5	-19.5	1.0537607243491862e-6
4.	-19.5	1.220001116853279e-6
4.5	-19.5	1.3862415093573717e-6
5.	-19.5	1.5524819018614648e-6
5.5	-19.5	1.7187222943655578e-6
6.	-19.5	1.8849626868696505e-6
6.5	-19.5	2.0560546984470114e-6
7.	-19.5	2.2541588071299367e-6
7.5	-19.5	2.4522629158128624e-6
8.	-19.5	2.6503670244957877e-6
8.5	-19.5	2.848471133178713e-6
9.	-19.5	3.0465752418616384e-6
9.5	-19.5	3.2439039884709173e-6
10.	-19.5	3.4091066244466972e-6
10.5	-19.5	3.5743092604224767e-6
11.	-19.5	3.7395118963982566e-6
11.5	-19.5	3.904714532374036e-6
12.	-19.5	4.0699171683498155e-6
12.5	-19.5	4.235119804325595e-6
13.	-19.5	4.351746806154109e-6
13.5	-19.5	4.462667154792411e-6
14.	-19.5	4.573587503430712e-6
14.5	-19.5	4.684507852069014e-6
15.	-19.5	4.795428200707314e-6
15.5	-19.5	4.9063485493456155e-6
16.	-19.5	4.976115752306094e-6
16.5	-19.5	5.033323668804504e-6
17.	-19.5	5.0905315853029146e-6
17.5	-19.5	5.147739501801324e-6
18.	-19.5	5.204947418299735e-6
18.5	-19.5	5.262155334798145e-6
19.	-19.5	5.26585804015608e-6
19.5	-19.5	5.239133587250127e-6
20.	-19.5	5.212409134344173e-6
20.5	-19.5	5.185684681438219e-6
21.	-19.5	5.1589602285322656e-6
21.5	-19.5	5.132235775626313e-6
22.	-19.5	5.0511033471530125e-6
22.5	-19.5	4.917441758941402e-6
23.	-19.5	4.783780170729792e-6
23.5	-19.5	4.650118582518184e-6
24.	-19.5	4.516456994306574e-6
24.5	-19.5	4.382795406094965e-6
25.	-19.5	4.222837375621855e-6
25.5	-19.5	4.019990881589026e-6
26.	-19.5	3.817144387556196e-6
26.5	-19.5	3.614297893523366e-6
27.	-19.5	3.411451399490536e-6
27.5	-19.5	3.2086049054577065e-6
28.	-19.5	3.0075608683329065e-6
28.5	-19.5	2.8118842251125546e-6
29.	-19.5	2.616207581892202e-6
29.5	-19.5	2.42053093867185e-6
30.	-19.5	2.2248542954514978e-6
30.5	-19.5	2.0291776522311458e-6
31.	-19.5	1.841799654235768e-6
31.5	-19.5	1.713757433918714e-6
32.	-19.5	1.58571521360166e-6
32.5	-19.5	1.4576729932846058e-6
33.	-19.5	1.329630772967552e-6
33.5	-19.5	1.201588552650498e-6
34.	-19.5	1.0735463323334437e-6
34.5	-19.5	1.0199498349283328e-6
35.	-19.5	9.66802469429611e-7
35.5	-19.5	9.136551039308896e-7
36.	-19.5	8.60507738432168e-7
36.5	-19.5	8.073603729334465e-7
37.	-19.5	7.542130074347249e-7
37.5	-19.5	7.320894812902975e-7
38.	-19.5	7.147950685664755e-7
38.5	-19.5	6.975006558426536e-7
39.	-19.5	6.802062431188317e-7
39.5	-19.5	6.629118303950095e-7
40.	-19.5	6.456174176711876e-7
40.5	-19.5	6.257347247067759e-7
41.	-19.5	6.049265506184933e-7
41.5	-19.5	5.841183765302109e-7
42.	-19.5	5.633102024419285e-7
42.5	-19.5	5.425020283536459e-7
43.	-19.5	5.216938542653636e-7
43.5	-19.5	4.943781546517214e-7
44.	-19.5	4.628653529127682e-7
44.5	-19.5	4.3135255117381513e-7
45.	-19.5	3.99839749434862e-7
45.5	-19.5	3.683269476959089e-7
46.	-19.5	3.368141459569558e-7
46.5	-19.5	3.0684560884311656e-7
47.	-19.5	2.785552503964064e-7
47.5	-19.5	2.5026489194969617e-7
48.	-19.5	2.21974533502986e-7
48.5	-19.5	1.936841750562758e-7
49.	-19.5	1.6539381660956562e-7
49.5	-19.5	1.4143520818438696e-7
50.	-19.5	1.2550269627676986e-7
50.5	-19.5	1.0957018436915276e-7
51.	-19.5	9.363767246153566e-8
51.5	-19.5	7.770516055391855e-8
52.	-19.5	6.177264864630147e-8
52.5	-19.5	4.805010279394003e-8
53.	-19.5	4.2079981095589045e-8
53.5	-19.5	3.610985939723806e-8
54.	-19.5	3.013973769888707e-8
54.5	-19.5	2.4169616000536093e-8
55.	-19.5	1.819949430218511e-8
55.5	-19.5	1.2636979917206757e-8
56.	-19.5	1.104335462787544e-8
56.5	-19.5	9.44972933854412e-9
57.	-19.5	7.856104049212802e-9
57.5	-19.5	6.262478759881484e-9
58.	-19.5	4.668853470550165e-9
58.5	-19.5	3.075228181218848e-9
59.	-19.5	2.6679350667249156e-9
59.5	-19.5	2.3043831734651387e-9
60.	-19.5	1.94083128020536e-9
60.5	-19.5	1.5772793869455828e-9
61.	-19.5	1.213727493685805e-9
61.5	-19.5	8.501756004260281e-10
62.	-19.5	7.111897841523013e-10
62.5	-19.5	6.163396324425893e-10
63.	-19.5	5.214894807328775e-10
63.5	-19.5	4.2663932902316546e-10
64.	-19.5	3.3178917731345346e-10
64.5	-19.5	2.3693902560374146e-10
65.	-19.5	1.9013364533118652e-10
65.5	-19.5	1.6323457517465906e-10
66.	-19.5	1.3633550501813154e-10
66.5	-19.5	1.0943643486160408e-10
67.	-19.5	8.253736470507661e-11
67.5	-19.5	5.563829454854915e-11
68.	-19.5	4.0756986847343374e-11
68.5	-19.5	3.463716603202103e-11
69.	-19.5	2.8517345216698684e-11
69.5	-19.5	2.2397524401376313e-11
70.	-19.5	1.6277703586053955e-11
-70.	-19.	7.55208893455508e-11
-69.5	-19.	1.4503730239635243e-10
-69.	-19.	2.145537154471541e-10
-68.5	-19.	2.840701284979557e-10
-68.	-19.	3.5358654154875736e-10
-67.5	-19.	4.2310295459955897e-10
-67.	-19.	5.833066624088368e-10
-66.5	-19.	1.029196052884178e-9
-66.	-19.	1.4750854433595193e-9
-65.5	-19.	1.9209748338348607e-9
-65.	-19.	2.3668642243102016e-9
-64.5	-19.	2.812753614785543e-9
-64.	-19.	3.4403503696725666e-9
-63.5	-19.	5.504938285188058e-9
-63.	-19.	7.569526200703552e-9
-62.5	-19.	9.634114116219042e-9
-62.	-19.	1.1698702031734535e-8
-61.5	-19.	1.3763289947250028e-8
-61.	-19.	1.5827877862765524e-8
-60.5	-19.	2.282148357449504e-8
-60.	-19.	2.989747757109727e-8
-59.5	-19.	3.697347156769952e-8
-59.	-19.	4.404946556430175e-8
-58.5	-19.	5.1125459560903994e-8
-58.	-19.	5.8201453557506235e-8
-57.5	-19.	7.489127149165498e-8
-57.	-19.	9.321328667280611e-8
-56.5	-19.	1.1153530185395728e-7
-56.	-19.	1.298573170351084e-7
-55.5	-19.	1.481793322162596e-7
-55.	-19.	1.6650134739741068e-7
-54.5	-19.	1.9715834256099222e-7
-54.	-19.	2.3246673199030253e-7
-53.5	-19.	2.6777512141961283e-7
-53.	-19.	3.030835108489231e-7
-52.5	-19.	3.3839190027823345e-7
-52.	-19.	3.7370028970754373e-7
-51.5	-19.	4.167551877442236e-7
-51.	-19.	4.650290154776185e-7
-50.5	-19.	5.133028432110133e-7
-50.	-19.	5.615766709444083e-7
-49.5	-19.	6.09850498677803e-7
-49.	-19.	6.581243264111981e-7
-48.5	-19.	7.05094055112371e-7
-48.	-19.	7.505859730984285e-7
-47.5	-19.	7.960778910844861e-7
-47.	-19.	8.415698090705436e-7
-46.5	-19.	8.870617270566012e-7
-46.	-19.	9.325536450426588e-7
-45.5	-19.	9.749281579080013e-7
-45.	-19.	1.0112534740309863e-6
-44.5	-19.	1.0475787901539714e-6
-44.	-19.	1.0839041062769562e-6
-43.5	-19.	1.1202294223999415e-6
-43.	-19.	1.1565547385229264e-6
-42.5	-19.	1.1947737690194293e-6
-42.	-19.	1.240057578914791e-6
-41.5	-19.	1.2853413888101527e-6
-41.	-19.	1.3306251987055142e-6
-40.5	-19.	1.375909008600876e-6
-40.	-19.	1.4211928184962377e-6
-39.5	-19.	1.468289475680431e-6
-39.	-19.	1.5354961160734331e-6
-38.5	-19.	1.602702756466435e-6
-38.	-19.	1.6699093968594372e-6
-37.5	-19.	1.7371160372524394e-6
-37.	-19.	1.8043226776454412e-6
-36.5	-19.	1.8715293180384433e-6
-36.	-19.	1.9367142295449275e-6
-35.5	-19.	2.0018016502325316e-6
-35.	-19.	2.0668890709201353e-6
-34.5	-19.	2.131976491607739e-6
-34.	-19.	2.1970639122953427e-6
-33.5	-19.	2.2621513329829463e-6
-33.	-19.	2.302158128234237e-6
-32.5	-19.	2.3368558952278207e-6
-32.	-19.	2.371553662221405e-6
-31.5	-19.	2.406251429214989e-6
-31.	-19.	2.440949196208573e-6
-30.5	-19.	2.475646963202157e-6
-30.	-19.	2.499596177643471e-6
-29.5	-19.	2.518864058400369e-6
-29.	-19.	2.538131939157267e-6
-28.5	-19.	2.5573998199141655e-6
-28.	-19.	2.576667700671064e-6
-27.5	-19.	2.595935581427962e-6
-27.	-19.	2.6258429465113835e-6
-26.5	-19.	2.6638452590768002e-6
-26.	-19.	2.7018475716422166e-6
-25.5	-19.	2.739849884207633e-6
-25.	-19.	2.7778521967730496e-6
-24.5	-19.	2.815854509338466e-6
-24.	-19.	2.864402131984293e-6
-23.5	-19.	2.926413875609319e-6
-23.	-19.	2.988425619234345e-6
-22.5	-19.	3.0504373628593702e-6
-22.	-19.	3.1124491064843962e-6
-21.5	-19.	3.174460850109422e-6
-21.	-19.	3.234905750906559e-6
-20.5	-19.	3.291871626033738e-6
-20.	-19.	3.3488375011609176e-6
-19.5	-19.	3.405803376288097e-6
-19.	-19.	3.462769251415276e-6
-18.5	-19.	3.519735126542456e-6
-18.	-19.	3.5672287636477373e-6
-17.5	-19.	3.572099160633542e-6
-17.	-19.	3.5769695576193473e-6
-16.5	-19.	3.581839954605152e-6
-16.	-19.	3.586710351590957e-6
-15.5	-19.	3.591580748576762e-6
-15.	-19.	3.591882854248445e-6
-14.5	-19.	3.510768675654564e-6
-14.	-19.	3.429654497060683e-6
-13.5	-19.	3.348540318466802e-6
-13.	-19.	3.267426139872921e-6
-12.5	-19.	3.18631196127904e-6
-12.	-19.	3.105197782685159e-6
-11.5	-19.	2.9609035409689316e-6
-11.	-19.	2.81144475852121e-6
-10.5	-19.	2.6619859760734886e-6
-10.	-19.	2.512527193625767e-6
-9.5	-19.	2.3630684111780456e-6
-9.	-19.	2.2136096287303246e-6
-8.5	-19.	2.0597030695998653e-6
-8.	-19.	1.9046547913470946e-6
-7.5	-19.	1.7496065130943239e-6
-7.	-19.	1.594558234841553e-6
-6.5	-19.	1.4395099565887822e-6
-6.	-19.	1.2844616783360115e-6
-5.5	-19.	1.1658699542018587e-6
-5.	-19.	1.0654756496202124e-6
-4.5	-19.	9.650813450385663e-7
-4.	-19.	8.646870404569201e-7
-3.5	-19.	7.642927358752738e-7
-3.	-19.	6.638984312936277e-7
-2.5	-19.	6.102085062025236e-7
-2.	-19.	5.965692495187126e-7
-1.5	-19.	5.829299928349014e-7
-1.	-19.	5.692907361510903e-7
-0.5	-19.	5.556514794672793e-7
0.	-19.	5.420122227834681e-7
0.5	-19.	5.695838404397575e-7
1.	-19.	6.565442219625042e-7
1.5	-19.	7.435046034852508e-7
2.	-19.	8.304649850079975e-7
2.5	-19.	9.174253665307442e-7
3.	-19.	1.0043857480534908e-6
3.5	-19.	1.1172778650001158e-6
4.	-19.	1.2965361477475514e-6
4.5	-19.	1.4757944304949868e-6
5.	-19.	1.6550527132424225e-6
5.5	-19.	1.834310995989858e-6
6.	-19.	2.0135692787372937e-6
6.5	-19.	2.19872297826082e-6
7.	-19.	2.416700270904213e-6
7.5	-19.	2.6346775635476064e-6
8.	-19.	2.852654856191e-6
8.5	-19.	3.0706321488343927e-6
9.	-19.	3.2886094414777863e-6
9.5	-19.	3.5058266664568073e-6
10.	-19.	3.691551484591978e-6
10.5	-19.	3.877276302727148e-6
11.	-19.	4.063001120862319e-6
11.5	-19.	4.24872593899749e-6
12.	-19.	4.434450757132661e-6
12.5	-19.	4.62017557526783e-6
13.	-19.	4.75406885231704e-6
13.5	-19.	4.881872973053949e-6
14.	-19.	5.009677093790858e-6
14.5	-19.	5.137481214527766e-6
15.	-19.	5.265285335264674e-6
15.5	-19.	5.393089456001583e-6
16.	-19.	5.475752932182267e-6
16.5	-19.	5.5446402005730936e-6
17.	-19.	5.613527468963919e-6
17.5	-19.	5.682414737354745e-6
18.	-19.	5.75130200574557e-6
18.5	-19.	5.8201892741363965e-6
19.	-19.	5.829392908848654e-6
19.5	-19.	5.804655861354578e-6
20.	-19.	5.7799188138605015e-6
20.5	-19.	5.755181766366425e-6
21.	-19.	5.730444718872348e-6
21.5	-19.	5.705707671378273e-6
22.	-19.	5.618967683893737e-6
22.5	-19.	5.472365841505741e-6
23.	-19.	5.325763999117745e-6
23.5	-19.	5.179162156729749e-6
24.	-19.	5.032560314341752e-6
24.5	-19.	4.885958471953756e-6
25.	-19.	4.709342464141052e-6
25.5	-19.	4.483774532441e-6
26.	-19.	4.2582066007409475e-6
26.5	-19.	4.0326386690408945e-6
27.	-19.	3.8070707373408422e-6
27.5	-19.	3.58150280564079e-6
28.	-19.	3.3585355779229456e-6
28.5	-19.	3.143312780953593e-6
29.	-19.	2.92808998398424e-6
29.5	-19.	2.7128671870148874e-6
30.	-19.	2.4976443900455343e-6
30.5	-19.	2.2824215930761815e-6
31.	-19.	2.0766462398897953e-6
31.5	-19.	1.93842063834812e-6
32.	-19.	1.800195036806445e-6
32.5	-19.	1.6619694352647697e-6
33.	-19.	1.5237438337230942e-6
33.5	-19.	1.3855182321814194e-6
34.	-19.	1.247292630639744e-6
34.5	-19.	1.1895809350919382e-6
35.	-19.	1.1323549808691599e-6
35.5	-19.	1.075129026646382e-6
36.	-19.	1.0179030724236037e-6
36.5	-19.	9.606771182008258e-7
37.	-19.	9.034511639780474e-7
37.5	-19.	8.781966193620234e-7
38.	-19.	8.579186851985119e-7
38.5	-19.	8.376407510350004e-7
39.	-19.	8.173628168714889e-7
39.5	-19.	7.970848827079772e-7
40.	-19.	7.768069485444656e-7
40.5	-19.	7.528630600327923e-7
41.	-19.	7.276083507309317e-7
41.5	-19.	7.023536414290712e-7
42.	-19.	6.770989321272108e-7
42.5	-19.	6.518442228253503e-7
43.	-19.	6.2658951352349e-7
43.5	-19.	5.939736298779544e-7
44.	-19.	5.566100736551509e-7
44.5	-19.	5.192465174323473e-7
45.	-19.	4.818829612095438e-7
45.5	-19.	4.445194049867403e-7
46.	-19.	4.071558487639368e-7
46.5	-19.	3.7154913913976056e-7
47.	-19.	3.378516246336276e-7
47.5	-19.	3.0415411012749467e-7
48.	-19.	2.7045659562136176e-7
48.5	-19.	2.367590811152288e-7
49.	-19.	2.0306156660909587e-7
49.5	-19.	1.7440535594270873e-7
50.	-19.	1.5508994079569189e-7
50.5	-19.	1.3577452564867504e-7
51.	-19.	1.1645911050165819e-7
51.5	-19.	9.714369535464133e-8
52.	-19.	7.782828020762449e-8
52.5	-19.	6.114956527992e-8
53.	-19.	5.372023154450587e-8
53.5	-19.	4.629089780909175e-8
54.	-19.	3.8861564073677626e-8
54.5	-19.	3.143223033826351e-8
55.	-19.	2.400289660284939e-8
55.5	-19.	1.7071915783181114e-8
56.	-19.	1.499341770412407e-8
56.5	-19.	1.2914919625067023e-8
57.	-19.	1.0836421546009977e-8
57.5	-19.	8.75792346695293e-9
58.	-19.	6.679425387895885e-9
58.5	-19.	4.600927308838839e-9
59.	-19.	4.02124375827248e-9
59.5	-19.	3.496822957271742e-9
60.	-19.	2.9724021562710027e-9
60.5	-19.	2.4479813552702643e-9
61.	-19.	1.9235605542695255e-9
61.5	-19.	1.3991397532687873e-9
62.	-19.	1.183643262913757e-9
62.5	-19.	1.028861996929749e-9
63.	-19.	8.740807309457417e-10
63.5	-19.	7.19299464961734e-10
64.	-19.	5.645181989777263e-10
64.5	-19.	4.097369329937187e-10
65.	-19.	3.313959681177185e-10
65.5	-19.	2.8472638586467137e-10
66.	-19.	2.3805680361162417e-10
66.5	-19.	1.9138722135857697e-10
67.	-19.	1.4471763910552982e-10
67.5	-19.	9.804805685248262e-11
68.	-19.	7.211009056639553e-11
68.5	-19.	6.128640051042802e-11
69.	-19.	5.046271045446051e-11
69.5	-19.	3.963902039849298e-11
70.	-19.	2.8815330342525465e-11
-70.	-18.5	9.775085371980194e-11
-69.5	-18.5	1.8651270899053022e-10
-69.	-18.5	2.7527456426125853e-10
-68.5	-18.5	3.640364195319869e-10
-68.	-18.5	4.527982748027152e-10
-67.5	-18.5	5.415601300734434e-10
-67.	-18.5	7.440841687261185e-10
-66.5	-18.5	1.3049850572739187e-9
-66.	-18.5	1.865885945821719e-9
-65.5	-18.5	2.426786834369519e-9
-65.	-18.5	2.9876877229173186e-9
-64.5	-18.5	3.548588611465119e-9
-64.	-18.5	4.331363074709274e-9
-63.5	-18.5	6.868773992276483e-9
-63.	-18.5	9.406184909843697e-9
-62.5	-18.5	1.1943595827410907e-8
-62.	-18.5	1.4481006744978117e-8
-61.5	-18.5	1.701841766254533e-8
-61.	-18.5	1.955582858011254e-8
-60.5	-18.5	2.7870342379357722e-8
-60.	-18.5	3.628142016307873e-8
-59.5	-18.5	4.469249794679975e-8
-59.	-18.5	5.310357573052076e-8
-58.5	-18.5	6.151465351424178e-8
-58.	-18.5	6.992573129796278e-8
-57.5	-18.5	8.905750849003788e-8
-57.	-18.5	1.1000940389666823e-7
-56.5	-18.5	1.3096129930329857e-7
-56.	-18.5	1.5191319470992892e-7
-55.5	-18.5	1.728650901165593e-7
-55.	-18.5	1.9381698552318964e-7
-54.5	-18.5	2.2791183965947935e-7
-54.	-18.5	2.669627685487824e-7
-53.5	-18.5	3.0601369743808543e-7
-53.	-18.5	3.450646263273885e-7
-52.5	-18.5	3.841155552166915e-7
-52.	-18.5	4.231664841059946e-7
-51.5	-18.5	4.7013306713531907e-7
-51.	-18.5	5.224325355397378e-7
-50.5	-18.5	5.747320039441566e-7
-50.	-18.5	6.270314723485754e-7
-49.5	-18.5	6.793309407529941e-7
-49.	-18.5	7.316304091574129e-7
-48.5	-18.5	7.824167878658293e-7
-48.	-18.5	8.314885267267846e-7
-47.5	-18.5	8.805602655877401e-7
-47.	-18.5	9.296320044486954e-7
-46.5	-18.5	9.787037433096509e-7
-46.	-18.5	1.0277754821706061e-6
-45.5	-18.5	1.0738794919120413e-6
-45.	-18.5	1.1142247450508425e-6
-44.5	-18.5	1.1545699981896434e-6
-44.	-18.5	1.1949152513284446e-6
-43.5	-18.5	1.2352605044672458e-6
-43.	-18.5	1.275605757606047e-6
-42.5	-18.5	1.3185601956016525e-6
-42.	-18.5	1.3712485806390833e-6
-41.5	-18.5	1.4239369656765144e-6
-41.	-18.5	1.4766253507139453e-6
-40.5	-18.5	1.5293137357513761e-6
-40.	-18.5	1.5820021207888072e-6
-39.5	-18.5	1.6368313150770342e-6
-39.	-18.5	1.7154085869623062e-6
-38.5	-18.5	1.7939858588475783e-6
-38.	-18.5	1.8725631307328503e-6
-37.5	-18.5	1.9511404026181224e-6
-37.	-18.5	2.0297176745033944e-6
-36.5	-18.5	2.1082949463886665e-6
-36.	-18.5	2.183317140453095e-6
-35.5	-18.5	2.2581679032983097e-6
-35.	-18.5	2.333018666143524e-6
-34.5	-18.5	2.407869428988738e-6
-34.	-18.5	2.4827201918339523e-6
-33.5	-18.5	2.557570954679166e-6
-33.	-18.5	2.6020768910618806e-6
-32.5	-18.5	2.6401594812017476e-6
-32.	-18.5	2.6782420713416146e-6
-31.5	-18.5	2.7163246614814816e-6
-31.	-18.5	2.7544072516213486e-6
-30.5	-18.5	2.7924898417612156e-6
-30.	-18.5	2.8182911580904954e-6
-29.5	-18.5	2.8387435922798353e-6
-29.	-18.5	2.8591960264691752e-6
-28.5	-18.5	2.8796484606585156e-6
-28.	-18.5	2.900100894847856e-6
-27.5	-18.5	2.920553329037196e-6
-27.	-18.5	2.954794251095591e-6
-26.5	-18.5	2.999526009150414e-6
-26.	-18.5	3.044257767205236e-6
-25.5	-18.5	3.0889895252600586e-6
-25.	-18.5	3.1337212833148815e-6
-24.5	-18.5	3.178453041369704e-6
-24.	-18.5	3.236402117377224e-6
-23.5	-18.5	3.3112269008394024e-6
-23.	-18.5	3.3860516843015803e-6
-22.5	-18.5	3.460876467763758e-6
-22.	-18.5	3.5357012512259357e-6
-21.5	-18.5	3.6105260346881137e-6
-21.	-18.5	3.6830804203006493e-6
-20.5	-18.5	3.750593603145857e-6
-20.	-18.5	3.818106785991064e-6
-19.5	-18.5	3.885619968836272e-6
-19.	-18.5	3.9531331516814795e-6
-18.5	-18.5	4.020646334526688e-6
-18.	-18.5	4.076631393373543e-6
-17.5	-18.5	4.0807421226086455e-6
-17.	-18.5	4.08485285184375e-6
-16.5	-18.5	4.088963581078854e-6
-16.	-18.5	4.093074310313956e-6
-15.5	-18.5	4.09718503954906e-6
-15.	-18.5	4.096044710035421e-6
-14.5	-18.5	4.00131978567311e-6
-14.	-18.5	3.906594861310799e-6
-13.5	-18.5	3.811869936948488e-6
-13.	-18.5	3.717145012586178e-6
-12.5	-18.5	3.622420088223867e-6
-12.	-18.5	3.527695163861556e-6
-11.5	-18.5	3.3631968778864046e-6
-11.	-18.5	3.192995093842172e-6
-10.5	-18.5	3.022793309797939e-6
-10.	-18.5	2.852591525753706e-6
-9.5	-18.5	2.682389741709474e-6
-9.	-18.5	2.512187957665241e-6
-8.5	-18.5	2.3378303897041303e-6
-8.	-18.5	2.162406055512487e-6
-7.5	-18.5	1.9869817213208432e-6
-7.	-18.5	1.8115573871292e-6
-6.5	-18.5	1.6361330529375566e-6
-6.	-18.5	1.4607087187459132e-6
-5.5	-18.5	1.325569922666988e-6
-5.	-18.5	1.2105397972142105e-6
-4.5	-18.5	1.0955096717614335e-6
-4.	-18.5	9.80479546308656e-7
-3.5	-18.5	8.654494208558786e-7
-3.	-18.5	7.504192954031013e-7
-2.5	-18.5	6.865413492368953e-7
-2.	-18.5	6.665282181750572e-7
-1.5	-18.5	6.465150871132191e-7
-1.	-18.5	6.265019560513811e-7
-0.5	-18.5	6.06488824989543e-7
0.	-18.5	5.864756939277049e-7
0.5	-18.5	6.115651297096735e-7
1.	-18.5	7.01651625975057e-7
1.5	-18.5	7.917381222404406e-7
2.	-18.5	8.818246185058243e-7
2.5	-18.5	9.719111147712077e-7
3.	-18.5	1.0619976110365915e-6
3.5	-18.5	1.1807950056510454e-6
4.	-18.5	1.3730711786418238e-6
4.5	-18.5	1.565347351632602e-6
5.	-18.5	1.7576235246233804e-6
5.5	-18.5	1.949899697614159e-6
6.	-18.5	2.142175870604937e-6
6.5	-18.5	2.3413912580746287e-6
7.	-18.5	2.5792417346784893e-6
7.5	-18.5	2.8170922112823507e-6
8.	-18.5	3.054942687886212e-6
8.5	-18.5	3.2927931644900728e-6
9.	-18.5	3.5306436410939338e-6
9.5	-18.5	3.767749344442697e-6
10.	-18.5	3.973996344737258e-6
10.5	-18.5	4.18024334503182e-6
11.	-18.5	4.3864903453263816e-6
11.5	-18.5	4.592737345620943e-6
12.	-18.5	4.798984345915505e-6
12.5	-18.5	5.005231346210067e-6
13.	-18.5	5.156390898479971e-6
13.5	-18.5	5.301078791315487e-6
14.	-18.5	5.445766684151003e-6
14.5	-18.5	5.5904545769865194e-6
15.	-18.5	5.735142469822035e-6
15.5	-18.5	5.879830362657551e-6
16.	-18.5	5.975390112058441e-6
16.5	-18.5	6.055956732341682e-6
17.	-18.5	6.136523352624924e-6
17.5	-18.5	6.217089972908165e-6
18.	-18.5	6.297656593191406e-6
18.5	-18.5	6.378223213474647e-6
19.	-18.5	6.392927777541228e-6
19.5	-18.5	6.37017813545903e-6
20.	-18.5	6.34742849337683e-6
20.5	-18.5	6.3246788512946305e-6
21.	-18.5	6.301929209212432e-6
21.5	-18.5	6.279179567130233e-6
22.	-18.5	6.1868320206344636e-6
22.5	-18.5	6.0272899240700794e-6
23.	-18.5	5.867747827505696e-6
23.5	-18.5	5.708205730941314e-6
24.	-18.5	5.5486636343769304e-6
24.5	-18.5	5.389121537812547e-6
25.	-18.5	5.195847552660249e-6
25.5	-18.5	4.947558183292974e-6
26.	-18.5	4.699268813925699e-6
26.5	-18.5	4.450979444558423e-6
27.	-18.5	4.202690075191148e-6
27.5	-18.5	3.9544007058238735e-6
28.	-18.5	3.7095102875129847e-6
28.5	-18.5	3.4747413367946312e-6
29.	-18.5	3.2399723860762777e-6
29.5	-18.5	3.0052034353579243e-6
30.	-18.5	2.7704344846395708e-6
30.5	-18.5	2.5356655339212173e-6
31.	-18.5	2.3114928255438226e-6
31.5	-18.5	2.1630838427775264e-6
32.	-18.5	2.01467486001123e-6
32.5	-18.5	1.8662658772449336e-6
33.	-18.5	1.717856894478637e-6
33.5	-18.5	1.5694479117123405e-6
34.	-18.5	1.4210389289460441e-6
34.5	-18.5	1.3592120352555435e-6
35.	-18.5	1.2979074923087087e-6
35.5	-18.5	1.2366029493618742e-6
36.	-18.5	1.1752984064150393e-6
36.5	-18.5	1.1139938634682048e-6
37.	-18.5	1.05268932052137e-6
37.5	-18.5	1.0243037574337493e-6
38.	-18.5	1.0010423018305483e-6
38.5	-18.5	9.777808462273472e-7
39.	-18.5	9.545193906241461e-7
39.5	-18.5	9.312579350209449e-7
40.	-18.5	9.079964794177436e-7
40.5	-18.5	8.799913953588087e-7
41.	-18.5	8.502901508433702e-7
41.5	-18.5	8.205889063279317e-7
42.	-18.5	7.908876618124932e-7
42.5	-18.5	7.611864172970546e-7
43.	-18.5	7.314851727816164e-7
43.5	-18.5	6.935691051041876e-7
44.	-18.5	6.503547943975336e-7
44.5	-18.5	6.071404836908796e-7
45.	-18.5	5.639261729842257e-7
45.5	-18.5	5.207118622775717e-7
46.	-18.5	4.774975515709178e-7
46.5	-18.5	4.362526694364045e-7
47.	-18.5	3.971479988708488e-7
47.5	-18.5	3.5804332830529317e-7
48.	-18.5	3.1893865773973745e-7
48.5	-18.5	2.798339871741818e-7
49.	-18.5	2.407293166086261e-7
49.5	-18.5	2.0737550370103055e-7
50.	-18.5	1.8467718531461397e-7
50.5	-18.5	1.6197886692819733e-7
51.	-18.5	1.3928054854178074e-7
51.5	-18.5	1.165822301553641e-7
52.	-18.5	9.388391176894751e-8
52.5	-18.5	7.424902776589996e-8
53.	-18.5	6.53604819934227e-8
53.5	-18.5	5.6471936220945444e-8
54.	-18.5	4.758339044846818e-8
54.5	-18.5	3.869484467599093e-8
55.	-18.5	2.9806298903513665e-8
55.5	-18.5	2.1506851649155474e-8
56.	-18.5	1.8943480780372702e-8
56.5	-18.5	1.6380109911589924e-8
57.	-18.5	1.3816739042807153e-8
57.5	-18.5	1.1253368174024378e-8
58.	-18.5	8.689997305241603e-9
58.5	-18.5	6.12662643645883e-9
59.	-18.5	5.374552449820044e-9
59.5	-18.5	4.689262741078344e-9
60.	-18.5	4.0039730323366444e-9
60.5	-18.5	3.3186833235949454e-9
61.	-18.5	2.6333936148532456e-9
61.5	-18.5	1.9481039061115465e-9
62.	-18.5	1.6560967416752126e-9
62.5	-18.5	1.441384361416909e-9
63.	-18.5	1.2266719811586058e-9
63.5	-18.5	1.0119596009003025e-9
64.	-18.5	7.972472206419992e-10
64.5	-18.5	5.825348403836959e-10
65.	-18.5	4.726582909042505e-10
65.5	-18.5	4.062181965546837e-10
66.	-18.5	3.3977810220511674e-10
66.5	-18.5	2.733380078555499e-10
67.	-18.5	2.06897913505983e-10
67.5	-18.5	1.404578191564161e-10
68.	-18.5	1.0346319428544769e-10
68.5	-18.5	8.7935634988835e-11
69.	-18.5	7.240807569222234e-11
69.5	-18.5	5.688051639560965e-11
70.	-18.5	4.135295709899697e-11
-70.	-18.	1.1998081809405305e-10
-69.5	-18.	2.2798811558470803e-10
-69.	-18.	3.35995413075363e-10
-68.5	-18.	4.4400271056601797e-10
-68.	-18.	5.52010008056673e-10
-67.5	-18.	6.600173055473279e-10
-67.	-18.	9.048616750434003e-10
-66.5	-18.	1.5807740616636592e-9
-66.	-18.	2.256686448283918e-9
-65.5	-18.	2.932598834904177e-9
-65.	-18.	3.6085112215244356e-9
-64.5	-18.	4.284423608144695e-9
-64.	-18.	5.222375779745981e-9
-63.5	-18.	8.232609699364909e-9
-63.	-18.	1.1242843618983841e-8
-62.5	-18.	1.425307753860277e-8
-62.	-18.	1.72633114582217e-8
-61.5	-18.	2.0273545377840633e-8
-61.	-18.	2.3283779297459562e-8
-60.5	-18.	3.291920118422041e-8
-60.	-18.	4.266536275506019e-8
-59.5	-18.	5.241152432589999e-8
-59.	-18.	6.215768589673978e-8
-58.5	-18.	7.190384746757956e-8
-58.	-18.	8.165000903841935e-8
-57.5	-18.	1.0322374548842077e-7
-57.	-18.	1.2680552112053031e-7
-56.5	-18.	1.5038729675263988e-7
-56.	-18.	1.7396907238474945e-7
-55.5	-18.	1.9755084801685902e-7
-55.	-18.	2.2113262364896854e-7
-54.5	-18.	2.5866533675796653e-7
-54.	-18.	3.014588051072623e-7
-53.5	-18.	3.442522734565581e-7
-53.	-18.	3.8704574180585383e-7
-52.5	-18.	4.2983921015514963e-7
-52.	-18.	4.7263267850444543e-7
-51.5	-18.	5.235109465264145e-7
-51.	-18.	5.798360556018571e-7
-50.5	-18.	6.361611646772998e-7
-50.	-18.	6.924862737527425e-7
-49.5	-18.	7.488113828281851e-7
-49.	-18.	8.051364919036278e-7
-48.5	-18.	8.597395206192876e-7
-48.	-18.	9.123910803551408e-7
-47.5	-18.	9.650426400909942e-7
-47.	-18.	1.0176941998268471e-6
-46.5	-18.	1.0703457595627005e-6
-46.	-18.	1.1229973192985537e-6
-45.5	-18.	1.1728308259160813e-6
-45.	-18.	1.2171960160706986e-6
-44.5	-18.	1.2615612062253156e-6
-44.	-18.	1.305926396379933e-6
-43.5	-18.	1.35029158653455e-6
-43.	-18.	1.3946567766891673e-6
-42.5	-18.	1.4423466221838757e-6
-42.	-18.	1.5024395823633759e-6
-41.5	-18.	1.562532542542876e-6
-41.	-18.	1.6226255027223763e-6
-40.5	-18.	1.6827184629018765e-6
-40.	-18.	1.7428114230813767e-6
-39.5	-18.	1.805373154473637e-6
-39.	-18.	1.895321057851179e-6
-38.5	-18.	1.985268961228721e-6
-38.	-18.	2.0752168646062632e-6
-37.5	-18.	2.1651647679838053e-6
-37.	-18.	2.2551126713613474e-6
-36.5	-18.	2.3450605747388894e-6
-36.	-18.	2.429920051361263e-6
-35.5	-18.	2.514534156364088e-6
-35.	-18.	2.5991482613669125e-6
-34.5	-18.	2.6837623663697368e-6
-34.	-18.	2.7683764713725614e-6
-33.5	-18.	2.8529905763753857e-6
-33.	-18.	2.9019956538895245e-6
-32.5	-18.	2.943463067175674e-6
-32.	-18.	2.984930480461824e-6
-31.5	-18.	3.0263978937479744e-6
-31.	-18.	3.0678653070341243e-6
-30.5	-18.	3.109332720320274e-6
-30.	-18.	3.1369861385375196e-6
-29.5	-18.	3.1586231261593014e-6
-29.	-18.	3.1802601137810837e-6
-28.5	-18.	3.201897101402866e-6
-28.	-18.	3.2235340890246483e-6
-27.5	-18.	3.24517107664643e-6
-27.	-18.	3.2837455556797988e-6
-26.5	-18.	3.3352067592240274e-6
-26.	-18.	3.3866679627682557e-6
-25.5	-18.	3.4381291663124843e-6
-25.	-18.	3.4895903698567134e-6
-24.5	-18.	3.541051573400942e-6
-24.	-18.	3.6084021027701552e-6
-23.5	-18.	3.6960399260694856e-6
-23.	-18.	3.7836777493688155e-6
-22.5	-18.	3.871315572668145e-6
-22.	-18.	3.958953395967475e-6
-21.5	-18.	4.046591219266805e-6
-21.	-18.	4.1312550896947396e-6
-20.5	-18.	4.209315580257976e-6
-20.	-18.	4.287376070821212e-6
-19.5	-18.	4.365436561384448e-6
-19.	-18.	4.443497051947684e-6
-18.5	-18.	4.5215575425109205e-6
-18.	-18.	4.5860340230993486e-6
-17.5	-18.	4.58938508458375e-6
-17.	-18.	4.592736146068152e-6
-16.5	-18.	4.596087207552554e-6
-16.	-18.	4.599438269036956e-6
-15.5	-18.	4.602789330521358e-6
-15.	-18.	4.6002065658223974e-6
-14.5	-18.	4.491870895691656e-6
-14.	-18.	4.383535225560915e-6
-13.5	-18.	4.2751995554301745e-6
-13.	-18.	4.166863885299434e-6
-12.5	-18.	4.058528215168693e-6
-12.	-18.	3.9501925450379524e-6
-11.5	-18.	3.7654902148038775e-6
-11.	-18.	3.5745454291631337e-6
-10.5	-18.	3.3836006435223894e-6
-10.	-18.	3.1926558578816455e-6
-9.5	-18.	3.0017110722409016e-6
-9.	-18.	2.8107662866001577e-6
-8.5	-18.	2.6159577098083954e-6
-8.	-18.	2.420157319677879e-6
-7.5	-18.	2.224356929547363e-6
-7.	-18.	2.028556539416847e-6
-6.5	-18.	1.8327561492863311e-6
-6.	-18.	1.636955759155815e-6
-5.5	-18.	1.4852698911321174e-6
-5.	-18.	1.3556039448082089e-6
-4.5	-18.	1.2259379984843004e-6
-4.	-18.	1.0962720521603919e-6
-3.5	-18.	9.666061058364834e-7
-3.	-18.	8.36940159512575e-7
-2.5	-18.	7.628741922712669e-7
-2.	-18.	7.36487186831402e-7
-1.5	-18.	7.101001813915369e-7
-1.	-18.	6.837131759516717e-7
-0.5	-18.	6.573261705118068e-7
0.	-18.	6.309391650719417e-7
0.5	-18.	6.535464189795893e-7
1.	-18.	7.467590299876098e-7
1.5	-18.	8.399716409956303e-7
2.	-18.	9.33184252003651e-7
2.5	-18.	1.0263968630116715e-6
3.	-18.	1.119609474019692e-6
3.5	-18.	1.244312146301975e-6
4.	-18.	1.449606209536096e-6
4.5	-18.	1.654900272770217e-6
5.	-18.	1.860194336004338e-6
5.5	-18.	2.065488399238459e-6
6.	-18.	2.27078246247258e-6
6.5	-18.	2.4840595378884373e-6
7.	-18.	2.7417831984527658e-6
7.5	-18.	2.999506859017095e-6
8.	-18.	3.257230519581424e-6
8.5	-18.	3.5149541801457524e-6
9.	-18.	3.7726778407100812e-6
9.5	-18.	4.029672022428587e-6
10.	-18.	4.256441204882539e-6
10.5	-18.	4.483210387336492e-6
11.	-18.	4.709979569790444e-6
11.5	-18.	4.936748752244397e-6
12.	-18.	5.1635179346983505e-6
12.5	-18.	5.390287117152302e-6
13.	-18.	5.558712944642903e-6
13.5	-18.	5.7202846095770264e-6
14.	-18.	5.88185627451115e-6
14.5	-18.	6.043427939445273e-6
15.	-18.	6.204999604379395e-6
15.5	-18.	6.366571269313518e-6
16.	-18.	6.475027291934615e-6
16.5	-18.	6.567273264110271e-6
17.	-18.	6.659519236285929e-6
17.5	-18.	6.751765208461584e-6
18.	-18.	6.844011180637242e-6
18.5	-18.	6.936257152812898e-6
19.	-18.	6.956462646233803e-6
19.5	-18.	6.9357004095634815e-6
20.	-18.	6.9149381728931594e-6
20.5	-18.	6.8941759362228365e-6
21.	-18.	6.8734136995525145e-6
21.5	-18.	6.852651462882193e-6
22.	-18.	6.754696357375188e-6
22.5	-18.	6.582214006634418e-6
23.	-18.	6.409731655893648e-6
23.5	-18.	6.237249305152878e-6
24.	-18.	6.064766954412108e-6
24.5	-18.	5.892284603671338e-6
25.	-18.	5.682352641179445e-6
25.5	-18.	5.411341834144948e-6
26.	-18.	5.14033102711045e-6
26.5	-18.	4.869320220075952e-6
27.	-18.	4.5983094130414545e-6
27.5	-18.	4.327298606006957e-6
28.	-18.	4.060484997103024e-6
28.5	-18.	3.80616989263567e-6
29.	-18.	3.5518547881683158e-6
29.5	-18.	3.2975396837009615e-6
30.	-18.	3.0432245792336073e-6
30.5	-18.	2.788909474766253e-6
31.	-18.	2.5463394111978504e-6
31.5	-18.	2.387747047206933e-6
32.	-18.	2.2291546832160152e-6
32.5	-18.	2.0705623192250972e-6
33.	-18.	1.9119699552341797e-6
33.5	-18.	1.7533775912432619e-6
34.	-18.	1.594785227252344e-6
34.5	-18.	1.5288431354191487e-6
35.	-18.	1.4634600037482574e-6
35.5	-18.	1.3980768720773665e-6
36.	-18.	1.3326937404064751e-6
36.5	-18.	1.267310608735584e-6
37.	-18.	1.2019274770646927e-6
37.5	-18.	1.1704108955054755e-6
38.	-18.	1.1441659184625846e-6
38.5	-18.	1.117920941419694e-6
39.	-18.	1.0916759643768034e-6
39.5	-18.	1.0654309873339123e-6
40.	-18.	1.0391860102910217e-6
40.5	-18.	1.0071197306848251e-6
41.	-18.	9.729719509558086e-7
41.5	-18.	9.38824171226792e-7
42.	-18.	9.046763914977756e-7
42.5	-18.	8.70528611768759e-7
43.	-18.	8.363808320397428e-7
43.5	-18.	7.931645803304207e-7
44.	-18.	7.440995151399163e-7
44.5	-18.	6.95034449949412e-7
45.	-18.	6.459693847589076e-7
45.5	-18.	5.969043195684032e-7
46.	-18.	5.478392543778987e-7
46.5	-18.	5.009561997330484e-7
47.	-18.	4.5644437310807003e-7
47.5	-18.	4.119325464830916e-7
48.	-18.	3.674207198581132e-7
48.5	-18.	3.229088932331348e-7
49.	-18.	2.7839706660815637e-7
49.5	-18.	2.403456514593523e-7
50.	-18.	2.14264429833536e-7
50.5	-18.	1.881832082077196e-7
51.	-18.	1.6210198658190328e-7
51.5	-18.	1.360207649560869e-7
52.	-18.	1.0993954333027053e-7
52.5	-18.	8.734849025187992e-8
53.	-18.	7.700073244233953e-8
53.5	-18.	6.665297463279913e-8
54.	-18.	5.6305216823258734e-8
54.5	-18.	4.595745901371834e-8
55.	-18.	3.560970120417795e-8
55.5	-18.	2.5941787515129833e-8
56.	-18.	2.289354385662133e-8
56.5	-18.	1.9845300198112827e-8
57.	-18.	1.6797056539604327e-8
57.5	-18.	1.3748812881095824e-8
58.	-18.	1.0700569222587324e-8
58.5	-18.	7.652325564078822e-9
59.	-18.	6.727861141367609e-9
59.5	-18.	5.881702524884948e-9
60.	-18.	5.035543908402287e-9
60.5	-18.	4.1893852919196265e-9
61.	-18.	3.343226675436966e-9
61.5	-18.	2.497068058954306e-9
62.	-18.	2.1285502204366684e-9
62.5	-18.	1.8539067259040688e-9
63.	-18.	1.57926323137147e-9
63.5	-18.	1.304619736838871e-9
64.	-18.	1.0299762423062722e-9
64.5	-18.	7.553327477736731e-10
65.	-18.	6.139206136907825e-10
65.5	-18.	5.27710007244696e-10
66.	-18.	4.4149940079860937e-10
66.5	-18.	3.5528879435252275e-10
67.	-18.	2.690781879064362e-10
67.5	-18.	1.8286758146034956e-10
68.	-18.	1.3481629800449984e-10
68.5	-18.	1.1458486946724198e-10
69.	-18.	9.435344092998415e-11
69.5	-18.	7.412201239272633e-11
70.	-18.	5.389058385546847e-11
-70.	-17.5	1.4221078246830419e-10
-69.5	-17.5	2.6946352217888584e-10
-69.	-17.5	3.967162618894675e-10
-68.5	-17.5	5.239690016000492e-10
-68.	-17.5	6.512217413106309e-10
-67.5	-17.5	7.784744810212124e-10
-67.	-17.5	1.065639181360682e-9
-66.5	-17.5	1.8565630660533998e-9
-66.	-17.5	2.647486950746117e-9
-65.5	-17.5	3.438410835438835e-9
-65.	-17.5	4.229334720131553e-9
-64.5	-17.5	5.0202586048242705e-9
-64.	-17.5	6.113388484782688e-9
-63.5	-17.5	9.596445406453334e-9
-63.	-17.5	1.3079502328123986e-8
-62.5	-17.5	1.6562559249794634e-8
-62.	-17.5	2.0045616171465283e-8
-61.5	-17.5	2.3528673093135935e-8
-61.	-17.5	2.7011730014806583e-8
-60.5	-17.5	3.7968059989083094e-8
-60.	-17.5	4.904930534704165e-8
-59.5	-17.5	6.013055070500022e-8
-59.	-17.5	7.121179606295878e-8
-58.5	-17.5	8.229304142091734e-8
-58.	-17.5	9.33742867788759e-8
-57.5	-17.5	1.1738998248680366e-7
-57.	-17.5	1.4360163834439243e-7
-56.5	-17.5	1.698132942019812e-7
-56.	-17.5	1.9602495005956996e-7
-55.5	-17.5	2.2223660591715876e-7
-55.	-17.5	2.484482617747475e-7
-54.5	-17.5	2.8941883385645366e-7
-54.	-17.5	3.359548416657422e-7
-53.5	-17.5	3.824908494750307e-7
-53.	-17.5	4.290268572843192e-7
-52.5	-17.5	4.7556286509360775e-7
-52.	-17.5	5.220988729028962e-7
-51.5	-17.5	5.7688882591751e-7
-51.	-17.5	6.372395756639764e-7
-50.5	-17.5	6.975903254104431e-7
-50.	-17.5	7.579410751569096e-7
-49.5	-17.5	8.182918249033762e-7
-49.	-17.5	8.786425746498427e-7
-48.5	-17.5	9.370622533727459e-7
-48.	-17.5	9.93293633983497e-7
-47.5	-17.5	1.049525014594248e-6
-47.	-17.5	1.105756395204999e-6
-46.5	-17.5	1.1619877758157502e-6
-46.	-17.5	1.2182191564265013e-6
-45.5	-17.5	1.2717821599201213e-6
-45.	-17.5	1.3201672870905545e-6
-44.5	-17.5	1.3685524142609877e-6
-44.	-17.5	1.416937541431421e-6
-43.5	-17.5	1.4653226686018544e-6
-43.	-17.5	1.5137077957722878e-6
-42.5	-17.5	1.5661330487660987e-6
-42.	-17.5	1.6336305840876682e-6
-41.5	-17.5	1.7011281194092378e-6
-41.	-17.5	1.7686256547308073e-6
-40.5	-17.5	1.8361231900523766e-6
-40.	-17.5	1.9036207253739464e-6
-39.5	-17.5	1.9739149938702403e-6
-39.	-17.5	2.0752335287400524e-6
-38.5	-17.5	2.1765520636098645e-6
-38.	-17.5	2.277870598479676e-6
-37.5	-17.5	2.3791891333494882e-6
-37.	-17.5	2.4805076682193003e-6
-36.5	-17.5	2.5818262030891124e-6
-36.	-17.5	2.676522962269431e-6
-35.5	-17.5	2.7709004094298664e-6
-35.	-17.5	2.865277856590301e-6
-34.5	-17.5	2.959655303750736e-6
-34.	-17.5	3.0540327509111706e-6
-33.5	-17.5	3.1484101980716058e-6
-33.	-17.5	3.2019144167171684e-6
-32.5	-17.5	3.246766653149601e-6
-32.	-17.5	3.291618889582034e-6
-31.5	-17.5	3.3364711260144667e-6
-31.	-17.5	3.3813233624469e-6
-30.5	-17.5	3.4261755988793325e-6
-30.	-17.5	3.4556811189845438e-6
-29.5	-17.5	3.4785026600387676e-6
-29.	-17.5	3.501324201092992e-6
-28.5	-17.5	3.524145742147216e-6
-28.	-17.5	3.54696728320144e-6
-27.5	-17.5	3.5697888242556644e-6
-27.	-17.5	3.6126968602640064e-6
-26.5	-17.5	3.6708875092976412e-6
-26.	-17.5	3.7290781583312756e-6
-25.5	-17.5	3.7872688073649104e-6
-25.	-17.5	3.845459456398545e-6
-24.5	-17.5	3.90365010543218e-6
-24.	-17.5	3.980402088163086e-6
-23.5	-17.5	4.080852951299569e-6
-23.	-17.5	4.181303814436051e-6
-22.5	-17.5	4.2817546775725325e-6
-22.	-17.5	4.382205540709014e-6
-21.5	-17.5	4.482656403845496e-6
-21.	-17.5	4.57942975908883e-6
-20.5	-17.5	4.668037557370094e-6
-20.	-17.5	4.756645355651358e-6
-19.5	-17.5	4.845253153932623e-6
-19.	-17.5	4.933860952213887e-6
-18.5	-17.5	5.022468750495152e-6
-18.	-17.5	5.095436652825154e-6
-17.5	-17.5	5.098028046558854e-6
-17.	-17.5	5.100619440292554e-6
-16.5	-17.5	5.103210834026255e-6
-16.	-17.5	5.1058022277599554e-6
-15.5	-17.5	5.1083936214936564e-6
-15.	-17.5	5.104368421609374e-6
-14.5	-17.5	4.9824220057102024e-6
-14.	-17.5	4.860475589811031e-6
-13.5	-17.5	4.738529173911861e-6
-13.	-17.5	4.6165827580126906e-6
-12.5	-17.5	4.494636342113519e-6
-12.	-17.5	4.372689926214349e-6
-11.5	-17.5	4.1677835517213505e-6
-11.	-17.5	3.956095764484096e-6
-10.5	-17.5	3.74440797724684e-6
-10.	-17.5	3.5327201900095844e-6
-9.5	-17.5	3.3210324027723294e-6
-9.	-17.5	3.109344615535074e-6
-8.5	-17.5	2.89408502991266e-6
-8.	-17.5	2.6779085838432714e-6
-7.5	-17.5	2.4617321377738824e-6
-7.	-17.5	2.245555691704494e-6
-6.5	-17.5	2.0293792456351053e-6
-6.	-17.5	1.813202799565717e-6
-5.5	-17.5	1.644969859597247e-6
-5.	-17.5	1.500668092402207e-6
-4.5	-17.5	1.3563663252071675e-6
-4.	-17.5	1.2120645580121278e-6
-3.5	-17.5	1.067762790817088e-6
-3.	-17.5	9.234610236220486e-7
-2.5	-17.5	8.392070353056386e-7
-2.	-17.5	8.064461554877466e-7
-1.5	-17.5	7.736852756698546e-7
-1.	-17.5	7.409243958519625e-7
-0.5	-17.5	7.081635160340706e-7
0.	-17.5	6.754026362161785e-7
0.5	-17.5	6.955277082495052e-7
1.	-17.5	7.918664340001626e-7
1.5	-17.5	8.882051597508201e-7
2.	-17.5	9.845438855014777e-7
2.5	-17.5	1.080882611252135e-6
3.	-17.5	1.1772213370027926e-6
3.5	-17.5	1.3078292869529048e-6
4.	-17.5	1.5261412404303685e-6
4.5	-17.5	1.744453193907832e-6
5.	-17.5	1.9627651473852958e-6
5.5	-17.5	2.1810771008627595e-6
6.	-17.5	2.3993890543402237e-6
6.5	-17.5	2.626727817702246e-6
7.	-17.5	2.9043246622270423e-6
7.5	-17.5	3.181921506751839e-6
8.	-17.5	3.4595183512766357e-6
8.5	-17.5	3.7371151958014324e-6
9.	-17.5	4.014712040326229e-6
9.5	-17.5	4.2915947004144765e-6
10.	-17.5	4.5388860650278196e-6
10.5	-17.5	4.7861774296411635e-6
11.	-17.5	5.0334687942545066e-6
11.5	-17.5	5.2807601588678505e-6
12.	-17.5	5.528051523481195e-6
12.5	-17.5	5.775342888094538e-6
13.	-17.5	5.961034990805834e-6
13.5	-17.5	6.139490427838565e-6
14.	-17.5	6.317945864871295e-6
14.5	-17.5	6.496401301904026e-6
15.	-17.5	6.6748567389367556e-6
15.5	-17.5	6.853312175969486e-6
16.	-17.5	6.974664471810789e-6
16.5	-17.5	7.078589795878861e-6
17.	-17.5	7.1825151199469334e-6
17.5	-17.5	7.286440444015004e-6
18.	-17.5	7.390365768083077e-6
18.5	-17.5	7.494291092151149e-6
19.	-17.5	7.519997514926377e-6
19.5	-17.5	7.5012226836679326e-6
20.	-17.5	7.482447852409488e-6
20.5	-17.5	7.4636730211510426e-6
21.	-17.5	7.444898189892598e-6
21.5	-17.5	7.426123358634153e-6
22.	-17.5	7.322560694115914e-6
22.5	-17.5	7.137138089198757e-6
23.	-17.5	6.9517154842816e-6
23.5	-17.5	6.7662928793644436e-6
24.	-17.5	6.580870274447286e-6
24.5	-17.5	6.395447669530129e-6
25.	-17.5	6.168857729698642e-6
25.5	-17.5	5.875125484996922e-6
26.	-17.5	5.581393240295202e-6
26.5	-17.5	5.287660995593481e-6
27.	-17.5	4.993928750891761e-6
27.5	-17.5	4.7001965061900405e-6
28.	-17.5	4.411459706693064e-6
28.5	-17.5	4.137598448476709e-6
29.	-17.5	3.863737190260354e-6
29.5	-17.5	3.5898759320439984e-6
30.	-17.5	3.316014673827644e-6
30.5	-17.5	3.042153415611289e-6
31.	-17.5	2.7811859968518777e-6
31.5	-17.5	2.612410251636339e-6
32.	-17.5	2.4436345064208003e-6
32.5	-17.5	2.274858761205261e-6
33.	-17.5	2.106083015989722e-6
33.5	-17.5	1.937307270774183e-6
34.	-17.5	1.7685315255586443e-6
34.5	-17.5	1.6984742355827542e-6
35.	-17.5	1.6290125151878062e-6
35.5	-17.5	1.5595507947928587e-6
36.	-17.5	1.4900890743979108e-6
36.5	-17.5	1.420627354002963e-6
37.	-17.5	1.3511656336080151e-6
37.5	-17.5	1.3165180335772014e-6
38.	-17.5	1.287289535094621e-6
38.5	-17.5	1.2580610366120408e-6
39.	-17.5	1.2288325381294606e-6
39.5	-17.5	1.19960403964688e-6
40.	-17.5	1.1703755411642998e-6
40.5	-17.5	1.1342480660108416e-6
41.	-17.5	1.095653751068247e-6
41.5	-17.5	1.0570594361256525e-6
42.	-17.5	1.0184651211830579e-6
42.5	-17.5	9.798708062404635e-7
43.	-17.5	9.412764912978691e-7
43.5	-17.5	8.927600555566538e-7
44.	-17.5	8.378442358822991e-7
44.5	-17.5	7.829284162079442e-7
45.	-17.5	7.280125965335894e-7
45.5	-17.5	6.730967768592347e-7
46.	-17.5	6.181809571848798e-7
46.5	-17.5	5.656597300296924e-7
47.	-17.5	5.157407473452912e-7
47.5	-17.5	4.6582176466089006e-7
48.	-17.5	4.159027819764889e-7
48.5	-17.5	3.659837992920878e-7
49.	-17.5	3.160648166076866e-7
49.5	-17.5	2.7331579921767415e-7
50.	-17.5	2.4385167435245807e-7
50.5	-17.5	2.1438754948724192e-7
51.	-17.5	1.849234246220258e-7
51.5	-17.5	1.5545929975680966e-7
52.	-17.5	1.2599517489159356e-7
52.5	-17.5	1.0044795273785989e-7
53.	-17.5	8.864098289125635e-8
53.5	-17.5	7.683401304465283e-8
54.	-17.5	6.502704319804929e-8
54.5	-17.5	5.322007335144575e-8
55.	-17.5	4.141310350484222e-8
55.5	-17.5	3.0376723381104186e-8
56.	-17.5	2.684360693286996e-8
56.5	-17.5	2.3310490484635733e-8
57.	-17.5	1.97773740364015e-8
57.5	-17.5	1.624425758816727e-8
58.	-17.5	1.2711141139933042e-8
58.5	-17.5	9.178024691698813e-9
59.	-17.5	8.081169832915173e-9
59.5	-17.5	7.0741423086915515e-9
60.	-17.5	6.0671147844679296e-9
60.5	-17.5	5.0600872602443085e-9
61.	-17.5	4.0530597360206865e-9
61.5	-17.5	3.046032211797065e-9
62.	-17.5	2.6010036991981236e-9
62.5	-17.5	2.266429090391229e-9
63.	-17.5	1.9318544815843344e-9
63.5	-17.5	1.5972798727774396e-9
64.	-17.5	1.262705263970545e-9
64.5	-17.5	9.281306551636503e-10
65.	-17.5	7.551829364773145e-10
65.5	-17.5	6.492018179347083e-10
66.	-17.5	5.43220699392102e-10
66.5	-17.5	4.3723958084949564e-10
67.	-17.5	3.3125846230688934e-10
67.5	-17.5	2.2527734376428303e-10
68.	-17.5	1.66169401723552e-10
68.5	-17.5	1.41234103945649e-10
69.	-17.5	1.1629880616774598e-10
69.5	-17.5	9.136350838984299e-11
70.	-17.5	6.642821061193998e-11
-70.	-17.	2.0044251568620109e-10
-69.5	-17.	3.6829999311460313e-10
-69.	-17.	5.361574705430051e-10
-68.5	-17.	7.04014947971407e-10
-68.	-17.	8.718724253998092e-10
-67.5	-17.	1.0397299028282112e-9
-67.	-17.	1.407894910723704e-9
-66.5	-17.	2.4070743703905218e-9
-66.	-17.	3.4062538300573387e-9
-65.5	-17.	4.405433289724156e-9
-65.	-17.	5.4046127493909734e-9
-64.5	-17.	6.4037922090577896e-9
-64.	-17.	7.771322756380456e-9
-63.5	-17.	1.2051873690538391e-8
-63.	-17.	1.633242462469633e-8
-62.5	-17.	2.0612975558854266e-8
-62.	-17.	2.4893526493012204e-8
-61.5	-17.	2.9174077427170142e-8
-61.	-17.	3.345462836132808e-8
-60.5	-17.	4.658525044437595e-8
-60.	-17.	5.986380102212689e-8
-59.5	-17.	7.314235159987784e-8
-59.	-17.	8.642090217762878e-8
-58.5	-17.	9.969945275537973e-8
-58.	-17.	1.1297800333313068e-7
-57.5	-17.	1.4102873746839875e-7
-57.	-17.	1.7158743487524587e-7
-56.5	-17.	2.0214613228209299e-7
-56.	-17.	2.327048296889401e-7
-55.5	-17.	2.632635270957873e-7
-55.	-17.	2.938222245026343e-7
-54.5	-17.	3.40667334202601e-7
-54.	-17.	3.936538827097173e-7
-53.5	-17.	4.4664043121683356e-7
-53.	-17.	4.996269797239498e-7
-52.5	-17.	5.526135282310661e-7
-52.	-17.	6.056000767381825e-7
-51.5	-17.	6.676247266567536e-7
-51.	-17.	7.357384701591481e-7
-50.5	-17.	8.038522136615426e-7
-50.	-17.	8.71965957163937e-7
-49.5	-17.	9.400797006663313e-7
-49.	-17.	1.0081934441687259e-6
-48.5	-17.	1.074555343062999e-6
-48.	-17.	1.1389320440013417e-6
-47.5	-17.	1.2033087449396845e-6
-47.	-17.	1.2676854458780274e-6
-46.5	-17.	1.33206214681637e-6
-46.	-17.	1.3964388477547126e-6
-45.5	-17.	1.458171253115673e-6
-45.	-17.	1.5147725113933625e-6
-44.5	-17.	1.5713737696710518e-6
-44.	-17.	1.6279750279487411e-6
-43.5	-17.	1.6845762862264308e-6
-43.	-17.	1.7411775445041201e-6
-42.5	-17.	1.8020000459430277e-6
-42.	-17.	1.8785705145199513e-6
-41.5	-17.	1.9551409830968746e-6
-41.	-17.	2.0317114516737983e-6
-40.5	-17.	2.108281920250721e-6
-40.	-17.	2.184852388827645e-6
-39.5	-17.	2.2642249434198003e-6
-39.	-17.	2.3746811436467022e-6
-38.5	-17.	2.485137343873604e-6
-38.	-17.	2.5955935441005064e-6
-37.5	-17.	2.706049744327408e-6
-37.	-17.	2.8165059445543102e-6
-36.5	-17.	2.926962144781212e-6
-36.	-17.	3.026969103368485e-6
-35.5	-17.	3.1264721837498715e-6
-35.	-17.	3.2259752641312585e-6
-34.5	-17.	3.325478344512645e-6
-34.	-17.	3.4249814248940316e-6
-33.5	-17.	3.524484505275418e-6
-33.	-17.	3.579003296680972e-6
-32.5	-17.	3.6239998829113813e-6
-32.	-17.	3.6689964691417905e-6
-31.5	-17.	3.7139930553722e-6
-31.	-17.	3.758989641602609e-6
-30.5	-17.	3.803986227833018e-6
-30.	-17.	3.8348209248652046e-6
-29.5	-17.	3.859487672434781e-6
-29.	-17.	3.884154420004357e-6
-28.5	-17.	3.908821167573933e-6
-28.	-17.	3.93348791514351e-6
-27.5	-17.	3.958154662713086e-6
-27.	-17.	4.007675968437981e-6
-26.5	-17.	4.076107621392195e-6
-26.	-17.	4.14453927434641e-6
-25.5	-17.	4.212970927300624e-6
-25.	-17.	4.281402580254838e-6
-24.5	-17.	4.349834233209053e-6
-24.	-17.	4.439106966199347e-6
-23.5	-17.	4.554989331415081e-6
-23.	-17.	4.670871696630813e-6
-22.5	-17.	4.7867540618465465e-6
-22.	-17.	4.902636427062279e-6
-21.5	-17.	5.018518792278012e-6
-21.	-17.	5.128615014054254e-6
-20.5	-17.	5.225863653930294e-6
-20.	-17.	5.323112293806334e-6
-19.5	-17.	5.420360933682375e-6
-19.	-17.	5.517609573558415e-6
-18.5	-17.	5.614858213434455e-6
-18.	-17.	5.693727676054107e-6
-17.5	-17.	5.68989439370615e-6
-17.	-17.	5.686061111358193e-6
-16.5	-17.	5.682227829010236e-6
-16.	-17.	5.678394546662279e-6
-15.5	-17.	5.674561264314322e-6
-15.	-17.	5.663505231360014e-6
-14.5	-17.	5.523725026475552e-6
-14.	-17.	5.383944821591089e-6
-13.5	-17.	5.244164616706628e-6
-13.	-17.	5.104384411822167e-6
-12.5	-17.	4.964604206937705e-6
-12.	-17.	4.824824002053244e-6
-11.5	-17.	4.599320150614306e-6
-11.	-17.	4.366808973724849e-6
-10.5	-17.	4.13429779683539e-6
-10.	-17.	3.901786619945932e-6
-9.5	-17.	3.6692754430564744e-6
-9.	-17.	3.4367642661670167e-6
-8.5	-17.	3.2021283001793694e-6
-8.	-17.	2.9669469128458846e-6
-7.5	-17.	2.7317655255124e-6
-7.	-17.	2.496584138178915e-6
-6.5	-17.	2.261402750845431e-6
-6.	-17.	2.0262213635119466e-6
-5.5	-17.	1.8420497359220407e-6
-5.	-17.	1.68333981259267e-6
-4.5	-17.	1.5246298892632996e-6
-4.	-17.	1.365919965933929e-6
-3.5	-17.	1.2072100426045584e-6
-3.	-17.	1.0485001192751878e-6
-2.5	-17.	9.541968263757085e-7
-2.	-17.	9.151245123847703e-7
-1.5	-17.	8.760521983938319e-7
-1.	-17.	8.369798844028936e-7
-0.5	-17.	7.979075704119553e-7
0.	-17.	7.588352564210169e-7
0.5	-17.	7.77116014515788e-7
1.	-17.	8.780479686760537e-7
1.5	-17.	9.789799228363193e-7
2.	-17.	1.0799118769965852e-6
2.5	-17.	1.1808438311568507e-6
3.	-17.	1.2817757853171167e-6
3.5	-17.	1.4201351813020602e-6
4.	-17.	1.654281294567389e-6
4.5	-17.	1.8884274078327174e-6
5.	-17.	2.1225735210980464e-6
5.5	-17.	2.356719634363375e-6
6.	-17.	2.590865747628704e-6
6.5	-17.	2.835367726442535e-6
7.	-17.	3.1375274977548776e-6
7.5	-17.	3.4396872690672203e-6
8.	-17.	3.741847040379564e-6
8.5	-17.	4.0440068116919065e-6
9.	-17.	4.346166583004249e-6
9.5	-17.	4.6476905443891235e-6
10.	-17.	4.922870555294603e-6
10.5	-17.	5.1980505662000835e-6
11.	-17.	5.473230577105562e-6
11.5	-17.	5.7484105880110425e-6
12.	-17.	6.023590598916523e-6
12.5	-17.	6.298770609822002e-6
13.	-17.	6.5084538485983965e-6
13.5	-17.	6.71044254318241e-6
14.	-17.	6.912431237766424e-6
14.5	-17.	7.114419932350437e-6
15.	-17.	7.316408626934449e-6
15.5	-17.	7.518397321518462e-6
16.	-17.	7.654793568204894e-6
16.5	-17.	7.771172041539483e-6
17.	-17.	7.887550514874071e-6
17.5	-17.	8.00392898820866e-6
18.	-17.	8.12030746154325e-6
18.5	-17.	8.236685934877839e-6
19.	-17.	8.265862125663383e-6
19.5	-17.	8.245448424258316e-6
20.	-17.	8.225034722853246e-6
20.5	-17.	8.204621021448179e-6
21.	-17.	8.18420732004311e-6
21.5	-17.	8.163793618638042e-6
22.	-17.	8.05216992317978e-6
22.5	-17.	7.85248589654048e-6
23.	-17.	7.65280186990118e-6
23.5	-17.	7.453117843261882e-6
24.	-17.	7.253433816622582e-6
24.5	-17.	7.0537497899832816e-6
25.	-17.	6.810907547101971e-6
25.5	-17.	6.497675950170736e-6
26.	-17.	6.184444353239502e-6
26.5	-17.	5.8712127563082665e-6
27.	-17.	5.557981159377032e-6
27.5	-17.	5.244749562445798e-6
28.	-17.	4.937233921659983e-6
28.5	-17.	4.64673937471355e-6
29.	-17.	4.356244827767116e-6
29.5	-17.	4.065750280820683e-6
30.	-17.	3.775255733874249e-6
30.5	-17.	3.4847611869278154e-6
31.	-17.	3.2076131554948353e-6
31.5	-17.	3.0258934567375706e-6
32.	-17.	2.8441737579803058e-6
32.5	-17.	2.6624540592230405e-6
33.	-17.	2.4807343604657757e-6
33.5	-17.	2.299014661708511e-6
34.	-17.	2.1172949629512457e-6
34.5	-17.	2.0349272776340808e-6
35.	-17.	1.9531589841618007e-6
35.5	-17.	1.8713906906895211e-6
36.	-17.	1.789622397217241e-6
36.5	-17.	1.7078541037449613e-6
37.	-17.	1.6260858102726815e-6
37.5	-17.	1.5796014492315917e-6
38.	-17.	1.5386093198156508e-6
38.5	-17.	1.4976171903997097e-6
39.	-17.	1.4566250609837689e-6
39.5	-17.	1.4156329315678278e-6
40.	-17.	1.374640802151887e-6
40.5	-17.	1.3282113487428927e-6
41.	-17.	1.2798376929090505e-6
41.5	-17.	1.2314640370752083e-6
42.	-17.	1.1830903812413664e-6
42.5	-17.	1.1347167254075244e-6
43.	-17.	1.0863430695736826e-6
43.5	-17.	1.029151731385429e-6
44.	-17.	9.662733293192396e-7
44.5	-17.	9.033949272530504e-7
45.	-17.	8.405165251868612e-7
45.5	-17.	7.77638123120672e-7
46.	-17.	7.147597210544827e-7
46.5	-17.	6.550155085977711e-7
47.	-17.	5.986772733653154e-7
47.5	-17.	5.423390381328598e-7
48.	-17.	4.860008029004041e-7
48.5	-17.	4.296625676679485e-7
49.	-17.	3.733243324354929e-7
49.5	-17.	3.24905648266572e-7
50.	-17.	2.911607289492098e-7
50.5	-17.	2.574158096318476e-7
51.	-17.	2.2367089031448535e-7
51.5	-17.	1.899259709971231e-7
52.	-17.	1.5618105167976087e-7
52.5	-17.	1.268048320068861e-7
53.	-17.	1.1275374032183614e-7
53.5	-17.	9.870264863678623e-8
54.	-17.	8.465155695173629e-8
54.5	-17.	7.060046526668635e-8
55.	-17.	5.6549373581636444e-8
55.5	-17.	4.33745212757833e-8
56.	-17.	3.8731647673882944e-8
56.5	-17.	3.4088774071982596e-8
57.	-17.	2.9445900470082235e-8
57.5	-17.	2.48030268681819e-8
58.	-17.	2.0160153266281538e-8
58.5	-17.	1.5517279664381197e-8
59.	-17.	1.380272862792545e-8
59.5	-17.	1.2196147692843403e-8
60.	-17.	1.058956675776136e-8
60.5	-17.	8.982985822679321e-9
61.	-17.	7.376404887597278e-9
61.5	-17.	5.769823952515235e-9
62.	-17.	4.981719463831762e-9
62.5	-17.	4.354476323294108e-9
63.	-17.	3.7272331827564514e-9
63.5	-17.	3.099990042218797e-9
64.	-17.	2.47274690168114e-9
64.5	-17.	1.8455037611434846e-9
65.	-17.	1.5124923876821453e-9
65.5	-17.	1.3013895721388923e-9
66.	-17.	1.0902867565956406e-9
66.5	-17.	8.79183941052388e-10
67.	-17.	6.680811255091361e-10
67.5	-17.	4.569783099658841e-10
68.	-17.	3.3862860949629634e-10
68.5	-17.	2.8790008263235605e-10
69.	-17.	2.3717155576841617e-10
69.5	-17.	1.8644302890447609e-10
70.	-17.	1.35714502040536e-10
-70.	-16.5	2.6991585132713535e-10
-69.5	-16.5	4.850475362170887e-10
-69.	-16.5	7.001792211070422e-10
-68.5	-16.5	9.153109059969955e-10
-68.	-16.5	1.1304425908869492e-9
-67.5	-16.5	1.3455742757769026e-9
-67.	-16.5	1.8068174677856545e-9
-66.5	-16.5	3.0433680952015743e-9
-66.	-16.5	4.2799187226174934e-9
-65.5	-16.5	5.516469350033413e-9
-65.	-16.5	6.7530199774493326e-9
-64.5	-16.5	7.989570604865251e-9
-64.	-16.5	9.668729354417933e-9
-63.5	-16.5	1.4848153275897796e-8
-63.	-16.5	2.0027577197377665e-8
-62.5	-16.5	2.5207001118857528e-8
-62.	-16.5	3.0386425040337394e-8
-61.5	-16.5	3.556584896181726e-8
-61.	-16.5	4.074527288329712e-8
-60.5	-16.5	5.631665742335932e-8
-60.	-16.5	7.206174306315939e-8
-59.5	-16.5	8.780682870295947e-8
-59.	-16.5	1.0355191434275954e-7
-58.5	-16.5	1.192969999825596e-7
-58.	-16.5	1.350420856223597e-7
-57.5	-16.5	1.6762529937261505e-7
-57.	-16.5	2.0306722434174608e-7
-56.5	-16.5	2.3850914931087705e-7
-56.	-16.5	2.739510742800081e-7
-55.5	-16.5	3.0939299924913914e-7
-55.	-16.5	3.4483492421827014e-7
-54.5	-16.5	3.9831542783455776e-7
-54.	-16.5	4.585980941945867e-7
[truncated: 62,911 more rows]
