# Supplementary material for: Myosin V executes steps of variable length via structurally constrained diffusion
Source: eLife. 2020 Jan 15;9:e51569. doi: 10.7554/eLife.51569 (PMC7054003; doi:10.7554/eLife.51569)
Supplement: Source data 1. [file elife-51569-data1.zip › myosin_elife_source_data/Figure 3/BD_diffusion_contours/lastbead_rz_8IQ.dat]

63.4282 6.599
43.7382 -17.644
44.3629 -0.735
54.1057 22.538
45.7143 59.926
24.7973 58.022
49.7403 24.266
52.1087 -14.994
75.0332 1.703
72.5069 11.398
83.1806 22.789
74.3021 34.867
64.0823 42.920
55.298 53.721
65.5639 34.100
56.3077 30.396
31.4115 -7.752
53.7205 -17.950
63.1615 -21.548
47.0063 -22.641
62.7295 -3.278
60.9661 28.417
82.0258 35.928
75.6427 27.141
78.8704 30.440
78.8074 35.165
83.2272 4.062
85.1305 11.136
61.0346 -22.419
82.061 -6.190
68.4383 31.402
65.849 55.432
83.9511 27.229
73.2908 41.620
60.8921 51.600
62.2376 12.609
66.452 13.884
86.3551 4.860
79.0405 -20.002
89.5814 -7.412
69.5315 0.843
78.601 7.527
52.3568 -14.725
73.5456 25.821
48.7746 8.288
52.849 23.251
49.5928 23.777
61.3204 0.671
67.7944 12.770
44.1522 32.072
66.9454 22.641
24.2971 49.525
54.7249 65.454
39.0577 45.007
63.3943 49.105
84.4968 -1.977
91.3026 0.314
80.5249 -8.621
77.6004 32.944
75.9897 49.746
32.8188 50.384
36.0693 72.796
69.4356 49.616
66.2229 31.958
78.3722 54.955
52.2529 27.538
48.7926 41.758
47.2582 63.121
35.5976 65.942
79.4746 32.571
86.6129 37.425
73.229 25.323
61.8539 27.225
75.2327 21.895
59.4324 8.614
59.5246 -0.317
53.5607 -9.951
65.0316 18.307
76.0962 41.929
71.1225 2.933
32.6783 55.761
77.0761 45.665
78.2607 15.114
64.6614 -0.343
46.7192 -14.285
24.9496 -36.131
35.6968 -41.367
50.5984 -48.220
72.6788 -26.475
88.4883 -0.119
51.8051 28.934
65.9985 25.615
82.5425 3.176
70.6779 41.421
70.7583 31.501
76.9003 34.249
81.3884 29.868
35.6723 69.210
66.675 50.086
65.046 -7.670
72.2757 3.330
57.9728 22.987
61.5251 -12.419
54.6304 14.535
67.1284 2.470
74.2308 -10.327
80.5139 4.927
79.4875 16.553
66.9729 25.624
83.6261 18.787
68.5316 33.489
60.807 26.391
41.2719 -0.938
66.181 -7.150
80.6329 17.750
58.2709 -1.594
75.4525 9.019
53.8389 -3.488
63.6997 -8.499
68.1928 3.751
74.9076 0.131
60.0888 -0.904
48.2809 22.238
61.8849 0.952
58.2807 33.392
66.059 10.552
49.7247 -0.210
82.2581 -3.631
31.9371 -25.294
42.235 -37.778
67.0244 -19.563
87.431 -1.265
64.4482 -28.121
60.6155 -25.690
58.0505 -15.869
49.3552 -7.013
55.7212 -3.401
71.382 29.838
84.2304 31.736
58.1265 8.044
77.6687 11.736
76.7743 8.787
70.6839 46.818
42.3458 52.407
53.6223 44.035
74.1709 45.826
82.5867 21.441
65.3885 -8.674
67.4292 11.442
75.3285 40.080
68.7948 27.449
56.456 36.184
71.037 0.160
69.0361 -6.462
27.3006 9.385
70.6721 -15.396
51.0356 -31.205
81.2129 -13.972
56.0074 -12.226
64.3526 28.123
74.2147 22.989
68.7118 30.709
52.116 45.709
39.3327 46.885
42.4818 61.065
41.58 64.458
74.7665 47.174
64.4044 50.553
76.8286 31.633
63.5926 43.800
65.6595 49.758
49.2994 63.938
65.7988 58.735
44.9684 61.374
67.3828 57.011
25.08 40.209
71.2551 55.061
46.7886 15.347
81.367 14.747
77.6122 -0.712
76.7657 1.649
75.3741 -14.330
61.1909 -23.095
70.5945 -28.026
62.7111 -13.587
58.5052 33.086
72.0089 26.152
50.4326 42.171
48.547 47.677
65.9722 14.685
57.249 21.604
69.7862 12.651
65.8567 20.702
47.4828 2.109
54.3443 14.054
46.3741 33.052
79.6665 -0.309
71.1917 5.054
69.1517 -10.574
82.7593 15.724
91.7774 6.096
81.9676 1.612
78.4429 3.032
72.534 23.186
75.8159 30.124
69.3091 47.722
76.2639 16.671
67.2911 11.366
70.492 9.463
72.6302 -0.635
59.7918 -11.085
82.8318 6.900
78.6194 -3.705
67.2672 -23.643
49.9144 -31.277
44.5702 -20.009
32.9222 -20.579
55.2996 -9.099
66.3185 -11.204
73.7094 -5.406
88.3792 7.051
53.0399 -26.513
42.1903 -24.691
51.0778 -1.625
50.5291 38.577
78.3425 43.558
61.1368 51.315
50.0802 32.701
42.5719 19.386
40.0056 50.392
56.2914 33.572
80.6697 26.040
70.3673 57.109
63.1306 50.196
65.5904 26.702
67.7619 34.587
61.4962 -18.881
43.5306 13.124
44.4838 35.913
49.1858 17.928
45.2638 54.993
28.7943 37.169
24.531 77.000
23.644 58.133
5.55443 52.616
69.5287 0.755
72.2802 -2.878
80.7945 -11.885
75.8163 43.649
66.0425 37.678
66.6551 34.440
27.8924 48.538
71.4127 49.922
80.4694 34.618
65.6044 59.201
51.355 52.042
76.6781 48.043
62.0853 28.743
81.1621 27.643
76.7278 25.629
52.4299 47.435
58.8841 70.833
61.2068 35.857
69.2529 22.897
70.1612 16.709
79.8548 12.118
56.8236 9.552
58.0482 35.499
39.2365 40.284
56.1847 46.126
63.7262 40.174
64.2497 35.237
71.0754 9.985
45.5405 37.788
28.4154 -10.819
66.4954 18.934
72.3934 -8.108
61.7127 -23.681
32.16 -38.431
50.5703 -28.949
79.0601 -22.413
80.4717 -0.741
90.3671 36.690
83.9303 -11.462
79.8477 -13.131
79.9139 25.425
74.0892 12.839
67.5432 -13.785
89.1768 13.295
73.4271 -2.014
93.0322 16.608
74.7201 2.924
39.932 -24.173
50.9404 -15.505
50.2369 -23.258
45.6185 -34.232
65.6922 -29.659
72.9007 -6.525
76.4555 -13.696
38.0129 -19.683
53.7533 -23.282
75.1201 -13.215
78.7726 20.664
59.6134 -20.483
77.0983 -9.083
82.7803 -16.293
84.6854 -21.424
79.3587 0.116
78.8425 -26.951
56.2069 -34.562
50.4669 -26.669
76.5792 -21.013
72.1806 -33.278
70.0981 -12.478
48.1424 -36.943
38.439 -33.161
80.2551 -17.297
42.3727 -10.360
54.2654 48.700
78.8675 14.055
75.2719 37.912
90.5285 23.397
77.7913 -6.894
77.7574 -10.319
83.8524 -12.269
70.4375 -16.142
79.9511 0.727
76.6183 6.152
79.8423 -3.197
61.5155 -24.047
82.464 2.869
77.4955 -2.936
62.4673 2.595
84.1835 9.246
90.0744 1.790
57.7274 -16.815
51.8744 17.228
73.3799 51.089
36.1204 70.722
66.0757 44.733
38.0211 57.110
24.8928 55.221
73.6991 42.178
69.8237 25.771
44.5576 64.115
38.2644 68.088
51.3936 56.998
43.9669 57.793
38.4054 36.730
23.5105 46.576
57.1079 19.700
50.6947 11.261
74.3196 17.746
46.7459 10.177
56.9391 43.120
71.283 28.078
74.6228 -2.785
82.9126 -11.499
84.5376 -4.550
60.1355 1.737
38.9889 -8.160
79.9702 8.998
73.6269 -5.551
59.9086 11.617
51.4831 15.924
76.026 6.211
79.233 32.764
59.2258 47.774
72.8146 53.635
62.7015 46.680
64.5634 57.459
39.459 58.838
67.7691 42.067
83.537 4.146
70.1869 45.384
74.4029 33.160
80.5533 13.599
80.216 18.766
89.3775 1.742
63.7129 22.429
80.6517 -20.125
68.4389 5.165
74.7309 14.531
68.7741 5.956
69.1673 -10.363
62.8218 9.874
59.5063 43.942
55.8082 51.184
10.9224 58.590
5.42462 66.445
75.6071 4.820
81.7648 4.276
62.8691 9.093
62.5197 17.409
67.4241 17.032
88.3634 28.310
53.4428 39.216
44.4901 46.826
50.6105 50.929
56.4728 54.724
63.6803 28.985
57.5889 16.131
80.0558 26.370
57.7511 48.140
58.4426 23.001
50.056 29.628
34.7232 57.248
37.7009 58.493
15.3778 49.773
18.6383 41.352
63.6314 32.198
57.6107 -5.601
65.5763 16.420
44.2573 -12.546
54.4123 -4.290
86.9168 19.557
82.6842 28.310
59.1967 27.539
83.3303 2.383
78.7616 27.378
75.2651 11.361
61.1634 24.653
62.9889 -5.223
67.578 2.885
69.4743 12.497
67.3959 37.026
59.5866 -9.728
20.0288 21.961
5.56078 41.251
76.3572 0.395
77.3059 11.193
69.3354 22.980
80.4752 33.795
81.2988 16.719
71.8955 24.037
47.0313 -9.580
72.3152 0.349
68.4184 -17.558
36.2256 -9.976
68.7566 -27.448
58.8701 -18.373
62.4571 -33.306
53.2935 -28.538
72.9506 -25.754
79.0453 -19.875
53.228 -32.009
61.8901 -22.995
62.8229 27.430
67.1567 32.066
52.3263 45.400
60.3363 46.295
78.1556 9.741
91.0435 26.408
80.2196 9.841
78.6559 6.760
63.0847 -11.836
74.1712 -8.287
42.2792 -33.366
64.9069 3.851
72.8511 -11.676
73.6819 -16.888
76.9999 -10.480
79.7546 -8.073
69.8929 -3.825
58.8981 -29.982
46.7318 -8.562
46.8092 -9.284
52.0289 36.156
62.2919 44.798
53.9494 43.947
58.2625 16.748
70.7173 36.285
52.8179 -0.320
47.8423 29.594
93.5129 10.330
64.6782 30.320
84.1553 8.339
72.4225 36.160
66.7393 16.059
62.4439 40.625
67.8564 51.852
39.8629 63.872
43.8252 64.802
21.9233 57.649
14.7863 63.637
41.5498 46.019
25.0757 52.526
36.2388 60.392
16.8405 71.338
17.6775 52.011
47.698 64.420
11.7684 54.204
27.836 70.099
53.932 28.426
58.7371 6.717
77.6634 17.074
67.0684 18.790
76.561 24.910
86.7649 34.246
85.6616 22.183
80.3356 18.635
80.2871 36.202
61.6865 60.953
70.2937 45.617
76.4342 46.580
66.7039 10.910
72.9721 29.665
53.5306 49.690
36.0047 54.776
46.2918 57.689
52.8278 55.749
58.719 30.792
78.8496 -0.929
57.6038 19.308
47.108 65.909
58.3997 58.469
51.0859 56.680
66.3089 50.517
59.3441 26.555
42.8844 40.317
44.3806 38.116
40.477 37.550
55.1608 25.218
58.5259 31.731
55.3399 62.412
41.073 57.979
44.7561 71.055
37.0715 58.754
26.0109 63.811
42.5427 54.142
70.8795 42.230
68.8121 38.634
56.9751 57.318
47.4415 73.141
26.1664 48.318
32.2578 73.822
35.2731 68.933
33.9974 53.428
14.266 64.896
14.1443 61.241
41.3917 57.283
48.4675 35.016
36.0271 56.611
32.5723 63.703
44.9612 44.120
53.3797 57.648
61.0729 48.988
33.469 58.131
37.1652 56.533
40.9697 62.208
48.1629 15.445
49.1275 24.292
62.2345 10.497
65.3323 11.341
80.6618 29.714
71.8405 31.822
54.9223 24.222
53.2215 38.071
31.1539 50.420
37.0548 35.272
52.5976 44.530
42.3505 3.401
59.0514 16.272
74.8516 8.725
53.554 11.979
58.0524 31.505
52.7164 27.414
42.2852 22.477
68.6638 21.670
24.0347 50.987
61.2086 57.570
69.8983 47.198
49.9348 53.078
34.2193 39.194
51.5775 -12.276
68.5646 -22.230
78.4947 -5.680
73.5772 4.261
64.8293 -21.190
75.3836 -2.782
85.2667 -6.192
63.2583 -15.409
70.51 -7.420
81.0053 -17.065
51.2233 -34.245
79.3231 -18.579
67.8624 -20.588
65.1655 -12.093
70.5995 -21.456
67.381 -22.652
69.2659 -9.785
58.1143 7.353
45.2354 5.177
46.8567 8.353
29.9468 -2.176
56.6457 0.256
73.3584 -26.620
41.576 -27.611
57.0721 -28.036
58.1733 -22.322
71.2854 4.153
92.1813 16.923
70.6078 -1.335
74.4343 11.880
68.914 5.912
82.8731 24.200
39.7921 64.324
48.428 40.882
40.8828 50.452
64.1873 42.742
48.9632 30.100
54.1442 25.379
62.8595 59.672
73.5932 59.653
47.9118 53.819
41.5749 61.618
33.355 30.590
30.53 51.003
68.054 44.255
43.8362 10.194
38.1625 69.861
17.6802 70.772
42.942 54.287
67.3806 61.672
64.6472 26.444
78.5561 15.510
53.337 -15.005
57.2619 -14.414
38.1835 -22.217
43.7601 -22.178
60.7919 -36.077
35.1503 -38.549
27.0912 -21.077
64.9863 -29.888
67.112 -22.284
57.9306 -22.701
83.0114 -9.827
75.3955 16.729
61.824 18.037
47.3415 -21.204
71.9684 -13.967
65.975 27.104
54.6237 25.071
74.1566 9.624
78.6587 18.497
75.8117 43.495
85.2901 25.629
56.8521 25.120
73.0067 10.605
62.8486 9.311
57.3585 33.286
38.7319 49.645
44.3677 62.358
45.7084 37.382
27.0094 53.444
28.0096 76.069
27.1812 67.971
30.7601 58.441
27.1621 52.985
65.0098 50.860
53.7335 57.002
53.3952 57.389
67.6914 37.899
90.9037 15.113
84.6929 -2.574
63.3825 -13.144
83.8873 -2.334
49.5431 -3.642
64.3385 -22.225
37.3236 -20.154
29.776 -22.457
60.5621 -22.879
50.7976 34.161
70.0437 40.172
78.9604 21.156
86.6617 4.389
74.1022 32.589
81.2076 41.422
22.074 60.865
36.3512 49.222
69.5182 56.839
45.03 68.342
34.5365 60.757
24.5471 67.921
56.8566 65.915
73.9618 53.188
62.1039 55.650
59.3751 62.073
67.7034 62.725
78.9605 28.363
76.9451 11.628
57.3202 42.231
44.3061 61.793
51.811 36.852
66.3431 11.842
77.0399 5.848
74.2171 26.889
51.2961 -21.632
35.0571 30.366
49.4375 35.414
63.8327 11.644
53.1091 0.511
57.413 11.784
42.273 35.386
33.5723 38.439
38.061 53.111
30.6217 50.473
43.5624 44.750
17.7134 61.118
35.2726 48.107
39.8773 67.145
26.7093 49.032
55.8047 48.321
71.3694 25.887
78.3154 0.859
56.9099 30.525
74.2295 31.792
61.8183 26.956
76.3494 29.093
78.4935 0.346
71.2779 -27.979
57.5912 -22.914
74.2906 -7.593
87.6946 28.553
60.2991 37.647
70.9504 56.632
47.1762 50.859
67.3544 48.062
64.5681 18.575
37.2157 11.908
66.2071 -23.437
69.7115 -9.821
59.3547 -17.192
72.3908 -14.176
74.5811 -15.161
84.743 1.594
56.3567 26.449
49.7866 55.479
60.9111 53.904
52.4582 58.403
56.6165 59.471
22.2558 59.775
12.6596 64.560
52.8125 17.835
53.4078 48.748
54.9414 63.303
56.5 52.387
60.5796 29.810
36.669 47.955
59.5669 51.809
44.9946 53.421
24.4264 61.518
59.8453 42.205
29.7638 72.786
34.9298 66.763
49.6087 63.100
55.1098 69.273
61.0333 58.826
52.2289 62.307
65.6148 66.620
71.6724 45.111
61.2149 44.071
34.1593 60.956
86.4551 23.038
73.4143 56.607
50.854 59.269
58.4902 -4.589
65.5985 -29.558
45.7242 -20.767
61.3467 -12.519
49.0998 3.303
25.3133 58.559
23.9015 65.658
12.8176 56.574
29.8913 72.855
22.4789 53.669
59.1169 28.032
71.1464 42.189
57.9241 19.783
81.8269 13.548
87.1573 26.534
89.7362 19.195
85.2143 11.600
83.282 16.677
55.228 47.231
57.8344 50.517
54.9309 22.129
72.3329 -11.987
60.7058 -25.639
71.6237 -24.824
68.4533 -19.061
62.8412 1.765
53.5565 6.709
78.5532 14.117
56.6744 8.361
67.9866 -1.192
77.0074 -12.906
81.6089 -20.165
92.1236 17.116
76.884 32.602
79.449 15.874
80.513 -1.062
70.2496 -26.690
63.0125 -25.836
62.0103 10.520
57.7906 37.789
5.9866 41.821
55.7762 -34.280
58.6295 -24.145
65.6602 -21.106
50.4899 -19.871
86.5502 -26.566
70.5302 -22.925
42.2774 -25.154
60.0198 -25.313
65.3095 -10.519
64.7461 40.370
54.3243 54.924
55.0155 57.821
62.9713 41.687
45.331 40.415
57.3593 26.071
78.6965 35.535
59.6696 -2.817
46.5031 -4.587
67.6744 -3.585
39.8485 -39.639
42.3487 -27.417
35.7147 -39.936
20.6525 -25.861
63.518 -15.944
75.4318 -0.615
64.6092 -15.745
40.5046 -19.040
72.4656 38.503
55.5134 57.508
62.7372 58.560
77.5181 17.967
44.0727 47.681
76.9754 39.597
87.0861 26.096
80.5053 40.734
44.3548 24.231
24.3998 13.809
38.7403 53.452
69.3194 46.472
74.074 9.700
73.4953 1.558
69.5884 40.826
66.3675 25.791
73.9938 -10.722
53.6515 -21.182
70.7227 -10.632
68.9704 -21.759
48.7615 -23.391
31.3695 -34.064
38.0864 -31.375
63.5292 -23.347
64.0163 -18.941
63.9872 -6.737
75.1725 -24.320
64.3201 -26.484
46.8638 -19.675
53.7608 -30.675
73.6549 -3.856
74.5702 -2.483
72.75 34.140
81.1103 -0.823
83.1927 32.385
80.5105 15.904
68.2622 40.919
69.0845 4.937
53.863 3.094
67.7413 6.423
43.2513 0.481
33.3947 23.456
75.2662 1.114
53.9826 24.509
58.7891 12.495
58.1473 20.416
50.6602 -25.360
67.8132 13.762
89.2181 24.999
57.8474 9.175
57.0406 61.047
41.0043 50.595
67.4801 57.640
78.6014 43.910
75.6609 22.303
61.4615 -5.657
52.2962 5.745
52.2796 40.297
37.1322 16.365
18.8832 14.740
39.8445 45.601
43.6361 63.472
64.0831 49.460
82.1709 31.068
68.3925 11.142
58.0688 -20.655
66.9847 -18.114
77.5011 18.051
72.7351 15.535
51.2271 21.217
72.4481 1.079
79.012 10.603
53.2332 26.360
75.1577 17.655
85.5545 3.740
92.7433 16.053
66.1881 19.064
61.73 27.393
28.942 57.382
58.5335 47.138
40.0845 45.956
56.6232 13.704
47.3371 6.467
37.9314 53.056
60.7681 29.281
56.7765 15.381
63.4899 7.100
80.9284 -7.804
75.0638 9.871
76.2812 22.304
56.7499 47.228
46.4529 51.971
62.1301 52.023
51.9628 47.227
38.3844 41.266
40.7784 24.534
37.7138 63.460
36.4485 50.976
27.8809 63.489
24.7306 58.006
42.5114 47.601
18.1012 51.605
31.0259 61.411
42.206 15.072
55.5121 1.379
77.156 6.772
64.6677 17.440
67.1804 -26.301
85.6658 0.480
76.0059 12.348
86.7222 11.099
60.5778 23.987
62.2967 4.587
70.8226 4.468
67.2265 -3.132
88.5544 7.865
79.897 -0.460
78.2522 9.433
81.7612 5.416
79.6446 13.178
87.1502 32.937
81.37 9.214
91.0144 26.908
58.7678 -21.869
58.751 -29.596
65.2866 -28.842
61.3287 -22.460
54.2962 -12.850
81.9995 -1.611
74.2032 -8.842
79.2764 8.024
92.9945 0.593
60.835 -28.503
72.8207 -21.909
57.1881 -36.778
78.2565 -10.491
77.4416 -17.246
84.4898 -9.482
82.6267 -8.221
75.2808 10.017
83.1698 21.251
70.0307 -1.307
89.2875 -8.391
62.0852 1.815
58.1716 -5.798
60.9552 -31.740
63.0031 -8.353
56.9891 22.536
71.9806 42.311
65.2209 31.953
78.9172 34.543
71.1615 28.037
80.177 33.015
36.8407 63.702
24.1513 61.182
21.8327 61.915
34.4771 70.079
37.7329 64.022
5.48222 47.570
77.1181 -2.667
52.7381 -32.655
80.49 2.574
79.011 25.038
69.6549 32.200
47.6723 22.353
38.4874 0.953
31.3561 4.136
64.4892 48.631
68.296 29.025
72.5787 -10.793
89.6558 5.878
78.9549 -0.912
68.1811 11.974
75.0517 40.671
56.1155 -13.942
70.9375 37.015
52.677 53.875
37.3915 47.758
25.9747 51.809
27.9137 61.981
33.8973 69.371
26.7511 55.704
13.0104 31.700
46.1085 54.134
5.98459 41.544
79.5598 16.057
63.9598 7.309
61.8641 18.934
69.1056 39.906
81.1499 27.622
66.7662 -12.247
63.5931 37.399
63.288 35.538
70.3966 50.650
54.1487 45.268
56.778 57.904
57.36 38.852
68.1643 43.005
33.7659 50.619
47.607 61.618
46.5123 50.440
40.4457 56.818
55.8627 43.994
71.6286 11.078
65.6791 52.846
74.5414 22.447
83.1842 -1.451
59.295 -15.996
58.1284 -4.476
73.4451 -4.823
71.4144 -11.617
76.2947 -36.636
69.027 -4.616
67.1448 -0.692
38.0978 15.295
67.1743 35.775
63.4841 40.907
61.2132 14.409
58.3691 50.156
46.4036 73.341
70.6827 38.629
49.3013 61.488
58.2855 38.468
80.5859 38.601
45.5733 33.828
55.5193 13.523
61.1588 9.773
64.7708 16.559
58.1157 19.368
18.8745 41.790
43.476 49.711
40.8789 45.333
35.7861 34.001
37.2602 52.476
19.0623 67.007
30.7962 68.847
36.8477 58.307
33.5613 58.064
39.8494 52.680
66.4672 32.995
85.8089 36.364
86.4292 17.250
91.7645 24.424
85.0814 26.745
69.6526 -4.093
70.2938 -12.640
57.4674 -21.537
52.3892 -23.064
65.334 -12.957
55.0435 13.437
39.7524 54.547
24.5647 57.675
11.4018 37.034
33.3801 40.613
34.2046 65.782
42.9958 52.795
60.2276 27.020
60.7739 27.817
69.0611 36.701
70.0623 57.354
76.6069 42.417
51.6578 28.232
56.8348 52.673
34.9847 74.393
56.6014 49.372
31.4489 28.402
50.2048 -0.225
55.7952 -12.619
28.8907 -22.674
58.9043 -33.533
88.0267 8.795
71.1976 -2.545
78.494 25.273
73.7585 57.265
67.729 49.610
63.5114 49.617
50.6535 54.471
5.6933 41.605
79.7083 -15.687
90.8531 -4.024
81.7968 -12.551
58.9142 -28.473
69.4423 -36.911
60.4733 -37.053
42.287 -43.052
32.1923 -18.328
53.6832 -31.794
68.9223 -35.420
73.3511 -11.275
56.5958 2.795
70.2833 21.257
50.139 45.693
54.3734 60.730
24.6345 43.286
40.4488 43.539
54.1946 20.855
46.9903 54.534
58.6706 54.741
25.8204 71.023
10.0646 66.251
12.6398 69.503
34.4481 65.148
39.6879 57.698
72.6231 27.304
80.0891 -7.888
75.5518 7.671
79.1309 13.848
64.8553 -8.565
71.4256 1.195
63.0394 12.738
57.4736 -29.267
83.4664 5.694
78.0941 5.044
72.3949 1.375
68.3403 43.825
44.8702 11.765
77.4117 -7.489
66.988 14.579
47.3354 38.366
66.5864 -10.980
64.4124 -13.707
68.3981 14.182
78.3721 47.319
42.0908 21.229
12.5198 36.278
14.5099 42.729
38.4365 27.393
28.026 17.988
41.9948 40.771
74.3542 58.763
47.5709 45.707
49.1528 60.308
78.1857 21.220
70.5641 32.071
76.7641 47.819
41.6855 41.302
47.7733 46.959
21.6467 57.022
27.2937 56.711
65.6241 37.885
70.1194 -0.104
67.9549 -24.795
72.71 -26.446
53.8431 -21.332
54.8317 -14.268
72.583 -18.019
70.6684 -14.419
60.1412 -26.428
83.7914 -22.088
85.3278 -3.174
55.9826 -10.527
81.2537 -10.115
31.0907 -23.347
40.1857 -26.077
70.521 31.143
63.6289 42.463
71.9021 40.355
72.451 35.711
81.8175 15.451
70.0168 24.456
72.1799 -0.365
88.1573 25.302
41.4101 60.269
22.7452 22.967
37.2552 67.945
31.0673 44.390
17.1267 49.026
20.9708 57.316
26.9528 39.461
18.7974 21.529
41.7935 47.968
9.81453 28.870
49.135 44.730
37.059 47.029
58.3709 22.390
51.8553 18.448
22.6983 39.985
39.9989 60.011
60.9032 25.057
64.3675 3.586
62.2803 16.216
49.2315 66.876
39.2893 58.740
75.3748 28.146
62.227 53.297
5.35387 25.151
62.7462 -17.937
66.2746 -23.532
62.6909 6.177
75.8598 2.488
52.276 4.559
75.7955 34.285
75.0194 -9.229
60.1539 -16.246
70.7241 -24.285
77.2103 -22.721
53.7607 -32.876
73.6935 -20.720
69.9136 13.550
68.3628 45.265
66.4148 35.364
73.3959 29.174
61.7227 55.394
70.6296 55.300
75.4061 30.921
77.6386 -5.197
68.7625 46.860
77.8921 17.316
69.295 -9.761
56.3229 -36.902
54.5737 -6.211
74.4683 -3.015
74.6499 16.797
81.4891 -2.636
92.9034 18.964
81.9528 41.653
74.9506 -6.877
79.9561 16.330
52.4079 14.388
71.3048 -11.459
45.3936 -31.828
58.6641 -27.339
65.8183 -14.034
60.5279 4.837
49.0643 -7.736
42.6959 -13.279
56.2204 -20.058
75.1459 9.152
78.0541 32.893
79.9947 30.163
70.2699 40.599
72.9488 27.010
73.5216 26.085
51.7629 7.380
48.2465 9.732
47.8764 6.741
44.8801 -8.151
56.2949 10.123
54.4741 21.350
73.2801 9.376
70.3979 15.141
69.5199 25.801
80.8889 27.608
61.5366 30.640
71.5268 -10.743
64.6336 12.416
57.0386 40.501
57.4399 35.170
50.2271 62.196
46.0013 54.503
20.1914 38.068
11.585 60.769
28.2733 63.336
4.91389 41.879
54.0279 -7.228
67.7391 2.347
74.6986 -10.483
80.4713 1.354
58.1204 29.891
63.1523 58.757
28.3075 51.564
71.1871 44.763
69.0357 4.172
79.9956 34.533
73.4501 -5.946
66.8568 -4.163
83.0081 36.572
25.6869 55.566
19.5778 61.621
45.4639 68.803
29.0219 57.527
22.7047 65.893
5.64474 60.899
53.7782 16.045
53.2958 4.856
51.8705 13.846
77.7175 7.211
79.9972 13.396
80.0784 11.492
65.1264 -19.239
61.7514 2.064
59.7304 18.791
61.5835 38.836
69.1026 -14.463
70.5679 11.127
57.9025 3.652
72.626 -13.374
47.7844 22.476
58.367 54.230
48.1552 39.987
68.5717 49.005
49.0325 33.511
50.6397 30.296
16.1445 48.880
13.3977 51.427
5.48174 65.960
84.8722 7.918
58.3718 -21.542
80.3094 -5.086
59.9918 10.705
95.8363 2.514
84.9174 37.712
62.5661 60.620
42.2076 51.346
27.1513 37.110
43.7556 36.710
46.1622 39.025
45.9461 55.554
53.6719 53.307
49.9718 15.200
47.8795 39.589
55.175 46.963
77.2103 45.836
71.8756 42.260
56.6415 48.312
36.2557 20.339
38.433 13.480
42.5714 39.159
14.0714 39.701
35.018 59.733
57.3863 46.359
57.192 28.479
85.0159 22.532
78.6755 4.625
70.9627 -29.869
76.749 -25.395
43.2504 -43.564
58.0706 -23.593
77.3423 -20.560
64.4559 -36.451
59.7699 -43.840
59.6054 14.377
68.1149 45.802
38.9791 65.928
47.5719 68.966
39.0137 74.804
45.1612 63.637
61.0164 66.689
77.7675 29.330
51.4537 51.490
32.2197 40.820
23.5971 29.057
67.2386 46.821
46.2224 43.145
15.1059 66.285
42.731 46.632
53.2585 42.443
72.6757 47.247
64.7675 57.289
61.4996 66.374
73.6585 38.170
74.6437 22.249
70.7797 -5.079
64.0207 -14.701
81.7377 -2.599
82.9753 32.602
53.8263 41.841
58.7813 -7.939
67.5349 22.008
53.9652 28.712
73.8509 9.419
64.0692 -14.654
61.8474 -37.881
74.097 -29.211
65.5605 3.337
67.1985 5.076
55.6172 47.083
77.3261 46.792
46.5585 67.833
65.8876 55.580
55.2002 34.237
50.725 17.800
37.9057 57.715
54.9385 61.396
64.8588 50.127
69.4423 21.435
52.8742 19.256
57.0998 31.712
51.3549 59.169
52.7569 19.906
80.6583 8.074
73.6943 -18.175
61.2267 -17.621
78.6854 -9.297
77.4609 -21.033
83.9463 -0.646
82.7739 -8.824
70.7565 -3.971
70.6601 4.104
82.8831 17.812
55.2749 -18.965
86.6425 5.326
91.1128 21.371
89.7089 13.830
84.4357 34.789
86.0228 9.190
80.9327 18.763
68.3921 6.259
71.5344 -11.951
66.1006 -11.650
79.4822 -6.665
75.2938 -1.379
62.6675 42.794
50.6441 40.572
23.556 16.805
53.89 26.058
74.931 -5.231
51.3595 43.152
43.6041 65.284
58.0346 19.143
70.3661 -8.823
55.0983 -17.477
71.4919 -4.498
78.3153 -16.856
92.1279 13.432
76.4161 -0.739
80.788 9.507
78.2825 -6.400
71.4491 -12.822
63.4367 -20.998
61.6109 8.685
65.6109 -5.825
72.4264 -10.996
70.9514 -19.669
70.0928 -3.901
57.5563 5.160
50.427 10.245
50.0974 47.129
59.483 12.070
54.6094 -8.382
46.9042 -5.209
48.1069 -3.553
55.307 -0.710
58.6769 -15.792
59.9023 -3.010
69.8658 -13.676
83.4472 7.575
88.8339 12.127
59.7377 19.502
67.1285 36.648
74.4573 22.432
65.8075 52.834
85.8138 21.772
78.0459 -5.264
81.0771 2.472
61.4336 31.704
64.3652 9.598
22.1722 -35.259
75.9135 -14.116
58.3518 -29.434
47.2712 -4.557
74.0237 -30.698
62.2972 -22.629
57.9775 -26.019
62.3956 -3.164
44.9679 -19.613
58.6682 -26.749
72.3946 -12.349
54.1111 -19.038
58.3138 -21.560
84.3997 -9.617
51.956 -39.050
75.5119 -28.816
68.3647 -12.764
82.5207 2.175
72.079 -7.866
61.0362 2.049
81.776 -9.541
68.7146 -20.097
66.7141 -11.669
70.2778 -15.793
80.0497 5.593
71.7717 9.920
85.1273 17.320
87.0271 -11.050
60.2754 -12.198
72.9573 12.482
82.3395 23.967
84.3686 14.430
85.882 29.744
88.9127 8.604
85.9334 21.761
90.2731 33.435
64.3925 30.609
77.2667 29.800
79.4207 -3.149
61.686 -12.282
66.2955 -1.662
35.8553 0.765
76.8446 19.912
57.724 24.012
69.6433 39.704
62.9677 39.336
65.1809 51.023
71.2455 40.209
67.3165 11.893
52.3534 40.742
31.7872 50.351
16.7806 63.678
44.0676 56.707
43.4215 42.160
46.5291 46.916
55.8663 53.007
28.0721 55.865
58.575 36.264
72.813 51.474
50.3256 47.191
50.3435 48.167
82.2116 35.021
84.3652 40.007
64.9815 38.459
76.4109 31.254
67.545 50.407
73.1968 32.042
82.9347 16.706
79.5731 -3.990
80.3181 -12.556
67.3762 12.948
74.9381 5.829
83.846 29.504
60.0761 3.378
77.0877 3.783
75.8334 14.758
75.2861 34.734
67.7947 52.137
49.8472 51.486
86.4399 32.657
82.2169 12.245
58.957 46.311
29.9051 70.735
52.512 29.789
70.8345 5.221
85.418 15.295
73.5339 5.886
75.5085 7.105
71.0285 -8.479
56.4014 -15.722
81.755 21.448
76.8248 43.464
84.0606 3.055
50.1934 6.942
30.0111 19.062
52.159 50.144
58.5674 22.884
77.6973 29.863
83.8744 43.250
47.9765 57.941
27.075 59.952
50.5915 32.941
45.8057 52.990
46.573 42.383
65.0036 18.557
62.9728 1.057
38.3499 -5.157
35.0025 -19.515
62.6903 -8.311
69.4943 3.952
70.8251 -17.192
75.8203 8.780
60.1521 4.424
67.7457 31.615
50.9596 40.372
40.1426 34.724
53.7339 31.605
48.0796 15.845
65.1811 20.078
38.3036 31.379
54.0177 19.598
46.9371 25.651
32.9599 64.864
67.2435 55.236
82.4364 2.130
75.6018 -13.625
84.8504 28.966
75.1026 12.954
81.2809 -1.187
81.7957 -17.538
53.3565 -31.431
12.5529 -29.175
40.8391 -9.951
51.8583 30.645
49.9855 10.585
57.1449 6.788
70.4534 -8.633
82.5827 5.643
67.8268 3.205
40.6041 -32.195
57.9594 -30.958
64.8677 -17.207
70.0953 8.434
78.1404 22.159
50.4617 56.003
49.6967 64.999
62.5856 37.722
67.4585 31.923
71.6679 26.046
77.1376 46.662
66.0385 30.443
82.6299 42.668
77.1419 32.255
74.4662 -3.535
80.4214 -14.887
57.3133 -25.734
69.9378 -8.682
83.5634 14.195
82.9076 16.435
50.4094 55.661
56.0564 42.293
63.9356 38.618
49.6714 18.578
5.14219 36.960
57.9968 4.271
64.482 37.654
57.5335 23.396
64.0541 22.634
53.0793 27.826
53.164 41.502
45.2636 53.067
33.3798 67.294
28.8273 62.670
30.3746 75.430
33.7545 57.076
35.1937 54.266
36.4452 46.908
36.0589 44.692
46.9754 62.633
15.4531 49.652
24.6084 45.717
53.1459 53.627
50.0211 32.072
83.5092 41.772
59.2652 26.579
41.9587 17.069
24.9997 19.463
18.1128 58.612
40.8426 60.134
56.1773 44.280
51.2686 30.679
37.885 18.030
56.5983 19.431
84.7733 26.691
88.9633 15.397
64.4589 -25.095
68.9055 -26.818
68.5155 -19.512
47.7677 -40.518
49.6613 -20.795
69.9302 -13.753
56.037 -36.749
28.3316 -27.949
28.3167 -38.426
53.8049 -36.697
66.3605 -25.218
63.8336 53.076
85.6538 16.284
65.5565 56.103
41.4426 64.889
44.2251 63.575
39.1158 56.405
42.69 47.450
21.2635 56.095
35.9335 45.316
67.2498 14.489
71.0343 19.838
57.1417 20.696
66.9592 7.486
81.0172 21.370
52.6459 47.082
55.8777 39.640
63.1638 53.037
40.1615 56.653
43.7242 44.939
64.9056 42.265
74.5501 5.715
69.8019 17.628
68.0501 17.014
82.1092 18.792
57.295 -20.771
56.1233 -25.780
51.668 -8.878
66.1632 -30.332
67.6733 -29.266
51.996 -31.484
69.2443 -19.983
34.3862 -33.899
36.9141 -43.353
59.8122 -14.743
65.241 -16.344
62.6865 -19.634
62.8759 8.432
59.8565 -3.317
83.2717 8.558
69.0823 20.793
74.0613 30.858
49.9024 21.531
50.1851 48.969
50.3706 42.869
40.6878 52.574
22.5523 46.426
11.0208 32.779
9.85937 45.933
5.42876 52.572
55.5518 -28.957
63.8982 -25.306
72.8702 -15.365
56.0175 5.173
65.311 -4.270
83.3845 4.776
73.9625 19.284
82.0679 29.748
82.003 23.797
72.594 23.378
82.4342 19.820
79.462 53.837
63.6829 59.125
74.4856 13.801
68.5881 -3.011
87.2693 -8.222
81.3862 9.522
83.4149 15.536
86.6792 10.311
77.528 -2.810
76.2586 17.936
70.9129 43.999
59.0034 39.182
50.321 43.090
59.8739 22.032
51.2477 -19.353
54.2061 -3.225
62.2458 10.341
59.0315 16.352
80.5633 -11.700
77.9222 19.157
66.3786 -18.664
65.4843 0.881
89.723 10.904
68.2985 9.141
57.5909 12.314
43.6867 33.345
68.8964 18.413
71.6796 30.626
85.7859 25.112
70.6741 -6.767
62.7525 -8.098
87.8006 3.329
80.9191 -5.049
60.5941 21.414
67.1202 -18.016
70.5694 -18.195
65.8504 -8.385
56.2619 -1.270
66.5055 23.334
70.8407 7.939
61.0547 38.754
71.2598 34.451
71.7399 25.200
75.5659 23.363
87.1836 37.086
65.8049 30.942
79.1835 11.044
74.3928 4.091
82.1716 4.005
65.6611 -29.361
64.8259 -31.886
69.1408 -34.158
73.6928 -6.077
73.3963 -20.964
73.3422 -17.943
77.9075 -2.696
66.7063 -14.511
69.9692 21.276
62.31 43.780
53.5956 48.444
46.6156 37.016
21.1484 45.526
21.0275 37.736
65.9013 14.659
46.4172 46.194
65.0001 62.925
78.4157 13.100
59.9002 -17.032
86.0632 25.186
72.5594 2.454
67.2105 35.160
49.0385 -6.046
66.8045 -20.735
55.8072 -8.617
69.2163 -17.363
64.29 17.245
77.589 11.703
62.8556 24.594
64.9896 -0.823
86.2455 9.654
75.8158 3.712
68.4321 0.364
76.5864 -8.543
81.6183 2.391
66.2933 9.444
65.5048 34.779
54.6101 19.915
56.3847 53.083
52.5764 56.121
75.3838 23.387
74.6006 2.360
50.0121 3.305
61.0927 7.611
69.6401 11.243
60.8629 15.622
66.6953 -4.400
67.1318 -14.918
76.7221 -24.347
75.0873 -12.267
74.9254 -15.904
78.437 -28.651
69.5959 -20.091
48.081 -25.671
60.6386 -8.534
67.3169 -14.188
77.4876 -10.016
57.0284 -25.403
57.0945 -32.037
39.6331 -26.616
76.0861 -15.449
77.4325 0.449
72.5585 -11.075
55.7483 11.761
57.1734 17.625
72.5765 22.633
58.4445 24.615
28.1512 44.779
19.5777 74.699
27.7845 56.019
53.2062 41.508
56.3509 -23.741
45.7121 -30.728
54.1213 -35.498
58.4682 -35.885
59.2456 -12.145
44.1461 -4.795
60.7053 -29.635
59.049 -24.711
47.141 -35.978
71.5878 -25.408
56.8962 -22.310
71.0197 7.332
51.8742 10.113
72.3372 37.247
71.3065 8.875
39.6114 36.931
50.8885 41.857
67.591 49.146
65.8729 24.367
77.6749 4.395
78.2914 -2.813
74.3051 20.746
80.2642 -4.137
65.5569 -8.979
55.7739 -12.311
47.0735 -21.011
76.6445 -25.756
84.9783 25.040
75.7475 20.770
77.8509 -3.087
83.9088 24.180
86.2791 9.702
60.0815 -12.013
62.8043 -18.463
52.4414 -27.721
52.0795 -23.016
59.5975 -31.872
87.691 11.845
79.1557 1.944
68.4024 3.302
54.296 -15.739
61.75 0.122
74.1705 13.746
62.5682 16.116
43.2826 46.920
6.01539 66.336
67.9749 -30.812
65.2854 -31.196
58.1453 -10.871
50.7984 9.738
74.3792 23.083
79.0311 30.040
58.372 20.225
71.0314 -5.910
71.5664 16.790
69.4826 25.779
70.3381 40.927
77.7623 39.995
44.0851 57.175
69.9281 43.422
74.8588 24.312
57.1274 -13.163
61.2201 -12.856
61.1111 -24.290
60.074 -16.547
60.6426 -3.652
79.8607 -1.374
52.0881 17.933
41.4388 56.414
59.4342 41.112
56.4886 37.478
39.3499 32.918
40.2438 47.407
73.1257 51.429
82.1246 40.063
79.8093 50.942
52.4786 60.059
80.1442 20.197
56.1825 14.442
62.1285 0.910
61.0793 25.338
70.7552 -8.817
70.852 19.117
62.6132 27.660
60.7272 3.560
50.0707 -19.887
29.1697 -35.837
50.9631 -13.308
44.9957 -25.174
43.0842 -36.503
63.6441 -22.652
42.0407 -19.430
54.8737 -24.512
45.8986 -17.282
57.1715 -22.488
59.457 -15.250
82.4675 8.689
64.9997 23.649
83.1941 7.056
64.0048 12.832
75.2056 3.831
53.6431 -19.972
32.7813 -29.769
51.5049 -33.985
48.4605 9.875
54.8017 12.912
52.0179 42.342
89.6598 12.175
87.7273 -2.314
73.2545 45.735
58.037 54.389
32.5635 61.232
64.1235 57.927
63.9973 47.942
66.7725 46.383
56.6503 55.447
75.0445 7.410
76.8109 19.556
70.4545 54.393
77.8258 44.917
40.9242 29.610
79.8 27.424
39.5339 57.667
51.4039 59.631
82.4111 49.004
68.811 53.688
61.2207 53.853
52.7238 59.211
40.9435 60.781
39.7614 63.620
58.4817 29.030
47.1952 43.230
39.3446 64.202
38.0105 58.474
23.2815 69.082
57.4999 61.875
78.9859 33.882
51.9823 8.479
62.2638 44.328
79.1331 18.407
81.219 29.710
69.5178 39.150
58.5671 38.219
47.697 2.677
61.3678 -8.907
68.5132 -16.282
85.131 29.709
85.7841 17.140
87.4057 14.063
70.8128 10.778
67.4574 43.337
70.7415 24.239
74.1601 29.814
67.479 6.485
72.7955 -5.024
67.1559 -20.724
52.9445 -30.134
60.3089 -7.495
48.4434 -19.851
36.7283 -41.804
55.7767 -11.010
38.703 29.730
61.2907 37.231
27.1266 29.991
75.903 5.080
63.8588 -30.880
55.6053 -30.755
62.3394 3.939
56.1387 5.663
92.824 1.051
89.7796 8.453
79.7037 7.135
88.1481 1.694
81.1652 8.973
56.907 1.470
58.8475 36.497
43.2099 49.964
27.2203 62.102
38.4947 63.460
19.7381 34.749
22.8559 54.535
44.96 53.036
41.5627 41.121
58.934 50.578
46.2832 32.631
62.3861 36.952
74.6905 22.264
65.2361 -0.178
62.2241 -26.411
69.4728 2.719
88.834 7.558
63.0994 29.261
77.618 -3.209
84.0831 0.870
77.1325 2.046
72.6355 1.417
43.2929 7.642
48.8811 -21.361
64.8095 -24.096
86.7055 -7.430
77.191 -21.175
65.9736 7.644
67.8332 -22.989
72.6853 -9.782
75.2723 -8.295
67.322 -21.742
44.0845 -29.466
53.6599 -21.508
54.1112 -29.828
63.9138 -19.302
67.253 -20.745
92.2014 -3.716
77.7173 5.682
66.5043 8.677
72.3647 0.378
53.1442 -13.690
70.346 -11.323
77.2117 -16.689
72.6891 -18.330
69.7202 4.609
73.3584 -2.929
84.9686 4.226
89.0397 27.962
72.4826 38.398
61.7699 39.534
60.251 -6.949
82.0036 40.487
62.6123 2.558
52.0705 13.077
69.123 38.332
76.4154 14.889
47.7215 43.743
38.4686 47.984
32.8606 55.905
5.52974 55.167
75.3981 -17.720
58.4837 -13.049
72.4795 -26.559
69.4535 -19.129
91.6972 1.771
67.2732 7.027
65.3974 16.922
76.0531 24.564
72.018 52.610
33.9418 35.328
57.069 20.219
18.3764 49.398
21.2591 67.075
19.8591 63.741
37.0306 27.261
60.0873 4.472
53.3352 -22.416
46.0507 -36.926
60.2616 -17.692
53.8325 -24.231
37.1006 -0.781
73.4374 -12.937
69.0985 -22.492
52.5916 -21.742
64.5598 -20.203
65.0697 -23.484
93.4798 -3.030
53.5331 -15.031
78.3517 2.968
57.6766 29.298
62.554 12.681
70.4316 -0.796
63.9648 -15.996
47.6431 -19.565
78.9796 -7.313
81.1443 -10.331
80.0155 -8.080
69.7466 -15.311
78.7142 -10.403
75.7345 -17.314
87.6307 -0.732
79.2369 -10.295
73.851 25.701
63.3896 -26.923
63.1869 -25.456
64.8743 7.310
80.5132 17.224
82.1298 -0.058
78.244 17.752
74.0937 -22.380
72.6239 -3.630
86.5286 15.638
57.6217 22.473
60.9575 22.189
59.7358 48.148
58.2277 41.222
53.5641 19.987
41.3742 6.095
44.3307 -20.709
51.4945 30.736
54.1168 36.762
33.8028 43.531
35.8935 52.985
53.1263 11.638
61.3295 14.739
58.2116 11.484
13.7285 15.307
35.6095 9.980
24.7054 58.150
26.0669 59.367
23.1918 69.033
44.0312 52.409
29.708 43.781
5.80226 47.624
69.989 19.409
52.6302 52.431
52.9613 45.524
69.038 24.664
62.8497 31.506
26.5813 47.904
19.3645 64.015
27.2365 62.489
34.2393 65.147
27.6297 42.698
65.1216 54.967
72.3552 59.593
59.1735 68.497
36.0161 69.947
42.2452 34.992
38.8505 46.333
59.0177 39.190
53.6603 13.079
51.6538 12.414
47.323 38.945
31.13 54.436
61.1538 46.425
78.0991 13.613
40.3632 55.872
55.9155 47.597
33.4735 33.573
42.6337 31.287
57.0839 49.450
78.1173 24.190
79.8301 24.381
79.2857 22.850
80.3158 38.309
67.1384 47.794
53.002 47.882
40.5972 41.380
67.6277 12.244
64.8553 0.101
55.3518 1.514
54.6009 9.906
21.3028 54.751
17.1337 61.547
16.2372 67.093
23.0627 45.065
18.0772 60.926
41.6637 68.369
79.2606 18.394
58.1189 18.762
26.2326 50.907
82.4747 31.870
81.5614 45.793
68.9352 49.892
62.8571 67.170
69.7446 58.478
68.8576 60.919
73.4534 48.513
87.6024 34.941
77.9547 -10.422
82.0342 6.505
87.5377 15.274
81.6174 16.112
73.188 46.870
85.8485 18.040
80.4887 -12.911
63.5739 -8.363
82.4338 21.676
75.7927 10.855
61.3102 38.880
50.2401 59.749
55.7764 40.650
64.803 24.231
51.9825 47.596
27.3669 45.006
41.6785 43.463
62.1843 62.486
48.251 58.558
34.4014 28.209
62.9164 8.475
42.2239 15.520
62.4588 5.219
84.0159 8.064
75.5424 -9.659
85.5571 23.183
76.511 -6.975
69.0791 17.374
68.1938 -22.798
68.3182 -0.867
60.5575 -19.535
86.8792 -4.110
48.9967 -28.413
71.0684 -8.145
75.7818 2.054
51.1826 49.343
55.5123 32.442
46.7075 51.640
49.9692 67.889
67.1613 57.806
38.3497 69.050
33.1309 36.997
29.4964 8.754
63.0937 16.905
70.1675 28.606
35.9225 44.551
42.3341 65.285
50.341 58.699
54.5351 55.534
59.4997 33.793
73.7858 30.786
65.0279 24.460
79.8355 9.725
53.594 62.032
56.1419 39.450
75.2594 29.290
81.8337 38.931
34.3509 69.843
22.8503 43.934
45.1893 72.739
58.9799 35.124
48.0119 60.595
57.8239 52.304
52.2722 39.122
48.3076 56.216
31.7939 69.707
63.8247 37.835
69.3243 20.502
87.8369 22.524
40.8699 44.423
72.6944 27.460
70.8544 34.663
77.3559 20.986
67.1041 54.400
75.7072 30.919
61.3182 32.068
32.1099 63.759
72.1668 51.686
64.7508 63.726
29.4554 50.006
20.7368 58.319
66.8811 42.334
75.7483 47.884
73.1737 41.286
64.0681 37.330
52.1076 23.461
75.3628 19.590
58.7731 49.924
37.1357 46.872
51.1484 43.988
54.8311 51.810
23.4319 26.069
34.5711 57.398
56.7768 51.196
55.8431 42.209
53.6686 36.018
73.6935 20.398
54.6816 36.531
34.1524 12.878
67.081 25.455
78.3061 18.487
58.8414 30.643
45.9058 0.798
76.2599 -8.056
64.8736 -12.922
74.7146 -32.059
30.4746 -38.591
50.3668 -33.116
81.5763 -20.065
79.8449 -7.941
79.4284 -1.707
67.6037 -1.482
85.128 -4.334
92.112 6.342
73.5436 -17.118
78.1479 4.400
73.6197 22.493
75.8849 14.022
59.7941 34.738
65.4667 17.091
75.1223 18.982
86.3582 -4.479
74.9397 -11.668
86.7179 14.586
52.4725 -11.389
70.2518 -3.647
67.3517 26.997
83.0764 37.192
67.3777 30.577
53.9474 -1.613
70.6798 24.459
56.7579 16.420
53.7017 52.296
34.1251 36.852
26.07 42.313
5.26379 60.918
59.0968 -29.541
42.9277 -19.971
66.1931 -12.878
93.0495 18.595
81.1761 36.086
57.7763 49.684
45.8587 41.540
17.861 53.580
45.0285 67.246
34.1528 60.811
27.4251 55.558
40.413 32.562
66.0997 45.636
78.0001 34.164
76.824 19.788
71.8435 29.415
76.2094 51.696
47.8652 64.016
61.7849 60.059
41.077 52.844
31.8241 50.297
65.4999 56.455
70.8284 53.455
65.1928 13.154
51.8971 29.445
76.9897 52.114
75.6948 29.588
78.3456 23.452
70.6465 12.443
56.9475 50.596
62.3034 66.709
61.1668 43.485
74.5279 45.114
71.7412 33.977
73.5569 7.731
70.2809 -7.430
77.2516 -0.621
86.946 1.832
74.9252 -11.489
72.5812 -20.041
91.3465 1.160
81.5858 1.797
74.2143 -10.426
91.0313 11.891
87.8549 13.857
71.4963 -32.824
32.6315 -16.483
76.1985 -3.392
59.5527 -10.875
55.9721 -18.639
44.0079 -15.628
72.5682 -7.768
47.9179 57.413
43.888 61.101
14.6922 57.377
24.6861 58.213
31.014 67.153
64.7585 51.666
61.4973 69.707
63.2403 49.554
90.6954 27.024
86.8134 32.857
73.4346 24.984
71.1476 47.184
41.0214 56.465
82.3254 6.863
58.974 -6.946
73.3568 21.903
25.5664 46.585
37.6378 47.138
34.2199 56.821
58.5108 66.296
19.5026 30.942
43.1234 38.312
54.8954 36.386
64.3654 50.558
42.8319 61.070
43.6439 57.072
53.6748 54.152
41.7916 57.801
51.1415 50.255
61.3507 65.244
40.0964 69.132
37.8256 68.373
78.6767 51.925
16.5942 46.648
5.58134 30.658
78.5324 -6.941
78.9271 3.791
52.3417 -35.214
53.555 -7.556
54.8947 0.148
62.6639 11.894
62.6089 14.391
56.033 9.242
33.7754 37.310
27.2664 58.275
49.7086 45.183
17.0455 56.804
5.6873 31.231
43.1753 57.453
50.2435 47.177
36.4478 60.762
48.6193 27.800
59.1041 27.063
59.8061 27.292
79.0591 19.023
76.9473 34.417
66.467 23.286
27.3543 23.906
34.9375 40.645
37.9707 41.916
30.9372 41.313
43.9429 31.444
45.6436 31.360
67.0571 43.064
58.6715 23.119
71.4761 20.686
66.7326 25.807
53.4175 27.213
69.486 -5.391
52.8649 4.439
74.0962 26.932
76.1043 22.645
42.4673 61.500
67.5801 53.577
93.723 8.889
92.3005 3.060
76.8124 0.883
76.6362 23.750
68.3458 45.854
81.8761 23.973
63.2104 48.020
43.9755 44.537
32.8749 26.304
4.98346 20.287
71.6938 -31.466
74.2039 -3.794
58.5447 -11.749
73.4554 -3.231
65.234 1.425
73.4842 14.227
67.223 3.987
50.4761 -9.433
37.5865 -16.663
54.3179 -23.899
49.4536 -18.892
59.5832 2.980
72.7299 23.111
64.1062 42.726
66.7704 50.357
36.3552 45.263
46.0705 9.569
47.9138 45.238
38.6054 42.212
19.2542 58.966
5.89876 66.555
78.0601 7.748
73.0932 12.331
85.5163 25.542
69.4923 42.551
68.7983 21.337
78.8199 21.626
84.3034 -2.224
86.2899 13.536
80.533 46.350
48.6959 64.735
16.1385 51.398
20.0558 54.145
22.1547 47.193
41.5719 16.296
17.922 36.425
13.911 30.959
13.2451 48.628
28.5611 56.777
39.2684 56.014
16.8036 67.040
28.8028 62.074
17.4135 54.669
11.2678 41.755
18.9063 48.894
37.9524 70.253
40.0457 49.013
36.4701 50.281
55.1956 37.697
90.7214 18.485
76.827 3.504
72.529 60.859
23.5763 49.708
33.1191 76.636
43.7387 36.426
50.3435 49.148
48.6 47.915
33.7711 43.602
55.2207 17.335
45.2576 25.290
49.4028 46.287
52.6696 2.043
42.5304 -10.714
63.413 16.086
77.0603 5.550
35.0819 11.737
74.7499 22.213
75.2659 12.525
72.6762 -7.398
65.5266 -21.775
73.6482 -5.702
52.8317 -7.647
57.331 -17.561
64.3688 -22.877
76.0979 -14.887
72.8158 7.496
80.8665 31.838
64.7974 39.540
55.1427 22.451
72.7584 37.789
44.3412 57.340
34.4052 70.558
29.2127 73.996
36.2551 78.123
41.3198 52.446
73.4678 23.144
73.8732 22.734
82.4539 22.939
72.985 -1.772
74.4457 -8.942
64.6708 23.625
79.2638 28.852
73.5326 1.959
49.8656 16.054
65.7676 24.037
86.8238 38.356
84.8943 21.948
74.7406 13.163
75.5788 9.151
67.2067 13.905
76.1476 23.627
69.6191 26.710
66.9977 47.636
82.1571 5.949
83.7135 9.352
81.825 23.549
81.2312 21.193
52.9871 39.162
45.7668 21.351
76.4159 29.105
54.3119 41.592
72.0392 16.490
77.7543 -4.313
60.5975 -35.475
38.4189 -5.094
56.5158 47.179
53.0211 67.334
17.2095 70.415
5.64126 72.033
83.4219 -2.714
69.2178 -6.128
83.2345 -10.597
69.8183 -10.818
45.0336 -17.949
81.2888 19.749
62.3571 -1.582
69.2903 8.263
50.7178 28.337
72.7734 41.892
17.2277 63.619
19.3837 53.165
34.7949 75.208
36.2228 66.200
46.5815 58.502
31.1228 53.838
66.7366 48.069
79.9244 33.054
46.9889 9.382
47.232 39.006
20.6885 25.399
18.0908 46.377
23.7841 60.704
75.7742 33.499
82.4214 38.176
51.4695 2.569
71.9451 9.947
78.7054 3.857
69.6065 13.878
76.4356 34.310
35.6741 54.478
40.2625 67.170
45.1475 69.766
51.0417 61.518
26.3739 69.151
61.5476 58.037
26.5563 50.000
22.8228 65.754
17.588 60.801
5.6578 47.028
71.9805 8.453
63.1427 22.230
52.9836 47.754
49.2884 64.449
51.2028 47.862
59.5047 16.044
58.8904 -5.839
87.5673 26.552
80.3952 2.201
85.1447 14.015
87.1236 31.894
54.0816 48.287
67.476 24.142
66.5953 15.521
67.4664 43.991
66.2024 31.235
64.2433 -16.073
66.175 -26.070
86.7123 -14.485
75.4553 -9.414
67.1673 4.469
58.391 -10.217
53.2777 -12.374
76.3956 1.629
74.9308 -0.094
54.0502 -17.212
67.665 13.249
63.3577 40.451
89.8331 22.250
60.2068 -3.205
56.7113 -0.937
50.7838 11.435
57.0205 23.144
63.9125 21.603
72.1846 21.038
75.1835 30.005
67.721 12.566
72.8952 22.353
59.3743 30.028
62.3288 11.557
78.218 18.240
63.2551 -18.529
64.5671 -11.226
66.4641 -2.251
52.3871 15.592
44.1891 -16.958
67.6189 -12.755
58.6039 -5.482
81.9192 -8.295
82.6196 9.678
67.9673 -9.503
72.5222 11.887
81.7857 30.458
41.9605 39.499
44.2139 56.076
39.3931 77.315
48.4479 61.825
76.9827 34.431
78.4209 30.794
77.9866 20.354
64.4158 14.027
52.0586 16.148
39.6002 43.641
18.4718 47.145
8.10028 48.585
7.87163 24.950
40.0034 55.065
49.1715 36.758
62.3687 43.281
63.8725 52.884
66.5541 35.989
57.9414 45.828
53.8834 16.790
54.0416 7.250
60.5601 1.865
41.5615 -10.137
54.1271 -4.913
49.3876 -28.885
58.2269 -8.917
63.1168 -6.040
67.2188 -4.822
65.501 -22.577
72.2116 -9.206
82.3258 19.534
81.5327 25.607
75.1531 24.705
82.8425 6.699
62.7851 28.639
74.4513 -14.047
61.8698 -25.533
68.5758 -24.441
59.0876 -20.156
40.0045 -20.138
69.4796 -7.345
84.5949 1.097
81.2065 -18.200
35.3535 -24.625
37.8112 -34.046
26.7386 -8.338
80.0874 4.662
56.5498 -24.843
76.8143 -19.983
48.5905 -32.611
55.8464 -26.356
42.8391 -15.519
80.1661 0.401
74.4119 17.580
76.3231 -9.097
67.666 -9.568
68.9946 -11.177
74.7995 -5.175
87.2197 8.519
64.9257 -13.735
72.0824 -7.196
60.0999 -37.015
61.5894 -26.175
81.0273 -22.860
62.8707 -8.711
79.1072 -13.826
54.1602 -31.591
70.1573 -6.051
78.211 0.634
64.5813 -4.381
57.1326 2.943
69.7704 9.839
73.8269 -13.847
79.0172 17.838
66.9126 -15.293
66.4495 -13.810
40.9636 -39.178
64.4851 -15.795
66.1574 17.610
74.9929 34.735
75.3446 46.975
26.8421 64.296
47.2101 68.021
76.0912 46.838
46.8534 31.090
74.1947 53.597
68.9501 45.464
47.0012 62.572
54.9189 50.550
52.9252 49.958
60.9166 11.013
33.6071 -13.369
79.6638 6.870
58.9705 -20.470
53.3177 28.182
50.1033 23.229
51.6906 37.121
38.5311 45.292
25.6766 62.946
37.1118 59.261
56.5825 46.402
72.3438 36.917
78.3059 14.458
80.3436 9.394
64.299 13.569
51.8491 -23.163
67.2199 -26.876
61.3926 -14.091
71.223 26.063
76.678 15.002
76.585 28.337
68.0841 43.577
90.1008 36.037
70.5743 18.881
89.1008 -2.922
77.1485 5.837
72.4495 -4.401
74.6371 15.210
60.5889 40.387
30.7784 27.615
37.9881 65.399
25.2779 49.090
28.3901 29.352
23.0513 37.536
48.1973 32.724
62.016 25.004
35.6409 49.612
54.1619 30.757
58.4808 9.701
78.7081 2.655
63.8502 -7.896
75.27 -18.877
60.1035 -16.794
59.353 -36.478
54.2527 -37.985
34.2944 -30.239
45.3348 -16.176
48.9561 -28.485
36.1228 -15.774
33.8189 -21.353
70.3519 14.738
74.9451 2.396
70.4126 -15.654
75.7923 -2.690
76.9868 11.088
79.1078 43.221
61.8072 26.010
80.2752 37.297
65.4553 3.088
35.8455 48.309
49.3739 71.478
34.4883 73.182
32.723 53.325
54.6684 32.707
63.4164 33.042
68.1755 48.370
62.0011 41.466
77.0493 29.262
70.1228 29.891
80.3582 28.171
73.5807 -13.761
88.1388 -6.387
60.8568 -26.750
75.0166 9.553
64.5001 -21.896
79.244 -8.224
80.9073 28.141
65.2772 18.398
69.7823 26.533
51.2805 17.331
64.4626 43.836
44.9955 32.560
43.141 30.652
56.0407 30.195
52.7304 25.004
68.207 50.013
43.9891 67.172
23.9775 73.579
41.477 43.903
67.8592 26.724
56.8851 41.485
59.5441 33.580
71.5948 16.264
59.4896 56.533
70.9206 11.075
60.9306 17.430
55.1073 16.814
63.6479 -19.475
80.5777 7.397
71.7454 0.546
79.7919 -6.711
65.4914 0.655
61.2417 -21.156
36.1966 -27.230
50.7063 -11.424
67.0116 -8.990
83.5023 14.586
48.8091 4.715
57.3223 29.078
85.3484 11.420
75.3686 -17.269
86.0155 15.583
43.1178 59.655
29.9972 67.791
51.0691 63.858
42.9024 59.845
28.8419 66.741
45.3476 58.955
59.5551 12.892
68.6292 -7.514
73.4459 -25.867
78.7889 -12.066
68.1321 0.496
53.1493 -19.998
64.3682 -27.490
59.8382 -23.666
62.2502 -30.190
25.7892 -19.586
63.6643 -26.185
60.5104 -32.122
49.0072 -22.153
78.1379 -2.754
88.7154 16.276
84.0281 39.588
84.8577 1.441
84.8124 3.383
77.3281 32.715
83.5943 16.329
66.955 41.920
83.3389 30.232
73.2895 56.580
44.5919 57.960
36.819 63.985
58.4526 44.428
68.9296 59.767
50.5436 53.222
35.9069 57.130
36.2871 72.709
42.3302 70.582
29.4705 62.097
30.5922 68.578
48.5134 50.214
17.6745 46.672
55.1603 65.541
79.9959 37.668
70.5493 24.267
29.9229 58.205
16.3274 53.552
25.6532 68.443
39.1995 57.628
62.5137 43.997
60.9938 60.150
47.1596 37.688
67.2617 38.198
64.7134 16.657
68.4267 18.483
76.6493 20.339
69.8417 1.775
59.5492 17.234
43.5439 -4.796
55.277 18.012
56.5102 18.327
61.5054 15.867
54.9112 -0.615
70.487 45.255
39.3023 23.810
68.6547 58.203
59.0792 58.242
47.8153 62.395
46.2302 59.698
34.2826 30.830
36.9675 46.930
54.6048 29.895
72.3617 22.851
61.6567 13.552
62.1287 8.083
90.0206 2.450
67.2238 -30.072
51.8863 -28.598
78.6814 9.281
51.7562 14.833
54.7609 15.422
69.1966 -3.713
74.8013 1.288
49.5427 -9.141
79.9545 -18.637
84.2442 -4.311
68.7839 0.583
78.4715 0.931
77.9111 35.631
55.5122 27.544
58.0124 -10.679
74.1892 -0.156
94.0703 -10.521
76.2035 -3.597
81.0078 -1.179
82.5707 36.368
72.7789 11.059
72.1195 -28.219
59.3973 -40.849
59.342 -18.779
60.2041 -6.177
61.2668 6.026
51.4699 8.796
57.9387 21.498
61.0786 27.619
81.0772 25.245
81.7656 37.166
61.7067 52.377
47.0636 65.142
32.2693 54.589
40.8829 61.609
42.2846 48.716
48.5995 55.700
49.6298 63.579
53.6473 70.682
69.1781 59.607
43.7175 63.056
40.4844 42.705
33.4492 46.388
59.0329 32.610
53.1417 49.567
36.9025 58.527
58.1653 45.820
37.06 25.031
50.6304 8.943
56.0728 14.056
16.9851 57.747
5.79438 41.738
88.9129 6.118
47.2158 3.769
60.3127 36.186
28.5211 21.463
33.7295 59.592
23.8618 41.741
43.72 48.656
28.2613 52.289
48.5205 33.490
40.8214 33.341
46.8399 42.690
46.252 19.957
32.2485 40.352
51.8461 27.064
43.1908 28.291
24.4072 65.731
37.0856 61.517
5.7555 61.064
53.2265 -27.706
41.7339 -24.155
54.0797 -15.786
82.0317 -21.406
71.7379 -12.391
68.1564 -9.792
58.2567 -16.941
58.9697 -14.277
83.4011 22.803
33.2734 16.289
18.4624 55.172
67.0365 45.070
88.5513 11.407
34.5588 44.521
22.6174 43.609
5.28286 47.476
67.0925 20.603
71.6371 30.343
56.183 47.336
47.7058 23.752
35.4066 24.386
50.2859 34.915
42.6408 69.752
49.5954 48.289
52.9871 60.190
47.3622 33.727
63.2962 16.549
61.74 0.302
63.9566 43.226
70.1012 34.047
48.6853 6.365
61.5339 24.877
42.2356 32.132
38.4781 27.427
61.1376 18.553
37.258 12.189
65.4631 1.476
59.0166 8.063
57.7689 8.609
69.689 29.666
73.5964 11.760
57.004 40.202
46.5317 49.815
49.0891 48.095
35.0051 46.712
18.0974 60.347
25.4382 61.481
22.2239 63.164
14.2202 56.188
12.8978 60.570
47.3091 38.091
40.4845 28.281
78.6982 12.565
80.6186 5.417
75.334 -10.476
85.2345 9.149
53.5099 -24.873
41.4741 -34.940
63.0708 14.681
50.9746 -10.141
54.1921 18.733
59.8753 19.243
57.6642 40.647
23.6108 56.106
34.6812 43.296
54.5724 35.423
81.6241 31.541
34.2885 36.597
69.8813 45.451
75.5772 21.324
86.2189 13.370
55.0121 -10.325
47.1494 -29.247
48.5631 0.279
72.2672 -18.554
69.715 -16.085
60.5728 7.724
68.4896 -17.975
59.5205 -27.527
63.8765 -25.581
60.5236 -19.713
40.4352 -21.237
63.6235 -17.658
75.603 -0.058
70.2195 -1.068
71.9934 -12.027
80.4261 11.917
70.5724 -2.355
75.2567 11.470
80.9277 -6.901
77.9985 -21.229
63.8777 -32.473
67.015 -32.557
61.5838 -29.106
79.5688 -7.377
68.3498 -43.630
69.8364 -15.378
81.911 -11.795
69.7814 -8.576
74.8612 0.417
63.9965 -29.856
46.8178 -19.443
57.611 -21.109
73.3397 1.473
65.1514 12.117
46.7595 -2.492
38.5874 6.171
53.043 9.861
65.8561 19.147
86.987 1.517
82.0568 -2.078
71.0221 7.879
74.0294 17.028
82.0906 -10.453
81.9839 22.415
85.895 30.401
69.9734 45.672
56.286 35.963
60.2239 54.053
55.749 61.358
57.1355 58.842
30.6206 43.650
24.8084 40.838
54.4475 14.058
33.59 41.284
34.7745 65.134
74.3627 23.521
81.9175 21.320
89.4897 4.384
72.7548 -13.603
85.6631 6.042
71.6081 -4.659
74.2556 -9.309
62.1219 -30.178
60.0438 -6.827
63.299 -23.519
60.7245 8.358
49.6349 30.997
68.5004 25.998
69.5362 31.616
73.4615 -14.412
54.5897 -13.698
66.2879 -4.429
76.1084 53.648
73.705 47.442
62.1067 56.004
75.2771 47.582
75.8792 0.136
74.5339 8.446
60.7106 -3.775
71.3114 0.764
69.1759 3.487
39.3806 -26.151
73.9183 4.536
46.6008 -13.758
64.828 5.361
64.6634 19.833
60.9306 40.260
24.7257 50.959
17.9728 58.735
27.9903 66.448
18.3741 56.576
48.4831 59.836
56.3654 51.142
70.8958 43.794
62.9219 35.317
78.8469 26.854
58.2132 22.397
81.2013 15.949
87.2556 39.792
72.646 15.081
81.8757 13.866
80.0016 6.280
76.0569 -11.470
76.5975 -8.915
74.391 -16.043
82.5069 -5.764
90.0011 10.917
86.7657 29.628
75.5198 23.091
65.298 35.836
67.5798 1.092
43.0702 -14.071
73.5141 26.550
48.1587 -17.485
62.9653 -0.011
52.2688 11.296
69.8125 3.230
81.9226 12.311
57.5027 -6.001
39.5172 -29.155
14.3479 -17.125
62.1026 -45.959
60.2943 -26.805
66.7782 5.577
49.3363 13.983
37.6925 36.612
54.4897 62.595
57.4223 25.823
71.7263 28.835
66.983 43.101
79.058 26.887
76.8124 16.190
75.2911 4.667
76.8237 -16.108
66.904 -14.116
47.8228 -13.357
67.103 -17.339
63.9169 -10.125
85.4215 10.308
73.4896 -22.578
49.5977 -25.279
69.666 -13.904
89.9554 -10.586
86.6642 -7.699
71.3684 -0.990
52.9157 -14.800
52.1242 7.113
62.6777 -3.924
55.2678 26.819
65.0133 -11.300
51.8502 -20.456
85.523 -24.573
62.0735 -16.206
66.7334 41.182
53.6499 38.684
41.4931 45.262
66.3902 3.387
80.1279 13.934
88.2897 6.131
84.9665 -5.031
78.5267 -3.142
78.849 -7.314
70.5896 27.091
80.2162 -0.680
72.3145 0.898
59.8547 -32.811
85.1878 3.105
76.3463 30.518
81.2149 3.614
74.829 30.240
80.0806 41.854
57.1829 55.909
30.8158 54.292
24.6593 66.635
12.2293 57.065
32.7186 58.800
63.9011 30.454
67.8964 26.111
61.1734 15.841
53.9692 57.074
69.6242 27.468
57.9557 8.273
78.6132 17.075
72.4326 14.120
82.6889 -7.211
77.9644 -2.609
76.0089 23.534
75.8076 16.618
79.3608 16.806
45.503 47.738
54.7021 62.620
70.0273 13.803
63.8522 36.912
69.5156 13.716
63.8957 -27.382
76.5528 7.329
73.9144 -2.806
80.9033 2.585
92.309 -7.574
86.7623 -5.466
87.2443 15.827
51.9774 -26.068
42.2319 -21.497
83.9777 -6.317
85.3762 -1.928
79.8006 7.780
82.4067 40.848
77.6905 8.523
62.9845 -7.464
73.1185 -16.648
61.2082 -40.111
70.7778 -16.084
55.2626 -7.032
52.0258 19.760
45.9987 -26.246
70.2521 -15.129
69.6185 -23.231
73.4212 4.192
55.2975 -16.831
82.2024 9.588
71.0678 -18.699
56.8817 -14.867
55.4631 -19.899
59.2748 -20.046
54.4385 -16.376
85.7057 12.342
47.4761 -1.366
91.6084 3.357
75.3924 -14.615
65.5175 -4.444
60.5986 5.212
58.4459 9.628
53.2394 12.853
65.8152 43.859
69.1197 37.452
72.0401 44.499
42.6922 40.097
70.4746 22.723
55.9825 4.320
70.0349 25.096
45.3303 19.003
46.477 22.584
29.8565 35.853
57.7953 5.602
79.0498 6.972
55.7549 -38.126
81.4812 -13.934
63.6178 -7.905
62.844 -7.708
85.0506 -10.778
75.3045 -4.520
69.3881 -12.615
94.6888 9.505
90.5803 25.912
73.1951 8.404
80.7918 0.116
65.9857 55.241
56.1382 51.993
46.804 38.261
64.8186 44.231
69.1552 29.720
81.0254 30.047
73.7231 24.894
70.3657 -4.611
78.84 10.180
65.6031 29.160
87.044 25.293
55.5327 -2.579
63.0473 13.008
57.7371 45.142
50.2189 35.405
66.7346 47.053
55.5886 38.758
45.3232 44.041
41.5502 52.228
61.8095 30.854
57.3291 39.793
66.1549 18.914
79.4133 6.115
66.3848 -12.163
37.3256 -35.719
47.0398 -39.285
56.6576 -29.093
57.0436 -24.846
78.4987 -20.200
52.5925 -11.416
70.4718 33.354
18.2816 39.328
34.9327 67.040
66.003 44.280
65.149 28.125
60.8474 17.156
59.6178 9.500
50.5341 15.004
70.892 10.558
60.6222 36.537
79.2482 -3.456
76.2197 2.448
72.6169 -19.572
74.7132 -26.177
78.9747 -6.038
61.1721 -13.914
68.2585 -1.095
71.3215 3.948
84.9993 11.184
77.9245 28.440
52.5997 -6.187
64.0406 9.693
70.7038 37.248
82.5362 -9.858
54.9459 -23.308
72.7232 -22.401
61.2982 -34.955
50.1514 -20.706
79.6013 -17.906
76.7271 -6.370
71.4719 -9.554
77.0825 14.701
84.7007 20.238
72.9349 9.191
67.4669 32.157
88.6891 30.411
81.8427 16.476
74.7627 27.729
82.238 1.288
70.1637 -13.842
85.9242 23.185
91.3277 20.163
86.4097 27.220
76.591 9.265
45.7822 29.629
63.4607 5.336
50.3563 13.970
64.7584 15.364
71.0922 11.788
49.1486 -17.550
73.9141 2.090
64.8669 4.444
63.7926 24.620
93.5493 22.052
78.0012 32.755
63.4846 34.394
44.5737 50.447
54.2185 45.309
18.3485 47.198
46.5999 45.693
27.4349 23.304
49.2471 2.903
69.2038 32.191
41.4375 4.261
47.4381 -10.335
49.1733 -0.355
66.4691 17.744
70.3156 28.452
65.6771 3.895
45.2221 -10.628
58.6121 1.920
68.1533 34.898
55.3828 62.510
33.1905 67.034
53.4652 64.646
44.8247 76.607
34.5309 58.444
27.3 45.804
21.3276 50.469
37.3431 66.664
54.8074 62.218
67.2183 50.747
43.3826 52.647
49.4971 4.371
28.3041 61.394
63.2598 44.557
80.4199 53.873
88.7199 37.525
71.2049 50.912
66.2403 60.516
44.6863 53.866
58.7596 30.943
33.8365 51.166
39.7304 62.639
65.2806 57.861
37.3662 47.689
7.67104 45.919
37.6674 -2.249
74.2911 -3.257
64.1973 6.023
37.9838 -8.693
66.3892 5.816
66.2927 -8.460
76.4764 -28.963
69.3194 -13.076
80.5102 14.286
53.3229 38.906
52.4645 55.363
36.2729 59.665
74.1365 40.117
67.1237 6.919
71.3206 -13.512
81.8302 9.433
82.5551 -5.556
81.2933 9.850
81.149 2.421
73.3545 0.082
65.6236 12.597
82.9292 37.459
73.2981 28.199
77.5685 -0.147
61.5644 -25.713
62.0506 -16.929
69.2326 -1.621
75.7729 -7.410
62.9874 4.650
60.502 -3.736
60.3414 1.163
65.8226 -8.191
82.5925 3.755
74.064 2.135
57.5255 -27.647
61.6629 -12.313
34.1637 43.464
55.7268 52.745
39.5218 46.433
18.6093 26.893
20.7844 43.797
18.1379 50.483
50.8282 32.292
56.4964 -5.250
67.6941 -9.639
64.9 -4.816
69.8101 -19.241
85.5988 -20.931
70.3603 -32.732
25.8627 -29.222
53.8098 -22.192
32.5001 -17.471
58.0218 -21.588
43.7374 -35.964
55.749 -9.755
52.3175 -18.058
65.2785 -3.706
64.6072 -13.219
77.7114 30.055
87.3714 0.377
77.2304 -2.268
83.3445 -0.451
71.2537 -12.514
68.277 -15.724
91.3106 -14.705
77.4919 14.620
77.3992 28.959
67.8889 12.354
63.3238 23.423
54.6289 66.162
68.5665 55.282
55.1992 63.792
84.1978 29.513
52.8602 54.433
28.1602 58.386
25.5296 59.924
5.11594 19.544
71.0521 6.067
49.6425 29.713
21.2585 58.165
41.0101 53.866
49.2062 62.815
5.71626 61.036
66.672 50.665
33.2756 56.561
33.8396 56.389
15.5601 54.596
22.2278 64.842
22.0378 53.071
18.0193 59.340
5.07249 52.650
83.9599 -15.327
82.4023 -25.893
58.718 -34.266
67.7428 -20.675
64.6632 -3.503
73.3554 5.877
79.4427 -1.771
76.8438 -13.024
57.9738 -14.021
86.7759 0.021
76.5428 0.344
83.3557 29.439
87.3695 34.409
90.2243 8.533
79.0995 17.726
72.5895 -15.075
45.8291 -24.411
50.8358 -4.817
60.6919 13.523
71.4396 20.001
75.9456 18.500
85.9048 31.900
91.2291 31.136
74.7809 40.417
50.5057 30.010
55.1883 57.790
74.4471 37.076
68.2012 58.926
40.1485 72.266
20.1114 66.673
51.7251 42.036
68.0195 22.031
43.2429 46.853
53.7259 43.201
44.887 12.469
63.1287 12.794
62.6108 -1.550
62.3591 -3.833
56.3671 -16.105
40.1269 -21.232
48.2737 -11.656
47.0089 35.868
50.0454 37.600
54.4749 19.728
43.9696 8.730
51.8978 37.238
74.2442 7.645
57.4987 8.797
46.8771 38.376
55.2193 39.354
55.8732 58.386
21.4664 57.918
5.93123 46.986
64.2489 -6.103
65.905 22.542
62.4496 17.499
68.1688 16.171
53.3382 32.980
32.973 49.366
79.1312 37.157
75.4261 40.118
81.9964 50.326
68.8911 45.562
68.7825 51.953
64.7285 42.540
48.1193 40.430
37.2326 45.095
73.3794 30.779
24.5885 59.842
23.0676 72.902
44.6681 59.103
30.3574 63.345
60.767 62.241
67.9855 48.492
60.3518 47.892
73.9882 48.383
72.1308 25.923
35.5464 71.127
71.5797 41.857
53.2267 59.120
84.6636 20.308
65.786 3.556
71.754 35.596
57.5305 55.093
44.6899 65.075
51.0194 46.711
49.6341 48.906
78.3343 27.258
77.8788 37.365
74.5162 19.669
50.2803 35.629
57.5576 31.069
29.0081 33.912
49.1843 37.273
65.9425 5.437
43.7297 0.276
39.9244 17.261
48.0042 -2.758
71.533 -9.894
60.2109 -3.942
81.6876 35.876
65.3842 30.954
67.0196 31.251
47.4384 53.717
47.1502 51.948
29.3186 64.837
68.0978 45.108
59.0652 61.996
48.5964 43.365
28.9486 66.372
57.1199 55.937
45.7349 41.843
79.0999 40.934
40.9021 49.248
52.6598 22.984
47.5578 60.435
12.0969 42.432
6.00563 41.855
61.3896 -10.863
88.3261 -1.614
78.5321 9.892
71.9987 3.907
66.4669 -0.887
55.8121 22.124
82.2552 30.254
64.0266 -15.989
54.8422 -17.940
69.6254 -23.113
69.9204 -24.886
68.5451 -21.708
56.9748 -5.208
49.0023 -22.485
55.8786 -14.802
65.4797 -15.305
76.7374 -12.937
87.0946 16.862
80.2715 23.648
68.5155 17.102
54.2573 11.803
65.9675 28.953
30.1738 44.548
28.4922 32.755
49.795 36.478
25.8962 38.429
30.1822 49.133
60.4302 60.494
71.6549 38.854
48.0895 56.230
68.7906 37.570
51.4111 43.381
43.9354 33.452
58.5649 40.998
38.2608 59.425
70.4906 48.914
67.3037 24.014
70.6978 31.563
56.3476 26.264
70.4497 47.823
31.0623 44.306
68.775 12.339
81.7454 9.019
87.9771 18.639
87.0001 -2.926
55.352 -20.748
70.0297 -30.724
57.9842 -18.899
78.9728 -13.736
61.9879 -25.494
66.8703 -0.034
46.5604 -23.505
39.8253 -33.229
58.5737 -44.679
55.2392 -27.689
59.9505 -27.715
59.152 -11.613
57.599 -28.033
63.6333 -10.355
72.5519 1.847
53.7459 -6.897
44.5506 55.360
59.5918 56.034
73.0362 10.655
70.0239 1.892
77.7216 27.820
81.2312 26.262
72.7422 11.831
79.5579 -10.856
81.6638 -12.268
51.7852 -28.263
74.6941 -17.604
71.697 -5.355
50.2705 -25.361
77.2403 21.626
86.6921 27.703
66.8089 14.904
54.7911 46.965
28.9916 53.888
37.7609 29.338
30.4721 49.838
21.9462 68.557
5.68667 47.632
35.2384 -27.960
21.1872 -28.966
58.9909 -15.920
43.0098 -17.053
69.0216 5.779
81.2201 11.769
46.0357 14.286
58.8779 32.824
53.2452 47.996
54.1275 52.754
67.4437 33.721
73.0052 44.661
76.5288 38.840
90.6107 11.156
92.0895 3.404
81.1787 23.408
24.9185 46.430
51.8382 39.320
51.2845 41.732
30.7505 39.547
43.2091 51.546
62.9163 43.966
70.176 29.682
61.62 28.715
66.2223 24.594
41.4618 56.293
37.7103 50.314
36.8163 59.652
35.3974 64.893
53.0632 66.927
55.0391 65.794
48.7738 62.033
40.2701 57.344
58.8954 52.811
40.2438 54.374
51.8986 46.931
70.5228 37.682
59.9144 38.701
61.4001 21.066
68.5474 34.915
61.4413 45.516
55.424 65.163
73.2914 47.141
62.2235 46.873
33.4098 56.488
40.0185 66.539
32.4288 61.337
35.0337 62.091
36.9311 51.222
68.5381 54.082
68.7622 3.879
53.3295 -21.838
55.093 -22.052
74.8678 -2.336
60.2366 -7.816
39.3656 -19.025
54.364 -24.742
36.1974 -27.965
36.3355 -30.978
23.6819 -11.625
52.086 -23.940
74.7294 4.713
69.1968 5.186
62.9151 22.789
48.4994 7.353
61.3396 23.001
47.5809 16.037
48.4236 -9.492
68.7011 -7.971
51.4773 -1.599
51.0972 49.859
67.7178 12.429
69.4853 38.870
69.6657 24.489
56.7702 37.268
65.4876 34.352
79.5807 4.830
73.3233 -10.119
63.6112 -25.465
76.4096 9.053
56.8209 13.900
35.2532 -13.028
52.0224 6.023
44.3977 10.938
32.2762 41.312
26.3699 37.902
71.9175 32.723
44.3797 64.461
53.9184 39.013
51.8604 72.684
58.5838 40.768
59.1513 56.390
70.0655 49.168
36.6366 61.593
10.8235 59.257
20.7123 47.343
64.2046 53.776
71.5275 38.326
45.7656 48.141
19.1344 38.217
15.954 47.277
35.2485 64.277
26.119 63.544
57.8041 65.462
41.3916 62.581
25.0957 59.231
16.5466 62.788
47.3175 33.329
36.6686 48.086
73.0904 42.865
78.5711 18.507
68.7934 10.184
70.661 45.372
51.4084 20.304
46.0482 51.172
31.131 29.094
18.673 62.559
44.6011 64.197
77.1107 29.519
76.307 31.575
85.2999 5.599
73.9132 -5.127
48.7878 -25.418
59.9367 -18.421
81.9092 -5.798
65.1239 -8.678
52.7721 16.191
40.5715 53.245
37.4836 63.641
66.1361 48.149
30.0713 55.270
55.7783 60.549
66.979 46.171
63.3831 6.327
63.9191 15.432
48.6401 58.831
50.1952 53.006
27.7205 46.960
18.2032 52.609
5.34639 60.891
65.6809 7.299
43.0033 -3.438
62.7003 -13.440
73.598 3.028
59.6629 -19.306
56.2866 -24.296
60.2357 -16.398
78.4501 0.841
53.9448 39.272
41.6712 47.584
59.2669 32.124
46.1201 16.775
39.8326 -27.166
78.7862 5.934
48.0446 53.029
33.2774 52.875
38.3003 45.236
55.49 54.169
55.2261 48.480
53.9449 38.331
43.5883 47.188
57.8695 13.967
83.1036 -0.141
51.8278 5.488
56.872 54.338
41.7189 39.248
40.0392 53.879
40.0031 71.684
10.8063 66.233
5.64486 60.835
73.0796 -4.215
77.4534 16.681
81.9268 6.321
76.2849 16.107
68.6825 10.017
61.8098 -0.646
71.9812 37.362
72.4833 14.991
67.9036 44.096
47.7866 20.370
28.5561 14.063
50.0353 45.993
57.4217 37.724
30.7772 60.223
36.521 66.528
42.317 65.143
37.7395 56.673
35.5342 49.626
93.8564 19.609
82.8869 38.297
67.1392 11.549
59.9144 -4.446
77.1551 6.575
51.5645 54.419
33.3573 67.350
17.5701 64.265
36.1911 67.351
61.4041 33.827
54.6985 3.147
81.5963 35.261
82.6433 -0.573
74.8942 13.898
38.9072 56.801
27.6304 38.448
18.448 58.576
32.8253 68.283
73.5689 27.639
63.5534 12.837
50.739 -7.031
76.9154 21.607
83.8542 30.260
68.8682 51.824
56.4964 60.151
35.8091 44.408
52.1629 42.818
34.8984 48.701
84.1213 36.941
45.6571 62.551
35.2506 63.676
41.7935 68.459
34.3079 67.100
34.7844 66.464
31.5127 56.694
31.1745 38.031
36.6203 36.276
20.4052 42.067
54.3174 21.568
35.7472 64.345
9.40624 57.205
5.44915 65.714
77.2236 7.045
86.6931 11.990
94.1108 13.348
58.5624 -11.959
81.7395 -3.852
62.5728 26.526
35.0155 44.627
23.5273 46.286
32.098 70.792
46.0502 52.997
30.9209 61.036
85.5662 27.573
67.3391 -1.059
51.7298 -1.941
65.3401 23.196
68.7194 17.369
63.307 45.188
71.6156 16.004
76.4979 20.099
64.124 16.778
66.6276 40.981
17.4857 25.975
82.3913 13.947
79.47 11.156
80.985 28.644
83.9093 16.585
69.7457 19.553
58.3371 19.857
41.695 49.516
33.549 66.894
62.6018 62.404
68.5669 38.451
21.745 48.220
39.3577 14.270
35.118 20.420
47.5431 33.429
32.0039 47.961
23.78 57.841
5.85894 46.584
61.2212 19.007
64.7773 27.604
65.488 40.595
90.4492 21.673
78.9763 23.102
80.9584 28.453
83.3946 10.700
79.6414 1.703
58.8311 -25.874
54.45 -14.106
67.6139 -23.757
56.6963 -6.067
57.3811 -29.298
76.2656 -21.936
75.8588 -16.904
66.0552 -15.832
81.1976 10.262
74.8013 1.357
85.21 -1.337
90.2717 19.755
71.0355 42.422
59.8041 40.237
67.4992 17.994
66.419 1.981
72.9319 39.282
66.8438 49.665
62.289 42.980
37.6121 56.441
25.0359 25.634
34.1669 13.281
52.3219 -14.228
40.1297 25.083
68.2559 -4.211
55.0004 -18.133
65.0533 21.288
56.7209 19.470
64.0834 17.161
65.3719 17.711
61.6575 -21.300
39.6087 -18.261
79.4824 13.233
49.9242 65.534
32.7704 56.254
27.4918 60.839
47.8268 39.616
57.8122 41.348
65.6658 51.154
72.6741 48.961
81.5351 30.128
75.5646 4.600
88.2039 6.238
69.7032 -7.370
64.5189 -19.688
66.2748 -3.861
74.5529 20.216
61.9549 9.861
66.6809 -20.718
79.7885 -3.735
77.4457 34.493
51.2847 47.444
35.8028 61.933
34.7344 68.291
5.66581 46.485
79.0219 -11.388
59.4033 22.767
71.793 -5.536
85.2854 -15.109
32.1448 -24.622
43.5833 -26.744
62.0435 -22.113
80.6091 -0.841
77.8566 12.309
57.1586 46.071
56.433 42.028
44.9034 -6.162
76.9774 -9.544
70.9195 29.247
48.9061 37.646
60.9319 37.231
76.2563 2.742
77.9022 41.181
81.936 46.639
77.7247 13.059
71.1441 26.778
61.6177 13.431
79.3753 -7.898
81.5479 13.512
51.2357 30.394
43.6923 32.527
73.3974 20.826
69.9218 7.033
74.021 52.343
44.1264 38.750
54.8002 37.672
76.2877 25.826
68.5276 1.506
82.524 -12.796
71.8214 -20.614
76.754 -7.511
66.422 1.516
89.0669 6.095
68.4957 -5.898
84.8989 -12.304
82.5744 1.716
83.9868 24.625
83.3535 18.565
72.6734 43.281
31.8675 40.459
29.148 69.012
29.4597 61.905
15.9074 58.253
54.1826 54.996
51.0238 40.405
64.6849 44.820
31.0721 50.034
25.4306 56.993
28.3039 56.106
55.2375 54.074
64.0138 43.870
61.5355 35.938
22.1076 35.373
54.3949 29.363
61.6812 50.428
59.5139 37.390
37.4611 56.239
66.8424 42.346
72.6516 -18.551
65.3635 -20.055
81.2391 -16.161
71.153 7.587
76.4009 30.197
80.0102 15.538
78.3635 18.267
66.2212 37.202
72.9445 21.472
55.4213 19.960
86.7588 20.699
89.3603 32.942
79.5305 17.800
73.5779 16.138
70.7926 -2.714
78.0692 -3.001
69.4823 -10.050
85.0917 -6.739
68.2479 -5.702
78.806 -14.197
73.4862 -24.469
65.188 -23.786
73.7712 0.208
64.4695 -27.417
52.1668 -42.171
73.9413 -35.146
89.9031 7.390
62.6132 2.811
70.7515 8.915
30.4077 55.983
45.9903 45.001
42.2983 66.523
45.2961 70.473
53.3473 52.234
74.3236 27.572
72.2896 32.346
82.0176 30.018
78.3355 16.632
66.8878 12.141
61.1914 36.552
53.5136 55.311
64.8324 52.867
50.7256 66.953
52.0625 52.092
36.005 31.891
40.1386 55.121
38.2355 53.031
44.103 43.027
47.1384 70.290
42.5585 37.241
74.4742 25.289
76.3981 33.685
68.3832 -18.312
52.0757 -29.449
38.9698 -15.205
53.6054 -12.219
78.3343 -1.648
80.2441 4.305
56.3151 -15.945
45.5321 -20.380
64.1709 -30.142
56.538 -20.007
78.6425 6.430
61.1461 29.910
69.5569 21.267
64.696 7.439
62.9531 -20.300
67.9462 -14.870
58.057 -27.864
59.0191 -20.206
42.6083 -38.438
57.4729 -33.918
45.3867 -44.822
54.8185 -40.992
38.406 -24.602
55.8473 -37.672
46.3554 -24.523
40.4595 -45.125
40.7233 -30.991
23.7025 -23.804
54.1159 -21.403
48.3772 -2.165
66.1612 41.881
66.8919 20.225
63.1452 -8.406
61.0771 1.895
80.2401 -14.516
76.3638 -20.960
78.2331 -0.042
75.7916 -18.475
76.9292 1.358
77.4692 18.368
78.3477 39.498
77.301 33.647
55.3468 42.935
46.3868 40.600
46.7948 35.756
47.0414 -11.614
70.0075 -28.175
50.8277 -31.421
62.8659 -38.765
57.496 -36.349
78.5604 -16.541
30.9558 -29.310
52.909 -27.770
43.1673 -26.357
71.0145 3.122
79.6869 10.958
71.6158 -5.245
61.7903 -2.289
59.5717 -16.523
72.675 -10.465
50.345 -28.575
59.4424 -20.828
42.473 -35.486
35.8254 -29.190
81.5069 -0.844
83.0459 12.851
63.6503 -13.778
80.291 26.917
77.7583 2.139
85.8197 5.715
83.8947 -5.926
77.0651 -6.170
87.1689 3.574
94.5791 16.715
81.0928 -4.311
86.5489 16.097
62.4878 65.835
58.4594 55.215
58.7617 57.553
38.5529 63.630
18.0698 61.071
29.9371 36.974
34.0783 41.671
42.959 58.927
65.0068 54.511
70.1141 25.584
66.8774 12.719
70.0297 5.439
81.8334 0.626
78.5075 24.101
82.4696 18.407
73.3646 7.774
71.0524 22.586
81.8671 -13.247
60.9193 -25.409
72.6464 -17.270
41.7392 -36.200
59.5173 -27.144
54.2689 -20.898
68.6351 -22.601
73.2926 -5.254
59.0635 53.552
34.9696 43.294
47.7536 59.799
54.1901 56.335
22.8066 54.532
31.2013 64.631
15.7954 39.347
38.1583 40.769
56.2991 58.683
33.8409 26.526
49.546 59.039
35.4082 57.058
27.598 78.343
34.368 59.730
53.664 32.773
46.3066 20.720
53.0632 6.953
57.2987 36.901
48.1262 32.360
64.3376 25.919
63.5436 30.598
53.4824 34.856
75.7064 50.059
53.3505 36.998
15.5036 5.642
63.971 27.067
65.8588 21.442
57.4088 35.884
71.0141 44.853
68.3923 50.278
37.0871 54.515
51.7857 50.315
63.4291 32.205
81.8353 1.526
66.3161 2.667
55.3204 1.901
48.3041 -2.546
62.6185 -8.801
83.7097 13.469
75.6633 -13.865
49.7555 -43.521
70.9307 -25.882
54.5353 -24.850
55.7179 -7.493
55.6304 -19.458
44.8174 -44.963
43.3626 -32.341
49.1141 -36.394
49.878 9.105
45.9685 19.161
24.2635 59.656
5.72766 65.803
69.4516 46.421
73.9494 47.955
53.3783 46.557
40.5433 45.306
56.875 37.455
66.8932 2.606
61.9816 16.461
52.3052 22.097
30.9764 15.521
44.4037 -30.839
48.5065 -32.991
62.4959 -32.053
77.2925 7.547
75.0577 -7.562
69.2372 -4.066
50.7756 -25.918
33.0849 -11.292
39.5197 -37.030
49.0995 -17.827
78.3013 13.798
63.634 5.752
34.7883 3.226
62.8625 26.041
50.8532 39.801
62.5327 6.275
66.6779 9.611
65.486 8.324
43.6003 25.978
41.3897 19.651
44.5596 11.124
49.7667 14.723
56.8347 -10.323
51.4169 21.938
52.7102 41.945
42.2114 49.424
59.7679 36.140
62.6989 42.287
69.2326 42.518
51.1884 37.132
36.0057 30.728
40.6836 8.522
52.7781 5.523
76.4888 10.454
55.2176 2.434
41.9612 15.132
67.0981 3.382
88.0648 12.337
67.429 38.320
46.3784 54.962
84.1202 24.115
71.3392 -2.422
75.1196 -2.300
75.3083 9.603
89.7205 9.528
73.0122 10.902
79.4743 11.534
58.1677 -10.632
74.0989 33.904
26.9594 31.981
41.2891 44.663
34.6797 31.381
68.0963 32.408
88.1907 4.037
84.9281 -15.643
81.7675 -21.604
53.0818 -31.441
55.1808 -30.237
65.2831 -21.580
81.9314 16.049
80.6633 -1.763
62.089 34.040
70.3195 -17.382
72.5432 -11.350
68.7704 -26.685
64.3734 -32.078
70.0393 -35.425
50.0975 -34.531
73.7789 -9.229
65.1529 3.045
77.3079 -2.632
81.211 0.811
84.1082 -15.576
79.518 -8.015
78.3926 -12.396
59.2387 -5.649
88.4528 13.860
81.1109 44.711
81.5569 -1.210
68.5894 -22.492
53.5819 -31.952
57.8422 -21.240
45.012 -5.463
35.1158 22.394
75.6229 6.875
71.1296 30.507
74.4177 5.855
65.79 18.441
40.9987 36.441
32.4746 20.624
59.0245 35.781
35.3864 69.659
31.9862 59.104
43.7998 65.899
39.0618 60.952
56.5261 40.946
62.6153 10.794
61.7157 -4.407
71.0352 5.119
82.9619 13.465
69.0606 28.482
62.8542 41.561
71.6694 44.850
60.4319 38.597
71.1089 24.649
78.5185 35.738
79.3254 38.590
71.4432 49.627
37.1883 55.337
26.4152 67.721
36.6574 45.271
34.9693 58.230
25.9194 67.554
36.1678 33.486
39.7211 38.536
35.0056 50.712
21.6495 74.558
52.3456 69.901
46.1974 39.570
22.5407 59.584
26.358 37.436
30.9973 42.261
25.4852 48.855
22.4675 52.338
37.2129 55.721
41.7636 48.450
28.1678 70.478
47.3693 32.890
40.8169 63.903
47.7972 48.736
61.5605 47.105
73.2732 53.024
56.4871 45.231
38.0547 62.791
29.1931 56.882
44.5009 58.773
62.9552 32.096
66.2332 34.764
47.3957 45.991
26.2363 52.465
35.7888 65.763
34.1044 62.610
67.1301 53.177
73.8646 20.032
82.8975 30.590
83.1803 11.308
67.4779 25.151
74.8395 2.306
69.3988 -6.978
65.9127 -1.402
72.8283 -3.809
55.9162 0.818
89.5251 10.718
70.236 -6.524
53.4034 5.212
66.2766 -26.502
78.7983 -19.104
89.8187 -3.688
62.5824 -30.762
45.4558 -38.673
45.2735 -43.238
28.8589 -40.359
41.7482 -41.408
66.3101 -29.019
40.7718 -33.527
73.6237 -12.640
73.0468 -7.163
72.9142 27.441
88.0763 30.596
77.2723 1.558
75.5425 -9.378
75.7272 10.050
76.8211 -0.100
87.7044 14.812
79.7887 -9.415
53.9329 -27.089
36.9735 -31.498
73.4295 -13.122
63.1479 -20.659
91.3011 -2.025
77.499 -2.898
72.2226 6.123
87.3913 17.849
68.1338 39.442
49.3007 57.227
53.7707 68.289
51.4535 63.678
14.3351 44.405
40.5834 58.582
19.4699 15.917
36.0034 23.578
43.3641 6.312
39.5791 17.342
45.2784 24.534
66.6899 24.395
91.0523 11.996
91.0826 -6.113
61.6525 -15.283
64.0848 -8.907
51.5797 -32.018
58.5741 -32.781
54.4398 -26.271
66.8626 -1.866
58.869 0.151
45.4526 -14.398
57.3615 -11.220
78.1168 40.898
70.4608 28.773
77.7787 30.901
44.4049 49.186
45.088 33.403
41.0604 46.006
53.6257 54.028
59.7642 42.228
62.7732 24.327
73.5797 24.929
43.2652 -20.862
28.7053 -10.471
74.1265 -26.105
79.1399 -7.770
81.173 -5.647
64.5036 -29.595
58.918 -14.656
62.5607 -18.580
57.864 -23.410
70.8228 -10.549
84.7616 -11.767
81.6586 8.335
37.4239 -19.331
67.4557 22.153
37.3182 49.048
55.861 45.898
72.9287 32.308
45.8037 19.068
35.0057 47.107
28.7511 69.149
24.8866 65.653
56.3266 74.383
33.5089 62.880
59.7729 52.127
75.9255 48.201
71.5335 37.121
63.3158 7.644
38.3164 12.256
43.5149 23.772
43.2953 58.076
51.549 57.913
64.7967 33.979
56.4067 22.666
71.6297 52.202
72.1875 32.326
77.6309 17.334
66.8055 24.558
45.6267 33.149
55.6258 48.060
71.8215 19.035
84.9051 36.113
78.9996 10.302
87.9112 -0.367
71.6455 24.165
49.1225 20.060
48.7428 47.218
57.7877 32.421
74.6121 17.525
53.8721 9.999
73.7005 -0.419
72.2448 36.474
71.3268 47.610
85.3923 19.422
72.8334 7.990
55.6744 8.192
15.3453 57.847
29.9696 44.712
18.3988 41.866
32.7945 33.874
18.6301 49.253
14.3683 68.883
28.7706 33.605
39.5213 28.828
45.5385 0.338
78.924 19.747
66.4652 26.704
66.0605 15.808
45.9088 45.842
70.1966 64.646
80.3454 30.863
77.8298 -12.612
76.3111 -20.659
68.8921 -34.642
90.1972 -13.172
81.9608 -23.670
73.721 -23.322
87.7341 10.451
62.1361 -2.204
62.2321 -0.738
57.4384 -5.282
43.0155 38.115
62.0289 62.963
53.7824 48.474
43.9875 39.473
57.1851 55.459
24.9267 71.201
32.6377 62.946
42.7241 18.926
53.1526 32.966
51.838 47.588
66.8001 32.778
58.5281 23.375
71.2753 35.256
56.8298 15.740
58.1795 38.865
56.8234 41.072
77.2569 44.831
54.9434 9.549
37.4221 4.500
63.9983 8.516
69.4727 18.936
66.6652 9.301
70.2006 32.792
59.1063 -33.278
55.8836 -36.935
57.0293 -7.596
86.0252 5.465
86.9229 -1.386
59.1806 0.217
70.9051 20.126
72.1184 19.123
69.3446 10.776
80.8475 38.137
69.5973 52.353
76.2774 58.253
58.6119 59.109
46.3188 56.539
45.3648 57.729
42.3565 57.687
50.4648 45.254
67.1963 49.566
67.3296 52.201
36.5036 12.944
54.8681 -30.675
84.952 -3.015
69.045 23.374
69.9651 16.537
71.8939 24.924
37.4491 56.277
12.1454 62.435
15.2787 59.911
15.1001 47.760
39.613 38.784
62.7089 49.280
38.1482 54.287
53.7508 27.530
66.3974 15.280
68.5383 28.207
55.6702 42.884
49.8925 50.821
67.3492 44.509
64.0794 38.654
47.7303 49.162
25.7123 -17.100
57.2674 -23.377
48.7942 -21.169
63.3987 -16.782
64.6237 -27.117
79.5314 2.026
69.4011 14.264
87.5459 8.227
76.8553 17.079
81.2072 20.979
76.1303 6.500
83.3052 1.641
53.1897 -21.407
25.5859 -41.824
52.6448 -29.049
75.9269 -2.512
78.4768 0.093
75.3977 20.290
57.8496 3.729
66.0366 12.037
76.2578 5.960
75.046 28.956
67.4428 7.895
53.0482 30.224
68.1651 22.284
62.8205 0.081
76.2942 12.467
73.5921 4.597
76.5719 43.415
82.4882 28.505
83.1405 -3.964
48.9778 -31.006
57.0956 -26.788
71.9022 5.198
76.0503 1.491
70.2481 43.740
65.2285 41.752
50.7342 50.257
40.7461 40.509
30.8301 58.012
38.758 23.900
10.71 27.431
23.9066 45.463
31.1088 18.513
62.7764 53.783
52.6186 71.650
47.7525 65.150
56.8433 53.975
55.1444 61.285
33.7271 74.418
5.9131 47.088
56.7452 -7.658
67.3416 -12.785
87.565 -2.165
79.1449 15.472
71.9741 19.191
71.5867 21.083
71.3119 -7.877
72.7637 7.973
70.7765 47.507
47.3817 47.866
24.0124 39.033
29.4281 38.409
23.2256 54.721
68.4345 16.126
47.5912 39.279
43.1023 14.054
63.1627 32.823
61.6632 -1.924
72.6966 8.650
82.7485 49.781
56.3149 57.981
52.784 31.207
50.7476 47.153
29.5328 57.093
20.5802 56.509
44.7979 54.816
42.4965 65.882
51.1482 49.672
72.5589 45.926
75.5228 46.464
89.4262 33.570
78.5466 27.724
68.8107 29.873
89.9202 -7.821
75.9659 -12.047
71.1805 13.838
18.3043 8.551
40.2917 -6.947
47.2808 -5.447
46.4114 -17.535
71.2298 5.401
64.7854 29.333
68.2462 27.699
74.4415 18.143
52.2713 17.560
69.3379 42.409
71.2313 12.683
58.545 44.203
50.5998 30.425
40.0266 29.527
15.3472 48.084
11.9528 63.653
31.3832 37.013
21.6251 43.789
64.3497 45.805
66.9053 21.354
47.2439 30.476
31.2017 62.275
29.8296 72.936
49.0508 41.580
26.3798 58.021
44.4379 6.550
41.9427 20.543
46.6209 -6.404
63.1053 -13.008
35.5505 -27.589
42.748 -30.259
45.1973 -38.295
62.8456 -21.972
71.8483 -2.724
40.252 -11.395
49.2048 -30.464
62.6407 -34.110
79.3579 -26.214
84.5515 7.966
71.8403 16.618
77.8912 1.872
82.1319 0.267
81.1234 -14.898
79.4205 -22.430
45.0928 -19.640
50.748 -22.897
41.1787 -2.932
76.7212 10.892
73.7035 13.689
62.236 18.899
41.4882 -29.312
44.7589 -31.010
61.8675 -37.346
76.5041 -3.182
74.305 6.147
76.8722 4.409
73.5964 23.385
85.4399 34.733
56.8834 35.176
61.6454 -4.256
76.8125 -1.393
73.9706 16.247
85.6693 7.676
67.2071 -5.361
83.9304 -8.042
73.1106 -8.792
59.2097 -23.388
74.1935 -16.952
84.5658 -11.115
72.0951 -10.639
90.6144 26.478
78.544 15.872
53.8809 13.337
45.659 -19.482
67.4331 6.246
69.7429 1.734
64.4075 18.418
27.5141 3.629
53.9253 18.491
81.1585 10.481
48.6333 39.340
34.0077 70.410
22.901 62.867
26.4526 59.690
32.2403 43.343
50.9219 40.537
38.1503 40.258
24.6634 51.700
67.5734 39.251
72.3754 41.788
66.7117 51.187
85.7541 12.547
80.5204 -2.458
58.6758 -1.021
71.9807 1.117
73.3895 -11.997
70.7275 -19.915
82.5571 -3.484
83.1538 19.957
71.1091 -1.082
59.1957 8.444
57.8199 -15.103
60.6114 -2.115
77.861 -8.634
62.3882 9.484
55.6826 8.082
67.0663 18.387
86.5418 5.635
74.8906 -3.690
59.8846 -12.480
64.8219 -18.154
52.3979 19.218
62.3888 46.710
64.4428 57.012
51.2809 50.327
46.8338 52.955
41.368 68.483
75.7977 53.374
33.999 50.500
57.2971 37.800
68.6832 -20.154
67.8811 -17.499
55.2563 -20.445
58.0586 -19.765
76.8698 3.935
61.1863 -23.588
78.2862 -18.169
40.1644 -30.620
38.5875 -31.755
51.9575 -34.359
82.9804 -30.240
38.8711 -34.224
47.4824 -21.102
51.2015 -17.769
53.4799 -21.882
68.9224 10.540
84.78 5.216
66.2185 -0.011
72.4752 3.706
48.3323 15.064
74.1519 31.992
59.3399 16.999
60.3269 -11.122
17.2525 -8.767
85.55 -10.676
74.0562 -6.552
80.4559 -2.129
61.963 -21.405
48.5001 -21.759
41.9288 -38.937
67.3448 -13.709
53.7206 12.982
64.2215 18.618
57.6891 4.464
54.1823 -15.608
79.2515 13.714
65.8506 -19.473
28.1643 -29.337
53.3474 -15.278
68.5074 -31.855
62.3213 -28.968
75.8908 -8.208
73.4507 -17.421
79.3967 -18.203
69.4179 5.618
79.5039 -2.035
78.2512 -7.568
84.6923 -10.448
74.0815 3.928
59.7999 -4.590
79.3492 15.272
61.3277 -15.140
66.7523 -28.169
89.9137 -5.046
64.363 37.585
47.5967 32.905
51.9019 71.083
52.2993 42.350
62.8585 27.449
26.9467 71.315
15.7928 55.814
44.0526 55.785
15.1102 53.628
47.2183 49.940
46.1533 49.421
35.6628 68.500
14.2835 64.715
24.7714 69.398
27.5491 47.619
37.3782 63.703
60.0952 33.616
52.9625 25.455
77.9505 17.830
71.6695 8.201
64.7607 41.240
39.286 66.835
25.5681 58.828
54.5918 40.695
63.0533 47.174
53.8812 51.878
26.8514 55.693
36.8288 49.685
67.5051 49.913
81.6756 -2.622
75.9168 -19.380
68.5055 14.781
75.0588 -6.227
71.5305 -7.593
92.0104 2.471
92.7417 22.037
90.8452 22.955
90.5707 -7.192
78.9552 -18.986
81.9195 -7.281
86.8886 -9.081
84.5632 3.372
57.8518 18.923
66.0849 10.256
32.7057 5.868
65.1011 3.625
86.9368 7.664
85.7248 23.775
74.87 16.937
40.6737 -8.013
73.8106 4.444
62.5907 21.855
59.4827 52.703
56.7524 61.004
25.9531 56.017
5.81314 71.144
62.948 29.440
57.7918 52.047
66.2351 44.146
56.9395 47.748
37.1529 68.957
38.932 60.245
21.9758 68.704
5.7927 61.101
75.8497 43.051
42.6786 55.299
15.9028 36.007
34.0506 48.328
36.5337 47.301
52.979 49.201
30.0691 63.385
35.7655 54.900
14.7336 49.578
22.8862 41.035
33.2716 41.386
19.5251 48.784
27.4773 59.329
10.5506 56.801
44.3622 42.579
14.1806 50.380
32.8269 46.396
54.5887 53.799
78.2576 20.832
62.8306 9.798
42.6204 7.343
67.6104 -12.728
78.9797 12.460
58.9475 19.987
63.3354 -1.827
68.7781 -11.058
41.3076 -8.374
41.5584 -4.472
81.8575 9.954
44.2936 20.722
51.1595 27.422
47.0786 3.118
73.5106 -8.228
79.3952 -14.688
81.4234 5.961
62.5003 -9.948
61.3058 15.852
66.0129 12.042
79.3123 4.245
42.5676 -28.492
35.4164 -28.893
64.4495 -5.332
64.7176 -24.256
79.6345 20.526
71.473 17.562
68.7101 21.627
35.3002 67.683
28.4597 51.519
34.1065 50.566
62.5894 34.954
43.6484 32.313
54.1069 44.178
42.8966 57.807
40.9734 47.299
67.674 18.918
76.2211 6.285
62.1041 -18.573
73.7964 4.372
76.7026 -8.194
80.4899 10.030
73.0704 4.743
75.3157 -6.497
51.6298 -25.690
30.9463 -22.261
58.8823 -22.012
77.0747 16.037
52.6577 -25.619
71.543 7.413
64.3153 4.775
57.0439 -30.701
42.3458 -17.059
51.3317 16.657
41.7861 39.344
63.0663 -22.633
65.896 -19.851
79.0078 -19.200
69.4783 -2.526
86.5586 12.469
61.238 -24.992
55.2759 -26.144
31.5825 -16.629
59.7139 35.025
81.5858 -7.817
75.4809 -2.296
77.9 28.421
59.0378 16.608
42.9071 13.610
46.8035 33.476
68.5941 21.237
52.1482 16.057
59.3812 0.197
53.9133 47.511
46.2707 29.958
34.3494 12.317
31.2755 0.797
18.974 24.971
48.1653 11.410
53.8452 0.241
54.1533 15.057
49.1639 65.970
79.3904 15.365
69.7071 42.003
80.1508 45.090
83.0135 42.072
75.4846 46.352
58.678 28.660
56.5885 12.857
56.1402 20.772
30.3628 3.144
40.1311 -13.312
69.9883 11.250
38.8341 -15.049
39.8174 -31.291
23.1694 -29.568
59.9582 -28.665
69.8834 10.811
80.8684 22.482
65.7135 1.869
49.2187 -21.876
41.8237 -7.349
73.2016 24.118
83.3939 9.876
74.729 -5.999
70.6361 26.166
51.4363 9.859
80.4633 30.574
71.9957 50.461
70.0489 57.320
50.8485 30.312
65.8249 58.079
67.9669 33.289
46.8924 65.705
31.2758 61.204
36.0224 75.858
23.8234 68.390
62.6436 57.198
58.9655 53.291
51.3436 27.133
62.4291 24.702
60.9891 9.157
88.6404 20.946
60.5575 54.175
69.5048 36.738
58.5488 6.060
56.8269 19.309
58.5309 -18.758
83.5298 -5.360
68.2726 -32.918
50.8143 -24.911
37.1697 -13.042
55.4662 -26.250
61.3151 -6.036
51.8636 -17.330
70.1657 -17.039
43.7317 -26.371
55.5018 -28.177
68.1045 -3.658
45.1459 10.339
78.3972 23.551
77.1015 15.132
79.418 -14.580
46.0039 -40.790
49.3351 -41.618
43.9718 -37.523
50.6869 -19.000
52.512 -28.284
73.6077 -25.505
69.6268 9.968
71.3844 20.989
67.0677 39.261
72.7922 42.698
36.1435 48.805
55.9346 22.538
57.2198 49.182
39.2483 68.097
15.7505 64.869
18.3401 35.372
55.1535 52.616
72.0774 22.963
68.6752 7.011
54.9149 -1.649
56.6988 -1.295
62.1975 -19.708
79.2932 7.150
70.9432 9.734
65.6455 -30.622
64.8248 -26.929
66.0101 -8.249
43.3136 -35.767
81.5465 -7.705
76.0602 -16.269
57.8572 -25.256
54.0772 -23.048
71.197 -16.429
56.2916 -12.307
52.0161 -13.654
53.644 -29.181
68.4665 10.087
78.1246 56.011
32.966 60.093
65.5056 58.264
42.9356 57.213
71.4885 43.346
56.0831 38.449
62.2951 4.465
30.7268 49.867
5.6076 42.300
35.9211 -6.610
25.2987 41.052
50.3785 51.819
33.0306 70.963
43.8573 29.207
54.7825 44.145
58.583 64.062
49.1757 61.951
49.9843 56.624
5.68707 46.755
32.8724 -30.410
30.2162 -26.272
65.5401 -16.175
78.4038 -7.033
84.1499 10.089
71.3518 -15.980
72.0289 -29.714
87.769 17.795
64.6782 0.286
71.4029 9.448
68.854 -8.051
50.2822 -12.574
56.5855 -24.341
55.2307 -11.619
68.1484 -18.325
68.607 11.919
68.2517 10.194
75.1233 46.891
72.1962 52.341
56.5584 24.866
57.7431 34.298
83.5182 13.819
62.7989 -9.047
76.6521 21.592
80.8981 19.922
75.2454 34.176
84.5614 14.994
84.4816 -6.448
76.9906 -21.584
78.7256 4.754
64.868 7.931
78.1296 0.998
79.0518 -2.470
78.1702 17.547
83.2393 18.890
57.0721 22.993
64.1257 43.445
48.3724 56.760
52.126 63.348
28.9616 56.070
42.6105 50.106
50.0452 25.597
62.1826 46.851
39.632 45.771
38.2759 56.735
49.352 51.681
33.0485 58.668
80.262 34.370
64.965 24.286
67.277 56.898
55.9558 36.666
81.9958 43.211
67.4635 28.637
34.7207 56.573
42.3846 66.155
18.5817 52.332
28.6521 53.680
14.5856 58.983
16.8332 60.337
45.7159 45.548
73.1286 48.278
68.64 54.742
71.634 19.085
53.3867 28.615
68.2047 29.511
75.7584 23.510
70.9759 34.731
79.0922 38.664
75.213 45.918
13.4359 53.846
40.7748 59.650
46.4699 35.537
50.5129 43.341
69.7903 40.625
79.583 48.986
80.4901 25.252
77.5649 32.458
70.8606 52.496
74.3613 16.068
75.5264 15.568
83.8117 12.391
83.8387 -4.342
56.8595 -21.165
76.2481 -21.203
38.589 -18.363
21.6451 -21.527
60.9608 -19.087
72.8766 4.618
64.577 -0.629
81.8382 15.461
78.3923 -18.486
91.5994 -7.419
67.2373 -24.062
76.5359 -14.474
84.6505 18.440
67.4619 -24.717
63.8386 -27.594
73.509 -13.717
73.1547 8.270
74.1068 0.402
77.31 14.566
65.41 -18.639
74.0977 -26.598
71.0931 -10.684
64.7491 -7.344
66.7151 27.088
70.8796 -3.429
85.551 3.918
66.3285 -19.298
52.9028 -17.344
54.0776 -12.645
72.4077 -8.938
60.516 42.996
77.6316 9.651
69.9602 -0.075
71.2328 -20.254
83.2792 -14.975
63.8273 -28.694
64.8292 -2.951
66.4739 -7.683
71.0671 15.468
45.4529 48.850
43.2474 65.743
60.5273 60.046
56.1523 54.117
60.5674 57.395
43.5851 57.809
48.5348 58.740
51.1705 51.692
52.5557 56.123
41.6238 61.186
46.7349 57.060
79.0862 36.387
63.5716 -25.991
77.1226 -3.811
55.5252 -26.835
36.5146 -31.195
54.3406 -11.873
49.7932 -13.790
78.6583 5.033
59.6963 8.649
33.6583 -9.570
49.4473 -8.366
44.2337 18.572
30.3997 48.854
27.0117 61.358
5.78829 61.113
64.5414 -32.868
72.4532 -33.695
53.8218 -28.318
62.4708 -3.547
75.4963 13.376
54.8476 22.138
46.2213 22.131
54.6862 40.771
71.7653 30.727
45.748 38.595
55.6096 40.970
60.0576 54.162
44.0255 50.363
64.6156 57.613
62.0754 57.884
62.3348 52.044
63.3502 65.690
49.3133 66.096
55.5562 31.659
61.6809 27.969
70.4829 47.656
36.7384 56.574
62.9552 39.598
53.1695 51.339
59.9096 41.218
41.1252 47.761
8.68286 55.401
33.6105 58.059
53.9272 48.382
60.3484 63.148
67.0233 62.993
46.2631 57.896
31.7324 62.269
22.9472 37.352
29.772 26.837
30.7252 50.992
26.4118 23.817
20.5063 23.298
24.2491 52.563
52.0092 54.151
55.8232 53.096
55.8873 48.737
57.5748 66.354
61.598 56.883
53.0726 62.092
83.511 40.547
55.2126 50.339
61.3516 22.159
49.6613 -11.860
54.064 39.094
55.3302 28.196
71.5612 45.407
24.1661 49.650
51.282 37.679
53.7501 54.952
28.8249 51.153
41.9778 17.463
20.1761 52.308
33.72 34.599
56.5112 35.619
66.3867 35.499
37.117 28.937
60.1997 30.395
62.6525 16.513
80.7878 35.007
88.8215 10.346
75.0754 3.754
69.5339 27.473
68.1072 51.593
56.031 50.205
80.5978 13.132
57.3928 -6.076
79.0039 -2.013
74.3961 -33.221
77.8784 9.851
70.0787 39.454
43.1336 56.092
38.9518 56.966
24.5383 63.719
37.6181 54.976
38.3722 55.583
24.9692 25.338
68.9155 1.615
77.6096 30.418
59.8246 31.015
65.5786 62.885
66.7058 39.647
69.2735 42.396
64.3097 29.911
45.2243 58.130
41.0212 51.150
50.5476 52.540
59.4079 48.148
31.5771 55.930
84.846 38.043
53.014 52.874
49.4038 38.081
32.5671 34.424
35.265 64.291
38.7835 66.540
35.5609 63.444
28.9192 61.949
16.8606 57.980
16.0404 56.268
4.95907 50.056
67.5627 25.110
65.5076 14.998
64.1184 16.611
63.847 -8.791
70.6421 17.383
65.7694 8.650
60.6773 43.438
78.5711 15.583
88.6627 9.694
62.4744 24.277
63.4934 42.352
36.3081 53.196
37.7735 53.657
32.9635 55.769
22.4767 66.812
18.8084 60.802
21.406 54.777
63.1396 32.188
47.5508 -16.216
75.0427 1.418
77.3963 14.905
61.663 37.690
65.313 40.011
45.4927 34.417
59.851 36.388
70.2279 44.814
65.9186 43.487
75.0334 14.862
73.9892 -13.011
48.5965 -21.655
40.9266 -3.629
41.8186 -4.998
48.9048 7.543
56.2116 -7.684
54.8377 52.150
58.2529 -10.347
83.4389 14.626
17.3762 63.250
21.6271 45.418
69.9286 58.990
29.6213 65.662
62.4363 60.510
62.5373 56.311
71.2601 57.786
40.9783 66.060
50.8333 40.541
17.1778 41.782
23.4037 60.019
5.39431 55.698
78.3306 0.336
71.4755 -37.241
73.7188 -16.482
38.3456 -27.461
43.382 -7.239
62.6598 -29.214
67.4535 -8.969
69.394 -4.948
74.5715 -12.933
69.1596 -14.635
55.6352 -14.592
83.2888 -4.705
77.4695 12.258
87.2351 11.767
58.5908 -40.499
58.3798 -33.329
60.8879 -21.052
66.8132 -20.232
65.4486 -3.310
65.4679 -19.187
81.1925 -5.165
58.472 20.605
59.9196 53.649
44.2234 43.975
75.0539 -1.560
53.7315 -6.540
50.233 17.163
62.4202 44.141
42.4841 50.928
26.9469 34.741
48.451 49.959
36.179 48.319
19.0498 63.667
19.5844 53.312
68.6278 16.438
59.6849 -25.611
69.4846 -14.624
68.9419 3.735
57.1906 3.726
66.9254 17.422
52.5978 22.792
45.9136 19.481
77.8416 11.450
86.5819 15.356
78.7813 24.036
82.4291 19.446
76.5827 23.749
81.6069 -3.053
69.0842 18.027
57.8328 19.807
69.0401 11.866
46.4915 6.361
56.6489 4.773
55.7522 -6.375
76.0994 -1.018
78.46 17.287
53.5066 64.244
22.3178 41.165
7.4092 48.179
53.2585 70.874
10.9515 46.685
47.5094 44.810
64.1041 14.386
28.3372 56.152
24.889 52.876
29.4931 60.956
88.1368 21.716
75.4579 1.742
72.9935 -27.421
74.5467 3.860
66.329 -21.458
61.7575 -9.284
86.7184 -13.704
80.8428 6.239
64.5976 -5.284
56.793 -24.108
79.4074 -17.610
79.0616 1.351
65.8846 -3.585
39.6553 -0.143
79.913 13.725
84.2669 15.368
56.4803 43.583
80.6417 50.659
84.5175 42.195
75.162 1.320
95.956 9.453
80.0105 19.868
77.1197 51.692
24.2203 66.546
33.9479 67.527
41.0775 67.141
51.9533 59.307
71.79 54.375
67.6605 50.660
65.8428 57.138
47.8202 59.122
44.1772 42.966
34.1462 38.432
45.8182 28.199
45.2019 18.994
61.2662 55.792
53.1408 50.857
63.4855 55.599
70.9193 48.363
30.8788 68.370
38.3747 65.220
43.3002 54.064
7.16078 48.138
22.1727 72.078
21.8593 44.924
22.6588 56.940
30.1574 70.615
48.4869 47.154
60.3676 53.394
65.2082 29.431
84.3336 21.795
66.4661 9.061
53.4886 25.873
49.1618 44.161
27.602 39.056
5.43412 47.696
61.3581 15.122
60.5337 4.559
68.4927 54.034
46.7634 67.017
48.4602 48.139
66.9363 46.220
61.7736 40.144
35.3391 57.993
66.9735 45.401
77.0266 28.489
54.949 48.313
79.7515 15.706
77.6427 -13.501
68.0473 -6.809
73.6235 6.969
73.8338 12.850
73.7315 28.740
62.9429 31.692
48.1927 37.927
61.8236 30.808
62.4144 39.013
50.0367 52.693
54.9555 32.822
63.8973 31.937
82.4198 29.639
46.7519 48.511
65.7145 50.367
55.2362 52.147
66.4852 46.147
57.98 29.186
57.1229 6.728
68.2294 15.106
61.5138 16.210
61.3636 40.404
56.89 29.503
69.3611 -7.060
67.666 -13.697
58.871 -18.728
39.2701 -22.085
80.6754 -16.446
82.8189 -11.768
56.4496 -16.551
69.1305 -17.277
77.9648 9.812
66.5844 44.514
67.7123 43.879
34.5106 54.240
32.9292 45.809
35.2979 66.196
27.2267 62.212
31.4775 73.849
14.1268 57.496
53.4286 59.504
41.2094 39.777
21.0421 57.009
49.2251 63.278
53.8015 56.105
13.9594 53.730
34.1219 63.584
16.7702 58.456
10.5195 45.775
31.5881 34.230
56.2279 10.382
47.4996 30.190
42.8373 25.290
60.9162 23.260
67.6037 24.759
93.67 15.598
63.5056 40.273
19.7573 42.819
19.2571 52.239
47.8056 43.434
62.7261 20.583
77.69 43.726
36.4465 32.033
60.3478 56.811
39.4606 24.614
77.3332 11.434
72.725 -28.722
64.7105 -21.294
86.9339 4.772
72.6746 14.718
71.725 27.361
66.7433 11.873
70.8464 4.241
66.5075 -8.531
73.4388 3.324
77.2529 26.815
86.6052 9.048
75.6736 -6.124
65.0491 33.235
76.7482 38.706
66.456 33.572
47.1497 18.892
52.6003 -3.980
65.3746 -15.791
62.9457 0.013
81.053 -27.134
59.53 -22.703
50.5605 -36.998
86.9921 25.400
70.1309 -6.129
84.2471 14.155
69.2107 40.711
54.7546 62.192
59.7227 46.077
59.6433 19.709
47.0827 30.274
11.5049 49.542
22.587 39.933
47.9357 55.399
44.1135 43.349
58.5042 47.586
31.2918 50.115
25.1649 64.181
18.0832 48.489
5.2741 49.742
52.0424 15.184
50.2704 65.191
16.2591 50.821
67.53 45.391
59.8818 62.561
74.8152 46.369
57.8456 -15.803
72.08 8.815
76.5389 -6.225
79.3849 14.915
83.0292 7.363
67.517 4.965
78.7894 -8.280
83.1806 -5.938
73.2756 1.962
50.59 31.919
43.7149 54.101
58.4758 48.602
61.3739 50.708
30.9553 59.100
49.387 49.522
59.6239 39.973
63.6772 51.053
81.8984 35.064
65.6535 38.342
55.8166 35.015
71.4198 38.521
53.2928 33.847
59.3585 4.559
30.0989 2.812
37.3101 45.371
30.3284 60.035
24.0164 42.754
37.5506 52.534
34.3791 62.018
41.8775 57.481
27.633 43.707
29.8991 34.109
48.3142 53.859
43.4713 61.398
17.9671 57.048
60.7854 17.781
54.5163 -16.063
42.8118 33.187
57.5536 18.514
63.9153 47.598
65.7127 49.469
56.6427 68.355
39.2378 50.191
19.6711 52.565
28.3096 55.940
46.4174 32.178
39.5843 45.265
60.5832 43.903
40.3461 38.501
49.6395 35.766
18.0184 64.717
51.3647 50.510
79.926 38.945
84.0028 26.318
84.644 32.644
91.4476 7.381
47.3202 55.492
48.5226 49.465
46.7263 41.063
88.7037 -2.472
79.502 -4.372
74.0301 -1.451
80.6625 8.859
75.0933 18.593
71.9343 1.694
70.0731 -16.070
72.5872 -18.017
85.4512 -4.248
72.0113 -16.492
80.2131 -12.007
75.1913 -18.119
42.1961 -11.604
71.6186 18.407
72.7326 -2.133
78.6696 9.437
76.0091 33.433
68.9385 43.351
60.6934 33.287
38.7951 11.245
62.725 9.567
62.8165 12.618
41.9131 30.420
52.3181 33.680
47.9404 52.085
36.9891 40.415
44.9676 40.494
44.9838 43.346
46.1384 19.841
67.699 11.452
71.4899 8.775
58.8026 40.418
61.3257 42.062
65.1503 42.084
66.2788 43.868
56.5618 69.804
54.5875 65.456
57.0221 60.573
44.7197 49.417
87.3408 9.752
77.5307 26.597
83.5132 13.920
67.9093 32.728
65.0005 -4.194
80.0069 9.264
75.5712 17.758
73.5128 21.129
54.9021 44.679
50.0566 14.512
45.3474 -14.642
57.3096 3.238
36.7225 24.516
29.5402 36.338
62.6113 56.247
38.189 19.428
55.7826 41.314
51.5025 2.683
55.7395 30.406
35.9695 59.648
62.0585 31.780
62.955 3.075
61.4917 33.648
40.5808 -11.228
51.961 20.091
29.6865 29.229
49.6597 5.125
54.5478 -6.240
48.3054 17.477
71.2685 16.385
67.6234 -5.893
65.5684 0.812
68.3399 -5.060
57.7561 17.709
56.3885 4.199
71.5814 -16.022
77.6443 -12.578
87.5253 8.888
77.2162 5.977
66.6813 -20.933
75.9545 10.645
73.2106 22.241
73.9511 25.326
85.4167 -1.667
74.5894 -16.062
50.6781 -2.396
75.9631 -17.875
73.7338 -24.393
59.3814 -5.109
64.5692 38.769
48.2444 50.567
52.035 6.681
54.2747 27.077
34.0271 14.198
20.7337 37.750
54.0172 35.762
34.9259 43.866
45.5127 23.153
40.0925 38.132
37.2547 66.808
37.9035 69.478
47.658 60.173
70.2592 54.469
84.7791 27.567
72.1358 11.456
26.1727 58.557
52.3556 53.105
51.6619 47.430
59.0732 57.444
72.2289 44.850
43.6685 39.520
28.9602 52.749
31.8649 56.204
37.6134 54.565
36.7067 40.398
62.8598 41.301
54.303 68.574
61.6703 63.300
73.261 35.881
68.6402 37.923
57.205 43.133
52.9297 -5.263
65.0295 24.475
82.9147 2.817
75.5542 9.684
12.4409 42.818
5.96144 36.364
58.402 -30.204
64.7193 -23.403
49.713 -16.219
70.0255 7.532
52.6647 21.514
48.3778 62.799
52.6673 61.266
68.1818 48.395
59.9011 13.091
56.3275 11.818
42.8483 3.034
30.8645 59.914
36.0318 69.841
62.2527 50.018
56.1792 44.277
69.5722 5.879
40.0335 65.676
16.8343 58.067
18.9392 45.215
5.47318 37.041
87.2699 4.453
88.7316 23.233
65.9427 -19.238
53.6414 -30.105
56.5054 -12.993
42.9872 21.119
73.8325 24.691
59.7064 18.539
22.6113 42.078
57.4862 16.039
84.7022 15.994
84.5816 19.530
75.1931 38.103
87.5936 23.272
74.3597 26.943
73.6709 38.973
61.1747 39.432
38.5805 27.274
30.6544 7.797
36.076 -24.926
50.357 -24.973
84.9436 -11.654
40.0626 -27.082
71.6174 -3.994
83.7145 4.772
86.4728 -4.648
72.4987 20.446
58.2061 -13.491
74.3304 -26.373
63.3992 -18.123
78.8761 26.925
39.7776 57.958
18.312 48.921
39.5903 60.185
44.195 25.480
60.3553 8.098
64.6627 8.493
64.1792 -9.487
71.3775 -2.304
77.4504 -3.639
65.854 -19.417
74.4606 -4.133
37.7699 29.403
53.9006 36.902
50.5185 -4.967
61.2794 16.283
71.0436 18.013
74.5945 -4.485
58.0395 -9.994
68.6714 -17.491
44.4088 -35.595
51.6048 -30.834
67.6775 -29.435
94.0839 -0.942
48.1925 -31.157
36.8747 -24.152
18.3855 -25.572
65.271 -7.825
47.7446 -11.654
68.0033 3.651
57.1643 -12.558
78.845 22.008
68.9028 -15.387
67.3014 -21.500
57.1085 -23.329
76.3517 14.123
75.8046 19.769
68.3954 45.508
59.7242 16.328
56.7386 40.108
67.5216 23.809
60.0108 28.207
56.4941 17.892
67.024 19.404
76.9462 -0.898
61.1227 -2.679
62.7586 -6.931
67.5759 4.803
77.3159 8.963
91.4927 29.162
84.6885 29.493
78.501 -12.906
67.3587 -13.458
79.2889 -1.710
84.6779 12.915
49.8225 47.170
46.3725 56.222
38.6521 -5.040
75.144 33.185
65.0035 35.945
46.5995 44.943
45.9177 51.569
40.5906 67.402
38.1921 70.514
51.6793 64.266
77.9119 48.912
54.5085 53.441
55.4362 40.715
66.4025 17.861
87.9422 5.940
62.5494 17.650
65.9632 -14.208
75.4646 5.771
63.6631 -7.148
69.7127 1.387
56.9715 -22.440
68.9577 -24.552
73.5016 -21.712
53.6176 -6.598
76.1892 -3.867
78.381 -22.754
66.2444 -33.543
65.3671 -28.517
75.101 -25.431
84.509 -21.769
36.7443 -33.840
65.4563 -11.001
52.2122 -19.692
45.845 -20.028
54.5336 -3.886
81.568 -10.648
73.3379 -11.335
64.6508 -18.852
37.6239 -12.846
45.1984 17.530
55.835 32.072
44.9468 51.826
18.8223 63.143
15.8591 59.408
58.3418 45.468
51.9841 52.978
27.1513 57.614
39.2264 66.813
71.4792 30.927
66.1112 17.406
54.2957 17.032
63.8558 12.004
75.9863 -18.050
80.4688 -24.808
88.8617 -3.574
84.0717 5.381
69.8853 -19.387
44.8838 -27.066
46.4886 -2.538
34.756 34.267
38.1898 43.519
72.8876 41.745
37.4491 20.945
75.7129 14.188
63.3393 19.585
68.689 -19.181
71.919 -17.541
81.8257 6.027
76.0822 28.237
68.8452 57.540
62.0231 54.637
43.188 46.363
20.3462 51.481
38.5986 58.717
21.8202 31.774
5.86813 41.565
62.126 -33.907
85.4968 -6.692
58.1432 -2.091
95.5405 5.827
68.7941 -30.093
69.9674 -24.677
75.2308 -9.198
62.7693 -11.463
77.9249 -25.351
44.6051 -35.679
52.5059 -20.363
61.271 25.695
54.1531 2.269
63.7174 -2.451
52.4588 -1.421
79.2602 8.580
59.1686 -7.205
67.2357 8.484
45.972 39.794
46.1949 5.852
68.0935 1.968
43.7895 10.411
51.1569 -14.148
64.2048 13.155
45.8375 25.990
42.4109 33.006
40.8092 54.075
15.4972 55.861
23.318 67.164
44.1849 47.123
69.3253 46.361
73.2854 9.950
47.7661 -2.787
40.6689 -8.066
57.0807 25.620
48.7626 43.993
58.8761 37.339
60.8255 48.211
53.2654 54.425
78.4016 19.836
70.4331 13.910
69.963 16.243
75.2722 34.731
80.4291 42.663
73.4859 34.033
58.7546 67.329
49.2546 68.425
29.8042 58.023
27.0722 39.078
46.1394 39.829
21.5432 58.688
60.8317 54.915
53.4173 42.308
37.0423 50.065
46.5557 57.163
77.8097 22.348
74.472 7.969
69.8335 3.283
61.6076 -16.175
49.5348 -30.866
59.9798 -25.774
84.928 17.281
88.1281 11.700
70.3855 43.063
39.8978 55.496
74.1828 23.114
85.4522 -1.589
74.0595 10.222
62.5063 -23.311
64.6359 -11.963
89.1091 9.729
63.0661 -15.149
59.0625 -17.934
87.6863 16.570
62.0598 -13.850
83.8471 4.906
69.6629 -18.589
51.6632 -20.885
53.2324 -24.627
71.1284 -2.022
79.5453 22.314
69.8164 29.167
83.7395 11.118
81.6514 45.742
58.3683 44.538
12.444 54.965
27.837 56.880
11.0751 48.079
41.1261 51.323
24.6269 35.394
30.2199 26.368
34.4248 37.141
18.6239 69.889
53.291 62.603
36.0302 44.877
51.8309 43.036
75.07 41.683
58.1854 46.252
81.6907 7.193
80.9433 9.221
72.0332 18.325
70.5765 -0.214
82.5891 7.328
83.0993 -10.737
64.9925 -19.189
53.2822 -43.414
45.1251 -46.087
47.7207 -45.229
55.6085 -19.595
44.94 -14.583
30.7132 -28.458
42.7712 -32.694
72.4962 -11.872
33.9329 -19.842
28.0987 -29.567
55.3685 -37.581
58.2258 -40.759
67.6272 -5.119
92.5652 19.763
66.6598 51.379
79.9026 25.134
50.0694 -2.975
69.0815 28.424
52.2331 30.520
77.3229 29.269
72.3986 43.636
80.0535 29.295
79.3583 36.458
71.9622 32.270
85.3732 18.323
72.0852 25.563
66.1435 -3.555
78.2665 22.217
86.6969 14.283
57.2585 66.015
64.2939 52.901
70.6722 25.677
74.8187 44.232
47.2108 39.274
69.8313 49.511
58.9158 34.052
52.7109 19.346
52.7761 19.351
77.5914 0.864
66.8045 -15.074
71.7536 -10.577
83.247 -15.140
67.8557 17.081
60.9562 -15.425
65.3197 -1.020
59.5744 -11.174
44.1317 -30.306
64.2397 -15.802
77.0084 33.553
74.4503 -1.747
82.6836 16.304
75.1623 -2.913
87.534 14.214
80.895 1.941
78.7016 -5.221
76.1048 -0.327
52.04 -31.971
77.5993 -22.149
82.042 0.340
79.4404 4.397
92.8143 10.909
82.1872 22.719
81.9589 -18.397
65.9595 -8.617
82.0388 -13.069
38.2412 -24.217
48.1029 -31.507
54.6573 -10.936
46.7533 -27.332
42.8531 -36.482
86.2657 -4.806
87.2771 -19.445
81.3868 -3.094
75.9531 -14.545
64.4255 -15.878
67.4243 -10.924
69.469 -16.558
41.5793 -13.945
49.3333 -11.472
48.1472 16.346
63.0972 12.900
57.6746 30.668
29.1372 65.622
23.2392 69.384
5.52049 60.303
66.2741 -20.165
61.7583 -21.335
46.0382 -0.361
53.4724 3.334
50.1292 23.709
49.0285 7.550
43.8348 45.661
67.5213 56.034
44.5767 72.175
36.8714 75.559
5.30398 54.897
45.6592 12.556
45.0934 53.596
69.1872 52.262
55.8132 52.939
59.1466 38.611
72.6451 28.555
75.2222 49.258
71.8093 42.607
61.3888 40.318
69.9776 -1.428
71.4614 -8.903
64.4857 -24.433
77.1326 -31.325
82.825 10.931
79.307 22.230
92.3783 19.456
89.5706 38.685
64.2807 51.636
63.6932 36.611
58.5493 21.064
39.0906 37.541
75.8382 17.416
72.3935 1.838
76.7947 -6.113
83.9224 -7.088
56.805 21.745
23.5553 61.294
19.9818 66.494
63.7986 64.816
39.0908 59.606
24.1758 62.945
44.888 48.659
27.6008 49.325
26.1857 21.647
42.3838 35.085
76.0868 16.880
73.3678 34.594
79.3142 6.424
62.5379 -23.174
68.3873 9.151
64.9767 27.012
83.4769 32.667
82.3839 48.544
60.5766 46.945
71.8789 40.016
52.6619 -13.857
33.193 -16.159
65.5262 -3.016
58.2752 3.665
80.3394 4.901
65.0525 5.960
50.2666 53.723
49.4996 28.056
82.2828 20.642
64.5053 17.984
45.3755 22.624
19.036 41.992
32.4767 29.766
49.0744 60.693
45.8604 62.852
56.974 60.471
75.5824 44.018
79.6599 30.840
77.4935 36.770
68.2932 31.726
48.7243 45.634
75.2004 15.186
75.9117 -5.634
63.8301 6.154
80.2498 -3.574
81.7003 -9.288
60.3626 -7.268
67.6819 -13.195
51.9388 11.319
61.9583 9.405
44.4485 38.746
46.5878 60.457
12.5314 58.218
44.3377 39.418
79.5026 49.646
59.3154 30.829
24.4506 57.871
34.5975 60.214
38.3696 46.652
73.9572 35.338
69.9601 21.220
52.2826 13.439
71.3416 -21.255
58.4071 -6.761
58.1997 -26.905
64.3947 17.862
46.807 6.691
60.622 -22.444
47.6543 -39.202
47.1225 -33.104
64.5349 -18.722
83.1772 14.563
49.5056 26.113
58.178 17.163
52.9519 -13.263
54.1354 5.423
54.0629 -13.729
39.6902 -11.290
43.4486 -13.597
57.2025 -7.271
60.0691 -14.349
65.0957 7.486
40.6195 8.551
51.275 1.587
42.5298 -14.762
63.1805 26.501
80.7143 39.975
80.6302 45.213
65.9888 53.669
79.4 18.775
52.8801 59.239
57.9121 33.193
40.3646 68.915
51.8964 55.966
47.2781 52.808
47.7426 58.709
15.6607 41.584
9.22311 51.637
11.5171 58.229
46.9649 65.972
9.49851 60.119
5.42265 46.934
66.6619 61.965
20.7769 68.805
8.86538 54.156
5.5521 58.371
59.0795 -24.133
62.0094 -4.721
57.5855 -11.925
49.1063 -30.948
62.8041 -34.501
71.8366 -4.320
63.762 -6.915
90.5122 14.084
76.2304 41.884
74.7265 28.780
37.6578 63.172
32.8292 66.198
49.6863 75.192
28.864 54.468
67.0456 41.621
78.3666 42.512
47.7175 66.533
62.0006 53.244
62.4109 31.960
45.8509 40.281
51.6235 29.837
49.6305 52.730
36.6122 34.477
74.6092 46.496
61.6585 57.007
56.095 66.952
54.0675 58.872
40.0854 46.626
66.4068 41.497
48.9506 59.914
41.5803 43.016
48.8843 35.506
53.3794 30.135
50.4884 25.461
83.1459 20.242
66.4506 33.187
47.2881 26.071
59.8961 -6.947
56.7983 -13.761
37.8122 -2.076
41.2258 15.928
66.8831 -19.346
67.6388 -24.944
57.362 -38.797
80.1647 -2.186
61.6449 -21.891
51.4878 17.427
71.5904 -24.810
39.6709 -28.920
66.4158 1.050
78.6836 -7.295
65.0668 1.888
61.6257 15.270
43.7507 -11.899
33.8313 -21.160
61.2158 -31.886
62.3932 -22.165
62.1474 -9.972
72.3448 27.811
70.148 43.447
79.0807 5.960
69.4813 8.108
84.0231 1.775
76.335 2.728
72.0591 15.701
82.0011 -15.805
48.1029 -37.684
57.1617 -23.047
65.0189 -25.282
71.1296 -32.520
65.2212 -7.811
58.5917 48.402
60.7102 41.832
50.6372 64.432
71.8822 50.648
66.8537 40.994
56.3505 63.171
48.1456 56.887
67.6191 52.566
53.622 49.762
76.6726 48.913
42.2621 34.063
58.968 41.393
66.805 47.101
78.1043 44.184
62.0144 34.312
51.6988 33.641
26.4663 57.144
5.88313 47.318
61.538 -5.633
81.0387 12.035
78.7877 6.799
81.5536 0.365
63.4052 -15.398
39.5165 -28.163
32.1558 -9.991
51.3104 -19.443
53.6966 -14.025
73.5548 -12.509
71.1357 12.596
73.154 10.411
57.598 -27.792
49.0077 -22.253
80.8082 -14.750
79.0787 19.811
83.4022 26.978
64.8707 -6.706
61.4798 17.163
75.6189 2.513
70.744 -20.927
40.2729 -34.915
78.3088 -19.622
65.9304 -21.100
70.3074 -19.549
50.9008 -21.988
46.4338 -26.766
39.3745 -26.319
57.6608 -16.511
57.8001 -18.286
83.0635 3.840
81.4135 17.691
89.1845 -3.453
90.2289 11.524
90.124 -18.348
47.3762 -13.770
59.3529 10.570
69.3151 -4.620
61.9031 -21.483
51.8232 -26.954
89.1225 2.136
64.7315 -3.115
78.2745 0.429
72.8313 1.075
60.6453 -14.813
80.1364 -2.579
46.4842 3.868
63.5698 20.762
58.6736 40.709
73.4139 15.114
43.364 -10.658
49.2122 0.446
55.7198 -7.434
54.4194 -18.325
82.3536 -8.691
79.5824 14.817
63.1295 -0.375
60.4985 -17.221
65.7156 -6.459
83.941 -2.900
83.4795 13.558
92.4895 27.017
83.5036 8.268
79.2209 -3.415
81.1937 -15.230
68.1 -0.430
83.2637 -2.136
54.616 47.782
71.0226 20.777
65.2571 14.405
70.5545 14.514
79.3743 30.539
69.0512 11.713
88.5494 0.062
72.3963 43.865
82.4788 26.388
80.4245 34.646
65.1521 63.753
55.659 69.864
18.3238 57.830
28.643 62.286
62.8968 28.561
41.7373 16.978
42.9327 20.583
62.0765 16.540
77.6251 15.964
71.3447 22.293
76.5714 35.929
60.3999 39.264
80.6573 24.284
52.2948 40.686
60.5196 36.881
57.3118 48.600
44.2959 65.938
41.3179 58.731
83.5371 37.321
73.0746 20.962
46.5347 40.947
44.649 34.013
52.6837 0.221
40.8412 29.827
75.7322 13.087
49.4365 -15.286
47.6098 -33.831
69.9168 11.243
68.0031 57.698
35.9263 61.793
41.7801 58.749
35.8536 59.894
22.4062 39.909
47.4976 19.149
64.0857 19.531
68.6808 -9.180
63.0343 -5.688
54.3885 39.317
25.2601 65.488
39.6827 64.586
42.7201 54.852
43.9468 47.403
58.4069 53.813
49.7182 32.441
48.4497 38.234
49.7898 12.017
48.7698 -13.645
55.4822 27.384
50.5924 20.507
38.7328 27.248
42.2331 18.176
54.1711 47.011
32.1108 55.807
37.1026 69.895
34.4398 70.811
72.6803 11.754
77.2151 24.250
64.1975 43.876
44.4314 53.845
28.1 49.274
4.96145 31.324
32.9171 -17.586
51.6451 -17.261
85.2973 32.890
64.3051 -7.545
60.0727 0.841
61.051 10.897
65.1035 -4.332
75.0106 4.956
56.6209 42.381
74.9608 29.424
53.5534 -27.752
73.9408 -18.901
61.9708 -35.947
62.8662 -26.192
60.2108 -21.885
52.6279 -34.930
85.2831 -5.080
73.4334 4.540
65.0687 23.631
49.8795 48.446
5.47312 55.532
61.8954 -27.528
51.3473 -13.711
57.691 -24.853
38.7088 -30.163
60.3888 -18.087
66.071 -27.551
68.7933 -13.018
65.4819 -5.972
74.6934 6.909
61.7218 -20.428
64.7607 -13.027
69.9603 -8.546
64.4751 -20.067
49.9984 -38.381
63.9345 -43.421
58.9849 -29.833
51.0505 -37.784
62.1153 -37.002
78.4316 2.543
66.4641 16.446
47.4938 23.281
60.6392 26.600
43.0797 40.220
22.4345 51.584
63.7551 37.402
60.1066 2.629
57.6369 -17.231
39.5778 -15.747
58.9751 -17.726
53.2964 -28.998
58.0247 -29.266
57.4478 -17.353
68.8788 1.255
82.4302 8.745
79.7268 35.654
74.7009 34.507
55.8694 50.329
60.825 51.584
54.1799 56.813
46.9093 51.911
13.5005 59.805
19.6359 35.864
50.3321 41.749
63.8833 45.105
84.4019 34.500
44.2203 -1.484
42.9454 -1.896
45.5757 -28.581
68.3076 -11.875
59.5215 -14.188
81.608 -4.005
64.0231 28.375
73.978 40.406
74.6873 44.814
69.4281 21.187
73.1879 56.092
84.2616 31.532
32.4117 -1.699
80.6432 -9.951
83.6962 32.876
79.0253 52.735
41.6872 63.193
28.4656 73.538
16.2392 64.102
13.4741 63.906
30.5972 44.732
38.3169 58.728
42.2308 60.965
63.396 23.602
71.3296 18.337
50.8535 -4.356
77.408 28.055
60.1335 51.069
15.8186 75.115
53.9432 59.650
62.5619 29.072
52.9642 26.412
57.7724 24.674
64.2146 27.151
84.2269 11.655
69.8708 -9.228
71.5253 -9.085
54.91 41.168
55.4633 48.067
55.8512 46.092
45.33 53.283
53.3257 42.707
72.1215 22.085
71.1655 11.462
57.3929 25.752
72.8372 -0.399
61.1427 40.723
47.4426 55.852
49.5713 34.459
23.0789 57.069
56.9224 50.440
28.8834 47.965
51.6055 38.563
69.8933 -1.213
62.1807 15.522
39.8039 30.219
61.1663 48.011
70.2265 40.319
66.265 51.754
63.509 59.646
35.2393 67.755
31.2728 53.728
22.2637 51.196
21.7535 54.134
48.8003 65.378
24.7149 56.060
56.189 41.451
41.5154 65.044
61.8567 43.704
81.6852 19.506
86.6574 26.814
80.3759 19.968
65.0198 20.826
40.2421 45.391
50.553 50.867
49.3398 42.836
53.214 28.079
53.3699 48.773
61.1591 15.067
81.488 30.357
70.8514 44.363
61.0495 55.288
42.6773 69.272
39.3929 28.655
27.4057 61.898
38.4842 68.363
62.3453 47.499
50.2271 55.070
53.746 52.614
72.3657 52.340
59.784 5.082
65.5034 10.153
49.3124 50.274
15.8114 64.211
18.8354 65.075
30.442 54.255
54.6313 49.573
64.8653 57.307
73.3089 34.742
45.1771 59.513
41.7527 62.495
76.3641 44.966
51.2988 58.492
35.8235 52.979
80.2809 31.914
41.8865 -21.507
74.3991 3.546
69.4171 47.334
56.8326 51.105
17.4084 48.228
39.8588 52.159
21.8809 37.524
28.5808 54.998
26.4328 49.213
34.2608 17.891
56.7725 68.715
72.601 54.542
79.065 25.730
77.656 20.179
35.0052 57.503
52.7745 61.331
53.9525 48.478
43.8226 42.575
49.9707 61.369
48.5428 34.746
35.7135 36.077
48.5153 39.818
29.7238 40.619
29.0762 55.531
37.4618 49.366
42.5542 41.338
47.2655 42.987
24.1181 53.029
25.8655 45.723
36.2481 30.413
33.661 70.902
48.6634 53.705
71.3864 15.841
59.7345 3.615
64.947 41.579
43.0565 51.743
58.9207 23.977
62.9563 16.753
64.8759 13.461
62.6903 -0.797
83.7133 15.735
82.7242 16.790
68.309 -4.883
40.7233 14.628
64.175 -1.980
79.1679 23.339
81.7125 28.815
60.8273 42.361
49.0055 48.116
62.9662 39.726
51.3207 51.678
66.2686 38.961
57.8229 27.468
65.5117 -12.194
51.9201 41.233
61.4149 35.664
58.1158 53.466
68.5144 -11.172
58.6021 -16.695
72.7017 1.007
69.6966 -11.979
36.5822 -33.842
52.4029 -24.769
62.3803 -33.288
60.0061 -0.030
52.4889 11.066
45.1171 4.211
60.3467 24.404
56.1987 52.107
78.7345 42.155
78.8755 28.851
75.8902 54.270
49.5836 64.706
34.7188 58.038
32.6317 60.493
48.1693 31.851
58.4298 48.867
54.4675 26.016
65.7739 46.016
79.9795 40.593
81.2475 32.257
77.3793 42.137
74.2802 40.669
26.4632 49.631
69.7112 39.607
85.8777 0.021
69.8968 1.728
68.5601 22.087
60.5316 57.016
60.0581 64.947
51.8227 43.617
67.6317 40.573
49.2346 59.095
31.916 59.744
44.2938 70.634
51.7669 63.066
35.5377 54.024
16.8637 45.183
39.6484 51.217
36.8443 48.313
48.331 55.930
8.92035 47.457
5.98892 47.038
55.0937 -19.759
46.8965 -18.504
76.9203 -12.232
78.5887 -4.283
60.2979 -19.186
54.0871 -26.762
67.9826 -29.725
64.7162 -22.732
55.1389 -27.590
52.7442 -28.392
63.7191 -9.369
50.6235 -1.394
77.3776 -13.022
56.3211 -23.451
59.6214 -16.005
72.7682 -11.476
74.3411 -3.468
80.9232 15.139
55.5775 51.153
83.0142 -0.755
58.3639 36.493
77.8956 2.099
72.0753 0.675
56.5394 -10.407
53.995 0.016
56.6278 -13.949
63.0151 39.434
75.1864 43.884
56.0759 46.134
82.6938 25.707
70.4998 51.949
66.4679 54.850
53.6616 56.650
57.5407 27.517
56.5076 39.164
24.3754 59.909
34.3205 26.722
18.4651 39.787
24.8109 55.046
45.795 49.397
51.107 30.160
63.0106 33.155
74.1585 -8.395
68.1869 -6.110
73.1147 -30.345
46.9533 -31.319
79.3243 -2.086
72.1042 -2.061
86.7369 32.080
87.4684 9.135
75.0744 -4.263
88.0969 -2.793
88.6587 9.937
84.2677 3.661
62.7672 -20.904
63.179 -21.426
56.4553 -30.009
56.3197 -40.400
56.0145 -16.883
57.7927 -12.390
73.4185 -32.399
58.9238 -39.425
64.2079 -1.246
64.9889 33.260
72.5985 51.849
66.6367 38.968
67.5905 17.493
59.0553 -17.442
57.9068 -24.744
53.0535 -31.752
47.5212 -33.456
66.5362 -24.271
50.5617 -34.937
33.1917 0.269
77.1006 31.433
74.7313 59.477
37.4444 66.108
28.997 41.774
38.1562 71.257
18.5126 59.878
26.0013 44.244
5.57358 55.314
41.5009 -18.755
34.4889 -27.868
52.9709 -30.169
82.9257 -27.675
68.9618 -24.913
55.0714 -13.632
72.469 -13.415
70.6993 -26.844
62.6698 -28.840
50.0461 -26.648
87.0094 13.296
80.0202 -4.429
73.2708 6.946
81.467 -5.901
74.2276 -11.409
63.6047 26.500
61.6481 28.626
50.1754 29.862
61.0031 43.438
58.2956 29.059
78.4303 12.890
76.675 31.528
40.6775 48.139
41.5748 16.819
56.5751 43.636
56.1208 53.489
35.8461 58.252
7.50486 67.261
31.3829 57.972
43.6137 63.442
31.978 66.454
16.5539 61.683
21.4682 39.659
19.5256 39.566
40.8628 52.460
38.065 35.999
40.0519 53.813
58.6545 34.651
21.557 54.343
17.1438 56.365
23.7204 46.304
44.2627 22.529
63.6433 30.681
48.9983 14.052
56.0038 35.256
76.2277 24.711
51.9019 0.200
80.3789 6.276
77.0094 23.758
67.5873 46.352
60.2481 55.927
38.5293 46.077
51.0217 58.522
34.2839 58.815
66.1998 20.642
56.4862 6.792
53.23 -6.321
40.2463 -13.149
75.4581 -7.273
69.6446 1.283
70.2445 26.633
61.1039 2.234
38.9987 10.566
36.9044 -9.222
53.0889 4.885
36.2549 27.492
60.7604 26.121
57.462 16.711
64.9286 -2.326
73.2345 16.114
72.0985 9.761
67.5761 2.729
51.4957 -12.665
72.2407 -7.905
64.2217 -27.266
49.4343 -19.337
92.9982 -4.260
66.5256 45.941
49.9961 5.908
58.5336 -2.827
77.3226 -6.827
67.7533 -9.772
59.6813 -11.085
65.9024 54.755
32.2426 46.213
53.9378 60.115
52.3986 68.776
65.9828 24.487
63.189 16.705
31.6648 42.641
41.4336 45.643
35.4235 41.265
33.5988 55.410
5.30135 66.337
78.3393 5.801
76.2404 3.848
66.2088 0.373
59.571 -7.943
64.0611 -11.541
72.2128 -28.766
65.428 -39.729
60.2689 0.640
85.1108 30.938
81.025 2.577
42.6628 5.045
58.8287 31.234
60.1261 37.403
56.5744 41.720
56.8066 15.449
39.5408 37.920
17.3724 56.008
12.7863 47.010
5.59907 46.829
69.5729 3.657
56.6176 -1.184
85.698 6.881
61.2247 12.717
49.9025 18.973
55.2072 41.341
56.964 37.576
63.8302 17.562
50.3696 37.894
59.3204 25.772
39.5003 50.915
27.0772 50.654
58.9289 35.595
44.8825 42.728
19.111 59.143
30.4846 60.735
24.8711 32.732
18.747 63.705
13.1113 55.401
29.4825 61.180
55.5011 62.856
53.1711 59.837
64.4807 65.512
73.0438 51.498
74.3172 1.101
85.7998 21.437
83.7369 29.704
50.9272 59.710
59.496 20.582
87.1213 40.148
83.1143 36.409
89.0706 28.405
87.994 14.625
75.7919 50.514
66.5793 60.877
80.4346 1.648
72.3023 33.308
89.5037 7.804
72.6296 33.266
46.6475 68.440
41.2707 58.265
15.8662 53.385
48.2669 16.826
40.0684 46.547
49.1202 42.428
15.3037 62.642
44.2671 46.533
38.5582 61.679
33.4579 61.355
76.1221 16.077
71.2354 6.758
83.5221 19.519
78.8784 7.453
80.833 5.504
75.7434 -8.710
76.1858 0.456
65.0112 -7.686
49.7235 13.095
57.119 54.126
70.1518 44.923
85.0598 35.111
73.9136 41.808
77.517 12.004
65.2336 40.391
53.0546 61.778
45.0657 51.402
35.9802 60.724
46.2104 70.015
20.5836 62.159
37.0158 50.906
24.4417 52.248
16.3246 63.101
5.08414 55.231
68.6508 -18.684
69.8982 -11.976
80.7343 -1.414
80.2141 -14.235
57.2455 -10.844
48.889 -25.534
63.5662 -0.404
64.957 -14.819
89.3484 0.470
46.4309 -20.633
45.5686 -20.441
80.5231 21.256
69.8282 19.259
43.0628 43.316
45.4625 51.111
50.079 50.310
49.498 7.862
79.9939 -12.596
68.6943 -10.467
60.2539 -7.540
70.1511 -2.754
86.4103 1.538
70.9955 -7.311
71.4302 41.831
80.8641 36.894
75.8636 26.327
64.8782 0.614
73.3715 -4.520
59.8827 -29.011
58.7358 -34.429
38.4065 -22.078
80.7297 -13.924
53.3985 -8.889
86.0601 11.773
85.0976 12.890
80.3666 10.721
92.1109 12.804
86.3845 3.829
90.9142 -9.313
88.6427 18.337
71.0955 -21.636
50.6988 -17.414
48.9906 -27.429
81.3786 -20.362
45.4834 -31.064
43.6514 -33.537
27.9936 -30.730
33.662 -26.430
82.3213 -21.894
61.5415 -9.318
76.6558 10.138
54.0969 9.060
54.673 27.215
55.0105 -22.013
73.3469 5.845
74.1288 5.857
58.6351 50.109
47.4871 61.897
29.6472 63.498
17.0639 72.776
5.75571 71.887
43.8907 36.742
45.9487 59.724
34.3809 75.627
29.855 62.985
39.3273 59.391
58.5886 56.782
53.7721 42.980
20.9003 59.356
27.8169 60.105
51.4271 62.233
35.6944 62.985
77.7506 39.945
74.2025 61.085
38.1697 67.499
58.5023 70.657
54.3614 45.180
39.9937 54.688
42.9842 58.466
34.7338 66.445
42.1014 64.342
19.414 68.063
40.2395 50.665
39.7142 50.042
47.327 31.709
58.6384 -13.270
66.2464 -19.784
40.7972 -15.909
74.4426 -11.058
87.7298 21.064
81.4209 8.211
85.012 16.169
76.9052 22.885
82.2146 35.551
82.8687 -12.864
92.163 4.387
74.1509 2.686
73.644 -4.238
69.5269 -23.210
43.3436 -25.310
45.0397 -21.488
67.2156 -23.208
42.3262 -19.044
69.2013 -13.818
63.1639 22.098
62.821 7.818
57.5793 31.935
53.6345 30.983
69.0559 18.500
78.6381 21.905
60.4459 59.037
52.1902 42.244
71.555 50.094
5.35344 46.727
32.9866 -31.100
34.5717 -33.475
58.7322 -7.846
52.4989 -31.540
67.957 -10.802
62.6835 -19.940
53.1762 -26.349
36.886 -23.075
66.8029 -19.156
52.7341 -34.455
66.0962 -5.305
52.3247 3.443
73.1001 16.254
63.3908 -24.144
74.8736 -16.780
87.2329 18.749
68.701 -6.999
42.7274 -20.258
66.5331 17.495
81.8746 37.342
48.4658 49.295
48.9037 49.998
38.0725 56.075
27.6212 76.986
56.8047 44.167
70.1567 33.329
63.6574 11.165
43.2411 61.133
67.5286 38.323
61.9274 10.598
77.2396 30.060
48.5713 31.109
60.4273 39.513
54.3057 58.665
38.3511 39.629
42.0713 49.324
65.0939 20.062
77.8649 -9.118
88.9535 -4.532
61.6455 -0.095
69.5907 1.014
83.7592 -19.945
54.4872 -8.215
82.7044 -6.338
81.4412 -11.818
52.1051 -0.245
46.3842 -10.215
60.2867 7.591
52.1367 57.513
19.3997 58.238
11.0465 49.796
52.1672 36.952
71.5328 3.078
74.4109 -7.082
54.5882 -16.346
55.2682 -10.607
61.3037 20.969
37.7923 14.527
50.9386 31.636
79.6691 23.553
54.3578 -9.598
35.939 -34.861
45.3674 -26.508
60.34 -23.977
53.3289 -29.098
18.9242 -30.044
38.0424 -34.128
60.901 -25.401
79.426 23.913
46.5332 -16.827
54.9214 -30.213
69.2061 7.572
67.5097 43.120
65.9171 46.422
55.6039 34.425
36.5226 56.660
37.0318 51.637
59.1353 46.904
65.3174 41.739
45.9864 69.090
70.9081 54.278
73.5436 43.942
67.265 48.033
80.3746 16.257
87.0479 -3.963
69.502 -10.326
83.4009 -2.085
82.6102 8.827
65.3302 26.174
84.715 8.917
81.4413 -2.373
70.8302 -15.303
46.405 -38.537
37.5297 -23.203
54.3764 -32.693
63.3456 -11.631
80.5838 -14.249
42.882 -23.350
75.1651 -26.703
50.2138 -38.343
37.75 -30.868
16.018 -30.018
55.5775 -5.554
88.012 12.142
75.3157 -19.207
74.3701 -23.257
89.846 2.181
73.1889 -31.190
80.3972 -13.388
67.5161 -9.799
53.8873 -23.630
44.4094 -19.393
81.0037 8.618
66.0541 14.948
76.4111 41.416
44.3529 29.907
29.5793 12.700
25.4447 43.294
44.6643 26.204
65.319 34.190
55.4429 0.097
38.849 6.969
18.9693 39.811
41.4828 62.802
31.6465 69.542
36.7604 40.667
48.7483 55.225
42.7461 1.074
43.4887 20.462
76.1069 28.689
77.2916 9.909
83.3454 13.393
83.1085 24.821
81.0282 0.411
85.7978 41.732
91.8753 25.291
48.1957 56.797
48.899 52.434
78.1109 44.010
75.7537 50.569
78.9589 41.858
69.0071 35.985
44.342 60.573
5.37682 61.007
77.0399 5.425
51.5633 -20.165
68.8989 -14.256
59.578 22.602
65.6099 57.938
74.8658 42.893
52.6182 48.077
60.4685 62.324
55.8712 57.259
80.424 43.806
88.8677 24.927
62.3026 48.477
64.2246 46.330
58.8963 1.158
63.546 -8.555
78.3137 9.122
83.4696 -0.008
71.73 4.614
75.8135 -1.412
80.204 4.673
81.9236 18.163
52.1219 -14.402
69.8066 1.556
59.5342 -1.067
46.9966 -4.298
70.8093 -33.542
69.9192 -3.331
67.6934 -1.929
69.966 12.720
71.6489 8.817
22.1174 -24.005
37.5012 -43.154
66.5219 -24.533
81.5693 -12.048
85.7964 3.334
72.6889 -9.589
72.8102 6.860
56.5802 -0.567
60.0766 -12.717
62.1436 -25.723
75.9324 -21.008
68.6917 -3.408
85.3662 16.092
76.5102 29.808
63.7081 64.892
73.1438 42.673
60.6099 36.745
57.9986 31.449
68.0615 50.688
85.6046 -10.066
81.5326 -7.785
70.4418 12.896
66.8164 41.233
74.2734 25.613
61.845 2.269
39.6077 8.916
53.0764 17.668
42.3051 9.695
58.7052 32.036
67.4597 50.623
65.2512 55.088
69.7198 39.478
37.7725 37.116
54.7927 -5.746
74.7729 -21.450
49.6117 -19.484
54.1616 -36.347
80.9331 27.587
67.883 14.900
63.8476 -10.466
70.991 -20.581
76.1992 -24.364
60.7589 -11.159
84.0685 0.730
77.2321 -15.481
51.6484 -27.450
67.9397 -18.380
60.9108 -9.145
70.7715 4.768
65.5516 2.051
41.0053 -16.548
39.4111 -16.609
48.2588 -35.368
86.022 -19.633
90.884 -2.443
59.3822 44.700
35.9331 66.699
13.2606 59.075
59.9976 60.048
24.4267 62.222
16.1351 50.507
27.8675 31.731
47.6727 11.666
54.0707 43.578
50.8497 26.951
24.1609 66.806
58.8078 63.153
31.4084 39.238
55.8301 51.046
34.2486 62.896
60.0748 49.765
52.9223 62.089
75.1168 11.174
67.3646 -18.031
37.1643 -31.844
57.7608 -26.737
69.1345 -27.080
66.2471 -24.891
74.5319 -17.644
58.8312 6.173
53.3399 42.398
42.6995 59.254
45.2578 58.461
40.5226 62.246
48.2362 40.471
52.884 51.722
60.9681 36.407
49.3547 42.493
52.2465 18.295
70.2664 22.721
70.2875 -0.598
76.5022 19.550
74.8613 30.199
39.7507 55.876
62.0299 58.692
54.0541 26.626
38.149 45.028
73.5676 45.166
57.5119 5.217
72.7134 -17.313
64.6031 -11.520
76.4777 -0.374
78.6053 14.417
60.9196 50.011
50.6631 63.981
49.4959 59.124
59.1315 41.251
65.3704 -0.773
66.2833 16.646
81.1873 42.767
80.7442 -3.161
61.282 -12.950
69.7132 -10.561
66.6404 -19.784
66.949 -29.575
54.7811 -17.878
62.0781 24.249
58.8371 15.903
13.4211 66.496
24.157 59.024
32.398 62.152
43.052 48.526
63.3352 45.738
75.5302 30.575
64.0892 -3.454
86.0432 9.034
90.6703 10.801
78.2489 36.691
85.0846 18.322
88.2658 28.548
65.8545 25.265
56.3547 4.531
70.2019 17.578
51.9589 50.718
85.1637 21.003
62.9496 26.983
58.0698 24.967
68.2582 11.862
71.2332 -24.314
59.1856 -13.436
61.3182 -16.089
48.9812 -30.799
71.0118 -7.996
67.7202 44.836
63.8902 54.057
76.5241 57.925
55.479 55.290
78.5301 1.972
59.1965 19.183
29.1297 45.114
26.5958 35.155
28.4929 38.637
26.4762 38.558
47.9164 28.846
43.1229 21.271
53.9984 57.493
34.724 62.319
40.8546 46.232
43.5082 44.334
77.174 39.929
55.6851 45.429
30.5031 54.630
82.4934 39.960
81.2219 47.543
83.7257 24.663
69.9668 17.046
68.2392 32.949
69.2586 0.508
52.0914 38.806
87.2093 11.325
60.7553 -10.536
62.0785 4.343
68.0897 -6.551
71.4791 -10.131
64.6205 7.119
62.7786 9.333
89.6302 7.220
74.0197 -2.926
71.4687 4.156
79.362 13.253
66.6244 23.013
33.3765 33.775
50.4943 36.429
59.4465 54.655
45.4583 70.280
56.9278 15.364
65.8222 20.921
69.3442 35.963
39.737 68.170
39.3988 51.326
52.1905 21.078
65.3729 3.495
84.5672 -1.223
69.1436 -21.619
71.9915 17.173
59.0629 0.157
69.3068 10.947
82.0988 31.366
91.1012 13.083
64.6 42.792
48.1289 40.995
23.9139 64.970
32.9393 77.832
20.0248 70.008
51.4974 68.580
69.2003 36.592
50.2021 52.090
46.3205 24.341
70.5955 31.441
75.8787 29.439
57.5976 24.938
65.5547 24.270
63.7 5.423
37.2071 8.344
53.9455 36.200
49.962 -14.318
65.2542 -26.661
56.5375 -20.223
49.33 -27.949
65.9792 -13.059
66.3879 -15.341
78.7966 0.745
60.1597 -10.291
72.3108 -23.135
71.8891 21.518
57.4041 9.386
43.9451 24.165
48.1675 32.412
51.5951 50.488
52.1323 42.265
73.1054 23.401
77.1345 10.460
84.6324 -3.902
69.5839 14.846
76.1664 18.216
79.4647 1.865
54.6615 26.021
52.1781 -0.439
56.2527 4.143
81.5396 25.686
65.2272 -7.108
58.4193 -37.119
62.3149 -43.953
41.5999 -15.666
51.6252 -8.133
67.8844 -10.401
32.7661 -25.840
42.5631 -13.639
76.662 -26.922
75.0411 -16.110
65.6759 11.635
70.573 -6.884
63.9823 -19.384
76.3313 -5.442
38.8205 -30.822
68.3736 -20.476
64.1098 -20.358
75.2482 -14.782
65.7414 0.822
68.5921 -0.559
67.7743 -14.201
58.5889 34.747
80.3582 13.911
81.2523 12.816
83.8237 10.734
69.8632 17.441
70.357 31.869
60.0009 33.167
72.8529 19.742
50.5425 -23.399
66.6078 12.608
88.3958 36.934
74.8235 -18.517
49.0001 -1.124
65.0876 -7.410
55.4958 -19.850
73.9488 -15.786
83.8015 12.295
73.6673 -10.830
82.5264 -11.224
72.4451 13.972
87.1 12.397
63.8395 16.262
87.9602 -3.164
51.8265 -25.998
66.5149 36.993
85.5579 11.093
73.9323 1.307
67.242 17.737
66.5434 -0.777
80.6434 3.990
86.8754 -1.249
83.9127 -13.525
79.1078 1.470
59.1716 -24.942
55.4063 -5.659
75.6912 22.837
92.0268 10.641
70.7899 -5.403
67.4009 -39.948
54.0424 -35.368
41.0196 -31.714
39.0505 -29.072
56.6885 0.646
79.279 24.395
68.5596 27.490
73.3481 19.739
56.2875 29.976
57.5246 35.816
64.9807 39.203
47.2554 41.473
30.8059 60.444
30.5602 71.848
46.0698 51.978
42.6252 51.782
34.7468 62.047
26.8548 62.884
15.522 57.079
24.1279 47.590
32.4152 38.239
36.8456 52.370
32.2951 60.055
47.6743 49.204
53.4537 65.962
39.0611 76.081
12.0912 54.142
28.2942 66.413
44.5631 71.084
42.7352 42.266
38.2805 69.432
43.9802 62.995
69.8498 48.562
63.5534 36.742
50.8602 38.549
66.0651 23.319
53.8352 35.623
50.5962 21.610
60.7531 -11.690
57.4613 -16.655
67.2461 3.774
63.4817 -0.915
80.1356 -4.575
68.2023 26.045
66.8285 -2.904
64.9476 16.401
73.9979 16.916
77.5573 33.689
79.4947 2.179
78.728 6.619
72.0817 9.460
62.4098 28.389
72.2613 19.148
64.1041 59.155
74.8324 15.787
60.8321 49.403
69.789 49.699
78.953 8.410
73.9516 -0.343
68.624 -13.253
59.5742 -21.149
55.303 -15.462
49.8102 -32.938
48.9097 -22.522
65.8761 22.108
42.1656 -19.899
40.6079 5.453
36.6393 -5.114
63.2354 31.919
78.6611 32.797
68.4266 15.617
62.3211 43.918
58.8623 40.369
21.3123 30.026
19.9235 56.808
15.7757 42.359
40.3124 41.557
33.3034 22.106
5.94634 41.478
76.5356 14.212
66.1148 -8.096
74.2456 -1.030
58.7639 38.116
46.7397 73.157
53.0208 40.979
60.4899 50.897
52.4735 9.399
57.551 -2.268
39.8858 27.519
63.1791 37.497
77.0928 14.555
74.1246 15.351
61.1078 -2.213
47.0579 2.065
75.4119 12.929
71.501 44.066
51.7749 58.928
42.331 60.705
34.5717 61.826
50.8297 66.267
83.1596 32.878
63.4349 0.353
90.8422 3.662
57.7877 -7.031
69.0932 17.571
38.8697 58.582
54.9101 2.173
73.4677 15.930
67.1925 37.884
52.3632 50.530
72.1547 -8.533
64.0489 -31.554
34.4508 -35.146
59.5554 -26.409
76.0731 -10.770
67.0009 39.049
40.9576 58.346
48.9775 63.479
29.2196 66.316
34.6141 68.608
17.4549 44.604
39.3397 53.633
50.5684 30.874
77.9056 45.191
31.9212 47.108
38.0174 51.694
30.2955 57.804
30.1369 67.212
33.3648 63.675
27.2742 67.347
21.5854 66.021
41.1595 63.892
53.0507 63.278
75.5016 46.638
78.4201 32.407
70.646 25.783
69.4461 34.998
75.775 13.094
71.2917 14.823
59.4088 30.692
54.6663 32.012
33.2856 71.613
8.75013 32.668
26.5584 20.920
38.5895 24.869
60.9638 22.262
71.3885 40.650
50.7096 -11.786
51.9134 -14.953
62.6082 -22.751
63.3349 -22.404
57.0857 -4.437
56.3209 -22.870
75.4679 -6.420
62.8474 51.987
70.9007 43.473
36.6864 57.481
23.5176 53.252
43.7137 62.770
33.0429 67.357
30.5053 65.474
58.3034 65.999
62.1018 46.721
90.7511 27.831
87.5417 39.431
80.9325 43.777
78.9635 28.553
70.7633 43.611
40.349 62.700
48.2784 63.994
48.6159 43.783
67.8483 23.558
57.6839 4.787
50.5948 9.624
71.7556 24.404
59.0666 28.178
59.2594 52.622
60.1939 29.987
76.5871 -16.326
65.3853 -15.982
68.9298 -28.875
71.5273 -19.108
68.1716 -19.931
73.2008 -25.811
53.751 -16.228
74.7752 1.337
76.2628 -13.527
82.7107 35.798
84.1072 34.736
70.5284 9.428
73.2201 -6.260
70.7066 47.084
82.8379 46.186
74.3819 13.424
87.0171 13.738
82.6881 6.974
74.9787 -10.596
59.6923 -5.623
82.92 7.465
70.4294 -1.652
84.9625 27.932
77.4238 45.725
71.6081 33.440
59.4475 52.678
75.1684 50.797
56.9412 28.582
46.4919 24.873
82.8912 17.499
71.8158 4.281
68.6372 4.770
75.2435 -18.537
80.3551 1.103
77.9293 6.450
52.3051 41.099
47.1245 56.176
61.4026 57.313
81.4588 5.804
68.8751 14.051
76.7501 8.756
21.0676 -7.232
41.464 -27.999
59.9915 -31.606
83.0085 -2.649
58.2099 -16.386
59.408 -23.909
65.3145 -25.165
68.3146 -0.720
51.8301 9.084
75.4823 13.171
62.4143 -12.272
57.3671 -2.060
56.9348 9.096
54.5277 -14.081
53.9306 -22.497
41.9383 16.960
57.0445 32.017
37.7476 33.426
56.406 42.079
66.0341 35.437
80.3181 42.234
74.3935 23.772
81.4099 -11.828
55.8785 8.345
66.8795 -3.361
76.8949 -0.226
58.9117 -1.422
40.3605 -27.490
66.638 -28.668
61.5674 -36.509
28.456 -26.737
56.6274 -20.234
65.5284 -13.386
81.9773 11.132
52.9319 -11.228
71.5203 57.552
59.9003 40.805
49.7789 56.298
25.3107 45.493
74.6257 40.300
31.6075 38.568
53.9368 38.297
40.6608 61.222
13.4962 49.193
19.3461 64.268
44.5189 64.526
22.5273 46.365
27.1449 48.441
32.937 44.330
6.02716 41.608
72.4074 0.663
55.5272 -3.136
59.632 -7.025
54.5208 -5.620
72.5714 -7.940
93.708 16.031
85.3405 27.338
50.7279 59.708
52.7416 51.105
54.703 42.557
60.1669 38.119
37.5201 27.437
48.932 48.097
36.6079 48.767
32.9713 57.043
60.4588 44.793
50.3108 29.430
46.3604 25.868
59.4982 2.069
76.6622 7.566
67.3517 10.545
71.2579 27.470
60.7163 18.088
60.8467 43.918
81.8067 44.612
85.5176 14.465
67.6986 8.326
77.6803 -3.751
68.5711 16.365
73.9631 16.440
74.6182 24.588
83.687 42.112
71.255 46.756
89.053 25.452
84.5151 38.434
80.5868 2.258
78.8412 13.849
65.3203 -18.701
54.4742 -33.214
76.4471 11.747
68.1179 34.960
42.8891 -17.425
44.0485 -27.994
75.18 -15.087
71.1838 0.895
63.7282 -1.951
68.8251 -17.924
79.1276 -0.263
73.1301 4.520
80.6301 6.010
68.3657 26.545
83.8982 0.507
77.8887 11.355
63.9537 24.442
55.7509 31.482
65.4539 46.206
69.9245 50.595
77.401 50.972
62.1903 59.023
41.2647 56.197
47.1574 55.274
60.6937 56.491
73.0537 29.025
69.9091 29.759
63.0576 42.179
74.9156 5.927
71.7805 8.197
68.8227 10.698
60.9211 58.483
44.9963 29.306
71.1076 24.631
65.986 34.463
65.3675 19.835
80.8942 -18.624
82.5165 -13.063
88.8559 2.886
71.843 23.630
65.1195 35.694
86.8262 37.223
90.0732 4.654
85.2664 0.587
86.5486 9.139
73.1546 3.936
72.8728 21.066
80.1245 47.099
65.7683 20.594
72.3686 31.855
79.2116 29.822
71.0581 -5.601
52.4363 -28.935
44.2768 -29.852
35.7635 -16.846
49.749 -21.676
47.2759 13.503
45.7848 -12.703
49.6243 -18.834
59.1291 -27.200
56.7206 -34.006
62.3197 -25.759
53.5897 -26.789
55.7717 -25.930
58.6907 -29.424
87.3323 -4.612
51.3019 -1.389
81.1612 13.836
62.2372 -17.520
74.2966 -2.957
76.726 -4.330
55.6107 -6.747
78.3659 33.792
74.7708 34.068
61.6231 56.063
67.506 30.307
89.3378 6.156
50.6285 -10.523
52.2667 24.153
61.3855 8.592
76.2448 -4.988
61.0165 -14.233
80.1818 17.015
79.3351 9.455
83.52 -6.366
76.0765 -21.751
91.5867 7.969
82.5696 26.829
47.1296 24.157
40.9512 38.885
50.6756 54.234
78.6631 33.249
65.3989 9.399
36.0063 -32.952
73.9885 -2.638
82.8649 -15.806
56.2627 -24.631
64.9544 -5.175
87.4141 24.276
77.8052 10.372
74.398 4.185
69.1281 0.429
65.4716 2.809
69.2202 33.441
75.0113 43.931
73.6623 18.593
71.7504 44.247
60.155 45.436
38.5403 50.915
36.2199 -4.389
68.395 13.636
52.5714 44.138
49.7305 55.974
52.9915 69.090
22.7233 68.942
50.1939 70.079
61.5042 54.316
68.3646 48.868
79.3444 24.144
82.2788 -0.585
85.1548 32.578
76.1421 41.321
70.114 28.439
58.3481 30.316
45.3539 30.454
38.4387 62.584
35.3392 67.761
56.8814 32.458
40.4689 41.970
56.3341 13.806
73.139 2.701
55.0186 -31.673
41.3725 -22.241
77.0852 -11.634
80.7173 -17.562
44.8488 -18.780
34.8717 40.188
10.8763 35.031
27.2107 48.842
20.5847 46.142
39.1725 51.756
42.7709 50.079
57.5671 50.104
68.4833 15.676
60.7266 -9.485
54.284 5.794
51.9587 6.675
58.1593 4.272
55.9671 35.257
61.982 34.934
59.316 38.411
48.7174 68.603
40.3629 62.735
25.4311 51.530
42.9163 8.718
13.6271 38.996
46.4753 31.675
17.5826 48.464
24.7279 51.462
60.7648 51.567
78.2755 53.514
68.968 38.740
60.0489 61.949
42.4304 49.732
16.106 25.141
87.0258 24.494
91.5 10.929
64.0493 -16.424
60.1228 -6.112
68.3511 20.287
73.4813 40.903
50.2887 55.640
60.1323 39.707
52.7419 20.057
39.3237 47.010
28.9713 55.786
27.2133 72.024
35.9375 58.471
24.7542 62.853
44.4764 62.121
55.3399 35.448
51.1882 68.361
46.6201 50.025
54.6522 54.574
10.7662 40.264
39.6863 57.444
61.9933 52.524
54.2264 41.194
60.9585 44.459
56.8209 22.733
61.3663 10.388
68.9773 42.117
74.2751 41.719
59.2371 46.696
61.6438 2.151
46.923 -8.801
72.0444 10.511
63.0149 37.781
84.2452 10.282
60.5534 45.861
64.1606 24.637
78.0099 25.907
85.0686 16.284
80.333 27.978
66.9428 46.403
70.6241 50.063
39.8719 52.421
15.5566 34.242
12.0872 57.713
58.6074 25.073
67.4272 0.728
51.6791 26.818
43.7253 3.821
57.8459 9.740
64.4582 52.048
69.3787 40.103
63.287 30.908
70.4707 32.041
64.8851 56.090
62.74 14.391
73.3049 27.482
43.9389 23.849
58.0582 -12.104
93.3223 18.422
51.5357 -30.622
61.2272 -25.081
83.5444 -6.761
71.5918 -18.535
64.0607 -32.390
87.4916 -2.874
35.8188 -29.622
78.6559 11.296
61.7657 -2.334
70.5995 -7.007
51.0093 -39.320
54.3969 -25.883
35.8451 16.048
24.6536 19.331
33.073 46.400
40.8128 5.643
70.1075 10.314
30.598 2.764
45.6519 7.482
66.0685 -5.531
66.9864 -2.644
90.5427 8.091
83.3185 -6.280
78.0177 36.515
90.4196 1.057
89.0316 26.049
69.3683 44.845
50.3112 23.801
51.6674 37.339
48.4781 43.202
55.6007 46.487
33.0875 47.998
53.8376 54.026
63.8198 40.445
75.2569 9.188
58.7904 -10.495
79.9519 17.868
70.3264 1.432
63.023 -1.948
62.9097 -23.522
56.9824 -24.163
65.3324 -30.205
44.1655 -42.671
56.6124 -21.011
43.9361 -30.739
48.2691 -19.770
75.4675 -16.474
72.6726 23.062
60.5316 56.444
30.2844 68.864
38.4045 59.466
43.2372 37.563
68.0264 23.924
77.9544 18.762
49.4256 -22.678
75.6701 -2.290
76.7632 1.126
71.988 26.938
66.6556 8.933
44.7541 -7.806
58.0603 -4.473
50.0306 -16.594
27.9055 7.402
73.5498 45.877
71.8257 34.971
68.2023 22.247
25.8829 47.735
75.5107 7.450
63.9654 43.582
39.2787 47.736
52.7874 27.554
57.0988 5.199
60.0035 14.150
54.581 -23.190
68.9067 -10.502
78.1914 -6.687
84.0399 4.981
81.0139 -12.678
63.6235 -41.742
68.0037 -32.717
75.966 -22.221
44.8636 -35.727
60.8603 -19.883
41.8138 -37.322
58.7428 -14.729
32.5188 -1.520
62.1731 16.431
64.5585 21.775
75.265 51.854
77.4173 22.035
85.4137 18.149
66.5784 27.875
82.8472 36.113
69.132 47.063
70.1642 38.884
90.1331 20.118
74.7475 12.858
78.2637 4.152
73.8832 42.859
68.7496 33.667
74.767 45.295
53.982 54.081
73.5252 28.088
51.4585 -23.963
54.863 -27.174
45.4223 -30.981
63.5731 -22.082
74.7624 20.089
75.5903 -6.383
61.9236 7.330
64.4673 37.573
26.1526 32.360
23.4821 56.452
5.54753 42.486
44.8613 -35.670
77.5012 -10.027
79.8856 27.650
67.207 18.492
53.5279 47.547
56.8335 38.104
26.9291 19.403
27.8242 63.428
40.4786 76.223
33.5702 57.982
18.7597 62.785
40.1082 36.381
63.2423 13.203
72.8036 -2.305
66.6775 6.937
58.2863 24.547
67.0999 24.196
75.9126 -0.428
79.484 -9.093
76.596 -17.002
60.1383 -13.653
47.9165 -31.884
38.4589 -26.708
46.9187 -16.162
57.3114 -7.731
65.3139 15.654
57.5631 49.316
25.7331 52.995
13.5212 64.023
35.1211 55.354
45.7351 54.127
64.8678 56.890
63.5718 61.280
39.1036 59.772
54.0213 57.251
34.3096 60.304
26.027 75.001
37.7377 69.337
59.1094 28.610
83.3383 40.566
69.8439 41.885
56.9589 30.316
33.7837 53.253
56.6022 48.472
58.671 43.944
81.5902 6.782
75.3178 14.369
78.4744 -6.578
83.4998 5.990
75.3555 -0.968
67.4681 -5.094
56.2708 9.686
65.4487 16.384
66.0146 5.315
80.7896 7.805
42.4016 7.234
20.0714 58.694
26.6329 60.417
55.0042 32.831
74.3446 34.395
62.9157 51.757
34.3314 50.337
44.9026 52.390
44.719 33.504
57.5757 6.963
55.3563 45.369
53.6751 40.147
40.885 41.261
49.426 49.856
71.2031 55.890
44.6117 55.609
32.9596 72.041
25.5009 55.684
18.0429 42.442
5.96535 36.449
61.4633 -18.262
65.5361 -25.592
77.6018 -17.514
74.1643 -17.219
61.3945 -28.529
74.2507 -14.199
84.3333 1.992
86.6226 12.447
66.0553 -10.231
35.1764 0.384
20.5567 19.096
46.5404 15.764
57.4107 41.619
49.3423 46.457
45.5554 53.476
49.0581 55.399
39.0675 76.060
15.1127 62.891
76.5027 42.648
83.3807 16.714
84.5962 14.615
78.7811 -0.053
76.4865 -25.539
38.2614 -33.309
62.1118 -23.305
70.5513 -21.431
68.9448 9.388
79.7388 6.291
81.5495 -9.519
62.351 -25.785
60.662 -4.025
79.3967 -12.720
78.7081 1.911
60.1329 -8.104
64.7179 -19.373
48.5367 -12.276
65.874 -15.279
66.6906 -20.336
75.6804 -10.074
74.6495 -4.895
55.6256 -25.053
67.5919 -22.370
84.1146 14.937
57.6883 -1.129
62.7962 4.788
68.6731 20.605
83.1524 28.021
65.9339 12.353
87.3653 10.735
81.0116 42.651
68.1923 49.912
62.325 49.237
62.8731 42.862
78.4506 28.269
89.9023 9.159
55.7749 -20.766
53.4283 -30.355
70.7232 -17.695
80.5219 9.841
77.3338 10.768
71.0458 -17.504
76.3632 -15.901
55.2343 -25.327
85.71 0.069
93.7306 26.506
85.7162 38.252
70.7195 50.437
54.5206 54.470
37.7193 73.819
19.8239 77.571
25.3094 50.974
56.648 38.779
70.1477 -3.284
68.0966 6.100
66.0863 56.599
81.9539 31.790
51.8465 -32.033
36.8208 -37.447
41.9142 -25.888
55.4452 -28.977
66.839 -23.104
73.6856 22.578
81.1889 4.948
71.1661 -6.617
72.9 15.296
73.5537 40.502
62.8882 38.863
79.97 12.070
84.8594 -11.621
28.6315 32.604
71.2786 12.632
66.5259 -5.518
68.602 -6.051
74.1979 8.345
83.1302 17.355
72.6768 -3.493
65.2727 -15.303
72.2256 -20.936
66.6564 -6.300
58.4986 16.928
62.9478 15.452
63.6119 15.121
69.4881 34.233
62.1805 54.125
45.473 50.863
66.2924 44.311
68.9876 44.929
87.0944 24.322
90.3432 26.930
65.6528 52.327
79.238 45.331
83.6031 7.811
73.0562 -2.011
84.9515 3.126
91.9784 10.683
62.2057 -7.695
60.8559 -23.538
39.5561 36.429
50.0284 32.597
45.2397 25.909
21.7649 38.957
28.6751 48.101
22.0777 51.361
59.765 41.243
58.957 24.876
88.8993 29.049
89.7234 33.594
82.0996 40.917
74.9275 8.844
57.162 42.778
72.7145 40.284
67.7631 17.783
90.2055 24.325
90.0275 13.465
75.5633 53.386
68.0525 48.311
38.8501 66.390
49.1469 42.372
25.3103 47.661
28.0664 48.480
41.6897 63.334
20.6887 35.575
24.0896 65.273
54.7358 47.446
60.4317 60.967
15.6762 59.066
35.4689 44.523
70.2224 24.686
48.4561 45.008
70.0337 31.993
76.2019 25.494
55.2895 30.571
30.3118 54.634
19.2 65.314
54.5649 52.103
83.6784 35.523
73.5901 18.615
16.8104 60.279
35.9419 40.455
59.7273 -4.744
67.9413 1.802
50.9499 -24.957
60.429 -9.395
72.1429 5.968
46.1803 40.917
56.824 48.269
62.7389 57.738
40.2827 52.214
36.4997 50.982
54.0239 62.412
41.6275 56.755
38.1397 40.568
86.3029 10.469
83.6974 1.554
82.5964 32.695
67.9816 29.549
47.8149 37.005
35.8354 51.528
56.4711 41.616
44.2168 -3.247
79.2896 -6.237
60.9006 -21.039
71.1755 -8.906
65.6086 -15.993
89.6846 1.921
85.2246 -8.077
74.0981 -0.331
35.8944 -16.639
22.4692 -12.859
44.5494 1.299
58.6447 -8.034
83.2217 22.555
71.9084 19.263
71.6286 32.725
69.1105 21.651
81.4263 13.757
80.3977 25.437
88.5964 25.459
75.788 3.522
69.0805 -6.320
80.6467 6.631
50.6842 12.925
15.683 57.896
45.1797 62.005
39.3942 68.232
37.4125 53.892
28.3148 49.460
56.1756 64.137
71.7412 47.450
83.0949 8.703
73.0041 -11.079
79 -13.032
75.0199 -20.346
26.954 -25.266
44.666 -33.674
46.8478 -34.194
69.0507 -20.108
70.4694 -3.896
48.2642 -0.386
66.0967 -4.696
51.8191 -26.941
77.8102 -2.372
75.8752 11.423
80.9108 31.803
57.9683 37.010
74.8388 8.939
58.673 32.064
64.8006 29.027
38.95 -2.788
61.7802 -16.018
60.4157 6.872
71.538 13.734
63.7887 0.493
60.2578 -16.649
78.5968 16.040
83.5879 17.828
82.8522 34.207
80.7149 19.417
73.8797 10.615
70.5615 -2.659
50.8597 -24.855
76.0943 -0.742
83.1648 8.096
66.0005 6.720
70.8693 -7.263
68.9406 -10.617
73.8406 -4.793
70.6435 8.979
69.2492 -13.435
46.7887 -20.753
47.3323 -25.006
69.28 -20.544
80.9963 20.268
80.5979 33.166
60.3627 18.455
70.9797 -0.037
65.1234 12.661
61.0761 2.290
75.2943 -20.849
82.4549 -12.434
43.9443 -0.627
52.1496 -10.147
74.581 -18.463
86.4574 4.394
58.0004 -28.152
57.9922 -33.719
56.4655 -35.525
40.6848 -19.314
56.0659 4.929
56.3821 -0.747
48.2498 29.303
55.2436 34.402
37.1417 54.426
45.5716 32.996
62.377 36.099
53.4774 66.291
67.322 36.361
77.6463 1.556
80.5489 9.121
83.1225 26.765
71.5612 7.175
75.0799 -15.204
73.1797 -16.481
83.2354 -6.476
84.5354 27.854
77.9969 8.663
61.4873 3.313
77.9993 2.923
70.2854 -20.592
66.472 -13.689
42.0817 -21.951
43.5266 -17.744
49.7737 -30.759
50.8797 -32.053
42.0625 -13.653
41.1102 -12.717
41.4133 -30.145
55.5216 -12.170
44.8559 -8.220
52.4092 -18.665
65.0034 -17.112
50.226 4.195
82.7777 1.682
75.1015 27.025
63.1963 7.709
75.1027 32.584
76.4963 19.551
76.1286 -17.062
56.4414 20.773
60.0622 19.416
50.0031 37.692
62.1548 23.578
37.6654 19.824
42.4371 39.147
71.7783 29.102
62.771 26.675
30.513 33.254
22.8411 38.456
31.3523 42.669
48.5368 40.752
60.0389 12.738
47.586 5.715
43.8746 13.139
68.7483 1.577
82.4284 11.712
69.5703 20.835
83.0745 11.073
86.9673 15.815
61.7865 35.312
51.176 53.133
82.3961 49.665
82.938 42.033
74.6588 37.381
59.1059 55.664
75.1987 36.349
89.3211 12.269
72.6734 -13.859
55.9812 -22.615
65.8021 -17.017
47.1506 -13.547
54.2389 -21.724
70.1076 -15.391
80.6948 14.444
84.453 32.552
79.5152 41.523
59.4648 27.323
40.667 63.125
32.2143 57.356
45.663 21.561
38.5997 63.881
13.7191 58.154
48.4377 51.193
55.6838 48.661
56.3414 50.007
54.3466 58.412
44.2056 46.220
70.3488 41.963
59.6674 43.392
90.0395 18.884
78.0698 -0.705
73.1222 -12.805
71.6126 -24.836
77.4806 -8.872
60.2611 -13.373
86.4321 -0.013
82.7841 -12.165
88.0093 12.867
69.9333 22.791
64.6254 45.527
55.4241 67.459
28.7027 56.512
54.8115 13.673
75.2116 -15.359
14.4112 -12.074
73.0832 -15.367
78.1517 31.089
41.1171 60.707
22.3618 55.338
20.9741 63.629
29.6177 62.520
20.7899 52.971
25.2695 31.611
34.6093 52.739
37.8874 61.946
55.6531 26.559
67.198 31.379
82.2556 17.932
77.9802 38.995
67.7267 37.204
78.2383 -7.947
75.141 6.158
50.8477 -11.788
52.6122 -18.315
65.0467 4.839
52.8541 -21.966
76.0631 -6.256
46.2656 -24.483
50.751 -13.253
65.953 -26.056
63.7083 -18.885
79.374 6.370
66.638 15.640
77.9083 11.667
70.9136 -1.361
51.225 -3.490
53.4599 -18.512
57.761 -21.078
61.4562 19.953
43.3364 -25.448
76.8377 -18.598
61.4454 -25.718
68.624 9.600
43.8402 -22.395
38.964 -29.542
51.4936 -32.980
56.5786 -20.862
51.9354 -29.215
67.5962 -38.777
51.7907 -18.412
77.1894 -15.015
75.2762 3.869
88.7758 6.040
72.4217 -14.641
65.8655 -23.376
50.1883 -22.036
80.9312 -0.532
73.1727 -17.071
68.4061 4.330
72.2926 12.382
79.1417 23.809
78.7482 22.284
73.2937 42.453
80.2036 44.499
45.4154 41.172
54.5965 65.211
56.0504 53.223
45.833 64.313
36.9585 57.485
34.2792 53.485
5.62893 42.024
34.5499 -25.676
72.8916 -14.137
53.125 -23.970
62.6716 -11.804
55.9748 -12.398
61.4027 -31.075
50.9253 -35.847
58.4609 -28.153
78.7395 -15.866
83.6207 14.415
83.6447 33.360
56.5762 23.492
51.412 41.276
35.1955 29.511
45.5609 43.420
47.9582 16.366
38.9928 44.450
52.5015 27.866
29.8522 43.422
44.3666 57.751
68.2592 22.839
83.0603 0.233
68.3983 9.898
58.2411 5.581
60.1124 3.557
45.4227 13.670
61.1367 27.087
45.628 17.514
73.4212 9.074
54.618 41.712
73.2791 32.675
83.2051 32.919
81.5571 2.339
63.1528 -6.762
87.887 20.132
81.3735 25.011
77.6099 10.508
73.3645 47.058
76.8689 26.414
82.4921 -5.286
59.2868 -25.153
73.482 -3.640
72.5256 -9.632
62.4162 -19.450
34.4082 -30.419
36.336 -41.210
51.5928 -23.246
73.1249 -8.552
83.5776 13.412
75.3605 60.783
81.0382 50.876
65.3035 44.143
57.96 58.967
75.1441 37.914
72.9065 14.011
66.5271 24.180
44.8643 -20.065
52.4317 8.064
58.3005 5.270
75.0673 44.406
40.5918 58.316
71.5794 6.302
71.6912 20.680
48.7633 -3.933
79.0185 10.893
87.3888 0.547
87.2271 18.730
63.0944 26.292
57.0353 15.224
64.9282 6.312
68.2474 -5.121
48.2064 16.247
23.9344 49.120
55.4565 56.989
66.629 52.209
71.2052 33.299
84.8223 10.816
74.1789 8.629
74.2337 -4.406
81.6827 13.859
67.1005 35.877
77.0182 35.961
70.354 34.660
62.2466 33.620
60.555 26.059
34.8461 37.216
78.2592 34.141
53.1501 57.085
66.9702 39.718
61.2236 55.458
35.5223 63.215
31.9125 58.699
56.1414 30.309
67.8573 33.096
89.5588 28.085
82.4543 20.914
78.2045 22.179
82.3056 35.723
76.82 19.303
78.5127 42.375
87.0072 38.917
93.4863 13.613
78.9355 -18.317
77.0949 -22.151
65.178 -25.991
68.6556 -23.462
77.9564 -15.160
72.8704 -13.254
79.0855 -2.527
88.8102 17.051
73.7296 20.265
72.8359 33.185
89.8875 3.580
66.2274 8.391
71.2002 -16.580
39.7633 -7.454
55.189 32.539
73.3233 28.558
66.0928 23.597
49.9767 15.348
36.1078 -10.642
47.444 18.934
62.8972 6.975
68.0649 -30.391
60.2727 -21.882
55.6029 -16.388
46.6145 -0.627
49.419 -29.834
49.4697 -8.857
30.229 -9.190
38.4531 -0.561
43.9375 -6.050
64.2639 19.528
71.0209 33.147
60.6396 37.901
44.1492 55.394
58.8177 18.877
48.6566 15.248
66.6553 46.135
55.8847 24.128
55.8392 9.749
72.5517 12.289
57.2871 -15.594
69.4435 -21.078
68.058 -13.231
57.3429 11.867
44.4473 35.006
62.3272 16.220
63.8142 35.136
57.7172 39.420
25.9902 42.795
63.6412 25.846
62.2031 48.480
33.9172 30.810
47.123 51.087
39.1534 47.069
53.2347 36.606
33.8375 51.120
28.5083 52.574
20.2355 48.837
13.0446 37.371
46.1937 29.705
29.7523 44.453
49.6406 36.189
40.2906 59.770
19.0543 57.683
47.0403 6.009
53.6945 5.488
54.6952 -5.253
46.1587 30.823
52.6064 30.489
64.3799 10.457
61.9536 -14.189
76.3239 -12.813
83.1751 16.203
85.091 27.931
61.5125 22.805
72.6525 17.055
86.4355 18.811
89.2313 10.433
83.0584 25.865
77.0524 27.161
61.1969 -9.564
52.0541 -12.189
19.3052 24.179
14.2361 65.434
36.1016 67.172
70.914 39.398
65.8728 52.659
59.9383 40.417
55.101 29.885
52.9088 7.677
80.8981 17.781
66.2467 -11.044
60.1779 -21.503
57.6606 21.507
66.8131 -4.902
63.1747 10.033
56.2518 7.072
81.2425 14.638
34.3395 36.842
50.8083 22.017
31.0554 31.284
42.6732 57.378
24.4361 65.135
28.3694 50.787
27.5906 56.952
13.9192 44.187
37.2789 58.596
44.324 61.915
31.2187 64.238
40.2621 15.671
74.7498 25.010
74.7303 0.046
55.482 16.037
78.377 15.237
74.726 47.868
74.5789 38.635
82.8851 30.684
69.8997 23.208
84.4112 16.806
82.4986 11.004
76.4353 2.171
48.6893 59.619
33.346 62.984
39.629 28.826
46.6262 16.399
64.4172 53.548
34.184 60.634
46.8384 43.333
53.6281 36.923
60.8683 31.575
52.124 5.854
75.2142 50.094
55.0534 38.993
65.1823 18.268
45.3717 50.882
33.73 33.430
61.9659 6.782
55.9431 -9.957
35.0722 -26.458
59.6112 4.607
61.0292 7.501
50.9244 34.881
38.1279 7.563
47.9457 19.315
43.5336 50.962
31.6516 50.650
45.1065 53.618
45.5817 49.653
15.1962 38.094
9.0996 58.053
6.0336 36.304
30.8172 15.713
55.133 38.455
66.959 49.870
71.2269 48.228
70.6589 57.734
26.5543 65.162
18.7791 77.494
5.73061 77.364
41.4592 -27.245
46.4415 -36.157
41.7762 5.761
65.5131 -13.425
74.0416 -7.615
74.2708 13.711
71.9218 6.838
52.9007 28.650
73.5168 42.383
63.1214 55.526
49.3349 38.790
54.3089 37.781
33.5961 62.232
37.0243 54.728
63.4997 37.600
36.361 50.180
37.6862 52.389
11.7609 39.465
17.5345 56.287
15.5618 41.279
28.9202 63.213
24.0805 65.971
50.1937 50.649
34.4802 44.770
48.6974 50.559
49.8108 46.602
45.5375 60.257
82.6891 41.710
85.2428 -0.498
76.1966 29.379
79.2935 -7.626
67.0783 -19.229
84.7367 10.360
88.9876 2.506
68.1656 -9.953
66.2959 32.574
85.5012 16.117
75.5466 20.459
59.5291 -16.321
72.0853 -0.439
82.4585 11.752
79.7039 14.057
67.7573 -16.714
79.6639 2.586
72.856 7.788
80.0861 7.721
82.4137 -6.298
66.4786 -17.269
69.3328 -28.360
73.0204 -32.498
69.7542 -11.773
65.9041 -23.714
77.8819 -12.817
46.5928 -18.128
53.9289 -16.144
53.4207 -22.096
72.7546 10.368
72.9447 1.107
65.262 -1.590
86.9444 23.111
76.0881 17.663
78.7226 -23.362
87.1513 8.241
81.208 27.049
83.6344 20.333
70.2665 18.206
75.9951 19.349
73.9038 17.655
83.384 11.002
78.0183 29.201
67.2088 10.283
62.0164 1.934
55.9243 18.163
37.6338 29.606
69.1038 3.119
64.4733 22.166
54.7987 32.144
56.5178 36.680
19.4757 61.922
5.91404 71.567
86.9232 -12.715
69.9571 -5.817
86.6046 10.267
88.4818 4.653
67.5508 25.234
68.6345 33.034
48.758 14.190
74.8046 3.579
62.4287 31.816
67.3204 29.045
62.7676 21.438
71.3355 22.415
63.4373 42.156
52.3422 43.388
32.5707 9.845
34.5605 45.132
34.168 34.024
24.385 42.725
57.5143 48.502
50.9345 24.868
50.3873 29.418
52.0912 41.438
65.0757 49.380
51.6044 38.336
51.2805 69.900
44.6367 59.064
34.5544 57.818
55.1037 60.597
17.7725 53.555
50.9598 64.628
19.1221 61.584
28.9699 37.069
54.8111 32.249
22.382 27.351
22.5521 33.433
5.08095 53.114
82.8348 41.871
89.1714 37.601
84.2264 7.013
82.9033 26.886
51.624 53.372
68.1491 55.050
68.3215 6.886
70.5709 -0.094
53.2232 -8.641
59.6721 -31.092
38.5067 -20.874
61.1244 -22.268
71.1735 2.719
63.1345 3.928
66.8259 -12.759
70.5171 -13.777
61.9624 -8.898
67.8943 -14.147
55.8349 7.585
77.146 35.135
50.8347 36.330
80.1216 -0.226
65.6377 24.041
56.371 -10.395
67.7901 -13.031
60.2539 -22.029
88.449 8.144
77.9615 -8.756
85.0365 -10.009
54.3566 -12.117
62.0634 -28.251
82.6374 -6.339
76.0303 -4.646
70.2288 -8.402
73.8777 -11.985
80.2839 1.952
91.9384 21.558
80.4072 22.820
83.1783 43.271
63.2218 56.025
54.6496 55.953
49.9634 52.392
38.931 41.642
38.7839 29.072
51.4351 38.739
28.5822 52.627
24.9819 65.725
46.6143 41.711
33.7321 64.009
5.75726 47.224
72.1707 -7.601
75.6871 -2.554
59.7676 -17.619
45.3048 -7.024
57.9368 -4.906
52.1498 2.272
38.3206 17.427
62.6526 43.974
28.2978 49.452
18.5145 53.838
52.3991 51.513
41.0055 14.392
38.3702 36.468
56.8174 44.924
56.3169 18.223
77.0696 10.014
83.0068 -6.128
71.6241 -1.394
65.9395 -13.041
57.7366 -4.271
60.0545 -9.619
57.763 28.730
51.6789 -3.276
70.4898 -14.029
51.6197 -22.994
73.3174 -20.487
79.3419 4.480
65.6667 -17.865
52.3944 -17.596
78.3163 7.381
75.4525 -7.702
50.2578 -24.316
74.0919 -20.234
42.8293 -32.993
55.5913 -12.429
46.6709 8.832
57.2016 -33.079
60.1801 -34.300
76.8776 -7.125
68.3476 16.297
69.878 17.641
62.726 17.218
55.5964 57.077
26.3814 61.944
42.3339 61.504
32.3398 64.909
24.1503 45.523
72.4479 30.469
40.3824 44.837
31.2843 62.701
27.7433 59.083
23.024 59.519
25.8032 66.132
60.2276 44.334
61.3919 42.185
67.5075 26.202
66.8188 -3.565
73.0493 9.380
64.9683 37.698
78.6162 42.661
76.2984 3.322
87.3304 -7.871
83.0428 -24.970
67.9871 -22.478
52.2386 -23.962
60.6695 6.704
66.7626 -1.357
56.4939 12.809
50.8658 -7.799
76.8789 -6.440
78.5987 -8.275
80.0463 -9.262
76.6217 -4.578
50.4816 -35.772
44.5843 -20.531
65.6742 -27.142
84.1441 0.885
85.2899 6.994
84.8524 -7.727
54.5845 -11.000
47.7797 -42.818
65.861 -24.786
61.0579 11.794
54.1232 6.908
70.3819 -20.203
64.4741 -17.681
77.6833 -13.809
38.7553 -30.364
76.0543 -32.009
75.7844 -39.129
74.8674 -19.723
65.1491 -23.568
46.4482 -32.616
50.5785 -28.274
68.7996 -22.207
59.9604 -0.691
75.6165 34.236
83.6036 16.827
66.7108 25.669
65.6788 3.710
61.1504 -7.569
63.8027 7.073
74.7508 18.799
60.0197 4.353
44.956 52.818
24.699 61.786
38.0814 74.847
61.9981 27.176
62.2929 41.186
61.4768 48.308
47.1851 54.723
50.1782 43.710
67.3555 44.747
66.7016 -8.831
67.701 -10.285
62.962 10.355
57.7582 47.911
46.5443 68.322
51.2177 65.734
27.4944 64.532
46.0595 0.437
54.1673 19.580
84.0888 -2.430
81.4807 20.865
82.1297 19.791
82.6097 7.164
85.0972 -3.118
85.836 13.564
59.8868 7.623
48.5459 -11.259
61.2791 -22.453
60.0493 -18.747
85.2085 -7.086
65.7388 10.086
90.7942 22.542
76.2643 23.466
75.7631 28.500
59.2063 28.132
70.6267 29.533
84.2141 -1.609
88.3649 16.383
90.5426 16.277
45.1509 -26.807
85.592 27.258
73.2353 -7.925
78.6821 19.381
68.3869 43.933
44.1105 17.139
58.7693 11.600
65.3741 14.792
68.5619 36.545
64.7548 -1.411
74.4652 -0.037
54.1587 -26.160
77.9432 -10.317
90.9444 4.212
82.7986 31.913
80.9143 12.138
62.732 15.666
53.0467 20.097
68.1506 -22.374
71.304 -1.479
73.6432 12.853
63.5169 -15.913
57.6823 -18.661
39.1256 -23.547
69.4416 0.202
72.0736 25.051
42.5176 31.311
57.916 40.085
77.0707 44.646
53.1943 61.692
59.9156 49.716
58.0477 65.899
45.1922 52.159
13.2187 63.061
12.7681 51.094
28.3835 73.827
13.6864 62.079
15.6039 69.186
49.393 51.933
30.0259 33.313
58.8986 33.510
39.3448 34.801
50.8313 36.868
61.0462 42.390
78.9705 36.110
49.7344 19.885
88.0248 11.870
70.0661 16.002
55.9675 -22.023
32.4093 -18.127
84.6563 -2.913
83.1244 24.422
78.6291 38.843
65.7694 14.831
44.4123 -17.039
36.5323 -19.555
46.0068 -27.231
48.4993 -25.644
39.8297 -31.766
48.4351 -42.746
55.5664 -18.113
51.0861 -26.512
84.5581 0.071
76.6623 -24.743
70.7037 -14.520
75.9635 -13.915
85.505 -8.656
55.5865 -10.630
67.2943 -4.213
88.2171 -11.705
71.7759 -8.891
40.1368 -21.210
43.2975 -29.176
59.6418 -2.342
74.9864 11.126
61.6888 24.676
48.3679 14.280
79.3559 28.769
37.0052 41.742
72.2357 24.940
52.2126 29.316
38.0815 42.392
26.9979 29.831
34.026 42.028
31.9718 42.211
49.8203 26.079
59.5886 34.110
52.4542 50.519
30.0325 54.864
64.4869 41.648
51.716 22.029
65.0332 23.621
65.0011 10.561
72.6878 20.028
72.2731 15.010
83.4316 4.982
62.5245 4.735
47.4253 -25.939
59.2755 -24.866
39.0955 -31.469
71.2527 -2.710
79.154 -10.457
73.7549 -28.509
36.9604 -22.069
64.8356 -31.901
67.7917 -21.209
60.7651 -20.148
65.3129 -7.764
56.8668 -22.439
21.1121 -28.652
46.5049 -8.873
92.0104 -7.180
75.0056 53.977
72.5046 36.885
75.2252 56.713
61.9282 65.193
61.1247 43.252
63.2875 46.939
44.439 47.502
58.511 47.272
52.0796 22.329
66.0721 9.275
57.8031 44.116
62.1242 -11.082
56.4646 -7.241
66.9064 -15.751
81.2677 -13.091
84.9735 -20.394
70.7335 -12.653
88.9708 30.017
81.6444 35.087
84.417 -2.596
83.7353 9.584
72.0686 -22.633
62.5607 -19.255
64.2251 -1.677
67.2549 -5.465
59.6515 -25.839
88.5731 -13.227
71.7539 -6.794
79.2765 2.142
35.8083 -29.862
37.3593 -45.686
75.755 -22.262
46.4013 -22.105
71.7164 2.919
72.984 28.355
75.4868 32.499
80.1778 31.880
71.647 -4.837
53.9149 17.029
65.1652 1.905
70.7709 -22.539
68.5555 -18.488
51.9216 3.703
65.2575 -16.384
32.4066 -33.425
22.2422 -42.572
22.3762 -17.731
52.6366 -46.616
67.3808 -21.327
59.0337 -17.182
72.3911 -21.005
79.6879 -19.470
65.6983 -16.506
53.7164 -23.162
76.6197 -19.829
66.0083 -22.742
84.7227 -15.924
68.546 -16.565
76.654 -8.198
68.3143 -23.342
61.3979 -10.733
66.1748 -13.392
79.5103 -18.969
76.7357 8.300
71.9135 6.552
61.8836 47.552
80.3831 43.016
81.6312 10.649
64.3516 -0.369
74.4642 -7.676
91.8622 15.377
69.8865 -9.184
78.5208 -1.932
70.3241 -1.307
69.6756 16.211
81.1984 19.476
57.2129 20.027
51.0337 -10.515
54.322 23.208
65.967 53.165
62.4689 61.566
77.3709 34.224
81.6914 41.861
92.8558 27.807
81.5179 -5.138
55.1158 -16.742
52.7474 -29.906
43.2154 -1.535
33.0906 27.932
25.6255 52.296
5.00941 52.740
71.9002 18.699
7.304 69.118
5.54592 46.673
59.9117 19.629
69.0715 43.864
83.1955 12.059
72.459 -22.276
79.9249 3.514
62.9525 -17.007
82.2813 -17.392
63.3883 -10.272
75.1811 2.801
66.9883 -16.453
38.47 -18.293
69.3333 -15.529
58.6726 6.091
77.2906 7.747
74.4632 36.439
62.8457 57.481
47.3083 58.095
87.1945 -3.599
87.5985 -4.632
60.163 -18.316
66.784 26.523
76.0895 21.786
67.0903 2.410
86.3315 -5.103
58.9977 -10.601
79.8542 -4.655
53.5155 -15.554
72.4936 3.345
85.3583 -6.275
70.3909 13.326
41.8222 -20.770
68.2989 -20.584
60.4131 -25.473
41.3248 -23.103
66.4501 18.686
75.1979 41.347
83.5805 14.253
79.9644 15.542
65.5102 14.111
82.5597 34.090
47.8407 39.695
50.7637 43.522
39.522 38.398
63.5417 22.942
69.5712 38.061
58.615 45.180
50.9447 62.079
48.7846 63.085
67.6535 65.401
60.1872 54.049
42.5229 61.467
61.5862 48.777
38.4911 57.260
71.9266 50.692
70.4045 44.223
26.679 45.154
16.6793 27.879
44.9907 14.674
70.1029 6.429
65.3116 8.661
48.3 43.317
29.5539 51.305
33.2403 72.605
36.2208 64.294
73.4169 22.353
60.3843 -13.802
66.3076 3.951
69.5811 -18.114
71.1881 -21.767
65.8401 -13.260
77.2612 -0.991
56.2399 21.933
62.407 15.799
33.9665 46.906
30.4858 53.346
60.1827 36.245
84.9888 10.464
61.9602 17.240
61.9329 -37.427
59.3216 -16.033
71.4253 -20.723
64.405 -26.920
47.9636 -28.785
64.1877 -17.670
62.4695 -7.056
63.2916 -24.994
75.1163 3.356
61.2984 4.183
72.7363 -13.131
54.9135 19.148
30.7878 32.927
60.5799 27.379
50.7072 44.194
70.3964 34.535
62.8194 30.117
39.6235 27.890
61.4393 45.794
65.6294 40.256
52.4403 47.861
59.8584 55.873
37.5164 44.203
37.0875 65.622
42.0835 58.813
40.2152 63.808
42.9722 64.519
59.0033 7.458
63.6582 -17.371
71.3621 -5.234
63.5674 19.621
66.0628 23.121
52.5977 38.421
52.5343 -0.407
28.5195 -9.131
47.1613 2.433
44.1208 1.172
65.8343 -6.143
59.8675 11.970
75.1848 10.471
79.6854 -20.058
68.1056 -31.870
69.4079 -13.819
89.6022 15.999
80.1351 21.041
68.0485 -24.657
72.627 -20.423
72.4918 -31.965
72.6958 -1.355
82.7298 0.902
85.0389 6.254
38.9437 -16.097
53.8146 28.308
73.9706 -10.444
51.4026 -7.759
63.8306 14.693
77.4837 -0.388
70.2995 -23.558
55.854 -16.782
68.8041 -4.456
60.9004 -27.675
56.2042 29.093
36.0475 21.365
71.2514 14.684
59.1559 5.062
61.5841 -20.009
62.3692 -7.726
83.8229 15.273
78.2392 13.375
83.2283 26.194
77.9326 16.450
63.8444 23.978
65.1422 55.438
31.7079 69.685
43.8811 57.746
61.8435 68.580
8.68101 53.636
57.2526 55.071
30.7577 59.452
8.1244 53.567
39.5875 64.752
17.3863 33.949
5.90664 36.383
75.2799 -22.851
56.8393 -30.748
28.1574 -39.131
59.7193 -28.212
85.7316 -9.879
70.5248 -8.987
64.0469 8.649
74.8326 4.924
78.3104 3.580
63.2589 -14.184
72.9783 -16.560
70.9502 -5.929
80.3881 36.258
67.4288 30.942
82.4561 34.490
60.3213 65.062
86.6771 38.404
70.568 36.254
54.9682 46.658
34.3551 51.804
5.75704 47.090
70.9345 23.851
60.4051 13.266
67.6396 25.527
74.6216 51.888
39.7974 50.810
37.5695 38.154
52.2512 28.995
67.5808 -7.664
68.3239 -13.311
45.9178 -35.865
69.7646 -24.512
85.0244 13.798
51.6393 -4.056
56.2863 10.868
60.4111 -14.626
53.1072 2.731
79.103 -10.191
78.8203 14.076
83.9186 -11.452
80.9229 -15.575
83.6642 9.321
83.2617 21.393
50.1435 18.066
75.0694 -14.130
61.4452 -9.166
81.6108 9.711
50.2742 67.158
17.0831 61.081
42.8588 66.182
63.7515 60.817
38.6926 62.910
39.2333 65.586
26.5974 60.348
32.926 70.310
24.7946 70.692
47.3018 69.363
50.6851 33.297
44.5975 26.389
18.0336 60.009
47.651 68.227
38.1235 47.200
42.3925 34.453
74.9495 16.129
64.528 37.716
59.4041 22.152
46.8835 6.697
72.392 -5.311
71.7975 16.310
61.3494 -7.309
61.8476 -9.332
66.9105 -10.170
63.061 -21.800
72.6347 -27.483
53.5956 8.027
66.6947 17.179
55.078 57.655
72.762 33.343
52.7235 38.834
30.4332 59.304
5.82747 66.176
69.8141 -20.160
89.084 5.191
75.6658 -6.967
85.8053 -19.770
56.0364 -37.747
66.0492 -30.577
64.8103 -3.555
82.8103 4.031
74.8384 27.660
69.4823 -16.371
70.6738 -5.029
82.8322 8.656
85.4444 6.762
72.751 -11.593
87.8678 -11.087
75.3822 23.366
43.4402 57.328
19.9783 48.422
43.6625 61.765
50.0067 56.390
34.0722 55.140
33.8924 48.770
70.9535 35.808
73.0207 44.999
75.0438 26.648
86.6167 0.667
65.3283 23.275
63.8665 21.004
81.8197 -3.940
72.9303 19.660
67.6707 35.896
58.5985 2.548
59.2141 27.173
78.9853 -0.133
75.8579 -7.957
76.9015 14.426
26.9892 44.927
51.0839 21.985
55.2663 -9.869
59.0071 -2.448
77.5439 -4.184
70.653 46.007
76.1302 50.452
79.4516 36.203
72.4078 35.323
71.576 -8.732
61.513 19.656
55.3972 44.265
48.9944 64.445
46.9263 42.361
72.4182 34.062
41.7825 58.928
66.437 53.670
59.4169 47.401
77.124 47.849
80.0427 36.294
67.8904 52.213
43.4901 58.792
54.317 21.066
63.5981 -19.632
71.4815 -20.497
53.8255 -15.236
54.9746 -36.656
36.8381 -15.253
57.168 -7.324
43.442 -31.387
48.9646 -30.936
58.88 -20.579
77.6521 -18.416
76.9982 -12.116
63.3547 -30.007
64.2797 -5.718
62.6016 -16.787
83.8478 25.664
56.5906 15.304
66.8947 -3.004
60.1587 20.167
42.4248 8.408
41.685 40.114
25.1251 49.981
45.7335 46.594
37.8458 41.382
28.925 47.250
61.752 41.786
28.3665 52.569
35.4128 51.050
34.9376 61.688
50.8786 42.189
73.982 16.310
71.8502 7.526
78.5046 -5.288
78.914 12.840
71.8213 15.005
68.0143 40.138
37.7091 42.672
67.3666 24.507
18.9148 48.780
54.2919 43.773
68.7774 9.193
85.9939 25.542
67.3492 15.143
64.7965 31.762
57.089 47.010
22.925 58.128
42.8488 63.596
27.2815 55.415
40.6386 55.656
67.0447 48.631
31.1373 27.866
14.3397 38.282
24.7306 46.078
5.21203 52.168
77.0381 4.354
76.5441 27.741
74.5751 37.828
72.8962 26.067
77.019 27.264
62.8152 -7.905
67.7217 -17.601
73.5343 -23.844
81.3771 -13.713
72.6075 3.732
59.8488 -17.050
32.1958 -23.920
64.205 -3.688
82.8984 30.190
76.1479 30.365
54.1752 61.663
62.0682 60.432
56.1785 39.869
57.8452 53.908
66.7343 35.952
87.0891 23.005
53.8118 56.899
60.1179 10.341
72.0484 6.025
64.7306 -7.731
50.9319 -20.078
72.2027 2.970
78.126 26.379
64.094 46.165
65.1283 58.184
60.3651 30.976
60.6806 72.288
44.6199 47.241
37.2192 62.496
40.8777 62.020
60.978 43.126
70.9108 40.340
62.3333 1.203
55.1568 -7.254
89.1528 26.008
82.4763 -1.216
84.3569 -14.727
60.6505 -49.210
61.2126 -35.067
26.8071 -28.288
24.4519 -25.785
71.375 -22.395
61.8891 -13.904
76.6635 32.485
67.2038 3.512
60.3427 2.578
40.4725 35.494
12.7397 43.183
17.5642 61.835
53.0685 37.656
36.4522 4.753
57.8096 -7.171
75.771 5.403
71.8154 17.030
51.819 6.123
65.974 49.378
52.4256 52.196
61.998 47.861
35.6013 54.759
38.6829 14.057
64.1645 28.743
52.8997 23.470
38.2635 26.580
57.0844 34.020
37.0018 40.454
41.5964 33.886
73.1848 23.060
53.4622 52.281
76.4638 18.090
78.0886 46.040
47.6551 50.189
45.2277 61.928
53.1492 33.043
39.0206 56.890
70.5479 23.029
65.1485 23.723
61.3395 5.979
66.414 -4.750
83.4444 11.652
71.1614 -5.773
69.7757 15.824
84.263 48.882
74.5244 45.705
62.8708 65.509
52.9608 48.336
75.3946 21.802
92.9166 15.387
64.557 21.262
65.5866 23.019
72.9307 -19.672
52.3417 -32.009
50.529 -18.487
78.9835 11.007
44.3791 46.705
59.1716 49.395
39.6274 32.844
20.8949 69.068
25.3429 57.594
27.7949 56.233
18.9332 57.117
11.578 56.024
16.005 78.931
52.3499 67.471
33.8724 60.241
67.5868 62.388
45.4449 61.871
58.8021 59.802
24.5862 55.622
59.1815 52.841
21.9734 31.247
62.1948 -4.731
71.7996 -22.458
77.7232 9.533
70.5207 29.599
76.329 12.078
80.2721 -2.388
77.3196 -16.842
72.5198 -8.664
71.9988 -23.028
52.1289 -10.462
69.551 1.693
73.3895 -12.051
72.1626 -6.537
59.6045 -4.302
68.9287 -0.087
60.1324 -6.705
62.9433 3.023
81.3468 -2.076
79.4476 10.213
82.0029 -2.456
69.6873 17.957
55.4955 26.428
40.9123 58.296
45.7054 48.290
52.1853 36.673
33.9362 35.587
24.9663 45.859
40.9692 65.501
52.3221 37.370
41.558 68.237
29.8077 59.153
81.2706 39.530
81.6809 27.604
61.5485 9.220
61.1481 24.745
41.5985 37.824
52.0971 39.020
49.8113 65.644
43.723 79.850
50.0879 56.624
18.6728 46.505
5.88254 46.799
75.7314 32.933
51.2589 40.432
38.4459 28.183
16.2694 36.041
47.9928 50.123
40.0887 38.964
62.2386 38.320
49.9831 60.345
56.1995 62.339
56.8223 39.217
77.588 44.078
72.0349 33.098
75.2308 5.693
56.4159 -5.422
45.8369 0.653
51.1517 21.155
51.0676 33.222
52.9981 26.581
52.9923 -8.606
67.2593 11.586
88.6824 12.365
71.93 12.103
75.0208 16.708
78.8501 32.260
73.4115 -7.636
58.3062 9.855
79.8641 46.280
78.9642 46.541
32.6349 56.474
41.816 51.400
64.9272 56.768
41.7585 43.703
54.9148 47.668
75.0672 30.155
80.2896 -12.554
79.0359 0.250
79.7605 -2.723
79.0965 28.787
96.8665 2.514
75.8136 -12.182
85.306 0.854
69.956 7.088
75.4266 -5.553
87.4973 7.917
79.6737 -4.681
66.9542 -25.882
73.8784 -14.848
72.6238 -1.556
79.3021 6.631
79.1304 5.907
75.4007 -0.567
90.3881 21.308
78.5293 17.906
48.6916 45.546
65.3675 31.995
63.5505 45.472
60.6957 36.319
44.1015 8.913
32.1587 57.201
24.9959 45.430
48.7191 36.212
62.2352 43.891
74.5223 9.108
41.5553 -1.020
49.5985 12.832
46.3882 -6.623
35.9125 -31.784
53.9043 -26.259
74.3011 -31.081
90.7956 6.670
73.6831 -1.633
55.5771 -19.950
88.4686 13.266
73.1497 -13.161
70.1415 -20.898
74.2914 -12.013
66.4548 12.177
57.3914 -18.045
29.2787 -16.819
45.1381 -36.997
53.7651 -23.453
68.5513 -26.669
85.1011 -22.833
80.6262 22.470
84.785 29.929
71.6532 39.677
79.3724 32.346
72.8859 15.400
72.0482 33.055
52.9842 4.073
49.8441 41.224
55.3453 24.358
57.4595 8.333
61.438 27.432
66.7493 36.344
63.1619 20.009
64.6369 -0.693
66.3525 27.754
47.0725 56.559
33.9706 59.504
52.208 55.401
48.4324 53.583
42.5561 71.406
49.2763 58.374
63.5696 51.978
55.8215 31.550
54.8786 2.937
82.4605 -4.957
56.3079 21.722
72.2721 22.914
72.4595 18.606
78.0773 20.994
67.407 1.540
20.5823 42.679
26.3019 35.526
67.5359 42.864
59.1224 17.125
44.5266 32.811
12.3935 55.519
27.6305 65.139
33.7745 46.076
40.9577 60.489
37.8508 60.800
55.1817 59.649
38.4632 47.161
26.3337 58.855
32.602 69.372
27.1688 59.917
45.0575 51.244
24.0461 47.520
77.9837 43.281
44.4837 -12.306
79.9139 13.764
72.2781 8.097
77.8571 20.978
81.0801 11.545
39.8354 16.062
48.0802 60.677
48.3978 52.589
68.9161 40.531
76.4012 18.695
76.1968 15.636
75.8119 1.576
46.8712 -22.807
92.1854 14.366
79.0546 -11.384
59.675 -22.974
59.8984 -15.498
74.5248 -4.593
39.8087 -34.106
40.6945 -27.628
32.0038 -33.437
42.6063 -23.743
73.6565 -22.340
49.5123 -15.938
56.7648 46.496
63.6353 49.584
53.9775 64.629
73.2551 25.406
74.7897 16.990
91.7654 27.744
55.8969 29.939
39.9711 44.941
67.6791 62.689
59.0089 63.062
44.1605 42.591
33.0765 43.909
39.7675 63.586
48.6172 62.205
22.8953 64.471
28.8495 65.045
76.7276 44.177
79.9713 47.418
75.4793 4.158
50.1256 51.715
52.6551 61.645
44.8767 41.044
55.7857 34.539
61.7216 33.458
31.387 47.462
17.0635 58.755
6.04097 66.651
71.0705 7.977
53.7046 38.158
76.9591 29.922
36.1933 57.099
33.1346 62.870
30.0553 60.803
30.2465 64.631
44.6739 38.766
54.1498 26.033
41.2122 55.849
33.5095 30.241
50.7901 56.317
57.0251 58.271
58.1964 19.914
87.901 23.957
89.4389 11.750
74.0965 2.323
76.6216 17.974
54.5826 -21.887
54.2659 -17.567
66.8229 -17.513
53.9488 -23.476
79.568 -14.224
67.6431 8.525
52.1136 1.357
62.411 -3.485
69.8296 -3.820
51.974 42.488
14.8766 47.357
5.80147 47.123
70.7626 9.735
46.6292 -18.031
51.7321 -26.715
80.9098 5.347
90.406 31.523
77.1932 6.538
69.5391 15.753
66.2749 15.791
69.6343 50.289
22.1802 48.344
12.1567 46.530
36.5437 65.505
67.6539 48.310
39.2575 69.521
74.5518 19.398
78.8778 27.246
50.5646 65.838
47.5028 60.192
45.8149 47.108
38.3714 63.758
29.4491 47.599
65.9768 44.280
69.3922 53.755
68.8359 54.076
71.0774 46.205
72.0141 55.610
44.2679 48.096
53.4184 61.977
51.1379 50.337
59.0515 52.770
29.64 56.761
16.0246 70.635
47.4436 42.170
56.5471 46.299
75.5591 43.442
65.6622 11.531
73.0997 30.972
56.2762 68.437
36.8618 54.043
37.5728 32.914
65.5099 31.887
64.4085 30.171
47.6094 -5.946
80.2704 30.673
55.3684 -2.394
84.6397 -21.415
90.2948 -13.847
58.649 -32.306
29.8351 -34.742
33.8483 -37.372
62.949 -25.918
54.8096 -23.038
68.8353 2.091
78.1213 -3.301
81.2316 20.719
82.9983 28.320
76.3607 22.808
90.3156 22.518
67.8854 22.725
82.652 37.651
66.3636 48.456
36.3896 44.097
10.0989 22.320
8.19616 46.692
9.39902 44.227
20.2499 30.910
34.8117 13.725
26.5076 9.661
38.3886 37.536
58.0273 50.409
77.9208 43.786
54.6647 24.864
34.8578 29.838
51.7471 51.144
67.8753 42.647
75.9021 28.681
62.0874 54.584
33.5331 47.993
42.8348 40.832
35.9574 41.978
55.2188 41.298
42.4923 36.309
42.2307 47.120
35.4896 57.989
27.8359 50.351
39.8242 54.211
30.5159 39.118
55.05 19.922
57.3163 -16.470
90.2088 1.229
75.4384 33.262
64.7475 17.845
60.2138 -3.474
64.3843 2.762
88.4757 38.555
80.2238 6.799
78.72 -17.674
49.1143 -8.232
83.7261 -7.131
82.5189 0.500
66.9786 -18.519
64.3495 3.630
55.2019 -13.063
55.5531 44.638
36.5252 44.614
36.7656 44.857
58.4464 36.229
69.2342 10.951
52.5925 51.929
58.3168 31.103
80.5099 42.661
57.058 67.756
36.6159 60.667
65.8279 56.485
34.0491 68.795
34.5373 49.779
50.7855 45.706
63.3207 54.735
68.1036 37.831
74.0192 -11.599
79.7514 -5.129
76.927 19.877
52.2638 18.655
44.3417 11.871
33.8972 27.291
21.5863 19.232
35.7252 36.670
60.9612 40.974
52.5904 51.938
58.8521 40.105
69.99 48.865
69.7048 51.182
76.6101 7.391
50.035 15.287
50.4884 13.825
57.0122 12.016
43.3003 -7.311
39.5228 10.535
45.7705 58.801
47.6968 39.703
33.2033 40.904
37.9256 26.930
16.3555 57.389
41.9121 68.007
24.1823 59.950
26.7071 63.646
55.1701 72.029
37.484 62.597
33.6111 44.168
36.4181 48.600
38.8618 67.931
38.9952 58.287
62.2566 42.931
47.5945 62.746
53.3206 72.386
66.8607 27.800
70.045 21.161
83.2684 7.822
74.4394 40.503
86.7411 36.766
94.6307 13.381
75.8925 -7.813
62.4915 -21.038
45.7376 -38.793
36.6005 -39.715
48.6883 -8.719
48.3001 -17.521
62.2568 -5.623
60.6356 -11.592
53.0716 12.606
60.2869 15.874
57.4747 36.737
61.3572 42.515
50.8568 49.112
39.34 54.643
62.0343 65.813
35.6794 64.011
30.0432 57.802
33.6072 52.680
16.9546 52.488
52.8762 56.554
73.1342 35.427
68.9365 43.742
51.4718 19.551
46.3062 41.647
36.6145 57.516
26.354 57.234
45.2563 61.807
32.6388 49.723
49.8042 57.760
68.5859 59.914
58.8642 52.225
70.4836 56.737
67.8591 49.803
63.1014 52.625
61.4764 24.800
83.6199 10.746
75.3469 26.806
71.8255 34.741
44.9134 45.165
53.0138 51.778
84.8248 43.039
67.3437 -7.129
85.2591 11.258
74.7254 -16.424
63.5024 -32.659
82.4011 -30.553
52.7341 -21.290
78.5776 -12.652
61.2649 -25.867
57.8774 -31.939
76.7729 4.073
84.8009 5.570
69.0669 -11.584
85.0508 -8.947
69.9166 -32.714
49.9138 -41.505
45.3831 -27.892
60.5133 -24.935
64.1974 -19.331
58.4487 -4.423
70.4789 7.406
66.1605 -0.024
45.844 39.075
58.221 30.095
49.2479 41.745
55.1082 40.689
77.5047 24.081
47.3089 -4.730
59.3122 16.859
80.462 20.162
72.9304 27.464
55.2158 43.971
57.4037 21.223
77.354 -1.604
74.6718 10.282
68.585 -12.275
56.9921 3.513
65.7148 21.224
80.0787 31.125
53.1279 58.221
66.926 56.362
66.3687 29.119
72.8539 12.875
68.8263 -2.404
71.6909 18.828
72.2501 17.720
70.1159 20.780
82.4926 16.451
76.2344 -12.414
76.9485 6.709
71.4094 -14.326
85.1815 29.409
86.4634 31.504
71.0491 5.013
67.9225 -8.697
63.3792 -8.362
71.4175 14.405
35.3622 -22.383
57.0869 -24.459
48.9182 -26.413
71.5663 26.327
26.0504 21.692
35.306 54.978
61.1063 44.610
76.2227 23.807
59.3771 -9.083
69.044 21.806
79.2782 3.911
81.2258 28.719
80.1564 33.838
74.5647 52.175
69.0465 25.047
47.948 -19.609
43.5952 16.406
79.0181 37.641
78.2995 -1.933
69.8525 -12.494
61.5809 -20.364
66.6322 -21.275
85.6492 37.905
50.7183 51.691
28.9866 65.887
62.8472 55.513
83.5406 25.530
75.9627 41.440
82.758 19.830
77.6425 27.065
81.0968 15.924
63.5336 35.238
42.9194 35.284
53.0151 34.293
54.4071 57.500
48.3336 66.814
46.4155 65.325
42.8355 44.357
49.647 28.733
5.62257 41.256
34.3606 -34.342
75.9805 -17.703
88.4642 -9.624
84.7658 23.649
71.1391 14.937
81.5798 25.871
77.5299 8.226
81.0443 3.205
64.2589 -1.758
72.5756 8.593
66.8716 48.669
56.0264 35.095
73.6536 5.061
79.0516 11.630
86.9274 12.392
89.3749 3.863
77.1012 -18.353
59.6171 -39.960
73.0051 -11.390
78.9234 -6.525
76.7641 -4.880
68.7356 -26.934
36.3353 -17.313
73.5716 4.834
62.9461 8.568
76.2564 12.176
83.3825 14.051
64.2705 -8.045
67.8863 15.225
72.3155 13.532
29.4135 8.157
5.26812 14.652
51.231 3.608
51.4594 10.279
74.8343 -16.741
74.8806 11.793
66.8237 -6.345
56.3574 -20.938
63.8664 -7.403
71.9706 -17.880
63.824 -7.251
69.4729 -3.632
62.8606 -27.263
68.7489 -14.872
43.3011 -15.656
48.5746 -40.063
60.7731 -39.116
72.9406 12.628
60.5336 27.284
76.7372 24.705
73.4017 7.531
49.8198 -8.629
82.9238 3.656
59.4823 -28.940
26.5502 -26.597
33.8072 -24.609
53.2677 -31.400
49.7065 -33.702
39.9152 -19.836
63.3061 -31.751
67.257 -22.659
83.6394 4.164
72.3131 -4.932
62.8558 -16.409
80.7732 -7.307
66.1494 -12.914
57.7344 -1.436
42.8926 -0.347
71.0016 -2.437
63.452 23.474
80.4159 25.280
66.5406 33.318
70.7399 36.966
80.7536 19.578
89.331 16.188
78.3976 12.005
84.2906 35.631
62.7522 57.024
69.9407 57.049
67.3564 42.551
63.1667 31.362
80.1822 8.619
50.7057 32.553
57.5171 44.482
48.6021 44.817
49.7344 52.664
25.0824 40.701
27.758 45.651
63.2351 45.166
46.37 47.272
55.9018 23.041
20.0083 46.620
27.5733 47.759
7.23877 45.577
8.39413 62.623
5.63817 60.497
67.3159 12.302
79.9308 9.605
86.9211 -3.147
66.9257 -0.808
59.667 10.825
40.2483 14.602
35.0002 44.107
49.3902 67.775
69.7017 53.161
52.0765 50.098
47.1406 38.830
53.6878 40.334
75.251 10.452
61.9182 7.119
58.2698 2.927
5.40693 17.590
61.5847 55.428
58.3465 62.471
65.4097 51.133
47.6131 45.443
56.0673 31.389
74.3977 38.581
77.8502 27.600
75.1355 21.158
62.4037 1.889
62.0758 -18.684
35.8224 -25.143
38.3723 -27.543
54.8933 -22.022
72.9899 -26.910
52.4061 -33.942
60.777 -32.043
73.1623 -7.386
80.0199 4.286
67.4743 -19.900
50.9111 -9.140
89.0265 6.366
78.155 34.764
84.0126 29.700
71.1862 17.437
42.8234 -17.290
52.2091 4.174
65.0141 -19.201
59.6582 -13.580
59.1208 -13.636
60.1585 -14.187
74.0784 -11.655
60.4548 -9.725
38.0491 -34.235
37.7941 -26.474
44.5766 -24.554
43.3093 -36.792
62.7539 -30.754
58.6642 -20.415
71.9941 -14.245
64.5005 1.970
60.2946 26.512
41.2551 33.775
77.2896 47.890
70.3582 37.265
47.2541 -7.398
46.1977 38.918
17.8795 60.483
22.7493 50.534
45.6387 65.948
13.0322 56.744
27.8885 49.824
26.998 61.860
5.57396 30.803
78.3623 -6.406
72.416 -14.487
79.1708 1.350
81.2545 -21.074
54.1976 -39.431
70.7625 -22.759
64.3731 -18.640
58.885 -5.422
56.7013 -8.242
33.2329 -7.677
68.9555 29.333
52.649 28.876
82.4941 25.852
37.8547 43.290
72.0321 41.683
60.5361 19.565
74.8831 23.925
77.1323 -19.828
65.8508 20.172
80.103 14.238
66.8462 15.016
74.7488 29.334
71.5447 29.752
26.4733 40.714
35.3503 39.963
19.353 51.180
64.3094 54.948
34.2537 46.525
36.2916 51.030
5.92723 41.585
58.3827 53.317
63.8145 56.904
50.6431 66.630
38.7165 61.421
42.1642 53.840
13.7719 69.103
31.5721 68.310
53.4758 50.257
48.418 56.690
78.1427 43.344
75.4828 7.618
73.0631 -0.800
65.6474 -18.720
82.6187 40.041
48.9531 -16.680
40.8575 -18.519
21.2853 -21.245
50.2543 -19.676
71.3629 1.112
73.0143 8.761
66.8519 37.019
75.2812 24.425
86.4606 3.214
81.8893 14.337
86.2742 0.541
81.6901 10.237
77.8045 -17.309
58.4613 -20.243
74.7057 29.650
48.1387 -14.842
62.376 -5.829
88.6442 36.974
60.6269 43.778
37.1948 50.734
50.0669 46.066
49.7096 34.632
43.584 20.744
43.0449 29.503
60.3676 10.537
69.0699 3.892
47.1956 -23.707
41.152 -17.883
46.659 -16.148
78.115 -3.559
73.0507 -16.179
52.6698 -22.783
74.5869 -19.763
62.0177 -10.311
63.6009 -19.077
62.9015 5.491
54.8104 14.296
57.0125 8.505
62.1501 19.443
67.4015 22.459
65.9666 23.596
55.1941 67.052
70.5338 55.587
85.1134 40.187
83.2057 17.068
65.328 -5.061
76.7948 14.121
86.4931 14.011
85.3919 6.451
85.1558 24.524
72.9991 28.105
49.0095 -19.696
53.5162 -23.109
51.7244 -22.211
85.1436 5.519
88.6846 24.604
65.4363 -5.868
91.0154 -1.256
91.8137 -4.185
83.807 11.137
50.2376 24.691
48.7499 38.974
46.4731 38.010
38.7661 -1.478
46.808 14.937
7.15305 46.584
4.86235 42.275
74.4561 -20.595
57.3573 -10.049
41.2475 2.206
64.5922 9.554
32.8585 35.195
42.3602 56.388
75.1318 37.670
55.9406 32.669
62.0247 15.256
70.2218 47.037
56.1239 41.769
73.6556 41.426
76.969 1.500
79.7865 19.885
83.2421 21.740
84.0474 -14.632
67.8142 -33.760
31.1015 -20.749
42.2168 -23.622
59.8783 -28.812
75.4646 -17.873
71.352 -7.760
77.2857 -11.465
73.9586 -7.097
73.3481 -16.051
57.7425 -12.955
64.026 2.302
69.5734 -14.760
80.3333 4.855
78.2018 6.982
84.7066 37.018
69.1095 -4.237
50.7731 -4.575
63.4006 -26.112
65.5413 -17.152
82.834 3.554
77.1592 -17.189
40.0986 -18.903
72.2152 -30.259
57.6372 -35.149
60.7761 -25.049
65.7305 -15.320
77.8409 -5.134
65.8671 -27.686
71.5347 -8.542
59.8848 16.011
53.5344 48.966
68.0429 11.535
55.0307 -22.510
66.1779 -27.997
54.8509 -16.451
40.9634 3.411
35.1555 -0.096
74.8361 5.424
55.4283 -12.026
65.5816 -14.637
64.7408 -21.647
51.6741 -10.989
47.4142 -4.416
51.3505 -5.275
36.334 7.597
43.1106 18.989
50.6603 12.530
56.0364 -6.708
64.8274 16.892
63.0514 -21.287
51.7861 7.170
67.3012 7.153
57.72 1.351
39.0201 -27.197
53.7392 -27.794
76.6916 12.462
55.7542 -11.891
80.8437 19.485
67.6933 20.943
55.9013 -2.175
35.4799 4.102
65.0213 3.160
68.8209 15.640
62.1534 14.464
56.9264 14.187
70.7384 0.342
68.5508 13.583
79.2153 0.678
83.0417 9.151
73.4225 -9.774
72.3772 -0.892
64.4828 9.225
73.4936 -4.396
42.0033 -22.004
41.2906 -2.324
59.2464 20.916
69.3074 18.793
37.7963 65.484
33.9622 60.079
24.3957 47.887
54.71 33.115
71.2247 37.263
51.9006 55.131
48.5868 64.754
19.4189 68.244
27.4067 70.397
58.2041 64.995
67.5894 20.181
45.3218 28.967
55.6223 57.331
54.1448 33.778
31.9175 59.198
51.3015 54.926
27.1115 49.366
84.8665 23.255
68.7164 39.057
78.3043 6.914
38.7271 45.226
55.2194 60.545
50.2595 62.694
66.9307 60.854
72.2375 41.598
84.2088 23.575
76.4406 1.857
84.639 0.023
75.427 5.554
65.67 -20.420
62.3312 -28.010
63.5735 -17.537
54.7632 -6.940
71.0758 13.130
76.4227 10.352
58.4437 10.984
78.6532 33.071
72.4028 5.028
82.0915 -4.068
68.8454 -13.075
57.1177 -18.342
54.3119 -3.428
73.0986 5.950
73.4938 -14.785
72.2915 1.715
62.1724 14.297
72.6455 30.373
72.3899 26.375
59.6159 5.528
75.9897 30.475
72.9685 2.081
48.2117 32.744
48.2098 37.475
45.2272 32.715
44.5949 17.234
43.4668 40.706
9.88169 53.675
46.8792 55.338
59.5631 42.644
68.1483 54.002
82.912 36.185
67.445 -9.862
58.1675 -39.610
62.583 -8.830
33.6926 -23.801
68.9651 -10.343
75.0336 9.792
72.9898 21.439
63.3664 26.445
62.952 21.549
69.5106 -7.783
56.9373 0.166
47.4418 4.688
71.2579 16.317
68.0438 -5.330
91.696 27.931
79.2247 26.756
68.5172 28.919
62.8395 43.645
88.6435 13.546
83.9053 -16.132
76.7428 -19.146
65.0077 -8.653
71.7411 -8.531
71.2951 -7.368
81.8018 18.163
69.4101 5.219
85.2101 25.713
79.1553 -5.349
81.1721 -15.846
28.1163 -27.422
60.6683 -25.006
68.9874 -25.113
50.3155 -23.516
29.3618 -31.815
69.5185 -18.685
63.0961 -10.149
73.8315 -1.305
66.6562 -21.788
78.0355 10.711
86.4517 6.680
72.2595 11.324
66.2144 24.998
62.233 29.381
78.3137 18.024
74.9429 34.772
55.1006 -28.467
43.2027 -14.539
76.4752 -13.318
68.5069 -18.821
47.1641 -4.709
72.6753 -4.473
76.987 -6.657
70.8687 -16.825
63.3308 -17.142
66.6791 4.174
63.6474 -19.240
54.3849 -16.015
73.1739 -7.192
88.84 12.308
66 -0.518
83.8159 28.234
83.1846 19.734
72.9716 22.599
71.181 -15.468
59.3562 -13.463
64.5488 -18.399
77.1198 -10.942
51.3425 -38.850
73.9245 1.624
66.4976 -4.435
63.2644 -14.203
46.507 24.201
69.6325 -14.532
63.639 -14.769
59.6347 -23.568
36.0687 -31.674
82.0958 -26.795
54.5127 -21.138
54.3171 -10.960
57.8208 -28.594
58.066 -2.777
50.0953 -8.511
77.008 -9.420
81.9091 -14.678
63.8432 -27.701
84.4774 -2.425
79.037 -11.117
79.3862 -25.900
67.0816 -17.269
67.6407 -20.672
51.0285 -18.000
33.2733 62.797
59.944 49.123
38.6248 63.880
50.9884 56.867
41.5307 57.391
49.1386 58.758
53.9632 26.103
58.1993 42.735
51.7439 26.139
68.871 6.296
65.5402 -8.591
64.5605 -12.207
86.4895 -3.023
67.5722 -30.104
73.2711 -17.832
79.734 -13.341
66.4692 -13.289
56.3116 1.537
69.3225 -1.259
64.7503 -3.327
65.5934 3.424
59.6325 57.067
60.407 50.725
68.3068 54.426
71.2017 1.226
64.0606 50.578
53.9198 65.513
26.1206 69.700
8.65644 55.213
5.10778 42.043
77.4547 -5.237
60.027 15.580
70.398 31.992
79.1553 33.800
75.2008 37.322
83.1616 38.906
66.479 39.371
41.8714 43.438
93.3836 22.227
46.7915 38.257
60.0263 49.100
36.418 66.263
29.5956 58.875
16.2463 36.803
4.84035 31.057
57.286 -17.784
92.4609 -1.681
59.9601 -11.304
72.2656 1.162
64.3512 1.312
69.694 -2.463
82.1751 0.713
80.379 15.581
84.1189 15.551
81.6038 37.866
73.4859 2.582
82.0798 -4.327
64.1229 -13.985
64.5475 -20.643
73.8815 -10.541
80.0488 -2.702
64.8994 -4.667
61.4456 -14.477
69.471 -13.653
67.8825 -2.957
56.8883 -5.907
55.54 -27.012
69.0835 -26.627
54.0708 -31.314
59.4389 -30.714
77.3969 -4.295
71.4613 36.460
85.8992 30.892
84.5864 10.142
78.0001 46.366
67.336 11.218
70.5808 26.943
65.5132 19.051
54.7354 -17.861
51.1583 -14.031
70.2773 25.253
41.2563 37.442
58.9991 51.187
83.4534 11.628
68.7412 -1.345
86.7796 0.355
91.332 -9.025
66.7267 -15.410
76.8501 -15.767
43.4646 -30.432
58.3849 -23.392
62.3692 -20.586
70.5211 1.347
73.1404 -10.007
81.8375 20.182
72.135 7.251
83.5399 19.764
43.0532 36.882
30.6355 57.529
65.9791 35.602
48.2708 22.558
26.853 64.809
80.3935 41.678
59.0189 36.107
57.1245 12.380
60.5687 10.742
47.9432 -14.391
71.12 -20.626
84.2542 -16.781
79.2656 -10.225
59.9683 -14.177
81.9476 7.454
89.1856 3.624
80.6243 14.821
70.153 5.389
65.4601 -0.765
67.0375 29.358
71.6199 39.001
84.2918 34.338
71.6334 26.831
69.8059 10.897
70.4325 -21.833
69.1043 18.631
72.7886 6.558
81.5977 5.207
65.6438 5.368
50.5705 34.798
52.6678 32.704
43.7154 39.067
45.7519 39.311
26.5314 69.683
34.7741 70.750
22.6 49.062
28.3023 43.400
53.7981 48.257
76.8589 47.501
27.1134 54.096
19.087 51.006
5.47127 53.120
64.781 2.773
62.4251 46.153
87.7101 25.931
70.0339 59.808
45.778 69.152
46.6453 69.542
39.6817 64.224
25.1107 59.720
42.0404 64.515
77.0407 38.603
68.5667 -1.437
68.4928 -20.917
55.7743 6.929
78.3432 27.989
60.9488 15.702
80.5633 21.749
71.9122 18.346
54.4709 26.382
69.1927 -11.688
59.7034 25.707
70.2642 40.827
75.9071 46.699
80.5658 40.058
86.3672 7.111
55.8795 -30.739
60.0841 -10.292
57.5253 -12.436
57.2255 -2.212
70.5424 35.246
60.7788 12.283
82.2524 0.520
67.2646 -17.431
65.6473 14.397
77.6081 7.549
67.1601 -14.050
66.766 -11.094
80.9087 -1.008
73.7256 -22.315
61.6913 -29.788
76.7521 -30.659
61.4636 -26.956
66.7602 -19.797
58.6667 -26.447
80.2256 6.136
71.1527 -11.855
83.6571 12.457
68.5857 -3.453
58.6746 -24.871
65.4714 -25.152
53.3623 -20.796
78.0863 -18.327
80.1428 3.941
82.7972 3.393
78.2495 15.434
58.8036 48.438
34.3809 37.337
70.0388 6.263
63.1541 -5.277
67.9484 -16.740
84.5398 7.788
82.4989 -21.874
38.4913 -22.610
58.4649 0.930
66.5055 10.117
80.1455 -3.528
63.4082 7.857
45.6796 24.638
56.3315 58.162
75.4977 48.723
70.4429 24.247
71.6047 21.252
68.5914 -12.516
42.5754 3.477
75.6251 23.135
86.5788 24.555
77.5866 53.194
67.5743 -10.084
64.947 -6.208
57.4996 -12.903
58.4416 -17.443
62.9768 -19.286
73.3688 -8.380
40.1687 32.292
72.5449 28.534
39.3935 61.245
55.9084 54.197
47.183 66.343
39.4425 68.618
38.1297 47.459
47.9423 25.127
49.5368 33.757
62.0183 9.174
64.2424 41.214
73.0118 13.649
58.4304 12.674
51.8706 -5.966
65.7253 -25.835
66.937 -25.977
37.6451 -22.994
59.2279 -36.986
81.6014 -24.026
91.1402 5.688
75.9067 -19.447
76.666 -16.800
52.3318 -22.931
80.7942 -1.551
85.944 6.418
75.0272 -19.799
57.3563 -33.077
70.6014 -22.057
66.5635 -4.828
48.0379 39.107
67.1807 59.040
51.9935 59.482
65.1036 58.488
37.1592 43.748
27.1137 52.136
35.9292 29.281
50.7257 29.574
42.7595 24.920
70.9841 44.843
65.6152 49.884
39.6931 50.386
73.1349 48.642
57.0765 54.751
72.6827 52.761
76.2613 29.719
82.2952 12.222
70.8946 10.096
71.7967 49.246
45.2839 59.362
35.2431 62.430
5.39337 60.824
82.5783 2.631
83.8021 22.331
87.0557 7.602
75.5686 -0.165
73.8254 -0.158
67.7475 -8.739
65.132 -4.572
69.1361 -7.897
70.784 -9.213
54.233 3.713
68.9789 42.556
53.1088 44.869
49.0292 48.057
70.6966 18.937
77.2026 48.415
58.1614 58.286
40.641 49.171
67.9268 40.423
84.9356 39.900
69.7174 6.882
71.0433 -23.216
60.0465 -19.115
84.8266 -11.169
76.6167 -5.371
61.4383 -23.160
47.3228 -27.419
43.843 -35.506
73.7783 -27.692
79.9963 -13.967
78.1328 -9.094
58.2368 30.797
52.1935 44.355
45.3705 41.360
54.3384 52.592
38.7475 46.624
26.4725 70.438
27.3748 56.381
56.111 64.650
23.5685 53.781
24.2942 17.191
16.2398 49.333
5.69493 46.749
77.114 42.069
42.9933 63.336
51.5593 72.391
57.3697 68.929
28.9417 47.744
53.541 43.143
52.1177 37.661
64.8877 19.535
72.4503 49.519
57.4588 58.985
13.4563 36.932
56.6801 22.325
56.4282 47.501
53.7244 54.121
50.9295 50.651
67.1993 51.050
83.0026 48.740
75.2622 42.627
50.9892 45.387
61.1805 55.404
45.964 45.749
40.4909 47.352
40.3664 56.882
46.8657 42.187
57.5183 30.485
56.1362 -4.527
82.0421 24.935
75.8612 28.171
81.8476 8.030
76.1048 14.635
50.7484 26.232
36.3813 -5.627
45.2349 36.720
60.4847 3.626
64.7615 31.671
58.8812 19.236
66.8455 24.458
54.4547 45.195
50.5895 50.369
79.7064 14.632
85.3285 10.189
52.4915 -29.183
67.0074 21.028
69.9783 -9.218
90.9101 11.503
73.1357 16.433
74.5011 22.861
67.9093 1.215
65.4769 -13.733
77.958 18.735
75.6223 21.119
80.4169 20.561
64.6103 64.105
22.1218 54.632
5.79692 42.308
66.6019 -19.810
43.0764 -23.209
63.3352 -11.192
81.2091 -10.775
74.5564 8.116
76.6604 38.061
44.2083 57.704
53.7057 41.745
22.768 40.848
42.3447 13.711
40.3825 22.196
20.4052 51.595
25.0956 62.192
62.1808 56.311
23.6993 46.721
45.5437 63.194
19.8609 39.128
46.4782 -15.763
43.6316 -41.365
42.0385 -32.939
54.2169 -24.214
45.9884 -30.273
58.5595 -23.529
68.0925 -25.549
65.5452 -16.559
71.9441 -7.145
67.0605 -18.604
80.8158 -14.034
59.1502 -16.855
78.4606 -26.243
77.5096 5.203
82.022 31.016
84.6086 6.543
70.3769 -4.368
60.1246 -8.862
65.4894 -19.112
91.0363 6.806
78.1016 12.556
81.0863 -13.963
69.619 -7.055
86.5095 6.396
82.2518 41.277
57.652 -26.875
75.8251 -11.154
70.3572 -33.834
83.1088 -18.089
72.0494 11.347
81.5978 8.859
66.0503 29.828
61.5851 -20.720
56.4601 -20.176
63.1123 4.332
91.0535 6.181
65.376 9.699
66.5732 41.329
15.4684 35.136
20.061 40.986
44.0223 40.436
31.318 49.664
69.1321 20.895
80.4346 14.087
74.0339 -2.018
71.805 -17.820
76.7872 -8.145
55.6458 -26.067
80.4291 -17.836
86.9584 5.446
65.9698 -16.291
80.2677 -3.171
80.3852 0.490
80.6063 -25.251
71.1383 -22.274
62.1217 3.814
86.1449 -0.959
69.3326 6.440
75.4995 1.378
79.0063 18.822
72.8875 -8.329
31.2145 -20.737
79.1348 9.034
74.1024 20.384
57.7498 24.605
41.8119 32.659
53.4058 37.552
64.6495 36.820
55.8284 55.396
73.8303 39.301
67.9703 27.672
73.7744 27.173
67.4976 24.238
69.9329 18.847
73.2567 -6.347
56.9777 7.536
64.6422 13.146
86.4648 18.250
79.1416 0.059
82.674 12.211
44.3615 12.672
71.864 16.083
81.4037 44.614
82.9418 17.895
62.1464 -0.879
53.7903 29.228
14.8152 51.706
47.3909 12.450
60.2787 20.572
65.1756 17.741
61.8767 25.750
72.3335 38.785
65.7645 43.388
30.2656 46.995
23.2738 66.135
46.6834 63.874
64.6095 45.621
73.2898 42.657
57.156 48.365
57.1589 50.000
66.0027 16.794
66.6101 18.312
68.1942 0.915
54.9151 -22.217
41.1469 -34.349
62.8419 7.001
58.6038 38.098
51.6525 18.130
71.0118 19.043
61.4686 29.395
66.8118 47.091
47.8415 37.293
63.0919 41.269
38.2947 58.290
65.6926 61.311
79.5669 50.653
74.5377 33.361
83.6419 13.027
89.8326 27.716
81.5626 -11.534
61.3602 -19.023
60.1047 -10.983
77.7204 -12.627
65.6644 28.792
63.2251 47.153
40.7712 39.171
29.6836 71.232
22.3879 73.861
5.11236 71.000
69.2396 -19.929
52.2187 -5.140
52.3425 27.099
47.7743 25.713
54.0225 55.836
34.5286 57.431
34.8816 32.678
41.6656 58.468
51.4165 58.697
56.5327 37.705
58.7212 54.133
24.2434 55.942
39.2752 58.248
44.6639 55.469
50.7574 67.821
78.3742 30.595
74.5544 42.909
69.2951 35.463
47.5098 36.993
10.8707 43.550
65.6391 42.860
75.9918 30.787
84.856 42.648
23.5843 71.811
9.96747 61.867
52.285 65.349
62.6217 47.245
81.3221 18.783
88.2869 1.722
58.1145 -2.579
71.018 -0.594
77.1889 21.178
61.7318 7.539
67.073 -0.494
80.3224 -9.024
76.3622 -20.530
73.8345 7.399
54.3973 43.903
32.9402 57.186
57.5476 28.128
69.9908 -7.624
84.2503 13.470
71.1007 16.964
51.199 -0.849
51.1742 39.340
29.285 19.935
44.2789 18.390
41.6341 45.652
35.8296 59.338
53.2492 47.048
9.94581 51.018
5.02475 60.937
66.99 -15.269
61.7567 -22.699
66.077 -21.816
55.8445 -9.986
61.241 -3.893
55.2861 34.944
49.0739 36.238
66.6702 23.975
78.9427 21.684
77.2339 13.434
57.2214 35.837
63.9329 17.949
69.7056 25.410
59.095 15.794
56.2779 26.412
53.8918 17.654
53.805 -27.019
84.292 -16.818
47.552 -24.481
47.2342 5.158
55.8405 19.725
25.3442 21.427
69.2684 -6.082
65.6098 -14.819
50.4179 -34.321
71.727 -19.132
87.7611 -0.796
56.4119 -33.870
63.0473 -37.145
59.7363 -4.217
64.4113 -11.976
75.319 16.035
61.0143 13.618
73.2977 35.466
56.3498 -8.961
74.6886 -10.048
83.3604 1.713
84.9146 -1.275
54.3211 -14.629
68.8725 -31.866
50.9874 -5.478
62.9318 28.620
79.7837 21.849
55.4729 30.726
55.6704 22.671
51.0031 15.297
36.9958 20.239
44.8825 49.157
55.2934 17.479
67.4966 18.691
93.3046 18.391
58.8117 -5.417
52.0621 -2.395
43.9765 -7.195
89.0193 -1.705
61.3105 36.789
77.1802 39.583
75.5963 6.735
85.6781 15.335
70.6513 24.585
68.5443 34.782
64.0326 56.352
61.8054 38.526
61.2712 23.172
61.9621 34.488
53.5138 5.864
56.2618 9.585
77.2852 11.645
41.723 -12.071
53.9216 -25.601
65.5572 -31.610
90.7034 21.127
72.4217 18.669
68.7408 -11.006
49.6826 -18.055
45.4571 -27.432
49.3021 -44.240
56.8305 -10.210
77.1473 -21.483
70.416 -40.804
65.0874 0.864
79.081 -7.069
63.6028 6.271
65.9619 20.322
86.0403 12.809
60.8927 30.674
27.7724 63.087
19.0367 35.424
46.9403 37.560
54.1999 36.373
57.6296 35.066
41.1595 19.287
30.7617 38.425
39.8745 41.955
62.8089 39.151
26.4646 65.888
50.2418 56.222
67.5535 61.187
64.6253 65.036
46.3344 59.875
28.4471 50.699
42.6772 56.314
64.7271 48.855
55.3956 32.068
79.0356 22.223
65.1016 59.803
80.6713 25.847
78.4851 19.960
84.161 9.933
61.093 -13.951
65.1141 -34.586
86.0046 -3.209
85.0317 16.074
66.4428 -22.185
59.6598 -3.490
36.7243 -11.791
63.6818 -14.868
81.2735 20.907
71.1599 -10.210
71.4501 -6.670
59.636 -11.981
71.8802 21.322
79.4221 26.574
72.2761 36.902
76.8237 21.998
76.1985 25.289
59.2989 45.064
57.6285 58.186
80.6549 48.459
67.3363 55.439
54.8008 65.779
62.6654 57.332
74.0403 54.624
72.9466 40.010
76.3368 18.311
72.4018 26.848
54.6617 56.940
56.2592 56.564
60.7318 31.375
49.1742 61.117
19.504 55.252
63.644 37.726
54.3476 50.035
45.0346 57.102
47.2425 57.833
72.9526 34.988
84.241 25.688
65.1471 15.108
44.0962 6.631
51.3736 9.173
39.8366 -23.910
70.0805 -20.852
78.1081 8.530
69.386 -24.823
64.7569 5.040
85.9464 10.156
66.7873 -20.833
67.0801 -17.972
75.6206 4.613
55.904 25.801
64.5763 30.035
52.6046 28.317
69.0734 10.621
57.2498 41.742
80.8934 45.771
79.5844 26.349
71.0542 51.954
85.2168 36.584
75.8983 24.993
59.9938 38.778
71.5949 -11.034
81.9959 19.269
60.2115 4.081
66.7751 5.498
44.4987 -17.512
72.4513 2.527
71.3659 4.578
63.4928 -19.554
57.0038 -24.540
83.0128 29.534
75.4183 24.028
68.4034 33.496
77.7535 29.974
68.7228 31.219
64.2592 24.017
16.8081 38.020
26.1256 55.451
62.1612 55.319
54.9717 60.149
70.4682 4.416
75.3314 11.067
75.9369 -15.170
59.1453 -13.017
69.8434 -11.406
74.6678 -18.959
79.4782 -11.388
39.1621 -21.118
50.3031 -28.281
84.0265 -22.419
83.957 -11.194
76.849 -17.779
81.8239 -5.076
69.64 -15.443
57.0458 -16.802
69.8436 -18.884
65.3544 -13.110
62.5361 4.135
78.0699 27.054
72.1781 32.691
51.8076 4.112
63.1708 8.024
71.5087 13.016
65.4509 -9.651
60.0789 -16.372
41.4355 -26.509
70.7744 -24.435
74.9004 -11.827
87.2319 -0.796
67.3227 -6.385
90.0372 3.318
58.8314 -25.586
64.9054 -21.083
76.7275 8.557
82.8012 8.463
25.9927 -18.869
38.8196 -12.266
72.2248 -35.839
39.7648 -47.633
64.4534 -41.597
50.6276 -27.483
85.4232 -21.104
81.2242 -18.295
73.4876 -24.190
50.8516 -18.022
82.8047 6.468
63.9501 -24.851
81.4544 12.693
83.6271 22.339
61.1805 -6.323
74.5403 0.990
49.4632 21.648
66.7639 43.154
76.9035 46.344
57.2462 52.344
28.7471 39.892
39.9532 51.134
18.6181 66.155
28.0372 70.398
48.4982 49.369
61.2743 44.433
41.3076 50.186
29.3205 38.309
23.5391 55.148
44.9678 33.300
43.545 37.055
41.4718 23.286
38.4144 54.276
32.0504 57.659
33.3956 54.140
48.596 21.040
58.4652 46.522
58.5898 54.185
45.0353 66.676
21.891 60.508
37.0776 65.335
14.113 62.511
35.7352 58.090
49.3132 44.867
73.3813 54.548
85.374 35.344
64.768 32.887
60.568 58.217
50.4931 53.087
82.5343 40.612
61.4179 55.597
72.9317 39.644
65.0028 35.783
75.293 18.875
64.4051 55.825
62.6217 50.999
53.3615 53.018
44.0006 53.277
57.7788 39.111
18.6051 51.853
5.62325 36.504
37.7297 -26.371
53.0389 -44.421
67.3177 -20.887
85.3997 -2.863
73.8547 0.079
75.0477 -0.985
81.6428 -7.992
86.2741 17.947
76.1123 44.416
62.3442 58.188
33.8776 53.132
38.1038 66.702
60.6042 40.778
76.914 36.295
68.6346 39.246
73.6917 20.176
82.2734 9.697
67.3053 12.264
75.8454 15.943
74.9163 38.830
58.6562 41.023
64.6806 -0.718
87.455 27.765
70.8354 0.911
86.6499 0.558
79.5081 -4.129
80.9261 12.935
52.4472 -29.188
58.2088 -19.645
38.5127 -30.855
58.9768 -39.003
25.9952 -32.043
69.0299 -27.008
60.017 -33.719
74.9993 -14.976
62.9985 -16.157
61.4411 -30.199
67.151 -21.108
74.7028 5.254
70.3345 -9.715
72.6033 -19.607
78.7166 -5.835
79.6991 1.591
74.1971 4.665
78.319 -9.264
70.206 -4.056
72.3466 -2.568
75.2569 20.928
72.277 17.089
41.7674 43.326
76.0819 39.396
76.2139 39.880
82.2576 33.162
71.0477 -28.767
65.2455 -27.066
52.5134 -22.632
75.4324 18.693
92.3488 6.740
89.1615 5.269
63.7999 -19.721
68.6863 -16.371
69.7404 -17.149
69.3113 -2.670
71.7979 -4.695
82.8377 -4.121
64.6335 -13.950
78.5698 -0.689
60.6569 -15.218
71.5147 -20.816
40.7429 -20.190
32.9537 -28.818
45.3366 -21.514
47.6572 -34.269
58.543 -17.811
75.5761 -8.724
72.9731 -2.731
74.2592 33.573
57.3962 27.001
46.2933 46.361
38.2752 33.622
36.4583 51.488
10.472 35.476
32.7327 31.407
41.684 48.412
35.4515 47.015
52.4341 57.645
70.073 61.868
52.4203 65.601
59.2889 50.333
58.1657 31.926
78.6133 8.654
74.8917 -7.270
84.8234 10.542
69.2205 -3.558
72.692 -13.849
76.191 -6.581
63.4006 -3.786
72.0991 -3.506
68.2397 -16.645
55.2511 -18.776
74.9156 -21.127
53.119 -27.903
68.7423 -21.415
76.3363 -7.984
91.6188 22.922
66.1379 20.760
64.0134 -12.575
56.3655 5.923
57.4558 14.885
63.8243 35.657
49.9682 -12.307
38.4053 -10.277
77.0339 7.734
62.4522 18.918
58.4576 15.410
55.1742 -19.312
78.2465 13.966
56.1629 -11.357
67.0005 22.924
60.284 26.607
67.4393 37.553
43.2387 18.207
63.84 12.394
50.0655 -9.787
51.825 -10.124
61.199 15.358
39.8016 39.045
56.3442 2.732
41.1935 -13.964
59.6946 -10.062
59.1163 60.219
58.889 -14.796
67.7749 -37.547
51.1051 -34.178
62.7682 -28.139
70.4326 -28.106
58.6998 -34.129
38.5119 -20.283
47.7512 -28.792
37.4911 -50.195
27.0096 -43.503
28.2113 -30.560
67.7541 -16.285
54.1068 -25.197
54.2388 -9.037
70.8836 -6.207
65.4994 -3.296
71.0243 -21.837
75.3869 -19.410
79.739 38.932
69.5432 52.031
50.2133 58.754
31.555 66.381
28.5234 40.835
32.8785 57.170
34.3901 51.582
58.0868 40.309
54.4704 44.305
80.2287 6.780
68.4138 42.624
81.2087 35.944
78.7443 43.134
81.1029 30.455
72.1468 52.985
65.7387 52.662
53.4056 49.730
70.2556 47.575
65.3755 23.567
74.032 9.563
56.1432 41.285
53.283 22.339
61.8475 8.234
66.521 -8.358
89.573 7.812
74.0093 -16.689
46.2161 -10.096
88.0426 7.829
87.3049 4.323
75.1098 2.397
66.7982 -7.329
76.8835 -7.330
81.7568 2.052
76.1892 11.160
52.3864 -10.534
67.8362 1.202
78.6629 25.336
64.9972 -3.364
62.8592 8.461
55.2908 -20.861
81.2947 -0.242
68.702 -5.783
56.5981 8.042
50.7802 57.885
53.5091 66.679
51.6252 54.010
52.0976 60.466
55.3989 38.792
57.283 39.617
71.5314 34.914
69.2514 27.123
77.679 47.579
66.4783 16.861
70.2402 37.274
40.7838 47.571
48.6951 54.638
28.1556 50.246
31.7383 32.073
14.681 43.205
18.8767 50.277
28.8513 78.453
21.0201 48.444
26.6841 66.679
5.77997 71.314
74.5223 19.931
70.0481 7.938
89.1928 -6.340
91.2169 5.099
80.1769 3.933
73.3943 -15.408
72.3001 6.947
40.8941 -4.469
31.3718 10.441
48.266 23.914
34.3931 77.189
15.6478 50.225
36.8647 27.233
43.9836 35.755
39.5437 49.571
58.703 39.257
81.7472 32.938
35.8811 53.871
29.0622 62.974
54.3968 39.582
55.9712 41.472
38.984 45.053
51.6496 45.392
37.845 57.774
51.8485 50.445
32.5999 41.162
32.3941 62.652
51.9084 40.418
56.366 21.100
24.5946 7.204
78.3777 5.239
60.0563 30.177
27.5574 60.268
60.3292 36.972
70.0307 35.999
53.4922 37.919
32.2803 35.805
77.4199 14.023
86.8826 -3.071
85.8402 -0.109
71.8709 -13.063
58.7718 -15.299
55.3234 -0.038
76.6763 -14.453
83.7973 -0.657
76.0462 5.352
67.3869 10.922
75.9045 26.899
85.2731 9.900
79.4347 6.958
69.729 35.426
76.3332 46.825
60.5185 62.596
44.9279 44.214
62.1802 48.330
71.7647 9.855
76.5989 0.973
77.7087 19.257
74.4303 -12.934
62.481 11.344
62.6364 -3.909
72.0046 -13.694
37.6615 -27.399
55.116 -20.227
62.8171 -18.099
68.3924 -13.635
66.2788 -14.972
74.7456 -2.627
73.7131 12.735
61.2776 -9.948
65.2723 -10.497
88.5259 -7.209
75.5459 0.281
88.3315 1.447
85.9496 -2.050
90.8398 14.868
91.5022 -6.166
70.7537 -11.389
79.7613 8.933
83.2623 -5.768
73.7222 -9.024
64.1338 28.107
67.3424 50.077
75.4577 37.558
83.4447 18.626
71.9759 50.793
81.2043 47.870
86.5657 29.317
59.7318 10.758
61.6015 1.889
60.0049 23.196
66.4741 -1.809
79.2927 -2.857
46.4909 -22.003
47.9864 -0.076
60.8513 -20.890
63.9216 19.245
67.5992 16.164
46.742 -10.040
59.3326 -19.176
64.1222 -30.600
54.4687 -23.082
58.3099 -30.515
79.1413 -1.794
67.7359 8.617
65.7137 14.931
34.754 20.705
29.4452 56.541
24.2654 36.395
40.5487 47.728
70.9775 45.498
86.33 10.753
45.3218 26.999
8.14554 56.234
43.397 73.179
40.093 56.281
39.5094 44.916
18.6919 51.889
24.4995 53.719
52.6176 41.314
58.0719 44.790
67.1102 36.215
33.4362 64.853
37.0048 49.857
52.558 39.333
59.0672 45.108
42.7274 71.850
19.0358 60.676
47.7449 73.014
35.5061 26.565
46.5119 30.697
59.1551 25.475
62.8338 18.966
73.7645 4.431
58.8301 1.114
81.4129 28.609
62.8742 36.297
35.7981 48.956
43.3352 39.993
22.8678 45.234
34.1216 67.258
50.7625 68.685
43.9875 57.163
48.5119 70.208
28.5804 57.178
62.8286 38.577
77.6179 36.346
59.3655 33.351
64.601 29.083
64.6778 54.097
56.5173 40.077
66.5949 37.898
75.5089 -6.013
83.2985 -13.992
66.2641 -17.203
59.7207 -20.492
92.4017 -9.293
78.9718 -12.542
68.0331 36.040
68.414 -5.569
50.5072 -23.065
67.5468 9.295
63.2758 -3.163
83.7795 22.004
66.2752 13.485
90.2466 -2.398
75.0697 -16.708
77.0745 4.542
88.3239 17.308
83.804 -2.448
92.1651 19.586
69.5813 -3.353
78.9857 -13.439
72.7927 6.765
61.4917 4.277
65.8784 33.529
69.3305 12.872
64.8638 -19.158
53.4111 -32.636
79.1355 -24.134
70.9278 -26.533
60.0666 -23.064
43.3302 -33.232
76.4138 -16.477
40.0476 -9.242
48.5399 -23.865
61.0779 9.554
66.6364 -3.195
82.8652 -9.992
51.4024 -22.075
67.3373 -20.478
77.3353 -18.071
68.1411 -3.035
72.3824 20.456
90.9469 14.616
54.6862 -7.392
72.7651 7.001
51.8654 -12.670
83.0774 24.189
84.7204 -5.307
78.3279 19.076
84.232 -0.068
76.3791 -9.816
63.6592 -26.791
67.3017 -20.608
84.8796 -14.544
74.356 -3.296
51.4523 -9.502
84.8334 14.620
77.0967 9.246
78.6744 -4.582
69.5413 36.542
60.6448 48.325
55.3897 47.178
56.2421 38.410
39.369 36.711
22.8132 14.817
16.2123 36.519
5.40866 41.101
54.1717 -28.817
60.3953 -15.654
76.8517 -4.058
81.2445 -6.464
75.624 -22.160
61.8255 -23.051
74.3491 9.244
69.6856 15.523
67.2862 40.374
34.9887 59.443
23.4632 67.086
30.3444 63.318
76.286 32.891
79.2403 18.556
87.5697 -1.863
57.5328 -7.853
49.4531 -17.084
77.2677 20.497
61.8274 -16.239
77.6337 22.645
76.2737 0.520
57.7196 -23.200
51.3496 -19.029
57.032 -24.328
60.9209 -21.614
55.5898 -17.969
80.4506 10.956
77.6121 -3.940
68.003 0.399
62.7351 13.347
50.5975 45.816
65.661 48.407
69.6264 43.260
41.6327 46.123
48.5553 43.682
50.8957 49.200
40.0031 42.835
51.488 63.715
5.77706 61.012
62.6243 -0.535
60.2368 0.357
77.7235 -13.385
88.2449 4.395
74.8452 13.984
75.0881 14.920
89.0352 6.463
75.5585 2.250
83.6284 33.551
70.4656 57.802
33.8795 48.928
33.9538 58.086
43.4765 15.028
37.5689 27.232
75.1179 -11.555
70.3227 -13.755
68.6754 -1.793
75.4684 7.831
90.1814 9.097
84.2026 7.055
77.2697 -6.017
67.0698 -18.820
64.8654 10.155
82.7388 12.920
79.4298 5.445
83.8289 -0.932
79.4878 -6.995
80.1352 -9.081
68.8116 -8.940
71.7169 -13.718
75.9918 12.603
72.7818 54.173
44.7055 47.858
44.6306 32.653
58.541 34.929
55.9425 19.409
77.9038 20.757
77.054 44.092
33.68 65.831
42.9474 69.961
49.6194 54.503
45.661 36.650
10.242 55.113
8.73813 49.781
27.2931 52.099
30.8442 67.901
13.7801 30.450
23.835 52.031
46.6717 49.578
53.9448 20.926
39.893 36.026
53.134 15.704
74.2872 27.629
56.9172 13.793
31.5045 52.103
27.5565 65.636
62.042 53.640
88.3893 13.334
61.5659 23.982
48.9323 46.128
49.0053 19.288
46.9497 -3.598
39.712 42.996
53.9417 36.635
81.2412 28.263
52.2011 49.675
29.7035 36.003
53.9596 35.001
69.0923 37.770
64.2982 45.809
56.2469 48.689
43.7023 63.504
55.336 51.136
55.1223 43.996
54.8717 35.294
69.4474 39.639
57.3059 20.735
72.9677 -26.876
66.5676 5.794
67.5601 -0.749
83.644 4.427
69.7284 15.907
54.209 -1.770
66.3468 6.556
43.5844 30.499
77.9523 16.323
66.2445 56.270
51.8508 57.825
41.5477 54.748
50.3882 41.869
54.1123 61.166
70.0143 53.883
59.2402 51.902
63.6888 46.754
71.4169 -0.838
86.2996 3.925
73.5919 8.532
70.113 36.471
80.5331 39.005
50.1959 67.101
25.8703 64.834
32.9926 58.679
32.3248 65.288
24.8906 54.261
25.4495 40.931
44.5291 57.316
69.2226 45.686
72.427 28.990
69.5452 31.349
57.1457 16.670
49.718 12.137
66.5097 10.725
75.0875 29.506
56.0184 34.815
17.2304 53.179
60.8151 51.417
37.9151 35.295
16.4434 58.169
48.8323 65.156
35.5187 60.146
23.5027 58.337
36.5133 64.733
45.3894 60.518
72.0301 27.803
86.0178 29.284
84.8217 37.935
88.3534 10.188
81.3646 1.695
76.4249 -11.258
73.1959 -16.843
66.3401 -26.329
69.3473 -24.926
62.1691 -27.546
76.9497 -8.228
82.0941 -8.511
56.8799 -21.880
74.6405 -7.843
62.0242 -17.873
74.574 -9.140
62.0731 -26.868
45.2458 -19.032
52.5359 -26.240
51.8273 -26.758
70.3728 -19.439
67.6334 -13.442
68.7332 36.533
67.5212 38.755
79.1079 50.234
64.3064 54.436
46.2066 66.382
37.1056 59.198
36.5038 51.062
14.5681 50.634
23.5696 58.305
16.0519 65.108
46.3424 43.259
39.6759 55.095
39.3496 58.385
61.3618 33.926
63.2034 36.088
31.7937 23.152
21.6633 40.559
22.9487 35.251
15.5095 36.962
21.3582 10.601
61.2066 -20.050
69.3552 29.718
70.404 23.446
67.1752 30.953
73.924 20.183
58.7248 1.852
70.0206 -0.019
67.3834 -14.901
68.4493 -14.961
74.9392 -24.791
78.3119 21.586
88.2535 -2.718
84.8863 1.729
68.65 -9.651
83.2916 10.035
71.1513 0.147
75.082 -2.003
71.5927 -25.854
79.6271 -4.740
58.574 -26.710
53.0668 -17.480
55.9512 -28.381
52.7729 2.180
63.0963 -29.648
65.2106 -2.253
60.173 -10.171
77.2002 26.230
55.6467 1.847
60.5475 -12.026
52.1009 -23.214
54.6444 -17.713
44.0437 -27.156
38.4686 -21.890
40.5239 6.823
73.9138 -12.208
75.4183 14.235
69.1013 -17.125
55.8662 -2.844
50.6639 6.937
63.41 6.919
80.4505 5.629
65.9347 10.102
61.1419 -17.214
49.3408 2.252
50.1127 -17.688
75.6184 10.805
67.7354 25.655
66.4838 -6.766
76.0171 -6.570
83.1144 -12.073
72.6584 19.142
63.3894 38.500
52.6777 -9.077
79.2021 1.087
72.7268 -7.274
84.2598 7.069
89.8 12.124
73.4265 37.312
86.1323 33.543
82.4166 -2.463
62.6012 -5.541
79.8138 1.295
82.5156 27.934
25.3943 39.651
24.1583 51.301
34.0721 45.747
21.5295 56.939
42.4364 39.588
34.2405 46.599
17.274 64.427
40.7981 51.442
57.9538 54.545
64.3091 56.105
41.0471 67.767
5.475 41.356
64.6977 -11.751
62.0434 -37.881
84.5194 -1.253
79.3115 16.784
75.8994 -3.860
55.413 -23.501
64.2856 -20.279
75.4567 -6.065
76.8569 10.143
74.1149 -0.998
77.164 -10.431
65.8906 -3.030
71.1963 17.379
74.9058 26.537
79.0791 9.883
66.919 -10.248
43.4362 -26.075
67.5037 -22.817
62.8988 -21.541
65.488 -30.472
75.5591 -2.468
74.9753 -13.070
63.9622 1.769
77.6007 16.846
48.9494 44.077
79.7029 42.902
67.618 31.469
79.7627 37.284
82.4295 14.753
83.6861 2.564
82.9055 8.086
72.9007 24.017
47.8106 25.253
76.3345 13.646
68.1302 11.564
55.628 -17.275
75.4583 -8.212
67.3746 -13.553
59.3186 -15.790
65.0231 -2.211
60.3583 -12.839
57.7145 3.694
48.7676 34.374
67.723 55.990
70.1307 13.697
76.6284 19.059
58.0603 20.885
63.8873 28.096
62.4884 21.033
39.5195 56.560
33.117 65.618
61.1996 54.413
32.559 48.064
41.103 57.714
44.6529 62.009
29.167 61.107
58.0046 44.908
71.0462 38.193
39.2962 64.355
58.2391 50.100
29.3961 53.830
48.248 60.665
72.4664 58.397
29.5035 67.123
52.7097 58.475
49.7789 49.573
68.027 39.667
49.6629 15.288
60.6998 -9.207
63.8885 9.591
73.9327 6.688
63.5442 39.887
57.6018 61.267
55.6586 20.667
68.3682 49.819
34.3338 59.394
32.6676 36.273
35.2684 47.383
45.7388 53.645
47.389 59.928
70.045 15.105
48.5378 43.152
51.4497 43.025
37.62 59.273
35.4642 39.977
38.9886 54.782
38.1137 67.733
38.9606 67.467
20.8568 50.636
72.1401 28.295
68.793 47.449
27.9317 61.636
46.4724 69.654
49.7498 50.868
72.1615 43.008
30.8165 58.731
31.562 77.108
31.6207 56.160
7.72114 33.249
44.2334 8.198
46.2727 17.164
76.9559 22.298
81.0273 38.646
67.7091 2.261
67.1995 26.922
80.2864 26.427
55.7626 51.633
36.13 47.285
67.1038 54.162
56.6291 49.961
76.2121 33.662
64.805 53.532
50.6942 20.347
34.9275 49.812
57.9145 35.874
55.2238 -17.655
77.6924 -17.210
60.4282 -23.492
40.1893 -30.289
51.7929 -19.056
86.34 -7.759
73.1094 2.461
82.4649 22.742
69.9459 27.563
61.1092 -10.944
64.3919 15.281
43.8951 37.976
58.7235 3.421
70.7804 18.903
67.1608 50.544
46.4012 10.549
37.4964 45.210
5.43844 47.298
49.0164 -24.995
70.189 -11.261
65.0194 -7.890
59.1433 -32.970
58.5587 -14.881
80.0273 23.227
71.8253 -5.929
57.624 -15.109
52.6459 -16.585
81.8879 -15.384
68.8934 -11.037
77.3355 14.531
56.6336 8.190
63.8329 40.404
66.4823 31.739
61.4342 27.807
25.9393 47.318
31.6284 59.909
33.5421 52.428
13.6456 57.480
35.2466 54.765
32.0889 58.406
36.88 51.980
45.8636 53.966
35.5122 64.389
60.3389 29.254
57.5363 45.318
37.2844 42.022
40.3257 57.510
45.1864 44.783
55.7914 -2.512
65.6846 14.677
81.0748 -5.565
92.4317 7.967
74.8991 -18.748
59.0763 -27.374
60.6768 -22.692
78.8283 -0.804
76.8094 12.119
71.5785 -0.996
52.9272 -22.561
47.7546 -36.100
52.7588 -41.635
61.7451 -27.156
44.4567 0.839
59.9604 2.542
53.317 -26.830
43.7601 -11.030
70.1675 15.202
78.0479 3.005
37.1735 -9.810
62.1996 10.689
71.4657 6.853
61.4928 44.691
48.3914 37.066
42.0338 31.988
68.1764 -11.623
76.8788 -21.007
57.375 -23.762
55.5474 -14.462
60.7937 12.797
39.5979 20.912
52.9815 31.875
40.4501 44.744
61.6969 25.977
29.4401 48.319
61.3547 37.648
62.9558 36.409
51.4842 45.309
31.0863 69.749
4.98868 52.216
76.1456 -5.307
57.0503 -30.153
59.2987 -26.358
79.4774 -7.898
89.6108 19.481
67.9988 38.110
56.5497 57.632
69.9726 35.524
52.2802 39.985
7.04494 60.488
11.3738 53.485
9.86772 55.419
37.0172 52.224
46.7396 64.831
58.7559 55.317
63.2334 23.742
74.3258 9.243
55.6153 49.482
61.8354 61.345
56.5348 53.970
39.7866 51.237
20.645 38.491
16.5067 58.082
40.6381 33.434
36.8403 40.699
66.4677 1.318
45.8573 5.570
58.3862 -1.221
69.8546 -1.084
74.4737 1.785
68.7536 19.898
37.2463 61.312
12.6994 48.024
22.0224 38.561
52.1347 52.847
48.4752 47.675
54.3474 37.741
84.0861 12.261
80.6686 24.609
80.1637 34.312
52.1277 39.200
36.5052 -18.592
32.3395 -10.943
54.6958 55.935
54.237 42.176
61.3947 68.167
37.7925 49.226
58.0639 38.458
51.496 51.238
52.548 42.148
49.6016 49.793
36.0921 64.242
82.0703 25.840
63.0044 36.022
38.2504 60.721
49.049 57.871
54.1722 71.815
39.1613 60.038
45.9379 54.070
58.94 27.022
26.5992 51.329
41.416 62.619
57.1762 44.474
62.6176 33.377
58.9227 2.576
71.1712 -16.607
80.7102 -2.028
80.4674 3.739
85.0961 28.010
50.0273 19.358
50.1054 24.686
74.8083 30.618
77.2416 22.417
89.0813 6.788
73.5516 18.364
55.2834 -3.148
66.7753 -24.563
64.2713 -34.878
62.9253 -25.463
70.2867 -4.765
57.6167 -2.268
48.6299 47.063
62.6766 57.264
66.0431 62.050
63.6794 49.657
61.0187 69.654
22.9512 49.604
26.8147 18.854
60.5265 -12.183
81.1989 13.403
61.2645 16.754
58.6391 16.704
56.4547 48.546
37.5515 42.644
26.8971 64.070
25.5942 65.248
30.7868 63.719
35.4845 52.690
36.8485 56.678
43.0876 57.328
38.8215 25.269
37.4972 48.083
55.7758 45.367
40.5466 41.892
50.7778 54.592
43.1578 59.927
47.9384 66.451
46.2332 46.559
31.7555 69.832
24.6966 61.286
41.3851 31.529
35.4293 19.776
64.0383 26.973
37.8955 29.789
47.0762 15.341
39.0445 40.609
80.1203 30.194
77.2519 29.573
12.1086 33.171
6.07996 35.970
63.4811 11.536
56.5616 30.932
75.894 57.516
87.8228 39.993
78.5601 23.881
65.7595 13.983
63.0811 22.900
63.366 9.250
48.6971 -24.154
71.9264 -15.683
80.3786 -13.842
65.0346 -15.116
87.1742 -5.765
68.0616 -10.437
60.3852 -11.713
54.0641 0.675
72.4298 34.645
63.3653 32.734
72.0979 34.387
70.4797 32.154
67.523 36.527
43.7335 43.610
61.3819 53.745
67.6004 31.888
71.231 38.799
69.3451 17.748
61.6409 1.369
59.6766 -20.975
67.2795 -5.565
46.9819 13.188
65.8148 8.285
75.9975 26.027
55.9117 9.693
46.0503 36.490
19.2327 54.130
37.6824 62.237
16.7231 51.776
43.328 56.422
70.5091 23.539
82.797 0.262
88.501 20.152
78.0935 -7.374
46.7797 43.025
58.4079 20.825
51.0976 51.463
72.9807 26.301
38.4515 52.134
39.6448 68.804
48.2737 63.282
52.1593 37.903
46.7776 46.157
36.7775 29.146
24.3332 46.673
55.9801 34.323
63.4136 22.424
49.1814 3.412
71.013 4.010
47.7332 40.142
55.8757 14.103
44.2112 15.758
60.1732 43.746
37.3558 55.573
35.7836 60.644
5.06351 58.260
67.4466 -18.956
49.5247 -20.804
82.2785 -21.001
83.3463 -12.832
69.3749 40.523
76.2477 11.898
79.3991 -12.041
82.4688 -9.042
92.9973 16.284
85.8864 6.269
63.4327 21.724
50.9534 -13.097
62.2424 5.643
59.4148 39.851
36.8834 52.350
15.375 47.449
26.1052 40.209
31.7139 39.805
30.0222 38.312
35.8464 46.210
40.2975 40.427
11.5799 49.841
32.0291 60.964
42.1252 63.739
69.7569 34.925
86.352 -4.306
93.3697 -2.926
80.116 -7.041
61.5932 6.657
81.2622 1.799
60.3223 25.782
73.5083 14.597
69.4317 52.281
74.8943 43.645
56.7209 65.091
70.679 53.202
69.6504 45.087
41.6841 66.521
52.9565 30.082
31.2819 37.039
23.6439 51.777
4.72199 52.964
38.4641 38.575
25.3764 60.883
15.1475 39.556
52.2151 18.477
54.7402 -1.068
70.3601 -4.857
84.2739 6.863
88.3768 -7.404
89.4314 -4.086
71.1171 -14.282
55.0085 2.141
70.5448 37.137
38.7523 64.733
50.9124 50.096
64.543 46.477
55.1162 45.352
51.9938 39.132
74.8341 44.384
55.8689 37.350
64.3461 41.823
66.5277 40.133
75.1668 40.146
82.5967 -5.003
84.1877 8.704
90.3606 8.856
88.5559 22.289
52.7263 -8.519
34.981 10.336
68.5285 21.294
58.6321 16.691
53.8881 22.299
25.1253 53.718
38.7112 67.442
50.4897 58.513
80.0205 41.393
66.28 52.172
76.1145 24.648
75.9987 40.438
80.388 45.556
74.5784 48.550
57.3639 64.028
45.9441 61.847
39.5853 53.662
56.0216 31.869
51.6601 36.455
38.1081 22.010
47.1462 41.549
57.5183 39.590
69.277 -0.953
70.217 -33.107
64.4192 11.742
63.2201 34.703
44.98 49.577
19.9426 62.802
5.86486 61.135
67.7642 31.264
60.4255 49.781
50.2847 45.764
70.771 36.238
66.0431 39.715
43.2778 56.765
52.9822 69.010
33.3023 59.863
36.8696 59.982
58.8856 29.965
73.7362 35.148
75.8114 26.637
77.5204 39.891
71.277 44.900
69.9225 5.166
53.13 -12.028
40.4671 3.253
39.8438 14.319
61.8708 28.218
60.9773 27.152
40.24 35.711
36.1165 70.573
32.1881 71.105
20.3225 58.589
58.6693 38.286
54.9225 35.697
44.82 40.428
38.2253 71.635
44.9384 61.003
33.9296 62.142
48.8277 61.711
39.7791 66.448
36.5628 67.272
52.3344 66.570
24.4272 57.172
46.2263 65.873
48.1173 51.420
41.1728 42.590
57.8049 21.997
63.2727 -4.547
70.3877 14.703
61.06 25.591
71.4461 45.316
64.944 40.882
46.9144 61.861
57.2094 43.445
70.877 51.076
41.4316 39.701
52.1273 38.605
40.4923 25.316
59.8316 45.423
61.5537 26.277
44.9063 -19.566
51.9798 -11.763
70.8918 12.093
71.0593 15.480
46.7902 28.804
52.9017 19.208
73.4757 58.272
61.6138 28.194
46.3752 17.724
52.5643 28.044
68.3929 4.673
83.7437 24.525
77.7737 24.782
60.139 48.847
53.014 43.659
71.2741 42.203
49.0372 61.642
34.8464 57.100
31.2577 48.264
56.8968 60.300
47.6978 68.252
65.3342 51.801
39.7517 38.826
54.8305 41.539
36.6409 60.304
59.718 51.098
39.8559 61.702
41.7029 23.303
69.3546 -4.526
81.2037 -1.444
75.9368 -6.308
61.8704 -13.151
63.646 -25.822
46.1289 -23.133
65.1087 -13.125
59.6665 0.652
46.9476 -13.516
58.7509 12.758
55.8585 8.318
51.9398 38.331
44.6302 57.304
61.8338 51.507
54.7131 33.342
74.216 23.264
42.1961 54.346
35.2787 41.557
22.5974 53.274
44.4029 69.346
43.4166 41.249
27.5243 50.093
58.9505 65.478
72.2195 9.070
91.4938 21.618
73.4108 46.988
87.1249 26.140
77.98 47.963
27.3401 50.363
23.5157 54.704
5.7753 61.054
56.3569 -9.232
48.306 3.992
38.6415 1.779
54.4039 -17.988
65.4492 -16.196
34.4268 -9.397
46.9355 19.521
45.1004 24.419
47.1049 -18.798
73.5601 -10.693
75.7213 -22.638
67.2108 -6.171
76.0187 -5.875
81.6456 -6.659
58.1254 -34.578
73.4345 -23.893
74.2336 -24.873
69.7539 -34.609
75.6242 -23.955
58.364 -19.749
57.0694 -28.950
70.5077 -13.699
80.6187 -13.081
70.2823 -16.971
39.687 -41.718
74.2485 -35.881
50.2226 -27.864
42.3656 6.999
47.7195 30.023
37.205 60.119
55.755 28.078
54.2074 35.052
59.7184 17.958
81.7394 7.785
56.2923 9.840
79.9687 8.877
89.2658 34.371
59.7424 62.832
43.431 64.289
63.1477 65.704
53.2977 51.913
67.3403 28.231
61.7552 19.223
59.9759 29.623
66.7745 -14.387
80.8605 3.315
71.5153 -13.947
84.7114 24.975
63.8888 14.157
64.2967 23.775
80.5608 18.064
77.835 12.663
56.6475 47.091
58.666 -14.101
62.4924 -8.748
45.4707 -24.161
37.8467 -13.688
38.2853 -21.720
68.4371 1.788
69.6568 27.482
40.4713 30.590
59.498 47.623
41.2684 47.312
66.8147 41.956
29.1976 69.079
50.1131 53.207
48.103 49.574
55.2322 52.505
61.978 43.784
59.0361 19.503
57.1576 6.955
68.2673 -22.097
66.0025 -15.812
45.2387 -30.996
84.1691 8.597
59.3868 -19.425
67.558 -27.341
83.5706 2.152
72.7846 -16.500
60.14 -17.361
64.4942 -18.308
82.7136 11.305
69.7274 -1.653
73.7719 -15.460
69.0708 -6.817
75.6741 -16.304
88.8065 -3.738
55.0887 -11.656
42.2038 12.122
41.1803 -23.196
77.9637 -21.215
59.8688 -9.283
74.1086 -24.167
70.5578 4.263
64.8922 4.188
82.3887 36.247
86.4118 27.871
61.6565 6.309
66.6874 3.347
72.2874 7.426
89.2616 22.152
67.1816 -9.200
81.4753 -14.648
70.6882 -11.897
76.4481 -10.346
83.0672 -3.653
74.1382 -2.130
79.8912 -13.506
56.4443 -30.232
76.9959 -29.404
52.0035 -8.042
61.8341 -23.025
69.0544 -10.263
92.252 17.374
90.2083 9.355
89.7897 7.197
88.2601 8.976
68.811 -11.610
80.4863 -12.740
77.1959 -9.010
79.1897 -4.202
67.2683 -12.965
70.9754 -19.821
76.3625 -15.531
87.8399 0.373
82.9259 10.559
78.9415 -13.219
75.7253 -13.292
74.7003 2.373
76.6775 1.456
68.9034 2.756
86.2262 18.343
71.8595 23.295
67.2455 8.059
70.6726 18.026
43.9595 -1.559
26.6673 -27.919
55.1722 -34.278
82.4182 -9.068
62.0252 -11.813
52.8518 -2.169
63.6543 25.401
58.4809 -16.608
76.0138 22.352
75.2777 39.455
78.8745 19.688
83.0381 15.457
81.1492 4.397
78.7922 16.316
84.9335 39.075
64.9308 18.784
67.2288 21.166
66.9466 -5.226
73.2931 -13.600
58.9291 -16.932
61.262 -14.648
72.4767 -24.580
34.7714 -27.401
77.1935 -21.133
55.8367 -31.475
70.6788 -21.251
67.9895 -22.808
60.1352 -0.871
34.3088 50.072
55.4024 20.861
75.8579 20.041
59.6252 17.201
50.5037 -5.330
68.9859 -4.319
65.0044 26.689
57.1356 31.405
62.3647 22.478
29.4741 36.737
59.2879 54.927
36.3043 48.470
57.9364 9.939
63.0458 -0.628
56.7918 -2.105
68.1927 7.648
53.4257 58.653
51.8598 10.802
44.4367 30.299
62.0102 27.266
63.1251 25.644
73.9121 4.662
63.056 5.104
59.5236 11.006
68.1826 -2.245
68.5276 -6.395
76.3732 -6.331
58.7161 10.983
46.3843 44.923
56.5713 43.745
55.2919 59.147
48.8042 45.215
48.8727 55.239
28.3218 52.891
64.5693 48.160
48.676 59.292
44.443 64.552
67.9799 48.654
79.0439 38.817
78.8377 29.278
67.0236 -1.025
45.9776 -10.331
60.8076 31.368
33.6361 64.988
47.3534 57.547
57.4891 58.789
56.4954 68.124
20.5757 41.712
5.79759 47.305
81.6088 23.969
59.0235 38.504
58.2356 47.803
75.73 43.431
47.0667 45.762
46.7821 50.104
69.8842 37.256
73.1775 1.322
81.3704 5.125
76.6555 -6.335
77.0093 -23.724
54.5536 -12.682
75.8865 2.206
79.6625 -14.366
84.227 20.374
85.3808 19.489
55.668 33.076
65.8289 17.311
65.1368 31.024
74.9184 14.061
58.9986 34.091
51.4575 50.899
71.495 24.579
67.3783 -4.488
75.8186 -12.868
73.8605 -21.714
71.8481 -9.567
88.8766 22.064
71.331 -9.877
46.8868 -19.859
61.3922 6.374
34.0545 46.641
27.8965 35.457
55.133 70.081
50.5598 59.116
48.546 57.498
49.1223 60.511
25.7156 39.572
33.9992 39.021
30.4171 55.284
46.3855 35.890
26.7529 65.753
17.7681 57.343
46.6698 45.839
55.8013 42.945
72.6855 45.949
61.5989 20.365
36.2205 60.942
55.0865 13.129
27.8747 56.021
66.9047 35.031
57.8488 50.086
77.6249 46.301
63.1184 48.742
67.345 43.733
52.2968 55.144
74.473 50.192
55.0188 44.454
50.6627 61.883
26.2614 66.800
14.8225 70.484
52.5073 55.454
58.6351 60.226
35.0804 4.779
53.5315 35.551
54.2953 30.666
69.0226 0.416
77.3921 -0.961
60.5796 -8.349
71.6935 0.340
68.8942 -7.522
55.8539 12.180
84.6447 3.725
60.8243 -32.505
72.4284 -2.446
63.439 2.693
76.2691 38.651
71.4765 -17.488
61.0964 -33.044
86.4422 -3.563
88.8783 -14.344
81.2765 -4.819
71.2363 -6.852
62.1974 9.077
71.4562 -2.442
48.7007 -0.566
72.5981 13.447
88.1329 17.664
76.1107 6.532
53.6513 9.035
68.1962 57.124
71.318 55.537
73.056 40.713
69.9138 32.785
64.7905 35.043
54.0402 63.293
63.3654 47.182
47.0995 53.883
41.5304 75.010
33.8683 69.578
32.114 52.754
23.6758 62.653
15.072 72.728
5.66557 60.798
32.0572 55.307
7.48348 49.254
44.2108 34.511
8.94657 47.313
5.58555 55.042
74.5171 -5.784
33.2685 59.818
26.2541 53.081
34.1583 43.026
20.9996 41.621
15.8744 54.334
62.8147 62.214
72.3428 13.743
81.5545 19.448
76.0562 23.876
81.0757 -17.780
74.0833 -19.518
33.9464 -19.470
19.8125 -36.567
57.667 -31.287
63.9793 -6.084
67.9583 -31.934
33.8262 -39.647
52.1811 -45.066
71.3827 -16.659
80.2563 13.878
82.8398 2.814
83.0608 -2.796
78.214 10.410
85.0214 8.029
78.5204 9.083
79.3553 41.731
79.5037 1.503
81.7806 0.513
74.3691 8.541
67.3783 41.924
18.3701 63.298
9.17315 60.786
47.258 62.538
43.5577 63.786
51.2254 38.048
38.0134 63.577
38.4791 68.039
25.9573 60.072
60.0702 55.813
34.1714 62.780
44.8879 57.918
45.8724 45.623
72.5955 27.659
82.5942 31.527
65.2278 8.568
62.2628 17.524
58.671 -0.615
54.3578 -1.216
67.7065 -1.978
75.1707 29.184
81.8944 14.480
76.2629 7.188
85.2424 20.185
44.3856 40.452
32.0001 50.063
69.1591 51.538
24.7525 69.867
50.3594 54.079
45.0672 -9.816
68.8414 0.283
72.089 5.355
55.0445 35.350
20.421 45.084
54.2116 19.025
68.5942 20.859
57.3355 42.991
57.6105 38.399
76.5786 33.810
74.4712 47.456
64.4266 19.392
59.6964 -12.740
48.7012 26.256
86.1609 24.968
81.8852 19.130
58.1113 27.157
51.8944 23.357
20.5849 42.781
25.0323 41.859
32.6916 57.006
35.7183 59.051
24.0057 58.933
29.6493 52.758
21.3784 65.280
33.0334 64.251
8.42141 48.894
26.7065 54.329
49.6004 60.736
63.6649 35.598
72.5652 35.115
71.1248 10.069
76.9828 23.880
62.6094 6.048
74.0356 17.957
63.4889 39.993
31.5442 50.058
43.2552 56.746
33.8754 73.013
35.7848 62.636
16.3027 28.305
42.1905 55.469
12.7642 57.991
61.1487 53.592
74.4472 34.467
47.6939 55.469
34.7534 47.995
29.8502 48.519
47.6813 49.065
50.5457 57.352
30.1847 57.886
60.5488 69.697
60.1463 48.674
65.1886 18.002
54.0563 31.297
52.3745 51.821
71.512 38.805
57.7234 32.899
36.2824 42.576
41.1291 44.576
62.6412 54.245
86.7163 15.572
65.7813 9.165
73.9514 15.268
61.1479 5.637
81.4402 -4.333
57.5985 5.694
58.1887 -6.350
66.1708 16.721
60.5603 22.862
29.2538 28.422
39.2577 33.991
5.478 25.215
51.0418 52.520
59.2149 58.348
77.4288 49.633
72.5484 36.623
66.1302 58.295
59.6744 53.218
71.0031 27.668
88.057 2.965
65.7205 -16.980
74.5209 3.781
51.4021 0.935
68.5776 0.205
52.5629 34.702
56.0351 40.734
53.6891 26.108
81.3864 7.862
77.9859 31.088
74.1117 12.416
76.4005 8.473
44.3454 47.105
65.7543 20.000
61.8005 9.880
69.6367 35.937
57.5398 -1.060
59.698 -29.189
62.5905 -12.828
70.9311 -16.544
61.0745 -25.849
82.8072 -4.125
73.279 -3.416
75.5545 -10.142
66.3569 -2.501
72.6108 -27.503
68.2827 -14.583
76.3206 -11.265
70.5973 -7.206
51.0059 -22.670
76.5246 8.094
60.309 39.017
68.6622 35.663
56.8373 53.024
55.5668 62.302
55.8035 28.744
64.9127 -13.927
68.8027 -11.070
66.3417 46.599
69.8064 47.539
83.5987 47.993
63.0974 48.295
43.1751 58.589
50.5678 36.015
55.1323 40.057
49.7065 72.455
27.7534 68.498
16.9017 36.922
37.86 16.752
71.1973 -13.420
53.6023 10.981
60.7017 20.697
84.5 7.086
71.92 -7.907
66.6839 24.678
51.8618 9.713
75.4028 22.140
75.7179 44.833
76.1989 37.996
63.7249 46.738
71.1493 38.476
80.7508 42.078
64.8675 43.888
73.1748 19.767
46.316 44.551
49.5246 -8.972
78.8409 24.442
58.823 18.559
58.0258 -1.025
70.3865 38.779
53.2324 62.896
61.9277 68.672
30.2772 63.159
26.5499 54.642
25.9071 53.881
30.6299 35.204
36.5417 60.530
42.9941 59.847
51.0919 64.524
60.6081 58.835
58.7566 1.098
73.2728 12.856
85.1465 27.077
67.5569 41.355
68.0048 58.996
56.3779 59.674
37.5466 75.589
37.5571 65.278
15.4219 51.604
18.794 37.001
13.0511 33.642
25.8888 30.057
40.0572 44.109
48.2667 33.491
14.6571 52.974
19.963 52.401
30.0335 54.970
17.7428 19.229
15.9689 58.427
5.54941 55.054
87.4017 17.454
62.0715 -1.409
89.0249 -13.283
76.2445 -26.370
66.8542 -19.808
76.0634 -4.733
67.2578 18.186
81.1875 -2.928
82.8489 -14.214
80.5909 9.621
67.1954 17.959
66.4774 -20.247
83.3843 13.486
74.3768 10.796
73.9506 -0.780
66.179 -11.259
86.8852 -1.287
65.1601 -25.413
77.1338 -2.439
49.9933 -25.606
76.6602 6.803
74.2329 -4.296
54.9556 -11.874
39.6835 -45.726
36.1387 -30.286
53.8701 -4.859
70.6496 4.085
77.4679 4.243
81.2793 18.251
75.211 -0.558
74.4891 39.255
53.0081 56.255
57.3666 49.163
49.8511 37.877
69.6903 5.201
80.0979 8.534
45.5313 -9.763
69.381 -4.195
65.4821 -6.667
70.3154 -9.871
74.0528 24.429
58.7216 47.587
52.5887 57.895
67.1196 29.729
74.158 31.160
48.3067 33.202
62.4714 31.666
70.625 39.478
70.7075 0.679
46.1323 13.954
74.4816 12.789
81.0087 14.765
72.4611 48.460
33.9727 50.159
43.6517 31.028
48.8473 24.200
37.4191 17.906
21.2536 45.837
29.0518 50.479
47.0128 68.207
23.4258 59.452
25.1487 43.244
42.5653 48.543
66.6784 16.113
42.9512 5.218
30.0933 -28.105
76.9489 -10.007
56.9021 33.761
52.686 41.321
74.2137 44.899
69.2602 36.407
58.8033 -15.005
65.7482 -12.891
83.01 -2.389
72.8941 -4.383
86.1989 22.359
60.9605 22.147
79.6719 12.171
80.1318 12.117
55.738 29.231
47.4086 57.745
15.7324 50.348
26.4966 52.122
44.7388 68.472
8.15926 55.687
5.45551 55.066
53.8849 -24.942
76.5894 -21.564
71.8699 2.440
73.3993 46.224
44.0809 62.763
51.9302 49.163
80.3133 12.935
68.9361 2.941
74.6132 35.307
75.8329 51.146
73.3331 23.679
93.1257 11.124
85.1 24.896
88.6149 18.639
75.6651 8.483
49.6327 -19.865
81.0881 -6.299
76.7027 -3.181
72.426 -20.619
70.1667 -20.995
63.0982 2.076
43.9398 -32.221
74.3985 -35.906
62.7091 -19.356
59.4346 2.108
65.6325 27.446
49.8282 63.216
36.0418 65.883
43.9734 43.571
50.3735 53.116
44.3478 62.194
57.404 67.312
27.7847 48.806
54.8832 32.018
49.9567 51.975
34.5002 43.720
70.4146 37.370
65.7624 28.596
57.7087 53.186
55.387 61.172
24.2372 53.856
4.60416 49.381
60.991 6.580
57.0386 1.450
64.8311 23.261
61.6739 -6.688
68.6105 29.674
67.4457 20.889
81.9288 8.095
64.8804 47.862
58.0687 56.500
30.8349 66.266
22.228 62.312
46.2442 68.762
10.8329 61.741
27.322 47.743
29.8605 52.246
39.3621 56.854
29.9901 66.383
5.81136 66.522
58.2465 6.119
29.4209 -28.262
51.5485 -34.156
62.4782 -32.654
57.7713 -17.117
75.7376 -8.223
76.1471 2.591
76.552 20.085
65.3886 25.034
49.2638 -16.366
75.7476 -16.605
66.0748 -27.911
53.142 -12.334
48.3275 -28.480
62.8391 -27.506
68.2662 35.585
79.7248 15.687
71.1721 11.701
49.4819 1.262
85.8879 4.281
89.7749 10.769
51.0488 -3.693
79.4695 14.005
82.662 21.916
86.4854 12.644
63.8361 -2.633
73.1571 -11.669
53.9295 -40.550
54.4669 -22.201
70.6025 -16.442
71.4151 -14.633
69.2272 -9.650
72.4707 22.317
56.4017 9.198
83.0852 4.304
75.2431 -18.641
81.4883 -24.030
57.7827 -37.946
64.9904 -19.715
48.6879 -23.609
74.3922 -25.805
79.8482 -1.312
77.3527 31.279
68.0319 36.044
58.32 36.283
80.1985 35.966
66.7128 38.476
78.1452 15.638
70.9257 51.179
46.3283 48.527
94.4144 11.072
91.3848 18.930
77.0607 24.492
76.8962 15.747
78.5529 13.088
71.9033 -1.534
77.2758 -7.208
52.4408 -18.276
53.9917 -39.521
45.1606 -30.586
57.2885 -24.875
31.3545 -17.089
72.7042 5.398
70.4346 9.328
57.8779 13.376
57.1146 8.730
47.7372 52.127
62.0183 13.914
50.4582 1.180
78.7495 30.042
58.6049 12.933
48.5802 -22.430
29.5749 -23.873
71.413 -24.111
66.4492 5.690
74.7962 8.046
63.5079 -5.077
74.8506 9.848
76.4698 -9.415
77.4079 -7.927
59.4101 -20.674
71.7499 -14.633
69.6542 29.982
48.4732 54.180
61.0451 41.498
46.5565 30.294
55.5838 56.072
40.825 52.261
49.4754 54.149
58.75 63.630
51.3699 59.939
36.8192 70.752
23.205 53.550
17.5734 69.660
21.7511 67.355
49.6703 65.326
31.1845 54.117
50.6336 50.017
37.8349 53.318
47.0186 52.434
46.4707 52.489
43.3223 45.567
79.9377 3.423
77.9399 10.423
63.2128 29.099
37.7683 48.772
65.8204 31.389
52.5647 42.650
82.7055 28.913
68.8429 47.870
33.9714 52.188
51.4961 43.935
28.7794 67.688
19.8115 65.447
31.9276 31.018
33.753 57.017
21.1743 49.684
24.4172 54.193
75.3451 48.040
69.1522 25.724
54.8194 35.815
64.2162 64.642
50.175 61.839
40.4835 53.282
24.8472 58.944
19.0293 51.653
36.0604 52.432
22.1728 52.603
70.2653 62.811
49.4501 59.455
32.2616 31.955
32.5382 31.885
41.5978 11.390
54.7056 36.217
61.1158 36.125
48.4391 26.339
42.9184 51.055
49.8997 45.963
63.721 44.130
52.4801 27.637
75.4026 53.894
45.6909 60.413
29.2506 54.830
35.0307 41.847
32.7514 61.391
26.9607 63.371
21.4957 30.806
49.5091 37.538
46.4544 62.682
56.8458 46.701
33.6502 56.677
57.73 36.366
70.4091 27.194
57.6634 38.954
49.6834 40.980
68.2691 38.813
12.3533 51.693
59.4611 44.397
60.1651 64.120
77.4938 52.275
23.5249 45.059
34.4057 66.947
51.4412 32.482
86.1187 26.070
69.31 28.913
77.7556 11.143
63.5977 -16.347
62.9685 -32.244
56.5264 -28.447
89.6005 -3.935
61.5974 -31.846
73.2645 9.008
58.7138 -14.369
71.3045 -34.622
39.3225 -10.451
38.8458 -3.033
61.7233 -15.106
60.9271 -19.313
59.6233 3.173
25.3203 -2.851
89.5705 14.191
70.6171 1.144
81.5256 -13.288
92.8957 8.282
60.1195 16.034
59.4086 41.668
18.1339 35.972
38.1043 26.891
46.267 67.750
17.9055 61.861
19.6656 60.391
20.8323 65.835
23.4321 52.604
30.7268 59.938
63.339 51.368
62.1069 52.146
42.0663 -9.436
46.5453 6.100
57.033 -8.212
43.6504 -15.856
84.9847 -0.440
66.9116 44.652
57.0909 45.390
54.1966 42.855
21.8145 61.854
28.9205 55.824
45.786 51.834
40.3358 46.849
37.7792 44.291
19.694 62.124
28.6478 59.561
21.3334 52.475
27.9288 60.149
17.4731 40.181
24.031 57.028
21.5744 27.230
17.8343 48.864
19.3804 55.133
24.5803 55.606
62.9894 27.189
56.4442 31.289
29.4524 39.165
5.46563 41.397
79.2484 20.000
43.0727 -3.354
72.7219 12.860
78.5337 -4.517
63.3804 -4.289
13.637 57.024
12.2415 48.665
11.1842 47.805
21.56 49.373
5.58831 47.258
55.0736 -30.186
81.0924 3.831
70.6789 -7.517
66.7439 -28.188
68.9274 -12.131
68.3949 -31.250
76.2286 -7.037
61.0827 -9.271
64.2268 -23.631
62.4696 -13.329
73.7312 -7.553
56.9765 -26.957
42.1854 -24.852
77.1331 -18.229
58.0454 -21.057
87.8605 -2.529
75.6622 27.080
72.3262 -11.279
79.1255 2.529
76.4858 19.042
85.3876 18.918
20.6959 -7.639
37.5531 -23.817
57.3818 -30.304
53.8894 -28.257
70.3941 -13.114
72.1425 -16.314
65.9803 -27.011
69.9125 -32.494
59.7572 -22.383
87.3707 1.436
80.9156 -5.440
70.1605 6.932
83.3487 34.454
71.3683 4.178
68.6573 -30.494
57.9539 -33.571
79.713 -27.550
63.9969 -10.746
69.7833 -1.260
72.0702 22.191
27.197 32.034
23.425 62.391
18.5982 63.041
66.2282 54.407
73.5613 42.318
79.7986 52.221
65.5223 57.565
47.9243 56.105
59.0387 45.212
48.9923 15.111
57.3971 -4.567
59.074 5.312
44.6213 32.301
46.5986 40.795
15.8558 52.156
36.4798 31.935
22.845 39.172
19.2961 40.325
26.4949 66.730
50.5053 59.661
43.6704 59.050
63.0957 56.061
55.8996 62.839
37.1811 51.571
26.1617 56.149
43.3131 46.782
65.6946 40.148
45.2513 1.984
63.2043 12.970
57.6981 35.412
41.8859 52.613
26.72 75.079
53.6034 50.900
81.0662 41.393
53.0253 16.424
38.9762 51.113
24.6882 59.566
32.8488 53.693
24.3636 77.344
30.1563 63.488
23.1173 58.950
49.2937 50.398
36.9925 57.093
48.1672 59.596
72.4121 32.602
75.1569 20.285
49.3778 56.006
62.4236 53.836
54.8385 63.552
55.8553 47.011
83.1383 39.672
73.496 17.756
90.1954 -0.699
57.2039 0.388
66.2424 15.999
48.6016 44.381
73.6874 44.913
68.2079 54.923
56.0414 66.984
66.1987 49.820
72.669 29.436
79.5033 -7.528
51.5927 -13.994
78.223 -2.334
54.3259 -20.611
35.9357 -18.805
30.0698 -47.299
55.2633 -33.388
71.2574 -10.137
73.7433 11.327
71.9524 1.827
52.0698 -27.719
54.6507 -15.482
70.5904 22.106
63.8996 5.953
42.2768 45.359
72.2504 21.452
44.3915 25.187
21.1815 64.470
76.4064 25.258
73.5627 -3.393
68.1639 -28.571
80.5193 3.971
77.1401 0.585
65.9457 12.016
70.7993 5.669
75.7517 -12.267
58.5969 -15.749
77.1658 1.289
68.4965 20.475
62.4433 22.420
31.0935 30.394
62.8895 49.826
75.4824 14.127
59.0057 -4.205
74.6047 -21.699
80.4097 -4.851
78.7546 6.936
90.2679 -2.629
60.7868 -17.908
68.7951 13.212
38.1986 36.196
41.3721 -4.590
30.4568 53.429
23.1727 43.639
61.7515 41.725
40.1607 45.318
45.1031 70.810
51.3785 46.466
50.8266 42.290
19.0515 38.393
27.5212 59.900
71.6843 41.791
80.5883 -14.661
80.6539 8.902
73.2129 5.019
79.6447 -6.854
73.4049 -9.536
64.7143 7.278
76.358 -13.702
79.4284 0.183
45.9074 -12.173
65.0313 14.108
60.1463 22.177
36.1056 -9.066
65.4906 -25.810
43.522 -27.644
39.2278 -18.602
24.2208 -16.703
57.3223 10.508
65.4772 1.704
44.1015 19.327
65.1162 26.599
67.1173 39.457
67.4719 39.197
71.6593 50.457
48.3476 23.319
67.3609 21.917
73.6492 -12.471
45.9897 -30.295
38.8712 -27.625
65.245 -18.445
66.3007 -32.827
66.1977 -38.225
52.1848 -31.890
55.7801 -12.940
37.4476 -37.261
50.1215 -28.313
55.131 -18.530
79.8422 -15.015
65.2793 -21.709
71.5351 -1.365
73.4665 8.250
79.1954 -5.564
48.4828 -31.818
42.9998 -33.562
72.6322 -23.264
85.7342 -8.808
64.5912 59.270
50.3617 29.034
45.7875 50.116
26.8665 54.999
66.3224 62.519
72.2599 46.431
58.3551 50.218
45.8577 52.892
44.0796 47.567
77.5069 46.876
52.5203 -1.870
55.0935 17.800
14.179 57.093
17.113 67.522
37.9524 47.545
49.9781 61.889
26.3125 45.668
60.3865 43.644
59.6213 28.387
46.7765 56.318
75.0506 42.885
84.5085 7.208
76.0387 14.042
84.389 37.387
88.0937 19.673
65.9879 8.176
64.8574 37.969
40.3811 56.165
55.7388 62.400
86.7767 18.096
66.721 27.644
55.3363 2.116
55.9969 15.112
49.8981 -18.864
44.8242 -13.294
69.3031 -23.542
60.1343 -12.513
85.6675 4.131
71.2279 6.106
72.3361 -15.215
69.2015 -18.248
80.0549 -0.373
74.2042 11.381
48.9854 9.756
68.2665 23.193
78.2759 13.968
63.9485 39.271
68.7419 14.293
72.5017 23.498
80.5162 35.781
87.0791 27.911
69.384 37.849
45.8824 7.667
51.1597 -24.374
65.3919 -10.673
68.3026 -4.031
66.1552 5.626
59.9818 -1.142
71.6994 33.511
85.2765 -3.329
90.0024 -1.371
80.2565 -17.067
63.7764 -10.118
69.8947 5.972
62.543 24.547
63.564 44.368
14.2868 26.350
39.9751 28.635
47.0896 21.975
39.6346 57.902
16.2577 53.488
50.4242 57.385
53.636 68.801
39.4395 58.357
32.927 60.274
49.3193 59.782
30.4681 29.037
58.6395 4.811
65.8842 -10.726
53.4411 -14.633
79.1859 35.636
88.8403 40.648
79.033 48.804
68.7564 50.082
29.7212 53.229
14.6936 56.782
55.2814 57.525
51.6312 60.618
50.6509 31.213
42.8201 62.095
53.9646 47.501
69.3058 17.924
65.7227 58.927
56.6951 56.951
65.1157 39.834
32.2878 39.792
26.2284 60.075
43.3804 63.199
30.9408 38.888
37.4369 66.684
53.4908 63.637
57.408 55.574
53.8483 15.782
25.9586 31.676
43.9791 59.114
72.0958 41.743
74.1981 41.811
52.9601 37.610
35.5596 56.965
27.4941 63.059
33.1777 64.758
36.7313 74.337
28.1839 58.358
16.7392 52.566
54.8841 44.695
42.51 39.892
63.735 59.552
67.7886 53.225
81.3523 35.055
63.5562 63.302
62.8381 53.683
50.7575 65.311
59.3672 23.738
54.2526 37.059
55.8769 20.428
61.8084 -10.543
65.7543 -30.076
38.027 -49.436
49.4022 -29.321
49.4237 5.504
85.538 27.280
62.6934 33.555
58.0818 30.666
81.4921 11.650
65.6893 42.515
53.9448 38.395
40.1107 34.512
23.9555 37.906
21.482 60.687
44.2742 52.316
12.2725 60.770
51.698 40.999
85.2848 7.717
81.1657 22.014
85.5042 40.739
81.1807 41.263
54.2257 51.607
73.1404 43.132
75.4711 29.965
44.9419 60.610
82.6405 35.240
65.0645 -21.590
58.7018 -38.397
52.0692 -35.114
48.1134 -24.280
55.2124 -3.881
20.5227 -17.565
38.8608 9.036
63.617 1.911
46.8278 9.222
65.8605 4.391
64.4502 11.566
69.7522 27.731
58.2124 12.509
37.5409 62.400
16.5239 72.632
5.87617 66.009
45.5821 -23.954
72.1136 -24.281
53.736 -29.635
53.5797 4.224
78.3885 23.754
69.4462 17.652
81.8638 16.375
21.8217 29.988
57.4095 21.453
76.9353 -0.782
60.7227 9.191
55.1455 -9.222
56.0333 25.885
54.8469 47.750
59.9067 29.902
27.1138 56.212
23.3028 65.702
40.9126 65.158
43.176 71.792
33.0334 54.689
20.8571 50.468
52.1891 56.072
53.0362 50.468
61.9295 49.566
48.4738 70.032
52.1889 45.000
81.3103 23.970
77.293 21.099
81.0488 -0.186
74.943 -14.031
90.4779 1.914
54.5327 19.948
58.5319 28.254
67.3355 11.888
44.5731 24.727
65.6719 13.996
53.241 18.129
78.0696 10.071
47.9582 37.160
35.6793 52.481
20.3956 62.271
33.4503 55.813
34.9422 51.606
12.7194 67.109
22.6026 68.579
35.6346 54.885
48.633 40.788
52.1988 65.281
65.4585 16.849
25.1895 53.031
26.0477 31.129
19.4624 63.322
48.4589 65.354
46.7735 61.550
67.0979 48.484
67.2589 21.852
88.9119 15.029
73.7299 3.638
83.4822 31.381
89.2838 25.994
49.8329 50.799
66.1118 55.704
62.9877 46.435
73.4374 42.811
73.0501 38.878
59.7786 39.311
69.1017 29.843
88.0322 15.339
59.1198 -2.830
58.2384 -7.083
48.3876 20.390
27.1439 37.504
24.1076 44.202
55.3663 17.452
36.2402 20.644
67.4842 8.631
39.9433 62.489
66.9726 39.539
86.4127 21.180
58.6382 9.614
77.4417 -1.126
79.9843 15.181
88.4859 18.879
55.8783 5.391
44.7123 2.622
40.8207 -1.467
73.6246 8.860
48.9275 -7.760
68.766 18.489
74.7976 36.577
41.7171 52.785
61.0892 32.903
24.919 46.606
5.71008 47.351
53.3537 56.448
48.7559 41.131
77.187 37.242
53.4716 58.797
75.5093 48.797
60.8766 46.477
68.7179 57.737
85.5823 31.300
78.7924 4.109
80.4868 -21.286
66.6883 -9.011
49.7509 5.735
68.1227 -9.574
73.971 -6.665
50.1475 -17.757
54.6447 -13.815
60.2982 -28.270
56.9294 -30.310
50.089 -25.642
37.2344 -42.138
41.7472 -18.628
51.3479 -24.569
71.3449 -16.754
35.673 -30.010
45.5826 -23.455
49.3901 -19.559
62.2151 -18.012
71.9198 -12.600
58.338 -22.879
85.4873 12.894
57.3532 4.518
37.5981 -39.032
25.4534 -24.674
79.6949 -12.787
49.1612 -18.971
90.5305 23.151
81.8903 -5.216
79.7472 -2.758
51.4017 -15.149
58.4034 1.237
58.0299 26.941
50.5937 47.404
68.1666 -13.099
49.8983 -8.318
37.4373 -31.621
69.5074 -24.826
56.6133 -19.821
56.0963 -26.612
42.2387 -29.959
66.5458 -29.295
40.7575 -39.361
52.6467 -28.785
57.7384 -23.174
69.1077 -32.825
76.8761 -17.098
79.7942 -25.219
73.6748 -1.238
50.6486 -23.160
67.4203 26.329
65.686 50.513
52.3011 54.778
36.9129 57.665
29.3274 65.748
35.7049 65.865
40.5592 64.229
43.3601 56.302
44.6271 59.666
33.4193 57.339
71.4677 47.457
62.3266 58.381
59.7779 62.677
75.4889 47.005
53.5731 43.677
67.2095 17.797
75.414 27.535
59.6846 14.671
65.8864 33.460
74.2325 6.781
68.508 12.025
47.6857 34.437
33.8397 21.181
56.9561 -11.494
59.9356 21.661
52.2981 50.062
29.6388 41.599
20.997 61.926
4.80998 55.444
63.2592 12.356
74.7905 35.951
61.0614 40.109
63.511 62.054
48.745 41.242
65.3228 37.218
61.3892 38.199
71.6967 14.877
56.205 7.318
65.836 13.461
70.4794 -10.356
70.4686 -14.638
63.7445 -14.921
45.0865 -8.343
58.4689 -14.086
79.0655 -1.035
86.0116 -8.243
54.4526 -13.348
66.1057 2.503
64.8584 1.537
52.4298 4.298
69.2341 -20.599
70.3689 -29.038
89.8628 15.195
59.686 33.657
79.7121 16.717
78.9471 10.815
68.8633 41.275
30.5216 57.345
16.4025 42.743
31.782 64.298
57.0903 31.708
69.4868 17.308
57.7529 9.975
81.3305 -12.155
73.7758 -11.373
85.8233 23.771
80.4961 2.668
80.1092 -5.545
88.9061 -0.452
62.6152 -11.094
43.9339 -26.051
54.1744 -33.973
63.0302 -15.446
77.563 -1.429
76.8666 11.694
76.452 -6.329
73.0749 -13.798
86.1234 -8.867
78.8573 3.529
74.0663 -18.001
70.7995 -19.906
75.2158 15.896
78.7907 36.020
51.379 56.865
61.9007 31.049
52.0129 52.330
69.2851 39.169
70.1381 40.218
72.7678 52.475
61.1944 57.027
36.4913 71.407
50.1929 68.128
52.2716 63.807
28.9738 63.363
5.61411 60.322
59.7108 -25.838
74.0311 -22.864
59.0509 11.284
74.1323 23.424
44.4059 53.180
61.1839 51.224
22.7556 49.568
29.3555 55.561
48.5972 49.998
61.5477 50.323
78.8818 42.615
39.2238 34.561
67.3271 59.434
36.047 57.220
12.9706 40.098
38.3531 45.408
26.9098 32.695
47.4016 36.991
64.1349 1.200
56.6361 34.026
65.9355 46.278
43.0197 71.368
27.4777 61.635
40.2205 21.857
60.7934 58.583
61.1108 42.494
69.9455 35.043
65.2753 35.064
53.7917 44.199
78.9185 19.184
81.8769 19.456
64.0442 10.925
78.2773 41.315
46.6407 74.608
43.7275 68.560
51.8915 52.533
56.2625 56.569
40.8225 68.833
40.5904 38.177
43.2287 54.945
44.8924 49.552
74.8862 44.186
87.417 28.565
38.7747 26.927
50.6757 15.710
27.2416 53.868
40.0608 67.004
21.5005 56.304
34.9425 53.989
54.916 59.174
68.1303 14.588
62.2787 35.972
46.6322 40.711
35.3924 53.314
46.2338 57.150
47.8678 66.044
31.5745 64.215
28.962 50.544
25.7401 53.679
5.34607 46.283
48.0681 -20.475
76.5751 -6.843
73.6204 10.791
57.8905 38.197
56.4598 8.911
66.1231 -1.606
71.0978 5.888
66.8991 2.777
78.2885 12.631
72.2365 10.099
76.1533 -1.716
67.5772 -25.892
50.239 33.681
73.8168 49.209
51.8151 55.519
70.2439 49.726
77.0778 0.611
74.7913 -0.019
58.4038 35.889
75.515 49.422
66.591 54.771
54.917 51.614
82.8493 26.252
84.4466 0.001
64.0057 -20.484
78.2947 11.376
69.7159 27.381
52.5425 45.319
42.6571 57.055
52.3877 63.076
38.5304 63.166
47.6497 42.334
52.5472 17.843
58.9365 15.786
44.7023 14.718
35.4132 30.994
23.0728 47.248
28.41 43.004
30.4315 35.333
22.2799 55.429
43.0864 50.420
77.258 47.527
63.3673 28.441
71.3248 37.612
58.8895 53.340
64.3087 39.451
39.2367 15.617
20.7467 32.064
60.4927 30.827
35.131 45.603
55.7961 43.348
57.3137 27.171
55.6458 33.244
73.0657 34.945
73.5238 11.575
67.8252 31.920
75.9096 47.484
52.9387 33.234
66.4367 -19.725
68.6488 -20.559
49.5167 -11.744
48.9366 10.434
66.3406 2.461
72.8479 -20.162
80.376 -0.484
75.6307 18.719
58.1736 32.612
67.1049 19.915
75.0969 -20.335
74.2474 -18.138
67.3038 26.794
57.2002 -6.048
78.2628 4.265
77.5151 20.656
63.7026 -12.017
72.0837 7.491
58.9816 17.883
61.7935 54.218
8.3375 59.419
58.0779 47.097
53.5895 64.196
71.9849 45.992
73.3048 14.715
84.414 -0.226
67.8922 -22.064
63.6946 -31.564
66.1606 -19.510
67.3719 -15.854
72.7304 -33.421
32.0839 -22.410
48.5852 -35.375
72.8293 -22.589
77.537 7.674
76.518 13.033
61.5247 -10.521
26.9941 45.162
38.4381 53.373
49.0308 31.010
30.8025 36.704
35.0424 50.279
16.2022 54.678
44.1089 62.477
58.95 52.384
74.4168 35.614
88.7165 25.416
82.1907 33.011
66.775 16.327
69.6891 3.962
73.7481 12.580
85.8618 23.971
58.9335 -24.373
82.7991 -2.436
93.5441 -1.525
74.8626 -19.049
42.0312 -24.930
70.1112 -18.232
58.6431 -19.325
77.4153 -15.858
77.9128 7.654
75.4035 27.055
67.4298 42.795
60.043 52.200
58.761 46.320
86.9997 19.101
60.3205 6.578
58.159 16.180
56.4943 -5.463
65.5727 2.540
74.5373 7.807
75.654 24.899
71.4939 -0.721
62.8001 -10.298
56.5324 -21.839
55.298 -15.303
71.3125 -14.150
78.5051 -16.180
78.1976 -12.588
66.6074 -16.976
63.2017 -11.611
91.1505 16.770
74.5507 55.054
60.8932 56.890
86.649 -2.218
65.8352 5.219
67.7886 49.777
71.7442 30.691
70.3512 40.886
64.6984 42.675
55.444 29.545
69.5343 -4.770
76.7151 1.331
69.3345 -20.391
80.1303 3.832
52.8893 18.267
16.3942 39.706
26.8992 22.719
40.2078 42.040
77.8533 9.077
92.3522 23.692
80.5719 29.672
83.7646 46.227
92.6959 18.048
75.4709 -7.141
72.5374 17.273
69.0665 37.518
94.2467 21.686
85.0036 4.991
84.8701 0.773
55.5215 50.371
45.3988 48.754
56.6842 60.427
62.506 50.625
34.72 71.325
70.5877 48.347
58.3056 42.835
70.5645 41.549
84.046 22.077
75.9074 42.809
63.5211 7.379
67.048 -17.919
50.7513 -28.068
69.5582 -6.890
59.4912 -9.271
62.9612 -9.910
55.3631 -5.843
76.5978 -3.788
65.8383 22.295
48.5044 2.149
32.112 48.467
34.6741 41.129
36.6148 72.240
44.6031 61.531
68.4897 42.372
69.0924 43.672
79.4517 -6.152
88.5473 9.871
64.8116 8.679
54.9512 -0.332
64.3623 22.554
73.4684 38.187
43.8663 27.817
52.0625 39.402
57.6731 15.542
71.541 29.309
72.9317 4.797
57.1001 -1.108
71.4929 17.536
46.2944 26.883
68.1576 56.724
59.2361 55.667
37.0935 44.966
21.9094 50.707
38.854 62.734
43.4558 64.108
66.4871 32.965
58.8666 61.592
31.8036 62.377
21.8985 54.361
59.3209 23.536
78.9042 12.195
88.6659 12.805
71.3369 27.812
66.0194 30.490
41.1622 33.441
68.822 38.579
73.7647 19.223
54.3456 55.646
26.9824 37.325
40.3469 62.063
52.4794 64.403
58.2437 66.344
36.1204 64.610
69.1856 38.763
73.5781 9.684
81.7914 -3.574
62.8181 11.477
47.5888 34.897
53.0798 33.391
68.1051 43.181
41.1149 34.464
33.716 26.511
50.49 15.294
53.7078 1.044
37.8338 58.077
57.9034 58.962
86.6968 29.235
68.4833 54.669
58.0809 40.189
51.5869 37.831
52.6077 61.049
23.7059 60.226
51.2073 48.350
29.4127 63.938
26.1524 64.346
31.8127 40.639
23.3432 68.439
21.4625 61.497
38.7132 55.677
37.5689 59.124
41.0157 42.213
13.0122 36.855
26.2533 35.289
55.3073 48.422
51.5527 44.801
47.3439 66.373
42.0308 40.169
70.8735 21.493
94.5247 24.360
70.8049 -6.638
71.132 28.300
62.8895 31.318
65.9695 41.739
73.4507 35.563
60.6307 54.732
52.383 -16.354
66.595 -2.272
60.9687 -14.055
86.6176 -0.532
53.7077 -15.426
61.5388 1.480
55.8929 6.523
49.3292 26.921
36.9631 48.562
51.8058 64.824
18.081 54.177
30.4392 60.873
51.3948 40.334
46.173 71.020
53.5859 52.903
19.7889 58.290
30.6558 56.641
47.1777 55.821
45.3642 38.492
65.3165 10.828
81.3833 9.584
61.4144 10.612
48.6818 28.935
62.2097 32.041
58.4542 22.859
71.2307 41.336
69.1292 44.970
63.7113 59.396
26.2835 62.707
29.2946 49.545
52.6742 65.356
41.8139 64.522
32.6186 61.042
56.819 34.065
32.2144 72.581
30.9385 36.783
25.8037 20.011
64.0643 23.956
53.2626 24.589
42.7606 44.358
46.7815 50.083
61.0212 57.952
22.6726 56.830
63.0922 50.752
70.5528 14.291
81.7138 28.549
60.8034 13.756
58.1372 30.162
42.5312 72.398
56.9347 53.957
59.2407 55.162
69.6051 33.865
57.4816 47.800
70.3956 54.101
56.7255 43.644
78.5185 44.955
70.7067 33.356
72.1098 38.422
59.5175 29.511
67.972 22.182
66.5004 -11.117
56.3363 -17.333
67.1597 10.572
89.4293 9.306
78.8977 5.167
84.5301 40.958
81.3009 26.483
60.6304 43.995
65.5392 30.536
42.5198 2.265
58.6141 4.455
67.1496 2.905
72.0149 -0.887
71.1191 31.647
84.3338 21.873
86.8533 11.533
64.7748 -13.351
63.2243 0.212
77.5809 12.060
59.8031 16.015
70.8257 4.827
66.0023 -1.397
81.9207 -20.683
65.1641 -10.537
40.3148 -24.947
40.0351 -25.624
70.2022 21.152
64.5564 2.149
72.1299 -5.727
67.8442 -9.863
57.1264 -27.637
54.9115 -8.825
30.8127 -26.238
45.965 -39.834
70.0159 -29.616
73.2826 -22.001
78.432 1.657
51.1057 -16.417
74.3395 5.960
58.0758 -14.682
89.4988 8.381
78.629 -2.707
66.0439 -0.753
87.1593 3.891
81.0634 -24.183
64.7622 -13.853
60.3668 -3.567
61.3764 12.703
49.935 15.132
54.6017 52.213
38.0691 44.803
52.156 33.364
25.461 32.978
42.4951 27.903
77.7915 35.072
68.4398 42.868
74.7347 43.690
76.3326 4.082
90.4992 -11.750
62.8006 -28.054
66.8066 -24.964
84.4902 -9.477
56.9069 -30.201
54.13 -40.911
64.0451 -9.765
67.8868 -10.211
71.5132 -15.102
74.5012 -17.013
53.3766 -32.498
52.8568 -18.219
71.2449 7.467
83.2888 14.722
89.1653 17.247
80.2977 25.948
73.8161 7.738
53.3775 35.135
55.9006 36.806
55.6429 43.679
54.6544 56.135
69.8842 39.805
49.7609 5.141
70.8161 14.252
47.998 50.862
37.9978 66.324
12.883 59.260
39.2666 63.575
28.4292 54.317
73.5599 52.129
79.9389 31.219
69.997 29.621
41.0096 66.765
64.9782 38.838
72.4537 -4.848
72.6398 -6.936
81.3663 -0.263
57.4385 -12.799
87.3523 19.878
84.0768 46.042
72.8865 35.571
66.9186 28.082
66.697 39.395
57.4655 51.601
47.8379 55.741
39.3563 70.500
69.8227 64.113
85.0794 22.025
58.6324 30.667
41.0073 55.237
37.7105 60.667
66.6381 38.131
60.6595 38.931
45.7577 57.277
77.608 49.502
71.8619 45.173
60.8243 42.779
67.7793 35.336
63.8249 -1.844
64.4663 -6.386
72.4724 -14.749
61.5768 -28.695
32.6059 -24.025
64.0045 -14.861
65.7886 -34.159
52.4089 -37.943
50.8986 -38.683
61.4464 -25.003
77.9686 -21.971
65.6613 35.706
53.9862 41.213
20.4269 60.216
20.346 60.877
27.8593 62.679
34.4011 72.299
66.5305 60.511
31.5447 57.294
39.1518 63.897
33.2661 55.656
30.6883 79.002
54.8847 64.406
42.145 56.573
37.4245 50.502
29.1145 51.951
5.26754 61.105
56.8204 -10.887
54.7165 -12.389
64.8655 -27.296
59.6136 -35.132
67.7278 -27.722
44.1227 -35.242
40.907 -44.302
58.9733 -35.614
51.9569 -26.580
73.5269 30.742
49.7707 44.396
42.6755 39.587
42.0154 60.430
64.6809 54.839
51.5548 48.460
72.1732 7.853
65.2782 -8.301
79.3973 6.094
74.7633 -11.666
83.7969 18.461
82.9345 28.714
71.4226 47.557
70.2055 40.041
79.0884 27.416
81.9525 0.767
77.6287 -13.342
48.8808 -20.492
79.7237 0.875
68.3797 -15.114
71.9836 0.514
73.311 -2.649
83.9424 14.862
84.6454 18.355
85.6722 40.744
59.4337 32.469
60.4923 21.459
62.5943 35.840
33.304 53.322
61.5809 46.985
70.1597 7.299
62.8447 0.728
76.4766 10.353
43.568 -13.387
64.5072 -7.647
67.6825 -11.323
81.3603 9.903
67.3185 1.958
63.947 -29.463
71.0779 -17.551
93.7028 7.967
81.7283 42.974
52.2647 59.024
62.3598 27.479
64.4466 54.710
22.3423 60.029
55.1545 61.713
53.4361 54.034
58.6814 51.301
29.3511 58.848
45.3141 58.381
40.5605 56.214
15.6705 55.360
16.4447 45.055
28.5465 48.657
42.6929 54.599
45.6606 64.415
17.4441 55.880
48.933 55.093
46.1776 65.120
41.3695 60.479
63.4168 52.026
73.6031 51.057
48.8253 56.517
65.7495 42.716
73.9112 35.642
52.8719 56.603
66.5784 49.120
51.2213 39.567
62.9812 39.583
31.2245 53.275
41.6384 51.291
38.7604 56.548
41.0922 44.984
52.9387 43.649
19.0185 51.291
53.7353 34.739
63.9907 7.004
51.7335 26.342
77.8972 -14.239
56.8001 -27.107
38.025 -21.323
37.4549 -33.578
44.1822 -1.696
56.3808 -11.098
88.8681 -11.437
59.9686 -37.124
60.162 -24.361
56.995 -14.366
78.0538 21.593
68.3823 21.496
80.3271 5.030
78.8773 24.464
61.2556 14.247
73.8579 2.622
84.2503 1.889
69.5486 28.948
77.0232 30.454
72.3531 59.000
48.5897 31.383
25.5929 47.297
41.2465 52.430
23.4687 69.355
40.4938 68.024
65.1226 26.670
15.6518 49.107
25.4712 59.389
37.7561 57.889
34.5383 70.187
27.1457 61.512
32.2671 72.812
42.4617 61.011
28.691 46.280
51.1841 45.949
60.8707 4.129
69.6247 -14.466
78.8487 -16.332
85.5503 11.961
64.0544 44.415
55.686 37.242
46.6472 25.235
64.5767 57.869
13.9079 52.925
39.819 66.127
75.0197 48.544
63.5407 1.773
68.8957 6.660
63.3422 1.886
56.9924 -20.567
83.2259 6.958
76.7193 10.676
71.253 -4.067
42.5817 -29.817
73.1197 -25.963
85.494 17.914
78.1545 28.469
79.8428 6.098
76.8317 -2.852
77.3362 16.192
80.7158 31.872
74.0328 24.008
52.6117 55.165
45.3756 57.124
71.0657 52.385
81.7047 46.390
49.9849 58.809
28.462 56.317
31.0696 53.688
34.5072 56.676
44.6982 50.674
60.5626 38.227
36.9679 23.808
68.3775 5.797
58.3575 -16.053
66.8097 -8.475
65.6712 7.238
55.8041 36.931
36.0692 58.469
25.1797 42.896
23.0092 55.081
41.9457 47.246
28.2348 18.109
46.5835 24.365
35.5451 27.238
51.6142 34.479
58.8151 42.702
48.6059 11.341
67.7646 -10.883
61.4617 -26.520
62.8447 -24.997
79.7579 16.604
85.9832 5.911
76.2354 -16.925
51.5555 -18.477
72.378 -15.447
76.0393 -10.054
67.3475 23.419
61.1014 50.717
73.9921 56.215
54.6764 -18.828
87.3225 -3.588
78.955 -8.735
67.494 -21.804
68.5306 16.380
75.5788 28.994
81.5937 23.329
65.2064 -9.898
58.5954 -28.099
62.3966 -16.812
62.5216 -16.903
76.5643 17.352
90.8032 -0.809
57.4503 -22.397
68.0608 -4.902
40.7683 -21.608
69.1875 -12.792
62.1953 50.217
72.3258 24.112
64.5015 26.051
75.9801 12.561
86.4112 3.253
85.2051 1.666
67.6547 -9.267
70.7932 -10.545
62.9519 -17.645
65.8901 7.912
67.3649 20.224
70.3741 43.289
73.0327 30.205
60.2767 38.664
83.8381 -18.964
63.3484 -31.556
71.2126 -22.966
67.4954 -17.164
62.7115 -11.510
60.4623 -33.491
69.2296 -0.156
50.6311 -29.501
43.8801 11.311
71.4842 -4.126
80.0594 -2.312
73.8849 4.814
68.3316 24.269
73.1244 16.443
63.543 17.081
56.5967 14.295
60.9521 46.546
88.2356 22.685
76.5852 -11.951
55.0662 -31.771
41.0069 -26.759
46.9863 -28.046
45.467 -27.049
63.1481 -20.065
40.3773 -45.805
56.4207 -38.892
66.5601 -27.561
71.8795 -13.932
81.3021 -13.026
67.7956 -9.207
88.8699 1.889
58.6456 -15.646
54.9111 -4.529
68.3452 20.896
51.8372 -6.786
61.5624 5.143
56.6398 -15.709
34.6481 -26.916
41.0928 -22.272
62.036 -16.216
65.4669 -23.746
54.8726 -30.165
57.9248 -18.964
71.2644 7.208
63.1309 27.231
63.5061 -14.972
74.731 -6.619
85.3375 -21.140
50.3509 27.403
78.2878 14.480
66.29 -22.386
78.1684 -26.271
78.8593 -20.038
81.193 -11.082
56.5848 -31.259
51.5633 -18.673
57.3925 -17.119
70.0473 1.787
69.719 -3.759
60.5591 -9.949
84.9519 17.421
69.8829 3.017
61.2462 -4.068
75.1509 7.836
61.856 4.733
82.7728 7.656
72.7905 -3.966
78.6574 19.470
81.1921 51.368
29.6815 58.703
41.9039 73.694
44.3249 63.271
64.9044 56.224
38.98 60.130
40.3394 53.140
55.2072 57.369
57.4855 37.400
11.7619 40.963
68.5102 49.554
74.1926 40.950
73.9217 43.145
78.669 3.554
90.0807 7.282
71.6405 43.475
66.2213 42.615
56.8343 32.633
54.9714 14.926
66.9722 25.033
74.7413 -8.667
81.6443 -4.102
54.9039 19.211
54.1338 22.641
74.5502 40.373
82.8305 -1.314
71.3198 -8.971
71.7291 -11.486
77.5632 28.081
59.9339 32.085
45.5654 57.111
52.54 44.971
62.607 41.397
71.0697 35.836
64.1564 27.999
70.4844 13.601
44.6194 2.886
70.8567 -2.894
71.9864 -0.783
59 -12.536
72.9506 -18.724
67.0366 -20.976
66.7295 -8.901
61.9238 -6.964
79.0888 -8.683
64.6755 0.938
75.2033 6.790
51.0484 -20.139
67.2886 -32.785
55.4895 -27.081
46.8501 -42.965
83.0409 1.383
64.3871 -18.426
58.4799 -26.168
69.5843 -15.506
70.2201 -23.510
72.4418 -5.002
76.5935 -8.638
84.3558 18.263
87.794 24.872
68.2496 54.380
78.3189 13.716
70.3051 37.382
76.1848 26.834
52.2597 27.912
73.5861 9.290
74.7115 8.388
61.9607 -13.791
72.7211 -21.119
57.5826 -23.798
48.0506 -25.485
69.3592 -8.293
44.0843 15.322
61.324 43.775
65.9603 29.107
58.6846 47.659
42.2901 67.523
40.6465 50.598
44.7964 31.911
23.7041 19.100
56.7086 7.485
57.2476 44.920
50.2588 9.878
48.6377 47.498
35.9967 39.730
59.0567 32.330
74.3062 22.887
68.2213 47.378
22.0402 57.655
36.431 23.543
30.2773 60.427
19.2052 62.192
13.9571 42.821
46.8271 40.351
47.1107 32.673
62.5585 -1.809
43.8672 -23.404
61.4563 -29.317
55.6337 -28.663
41.8911 -23.093
76.5591 -30.830
72.6188 6.830
91.5298 21.228
88.7494 13.117
55.687 -13.318
66.7259 -33.002
59.7044 -30.745
74.1714 -0.788
72.1494 -15.492
38.9018 -31.171
62.1735 -31.162
42.1138 -35.664
50.6738 -28.734
82.8804 -12.614
69.1096 -20.158
53.5529 -11.592
32.9436 11.090
44.0595 23.620
61.8784 12.229
58.2574 -5.844
49.6661 -14.397
51.5493 -11.666
58.4444 9.055
80.8902 22.293
82.2034 6.372
80.4167 -21.291
80.7083 6.390
83.976 13.445
57.2777 -26.902
74.77 -26.582
68.735 -35.011
55.5528 -29.342
33.3549 -32.445
53.399 -28.578
34.0437 -38.654
58.7092 -22.070
55.1773 -21.239
50.5176 -1.280
70.7596 14.561
39.4511 -15.144
45.4044 -7.145
54.0094 -33.518
49.3025 -39.915
52.1487 -43.041
67.9716 -37.436
68.3345 1.183
55.3251 -7.403
43.9712 -23.167
65.8267 -15.026
68.9714 -17.747
68.9523 -6.158
81.1862 -5.777
47.5349 -24.609
66.0169 -4.899
77.6649 -14.708
74.7171 32.101
74.7752 31.981
60.6722 21.359
63.4585 27.758
57.0561 49.471
85.4325 34.089
79.8723 12.921
61.9239 40.481
40.3653 44.432
53.1663 52.864
60.6119 34.317
47.0116 62.088
57.4235 19.081
36.5751 37.721
48.4031 -15.588
34.0015 -8.103
52.2229 -0.045
58.9523 -25.142
68.4367 -29.987
61.0106 -26.877
49.2048 -16.121
55.2652 -22.557
51.5352 -28.557
65.4226 -36.390
55.6856 -35.044
44.7485 -31.265
80.0239 -4.577
67.9595 4.167
65.5896 19.165
74.4674 26.033
68.129 31.293
78.8376 7.471
66.3788 47.572
67.8136 39.611
83.6481 14.075
66.376 -18.072
74.8288 -16.108
72.7191 -34.719
69.2183 -18.522
56.6121 -26.342
53.0026 -25.592
56.5286 -27.146
39.0086 -22.508
83.1614 -10.781
58.8393 -6.204
66.3462 -20.730
85.291 -10.582
66.8829 -20.406
79.1391 -16.269
72.7907 -19.442
52.6681 -31.439
49.2888 -23.781
68.1452 -17.857
65.7922 -9.013
62.1618 -22.556
66.0069 -8.594
69.5262 2.597
66.6066 19.845
58.1449 50.982
44.2057 56.258
24.4206 55.772
48.6286 57.279
35.6242 62.999
32.1192 48.419
39.0711 41.684
75.4738 52.552
80.8687 40.344
84.1067 32.969
56.6086 -12.668
65.5426 -17.687
54.9493 -37.720
89.3958 3.024
66.6899 10.532
52.7475 -12.261
78.5674 12.854
66.771 8.410
67.7628 9.878
57.0569 -31.504
46.3903 -20.154
54.1531 -19.334
27.388 -14.366
78.2178 -5.145
65.5654 8.874
82.0743 -8.206
84.7404 6.035
84.0741 23.736
88.9061 4.985
96.1119 15.669
89.0844 23.521
86.9159 28.212
58.857 -9.223
55.8332 -10.255
61.1735 -6.562
63.7651 -8.608
61.4206 2.124
64.6308 -6.044
86.5655 7.097
58.4025 36.731
41.4825 61.005
47.1194 67.849
39.7449 61.188
18.6616 39.640
32.1837 44.980
59.4842 47.310
57.8592 52.417
44.448 38.072
42.2924 33.807
35.9001 80.050
25.3159 40.914
58.2744 50.657
39.9418 57.163
12.2356 30.334
25.1187 68.898
51.6329 60.349
30.0679 53.481
55.5193 60.821
36.9781 63.818
32.0417 60.340
35.4685 65.289
15.2424 73.327
48.5736 47.229
69.5538 26.739
70.5387 31.257
70.4919 27.378
47.6062 57.250
20.2561 58.706
21.0281 64.101
31.9034 65.763
46.3471 38.563
55.7564 36.748
49.1636 34.895
66.0088 17.661
59.6599 -5.631
56.9513 11.773
73.5918 23.323
62.8417 1.485
82.7477 -3.113
64.8424 -13.658
56.9135 -21.590
70.3064 -4.765
57.2375 -13.283
51.6193 -21.928
86.8787 8.862
71.1769 -6.270
74.274 -18.180
95.1271 -1.773
92.9941 3.647
71.3825 4.330
84.0187 12.605
82.7625 45.059
75.7626 19.241
68.8812 38.950
61.8905 -5.618
78.3117 -24.653
69.6493 -16.620
67.2133 -20.779
69.8698 -16.237
80.8659 -1.206
81.2728 36.770
84.5375 17.046
66.6456 -4.569
81.294 24.854
91.1863 12.747
80.4581 16.604
72.2181 15.594
58.6665 3.554
47.8805 18.794
43.3444 47.345
58.5498 39.831
88.3585 22.206
52.2182 28.585
63.0202 28.579
52.2807 54.263
29.7051 47.943
50.2183 53.307
11.5888 54.440
13.4377 50.376
46.3177 74.407
25.1145 57.521
52.7462 57.352
69.1232 58.533
61.4485 14.682
66.9887 -3.489
66.7507 -0.967
63.2516 -25.291
68.2335 -38.787
51.4556 -24.398
49.884 -21.794
65.081 -12.837
36.6102 -27.386
63.8845 -10.752
90.3869 -14.215
75.2613 -19.618
59.355 -25.757
75.9567 -3.718
70.5704 -29.988
61.8681 -41.234
34.5632 -29.420
42.5317 -32.465
60.4865 -22.172
68.3241 -14.429
68.5592 3.157
60.4927 9.020
67.5503 26.146
71.9227 13.335
87.6205 22.961
71.4108 32.680
72.6375 11.213
73.3625 -15.593
85.2429 8.940
58.9246 8.993
66.5746 38.536
63.8257 26.085
47.8148 51.005
45.3059 71.869
18.8336 49.021
6.06027 36.210
64.186 -0.060
82.1155 -2.538
42.8516 -26.445
79.5042 6.889
59.3066 2.426
49.643 11.085
35.119 33.920
27.2725 26.276
36.9697 28.053
51.7297 20.451
62.9098 -4.998
69.4696 -10.494
58.9522 7.289
68.2452 19.556
43.005 29.882
48.6162 50.514
42.7609 59.522
38.5925 33.156
59.038 53.762
50.2646 50.492
66.1925 12.420
73.4808 20.586
80.1183 14.556
81.9595 17.975
57.4986 -1.162
29.472 -41.403
40.4374 -30.933
57.4913 -20.289
47.3454 -25.309
40.6916 -44.792
68.5571 -25.756
57.9888 -31.195
37.0917 -29.361
70.3408 -19.791
54.6174 -45.492
42.5364 -32.580
41.222 -24.952
51.3606 -16.251
79.6923 -12.136
74.1539 -20.112
68.3073 -21.496
62.7652 -3.143
59.6412 9.798
54.8363 27.359
55.2834 43.958
39.0385 40.829
22.0406 44.441
52.7137 55.530
90.7359 28.795
62.936 -28.414
60.5012 6.318
73.1666 12.357
58.4575 32.249
58.5515 51.951
57.7543 33.841
44.9989 70.059
46.7064 51.166
38.5656 55.942
62.948 32.475
62.0895 34.111
61.9382 -2.080
65.2915 53.701
49.1709 33.039
10.2999 31.572
17.1408 36.879
22.7963 36.344
42.7454 45.329
42.027 62.059
23.4623 53.132
31.0316 38.664
26.9493 65.372
65.4927 57.953
65.5481 44.836
35.7577 48.258
63.8436 6.523
82.225 6.000
72.8917 -13.972
53.8348 -15.942
24.7618 -13.456
68.4906 25.871
78.2269 35.698
74.7572 26.330
74.5016 19.853
61.233 47.876
56.5734 22.953
49.9263 61.696
21.2414 60.564
35.563 67.900
33.9174 50.664
27.8037 56.565
31.0543 62.842
7.02445 49.646
33.8416 61.614
14.4569 57.055
22.5778 47.405
26.5304 50.997
31.5873 19.337
39.0827 49.610
43.9393 56.109
33.0244 23.944
70.4147 7.170
56.5698 17.432
63.594 -1.503
59.6974 -23.308
73.1461 -12.878
61.1826 -17.356
38.5911 -34.295
67.7992 -16.005
73.2377 4.846
70.5132 12.428
79.1358 11.511
57.8143 -7.698
55.0508 -4.341
57.6816 -19.652
88.6384 -15.498
78.0816 -20.426
45.8044 -24.539
46.1386 -17.755
62.1652 -23.204
79.0827 -14.342
81.0355 -9.786
73.2474 -8.801
68.5666 -3.646
53.9241 1.914
55.5804 16.105
58.6107 16.900
70.8622 -0.551
52.4974 53.289
65.7691 41.805
53.7189 37.056
73.8711 27.462
37.6763 40.590
35.0315 73.516
57.1473 64.042
50.3411 49.977
52.0247 57.217
26.2344 58.185
33.4088 57.527
68.6042 51.884
69.5042 55.098
70.1687 11.098
95.4101 9.426
81.7474 -7.515
83.9324 11.623
72.5636 34.971
67.5926 11.040
83.9347 17.850
72.806 28.131
65.2329 6.255
47.2435 1.724
59.7096 6.226
70.1749 29.907
50.6836 66.364
79.9662 17.724
69.3799 -4.050
78.6112 10.424
74.2503 28.679
65.8009 6.703
63.6898 9.537
64.7172 -0.510
76.4988 19.999
74.861 9.607
89.3515 21.543
57.7622 54.800
45.6358 62.399
43.6648 55.084
69.1119 25.741
70.3892 44.710
68.0754 -7.966
81.7415 6.495
76.0113 37.767
55.732 55.351
36.8971 58.760
38.7985 51.441
30.8433 45.673
33.2359 50.593
54.0589 54.588
75.4427 7.023
87.3195 7.021
65.1923 -31.102
63.9977 -39.097
39.0815 -28.660
52.1681 -34.211
72.1587 -27.184
27.9008 -37.794
59.2332 -32.979
39.3442 -27.161
68.4187 -35.281
60.3159 -44.166
80.078 -5.094
76.6721 20.360
61.4817 9.211
63.4677 27.237
74.5005 44.451
57.5667 -19.634
65.9668 -15.896
51.361 2.437
65.742 26.310
73.1542 33.913
67.9533 20.587
71.2962 2.304
57.8266 3.680
82.0424 21.553
77.9368 34.526
60.8715 59.911
26.9755 53.676
62.6388 48.513
41.838 62.557
72.5423 27.699
64.2499 36.191
50.3146 40.052
62.7823 13.647
48.8805 -8.247
50.5244 33.341
64.1257 37.827
69.5176 51.741
75.7657 3.516
55.8502 -0.404
55.1565 -21.999
59.1941 -24.640
26.9833 -40.521
45.5622 -43.043
81.1149 2.606
50.9169 -14.835
51.9273 -28.788
47.6265 -17.500
49.3539 1.564
74.957 38.259
86.1372 29.214
88.694 14.924
71.1025 9.986
83.1187 16.835
82.1615 19.224
61.8037 0.977
71.527 -14.234
79.0534 -3.134
69.9862 27.802
35.7363 56.030
65.5796 65.242
63.1306 44.689
71.8807 48.519
83.6373 49.121
88.9336 33.895
76.2167 0.314
80.1534 15.802
81.9825 30.577
76.9764 40.538
53.6183 53.815
66.3696 54.497
78.2103 40.540
82.7253 33.269
85.5779 -8.235
81.176 8.201
58.9146 -26.459
59.3513 -18.826
76.1456 -20.833
70.7172 4.326
74.2126 15.028
73.7404 10.016
71.2806 -14.666
74.115 -5.920
84.9601 19.725
64.6931 15.136
91.4207 10.748
81.5296 34.161
66.577 30.982
29.0368 51.310
44.4887 58.765
46.6204 57.472
64.1546 50.943
46.216 46.168
65.2777 53.843
80.5112 37.201
51.0635 51.646
38.9758 74.823
30.0796 60.454
71.3943 31.571
69.0731 30.584
58.6179 41.545
71.472 26.774
54.7469 25.002
58.1828 46.591
65.75 57.688
66.5013 37.808
75.5259 43.345
76.2127 36.436
73.8503 12.791
76.4844 -2.861
63.009 -6.424
67.411 -8.585
73.2137 4.652
57.68 25.916
64.2908 23.799
45.2744 28.000
45.461 47.527
24.6831 69.161
37.0362 58.832
36.654 54.890
57.7313 35.034
63.9681 11.268
79.1189 14.049
65.8724 -9.495
72.3034 -5.682
71.6285 30.005
44.7744 -13.665
62.4786 -25.409
59.2996 -27.724
58.2252 -21.035
80.7839 -15.310
68.6115 -23.872
54.9055 -23.931
63.8723 -22.711
64.5267 4.487
46.6847 -12.643
67.9715 15.061
67.1733 26.969
37.5261 35.508
25.3554 -3.263
31.8878 31.699
35.2606 38.166
5.1949 50.235
49.1805 -35.326
30.3434 -36.644
42.2478 -13.046
74.3101 -12.409
79.5989 -15.678
73.7238 -28.410
59.0813 -0.028
81.3726 0.772
69.2235 -1.555
89.4954 25.625
78.3302 47.143
62.5111 15.128
58.1473 43.443
72.4794 16.355
60.5615 49.714
55.8823 35.216
58.6304 51.181
50.3556 48.614
75.5137 34.960
70.7056 15.010
54.8041 23.942
42.0302 22.435
28.9816 31.039
55.2845 4.308
82.063 10.434
75.9345 3.132
49.8444 -23.661
55.3432 -27.645
74.3851 -8.806
81.1247 10.915
62.3524 2.743
82.9689 24.518
72.3864 33.451
56.7574 49.600
36.9469 67.617
37.5229 67.678
53.4438 26.493
71.1507 34.420
82.4568 12.572
82.2732 3.685
80.505 -24.386
76.6949 -16.522
79.4881 -24.941
43.6546 -11.056
62.0184 10.090
59.963 -16.184
71.2381 -6.445
62.7533 -7.499
60.924 7.038
74.8843 15.684
70.3866 35.017
58.9732 54.800
45.8853 62.760
75.2445 32.166
43.222 46.507
39.0515 43.717
61.6847 49.268
65.0899 34.155
57.2763 16.186
56.3038 22.841
71.8483 25.270
75.4658 15.775
60.9432 46.561
76.3056 37.840
84.2232 19.669
77.9026 4.830
81.2937 -0.366
83.697 -1.055
82.6357 -6.137
69.6106 -18.214
68.8307 -1.220
70.3022 -11.285
64.0926 -19.726
38.1617 -38.703
55.5625 -7.032
81.0095 3.113
78.9899 5.877
70.9678 25.753
71.7699 11.890
45.0259 16.632
59.6073 1.617
75.8128 1.882
68.0203 8.623
68.6408 3.465
51.6975 40.567
34.301 62.905
45.3495 72.282
33.9594 45.796
11.8127 34.757
12.4693 53.193
27.9796 34.202
46.645 31.376
15.947 37.355
11.0165 46.732
26.2246 68.781
28.0515 57.644
60.9974 48.873
64.5337 -4.688
64.5974 -19.313
55.5332 -17.932
75.9451 -15.531
76.3834 14.113
80.9297 22.700
46.5392 49.141
50.6601 28.016
58.7534 49.398
72.8463 16.678
84.6381 29.777
68.2028 39.179
45.0638 48.642
30.5252 63.792
37.4729 64.299
31.4957 64.428
16.9552 73.808
5.45552 60.420
87.7668 23.305
64.3724 8.168
57.7399 41.171
32.0216 64.556
33.6793 54.380
75.1333 43.307
66.6461 28.072
63.5601 23.142
64.626 35.696
37.936 36.306
50.4721 65.042
45.5211 67.910
65.6999 43.208
76.2885 43.644
60.2223 49.938
61.2528 23.602
62.9981 35.375
78.6049 -0.393
70.7745 16.904
66.0565 35.948
60.8768 15.313
56.9074 30.671
66.2103 8.448
45.7611 23.426
68.7809 6.400
80.2994 6.549
72.2322 0.286
67.6006 21.408
46.4677 28.925
67.9719 53.100
48.8632 52.398
31.2239 60.389
25.969 73.463
37.0852 71.721
21.9395 70.212
14.1961 53.852
40.1409 56.455
67.9781 54.778
78.5548 46.542
60.4462 40.371
64.1553 24.557
42.7398 2.421
68.604 -2.987
61.0124 -23.097
84.6575 7.489
66.2596 -21.955
76.8778 -3.730
90.9366 23.779
49.5955 21.905
67.4827 19.872
67.9667 11.352
81.9198 28.493
72.3717 43.903
65.119 41.118
74.0213 19.487
64.3475 44.209
49.7806 27.861
56.0844 53.773
41.1913 44.173
8.06543 30.965
5.09228 46.360
70.3765 -4.201
78.8415 -4.829
63.4729 -1.447
72.2692 -11.109
84.5471 19.117
88.4241 17.186
82.5211 31.236
55.2705 37.180
51.9392 16.167
61.7006 16.528
56.7917 23.110
28.8686 33.701
54.3604 57.541
54.159 61.564
70.1856 35.404
79.011 40.805
37.9986 47.522
40.0098 68.714
38.7329 54.558
44.8964 64.803
51.0289 59.038
67.3109 44.263
25.7117 59.708
12.6489 54.280
45.5062 66.418
58.7033 63.446
45.511 48.283
24.5676 59.647
28.5561 42.680
70.6361 8.572
72.4322 20.148
71.1098 29.676
74.8116 12.550
41.3032 50.901
37.3117 63.653
61.4623 61.982
51.5718 47.910
79.3342 21.308
63.2006 48.467
77.6861 31.973
85.2533 12.487
66.2046 1.798
64.3317 20.992
63.7527 26.308
61.7297 5.943
66.9271 24.442
63.3233 -8.486
72.3854 20.744
44.313 5.746
32.5176 8.815
33.5787 34.402
58.0828 38.556
46.7988 48.016
17.0957 59.357
5.65201 41.322
83.0453 18.873
78.2197 -7.785
80.0432 18.126
72.1401 22.474
62.5006 -8.934
89.4279 25.654
82.4735 10.845
77.0599 -11.488
80.4934 22.837
67.7816 17.685
68.5806 35.696
76.4241 30.432
40.4118 54.642
45.8681 51.488
35.2721 64.708
25.293 37.138
44.4008 37.921
57.6608 16.795
76.7891 19.063
32.2454 24.283
47.7873 33.292
78.5988 3.140
74.5901 0.960
63.7148 13.834
35.5441 38.877
5.87665 42.122
68.425 -4.363
57.7675 -22.706
34.2229 4.883
51.7736 -10.127
49.0956 -20.320
46.7407 -22.502
70.5868 -9.814
71.2136 -5.908
67.1955 13.031
54.116 9.688
78.0154 0.560
69.2744 4.059
72.7154 3.552
64.0049 15.177
69.2438 -2.733
53.4377 -2.415
52.2203 -13.208
53.3407 -23.691
76.6512 -22.085
70.1284 -8.144
78.7281 13.544
79.6814 20.842
89.4317 3.008
64.6551 -12.196
81.6736 -6.796
76.3488 20.836
44.4802 7.184
50.7461 -6.826
39.7222 -18.001
67.3242 -18.009
65.2784 -19.937
86.4162 -7.895
62.3014 -7.711
81.8487 3.104
71.6288 4.974
76.8666 34.751
77.4682 41.181
51.8888 65.048
18.2208 66.808
43.642 50.148
22.7706 29.881
28.4077 67.957
18.5459 55.831
48.1559 26.493
68.2046 34.974
50.1959 55.776
73.7196 37.570
64.897 35.813
88.3267 23.867
85.248 33.597
80.0172 43.873
85.2856 17.789
77.3602 19.911
77.9753 24.329
52.4058 57.041
78.7735 53.102
51.2353 49.989
52.185 61.960
41.4226 61.294
67.3049 65.295
71.6028 45.701
67.9348 9.080
67.6812 34.149
84.5669 35.875
61.2742 24.584
76.6381 35.252
71.1231 24.850
68.5622 27.516
66.7691 11.763
73.3945 -13.025
77.1669 -1.938
61.0496 -29.398
82.8245 24.771
38.2455 3.221
66.619 7.835
78.6053 -6.099
64.3531 5.929
76.689 -11.780
56.8299 17.927
48.9751 -13.062
68.9829 8.543
62.223 -7.410
45.5537 8.786
67.1696 30.536
32.7557 60.614
22.674 42.697
5.51741 60.189
80.9712 -25.572
62.7789 -15.105
77.4688 17.349
84.1343 -1.913
69.3927 -11.416
81.5009 -12.687
51.2218 -33.329
46.5643 -21.948
66.1428 -23.710
63.6577 -16.265
57.5672 -12.079
69.9865 13.607
48.1354 -4.909
73.594 20.304
68.2656 16.876
64.9616 -10.810
85.8157 11.122
74.6247 16.969
73.1729 53.410
27.4791 64.611
34.8261 44.432
19.2318 34.757
55.5562 34.924
66.8446 50.002
51.1307 54.669
39.8447 38.984
71.4853 47.819
77.681 27.364
71.9728 12.377
48.3712 22.646
41.943 60.268
26.3404 56.332
53.6168 32.414
63.944 3.311
79.866 -16.548
57.1091 12.773
58.2848 44.823
78.7772 46.069
71.8194 39.314
62.3114 34.457
33.923 34.637
43.7382 68.585
21.6863 55.541
34.9506 42.408
6.30074 60.398
5.28433 47.881
72.0769 17.619
73.2904 14.128
57.1635 54.968
48.0356 69.120
65.0632 48.128
77.1651 20.153
74.6154 6.142
66.1942 -16.072
81.1268 12.220
88.0689 23.299
68.7625 1.888
75.7271 13.269
68.7191 -13.182
72.603 0.034
79.9161 8.130
71.0814 14.094
89.9525 34.309
63.2821 45.463
52.9054 59.731
48.555 74.977
41.9007 69.307
35.8433 51.860
49.0338 58.025
50.6006 33.241
69.1243 24.345
70.5964 53.850
22.4372 46.091
5.14184 23.045
75.6779 -18.939
76.2698 -1.119
68.4234 -13.933
41.5724 -34.784
66.5238 -16.870
57.3275 -5.930
84.5913 15.228
78.1598 -0.369
76.7358 -14.194
67.7893 -22.194
60.8652 -14.381
55.6395 21.863
45.5823 12.076
53.977 -12.186
50.6363 -0.858
60.2761 -15.017
66.007 -10.428
65.9335 11.891
64.5994 6.097
48.4623 2.727
72.4671 -13.881
66.8403 -12.716
80.4596 10.036
76.57 24.927
89.2632 0.989
70.8627 -7.858
63.7328 -10.315
70.6846 7.563
65.5592 -21.283
77.5378 -27.629
77.4214 -5.140
63.0601 5.188
73.7119 -5.937
69.7074 7.293
48.7924 -8.756
76.0041 -12.241
81.7461 8.582
73.9867 39.555
68.3009 37.204
54.635 39.067
71.262 6.023
65.7163 39.188
64.3987 17.518
52.8419 -27.194
67.0871 -31.444
67.3016 -14.709
49.8814 0.814
59.387 11.019
53.9655 -23.396
41.6217 -22.121
75.3914 -1.199
66.4766 5.455
76.5171 -0.583
79.4172 -4.453
74.6913 7.324
76.7373 -5.250
79.121 -10.073
55.5176 0.600
41.0617 25.862
36.1371 43.304
45.0319 45.684
70.1214 -3.198
68.4683 -21.942
70.9016 7.143
63.5395 -33.487
43.0843 -32.949
59.9797 -23.752
52.9659 -10.309
53.9672 4.974
59.3013 -10.783
64.0193 7.312
46.2909 30.541
59.9136 36.702
57.5656 9.135
59.5208 55.341
69.3433 62.681
82.8095 39.037
68.1249 49.759
47.9639 27.377
51.4521 40.121
54.0882 43.649
80.4148 29.303
55.1676 61.127
42.1547 60.784
64.8955 29.620
64.5082 51.896
78.6654 11.955
65.0495 13.885
48.9862 14.626
48.5931 41.349
41.4472 48.148
27.4554 57.084
44.3057 27.793
50.3804 29.019
39.7714 65.028
32.1502 56.256
59.5416 9.811
44.351 52.306
79.0641 42.732
72.7153 12.623
57.3326 -2.349
72.2084 -15.892
71.3437 -6.168
62.7927 -21.309
65.7938 -15.578
72.6914 -8.320
38.8082 40.868
35.2916 59.967
67.1362 59.362
72.0906 18.154
53.0748 54.743
47.2392 68.994
34.3405 45.392
34.6564 59.599
22.1015 54.606
27.2236 68.678
55.2173 53.938
67.953 44.230
45.0992 53.306
20.2387 60.159
60.7039 43.321
74.6073 41.309
66.3208 32.296
61.0029 43.697
65.932 34.977
39.7741 69.743
78.2734 55.772
77.9009 45.329
90.8043 29.641
65.3377 61.425
66.7689 30.239
51.6446 35.783
40.1157 31.579
47.5582 45.265
42.1934 21.923
9.96266 43.346
11.3633 18.489
18.7468 32.453
31.0326 56.973
31.4791 55.371
37.0791 56.324
32.9192 54.625
30.9056 41.124
41.3564 32.523
57.3389 41.214
45.7261 66.652
60.6269 47.235
56.1501 56.458
30.6153 60.602
41.7325 25.167
19.1764 49.490
58.2435 38.378
26.9999 48.283
30.9486 53.878
56.8227 61.246
77.2456 35.913
51.4488 52.169
50.7565 68.774
42.3244 52.216
22.2522 73.533
28.0671 52.573
24.222 44.555
21.0813 32.393
15.1451 60.961
5.4921 52.687
70.6756 -6.658
86.295 7.076
70.6175 -11.268
71.9621 -7.779
67.4585 -25.723
68.9515 -17.065
61.7404 -8.818
66.9434 -21.419
45.4557 -42.427
45.7037 -31.636
67.2476 -7.521
66.504 -14.654
64.3403 -24.595
51.4902 -34.987
54.9168 -22.094
29.7075 -26.259
68.7811 -19.223
49.7486 -20.731
46.5287 13.487
37.855 48.162
33.0732 55.528
20.7861 62.604
13.4107 44.235
5.74822 60.649
64.6562 -17.472
69.9553 -5.115
73.0424 -11.058
72.8728 5.665
82.6104 12.628
67.3988 -23.217
75.6172 -10.044
58.6504 -29.563
85.7287 -10.185
82.0725 3.168
78.7272 -15.195
72.5152 -7.016
36.8509 -11.427
58.2548 -2.785
83.496 13.712
85.4482 33.759
77.4516 15.789
81.6712 13.478
52.6483 36.799
73.5482 21.626
59.2827 19.561
53.2489 27.109
35.9627 18.086
65.4112 19.256
38.4538 39.424
16.1968 54.846
40.2287 66.587
35.8153 75.681
62.4955 59.140
73.8725 18.503
82.0846 11.657
65.2567 11.653
51.415 19.656
46.5779 -9.289
60.3063 27.098
65.7287 12.779
73.218 -6.306
63.7565 27.946
60.7378 10.458
83.0622 3.562
51.532 -28.467
45.9648 -34.098
53.5668 -41.578
61.211 -24.488
43.5013 -16.310
74.0436 -13.241
51.6059 -8.297
43.7182 15.308
39.0033 11.206
68.8187 -14.878
86.9419 0.058
76.3565 39.531
68.6756 49.217
43.6 8.025
67.0206 7.809
63.4007 -12.723
80.5659 9.990
72.1098 22.340
51.4824 13.265
52.394 24.060
74.3569 8.181
62.6138 -11.489
74.8978 4.737
81.1076 26.418
84.8331 18.371
73.4642 18.276
46.4838 -23.635
49.7026 -24.210
49.7585 4.249
47.9661 1.287
69.9744 -3.901
54.1579 -11.052
72.9527 -25.218
42.0982 -29.749
42.0824 -35.344
69.1691 -7.522
62.6658 -5.148
48.0478 27.002
35.2139 39.862
33.8267 42.000
74.6916 24.352
62.2512 -4.455
88.803 9.174
65.0512 54.266
67.8129 29.795
82.7274 17.778
92.8574 9.700
63.2469 -1.725
75.182 26.701
85.8389 23.940
58.9676 55.803
36.1362 66.454
61.7533 47.301
55.9177 59.792
45.7523 62.568
49.6009 60.571
68.805 5.843
65.6763 -10.493
81.3451 5.200
83.7493 1.744
80.4925 -5.560
66.1839 -19.316
60.1952 4.067
77.0876 -23.798
53.4013 -22.275
58.139 -5.759
57.564 26.731
49.3636 -5.962
62.998 0.038
75.2782 -0.868
61.8866 -18.888
82.1263 -12.000
75.7769 -13.754
82.1709 -10.267
64.2665 -13.497
78.921 10.715
61.9301 33.174
52.2315 46.302
65.4669 56.457
48.1672 25.951
37.0571 56.342
29.3174 57.693
40.5953 76.263
10.4835 62.603
34.6845 54.747
45.4353 41.376
21.7502 42.723
17.8084 48.734
16.7319 63.234
39.5938 61.816
20.2817 69.993
21.3909 63.447
50.2391 47.992
17.518 42.105
24.3766 54.435
13.5961 56.021
20.7016 71.763
45.0821 55.242
55.751 58.048
40.1816 55.570
34.4574 70.618
40.9694 59.204
53.9159 48.679
76.0023 28.852
78.6522 37.111
77.9432 15.561
90.3421 15.662
67.8784 -25.127
77.578 -9.273
76.4953 -19.688
76.418 -8.669
60.0226 25.651
58.3895 62.926
70.9993 7.824
84.5974 47.152
69.9259 28.611
53.1418 39.004
57.7815 22.142
76.2119 24.824
83.3153 1.765
86.0254 18.514
66.2585 -9.004
73.0238 -23.765
62.0806 -19.389
68.0297 1.904
66.1353 -19.296
60.3235 -18.763
41.4615 -20.873
68.9575 4.841
69.0691 -4.960
77.5728 -21.156
64.8937 -25.482
77.4014 -18.569
72.9723 -15.112
80.2903 -2.202
72.2137 -21.045
51.2524 -25.658
57.5455 -30.389
70.1718 -13.421
60.9913 -38.063
48.9731 -14.569
79.9103 -23.825
80.4696 -17.929
68.8474 11.147
85.1129 15.716
88.1933 23.499
72.5099 -9.266
44.8569 -25.561
40.2799 -23.641
59.1699 -22.520
62.2729 -33.016
70.7989 -32.479
77.5681 19.043
70.5139 -2.262
71.9517 7.730
20.4107 64.454
42.2027 67.233
46.4731 66.638
19.7896 58.883
31.6942 40.272
64.9811 63.677
55.6933 54.289
34.2439 56.062
30.6841 59.925
68.1362 43.879
79.4783 34.745
54.1925 29.519
66.0665 43.056
76.9957 42.397
78.0181 25.385
56.6729 45.664
44.861 60.877
40.856 59.443
63.248 53.836
78.3759 38.901
82.0011 -6.804
59.9625 -4.839
72.7703 8.403
74.5059 18.138
68.5641 48.966
79.111 39.339
67.0605 41.229
43.3658 51.573
53.7308 52.438
40.8744 57.033
62.3523 39.340
27.6197 59.343
60.866 52.856
59.5943 23.519
39.6872 29.694
44.2853 1.300
40.6135 39.688
76.1505 -22.472
62.3997 -31.253
61.403 -29.326
72.2229 -20.886
87.9151 31.156
79.247 45.843
83.805 30.842
67.4061 29.375
49.5502 23.043
56.6915 26.213
74.7548 23.435
59.378 -3.510
53.7635 -36.010
84.29 -7.787
87.251 -1.279
78.5031 -23.253
84.886 -23.888
79.1488 -21.656
66.3124 -20.118
38.9703 -28.368
70.101 8.220
64.34 7.454
63.4682 0.936
76.9139 14.046
67.9147 0.868
72.7635 17.470
79.5554 -1.924
67.6817 19.397
35.6624 21.690
57.4196 30.567
72.6943 26.776
73.8248 20.630
49.1832 26.822
32.0693 47.834
34.6251 50.391
38.8944 35.172
32.7915 -13.373
33.1082 17.290
76.1502 11.677
52.2465 37.779
60.6105 25.827
51.8727 47.451
69.2749 21.571
36.399 -4.536
62.7067 -33.683
84.5335 -0.862
78.9992 25.053
77.6443 10.481
66.7692 32.602
25.8766 54.487
41.5698 65.073
27.0453 65.947
26.7656 58.515
30.7177 61.288
24.7652 54.008
46.6628 35.977
31.5995 58.289
47.5222 73.220
57.0964 52.105
62.8101 36.163
76.7803 53.500
63.3641 63.508
40.3315 61.414
27.4326 60.237
29.2958 61.172
61.6714 15.000
36.0985 45.121
51.114 65.080
31.8195 56.894
32.9419 60.831
30.4276 62.706
46.186 59.550
52.7403 52.001
72.7434 54.353
20.6797 48.334
5.53873 42.135
74.8433 -6.438
79.7116 3.578
61.5714 -26.046
53.5307 -31.514
74.504 -10.910
57.2406 -4.867
50.0417 -5.201
63.2329 1.127
67.0873 22.708
56.3651 31.778
72.7639 14.816
36.9114 20.287
59.9571 21.479
54.2118 -7.847
57.791 12.703
54.7303 12.166
59.0564 50.806
83.3661 23.428
70.3823 35.979
74.5007 49.663
54.9431 41.082
31.7467 64.892
19.9758 49.646
24.0923 54.687
54.1918 48.539
58.4838 74.071
49.8822 50.511
33.9106 49.216
60.8022 62.249
44.5262 71.508
17.5606 50.958
27.5739 51.989
31.176 11.979
73.472 25.798
58.1483 -15.515
45.8992 -35.542
73.6585 -28.724
66.1647 -24.926
63.2456 -1.858
61.3547 31.408
71.1768 45.827
61.7237 50.450
70.4265 46.809
49.4505 51.877
60.0528 19.648
69.6728 33.105
66.9967 44.459
53.9106 50.664
47.2331 59.958
64.7842 28.103
70.8827 5.594
77.739 6.933
83.2229 11.910
79.2221 19.806
85.8647 10.433
87.8016 5.094
80.7434 -4.877
65.8905 -8.645
61.6082 -19.817
71.8442 -33.942
61.4536 -33.696
65.1089 25.379
39.6762 61.095
56.5924 34.226
53.9943 56.187
20.9894 76.142
51.2954 65.368
74.7794 48.667
67.5865 57.299
73.8703 37.340
65.3875 28.075
70.6553 13.618
72.2628 5.332
68.2402 -29.282
63.1373 -10.319
62.6405 -22.366
57.5998 -35.652
71.4214 -21.056
67.025 -25.364
64.2607 9.823
79.6584 -2.096
65.6081 -26.427
54.9115 -13.286
57.911 -21.234
53.583 -18.819
36.3188 -21.107
48.2642 -14.836
46.1 -22.761
47.9549 -18.524
57.9622 -26.920
67.9438 -15.489
79.5143 -4.689
80.4745 14.824
66.9873 32.364
62.2002 36.531
49.334 49.893
55.7845 61.402
43.907 41.571
31.7558 2.448
64.4004 -4.870
69.0413 23.488
81.156 4.894
90.5916 -2.878
86.8575 -10.919
63.5994 -29.887
68.7441 -12.279
80.7568 17.654
79.0171 14.761
61.8879 11.774
39.1371 35.830
46.7344 27.250
73.2701 38.116
84.8949 8.406
59.2994 -8.642
90.0967 31.673
88.0848 23.660
75.8377 38.816
70.3905 -7.860
63.1684 -22.489
81.0734 -12.197
64.8553 -24.136
61.6325 -6.956
54.8737 40.429
67.85 20.716
76.8085 2.986
79.4229 8.236
60.9394 -1.785
74.1243 15.516
45.3131 51.155
67.2931 46.500
47.6708 51.534
59.6658 54.815
85.3944 25.553
71.5108 12.293
76.468 9.205
52.5598 -8.403
60.3543 -13.076
62.6648 36.203
42.2162 20.386
67.392 31.097
70.1605 64.217
75.8655 21.097
67.3277 2.717
60.8696 -21.688
74.7777 -17.092
85.8588 30.958
67.3202 63.658
67.7759 51.859
83.8408 32.957
72.0953 -3.614
58.5159 29.989
46.8782 -6.591
86.2273 11.367
67.1115 0.352
75.4657 -21.141
77.9089 -10.454
93.688 -12.778
49.4355 22.691
59.4797 33.091
33.957 55.692
27.6377 60.970
27.0408 57.832
38.5512 62.252
25.2545 42.675
40.1482 73.104
74.4873 34.874
75.4406 56.446
65.7728 48.664
78.1305 43.806
53.822 61.751
48.0321 60.523
61.9203 44.262
54.1616 52.870
17.2912 60.239
33.7199 57.866
61.094 60.373
61.3758 42.174
16.0078 52.610
12.7126 64.317
20.0458 56.039
51.4904 55.816
31.2719 71.449
28.9045 58.863
44.7495 45.137
52.5182 30.830
46.6103 43.251
21.0372 40.255
41.3763 63.078
82.6022 43.958
66.6919 20.523
65.4051 -36.484
80.1033 2.476
77.3401 7.080
85.039 -2.623
83.6361 26.852
72.0709 6.196
60.2697 -5.332
59.0569 -23.537
66.3284 -12.290
69.6331 -4.449
70.4761 19.497
20.1667 54.433
59.8721 50.011
44.9595 56.405
40.9301 52.725
37.3909 53.093
73.3016 57.961
61.6793 24.226
90.6019 31.940
78.2336 35.691
85.1678 36.590
78.8127 11.967
74.7024 0.525
72.7325 -20.053
85.0941 6.874
55.5211 -15.852
57.4232 -35.689
69.0878 -14.948
86.5477 4.153
89.963 -3.419
62.7347 -30.116
69.8981 -8.683
71.1957 4.143
62.3518 4.017
44.3064 44.861
74.2204 55.947
73.0765 38.592
51.3784 50.276
48.6334 53.466
63.1502 32.008
61.2266 55.275
76.5575 40.477
86.3432 37.939
68.0149 22.776
79.044 18.124
49.3844 1.076
28.0969 -31.609
43.7245 -32.266
79.8629 -6.658
82.4157 29.317
71.214 42.939
79.7184 31.177
80.4754 25.087
56.0376 26.968
74.0486 -3.475
60.2501 -20.597
44.8105 9.088
56.5551 23.338
72.6659 38.088
22.847 49.141
8.77698 54.482
5.46094 30.968
48.3222 -35.503
56.3516 -21.268
56.4537 -32.945
77.2887 -14.806
81.1981 7.104
75.5642 -16.633
73.0717 -5.221
81.729 -4.850
60.1786 -14.650
70.8006 8.204
74.5196 36.843
70.3037 39.218
81.7147 41.456
63.3891 49.618
61.7336 7.643
70.9908 32.768
86.8221 33.390
79.8976 19.124
73.3371 -12.256
82.0911 -5.267
61.1307 -29.445
54.672 -23.290
86.668 6.912
84.2615 -11.827
88.7627 35.275
82.7348 43.972
81.5783 22.242
80.0761 -22.043
66.2286 -7.817
67.9192 1.080
38.3841 -25.470
80.7963 -2.476
61.5593 -17.785
44.1417 -26.751
40.3773 -38.199
69.977 -11.956
59.3341 28.430
68.9853 -18.382
62.8864 -23.326
47.647 -35.992
55.7205 -25.425
51.7612 -38.581
35.2949 -41.514
54.935 -30.212
56.5643 -21.162
57.1609 -21.864
63.49 -21.941
64.3921 26.160
55.2532 31.131
52.9457 35.016
54.359 13.103
52.4047 -1.604
62.5517 -22.131
89.836 -1.475
58.2986 -24.044
58.968 -7.146
65.0842 14.069
70.4918 25.400
71.1325 20.198
65.5205 -1.732
52.276 -8.690
71.9245 2.994
50.0902 7.301
65.049 18.505
22.8718 62.717
12.5883 33.308
5.86976 31.081
77.1794 -9.642
51.8828 0.467
88.2506 14.042
73.6017 -2.718
73.1702 -25.355
60.1471 10.503
85.9518 -2.296
77.7116 0.423
69.6733 -19.107
66.9397 -13.528
64.3922 -17.239
67.6658 -20.648
58.3567 -18.400
84.5934 -8.990
87.2077 7.718
90.9521 18.602
74.8415 10.569
81.6583 34.140
64.7616 33.406
79.2805 33.654
47.0727 21.626
57.5118 18.441
43.3588 35.910
78.0756 19.567
69.276 -18.941
65.1934 -21.322
69.8334 -11.230
77.5262 -1.349
77.3041 8.197
82.1209 -3.355
78.8508 -0.764
75.0264 -17.397
69.4778 -29.361
61.6143 -12.290
75.2441 2.424
53.4156 5.503
70.2734 19.807
78.5365 -9.353
58.5848 -31.822
42.3266 -13.939
54.0275 -18.557
73.8515 -18.522
59.5274 -25.975
87.7355 0.398
63.9796 6.019
73.631 -5.058
72.1586 4.831
62.7847 2.746
76.1659 41.152
70.2561 22.206
69.5441 31.075
73.7256 -1.538
73.4588 19.689
66.9866 17.762
51.2214 38.519
30.284 69.461
14.7117 63.887
9.62731 60.485
40.8802 53.975
69.0022 21.871
63.9926 31.415
68.8403 3.688
55.0209 22.989
60.8496 16.338
51.2009 50.312
73.2028 49.917
79.4964 11.289
68.9034 -16.066
74.4525 10.221
79.6721 24.065
77.0493 33.909
65.5106 35.569
78.9054 24.693
33.7499 52.504
61.7842 61.462
50.5769 42.465
62.7039 46.649
43.3499 32.334
59.4797 58.264
49.8291 52.441
57.2608 41.786
73.5554 12.827
48.0072 40.224
62.2155 28.967
74.0556 25.229
67.2718 34.293
51.6199 43.770
58.6488 58.116
76.9826 31.956
80.5013 9.387
49.7683 -20.976
42.564 -28.073
35.9184 -24.458
52.9502 -28.145
74.695 -22.403
70.6049 0.661
66.2951 23.226
58.7431 25.977
39.3892 55.504
40.2659 55.614
62.2853 46.428
60.1756 5.773
81.6157 4.905
74.9747 20.238
79.2339 8.562
87.7541 17.218
69.5886 47.951
37.6741 52.517
60.6576 50.242
30.4665 62.044
66.442 41.720
46.7808 53.149
36.7972 66.015
45.828 49.614
42.9003 55.714
40.405 34.397
35.4932 44.943
50.2708 58.274
53.5246 49.266
54.6236 33.594
40.5917 59.692
27.4833 67.036
33.7344 50.970
37.5138 55.992
10.3555 65.847
11.7752 63.079
69.0522 48.992
20.0824 59.271
12.5356 71.387
5.8822 66.486
90.8038 9.482
90.7917 33.793
83.6935 12.613
36.1843 38.556
65.2678 30.754
60.6402 34.476
61.8927 49.224
60.592 60.489
64.1356 67.133
71.2146 36.361
48.4086 57.841
71.8355 43.770
92.3414 17.408
80.8869 4.948
75.2204 30.780
62.897 34.046
75.8804 21.071
59.837 26.040
74.6989 31.121
50.0355 59.632
71.877 36.566
59.1959 55.761
64.1831 32.390
71.6595 -2.618
42.6477 -22.173
79.6424 -24.842
74.0016 -24.608
51.143 -21.759
72.4732 1.161
64.3295 3.364
51.7593 44.545
76.2817 38.423
82.0602 18.575
67.3226 64.319
49.4674 69.666
40.7174 62.497
47.0793 60.448
20.9045 62.679
26.4378 63.803
35.2823 54.827
37.3611 42.253
52.4926 17.354
39.8288 14.985
64.5381 30.895
59.1369 12.514
81.2853 5.066
79.9747 16.632
72.7538 -24.564
70.5463 -7.275
80.6108 35.779
73.6404 4.791
79.3573 0.848
85.1252 5.200
80.1713 0.219
70.2896 27.347
60.2118 33.528
82.0227 9.578
59.6261 29.576
58.5508 -16.564
83.6112 11.311
80.9313 1.954
76.7784 3.373
67.8926 -6.645
58.9033 -29.383
78.8332 17.937
49.9021 -11.466
63.1878 30.018
30.8685 52.545
45.2626 47.290
55.2672 60.130
40.7199 39.407
40.9727 53.244
46.7274 55.946
16.3494 64.555
64.1853 57.926
65.3697 15.863
77.4596 3.967
68.1466 23.149
56.6344 31.117
73.4011 21.832
61.557 -14.569
57.6242 -25.932
58.949 -19.839
82.1224 17.718
60.1953 56.933
60.9807 0.907
57.2005 27.845
58.6998 18.527
36.6547 -25.756
56.8854 -14.324
67.7413 -5.820
60.8179 36.105
66.0673 -14.814
76.7818 -4.280
59.5679 15.847
60.5052 -13.954
50.9909 7.950
73.0339 25.322
47.4355 62.540
38.3607 60.402
36.1108 43.645
48.4833 53.878
72.1474 41.633
69.5634 13.836
85.0957 12.360
85.0537 5.091
61.7359 -4.643
69.6996 36.037
84.6608 6.617
73.4976 -0.564
76.0468 -5.582
69.4668 11.382
74.7707 32.258
64.4458 53.559
58.9423 46.465
54.454 54.746
80.8102 47.647
72.7226 23.760
64.1663 0.620
67.2961 21.611
48.5246 3.715
68.9934 3.405
75.6698 11.063
77.2657 -5.036
68.8852 -5.399
84.2158 3.773
52.3613 -5.451
61.4374 -20.607
60.2229 -37.415
78.8501 -25.450
53.8699 -13.969
78.8773 -7.769
74.5592 -6.712
80.134 8.676
77.3384 -8.354
65.4707 47.126
57.5341 59.343
34.5888 70.844
42.662 49.572
37.6479 58.923
49.7463 29.486
69.6832 29.057
67.5814 31.309
59.3585 36.854
54.6236 46.968
79.1594 47.970
65.9915 53.740
71.9305 53.373
61.0063 40.372
32.5888 44.521
43.157 66.762
64.6793 58.086
34.4713 52.694
79.0299 19.989
57.0534 4.260
67.838 -19.027
53.194 -25.547
64.7701 -32.404
85.674 -0.783
73.1233 -23.789
82.0382 -7.166
53.32 -18.386
77.4946 -31.589
70.8266 -28.700
51.3731 -35.359
64.7708 -35.629
37.9829 -20.412
69.8766 -31.403
74.6234 3.984
85.0549 3.184
67.4142 -6.364
55.9045 -25.519
44.6597 2.980
65.8321 8.387
44.8224 18.930
51.9791 10.727
53.6603 6.934
48.8076 18.789
62.214 37.741
62.1201 24.413
61.6446 38.859
33.5899 59.336
66.3843 22.330
77.0212 31.062
68.2235 38.304
66.273 32.518
55.2536 43.069
78.238 25.926
46.1115 60.905
27.3812 53.437
40.6732 49.705
59.0682 44.420
47.6536 32.776
36.9117 40.347
40.0749 16.812
19.1036 -14.576
35.7955 -3.139
40.5341 -0.467
32.796 -13.339
57.8665 -1.101
65.7588 1.989
52.7766 47.416
56.8332 46.530
19.4706 50.913
49.2309 52.734
60.6104 56.926
46.8862 62.203
60.5277 49.795
24.8505 43.549
35.5096 63.907
39.0348 47.913
33.9871 55.296
48.4718 56.411
41.5308 49.275
47.0331 41.497
60.7308 52.978
56.8771 26.149
48.7959 -6.514
43.2525 -13.706
60.2501 -23.966
35.3646 -24.298
37.1265 -22.579
34.5601 -22.989
65.7558 -15.817
85.4296 8.109
57.3292 43.072
78.118 3.941
65.3443 32.147
42.3788 46.852
30.786 49.270
41.8967 51.922
48.5727 62.850
39.5638 60.005
25.9133 59.200
43.9871 60.218
64.5301 49.386
68.3396 26.189
71.3536 -3.153
76.5366 -11.114
70.5009 -18.226
66.5509 -9.584
45.9379 3.255
76.9262 -8.252
83.4176 7.094
75.4181 -1.917
49.0721 -18.408
45.5105 23.398
69.4189 26.990
73.3749 30.987
65.0983 24.456
64.8348 54.147
73.7603 38.264
44.9859 48.290
57.6934 16.105
34.3169 7.353
55.6084 -16.449
64.4966 8.358
52.0296 4.128
71.2851 48.136
78.5495 41.480
69.6866 54.032
5.90838 66.199
57.8107 15.833
35.7967 60.860
55.2353 74.742
44.7892 48.190
58.6333 34.513
55.8839 66.447
57.9974 66.041
51.5052 41.410
56.2299 60.067
39.5482 62.557
48.1151 45.183
44.547 59.846
44.7275 48.477
45.0279 55.560
54.6571 39.693
44.9419 13.720
75.547 27.994
62.0094 31.012
65.4965 46.552
67.6888 28.462
73.7847 -7.041
81.1775 -12.909
66.022 -7.488
92.9997 -4.276
88.9308 10.588
68.4019 -20.080
72.2242 0.877
52.1179 0.453
57.278 3.689
59.7949 23.901
80.0412 -6.871
73.511 -3.662
59.5037 11.291
61.3484 -28.189
61.0913 -21.470
69.3943 -39.652
85.456 -19.057
64.1661 -28.411
61.9054 -36.967
75.5022 -13.406
82.321 7.357
58.7659 -10.016
69.1686 -7.465
72.6008 -15.798
82.1587 -29.423
53.3331 -24.492
45.6283 -5.909
68.7472 26.068
63.7218 22.978
67.656 27.503
61.0569 -15.973
71.7653 32.963
72.5997 39.370
41.6295 55.152
71.5769 18.346
78.061 -23.790
74.4835 -33.677
52.0424 -33.615
78.7561 17.770
72.8039 27.940
63.2524 42.157
80.3135 38.220
72.37 2.603
59.649 12.838
64.1581 9.589
73.3083 -3.996
75.8858 -10.036
67.2881 -8.278
78.5799 10.432
65.2405 12.418
70.5843 16.494
67.6894 -18.183
48.6089 32.772
23.312 47.154
45.4999 20.691
47.7413 -0.194
49.3052 -1.920
69.2056 39.120
81.46 -0.509
85.2385 33.169
80.7242 27.005
80.4781 45.234
80.9855 49.288
89.2228 16.422
58.6922 11.578
57.2755 54.493
81.8517 51.306
81.9863 43.906
65.235 50.683
31.5959 53.028
38.8005 67.446
25.5195 63.236
14.6359 51.311
40.6117 46.186
15.8713 53.523
43.8204 51.545
18.9875 57.284
18.8841 50.356
29.7 48.386
67.0478 53.072
61.4396 45.978
64.1472 47.497
78.2281 -1.848
79.0904 -3.412
50.7114 16.908
79.657 5.504
64.6684 -2.551
69.7977 4.643
66.1289 -1.485
61.5008 -7.799
66.4083 -9.315
72.6216 -2.884
78.6104 -14.323
63.9012 -8.446
49.5689 -16.711
68.0609 -21.573
79.1869 27.221
50.6941 -0.867
50.1748 30.995
52.1125 38.640
42.0248 41.301
49.612 14.511
11.6987 23.771
39.9928 28.217
45.7007 27.501
30.0076 48.658
12.8784 34.320
5.44465 36.977
86.3498 -6.284
48.4634 0.189
38.2288 46.323
45.2779 51.259
60.3617 28.443
35.0644 30.385
43.813 13.883
64.7946 2.542
53.5371 -23.143
58.2694 -25.478
63.7182 -25.770
62.3354 -24.222
77.3425 1.357
62.9463 34.975
80.9014 21.726
87.7317 24.310
72.9127 16.774
72.3251 -4.743
68.4358 -4.246
81.5723 13.076
61.3483 -22.681
65.6016 -34.168
52.6782 -38.050
45.2249 -18.478
48.522 -31.809
54.1917 -16.928
61.989 20.504
47.7472 25.653
60.3617 41.684
47.835 51.566
9.94171 69.358
5.6925 71.132
59.9245 -16.473
59.1227 -1.152
36.1616 19.834
29.249 29.633
32.7856 36.366
33.6109 62.207
58.0025 58.577
72.263 42.691
54.7174 22.020
71.5543 -6.828
69.2361 7.007
66.8988 -2.359
72.3868 -1.860
84.7232 11.674
78.0685 38.584
65.7698 31.410
56.9487 23.191
58.1091 28.990
62.1485 8.258
78.1323 -1.507
94.051 18.075
66.5915 -13.370
84.4725 12.609
79.6244 4.011
87.6487 23.892
86.3193 24.704
58.3884 -10.205
83.7058 3.613
52.1539 -23.062
36.7311 -36.044
31.1298 -30.075
45.6942 -32.467
61.9007 -26.620
72.5163 3.874
67.9264 34.264
81.4717 8.585
90.7123 4.154
68.1364 2.948
52.4172 -4.339
77.8148 27.325
54.8122 -0.336
57.9266 4.145
52.5603 8.498
60.8646 -13.803
74.2096 -15.384
64.0501 -19.220
79.079 9.089
79.7011 6.089
66.7024 -8.418
71.687 2.402
54.5039 -5.874
80.0211 28.251
79.9037 51.658
45.7657 67.234
24.0551 45.660
51.107 44.365
64.5959 32.580
62.8165 47.388
32.2017 68.036
59.9976 64.600
66.7946 47.737
71.9051 37.839
68.6773 49.439
71.49 47.710
47.6989 58.973
69.089 25.358
83.0889 47.534
84.8137 34.172
49.1976 50.933
16.7828 75.277
47.9849 62.757
43.6628 44.534
56.7049 61.533
25.0365 51.816
52.9128 47.434
25.705 61.793
37.7198 48.729
51.6903 37.958
39.0373 32.760
64.2313 40.484
84.3712 21.462
73.1375 32.650
87.7107 -0.532
61.0663 -11.249
46.3224 28.671
54.239 50.622
55.1997 22.491
60.0349 45.995
26.8792 63.923
40.2235 48.643
57.1196 55.860
90.1221 27.157
89.4038 30.859
56.2255 34.000
64.1875 4.887
54.3056 -20.390
58.5685 -31.979
74.5547 -25.978
21.9344 -29.580
50.368 -45.608
49.1375 -18.002
46.379 -22.122
50.8218 -10.571
64.2404 -5.802
62.9458 -21.355
67.9157 -2.653
71.8621 -1.719
71.4457 44.432
53.749 67.435
80.4556 40.066
74.0596 17.228
80.7204 27.657
79.4969 -5.565
54.2137 19.375
62.2093 -1.785
74.5146 -4.807
64.2522 25.736
47.7222 0.036
75.1587 -2.731
68.8622 6.014
74.0281 -1.165
66.4227 3.817
79.8705 23.576
55.0375 35.544
56.3872 10.795
67.1171 22.961
65.7953 10.471
61.2089 -3.864
84.0112 -1.423
72.5393 -19.771
45.8989 -14.480
50.1285 -30.979
34.0416 -21.786
70.5312 -26.153
69.5748 -17.518
75.7174 10.432
79.0118 -5.478
79.5451 6.675
87.7293 13.093
86.927 -1.840
51.3423 -41.689
69.9012 -18.592
74.8715 -6.129
86.5802 3.964
70.8713 -1.948
74.3861 5.503
51.9568 6.715
86.5932 -7.162
65.1082 -13.252
82.7508 7.655
64.5198 7.643
66.8621 28.664
78.1043 9.813
39.4417 -21.829
32.8145 -30.788
46.4989 -16.907
68.4043 -8.735
74.6977 -4.694
77.9599 -8.632
72.1272 -14.619
81.1213 1.840
77.4901 6.612
56.7452 10.166
67.3393 -19.885
79.1962 -12.213
55.5189 -43.243
68.3867 -22.506
51.8899 5.734
62.0118 -15.525
28.7844 -21.577
62.2787 -10.225
75.7354 23.292
63.7022 13.766
56.675 40.620
67.3205 38.461
69.5032 24.358
73.6331 25.095
82.7807 30.068
70.3044 16.515
38.3963 39.207
33.8599 30.540
40.793 23.402
40.6524 42.452
65.3769 41.586
59.5095 2.312
64.2278 -14.400
78.233 1.319
76.5138 7.885
72.3539 15.146
56.0491 44.188
36.9627 50.966
39.3476 43.041
56.5016 49.993
69.928 53.537
60.2014 61.823
37.0093 64.626
21.2711 62.823
28.1063 64.417
28.0265 54.526
55.6045 54.970
72.3571 38.641
77.8785 25.862
68.68 39.957
61.9477 33.874
47.9981 0.366
73.2213 -4.992
74.2903 5.267
75.3743 4.778
67.5698 -13.109
80.4806 -3.840
81.4863 11.523
71.0658 -15.391
76.732 11.380
73.854 9.337
76.1887 45.705
67.2352 45.383
66.0873 20.344
54.4652 55.902
68.3447 42.527
58.3112 46.540
49.9397 50.943
75.2752 11.168
71.7376 15.910
53.9123 52.516
63.7806 7.887
78.9795 16.837
82.8968 10.200
79.3364 -6.336
73.017 7.665
87.7396 -5.189
73.8056 -16.050
67.2903 27.092
69.0019 8.103
68.2542 34.101
60.8359 0.079
51.1991 -27.625
38.869 -26.483
40.7507 -19.378
70.7631 23.677
62.8243 44.648
26.0883 43.015
34.1082 61.320
37.5485 65.371
26.4916 61.564
34.0059 70.367
27.5717 51.801
46.2356 50.441
53.5044 28.482
49.9658 9.017
47.8053 43.042
43.6575 52.657
76.9613 38.238
49.7336 43.978
82.689 28.847
67.7199 14.877
58.2787 45.971
26.0308 48.512
49.6532 46.785
72.504 16.265
69.1686 33.466
77.3929 29.042
76.0938 -5.283
50.4629 -25.605
79.9079 -26.584
53.4519 -32.058
72.2848 -18.897
63.3327 -21.910
68.9477 18.112
89.9064 6.440
92.2021 15.923
96.0859 13.083
81.4296 23.930
75.7879 -2.735
72.3903 32.183
86.2571 33.741
67.0523 31.466
84.4422 31.036
71.5559 50.324
79.4264 50.068
62.7992 31.225
54.0537 28.318
44.4511 30.334
38.6945 53.647
40.1976 51.319
61.8175 39.819
46.7806 38.663
42.8564 49.483
41.3103 31.036
35.3622 41.809
55.5937 36.463
34.3748 47.171
38.0507 59.054
42.375 49.693
53.0356 61.806
55.4172 35.906
64.1387 39.201
66.6334 55.431
78.4016 28.995
46.3826 40.203
41.1038 53.560
58.9993 35.270
86.0093 -15.806
85.928 -5.550
61.3938 -27.223
57.0526 -17.082
90.4993 -1.241
84.4308 -1.584
66.573 -21.844
70.8772 -14.301
53.4167 -25.552
30.9195 -30.310
57.6053 -27.012
68.7817 -11.317
90.0492 -0.866
82.5219 -9.079
52.7235 -25.150
69.562 -17.247
70.8051 -37.173
56.8756 -2.211
56.4499 2.546
56.0955 -0.479
78.1971 21.792
83.2013 36.115
80.6448 22.259
69.6119 37.760
69.1985 53.573
42.7024 28.637
36.6454 55.203
45.0759 38.550
34.8381 34.893
53.5801 36.975
67.0038 53.910
58.0476 21.741
61.9561 3.819
66.1244 9.137
57.5836 -0.647
56.6768 15.429
72.6134 41.635
48.2987 57.136
50.8907 70.797
53.9607 62.150
73.768 48.496
58.0338 53.923
27.607 64.802
49.1361 14.595
47.7072 18.318
59.6072 11.145
38.5563 28.603
37.4095 38.918
59.8969 47.053
55.2432 40.963
79.2766 17.748
67.6836 -19.615
43.528 -36.343
46.1659 -37.682
53.5797 -29.085
60.819 -9.086
66.209 -19.423
43.2713 -34.310
50.6534 -27.358
52.0974 -17.891
43.9913 -24.575
43.8578 -31.995
68.031 -20.512
89.0327 20.349
85.8291 31.923
71.6611 61.310
73.1761 36.241
72.7447 -0.712
72.2429 -27.149
57.9252 -10.981
66.1201 -10.861
74.1542 -11.430
55.8091 -16.733
62.817 5.978
53.4977 2.750
53.4377 29.153
26.3127 56.791
60.3114 65.515
53.9616 69.275
35.9064 53.099
58.1891 63.325
73.9531 37.712
81.8182 24.993
85.7564 16.217
60.5724 37.940
22.9399 63.103
52.1203 47.186
66.5421 34.630
77.2361 1.543
73.4524 3.372
56.9614 -23.037
50.5308 -22.579
72.6288 -17.479
87.2429 -2.321
71.209 -6.786
49.2845 -12.021
64.5383 -3.101
41.6887 6.692
51.1476 -4.417
48.9559 3.167
69.614 1.774
77.2448 -11.777
87.7984 30.267
87.1677 14.599
68.0772 28.367
68.0382 15.683
80.7065 -10.922
31.2164 -25.222
58.5915 -7.589
65.8175 -24.871
53.735 -34.262
55.1763 -30.115
64.5912 -20.730
82.7464 5.899
59.7848 -19.114
85.7211 31.841
60.2609 35.009
51.1911 41.897
74.6291 -8.887
73.997 -10.482
55.5529 -19.249
43.8665 -23.848
75.9791 -10.811
91.0089 12.867
44.7488 6.237
68.9052 20.544
37.4385 49.394
26.6683 56.494
54.1673 43.718
59.6512 33.840
70.2807 26.156
69.3615 -8.096
61.0448 -26.594
69.6024 -23.357
70.8609 -18.971
91.7921 -7.776
90.0607 8.547
85.9591 9.937
55.7403 -28.759
41.1274 -15.270
79.2599 -13.657
72.5803 -7.324
75.0126 11.946
65.8843 -4.444
72.1826 40.988
41.2274 35.675
45.1563 35.513
36.9952 46.202
60.7892 38.214
52.3488 47.468
73.9821 2.850
55.0823 21.473
55.9927 58.979
59.0371 59.153
15.7914 44.606
39.6234 64.110
84.4188 41.245
78.5956 12.851
85.3928 -0.803
68.7221 -16.139
61.7566 -22.165
50.446 -21.785
59.0381 1.983
70.5447 14.895
55.9956 -3.259
70.0979 6.893
70.6342 14.562
35.4199 29.340
17.3393 58.361
20.8222 52.299
28.0162 26.540
39.7362 45.843
47.0637 62.466
9.91469 59.014
76.8494 38.999
48.0093 50.919
48.2033 45.811
40.5762 54.712
53.0336 41.019
48.2658 49.197
20.8951 68.636
27.6661 58.271
32.1879 70.193
42.1426 48.961
56.8378 45.436
77.6218 13.141
63.8494 39.198
41.3326 50.947
34.963 65.769
21.831 60.918
35.4008 34.860
37.0074 64.199
17.0385 42.381
63.3416 33.548
20.7354 52.940
62.7639 63.429
63.7115 31.967
33.3461 67.773
27.955 77.296
32.0298 56.410
14.7373 59.071
39.657 45.284
60.6175 63.307
55.023 51.915
69.2502 40.452
74.6754 49.352
67.1431 32.403
68.0488 52.419
71.3673 34.337
63.8684 15.691
71.3526 18.549
58.1071 13.707
74.4539 24.834
62.3415 46.531
32.2677 58.693
51.6334 66.464
71.1396 51.871
64.2471 43.626
84.1784 39.315
87.2723 29.627
90.999 -5.405
65.663 -24.458
79.1755 5.181
73.3975 -7.316
85.2341 -1.923
53.0905 34.115
64.9634 15.718
60.4369 -23.863
59.4749 5.094
56.2817 26.154
43.9781 28.643
55.9407 38.313
62.4328 55.709
42.6659 63.235
56.9572 57.045
51.1244 50.175
30.4383 60.993
54.4013 24.431
57.6983 17.513
64.8231 26.606
63.7181 27.383
34.5967 49.810
18.9995 67.187
59.4468 57.461
72.0346 26.822
64.2672 -21.561
57.9428 -29.186
48.0095 -29.514
81.0281 -11.638
62.6956 2.533
76.4784 22.437
73.0391 -7.230
62.349 -13.449
45.4937 -24.105
66.3354 -29.388
71.3591 -26.695
83.0904 16.617
76.2986 -5.381
57.9335 18.476
27.4075 -4.295
45.8526 -26.881
47.2571 -36.940
57.1109 -21.296
83.6585 -1.062
78.5745 11.508
63.8324 1.178
58.9465 -10.958
74.185 8.546
45.0471 -3.538
54.8034 -7.638
52.4772 -35.495
55.9093 -33.965
73.561 -13.783
61.1951 -14.924
65.6282 -5.690
58.3727 -19.087
83.6364 -5.467
55.9629 -12.933
51.8594 -26.775
51.1144 -17.160
60.3165 -16.430
50.9314 29.918
56.0424 48.852
61.266 64.942
47.6066 69.914
48.2688 68.426
57.5365 55.280
72.9307 30.904
53.2887 32.995
69.8729 21.135
71.2592 49.441
49.7266 39.993
25.6316 52.693
58.6638 26.609
40.1702 -6.691
83.5036 30.828
48.1069 54.745
30.9269 66.725
53.9277 51.008
15.5163 48.284
43.629 47.181
80.2084 28.253
70.5496 5.975
32.0092 0.418
56.1825 48.368
35.5842 58.428
27.6323 53.122
42.5948 33.616
35.9651 56.558
47.2636 65.389
50.102 55.072
68.3007 58.060
71.7174 20.250
67.0751 5.347
92.8358 24.501
41.7996 53.787
39.7302 53.191
25.2282 69.232
32.502 61.215
44.4871 60.358
40.3696 66.739
52.9342 56.993
55.505 36.151
75.5879 29.520
61.3376 34.109
66.892 21.621
64.7838 -22.296
88.7345 9.353
60.9377 -14.044
68.7199 -28.602
75.6512 -8.389
78.0428 -5.466
60.4422 -24.678
49.6898 -26.076
59.0904 12.964
64.6456 -10.930
75.6655 14.360
77.3791 18.613
84.2257 11.692
71.5676 -3.600
73.3465 4.810
81.4716 -14.954
70.1237 -33.048
67.9533 -13.085
75.1407 -9.671
56.1017 -20.752
18.9983 -18.926
56.2256 -13.238
62.1647 -17.056
75.2257 -10.086
67.0311 -28.283
75.5532 -24.524
63.8483 -14.125
75.5008 -19.326
61.1426 -28.794
52.4672 -37.492
60.4242 -37.466
71.5004 -7.806
58.8915 -6.434
81.2867 15.830
71.5531 1.308
54.1036 -4.316
92.2459 9.479
78.4212 -2.535
77.0289 6.044
50.5374 -21.719
73.142 -2.193
65.3339 -11.776
64.5907 -14.249
57.584 -23.035
73.0632 -20.718
57.0408 -23.028
74.6689 -7.145
83.4638 14.723
74.9107 28.661
78.3739 37.997
77.1693 30.933
93.5624 3.837
73.6287 50.660
48.0859 53.966
55.2001 66.811
26.1047 57.498
12.1835 46.744
16.5674 55.537
20.9086 64.839
48.5035 31.884
46.2919 38.843
67.9381 17.386
83.1966 -9.964
77.289 -15.867
60.4781 -25.847
70.4388 -25.976
67.2587 -16.638
80.0258 20.011
44.4832 55.454
60.4503 42.780
58.9124 47.253
30.4147 48.826
40.2555 21.157
50.9892 27.309
51.3385 7.710
58.7533 26.540
35.9381 55.382
38.1406 42.399
41.1249 47.460
41.9489 29.248
43.5984 46.837
46.4172 56.754
63.7437 60.493
75.7979 36.152
68.8357 -4.077
51.1126 -18.963
55.7883 20.871
30.1457 30.837
45.8515 59.399
59.2947 49.055
43.9403 41.950
57.6888 7.958
72.5149 -2.642
62.5046 19.096
63.1915 34.190
54.3239 35.495
57.1376 43.336
72.4089 21.527
62.3454 10.447
58.0871 31.444
55.4812 59.964
28.3466 48.058
72.8068 34.993
83.0618 21.825
43.901 21.300
45.5436 40.278
60.0548 45.787
66.2587 5.991
64.3076 13.462
70.3998 -31.987
59.0845 -27.978
66.5896 0.226
71.7074 13.284
61.8159 -3.857
50.0905 -16.151
72.9917 3.958
79.3188 27.463
82.0424 44.842
75.4022 40.818
50.3063 49.738
34.0205 53.408
18.762 57.684
32.5867 47.869
58.5148 14.281
60.875 47.671
59.7747 58.663
62.2372 58.585
37.3195 54.234
53.1098 55.168
48.518 42.262
21.7711 62.984
57.6981 53.003
43.9586 34.019
40.8715 27.976
56.1306 60.704
40.7158 78.076
45.965 58.580
70.8623 48.262
76.7782 33.084
67.5611 43.441
33.4605 46.937
21.7725 47.125
32.8044 71.179
24.9549 47.843
43.291 57.612
78.0769 34.502
48.4435 35.498
56.1799 41.419
61.4445 63.378
54.8328 67.797
72.7909 45.881
61.0906 62.397
53.1516 43.216
47.6964 28.929
39.5532 55.817
28.8778 31.022
64.6289 51.146
64.196 59.209
71.6852 31.047
78.3417 32.832
59.6805 42.184
60.5316 54.793
48.7881 66.428
31.6439 75.631
32.6107 57.211
40.6918 24.667
42.109 30.995
49.1246 25.053
61.3916 39.436
61.4472 55.039
75.9872 49.441
47.5532 61.867
33.212 47.580
35.0761 30.316
15.3833 15.160
53.82 44.545
68.026 47.602
79.748 27.667
65.1296 2.176
83.8965 8.178
78.8465 5.088
65.0624 26.410
69.1668 24.775
44.7704 32.836
66.4946 32.193
64.25 24.539
87.9458 36.552
79.573 31.033
86.8017 18.658
68.6927 -7.153
50.1798 -18.140
64.5983 -12.418
59.6327 -29.634
68.5778 -8.247
58.8395 -24.372
53.5437 -28.432
81.8496 -28.992
64.7956 -17.380
67.3508 -28.423
84.7672 2.375
82.3124 27.034
81.0325 22.146
79.3698 5.054
73.1304 -5.758
79.5252 28.821
64.3067 53.397
38.4253 36.932
61.2336 15.819
44.5151 -13.577
63.0768 -37.819
68.6623 -31.800
72.648 -13.616
78.0214 -10.201
59.1472 13.254
41.4356 25.139
37.2391 47.076
58.9042 17.365
27.2024 67.182
22.3158 42.670
16.4363 54.437
32.3829 55.186
22.4429 43.972
40.1964 51.588
59.238 35.726
76.1911 17.113
79.5181 33.130
50.3811 52.355
32.561 54.925
41.8826 54.073
24.2171 66.991
35.3596 53.232
46.7386 51.761
59.8133 66.215
61.5032 63.582
64.0674 54.390
47.5043 61.568
23.4328 62.685
37.2537 53.512
34.866 72.808
45.0072 53.535
53.2735 56.509
74.6735 35.273
74.6707 21.224
65.5467 36.221
72.1243 39.618
61.2365 35.600
78.3935 50.757
83.6026 47.556
64.4294 34.935
77.1327 25.823
74.3009 29.949
42.8601 8.931
50.5919 7.146
53.6892 26.664
50.3192 -18.399
68.331 -14.485
62.7869 -8.762
53.1612 22.738
56.0408 17.034
55.7302 25.400
66.4542 9.615
59.7557 12.284
48.4852 19.081
62.1393 14.471
22.5007 -6.432
35.8911 4.242
72.9334 34.504
75.6659 42.213
61.7114 -3.562
66.3538 -9.246
58.0969 -2.596
60.827 -11.253
85.1236 2.973
63.179 -24.634
46.7855 -27.334
68.8834 -10.848
71.464 -0.491
82.7892 14.054
79.8245 27.723
77.9109 43.941
61.2275 30.149
47.1366 48.456
30.9246 37.452
52.5785 51.497
42.604 43.778
56.7499 44.939
39.9885 32.373
39.402 46.717
31.2264 57.251
74.669 24.621
34.0166 -28.677
56.3012 -25.527
64.4252 1.786
74.5746 22.688
75.8454 13.549
78.5125 -14.709
77.0143 -7.339
68.9813 8.440
66.3082 19.301
67.7342 -5.872
51.4088 -9.310
47.4159 -17.075
80.0114 1.390
72.2563 41.999
64.231 57.630
92.711 12.011
74.8385 -5.916
59.9627 -6.144
68.0141 -2.893
72.6944 33.126
72.1435 30.066
88.0403 3.357
74.7868 35.561
68.9523 38.148
53.7668 25.455
45.6532 13.132
62.8118 20.714
65.0766 37.019
57.5086 44.202
57.4548 48.178
61.9205 32.809
74.0272 -10.948
54.448 -10.299
75.2347 -9.468
63.3046 3.697
69.0107 7.029
70.1137 9.657
73.5726 17.597
66.3786 35.672
61.9718 47.929
77.5496 18.610
87.3125 12.091
79.9926 15.668
73.727 4.037
75.9902 -7.428
71.6899 -3.475
65.2352 -24.614
56.0203 -24.239
74.7089 -11.397
78.4517 -10.162
84.5013 -19.822
74.3038 -14.139
57.3655 25.302
61.4789 45.150
35.1216 42.878
47.0224 73.200
31.9544 57.927
33.2739 60.830
51.1037 62.468
40.443 66.733
47.4526 41.006
61.1268 38.035
56.6386 50.765
44.1914 61.016
64.7762 59.219
87.1705 34.986
55.7839 63.885
45.3662 58.991
62.4492 44.722
70.1718 39.036
48.932 39.313
70.1373 47.659
57.5444 20.913
66.5544 9.864
62.1754 -7.045
76.6594 36.359
59.517 41.623
64.935 1.931
55.6079 -8.403
35.7174 61.607
30.6836 46.350
77.1642 56.002
79.7091 20.125
74.3629 38.271
65.7646 -6.328
44.8076 5.524
37.4856 -19.831
74.6515 -12.386
36.9501 -18.158
41.5902 -35.863
33.6653 -29.885
38.5513 -35.864
71.0757 -30.419
49.5559 -32.994
57.7679 -34.502
42.6763 -27.491
76.749 -11.147
40.7966 -22.732
79.4628 -20.813
52.6625 -8.401
59.2527 -7.554
76.7768 -2.759
75.6442 10.373
53.3081 -2.707
56.4935 -20.801
61.6175 -15.463
84.2871 -6.646
63.053 -13.002
84.1091 3.199
51.5682 -26.349
72.7134 2.393
72.2038 -6.967
52.9205 -14.392
58.4896 -23.931
68.1881 -10.437
50.954 9.435
44.7536 2.595
79.2692 -5.488
80.0671 11.173
56.3952 -3.379
66.8229 17.382
74.6491 18.262
71.6176 51.899
41.8897 22.418
34.6398 44.700
51.8684 25.482
58.936 33.275
17.5821 60.296
5.12644 46.811
82.3369 -8.711
72.6269 -27.560
74.6303 -12.770
70.6917 -12.718
72.6685 -19.148
51.1511 -41.459
46.7981 -54.449
47.4046 -26.396
31.887 -14.873
72.4064 -9.232
68.098 -30.901
39.5437 -27.908
73.602 -23.406
66.8205 -13.124
45.915 -30.357
75.99 -15.683
43.459 -23.580
81.4761 -10.649
81.3711 -8.673
80.1056 -13.929
51.8018 -30.802
79.3361 0.327
42.5635 -28.538
52.4037 -18.084
38.6652 -31.866
41.6529 -21.493
68.3623 -20.232
59.2936 -11.867
56.7136 -9.070
76.8232 -28.989
71.8854 -10.839
67.8511 -16.695
68.5759 -12.529
82.8452 -2.733
66.9289 -0.323
78.8721 11.763
62.8592 -8.534
75.1499 -12.020
71.5783 29.539
72.345 0.603
75.7401 5.695
80.7154 22.077
71.6214 3.567
66.7671 9.292
87.1815 26.660
78.1534 8.991
62.7944 34.811
70.4368 26.980
58.6037 14.343
14.0097 40.884
5.06895 42.129
35.9142 -21.536
80.6702 -26.653
63.6417 -16.431
65.843 -13.117
51.1278 -30.139
69.8465 -6.070
57.8831 1.756
66.1237 57.970
40.3038 -5.681
27.8185 -20.369
47.3278 -24.441
71.7629 5.251
72.7735 2.933
77.013 1.976
76.7727 7.152
74.1489 -5.208
70.5981 1.954
71.4322 50.094
64.9255 15.945
65.0866 51.476
56.2014 24.198
57.7135 37.074
48.4243 31.614
47.3758 50.684
61.8533 17.593
56.2054 26.301
56.832 25.855
64.9217 47.983
22.8619 66.942
54.3957 71.201
44.5462 65.492
20.3723 68.118
32.3021 66.167
72.0402 18.012
68.9547 49.329
69.8832 48.541
18.4704 60.152
36.6659 48.592
17.3797 29.966
28.0759 47.939
20.1691 59.716
23.9152 64.607
32.1265 62.472
50.9398 34.875
62.9198 47.022
32.6913 57.700
64.4329 54.759
38.677 54.491
47.9172 55.865
48.1628 45.847
43.0727 68.066
49.3869 64.026
69.9797 60.058
64.5197 56.746
82.0309 28.935
76.2998 56.445
54.9541 44.349
42.2258 30.204
60.759 36.496
53.9227 47.970
25.9031 43.594
33.5721 36.441
49.3692 37.370
71.2811 3.745
80.9166 31.121
78.4968 9.384
71.7381 -3.390
69.9477 -8.608
64.9274 -16.834
68.906 -11.760
63.3322 -3.775
67.1805 30.209
38.5 43.102
40.0139 51.946
48.1713 49.265
46.1793 44.048
37.9769 34.726
46.745 26.029
43.7675 43.916
53.631 24.985
51.9631 31.914
46.3407 45.806
64.0299 5.821
59.7802 8.383
60.6217 24.940
56.598 37.345
66.5003 44.952
43.3688 57.123
28.0258 64.438
46.2071 53.073
69.7588 35.464
78.5984 25.035
49.3813 3.431
52.344 -9.493
62.3501 -1.327
72.9938 -4.104
68.0071 -0.343
73.5251 9.803
71.0934 20.173
63.2479 -1.130
60.4845 -8.363
84.5643 -4.966
55.4808 -29.207
63.3544 -33.937
64.1255 -42.867
45.583 -25.248
65.4457 -16.157
66.3432 -16.797
61.1815 -14.825
57.6781 -29.277
51.1631 -33.545
58.9644 -33.097
66.0456 -29.136
48.545 -19.903
70.9368 0.147
77.6052 0.306
86.8953 26.951
74.1229 9.731
64.0785 1.517
72.936 -11.145
25.4044 26.772
30.2041 50.515
58.6775 61.275
65.3485 50.383
44.6608 47.017
21.8853 52.324
43.9965 2.519
59.1344 10.249
71.7535 44.211
74.1563 0.591
74.6631 -6.846
66.4992 -14.727
75.4517 22.747
74.3924 47.173
66.6388 55.229
64.469 27.587
60.3671 32.381
75.533 42.079
58.1359 46.770
68.4667 3.453
66.3294 23.591
65.4707 3.902
44.75 16.883
62.4831 17.004
46.1701 49.874
45.0412 46.180
18.7778 67.446
18.9172 38.299
39.4366 61.581
50.517 26.701
42.1103 39.581
37.798 38.025
59.988 44.244
50.7016 33.747
65.8314 12.683
54.7109 14.610
67.5833 29.851
66.534 -6.505
58.661 4.647
66.0492 6.459
48.2323 38.602
54.4534 18.402
83.1935 21.632
85.6881 0.416
68.0911 -12.738
62.7431 -0.133
87.6324 0.615
74.0202 29.957
67.1952 37.611
56.1969 67.026
77.588 22.739
60.3222 32.153
62.3879 23.715
59.1034 20.982
67.5081 10.306
64.4385 11.351
19.2557 34.854
22.4958 58.801
19.9255 51.012
24.7093 23.202
23.353 39.746
23.9065 46.240
5.34554 52.564
90.172 0.269
61.9125 5.152
52.7949 16.595
51.1606 27.042
81.1133 -12.262
71.5537 -13.738
80.0041 -6.602
83.5511 26.237
46.0068 41.801
46.5013 55.166
54.0068 41.034
30.4774 52.981
70.8011 38.026
35.1534 70.739
40.0184 45.881
58.793 14.120
39.0634 36.668
82.4683 -15.179
72.1384 -15.676
73.8612 12.938
71.3298 5.213
72.3419 1.265
73.4121 -17.182
67.9918 -23.793
75.572 -26.428
57.4737 -32.312
65.0764 -25.542
52.4985 -25.518
76.6294 -7.848
74.6447 2.768
67.3016 -6.388
82.1351 -3.958
89.1829 2.510
85.1428 -4.754
72.7368 -4.634
75.8887 -15.573
88.0359 6.855
84.9978 9.739
69.4416 -19.136
46.6934 19.734
63.4032 65.000
22.1395 53.286
45.6738 34.771
22.2016 38.018
77.0644 31.340
52.0897 28.378
72.403 34.022
62.1679 30.098
55.93 17.673
61.1602 -15.356
58.8162 -3.985
81.4509 1.653
61.1172 24.704
68.9763 -6.629
73.2438 -18.741
49.4079 -16.265
73.0544 -21.446
73.7833 -4.614
53.9092 45.136
39.99 52.151
63.0974 42.550
48.0297 72.030
32.0548 55.775
8.87764 61.118
23.1651 68.818
40.8078 69.597
77.3052 14.604
61.7753 12.316
61.9589 30.224
71.2535 22.378
42.4294 57.500
33.0344 64.738
62.3235 27.764
58.8322 44.251
62.5367 12.329
62.6722 27.147
27.6556 54.311
24.9322 39.340
29.7511 26.856
19.0428 33.571
17.7849 59.336
5.41093 72.394
74.8894 -3.875
67.6754 -26.673
60.7706 24.253
56.5941 32.895
50.9403 59.440
46.7235 57.341
78.5381 27.764
77.3983 47.143
59.4074 47.073
70.4154 52.181
81.4255 42.310
66.6501 41.192
92.9183 2.537
75.1172 -6.256
68.7224 -7.790
57.9119 -0.484
76.4028 33.407
91.0444 25.518
72.5 7.624
73.4567 17.863
87.5808 37.034
84.0685 22.801
74.2856 22.287
76.3546 2.631
63.3995 26.803
75.6049 36.518
66.9793 -2.153
64.9285 37.754
57.0138 55.718
50.0146 65.614
55.744 55.384
40.3929 52.424
38.0497 57.188
67.3674 24.498
53.2591 -7.951
59.0946 -25.597
67.4082 -27.016
35.3029 -34.846
50.1919 -23.892
53.6293 -23.426
62.9351 22.735
69.5634 -3.898
60.8267 -26.497
50.3191 -10.799
44.7585 -35.986
49.0658 -34.388
75.1399 -2.977
73.741 3.898
63.3182 -6.945
59.5268 -27.049
80.4037 -1.086
69.6854 58.130
83.5707 12.080
51.7092 -18.229
39.8832 -19.500
55.2794 -9.051
45.4357 -22.911
76.2598 -31.160
56.0666 -37.539
41.1861 -35.563
61.6346 -27.435
43.585 -30.570
63.011 23.660
45.0605 33.474
62.7058 -7.788
61.9454 -7.906
51.3469 -10.434
73.8434 -27.006
46.8816 -15.724
58.8384 7.428
68.6516 20.453
77.4788 36.853
85.3722 31.720
62.6755 34.271
74.2445 57.890
58.8859 17.817
63.6966 35.906
63.1579 21.183
47.5442 50.921
52.2488 43.395
19.5463 58.338
5.37337 55.458
61.8359 -24.701
51.4864 -12.291
46.4174 -9.984
57.8498 -14.485
51.2673 -23.806
80.8602 -12.186
58.8583 14.227
82.0322 -0.121
73.8863 5.858
84.8274 30.568
80.4857 43.168
43.7074 56.030
58.8423 61.160
67.1715 62.988
58.4386 46.378
50.696 47.211
54.0085 26.645
63.4486 41.168
52.2295 36.505
44.0534 -14.594
38.6797 -20.866
30.2064 -35.581
40.0208 -29.003
68.4768 -32.376
53.3838 -12.167
66.3471 -13.472
77.217 36.277
75.9937 15.003
71.1422 28.402
58.673 30.082
45.7001 58.756
55.4982 53.161
77.3412 19.259
42.7407 51.235
48.3906 36.611
65.1104 27.258
65.4521 22.645
56.794 -24.138
63.8853 -2.866
75.4105 13.242
75.0245 -0.521
38.308 -16.733
61.8141 -13.217
59.0878 5.226
59.9858 13.721
64.9986 30.929
67.9154 37.264
72.2063 38.340
67.5217 -10.868
54.9627 -14.948
64.3438 33.388
68.6842 -9.609
76.3597 4.896
66.4502 -20.545
48.846 -21.670
71.6371 32.905
72.4277 56.791
66.8362 23.880
47.8653 56.870
67.5555 31.932
56.1343 45.927
75.8365 48.490
80.8686 27.921
72.3633 12.277
54.6068 -40.608
69.2715 -24.141
62.6619 -21.782
50.7893 -8.757
82.1555 -2.433
66.8763 30.873
61.5315 52.044
57.4039 42.423
31.7893 45.664
20.2348 55.458
21.7994 52.660
42.7837 33.448
66.7165 18.659
33.9989 21.822
63.4676 8.641
78.3625 20.142
74.4525 2.883
56.6956 -6.942
81.29 10.710
68.7939 14.663
59.5298 -22.699
71.4915 -19.817
50.4356 14.008
67.5449 5.470
56.1222 -22.590
75.2629 -20.013
78.8015 -16.530
67.4206 -9.302
57.589 -18.091
52.7323 -21.551
38.4229 -3.015
60.2595 -20.554
28.7913 -19.525
54.6681 -33.096
82.5511 -12.522
74.1483 -23.873
56.3764 -32.082
57.304 -15.947
56.0178 -27.911
87.8182 22.779
82.8505 13.197
83.2111 0.197
59.0981 -33.585
55.0271 -25.009
42.0548 -6.591
51.2033 22.485
59.0741 33.054
75.1138 46.479
32.4317 58.794
47.9305 53.923
64.7168 52.230
44.8588 64.576
52.8991 71.427
64.4147 49.653
72.9478 41.915
73.429 44.531
83.5247 13.622
79.3905 4.774
77.1018 27.204
61.7564 20.263
37.1651 48.720
5.77763 60.468
64.7838 -22.237
57.7776 -29.430
42.5526 -29.655
50.6436 -31.930
43.9707 -13.608
78.5389 -9.006
65.6995 19.041
63.2679 6.668
78.2052 -3.111
92.3862 27.650
37.2382 29.905
40.0942 56.327
43.5057 44.325
49.8713 42.548
68.706 17.030
40.0301 6.733
58.5061 -1.666
54.2977 -20.350
59.0971 -35.757
61.2211 -13.564
52.3013 -27.604
25.8961 -18.010
79.9235 5.420
76.5492 -10.769
85.001 6.101
70.9535 9.405
60.8025 44.974
60.4998 56.256
84.6971 45.884
62.6948 31.014
84.7048 23.201
78.284 35.049
72.3096 45.692
61.5565 45.609
72.4844 60.117
63.4318 63.641
49.8743 59.445
25.2299 67.560
53.2396 66.427
42.8434 43.950
54.8051 56.043
59.5417 62.860
49.0662 56.294
68.9326 46.508
85.6862 26.334
76.6669 24.056
62.1724 13.628
55.9233 15.088
55.6412 -0.362
74.6081 13.627
59.1488 20.230
30.6373 14.762
36.0704 54.449
36.4427 74.362
39.869 67.745
13.7266 58.882
50.1105 44.177
7.57988 57.761
45.4236 62.451
17.3902 57.491
42.9089 30.849
49.5242 39.398
28.3548 68.182
16.9315 52.727
28.0943 68.712
21.9513 58.168
19.9999 55.473
31.2833 63.565
40.3782 66.023
58.6373 50.964
55.051 50.191
24.5208 60.263
14.4261 55.996
25.1493 49.857
14.346 59.460
16.8752 32.545
24.6166 54.404
44.4136 40.769
48.3074 65.020
41.6185 44.664
30.3345 47.852
57.6122 48.862
51.8589 56.702
70.168 32.679
60.64 64.391
7.72825 48.888
36.3222 68.760
41.7001 62.630
40.8891 61.346
25.3482 55.454
43.1515 56.536
59.4641 61.051
62.4613 64.284
39.1117 58.522
76.9342 8.995
79.3639 -2.337
81.5198 -22.513
82.7766 -3.910
59.5998 -24.832
52.7693 -28.227
68.6737 -7.078
79.3072 -4.348
55.9016 -3.832
82.0476 28.302
66.1861 32.316
62.4723 16.919
56.2868 38.144
44.9205 6.766
44.9286 42.381
19.253 55.753
23.7286 65.587
34.7571 71.348
31.3529 55.913
32.9108 73.543
25.244 46.282
25.6253 39.135
54.4436 28.280
83.8136 17.848
78.1824 35.010
58.4944 20.129
40.327 -18.306
44.1929 -15.893
55.2814 10.313
58.8405 19.203
85.4426 -1.563
84.3409 -15.639
72.2155 -12.125
56.7345 -19.086
79.472 -21.128
82.1553 6.498
72.501 46.277
62.0619 39.954
63.4804 -3.709
70.888 0.936
82.4328 -4.171
76.3121 2.518
76.5834 -2.697
75.8683 4.913
78.6148 26.143
68.8359 24.914
38.0647 63.698
46.7702 54.891
37.8538 43.729
64.4749 14.247
53.3936 52.014
74.9399 26.694
84.0562 5.354
72.5412 10.162
63.4812 50.787
68.5056 50.388
50.7337 39.638
45.8551 45.085
38.248 39.402
27.3716 50.882
39.6596 61.926
66.3198 41.257
70.4018 13.229
46.4797 66.819
61.298 54.621
56.6539 51.601
54.8713 62.871
20.7323 61.404
13.0188 57.954
63.4687 29.890
41.6124 26.027
41.7488 16.754
34.6262 31.593
13.7597 49.787
41.8768 49.989
90.9507 25.512
58.7299 27.654
52.6119 43.565
35.2704 28.803
47.5728 27.703
31.8041 26.706
61.2013 25.971
41.9176 -7.893
83.3386 16.219
54.1966 -2.764
64.7633 17.408
59.0426 -6.660
44.5968 -9.672
77.8979 0.798
71.5154 34.442
51.7384 54.337
62.3258 56.886
75.525 0.680
77.6178 -1.902
80.5593 -23.035
72.7316 -3.892
63.9572 -8.826
55.7902 -18.547
29.0708 -22.813
54.896 -28.928
80.6944 13.762
78.54 -15.137
83.3451 -15.997
77.4941 5.658
61.5919 -19.925
76.6364 0.922
77.4484 7.315
76.2378 -5.599
47.8526 -17.141
67.3218 -0.884
93.2836 2.004
73.5271 -9.620
81.381 -14.495
82.0359 -14.208
28.9241 -37.385
45.1972 -28.167
45.2416 -30.874
74.5285 -17.288
78.9363 26.427
79.9287 5.249
64.2075 1.907
69.1246 24.054
54.803 -10.889
42.162 61.132
5.92083 47.483
58.2046 -2.922
78.1279 10.905
71.0203 19.751
62.0516 19.180
52.9525 15.148
31.7611 -27.579
53.2615 -15.190
60.865 -17.547
89.6164 2.011
75.6535 -18.564
47.9994 -35.014
42.9987 -45.931
49.4825 -38.841
27.7381 -28.211
43.7071 -35.236
74.2304 -2.569
37.9553 -39.917
62.6011 -6.199
59.1382 -19.665
71.2304 -6.014
69.5199 -16.873
73.3896 -9.645
72.5786 -8.515
85.7162 21.853
64.2957 29.586
43.6398 53.594
43.4977 59.307
46.433 52.787
46.9256 62.095
49.3849 58.758
41.5526 67.274
28.1114 64.601
35.5101 17.899
37.4653 34.337
63.609 -5.262
66.9953 -17.740
72.0989 -20.473
47.9516 -18.594
61.1152 -12.488
64.7656 6.869
42.8569 50.653
52.7731 -3.383
66.2688 -15.835
78.8244 -7.520
65.3009 33.009
59.2582 53.632
77.5029 32.101
86.7873 12.812
57.1218 5.781
59.4525 -13.321
66.1126 -26.017
58.1134 36.615
65.6876 54.598
61.5386 49.114
43.8893 57.190
42.9691 63.644
66.512 45.571
73.2015 32.934
38.2274 58.346
32.2884 65.934
62.4286 60.434
56.3865 44.906
18.885 48.175
12.8514 61.105
39.9744 70.798
51.8041 60.583
38.7348 68.540
67.0999 64.033
52.7727 38.109
35.5503 52.497
34.0614 48.431
23.1327 44.924
45.105 62.764
40.625 73.148
5.33237 60.599
18.4907 35.248
36.6344 53.412
31.4116 53.727
41.7841 42.051
65.4934 38.404
69.6011 22.391
75.664 -8.934
78.4677 18.063
42.3322 -20.829
30.7005 -7.125
35.6375 26.207
48.2856 31.686
63.814 12.814
65.5144 41.644
60.9712 27.093
64.7307 36.789
68.7462 -13.154
90.4934 21.848
88.6798 28.334
84.7833 31.363
55.0099 56.343
43.2019 50.634
26.5419 61.929
21.5503 61.442
53.3055 43.724
80.3103 32.561
51.889 18.478
60.178 47.043
82.2999 33.019
81.708 14.724
85.6481 31.878
91.8126 9.010
74.2015 28.784
89.3441 23.196
77.6278 -16.466
79.4882 11.894
70.3191 -3.776
64.7082 24.052
68.7893 -19.394
80.5582 1.071
71.1815 13.896
83.0274 8.552
75.2191 19.379
83.7184 1.792
76.7034 -24.896
69.8977 -10.870
79.4178 -16.207
70.183 -15.260
68.8769 -15.933
57.7961 -1.348
78.3407 -4.619
82.0294 3.761
70.5059 -4.312
56.0967 21.712
63.6849 -10.350
39.3445 -16.750
68.8751 -13.043
62.8115 -28.270
69.9331 -29.417
46.288 -13.786
26.6681 -25.026
32.2016 -32.848
73.918 -28.429
62.0116 -24.680
65.4667 -13.141
72.8185 -14.336
47.6717 -23.568
44.2538 -25.449
73.1095 -18.561
57.4484 -14.956
71.5809 1.071
80.2426 2.783
60.7876 -7.148
73.0888 -7.154
88.7253 15.255
68.3774 14.299
68.6117 1.854
69.1119 17.031
58.6417 -10.722
80.6264 5.776
81.5795 17.008
80.4599 11.243
86.6219 23.038
79.0761 -3.140
66.4427 -3.324
82.5023 -1.698
61.8706 -1.167
37.9871 -0.648
59.938 -12.227
77.5173 22.326
73.9182 45.222
67.5295 11.860
71.4777 25.774
88.6493 7.542
87.5412 -2.331
75.4967 -3.951
54.693 -20.010
61.6813 -5.765
81.4997 25.029
67.6248 11.448
58.452 -20.338
55.3304 4.250
77.5047 -16.973
73.908 27.721
80.4368 33.298
62.4041 13.362
59.2065 40.398
55.3445 46.412
58.4227 48.959
55.0893 40.438
34.8837 36.300
48.9912 32.854
30.6201 34.672
37.4828 19.436
33.3941 -16.682
37.4273 -32.214
48.3134 -21.318
72.6906 28.966
60.8509 34.820
72.218 -11.885
70.4928 -4.263
61.4877 29.306
53.2003 46.172
78.1076 51.313
82.9976 38.330
79.6259 19.101
71.6134 38.481
21.9982 57.731
5.87483 41.787
53.4642 -5.533
53.3109 49.335
34.9823 69.046
17.8266 46.618
22.742 62.858
9.65033 59.073
20.1309 36.141
41.9588 22.948
73.9811 40.557
60.3866 65.564
82.0061 29.845
77.7149 8.036
75.0322 16.795
84.1416 24.170
83.2341 9.469
75.503 49.140
82.5844 28.989
63.3024 1.552
69.2297 -15.798
66.0874 -3.267
77.6172 15.094
73.7023 33.371
72.1693 22.569
56.0951 10.117
67.6032 27.718
58.3577 46.020
43.3277 49.676
73.4769 43.591
67.7543 1.466
59.9472 -17.935
45.9571 27.943
40.5165 43.108
26.2446 58.645
39.1524 58.400
34.7234 46.436
22.266 50.095
34.1042 53.126
34.9723 40.236
32.3679 48.946
28.1979 37.696
5.66608 52.715
81.5081 19.652
72.7478 22.109
54.5282 -11.281
20.1509 -22.839
50.225 -34.529
46.6116 -32.590
67.33 -10.513
70.4165 -23.983
67.7407 -18.680
69.8296 9.423
73.2973 9.208
37.4966 36.314
36.4243 62.121
53.1736 64.737
61.9166 48.184
58.8758 21.121
65.6306 17.319
44.299 38.844
38.2897 53.416
64.157 55.672
66.9512 61.920
88.6091 28.597
78.4041 31.534
71.457 11.501
76.619 36.884
54.9919 56.351
70.738 41.574
61.165 55.067
54.1168 59.796
64.3047 50.841
65.6878 24.757
66.8692 41.057
74.2569 -1.692
77.4597 37.404
75.3628 20.452
82.0271 24.391
88.3183 23.304
74.305 31.867
42.2531 58.329
54.2538 50.689
65.2668 36.375
70.1544 50.840
74.4361 47.670
52.1241 48.729
49.7609 33.450
84.357 32.599
73.1799 -18.847
62.2573 -16.444
44.7492 -38.828
61.5881 -20.245
70.2771 -30.999
82.2671 -5.572
56.9876 -33.877
84.3814 -11.288
56.7459 -18.549
53.99 3.067
81.011 6.249
62.4426 -27.908
63.5532 -15.790
77.3081 -15.880
57.1102 -5.434
76.9974 -10.774
84.2531 -20.205
74.9035 -13.884
61.1898 -19.739
58.9846 -33.508
77.203 -21.888
66.629 35.987
80.8005 18.150
82.9053 10.558
72.231 28.040
71.4458 35.885
64.7568 35.799
86.0575 24.855
72.9145 26.717
78.0312 2.754
70.8707 3.368
48.2015 21.389
48.0089 -1.897
55.0599 -16.776
78.4497 16.128
89.458 14.819
76.9635 7.404
72.1393 12.679
62.8031 -19.280
81.5256 -0.485
85.9973 -4.785
71.6474 -28.517
54.3997 -27.316
73.4242 -23.204
86.6248 10.261
69.3686 48.880
77.8183 50.843
39.2046 60.599
35.283 69.870
66.4565 47.653
80.3391 -13.232
48.6127 -29.807
51.8241 15.552
69.3387 -9.952
78.3368 30.111
76.902 6.538
80.8544 0.028
73.6189 26.305
49.0335 61.171
47.2468 58.092
52.7144 25.922
78.1777 35.526
39.2732 50.169
26.4307 64.666
34.2145 70.174
49.5642 47.159
71.1286 10.493
50.9039 -25.717
29.3741 -17.448
79.1811 -18.309
48.1788 -11.032
57.4771 -25.907
61.5216 -11.520
88.19 20.372
73.3403 5.600
78.7595 27.755
46.4656 61.329
30.2666 63.362
22.0639 68.816
48.0732 58.449
57.2151 57.573
78.1469 28.223
77.0986 19.670
82.5948 17.389
80.0963 45.335
75.0899 45.422
32.0003 51.835
65.8997 51.023
64.2507 12.636
82.0226 41.000
73.5206 58.990
70.4069 -11.227
78.2755 2.900
55.5107 -21.391
69.0623 -1.921
65.8497 23.979
68.5675 52.230
42.711 45.839
39.5038 30.563
71.1862 27.139
71.7167 53.739
16.723 63.238
34.3278 54.816
28.1673 70.094
28.0772 77.762
39.8402 68.606
37.4711 75.876
31.583 62.910
41.9916 58.798
59.0262 53.686
58.9578 58.869
80.2554 25.388
78.1234 45.123
75.9257 3.843
51.3069 12.133
63.382 -13.857
63.221 -26.714
76.1749 -27.480
40.86 -6.143
63.4464 -9.519
68.2836 -22.847
48.2263 -29.239
63.4427 -19.580
72.2315 0.833
83.2694 30.647
71.9052 8.187
68.1372 14.257
77.5065 -5.868
63.6947 -15.794
60.8159 -17.580
53.6523 -29.282
79.9218 -4.826
87.6771 -5.151
80.3954 0.324
73.4046 -9.569
65.4932 15.945
64.2398 10.573
81.3877 13.862
72.636 8.267
76.7381 7.279
73.5992 35.391
40.365 43.364
61.3413 51.841
32.2648 57.552
43.0848 69.549
33.5044 54.483
20.1742 60.035
16.2913 53.468
22.0697 38.397
13.8289 55.377
35.7051 64.565
33.573 70.218
11.3242 59.173
17.6894 45.903
19.2969 50.289
33.2925 48.186
19.2981 43.850
22.0611 45.646
59.8607 40.227
72.0021 42.695
75.001 25.077
70.4099 32.081
51.7843 35.682
40.9873 46.193
25.7622 59.784
43.0123 63.116
45.1266 56.670
30.45 15.477
35.2919 54.148
46.8141 45.478
67.9587 29.616
74.8484 38.231
43.0861 51.624
39.3144 54.134
30.9828 39.070
39.6408 38.446
40.9712 41.972
21.5175 50.315
29.0784 57.038
45.4739 63.829
46.4417 64.670
46.1919 59.651
17.0941 52.116
45.9748 47.259
64.6117 16.645
83.2927 38.638
77.2384 33.270
79.1816 -2.395
64.2269 4.765
59.177 13.705
72.2782 16.589
84.0861 32.263
63.2241 56.547
55.4182 47.995
28.0312 57.311
66.9983 46.122
62.4398 13.577
78.9736 6.993
69.3916 -1.330
34.3264 33.433
22.4198 55.429
42.9116 11.443
24.8937 27.411
55.0389 25.950
79.2318 23.029
86.9067 11.676
58.1352 56.670
35.7116 57.928
82.9251 29.959
81.455 16.769
81.878 9.512
64.7413 19.252
54.213 52.790
46.4838 55.550
21.3964 47.886
59.5565 37.480
58.6473 20.706
71.4852 33.932
43.9886 68.082
26.8969 59.342
24.8316 55.368
54.922 53.032
57.4291 36.545
72.8335 6.110
43.7233 21.024
61.8407 19.092
40.226 37.262
63.5899 44.658
76.7747 7.883
85.1309 5.045
71.8978 0.863
54.8386 26.923
66.5314 56.400
40.4846 44.543
57.6572 28.229
81.8293 27.703
79.8337 2.585
64.0326 -6.312
66.5008 3.037
58.256 43.113
86.5039 15.802
86.3288 9.255
62.3452 -20.166
72.4005 -21.089
69.3935 -17.148
83.4509 3.985
80.7021 -4.651
39.6998 -30.382
61.6059 -20.509
87.2323 2.901
61.1833 -19.130
65.6092 -10.785
63.641 -18.409
70.4006 -13.902
78.3544 7.100
58.2719 27.758
67.8259 22.589
61.5125 18.415
73.0149 25.498
70.2645 -2.719
86.192 7.980
87.9106 -0.597
54.9125 36.124
60.3121 2.418
63.1724 -18.885
48.5089 -32.149
68.0538 -21.013
72.4845 -15.147
44.469 -21.522
60.0542 -1.537
45.7724 53.194
73.3482 36.447
81.2771 25.908
76.1162 15.825
81.6697 12.815
92.0038 13.927
82.2805 5.310
35.1313 -3.144
77.6056 -4.739
71.2673 7.339
74.4511 8.846
63.2171 43.932
73.9554 34.589
60.7321 41.428
34.6088 51.696
42.3993 57.199
47.7853 72.936
36.7895 52.399
36.4723 76.845
26.1256 60.028
33.4765 58.059
11.8093 63.364
28.2089 51.494
38.2634 47.846
46.1236 47.121
37.8628 78.062
36.4308 72.281
43.2516 63.188
72.3919 50.750
34.1459 59.403
13.7321 54.896
22.4181 58.790
23.0547 69.917
25.6239 56.311
45.1648 54.867
72.4827 53.813
70.2986 34.227
71.0368 42.191
71.0587 42.031
73.1436 16.468
73.5381 12.144
75.9438 -9.119
52.6224 -29.603
60.5631 -29.210
55.8367 -28.800
69.616 -8.055
71.3419 -16.203
79.634 -12.708
53.2546 15.800
55.5026 50.361
64.8967 39.444
67.6288 22.226
47.742 28.254
68.9377 34.046
24.8728 56.014
49.721 35.439
36.7067 44.974
25.5512 53.092
57.0362 27.484
54.3333 23.007
61.1996 33.143
59.314 16.796
43.8979 -7.610
41.1354 19.104
70.2918 15.174
56.5508 26.800
72.3791 2.191
88.5256 -13.712
48.3492 -13.105
59.2552 -5.294
61.1616 -0.789
40.0869 40.760
44.7156 55.549
19.2183 40.436
24.1277 65.965
43.3025 37.565
17.4619 66.098
16.1268 48.989
19.5171 48.467
32.9134 72.299
37.8637 73.162
22.8597 70.374
44.7365 63.606
51.2581 68.183
42.9203 70.837
12.5341 40.975
49.7494 53.223
62.0019 53.226
49.0393 69.330
36.971 57.339
48.8887 37.780
59.2362 34.114
60.9989 26.068
54.6787 40.513
79.1 41.375
61.4351 67.313
34.5739 71.779
37.3216 43.133
26.6098 70.638
17.395 57.075
37.4097 52.418
11.0602 66.485
43.6458 63.545
24.6959 63.524
28.6526 69.794
33.3584 43.460
25.8005 54.583
42.774 59.851
51.6917 27.753
49.9955 30.990
32.8332 57.526
35.604 59.349
54.0954 52.819
8.12051 48.300
21.9236 53.201
18.3835 45.450
47.2556 53.770
56.8792 48.519
43.3952 30.485
39.2159 46.136
64.8286 55.661
39.2803 56.888
42.0705 50.546
69.8643 57.173
75.7692 52.953
59.257 44.066
55.3999 31.964
84.2079 40.732
82.1651 19.999
61.837 0.698
50.6325 -15.114
62.8408 -34.791
78.3272 10.721
73.8781 8.531
56.0209 22.875
23.2931 55.763
41.2873 61.470
52.3644 47.407
56.8955 56.289
70.8859 7.231
59.7484 -3.429
42.041 9.159
65.9275 39.224
69.9329 7.026
60.6293 18.854
45.4821 24.691
71.7791 19.543
72.0817 12.737
69.6513 31.116
48.6007 50.160
69.2277 38.365
88.2381 1.315
71.4458 32.890
81.4563 -3.560
72.6433 -8.620
63.4343 -21.794
75.1373 16.031
69.2262 1.929
67.2074 4.624
54.8531 -25.559
73.452 -24.340
95.8775 -6.499
69.6123 -11.682
75.6424 -24.987
70.2979 -22.043
76.7189 -28.741
61.3007 -25.021
53.6986 -37.195
43.4483 -8.654
38.5936 -32.092
58.1546 -26.141
46.6737 -22.795
78.5373 -5.865
66.3035 -23.498
56.049 -27.134
78.6754 1.304
74.35 -3.497
75.3474 5.274
84.2625 9.691
67.1173 6.234
65.195 43.510
53.9381 46.046
62.4856 47.231
83.3929 40.805
66.7299 58.856
19.2125 47.123
49.0608 41.741
35.1422 30.557
51.3781 13.238
66.4512 49.575
30.9068 55.982
56.6557 74.623
49.1395 53.175
56.1269 54.993
31.2325 53.940
83.2905 39.839
79.4009 37.440
73.4065 55.252
69.1595 52.868
44.6345 42.096
64.5986 63.308
64.6198 58.911
23.4517 35.953
44.1876 30.320
55.7904 25.647
40.1109 -1.902
71.7292 -1.988
53.1139 26.225
86.1848 25.573
85.4101 30.140
69.959 31.769
68.9261 14.012
78.2977 40.150
67.3474 5.082
59.2477 7.484
60.9465 0.236
54.8256 -12.677
43.1148 -14.966
67.9471 -27.598
70.1722 0.134
81.0398 3.599
55.4222 7.433
55.773 41.984
77.0704 49.777
76.4459 42.585
49.376 50.663
27.7947 57.921
47.3603 60.919
27.5552 55.898
21.2404 55.779
60.0454 35.703
68.2988 2.854
76.4761 -15.359
45.8902 -31.714
27.052 -28.628
43.8741 -24.829
55.6122 -27.549
82.0358 -14.113
68.4493 9.402
76.3584 16.585
62.987 9.507
74.6983 8.828
74.1783 14.036
78.8865 9.918
60.0178 20.577
59.723 55.100
45.4709 48.762
69.7221 41.003
72.2797 45.101
80.0166 30.265
63.7539 43.979
42.5537 57.221
23.6739 53.880
45.9154 46.312
47.3594 11.301
47.4801 29.807
72.5876 37.132
56.8044 9.096
61.6889 2.093
49.4344 40.236
51.8684 31.049
31.2851 35.879
53.9235 29.239
73.7846 12.509
83.6994 18.123
79.2786 36.684
81.6075 34.996
67.1047 51.718
61.5115 39.279
65.6042 18.119
68.047 38.869
69.0283 28.287
59.4972 -11.897
68.2096 5.012
55.1768 44.162
37.9043 54.098
62.4384 22.224
66.0053 4.108
78.36 7.422
82.3702 -3.813
63.3085 -12.573
46.2681 -21.896
50.6306 -27.574
80.4454 -8.828
60.7004 -14.853
53.6302 -29.995
50.3111 -30.436
48.2974 -15.341
47.3384 -18.494
73.2097 -9.396
86.9998 9.109
78.7097 14.945
90.144 4.730
81.0286 -6.891
85.5646 11.990
67.271 -6.905
74.9047 -23.997
87.0472 -8.921
44.671 -20.929
41.3309 -23.869
64.4781 -16.126
82.6863 -9.658
87.4511 -19.344
63.306 -28.957
67.8205 -14.494
62.3573 -13.046
63.9972 0.365
81.3536 -4.918
71.7185 15.613
76.1112 -26.240
73.2043 -8.756
76.0591 -8.962
95.9506 4.669
81.6095 -9.601
63.0064 -3.791
39.4149 -32.893
49.0513 -28.628
62.303 -20.633
63.006 7.415
74.7465 -6.703
63.7184 -14.824
72.3886 -1.007
43.5749 43.818
37.6306 42.209
65.152 20.993
70.4671 15.116
50.5234 50.364
68.5443 16.101
77.3948 13.442
77.4536 28.908
53.5182 44.334
55.6417 36.984
36.7936 53.247
21.2917 55.832
32.1842 45.897
5.29142 46.826
66.2911 -24.470
81.2403 -3.422
56.8328 -16.731
63.8036 -17.390
55.8071 -29.826
52.3904 -8.765
71.1851 11.637
55.4482 32.495
63.049 8.521
78.8765 14.744
77.3464 45.687
69.4664 19.994
71.7149 56.682
47.7401 45.898
34.8169 59.364
9.70383 48.869
26.9309 67.678
26.2153 56.868
24.8639 65.377
31.5143 31.933
52.0117 39.460
26.2603 49.857
69.7794 55.718
71.4397 55.010
70.6299 44.544
44.9138 53.937
26.9058 61.545
71.34 55.178
57.0303 54.811
26.8321 40.551
5.79179 41.759
65.5676 13.961
60.2549 -4.512
87.8094 4.002
76.0887 -0.204
62.3765 34.860
38.2193 47.095
59.4202 60.893
30.3013 60.453
63.4852 43.766
41.6234 57.863
27.5903 71.032
20.4131 69.668
61.7457 60.170
46.8133 58.341
48.0324 47.249
14.507 65.380
24.5224 56.125
5.41952 41.909
35.9946 -21.691
49.6583 -18.155
64.8743 -18.347
78.7243 -1.817
65.4658 -10.459
53.3346 -28.741
72.7865 -16.060
75.6908 -16.349
85.3572 -1.898
88.8219 7.301
86.6772 -2.186
60.6822 -13.273
56.1119 -22.557
53.9669 -10.555
70.9948 -32.751
79.2848 -26.480
50.294 -19.944
63.6797 0.257
66.0819 -20.735
62.6035 -36.909
69.1732 -20.813
45.6031 -25.262
69.3828 21.662
74.0497 28.274
85.6274 3.769
86.4911 34.501
76.6106 1.480
90.3707 -0.221
60.1059 -5.692
67.5087 -4.629
75.005 -17.570
90.1869 18.708
70.0032 23.462
61.8935 32.242
46.3756 62.073
37.6998 41.795
51.1859 58.430
57.5328 45.909
48.2061 55.784
62.5501 55.930
23.8489 68.754
38.8295 47.935
58.1992 26.528
41.7262 34.564
68.0591 47.506
57.3735 15.770
80.6091 -5.165
74.6055 -8.395
86.3965 -5.982
71.4566 39.076
68.0651 -1.600
58.9109 -3.574
54.6326 -3.024
76.1435 1.311
76.0576 24.828
58.7471 22.292
75.2945 0.042
85.502 17.595
63.1128 5.486
76.068 17.049
77.0219 48.140
69.2078 49.397
78.7902 41.668
66.9088 29.374
69.7494 46.649
57.4031 28.809
47.9016 6.596
52.4643 21.566
63.2028 24.615
34.9156 29.995
38.0121 53.503
25.588 46.843
43.2856 26.349
72.0876 31.209
78.2374 25.444
53.7314 32.424
75.1996 20.616
36.0845 44.419
50.9509 36.085
60.841 41.657
76.778 10.295
48.4397 3.871
39.2217 7.467
73.0947 15.592
73.851 35.302
59.8352 -9.275
75.3049 -2.868
85.8362 -4.289
67.1982 -5.610
69.2174 27.968
74.5639 18.000
76.7088 1.985
85.5418 30.662
68.7095 19.271
70.7818 28.590
82.1964 27.852
80.0424 21.431
79.7426 45.182
47.1369 51.920
45.8385 67.482
34.3694 56.549
39.5577 57.568
26.1329 65.851
41.9251 48.800
9.93775 51.725
48.3953 33.442
30.9138 46.551
20.6948 63.293
38.0028 67.904
25.1631 62.704
9.01986 60.257
38.5082 62.799
49.8097 70.206
67.074 56.697
49.2592 56.653
51.6552 64.106
28.2306 56.734
55.7103 1.710
88.9108 13.798
78.6982 -0.410
81.6585 35.084
78.0243 12.515
76.9095 0.842
56.3364 -10.456
74.673 0.798
67.2088 16.343
90.6696 6.408
51.2778 6.538
50.126 6.363
63.3373 51.207
65.5875 1.958
66.3699 8.427
72.147 -28.605
74.9289 -11.814
63.9906 -19.450
83.9144 7.298
74.5385 11.075
75.4737 45.821
46.504 46.552
57.8334 29.870
56.0993 56.313
65.4732 54.106
57.8273 43.264
69.2736 25.035
52.4551 66.031
71.2752 56.411
49.5525 63.204
36.4553 57.637
24.0316 58.804
52.804 74.152
65.6001 45.525
84.3296 31.430
60.7909 -19.184
69.1271 0.013
72.2753 -4.552
79.1164 -5.113
80.1419 -24.197
57.6098 -28.679
72.4022 -20.840
86.7736 -7.637
70.8506 -9.310
76.1784 4.147
73.4992 -11.845
80.1502 9.077
58.8685 -0.232
77.9047 4.378
53.705 -28.027
64.5141 -18.593
59.5007 -12.473
46.0593 -18.481
52.7718 -34.181
72.7317 5.101
55.7929 20.728
65.5925 5.626
72.4593 -21.255
31.6499 -22.415
47.5842 13.700
50.6433 -3.603
54.3941 7.521
53.6972 7.414
52.2861 3.288
26.2789 4.026
30.042 57.077
34.6221 66.584
38.9371 40.817
66.8778 17.645
23.8484 -24.612
27.4474 -24.137
20.7093 -19.527
61.2168 -27.586
81.244 -15.388
69.8681 26.018
70.3173 -25.137
66.7482 19.843
77.7301 33.283
73.0773 21.548
57.2864 5.768
49.0225 -12.261
59.42 -14.623
64.4872 -6.740
67.7991 -0.735
79.4611 1.261
83.2593 4.533
45.258 -16.787
48.8627 -40.713
41.6319 -31.399
55.1204 -30.341
58.2884 -24.751
71.3442 -20.788
66.94 -12.122
49.4967 -12.648
76.4764 -1.201
57.9343 47.357
33.3026 37.210
15.8165 46.527
27.7922 60.422
21.8615 66.905
43.1806 56.779
51.4162 62.004
43.0443 70.177
56.2698 58.559
36.493 68.298
41.8462 49.330
37.7864 20.440
53.3922 -3.479
41.583 50.134
56.1481 40.082
27.3382 54.711
15.2146 63.400
26.6982 64.998
20.9846 63.066
21.775 50.236
48.8047 67.251
84.0106 43.571
37.1604 59.353
67.4098 51.670
71.3963 36.847
77.2799 26.866
82.7222 21.214
20.3692 39.871
43.6623 32.777
58.3052 -15.785
79.9026 6.383
88.0703 7.118
81.4016 -11.266
79.1451 5.792
91.4049 15.662
90.858 20.677
78.0298 29.867
64.4953 10.736
56.8664 -35.194
40.7801 -29.334
31.3104 -23.854
39.737 -28.183
59.3231 -15.902
73.4902 -3.115
73.2502 -12.352
63.3926 -17.823
39.1402 -29.749
49.6954 -35.255
69.6399 -24.421
55.2162 -29.215
59.0378 -10.246
58.9318 -11.845
46.7309 2.279
72.7882 5.141
64.1735 -0.799
59.1407 -20.428
30.7574 -26.889
69.6454 -20.072
78.5278 -15.093
73.0252 1.695
68.8546 -18.227
63.9244 -10.059
40.1633 -4.039
27.2613 47.452
29.7884 31.836
5.36376 47.818
77.2985 -0.556
64.9284 8.016
79.8925 3.872
72.1014 22.490
66.1691 -25.728
83.8869 -9.378
81.0479 -13.234
50.2342 -32.726
60.4345 -20.301
73.0462 23.679
72.1226 36.286
39.5362 42.305
78.697 41.181
73.2008 44.566
75.8922 43.480
64.289 46.839
59.3706 60.632
70.2796 40.336
75.5638 14.319
58.6999 -19.308
69.1677 -2.268
57.482 42.386
44.8841 37.604
41.2135 22.994
57.7007 17.123
58.4359 32.969
60.2036 49.996
52.4 58.742
31.7272 36.834
30.8954 60.016
35.5464 51.879
14.3783 62.564
54.9003 57.288
66.3314 49.400
38.2028 51.255
17.7697 66.872
28.8113 49.044
56.7791 52.561
27.0899 66.004
13.8792 55.822
5.47892 41.919
83.4353 -14.572
71.4348 -16.249
72.5058 -8.292
73.9515 15.338
86.3963 0.017
64.891 -9.181
75.0664 -0.743
61.6362 18.709
71.2316 13.828
72.2444 4.274
77.518 18.526
73.9427 5.813
66.4439 8.236
81.3632 24.609
60.013 24.122
60.0612 10.890
87.4959 3.355
85.4908 22.935
76.969 -18.167
64.9799 -17.328
79.9018 -4.496
68.763 0.421
75.9906 15.798
63.4717 42.156
61.0695 29.593
64.7069 -2.748
58.8271 -20.125
86.9073 -0.779
74.6391 -8.621
84.0108 33.286
88.4598 28.249
86.2106 10.414
62.3394 -12.614
76.6636 -28.467
76.8379 -13.469
71.9268 -17.236
60.9617 -30.761
70.4527 -31.337
78.0254 -20.032
50.2285 -10.919
46.5044 -26.427
69.6443 -18.839
55.1602 -22.933
70.9843 -9.209
74.8658 12.640
79.6608 28.304
49.3649 46.305
64.628 60.047
53.1438 62.049
53.9157 51.693
72.7913 39.291
69.1366 10.775
61.4013 29.680
69.1608 19.054
68.8619 -6.803
66.8636 7.313
62.775 0.568
70.8665 50.227
54.0046 40.313
74.2336 13.019
76.6651 -10.494
67.0666 -5.956
31.3769 -11.941
68.2697 1.625
52.3999 -14.977
73.8396 23.973
47.3629 66.796
63.12 28.224
68.2235 38.786
48.5623 76.587
24.5539 60.758
36.0928 68.159
64.2155 46.114
68.6592 23.161
75.473 29.241
80.582 33.815
78.0862 30.703
71.9104 30.929
84.5873 14.189
66.5868 29.924
66.3615 41.606
53.5736 42.047
44.8394 42.311
37.7852 62.349
30.1031 57.364
31.9577 47.755
48.584 42.230
33.3998 58.266
31.3534 66.619
56.8942 59.193
60.3694 39.421
48.108 30.667
31.9159 48.423
37.3912 59.516
31.7026 70.105
42.9608 51.566
10.882 57.417
5.51752 60.670
67.9544 -0.606
77.8413 -16.412
65.904 35.947
79.2138 41.647
88.5845 23.362
73.4216 -6.957
61.8577 38.634
46.4464 46.354
57.6039 51.970
25.8095 40.155
52.7153 67.961
81.9077 35.966
64.4418 17.194
80.0873 49.313
42.5625 53.949
43.7426 56.563
39.3491 69.558
30.0468 51.556
59.6816 71.249
47.5857 41.861
63.6661 44.296
75.5605 13.898
77.8546 19.580
80.9323 12.342
81.1489 16.243
77.5856 -16.941
69.4237 26.975
62.3877 11.273
72.9044 35.552
54.6716 51.138
62.4868 40.879
55.2959 57.228
57.4782 28.783
23.8835 55.157
60.4638 22.477
33.9641 2.185
42.6122 -11.375
70.2124 -6.534
64.5324 -16.487
41.6116 -17.803
57.2852 10.764
66.381 -15.863
34.672 -2.842
51.2889 -0.549
66.993 8.262
76.2051 -4.577
66.4914 14.957
83.0959 11.063
70.7534 14.853
77.3938 17.181
69.31 17.852
54.4511 36.012
50.2709 39.414
58.1202 63.871
57.7791 52.232
58.9553 42.476
68.6612 10.678
79.176 47.666
59.2602 45.160
26.0986 32.832
35.6237 27.365
11.3781 70.464
21.3227 56.834
40.5467 74.422
57.3122 57.952
64.6114 49.782
63.2721 49.221
50.7365 18.398
40.9583 29.242
49.9827 -2.130
43.2195 17.179
64.4565 8.060
57.5648 -7.253
74.1477 1.281
85.8007 5.635
67.4548 9.015
80.9643 1.698
70.1317 10.864
68.991 33.245
49.0698 14.346
52.9013 40.358
59.4062 39.333
63.9989 7.206
58.3028 -5.098
74.3856 -19.522
61.1752 11.835
69.0191 28.111
75.1828 13.329
51.2092 2.642
63.8624 20.587
76.1437 25.213
67.2477 28.044
62.7212 16.650
84.3233 34.711
56.9537 59.406
57.967 58.774
68.0017 40.278
54.0318 54.200
48.8109 8.888
73.7456 11.105
55.0445 -8.219
83.6804 -4.668
80.0547 8.222
61.6212 34.544
62.8748 47.172
74.8017 5.060
58.6807 -27.901
54.3908 -21.919
51.6281 -20.533
72.1055 -18.475
63.0611 -24.023
76.7055 -12.354
92.3876 17.202
84.8874 -10.260
78.6117 -20.478
64.3097 1.491
72.1445 42.678
82.1845 15.743
65.9223 23.378
52.3376 -5.827
48.5683 36.886
47.224 18.559
61.7249 14.757
63.3622 42.443
40.2817 36.708
49.548 37.893
40.284 72.180
70.7756 53.799
67.1202 51.174
51.733 58.784
67.1086 56.049
32.4755 50.704
11.7227 29.574
39.6407 66.279
48.0175 58.748
40.4324 75.030
63.9073 26.992
79.4168 4.729
72.6481 -28.131
81.0477 3.348
83.3922 16.683
76.0395 17.591
50.7355 48.836
23.1874 52.058
32.0554 54.606
28.3501 44.286
50.5963 52.783
41.0546 55.447
61.2083 60.656
53.6446 62.080
12.8294 63.930
57.6217 43.025
45.0365 30.030
66.3963 33.115
75.3632 26.072
63.1119 39.100
41.4155 59.527
61.308 46.784
79.4039 22.339
94.0572 14.293
72.3195 6.681
63.0159 4.386
47.3078 32.269
73.7572 48.479
51.6547 41.287
52.7719 1.665
47.1447 32.819
54.5728 23.308
56.47 -6.185
64.8605 -8.893
71.1642 -16.636
83.4995 10.078
87.6678 35.395
70.0501 15.272
55.5472 22.333
55.1921 34.598
38.9291 27.974
40.6822 55.053
41.6213 56.894
9.63415 49.341
12.1411 54.294
56.3735 53.023
68.639 50.014
63.1863 50.428
72.7383 32.267
33.2344 43.443
45.1227 28.994
43.6384 37.518
65.4653 39.011
70.0729 20.853
67.8359 0.044
68.7251 -4.458
60.9773 11.845
75.573 2.676
75.4787 -8.539
70.2688 5.358
88.5198 12.199
49.8945 59.810
55.6852 48.880
22.5649 65.444
32.492 66.470
43.7833 47.160
52.3426 51.346
72.7067 32.572
85.6445 17.950
57.7943 31.056
54.8661 -7.931
74.1077 2.124
81.239 -6.506
68.2462 -25.784
76.3319 -12.428
68.4457 3.612
52.7617 -4.784
67.3133 -30.411
68.2285 -20.471
65.3668 -14.237
85.8458 -3.502
73.3945 -12.251
70.5307 6.437
45.0403 57.697
26.1485 61.927
5.66488 60.845
60.463 -20.256
53.4869 -29.734
81.2885 8.500
67.0495 1.168
62.2883 -8.124
51.1993 -18.932
39.8451 -22.623
44.5443 -3.080
35.5953 29.607
51.8219 53.727
48.4141 66.879
55.8108 51.127
53.3905 35.910
60.8675 23.217
78.102 21.369
80.6382 3.472
75.6363 -26.821
65.6214 -30.417
56.1729 -16.433
59.027 -19.698
64.3037 -17.700
82.9668 2.615
72.3961 -7.044
69.3383 -10.595
67.7827 -21.864
62.1049 -22.107
66.9729 -18.797
68.9011 9.140
84.1577 2.195
70.9785 2.184
93.0306 7.860
74.897 -11.593
65.6666 16.421
44.4 45.577
43.2635 48.815
48.5452 72.701
53.3646 64.171
72.0975 4.113
85.7523 20.135
77.9522 16.712
69.4542 12.826
40.2853 19.969
10.6514 50.055
5.70038 46.948
58.0169 -22.226
66.6383 -14.489
80.4582 -0.247
71.4448 -15.035
56.0466 -21.280
73.4827 -4.691
89.6789 22.985
73.2309 45.625
91.6509 22.947
69.6188 -14.627
60.7842 -43.781
51.9431 -39.761
27.0588 -27.501
55.4874 -24.241
42.2038 -13.559
77.2321 32.257
60.0159 0.401
55.5052 28.270
68.4631 24.058
83.7701 37.019
66.9026 38.784
63.2451 39.812
57.4477 24.172
77.5368 -0.040
70.1657 -19.893
71.0774 -15.092
82.2895 0.884
71.4196 -0.806
71.1812 -15.064
65.1026 12.540
69.8276 -0.500
67.2912 35.264
86.5341 9.712
54.2801 45.616
59.1966 11.196
64.3116 52.180
75.3077 52.615
79.1443 32.387
83.5172 31.389
50.7089 52.546
55.2323 53.183
45.9991 52.003
41.2312 41.773
48.8049 41.380
57.8015 40.437
60.1704 46.525
53.3186 58.830
41.3592 54.357
60.822 44.431
78.7396 28.948
62.8114 23.972
65.4346 19.806
77.6322 28.458
65.3021 -16.016
54.4851 10.630
63.4061 25.481
64.8485 6.903
83.3231 5.015
82.4831 -8.261
72.5047 -9.092
73.5305 -1.525
78.5318 -15.387
79.426 -11.333
66.3497 -6.444
85.4902 21.079
52.9177 31.863
65.4029 39.589
83.9586 24.908
74.0462 14.628
68.3935 15.260
38.1904 61.315
31.5249 65.598
5.4713 47.333
57.1088 20.645
63.0347 36.011
49.9532 45.139
60.5383 46.654
78.2075 18.752
81.5036 27.469
65.7229 -3.740
78.4438 36.595
69.8386 43.053
46.1786 44.579
56.4789 4.848
71.5868 -16.321
72.5475 -8.999
81.9213 12.548
68.7717 -7.211
72.7879 22.705
66.9002 24.249
60.6454 -28.136
55.0391 -32.598
57.1526 -41.195
57.437 -19.893
67.0725 9.000
62.2018 -29.855
41.6704 -26.731
70.5891 -7.467
73.6148 -8.712
79.1058 -6.314
74.2172 19.852
76.2002 10.425
77.0975 2.803
83.3622 7.293
86.1708 1.151
76.8784 15.507
73.7794 -9.032
77.5724 19.658
82.1648 22.363
46.9402 48.639
75.5161 6.408
90.113 17.296
78.2448 -20.018
77.0083 1.304
83.1996 24.833
70.4261 1.252
45.4288 -22.811
66.5479 -18.270
84.3501 -17.947
65.878 -7.641
74.9683 13.942
71.2441 1.586
58.4279 22.644
71.3602 12.668
85.5934 38.277
83.1159 37.545
74.0043 47.393
59.8859 37.742
70.5697 24.541
87.8169 1.931
87.0149 35.400
80.0003 32.176
69.8352 51.710
62.2213 45.170
57.653 43.944
72.4307 -10.980
85.3872 -5.778
76.5843 -14.328
62.3067 -32.957
95.7918 5.744
74.6362 -32.149
22.4003 -35.509
36.4624 -33.995
51.4969 -28.740
52.0756 -25.597
80.6697 20.489
67.7043 14.313
82.0706 9.766
70.1353 -5.605
68.758 23.056
79.7589 23.694
90.4947 4.156
72.9378 19.267
55.3056 46.921
77.682 32.123
69.4047 45.526
53.4873 49.076
53.4031 21.602
56.2347 27.570
44.6241 -5.963
60.3483 27.401
53.1321 12.172
66.4335 8.542
54.7366 21.781
40.3579 51.411
43.2108 46.487
76.9366 27.024
56.8129 -17.824
58.0423 -21.205
86.866 -5.434
76.4487 -13.688
68.8709 -0.698
79.2983 10.054
60.6857 17.920
57.3965 23.412
53.9525 54.237
65.9427 24.893
65.2906 14.619
72.7881 11.562
78.278 22.836
34.145 12.659
50.7962 32.575
69.5052 -9.585
56.2863 -12.661
73.2467 3.681
72.9486 -16.492
50.6254 -33.447
54.8743 -26.349
58.6947 -18.975
58.165 -39.803
23.0607 -31.575
56.2495 -32.476
35.9802 -34.056
58.0073 -16.392
56.8987 -37.124
85.6536 -24.919
62.378 -23.465
54.2302 -25.619
53.756 -42.233
43.4614 -12.567
56.2493 8.165
49.9562 -1.181
43.8389 23.916
59.3663 29.628
26.3142 53.880
34.3941 61.339
39.696 75.708
17.4179 56.024
37.439 48.938
15.611 59.460
24.3206 33.359
42.3023 53.480
5.69448 47.264
75.3608 15.758
70.3566 26.424
82.0875 31.601
69.3392 15.777
63.5972 -23.240
76.7474 3.902
83.6578 25.913
25.6116 61.244
34.6295 61.914
63.5667 42.532
74.442 35.356
56.9251 45.614
66.8345 -9.387
25.2917 -25.318
26.6162 -33.955
54.2403 2.779
51.6977 -20.629
80.3315 3.194
52.0228 -19.736
49.6901 36.959
49.7474 48.094
45.9985 58.700
28.7672 55.664
10.277 47.744
5.03482 54.692
60.4708 -22.523
82.3836 -6.422
61.138 -32.802
59.3855 -9.537
71.2789 -20.367
66.0575 -12.891
59.5034 -0.244
69.0952 29.849
70.1051 -6.814
58.5386 -19.214
71.637 -13.058
74.2591 -21.479
57.3661 -18.808
64.0628 7.339
70.001 16.059
43.7155 68.462
52.7862 60.387
37.8512 48.655
44.6306 44.630
32.218 61.641
45.3834 48.880
61.7237 33.441
69.4508 12.211
65.3839 26.610
81.1269 6.751
71.0526 14.685
38.2787 14.055
59.2955 15.547
57.0994 47.643
82.5131 21.290
70.2597 33.587
67.0857 38.032
51.6608 53.059
44.7368 44.189
71.455 41.581
70.02 2.930
54.6806 -2.611
52.2786 19.355
55.6094 -13.274
65.8175 -8.011
58.8565 -4.351
61.0067 -30.427
78.6615 -14.143
67.3366 -0.410
78.7469 20.058
75.1437 25.779
65.3061 2.718
63.6536 13.689
42.6713 -1.535
58.883 2.852
42.2507 55.172
32.2363 59.668
25.3156 52.655
22.9153 60.250
5.68863 47.114
76.0117 -3.668
83.2628 42.479
77.7265 15.323
70.3326 -8.314
83.4864 -13.611
74.4826 -14.532
66.2874 -28.923
62.5841 -21.267
68.8118 -26.601
58.4468 -15.213
92.9876 20.677
75.7989 7.916
61.5779 -2.707
53.2304 4.103
56.3193 -31.523
62.1579 -17.621
46.7762 -30.287
76.2733 -7.481
37.4876 -23.601
43.7829 -13.035
52.9619 -21.849
79.2189 -6.453
64.3517 -11.268
55.6079 -25.148
61.9887 -27.499
53.0712 -16.978
44.893 -33.875
38.1233 -25.602
59.6041 -9.650
83.192 23.242
73.2354 -5.695
58.9498 -27.207
82.4555 7.103
73.1707 2.636
61.3094 -29.210
41.0229 -28.352
41.9901 -30.716
58.7417 -26.702
76.6137 -14.112
78.1373 -1.370
73.6121 15.926
61.874 27.074
79.9537 21.006
73.5312 44.212
83.0187 46.753
79.4673 7.114
81.0033 -2.102
69.9224 -6.957
75.3599 -29.507
81.6069 29.343
66.4669 42.437
31.3472 52.732
30.773 43.865
37.9607 61.694
40.9349 46.696
53.4214 32.838
78.5359 13.138
65.4737 5.061
64.5221 3.722
77.7843 16.832
80.4873 -8.116
71.8075 -11.853
48.8294 -23.125
86.562 16.549
61.0467 -1.288
72.0836 12.109
67.1969 2.253
61.9059 9.541
48.4711 -10.474
46.5388 -26.101
84.3639 -5.326
77.9971 -15.316
66.3129 -20.306
76.4237 -3.939
68.9882 21.705
42.7097 -9.191
28.9874 10.423
21.8516 21.387
13.4858 41.590
22.4186 38.895
24.8329 60.727
16.5237 54.627
22.013 53.766
17.1609 62.188
44.8231 31.319
31.2792 25.142
15.5179 58.189
51.9335 33.370
29.235 35.894
22.7156 58.187
48.9352 33.574
49.6376 0.032
47.787 -4.639
46.7338 19.255
44.3866 36.946
69.7819 45.361
56.1818 11.308
66.7099 2.777
79.2653 37.926
42.9906 52.862
35.1202 52.422
47.6886 51.032
41.7031 70.082
70.4153 36.418
90.7859 35.710
72.673 38.670
58.9274 52.389
41.925 46.923
51.199 67.719
61.3404 45.820
68.0311 40.181
72.6218 32.517
53.5061 36.190
77.6036 33.257
57.3372 51.236
75.5902 32.490
53.6996 36.522
53.032 38.009
53.0359 55.536
17.1104 51.893
35.5214 61.735
30.1424 64.632
30.3043 49.534
42.2389 48.416
63.2224 34.111
93.738 15.595
73.3573 20.746
61.9543 -3.903
70.2763 -9.913
69.5387 -13.430
54.2306 -15.202
65.2454 -14.139
76.8867 4.496
58.6102 -17.622
52.2037 -34.687
77.4307 12.162
88.5719 13.084
55.2507 -2.336
61.1138 -10.247
60.8441 6.812
75.378 44.559
62.309 27.307
68.5304 -3.990
77.7309 2.655
85.3232 4.178
74.7854 -2.760
78.3364 -13.885
74.2395 2.203
57.1162 24.037
75.1439 34.200
63.9057 35.072
80.1025 32.602
67.4902 45.212
71.2699 29.858
36.5057 49.104
63.7974 41.641
85.7242 19.069
75.2231 52.835
82.5981 11.102
55.1213 66.008
47.4365 59.247
27.8113 49.236
25.6087 35.778
45.3964 29.915
22.9708 49.577
34.9518 53.503
62.5487 40.453
54.4239 -9.746
51.7707 36.469
40.7276 42.996
27.5636 52.161
27.6736 67.333
27.0548 63.258
60.0186 52.025
59.8791 53.060
78.193 45.036
69.426 19.708
81.0146 8.568
74.7365 6.515
87.8589 10.145
76.3405 10.897
92.9642 0.656
75.5623 -16.441
74.3128 -2.486
68.8028 -7.576
73.4853 13.831
78.0394 32.032
68.9651 50.147
53.3376 36.062
70.204 0.499
64.8635 0.385
81.8631 33.358
65.7912 19.432
67.8346 -2.157
82.8797 -6.511
67.5285 0.625
86.2112 29.295
59.6221 43.084
58.3176 38.365
78.6575 34.792
81.1627 14.745
79.7914 -3.692
67.5086 21.495
83.5767 44.653
62.7812 23.176
85.0555 34.698
77.6674 50.341
67.0338 67.112
39.9725 61.597
68.3704 55.576
34.5231 73.636
37.9234 61.431
36.2966 43.305
84.0578 39.614
76.566 -8.441
82.3923 30.693
69.2776 19.653
72.2804 15.770
77.0294 -10.103
61.9338 -23.323
76.0443 0.872
79.7519 31.267
86.8089 24.871
71.625 -4.976
68.3084 13.898
58.6211 23.916
61.4614 -5.288
38.8032 -17.557
64.8086 -26.525
68.2608 -18.861
73.0325 -28.403
64.4547 -38.803
58.9412 -30.647
57.3743 -34.140
71.1636 -9.002
62.3885 -15.594
55.2529 10.376
63.5651 47.313
35.4321 46.674
26.889 50.519
26.763 65.833
38.174 53.421
30.1734 63.283
41.2651 55.173
27.8001 53.970
40.5281 54.577
72.6593 27.699
30.5271 52.223
33.7951 63.791
57.5775 62.897
36.2162 60.981
33.2255 67.350
39.0153 65.092
64.3603 42.414
63.2147 24.840
61.6957 32.103
57.3334 29.423
60.9225 18.185
81.7706 -4.047
70.6711 -16.909
72.161 -5.655
87.3638 5.435
84.1909 4.449
80.5191 -11.793
72.6097 -16.694
64.6097 -17.545
62.2786 -20.887
75.9825 0.600
63.6073 -28.441
67.3711 -18.133
52.9596 -9.142
66.4877 -3.590
73.8501 16.411
71.3023 -0.918
46.1544 47.738
70.2982 44.197
49.0136 5.587
76.4123 0.865
73.0519 -9.983
73.8495 -15.877
45.288 -25.717
53.5403 -29.013
41.8814 -22.033
78.1608 -27.965
77.2375 -8.738
79.463 -9.618
76.2908 15.275
92.1061 17.049
75.2867 -10.218
53.4567 -16.151
64.3093 -3.122
74.8767 6.783
58.2337 60.151
50.0064 53.778
25.8159 60.253
46.8774 57.599
62.5365 40.418
39.0382 28.791
59.7439 43.085
69.1998 23.806
77.9817 44.898
25.1084 55.951
46.7513 55.960
68.0364 57.616
66.417 21.637
69.2184 19.624
86.3106 5.179
73.5898 7.969
60.6417 -3.821
74.5454 12.051
87.7203 20.312
74.6349 -3.732
63.1333 -0.005
79.52 -9.122
63.1509 -3.013
76.9537 25.811
52.5545 52.272
43.4306 55.070
66.4886 19.450
91.0756 19.837
83.2792 18.478
78.2524 13.670
82.3803 5.357
68.1127 10.601
59.2643 9.531
79.4041 16.304
77.027 -22.807
70.8064 -10.766
81.1448 -2.149
72.416 16.116
68.7151 2.553
72.563 -15.748
66.3119 -18.259
53.6945 -16.173
44.1226 -32.699
55.6717 -34.430
72.0459 -9.022
77.0905 -1.929
58.567 31.983
52.3244 38.805
61.2286 45.426
56.7314 42.755
31.0927 51.815
34.7521 34.407
24.1905 53.899
5.7194 47.843
67.9285 2.215
71.482 -0.879
88.008 15.716
66.727 57.941
48.948 53.253
39.8933 51.356
49.1095 49.330
56.5709 43.385
62.4001 45.021
69.694 52.735
83.6592 40.183
55.8161 14.153
65.9053 6.411
49.2157 -21.821
69.5855 -25.713
55.8678 -18.115
88.5844 15.422
66.8536 -5.610
48.2174 22.155
61.9498 24.830
88.6425 24.348
83.8119 24.619
29.2671 65.937
56.8801 55.205
40.1381 20.203
60.83 27.863
84.885 33.756
63.3755 43.872
53.0597 56.234
64.062 56.575
57.0133 54.493
64.2673 58.637
41.9225 49.297
29.6154 56.083
35.9324 65.341
80.9416 46.579
83.2567 35.383
66.8287 28.909
76.7823 26.470
56.456 41.704
49.4983 31.958
73.0232 32.255
53.194 23.095
49.3688 28.579
72.831 20.041
66.001 1.218
55.3601 -4.707
70.9565 -23.302
62.2012 11.145
53.4603 27.887
53.3193 8.752
65.9034 13.067
51.0273 39.054
66.9573 28.132
40.4858 13.880
69.9587 -2.371
44.2313 -10.044
69.4598 4.074
86.0403 20.252
71.5811 -2.412
76.6905 -1.741
69.3149 -21.433
40.7872 -30.532
56.4523 -25.740
57.4651 -15.059
52.9437 -12.419
47.9073 -22.007
71.7021 3.330
51.3577 28.452
61.0584 33.404
72.8268 19.617
56.2243 39.480
68.1448 45.801
59.2631 50.409
63.3322 51.088
48.3687 44.652
49.1198 41.012
91.4595 8.493
87.4403 -20.534
54.4694 -20.931
53.4174 -11.777
58.7072 -12.853
77.5871 -28.585
70.0174 -28.287
62.8332 -35.381
59.1995 10.285
75.3452 18.916
62.5171 25.752
67.8538 18.658
82.6622 19.403
58.4686 8.953
67.3735 6.563
65.0737 27.104
46.8111 -0.717
61.7075 27.262
54.0001 20.279
55.1316 49.509
41.3213 46.830
59.5307 47.231
68.4413 26.140
50.455 66.531
75.1332 41.777
56.5352 54.519
77.2622 28.843
72.8061 1.498
45.7477 8.713
49.5283 38.965
42.7173 43.966
54.5098 40.322
58.6669 43.309
72.7756 29.007
93.4935 19.360
81.7972 6.098
72.4168 3.343
77.5421 24.464
78.5683 31.375
60.5336 14.259
78.0531 32.022
72.7995 -7.525
74 -10.848
65.0758 -7.304
80.9689 13.801
63.3915 12.229
69.6977 15.479
80.6963 15.163
86.3384 10.768
74.9665 -9.301
48.4896 1.686
58.0453 -0.249
54.2583 14.382
56.4846 10.278
78.6488 -11.710
62.3174 -14.757
74.9745 -18.202
50.6703 -12.108
59.798 -12.337
71.3029 -7.017
88.8139 12.797
65.998 -0.374
63.3734 29.146
26.845 48.030
17.5502 51.693
9.43144 51.271
10.8708 62.521
24.2617 44.286
29.7919 40.735
73.9333 51.892
54.1069 47.195
39.2101 43.952
39.5354 60.388
9.83302 41.679
31.1856 52.520
34.0856 59.229
14.2369 58.851
17.9757 58.766
25.2871 56.775
11.6644 58.411
59.2703 56.646
50.2828 58.791
32.3593 53.950
28.6217 38.096
30.7414 68.775
48.2336 66.819
15.8292 48.794
49.859 60.019
27.8001 50.169
20.2253 60.070
28.8772 60.626
78.7445 39.346
65.888 -3.468
71.2702 -13.105
40.2174 -22.438
86.8225 2.277
65.0437 0.036
75.1687 40.538
62.7687 24.810
52.1915 -14.666
77.7064 13.595
42.3121 -30.225
56.1251 -24.915
70.6764 -23.158
61.4873 -27.858
56.3622 -38.267
60.9639 -22.747
45.6967 -35.236
52.0727 -26.797
86.8908 18.493
81.1246 12.619
54.1068 -7.129
52.3701 -3.280
61.5311 -1.251
74.9196 -35.436
75.2552 6.767
89.4021 14.633
53.5469 32.825
39.1112 43.472
81.035 38.677
89.5912 14.778
44.2339 39.113
43.8905 44.371
70.9339 15.734
63.8132 25.867
76.527 15.265
48.9012 -30.941
68.2238 -2.540
80.5571 23.312
76.5333 -10.583
63.4495 -19.752
54.5679 -45.427
42.1845 -19.104
79.4991 6.729
80.6391 13.962
35.6101 -17.411
82.0844 8.437
60.1552 1.600
63.1885 -25.707
60.8749 -0.807
69.7109 19.055
67.8027 -22.038
83.0926 16.882
75.0135 35.007
69.8545 -10.373
77.6745 -1.179
70.8857 -25.624
71.9658 -12.424
79.9932 11.148
82.8697 6.986
66.7946 25.853
62.8597 36.398
36.7085 55.454
44.3034 47.986
37.6148 60.555
40.8667 58.702
54.8962 54.114
46.0293 45.733
20.3488 33.274
27.2527 50.782
46.5377 58.518
72.2826 50.968
63.345 31.949
44.2083 44.898
52.8634 52.647
66.8934 35.477
68.1439 33.124
57.6399 -17.145
65.3493 -18.466
47.2639 -29.299
42.3425 -32.925
73.9394 -21.133
70.729 -16.328
55.3224 -16.987
79.4007 10.258
83.1903 -0.867
72.5155 -12.826
62.8192 -10.578
80.7783 -2.480
76.8823 0.373
79.2443 40.353
86.9333 31.223
88.1733 16.341
77.3186 6.798
77.7696 -16.429
34.6257 -31.620
59.276 -23.722
71.2298 -17.424
82.7087 10.447
77.5445 0.160
70.6266 0.682
73.1554 17.917
63.2858 45.105
62.7661 23.472
50.3073 62.254
53.9991 55.878
47.172 59.097
54.6148 42.932
26.9525 61.279
26.9845 63.693
9.86093 56.791
5.08615 54.791
62.098 -9.014
37.3984 -20.051
66.2983 9.462
63.4026 5.572
56.6781 11.422
41.5969 42.886
11.8908 47.098
67.78 25.836
61.8306 32.877
79.7889 13.955
70.4426 34.165
50.8042 14.006
69.5897 9.934
64.959 -21.929
75.1955 8.399
76.3306 12.394
74.7803 35.662
59.1667 -11.958
71.0853 -2.609
79.3367 9.847
69.7 10.170
65.992 -23.391
52.0875 -21.716
63.5633 -25.756
63.5833 -23.237
75.8244 -10.662
69.4392 -12.731
74.7271 -8.737
82.4917 11.749
80.0804 18.216
74.0165 -7.466
66.3593 -2.614
47.5907 -11.327
37.5921 -7.150
31.6192 -31.600
57.1947 -20.854
77.033 -3.942
73.6984 -12.749
56.9065 -2.802
57.6637 -2.227
69.5614 14.569
58.7299 29.830
52.7899 20.876
52.7684 25.209
5.79043 41.397
59.8352 -26.461
72.4107 -24.703
84.3127 -12.038
70.84 -24.545
52.9541 -19.046
47.2682 -29.403
80.3231 -6.121
79.475 4.275
78.885 6.023
60.1178 -17.436
69.0581 3.801
49.9565 -2.015
64.4719 -10.314
68.0725 8.405
55.5825 -32.385
55.5223 -24.354
47.8164 -31.462
53.4084 -9.665
56.4292 -16.635
86.3656 -10.355
85.447 -4.139
71.1192 -15.535
78.0047 -15.398
90.8644 0.593
89.2929 8.157
86.2957 25.704
69.686 36.616
84.6482 6.434
75.7785 -9.840
87.6567 2.716
88.9619 16.319
80.8364 16.292
68.362 57.304
55.6334 54.625
53.8386 46.249
39.2107 46.621
61.5045 7.024
69.7232 20.709
57.3786 4.736
65.543 19.323
76.5657 30.899
89.8954 9.949
77.424 15.552
57.5716 16.308
68.899 10.637
67.808 21.245
59.6372 48.411
71.3239 51.811
71.0019 12.377
86.4358 4.379
81.956 2.353
63.3279 4.870
74.5102 -2.447
84.661 5.217
72.2524 5.184
63.078 23.844
74.892 18.422
81.8868 9.680
86.7076 7.362
68.7607 42.391
71.017 21.351
55.3617 44.687
47.5284 51.469
24.9725 57.591
37.4109 14.412
81.0946 15.576
68.4799 -8.535
63.5887 -21.563
87.3773 -3.620
53.4025 -15.135
50.9169 -18.695
79.1266 -16.894
60.5094 -11.343
66.5437 9.237
79.9488 7.912
77.2246 19.184
79.1222 16.870
80.4217 8.197
78.82 2.866
54.3444 -16.984
68.0612 -34.925
68.14 7.419
85.7595 20.019
59.7411 24.311
65.9402 38.213
66.9565 39.146
85.9982 41.469
62.9938 36.254
74.1204 17.698
66.6689 -1.817
47.0954 -11.963
49.9113 -34.954
43.9796 -32.033
56.0213 -25.333
38.2747 -30.832
47.4358 -2.468
61.9869 -4.949
63.024 -7.239
73.1474 -5.544
80.3918 -1.898
81.4785 13.219
81.5729 -9.241
41.5015 -18.329
65.0959 10.101
62.7789 31.413
55.5512 40.675
18.4279 56.154
31.9039 40.968
23.5454 47.142
26.1012 47.694
41.4697 29.574
52.6726 42.559
37.168 45.289
30.7544 36.194
56.5142 60.227
52.1878 63.542
53.8593 54.469
24.8138 65.029
61.5532 33.828
82.758 8.190
73.2667 3.715
73.9551 -15.787
71.4639 -20.136
72.4554 -5.588
50.7392 -21.023
61.5771 -25.144
75.3804 -13.761
72.8753 -6.170
80.8312 -4.931
81.6213 35.751
33.2984 43.036
50.5352 56.696
31.979 44.235
77.4289 50.377
45.7696 43.600
35.4045 47.707
45.2665 53.440
43.8582 65.250
66.4375 38.646
75.9798 43.264
65.9245 44.529
74.8121 24.110
47.264 42.702
27.0816 58.294
30.3691 51.546
29.8406 60.781
33.8817 52.088
34.8946 58.337
20.29 55.970
23.061 69.289
55.5519 61.477
49.2023 58.274
39.0573 62.635
48.7051 67.298
25.0469 60.487
29.974 60.622
56.1192 68.808
31.2769 68.407
50.6707 55.527
52.9955 50.837
42.1958 65.394
49.952 65.242
85.362 34.509
79.3517 -21.889
48.4969 -27.405
80.1352 15.457
73.4114 22.949
83.8442 21.254
70.9496 50.637
82.6188 20.984
55.0926 26.364
83.9284 43.324
67.9294 34.664
87.9439 33.806
72.1691 44.114
76.5436 11.679
80.9595 32.688
85.4223 24.540
64.3426 29.427
24.8426 52.555
51.9584 55.987
65.1893 42.031
65.7091 16.466
54.7239 12.018
39.7193 -1.269
55.1239 36.220
59.744 1.732
77.7421 -2.408
77.4632 42.882
70.5921 52.037
54.2378 44.473
37.7452 41.582
20.3785 44.142
26.6076 59.758
20.2856 54.688
28.822 52.675
5.30702 66.952
66.0914 -24.544
52.1413 -2.995
90.0888 -9.138
62.2957 -30.458
73.3164 -12.529
68.2848 -14.659
67.6245 -13.695
82.815 -1.906
58.4878 -3.575
53.2124 35.979
56.3224 23.235
51.4287 13.807
50.5086 39.900
35.9843 63.718
44.4115 55.841
51.5545 58.377
72.5083 8.634
82.423 27.122
44.1821 10.263
46.1339 40.045
35.3718 43.738
16.6535 46.818
8.79098 46.114
32.9586 53.228
19.0543 52.801
42.1843 63.705
17.5716 58.217
53.0737 51.300
32.8079 57.100
52.5598 54.242
53.2859 26.208
54.6624 27.050
79.2715 5.476
82.1338 2.934
95.4758 14.575
85.3896 10.443
92.1386 2.192
74.4906 34.710
84.3178 20.158
71.6597 4.246
77.2683 -7.660
47.3983 -15.519
73.5536 7.888
53.7371 14.425
47.7341 8.343
85.5673 14.146
78.2401 27.509
85.1048 -1.202
62.1534 -12.533
67.0183 -13.798
59.4715 -18.264
69.0983 23.697
76.6859 -3.990
68.4316 14.970
60.7221 -6.606
62.0562 -10.821
50.0474 -19.070
74.1189 11.262
43.6243 6.052
59.2425 5.433
63.0644 10.684
68.2294 -6.067
72.6744 -0.809
80.118 -3.138
74.4035 21.519
63.5234 24.763
57.7719 58.399
70.4071 51.477
69.3137 39.565
63.7778 18.254
60.7082 22.063
52.6811 21.785
46.7763 20.136
52.2783 31.116
53.6653 57.973
48.913 36.346
48.9458 35.936
34.3983 38.601
43.233 24.286
52.8462 -9.660
58.5385 -33.640
48.9447 -22.175
80.6177 5.037
63.2816 49.793
44.8517 43.461
47.2794 53.696
42.9289 54.917
68.6378 22.750
58.6041 31.244
39.3603 76.634
26.863 53.551
29.2307 41.967
62.1947 12.355
86.5074 14.212
74.5931 3.755
78.7456 -5.247
76.929 -10.989
78.1607 19.736
75.2919 48.956
82.0545 5.611
75.6899 -8.582
67.2662 2.981
32.996 -21.724
24.2951 -16.625
38.5635 -22.235
32.0283 -37.928
68.5625 -12.217
48.4334 -21.165
45.4144 -28.019
55.5231 -34.227
52.5039 -44.604
56.2144 -41.204
70.4805 -10.540
65.3488 16.735
53.4474 30.079
70.8917 3.912
53.6759 7.929
72.4718 23.781
53.4903 34.225
61.8638 -1.781
49.6035 29.740
53.1054 -14.141
55.5455 -20.027
62.7228 -20.078
60.5449 17.894
72.3226 10.926
67.0791 -8.534
84.2031 -13.984
51.6815 -30.676
67.8943 -22.128
88.4911 -0.390
63.2175 -3.731
60.4931 -20.856
69.9111 -0.175
20.3775 -25.483
23.5721 -15.286
37.0514 -23.653
51.7781 10.427
64.0152 12.180
60.0884 17.468
73.5183 6.618
54.8932 12.907
69.4532 22.527
64.6021 26.455
78.8293 27.799
78.1536 35.636
59.679 45.543
59.117 51.406
55.6103 49.287
53.0029 55.244
67.1899 42.906
63.8466 67.371
50.4387 70.769
54.3356 59.987
61.3292 58.534
72.1231 42.939
55.7734 46.960
77.7262 22.959
72.4657 39.791
93.2981 8.661
72.3331 36.424
67.7047 15.320
58.7187 21.855
75.2373 8.976
84.4121 20.251
77.5597 30.432
76.5907 21.411
66.7562 41.370
63.2109 53.161
65.5915 48.579
65.2022 49.390
75.9172 56.887
53.4792 56.880
24.8988 64.984
54.83 61.755
66.8698 52.380
75.0331 -4.392
50.1031 -25.376
78.532 4.816
53.6703 12.385
73.078 -8.508
40.6948 -15.212
74.8135 -18.972
64.8966 -6.271
78.2741 17.469
53.224 -19.235
66.5907 -22.466
51.4467 -27.010
55.2385 -8.055
46.5483 -15.440
43.5198 5.894
33.2977 59.495
42.5663 49.277
42.1647 15.599
69.7027 -19.206
60.5317 -21.795
57.8747 -20.268
57.3266 -18.492
60.1977 -29.300
68.3427 -0.316
68.9285 -17.764
70.2387 -32.463
61.1114 -30.019
61.5438 -33.180
49.0207 -24.968
50.6406 -30.605
54.4588 -38.324
59.6747 -20.344
34.7888 -21.935
77.2371 -3.753
72.1614 -0.396
60.2659 -1.370
50.29 -15.540
85.3399 9.072
59.956 37.401
65.5496 48.468
65.6473 40.788
44.553 49.053
68.7988 49.854
53.9531 33.415
57.3848 34.303
65.3403 17.083
55.7758 6.295
51.2144 10.427
63.9823 15.568
54.983 29.464
63.8147 -1.561
58.5055 -13.649
60.6903 16.019
47.5833 12.128
32.0202 -13.382
38.6964 16.281
68.8405 48.723
67.5114 18.488
69.3466 35.123
91.5791 26.775
90.3528 1.231
73.1213 -16.584
74.9134 -14.685
56.034 -19.096
58.6279 7.509
51.1298 0.665
50.9518 1.634
65.3012 12.921
70.5062 -1.043
88.2947 16.079
71.1327 15.659
70.5173 9.473
51.5776 11.667
53.813 34.914
45.4126 60.914
47.487 67.267
54.3461 55.742
59.7247 68.106
77.9728 20.740
51.261 46.835
73.6508 20.252
71.4258 29.874
60.1043 35.218
55.2632 47.386
74.5189 39.299
54.948 18.072
69.1973 30.390
49.0679 53.725
37.8632 41.546
38.6977 67.846
29.2012 54.375
48.2367 37.883
51.1164 28.482
28.6124 19.583
44.8856 28.427
53.9659 40.423
47.4863 11.045
80.5336 3.823
66.2602 37.321
70.5666 40.508
85.9695 30.892
68.5901 60.128
44.8626 53.790
63.8161 46.873
59.5161 29.974
61.6159 -3.242
77.1332 -2.017
64.7326 -19.420
71.5044 -13.680
83.296 3.170
78.6339 5.814
60.0463 48.904
72.8993 53.120
60.7105 42.428
58.8917 32.023
25.9543 49.868
38.2981 36.715
59.4522 49.087
25.0283 60.383
31.7186 50.943
69.459 26.230
62.7853 22.999
63.2281 -12.499
72.0792 -8.813
66.9465 -13.265
73.6334 -26.484
76.8071 -20.891
75.3808 -22.418
57.0437 -10.073
62.8512 39.815
54.8455 36.030
28.9434 63.136
40.9986 50.631
31.5628 36.862
68.2139 51.665
68.2158 33.131
78.9414 39.204
31.0354 40.008
52.9434 60.377
54.2475 -3.385
48.9728 -18.105
53.1348 12.047
74.3992 4.616
61.3255 -1.860
66.1655 -12.704
67.6882 29.647
64.3674 -11.000
51.5797 -5.070
64.1352 -0.896
87.0378 2.838
68.2801 2.650
64.149 19.658
55.292 29.441
65.4496 35.463
37.0038 43.086
55.9846 23.773
80.6728 29.706
41.3222 21.626
38.4536 42.179
17.0433 55.174
11.8341 49.516
18.6645 25.053
45.9386 40.718
57.5224 45.846
28.0458 37.534
36.5033 31.854
30.5147 43.020
24.8848 54.424
19.2445 29.338
26.9538 39.187
28.9132 48.862
49.3475 48.871
63.5767 52.431
37.6546 51.776
52.9332 62.088
59.8474 34.882
65.1941 29.962
49.5246 41.184
68.4789 21.444
71.4394 6.085
57.7728 41.816
87.1209 30.680
77.5466 10.958
69.8664 30.901
78.3473 3.092
47.892 41.427
34.6095 19.060
12.1586 49.669
9.84525 54.306
36.837 54.543
47.0096 54.515
48.1178 39.635
62.976 5.197
56.7312 24.126
47.3588 27.392
46.7603 42.352
47.0435 32.772
34.2364 44.734
46.9197 47.170
43.1533 63.290
54.8797 55.206
59.5484 39.381
55.4966 42.707
76.9263 23.553
38.2845 45.110
80.8356 34.323
70.1923 7.589
84.8259 11.219
77.5119 -2.579
63.064 -7.932
60.679 16.828
57.1987 -2.327
66.975 34.718
57.9676 38.066
62.9364 55.715
45.0557 56.519
38.5822 51.937
57.9075 10.901
46.5553 33.331
52.9169 23.857
48.5115 56.044
18.7546 66.434
5.49412 66.550
60.0139 -8.158
76.0642 -10.007
58.9324 -12.371
68.3115 13.676
78.6716 -8.510
73.7718 5.642
71.2385 -10.407
61.7759 -20.358
72.5312 -28.521
55.9943 -21.259
74.5887 0.912
34.0342 13.341
54.7348 16.825
62.5154 24.990
37.9942 29.124
61.1671 -3.539
67.4197 8.895
77.8207 23.446
76.4346 28.843
49.9756 54.760
16.0088 53.778
30.5076 65.046
39.5064 53.536
67.387 60.795
67.2241 54.778
58.2899 52.283
76.4962 17.133
51.8874 24.163
48.6525 50.265
17.7687 42.383
43.5736 58.674
46.7578 75.034
51.3223 59.870
41.865 56.551
46.629 53.683
69.2843 55.007
59.9707 34.741
48.6337 -3.458
72.6198 3.896
65.5151 -14.106
81.3437 25.428
63.0382 3.466
57.0146 42.992
72.0989 35.158
65.988 9.598
71.2585 41.985
71.9823 39.090
69.7354 44.744
69.2259 53.203
53.6041 40.579
45.8998 67.370
47.607 68.625
39.6008 55.472
45.1949 53.530
53.6651 48.317
82.0211 26.138
45.0975 51.801
86.5984 44.746
87.1773 43.095
73.5031 35.619
46.8505 45.356
51.2939 47.081
49.3473 54.126
48.5183 66.029
28.5324 51.142
46.234 56.251
65.3841 53.188
40.2824 63.446
5.06765 47.207
64.5867 -11.352
64.3285 -27.581
50.8589 -31.972
49.8652 -33.192
54.5844 -28.817
53.9216 -27.478
35.5415 -36.766
33.008 -42.480
27.3817 -40.648
47.838 -22.279
66.9245 -17.390
58.1786 -17.513
63.4866 -13.327
54.4671 6.434
73.3927 10.680
60.3776 45.894
70.742 39.287
70.2445 51.202
60.2059 4.408
44.6156 40.695
56.1238 38.809
64.5109 14.466
55.7465 4.464
55.3396 37.438
78.8535 29.620
59.2657 62.770
70.4949 44.862
57.7736 53.684
67.7411 43.847
73.529 -4.977
87.0745 0.715
85.8001 0.020
86.3516 -7.444
70.6867 -33.033
54.623 -28.676
79.4126 -14.975
84.1068 15.978
86.6513 30.384
69.5676 -11.165
77.5366 -7.770
67.8718 -21.739
77.6498 0.006
63.0981 -10.189
72.6232 22.344
54.1631 68.036
50.1189 52.820
81.953 25.073
83.6968 32.822
61.1606 29.648
23.1341 43.159
5.90369 41.679
34.8946 12.605
46.2793 34.296
46.8297 -8.915
48.1599 0.736
50.5187 -11.265
63.0996 -0.158
76.4681 -2.871
48.2777 13.699
60.1661 -9.029
51.445 11.218
46.3105 -12.806
49.8905 -27.039
58.4775 -19.926
55.7575 -29.566
51.4532 -20.202
62.5605 -8.357
70.2376 -9.365
68.662 -7.727
77.539 -4.225
63.7404 -16.503
60.3373 -17.720
49.9458 -22.622
36.8505 -29.787
63.073 -17.863
85.2086 2.205
72.2478 -5.699
77.9868 8.524
67.7172 -2.970
65.6134 -5.421
73.294 -6.613
36.7997 -15.226
73.873 2.262
69.2536 7.329
62.1742 -17.012
66.6533 -41.699
61.0774 -34.680
73.7575 -19.093
75.342 18.065
75.4063 19.586
75.8594 44.470
57.4423 63.621
65.8604 45.322
84.1294 42.310
84.9617 4.459
69.9396 -20.497
67.8492 -15.613
71.3909 -5.203
43.047 19.054
51.7814 28.381
46.6554 40.319
71.1777 43.080
68.311 33.153
76.9922 23.420
56.1386 26.796
51.0659 -5.884
68.4009 29.458
73.9119 -21.468
83.9147 -9.695
83.7625 16.704
81.2768 4.641
77.5853 -1.253
84.8159 1.622
47.8015 -18.812
71.1709 -25.707
89.1987 -20.040
72.898 -1.243
74.7207 -2.134
76.0298 9.289
81.8049 6.499
67.9988 -1.841
46.0858 -24.943
47.6474 49.054
59.6163 68.135
49.0226 63.970
34.2583 66.819
22.237 53.167
24.435 59.801
52.8433 67.943
49.1316 64.266
31.9059 46.429
68.6817 48.966
51.0405 33.551
33.4539 -7.068
60.9406 -24.030
72.1609 -7.511
24.3073 -12.186
49.5893 18.188
81.3191 10.489
83.2356 -8.321
40.6312 -13.014
34.5695 -28.488
20.3539 -28.838
41.0548 1.685
64.7918 30.995
70.1127 -12.511
71.5732 -5.798
87.4004 7.663
61.2274 -30.205
62.0198 -27.567
82.3343 20.051
77.1776 30.055
73.6386 52.750
61.4314 37.536
71.3294 43.579
38.7624 53.957
34.518 55.887
55.2262 28.707
51.6795 29.489
61.4459 45.565
51.1593 57.432
43.218 44.910
29.3119 53.260
59.1254 57.835
26.5581 62.573
50.7042 56.838
50.7871 69.734
42.5067 64.373
71.8577 11.786
78.3886 26.446
56.9389 45.111
82.1123 -4.504
81.7289 4.600
77.4227 10.428
78.6229 -16.078
77.6999 -4.076
81.2794 -5.000
53.6437 -18.134
60.0406 -25.037
40.6773 2.460
26.8963 -13.467
45.8424 -32.416
32.3894 -36.362
66.6934 -32.940
68.7291 -3.501
79.9795 18.738
88.5129 12.811
73.3354 -13.207
83.0962 9.705
54.8487 -22.739
75.7205 10.799
72.1395 21.276
51.9085 22.436
74.7912 -12.836
67.0666 -28.537
67.5819 -39.846
82.9851 10.329
91.4485 25.162
63.1862 -9.691
83.9821 -0.600
80.1568 6.261
82.4318 -4.981
82.1837 0.793
64.1472 -6.166
77.7147 -3.855
54.9562 25.086
58.4026 39.655
36.542 51.335
62.3629 54.688
62.9549 48.763
33.3552 67.619
18.6251 35.986
35.1018 30.225
53.0592 43.232
52.1667 49.015
54.5223 38.434
68.7706 25.976
60.6851 50.582
49.2269 65.605
14.4587 61.234
15.3269 61.287
13.1616 54.924
13.2204 45.399
19.4902 57.540
43.9892 60.169
37.1791 27.687
17.0335 20.754
43.5989 57.826
36.7871 71.495
24.221 56.267
21.8881 60.908
32.0217 41.239
26.5194 58.201
44.2539 56.110
33.8338 61.138
25.0107 64.611
53.2987 21.259
28.7957 59.312
26.5666 63.109
47.0918 33.354
60.8582 24.649
51.8137 59.698
54.889 47.150
32.0467 59.752
80.9143 26.391
61.9977 46.437
51.0675 42.935
26.5752 49.271
46.956 50.905
29.085 67.534
51.655 57.364
31.5459 68.212
16.2622 61.876
22.4526 64.273
41.6378 72.941
45.6908 61.068
34.8659 69.661
26.0006 59.453
18.942 60.122
18.8548 70.013
46.1375 60.549
13.2921 62.105
30.5129 66.868
33.2989 65.992
15.8405 54.750
41.8407 37.008
23.5869 36.375
11.2313 45.488
50.0523 40.076
59.4392 28.981
78.3764 34.999
79.2713 14.235
50.4453 14.804
66.8523 14.995
72.9996 -8.388
85.5535 26.282
77.5304 9.645
60.912 2.877
60.0908 -11.014
58.2413 -18.913
43.3123 10.146
61.5459 0.918
40.1209 -17.687
74.9399 -21.006
51.8549 -33.207
70.0127 -0.157
58.7002 -20.438
71.1073 -1.157
65.7485 -13.621
65.6306 -18.191
61.411 -14.665
64.6813 34.770
50.8808 0.321
37.7063 24.527
36.6793 15.323
27.5082 34.695
42.0217 50.696
49.0476 46.314
39.8023 67.754
28.071 75.236
25.5949 56.607
22.2174 27.148
30.9575 47.164
25.6539 64.809
19.5762 48.739
26.5719 68.615
52.1375 47.393
72.8496 41.540
65.8806 40.332
55.3441 40.758
60.8453 54.231
39.7127 63.262
37.3435 53.597
41.5434 56.558
53.3337 27.869
30.8771 45.814
60.2065 52.338
34.9771 34.630
52.5368 39.458
34.4303 53.143
47.0405 54.449
27.9649 63.247
57.1249 57.166
53.3682 59.807
56.8076 41.762
22.1811 36.279
37.4056 40.608
72.7147 43.970
83.4145 22.291
86.2592 -11.497
82.0177 -7.103
65.2869 -28.357
66.0706 19.111
55.0594 20.546
65.5529 27.845
46.5625 68.295
32.0162 46.130
58.74 47.654
72.6892 16.868
48.4257 -15.000
46.5678 0.705
55.9041 7.519
63.4685 -15.032
44.5223 -10.310
68.1798 -16.456
60.918 -12.129
64.8972 8.866
77.5524 6.363
62.7561 37.089
52.2649 27.895
60.0296 33.737
56.1998 23.976
79.5989 22.181
64.1277 20.777
70.08 19.800
72.5189 2.904
77.4732 20.053
45.6328 33.728
44.0204 45.356
50.394 49.405
87.5123 27.010
85.9285 2.880
79.0203 -17.216
70.7828 3.080
79.8779 34.700
72.5205 25.551
50.703 34.470
69.0322 29.041
78.9412 19.840
67.5887 -2.244
69.6929 -3.543
55.8778 -32.758
78.471 25.873
65.1042 48.651
73.5167 43.774
82.5927 27.776
84.859 27.030
79.7244 22.316
86.6321 -3.268
80.2567 0.185
67.5896 9.476
72.7962 12.237
79.3104 -6.570
74.284 23.513
63.8515 -5.338
67.6557 -14.899
86.8018 22.222
82.3542 6.796
70.0942 -3.308
62.3306 -12.989
83.6319 10.886
73.6852 23.561
61.8695 15.917
45.5425 46.099
21.3362 74.920
44.5044 66.984
46.5031 54.764
45.14 41.498
42.2259 54.386
39.9501 57.754
23.0085 62.691
16.1508 68.069
25.3 60.752
20.8312 43.832
30.0404 65.294
40.1501 34.430
68.5343 33.999
56.6131 42.865
60.935 47.926
66.3077 37.298
56.3109 37.773
66.9782 -7.912
63.4572 6.380
59.9687 -5.097
53.6979 7.379
47.2881 -12.593
33.826 -27.051
35.6686 -19.017
39.8269 -34.326
40.879 -42.057
47.2267 -46.737
44.2051 -33.130
83.0976 -13.090
74.8272 -7.205
39.2957 52.968
38.6303 38.092
37.3552 61.403
28.7579 47.870
15.2232 36.075
25.3894 43.553
41.5276 31.993
69.105 19.600
44.1678 2.086
41.142 -18.486
62.0122 -25.362
61.3908 -30.492
56.6473 -15.682
52.8096 13.860
54.8877 40.315
91.9109 4.105
69.852 27.182
63.4832 -18.815
67.8671 -14.577
51.5029 -19.908
64.0306 5.957
61.5339 15.928
65.322 7.836
64.0276 9.360
69.2724 13.719
82.6476 15.187
71.4929 49.442
86.9074 25.103
83.6748 2.942
72.3678 -15.682
74.047 37.135
66.8602 28.977
74.2032 9.165
76.4777 51.105
75.3573 8.478
59.4375 -1.838
67.8908 1.418
55.4283 0.437
58.3695 26.499
70.3381 29.456
50.3645 55.300
44.2377 36.753
68.5161 17.216
67.2461 22.142
71.6552 48.188
77.7428 -4.442
70.3822 -19.069
76.1642 -4.384
68.9146 -4.754
17.5351 -13.992
41.991 -18.193
57.0294 21.296
44.9829 59.446
72.309 39.217
65.5818 35.288
64.3443 14.992
55.239 43.024
63.0865 38.631
68.6513 23.101
92.0923 12.934
87.1526 28.763
80.6547 8.411
83.0269 33.727
81.481 19.366
86.1669 12.075
87.7374 2.324
64.4199 -13.518
76.5895 -7.476
71.8175 -28.630
53.604 -30.358
73.7579 -7.699
61.0289 -31.261
76.7452 -8.761
65.8516 -35.082
73.7678 -16.488
65.9106 -23.147
68.8283 -10.008
54.6083 -19.264
55.7425 -23.097
68.1903 -24.161
65.7496 1.223
61.96 16.847
57.504 -29.078
45.7526 -34.438
76.0558 9.773
66.389 -27.818
63.0831 -22.709
84.783 -12.809
77.1349 -3.908
40.8102 -26.548
64.8571 6.126
74 19.871
52.207 -23.461
66.3706 27.983
71.928 21.923
73.723 -5.639
66.0825 -7.436
93.6647 11.083
84.698 18.776
87.8755 8.986
38.4122 -19.696
66.0181 33.469
78.8875 27.542
69.2534 50.195
78.6286 11.720
71.3195 -0.589
69.4916 -13.662
54.4774 -37.885
51.6819 -9.080
67.1368 30.117
50.4915 17.798
50.6466 -7.680
47.4295 -16.018
84.3964 -5.742
81.6213 9.179
88.7798 7.061
79.485 8.980
89.6509 -5.970
56.2281 16.900
57.293 22.117
52.5733 34.812
61.3418 6.209
75.0991 -10.712
67.7893 -9.986
41.0099 -38.960
75.2259 -21.863
57.2668 -17.170
74.4232 -23.971
80.2554 -0.182
45.9239 65.637
39.608 42.655
42.5263 53.530
76.5881 11.804
74.6239 22.651
86.9857 23.445
89.0658 26.607
75.1088 13.388
71.1931 8.120
67.1302 27.816
57.053 46.043
56.2337 68.072
30.2565 53.893
55.5567 35.685
37.7774 68.806
47.035 55.865
41.0932 53.179
13.7892 33.010
5.52191 61.375
76.4762 -4.451
74.4999 -2.473
82.7348 10.427
83.7284 31.133
84.3602 5.817
79.4941 -2.060
67.8122 -12.251
71.7596 -3.659
68.4489 0.602
69.4125 24.458
66.4101 59.880
51.7993 62.658
47.7947 63.481
84.4602 34.506
56.9994 19.378
70.2005 24.225
64.924 31.989
45.6674 11.794
58.626 -10.504
80.5648 30.134
67.4547 -13.114
72.3283 -14.703
62.9067 -27.910
35.4109 -24.473
34.8007 -29.663
46.8035 -43.807
57.016 -32.791
51.5318 -12.846
82.0274 1.596
74.3179 16.957
73.3899 34.865
68.3582 30.853
63.1213 61.041
50.6472 50.682
46.8609 60.313
67.1612 28.704
60.7869 -2.507
86.3678 -6.804
63.5576 -16.832
83.2383 14.607
85.0578 -1.641
70.5768 -8.067
47.2298 -27.813
71.5802 -23.307
63.3704 -25.869
78.9631 2.707
83.9141 -13.308
65.7216 -11.989
76.585 -2.507
62.7346 -17.975
54.0049 -9.666
50.4081 -4.267
39.6558 55.182
5.51085 55.095
67.5733 -6.016
68.2945 -32.037
51.9063 -43.422
67.6467 -24.212
68.8971 -26.624
43.6608 -14.969
48.6779 -19.471
74.8609 -23.301
56.7077 -28.897
58.5213 -28.359
64.3131 -18.176
77.0086 29.634
43.2739 61.689
60.9355 64.710
70.8166 53.034
78.0544 44.045
58.1112 40.022
59.6334 47.805
87.054 37.550
72.1067 56.366
73.4321 26.164
73.2181 9.171
77.7508 -2.250
58.2907 44.422
68.6135 30.047
68.7233 32.263
80.901 39.511
48.1848 63.710
80.7374 22.456
69.0637 21.080
79.6658 10.553
65.1396 30.269
69.1302 -25.869
82.4679 9.270
82.1193 19.714
81.8306 5.820
63.6691 -24.137
83.1101 20.034
79.7464 -8.482
64.8763 -0.574
58.8121 0.728
88.762 16.627
91.8896 29.712
75.9137 15.266
73.0285 -16.686
77.3159 -14.529
58.353 -20.454
62.8301 -33.687
49.7897 -16.636
46.6444 -39.271
44.2578 -25.773
86.4323 -22.127
67.3726 -9.490
43.1908 -12.953
62.4129 -16.709
91.57 19.933
87.1884 3.180
73.0809 -9.730
56.6379 -11.436
76.3822 -3.821
75.9806 -1.327
74.7053 -7.675
83.4208 3.758
69.1455 -24.808
86.074 -5.975
66.127 18.466
76.8049 21.019
85.3363 11.335
73.2594 3.149
74.615 12.806
64.3651 8.485
49.3237 7.901
54.8531 9.890
72.1518 11.145
76.0282 -0.064
62.5562 35.921
54.1205 49.799
67.3326 37.839
56.1166 35.407
67.7211 29.286
46.4305 33.470
78.4041 0.079
65.4698 23.318
81.7987 1.250
68.3986 40.004
64.0876 53.753
59.0178 53.646
66.4902 49.242
88.6659 30.630
66.4946 17.190
72.7412 35.022
86.8411 29.437
87.1077 19.697
73.0527 3.004
78.6892 26.171
57.6631 29.294
45.0378 67.479
67.1997 50.343
85.7101 26.920
64.0262 30.911
43.0105 29.563
58.3717 39.461
82.7323 15.847
82.2124 6.961
87.7677 24.055
82.2351 19.220
78.09 3.153
70.4786 -26.015
78.5043 -7.958
86.1654 8.383
72.3289 -5.274
42.2441 -19.540
59.9265 -32.501
55.2589 -10.440
66.4528 -19.063
67.9858 -1.298
67.1242 -18.350
55.0883 -28.996
63.1003 -28.315
61.0438 -14.733
50.8709 -1.272
76.4648 19.148
42.836 18.570
49.5791 27.677
67.787 32.602
51.461 51.070
50.6259 50.840
73.4026 50.644
31.3554 71.216
24.5518 58.936
45.6487 57.470
48.1199 58.841
37.4105 65.496
71.1777 42.210
75.1398 47.102
70.2554 31.964
71.2434 -0.723
65.2746 -18.013
76.8066 -4.466
78.4464 14.864
55.6324 60.431
32.6794 45.770
26.9976 65.249
5.25599 55.426
48.0044 0.014
49.751 -33.576
67.7947 -30.362
63.3055 -29.404
69.1835 0.772
64.4785 -19.110
56.9918 -34.363
77.3016 -20.324
65.8395 35.869
42.277 66.765
39.0481 61.693
36.4025 60.023
52.1257 37.688
50.2509 36.491
66.049 30.862
65.5328 60.018
72.3517 46.359
45.9743 62.209
58.4082 21.174
66.0855 -10.431
64.4462 -28.894
45.3929 -30.841
69.2618 -22.357
78.4146 -10.172
90.6257 13.162
50.5833 7.803
60.9288 -22.910
57.6308 -24.618
54.9689 -32.338
47.1174 -30.961
57.3332 -37.383
52.1985 -41.137
47.9708 -30.421
26.6362 -2.193
57.2493 -25.165
38.9773 -34.918
65.1255 -8.853
43.886 -32.703
44.8804 -33.678
79.0459 0.508
85.8663 8.222
81.3627 -4.617
78.834 -6.479
80.1209 -2.336
74.6894 -8.592
84.586 18.191
78.791 29.385
80.4603 37.731
30.9179 45.018
36.0161 47.682
68.2676 47.138
50.9636 38.709
41.9176 27.517
11.6065 50.101
28.164 65.391
52.4949 54.815
44.8792 50.543
55.5836 43.455
51.3243 42.200
65.246 48.324
67.8635 23.213
64.2417 19.209
78.8106 41.381
67.5185 15.745
85.7689 26.230
72.2599 5.274
74.0805 22.122
76.1677 49.440
78.4304 34.035
78.8978 42.650
75.843 24.005
74.5522 36.307
83.6406 31.964
76.1846 17.161
77.4073 2.442
79.4589 -11.120
65.7488 -19.256
28.5258 -37.475
69.4464 -32.390
57.7581 -24.430
58.3742 -24.254
61.7687 -17.202
55.8392 21.198
68.9621 12.266
52.2741 8.552
61.6966 3.426
69.638 8.412
83.1766 8.730
91.2576 10.301
87.2724 -2.123
69.2333 -26.218
70.5319 -18.314
86.9444 -3.306
85.347 27.322
70.963 44.126
60.6573 60.614
51.352 54.693
60.2899 52.272
56.2942 53.754
55.2835 44.195
74.7843 24.172
44.1801 45.848
54.5306 48.100
66.7941 38.526
50.6366 -4.997
65.4165 6.275
82.5766 18.163
75.725 9.506
69.7935 25.895
46.9515 17.603
41.9088 64.942
61.2242 45.097
59.6419 43.658
85.8827 4.467
91.6989 17.365
85.7104 28.098
71.304 37.401
51.1864 50.212
34.3838 66.045
41.8425 28.206
32.4351 27.154
66.3428 -5.305
63.9739 7.654
71.7897 9.918
81.2686 11.836
50.6308 57.115
52.0735 51.697
38.4442 76.976
73.1468 36.768
49.8498 56.957
21.7641 55.871
27.3816 49.666
10.2228 60.775
5.38209 52.567
22.658 -25.775
69.5481 -20.744
59.5472 -6.838
67.5325 5.186
47.1163 9.242
61.5711 9.771
72.5176 -3.774
41.5863 -42.697
47.1578 -26.716
57.8194 -8.611
64.1273 26.639
64.7892 -0.306
76.4355 11.571
73.3552 2.760
51.5501 23.716
47.3274 57.367
39.2627 23.668
41.3779 33.645
35.1395 67.127
37.2727 73.592
24.6664 74.424
19.0864 47.979
20.2293 61.452
43.0263 44.334
31.6366 35.331
26.9394 31.378
59.6351 33.397
28.6283 53.625
25.4532 58.336
5.22195 42.254
74.6072 2.061
26.7589 -14.461
70.5892 -0.984
59.9002 -11.698
89.2697 8.157
70.8593 40.994
82.1594 16.689
89.8329 -10.928
78.7007 18.134
82.9237 0.237
67.2893 -18.338
80.5963 13.465
71.7445 25.955
48.1188 -20.074
50.2532 -22.777
36.9926 -34.306
48.652 -29.664
31.5045 -24.622
40.292 -13.645
71.6743 -8.277
77.9898 16.412
78.5423 1.032
82.5796 1.067
71.1345 -23.562
61.7774 55.236
51.9997 59.663
30.1339 39.444
67.8993 44.911
61.4884 56.941
55.199 54.575
37.7135 63.611
13.1398 62.414
31.6245 38.982
56.231 58.268
41.0056 35.043
73.5568 13.904
29.7164 63.569
62.949 30.281
33.1011 25.839
22.0982 29.623
14.121 33.599
78.6073 11.763
89.8291 18.407
85.6316 7.717
79.33 6.782
49.6755 -11.417
61.7637 1.044
57.3096 -28.578
74.5853 -2.147
78.7769 -8.599
57.5999 -14.860
59.5042 -5.990
53.3253 -35.854
43.5948 -14.411
80.1811 -2.740
87.5943 -0.643
73.5348 -18.920
73.6918 2.815
70.2308 -6.113
80.7976 7.470
83.0557 28.374
79.3331 26.279
89.0358 14.080
75.7681 58.312
45.9358 63.032
31.0923 61.980
27.2849 43.443
29.2211 42.143
20.9576 25.175
31.3778 61.216
31.7882 37.776
31.7926 67.863
14.5511 45.924
25.5294 51.474
40.0146 52.129
42.6933 27.457
34.422 27.883
30.9339 59.293
27.4438 53.885
12.2799 56.166
18.8659 51.373
21.9753 51.637
39.4285 43.126
33.9001 39.313
28.6269 42.043
51.9252 36.831
37.355 34.748
29.4283 52.546
35.8312 73.307
32.8448 66.648
26.2068 65.166
22.4238 55.824
65.9528 46.846
53.3456 48.768
67.3966 16.719
67.558 -14.831
45.8585 -30.995
52.5136 -2.265
51.1473 -14.638
72.872 -23.336
65.1392 -16.940
62.4767 -8.608
76.9777 14.316
60.5015 24.260
54.6664 37.725
70.2685 36.258
73.6401 31.081
47.4279 20.946
24.399 38.405
18.0642 57.942
35.0477 48.009
42.8917 43.303
27.3433 46.798
31.104 63.763
58.1785 62.872
41.7576 57.169
42.9451 40.613
45.7116 34.784
48.0358 30.626
61.9903 37.205
66.8289 -9.816
52.6691 -4.089
51.6061 -16.872
78.2006 26.073
75.2624 54.284
72.0778 51.556
83.9268 23.866
83.7755 14.665
88.3646 2.562
88.1121 -1.585
79.0685 8.092
81.3149 34.647
58.4928 50.339
61.5225 45.750
55.6484 53.363
19.7118 61.664
44.7638 56.207
47.3147 59.643
72.0011 24.592
65.6458 4.971
67.4038 31.203
32.4349 17.220
26.9213 67.976
14.7174 45.502
62.0086 54.991
42.3458 52.354
49.0784 41.187
56.4841 61.522
45.6952 35.251
42.1522 63.401
42.6019 55.817
21.1126 57.268
49.175 63.516
53.4707 39.382
29.9416 66.076
32.0605 8.835
45.1142 56.298
36.3571 50.622
25.4377 47.050
30.4243 60.854
29.9426 59.458
26.3301 55.275
5.28957 61.057
33.4793 1.105
53.0959 20.439
41.0569 42.472
73.005 41.900
50.6783 31.615
52.1854 39.997
62.161 34.383
44.1798 57.190
24.8609 61.753
31.9447 34.685
53.8653 66.998
35.636 71.812
51.8861 53.199
57.142 10.887
67.5574 14.701
28.8574 56.122
44.7715 61.336
56.4478 7.525
45.901 25.999
48.8389 41.391
55.3481 39.706
68.1457 52.625
49.3765 25.504
50.4 55.442
80.3077 -1.505
74.3342 -6.788
81.9413 30.369
79.3388 39.708
49.3746 31.799
64.0068 8.595
51.4155 -15.688
38.6759 -18.737
61.4702 -10.364
41.3618 -17.521
56.8283 9.783
68.0153 8.519
64.5591 2.789
51.2039 46.041
40.9986 63.870
27.7556 47.403
30.1016 69.042
47.6132 51.492
13.667 45.678
49.7904 30.091
38.577 50.617
13.3206 55.440
5.90886 65.892
50.4125 -20.065
26.9205 -30.432
73.6735 -10.345
63.154 -19.411
63.5135 -11.142
80.1581 3.180
62.846 15.658
53.9688 -6.753
75.3253 3.070
59.3911 -13.242
45.5999 -11.458
54.0284 -9.983
50.8541 -1.036
71.2687 15.020
70.2348 21.948
91.4758 21.991
55.1132 -17.513
49.7122 -25.111
46.8221 -26.539
54.3753 0.145
71.3773 -11.858
76.8132 9.067
63.3018 51.636
69.5329 30.963
89.8166 32.047
86.1422 20.622
60.6296 -4.181
63.8922 -12.232
72.0585 4.526
85.3019 24.930
80.6509 29.713
63.4751 -0.263
68.2358 14.501
54.575 40.593
66.3614 61.576
68.8407 39.852
42.4283 60.647
71.3041 51.195
47.3337 62.238
60.3814 48.311
43.8495 59.042
69.9824 56.261
63.4621 44.303
35.1988 42.445
53.8761 25.536
67.1951 23.961
56.1834 21.546
61.3342 45.539
52.9972 6.022
61.4135 54.855
51.3396 22.218
44.0766 46.710
66.2528 29.937
55.811 47.355
65.1358 31.212
44.6177 38.859
27.5096 43.970
51.8356 39.150
44.8473 30.142
36.9473 47.538
35.008 38.657
49.0151 53.922
45.1807 65.019
15.9589 37.030
22.9136 46.893
23.1906 48.514
15.4039 37.266
5.17995 41.356
47.1441 -3.446
59.2776 9.364
68.3157 10.300
78.1214 -7.964
54.221 -31.073
49.2033 -34.667
53.2853 -16.181
54.3445 1.832
38.9231 -23.945
46.4644 -17.245
43.8979 -22.987
68.2289 -25.316
59.8136 -22.090
63.5088 -25.837
89.8332 18.599
83.2104 9.463
54.8639 -26.150
54.044 -26.874
53.008 -19.465
66.012 -26.098
55.1061 -26.902
44.1623 -36.334
49.5954 -23.617
51.783 -28.478
84.9423 -8.609
92.7743 7.134
68.904 6.419
69.7944 43.846
82.8847 43.218
73.6991 20.246
69.6414 27.292
43.5633 50.111
21.8834 64.132
55.5734 44.589
47.6623 58.571
37.0134 49.819
69.1014 38.427
45.8296 18.078
51.4033 29.153
21.8358 64.848
5.35956 81.953
55.6072 -18.860
75.3433 25.075
69.969 -14.932
70.6529 -2.597
27.5774 -9.617
44.5753 -34.681
42.2708 -22.726
59.8179 -29.981
68.61 5.024
67.8498 3.325
45.7874 12.217
38.723 47.882
37.8207 40.747
74.2923 19.559
85.4158 15.648
69.2322 41.633
59.1653 43.444
53.7934 29.956
36.8523 0.093
29.3885 -2.515
77.1945 20.357
37.4002 23.096
52.4285 -14.002
59.1589 5.247
55.1532 20.868
45.5509 25.375
47.9778 43.399
17.4487 52.528
5.21198 36.997
77.8188 -1.236
55.7875 32.275
60.61 55.584
71.2884 47.432
76.8264 45.618
87.3334 24.612
71.4565 12.419
73.8028 -21.767
84.277 2.950
71.6925 -15.901
64.1641 -3.554
52.9011 7.469
47.2675 10.605
57.6916 27.817
26.923 38.484
13.8112 50.965
39.028 39.587
48.6088 -2.352
47.7792 9.735
39.4695 35.826
16.6901 49.320
18.2702 28.393
47.3417 37.133
17.6829 43.661
44.6384 57.489
50.5014 51.396
50.8885 40.505
28.6243 62.701
28.506 68.721
30.8464 57.272
50.615 58.803
40.3105 37.450
72.3415 47.954
43.7141 61.382
24.1475 55.731
62.3447 43.678
41.2257 42.338
57.1056 28.100
55.0947 46.708
77.79 23.307
60.3069 22.404
64.8072 12.260
85.0085 37.896
65.8219 29.120
39.464 31.218
70.7171 18.681
85.3085 22.698
76.7038 15.745
78.2356 -6.594
69.6275 -21.148
43.2567 0.803
44.971 -12.370
58.7831 11.227
53.6601 -3.753
80.8049 -3.543
37.5337 -24.067
60.9711 -5.550
55.252 16.431
68.7145 32.145
45.362 14.505
80.356 0.199
52.9323 31.887
66.0218 47.083
8.14938 51.044
5.54665 60.395
63.8258 -5.508
61.4134 -0.240
65.3712 5.523
64.2201 7.435
68.0051 -1.013
70.0536 11.202
73.4564 6.671
71.5017 56.745
68.8821 40.289
66.3002 22.031
71.6465 23.013
61.089 41.598
61.9689 15.579
38.4159 27.493
14.5378 34.551
25.4208 23.943
26.4765 64.213
33.2843 60.952
41.5179 50.118
62.3742 16.510
83.6199 4.032
59.384 -7.775
84.6869 -3.378
79.8038 -2.189
63.9917 18.891
45.9823 -13.246
64.3914 10.491
72.309 33.927
63.1634 50.003
59.3097 40.404
56.0103 39.406
71.6943 25.264
50.0231 -0.391
43.4622 42.920
65.8946 36.758
62.5339 43.456
26.9286 35.954
22.3212 47.441
20.8232 37.495
63.169 41.866
64.9326 19.995
15.7293 28.856
44.6617 50.922
25.8261 42.571
65.3799 39.515
65.961 1.625
66.5236 -1.802
82.1379 10.103
50.0835 14.564
21.9515 41.399
15.4757 36.509
40.6202 38.960
58.0504 34.332
65.8817 23.148
62.5465 32.697
77.4866 35.272
68.2372 38.905
72.9462 15.973
66.4175 -9.907
56.8151 -17.644
50.6574 -11.439
83.4109 17.885
76.0641 3.172
72.6972 -15.557
80.3592 -5.107
49.7884 -28.108
61.5389 -22.113
56.9633 -23.907
82.3361 -6.254
59.9628 -1.271
71.1098 12.632
72.59 -1.294
85.6282 6.901
67.5249 -13.081
68.2672 -19.379
68.2116 -6.196
60.4508 -5.406
67.2838 7.447
65.9252 -9.021
78.9578 23.020
50.8059 -23.663
57.8132 -2.573
62.1707 10.171
86.307 37.219
60.3662 -15.247
61.9498 2.125
33.7068 -28.531
63.1056 -21.025
83.6037 4.981
83.4661 20.438
74.6821 3.561
66.8098 4.052
76.2291 -15.484
57.8462 -14.358
57.9876 2.430
30.9956 -9.076
48.7264 17.493
70.2998 0.083
44.3042 32.112
20.5 40.704
34.0753 52.516
46.3019 40.274
55.5271 30.101
49.7826 26.294
69.2228 46.791
58.5388 34.122
45.3243 -0.047
66.1803 -13.938
61.4656 45.997
77.2674 29.061
76.8738 27.484
74.1227 45.998
69.3052 1.049
64.7021 -16.812
71.3863 -0.549
81.2103 47.833
84.155 0.513
73.7755 -12.940
84.5191 -4.283
80.1924 35.492
75.1808 26.852
73.8642 50.145
54.9285 52.783
63.6482 58.816
79.0488 42.743
62.8934 53.778
35.106 53.278
48.078 24.599
47.5962 31.421
13.0776 66.912
17.864 37.114
40.6649 54.216
37.0636 37.694
33.4607 63.992
44.978 47.536
40.9728 63.229
47.8185 61.884
36.6025 40.292
59.375 29.772
37.5944 16.795
32.4866 10.159
21.2054 40.642
32.0637 62.012
5.52348 36.284
60.5705 26.868
71.6564 38.162
58.541 30.437
42.7911 38.978
65.2612 9.621
62.6926 20.111
62.7034 14.652
35.2821 30.883
26.7783 11.164
54.2619 -9.069
54.7041 -42.878
35.0943 -29.658
35.5499 -30.052
58.9468 -15.654
63.6168 -20.851
59.0941 -15.450
75.6813 6.765
65.6549 -2.473
57.939 25.016
73.0732 -9.554
49.8776 -23.177
50.3846 -9.790
80.8125 -7.557
84.1843 26.531
70.7147 8.314
76.6995 24.235
77.7912 24.894
60.4776 12.014
56.8423 29.349
51.3057 19.995
58.1762 19.510
59.7183 38.967
77.1673 15.024
43.1277 55.156
40.6895 37.787
18.8857 50.370
44.9789 65.214
56.5026 58.819
69.3088 56.566
60.8775 46.878
66.0742 40.910
81.2595 38.401
74.9038 45.891
25.0626 53.855
36.1794 63.290
55.1727 44.784
48.5311 41.662
47.2089 53.306
62.8415 24.587
78.3828 14.902
64.4079 26.356
64.8519 38.227
53.615 48.908
73.7209 27.754
63.278 35.365
61.0505 -7.287
68.3104 -3.684
78.4878 17.810
66.9147 -12.370
76.939 -0.615
82.3712 26.683
40.5016 10.104
73.4639 13.765
50.3921 41.571
15.4886 38.769
14.5278 55.572
32.3267 53.987
11.5358 32.438
60.5992 39.877
66.1144 56.852
47.9299 39.464
50.1827 47.328
71.9325 31.677
71.4081 22.441
78.0239 14.434
69.8333 -7.155
48.0453 -18.503
67.4669 -22.764
38.639 -25.402
54.3371 2.884
31.6333 -20.986
56.9138 -22.066
51.8514 -15.568
48.2016 -28.448
68.9111 -9.549
70.9381 24.907
75.2239 38.192
74.9995 47.422
76.4159 37.586
81.5061 13.377
86.6657 -0.694
70.4958 -10.276
62.1996 45.499
75.1151 40.775
62.1578 28.907
51.8467 43.924
48.7709 63.972
27.8036 49.092
26.5717 38.940
64.1095 -0.662
47.5992 -20.303
71.416 -16.380
45.8069 -31.145
41.7933 -38.159
77.1103 1.035
70.0594 9.042
70.1607 26.803
78.1225 18.722
80.1808 12.260
90.3846 19.605
82.3829 -3.252
80.5865 26.848
72.4469 18.308
65.5829 34.458
57.0537 22.839
76.6773 12.422
79.2602 16.400
62.2622 -5.501
58.187 4.335
43.9535 28.293
56.412 29.891
61.4828 43.691
48.4753 49.176
27.8513 40.126
56.6305 63.286
61.6511 54.539
32.0295 74.781
42.1902 58.707
47.4332 58.992
66.6691 28.550
66.7042 19.094
59.2025 45.548
75.4805 13.005
67.1981 17.196
48.8059 -19.739
69.325 4.818
76.6599 0.429
68.7887 -5.939
61.3935 -19.187
64.3086 -26.605
43.5857 -34.361
43.626 -18.731
61.4801 -27.141
51.0016 -19.891
77.7825 -4.872
57.4831 -21.082
27.6073 -36.577
68.5015 -18.257
63.3827 3.102
60.1058 -4.325
68.4927 -6.678
46.2165 1.392
69.3681 -10.614
72.3948 -7.094
71.3389 -21.581
73.0037 -19.042
59.9878 -18.086
89.0889 18.960
83.4248 -14.934
75.9487 -6.376
80.3363 -32.420
62.7758 -14.940
66.2216 -11.671
45.1342 -24.613
45.5802 -16.036
75.3694 -21.336
63.4703 -20.443
52.4943 -13.786
77.0644 -18.400
51.1965 -29.421
83.2484 6.290
74.9184 11.193
49.9306 12.872
56.7389 36.616
56.3507 57.572
67.3616 14.272
70.28 20.799
72.282 2.648
81.6308 23.778
63.0791 13.940
76.4282 17.749
59.0274 33.795
72.41 26.380
81.9359 10.977
62.5676 -10.457
79.5397 33.096
70.9124 -2.703
68.9268 -22.405
77.0926 -10.398
82.8453 -21.354
92.3532 -10.157
36.4783 -25.950
44.7967 -27.656
60.6925 -15.884
68.5641 -14.724
65.0482 -4.306
82.4664 36.351
62.4063 13.071
71.4498 22.342
72.9824 -22.736
50.3782 -14.453
80.1724 20.369
76.5069 9.577
78.5474 3.101
84.8267 16.106
59.7471 12.434
74.7714 -22.047
82.0528 7.250
64.958 10.864
85.8347 6.274
71.6774 8.764
68.7613 26.104
30.5194 68.187
25.2048 52.326
32.6618 56.562
39.3407 47.406
13.9402 49.607
38.9967 52.382
24.8341 64.192
25.8195 67.640
26.3862 70.435
30.1866 49.235
24.9216 59.074
21.3265 50.032
58.4169 34.585
35.9427 41.651
46.5139 43.117
50.322 41.816
35.3967 38.752
36.6608 59.673
67.3012 18.859
61.1629 29.048
68.7423 4.861
73.6606 18.123
68.2115 -3.922
74.3059 -11.282
88.8313 7.667
86.5967 -2.826
65.2043 -1.850
74.4504 -1.911
56.9791 21.762
56.2499 20.450
12.8445 13.032
38.9847 2.104
42.8513 19.254
57.253 42.033
65.5388 31.470
51.2724 19.758
45.6549 47.163
53.7274 61.970
27.1634 60.132
14.7661 54.521
29.8564 64.528
34.4945 50.782
45.6383 41.217
62.3658 55.409
60.364 58.724
66.5129 49.813
25.7515 62.716
55.4426 38.653
88.0785 15.840
63.9879 -3.738
54.9934 -26.787
55.6179 11.353
66.4409 -16.603
62.8723 -8.376
73.0885 -11.990
82.3254 2.629
68.6977 -15.883
48.385 -11.145
64.115 10.309
49.6068 33.623
53.0636 28.716
32.8473 57.376
47.6908 54.827
52.4868 52.398
39.3689 58.731
57.1642 56.341
59.8245 59.709
38.1632 36.530
5.01977 66.212
64.4854 -24.192
67.6474 -8.005
75.8084 -1.324
89.7971 3.312
65.9664 6.116
70.2773 -11.230
64.5722 -18.677
67.103 5.461
83.1581 -11.187
56.7078 -20.024
78.5532 -1.296
47.5422 -28.720
75.4574 -17.607
74.3162 -12.158
69.3549 -25.892
56.5778 -24.770
79.4018 -12.734
70.9204 12.154
63.1108 -1.358
67.7425 -10.681
72.4075 10.462
60.5182 48.539
66.9492 -14.143
45.6502 -28.533
33.9224 -33.068
68.1793 -17.572
54.8414 -19.414
64.339 -14.605
55.6988 -10.199
58.1506 -31.351
58.7283 -5.362
61.9295 -0.369
63.5769 11.424
50.4464 -20.222
68.1846 -20.687
78.924 -3.831
88.8161 -2.840
86.7685 6.167
76.1273 0.721
52.095 -17.149
42.4754 -18.646
62.2607 -31.409
77.8567 -10.641
72.7454 -18.705
67.7707 -15.290
82.1438 -8.034
78.3082 2.316
55.0099 -10.942
70.9552 6.118
49.6239 33.319
30.3643 51.669
36.764 55.663
55.3617 60.175
49.6924 58.307
18.3738 47.480
61.6299 54.766
69.3871 50.110
52.3968 64.490
48.2618 56.782
34.0307 79.029
20.262 62.029
48.4508 64.033
44.6663 56.671
22.7267 50.832
45.6374 71.294
39.8647 70.060
22.3405 56.716
42.4225 73.904
68.9337 61.843
75.6924 57.966
61.1766 47.924
65.3477 20.381
37.7924 61.261
15.0123 34.093
28.7883 58.116
48.6994 44.840
65.6883 56.002
43.6706 73.279
31.2687 37.056
52.1794 -9.472
22.9809 28.924
24.5541 47.186
65.8774 -12.894
63.2797 4.104
71.4794 17.772
50.7299 -4.698
68.1408 12.676
69.4595 7.748
63.0862 28.854
59.5757 11.447
51.3229 17.276
71.6781 4.535
47.5437 53.073
5.76086 42.326
42.9785 -23.159
60.6938 -20.994
93.962 12.486
83.0952 5.238
90.5948 17.935
84.4067 12.627
81.8415 -11.428
80.1792 6.049
84.1836 -1.686
65.1271 -22.619
15.5675 -18.993
48.4277 -22.080
64.7709 -4.161
49.8676 27.694
46.4025 22.749
71.1313 0.060
60.311 -17.124
46.8359 -19.480
50.922 13.627
47.3401 36.706
43.5692 23.968
52.5859 32.480
54.5625 9.056
61.0179 -19.869
41.4667 -32.081
73.2228 13.236
78.3827 -1.548
76.9715 23.846
63.9321 22.329
54.7873 -7.258
39.7666 5.130
67.0087 7.597
76.6792 5.813
74.7172 -13.850
61.5416 -9.607
79.4277 -9.481
71.0379 13.751
43.2977 -0.631
58.357 -0.830
59.3207 23.093
71.9744 -14.812
82.3532 -6.327
59.9617 -18.837
79.4362 -2.895
68.8439 28.193
51.0871 23.514
37.9411 36.416
44.3835 44.178
57.3769 38.568
49.6739 40.162
56.4728 39.236
66.602 52.371
78.3268 28.832
68.7618 -19.786
87.2378 -11.686
81.2083 51.754
71.4632 37.761
75.4703 34.779
72.7543 3.513
63.7003 -17.245
61.2664 -24.099
52.2572 -20.335
68.8804 -0.070
67.8652 -27.030
64.404 12.576
60.9532 43.839
52.6591 15.630
46.5635 19.648
51.9669 37.642
47.3726 52.545
67.5768 53.965
45.2889 64.659
36.7214 51.824
59.3938 48.755
44.6346 55.426
44.3508 66.897
42.2982 67.043
60.4423 41.148
58.1625 31.640
44.5087 57.477
28.5844 25.349
69.7993 13.726
91.0501 16.376
78.2562 -3.963
75.2267 2.092
87.7662 23.672
79.993 -2.422
86.9943 11.469
83.4663 8.238
79.6614 -2.633
74.374 2.040
85.7026 25.662
82.8605 18.402
56.3402 56.189
71.3109 45.540
85.9102 42.193
87.3669 -1.427
61.3814 -7.883
61.8386 -22.294
60.1002 -19.060
34.6799 -26.986
53.8855 -23.555
64.5623 -34.913
60.9185 -22.274
45.6928 -30.289
89.0311 6.704
91.5884 -4.130
73.2394 41.944
55.3221 49.970
24.451 20.934
13.1484 10.564
57.9543 28.992
50.2581 -6.794
57.4328 -20.957
61.7307 14.535
66.0558 9.052
64.9632 36.163
66.0977 22.216
85.6202 20.531
72.7832 12.129
73.1753 8.367
71.1658 -18.506
87.8244 22.322
85.2382 39.781
67.2751 41.781
63.0149 61.238
14.9841 54.653
32.8304 68.352
58.6511 41.008
37.2335 51.493
39.9113 55.741
45.2361 46.477
60.4068 -0.265
73.1282 37.868
76.0806 30.917
71.0898 43.532
74.4099 40.472
25.2121 65.313
23.5155 62.578
30.1807 53.273
21.2565 59.323
14.2528 65.699
5.85733 41.895
63.308 22.749
66.6851 21.658
65.744 49.895
49.1249 42.188
79.0443 22.043
69.1147 39.324
42.5469 62.554
42.2322 51.942
59.6716 50.076
54.015 44.128
36.5726 62.634
24.3292 56.730
28.8802 70.757
48.6422 68.128
43.8336 41.144
40.8975 10.716
19.0618 61.884
35.3187 69.943
50.0046 58.156
36.8944 61.034
52.1665 61.206
58.8697 30.318
75.1038 35.198
77.4234 35.478
71.0026 41.767
72.3421 8.749
58.3049 30.208
41.9918 50.221
80.9766 25.219
35.7477 62.636
26.3356 71.886
32.2247 14.489
23.6502 62.196
17.2372 64.844
21.286 67.183
56.5313 54.140
74.5224 32.400
69.1771 40.029
74.9452 24.053
76.9521 40.731
42.4556 49.502
38.2823 57.717
48.7416 57.084
39.4664 31.647
75.3286 2.859
67.7218 -25.808
52.8715 34.184
58.8578 49.362
48.5323 56.260
49.1103 48.476
46.0302 57.795
63.4281 53.098
45.9571 52.111
41.4321 50.375
33.8675 31.323
44.3319 24.207
41.3542 57.619
65.5287 40.631
83.5726 -4.422
66.9705 -6.550
68.1018 36.939
43.6263 64.582
26.7859 58.233
34.0565 45.806
50.3872 39.024
72.6262 20.383
76.1324 28.197
43.8956 60.307
32.1186 60.677
24.9993 54.453
23.8015 36.309
28.454 65.228
50.6992 58.673
66.5437 54.342
47.5637 57.014
63.4348 21.106
72.1023 31.965
78.6466 24.156
64.082 19.994
54.4144 28.670
53.9405 61.179
52.8953 52.701
38.8412 62.169
15.931 66.844
16.8288 61.600
23.2562 61.224
48.7063 12.286
63.5284 50.958
50.5705 47.558
54.8894 22.472
49.7046 34.223
42.4895 19.270
44.4642 53.291
51.2263 27.932
59.7844 52.438
37.7388 59.322
21.259 54.153
20.9311 46.096
5.79289 47.101
65.5665 -6.793
64.8773 29.513
37.4491 52.451
64.5631 59.236
69.7223 54.556
34.821 61.160
21.7079 64.829
17.3873 66.449
60.9524 64.476
43.9722 56.587
51.0285 59.193
55.8141 37.320
58.2184 40.122
74.4741 21.251
69.1206 9.111
67.7381 11.552
79.2694 12.563
73.7852 -18.576
65.6128 13.656
51.9474 65.770
52.0128 69.244
58.5396 53.616
61.9883 48.770
32.9675 55.456
32.1155 52.794
58.7837 61.414
36.4746 44.703
58.3292 13.175
61.1484 -5.110
64.5649 1.496
66.7209 -12.180
72.0388 -11.790
71.5932 -7.873
89.383 3.868
70.9489 -5.744
83.9983 -4.928
57.613 -20.551
60.1803 -10.738
40.5827 9.794
80.192 22.354
51.7357 42.105
51.3051 52.529
58.3604 58.394
58.6146 43.007
64.4375 16.650
51.8817 49.109
51.3804 22.501
16.2985 41.262
28.3171 61.501
24.0879 76.795
15.4715 43.615
40.6076 39.571
27.49 63.571
55.1967 42.297
54.0493 50.935
43.2437 53.319
56.6796 50.565
59.4572 7.364
83.5362 38.542
41.0058 56.725
59.7523 46.641
81.3207 12.288
62.9393 -19.353
72.6936 -7.507
29.4358 -16.468
60.0775 -11.583
68.8963 -35.571
54.101 -37.737
71.7721 -20.906
57.531 -22.199
50.6064 -29.998
76.3886 0.826
73.5541 0.844
72.097 38.109
57.1536 9.861
67.8083 43.716
60.1349 57.394
34.3276 57.387
23.3651 51.676
10.8924 46.013
5.48025 47.781
34.7458 -25.148
62.3315 -24.464
66.7458 22.446
49.4941 46.404
67.1606 26.495
71.2086 11.117
67.6342 17.218
89.6974 -2.095
73.9164 -14.185
78.9006 24.972
73.9553 22.743
76.824 14.178
66.0147 7.097
79.1004 20.137
90.9027 15.124
79.9794 22.785
83.752 27.284
86.0475 12.531
83.7521 23.592
71.9081 41.927
53.1644 45.135
53.1715 40.310
73.9587 16.458
90.111 16.985
73.2873 49.927
55.4113 51.371
80.051 -0.755
58.0485 -28.866
53.04 -21.369
84.2452 -14.913
40.8323 -26.710
55.7741 -20.165
67.6832 -11.562
68.6766 41.679
66.8245 27.249
57.6318 51.479
59.2113 43.167
48.0564 42.625
53.5696 -7.850
67.6136 -5.716
63.0359 45.107
59.9949 59.612
61.5723 44.550
49.5141 58.862
75.9014 30.131
53.703 34.634
72.8037 41.363
54.1659 51.264
56.7252 54.608
24.8332 30.566
48.3477 56.071
45.5276 71.858
17.4849 66.581
36.4402 48.299
56.886 29.277
52.3723 43.841
43.4924 26.607
54.3997 23.150
70.1567 32.125
72.483 -9.352
80.4684 1.948
74.1988 -6.516
48.7371 -19.531
59.6395 -11.013
74.1526 26.172
58.4138 42.657
68.0993 41.119
71.9505 21.957
60.6787 17.857
62.3607 -14.424
56.7519 -27.349
54.0278 -25.792
59.8067 -33.788
53.1716 -15.321
55.909 -6.182
68.0396 -7.313
80.8168 5.662
64.3706 -18.782
46.2186 -26.969
56.7897 -1.887
63.3653 -7.196
65.7862 -22.279
66.3253 -3.380
63.3712 -9.532
59.5693 -31.080
62.1864 -10.941
72.0381 18.730
33.1237 32.881
75.4673 22.770
59.585 18.358
67.905 16.925
73.0133 10.225
60.4027 -10.196
63.1815 18.342
63.7482 13.431
53.1144 -1.247
53.4057 19.459
31.3567 -17.014
44.1735 -35.972
65.9304 -15.466
86.3646 -16.211
65.5825 -26.272
56.4074 -30.854
72.2992 -20.802
67.1425 -22.048
80.4386 -9.401
71.1592 -27.076
69.2323 -22.221
69.4208 10.557
70.4037 -19.582
80.8563 -12.297
79.269 26.398
79.7217 19.766
70.2494 -22.545
50.8278 -2.541
44.3134 -32.607
52.0752 -41.530
26.9111 -44.543
38.276 -41.577
57.6506 -33.055
65.3635 -7.093
94.0083 -6.188
87.5791 2.814
70.7981 -16.535
46.554 -20.495
80.3923 0.430
65.4913 -15.469
50.4281 4.584
59.5394 41.140
49.1997 67.162
57.2702 55.288
59.0463 15.135
71.2157 13.856
57.036 -14.010
69.0934 -17.413
67.0767 -7.042
79.1076 0.785
69.4863 -14.795
69.9023 -13.299
75.505 -10.861
60.2635 -13.560
83.2431 -2.396
84.6326 12.796
65.7477 51.669
58.2135 56.898
56.9013 53.958
68.6122 34.382
59.1684 26.598
72.8666 9.094
63.3827 28.592
56.9634 -22.070
59.4556 -31.713
84.373 8.780
88.8533 14.586
73.3015 27.895
74.4773 34.876
72.834 46.123
47.5046 -6.640
42.8711 -6.371
76.8855 7.798
36.4556 -16.992
70.3704 23.440
48.4862 36.952
68.8868 55.372
82.0582 38.585
49.2914 51.904
14.6075 56.999
27.0599 64.042
27.6469 58.857
48.7728 54.504
58.3219 26.755
77.0582 2.937
75.2266 -32.937
67.3892 -37.800
47.4289 -24.317
81.0181 -5.600
79.35 -17.576
78.1708 -7.531
59.3174 -9.633
30.8249 34.742
20.8198 61.379
26.4757 59.306
25.7044 71.577
14.0503 47.339
11.9545 41.444
40.1684 61.638
76.3036 15.502
69.0198 2.994
62.9543 -25.425
64.4852 -30.243
43.3774 -33.335
51.6809 -6.721
69.2526 -11.962
69.259 32.910
81.0209 -1.547
63.05 14.936
55.5329 23.657
80.3954 13.894
91.4972 22.211
79.7513 5.439
77.2557 22.396
67.9277 1.799
74.7989 2.471
67.0497 -11.846
62.1723 -17.998
58.1869 -10.617
68.2985 33.954
41.4119 33.816
44.8896 66.065
25.4275 64.081
48.6126 60.298
46.3141 63.457
75.5776 37.521
22.9223 63.862
40.3944 49.553
4.90614 52.583
61.4115 25.533
44.755 39.861
31.7533 55.804
44.1898 58.801
54.3455 59.241
53.2914 67.625
64.6017 60.830
61.1061 39.562
72.3919 24.516
48.1962 -8.078
75.258 1.915
64.3344 -4.944
82.8552 23.801
61.8027 50.180
38.7062 49.667
55.3 34.914
36.1149 43.162
5.17016 52.142
70.2482 55.280
50.3984 39.507
51.8567 27.812
67.0287 20.420
59.0002 38.427
54.617 22.199
78.6552 27.518
76.4283 -6.880
80.0954 14.911
40.9868 -11.342
68.4202 -0.111
66.3155 20.857
45.3651 50.775
33.2108 60.042
16.2454 53.813
41.2241 62.890
14.5988 56.227
53.1355 68.736
69.6362 55.312
38.3444 59.711
44.9899 39.467
29.1267 59.659
25.1724 38.142
34.9486 52.774
48.9572 55.095
74.5943 37.395
59.6517 49.614
59.66 25.739
55.7261 16.173
63.5813 20.859
54.7335 27.825
57.9533 20.000
18.07 52.623
51.6426 40.410
55.9613 61.733
43.8583 62.940
16.809 30.645
26.8068 50.336
32.8393 41.197
21.0291 43.252
34.14 56.021
61.2913 6.273
90.1918 11.760
84.4064 22.122
59.3171 -5.577
62.9753 3.037
56.4969 8.453
59.4876 -16.234
64.5213 27.256
68.2128 31.111
52.4748 32.132
22.0182 50.495
21.1875 44.798
35.4351 72.203
29.4721 61.803
51.1115 35.483
53.7526 60.781
73.6327 46.137
39.5207 49.143
72.4733 40.510
30.8294 35.029
38.6734 24.847
17.9447 43.802
44.6793 53.978
51.2828 35.102
17.6476 45.728
19.1355 46.609
48.3336 34.345
49.6649 33.677
36.3985 62.130
54.1174 61.777
55.9016 2.725
39.8639 11.457
29.0266 -11.201
36.5687 -38.170
52.4435 -30.525
82.2536 -17.710
62.1104 -11.526
42.5902 -11.174
84.4424 1.027
71.841 0.034
78.9231 3.749
54.3342 -21.982
42.6386 -26.893
55.4752 -15.675
83.4292 3.871
65.7526 -28.499
58.029 -25.001
67.3007 -27.896
68.5731 -9.804
65.928 -21.765
83.0005 19.115
68.4746 8.759
60.2219 10.820
60.7136 21.279
12.853 23.258
78.4814 19.653
80.6032 10.474
69.2765 6.225
86.6827 24.789
56.9431 -32.369
51.8659 -38.408
31.5015 -29.882
66.6703 -13.221
88.8831 0.585
41.8568 -22.554
70.4175 -11.484
75.9742 -4.795
42.4921 -32.324
63.1969 -20.683
74.3157 12.189
79.654 17.914
83.5076 5.636
82.4639 -5.794
74.9776 -26.731
62.578 -32.318
61.5947 -14.596
55.0561 -40.727
64.1991 -26.699
39.9037 -32.695
67.8771 -16.874
70.9357 -13.915
69.6543 -23.580
79.8438 -23.375
60.4317 -22.998
60.2621 -35.426
56.3752 -35.690
61.4489 -11.735
73.7526 -4.001
76.6713 -18.205
64.402 0.082
82.057 -19.527
65.1865 -33.254
79.4555 -5.808
47.0513 -3.836
54.7752 -30.061
40.2214 -26.925
67.4525 -27.055
85.5734 11.165
67.4236 -17.284
64.4592 -21.751
65.6521 -30.139
54.5906 -26.695
59.3597 -26.304
59.0203 -31.861
72.2946 -13.495
78.4631 -14.861
76.6232 3.394
73.5201 7.818
77.7899 2.854
77.7043 -15.774
77.727 -7.422
89.9313 -11.655
53.6175 -11.431
63.4983 0.858
71.6561 32.953
68.3613 -17.553
82.9295 12.415
72.2972 25.919
44.9091 52.002
31.3402 66.388
38.7028 53.999
36.4704 67.462
29.8232 74.018
52.5062 61.450
59.6418 68.228
40.2113 48.279
37.4138 25.450
56.239 47.254
85.1501 42.583
72.9459 43.351
34.3916 30.753
59.3482 16.241
51.4131 19.903
49.8563 -7.675
57.8395 -8.075
87.6525 20.117
77.7955 -13.559
59.1832 -36.212
73.397 -11.479
68.2033 -16.316
56.5229 -20.085
59.8149 14.623
59.846 10.975
52.7238 48.591
57.9652 27.714
62.4702 20.013
64.3173 37.094
55.16 10.833
73.1991 17.770
67.5009 26.496
56.9303 21.232
61.7315 23.521
62.7688 34.216
60.4651 29.785
63.8915 15.433
67.2283 26.931
64.7217 16.925
77.6896 29.145
73.1868 30.535
65.7775 -11.662
73.4105 5.029
83.782 -6.225
78.1536 3.912
79.6506 4.622
79.2916 28.584
73.2374 49.562
76.5848 44.980
78.9965 5.903
64.3402 3.570
76.2401 -13.632
80.2859 7.793
77.6273 -14.046
66.7097 -30.415
61.2275 -23.656
78.3619 9.774
55.5674 47.101
81.6624 23.903
67.4265 48.560
67.7805 51.221
39.6251 63.555
51.8465 63.044
79.6777 47.222
70.9864 48.915
74.3861 7.825
76.1345 2.274
72.118 -15.045
57.1602 -33.993
72.8795 19.153
66.9575 -4.408
79.7495 14.832
66.0735 41.746
44.5604 32.784
30.9925 51.139
42.4954 45.496
47.4914 61.269
56.0884 60.557
56.3435 63.069
48.7554 62.661
54.3284 33.049
60.8522 21.743
80.8574 37.654
71.0203 29.306
73.7233 0.034
62.8459 -10.993
87.8164 19.539
72.3334 52.003
83.657 26.712
91.6849 29.666
82.9786 9.016
70.2938 6.893
80.5579 -2.766
48.5482 -20.037
63.8693 -36.491
54.523 -32.895
50.992 -17.601
52.5591 34.873
42.4405 58.316
57.6511 39.804
80.6117 41.291
78.5509 33.493
75.9994 35.239
75.1897 21.620
81.9579 14.261
61.1581 -14.100
70.9163 22.935
81.7732 49.568
79.4264 52.430
82.1485 10.968
39.8209 55.037
46.1087 57.182
31.5117 58.271
34.376 54.255
77.3916 30.126
70.1309 50.260
81.6131 43.347
60.1722 4.000
68.0908 -20.404
67.7219 -29.415
80.6501 -27.125
43.9795 -22.525
37.6485 -36.179
63.5297 -32.725
52.0781 -35.103
64.5415 -26.604
58.0241 -31.889
69.0568 -25.224
76.6068 -6.420
54.9002 -30.977
43.6224 -19.999
22.0274 -38.110
48.6481 -25.240
27.5741 -36.222
37.5447 -31.672
35.9722 -21.229
41.8922 -20.092
75.9495 -14.596
71.9519 -4.377
73.2379 10.836
66.436 -2.023
56.6072 11.600
47.9139 -20.850
78.7977 4.766
43.6759 -30.049
86.6673 11.578
73.2458 13.600
53.8044 -15.656
85.7009 21.084
58.0789 -18.505
36.0355 -13.640
69.1273 -35.102
56.765 -34.823
72.8843 -9.847
44.468 -26.159
49.4071 -19.672
59.7135 -22.164
58.7304 -13.964
49.2045 -23.819
56.911 -22.647
92.9499 0.758
84.777 23.167
75.4514 -19.354
83.7388 -2.684
86.9984 22.451
92.5049 27.793
73.8604 27.052
64.761 36.126
46.3752 46.259
41.9195 35.243
49.3423 18.460
47.8231 45.389
19.8586 50.768
25.636 51.635
49.3651 70.582
84.0279 26.617
78.3927 -11.090
76.5631 1.349
81.4818 9.694
86.1274 19.381
60.7355 13.376
87.26 17.933
43.0585 -24.487
71.2251 -23.992
70.6091 -27.606
52.9378 -36.960
84.7379 -28.749
46.7676 1.844
54.897 10.894
30.4482 -6.335
22.2906 27.855
25.2895 53.999
16.65 49.447
54.413 52.317
16.2938 45.287
49.0418 37.917
47.5531 14.016
38.8409 48.278
24.2254 41.803
23.895 31.260
12.2009 44.332
63.5325 43.420
63.6321 25.379
75.7353 15.716
57.5255 18.400
68.3332 -18.628
69.531 7.337
67.7374 -2.258
74.0905 21.873
84.2622 18.490
75.6767 40.938
80.5385 29.031
76.4761 2.616
66.4621 -1.360
65.1399 0.502
71.6881 -11.384
58.8689 -9.772
79.9143 -6.319
62.9554 -28.879
63.5098 -6.039
52.4563 48.903
71.6526 49.329
65.0515 28.869
70.8734 31.475
64.483 10.754
62.1306 2.489
42.4646 13.567
36.0049 34.418
30.7287 38.654
48.4392 47.725
23.3437 53.572
23.4972 57.979
42.8994 47.651
61.2061 -20.056
74.9729 -1.936
64.5663 -21.105
35.5652 -12.927
58.2898 18.519
45.4402 21.211
41.7985 28.312
63.0339 -4.739
39.8828 31.720
24.8405 55.006
39.9269 57.800
67.6197 32.602
71.1512 40.137
74.3816 29.517
72.5408 42.776
65.2428 0.555
52.349 -18.655
68.6584 -11.337
67.2396 -10.361
81.0034 -7.903
88.1877 14.038
68.5754 5.973
61.5517 -4.008
68.4268 20.976
71.1699 22.045
36.0919 57.827
25.6809 59.402
8.74193 53.515
63.741 53.824
34.4702 61.566
8.56031 46.494
36.0191 30.163
73.7561 -8.016
72.133 -16.584
73.0653 -1.565
74.6556 -16.461
70.8413 -4.293
68.1496 -19.673
81.0726 19.120
85.5987 -12.881
53.1794 -4.411
56.2431 -0.730
65.3163 11.816
41.8987 12.849
32.2059 43.828
18.3434 69.511
10.295 64.108
5.2034 61.590
60.9097 -24.454
52.0412 -39.375
60.1102 -34.094
83.4097 -7.737
66.1856 4.177
64.6038 19.810
76.8802 2.642
76.8151 -8.665
63.7615 -24.113
74.3591 -20.487
74.1943 -6.441
64.906 -28.700
53.5417 -33.631
61.8413 -21.177
62.482 -23.206
60.8773 -21.995
65.7349 -10.834
84.4102 7.157
61.7416 17.203
32.1367 32.035
59.3656 -3.359
70.9196 12.539
72.2932 1.538
71.9829 27.676
68.8076 20.294
73.2368 4.050
87.7969 15.160
84.6685 9.302
66.2868 -11.990
61.2195 -12.172
72.3045 5.105
73.2212 46.230
61.7614 47.234
38.9099 60.968
50.6978 47.485
57.171 36.250
48.1338 45.893
73.695 40.953
66.5258 41.517
65.0923 22.859
61.4232 14.587
71.5401 -10.507
77.5441 13.898
54.596 -12.234
82.6388 -3.108
86.2143 -9.155
70.6424 -20.509
67.342 7.918
45.8183 -0.139
33.1777 1.447
46.8232 26.555
57.5352 37.073
54.2531 53.531
48.306 25.627
61.9975 -14.096
67.4018 19.095
76.296 -1.976
79.6557 23.245
67.1801 -2.265
54.8787 47.338
68.447 56.682
61.148 42.424
60.7537 56.587
35.9388 58.437
56.2378 35.700
77.5705 23.097
76.6279 49.183
64.3321 15.834
89.2001 -6.664
57.8513 -7.170
74.1254 3.622
71.1142 7.956
55.8202 8.412
49.0318 37.309
59.7909 23.028
21.777 17.698
35.7357 56.021
71.5589 7.841
76.9343 2.380
83.179 -18.324
74.3572 -13.115
60.4964 -29.211
74.5184 -8.800
76.1265 27.017
79.4109 22.481
78.7557 12.132
69.2374 -15.899
86.3427 -11.905
72.5846 -0.282
58.5936 3.875
76.9068 33.000
35.111 52.309
62.4813 51.834
68.6429 47.125
50.5601 55.704
19.6361 64.058
22.0046 52.126
17.2567 52.089
45.0117 52.684
33.1017 55.852
29.8436 54.233
26.359 47.010
45.8441 56.292
57.9276 55.289
68.2959 49.280
63.4416 17.446
81.1777 34.955
64.7048 30.908
45.1337 32.343
45.2214 51.476
30.0482 47.235
21.7835 53.995
61.5447 41.352
27.887 48.987
54.8108 25.071
64.4917 33.459
65.9643 3.149
64.1967 34.240
34.639 54.572
36.9506 69.788
51.8985 68.986
48.4424 74.227
33.783 61.983
20.2277 63.021
46.0937 62.607
58.7134 43.094
72.7637 18.447
75.182 41.880
82.63 33.011
63.7362 36.785
83.5498 17.049
81.709 5.817
80.2695 8.717
69.5023 -13.752
51.0576 -25.336
51.7188 -29.861
62.2445 -24.827
55.862 -15.094
73.8538 -7.447
40.8375 -33.854
56.1928 -37.191
73.6896 -11.610
56.2867 -22.510
50.7075 -10.904
69.8854 -1.543
60.0333 -1.087
81.7438 17.482
76.2451 2.384
38.6822 38.964
15.2965 22.110
51.7361 35.549
73.0011 43.723
74.985 39.687
84.6113 18.761
51.1131 -24.668
50.2847 -29.078
62.779 -24.657
24.8897 -5.532
34.6565 -4.012
57.9125 -29.900
64.1109 -18.310
57.7711 -2.297
40.4251 -21.938
54.2952 -21.804
37.6127 -23.159
42.7906 3.772
49.7933 2.538
54.8813 20.488
60.0356 21.079
80.1423 -5.019
60.0643 -24.796
77.8446 32.564
73.5823 25.217
62.9315 49.055
45.1375 70.546
61.9041 37.980
64.9613 28.192
53.5901 24.055
36.5035 16.162
68.1877 39.495
36.6219 40.185
55.0325 19.653
65.0158 49.256
21.6923 54.245
36.0772 36.860
27.6452 45.982
29.7296 39.524
42.436 56.678
37.067 68.705
48.9751 65.124
13.7746 58.773
12.0701 59.475
43.6509 30.622
9.04715 27.658
21.6725 54.314
43.2978 62.730
25.6583 62.734
59.8721 50.730
27.4111 50.293
42.2433 54.837
19.6103 36.985
63.2993 39.578
84.8057 9.139
51.634 -29.473
50.5092 -11.220
62.4596 -35.881
50.6596 -41.711
52.2213 -31.456
43.5502 -36.481
53.5798 -32.759
52.3044 -27.435
80.781 0.834
76.6632 22.100
59.8049 -21.742
47.8272 -34.217
64.2279 -18.650
60.9515 -25.184
67.433 -41.043
60.5602 -34.298
49.8988 -23.577
61.0212 -8.525
65.6634 6.208
56.4783 29.269
91.1858 2.491
78.4853 -14.349
85.3769 -8.718
90.4298 -0.720
93.0925 14.796
72.1975 -20.493
76.7718 -14.585
77.9371 -0.253
60.7391 -4.124
59.3973 -5.678
82.693 3.883
52.328 -20.615
69.2339 -21.822
64.8504 0.104
49.3397 11.733
58.3875 55.752
18.2625 41.079
59.7309 21.680
66.683 22.564
84.6121 3.857
85.3664 15.630
76.4255 3.659
82.622 11.139
75.4997 8.788
42.2186 -23.279
54.1477 -32.483
68.0698 -13.354
82.9455 -10.639
74.7008 25.383
74.1589 18.870
72.6411 33.607
82.9298 33.755
73.7576 18.775
63.9858 -15.362
71.8888 -13.521
49.8933 -24.376
74.9436 -5.362
68.9393 -10.165
44.8248 -7.513
43.7874 17.221
59.7072 -6.335
54.9691 17.170
78.4281 -15.065
83.2209 0.649
82.0145 11.134
82.8461 39.357
59.9394 42.853
37.5855 60.796
16.9724 55.276
17.247 51.751
26.5368 57.496
50.7428 47.157
37.7187 70.875
18.2387 57.334
51.5679 59.002
58.5385 49.408
38.5632 33.852
35.158 70.692
16.2807 27.332
51.079 25.690
52.7684 5.965
71.8306 37.222
85.2588 -8.196
59.1842 -11.048
55.3745 -10.482
43.7784 -6.074
59.1787 -13.727
47.8648 -36.805
85.893 -11.350
55.5631 -39.965
67.4364 -26.583
71.377 -27.360
35.2445 -37.072
81.5402 -18.003
72.5396 -3.002
61.3539 -33.787
56.1418 -48.448
63.7768 -25.608
51.6677 -31.329
54.2599 -31.023
61.8317 -27.617
73.5893 -3.295
74.7815 -11.010
76.4601 23.677
80.2657 21.669
70.062 52.247
52.9698 64.076
45.8837 64.809
74.1141 60.390
42.547 50.249
50.1445 53.672
78.1625 44.978
69.0612 48.259
72.2925 52.974
49.2731 56.341
78.5458 8.541
69.8595 6.062
70.888 -2.995
47.4569 25.449
56.5472 35.550
28.5315 59.272
10.6945 63.382
18.1482 62.743
35.5816 64.883
26.6027 53.518
37.7355 54.274
22.3967 51.095
15.8909 58.303
38.9918 62.786
34.1261 58.795
18.1492 61.871
50.8451 67.029
32.7811 56.724
33.0844 64.140
54.0119 30.631
50.7056 51.026
63.4339 13.297
62.1157 -10.420
42.045 -14.752
57.6929 -11.012
51.2616 -29.311
33.7678 -43.010
53.3661 -40.922
67.4641 -17.454
58.8769 -24.634
65.1306 -39.358
56.3246 -26.677
50.2379 -23.659
74.3748 -22.224
55.8364 4.006
56.5363 -9.611
49.1338 -30.051
48.9224 -17.448
56.937 -23.031
53.0603 -8.116
58.8207 -4.931
68.5039 31.123
62.7752 30.832
41.7855 -4.129
53.4933 -22.108
64.3687 -19.311
[truncated: 7,945 more chars]
