# Supplementary material for: Myosin V executes steps of variable length via structurally constrained diffusion
Source: eLife. 2020 Jan 15;9:e51569. doi: 10.7554/eLife.51569 (PMC7054003; doi:10.7554/eLife.51569)
Supplement: Source data 1. [file elife-51569-data1.zip › myosin_elife_source_data/Figure 3/BD_diffusion_contours/lastbead_xz_8IQ.dat]

52.349 6.599
36.489 -17.644
20.491 -0.735
36.001 22.538
28.086 59.926
22.400 58.022
26.172 24.266
43.061 -14.994
53.566 1.703
62.662 11.398
81.309 22.789
68.813 34.867
60.519 42.920
48.017 53.721
55.212 34.100
42.082 30.396
15.782 -7.752
46.604 -17.950
62.850 -21.548
42.764 -22.641
45.214 -3.278
39.182 28.417
68.322 35.928
68.313 27.141
75.044 30.440
75.366 35.165
83.192 4.062
84.347 11.136
59.403 -22.419
81.279 -6.190
65.820 31.402
60.796 55.432
83.933 27.229
69.642 41.620
47.074 51.600
45.351 12.609
56.178 13.884
84.817 4.860
78.510 -20.002
87.070 -7.412
68.710 0.843
78.083 7.527
51.125 -14.725
58.178 25.821
19.979 8.288
22.252 23.251
33.355 23.777
43.784 0.671
44.021 12.770
19.200 32.072
44.579 22.641
15.566 49.525
53.559 65.454
28.554 45.007
63.391 49.105
83.342 -1.977
88.015 0.314
76.887 -8.621
66.718 32.944
66.176 49.746
31.379 50.384
35.575 72.796
69.008 49.616
59.240 31.958
77.801 54.955
38.252 27.538
44.048 41.758
46.063 63.121
34.724 65.942
79.320 32.571
82.178 37.425
50.742 25.323
39.566 27.225
51.335 21.895
23.724 8.614
38.019 -0.317
36.067 -9.951
41.761 18.307
68.305 41.929
54.413 2.933
19.124 55.761
75.603 45.665
70.559 15.114
58.192 -0.343
28.743 -14.285
23.743 -36.131
32.255 -41.367
50.178 -48.220
66.354 -26.475
85.926 -0.119
43.916 28.934
60.693 25.615
82.468 3.176
69.551 41.421
62.784 31.501
72.793 34.249
79.755 29.868
18.747 69.210
53.206 50.086
52.745 -7.670
62.066 3.330
49.439 22.987
59.514 -12.419
45.225 14.535
64.570 2.470
57.568 -10.327
70.856 4.927
77.481 16.553
56.385 25.624
77.686 18.787
62.744 33.489
33.613 26.391
27.267 -0.938
53.354 -7.150
60.417 17.750
28.138 -1.594
57.473 9.019
42.057 -3.488
54.316 -8.499
51.188 3.751
45.748 0.131
39.896 -0.904
26.005 22.238
25.132 0.952
37.835 33.392
43.196 10.552
37.188 -0.210
54.817 -3.631
23.804 -25.294
41.780 -37.778
66.933 -19.563
87.160 -1.265
64.354 -28.121
60.274 -25.690
57.809 -15.869
41.584 -7.013
47.251 -3.401
56.331 29.838
71.374 31.736
40.224 8.044
61.198 11.736
59.887 8.787
70.647 46.818
32.835 52.407
45.887 44.035
66.602 45.826
65.414 21.441
59.835 -8.674
60.375 11.442
69.342 40.080
63.710 27.449
50.375 36.184
59.935 0.160
54.178 -6.462
12.521 9.385
53.604 -15.396
50.976 -31.205
81.148 -13.972
54.690 -12.226
54.444 28.123
44.778 22.989
48.654 30.709
36.071 45.709
15.829 46.885
36.092 61.065
38.509 64.458
74.742 47.174
61.628 50.553
62.525 31.633
53.354 43.800
48.676 49.758
46.985 63.938
61.455 58.735
42.761 61.374
66.418 57.011
17.895 40.209
58.042 55.061
25.658 15.347
74.130 14.747
71.443 -0.712
72.149 1.649
72.449 -14.330
61.011 -23.095
70.158 -28.026
54.775 -13.587
46.891 33.086
59.500 26.152
26.354 42.171
44.660 47.677
49.793 14.685
32.690 21.604
45.907 12.651
23.136 20.702
27.216 2.109
37.130 14.054
19.344 33.052
77.878 -0.309
71.190 5.054
69.057 -10.574
76.153 15.724
91.565 6.096
78.238 1.612
78.347 3.032
68.408 23.186
74.437 30.124
52.884 47.722
67.250 16.671
54.387 11.366
51.268 9.463
66.533 -0.635
47.346 -11.085
72.112 6.900
76.562 -3.705
67.266 -23.643
47.322 -31.277
34.209 -20.009
14.547 -20.579
41.721 -9.099
64.339 -11.204
73.328 -5.406
86.879 7.051
51.975 -26.513
40.945 -24.691
36.741 -1.625
44.948 38.577
77.304 43.558
57.353 51.315
6.466 32.701
-7.027 19.386
-1.005 50.392
16.921 33.572
57.468 26.040
62.944 57.109
60.630 50.196
48.016 26.702
50.907 34.587
38.110 -18.881
12.333 13.124
23.758 35.913
39.773 17.928
36.197 54.993
16.687 37.169
24.215 77.000
13.295 58.133
1.802 52.616
50.410 0.755
68.353 -2.878
70.421 -11.885
75.359 43.649
61.720 37.678
58.340 34.440
26.260 48.538
71.360 49.922
80.230 34.618
61.045 59.201
36.967 52.042
75.571 48.043
55.346 28.743
81.162 27.643
71.401 25.629
46.070 47.435
58.041 70.833
35.746 35.857
49.315 22.897
49.069 16.709
55.648 12.118
17.459 9.552
37.758 35.499
24.800 40.284
47.081 46.126
51.879 40.174
51.723 35.237
52.882 9.985
19.393 37.788
5.500 -10.819
35.718 18.934
49.381 -8.108
37.942 -23.681
32.138 -38.431
49.659 -28.949
78.645 -22.413
80.365 -0.741
90.346 36.690
83.902 -11.462
73.336 -13.131
69.922 25.425
57.794 12.839
37.802 -13.785
86.176 13.295
68.990 -2.014
92.119 16.608
72.102 2.924
39.586 -24.173
38.309 -15.505
27.685 -23.258
45.545 -34.232
64.157 -29.659
70.692 -6.525
76.133 -13.696
32.320 -19.683
53.095 -23.282
73.989 -13.215
78.766 20.664
59.306 -20.483
77.097 -9.083
80.627 -16.293
84.680 -21.424
78.590 0.116
76.380 -26.951
54.054 -34.562
42.926 -26.669
76.260 -21.013
66.901 -33.278
69.915 -12.478
42.025 -36.943
35.925 -33.161
79.587 -17.297
34.211 -10.360
47.230 48.700
78.806 14.055
75.144 37.912
90.003 23.397
76.943 -6.894
77.573 -10.319
81.123 -12.269
68.220 -16.142
72.013 0.727
63.709 6.152
60.701 -3.197
47.384 -24.047
71.683 2.869
73.261 -2.936
52.835 2.595
83.152 9.246
90.073 1.790
57.703 -16.815
25.717 17.228
73.168 51.089
30.935 70.722
53.307 44.733
32.240 57.110
24.354 55.221
72.015 42.178
65.945 25.771
41.791 64.115
37.336 68.088
26.066 56.998
35.826 57.793
14.566 36.730
1.845 46.576
30.587 19.700
12.892 11.261
60.641 17.746
29.979 10.177
39.590 43.120
67.190 28.078
52.593 -2.785
77.439 -11.499
77.477 -4.550
30.331 1.737
10.654 -8.160
74.829 8.998
55.928 -5.551
39.044 11.617
25.748 15.924
62.588 6.211
68.970 32.764
51.265 47.774
70.178 53.635
60.280 46.680
64.557 57.459
39.459 58.838
62.078 42.067
69.793 4.146
58.228 45.384
62.081 33.160
69.907 13.599
57.013 18.766
75.970 1.742
38.077 22.429
80.558 -20.125
48.846 5.165
62.984 14.531
55.966 5.956
46.899 -10.363
44.566 9.874
46.001 43.942
33.503 51.184
8.702 58.590
5.005 66.445
44.162 4.820
63.420 4.276
41.527 9.093
45.822 17.409
44.539 17.032
76.993 28.310
41.556 39.216
40.164 46.826
35.403 50.929
42.308 54.724
34.027 28.985
30.052 16.131
43.121 26.370
12.222 48.140
27.780 23.001
28.525 29.628
24.509 57.248
34.818 58.493
8.482 49.773
15.242 41.352
35.656 32.198
43.508 -5.601
47.220 16.420
16.146 -12.546
45.447 -4.290
85.652 19.557
76.485 28.310
30.015 27.539
65.220 2.383
72.718 27.378
57.697 11.361
36.057 24.653
45.125 -5.223
42.351 2.885
54.018 12.497
54.392 37.026
46.572 -9.728
6.891 21.961
5.331 41.251
72.179 0.395
75.618 11.193
67.254 22.980
80.444 33.795
80.050 16.719
65.973 24.037
37.879 -9.580
44.610 0.349
51.782 -17.558
25.137 -9.976
67.289 -27.448
57.544 -18.373
59.655 -33.306
42.206 -28.538
72.885 -25.754
75.643 -19.875
49.987 -32.009
61.821 -22.995
58.371 27.430
53.932 32.066
34.659 45.400
41.042 46.295
76.832 9.741
89.616 26.408
77.838 9.841
73.731 6.760
60.065 -11.836
72.965 -8.287
39.637 -33.366
63.065 3.851
68.289 -11.676
73.324 -16.888
75.172 -10.480
79.198 -8.073
69.822 -3.825
58.886 -29.982
14.819 -8.562
9.785 -9.284
20.835 36.156
49.496 44.798
44.592 43.947
46.943 16.748
54.414 36.285
23.857 -0.320
6.570 29.594
91.418 10.330
46.087 30.320
73.934 8.339
63.325 36.160
43.165 16.059
44.127 40.625
63.989 51.852
36.305 63.872
42.917 64.802
16.391 57.649
6.428 63.637
28.825 46.019
19.026 52.526
31.899 60.392
16.386 71.338
7.584 52.011
47.656 64.420
11.244 54.204
10.393 70.099
22.540 28.426
39.998 6.717
73.461 17.074
63.337 18.790
75.660 24.910
81.067 34.246
85.572 22.183
77.519 18.635
74.523 36.202
54.771 60.953
58.763 45.617
71.047 46.580
54.859 10.910
59.658 29.665
35.581 49.690
28.466 54.776
46.190 57.689
52.693 55.749
55.885 30.792
78.845 -0.929
47.857 19.308
38.854 65.909
52.496 58.469
45.427 56.680
57.271 50.517
49.071 26.555
31.671 40.317
18.817 38.116
4.598 37.550
32.575 25.218
45.253 31.731
54.983 62.412
38.305 57.979
44.166 71.055
26.745 58.754
21.497 63.811
38.897 54.142
64.520 42.230
65.005 38.634
56.948 57.318
47.352 73.141
13.430 48.318
25.742 73.822
35.186 68.933
28.687 53.428
13.599 64.896
3.228 61.241
32.247 57.283
22.895 35.016
32.961 56.611
32.352 63.703
42.279 44.120
50.858 57.648
54.986 48.988
29.863 58.131
37.148 56.533
40.957 62.208
12.940 15.445
8.639 24.292
38.678 10.497
36.687 11.341
66.086 29.714
57.657 31.822
30.539 24.222
34.561 38.071
17.032 50.420
9.717 35.272
29.114 44.530
23.181 3.401
24.182 16.272
52.190 8.725
1.428 11.979
25.953 31.505
18.392 27.414
6.295 22.477
33.009 21.670
10.683 50.987
54.218 57.570
59.080 47.198
42.161 53.078
25.091 39.194
51.522 -12.276
63.356 -22.230
76.737 -5.680
73.215 4.261
59.858 -21.190
70.169 -2.782
85.131 -6.192
58.282 -15.409
67.129 -7.420
79.239 -17.065
51.219 -34.245
79.053 -18.579
67.861 -20.588
64.681 -12.093
70.557 -21.456
66.727 -22.652
64.421 -9.785
46.604 7.353
17.730 5.177
18.348 8.353
18.163 -2.176
35.122 0.256
67.682 -26.620
36.136 -27.611
51.481 -28.036
57.511 -22.322
67.663 4.153
89.842 16.923
68.788 -1.335
66.533 11.880
52.232 5.912
64.884 24.200
21.928 64.324
28.832 40.882
33.811 50.452
59.356 42.742
30.273 30.100
41.544 25.379
62.815 59.672
73.531 59.653
46.525 53.819
41.011 61.618
11.908 30.590
17.283 51.003
46.808 44.255
18.815 10.194
36.006 69.861
17.177 70.772
21.999 54.287
67.373 61.672
60.586 26.444
73.413 15.510
53.337 -15.005
55.982 -14.414
28.657 -22.217
39.364 -22.178
54.284 -36.077
24.893 -38.549
16.454 -21.077
47.602 -29.888
65.344 -22.284
55.863 -22.701
78.466 -9.827
70.210 16.729
47.723 18.037
44.202 -21.204
51.372 -13.967
46.176 27.104
38.372 25.071
68.524 9.624
72.110 18.497
74.508 43.495
81.184 25.629
43.709 25.120
57.745 10.605
31.584 9.311
23.320 33.286
19.958 49.645
24.833 62.358
15.003 37.382
2.196 53.444
22.468 76.069
24.630 67.971
17.031 58.441
9.053 52.985
57.763 50.860
53.397 57.002
44.229 57.389
62.716 37.899
87.577 15.113
74.799 -2.574
53.793 -13.144
64.319 -2.334
30.155 -3.642
54.489 -22.225
35.315 -20.154
23.581 -22.457
55.916 -22.879
38.899 34.161
63.098 40.172
73.893 21.156
82.170 4.389
62.947 32.589
81.094 41.422
15.922 60.865
23.456 49.222
65.429 56.839
44.290 68.342
0.322 60.757
24.543 67.921
56.734 65.915
73.930 53.188
61.699 55.650
57.849 62.073
67.641 62.725
77.464 28.363
76.295 11.628
55.185 42.231
44.200 61.793
21.669 36.852
51.045 11.842
76.480 5.848
59.651 26.889
33.970 -21.632
-11.541 30.366
24.814 35.414
35.973 11.644
23.508 0.511
39.777 11.784
21.769 35.386
16.078 38.439
26.353 53.111
28.000 50.473
22.750 44.750
17.643 61.118
19.039 48.107
39.791 67.145
25.411 49.032
45.425 48.321
62.043 25.887
73.916 0.859
40.572 30.525
61.832 31.792
44.847 26.956
49.302 29.093
65.372 0.346
58.862 -27.979
55.358 -22.914
73.155 -7.593
87.690 28.553
50.839 37.647
70.892 56.632
44.497 50.859
60.352 48.062
50.677 18.575
21.090 11.908
47.945 -23.437
47.515 -9.821
47.364 -17.192
66.943 -14.176
72.804 -15.161
79.756 1.594
47.376 26.449
49.565 55.479
60.739 53.904
52.454 58.403
53.268 59.471
21.839 59.775
12.190 64.560
39.317 17.835
36.932 48.748
54.913 63.303
51.600 52.387
48.167 29.810
13.090 47.955
43.160 51.809
44.938 53.421
23.935 61.518
35.074 42.205
26.869 72.786
34.059 66.763
49.299 63.100
52.849 69.273
59.745 58.826
51.460 62.307
63.301 66.620
69.891 45.111
51.619 44.071
33.869 60.956
86.454 23.038
73.018 56.607
38.453 59.269
26.226 -4.589
51.720 -29.558
43.103 -20.767
46.571 -12.519
28.459 3.303
22.053 58.559
21.763 65.658
11.511 56.574
29.560 72.855
9.980 53.669
40.410 28.032
40.693 42.189
35.352 19.783
81.800 13.548
86.353 26.534
88.452 19.195
84.695 11.600
65.704 16.677
38.028 47.231
34.704 50.517
28.908 22.129
63.542 -11.987
58.715 -25.639
65.620 -24.824
43.853 -19.061
38.967 1.765
27.175 6.709
62.010 14.117
45.025 8.361
53.570 -1.192
72.371 -12.906
81.224 -20.165
91.119 17.116
50.804 32.602
77.688 15.874
80.506 -1.062
70.182 -26.690
40.279 -25.836
47.061 10.520
41.620 37.789
5.276 41.821
55.104 -34.280
40.156 -24.145
53.910 -21.106
37.951 -19.871
86.539 -26.566
67.735 -22.925
42.276 -25.154
55.175 -25.313
57.083 -10.519
60.842 40.370
53.102 54.924
50.280 57.821
54.045 41.687
21.056 40.415
46.669 26.071
64.904 35.535
41.274 -2.817
27.731 -4.587
42.914 -3.585
39.039 -39.639
33.208 -27.417
35.641 -39.936
20.064 -25.861
51.856 -15.944
63.293 -0.615
53.937 -15.745
34.195 -19.040
55.902 38.503
54.497 57.508
62.366 58.560
75.691 17.967
40.818 47.681
72.636 39.597
86.757 26.096
77.491 40.734
26.961 24.231
2.608 13.809
33.202 53.452
65.898 46.472
72.464 9.700
58.281 1.558
61.049 40.826
57.418 25.791
56.835 -10.722
46.300 -21.182
64.135 -10.632
68.970 -21.759
46.551 -23.391
30.545 -34.064
37.634 -31.375
41.308 -23.347
53.728 -18.941
47.891 -6.737
72.810 -24.320
53.581 -26.484
45.919 -19.675
53.722 -30.675
68.238 -3.856
56.698 -2.483
63.920 34.140
79.931 -0.823
82.789 32.385
65.918 15.904
34.324 40.919
49.480 4.937
39.648 3.094
54.554 6.423
20.387 0.481
14.190 23.456
62.505 1.114
34.329 24.509
46.220 12.495
28.562 20.416
34.400 -25.360
61.769 13.762
87.096 24.999
35.165 9.175
52.310 61.047
38.197 50.595
66.219 57.640
63.826 43.910
59.122 22.303
36.205 -5.657
27.065 5.745
24.707 40.297
6.828 16.365
8.923 14.740
18.198 45.601
40.918 63.472
53.142 49.460
71.727 31.068
52.507 11.142
53.479 -20.655
54.761 -18.114
55.985 18.051
46.688 15.535
41.701 21.217
64.083 1.079
78.862 10.603
37.576 26.360
55.078 17.655
72.876 3.740
83.704 16.053
49.940 19.064
48.773 27.393
25.854 57.382
57.809 47.138
29.087 45.956
27.008 13.704
28.610 6.467
26.769 53.056
32.820 29.281
10.664 15.381
28.666 7.100
61.865 -7.804
41.908 9.871
63.803 22.304
45.934 47.228
40.988 51.971
61.753 52.023
42.683 47.227
9.043 41.266
17.811 24.534
33.866 63.460
12.172 50.976
14.079 63.489
18.443 58.006
14.063 47.601
6.154 51.605
13.838 61.411
14.382 15.072
41.301 1.379
73.542 6.772
50.483 17.440
61.547 -26.301
84.985 0.480
68.197 12.348
75.348 11.099
40.674 23.987
40.109 4.587
51.170 4.468
58.139 -3.132
84.282 7.865
65.010 -0.460
78.251 9.433
80.754 5.416
77.592 13.178
83.113 32.937
78.642 9.214
90.909 26.908
55.774 -21.869
49.557 -29.596
56.845 -28.842
60.218 -22.460
32.811 -12.850
80.625 -1.611
72.272 -8.842
73.890 8.024
89.801 0.593
60.752 -28.503
70.916 -21.909
56.663 -36.778
76.140 -10.491
77.415 -17.246
84.362 -9.482
66.647 -8.221
71.090 10.017
68.755 21.251
51.388 -1.307
86.721 -8.391
35.568 1.815
38.766 -5.798
50.202 -31.740
49.541 -8.353
36.613 22.536
66.278 42.311
50.600 31.953
72.517 34.543
63.840 28.037
79.555 33.015
36.684 63.702
22.548 61.182
12.091 61.915
32.052 70.079
35.380 64.022
3.813 47.570
67.323 -2.667
52.034 -32.655
75.255 2.574
69.845 25.038
56.682 32.200
20.716 22.353
8.926 0.953
4.745 4.136
58.119 48.631
55.030 29.025
68.637 -10.793
89.091 5.878
77.286 -0.912
54.021 11.974
66.974 40.671
49.300 -13.942
66.012 37.015
48.363 53.875
25.988 47.758
18.689 51.809
15.435 61.981
32.217 69.371
24.003 55.704
3.467 31.700
17.943 54.134
5.539 41.544
62.195 16.057
49.533 7.309
35.588 18.934
51.036 39.906
75.247 27.622
59.292 -12.247
63.164 37.399
35.188 35.538
59.040 50.650
39.411 45.268
42.410 57.904
42.313 38.852
48.631 43.005
24.101 50.619
43.980 61.618
42.133 50.440
18.181 56.818
32.565 43.994
65.702 11.078
65.663 52.846
73.736 22.447
81.178 -1.451
58.409 -15.996
57.905 -4.476
73.409 -4.823
67.411 -11.617
74.577 -36.636
65.873 -4.616
62.786 -0.692
4.738 15.295
28.542 35.775
48.846 40.907
44.523 14.409
53.999 50.156
46.200 73.341
52.049 38.629
46.930 61.488
51.451 38.468
74.348 38.601
25.651 33.828
42.017 13.523
30.538 9.773
36.031 16.559
26.656 19.368
1.433 41.790
5.411 49.711
5.450 45.333
5.824 34.001
15.605 52.476
18.918 67.007
28.814 68.847
23.173 58.307
27.907 58.064
36.776 52.680
56.146 32.995
84.379 36.364
85.628 17.250
90.679 24.424
84.919 26.745
67.297 -4.093
70.057 -12.640
57.244 -21.537
49.497 -23.064
48.369 -12.957
45.289 13.437
39.611 54.547
15.521 57.675
-2.258 37.034
10.487 40.613
31.834 65.782
26.009 52.795
37.716 27.020
41.076 27.817
60.508 36.701
70.033 57.354
70.319 42.417
25.853 28.232
50.296 52.673
33.547 74.393
46.410 49.372
12.398 28.402
30.585 -0.225
30.235 -12.619
26.007 -22.674
58.715 -33.533
87.678 8.795
70.659 -2.545
71.416 25.273
73.712 57.265
67.068 49.610
62.921 49.617
50.353 54.471
5.432 41.605
79.683 -15.687
89.383 -4.024
80.871 -12.551
58.555 -28.473
64.598 -36.911
60.473 -37.053
37.751 -43.052
26.219 -18.328
51.978 -31.794
66.180 -35.420
62.553 -11.275
30.923 2.795
34.677 21.257
38.447 45.693
53.916 60.730
12.402 43.286
28.213 43.539
33.535 20.855
35.315 54.534
58.328 54.741
24.633 71.023
3.207 66.251
12.027 69.503
29.689 65.148
33.334 57.698
66.804 27.304
80.059 -7.888
73.345 7.671
72.646 13.848
51.936 -8.565
55.807 1.195
33.704 12.738
49.229 -29.267
78.242 5.694
78.051 5.044
72.190 1.375
68.337 43.825
35.897 11.765
69.791 -7.489
56.874 14.579
35.798 38.366
42.181 -10.980
53.941 -13.707
57.982 14.182
78.372 47.319
27.626 21.229
-3.080 36.278
3.530 42.729
5.388 27.393
-1.552 17.988
19.759 40.771
72.631 58.763
47.150 45.707
45.803 60.308
70.020 21.220
65.896 32.071
75.251 47.819
31.798 41.302
31.515 46.959
19.315 57.022
26.832 56.711
62.203 37.885
66.519 -0.104
66.916 -24.795
72.420 -26.446
52.700 -21.332
49.291 -14.268
56.315 -18.019
60.583 -14.419
58.834 -26.428
80.391 -22.088
82.307 -3.174
47.747 -10.527
81.024 -10.115
31.089 -23.347
27.460 -26.077
56.150 31.143
63.369 42.463
57.819 40.355
42.982 35.711
62.045 15.451
48.712 24.456
71.765 -0.365
82.176 25.302
33.631 60.269
-1.872 22.967
20.338 67.945
17.048 44.390
15.900 49.026
18.648 57.316
-8.957 39.461
-6.387 21.529
16.457 47.968
1.495 28.870
27.033 44.730
18.956 47.029
33.605 22.390
21.520 18.448
4.582 39.985
32.401 60.011
37.771 25.057
28.778 3.586
49.024 16.216
49.202 66.876
38.112 58.740
71.133 28.146
61.948 53.297
3.305 25.151
60.810 -17.937
63.685 -23.532
36.719 6.177
62.199 2.488
36.476 4.559
55.039 34.285
66.396 -9.229
52.130 -16.246
69.660 -24.285
77.203 -22.721
53.356 -32.876
71.503 -20.720
66.897 13.550
62.299 45.265
58.947 35.364
66.058 29.174
55.554 55.394
67.752 55.300
62.885 30.921
73.591 -5.197
63.877 46.860
76.464 17.316
68.011 -9.761
53.728 -36.902
43.864 -6.211
62.542 -3.015
65.590 16.797
76.305 -2.636
92.119 18.964
81.833 41.653
74.733 -6.877
70.683 16.330
22.342 14.388
63.102 -11.459
44.745 -31.828
55.741 -27.339
56.302 -14.034
37.114 4.837
28.942 -7.736
28.296 -13.279
51.609 -20.058
69.318 9.152
71.755 32.893
79.040 30.163
57.559 40.599
60.786 27.010
54.456 26.085
24.990 7.380
26.392 9.732
8.084 6.741
30.603 -8.151
33.369 10.123
32.984 21.350
58.699 9.376
47.938 15.141
48.566 25.801
61.694 27.608
41.262 30.640
52.347 -10.743
45.527 12.416
24.669 40.501
20.945 35.170
48.341 62.196
40.424 54.503
-4.839 38.068
1.846 60.769
22.358 63.336
4.513 41.879
48.979 -7.228
51.753 2.347
60.608 -10.483
78.778 1.354
49.604 29.891
58.851 58.757
26.406 51.564
65.040 44.763
62.876 4.172
78.535 34.533
73.166 -5.946
64.821 -4.163
82.267 36.572
20.659 55.566
9.719 61.621
45.279 68.803
25.795 57.527
20.036 65.893
4.050 60.899
16.726 16.045
24.999 4.856
40.416 13.846
54.168 7.211
58.468 13.396
60.573 11.492
43.112 -19.239
28.535 2.064
25.427 18.791
30.971 38.836
51.458 -14.463
42.421 11.127
38.865 3.652
66.854 -13.374
39.207 22.476
56.939 54.230
44.037 39.987
61.524 49.005
31.471 33.511
24.575 30.296
12.437 48.880
2.528 51.427
4.852 65.960
78.669 7.918
56.111 -21.542
79.394 -5.086
46.811 10.705
95.248 2.514
83.664 37.712
62.358 60.620
40.346 51.346
8.367 37.110
16.967 36.710
19.015 39.025
29.280 55.554
40.941 53.307
43.547 15.200
31.164 39.589
54.815 46.963
76.116 45.836
67.530 42.260
53.868 48.312
15.777 20.339
11.687 13.480
14.322 39.159
-4.522 39.701
20.911 59.733
35.647 46.359
41.641 28.479
82.218 22.532
72.447 4.625
70.816 -29.869
76.697 -25.395
38.064 -43.564
51.853 -23.593
73.694 -20.560
56.212 -36.451
59.762 -43.840
48.905 14.377
63.523 45.802
37.783 65.928
35.394 68.966
32.673 74.804
41.089 63.637
54.671 66.689
76.818 29.330
49.043 51.490
9.649 40.820
4.818 29.057
42.497 46.821
27.543 43.145
14.668 66.285
27.166 46.632
35.366 42.443
65.764 47.247
62.929 57.289
61.280 66.374
73.649 38.170
70.790 22.249
69.462 -5.079
53.730 -14.701
81.708 -2.599
82.957 32.602
41.753 41.841
43.556 -7.939
54.713 22.008
25.751 28.712
45.636 9.419
50.562 -14.654
60.952 -37.881
72.290 -29.211
63.595 3.337
59.220 5.076
38.439 47.083
69.020 46.792
37.198 67.833
35.511 55.580
13.154 34.237
17.699 17.800
21.615 57.715
33.992 61.396
39.838 50.127
28.102 21.435
16.123 19.256
26.437 31.712
37.955 59.169
24.859 19.906
55.900 8.074
60.858 -18.175
47.982 -17.621
77.376 -9.297
77.425 -21.033
82.671 -0.646
82.712 -8.824
69.787 -3.971
68.289 4.104
82.754 17.812
55.173 -18.965
72.812 5.326
86.432 21.371
85.874 13.830
79.433 34.789
86.006 9.190
79.842 18.763
67.894 6.259
70.906 -11.951
57.333 -11.650
70.834 -6.665
67.844 -1.379
49.714 42.794
34.540 40.572
0.613 16.805
26.827 26.058
62.925 -5.231
40.951 43.152
35.741 65.284
34.807 19.143
64.036 -8.823
49.211 -17.477
63.847 -4.498
77.480 -16.856
90.877 13.432
75.806 -0.739
72.334 9.507
58.179 -6.400
63.037 -12.822
47.180 -20.998
38.138 8.685
55.839 -5.825
66.050 -10.996
52.942 -19.669
64.828 -3.901
39.264 5.160
22.470 10.245
33.299 47.129
31.865 12.070
40.073 -8.382
22.300 -5.209
18.230 -3.553
17.662 -0.710
34.002 -15.792
48.574 -3.010
68.886 -13.676
81.765 7.575
87.679 12.127
50.199 19.502
55.417 36.648
63.645 22.432
60.508 52.834
81.588 21.772
66.026 -5.264
74.019 2.472
50.296 31.704
56.358 9.598
20.651 -35.259
75.516 -14.116
52.321 -29.434
25.721 -4.557
73.754 -30.698
61.790 -22.629
57.972 -26.019
50.002 -3.164
38.509 -19.613
55.220 -26.749
65.110 -12.349
38.097 -19.038
49.556 -21.560
83.544 -9.617
51.101 -39.050
68.769 -28.816
67.359 -12.764
76.416 2.175
51.472 -7.866
33.890 2.049
80.883 -9.541
67.099 -20.097
66.011 -11.669
70.224 -15.793
72.049 5.593
66.610 9.920
82.001 17.320
83.545 -11.050
51.876 -12.198
66.609 12.482
72.113 23.967
82.634 14.430
85.672 29.744
88.271 8.604
85.334 21.761
89.985 33.435
61.106 30.609
68.858 29.800
79.334 -3.149
60.362 -12.282
36.135 -1.662
19.571 0.765
66.170 19.912
26.717 24.012
39.925 39.704
47.969 39.336
56.784 51.023
52.875 40.209
43.855 11.893
20.016 40.742
11.087 50.351
7.920 63.678
40.649 56.707
25.610 42.160
31.794 46.916
30.633 53.007
14.454 55.865
38.040 36.264
68.978 51.474
43.368 47.191
45.651 48.167
80.661 35.021
84.301 40.007
58.152 38.459
67.323 31.254
65.141 50.407
72.809 32.042
82.099 16.706
79.303 -3.990
79.145 -12.556
61.822 12.948
63.649 5.829
72.656 29.504
47.984 3.378
69.982 3.783
65.394 14.758
64.247 34.734
61.676 52.137
42.572 51.486
85.715 32.657
73.944 12.245
55.649 46.311
28.393 70.735
36.132 29.789
64.202 5.221
84.600 15.295
68.926 5.886
71.363 7.105
68.769 -8.479
49.845 -15.722
68.430 21.448
71.259 43.464
64.619 3.055
30.902 6.942
14.202 19.062
40.862 50.144
51.483 22.884
73.753 29.863
81.760 43.250
43.771 57.941
27.075 59.952
38.409 32.941
32.076 52.990
31.134 42.383
36.573 18.557
30.320 1.057
20.682 -5.157
19.103 -19.515
50.892 -8.311
43.664 3.952
58.999 -17.192
73.780 8.780
39.696 4.424
59.526 31.615
23.296 40.372
18.677 34.724
26.979 31.605
28.280 15.845
29.544 20.078
8.779 31.379
20.357 19.598
15.628 25.651
30.922 64.864
66.852 55.236
78.884 2.130
75.012 -13.625
81.236 28.966
73.673 12.954
79.817 -1.187
80.353 -17.538
51.054 -31.431
10.328 -29.175
8.480 -9.951
14.879 30.645
6.629 10.585
28.529 6.788
55.969 -8.633
78.828 5.643
59.535 3.205
39.660 -32.195
42.390 -30.958
55.093 -17.207
58.131 8.434
74.308 22.159
43.781 56.003
45.769 64.999
54.779 37.722
53.266 31.923
63.652 26.046
76.928 46.662
61.658 30.443
81.423 42.668
75.873 32.255
71.974 -3.535
79.726 -14.887
57.099 -25.734
69.776 -8.682
82.973 14.195
78.944 16.435
41.439 55.661
49.200 42.293
45.789 38.618
21.808 18.578
5.127 36.960
39.585 4.271
45.838 37.654
43.659 23.396
42.050 22.634
17.989 27.826
17.572 41.502
35.247 53.067
27.453 67.294
18.686 62.670
30.351 75.430
31.007 57.076
25.075 54.266
16.526 46.908
4.118 44.692
35.521 62.633
15.229 49.652
18.903 45.717
40.808 53.627
32.047 32.072
74.766 41.772
34.321 26.579
7.969 17.069
-2.297 19.463
12.421 58.612
32.862 60.134
32.798 44.280
24.914 30.679
1.482 18.030
40.549 19.431
83.101 26.691
86.458 15.397
63.846 -25.095
67.189 -26.818
68.250 -19.512
47.623 -40.518
46.954 -20.795
69.236 -13.753
54.532 -36.749
26.165 -27.949
27.264 -38.426
52.477 -36.697
57.753 -25.218
57.049 53.076
83.968 16.284
64.188 56.103
41.161 64.889
41.091 63.575
39.107 56.405
36.413 47.450
4.685 56.095
17.689 45.316
53.944 14.489
62.849 19.838
42.603 20.696
51.689 7.486
64.597 21.370
46.780 47.082
50.324 39.640
50.147 53.037
36.926 56.653
34.991 44.939
48.574 42.265
56.021 5.715
49.651 17.628
56.509 17.014
78.295 18.792
45.406 -20.771
45.658 -25.780
50.832 -8.878
65.867 -30.332
66.199 -29.266
51.840 -31.484
68.317 -19.983
34.133 -33.899
36.727 -43.353
59.748 -14.743
63.787 -16.344
59.313 -19.634
49.066 8.432
40.718 -3.317
72.262 8.558
48.349 20.793
52.729 30.858
28.824 21.531
38.991 48.969
32.001 42.869
17.418 52.574
12.575 46.426
9.245 32.779
3.098 45.933
1.690 52.572
45.362 -28.957
59.961 -25.306
68.318 -15.365
45.188 5.173
53.454 -4.270
74.650 4.776
64.351 19.284
78.629 29.748
81.869 23.797
72.286 23.378
79.248 19.820
76.871 53.837
56.800 59.125
51.365 13.801
63.656 -3.011
85.338 -8.222
65.965 9.522
78.633 15.536
84.625 10.311
77.196 -2.810
76.168 17.936
70.330 43.999
45.881 39.182
40.013 43.090
23.699 22.032
40.166 -19.353
35.085 -3.225
44.214 10.341
45.905 16.352
79.724 -11.700
69.772 19.157
49.945 -18.664
57.903 0.881
84.386 10.904
35.813 9.141
30.264 12.314
21.744 33.345
56.881 18.413
54.280 30.626
78.663 25.112
46.123 -6.767
56.676 -8.098
76.516 3.329
68.925 -5.049
41.214 21.414
64.965 -18.016
64.690 -18.195
53.018 -8.385
26.831 -1.270
26.740 23.334
48.715 7.939
49.320 38.754
70.263 34.451
70.432 25.200
63.631 23.363
84.118 37.086
59.842 30.942
74.990 11.044
70.873 4.091
80.642 4.005
54.082 -29.361
59.795 -31.886
66.446 -34.158
62.918 -6.077
69.917 -20.964
71.756 -17.943
77.907 -2.696
66.397 -14.511
62.432 21.276
58.814 43.780
47.651 48.444
28.432 37.016
12.376 45.526
20.604 37.736
56.848 14.659
44.396 46.194
62.690 62.925
70.445 13.100
55.515 -17.032
70.766 25.186
59.387 2.454
55.682 35.160
25.345 -6.046
36.570 -20.735
35.750 -8.617
58.675 -17.363
46.374 17.245
66.454 11.703
33.916 24.594
55.737 -0.823
83.232 9.654
75.743 3.712
66.719 0.364
76.217 -8.543
77.865 2.391
62.258 9.444
54.738 34.779
19.921 19.915
29.140 53.083
32.049 56.121
56.847 23.387
49.912 2.360
17.364 3.305
35.211 7.611
57.477 11.243
41.882 15.622
58.637 -4.400
56.214 -14.918
76.097 -24.347
65.327 -12.267
74.713 -15.904
78.381 -28.651
54.958 -20.091
41.043 -25.671
55.629 -8.534
67.183 -14.188
76.907 -10.016
42.467 -25.403
55.692 -32.037
38.994 -26.616
75.135 -15.449
76.491 0.449
69.915 -11.075
23.537 11.761
35.448 17.625
58.189 22.633
38.559 24.615
10.019 44.779
19.513 74.699
22.689 56.019
48.108 41.508
49.345 -23.741
43.680 -30.728
52.379 -35.498
54.682 -35.885
43.671 -12.145
20.164 -4.795
57.764 -29.635
44.188 -24.711
46.633 -35.978
61.550 -25.408
39.925 -22.310
55.901 7.332
35.668 10.113
68.322 37.247
61.489 8.875
0.815 36.931
29.624 41.857
55.562 49.146
51.050 24.367
71.628 4.395
78.289 -2.813
63.041 20.746
54.999 -4.137
55.108 -8.979
51.100 -12.311
41.200 -21.011
76.625 -25.756
80.618 25.040
74.843 20.770
71.228 -3.087
79.703 24.180
86.000 9.702
55.001 -12.013
55.733 -18.463
52.022 -27.721
51.634 -23.016
58.478 -31.872
87.645 11.845
73.887 1.944
45.642 3.302
37.358 -15.739
33.146 0.122
49.825 13.746
26.479 16.116
8.363 46.920
5.324 66.336
61.324 -30.812
57.989 -31.196
39.766 -10.871
32.789 9.738
43.697 23.083
58.295 30.040
38.825 20.225
57.689 -5.910
69.047 16.790
51.969 25.779
68.934 40.927
76.581 39.995
36.024 57.175
56.358 43.422
63.847 24.312
52.422 -13.163
60.845 -12.856
59.898 -24.290
41.327 -16.547
40.275 -3.652
44.532 -1.374
17.927 17.933
30.989 56.414
38.192 41.112
46.499 37.478
3.981 32.918
28.562 47.407
73.123 51.429
82.063 40.063
78.858 50.942
50.693 60.059
72.986 20.197
42.716 14.442
52.934 0.910
43.612 25.338
57.345 -8.817
62.979 19.117
52.619 27.660
42.833 3.560
49.932 -19.887
27.781 -35.837
45.576 -13.308
44.969 -25.174
42.340 -36.503
60.559 -22.652
30.128 -19.430
48.930 -24.512
45.715 -17.282
55.665 -22.488
58.678 -15.250
71.492 8.689
54.731 23.649
78.257 7.056
45.001 12.832
70.824 3.831
43.788 -19.972
26.807 -29.769
34.102 -33.985
16.692 9.875
27.805 12.912
44.623 42.342
88.423 12.175
83.236 -2.314
72.434 45.735
55.047 54.389
32.119 61.232
59.100 57.927
58.784 47.942
58.754 46.383
50.668 55.447
60.625 7.410
69.092 19.556
70.364 54.393
75.224 44.917
29.254 29.610
71.053 27.424
37.814 57.667
50.390 59.631
81.992 49.004
65.790 53.688
61.153 53.853
50.484 59.211
39.067 60.781
38.388 63.620
32.148 29.030
41.538 43.230
38.621 64.202
35.808 58.474
21.137 69.082
56.399 61.875
59.590 33.882
36.086 8.479
46.832 44.328
74.434 18.407
80.611 29.710
64.416 39.150
45.197 38.219
32.449 2.677
53.180 -8.907
63.742 -16.282
68.657 29.709
76.745 17.140
84.863 14.063
70.196 10.778
63.808 43.337
64.470 24.239
58.792 29.814
63.611 6.485
70.993 -5.024
65.327 -20.724
52.781 -30.134
43.893 -7.495
46.601 -19.851
34.746 -41.804
32.814 -11.010
17.513 29.730
45.682 37.231
14.859 29.991
68.294 5.080
63.654 -30.880
40.046 -30.755
48.132 3.939
52.519 5.663
92.805 1.051
89.758 8.453
78.045 7.135
86.143 1.694
66.319 8.973
35.669 1.470
43.068 36.497
30.502 49.964
27.220 62.102
32.200 63.460
3.031 34.749
5.803 54.535
34.017 53.036
18.754 41.121
51.883 50.578
37.482 32.631
42.616 36.952
50.701 22.264
44.196 -0.178
52.457 -26.411
64.246 2.719
82.290 7.558
56.809 29.261
76.517 -3.209
79.254 0.870
72.554 2.046
67.780 1.417
24.192 7.642
37.013 -21.361
64.715 -24.096
79.959 -7.430
77.038 -21.175
58.320 7.644
67.283 -22.989
67.343 -9.782
70.465 -8.295
59.805 -21.742
26.624 -29.466
52.680 -21.508
53.718 -29.828
59.907 -19.302
67.182 -20.745
89.374 -3.716
49.124 5.682
48.295 8.677
53.934 0.378
48.437 -13.690
55.454 -11.323
76.662 -16.689
70.048 -18.330
68.857 4.609
65.239 -2.929
78.947 4.226
87.348 27.962
59.310 38.398
50.589 39.534
54.835 -6.949
68.361 40.487
50.918 2.558
31.555 13.077
57.044 38.332
72.627 14.889
33.145 43.743
16.639 47.984
14.814 55.905
1.505 55.167
75.348 -17.720
50.746 -13.049
71.562 -26.559
68.440 -19.129
91.333 1.771
66.493 7.027
56.431 16.922
74.078 24.564
64.068 52.610
19.082 35.328
31.022 20.219
18.376 49.398
20.883 67.075
19.822 63.741
5.466 27.261
52.460 4.472
51.898 -22.416
45.529 -36.926
56.421 -17.692
53.349 -24.231
9.423 -0.781
52.181 -12.937
63.690 -22.492
51.667 -21.742
64.547 -20.203
60.389 -23.484
91.838 -3.030
50.826 -15.031
64.755 2.968
35.432 29.298
57.548 12.681
69.663 -0.796
60.072 -15.996
45.317 -19.565
78.260 -7.313
71.005 -10.331
73.903 -8.080
68.921 -15.311
78.346 -10.403
75.572 -17.314
76.710 -0.732
74.932 -10.295
72.533 25.701
63.228 -26.923
62.943 -25.456
57.532 7.310
76.375 17.224
80.260 -0.058
70.491 17.752
74.092 -22.380
71.554 -3.630
77.781 15.638
40.233 22.473
45.655 22.189
52.588 48.148
44.841 41.222
23.192 19.987
25.401 6.095
32.111 -20.709
20.424 30.736
36.076 36.762
-9.747 43.531
9.273 52.985
8.287 11.638
33.821 14.739
32.135 11.484
5.718 15.307
4.500 9.980
21.389 58.150
21.198 59.367
19.201 69.033
42.580 52.409
16.859 43.781
3.787 47.624
57.673 19.409
31.553 52.431
24.357 45.524
43.141 24.664
23.318 31.506
0.578 47.904
5.136 64.015
26.842 62.489
31.551 65.147
19.327 42.698
63.741 54.967
71.305 59.593
57.109 68.497
35.376 69.947
34.391 34.992
17.796 46.333
35.152 39.190
22.058 13.079
39.286 12.414
32.173 38.945
31.019 54.436
54.849 46.425
66.986 13.613
35.668 55.872
35.798 47.597
12.648 33.573
22.773 31.287
51.977 49.450
66.269 24.190
67.655 24.381
65.825 22.850
76.021 38.309
59.718 47.794
34.670 47.882
27.264 41.380
63.158 12.244
49.694 0.101
35.781 1.514
34.297 9.906
2.867 54.751
-6.079 61.547
13.981 67.093
17.471 45.065
17.163 60.926
38.474 68.369
73.545 18.394
50.507 18.762
25.671 50.907
80.324 31.870
81.422 45.793
67.743 49.892
62.774 67.170
68.345 58.478
68.849 60.919
68.936 48.513
87.539 34.941
77.924 -10.422
81.755 6.505
84.387 15.274
78.599 16.112
73.187 46.870
85.465 18.040
80.205 -12.911
60.546 -8.363
79.047 21.676
70.354 10.855
52.447 38.880
47.239 59.749
31.744 40.650
18.247 24.231
19.068 47.596
-14.314 45.006
17.527 43.463
60.080 62.486
45.796 58.558
23.638 28.209
59.483 8.475
19.869 15.520
47.804 5.219
77.841 8.064
72.817 -9.659
82.545 23.183
69.343 -6.975
61.388 17.374
63.313 -22.798
68.281 -0.867
48.732 -19.535
82.314 -4.110
43.356 -28.413
67.813 -8.145
74.503 2.054
48.181 49.343
45.084 32.442
35.144 51.640
49.533 67.889
66.900 57.806
35.735 69.050
16.282 36.997
5.135 8.754
46.518 16.905
38.413 28.606
22.268 44.551
36.289 65.285
48.611 58.699
54.198 55.534
47.523 33.793
53.699 30.786
57.980 24.460
72.067 9.725
52.210 62.032
38.954 39.450
67.715 29.290
79.549 38.931
33.044 69.843
15.332 43.934
44.925 72.739
39.802 35.124
21.779 60.595
47.217 52.304
46.473 39.122
41.854 56.216
30.999 69.707
53.655 37.835
58.254 20.502
79.601 22.524
33.141 44.423
58.327 27.460
61.693 34.663
71.216 20.986
64.965 54.400
65.556 30.919
53.737 32.068
31.649 63.759
69.798 51.686
59.991 63.726
27.146 50.006
20.735 58.319
64.218 42.334
72.782 47.884
69.954 41.286
55.396 37.330
29.292 23.461
50.186 19.590
30.956 49.924
11.274 46.872
33.454 43.988
48.368 51.810
-0.645 26.069
28.016 57.398
52.830 51.196
36.050 42.209
36.967 36.018
56.264 20.398
26.853 36.531
15.550 12.878
43.802 25.455
59.918 18.487
17.570 30.643
25.172 0.798
60.217 -8.056
62.287 -12.922
71.693 -32.059
27.806 -38.591
50.336 -33.116
78.094 -20.065
76.927 -7.941
74.838 -1.707
63.539 -1.482
82.014 -4.334
91.135 6.342
73.537 -17.118
72.981 4.400
43.349 22.493
64.644 14.022
42.847 34.738
41.243 17.091
68.649 18.982
86.072 -4.479
73.210 -11.668
76.120 14.586
51.853 -11.389
69.159 -3.647
63.300 26.997
74.043 37.192
59.619 30.577
37.432 -1.613
48.256 24.459
33.912 16.420
34.609 52.296
-5.878 36.852
4.400 42.313
3.085 60.918
58.130 -29.541
41.355 -19.971
65.781 -12.878
91.874 18.595
74.892 36.086
45.655 49.684
37.625 41.540
1.678 53.580
44.927 67.246
31.234 60.811
15.431 55.558
33.629 32.562
65.467 45.636
71.908 34.164
74.877 19.788
63.098 29.415
76.077 51.696
46.380 64.016
56.944 60.059
27.455 52.844
29.325 50.297
64.494 56.455
66.786 53.455
50.528 13.154
28.602 29.445
76.922 52.114
75.528 29.588
73.609 23.452
59.017 12.443
45.924 50.596
61.599 66.709
61.155 43.485
69.289 45.114
63.492 33.977
65.482 7.731
69.165 -7.430
74.562 -0.621
86.131 1.832
74.356 -11.489
72.504 -20.041
91.213 1.160
81.383 1.797
70.206 -10.426
88.966 11.891
80.875 13.857
68.628 -32.824
24.317 -16.483
73.310 -3.392
58.417 -10.875
48.999 -18.639
42.022 -15.628
72.198 -7.768
47.860 57.413
41.181 61.101
13.224 57.377
5.628 58.213
21.381 67.153
52.231 51.666
59.429 69.707
56.049 49.554
88.770 27.024
84.153 32.857
58.563 24.984
70.761 47.184
35.436 56.465
75.643 6.863
29.644 -6.946
59.234 21.903
10.222 46.585
28.619 47.138
33.722 56.821
58.449 66.296
-6.027 30.942
17.847 38.312
19.754 36.386
39.898 50.558
37.366 61.070
27.879 57.072
50.461 54.152
39.467 57.801
48.296 50.255
53.961 65.244
40.003 69.132
33.963 68.373
76.951 51.925
14.281 46.648
4.898 30.658
78.407 -6.941
76.805 3.791
52.290 -35.214
44.670 -7.556
38.052 0.148
38.143 11.894
42.028 14.391
36.834 9.242
13.941 37.310
25.522 58.275
38.846 45.183
14.815 56.804
5.298 31.231
42.735 57.453
25.567 47.177
31.677 60.762
27.922 27.800
41.451 27.063
48.693 27.292
48.835 19.023
60.464 34.417
26.817 23.286
16.062 23.906
22.885 40.645
14.403 41.916
8.651 41.313
15.816 31.444
8.842 31.360
41.380 43.064
34.336 23.119
35.947 20.686
43.527 25.807
18.423 27.213
54.497 -5.391
21.742 4.439
42.973 26.932
68.310 22.645
42.435 61.500
67.546 53.577
92.735 8.889
91.512 3.060
72.236 0.883
73.207 23.750
67.213 45.854
69.114 23.973
62.209 48.020
36.762 44.537
14.040 26.304
0.728 20.287
69.617 -31.466
62.832 -3.794
46.622 -11.749
52.806 -3.231
32.442 1.425
61.193 14.227
46.353 3.987
24.161 -9.433
19.833 -16.663
36.118 -23.899
28.394 -18.892
44.204 2.980
71.655 23.111
63.748 42.726
64.047 50.357
26.397 45.263
10.902 9.569
25.558 45.238
9.692 42.212
-6.080 58.966
5.434 66.555
61.793 7.748
54.525 12.331
73.876 25.542
57.870 42.551
42.808 21.337
57.677 21.626
74.064 -2.224
81.437 13.536
75.387 46.350
48.665 64.735
15.554 51.398
18.350 54.145
-6.682 47.193
5.034 16.296
10.100 36.425
11.507 30.959
2.934 48.628
16.316 56.777
20.789 56.014
6.255 67.040
5.760 62.074
3.530 54.669
3.636 41.755
11.182 48.894
36.114 70.253
19.572 49.013
24.542 50.281
48.429 37.697
77.336 18.485
49.126 3.504
66.908 60.859
14.723 49.708
30.973 76.636
25.124 36.426
33.812 49.148
19.777 47.915
3.454 43.602
13.085 17.335
21.466 25.290
32.474 46.287
26.897 2.043
7.610 -10.714
48.915 16.086
61.232 5.550
12.459 11.737
52.721 22.213
69.288 12.525
59.642 -7.398
63.186 -21.775
73.225 -5.702
46.199 -7.647
34.575 -17.561
50.217 -22.877
60.056 -14.887
59.490 7.496
69.482 31.838
50.198 39.540
48.028 22.451
68.690 37.789
42.848 57.340
34.293 70.558
26.424 73.996
22.619 78.123
36.460 52.446
70.703 23.144
58.791 22.734
74.915 22.939
63.479 -1.772
63.351 -8.942
45.482 23.625
71.168 28.852
64.236 1.959
36.301 16.054
58.171 24.037
86.793 38.356
84.873 21.948
73.137 13.163
75.437 9.151
55.891 13.905
67.252 23.627
58.694 26.710
66.861 47.636
82.117 5.949
83.151 9.352
77.541 23.549
72.745 21.193
33.117 39.162
19.476 21.351
68.552 29.105
32.812 41.592
64.525 16.490
76.089 -4.313
56.550 -35.475
28.208 -5.094
53.253 47.179
53.019 67.334
16.900 70.415
5.631 72.033
64.711 -2.714
56.037 -6.128
79.407 -10.597
68.882 -10.818
36.325 -17.949
66.033 19.749
56.004 -1.582
55.514 8.263
39.644 28.337
49.311 41.892
15.157 63.619
13.379 53.165
34.301 75.208
33.530 66.200
42.280 58.502
27.545 53.838
64.808 48.069
77.938 33.054
33.644 9.382
24.667 39.006
1.975 25.399
4.160 46.377
23.308 60.704
67.145 33.499
81.111 38.176
45.035 2.569
40.475 9.947
50.854 3.857
39.684 13.878
66.488 34.310
27.776 54.478
34.078 67.170
39.933 69.766
37.082 61.518
16.362 69.151
61.525 58.037
25.745 50.000
21.816 65.754
1.757 60.801
4.073 47.028
60.307 8.453
47.961 22.230
42.794 47.754
45.572 64.449
16.659 47.862
24.025 16.044
40.829 -5.839
84.736 26.552
73.655 2.201
84.987 14.015
85.806 31.894
48.547 48.287
47.866 24.142
42.184 15.521
59.907 43.991
51.851 31.235
56.547 -16.073
62.405 -26.070
83.928 -14.485
64.977 -9.414
56.099 4.469
48.388 -10.217
37.637 -12.374
71.446 1.629
72.888 -0.094
45.786 -17.212
58.631 13.249
48.744 40.451
85.067 22.250
45.336 -3.205
29.132 -0.937
17.070 11.435
23.495 23.144
28.993 21.603
60.755 21.038
64.256 30.005
54.352 12.566
54.422 22.353
45.454 30.028
47.714 11.557
69.198 18.240
62.311 -18.529
61.246 -11.226
41.134 -2.251
17.099 15.592
32.785 -16.958
51.537 -12.755
37.381 -5.482
77.826 -8.295
80.521 9.678
63.642 -9.503
69.761 11.887
80.602 30.458
18.357 39.499
24.602 56.076
30.131 77.315
46.582 61.825
75.827 34.431
78.264 30.794
76.295 20.354
51.744 14.027
28.330 16.148
28.645 43.641
18.471 47.145
8.010 48.585
-4.140 24.950
33.625 55.065
39.788 36.758
56.141 43.281
52.601 52.884
59.272 35.989
32.687 45.828
20.819 16.790
15.719 7.250
42.532 1.865
24.094 -10.137
34.849 -4.913
31.728 -28.885
41.268 -8.917
44.354 -6.040
49.689 -4.822
52.259 -22.577
56.745 -9.206
74.319 19.534
73.641 25.607
71.584 24.705
75.206 6.699
60.169 28.639
73.488 -14.047
61.800 -25.533
67.638 -24.441
58.753 -20.156
39.364 -20.138
69.397 -7.345
84.564 1.097
81.198 -18.200
17.029 -24.625
27.021 -34.046
8.731 -8.338
69.145 4.662
37.732 -24.843
74.813 -19.983
48.098 -32.611
55.705 -26.356
38.337 -15.519
76.875 0.401
70.760 17.580
75.399 -9.097
67.187 -9.568
66.225 -11.177
73.685 -5.175
80.102 8.519
64.847 -13.735
64.351 -7.196
60.064 -37.015
61.527 -26.175
80.838 -22.860
55.927 -8.711
64.971 -13.826
51.804 -31.591
64.101 -6.051
67.943 0.634
45.311 -4.381
38.662 2.943
57.280 9.839
67.864 -13.847
73.180 17.838
63.329 -15.293
65.818 -13.810
40.448 -39.178
60.909 -15.795
63.705 17.610
72.026 34.735
65.806 46.975
18.432 64.296
46.167 68.021
74.032 46.838
33.560 31.090
73.164 53.597
68.527 45.464
36.412 62.572
32.362 50.550
29.126 49.958
41.071 11.013
19.988 -13.369
73.734 6.870
47.103 -20.470
30.568 28.182
25.203 23.229
42.173 37.121
11.573 45.292
23.958 62.946
26.075 59.261
56.580 46.402
71.323 36.917
74.793 14.458
67.720 9.394
49.227 13.569
44.620 -23.163
65.115 -26.876
56.738 -14.091
48.987 26.063
50.075 15.002
56.086 28.337
68.082 43.577
89.761 36.037
68.413 18.881
89.076 -2.922
77.053 5.837
67.973 -4.401
66.266 15.210
39.923 40.387
11.890 27.615
35.489 65.399
16.259 49.090
9.729 29.352
-9.506 37.536
-2.308 32.724
24.201 25.004
20.036 49.612
31.157 30.757
25.950 9.701
57.675 2.655
63.303 -7.896
72.561 -18.877
60.093 -16.794
59.144 -36.478
51.244 -37.985
27.863 -30.239
37.603 -16.176
47.512 -28.485
26.802 -15.774
26.743 -21.353
50.103 14.738
71.294 2.396
64.724 -15.654
64.004 -2.690
59.096 11.088
66.086 43.221
43.370 26.010
67.215 37.297
49.594 3.088
17.048 48.309
45.922 71.478
33.652 73.182
29.566 53.325
40.838 32.707
54.722 33.042
52.666 48.370
53.256 41.466
72.590 29.262
60.254 29.891
72.012 28.171
73.579 -13.761
84.208 -6.387
56.508 -26.750
66.888 9.553
64.205 -21.896
78.033 -8.224
76.117 28.141
59.939 18.398
58.516 26.533
33.156 17.331
30.964 43.836
10.625 32.560
1.880 30.652
31.970 30.195
28.156 25.004
49.699 50.013
39.846 67.172
23.226 73.579
25.230 43.903
63.776 26.724
33.276 41.485
43.714 33.580
59.025 16.264
44.151 56.533
47.362 11.075
49.178 17.430
46.559 16.814
63.089 -19.475
79.434 7.397
70.104 0.546
78.568 -6.711
50.679 0.655
53.182 -21.156
35.342 -27.230
29.393 -11.424
46.735 -8.990
67.785 14.586
27.244 4.715
35.103 29.078
77.157 11.420
73.605 -17.269
85.370 15.583
41.026 59.655
29.303 67.791
45.371 63.858
35.508 59.845
28.770 66.741
37.816 58.955
43.813 12.892
38.910 -7.514
65.716 -25.867
68.697 -12.066
43.254 0.496
45.253 -19.998
62.042 -27.490
58.981 -23.666
61.503 -30.190
23.190 -19.586
55.671 -26.185
56.671 -32.122
48.784 -22.153
75.849 -2.754
84.481 16.276
84.024 39.588
84.551 1.441
82.859 3.383
76.070 32.715
82.264 16.329
66.262 41.920
83.324 30.232
72.786 56.580
34.863 57.960
35.172 63.985
58.332 44.428
68.062 59.767
50.495 53.222
34.306 57.130
36.181 72.709
37.594 70.582
28.240 62.097
29.973 68.578
34.767 50.214
8.162 46.672
54.691 65.541
69.088 37.668
51.610 24.267
11.398 58.205
12.216 53.552
21.866 68.443
34.857 57.628
44.382 43.997
58.555 60.150
37.699 37.688
53.318 38.198
48.365 16.657
54.820 18.483
55.266 20.339
50.588 1.775
38.881 17.234
24.258 -4.796
12.612 18.012
35.818 18.327
48.511 15.867
44.856 -0.615
68.590 45.255
21.896 23.810
54.545 58.203
54.875 58.242
47.275 62.395
43.098 59.698
10.794 30.830
20.090 46.930
16.529 29.895
60.646 22.851
41.576 13.552
53.158 8.083
89.463 2.450
67.058 -30.072
50.102 -28.598
64.728 9.281
34.899 14.833
40.351 15.422
51.429 -3.713
72.394 1.288
31.257 -9.141
66.645 -18.637
75.749 -4.311
46.098 0.583
71.120 0.931
74.907 35.631
42.757 27.544
49.626 -10.679
71.061 -0.156
93.630 -10.521
76.042 -3.597
76.128 -1.179
77.933 36.368
58.612 11.059
70.399 -28.219
59.063 -40.849
57.435 -18.779
53.115 -6.177
39.298 6.026
28.099 8.796
31.581 21.498
35.017 27.619
74.057 25.245
74.283 37.166
51.143 52.377
34.044 65.142
32.200 54.589
40.704 61.609
29.282 48.716
33.945 55.700
43.923 63.579
51.688 70.682
68.899 59.607
40.598 63.056
28.353 42.705
28.026 46.388
36.423 32.610
29.193 49.567
14.592 58.527
29.565 45.820
7.635 25.031
26.692 8.943
26.913 14.056
-3.981 57.747
5.420 41.738
77.797 6.118
22.829 3.769
6.641 36.186
2.593 21.463
16.672 59.592
7.243 41.741
9.693 48.656
-8.985 52.289
18.150 33.490
10.682 33.341
16.602 42.690
10.553 19.957
7.476 40.352
15.141 27.064
7.960 28.291
16.488 65.731
19.534 61.517
3.838 61.064
53.139 -27.706
41.602 -24.155
45.879 -15.786
78.943 -21.406
66.229 -12.391
61.952 -9.792
53.008 -16.941
45.406 -14.277
79.340 22.803
6.349 16.289
18.458 55.172
65.710 45.070
88.268 11.407
22.438 44.521
3.704 43.609
3.823 47.476
47.754 20.603
67.112 30.343
32.916 47.336
4.501 23.752
-2.460 24.386
24.687 34.915
34.391 69.752
31.268 48.289
52.942 60.190
21.169 33.727
27.854 16.549
47.965 0.302
51.524 43.226
50.604 34.047
27.729 6.365
49.502 24.877
17.499 32.132
11.392 27.427
34.436 18.553
17.754 12.189
9.266 1.476
32.205 8.063
16.210 8.609
41.181 29.666
67.692 11.760
46.453 40.202
45.386 49.815
44.748 48.095
16.846 46.712
6.978 60.347
23.751 61.481
20.300 63.164
1.868 56.188
-9.900 60.570
13.331 38.091
18.617 28.281
70.581 12.565
73.548 5.417
74.210 -10.476
78.465 9.149
50.287 -24.873
36.646 -34.940
52.183 14.681
30.749 -10.141
15.644 18.733
28.510 19.243
25.287 40.647
14.742 56.106
28.613 43.296
39.911 35.423
65.441 31.541
23.264 36.597
66.298 45.451
65.403 21.324
84.513 13.370
45.135 -10.325
45.438 -29.247
10.393 0.279
55.052 -18.554
51.433 -16.085
47.271 7.724
68.483 -17.975
54.790 -27.527
60.857 -25.581
45.609 -19.713
40.021 -21.237
62.896 -17.658
75.603 -0.058
69.923 -1.068
64.907 -12.027
64.163 11.917
57.586 -2.355
72.373 11.470
78.714 -6.901
76.416 -21.229
63.849 -32.473
66.172 -32.557
61.547 -29.106
75.816 -7.377
67.841 -43.630
54.351 -15.378
73.876 -11.795
64.055 -8.576
72.516 0.417
63.784 -29.856
37.531 -19.443
54.052 -21.109
68.599 1.473
46.090 12.117
11.646 -2.492
12.647 6.171
33.001 9.861
49.979 19.147
79.936 1.517
77.019 -2.078
62.058 7.879
71.769 17.028
72.734 -10.453
68.261 22.415
80.018 30.401
49.343 45.672
34.220 35.963
47.658 54.053
34.376 61.358
36.019 58.842
30.386 43.650
13.625 40.838
22.414 14.058
16.195 41.284
25.914 65.134
52.280 23.521
71.264 21.320
83.715 4.384
71.074 -13.603
76.700 6.042
62.687 -4.659
71.558 -9.309
59.082 -30.178
42.641 -6.827
54.750 -23.519
34.558 8.358
17.427 30.997
34.108 25.998
62.645 31.616
66.340 -14.412
45.857 -13.698
58.189 -4.429
73.711 53.648
67.574 47.442
61.899 56.004
73.561 47.582
75.868 0.136
69.245 8.446
50.507 -3.775
70.138 0.764
66.302 3.487
32.978 -26.151
54.764 4.536
24.265 -13.758
48.433 5.361
56.591 19.833
51.130 40.260
24.461 50.959
15.751 58.735
18.927 66.448
18.342 56.576
43.073 59.836
50.245 51.142
66.936 43.794
50.610 35.317
64.736 26.854
47.799 22.397
78.549 15.949
86.609 39.792
69.115 15.081
81.872 13.866
74.329 6.280
66.062 -11.470
72.936 -8.915
69.892 -16.043
76.571 -5.764
89.724 10.917
85.766 29.628
56.659 23.091
32.943 35.836
33.176 1.092
28.342 -14.071
48.359 26.550
36.595 -17.485
52.983 -0.011
26.483 11.296
64.898 3.230
78.968 12.311
56.400 -6.001
35.646 -29.155
8.657 -17.125
58.870 -45.959
48.620 -26.805
59.319 5.577
36.269 13.983
20.628 36.612
53.686 62.595
45.331 25.823
61.216 28.835
59.534 43.101
70.157 26.887
69.202 16.190
70.814 4.667
65.030 -16.108
58.563 -14.116
33.519 -13.357
59.799 -17.339
54.413 -10.125
85.286 10.308
73.163 -22.578
49.260 -25.279
63.345 -13.904
89.484 -10.586
85.457 -7.699
66.956 -0.990
47.676 -14.800
34.210 7.113
35.519 -3.924
41.239 26.819
54.940 -11.300
42.171 -20.456
85.523 -24.573
59.433 -16.206
58.194 41.182
41.637 38.684
30.455 45.262
63.295 3.387
68.719 13.934
88.024 6.131
84.216 -5.031
62.489 -3.142
63.641 -7.314
54.967 27.091
71.433 -0.680
68.262 0.898
57.689 -32.811
80.355 3.105
76.321 30.518
80.933 3.614
74.194 30.240
80.080 41.854
48.222 55.909
30.358 54.292
24.285 66.635
12.110 57.065
26.246 58.800
26.075 30.454
34.083 26.111
32.433 15.841
42.315 57.074
48.216 27.468
43.091 8.273
62.593 17.075
61.932 14.120
79.657 -7.211
64.090 -2.609
62.385 23.534
56.478 16.618
74.586 16.806
44.242 47.738
48.851 62.620
56.969 13.803
53.475 36.912
47.790 13.716
62.125 -27.382
74.574 7.329
68.211 -2.806
75.501 2.585
86.539 -7.574
85.627 -5.466
84.885 15.827
51.904 -26.068
40.254 -21.497
80.884 -6.317
80.767 -1.928
75.899 7.780
81.006 40.848
77.621 8.523
61.511 -7.464
69.580 -16.648
47.987 -40.111
47.362 -16.084
39.020 -7.032
39.718 19.760
42.092 -26.246
67.592 -15.129
63.681 -23.231
65.519 4.192
48.866 -16.831
81.170 9.588
65.421 -18.699
47.346 -14.867
45.073 -19.899
43.340 -20.046
47.576 -16.376
70.675 12.342
34.029 -1.366
88.890 3.357
75.366 -14.615
53.208 -4.444
43.366 5.212
42.754 9.628
31.323 12.853
46.821 43.859
68.633 37.452
70.851 44.499
32.245 40.097
58.498 22.723
40.591 4.320
52.131 25.096
22.118 19.003
6.409 22.584
15.344 35.853
33.345 5.602
66.482 6.972
53.330 -38.126
67.147 -13.934
46.172 -7.905
61.311 -7.708
85.006 -10.778
72.859 -4.520
69.319 -12.615
94.688 9.505
89.117 25.912
72.040 8.404
77.599 0.116
65.878 55.241
38.157 51.993
29.686 38.261
55.999 44.231
57.634 29.720
73.172 30.047
61.398 24.894
66.026 -4.611
71.927 10.180
43.811 29.160
81.396 25.293
30.220 -2.579
42.588 13.008
37.201 45.142
21.699 35.405
45.597 47.053
23.764 38.758
0.332 44.041
10.878 52.228
40.621 30.854
41.799 39.793
55.301 18.914
73.631 6.115
66.256 -12.163
32.062 -35.719
46.301 -39.285
55.336 -29.093
54.892 -24.846
76.811 -20.200
49.217 -11.416
65.069 33.354
17.959 39.328
31.813 67.040
52.898 44.280
47.118 28.125
49.429 17.156
21.711 9.500
7.092 15.004
18.675 10.558
35.041 36.537
73.123 -3.456
74.157 2.448
72.275 -19.572
74.435 -26.177
78.590 -6.038
49.358 -13.914
56.327 -1.095
47.629 3.948
75.648 11.184
69.080 28.440
44.185 -6.187
50.493 9.693
59.342 37.248
69.071 -9.858
46.813 -23.308
62.036 -22.401
56.917 -34.955
49.080 -20.706
74.121 -17.906
72.486 -6.370
69.027 -9.554
62.752 14.701
48.311 20.238
49.916 9.191
46.349 32.157
88.683 30.411
78.263 16.476
72.584 27.729
81.950 1.288
69.020 -13.842
85.733 23.185
91.109 20.163
85.722 27.220
59.605 9.265
3.357 29.629
36.118 5.336
14.545 13.970
38.836 15.364
63.619 11.788
42.745 -17.550
51.784 2.090
52.407 4.444
34.767 24.620
84.110 22.052
65.208 32.755
46.537 34.394
30.379 50.447
21.575 45.309
14.788 47.198
31.476 45.693
4.197 23.304
31.975 2.903
38.598 32.191
7.424 4.261
36.758 -10.335
25.654 -0.355
30.682 17.744
26.610 28.452
44.455 3.895
26.514 -10.628
37.383 1.920
53.737 34.898
55.174 62.510
29.075 67.034
51.173 64.646
44.824 76.607
34.491 58.444
17.656 45.804
4.955 50.469
33.507 66.664
54.806 62.218
63.539 50.747
43.359 52.647
27.301 4.371
22.150 61.394
59.725 44.557
79.924 53.873
88.684 37.525
61.025 50.912
53.147 60.516
27.790 53.866
30.817 30.943
21.196 51.166
38.711 62.639
64.060 57.861
29.331 47.689
6.994 45.919
12.322 -2.249
47.755 -3.257
39.681 6.023
10.295 -8.693
50.687 5.816
50.296 -8.460
75.827 -28.963
58.290 -13.076
78.693 14.286
47.766 38.906
41.577 55.363
34.069 59.665
65.937 40.117
56.876 6.919
60.705 -13.512
70.392 9.433
80.621 -5.556
76.151 9.850
74.066 2.421
61.522 0.082
61.099 12.597
82.929 37.459
71.109 28.199
77.313 -0.147
56.283 -25.713
51.437 -16.929
45.680 -1.621
66.813 -7.410
40.739 4.650
24.449 -3.736
55.517 1.163
62.223 -8.191
80.660 3.755
65.708 2.135
50.664 -27.647
47.177 -12.313
20.279 43.464
29.971 52.745
-4.851 46.433
-12.763 26.893
-2.648 43.797
17.468 50.483
40.238 32.292
44.323 -5.250
57.910 -9.639
64.655 -4.816
69.149 -19.241
84.983 -20.931
70.156 -32.732
25.764 -29.222
47.377 -22.192
30.065 -17.471
55.737 -21.588
42.082 -35.964
43.137 -9.755
30.736 -18.058
55.648 -3.706
62.105 -13.219
75.540 30.055
86.765 0.377
76.649 -2.268
77.586 -0.451
70.437 -12.514
61.398 -15.724
82.618 -14.705
70.774 14.620
63.154 28.959
52.833 12.354
55.086 23.423
48.619 66.162
68.453 55.282
55.091 63.792
83.632 29.513
50.107 54.433
18.833 58.386
22.699 59.924
1.026 19.544
49.747 6.067
11.538 29.713
13.987 58.165
19.832 53.866
20.733 62.815
4.035 61.036
61.194 50.665
31.867 56.561
33.818 56.389
15.303 54.596
20.259 64.842
10.137 53.071
9.084 59.340
2.092 52.650
79.175 -15.327
80.951 -25.893
56.559 -34.266
65.438 -20.675
63.962 -3.503
68.461 5.877
70.782 -1.771
75.217 -13.024
57.041 -14.021
86.720 0.021
76.512 0.344
71.800 29.439
73.062 34.409
89.739 8.533
74.057 17.726
65.977 -15.075
34.851 -24.411
28.131 -4.817
38.194 13.523
65.925 20.001
74.183 18.500
83.037 31.900
90.313 31.136
66.842 40.417
30.979 30.010
45.310 57.790
69.486 37.076
64.501 58.926
36.705 72.266
13.543 66.673
42.182 42.036
57.232 22.031
31.028 46.853
30.708 43.201
18.729 12.469
41.662 12.794
40.547 -1.550
55.270 -3.833
55.004 -16.105
38.340 -21.232
46.080 -11.656
36.081 35.868
32.483 37.600
24.211 19.728
3.970 8.730
33.497 37.238
47.751 7.645
35.303 8.797
31.845 38.376
46.708 39.354
55.595 58.386
20.426 57.918
3.872 46.986
63.392 -6.103
42.605 22.542
38.426 17.499
35.977 16.171
29.687 32.980
18.509 49.366
74.319 37.157
74.744 40.118
79.191 50.326
64.212 45.562
57.464 51.953
48.080 42.540
18.155 40.430
22.377 45.095
43.884 30.779
20.652 59.842
15.157 72.902
34.761 59.103
29.053 63.345
60.349 62.241
67.094 48.492
47.076 47.892
58.987 48.383
52.811 25.923
18.117 71.127
64.065 41.857
52.185 59.120
82.380 20.308
65.575 3.556
61.010 35.596
45.226 55.093
41.795 65.075
39.568 46.711
32.686 48.906
58.766 27.258
60.599 37.365
39.043 19.669
0.858 35.629
30.739 31.069
2.113 33.912
36.522 37.273
38.946 5.437
28.516 0.276
18.455 17.261
34.319 -2.758
62.398 -9.894
52.530 -3.942
80.225 35.876
63.326 30.954
51.958 31.251
46.508 53.717
43.658 51.948
28.761 64.837
65.343 45.108
58.876 61.996
47.764 43.365
27.812 66.372
50.840 55.937
36.348 41.843
63.084 40.934
30.169 49.248
42.142 22.984
37.233 60.435
1.520 42.432
5.112 41.855
54.601 -10.863
84.000 -1.614
60.767 9.892
55.629 3.907
58.577 -0.887
38.091 22.124
78.432 30.254
59.640 -15.989
43.552 -17.940
69.313 -23.113
69.918 -24.886
68.513 -21.708
50.880 -5.208
48.880 -22.485
54.497 -14.802
65.290 -15.305
75.592 -12.937
76.684 16.862
52.846 23.648
31.635 17.102
48.428 11.803
49.330 28.953
16.931 44.548
5.889 32.755
9.665 36.478
3.555 38.429
21.698 49.133
42.635 60.494
69.557 38.854
37.969 56.230
62.729 37.570
20.008 43.381
18.293 33.452
28.818 40.998
27.379 59.425
63.338 48.914
48.114 24.014
60.518 31.563
41.508 26.264
66.249 47.823
26.477 44.306
60.942 12.339
80.968 9.019
86.862 18.639
84.818 -2.926
51.925 -20.748
69.373 -30.724
55.727 -18.899
78.942 -13.736
58.568 -25.494
50.170 -0.034
36.531 -23.505
39.704 -33.229
58.510 -44.679
54.973 -27.689
59.505 -27.715
49.348 -11.613
53.470 -28.033
56.239 -10.355
66.514 1.847
41.402 -6.897
29.208 55.360
55.781 56.034
55.291 10.655
69.782 1.892
68.597 27.820
76.730 26.262
67.814 11.831
78.709 -10.856
79.584 -12.268
49.482 -28.263
66.972 -17.604
70.324 -5.355
44.919 -25.361
72.601 21.626
73.467 27.703
50.657 14.904
39.193 46.965
6.353 53.888
26.473 29.338
24.160 49.838
19.180 68.557
3.952 47.632
28.961 -27.960
19.616 -28.966
55.568 -15.920
31.455 -17.053
68.817 5.779
71.777 11.769
27.968 14.286
37.528 32.824
43.562 47.996
51.455 52.754
60.112 33.721
72.070 44.661
75.016 38.840
89.840 11.156
92.077 3.404
77.146 23.408
23.794 46.430
25.008 39.320
49.891 41.732
26.549 39.547
42.782 51.546
55.933 43.966
59.888 29.682
57.589 28.715
53.547 24.594
36.356 56.293
14.341 50.314
35.047 59.652
35.330 64.893
51.436 66.927
51.001 65.794
48.758 62.033
34.984 57.344
48.122 52.811
39.884 54.374
41.403 46.931
61.043 37.682
41.171 38.701
28.756 21.066
53.632 34.915
50.980 45.516
54.862 65.163
61.546 47.141
56.344 46.873
17.977 56.488
32.566 66.539
30.526 61.337
11.530 62.091
27.134 51.222
67.059 54.082
59.558 3.879
48.325 -21.838
44.616 -22.052
73.262 -2.336
55.222 -7.816
37.823 -19.025
48.809 -24.742
36.096 -27.965
33.264 -30.978
11.917 -11.625
39.964 -23.940
31.388 4.713
47.405 5.186
30.211 22.789
13.687 7.353
39.723 23.001
29.523 16.037
38.352 -9.492
53.845 -7.971
39.835 -1.599
38.505 49.859
58.114 12.429
63.090 38.870
55.524 24.489
54.132 37.268
59.380 34.352
77.940 4.830
56.636 -10.119
63.583 -25.465
69.923 9.053
43.161 13.900
27.651 -13.028
42.012 6.023
34.664 10.938
17.234 41.312
23.198 37.902
69.423 32.723
43.849 64.461
38.204 39.013
51.843 72.684
48.121 40.768
55.930 56.390
68.396 49.168
23.840 61.593
2.770 59.257
20.103 47.343
59.219 53.776
59.911 38.326
33.989 48.141
-4.732 38.217
10.569 47.277
35.226 64.277
24.812 63.544
54.185 65.462
39.787 62.581
24.945 59.231
16.509 62.788
38.582 33.329
26.867 48.086
63.089 42.865
75.736 18.507
54.229 10.184
61.485 45.372
27.441 20.304
33.961 51.172
5.513 29.094
18.282 62.559
44.594 64.197
69.993 29.519
70.114 31.575
82.937 5.599
68.760 -5.127
46.461 -25.418
51.579 -18.421
78.063 -5.798
52.766 -8.678
30.884 16.191
34.103 53.245
37.016 63.641
60.594 48.149
25.954 55.270
50.270 60.549
52.926 46.171
33.725 6.327
39.033 15.432
48.581 58.831
39.499 53.006
19.330 46.960
4.337 52.609
3.125 60.891
29.006 7.299
25.720 -3.438
48.364 -13.440
49.437 3.028
51.612 -19.306
54.659 -24.296
53.040 -16.398
76.721 0.841
46.780 39.272
30.053 47.584
41.848 32.124
7.057 16.775
35.337 -27.166
76.187 5.934
36.585 53.029
22.602 52.875
26.684 45.236
49.977 54.169
41.945 48.480
38.000 38.331
30.737 47.188
44.374 13.967
81.772 -0.141
41.709 5.488
47.536 54.338
10.877 39.248
25.841 53.879
34.896 71.684
8.542 66.233
4.003 60.835
69.070 -4.215
75.595 16.681
81.030 6.321
60.405 16.107
57.727 10.017
49.539 -0.646
57.275 37.362
48.398 14.991
16.244 44.096
-6.228 20.370
7.175 14.063
29.616 45.993
50.472 37.724
30.367 60.223
36.034 66.528
42.301 65.143
37.462 56.673
33.884 49.626
92.144 19.609
82.427 38.297
55.347 11.549
53.363 -4.446
71.637 6.575
50.545 54.419
31.876 67.350
12.321 64.265
33.921 67.351
52.596 33.827
33.723 3.147
78.633 35.261
80.723 -0.573
66.235 13.898
15.271 56.801
15.102 38.448
16.716 58.576
30.439 68.283
65.206 27.639
36.013 12.837
46.591 -7.031
67.335 21.607
83.854 30.260
68.730 51.824
39.665 60.151
18.076 44.408
22.866 42.818
30.617 48.701
84.053 36.941
45.645 62.551
33.467 63.676
36.886 68.459
31.299 67.100
34.643 66.464
24.351 56.694
4.105 38.031
5.039 36.276
11.823 42.067
29.964 21.568
27.082 64.345
2.218 57.205
4.753 65.714
67.799 7.045
86.254 11.990
91.846 13.348
52.906 -11.959
77.049 -3.852
51.431 26.526
9.497 44.627
14.831 46.286
29.661 70.792
37.134 52.997
26.327 61.036
85.499 27.573
63.753 -1.059
27.726 -1.941
45.340 23.196
54.454 17.369
53.694 45.188
57.189 16.004
64.833 20.099
48.638 16.778
56.786 40.981
12.502 25.975
80.133 13.947
75.111 11.156
68.702 28.644
75.740 16.585
52.056 19.553
48.021 19.857
35.431 49.516
33.370 66.894
62.244 62.404
44.871 38.451
2.722 48.220
18.490 14.270
2.017 20.420
6.216 33.429
10.362 47.961
15.455 57.841
3.897 46.584
31.374 19.007
45.502 27.604
52.116 40.595
85.504 21.673
67.947 23.102
62.104 28.453
79.959 10.700
73.775 1.703
57.662 -25.874
53.439 -14.106
66.021 -23.757
48.094 -6.067
56.955 -29.298
75.814 -21.936
75.703 -16.904
62.669 -15.832
80.825 10.262
73.022 1.357
84.877 -1.337
89.034 19.755
58.088 42.422
30.380 40.237
39.148 17.994
27.209 1.981
47.336 39.282
55.757 49.665
53.981 42.980
24.025 56.441
5.371 25.634
3.022 13.281
32.964 -14.228
12.138 25.083
29.697 -4.211
40.689 -18.133
31.900 21.288
36.240 19.470
31.233 17.161
52.415 17.711
58.587 -21.300
27.012 -18.261
65.370 13.233
33.057 65.534
21.239 56.254
27.313 60.839
34.148 39.616
53.600 41.348
62.926 51.154
71.378 48.961
73.770 30.128
70.482 4.600
86.881 6.238
64.221 -7.370
56.971 -19.688
55.511 -3.861
62.155 20.216
56.534 9.861
65.172 -20.718
79.538 -3.735
71.477 34.493
50.935 47.444
23.809 61.933
34.624 68.291
3.250 46.485
70.542 -11.388
35.712 22.767
61.389 -5.536
82.156 -15.109
20.936 -24.622
43.568 -26.744
62.036 -22.113
80.164 -0.841
61.721 12.309
50.473 46.071
41.413 42.028
31.796 -6.162
63.219 -9.544
42.201 29.247
28.519 37.646
46.437 37.231
72.161 2.742
69.160 41.181
77.473 46.639
70.046 13.059
53.632 26.778
33.699 13.431
67.658 -7.898
66.186 13.512
38.666 30.394
25.888 32.527
66.033 20.826
60.634 7.033
73.635 52.343
43.908 38.750
34.660 37.672
52.361 25.826
55.489 1.506
74.906 -12.796
69.726 -20.614
76.589 -7.511
54.374 1.516
80.090 6.095
61.149 -5.898
74.790 -12.304
75.781 1.716
75.256 24.625
71.631 18.565
65.878 43.281
17.646 40.459
27.756 69.012
20.021 61.905
13.011 58.253
44.635 54.996
22.648 40.405
54.753 44.820
27.838 50.034
25.399 56.993
27.637 56.106
55.221 54.074
58.176 43.870
50.781 35.938
5.648 35.373
27.120 29.363
56.357 50.428
46.511 37.390
19.283 56.239
52.764 42.346
61.628 -18.551
59.448 -20.055
81.239 -16.161
65.233 7.587
71.180 30.197
74.615 15.538
68.508 18.267
60.237 37.202
62.384 21.472
41.929 19.960
80.705 20.699
82.958 32.942
76.415 17.800
69.243 16.138
68.531 -2.714
76.759 -3.001
69.397 -10.050
84.261 -6.739
68.226 -5.702
78.377 -14.197
69.567 -24.469
63.989 -23.786
72.816 0.208
64.433 -27.417
51.881 -42.171
72.467 -35.146
88.893 7.390
62.568 2.811
63.836 8.915
24.434 55.983
41.195 45.001
19.489 66.523
37.873 70.473
33.748 52.234
60.839 27.572
61.266 32.346
62.265 30.018
61.314 16.632
54.495 12.141
53.022 36.552
53.316 55.311
61.995 52.867
50.200 66.953
50.226 52.092
11.755 31.891
31.074 55.121
25.564 53.031
29.132 43.027
39.697 70.290
28.896 37.241
59.264 25.289
57.808 33.685
60.521 -18.312
51.354 -29.449
32.024 -15.205
53.284 -12.219
73.221 -1.648
73.584 4.305
40.717 -15.945
38.278 -20.380
48.746 -30.142
39.382 -20.007
58.331 6.430
46.911 29.910
58.179 21.267
30.394 7.439
42.409 -20.300
57.252 -14.870
25.841 -27.864
42.450 -20.206
42.443 -38.438
51.469 -33.918
45.355 -44.822
54.422 -40.992
32.730 -24.602
50.698 -37.672
31.781 -24.523
40.390 -45.125
38.444 -30.991
23.584 -23.804
47.782 -21.403
36.732 -2.165
35.493 41.881
31.649 20.225
36.255 -8.406
46.629 1.895
78.045 -14.516
61.059 -20.960
64.913 -0.042
70.715 -18.475
76.929 1.358
77.188 18.368
74.048 39.498
76.376 33.647
41.573 42.935
20.680 40.600
13.058 35.756
28.071 -11.614
61.600 -28.175
45.601 -31.421
61.043 -38.765
57.274 -36.349
78.500 -16.541
30.695 -29.310
52.612 -27.770
43.077 -26.357
60.548 3.122
72.651 10.958
71.044 -5.245
60.005 -2.289
59.443 -16.523
66.205 -10.465
29.083 -28.575
48.674 -20.828
41.624 -35.486
35.396 -29.190
80.667 -0.844
78.601 12.851
52.763 -13.778
71.947 26.917
73.509 2.139
85.621 5.715
83.881 -5.926
77.040 -6.170
86.558 3.574
94.408 16.715
78.687 -4.311
85.668 16.097
62.451 65.835
55.711 55.215
46.725 57.553
29.037 63.630
15.518 61.071
2.506 36.974
8.458 41.671
42.774 58.927
63.655 54.511
68.325 25.584
61.122 12.719
68.251 5.439
80.503 0.626
72.781 24.101
81.407 18.407
60.596 7.774
63.983 22.586
81.041 -13.247
60.903 -25.409
72.370 -17.270
39.057 -36.200
55.073 -27.144
52.670 -20.898
66.333 -22.601
60.592 -5.254
47.953 53.552
5.843 43.294
31.086 59.799
49.687 56.335
9.530 54.532
22.783 64.631
-5.251 39.347
20.772 40.769
43.581 58.683
12.552 26.526
30.213 59.039
-6.024 57.058
18.247 78.343
5.531 59.730
36.721 32.773
23.005 20.720
37.100 6.953
45.416 36.901
23.415 32.360
48.250 25.919
41.633 30.598
31.829 34.856
64.879 50.059
33.886 36.998
-3.218 5.642
48.386 27.067
59.645 21.442
40.044 35.884
68.008 44.853
67.231 50.278
26.254 54.515
39.566 50.315
54.381 32.205
75.418 1.526
49.591 2.667
36.538 1.901
33.687 -2.546
59.006 -8.801
78.541 13.469
74.311 -13.865
49.385 -43.521
70.871 -25.882
46.628 -24.850
30.400 -7.493
43.702 -19.458
44.254 -44.963
43.014 -32.341
42.715 -36.394
31.465 9.105
21.227 19.161
21.491 59.656
5.253 65.803
64.518 46.421
49.453 47.955
22.391 46.557
24.667 45.306
43.728 37.455
55.936 2.606
43.344 16.461
19.684 22.097
-3.844 15.521
35.744 -30.839
46.214 -32.991
56.536 -32.053
76.137 7.547
74.721 -7.562
65.610 -4.066
49.335 -25.918
32.199 -11.292
39.113 -37.030
44.373 -17.827
61.248 13.798
39.804 5.752
11.618 3.226
34.557 26.041
30.627 39.801
51.591 6.275
45.131 9.611
44.939 8.324
9.729 25.978
8.934 19.651
16.057 11.124
33.749 14.723
50.561 -10.323
30.354 21.938
19.726 41.945
32.319 49.424
38.450 36.140
38.658 42.287
48.774 42.518
20.374 37.132
0.790 30.728
9.487 8.522
23.148 5.523
49.148 10.454
28.885 2.434
13.236 15.132
40.941 3.382
82.155 12.337
46.332 38.320
31.375 54.962
82.906 24.115
65.975 -2.422
72.223 -2.300
69.392 9.603
87.437 9.528
63.227 10.902
73.713 11.534
37.798 -10.632
45.654 33.904
5.957 31.981
15.424 44.663
9.979 31.381
49.612 32.408
84.927 4.037
84.927 -15.643
81.629 -21.604
52.698 -31.441
55.141 -30.237
54.897 -21.580
68.456 16.049
66.426 -1.763
50.242 34.040
66.521 -17.382
71.795 -11.350
68.236 -26.685
62.587 -32.078
69.837 -35.425
50.087 -34.531
71.413 -9.229
64.812 3.045
77.233 -2.632
79.432 0.811
83.691 -15.576
79.386 -8.015
77.239 -12.396
58.645 -5.649
88.446 13.860
76.202 44.711
79.912 -1.210
63.790 -22.492
51.281 -31.952
47.811 -21.240
24.916 -5.463
8.649 22.394
59.508 6.875
51.015 30.507
62.318 5.855
44.588 18.441
25.247 36.441
7.448 20.624
43.012 35.781
34.104 69.659
27.417 59.104
43.343 65.899
34.549 60.952
38.447 40.946
51.674 10.794
59.253 -4.407
66.886 5.119
76.267 13.465
52.222 28.482
56.267 41.561
63.768 44.850
47.879 38.597
64.649 24.649
69.419 35.738
79.321 38.590
66.603 49.627
36.799 55.337
23.699 67.721
28.013 45.271
30.544 58.230
12.050 67.554
4.693 33.486
8.020 38.536
25.801 50.712
21.394 74.558
41.885 69.901
36.926 39.570
17.797 59.584
-17.196 37.436
-30.567 42.261
-15.976 48.855
1.912 52.338
27.774 55.721
24.751 48.450
24.851 70.478
32.313 32.890
38.355 63.903
47.727 48.736
60.799 47.105
73.267 53.024
52.283 45.231
32.133 62.791
28.928 56.882
43.817 58.773
52.334 32.096
63.340 34.764
31.374 45.991
17.249 52.465
24.585 65.763
26.759 62.610
66.691 53.177
72.098 20.032
75.349 30.590
78.091 11.308
53.589 25.151
72.080 2.306
52.542 -6.978
49.620 -1.402
61.915 -3.809
46.933 0.818
86.474 10.718
51.328 -6.524
39.811 5.212
61.645 -26.502
74.785 -19.104
81.227 -3.688
61.371 -30.762
43.119 -38.673
35.372 -43.238
27.140 -40.359
41.722 -41.408
66.208 -29.019
39.359 -33.527
71.405 -12.640
72.911 -7.163
68.034 27.441
87.479 30.596
77.164 1.558
74.856 -9.378
75.720 10.050
76.379 -0.100
86.826 14.812
79.749 -9.415
53.828 -27.089
28.289 -31.498
65.024 -13.122
56.123 -20.659
90.870 -2.025
72.995 -2.898
71.757 6.123
86.903 17.849
64.042 39.442
46.166 57.227
53.767 68.289
48.692 63.678
12.024 44.405
34.500 58.582
-1.307 15.917
1.923 23.578
19.417 6.312
23.911 17.342
16.356 24.534
53.696 24.395
90.795 11.996
89.906 -6.113
51.480 -15.283
52.081 -8.907
49.662 -32.018
56.571 -32.781
53.607 -26.271
60.182 -1.866
49.092 0.151
39.523 -14.398
38.504 -11.220
62.392 40.898
51.355 28.773
54.226 30.901
18.072 49.186
13.380 33.403
21.611 46.006
44.654 54.028
47.089 42.228
48.259 24.327
61.457 24.929
29.977 -20.862
16.681 -10.471
69.395 -26.105
56.475 -7.770
53.948 -5.647
62.873 -29.595
56.547 -14.656
58.663 -18.580
56.463 -23.410
61.022 -10.549
78.717 -11.767
70.152 8.335
26.716 -19.331
55.239 22.153
30.283 49.048
44.407 45.898
66.733 32.308
31.453 19.068
14.492 47.107
20.177 69.149
24.759 65.653
55.949 74.383
33.506 62.880
58.227 52.127
73.982 48.201
66.035 37.121
46.765 7.644
16.207 12.256
-3.645 23.772
30.124 58.076
42.093 57.913
47.952 33.979
37.902 22.666
71.226 52.202
71.805 32.326
67.215 17.334
56.018 24.558
25.105 33.149
46.554 48.060
64.803 19.035
76.140 36.113
78.380 10.302
87.892 -0.367
64.420 24.165
20.091 20.060
30.722 47.218
34.081 32.421
36.663 17.525
20.583 9.999
66.300 -0.419
67.599 36.474
70.847 47.610
75.063 19.422
64.963 7.990
34.274 8.192
6.748 57.847
2.675 44.712
-4.559 41.866
16.851 33.874
-6.888 49.253
13.828 68.883
-3.408 33.605
18.331 28.828
30.828 0.338
60.504 19.747
50.740 26.704
54.900 15.808
41.244 45.842
70.178 64.646
80.236 30.863
76.782 -12.612
76.222 -20.659
68.687 -34.642
87.321 -13.172
79.877 -23.670
70.747 -23.322
65.381 10.451
54.110 -2.204
44.711 -0.738
35.433 -5.282
28.678 38.115
61.066 62.963
39.601 48.474
28.012 39.473
54.833 55.459
24.458 71.201
32.204 62.946
6.453 18.926
26.314 32.966
31.768 47.588
57.190 32.778
40.837 23.375
61.381 35.256
27.848 15.740
35.221 38.865
24.711 41.072
68.571 44.831
22.770 9.549
24.959 4.500
39.016 8.516
43.816 18.936
38.209 9.301
51.438 32.792
57.896 -33.278
50.732 -36.935
52.563 -7.596
85.722 5.465
86.922 -1.386
56.623 0.217
47.584 20.126
56.102 19.123
52.389 10.776
77.949 38.137
69.359 52.353
76.140 58.253
52.696 59.109
29.036 56.539
43.156 57.729
42.071 57.687
43.210 45.254
64.541 49.566
67.133 52.201
8.336 12.944
42.819 -30.675
73.428 -3.015
45.332 23.374
48.334 16.537
58.252 24.924
27.328 56.277
10.465 62.435
7.402 59.911
14.559 47.760
23.159 38.784
62.460 49.280
33.935 54.287
29.404 27.530
43.350 15.280
49.882 28.207
51.990 42.884
49.124 50.821
66.955 44.509
54.877 38.654
34.832 49.162
15.383 -17.100
42.411 -23.377
40.960 -21.169
60.120 -16.782
63.917 -27.117
67.963 2.026
57.361 14.264
85.424 8.227
71.492 17.079
78.339 20.979
70.664 6.500
77.098 1.641
38.023 -21.407
25.563 -41.824
39.351 -29.049
56.785 -2.512
72.960 0.093
71.089 20.290
48.752 3.729
54.440 12.037
72.574 5.960
57.088 28.956
39.100 7.895
36.520 30.224
43.519 22.284
36.372 0.081
66.544 12.467
64.752 4.597
74.586 43.415
81.133 28.505
82.721 -3.964
48.888 -31.006
50.848 -26.788
67.787 5.198
64.967 1.491
63.680 43.740
60.230 41.752
45.570 50.257
17.219 40.509
27.443 58.012
8.551 23.900
-0.717 27.431
2.758 45.463
13.322 18.513
59.009 53.783
52.089 71.650
47.645 65.150
56.356 53.975
53.543 61.285
33.620 74.418
3.938 47.088
40.517 -7.658
63.947 -12.785
81.415 -2.165
74.512 15.472
68.257 19.191
63.202 21.083
69.898 -7.877
71.944 7.973
67.970 47.507
47.375 47.866
4.833 39.033
1.216 38.409
2.579 54.721
45.901 16.126
-1.350 39.279
6.054 14.054
32.152 32.823
35.697 -1.924
61.770 8.650
80.124 49.781
50.196 57.981
25.323 31.207
18.767 47.153
15.494 57.093
0.581 56.509
28.241 54.816
34.493 65.882
44.509 49.672
63.703 45.926
67.496 46.464
88.357 33.570
78.204 27.724
66.439 29.873
89.915 -7.821
74.661 -12.047
56.419 13.838
4.506 8.551
18.555 -6.947
28.328 -5.447
44.815 -17.535
57.961 5.401
41.032 29.333
53.896 27.699
50.955 18.143
31.871 17.560
37.134 42.409
42.169 12.683
39.685 44.203
10.364 30.425
-2.393 29.527
-7.763 48.084
7.944 63.653
14.331 37.013
16.048 43.789
59.275 45.805
57.264 21.354
32.232 30.476
26.630 62.275
28.068 72.936
19.960 41.580
15.019 58.021
15.102 6.550
6.037 20.543
36.031 -6.404
53.732 -13.008
26.438 -27.589
42.748 -30.259
36.860 -38.295
60.460 -21.972
71.049 -2.724
34.226 -11.395
39.507 -30.464
62.591 -34.110
76.882 -26.214
83.952 7.966
61.664 16.618
76.731 1.872
80.575 0.267
78.313 -14.898
74.979 -22.430
18.265 -19.640
37.533 -22.897
22.117 -2.932
55.793 10.892
57.406 13.689
38.840 18.899
28.396 -29.312
35.205 -31.010
60.615 -37.346
72.475 -3.182
68.196 6.147
64.437 4.409
72.251 23.385
78.012 34.733
41.633 35.176
49.224 -4.256
69.429 -1.393
69.437 16.247
84.584 7.676
66.796 -5.361
83.233 -8.042
72.349 -8.792
55.108 -23.388
73.743 -16.952
84.457 -11.115
60.078 -10.639
89.991 26.478
70.355 15.872
43.775 13.337
33.232 -19.482
42.826 6.246
40.335 1.734
32.695 18.418
6.743 3.629
12.862 18.491
64.784 10.481
18.104 39.340
15.603 70.410
11.950 62.867
11.246 59.690
4.554 43.343
4.608 40.537
5.799 40.258
19.181 51.700
56.163 39.251
72.062 41.788
61.267 51.187
81.015 12.547
78.512 -2.458
47.694 -1.021
67.956 1.117
65.339 -11.997
65.386 -19.915
71.509 -3.484
79.129 19.957
46.595 -1.082
27.075 8.444
30.688 -15.103
31.370 -2.115
63.252 -8.634
40.225 9.484
40.295 8.082
53.447 18.387
85.799 5.635
60.405 -3.690
36.455 -12.480
58.377 -18.154
37.510 19.218
56.909 46.710
64.318 57.012
50.723 50.327
46.597 52.955
36.021 68.483
68.095 53.374
24.411 50.500
49.193 37.800
55.469 -20.154
46.817 -17.499
43.992 -20.445
51.529 -19.765
68.249 3.935
61.076 -23.588
78.277 -18.169
40.154 -30.620
38.473 -31.755
51.831 -34.359
82.900 -30.240
36.521 -34.224
38.760 -21.102
49.658 -17.769
52.812 -21.882
64.146 10.540
69.456 5.216
56.797 -0.011
55.188 3.706
19.425 15.064
51.682 31.992
30.857 16.999
41.069 -11.122
16.058 -8.767
85.303 -10.676
73.472 -6.552
79.880 -2.129
57.523 -21.405
38.848 -21.759
41.501 -38.937
51.915 -13.709
16.891 12.982
26.189 18.618
22.824 4.464
28.872 -15.608
61.441 13.714
54.215 -19.473
23.650 -29.337
41.610 -15.278
60.092 -31.855
58.828 -28.968
75.758 -8.208
69.865 -17.421
79.155 -18.203
62.202 5.618
78.456 -2.035
72.023 -7.568
81.611 -10.448
66.315 3.928
50.491 -4.590
59.470 15.272
50.313 -15.140
65.353 -28.169
89.913 -5.046
61.358 37.585
27.286 32.905
50.645 71.083
32.543 42.350
39.546 27.449
23.804 71.315
15.159 55.814
40.730 55.785
11.270 53.628
26.491 49.940
18.093 49.421
34.262 68.500
13.625 64.715
24.716 69.398
13.419 47.619
32.273 63.703
30.859 33.616
29.355 25.455
51.902 17.830
59.790 8.201
52.613 41.240
33.763 66.835
18.605 58.828
32.034 40.695
46.881 47.174
52.308 51.878
26.050 55.693
29.857 49.685
67.151 49.913
80.153 -2.622
74.537 -19.380
61.459 14.781
70.856 -6.227
63.086 -7.593
90.451 2.471
92.019 22.037
90.845 22.955
90.477 -7.192
77.611 -18.986
79.913 -7.281
86.344 -9.081
76.601 3.372
36.597 18.923
29.218 10.256
8.492 5.868
45.020 3.625
74.953 7.664
85.139 23.775
69.324 16.937
39.690 -8.013
67.886 4.444
47.443 21.855
45.311 52.703
54.808 61.004
17.440 56.017
5.813 71.144
52.166 29.440
57.687 52.047
63.055 44.146
54.785 47.748
36.376 68.957
29.618 60.245
15.629 68.704
3.580 61.101
72.235 43.051
41.255 55.299
10.402 36.007
30.547 48.328
35.403 47.301
52.799 49.201
24.959 63.385
24.970 54.900
7.286 49.578
-6.802 41.035
-16.398 41.386
2.511 48.784
14.904 59.329
-2.716 56.801
16.623 42.579
11.298 50.380
20.576 46.396
53.725 53.799
68.565 20.832
39.955 9.798
12.220 7.343
45.992 -12.728
59.352 12.460
37.909 19.987
50.189 -1.827
60.432 -11.058
26.253 -8.374
23.997 -4.472
65.233 9.954
19.355 20.722
31.334 27.422
28.000 3.118
55.247 -8.228
60.091 -14.688
73.529 5.961
51.342 -9.948
49.355 15.852
54.949 12.042
78.811 4.245
40.419 -28.492
35.164 -28.893
63.430 -5.332
64.114 -24.256
74.214 20.526
60.645 17.562
62.638 21.627
35.236 67.683
27.024 51.519
2.718 50.566
29.322 34.954
21.551 32.313
33.210 44.178
22.096 57.807
18.638 47.299
37.818 18.918
56.967 6.285
57.585 -18.573
72.927 4.372
73.824 -8.194
63.024 10.030
62.186 4.743
75.031 -6.497
51.490 -25.690
28.694 -22.261
56.589 -22.012
65.601 16.037
43.236 -25.619
47.908 7.413
40.693 4.775
28.540 -30.701
21.737 -17.059
17.471 16.657
17.189 39.344
54.620 -22.633
65.227 -19.851
78.829 -19.200
65.997 -2.526
84.977 12.469
56.200 -24.992
47.206 -26.144
23.127 -16.629
44.220 35.025
78.730 -7.817
66.561 -2.296
61.436 28.421
30.914 16.608
14.491 13.610
15.014 33.476
30.607 21.237
36.459 16.057
47.543 0.197
20.839 47.511
9.035 29.958
7.873 12.317
5.075 0.797
-0.674 24.971
19.627 11.410
23.620 0.241
26.957 15.057
47.874 65.970
79.070 15.365
68.010 42.003
79.610 45.090
82.796 42.072
74.421 46.352
37.771 28.660
31.827 12.857
20.603 20.772
4.185 3.144
22.966 -13.312
61.137 11.250
31.564 -15.049
38.345 -31.291
20.998 -29.568
58.330 -28.665
61.249 10.811
63.999 22.482
43.486 1.869
23.445 -21.876
4.103 -7.349
46.527 24.118
67.408 9.876
73.189 -5.999
59.180 26.166
32.082 9.859
75.128 30.574
70.545 50.461
66.652 57.320
41.496 30.312
65.742 58.079
58.281 33.289
37.849 65.705
30.687 61.204
35.436 75.858
23.524 68.390
61.333 57.198
56.424 53.291
21.656 27.133
43.471 24.702
57.183 9.157
87.795 20.946
54.072 54.175
63.135 36.738
49.979 6.060
38.663 19.309
36.948 -18.758
73.843 -5.360
67.062 -32.918
50.811 -24.911
36.489 -13.042
49.340 -26.250
37.675 -6.036
28.963 -17.330
61.888 -17.039
42.166 -26.371
51.351 -28.177
41.729 -3.658
26.722 10.339
57.733 23.551
70.155 15.132
77.992 -14.580
42.657 -40.790
49.215 -41.618
40.947 -37.523
40.098 -19.000
47.081 -28.284
49.671 -25.505
42.387 9.968
61.229 20.989
54.106 39.261
69.971 42.698
30.216 48.805
28.877 22.538
44.381 49.182
31.240 68.097
14.226 64.869
-14.878 35.372
51.162 52.616
51.267 22.963
32.180 7.011
27.982 -1.649
33.356 -1.295
53.817 -19.708
65.263 7.150
58.457 9.734
65.277 -30.622
60.856 -26.929
62.659 -8.249
42.903 -35.767
77.757 -7.705
70.443 -16.269
57.853 -25.256
49.175 -23.048
64.279 -16.429
49.535 -12.307
41.334 -13.654
48.418 -29.181
44.048 10.087
75.606 56.011
31.972 60.093
65.364 58.264
41.863 57.213
67.042 43.346
43.779 38.449
42.744 4.465
24.112 49.867
4.754 42.300
18.433 -6.610
3.684 41.052
42.646 51.819
14.291 70.963
10.047 29.207
50.733 44.145
51.491 64.062
35.673 61.951
44.564 56.624
3.967 46.755
30.315 -30.410
29.665 -26.272
64.150 -16.175
78.297 -7.033
84.072 10.089
71.221 -15.980
72.013 -29.714
84.317 17.795
36.672 0.286
52.280 9.448
62.968 -8.051
41.588 -12.574
56.518 -24.341
38.608 -11.619
58.414 -18.325
60.142 11.919
59.706 10.194
67.303 46.891
58.567 52.341
36.304 24.866
26.939 34.298
68.311 13.819
54.121 -9.047
65.509 21.592
76.787 19.922
71.519 34.176
84.502 14.994
82.160 -6.448
76.974 -21.584
72.582 4.754
49.581 7.931
73.032 0.998
78.030 -2.470
73.099 17.547
77.810 18.890
53.040 22.993
56.522 43.445
31.203 56.760
36.966 63.348
25.878 56.070
15.737 50.106
20.513 25.597
47.275 46.851
26.188 45.771
36.332 56.735
43.941 51.681
32.702 58.668
75.065 34.370
63.733 24.286
63.621 56.898
32.723 36.666
81.680 43.211
51.396 28.637
32.319 56.573
40.323 66.155
18.494 52.332
27.948 53.680
14.297 58.983
15.824 60.337
38.545 45.548
68.421 48.278
67.485 54.742
54.421 19.085
31.638 28.615
51.311 29.511
64.655 23.510
60.821 34.731
68.662 38.664
72.248 45.918
12.377 53.846
37.558 59.650
40.907 35.537
35.766 43.341
59.497 40.625
77.681 48.986
77.930 25.252
77.491 32.458
68.489 52.496
66.315 16.068
67.985 15.568
72.977 12.391
69.848 -4.342
53.092 -21.165
75.733 -21.203
23.639 -18.363
20.116 -21.527
51.107 -19.087
62.750 4.618
52.929 -0.629
70.111 15.461
68.283 -18.486
91.056 -7.419
50.819 -24.062
76.520 -14.474
79.794 18.440
65.949 -24.717
61.390 -27.594
72.997 -13.717
72.576 8.270
73.849 0.402
67.363 14.566
51.487 -18.639
71.568 -26.598
55.120 -10.684
62.715 -7.344
52.497 27.088
57.948 -3.429
85.435 3.918
61.282 -19.298
42.680 -17.344
37.606 -12.645
54.774 -8.938
48.426 42.996
67.055 9.651
69.356 -0.075
70.983 -20.254
80.844 -14.975
62.476 -28.694
49.569 -2.951
43.286 -7.683
49.537 15.468
23.019 48.850
43.086 65.743
59.728 60.046
50.645 54.117
60.435 57.395
36.421 57.809
33.605 58.740
48.269 51.692
47.202 56.123
36.382 61.186
38.841 57.060
78.906 36.387
62.308 -25.991
68.731 -3.811
54.033 -26.835
33.915 -31.195
39.789 -11.873
32.779 -13.790
68.794 5.033
37.213 8.649
23.811 -9.570
22.340 -8.366
13.127 18.572
14.839 48.854
16.826 61.358
3.627 61.113
63.874 -32.868
72.330 -33.695
51.707 -28.318
45.562 -3.547
35.295 13.376
20.526 22.138
11.994 22.131
18.641 40.771
29.027 30.727
5.861 38.595
21.149 40.970
53.860 54.162
44.021 50.363
63.747 57.613
54.245 57.884
62.081 52.044
61.252 65.690
41.614 66.096
29.570 31.659
34.695 27.969
60.591 47.656
30.900 56.574
47.719 39.598
49.600 51.339
59.003 41.218
36.139 47.761
5.938 55.401
32.539 58.059
48.839 48.382
54.412 63.148
66.309 62.993
42.501 57.896
30.962 62.269
12.313 37.352
-3.223 26.837
-2.771 50.992
-3.275 23.817
-4.269 23.298
20.399 52.563
49.379 54.151
52.912 53.096
33.939 48.737
56.556 66.354
61.584 56.883
52.784 62.092
78.766 40.547
43.117 50.339
33.589 22.159
42.969 -11.860
37.517 39.094
25.028 28.196
67.629 45.407
14.281 49.650
33.621 37.679
34.104 54.952
10.455 51.153
23.352 17.463
11.316 52.308
9.432 34.599
24.283 35.619
46.189 35.499
23.628 28.937
34.984 30.395
43.134 16.513
68.570 35.007
86.906 10.346
72.793 3.754
64.132 27.473
62.889 51.593
50.995 50.205
71.723 13.132
51.023 -6.076
73.460 -2.013
74.243 -33.221
76.452 9.851
68.102 39.454
25.176 56.092
27.722 56.966
13.246 63.719
0.088 54.976
14.767 55.583
11.891 25.338
61.495 1.615
66.058 30.418
49.702 31.015
65.553 62.885
56.162 39.647
68.180 42.396
58.025 29.911
44.733 58.130
36.721 51.150
45.121 52.540
51.582 48.148
28.963 55.930
77.980 38.043
45.654 52.874
19.682 38.081
15.616 34.424
35.087 64.291
37.731 66.540
35.061 63.444
22.778 61.949
10.570 57.980
9.241 56.268
-0.946 50.056
36.235 25.110
34.887 14.998
37.083 16.611
47.550 -8.791
43.046 17.383
48.960 8.650
52.971 43.438
72.627 15.583
82.548 9.694
45.925 24.277
35.655 42.352
26.556 53.196
31.243 53.657
17.796 55.769
21.840 66.812
17.427 60.802
9.879 54.777
41.775 32.188
37.956 -16.216
68.045 1.418
74.165 14.905
57.520 37.690
48.710 40.011
13.835 34.417
50.099 36.388
64.778 44.814
46.305 43.487
59.993 14.862
63.877 -13.011
37.917 -21.655
15.103 -3.629
20.438 -4.998
31.507 7.543
48.373 -7.684
44.347 52.150
41.996 -10.347
77.378 14.626
17.374 63.250
21.181 45.418
69.782 58.990
25.880 65.662
56.496 60.510
62.486 56.311
66.445 57.786
37.186 66.060
32.922 40.541
13.251 41.782
18.990 60.019
1.566 55.698
61.299 0.336
71.265 -37.241
67.103 -16.482
28.978 -27.461
22.867 -7.239
48.631 -29.214
58.509 -8.969
64.839 -4.948
71.755 -12.933
66.184 -14.635
49.615 -14.592
83.267 -4.705
73.462 12.258
83.381 11.767
58.105 -40.499
55.841 -33.329
55.595 -21.052
59.855 -20.232
59.973 -3.310
65.237 -19.187
75.697 -5.165
47.684 20.605
32.551 53.649
22.914 43.975
48.064 -1.560
28.805 -6.540
14.376 17.163
40.188 44.141
25.412 50.928
-7.055 34.741
27.780 49.959
21.669 48.319
16.188 63.667
6.383 53.312
41.237 16.438
54.949 -25.611
63.837 -14.624
48.276 3.735
30.251 3.726
25.686 17.422
16.066 22.792
-0.386 19.481
67.291 11.450
83.264 15.356
78.218 24.036
80.063 19.446
64.469 23.749
73.075 -3.053
49.747 18.027
38.823 19.807
43.213 11.866
6.797 6.361
20.158 4.773
37.770 -6.375
62.360 -1.018
66.672 17.287
52.913 64.244
14.743 41.165
5.930 48.179
39.549 70.874
6.111 46.685
26.564 44.810
45.129 14.386
12.954 56.152
23.720 52.876
6.717 60.956
73.176 21.716
58.547 1.742
64.211 -27.421
57.063 3.860
55.502 -21.458
51.032 -9.284
85.818 -13.704
80.398 6.239
51.653 -5.284
55.520 -24.108
77.897 -17.610
77.947 1.351
63.681 -3.585
18.463 -0.143
53.754 13.725
72.098 15.368
41.553 43.583
76.068 50.659
75.353 42.195
73.936 1.320
95.956 9.453
69.523 19.868
67.739 51.692
24.218 66.546
27.324 67.527
40.286 67.141
51.721 59.307
71.749 54.375
66.291 50.660
62.016 57.138
40.608 59.122
23.822 42.966
8.544 38.432
16.037 28.199
24.348 18.994
50.154 55.792
43.416 50.857
57.391 55.599
64.757 48.363
30.244 68.370
32.250 65.220
32.742 54.064
4.337 48.138
21.820 72.078
8.717 44.924
14.902 56.940
29.429 70.615
40.306 47.154
52.201 53.394
60.714 29.431
82.402 21.795
47.109 9.061
18.733 25.873
31.219 44.161
13.093 39.056
3.200 47.696
44.923 15.122
37.198 4.559
64.374 54.034
43.815 67.017
34.754 48.139
57.809 46.220
43.900 40.144
34.311 57.993
62.616 45.401
73.276 28.489
46.862 48.313
77.330 15.706
74.956 -13.501
66.840 -6.809
72.933 6.969
61.810 12.850
58.827 28.740
51.104 31.692
42.393 37.927
46.301 30.808
48.448 39.013
40.970 52.693
40.022 32.822
55.093 31.937
71.865 29.639
42.078 48.511
57.286 50.367
42.352 52.147
41.643 46.147
26.511 29.186
27.534 6.728
54.450 15.106
37.571 16.210
46.000 40.404
21.426 29.503
46.402 -7.060
63.862 -13.697
53.751 -18.728
36.522 -22.085
75.780 -16.446
82.689 -11.768
54.499 -16.551
68.145 -17.277
77.828 9.812
63.342 44.514
58.077 43.879
25.967 54.240
18.997 45.809
25.886 66.196
24.776 62.212
31.455 73.849
11.957 57.496
50.802 59.504
34.179 39.777
19.720 57.009
41.758 63.278
41.318 56.105
13.932 53.730
33.089 63.584
3.523 58.456
-3.872 45.775
4.609 34.230
33.328 10.382
24.763 30.190
12.086 25.290
39.624 23.260
61.497 24.759
93.437 15.598
63.024 40.273
12.142 42.819
8.745 52.239
18.507 43.434
28.749 20.583
66.225 43.726
8.278 32.033
34.929 56.811
7.032 24.614
55.369 11.434
62.844 -28.722
64.704 -21.294
84.102 4.772
50.464 14.718
49.544 27.361
50.334 11.873
59.377 4.241
60.900 -8.531
73.437 3.324
73.538 26.815
84.238 9.048
73.156 -6.124
60.339 33.235
65.496 38.706
36.667 33.572
22.135 18.892
43.737 -3.980
51.380 -15.791
54.516 0.013
78.366 -27.134
58.346 -22.703
50.286 -36.998
81.867 25.400
69.796 -6.129
82.359 14.155
66.313 40.711
49.419 62.192
41.969 46.077
38.487 19.709
32.296 30.274
11.179 49.542
7.381 39.933
28.903 55.399
40.125 43.349
44.735 47.586
29.469 50.115
25.146 64.181
-1.557 48.489
-0.616 49.742
37.818 15.184
39.921 65.191
15.511 50.821
60.916 45.391
59.516 62.561
46.973 46.369
40.886 -15.803
60.091 8.815
73.949 -6.225
68.141 14.915
81.029 7.363
64.725 4.965
78.076 -8.280
77.995 -5.938
66.009 1.962
25.473 31.919
38.291 54.101
41.456 48.602
60.939 50.708
30.584 59.100
48.863 49.522
55.993 39.973
61.921 51.053
71.570 35.064
57.723 38.342
44.031 35.015
48.302 38.521
38.738 33.847
35.414 4.559
12.848 2.812
6.812 45.371
11.938 60.035
23.344 42.754
27.640 52.534
28.049 62.018
41.729 57.481
24.586 43.707
14.235 34.109
21.974 53.859
23.439 61.398
17.044 57.048
43.420 17.781
30.317 -16.063
12.376 33.187
31.155 18.514
63.540 47.598
64.403 49.469
56.634 68.355
34.749 50.191
15.525 52.565
27.561 55.940
9.523 32.178
25.219 45.265
57.858 43.903
16.446 38.501
24.371 35.766
14.537 64.717
44.683 50.510
75.147 38.945
73.059 26.318
81.059 32.644
89.313 7.381
46.342 55.492
46.922 49.465
42.853 41.063
88.692 -2.472
78.734 -4.372
73.780 -1.451
79.819 8.859
65.622 18.593
63.453 1.694
68.813 -16.070
72.152 -18.017
83.499 -4.248
68.932 -16.492
79.640 -12.007
73.143 -18.119
25.976 -11.604
50.698 18.407
67.186 -2.133
78.130 9.437
66.170 33.433
49.790 43.351
37.405 33.287
6.209 11.245
18.763 9.567
29.813 12.618
-10.701 30.420
9.663 33.680
5.525 52.085
3.351 40.415
10.886 40.494
25.858 43.346
24.126 19.841
66.490 11.452
66.868 8.775
47.420 40.418
46.760 42.062
61.327 42.084
63.175 43.868
55.284 69.804
50.800 65.456
53.353 60.573
26.660 49.417
71.404 9.752
68.595 26.597
79.529 13.920
60.525 32.728
44.236 -4.194
62.829 9.264
60.771 17.758
54.551 21.129
37.063 44.679
23.117 14.512
44.342 -14.642
47.989 3.238
3.917 24.516
11.182 36.338
50.268 56.247
6.184 19.428
34.259 41.314
21.321 2.683
30.467 30.406
26.799 59.648
33.649 31.780
36.943 3.075
29.663 33.648
29.362 -11.228
33.234 20.091
0.301 29.229
27.446 5.125
36.866 -6.240
8.806 17.477
59.495 16.385
48.784 -5.893
62.946 0.812
61.949 -5.060
39.585 17.709
35.400 4.199
69.477 -16.022
72.793 -12.578
79.235 8.888
71.096 5.977
66.673 -20.933
75.892 10.645
65.083 22.241
66.480 25.326
83.664 -1.667
71.324 -16.062
41.639 -2.396
75.631 -17.875
73.518 -24.393
55.577 -5.109
64.026 38.769
37.149 50.567
23.445 6.681
26.424 27.077
2.723 14.198
-4.717 37.750
5.918 35.762
10.408 43.866
22.373 23.153
16.765 38.132
27.273 66.808
37.214 69.478
42.691 60.173
67.713 54.469
80.451 27.567
68.809 11.456
18.731 58.557
49.857 53.105
48.117 47.430
43.746 57.444
39.537 44.850
28.949 39.520
25.970 52.749
31.600 56.204
31.407 54.565
25.787 40.398
49.107 41.301
54.206 68.574
61.432 63.300
55.597 35.881
45.323 37.923
37.752 43.133
34.266 -5.263
51.737 24.475
73.865 2.817
66.926 9.684
-8.812 42.818
5.949 36.364
57.720 -30.204
64.710 -23.403
49.122 -16.219
47.348 7.532
24.589 21.514
43.298 62.799
47.981 61.266
59.850 48.395
38.952 13.091
11.728 11.818
18.612 3.034
21.850 59.914
33.589 69.841
51.982 50.018
42.596 44.277
51.861 5.879
38.079 65.676
16.727 58.067
5.001 45.215
5.473 37.041
87.264 4.453
84.566 23.233
65.877 -19.238
42.060 -30.105
30.233 -12.993
10.033 21.119
50.671 24.691
42.816 18.539
-10.997 42.078
20.793 16.039
67.173 15.994
68.572 19.530
72.169 38.103
86.390 23.272
70.121 26.943
62.103 38.973
41.171 39.432
17.794 27.274
12.435 7.797
28.191 -24.926
48.253 -24.973
81.735 -11.654
35.514 -27.082
51.158 -3.994
79.983 4.772
86.095 -4.648
68.141 20.446
55.470 -13.491
70.890 -26.373
57.304 -18.123
75.304 26.925
39.075 57.958
12.689 48.921
22.532 60.185
17.777 25.480
32.570 8.098
47.617 8.493
52.608 -9.487
55.751 -2.304
51.589 -3.639
46.918 -19.417
53.721 -4.133
15.617 29.403
35.360 36.902
32.677 -4.967
47.047 16.283
62.205 18.013
72.262 -4.485
54.069 -9.994
68.095 -17.491
40.967 -35.595
51.594 -30.834
67.402 -29.435
90.693 -0.942
46.187 -31.157
36.819 -24.152
17.956 -25.572
55.295 -7.825
47.643 -11.654
63.204 3.651
56.272 -12.558
78.319 22.008
64.707 -15.387
67.188 -21.500
56.945 -23.329
64.032 14.123
71.659 19.769
57.067 45.508
38.369 16.328
39.696 40.108
54.672 23.809
33.497 28.207
44.030 17.892
51.549 19.404
63.878 -0.898
46.773 -2.679
61.794 -6.931
61.867 4.803
77.312 8.963
87.926 29.162
76.280 29.493
73.614 -12.906
65.519 -13.458
78.370 -1.710
83.804 12.915
34.194 47.170
34.404 56.222
25.173 -5.040
63.377 33.185
50.697 35.945
36.226 44.943
28.624 51.569
40.315 67.402
38.175 70.514
48.512 64.266
77.583 48.912
41.885 53.441
33.532 40.715
41.805 17.861
74.758 5.940
51.862 17.650
55.785 -14.208
61.015 5.771
38.956 -7.148
42.076 1.387
31.244 -22.440
55.566 -24.552
64.363 -21.712
31.119 -6.598
72.452 -3.867
76.248 -22.754
65.873 -33.543
61.511 -28.517
72.309 -25.431
84.504 -21.769
33.251 -33.840
50.245 -11.001
52.206 -19.692
40.118 -20.028
37.469 -3.886
81.223 -10.648
72.668 -11.335
59.964 -18.852
32.623 -12.846
17.231 17.530
19.444 32.072
23.379 51.826
17.838 63.143
15.320 59.408
39.230 45.468
46.478 52.978
20.452 57.614
39.190 66.813
61.684 30.927
47.801 17.406
42.776 17.032
35.660 12.004
69.087 -18.050
75.135 -24.808
86.567 -3.574
67.383 5.381
53.626 -19.387
36.643 -27.066
23.501 -2.538
-2.648 34.267
19.861 43.519
58.969 41.745
20.688 20.945
54.665 14.188
46.061 19.585
62.307 -19.181
68.817 -17.541
72.082 6.027
73.017 28.237
59.686 57.540
55.889 54.637
18.536 46.363
0.971 51.481
18.381 58.717
6.572 31.774
5.524 41.565
61.404 -33.907
81.166 -6.692
57.144 -2.091
95.533 5.827
67.600 -30.093
66.988 -24.677
73.463 -9.198
58.137 -11.463
77.154 -25.351
43.107 -35.679
33.156 -20.363
41.138 25.695
29.852 2.269
37.406 -2.451
26.149 -1.421
54.185 8.580
51.453 -7.205
57.992 8.484
31.795 39.794
22.825 5.852
30.281 1.968
7.889 10.411
33.739 -14.148
46.648 13.155
15.559 25.990
8.304 33.006
25.062 54.075
12.898 55.861
22.699 67.164
25.918 47.123
49.503 46.361
51.350 9.950
25.153 -2.787
20.004 -8.066
42.443 25.620
27.781 43.993
44.065 37.339
44.737 48.211
48.173 54.425
76.014 19.836
66.019 13.910
57.295 16.243
62.523 34.731
78.493 42.663
67.591 34.033
58.753 67.329
34.963 68.425
21.179 58.023
9.097 39.078
17.114 39.829
15.834 58.688
51.241 54.915
30.623 42.308
31.862 50.065
24.780 57.163
52.782 22.348
63.317 7.969
59.088 3.283
55.709 -16.175
47.100 -30.866
59.925 -25.774
84.928 17.281
88.115 11.700
67.115 43.063
39.892 55.496
71.290 23.114
81.927 -1.589
73.957 10.222
61.583 -23.311
64.631 -11.963
89.056 9.729
54.777 -15.149
52.656 -17.934
84.947 16.570
61.509 -13.850
78.831 4.906
62.690 -18.589
37.452 -20.885
36.529 -24.627
61.554 -2.022
78.942 22.314
62.567 29.167
70.659 11.118
81.148 45.742
51.387 44.538
-0.630 54.965
17.017 56.880
3.978 48.079
20.923 51.323
14.028 35.394
7.637 26.368
15.679 37.141
16.261 69.889
29.452 62.603
14.085 44.877
32.136 43.036
73.265 41.683
54.422 46.252
73.738 7.193
67.486 9.221
47.517 18.325
54.495 -0.214
81.013 7.328
79.914 -10.737
49.183 -19.189
53.226 -43.414
43.012 -46.087
46.904 -45.229
51.242 -19.595
40.428 -14.583
26.754 -28.458
32.040 -32.694
53.644 -11.872
29.223 -19.842
28.091 -29.567
55.349 -37.581
58.197 -40.759
63.411 -5.119
92.522 19.763
61.336 51.379
79.448 25.134
42.829 -2.975
41.377 28.424
30.495 30.520
70.329 29.269
70.064 43.636
78.002 29.295
76.560 36.458
71.847 32.270
83.557 18.323
64.604 25.563
51.787 -3.555
67.647 22.217
69.858 14.283
56.961 66.015
62.190 52.901
67.666 25.677
71.610 44.232
36.293 39.274
62.542 49.511
35.373 34.052
10.223 19.346
9.817 19.351
55.728 0.864
54.045 -15.074
54.778 -10.577
81.123 -15.140
57.314 17.081
47.570 -15.425
43.400 -1.020
26.257 -11.174
37.735 -30.306
50.312 -15.802
72.075 33.553
74.381 -1.747
78.818 16.304
70.145 -2.913
84.244 14.214
71.076 1.941
78.600 -5.221
75.168 -0.327
51.950 -31.971
76.027 -22.149
82.002 0.340
77.699 4.397
91.006 10.909
81.419 22.719
76.000 -18.397
53.458 -8.617
81.791 -13.069
34.607 -24.217
47.461 -31.507
49.004 -10.936
46.359 -27.332
39.857 -36.482
86.218 -4.806
86.190 -19.445
80.534 -3.094
75.732 -14.545
63.761 -15.878
59.081 -10.924
49.180 -16.558
30.438 -13.945
40.003 -11.472
27.299 16.346
49.909 12.900
33.317 30.668
6.416 65.622
21.397 69.384
3.928 60.303
55.888 -20.165
45.525 -21.335
15.003 -0.361
26.091 3.334
24.332 23.709
24.502 7.550
15.407 45.661
57.346 56.034
38.833 72.175
36.849 75.559
1.332 54.897
14.046 12.556
42.637 53.596
69.114 52.262
53.065 52.939
50.574 38.611
65.620 28.555
61.160 49.258
58.104 42.607
44.205 40.318
59.417 -1.428
69.978 -8.903
64.437 -24.433
77.039 -31.325
82.762 10.931
79.193 22.230
92.217 19.456
89.527 38.685
62.085 51.636
45.230 36.611
48.260 21.064
22.110 37.541
70.604 17.416
65.153 1.838
76.663 -6.113
74.121 -7.088
30.270 21.745
23.484 61.294
19.055 66.494
62.363 64.816
31.058 59.606
24.172 62.945
27.728 48.659
18.786 49.325
-7.742 21.647
14.861 35.085
62.252 16.880
62.921 34.594
66.239 6.424
62.148 -23.174
68.136 9.151
56.346 27.012
83.383 32.667
78.494 48.544
53.002 46.945
44.357 40.016
42.176 -13.857
15.148 -16.159
51.825 -3.016
46.800 3.665
79.660 4.901
50.937 5.960
45.180 53.723
29.714 28.056
73.390 20.642
42.412 17.984
11.249 22.624
-2.116 41.992
3.073 29.766
29.639 60.693
28.824 62.852
56.505 60.471
75.288 44.018
74.005 30.840
68.142 36.770
64.933 31.726
37.780 45.634
60.065 15.186
69.254 -5.634
43.117 6.154
74.723 -3.574
73.444 -9.288
42.005 -7.268
48.142 -13.195
22.486 11.319
45.087 9.405
40.897 38.746
40.048 60.457
12.493 58.218
42.075 39.418
77.795 49.646
48.619 30.829
22.178 57.871
34.299 60.214
35.900 46.652
52.766 35.338
44.673 21.220
30.087 13.439
60.135 -21.255
36.588 -6.761
52.938 -26.905
40.712 17.862
29.869 6.691
54.209 -22.444
38.256 -39.202
43.195 -33.104
62.871 -18.722
79.287 14.563
35.234 26.113
41.083 17.163
25.664 -13.263
21.239 5.423
25.199 -13.729
27.141 -11.290
24.772 -13.597
32.805 -7.271
43.378 -14.349
33.520 7.486
6.210 8.551
21.904 1.587
22.686 -14.762
48.275 26.501
77.774 39.975
68.638 45.213
54.942 53.669
74.081 18.775
35.495 59.239
37.559 33.193
37.454 68.915
51.241 55.966
43.366 52.808
43.161 58.709
1.850 41.584
9.223 51.637
7.477 58.229
46.358 65.972
8.624 60.119
4.065 46.934
66.404 61.965
20.141 68.805
2.042 54.156
-1.065 58.371
54.747 -24.133
39.659 -4.721
48.287 -11.925
45.802 -30.948
62.056 -34.501
71.704 -4.320
61.778 -6.915
90.510 14.084
74.598 41.884
59.360 28.780
29.933 63.172
25.914 66.198
49.680 75.192
13.604 54.468
46.724 41.621
62.069 42.512
40.520 66.533
44.432 53.244
43.599 31.960
23.749 40.281
31.726 29.837
28.296 52.730
6.073 34.477
59.702 46.496
55.471 57.007
56.095 66.952
47.106 58.872
33.441 46.626
64.072 41.497
48.936 59.914
27.572 43.016
32.129 35.506
39.311 30.135
18.482 25.461
46.267 20.242
40.260 33.187
25.208 26.071
29.434 -6.947
37.346 -13.761
14.976 -2.076
4.183 15.928
64.031 -19.346
62.780 -24.944
53.016 -38.797
80.120 -2.186
61.419 -21.891
39.970 17.427
54.856 -24.810
39.638 -28.920
51.685 1.050
63.504 -7.295
38.458 1.888
35.016 15.270
22.536 -11.899
18.454 -21.160
49.311 -31.886
58.004 -22.165
54.395 -9.972
67.966 27.811
65.488 43.447
76.635 5.960
57.270 8.108
82.962 1.775
76.335 2.728
64.465 15.701
78.804 -15.805
47.210 -37.684
55.606 -23.047
63.618 -25.282
70.326 -32.520
58.091 -7.811
58.020 48.402
44.124 41.832
49.098 64.432
53.664 50.648
61.902 40.994
55.640 63.171
46.109 56.887
61.267 52.566
53.001 49.762
74.353 48.913
22.396 34.063
35.851 41.393
66.391 47.101
78.094 44.184
41.918 34.312
-0.628 33.641
9.264 57.144
3.727 47.318
38.495 -5.633
80.758 12.035
77.141 6.799
81.101 0.365
57.411 -15.398
28.305 -28.163
3.192 -9.991
26.610 -19.443
42.649 -14.025
62.846 -12.509
54.307 12.596
60.725 10.411
52.372 -27.792
45.466 -22.253
77.024 -14.750
77.801 19.811
83.400 26.978
64.228 -6.706
42.760 17.163
49.873 2.513
58.204 -20.927
35.044 -34.915
70.697 -19.622
63.900 -21.100
69.843 -19.549
49.363 -21.988
45.496 -26.766
38.217 -26.319
57.005 -16.511
54.200 -18.286
77.599 3.840
78.381 17.691
88.928 -3.453
89.464 11.524
89.307 -18.348
38.811 -13.770
34.416 10.570
59.517 -4.620
60.117 -21.483
51.816 -26.954
83.924 2.136
55.425 -3.115
71.518 0.429
71.113 1.075
53.819 -14.813
56.248 -2.579
33.989 3.868
42.476 20.762
31.239 40.709
59.312 15.114
20.152 -10.658
34.943 0.446
46.522 -7.434
52.217 -18.325
81.362 -8.691
55.330 14.817
53.096 -0.375
60.497 -17.221
61.444 -6.459
83.906 -2.900
83.415 13.558
90.980 27.017
81.652 8.268
77.110 -3.415
78.777 -15.230
64.718 -0.430
75.175 -2.136
50.959 47.782
59.302 20.777
48.355 14.405
49.558 14.514
67.452 30.539
64.946 11.713
81.636 0.062
66.124 43.865
72.881 26.388
74.528 34.646
65.005 63.753
50.049 69.864
18.260 57.830
23.082 62.286
40.134 28.561
24.849 16.978
11.667 20.583
42.461 16.540
65.734 15.964
59.554 22.293
51.669 35.929
49.041 39.264
76.186 24.284
34.387 40.686
51.924 36.881
43.994 48.600
40.409 65.938
41.007 58.731
83.534 37.321
68.284 20.962
36.818 40.947
10.458 34.013
21.667 0.221
12.832 29.827
55.362 13.087
18.871 -15.286
28.563 -33.831
46.877 11.243
62.363 57.698
21.501 61.793
36.842 58.749
35.404 59.894
5.227 39.909
14.034 19.149
56.635 19.531
46.976 -9.180
42.490 -5.688
36.500 39.317
22.282 65.488
39.166 64.586
40.024 54.852
31.150 47.403
57.635 53.813
23.548 32.441
28.646 38.234
37.018 12.017
23.854 -13.645
28.374 27.384
8.513 20.507
8.153 27.248
24.956 18.176
26.047 47.011
30.673 55.807
36.876 69.895
31.069 70.811
50.463 11.754
66.590 24.250
62.649 43.876
40.292 53.845
25.184 49.274
4.344 31.324
27.426 -17.586
49.687 -17.261
61.143 32.890
50.825 -7.545
55.499 0.841
52.038 10.897
44.782 -4.332
56.071 4.956
28.072 42.381
44.435 29.424
45.122 -27.752
71.689 -18.901
61.938 -35.947
60.064 -26.192
50.101 -21.885
52.494 -34.930
83.828 -5.080
55.698 4.540
55.914 23.631
34.505 48.446
1.642 55.532
58.515 -27.528
39.948 -13.711
51.606 -24.853
37.442 -30.163
54.688 -18.087
65.943 -27.551
60.856 -13.018
49.261 -5.972
63.037 6.909
51.319 -20.428
51.889 -13.027
66.961 -8.546
59.294 -20.067
49.904 -38.381
63.550 -43.421
56.086 -29.833
48.014 -37.784
59.461 -37.002
67.656 2.543
33.876 16.446
25.378 23.281
31.534 26.600
32.759 40.220
13.059 51.584
35.866 37.402
40.854 2.629
41.244 -17.231
38.303 -15.747
48.249 -17.726
51.602 -28.998
35.391 -29.266
42.324 -17.353
54.443 1.255
77.743 8.745
77.731 35.654
69.984 34.507
54.661 50.329
53.163 51.584
45.479 56.813
41.061 51.911
13.387 59.805
11.408 35.864
32.252 41.749
48.366 45.105
67.033 34.500
20.114 -1.484
16.387 -1.896
33.799 -28.581
54.749 -11.875
53.511 -14.188
63.140 -4.005
52.178 28.375
63.470 40.406
71.023 44.814
53.301 21.187
69.947 56.092
80.161 31.532
24.656 -1.699
79.234 -9.951
82.026 32.876
78.962 52.735
38.303 63.193
28.177 73.538
15.972 64.102
12.716 63.906
-4.065 44.732
37.263 58.728
32.908 60.965
40.001 23.602
48.757 18.337
25.612 -4.356
74.565 28.055
55.941 51.069
15.790 75.115
43.943 59.650
50.167 29.072
39.565 26.412
43.753 24.674
46.305 27.151
80.162 11.655
49.651 -9.228
50.021 -9.085
37.213 41.168
47.543 48.067
35.128 46.092
39.012 53.283
44.107 42.707
56.193 22.085
56.865 11.462
34.767 25.752
59.640 -0.399
41.919 40.723
43.026 55.852
32.383 34.459
23.078 57.069
53.697 50.440
28.572 47.965
41.488 38.563
55.758 -1.213
46.091 15.522
20.983 30.219
56.402 48.011
66.767 40.319
58.283 51.754
63.504 59.646
33.558 67.755
23.452 53.728
13.712 51.196
18.376 54.134
46.198 65.378
24.179 56.060
45.670 41.451
40.647 65.044
59.560 43.704
73.589 19.506
75.813 26.814
60.578 19.968
53.620 20.826
32.544 45.391
34.684 50.867
40.334 42.836
35.743 28.079
42.632 48.773
42.733 15.067
76.673 30.357
65.252 44.363
53.289 55.288
30.627 69.272
22.487 28.655
16.372 61.898
36.549 68.363
61.105 47.499
46.899 55.070
43.034 52.614
64.477 52.340
44.321 5.082
44.994 10.153
41.913 50.274
13.200 64.211
16.564 65.075
14.042 54.255
49.147 49.573
64.562 57.307
68.135 34.742
43.667 59.513
38.686 62.495
76.333 44.966
44.084 58.492
35.794 52.979
79.031 31.914
40.280 -21.507
64.160 3.546
69.133 47.334
55.821 51.105
0.977 48.228
23.140 52.159
5.420 37.524
12.472 54.998
18.797 49.213
-1.404 17.891
46.391 68.715
72.053 54.542
78.148 25.730
62.928 20.179
35.005 57.503
46.976 61.331
36.783 48.478
21.130 42.575
36.228 61.369
12.825 34.746
10.636 36.077
24.705 39.818
15.890 40.619
24.345 55.531
26.886 49.366
18.855 41.338
14.832 42.987
23.219 53.029
-0.281 45.723
20.913 30.413
31.796 70.902
43.401 53.705
71.280 15.841
55.720 3.615
55.890 41.579
35.187 51.743
41.799 23.977
49.819 16.753
43.770 13.461
35.268 -0.797
75.507 15.735
80.333 16.790
53.644 -4.883
22.571 14.628
52.570 -1.980
77.547 23.339
80.774 28.815
43.290 42.361
38.860 48.116
43.556 39.726
31.929 51.678
55.872 38.961
34.075 27.468
62.053 -12.194
25.262 41.233
35.309 35.664
52.969 53.466
60.720 -11.172
57.124 -16.695
55.340 1.007
64.958 -11.979
36.579 -33.842
40.036 -24.769
59.447 -33.288
46.142 -0.030
36.812 11.066
17.592 4.211
45.111 24.404
49.289 52.107
78.152 42.155
73.189 28.851
75.475 54.270
41.589 64.706
34.574 58.038
26.478 60.493
34.213 31.851
43.881 48.867
31.055 26.016
53.135 46.016
62.098 40.593
81.179 32.257
77.078 42.137
71.176 40.669
25.601 49.631
59.515 39.607
85.247 0.021
66.441 1.728
61.611 22.087
43.369 57.016
59.242 64.947
40.213 43.617
55.474 40.573
41.094 59.095
21.868 59.744
42.899 70.634
41.781 63.066
18.682 54.024
5.414 45.183
31.583 51.217
15.520 48.313
17.359 55.930
4.608 47.457
3.667 47.038
52.516 -19.759
38.935 -18.504
75.815 -12.232
77.458 -4.283
59.981 -19.186
49.404 -26.762
67.895 -29.725
63.542 -22.732
51.622 -27.590
52.255 -28.392
62.707 -9.369
41.617 -1.394
72.870 -13.022
55.271 -23.451
56.196 -16.005
65.516 -11.476
65.769 -3.468
74.495 15.139
50.630 51.153
82.919 -0.755
54.183 36.493
66.325 2.099
62.710 0.675
33.895 -10.407
32.433 0.016
36.199 -13.949
58.907 39.434
73.697 43.884
56.044 46.134
79.684 25.707
65.320 51.949
65.689 54.850
36.141 56.650
29.207 27.517
30.074 39.164
3.173 59.909
-1.470 26.722
12.810 39.787
24.731 55.046
38.158 49.397
25.676 30.160
45.129 33.155
59.171 -8.395
49.252 -6.110
69.196 -30.345
42.916 -31.319
67.887 -2.086
55.539 -2.061
86.580 32.080
86.000 9.135
75.038 -4.263
87.941 -2.793
88.341 9.937
80.490 3.661
61.861 -20.904
61.545 -21.426
53.225 -30.009
48.916 -40.400
52.520 -16.883
53.649 -12.390
70.919 -32.399
58.915 -39.425
55.069 -1.246
50.185 33.260
65.975 51.849
63.652 38.968
61.295 17.493
54.466 -17.442
53.647 -24.744
51.013 -31.752
27.344 -33.456
49.140 -24.271
33.999 -34.937
1.760 0.269
66.256 31.433
74.659 59.477
36.187 66.108
13.611 41.774
35.519 71.257
18.226 59.878
2.678 44.244
1.863 55.314
29.288 -18.755
28.974 -27.868
45.161 -30.169
76.907 -27.675
63.518 -24.913
39.106 -13.632
72.003 -13.415
70.619 -26.844
62.401 -28.840
49.099 -26.648
78.214 13.296
75.184 -4.429
69.637 6.946
79.057 -5.901
70.313 -11.409
49.072 26.500
47.003 28.626
29.647 29.862
53.542 43.438
53.220 29.059
64.392 12.890
61.491 31.528
23.383 48.139
25.125 16.819
46.553 43.636
51.931 53.489
26.617 58.252
6.162 67.261
15.186 57.972
33.916 63.442
19.194 66.454
-0.601 61.683
5.778 39.659
5.088 39.566
33.812 52.460
7.474 35.999
12.972 53.813
31.029 34.651
15.427 54.343
10.383 56.365
-3.525 46.304
14.498 22.529
37.357 30.681
21.249 14.052
30.415 35.256
51.113 24.711
25.071 0.200
62.667 6.276
65.014 23.758
67.135 46.352
59.990 55.927
20.603 46.077
31.922 58.522
27.467 58.815
47.442 20.642
26.283 6.792
23.291 -6.321
26.982 -13.149
74.548 -7.273
53.333 1.283
53.162 26.633
43.213 2.234
8.962 10.566
28.492 -9.222
23.213 4.885
10.327 27.492
25.714 26.121
8.031 16.711
38.551 -2.326
62.017 16.114
57.398 9.761
46.531 2.729
39.046 -12.665
70.498 -7.905
62.825 -27.266
39.366 -19.337
89.106 -4.260
52.557 45.941
20.613 5.908
39.316 -2.827
61.423 -6.827
52.606 -9.772
50.901 -11.085
65.183 54.755
27.209 46.213
53.677 60.115
52.341 68.776
58.181 24.487
41.387 16.705
5.371 42.641
26.677 45.643
-0.777 41.265
3.127 55.410
4.677 66.337
75.331 5.801
68.774 3.848
47.894 0.373
47.376 -7.943
44.921 -11.541
67.555 -28.766
65.422 -39.729
58.006 0.640
78.714 30.938
68.103 2.577
19.503 5.045
37.418 31.234
41.762 37.403
30.085 41.720
25.156 15.449
18.306 37.920
16.085 56.008
0.369 47.010
3.863 46.829
61.765 3.657
41.666 -1.184
77.118 6.881
26.256 12.717
21.574 18.973
34.068 41.341
20.052 37.576
15.358 17.562
20.570 37.894
31.889 25.772
23.130 50.915
18.753 50.654
34.634 35.595
4.423 42.728
6.861 59.143
17.587 60.735
1.879 32.732
4.154 63.705
7.421 55.401
23.155 61.180
44.209 62.856
50.682 59.837
64.347 65.512
70.983 51.498
71.471 1.101
84.746 21.437
80.372 29.704
36.762 59.710
46.940 20.582
85.317 40.148
82.619 36.409
85.650 28.405
85.068 14.625
75.580 50.514
66.579 60.877
80.434 1.648
59.852 33.308
85.808 7.804
65.053 33.266
45.925 68.440
24.306 58.265
-5.624 53.385
-14.753 16.826
0.178 46.547
3.976 42.428
12.894 62.642
40.281 46.533
35.222 61.679
23.064 61.355
60.388 16.077
60.755 6.758
74.150 19.519
75.056 7.453
70.036 5.504
70.749 -8.710
67.194 0.456
54.916 -7.686
20.027 13.095
47.923 54.126
66.632 44.923
85.057 35.111
64.114 41.808
69.514 12.004
47.517 40.391
52.291 61.778
44.003 51.402
20.523 60.724
41.815 70.015
11.369 62.159
30.045 50.906
11.007 52.248
9.505 63.101
2.067 55.231
65.885 -18.684
68.555 -11.976
66.541 -1.414
77.925 -14.235
56.742 -10.844
41.799 -25.534
48.073 -0.404
55.221 -14.819
79.905 0.470
42.005 -20.633
28.940 -20.441
57.261 21.256
37.444 19.259
31.390 43.316
35.211 51.111
47.098 50.310
36.215 7.862
79.562 -12.596
63.911 -10.467
57.638 -7.540
70.147 -2.754
82.162 1.538
68.141 -7.311
55.597 41.831
59.533 36.894
67.883 26.327
52.898 0.614
53.803 -4.520
45.290 -29.011
49.044 -34.429
38.405 -22.078
80.425 -13.924
53.199 -8.889
85.993 11.773
83.858 12.890
76.528 10.721
91.702 12.804
86.379 3.829
90.903 -9.313
86.674 18.337
70.802 -21.636
48.724 -17.414
47.010 -27.429
81.366 -20.362
45.076 -31.064
41.244 -33.537
23.577 -30.730
33.644 -26.430
80.088 -21.894
59.483 -9.318
72.783 10.138
48.651 9.060
38.771 27.215
51.758 -22.013
68.103 5.845
68.612 5.857
51.466 50.109
47.309 61.897
29.529 63.498
15.433 72.776
5.722 71.887
36.609 36.742
37.033 59.724
34.290 75.627
29.498 62.985
38.032 59.391
50.667 56.782
50.640 42.980
18.766 59.356
23.218 60.105
43.840 62.233
35.674 62.985
75.699 39.945
73.802 61.085
38.161 67.499
56.541 70.657
45.574 45.180
35.634 54.688
41.657 58.466
33.579 66.445
39.918 64.342
14.121 68.063
19.036 50.665
27.563 50.042
28.518 31.709
38.169 -13.270
65.404 -19.784
35.021 -15.909
73.735 -11.058
86.213 21.064
79.070 8.211
84.599 16.169
71.979 22.885
77.093 35.551
82.316 -12.864
92.106 4.387
71.805 2.686
57.349 -4.238
65.122 -23.210
39.633 -25.310
41.519 -21.488
66.960 -23.208
40.455 -19.044
60.105 -13.818
51.727 22.098
37.755 7.818
20.522 31.935
31.863 30.983
56.440 18.500
75.323 21.905
57.422 59.037
50.869 42.244
68.961 50.094
3.679 46.727
29.253 -31.100
30.213 -33.475
53.746 -7.846
52.208 -31.540
52.779 -10.802
61.625 -19.940
50.271 -26.349
21.892 -23.075
66.486 -19.156
42.348 -34.455
56.070 -5.305
38.363 3.443
56.481 16.254
60.099 -24.144
74.639 -16.780
82.070 18.749
46.844 -6.999
22.544 -20.258
37.975 17.495
77.311 37.342
40.508 49.295
43.225 49.998
37.558 56.075
27.089 76.986
46.999 44.167
51.704 33.329
38.486 11.165
31.101 61.133
54.026 38.323
35.182 10.598
64.818 30.060
28.816 31.109
46.602 39.513
54.304 58.665
25.590 39.629
28.119 49.324
50.424 20.062
68.940 -9.118
84.512 -4.532
57.219 -0.095
69.581 1.014
80.652 -19.945
53.514 -8.215
78.137 -6.338
74.148 -11.818
23.168 -0.245
32.602 -10.215
46.334 7.591
41.960 57.513
15.664 58.238
3.382 49.796
32.258 36.952
51.159 3.078
65.830 -7.082
50.345 -16.346
39.075 -10.607
33.671 20.969
11.538 14.527
31.058 31.636
57.973 23.553
31.478 -9.598
33.234 -34.861
43.821 -26.508
57.500 -23.977
52.866 -29.098
18.701 -30.044
37.381 -34.128
60.715 -25.401
77.916 23.913
42.469 -16.827
54.138 -30.213
69.102 7.572
63.723 43.120
51.245 46.422
32.205 34.425
36.114 56.660
28.813 51.637
38.630 46.904
57.416 41.739
44.551 69.090
69.789 54.278
69.644 43.942
66.129 48.033
78.092 16.257
85.707 -3.963
63.947 -10.326
66.458 -2.085
73.884 8.827
58.783 26.174
82.616 8.917
80.929 -2.373
70.662 -15.303
46.074 -38.537
23.234 -23.203
47.033 -32.693
63.318 -11.631
75.221 -14.249
42.882 -23.350
74.162 -26.703
49.785 -38.343
35.817 -30.868
15.585 -30.018
54.573 -5.554
87.722 12.142
74.904 -19.207
74.328 -23.257
89.672 2.181
73.018 -31.190
79.893 -13.388
67.417 -9.799
53.202 -23.630
37.265 -19.393
72.613 8.618
53.314 14.948
64.360 41.416
12.534 29.907
0.440 12.700
12.715 43.294
21.169 26.204
38.479 34.190
24.786 0.097
1.971 6.969
0.220 39.811
40.844 62.802
31.023 69.542
11.510 40.667
42.832 55.225
20.856 1.074
20.226 20.462
60.661 28.689
68.651 9.909
79.618 13.393
82.868 24.821
79.944 0.411
85.631 41.732
91.829 25.291
47.589 56.797
47.974 52.434
77.244 44.010
75.697 50.569
78.573 41.858
58.314 35.985
43.193 60.573
3.337 61.007
76.139 5.425
49.735 -20.165
65.656 -14.256
41.352 22.602
65.208 57.938
72.592 42.893
45.086 48.077
59.982 62.324
54.919 57.259
80.183 43.806
82.968 24.927
61.459 48.477
58.368 46.330
58.853 1.158
60.271 -8.555
59.094 9.122
72.662 -0.008
46.104 4.614
67.193 -1.412
78.600 4.673
61.275 18.163
40.942 -14.402
57.956 1.556
42.831 -1.067
34.935 -4.298
70.384 -33.542
68.185 -3.331
56.037 -1.929
65.161 12.720
68.242 8.817
22.080 -24.005
34.102 -43.154
66.264 -24.533
81.552 -12.048
85.485 3.334
68.234 -9.589
68.771 6.860
51.996 -0.567
44.099 -12.717
54.776 -25.723
74.756 -21.008
66.370 -3.408
85.271 16.092
65.951 29.808
63.184 64.892
65.333 42.673
47.190 36.745
46.120 31.449
57.834 50.688
76.010 -10.066
72.270 -7.785
59.372 12.896
53.867 41.233
61.139 25.613
31.075 2.269
25.716 8.916
26.751 17.668
12.364 9.695
40.207 32.036
43.878 50.623
45.912 55.088
51.808 39.478
18.981 37.116
44.295 -5.746
72.277 -21.450
49.544 -19.484
51.500 -36.347
74.450 27.587
41.223 14.900
47.243 -10.466
63.825 -20.581
70.847 -24.364
48.113 -11.159
77.183 0.730
77.208 -15.481
51.530 -27.450
66.874 -18.380
60.167 -9.145
69.378 4.768
50.100 2.051
23.354 -16.548
29.168 -16.609
47.738 -35.368
85.294 -19.633
90.725 -2.443
56.892 44.700
35.813 66.699
3.348 59.075
52.161 60.048
21.720 62.222
8.063 50.507
21.254 31.731
20.785 11.666
28.474 43.578
25.010 26.951
14.589 66.806
44.993 63.153
28.247 39.238
45.318 51.046
33.932 62.896
59.454 49.765
51.567 62.089
73.562 11.174
66.444 -18.031
36.141 -31.844
57.505 -26.737
56.735 -27.080
63.035 -24.891
70.753 -17.644
53.936 6.173
45.279 42.398
42.022 59.254
38.382 58.461
38.871 62.246
38.336 40.471
41.662 51.722
39.602 36.407
35.747 42.493
32.550 18.295
47.979 22.721
60.236 -0.598
61.943 19.550
60.431 30.199
30.333 55.876
61.961 58.692
31.635 26.626
29.328 45.028
59.354 45.166
39.369 5.217
65.019 -17.313
62.348 -11.520
76.376 -0.374
78.479 14.417
59.797 50.011
50.588 63.981
48.519 59.124
49.072 41.251
51.589 -0.773
54.234 16.646
78.523 42.767
80.730 -3.161
58.947 -12.950
65.815 -10.561
66.179 -19.784
66.501 -29.575
40.021 -17.878
33.202 24.249
32.811 15.903
10.436 66.496
23.439 59.024
27.432 62.152
29.865 48.526
61.954 45.738
74.532 30.575
59.088 -3.454
80.535 9.034
88.699 10.801
71.498 36.691
77.395 18.322
86.289 28.548
49.424 25.265
36.512 4.531
47.893 17.578
36.195 50.718
79.242 21.003
49.020 26.983
33.743 24.967
42.394 11.862
56.888 -24.314
48.901 -13.436
49.791 -16.089
40.351 -30.799
70.892 -7.996
67.608 44.836
63.853 54.057
75.431 57.925
46.756 55.290
68.504 1.972
35.379 19.183
-2.310 45.114
-2.232 35.155
10.664 38.637
-1.885 38.558
19.192 28.846
17.682 21.271
41.197 57.493
32.894 62.319
34.383 46.232
17.081 44.334
63.658 39.929
23.060 45.429
27.022 54.630
82.232 39.960
80.791 47.543
82.115 24.663
63.597 17.046
63.572 32.949
51.109 0.508
44.259 38.806
75.325 11.325
57.175 -10.536
58.619 4.343
62.518 -6.551
66.016 -10.131
55.955 7.119
51.706 9.333
85.411 7.220
66.369 -2.926
69.043 4.156
65.937 13.253
46.873 23.013
17.760 33.775
39.589 36.429
59.385 54.655
39.055 70.280
29.256 15.364
44.998 20.921
51.665 35.963
35.131 68.170
12.253 51.326
30.223 21.078
52.524 3.495
84.171 -1.223
65.379 -21.619
62.642 17.173
45.169 0.157
56.235 10.947
79.635 31.366
88.329 13.083
55.771 42.792
36.754 40.995
23.861 64.970
31.427 77.832
18.991 70.008
46.957 68.580
59.385 36.592
38.490 52.090
25.209 24.341
49.837 31.441
61.007 29.439
37.128 24.938
45.215 24.270
37.217 5.423
18.175 8.344
26.947 36.200
34.793 -14.318
57.583 -26.661
38.185 -20.223
34.011 -27.949
56.102 -13.059
62.774 -15.341
78.627 0.745
53.053 -10.291
69.211 -23.135
57.992 21.518
45.005 9.386
22.041 24.165
23.023 32.412
34.431 50.488
33.830 42.265
53.419 23.401
57.213 10.460
83.003 -3.902
51.333 14.846
53.096 18.216
62.030 1.865
34.562 26.021
38.701 -0.439
43.213 4.143
72.917 25.686
54.585 -7.108
48.867 -37.119
58.502 -43.953
26.511 -15.666
49.510 -8.133
66.033 -10.401
32.188 -25.840
37.257 -13.639
74.643 -26.922
72.253 -16.110
57.816 11.635
68.777 -6.884
63.971 -19.384
73.351 -5.442
38.785 -30.822
68.185 -20.476
59.695 -20.358
72.381 -14.782
62.055 0.822
51.333 -0.559
67.664 -14.201
54.658 34.747
77.368 13.911
76.746 12.816
80.967 10.734
57.290 17.441
52.657 31.869
49.976 33.167
57.903 19.742
48.977 -23.399
65.540 12.608
88.384 36.934
70.158 -18.517
31.598 -1.124
43.924 -7.410
55.195 -19.850
73.554 -15.786
83.575 12.295
69.293 -10.830
82.401 -11.224
63.558 13.972
85.361 12.397
60.904 16.262
87.650 -3.164
51.567 -25.998
64.157 36.993
68.189 11.093
57.817 1.307
58.708 17.737
63.177 -0.777
72.576 3.990
72.387 -1.249
81.775 -13.525
71.951 1.470
58.483 -24.942
48.499 -5.659
75.679 22.837
89.301 10.641
70.415 -5.403
65.390 -39.948
50.169 -35.368
39.406 -31.714
38.790 -29.072
42.606 0.646
63.760 24.395
47.621 27.490
57.492 19.739
36.322 29.976
44.357 35.816
35.970 39.203
22.548 41.473
13.756 60.444
25.578 71.848
30.165 51.978
39.818 51.782
31.591 62.047
25.380 62.884
-3.174 57.079
-1.641 47.590
5.354 38.239
23.467 52.370
31.709 60.055
35.218 49.204
53.450 65.962
37.907 76.081
11.493 54.142
27.386 66.413
37.705 71.084
27.490 42.266
32.069 69.432
36.334 62.995
61.301 48.562
49.906 36.742
25.632 38.549
53.321 23.319
23.720 35.623
19.282 21.610
36.596 -11.690
49.772 -16.655
39.437 3.774
42.757 -0.915
60.052 -4.575
50.379 26.045
46.687 -2.904
42.183 16.401
58.050 16.916
67.929 33.689
66.512 2.179
60.384 6.619
46.687 9.460
45.574 28.389
54.206 19.148
62.940 59.155
49.093 15.787
43.275 49.403
65.953 49.699
77.689 8.410
73.735 -0.343
65.034 -13.253
57.469 -21.149
36.393 -15.462
40.638 -32.938
35.026 -22.522
48.459 22.108
38.035 -19.899
5.342 5.453
6.567 -5.114
41.253 31.919
63.911 32.797
63.566 15.617
54.044 43.918
42.227 40.369
8.337 30.026
16.325 56.808
2.361 42.359
18.214 41.557
4.873 22.106
5.518 41.478
75.966 14.212
65.414 -8.096
63.421 -1.030
49.342 38.116
45.403 73.157
40.176 40.979
41.612 50.897
29.348 9.399
28.901 -2.268
11.859 27.519
53.309 37.497
69.983 14.555
70.744 15.351
56.433 -2.213
25.702 2.065
55.104 12.929
61.384 44.066
45.354 58.928
40.996 60.705
30.855 61.826
50.797 66.267
81.056 32.878
59.837 0.353
89.086 3.662
57.153 -7.031
63.761 17.571
34.813 58.582
38.673 2.173
68.615 15.930
59.456 37.884
45.321 50.530
63.315 -8.533
60.064 -31.554
34.431 -35.146
59.334 -26.409
62.383 -10.770
47.787 39.049
28.346 58.346
32.687 63.479
19.131 66.316
29.792 68.608
10.304 44.604
33.212 53.633
30.239 30.874
76.721 45.191
31.811 47.108
13.997 51.694
30.291 57.804
29.987 67.212
30.373 63.675
21.007 67.347
20.722 66.021
37.236 63.892
53.040 63.278
74.622 46.638
67.244 32.407
56.073 25.783
54.687 34.998
56.707 13.094
57.243 14.823
38.592 30.692
24.910 32.012
32.480 71.613
-1.985 32.668
-5.868 20.920
11.763 24.869
42.926 22.262
59.586 40.650
46.837 -11.786
43.411 -14.953
47.410 -22.751
59.739 -22.404
50.469 -4.437
54.503 -22.870
71.835 -6.420
61.308 51.987
67.815 43.473
34.978 57.481
9.790 53.252
42.431 62.770
33.040 67.357
26.463 65.474
56.966 65.999
56.081 46.721
87.774 27.831
86.401 39.431
80.856 43.777
74.045 28.553
70.135 43.611
36.471 62.700
36.155 63.994
39.103 43.783
48.005 23.558
39.940 4.787
27.360 9.624
54.860 24.404
26.393 28.178
43.537 52.622
44.444 29.987
76.203 -16.326
64.787 -15.982
68.701 -28.875
58.223 -19.108
49.053 -19.931
66.013 -25.811
20.590 -16.228
61.478 1.337
74.470 -13.527
78.198 35.798
81.638 34.736
70.301 9.428
69.381 -6.260
70.688 47.084
81.635 46.186
70.441 13.424
78.052 13.738
71.720 6.974
71.878 -10.596
59.513 -5.623
82.349 7.465
65.958 -1.652
78.490 27.932
72.723 45.725
53.155 33.440
44.755 52.678
68.491 50.797
46.598 28.582
34.421 24.873
77.630 17.499
64.768 4.281
52.980 4.770
75.238 -18.537
78.951 1.103
75.568 6.450
44.980 41.099
47.021 56.176
57.281 57.313
70.177 5.804
55.705 14.051
74.365 8.756
13.318 -7.232
35.304 -27.999
58.627 -31.606
82.470 -2.649
56.664 -16.386
55.215 -23.909
60.299 -25.165
59.888 -0.720
31.485 9.084
45.130 13.171
44.800 -12.272
34.995 -2.060
29.789 9.096
37.608 -14.081
29.468 -22.497
4.823 16.960
28.385 32.017
7.052 33.426
12.629 42.079
43.240 35.437
60.743 42.234
55.366 23.772
76.122 -11.828
38.406 8.345
57.158 -3.361
60.930 -0.226
56.337 -1.422
40.357 -27.490
65.680 -28.668
53.525 -36.509
23.469 -26.737
56.181 -20.234
65.528 -13.386
81.873 11.132
40.793 -11.228
63.479 57.552
42.167 40.805
32.520 56.298
11.860 45.493
71.355 40.300
26.435 38.568
34.325 38.297
35.642 61.222
8.263 49.193
6.975 64.268
44.243 64.526
3.362 46.365
-1.252 48.441
18.785 44.330
5.496 41.608
47.046 0.663
53.808 -3.136
54.114 -7.025
39.789 -5.620
68.755 -7.940
91.433 16.031
75.128 27.338
43.798 59.708
45.672 51.105
34.775 42.557
53.600 38.119
20.588 27.437
23.886 48.097
11.350 48.767
26.519 57.043
44.567 44.793
29.284 29.430
6.411 25.868
32.707 2.069
40.842 7.566
48.979 10.545
66.581 27.470
54.978 18.088
53.770 43.918
81.435 44.612
84.173 14.465
49.538 8.326
60.123 -3.751
53.975 16.365
68.245 16.440
67.374 24.588
83.526 42.112
69.204 46.756
89.044 25.452
75.822 38.434
69.674 2.258
75.544 13.849
56.949 -18.701
53.823 -33.214
72.078 11.747
39.535 34.960
36.012 -17.425
43.566 -27.994
75.048 -15.087
68.879 0.895
61.972 -1.951
68.342 -17.924
77.519 -0.263
64.879 4.520
79.214 6.010
66.249 26.545
83.740 0.507
66.995 11.355
35.398 24.442
29.972 31.482
54.780 46.206
67.496 50.595
76.912 50.972
62.076 59.023
39.495 56.197
47.117 55.274
60.532 56.491
69.237 29.025
66.335 29.759
46.746 42.179
68.147 5.927
50.742 8.197
46.972 10.698
40.301 58.483
12.224 29.306
42.468 24.631
41.895 34.463
43.690 19.835
78.237 -18.624
79.599 -13.063
82.325 2.886
71.782 23.630
52.581 35.694
85.074 37.223
88.841 4.654
82.614 0.587
86.133 9.139
63.373 3.936
64.123 21.066
73.994 47.099
50.278 20.594
68.421 31.855
72.408 29.822
57.065 -5.601
47.788 -28.935
31.008 -29.852
22.438 -16.846
29.395 -21.676
24.738 13.503
22.632 -12.703
49.542 -18.834
53.892 -27.200
56.492 -34.006
62.235 -25.759
31.691 -26.789
55.226 -25.930
58.227 -29.424
84.541 -4.612
34.994 -1.389
73.081 13.836
61.381 -17.520
73.525 -2.957
72.277 -4.330
47.282 -6.747
76.166 33.792
74.706 34.068
61.360 56.063
66.949 30.307
87.183 6.156
47.281 -10.523
40.363 24.153
42.015 8.592
73.334 -4.988
60.043 -14.233
79.630 17.015
76.571 9.455
81.691 -6.366
75.989 -21.751
89.510 7.969
81.665 26.829
28.471 24.157
-14.611 38.885
32.104 54.234
72.954 33.249
52.673 9.399
35.758 -32.952
71.366 -2.638
77.875 -15.806
47.259 -24.631
64.644 -5.175
82.004 24.276
77.399 10.372
70.146 4.185
65.483 0.429
64.303 2.809
54.487 33.441
62.687 43.931
69.237 18.593
65.591 44.247
49.092 45.436
19.646 50.915
15.548 -4.389
13.517 13.636
20.326 44.138
44.975 55.974
52.569 69.090
22.723 68.942
46.721 70.079
48.657 54.316
68.337 48.868
78.604 24.144
82.259 -0.585
75.666 32.578
67.712 41.321
55.525 28.439
30.899 30.316
17.485 30.454
31.382 62.584
28.498 67.761
48.559 32.458
26.756 41.970
37.547 13.806
59.607 2.701
51.164 -31.673
33.527 -22.241
77.050 -11.634
80.584 -17.562
43.642 -18.780
19.786 40.188
8.076 35.031
19.425 48.842
11.121 46.142
26.722 51.756
32.935 50.079
49.082 50.104
44.194 15.676
51.170 -9.485
30.812 5.794
4.641 6.675
17.686 4.272
34.617 35.257
49.274 34.934
35.865 38.411
31.213 68.603
27.415 62.735
17.970 51.530
17.431 8.718
13.393 38.996
34.765 31.675
16.311 48.464
23.341 51.462
60.755 51.567
76.034 53.514
67.154 38.740
59.853 61.949
37.715 49.732
-1.105 25.141
86.651 24.494
90.179 10.929
52.356 -16.424
47.517 -6.112
59.563 20.287
71.268 40.903
48.205 55.640
48.251 39.707
25.436 20.057
24.611 47.010
24.787 55.786
24.839 72.024
24.535 58.471
23.133 62.853
37.350 62.121
14.413 35.448
46.040 68.361
43.428 50.025
49.619 54.574
10.766 40.264
35.462 57.444
52.787 52.524
33.802 41.194
45.053 44.459
33.302 22.733
39.123 10.388
30.808 42.117
53.160 41.719
38.254 46.696
41.082 2.151
38.944 -8.801
68.000 10.511
58.950 37.781
72.443 10.282
44.175 45.861
52.324 24.637
66.118 25.907
75.074 16.284
79.965 27.978
64.650 46.403
70.557 50.063
33.567 52.421
-3.147 34.242
2.368 57.713
29.282 25.073
35.799 0.728
24.290 26.818
21.504 3.821
41.716 9.740
52.372 52.048
62.335 40.103
50.417 30.908
62.076 32.041
57.606 56.090
57.784 14.391
57.440 27.482
18.214 23.849
46.421 -12.104
92.400 18.422
48.508 -30.622
61.219 -25.081
83.527 -6.761
70.687 -18.535
64.057 -32.390
83.767 -2.874
33.230 -29.622
70.368 11.296
52.737 -2.334
54.962 -7.007
50.790 -39.320
54.322 -25.883
17.851 16.048
1.396 19.331
18.813 46.400
24.385 5.643
60.012 10.314
5.863 2.764
27.096 7.482
62.160 -5.531
60.162 -2.644
80.012 8.091
77.154 -6.280
71.632 36.515
89.886 1.057
88.872 26.049
69.096 44.845
36.292 23.801
36.282 37.339
18.879 43.202
41.052 46.487
24.621 47.998
45.464 54.026
57.276 40.445
73.202 9.188
46.217 -10.495
65.861 17.868
61.144 1.432
57.699 -1.948
62.705 -23.522
55.367 -24.163
65.313 -30.205
44.065 -42.671
51.068 -21.011
43.919 -30.739
47.568 -19.770
75.106 -16.474
68.942 23.062
59.276 56.444
29.122 68.864
29.681 59.466
25.646 37.563
59.387 23.924
47.417 18.762
40.046 -22.678
61.659 -2.290
65.267 1.126
56.588 26.938
51.967 8.933
17.793 -7.806
39.316 -4.473
41.234 -16.594
14.804 7.402
72.538 45.877
67.916 34.971
40.449 22.247
19.478 47.735
58.515 7.450
40.160 43.582
18.005 47.736
13.530 27.554
22.366 5.199
27.414 14.150
53.731 -23.190
62.219 -10.502
74.186 -6.687
82.843 4.981
78.165 -12.678
63.214 -41.742
67.863 -32.717
74.996 -22.221
44.723 -35.727
54.234 -19.883
41.752 -37.322
36.530 -14.729
11.225 -1.520
44.327 16.431
60.196 21.775
75.114 51.854
77.342 22.035
85.314 18.149
54.595 27.875
71.997 36.113
54.654 47.063
64.399 38.884
89.722 20.118
73.739 12.858
71.187 4.152
73.197 42.859
68.323 33.667
65.779 45.295
52.901 54.081
67.100 28.088
49.984 -23.963
41.130 -27.174
37.744 -30.981
60.945 -22.082
74.503 20.089
72.833 -6.383
54.537 7.330
49.940 37.573
5.256 32.360
16.037 56.452
4.936 42.486
44.536 -35.670
69.081 -10.027
70.017 27.650
57.756 18.492
39.199 47.547
26.934 38.104
-2.811 19.403
0.425 63.428
40.465 76.223
29.909 57.982
13.092 62.785
5.281 36.381
42.414 13.203
40.962 -2.305
26.858 6.937
30.803 24.547
54.383 24.196
44.683 -0.428
62.839 -9.093
70.676 -17.002
58.369 -13.653
47.645 -31.884
38.296 -26.708
21.845 -16.162
38.997 -7.731
45.242 15.654
48.773 49.316
24.302 52.995
11.349 64.023
16.852 55.354
39.099 54.127
60.064 56.890
63.305 61.280
38.607 59.772
53.997 57.251
34.308 60.304
25.883 75.001
33.769 69.337
54.808 28.610
81.100 40.566
68.603 41.885
39.162 30.316
26.061 53.253
43.226 48.472
53.163 43.944
80.000 6.782
75.315 14.369
77.627 -6.578
81.859 5.990
68.303 -0.968
60.656 -5.094
19.859 9.686
46.780 16.384
35.314 5.315
38.013 7.805
6.199 7.234
6.470 58.694
16.636 60.417
24.531 32.831
53.217 34.395
49.255 51.757
32.601 50.337
33.903 52.390
31.049 33.504
46.199 6.963
32.848 45.369
36.217 40.147
38.101 41.261
36.111 49.856
69.485 55.890
36.317 55.609
32.951 72.041
12.136 55.684
17.460 42.442
5.962 36.449
60.358 -18.262
60.642 -25.592
75.901 -17.514
73.491 -17.219
61.308 -28.529
71.381 -14.199
81.887 1.992
86.397 12.447
54.596 -10.231
20.189 0.384
2.270 19.096
25.134 15.764
30.277 41.619
40.747 46.457
20.011 53.476
31.618 55.399
34.334 76.060
14.375 62.891
70.933 42.648
83.183 16.714
84.471 14.615
77.513 -0.053
75.764 -25.539
38.208 -33.309
57.767 -23.305
60.067 -21.431
45.996 9.388
63.887 6.291
76.081 -9.519
59.891 -25.785
37.395 -4.025
63.461 -12.720
61.820 1.911
41.943 -8.104
56.919 -19.373
34.601 -12.276
61.985 -15.279
66.665 -20.336
73.816 -10.074
74.586 -4.895
53.261 -25.053
63.773 -22.370
71.459 14.937
22.947 -1.129
39.762 4.788
47.503 20.605
82.512 28.021
52.483 12.353
87.346 10.735
70.188 42.651
64.685 49.912
48.659 49.237
54.278 42.862
74.806 28.269
84.882 9.159
49.295 -20.766
53.424 -30.355
70.658 -17.695
78.420 9.841
77.022 10.768
70.464 -17.504
76.096 -15.901
54.658 -25.327
85.708 0.069
92.045 26.506
85.568 38.252
69.161 50.437
51.888 54.470
35.848 73.819
13.374 77.571
13.883 50.974
46.476 38.779
68.512 -3.284
65.529 6.100
61.319 56.599
67.631 31.790
51.476 -32.033
36.815 -37.447
37.276 -25.888
42.989 -28.977
56.368 -23.104
52.182 22.578
68.229 4.948
71.166 -6.617
59.990 15.296
63.345 40.502
51.056 38.863
72.496 12.070
75.825 -11.621
9.634 32.604
53.819 12.632
43.353 -5.518
34.479 -6.051
45.502 8.345
68.528 17.355
68.068 -3.493
65.247 -15.303
70.493 -20.936
54.508 -6.300
41.797 16.928
48.816 15.452
41.916 15.121
58.472 34.233
53.640 54.125
21.774 50.863
64.826 44.311
66.944 44.929
87.082 24.322
90.314 26.930
65.399 52.327
77.572 45.331
82.352 7.811
71.086 -2.011
84.248 3.126
91.965 10.683
47.817 -7.695
55.930 -23.538
21.315 36.429
15.964 32.597
32.275 25.909
18.644 38.957
26.112 48.101
19.542 51.361
42.645 41.243
27.806 24.876
88.869 29.049
89.512 33.594
82.071 40.917
74.144 8.844
49.991 42.778
60.502 40.284
52.806 17.783
83.482 24.325
83.996 13.465
73.916 53.386
67.103 48.311
29.500 66.390
35.175 42.372
25.177 47.661
15.954 48.480
25.641 63.334
-2.366 35.575
22.177 65.273
43.948 47.446
59.006 60.967
15.638 59.066
12.750 44.523
51.515 24.686
38.902 45.008
67.454 31.993
61.847 25.494
33.113 30.571
25.406 54.634
6.470 65.314
53.197 52.103
83.329 35.523
63.572 18.615
16.311 60.279
16.661 40.455
40.583 -4.744
56.828 1.802
42.075 -24.957
51.725 -9.395
62.690 5.968
2.219 40.917
42.275 48.269
48.676 57.738
36.193 52.214
23.676 50.982
45.649 62.412
41.286 56.755
29.431 40.568
79.301 10.469
80.249 1.554
82.274 32.695
62.730 29.549
38.762 37.005
25.725 51.528
36.751 41.616
31.262 -3.247
78.873 -6.237
58.244 -21.039
57.548 -8.906
64.491 -15.993
89.684 1.921
79.043 -8.077
54.173 -0.331
22.272 -16.639
19.461 -12.859
27.790 1.299
41.682 -8.034
70.716 22.555
70.657 19.263
48.289 32.725
43.298 21.651
71.591 13.757
72.260 25.437
86.727 25.459
65.814 3.522
44.841 -6.320
70.686 6.631
27.783 12.925
10.147 57.896
44.936 62.005
39.394 68.232
26.045 53.892
19.963 49.460
55.886 64.137
69.932 47.450
81.045 8.703
72.912 -11.079
76.064 -13.032
62.588 -20.346
26.266 -25.266
44.466 -33.674
41.642 -34.194
61.601 -20.108
48.514 -3.896
40.064 -0.386
55.998 -4.696
31.889 -26.941
53.513 -2.372
72.860 11.423
76.673 31.803
50.262 37.010
63.382 8.939
45.155 32.064
53.298 29.027
7.627 -2.788
27.217 -16.018
26.002 6.872
39.856 13.734
41.519 0.493
53.154 -16.649
73.627 16.040
68.299 17.828
80.948 34.207
78.534 19.417
60.156 10.615
57.449 -2.659
44.967 -24.855
76.082 -0.742
80.355 8.096
63.692 6.720
58.747 -7.263
48.266 -10.617
57.168 -4.793
46.883 8.979
42.364 -13.435
37.652 -20.753
44.680 -25.006
68.122 -20.544
73.676 20.268
75.233 33.166
41.029 18.455
56.568 -0.037
52.893 12.661
59.000 2.290
75.251 -20.849
72.115 -12.434
11.055 -0.627
43.987 -10.147
70.977 -18.463
83.754 4.394
55.321 -28.152
54.262 -33.719
51.444 -35.525
34.748 -19.314
33.983 4.929
25.294 -0.747
19.124 29.303
20.697 34.402
18.860 54.426
34.729 32.996
47.291 36.099
48.372 66.291
54.519 36.361
77.442 1.556
80.157 9.121
75.595 26.765
70.431 7.175
74.869 -15.204
72.641 -16.481
83.201 -6.476
84.350 27.854
52.788 8.663
42.418 3.313
73.649 2.923
58.612 -20.592
58.366 -13.689
40.091 -21.951
33.551 -17.744
45.768 -30.759
50.396 -32.053
36.740 -13.653
29.594 -12.717
39.766 -30.145
52.530 -12.170
28.983 -8.220
42.443 -18.665
62.904 -17.112
33.843 4.195
63.654 1.682
61.959 27.025
37.647 7.709
66.791 32.584
54.336 19.551
66.261 -17.062
39.024 20.773
21.911 19.416
21.426 37.692
31.220 23.578
7.471 19.824
25.110 39.147
60.498 29.102
28.508 26.675
8.407 33.254
7.333 38.456
15.233 42.669
28.351 40.752
38.857 12.738
25.583 5.715
16.862 13.139
67.864 1.577
80.558 11.712
52.080 20.835
79.928 11.073
86.955 15.815
55.514 35.312
45.384 53.133
81.052 49.665
80.183 42.033
74.022 37.381
57.940 55.664
68.791 36.349
79.393 12.269
62.150 -13.859
40.081 -22.615
60.057 -17.017
40.625 -13.547
52.969 -21.724
70.106 -15.391
76.956 14.444
83.507 32.552
71.677 41.523
28.546 27.323
33.760 63.125
29.075 57.356
24.131 21.561
36.000 63.881
13.529 58.154
42.768 51.193
45.295 48.661
43.315 50.007
44.581 58.412
40.485 46.220
68.517 41.963
59.351 43.392
72.326 18.884
75.718 -0.705
71.658 -12.805
70.868 -24.836
76.813 -8.872
52.720 -13.373
81.958 -0.013
82.497 -12.165
86.488 12.867
68.103 22.791
60.879 45.527
55.141 67.459
18.902 56.512
30.937 13.673
59.993 -15.359
13.978 -12.074
67.855 -15.367
67.790 31.089
38.637 60.707
5.909 55.338
10.662 63.629
23.134 62.520
15.771 52.971
-1.179 31.611
21.883 52.739
37.817 61.946
48.221 26.559
57.456 31.379
80.297 17.932
75.897 38.995
62.033 37.204
77.789 -7.947
70.981 6.158
50.742 -11.788
41.816 -18.315
50.846 4.839
46.062 -21.966
69.618 -6.256
43.340 -24.483
33.350 -13.253
65.288 -26.056
61.212 -18.885
79.362 6.370
57.966 15.640
70.389 11.667
64.446 -1.361
34.835 -3.490
27.049 -18.512
37.592 -21.078
38.771 19.953
34.272 -25.448
60.655 -18.598
56.155 -25.718
50.997 9.600
37.829 -22.395
37.777 -29.542
50.617 -32.980
38.200 -20.862
50.904 -29.215
67.569 -38.777
43.082 -18.412
71.351 -15.015
74.732 3.869
88.246 6.040
71.930 -14.641
65.803 -23.376
50.092 -22.036
79.965 -0.532
72.706 -17.071
49.087 4.330
68.763 12.382
78.069 23.809
75.681 22.284
73.170 42.453
75.043 44.499
32.137 41.172
52.747 65.211
49.100 53.223
44.126 64.313
11.839 57.485
25.143 53.485
5.114 42.024
29.555 -25.676
65.465 -14.137
41.232 -23.970
32.373 -11.804
42.104 -12.398
59.937 -31.075
46.064 -35.847
57.671 -28.153
68.036 -15.866
65.318 14.415
60.287 33.360
33.959 23.492
36.221 41.276
20.004 29.511
29.494 43.420
15.463 16.366
16.183 44.450
25.876 27.866
20.334 43.422
33.491 57.751
32.696 22.839
65.840 0.233
51.707 9.898
51.430 5.581
50.850 3.557
10.181 13.670
47.982 27.087
29.641 17.514
61.928 9.074
37.089 41.712
71.984 32.675
82.991 32.919
81.541 2.339
63.091 -6.762
86.424 20.132
70.748 25.011
70.246 10.508
73.361 47.058
76.252 26.414
76.860 -5.286
59.281 -25.153
73.419 -3.640
64.990 -9.632
56.215 -19.450
34.233 -30.419
34.963 -41.210
50.746 -23.246
69.707 -8.552
78.165 13.412
72.982 60.783
77.784 50.876
51.779 44.143
55.381 58.967
71.864 37.914
54.190 14.011
48.497 24.180
33.255 -20.065
21.887 8.064
38.787 5.270
67.898 44.406
39.884 58.316
58.302 6.302
63.004 20.680
44.675 -3.933
78.530 10.893
82.844 0.547
82.577 18.730
41.466 26.292
28.200 15.224
40.043 6.312
45.342 -5.121
17.290 16.247
15.665 49.120
54.416 56.989
58.457 52.209
67.660 33.299
83.599 10.816
73.955 8.629
73.884 -4.406
70.877 13.859
60.071 35.877
75.230 35.961
58.913 34.660
47.451 33.620
50.424 26.059
34.103 37.216
71.800 34.141
51.943 57.085
56.592 39.718
61.144 55.458
31.954 63.215
31.362 58.699
45.546 30.309
57.649 33.096
87.108 28.085
78.068 20.914
65.148 22.179
81.762 35.723
75.489 19.303
78.388 42.375
82.612 38.917
93.481 13.613
77.002 -18.317
75.154 -22.151
61.399 -25.991
64.064 -23.462
66.580 -15.160
66.321 -13.254
77.990 -2.527
88.322 17.051
72.458 20.265
62.229 33.185
75.142 3.580
56.224 8.391
67.322 -16.580
24.089 -7.454
31.611 32.539
61.948 28.558
42.046 23.597
13.218 15.348
15.056 -10.642
9.323 18.934
36.901 6.975
63.307 -30.391
50.491 -21.882
38.741 -16.388
29.157 -0.627
49.417 -29.834
41.015 -8.857
13.310 -9.190
19.437 -0.561
23.718 -6.050
29.899 19.528
42.708 33.147
40.384 37.901
40.897 55.394
20.391 18.877
19.998 15.248
50.056 46.135
31.214 24.128
45.322 9.749
50.715 12.289
46.561 -15.594
68.008 -21.078
63.415 -13.231
29.860 11.867
15.055 35.006
41.634 16.220
36.700 35.136
38.226 39.420
16.124 42.795
36.815 25.846
52.207 48.480
5.182 30.810
25.544 51.087
21.143 47.069
43.124 36.606
7.746 51.120
5.534 52.574
-5.513 48.837
-9.548 37.371
-2.812 29.705
15.313 44.453
40.999 36.189
21.528 59.770
-5.002 57.683
1.239 6.009
26.299 5.488
27.115 -5.253
21.004 30.823
35.144 30.489
42.998 10.457
43.001 -14.189
73.968 -12.813
77.393 16.203
83.214 27.931
44.342 22.805
46.144 17.055
76.752 18.811
83.631 10.433
82.048 25.865
71.528 27.161
35.956 -9.564
37.046 -12.189
10.138 24.179
14.086 65.434
33.507 67.172
47.209 39.398
53.372 52.659
28.157 40.417
14.274 29.885
26.679 7.677
72.516 17.781
66.216 -11.044
56.890 -21.503
36.971 21.507
52.345 -4.902
40.434 10.033
33.478 7.072
60.574 14.638
8.765 36.842
15.831 22.017
-0.457 31.284
39.677 57.378
24.337 65.135
26.778 50.787
20.823 56.952
13.836 44.187
15.120 58.596
42.867 61.915
25.507 64.238
12.335 15.671
63.596 25.010
67.009 0.046
43.354 16.037
65.254 15.237
70.251 47.868
71.048 38.635
68.872 30.684
54.282 23.208
76.864 16.806
82.496 11.004
72.464 2.171
47.640 59.619
32.757 62.984
14.300 28.826
29.192 16.399
64.053 53.548
33.127 60.634
30.136 43.333
29.210 36.923
29.295 31.575
33.419 5.854
67.317 50.094
42.131 38.993
50.445 18.268
27.429 50.882
10.399 33.430
16.811 6.782
29.252 -9.957
25.307 -26.458
26.383 4.607
41.850 7.501
26.446 34.881
12.645 7.563
22.527 19.315
35.912 50.962
13.443 50.650
45.103 53.618
31.281 49.653
5.474 38.094
8.687 58.053
6.028 36.304
10.874 15.713
38.141 38.455
55.740 49.870
71.225 48.228
67.556 57.734
26.313 65.162
17.454 77.494
5.453 77.364
41.276 -27.245
40.285 -36.157
15.332 5.761
50.752 -13.425
73.548 -7.615
71.980 13.711
63.763 6.838
42.257 28.650
67.608 42.383
63.112 55.526
42.430 38.790
42.939 37.781
24.957 62.232
28.404 54.728
47.088 37.600
10.166 50.180
12.539 52.389
-6.417 39.465
17.118 56.287
-0.237 41.279
13.035 63.213
8.996 65.971
31.177 50.649
20.359 44.770
26.627 50.559
27.084 46.602
35.245 60.257
81.284 41.710
84.783 -0.498
72.437 29.379
73.198 -7.626
64.950 -19.229
84.187 10.360
86.655 2.506
66.917 -9.953
62.185 32.574
84.163 16.117
66.598 20.459
55.116 -16.321
71.971 -0.439
81.055 11.752
76.581 14.057
66.783 -16.714
78.190 2.586
63.667 7.788
77.755 7.721
80.010 -6.298
64.163 -17.269
69.231 -28.360
72.335 -32.498
69.706 -11.773
65.318 -23.714
77.620 -12.817
46.301 -18.128
43.248 -16.144
51.590 -22.096
66.846 10.368
60.397 1.107
49.463 -1.590
83.178 23.111
76.088 17.663
77.439 -23.362
85.720 8.241
74.053 27.049
80.846 20.333
69.198 18.206
65.613 19.349
67.636 17.655
81.788 11.002
63.381 29.201
51.697 10.283
43.022 1.934
34.787 18.163
16.345 29.606
44.905 3.119
40.896 22.166
37.565 32.144
40.875 36.680
8.541 61.922
5.909 71.567
85.994 -12.715
63.199 -5.817
77.781 10.267
81.093 4.653
55.468 25.234
46.670 33.034
27.931 14.190
58.522 3.579
50.831 31.816
60.433 29.045
60.075 21.438
69.086 22.415
52.284 42.156
28.644 43.388
15.387 9.845
20.810 45.132
9.016 34.024
-3.109 42.725
21.588 48.502
25.849 24.868
16.079 29.418
17.239 41.438
42.672 49.380
38.699 38.336
51.109 69.900
44.589 59.064
34.404 57.818
48.021 60.597
16.738 53.555
48.799 64.628
16.885 61.584
1.538 37.069
25.650 32.249
-2.793 27.351
-13.231 33.433
1.093 53.114
82.168 41.871
88.572 37.601
81.504 7.013
81.430 26.886
45.455 53.372
62.642 55.050
45.874 6.886
63.476 -0.094
37.967 -8.641
53.275 -31.092
35.318 -20.874
56.222 -22.268
63.191 2.719
54.916 3.928
66.423 -12.759
67.884 -13.777
46.450 -8.898
66.527 -14.147
45.465 7.585
62.417 35.135
44.882 36.330
79.052 -0.226
54.628 24.041
49.582 -10.395
66.184 -13.031
58.623 -22.029
86.719 8.144
75.906 -8.756
82.622 -10.009
47.970 -12.117
61.327 -28.251
82.585 -6.339
74.069 -4.646
69.155 -8.402
65.106 -11.985
74.724 1.952
89.263 21.558
77.014 22.820
80.907 43.271
61.766 56.025
50.208 55.953
43.641 52.392
10.838 41.642
-0.477 29.072
16.019 38.739
11.724 52.627
21.507 65.725
34.878 41.711
24.268 64.009
3.808 47.224
57.609 -7.601
54.368 -2.554
50.712 -17.619
42.441 -7.024
30.638 -4.906
10.233 2.272
1.057 17.427
49.298 43.974
24.845 49.452
7.740 53.838
40.629 51.513
12.762 14.392
6.303 36.468
17.873 44.924
44.461 18.223
74.589 10.014
82.077 -6.128
68.613 -1.394
63.370 -13.041
55.579 -4.271
50.340 -9.619
41.544 28.730
17.025 -3.276
54.954 -14.029
37.930 -22.994
58.694 -20.487
74.001 4.480
58.030 -17.865
50.412 -17.596
73.350 7.381
74.340 -7.702
50.239 -24.316
70.746 -20.234
34.752 -32.993
30.473 -12.429
30.628 8.832
50.271 -33.079
56.352 -34.300
67.705 -7.125
43.041 16.297
31.989 17.641
38.914 17.218
39.226 57.077
26.381 61.944
36.177 61.504
31.642 64.909
20.582 45.523
66.445 30.469
33.245 44.837
17.002 62.701
27.584 59.083
0.680 59.519
25.731 66.132
43.396 44.334
58.029 42.185
53.166 26.202
57.886 -3.565
69.091 9.380
60.345 37.698
78.033 42.661
73.817 3.322
85.097 -7.871
82.723 -24.970
67.140 -22.478
51.878 -23.962
52.120 6.704
41.731 -1.357
33.748 12.809
36.809 -7.799
67.644 -6.440
77.616 -8.275
79.700 -9.262
74.315 -4.578
36.011 -35.772
43.871 -20.531
65.527 -27.142
81.397 0.885
85.106 6.994
83.939 -7.727
50.973 -11.000
43.019 -42.818
54.220 -24.786
20.926 11.794
25.730 6.908
64.247 -20.203
60.307 -17.681
64.117 -13.809
33.074 -30.364
75.881 -32.009
70.758 -39.129
71.168 -19.723
64.823 -23.568
45.316 -32.616
49.975 -28.274
68.604 -22.207
58.790 -0.691
63.399 34.236
77.770 16.827
48.333 25.669
52.683 3.710
51.997 -7.569
52.198 7.073
65.431 18.799
52.024 4.353
36.261 52.818
22.971 61.786
36.998 74.847
25.852 27.176
46.130 41.186
56.276 48.308
39.208 54.723
36.895 43.710
47.697 44.747
50.173 -8.831
55.722 -10.285
39.762 10.355
39.918 47.911
43.605 68.322
43.459 65.734
23.804 64.532
23.401 0.437
36.995 19.580
78.474 -2.430
76.545 20.865
77.813 19.791
80.737 7.164
84.748 -3.118
80.340 13.564
47.522 7.623
33.402 -11.259
45.299 -22.453
59.687 -18.747
70.092 -7.086
53.646 10.086
90.370 22.542
73.838 23.466
68.653 28.500
35.449 28.132
57.884 29.533
81.426 -1.609
84.964 16.383
89.818 16.277
45.075 -26.807
84.558 27.258
72.416 -7.925
72.005 19.381
55.400 43.933
26.043 17.139
23.233 11.600
30.373 14.792
58.514 36.545
60.396 -1.411
74.454 -0.037
52.136 -26.160
76.314 -10.317
90.113 4.212
82.794 31.913
75.184 12.138
38.038 15.666
29.319 20.097
57.263 -22.374
71.266 -1.479
73.491 12.853
60.500 -15.913
49.250 -18.661
38.745 -23.547
56.097 0.202
61.011 25.051
15.412 31.311
44.870 40.085
67.547 44.646
53.127 61.692
54.304 49.716
57.991 65.899
45.025 52.159
9.714 63.061
8.251 51.094
26.203 73.827
11.258 62.079
6.131 69.186
46.754 51.933
15.556 33.313
30.991 33.510
10.456 34.801
36.419 36.868
60.993 42.390
65.195 36.110
24.371 19.885
75.000 11.870
64.533 16.002
55.525 -22.023
30.488 -18.127
83.049 -2.913
77.741 24.422
70.617 38.843
43.754 14.831
26.871 -17.039
20.781 -19.555
42.237 -27.231
48.176 -25.644
36.833 -31.766
48.364 -42.746
48.711 -18.113
50.572 -26.512
84.211 0.071
76.631 -24.743
70.703 -14.520
74.115 -13.915
84.554 -8.656
55.384 -10.630
66.976 -4.213
88.126 -11.705
70.729 -8.891
22.524 -21.210
30.034 -29.176
52.389 -2.342
61.613 11.126
34.189 24.676
27.066 14.280
63.560 28.769
17.633 41.742
39.436 24.940
32.743 29.316
10.529 42.392
6.670 29.831
9.985 42.028
17.584 42.211
21.148 26.079
31.762 34.110
31.594 50.519
30.028 54.864
31.160 41.648
21.093 22.029
34.557 23.621
34.511 10.561
55.383 20.028
66.798 15.010
82.902 4.982
53.186 4.735
36.658 -25.939
53.045 -24.866
39.065 -31.469
67.814 -2.710
76.737 -10.457
69.716 -28.509
31.970 -22.069
53.914 -31.901
48.802 -21.209
60.573 -20.148
57.658 -7.764
34.130 -22.439
19.328 -28.652
38.061 -8.873
85.993 -7.180
73.817 53.977
71.608 36.885
74.312 56.713
61.736 65.193
44.276 43.252
43.139 46.939
27.297 47.502
38.826 47.272
37.195 22.329
55.198 9.275
46.741 44.116
52.529 -11.082
25.086 -7.241
60.349 -15.751
68.389 -13.091
84.954 -20.394
65.917 -12.653
86.842 30.017
76.616 35.087
81.661 -2.596
74.654 9.584
70.978 -22.633
58.740 -19.255
54.399 -1.677
59.185 -5.465
55.663 -25.839
87.790 -13.227
66.143 -6.794
68.773 2.142
33.602 -29.862
35.074 -45.686
72.117 -22.262
38.666 -22.105
60.735 2.919
72.316 28.355
65.912 32.499
72.848 31.880
56.599 -4.837
33.475 17.029
53.402 1.905
56.484 -22.539
64.652 -18.488
35.290 3.703
46.125 -16.384
28.285 -33.425
21.824 -42.572
13.294 -17.731
52.454 -46.616
67.353 -21.327
57.890 -17.182
71.934 -21.005
79.670 -19.470
65.595 -16.506
53.676 -23.162
69.070 -19.829
64.754 -22.742
84.655 -15.924
68.413 -16.565
76.400 -8.198
68.145 -23.342
46.124 -10.733
60.176 -13.392
79.474 -18.969
75.902 8.300
66.253 6.552
49.786 47.552
77.987 43.016
79.855 10.649
62.966 -0.369
74.453 -7.676
91.849 15.377
65.089 -9.184
78.211 -1.932
60.178 -1.307
53.453 16.211
68.969 19.476
20.586 20.027
36.218 -10.515
30.474 23.208
60.768 53.165
62.152 61.566
76.384 34.224
79.303 41.861
91.839 27.807
78.778 -5.138
54.081 -16.742
35.708 -29.906
14.087 -1.535
8.036 27.932
0.532 52.296
0.782 52.740
60.654 18.699
7.146 69.118
3.943 46.673
40.782 19.629
60.783 43.864
70.593 12.059
56.483 -22.276
71.075 3.514
62.467 -17.007
78.724 -17.392
59.844 -10.272
73.490 2.801
58.495 -16.453
33.579 -18.293
69.205 -15.529
51.274 6.091
76.853 7.747
73.632 36.439
62.366 57.481
46.754 58.095
86.793 -3.599
86.358 -4.632
54.493 -18.316
48.591 26.523
67.626 21.786
59.340 2.410
75.882 -5.103
46.453 -10.601
68.725 -4.655
35.538 -15.554
58.681 3.345
80.503 -6.275
62.140 13.326
41.757 -20.770
66.296 -20.584
59.976 -25.473
41.084 -23.103
55.482 18.686
73.709 41.347
83.565 14.253
73.309 15.542
55.681 14.111
79.811 34.090
33.063 39.695
40.847 43.522
21.663 38.398
40.234 22.942
60.565 38.061
52.531 45.180
43.527 62.079
48.780 63.085
67.130 65.401
54.659 54.049
42.302 61.467
42.047 48.777
36.650 57.260
67.365 50.692
70.107 44.223
17.123 45.154
-1.144 27.879
15.072 14.674
49.153 6.429
63.681 8.661
47.189 43.317
26.916 51.305
31.816 72.605
32.427 64.294
68.003 22.353
53.136 -13.802
50.152 3.951
68.271 -18.114
71.184 -21.767
65.820 -13.260
68.595 -0.991
32.423 21.933
48.716 15.799
6.750 46.906
20.436 53.346
42.084 36.245
77.630 10.464
46.901 17.240
58.928 -37.427
53.044 -16.033
71.269 -20.723
64.360 -26.920
45.486 -28.785
64.036 -17.670
59.425 -7.056
60.400 -24.994
47.264 3.356
49.056 4.183
52.375 -13.131
33.395 19.148
5.503 32.927
29.374 27.379
31.741 44.194
57.165 34.535
44.421 30.117
14.727 27.890
42.772 45.794
61.944 40.256
46.291 47.861
59.467 55.873
31.271 44.203
37.033 65.622
35.556 58.813
40.175 63.808
36.078 64.519
39.949 7.458
55.478 -17.371
49.465 -5.234
44.529 19.621
56.923 23.121
30.131 38.421
17.935 -0.407
13.470 -9.131
22.242 2.433
25.623 1.172
57.564 -6.143
38.524 11.970
63.361 10.471
79.520 -20.058
67.963 -31.870
69.399 -13.819
89.387 15.999
77.275 21.041
67.915 -24.657
72.581 -20.423
72.121 -31.965
67.345 -1.355
70.456 0.902
66.702 6.254
14.293 -16.097
41.254 28.308
66.230 -10.444
41.331 -7.759
38.319 14.693
68.596 -0.388
67.197 -23.558
49.332 -16.782
64.799 -4.456
49.530 -27.675
42.471 29.093
17.125 21.365
41.957 14.684
36.363 5.062
47.396 -20.009
53.404 -7.726
82.944 15.273
69.709 13.375
72.288 26.194
74.644 16.450
60.312 23.978
60.949 55.438
29.500 69.685
40.053 57.746
61.584 68.580
8.676 53.636
45.639 55.071
30.050 59.452
6.796 53.567
39.159 64.752
12.445 33.949
5.905 36.383
74.733 -22.851
53.133 -30.748
28.058 -39.131
55.108 -28.212
80.041 -9.879
61.513 -8.987
45.659 8.649
62.761 4.924
55.978 3.580
47.376 -14.184
40.238 -16.560
43.303 -5.929
37.326 36.258
40.157 30.942
79.905 34.490
59.642 65.062
86.286 38.404
63.891 36.254
44.268 46.658
34.340 51.804
4.018 47.090
56.484 23.851
46.116 13.266
61.151 25.527
65.141 51.888
8.068 50.810
0.332 38.154
5.414 28.995
48.699 -7.664
45.475 -13.311
45.893 -35.865
67.011 -24.512
72.189 13.798
39.278 -4.056
27.272 10.868
44.922 -14.626
26.979 2.731
74.316 -10.191
67.881 14.076
80.307 -11.452
79.611 -15.575
75.967 9.321
80.167 21.393
34.471 18.066
63.071 -14.130
43.895 -9.166
71.719 9.711
50.111 67.158
6.390 61.081
38.095 66.182
58.340 60.817
37.684 62.910
36.286 65.586
25.137 60.348
27.979 70.310
8.470 70.692
33.134 69.363
28.295 33.297
23.182 26.389
18.003 60.009
46.012 68.227
26.297 47.200
11.616 34.453
50.168 16.129
57.976 37.716
38.754 22.152
33.425 6.697
62.821 -5.311
64.901 16.310
50.731 -7.309
60.918 -9.332
66.311 -10.170
56.693 -21.800
59.827 -27.483
31.414 8.027
58.326 17.179
50.109 57.655
58.737 33.343
38.487 38.834
10.389 59.304
5.523 66.176
67.098 -20.160
83.922 5.191
61.437 -6.967
82.508 -19.770
52.277 -37.747
65.026 -30.577
60.109 -3.555
76.447 4.031
60.407 27.660
62.200 -16.371
70.573 -5.029
82.055 8.656
83.482 6.762
69.869 -11.593
87.387 -11.087
72.435 23.366
43.138 57.328
17.039 48.422
43.198 61.765
39.729 56.390
24.673 55.140
26.774 48.770
59.493 35.808
62.340 44.999
72.569 26.648
78.808 0.667
64.001 23.275
47.371 21.004
64.777 -3.940
55.504 19.660
37.551 35.896
31.268 2.548
34.648 27.173
78.478 -0.133
73.340 -7.957
74.805 14.426
20.796 44.927
24.315 21.985
25.984 -9.869
44.665 -2.448
69.985 -4.184
58.773 46.007
75.044 50.452
79.106 36.203
66.458 35.323
54.354 -8.732
45.486 19.656
48.645 44.265
44.410 64.445
28.233 42.361
65.981 34.062
40.050 58.928
58.445 53.670
52.083 47.401
75.424 47.849
77.047 36.294
65.927 52.213
43.314 58.792
40.010 21.066
44.189 -19.632
50.941 -20.497
42.536 -15.236
46.321 -36.656
14.203 -15.253
32.159 -7.324
36.194 -31.387
47.298 -30.936
58.879 -20.579
77.356 -18.416
74.930 -12.116
61.206 -30.007
52.561 -5.718
59.083 -16.787
75.328 25.664
31.983 15.304
39.774 -3.004
34.884 20.167
16.790 8.408
-6.418 40.114
2.978 49.981
17.310 46.594
3.922 41.382
12.411 47.250
27.435 41.786
16.882 52.569
25.327 51.050
24.787 61.688
42.059 42.189
64.970 16.310
70.161 7.526
78.306 -5.288
60.043 12.840
65.453 15.005
59.635 40.138
29.951 42.672
43.947 24.507
15.527 48.780
36.961 43.773
56.363 9.193
82.933 25.542
46.411 15.143
29.222 31.762
40.425 47.010
11.647 58.128
26.749 63.596
8.117 55.415
38.633 55.656
67.042 48.631
11.512 27.866
-0.691 38.282
10.442 46.078
1.573 52.168
74.064 4.354
73.469 27.741
69.178 37.828
55.238 26.067
70.701 27.264
47.970 -7.905
63.374 -17.601
63.287 -23.844
79.373 -13.713
62.559 3.732
41.858 -17.050
28.723 -23.920
54.775 -3.688
74.762 30.190
70.731 30.365
52.597 61.663
61.344 60.432
40.474 39.869
54.087 53.908
62.154 35.952
87.085 23.005
53.447 56.899
48.534 10.341
55.425 6.025
54.588 -7.731
45.056 -20.078
67.180 2.970
74.980 26.379
58.472 46.165
60.953 58.184
42.769 30.976
57.307 72.288
36.598 47.241
37.219 62.496
38.269 62.020
43.989 43.126
50.195 40.340
51.504 1.203
53.263 -7.254
89.058 26.008
81.815 -1.216
84.235 -14.727
60.633 -49.210
57.475 -35.067
26.660 -28.288
23.597 -25.785
57.684 -22.395
61.024 -13.904
68.376 32.485
48.903 3.512
39.284 2.578
17.580 35.494
-2.520 43.183
8.222 61.835
31.525 37.656
15.416 4.753
35.003 -7.171
54.937 5.403
57.205 17.030
32.719 6.123
51.764 49.378
33.681 52.196
48.441 47.861
21.558 54.759
10.082 14.057
25.679 28.743
38.555 23.470
5.590 26.580
19.033 34.020
10.284 40.454
15.741 33.886
50.185 23.060
51.386 52.281
67.125 18.090
77.210 46.040
41.676 50.189
33.765 61.928
19.806 33.043
31.362 56.890
56.039 23.029
48.088 23.723
27.527 5.979
55.269 -4.750
82.514 11.652
61.856 -5.773
57.496 15.824
84.234 48.882
74.502 45.705
62.461 65.509
49.754 48.336
63.611 21.802
73.131 15.387
42.285 21.262
49.193 23.019
55.795 -19.672
40.456 -32.009
40.921 -18.487
70.340 11.007
35.982 46.705
44.726 49.395
19.861 32.844
20.002 69.068
15.960 57.594
25.198 56.233
9.426 57.117
6.678 56.024
3.525 78.931
51.081 67.471
33.807 60.241
67.375 62.388
30.927 61.871
58.119 59.802
12.264 55.622
46.278 52.841
12.142 31.247
36.164 -4.731
51.218 -22.458
48.965 9.533
59.999 29.599
69.091 12.078
78.350 -2.388
77.146 -16.842
72.243 -8.664
68.107 -23.028
38.733 -10.462
55.236 1.693
52.754 -12.051
64.984 -6.537
39.300 -4.302
52.910 -0.087
43.025 -6.705
54.013 3.023
81.145 -2.076
55.775 10.213
66.898 -2.456
48.388 17.957
37.334 26.428
37.187 58.296
20.716 48.290
18.277 36.673
5.125 35.587
19.625 45.859
38.862 65.501
44.400 37.370
41.245 68.237
20.558 59.153
74.378 39.530
74.721 27.604
43.180 9.220
39.180 24.745
17.211 37.824
19.724 39.020
49.563 65.644
40.448 79.850
48.171 56.624
9.267 46.505
3.919 46.799
71.269 32.933
24.706 40.432
10.522 28.183
0.108 36.041
20.738 50.123
-2.680 38.964
32.282 38.320
32.455 60.345
53.190 62.339
46.745 39.217
72.008 44.078
54.076 33.098
48.348 5.693
54.194 -5.422
26.617 0.653
30.594 21.155
25.663 33.222
29.311 26.581
40.622 -8.606
58.701 11.586
72.981 12.365
49.065 12.103
68.039 16.708
70.251 32.260
58.892 -7.636
36.899 9.855
77.551 46.280
78.366 46.541
32.597 56.474
17.279 51.400
51.333 56.768
21.053 43.703
35.557 47.668
65.724 30.155
79.164 -12.554
78.998 0.250
79.414 -2.723
77.485 28.787
95.714 2.514
75.773 -12.182
85.075 0.854
65.313 7.088
73.171 -5.553
79.173 7.917
77.437 -4.681
65.239 -25.882
61.146 -14.848
65.444 -1.556
72.129 6.631
69.340 5.907
73.653 -0.567
88.372 21.308
71.343 17.906
40.945 45.546
49.207 31.995
46.224 45.472
45.751 36.319
24.785 8.913
29.402 57.201
17.841 45.430
29.919 36.212
40.826 43.891
38.292 9.108
3.758 -1.020
5.819 12.832
16.839 -6.623
34.961 -31.784
53.379 -26.259
72.645 -31.081
90.224 6.670
72.279 -1.633
55.467 -19.950
88.005 13.266
71.642 -13.161
68.807 -20.898
73.397 -12.013
60.982 12.177
52.864 -18.045
12.942 -16.819
45.136 -36.997
50.396 -23.453
68.121 -26.669
84.961 -22.833
80.435 22.470
77.746 29.929
61.093 39.677
76.899 32.346
61.823 15.400
58.102 33.055
29.439 4.073
31.167 41.224
36.562 24.358
42.862 8.333
46.380 27.432
53.860 36.344
50.465 20.009
43.112 -0.693
40.873 27.754
29.541 56.559
28.066 59.504
46.177 55.401
34.492 53.583
41.681 71.406
30.951 58.374
46.237 51.978
23.044 31.550
37.622 2.937
59.056 -4.957
33.595 21.722
42.379 22.914
62.412 18.606
73.620 20.994
67.059 1.540
7.197 42.679
17.189 35.526
66.732 42.864
38.100 17.125
25.399 32.811
5.204 55.519
7.386 65.139
-2.387 46.076
28.099 60.489
37.445 60.800
54.392 59.649
28.843 47.161
24.644 58.855
31.317 69.372
25.976 59.917
36.826 51.244
20.488 47.520
76.749 43.281
31.827 -12.306
72.150 13.764
66.100 8.097
69.410 20.978
77.766 11.545
24.070 16.062
44.102 60.677
30.713 52.589
50.724 40.531
59.483 18.695
58.541 15.636
63.269 1.576
45.820 -22.807
88.861 14.366
79.039 -11.384
57.197 -22.974
50.520 -15.498
73.183 -4.593
39.321 -34.106
37.942 -27.628
31.785 -33.437
35.413 -23.743
67.982 -22.340
31.962 -15.938
45.311 46.496
61.637 49.584
49.122 64.629
68.681 25.406
68.258 16.990
91.656 27.744
37.287 29.939
27.080 44.941
67.413 62.689
56.715 63.062
29.921 42.591
-3.699 43.909
37.616 63.586
48.186 62.205
22.715 64.471
27.943 65.045
76.168 44.177
79.723 47.418
72.900 4.158
46.979 51.715
47.494 61.645
34.844 41.044
18.748 34.539
17.404 33.458
10.658 47.462
10.324 58.755
5.532 66.651
56.989 7.977
37.244 38.158
70.981 29.922
33.730 57.099
17.423 62.870
16.771 60.803
26.706 64.631
24.912 38.766
38.403 26.033
40.589 55.849
14.873 30.241
46.341 56.317
51.320 58.271
44.458 19.914
85.588 23.957
89.178 11.750
72.564 2.323
73.358 17.974
44.771 -21.887
50.634 -17.567
66.495 -17.513
52.825 -23.476
79.274 -14.224
61.152 8.525
26.774 1.357
45.414 -3.485
35.184 -3.820
36.230 42.488
13.825 47.357
4.056 47.123
61.001 9.735
44.883 -18.031
48.350 -26.715
72.654 5.347
88.940 31.523
71.897 6.538
59.629 15.753
49.116 15.791
50.085 50.289
21.139 48.344
10.254 46.530
24.998 65.505
40.284 48.310
37.749 69.521
73.651 19.398
75.560 27.246
50.547 65.838
44.349 60.192
35.930 47.108
37.973 63.758
23.286 47.599
62.077 44.280
60.773 53.755
67.800 54.076
68.858 46.205
71.903 55.610
44.255 48.096
53.052 61.977
31.260 50.337
58.273 52.770
27.900 56.761
15.413 70.635
30.232 42.170
28.767 46.299
60.574 43.442
63.692 11.531
68.257 30.972
56.271 68.437
33.329 54.043
25.997 32.914
33.188 31.887
21.458 30.171
18.060 -5.946
60.163 30.673
36.700 -2.394
76.556 -21.415
89.843 -13.847
58.565 -32.306
22.202 -34.742
27.466 -37.372
62.816 -25.918
54.472 -23.038
56.428 2.091
75.075 -3.301
81.044 20.719
81.104 28.320
67.280 22.808
84.430 22.518
57.099 22.725
72.074 37.651
63.893 48.456
25.599 44.097
-1.307 22.320
-2.868 46.692
-3.552 44.227
-14.601 30.910
3.887 13.725
-1.232 9.661
5.760 37.536
46.310 50.409
68.605 43.786
42.830 24.864
21.375 29.838
26.074 51.144
48.316 42.647
73.226 28.681
50.889 54.584
19.209 47.993
22.766 40.832
17.704 41.978
17.862 41.298
15.329 36.309
16.507 47.120
22.863 57.989
-0.324 50.351
25.626 54.211
1.327 39.118
37.619 19.922
54.933 -16.470
87.578 1.229
75.068 33.262
49.050 17.845
50.526 -3.474
56.970 2.762
85.568 38.555
80.183 6.799
78.637 -17.674
49.097 -8.232
83.111 -7.131
78.656 0.500
66.061 -18.519
48.102 3.630
47.779 -13.063
33.945 44.638
30.775 44.614
32.975 44.857
42.421 36.229
57.693 10.951
50.894 51.929
46.424 31.103
77.753 42.661
53.441 67.756
36.515 60.667
59.615 56.485
32.262 68.795
33.476 49.779
49.397 45.706
56.412 54.735
57.508 37.831
61.744 -11.599
70.959 -5.129
51.757 19.877
30.478 18.655
13.211 11.871
5.494 27.291
-0.479 19.232
13.620 36.670
47.693 40.974
31.449 51.938
41.747 40.105
67.689 48.865
69.700 51.182
64.340 7.391
19.657 15.287
19.283 13.825
34.247 12.016
15.398 -7.311
-0.783 10.535
23.970 58.801
27.658 39.703
18.006 40.904
15.949 26.930
11.406 57.389
41.887 68.007
14.861 59.950
24.816 63.646
54.435 72.029
36.966 62.597
22.604 44.168
32.368 48.600
37.179 67.931
38.971 58.287
56.737 42.931
45.666 62.746
50.322 72.386
42.696 27.800
57.062 21.161
65.226 7.822
70.716 40.503
83.142 36.766
92.842 13.381
75.804 -7.813
62.478 -21.038
44.374 -38.793
32.200 -39.715
17.610 -8.719
32.145 -17.521
56.767 -5.623
59.443 -11.592
31.344 12.606
34.733 15.874
33.496 36.737
53.675 42.515
40.308 49.112
38.590 54.643
61.990 65.813
32.505 64.011
30.043 57.802
25.267 52.680
14.645 52.488
52.797 56.554
67.607 35.427
66.330 43.742
37.833 19.551
22.855 41.647
36.178 57.516
24.104 57.234
44.008 61.807
25.561 49.723
35.385 57.760
68.289 59.914
53.285 52.225
68.837 56.737
66.662 49.803
49.637 52.625
37.568 24.800
62.286 10.746
52.782 26.806
63.927 34.741
28.403 45.165
46.523 51.778
80.881 43.039
52.898 -7.129
85.226 11.258
74.719 -16.424
60.224 -32.659
81.407 -30.553
47.305 -21.290
78.245 -12.652
60.595 -25.867
55.791 -31.939
71.835 4.073
80.793 5.570
68.975 -11.584
82.739 -8.947
69.781 -32.714
47.377 -41.505
40.216 -27.892
60.036 -24.935
43.439 -19.331
43.929 -4.423
45.678 7.406
59.251 -0.024
21.024 39.075
12.028 30.095
26.524 41.745
42.354 40.689
76.336 24.081
30.963 -4.730
38.449 16.859
75.679 20.162
58.523 27.464
37.320 43.971
42.621 21.223
76.623 -1.604
65.232 10.282
54.759 -12.275
41.270 3.513
47.529 21.224
68.890 31.125
46.358 58.221
52.339 56.362
58.305 29.119
53.365 12.875
46.799 -2.404
62.505 18.828
59.583 17.720
63.421 20.780
82.484 16.451
76.229 -12.414
67.723 6.709
63.147 -14.326
81.792 29.409
86.358 31.504
70.668 5.013
64.498 -8.697
62.578 -8.362
64.817 14.405
34.561 -22.383
56.087 -24.459
48.836 -26.413
65.103 26.327
13.968 21.692
18.957 54.978
50.089 44.610
70.360 23.807
47.450 -9.083
50.757 21.806
77.393 3.911
74.667 28.719
78.639 33.838
66.440 52.175
49.766 25.047
32.650 -19.609
20.721 16.406
66.556 37.641
74.463 -1.933
54.412 -12.494
56.926 -20.364
66.484 -21.275
84.716 37.905
46.304 51.691
27.730 65.887
59.439 55.513
76.694 25.530
72.052 41.440
67.646 19.830
71.164 27.065
68.153 15.924
47.977 35.238
9.366 35.284
33.193 34.293
46.990 57.500
46.346 66.814
41.143 65.325
30.164 44.357
33.710 28.733
5.161 41.256
33.480 -34.342
74.054 -17.703
87.295 -9.624
79.662 23.649
67.613 14.937
81.527 25.871
77.110 8.226
80.248 3.205
53.152 -1.758
47.759 8.593
38.988 48.669
38.195 35.095
63.696 5.061
69.951 11.630
80.445 12.392
88.039 3.863
71.232 -18.353
56.924 -39.960
70.009 -11.390
73.742 -6.525
76.749 -4.880
66.285 -26.934
10.778 -17.313
32.965 4.834
52.217 8.568
61.653 12.176
83.382 14.051
60.953 -8.045
57.955 15.225
58.149 13.532
16.523 8.157
-1.012 14.652
29.329 3.608
36.834 10.279
63.933 -16.741
61.562 11.793
66.796 -6.345
55.998 -20.938
61.740 -7.403
70.894 -17.880
63.753 -7.251
69.438 -3.632
62.516 -27.263
65.189 -14.872
22.568 -15.656
41.907 -40.063
60.608 -39.116
54.020 12.628
46.010 27.284
60.565 24.705
69.194 7.531
45.018 -8.629
69.199 3.656
52.916 -28.940
23.399 -26.597
31.312 -24.609
43.481 -31.400
49.587 -33.702
39.880 -19.836
60.786 -31.751
65.097 -22.659
83.344 4.164
68.409 -4.932
58.279 -16.409
74.377 -7.307
55.726 -12.914
36.776 -1.436
14.562 -0.347
30.636 -2.437
39.423 23.474
60.252 25.280
59.448 33.318
62.082 36.966
78.843 19.578
88.209 16.188
78.349 12.005
81.513 35.631
62.608 57.024
66.663 57.049
51.795 42.551
37.368 31.362
69.876 8.619
42.154 32.553
50.241 44.482
40.845 44.817
38.738 52.664
19.452 40.701
24.284 45.651
45.797 45.166
26.059 47.272
25.533 23.041
10.410 46.620
3.564 47.759
-1.111 45.577
6.046 62.623
3.835 60.497
39.531 12.302
72.965 9.605
81.935 -3.147
48.981 -0.808
42.473 10.825
12.546 14.602
22.103 44.107
49.342 67.775
68.734 53.161
52.073 50.098
29.209 38.830
27.520 40.334
48.791 10.452
42.692 7.119
38.005 2.927
1.492 17.590
50.493 55.428
56.956 62.471
61.626 51.133
37.667 45.443
44.562 31.389
69.898 38.581
71.319 27.600
64.739 21.158
56.513 1.889
44.330 -18.684
32.089 -25.143
24.336 -27.543
45.602 -22.022
63.248 -26.910
52.156 -33.942
58.598 -32.043
72.393 -7.386
78.778 4.286
65.545 -19.900
50.910 -9.140
88.361 6.366
73.991 34.764
71.221 29.700
63.796 17.437
35.443 -17.290
26.971 4.174
46.163 -19.201
51.899 -13.580
46.960 -13.636
57.081 -14.187
66.826 -11.655
52.085 -9.725
38.016 -34.235
35.023 -26.474
32.784 -24.554
41.654 -36.792
61.213 -30.754
58.663 -20.415
70.256 -14.245
43.666 1.970
37.489 26.512
6.071 33.775
58.434 47.890
63.258 37.265
18.810 -7.398
21.181 38.918
12.567 60.483
10.632 50.534
34.856 65.948
9.503 56.744
10.075 49.824
22.775 61.860
5.300 30.803
70.654 -6.406
69.692 -14.487
78.872 1.350
81.248 -21.074
54.183 -39.431
69.254 -22.759
60.600 -18.640
58.633 -5.422
50.245 -8.242
14.167 -7.677
53.054 29.333
33.882 28.876
76.075 25.852
24.773 43.290
61.917 41.683
53.967 19.565
65.422 23.925
64.729 -19.828
48.095 20.172
59.090 14.238
34.200 15.016
56.571 29.334
51.008 29.752
7.768 40.714
4.763 39.963
15.390 51.180
60.007 54.948
31.750 46.525
22.180 51.030
5.438 41.585
55.068 53.317
63.025 56.904
49.889 66.630
28.503 61.421
31.532 53.840
12.470 69.103
24.300 68.310
33.013 50.257
40.170 56.690
67.717 43.344
62.460 7.618
70.469 -0.800
54.730 -18.720
80.693 40.041
46.845 -16.680
32.630 -18.519
20.433 -21.245
43.172 -19.676
59.635 1.112
67.944 8.761
55.598 37.019
67.713 24.425
86.181 3.214
81.772 14.337
86.269 0.541
79.543 10.237
72.807 -17.309
57.839 -20.243
63.463 29.650
39.237 -14.842
54.899 -5.829
87.562 36.974
50.206 43.778
21.816 50.734
29.154 46.066
5.877 34.632
-0.029 20.744
5.654 29.503
38.874 10.537
40.558 3.892
39.359 -23.707
41.013 -17.883
44.812 -16.148
77.980 -3.559
71.878 -16.179
51.140 -22.783
64.529 -19.763
51.971 -10.311
49.983 -19.077
48.351 5.491
33.013 14.296
33.017 8.505
36.511 19.443
51.507 22.459
51.552 23.596
55.179 67.052
70.533 55.587
85.044 40.187
83.177 17.068
64.806 -5.061
73.496 14.121
84.971 14.011
83.743 6.451
83.930 24.524
69.108 28.105
41.598 -19.696
44.977 -23.109
51.666 -22.211
85.062 5.519
87.635 24.604
64.753 -5.868
90.210 -1.256
89.236 -4.185
75.283 11.137
28.969 24.691
24.174 38.974
22.943 38.010
22.762 -1.478
13.953 14.937
6.815 46.584
4.327 42.275
60.588 -20.595
34.762 -10.049
10.835 2.206
50.456 9.554
12.750 35.195
30.685 56.388
59.371 37.670
45.477 32.669
36.537 15.256
56.874 47.037
36.240 41.769
60.988 41.426
69.370 1.500
68.391 19.885
65.669 21.740
72.996 -14.632
65.940 -33.760
22.562 -20.749
41.140 -23.622
58.062 -28.812
74.955 -17.873
52.920 -7.760
77.138 -11.465
73.076 -7.097
71.118 -16.051
55.035 -12.955
63.881 2.302
62.694 -14.760
80.221 4.855
78.156 6.982
79.349 37.018
68.491 -4.237
43.340 -4.575
60.171 -26.112
59.669 -17.152
78.457 3.554
74.953 -17.189
28.186 -18.903
71.799 -30.259
55.576 -35.149
46.453 -25.049
65.654 -15.320
73.332 -5.134
65.377 -27.686
59.151 -8.542
45.588 16.011
48.182 48.966
44.105 11.535
46.636 -22.510
54.139 -27.997
40.362 -16.451
22.556 3.411
18.632 -0.096
63.464 5.424
47.598 -12.026
64.821 -14.637
54.807 -21.647
29.716 -10.989
19.265 -4.416
20.642 -5.275
7.984 7.597
9.446 18.989
17.782 12.530
37.943 -6.708
46.804 16.892
56.656 -21.287
35.442 7.170
46.459 7.153
47.347 1.351
37.766 -27.197
47.946 -27.794
66.207 12.462
35.781 -11.891
63.172 19.485
39.113 20.943
35.706 -2.175
19.601 4.102
36.553 3.160
61.216 15.640
53.182 14.464
44.728 14.187
69.415 0.342
59.514 13.583
62.722 0.678
65.531 9.151
65.013 -9.774
68.892 -0.892
41.317 9.225
64.048 -4.396
40.839 -22.004
37.066 -2.324
49.121 20.916
64.931 18.793
33.038 65.484
16.740 60.079
12.892 47.887
41.983 33.115
46.274 37.263
25.148 55.131
48.544 64.754
16.479 68.244
26.985 70.397
56.368 64.995
53.662 20.181
23.318 28.967
46.570 57.331
39.968 33.778
30.043 59.198
44.937 54.926
26.742 49.366
75.972 23.255
66.547 39.057
76.313 6.914
36.361 45.226
54.991 60.545
50.104 62.694
64.798 60.854
69.885 41.598
83.134 23.575
74.117 1.857
79.195 0.023
73.460 5.554
65.670 -20.420
62.088 -28.010
51.180 -17.537
30.143 -6.940
64.987 13.130
68.012 10.352
44.511 10.984
76.449 33.071
68.952 5.028
78.692 -4.068
60.936 -13.075
52.212 -18.342
31.352 -3.428
36.529 5.950
50.726 -14.785
57.418 1.715
44.177 14.297
62.889 30.373
56.123 26.375
29.136 5.528
62.771 30.475
64.188 2.081
25.055 32.744
29.974 37.475
10.884 32.715
10.376 17.234
13.680 40.706
9.825 53.675
34.786 55.338
46.437 42.644
65.072 54.002
79.330 36.185
65.493 -9.862
47.536 -39.610
42.436 -8.830
32.909 -23.801
67.612 -10.343
64.131 9.792
64.257 21.439
46.586 26.445
48.739 21.549
54.321 -7.783
37.087 0.166
25.415 4.688
67.235 16.317
63.475 -5.330
88.181 27.931
77.432 26.756
62.472 28.919
53.717 43.645
88.588 13.546
82.573 -16.132
73.171 -19.146
63.676 -8.653
71.333 -8.531
68.507 -7.368
77.441 18.163
67.575 5.219
83.247 25.713
79.147 -5.349
80.534 -15.846
28.025 -27.422
60.667 -25.006
63.248 -25.113
48.834 -23.516
28.265 -31.815
67.248 -18.685
45.782 -10.149
60.851 -1.305
55.817 -21.788
74.028 10.711
73.214 6.680
50.837 11.324
45.939 24.998
51.017 29.381
59.687 18.024
49.831 34.772
46.679 -28.467
22.246 -14.539
71.082 -13.318
67.645 -18.821
22.395 -4.709
67.013 -4.473
76.916 -6.657
70.404 -16.825
54.634 -17.142
57.924 4.174
60.045 -19.240
53.633 -16.015
70.659 -7.192
88.246 12.308
65.046 -0.518
82.726 28.234
83.029 19.734
72.927 22.599
71.181 -15.468
58.441 -13.463
64.193 -18.399
70.728 -10.942
45.626 -38.850
72.906 1.624
64.343 -4.435
61.411 -14.203
21.926 24.201
69.564 -14.532
54.163 -14.769
59.593 -23.568
28.425 -31.674
78.841 -26.795
39.509 -21.138
40.536 -10.960
57.805 -28.594
50.312 -2.777
39.634 -8.511
73.446 -9.420
71.535 -14.678
60.236 -27.701
80.515 -2.425
72.076 -11.117
74.052 -25.900
47.992 -17.269
55.061 -20.672
36.362 -18.000
31.824 62.797
57.610 49.123
37.261 63.880
46.741 56.867
37.777 57.391
46.504 58.758
41.012 26.103
42.436 42.735
41.190 26.139
44.839 6.296
60.466 -8.591
53.656 -12.207
86.069 -3.023
66.816 -30.104
73.268 -17.832
78.465 -13.341
63.803 -13.289
51.903 1.537
41.806 -1.259
39.446 -3.327
55.692 3.424
57.758 57.067
55.005 50.725
64.793 54.426
68.718 1.226
45.045 50.578
51.243 65.513
25.920 69.700
5.868 55.213
4.512 42.043
65.344 -5.237
39.920 15.580
58.807 31.992
78.791 33.800
69.531 37.322
78.662 38.906
61.688 39.371
39.634 43.438
93.306 22.227
31.245 38.257
32.871 49.100
27.297 66.263
13.582 58.875
0.100 36.803
4.579 31.057
52.212 -17.784
91.712 -1.681
57.929 -11.304
69.421 1.162
62.307 1.312
69.679 -2.463
81.490 0.713
79.438 15.581
83.124 15.551
79.838 37.866
58.452 2.582
80.348 -4.327
63.909 -13.985
64.505 -20.643
73.091 -10.541
75.759 -2.702
62.684 -4.667
60.157 -14.477
69.000 -13.653
54.820 -2.957
55.924 -5.907
54.103 -27.012
65.050 -26.627
53.940 -31.314
55.598 -30.714
74.806 -4.295
59.389 36.460
82.942 30.892
84.436 10.142
77.987 46.366
66.342 11.218
69.371 26.943
47.024 19.051
37.156 -17.861
24.775 -14.031
44.271 25.253
23.864 37.442
46.651 51.187
71.192 11.628
55.977 -1.345
85.950 0.355
82.478 -9.025
64.841 -15.410
74.981 -15.767
23.857 -30.432
40.222 -23.392
52.885 -20.586
46.161 1.347
58.665 -10.007
75.301 20.182
65.380 7.251
68.560 19.764
23.552 36.882
7.353 57.529
31.075 35.602
26.596 22.558
26.845 64.809
64.921 41.678
42.729 36.107
29.752 12.380
40.719 10.742
30.874 -14.391
62.938 -20.626
84.080 -16.781
78.977 -10.225
52.891 -14.177
81.886 7.454
87.850 3.624
80.621 14.821
68.048 5.389
60.844 -0.765
47.852 29.358
54.556 39.001
84.215 34.338
57.552 26.831
57.532 10.897
58.173 -21.833
67.300 18.631
72.234 6.558
72.066 5.207
50.318 5.368
34.000 34.798
33.804 32.704
22.414 39.067
20.740 39.311
23.149 69.683
34.458 70.750
8.536 49.062
13.944 43.400
35.744 48.257
68.489 47.501
20.029 54.096
1.862 51.006
1.623 53.120
41.348 2.773
53.350 46.153
80.799 25.931
69.479 59.808
45.778 69.152
44.406 69.542
27.463 64.224
18.382 59.720
41.767 64.515
73.229 38.603
58.930 -1.437
64.999 -20.917
29.970 6.929
61.245 27.989
37.263 15.702
66.383 21.749
54.628 18.346
42.532 26.382
57.047 -11.688
45.704 25.707
58.813 40.827
75.661 46.699
80.536 40.058
86.337 7.111
54.254 -30.739
39.278 -10.292
37.217 -12.436
30.682 -2.212
47.386 35.246
27.715 12.283
78.418 0.520
58.628 -17.431
55.645 14.397
76.197 7.549
66.250 -14.050
66.354 -11.094
80.851 -1.008
73.162 -22.315
60.356 -29.788
75.836 -30.659
61.442 -26.956
61.035 -19.797
53.533 -26.447
73.767 6.136
69.945 -11.855
81.421 12.457
58.658 -3.453
57.070 -24.871
64.607 -25.152
45.836 -20.796
67.538 -18.327
57.086 3.941
64.130 3.393
51.928 15.434
35.452 48.438
19.417 37.337
55.257 6.263
60.243 -5.277
67.171 -16.740
78.970 7.788
82.357 -21.874
37.427 -22.610
44.486 0.930
63.221 10.117
74.356 -3.528
62.733 7.857
33.816 24.638
51.565 58.162
75.329 48.723
60.832 24.247
62.250 21.252
67.843 -12.516
31.528 3.477
74.067 23.135
85.198 24.555
75.952 53.194
55.294 -10.084
55.477 -6.208
47.267 -12.903
54.108 -17.443
55.225 -19.286
48.011 -8.380
14.642 32.292
50.201 28.534
28.571 61.245
39.993 54.197
46.218 66.343
33.929 68.618
24.873 47.459
11.707 25.127
4.522 33.757
42.904 9.174
50.124 41.214
50.147 13.649
38.099 12.674
38.919 -5.966
64.263 -25.835
66.872 -25.977
29.601 -22.994
58.874 -36.986
81.185 -24.026
90.534 5.688
74.271 -19.447
76.165 -16.800
50.323 -22.931
80.279 -1.551
85.779 6.418
73.744 -19.799
56.903 -33.077
70.139 -22.057
62.654 -4.828
42.264 39.107
62.059 59.040
49.186 59.482
65.044 58.488
31.289 43.748
23.112 52.136
17.504 29.281
39.583 29.574
30.241 24.920
56.384 44.843
48.236 49.884
34.480 50.386
71.582 48.642
56.954 54.751
72.627 52.761
65.396 29.719
75.169 12.222
65.523 10.096
53.397 49.246
30.927 59.362
26.669 62.430
3.998 60.824
73.960 2.631
71.880 22.331
77.783 7.602
63.665 -0.165
71.054 -0.158
53.351 -8.739
41.689 -4.572
43.813 -7.897
45.317 -9.213
40.391 3.713
58.831 42.556
46.392 44.869
47.037 48.057
64.244 18.937
77.173 48.415
56.492 58.286
26.939 49.171
46.681 40.423
81.402 39.900
59.184 6.882
70.701 -23.216
60.026 -19.115
84.800 -11.169
74.937 -5.371
50.266 -23.160
45.303 -27.419
43.448 -35.506
73.398 -27.692
77.114 -13.967
66.781 -9.094
37.567 30.797
38.396 44.355
44.575 41.360
53.954 52.592
27.309 46.624
26.138 70.438
13.258 56.381
51.886 64.650
7.715 53.781
6.199 17.191
8.475 49.333
3.507 46.749
70.091 42.069
38.604 63.336
44.678 72.391
56.542 68.929
20.150 47.744
37.632 43.143
26.314 37.661
55.119 19.535
63.158 49.519
45.809 58.985
12.289 36.932
36.135 22.325
18.458 47.501
52.219 54.121
49.072 50.651
65.701 51.050
82.812 48.740
74.246 42.627
47.695 45.387
58.930 55.404
38.469 45.749
29.930 47.352
37.097 56.882
32.272 42.187
34.077 30.485
39.182 -4.527
76.053 24.935
71.002 28.171
81.062 8.030
53.529 14.635
32.293 26.232
30.146 -5.627
28.465 36.720
41.161 3.626
40.895 31.671
28.077 19.236
49.678 24.458
54.002 45.195
46.630 50.369
75.207 14.632
84.771 10.189
50.173 -29.183
62.778 21.028
62.471 -9.218
90.271 11.503
68.580 16.433
72.283 22.861
66.164 1.215
62.052 -13.733
77.956 18.735
73.665 21.119
78.615 20.561
64.435 64.105
21.578 54.632
5.269 42.308
64.013 -19.810
42.998 -23.209
56.961 -11.192
70.889 -10.775
65.300 8.116
73.690 38.061
41.832 57.704
40.035 41.745
9.027 40.848
3.473 13.711
11.777 22.196
-5.795 51.595
20.588 62.192
55.307 56.311
14.380 46.721
32.903 63.194
0.686 39.128
24.241 -15.763
42.995 -41.365
35.279 -32.939
36.276 -24.214
35.311 -30.273
49.358 -23.529
67.041 -25.549
63.458 -16.559
54.000 -7.145
61.816 -18.604
80.414 -14.034
59.149 -16.855
65.803 -26.243
77.396 5.203
80.460 31.016
75.293 6.543
59.360 -4.368
51.836 -8.862
60.927 -19.112
91.024 6.806
73.357 12.556
81.063 -13.963
67.797 -7.055
81.067 6.396
72.014 41.277
43.625 -26.875
73.849 -11.154
70.356 -33.834
81.867 -18.089
61.317 11.347
57.297 8.859
49.696 29.828
44.961 -20.720
37.679 -20.176
54.113 4.332
78.277 6.181
55.026 9.699
59.907 41.329
8.735 35.136
-2.783 40.986
18.602 40.436
7.098 49.664
45.572 20.895
78.655 14.087
65.327 -2.018
68.410 -17.820
76.607 -8.145
51.560 -26.067
79.810 -17.836
86.479 5.446
62.898 -16.291
74.239 -3.171
72.899 0.490
80.486 -25.251
64.752 -22.274
23.170 3.814
66.747 -0.959
51.566 6.440
63.606 1.378
48.678 18.822
53.664 -8.329
30.959 -20.737
67.649 9.034
56.071 20.384
21.998 24.605
18.962 32.659
51.381 37.552
52.391 36.820
47.264 55.396
73.417 39.301
52.617 27.672
53.568 27.173
50.911 24.238
47.407 18.847
55.316 -6.347
31.824 7.536
58.218 13.146
84.088 18.250
67.784 0.059
62.994 12.211
19.931 12.672
56.283 16.083
77.100 44.614
64.686 17.895
31.711 -0.879
16.859 29.228
14.104 51.706
12.078 12.450
33.420 20.572
35.409 17.741
46.181 25.750
58.597 38.785
57.359 43.388
28.302 46.995
21.059 66.135
38.395 63.874
48.175 45.621
57.151 42.657
52.201 48.365
33.580 50.000
44.374 16.794
47.743 18.312
61.890 0.915
53.783 -22.217
36.569 -34.349
50.658 7.001
38.601 38.098
30.804 18.130
62.467 19.043
52.898 29.395
56.236 47.091
25.944 37.293
59.407 41.269
35.939 58.290
65.310 61.311
76.304 50.653
63.030 33.361
80.358 13.027
89.598 27.716
72.616 -11.534
52.343 -19.023
59.558 -10.983
75.996 -12.627
51.742 28.792
63.203 47.153
20.446 39.171
20.974 71.232
20.968 73.861
5.068 71.000
57.951 -19.929
35.173 -5.140
36.028 27.099
41.158 25.713
47.707 55.836
26.387 57.431
8.109 32.678
36.742 58.468
51.398 58.697
25.003 37.705
47.341 54.133
24.040 55.942
39.262 58.248
36.869 55.469
46.560 67.821
74.336 30.595
74.247 42.909
39.722 35.463
12.244 36.993
7.039 43.550
65.213 42.860
74.545 30.787
83.664 42.648
23.517 71.811
2.814 61.867
49.156 65.349
61.107 47.245
66.746 18.783
86.947 1.722
35.132 -2.579
43.866 -0.594
60.270 21.178
35.856 7.539
32.873 -0.494
66.156 -9.024
71.914 -20.530
67.543 7.399
50.815 43.903
32.380 57.186
41.942 28.128
69.007 -7.624
76.021 13.470
65.141 16.964
36.310 -0.849
41.261 39.340
7.387 19.935
8.466 18.390
23.076 45.652
23.474 59.338
41.601 47.048
-6.784 51.018
3.062 60.937
66.807 -15.269
61.240 -22.699
55.344 -21.816
32.114 -9.986
22.429 -3.893
40.867 34.944
32.565 36.238
42.898 23.975
66.800 21.684
70.941 13.434
47.986 35.837
39.580 17.949
44.815 25.410
44.313 15.794
36.990 26.412
23.100 17.654
43.693 -27.019
83.879 -16.818
47.032 -24.481
19.584 5.158
14.907 19.725
5.415 21.427
49.092 -6.082
49.253 -14.819
50.359 -34.321
69.833 -19.132
87.438 -0.796
56.125 -33.870
63.019 -37.145
59.076 -4.217
64.018 -11.976
68.930 16.035
46.540 13.618
60.558 35.466
28.753 -8.961
64.837 -10.048
79.348 1.713
84.132 -1.275
53.568 -14.629
65.332 -31.866
27.872 -5.478
43.594 28.620
63.529 21.849
30.846 30.726
27.528 22.671
15.348 15.297
6.256 20.239
-4.621 49.157
21.785 17.479
26.074 18.691
74.147 18.391
41.685 -5.417
36.118 -2.395
30.401 -7.195
88.032 -1.705
51.501 36.789
74.703 39.583
69.897 6.735
84.748 15.335
69.888 24.585
63.923 34.782
59.579 56.352
41.077 38.526
41.442 23.172
33.825 34.488
32.159 5.864
18.423 9.585
51.067 11.645
29.006 -12.071
45.918 -25.601
65.230 -31.610
90.067 21.127
60.763 18.669
64.168 -11.006
43.142 -18.055
39.803 -27.432
37.349 -44.240
48.368 -10.210
77.142 -21.483
68.139 -40.804
51.690 0.864
68.641 -7.069
51.736 6.271
48.814 20.322
80.158 12.809
45.264 30.674
16.941 63.087
-1.429 35.424
18.998 37.560
23.199 36.373
29.836 35.066
5.213 19.287
-15.574 38.425
8.735 41.955
39.074 39.151
13.222 65.888
43.997 56.222
66.047 61.187
60.716 65.036
38.706 59.875
24.499 50.699
42.454 56.314
48.479 48.855
29.389 32.068
55.793 22.223
57.824 59.803
73.802 25.847
63.544 19.960
55.000 9.933
59.055 -13.951
63.437 -34.586
83.140 -3.209
81.026 16.074
57.959 -22.185
36.012 -3.490
29.331 -11.791
50.219 -14.868
71.479 20.907
59.298 -10.210
56.309 -6.670
50.846 -11.981
57.768 21.322
78.146 26.574
71.346 36.902
75.589 21.998
76.101 25.289
53.096 45.064
51.750 58.186
77.317 48.459
65.538 55.439
54.248 65.779
62.572 57.332
74.033 54.624
72.283 40.010
75.775 18.311
72.220 26.848
52.764 56.940
48.040 56.564
48.955 31.375
48.686 61.117
17.677 55.252
56.677 37.726
27.011 50.035
38.210 57.102
47.095 57.833
66.463 34.988
50.388 25.688
27.774 15.108
25.024 6.631
33.582 9.173
34.178 -23.910
69.265 -20.852
76.872 8.530
63.552 -24.823
63.737 5.040
78.808 10.156
57.576 -20.833
58.736 -17.972
69.853 4.613
51.469 25.801
46.972 30.035
41.602 28.317
52.101 10.621
33.965 41.742
75.154 45.771
72.127 26.349
65.407 51.954
82.846 36.584
67.126 24.993
53.212 38.778
71.594 -11.034
65.876 19.269
38.636 4.081
49.719 5.498
44.351 -17.512
70.113 2.527
70.464 4.578
56.846 -19.554
55.174 -24.540
80.017 29.534
73.300 24.028
58.575 33.496
67.448 29.974
56.012 31.219
46.631 24.017
15.303 38.020
24.091 55.451
53.041 55.319
32.577 60.149
45.156 4.416
68.895 11.067
72.549 -15.170
57.515 -13.017
65.119 -11.406
74.272 -18.959
79.478 -11.388
31.238 -21.118
47.892 -28.281
80.020 -22.419
83.030 -11.194
73.246 -17.779
78.003 -5.076
69.041 -15.443
56.934 -16.802
69.393 -18.884
62.369 -13.110
45.365 4.135
62.897 27.054
43.214 32.691
29.411 4.112
23.674 8.024
45.361 13.016
45.511 -9.651
46.856 -16.372
40.794 -26.509
70.133 -24.435
74.697 -11.827
84.141 -0.796
67.322 -6.385
89.997 3.318
56.257 -25.586
64.519 -21.083
76.244 8.557
80.196 8.463
25.098 -18.869
34.957 -12.266
70.489 -35.839
34.703 -47.633
63.911 -41.597
50.617 -27.483
83.104 -21.104
75.063 -18.295
64.777 -24.190
44.190 -18.022
77.900 6.468
62.536 -24.851
80.811 12.693
78.067 22.339
48.041 -6.323
63.846 0.990
38.471 21.648
55.864 43.154
67.707 46.344
31.141 52.344
20.806 39.892
28.347 51.134
16.232 66.155
26.882 70.398
37.109 49.369
44.608 44.433
25.421 50.186
1.269 38.309
13.845 55.148
11.038 33.300
21.902 37.055
10.387 23.286
29.311 54.276
29.549 57.659
31.686 54.140
24.691 21.040
36.343 46.522
37.936 54.185
41.313 66.676
18.187 60.508
36.848 65.335
11.688 62.511
35.053 58.090
35.979 44.867
68.923 54.548
81.143 35.344
57.409 32.887
58.170 58.217
50.447 53.087
81.283 40.612
59.363 55.597
66.835 39.644
55.110 35.783
73.885 18.875
43.688 55.825
62.302 50.999
52.701 53.018
40.522 53.277
35.616 39.111
16.259 51.853
5.623 36.504
37.728 -26.371
52.853 -44.421
67.317 -20.887
85.331 -2.863
68.523 0.079
73.974 -0.985
81.478 -7.992
86.149 17.947
75.643 44.416
59.970 58.188
33.687 53.132
37.593 66.702
47.348 40.778
59.492 36.295
52.758 39.246
53.277 20.176
69.315 9.697
41.573 12.264
56.172 15.943
62.888 38.830
27.294 41.023
51.998 -0.718
80.943 27.765
61.837 0.911
78.591 0.558
79.155 -4.129
80.433 12.935
52.208 -29.188
49.671 -19.645
38.476 -30.855
54.545 -39.003
24.442 -32.043
63.840 -27.008
59.384 -33.719
74.843 -14.976
62.914 -16.157
60.947 -30.199
66.974 -21.108
71.140 5.254
69.107 -9.715
72.400 -19.607
77.910 -5.835
71.196 1.591
62.604 4.665
76.875 -9.264
61.081 -4.056
66.773 -2.568
60.123 20.928
51.011 17.089
13.434 43.326
43.305 39.396
53.584 39.880
71.222 33.162
70.917 -28.767
60.931 -27.066
47.910 -22.632
63.924 18.693
92.188 6.740
88.031 5.269
63.796 -19.721
61.309 -16.371
61.250 -17.149
67.458 -2.670
71.794 -4.695
78.155 -4.121
49.284 -13.950
76.834 -0.689
56.937 -15.218
69.159 -20.816
27.230 -20.190
27.805 -28.818
44.121 -21.514
47.555 -34.269
52.380 -17.811
68.648 -8.724
58.442 -2.731
60.601 33.573
25.176 27.001
26.300 46.361
17.797 33.622
32.888 51.488
-2.877 35.476
9.299 31.407
11.204 48.412
22.843 47.015
40.938 57.645
69.602 61.868
52.226 65.601
49.868 50.333
45.402 31.926
75.421 8.654
73.768 -7.270
75.245 10.542
53.159 -3.558
71.881 -13.849
66.047 -6.581
28.400 -3.786
53.971 -3.506
62.927 -16.645
48.227 -18.776
74.527 -21.127
52.560 -27.903
64.057 -21.415
71.925 -7.984
88.031 22.922
61.365 20.760
39.559 -12.575
15.361 5.923
25.619 14.885
47.642 35.657
22.131 -12.307
0.847 -10.277
29.653 7.734
24.823 18.918
30.838 15.410
45.172 -19.312
43.179 13.966
13.879 -11.357
31.724 22.924
39.567 26.607
38.251 37.553
12.802 18.207
30.928 12.394
19.100 -9.787
32.245 -10.124
34.714 15.358
19.823 39.045
38.666 2.732
21.259 -13.964
52.956 -10.062
57.985 60.219
54.205 -14.796
67.346 -37.547
47.805 -34.178
58.374 -28.139
70.319 -28.106
56.453 -34.129
32.149 -20.283
38.274 -28.792
37.246 -50.195
25.969 -43.503
28.198 -30.560
67.736 -16.285
53.108 -25.197
28.006 -9.037
64.956 -6.207
59.185 -3.296
69.808 -21.837
74.794 -19.410
76.044 38.932
64.348 52.031
38.907 58.754
31.072 66.381
8.663 40.835
18.234 57.170
32.727 51.582
37.297 40.309
43.575 44.305
72.661 6.780
57.983 42.624
79.891 35.944
78.068 43.134
80.929 30.455
69.893 52.985
64.225 52.662
38.910 49.730
57.668 47.575
38.786 23.567
52.743 9.563
35.164 41.285
23.375 22.339
39.514 8.234
64.027 -8.358
89.419 7.812
73.763 -16.689
44.985 -10.096
87.984 7.829
87.285 4.323
73.087 2.397
63.034 -7.329
63.533 -7.330
64.723 2.052
57.562 11.160
30.897 -10.534
32.502 1.202
56.646 25.336
57.151 -3.364
39.141 8.461
29.010 -20.861
73.417 -0.242
64.947 -5.783
28.479 8.042
48.538 57.885
53.399 66.679
34.882 54.010
22.293 60.466
31.449 38.792
37.998 39.617
51.374 34.914
66.238 27.123
76.736 47.579
57.174 16.861
65.539 37.274
21.969 47.571
38.211 54.638
0.773 50.246
-4.171 32.073
4.248 43.205
7.511 50.277
28.851 78.453
1.521 48.444
17.498 66.679
5.779 71.314
74.412 19.931
65.214 7.938
85.182 -6.340
90.337 5.099
79.608 3.933
65.044 -15.408
42.081 6.947
15.536 -4.469
-1.115 10.441
27.324 23.914
26.352 77.189
14.606 50.225
15.413 27.233
23.042 35.755
17.944 49.571
43.350 39.257
76.720 32.938
34.732 53.871
14.340 62.974
41.042 39.582
44.441 41.472
22.622 45.053
31.694 45.392
24.356 57.774
36.481 50.445
26.856 41.162
31.539 62.652
17.054 40.418
20.885 21.100
6.453 7.204
62.644 5.239
42.217 30.177
11.318 60.268
40.026 36.972
44.254 35.999
25.927 37.919
8.152 35.805
47.765 14.023
85.973 -3.071
84.737 -0.109
71.583 -13.063
58.403 -15.299
52.989 -0.038
75.427 -14.453
75.900 -0.657
70.353 5.352
64.790 10.922
63.335 26.899
81.829 9.900
75.444 6.958
67.933 35.426
73.534 46.825
53.842 62.596
24.601 44.214
49.353 48.330
56.775 9.855
74.779 0.973
77.352 19.257
59.211 -12.934
54.884 11.344
62.610 -3.909
66.299 -13.694
37.155 -27.399
54.084 -20.227
59.919 -18.099
68.227 -13.635
61.997 -14.972
65.112 -2.627
69.316 12.735
61.095 -9.948
58.263 -10.497
83.937 -7.209
75.492 0.281
88.150 1.447
85.530 -2.050
88.142 14.868
79.117 -6.166
62.904 -11.389
68.264 8.933
77.471 -5.768
73.537 -9.024
61.496 28.107
66.810 50.077
64.757 37.558
73.857 18.626
69.624 50.793
78.475 47.870
80.497 29.317
49.167 10.758
52.289 1.889
53.488 23.196
62.258 -1.809
65.292 -2.857
29.185 -22.003
32.687 -0.076
55.850 -20.890
29.713 19.245
33.646 16.164
30.999 -10.040
44.371 -19.176
60.961 -30.600
53.715 -23.082
57.017 -30.515
60.142 -1.794
39.963 8.617
18.917 14.931
8.514 20.705
-2.499 56.541
-1.807 36.395
12.741 47.728
47.577 45.498
76.973 10.753
-0.408 26.999
6.545 56.234
39.651 73.179
19.113 56.281
14.910 44.916
6.090 51.889
23.169 53.719
28.571 41.314
42.525 44.790
52.151 36.215
33.399 64.853
27.435 49.857
51.031 39.333
57.702 45.108
40.792 71.850
19.034 60.676
47.634 73.014
1.645 26.565
23.255 30.697
25.662 25.475
37.751 18.966
58.748 4.431
33.870 1.114
78.652 28.609
39.155 36.297
13.473 48.956
13.481 39.993
13.334 45.234
28.361 67.258
50.038 68.685
43.106 57.163
46.048 70.208
18.867 57.178
42.161 38.577
51.888 36.346
28.830 33.351
56.845 29.083
64.386 54.097
37.278 40.077
57.472 37.898
72.988 -6.013
78.730 -13.992
65.341 -17.203
58.823 -20.492
91.177 -9.293
75.159 -12.542
60.503 36.040
67.992 -5.569
49.380 -23.065
60.726 9.295
55.252 -3.163
74.159 22.004
58.235 13.485
82.714 -2.398
72.562 -16.708
75.916 4.542
86.463 17.308
83.048 -2.448
90.616 19.586
56.499 -3.353
74.313 -13.439
70.265 6.765
43.045 4.277
55.749 33.529
67.837 12.872
64.861 -19.158
50.013 -32.636
71.195 -24.134
64.748 -26.533
54.979 -23.064
41.731 -33.232
62.981 -16.477
26.795 -9.242
37.238 -23.865
28.980 9.554
54.156 -3.195
82.401 -9.992
50.123 -22.075
62.699 -20.478
76.269 -18.071
68.141 -3.035
72.130 20.456
87.056 14.616
35.812 -7.392
46.651 7.001
31.165 -12.670
79.612 24.189
78.930 -5.307
77.723 19.076
84.232 -0.068
73.273 -9.816
63.652 -26.791
66.509 -20.608
84.746 -14.544
72.596 -3.296
46.108 -9.502
84.822 14.620
75.760 9.246
76.877 -4.582
67.914 36.542
54.342 48.325
52.362 47.178
39.091 38.410
11.167 36.711
0.612 14.817
0.990 36.519
5.183 41.101
54.065 -28.817
60.116 -15.654
76.834 -4.058
76.873 -6.464
75.511 -22.160
52.708 -23.051
66.834 9.244
48.429 15.523
49.141 40.374
24.627 59.443
10.909 67.086
29.424 63.318
71.446 32.891
72.023 18.556
85.483 -1.863
56.473 -7.853
33.961 -17.084
62.230 20.497
50.147 -16.239
60.325 22.645
68.773 0.520
49.685 -23.200
46.581 -19.029
56.147 -24.328
45.960 -21.614
40.377 -17.969
61.254 10.956
60.097 -3.940
38.703 0.399
40.782 13.347
42.120 45.816
55.419 48.407
66.804 43.260
38.296 46.123
30.245 43.682
41.247 49.200
25.414 42.835
41.378 63.715
4.085 61.012
52.261 -0.535
54.120 0.357
77.684 -13.385
84.679 4.395
56.232 13.984
61.657 14.920
75.069 6.463
75.090 2.250
77.229 33.551
70.360 57.802
31.671 48.928
26.445 58.086
2.054 15.028
3.569 27.232
66.127 -11.555
66.564 -13.755
68.651 -1.793
75.347 7.831
90.171 9.097
83.786 7.055
71.648 -6.017
62.932 -18.820
54.367 10.155
82.559 12.920
78.689 5.445
83.486 -0.932
76.533 -6.995
79.807 -9.081
59.096 -8.940
69.135 -13.718
74.643 12.603
71.878 54.173
22.706 47.858
0.643 32.653
20.594 34.929
-0.532 19.409
67.067 20.757
77.050 44.092
33.629 65.831
40.199 69.961
34.965 54.503
19.628 36.650
1.406 55.113
0.514 49.781
5.881 52.099
28.018 67.901
-2.598 30.450
-1.309 52.031
25.350 49.578
30.950 20.926
12.731 36.026
14.462 15.704
48.601 27.629
24.928 13.793
12.963 52.103
27.393 65.636
62.038 53.640
88.266 13.334
52.172 23.982
29.933 46.128
22.383 19.288
29.519 -3.598
27.732 42.996
23.594 36.635
54.958 28.263
30.093 49.675
8.332 36.003
17.625 35.001
62.264 37.770
55.512 45.809
53.252 48.689
40.752 63.504
47.124 51.136
45.005 43.996
39.026 35.294
55.887 39.639
38.756 20.735
68.137 -26.876
50.404 5.794
55.409 -0.749
76.893 4.427
50.523 15.907
44.823 -1.770
34.635 6.556
18.236 30.499
72.775 16.323
60.717 56.270
49.732 57.825
40.405 54.748
41.536 41.869
54.075 61.166
69.363 53.883
55.555 51.902
49.331 46.754
55.162 -0.838
81.134 3.925
68.294 8.532
61.238 36.471
67.881 39.005
50.186 67.101
23.939 64.834
27.745 58.679
26.395 65.288
13.052 54.261
-0.764 40.931
35.743 57.316
62.544 45.686
69.709 28.990
67.945 31.349
29.998 16.670
30.129 12.137
45.292 10.725
51.038 29.506
30.712 34.815
16.513 53.179
56.251 51.417
8.122 35.295
14.412 58.169
47.268 65.156
30.468 60.146
23.468 58.337
24.099 64.733
44.099 60.518
71.684 27.803
83.927 29.284
81.026 37.935
88.015 10.188
80.872 1.695
76.385 -11.258
70.061 -16.843
66.135 -26.329
69.174 -24.926
59.947 -27.546
76.363 -8.228
82.023 -8.511
54.700 -21.880
69.936 -7.843
58.580 -17.873
67.191 -9.140
61.800 -26.868
45.080 -19.032
51.890 -26.240
50.452 -26.758
68.792 -19.439
67.615 -13.442
60.563 36.533
54.504 38.755
78.580 50.234
59.053 54.436
46.206 66.382
29.100 59.198
25.877 51.062
10.142 50.634
8.405 58.305
14.434 65.108
30.252 43.259
21.257 55.095
30.622 58.385
52.862 33.926
37.284 36.088
1.254 23.152
8.439 40.559
-12.550 35.251
-8.904 36.962
11.481 10.601
54.391 -20.050
56.156 29.718
55.245 23.446
40.961 30.953
48.946 20.183
31.438 1.852
55.083 -0.019
51.989 -14.901
58.317 -14.961
68.096 -24.791
75.957 21.586
86.253 -2.718
84.853 1.729
68.603 -9.651
83.171 10.035
67.403 0.147
68.324 -2.003
71.590 -25.854
77.711 -4.740
57.700 -26.710
45.403 -17.480
45.830 -28.381
20.565 2.180
58.822 -29.648
45.754 -2.253
45.080 -10.171
67.286 26.230
40.314 1.847
56.236 -12.026
30.377 -23.214
43.358 -17.713
23.200 -27.156
16.858 -21.890
19.565 6.823
53.791 -12.208
43.211 14.235
47.971 -17.125
34.605 -2.844
33.486 6.937
45.805 6.919
72.265 5.629
50.208 10.102
50.131 -17.214
38.587 2.252
39.492 -17.688
62.803 10.805
60.593 25.655
66.284 -6.766
74.627 -6.570
78.530 -12.073
67.072 19.142
40.128 38.500
28.477 -9.077
73.303 1.087
69.424 -7.274
83.512 7.069
89.615 12.124
71.794 37.312
74.852 33.543
78.813 -2.463
59.084 -5.541
67.059 1.295
78.133 27.934
24.272 39.651
24.153 51.301
6.915 45.747
-3.998 56.939
7.125 39.588
13.055 46.599
16.798 64.427
24.851 51.442
54.002 54.545
63.305 56.105
31.005 67.767
4.829 41.356
59.317 -11.751
60.455 -37.881
84.404 -1.253
79.025 16.784
68.828 -3.860
47.742 -23.501
64.226 -20.279
71.685 -6.065
72.915 10.143
73.330 -0.998
76.890 -10.431
65.823 -3.030
57.421 17.379
61.240 26.537
75.434 9.883
46.117 -10.248
32.433 -26.075
62.772 -22.817
60.974 -21.541
62.690 -30.472
61.902 -2.468
71.341 -13.070
57.827 1.769
75.865 16.846
40.581 44.077
69.089 42.902
59.230 31.469
79.235 37.284
82.429 14.753
77.456 2.564
81.675 8.086
66.357 24.017
39.398 25.253
66.437 13.646
42.251 11.564
52.146 -17.275
68.105 -8.212
57.122 -13.553
59.299 -15.790
49.719 -2.211
25.944 -12.839
16.293 3.694
7.301 34.374
49.754 55.990
43.454 13.697
61.651 19.059
32.485 20.885
41.597 28.096
49.972 21.033
35.300 56.560
21.037 65.618
44.247 54.413
17.147 48.064
22.169 57.714
24.326 62.009
7.452 61.107
39.819 44.908
50.090 38.193
38.172 64.355
53.524 50.100
28.877 53.830
47.828 60.665
68.838 58.397
29.419 67.123
39.298 58.475
30.173 49.573
53.612 39.667
17.879 15.288
34.679 -9.207
39.111 9.591
57.631 6.688
58.306 39.887
44.410 61.267
44.103 20.667
64.157 49.819
34.216 59.394
8.531 36.273
35.220 47.383
42.283 53.645
44.173 59.928
51.522 15.105
19.081 43.152
26.375 43.025
30.806 59.273
16.947 39.977
19.798 54.782
36.409 67.733
35.041 67.467
19.722 50.636
57.875 28.295
67.513 47.449
23.366 61.636
43.998 69.654
43.731 50.868
66.184 43.008
28.655 58.731
30.877 77.108
31.266 56.160
3.457 33.249
28.583 8.198
17.841 17.164
72.439 22.298
80.659 38.646
62.738 2.261
50.465 26.922
73.495 26.427
55.129 51.633
31.791 47.285
62.563 54.162
51.511 49.961
63.057 33.662
61.776 53.532
31.894 20.347
34.694 49.812
50.352 35.874
55.187 -17.655
77.679 -17.210
60.051 -23.492
39.532 -30.289
50.510 -19.056
85.111 -7.759
73.067 2.461
62.692 22.742
63.832 27.563
60.317 -10.944
54.020 15.281
15.567 37.976
19.617 3.421
47.229 18.903
40.161 50.544
24.880 10.549
18.468 45.210
3.318 47.298
47.950 -24.995
69.763 -11.261
58.452 -7.890
53.514 -32.970
50.978 -14.881
69.999 23.227
68.740 -5.929
44.859 -15.109
27.741 -16.585
69.161 -15.384
61.561 -11.037
55.639 14.531
43.857 8.190
52.395 40.404
52.397 31.739
38.892 27.807
15.465 47.318
31.540 59.909
31.301 52.428
13.635 57.480
33.363 54.765
23.877 58.406
36.819 51.980
41.566 53.966
31.430 64.389
48.843 29.254
44.132 45.318
26.795 42.022
34.670 57.510
33.911 44.783
47.173 -2.512
59.476 14.677
80.677 -5.565
92.249 7.967
73.163 -18.748
58.939 -27.374
59.488 -22.692
69.634 -0.804
60.859 12.119
54.775 -0.996
28.790 -22.561
32.795 -36.100
52.568 -41.635
54.291 -27.156
19.944 0.839
41.448 2.542
45.381 -26.830
30.685 -11.030
52.400 15.202
53.713 3.005
36.920 -9.810
50.583 10.689
64.342 6.853
54.164 44.691
28.685 37.066
25.456 31.988
47.900 -11.623
60.759 -21.007
50.594 -23.762
38.560 -14.462
36.670 12.797
8.179 20.912
31.693 31.875
19.397 44.744
44.070 25.977
11.353 48.319
45.393 37.648
47.956 36.409
46.082 45.309
30.056 69.749
1.359 52.216
74.077 -5.307
55.967 -30.153
54.971 -26.358
79.086 -7.898
89.582 19.481
56.589 38.110
53.300 57.632
60.509 35.524
26.429 39.985
3.836 60.488
10.743 53.485
2.844 55.419
16.789 52.224
28.891 64.831
56.597 55.317
48.415 23.742
71.833 9.243
48.846 49.482
61.080 61.345
45.793 53.970
24.067 51.237
17.224 38.491
7.193 58.082
0.646 33.434
-7.759 40.699
25.388 1.318
17.960 5.570
34.997 -1.221
66.646 -1.084
73.923 1.785
63.138 19.898
29.742 61.312
3.105 48.024
7.332 38.561
41.452 52.847
36.819 47.675
47.088 37.741
74.365 12.261
78.746 24.609
79.934 34.312
48.216 39.200
30.470 -18.592
8.376 -10.943
35.960 55.935
41.573 42.176
60.859 68.167
14.360 49.226
28.589 38.458
32.744 51.238
28.705 42.148
25.124 49.793
32.186 64.242
68.857 25.840
50.589 36.022
37.420 60.721
48.852 57.871
53.666 71.815
31.283 60.038
28.669 54.070
33.782 27.022
19.347 51.329
41.069 62.619
43.905 44.474
43.690 33.377
34.721 2.576
62.740 -16.607
80.580 -2.028
73.548 3.739
73.971 28.010
18.170 19.358
19.789 24.686
53.651 30.618
58.582 22.417
79.980 6.788
66.890 18.364
40.269 -3.148
59.730 -24.563
64.144 -34.878
62.892 -25.463
68.692 -4.765
37.894 -2.268
38.520 47.063
60.048 57.264
65.898 62.050
57.865 49.657
60.893 69.654
8.810 49.604
-7.989 18.854
34.538 -12.183
68.347 13.403
39.322 16.754
33.321 16.704
37.841 48.546
20.414 42.644
20.837 64.070
23.649 65.248
30.700 63.719
22.836 52.690
19.817 56.678
25.638 57.328
14.042 25.269
26.911 48.083
37.732 45.367
32.901 41.892
41.028 54.592
30.247 59.927
29.860 66.451
36.991 46.559
31.698 69.832
24.500 61.286
4.917 31.529
-4.440 19.776
39.413 26.973
15.517 29.789
18.070 15.341
15.883 40.609
67.047 30.194
68.294 29.573
11.339 33.171
6.079 35.970
53.906 11.536
43.875 30.932
75.849 57.516
78.919 39.993
59.722 23.881
44.099 13.983
42.509 22.900
53.233 9.250
43.079 -24.154
66.946 -15.683
79.986 -13.842
64.567 -15.116
86.941 -5.765
67.342 -10.437
46.282 -11.713
17.894 0.675
56.741 34.645
52.812 32.734
65.956 34.387
56.548 32.154
58.216 36.527
40.497 43.610
56.277 53.745
51.545 31.888
65.651 38.799
55.218 17.748
33.605 1.369
51.692 -20.975
36.290 -5.565
24.367 13.188
62.041 8.285
64.695 26.027
40.438 9.693
7.788 36.490
11.082 54.130
32.244 62.237
10.118 51.776
42.153 56.422
50.239 23.539
67.351 0.262
79.978 20.152
49.037 -7.374
16.677 43.025
28.253 20.825
32.478 51.463
59.412 26.301
34.877 52.134
38.945 68.804
38.236 63.282
31.751 37.903
22.589 46.157
-3.012 29.146
3.084 46.673
32.345 34.323
34.346 22.424
38.099 3.412
51.767 4.010
33.264 40.142
39.300 14.103
20.133 15.758
38.831 43.746
16.736 55.573
24.335 60.644
-0.647 58.260
60.360 -18.956
42.496 -20.804
78.964 -21.001
83.324 -12.832
65.875 40.523
76.142 11.898
76.362 -12.041
81.727 -9.042
92.309 16.284
85.039 6.269
51.597 21.724
35.764 -13.097
39.831 5.643
33.678 39.851
22.228 52.350
3.843 47.449
4.593 40.209
-0.905 39.805
-8.227 38.312
5.837 46.210
6.419 40.427
11.546 49.841
31.959 60.964
40.747 63.739
65.200 34.925
83.036 -4.306
89.692 -2.926
75.041 -7.041
46.333 6.657
74.160 1.799
46.876 25.782
70.361 14.597
69.189 52.281
67.519 43.645
56.137 65.091
64.333 53.202
59.423 45.087
27.791 66.521
45.277 30.082
12.693 37.039
-0.296 51.777
1.363 52.964
-5.540 38.575
-4.291 60.883
-7.534 39.556
12.373 18.477
41.999 -1.068
64.645 -4.857
79.697 6.863
87.996 -7.404
88.682 -4.086
61.589 -14.282
25.946 2.141
49.732 37.137
33.442 64.733
40.770 50.096
63.643 46.477
48.487 45.352
31.883 39.132
64.595 44.384
29.008 37.350
48.921 41.823
49.069 40.133
64.206 40.146
82.114 -5.003
77.548 8.704
88.484 8.856
88.135 22.289
40.367 -8.519
22.392 10.336
45.914 21.294
40.304 16.691
22.753 22.299
8.813 53.718
38.204 67.442
46.549 58.513
78.102 41.393
60.887 52.172
73.860 24.648
75.994 40.438
80.385 45.556
71.780 48.550
51.089 64.028
38.859 61.847
27.933 53.662
25.622 31.869
20.692 36.455
14.409 22.010
17.156 41.549
41.129 39.590
57.095 -0.953
66.012 -33.107
44.156 11.742
32.581 34.703
20.220 49.577
19.882 62.802
3.760 61.135
53.735 31.264
54.571 49.781
48.667 45.764
62.148 36.238
57.962 39.715
39.938 56.765
51.656 69.010
26.007 59.863
36.868 59.982
50.957 29.965
68.695 35.148
68.163 26.637
59.628 39.891
46.706 44.900
43.804 5.166
33.207 -12.028
10.873 3.253
9.388 14.319
32.158 28.218
49.928 27.152
18.566 35.711
29.917 70.573
29.647 71.105
19.674 58.589
29.423 38.286
35.570 35.697
22.907 40.428
35.894 71.635
32.554 61.003
33.746 62.142
48.756 61.711
38.283 66.448
34.216 67.272
43.025 66.570
13.099 57.172
41.683 65.873
42.047 51.420
34.042 42.590
38.767 21.997
52.302 -4.547
38.540 14.703
36.684 25.591
62.291 45.316
43.218 40.882
43.656 61.861
45.973 43.445
50.924 51.076
16.198 39.701
26.574 38.605
13.008 25.316
45.478 45.423
38.062 26.277
34.621 -19.566
43.666 -11.763
58.475 12.093
64.232 15.480
21.986 28.804
36.668 19.208
68.463 58.272
38.004 28.194
17.834 17.724
25.449 28.044
38.477 4.673
62.763 24.525
72.097 24.782
51.636 48.847
28.405 43.659
61.862 42.203
48.402 61.642
27.807 57.100
31.241 48.264
54.049 60.300
46.309 68.252
53.301 51.801
7.212 38.826
37.189 41.539
35.496 60.304
57.290 51.098
33.106 61.702
15.185 23.303
65.098 -4.526
78.856 -1.444
75.914 -6.308
61.791 -13.151
61.186 -25.822
31.314 -23.133
46.853 -13.125
41.723 0.652
26.225 -13.516
25.775 12.758
13.365 8.318
32.534 38.331
39.307 57.304
57.761 51.507
36.292 33.342
62.367 23.264
33.091 54.346
29.264 41.557
-2.568 53.274
41.950 69.346
36.474 41.249
3.171 50.093
58.092 65.478
64.201 9.070
90.835 21.618
68.285 46.988
83.113 26.140
73.464 47.963
27.270 50.363
23.513 54.704
4.038 61.054
18.836 -9.232
7.758 3.992
6.162 1.779
30.674 -17.988
37.444 -16.196
16.351 -9.397
13.427 19.521
26.951 24.419
30.865 -18.798
63.225 -10.693
68.801 -22.638
56.111 -6.171
67.479 -5.875
81.535 -6.659
57.697 -34.578
70.456 -23.893
67.104 -24.873
68.767 -34.609
74.845 -23.955
48.897 -19.749
49.920 -28.950
68.852 -13.699
80.333 -13.081
68.582 -16.971
38.838 -41.718
74.244 -35.881
42.247 -27.864
18.743 6.999
29.678 30.023
31.827 60.119
37.650 28.078
45.035 35.052
42.072 17.958
78.423 7.785
42.739 9.840
70.400 8.877
88.659 34.371
57.913 62.832
43.362 64.289
58.867 65.704
45.687 51.913
48.864 28.231
48.402 19.223
43.879 29.623
27.862 -14.387
57.111 3.315
57.681 -13.947
80.820 24.975
49.860 14.157
46.677 23.775
66.740 18.064
66.910 12.663
47.970 47.091
44.859 -14.101
53.499 -8.748
36.526 -24.161
22.957 -13.688
34.482 -21.720
46.969 1.788
32.787 27.482
30.790 30.590
44.081 47.623
23.786 47.312
34.827 41.956
24.128 69.079
49.762 53.207
20.648 49.574
42.588 52.505
44.417 43.784
42.078 19.503
31.600 6.955
68.263 -22.097
65.980 -15.812
44.727 -30.996
67.610 8.597
52.911 -19.425
67.538 -27.341
81.967 2.152
72.543 -16.500
58.097 -17.361
54.414 -18.308
75.977 11.305
66.511 -1.653
73.321 -15.460
69.002 -6.817
71.953 -16.304
88.678 -3.738
51.548 -11.656
24.798 12.122
40.813 -23.196
73.024 -21.215
49.263 -9.283
73.764 -24.167
57.418 4.263
55.866 4.188
74.619 36.247
80.044 27.871
49.388 6.309
43.649 3.347
67.581 7.426
88.408 22.152
55.349 -9.200
78.009 -14.648
70.325 -11.897
75.000 -10.346
80.449 -3.653
66.301 -2.130
75.785 -13.506
55.581 -30.232
71.236 -29.404
51.993 -8.042
60.665 -23.025
66.771 -10.263
91.313 17.374
86.504 9.355
89.038 7.197
86.642 8.976
68.721 -11.610
80.475 -12.740
76.304 -9.010
79.084 -4.202
59.296 -12.965
66.147 -19.821
76.233 -15.531
87.595 0.373
82.117 10.559
78.843 -13.219
74.256 -13.292
67.977 2.373
76.068 1.456
64.008 2.756
72.344 18.343
56.161 23.295
52.773 8.059
50.681 18.026
23.701 -1.559
12.892 -27.919
47.255 -34.278
74.890 -9.068
47.403 -11.813
35.983 -2.169
48.010 25.401
48.342 -16.608
62.873 22.352
70.544 39.455
68.075 19.688
73.666 15.457
79.407 4.397
73.102 16.316
83.443 39.075
58.941 18.784
57.757 21.166
57.016 -5.226
72.037 -13.600
55.738 -16.932
49.336 -14.648
70.511 -24.580
32.131 -27.401
73.106 -21.133
55.797 -31.475
67.063 -21.251
52.495 -22.808
37.399 -0.871
16.262 50.072
39.850 20.861
57.573 20.041
43.017 17.201
34.697 -5.330
45.636 -4.319
38.270 26.689
31.471 31.405
24.476 22.478
0.549 36.737
32.982 54.927
18.417 48.470
38.224 9.939
31.428 -0.628
54.584 -2.105
56.215 7.648
53.318 58.653
45.203 10.802
31.728 30.299
49.263 27.266
52.879 25.644
71.298 4.662
20.635 5.104
21.412 11.006
57.361 -2.245
52.828 -6.395
57.243 -6.331
46.030 10.983
42.400 44.923
41.008 43.745
49.009 59.147
38.550 45.215
47.706 55.239
27.607 52.891
59.385 48.160
46.442 59.292
44.095 64.552
65.610 48.654
73.655 38.817
66.076 29.278
46.643 -1.025
28.397 -10.331
43.285 31.368
22.039 64.988
40.205 57.547
54.653 58.789
48.016 68.124
4.036 41.712
4.110 47.305
74.149 23.969
58.923 38.504
56.130 47.803
71.279 43.431
36.860 45.762
42.696 50.104
44.883 37.256
47.789 1.322
80.625 5.125
75.048 -6.335
76.139 -23.724
54.501 -12.682
75.593 2.206
79.608 -14.366
84.000 20.374
76.229 19.489
48.698 33.076
35.180 17.311
49.943 31.024
72.805 14.061
46.281 34.091
51.173 50.899
56.855 24.579
66.928 -4.488
74.570 -12.868
73.724 -21.714
71.429 -9.567
88.668 22.064
70.748 -9.877
46.136 -19.859
49.672 6.374
32.450 46.641
9.737 35.457
50.027 70.081
50.098 59.116
45.727 57.498
46.221 60.511
25.589 39.572
27.993 39.021
18.710 55.284
12.473 35.890
22.243 65.753
-0.055 57.343
13.275 45.839
37.701 42.945
49.425 45.949
36.286 20.365
22.676 60.942
40.922 13.129
25.826 56.021
66.694 35.031
56.394 50.086
65.887 46.301
59.400 48.742
62.096 43.733
47.251 55.144
55.302 50.192
45.034 44.454
38.576 61.883
22.192 66.800
9.596 70.484
39.183 55.454
54.772 60.226
5.774 4.779
30.218 35.551
35.952 30.666
59.288 0.416
74.051 -0.961
52.596 -8.349
54.788 0.340
47.490 -7.522
39.905 12.180
84.061 3.725
59.838 -32.505
66.336 -2.446
58.177 2.693
75.858 38.651
50.533 -17.488
60.806 -33.044
86.197 -3.563
88.717 -14.344
78.929 -4.819
69.643 -6.852
53.517 9.077
62.066 -2.442
39.487 -0.566
61.731 13.447
76.878 17.664
74.364 6.532
31.304 9.035
63.176 57.124
70.079 55.537
67.601 40.713
59.130 32.785
57.844 35.043
53.698 63.293
60.115 47.182
40.568 53.883
41.388 75.010
32.527 69.578
6.335 52.754
23.320 62.653
14.761 72.728
3.970 60.798
23.705 55.307
7.266 49.254
16.174 34.511
-1.916 47.313
1.751 55.042
64.579 -5.784
16.812 59.818
17.754 53.081
24.978 43.026
14.216 41.621
10.089 54.334
56.829 62.214
49.683 13.743
67.275 19.448
63.104 23.876
76.574 -17.780
73.937 -19.518
27.870 -19.470
15.433 -36.567
41.426 -31.287
42.857 -6.084
60.580 -31.934
27.547 -39.647
51.247 -45.066
67.163 -16.659
73.066 13.878
76.894 2.814
80.981 -2.796
64.305 10.410
83.324 8.029
68.565 9.083
78.926 41.731
79.361 1.503
78.638 0.513
73.639 8.541
65.404 41.924
17.029 63.298
8.940 60.786
46.525 62.538
43.547 63.786
46.687 38.048
37.889 63.577
37.797 68.039
20.380 60.072
50.014 55.813
20.503 62.780
44.856 57.918
29.858 45.623
63.786 27.659
73.195 31.527
47.757 8.568
50.379 17.524
46.962 -0.615
42.914 -1.216
64.004 -1.978
66.697 29.184
72.940 14.480
56.565 7.188
77.932 20.185
25.148 40.452
8.123 50.063
49.550 51.538
24.313 69.867
28.224 54.079
28.174 -9.816
50.308 0.283
49.020 5.355
45.464 35.350
17.774 45.084
37.686 19.025
41.762 20.859
38.626 42.991
46.907 38.399
66.628 33.810
58.112 47.456
52.577 19.392
44.887 -12.740
39.523 26.256
86.071 24.968
73.076 19.130
25.589 27.157
15.970 23.357
-9.426 42.781
8.346 41.859
32.676 57.006
24.337 59.051
22.886 58.933
20.335 52.758
21.246 65.280
27.805 64.251
8.010 48.894
26.629 54.329
43.884 60.736
35.332 35.598
61.157 35.115
47.154 10.069
53.489 23.880
49.948 6.048
69.184 17.957
51.850 39.993
17.628 50.058
34.100 56.746
33.053 73.013
32.599 62.636
-7.731 28.305
26.173 55.469
9.727 57.991
58.967 53.592
69.908 34.467
42.396 55.469
23.126 47.995
-0.555 48.519
46.174 49.065
48.418 57.352
27.749 57.886
59.713 69.697
50.306 48.674
49.798 18.002
41.960 31.297
49.387 51.821
65.367 38.805
33.794 32.899
9.771 42.576
22.119 44.576
48.212 54.245
79.498 15.572
54.022 9.165
56.937 15.268
40.735 5.637
60.430 -4.333
21.989 5.694
41.562 -6.350
20.571 16.721
12.027 22.862
1.564 28.422
22.277 33.991
3.937 25.215
43.422 52.520
49.499 58.348
74.907 49.633
61.910 36.623
64.635 58.295
55.438 53.218
59.249 27.668
77.517 2.965
64.526 -16.980
74.187 3.781
34.194 0.935
46.707 0.205
27.921 34.702
40.322 40.734
26.534 26.108
79.714 7.862
75.762 31.088
72.101 12.416
64.527 8.473
32.861 47.105
40.746 20.000
42.050 9.880
57.177 35.937
38.722 -1.060
55.569 -29.189
61.127 -12.828
62.976 -16.544
61.056 -25.849
82.274 -4.125
73.215 -3.416
74.197 -10.142
49.658 -2.501
69.854 -27.503
65.281 -14.583
67.106 -11.265
64.182 -7.206
46.548 -22.670
72.273 8.094
51.273 39.017
54.595 35.663
40.135 53.024
45.085 62.302
42.060 28.744
62.372 -13.927
65.106 -11.070
64.650 46.599
69.029 47.539
81.683 47.993
61.200 48.295
39.625 58.589
32.458 36.015
46.284 40.057
49.704 72.455
23.118 68.498
2.274 36.922
28.510 16.752
50.446 -13.420
37.835 10.981
50.213 20.697
82.807 7.086
68.664 -7.907
45.808 24.678
8.491 9.713
38.431 22.140
69.692 44.833
62.056 37.996
47.003 46.738
64.188 38.476
78.946 42.078
55.845 43.888
67.561 19.767
34.002 44.551
39.536 -8.972
63.490 24.442
35.533 18.559
51.201 -1.025
64.845 38.779
53.194 62.896
60.818 68.672
21.776 63.159
-1.509 54.642
-1.290 53.881
7.378 35.204
36.085 60.530
24.261 59.847
49.167 64.524
52.899 58.835
56.362 1.098
72.312 12.856
84.604 27.077
60.929 41.355
68.004 58.996
56.007 59.674
37.542 75.589
31.364 65.278
14.957 51.604
-11.832 37.001
-6.845 33.642
3.630 30.057
15.850 44.109
7.814 33.491
-9.076 52.974
0.916 52.401
3.714 54.970
-2.688 19.229
-6.653 58.427
1.467 55.054
87.369 17.454
55.948 -1.409
89.024 -13.283
75.571 -26.370
61.638 -19.808
72.956 -4.733
59.566 18.186
78.183 -2.928
81.679 -14.214
75.278 9.621
63.314 17.959
62.820 -20.247
64.933 13.486
46.768 10.796
56.916 -0.780
51.351 -11.259
77.205 -1.287
61.781 -25.413
75.681 -2.439
46.231 -25.606
70.849 6.803
72.107 -4.296
48.109 -11.874
37.410 -45.726
22.155 -30.286
26.167 -4.859
51.521 4.085
75.457 4.243
78.902 18.251
64.604 -0.558
73.233 39.255
52.370 56.255
50.533 49.163
45.503 37.877
43.094 5.201
61.735 8.534
32.236 -9.763
55.548 -4.195
65.367 -6.667
65.225 -9.871
67.782 24.429
46.413 47.587
49.705 57.895
53.786 29.729
52.098 31.160
26.381 33.202
51.553 31.666
64.070 39.478
60.011 0.679
15.948 13.954
48.885 12.789
77.826 14.765
70.519 48.460
29.757 50.159
14.346 31.028
14.196 24.200
-6.950 17.906
-2.632 45.837
12.187 50.479
31.322 68.207
10.687 59.452
0.369 43.244
9.210 48.543
44.301 16.113
12.559 5.218
21.698 -28.105
67.758 -10.007
44.095 33.761
42.497 41.321
55.242 44.899
51.826 36.407
40.559 -15.005
56.426 -12.891
81.048 -2.389
72.787 -4.383
79.127 22.359
44.797 22.147
67.012 12.171
80.003 12.117
43.922 29.231
25.824 57.745
12.147 50.348
26.490 52.122
44.734 68.472
8.088 55.687
1.145 55.066
48.699 -24.942
71.292 -21.564
71.760 2.440
60.757 46.224
43.169 62.763
30.810 49.163
67.241 12.935
52.494 2.941
74.272 35.307
72.235 51.146
66.262 23.679
93.119 11.124
82.578 24.896
84.596 18.639
67.145 8.483
36.858 -19.865
80.945 -6.299
76.658 -3.181
69.312 -20.619
62.970 -20.995
50.691 2.076
42.889 -32.221
73.949 -35.906
57.173 -19.356
42.257 2.108
46.737 27.446
42.518 63.216
26.846 65.883
35.484 43.571
40.250 53.116
32.866 62.194
56.504 67.312
8.297 48.806
35.494 32.018
23.196 51.975
22.779 43.720
46.915 37.370
35.038 28.596
33.773 53.186
25.565 61.172
7.764 53.856
-0.238 49.381
53.637 6.580
52.641 1.450
47.484 23.261
42.393 -6.688
33.641 29.674
48.207 20.889
62.458 8.095
63.088 47.862
57.772 56.500
30.266 66.266
17.619 62.312
39.140 68.762
8.687 61.741
-0.041 47.743
4.940 52.246
22.161 56.854
22.654 66.383
5.520 66.522
42.419 6.119
23.238 -28.262
48.542 -34.156
61.945 -32.654
54.910 -17.117
71.467 -8.223
69.917 2.591
67.710 20.085
46.375 25.034
41.307 -16.366
59.537 -16.605
55.886 -27.911
40.817 -12.334
43.444 -28.480
59.695 -27.506
62.458 35.585
67.564 15.687
55.922 11.701
24.959 1.262
80.193 4.281
89.640 10.769
44.078 -3.693
79.420 14.005
80.769 21.916
85.926 12.644
63.836 -2.633
71.935 -11.669
52.263 -40.550
46.585 -22.201
66.619 -16.442
70.196 -14.633
57.548 -9.650
58.392 22.317
40.868 9.198
78.932 4.304
73.799 -18.641
80.547 -24.030
56.379 -37.946
60.350 -19.715
40.034 -23.609
73.730 -25.805
73.927 -1.312
77.338 31.279
52.442 36.044
39.779 36.283
64.292 35.966
56.719 38.476
70.227 15.638
70.625 51.179
37.393 48.527
94.411 11.072
88.307 18.930
72.999 24.492
76.896 15.747
73.230 13.088
71.802 -1.534
72.772 -7.208
51.482 -18.276
53.149 -39.521
45.024 -30.586
57.113 -24.875
29.927 -17.089
56.029 5.398
47.814 9.328
31.917 13.376
42.856 8.730
33.152 52.127
59.848 13.914
37.725 1.180
62.036 30.042
38.662 12.933
41.493 -22.430
28.977 -23.873
59.141 -24.111
58.124 5.690
70.410 8.046
52.274 -5.077
50.717 9.848
74.790 -9.415
69.372 -7.927
58.890 -20.674
71.141 -14.633
63.735 29.982
34.403 54.180
47.483 41.498
22.683 30.294
33.349 56.072
27.676 52.261
40.380 54.149
58.723 63.630
51.136 59.939
32.093 70.752
2.678 53.550
16.058 69.660
21.677 67.355
48.652 65.326
27.107 54.117
27.526 50.017
9.618 53.318
39.706 52.434
44.366 52.489
41.888 45.567
75.871 3.423
62.754 10.423
50.961 29.099
19.338 48.772
51.408 31.389
45.424 42.650
80.195 28.913
53.169 47.870
17.961 52.188
42.014 43.935
27.352 67.688
19.606 65.447
-3.277 31.018
14.823 57.017
19.046 49.684
24.263 54.193
70.854 48.040
52.148 25.724
38.227 35.815
59.039 64.642
44.109 61.839
38.134 53.282
21.643 58.944
6.269 51.653
19.567 52.432
20.424 52.603
67.703 62.811
31.856 59.455
12.880 31.955
5.394 31.885
23.935 11.390
28.680 36.217
34.936 36.125
23.752 26.339
27.788 51.055
41.437 45.963
49.475 44.130
34.136 27.637
62.898 53.894
42.241 60.413
21.524 54.830
24.041 41.847
26.689 61.391
12.252 63.371
9.885 30.806
39.253 37.538
46.384 62.682
52.287 46.701
33.194 56.677
32.265 36.366
56.889 27.194
36.333 38.954
37.139 40.980
57.748 38.813
12.169 51.693
52.293 44.397
57.952 64.120
76.582 52.275
10.664 45.059
26.397 66.947
36.693 32.482
84.579 26.070
58.918 28.913
66.256 11.143
49.105 -16.347
61.492 -32.244
49.876 -28.447
89.227 -3.935
59.025 -31.846
57.604 9.008
56.416 -14.369
58.910 -34.622
13.336 -10.451
-2.425 -3.033
32.101 -15.106
48.998 -19.313
44.064 3.173
12.972 -2.851
74.896 14.191
63.600 1.144
79.917 -13.288
81.117 8.282
49.013 16.034
35.530 41.668
6.117 35.972
-0.638 26.891
36.940 67.750
17.199 61.861
16.851 60.391
18.596 65.835
6.344 52.604
14.879 59.938
53.661 51.368
54.410 52.146
26.575 -9.436
6.358 6.100
22.136 -8.212
34.512 -15.856
76.681 -0.440
60.034 44.652
36.763 45.390
47.102 42.855
21.769 61.854
23.403 55.824
41.557 51.834
16.949 46.849
5.283 44.291
13.835 62.124
27.100 59.561
15.058 52.475
1.267 60.149
-0.497 40.181
0.620 57.028
-0.139 27.230
9.553 48.864
19.375 55.133
24.541 55.606
49.177 27.189
39.982 31.289
4.941 39.165
5.202 41.397
70.772 20.000
27.972 -3.354
39.491 12.860
55.385 -4.517
53.210 -4.289
13.575 57.024
7.925 48.665
9.507 47.805
19.361 49.373
3.781 47.258
51.110 -30.186
78.641 3.831
70.462 -7.517
66.737 -28.188
67.026 -12.131
67.187 -31.250
72.657 -7.037
40.711 -9.271
56.589 -23.631
41.642 -13.329
63.268 -7.553
49.146 -26.957
38.955 -24.852
73.475 -18.229
56.385 -21.057
85.694 -2.529
72.421 27.080
69.537 -11.279
74.607 2.529
76.462 19.042
83.830 18.918
11.318 -7.639
26.515 -23.817
41.212 -30.304
49.351 -28.257
63.545 -13.114
67.636 -16.314
65.598 -27.011
65.360 -32.494
58.019 -22.383
78.447 1.436
66.072 -5.440
59.111 6.932
80.699 34.454
70.976 4.178
68.657 -30.494
55.600 -33.571
77.316 -27.550
63.367 -10.746
64.429 -1.260
63.665 22.191
9.149 32.034
23.230 62.391
17.833 63.041
66.224 54.407
70.022 42.318
77.166 52.221
58.933 57.565
47.664 56.105
40.349 45.212
32.400 15.111
50.112 -4.567
34.436 5.312
22.311 32.301
14.050 40.795
15.832 52.156
0.449 31.935
9.901 39.172
7.705 40.325
23.778 66.730
49.951 59.661
34.441 59.050
62.840 56.061
55.878 62.839
36.999 51.571
12.925 56.149
20.653 46.782
42.518 40.148
11.525 1.984
43.615 12.970
33.659 35.412
20.164 52.613
26.462 75.079
47.501 50.900
69.706 41.393
40.618 16.424
19.480 51.113
11.132 59.566
30.840 53.693
23.977 77.344
27.938 63.488
20.975 58.950
42.274 50.398
27.850 57.093
43.794 59.596
63.297 32.602
68.053 20.285
34.552 56.006
60.347 53.836
54.834 63.552
39.618 47.011
82.238 39.672
67.497 17.756
88.609 -0.699
48.438 0.388
57.307 15.999
39.295 44.381
69.738 44.913
58.790 54.923
44.037 66.984
55.512 49.820
56.586 29.436
56.826 -7.528
37.023 -13.994
78.194 -2.334
53.703 -20.611
35.748 -18.805
29.801 -47.299
55.038 -33.388
68.387 -10.137
72.387 11.327
69.020 1.827
51.485 -27.719
45.280 -15.482
39.660 22.106
33.357 5.953
-4.598 45.359
49.685 21.452
17.316 25.187
21.155 64.470
71.886 25.258
66.920 -3.393
63.688 -28.571
79.558 3.971
74.602 0.585
51.534 12.016
50.903 5.669
67.401 -12.267
47.854 -15.749
68.332 1.289
46.222 20.475
24.122 22.420
-5.256 30.394
47.393 49.826
57.404 14.127
55.031 -4.205
74.520 -21.699
79.702 -4.851
75.710 6.936
89.401 -2.629
57.012 -17.908
52.812 13.212
26.979 36.196
22.905 -4.590
28.576 53.429
7.574 43.639
26.321 41.725
19.282 45.318
42.702 70.810
45.374 46.466
19.522 42.290
5.370 38.393
22.596 59.900
57.287 41.791
74.389 -14.661
75.744 8.902
55.087 5.019
72.475 -6.854
70.611 -9.536
60.811 7.278
71.337 -13.702
63.734 0.183
30.082 -12.173
20.363 14.108
22.847 22.177
25.755 -9.066
56.197 -25.810
23.160 -27.644
39.053 -18.602
24.053 -16.703
28.551 10.508
43.845 1.704
25.966 19.327
51.668 26.599
52.376 39.457
57.799 39.197
65.116 50.457
31.496 23.319
57.941 21.917
72.482 -12.471
45.841 -30.295
38.776 -27.625
65.152 -18.445
63.030 -32.827
57.039 -38.225
45.370 -31.890
36.120 -12.940
34.101 -37.261
49.512 -28.313
54.714 -18.530
79.468 -15.015
64.803 -21.709
71.483 -1.365
70.725 8.250
75.740 -5.564
48.441 -31.818
37.203 -33.562
68.486 -23.264
73.153 -8.808
61.931 59.270
36.263 29.034
38.440 50.116
26.861 54.999
66.246 62.519
69.264 46.431
49.040 50.218
35.190 52.892
30.107 47.567
62.407 46.876
41.002 -1.870
43.440 17.800
10.662 57.093
14.746 67.522
12.262 47.545
35.178 61.889
1.898 45.668
39.524 43.644
38.097 28.387
43.984 56.318
74.909 42.885
80.887 7.208
71.049 14.042
83.115 37.387
82.553 19.673
44.124 8.176
47.704 37.969
40.249 56.165
44.436 62.400
75.048 18.096
41.773 27.644
26.623 2.116
27.438 15.112
27.992 -18.864
36.968 -13.294
68.616 -23.542
58.604 -12.513
84.776 4.131
66.623 6.106
70.553 -15.215
65.957 -18.248
72.805 -0.373
46.881 11.381
29.510 9.756
32.251 23.193
59.214 13.968
46.004 39.271
45.138 14.293
61.074 23.498
74.665 35.781
86.356 27.911
65.268 37.849
33.662 7.667
41.735 -24.374
61.254 -10.673
56.152 -4.031
49.768 5.626
49.630 -1.142
63.246 33.511
82.482 -3.329
87.894 -1.371
80.226 -17.067
58.485 -10.118
58.846 5.972
54.818 24.547
54.552 44.368
1.958 26.350
15.392 28.635
4.255 21.975
24.939 57.902
9.212 53.488
49.222 57.385
50.671 68.801
27.600 58.357
23.900 60.274
37.092 59.782
14.706 29.037
45.711 4.811
63.611 -10.726
53.191 -14.633
76.989 35.636
87.969 40.648
77.025 48.804
61.875 50.082
17.191 53.229
5.582 56.782
52.472 57.525
41.310 60.618
33.271 31.213
34.058 62.095
37.309 47.501
49.557 17.924
63.638 58.927
54.200 56.951
60.531 39.834
31.845 39.792
21.485 60.075
39.867 63.199
23.393 38.888
35.323 66.684
51.728 63.637
22.032 55.574
23.845 15.782
5.901 31.676
15.270 59.114
60.352 41.743
62.093 41.811
26.561 37.610
12.423 56.965
19.267 63.059
33.022 64.758
35.668 74.337
26.450 58.358
13.794 52.566
42.218 44.695
32.790 39.892
60.514 59.552
65.011 53.225
80.746 35.055
63.270 63.302
62.254 53.683
48.782 65.311
40.245 23.738
30.774 37.059
9.977 20.428
27.817 -10.543
51.774 -30.076
37.971 -49.436
48.254 -29.321
37.566 5.504
75.661 27.280
49.945 33.555
47.498 30.666
81.297 11.650
40.793 42.515
17.744 38.395
27.618 34.512
-8.380 37.906
10.638 60.687
16.868 52.316
6.989 60.770
36.824 40.999
84.004 7.717
76.061 22.014
81.093 40.739
74.161 41.263
54.225 51.607
62.747 43.132
63.846 29.965
43.457 60.610
82.439 35.240
63.878 -21.590
58.589 -38.397
38.534 -35.114
38.478 -24.280
47.049 -3.881
14.365 -17.565
16.365 9.036
49.102 1.911
34.019 9.222
52.919 4.391
44.215 11.566
54.754 27.731
44.300 12.509
35.165 62.400
16.451 72.632
5.501 66.009
40.094 -23.954
64.516 -24.281
43.848 -29.635
38.770 4.224
73.364 23.754
59.796 17.652
68.104 16.375
-7.290 29.988
4.099 21.453
44.388 -0.782
31.227 9.191
25.570 -9.222
28.889 25.885
45.683 47.750
47.349 29.902
25.027 56.212
23.294 65.702
36.393 65.158
37.500 71.792
22.862 54.689
20.817 50.468
41.915 56.072
37.632 50.468
57.162 49.566
48.336 70.032
47.059 45.000
80.190 23.970
71.047 21.099
80.972 -0.186
73.660 -14.031
90.475 1.914
37.471 19.948
38.416 28.254
23.718 11.888
13.686 24.727
29.168 13.996
32.154 18.129
52.660 10.071
18.376 37.160
26.847 52.481
19.979 62.271
17.229 55.813
2.944 51.606
12.521 67.109
5.103 68.579
16.118 54.885
22.902 40.788
40.662 65.281
33.412 16.849
6.002 53.031
12.275 31.129
18.799 63.322
48.267 65.354
46.566 61.550
66.981 48.484
64.436 21.852
86.846 15.029
66.942 3.638
81.882 31.381
89.269 25.994
49.717 50.799
56.104 55.704
57.377 46.435
64.468 42.811
70.688 38.878
42.002 39.311
43.689 29.843
84.734 15.339
49.771 -2.830
45.064 -7.083
22.637 20.390
14.924 37.504
0.173 44.202
18.752 17.452
-2.541 20.644
50.079 8.631
39.935 62.489
65.336 39.539
83.106 21.180
41.449 9.614
70.182 -1.126
78.157 15.181
83.353 18.879
39.073 5.391
13.483 2.622
5.392 -1.467
39.359 8.860
37.788 -7.760
43.265 18.489
66.542 36.577
32.041 52.785
38.059 32.903
11.426 46.606
4.004 47.351
44.637 56.448
29.543 41.131
63.723 37.242
52.036 58.797
68.603 48.797
56.378 46.477
68.559 57.737
85.529 31.300
74.305 4.109
77.110 -21.286
60.190 -9.011
25.799 5.735
53.416 -9.574
55.360 -6.665
22.212 -17.757
31.627 -13.815
48.192 -28.270
46.020 -30.310
48.482 -25.642
35.882 -42.138
34.955 -18.628
46.918 -24.569
46.154 -16.754
33.603 -30.010
40.691 -23.455
43.752 -19.559
61.195 -18.012
71.916 -12.600
50.495 -22.879
82.907 12.894
46.014 4.518
36.684 -39.032
23.561 -24.674
78.062 -12.787
44.049 -18.971
90.529 23.151
80.290 -5.216
70.595 -2.758
49.620 -15.149
37.180 1.237
33.614 26.941
36.596 47.404
61.739 -13.099
46.427 -8.318
37.142 -31.621
61.342 -24.826
55.940 -19.821
55.787 -26.612
40.376 -29.959
66.545 -29.295
40.725 -39.361
51.367 -28.785
51.644 -23.174
66.374 -32.825
73.110 -17.098
75.125 -25.219
73.472 -1.238
50.461 -23.160
54.335 26.329
47.156 50.513
21.457 54.778
30.967 57.665
13.096 65.748
30.258 65.865
26.787 64.229
29.919 56.302
41.307 59.666
33.276 57.339
71.345 47.457
61.744 58.381
59.720 62.677
74.722 47.005
42.534 43.677
41.224 17.797
62.423 27.535
46.184 14.671
48.791 33.460
51.550 6.781
40.523 12.025
26.602 34.437
4.456 21.181
28.921 -11.494
17.753 21.661
30.645 50.062
-2.640 41.599
19.257 61.926
1.979 55.444
44.671 12.356
64.896 35.951
58.417 40.109
62.904 62.054
42.387 41.242
54.793 37.218
43.265 38.199
57.921 14.877
22.768 7.318
46.321 13.461
60.550 -10.356
65.714 -14.638
63.592 -14.921
43.665 -8.343
51.929 -14.086
66.147 -1.035
76.466 -8.243
47.117 -13.348
28.051 2.503
23.797 1.537
33.772 4.298
64.025 -20.599
69.276 -29.038
89.307 15.195
53.870 33.657
79.704 16.717
78.593 10.815
68.758 41.275
26.623 57.345
4.134 42.743
22.367 64.298
34.538 31.708
58.743 17.308
39.661 9.975
79.853 -12.155
63.278 -11.373
84.953 23.771
80.496 2.668
79.003 -5.545
84.276 -0.452
50.229 -11.094
43.932 -26.051
51.257 -33.973
63.004 -15.446
74.243 -1.429
76.115 11.694
72.251 -6.329
72.224 -13.798
85.980 -8.867
77.695 3.529
73.765 -18.001
64.439 -19.906
66.388 15.896
76.039 36.020
47.106 56.865
54.924 31.049
45.314 52.330
61.412 39.169
50.051 40.218
69.939 52.475
58.349 57.027
34.230 71.407
45.791 68.128
50.103 63.807
1.936 63.363
3.923 60.322
45.960 -25.838
65.377 -22.864
45.770 11.284
47.130 23.424
17.568 53.180
52.702 51.224
9.915 49.568
28.965 55.561
44.674 49.998
58.334 50.323
78.696 42.615
36.286 34.561
67.084 59.434
28.804 57.220
9.441 40.098
18.292 45.408
10.236 32.695
26.673 36.991
47.845 1.200
32.008 34.026
51.968 46.278
39.918 71.368
27.282 61.635
25.469 21.857
58.945 58.583
54.150 42.494
53.262 35.043
47.414 35.064
29.462 44.199
55.241 19.184
61.855 19.456
51.887 10.925
57.975 41.315
46.604 74.608
37.154 68.560
33.610 52.533
50.414 56.569
37.801 68.833
23.051 38.177
42.337 54.945
43.371 49.552
74.882 44.186
81.883 28.565
5.710 26.927
16.899 15.710
21.773 53.868
39.024 67.004
16.762 56.304
24.090 53.989
38.837 59.174
52.414 14.588
41.676 35.972
27.955 40.711
26.156 53.314
40.817 57.150
46.964 66.044
29.260 64.215
17.248 50.544
9.728 53.679
3.876 46.283
31.280 -20.475
61.707 -6.843
36.460 10.791
31.744 38.197
33.750 8.911
59.704 -1.606
53.792 5.888
44.984 2.777
77.498 12.631
62.305 10.099
72.550 -1.716
67.563 -25.892
41.751 33.681
72.606 49.209
45.080 55.519
62.865 49.726
74.316 0.611
74.769 -0.019
52.330 35.889
73.242 49.422
65.959 54.771
54.906 51.614
81.375 26.252
81.141 0.001
60.424 -20.484
71.424 11.376
54.001 27.381
34.775 45.319
35.865 57.055
49.656 63.076
38.391 63.166
27.855 42.334
15.846 17.843
22.380 15.786
8.509 14.718
10.281 30.994
-0.285 47.248
-2.787 43.004
6.610 35.333
22.254 55.429
40.123 50.420
59.634 47.527
54.064 28.441
60.689 37.612
35.245 53.340
31.574 39.451
13.352 15.617
4.357 32.064
25.717 30.827
12.892 45.603
20.446 43.348
38.197 27.171
38.816 33.244
56.544 34.945
55.247 11.575
54.291 31.920
74.382 47.484
37.287 33.234
66.134 -19.725
66.718 -20.559
32.512 -11.744
35.587 10.434
60.611 2.461
72.394 -20.162
78.053 -0.484
70.372 18.719
35.181 32.612
56.813 19.915
75.015 -20.335
74.236 -18.138
59.607 26.794
55.116 -6.048
77.937 4.265
73.581 20.656
63.613 -12.017
54.425 7.491
28.105 17.883
45.312 54.218
8.029 59.419
54.879 47.097
48.326 64.196
56.280 45.992
44.937 14.715
79.191 -0.226
67.554 -22.064
62.369 -31.564
61.752 -19.510
66.397 -15.854
71.139 -33.421
32.079 -22.410
47.141 -35.375
67.287 -22.589
72.654 7.674
63.145 13.033
29.577 -10.521
18.659 45.162
14.596 53.373
13.727 31.010
9.300 36.704
30.192 50.279
7.087 54.678
43.060 62.477
50.077 52.384
73.834 35.614
85.487 25.416
74.406 33.011
51.723 16.327
56.315 3.962
50.194 12.580
66.110 23.971
48.756 -24.373
80.812 -2.436
91.371 -1.525
74.795 -19.049
36.589 -24.930
53.969 -18.232
48.576 -19.325
74.127 -15.858
74.012 7.654
67.364 27.055
59.095 42.795
54.672 52.200
35.912 46.320
67.408 19.101
44.801 6.578
39.575 16.180
28.484 -5.463
40.130 2.540
68.255 7.807
68.057 24.899
70.451 -0.721
59.898 -10.298
55.358 -21.839
54.324 -15.303
71.213 -14.150
78.501 -16.180
78.187 -12.588
62.385 -16.976
63.199 -11.611
90.597 16.770
74.545 55.054
56.546 56.890
77.513 -2.218
31.425 5.219
60.788 49.777
51.902 30.691
61.280 40.886
41.001 42.675
34.839 29.545
59.657 -4.770
76.240 1.331
67.196 -20.391
76.283 3.832
30.961 18.267
3.675 39.706
4.588 22.719
24.720 42.040
76.647 9.077
89.140 23.692
80.308 29.672
83.628 46.227
91.979 18.048
71.581 -7.141
71.037 17.273
63.752 37.518
91.157 21.686
78.379 4.991
84.463 0.773
55.135 50.371
34.038 48.754
54.984 60.427
54.651 50.625
33.023 71.325
70.131 48.347
56.622 42.835
69.726 41.549
84.022 22.077
75.398 42.809
54.947 7.379
58.222 -17.919
49.464 -28.068
50.145 -6.890
44.342 -9.271
51.254 -9.910
30.284 -5.843
76.318 -3.788
45.095 22.295
25.042 2.149
17.556 48.467
3.856 41.129
33.454 72.240
43.947 61.531
55.728 42.372
68.990 43.672
79.413 -6.152
88.454 9.871
63.011 8.679
42.662 -0.332
45.557 22.554
49.085 38.187
19.000 27.817
32.973 39.402
15.767 15.542
45.059 29.309
56.509 4.797
39.193 -1.108
54.028 17.536
23.378 26.883
58.548 56.724
53.855 55.667
17.952 44.966
11.339 50.707
38.771 62.734
43.110 64.108
56.136 32.965
55.397 61.592
30.407 62.377
21.317 54.361
49.859 23.536
73.681 12.195
85.427 12.805
55.918 27.812
43.500 30.490
15.109 33.441
58.552 38.579
64.441 19.223
42.783 55.646
6.611 37.325
33.177 62.063
47.751 64.403
55.577 66.344
30.986 64.610
57.724 38.763
65.320 9.684
73.030 -3.574
48.032 11.477
31.930 34.897
26.646 33.391
48.234 43.181
20.442 34.464
-3.321 26.511
5.450 15.294
20.489 1.044
37.823 58.077
56.923 58.962
76.540 29.235
67.502 54.669
41.937 40.189
18.698 37.831
42.198 61.049
22.211 60.226
35.206 48.350
22.147 63.938
-7.845 64.346
3.423 40.639
23.227 68.439
21.100 61.497
33.612 55.677
33.178 59.124
13.521 42.213
-7.201 36.855
17.409 35.289
34.703 48.422
33.270 44.801
45.683 66.373
33.509 40.169
59.537 21.493
93.482 24.360
69.539 -6.638
62.756 28.300
50.437 31.318
63.066 41.739
61.076 35.563
60.513 54.732
45.070 -16.354
62.593 -2.272
59.939 -14.055
85.572 -0.532
40.581 -15.426
21.489 1.480
32.837 6.523
22.607 26.921
24.389 48.562
50.762 64.824
5.967 54.177
29.903 60.873
35.352 40.334
43.622 71.020
44.773 52.903
19.743 58.290
17.425 56.641
46.388 55.821
33.129 38.492
57.090 10.828
70.214 9.584
38.179 10.612
29.373 28.935
49.328 32.041
35.877 22.859
58.372 41.336
51.517 44.970
48.542 59.396
24.353 62.707
25.961 49.545
41.862 65.356
41.454 64.522
18.828 61.042
36.089 34.065
21.580 72.581
12.746 36.783
-4.335 20.011
28.740 23.956
16.859 24.589
20.333 44.358
38.307 50.083
52.375 57.952
19.306 56.830
51.120 50.752
59.781 14.291
75.146 28.549
42.271 13.756
50.625 30.162
39.625 72.398
55.322 53.957
56.406 55.162
47.434 33.865
30.200 47.800
55.635 54.101
46.844 43.644
70.721 44.955
52.714 33.356
56.153 38.422
46.264 29.511
53.057 22.182
63.241 -11.117
48.902 -17.333
55.512 10.572
89.299 9.306
75.476 5.167
81.446 40.958
78.107 26.483
51.767 43.995
54.762 30.536
26.318 2.265
29.909 4.455
51.320 2.905
66.975 -0.887
68.530 31.647
80.076 21.873
86.676 11.533
61.920 -13.351
54.070 0.212
54.629 12.060
44.296 16.015
63.469 4.827
60.245 -1.397
81.544 -20.683
65.156 -10.537
40.304 -24.947
39.908 -25.624
67.537 21.152
53.237 2.149
69.791 -5.727
66.363 -9.863
55.216 -27.637
47.506 -8.825
19.144 -26.238
43.888 -39.834
69.763 -29.616
73.123 -22.001
72.131 1.657
47.806 -16.417
66.317 5.960
53.080 -14.682
88.643 8.381
76.192 -2.707
62.541 -0.753
87.027 3.891
79.044 -24.183
56.958 -13.853
40.804 -3.567
34.590 12.703
18.780 15.132
30.938 52.213
21.957 44.803
22.733 33.364
10.240 32.978
28.849 27.903
64.036 35.072
62.041 42.868
62.583 43.690
65.935 4.082
89.722 -11.750
58.061 -28.054
63.289 -24.964
82.751 -9.477
56.709 -30.201
54.130 -40.911
60.370 -9.765
64.716 -10.211
58.017 -15.102
74.400 -17.013
49.305 -32.498
34.401 -18.219
51.931 7.467
73.994 14.722
88.877 17.247
67.862 25.948
65.921 7.738
25.556 35.135
28.503 36.806
44.302 43.679
51.019 56.135
45.799 39.805
23.870 5.141
49.837 14.252
44.921 50.862
34.961 66.324
7.576 59.260
30.326 63.575
17.759 54.317
73.040 52.129
75.979 31.219
55.111 29.621
38.971 66.765
49.985 38.838
59.938 -4.848
45.839 -6.936
69.143 -0.263
50.204 -12.799
85.581 19.878
83.695 46.042
63.389 35.571
43.230 28.082
55.219 39.395
51.078 51.601
46.940 55.741
37.370 70.500
68.135 64.113
79.267 22.025
38.326 30.667
29.378 55.237
33.489 60.667
53.254 38.131
55.555 38.931
45.509 57.277
76.998 49.502
71.727 45.173
53.436 42.779
53.389 35.336
62.837 -1.844
49.241 -6.386
67.204 -14.749
56.173 -28.695
31.050 -24.025
63.038 -14.861
63.240 -34.159
51.185 -37.943
49.986 -38.683
54.492 -25.003
69.149 -21.971
53.435 35.706
29.948 41.213
20.155 60.216
20.338 60.877
26.843 62.679
29.337 72.299
60.561 60.511
27.148 57.294
35.010 63.897
28.209 55.656
30.477 79.002
53.815 64.406
39.288 56.573
30.396 50.502
16.297 51.951
2.991 61.105
56.321 -10.887
51.032 -12.389
64.862 -27.296
58.289 -35.132
65.404 -27.722
42.873 -35.242
38.884 -44.302
50.825 -35.614
50.609 -26.580
69.913 30.742
30.225 44.396
26.609 39.587
32.584 60.430
63.480 54.839
32.304 48.460
52.786 7.853
35.593 -8.301
74.800 6.094
73.774 -11.666
83.761 18.461
81.781 28.714
70.265 47.557
62.104 40.041
71.346 27.416
71.652 0.767
63.040 -13.342
36.490 -20.492
65.628 0.875
60.746 -15.114
65.996 0.514
72.786 -2.649
82.089 14.862
71.349 18.355
80.379 40.744
43.285 32.469
37.512 21.459
50.768 35.840
32.920 53.322
49.375 46.985
61.926 7.299
60.406 0.728
70.148 10.353
40.971 -13.387
47.778 -7.647
46.395 -11.323
73.152 9.903
48.537 1.958
57.916 -29.463
60.329 -17.551
92.565 7.967
81.706 42.974
52.244 59.024
55.689 27.479
54.297 54.710
19.761 60.029
54.260 61.713
53.160 54.034
58.208 51.301
29.174 58.848
45.026 58.381
19.856 56.214
3.494 55.360
-0.593 45.055
23.170 48.657
35.022 54.599
42.052 64.415
14.931 55.880
31.756 55.093
38.542 65.120
31.118 60.479
43.914 52.026
68.935 51.057
41.843 56.517
63.176 42.716
68.877 35.642
52.039 56.603
57.259 49.120
25.298 39.567
32.538 39.583
17.576 53.275
25.163 51.291
36.384 56.548
24.451 44.984
48.041 43.649
6.876 51.291
21.021 34.739
39.424 7.004
29.674 26.342
63.881 -14.239
37.168 -27.107
13.755 -21.323
34.208 -33.578
26.465 -1.696
49.604 -11.098
85.517 -11.437
48.619 -37.124
51.887 -24.361
49.665 -14.366
72.022 21.593
60.057 21.496
73.043 5.030
68.087 24.464
45.483 14.247
54.902 2.622
70.951 1.889
63.202 28.948
71.186 30.454
66.922 59.000
27.074 31.383
8.409 47.297
41.230 52.430
23.463 69.355
39.931 68.024
41.607 26.670
4.019 49.107
9.061 59.389
12.952 57.889
29.884 70.187
19.738 61.512
30.639 72.812
28.910 61.011
12.631 46.280
38.844 45.949
47.308 4.129
65.569 -14.466
77.752 -16.332
57.758 11.961
49.236 44.415
21.923 37.242
11.615 25.235
40.204 57.869
8.393 52.925
37.922 66.127
71.908 48.544
40.296 1.773
51.250 6.660
47.691 1.886
53.342 -20.567
81.942 6.958
69.601 10.676
56.050 -4.067
41.691 -29.817
69.858 -25.963
82.858 17.914
77.110 28.469
66.166 6.098
69.520 -2.852
71.082 16.192
73.144 31.872
62.294 24.008
34.642 55.165
44.116 57.124
69.266 52.385
81.616 46.390
49.982 58.809
25.968 56.317
28.662 53.688
26.881 56.676
27.399 50.674
36.666 38.227
15.996 23.808
38.133 5.797
43.723 -16.053
43.215 -8.475
56.130 7.238
41.267 36.931
33.039 58.469
9.341 42.896
4.554 55.081
12.918 47.246
-11.187 18.109
20.260 24.365
13.330 27.238
21.234 34.479
33.144 42.702
24.906 11.341
67.174 -10.883
61.082 -26.520
62.480 -24.997
78.889 16.604
84.688 5.911
76.233 -16.925
50.285 -18.477
71.495 -15.447
67.495 -10.054
54.732 23.419
52.654 50.717
72.097 56.215
53.513 -18.828
84.445 -3.588
77.073 -8.735
60.715 -21.804
60.459 16.380
62.929 28.994
73.839 23.329
63.611 -9.898
39.170 -28.099
48.089 -16.812
57.007 -16.903
73.669 17.352
89.140 -0.809
55.340 -22.397
67.618 -4.902
37.100 -21.608
66.309 -12.792
47.664 50.217
61.068 24.112
61.243 26.051
68.820 12.561
82.310 3.253
85.179 1.666
57.819 -9.267
59.665 -10.545
59.390 -17.645
60.975 7.912
64.058 20.224
66.841 43.289
70.516 30.205
48.020 38.664
71.673 -18.964
60.929 -31.556
70.213 -22.966
67.314 -17.164
61.088 -11.510
58.273 -33.491
57.694 -0.156
46.052 -29.501
23.974 11.311
55.231 -4.126
77.403 -2.312
55.798 4.814
50.698 24.269
64.821 16.443
48.663 17.081
39.299 14.295
60.665 46.546
86.885 22.685
71.890 -11.951
54.950 -31.771
21.848 -26.759
39.368 -28.046
32.211 -27.049
47.164 -20.065
39.335 -45.805
56.314 -38.892
66.447 -27.561
67.465 -13.932
78.654 -13.026
59.749 -9.207
84.219 1.889
49.867 -15.646
34.106 -4.529
42.342 20.896
20.982 -6.786
47.612 5.143
53.287 -15.709
34.278 -26.916
28.306 -22.272
59.742 -16.216
59.777 -23.746
45.660 -30.165
36.601 -18.964
32.424 7.208
29.027 27.231
40.391 -14.972
55.928 -6.619
67.363 -21.140
41.637 27.403
71.132 14.480
65.071 -22.386
75.897 -26.271
72.969 -20.038
79.684 -11.082
56.051 -31.259
37.393 -18.673
51.459 -17.119
56.942 1.787
67.307 -3.759
54.404 -9.949
84.905 17.421
62.887 3.017
50.698 -4.068
68.355 7.836
49.793 4.733
82.361 7.656
68.547 -3.966
71.576 19.470
81.025 51.368
29.631 58.703
40.287 73.694
43.856 63.271
60.251 56.224
38.124 60.130
29.137 53.140
36.704 57.369
37.258 37.400
11.366 40.963
68.490 49.554
64.725 40.950
66.622 43.145
67.476 3.554
88.133 7.282
68.637 43.475
61.741 42.615
31.544 32.633
30.105 14.926
19.059 25.033
52.437 -8.667
71.082 -4.102
37.081 19.211
37.272 22.641
62.866 40.373
71.907 -1.314
56.587 -8.971
61.268 -11.486
69.148 28.081
48.061 32.085
37.395 57.111
36.828 44.971
34.222 41.397
59.069 35.836
57.344 27.999
52.146 13.601
28.087 2.886
58.816 -2.894
51.930 -0.783
47.227 -12.536
71.747 -18.724
64.708 -20.976
60.021 -8.901
47.427 -6.964
68.067 -8.683
55.526 0.938
59.538 6.790
43.211 -20.139
58.205 -32.785
54.565 -27.081
46.807 -42.965
82.383 1.383
60.770 -18.426
57.887 -26.168
68.633 -15.506
66.204 -23.510
72.043 -5.002
75.838 -8.638
84.165 18.263
86.238 24.872
65.287 54.380
74.931 13.716
62.335 37.382
60.983 26.834
31.282 27.912
61.300 9.290
69.720 8.388
54.925 -13.791
68.793 -21.119
49.409 -23.798
43.977 -25.485
57.330 -8.293
21.952 15.322
44.113 43.775
40.982 29.107
49.038 47.659
42.261 67.523
34.311 50.598
19.565 31.911
7.525 19.100
34.323 7.485
36.445 44.920
29.391 9.878
37.192 47.498
26.629 39.730
46.644 32.330
67.097 22.887
58.117 47.378
19.283 57.655
10.200 23.543
27.977 60.427
18.805 62.192
6.099 42.821
27.136 40.351
25.577 32.673
26.469 -1.809
33.445 -23.404
61.060 -29.317
55.633 -28.663
30.257 -23.093
62.882 -30.830
54.755 6.830
85.928 21.228
81.364 13.117
46.280 -13.318
63.116 -33.002
55.320 -30.745
64.685 -0.788
52.170 -15.492
35.941 -31.171
60.376 -31.162
42.054 -35.664
45.592 -28.734
81.786 -12.614
64.749 -20.158
42.598 -11.592
11.828 11.090
5.354 23.620
38.391 12.229
32.471 -5.844
37.439 -14.397
44.539 -11.666
45.882 9.055
80.874 22.293
82.123 6.372
79.660 -21.291
79.087 6.390
78.076 13.445
51.141 -26.902
74.688 -26.582
68.586 -35.011
55.419 -29.342
30.468 -32.445
45.632 -28.578
27.969 -38.654
40.852 -22.070
28.073 -21.239
39.983 -1.280
39.332 14.561
30.700 -15.144
30.989 -7.145
53.921 -33.518
47.525 -39.915
52.029 -43.041
54.942 -37.436
59.608 1.183
45.310 -7.403
29.892 -23.167
44.905 -15.026
54.618 -17.747
52.904 -6.158
80.213 -5.777
47.424 -24.609
60.393 -4.899
71.667 -14.708
64.713 32.101
63.876 31.981
33.790 21.359
48.567 27.758
42.733 49.471
84.413 34.089
77.937 12.921
45.509 40.481
17.732 44.432
52.726 52.864
50.938 34.317
31.096 62.088
29.008 19.081
24.384 37.721
13.349 -15.588
16.968 -8.103
28.297 -0.045
56.831 -25.142
68.410 -29.987
51.473 -26.877
42.454 -16.121
53.233 -22.557
46.131 -28.557
64.296 -36.390
55.243 -35.044
37.479 -31.265
76.032 -4.577
64.695 4.167
58.947 19.165
65.480 26.033
55.125 31.293
73.691 7.471
55.912 47.572
62.933 39.611
74.712 14.075
65.236 -18.072
66.046 -16.108
72.522 -34.719
68.294 -18.522
56.495 -26.342
48.272 -25.592
56.504 -27.146
29.987 -22.508
78.939 -10.781
52.494 -6.204
64.343 -20.730
84.539 -10.582
66.755 -20.406
74.585 -16.269
72.632 -19.442
52.249 -31.439
48.677 -23.781
66.109 -17.857
61.472 -9.013
54.381 -22.556
56.300 -8.594
60.845 2.597
58.140 19.845
39.965 50.982
25.502 56.258
23.988 55.772
47.239 57.279
34.661 62.999
10.986 48.419
18.686 41.684
68.942 52.552
72.664 40.344
84.010 32.969
50.550 -12.668
59.847 -17.687
54.451 -37.720
86.220 3.024
56.480 10.532
43.034 -12.261
75.494 12.854
62.667 8.410
56.797 9.878
55.918 -31.504
31.422 -20.154
43.223 -19.334
16.694 -14.366
66.579 -5.145
45.903 8.874
76.861 -8.206
81.256 6.035
82.325 23.736
86.282 4.985
93.144 15.669
81.523 23.521
86.825 28.212
55.603 -9.223
42.657 -10.255
47.957 -6.562
41.649 -8.608
49.755 2.124
58.539 -6.044
85.927 7.097
51.261 36.731
41.482 61.005
46.704 67.849
30.891 61.188
6.763 39.640
24.871 44.980
51.337 47.310
34.292 52.417
9.380 38.072
4.871 33.807
25.961 80.050
12.538 40.914
46.395 50.657
29.635 57.163
6.330 30.334
25.117 68.898
49.275 60.349
28.160 53.481
55.459 60.821
36.284 63.818
31.603 60.340
28.964 65.289
15.226 73.327
39.043 47.229
57.408 26.739
64.561 31.257
68.842 27.378
44.911 57.250
18.114 58.706
14.648 64.101
17.025 65.763
-8.211 38.563
35.128 36.748
21.418 34.895
34.525 17.661
31.460 -5.631
26.495 11.773
60.953 23.323
43.294 1.485
78.579 -3.113
63.081 -13.658
56.346 -21.590
70.059 -4.765
57.204 -13.283
50.244 -21.928
86.333 8.862
69.349 -6.270
74.232 -18.180
93.889 -1.773
92.994 3.647
68.185 4.330
83.767 12.605
82.648 45.059
66.182 19.241
53.161 38.950
52.478 -5.618
78.013 -24.653
69.112 -16.620
67.135 -20.779
69.159 -16.237
80.636 -1.206
69.958 36.770
79.252 17.046
59.562 -4.569
79.503 24.854
90.959 12.747
77.163 16.604
64.046 15.594
31.562 3.554
29.777 18.794
24.437 47.345
48.897 39.831
82.296 22.206
38.448 28.585
53.209 28.579
35.110 54.263
-3.518 47.943
3.804 53.307
-5.831 54.440
11.502 50.376
46.195 74.407
25.109 57.521
45.613 57.352
63.390 58.533
50.401 14.682
48.212 -3.489
54.500 -0.967
62.970 -25.291
67.572 -38.787
47.536 -24.398
45.124 -21.794
60.099 -12.837
27.755 -27.386
61.760 -10.752
90.230 -14.215
72.592 -19.618
54.267 -25.757
63.783 -3.718
66.197 -29.988
60.936 -41.234
34.122 -29.420
32.638 -32.465
53.473 -22.172
56.828 -14.429
43.581 3.157
36.056 9.020
53.050 26.146
56.654 13.335
87.227 22.961
64.804 32.680
65.174 11.213
72.399 -15.593
83.922 8.940
37.106 8.993
49.150 38.536
34.800 26.085
40.048 51.005
42.254 71.869
17.530 49.021
6.059 36.210
43.683 -0.060
56.446 -2.538
25.395 -26.445
59.090 6.889
37.712 2.426
19.516 11.085
17.935 33.920
12.477 26.276
8.966 28.053
18.891 20.451
45.263 -4.998
55.777 -10.494
41.690 7.289
45.862 19.556
15.285 29.882
19.639 50.514
31.417 59.522
20.944 33.156
58.409 53.762
43.602 50.492
52.687 12.420
63.633 20.586
79.972 14.556
81.859 17.975
45.488 -1.162
29.271 -41.403
37.333 -30.933
49.538 -20.289
43.803 -25.309
36.914 -44.792
67.363 -25.756
57.864 -31.195
33.795 -29.361
68.086 -19.791
54.372 -45.492
40.262 -32.580
39.754 -24.952
49.147 -16.251
78.712 -12.136
67.637 -20.112
50.787 -21.496
44.261 -3.143
19.127 9.798
35.752 27.359
23.676 43.958
24.288 40.829
19.135 44.441
46.318 55.530
89.839 28.795
62.716 -28.414
51.186 6.318
54.368 12.357
43.379 32.249
38.266 51.951
28.970 33.841
44.599 70.059
44.929 51.166
12.841 55.942
55.278 32.475
46.548 34.111
59.561 -2.080
59.043 53.701
19.281 33.039
-2.928 31.572
7.824 36.879
14.640 36.344
26.411 45.329
40.471 62.059
22.700 53.132
3.425 38.664
26.719 65.372
60.969 57.953
57.590 44.836
19.345 48.258
51.102 6.523
69.176 6.000
64.666 -13.972
45.965 -15.942
18.760 -13.456
60.594 25.871
64.803 35.698
62.791 26.330
61.559 19.853
45.830 47.876
34.728 22.953
48.918 61.696
15.860 60.564
30.728 67.900
32.906 50.664
24.571 56.565
30.200 62.842
6.998 49.646
28.911 61.614
14.275 57.055
-1.967 47.405
19.277 50.997
16.203 19.337
23.601 49.610
41.236 56.109
7.532 23.944
37.343 7.170
20.512 17.432
46.689 -1.503
46.618 -23.308
59.938 -12.878
54.185 -17.356
34.017 -34.295
55.908 -16.005
44.311 4.846
49.430 12.428
58.294 11.511
27.916 -7.698
30.759 -4.341
45.282 -19.652
82.082 -15.498
71.755 -20.426
42.891 -24.539
46.049 -17.755
61.022 -23.204
76.402 -14.342
80.443 -9.786
57.168 -8.801
56.597 -3.646
29.836 1.914
16.095 16.105
42.450 16.900
60.719 -0.551
36.972 53.289
58.938 41.805
33.855 37.056
56.198 27.462
28.398 40.590
33.853 73.516
57.096 64.042
39.019 49.977
48.806 57.217
26.210 58.185
31.812 57.527
68.100 51.884
68.772 55.098
70.162 11.098
95.252 9.426
77.251 -7.515
79.992 11.623
68.993 34.971
62.847 11.040
74.870 17.850
46.091 28.131
50.613 6.255
35.107 1.724
40.653 6.226
56.790 29.907
45.078 66.364
61.436 17.724
26.742 -4.050
64.826 10.424
71.310 28.679
47.495 6.703
39.707 9.537
50.803 -0.510
61.641 19.999
74.683 9.607
88.518 21.543
47.751 54.800
38.501 62.399
40.755 55.084
58.308 25.741
63.209 44.710
65.881 -7.966
81.309 6.495
66.973 37.767
54.627 55.351
28.162 58.760
18.147 51.441
18.935 45.673
29.377 50.593
52.596 54.588
73.832 7.023
86.715 7.021
65.134 -31.102
61.894 -39.097
38.337 -28.660
50.175 -34.211
70.114 -27.184
26.786 -37.794
56.252 -32.979
34.248 -27.161
67.558 -35.281
60.037 -44.166
80.054 -5.094
72.068 20.360
44.568 9.211
40.582 27.237
57.757 44.451
48.459 -19.634
58.962 -15.896
32.983 2.437
39.498 26.310
48.089 33.913
32.545 20.587
50.642 2.304
45.915 3.680
81.604 21.553
75.145 34.526
59.002 59.911
26.964 53.676
60.151 48.513
41.411 62.557
44.971 27.699
39.183 36.191
14.490 40.052
8.978 13.647
25.575 -8.247
26.250 33.341
51.369 37.827
60.535 51.741
70.480 3.516
44.599 -0.404
53.507 -21.999
58.846 -24.640
24.878 -40.521
23.598 -43.043
54.456 2.606
35.880 -14.835
30.284 -28.788
21.752 -17.500
21.043 1.564
58.874 38.259
86.017 29.214
88.653 14.924
70.903 9.986
74.347 16.835
71.537 19.224
47.117 0.977
53.207 -14.234
74.740 -3.134
67.271 27.802
29.264 56.030
55.993 65.242
57.639 44.689
71.825 48.519
83.185 49.121
88.933 33.895
63.542 0.314
69.240 15.802
78.897 30.577
76.526 40.538
49.815 53.815
55.181 54.497
71.194 40.540
81.617 33.269
79.570 -8.235
81.176 8.201
57.082 -26.459
58.070 -18.826
74.437 -20.833
69.924 4.326
60.921 15.028
55.199 10.016
52.742 -14.666
68.367 -5.920
84.235 19.725
57.498 15.136
90.642 10.748
75.326 34.161
61.603 30.982
28.320 51.310
44.430 58.765
35.427 57.472
48.974 50.943
20.218 46.168
59.317 53.843
79.702 37.201
31.005 51.646
37.248 74.823
28.252 60.454
64.576 31.571
38.816 30.584
25.773 41.545
36.673 26.774
29.247 25.002
44.858 46.591
61.252 57.688
66.360 37.808
73.920 43.345
74.301 36.436
73.077 12.791
76.419 -2.861
60.015 -6.424
59.365 -8.585
59.226 4.652
24.872 25.916
51.912 23.799
9.746 28.000
18.445 47.527
19.855 69.161
15.493 58.832
36.653 54.890
54.120 35.034
61.019 11.268
75.719 14.049
61.684 -9.495
69.471 -5.682
56.183 30.005
32.176 -13.665
62.203 -25.409
58.295 -27.724
58.024 -21.035
77.492 -15.310
66.012 -23.872
54.865 -23.931
54.326 -22.711
60.107 4.487
44.382 -12.643
43.506 15.061
60.815 26.969
11.164 35.508
-11.676 -3.263
-11.338 31.699
-9.212 38.166
-0.831 50.235
43.661 -35.326
29.275 -36.644
33.096 -13.046
64.517 -12.409
61.970 -15.678
66.721 -28.410
42.165 -0.028
75.092 0.772
63.898 -1.555
88.957 25.625
75.776 47.143
48.655 15.128
48.874 43.443
43.107 16.355
16.670 49.714
26.599 35.216
46.523 51.181
33.587 48.614
62.977 34.960
35.724 15.010
10.334 23.942
11.388 22.435
6.536 31.039
39.170 4.308
80.972 10.434
73.088 3.132
45.021 -23.661
54.810 -27.645
60.903 -8.806
80.011 10.915
60.109 2.743
82.866 24.518
68.286 33.451
52.968 49.600
36.872 67.617
30.081 67.678
39.446 26.493
63.055 34.420
74.861 12.572
79.496 3.685
80.225 -24.386
75.097 -16.522
77.801 -24.941
22.737 -11.056
30.698 10.090
48.808 -16.184
47.484 -6.445
33.526 -7.499
37.412 7.038
54.029 15.684
53.096 35.017
58.939 54.800
45.801 62.760
54.606 32.166
27.460 46.507
30.789 43.717
44.373 49.268
39.992 34.155
19.784 16.186
29.412 22.841
60.469 25.270
64.455 15.775
59.328 46.561
72.438 37.840
81.596 19.669
77.735 4.830
78.829 -0.366
82.994 -1.055
79.772 -6.137
57.748 -18.214
65.383 -1.220
64.162 -11.285
59.503 -19.726
36.210 -38.703
40.463 -7.032
61.460 3.113
69.916 5.877
59.044 25.753
49.543 11.890
25.433 16.632
32.555 1.617
73.249 1.882
65.362 8.623
57.326 3.465
30.482 40.567
29.696 62.905
45.348 72.282
33.613 45.796
7.789 34.757
5.079 53.193
8.138 34.202
10.052 31.376
-4.462 37.355
4.665 46.732
21.786 68.781
28.019 57.644
54.680 48.873
58.466 -4.688
56.071 -19.313
51.276 -17.932
75.400 -15.531
74.515 14.113
72.315 22.700
34.054 49.141
32.831 28.016
45.917 49.398
60.734 16.678
78.582 29.777
56.491 39.179
33.796 48.642
30.466 63.792
37.119 64.299
31.288 64.428
16.734 73.808
4.042 60.420
87.359 23.305
57.385 8.168
37.248 41.171
31.953 64.556
25.627 54.380
61.168 43.307
49.596 28.072
42.894 23.142
32.504 35.696
27.329 36.306
45.145 65.042
43.443 67.910
64.852 43.208
73.836 43.644
44.062 49.938
42.381 23.602
53.262 35.375
71.221 -0.393
55.234 16.904
45.661 35.948
32.283 15.313
39.624 30.671
49.151 8.448
25.682 23.426
52.760 6.400
69.694 6.549
59.883 0.286
35.210 21.408
31.548 28.925
62.022 53.100
42.290 52.398
31.023 60.389
23.122 73.463
15.471 71.721
17.919 70.212
10.853 53.852
24.926 56.455
62.681 54.778
74.592 46.542
33.225 40.371
35.973 24.557
16.037 2.421
58.418 -2.987
58.683 -23.097
79.291 7.489
66.107 -21.955
75.212 -3.730
90.791 23.779
34.425 21.905
58.308 19.872
55.850 11.352
78.512 28.493
71.475 43.903
60.430 41.118
56.825 19.487
62.238 44.209
36.267 27.861
31.718 53.773
25.278 44.173
2.112 30.965
3.373 46.360
57.820 -4.201
76.834 -4.829
61.712 -1.447
69.620 -11.109
64.400 19.117
81.840 17.186
69.393 31.236
33.064 37.180
28.719 16.167
37.867 16.528
18.682 23.110
4.230 33.701
51.906 57.541
53.405 61.564
45.586 35.404
64.656 40.805
21.690 47.522
34.763 68.714
19.806 54.558
43.664 64.803
51.015 59.038
64.256 44.263
25.364 59.708
11.850 54.280
43.870 66.418
58.445 63.446
44.661 48.283
14.734 59.647
8.620 42.680
58.667 8.572
55.401 20.148
69.340 29.676
56.734 12.550
7.621 50.901
33.768 63.653
60.428 61.982
50.248 47.910
78.994 21.308
53.959 48.467
72.082 31.973
78.443 12.487
52.797 1.798
45.304 20.992
45.440 26.308
33.614 5.943
31.133 24.442
44.114 -8.486
55.934 20.744
10.759 5.746
12.648 8.815
2.533 34.402
18.879 38.556
35.583 48.016
14.067 59.357
5.309 41.322
70.739 18.873
70.583 -7.785
77.143 18.126
62.496 22.474
52.899 -8.934
86.001 25.654
79.358 10.845
76.472 -11.488
80.445 22.837
59.014 17.685
56.655 35.696
76.424 30.432
38.056 54.642
45.539 51.488
30.244 64.708
-5.029 37.138
5.930 37.921
22.438 16.795
40.074 19.063
-0.297 24.283
26.163 33.292
66.966 3.140
55.662 0.960
41.749 13.834
12.801 38.877
5.152 42.122
45.145 -4.363
35.930 -22.706
12.243 4.883
35.768 -10.127
21.949 -20.320
25.732 -22.502
54.624 -9.814
57.441 -5.908
47.804 13.031
29.519 9.688
48.930 0.560
50.158 4.059
68.309 3.552
57.674 15.177
64.165 -2.733
31.739 -2.415
35.411 -13.208
51.475 -23.691
75.646 -22.085
61.179 -8.144
73.428 13.544
78.367 20.842
89.194 3.008
51.317 -12.196
60.237 -6.796
41.879 20.836
19.391 7.184
27.734 -6.826
22.677 -18.001
45.888 -18.009
60.625 -19.937
85.670 -7.895
51.585 -7.711
80.856 3.104
71.274 4.974
67.141 34.751
76.164 41.181
45.985 65.048
17.690 66.808
5.671 50.148
5.144 29.881
26.689 67.957
10.096 55.831
28.953 26.493
44.626 34.974
47.780 55.776
66.639 37.570
44.678 35.813
82.849 23.867
84.252 33.597
79.076 43.873
84.369 17.789
73.226 19.911
71.061 24.329
46.340 57.041
78.729 53.102
50.727 49.989
51.359 61.960
41.375 61.294
67.162 65.295
71.165 45.701
57.675 9.080
53.898 34.149
81.861 35.875
38.339 24.584
63.030 35.252
50.695 24.850
50.585 27.516
54.382 11.763
72.293 -13.025
76.625 -1.938
60.477 -29.398
72.293 24.771
16.894 3.221
54.576 7.835
77.922 -6.099
55.346 5.929
75.472 -11.780
48.009 17.927
42.425 -13.062
51.236 8.543
53.796 -7.410
20.427 8.786
51.401 30.536
24.039 60.614
8.026 42.697
3.701 60.189
80.693 -25.572
60.903 -15.105
73.949 17.349
80.055 -1.913
67.721 -11.416
78.167 -12.687
51.221 -33.329
42.861 -21.948
65.985 -23.710
63.385 -16.265
45.376 -12.079
40.937 13.607
23.407 -4.909
57.423 20.304
40.138 16.876
51.805 -10.810
72.736 11.122
73.563 16.969
60.278 53.410
10.888 64.611
2.925 44.432
0.827 34.757
27.875 34.924
53.164 50.002
37.697 54.669
27.081 38.984
64.726 47.819
75.764 27.364
59.971 12.377
29.048 22.646
39.820 60.268
4.396 56.332
40.575 32.414
40.477 3.311
68.038 -16.548
44.395 12.773
48.924 44.823
70.142 46.069
67.282 39.314
47.536 34.457
12.286 34.637
29.898 68.585
15.893 55.541
16.646 42.408
6.225 60.398
3.547 47.881
61.316 17.619
56.895 14.128
39.997 54.968
44.129 69.120
58.375 48.128
62.270 20.153
62.648 6.142
58.814 -16.072
71.613 12.220
83.306 23.299
63.723 1.888
61.753 13.269
66.983 -13.182
62.915 0.034
63.466 8.130
62.769 14.094
89.756 34.309
54.281 45.463
49.142 59.731
44.296 74.977
41.866 69.307
34.425 51.860
40.310 58.025
30.702 33.241
59.376 24.345
67.289 53.850
5.297 46.091
-0.670 23.045
74.457 -18.939
73.096 -1.119
61.567 -13.933
38.130 -34.784
58.535 -16.870
46.398 -5.930
81.322 15.228
77.666 -0.369
72.891 -14.194
62.517 -22.194
36.391 -14.381
20.341 21.863
3.855 12.076
24.632 -12.186
30.908 -0.858
44.364 -15.017
46.890 -10.428
45.933 11.891
43.723 6.097
36.373 2.727
72.410 -13.881
64.701 -12.716
80.359 10.036
69.462 24.927
85.659 0.989
64.728 -7.858
59.448 -10.315
68.238 7.563
63.154 -21.283
77.180 -27.629
74.245 -5.140
53.912 5.188
66.566 -5.937
53.794 7.293
31.221 -8.756
70.485 -12.241
72.278 8.582
67.723 39.555
63.698 37.204
31.762 39.067
46.947 6.023
47.874 39.188
59.100 17.518
48.004 -27.194
66.062 -31.444
58.142 -14.709
30.420 0.814
35.381 11.019
52.085 -23.396
35.459 -22.121
74.042 -1.199
64.988 5.455
74.832 -0.583
74.001 -4.453
65.035 7.324
70.249 -5.250
78.644 -10.073
47.318 0.600
20.160 25.862
20.181 43.304
20.590 45.684
52.332 -3.198
66.222 -21.942
63.319 7.143
60.688 -33.487
38.398 -32.949
51.915 -23.752
25.351 -10.309
30.725 4.974
15.302 -10.783
33.498 7.312
14.247 30.541
30.177 36.702
42.134 9.135
58.740 55.341
69.256 62.681
79.540 39.037
50.776 49.759
14.792 27.377
32.853 40.121
35.835 43.649
74.326 29.303
49.417 61.127
41.856 60.784
44.169 29.620
63.589 51.896
76.518 11.955
52.484 13.885
37.377 14.626
11.258 41.349
7.057 48.148
13.915 57.084
13.044 27.793
28.407 29.019
22.609 65.028
14.352 56.256
47.732 9.811
27.138 52.306
71.494 42.732
69.053 12.623
44.012 -2.349
64.834 -15.892
60.855 -6.168
62.382 -21.309
65.776 -15.578
63.435 -8.320
14.031 40.868
30.482 59.967
65.672 59.362
63.713 18.154
42.877 54.743
31.128 68.994
17.853 45.392
33.114 59.599
4.003 54.606
26.032 68.678
47.595 53.938
47.463 44.230
13.204 53.306
17.029 60.159
47.517 43.321
69.598 41.309
63.448 32.296
60.635 43.697
65.716 34.977
39.271 69.743
74.414 55.772
71.554 45.329
90.006 29.641
62.343 61.425
55.949 30.239
31.962 35.783
19.558 31.579
4.633 45.265
12.187 21.923
3.088 43.346
-1.902 18.489
-0.693 32.453
11.738 56.973
17.323 55.371
-7.931 56.324
-3.440 54.625
5.665 41.124
17.833 32.523
41.864 41.214
40.291 66.652
53.075 47.235
48.198 56.458
29.639 60.602
21.284 25.167
12.177 49.490
47.263 38.378
11.851 48.283
30.695 53.878
53.769 61.246
63.132 35.913
48.573 52.169
44.064 68.774
38.543 52.216
22.157 73.533
11.914 52.573
4.240 44.555
-0.777 32.393
6.935 60.961
1.667 52.687
70.387 -6.658
86.295 7.076
70.368 -11.268
69.528 -7.779
65.739 -25.723
63.751 -17.065
50.782 -8.818
63.631 -21.419
44.712 -42.427
41.997 -31.636
66.464 -7.521
62.642 -14.654
64.256 -24.595
50.815 -34.987
40.401 -22.094
22.671 -26.259
68.717 -19.223
48.608 -20.731
28.938 13.487
29.816 48.162
18.309 55.528
14.908 62.604
-5.272 44.235
4.035 60.649
63.144 -17.472
69.436 -5.115
69.248 -11.058
65.891 5.665
80.575 12.628
64.485 -23.217
72.527 -10.044
57.741 -29.563
84.948 -10.185
81.864 3.168
69.334 -15.195
67.290 -7.016
27.928 -11.427
46.422 -2.785
83.276 13.712
83.475 33.759
64.251 15.789
75.332 13.478
31.687 36.799
51.796 21.626
28.340 19.561
27.621 27.109
17.706 18.086
37.612 19.256
13.487 39.424
15.588 54.846
40.226 66.587
32.814 75.681
58.479 59.140
64.830 18.503
77.616 11.657
51.340 11.653
10.156 19.656
22.037 -9.289
42.653 27.098
30.989 12.779
50.581 -6.306
38.930 27.946
27.936 10.458
76.080 3.562
51.324 -28.467
45.417 -34.098
46.763 -41.578
60.951 -24.488
28.447 -16.310
57.368 -13.241
39.246 -8.297
20.375 15.308
8.212 11.206
54.971 -14.878
86.882 0.058
71.005 39.531
56.103 49.217
29.529 8.025
48.315 7.809
61.202 -12.723
63.883 9.990
34.244 22.340
12.163 13.265
36.029 24.060
54.087 8.181
48.188 -11.489
73.964 4.737
80.949 26.418
82.181 18.371
68.861 18.276
33.518 -23.635
39.749 -24.210
29.985 4.249
29.781 1.287
55.564 -3.901
33.977 -11.052
53.877 -25.218
36.384 -29.749
40.683 -35.344
39.941 -7.522
37.789 -5.148
38.512 27.002
8.145 39.862
19.577 42.000
70.985 24.352
62.028 -4.455
88.145 9.174
57.878 54.266
63.411 29.795
82.284 17.778
89.616 9.700
57.085 -1.725
73.146 26.701
85.396 23.940
54.895 55.803
35.581 66.454
52.199 47.301
44.316 59.792
39.996 62.568
38.199 60.571
61.944 5.843
64.627 -10.493
79.875 5.200
83.595 1.744
79.609 -5.560
62.582 -19.316
43.172 4.067
75.940 -23.798
49.773 -22.275
37.088 -5.759
29.636 26.731
25.049 -5.962
38.017 0.038
70.708 -0.868
58.344 -18.888
78.510 -12.000
75.774 -13.754
75.795 -10.267
53.476 -13.497
67.271 10.715
50.257 33.174
46.757 46.302
64.792 56.457
26.002 25.951
28.905 56.342
24.018 57.693
40.196 76.263
9.605 62.603
34.568 54.747
9.123 41.376
12.512 42.723
-5.188 48.734
7.387 63.234
24.696 61.816
13.786 69.993
18.909 63.447
50.230 47.992
5.153 42.105
11.371 54.435
5.616 56.021
19.843 71.763
40.784 55.242
52.263 58.048
36.892 55.570
30.433 70.618
14.462 59.204
34.168 48.679
57.937 28.852
74.092 37.111
75.622 15.561
90.340 15.662
67.680 -25.127
73.783 -9.273
75.982 -19.688
72.924 -8.669
50.553 25.651
56.604 62.926
64.236 7.824
82.927 47.152
69.878 28.611
31.483 39.004
41.824 22.142
65.925 24.824
79.627 1.765
84.917 18.514
61.894 -9.004
65.782 -23.765
44.001 -19.389
52.529 1.904
61.949 -19.296
60.213 -18.763
37.503 -20.873
62.261 4.841
61.029 -4.960
76.807 -21.156
63.527 -25.482
76.676 -18.569
60.222 -15.112
78.465 -2.202
72.211 -21.045
50.176 -25.658
55.579 -30.389
48.450 -13.421
56.430 -38.063
44.031 -14.569
78.893 -23.825
78.215 -17.929
66.991 11.147
84.944 15.716
84.760 23.499
69.579 -9.266
36.040 -25.561
33.137 -23.641
58.904 -22.520
62.037 -33.016
68.390 -32.479
76.894 19.043
67.783 -2.262
64.934 7.730
18.922 64.454
41.194 67.233
45.059 66.638
19.778 58.883
18.856 40.272
61.829 63.677
46.059 54.289
32.050 56.062
29.489 59.925
53.311 43.879
65.236 34.745
34.298 29.519
61.898 43.056
73.848 42.397
65.942 25.385
54.036 45.664
40.722 60.877
39.611 59.443
59.916 53.836
69.899 38.901
63.823 -6.804
47.167 -4.839
66.315 8.403
73.164 18.138
68.061 48.966
65.476 39.339
63.066 41.229
41.964 51.573
44.132 52.438
37.826 57.033
54.685 39.340
25.580 59.343
48.973 52.856
46.167 23.519
20.086 29.694
7.047 1.300
24.313 39.688
65.286 -22.472
57.792 -31.253
61.388 -29.326
70.821 -20.886
85.422 31.156
78.948 45.843
82.364 30.842
61.523 29.375
31.143 23.043
33.283 26.213
61.872 23.435
38.258 -3.510
53.736 -36.010
81.028 -7.787
85.795 -1.279
74.922 -23.253
80.508 -23.888
78.665 -21.656
64.044 -20.118
32.475 -28.368
59.263 8.220
35.415 7.454
45.146 0.936
57.191 14.046
49.794 0.868
45.879 17.470
75.762 -1.924
51.884 19.397
-2.074 21.690
41.881 30.567
63.375 26.776
62.302 20.630
23.285 26.822
23.651 47.834
14.172 50.391
17.262 35.172
9.774 -13.373
15.831 17.290
55.287 11.677
23.210 37.779
32.428 25.827
33.470 47.451
53.381 21.571
19.210 -4.536
61.807 -33.683
84.370 -0.862
74.575 25.053
75.235 10.481
61.008 32.602
18.253 54.487
28.416 65.073
24.934 65.947
26.074 58.515
30.693 61.288
24.735 54.008
41.691 35.977
31.101 58.289
46.739 73.220
46.375 52.105
57.869 36.163
75.498 53.500
61.415 63.508
38.683 61.414
23.721 60.237
3.037 61.172
37.720 15.000
22.956 45.121
51.113 65.080
31.225 56.894
32.316 60.831
24.754 62.706
45.275 59.550
52.457 52.001
72.716 54.353
13.766 48.334
5.255 42.135
73.588 -6.438
77.449 3.578
61.538 -26.046
49.050 -31.514
74.151 -10.910
52.080 -4.867
35.021 -5.201
43.019 1.127
34.253 22.708
18.363 31.778
62.138 14.816
13.614 20.287
41.560 21.479
32.683 -7.847
27.833 12.703
19.309 12.166
42.076 50.806
77.621 23.428
51.252 35.979
59.467 49.663
31.928 41.082
22.090 64.892
-3.278 49.646
10.167 54.687
26.320 48.539
57.925 74.071
24.053 50.511
17.545 49.216
60.723 62.249
44.227 71.508
-5.016 50.958
20.586 51.989
5.266 11.979
56.121 25.798
51.505 -15.515
45.741 -35.542
72.434 -28.724
64.112 -24.926
63.189 -1.858
54.250 31.408
67.252 45.827
58.964 50.450
64.707 46.809
29.238 51.877
53.988 19.648
56.864 33.105
57.036 44.459
45.176 50.664
41.477 59.958
45.393 28.103
55.959 5.594
71.571 6.933
77.433 11.910
71.613 19.806
75.937 10.433
81.546 5.094
78.813 -4.877
65.890 -8.645
60.776 -19.817
71.605 -33.942
53.836 -33.696
43.167 25.379
39.277 61.095
38.145 34.226
29.797 56.187
18.018 76.142
50.011 65.368
74.689 48.667
66.104 57.299
67.103 37.340
44.472 28.075
66.942 13.618
70.625 5.332
67.783 -29.282
55.706 -10.319
61.628 -22.366
57.068 -35.652
70.018 -21.056
64.090 -25.364
50.189 9.823
56.363 -2.096
55.336 -26.427
52.262 -13.286
57.009 -21.234
43.258 -18.819
32.998 -21.107
38.647 -14.836
46.085 -22.761
47.819 -18.524
57.878 -26.920
67.928 -15.489
79.095 -4.689
74.223 14.824
52.312 32.364
45.821 36.531
35.492 49.893
49.876 61.402
4.906 41.571
6.425 2.448
36.190 -4.870
53.314 23.488
73.462 4.894
90.541 -2.878
83.408 -10.919
63.191 -29.887
48.406 -12.279
56.954 17.654
54.630 14.761
28.736 11.774
23.005 35.830
29.883 27.250
62.956 38.116
81.940 8.406
56.808 -8.642
87.278 31.673
84.407 23.660
71.050 38.816
60.605 -7.860
56.844 -22.489
80.392 -12.197
64.195 -24.136
50.068 -6.956
36.942 40.429
36.330 20.716
74.733 2.986
73.208 8.236
50.760 -1.785
64.399 15.516
32.250 51.155
54.693 46.500
36.962 51.534
47.918 54.815
76.273 25.553
55.665 12.293
63.240 9.205
47.155 -8.403
55.641 -13.076
47.658 36.203
16.128 20.386
27.598 31.097
63.601 64.217
75.454 21.097
65.008 2.717
60.747 -21.688
73.183 -17.092
79.878 30.958
66.990 63.658
59.507 51.859
83.355 32.957
66.524 -3.614
35.402 29.989
21.276 -6.591
68.250 11.367
56.531 0.352
64.686 -21.141
73.087 -10.454
90.825 -12.778
21.401 22.691
24.640 33.091
30.705 55.692
23.401 60.970
9.409 57.832
4.705 62.252
10.086 42.675
37.453 73.104
72.574 34.874
75.247 56.446
64.502 48.664
76.487 43.806
51.686 61.751
41.721 60.523
55.658 44.262
48.412 52.870
16.509 60.239
26.936 57.866
59.762 60.373
52.767 42.174
13.017 52.610
12.488 64.317
20.043 56.039
44.989 55.816
29.204 71.449
28.903 58.863
4.728 45.137
34.493 30.830
27.510 43.251
1.692 40.255
33.411 63.078
81.917 43.958
64.428 20.523
63.617 -36.484
74.213 2.476
76.210 7.080
84.232 -2.623
83.636 26.852
71.759 6.196
52.485 -5.332
51.776 -23.537
48.660 -12.290
44.027 -4.449
53.839 19.497
18.904 54.433
53.595 50.011
36.141 56.405
35.981 52.725
37.184 53.093
69.974 57.961
54.033 24.226
88.673 31.940
73.857 35.691
82.798 36.590
71.829 11.967
70.959 0.525
71.821 -20.053
84.744 6.874
47.468 -15.852
51.033 -35.689
58.514 -14.948
85.363 4.153
86.899 -3.419
62.235 -30.116
69.207 -8.683
66.993 4.143
57.431 4.017
39.120 44.861
73.443 55.947
68.278 38.592
44.793 50.276
39.124 53.466
55.930 32.008
58.898 55.275
73.665 40.477
85.686 37.939
64.593 22.776
79.044 18.124
36.946 1.076
21.308 -31.609
35.752 -32.266
77.621 -6.658
77.962 29.317
69.298 42.939
78.909 31.177
73.465 25.087
49.837 26.968
73.941 -3.475
48.873 -20.597
23.836 9.088
37.646 23.338
52.549 38.088
18.362 49.141
8.776 54.482
5.183 30.968
48.322 -35.503
51.092 -21.268
53.794 -32.945
77.111 -14.806
78.526 7.104
75.343 -16.633
68.385 -5.221
63.499 -4.850
49.130 -14.650
53.429 8.204
69.450 36.843
70.240 39.218
79.579 41.456
62.871 49.618
44.219 7.643
58.470 32.768
85.998 33.390
78.461 19.124
73.321 -12.256
82.009 -5.267
60.205 -29.445
54.454 -23.290
86.562 6.912
83.372 -11.827
88.052 35.275
82.549 43.972
79.543 22.242
73.340 -22.043
39.713 -7.817
55.580 1.080
35.325 -25.470
74.405 -2.476
61.502 -17.785
43.218 -26.751
26.188 -38.199
49.215 -11.956
50.129 28.430
62.247 -18.382
57.647 -23.326
46.644 -35.992
52.389 -25.425
51.278 -38.581
31.836 -41.514
48.050 -30.212
56.001 -21.162
52.180 -21.864
39.231 -21.941
23.014 26.160
17.163 31.131
9.331 35.016
42.150 13.103
28.505 -1.604
54.863 -22.131
85.280 -1.475
46.067 -24.044
45.600 -7.146
41.072 14.069
35.833 25.400
47.776 20.198
62.491 -1.732
32.670 -8.690
56.816 2.994
17.873 7.301
35.982 18.505
22.458 62.717
5.455 33.308
5.264 31.081
67.536 -9.642
37.238 0.467
82.206 14.042
65.768 -2.718
71.206 -25.355
55.558 10.503
85.206 -2.296
77.711 0.423
68.012 -19.107
63.061 -13.528
62.588 -17.239
67.614 -20.648
57.556 -18.400
83.810 -8.990
86.813 7.718
90.515 18.602
74.196 10.569
79.975 34.140
48.623 33.406
67.757 33.654
22.215 21.626
32.492 18.441
27.164 35.910
73.261 19.567
59.668 -18.941
62.341 -21.322
63.298 -11.230
70.911 -1.349
75.850 8.197
81.691 -3.355
78.756 -0.764
72.686 -17.397
67.909 -29.361
58.335 -12.290
75.154 2.424
48.316 5.503
59.611 19.807
75.889 -9.353
58.237 -31.822
41.993 -13.939
53.727 -18.557
72.438 -18.522
56.583 -25.975
81.446 0.398
55.202 6.019
69.145 -5.058
71.231 4.831
60.742 2.746
76.087 41.152
51.727 22.206
59.067 31.075
72.716 -1.538
67.588 19.689
43.301 17.762
26.767 38.519
22.286 69.461
14.123 63.887
9.508 60.485
23.569 53.975
46.804 21.871
51.537 31.415
51.013 3.688
41.899 22.989
30.288 16.338
35.130 50.312
71.303 49.917
75.058 11.289
68.456 -16.066
65.387 10.221
71.946 24.065
64.277 33.909
54.885 35.569
55.755 24.693
15.954 52.504
57.572 61.462
22.036 42.465
41.410 46.649
26.422 32.334
52.954 58.264
27.153 52.441
32.484 41.786
54.858 12.827
37.621 40.224
53.948 28.967
68.413 25.229
52.706 34.293
38.402 43.770
49.375 58.116
75.936 31.956
80.404 9.387
43.070 -20.976
36.449 -28.073
35.865 -24.458
49.738 -28.145
72.882 -22.403
50.195 0.661
40.057 23.226
39.756 25.977
26.795 55.504
32.822 55.614
61.065 46.428
53.079 5.773
80.984 4.905
74.922 20.238
77.614 8.562
87.675 17.218
69.315 47.951
32.467 52.517
56.218 50.242
27.662 62.044
59.609 41.720
42.307 53.149
34.466 66.015
19.693 49.614
32.703 55.714
5.441 34.397
4.387 44.943
31.291 58.274
42.851 49.266
38.759 33.594
37.799 59.692
22.524 67.036
12.182 50.970
23.123 55.992
8.972 65.847
5.840 63.079
63.014 48.992
19.664 59.271
11.656 71.387
5.573 66.486
90.773 9.482
90.777 33.793
79.647 12.613
22.347 38.556
31.573 30.754
37.567 34.476
47.912 49.224
59.197 60.489
61.850 67.133
63.400 36.361
46.546 57.841
71.821 43.770
91.953 17.408
78.099 4.948
68.698 30.780
42.018 34.046
51.517 21.071
39.128 26.040
66.376 31.121
48.603 59.632
63.725 36.566
56.807 55.761
53.726 32.390
65.146 -2.618
36.674 -22.173
77.950 -24.842
65.209 -24.608
27.162 -21.759
59.800 1.161
35.624 3.364
41.609 44.545
74.291 38.423
77.719 18.575
67.287 64.319
48.769 69.666
40.710 62.497
44.542 60.448
20.772 62.679
20.688 63.803
15.053 54.827
7.846 42.253
26.564 17.354
13.753 14.985
34.024 30.895
39.636 12.514
71.494 5.066
79.579 16.632
69.665 -24.564
64.508 -7.275
75.017 35.779
68.473 4.791
76.569 0.848
81.969 5.200
79.896 0.219
62.564 27.347
52.245 33.528
76.028 9.578
51.066 29.576
48.357 -16.564
75.848 11.311
72.555 1.954
75.052 3.373
64.569 -6.645
49.804 -29.383
63.479 17.937
37.340 -11.466
42.306 30.018
17.450 52.545
34.213 47.290
46.198 60.130
24.649 39.407
23.314 53.244
24.837 55.946
8.098 64.555
63.606 57.926
62.032 15.863
76.888 3.967
53.171 23.149
47.421 31.117
61.663 21.832
58.324 -14.569
52.132 -25.932
46.996 -19.839
76.689 17.718
58.959 56.933
39.188 0.907
20.171 27.845
25.977 18.527
19.580 -25.756
31.474 -14.324
40.538 -5.820
32.117 36.105
55.183 -14.814
57.218 -4.280
30.812 15.847
43.206 -13.954
34.108 7.950
54.096 25.322
47.172 62.540
35.996 60.402
34.851 43.645
48.017 53.878
66.320 41.633
54.055 13.836
81.736 12.360
83.860 5.091
59.557 -4.643
61.917 36.037
84.098 6.617
73.372 -0.564
75.726 -5.582
64.317 11.382
72.450 32.258
63.811 53.559
57.771 46.465
54.450 54.746
80.528 47.647
62.944 23.760
57.612 0.620
50.367 21.611
14.234 3.715
58.770 3.405
59.573 11.063
60.437 -5.036
67.591 -5.399
82.330 3.773
45.748 -5.451
61.156 -20.607
58.594 -37.415
77.700 -25.450
48.314 -13.969
74.823 -7.769
74.126 -6.712
79.956 8.676
71.778 -8.354
58.453 47.126
50.753 59.343
34.258 70.844
21.533 49.572
8.932 58.923
24.413 29.486
60.893 29.057
44.939 31.309
57.679 36.854
48.441 46.968
73.546 47.970
62.845 53.740
71.771 53.373
60.712 40.372
13.579 44.521
31.491 66.762
60.694 58.086
33.799 52.694
78.253 19.989
45.795 4.260
66.402 -19.027
53.194 -25.547
64.565 -32.404
84.074 -0.783
71.330 -23.789
78.943 -7.166
53.312 -18.386
75.925 -31.589
64.177 -28.700
50.659 -35.359
61.969 -35.629
29.669 -20.412
69.164 -31.403
71.231 3.984
83.268 3.184
56.363 -6.364
55.780 -25.519
39.974 2.980
44.755 8.387
1.094 18.930
27.832 10.727
38.421 6.934
18.873 18.789
35.176 37.741
33.741 24.413
36.481 38.859
29.423 59.336
43.064 22.330
68.484 31.062
45.453 38.304
36.241 32.518
23.496 43.069
59.511 25.926
33.214 60.905
13.984 53.437
26.048 49.705
30.042 44.420
15.950 32.776
9.288 40.347
22.691 16.812
19.079 -14.576
13.813 -3.139
20.071 -0.467
21.766 -13.339
22.616 -1.101
52.581 1.989
25.618 47.416
38.410 46.530
18.800 50.913
38.082 52.734
59.934 56.926
38.600 62.203
59.844 49.795
22.721 43.549
23.905 63.907
26.071 47.913
18.785 55.296
43.118 56.411
38.934 49.275
25.544 41.497
44.316 52.978
47.022 26.149
32.230 -6.514
31.052 -13.706
51.353 -23.966
34.830 -24.298
36.227 -22.579
26.553 -22.989
54.450 -15.817
83.902 8.109
43.215 43.072
62.989 3.941
48.175 32.147
21.101 46.852
22.275 49.270
34.193 51.922
44.738 62.850
22.484 60.005
25.301 59.200
28.741 60.218
55.264 49.386
49.820 26.189
59.764 -3.153
61.016 -11.114
60.361 -18.226
63.036 -9.584
19.078 3.255
58.866 -8.252
81.448 7.094
62.328 -1.917
31.943 -18.408
15.087 23.398
52.283 26.990
47.310 30.987
48.906 24.456
57.088 54.147
53.235 38.264
26.321 48.290
15.576 16.105
-11.705 7.353
21.085 -16.449
20.904 8.358
44.786 4.128
65.333 48.136
76.125 41.480
67.652 54.032
5.526 66.199
46.367 15.833
28.528 60.860
51.915 74.742
19.251 48.190
44.021 34.513
55.228 66.447
57.668 66.041
42.770 41.410
54.958 60.067
39.360 62.557
34.038 45.183
42.250 59.846
35.333 48.477
29.211 55.560
27.920 39.693
25.303 13.720
64.996 27.994
56.574 31.012
60.457 46.552
49.392 28.462
71.215 -7.041
80.846 -12.909
60.973 -7.488
81.250 -4.276
84.575 10.588
67.266 -20.080
56.813 0.877
40.456 0.453
42.476 3.689
43.650 23.901
53.576 -6.871
71.056 -3.662
44.511 11.291
56.647 -28.189
57.359 -21.470
67.222 -39.652
85.456 -19.057
64.143 -28.411
61.656 -36.967
73.357 -13.406
76.526 7.357
57.941 -10.016
69.086 -7.465
67.665 -15.798
80.527 -29.423
52.804 -24.492
41.424 -5.909
62.170 26.068
54.030 22.978
53.201 27.503
48.488 -15.973
58.781 32.963
57.281 39.370
35.623 55.152
60.982 18.346
77.741 -23.790
74.436 -33.677
48.802 -33.615
70.322 17.770
64.876 27.940
55.687 42.157
71.580 38.220
52.001 2.603
28.172 12.838
51.103 9.589
69.424 -3.996
72.010 -10.036
66.355 -8.278
69.968 10.432
44.273 12.418
54.731 16.494
57.445 -18.183
28.441 32.772
4.467 47.154
22.003 20.691
33.329 -0.194
40.790 -1.920
69.099 39.120
76.019 -0.509
83.631 33.169
79.198 27.005
79.604 45.234
80.151 49.288
78.459 16.422
37.687 11.578
51.028 54.493
81.687 51.306
80.462 43.906
65.218 50.683
22.261 53.028
38.075 67.446
21.754 63.236
12.558 51.311
26.148 46.186
-8.274 53.523
15.475 51.545
13.211 57.284
4.174 50.356
10.613 48.386
57.030 53.072
47.495 45.978
59.545 47.497
76.038 -1.848
74.397 -3.412
36.648 16.908
60.175 5.504
46.429 -2.551
40.331 4.643
40.721 -1.485
49.977 -7.799
56.258 -9.315
66.285 -2.884
77.846 -14.323
63.757 -8.446
32.651 -16.711
66.055 -21.573
77.798 27.221
45.972 -0.867
30.955 30.995
38.791 38.640
16.582 41.301
20.833 14.511
2.205 23.771
20.928 28.217
21.280 27.501
0.759 48.658
0.101 34.320
5.444 36.977
83.657 -6.284
41.431 0.189
29.911 46.323
32.303 51.259
38.479 28.443
17.483 30.385
23.752 13.883
44.242 2.542
51.939 -23.143
58.160 -25.478
63.312 -25.770
60.421 -24.222
68.589 1.357
49.165 34.975
74.842 21.726
77.758 24.310
52.637 16.774
59.220 -4.743
58.576 -4.246
68.432 13.076
59.567 -22.681
64.554 -34.168
50.431 -38.050
42.598 -18.478
48.491 -31.809
36.206 -16.928
36.881 20.504
14.015 25.653
30.502 41.684
25.322 51.566
9.731 69.358
5.680 71.132
50.145 -16.473
35.727 -1.152
14.049 19.834
9.342 29.633
8.719 36.366
32.185 62.207
51.267 58.577
47.019 42.691
30.285 22.020
29.292 -6.828
49.318 7.007
65.402 -2.359
72.138 -1.860
84.465 11.674
75.321 38.584
56.777 31.410
48.794 23.191
45.262 28.990
34.270 8.258
70.976 -1.507
93.922 18.075
64.985 -13.370
81.486 12.609
79.320 4.011
87.028 23.892
80.352 24.704
54.580 -10.205
83.387 3.613
44.015 -23.062
36.245 -36.044
30.218 -30.075
44.559 -32.467
56.207 -26.620
60.082 3.874
67.899 34.264
81.191 8.585
89.614 4.154
49.467 2.948
25.315 -4.339
55.672 27.325
29.271 -0.336
44.179 4.145
40.349 8.498
49.791 -13.803
57.677 -15.384
63.957 -19.220
78.140 9.089
77.808 6.089
47.013 -8.418
67.088 2.402
42.977 -5.874
76.166 28.251
77.130 51.658
45.729 67.234
17.269 45.660
32.970 44.365
43.345 32.580
43.901 47.388
29.647 68.036
57.485 64.600
66.752 47.737
66.110 37.839
61.466 49.439
67.133 47.710
45.313 58.973
56.417 25.358
82.153 47.534
84.566 34.172
47.696 50.933
14.730 75.277
14.273 62.757
27.594 44.534
40.487 61.533
7.988 51.816
32.998 47.434
11.253 61.793
24.982 48.729
12.432 37.958
9.870 32.760
28.877 40.484
70.106 21.462
51.669 32.650
87.231 -0.532
45.019 -11.249
29.048 28.671
51.907 50.622
12.460 22.491
44.320 45.995
26.628 63.923
27.943 48.643
56.338 55.860
89.955 27.157
87.871 30.859
46.260 34.000
53.069 4.887
45.803 -20.390
55.037 -31.979
73.485 -25.978
21.207 -29.580
42.687 -45.608
40.028 -18.002
40.049 -22.122
36.990 -10.571
61.691 -5.802
60.554 -21.355
65.045 -2.653
71.188 -1.719
70.023 44.432
48.667 67.435
80.430 40.066
69.379 17.228
79.922 27.657
79.067 -5.565
34.188 19.375
50.457 -1.785
73.541 -4.807
38.499 25.736
18.558 0.036
53.920 -2.731
44.885 6.014
62.613 -1.165
56.012 3.817
66.988 23.576
49.498 35.544
43.001 10.795
43.594 22.961
33.064 10.471
56.208 -3.864
79.071 -1.423
72.453 -19.771
44.628 -14.480
38.399 -30.979
19.846 -21.786
68.494 -26.153
66.918 -17.518
71.618 10.432
73.197 -5.478
70.205 6.675
86.989 13.093
86.032 -1.840
45.395 -41.689
69.898 -18.592
71.597 -6.129
84.818 3.964
69.510 -1.948
69.413 5.503
33.050 6.715
86.239 -7.162
54.139 -13.252
65.367 7.655
45.435 7.643
50.629 28.664
72.955 9.813
38.097 -21.829
32.812 -30.788
39.812 -16.907
56.130 -8.735
61.843 -4.694
73.352 -8.632
69.387 -14.619
69.180 1.840
62.949 6.612
28.531 10.166
48.910 -19.885
70.882 -12.213
52.774 -43.243
55.761 -22.506
28.672 5.734
60.954 -15.525
25.214 -21.577
52.579 -10.225
57.051 23.292
46.651 13.766
50.665 40.620
66.669 38.461
59.466 24.358
69.444 25.095
73.559 30.068
54.979 16.515
15.045 39.207
-0.970 30.540
17.063 23.402
26.031 42.452
47.914 41.586
36.449 2.312
39.988 -14.400
72.237 1.319
74.692 7.885
62.245 15.146
45.080 44.188
36.952 50.966
31.265 43.041
52.563 49.993
60.751 53.537
59.405 61.823
35.329 64.626
17.700 62.823
27.273 64.417
27.764 54.526
54.201 54.970
65.171 38.641
59.227 25.862
45.986 39.957
44.237 33.874
30.451 0.366
66.345 -4.992
62.026 5.267
70.773 4.778
49.002 -13.109
80.469 -3.840
80.166 11.523
69.216 -15.391
64.044 11.380
68.844 9.337
74.762 45.705
63.748 45.383
54.090 20.344
48.472 55.902
55.554 42.527
48.502 46.540
48.590 50.943
69.795 11.168
59.310 15.910
47.968 52.516
49.499 7.887
74.823 16.837
80.608 10.200
75.078 -6.336
65.729 7.665
86.536 -5.189
64.667 -16.050
60.742 27.092
60.447 8.103
57.149 34.101
32.505 0.079
35.399 -27.625
28.563 -26.483
39.003 -19.378
51.914 23.677
42.356 44.648
10.872 43.015
28.993 61.320
35.887 65.371
23.875 61.564
28.140 70.367
22.214 51.801
33.844 50.441
22.915 28.482
8.462 9.017
27.414 43.042
42.136 52.657
68.412 38.238
27.870 43.978
73.827 28.847
52.171 14.877
47.629 45.971
7.396 48.512
24.246 46.785
44.918 16.265
60.640 33.466
64.452 29.042
68.292 -5.283
39.110 -25.605
74.779 -26.584
47.707 -32.058
66.490 -18.897
54.578 -21.910
49.649 18.112
84.917 6.440
92.122 15.923
96.063 13.083
81.055 23.930
75.762 -2.735
65.439 32.183
84.176 33.741
50.428 31.466
84.315 31.036
71.408 50.324
77.827 50.068
30.999 31.225
32.565 28.318
13.331 30.334
22.391 53.647
25.648 51.319
39.550 39.819
26.134 38.663
35.925 49.483
14.170 31.036
9.272 41.809
31.884 36.463
16.947 47.171
27.488 59.054
28.578 49.693
46.854 61.806
44.343 35.906
46.997 39.201
45.453 55.431
54.415 28.995
26.944 40.203
41.015 53.560
56.671 35.270
85.629 -15.806
85.928 -5.550
61.382 -27.223
55.923 -17.082
89.002 -1.241
84.292 -1.584
66.524 -21.844
58.484 -14.301
43.521 -25.552
30.887 -30.310
56.905 -27.012
62.949 -11.317
87.202 -0.866
79.052 -9.079
43.243 -25.150
50.869 -17.247
63.581 -37.173
27.242 -2.211
28.952 2.546
46.498 -0.479
73.196 21.792
82.942 36.115
74.476 22.259
56.103 37.760
56.386 53.573
14.641 28.637
21.945 55.203
-7.879 38.550
-2.434 34.893
27.895 36.975
50.547 53.910
31.253 21.741
42.228 3.819
42.559 9.137
35.593 -0.647
38.292 15.429
60.210 41.635
30.647 57.136
44.454 70.797
53.701 62.150
72.914 48.496
51.474 53.923
23.775 64.802
30.032 14.595
18.042 18.318
33.950 11.145
-2.914 28.603
14.801 38.918
34.108 47.053
34.788 40.963
77.231 17.748
66.056 -19.615
40.598 -36.343
36.525 -37.682
52.567 -29.085
53.842 -9.086
51.640 -19.423
43.266 -34.310
44.473 -27.358
42.573 -17.891
26.785 -24.575
32.905 -31.995
66.851 -20.512
88.037 20.349
83.882 31.923
70.963 61.310
71.467 36.241
59.979 -0.712
57.860 -27.149
30.165 -10.981
59.108 -10.861
55.325 -11.430
38.897 -16.733
35.731 5.978
15.762 2.750
21.298 29.153
22.821 56.791
57.965 65.515
53.912 69.275
26.045 53.099
55.706 63.325
71.999 37.712
79.571 24.993
77.712 16.217
50.230 37.940
14.274 63.103
42.620 47.186
52.325 34.630
71.709 1.543
53.942 3.372
43.171 -23.037
48.241 -22.579
71.247 -17.479
83.768 -2.321
60.705 -6.786
30.856 -12.021
31.172 -3.101
21.480 6.692
32.108 -4.417
34.670 3.167
61.231 1.774
76.410 -11.777
86.779 30.267
80.736 14.599
49.298 28.367
41.521 15.683
70.482 -10.922
26.018 -25.222
48.340 -7.589
61.024 -24.871
47.778 -34.262
37.523 -30.115
58.249 -20.730
79.016 5.899
59.781 -19.114
85.185 31.841
52.441 35.009
43.986 41.897
60.972 -8.887
60.322 -10.482
53.735 -19.249
36.331 -23.848
69.638 -10.811
81.966 12.867
29.067 6.237
48.193 20.544
24.624 49.394
23.882 56.494
37.507 43.718
28.227 33.840
50.551 26.156
65.565 -8.096
60.261 -26.594
66.824 -23.357
70.715 -18.971
91.548 -7.776
89.562 8.547
85.608 9.937
55.069 -28.759
40.666 -15.270
77.970 -13.657
61.349 -7.324
74.996 11.946
63.266 -4.444
60.946 40.988
21.458 35.675
30.687 35.513
10.166 46.202
26.041 38.214
30.319 47.468
62.979 2.850
34.436 21.473
49.307 58.979
56.279 59.153
14.393 44.606
39.605 64.110
83.348 41.245
77.169 12.851
82.882 -0.803
55.801 -16.139
61.747 -22.165
49.752 -21.785
34.317 1.983
57.185 14.895
19.840 -3.259
35.145 6.893
45.985 14.562
14.426 29.340
13.207 58.361
18.741 52.299
-0.092 26.540
21.145 45.843
41.160 62.466
7.388 59.014
61.689 38.999
20.431 50.919
27.106 45.811
31.811 54.712
49.746 41.019
39.648 49.197
20.714 68.636
18.521 58.271
31.010 70.193
35.689 48.961
35.242 45.436
63.596 13.141
48.506 39.198
27.029 50.947
16.533 65.769
12.701 60.918
15.036 34.860
31.986 64.199
6.407 42.381
50.276 33.548
12.372 52.940
61.016 63.429
47.920 31.967
22.082 67.773
27.457 77.296
18.042 56.410
9.891 59.071
17.001 45.284
44.761 63.307
53.489 51.915
69.146 40.452
68.347 49.352
52.074 32.403
62.893 52.419
63.712 34.337
47.618 15.691
56.978 18.549
44.396 13.707
60.049 24.834
47.465 46.531
26.591 58.693
49.294 66.464
69.967 51.871
62.358 43.626
80.996 39.315
87.192 29.627
87.638 -5.405
65.481 -24.458
78.234 5.181
72.756 -7.316
84.874 -1.923
37.837 34.115
46.887 15.718
55.797 -23.863
46.075 5.094
32.205 26.154
18.117 28.643
32.579 38.313
62.397 55.709
42.028 63.235
53.487 57.045
38.792 50.175
21.442 60.993
26.837 24.431
42.957 17.513
50.952 26.606
51.789 27.383
17.877 49.810
17.265 67.187
58.599 57.461
60.623 26.822
64.248 -21.561
57.668 -29.186
46.968 -29.514
80.767 -11.638
53.872 2.533
65.294 22.437
65.506 -7.230
62.323 -13.449
45.239 -24.105
63.779 -29.388
71.308 -26.695
81.127 16.617
73.074 -5.381
31.299 18.476
9.895 -4.295
22.602 -26.881
35.736 -36.940
49.758 -21.296
83.658 -1.062
75.009 11.508
63.799 1.178
49.872 -10.958
65.342 8.546
27.522 -3.538
37.188 -7.638
48.037 -35.495
46.646 -33.965
72.178 -13.783
61.033 -14.924
65.614 -5.690
57.427 -19.087
82.776 -5.467
55.192 -12.933
50.796 -26.775
34.257 -17.160
49.018 -16.430
37.948 29.918
48.906 48.852
58.136 64.942
46.996 69.914
48.252 68.426
55.482 55.280
67.858 30.904
34.199 32.995
46.581 21.135
64.200 49.441
33.618 39.993
12.686 52.693
37.319 26.609
26.243 -6.691
78.185 30.828
37.263 54.745
26.049 66.725
42.319 51.008
15.394 48.284
33.040 47.181
65.204 28.253
64.692 5.975
7.165 0.418
36.229 48.368
21.448 58.428
21.284 53.122
25.700 33.616
32.834 56.558
46.889 65.389
39.741 55.072
60.538 58.060
62.076 20.250
67.043 5.347
92.683 24.501
36.065 53.787
34.646 53.191
18.104 69.232
15.511 61.215
34.655 60.358
40.341 66.739
52.710 56.993
34.435 36.151
67.701 29.520
38.155 34.109
53.200 21.621
61.775 -22.296
83.131 9.353
47.790 -14.044
66.322 -28.602
70.867 -8.389
72.757 -5.466
57.866 -24.678
40.936 -26.076
48.259 12.964
48.071 -10.930
72.680 14.360
77.378 18.613
83.731 11.692
70.397 -3.600
57.610 4.810
76.797 -14.954
69.626 -33.048
62.407 -13.085
54.515 -9.671
44.587 -20.752
15.075 -18.926
44.989 -13.238
60.376 -17.056
73.942 -10.086
62.876 -28.283
71.126 -24.524
63.810 -14.125
71.481 -19.326
53.672 -28.794
52.180 -37.492
60.307 -37.466
61.614 -7.806
52.394 -6.434
77.122 15.830
63.216 1.308
45.238 -4.316
92.112 9.479
76.184 -2.535
73.349 6.044
48.255 -21.719
71.218 -2.193
49.172 -11.776
45.695 -14.249
52.384 -23.035
72.942 -20.718
55.644 -23.028
73.913 -7.145
72.174 14.723
58.214 28.661
71.335 37.997
71.964 30.933
92.547 3.837
69.321 50.660
33.451 53.966
51.002 66.811
25.542 57.498
11.010 46.744
16.227 55.537
19.114 64.839
21.892 31.884
14.104 38.843
55.854 17.386
82.851 -9.964
77.287 -15.867
54.863 -25.847
69.835 -25.976
58.313 -16.638
79.381 20.011
44.138 55.454
55.323 42.780
49.447 47.253
25.206 48.826
20.681 21.157
28.681 27.309
34.321 7.710
39.150 26.540
18.298 55.382
21.678 42.399
26.967 47.460
25.045 29.248
31.195 46.837
44.026 56.754
53.249 60.493
63.372 36.152
57.857 -4.077
39.570 -18.963
31.123 20.871
15.599 30.837
45.729 59.399
48.591 49.055
34.238 41.950
24.160 7.958
53.441 -2.642
46.237 19.096
40.731 34.190
32.020 35.495
42.618 43.336
56.110 21.527
43.815 10.447
46.040 31.444
47.538 59.964
22.506 48.058
62.977 34.993
74.180 21.825
21.129 21.300
7.457 40.278
54.063 45.787
56.553 5.991
51.047 13.462
68.018 -31.987
52.832 -27.978
64.639 0.226
39.119 13.284
52.811 -3.857
46.473 -16.151
68.631 3.958
78.362 27.463
79.256 44.842
70.799 40.818
47.373 49.738
32.853 53.408
10.191 57.684
25.621 47.869
43.024 14.281
58.876 47.671
59.602 58.663
61.170 58.585
37.259 54.234
46.401 55.168
29.994 42.262
16.899 62.984
53.763 53.003
12.930 34.019
16.818 27.976
47.006 60.704
40.587 78.076
43.661 58.580
70.425 48.262
74.615 33.084
67.183 43.441
19.194 46.937
11.391 47.125
24.537 71.179
-12.026 47.843
24.126 57.612
75.914 34.502
43.842 35.498
55.802 41.419
56.591 63.378
54.675 67.797
69.170 45.881
56.527 62.397
35.096 43.216
17.601 28.929
21.758 55.817
9.604 31.022
41.412 51.146
55.263 59.209
60.036 31.047
63.547 32.832
48.917 42.184
59.592 54.793
46.321 66.428
31.608 75.631
24.530 57.211
4.337 24.667
-3.921 30.995
16.873 25.053
47.550 39.436
50.044 55.039
75.736 49.441
46.277 61.867
17.263 47.580
8.410 30.316
-5.773 15.160
31.125 44.545
54.932 47.602
68.909 27.667
41.642 2.176
58.265 8.178
40.245 5.088
50.689 26.410
59.457 24.775
28.573 32.836
51.391 32.193
41.894 24.539
79.120 36.552
69.729 31.033
80.674 18.658
67.225 -7.153
48.650 -18.140
53.526 -12.418
53.196 -29.634
62.246 -8.247
38.883 -24.372
46.567 -28.432
75.499 -28.992
64.793 -17.380
65.896 -28.423
82.336 2.375
79.332 27.034
80.875 22.146
76.905 5.054
72.054 -5.758
79.430 28.821
52.737 53.397
10.636 36.932
26.704 15.819
19.216 -13.577
61.214 -37.819
54.741 -31.800
69.153 -13.616
65.049 -10.201
40.601 13.254
28.273 25.139
23.219 47.076
54.443 17.365
21.260 67.182
-18.892 42.670
16.125 54.437
12.652 55.186
6.909 43.972
9.449 51.588
38.182 35.726
48.450 17.113
60.050 33.130
46.197 52.355
22.852 54.925
31.410 54.073
23.965 66.991
23.803 53.232
44.938 51.761
57.200 66.215
60.192 63.582
62.664 54.390
43.161 61.568
22.298 62.685
24.699 53.512
23.377 72.808
36.780 53.535
43.584 56.509
63.371 35.273
63.714 21.224
55.795 36.221
64.401 39.618
50.336 35.600
78.385 50.757
78.849 47.556
54.553 34.935
71.825 25.823
46.904 29.949
19.142 8.931
11.373 7.146
34.328 26.664
24.044 -18.399
45.875 -14.485
37.975 -8.762
15.982 22.738
37.956 17.034
30.857 25.400
34.207 9.615
40.895 12.284
17.641 19.081
29.309 14.471
6.478 -6.432
8.916 4.242
57.875 34.504
62.891 42.213
48.392 -3.562
52.390 -9.246
45.151 -2.596
60.779 -11.253
84.035 2.973
57.525 -24.634
40.029 -27.334
58.458 -10.848
65.986 -0.491
79.296 14.054
65.213 27.723
74.957 43.941
37.120 30.149
26.244 48.456
11.336 37.452
31.005 51.497
29.034 43.778
42.275 44.939
26.588 32.373
31.757 46.717
25.339 57.251
55.641 24.621
22.958 -28.677
56.241 -25.527
45.978 1.786
56.037 22.688
67.216 13.549
78.006 -14.709
76.740 -7.339
63.388 8.440
53.353 19.301
56.201 -5.872
42.737 -9.310
40.854 -17.075
76.588 1.390
71.493 41.999
62.062 57.630
87.665 12.011
46.365 -5.916
22.572 -6.144
44.713 -2.893
64.445 33.126
61.952 30.066
81.229 3.357
65.170 35.561
50.312 38.148
29.875 25.455
17.252 13.132
32.747 20.714
27.495 37.019
44.768 44.202
40.750 48.178
45.036 32.809
70.177 -10.948
43.087 -10.299
60.710 -9.468
37.458 3.697
44.923 7.029
45.204 9.657
61.543 17.597
59.614 35.672
60.359 47.929
76.449 18.610
87.310 12.091
79.588 15.668
72.968 4.037
72.927 -7.428
69.715 -3.475
64.343 -24.614
53.977 -24.239
67.188 -11.397
75.129 -10.162
84.161 -19.822
70.792 -14.139
42.419 25.302
50.260 45.150
3.140 42.878
46.146 73.200
20.962 57.927
32.454 60.830
43.974 62.468
39.899 66.733
35.396 41.006
35.246 38.035
49.797 50.765
42.287 61.016
64.396 59.219
86.019 34.986
46.875 63.885
42.094 58.991
58.787 44.722
69.670 39.036
33.431 39.313
61.201 47.659
33.451 20.913
54.338 9.864
44.722 -7.045
66.077 36.359
47.404 41.623
49.275 1.931
41.974 -8.403
27.501 61.607
29.379 46.350
77.069 56.002
79.590 20.125
72.509 38.271
50.290 -6.328
26.145 5.524
24.230 -19.831
68.142 -12.386
36.916 -18.158
39.390 -35.863
24.748 -29.885
32.565 -35.864
70.516 -30.419
49.164 -32.994
50.498 -34.502
30.379 -27.491
68.220 -11.147
36.814 -22.732
77.414 -20.813
39.859 -8.401
49.086 -7.554
70.086 -2.759
62.947 10.373
28.944 -2.707
53.679 -20.801
49.352 -15.463
73.070 -6.646
62.121 -13.002
83.045 3.199
51.456 -26.349
64.990 2.393
72.068 -6.967
49.558 -14.392
58.470 -23.931
56.524 -10.437
21.069 9.435
16.905 2.595
61.810 -5.488
31.358 11.173
33.326 -3.379
43.619 17.382
44.099 18.262
43.306 51.899
7.377 22.418
12.086 44.700
23.483 25.482
45.260 33.275
16.372 60.296
3.907 46.811
81.538 -8.711
69.105 -27.560
70.743 -12.770
62.765 -12.718
72.309 -19.148
51.080 -41.459
46.470 -54.449
44.402 -26.396
22.287 -14.873
69.146 -9.232
67.875 -30.901
39.540 -27.908
71.237 -23.406
51.448 -13.124
29.151 -30.357
73.392 -15.683
39.304 -23.580
79.133 -10.649
79.246 -8.673
78.566 -13.929
50.751 -30.802
64.964 0.327
40.712 -28.538
52.305 -18.084
34.021 -31.866
37.803 -21.493
63.765 -20.232
57.321 -11.867
46.219 -9.070
76.697 -28.989
70.255 -10.839
67.365 -16.695
65.452 -12.529
82.045 -2.733
62.147 -0.323
72.732 11.763
60.905 -8.534
65.088 -12.020
55.905 29.539
52.687 0.603
71.930 5.695
80.115 22.077
58.467 3.567
53.049 9.292
72.893 26.660
56.155 8.991
40.058 34.811
46.142 26.980
35.594 14.343
-4.660 40.884
4.476 42.129
34.875 -21.536
80.139 -26.653
63.527 -16.431
51.105 -13.117
49.619 -30.139
63.125 -6.070
48.807 1.756
56.587 57.970
16.272 -5.681
17.010 -20.369
43.725 -24.441
69.050 5.251
63.369 2.933
74.843 1.976
76.534 7.152
69.173 -5.208
66.246 1.954
66.034 50.094
49.625 15.945
51.051 51.476
24.779 24.198
32.268 37.074
14.688 31.614
26.284 50.684
35.592 17.593
34.967 26.301
38.842 25.855
59.543 47.983
17.956 66.942
54.102 71.201
36.575 65.492
19.756 68.118
27.452 66.167
71.524 18.012
64.302 49.329
61.049 48.541
17.825 60.152
18.869 48.592
-16.222 29.966
-11.832 47.939
17.275 59.716
22.079 64.607
30.197 62.472
19.848 34.875
35.770 47.022
13.508 57.700
56.108 54.759
38.204 54.491
37.639 55.865
45.425 45.847
43.047 68.066
49.365 64.026
68.845 60.058
62.222 56.746
79.734 28.935
74.437 56.445
26.635 44.349
17.110 30.204
41.470 36.496
36.545 47.970
17.709 43.594
16.691 36.441
23.012 37.370
63.201 3.745
77.193 31.121
68.596 9.384
66.785 -3.390
69.728 -8.608
61.396 -16.834
58.597 -11.760
55.873 -3.775
55.984 30.209
28.378 43.102
26.440 51.946
23.221 49.265
11.614 44.048
-4.090 34.726
-3.589 26.029
22.400 43.916
41.850 24.985
34.699 31.914
32.143 45.806
61.395 5.821
43.157 8.383
44.599 24.940
40.851 37.345
43.330 44.952
35.866 57.123
22.421 64.438
37.644 53.073
50.564 35.464
67.033 25.035
25.696 3.431
32.186 -9.493
37.670 -1.327
64.704 -4.104
37.545 -0.343
41.505 9.803
50.517 20.173
56.293 -1.130
46.252 -8.363
78.645 -4.966
53.885 -29.207
63.322 -33.937
63.466 -42.867
45.424 -25.248
64.429 -16.157
64.909 -16.797
60.822 -14.825
55.790 -29.277
51.028 -33.545
53.475 -33.097
62.373 -29.136
47.148 -19.903
65.931 0.147
77.584 0.306
73.018 26.951
52.848 9.731
44.381 1.517
48.574 -11.145
9.848 26.772
30.204 50.515
58.677 61.275
45.650 50.383
15.666 47.017
-1.468 52.324
9.642 2.519
32.764 10.249
62.607 44.211
73.311 0.591
71.849 -6.846
63.551 -14.727
64.938 22.747
71.560 47.173
52.970 55.229
38.808 27.587
28.758 32.381
65.149 42.079
56.008 46.770
61.189 3.453
44.004 23.591
33.056 3.902
4.628 16.883
37.140 17.004
31.955 49.874
30.204 46.180
9.806 67.446
-8.434 38.299
28.110 61.581
29.718 26.701
9.191 39.581
14.294 38.025
35.451 44.244
36.174 33.747
56.222 12.683
33.485 14.610
47.691 29.851
55.923 -6.505
35.843 4.647
41.057 6.459
26.778 38.602
41.947 18.402
78.563 21.632
73.495 0.416
55.785 -12.738
41.110 -0.133
80.614 0.615
59.888 29.957
60.067 37.611
56.178 67.026
68.347 22.739
37.108 32.153
28.482 23.715
21.328 20.982
27.576 10.306
38.065 11.351
1.887 34.854
10.088 58.801
10.512 51.012
-6.983 23.202
-8.160 39.746
-7.109 46.240
1.676 52.564
85.849 0.269
59.297 5.152
39.160 16.595
35.990 27.042
81.095 -12.262
70.533 -13.738
79.981 -6.602
73.994 26.237
37.558 41.801
30.710 55.166
26.135 41.034
16.800 52.981
55.256 38.026
34.576 70.739
26.204 45.881
32.185 14.120
29.959 36.668
81.688 -15.179
70.521 -15.676
44.258 12.938
47.287 5.213
65.947 1.265
72.651 -17.182
67.984 -23.793
75.145 -26.428
55.202 -32.312
62.210 -25.542
52.280 -25.518
74.709 -7.848
71.337 2.768
66.923 -6.388
69.925 -3.958
86.459 2.510
84.600 -4.754
69.977 -4.634
73.055 -15.573
85.435 6.855
73.875 9.739
68.172 -19.136
5.418 19.734
58.339 65.000
10.644 53.286
9.782 34.771
6.104 38.018
68.655 31.340
29.762 28.378
35.278 34.022
33.598 30.098
25.587 17.673
57.574 -15.356
25.156 -3.985
63.800 1.653
39.311 24.704
52.074 -6.629
48.976 -18.741
37.766 -16.265
68.098 -21.446
62.643 -4.614
53.907 45.136
33.508 52.151
40.903 42.550
43.418 72.030
31.351 55.775
7.620 61.118
19.668 68.818
39.319 69.597
55.402 14.604
43.544 12.316
42.795 30.224
53.173 22.378
30.552 57.500
30.018 64.738
42.579 27.764
42.310 44.251
33.936 12.329
28.707 27.147
9.073 54.311
-10.960 39.340
-3.948 26.856
-10.201 33.571
1.705 59.336
5.408 72.394
74.623 -3.875
67.500 -26.673
51.869 24.253
42.843 32.895
41.975 59.440
38.622 57.341
68.840 27.764
72.334 47.143
54.944 47.073
66.598 52.181
77.814 42.310
59.392 41.192
84.514 2.537
65.266 -6.256
56.277 -7.790
32.929 -0.484
74.623 33.407
90.670 25.518
72.414 7.624
63.718 17.863
75.053 37.034
81.312 22.801
66.223 22.287
54.985 2.631
46.020 26.803
64.602 36.518
59.120 -2.153
53.127 37.754
55.315 55.718
49.761 65.614
48.176 55.384
26.112 52.424
36.364 57.188
54.927 24.498
34.978 -7.951
53.708 -25.597
66.800 -27.016
35.010 -34.846
41.567 -23.892
39.745 -23.426
41.503 22.735
58.537 -3.898
48.051 -26.497
34.667 -10.799
41.683 -35.986
48.520 -34.388
74.346 -2.977
61.801 3.898
56.354 -6.945
59.446 -27.049
76.103 -1.086
68.353 58.130
82.897 12.080
49.437 -18.229
39.297 -19.500
53.429 -9.051
42.412 -22.911
72.990 -31.160
55.432 -37.539
39.507 -35.563
61.156 -27.435
39.161 -30.570
42.204 23.660
28.137 33.474
50.608 -7.788
50.190 -7.906
49.875 -10.434
69.882 -27.006
37.101 -15.724
34.615 7.428
61.727 20.453
75.831 36.853
81.694 31.720
57.160 34.271
72.795 57.890
26.790 17.817
40.574 35.906
22.403 21.183
33.145 50.921
46.115 43.395
2.498 58.338
1.683 55.458
52.243 -24.701
50.714 -12.291
33.584 -9.984
51.591 -14.485
51.060 -23.806
76.888 -12.186
45.933 14.227
74.020 -0.121
65.436 5.858
81.456 30.568
79.190 43.168
40.861 56.030
53.932 61.160
55.726 62.988
44.080 46.378
43.010 47.211
28.623 26.645
36.357 41.168
26.616 36.505
43.923 -14.594
35.393 -20.866
29.869 -35.581
39.314 -29.003
66.246 -32.376
48.684 -12.167
65.989 -13.472
75.152 36.277
65.238 15.003
62.626 28.402
39.286 30.082
32.158 58.756
55.440 53.161
76.548 19.259
40.947 51.235
32.264 36.611
32.995 27.258
53.177 22.645
55.870 -24.138
63.885 -2.866
75.207 13.242
73.627 -0.521
31.919 -16.733
41.173 -13.217
33.624 5.226
21.522 13.721
28.024 30.929
46.012 37.264
64.542 38.340
60.552 -10.868
41.362 -14.948
39.151 33.388
59.642 -9.609
75.798 4.896
62.723 -20.545
33.926 -21.670
53.847 32.905
70.533 56.791
55.164 23.880
28.642 56.870
46.137 31.932
48.464 45.927
75.778 48.490
80.201 27.921
68.561 12.277
54.606 -40.608
67.949 -24.141
62.429 -21.782
49.368 -8.757
74.912 -2.433
57.116 30.873
42.550 52.044
30.383 42.423
8.343 45.664
9.519 55.458
21.236 52.660
13.673 33.448
55.650 18.659
13.423 21.822
50.163 8.641
70.419 20.142
57.096 2.883
45.234 -6.942
70.575 10.710
49.310 14.663
54.895 -22.699
68.109 -19.817
19.969 14.008
64.325 5.470
55.891 -22.590
72.854 -20.013
77.375 -16.530
63.185 -9.302
57.128 -18.091
52.680 -21.551
28.908 -3.015
53.386 -20.554
28.737 -19.525
53.397 -33.096
81.057 -12.522
74.119 -23.873
55.191 -32.082
50.415 -15.947
55.035 -27.911
79.203 22.779
74.880 13.197
83.081 0.197
56.230 -33.585
54.048 -25.009
31.902 -6.591
27.372 22.485
36.671 33.054
44.081 46.479
26.996 58.794
43.110 53.923
49.513 52.230
42.006 64.576
42.861 71.427
64.387 49.653
72.779 41.915
69.160 44.531
78.829 13.622
65.225 4.774
58.432 27.204
36.702 20.263
23.013 48.720
3.146 60.468
63.864 -22.237
56.888 -29.430
42.394 -29.655
41.656 -31.930
16.199 -13.608
66.583 -9.006
49.339 19.041
56.055 6.668
65.229 -3.111
87.063 27.650
19.520 29.905
29.340 56.327
23.997 44.325
19.327 42.548
33.388 17.030
16.558 6.733
45.403 -1.666
45.524 -20.350
58.633 -35.757
47.374 -13.564
27.637 -27.604
13.877 -18.010
68.576 5.420
75.015 -10.769
83.872 6.101
68.620 9.405
52.229 44.974
57.070 56.256
84.641 45.884
52.444 31.014
81.557 23.201
74.523 35.049
71.444 45.692
59.774 45.609
69.688 60.117
62.678 63.641
41.552 59.445
24.983 67.560
45.413 66.427
30.062 43.950
34.206 56.043
58.698 62.860
46.553 56.294
60.548 46.508
78.054 26.334
68.076 24.056
48.805 13.628
20.020 15.088
33.042 -0.362
38.753 13.627
32.306 20.230
16.248 14.762
23.849 54.449
23.471 74.362
34.905 67.745
12.986 58.882
46.541 44.177
6.187 57.761
39.720 62.451
16.768 57.491
11.146 30.849
32.966 39.398
26.151 68.182
1.185 52.727
26.449 68.712
17.067 58.168
18.620 55.473
23.010 63.565
39.831 66.023
53.821 50.964
46.543 50.191
20.559 60.263
5.863 55.996
7.403 49.857
7.105 59.460
0.586 32.545
19.544 54.404
30.466 40.769
34.793 65.020
34.447 44.664
10.378 47.852
49.301 48.862
49.040 56.702
58.916 32.679
48.694 64.391
2.154 48.888
34.165 68.760
41.681 62.630
37.421 61.346
24.753 55.454
27.674 56.536
54.630 61.051
62.453 64.284
38.861 58.522
75.258 8.995
59.656 -2.337
81.202 -22.513
82.770 -3.910
55.987 -24.832
38.731 -28.227
53.787 -7.078
79.224 -4.348
52.674 -3.832
79.645 28.302
57.312 32.316
41.375 16.919
36.322 38.144
11.388 6.766
32.830 42.381
2.538 55.753
23.728 65.587
30.216 71.348
24.520 55.913
32.876 73.543
25.219 46.282
21.533 39.135
35.633 28.280
72.236 17.848
62.845 35.010
40.666 20.129
15.933 -18.306
35.420 -15.893
36.124 10.313
40.436 19.203
79.756 -1.563
82.753 -15.639
71.321 -12.125
56.397 -19.086
79.392 -21.128
80.889 6.498
72.397 46.277
61.482 39.954
62.720 -3.709
68.374 0.936
78.799 -4.171
73.692 2.518
75.995 -2.697
74.388 4.913
64.042 26.143
54.429 24.914
36.330 63.698
26.038 54.891
17.637 43.729
48.816 14.247
46.532 52.014
61.347 26.694
82.846 5.354
72.221 10.162
60.352 50.787
68.458 50.388
49.356 39.638
25.995 45.085
19.323 39.402
25.517 50.882
39.459 61.926
49.801 41.257
65.171 13.229
45.893 66.819
61.032 54.621
51.657 51.601
45.803 62.871
20.531 61.404
8.892 57.954
51.850 29.890
21.663 26.027
0.807 16.754
9.665 31.593
-1.044 49.787
38.212 49.989
90.928 25.512
38.263 27.654
36.967 43.565
10.838 28.803
26.182 27.703
-1.731 26.706
20.606 25.971
12.651 -7.893
58.620 16.219
42.719 -2.764
41.726 17.408
40.139 -6.660
38.883 -9.672
69.279 0.798
61.486 34.442
47.196 54.337
59.700 56.886
73.965 0.680
73.422 -1.902
80.532 -23.035
68.687 -3.892
63.957 -8.826
43.960 -18.547
28.713 -22.813
54.529 -28.928
80.393 13.762
71.984 -15.137
77.475 -15.997
77.173 5.658
60.692 -19.925
75.359 0.922
76.077 7.315
63.124 -5.599
39.821 -17.141
51.102 -0.884
92.018 2.004
71.619 -9.620
81.381 -14.495
80.757 -14.208
28.832 -37.385
44.637 -28.167
44.904 -30.874
73.946 -17.288
71.676 26.427
78.055 5.249
61.138 1.907
57.048 24.054
21.611 -10.889
22.041 61.132
3.803 47.483
51.727 -2.922
68.294 10.905
62.190 19.751
10.551 19.180
23.150 15.148
28.712 -27.579
38.052 -15.190
52.319 -17.547
77.688 2.011
70.963 -18.564
47.910 -35.014
41.333 -45.931
31.266 -38.841
27.453 -28.211
29.662 -35.236
39.708 -2.569
27.889 -39.917
38.231 -6.199
50.030 -19.665
60.432 -6.014
61.306 -16.873
64.413 -9.645
63.540 -8.515
72.559 21.853
52.381 29.586
41.736 53.594
42.101 59.307
45.938 52.787
39.126 62.095
36.588 58.758
39.796 67.274
16.741 64.601
1.070 17.899
14.070 34.337
38.143 -5.262
61.394 -17.740
66.173 -20.473
28.920 -18.594
37.024 -12.488
54.857 6.869
29.013 50.653
38.834 -3.383
58.423 -15.835
68.778 -7.520
31.587 33.009
43.234 53.632
70.451 32.101
80.444 12.812
46.374 5.781
56.232 -13.321
59.328 -26.017
47.618 36.615
65.003 54.598
59.712 49.114
43.407 57.190
35.535 63.644
60.538 45.571
45.036 32.934
23.596 58.346
28.959 65.934
62.360 60.434
52.223 44.906
18.729 48.175
12.810 61.105
38.878 70.798
44.915 60.583
38.433 68.540
65.589 64.033
41.174 38.109
18.892 52.497
6.599 48.431
14.900 44.924
42.525 62.764
37.168 73.148
4.048 60.599
-2.949 35.248
6.076 53.412
2.773 53.727
14.924 42.051
34.453 38.404
46.804 22.391
71.487 -8.934
64.634 18.063
25.691 -20.829
0.305 -7.125
7.824 26.207
29.645 31.686
46.284 12.814
52.424 41.644
31.899 27.093
43.277 36.789
68.504 -13.154
87.212 21.848
80.865 28.334
80.162 31.363
51.761 56.343
35.583 50.634
26.532 61.929
21.375 61.442
40.563 43.724
67.940 32.561
23.434 18.478
53.063 47.043
81.752 33.019
79.727 14.724
84.655 31.878
88.837 9.010
68.717 28.784
83.431 23.196
77.494 -16.466
72.380 11.894
61.496 -3.776
55.104 24.052
68.775 -19.394
80.381 1.071
67.160 13.896
81.298 8.552
70.622 19.379
83.457 1.792
75.858 -24.896
67.087 -10.870
79.349 -16.207
66.176 -15.260
68.870 -15.933
53.844 -1.348
78.337 -4.619
81.720 3.761
69.983 -4.312
35.350 21.712
44.976 -10.350
30.398 -16.750
61.542 -13.043
56.354 -28.270
68.390 -29.417
36.849 -13.786
24.686 -25.026
31.539 -32.848
69.236 -28.429
56.878 -24.680
65.379 -13.141
71.329 -14.336
47.355 -23.568
40.979 -25.449
73.087 -18.561
55.421 -14.956
60.302 1.071
65.193 2.783
36.957 -7.148
63.941 -7.154
84.616 15.255
53.238 14.299
58.345 1.854
52.586 17.031
47.505 -10.722
80.564 5.776
81.531 17.008
80.108 11.243
82.683 23.038
71.923 -3.140
42.980 -3.324
69.783 -1.698
31.423 -1.167
17.882 -0.648
48.179 -12.227
42.433 22.326
60.698 45.222
45.631 11.860
58.898 25.774
79.967 7.542
83.866 -2.331
75.151 -3.951
40.111 -20.010
52.492 -5.765
77.180 25.029
59.759 11.448
50.895 -20.338
40.638 4.250
76.508 -16.973
72.226 27.721
78.063 33.298
47.445 13.362
44.892 40.398
30.884 46.412
46.686 48.959
35.201 40.438
8.485 36.300
2.196 32.854
3.495 34.672
5.594 19.436
29.097 -16.682
37.424 -32.214
40.142 -21.318
51.384 28.966
47.119 34.820
70.218 -11.885
68.939 -4.263
48.246 29.306
53.166 46.172
77.391 51.313
81.905 38.330
78.442 19.101
70.759 38.481
19.597 57.731
5.525 41.787
34.656 -5.533
34.273 49.335
29.228 69.046
6.202 46.618
9.116 62.858
5.028 59.073
-7.514 36.141
23.721 22.948
69.350 40.557
53.885 65.564
76.240 29.845
72.626 8.036
61.789 16.795
83.815 24.170
82.480 9.469
75.443 49.140
81.208 28.989
53.187 1.552
64.342 -15.798
57.394 -3.267
65.724 15.094
67.108 33.371
55.964 22.569
32.696 10.117
51.847 27.718
57.419 46.020
33.449 49.676
64.550 43.591
45.836 1.466
40.862 -17.935
24.965 27.943
19.942 43.108
18.112 58.645
14.896 58.400
15.032 46.436
1.033 50.095
12.096 53.126
0.156 40.236
8.915 48.946
-0.709 37.696
1.744 52.715
72.404 19.652
62.127 22.109
40.193 -11.281
17.174 -22.839
43.424 -34.529
43.570 -32.590
54.425 -10.513
64.666 -23.983
65.140 -18.680
67.295 9.423
72.525 9.208
27.879 36.314
36.424 62.121
50.944 64.737
42.351 48.184
37.538 21.121
42.675 17.319
21.078 38.844
28.015 53.416
63.153 55.672
66.937 61.920
88.490 28.597
78.354 31.534
64.770 11.501
69.977 36.884
53.950 56.351
65.470 41.574
60.804 55.067
51.615 59.796
53.494 50.841
51.194 24.757
52.773 41.057
67.842 -1.692
70.178 37.404
66.287 20.452
79.542 24.391
84.180 23.304
73.964 31.867
36.641 58.329
48.122 50.689
62.151 36.375
65.982 50.840
73.429 47.670
51.213 48.729
29.366 33.450
75.696 32.599
64.986 -18.847
45.265 -16.444
30.415 -38.828
46.431 -20.245
59.644 -30.999
80.519 -5.572
53.500 -33.877
80.540 -11.288
56.737 -18.549
46.279 3.067
78.356 6.249
61.174 -27.908
54.937 -15.790
77.294 -15.880
48.402 -5.434
76.547 -10.774
80.580 -20.205
70.662 -13.884
53.046 -19.739
52.196 -33.508
77.197 -21.888
60.805 35.987
77.946 18.150
77.320 10.558
63.588 28.040
68.536 35.885
44.823 35.799
66.330 24.855
66.234 26.717
72.851 2.754
55.322 3.368
23.039 21.389
24.515 -1.897
36.273 -16.776
71.976 16.128
89.455 14.819
74.271 7.404
61.790 12.679
55.143 -19.280
81.372 -0.485
82.485 -4.785
71.363 -28.517
53.313 -27.316
70.734 -23.204
86.153 10.261
69.322 48.880
77.226 50.843
38.709 60.599
35.001 69.870
59.832 47.653
80.322 -13.232
43.121 -29.807
23.971 15.552
50.161 -9.952
71.108 30.111
68.953 6.538
65.115 0.028
57.811 26.305
45.004 61.171
38.851 58.092
24.216 25.922
56.728 35.526
17.776 50.169
25.820 64.666
32.319 70.174
41.650 47.159
61.731 10.493
50.165 -25.717
23.459 -17.448
74.421 -18.309
30.070 -11.032
51.489 -25.907
59.642 -11.520
86.175 20.372
68.839 5.600
74.487 27.755
43.102 61.329
22.231 63.362
20.914 68.816
40.879 58.449
51.265 57.573
66.904 28.223
73.963 19.670
66.595 17.389
72.272 45.335
68.552 45.422
26.556 51.835
61.842 51.023
57.471 12.636
75.079 41.000
71.878 58.990
68.965 -11.227
67.931 2.900
55.296 -21.391
68.074 -1.921
60.835 23.979
68.191 52.230
30.810 45.839
13.192 30.563
62.094 27.139
69.232 53.739
16.708 63.238
27.579 54.816
25.824 70.094
26.139 77.762
31.576 68.606
34.657 75.876
31.276 62.910
41.227 58.798
59.017 53.686
57.695 58.869
80.148 25.388
75.028 45.123
70.540 3.843
40.318 12.133
61.388 -13.857
56.167 -26.714
74.094 -27.480
34.888 -6.143
61.086 -9.519
67.622 -22.847
41.801 -29.239
53.779 -19.580
69.106 0.833
78.612 30.647
68.075 8.187
62.229 14.257
76.938 -5.868
63.621 -15.794
59.456 -17.580
49.858 -29.282
79.839 -4.826
87.140 -5.151
77.176 0.324
68.654 -9.569
44.890 15.945
31.985 10.573
64.874 13.862
61.068 8.267
62.755 7.279
52.596 35.391
26.461 43.364
52.146 51.841
28.373 57.552
40.237 69.549
28.390 54.483
19.724 60.035
10.355 53.468
7.859 38.397
13.479 55.377
32.973 64.565
33.343 70.218
9.735 59.173
-9.727 45.903
-0.808 50.289
-4.551 48.186
4.652 43.850
3.762 45.646
39.772 40.227
61.932 42.695
63.958 25.077
58.445 32.081
38.780 35.682
31.352 46.193
5.446 59.784
39.597 63.116
27.233 56.670
17.640 15.477
33.690 54.148
45.123 45.478
46.559 29.616
68.830 38.231
40.565 51.624
22.874 54.134
14.606 39.070
14.917 38.446
10.837 41.972
21.434 50.315
26.998 57.038
41.289 63.829
45.719 64.670
45.972 59.651
14.573 52.116
35.699 47.259
59.898 16.645
82.680 38.638
75.287 33.270
78.978 -2.395
63.347 4.765
55.065 13.705
72.231 16.589
82.392 32.263
57.681 56.547
55.410 47.995
14.854 57.311
46.617 46.122
38.557 13.577
64.818 6.993
41.312 -1.330
15.388 33.433
16.438 55.429
16.864 11.443
-7.035 27.411
17.328 25.950
60.815 23.029
85.632 11.676
54.995 56.670
35.384 57.928
82.688 29.959
80.843 16.769
80.794 9.512
57.580 19.252
47.498 52.790
39.749 55.550
11.778 47.886
48.333 37.480
27.992 20.706
50.685 33.932
41.413 68.082
24.287 59.342
8.173 55.368
25.698 53.032
34.645 36.545
44.386 6.110
16.713 21.024
29.533 19.092
14.137 37.262
54.186 44.658
72.837 7.883
80.702 5.045
68.142 0.863
44.521 26.923
66.529 56.400
33.786 44.543
50.105 28.229
79.346 27.703
78.509 2.585
62.936 -6.312
66.075 3.037
53.173 43.113
86.362 15.802
85.897 9.255
58.813 -20.166
71.590 -21.089
65.504 -17.148
77.473 3.985
77.163 -4.651
37.910 -30.382
59.880 -20.509
86.855 2.901
57.802 -19.130
58.504 -10.785
60.225 -18.409
65.838 -13.902
62.696 7.100
37.137 27.758
39.204 22.589
35.607 18.415
62.648 25.498
64.899 -2.719
86.025 7.980
87.421 -0.597
50.881 36.124
45.405 2.418
53.227 -18.885
48.402 -32.149
67.313 -21.013
69.474 -15.147
40.515 -21.522
46.950 -1.537
43.764 53.194
72.616 36.447
78.730 25.908
71.913 15.825
74.369 12.815
85.989 13.927
79.417 5.310
28.053 -3.144
70.008 -4.739
53.276 7.339
60.579 8.846
34.563 43.932
58.593 34.589
46.688 41.428
28.370 51.696
36.432 57.199
47.045 72.936
35.617 52.399
36.363 76.845
23.855 60.028
19.597 58.059
11.524 63.364
10.871 51.494
24.731 47.846
42.703 47.121
32.947 78.062
30.859 72.281
26.995 63.188
55.609 50.750
27.522 59.403
13.683 54.896
11.471 58.790
22.693 69.917
23.689 56.311
42.409 54.867
72.220 53.813
58.547 34.227
63.563 42.191
57.990 42.031
63.698 16.468
48.846 12.144
73.226 -9.119
51.699 -29.603
60.518 -29.210
55.835 -28.800
61.210 -8.055
57.630 -16.203
67.729 -12.708
33.020 15.800
38.317 50.361
45.088 39.444
42.864 22.226
31.710 28.254
62.525 34.046
16.028 56.014
23.369 35.439
9.630 44.974
9.388 53.092
35.371 27.484
14.470 23.007
37.967 33.143
33.845 16.796
33.637 -7.610
10.860 19.104
53.189 15.174
45.775 26.800
67.941 2.191
81.724 -13.712
37.585 -13.105
55.394 -5.294
49.786 -0.789
24.436 40.760
36.502 55.549
-7.358 40.436
8.888 65.965
23.134 37.565
15.908 66.098
15.281 48.989
8.981 48.467
32.097 72.299
35.959 73.162
22.840 70.374
44.084 63.606
51.236 68.183
42.820 70.837
-0.356 40.975
36.933 53.223
56.819 53.226
49.008 69.330
34.315 57.339
34.548 37.780
36.065 34.114
35.449 26.068
43.116 40.513
74.940 41.375
61.276 67.313
31.431 71.779
13.834 43.133
23.376 70.638
17.354 57.075
37.358 52.418
9.299 66.485
37.996 63.545
22.911 63.524
19.454 69.794
19.855 43.460
9.894 54.583
37.501 59.851
29.631 27.753
24.969 30.990
25.515 57.526
29.859 59.349
35.847 52.819
7.258 48.300
13.375 53.201
4.934 45.450
20.216 53.770
35.056 48.519
14.848 30.485
22.755 46.136
63.888 55.661
36.061 56.888
40.283 50.546
68.724 57.173
75.760 52.953
45.591 44.066
34.226 31.964
79.252 40.732
76.850 19.999
39.855 0.698
47.420 -15.114
61.015 -34.791
50.201 10.721
54.922 8.531
23.904 22.875
19.418 55.763
39.080 61.470
38.722 47.407
49.548 56.289
54.703 7.231
44.243 -3.429
23.100 9.159
56.753 39.224
58.542 7.026
46.698 18.854
17.955 24.691
58.610 19.543
63.336 12.737
57.365 31.116
34.002 50.160
41.989 38.365
79.723 1.315
55.848 32.890
73.358 -3.560
72.029 -8.620
61.462 -21.794
70.137 16.031
60.503 1.929
62.109 4.624
54.510 -25.559
72.427 -24.340
95.869 -6.499
68.329 -11.682
75.380 -24.987
69.915 -22.043
73.885 -28.741
60.537 -25.021
51.849 -37.195
36.240 -8.654
38.147 -32.092
57.574 -26.141
38.223 -22.795
71.093 -5.865
66.168 -23.498
56.048 -27.134
76.230 1.304
70.204 -3.497
70.260 5.274
82.356 9.691
56.999 6.234
46.969 43.510
45.216 46.046
61.516 47.231
81.940 40.805
66.411 58.856
-3.740 47.123
15.981 41.741
-5.711 30.557
30.582 13.238
43.058 49.575
28.220 55.982
56.642 74.623
48.017 53.175
53.147 54.993
30.784 53.940
81.402 39.839
79.327 37.440
73.116 55.252
67.788 52.868
32.449 42.096
62.573 63.308
56.753 58.911
3.774 35.953
17.116 30.320
38.432 25.647
18.649 -1.902
50.575 -1.988
32.045 26.225
85.087 25.573
85.410 30.140
56.328 31.769
53.164 14.012
62.498 40.150
56.098 5.082
24.482 7.484
34.305 0.236
41.748 -12.677
25.979 -14.966
62.211 -27.598
47.455 0.134
53.489 3.599
32.139 7.433
45.529 41.984
76.771 49.777
71.844 42.585
41.409 50.663
24.023 57.921
39.528 60.919
22.033 55.898
7.637 55.779
41.834 35.703
61.546 2.854
70.443 -15.359
42.436 -31.714
24.166 -28.628
40.862 -24.829
47.512 -27.549
73.464 -14.113
54.369 9.402
67.116 16.585
45.323 9.507
51.603 8.828
67.884 14.036
68.843 9.918
44.408 20.577
55.099 55.100
44.308 48.762
63.743 41.003
65.199 45.101
73.003 30.265
51.475 43.979
40.899 57.221
23.102 53.880
17.809 46.312
19.561 11.301
26.599 29.807
42.248 37.132
18.452 9.096
43.733 2.093
33.696 40.236
19.290 31.049
11.212 35.879
46.807 29.239
69.735 12.509
83.315 18.123
75.201 36.684
79.384 34.996
64.716 51.718
53.099 39.279
59.982 18.119
66.010 38.869
63.277 28.287
39.559 -11.897
46.306 5.012
36.225 44.162
25.235 54.098
48.014 22.224
59.967 4.108
75.445 7.422
78.309 -3.813
50.125 -12.573
46.267 -21.896
50.627 -27.574
79.963 -8.828
55.271 -14.853
53.281 -29.995
48.952 -30.436
38.473 -15.341
45.793 -18.494
66.611 -9.396
86.809 9.109
74.318 14.945
86.836 4.730
75.508 -6.891
76.902 11.990
55.033 -6.905
63.473 -23.997
86.339 -8.921
44.021 -20.929
39.098 -23.869
64.478 -16.126
82.686 -9.658
83.233 -19.344
60.534 -28.957
50.113 -14.494
55.734 -13.046
49.950 0.365
70.347 -4.918
62.738 15.613
75.414 -26.240
68.239 -8.756
75.830 -8.962
93.150 4.669
80.357 -9.601
62.595 -3.791
34.811 -32.893
46.999 -28.628
46.995 -20.633
31.713 7.415
49.315 -6.703
52.008 -14.824
63.533 -1.007
36.718 43.818
30.092 42.209
48.404 20.993
58.548 15.116
33.719 50.364
45.432 16.101
76.160 13.442
47.242 28.908
5.190 44.334
33.190 36.984
28.033 53.247
9.993 55.832
31.582 45.897
3.902 46.826
62.327 -24.470
81.037 -3.422
55.665 -16.731
63.800 -17.390
54.654 -29.826
23.016 -8.765
64.616 11.637
39.050 32.495
46.089 8.521
42.380 14.744
68.623 45.687
38.258 19.994
58.172 56.682
29.250 45.898
23.993 59.364
8.534 48.869
25.709 67.678
9.560 56.868
24.714 65.377
10.005 31.933
34.119 39.460
24.292 49.857
69.762 55.718
67.995 55.010
69.128 44.544
35.663 53.937
25.495 61.545
70.799 55.178
54.963 54.811
22.716 40.551
5.504 41.759
60.964 13.961
50.025 -4.512
82.357 4.002
64.959 -0.204
55.349 34.860
35.999 47.095
55.762 60.893
27.380 60.453
52.164 43.766
34.591 57.863
21.580 71.032
18.872 69.668
57.882 60.170
37.105 58.341
42.472 47.249
13.494 65.380
24.270 56.125
4.766 41.909
33.587 -21.691
49.445 -18.155
57.972 -18.347
68.970 -1.817
52.607 -10.459
49.631 -28.741
63.607 -16.060
72.304 -16.349
84.658 -1.898
86.056 7.301
81.250 -2.186
60.337 -13.273
55.660 -22.557
48.948 -10.555
70.721 -32.751
77.588 -26.480
50.287 -19.944
61.383 0.257
65.574 -20.735
62.449 -36.909
68.948 -20.813
41.261 -25.262
68.554 21.662
73.666 28.274
84.755 3.769
84.224 34.501
73.455 1.480
90.244 -0.221
59.510 -5.692
67.314 -4.629
70.854 -17.570
90.168 18.708
59.165 23.462
45.803 32.242
33.235 62.073
19.258 41.795
32.814 58.430
49.159 45.909
47.464 55.784
59.990 55.930
18.341 68.754
17.465 47.935
29.924 26.528
26.807 34.564
55.943 47.506
42.994 15.770
71.509 -5.165
73.510 -8.395
86.361 -5.982
54.425 39.076
57.705 -1.600
31.997 -3.574
31.661 -3.024
65.042 1.311
60.615 24.828
26.124 22.292
65.093 0.042
72.319 17.595
55.184 5.486
72.716 17.049
76.942 48.140
67.745 49.397
77.642 41.668
62.881 29.374
65.153 46.649
49.134 28.809
23.352 6.596
25.692 21.566
26.835 24.615
12.108 29.995
27.121 53.503
14.408 46.843
3.895 26.349
51.620 31.209
64.101 25.444
27.763 32.424
61.953 20.616
31.513 44.419
41.428 36.085
36.325 41.657
46.845 10.295
15.813 3.871
22.351 7.467
68.657 15.592
59.933 35.302
49.480 -9.275
75.075 -2.868
84.050 -4.289
62.770 -5.610
59.846 27.968
66.949 18.000
62.741 1.985
84.460 30.662
56.910 19.271
51.932 28.590
78.075 27.852
79.035 21.431
79.085 45.182
44.262 51.920
40.869 67.482
12.489 56.549
20.333 57.568
25.071 65.851
34.249 48.800
9.384 51.725
31.879 33.442
17.347 46.551
20.603 63.293
27.851 67.904
12.205 62.704
6.381 60.257
38.288 62.799
34.100 70.206
52.339 56.697
37.781 56.653
48.985 64.106
27.167 56.734
49.793 1.710
88.648 13.798
77.391 -0.410
81.620 35.084
77.060 12.515
70.204 0.842
34.096 -10.456
54.643 0.798
51.541 16.343
86.135 6.408
23.088 6.538
16.513 6.363
54.167 51.207
50.469 1.958
54.614 8.427
70.639 -28.605
66.429 -11.814
63.239 -19.450
82.569 7.298
70.499 11.075
75.362 45.821
46.499 46.552
43.029 29.870
31.107 56.313
49.591 54.106
29.960 43.264
50.408 25.035
51.901 66.031
70.928 56.411
49.318 63.204
33.794 57.637
23.975 58.804
49.875 74.152
65.600 45.525
84.290 31.430
58.285 -19.184
61.515 0.013
71.128 -4.552
78.577 -5.113
79.669 -24.197
57.046 -28.679
72.386 -20.840
85.511 -7.637
69.343 -9.310
61.291 4.147
69.451 -11.845
78.531 9.077
56.195 -0.232
72.080 4.378
50.725 -28.027
58.761 -18.593
44.724 -12.473
41.835 -18.481
50.819 -34.181
69.246 5.101
31.103 20.728
55.805 5.626
71.986 -21.255
30.463 -22.415
34.066 13.700
37.905 -3.603
33.101 7.521
29.538 7.414
20.804 3.288
5.852 4.026
-2.425 57.077
32.237 66.584
19.715 40.817
42.033 17.645
18.833 -24.612
27.409 -24.137
20.130 -19.527
61.104 -27.586
79.423 -15.388
59.720 26.018
70.059 -25.137
49.969 19.843
64.312 33.283
71.211 21.548
40.724 5.768
35.428 -12.261
26.151 -14.623
30.801 -6.740
51.703 -0.735
79.405 1.261
82.281 4.533
40.465 -16.787
48.669 -40.713
41.343 -31.399
24.603 -30.341
42.073 -24.751
64.556 -20.788
41.436 -12.122
35.582 -12.648
65.585 -1.201
35.296 47.357
16.006 37.210
10.453 46.527
17.147 60.422
12.366 66.905
34.949 56.779
51.416 62.004
41.356 70.177
53.251 58.559
36.427 68.298
27.177 49.330
9.249 20.440
26.352 -3.479
8.562 50.134
31.673 40.082
9.390 54.711
7.870 63.400
19.538 64.998
19.662 63.066
17.740 50.236
48.434 67.251
82.564 43.571
36.686 59.353
58.954 51.670
63.743 36.847
75.977 26.866
81.167 21.214
11.521 39.871
34.123 32.777
55.811 -15.785
78.644 6.383
80.448 7.118
76.160 -11.266
75.661 5.792
89.492 15.662
89.395 20.677
59.846 29.867
37.706 10.736
40.434 -35.194
28.462 -29.334
27.312 -23.854
37.052 -28.183
54.510 -15.902
73.060 -3.115
72.054 -12.352
59.937 -17.823
37.231 -29.749
41.824 -35.255
68.886 -24.421
50.990 -29.215
38.868 -10.246
30.004 -11.845
21.029 2.279
65.959 5.141
44.489 -0.799
54.036 -20.428
30.301 -26.889
69.544 -20.072
76.934 -15.093
65.002 1.695
67.033 -18.227
61.110 -10.059
17.803 -4.039
-11.647 47.452
-11.219 31.836
3.609 47.818
56.753 -0.556
47.990 8.016
77.397 3.872
66.101 22.490
66.162 -25.728
83.884 -9.378
80.783 -13.234
50.198 -32.726
49.706 -20.301
65.930 23.679
65.315 36.286
37.108 42.305
71.645 41.181
66.572 44.566
75.839 43.480
63.932 46.839
54.799 60.632
62.563 40.336
56.354 14.319
53.598 -19.308
57.016 -2.268
31.724 42.386
10.635 37.604
11.591 22.994
38.243 17.123
46.701 32.969
55.148 49.996
46.095 58.742
22.033 36.834
15.429 60.016
15.195 51.879
8.770 62.564
51.752 57.288
62.966 49.400
24.198 51.255
17.555 66.872
22.339 49.044
44.675 52.561
27.088 66.004
13.846 55.822
4.970 41.919
81.764 -14.572
61.496 -16.249
69.860 -8.292
72.362 15.338
80.184 0.017
57.555 -9.181
61.430 -0.743
49.115 18.709
49.934 13.828
69.317 4.274
73.834 18.526
61.405 5.813
50.490 8.236
64.435 24.609
45.194 24.122
48.054 10.890
87.300 3.355
84.772 22.935
75.949 -18.167
64.973 -17.328
79.879 -4.496
65.437 0.421
69.278 15.798
39.204 42.156
27.702 29.593
35.260 -2.748
53.037 -20.125
84.079 -0.779
73.924 -8.621
83.847 33.286
82.793 28.249
71.281 10.414
57.214 -12.614
73.681 -28.467
76.210 -13.469
71.920 -17.236
60.909 -30.761
69.349 -31.337
70.672 -20.032
49.864 -10.919
46.504 -26.427
65.681 -18.839
43.017 -22.933
65.664 -9.209
65.132 12.640
75.925 28.304
44.958 46.305
63.780 60.047
48.964 62.049
42.564 51.693
65.167 39.291
61.031 10.775
48.625 29.680
59.333 19.054
41.035 -6.803
59.015 7.313
41.414 0.568
57.086 50.227
29.240 40.313
58.570 13.019
68.136 -10.494
51.492 -5.956
17.566 -11.941
63.815 1.625
52.347 -14.977
67.515 23.973
46.343 66.796
46.506 28.224
62.758 38.786
41.258 76.587
24.303 60.758
33.111 68.159
55.010 46.114
64.831 23.161
73.324 29.241
76.985 33.815
77.386 30.703
65.416 30.929
84.387 14.189
57.408 29.924
57.229 41.606
28.975 42.047
16.404 42.311
27.495 62.349
29.928 57.364
31.755 47.755
31.326 42.230
4.773 58.266
24.901 66.619
44.619 59.193
36.197 39.421
33.372 30.667
30.891 48.423
20.571 59.516
31.692 70.105
31.374 51.566
9.494 57.417
3.840 60.670
57.125 -0.606
77.045 -16.412
61.482 35.947
74.617 41.647
82.778 23.362
73.391 -6.957
56.156 38.634
37.375 46.354
52.604 51.970
13.417 40.155
49.126 67.961
65.211 35.966
51.659 17.194
79.542 49.313
39.597 53.949
41.009 56.563
39.036 69.558
21.558 51.556
59.675 71.249
47.339 41.861
57.388 44.296
60.799 13.898
66.529 19.580
80.009 12.342
76.456 16.243
77.583 -16.941
63.583 26.975
58.021 11.273
72.075 35.552
43.554 51.138
44.351 40.879
46.511 57.228
33.534 28.783
16.965 55.157
47.335 22.477
7.108 2.185
27.024 -11.375
61.548 -6.534
61.024 -16.487
36.820 -17.803
46.262 10.764
61.482 -15.863
11.673 -2.842
32.076 -0.549
49.835 8.262
67.308 -4.577
42.544 14.957
59.043 11.063
36.609 14.853
52.522 17.181
52.429 17.852
37.562 36.012
39.086 39.414
58.079 63.871
50.980 52.232
51.479 42.476
62.274 10.678
74.762 47.666
54.389 45.160
11.732 32.832
15.699 27.365
5.537 70.464
18.037 56.834
37.291 74.422
50.778 57.952
44.739 49.782
37.719 49.221
27.232 18.398
2.532 29.242
22.597 -2.130
5.715 17.179
29.139 8.060
29.173 -7.253
54.895 1.281
71.151 5.635
55.112 9.015
72.612 1.698
57.145 10.864
48.751 33.245
28.865 14.346
32.952 40.358
31.764 39.333
32.336 7.206
50.534 -5.098
69.687 -19.522
48.305 11.835
42.533 28.111
60.395 13.329
24.732 2.642
38.705 20.587
62.192 25.213
37.905 28.044
50.989 16.650
77.060 34.711
51.824 59.406
54.771 58.774
56.963 40.278
50.109 54.200
32.141 8.888
52.653 11.105
34.932 -8.219
75.494 -4.668
70.646 8.222
40.196 34.544
53.711 47.172
61.221 5.060
52.382 -27.901
40.372 -21.919
41.595 -20.533
58.752 -18.475
61.626 -24.023
74.687 -12.354
80.928 17.202
83.263 -10.260
78.274 -20.478
64.283 1.491
65.475 42.678
73.549 15.743
45.140 23.378
31.004 -5.827
21.264 36.886
18.884 18.559
28.518 14.757
39.382 42.443
10.385 36.708
27.756 37.893
39.702 72.180
65.395 53.799
65.376 51.174
48.892 58.784
66.677 56.049
26.425 50.704
5.961 29.574
32.825 66.279
38.785 58.748
30.071 75.030
50.896 26.992
77.565 4.729
72.047 -28.131
71.542 3.348
72.568 16.683
74.497 17.591
44.260 48.836
11.690 52.058
11.008 54.606
13.071 44.286
36.239 52.783
29.505 55.447
57.198 60.656
53.545 62.080
4.409 63.930
50.771 43.025
15.784 30.030
46.540 33.115
63.340 26.072
50.416 39.100
37.188 59.527
50.240 46.784
69.926 22.339
87.043 14.293
61.317 6.681
38.494 4.386
31.299 32.269
70.849 48.479
32.116 41.287
20.767 1.665
10.087 32.819
24.769 23.308
23.136 -6.185
54.599 -8.893
62.520 -16.636
76.837 10.078
83.273 35.395
63.424 15.272
30.657 22.333
33.579 34.598
19.624 27.974
40.676 55.053
38.706 56.894
1.968 49.341
12.012 54.294
44.764 53.023
64.381 50.014
35.919 50.428
50.276 32.267
16.115 43.443
23.382 28.994
25.573 37.518
53.039 39.011
49.534 20.853
45.342 0.044
46.413 -4.458
49.170 11.845
57.709 2.676
72.924 -8.539
58.606 5.358
80.485 12.199
35.148 59.810
42.480 48.880
18.081 65.444
29.149 66.470
31.510 47.160
48.831 51.346
70.587 32.572
72.050 17.950
30.951 31.056
44.153 -7.931
68.425 2.124
81.232 -6.506
68.061 -25.784
63.823 -12.428
51.123 3.612
33.466 -4.784
65.075 -30.411
66.740 -20.471
64.373 -14.237
85.364 -3.502
73.341 -12.251
55.853 6.437
44.757 57.697
18.591 61.927
3.968 60.845
54.376 -20.256
50.936 -29.734
78.998 8.500
57.688 1.168
57.909 -8.124
37.656 -18.932
36.076 -22.623
12.016 -3.080
12.261 29.607
31.232 53.727
46.187 66.879
42.142 51.127
25.876 35.910
25.083 23.217
61.992 21.369
63.895 3.472
74.808 -26.821
63.573 -30.417
55.999 -16.433
58.035 -19.698
62.385 -17.700
71.081 2.615
72.062 -7.044
69.313 -10.595
64.161 -21.864
51.989 -22.107
63.158 -18.797
58.165 9.140
80.558 2.195
65.412 2.184
92.013 7.860
71.472 -11.593
51.386 16.421
29.438 45.577
36.475 48.815
47.082 72.701
53.183 64.171
70.483 4.113
85.721 20.135
76.440 16.712
56.255 12.826
15.792 19.969
8.133 50.055
3.928 46.948
51.033 -22.226
55.355 -14.489
73.042 -0.247
71.207 -15.035
50.863 -21.280
69.352 -4.691
88.890 22.985
72.852 45.625
91.166 22.947
66.382 -14.627
56.451 -43.781
50.324 -39.761
24.522 -27.501
46.242 -24.241
35.100 -13.559
64.330 32.257
42.006 0.401
45.109 28.270
51.572 24.058
82.594 37.019
60.047 38.784
47.014 39.812
41.263 24.172
61.307 -0.040
68.291 -19.893
70.679 -15.092
82.132 0.884
61.777 -0.806
59.457 -15.064
60.412 12.540
56.306 -0.500
63.488 35.264
84.692 9.712
37.112 45.616
53.958 11.196
56.294 52.180
75.258 52.615
77.155 32.387
79.350 31.389
39.212 52.546
37.210 53.183
29.649 52.003
20.711 41.773
21.008 41.380
23.560 40.437
42.365 46.525
46.838 58.830
37.217 54.357
52.770 44.431
62.358 28.948
39.486 23.972
49.822 19.806
69.545 28.458
61.912 -16.016
43.069 10.630
40.803 25.481
55.230 6.903
74.996 5.015
73.432 -8.261
69.556 -9.092
72.702 -1.525
68.056 -15.387
77.909 -11.333
60.492 -6.444
72.870 21.079
37.238 31.863
47.215 39.589
77.203 24.908
61.843 14.628
52.629 15.260
21.439 61.315
31.449 65.598
4.099 47.333
24.725 20.645
52.949 36.011
34.550 45.139
45.584 46.654
76.793 18.752
72.356 27.469
58.475 -3.740
68.878 36.595
55.445 43.053
33.478 44.579
27.687 4.848
69.524 -16.321
72.438 -8.999
80.759 12.548
64.871 -7.211
68.306 22.705
63.802 24.249
60.645 -28.136
52.620 -32.598
57.125 -41.195
53.430 -19.893
51.457 9.000
58.700 -29.855
41.422 -26.731
68.044 -7.467
71.215 -8.712
78.283 -6.314
58.304 19.852
64.421 10.425
63.086 2.803
80.618 7.293
86.163 1.151
76.552 15.507
73.778 -9.032
77.068 19.658
77.613 22.363
39.444 48.639
73.763 6.408
87.514 17.296
77.344 -20.018
73.245 1.304
74.439 24.833
49.521 1.252
33.831 -22.811
64.394 -18.270
77.900 -17.947
53.755 -7.641
60.996 13.942
56.178 1.586
37.954 22.644
63.132 12.668
79.267 38.277
80.884 37.545
66.376 47.393
43.990 37.742
54.330 24.541
80.334 1.931
86.966 35.400
80.000 32.176
66.153 51.710
49.953 45.170
56.994 43.944
71.163 -10.980
85.337 -5.778
74.452 -14.328
62.161 -32.957
95.018 5.744
62.837 -32.149
18.252 -35.509
31.716 -33.995
49.940 -28.740
50.823 -25.597
77.170 20.489
62.564 14.313
79.340 9.766
70.094 -5.605
61.781 23.056
70.516 23.694
84.895 4.156
58.329 19.267
42.077 46.921
65.710 32.123
64.767 45.526
37.249 49.076
33.500 21.602
26.199 27.570
17.260 -5.963
33.074 27.401
21.842 12.172
11.834 8.542
23.826 21.781
28.970 51.411
19.054 46.487
72.625 27.024
54.197 -17.824
55.240 -21.205
86.755 -5.434
76.141 -13.688
68.423 -0.698
73.658 10.054
35.404 17.920
32.131 23.412
53.507 54.237
51.902 24.893
49.541 14.619
49.163 11.562
52.879 22.836
14.839 12.659
30.799 32.575
42.380 -9.585
44.203 -12.661
48.380 3.681
63.704 -16.492
50.423 -33.447
54.151 -26.349
52.656 -18.975
47.597 -39.803
22.596 -31.575
46.087 -32.476
35.430 -34.056
57.733 -16.392
54.918 -37.124
85.489 -24.919
56.858 -23.465
52.048 -25.619
53.712 -42.233
35.382 -12.567
33.826 8.165
29.430 -1.181
20.126 23.916
0.518 29.628
22.860 53.880
34.352 61.339
39.606 75.708
7.875 56.024
24.467 48.938
15.595 59.460
-0.925 33.359
25.622 53.480
4.056 47.264
71.275 15.758
58.795 26.424
71.703 31.601
55.275 15.777
50.735 -23.240
63.082 3.902
78.840 25.913
25.513 61.244
34.600 61.914
56.070 42.532
71.537 35.356
49.064 45.614
66.359 -9.387
25.264 -25.318
26.611 -33.955
36.536 2.779
32.435 -20.629
63.800 3.194
42.688 -19.736
28.101 36.959
27.475 48.094
25.487 58.700
5.513 55.664
-3.126 47.744
1.387 54.692
59.245 -22.523
82.383 -6.422
60.683 -32.802
44.753 -9.537
66.687 -20.367
65.432 -12.891
45.961 -0.244
53.465 29.849
67.158 -6.814
56.412 -19.214
69.972 -13.058
71.637 -21.479
42.015 -18.808
54.030 7.339
59.396 16.059
31.587 68.462
40.543 60.387
21.086 48.655
34.321 44.630
32.177 61.641
34.856 48.880
34.183 33.441
48.777 12.211
45.151 26.610
65.365 6.751
43.118 14.685
1.131 14.055
18.312 15.547
37.084 47.643
71.786 21.290
58.648 33.587
56.408 38.032
34.939 53.059
26.860 44.189
61.719 41.581
53.873 2.930
36.074 -2.611
34.782 19.355
48.315 -13.274
57.931 -8.011
42.866 -4.351
50.100 -30.427
67.601 -14.143
53.730 -0.410
75.011 20.058
69.795 25.779
54.112 2.718
46.422 13.689
25.296 -1.535
34.710 2.852
24.507 55.172
21.981 59.668
-9.614 52.655
-1.391 60.250
3.619 47.114
73.329 -3.668
79.938 42.479
69.365 15.323
68.958 -8.314
82.815 -13.611
73.221 -14.532
62.590 -28.923
59.918 -21.267
66.257 -26.601
54.678 -15.213
92.870 20.677
74.184 7.916
48.913 -2.707
27.997 4.103
52.733 -31.523
58.751 -17.621
46.761 -30.287
70.194 -7.481
35.985 -23.601
38.248 -13.035
51.281 -21.849
67.666 -6.453
54.124 -11.268
40.677 -25.148
60.256 -27.499
52.774 -16.978
41.816 -33.875
31.113 -25.602
51.988 -9.650
68.437 23.242
60.710 -5.695
58.941 -27.207
82.345 7.103
70.028 2.636
58.992 -29.210
33.511 -28.352
29.936 -30.716
32.614 -26.702
72.498 -14.112
63.969 -1.370
68.337 15.926
53.688 27.074
75.391 21.006
63.612 44.212
82.374 46.753
77.104 7.114
73.128 -2.102
68.627 -6.957
75.351 -29.507
80.247 29.343
63.309 42.437
28.634 52.732
16.485 43.865
24.802 61.694
35.501 46.696
35.069 32.838
40.853 13.138
34.323 5.061
34.212 3.722
52.289 16.832
59.458 -8.116
66.600 -11.853
47.240 -23.125
85.994 16.549
56.831 -1.288
60.094 12.109
47.711 2.253
39.830 9.541
39.162 -10.474
43.185 -26.101
83.122 -5.326
72.350 -15.316
59.828 -20.306
72.914 -3.939
53.522 21.705
35.121 -9.191
7.689 10.423
5.573 21.387
8.370 41.590
-10.107 38.895
11.243 60.727
-8.716 54.627
-3.921 53.766
12.608 62.188
16.446 31.319
12.982 25.142
13.655 58.189
27.634 33.370
11.986 35.894
19.351 58.187
24.828 33.574
27.967 0.032
30.197 -4.639
11.667 19.255
34.009 36.946
61.587 45.361
33.659 11.308
57.667 2.777
78.934 37.926
41.262 52.862
26.138 52.422
29.131 51.032
40.701 70.082
68.400 36.418
90.670 35.710
71.911 38.670
55.801 52.389
36.434 46.923
47.609 67.719
58.911 45.820
63.493 40.181
62.853 32.517
29.729 36.190
68.800 33.257
55.608 51.236
69.479 32.490
51.715 36.522
49.600 38.009
52.539 55.536
17.021 51.893
26.222 61.735
25.447 64.632
15.571 49.534
24.929 48.416
43.852 34.111
93.402 15.595
61.213 20.746
46.134 -3.903
55.284 -9.913
61.147 -13.430
54.222 -15.202
62.024 -14.139
74.419 4.496
51.698 -17.622
50.350 -34.687
57.482 12.162
74.368 13.084
36.870 -2.336
39.700 -10.247
37.216 6.812
74.134 44.559
45.401 27.307
66.477 -3.990
70.051 2.655
84.894 4.178
71.328 -2.760
78.325 -13.885
62.320 2.203
33.309 24.037
69.561 34.200
41.364 35.072
52.683 32.602
61.127 45.212
66.333 29.858
17.907 49.104
45.187 41.641
71.876 19.069
74.313 52.835
81.824 11.102
54.296 66.008
46.213 59.247
20.329 49.236
2.081 35.778
25.228 29.915
15.784 49.577
26.209 53.503
47.791 40.453
34.706 -9.746
28.436 36.469
19.758 42.996
19.123 52.161
27.673 67.333
17.319 63.258
50.470 52.025
53.729 53.060
77.963 45.036
63.820 19.708
64.377 8.568
59.146 6.515
84.282 10.145
71.023 10.897
92.254 0.656
74.402 -16.441
64.953 -2.486
59.849 -7.576
66.672 13.831
64.603 32.032
60.010 50.147
34.659 36.062
68.010 0.499
62.579 0.385
75.059 33.358
54.573 19.432
62.260 -2.157
81.495 -6.511
62.112 0.625
79.352 29.295
53.332 43.084
32.558 38.365
77.630 34.792
79.154 14.745
72.499 -3.692
53.410 21.495
83.426 44.653
57.668 23.176
83.206 34.698
74.436 50.341
63.757 67.112
34.480 61.597
62.510 55.576
34.173 73.636
37.200 61.431
23.686 43.305
83.371 39.614
76.428 -8.441
69.139 30.693
53.382 19.653
68.624 15.770
72.466 -10.103
60.047 -23.323
74.587 0.872
73.729 31.267
77.145 24.871
66.350 -4.976
56.132 13.898
38.415 23.916
45.376 -5.288
37.009 -17.557
64.770 -26.525
62.497 -18.861
60.998 -28.403
62.915 -38.803
57.833 -30.647
54.180 -34.140
59.980 -9.002
52.476 -15.594
30.583 10.376
41.592 47.313
22.721 46.674
25.865 50.519
5.205 65.833
18.668 53.421
18.876 63.283
38.394 55.173
20.880 53.970
35.982 54.577
45.314 27.699
26.548 52.223
33.575 63.791
54.800 62.897
35.994 60.981
33.141 67.350
35.936 65.092
50.377 42.414
47.504 24.840
42.411 32.103
30.370 29.423
55.012 18.185
80.181 -4.047
69.076 -16.909
58.184 -5.655
77.598 5.435
82.940 4.449
80.114 -11.793
71.402 -16.694
63.339 -17.545
62.235 -20.887
73.119 0.600
61.144 -28.441
51.335 -18.133
46.576 -9.142
56.075 -3.590
57.554 16.411
46.687 -0.918
18.492 47.738
57.685 44.197
24.180 5.587
60.598 0.865
65.890 -9.983
70.745 -15.877
43.656 -25.717
48.565 -29.013
41.043 -22.033
75.112 -27.965
77.149 -8.738
79.329 -9.618
72.807 15.275
90.042 17.049
52.233 -10.218
43.058 -16.151
45.698 -3.122
72.670 6.783
56.457 60.151
40.765 53.778
21.953 60.253
44.440 57.599
46.331 40.418
13.499 28.791
37.908 43.085
56.322 23.806
76.796 44.898
20.230 55.951
46.157 55.960
67.524 57.616
57.036 21.637
60.806 19.624
77.343 5.179
70.454 7.969
59.365 -3.821
65.800 12.051
79.621 20.312
61.674 -3.732
60.127 -0.005
71.653 -9.122
49.437 -3.013
71.580 25.811
40.318 52.272
40.688 55.070
55.431 19.450
83.467 19.837
82.171 18.478
74.169 13.670
82.243 5.357
56.763 10.601
47.899 9.531
72.073 16.304
65.984 -22.807
69.336 -10.766
81.077 -2.149
69.052 16.116
58.776 2.553
70.753 -15.748
66.213 -18.259
53.577 -16.173
43.005 -32.699
54.689 -34.430
69.635 -9.022
75.005 -1.929
52.292 31.983
36.330 38.805
37.263 45.426
27.047 42.755
20.334 51.815
21.590 34.407
23.213 53.899
3.431 47.843
57.742 2.215
69.444 -0.879
87.371 15.716
63.673 57.941
44.137 53.253
19.965 51.356
47.055 49.330
45.179 43.385
46.653 45.021
49.911 52.735
77.630 40.183
34.948 14.153
62.463 6.411
44.475 -21.821
68.311 -25.713
55.867 -18.115
87.466 15.422
66.709 -5.610
24.080 22.155
43.371 24.830
77.195 24.348
67.469 24.619
28.837 65.937
50.114 55.205
27.972 20.203
42.677 27.863
83.064 33.756
58.873 43.872
52.080 56.234
63.773 56.575
56.221 54.493
61.674 58.637
34.055 49.297
22.341 56.083
33.323 65.341
80.234 46.579
76.585 35.383
49.039 28.909
62.740 26.470
50.931 41.704
36.362 31.958
66.670 32.255
11.212 23.095
10.782 28.579
55.376 20.041
45.589 1.218
50.231 -4.707
70.836 -23.302
47.026 11.145
24.658 27.887
21.562 8.752
35.917 13.067
36.222 39.054
27.814 28.132
10.576 13.880
35.243 -2.371
25.470 -10.044
43.782 4.074
85.838 20.252
71.198 -2.412
66.412 -1.741
67.339 -21.433
36.747 -30.532
48.026 -25.740
49.484 -15.059
39.281 -12.419
46.995 -22.007
68.034 3.330
31.216 28.452
54.218 33.404
56.875 19.617
43.863 39.480
64.559 45.801
52.944 50.409
56.427 51.088
44.280 44.652
32.410 41.012
87.634 8.493
87.062 -20.534
48.570 -20.931
31.813 -11.777
42.549 -12.853
74.219 -28.585
69.401 -28.287
62.690 -35.381
45.986 10.285
61.173 18.916
45.746 25.752
49.774 18.658
62.778 19.403
52.851 8.953
55.805 6.563
49.554 27.104
13.636 -0.717
18.781 27.262
21.105 20.279
38.794 49.509
34.402 46.830
45.346 47.231
49.709 26.140
50.379 66.531
72.795 41.777
45.618 54.519
55.725 28.843
59.794 1.498
6.856 8.713
24.488 38.965
21.295 43.966
31.301 40.322
43.867 43.309
54.446 29.007
82.444 19.360
62.258 6.098
55.522 3.343
68.856 24.464
76.698 31.375
52.006 14.259
77.408 32.022
70.480 -7.525
64.824 -10.848
41.775 -7.304
70.701 13.801
35.915 12.229
39.284 15.479
61.437 15.163
74.056 10.768
62.771 -9.301
21.424 1.686
37.841 -0.249
37.032 14.382
49.163 10.278
65.233 -11.710
41.938 -14.757
54.680 -18.202
37.712 -12.108
58.454 -12.337
68.594 -7.017
87.190 12.797
57.008 -0.374
40.923 29.146
-4.430 48.030
-5.874 51.693
1.274 51.271
-1.050 62.521
-12.357 44.286
-2.376 40.735
65.395 51.892
24.579 47.195
10.864 43.952
28.307 60.388
6.153 41.679
6.356 52.520
19.672 59.229
8.469 58.851
6.666 58.766
17.222 56.775
11.616 58.411
51.366 56.646
47.671 58.791
30.864 53.950
15.696 38.096
29.440 68.775
48.230 66.819
15.502 48.794
49.799 60.019
25.826 50.169
7.578 60.070
19.927 60.626
74.887 39.346
62.050 -3.468
69.272 -13.105
39.818 -22.438
84.285 2.277
59.523 0.036
59.662 40.538
39.130 24.810
50.620 -14.666
72.939 13.595
30.590 -30.225
41.519 -24.915
59.204 -23.158
51.350 -27.858
51.595 -38.267
59.505 -22.747
44.434 -35.236
40.797 -26.797
81.649 18.493
74.987 12.619
25.612 -7.129
25.299 -3.280
44.947 -1.251
67.856 -35.436
67.941 6.767
84.139 14.633
40.996 32.825
21.551 43.472
73.046 38.677
89.038 14.778
38.978 39.113
43.694 44.371
58.758 15.734
45.700 25.867
48.430 15.265
29.566 -30.941
54.719 -2.540
70.968 23.312
67.221 -10.583
51.085 -19.752
53.408 -45.427
41.694 -19.104
63.175 6.729
56.486 13.962
24.574 -17.411
71.004 8.437
41.751 1.600
50.750 -25.707
34.721 -0.807
63.470 19.055
64.147 -22.038
78.139 16.882
73.736 35.007
63.585 -10.373
71.534 -1.179
69.663 -25.624
69.572 -12.424
79.911 11.148
82.761 6.986
61.803 25.853
49.898 36.398
34.105 55.454
43.876 47.986
35.174 60.555
39.034 58.702
33.581 54.114
19.046 45.733
2.942 33.274
25.310 50.782
45.111 58.518
63.805 50.968
59.004 31.949
36.503 44.898
46.198 52.647
37.600 35.477
36.461 33.124
47.803 -17.145
55.571 -18.466
30.476 -29.299
35.381 -32.925
70.680 -21.133
70.375 -16.328
49.786 -16.987
75.470 10.258
82.067 -0.867
68.975 -12.826
54.134 -10.578
68.743 -2.480
63.571 0.373
69.756 40.353
84.796 31.223
85.364 16.341
77.234 6.798
76.539 -16.429
33.818 -31.620
59.262 -23.722
68.383 -17.424
82.703 10.447
77.208 0.160
66.279 0.682
66.051 17.917
59.238 45.105
51.888 23.472
42.953 62.254
48.694 55.878
34.662 59.097
48.382 42.932
23.711 61.279
24.919 63.693
-1.916 56.791
1.560 54.791
47.706 -9.014
32.501 -20.051
43.921 9.462
20.500 5.572
31.574 11.422
6.061 42.886
2.410 47.098
56.228 25.836
41.720 32.877
74.948 13.955
60.952 34.165
27.436 14.006
52.976 9.934
55.463 -21.929
72.660 8.399
74.198 12.394
71.018 35.662
53.348 -11.958
66.172 -2.609
73.761 9.847
58.318 10.170
65.208 -23.391
49.228 -21.716
63.087 -25.756
62.754 -23.237
67.902 -10.662
62.851 -12.731
72.664 -8.737
69.151 11.749
57.287 18.216
56.154 -7.466
55.514 -2.614
34.470 -11.327
30.121 -7.150
29.681 -31.600
56.514 -20.854
67.138 -3.942
50.122 -12.749
40.243 -2.802
34.242 -2.227
51.773 14.569
31.419 29.830
31.489 20.876
24.260 25.209
5.297 41.397
44.955 -26.461
71.915 -24.703
82.445 -12.038
70.446 -24.545
46.212 -19.046
46.382 -29.403
75.089 -6.121
73.790 4.275
60.073 6.023
59.753 -17.436
46.178 3.801
27.142 -2.015
60.425 -10.314
57.688 8.405
53.234 -32.385
51.445 -24.354
43.322 -31.462
36.765 -9.665
45.998 -16.635
84.636 -10.355
76.571 -4.139
64.727 -15.535
74.912 -15.398
90.109 0.593
86.966 8.157
85.471 25.704
69.435 36.616
70.902 6.434
73.806 -9.840
87.650 2.716
87.279 16.319
78.734 16.292
67.919 57.304
42.517 54.625
39.746 46.249
19.197 46.621
19.019 7.024
33.403 20.709
31.550 4.736
44.950 19.323
64.077 30.899
80.910 9.949
67.006 15.552
37.096 16.308
48.280 10.637
52.987 21.245
55.973 48.411
64.412 51.811
58.294 12.377
79.918 4.379
71.198 2.353
55.662 4.870
57.504 -2.447
75.017 5.217
67.450 5.184
39.910 23.844
63.663 18.422
80.115 9.680
79.826 7.362
58.181 42.391
70.130 21.351
44.552 44.687
29.858 51.469
24.177 57.591
25.405 14.412
75.987 15.576
65.130 -8.535
60.958 -21.563
86.047 -3.620
53.398 -15.135
50.242 -18.695
78.583 -16.894
51.017 -11.343
45.432 9.237
78.424 7.912
77.165 19.184
76.754 16.870
79.730 8.197
78.051 2.866
47.795 -16.984
67.574 -34.925
55.033 7.419
83.532 20.019
45.918 24.311
64.024 38.213
48.517 39.146
83.490 41.469
44.820 36.254
65.007 17.698
59.408 -1.817
39.203 -11.963
40.664 -34.954
43.803 -32.033
45.905 -25.333
36.284 -30.832
24.734 -2.468
54.268 -4.949
48.413 -7.239
55.898 -5.544
79.337 -1.898
76.112 13.219
81.571 -9.241
37.490 -18.329
35.335 10.101
39.189 31.413
22.879 40.675
6.103 56.154
13.277 40.968
8.627 47.142
-9.528 47.694
7.250 29.574
39.798 42.559
16.249 45.289
14.194 36.194
45.545 60.227
46.565 63.542
53.825 54.469
24.722 65.029
52.521 33.828
72.986 8.190
61.693 3.715
71.660 -15.787
67.303 -20.136
46.055 -5.588
46.436 -21.023
61.557 -25.144
58.100 -13.761
66.077 -6.170
79.906 -4.931
80.613 35.751
21.675 43.036
50.368 56.696
9.414 44.235
56.699 50.377
24.486 43.600
19.889 47.707
23.655 53.440
31.178 65.250
64.489 38.646
75.979 43.264
55.562 44.529
73.245 24.110
35.614 42.702
26.378 58.294
30.332 51.546
29.044 60.781
22.817 52.088
28.988 58.337
3.299 55.970
12.911 69.289
55.351 61.477
48.203 58.274
36.654 62.635
47.815 67.298
17.421 60.487
24.592 60.622
54.846 68.808
29.823 68.407
44.885 55.527
52.009 50.837
42.093 65.394
45.482 65.242
78.993 34.509
78.248 -21.889
45.743 -27.405
78.722 15.457
61.478 22.949
79.403 21.254
65.267 50.637
78.192 20.984
41.849 26.364
79.547 43.324
66.974 34.664
87.939 33.806
69.088 44.114
75.969 11.679
80.833 32.688
83.966 24.540
50.681 29.427
21.038 52.555
51.910 55.987
53.715 42.031
45.176 16.466
33.461 12.018
22.507 -1.269
26.996 36.220
48.115 1.732
67.205 -2.408
77.247 42.882
70.158 52.037
45.083 44.473
20.293 41.582
2.736 44.142
18.119 59.758
9.193 54.688
21.880 52.675
5.055 66.952
52.108 -24.544
35.460 -2.995
85.134 -9.138
62.278 -30.458
72.983 -12.529
68.098 -14.659
65.380 -13.695
80.088 -1.906
56.213 -3.575
37.370 35.979
40.101 23.235
25.394 13.807
35.211 39.900
5.548 63.718
7.200 55.841
37.598 58.377
56.773 8.634
72.504 27.122
7.666 10.263
22.255 40.045
20.512 43.738
14.354 46.818
2.973 46.114
20.658 53.228
18.998 52.801
41.937 63.705
13.238 58.217
43.632 51.300
27.514 57.100
38.897 54.242
34.875 26.208
12.406 27.050
62.503 5.476
78.764 2.934
94.497 14.575
84.729 10.443
92.127 2.192
67.350 34.710
80.402 20.158
69.763 4.246
72.356 -7.660
31.431 -15.519
43.860 7.888
20.396 14.425
20.076 8.343
72.478 14.146
73.874 27.509
82.586 -1.202
61.070 -12.533
66.209 -13.798
47.502 -18.264
47.579 23.697
72.891 -3.990
66.883 14.970
60.014 -6.606
58.764 -10.821
46.339 -19.070
60.382 11.262
25.188 6.052
35.078 5.433
50.077 10.684
62.223 -6.067
66.267 -0.809
79.743 -3.138
60.257 21.519
39.737 24.763
55.452 58.399
68.670 51.477
47.679 39.565
39.833 18.254
43.651 22.063
30.109 21.785
23.938 20.136
28.862 31.116
38.292 57.973
31.341 36.346
17.404 35.936
12.944 38.601
22.903 24.286
40.134 -9.660
51.983 -33.640
37.370 -22.175
74.083 5.037
55.425 49.793
26.834 43.461
30.644 53.696
27.996 54.917
59.376 22.750
47.502 31.244
39.356 76.634
25.692 53.551
10.011 41.967
42.316 12.355
85.224 14.212
74.365 3.755
78.274 -5.247
76.873 -10.989
77.004 19.736
74.424 48.956
62.458 5.611
58.309 -8.582
53.502 2.981
32.665 -21.724
18.710 -16.625
35.805 -22.235
31.939 -37.928
54.093 -12.217
46.317 -21.165
42.190 -28.019
53.801 -34.227
52.405 -44.604
55.737 -41.204
67.354 -10.540
48.541 16.735
31.835 30.079
58.680 3.912
32.587 7.929
60.813 23.781
38.655 34.225
46.227 -1.781
37.924 29.740
46.119 -14.141
40.682 -20.027
56.299 -20.078
35.801 17.894
67.855 10.926
64.086 -8.534
78.549 -13.984
51.601 -30.676
67.882 -22.128
88.376 -0.390
40.866 -3.731
47.766 -20.856
58.544 -0.175
18.814 -25.483
7.316 -15.286
-3.580 -23.653
35.123 10.427
51.461 12.180
8.951 17.468
55.839 6.618
21.136 12.907
40.153 22.527
39.159 26.455
69.202 27.799
71.263 35.636
53.494 45.543
50.752 51.406
50.707 49.287
50.919 55.244
60.733 42.906
63.053 67.371
49.077 70.769
52.030 59.987
45.813 58.534
61.884 42.939
51.805 46.960
75.794 22.959
64.155 39.791
85.182 8.661
62.277 36.424
53.713 15.320
52.487 21.855
68.804 8.976
78.300 20.251
65.896 30.432
60.555 21.411
51.994 41.370
56.219 53.161
61.616 48.579
50.460 49.390
75.629 56.887
45.988 56.880
22.765 64.984
47.176 61.755
50.571 52.380
71.553 -4.392
44.726 -25.376
57.266 4.816
33.810 12.385
72.140 -8.508
37.835 -15.212
74.805 -18.972
61.244 -6.271
65.053 17.469
50.059 -19.235
65.734 -22.466
51.231 -27.010
54.339 -8.055
26.939 -15.440
10.424 5.894
18.550 59.495
15.675 49.277
24.770 15.599
67.751 -19.206
60.472 -21.795
54.133 -20.268
56.829 -18.492
60.187 -29.300
56.036 -0.316
66.057 -17.764
59.127 -32.463
60.692 -30.019
60.439 -33.180
48.846 -24.968
45.921 -30.605
52.182 -38.324
51.404 -20.344
34.544 -21.935
57.071 -3.753
55.614 -0.396
40.894 -1.370
42.029 -15.540
78.176 9.072
49.511 37.401
52.050 48.468
39.151 40.788
17.312 49.053
56.657 49.854
39.292 33.415
45.477 34.303
36.022 17.083
32.000 6.295
29.107 10.427
42.091 15.568
15.253 29.464
41.906 -1.561
49.071 -13.649
49.001 16.019
12.460 12.128
0.452 -13.382
3.138 16.281
58.041 48.723
67.408 18.488
66.412 35.123
91.383 26.775
90.300 1.231
72.993 -16.584
66.926 -14.685
45.045 -19.096
27.423 7.509
28.828 0.665
20.737 1.634
39.178 12.921
67.501 -1.043
85.968 16.079
64.342 15.659
65.672 9.473
31.704 11.667
39.174 34.914
39.464 60.914
47.198 67.267
51.293 55.742
57.258 68.106
73.055 20.740
34.947 46.835
59.684 20.252
50.641 29.874
31.918 35.218
30.872 47.386
61.848 39.299
38.946 18.072
53.719 30.390
46.037 53.725
24.854 41.546
29.637 67.846
21.173 54.375
38.947 37.883
32.437 28.482
-1.889 19.583
22.500 28.427
25.264 40.423
16.333 11.045
61.485 3.823
60.840 37.321
70.331 40.508
85.953 30.892
67.904 60.128
39.016 53.790
63.236 46.873
49.151 29.974
57.061 -3.242
75.768 -2.017
56.274 -19.420
65.007 -13.680
83.166 3.170
72.649 5.814
59.962 48.904
72.233 53.120
59.393 42.428
51.304 32.023
18.542 49.868
17.920 36.715
33.867 49.087
18.140 60.383
28.665 50.943
63.828 26.230
49.564 22.999
41.660 -12.499
67.031 -8.813
62.961 -13.265
73.524 -26.484
76.688 -20.891
73.739 -22.418
36.327 -10.073
43.768 39.815
35.744 36.030
28.216 63.136
9.248 50.631
16.509 36.862
59.856 51.665
54.836 33.131
64.129 39.204
6.301 40.008
40.022 60.377
24.337 -3.385
47.097 -18.105
17.044 12.047
37.586 4.616
26.834 -1.860
42.805 -12.704
52.974 29.647
54.354 -11.000
42.352 -5.070
49.641 -0.896
72.725 2.838
61.089 2.650
48.701 19.658
19.182 29.441
43.707 35.463
22.063 43.086
26.952 23.773
73.179 29.706
28.230 21.626
20.954 42.179
9.512 55.174
11.641 49.516
-13.599 25.053
15.800 40.718
38.202 45.846
2.491 37.534
1.606 31.854
-6.511 43.020
-16.701 54.424
-4.995 29.338
-1.180 39.187
-5.182 48.862
17.485 48.871
36.993 52.431
35.521 51.776
50.569 62.088
43.109 34.882
34.952 29.962
43.220 41.184
46.945 21.444
57.049 6.085
49.761 41.816
84.305 30.680
71.610 10.958
67.064 30.901
69.959 3.092
30.622 41.427
15.545 19.060
-1.040 49.669
7.834 54.306
33.087 54.543
46.011 54.515
35.432 39.635
33.658 5.197
40.640 24.126
31.692 27.392
20.851 42.352
23.358 32.772
21.734 44.734
31.913 47.170
41.837 63.290
41.327 55.206
37.566 39.381
42.037 42.707
44.266 23.553
29.940 45.110
67.283 34.323
70.167 7.589
80.175 11.219
76.914 -2.579
59.598 -7.932
45.262 16.828
36.316 -2.327
49.130 34.718
49.013 38.066
60.674 55.715
38.141 56.519
33.065 51.937
37.655 10.901
24.605 33.331
20.561 23.857
30.345 56.044
14.652 66.434
5.194 66.550
59.126 -8.158
75.489 -10.007
48.213 -12.371
65.126 13.676
74.103 -8.510
65.507 5.642
60.327 -10.407
56.657 -20.358
67.803 -28.521
51.030 -21.259
66.641 0.912
21.290 13.341
30.366 16.825
43.252 24.990
11.962 29.124
56.670 -3.539
63.559 8.895
75.260 23.446
72.253 28.843
49.354 54.760
14.965 53.778
28.464 65.046
38.697 53.536
56.105 60.795
65.572 54.778
43.418 52.283
64.711 17.133
33.995 24.163
34.669 50.265
-5.222 42.383
41.547 58.674
46.204 75.034
43.449 59.870
39.645 56.551
40.407 53.683
66.756 55.007
53.185 34.741
44.983 -3.458
64.218 3.896
58.939 -14.106
72.481 25.428
52.734 3.466
37.464 42.992
49.643 35.158
45.204 9.598
54.908 41.985
67.467 39.090
67.335 44.744
64.078 53.203
45.585 40.579
45.450 67.370
47.335 68.625
39.290 55.472
31.507 53.530
42.729 48.317
71.831 26.138
41.973 51.801
86.423 44.746
85.785 43.095
69.966 35.619
46.726 45.356
43.756 47.081
49.302 54.126
37.608 66.029
24.830 51.142
45.819 56.251
64.937 53.188
39.426 63.446
3.105 47.207
64.303 -11.352
57.816 -27.581
48.863 -31.972
49.720 -33.192
47.301 -28.817
50.940 -27.478
34.445 -36.766
32.352 -42.480
23.766 -40.648
33.754 -22.279
63.898 -17.390
56.900 -17.513
60.782 -13.327
37.744 6.434
50.592 10.680
44.677 45.894
49.763 39.287
59.508 51.202
40.651 4.408
8.625 40.695
30.253 38.809
33.703 14.466
36.188 4.464
42.002 37.438
70.084 29.620
55.141 62.770
64.936 44.862
53.964 53.684
67.372 43.847
69.971 -4.977
84.234 0.715
76.857 0.020
72.417 -7.444
63.869 -33.033
50.379 -28.676
78.642 -14.975
84.003 15.978
82.740 30.384
64.886 -11.165
73.031 -7.770
62.596 -21.739
60.219 0.006
49.772 -10.189
62.179 22.344
54.078 68.036
41.591 52.820
81.622 25.073
83.623 32.822
47.141 29.648
23.121 43.159
5.449 41.679
9.770 12.605
23.221 34.296
28.480 -8.915
34.160 0.736
41.321 -11.265
46.837 -0.158
59.447 -2.871
28.538 13.699
54.337 -9.029
30.887 11.218
18.315 -12.806
41.291 -27.039
49.650 -19.926
55.566 -29.566
26.532 -20.202
41.149 -8.357
63.673 -9.365
62.311 -7.727
71.729 -4.225
60.725 -16.503
59.924 -17.720
45.335 -22.622
35.518 -29.787
61.070 -17.863
79.231 2.205
64.338 -5.699
76.895 8.524
58.297 -2.970
64.992 -5.421
71.818 -6.613
31.870 -15.226
61.976 2.262
53.218 7.329
53.319 -17.012
65.807 -41.699
61.050 -34.680
71.363 -19.093
75.328 18.065
65.789 19.586
72.503 44.470
56.748 63.621
56.865 45.322
76.474 42.310
81.888 4.459
67.878 -20.497
53.665 -15.613
51.071 -5.203
22.033 19.054
26.363 28.381
37.597 40.319
66.329 43.080
56.744 33.153
67.573 23.420
40.807 26.796
36.144 -5.884
49.658 29.458
72.427 -21.468
82.006 -9.695
83.050 16.704
74.219 4.641
76.771 -1.253
81.345 1.622
30.675 -18.812
70.527 -25.707
89.134 -20.040
72.578 -1.243
73.070 -2.134
70.837 9.289
79.389 6.499
65.632 -1.841
44.316 -24.943
37.086 49.054
59.616 68.135
47.500 63.970
32.447 66.819
20.598 53.167
23.053 59.801
50.910 67.943
47.469 64.266
29.407 46.429
65.930 48.966
39.407 33.551
22.941 -7.068
48.980 -24.030
69.001 -7.511
15.037 -12.186
15.070 18.188
79.358 10.489
80.651 -8.321
30.153 -13.014
25.758 -28.488
17.224 -28.838
28.126 1.685
43.034 30.995
57.106 -12.511
50.414 -5.798
86.579 7.663
59.775 -30.205
53.218 -27.567
76.707 20.051
70.915 30.055
71.806 52.750
49.829 37.536
66.470 43.579
36.710 53.957
29.117 55.887
44.330 28.707
36.163 29.489
47.054 45.565
31.045 57.432
3.633 44.910
24.256 53.260
51.769 57.835
23.975 62.573
48.150 56.838
44.750 69.734
41.358 64.373
36.683 11.786
48.134 26.446
44.455 45.111
82.071 -4.504
80.966 4.600
76.304 10.428
76.854 -16.078
75.812 -4.076
67.631 -5.000
51.479 -18.134
42.553 -25.037
-0.146 2.460
24.152 -13.467
45.835 -32.416
32.379 -36.362
52.736 -32.940
68.591 -3.501
77.261 18.738
86.831 12.811
70.908 -13.207
73.181 9.705
46.958 -22.739
67.120 10.799
66.528 21.276
36.957 22.436
67.157 -12.836
60.192 -28.537
67.206 -39.846
81.898 10.329
89.140 25.162
61.182 -9.691
79.606 -0.600
78.709 6.261
77.246 -4.981
80.100 0.793
61.048 -6.166
64.529 -3.855
25.339 25.086
23.961 39.655
19.010 51.335
62.106 54.688
59.383 48.763
29.011 67.619
-1.919 35.986
25.300 30.225
38.029 43.232
48.874 49.015
46.730 38.434
51.255 25.976
55.611 50.582
48.437 65.605
11.713 61.234
10.673 61.287
8.374 54.924
12.217 45.399
19.275 57.540
26.071 60.169
-3.852 27.687
-1.067 20.754
38.905 57.826
36.523 71.495
12.507 56.267
15.394 60.908
12.358 41.239
22.197 58.201
31.077 56.110
33.829 61.138
6.928 64.611
32.737 21.259
28.676 59.312
26.013 63.109
25.038 33.354
50.681 24.649
46.175 59.698
46.512 47.150
26.654 59.752
65.760 26.391
48.621 46.437
24.210 42.935
7.611 49.271
38.338 50.905
28.369 67.534
25.705 57.364
14.865 68.212
15.858 61.876
18.856 64.273
41.522 72.941
40.237 61.068
34.860 69.661
24.548 59.453
18.930 60.122
17.890 70.013
37.487 60.549
10.814 62.105
8.972 66.868
20.425 65.992
14.744 54.750
18.117 37.008
1.502 36.375
2.946 45.488
31.693 40.076
50.366 28.981
72.369 34.999
72.164 14.235
36.777 14.804
47.011 14.995
70.999 -8.388
75.814 26.282
51.541 9.645
33.318 2.877
37.098 -11.014
31.636 -18.913
17.708 10.146
46.198 0.918
34.811 -17.687
74.470 -21.006
51.585 -33.207
63.052 -0.157
58.082 -20.438
70.490 -1.157
64.471 -13.621
65.524 -18.191
57.683 -14.665
40.763 34.770
30.331 0.321
4.490 24.527
-3.741 15.323
4.835 34.695
1.780 50.696
5.097 46.314
16.441 67.754
26.988 75.236
6.438 56.607
0.488 27.148
20.761 47.164
5.163 64.809
5.887 48.739
22.210 68.615
32.941 47.393
62.336 41.540
53.598 40.332
40.156 40.758
47.767 54.231
31.408 63.262
18.831 53.597
11.346 56.558
18.528 27.869
9.802 45.814
38.151 52.338
20.614 34.630
39.479 39.458
34.397 53.143
29.364 54.449
27.188 63.247
50.631 57.166
33.036 59.807
27.096 41.762
4.509 36.279
23.939 40.608
69.461 43.970
83.414 22.291
85.834 -11.497
80.378 -7.103
60.357 -28.357
59.169 19.111
34.063 20.546
50.601 27.845
41.803 68.295
30.309 46.130
50.355 47.654
60.720 16.868
20.739 -15.000
-2.986 0.705
22.334 7.519
53.061 -15.032
11.709 -10.310
46.938 -16.456
41.061 -12.129
51.945 8.866
70.088 6.363
47.978 37.089
31.764 27.895
32.467 33.737
13.322 23.976
50.349 22.181
46.382 20.777
41.607 19.800
61.437 2.904
67.720 20.053
32.943 33.728
40.721 45.356
49.551 49.405
87.505 27.010
84.706 2.880
72.984 -17.216
63.349 3.080
77.089 34.700
67.671 25.551
42.128 34.470
46.237 29.041
52.374 19.840
55.116 -2.244
57.709 -3.543
52.192 -32.758
73.998 25.873
64.375 48.651
72.459 43.774
82.591 27.776
80.230 27.030
74.404 22.316
81.333 -3.268
76.566 0.185
39.062 9.476
51.619 12.237
66.757 -6.570
59.721 23.513
53.307 -5.338
62.012 -14.899
86.604 22.222
79.877 6.796
66.341 -3.308
58.799 -12.989
73.602 10.886
63.120 23.561
48.019 15.917
17.665 46.099
20.203 74.920
38.406 66.984
30.897 54.764
27.092 41.498
35.073 54.386
34.828 57.754
22.702 62.691
5.822 68.069
23.248 60.752
20.831 43.832
29.567 65.294
21.077 34.430
33.471 33.999
40.051 42.865
47.456 47.926
49.210 37.298
40.402 37.773
51.208 -7.912
43.656 6.380
37.564 -5.097
27.180 7.379
32.786 -12.593
29.428 -27.051
27.011 -19.017
39.336 -34.326
40.873 -42.057
45.966 -46.737
38.769 -33.130
80.518 -13.090
71.381 -7.205
27.390 52.968
17.717 38.092
29.653 61.403
28.647 47.870
13.180 36.075
18.279 43.553
15.311 31.993
49.497 19.600
20.952 2.086
37.280 -18.486
54.615 -25.362
58.592 -30.492
46.618 -15.682
20.484 13.860
35.436 40.315
90.735 4.105
65.663 27.182
60.572 -18.815
67.367 -14.577
43.873 -19.908
41.885 5.957
47.944 15.928
55.597 7.836
48.330 9.360
51.899 13.719
82.610 15.187
70.920 49.442
85.838 25.103
78.694 2.942
70.680 -15.682
61.233 37.135
54.111 28.977
63.403 9.165
67.471 51.105
70.925 8.478
49.680 -1.838
49.355 1.418
33.962 0.437
22.090 26.499
45.968 29.456
48.338 55.300
24.121 36.753
49.303 17.216
11.708 22.142
54.964 48.188
69.102 -4.442
68.215 -19.069
73.970 -4.384
61.543 -4.754
9.954 -13.992
27.646 -18.193
40.063 21.296
37.131 59.446
66.011 39.217
48.006 35.288
44.948 14.992
39.229 43.024
51.676 38.631
61.180 23.101
92.048 12.934
84.624 28.763
74.567 8.411
77.333 33.727
81.411 19.366
81.918 12.075
86.804 2.324
63.704 -13.518
71.688 -7.476
52.400 -28.630
45.752 -30.358
63.901 -7.699
52.551 -31.261
75.305 -8.761
65.510 -35.082
72.980 -16.488
65.906 -23.147
64.001 -10.008
54.369 -19.264
53.219 -23.097
58.123 -24.161
57.955 1.223
44.079 16.847
44.841 -29.078
39.902 -34.438
70.910 9.773
63.452 -27.818
63.072 -22.709
83.555 -12.809
73.531 -3.908
36.267 -26.548
46.802 6.126
68.746 19.871
42.193 -23.461
49.909 27.983
58.781 21.923
66.816 -5.639
62.352 -7.436
93.250 11.083
84.649 18.776
87.437 8.986
36.330 -19.696
60.037 33.469
67.169 27.542
67.309 50.195
78.625 11.720
66.898 -0.589
69.296 -13.662
54.220 -37.885
33.451 -9.080
19.538 30.117
17.937 17.798
43.457 -7.680
46.693 -16.018
84.196 -5.742
78.999 9.179
88.751 7.061
79.485 8.980
85.374 -5.970
33.881 16.900
28.213 22.117
41.402 34.812
54.383 6.209
61.991 -10.712
56.544 -9.986
36.422 -38.960
73.095 -21.863
54.234 -17.170
68.494 -23.971
79.872 -0.182
44.905 65.637
14.899 42.655
30.428 53.530
59.851 11.804
70.618 22.651
80.432 23.445
83.154 26.607
61.115 13.388
47.575 8.120
55.736 27.816
49.768 46.043
53.039 68.072
17.078 53.893
34.536 35.685
34.567 68.806
37.613 55.865
23.439 53.179
-0.415 33.010
3.879 61.375
76.435 -4.451
70.140 -2.473
82.727 10.427
83.245 31.133
76.922 5.817
79.475 -2.060
59.198 -12.251
64.119 -3.659
61.690 0.602
67.557 24.458
65.827 59.880
50.388 62.658
47.510 63.481
80.832 34.506
45.576 19.378
53.064 24.225
43.571 31.989
25.030 11.794
48.351 -10.504
80.377 30.134
67.126 -13.114
72.306 -14.703
61.835 -27.910
34.631 -24.473
24.268 -29.663
45.706 -43.807
54.739 -32.791
40.596 -12.846
79.295 1.596
68.181 16.957
66.246 34.865
53.084 30.853
57.185 61.041
45.179 50.682
45.914 60.313
57.112 28.704
52.554 -2.507
82.350 -6.804
62.556 -16.832
82.933 14.607
72.022 -1.641
67.079 -8.067
46.903 -27.813
68.774 -23.307
59.952 -25.869
74.806 2.707
82.151 -13.308
59.022 -11.989
65.015 -2.507
61.852 -17.975
48.229 -9.666
32.512 -4.267
26.190 55.182
1.467 55.095
60.853 -6.016
60.166 -32.037
49.270 -43.422
57.009 -24.212
53.286 -26.624
36.575 -14.969
32.348 -19.471
65.391 -23.301
49.579 -28.897
58.451 -28.359
60.649 -18.176
70.240 29.634
41.171 61.689
60.619 64.710
70.805 53.034
78.038 44.045
46.653 40.022
57.979 47.805
85.745 37.550
71.190 56.366
69.953 26.164
63.646 9.171
77.469 -2.250
52.119 44.422
59.242 30.047
61.472 32.263
80.725 39.511
38.057 63.710
77.706 22.456
60.632 21.080
56.620 10.553
39.885 30.269
68.783 -25.869
82.464 9.270
76.470 19.714
70.206 5.820
63.187 -24.137
80.385 20.034
78.357 -8.482
53.282 -0.574
43.810 0.728
88.430 16.627
91.463 29.712
65.669 15.266
69.109 -16.686
67.501 -14.529
57.547 -20.454
62.736 -33.687
35.308 -16.636
46.476 -39.271
41.706 -25.773
83.927 -22.127
43.377 -9.490
16.832 -12.953
54.179 -16.709
91.570 19.933
87.184 3.180
69.426 -9.730
49.036 -11.436
66.813 -3.821
75.264 -1.327
74.162 -7.675
83.226 3.758
69.028 -24.808
80.828 -5.975
56.997 18.466
66.323 21.019
79.418 11.335
62.416 3.149
46.438 12.806
33.618 8.485
12.259 7.901
23.612 9.890
56.248 11.145
64.744 -0.064
54.230 35.921
49.453 49.799
50.312 37.839
41.713 35.407
49.708 29.286
17.829 33.470
52.800 0.079
55.522 23.318
79.931 1.250
65.980 40.004
59.137 53.753
50.856 53.646
62.337 49.242
88.339 30.630
55.468 17.190
56.138 35.022
86.801 29.437
85.679 19.697
68.060 3.004
64.347 26.171
49.303 29.294
45.026 67.479
67.006 50.343
73.226 26.920
47.408 30.911
22.808 29.563
51.288 39.461
69.027 15.847
77.218 6.961
87.415 24.055
79.577 19.220
78.037 3.153
68.699 -26.015
73.421 -7.958
85.490 8.383
72.203 -5.274
41.089 -19.540
56.306 -32.501
41.681 -10.440
65.518 -19.063
51.835 -1.298
65.312 -18.350
52.593 -28.996
54.537 -28.315
28.880 -14.733
20.284 -1.272
30.319 19.148
6.474 18.570
19.765 27.677
49.967 32.602
28.607 51.070
23.743 50.840
58.751 50.644
31.317 71.216
11.864 58.936
34.775 57.470
41.420 58.841
34.032 65.496
65.657 42.210
67.116 47.102
56.593 31.964
63.136 -0.723
60.743 -18.013
67.633 -4.466
75.849 14.864
48.950 60.431
21.083 45.770
23.034 65.249
1.904 55.426
31.410 0.014
45.294 -33.576
65.313 -30.362
63.050 -29.404
67.460 0.772
64.477 -19.110
46.161 -34.363
69.874 -20.324
53.574 35.869
41.720 66.765
36.158 61.693
36.380 60.023
30.060 37.688
25.485 36.491
44.829 30.862
64.035 60.018
71.238 46.359
44.497 62.209
38.697 21.174
56.549 -10.431
62.692 -28.894
45.372 -30.841
67.896 -22.357
73.507 -10.172
89.547 13.162
32.645 7.803
59.925 -22.910
53.278 -24.618
52.984 -32.338
45.410 -30.961
53.860 -37.383
34.941 -41.137
38.687 -30.421
12.354 -2.193
51.861 -25.165
34.126 -34.918
57.074 -8.853
42.659 -32.703
39.585 -33.678
77.192 0.508
85.860 8.222
81.350 -4.617
74.552 -6.479
70.569 -2.336
68.304 -8.592
74.687 18.191
65.579 29.385
57.430 37.731
21.585 45.018
28.319 47.682
46.616 47.138
21.376 38.709
13.962 27.517
8.046 50.101
26.838 65.391
52.451 54.815
35.421 50.543
37.537 43.455
30.478 42.200
53.340 48.324
51.642 23.213
56.343 19.209
78.116 41.381
60.714 15.745
84.506 26.230
71.366 5.274
68.464 22.122
75.051 49.440
78.385 34.035
77.293 42.650
75.781 24.005
64.338 36.307
82.626 31.964
75.933 17.161
62.883 2.442
74.052 -11.120
57.166 -19.256
24.997 -37.475
68.713 -32.390
48.978 -24.430
42.292 -24.254
54.927 -17.202
41.869 21.198
52.900 12.266
37.129 8.552
43.027 3.426
51.752 8.412
73.793 8.730
80.718 10.301
85.846 -2.123
66.795 -26.218
70.460 -18.314
78.866 -3.306
79.330 27.322
70.161 44.126
56.805 60.614
45.337 54.693
46.059 52.272
39.518 53.754
46.482 44.195
67.167 24.172
37.453 45.848
39.881 48.100
40.649 38.526
13.693 -4.997
55.974 6.275
67.077 18.163
73.816 9.506
63.466 25.895
26.711 17.603
40.268 64.942
47.638 45.097
51.652 43.658
84.470 4.467
91.584 17.365
82.976 28.098
67.280 37.401
41.073 50.212
32.571 66.045
28.068 28.206
23.816 27.154
53.044 -5.305
41.915 7.654
55.075 9.918
62.040 11.836
42.041 57.115
39.532 51.697
36.786 76.976
66.745 36.768
48.923 56.957
13.100 55.871
20.679 49.666
4.898 60.775
1.864 52.567
10.350 -25.775
58.027 -20.744
37.666 -6.838
49.828 5.186
19.974 9.242
38.640 9.771
49.597 -3.774
35.737 -42.697
44.602 -26.716
51.038 -8.611
53.789 26.639
57.411 -0.306
75.453 11.571
56.007 2.760
35.762 23.716
43.048 57.367
25.614 23.668
14.126 33.645
34.634 67.127
35.507 73.592
22.220 74.424
-10.466 47.979
13.795 61.452
27.584 44.334
14.827 35.331
7.765 31.378
28.854 33.397
12.328 53.625
25.357 58.336
4.845 42.254
60.046 2.061
11.032 -14.461
37.709 -0.984
46.537 -11.698
86.191 8.157
68.103 40.994
76.787 16.689
89.433 -10.928
78.256 18.134
78.805 0.237
65.097 -18.338
79.899 13.465
56.205 25.955
40.153 -20.074
49.794 -22.777
36.945 -34.306
40.200 -29.664
7.313 -24.622
26.436 -13.645
56.239 -8.277
67.064 16.412
73.079 1.032
63.746 1.067
66.980 -23.562
60.994 55.236
51.536 59.663
28.464 39.444
66.055 44.911
61.427 56.941
54.279 54.575
36.659 63.611
11.224 62.414
13.511 38.982
48.227 58.268
32.016 35.043
60.159 13.904
27.184 63.569
22.286 30.281
0.371 25.839
-2.721 29.623
2.197 33.599
68.026 11.763
84.909 18.407
85.583 7.717
79.178 6.782
49.132 -11.417
50.170 1.044
57.241 -28.578
73.987 -2.147
78.635 -8.599
57.346 -14.860
59.151 -5.990
51.639 -35.854
43.518 -14.411
78.716 -2.740
87.587 -0.643
66.020 -18.920
70.514 2.815
63.660 -6.113
80.725 7.470
82.063 28.374
79.306 26.279
89.034 14.080
70.578 58.312
43.834 63.032
30.605 61.980
26.225 43.443
8.251 42.143
-4.686 25.175
7.074 61.216
13.722 37.776
22.367 67.863
6.069 45.924
14.695 51.474
24.051 52.129
9.345 27.457
12.638 27.883
26.031 59.293
23.088 53.885
9.553 56.166
10.470 51.373
14.104 51.637
5.223 43.126
3.786 39.313
12.919 42.043
40.988 36.831
7.942 34.748
26.699 52.546
35.826 73.307
31.191 66.648
24.346 65.166
16.251 55.824
59.456 46.846
51.586 48.768
45.688 16.719
48.227 -14.831
39.213 -30.995
12.224 -2.265
48.339 -14.638
60.339 -23.336
56.735 -16.940
44.912 -8.608
53.353 14.316
43.697 24.260
33.562 37.725
44.412 36.258
47.994 31.081
16.414 20.946
6.428 38.405
17.819 57.942
-4.049 48.009
-4.631 43.303
1.222 46.798
30.782 63.763
50.451 62.872
37.885 57.169
23.069 40.613
25.454 34.784
23.994 30.626
41.891 37.205
46.342 -9.816
7.241 -4.089
34.053 -16.872
51.023 26.073
74.131 54.284
70.882 51.556
80.758 23.866
81.061 14.665
82.992 2.562
85.351 -1.585
75.393 8.092
78.994 34.647
56.147 50.339
52.557 45.750
49.210 53.363
12.776 61.664
21.796 56.207
34.595 59.643
42.704 24.592
34.445 4.971
60.944 31.203
7.554 17.220
16.255 67.976
14.541 45.502
60.752 54.991
29.179 52.354
32.583 41.187
49.710 61.522
8.493 35.251
28.065 63.401
29.810 55.817
18.463 57.268
47.406 63.516
33.214 39.382
16.628 66.076
6.689 8.835
9.031 56.298
14.222 50.622
19.939 47.050
30.423 60.854
22.289 59.458
9.486 55.275
3.425 61.057
11.498 1.105
27.716 20.439
21.656 42.472
54.686 41.900
27.315 31.615
40.170 39.997
48.352 34.383
38.749 57.190
24.825 61.753
18.190 34.685
53.753 66.998
34.528 71.812
36.730 53.199
42.476 10.887
57.535 14.701
28.070 56.122
39.003 61.336
40.578 7.525
36.860 25.999
34.394 41.391
24.256 39.706
60.691 52.625
15.313 25.504
28.261 55.442
78.253 -1.505
74.111 -6.788
81.709 30.369
76.643 39.708
34.574 31.799
50.415 8.595
40.991 -15.688
27.866 -18.737
27.149 -10.364
32.144 -17.521
44.775 9.783
41.447 8.519
50.198 2.789
41.792 46.041
38.132 63.870
24.206 47.403
29.818 69.042
39.813 51.492
8.908 45.678
9.077 30.091
5.823 50.617
3.770 55.440
5.243 65.892
49.645 -20.065
26.896 -30.432
73.540 -10.345
61.056 -19.411
56.883 -11.142
73.471 3.180
53.569 15.658
41.625 -6.753
54.235 3.070
23.330 -13.242
16.079 -11.458
27.630 -9.983
27.352 -1.036
51.672 15.020
60.090 21.948
85.316 21.991
39.819 -17.513
25.861 -25.111
32.159 -26.539
39.514 0.145
70.923 -11.858
75.726 9.067
56.936 51.636
54.053 30.963
88.158 32.047
84.519 20.622
58.869 -4.181
62.073 -12.232
62.909 4.526
76.591 24.930
67.137 29.713
54.569 -0.263
54.156 14.501
34.309 40.593
62.726 61.576
54.303 39.852
42.202 60.647
69.392 51.195
44.874 62.238
56.779 48.311
43.632 59.042
69.648 56.261
57.032 44.303
26.361 42.445
26.624 25.536
31.243 23.961
23.401 21.546
27.916 45.539
30.653 6.022
43.774 54.855
21.981 22.218
3.530 46.710
50.716 29.937
51.859 47.355
62.565 31.212
38.571 38.859
17.004 43.970
11.087 39.150
9.269 30.142
6.534 47.538
15.231 38.657
38.407 53.922
41.435 65.019
-8.334 37.030
11.974 46.893
17.688 48.514
0.605 37.266
4.347 41.356
11.384 -3.446
23.868 9.364
30.129 10.300
55.598 -7.964
53.640 -31.073
49.087 -34.667
52.886 -16.181
40.537 1.832
23.770 -23.945
22.297 -17.245
39.431 -22.987
63.753 -25.316
48.777 -22.090
62.034 -25.837
84.640 18.599
78.311 9.463
47.992 -26.150
50.695 -26.874
52.897 -19.465
63.427 -26.098
33.585 -26.902
40.851 -36.334
39.528 -23.617
51.766 -28.478
79.973 -8.609
84.090 7.134
64.086 6.419
65.396 43.846
82.259 43.218
67.709 20.246
59.654 27.292
24.047 50.111
14.054 64.132
40.682 44.589
47.518 58.571
24.848 49.819
44.899 38.427
24.149 18.078
24.742 29.153
-0.776 64.848
3.712 81.953
41.357 -18.860
66.802 25.075
69.363 -14.932
70.223 -2.597
23.343 -9.617
36.003 -34.681
42.266 -22.726
55.666 -29.981
57.982 5.024
42.280 3.325
22.873 12.217
12.494 47.882
25.142 40.747
57.370 19.559
71.798 15.648
51.511 41.633
41.242 43.444
15.503 29.956
9.681 0.093
6.966 -2.515
35.268 20.357
10.397 23.096
11.952 -14.002
29.783 5.247
25.638 20.868
13.105 25.375
16.520 43.399
9.721 52.528
5.211 36.997
76.556 -1.236
34.535 32.275
59.732 55.584
68.283 47.432
73.474 45.618
84.296 24.612
70.646 12.419
73.801 -21.767
78.955 2.950
69.733 -15.901
49.060 -3.554
30.806 7.469
19.812 10.605
8.938 27.817
3.108 38.484
13.432 50.965
26.627 39.587
21.432 -2.352
19.662 9.735
15.973 35.826
9.240 49.320
5.041 28.393
21.083 37.133
0.319 43.661
19.004 57.489
40.431 51.396
40.024 40.505
28.234 62.701
28.463 68.721
17.812 57.272
46.992 58.803
32.525 37.450
68.292 47.954
43.306 61.382
21.995 55.731
44.429 43.678
21.512 42.338
23.163 28.100
48.398 46.708
53.587 23.307
36.266 22.404
54.054 12.260
78.435 37.896
56.467 29.120
25.076 31.218
61.449 18.681
64.045 22.698
48.155 15.745
70.185 -6.594
60.991 -21.148
30.183 0.803
27.222 -12.370
46.407 11.227
46.782 -3.753
69.810 -3.543
29.873 -24.067
40.699 -5.550
34.771 16.431
51.500 32.145
39.873 14.505
73.875 0.199
33.922 31.887
56.077 47.083
7.090 51.044
3.946 60.395
37.196 -5.508
36.853 -0.240
45.932 5.523
43.621 7.435
50.745 -1.013
40.750 11.202
63.666 6.671
66.262 56.745
53.571 40.289
51.601 22.031
64.010 23.013
54.255 41.598
47.740 15.579
24.772 27.493
-11.302 34.551
0.206 23.943
19.827 64.213
30.750 60.952
39.970 50.118
53.810 16.510
82.512 4.032
46.733 -7.775
70.104 -3.378
74.981 -2.189
38.095 18.891
15.238 -13.246
35.419 10.491
53.738 33.927
39.728 50.003
45.667 40.404
53.691 39.406
60.420 25.264
18.661 -0.391
25.201 42.920
43.066 36.758
43.389 43.456
11.401 35.954
-2.453 47.441
-7.773 37.495
40.963 41.866
38.670 19.995
2.722 28.856
19.063 50.922
5.567 42.571
48.600 39.515
47.349 1.625
62.660 -1.802
79.969 10.103
30.831 14.564
-10.268 41.399
-11.997 36.509
9.177 38.960
40.484 34.332
37.439 23.148
41.783 32.697
68.741 35.272
62.322 38.905
68.166 15.973
57.657 -9.907
53.286 -17.644
40.500 -11.439
73.736 17.885
62.670 3.172
71.322 -15.557
80.355 -5.107
49.603 -28.108
52.503 -22.113
53.187 -23.907
76.479 -6.254
55.721 -1.271
70.180 12.632
61.933 -1.294
84.469 6.901
64.693 -13.081
66.711 -19.379
49.291 -6.196
32.929 -5.406
33.343 7.447
57.776 -9.021
71.466 23.020
50.733 -23.663
51.269 -2.573
55.950 10.171
76.500 37.219
54.879 -15.247
33.798 2.125
33.432 -28.531
61.387 -21.025
77.746 4.981
83.128 20.438
69.420 3.561
66.288 4.052
75.848 -15.484
47.749 -14.358
28.266 2.430
8.473 -9.076
24.746 17.493
53.352 0.083
18.373 32.112
-0.609 40.704
18.005 52.516
24.434 40.274
26.150 30.101
21.104 26.294
62.830 46.791
31.137 34.122
32.719 -0.047
66.131 -13.938
55.971 45.997
74.471 29.061
60.475 27.484
72.020 45.998
63.881 1.049
60.809 -16.812
69.325 -0.549
81.105 47.833
83.604 0.513
67.142 -12.940
83.684 -4.283
79.540 35.492
69.801 26.852
73.432 50.145
53.945 52.783
63.123 58.816
74.195 42.743
62.482 53.778
34.668 53.278
28.858 24.599
20.450 31.421
0.308 66.912
-11.231 37.114
19.138 54.216
20.188 37.694
31.194 63.992
31.921 47.536
38.260 63.229
38.852 61.884
11.030 40.292
24.163 29.772
3.348 16.795
5.042 10.159
6.878 40.642
28.344 62.012
5.448 36.284
49.266 26.868
54.881 38.162
41.141 30.437
32.719 38.978
37.573 9.621
34.662 20.111
46.471 14.652
2.669 30.883
-2.384 11.164
37.507 -9.069
51.786 -42.878
28.857 -29.658
35.350 -30.052
47.499 -15.654
49.892 -20.851
57.310 -15.450
72.875 6.765
50.797 -2.473
35.701 25.016
54.457 -9.554
43.228 -23.177
38.646 -9.790
80.241 -7.557
77.468 26.531
70.581 8.314
76.440 24.235
74.223 24.894
45.174 12.014
23.897 29.349
7.578 19.995
39.449 19.510
42.361 38.967
63.421 15.024
41.843 55.156
31.353 37.787
17.847 50.370
42.296 65.214
56.396 58.819
69.197 56.566
57.184 46.878
57.730 40.910
79.772 38.401
74.238 45.891
25.019 53.855
35.551 63.290
45.651 44.784
27.575 41.662
29.271 53.306
30.253 24.587
64.495 14.902
57.532 26.356
39.747 38.227
34.684 48.908
48.005 27.754
41.464 35.365
51.706 -7.287
67.898 -3.684
74.806 17.810
63.771 -12.370
65.242 -0.615
64.885 26.683
15.141 10.104
47.073 13.765
31.554 41.571
-0.544 38.769
-3.055 55.572
25.534 53.987
6.945 32.438
57.203 39.877
63.173 56.852
28.884 39.464
40.205 47.328
64.693 31.677
67.452 22.441
77.421 14.434
68.853 -7.155
47.877 -18.503
60.207 -22.764
23.555 -25.402
36.638 2.884
27.005 -20.986
56.911 -22.066
36.471 -15.568
46.885 -28.448
67.425 -9.549
69.310 24.907
73.744 38.192
74.566 47.422
75.742 37.586
80.807 13.377
82.051 -0.694
66.158 -10.276
56.473 45.499
67.429 40.775
41.582 28.907
34.256 43.924
43.255 63.972
5.781 49.092
11.846 38.940
26.465 -0.662
26.836 -20.303
56.546 -16.380
37.503 -31.145
30.135 -38.159
58.493 1.035
52.355 9.042
62.528 26.803
72.590 18.722
74.727 12.260
88.987 19.605
80.494 -3.252
78.122 26.848
68.168 18.308
45.303 34.458
32.116 22.839
55.327 12.422
54.475 16.400
45.486 -5.501
29.655 4.335
10.637 28.293
14.689 29.891
32.519 43.691
37.404 49.176
27.580 40.126
48.499 63.286
61.488 54.539
29.345 74.781
26.641 58.707
36.435 58.992
43.850 28.550
45.342 19.094
45.064 45.548
56.166 13.005
39.148 17.196
47.984 -19.739
65.829 4.818
73.917 0.429
68.731 -5.939
51.844 -19.187
63.599 -26.605
42.001 -34.361
39.547 -18.731
61.372 -27.141
43.754 -19.891
75.175 -4.872
56.564 -21.082
27.602 -36.577
63.129 -18.257
47.216 3.102
47.982 -4.325
54.455 -6.678
31.657 1.392
58.752 -10.614
65.934 -7.094
68.161 -21.581
69.390 -19.042
56.903 -18.086
87.214 18.960
83.234 -14.934
75.727 -6.376
80.143 -32.420
50.718 -14.940
62.295 -11.671
41.302 -24.613
44.996 -16.036
67.721 -21.336
63.387 -20.443
43.470 -13.786
73.251 -18.400
50.275 -29.421
76.702 6.290
71.531 11.193
36.714 12.872
40.513 36.616
38.878 57.572
55.478 14.272
66.543 20.799
71.783 2.648
73.703 23.778
59.225 13.940
76.413 17.749
53.358 33.795
66.507 26.380
81.718 10.977
62.192 -10.457
64.229 33.096
59.951 -2.703
67.634 -22.405
74.786 -10.398
82.844 -21.354
92.075 -10.157
32.742 -25.950
44.795 -27.656
54.506 -15.884
68.215 -14.724
62.522 -4.306
82.000 36.351
51.139 13.071
67.001 22.342
57.164 -22.736
39.743 -14.453
60.774 20.369
72.647 9.577
76.550 3.101
81.462 16.106
46.660 12.434
73.575 -22.047
66.687 7.250
47.514 10.864
83.134 6.274
60.991 8.764
51.451 26.104
30.516 68.187
20.631 52.326
19.209 56.562
32.818 47.406
11.876 49.607
24.976 52.382
16.330 64.192
21.625 67.640
19.990 70.435
20.826 49.235
24.888 59.074
-6.913 50.032
37.565 34.585
16.680 41.651
7.465 43.117
29.712 41.816
21.883 38.752
31.524 59.673
60.182 18.859
46.332 29.048
46.568 4.861
59.421 18.123
66.203 -3.922
69.347 -11.282
85.485 7.667
85.569 -2.826
65.084 -1.850
74.425 -1.911
49.337 21.762
22.239 20.450
-2.122 13.032
14.255 2.104
12.889 19.254
30.097 42.033
34.740 31.470
12.313 19.758
13.312 47.163
48.710 61.970
23.188 60.132
14.424 54.521
15.991 64.528
18.572 50.782
28.428 41.217
52.230 55.409
51.049 58.724
63.646 49.813
21.928 62.716
48.188 38.653
81.305 15.840
51.373 -3.738
43.756 -26.787
43.175 11.353
66.411 -16.603
57.559 -8.376
64.912 -11.990
79.755 2.629
47.577 -15.883
36.732 -11.145
32.538 10.309
19.108 33.623
16.393 28.716
2.101 57.376
35.255 54.827
52.453 52.398
39.345 58.731
56.821 56.341
59.250 59.709
19.767 36.530
4.441 66.212
64.481 -24.192
65.066 -8.005
73.840 -1.324
88.910 3.312
64.677 6.116
70.061 -11.230
62.857 -18.677
66.496 5.461
83.144 -11.187
56.403 -20.024
74.874 -1.296
46.358 -28.720
72.918 -17.607
74.316 -12.158
65.549 -25.892
48.406 -24.770
79.303 -12.734
67.936 12.154
51.161 -1.358
56.548 -10.681
52.438 10.462
40.373 48.539
51.634 -14.143
33.769 -28.533
32.491 -33.068
68.172 -17.572
51.026 -19.414
61.234 -14.605
53.585 -10.199
57.763 -31.351
39.874 -5.362
48.735 -0.369
32.703 11.424
36.754 -20.222
50.072 -20.687
75.921 -3.831
88.453 -2.840
81.054 6.167
73.861 0.721
51.795 -17.149
42.101 -18.646
61.144 -31.409
72.783 -10.641
70.889 -18.705
67.405 -15.290
82.076 -8.034
65.644 2.316
16.633 -10.942
62.677 6.118
19.656 33.319
13.769 51.669
25.629 55.663
45.114 60.175
46.355 58.307
9.677 47.480
55.039 54.766
60.375 50.110
42.466 64.490
33.074 56.782
31.583 79.029
19.384 62.029
47.562 64.033
43.197 56.671
20.717 50.832
42.682 71.294
39.844 70.060
10.320 56.716
36.988 73.904
64.123 61.843
74.323 57.966
53.849 47.924
53.186 20.381
21.372 61.261
1.857 34.093
25.968 58.116
45.892 44.840
65.018 56.002
40.984 73.279
5.462 37.056
28.672 -9.472
3.413 28.924
-0.233 47.186
39.505 -12.894
38.581 4.104
52.966 17.772
41.019 -4.698
62.584 12.676
55.826 7.748
29.407 28.854
26.513 11.447
33.285 17.276
61.124 4.535
32.517 53.073
5.204 42.326
30.625 -23.159
53.689 -20.994
93.962 12.486
81.476 5.238
88.041 17.935
79.245 12.627
77.862 -11.428
77.768 6.049
84.041 -1.686
62.726 -22.619
15.361 -18.993
21.803 -22.080
36.272 -4.161
36.376 27.694
15.313 22.749
24.286 0.060
45.758 -17.124
40.524 -19.480
-5.628 13.627
7.183 36.706
6.896 23.968
13.759 32.480
18.017 9.056
24.869 -19.869
27.244 -32.081
64.403 13.236
67.154 -1.548
54.495 23.846
22.569 22.329
40.406 -7.258
17.932 5.130
51.460 7.597
56.116 5.813
52.896 -13.850
43.721 -9.607
79.427 -9.481
56.395 13.751
35.591 -0.631
37.333 -0.830
30.176 23.093
63.380 -14.812
81.983 -6.327
59.924 -18.837
67.193 -2.895
57.116 28.193
25.484 23.514
22.835 36.416
25.185 44.178
27.842 38.568
31.659 40.162
50.482 39.236
62.356 52.371
70.724 28.832
68.618 -19.786
86.962 -11.686
81.184 51.754
67.039 37.761
74.082 34.779
65.162 3.513
59.007 -17.245
59.992 -24.099
51.924 -20.335
65.341 -0.070
60.950 -27.030
53.292 12.576
59.364 43.839
28.778 15.630
18.513 19.648
28.980 37.642
28.201 52.545
62.281 53.965
45.014 64.659
34.762 51.824
57.540 48.755
44.506 55.426
26.715 66.897
39.837 67.043
54.927 41.148
47.515 31.640
34.071 57.477
1.976 25.349
63.386 13.726
85.093 16.376
75.841 -3.963
73.115 2.092
87.142 23.672
79.406 -2.422
84.208 11.469
83.381 8.238
79.268 -2.633
73.804 2.040
72.632 25.662
74.308 18.402
52.293 56.189
71.104 45.540
79.675 42.193
86.552 -1.427
53.047 -7.883
61.672 -22.294
53.604 -19.060
34.561 -26.986
47.215 -23.555
61.641 -34.913
50.240 -22.274
44.695 -30.289
83.911 6.704
91.468 -4.130
72.326 41.944
48.965 49.970
-13.006 20.934
-6.209 10.564
32.377 28.992
34.976 -6.794
22.932 -20.957
31.030 14.535
41.648 9.052
56.193 36.163
42.355 22.216
70.820 20.531
65.062 12.129
68.711 8.367
66.227 -18.506
84.930 22.322
84.761 39.781
67.127 41.781
62.743 61.238
13.441 54.653
32.608 68.352
49.630 41.008
37.230 51.493
38.261 55.741
34.557 46.477
43.332 -0.265
67.075 37.868
67.981 30.917
66.185 43.532
70.996 40.472
24.756 65.313
22.152 62.578
22.396 53.273
17.239 59.323
13.866 65.699
5.471 41.895
35.203 22.749
36.552 21.658
47.444 49.895
34.171 42.188
68.665 22.043
56.715 39.324
34.465 62.554
34.926 51.942
44.457 50.076
20.448 44.128
33.777 62.634
17.315 56.730
27.589 70.757
47.116 68.128
10.801 41.144
6.315 10.716
4.630 61.884
33.467 69.943
49.583 58.156
36.767 61.034
51.744 61.206
40.719 30.318
61.056 35.198
71.597 35.478
59.315 41.767
69.337 8.749
48.046 30.208
34.108 50.221
69.233 25.219
23.432 62.636
19.210 71.886
1.658 14.489
7.258 62.196
17.134 64.844
16.233 67.183
50.700 54.140
64.611 32.400
54.660 40.029
62.688 24.053
66.192 40.731
27.544 49.502
31.469 57.717
37.257 57.084
10.619 31.647
69.955 2.859
66.501 -25.808
32.591 34.184
43.623 49.362
34.377 56.260
40.494 48.476
36.621 57.795
62.293 53.098
25.002 52.111
15.747 50.375
10.197 31.323
14.487 24.207
37.313 57.619
46.611 40.631
82.497 -4.422
51.431 -6.550
47.105 36.939
43.224 64.582
26.450 58.233
10.766 45.806
41.556 39.024
60.962 20.383
61.842 28.197
38.014 60.307
29.558 60.677
14.798 54.453
10.301 36.309
22.744 65.228
43.202 58.673
66.446 54.342
37.455 57.014
49.378 21.106
56.207 31.965
66.470 24.156
49.827 19.994
30.885 28.670
48.616 61.179
41.452 52.701
34.355 62.169
-0.311 66.844
11.195 61.600
15.972 61.224
20.693 12.286
50.987 50.958
32.382 47.558
20.640 22.472
19.476 34.223
16.316 19.270
23.239 53.291
41.584 27.932
47.831 52.438
17.187 59.322
9.190 54.153
8.483 46.096
3.945 47.101
55.900 -6.793
41.406 29.513
32.263 52.451
64.562 59.236
58.069 54.556
14.577 61.160
20.499 64.829
12.646 66.449
59.011 64.476
26.415 56.587
50.960 59.193
48.568 37.320
53.113 40.122
59.879 21.251
40.171 9.111
51.502 11.552
69.432 12.563
70.590 -18.576
58.365 13.656
46.247 65.770
47.678 69.244
53.778 53.616
47.225 48.770
20.973 55.456
28.383 52.794
58.729 61.414
32.086 44.703
39.862 13.175
39.801 -5.110
42.282 1.496
62.804 -12.180
71.607 -11.790
66.799 -7.873
88.948 3.868
65.316 -5.744
77.571 -4.928
49.167 -20.551
60.047 -10.738
24.131 9.794
76.118 22.354
42.635 42.105
26.782 52.529
45.835 58.394
32.221 43.007
31.244 16.650
30.263 49.109
18.441 22.501
-12.112 41.262
20.836 61.501
14.409 76.795
1.680 43.615
5.225 39.571
22.982 63.571
48.665 42.297
35.174 50.935
41.736 53.319
52.305 50.565
56.253 7.364
81.680 38.542
39.448 56.725
50.434 46.641
77.060 12.288
59.511 -19.353
57.756 -7.507
19.586 -16.468
42.096 -11.583
68.294 -35.571
53.676 -37.737
68.797 -20.906
50.969 -22.199
50.543 -29.998
62.036 0.826
61.836 0.844
58.067 38.109
40.296 9.861
66.724 43.716
55.810 57.394
34.190 57.387
0.316 51.676
2.490 46.013
3.145 47.781
28.280 -25.148
49.480 -24.464
43.064 22.446
35.560 46.404
40.661 26.495
46.160 11.117
54.798 17.218
83.005 -2.095
73.885 -14.185
74.685 24.972
68.596 22.743
74.383 14.178
61.028 7.097
65.236 20.137
88.671 15.124
73.873 22.785
78.568 27.284
82.093 12.531
79.828 23.592
70.541 41.927
53.158 45.135
49.540 40.310
71.006 16.458
90.050 16.985
65.790 49.927
51.946 51.371
77.697 -0.755
40.762 -28.866
48.356 -21.369
73.461 -14.913
35.141 -26.710
55.774 -20.165
59.806 -11.562
51.084 41.679
48.004 27.249
43.436 51.479
39.856 43.167
25.223 42.625
36.958 -7.850
59.056 -5.716
63.003 45.107
58.923 59.612
61.454 44.550
36.590 58.862
60.064 30.131
34.560 34.634
65.153 41.363
49.630 51.264
55.476 54.608
5.929 30.566
39.435 56.071
44.175 71.858
9.219 66.581
29.799 48.299
32.132 29.277
33.870 43.841
20.972 26.607
20.345 23.150
55.259 32.125
71.251 -9.352
80.380 1.948
72.014 -6.516
28.877 -19.531
44.325 -11.013
67.701 26.172
46.276 42.657
43.025 41.119
56.176 21.957
38.028 17.857
40.531 -14.424
52.556 -27.349
53.110 -25.792
53.795 -33.788
38.389 -15.321
36.068 -6.182
57.252 -7.313
77.408 5.662
64.335 -18.782
45.434 -26.969
38.148 -1.887
61.798 -7.196
61.247 -22.279
65.282 -3.380
63.191 -9.532
57.560 -31.080
58.558 -10.941
64.461 18.730
4.704 32.881
56.558 22.770
44.663 18.358
53.744 16.925
69.543 10.225
50.545 -10.196
31.178 18.342
22.245 13.431
20.969 -1.247
32.222 19.459
31.340 -17.014
41.730 -35.972
63.759 -15.466
79.913 -16.211
62.533 -26.272
54.095 -30.854
65.680 -20.802
64.647 -22.048
68.057 -9.401
70.352 -27.076
67.465 -22.221
67.900 10.557
70.403 -19.582
80.502 -12.297
71.187 26.398
77.204 19.766
68.573 -22.545
36.229 -2.541
32.373 -32.607
50.457 -41.530
26.860 -44.543
31.728 -41.577
57.308 -33.055
54.024 -7.093
93.354 -6.188
87.311 2.814
69.594 -16.535
45.684 -20.495
78.993 0.430
65.387 -15.469
44.422 4.584
52.510 41.140
45.147 67.162
55.672 55.288
54.879 15.135
68.907 13.856
55.822 -14.010
62.257 -17.413
57.774 -7.042
70.546 0.785
69.355 -14.795
63.677 -13.299
75.390 -10.861
54.788 -13.560
82.235 -2.396
83.916 12.796
57.585 51.669
51.429 56.898
56.779 53.958
50.196 34.382
40.616 26.598
41.131 9.094
43.366 28.592
48.184 -22.070
58.189 -31.713
82.403 8.780
85.802 14.586
72.910 27.895
71.393 34.876
64.824 46.123
30.130 -6.640
34.126 -6.371
52.683 7.798
20.548 -16.992
51.872 23.440
28.501 36.952
58.718 55.372
79.129 38.585
33.449 51.904
-0.269 56.999
26.823 64.042
26.992 58.857
46.682 54.504
51.233 26.755
75.792 2.937
75.224 -32.937
65.900 -37.800
42.229 -24.317
78.725 -5.600
74.713 -17.576
77.952 -7.531
54.151 -9.633
13.197 34.742
20.774 61.379
26.446 59.306
24.876 71.577
-2.894 47.339
11.627 41.444
36.253 61.638
73.197 15.502
68.996 2.994
61.429 -25.425
59.043 -30.243
36.582 -33.335
42.043 -6.721
66.616 -11.962
68.846 32.910
64.557 -1.547
44.353 14.936
43.217 23.657
79.841 13.894
90.120 22.211
67.107 5.439
68.929 22.396
63.952 1.799
73.474 2.471
64.880 -11.846
61.918 -17.998
48.132 -10.617
61.280 33.954
22.149 33.816
43.183 66.065
22.122 64.081
46.380 60.298
45.550 63.457
67.372 37.521
22.873 63.862
25.044 49.553
1.929 52.583
42.020 25.533
33.880 39.861
28.452 55.804
42.393 58.801
48.782 59.241
49.585 67.625
64.587 60.830
53.419 39.562
67.075 24.516
37.410 -8.078
55.449 1.915
34.005 -4.944
45.818 23.801
52.852 50.180
26.568 49.667
36.223 34.914
17.966 43.162
1.400 52.142
65.430 55.280
35.711 39.507
18.462 27.812
49.314 20.420
44.512 38.427
31.861 22.199
74.163 27.518
68.520 -6.880
64.416 14.911
34.547 -11.342
61.322 -0.111
50.895 20.857
29.660 50.775
17.277 60.042
12.713 53.813
22.711 62.890
10.564 56.227
49.979 68.736
66.770 55.312
25.580 59.711
21.070 39.467
13.109 59.659
-3.420 38.142
12.952 52.774
45.292 55.095
63.376 37.395
37.193 49.614
11.979 25.739
27.033 16.173
28.526 20.859
22.810 27.825
27.793 20.000
-6.586 52.623
26.746 40.410
55.006 61.733
37.560 62.940
-7.512 30.645
7.593 50.336
5.789 41.197
-4.123 43.252
12.131 56.021
51.825 6.273
87.748 11.760
79.622 22.122
49.972 -5.577
49.385 3.037
45.148 8.453
51.906 -16.234
50.039 27.256
45.484 31.111
38.940 32.132
11.707 50.495
12.393 44.798
35.321 72.203
28.211 61.803
41.454 35.483
52.025 60.781
71.064 46.137
26.290 49.143
50.868 40.510
-0.166 35.029
0.513 24.847
4.344 43.802
17.541 53.978
20.982 35.102
-10.709 45.728
9.408 46.609
19.501 34.345
22.132 33.677
26.026 62.130
44.283 61.777
22.556 2.725
9.671 11.457
13.627 -11.201
33.627 -38.170
52.369 -30.525
77.773 -17.710
46.026 -11.526
32.129 -11.174
83.586 1.027
62.894 0.034
73.591 3.749
49.343 -21.982
40.909 -26.893
52.016 -15.675
80.138 3.871
64.550 -28.499
57.799 -25.001
66.894 -27.896
56.815 -9.804
48.356 -21.765
59.945 19.115
40.192 8.759
26.816 10.820
34.113 21.279
4.925 23.258
60.972 19.653
75.182 10.474
64.004 6.225
86.637 24.789
50.500 -32.369
50.689 -38.408
24.357 -29.882
65.187 -13.221
79.740 0.585
27.779 -22.554
70.274 -11.484
66.042 -4.795
40.845 -32.324
60.758 -20.683
68.622 12.189
77.571 17.914
83.222 5.636
82.350 -5.794
71.792 -26.731
62.153 -32.318
54.200 -14.596
55.031 -40.727
63.359 -26.699
39.452 -32.695
62.691 -16.874
68.869 -13.915
58.018 -23.580
75.710 -23.375
59.690 -22.998
57.486 -35.426
50.662 -35.690
51.692 -11.735
72.319 -4.001
75.359 -18.205
56.394 0.082
81.918 -19.527
60.055 -33.254
79.011 -5.808
22.960 -3.836
48.766 -30.061
38.476 -26.925
66.616 -27.055
80.718 11.165
59.123 -17.284
61.847 -21.751
58.366 -30.139
53.410 -26.695
59.015 -26.304
58.667 -31.861
72.162 -13.495
78.444 -14.861
70.290 3.394
56.405 7.818
65.375 2.854
68.963 -15.774
73.488 -7.422
78.252 -11.655
52.238 -11.431
60.934 0.858
66.554 32.953
67.988 -17.553
77.844 12.415
57.516 25.919
35.180 52.002
28.372 66.388
27.605 53.999
35.903 67.462
29.056 74.018
52.107 61.450
58.222 68.228
31.262 48.279
22.122 25.450
48.393 47.254
83.342 42.583
65.405 43.351
9.026 30.753
32.971 16.241
16.663 19.903
25.862 -7.675
39.731 -8.075
76.324 20.117
71.340 -13.559
59.001 -36.212
73.002 -11.479
68.190 -16.316
56.436 -20.085
43.388 14.623
31.714 10.975
24.377 48.591
19.661 27.714
29.194 20.013
45.972 37.094
30.127 10.833
43.023 17.770
35.344 26.496
25.909 21.232
19.565 23.521
26.120 34.216
32.929 29.785
44.236 15.433
45.921 26.931
35.244 16.925
66.016 29.145
66.906 30.535
65.453 -11.662
72.172 5.029
82.802 -6.225
66.736 3.912
79.181 4.622
79.272 28.584
71.243 49.562
76.520 44.980
77.076 5.903
61.925 3.570
70.005 -13.632
79.610 7.793
77.153 -14.046
65.208 -30.415
57.606 -23.656
75.321 9.774
53.118 47.101
78.408 23.903
62.662 48.560
66.265 51.221
31.195 63.555
51.674 63.044
77.722 47.222
64.699 48.915
67.412 7.825
71.001 2.274
71.598 -15.045
48.680 -33.993
58.223 19.153
66.599 -4.408
77.637 14.832
63.913 41.746
26.782 32.784
4.432 51.139
19.136 45.496
46.828 61.269
56.048 60.557
46.400 63.069
48.667 62.661
38.022 33.049
35.719 21.743
74.695 37.654
54.248 29.306
68.952 0.034
59.551 -10.993
87.294 19.539
71.505 52.003
83.657 26.712
91.208 29.666
82.751 9.016
57.250 6.893
71.456 -2.766
46.444 -20.037
63.790 -36.491
54.325 -32.895
34.438 -17.601
48.481 34.873
28.571 58.316
36.129 39.804
78.063 41.291
68.761 33.493
70.286 35.239
74.624 21.620
76.030 14.261
50.601 -14.100
63.670 22.935
81.399 49.568
79.390 52.430
79.813 10.968
38.658 55.037
46.022 57.182
31.045 58.271
32.193 54.255
73.760 30.126
67.764 50.260
81.481 43.347
55.893 4.000
67.999 -20.404
65.459 -29.415
80.650 -27.125
43.450 -22.525
37.630 -36.179
61.506 -32.725
48.455 -35.103
57.688 -26.604
28.593 -31.889
60.729 -25.224
74.577 -6.420
41.918 -30.977
38.826 -19.999
21.965 -38.110
37.548 -25.240
27.448 -36.222
34.737 -31.672
26.655 -21.229
38.843 -20.092
60.543 -14.596
61.496 -4.377
57.589 10.836
53.171 -2.023
45.598 11.600
47.911 -20.850
69.172 4.766
43.316 -30.049
78.992 11.578
73.186 13.600
51.838 -15.656
78.379 21.084
50.984 -18.505
26.850 -13.640
68.026 -35.102
56.333 -34.823
57.830 -9.847
40.740 -26.159
42.725 -19.672
59.673 -22.164
55.485 -13.964
47.304 -23.819
55.816 -22.647
92.195 0.758
83.916 23.167
73.493 -19.354
83.548 -2.684
83.864 22.451
90.944 27.793
62.631 27.052
53.202 36.126
45.022 46.259
31.788 35.243
17.552 18.460
31.474 45.389
18.596 50.768
17.085 51.635
49.089 70.582
77.212 26.617
77.047 -11.090
76.528 1.349
79.986 9.694
82.686 19.381
41.369 13.376
78.603 17.933
35.475 -24.487
70.857 -23.992
67.112 -27.606
50.433 -36.960
80.856 -28.749
23.616 1.844
33.893 10.894
13.018 -6.335
-6.039 27.855
21.252 53.999
9.277 49.447
43.093 52.317
14.101 45.287
26.848 37.917
24.279 14.016
12.991 48.278
-7.244 41.803
-19.986 31.260
2.248 44.332
35.583 43.420
40.006 25.379
58.662 15.716
33.466 18.400
62.416 -18.628
68.208 7.337
53.113 -2.258
58.559 21.873
84.144 18.490
75.403 40.938
73.888 29.031
76.459 2.616
65.857 -1.360
56.411 0.502
71.654 -11.384
53.787 -9.772
79.441 -6.319
62.381 -28.879
62.582 -6.039
51.166 48.903
70.752 49.329
46.663 28.869
60.862 31.475
43.337 10.754
42.694 2.489
18.342 13.567
22.634 34.418
-0.809 38.654
32.309 47.725
16.997 53.572
20.384 57.979
40.493 47.651
53.235 -20.056
66.117 -1.936
57.067 -21.105
9.717 -12.927
7.203 18.519
-2.004 21.211
8.900 28.312
17.713 -4.739
19.191 31.720
21.367 55.006
39.146 57.800
53.788 32.602
54.189 40.137
55.001 29.517
61.990 42.776
44.120 0.555
45.132 -18.655
64.580 -11.337
60.017 -10.361
77.121 -7.903
82.877 14.038
46.271 5.973
41.591 -4.008
54.297 20.976
49.050 22.045
21.016 57.827
17.428 59.402
3.722 53.515
53.481 53.824
32.833 61.566
8.057 46.494
26.802 30.163
71.333 -8.016
68.255 -16.584
54.517 -1.565
69.827 -16.461
61.851 -4.293
63.726 -19.673
64.705 19.120
75.609 -12.881
44.237 -4.411
20.989 -0.730
37.071 11.816
12.833 12.849
21.554 43.828
16.468 69.511
5.700 64.108
3.599 61.590
60.653 -24.454
51.959 -39.375
58.413 -34.094
82.618 -7.737
64.825 4.177
59.729 19.810
69.119 2.642
76.700 -8.665
62.870 -24.113
73.733 -20.487
74.170 -6.441
64.314 -28.700
50.871 -33.631
59.999 -21.177
62.410 -23.206
60.097 -21.995
58.282 -10.834
71.430 7.157
30.336 17.203
5.280 32.035
39.389 -3.359
64.604 12.539
66.531 1.538
49.105 27.676
65.564 20.294
71.741 4.050
83.121 15.160
84.660 9.302
61.151 -11.990
58.469 -12.172
65.637 5.105
67.433 46.230
33.888 47.234
38.673 60.968
25.688 47.485
40.622 36.250
36.768 45.893
58.359 40.953
58.077 41.517
53.781 22.859
45.881 14.587
51.391 -10.507
63.973 13.898
49.884 -12.234
78.797 -3.108
86.142 -9.155
69.354 -20.509
47.615 7.918
25.489 -0.139
9.827 1.447
28.201 26.555
37.953 37.073
44.785 53.531
12.465 25.627
40.704 -14.096
48.888 19.095
60.016 -1.976
64.430 23.245
50.003 -2.265
38.592 47.338
63.588 56.682
53.315 42.424
52.272 56.587
33.421 58.437
54.294 35.700
63.820 23.097
69.255 49.183
53.059 15.834
83.304 -6.664
47.211 -7.170
62.960 3.622
59.024 7.956
34.728 8.412
37.788 37.309
36.456 23.028
-0.364 17.698
17.433 56.021
57.577 7.841
75.821 2.380
83.019 -18.324
71.880 -13.115
60.391 -29.211
62.002 -8.800
72.677 27.017
76.693 22.481
68.830 12.132
66.580 -15.899
85.179 -11.905
60.090 -0.282
39.911 3.875
56.092 33.000
31.692 52.309
46.181 51.834
56.839 47.125
46.235 55.704
10.973 64.058
-3.725 52.126
8.871 52.089
22.646 52.684
26.403 55.852
29.782 54.233
23.805 47.010
33.581 56.292
49.738 55.289
53.351 49.280
53.246 17.446
80.521 34.955
50.173 30.908
10.564 32.343
13.798 51.476
6.677 47.235
21.425 53.995
53.411 41.352
26.757 48.987
26.889 25.071
52.561 33.459
62.820 3.149
49.669 34.240
10.093 54.572
29.839 69.788
40.715 68.986
47.963 74.227
32.833 61.983
18.755 63.021
43.723 62.607
29.390 43.094
62.669 18.447
52.532 41.880
71.227 33.011
44.095 36.785
63.901 17.049
80.127 5.817
71.621 8.717
68.745 -13.752
47.321 -25.336
51.091 -29.861
62.179 -24.827
54.387 -15.094
66.971 -7.447
37.479 -33.854
54.034 -37.191
67.143 -11.610
51.027 -22.510
30.823 -10.904
41.603 -1.543
32.838 -1.087
65.047 17.482
43.153 2.384
17.282 38.964
-2.284 22.110
14.502 35.549
70.008 43.723
67.249 39.687
82.115 18.761
50.842 -24.668
42.571 -29.078
61.170 -24.657
15.666 -5.532
21.982 -4.012
52.479 -29.900
43.675 -18.310
25.223 -2.297
22.312 -21.938
23.425 -21.804
27.600 -23.159
15.594 3.772
7.152 2.538
23.968 20.488
37.845 21.079
80.051 -5.019
59.644 -24.796
77.326 32.564
68.620 25.217
60.936 49.055
41.664 70.546
50.449 37.980
34.930 28.192
26.441 24.055
17.033 16.162
42.072 39.495
2.179 40.185
21.246 19.653
49.712 49.256
19.119 54.245
16.558 36.860
17.157 45.982
18.441 39.524
33.862 56.678
37.019 68.705
43.726 65.124
13.060 58.773
1.947 59.475
12.669 30.622
-3.297 27.658
7.452 54.314
31.550 62.730
23.552 62.734
59.872 50.730
27.382 50.293
34.665 54.837
2.114 36.985
50.019 39.578
82.508 9.139
47.215 -29.473
37.480 -11.220
61.877 -35.881
48.685 -41.711
48.819 -31.456
43.550 -36.481
38.732 -32.759
43.848 -27.435
76.700 0.834
64.071 22.100
58.461 -21.742
46.546 -34.217
63.925 -18.650
60.044 -25.184
66.287 -41.043
57.155 -34.298
42.193 -23.577
47.749 -8.525
46.212 6.208
44.300 29.269
91.159 2.491
78.411 -14.349
78.621 -8.718
87.920 -0.720
92.821 14.796
66.467 -20.493
76.764 -14.585
74.352 -0.253
52.087 -4.124
49.462 -5.678
69.975 3.883
42.135 -20.615
69.043 -21.822
55.726 0.104
24.956 11.733
36.339 55.752
13.569 41.079
45.002 21.680
52.992 22.564
83.200 3.857
82.497 15.630
76.155 3.659
82.176 11.139
75.135 8.788
41.075 -23.279
28.764 -32.483
65.830 -13.354
75.212 -10.639
68.535 25.383
70.731 18.870
66.965 33.607
82.154 33.755
71.482 18.775
60.646 -15.362
66.971 -13.521
49.743 -24.376
65.859 -5.362
37.770 -10.165
17.712 -7.513
15.519 17.221
27.086 -6.335
52.489 17.170
76.220 -15.065
80.990 0.649
81.062 11.134
81.710 39.357
52.505 42.853
15.118 60.796
3.701 55.276
11.949 51.751
12.677 57.496
31.144 47.157
33.930 70.875
13.222 57.334
51.555 59.002
46.545 49.408
14.781 33.852
31.137 70.692
7.135 27.332
8.587 25.690
24.389 5.965
64.045 37.222
81.155 -8.196
57.900 -11.048
42.732 -10.482
35.374 -6.074
32.823 -13.727
42.311 -36.805
81.781 -11.350
54.409 -39.965
59.641 -26.583
65.640 -27.360
24.555 -37.072
81.138 -18.003
69.273 -3.002
59.895 -33.787
55.440 -48.448
55.900 -25.608
48.043 -31.329
54.132 -31.023
58.958 -27.617
68.181 -3.295
60.589 -11.010
65.422 23.677
72.300 21.669
69.641 52.247
52.495 64.076
42.997 64.809
74.011 60.390
37.565 50.249
47.943 53.672
75.080 44.978
61.113 48.259
64.551 52.974
47.894 56.341
75.518 8.541
64.444 6.062
70.336 -2.995
36.152 25.449
23.587 35.550
15.551 59.272
-1.260 63.382
13.986 62.743
35.130 64.883
20.502 53.518
25.820 54.274
22.395 51.095
15.471 58.303
37.221 62.786
21.722 58.795
11.039 61.871
42.087 67.029
25.919 56.724
32.893 64.140
45.759 30.631
42.940 51.026
43.996 13.297
49.935 -10.420
40.082 -14.752
39.200 -11.012
37.736 -29.311
25.142 -43.010
49.757 -40.922
67.210 -17.454
57.588 -24.634
65.088 -39.358
55.352 -26.677
50.208 -23.659
67.934 -22.224
42.784 4.006
54.334 -9.611
39.793 -30.051
40.756 -17.448
54.587 -23.031
39.197 -8.116
36.177 -4.931
49.066 31.123
39.473 30.832
32.460 -4.129
52.052 -22.108
63.086 -19.311
53.765 -24.021
54.496 -27.172
64.158 -18.214
59.622 -25.148
53.048 -18.530
27.915 -35.972
37.360 -15.130
78.250 -10.599
62.013 -2.197
42.852 22.418
39.108 3.881
65.067 29.189
11.571 10.991
25.917 12.798
8.240 54.515
27.534 68.318
35.795 70.098
23.249 75.718
-10.823 16.405
3.885 37.404
61.635 43.843
59.514 -10.437
57.036 7.012
44.124 21.271
37.069 40.002
59.546 32.949
75.739 54.087
40.934 53.675
74.518 27.854
86.844 24.293
75.476 35.322
74.478 -2.537
83.142 21.915
72.932 42.158
76.842 32.640
78.779 45.522
64.760 55.182
75.764 52.215
76.946 20.805
66.419 55.215
40.591 63.798
35.801 60.603
56.173 -9.192
62.350 -15.293
44.152 -25.334
48.199 -3.566
63.354 14.951
76.413 6.086
86.721 10.717
60.819 13.131
52.916 -29.112
58.446 -8.412
54.819 -19.770
52.580 -14.299
60.038 -0.973
64.849 -1.349
69.608 -11.042
63.256 -28.377
66.538 -9.292
88.803 9.367
86.801 15.459
71.981 21.839
33.620 -11.659
53.401 6.106
63.881 -32.009
70.973 -16.350
67.410 -17.457
50.075 -29.643
76.139 -2.401
73.559 -6.222
74.130 -7.945
68.591 -7.359
92.211 1.152
77.638 -7.581
63.174 -13.597
62.674 2.970
63.850 -30.942
54.461 -19.778
43.141 -29.308
52.677 -27.471
63.722 -1.236
64.501 -12.676
40.611 -15.964
43.287 16.815
9.841 12.625
32.455 52.178
44.744 47.361
54.170 44.475
70.036 31.508
86.793 23.107
56.061 56.645
33.429 62.506
35.689 36.177
7.889 36.503
2.637 35.804
6.888 58.031
21.622 32.595
28.162 61.518
20.253 66.558
8.247 54.089
9.552 43.530
13.758 72.079
17.569 40.681
49.809 23.565
61.987 40.884
57.303 27.391
38.123 38.667
80.988 33.481
82.682 5.036
90.353 -10.218
64.539 -20.725
73.441 -11.971
66.649 -17.866
72.013 33.756
72.402 15.547
90.828 -1.278
71.135 17.627
83.059 9.429
59.889 -18.004
29.577 -20.230
41.346 -13.415
32.990 18.016
35.191 19.371
40.226 -4.939
24.185 22.384
49.114 29.624
34.352 11.721
36.694 -25.430
44.989 4.621
43.632 -0.076
34.454 13.761
24.220 17.270
19.074 46.197
36.258 52.579
63.399 54.057
43.256 50.753
61.398 43.391
40.409 23.172
30.620 32.426
26.009 16.339
21.237 53.845
46.597 50.985
55.583 21.358
47.172 0.628
31.435 5.831
48.128 2.842
65.647 33.390
76.036 24.513
56.079 7.229
70.074 -19.508
38.645 -22.996
92.158 17.022
86.066 20.674
37.435 -1.838
31.972 -6.547
48.671 -20.557
39.977 17.704
42.644 -18.228
52.223 -17.237
56.994 14.510
40.479 36.836
33.528 25.960
43.952 23.712
26.748 -5.394
32.740 26.240
50.616 35.448
42.869 27.536
24.710 -0.340
29.218 54.908
35.205 24.518
44.409 -14.916
37.879 -24.010
30.506 -1.271
64.413 -1.271
58.199 33.355
73.029 11.552
48.850 14.589
57.250 -26.309
62.679 -24.525
69.579 -13.760
50.609 -13.261
57.332 5.380
42.291 13.987
67.564 28.456
24.378 24.535
16.703 17.173
33.882 7.903
37.900 6.272
69.182 8.372
57.845 6.599
64.653 12.160
74.544 -13.989
63.990 -19.159
20.407 -20.779
61.586 -19.487
75.533 -7.614
42.166 -0.584
44.737 -3.747
34.854 4.443
59.130 -14.078
81.458 -21.756
68.601 -3.237
53.898 -17.567
66.985 -20.150
85.715 -5.214
62.781 -22.548
88.058 -0.222
88.096 3.364
78.414 37.495
76.854 38.548
44.557 41.559
55.843 59.281
67.122 52.797
30.823 58.564
64.776 60.240
25.435 61.914
10.428 63.792
5.559 66.428
59.284 -11.532
58.325 18.654
36.269 26.552
47.817 25.618
31.600 32.390
27.210 47.003
28.718 12.350
36.910 -0.303
32.030 30.742
13.311 43.196
10.234 42.257
65.763 8.328
71.192 16.013
72.969 5.776
72.962 11.932
50.619 28.466
60.522 28.790
27.577 -19.017
45.393 -14.833
32.779 -19.953
35.724 -15.911
52.168 -31.425
41.202 -27.210
55.305 -3.016
65.582 -0.428
30.822 -24.144
25.670 -15.993
25.668 10.964
62.877 -11.724
34.350 14.804
52.753 10.146
79.229 41.490
35.314 51.729
62.662 39.564
63.949 18.146
39.316 21.271
55.689 -20.400
80.174 17.181
73.531 -8.023
78.195 -2.392
62.330 -5.137
50.074 1.757
76.510 2.411
53.997 -20.234
59.958 31.847
33.297 35.576
47.404 45.022
57.700 24.391
79.575 22.670
87.206 1.087
70.266 -20.843
55.915 -34.106
78.452 -8.763
60.073 -24.278
67.838 -21.830
54.763 -11.955
49.264 -14.409
53.474 3.179
12.347 15.812
-6.922 39.247
17.508 48.920
38.325 64.365
31.543 56.482
47.960 29.570
24.396 -4.570
7.995 24.981
10.251 38.343
-9.688 39.096
3.383 42.217
17.296 47.165
18.629 16.572
5.512 -11.233
33.406 20.678
38.466 46.968
43.485 42.697
19.389 26.346
33.360 37.438
34.546 30.904
39.234 60.199
37.574 51.878
26.663 65.795
42.233 63.097
64.101 59.447
47.282 56.249
44.961 45.647
39.706 55.997
54.807 46.470
81.858 34.487
71.710 7.117
38.373 1.397
61.927 -8.349
57.624 -21.200
35.971 -21.242
57.810 -23.576
77.299 -4.452
75.580 -25.121
80.755 -9.401
85.574 11.033
70.903 -31.012
41.449 -38.838
51.295 -24.001
46.030 -27.591
52.754 -32.099
64.729 -20.113
55.070 -17.432
44.511 -4.420
49.890 36.953
68.970 44.746
41.902 1.623
32.703 21.159
77.672 27.254
54.022 57.020
71.662 35.896
61.379 32.929
52.021 22.953
50.789 54.415
11.966 55.503
45.624 26.926
58.126 35.016
63.205 9.650
46.282 2.633
20.537 4.037
51.140 0.243
48.623 -18.270
80.233 -7.608
59.015 -9.145
55.132 -17.281
70.615 17.529
41.549 -1.893
91.461 5.515
44.481 -7.001
32.690 12.673
44.621 -11.043
49.931 -11.220
57.607 -13.253
63.272 19.617
63.985 43.205
56.264 49.263
30.239 58.290
19.489 46.086
22.635 66.260
5.395 66.467
37.161 7.272
56.176 39.148
35.496 48.928
56.438 68.376
48.566 63.029
-1.014 40.838
32.126 67.772
47.216 59.175
27.488 57.791
23.776 61.986
31.465 57.640
24.245 64.544
45.278 57.907
49.104 58.035
73.406 46.836
56.917 41.024
63.489 59.735
46.104 60.468
24.768 58.765
6.586 34.879
46.359 47.308
31.816 52.183
34.408 58.495
36.863 65.926
48.374 23.251
60.938 3.566
53.826 45.346
24.316 40.378
55.103 48.690
32.236 39.508
19.304 56.765
51.224 49.815
29.523 56.471
53.940 64.618
60.308 39.863
51.970 20.236
77.384 -0.802
81.016 7.006
85.501 32.909
83.414 0.075
82.222 22.280
63.654 17.110
68.791 29.429
53.149 62.576
51.317 63.469
26.370 47.111
29.416 52.314
49.799 60.674
35.989 59.431
53.156 38.822
37.228 45.783
50.750 56.135
40.782 54.012
67.456 30.951
67.801 53.718
41.486 42.878
51.534 41.922
7.148 -0.347
-1.618 16.772
4.534 28.443
-3.872 32.525
40.560 48.811
12.389 49.243
33.540 42.794
10.701 43.040
31.567 16.187
35.146 -30.731
75.330 -6.483
54.822 -6.750
14.369 -35.010
58.205 -25.486
77.838 -6.544
72.009 -18.996
79.319 -8.702
54.954 -4.023
88.508 27.076
80.030 25.352
72.772 47.269
67.615 45.037
63.928 45.769
59.041 9.207
67.249 -4.421
71.885 -9.757
54.885 -32.809
59.012 -22.860
91.179 19.007
70.950 22.379
33.252 16.011
58.088 46.090
59.785 19.466
37.274 -33.040
53.500 -29.476
53.949 -23.255
39.107 -22.877
59.452 4.675
72.777 19.332
39.044 61.423
26.761 47.071
43.845 48.932
-0.385 34.147
1.418 55.094
86.144 1.507
70.936 35.166
46.400 59.263
27.804 62.800
8.351 51.853
27.947 46.896
14.759 28.708
20.587 42.084
20.859 50.895
34.318 61.738
48.086 63.733
51.519 29.214
45.329 35.462
77.112 -5.752
84.915 26.524
59.791 40.051
82.661 12.926
79.243 15.866
53.680 53.260
61.935 28.199
32.693 21.606
14.513 3.404
35.261 -15.283
67.830 3.046
81.128 7.857
67.171 21.350
79.545 19.413
51.214 24.647
50.903 33.152
76.998 29.857
73.359 32.684
72.433 16.683
63.103 -0.897
46.236 -24.802
28.474 17.059
53.947 -5.459
52.562 -13.948
77.924 -8.531
71.334 -2.084
75.945 7.207
63.940 15.249
58.993 11.491
51.119 31.783
77.455 22.735
82.474 23.046
80.091 -2.103
86.937 2.835
75.504 -9.720
74.786 -9.640
65.630 2.194
72.451 22.503
42.137 5.690
25.294 14.056
24.669 19.458
15.361 10.531
34.100 -9.126
43.780 -28.941
69.454 -16.182
42.693 -10.537
66.597 19.690
77.162 3.971
84.779 14.784
83.973 0.903
89.344 33.868
24.086 66.437
30.662 46.103
66.347 44.662
22.716 48.643
5.438 41.738
