# Supplementary material for: Myosin V executes steps of variable length via structurally constrained diffusion
Source: eLife. 2020 Jan 15;9:e51569. doi: 10.7554/eLife.51569 (PMC7054003; doi:10.7554/eLife.51569)
Supplement: Source data 1. [file elife-51569-data1.zip › myosin_elife_source_data/Figure 3/BD_diffusion_contours/lastbead_yz_8IQ.dat]

-35.815 6.599
-24.116 -17.644
-39.347 -0.735
-40.390 22.538
-36.069 59.926
-10.637 58.022
-42.298 24.266
-29.344 -14.994
-52.542 1.703
-36.479 11.398
-17.546 22.789
-28.028 34.867
-21.071 42.920
-27.427 53.721
-35.359 34.100
-37.412 30.396
-27.159 -7.752
-26.720 -17.950
-6.265 -21.548
-19.515 -22.641
-43.482 -3.278
-46.708 28.417
-45.391 35.928
-32.483 27.141
24.268 30.440
23.034 35.165
2.419 4.062
11.523 11.136
14.018 -22.419
11.302 -6.190
-18.749 31.402
-25.297 55.432
-1.743 27.229
22.837 41.620
38.625 51.600
42.624 12.609
35.495 13.884
16.226 4.860
-9.142 -20.002
21.063 -7.412
10.657 0.843
9.009 7.527
11.290 -14.725
44.992 25.821
44.495 8.288
47.936 23.251
36.700 23.777
42.932 0.671
51.558 12.770
39.759 32.072
49.944 22.641
18.656 49.525
-11.236 65.454
-26.649 45.007
-0.645 49.105
13.922 -1.977
24.280 0.314
23.930 -8.621
39.630 32.944
37.352 49.746
9.614 50.384
-5.951 72.796
7.694 49.616
29.599 31.958
-9.445 54.955
-35.597 27.538
-20.988 41.758
-10.561 63.121
-7.838 65.942
4.954 32.571
-27.360 37.425
-52.799 25.323
-47.544 27.225
-54.997 21.895
-54.492 8.614
-45.801 -0.317
-39.597 -9.951
-49.851 18.307
-33.542 41.929
-45.800 2.933
-26.498 55.761
14.997 45.665
33.855 15.114
28.192 -0.343
36.831 -14.285
7.665 -36.131
15.293 -41.367
-6.509 -48.220
-29.654 -26.475
-21.140 -0.119
-27.480 28.934
-25.926 25.615
-3.506 3.176
12.571 41.421
32.633 31.501
24.796 34.249
16.224 29.868
30.349 69.210
40.183 50.086
38.065 -7.670
37.035 3.330
30.276 22.987
15.602 -12.419
30.646 14.535
18.356 2.470
46.863 -10.327
38.235 4.927
17.747 16.553
36.140 25.624
30.955 18.787
27.564 33.489
50.672 26.391
30.982 -0.938
39.157 -7.150
53.399 17.750
51.027 -1.594
48.887 9.019
33.613 -3.488
33.278 -8.499
45.056 3.751
59.315 0.131
44.933 -0.904
40.679 22.238
56.552 0.952
44.330 33.392
49.979 10.552
33.009 -0.210
61.331 -3.631
21.292 -25.294
6.183 -37.778
-3.499 -19.563
-6.879 -1.265
-3.484 -28.121
6.425 -25.690
-5.290 -15.869
-26.584 -7.013
-29.533 -3.401
-43.843 29.838
-44.727 31.736
-41.961 8.044
-47.825 11.736
-48.040 8.787
2.283 46.818
26.740 52.407
27.744 44.035
32.642 45.826
50.414 21.441
26.371 -8.674
30.026 11.442
29.429 40.080
25.957 27.449
25.488 36.184
38.132 0.160
42.787 -6.462
24.260 9.385
46.056 -15.396
2.465 -31.205
3.245 -13.972
12.076 -12.226
34.309 28.123
59.184 22.989
48.519 30.709
37.616 45.709
36.007 46.885
22.407 61.065
15.683 64.458
1.915 47.174
18.706 50.553
44.646 31.633
34.603 43.800
44.066 49.758
14.928 63.938
23.511 58.735
13.916 61.374
11.362 57.011
17.572 40.209
41.333 55.061
39.126 15.347
33.546 14.747
-30.324 -0.712
-26.220 1.649
-20.794 -14.330
-4.689 -23.095
-7.838 -28.026
-30.535 -13.587
-34.987 33.086
-40.559 26.152
-42.999 42.171
-19.034 47.677
-43.278 14.685
-46.998 21.604
-52.561 12.651
-61.659 20.702
-38.909 2.109
-39.682 14.054
-42.147 33.052
-16.786 -0.309
-0.498 5.054
-3.618 -10.574
-32.401 15.724
-6.240 6.096
24.444 1.612
3.877 3.032
24.115 23.186
14.394 30.124
44.800 47.722
35.967 16.671
39.625 11.366
48.381 9.463
29.129 -0.635
36.516 -11.085
40.755 6.900
17.868 -3.705
-0.397 -23.643
-15.877 -31.277
-28.570 -20.009
-29.534 -20.579
-36.296 -9.099
-16.082 -11.204
7.489 -5.406
-16.215 7.051
10.575 -26.513
-10.175 -24.691
-35.483 -1.625
-23.084 38.577
-12.714 43.558
-21.174 51.315
-49.661 32.701
-41.988 19.386
-39.993 50.392
-53.688 33.572
-56.613 26.040
-31.458 57.109
17.592 50.196
44.683 26.702
44.723 34.587
48.264 -18.881
41.747 13.124
37.608 35.913
28.937 17.928
27.177 54.993
-23.466 37.169
3.925 77.000
19.552 58.133
5.254 52.616
-47.886 0.755
-23.501 -2.878
-39.606 -11.885
-8.315 43.649
23.500 37.678
32.239 34.440
9.402 48.538
-2.744 49.922
-6.203 34.618
-24.030 59.201
-35.648 52.042
-12.983 48.043
28.132 28.743
0.142 27.643
28.090 25.629
25.029 47.435
9.929 70.833
49.684 35.857
48.621 22.897
50.148 16.709
57.272 12.118
54.075 9.552
44.090 35.499
30.405 40.284
30.661 46.126
37.008 40.174
38.115 35.237
47.489 9.985
41.205 37.788
27.878 -10.819
56.088 18.934
52.937 -8.108
48.671 -23.681
1.189 -38.431
9.557 -28.949
-8.091 -22.413
-4.143 -0.741
-1.952 36.690
-2.179 -11.462
-31.583 -13.131
-38.693 25.425
-46.358 12.839
-55.974 -13.785
22.939 13.295
25.138 -2.014
13.003 16.608
19.606 2.924
5.245 -24.173
33.576 -15.505
41.920 -23.258
-2.589 -34.232
-14.119 -29.659
17.809 -6.525
7.015 -13.696
20.010 -19.683
-8.387 -23.282
-12.987 -13.215
-1.022 20.664
-6.046 -20.483
-0.446 -9.083
-18.758 -16.293
0.957 -21.424
11.019 0.116
-19.551 -26.951
-15.407 -34.562
-26.538 -26.669
-6.985 -21.013
-27.098 -33.278
-5.063 -12.478
-23.486 -36.943
-13.673 -33.161
10.334 -17.297
-25.001 -10.360
-26.722 48.700
-3.115 14.055
-4.386 37.912
-9.740 23.397
11.457 -6.894
5.352 -10.319
21.220 -12.269
17.535 -16.142
34.732 0.727
42.562 6.152
51.867 -3.197
39.229 -24.047
40.766 2.869
25.266 -2.936
33.326 2.595
13.138 9.246
-0.505 1.790
1.679 -16.815
-45.051 17.228
-5.572 51.089
18.647 70.722
39.043 44.733
20.154 57.110
5.151 55.221
-15.665 42.178
-22.948 25.771
-15.456 64.115
-8.378 68.088
-44.293 56.998
-25.487 57.793
-35.536 36.730
-23.438 46.576
-48.226 19.700
-49.028 11.261
-42.966 17.746
-35.867 10.177
-40.923 43.120
-23.807 28.078
-52.939 -2.785
-29.626 -11.499
-33.822 -4.550
-51.926 1.737
-37.505 -8.160
-28.211 8.998
-47.885 -5.551
-45.438 11.617
-44.582 15.924
-43.159 6.211
-39.000 32.764
-29.658 47.774
-19.417 53.635
17.257 46.680
0.912 57.459
0.021 58.838
27.184 42.067
45.906 4.146
39.188 45.384
41.009 33.160
40.023 13.599
56.428 18.766
47.084 1.742
51.083 22.429
3.887 -20.125
47.937 5.165
40.221 14.531
39.971 5.956
50.839 -10.363
44.277 9.874
37.748 43.942
44.633 51.184
-6.601 58.590
-2.092 66.445
-61.369 4.820
-51.608 4.276
-47.202 9.093
-42.533 17.409
-50.619 17.032
-43.361 28.310
-33.604 39.216
-19.137 46.826
-36.167 50.929
-37.406 54.724
-53.827 28.985
-49.126 16.131
-67.450 26.370
-56.443 48.140
-51.418 23.001
-41.133 29.628
-24.597 57.248
-14.459 58.493
-12.827 49.773
-10.727 41.352
-52.703 32.198
-37.763 -5.601
-45.503 16.420
-41.207 -12.546
-29.921 -4.290
14.774 19.557
31.412 28.310
51.023 27.539
51.868 2.383
30.257 27.378
48.331 11.361
49.405 24.653
43.947 -5.223
52.661 2.885
43.689 12.497
39.796 37.026
37.170 -9.728
18.806 21.961
1.582 41.251
24.912 0.395
16.066 11.193
-16.861 22.980
-2.239 33.795
-14.195 16.719
-28.575 24.037
-27.877 -9.580
-56.916 0.349
-44.718 -17.558
-26.085 -9.976
14.130 -27.448
12.425 -18.373
18.498 -33.306
32.540 -28.538
-3.094 -25.754
-22.941 -19.875
-18.290 -32.009
2.924 -22.995
23.228 27.430
40.017 32.066
39.202 45.400
44.227 46.295
14.323 9.741
16.059 26.408
19.402 9.841
27.395 6.760
19.284 -11.836
13.322 -8.287
14.712 -33.366
15.353 3.851
25.375 -11.676
7.254 -16.888
16.678 -10.480
9.406 -8.073
3.147 -3.825
-1.192 -29.982
-44.320 -8.562
-45.775 -9.284
-47.675 36.156
-37.821 44.798
-30.366 43.947
-34.509 16.748
-45.167 36.285
-47.123 -0.320
-47.389 29.594
-19.683 10.330
-45.379 30.320
-40.198 8.339
-35.142 36.160
-50.901 16.059
-44.182 40.625
-22.581 51.852
-16.462 63.872
8.876 64.802
14.559 57.649
13.316 63.637
29.925 46.019
16.334 52.526
-17.196 60.392
-3.886 71.338
15.968 52.011
2.001 64.420
-3.474 54.204
25.823 70.099
48.996 28.426
43.014 6.717
25.201 17.074
22.059 18.790
-11.711 24.910
-30.924 34.246
3.916 22.183
-21.086 18.635
-29.872 36.202
-28.379 60.953
-38.576 45.617
-28.187 46.580
-37.946 10.910
-42.022 29.665
-39.994 49.690
-22.046 54.776
-3.069 57.689
3.772 55.749
18.022 30.792
0.855 -0.929
-32.061 19.308
-26.637 65.909
-25.587 58.469
-23.370 56.680
-33.420 50.517
-33.373 26.555
-28.914 40.317
-40.194 38.116
-40.215 37.550
-44.515 25.218
-37.114 31.731
-6.275 62.412
14.823 57.979
-7.244 71.055
-25.671 58.754
-14.644 63.811
-17.231 54.142
-29.344 42.230
-22.571 38.634
-1.756 57.318
2.912 73.141
22.457 48.318
19.440 73.822
-2.477 68.933
18.245 53.428
-4.311 64.896
13.771 61.241
25.950 57.283
42.719 35.016
-14.544 56.611
-3.782 63.703
-15.297 44.120
16.213 57.648
26.579 48.988
15.112 58.131
-1.129 56.533
1.019 62.208
46.392 15.445
48.362 24.292
48.756 10.497
54.059 11.341
46.249 29.714
42.857 31.822
45.649 24.222
40.473 38.071
26.086 50.420
35.758 35.272
43.805 44.530
35.443 3.401
53.873 16.272
53.656 8.725
53.535 11.979
51.928 31.505
49.404 27.414
41.814 22.477
60.209 21.670
21.530 50.987
28.406 57.570
37.354 47.198
26.757 53.078
23.268 39.194
2.393 -12.276
26.213 -22.230
16.518 -5.680
-7.292 4.261
-24.897 -21.190
-27.550 -2.782
4.808 -6.192
24.593 -15.409
21.572 -7.420
16.824 -17.065
0.660 -34.245
6.540 -18.579
0.442 -20.588
7.932 -12.093
-2.448 -21.456
-9.365 -22.652
-25.450 -9.785
-34.718 7.353
-41.616 5.177
-43.115 8.353
-23.810 -2.176
-44.443 0.256
-28.295 -26.620
-20.561 -27.611
-24.636 -28.036
8.753 -22.322
-22.435 4.153
-20.635 16.923
-15.927 -1.335
-33.374 11.880
-44.955 5.912
-51.556 24.200
-33.205 64.324
-38.910 40.882
-22.983 50.452
-24.431 42.742
-38.483 30.100
-34.723 25.379
2.366 59.672
-3.026 59.653
11.444 53.819
-6.824 61.618
-31.157 30.590
-25.167 51.003
-49.400 44.255
-39.593 10.194
-12.647 69.861
-4.188 70.772
-36.879 54.287
-1.011 61.672
-22.552 26.444
-27.957 15.510
-0.059 -15.005
-12.039 -14.414
-25.234 -22.217
-19.116 -22.178
-27.366 -36.077
-24.817 -38.549
-21.522 -21.077
-44.241 -29.888
-15.303 -22.284
15.339 -22.701
27.092 -9.827
27.478 16.729
39.303 18.037
16.953 -21.204
50.402 -13.967
47.122 27.104
38.876 25.071
28.349 9.624
31.422 18.497
13.999 43.495
-26.145 25.629
-36.355 25.120
-44.671 10.605
-54.336 9.311
-52.404 33.286
-33.194 49.645
-36.767 62.358
-43.176 37.382
-26.920 53.444
-16.725 76.069
11.497 67.971
25.615 58.441
25.609 52.985
-29.828 50.860
6.004 57.002
-29.914 57.389
-25.472 37.899
-24.367 15.113
-39.724 -2.574
-33.521 -13.144
-53.853 -2.334
-39.309 -3.642
-34.211 -22.225
12.079 -20.154
18.181 -22.457
23.263 -22.879
32.669 34.161
30.410 40.172
27.831 21.156
27.538 4.389
39.100 32.589
-4.293 41.422
15.289 60.865
27.771 49.222
23.491 56.839
-8.130 68.342
-34.535 60.757
0.446 67.921
3.732 65.915
-2.167 53.188
-7.080 55.650
-13.375 62.073
2.907 62.725
15.300 28.363
9.981 11.628
15.499 42.231
-3.064 61.793
-47.062 36.852
-42.377 11.842
-9.271 5.848
-44.158 26.889
-38.436 -21.632
-33.103 30.366
-42.759 35.414
-52.731 11.644
-47.623 0.511
-41.401 11.784
-36.237 35.386
-29.472 38.439
-27.462 53.111
-12.397 50.473
-37.150 44.750
1.578 61.118
29.693 48.107
-2.622 67.145
8.226 49.032
-32.415 48.321
-35.274 25.887
-25.879 0.859
-39.908 30.525
-41.071 31.792
-42.547 26.956
-58.297 29.093
-43.448 0.346
-40.197 -27.979
-15.882 -22.914
-12.940 -7.593
0.894 28.553
32.425 37.647
-2.879 56.632
15.672 50.859
29.904 48.062
40.011 18.575
30.663 11.908
45.658 -23.437
51.010 -9.821
35.772 -17.192
27.551 -14.176
-16.184 -15.161
-28.642 1.594
-30.522 26.449
-4.692 55.479
-4.575 53.904
-0.660 58.403
-19.182 59.471
4.287 59.775
-3.416 64.560
-35.261 17.835
-38.580 48.748
1.766 63.303
-23.015 52.387
-36.740 29.810
-34.253 47.955
-41.054 51.809
-2.256 53.421
4.875 61.518
48.490 42.205
12.804 72.786
7.751 66.763
-5.535 63.100
-15.623 69.273
-12.474 58.826
-8.929 62.307
17.271 66.620
15.880 45.111
32.905 44.071
4.444 60.956
0.445 23.038
-7.618 56.607
-33.279 59.269
-52.281 -4.589
-40.351 -29.558
-15.259 -20.767
-39.932 -12.519
-40.011 3.303
-12.427 58.559
-9.882 65.658
5.638 56.574
-4.438 72.855
20.142 53.669
43.149 28.032
58.360 42.189
45.885 19.783
2.098 13.548
-11.813 26.534
-15.127 19.195
9.393 11.600
51.175 16.677
40.050 47.231
46.265 50.517
46.709 22.129
34.561 -11.987
15.419 -25.639
28.705 -24.824
52.562 -19.061
49.301 1.765
46.150 6.709
48.222 14.117
34.420 8.361
41.862 -1.192
26.317 -12.906
-7.917 -20.165
-13.568 17.116
-57.707 32.602
-16.635 15.874
1.061 -1.062
3.080 -26.690
48.458 -25.836
40.380 10.520
40.094 37.789
2.829 41.821
-8.633 -34.280
-42.719 -24.145
-37.483 -21.106
-33.301 -19.871
1.391 -26.566
19.659 -22.925
-0.344 -25.154
-23.624 -25.313
-31.731 -10.519
-22.143 40.370
-11.459 54.924
22.330 57.821
32.319 41.687
40.144 40.415
33.348 26.071
44.504 35.535
43.092 -2.817
37.330 -4.587
52.328 -3.585
7.991 -39.639
26.280 -27.417
2.294 -39.936
-4.895 -25.861
36.681 -15.944
41.036 -0.615
35.569 -15.745
21.710 -19.040
46.111 38.503
10.574 57.508
6.815 58.560
-16.731 17.967
-16.622 47.681
25.480 39.597
-7.564 26.096
-21.823 40.734
-35.220 24.231
24.260 13.809
19.961 53.452
21.509 46.472
15.360 9.700
44.776 1.558
33.400 40.826
33.284 25.791
47.380 -10.722
27.107 -21.182
29.806 -10.632
-0.248 -21.759
14.515 -23.391
7.145 -34.064
5.853 -31.375
48.266 -23.347
34.805 -18.941
42.436 -6.737
18.698 -24.320
35.583 -26.484
9.363 -19.675
-2.041 -30.675
-27.724 -3.856
-48.436 -2.483
-34.739 34.140
-13.781 -0.823
-8.186 32.385
-46.225 15.904
-59.005 40.919
-48.212 4.937
-36.459 3.094
-40.159 6.423
-38.145 0.481
-30.230 23.456
-41.930 1.114
-41.661 24.509
-36.330 12.495
-50.649 20.416
-37.190 -25.360
-27.986 13.762
19.343 24.999
45.932 9.175
22.744 61.047
14.911 50.595
12.985 57.640
45.874 43.910
47.214 22.303
49.666 -5.657
44.748 5.745
46.073 40.297
36.499 16.365
16.642 14.740
35.446 45.601
15.160 63.472
-35.813 49.460
-40.091 31.068
-43.824 11.142
-22.627 -20.655
-38.577 -18.114
-53.592 18.051
-55.773 15.535
-29.753 21.217
-33.795 1.079
4.866 10.603
-37.707 26.360
-51.138 17.655
-44.818 3.740
-39.937 16.053
-43.438 19.064
-37.839 27.393
-13.008 57.382
-9.181 47.138
27.581 45.956
49.767 13.704
37.713 6.467
26.874 53.056
51.143 29.281
55.766 15.381
56.650 7.100
52.174 -7.804
62.276 9.871
41.809 22.304
33.326 47.228
21.860 51.971
-6.835 52.023
-29.636 47.227
-37.304 41.266
-36.683 24.534
-16.596 63.460
-34.356 50.976
-24.065 63.489
-16.476 58.006
-40.118 47.601
-17.023 51.605
-27.769 61.411
-39.680 15.072
-37.092 1.379
-23.337 6.772
-40.415 17.440
-26.929 -26.301
10.779 0.480
33.557 12.348
42.935 11.099
44.892 23.987
47.667 4.587
48.964 4.468
33.753 -3.132
27.174 7.865
46.446 -0.460
0.435 9.433
-12.794 5.416
17.965 13.178
26.218 32.937
20.893 9.214
-4.378 26.908
18.518 -21.869
31.556 -29.596
32.109 -28.842
11.619 -22.460
43.261 -12.850
14.951 -1.611
16.819 -8.842
28.723 8.024
24.161 0.593
3.177 -28.503
16.546 -21.909
-7.732 -36.778
-18.077 -10.491
-2.028 -17.246
4.646 -9.482
48.840 -8.221
24.767 10.017
46.797 21.251
47.577 -1.307
21.254 -8.391
50.887 1.815
43.372 -5.798
34.573 -31.740
38.924 -8.353
43.672 22.536
28.079 42.311
41.151 31.953
31.132 34.543
31.439 28.037
9.968 33.015
-3.394 63.702
8.653 61.182
18.179 61.915
12.702 70.079
-13.116 64.022
3.939 47.570
37.614 -2.667
-8.589 -32.655
28.554 2.574
36.938 25.038
40.484 32.200
42.936 22.353
37.438 0.953
30.995 4.136
27.947 48.631
40.448 29.025
23.593 -10.793
10.048 5.878
16.148 -0.912
-41.598 11.974
-33.871 40.671
-26.804 -13.942
-25.972 37.015
-20.878 53.875
-26.884 47.758
-18.039 51.809
23.258 61.981
10.540 69.371
11.810 55.704
12.540 31.700
42.474 54.134
2.266 41.544
-49.614 16.057
-40.464 7.309
-50.603 18.934
-46.593 39.906
-30.384 27.622
-30.695 -12.247
-7.375 37.399
-52.604 35.538
-38.340 50.650
-37.133 45.268
-37.751 57.904
-38.727 38.852
-47.764 43.005
-23.649 50.619
-18.226 61.618
-19.703 50.440
-36.129 56.818
-45.389 43.994
-28.529 11.078
-1.452 52.846
-10.928 22.447
-18.159 -1.451
10.212 -15.996
5.091 -4.476
2.303 -4.823
23.575 -11.617
16.098 -36.636
20.627 -4.616
23.798 -0.692
37.802 15.295
60.809 35.775
40.550 40.907
42.009 14.409
22.160 50.156
4.342 73.341
47.822 38.629
15.106 61.488
27.386 38.468
31.088 38.601
37.669 33.828
36.290 13.523
52.989 9.773
53.824 16.559
51.642 19.368
18.820 41.790
43.138 49.711
40.514 45.333
35.309 34.001
33.835 52.476
-2.341 67.007
10.870 68.847
28.649 58.307
-18.643 58.064
15.346 52.680
35.574 32.995
15.600 36.364
11.741 17.250
14.073 24.424
5.254 26.745
-17.961 -4.093
5.765 -12.640
-5.062 -21.537
-17.166 -23.064
43.920 -12.957
31.284 13.437
3.350 54.547
-19.040 57.675
-11.176 37.034
-31.690 40.613
-12.512 65.782
-34.237 52.795
-46.956 27.020
-44.791 27.817
-33.290 36.701
-2.026 57.354
30.395 42.417
44.723 28.232
26.467 52.673
9.926 74.393
32.401 49.372
28.902 28.402
39.813 -0.225
46.893 -12.619
12.582 -22.674
-4.718 -33.533
7.827 8.795
-8.741 -2.545
-32.574 25.273
2.620 57.265
-9.439 49.610
8.640 49.617
-5.509 54.471
1.705 41.605
2.007 -15.687
16.278 -4.024
12.272 -12.551
6.496 -28.473
25.482 -36.911
0.176 -37.053
-19.054 -43.052
-18.679 -18.328
13.423 -31.794
-19.248 -35.420
-38.308 -11.275
-47.401 2.795
-61.133 21.257
-32.183 45.693
7.038 60.730
-21.285 43.286
-28.985 43.539
-42.573 20.855
-30.999 54.534
-6.331 54.741
-7.740 71.023
-9.540 66.251
3.888 69.503
17.471 65.148
21.540 57.698
28.484 27.304
-2.196 -7.888
-18.127 7.671
-31.373 13.848
-38.844 -8.565
-44.578 1.195
-53.273 12.738
-29.660 -29.267
-29.066 5.694
-2.594 5.044
5.443 1.375
-0.672 43.825
26.921 11.765
33.493 -7.489
35.394 14.579
30.970 38.366
51.522 -10.980
35.204 -13.707
36.282 14.182
-0.105 47.319
-31.756 21.229
-12.135 36.278
-14.074 42.729
-38.057 27.393
-27.983 17.988
-37.056 40.771
-15.915 58.763
6.314 45.707
-17.835 60.308
-34.788 21.220
-25.239 32.071
-15.166 47.819
-26.955 41.302
-35.904 46.959
9.773 57.022
4.999 56.711
20.912 37.885
22.180 -0.104
-11.837 -24.795
-6.487 -26.446
-11.036 -21.332
-24.019 -14.268
-45.792 -18.019
-36.383 -14.419
-12.471 -26.428
-23.628 -22.088
-22.503 -3.174
-29.228 -10.527
-6.105 -10.115
-0.323 -23.347
-29.340 -26.077
-42.666 31.143
5.745 42.463
42.742 40.355
58.324 35.711
53.334 15.451
50.294 24.456
7.728 -0.365
-31.919 25.302
-24.161 60.269
-22.668 22.967
-31.214 67.945
-25.972 44.390
-6.365 49.026
-9.593 57.316
-25.421 39.461
-17.679 21.529
-38.417 47.968
-9.700 28.870
-41.030 44.730
-31.844 47.029
-47.727 22.390
-47.179 18.448
-22.231 39.985
-23.454 60.011
-47.776 25.057
-57.576 3.586
-38.412 16.216
-1.703 66.876
9.546 58.740
-24.929 28.146
-5.886 53.297
-4.212 25.151
15.467 -17.937
18.345 -23.532
50.812 6.177
43.428 2.488
37.447 4.559
52.112 34.285
34.921 -9.229
30.016 -16.246
12.222 -24.285
-1.062 -22.721
-6.584 -32.876
-17.834 -20.720
-20.315 13.550
-28.148 45.265
-30.597 35.364
-31.989 29.174
-26.897 55.394
19.955 55.300
41.612 30.921
24.741 -5.197
25.456 46.860
14.847 17.316
-13.278 -9.761
-16.899 -36.902
-32.469 -6.211
-40.423 -3.015
-35.645 16.797
-28.601 -2.636
-12.047 18.964
-4.430 41.653
-5.707 -6.877
-37.375 16.330
-47.407 14.388
-33.204 -11.459
-7.646 -31.828
-18.287 -27.339
-34.090 -14.034
-47.814 4.837
-39.619 -7.736
-31.973 -13.279
-22.299 -20.058
-29.016 9.152
-30.719 32.893
-12.322 30.163
-40.309 40.599
-40.331 27.010
-49.396 26.085
-45.331 7.380
-40.388 9.732
-47.189 6.741
-32.828 -8.151
-45.339 10.123
-43.353 21.350
-43.868 9.376
-51.554 15.141
-49.743 25.801
-52.315 27.608
-45.653 30.640
-48.743 -10.743
-45.878 12.416
-51.428 40.501
-53.485 35.170
-13.635 62.196
-21.955 54.503
-19.603 38.068
-11.437 60.769
17.306 63.336
1.944 41.879
-22.805 -7.228
-43.706 2.347
-43.664 -10.483
16.421 1.354
-30.289 29.891
-22.908 58.757
10.200 51.564
28.938 44.763
28.505 4.172
15.217 34.533
-6.454 -5.946
-16.373 -4.163
11.067 36.572
-15.265 55.566
16.995 61.621
-4.096 68.803
-13.300 57.527
-10.680 65.893
-3.932 60.899
-51.111 16.045
-47.069 4.856
-32.513 13.846
-55.730 7.211
-54.599 13.396
-52.378 11.492
-48.814 -19.239
-54.763 2.064
-54.048 18.791
-53.229 38.836
-46.122 -14.463
-56.394 11.127
-42.921 3.652
-28.374 -13.374
-27.316 22.476
-12.832 54.230
-19.485 39.987
-30.280 49.005
-37.600 33.511
-44.277 30.296
-10.294 48.880
-13.157 51.427
-2.551 65.960
31.851 7.918
16.088 -21.542
-12.091 -5.086
-37.520 10.705
-10.603 2.514
-14.536 37.712
-5.099 60.620
-12.397 51.346
-25.830 37.110
-40.332 36.710
-42.064 39.025
-35.408 55.554
-34.706 53.307
-24.512 15.200
-36.349 39.589
-6.293 46.963
12.953 45.836
-24.613 42.260
-17.507 48.312
-32.643 20.339
-36.613 13.480
-40.090 39.159
-13.325 39.701
-28.089 59.733
-44.972 46.359
-39.204 28.479
-21.631 22.532
-30.680 4.625
-4.561 -29.869
2.826 -25.395
20.536 -43.564
26.143 -23.593
23.474 -20.560
-31.540 -36.451
0.971 -43.840
-34.075 14.377
-24.586 45.802
-9.582 65.928
-31.786 68.966
-21.320 74.804
-18.741 63.637
-27.094 66.689
12.115 29.330
15.565 51.490
30.741 40.820
23.100 29.057
52.106 46.821
37.120 43.145
-3.611 66.285
-32.984 46.632
-39.821 42.443
-30.933 47.247
-15.322 57.289
5.192 66.374
1.180 38.170
23.674 22.249
13.594 -5.079
34.810 -14.701
-2.203 -2.599
1.742 32.602
33.970 41.841
39.473 -7.939
39.591 22.008
47.425 28.712
58.063 9.419
39.349 -14.654
10.486 -37.881
16.264 -29.211
-15.933 3.337
-31.759 5.076
-40.196 47.083
-34.865 46.792
-28.000 67.833
-55.499 55.580
-53.610 34.237
-47.537 17.800
-31.139 57.715
-43.160 61.396
-51.182 50.127
-63.502 21.435
-50.356 19.256
-50.611 31.712
-34.594 59.169
-46.533 19.906
-58.146 8.074
-41.559 -18.175
-38.032 -17.621
-14.295 -9.297
2.357 -21.033
-14.577 -0.646
-3.200 -8.824
-11.673 -3.971
-18.151 4.104
4.625 17.812
-3.355 -18.965
-46.961 5.326
-28.828 21.371
-25.949 13.830
-28.632 34.789
-1.698 9.190
13.242 18.763
8.239 6.259
-9.461 -11.951
32.897 -11.650
36.055 -6.665
32.655 -1.379
38.154 42.794
37.038 40.572
23.548 16.805
46.738 26.058
40.683 -5.231
30.997 43.152
24.978 65.284
46.438 19.143
29.168 -8.823
24.781 -17.477
32.166 -4.498
11.408 -16.856
15.130 13.432
9.637 -0.739
35.979 9.507
52.377 -6.400
33.635 -12.822
42.406 -20.998
48.388 8.685
34.450 -5.825
29.715 -10.996
47.236 -19.669
26.652 -3.901
42.084 5.160
45.144 10.245
37.429 47.129
50.228 12.070
37.099 -8.382
41.264 -5.209
44.519 -3.553
52.411 -0.710
47.821 -15.792
35.055 -3.010
11.660 -13.676
16.671 7.575
14.278 12.127
-32.383 19.502
-37.884 36.648
-38.642 22.432
-25.873 52.834
-26.597 21.772
-41.614 -5.264
-33.086 2.472
-35.276 31.704
-31.091 9.598
-8.071 -35.259
7.758 -14.116
-25.835 -29.434
-39.661 -4.557
-6.313 -30.698
-7.933 -22.629
-0.797 -26.019
-37.323 -3.164
-23.220 -19.613
-19.817 -26.749
-31.649 -12.349
-38.427 -19.038
-30.736 -21.560
-11.988 -9.617
-9.387 -39.050
-31.191 -28.816
-11.683 -12.764
-31.149 2.175
-50.458 -7.866
-50.763 2.049
-12.052 -9.541
14.813 -20.097
9.660 -11.669
2.749 -15.793
-34.884 5.593
-26.726 9.920
-22.858 17.320
-24.371 -11.050
-30.692 -12.198
-29.766 12.482
-39.743 23.967
-17.020 14.430
6.002 29.744
10.663 8.604
10.132 21.761
7.207 33.435
20.309 30.609
35.053 29.800
-3.710 -3.149
12.712 -12.282
55.582 -1.662
30.043 0.765
39.072 19.912
51.169 24.012
57.063 39.704
40.791 39.336
32.002 51.023
47.751 40.209
51.071 11.893
48.376 40.742
29.791 50.351
14.794 63.678
-17.018 56.707
-35.065 42.160
-33.972 46.916
-46.719 53.007
-24.065 55.865
-44.542 36.264
-23.319 51.474
-25.532 47.191
-21.224 48.167
-15.892 35.021
3.291 40.007
-28.999 38.459
-36.142 31.254
-17.860 50.407
-7.525 32.042
11.744 16.706
6.551 -3.990
-13.677 -12.556
-26.788 12.948
-39.554 5.829
-41.848 29.504
-36.148 3.378
-32.327 3.783
-38.397 14.758
-39.247 34.734
-28.146 52.137
-25.930 51.486
11.171 32.657
-35.943 12.245
-19.471 46.311
-9.389 70.735
38.105 29.789
29.927 5.221
11.793 15.295
25.621 5.886
24.675 7.105
17.773 -8.479
26.393 -15.722
44.735 21.448
28.709 43.464
53.764 3.055
39.553 6.942
26.438 19.062
32.417 50.144
27.922 22.884
24.441 29.863
18.714 43.250
19.643 57.941
-0.040 59.952
-32.928 32.941
-32.700 52.990
-34.637 42.383
-53.739 18.557
-55.193 1.057
-32.295 -5.157
-29.330 -19.515
-36.607 -8.311
-54.064 3.952
-39.183 -17.192
17.471 8.780
45.194 4.424
32.344 31.615
45.323 40.372
35.533 34.724
46.470 31.605
38.883 15.845
58.101 20.078
37.284 31.379
50.035 19.598
44.259 25.651
11.410 64.864
7.246 55.236
23.939 2.130
-9.425 -13.625
-24.501 28.966
-14.584 12.954
-15.357 -1.187
-15.295 -17.538
-15.505 -31.431
-7.135 -29.175
-39.949 -9.951
-49.678 30.645
-49.544 10.585
-49.514 6.788
-42.792 -8.633
-24.618 5.643
-32.497 3.205
-8.705 -32.195
-39.527 -30.958
-34.243 -17.207
-39.168 8.434
-24.171 22.159
-25.092 56.003
-19.364 64.999
-30.269 37.722
-41.393 31.923
-32.935 26.046
-5.682 46.662
-23.651 30.443
-14.071 42.668
-13.934 32.255
19.104 -3.535
10.553 -14.887
-4.952 -25.734
-4.754 -8.682
-9.916 14.195
-25.328 16.435
-28.704 55.661
-26.864 42.293
-44.622 38.618
-44.628 18.578
-0.395 36.960
42.387 4.271
45.352 37.654
37.470 23.396
48.319 22.634
49.938 27.826
50.176 41.502
28.398 53.067
18.988 67.294
21.951 62.670
1.197 75.430
-13.339 57.076
24.695 54.266
32.483 46.908
35.823 44.692
30.740 62.633
2.622 49.652
15.756 45.717
34.047 53.627
38.407 32.072
37.200 41.772
48.316 26.579
41.195 17.069
24.894 19.463
13.183 58.612
-24.253 60.134
-45.609 44.280
-44.808 30.679
-37.856 18.030
-39.486 19.431
16.755 26.691
-20.964 15.397
-8.868 -25.095
-15.284 -26.818
-6.026 -19.512
-3.715 -40.518
16.173 -20.795
-9.829 -13.753
-12.900 -36.749
-10.866 -27.949
-7.649 -38.426
11.880 -36.697
32.685 -25.218
28.638 53.076
16.910 16.284
13.325 56.103
-4.823 64.889
16.352 63.575
0.830 56.405
-22.283 47.450
-20.741 56.095
-31.278 45.316
-40.157 14.489
-33.104 19.838
-38.081 20.696
-42.565 7.486
-48.898 21.370
-24.150 47.082
-24.286 39.640
-38.405 53.037
-15.793 56.653
-26.219 44.939
-43.050 42.265
-49.187 5.715
-49.062 17.628
-37.915 17.014
-24.735 18.792
-34.943 -20.771
-32.637 -25.780
9.257 -8.878
6.254 -30.332
-14.049 -29.266
-4.025 -31.484
-11.294 -19.983
4.165 -33.899
-3.712 -43.353
2.771 -14.743
13.697 -16.344
20.287 -19.634
39.318 8.432
43.873 -3.317
41.381 8.558
49.343 20.793
52.007 30.858
40.736 21.531
31.595 48.969
38.899 42.869
36.771 52.574
18.721 46.426
5.999 32.779
9.360 45.933
5.159 52.572
-32.067 -28.957
-22.083 -25.306
-25.352 -15.365
-33.106 5.173
-37.526 -4.270
-37.153 4.776
-36.461 19.284
-23.508 29.748
-4.686 23.797
-6.680 23.378
22.697 19.820
-20.126 53.837
-28.797 59.125
-53.942 13.801
-25.539 -3.011
-18.258 -8.222
-47.669 9.522
-27.837 15.536
-18.759 10.311
7.167 -2.810
-3.716 17.936
-9.074 43.999
-37.099 39.182
-30.515 43.090
-54.984 22.032
-31.828 -19.353
-41.320 -3.225
-43.814 10.341
-37.114 16.352
11.599 -11.700
34.695 19.157
43.722 -18.664
30.585 0.881
30.483 10.904
58.156 9.141
48.998 12.314
37.891 33.345
38.875 18.413
46.815 30.626
34.225 25.112
53.549 -6.767
26.939 -8.098
43.061 3.329
42.394 -5.049
44.419 21.414
16.872 -18.016
28.200 -18.195
39.056 -8.385
49.452 -1.270
60.893 23.334
51.432 7.939
35.989 38.754
11.877 34.451
13.636 25.200
40.759 23.363
22.916 37.086
27.372 30.942
25.427 11.044
22.612 4.091
-15.781 4.005
-37.236 -29.361
-25.039 -31.886
-19.115 -34.158
-38.366 -6.077
-22.330 -20.964
-15.171 -17.943
-0.272 -2.696
-6.416 -14.511
-31.590 21.276
-20.578 43.780
-24.533 48.444
-36.941 37.016
-17.149 45.526
-4.199 37.736
-33.336 14.659
-13.548 46.194
17.175 62.925
34.446 13.100
22.497 -17.032
48.980 25.186
41.690 2.454
37.640 35.160
41.981 -6.046
55.906 -20.735
42.853 -8.617
36.717 -17.363
44.527 17.245
40.049 11.703
52.920 24.594
33.422 -0.823
22.599 9.654
-3.322 3.712
-15.216 0.364
-7.513 -8.543
24.466 2.391
22.776 9.444
35.981 34.779
50.847 19.915
48.271 53.083
41.679 56.121
49.509 23.387
55.444 2.360
46.901 3.305
49.925 7.611
39.321 11.243
44.161 15.622
31.780 -4.400
36.697 -14.918
9.774 -24.347
37.020 -12.267
5.637 -15.904
-2.964 -28.651
42.699 -20.091
25.045 -25.671
-24.134 -8.534
4.243 -14.188
9.468 -10.016
38.063 -25.403
12.577 -32.037
7.089 -26.616
-11.993 -15.449
12.038 0.449
19.407 -11.075
50.536 11.761
44.858 17.625
43.375 22.633
43.920 24.615
26.308 44.779
-1.590 74.699
16.037 56.019
22.727 41.508
-27.212 -23.741
-13.478 -30.728
-13.622 -35.498
-20.698 -35.885
-40.036 -12.145
-39.272 -4.795
-18.667 -29.635
39.169 -24.711
6.902 -35.978
36.557 -25.408
40.536 -22.310
43.805 7.332
37.666 10.113
23.765 37.247
36.107 8.875
39.603 36.931
41.377 41.857
38.489 49.146
41.631 24.367
30.047 4.395
-0.614 -2.813
-39.333 20.746
-58.459 -4.137
-35.508 -8.979
-22.350 -12.311
-22.770 -21.011
-1.727 -25.756
26.871 25.040
11.671 20.770
31.422 -3.087
26.232 24.180
-6.934 9.702
-24.180 -12.013
-28.952 -18.463
6.619 -27.721
-6.797 -23.016
-11.497 -31.872
-2.840 11.845
-28.396 1.944
-50.948 3.302
-39.401 -15.739
-52.100 0.122
-54.943 13.746
-56.689 16.116
-42.467 46.920
-2.800 66.336
-29.325 -30.812
-29.991 -31.196
-42.421 -10.871
-38.799 9.738
-60.190 23.083
-53.363 30.040
-43.588 20.225
-41.442 -5.910
-18.822 16.790
-46.120 25.779
-13.984 40.927
13.503 39.995
-25.412 57.175
-41.397 43.422
-39.082 24.312
-22.704 -13.163
6.767 -12.856
-12.116 -24.290
-43.600 -16.547
-45.337 -3.652
-66.292 -1.374
-48.906 17.933
-27.511 56.414
-45.539 41.112
-32.075 37.478
-39.148 32.918
-28.351 47.407
0.629 51.429
-3.179 40.063
-12.286 50.942
13.573 60.059
33.108 20.197
36.494 14.442
32.526 0.910
42.763 25.338
41.447 -8.817
32.460 19.117
33.936 27.660
43.048 3.560
3.724 -19.887
8.893 -35.837
22.805 -13.308
1.550 -25.174
7.973 -36.503
19.575 -22.652
29.321 -19.430
24.839 -24.512
4.101 -17.282
13.038 -22.488
-9.593 -15.250
-41.107 8.689
-35.064 23.649
-28.233 7.056
-45.514 12.832
-25.295 3.831
-30.987 -19.972
-18.868 -29.769
-38.598 -33.985
-45.495 9.875
-47.224 12.912
-26.733 42.342
-14.841 12.175
27.710 -2.314
-10.933 45.735
-18.388 54.389
5.362 61.232
24.880 57.927
25.300 47.942
31.726 46.383
25.338 55.447
44.230 7.410
33.559 19.556
-3.569 54.393
-19.955 44.917
-28.618 29.610
36.325 27.424
11.534 57.667
10.159 59.631
-8.301 49.004
20.165 53.688
-2.878 53.853
-15.204 59.211
-12.253 60.781
-10.360 63.620
48.853 29.030
22.405 43.230
7.511 64.202
-12.751 58.474
-9.760 69.082
-11.198 61.875
-51.844 33.882
-37.416 8.479
-41.031 44.328
-26.863 18.407
-9.919 29.710
26.140 39.150
37.247 38.219
34.958 2.677
30.625 -8.907
25.120 -16.282
50.334 29.709
38.329 17.140
20.929 14.063
-9.326 10.778
-21.887 43.337
29.120 24.239
45.202 29.814
22.518 6.485
-16.099 -5.024
-15.566 -20.724
4.158 -30.134
41.359 -7.495
-13.233 -19.851
-11.903 -41.804
-45.103 -11.010
-34.514 29.730
-40.862 37.231
-22.695 29.991
-33.124 5.080
-5.110 -30.880
-38.578 -30.755
-39.617 3.939
-19.832 5.663
-1.879 1.051
-1.968 8.453
-16.176 7.135
-18.694 1.694
-46.793 8.973
-44.341 1.470
-40.102 36.497
-30.606 49.964
-0.134 62.102
21.095 63.460
19.504 34.749
22.107 54.535
29.398 53.036
37.091 41.121
27.953 50.578
27.152 32.631
45.562 36.952
54.846 22.264
47.984 -0.178
33.468 -26.411
26.437 2.719
33.464 7.558
27.464 29.261
13.027 -3.209
28.085 0.870
26.179 2.046
26.111 1.417
35.903 7.642
31.928 -21.361
3.498 -24.096
-33.532 -7.430
4.858 -21.175
30.843 7.644
-8.622 -22.989
27.351 -9.782
26.469 -8.295
30.913 -21.742
35.137 -29.466
10.208 -21.508
6.511 -29.828
-22.274 -19.302
-3.090 -20.745
22.658 -3.716
60.223 5.682
45.721 8.677
48.247 0.378
21.867 -13.690
43.283 -11.323
9.197 -16.689
-19.416 -18.330
-10.937 4.609
-33.546 -2.929
-31.417 4.226
-17.274 27.962
-41.666 38.398
-35.444 39.534
-24.966 -6.949
-45.292 40.487
-36.437 2.558
-41.420 13.077
-39.038 38.332
-23.762 14.889
-34.333 43.743
-34.684 47.984
-29.332 55.905
-5.321 55.167
-2.747 -17.720
-29.072 -13.049
-11.496 -26.559
-11.822 -19.129
-8.165 1.771
-10.216 7.027
33.051 16.922
-17.220 24.564
-32.892 52.610
-28.070 35.328
-47.901 20.219
0.121 49.398
3.981 67.075
-1.213 63.741
36.625 27.261
29.299 4.472
12.298 -22.416
-6.912 -36.926
-21.169 -17.692
7.199 -24.231
35.884 -0.781
51.674 -12.937
26.799 -22.492
9.818 -21.742
-1.287 -20.203
-24.233 -23.484
-17.443 -3.030
-16.808 -15.031
-44.111 2.968
-45.510 29.298
-24.520 12.681
-10.377 -0.796
21.974 -15.996
14.705 -19.565
10.637 -7.313
39.277 -10.331
30.673 -8.080
10.700 -15.311
7.605 -10.403
4.958 -17.314
42.364 -0.732
25.762 -10.295
-13.890 25.701
4.523 -26.923
5.546 -25.456
29.979 7.310
25.480 17.224
17.425 -0.058
33.958 17.752
0.503 -22.380
-12.420 -3.630
-37.912 15.638
-41.250 22.473
-40.391 22.189
-28.335 48.148
-37.145 41.222
-48.283 19.987
-32.659 6.095
-30.563 -20.709
-47.271 30.736
-40.338 36.762
-32.367 43.531
-34.675 52.985
-52.476 11.638
-51.161 14.739
-48.538 11.484
-12.481 15.307
-35.324 9.980
-12.364 58.150
-15.170 59.367
-13.007 69.033
11.211 52.409
24.461 43.781
4.396 47.624
-39.652 19.409
-42.123 52.431
-47.028 45.524
-53.899 24.664
-58.364 31.506
-26.575 47.904
18.671 64.015
4.619 62.489
-13.299 65.147
-19.745 42.698
13.338 54.967
12.283 59.593
-15.494 68.497
6.760 69.947
24.534 34.992
34.535 46.333
47.407 39.190
48.917 13.079
33.537 12.414
34.704 38.945
-2.626 54.436
27.044 46.425
40.154 13.613
18.894 55.872
42.954 47.597
30.992 33.573
36.042 31.287
23.600 49.450
41.361 24.190
42.375 24.381
44.196 22.850
25.912 38.309
30.681 47.794
40.090 47.882
30.080 41.380
24.178 12.244
41.674 0.101
42.232 1.514
42.485 9.906
21.109 54.751
16.019 61.547
8.257 67.093
15.055 45.065
5.676 60.926
15.988 68.369
29.553 18.394
28.755 18.762
5.399 50.907
18.712 31.870
4.766 45.793
12.765 49.892
-3.232 67.170
-13.902 58.478
1.087 60.919
25.362 48.513
3.331 34.941
2.189 -10.422
-6.762 6.505
-23.274 15.274
-21.991 16.112
0.379 46.870
8.106 18.040
6.752 -12.911
19.386 -8.363
23.386 21.676
-28.193 10.855
-31.753 38.880
-17.104 59.749
-45.862 40.650
-62.181 24.231
-48.359 47.596
-23.325 45.006
-37.814 43.463
-16.040 62.486
-15.195 58.558
-24.994 28.209
-20.500 8.475
-37.257 15.520
-40.198 5.219
-31.614 8.064
-20.108 -9.659
-22.502 23.183
-32.334 -6.975
-31.677 17.374
25.335 -22.798
2.253 -0.867
35.950 -19.535
27.792 -4.110
22.824 -28.413
21.263 -8.145
13.863 2.054
17.270 49.343
32.389 32.442
30.765 51.640
-6.588 67.889
5.919 57.806
-13.918 69.050
28.854 36.997
29.046 8.754
42.625 16.905
58.719 28.606
28.188 44.551
21.801 65.285
13.084 58.699
6.054 55.534
35.802 33.793
50.604 30.786
29.444 24.460
34.352 9.725
-12.101 62.032
-40.429 39.450
-32.843 29.290
-19.202 38.931
-9.385 69.843
-16.943 43.934
-4.880 72.739
-43.525 35.124
-42.788 60.595
-33.379 52.304
-23.930 39.122
-24.122 56.216
-7.065 69.707
-34.565 37.835
-37.581 20.502
-37.135 22.524
-23.917 44.423
-43.387 27.460
-34.847 34.663
-30.203 20.986
-16.808 54.400
-37.868 30.919
-29.534 32.068
-5.421 63.759
-18.338 51.686
-24.367 63.726
-11.433 50.006
0.275 58.319
18.685 42.334
20.990 47.884
21.467 41.286
32.187 37.330
43.095 23.461
56.222 19.590
49.960 49.924
35.383 46.872
38.691 43.988
25.826 51.810
23.423 26.069
20.255 57.398
20.799 51.196
42.648 42.209
38.907 36.018
47.593 20.398
47.634 36.531
30.407 12.878
50.806 25.455
50.415 18.487
56.157 30.643
38.389 0.798
46.792 -8.056
18.136 -12.922
21.033 -32.059
12.471 -38.591
1.760 -33.116
23.580 -20.065
21.388 -7.941
26.611 -1.707
23.088 -1.482
22.814 -4.334
13.380 6.342
-0.982 -17.118
-27.944 4.400
-59.504 22.493
-39.745 14.022
-41.707 34.738
-50.842 17.091
-30.507 18.982
7.025 -4.479
-16.008 -11.668
-41.542 14.586
8.039 -11.389
12.343 -3.647
-23.008 26.997
-37.674 37.192
-31.390 30.577
-38.848 -1.613
-51.643 24.459
-45.513 16.420
-41.062 52.296
-33.615 36.852
-25.696 42.313
-4.265 60.918
-10.646 -29.541
-11.513 -19.971
7.375 -12.878
14.744 18.595
-31.317 36.086
-35.408 49.684
-26.218 41.540
-17.782 53.580
3.021 67.246
-13.815 60.811
-22.672 55.558
-22.412 32.562
9.124 45.636
-30.220 34.164
-17.186 19.788
-34.353 29.415
4.490 51.696
11.831 64.016
23.974 60.059
30.554 52.844
-12.362 50.297
-11.435 56.455
-23.586 53.455
-41.195 13.154
-43.304 29.445
-3.229 52.114
-5.022 29.588
26.828 23.452
38.832 12.443
33.675 50.596
-9.342 66.709
-1.199 43.485
27.449 45.114
33.400 33.977
33.507 7.731
-12.474 -7.430
-20.207 -0.621
-11.877 1.832
-9.218 -11.489
-3.346 -20.041
-4.936 1.160
5.749 1.797
24.060 -10.426
19.281 11.891
34.318 13.857
20.048 -32.824
21.760 -16.483
20.781 -3.392
11.575 -10.875
27.055 -18.639
13.071 -15.628
7.321 -7.768
2.354 57.413
-15.175 61.101
6.402 57.377
24.036 58.213
22.466 67.153
38.283 51.666
15.815 69.707
-29.289 49.554
-18.589 27.024
-21.327 32.857
-44.306 24.984
-7.407 47.184
20.665 56.465
32.490 6.863
50.982 -6.946
43.273 21.903
23.434 46.585
24.445 47.138
5.816 56.821
2.688 66.296
18.548 30.942
39.257 38.312
51.218 36.386
50.508 50.558
20.937 61.070
33.579 57.072
18.294 54.152
-13.744 57.801
16.821 50.255
-29.191 65.244
2.735 69.132
-16.652 68.373
-16.388 51.925
-8.451 46.648
-2.676 30.658
-4.437 -6.941
18.179 3.791
2.326 -35.214
-29.542 -7.556
-39.566 0.148
-49.718 11.894
-46.406 14.391
-42.225 9.242
-30.764 37.310
-9.596 58.275
-31.015 45.183
-8.430 56.804
-2.068 31.231
-6.150 57.453
-43.252 47.177
-18.028 60.762
-39.802 27.800
-42.132 27.063
-34.724 27.292
-62.173 19.023
-47.592 34.417
-60.817 23.286
-22.142 23.906
-26.399 40.645
-35.133 41.916
-29.703 41.313
-40.998 31.444
-44.779 31.360
-52.767 43.064
-47.575 23.119
-61.779 20.686
-50.583 25.807
-50.140 27.213
-43.109 -5.391
-48.187 4.439
-60.362 26.932
-33.550 22.645
1.655 61.500
2.147 53.577
13.573 8.889
12.039 3.060
26.117 0.883
22.668 23.750
12.392 45.854
43.897 23.973
11.207 48.020
-24.133 44.537
-29.726 26.304
-4.930 20.287
-17.131 -31.466
-39.476 -3.794
-35.410 -11.749
-51.061 -3.231
-56.595 1.425
-40.686 14.227
-48.686 3.987
-44.318 -9.433
-31.928 -16.663
-40.570 -23.899
-40.490 -18.892
-39.952 2.980
-12.458 23.111
-6.767 42.726
18.875 50.357
24.998 45.263
44.762 9.569
40.528 45.238
37.369 42.212
18.269 58.966
-2.295 66.555
-47.697 7.748
-48.679 12.331
-43.074 25.542
-38.474 42.551
-53.858 21.337
-53.721 21.626
-40.269 -2.224
-28.530 13.536
-28.326 46.350
1.734 64.735
4.304 51.398
-8.094 54.145
21.123 47.193
41.266 16.296
14.805 36.425
7.817 30.959
12.916 48.628
-23.442 56.777
-33.314 56.014
-15.596 67.040
-28.221 62.074
-17.052 54.669
10.665 41.755
15.245 48.894
-11.669 70.253
34.937 49.013
26.977 50.281
26.480 37.697
47.429 18.485
59.068 3.504
27.996 60.859
18.414 49.708
11.728 76.636
35.803 36.426
37.299 49.148
44.394 47.915
33.594 43.602
53.648 17.335
39.843 25.290
37.230 46.287
45.284 2.043
41.844 -10.714
40.355 16.086
46.786 5.550
32.795 11.737
52.991 22.213
29.396 12.525
41.529 -7.398
17.357 -21.775
-7.884 -5.702
-25.629 -7.647
-45.732 -17.561
-40.269 -22.877
-46.735 -14.887
-41.989 7.496
-41.372 31.838
-40.974 39.540
-27.093 22.451
-23.989 37.789
-11.410 57.340
-2.776 70.558
12.456 73.996
28.334 78.123
19.442 52.446
19.965 23.144
44.731 22.734
34.444 22.939
36.017 -1.772
39.100 -8.942
45.975 23.625
34.898 28.852
35.788 1.959
34.188 16.054
30.684 24.037
2.314 38.356
1.900 21.948
-15.399 13.163
4.628 9.151
-37.322 13.905
-35.716 23.627
-37.441 26.710
-4.278 47.636
2.565 5.949
-9.688 9.352
-26.129 23.549
-36.148 21.193
-41.363 39.162
-41.416 21.351
-33.764 29.105
-43.280 41.592
-32.034 16.490
-16.006 -4.313
21.775 -35.475
26.083 -5.094
18.925 47.179
-0.473 67.334
-3.249 70.415
0.340 72.033
-52.647 -2.714
-40.632 -6.128
-24.950 -10.597
-11.396 -10.818
26.618 -17.949
47.408 19.749
27.422 -1.582
41.465 8.263
31.633 28.337
53.520 41.892
8.189 63.619
14.026 53.165
-5.842 75.208
-13.705 66.200
-19.551 58.502
-14.488 53.838
15.928 48.069
17.708 33.054
32.803 9.382
40.279 39.006
20.594 25.399
17.606 46.377
-4.735 60.704
35.118 33.499
14.639 38.176
24.919 2.569
59.480 9.947
60.070 3.857
57.186 13.878
37.706 34.310
22.386 54.478
21.442 67.170
21.063 69.766
35.074 61.518
20.685 69.151
1.667 58.037
-6.514 50.000
6.704 65.754
-17.500 60.801
3.927 47.028
39.297 8.453
41.070 22.230
31.240 47.754
18.776 64.449
48.417 47.862
54.439 16.044
42.439 -5.839
22.087 26.552
32.223 2.201
5.179 14.015
-15.095 31.894
23.833 48.287
47.559 24.142
51.531 15.521
31.030 43.991
41.161 31.235
30.490 -16.073
-22.017 -26.070
-21.797 -14.485
-38.360 -9.414
-36.937 4.469
-32.682 -10.217
-37.709 -12.374
-27.051 1.629
-17.377 -0.094
-28.724 -17.212
-33.778 13.249
-40.475 40.451
-28.872 22.250
-39.617 -3.205
-48.657 -0.937
-47.829 11.435
-51.955 23.144
-56.958 21.603
-38.980 21.038
-39.035 30.005
-40.398 12.566
-48.497 22.353
-38.200 30.028
-40.103 11.557
-36.465 18.240
10.888 -18.529
20.441 -11.226
52.206 -2.251
49.518 15.592
29.628 -16.958
43.775 -12.755
45.134 -5.482
25.571 -8.295
18.503 9.678
23.859 -9.503
-19.821 11.887
13.864 30.458
37.732 39.499
36.737 56.076
25.376 77.315
13.316 61.825
-13.289 34.431
4.958 30.794
16.155 20.354
38.366 14.027
43.675 16.148
27.343 43.641
0.168 47.145
1.206 48.585
6.695 24.950
21.671 55.065
28.892 36.758
27.167 43.281
36.233 52.884
30.270 35.989
47.841 45.828
49.699 16.790
51.705 7.250
43.111 1.865
33.865 -10.137
41.416 -4.913
37.848 -28.885
41.077 -8.917
44.905 -6.040
45.270 -4.822
39.489 -22.577
44.660 -9.206
35.415 19.534
34.994 25.607
22.885 24.705
34.741 6.699
17.935 28.639
-11.938 -14.047
-2.939 -25.533
-11.302 -24.441
-6.279 -20.156
7.130 -20.138
-3.386 -7.345
2.287 1.097
1.175 -18.200
-30.982 -24.625
-26.449 -34.046
-25.273 -8.338
-40.410 4.662
-42.121 -24.843
-17.420 -19.983
-6.901 -32.611
3.971 -26.356
19.117 -15.519
22.734 0.401
23.025 17.580
-11.841 -9.097
-8.037 -9.568
-19.352 -11.177
-12.864 -5.175
-34.510 8.519
3.195 -13.735
32.478 -7.196
2.077 -37.015
2.772 -26.175
-5.536 -22.860
-28.721 -8.711
-45.130 -13.826
-15.801 -31.591
-28.515 -6.051
-38.739 0.634
-46.018 -4.381
-42.064 2.943
-39.836 9.839
-29.067 -13.847
-29.806 17.838
-21.604 -15.293
-9.139 -13.810
-6.479 -39.178
21.176 -15.795
17.846 17.610
20.885 34.735
36.693 46.975
19.513 64.296
9.869 68.021
17.582 46.838
32.695 31.090
12.324 53.597
7.627 45.464
-29.720 62.572
-44.371 50.550
-44.190 49.958
-44.989 11.013
-27.017 -13.369
-30.160 6.870
-35.480 -20.470
-43.685 28.182
-43.303 23.229
-29.889 37.121
-36.752 45.292
-9.236 62.946
26.408 59.261
0.533 46.402
-12.110 36.917
-23.191 14.458
-43.233 9.394
-41.365 13.569
-26.408 -23.163
-16.690 -26.876
-23.449 -14.091
-51.701 26.063
-58.069 15.002
-52.150 28.337
0.538 43.577
-7.818 36.037
17.332 18.881
-2.100 -2.922
3.838 5.837
25.072 -4.401
34.344 15.210
45.576 40.387
28.389 27.615
13.551 65.399
-19.355 49.090
-26.671 29.352
-21.000 37.536
-48.142 32.724
-57.099 25.004
-29.476 49.612
-44.303 30.757
-52.408 9.701
-53.559 2.655
8.341 -7.896
20.012 -18.877
1.121 -16.794
-4.976 -36.478
-17.816 -37.985
-19.994 -30.239
-25.323 -16.176
-11.803 -28.485
-24.218 -15.774
-20.701 -21.353
-49.387 14.738
-23.107 2.396
-27.726 -15.654
-40.595 -2.690
-49.342 11.088
-43.482 43.221
-44.036 26.010
-43.889 37.297
-42.718 3.088
-31.532 48.309
-18.137 71.478
7.549 73.182
14.023 53.325
-36.344 32.707
-32.049 33.042
-43.292 48.370
-31.748 41.466
-25.832 29.262
-35.870 29.891
-35.661 28.171
0.500 -13.761
-26.028 -6.387
-22.592 -26.750
-33.963 9.553
-6.163 -21.896
13.801 -8.224
27.426 28.141
25.854 18.398
38.019 26.533
39.120 17.331
56.539 43.836
43.723 32.560
43.100 30.652
46.027 30.195
44.584 25.004
46.714 50.013
18.637 67.172
-5.956 73.579
-32.921 43.903
-23.184 26.724
-46.137 41.485
-40.430 33.580
-40.520 16.264
-39.871 56.533
-52.788 11.075
-35.973 17.430
-29.480 16.814
-8.416 -19.475
13.528 7.397
-15.259 0.546
-13.922 -6.711
-41.482 0.655
-30.368 -21.156
-7.819 -27.230
-41.318 -11.424
-48.025 -8.990
-48.763 14.586
-40.498 4.715
-45.317 29.078
-36.485 11.420
-16.209 -17.269
-10.518 15.583
-13.267 59.655
6.416 67.791
-23.442 63.858
-24.079 59.845
-2.035 66.741
-25.027 58.955
-40.339 12.892
-56.533 -7.514
-32.798 -25.867
-38.580 -12.066
-52.641 0.496
-27.875 -19.998
-17.148 -27.490
-10.092 -23.666
9.616 -30.190
-11.283 -19.586
30.885 -26.185
21.211 -32.122
-4.672 -22.153
-18.774 -2.754
-27.081 16.276
0.831 39.588
-7.208 1.441
-18.098 3.383
13.892 32.715
-14.854 16.329
-9.608 41.920
-1.576 30.232
8.576 56.580
-27.803 57.960
-10.889 63.985
3.753 44.428
10.902 59.767
-2.216 53.222
10.602 57.130
-2.773 72.709
19.456 70.582
-8.427 62.097
6.124 68.578
33.835 50.214
15.677 46.672
7.180 65.541
40.326 37.668
48.100 24.267
27.667 58.205
10.833 53.552
-13.415 68.443
-17.933 57.628
-44.025 43.997
-17.075 60.150
-28.334 37.688
-41.004 38.198
-42.996 16.657
-40.951 18.483
-53.111 20.339
-48.153 1.775
-45.104 17.234
-36.161 -4.796
-53.819 18.012
-43.709 18.327
-37.810 15.867
-31.673 -0.615
-16.243 45.255
32.638 23.810
41.693 58.203
21.888 58.242
7.168 62.395
16.727 59.698
32.539 30.830
31.032 46.930
52.043 29.895
39.475 22.851
45.530 13.552
32.159 8.083
10.004 2.450
-4.718 -30.072
-13.490 -28.598
-44.733 9.281
-38.220 14.833
-37.021 15.422
-46.295 -3.713
-18.824 1.288
-38.438 -9.141
-44.172 -18.637
-36.867 -4.311
-51.051 0.583
-33.162 0.931
-21.426 35.631
-35.404 27.544
-30.045 -10.679
-21.316 -0.156
9.091 -10.521
4.958 -3.597
27.691 -1.179
27.283 36.368
43.144 11.059
15.659 -28.219
-6.293 -40.849
14.923 -18.779
28.343 -6.177
47.003 6.026
43.123 8.796
48.575 21.498
50.044 27.619
33.001 25.245
34.171 37.166
34.527 52.377
32.496 65.142
-2.114 54.589
-3.820 61.609
-30.505 48.716
-34.780 55.700
-23.106 63.579
-14.366 70.682
6.208 59.607
16.218 63.056
28.898 42.705
18.259 46.388
46.457 32.610
44.405 49.567
33.895 58.527
50.091 45.820
36.265 25.031
43.023 8.943
49.192 14.056
16.512 57.747
2.049 41.738
-43.048 6.118
-41.330 3.769
-59.946 36.186
-28.403 21.463
-29.321 59.592
-22.736 41.741
-42.632 48.656
-26.795 52.289
-44.998 33.490
-39.399 33.341
-43.799 42.690
-45.032 19.957
-31.370 40.352
-49.586 27.064
-42.451 28.291
-17.996 65.731
-31.524 61.517
-4.289 61.064
-3.050 -27.706
-3.315 -24.155
28.631 -15.786
22.298 -21.406
27.569 -12.391
28.412 -9.792
24.166 -16.941
37.626 -14.277
25.708 22.803
32.662 16.289
-0.403 55.172
-13.270 45.070
-7.078 11.407
-26.284 44.521
22.312 43.609
3.646 47.476
-47.127 20.603
-25.057 30.343
-45.531 47.336
-47.493 23.752
-35.321 24.386
-43.809 34.915
-25.209 69.752
-38.497 48.289
-2.185 60.190
-42.368 33.727
-56.838 16.549
-38.874 0.302
-37.891 43.226
-48.512 34.047
-40.017 6.365
-36.551 24.877
-38.440 32.132
-36.753 27.427
-50.517 18.553
-32.756 12.189
-64.804 1.476
-49.455 8.063
-55.448 8.609
-56.220 29.666
-28.883 11.760
-33.039 40.202
-10.262 49.815
20.183 48.095
-30.685 46.712
-16.698 60.347
9.110 61.481
9.045 63.164
14.097 56.188
8.267 60.570
45.392 38.091
35.950 28.281
34.810 12.565
33.016 5.417
12.965 -10.476
33.289 9.149
18.290 -24.873
19.421 -34.940
35.424 14.681
40.656 -10.141
51.885 18.733
52.652 19.243
51.824 40.647
18.443 56.106
19.598 43.296
37.219 35.423
48.785 31.541
25.189 36.597
22.090 45.451
-37.873 21.324
-17.066 13.370
-31.451 -10.325
-12.588 -29.247
-47.438 0.279
-46.817 -18.554
-47.062 -16.085
-37.875 7.724
-0.950 -17.975
-23.254 -27.527
-19.407 -25.581
-39.786 -19.713
5.773 -21.237
9.594 -17.658
-0.004 -0.058
6.446 -1.068
31.147 -12.027
48.492 11.917
40.796 -2.355
20.633 11.470
18.799 -6.901
15.632 -21.229
-1.913 -32.473
10.596 -32.557
2.130 -29.106
-24.148 -7.377
-8.324 -43.630
-43.853 -15.378
-35.380 -11.795
-27.684 -8.576
-18.591 0.417
-5.211 -29.856
27.988 -19.443
19.935 -21.109
25.940 1.473
46.048 12.117
45.286 -2.492
36.456 6.171
41.527 9.861
42.885 19.147
34.307 1.517
28.309 -2.078
34.539 7.879
-18.154 17.028
-38.061 -10.453
-45.407 22.415
-31.226 30.401
-49.614 45.672
-44.689 35.963
-36.819 54.053
-43.889 61.358
-44.352 58.842
-3.783 43.650
-20.732 40.838
-49.620 14.058
-29.428 41.284
-23.189 65.134
-52.883 23.521
-40.397 21.320
-31.626 4.384
-15.548 -13.603
-38.148 6.042
-34.613 -4.659
-19.833 -9.309
-19.195 -30.178
-42.273 -6.827
-31.768 -23.519
-49.932 8.358
-46.475 30.997
-59.405 25.998
-30.181 31.616
-31.553 -14.412
-29.617 -13.698
-31.751 -4.429
-18.952 53.648
-29.431 47.442
5.075 56.004
15.982 47.582
1.301 0.136
-27.576 8.446
-33.687 -3.775
-12.883 0.764
19.732 3.487
21.524 -26.151
49.647 4.536
39.785 -13.758
43.092 5.361
31.286 19.833
33.140 40.260
-3.608 50.959
8.656 58.735
20.621 66.448
1.086 56.576
22.256 59.836
25.544 51.142
23.362 43.794
37.387 35.317
45.012 26.854
33.227 22.397
20.584 15.949
10.603 39.792
22.373 15.081
-0.779 13.866
29.588 6.280
37.689 -11.470
23.399 -8.915
25.478 -16.043
30.729 -5.764
-7.057 10.917
-13.133 29.628
-49.930 23.091
-56.379 35.836
-58.876 1.092
-32.431 -14.071
-55.369 26.550
-31.306 -17.485
-34.021 -0.011
-45.063 11.296
-25.730 3.230
-21.803 12.311
-11.207 -6.001
17.058 -29.155
11.442 -17.125
-19.775 -45.959
-35.658 -26.805
-30.669 5.577
-33.446 13.983
-31.547 36.612
-9.324 62.595
35.248 25.823
37.380 28.835
30.699 43.101
36.444 26.887
33.335 16.190
25.576 4.667
40.902 -16.108
32.350 -14.116
34.110 -13.357
30.445 -17.339
33.535 -10.125
4.810 10.308
6.921 -22.578
5.778 -25.279
28.996 -13.904
9.197 -10.586
14.415 -7.699
24.705 -0.990
22.958 -14.800
39.327 7.113
51.642 -3.924
36.795 26.819
34.761 -11.300
30.167 -20.456
-0.030 -24.573
17.912 -16.206
32.662 41.182
33.833 38.684
28.181 45.262
20.035 3.387
41.209 13.934
-6.845 6.131
11.268 -5.031
47.556 -3.142
46.551 -7.314
44.289 27.091
36.496 -0.680
23.868 0.898
15.955 -32.811
-28.285 3.105
1.966 30.518
-6.761 3.614
9.728 30.240
0.322 41.854
30.733 55.909
5.292 54.292
4.280 66.635
-1.704 57.065
19.536 58.800
58.339 30.454
58.722 26.111
51.868 15.841
33.498 57.074
50.227 27.468
38.756 8.273
47.562 17.075
37.562 14.120
22.186 -7.211
44.395 -2.609
43.422 23.534
50.567 16.618
27.112 16.806
10.638 47.738
24.615 62.620
40.723 13.803
34.893 36.912
50.483 13.716
14.938 -27.382
-17.293 7.329
-28.471 -2.806
-29.068 2.585
-32.124 -7.574
-13.990 -5.466
-20.152 15.827
2.761 -26.068
12.773 -21.497
22.584 -6.317
27.673 -1.928
24.647 7.780
-15.129 40.848
-3.285 8.523
13.544 -7.464
22.471 -16.648
37.996 -40.111
52.596 -16.084
39.133 -7.032
33.603 19.760
18.551 -26.246
19.149 -15.129
-28.133 -23.231
-33.135 4.192
-25.883 -16.831
-12.987 9.588
27.762 -18.699
31.526 -14.867
32.320 -19.899
40.437 -20.046
26.459 -16.376
48.482 12.342
33.106 -1.366
22.151 3.357
-1.994 -14.615
38.229 -4.444
42.327 5.212
39.850 9.628
43.050 12.853
46.254 43.859
-8.188 37.452
-13.035 44.499
-27.980 40.097
-39.302 22.723
-38.554 4.320
-46.768 25.096
-39.568 19.003
-46.033 22.584
-25.612 35.853
-47.206 5.602
-42.767 6.972
-16.264 -38.126
-46.157 -13.934
-43.765 -7.905
-13.796 -7.708
-2.753 -10.778
-19.035 -4.520
3.097 -12.615
-0.396 9.505
16.216 25.912
-12.952 8.404
-22.488 0.116
3.768 55.241
-41.177 51.993
-36.185 38.261
-32.643 44.231
-38.220 29.720
-34.799 30.047
-40.809 24.894
-24.329 -4.611
-32.284 10.180
-48.830 29.160
-30.844 25.293
-46.590 -2.579
-46.489 13.008
-44.155 45.142
-45.289 35.405
-48.728 47.053
-50.253 38.758
-45.322 44.041
-40.101 52.228
-46.587 30.854
-39.236 39.793
-36.308 18.914
-29.748 6.115
4.134 -12.163
-19.111 -35.719
-8.304 -39.285
12.166 -29.093
15.519 -24.846
16.190 -20.200
18.538 -11.416
27.061 33.354
-3.419 39.328
14.430 67.040
39.474 44.280
44.992 28.125
35.485 17.156
55.524 9.500
50.034 15.004
68.388 10.558
49.469 36.537
30.550 -3.456
-17.612 2.448
-7.038 -19.572
-6.442 -26.177
-7.786 -6.038
36.136 -13.914
38.555 -1.095
53.087 3.948
38.759 11.184
36.058 28.440
28.538 -6.187
39.391 9.693
38.439 37.248
45.182 -9.858
28.768 -23.308
37.950 -22.401
22.758 -34.955
10.311 -20.706
-29.025 -17.906
-25.156 -6.370
-18.534 -9.554
-44.765 14.701
-69.572 20.238
-53.178 9.191
-49.026 32.157
1.039 30.411
-23.940 16.476
-17.917 27.729
-6.877 1.288
-12.617 -13.842
5.729 23.185
-6.317 20.163
-10.880 27.220
-48.098 9.265
-45.659 29.629
-52.180 5.336
-48.210 13.970
-51.821 15.364
-31.729 11.788
-24.258 -17.550
-52.742 2.090
-38.226 4.444
-53.486 24.620
-40.951 22.052
-42.803 32.755
-43.181 34.394
-32.618 50.447
-49.741 45.309
-10.862 47.198
-34.363 45.693
-27.112 23.304
-37.455 2.903
-57.440 32.191
-40.767 4.261
-29.987 -10.335
-41.951 -0.355
-58.964 17.744
-65.086 28.452
-48.345 3.895
-36.634 -10.628
-45.143 1.920
-41.919 34.898
-4.805 62.510
16.008 67.034
-15.487 64.646
-0.255 76.607
1.660 58.444
20.822 45.804
20.744 50.469
16.486 66.664
0.393 62.218
-21.934 50.747
-1.432 52.647
-41.287 4.371
-17.621 61.394
-20.850 44.557
8.917 53.873
2.525 37.525
-36.689 50.912
-39.537 60.516
-34.994 53.866
-50.030 30.943
-26.375 51.166
8.942 62.639
12.565 57.861
-23.150 47.689
3.151 45.919
35.595 -2.249
56.909 -3.257
50.465 6.023
36.562 -8.693
42.876 5.816
43.186 -8.460
9.945 -28.963
37.516 -13.076
-17.009 14.286
-23.701 38.906
-31.998 55.363
-12.451 59.665
-33.890 40.117
-35.647 6.919
-37.437 -13.512
-41.727 9.433
-17.765 -5.556
28.454 9.850
33.157 2.421
39.949 0.082
23.945 12.597
-0.169 37.459
17.780 28.199
6.291 -0.147
-24.948 -25.713
-34.706 -16.929
-52.024 -1.621
-35.743 -7.410
-48.039 4.650
-55.342 -3.736
-23.642 1.163
-21.469 -8.191
-17.762 3.755
34.175 2.135
-27.246 -27.647
-39.707 -12.313
-27.494 43.464
-46.981 52.745
-39.223 46.433
-13.543 26.893
-20.615 43.797
-4.884 50.483
31.055 32.292
35.033 -5.250
35.056 -9.639
5.634 -4.816
9.585 -19.241
10.249 -20.931
5.358 -32.732
-2.257 -29.222
-25.513 -22.192
12.343 -17.471
16.122 -21.588
11.919 -35.964
35.315 -9.755
42.337 -18.058
34.126 -3.706
17.806 -13.219
18.242 30.055
10.276 0.377
9.459 -2.268
30.442 -0.451
-10.757 -12.514
-29.867 -15.724
-38.883 -14.705
-31.560 14.620
-44.746 28.959
-42.633 12.354
-31.232 23.423
-24.910 66.162
3.944 55.282
-3.454 63.792
9.745 29.513
16.837 54.433
20.936 58.386
11.684 59.924
-5.012 19.544
-50.731 6.067
-48.283 29.713
-16.009 58.165
-35.896 53.866
-44.625 62.815
-4.049 61.036
-26.466 50.665
-9.579 56.561
1.208 56.389
2.817 54.596
9.146 64.842
19.568 53.071
15.562 59.340
4.621 52.650
27.939 -15.327
15.397 -25.893
-15.776 -34.266
-17.520 -20.675
-9.497 -3.503
-26.346 5.877
-36.070 -1.771
-15.728 -13.024
10.358 -14.021
3.114 0.021
-2.171 0.344
42.343 29.439
47.910 34.409
9.345 8.533
27.790 17.726
30.270 -15.075
29.761 -24.411
42.343 -4.817
47.167 13.523
27.523 20.001
16.267 18.500
22.011 31.900
12.896 31.136
33.531 40.417
39.889 30.010
31.508 57.790
26.722 37.076
22.159 58.926
16.268 72.266
14.868 66.673
-29.936 42.036
-36.758 22.031
-30.120 46.853
-44.085 43.201
-40.793 12.469
-47.429 12.794
-47.708 -1.550
-28.877 -3.833
-12.321 -16.105
11.841 -21.232
-14.387 -11.656
-30.133 35.868
-38.071 37.600
-48.799 19.728
-43.790 8.730
-39.640 37.238
-56.851 7.645
-45.385 8.797
-34.400 38.376
-29.454 39.354
-5.569 58.386
6.602 57.918
4.493 46.986
-10.458 -6.103
50.282 22.542
49.228 17.499
57.902 16.171
44.313 32.980
27.288 49.366
27.174 37.157
10.121 40.118
-21.265 50.326
24.956 45.562
37.801 51.953
43.337 42.540
44.563 40.430
29.758 45.095
58.811 30.779
13.345 59.842
-17.389 72.902
-28.052 59.103
-8.803 63.345
7.115 62.241
-10.974 48.492
-37.765 47.892
-44.663 48.383
-49.131 25.923
-30.583 71.127
-31.927 41.857
10.479 59.120
19.531 20.308
5.265 3.556
-37.768 35.596
-35.558 55.093
15.823 65.075
-32.208 46.711
-37.352 48.906
-51.796 27.258
-48.917 37.365
-63.469 19.669
-50.273 35.629
-48.662 31.069
-28.931 33.912
-32.943 37.273
-53.213 5.437
-33.153 0.276
-35.403 17.261
-33.565 -2.758
-34.978 -9.894
-29.427 -3.942
-15.389 35.876
-16.276 30.954
42.332 31.251
9.349 53.717
17.808 51.948
5.691 64.837
19.173 45.108
-4.724 61.996
8.956 43.365
-8.032 66.372
26.038 55.937
27.758 41.843
47.720 40.934
27.619 49.248
31.577 22.984
29.588 60.435
12.001 42.432
3.152 41.855
-28.061 -10.863
-27.304 -1.614
-49.746 9.892
-45.708 3.907
-31.410 -0.887
-40.793 22.124
-24.786 30.254
-23.291 -15.989
-33.330 -17.940
6.588 -23.113
0.582 -24.886
2.097 -21.708
-25.639 -5.208
3.460 -22.485
12.349 -14.802
4.981 -15.305
13.209 -12.937
41.292 16.862
60.422 23.648
60.775 17.102
24.466 11.803
43.798 28.953
24.976 44.548
27.877 32.755
48.848 36.478
25.651 38.429
20.980 49.133
42.826 60.494
17.212 38.854
29.512 56.230
28.235 37.570
47.358 43.381
39.946 33.452
50.984 40.998
26.726 59.425
30.939 48.914
47.062 24.014
36.548 31.563
38.107 26.264
23.963 47.823
16.243 44.306
-31.876 12.339
-11.247 9.019
-13.963 18.639
-19.363 -2.926
-19.174 -20.748
-9.568 -30.724
-16.021 -18.899
-2.204 -13.736
20.305 -25.494
44.211 -0.034
28.868 -23.505
3.106 -33.229
-2.730 -44.679
5.416 -27.689
7.295 -27.715
32.615 -11.613
21.415 -28.033
29.772 -10.355
28.977 1.847
34.271 -6.897
33.640 55.360
20.968 56.034
47.720 10.655
5.815 1.892
36.539 27.820
26.665 26.262
26.319 11.831
-11.591 -10.856
-18.313 -12.268
-15.272 -28.263
-33.075 -17.604
-13.964 -5.355
-22.570 -25.361
-26.366 21.626
-46.023 27.703
-43.558 14.904
-38.288 46.965
-28.287 53.888
-26.927 29.338
18.570 49.838
10.666 68.557
4.089 47.632
20.075 -27.960
8.007 -28.966
19.802 -15.920
29.333 -17.053
-5.310 5.779
-38.010 11.769
-36.566 14.286
-45.368 32.824
-30.617 47.996
-16.798 52.754
-30.581 33.721
-11.648 44.661
-15.141 38.840
11.793 11.156
1.516 3.404
-25.268 23.408
7.401 46.430
45.407 39.320
-11.874 41.732
-15.516 39.547
-6.060 51.546
-28.809 43.966
-36.580 29.682
-21.921 28.715
-38.963 24.594
-19.933 56.293
-34.877 50.314
11.276 59.652
2.183 64.893
-13.040 66.927
20.693 65.794
-1.241 62.033
19.945 57.344
33.955 52.811
5.369 54.374
-31.293 46.931
-35.316 37.682
-43.528 38.701
-54.250 21.066
-42.689 34.915
-34.294 45.516
-7.873 65.163
-39.796 47.141
-26.403 46.873
-28.161 56.488
-23.258 66.539
10.945 61.337
33.082 62.091
25.053 51.222
14.162 54.082
34.367 3.879
22.555 -21.838
32.321 -22.052
15.423 -2.336
24.062 -7.816
10.912 -19.025
-23.940 -24.742
2.708 -27.965
14.621 -30.978
20.465 -11.625
33.404 -23.940
67.818 4.713
50.408 5.186
55.187 22.789
46.528 7.353
46.740 23.001
37.314 16.037
29.563 -9.492
42.668 -7.971
32.605 -1.599
33.590 49.859
34.763 12.429
29.118 38.870
42.076 24.489
17.105 37.268
-27.616 34.352
-16.076 4.830
-46.569 -10.119
-1.895 -25.465
30.809 9.053
36.956 13.900
21.868 -13.028
30.681 6.023
27.741 10.938
27.290 41.312
12.539 37.902
-18.777 32.723
6.843 64.461
38.048 39.013
1.343 72.684
33.413 40.768
19.254 56.390
15.204 49.168
27.819 61.593
10.463 59.257
4.987 47.343
-24.806 53.776
-39.075 38.326
-30.647 48.141
-18.540 38.217
-11.951 47.277
-1.260 64.277
-8.159 63.544
20.132 65.462
11.413 62.581
2.746 59.231
-1.115 62.788
27.393 33.329
24.955 48.086
36.905 42.865
20.916 18.507
42.329 10.184
34.822 45.372
43.472 20.304
31.098 51.172
30.639 29.094
3.801 62.559
0.798 64.197
32.358 29.519
30.113 31.575
19.938 5.599
27.115 -5.127
-14.887 -25.418
-30.529 -18.421
-24.805 -5.798
-38.169 -8.678
-42.791 16.191
-21.978 53.245
-5.902 63.641
26.502 48.149
15.188 55.270
24.169 60.549
41.049 46.171
53.666 6.327
50.617 15.432
-2.397 58.831
-30.974 53.006
-19.869 46.960
-17.679 52.609
-4.338 60.891
58.929 7.299
34.464 -3.438
39.903 -13.440
54.522 3.028
29.931 -19.306
13.438 -24.296
28.550 -16.398
16.380 0.841
-26.864 39.272
-28.867 47.584
-41.968 32.124
-45.577 16.775
-18.383 -27.166
-20.070 5.934
-31.142 53.029
-24.424 52.875
-27.475 45.236
-24.113 54.169
35.924 48.480
38.289 38.331
30.906 47.188
37.146 13.967
14.817 -0.141
30.765 5.488
31.221 54.338
40.276 39.248
30.584 53.879
-19.558 71.684
-6.619 66.233
-3.980 60.835
23.874 -4.215
-16.865 16.681
-12.089 6.321
-46.590 16.107
-37.214 10.017
-36.964 -0.646
-43.599 37.362
-53.958 14.991
-65.932 44.096
-47.379 20.370
-27.640 14.063
-40.329 45.993
-27.383 37.724
5.008 60.223
5.944 66.528
1.162 65.143
-4.568 56.673
-10.703 49.626
-17.847 19.609
8.719 38.297
38.005 11.549
27.242 -4.446
28.654 6.575
10.203 54.419
-9.830 67.350
12.526 64.265
-12.616 67.351
-31.688 33.827
-43.066 3.147
-21.790 35.261
17.712 -0.573
34.958 13.898
35.785 56.801
23.138 38.448
7.804 58.576
12.287 68.283
34.067 27.639
52.365 12.837
20.093 -7.031
37.175 21.607
-0.201 30.260
-4.360 51.824
40.231 60.151
30.912 44.408
46.884 42.818
16.748 48.701
3.389 36.941
1.052 62.551
11.071 63.676
19.650 68.459
14.050 67.100
3.133 66.464
-20.002 56.694
-30.903 38.031
-36.272 36.276
-16.631 42.067
-45.305 21.568
-23.333 64.345
-9.141 57.205
-2.665 65.714
-36.970 7.045
-8.714 11.990
20.522 13.348
25.110 -11.959
27.291 -3.852
35.640 26.526
33.703 44.627
18.264 46.286
12.268 70.792
27.234 52.997
16.217 61.036
3.390 27.573
-21.682 -1.059
-43.672 -1.941
-47.049 23.196
-41.918 17.369
-33.537 45.188
-43.107 16.004
-40.603 20.099
-41.788 16.778
-34.851 40.981
-12.225 25.975
-19.158 13.947
25.958 11.156
42.879 28.644
36.114 16.585
46.418 19.553
33.124 19.857
21.980 49.516
-3.461 66.894
6.684 62.404
51.846 38.451
21.574 48.220
34.744 14.270
35.060 20.420
47.135 33.429
30.280 47.961
18.073 57.841
4.375 46.584
52.571 19.007
46.105 27.604
39.656 40.595
29.498 21.673
40.255 23.102
51.936 28.453
23.690 10.700
30.000 1.703
11.670 -25.874
-10.444 -14.106
-14.590 -23.757
30.024 -6.067
-6.980 -29.298
8.287 -21.936
-4.860 -16.904
20.878 -15.832
7.770 10.262
16.218 1.357
7.526 -1.337
14.897 19.755
40.888 42.422
51.513 40.237
54.987 17.994
60.590 1.981
55.483 39.282
36.868 49.665
31.080 42.980
28.939 56.441
24.453 25.634
34.033 13.281
40.632 -14.228
38.250 25.083
61.457 -4.211
37.006 -18.133
56.695 21.288
43.634 19.470
55.957 17.161
39.066 17.711
19.215 -21.300
28.969 -18.261
45.213 13.233
37.412 65.534
24.956 56.254
-3.130 60.839
-33.486 39.616
-21.663 41.348
-18.770 51.154
-13.664 48.961
-34.727 30.128
-27.245 4.600
-15.219 6.238
-27.096 -7.370
-30.282 -19.688
-36.206 -3.861
-41.169 20.216
25.344 9.861
14.105 -20.718
6.318 -3.735
29.814 34.493
5.979 47.444
-26.739 61.933
2.767 68.291
4.641 46.485
-35.613 -11.388
-47.470 22.767
-37.224 -5.536
-22.891 -15.109
-24.392 -24.622
-1.154 -26.744
0.964 -22.113
8.459 -0.841
47.457 12.309
26.825 46.071
38.336 42.028
31.707 -6.162
43.919 -9.544
56.997 29.247
39.730 37.646
39.450 37.231
24.654 2.742
35.856 41.181
26.673 46.639
33.685 13.059
46.745 26.778
51.586 13.431
41.507 -7.898
47.639 13.512
33.616 30.394
35.197 32.527
32.044 20.826
34.822 7.033
-7.550 52.343
4.385 38.750
42.447 37.672
55.481 25.826
40.212 1.506
34.631 -12.796
17.222 -20.614
-5.030 -7.511
-38.149 1.516
-38.968 6.095
-30.862 -5.898
-40.178 -12.304
-32.799 1.716
-37.287 24.625
-42.624 18.565
-30.684 43.281
-26.536 40.459
-8.900 69.012
-21.611 61.905
9.152 58.253
30.716 54.996
45.722 40.405
34.442 44.820
13.803 50.034
1.267 56.993
6.108 56.106
-1.351 54.074
26.708 43.870
34.755 35.938
21.374 35.373
47.152 29.363
25.069 50.428
37.130 37.390
32.117 56.239
41.035 42.346
38.474 -18.551
27.172 -20.055
0.101 -16.161
28.415 7.587
27.758 30.197
28.883 15.538
38.046 18.267
27.509 37.202
37.804 21.472
36.242 19.960
31.840 20.699
33.215 32.942
22.042 17.800
24.882 16.138
17.751 -2.714
-14.243 -3.001
-3.441 -10.050
11.861 -6.739
1.728 -5.702
-8.212 -14.197
-23.678 -24.469
-12.445 -23.786
-11.833 0.208
2.170 -27.417
-5.453 -42.171
14.692 -35.146
-13.439 7.390
2.378 2.811
30.508 8.915
18.100 55.983
20.447 45.001
37.541 66.523
24.847 70.473
41.316 52.234
42.692 27.572
38.370 32.346
53.385 30.018
48.755 16.632
38.785 12.141
30.546 36.552
4.595 55.311
18.970 52.867
7.283 66.953
-13.706 52.092
34.032 31.891
25.407 55.121
28.433 53.031
33.112 43.027
25.420 70.290
31.245 37.241
45.102 25.289
49.949 33.685
31.835 -18.312
8.640 -29.449
22.206 -15.205
5.861 -12.219
27.838 -1.648
32.008 4.305
38.904 -15.945
24.657 -20.380
41.734 -30.142
40.566 -20.007
52.746 6.430
39.220 29.910
38.123 21.267
57.112 7.439
46.525 -20.300
36.591 -14.870
51.989 -27.864
41.003 -20.206
3.750 -38.438
25.575 -33.918
-1.696 -44.822
6.581 -40.992
-20.094 -24.602
-23.423 -37.672
-33.746 -24.523
2.371 -45.125
-13.433 -30.991
2.367 -23.804
-25.405 -21.403
-31.482 -2.165
-55.835 41.881
-58.931 20.225
-51.700 -8.406
-39.448 1.895
-18.640 -14.516
-45.861 -20.960
-43.666 -0.042
-27.272 -18.475
-0.191 1.358
-6.595 18.368
-25.598 39.498
-11.923 33.647
-36.537 42.935
-41.522 40.600
-44.936 35.756
-37.748 -11.614
-33.264 -28.175
-22.450 -31.421
15.029 -38.765
5.048 -36.349
-3.081 -16.541
4.010 -29.310
5.598 -27.770
2.790 -26.357
37.108 3.122
32.739 10.958
9.032 -5.245
-14.746 -2.289
-3.914 -16.523
-29.976 -10.465
-41.095 -28.575
-34.121 -20.828
-8.450 -35.486
-5.530 -29.190
-11.671 -0.844
26.805 12.851
35.601 -13.778
35.641 26.917
25.353 2.139
5.837 5.715
-1.518 -5.926
1.968 -6.170
10.302 3.574
-5.686 16.715
-19.606 -4.311
-12.317 16.097
2.145 65.835
-17.714 55.215
35.633 57.553
25.361 63.630
9.258 61.071
29.832 36.974
33.012 41.671
3.983 58.927
13.188 54.511
15.738 25.584
-27.142 12.719
-15.683 5.439
-14.696 0.626
-29.434 24.101
-13.196 18.407
-41.358 7.774
-30.897 22.586
-11.601 -13.247
-1.411 -25.409
6.331 -17.270
14.721 -36.200
22.567 -27.144
-13.076 -20.898
-17.627 -22.601
-41.236 -5.254
-34.482 53.552
-34.478 43.294
-36.250 59.799
-21.628 56.335
-20.720 54.532
-21.318 64.631
-14.897 39.347
-32.009 40.769
-35.641 58.683
-31.427 26.526
-39.268 59.039
-34.892 57.058
-20.705 78.343
-33.920 59.730
-39.133 32.773
-40.188 20.720
-37.938 6.953
-34.936 36.901
-42.046 32.360
-42.559 25.919
-48.005 30.598
-42.980 34.856
-39.015 50.059
-41.207 36.998
-15.166 5.642
-41.846 27.067
-27.926 21.442
-41.137 35.884
-20.443 44.853
-12.550 50.278
-26.195 54.515
-33.411 50.315
-32.649 32.205
-31.767 1.526
-44.029 2.667
-41.537 1.901
-34.619 -2.546
-20.961 -8.801
-28.959 13.469
-14.241 -13.865
-6.061 -43.521
2.909 -25.882
-28.283 -24.850
-46.694 -7.493
-34.422 -19.458
7.084 -44.963
5.487 -32.341
24.241 -36.394
38.701 9.105
40.774 19.161
11.263 59.656
-2.283 65.803
-25.709 46.421
-54.981 47.955
-48.455 46.557
-32.176 45.306
-36.368 37.455
-36.686 2.606
-44.306 16.461
-48.460 22.097
-30.737 15.521
-26.345 -30.839
-14.736 -32.991
-26.635 -32.053
-13.315 7.547
-7.101 -7.562
-22.116 -4.066
-12.009 -25.918
-7.605 -11.292
-5.655 -37.030
-21.019 -17.827
-48.783 13.798
-49.648 5.752
-32.791 3.226
-52.512 26.041
-40.596 39.801
-35.337 6.275
-49.083 9.611
-47.633 8.324
-42.501 25.978
-40.414 19.651
-41.566 11.124
-36.575 14.723
-25.957 -10.323
-41.501 21.938
-48.880 41.945
-27.153 49.424
-45.758 36.140
-49.363 42.287
-49.135 42.518
-46.959 37.132
-35.997 30.728
-39.562 8.522
-47.431 5.523
-58.609 10.454
-47.060 2.434
-39.819 15.132
-53.160 3.382
-31.717 12.337
-48.990 38.320
-34.155 54.962
-14.241 24.115
-27.140 -2.422
-20.659 -2.300
-29.259 9.603
-20.113 9.528
-36.512 10.902
-29.708 11.534
-44.213 -10.632
-58.364 33.904
-26.293 31.981
-38.300 44.663
-33.213 31.381
-46.645 32.408
-23.770 4.037
-0.429 -15.643
-4.757 -21.604
6.372 -31.441
2.096 -30.237
35.330 -21.580
45.017 16.049
45.762 -1.763
36.480 34.040
22.799 -17.382
-10.392 -11.350
-8.557 -26.685
-15.060 -32.078
-5.320 -35.425
1.028 -34.531
-18.534 -9.229
6.656 3.045
3.402 -2.632
16.905 0.811
-8.367 -15.576
-4.580 -8.015
13.399 -12.396
8.366 -5.649
1.099 13.860
27.789 44.711
-16.297 -1.210
-25.206 -22.492
-15.533 -31.952
-32.555 -21.240
-37.487 -5.463
-34.034 22.394
-46.665 6.875
-49.567 30.507
-40.675 5.855
-48.376 18.441
-32.303 36.441
-31.609 20.624
-40.421 35.781
9.440 69.659
16.475 59.104
-6.309 65.899
18.226 60.952
41.437 40.946
35.362 10.794
17.260 -4.407
23.922 5.119
32.650 13.465
45.191 28.482
28.012 41.561
32.713 44.850
36.873 38.597
29.614 24.649
36.690 35.738
0.832 38.590
-25.849 49.627
-5.367 55.337
-11.667 67.721
-23.644 45.271
-17.027 58.230
-22.948 67.554
-35.862 33.486
-38.903 38.536
-23.658 50.712
3.316 74.558
31.396 69.901
27.761 39.570
13.833 59.584
19.976 37.436
5.147 42.261
19.856 48.855
22.386 52.338
24.767 55.721
33.639 48.450
13.261 70.478
34.637 32.890
13.961 63.903
-2.589 48.736
9.653 47.105
0.955 53.024
21.384 45.231
20.387 62.791
-3.925 56.882
7.772 58.773
34.993 32.096
19.362 34.764
35.525 45.991
19.769 52.465
26.008 65.763
21.144 62.610
7.666 53.177
16.058 20.032
-34.562 30.590
-28.649 11.308
-41.006 25.151
-20.135 2.306
45.338 -6.978
43.386 -1.402
38.347 -3.809
30.396 0.818
23.173 10.718
47.943 -6.524
35.595 5.212
24.341 -26.502
24.827 -19.104
38.335 -3.688
12.254 -30.762
-14.387 -38.673
28.258 -43.238
-9.811 -40.359
-1.478 -41.408
-3.679 -29.019
10.640 -33.527
17.938 -12.640
4.452 -7.163
-26.227 27.441
-10.240 30.596
4.090 1.558
10.161 -9.378
-1.042 10.050
8.230 -0.100
12.382 14.812
-2.518 -9.415
3.362 -27.089
-23.807 -31.498
-34.114 -13.122
-28.946 -20.659
-8.862 -2.025
-26.035 -2.898
-8.188 6.123
-9.225 17.849
23.256 39.442
17.299 57.227
0.632 68.289
16.630 63.678
7.805 44.405
21.372 58.582
19.426 15.917
35.952 23.578
38.774 6.312
31.540 17.342
42.221 24.534
39.551 24.395
6.840 11.996
14.593 -6.113
33.924 -15.283
37.342 -8.907
13.934 -32.018
-15.187 -32.781
9.486 -26.271
29.133 -1.866
32.489 0.151
22.447 -14.398
42.518 -11.220
47.005 40.898
48.243 28.773
55.759 30.901
40.561 49.186
43.057 33.403
34.913 46.006
29.694 54.028
36.802 42.228
40.144 24.327
40.460 24.929
31.197 -20.862
23.361 -10.471
26.059 -26.105
55.441 -7.770
60.652 -5.647
14.412 -29.595
16.546 -14.656
21.737 -18.580
-12.656 -23.410
-35.947 -10.549
-31.435 -11.767
-41.795 8.335
-26.207 -19.331
-38.716 22.153
-21.808 49.048
-33.889 45.898
-29.416 32.308
-33.297 19.068
-31.865 47.107
-20.482 69.149
-2.517 65.653
6.511 74.383
0.441 62.880
13.506 52.127
17.069 48.201
27.503 37.121
42.684 7.644
34.720 12.256
43.362 23.772
31.097 58.076
29.757 57.913
43.580 33.979
41.775 22.666
-7.594 52.202
-7.421 32.326
-38.842 17.334
-36.400 24.558
-38.099 33.149
-30.446 48.060
-30.966 19.035
-37.571 36.113
-9.875 10.302
1.835 -0.367
-31.355 24.165
-44.826 20.060
-37.842 47.218
-46.668 32.421
-64.983 17.525
-49.785 9.999
-32.188 -0.419
-25.489 36.474
-8.259 47.610
-40.711 19.422
-32.932 7.990
-43.874 8.192
-13.782 57.847
29.850 44.712
17.825 41.866
28.134 33.874
-17.310 49.253
-3.903 68.883
28.568 33.605
35.013 28.828
33.517 0.338
50.678 19.747
42.931 26.704
36.742 15.808
20.163 45.842
-1.618 64.646
-4.191 30.863
12.728 -12.612
-3.687 -20.659
-5.312 -34.642
-22.596 -13.172
-18.364 -23.670
20.728 -23.322
58.503 10.451
30.545 -2.204
43.287 -0.738
45.207 -5.282
32.061 38.115
10.887 62.963
36.391 48.474
33.915 39.473
16.232 55.459
4.811 71.201
5.303 62.946
42.234 18.926
46.182 32.966
40.963 47.588
34.519 32.778
41.927 23.375
36.229 35.256
49.539 15.740
46.307 38.865
51.169 41.072
35.590 44.831
50.003 9.549
27.883 4.500
50.730 8.516
53.913 18.936
54.629 9.301
47.773 32.792
11.900 -33.278
23.436 -36.935
22.124 -7.596
-7.216 5.465
-0.398 -1.386
17.210 0.217
52.567 20.126
45.317 19.123
45.432 10.776
21.454 38.137
5.755 52.353
4.577 58.253
25.661 59.109
36.088 56.539
13.983 57.729
4.910 57.687
-26.069 45.254
18.703 49.566
5.141 52.201
35.539 12.944
34.308 -30.675
42.722 -3.015
52.079 23.374
50.586 16.537
42.136 24.924
25.605 56.277
6.164 62.435
13.366 59.911
4.006 47.760
32.138 38.784
5.582 49.280
-17.427 54.287
-44.995 27.530
-50.293 15.280
-47.003 28.207
-19.905 42.884
-8.723 50.821
7.276 44.509
33.086 38.654
32.633 49.162
20.603 -17.100
38.482 -23.377
26.517 -21.169
20.124 -16.782
-9.531 -27.117
-41.307 2.026
-39.067 14.264
-19.158 8.227
-28.207 17.079
-21.392 20.979
-28.327 6.500
-31.554 1.641
-37.194 -21.407
1.082 -41.824
-34.971 -29.049
-50.402 -2.512
-28.904 0.093
-25.123 20.290
-31.142 3.729
-37.378 12.037
-23.415 5.960
-48.712 28.956
-54.952 7.895
-38.476 30.224
-52.465 22.284
-51.220 0.081
-37.319 12.467
-34.971 4.597
-17.326 43.415
-14.891 28.505
-8.341 -3.964
-2.964 -31.006
25.969 -26.788
23.976 5.198
39.534 1.491
29.659 43.740
25.042 41.752
22.301 50.257
36.929 40.509
14.049 58.012
37.803 23.900
10.686 27.431
23.747 45.463
28.112 18.513
21.420 53.783
7.447 71.650
-3.203 65.150
-7.427 53.975
-13.193 61.285
2.686 74.418
4.411 47.088
-39.729 -7.658
-21.111 -12.785
-32.237 -2.165
-26.681 15.472
-22.831 19.191
-33.618 21.083
-14.130 -7.877
-10.891 7.973
-19.733 47.507
0.798 47.866
23.521 39.033
29.403 38.409
23.082 54.721
50.758 16.126
47.572 39.279
42.675 14.054
54.367 32.823
50.280 -1.924
38.331 8.650
20.675 49.781
25.529 57.981
46.313 31.207
47.150 47.153
25.142 57.093
20.572 56.509
34.775 54.816
24.823 65.882
25.201 49.672
34.738 45.926
33.882 46.464
13.787 33.570
7.328 27.724
-17.910 29.873
0.968 -7.821
-14.020 -12.047
-43.400 13.838
-17.741 8.551
-35.765 -6.947
-37.855 -5.447
-12.068 -17.535
-41.403 5.401
-50.135 29.333
-41.866 27.699
-54.269 18.143
-41.431 17.560
-58.556 42.409
-57.408 12.683
-43.042 44.203
-49.527 30.425
-39.955 29.527
-13.239 48.084
-8.931 63.653
-27.920 37.013
-14.495 43.789
-25.047 45.805
-34.600 21.354
-34.541 30.476
-16.260 62.275
-10.099 72.936
44.806 41.580
21.687 58.021
41.793 6.550
41.506 20.543
29.585 -6.404
33.093 -13.008
23.767 -27.589
0.004 -30.259
26.156 -38.295
17.151 -21.972
-10.687 -2.724
-21.185 -11.395
29.331 -30.464
-2.494 -34.110
19.668 -26.214
10.051 7.966
36.859 16.618
13.394 1.872
15.916 0.267
21.168 -14.898
26.187 -22.430
41.228 -19.640
34.156 -22.897
34.735 -2.932
52.662 10.892
46.225 13.689
48.629 18.899
30.248 -29.312
27.640 -31.010
12.386 -37.346
24.500 -3.182
29.505 6.147
41.919 4.409
14.008 23.385
34.844 34.733
38.761 35.176
37.110 -4.256
32.860 -1.393
25.498 16.247
-13.593 7.676
-7.422 -5.361
-10.797 -8.042
10.525 -8.792
21.654 -23.388
8.164 -16.952
4.288 -11.115
-39.854 -10.639
-10.611 26.478
-34.919 15.872
-31.415 13.337
-31.311 -19.482
-52.088 6.246
-56.896 1.734
-55.492 18.418
-26.675 3.629
-52.369 18.491
-48.885 10.481
-45.138 39.340
-30.217 70.410
-19.536 62.867
-23.943 59.690
-31.917 43.343
-50.713 40.537
-37.707 40.258
-15.504 51.700
37.575 39.251
-6.728 41.788
-26.397 51.187
28.113 12.547
17.872 -2.458
34.178 -1.021
23.732 1.117
33.419 -11.997
26.964 -19.915
41.257 -3.484
25.557 19.957
53.716 -1.082
52.641 8.444
49.004 -15.103
51.862 -2.115
45.404 -8.634
47.689 9.484
38.430 8.082
40.513 18.387
-11.314 5.635
-44.270 -3.690
-47.510 -12.480
-28.178 -18.154
-36.586 19.218
-25.568 46.710
-4.008 57.012
7.544 50.327
4.704 52.955
20.342 68.483
33.292 53.374
23.665 50.500
29.377 37.800
40.504 -20.154
49.153 -17.499
33.436 -20.445
26.750 -19.765
35.370 3.935
3.673 -23.588
-1.199 -18.169
-0.916 -30.620
-2.971 -31.755
3.624 -34.359
3.652 -30.240
-13.311 -34.224
27.427 -21.102
12.477 -17.769
-8.426 -21.882
25.211 10.540
48.616 5.216
34.044 -0.011
46.978 3.706
44.257 15.064
53.174 31.992
50.686 16.999
44.189 -11.122
6.308 -8.767
-6.496 -10.676
-9.284 -6.552
-9.609 -2.129
23.033 -21.405
29.036 -21.759
5.974 -38.937
42.897 -13.709
50.996 12.982
58.639 18.618
52.982 4.464
45.849 -15.608
50.058 13.714
37.377 -19.473
15.294 -29.337
33.385 -15.278
32.897 -31.855
20.572 -28.968
4.488 -8.208
22.669 -17.421
-6.191 -18.203
-30.818 5.618
-12.866 -2.035
-30.593 -7.568
-22.637 -10.448
-33.021 3.928
-32.042 -4.590
-52.532 15.272
-35.067 -15.140
13.596 -28.169
-0.363 -5.046
19.437 37.585
38.999 32.905
11.353 71.083
-40.941 42.350
-48.860 27.449
12.629 71.315
-4.429 55.814
16.784 55.785
10.065 53.628
39.087 49.940
42.459 49.421
9.897 68.500
4.287 64.715
-1.656 69.398
-24.060 47.619
-18.857 63.703
-51.567 33.616
-44.083 25.455
-58.159 17.830
-39.518 8.201
-37.760 41.240
-20.086 66.835
-17.538 58.828
-44.205 40.695
-42.165 47.174
-12.925 51.878
-6.511 55.693
-21.562 49.685
6.905 49.913
15.697 -2.622
14.408 -19.380
30.262 14.781
24.764 -6.227
33.716 -7.593
16.868 2.471
11.555 22.037
0.200 22.955
4.119 -7.192
14.507 -18.986
18.020 -7.281
9.713 -9.081
35.822 3.372
44.805 18.923
59.275 10.256
31.584 5.868
47.025 3.625
44.046 7.664
10.005 23.775
28.279 16.937
8.891 -8.013
28.974 4.444
40.826 21.855
38.537 52.703
-14.728 61.004
-19.220 56.017
-0.041 71.144
-35.230 29.440
-3.478 52.047
-20.277 44.146
-15.515 47.748
-7.558 68.957
-25.268 60.245
-15.449 68.704
-4.554 61.101
23.136 43.051
10.931 55.299
-12.029 36.007
15.044 48.328
9.019 47.301
-4.363 49.201
16.769 63.385
25.606 54.900
12.806 49.578
21.852 41.035
28.950 41.386
19.363 48.784
23.084 59.329
10.195 56.801
41.130 42.579
8.570 50.380
25.578 46.396
9.672 53.799
37.724 20.832
48.490 9.798
40.831 7.343
49.557 -12.728
52.107 12.460
45.141 19.987
38.632 -1.827
32.839 -11.058
31.892 -8.374
33.930 -4.472
49.450 9.954
39.841 20.722
40.441 27.422
37.847 3.118
48.493 -8.228
51.891 -14.688
34.975 5.961
35.641 -9.948
36.366 15.852
36.583 12.042
8.903 4.245
13.353 -28.492
-4.221 -28.893
11.418 -5.332
8.818 -24.256
-28.878 20.526
-37.823 17.562
-28.241 21.627
-2.128 67.683
8.925 51.519
33.998 50.566
55.296 34.954
37.957 32.313
42.716 44.178
36.768 57.807
36.489 47.299
56.121 18.918
50.640 6.285
23.257 -18.573
11.294 4.372
20.816 -8.194
50.066 10.030
38.369 4.743
6.543 -6.497
3.797 -25.690
11.590 -22.261
16.273 -22.012
40.460 16.037
30.058 -25.619
53.134 7.413
49.805 4.775
49.391 -30.701
36.341 -17.059
48.267 16.657
38.087 39.344
31.528 -22.633
9.366 -19.851
5.312 -19.200
21.717 -2.526
16.471 12.469
-24.324 -24.992
-28.758 -26.144
-21.508 -16.629
-40.129 35.025
-21.397 -7.817
-35.595 -2.296
-47.896 28.421
-50.297 16.608
-40.386 13.610
-44.330 33.476
-61.387 21.237
-37.285 16.057
-35.578 0.197
-49.723 47.511
-45.380 29.958
-33.435 12.317
-30.861 0.797
-18.962 24.971
-43.985 11.410
-48.388 0.241
-46.967 15.057
-11.188 65.970
-7.125 15.365
15.288 42.003
-9.295 45.090
6.005 42.072
-12.627 46.352
-44.905 28.660
-46.790 12.857
-52.223 20.772
-30.073 3.144
-32.910 -13.312
-34.068 11.250
-22.623 -15.049
-10.728 -31.291
-9.793 -29.568
-13.878 -28.665
-33.649 10.811
-49.435 22.482
-49.267 1.869
-43.276 -21.876
-41.622 -7.349
-56.513 24.118
-49.099 9.876
-15.093 -5.999
-38.564 26.166
-40.205 9.859
-28.812 30.574
-14.380 50.461
-21.549 57.320
-29.388 30.312
3.302 58.079
34.969 33.289
27.683 65.705
-6.040 61.204
6.473 75.858
-3.765 68.390
-12.747 57.198
-17.125 53.291
-46.553 27.133
-44.807 24.702
-21.208 9.157
-12.213 20.946
27.266 54.175
29.067 36.738
30.497 6.060
41.647 19.309
45.395 -18.758
39.044 -5.360
12.800 -32.918
-0.576 -24.911
7.081 -13.042
25.339 -26.250
-48.375 -6.036
-43.023 -17.330
-33.062 -17.039
-11.597 -26.371
-21.060 -28.177
-53.823 -3.658
-36.388 10.339
-53.038 23.551
-31.983 15.132
-14.982 -14.580
17.226 -40.790
3.441 -41.618
-16.027 -37.523
-31.005 -19.000
-23.257 -28.284
-54.322 -25.505
-55.238 9.968
-36.698 20.989
-39.631 39.261
-20.069 42.698
-19.833 48.805
-47.904 22.538
-36.117 49.182
-23.759 68.097
6.760 64.869
10.724 35.372
20.600 52.616
50.664 22.963
60.669 7.011
47.251 -1.649
45.849 -1.295
31.181 -19.708
45.035 7.150
40.196 9.734
-6.946 -30.622
-22.334 -26.929
20.765 -8.249
-5.950 -35.767
-24.570 -7.705
-28.687 -16.269
-0.701 -25.256
22.498 -23.048
30.614 -16.429
26.740 -12.307
31.578 -13.654
23.095 -29.181
52.416 10.087
19.677 56.011
-8.034 60.093
4.305 58.264
9.537 57.213
24.819 43.346
35.053 38.449
45.317 4.465
19.046 49.867
2.974 42.300
30.831 -6.610
25.029 41.052
26.820 51.819
29.779 70.963
42.691 29.207
20.671 44.145
27.940 64.062
33.848 61.951
22.638 56.624
4.075 46.755
-12.712 -30.410
5.745 -26.272
13.427 -16.175
4.091 -7.033
-3.619 10.089
-4.318 -15.980
1.514 -29.714
-24.373 17.795
-53.277 0.286
-48.633 9.448
-27.855 -8.051
-28.262 -12.574
2.764 -24.341
-39.495 -11.619
-35.100 -18.325
-33.013 11.919
-33.068 10.194
-33.374 46.891
-42.216 52.341
-43.369 24.866
-51.074 34.298
-48.051 13.819
-31.853 -9.047
-39.801 21.592
-25.461 19.922
-23.386 34.176
-3.168 14.994
-19.669 -6.448
-1.598 -21.584
-30.489 4.754
-41.828 7.931
-27.759 0.998
-12.669 -2.470
-27.697 17.547
-29.570 18.890
-21.071 22.993
-30.288 43.445
-36.963 56.760
-36.751 63.348
-13.004 56.070
-39.598 50.106
-45.648 25.597
-40.395 46.851
-29.747 45.771
-12.043 56.735
-22.468 51.681
-4.773 58.668
28.412 34.370
12.592 24.286
21.876 56.898
45.390 36.666
7.190 43.211
43.701 28.637
-12.689 56.573
-13.058 66.155
-1.803 52.332
-6.313 53.680
-2.887 58.983
-5.741 60.337
-24.581 45.548
-25.814 48.278
-12.539 54.742
-46.581 19.085
-43.002 28.615
-44.934 29.511
-39.485 23.510
-36.584 34.731
-39.257 38.664
-20.910 45.918
-5.228 53.846
15.874 59.650
22.047 35.537
35.670 43.341
36.480 40.625
17.295 48.986
20.139 25.252
3.386 32.458
18.179 52.496
33.644 16.068
32.898 15.568
41.216 12.391
46.370 -4.342
20.353 -21.165
8.848 -21.203
30.501 -18.363
7.991 -21.527
33.231 -19.087
37.060 4.618
36.996 -0.629
42.213 15.461
38.507 -18.486
9.963 -7.419
44.026 -24.062
-1.562 -14.474
28.260 18.440
-14.207 -24.717
-17.511 -27.594
8.661 -13.717
9.183 8.270
6.176 0.402
-37.935 14.566
-40.343 -18.639
-19.196 -26.598
-44.900 -10.684
16.102 -7.344
41.170 27.088
40.816 -3.429
-4.453 3.918
-25.377 -19.298
-31.259 -17.344
-38.861 -12.645
-47.357 -8.938
-36.292 42.996
-39.119 9.651
-9.175 -0.075
5.960 -20.254
19.992 -14.975
13.064 -28.694
41.782 -2.951
50.449 -7.683
50.957 15.468
39.193 48.850
3.733 65.743
-9.804 60.046
24.252 54.117
-4.002 57.395
23.941 57.809
35.019 58.740
-16.986 51.692
-23.110 56.123
-20.221 61.186
-25.991 57.060
-5.336 36.387
12.612 -25.991
34.985 -3.811
12.786 -26.835
13.531 -31.195
37.010 -11.873
37.482 -13.790
38.138 5.033
46.678 8.649
23.789 -9.570
44.113 -8.366
42.241 18.572
26.532 48.854
-21.131 61.358
-4.511 61.113
-9.258 -32.868
4.224 -33.695
14.939 -28.318
42.740 -3.547
66.738 13.376
50.862 22.138
44.638 22.131
51.411 40.771
65.633 30.727
45.371 38.595
51.431 40.970
26.571 54.162
-0.630 50.363
-10.559 57.613
30.180 57.884
5.619 52.044
-16.169 65.690
-26.459 66.096
-47.033 31.659
-50.998 27.969
-36.008 47.656
-19.872 56.574
-41.064 39.598
-19.153 51.339
-10.383 41.218
-19.628 47.761
-6.335 55.401
-8.419 58.059
-22.867 48.382
-26.101 63.148
-9.759 62.993
-18.274 57.896
-6.950 62.269
-19.364 37.352
-29.597 26.837
-30.600 50.992
-26.208 23.817
-20.057 23.298
-13.111 52.563
16.330 54.151
-17.792 53.096
-44.402 48.737
-10.783 66.354
1.314 56.883
5.527 62.092
-27.749 40.547
-34.487 50.339
-51.340 22.159
-24.898 -11.860
-38.928 39.094
-49.346 28.196
-23.395 45.407
-19.495 49.650
-38.723 37.679
-41.545 54.952
-26.862 51.153
-34.883 17.463
-16.704 52.308
-32.374 34.599
-51.028 35.619
-47.684 35.499
-28.625 28.937
-48.991 30.395
-45.440 16.513
-42.718 35.007
-18.347 10.346
-18.371 3.754
-26.871 27.473
-26.145 51.593
-23.216 50.205
-36.767 13.132
-26.279 -6.076
-29.073 -2.013
4.771 -33.221
-14.837 9.851
-16.527 39.454
-35.024 56.092
-27.363 56.966
-20.656 63.719
-37.618 54.976
-35.417 55.583
-21.956 25.338
-31.108 1.615
-40.738 30.418
-33.297 31.015
-1.833 62.885
35.993 39.647
12.260 42.396
27.728 29.911
6.648 58.130
18.284 51.150
22.785 52.540
29.472 48.148
12.580 55.930
33.436 38.043
26.948 52.874
45.314 38.081
28.579 34.424
-3.539 64.291
-8.974 66.540
5.942 63.444
17.818 61.949
-13.136 57.980
-13.111 56.268
-4.868 50.056
-57.024 25.110
-55.445 14.998
-52.307 16.611
-42.608 -8.791
-56.012 17.383
-43.915 8.650
-29.594 43.438
-29.979 15.583
-32.356 9.694
-42.355 24.277
-52.537 42.352
-24.760 53.196
-21.230 53.657
-27.747 55.769
-5.312 66.812
7.075 60.802
18.990 54.777
47.344 32.188
28.643 -16.216
31.643 1.418
22.130 14.905
-22.221 37.690
-43.510 40.011
-43.338 34.417
-32.745 36.388
-27.125 44.814
-46.916 43.487
-45.065 14.862
-37.338 -13.011
-30.396 -21.655
-38.038 -3.629
-36.484 -4.998
-37.403 7.543
-28.632 -7.684
-32.257 52.150
-40.370 -10.347
-31.220 14.626
-0.274 63.250
4.370 45.418
4.525 58.990
-14.410 65.662
-26.580 60.510
-2.532 56.311
-25.750 57.786
17.217 66.060
-38.732 40.541
-10.931 41.782
13.679 60.019
-5.162 55.698
48.766 0.336
5.482 -37.241
-30.523 -16.482
-25.113 -27.461
-36.866 -7.239
-39.513 -29.214
-33.566 -8.969
-24.727 -4.948
-20.301 -12.933
20.068 -14.635
-25.172 -14.592
-1.904 -4.705
-24.594 12.258
-25.643 11.767
-7.529 -40.499
-17.029 -33.329
-24.830 -21.052
-29.688 -20.232
-26.206 -3.310
5.494 -19.187
29.363 -5.165
33.841 20.605
50.307 53.649
37.824 43.975
57.645 -1.560
45.358 -6.540
48.132 17.163
47.762 44.141
34.046 50.928
26.007 34.741
39.696 49.959
28.972 48.319
10.042 63.667
18.515 53.312
54.857 16.438
23.300 -25.611
27.440 -14.624
49.218 3.735
48.535 3.726
61.800 17.422
50.084 22.792
45.912 19.481
39.131 11.450
23.739 15.356
-9.404 24.036
-19.608 19.446
-41.336 23.749
-36.328 -3.053
-47.936 18.027
-42.865 19.807
-53.844 11.866
-45.992 6.361
-52.941 4.773
-41.009 -6.375
-43.616 -1.018
-41.362 17.287
-7.948 64.244
-16.755 41.165
-4.442 48.179
-35.670 70.874
-9.088 46.685
-39.389 44.810
-45.527 14.386
-25.203 56.152
7.538 52.876
28.718 60.956
49.126 21.716
47.604 1.742
34.713 -27.421
47.969 3.860
36.319 -21.458
34.781 -9.284
12.464 -13.704
-8.469 6.239
-38.792 -5.284
11.957 -24.108
15.414 -17.610
-13.229 1.351
16.897 -3.585
35.095 -0.143
59.132 13.725
43.621 15.368
38.254 43.583
26.772 50.659
38.277 42.195
13.520 1.320
-0.032 9.453
-39.601 19.868
-36.863 51.692
-0.332 66.546
-20.146 67.527
8.025 67.141
-4.907 59.307
-2.427 54.375
-13.544 50.660
-22.120 57.138
-25.254 59.122
-37.204 42.966
-33.060 38.432
-42.920 28.199
-38.084 18.994
-35.187 55.792
-30.643 50.857
-27.142 55.599
-28.915 48.363
-6.229 68.370
-20.798 65.220
-28.335 54.064
-5.698 48.138
-3.939 72.078
-20.046 44.924
-17.069 56.940
6.588 70.615
26.952 47.154
30.320 53.394
23.789 29.431
17.946 21.795
46.888 9.061
50.101 25.873
37.977 44.161
24.299 39.056
4.392 47.696
41.794 15.122
47.756 4.559
23.393 54.034
16.342 67.017
-33.772 48.139
-33.743 46.220
-43.460 40.144
-8.462 57.993
-23.763 45.401
23.743 28.489
28.694 48.313
-19.503 15.706
-20.248 -13.501
-12.761 -6.809
-10.060 6.969
-40.385 12.850
-44.449 28.740
-36.745 31.692
-22.921 37.927
-40.968 30.808
-39.349 39.013
-28.725 52.693
-37.661 32.822
-32.367 31.937
-40.354 29.639
-20.376 48.511
-32.198 50.367
-35.459 52.147
-51.828 46.147
-51.564 29.186
-50.049 6.728
-41.115 15.106
-48.707 16.210
-40.614 40.404
-52.701 29.503
-51.554 -7.060
-22.368 -13.697
-24.013 -18.728
14.432 -22.085
27.675 -16.446
-4.637 -11.768
14.711 -16.551
11.631 -17.277
4.616 9.812
20.525 44.514
34.814 43.879
22.731 54.240
-26.897 45.809
-23.997 66.196
-11.289 62.212
-1.190 73.849
7.523 57.496
16.546 59.504
-23.022 39.777
-7.341 57.009
26.065 63.278
34.459 56.105
0.874 53.730
-8.332 63.584
-16.396 58.456
-9.781 45.775
-31.250 34.230
-45.286 10.382
-40.534 30.190
-41.097 25.290
-46.268 23.260
-28.078 24.759
-6.603 15.598
-7.806 40.273
-15.586 42.819
-17.157 52.239
-44.078 43.434
-55.750 20.583
-40.620 43.726
-35.494 32.033
-49.212 56.811
-38.829 24.614
-53.988 11.434
-36.600 -28.722
-0.919 -21.294
-22.008 4.772
-52.297 14.718
-51.864 27.361
-43.831 11.873
-38.647 4.241
-26.729 -8.531
-0.510 3.324
23.668 26.815
20.110 9.048
-19.357 -6.124
-24.302 33.235
-40.007 38.706
-55.425 33.572
-41.631 18.892
-29.221 -3.980
-40.422 -15.791
-31.467 0.013
-20.697 -27.134
-11.814 -22.703
-5.261 -36.998
29.418 25.400
6.846 -6.129
-17.736 14.155
-19.817 40.711
-23.576 62.192
-42.490 46.077
-45.564 19.709
-34.260 30.274
2.719 49.542
21.347 39.933
38.242 55.399
18.330 43.349
37.703 47.586
10.524 50.115
0.976 64.181
-18.016 48.489
-5.238 49.742
-35.752 15.184
-30.552 65.191
-4.875 50.821
-29.147 45.391
-6.609 62.561
-58.231 46.369
-40.920 -15.803
-39.807 8.815
-19.742 -6.225
-40.728 14.915
-18.115 7.363
-19.215 4.965
-10.579 -8.280
28.910 -5.938
31.814 1.962
43.709 31.919
21.090 54.101
41.241 48.602
7.293 50.708
-4.780 59.100
7.175 49.522
20.489 39.973
14.852 51.053
39.813 35.064
31.280 38.342
34.304 35.015
52.609 38.521
36.599 33.847
47.637 4.559
27.219 2.812
36.683 45.371
27.880 60.035
5.643 42.754
25.418 52.534
19.879 62.018
-3.523 57.481
12.614 43.707
26.293 34.109
43.028 53.859
36.611 61.398
-5.685 57.048
-42.539 17.781
-45.309 -16.063
-40.984 33.187
-48.392 18.514
6.916 47.598
13.054 49.469
0.993 68.355
18.224 50.191
12.080 52.565
6.467 55.940
45.430 32.178
30.511 45.265
17.966 43.903
36.842 38.501
43.245 35.766
10.646 64.717
25.333 50.510
27.223 38.945
41.459 26.318
24.373 32.644
19.643 7.381
-9.572 55.492
12.360 49.465
18.627 41.063
-1.439 -2.472
-11.024 -4.372
6.080 -1.451
-11.635 8.859
36.507 18.593
33.886 1.694
13.229 -16.070
7.937 -18.017
-18.161 -4.248
20.833 -16.492
9.571 -12.007
17.431 -18.119
33.253 -11.604
50.586 18.407
27.858 -2.133
9.198 9.437
37.402 33.433
47.681 43.351
47.797 33.287
38.295 11.245
59.853 9.567
55.291 12.618
40.524 30.420
51.418 33.680
47.621 52.085
36.837 40.415
43.630 40.494
36.809 43.346
39.328 19.841
12.737 11.452
25.288 8.775
34.772 40.418
39.678 42.062
21.990 42.084
20.045 43.868
-11.955 69.804
-19.979 65.456
20.124 60.573
35.904 49.417
50.298 9.752
36.135 26.597
25.487 13.920
30.796 32.728
47.626 -4.194
49.534 9.264
44.921 17.758
49.278 21.129
40.504 44.679
44.399 14.512
9.496 -14.642
31.328 3.238
36.513 24.516
-27.342 36.338
-37.327 56.247
-37.685 19.428
-44.023 41.314
-46.882 2.683
-46.676 30.406
-23.992 59.648
-52.144 31.780
-50.976 3.075
-53.864 33.648
-28.012 -11.228
-39.943 20.091
-29.685 29.229
-41.386 5.125
-40.204 -6.240
-47.496 17.477
-39.237 16.385
-46.830 -5.893
-18.358 0.812
-28.856 -5.060
42.057 17.709
43.892 4.199
17.229 -16.022
27.015 -12.578
37.182 8.888
30.128 5.977
-1.053 -20.933
-3.081 10.645
33.526 22.241
32.391 25.326
17.215 -1.667
21.828 -16.062
28.887 -2.396
7.095 -17.875
-5.637 -24.393
-20.913 -5.109
-8.358 38.769
-30.781 50.567
-46.454 6.681
-47.408 27.077
-33.918 14.198
-20.190 37.750
-53.692 35.762
-33.339 43.866
-39.634 23.153
-36.419 38.132
-25.379 66.808
-7.197 69.478
-21.184 60.173
-18.743 54.469
-26.742 27.567
-21.654 11.456
-18.280 58.557
-15.981 53.105
-18.807 47.430
-39.698 57.444
-60.447 44.850
-32.694 39.520
-12.816 52.749
4.100 56.204
-20.697 54.565
-26.123 40.398
-39.241 41.301
-3.245 68.574
5.416 63.300
47.709 35.881
51.549 37.923
42.979 43.133
40.341 -5.263
39.397 24.475
37.667 2.817
35.062 9.684
8.782 42.818
0.385 36.364
8.899 -30.204
1.100 -23.403
7.643 -16.219
51.592 7.532
46.572 21.514
21.580 62.799
21.718 61.266
32.661 48.395
45.507 13.091
55.093 11.818
38.595 3.034
21.799 59.914
13.041 69.841
34.253 50.018
36.629 44.277
46.376 5.879
12.356 65.676
-1.898 58.067
-18.267 45.215
-0.044 37.041
-1.016 4.453
26.868 23.233
-2.944 -19.238
-33.292 -30.105
-47.737 -12.993
-41.800 21.119
-53.700 24.691
-41.613 18.539
-19.757 42.078
-53.594 16.039
-51.597 15.994
-49.517 19.530
-21.110 38.103
-14.471 23.272
24.747 26.943
39.631 38.973
45.247 39.432
34.232 27.274
28.019 7.797
22.511 -24.926
14.404 -24.973
23.126 -11.654
18.541 -27.082
50.119 -3.994
24.715 4.772
8.074 -4.648
-24.756 20.446
-17.636 -13.491
-22.352 -26.373
-27.124 -18.123
-23.468 26.925
-7.443 57.958
-13.203 48.921
-32.553 60.185
-40.462 25.480
-50.813 8.098
-43.748 8.493
-36.761 -9.487
-44.571 -2.304
-57.768 -3.639
-46.211 -19.417
-51.560 -4.133
-34.390 29.403
-40.681 36.902
-38.527 -4.967
-39.265 16.283
-34.318 18.013
-18.508 -4.485
-21.098 -9.994
-8.879 -17.491
-17.142 -35.595
1.054 -30.834
-6.100 -29.435
-25.031 -0.942
-13.758 -31.157
2.026 -24.152
-3.951 -25.572
34.681 -7.825
3.113 -11.654
25.094 3.651
10.061 -12.558
-9.092 22.008
-23.677 -15.387
3.906 -21.500
4.318 -23.329
41.587 14.123
24.725 19.769
37.700 45.508
45.769 16.328
40.540 40.108
39.625 23.809
49.792 28.207
35.397 17.892
42.836 19.404
42.899 -0.898
39.348 -2.679
-10.961 -6.931
-27.184 4.803
-0.780 8.963
25.297 29.162
36.790 29.493
27.265 -12.906
15.635 -13.458
12.036 -1.710
12.134 12.915
36.236 47.170
31.093 56.222
29.331 -5.040
40.373 33.185
40.685 35.945
29.312 44.943
35.904 51.569
4.722 67.402
-1.143 70.514
17.814 64.266
7.151 48.912
34.883 53.441
44.145 40.715
51.591 17.861
46.315 5.940
34.968 17.650
35.202 -14.208
44.408 5.771
50.353 -7.148
55.583 1.387
47.640 -22.440
40.836 -24.552
35.495 -21.712
43.663 -6.598
23.569 -3.867
18.161 -22.754
7.005 -33.543
22.119 -28.517
20.287 -25.431
0.919 -21.769
-15.637 -33.840
-41.952 -11.001
0.806 -19.692
22.188 -20.028
39.623 -3.886
7.494 -10.648
9.890 -11.335
-24.167 -18.852
-18.743 -12.846
-41.785 17.530
-52.340 32.072
-38.388 51.826
-6.007 63.143
4.100 59.408
43.183 45.468
23.284 52.978
-17.858 57.614
1.690 66.813
36.116 30.927
45.670 17.406
33.440 17.032
52.971 12.004
31.637 -18.050
28.809 -24.808
20.064 -3.574
50.275 5.381
44.813 -19.387
25.920 -27.066
40.111 -2.538
34.655 34.267
32.619 43.519
42.840 41.745
31.216 20.945
52.385 14.188
43.477 19.585
28.914 -19.181
20.894 -17.541
38.725 6.027
21.378 28.237
-34.311 57.540
-26.894 54.637
-39.008 46.363
-20.323 51.481
-33.941 58.717
-20.807 31.774
1.980 41.565
-9.444 -33.907
-26.866 -6.692
-10.733 -2.091
-1.194 5.827
-12.762 -30.093
-20.200 -24.677
-16.213 -9.198
-23.666 -11.463
-10.934 -25.351
-11.463 -35.679
-40.713 -20.363
-45.407 25.695
-45.182 2.269
-51.582 -2.451
-45.477 -1.421
-57.846 8.580
-29.215 -7.205
-34.023 8.484
-33.204 39.794
-40.162 5.852
-60.990 1.968
-43.073 10.411
-38.454 -14.148
-44.116 13.155
-43.116 25.990
-41.590 33.006
-32.207 54.075
-8.591 55.861
-5.337 67.164
-35.785 47.123
-48.533 46.361
-52.287 9.950
-40.607 -2.787
-35.409 -8.066
-38.168 25.620
-40.075 43.993
-39.047 37.339
-41.211 48.211
-22.728 54.425
-19.201 19.836
-24.542 13.910
-40.151 16.243
-41.914 34.731
-17.541 42.663
-28.838 34.033
0.431 67.329
-34.693 68.425
-20.970 58.023
-25.498 39.078
-42.848 39.829
-14.608 58.688
-32.785 54.915
-43.768 42.308
-18.893 50.065
-39.413 57.163
-57.170 22.348
-39.205 7.969
-37.220 3.283
-26.306 -16.175
15.339 -30.866
-2.564 -25.774
0.074 17.281
1.520 11.700
-21.206 43.063
0.680 55.496
20.514 23.114
24.291 -1.589
3.895 10.222
-10.704 -23.311
-0.796 -11.963
3.077 9.729
31.254 -15.149
26.753 -17.934
21.746 16.570
8.250 -13.850
28.566 4.906
30.379 -18.589
35.587 -20.885
38.721 -24.627
35.642 -2.022
9.778 22.314
30.979 29.167
44.940 11.118
9.053 45.742
27.681 44.538
12.428 54.965
-22.030 56.880
-10.336 48.079
-35.406 51.323
-20.241 35.394
-29.239 26.368
-30.647 37.141
9.079 69.889
44.413 62.603
33.163 44.877
40.666 43.036
16.363 41.683
-20.586 46.252
-35.158 7.193
-44.693 9.221
-54.138 18.325
-44.848 -0.214
-16.058 7.328
-22.787 -10.737
-42.486 -19.189
2.446 -43.414
-13.647 -46.087
8.791 -45.229
21.600 -19.595
19.626 -14.583
15.084 -28.458
28.334 -32.694
48.765 -11.872
17.247 -19.842
0.656 -29.567
-1.468 -37.581
1.831 -40.759
-23.505 -5.119
-2.828 19.763
26.104 51.379
8.511 25.134
25.935 -2.975
55.319 28.424
42.407 30.520
32.135 29.269
-18.237 43.636
-18.007 29.295
-20.888 36.458
-4.071 32.270
-17.516 18.323
-31.978 25.563
-41.147 -3.555
-39.364 22.217
-51.344 14.283
5.829 66.015
16.313 52.901
20.393 25.677
-21.676 44.232
-30.194 39.274
-31.063 49.511
-47.115 34.052
-51.710 19.346
-51.855 19.351
-53.989 0.864
-39.268 -15.074
-46.346 -10.577
-18.685 -15.140
-36.325 17.081
-38.115 -15.425
-48.817 -1.020
-53.476 -11.174
-22.884 -30.306
-39.943 -15.802
-27.120 33.553
-3.211 -1.747
-24.986 16.304
-27.001 -2.913
-23.773 14.214
-38.629 1.941
3.998 -5.221
-11.904 -0.327
-3.060 -31.971
15.542 -22.149
-2.560 0.340
-16.542 4.397
-18.232 10.909
11.211 22.719
-30.680 -18.397
-38.638 -8.617
-6.372 -13.069
-16.271 -24.217
-7.832 -31.507
24.208 -10.936
6.059 -27.332
15.742 -36.482
2.867 -4.806
13.732 -19.445
11.751 -3.094
-5.791 -14.545
9.229 -15.878
-32.488 -10.924
-49.064 -16.558
-28.326 -13.945
28.871 -11.472
39.660 16.346
38.605 12.900
47.078 30.668
28.422 65.622
-9.068 69.384
-3.879 60.303
-35.620 -20.165
-41.732 -21.335
-43.525 -0.361
-46.675 3.334
-43.828 23.709
-42.467 7.550
-41.038 45.661
-35.645 56.034
-21.888 72.175
1.284 75.559
-5.134 54.897
-43.445 12.556
-14.680 53.596
3.181 52.262
17.298 52.939
30.669 38.611
31.166 28.555
43.793 49.258
42.196 42.607
42.597 40.318
36.966 -1.428
14.485 -8.903
2.505 -24.433
3.798 -31.325
-3.230 10.931
4.250 22.230
-5.457 19.456
2.795 38.685
16.657 51.636
44.845 36.611
33.151 21.064
32.237 37.541
27.686 17.416
31.558 1.838
-4.495 -6.113
39.358 -7.088
48.068 21.745
-1.832 61.294
-6.015 66.494
13.458 64.816
23.738 59.606
0.431 62.945
35.300 48.659
20.221 49.325
25.015 21.647
39.693 35.085
43.748 16.880
37.733 34.594
43.625 6.424
-6.972 -23.174
5.857 9.151
32.359 27.012
3.958 32.667
-25.016 48.544
-29.331 46.945
-56.560 40.016
-31.535 -13.857
-29.535 -16.159
-40.098 -3.016
-34.724 3.665
-10.426 4.901
-40.463 5.960
-22.034 53.723
-39.589 28.056
-37.207 20.642
-48.602 17.984
-43.959 22.624
-18.918 41.992
-32.331 29.766
-39.113 60.693
-35.670 62.852
-7.295 60.471
6.664 44.018
29.478 30.840
36.904 36.770
21.158 31.726
30.769 45.634
45.247 15.186
31.088 -5.634
47.066 6.154
29.266 -3.574
35.790 -9.288
43.350 -7.268
47.573 -13.195
46.819 11.319
42.497 9.405
17.410 38.746
23.803 60.457
-0.980 58.218
13.983 39.418
16.389 49.646
33.978 30.829
10.294 57.871
-4.535 60.214
13.543 46.652
51.821 35.338
53.840 21.220
42.758 13.439
38.385 -21.255
45.527 -6.761
24.182 -26.905
49.892 17.862
36.038 6.691
27.137 -22.444
28.415 -39.202
18.834 -33.104
-14.560 -18.722
25.140 14.563
34.776 26.113
41.193 17.163
46.317 -13.263
49.795 5.423
47.831 -13.729
28.960 -11.290
35.695 -13.597
46.861 -7.271
41.553 -14.349
55.802 7.486
40.142 8.551
46.361 1.587
35.974 -14.762
40.759 26.501
21.587 39.975
42.309 45.213
36.550 53.669
28.572 18.775
39.197 59.239
44.081 33.193
-15.050 68.915
8.222 55.966
-18.831 52.808
-20.408 58.709
-15.551 41.584
0.045 51.637
-8.760 58.229
7.526 65.972
-3.981 60.119
3.589 46.934
-5.858 61.965
5.101 68.805
8.627 54.156
5.449 58.371
-22.207 -24.133
-47.669 -4.721
-31.376 -11.925
-17.709 -30.948
9.665 -34.501
4.363 -4.320
15.782 -6.915
0.624 14.084
-15.691 41.884
-45.392 28.780
-22.850 63.172
-20.155 66.198
-0.793 75.192
25.457 54.468
48.083 41.621
47.841 42.512
25.201 66.533
43.242 53.244
44.657 31.960
39.221 40.281
40.724 29.837
40.774 52.730
36.105 34.477
44.746 46.496
26.921 57.007
-0.043 66.952
-26.539 58.872
-22.103 46.626
-17.454 41.497
1.194 59.914
-31.124 43.016
-36.843 35.506
-36.111 30.135
-46.984 25.461
-69.084 20.242
-52.866 33.187
-40.009 26.071
-52.165 -6.947
-42.794 -13.761
-34.720 -2.076
-41.013 15.928
-19.323 -19.346
-25.173 -24.944
21.902 -38.797
2.676 -2.186
-5.273 -21.891
-32.456 17.427
-46.000 -24.810
1.616 -28.920
-41.710 1.050
-46.458 -7.295
-52.485 1.888
-50.711 15.270
-37.500 -11.899
-28.355 -21.160
-36.274 -31.886
-22.988 -22.165
-30.058 -9.972
-24.787 27.811
-25.141 43.447
-19.515 5.960
-39.342 8.108
-13.311 1.775
-0.082 2.728
32.199 15.701
22.674 -15.805
9.225 -37.684
13.245 -23.047
13.424 -25.282
-10.662 -32.520
29.652 -7.811
8.165 48.402
41.699 41.832
12.390 64.432
47.825 50.648
25.250 40.994
8.920 63.171
-13.855 56.887
-28.613 52.566
-8.137 49.762
18.717 48.913
35.840 34.063
46.818 41.393
7.426 47.101
-1.266 44.184
45.702 34.312
51.695 33.641
24.792 57.144
4.552 47.318
-48.011 -5.633
-6.739 12.035
-16.024 6.799
-8.580 0.365
-26.911 -15.398
27.575 -28.163
31.997 -9.991
43.871 -19.443
32.625 -14.025
38.219 -12.509
45.946 12.596
40.792 10.411
23.973 -27.792
18.292 -22.253
24.439 -14.750
-14.158 19.811
-0.606 26.978
9.109 -6.706
44.174 17.163
56.841 2.513
40.212 -20.927
19.845 -34.915
33.678 -19.622
16.236 -21.100
8.068 -19.549
-12.417 -21.988
9.285 -26.766
9.477 -26.319
-8.672 -16.511
-20.080 -18.286
-29.630 3.840
-22.013 17.691
-6.759 -3.453
-11.724 11.524
-12.108 -18.348
-27.170 -13.770
-48.356 10.570
-35.529 -4.620
-14.763 -21.483
0.861 -26.954
29.993 2.136
33.440 -3.115
31.813 0.429
15.727 1.075
27.953 -14.813
57.079 -2.579
31.710 3.868
47.296 20.762
49.666 40.709
43.263 15.114
38.397 -10.658
34.653 0.446
30.666 -7.434
15.325 -18.325
-12.741 -8.691
-57.201 14.817
-34.149 -0.375
-0.432 -17.221
23.306 -6.459
-2.424 -2.900
3.281 13.558
-16.642 27.017
-17.487 8.268
-18.166 -3.415
-19.662 -15.230
-21.194 -0.430
-35.799 -2.136
-19.649 47.782
-39.083 20.777
-43.821 14.405
-50.219 14.514
-41.839 30.539
-23.454 11.713
-34.301 0.062
-29.476 43.865
-38.615 26.388
-30.227 34.646
4.376 63.753
-24.352 69.864
-1.528 57.830
16.960 62.286
48.428 28.561
33.534 16.978
41.317 20.583
45.283 16.540
41.288 15.964
39.286 22.293
56.511 35.929
35.258 39.264
26.482 24.284
39.399 40.686
31.089 36.881
36.731 48.600
18.145 65.938
5.059 58.731
0.720 37.321
-26.023 20.962
-28.459 40.947
-43.407 34.013
-48.022 0.221
-38.773 29.827
-51.676 13.087
-45.693 -15.286
-38.090 -33.831
-51.874 11.243
-27.116 57.698
-28.782 61.793
-19.704 58.749
-5.660 59.894
21.788 39.909
45.377 19.149
29.991 19.531
50.103 -9.180
46.561 -5.688
40.322 39.317
11.899 65.488
-6.383 64.586
-14.936 54.852
31.000 47.403
9.464 53.813
43.788 32.441
39.074 38.234
33.297 12.017
42.538 -13.645
47.678 27.384
49.871 20.507
37.865 27.248
34.071 18.176
47.498 47.011
9.501 55.807
4.094 69.895
-14.860 70.811
-52.306 11.754
-39.089 24.250
-14.015 43.876
-18.727 53.845
-12.465 49.274
-2.397 31.324
18.203 -17.586
14.086 -17.261
59.474 32.890
39.395 -7.545
22.991 0.841
-31.926 10.897
-47.255 -4.332
-49.826 4.956
-49.172 42.381
-60.371 29.424
-28.844 -27.752
-18.109 -18.901
-2.017 -35.947
-18.560 -26.192
-33.395 -21.885
3.752 -34.930
-15.687 -5.080
-47.856 4.540
-33.280 23.631
-36.019 48.446
-5.221 55.532
20.175 -27.528
32.260 -13.711
25.789 -24.853
-9.822 -30.163
-25.613 -18.087
-4.111 -27.551
32.079 -13.018
43.142 -5.972
40.068 6.909
34.292 -20.428
38.749 -13.027
20.265 -8.546
-25.323 -20.067
-3.071 -38.381
7.001 -43.421
18.264 -29.833
17.344 -37.784
17.964 -37.002
39.676 2.543
57.183 16.446
40.145 23.281
51.795 26.600
27.977 40.220
18.242 51.584
52.710 37.402
44.088 2.629
40.261 -17.231
-9.964 -15.747
-33.913 -17.726
-13.332 -28.998
-45.982 -29.266
-38.845 -17.353
-42.193 1.255
-27.400 8.745
-17.727 35.654
-26.124 34.507
-11.557 50.329
-29.553 51.584
-29.447 56.813
-22.682 51.911
1.747 59.805
15.982 35.864
38.641 41.749
41.735 45.105
51.286 34.500
39.381 -1.484
39.696 -1.896
30.574 -28.581
40.847 -11.875
26.065 -14.188
51.703 -4.005
37.100 28.375
38.004 40.406
23.107 44.814
44.489 21.187
21.538 56.092
25.966 31.532
-21.038 -1.699
-15.010 -9.951
-16.637 32.876
-3.163 52.735
-16.453 63.193
-4.043 73.538
-2.934 64.102
-4.456 63.906
-30.326 44.732
-8.925 58.728
26.467 60.965
49.183 23.602
52.064 18.337
43.933 -4.356
20.786 28.055
22.060 51.069
0.951 75.115
31.287 59.650
37.380 29.072
35.211 26.412
37.727 24.674
44.490 27.151
25.850 11.655
49.160 -9.228
51.125 -9.085
40.377 41.168
28.563 48.067
43.421 46.092
23.084 53.283
29.970 42.707
45.209 22.085
42.789 11.462
45.664 25.752
41.813 -0.399
44.511 40.723
19.989 55.852
37.532 34.459
-0.201 57.069
-18.889 50.440
4.230 47.965
30.690 38.563
42.144 -1.213
41.738 15.522
33.824 30.219
23.667 48.011
21.770 40.319
31.530 51.754
0.797 59.646
-10.755 67.755
-20.688 53.728
-17.540 51.196
11.642 54.134
15.723 65.378
-5.119 56.060
32.733 41.451
-8.447 65.044
-16.699 43.704
-35.456 19.506
-41.975 26.814
-52.826 19.968
-36.776 20.826
-23.671 45.391
-36.778 50.867
-28.418 42.836
-39.423 28.079
-32.107 48.773
-43.753 15.067
-27.596 30.357
-27.606 44.363
-29.788 55.288
-29.721 69.272
-32.344 28.655
-21.978 61.898
-12.050 68.363
12.374 47.499
17.979 55.070
32.198 52.614
32.856 52.340
40.122 5.082
47.605 10.153
25.981 50.274
8.704 64.211
-8.967 65.075
-27.010 54.255
-23.857 49.573
6.265 57.307
27.052 34.742
11.583 59.513
15.706 62.495
-2.180 44.966
26.233 58.492
1.453 52.979
-14.111 31.914
-11.489 -21.507
-37.666 3.546
-6.274 47.334
10.675 51.105
17.381 48.228
32.454 52.159
21.199 37.524
25.716 54.998
18.584 49.213
34.232 17.891
32.726 68.715
-8.903 54.542
12.007 25.730
45.503 20.179
0.119 57.503
24.050 61.331
39.470 48.478
38.392 42.575
34.418 61.369
46.818 34.746
34.093 36.077
41.754 39.818
25.120 40.619
15.898 55.531
26.087 49.366
38.149 41.338
44.878 42.987
-6.524 53.029
25.864 45.723
29.607 30.413
11.049 70.902
22.011 53.705
-3.897 15.841
-21.529 3.615
-33.082 41.579
-24.814 51.743
-41.527 23.977
-38.491 16.753
-47.886 13.461
-51.829 -0.797
-36.147 15.735
-19.746 16.790
-42.290 -4.883
-33.896 14.628
-36.808 -1.980
-15.938 23.339
-12.349 28.815
-42.731 42.361
-29.857 48.116
-45.471 39.726
-40.179 51.678
-35.635 38.961
-46.716 27.468
-21.005 -12.194
-45.360 41.233
-50.250 35.664
-23.911 53.466
-31.738 -11.172
-13.079 -16.695
-47.149 1.007
-25.260 -11.979
0.485 -33.842
-33.811 -24.769
-18.904 -33.288
-38.362 -0.030
-37.416 11.066
-41.546 4.211
-40.084 24.404
-26.998 52.107
-9.560 42.155
-29.406 28.851
-7.928 54.270
26.998 64.706
3.168 58.038
-19.072 60.493
-33.908 31.851
-38.581 48.867
-44.747 26.016
-38.767 46.016
-50.404 40.593
3.335 32.257
6.822 42.137
-21.249 40.669
6.700 49.631
36.299 39.607
10.389 0.021
-21.706 1.728
-30.076 22.087
-42.228 57.016
9.867 64.947
32.688 43.617
38.687 40.573
27.117 59.095
23.247 59.744
11.028 70.634
30.564 63.066
30.231 54.024
15.971 45.183
23.969 51.217
33.416 48.313
45.106 55.930
7.638 47.457
4.735 47.038
16.655 -19.759
26.141 -18.504
12.993 -12.232
-13.283 -4.283
6.174 -19.186
-22.015 -26.762
-3.451 -29.725
12.272 -22.732
19.377 -27.590
7.167 -28.392
11.312 -9.369
28.823 -1.394
26.024 -13.022
10.825 -23.451
19.918 -16.005
31.668 -11.476
34.656 -3.468
31.608 15.139
22.923 51.153
3.974 -0.755
21.692 36.493
40.850 2.099
35.529 0.675
45.253 -10.407
43.169 0.016
43.547 -13.949
22.380 39.434
14.891 43.884
-1.890 46.134
-22.107 25.707
-26.524 51.949
10.146 54.850
39.666 56.650
49.577 27.517
47.840 39.164
24.168 59.909
34.289 26.722
13.299 39.787
1.989 55.046
25.321 49.397
44.189 30.160
43.974 33.155
44.702 -8.395
47.156 -6.110
23.615 -30.345
19.048 -31.319
41.033 -2.086
45.983 -2.061
5.215 32.080
15.960 9.135
-2.337 -4.263
5.238 -2.793
7.499 9.937
24.948 3.661
-10.627 -20.904
-14.276 -21.426
18.823 -30.009
27.913 -40.400
19.475 -16.883
21.489 -12.390
18.994 -32.399
-1.021 -39.425
-33.016 -1.246
-41.292 33.260
-30.296 51.849
-19.720 38.968
-28.485 17.493
-22.825 -17.442
-21.799 -24.744
-14.572 -31.752
-38.866 -33.456
-44.859 -24.271
-37.424 -34.937
-33.145 0.269
-39.429 31.433
-3.287 59.477
9.622 66.108
25.604 41.774
-13.939 71.257
3.245 59.878
-25.863 44.244
-5.253 55.314
-29.403 -18.755
-18.708 -27.868
-27.684 -30.169
-31.016 -27.675
-26.855 -24.913
-38.776 -13.632
-8.205 -13.415
3.368 -26.844
5.798 -28.840
9.690 -26.648
38.121 13.296
27.397 -4.429
22.788 6.946
19.669 -5.901
-23.787 -11.409
-40.466 26.500
-39.890 28.626
-40.480 29.862
-29.234 43.438
-23.791 29.059
-44.777 12.890
-45.803 31.528
-33.285 48.139
-33.124 16.819
-32.149 43.636
-21.277 53.489
-24.010 58.252
4.284 67.261
27.464 57.972
27.420 63.442
25.577 66.454
16.543 61.683
-20.676 39.659
-18.851 39.566
-22.946 52.460
-37.324 35.999
-37.893 53.813
-49.775 34.651
-15.057 54.343
-13.642 56.365
-23.457 46.304
-41.821 22.529
-51.526 30.681
-44.151 14.052
-47.025 35.256
-56.552 24.711
-45.445 0.200
-50.335 6.276
-41.275 23.758
-7.806 46.352
5.571 55.927
32.558 46.077
39.802 58.522
20.517 58.815
46.170 20.642
49.999 6.792
47.864 -6.321
29.862 -13.149
11.684 -7.273
44.788 1.283
45.914 26.633
43.201 2.234
37.955 10.566
23.455 -9.222
47.745 4.885
34.753 27.492
55.051 26.121
56.898 16.711
52.245 -2.326
38.951 16.114
43.631 9.761
49.004 2.729
33.574 -12.665
15.772 -7.905
-13.321 -27.266
-29.901 -19.337
-26.623 -4.260
-40.785 45.941
-45.549 5.908
-43.364 -2.827
-46.968 -6.827
-42.698 -9.772
-31.160 -11.085
-9.711 54.755
17.299 46.213
-5.298 60.115
-2.456 68.776
-31.124 24.487
-47.749 16.705
-31.206 42.641
-31.703 45.643
-35.415 41.265
-33.453 55.410
-2.496 66.337
21.501 5.801
32.905 3.848
45.714 0.373
36.114 -7.943
45.672 -11.541
25.515 -28.766
0.883 -39.729
-16.360 0.640
-32.372 30.938
-43.898 2.577
-37.944 5.045
-45.395 31.234
-43.256 37.403
-47.912 41.720
-50.933 15.449
-35.048 37.920
-6.563 56.008
12.781 47.010
4.053 46.829
32.023 3.657
38.334 -1.184
37.376 6.881
55.309 12.717
44.998 18.973
43.442 41.341
53.318 37.576
61.955 17.562
45.978 37.894
50.020 25.772
32.020 50.915
19.532 50.654
47.677 35.595
44.664 42.728
17.837 59.143
24.900 60.735
24.800 32.732
18.281 63.705
10.809 55.401
-18.250 61.180
-33.555 62.856
16.078 59.837
4.150 65.512
-17.228 51.498
-20.370 1.101
13.406 21.437
-23.499 29.704
-35.244 59.710
-36.557 20.582
-17.639 40.148
9.060 36.409
24.447 28.405
22.503 14.625
5.664 50.514
-0.211 60.877
-0.304 1.648
-40.563 33.308
-25.454 7.804
-32.298 33.266
-8.178 68.440
-33.354 58.265
-14.836 53.385
-45.957 16.826
-40.068 46.547
-48.959 42.428
-8.243 62.642
-18.358 46.533
-15.689 61.679
-24.238 61.355
-46.345 16.077
-37.193 6.758
-38.441 19.519
-24.257 7.453
-40.360 5.504
-27.049 -8.710
-35.906 0.456
-34.795 -7.686
-45.512 13.095
-31.080 54.126
-21.942 44.923
-0.687 35.111
-36.778 41.808
-34.303 12.004
-44.694 40.391
-8.969 61.778
-9.729 51.402
-29.553 60.724
-19.670 70.015
-17.159 62.159
-21.621 50.906
-21.823 52.248
-13.272 63.101
-4.645 55.231
19.290 -18.684
13.637 -11.976
45.720 -1.414
19.026 -14.235
7.576 -10.844
25.357 -25.534
41.589 -0.404
34.206 -14.819
39.979 0.470
19.784 -20.633
-35.199 -20.441
-56.614 21.256
-58.940 19.259
-29.480 43.316
-28.758 51.111
-17.020 50.310
-33.742 7.862
-8.301 -12.596
25.185 -10.467
17.561 -7.540
-0.757 -2.754
-26.761 1.538
-19.929 -7.311
-44.847 41.831
-54.725 36.894
-33.870 26.327
-37.563 0.614
-49.886 -4.520
-39.176 -29.011
-32.320 -34.429
-0.345 -22.078
-7.007 -13.924
-4.612 -8.889
-3.398 11.773
-14.472 12.890
24.541 10.721
8.670 12.804
-0.976 3.829
1.427 -9.313
-18.578 18.337
6.453 -21.636
14.012 -17.414
-13.789 -27.429
1.430 -20.362
-6.074 -31.064
-14.296 -33.537
15.092 -30.730
1.100 -26.430
19.045 -21.894
15.784 -9.318
-24.057 10.138
-23.655 9.060
-38.548 27.215
-18.635 -22.013
-27.235 5.845
-28.062 5.857
-28.095 50.109
-4.109 61.897
-2.645 63.498
-7.280 72.776
-0.622 71.887
-24.211 36.742
-27.200 59.724
2.498 75.627
-4.603 62.985
10.010 59.391
29.419 56.782
18.084 42.980
9.201 59.356
15.320 60.105
26.885 62.233
-1.207 62.985
-17.743 39.945
-7.699 61.085
0.816 67.499
-15.021 70.657
-29.634 45.180
-18.158 54.688
10.599 58.466
8.882 66.445
13.382 64.342
13.323 68.063
35.452 50.665
28.592 50.042
37.770 31.709
44.515 -13.270
10.531 -19.784
-20.927 -15.909
-10.240 -11.058
-16.243 21.064
-19.424 8.211
-8.370 16.169
-27.082 22.885
-28.564 35.551
9.555 -12.864
-3.241 4.387
18.504 2.686
46.201 -4.238
24.354 -23.210
-17.547 -25.310
-17.457 -21.488
5.856 -23.208
12.446 -19.044
34.296 -13.818
36.249 22.098
50.210 7.818
53.798 31.935
43.144 30.983
39.790 18.500
22.592 21.905
18.879 59.037
11.669 42.244
19.092 50.094
3.889 46.727
-15.244 -31.100
-16.804 -33.475
-23.682 -7.846
-5.519 -31.540
42.808 -10.802
11.471 -19.940
-17.336 -26.349
-29.687 -23.075
-6.499 -19.156
-31.425 -34.455
-34.998 -5.305
-35.583 3.443
-46.406 16.254
-20.162 -24.144
5.923 -16.780
29.565 18.749
50.254 -6.999
36.296 -20.258
54.631 17.495
26.953 37.342
26.609 49.295
22.873 49.998
6.238 56.075
5.396 76.986
31.904 44.167
47.420 33.329
50.706 11.165
30.042 61.133
40.513 38.323
50.963 10.598
42.007 30.060
39.100 31.109
38.467 39.513
-0.430 58.665
-28.565 39.629
-31.294 49.324
-41.166 20.062
-36.197 -9.118
-27.757 -4.532
-22.938 -0.095
1.160 1.014
22.602 -19.945
-10.252 -8.215
27.104 -6.338
33.686 -11.818
46.671 -0.245
32.994 -10.215
38.570 7.591
30.945 57.513
11.445 58.238
10.516 49.796
40.998 36.952
49.997 3.078
34.690 -7.082
21.101 -16.346
39.086 -10.607
51.229 20.969
35.988 14.527
40.375 31.636
54.647 23.553
44.316 -9.598
13.679 -34.861
11.744 -26.508
18.294 -23.977
-7.011 -29.098
2.898 -30.044
-7.063 -34.128
-4.756 -25.401
-15.414 23.913
-19.019 -16.827
9.243 -30.213
3.794 7.572
-22.292 43.120
-41.461 46.422
-45.328 34.425
5.448 56.660
-23.263 51.637
-44.774 46.904
-31.141 41.739
-11.400 69.090
12.548 54.278
23.630 43.942
12.310 48.033
19.019 16.257
15.220 -3.963
27.227 -10.326
50.389 -2.085
36.954 8.827
28.506 26.174
-18.741 8.917
-9.120 -2.373
-4.878 -15.303
-5.533 -38.537
-29.473 -23.203
-27.289 -32.693
-1.871 -11.631
28.906 -14.249
0.012 -23.350
-12.239 -26.703
-6.548 -38.343
-11.925 -30.868
-3.699 -30.018
-10.519 -5.554
-7.139 12.142
7.864 -19.207
-2.502 -23.257
5.589 2.181
4.999 -31.190
-8.990 -13.388
-3.656 -9.799
-8.567 -23.630
24.156 -19.393
35.902 8.618
38.997 14.948
41.188 41.416
42.545 29.907
29.576 12.700
22.040 43.294
39.329 26.204
52.782 34.190
49.594 0.097
38.799 6.969
18.968 39.811
-7.252 62.802
-6.251 69.542
34.912 40.667
23.277 55.225
37.313 1.074
38.499 20.462
45.962 28.689
35.511 9.909
24.646 13.393
-6.318 24.821
13.211 0.411
5.347 41.732
-2.915 25.291
7.623 56.797
-9.466 52.434
-11.605 44.010
2.930 50.569
7.797 41.858
36.898 35.985
-10.029 60.573
-4.216 61.007
-11.747 5.425
13.609 -20.165
20.889 -14.256
42.890 22.602
7.251 57.938
18.311 42.893
27.128 48.077
7.655 62.324
-10.271 57.259
6.221 43.806
31.840 24.927
10.218 48.477
26.795 46.330
-2.257 1.158
20.137 -8.555
51.390 9.122
41.078 -0.008
54.951 4.614
35.111 -1.412
15.960 4.673
54.377 18.163
32.256 -14.402
38.911 1.556
41.350 -1.067
31.436 -4.298
7.749 -33.542
15.476 -3.331
37.977 -1.929
25.481 12.720
21.831 8.817
-1.285 -24.005
15.601 -43.154
-5.852 -24.533
1.678 -12.048
-7.303 3.334
-25.056 -9.589
-23.914 6.860
22.310 -0.567
40.798 -12.717
29.350 -25.723
13.314 -21.008
17.708 -3.408
-4.031 16.092
38.785 29.808
8.155 64.892
-32.888 42.673
-38.035 36.745
-35.168 31.449
-35.883 50.688
-39.378 -10.066
-37.744 -7.785
-37.908 12.896
-39.532 41.233
-42.173 25.613
-53.471 2.269
-30.124 8.916
-45.842 17.668
-40.458 9.695
-42.775 32.036
-51.240 50.623
-46.366 55.088
-46.656 39.478
-32.657 37.116
-32.252 -5.746
-19.158 -21.450
2.590 -19.484
-16.770 -36.347
-31.739 27.587
-53.933 14.900
-42.949 -10.466
-31.082 -20.581
-28.054 -24.364
-37.105 -11.159
-33.321 0.730
-1.930 -15.481
3.495 -27.450
11.986 -18.380
9.490 -9.145
13.975 4.768
42.273 2.051
33.705 -16.548
26.504 -16.609
7.071 -35.368
11.168 -19.633
-5.373 -2.443
-17.016 44.700
-2.935 66.699
-12.831 59.075
-29.647 60.048
11.176 62.222
13.976 50.507
18.024 31.731
42.903 11.666
45.966 43.578
44.274 26.951
19.259 66.806
37.868 63.153
13.733 39.238
32.608 51.046
-4.646 62.896
8.614 49.765
-11.900 62.089
-15.204 11.174
-11.099 -18.031
-8.661 -31.844
5.430 -26.737
39.506 -27.080
20.378 -24.891
23.431 -17.644
23.495 6.173
28.195 42.398
7.576 59.254
23.981 58.461
11.451 62.246
29.276 40.471
32.573 51.722
46.355 36.407
34.030 42.493
40.868 18.295
51.336 22.721
36.221 -0.598
44.896 19.550
44.185 30.199
25.691 55.876
2.923 58.692
-43.830 26.626
-24.397 45.028
-43.466 45.166
-41.925 5.217
-32.554 -17.313
-16.920 -11.520
3.943 -0.374
-4.454 14.417
-11.641 50.011
-2.757 63.981
-9.785 59.124
-32.992 41.251
-40.148 -0.773
-38.107 16.646
-20.628 42.767
1.513 -3.161
-16.755 -12.950
-22.985 -10.561
-7.828 -19.784
-7.732 -29.575
-37.407 -17.878
-52.453 24.249
-48.839 15.903
-8.439 66.496
5.846 59.024
17.237 62.152
31.009 48.526
13.155 45.738
12.239 30.575
-24.820 -3.454
-30.291 9.034
-18.804 10.801
-31.795 36.691
-35.347 18.322
-18.576 28.548
-43.521 25.265
-42.927 4.531
-51.328 17.578
-37.278 50.718
-31.202 21.003
-39.493 26.983
-47.260 24.967
-53.497 11.862
-42.871 -24.314
-33.341 -13.436
-35.788 -16.089
-27.766 -30.799
4.123 -7.996
3.897 44.836
-2.181 54.057
12.888 57.925
29.863 55.290
38.395 1.972
47.461 19.183
29.038 45.114
26.502 35.155
26.422 38.637
26.409 38.558
43.905 28.846
39.331 21.271
34.909 57.493
11.124 62.319
22.066 46.232
40.015 44.334
43.629 39.929
50.686 45.429
14.151 54.630
6.562 39.960
8.355 47.543
16.344 24.663
-29.168 17.046
-24.803 32.949
-46.740 0.508
-27.471 38.806
-43.950 11.325
-20.548 -10.536
-20.434 4.343
-26.976 -6.551
-27.407 -10.131
-32.324 7.119
-35.604 9.333
-27.176 7.220
-32.773 -2.926
-18.462 4.156
-44.166 13.253
-47.347 23.013
-28.259 33.775
-31.343 36.429
2.703 54.655
23.263 70.280
48.835 15.364
48.039 20.921
46.253 35.963
18.570 68.170
37.445 51.326
42.549 21.078
38.921 3.495
8.176 -1.223
22.504 -21.619
35.479 17.173
38.055 0.157
40.510 10.947
19.962 31.366
-22.303 13.083
-32.600 42.792
-31.073 40.995
-1.589 64.970
9.866 77.832
-6.351 70.008
-21.143 68.580
-35.526 36.592
-32.230 52.090
-38.860 24.341
-50.000 31.441
-45.119 29.439
-44.034 24.938
-47.466 24.270
-51.697 5.423
-32.466 8.344
-46.733 36.200
-35.856 -14.318
-30.697 -26.661
-41.694 -20.223
-35.731 -27.949
-34.725 -13.059
-21.605 -15.341
-5.167 0.745
-28.365 -10.291
20.945 -23.135
42.485 21.518
35.634 9.386
38.018 24.165
42.309 32.412
38.426 50.488
39.665 42.265
49.908 23.401
51.734 10.460
16.527 -3.902
46.977 14.846
54.609 18.216
49.668 1.865
42.348 26.021
34.997 -0.439
36.014 4.143
36.494 25.686
35.708 -7.108
-32.013 -37.119
21.463 -43.953
32.058 -15.666
14.626 -8.133
15.746 -10.401
6.128 -25.840
20.580 -13.639
17.478 -26.922
-20.265 -16.110
-31.155 11.635
-15.820 -6.884
-1.202 -19.384
21.121 -5.442
-1.660 -30.822
5.075 -20.476
23.379 -20.358
20.574 -14.782
21.705 0.822
45.495 -0.559
3.865 -14.201
-21.099 34.747
-21.717 13.911
-26.683 12.816
21.697 10.734
39.984 17.441
46.662 31.869
33.204 33.167
44.213 19.742
12.482 -23.399
11.879 12.608
1.444 36.934
26.008 -18.517
37.451 -1.124
48.032 -7.410
5.770 -19.850
-7.631 -15.786
-6.157 12.295
-25.007 -10.830
-4.548 -11.224
34.766 13.972
17.318 12.397
19.136 16.262
7.381 -3.164
5.180 -25.998
-17.553 36.993
-51.676 11.093
-46.078 1.307
-32.785 17.737
-20.897 -0.777
-35.158 3.990
-48.036 -1.249
-18.820 -13.525
-32.880 1.470
-9.001 -24.942
-26.790 -5.659
1.357 22.837
22.232 10.641
-7.276 -5.403
-16.341 -39.948
20.091 -35.368
-11.392 -31.714
-4.503 -29.072
-37.394 0.646
-47.115 24.395
-49.322 27.490
-45.548 19.739
-43.000 29.976
-36.627 35.816
-54.117 39.203
-41.529 41.473
-27.564 60.444
-16.724 71.848
-34.821 51.978
15.213 51.782
-14.469 62.047
8.777 62.884
15.194 57.079
24.072 47.590
31.970 38.239
28.406 52.370
6.125 60.055
32.133 49.204
-0.627 65.962
9.425 76.081
-3.756 54.142
-7.111 66.413
-23.753 71.084
-32.720 42.266
-20.904 69.432
24.781 62.995
33.484 48.562
39.350 36.742
43.929 38.549
39.006 23.319
48.328 35.623
46.778 21.610
48.494 -11.690
28.715 -16.655
54.468 3.774
46.923 -0.915
53.061 -4.575
45.973 26.045
47.816 -2.904
49.384 16.401
45.890 16.916
37.427 33.689
43.538 2.179
50.516 6.619
54.919 9.460
42.638 28.389
47.785 19.148
12.161 59.155
56.478 15.787
42.753 49.403
22.819 49.699
-14.071 8.410
5.656 -0.343
21.905 -13.253
15.697 -21.149
41.641 -15.462
28.803 -32.938
34.137 -22.522
44.625 22.108
18.201 -19.899
40.255 5.453
36.046 -5.114
47.926 31.919
45.858 32.797
25.329 15.617
31.035 43.918
41.008 40.369
19.614 30.026
11.421 56.808
15.598 42.359
35.963 41.557
32.945 22.106
2.216 41.478
-9.320 14.212
-9.601 -8.096
-38.603 -1.030
-31.915 38.116
-11.098 73.157
-34.599 40.979
-43.903 50.897
-43.499 9.399
-49.768 -2.268
-38.082 27.519
-33.908 37.497
-32.337 14.555
-22.130 15.351
-23.441 -2.213
-39.419 2.065
-51.483 12.929
-36.666 44.066
-24.973 58.928
-10.547 60.705
-15.594 61.826
-1.824 66.267
-18.586 32.878
-21.060 0.353
17.776 3.662
8.541 -7.031
26.616 17.571
17.289 58.582
38.981 2.173
26.258 15.930
31.302 37.884
26.228 50.530
34.605 -8.533
22.239 -31.554
-1.167 -35.146
-5.130 -26.409
43.537 -10.770
46.963 39.049
29.564 58.346
36.474 63.479
22.086 66.316
17.623 68.608
14.089 44.604
21.085 53.633
40.531 30.874
13.534 45.191
-2.650 47.108
35.347 51.694
0.523 57.804
3.002 67.212
13.809 63.675
17.395 67.347
6.044 66.021
17.538 63.892
1.066 63.278
11.491 46.638
40.348 32.407
42.973 25.783
42.803 34.998
50.261 13.094
42.494 14.823
45.167 30.692
48.661 32.012
7.279 71.613
8.522 32.668
25.902 20.920
36.753 24.869
43.289 22.262
39.317 40.650
19.436 -11.786
28.469 -14.953
40.891 -22.751
21.037 -22.404
26.677 -4.437
14.194 -22.870
23.133 -6.420
13.825 51.987
20.689 43.473
11.065 57.481
21.383 53.252
-10.512 62.770
0.434 67.357
15.175 65.474
12.416 65.999
-26.675 46.721
-23.054 27.831
-14.086 39.431
3.518 43.777
27.433 28.553
9.409 43.611
-17.260 62.700
-31.994 63.994
-28.887 43.783
-47.947 23.558
-41.620 4.787
-42.559 9.624
-46.252 24.404
-52.842 28.178
-40.202 52.622
-40.596 29.987
-7.661 -16.326
8.825 -15.982
5.612 -28.875
-41.548 -19.108
-47.341 -19.931
-31.633 -25.811
-49.651 -16.228
-42.565 1.337
-16.439 -13.527
-26.947 35.798
-20.230 34.736
5.659 9.428
-23.398 -6.260
-1.623 47.084
14.066 46.186
-23.890 13.424
-38.469 13.738
-41.153 6.974
-21.339 -10.596
-4.623 -5.623
9.714 7.465
24.695 -1.652
32.526 27.932
26.567 45.725
47.982 33.440
39.128 52.678
30.972 50.797
32.725 28.582
31.252 24.873
29.061 17.499
31.026 4.281
43.637 4.770
-0.913 -18.537
14.956 1.103
19.038 6.450
26.695 41.099
3.122 56.176
-22.117 57.313
-41.361 5.804
-40.506 14.051
-18.985 8.756
-16.324 -7.232
21.746 -27.999
12.722 -31.606
-9.440 -2.649
-13.326 -16.386
21.923 -23.909
25.100 -25.165
32.868 -0.720
41.171 9.084
60.505 13.171
43.457 -12.272
45.457 -2.060
48.520 9.096
39.483 -14.081
45.168 -22.497
41.660 16.960
49.481 32.017
37.083 33.426
54.974 42.079
49.908 35.437
52.548 42.234
49.689 23.772
28.862 -11.828
40.588 8.345
34.725 -3.361
46.908 -0.226
17.226 -1.422
-0.531 -27.490
-11.259 -28.668
-30.424 -36.509
-16.092 -26.737
-7.096 -20.234
0.235 -13.386
4.134 11.132
33.730 -11.228
32.948 57.552
42.544 40.805
37.688 56.298
22.360 45.493
21.851 40.300
17.327 38.568
41.605 38.297
19.569 61.222
-10.671 49.193
-18.045 64.268
-4.949 64.526
22.275 46.365
27.116 48.441
27.055 44.330
2.474 41.608
55.041 0.663
13.710 -3.136
25.053 -7.025
-37.274 -5.620
-23.224 -7.940
-20.523 16.031
-40.482 27.338
-25.594 59.708
-26.377 51.105
-42.227 42.557
-27.333 38.119
-31.367 27.437
-42.706 48.097
-34.804 48.767
-19.592 57.043
-40.854 44.793
-40.910 29.430
-45.915 25.868
-49.702 2.069
-64.877 7.566
-46.231 10.545
-25.390 27.470
-25.766 18.088
-28.480 43.918
-7.790 44.612
-15.105 14.465
-46.142 8.326
-49.188 -3.751
-42.293 16.365
-28.516 16.440
-32.072 24.588
-5.189 42.112
-16.973 46.756
-1.263 25.452
-37.334 38.434
-40.494 2.258
-22.562 13.849
-31.993 -18.701
-8.398 -33.214
-25.474 11.747
-55.471 34.960
-23.294 -17.425
6.502 -27.994
-4.453 -15.087
-17.967 0.895
-14.858 -1.951
8.140 -17.924
15.874 -0.263
-33.745 4.520
-15.045 6.010
16.880 26.545
-5.150 0.507
-39.728 11.355
-53.264 24.442
-47.009 31.482
-35.824 46.206
-18.268 50.595
8.687 50.972
3.769 59.023
11.955 56.197
1.952 55.274
-4.428 56.491
-23.304 29.025
-22.067 29.759
-42.321 42.179
-31.118 5.927
-50.771 8.197
-50.301 10.698
-45.686 58.483
-43.304 29.306
-57.033 24.631
-50.980 34.463
-48.622 19.835
-20.563 -18.624
21.748 -13.063
-33.436 2.886
2.959 23.630
38.416 35.694
17.355 37.223
14.848 4.654
21.102 0.587
8.471 9.139
36.544 3.936
34.622 21.066
30.738 47.099
42.398 20.594
23.575 31.855
32.118 29.822
42.342 -5.601
21.584 -28.935
31.606 -29.852
27.849 -16.846
40.136 -21.676
40.287 13.503
39.800 -12.703
2.856 -18.834
-24.329 -27.200
5.087 -34.006
-3.248 -25.759
43.215 -26.789
7.783 -25.930
-7.363 -29.424
21.903 -4.612
37.514 -1.389
35.303 13.836
-10.288 -17.520
10.680 -2.957
25.747 -4.330
29.274 -6.747
18.438 33.792
3.112 34.068
5.688 56.063
-8.654 30.307
-19.503 6.156
-18.104 -10.523
-33.206 24.153
-44.754 8.592
-20.866 -4.988
-10.856 -14.233
9.391 17.015
20.759 9.455
-17.383 -6.366
-3.648 -21.751
-19.393 7.969
-12.189 26.829
-37.558 24.157
-38.256 38.885
-39.209 54.234
-29.421 33.249
-38.763 9.399
-4.221 -32.952
19.524 -2.638
28.321 -15.806
30.530 -24.631
-6.343 -5.175
-30.275 24.276
-7.940 10.372
-24.791 4.185
-22.151 0.429
-12.315 2.809
-42.692 33.441
-41.195 43.931
-25.147 18.593
-29.085 44.247
-34.765 45.436
-33.157 50.915
-32.713 -4.389
-67.046 13.636
-48.483 44.138
-21.222 55.974
-6.678 69.090
-0.110 68.942
-18.346 70.079
-37.620 54.316
-1.944 48.868
-10.814 24.144
1.806 -0.585
-39.064 32.578
-34.824 41.321
-42.813 28.439
-49.495 30.316
-41.848 30.454
-22.197 62.584
-20.898 67.761
-29.623 32.458
-30.362 41.970
-41.997 13.806
-42.383 2.701
-20.231 -31.673
-24.241 -22.241
-2.328 -11.634
-4.637 -17.562
10.334 -18.780
28.715 40.188
7.285 35.031
19.055 48.842
-17.322 46.142
-28.643 51.756
-27.288 50.079
-30.082 50.104
-52.315 15.676
-32.701 -9.485
-44.692 5.794
-51.751 6.675
-55.405 4.272
-43.977 35.257
-37.601 34.934
-47.245 38.411
-37.405 68.603
-29.624 62.735
-17.995 51.530
-39.217 8.718
-2.515 38.996
30.844 31.675
-6.565 48.464
-8.165 51.462
1.089 51.567
-18.598 53.514
15.714 38.740
-4.846 61.949
-19.440 49.732
-16.068 25.141
-8.068 24.494
-15.492 10.929
-36.894 -16.424
-36.836 -6.112
-33.528 20.287
-17.899 40.903
-14.326 55.640
-35.885 39.707
-46.203 20.057
-30.670 47.010
-14.998 55.786
11.117 72.024
26.259 58.471
8.811 62.853
24.148 62.121
53.430 35.448
22.373 68.361
16.954 50.025
22.909 54.574
0.070 40.264
17.817 57.444
32.507 52.524
42.402 41.194
41.063 44.459
46.039 22.733
47.278 10.388
61.715 42.117
51.873 41.719
45.229 46.696
45.959 2.151
26.175 -8.801
23.799 10.511
22.266 37.781
43.003 10.282
41.416 45.861
37.132 24.637
41.400 25.907
40.007 16.284
7.680 27.978
17.370 46.403
3.077 50.063
21.518 52.421
15.235 34.242
11.853 57.713
50.768 25.073
57.139 0.728
45.615 26.818
38.072 3.821
40.074 9.740
37.577 52.048
30.459 40.103
38.254 30.908
33.357 32.041
29.860 56.090
24.440 14.391
45.544 27.482
39.986 23.849
34.869 -12.104
13.088 18.422
17.404 -30.622
1.005 -25.081
-1.707 -6.761
11.346 -18.535
-0.688 -32.390
-25.256 -2.874
13.370 -29.622
35.144 11.296
32.153 -2.334
44.311 -7.007
4.725 -39.320
2.853 -25.883
-31.084 16.048
-24.614 19.331
-27.201 46.400
-32.727 5.643
-36.244 10.314
-30.031 2.764
-36.741 7.482
-22.387 -5.531
-29.457 -2.644
-42.380 8.091
-31.452 -6.280
-30.913 36.515
-9.809 1.057
-5.328 26.049
6.140 44.845
34.844 23.801
36.785 37.339
44.651 43.202
37.499 46.487
22.104 47.998
28.836 54.026
28.150 40.445
17.466 9.188
36.336 -10.495
45.328 17.868
34.745 1.432
25.352 -1.948
5.071 -23.522
-13.472 -24.163
1.592 -30.205
2.978 -42.671
-24.434 -21.011
-1.225 -30.739
-8.197 -19.770
-7.378 -16.474
22.985 23.062
12.265 56.444
8.310 68.864
-24.371 59.466
-34.810 37.563
-33.178 23.924
-61.875 18.762
-28.969 -22.678
-43.865 -2.290
-40.408 1.126
-44.498 26.938
-41.742 8.933
-41.065 -7.806
-42.723 -4.473
-28.334 -16.594
-23.655 7.402
12.158 45.877
23.374 34.971
54.913 22.247
17.045 47.735
47.727 7.450
49.787 43.582
34.909 47.736
51.024 27.554
52.536 5.199
53.375 14.150
9.595 -23.190
-29.613 -10.502
-24.705 -6.687
-14.133 4.981
21.295 -12.678
7.207 -41.742
4.373 -32.717
-12.101 -22.221
-3.549 -35.727
27.616 -19.883
2.273 -37.322
46.003 -14.729
30.520 -1.520
43.596 16.431
23.329 21.775
4.765 51.854
-3.414 22.035
4.125 18.149
38.106 27.875
40.989 36.113
42.334 47.063
27.853 38.884
8.599 20.118
12.237 12.858
32.521 4.152
-10.046 42.859
-7.647 33.667
35.542 45.295
10.749 54.081
30.059 28.088
12.230 -23.963
36.308 -27.174
25.270 -30.981
18.090 -22.082
-6.222 20.089
20.230 -6.383
29.330 7.330
40.768 37.573
25.619 32.360
17.153 56.452
2.532 42.486
5.393 -35.670
35.132 -10.027
38.462 27.650
34.366 18.492
36.451 47.547
50.046 38.104
26.782 19.403
27.821 63.428
1.049 76.223
-15.245 57.982
13.436 62.785
39.759 36.381
46.911 13.203
60.187 -2.305
61.029 6.937
49.482 24.547
39.305 24.196
61.369 -0.428
48.672 -9.093
29.527 -17.002
14.480 -13.653
-5.094 -31.884
-3.536 -26.708
-41.523 -16.162
-41.998 -7.731
-47.107 15.654
-30.573 49.316
-8.462 52.995
7.350 64.023
30.814 55.354
-23.727 54.127
-24.498 56.890
-5.818 61.280
-6.212 59.772
-1.621 57.251
0.330 60.304
-2.734 75.001
-16.846 69.337
-22.136 28.610
-19.185 40.566
-13.107 41.885
-41.360 30.316
-21.498 53.253
-36.542 48.472
-24.819 43.944
-16.030 6.782
0.649 14.369
11.501 -6.578
16.472 5.990
-31.830 -0.968
-29.543 -5.094
-52.650 9.686
-45.773 16.384
-55.775 5.315
-71.288 7.805
-41.946 7.234
-19.000 58.694
20.798 60.417
49.231 32.831
51.914 34.395
39.145 51.757
-10.762 50.337
-29.442 52.390
-32.183 33.504
-34.360 6.963
-44.557 45.369
-39.615 40.147
-14.829 41.261
-33.748 49.856
-15.547 55.890
-25.909 55.609
-0.751 72.041
-22.428 55.684
4.549 42.442
0.200 36.449
11.604 -18.262
24.850 -25.592
-16.158 -17.514
-9.971 -17.219
3.258 -28.529
20.443 -14.199
20.165 1.992
6.247 12.447
-37.183 -10.231
-28.806 0.384
-20.431 19.096
-39.170 15.764
-48.778 41.619
-27.827 46.457
-40.925 53.476
-37.510 55.399
18.640 76.060
-4.664 62.891
28.656 42.648
5.738 16.714
-4.601 14.615
14.078 -0.053
10.488 -25.539
-2.020 -33.309
-22.822 -23.305
-37.006 -21.431
-51.359 9.388
-47.715 6.291
-29.360 -9.519
-17.341 -25.785
-47.765 -4.025
-47.713 -12.720
-48.716 1.911
-43.090 -8.104
-30.800 -19.373
-34.038 -12.276
-22.299 -15.279
1.847 -20.336
16.695 -10.074
-3.079 -4.895
-16.046 -25.053
-22.398 -22.370
-44.372 14.937
-52.928 -1.129
-48.604 4.788
-49.593 20.605
-10.300 28.021
-39.910 12.353
-1.837 10.735
-40.454 42.651
-21.588 49.912
-38.945 49.237
-31.732 42.862
-23.634 28.269
-29.622 9.159
-26.093 -20.766
-0.678 -30.355
-3.036 -17.695
18.278 9.841
6.937 10.768
-9.074 -17.504
-6.383 -15.901
7.958 -25.327
-0.590 0.069
-17.696 26.506
5.039 38.252
-14.765 50.437
16.737 54.470
-11.733 73.819
14.633 77.571
-21.162 50.974
-32.388 38.779
-15.060 -3.284
-18.523 6.100
-24.645 56.599
-46.287 31.790
6.187 -32.033
-0.656 -37.447
19.165 -25.888
35.016 -28.977
35.918 -23.104
52.025 22.578
44.005 4.948
0.106 -6.617
-41.420 15.296
-37.384 40.502
-36.718 38.863
-33.757 12.070
-38.101 -11.621
-26.962 32.604
-46.735 12.632
-50.460 -5.518
-59.308 -6.051
-58.608 8.345
-47.059 17.355
-25.469 -3.493
-1.830 -15.303
-15.725 -20.936
-38.366 -6.300
-40.928 16.928
-39.742 15.452
-47.849 15.121
-37.545 34.233
-31.451 54.125
-39.921 50.863
-13.866 44.311
-16.667 44.929
1.471 24.322
2.296 26.930
-5.767 52.327
16.163 45.331
-14.409 7.811
16.852 -2.011
10.910 3.126
-1.569 10.683
-39.788 -7.695
-23.985 -23.538
-33.322 36.429
-47.413 32.597
-31.701 25.909
-11.230 38.957
11.850 48.101
10.273 51.361
41.872 41.243
51.988 24.876
2.320 29.049
6.155 33.594
2.165 40.917
-10.807 8.844
-27.720 42.778
-40.335 40.284
-42.466 17.783
-34.173 24.325
32.398 13.465
15.692 53.386
-11.328 48.311
25.280 66.390
34.324 42.372
-2.594 47.661
-23.091 48.480
-32.872 63.334
-20.553 35.575
-9.407 65.273
-32.628 47.446
-13.049 60.967
-1.094 59.066
-33.098 44.523
-47.722 24.686
-28.890 45.008
-18.833 31.993
-44.516 25.494
-44.277 30.571
-16.533 54.634
18.077 65.314
12.141 52.103
-7.639 35.523
-37.069 18.615
4.067 60.279
31.847 40.455
43.822 -4.744
37.237 1.802
28.733 -24.957
31.244 -9.395
35.701 5.968
46.127 40.917
37.971 48.269
39.583 57.738
17.685 52.214
27.779 50.982
28.892 62.412
5.321 56.755
24.258 40.568
34.052 10.469
23.777 1.554
7.291 32.695
-26.200 29.549
-27.996 37.005
-24.948 51.528
-42.876 41.616
-31.270 -3.247
-8.117 -6.237
-17.791 -21.039
-41.883 -8.906
12.058 -15.993
0.320 1.921
31.866 -8.077
50.555 -0.331
28.149 -16.639
11.231 -12.859
34.819 1.299
41.253 -8.034
43.876 22.555
13.357 19.263
-52.904 32.725
-53.866 21.651
-38.794 13.757
-35.246 25.437
-18.104 25.459
-37.581 3.522
-52.549 -6.320
-38.825 6.631
-42.391 12.925
-11.958 57.896
4.686 62.005
-0.136 68.232
-26.858 53.892
-20.080 49.460
-5.697 64.137
16.010 47.450
18.343 8.703
-3.665 -11.079
-21.337 -13.032
-41.361 -20.346
-6.051 -25.266
-4.222 -33.674
-21.463 -34.194
-31.198 -20.108
-51.111 -3.896
-26.913 -0.386
-35.114 -4.696
-40.845 -26.941
-56.487 -2.372
-21.177 11.423
-25.842 31.803
-28.880 37.010
-39.794 8.939
-37.464 32.064
-36.857 29.027
-38.196 -2.788
-55.462 -16.018
-54.534 6.872
-59.407 13.734
-48.427 0.493
-28.384 -16.649
-27.505 16.040
-48.189 17.828
-17.661 34.207
-18.636 19.417
-42.889 10.615
-40.970 -2.659
-23.763 -24.855
-1.366 -0.742
21.435 8.096
-17.303 6.720
-39.639 -7.263
-49.226 -10.617
-46.736 -4.793
-52.844 8.979
-54.779 -13.435
-27.776 -20.753
15.622 -25.006
-12.614 -20.544
33.649 20.268
28.914 33.166
44.275 18.455
42.874 -0.037
37.992 12.661
15.789 2.290
2.552 -20.849
-39.978 -12.434
-42.531 -0.627
-28.013 -10.147
22.904 -18.463
21.451 4.394
17.425 -28.152
20.463 -33.719
23.278 -35.525
21.162 -19.314
44.593 4.929
50.390 -0.747
44.298 29.303
51.220 34.402
31.997 54.426
29.507 32.996
40.675 36.099
22.803 66.291
39.496 36.361
5.629 1.556
-7.936 9.121
-34.565 26.765
-12.668 7.175
5.623 -15.204
-8.863 -16.481
2.394 -6.476
5.596 27.854
57.419 8.663
44.513 3.313
25.685 2.923
38.790 -20.592
31.811 -13.689
12.790 -21.951
27.729 -17.744
19.563 -30.759
-6.999 -32.053
20.480 -13.653
28.535 -12.717
11.564 -30.145
17.979 -12.170
34.235 -8.220
30.746 -18.665
16.387 -17.112
-37.112 4.195
-52.918 1.682
-42.442 27.025
-50.759 7.709
-34.342 32.584
-53.845 19.551
-37.484 -17.062
-40.777 20.773
-55.923 19.416
-45.180 37.692
-53.745 23.578
-36.917 19.824
-34.211 39.147
-38.628 29.102
-55.924 26.675
-29.332 33.254
-21.632 38.456
-27.403 42.669
-39.396 40.752
-45.769 12.738
-40.124 5.715
-40.505 13.139
-10.991 1.577
17.460 11.712
46.127 20.835
22.647 11.073
1.463 15.815
-27.125 35.312
-23.649 53.133
-14.822 49.665
-21.199 42.033
-9.730 37.381
11.682 55.664
30.375 36.349
40.927 12.269
37.667 -13.859
39.082 -22.615
26.890 -17.017
23.933 -13.547
11.668 -21.724
-0.473 -15.391
-24.278 14.444
-12.605 32.552
-34.425 41.523
-52.165 27.323
-22.673 63.125
-13.871 57.356
-38.766 21.561
-13.926 63.881
-2.276 58.154
22.740 51.193
32.389 48.661
36.030 50.007
31.082 58.412
17.751 46.220
15.949 41.963
6.137 43.392
53.629 18.884
19.018 -0.705
14.560 -12.805
10.300 -24.836
10.149 -8.872
29.189 -13.373
27.448 -0.013
6.889 -12.165
16.293 12.867
15.895 22.791
21.684 45.527
5.595 67.459
21.600 56.512
45.246 13.673
45.361 -15.359
3.507 -12.074
27.145 -15.367
38.887 31.089
14.064 60.707
-21.567 55.338
-18.062 63.629
-18.494 62.520
-13.546 52.971
-25.242 31.611
-26.813 52.739
2.308 61.946
27.785 26.559
34.848 31.379
17.843 17.932
17.904 38.995
27.181 37.204
8.373 -7.947
24.655 6.158
3.277 -11.788
-31.929 -18.315
-40.568 4.839
-25.920 -21.966
-30.642 -6.256
-16.191 -24.483
-38.255 -13.253
-9.342 -26.056
17.659 -18.885
1.379 6.370
32.872 15.640
33.393 11.667
29.588 -1.361
37.557 -3.490
46.112 -18.512
43.854 -21.078
47.683 19.953
26.523 -25.448
47.170 -18.598
24.943 -25.718
45.919 9.600
22.157 -22.395
9.544 -29.542
-9.461 -32.980
-41.736 -20.862
-10.299 -29.215
-1.917 -38.777
28.744 -18.412
29.449 -15.015
9.035 3.869
9.684 6.040
8.425 -14.641
2.869 -23.376
3.107 -22.036
-12.468 -0.532
8.251 -17.071
47.643 4.330
22.313 12.382
-12.986 23.809
-21.764 22.284
-4.256 42.453
-28.305 44.499
-32.090 41.172
-14.090 65.211
-27.034 53.223
12.392 64.313
35.011 57.485
23.300 53.485
2.352 42.024
17.894 -25.676
-32.055 -14.137
-33.499 -23.970
-53.663 -11.804
-36.884 -12.398
-13.336 -31.075
-21.714 -35.847
9.578 -28.153
39.636 -15.866
52.211 14.415
57.982 33.360
45.251 23.492
36.486 41.276
28.958 29.511
34.726 43.420
45.397 16.366
35.476 44.450
45.682 27.866
21.856 43.422
29.099 57.751
59.919 22.839
50.637 0.233
44.774 9.898
27.331 5.581
32.059 3.557
44.267 13.670
37.887 27.087
34.689 17.514
39.441 9.074
40.094 41.712
13.716 32.675
5.965 32.919
-1.621 2.339
-2.794 -6.762
-15.969 20.132
-40.204 25.011
-32.997 10.508
-0.715 47.058
9.719 26.414
29.958 -5.286
0.829 -25.153
3.041 -3.640
32.191 -9.632
27.123 -19.450
-3.468 -30.419
9.894 -41.210
9.309 -23.246
22.095 -8.552
29.588 13.412
18.784 60.783
22.734 50.876
39.793 44.143
17.097 58.967
21.959 37.914
48.773 14.011
45.540 24.180
30.115 -20.065
47.645 8.064
43.526 5.270
32.015 44.406
-7.547 58.316
-41.527 6.302
-34.207 20.680
-19.545 -3.933
-8.773 10.893
27.815 0.547
28.100 18.730
47.555 26.292
49.576 15.224
51.110 6.312
51.008 -5.121
44.999 16.247
18.096 49.120
10.692 56.989
-31.972 52.209
-22.188 33.299
14.354 10.816
5.759 8.629
7.197 -4.406
40.602 13.859
29.899 35.877
16.500 35.961
-38.457 34.660
-40.287 33.620
-33.531 26.059
-7.158 37.216
-31.133 34.141
-11.263 57.085
-35.810 39.718
-3.120 55.458
-15.517 63.215
5.902 58.699
-32.824 30.309
-35.794 33.096
-20.808 28.085
-26.535 20.914
-43.263 22.179
-9.444 35.723
14.238 19.303
-4.423 42.375
-27.304 38.917
0.994 13.613
17.364 -18.317
-17.190 -22.151
-21.871 -25.991
-24.686 -23.462
-40.550 -15.160
-30.193 -13.254
13.118 -2.527
-9.299 17.051
13.634 20.265
37.850 33.185
49.330 3.580
34.999 8.391
23.178 -16.580
31.636 -7.454
45.239 32.539
39.227 28.558
50.994 23.597
48.197 15.348
32.819 -10.642
46.519 18.934
50.935 6.975
25.001 -30.391
32.916 -21.882
39.885 -16.388
36.370 -0.627
0.447 -29.834
-27.659 -8.857
-27.141 -9.190
-33.179 -0.561
-36.986 -6.050
-56.885 19.528
-56.745 33.147
-45.236 37.901
16.631 55.394
55.170 18.877
44.357 15.248
44.015 46.135
46.355 24.128
32.618 9.749
51.882 12.289
33.375 -15.594
14.047 -21.078
-24.707 -13.231
-48.955 11.867
-41.820 35.006
-46.382 16.220
-52.205 35.136
-43.244 39.420
-20.384 42.795
-51.912 25.846
-33.818 48.480
-33.519 30.810
-39.599 51.087
-32.954 47.069
-31.213 36.606
-32.939 51.120
-27.966 52.574
-19.470 48.837
-8.888 37.371
-46.108 29.705
-25.509 44.453
-27.987 36.189
-34.057 59.770
-18.386 57.683
-47.024 6.009
-46.813 5.488
-47.501 -5.253
-41.103 30.823
-39.145 30.489
-47.916 10.457
-44.600 -14.189
-18.817 -12.813
-30.470 16.203
-17.774 27.931
-42.633 22.805
-56.117 17.055
-39.752 18.811
-31.114 10.433
-12.916 25.865
-28.650 27.161
-49.520 -9.564
-36.568 -12.189
-16.429 24.179
-2.062 65.434
-13.439 67.172
-52.916 39.398
-38.609 52.659
-52.913 40.417
-53.220 29.885
-45.690 7.677
-35.860 17.781
-2.017 -11.044
-19.619 -21.503
-44.248 21.507
-41.521 -4.902
-48.540 10.033
-45.205 7.072
-54.140 14.638
-33.202 36.842
-48.279 22.017
-31.052 31.284
-15.708 57.378
-2.199 65.135
9.368 50.787
-18.101 56.952
1.520 44.187
34.075 58.596
11.271 61.915
18.000 64.238
38.326 15.671
39.282 25.010
33.082 0.046
34.622 16.037
43.415 15.237
25.471 47.868
22.676 38.635
46.115 30.684
44.039 23.208
34.888 16.806
0.650 11.004
24.317 2.171
10.054 59.619
6.240 62.984
36.959 28.826
36.357 16.399
-6.840 53.548
8.435 60.634
-35.856 43.333
-44.975 36.923
-53.355 31.575
-40.001 5.854
-33.550 50.094
-35.438 38.993
-41.280 18.268
-36.142 50.882
-32.087 33.430
-59.642 6.782
-47.686 -9.957
-24.282 -26.458
-53.455 4.607
-44.420 7.501
-43.519 34.881
-35.970 7.563
-42.324 19.315
-24.607 50.962
-28.655 50.650
-0.558 53.618
-33.154 49.653
-14.176 38.094
-2.709 58.053
0.260 36.304
-28.835 15.713
-39.811 38.455
-37.102 49.870
0.516 48.228
20.709 57.734
-3.572 65.162
-6.929 77.494
1.762 77.364
3.893 -27.245
23.107 -36.157
38.861 5.761
41.427 -13.425
8.535 -7.615
-18.304 13.711
-33.272 6.838
-31.825 28.650
-28.877 42.383
-1.091 55.526
-25.172 38.790
-33.252 37.781
-22.491 62.232
-23.749 54.728
-42.602 37.600
-34.911 50.180
-35.539 52.389
-9.856 39.465
-3.799 56.287
15.560 41.279
25.816 63.213
22.337 65.971
39.337 50.649
27.828 44.770
40.773 50.559
41.804 46.602
28.835 60.257
15.179 41.710
-8.842 -0.498
-23.639 29.379
-30.488 -7.626
-16.763 -19.229
-9.636 10.360
20.241 2.506
12.987 -9.953
22.982 32.574
15.068 16.117
35.665 20.459
22.493 -16.321
-4.057 -0.439
15.149 11.752
22.092 14.057
11.449 -16.714
15.253 2.586
35.419 7.788
19.182 7.721
19.759 -6.298
17.393 -17.269
-3.755 -28.360
9.981 -32.498
2.594 -11.773
8.770 -23.714
-6.382 -12.817
5.206 -18.128
-32.217 -16.144
-13.865 -22.096
-28.720 10.368
-40.904 1.107
-42.574 -1.590
-25.313 23.111
-0.143 17.663
14.158 -23.362
15.730 8.241
-33.330 27.049
-21.416 20.333
12.207 18.206
-38.343 19.349
-29.785 17.655
-16.236 11.002
-45.494 29.201
-42.947 10.283
-44.667 1.934
-43.788 18.163
-33.899 29.606
-52.525 3.119
-49.843 22.166
-39.897 32.144
-39.032 36.680
-17.503 61.922
0.244 71.567
12.676 -12.715
29.998 -5.817
38.085 10.267
35.397 4.653
38.554 25.234
50.325 33.034
39.965 14.190
46.593 3.579
36.243 31.816
29.663 29.045
18.187 21.438
17.773 22.415
35.926 42.156
43.809 43.388
28.707 9.845
27.593 45.132
32.957 34.024
24.186 42.725
53.309 48.502
43.888 24.868
47.753 29.418
49.156 41.438
49.132 49.380
34.138 38.336
-4.190 69.900
-2.062 59.064
-3.220 57.818
27.026 60.597
5.975 53.555
14.682 64.628
8.975 61.584
28.929 37.069
48.439 32.249
22.207 27.351
18.263 33.433
4.962 53.114
-10.489 41.871
-10.322 37.601
-21.241 7.013
15.560 26.886
24.472 53.372
26.838 55.050
50.630 6.886
30.839 -0.094
37.299 -8.641
26.880 -31.092
15.343 -20.874
-23.985 -22.268
-32.750 2.719
-31.148 3.928
-7.327 -12.759
-19.090 -13.777
-41.009 -8.898
-13.557 -14.147
-32.411 7.585
-45.339 35.135
-23.870 36.330
-13.048 -0.226
-36.388 24.041
-26.820 -10.395
-14.669 -13.031
-13.924 -22.029
17.408 8.144
17.784 -8.756
20.120 -10.009
25.564 -12.117
9.532 -28.251
2.943 -6.339
17.158 -4.646
12.234 -8.402
34.916 -11.985
29.357 1.952
22.018 21.558
23.112 22.820
19.305 43.271
13.489 56.025
21.581 55.953
24.327 52.392
37.392 41.642
38.781 29.072
48.877 38.739
26.067 52.627
-12.710 65.725
30.926 41.711
23.429 64.009
4.318 47.224
43.472 -7.601
52.656 -2.554
31.630 -17.619
-15.852 -7.024
-49.173 -4.906
-51.136 2.272
-38.306 17.427
-38.666 43.974
-13.546 49.452
16.819 53.838
-33.090 51.513
-38.969 14.392
-37.849 36.468
-53.933 44.924
-34.566 18.223
-19.396 10.014
-12.389 -6.128
-20.549 -1.394
18.228 -13.041
15.636 -4.271
32.748 -9.619
40.133 28.730
48.794 -3.276
44.146 -14.029
35.013 -22.994
43.937 -20.487
28.618 4.480
30.735 -17.865
14.276 -17.596
27.445 7.381
12.909 -7.702
1.373 -24.316
-22.014 -20.234
-25.033 -32.993
-46.495 -12.429
-35.215 8.832
-27.292 -33.079
-21.121 -34.300
-36.417 -7.125
-53.093 16.297
-62.126 17.641
-49.196 17.218
-39.399 57.077
-0.146 61.944
21.986 61.504
6.682 64.909
-12.634 45.523
-28.875 30.469
-22.924 44.837
-26.261 62.701
-2.969 59.083
-23.014 59.519
-1.929 66.132
41.763 44.334
20.040 42.185
41.601 26.202
33.376 -3.565
23.720 9.380
24.070 37.698
-9.558 42.661
-19.300 3.322
-19.624 -7.871
-7.281 -24.970
-10.699 -22.478
6.127 -23.962
31.053 6.704
52.113 -1.357
45.306 12.809
35.106 -7.799
36.533 -6.440
12.390 -8.275
7.438 -9.262
-18.659 -4.578
-35.378 -35.772
7.943 -20.531
-4.395 -27.142
21.325 0.885
5.598 6.994
12.417 -7.727
19.525 -11.000
20.791 -42.818
37.388 -24.786
57.360 11.794
47.616 6.908
28.739 -20.203
22.803 -17.681
43.860 -13.809
-20.201 -30.364
-5.132 -32.009
-27.140 -39.129
-23.243 -19.723
-6.510 -23.568
-10.193 -32.616
-7.790 -28.274
-5.184 -22.207
-11.789 -0.691
-41.212 34.236
-30.682 16.827
-45.981 25.669
-39.220 3.710
-32.182 -7.569
-36.690 7.073
-36.145 18.799
-29.931 4.353
-26.574 52.818
9.076 61.786
9.019 74.847
56.351 27.176
41.862 41.186
24.747 48.308
26.252 54.723
34.009 43.710
47.558 44.747
43.952 -8.831
38.451 -10.285
48.818 10.355
41.744 47.911
16.278 68.322
27.103 65.734
13.759 64.532
39.672 0.437
39.566 19.580
30.212 -2.430
27.928 20.865
26.276 19.791
17.490 7.164
-7.701 -3.118
-30.221 13.564
-36.443 7.623
-35.228 -11.259
-41.269 -22.453
-6.586 -18.747
-48.452 -7.086
-37.996 10.086
-8.766 22.542
19.084 23.466
32.044 28.500
47.421 28.132
40.467 29.533
21.490 -1.609
-24.279 16.383
11.432 16.277
2.617 -26.807
-13.264 27.258
-10.924 -7.925
-31.720 19.381
-40.095 43.933
-35.602 17.139
-53.982 11.600
-57.890 14.792
-35.733 36.545
-23.356 -1.411
1.293 -0.037
-14.663 -26.160
-15.853 -10.317
-12.269 4.212
-0.872 31.913
-29.908 12.138
-49.884 15.666
-44.208 20.097
-36.952 -22.374
2.328 -1.479
4.732 12.853
19.343 -15.913
30.028 -18.661
5.444 -23.547
40.930 0.202
38.370 25.051
39.626 31.311
36.619 40.085
37.112 44.646
-2.675 61.692
-25.317 49.716
2.566 65.899
-3.884 52.159
8.965 63.061
9.744 51.094
10.910 73.827
7.783 62.079
14.349 69.186
15.929 51.933
25.682 33.313
50.086 33.510
37.930 34.801
35.461 36.868
2.549 42.390
44.564 36.110
43.354 19.885
46.080 11.870
27.290 16.002
-7.024 -22.023
-10.993 -18.127
-16.418 -2.913
-29.428 24.422
-34.580 38.843
-49.104 14.831
-35.361 -17.039
-30.046 -19.555
-18.239 -27.231
-5.591 -25.644
15.157 -31.766
-2.623 -42.746
-26.737 -18.113
-7.229 -26.512
7.654 0.071
2.191 -24.743
-0.324 -14.520
16.656 -13.915
12.717 -8.656
4.741 -10.630
6.537 -4.213
-4.009 -11.705
12.214 -8.891
33.221 -21.210
31.187 -29.176
28.505 -2.342
42.741 11.126
51.348 24.676
40.086 14.280
47.513 28.769
32.534 41.742
60.521 24.940
40.670 29.316
36.597 42.392
26.161 29.831
32.528 42.028
26.702 42.211
45.109 26.079
50.418 34.110
41.872 50.519
-0.519 54.864
56.459 41.648
47.219 22.029
55.092 23.621
55.083 10.561
47.077 20.028
27.594 15.010
9.386 4.982
32.872 4.735
30.089 -25.939
26.454 -24.866
-1.545 -31.469
-21.868 -2.710
-19.411 -10.457
-24.072 -28.509
-18.547 -22.069
-36.013 -31.901
-47.054 -21.209
-4.828 -20.148
-30.681 -7.764
-45.486 -22.439
-8.494 -28.652
26.722 -8.873
32.728 -7.180
13.300 53.977
-11.367 36.885
11.686 56.713
4.875 65.193
42.141 43.252
46.307 46.939
35.067 47.502
43.773 47.272
36.453 22.329
36.314 9.275
34.007 44.116
33.168 -11.082
50.586 -7.241
28.887 -15.751
43.902 -13.091
1.820 -20.394
25.655 -12.653
19.346 30.017
-28.210 35.087
-21.394 -2.596
-37.926 9.584
-12.490 -22.633
21.528 -19.255
34.141 -1.677
31.943 -5.465
21.446 -25.839
-11.752 -13.227
-27.816 -6.794
-39.434 2.142
-12.375 -29.862
12.866 -45.686
23.194 -22.262
25.652 -22.105
38.138 2.919
9.852 28.355
36.795 32.499
33.491 31.880
43.930 -4.837
42.264 17.029
37.346 1.905
42.639 -22.539
22.803 -18.488
38.085 3.703
46.163 -16.384
15.816 -33.425
4.293 -42.572
17.999 -17.731
4.380 -46.616
-1.937 -21.327
11.564 -17.182
8.122 -21.005
-1.687 -19.470
3.682 -16.506
-2.082 -23.162
-33.165 -19.829
-12.807 -22.742
3.387 -15.924
4.268 -16.565
-6.235 -8.198
-4.806 -23.342
40.525 -10.733
27.531 -13.392
2.402 -18.969
11.281 8.300
27.966 6.552
36.755 47.552
-19.480 43.016
16.936 10.649
-13.282 -0.369
-1.290 -7.676
1.559 15.377
25.447 -9.184
6.968 -1.932
36.388 -1.307
44.693 16.211
42.854 19.476
53.381 20.027
35.954 -10.515
44.969 23.208
25.669 53.165
6.284 61.566
-12.318 34.224
19.609 41.861
13.704 27.807
20.957 -5.138
-10.630 -16.742
38.823 -29.906
40.855 -1.535
32.100 27.932
25.620 52.296
4.948 52.740
38.610 18.699
1.511 69.118
3.900 46.673
-43.889 19.629
-32.807 43.864
-44.024 12.059
-45.387 -22.276
-36.556 3.514
-7.803 -17.007
23.932 -17.392
20.899 -10.272
-15.856 2.801
-32.646 -16.453
-18.772 -18.293
4.216 -15.529
-28.521 6.091
-8.213 7.747
-11.095 36.439
-7.750 57.481
-7.221 58.095
8.358 -3.599
-14.690 -4.632
-25.497 -18.316
-45.815 26.523
-34.876 21.786
-31.303 2.410
-41.171 -5.103
-36.371 -10.601
-40.664 -4.655
-40.012 -15.554
-42.566 3.345
-28.378 -6.275
-33.068 13.326
2.335 -20.770
16.419 -20.584
7.254 -25.473
4.455 -23.103
-36.570 18.686
-14.890 41.347
1.610 14.253
-31.939 15.542
-34.514 14.111
-21.126 34.090
-34.577 39.695
-30.141 43.522
-33.056 38.398
-49.181 22.942
-34.235 38.061
-26.004 45.180
-26.472 62.079
-0.673 63.085
-8.400 65.401
-25.197 54.049
-4.329 61.467
-44.999 48.777
-11.762 57.260
-25.207 50.692
-6.466 44.223
20.459 45.154
16.640 27.879
42.391 14.674
49.984 6.429
14.503 8.661
-10.300 43.317
12.205 51.305
9.626 72.605
16.138 64.294
27.670 22.353
28.685 -13.802
43.376 3.951
13.439 -18.114
-0.761 -21.767
-1.628 -13.260
-35.553 -0.991
-45.953 21.933
-39.005 15.799
-33.289 46.906
-22.622 53.346
-43.022 36.245
-34.593 10.464
-40.489 17.240
-19.057 -37.427
26.559 -16.033
-4.723 -20.723
2.406 -26.920
-15.216 -28.785
-4.411 -17.670
19.264 -7.056
-18.912 -24.994
-58.383 3.356
-36.756 4.183
-50.472 -13.131
-43.592 19.148
-30.292 32.927
-52.982 27.379
-39.544 44.194
-41.083 34.535
-44.419 30.117
-36.785 27.890
-44.106 45.794
-21.683 40.256
24.640 47.861
6.834 55.873
-20.727 44.203
-2.010 65.622
22.512 58.813
1.797 63.808
23.345 64.519
43.422 7.458
31.218 -17.371
51.437 -5.234
45.365 19.621
33.527 23.121
43.112 38.421
49.378 -0.407
25.138 -9.131
41.587 2.433
35.918 1.172
31.946 -6.143
45.826 11.970
40.474 10.471
-5.131 -20.058
-4.405 -31.870
1.110 -13.819
6.207 15.999
21.218 21.041
4.260 -24.657
-2.585 -20.423
7.323 -31.965
27.374 -1.355
43.361 0.902
52.749 6.254
36.226 -16.097
34.556 28.308
32.943 -10.444
30.561 -7.759
51.049 14.693
36.032 -0.388
20.654 -23.558
26.192 -16.782
23.132 -4.456
35.435 -27.675
36.812 29.093
31.720 21.365
57.588 14.684
46.660 5.062
39.322 -20.009
32.217 -7.726
12.107 15.273
-35.525 13.375
-41.248 26.194
-22.400 16.450
-20.942 23.978
-22.994 55.438
-11.625 69.685
-17.925 57.746
5.659 68.580
0.295 53.636
-34.568 55.071
-6.560 59.452
4.452 53.567
-5.809 64.752
12.141 33.949
0.139 36.383
-9.058 -22.851
-20.189 -30.748
-2.364 -39.131
23.011 -28.212
30.714 -9.879
34.495 -8.987
44.914 8.649
40.755 4.924
54.763 3.580
41.919 -14.184
60.883 -16.560
56.203 -5.929
71.197 36.258
54.167 30.942
20.352 34.490
-9.027 65.062
-8.225 38.404
-29.963 36.254
-32.586 46.658
1.017 51.804
4.123 47.090
-42.910 23.851
-39.014 13.266
-28.908 25.527
-36.401 51.888
-38.971 50.810
-37.568 38.154
-51.970 28.995
-46.857 -7.664
-50.992 -13.311
-1.509 -35.865
19.407 -24.512
44.921 13.798
33.524 -4.056
49.238 10.868
40.392 -14.626
45.744 2.731
27.100 -10.191
40.060 14.076
24.354 -11.452
-14.512 -15.575
-35.053 9.321
-22.489 21.393
-36.416 18.066
-40.712 -14.130
-42.997 -9.166
-38.945 9.711
4.047 67.158
-15.843 61.081
-19.638 66.182
-25.704 60.817
-8.777 62.910
-14.919 65.586
-8.692 60.348
17.358 70.310
23.303 70.692
33.758 69.363
42.052 33.297
38.099 26.389
-1.050 60.009
-12.390 68.227
-27.602 47.200
-40.770 34.453
-55.683 16.129
-28.331 37.716
-45.022 22.152
-32.876 6.697
-35.974 -5.311
-30.704 16.310
-34.498 -7.309
-10.683 -9.332
-8.937 -10.170
27.615 -21.800
41.189 -27.483
43.424 8.027
32.346 17.179
22.862 57.655
42.945 33.343
36.035 38.834
28.605 59.304
-1.859 66.176
19.284 -20.160
29.884 5.191
44.168 -6.967
23.558 -19.770
20.179 -37.747
11.581 -30.577
-24.234 -3.555
-31.834 4.031
-44.179 27.660
-30.967 -16.371
-3.774 -5.029
11.320 8.656
18.207 6.762
20.274 -11.593
9.179 -11.087
20.872 23.366
-5.115 57.328
10.431 48.422
6.352 61.765
-30.369 56.390
-23.498 55.140
-20.781 48.770
-38.665 35.808
-38.023 44.999
19.113 26.648
35.941 0.667
-13.102 23.275
42.836 21.004
49.984 -3.940
47.309 19.660
56.296 35.896
49.559 2.548
48.019 27.173
8.938 -0.133
-19.382 -7.957
17.834 14.426
17.203 44.927
-44.926 21.985
-48.777 -9.869
-38.560 -2.448
-33.394 -4.184
-39.212 46.007
-12.814 50.452
-7.403 36.203
-28.744 35.323
-46.570 -8.732
-41.411 19.656
-26.505 44.265
-20.693 64.445
-37.483 42.361
-29.848 34.062
-11.907 58.928
-31.592 53.670
-28.596 47.401
-16.104 47.849
21.693 36.294
16.209 52.213
3.910 58.792
-36.736 21.066
-45.739 -19.632
-50.146 -20.497
-32.983 -15.236
-29.607 -36.656
-33.990 -15.253
-47.265 -7.324
-24.025 -31.387
-12.666 -30.936
0.349 -20.579
-6.775 -18.416
-17.726 -12.116
-16.360 -30.007
-37.003 -5.718
-20.692 -16.787
-36.826 25.664
-46.686 15.304
-53.786 -3.004
-49.012 20.167
-38.961 8.408
-41.188 40.114
-24.948 49.981
-42.331 46.594
-37.642 41.382
-26.127 47.250
-55.323 41.786
-22.796 52.569
-24.751 51.050
-24.622 61.688
-28.630 42.189
-35.387 16.310
-15.488 7.526
-5.581 -5.288
-51.208 12.840
-29.567 15.005
-32.705 40.138
-22.911 42.672
-51.058 24.507
-10.802 48.780
-39.768 43.773
-39.415 9.193
-22.739 25.542
-48.805 15.143
-57.833 31.762
-40.311 47.010
-19.746 58.128
-33.474 63.596
-26.046 55.415
-12.609 55.656
0.601 48.631
28.931 27.866
14.323 38.282
22.418 46.078
4.969 52.168
21.199 4.354
21.478 27.741
27.854 37.828
47.567 26.067
30.550 27.264
40.554 -7.905
-23.874 -17.601
-37.444 -23.844
-17.949 -13.713
36.854 3.732
42.776 -17.050
14.545 -23.920
33.496 -3.688
35.816 30.190
28.207 30.365
12.981 61.663
9.454 60.432
-38.960 39.869
-20.510 53.908
-24.297 35.952
0.841 23.005
-6.255 56.899
35.477 10.341
46.033 6.025
34.788 -7.731
23.749 -20.078
26.459 2.970
21.947 26.379
26.250 46.165
22.944 58.184
42.600 30.976
19.951 72.288
-25.525 47.241
-0.132 62.496
-14.369 62.020
-42.229 43.126
-50.088 40.340
-35.111 1.203
-14.329 -7.254
-4.111 26.008
10.423 -1.216
-4.534 -14.727
1.455 -49.210
21.062 -35.067
-2.804 -28.288
-6.409 -25.785
-42.035 -22.395
10.312 -13.904
34.670 32.485
46.096 3.512
45.804 2.578
36.455 35.494
12.488 43.183
15.521 61.835
42.690 37.656
33.032 4.753
46.008 -7.171
52.184 5.403
43.417 17.030
40.183 6.123
40.903 49.378
40.175 52.196
38.694 47.861
28.332 54.759
37.346 14.057
58.802 28.743
36.220 23.470
37.853 26.580
53.818 34.020
35.544 40.454
38.503 33.886
53.268 23.060
14.754 52.281
36.619 18.090
11.681 46.040
23.111 50.189
30.091 61.928
49.321 33.043
23.217 56.890
42.856 23.029
43.953 23.723
54.816 5.979
36.826 -4.750
12.426 11.652
-35.182 -5.773
-39.533 15.824
-2.209 48.882
-1.827 45.705
-7.167 65.509
18.149 48.336
40.472 21.802
57.318 15.387
48.781 21.262
43.378 23.019
46.966 -19.672
33.211 -32.009
29.642 -18.487
35.926 11.007
25.977 46.705
38.741 49.395
34.291 32.844
-6.043 69.068
19.686 57.594
11.731 56.233
16.420 57.117
9.458 56.024
15.612 78.931
11.456 67.471
-2.104 60.241
-5.346 62.388
-33.298 61.871
-8.937 59.802
21.309 55.622
36.889 52.841
18.314 31.247
50.600 -4.731
50.318 -22.458
60.360 9.533
37.058 29.599
32.443 12.078
17.461 -2.388
-5.178 -16.842
6.330 -8.664
-23.351 -23.028
-34.888 -10.462
-42.265 1.693
-51.020 -12.051
-31.377 -6.537
-44.813 -4.302
-44.178 -0.087
-42.009 -6.705
-32.318 3.023
-5.726 -2.076
-56.578 10.213
-47.425 -2.456
-50.149 17.957
-41.060 26.428
-17.057 58.296
-40.741 48.290
-48.880 36.673
-33.547 35.587
-15.433 45.859
-12.970 65.501
-27.681 37.370
5.091 68.237
-21.584 59.153
-32.754 39.530
-32.993 27.604
-43.860 9.220
-46.947 24.745
-37.871 37.824
-48.219 39.020
-4.967 65.644
-16.603 79.850
-13.724 56.624
16.211 46.505
4.387 46.799
-25.612 32.933
-44.912 40.432
-36.978 28.183
-16.269 36.041
-43.281 50.123
-39.999 38.964
-53.212 38.320
-38.013 60.345
-18.144 62.339
-32.306 39.217
-28.892 44.078
-47.590 33.098
-57.638 5.693
-15.677 -5.422
37.317 0.653
40.994 21.155
44.151 33.222
44.155 26.581
34.030 -8.606
32.833 11.586
50.382 12.365
52.598 12.103
31.604 16.708
35.807 32.260
43.829 -7.636
45.145 9.855
19.082 46.280
-9.701 46.541
-1.572 56.474
-38.079 51.400
-39.755 56.768
-36.063 43.703
-41.849 47.668
-36.269 30.155
-13.397 -12.554
2.446 0.250
-7.427 -2.723
-15.885 28.787
-14.898 2.514
-2.481 -12.182
6.273 0.854
-25.061 7.088
18.308 -5.553
37.248 7.917
-18.746 -4.681
-15.058 -25.882
41.463 -14.848
31.485 -1.556
32.958 6.631
38.126 5.907
16.140 -0.567
-18.984 21.308
-32.818 17.906
-26.351 45.546
-43.030 31.995
-43.612 45.472
-39.885 36.319
-36.478 8.913
-13.027 57.201
-17.507 45.430
-38.450 36.212
-46.973 43.891
-63.932 9.108
-41.385 -1.020
-49.256 12.832
-43.224 -6.623
-8.212 -31.784
-7.507 -26.259
-15.600 -31.081
10.172 6.670
14.316 -1.633
-3.497 -19.950
-9.045 13.266
-14.775 -13.161
-13.617 -20.898
-11.493 -12.013
-26.409 12.177
-22.342 -18.045
-26.263 -16.819
0.432 -36.997
18.733 -23.453
7.669 -26.669
4.881 -22.833
5.550 22.470
33.824 29.929
37.441 39.677
19.660 32.346
38.604 15.400
42.604 33.055
44.053 4.073
38.898 41.224
41.549 24.358
38.268 8.333
40.293 27.432
39.428 36.344
37.983 20.009
48.159 -0.693
52.269 27.754
36.649 56.559
19.139 59.504
24.359 55.401
34.000 53.583
8.586 71.406
38.343 58.374
43.626 51.978
50.843 31.550
39.953 2.937
57.551 -4.957
45.188 21.722
58.543 22.914
36.812 18.606
26.003 20.994
6.841 1.540
19.283 42.679
19.908 35.526
10.389 42.864
45.209 17.125
36.572 32.811
11.248 55.519
26.625 65.139
33.690 46.076
29.799 60.489
5.528 60.800
-9.302 59.649
-25.446 47.161
-9.281 58.855
9.063 69.372
-7.962 59.917
25.962 51.244
12.588 47.520
13.822 43.281
31.078 -12.306
34.360 13.764
29.239 8.097
35.270 20.978
22.944 11.545
31.741 16.062
19.150 60.677
37.404 52.589
46.653 40.531
47.947 18.695
48.774 15.636
41.767 1.576
9.871 -22.807
24.533 14.366
-1.572 -11.384
-17.018 -22.974
-32.180 -15.498
-14.078 -4.593
6.212 -34.106
14.712 -27.628
-3.736 -33.437
23.690 -23.743
28.350 -22.340
37.814 -15.938
34.193 46.496
15.822 49.584
22.374 64.629
25.480 25.406
30.567 16.990
4.480 27.744
-41.643 29.939
-29.400 44.941
5.996 62.689
-16.293 63.062
-32.479 42.591
-32.869 43.909
-12.903 63.586
6.461 62.205
-2.868 64.471
-7.175 65.045
-9.250 44.177
-6.297 47.418
-19.563 4.158
-17.480 51.715
-22.735 61.645
-28.281 41.044
-52.541 34.539
-59.217 33.458
-29.522 47.462
-13.586 58.755
-2.427 66.651
42.465 7.977
38.692 38.158
29.739 29.922
13.124 57.099
28.184 62.870
24.941 60.803
14.200 64.631
37.083 38.766
38.176 26.033
7.140 55.849
30.028 30.241
20.788 56.317
24.862 58.271
37.554 19.914
20.032 23.957
6.826 11.750
-14.992 2.323
-22.124 17.974
-31.222 -21.887
-19.519 -17.567
6.612 -17.513
10.954 -23.476
6.834 -14.224
28.914 8.525
44.710 1.357
42.810 -3.485
60.318 -3.820
37.265 42.488
-5.494 47.357
4.148 47.123
-35.864 9.735
-12.641 -18.031
-18.398 -26.715
-35.606 5.347
-16.215 31.523
-28.100 6.538
-35.778 15.753
-44.497 15.791
-48.378 50.289
-6.716 48.344
6.530 46.530
26.656 65.505
54.353 48.310
10.778 69.521
-11.554 19.398
-22.636 27.246
1.335 65.838
17.020 60.192
28.426 47.108
-5.515 63.758
18.028 47.599
22.347 44.280
33.495 53.755
11.897 54.076
-17.623 46.205
-3.998 55.610
1.069 48.096
6.246 61.977
40.471 50.337
-9.557 52.770
-10.006 56.761
-4.385 70.635
-36.564 42.170
-48.683 46.299
-45.166 43.442
15.964 11.531
26.164 30.972
0.767 68.437
15.747 54.043
27.127 32.914
56.481 31.887
60.729 30.171
44.051 -5.946
53.139 30.673
41.458 -2.394
36.098 -21.415
-9.021 -13.847
-3.137 -32.306
19.930 -34.742
19.782 -37.372
4.090 -25.918
-6.074 -23.038
-39.423 2.091
-21.603 -3.301
5.518 20.719
17.631 28.320
36.116 22.808
32.070 22.518
36.717 22.725
40.456 37.651
17.939 48.456
25.863 44.097
10.014 22.320
7.678 46.692
8.702 44.227
14.031 30.910
34.594 13.725
26.479 9.661
37.954 37.536
34.965 50.409
36.946 43.786
33.968 24.864
27.535 29.838
44.698 51.144
47.672 42.647
19.977 28.681
35.569 54.584
27.486 47.993
36.284 40.832
31.297 41.978
52.250 41.298
39.631 36.309
38.871 47.120
27.144 57.989
27.834 50.351
30.484 54.211
30.487 39.118
40.191 19.922
16.356 -16.470
21.627 1.229
7.466 33.262
-42.265 17.845
-32.754 -3.474
-29.996 2.762
-22.496 38.555
2.557 6.799
3.614 -17.674
1.305 -8.232
10.130 -7.131
-24.952 0.500
-11.049 -18.519
-42.744 3.630
-27.648 -13.063
-43.976 44.638
-19.672 44.614
16.259 44.857
40.205 36.229
38.274 10.951
13.258 51.929
35.294 31.103
20.888 42.661
19.992 67.756
2.716 60.667
27.917 56.485
-10.886 68.795
-8.496 49.779
-11.794 45.706
-28.761 54.735
36.482 37.831
40.823 -11.599
36.402 -5.129
56.912 19.877
42.457 18.655
42.328 11.871
33.449 27.291
21.581 19.232
33.027 36.670
37.969 40.974
42.151 51.938
41.482 40.105
17.799 48.865
-0.817 51.182
-41.587 7.391
-46.012 15.287
-46.661 13.825
-45.580 12.016
-40.470 -7.311
-39.515 10.535
-38.992 58.801
-38.859 39.703
-27.897 40.904
-34.409 26.930
-11.722 57.389
-1.449 68.007
19.077 59.950
9.871 63.646
-8.976 72.029
6.210 62.597
24.875 44.168
-16.691 48.600
-11.312 67.931
-1.375 58.287
-25.628 42.931
-13.411 62.746
17.629 72.386
51.453 27.800
40.623 21.161
51.761 7.822
23.248 40.503
24.727 36.766
-18.312 13.381
-3.665 -7.813
-1.300 -21.038
-11.085 -38.793
-17.400 -39.715
-45.392 -8.719
-36.050 -17.521
-25.562 -5.623
11.967 -11.592
42.827 12.606
49.276 15.874
46.705 36.737
29.727 42.515
31.011 49.112
-7.645 54.643
-2.343 65.813
-14.712 64.011
0.106 57.802
22.159 52.680
-8.543 52.488
-2.893 56.554
-27.891 35.427
-18.777 43.742
-34.900 19.551
-40.273 41.647
-5.637 57.516
-10.655 57.234
-10.556 61.807
-20.296 49.723
-35.048 57.760
-6.375 59.914
-25.014 52.225
15.146 56.737
12.690 49.803
38.961 52.625
48.662 24.800
55.792 10.746
53.770 26.806
32.745 34.741
34.792 45.165
25.418 51.778
25.564 43.039
41.677 -7.129
2.375 11.258
0.981 -16.424
20.140 -32.659
-12.761 -30.553
23.305 -21.290
7.222 -12.652
-9.035 -25.867
-15.400 -31.939
-27.089 4.073
-25.762 5.570
3.562 -11.584
-19.695 -8.947
-4.353 -32.714
15.710 -41.505
-21.031 -27.892
7.585 -24.935
47.269 -19.331
38.555 -4.423
53.673 7.406
29.437 -0.024
40.739 39.075
56.965 30.095
41.495 41.745
35.257 40.689
13.409 24.081
35.769 -4.730
45.162 16.859
27.328 20.162
43.519 27.464
40.694 43.971
38.453 21.223
10.609 -1.604
36.341 10.282
41.296 -12.275
39.305 3.513
45.381 21.224
40.826 31.125
25.952 58.221
41.710 56.362
31.707 29.119
49.597 12.875
50.467 -2.404
35.110 18.828
40.865 17.720
29.900 20.780
1.193 16.451
0.909 -12.414
36.533 6.709
33.343 -14.326
23.790 29.409
4.267 31.504
7.349 5.013
21.295 -8.697
10.046 -8.362
29.987 14.405
7.485 -22.383
10.638 -24.459
-2.834 -26.413
29.721 26.327
21.989 21.692
29.785 54.978
35.001 44.610
29.315 23.807
35.695 -9.083
46.806 21.806
17.186 3.911
-31.976 28.719
-15.523 33.838
-33.847 52.175
-47.862 25.047
-35.114 -19.609
-38.356 16.406
-42.593 37.641
-24.209 -1.933
-43.803 -12.494
-23.487 -20.364
4.441 -21.275
12.609 37.905
20.695 51.691
8.442 65.887
20.415 55.513
33.122 25.530
24.059 41.440
47.675 19.830
31.049 27.065
43.953 15.924
41.650 35.238
41.885 35.284
41.338 34.293
27.424 57.500
13.718 66.814
21.486 65.325
30.414 44.357
36.448 28.733
2.231 41.256
-7.729 -34.342
-17.001 -17.703
-14.335 -9.624
-28.969 23.649
-22.119 14.937
-2.936 25.871
-8.058 8.226
-11.333 3.205
-36.112 -1.758
-54.647 8.593
-54.330 48.669
-40.989 35.095
-36.982 5.061
-36.824 11.630
-32.939 12.392
15.395 3.863
29.506 -18.353
17.716 -39.960
20.700 -11.390
28.125 -6.525
-1.520 -4.880
18.190 -26.934
34.700 -17.313
65.773 4.834
35.151 8.568
44.877 12.176
-0.280 14.051
-20.382 -8.045
-35.352 15.225
-42.991 13.532
-24.334 8.157
-5.170 14.652
42.005 3.608
35.935 10.279
38.894 -16.741
42.629 11.793
-1.924 -6.345
-6.355 -20.938
-16.343 -7.403
12.402 -17.880
3.009 -7.251
-2.202 -3.632
-6.573 -27.263
21.836 -14.872
36.955 -15.656
24.562 -40.063
-4.477 -39.116
49.012 12.628
39.337 27.284
47.122 24.705
24.495 7.531
21.340 -8.629
45.693 3.656
27.167 -28.940
12.546 -26.597
12.747 -24.609
30.771 -31.400
-3.444 -33.702
1.677 -19.836
17.684 -31.751
16.908 -22.659
7.023 4.164
-23.439 -4.932
-23.546 -16.409
-31.502 -7.307
-35.642 -12.914
-44.506 -1.436
-40.345 -0.347
-64.052 -2.437
-49.719 23.474
-53.258 25.280
-29.893 33.318
-33.911 36.966
-17.462 19.578
-14.114 16.188
-2.759 12.005
-21.460 35.631
-4.251 57.024
21.160 57.049
43.060 42.551
50.928 31.362
39.326 8.619
28.180 32.553
28.001 44.482
26.341 44.817
31.191 52.664
15.835 40.701
13.446 45.651
-43.604 45.166
-38.355 47.272
-49.730 23.041
-17.087 46.620
-27.342 47.759
-7.153 45.577
-5.823 62.623
-4.133 60.497
-54.486 12.302
-32.635 9.605
-29.016 -3.147
-45.606 -0.808
-41.907 10.825
-38.243 14.602
-27.138 44.107
-2.181 67.775
11.574 53.161
-0.606 50.098
37.001 38.830
46.098 40.334
57.290 10.452
44.847 7.119
44.170 2.927
5.197 17.590
-35.258 55.428
-12.662 62.471
21.924 51.133
29.124 45.443
34.026 31.389
25.481 38.581
31.213 27.600
38.134 21.158
26.467 1.889
43.454 -18.684
15.923 -25.143
29.668 -27.543
30.557 -22.022
36.431 -26.910
5.114 -33.942
16.128 -32.043
10.582 -7.386
14.043 4.286
16.020 -19.900
-0.337 -9.140
10.865 6.366
25.170 34.764
44.561 29.700
31.584 17.437
24.034 -17.290
44.703 4.174
45.780 -19.201
29.421 -13.580
35.917 -13.636
18.995 -14.187
31.967 -11.655
30.691 -9.725
-1.586 -34.235
-14.205 -26.474
-30.204 -24.554
-11.859 -36.792
-13.821 -30.754
0.376 -20.415
-15.724 -14.245
-47.472 1.970
-47.223 26.512
-40.806 33.775
-50.588 47.890
-30.801 37.265
-43.349 -7.398
-41.056 38.918
-12.718 60.483
-20.112 50.534
-29.461 65.948
-8.918 56.744
-26.005 49.824
-14.498 61.860
-1.726 30.803
33.892 -6.406
19.675 -14.487
6.872 1.350
1.029 -21.074
1.257 -39.431
-14.533 -22.759
21.715 -18.640
-5.442 -5.422
26.277 -8.242
30.062 -7.677
44.047 29.333
40.298 28.876
31.904 25.852
28.623 43.290
36.809 41.683
27.426 19.565
36.434 23.925
41.947 -19.828
44.980 20.172
54.082 14.238
57.435 15.016
48.858 29.334
50.168 29.752
25.308 40.714
35.028 39.963
11.734 51.180
-23.127 54.948
12.855 46.525
-28.725 51.030
2.358 41.585
19.392 53.317
-10.007 56.904
8.707 66.630
-26.202 61.421
27.992 53.840
5.845 69.103
20.157 68.310
42.069 50.257
27.031 56.690
38.996 43.344
42.384 7.618
19.296 -0.800
36.252 -18.720
17.734 40.041
-14.211 -16.680
-24.589 -18.519
5.963 -21.245
25.723 -19.676
39.196 1.112
26.734 8.761
37.122 37.019
32.897 24.425
6.948 3.214
4.382 14.337
-0.944 0.541
18.606 10.237
27.435 -17.309
8.507 -20.243
39.413 29.650
27.889 -14.842
29.612 -5.829
13.809 36.974
33.985 43.778
30.125 50.734
40.703 46.066
49.361 34.632
43.584 20.744
42.672 29.503
46.185 10.537
55.908 3.892
26.044 -23.707
-3.379 -17.883
12.998 -16.148
4.590 -3.559
13.037 -16.179
12.602 -22.783
-37.406 -19.763
-33.841 -10.311
-39.329 -19.077
-40.234 5.491
-43.753 14.296
-46.479 8.505
-50.295 19.443
-43.474 22.459
-41.158 23.596
-1.289 67.052
-0.340 55.587
3.436 40.187
-2.187 17.068
8.242 -5.061
22.266 14.121
-16.155 14.011
-16.700 6.451
14.397 24.524
23.515 28.105
25.914 -19.696
-29.001 -23.109
-2.458 -22.211
-3.726 5.519
-13.604 24.604
9.432 -5.868
12.081 -1.256
21.603 -4.185
36.825 11.137
41.044 24.691
42.334 38.974
40.415 38.010
31.380 -1.478
44.680 14.937
2.173 46.584
2.218 42.275
43.276 -20.595
45.623 -10.049
39.799 2.206
40.328 9.554
30.284 35.195
29.203 56.388
46.042 37.670
32.576 32.669
50.121 15.256
41.188 47.037
42.855 41.769
41.299 41.426
33.347 1.500
41.092 19.885
51.155 21.740
41.660 -14.632
15.833 -33.760
-21.407 -20.749
-9.474 -23.622
-14.636 -28.812
-8.755 -17.873
-47.860 -7.760
-4.776 -11.465
-11.392 -7.097
-17.949 -16.051
-17.474 -12.955
4.306 2.302
30.165 -14.760
4.247 4.855
2.676 6.982
-29.647 37.018
-9.225 -4.237
-26.449 -4.575
-19.977 -26.112
-27.116 -17.152
-26.570 3.554
18.319 -17.189
-28.521 -18.903
-7.742 -30.259
15.276 -35.149
39.190 -25.049
3.170 -15.320
26.108 -5.134
8.020 -27.686
40.229 -8.542
38.832 16.011
23.333 48.966
51.813 11.535
29.214 -22.510
38.059 -27.997
37.142 -16.451
34.194 3.411
29.812 -0.096
39.658 5.424
28.403 -12.026
-9.959 -14.637
-34.461 -21.647
-42.275 -10.989
-43.324 -4.416
-47.019 -5.275
-35.446 7.597
-42.063 18.989
-47.437 12.530
-41.236 -6.708
-44.855 16.892
-27.669 -21.287
-37.758 7.170
-48.693 7.153
-33.013 1.351
-9.813 -27.197
-24.271 -27.794
-38.707 12.462
-42.758 -11.891
-50.448 19.485
-55.250 20.943
-43.012 -2.175
-29.574 4.102
-53.774 3.160
-31.447 15.640
-32.167 14.464
-35.214 14.187
-13.619 0.342
-34.019 13.583
-48.384 0.678
-51.006 9.151
-34.120 -9.774
-22.189 -0.892
-49.507 9.225
-36.044 -4.396
-9.821 -22.004
18.194 -2.324
33.125 20.916
24.238 18.793
-18.359 65.484
-29.550 60.079
-20.711 47.887
-35.080 33.115
-54.145 37.263
-45.401 55.131
-2.040 64.754
-10.273 68.244
-4.789 70.397
-14.504 64.995
-41.094 20.181
-38.863 28.967
-30.415 57.331
-36.527 33.778
-10.777 59.198
24.749 54.926
4.461 49.366
37.823 23.255
17.130 39.057
17.547 6.914
13.329 45.226
5.017 60.545
-3.951 62.694
-16.761 60.854
-18.285 41.598
-13.411 23.575
18.704 1.857
29.865 0.023
17.113 5.554
0.008 -20.420
5.501 -28.010
-37.712 -17.537
-45.721 -6.940
-28.783 13.130
-34.854 10.352
-37.874 10.984
-18.490 33.071
-22.086 5.028
-23.379 -4.068
-32.039 -13.075
-23.159 -18.342
-44.349 -3.428
-63.317 5.950
-53.181 -14.785
-43.923 1.715
-43.747 14.297
-36.364 30.373
-45.722 26.375
-52.011 5.528
-42.828 30.475
-34.703 2.081
-41.190 32.744
-37.759 37.475
-43.898 32.715
-43.371 17.234
-41.258 40.706
-1.057 53.675
31.426 55.338
37.301 42.644
-20.244 54.002
24.107 36.185
16.109 -9.862
33.523 -39.610
45.998 -8.830
7.224 -23.801
-13.594 -10.343
-38.952 9.792
-34.620 21.439
-42.954 26.445
-39.843 21.549
-43.370 -7.783
-43.202 0.166
-40.060 4.688
-23.604 16.317
-24.513 -5.330
-25.145 27.931
16.758 26.756
28.140 28.919
32.608 43.645
-3.137 13.546
-14.893 -16.132
-23.140 -19.146
-13.091 -8.653
-7.641 -8.531
-19.743 -7.368
-26.352 18.163
-15.855 5.219
-18.185 25.713
-1.145 -5.349
10.158 -15.846
-2.264 -27.422
0.402 -25.006
-27.549 -25.113
-12.120 -23.516
-7.950 -31.815
-17.622 -18.685
-43.418 -10.149
-41.812 -1.305
-36.435 -21.788
-24.686 10.711
-45.974 6.680
-51.352 11.324
-47.686 24.998
-35.640 29.381
-50.700 18.024
-55.976 34.772
-29.277 -28.467
-37.035 -14.539
-28.210 -13.318
10.833 -18.821
41.508 -4.709
28.124 -4.473
3.306 -6.657
8.102 -16.825
32.030 -17.142
33.029 4.174
21.109 -19.240
9.012 -16.015
19.019 -7.192
-10.256 12.308
-11.181 -0.518
-13.473 28.234
5.086 19.734
2.551 22.599
0.047 -15.468
-10.383 -13.463
-6.768 -18.399
-30.741 -10.942
-23.544 -38.850
-12.229 1.624
16.790 -4.435
-15.201 -14.203
-41.014 24.201
-3.087 -14.532
-33.411 -14.769
-2.229 -23.568
-22.203 -31.674
-22.887 -26.795
-37.559 -21.138
-36.155 -10.960
-1.353 -28.594
-28.989 -2.777
-30.638 -8.511
-23.150 -9.420
-39.898 -14.678
-21.156 -27.701
-25.569 -2.425
-32.433 -11.117
-28.609 -25.900
-46.869 -17.269
-39.288 -20.672
-35.801 -18.000
-9.713 62.797
16.564 49.123
-10.173 63.880
-20.374 56.867
-17.254 57.391
-15.874 58.758
-35.072 26.103
-39.829 42.735
-31.318 26.139
-52.275 6.296
-25.286 -8.591
-35.904 -12.207
8.518 -3.023
10.081 -30.104
0.677 -17.832
-14.169 -13.341
18.637 -13.289
21.842 1.537
55.298 -1.259
51.348 -3.327
34.654 3.424
14.834 57.067
24.969 50.725
-21.626 54.426
-18.642 1.226
-45.549 50.578
-16.778 65.513
-3.231 69.700
6.364 55.213
2.394 42.043
41.586 -5.237
44.829 15.580
38.699 31.992
7.585 33.800
-28.646 37.322
-26.984 38.906
-24.780 39.371
-13.504 43.438
-3.805 22.227
-34.831 38.257
-50.226 49.100
-24.107 66.263
-26.295 58.875
-16.246 36.803
-1.569 31.057
23.571 -17.784
-11.744 -1.681
15.474 -11.304
20.076 1.162
-16.091 1.312
1.448 -2.463
10.589 0.713
12.263 15.581
-12.899 15.551
16.884 37.866
44.537 2.582
16.772 -4.327
5.233 -13.985
2.341 -20.643
-10.779 -10.541
-25.853 -2.702
16.812 -4.667
-12.518 -14.477
8.076 -13.653
40.035 -2.957
10.430 -5.907
12.552 -27.012
23.260 -26.627
3.759 -31.314
-21.020 -30.714
-19.858 -4.295
-39.745 36.460
22.345 30.892
-5.042 10.142
-1.430 46.366
-11.527 11.218
-13.012 26.943
-45.615 19.051
-40.192 -17.861
-44.759 -14.031
-54.580 25.253
-33.654 37.442
-36.119 51.187
-43.545 11.628
-39.899 -1.345
-11.971 0.355
-39.229 -9.025
-15.751 -15.410
-16.846 -15.767
-36.332 -30.432
-42.320 -23.392
-33.062 -20.586
-53.314 1.347
-43.680 -10.007
-32.049 20.182
-30.478 7.251
-47.733 19.764
-36.040 36.882
-29.740 57.529
-58.203 35.602
-40.283 22.558
-0.657 64.809
-47.417 41.678
-40.712 36.107
-48.765 12.380
-44.839 10.742
-36.679 -14.391
-33.119 -20.626
-5.415 -16.781
-6.758 -10.225
-28.262 -14.177
-3.178 7.454
15.377 3.624
-0.732 14.821
17.056 5.389
24.146 -0.765
46.949 29.358
46.401 39.001
3.598 34.338
42.651 26.831
39.534 10.897
39.707 -21.833
15.688 18.631
8.968 6.558
38.271 5.207
42.157 5.368
37.435 34.798
40.388 32.704
37.532 39.067
40.781 39.311
12.963 69.683
4.678 70.750
20.926 49.062
24.629 43.400
40.207 48.257
34.879 47.501
-18.275 54.096
18.996 51.006
5.225 53.120
49.869 2.773
32.414 46.153
34.126 25.931
8.799 59.808
-0.010 69.152
-14.279 69.542
-28.643 64.224
-17.107 59.720
-4.787 64.515
23.933 38.603
35.052 -1.437
21.596 -20.917
47.038 6.929
48.854 27.989
48.231 15.702
45.648 21.749
46.767 18.346
34.031 26.382
39.157 -11.688
38.414 25.707
38.446 40.827
6.107 46.699
-2.192 40.058
-2.285 7.111
-13.380 -30.739
-45.468 -10.292
-43.864 -12.436
-48.305 -2.212
-52.257 35.246
-54.092 12.283
-24.821 0.520
-32.974 -17.431
-34.831 14.397
-14.732 7.549
11.019 -14.050
-7.406 -11.094
-3.055 -1.008
-9.099 -22.315
-12.766 -29.788
-11.823 -30.659
1.629 -26.956
27.049 -19.797
24.000 -26.447
-31.537 6.136
-13.054 -11.855
-19.213 12.457
35.542 -3.453
13.628 -24.871
10.604 -25.152
27.324 -20.796
39.193 -18.327
56.250 3.941
52.371 3.393
58.536 15.434
46.915 48.438
28.373 37.337
43.036 6.263
18.953 -5.277
-10.249 -16.740
-30.178 7.788
-4.836 -21.874
-8.989 -22.610
-37.936 0.930
-20.642 10.117
-29.908 -3.528
9.229 7.857
30.710 24.638
22.678 58.162
5.044 48.723
35.520 24.247
35.386 21.252
10.105 -12.516
-28.612 3.477
-15.272 23.135
-15.401 24.555
15.842 53.194
38.844 -10.084
33.770 -6.208
32.742 -12.903
22.085 -17.443
30.270 -19.286
55.479 -8.380
37.405 32.292
52.370 28.534
27.121 61.245
39.068 54.197
-9.494 66.343
-20.113 68.618
-28.900 47.459
-46.491 25.127
-49.330 33.757
-44.783 9.174
-40.183 41.214
-53.066 13.649
-44.301 12.674
-34.291 -5.966
-13.787 -25.835
-2.949 -25.977
-23.258 -22.994
-6.465 -36.986
-8.233 -24.026
-10.494 5.688
-15.673 -19.447
8.750 -16.800
-14.360 -22.931
9.110 -1.551
-5.323 6.418
13.817 -19.799
-7.197 -33.077
-8.067 -22.057
22.476 -4.828
22.834 39.107
25.728 59.040
16.854 59.482
-2.785 58.488
-20.045 43.748
14.177 52.136
31.377 29.281
31.722 29.574
30.230 24.920
43.123 44.843
44.482 49.884
19.664 50.386
14.991 48.642
3.738 54.751
-2.846 52.761
-39.232 29.719
-33.498 12.222
-27.070 10.096
-47.995 49.246
-33.078 59.362
-23.040 62.430
-3.620 60.824
-36.730 2.631
-43.082 22.331
-39.096 7.602
-40.711 -0.165
-20.038 -0.158
-41.754 -8.739
-50.042 -4.572
-53.481 -7.897
-54.376 -9.213
-36.191 3.713
-36.014 42.556
-25.852 44.869
13.834 48.057
29.508 18.937
-2.139 48.415
-13.835 58.286
-30.430 49.171
-49.345 40.423
-24.244 39.900
-36.848 6.882
-6.966 -23.216
-1.569 -19.115
-2.123 -11.169
-15.955 -5.371
-35.327 -23.160
-13.678 -27.419
-5.872 -35.506
-7.481 -27.692
-21.280 -13.967
-40.559 -9.094
-44.500 30.797
-35.354 44.355
8.459 41.360
6.452 52.592
-27.488 46.624
-4.195 70.438
-23.950 56.381
21.361 64.650
22.270 53.781
23.490 17.191
13.853 49.333
4.487 46.749
32.153 42.069
18.925 63.336
25.734 72.391
9.710 68.929
-20.775 47.744
-38.085 43.143
-44.987 37.661
-34.239 19.535
-35.498 49.519
-34.685 58.985
5.482 36.932
-43.668 22.325
-53.324 47.501
-12.629 54.121
13.629 50.651
-14.111 51.050
5.622 48.740
-12.326 42.627
18.030 45.387
16.441 55.404
25.156 45.749
27.271 47.352
15.914 56.882
33.984 42.187
46.337 30.485
40.200 -4.527
30.771 24.935
26.714 28.171
11.313 8.030
54.098 14.635
39.148 26.232
20.367 -5.627
35.156 36.720
44.319 3.626
50.216 31.671
51.756 19.236
44.726 24.458
7.007 45.195
19.620 50.369
26.401 14.632
9.738 10.189
15.428 -29.183
23.429 21.028
31.533 -9.218
-10.761 11.503
25.409 16.433
18.044 22.861
-15.297 1.215
-20.899 -13.733
0.564 18.735
-17.094 21.119
-16.928 20.561
4.756 64.105
-4.875 54.632
2.417 42.308
18.389 -19.810
2.597 -23.209
27.691 -11.192
39.619 -10.775
35.980 8.116
21.133 38.061
-14.299 57.704
-35.798 41.745
-20.902 40.848
-42.202 13.711
-38.627 22.196
-19.565 51.595
-14.350 62.192
-28.418 56.311
-18.838 46.721
-31.490 63.194
-19.849 39.128
-39.656 -15.763
-7.426 -41.365
-22.861 -32.939
-40.293 -24.214
-29.463 -30.273
-31.512 -23.529
-11.920 -25.549
-16.409 -16.559
-47.539 -7.145
-25.998 -18.604
-8.049 -14.034
-0.384 -16.855
42.732 -26.243
-4.195 5.203
-15.931 31.016
-38.595 6.543
-37.806 -4.368
-30.463 -8.862
-24.016 -19.112
1.496 6.806
-26.807 12.556
-1.942 -13.963
-15.823 -7.055
30.200 6.396
39.741 41.277
37.691 -26.875
17.198 -11.154
-0.405 -33.834
-14.313 -18.089
-37.833 11.347
-58.097 8.859
-43.508 29.828
-42.086 -20.720
-42.048 -20.176
-32.480 4.332
-46.513 6.181
-35.301 9.699
-29.037 41.329
12.766 35.136
19.867 40.986
39.899 40.436
30.503 49.664
51.985 20.895
16.826 14.087
34.834 -2.018
21.818 -17.820
-5.258 -8.145
-20.929 -26.067
-9.960 -17.836
-9.118 5.446
-19.896 -16.291
-30.520 -3.171
-33.875 0.490
-4.403 -25.251
29.459 -22.274
57.639 3.814
54.459 -0.959
46.346 6.440
40.675 1.378
62.229 18.822
49.323 -8.329
3.986 -20.737
41.060 9.034
48.448 20.384
53.396 24.605
37.265 32.659
14.566 37.552
37.878 36.820
29.714 55.396
7.801 39.301
43.028 27.672
50.726 27.173
44.317 24.238
51.412 18.847
48.028 -6.347
47.262 7.536
28.094 13.146
20.134 18.250
40.850 0.059
53.542 12.211
39.632 12.672
44.684 16.083
26.118 44.614
51.914 17.895
53.447 -0.879
51.080 29.228
-4.535 51.706
-45.826 12.450
-50.166 20.572
-54.718 17.741
-41.183 25.750
-42.409 38.785
-32.170 43.388
-10.724 46.995
-9.909 66.135
26.555 63.874
43.053 45.621
45.882 42.657
23.278 48.365
46.255 50.000
48.860 16.794
46.449 18.312
28.637 0.915
11.093 -22.217
18.862 -34.349
37.187 7.001
44.095 38.098
41.462 18.130
33.772 19.043
31.308 29.395
36.074 47.091
40.196 37.293
21.246 41.269
13.224 58.290
7.080 61.311
-22.552 50.653
-39.788 33.361
-23.207 13.027
-6.488 27.716
-37.140 -11.534
-32.020 -19.023
-8.088 -10.983
16.281 -12.627
40.430 28.792
1.671 47.153
-35.274 39.171
-21.005 71.232
7.846 73.861
0.672 71.000
-37.892 -19.929
-38.596 -5.140
-37.970 27.099
-24.257 25.713
-25.347 55.836
-22.270 57.431
-33.926 32.678
-19.648 58.468
-1.378 58.697
-50.703 37.705
-34.742 54.133
3.134 55.942
-1.019 58.248
25.210 55.469
20.211 67.821
24.833 30.595
6.763 42.909
56.780 35.463
45.905 36.993
8.284 43.550
-7.467 42.860
-14.758 30.787
14.173 42.648
-1.780 71.811
-9.562 61.867
-17.816 65.349
-13.690 47.245
-46.457 18.783
-15.323 1.722
-46.293 -2.579
-55.851 -0.594
-48.225 21.178
-50.251 7.539
-58.465 -0.494
-45.553 -9.024
-25.682 -20.530
-29.824 7.399
-19.414 43.903
-6.049 57.186
-39.403 28.128
-11.694 -7.624
-36.317 13.470
28.495 16.964
36.096 -0.849
30.271 39.340
28.338 19.935
43.462 18.390
34.654 45.652
-27.069 59.338
-33.239 47.048
-7.273 51.018
-3.984 60.937
-4.948 -15.269
7.972 -22.699
36.100 -21.816
45.687 -9.986
56.986 -3.893
37.235 34.944
36.712 36.238
51.036 23.975
42.068 21.684
30.536 13.434
31.171 35.837
50.208 17.949
53.390 25.410
39.097 15.794
42.414 26.412
48.690 17.654
31.399 -27.019
8.334 -16.818
7.013 -24.481
42.983 5.158
53.814 19.725
24.759 21.427
48.868 -6.082
43.345 -14.819
2.437 -34.321
-16.374 -19.132
-7.524 -0.796
5.682 -33.870
1.889 -37.145
-8.857 -4.217
7.107 -11.976
30.358 16.035
39.456 13.618
41.295 35.466
48.462 -8.961
37.075 -10.048
25.551 1.713
-11.502 -1.275
-9.014 -14.629
-21.798 -31.866
-42.695 -5.478
-45.387 28.620
-48.265 21.849
-46.106 30.726
-48.388 22.671
-48.639 15.297
-36.463 20.239
-44.644 49.157
-50.821 17.479
-62.257 18.691
-56.639 18.391
-41.487 -5.417
-37.496 -2.395
-31.776 -7.195
-13.221 -1.705
-33.266 36.789
-19.397 39.583
-28.796 6.735
12.590 15.335
-10.357 24.585
-24.742 34.782
-23.463 56.352
-46.180 38.526
-45.130 23.172
-51.915 34.488
-42.773 5.864
-53.160 9.585
-58.010 11.645
-29.991 -12.071
-28.268 -25.601
6.542 -31.610
-10.726 21.127
-39.405 18.669
24.653 -11.006
-24.640 -18.055
-21.956 -27.432
-32.183 -44.240
-29.837 -10.210
0.904 -21.483
17.762 -40.804
39.554 0.864
39.271 -7.069
36.996 6.271
44.364 20.322
31.267 12.809
40.732 30.674
22.007 63.087
18.983 35.424
42.924 37.560
48.984 36.373
49.305 35.066
40.828 19.287
26.528 38.425
38.906 41.955
49.175 39.151
22.925 65.888
24.259 56.222
14.187 61.187
22.136 65.036
25.470 59.875
14.458 50.699
4.359 56.314
42.888 48.855
46.957 32.068
55.980 22.223
29.910 59.803
32.575 25.847
46.066 19.960
63.703 9.933
15.648 -13.951
14.683 -34.586
-22.012 -3.209
-25.791 16.074
-32.487 -22.185
-47.565 -3.490
-22.099 -11.791
-39.159 -14.868
-38.680 20.907
-39.338 -10.210
-43.982 -6.670
-31.163 -11.981
-42.774 21.322
-14.180 26.574
-11.558 36.902
13.718 21.998
-3.853 25.289
-26.404 45.064
-25.357 58.186
22.963 48.459
15.458 55.439
-7.764 65.779
3.420 57.332
1.038 54.624
-9.817 40.010
-9.244 18.311
-5.128 26.848
-14.278 56.940
-29.279 56.564
-35.941 31.375
-6.912 61.117
-8.242 55.252
-28.953 37.726
-47.160 50.035
-23.835 57.102
-3.730 57.833
-30.079 34.988
-67.510 25.688
-58.930 15.108
-36.308 6.631
-38.878 9.173
-20.465 -23.910
-10.660 -20.852
13.841 8.530
27.849 -24.823
-11.448 5.040
-34.294 10.156
-33.846 -20.833
-32.401 -17.972
-28.966 4.613
-21.822 25.801
-44.314 30.035
-32.195 28.317
-45.350 10.621
-46.086 41.742
-29.927 45.771
-33.636 26.349
-27.760 51.954
-19.961 36.584
-35.421 24.993
-27.708 38.778
-0.365 -11.034
-48.823 19.269
-46.181 4.081
-44.575 5.498
-3.622 -17.512
-18.258 2.527
-11.310 4.578
-28.282 -19.554
-14.327 -24.540
22.100 29.534
17.749 24.028
35.327 33.496
38.683 29.974
39.818 31.219
44.213 24.017
6.952 38.020
-10.108 55.451
-32.414 55.319
-44.279 60.149
-54.099 4.416
-30.468 11.067
-22.429 -15.170
13.791 -13.017
25.251 -11.406
7.678 -18.959
0.166 -11.388
-23.619 -21.118
15.387 -28.281
25.637 -22.419
-12.442 -11.194
23.255 -17.779
24.712 -5.076
9.114 -15.443
-3.570 -16.802
7.921 -18.884
19.527 -13.110
43.044 4.135
46.248 27.054
57.812 32.691
42.650 4.112
58.567 8.024
55.280 13.016
47.038 -9.651
37.603 -16.372
7.263 -26.509
-9.507 -24.435
5.516 -11.827
23.015 -0.796
-0.298 -6.385
-2.689 3.318
17.213 -25.586
-7.072 -21.083
-8.600 8.557
-20.607 8.463
-6.761 -18.869
-16.881 -12.266
-15.739 -35.839
-19.415 -47.633
-8.344 -41.597
-1.035 -27.483
19.770 -21.104
31.031 -18.295
34.704 -24.190
25.162 -18.022
28.075 6.468
13.374 -24.851
-10.218 12.693
-29.984 22.339
-37.883 -6.323
-38.470 0.990
-31.090 21.648
-36.560 43.154
-36.468 46.344
-48.035 52.344
-19.837 39.892
-28.155 51.134
-9.119 66.155
-7.965 70.398
31.225 49.369
42.008 44.433
32.559 50.186
29.293 38.309
19.037 55.148
43.592 33.300
37.636 37.055
40.150 23.286
24.830 54.276
12.413 57.659
10.548 54.140
41.856 21.040
45.797 46.522
44.650 54.185
17.928 66.676
12.184 60.508
-4.120 65.335
7.910 62.511
6.949 58.090
33.724 44.867
25.188 54.548
26.543 35.344
29.985 32.887
16.874 58.217
-2.156 53.087
14.317 40.612
-15.754 55.597
29.191 39.644
34.471 35.783
14.493 18.875
47.322 55.825
6.320 50.999
-8.370 53.018
-17.147 53.277
45.496 39.111
9.044 51.853
0.053 36.504
-0.357 -26.371
4.437 -44.421
-0.311 -20.887
3.426 -2.863
-27.552 0.079
12.649 -0.985
5.185 -7.992
-4.644 17.947
8.439 44.416
-17.041 58.188
3.589 53.132
6.218 66.702
37.829 40.778
48.749 36.295
43.901 39.246
50.912 20.176
44.321 9.697
52.931 12.264
50.963 15.943
40.713 38.830
51.919 41.023
38.468 -0.718
33.115 27.765
34.552 0.911
36.492 0.558
7.485 -4.129
8.920 12.935
5.003 -29.188
30.349 -19.645
1.681 -30.855
22.430 -39.003
-8.851 -32.043
-26.260 -27.008
8.694 -33.719
-4.839 -14.976
3.261 -16.157
-7.776 -30.199
4.873 -21.108
-22.795 5.254
13.083 -9.715
5.430 -19.607
11.240 -5.835
-35.820 1.591
-39.824 4.665
-14.970 -9.264
34.612 -4.056
27.846 -2.568
45.264 20.928
51.204 17.089
39.548 43.326
62.555 39.396
54.197 39.880
41.155 33.162
4.308 -28.767
23.332 -27.066
21.501 -22.632
40.047 18.693
5.448 6.740
-14.153 5.269
0.709 -19.721
-30.968 -16.371
-33.349 -17.149
-15.921 -2.670
0.746 -4.695
27.457 -4.121
41.816 -13.950
16.424 -0.689
-20.915 -15.218
-18.204 -20.816
-30.307 -20.190
-17.687 -28.818
-10.428 -21.514
3.120 -34.269
26.146 -17.811
31.610 -8.724
43.699 -2.731
42.918 33.573
51.580 27.001
38.097 46.361
33.886 33.622
15.735 51.488
10.069 35.476
31.384 31.407
40.150 48.412
27.111 47.015
32.763 57.645
8.111 61.868
4.509 65.601
32.068 50.333
36.358 31.926
22.175 8.654
-12.925 -7.270
-39.156 10.542
-44.335 -3.558
-10.828 -13.849
-37.985 -6.581
-56.684 -3.786
-47.806 -3.506
-26.398 -16.645
-26.960 -18.776
-7.621 -21.127
7.686 -27.903
24.944 -21.415
25.574 -7.984
25.388 22.922
24.669 20.760
50.327 -12.575
54.232 5.923
51.428 14.885
42.471 35.657
44.800 -12.307
38.396 -10.277
71.098 7.734
57.307 18.918
49.662 15.410
31.681 -19.312
65.254 13.966
54.421 -11.357
59.014 22.924
45.482 26.607
55.542 37.553
41.300 18.207
55.848 12.394
46.279 -9.787
40.572 -10.124
50.401 15.358
34.514 39.045
40.983 2.732
35.284 -13.964
27.552 -10.062
11.510 60.219
23.016 -14.796
7.613 -37.547
18.067 -34.178
23.072 -28.139
-3.999 -28.106
16.085 -34.129
21.204 -20.283
28.553 -28.792
-4.280 -50.195
-7.425 -43.503
-0.867 -30.560
1.567 -16.285
-10.348 -25.197
-46.449 -9.037
-28.376 -6.207
-28.059 -3.296
-13.088 -21.837
9.436 -19.410
23.992 38.932
26.374 52.031
31.743 58.754
-5.500 66.381
-27.176 40.835
-27.359 57.170
10.565 51.582
44.531 40.309
32.684 44.305
34.015 6.780
36.310 42.624
14.570 35.944
-10.298 43.134
5.308 30.455
-17.892 52.985
-14.026 52.662
-36.581 49.730
-40.128 47.575
-52.627 23.567
-51.951 9.563
-43.767 41.285
-47.882 22.339
-47.579 8.234
-18.044 -8.358
-5.251 7.812
-6.033 -16.689
-10.596 -10.096
-3.212 7.829
1.864 4.323
17.314 2.397
22.107 -7.329
43.297 -7.330
49.951 2.052
49.914 11.160
42.305 -10.534
59.543 1.202
54.581 25.336
30.958 -3.364
49.186 8.461
47.069 -20.861
34.911 -0.242
22.402 -5.783
48.911 8.042
14.923 57.885
3.431 66.679
38.058 54.010
47.087 60.466
45.607 38.792
42.866 39.617
49.774 34.914
20.206 27.123
12.067 47.579
33.919 16.861
25.265 37.274
34.361 47.571
30.185 54.638
28.145 50.246
31.463 32.073
14.053 43.205
17.318 50.277
0.130 78.453
-20.965 48.444
-20.146 66.679
0.106 71.314
-4.053 19.931
-25.571 7.938
-26.446 -6.340
-12.639 5.099
-9.534 3.933
-34.000 -15.408
-58.792 6.947
-37.828 -4.469
-31.352 10.441
-39.787 23.914
-22.101 77.189
5.614 50.225
33.488 27.233
37.465 35.755
35.238 49.571
39.583 39.257
28.225 32.938
-9.008 53.871
25.278 62.974
35.701 39.582
34.026 41.472
31.749 45.053
40.782 45.392
28.966 57.774
36.843 50.445
18.480 41.162
-7.394 62.652
-49.027 40.418
-52.354 21.100
-23.733 7.204
-47.104 5.239
-42.714 30.177
-25.126 60.268
-45.139 36.972
-54.276 35.999
-46.789 37.919
-31.234 35.805
-60.929 14.023
-12.539 -3.071
-13.718 -0.109
6.426 -13.063
6.574 -15.299
-15.901 -0.038
13.785 -14.453
35.513 -0.657
28.870 5.352
18.527 10.922
41.835 26.899
23.990 9.900
24.861 6.958
15.724 35.426
20.482 46.825
27.632 62.596
37.594 44.214
37.824 48.330
43.895 9.855
16.598 0.973
7.437 19.257
45.099 -12.934
29.860 11.344
1.819 -3.909
-28.091 -13.694
-6.156 -27.399
-10.616 -20.227
-18.860 -18.099
-4.753 -13.635
-23.436 -14.972
-36.706 -2.627
-25.078 12.735
4.727 -9.948
29.426 -10.497
28.132 -7.209
2.853 0.281
-5.660 1.447
8.482 -2.050
-21.974 14.868
-45.969 -6.166
-32.391 -11.389
-41.254 8.933
-30.510 -5.768
5.223 -9.024
-18.204 28.107
-8.451 50.077
-38.735 37.558
-38.835 18.626
-18.249 50.793
-20.876 47.870
-31.841 29.317
-33.919 10.758
-32.567 1.889
-27.196 23.196
-23.297 -1.809
-44.992 -2.857
-36.189 -22.003
-35.132 -0.076
-24.159 -20.890
-56.596 19.245
-58.631 16.164
-34.984 -10.040
-39.390 -19.176
-19.885 -30.600
-9.030 -23.082
-12.211 -30.515
-51.442 -1.794
-54.691 8.617
-62.932 14.931
-33.695 20.705
-29.339 56.541
-24.198 36.395
-38.495 47.728
-52.671 45.498
-39.090 10.753
-45.320 26.999
4.849 56.234
-17.638 73.179
-35.244 56.281
-36.588 44.916
-17.672 51.889
-7.964 53.719
-44.185 41.314
-39.547 44.790
-42.238 36.215
1.577 64.853
24.833 49.857
-12.577 39.333
-12.626 45.108
-12.714 71.850
0.260 60.676
-3.252 73.014
-35.468 26.565
-40.281 30.697
-53.299 25.475
-50.229 18.966
-44.608 4.431
-48.102 1.114
-21.022 28.609
-49.194 36.297
-33.166 48.956
-41.185 39.993
-18.578 45.234
-18.972 67.258
-8.546 68.685
8.762 57.163
-15.264 70.208
-21.468 57.178
-46.582 38.577
-57.725 36.346
-51.895 33.351
-30.691 29.083
-6.137 54.097
-42.480 40.077
-33.643 37.898
-19.348 -6.013
-27.207 -13.992
11.022 -17.203
10.316 -20.492
14.994 -9.293
24.242 -12.542
31.111 36.040
7.587 -5.569
-10.611 -23.065
-29.579 9.295
-30.839 -3.163
-38.980 22.004
-31.640 13.485
-36.095 -2.398
-19.241 -16.708
-13.313 4.542
-18.035 17.308
11.231 -2.448
16.827 19.586
40.613 -3.353
26.764 -13.439
-19.016 6.765
-43.913 4.277
-35.100 33.529
-14.313 12.872
0.598 -19.158
-18.747 -32.636
-34.550 -24.134
-28.956 -26.533
24.193 -23.064
-11.663 -33.232
-43.272 -16.477
-29.763 -9.242
-31.136 -23.865
-53.765 9.554
-38.827 -3.195
-8.759 -9.992
11.397 -22.075
24.559 -20.478
12.798 -18.071
-0.138 -3.035
6.040 20.456
26.317 14.616
41.329 -7.392
55.843 7.001
41.458 -12.670
23.744 24.189
30.783 -5.307
9.716 19.076
0.033 -0.068
21.560 -9.816
-0.957 -26.791
10.299 -20.608
-4.760 -14.544
-16.082 -3.296
-22.834 -9.502
1.390 14.620
14.294 9.246
16.721 -4.582
14.956 36.542
-26.921 48.325
-18.062 47.178
-40.436 38.410
-37.752 36.711
-22.805 14.817
-16.182 36.519
1.546 41.101
-3.398 -28.817
5.802 -15.654
-1.651 -4.058
26.291 -6.464
4.133 -22.160
-32.315 -23.051
-32.573 9.244
-50.107 15.523
-45.963 40.374
-24.854 59.443
-20.773 67.086
7.417 63.318
26.740 32.891
33.041 18.556
19.003 -1.863
10.992 -7.853
-35.948 -17.084
-45.801 20.497
-36.165 -16.239
-48.866 22.645
-32.984 0.520
-29.376 -23.200
-21.610 -19.029
-10.008 -24.328
-39.988 -21.614
-38.209 -17.969
-52.156 10.956
-49.112 -3.940
-55.915 0.399
-47.671 13.347
-28.036 45.816
-35.215 48.407
-19.623 43.260
-16.331 46.123
-37.985 43.682
-29.817 49.200
-30.893 42.835
-30.641 63.715
-4.085 61.012
-34.505 -0.535
-26.448 0.357
-2.479 -13.385
-24.832 4.395
-49.394 13.984
-42.856 14.920
-47.874 6.463
8.401 2.250
32.084 33.551
3.856 57.802
-12.032 48.928
-21.296 58.086
-43.428 15.028
-37.399 27.232
-35.636 -11.555
-22.683 -13.755
1.832 -1.793
4.279 7.831
1.368 9.097
8.366 7.055
-28.934 -6.017
-23.193 -18.820
-35.380 10.155
-5.452 12.920
-10.823 5.445
-7.575 -0.932
21.471 -6.995
7.245 -9.081
35.252 -8.940
19.070 -13.718
14.254 12.603
11.434 54.173
38.510 47.858
44.626 32.653
54.799 34.929
55.940 19.409
39.636 20.757
0.787 44.092
-1.852 65.831
-15.117 69.961
-35.207 54.503
-41.227 36.650
-10.145 55.113
-8.723 49.781
-26.652 52.099
-12.898 67.901
-13.533 30.450
-23.799 52.031
-39.187 49.578
-44.183 20.926
-37.807 36.026
-51.128 15.704
-56.183 27.629
-51.168 13.793
-28.714 52.103
2.997 65.636
0.708 53.640
-4.667 13.334
-32.687 23.982
-38.709 46.128
-43.595 19.288
-36.509 -3.598
-28.425 42.996
-48.508 36.635
-59.831 28.263
-42.654 49.675
-28.511 36.003
-51.000 35.001
-29.949 37.770
-32.445 45.809
-18.109 48.689
-15.785 63.504
29.007 51.136
31.828 43.996
38.573 35.294
41.226 39.639
42.213 20.735
26.108 -26.876
43.482 5.794
38.655 -0.749
32.921 4.427
48.057 15.907
30.488 -1.770
56.589 6.556
39.586 30.499
27.935 16.323
26.491 56.270
14.671 57.825
9.677 54.748
28.526 41.869
-2.008 61.166
-9.528 53.883
20.568 51.902
40.283 46.754
45.360 -0.838
29.409 3.925
27.417 8.532
34.143 36.471
43.333 39.005
0.996 67.101
9.808 64.834
-17.853 58.679
-18.660 65.288
-21.194 54.261
-25.438 40.931
-26.557 57.316
29.665 45.686
19.655 28.990
-14.833 31.349
-48.639 16.670
-39.549 12.137
-48.705 10.725
-55.075 29.506
-46.849 34.815
-4.920 53.179
23.115 51.417
37.035 35.295
7.917 58.169
-12.261 65.156
-18.256 60.146
1.277 58.337
-27.431 64.733
10.746 60.518
-7.053 27.803
18.850 29.284
25.090 37.935
7.726 10.188
8.940 1.695
2.468 -11.258
-21.192 -16.843
-5.213 -26.329
4.900 -24.926
16.473 -27.546
9.484 -8.228
3.415 -8.511
15.596 -21.880
26.080 -7.843
20.381 -17.873
32.352 -9.140
5.816 -26.868
3.870 -19.032
8.213 -26.240
-11.860 -26.758
14.832 -19.439
1.579 -13.442
32.502 36.533
39.855 38.755
9.124 50.234
25.457 54.436
0.240 66.382
23.022 59.198
25.747 51.062
-10.458 50.634
-22.020 58.305
-7.023 65.108
35.106 43.259
33.501 55.095
24.712 58.385
31.159 33.926
51.035 36.088
31.769 23.152
19.952 40.559
19.213 35.251
12.699 36.962
18.010 10.601
28.069 -20.050
40.702 29.718
43.643 23.446
53.242 30.953
55.399 20.183
49.601 1.852
43.229 -0.019
42.868 -14.901
35.839 -14.961
31.286 -24.791
19.060 21.586
18.684 -2.718
2.378 1.729
-2.539 -9.651
4.480 10.035
22.789 0.147
31.131 -2.003
0.626 -25.854
17.363 -4.740
-10.081 -26.710
-27.471 -17.480
-32.096 -28.381
-48.601 2.180
-22.828 -29.648
-46.465 -2.253
-39.857 -10.171
-37.848 26.230
-38.358 1.847
-22.439 -12.026
-42.329 -23.214
-33.258 -17.713
-37.438 -27.156
-34.578 -21.890
-35.488 6.823
-50.693 -12.208
-61.812 14.235
-49.737 -17.125
-43.858 -2.844
-38.020 6.937
-43.849 6.919
-35.356 5.629
-42.738 10.102
-35.003 -17.214
-30.750 2.252
-30.849 -17.688
-42.118 10.805
-30.275 25.655
5.151 -6.766
-14.471 -6.570
27.222 -12.073
27.939 19.142
49.071 38.500
44.317 -9.077
29.994 1.087
21.668 -7.274
-11.201 7.069
-5.761 12.124
-15.397 37.312
-42.614 33.543
-24.104 -2.463
-20.688 -5.541
-43.282 1.295
-26.534 27.934
-7.466 39.651
0.508 51.301
33.363 45.747
21.155 56.939
41.834 39.588
31.654 46.599
-4.027 64.427
32.356 51.442
21.034 54.545
11.320 56.105
26.899 67.767
2.580 41.356
25.832 -11.751
13.949 -37.881
4.416 -1.253
6.735 16.784
-31.991 -3.860
-28.130 -23.501
2.768 -20.279
23.558 -6.065
24.298 10.143
10.758 -0.998
6.497 -10.431
-2.985 -3.030
42.092 17.379
43.134 26.537
23.732 9.883
48.491 -10.248
28.893 -26.075
24.828 -22.817
15.441 -21.541
18.938 -30.472
43.328 -2.468
23.060 -13.070
27.335 1.769
16.321 16.846
27.372 44.077
39.740 42.902
32.619 31.469
9.160 37.284
0.298 14.753
-31.685 2.564
-14.231 8.086
-30.187 24.017
-27.086 25.253
-37.591 13.646
-53.447 11.564
-19.372 -17.275
-32.491 -8.212
-35.727 -13.553
1.525 -15.790
41.905 -2.211
54.498 -12.839
55.367 3.694
48.218 34.374
45.945 55.990
55.046 13.697
45.509 19.059
48.122 20.885
48.490 28.096
37.518 21.033
17.768 56.560
25.577 65.618
42.280 54.413
27.678 48.064
34.612 57.714
37.445 62.009
28.199 61.107
42.178 44.908
50.384 38.193
9.332 64.355
22.956 50.100
5.500 53.830
6.352 60.665
-22.643 58.397
2.232 67.123
35.128 58.475
39.592 49.573
41.874 39.667
46.333 15.288
49.818 -9.207
50.518 9.591
46.311 6.688
25.264 39.887
36.684 61.267
33.953 20.667
23.624 49.819
2.842 59.394
31.534 36.273
1.847 47.383
17.441 53.645
17.160 59.928
47.453 15.105
44.630 43.152
44.175 43.025
21.593 59.273
31.153 39.977
33.588 54.782
11.271 67.733
17.031 67.467
6.786 50.636
-43.066 28.295
-13.209 47.449
-15.304 61.636
-14.962 69.654
-23.720 50.868
-28.757 43.008
-11.338 58.731
-6.540 77.108
-4.723 56.160
-6.904 33.249
-33.758 8.198
-42.695 17.164
-25.977 22.298
-7.717 38.646
-25.465 2.261
-44.374 26.922
-32.317 26.427
-8.382 51.633
-17.167 47.285
-24.265 54.162
-23.526 49.961
-42.803 33.662
-19.581 53.532
39.404 20.347
-4.032 49.812
-28.614 35.874
-2.016 -17.655
-1.444 -17.210
-6.741 -23.492
-7.239 -30.289
11.456 -19.056
-14.516 -7.759
2.491 2.461
53.574 22.742
28.599 27.563
9.808 -10.944
35.045 15.281
41.042 37.976
55.350 3.421
52.719 18.903
53.830 50.544
39.167 10.549
32.633 45.210
4.309 47.298
10.169 -24.995
7.721 -11.261
28.476 -7.890
25.183 -32.970
28.816 -14.881
38.788 23.227
20.825 -5.929
36.169 -15.109
44.744 -16.585
43.845 -15.384
30.928 -11.037
53.713 14.531
35.832 8.190
36.461 40.404
40.920 31.739
47.556 27.807
20.825 47.318
-2.363 59.909
-12.055 52.428
-0.538 57.480
-11.368 54.765
-21.438 58.406
2.120 51.980
19.384 53.966
16.531 64.389
-35.428 29.254
-36.916 45.318
-25.926 42.022
-20.595 57.510
29.864 44.783
29.789 -2.512
27.876 14.677
-8.022 -5.565
5.809 7.967
16.033 -18.748
-4.026 -27.374
-11.952 -22.692
-36.946 -0.804
-46.860 12.119
-46.078 -0.996
-44.412 -22.561
-34.713 -36.100
4.483 -41.635
-29.410 -27.156
-39.732 0.839
-43.328 2.542
-27.987 -26.830
-31.199 -11.030
-46.666 15.202
-56.625 3.005
-4.334 -9.810
36.196 10.689
31.104 6.853
29.114 44.691
38.973 37.066
33.449 31.988
48.514 -11.623
47.103 -21.007
27.058 -23.762
39.983 -14.462
48.489 12.797
38.744 20.912
42.457 31.875
35.496 44.744
43.178 25.977
27.163 48.319
41.278 37.648
40.788 36.409
22.958 45.309
7.937 69.749
4.800 52.216
-17.628 -5.307
11.065 -30.153
22.238 -26.358
7.878 -7.898
2.271 19.481
37.703 38.110
18.894 57.632
35.140 35.524
45.108 39.985
5.909 60.488
-3.735 53.485
9.449 55.419
32.991 52.224
36.741 64.831
15.781 55.317
40.675 23.742
19.088 9.243
26.592 49.482
-9.636 61.345
-33.154 53.970
-31.682 51.237
-11.382 38.491
-14.857 58.082
-40.633 33.434
-36.014 40.699
-61.428 1.318
-42.194 5.570
-46.735 -1.221
-20.928 -1.084
-9.040 1.785
-27.215 19.898
-22.421 61.312
-12.314 48.024
-20.766 38.561
-31.619 52.847
-31.531 47.675
-27.136 37.741
-39.247 12.261
-17.507 24.609
6.064 34.312
-19.812 39.200
-20.105 -18.592
-31.236 -10.943
-41.213 55.935
-34.833 42.176
8.093 68.167
34.958 49.226
50.538 38.458
39.745 51.238
44.015 42.148
42.768 49.793
16.331 64.242
44.657 25.840
37.554 36.022
7.927 60.721
-4.392 57.871
-7.388 71.815
-23.558 60.038
-35.894 54.070
-48.298 27.022
-18.254 51.329
-5.350 62.619
-36.626 44.474
-44.857 33.377
-47.606 2.576
-33.601 -16.607
4.583 -2.028
-32.645 3.739
-42.067 28.010
-46.611 19.358
-46.032 24.686
-52.133 30.618
-50.343 22.417
-39.226 6.788
-30.587 18.364
-37.877 -3.148
-29.854 -24.563
4.043 -34.878
-2.047 -25.463
14.887 -4.765
-43.402 -2.268
-29.683 47.063
-17.961 57.264
4.376 62.050
26.584 49.657
-3.915 69.654
-21.193 49.604
-25.597 18.854
-49.705 -12.183
-43.840 13.403
-46.980 16.754
-48.252 16.704
-41.895 48.546
-31.518 42.644
-17.008 64.070
-9.787 65.248
2.310 63.719
-27.160 52.690
-31.066 56.678
-34.630 57.328
-36.193 25.269
-26.112 48.083
-41.076 45.367
-23.697 41.892
-29.918 54.592
-30.785 59.927
37.503 66.451
27.734 46.559
1.910 69.832
-3.110 61.286
-41.092 31.529
-35.150 19.776
-50.473 26.973
-34.573 29.789
-43.470 15.341
-35.668 40.609
-43.863 30.194
-36.108 29.573
4.248 33.171
0.108 35.970
33.526 11.536
35.696 30.932
-2.613 57.516
38.531 39.993
51.039 23.881
48.781 13.983
46.607 22.900
34.373 9.250
22.707 -24.154
26.299 -15.683
7.935 -13.842
7.785 -15.116
-6.372 -5.765
-9.871 -10.437
38.786 -11.713
51.017 0.675
45.017 34.645
35.015 32.734
29.119 34.387
42.068 32.154
34.209 36.527
16.511 43.610
24.508 53.745
43.737 31.888
27.637 38.799
41.949 17.748
51.675 1.369
29.820 -20.975
56.653 -5.565
40.169 13.188
21.966 8.285
39.877 26.027
38.612 9.693
45.387 36.490
15.719 54.130
19.501 62.237
13.315 51.776
10.022 56.422
49.473 23.539
48.158 0.262
37.894 20.152
60.778 -7.374
43.706 43.025
51.120 20.825
39.448 51.463
42.384 26.301
16.190 52.134
7.416 68.804
-29.468 63.282
-41.382 37.903
-40.962 46.157
-36.654 29.146
-24.137 46.673
-45.690 34.323
-53.307 22.424
-31.101 3.412
-48.611 4.010
-34.234 40.142
-39.719 14.103
-39.361 15.758
-45.967 43.746
-33.397 55.573
-26.235 60.644
5.022 58.260
-30.095 -18.956
25.432 -20.804
23.118 -21.001
1.927 -12.832
-21.757 40.523
4.013 11.898
-21.750 -12.041
11.036 -9.042
11.294 16.284
12.035 6.269
-36.898 21.724
-36.293 -13.097
-47.829 5.643
-48.948 39.851
-29.433 52.350
-14.887 47.449
-25.698 40.209
-31.701 39.805
-28.873 38.312
-35.368 46.210
-39.783 40.427
-0.885 49.841
-2.118 60.964
-10.687 63.739
-24.799 34.925
-23.700 -4.306
-25.947 -2.926
28.061 -7.041
40.583 6.657
33.224 1.799
37.966 25.782
21.279 14.597
5.800 52.281
32.409 43.645
8.118 65.091
29.271 53.202
36.333 45.087
31.068 66.521
27.466 30.082
28.591 37.039
23.642 51.777
4.521 52.964
38.063 38.575
25.011 60.883
13.141 39.556
50.728 18.477
35.108 -1.068
27.777 -4.857
27.395 6.863
8.195 -7.404
11.553 -4.086
35.559 -14.282
48.505 2.141
50.033 37.137
19.580 64.733
30.494 50.096
10.741 46.477
-26.207 45.352
-41.071 39.132
-37.784 44.384
-47.748 37.350
-41.799 41.823
-44.924 40.133
-39.085 40.146
-8.917 -5.003
-32.770 8.704
-18.320 8.856
-8.624 22.289
-33.920 -8.519
-26.875 10.336
-50.873 21.294
-42.583 16.691
-48.849 22.299
-23.529 53.718
-6.246 67.442
-19.555 58.513
-17.417 41.393
-26.188 52.172
-18.388 24.648
0.849 40.438
0.696 45.556
-20.238 48.550
-26.087 64.028
-24.512 61.847
-28.049 53.662
-49.819 31.869
-47.335 36.455
-35.279 22.010
-43.914 41.549
-40.209 39.590
-39.236 -0.953
-23.934 -33.107
-46.905 11.742
-54.178 34.703
-40.179 49.577
1.554 62.802
-4.501 61.135
-41.286 31.264
-25.947 49.781
-12.652 45.764
-33.855 36.238
-31.656 39.715
-16.671 56.765
-11.780 69.010
-20.801 59.863
-0.344 59.982
29.511 29.965
26.796 35.148
33.184 26.637
49.537 39.891
53.842 44.900
54.501 5.166
41.474 -12.028
38.979 3.253
38.722 14.319
52.857 28.218
35.006 27.152
35.701 35.711
20.233 70.573
12.535 71.105
-5.093 58.589
-50.758 38.286
-41.848 35.697
-38.524 40.428
-13.145 71.635
-30.979 61.003
3.525 62.142
-2.645 61.711
10.807 66.448
12.888 67.272
29.795 66.570
20.618 57.172
-19.985 65.873
-23.395 51.420
-23.159 42.590
42.878 21.997
35.608 -4.547
58.899 14.703
48.812 25.591
34.991 45.316
48.476 40.882
17.179 61.861
34.050 43.445
49.298 51.076
38.134 39.701
44.845 38.605
38.346 25.316
38.879 45.423
48.375 26.277
28.600 -19.566
28.199 -11.763
40.079 12.093
30.392 15.480
41.303 28.804
38.132 19.208
26.674 58.272
48.497 28.194
42.809 17.724
45.993 28.044
56.543 4.673
55.442 24.525
29.168 24.782
30.829 48.847
44.762 43.659
35.399 42.203
7.867 61.642
21.001 57.100
-1.022 48.264
17.775 60.300
11.426 68.252
37.783 51.801
39.092 38.826
40.291 41.539
9.088 60.304
16.855 51.098
-22.192 61.702
-38.840 23.303
-23.923 -4.526
-19.385 -1.444
1.861 -6.308
3.133 -13.151
-17.524 -25.822
-33.872 -23.133
-45.210 -13.125
-42.653 0.652
-38.940 -13.516
-52.795 12.758
-54.236 8.318
-40.488 38.331
-21.138 57.304
-22.070 51.507
-40.944 33.342
-40.229 23.264
-26.182 54.346
-19.703 41.557
-22.451 53.274
-14.554 69.346
-23.551 41.249
-27.341 50.093
-10.024 65.478
-33.074 9.070
-10.960 21.618
-26.950 46.988
-26.134 26.140
-26.152 47.963
1.957 50.363
-0.356 54.704
-4.129 61.054
53.116 -9.232
47.679 3.992
38.147 1.779
44.932 -17.988
53.680 -16.196
30.296 -9.397
44.974 19.521
36.162 24.419
35.584 -18.798
37.599 -10.693
31.625 -22.638
36.998 -6.171
35.006 -5.875
-4.248 -6.659
-7.044 -34.578
20.702 -23.893
31.744 -24.873
11.692 -34.609
-10.828 -23.955
-31.866 -19.749
-27.657 -28.950
-15.190 -13.699
6.781 -13.081
-15.366 -16.971
8.165 -41.718
-0.820 -35.881
-27.157 -27.864
-37.994 6.999
-37.368 30.023
-19.268 60.119
-41.123 28.078
-30.171 35.052
-42.382 17.958
-23.047 7.785
-36.636 9.840
-37.932 8.877
-10.391 34.371
-14.671 62.832
2.448 64.289
22.854 65.704
27.447 51.913
46.336 28.231
38.353 19.223
40.887 29.623
60.684 -14.387
57.243 3.315
42.277 -13.947
25.380 24.975
39.947 14.157
44.219 23.775
45.120 18.064
39.766 12.663
30.130 47.091
37.807 -14.101
32.298 -8.748
27.082 -24.161
30.089 -13.688
16.636 -21.720
49.775 1.788
61.458 27.482
26.266 30.590
39.961 47.623
33.724 47.312
57.020 41.956
16.442 69.079
-5.922 53.207
43.446 49.574
35.169 52.505
43.225 43.784
41.409 19.503
47.628 6.955
0.763 -22.097
1.722 -15.812
6.785 -30.996
50.133 8.597
26.967 -19.425
-1.644 -27.341
16.293 2.152
-5.926 -16.500
-15.542 -17.361
-34.621 -18.308
-32.696 11.305
-20.933 -1.653
8.144 -15.460
-3.081 -6.817
23.438 -16.304
4.776 -3.738
19.431 -11.656
34.150 12.122
5.488 -23.196
27.310 -21.215
34.021 -9.283
7.138 -24.167
41.007 4.263
33.015 4.188
34.927 36.247
32.557 27.871
36.910 6.309
50.418 3.347
25.657 7.426
12.315 22.152
38.077 -9.200
23.512 -14.648
7.157 -11.897
-14.809 -10.346
-20.691 -3.653
-33.176 -2.130
-25.283 -13.506
-9.834 -30.232
-29.220 -29.404
1.043 -8.042
-11.967 -23.025
-17.611 -10.263
-13.129 17.374
-25.585 9.355
-11.594 7.197
-16.823 8.976
-3.518 -11.610
1.347 -12.740
-11.701 -9.010
4.091 -4.202
31.765 -12.965
25.731 -19.821
4.445 -15.531
6.555 0.373
-11.554 10.559
3.943 -13.219
-14.845 -13.292
30.972 2.373
9.649 1.456
-25.508 2.756
-46.918 18.343
-44.830 23.295
-41.677 8.059
-49.255 18.026
-37.023 -1.559
-23.344 -27.919
-28.477 -34.278
-34.413 -9.068
-40.001 -11.813
-38.711 -2.169
-41.796 25.401
-32.910 -16.608
-42.721 22.352
-26.273 39.455
-39.837 19.688
-38.323 15.457
-16.725 4.397
-29.399 16.316
15.842 39.075
27.239 18.784
34.407 21.166
35.086 -5.226
13.511 -13.600
19.129 -16.932
36.318 -14.648
16.765 -24.580
13.291 -27.401
24.786 -21.133
-2.106 -31.475
22.317 -21.251
43.207 -22.808
47.091 -0.871
30.210 50.072
38.489 20.861
49.394 20.041
41.288 17.201
36.698 -5.330
51.734 -4.319
52.545 26.689
47.687 31.405
57.361 22.478
29.469 36.737
49.267 54.927
31.286 48.470
43.538 9.939
54.654 -0.628
15.681 -2.105
38.602 7.648
-3.391 58.653
25.419 10.802
31.112 30.299
37.662 27.266
34.476 25.644
19.483 4.662
59.584 5.104
55.539 11.006
36.859 -2.245
43.649 -6.395
50.558 -6.331
36.453 10.983
18.808 44.923
38.970 43.745
25.599 59.147
29.929 45.215
-10.615 55.239
-6.323 52.891
-25.350 48.160
-14.577 59.292
5.551 64.552
17.793 48.654
28.686 38.817
43.004 29.278
48.131 -1.025
36.160 -10.331
42.708 31.368
25.410 64.988
25.018 57.547
17.834 58.789
29.769 68.124
20.176 41.712
4.089 47.305
-34.087 23.969
-3.443 38.504
-15.518 47.803
-25.580 43.431
-29.268 45.762
-19.121 50.104
-53.566 37.256
-55.418 1.322
-10.989 5.125
15.616 -6.335
11.545 -23.724
-2.394 -12.682
6.668 2.206
2.947 -14.366
6.180 20.374
-38.458 19.489
-26.971 33.076
-55.640 17.311
-41.815 31.024
-17.669 14.061
-36.591 34.091
-5.404 50.899
-43.348 24.579
-7.777 -4.488
13.703 -12.868
4.488 -21.714
7.749 -9.567
6.086 22.064
-9.101 -9.877
8.357 -19.859
36.079 6.374
10.330 46.641
26.142 35.457
23.172 70.081
6.818 59.116
-16.302 57.498
16.632 60.511
-2.549 39.572
-19.296 39.021
23.982 55.284
44.677 35.890
14.865 65.753
17.768 57.343
44.742 45.839
41.139 42.945
53.295 45.949
49.777 20.365
28.244 60.942
36.877 13.129
10.489 56.021
5.305 35.031
12.892 50.086
41.043 46.301
21.344 48.742
26.066 43.733
22.412 55.144
49.879 50.192
31.607 44.454
32.842 61.883
14.042 66.800
11.297 70.484
34.953 55.454
20.931 60.226
34.602 4.779
44.187 35.551
40.687 30.666
35.342 0.416
22.494 -0.961
30.059 -8.349
46.241 0.340
49.911 -7.522
39.080 12.180
9.923 3.725
-10.909 -32.505
-29.076 -2.446
25.297 2.693
7.908 38.651
50.550 -17.488
5.950 -33.044
6.506 -3.563
-5.353 -14.344
-19.393 -4.819
14.982 -6.852
31.693 9.077
35.409 -2.442
28.505 -0.566
38.207 13.447
43.095 17.664
16.212 6.532
43.572 9.035
25.681 57.124
-13.236 55.537
-27.700 40.713
-37.304 32.785
-29.187 35.043
-6.072 63.293
20.034 47.182
-23.929 53.883
-3.436 75.010
-9.437 69.578
31.483 52.754
-4.089 62.653
-3.046 72.728
-4.042 60.798
21.581 55.307
-1.791 49.254
-41.146 34.511
-8.739 47.313
-5.304 55.042
37.180 -5.784
28.708 59.818
-19.341 53.081
-23.300 43.026
-15.456 41.621
12.256 54.334
26.761 62.214
52.584 13.743
46.100 19.448
42.455 23.876
26.640 -17.780
4.654 -19.518
19.381 -19.470
-12.424 -36.567
-40.117 -31.287
-47.504 -6.084
30.796 -31.934
19.631 -39.647
-9.829 -45.066
24.179 -16.659
33.203 13.878
30.818 2.814
18.471 -2.796
44.523 10.410
16.904 8.029
-38.266 9.083
-8.243 41.731
4.762 1.503
-22.453 0.513
10.395 8.541
16.191 41.924
6.890 63.298
-2.055 60.786
8.291 62.538
0.967 63.786
-21.080 38.048
3.073 63.577
7.213 68.039
16.076 60.072
33.272 55.813
27.337 62.780
1.691 57.918
34.825 45.623
34.662 27.659
38.266 31.527
44.429 8.568
36.587 17.524
35.169 -0.615
33.364 -1.216
22.083 -1.978
34.672 29.184
37.235 14.480
51.151 7.188
34.538 20.185
36.574 40.452
30.952 50.063
48.247 51.538
-4.644 69.867
-41.707 54.079
-35.175 -9.816
-46.992 0.283
-52.857 5.355
-31.031 35.350
-10.055 45.084
-38.970 19.025
-54.416 20.859
-42.372 42.991
-33.447 38.399
-37.749 33.810
-46.572 47.456
-37.235 19.392
-39.355 -12.740
-28.456 26.256
-3.935 24.968
36.947 19.130
52.174 27.157
49.376 23.357
18.300 42.781
23.600 41.859
1.011 57.006
26.144 59.051
-7.246 58.933
21.577 52.758
2.376 65.280
-17.835 64.251
2.600 48.894
-2.033 54.329
-23.117 60.736
-52.961 35.598
-39.058 35.115
-53.247 10.069
-55.365 23.880
-37.751 6.048
-26.360 17.957
-36.639 39.993
-26.159 50.058
-26.612 56.746
-7.419 73.013
14.760 62.636
14.353 28.305
33.091 55.469
-8.265 57.991
16.188 53.592
25.598 34.467
21.847 55.469
25.942 47.995
29.845 48.519
11.894 49.065
14.511 57.352
-11.879 57.886
-10.026 69.697
-32.968 48.674
-42.068 18.002
-34.080 31.297
-17.436 51.821
-29.002 38.805
-46.797 32.899
-34.942 42.576
-34.675 44.576
-39.994 54.245
-34.638 15.572
-37.534 9.165
-47.191 15.268
-45.604 5.637
-54.596 -4.333
-53.236 5.694
-40.725 -6.350
-62.892 16.721
-59.354 22.862
-29.212 28.422
-32.325 33.991
-3.809 25.215
26.829 52.520
32.500 58.348
19.600 49.633
37.821 36.623
13.983 58.295
22.083 53.218
39.128 27.668
41.775 2.965
12.473 -16.980
-7.046 3.781
-38.379 0.935
-50.213 0.205
-44.534 34.702
-38.911 40.734
-46.674 26.108
-16.414 7.862
-18.491 31.088
-17.146 12.416
-40.906 8.473
-29.777 47.105
-51.608 20.000
-45.289 9.880
-39.750 35.937
-42.561 -1.060
-21.816 -29.189
13.456 -12.828
32.638 -16.544
-1.505 -25.849
9.382 -4.125
-3.063 -3.416
-14.258 -10.142
-44.015 -2.501
-19.818 -27.503
20.023 -14.583
-36.354 -11.265
-29.405 -7.206
-20.854 -22.670
-25.152 8.094
-31.753 39.017
-41.640 35.663
-40.245 53.024
-32.481 62.302
-36.674 28.744
-17.983 -13.927
-22.249 -11.070
-14.886 46.599
-10.389 47.539
-17.794 47.993
-15.357 48.295
-17.145 58.589
-38.776 36.015
-29.956 40.057
-0.498 72.455
-15.356 68.498
-16.748 36.922
24.911 16.752
50.242 -13.420
37.970 10.981
34.108 20.697
16.830 7.086
21.395 -7.907
48.460 24.678
51.162 9.713
64.874 22.140
29.601 44.833
44.219 37.996
43.030 46.738
30.694 38.476
16.977 42.078
33.002 43.888
28.108 19.767
31.449 44.551
29.826 -8.972
46.743 24.442
46.878 18.559
27.303 -1.025
27.375 38.779
2.022 62.896
11.671 68.672
-21.036 63.159
-26.507 54.642
-25.875 53.881
-29.728 35.204
-5.759 60.530
-35.495 59.847
-13.892 64.524
-29.581 58.835
-16.603 1.098
-11.827 12.856
-9.596 27.077
-29.182 41.355
0.333 58.996
6.456 59.674
0.586 75.589
-20.660 65.278
-3.758 51.604
-14.602 37.001
-11.112 33.642
-25.633 30.057
-36.788 44.109
-47.630 33.491
-11.509 52.974
-19.942 52.401
-29.803 54.970
-17.538 19.229
-14.517 58.427
-5.352 55.054
2.390 17.454
26.883 -1.409
0.391 -13.283
10.112 -26.370
25.889 -19.808
21.519 -4.733
-31.233 18.186
-21.882 -2.928
-13.874 -14.214
-28.777 9.621
-22.507 17.959
-21.746 -20.247
-52.313 13.486
-57.833 10.796
-47.215 -0.780
-41.746 -11.259
-39.855 -1.287
-20.711 -25.413
-14.900 -2.439
-19.027 -25.606
-29.278 6.803
-17.638 -4.296
-26.564 -11.874
-13.239 -45.726
-28.551 -30.286
-47.088 -4.859
-48.342 4.085
-17.536 4.243
-19.514 18.251
-38.510 -0.558
-13.622 39.255
8.200 56.255
27.154 49.163
-20.362 37.877
-54.769 5.201
-51.034 8.534
-32.155 -9.763
-41.571 -4.195
-3.880 -6.667
26.267 -9.871
29.823 24.429
35.973 47.587
17.175 57.895
40.151 29.729
52.775 31.160
40.467 33.202
35.284 31.666
29.714 39.478
37.393 0.679
43.288 13.954
56.194 12.789
22.484 14.765
16.664 48.460
16.391 50.159
41.227 31.028
46.739 24.200
36.768 17.906
21.090 45.837
26.372 50.479
35.059 68.207
20.846 59.452
-25.146 43.244
-41.557 48.543
-49.834 16.113
-41.074 5.218
-20.852 -28.105
-36.469 -10.007
-35.965 33.761
-31.142 41.321
-49.558 44.899
-45.946 36.407
-42.577 -15.005
-33.748 -12.891
-17.941 -2.389
-3.950 -4.383
-34.193 22.359
-41.345 22.147
-43.093 12.171
-4.542 12.117
-34.316 29.231
-39.758 57.745
-9.998 50.348
0.591 52.122
-0.653 68.472
1.076 55.687
-5.334 55.066
23.065 -24.942
27.989 -21.564
-3.973 2.440
-41.183 46.224
-8.920 62.763
-41.803 49.163
-43.919 12.935
-44.683 2.941
-7.127 35.307
-23.081 51.146
-31.418 23.679
-1.119 11.124
20.564 24.896
26.384 18.639
34.882 8.483
33.240 -19.865
4.815 -6.299
-2.618 -3.181
21.009 -20.619
30.954 -20.995
37.574 2.076
9.552 -32.221
8.166 -35.906
25.762 -19.356
41.795 2.108
46.079 27.446
25.982 63.216
24.048 65.883
25.972 43.571
30.289 53.116
29.775 62.194
-10.125 67.312
-26.517 48.806
-41.861 32.018
-44.245 51.975
-25.911 43.720
-52.509 37.370
-55.651 28.596
-46.794 53.186
-49.134 61.172
-22.960 53.856
-4.598 49.381
-29.034 6.580
-21.962 1.450
-44.140 23.261
-44.794 -6.688
-59.797 29.674
-47.170 20.889
-53.022 8.095
-15.145 47.862
-5.863 56.500
5.896 66.266
-13.552 62.312
-24.629 68.762
-6.472 61.741
-27.322 47.743
-29.449 52.246
-32.531 56.854
19.652 66.383
-1.817 66.522
-39.916 6.119
-18.044 -28.262
17.347 -34.156
8.145 -32.654
-17.956 -17.117
-25.073 -8.223
-30.166 2.591
-35.715 20.085
-46.098 25.034
-26.845 -16.366
-46.830 -16.605
-35.251 -27.911
-34.030 -12.334
-21.170 -28.480
-19.628 -27.506
27.555 35.585
42.322 15.687
44.025 11.701
42.726 1.262
30.754 4.281
4.920 10.769
-25.751 -3.693
2.805 14.005
17.589 21.916
9.821 12.644
0.119 -2.633
13.316 -11.669
13.303 -40.550
28.222 -22.201
23.380 -16.442
13.139 -14.633
38.479 -9.650
42.923 22.317
38.871 9.198
25.940 4.304
14.671 -18.641
12.350 -24.030
-12.659 -37.946
24.117 -19.715
27.709 -23.609
9.904 -25.805
30.175 -1.312
-1.508 31.279
43.338 36.044
42.648 36.283
47.941 35.966
35.122 38.476
34.276 15.638
6.524 51.179
-27.351 48.527
0.802 11.072
-23.517 18.930
-24.688 24.492
0.176 15.747
28.424 13.088
3.815 -1.534
25.996 -7.208
-9.982 -18.276
-9.502 -39.521
3.510 -30.586
4.481 -24.875
9.353 -17.089
46.332 5.398
51.719 9.328
48.282 13.376
37.755 8.730
34.348 52.127
16.263 13.914
33.509 1.180
48.508 30.042
44.043 12.933
25.266 -22.430
-5.917 -23.873
-40.027 -24.111
-32.204 5.690
-25.237 8.046
-36.065 -5.077
-55.049 9.848
15.940 -9.415
34.344 -7.927
7.844 -20.674
9.328 -14.633
-28.099 29.982
-34.148 54.180
-38.365 41.498
-40.657 30.294
-44.468 56.072
-30.012 52.261
-28.588 54.149
1.780 63.630
4.897 59.939
-18.047 70.752
-23.050 53.550
-7.139 69.660
1.794 67.355
10.006 65.326
15.417 54.117
42.498 50.017
36.592 53.318
25.183 52.434
13.827 52.489
11.055 45.567
25.172 3.423
46.223 10.423
37.401 29.099
32.442 48.772
41.104 31.389
26.452 42.650
20.223 28.913
43.731 47.870
28.835 52.188
29.777 43.935
8.951 67.688
2.846 65.447
31.759 31.018
30.324 57.017
9.252 49.684
-2.740 54.193
25.624 48.040
45.416 25.724
39.292 35.815
25.261 64.642
23.915 61.839
-13.591 53.282
-12.205 58.944
17.967 51.653
30.290 52.432
-8.631 52.603
-18.802 62.811
-37.822 59.455
-29.579 31.955
-32.088 31.885
-34.022 11.390
-46.585 36.217
-50.146 36.125
-42.216 26.339
-32.708 51.055
-27.802 45.963
-40.157 44.130
-39.861 27.637
-41.586 53.894
-17.417 60.413
-19.807 54.830
25.479 41.847
18.983 61.391
24.016 63.371
19.088 30.806
30.172 37.538
-2.557 62.682
-22.305 46.701
5.522 56.677
47.872 36.366
41.486 27.194
44.777 38.954
33.002 40.980
36.412 38.813
-2.126 51.693
-28.303 44.397
-16.168 64.120
-11.853 52.275
-20.969 45.059
-22.067 66.947
-36.053 32.482
-16.212 26.070
-36.504 28.913
-40.695 11.143
-40.415 -16.347
-13.556 -32.244
-26.601 -28.447
-8.173 -3.935
17.615 -31.846
45.271 9.008
16.265 -14.369
-40.174 -34.622
-36.992 -10.451
-38.770 -3.033
-52.719 -15.106
-36.212 -19.313
-40.166 3.173
-21.745 -2.851
-49.127 14.191
-30.689 1.144
-16.115 -13.288
-45.273 8.282
-34.815 16.034
-47.613 41.668
-17.071 35.972
-38.099 26.891
-27.858 67.750
-4.980 61.861
-10.138 60.391
9.390 65.835
22.557 52.604
26.884 59.938
33.650 51.368
29.947 52.146
32.609 -9.436
46.109 6.100
52.562 -8.212
26.726 -15.856
36.639 -0.440
29.548 44.652
43.679 45.390
26.808 42.855
-1.408 61.854
16.991 55.824
19.219 51.834
36.602 46.849
37.408 44.291
14.016 62.124
9.289 59.561
15.112 52.475
27.900 60.149
17.466 40.181
24.023 57.028
21.574 27.230
15.060 48.864
0.459 55.133
-1.389 55.606
39.361 27.189
39.842 31.289
29.035 39.165
1.677 41.397
-35.660 20.000
-32.754 -3.354
-61.065 12.860
-55.678 -4.517
-34.435 -4.289
-1.299 57.024
9.330 48.665
5.891 47.805
9.486 49.373
4.115 47.258
-20.515 -30.186
19.788 3.831
-5.533 -7.517
-0.959 -28.188
-16.078 -12.131
-12.797 -31.250
-23.060 -7.037
-45.538 -9.271
-30.377 -23.631
-46.566 -13.329
-37.861 -7.553
-28.827 -26.957
-16.190 -24.852
-23.472 -18.229
-13.784 -21.057
19.391 -2.529
-21.908 27.080
-19.892 -11.279
-26.356 2.529
-1.907 19.042
-16.235 18.918
17.327 -7.639
26.593 -23.817
39.928 -30.304
21.646 -28.257
30.288 -13.114
25.098 -16.314
7.092 -27.011
24.816 -32.494
14.308 -22.383
38.467 1.436
46.710 -5.440
37.794 6.932
20.849 34.454
-7.473 4.178
-0.203 -30.494
-16.349 -33.571
-19.401 -27.550
-8.957 -10.746
-26.807 -1.260
-33.777 22.191
-25.612 32.034
-3.016 62.391
-5.280 63.041
0.742 54.407
22.543 42.318
20.328 52.221
28.637 57.565
4.988 56.105
-43.099 45.212
-36.749 15.111
-27.986 -4.567
-47.999 5.312
-38.643 32.301
-44.430 40.795
-0.868 52.156
-36.477 31.935
-20.588 39.172
-17.691 40.325
-11.687 66.730
7.462 59.661
-26.850 59.050
-5.675 56.061
1.553 62.839
3.675 51.571
22.746 56.149
38.072 46.782
50.080 40.148
43.759 1.984
45.744 12.970
46.863 35.412
36.713 52.613
3.704 75.079
-24.839 50.900
-41.386 41.393
-34.086 16.424
-33.759 51.113
-22.036 59.566
-11.311 53.693
4.323 77.344
11.352 63.488
9.719 58.950
25.353 50.398
24.348 57.093
20.054 59.596
35.171 32.602
31.896 20.285
35.275 56.006
15.967 53.836
-0.699 63.552
39.373 47.011
12.202 39.672
-29.083 17.756
-16.842 -0.699
30.431 0.388
33.226 15.999
28.601 44.381
23.800 44.913
34.584 54.923
34.661 66.984
36.065 49.820
45.594 29.436
55.602 -7.528
35.932 -13.994
2.128 -2.334
8.203 -20.611
-3.668 -18.805
4.012 -47.299
4.985 -33.388
-20.021 -10.137
-14.078 11.327
-20.332 1.827
-7.782 -27.719
-30.601 -15.482
-58.396 22.106
-54.502 5.953
-42.026 45.359
-52.455 21.452
-40.875 25.187
1.059 64.470
-25.891 25.258
-30.548 -3.393
-24.293 -28.571
-12.405 3.971
19.625 0.585
41.147 12.016
49.208 5.669
34.575 -12.267
33.817 -15.749
35.851 1.289
50.550 20.475
57.596 22.420
30.646 30.394
41.340 49.826
49.014 14.127
21.290 -4.205
-3.553 -21.699
-10.645 -4.851
-21.686 6.936
-12.480 -2.629
-21.087 -17.908
-44.087 13.212
-27.042 36.196
-34.453 -4.590
-10.537 53.429
-21.900 43.639
-55.861 41.725
-35.229 45.318
14.520 70.810
24.103 46.466
46.928 42.290
18.279 38.393
15.711 59.900
43.091 41.791
30.996 -14.661
27.711 8.902
-48.224 5.019
-33.025 -6.854
20.059 -9.536
-22.135 7.278
-27.232 -13.702
-47.401 0.183
-34.678 -12.173
-61.761 14.108
-55.638 22.177
-25.304 -9.066
-33.629 -25.810
-36.848 -27.644
3.699 -18.602
2.846 -16.703
49.706 10.508
48.630 1.704
35.647 19.327
39.630 26.599
41.970 39.457
34.810 39.197
29.916 50.457
36.681 23.319
34.356 21.917
13.060 -12.471
3.695 -30.295
-2.719 -27.625
-3.482 -18.445
-20.567 -32.827
-33.596 -38.225
-25.784 -31.890
-42.506 -12.940
-15.474 -37.261
-7.793 -28.313
6.768 -18.530
7.721 -15.015
-7.871 -21.709
-2.730 -1.365
-19.882 8.250
-23.138 -5.564
-2.012 -31.818
21.562 -33.562
24.189 -23.264
44.710 -8.808
18.346 59.270
34.947 29.034
24.877 50.116
-0.545 54.999
-3.182 62.519
20.591 46.431
31.629 50.218
29.404 52.892
32.196 47.567
45.964 46.876
32.821 -1.870
33.886 17.800
-9.347 57.093
8.684 67.522
-35.917 47.545
-35.501 61.889
-26.244 45.668
-45.655 43.644
-45.862 28.387
-15.920 56.318
4.608 42.885
-24.474 7.208
-27.091 14.042
14.608 37.387
30.749 19.673
49.066 8.176
43.941 37.969
3.264 56.165
33.649 62.400
43.566 18.096
52.026 27.644
48.511 2.116
48.814 15.112
41.307 -18.864
25.349 -13.294
-9.735 -23.542
-13.480 -12.513
12.327 4.131
25.195 6.106
-15.962 -15.215
-20.941 -18.248
-33.290 -0.373
-57.519 11.381
-39.099 9.756
-60.168 23.193
-51.194 13.968
-44.419 39.271
-51.846 14.293
-39.070 23.498
-30.133 35.781
11.199 27.911
23.542 37.849
31.178 7.667
29.589 -24.374
22.892 -10.673
38.887 -4.031
43.585 5.626
33.685 -1.142
33.775 33.511
21.652 -3.329
19.367 -1.371
-2.214 -17.067
-25.435 -10.118
-37.715 5.972
-30.110 24.547
-32.626 44.368
-14.152 26.350
-36.893 28.635
-46.897 21.975
-30.805 57.902
-13.396 53.488
-10.945 57.385
-17.586 68.801
-28.173 58.357
-22.649 60.274
-32.505 59.782
-26.684 29.037
-36.730 4.811
-17.157 -10.726
5.164 -14.633
18.523 35.636
12.412 40.648
17.702 48.804
29.982 50.082
24.245 53.229
13.592 56.782
17.399 57.525
30.972 60.618
38.191 31.213
25.954 62.095
38.990 47.501
48.450 17.924
16.422 58.927
16.634 56.951
24.001 39.834
5.329 39.792
-15.044 60.075
-17.102 63.199
20.251 38.888
12.402 66.684
13.619 63.637
53.012 55.574
48.281 15.782
25.279 31.676
41.243 59.114
39.439 41.743
40.618 41.811
45.818 37.610
33.319 56.965
19.614 63.059
3.210 64.758
8.774 74.337
9.733 58.358
9.483 52.566
-35.070 44.695
-27.054 39.892
-20.005 59.552
-19.206 53.225
-9.914 35.055
6.025 63.302
-8.548 53.683
-14.023 65.311
-43.644 23.738
-44.680 37.059
-54.979 20.428
-55.195 -10.543
-40.535 -30.076
2.063 -49.436
-10.589 -29.321
32.117 5.504
39.902 27.280
37.894 33.555
33.428 30.666
5.636 11.650
51.488 42.515
50.943 38.395
29.088 34.512
22.442 37.906
18.663 60.687
40.935 52.316
10.088 60.770
36.286 40.999
-14.725 7.717
-28.330 22.014
-27.109 40.739
-33.022 41.263
-0.268 51.607
-37.581 43.132
-40.244 29.965
-11.457 60.610
-5.768 35.240
12.369 -21.590
3.638 -38.397
35.019 -35.114
28.885 -24.280
28.893 -3.881
14.657 -17.565
35.247 9.036
40.449 1.911
32.180 9.222
39.207 4.391
46.892 11.566
43.213 27.731
37.765 12.509
13.143 62.400
-1.550 72.632
-2.066 66.009
21.684 -23.954
32.219 -24.281
31.063 -29.635
36.982 4.224
27.613 23.754
35.316 17.652
45.426 16.375
20.568 29.988
57.263 21.453
62.839 -0.782
52.078 9.191
48.859 -9.222
48.012 25.885
30.352 47.750
36.700 29.902
10.431 56.212
-0.641 65.702
18.692 65.158
21.399 71.792
23.844 54.689
1.293 50.468
-31.094 56.072
-37.372 50.468
-23.828 49.566
3.652 70.032
-22.564 45.000
13.451 23.970
30.439 21.099
-3.528 -0.186
13.808 -14.031
0.730 1.914
39.620 19.948
44.161 28.254
63.020 11.888
42.420 24.727
58.839 13.996
42.435 18.129
57.635 10.071
44.298 37.160
-23.500 52.481
4.101 62.271
-28.672 55.813
-34.818 51.606
2.238 67.109
22.019 68.579
31.781 54.885
42.903 40.788
32.731 65.281
56.289 16.849
24.464 53.031
22.974 31.129
-5.038 63.322
-4.308 65.354
-4.401 61.550
3.959 48.484
-19.281 21.852
-19.055 15.029
-30.901 3.638
-16.267 31.381
1.627 25.994
-3.397 50.799
34.973 55.704
25.987 46.435
35.170 42.811
18.426 38.878
42.536 39.311
53.538 29.843
23.871 15.339
31.906 -2.830
36.891 -7.083
42.766 20.390
22.673 37.504
24.107 44.202
52.094 17.452
36.151 20.644
45.235 8.631
-0.816 62.489
-14.715 39.539
-23.676 21.180
-41.478 9.614
-32.737 -1.126
16.999 15.181
29.699 18.879
39.946 5.391
42.631 2.622
40.463 -1.467
62.221 8.860
31.080 -7.760
53.450 18.489
34.159 36.577
26.715 52.785
47.785 32.903
22.145 46.606
4.071 47.351
-29.226 56.448
-38.786 41.131
-43.557 37.242
-12.307 58.797
-31.548 48.797
-22.967 46.477
-4.671 57.737
3.020 31.300
26.211 4.109
23.069 -21.286
28.714 -9.011
42.539 5.735
42.278 -9.574
49.061 -6.665
44.960 -17.757
44.562 -13.815
36.241 -28.270
33.513 -30.310
12.586 -25.642
9.944 -42.138
22.825 -18.628
20.864 -24.569
54.405 -16.754
11.975 -30.010
20.543 -23.455
22.916 -19.559
11.220 -18.012
-0.744 -12.600
-29.216 -22.879
20.845 12.894
34.236 4.518
8.240 -39.032
-9.631 -24.674
-16.050 -12.787
21.829 -18.971
0.522 23.151
16.110 -5.216
37.094 -2.758
-13.416 -15.149
-45.040 1.237
-47.303 26.941
-34.935 47.404
-28.896 -13.099
-18.286 -8.318
-4.693 -31.621
-32.687 -24.826
-8.705 -19.821
-5.883 -26.612
-12.405 -29.959
0.335 -29.295
1.627 -39.361
11.537 -28.785
25.819 -23.174
19.245 -32.825
23.767 -17.098
26.895 -25.219
-5.463 -1.238
-4.355 -23.160
-39.915 26.329
-45.727 50.513
-47.697 54.778
-20.090 57.665
-26.241 65.748
-18.955 65.865
-30.455 64.229
-31.384 56.302
-16.891 59.666
3.092 57.339
-4.186 47.457
8.502 58.381
2.631 62.677
10.733 47.005
32.572 43.677
53.082 17.797
42.316 27.535
37.806 14.671
44.277 33.460
53.414 6.781
55.238 12.025
39.576 34.437
33.545 21.181
49.067 -11.494
57.246 21.661
42.379 50.062
29.521 41.599
8.369 61.926
-4.384 55.444
-44.791 12.356
-37.177 35.951
-17.775 40.109
-8.760 62.054
-24.071 41.242
-35.564 37.218
-43.552 38.199
-42.256 14.877
-51.387 7.318
-46.784 13.461
-36.070 -10.356
-25.446 -14.638
4.406 -14.921
11.232 -8.343
-26.870 -14.086
-43.312 -1.035
-39.382 -8.243
-27.296 -13.348
-59.859 2.503
-60.335 1.537
-40.104 4.298
-26.347 -20.599
-12.354 -29.038
-9.979 15.195
-25.699 33.657
1.139 16.717
-7.469 10.815
3.806 41.275
-14.926 57.345
15.873 42.743
22.579 64.298
45.458 31.708
37.117 17.308
41.981 9.975
-15.432 -12.155
-37.931 -11.373
-12.191 23.771
-0.138 2.668
13.267 -5.545
28.317 -0.452
37.386 -11.094
-0.404 -26.051
-17.538 -33.973
1.817 -15.446
-22.450 -1.429
-10.723 11.694
24.994 -6.329
11.119 -13.798
4.967 -8.867
-13.489 3.529
-6.674 -18.001
-29.329 -19.906
-35.356 15.896
-20.641 36.020
-20.514 56.865
-28.549 31.049
-25.534 52.330
32.078 39.169
49.135 40.218
20.092 52.475
18.443 57.027
12.646 71.407
-20.555 68.128
-14.900 63.807
-28.909 63.363
-4.016 60.322
38.119 -25.838
34.734 -22.864
37.311 11.284
57.222 23.424
40.783 53.180
31.080 51.224
20.482 49.568
4.772 55.561
19.129 49.998
19.628 50.323
5.411 42.615
14.894 34.561
5.716 59.434
21.673 57.220
-8.894 40.098
-33.710 45.408
-24.887 32.695
-39.185 36.991
-42.710 1.200
-46.724 34.026
-40.581 46.278
-16.039 71.368
3.274 61.635
-31.129 21.857
-14.877 58.583
28.325 42.494
45.338 35.043
44.864 35.064
45.006 44.199
56.361 19.184
53.645 19.456
37.542 10.925
52.595 41.315
-1.850 74.608
23.058 68.560
39.536 52.533
24.978 56.569
15.413 68.833
33.410 38.177
8.735 54.945
11.588 49.552
0.794 44.186
30.609 28.565
38.352 26.927
47.775 15.710
16.372 53.868
9.055 67.004
13.465 56.304
-25.311 53.989
-38.826 59.174
-43.526 14.588
-46.279 35.972
-37.324 40.711
-23.843 53.314
-21.715 57.150
-9.258 66.044
-11.866 64.215
23.266 50.544
23.831 53.679
3.682 46.283
-36.498 -20.475
-45.343 -6.843
-63.958 10.791
-48.411 38.197
-45.262 8.911
-28.420 -1.606
-46.490 5.888
-49.517 2.777
-11.097 12.631
-36.554 10.099
-23.148 -1.716
-1.385 -25.892
-27.943 33.681
-13.315 49.209
-25.546 55.519
31.340 49.726
20.448 0.611
1.826 -0.019
25.934 35.889
18.388 49.422
9.153 54.771
1.101 51.614
-15.560 26.252
-23.396 0.001
21.111 -20.484
32.073 11.376
44.093 27.381
39.388 45.319
23.094 57.055
16.696 63.076
-3.274 63.166
-38.660 42.334
-50.101 17.843
-54.522 15.786
-43.885 14.718
-33.888 30.994
-23.071 47.248
-28.273 43.004
-29.705 35.333
1.075 55.429
-15.703 50.420
-49.118 47.527
-33.053 28.441
-37.471 37.612
-47.178 53.340
-56.024 39.451
-36.895 15.617
-20.284 32.064
-54.754 30.827
-32.680 45.603
-51.915 43.348
-42.730 27.171
-39.872 33.244
-46.275 34.945
-48.513 11.575
-40.654 31.920
-15.152 47.484
-37.579 33.234
-6.335 -19.725
-16.167 -20.559
-37.348 -11.744
-33.591 10.434
-26.970 2.461
8.119 -20.162
-19.184 -0.484
-27.709 18.719
-46.330 32.612
-35.712 19.915
-3.506 -20.335
1.303 -18.138
-31.254 26.794
-15.300 -6.048
7.134 4.265
24.381 20.656
-3.377 -12.017
-47.265 7.491
-51.855 17.883
-42.015 54.218
2.247 59.419
-19.009 47.097
23.161 64.196
44.882 45.992
57.916 14.715
29.232 -0.226
-6.768 -22.064
12.927 -31.564
-23.747 -19.510
11.420 -15.854
15.131 -33.421
-0.560 -22.410
11.758 -35.375
27.867 -22.589
27.081 7.674
43.217 13.033
53.949 -10.521
19.507 45.162
35.559 53.373
47.070 31.010
29.365 36.704
17.788 50.279
14.570 54.678
9.562 62.477
-31.103 52.384
-9.295 35.614
-23.719 25.416
-34.915 33.011
-42.233 16.327
-41.051 3.962
-54.031 12.580
-54.788 23.971
-33.106 -24.373
-18.031 -2.436
-20.046 -1.525
-3.181 -19.049
20.685 -24.930
44.754 -18.232
32.854 -19.325
22.323 -15.858
24.344 7.654
33.879 27.055
32.474 42.795
24.822 52.200
46.510 46.320
55.001 19.101
40.391 6.578
42.618 16.180
48.788 -5.463
51.859 2.540
29.951 7.807
33.042 24.899
-12.167 -0.721
-18.870 -10.298
-11.463 -21.839
-10.333 -15.303
-3.766 -14.150
0.801 -16.180
1.288 -12.588
-23.338 -16.976
0.582 -11.611
-10.030 16.770
0.922 55.054
22.595 56.890
38.727 -2.218
57.851 5.219
30.002 49.777
49.532 30.691
34.555 40.886
50.048 42.675
43.131 29.545
35.722 -4.770
-8.525 1.331
17.087 -20.391
24.531 3.832
42.880 18.267
15.977 39.706
26.505 22.719
31.711 42.040
13.652 9.077
24.145 23.692
-6.516 29.672
4.781 46.227
-11.506 18.048
-23.917 -7.141
-14.677 17.273
-26.568 37.518
-23.934 21.686
-32.899 4.991
-8.303 0.773
6.540 50.371
-30.041 48.754
-13.779 60.427
30.336 50.625
-10.722 71.325
-8.017 48.347
-13.910 42.835
-10.846 41.549
2.010 22.077
-8.779 42.809
-31.871 7.379
-33.251 -17.919
-11.358 -28.068
-48.206 -6.890
-39.661 -9.271
-36.567 -9.910
-46.346 -5.843
6.541 -3.788
47.970 22.295
41.540 2.149
26.888 48.467
34.459 41.129
14.882 72.240
-7.622 61.531
39.815 42.372
-3.761 43.672
2.481 -6.152
4.064 9.871
15.171 8.679
34.635 -0.332
45.465 22.554
54.665 38.187
39.538 27.817
40.290 39.402
55.476 15.542
55.568 29.309
46.106 4.797
41.525 -1.108
46.821 17.536
39.958 26.883
34.894 56.724
24.669 55.667
32.460 44.966
18.747 50.707
2.539 62.734
5.471 64.108
35.627 32.965
19.911 61.592
9.321 62.377
-5.013 54.361
-32.141 23.536
-28.231 12.195
-23.746 12.805
-44.296 27.812
-49.662 30.490
-38.289 33.441
-36.168 38.579
-35.897 19.223
-33.512 55.646
-26.160 37.325
-22.960 62.063
-21.770 64.403
-17.422 66.344
-18.562 64.610
-38.139 38.763
-33.868 9.684
-36.830 -3.574
-40.485 11.477
-35.287 34.897
-45.907 33.391
-48.081 43.181
-35.673 34.464
-33.552 26.511
-50.195 15.294
-49.646 1.044
0.904 58.077
-10.610 58.962
-40.718 29.235
-11.552 54.669
40.183 40.189
48.079 37.831
31.415 61.049
8.285 60.226
-37.185 48.350
-19.355 63.938
-24.948 64.346
-31.628 40.639
-2.326 68.439
-3.928 61.497
19.208 55.677
17.625 59.124
38.723 42.213
10.838 36.855
19.651 35.289
43.065 48.422
39.380 44.801
12.430 66.373
-25.372 40.169
-38.450 21.493
-14.001 24.360
-13.329 -6.638
33.488 28.300
37.566 31.318
19.356 41.739
-40.801 35.563
-3.776 54.732
-26.696 -16.354
-22.738 -2.272
-11.158 -14.055
-13.418 -0.532
-35.181 -15.426
-57.665 1.480
-45.230 6.523
-43.844 26.921
-27.775 48.562
-10.347 64.824
-17.068 54.177
-5.688 60.873
-37.305 40.334
-15.135 71.020
-29.442 52.903
1.347 58.290
25.222 56.641
-8.596 55.821
-30.990 38.492
-31.733 10.828
-41.149 9.584
-48.105 10.612
-38.822 28.935
-37.905 32.041
-46.149 22.859
-40.823 41.336
-46.096 44.970
-41.265 59.396
-9.887 62.707
-13.572 49.545
-31.971 65.356
5.474 64.522
-26.636 61.042
-43.886 34.065
-23.918 72.581
-28.191 36.783
-25.437 20.011
-57.256 23.956
-50.524 24.589
-37.617 44.358
-26.853 50.083
-31.312 57.952
-11.888 56.830
-36.978 50.752
-37.469 14.291
-32.097 28.549
-43.706 13.756
-28.584 30.162
15.452 72.398
-13.455 53.957
18.106 55.162
50.940 33.865
48.909 47.800
43.131 54.101
31.991 43.644
34.113 44.955
47.124 33.356
45.240 38.422
37.443 29.511
42.487 22.182
20.564 -11.117
27.971 -17.333
37.800 10.572
4.826 9.306
22.983 5.167
22.625 40.958
22.564 26.483
31.563 43.995
36.007 30.536
33.396 2.265
50.409 4.455
43.305 2.905
26.467 -0.887
19.015 31.647
26.458 21.873
-5.546 11.533
-19.018 -13.351
-32.768 0.212
-55.086 12.060
-40.178 16.015
-31.432 4.827
-26.960 -1.397
-7.847 -20.683
-1.026 -10.537
0.931 -24.947
-3.187 -25.624
-19.160 21.152
-36.515 2.149
-18.219 -5.727
-14.099 -9.863
14.650 -27.637
-27.540 -8.825
-24.144 -26.238
-13.661 -39.834
5.946 -29.616
4.834 -22.001
-30.801 1.657
-18.066 -16.417
-33.592 5.960
-23.565 -14.682
12.347 8.381
19.424 -2.707
21.223 -0.753
4.801 3.891
17.981 -24.183
30.821 -13.853
44.488 -3.567
50.701 12.703
46.269 15.132
44.991 52.213
31.099 44.803
46.941 33.364
23.311 32.978
31.202 27.903
44.169 35.072
28.895 42.868
40.849 43.690
38.461 4.082
-11.835 -11.750
23.934 -28.054
21.392 -24.964
-17.055 -9.477
4.742 -30.201
-0.016 -40.911
-21.383 -9.765
20.505 -10.211
-41.811 -15.102
-3.882 -17.013
20.447 -32.498
40.130 -18.219
48.775 7.467
38.235 14.722
7.165 17.247
-42.924 25.948
-33.215 7.738
-46.862 35.135
-48.088 36.806
-33.667 43.679
-19.600 56.135
-52.785 39.805
-43.662 5.141
-50.311 14.252
-16.909 50.862
-14.885 66.324
-10.420 59.260
-24.944 63.575
22.200 54.317
8.730 52.129
-24.848 31.219
-43.155 29.621
-12.769 66.765
41.517 38.838
40.706 -4.848
56.350 -6.936
42.892 -0.263
27.906 -12.799
17.502 19.878
8.003 46.042
35.976 35.571
51.081 28.082
37.408 39.395
26.331 51.601
9.225 55.741
12.345 70.500
-15.259 64.113
-30.907 22.025
-44.372 30.667
-28.610 55.237
-17.337 60.667
-40.058 38.131
-24.356 38.931
-4.764 57.277
-9.711 49.502
-4.401 45.173
-29.055 42.779
-41.757 35.336
-11.186 -1.844
-41.608 -6.386
-27.127 -14.749
-25.225 -28.695
-9.952 -24.025
11.081 -14.861
-18.134 -34.159
-11.260 -37.943
9.595 -38.683
28.395 -25.003
36.021 -21.971
38.159 35.706
44.918 41.213
3.322 60.216
-0.572 60.877
7.456 62.679
17.966 72.299
27.544 60.511
16.064 57.294
17.526 63.897
-17.632 55.656
3.595 79.002
-10.783 64.406
-15.253 56.573
-21.833 50.502
-24.126 51.951
-4.336 61.105
-7.517 -10.887
-19.739 -12.389
-0.677 -27.296
-12.497 -35.132
17.589 -27.722
10.427 -35.242
12.705 -44.302
29.911 -35.614
11.758 -26.580
22.768 30.742
-39.542 44.396
-33.364 39.587
-26.525 60.430
-12.406 54.839
-40.179 48.460
-49.220 7.853
-54.721 -8.301
-26.625 6.094
-12.122 -11.666
-2.452 18.461
13.784 28.714
12.807 47.557
32.740 40.041
34.128 27.416
39.777 0.767
45.301 -13.342
32.524 -20.492
45.264 0.875
31.396 -15.114
28.743 0.514
8.758 -2.649
-17.542 14.862
-45.543 18.355
-29.647 40.744
-40.728 32.469
-47.457 21.459
-36.615 35.840
-5.043 53.322
-36.801 46.985
-32.978 7.299
-17.337 0.728
30.462 10.353
14.817 -13.387
43.341 -7.647
49.279 -11.323
35.613 9.903
46.647 1.958
27.110 -29.463
37.583 -17.551
14.558 7.967
1.909 42.974
1.471 59.024
28.062 27.479
34.716 54.710
10.425 60.029
-9.893 61.713
5.425 54.034
-7.439 51.301
3.219 58.848
-5.102 58.381
35.368 56.214
15.276 55.360
-16.434 45.055
-16.675 48.657
-24.416 54.599
-17.791 64.415
-9.020 55.880
-37.229 55.093
-25.434 65.120
-27.260 60.479
-45.752 52.026
-25.795 51.057
-25.161 56.517
-18.215 42.716
-26.811 35.642
-9.348 56.603
-33.972 49.120
-44.538 39.567
-53.925 39.583
-25.808 53.275
-33.175 51.291
13.363 56.548
33.026 44.984
22.239 43.649
17.732 51.291
49.453 34.739
50.404 7.004
42.377 26.342
44.578 -14.239
42.951 -27.107
35.450 -21.323
15.254 -33.578
35.379 -1.696
26.800 -11.098
24.174 -11.437
35.106 -37.124
30.450 -24.361
27.961 -14.366
30.087 21.593
32.700 21.496
33.424 5.030
39.822 24.464
41.031 14.247
49.404 2.622
45.432 1.889
29.026 28.948
29.413 30.454
27.503 59.000
40.348 31.383
24.172 47.297
-1.166 52.430
-0.518 69.355
-6.728 68.024
-50.098 26.670
-15.127 49.107
-23.805 59.389
-35.465 57.889
-17.316 70.187
-18.636 61.512
10.120 72.812
31.100 61.011
25.761 46.280
33.331 45.949
38.304 4.129
23.416 -14.466
13.105 -16.332
63.110 11.961
40.973 44.415
51.189 37.242
45.178 25.235
50.535 57.869
11.090 52.925
-12.144 66.127
-21.382 48.544
-49.129 1.773
-46.044 6.660
-41.687 1.886
-20.069 -20.567
-14.562 6.958
-32.273 10.676
-43.993 -4.067
-8.664 -29.817
-21.595 -25.963
21.066 17.914
12.735 28.469
44.687 6.098
32.712 -2.852
30.467 16.192
34.132 31.872
40.004 24.008
39.597 55.165
-10.617 57.124
15.892 52.385
3.806 46.390
-0.541 58.809
-11.651 56.317
-11.992 53.688
-21.637 56.676
-35.316 50.674
-48.202 38.227
-33.328 23.808
-56.757 5.797
-38.651 -16.053
-50.951 -8.475
-34.090 7.238
-37.565 36.931
-14.471 58.469
-23.383 42.896
-22.554 55.081
-39.907 47.246
-25.924 18.109
-41.947 24.365
-32.951 27.238
-47.044 34.479
-48.587 42.702
-41.740 11.341
-8.927 -10.883
6.821 -26.520
6.761 -24.997
11.741 16.604
14.868 5.911
0.604 -16.925
11.375 -18.477
-11.271 -15.447
-35.020 -10.054
-39.244 23.419
-30.999 50.717
-16.639 56.215
-11.219 -18.828
22.232 -3.588
17.136 -8.735
29.481 -21.804
32.267 16.380
41.858 28.994
34.718 23.329
14.336 -9.898
43.579 -28.099
39.759 -16.812
25.674 -16.903
20.856 17.352
17.300 -0.809
15.428 -22.397
7.751 -4.902
-16.901 -21.608
-19.749 -12.792
-39.955 50.217
-38.752 24.112
-20.242 26.051
-32.199 12.561
-26.305 3.253
2.108 1.666
35.130 -9.267
38.102 -10.545
20.875 -17.645
24.971 7.912
20.847 20.224
22.018 43.289
19.007 30.205
36.433 38.664
43.495 -18.964
17.340 -31.556
-11.890 -22.966
-4.945 -17.164
14.177 -11.510
16.123 -33.491
-38.264 -0.156
-21.041 -29.501
-36.752 11.311
-45.382 -4.126
-20.452 -2.312
-48.431 4.814
-45.814 24.269
-33.844 16.443
-40.861 17.081
-40.728 14.295
-5.909 46.546
-15.379 22.685
-26.403 -11.951
3.575 -31.771
34.702 -26.759
25.649 -28.046
32.089 -27.049
41.991 -20.065
-9.115 -45.805
-3.469 -38.892
-3.878 -27.561
-24.802 -13.932
-20.581 -13.026
-32.036 -9.207
-28.373 1.889
-30.864 -15.646
-43.035 -4.529
-53.649 20.896
-47.401 -6.786
-39.026 5.143
19.198 -15.709
-5.051 -26.916
-29.789 -22.272
-16.714 -16.216
-26.695 -23.746
-30.433 -30.165
-44.896 -18.964
-63.461 7.208
-56.062 27.231
-49.006 -14.972
-49.566 -6.619
-52.390 -21.140
-28.312 27.403
-32.699 14.480
-12.654 -22.386
-18.707 -26.271
-29.905 -20.038
-15.581 -11.082
-7.754 -31.259
-35.504 -18.673
25.414 -17.119
40.795 1.787
18.180 -3.759
26.601 -9.949
2.823 17.421
30.477 3.017
34.363 -4.068
31.229 7.836
36.699 4.733
8.246 7.656
-24.490 -3.966
-32.617 19.470
5.206 51.368
1.730 58.703
11.528 73.694
6.430 63.271
-24.133 56.224
-8.124 60.130
-27.898 53.140
-41.239 57.369
-43.777 37.400
-3.026 40.963
-1.662 49.554
36.266 40.950
32.030 43.145
40.445 3.554
18.631 7.282
20.526 43.475
23.944 42.615
47.277 32.633
45.995 14.926
64.203 25.033
53.260 -8.667
40.164 -4.102
40.490 19.211
39.259 22.641
40.070 40.373
41.113 -1.314
43.410 -8.971
37.300 -11.486
35.137 28.081
35.808 32.085
26.035 57.111
37.472 44.971
52.426 41.397
39.519 35.836
28.770 27.999
47.422 13.601
34.670 2.886
39.514 -2.894
49.853 -0.783
35.364 -12.536
13.197 -18.724
17.515 -20.976
-29.160 -8.901
-39.815 -6.964
-40.273 -8.683
-33.163 0.938
-45.943 6.790
-27.180 -20.139
-33.763 -32.785
-10.087 -27.081
2.010 -42.965
10.432 1.383
21.277 -18.426
-8.306 -26.168
11.467 -15.506
23.407 -23.510
-7.591 -5.002
10.731 -8.638
-5.670 18.263
-16.456 24.872
-19.890 54.380
-22.786 13.716
-32.514 37.382
-45.664 26.834
-41.863 27.912
-40.709 9.290
-26.850 8.388
-28.677 -13.791
-23.577 -21.119
-29.572 -23.798
-19.362 -25.485
-39.038 -8.293
-38.230 15.322
-42.599 43.775
-51.684 29.107
-32.236 47.659
-1.568 67.523
-21.792 50.598
-40.298 31.911
-22.478 19.100
-45.142 7.485
-44.148 44.920
-40.769 9.878
-31.343 47.498
-24.221 39.730
-36.222 32.330
-31.928 22.887
-35.729 47.378
10.674 57.655
34.974 23.543
-11.576 60.427
-3.900 62.192
12.554 42.821
38.163 40.351
39.563 32.673
56.683 -1.809
28.386 -23.404
6.968 -29.317
0.275 -28.663
-28.972 -23.093
-43.671 -30.830
-47.701 6.830
-31.529 21.228
-35.445 13.117
-30.971 -13.318
-21.650 -33.002
-22.457 -30.745
-36.294 -0.788
-49.838 -15.492
-14.886 -31.171
-14.842 -31.162
-2.244 -35.664
-22.118 -28.734
-13.424 -12.614
24.160 -20.158
32.455 -11.592
30.747 11.090
43.733 23.620
48.529 12.229
48.369 -5.844
32.635 -14.397
25.954 -11.666
36.202 9.055
1.618 22.293
3.635 6.372
-11.006 -21.291
16.096 6.390
30.921 13.445
25.794 -26.902
-3.500 -26.582
-4.524 -35.011
3.853 -29.342
13.574 -32.445
-27.734 -28.578
-19.409 -38.654
-42.165 -22.070
-47.502 -21.239
-30.877 -1.280
-58.821 14.561
-24.777 -15.144
-33.185 -7.145
-3.089 -33.518
13.119 -39.915
3.532 -43.041
40.019 -37.436
33.414 1.183
31.747 -7.403
32.248 -23.167
48.132 -15.026
42.118 -17.747
44.222 -6.158
12.533 -5.777
-3.245 -24.609
-26.663 -4.899
-29.928 -14.708
-37.348 32.101
-38.874 31.981
-50.392 21.359
-40.844 27.758
-37.806 49.471
-13.159 34.089
17.476 12.921
41.994 40.481
36.262 44.432
6.828 52.864
32.850 34.317
35.258 62.088
49.558 19.081
27.261 37.721
46.526 -15.588
29.465 -8.103
43.892 -0.045
15.672 -25.142
1.913 -29.987
32.754 -26.877
24.875 -16.121
14.849 -22.557
22.974 -28.557
12.089 -36.390
7.007 -35.044
-24.449 -31.265
24.959 -4.577
20.810 4.167
28.762 19.165
35.465 26.033
40.035 31.293
28.018 7.471
35.777 47.572
25.261 39.611
37.618 14.075
12.249 -18.072
35.175 -16.108
-5.350 -34.719
11.274 -18.522
3.640 -26.342
-21.888 -25.592
-1.667 -27.146
24.949 -22.508
26.162 -10.781
26.579 -6.204
16.180 -20.730
11.301 -10.582
-4.135 -20.406
26.459 -16.269
4.804 -19.442
-6.631 -31.439
7.742 -23.781
-16.534 -17.857
-23.448 -9.013
-30.113 -22.556
-34.456 -8.594
33.642 2.597
32.499 19.845
42.233 50.982
36.108 56.258
4.576 55.772
-11.542 57.279
8.228 62.999
30.182 48.419
34.313 41.684
30.713 52.552
35.492 40.344
4.032 32.969
-25.480 -12.668
26.724 -17.687
7.383 -37.720
23.616 3.024
35.462 10.532
30.502 -12.261
21.760 12.854
23.048 8.410
36.958 9.878
11.343 -31.504
34.128 -20.154
32.624 -19.334
21.712 -14.366
41.052 -5.145
46.816 8.874
28.785 -8.206
24.050 6.035
17.060 23.736
21.441 4.985
23.700 15.669
-35.917 23.521
3.973 28.212
19.299 -9.223
36.024 -10.255
37.978 -6.562
48.284 -8.608
36.013 2.124
27.392 -6.044
10.495 7.097
27.985 36.731
0.205 61.005
6.243 67.849
-25.008 61.188
17.393 39.640
20.426 44.980
30.048 47.310
46.602 52.417
43.447 38.072
42.011 33.807
24.796 80.050
21.993 40.914
35.262 50.657
26.779 57.163
10.471 30.334
-0.288 68.898
-15.425 60.349
-10.540 53.481
2.587 60.821
-7.131 63.818
-5.284 60.340
-20.472 65.289
-0.706 73.327
28.897 47.229
39.269 26.739
28.418 31.257
15.162 27.378
-15.791 57.250
-9.066 58.706
-15.087 64.101
-26.981 65.763
-45.614 38.563
-43.299 36.748
-44.253 34.895
-56.260 17.661
-50.691 -5.631
-50.413 11.773
-41.237 23.323
-45.549 1.485
-25.933 -3.113
-15.011 -13.658
8.017 -21.590
5.893 -4.765
1.958 -13.283
11.836 -21.928
9.722 8.862
16.027 -6.270
-2.497 -18.180
-15.298 -1.773
-0.108 3.647
21.125 4.330
6.498 12.605
4.352 45.059
36.877 19.241
43.801 38.950
32.810 -5.618
6.833 -24.653
-8.635 -16.620
3.244 -20.779
9.941 -16.237
6.094 -1.206
-41.366 36.770
-29.423 17.046
-29.900 -4.569
-16.970 24.854
6.435 12.747
22.790 16.604
33.370 15.594
49.453 3.554
37.495 18.794
35.799 47.345
32.205 39.831
32.165 22.206
35.334 28.585
33.769 28.579
38.737 54.263
29.496 47.943
50.074 53.307
10.015 54.440
6.948 50.376
3.369 74.407
-0.527 57.521
26.488 57.352
27.563 58.533
35.152 14.682
46.509 -3.489
38.541 -0.967
5.962 -25.291
9.478 -38.787
19.698 -24.398
21.266 -21.794
24.973 -12.837
23.874 -27.386
-16.338 -10.752
5.323 -14.215
19.866 -19.618
24.044 -25.757
41.245 -3.718
24.457 -29.988
10.699 -41.234
5.505 -29.420
27.271 -32.465
28.271 -22.172
37.931 -14.429
52.925 3.157
48.573 9.020
41.818 26.146
44.308 13.335
8.295 22.961
-29.999 32.680
-32.071 11.213
11.851 -15.593
14.948 8.940
45.774 8.993
44.905 38.536
53.504 26.085
26.123 51.005
16.347 71.869
6.885 49.021
-0.124 36.210
-47.028 -0.060
-59.639 -2.538
-34.516 -26.445
-53.191 6.889
-45.772 2.426
-45.646 11.085
-30.194 33.920
-24.251 26.276
-35.866 28.053
-48.157 20.451
-43.691 -4.998
-41.412 -10.494
-41.681 7.289
-50.538 19.556
-40.197 29.882
-44.473 50.514
-29.008 59.522
32.415 33.156
8.595 53.762
-25.008 50.492
-40.069 12.420
-36.746 20.586
-4.840 14.556
-4.057 17.975
-35.170 -1.162
-3.436 -41.403
-15.538 -30.933
-29.176 -20.289
17.969 -25.309
17.122 -44.792
12.740 -25.756
-3.803 -31.195
-15.287 -29.361
-17.667 -19.791
5.172 -45.492
13.723 -32.580
10.903 -24.952
14.916 -16.251
-12.461 -12.136
-30.398 -20.112
-45.679 -21.496
-44.502 -3.143
-56.491 9.798
-41.579 27.359
-49.957 43.958
-30.563 40.829
-10.938 44.441
-25.167 55.530
-12.726 28.795
-5.258 -28.414
-32.255 6.318
-48.964 12.357
-39.186 32.249
-44.317 51.951
-49.963 33.841
-5.986 70.059
-12.762 51.166
-36.365 55.942
-30.113 32.475
-41.090 34.111
-16.995 -2.080
-27.873 53.701
-45.233 33.039
-9.875 31.572
-15.251 36.879
-17.474 36.344
-33.610 45.329
-11.330 62.059
-5.932 53.132
-30.842 38.664
-3.516 65.372
-23.918 57.953
-31.304 44.836
-30.073 48.258
-38.270 6.523
-44.448 6.000
-33.638 -13.972
-28.025 -15.942
-16.162 -13.456
-31.927 25.871
-43.818 35.698
-40.570 26.330
-41.964 19.853
-40.609 47.876
-44.660 22.953
-9.983 61.696
-14.130 60.564
-17.903 67.900
8.221 50.664
-13.012 56.565
7.234 62.842
0.609 49.646
-17.590 61.614
2.286 57.055
22.492 47.405
18.228 50.997
27.115 19.337
31.152 49.610
15.174 56.109
32.154 23.944
59.697 7.170
52.720 17.432
43.178 -1.503
37.290 -23.308
41.926 -12.878
28.413 -17.356
18.224 -34.295
38.354 -16.005
58.312 4.846
50.287 12.428
53.519 11.511
50.628 -7.698
45.656 -4.341
35.731 -19.652
33.456 -15.498
30.789 -20.426
16.075 -24.539
2.874 -17.755
11.867 -23.204
20.416 -14.342
9.781 -9.786
45.793 -8.801
38.706 -3.646
44.918 1.914
53.199 16.105
40.413 16.900
36.533 -0.551
37.270 53.289
29.187 41.805
41.708 37.056
47.945 27.462
24.760 40.590
9.010 73.516
2.422 64.042
-31.808 49.977
-18.015 57.217
-1.132 58.185
-10.205 57.527
8.302 51.884
-10.062 55.098
0.972 11.098
-5.491 9.426
26.738 -7.515
25.415 11.623
22.482 34.971
24.880 11.040
37.941 17.850
56.359 28.131
41.154 6.255
31.614 1.724
43.733 6.226
41.224 29.907
23.169 66.364
51.188 17.724
64.019 -4.050
44.467 10.424
20.688 28.679
45.541 6.703
49.797 9.537
40.092 -0.510
45.304 19.999
5.160 9.607
-12.176 21.543
-32.501 54.800
-24.501 62.399
-15.673 55.084
-37.103 25.741
-30.972 44.710
-17.145 -7.966
-8.398 6.495
-35.949 37.767
-11.043 55.351
-23.839 58.760
-34.293 51.441
-24.347 45.673
-15.544 50.593
-12.491 54.588
-15.506 7.023
10.257 7.021
-2.756 -31.102
-16.274 -39.097
-7.592 -28.660
-14.282 -34.211
-17.056 -27.184
-7.808 -37.794
-18.555 -32.979
19.366 -27.161
-10.818 -35.281
5.794 -44.166
-1.962 -5.094
-26.169 20.360
-42.352 9.211
-48.798 27.237
-47.058 44.451
-31.075 -19.634
-29.582 -15.896
-39.371 2.437
-52.554 26.310
-55.127 33.913
-59.653 20.587
-50.185 2.304
-35.153 3.680
8.470 21.553
20.673 34.526
14.970 59.911
0.788 53.676
17.478 48.513
-5.962 62.557
-56.921 27.699
-50.919 36.191
-48.183 40.052
-62.137 13.647
-41.656 -8.247
-43.170 33.341
-38.384 37.827
-34.179 51.741
-27.803 3.516
-33.618 -0.404
-13.388 -21.999
-6.410 -24.640
-10.449 -40.521
-38.975 -43.043
-60.118 2.606
-36.127 -14.835
-42.182 -28.788
-42.369 -17.500
-44.643 1.564
-46.394 38.259
-4.549 29.214
-2.695 14.924
5.322 9.986
37.165 16.835
40.410 19.224
39.996 0.977
47.803 -14.234
25.756 -3.134
19.305 27.802
20.511 56.030
34.139 65.242
25.753 44.689
-2.830 48.519
8.686 49.121
-0.330 33.895
-42.088 0.314
-40.378 15.802
-22.280 30.577
-8.315 40.538
-19.834 53.815
-36.878 54.497
-32.377 40.540
-13.496 33.269
-31.499 -8.235
0.042 8.201
-14.580 -26.459
12.266 -18.826
16.040 -20.833
-10.562 4.326
-42.381 15.028
-48.895 10.016
-47.950 -14.666
-28.618 -5.920
-11.076 19.725
29.651 15.136
11.907 10.748
31.194 34.161
25.250 30.982
-6.412 51.310
2.285 58.765
30.305 57.472
41.441 50.943
41.559 46.168
27.252 53.843
-11.386 37.201
-40.573 51.646
11.476 74.823
10.325 60.454
30.448 31.571
57.135 30.584
52.648 41.545
61.346 26.774
46.280 25.002
37.054 46.591
23.901 57.688
4.333 37.808
15.492 43.345
16.963 36.436
10.659 12.791
-3.162 -2.861
-19.192 -6.424
-31.938 -8.585
-43.041 4.652
-52.042 25.916
-37.927 23.799
-44.213 28.000
-41.551 47.527
-14.664 69.161
-33.640 58.832
0.276 54.890
-20.098 35.034
-19.199 11.268
-22.944 14.049
-23.114 -9.495
-20.039 -5.682
-44.431 30.005
-31.136 -13.665
-5.862 -25.409
-10.869 -27.724
-4.836 -21.035
-22.826 -15.310
-18.707 -23.872
-2.108 -23.931
-33.591 -22.711
-23.470 4.487
-14.481 -12.643
-52.224 15.061
-28.527 26.969
-35.827 35.508
-22.507 -3.263
-29.804 31.699
-34.036 38.166
-5.128 50.235
-22.637 -35.326
-7.981 -36.644
-26.259 -13.046
-36.872 -12.409
-49.957 -15.678
-31.361 -28.410
-41.385 -0.028
-31.348 0.772
-26.626 -1.555
-9.802 25.625
-19.840 47.143
-39.247 15.128
-31.503 43.443
-58.267 16.355
-58.222 49.714
-49.146 35.216
-35.681 51.181
-37.518 48.614
-41.668 34.960
-61.017 15.010
-53.821 23.942
-40.458 22.435
-28.235 31.039
-39.014 4.308
-13.337 10.434
-20.596 3.132
-21.391 -23.661
-7.664 -27.645
-42.708 -8.806
-13.396 10.915
-16.575 2.743
4.131 24.518
24.017 33.451
20.391 49.600
2.351 67.617
-22.430 67.678
-36.059 26.493
-32.962 34.420
-34.568 12.572
-21.196 3.685
-6.708 -24.386
-15.574 -16.522
16.290 -24.941
37.266 -11.056
53.888 10.090
34.833 -16.184
53.105 -6.445
53.047 -7.499
48.084 7.038
51.851 15.684
46.207 35.017
2.009 54.800
-2.780 62.760
-51.768 32.166
-33.378 46.507
-24.022 43.717
-42.849 49.268
-51.355 34.155
-53.751 16.186
-48.011 22.841
-38.803 25.270
-39.251 15.775
-13.938 46.561
-23.985 37.840
-20.872 19.669
-5.107 4.830
-19.866 -0.366
10.825 -1.055
21.566 -6.137
38.869 -18.214
21.511 -1.220
28.734 -11.285
23.817 -19.726
12.048 -38.703
38.078 -7.032
52.775 3.113
36.758 5.877
39.373 25.753
51.927 11.890
37.155 16.632
49.932 1.617
19.549 1.882
-18.830 8.623
-37.753 3.465
-41.755 40.567
-17.167 62.905
0.374 72.282
4.838 45.796
-8.881 34.757
11.388 53.193
26.770 34.202
45.549 31.376
15.310 37.355
9.980 46.732
-14.598 68.781
-1.349 57.644
-27.033 48.873
-27.319 -4.688
-32.076 -19.313
-21.324 -17.932
9.083 -15.531
16.791 14.113
36.334 22.700
31.721 49.141
38.582 28.016
36.655 49.398
40.224 16.678
31.440 29.777
38.215 39.179
29.809 48.642
-1.900 63.792
5.138 64.299
-3.611 64.428
2.730 73.808
-3.664 60.420
8.451 23.305
-29.168 8.168
-44.119 41.171
-2.095 64.556
21.853 54.380
43.629 43.307
44.519 28.072
46.904 23.142
55.857 35.696
26.311 36.306
-22.569 65.042
-13.597 67.910
-10.521 43.208
19.188 43.644
41.052 49.938
44.224 23.602
33.644 35.375
33.261 -0.393
44.252 16.904
47.734 35.948
51.612 15.313
40.846 30.671
44.362 8.448
37.875 23.426
44.127 6.400
39.884 6.549
40.392 0.286
57.707 21.408
34.117 28.925
27.811 53.100
24.478 52.398
3.536 60.389
-11.822 73.463
-33.704 71.721
12.659 70.212
9.151 53.852
31.464 56.455
26.308 54.778
24.635 46.542
50.496 40.371
53.121 24.557
39.617 2.421
35.970 -2.987
16.698 -23.097
29.662 7.489
4.494 -21.955
15.917 -3.730
-5.144 23.779
-35.702 21.905
-33.972 19.872
-38.733 11.352
-23.382 28.493
-11.357 43.903
-24.263 41.118
-47.435 19.487
16.341 44.209
34.100 27.861
46.254 53.773
32.523 44.173
7.784 30.965
3.815 46.360
-40.121 -4.201
-17.678 -4.829
-14.847 -1.447
19.388 -11.109
54.780 19.117
33.482 17.186
44.658 31.236
44.290 37.180
43.277 16.167
48.714 16.528
53.631 23.110
28.557 33.701
16.150 57.541
9.006 61.564
53.366 35.404
45.413 40.805
31.200 47.522
-19.807 68.714
-33.286 54.558
-10.447 64.803
1.192 59.038
20.048 44.263
4.214 59.708
4.424 54.280
-12.093 66.418
-5.501 63.446
-8.755 48.283
-19.659 59.647
-27.224 42.680
-39.340 8.572
-46.660 20.148
-15.766 29.676
-48.765 12.550
-40.594 50.901
-15.871 63.653
11.228 61.982
11.610 47.910
-7.339 21.308
-32.905 48.467
-28.971 31.973
-33.389 12.487
-39.944 1.798
-45.674 20.992
-44.717 26.308
-51.775 5.943
-59.245 24.442
-45.429 -8.486
-45.946 20.744
-42.987 5.746
-29.957 8.815
-33.483 34.402
-54.929 38.556
-30.397 48.016
-9.715 59.357
1.939 41.322
43.503 18.873
33.710 -7.785
21.351 18.126
36.034 22.474
33.287 -8.934
24.519 25.654
22.454 10.845
-9.501 -11.488
2.791 22.837
33.342 17.685
38.646 35.696
-0.136 30.432
-13.596 54.642
5.485 51.488
18.150 64.708
24.788 37.138
44.003 37.921
53.116 16.795
65.503 19.063
32.244 24.283
39.989 33.292
41.150 3.140
49.653 0.960
48.131 13.834
33.159 38.877
2.827 42.122
51.419 -4.363
45.234 -22.706
31.958 4.883
37.432 -10.127
43.916 -20.320
39.020 -22.502
44.707 -9.814
42.094 -5.908
47.223 13.031
45.356 9.688
60.764 0.560
47.782 4.059
24.928 3.552
27.755 15.177
26.030 -2.733
42.991 -2.415
38.380 -13.208
13.984 -23.691
-12.373 -22.085
-34.280 -8.144
-28.398 13.544
14.413 20.842
6.516 3.008
-39.330 -12.196
-55.155 -6.796
-63.838 20.836
-40.031 7.184
-42.497 -6.826
-32.613 -18.001
-49.263 -18.009
-24.205 -19.937
11.332 -7.895
34.935 -7.711
-12.709 3.104
-7.121 4.974
37.424 34.751
-14.155 41.181
24.038 65.048
-4.366 66.808
43.272 50.148
22.182 29.881
9.731 67.957
15.557 55.831
38.480 26.493
51.579 34.974
15.385 55.776
31.525 37.570
47.069 35.813
30.621 23.867
12.993 33.597
-12.237 43.873
-12.470 17.789
-24.951 19.911
-32.101 24.329
-24.474 57.041
2.647 53.102
-7.199 49.989
-9.248 61.960
1.985 61.294
-4.383 65.295
7.906 45.701
-35.899 9.080
-40.936 34.149
-21.221 35.875
-47.798 24.584
-43.596 35.252
-49.885 24.850
-46.281 27.516
-38.739 11.763
12.668 -13.025
9.129 -1.938
8.342 -29.398
40.418 24.771
34.312 3.221
38.204 7.835
10.342 -6.099
-32.835 5.929
-13.608 -11.780
-30.410 17.927
24.468 -13.062
46.190 8.543
31.268 -7.410
40.717 8.786
43.240 30.536
22.250 60.614
-21.206 42.697
-4.092 60.189
-6.706 -25.572
-15.232 -15.105
23.086 17.349
25.880 -1.913
15.140 -11.416
-23.072 -12.687
-0.280 -33.329
18.198 -21.948
4.566 -23.710
-5.886 -16.265
-35.426 -12.079
-56.765 13.607
-42.061 -4.909
-46.029 20.304
-55.219 16.876
-39.195 -10.810
-45.539 11.122
-12.543 16.969
-41.483 53.410
-25.230 64.611
-34.703 44.432
-19.214 34.757
-48.057 34.924
-40.519 50.002
-34.544 54.669
-29.227 38.984
-30.343 47.819
-17.151 27.364
-39.794 12.377
-38.678 22.646
-13.175 60.268
-25.971 56.332
-35.049 32.414
-49.502 3.311
-41.826 -16.548
-35.924 12.773
-31.679 44.823
-35.860 46.069
-25.123 39.314
-40.287 34.457
-31.620 34.637
-31.924 68.585
-14.755 55.541
-30.732 42.408
-0.974 60.398
3.917 47.881
-37.887 17.619
-46.200 14.128
-40.840 54.968
-18.975 69.120
-28.733 48.128
-45.573 20.153
-40.530 6.142
-30.374 -16.072
-38.120 12.220
-28.570 23.299
-25.839 1.888
-43.831 13.269
-15.349 -13.182
-36.234 0.034
-48.566 8.130
-33.356 14.094
5.943 34.309
32.530 45.463
19.597 59.731
19.886 74.977
-1.705 69.307
9.983 51.860
27.918 58.025
40.222 33.241
35.393 24.345
21.355 53.850
21.803 46.091
5.098 23.045
-13.539 -18.939
21.773 -1.119
29.854 -13.933
16.564 -34.784
31.608 -16.870
33.670 -5.930
23.290 15.228
8.772 -0.369
23.985 -14.194
26.211 -22.194
48.788 -14.381
51.788 21.863
45.419 12.076
48.029 -12.186
40.109 -0.858
40.805 -15.017
46.457 -10.428
47.301 11.891
47.554 6.097
32.025 2.727
2.877 -13.881
-16.775 -12.716
4.022 10.036
32.218 24.927
25.109 0.989
28.841 -7.858
22.974 -10.315
18.436 7.563
17.595 -21.283
-7.440 -27.629
21.949 -5.140
32.712 5.188
31.661 -5.937
44.332 7.293
37.496 -8.756
28.434 -12.241
38.188 8.582
29.793 39.555
24.649 37.204
44.454 39.067
53.612 6.023
45.019 39.188
25.581 17.518
22.088 -27.194
-11.683 -31.444
33.897 -14.709
39.532 0.814
47.697 11.019
14.122 -23.396
-21.795 -22.121
14.200 -1.199
13.989 5.455
-15.970 -0.583
28.826 -4.453
36.732 7.324
30.882 -5.250
-8.675 -10.073
-29.038 0.600
-35.772 25.862
-29.977 43.304
-40.049 45.684
-46.673 -3.198
-17.394 -21.942
-31.902 7.143
-18.821 -33.487
19.541 -32.949
30.040 -23.752
46.505 -10.309
44.367 4.974
57.293 -10.783
54.556 7.312
44.044 30.541
51.759 36.702
39.224 9.135
9.609 55.341
3.478 62.681
23.039 39.037
45.418 49.759
45.626 27.377
39.598 40.121
40.514 43.649
30.695 29.303
24.524 61.127
5.009 60.784
47.545 29.620
10.851 51.896
18.255 11.955
38.430 13.885
31.664 14.626
47.271 41.349
40.842 48.148
23.668 57.084
42.342 27.793
41.608 29.019
32.720 65.028
28.769 56.256
35.593 9.811
35.079 52.306
33.760 42.732
22.786 12.623
36.742 -2.349
31.790 -15.892
37.237 -6.168
7.170 -21.309
-1.529 -15.578
-35.497 -8.320
-36.183 40.868
-17.786 59.967
-13.945 59.362
-33.730 18.154
-31.281 54.743
-35.533 68.994
-29.335 45.392
-10.224 59.599
-21.736 54.606
-7.966 68.678
-27.994 53.938
-48.630 44.230
-43.123 53.306
-10.937 60.159
-37.777 43.321
-26.877 41.309
-19.308 32.296
-6.690 43.697
-5.332 34.977
-6.306 69.743
-24.275 55.772
-30.799 45.329
12.014 29.641
19.554 61.425
36.439 30.239
40.566 35.783
35.025 31.579
47.332 45.265
40.395 21.923
9.472 43.346
11.203 18.489
18.734 32.453
28.727 56.973
26.284 55.371
36.221 56.324
32.739 54.625
30.382 41.124
37.314 32.523
39.181 41.214
21.622 66.652
29.303 47.235
28.806 56.458
-7.670 60.602
-35.897 25.167
-14.814 49.490
-34.037 38.378
-24.260 48.283
-3.954 53.878
18.377 61.246
44.511 35.913
16.960 52.169
25.191 68.774
17.487 52.216
-2.056 73.533
25.413 52.573
23.848 44.555
21.067 32.393
13.464 60.961
5.233 52.687
6.380 -6.658
-0.051 7.076
5.931 -11.268
-18.558 -7.779
15.134 -25.723
-26.270 -17.065
-35.115 -8.818
-20.797 -21.419
-8.189 -42.427
-18.030 -31.636
10.236 -7.521
-22.333 -14.654
-3.293 -24.595
-8.311 -34.987
-37.197 -22.094
-19.198 -26.259
-2.969 -19.223
-10.592 -20.731
-36.435 13.487
-23.324 48.162
-27.543 55.528
14.485 62.604
-12.331 44.235
-4.094 60.649
13.902 -17.472
8.508 -5.115
23.236 -11.058
31.126 5.665
18.225 12.628
-19.603 -23.217
21.396 -10.044
-10.288 -29.563
-11.543 -10.185
5.846 3.168
37.293 -15.195
27.028 -7.016
24.042 -11.427
35.194 -2.785
6.057 13.712
18.257 33.759
43.250 15.789
31.548 13.478
42.045 36.799
52.216 21.626
52.070 19.561
45.525 27.109
31.302 18.086
53.516 19.256
36.011 39.424
-4.399 54.846
0.467 66.587
-14.352 75.681
22.043 59.140
35.415 18.503
26.714 11.657
40.282 11.653
50.402 19.656
41.035 -9.289
42.633 27.098
57.965 12.779
52.938 -6.306
50.491 27.946
53.932 10.458
33.334 3.562
-4.625 -28.467
-7.075 -34.098
26.127 -41.578
-5.636 -24.488
-32.911 -16.310
-46.812 -13.241
-33.510 -8.297
-38.680 15.308
-38.129 11.206
-41.403 -14.878
-3.226 0.058
28.082 39.531
-39.608 49.217
-32.078 8.025
-46.448 7.809
-16.552 -12.723
-49.090 9.990
-63.460 22.340
-50.025 13.265
-38.040 24.060
-51.025 8.181
-39.980 -11.489
-11.790 4.737
5.069 26.418
21.046 18.371
25.596 18.276
32.207 -23.635
29.839 -24.210
39.709 4.249
37.601 1.287
42.533 -3.901
42.174 -11.052
49.187 -25.218
21.177 -29.749
10.762 -35.344
56.472 -7.522
49.990 -5.148
28.730 27.002
34.259 39.862
27.586 42.000
23.237 24.352
5.267 -4.455
-10.790 9.174
-29.695 54.266
-24.034 29.795
-8.554 17.778
-24.320 9.700
-27.230 -1.725
-17.378 26.701
8.709 23.940
21.534 55.803
6.310 66.454
32.996 47.301
34.101 59.792
22.217 62.568
31.640 60.571
29.951 5.843
11.693 -10.493
15.395 5.200
5.081 1.744
11.893 -5.560
21.536 -19.316
41.948 4.067
13.252 -23.798
19.348 -22.275
44.773 -5.759
49.349 26.731
42.536 -5.962
50.234 0.038
25.830 -0.868
20.638 -18.888
-24.102 -12.000
0.659 -13.754
-31.736 -10.267
35.644 -13.497
41.269 10.715
36.188 33.174
23.279 46.302
-9.376 56.457
-40.546 25.951
-23.189 56.342
16.812 57.693
-5.680 76.263
-4.201 62.603
-2.840 54.747
44.510 41.376
17.791 42.723
-17.036 48.734
-15.013 63.234
-30.948 61.816
-14.876 69.993
10.001 63.447
0.957 47.992
16.743 42.105
21.562 54.435
12.382 56.021
5.900 71.763
19.211 55.242
19.410 58.048
15.923 55.570
16.160 70.618
38.332 59.204
41.707 48.679
49.190 28.852
26.392 37.111
18.880 15.561
-0.613 15.662
5.186 -25.127
23.967 -9.273
8.847 -19.688
22.843 -8.669
32.359 25.651
14.329 62.926
30.243 7.824
16.728 47.152
-2.587 28.611
42.812 39.004
39.868 22.142
38.238 24.824
24.515 1.765
13.765 18.514
23.650 -9.004
31.705 -23.765
43.794 -19.389
43.229 1.904
23.156 -19.296
3.649 -18.763
17.680 -20.873
29.643 4.841
32.342 -4.960
10.873 -21.156
13.248 -25.482
-10.572 -18.569
-41.210 -15.112
17.023 -2.202
0.620 -21.045
-10.449 -25.658
-14.915 -30.389
-50.761 -13.421
-23.143 -38.063
21.439 -14.569
12.710 -23.825
-18.915 -17.929
-15.880 11.147
-5.359 15.716
-24.368 23.499
-20.407 -9.266
-26.707 -25.561
-22.900 -23.641
-5.603 -22.520
-5.415 -33.016
18.311 -32.479
-10.204 19.043
19.434 -2.262
-30.994 7.730
7.652 64.454
9.172 67.233
-11.377 66.638
-0.677 58.883
25.475 40.272
19.993 63.677
31.310 54.289
-12.060 56.062
-8.480 59.925
-42.432 43.879
-45.399 34.745
-41.958 29.519
-23.096 43.056
-21.790 42.397
-41.695 25.385
-17.086 45.664
-18.821 60.877
10.009 59.443
20.258 53.836
35.453 38.901
51.486 -6.804
37.024 -4.839
29.964 8.403
14.077 18.138
8.291 48.966
44.401 39.339
22.799 41.229
10.937 51.573
30.649 52.438
-15.489 57.033
-29.956 39.340
-10.417 59.343
-36.143 52.856
-37.684 23.519
-34.229 29.694
-43.721 1.300
-32.532 39.688
-39.200 -22.472
-23.533 -31.253
-1.355 -29.326
14.161 -20.886
20.788 31.156
-6.877 45.843
-15.474 30.842
-27.541 29.375
-38.540 23.043
-45.893 26.213
-41.954 23.435
-45.410 -3.510
1.720 -36.010
23.222 -7.787
15.873 -1.279
23.440 -23.253
26.909 -23.888
-8.738 -21.656
-17.196 -20.118
-21.542 -28.368
-37.444 8.220
-53.716 7.454
-44.610 0.936
-51.429 14.046
-46.184 0.868
-56.477 17.470
-24.273 -1.924
-43.461 19.397
-35.602 21.690
-39.281 30.567
-35.610 26.776
-39.605 20.630
-43.322 26.822
-21.658 47.834
-31.592 50.391
-34.854 35.172
-31.301 -13.373
-29.078 17.290
-52.366 11.677
-46.808 37.779
-51.206 25.827
-39.630 47.451
-44.153 21.571
-30.917 -4.536
10.584 -33.683
5.255 -0.862
26.066 25.053
19.192 10.481
27.132 32.602
18.342 54.487
30.341 65.073
10.476 65.947
6.045 58.515
1.232 61.288
-1.223 54.008
-20.959 35.977
-5.591 58.289
-8.592 73.220
33.307 52.105
24.419 36.163
13.974 53.500
15.595 63.508
-11.413 61.414
-13.779 60.237
-29.138 61.172
-48.791 15.000
-27.859 45.121
-0.320 65.080
-6.122 56.894
-6.391 60.831
17.694 62.706
9.128 59.550
-5.459 52.001
-1.996 54.353
15.432 48.334
1.750 42.135
-13.650 -6.438
-18.857 3.578
2.028 -26.046
21.439 -31.514
7.244 -10.910
23.752 -4.867
35.745 -5.201
46.344 1.127
57.684 22.708
53.290 31.778
37.861 14.816
34.309 20.287
43.216 21.479
43.252 -7.847
50.647 12.703
51.211 12.166
41.440 50.806
30.412 23.428
48.238 35.979
44.878 49.663
44.714 41.082
22.801 64.892
19.705 49.646
21.842 54.687
47.371 48.539
8.065 74.071
43.700 50.511
29.019 49.216
-3.103 62.249
5.153 71.508
16.829 50.958
-18.345 51.989
-30.728 11.979
-47.419 25.798
-26.990 -15.515
-3.808 -35.542
-13.375 -28.724
16.353 -24.926
-2.674 -1.858
28.659 31.408
23.309 45.827
-18.250 50.450
27.801 46.809
39.881 51.877
26.299 19.648
40.259 33.105
35.149 44.459
29.419 50.664
22.597 59.958
46.222 28.103
43.508 5.594
30.347 6.933
30.499 11.910
33.878 19.806
40.079 10.433
32.548 5.094
17.550 -4.877
-0.252 -8.645
10.092 -19.817
-5.858 -33.942
-29.635 -33.696
-48.742 25.379
-5.614 61.095
-41.805 34.226
-45.028 56.187
-10.766 76.142
-11.407 65.368
3.676 48.667
14.078 57.299
-30.887 37.340
-47.935 28.075
-22.604 13.618
15.298 5.332
7.886 -29.282
-29.718 -10.319
-11.217 -22.366
-7.809 -35.652
-14.089 -21.056
-19.617 -25.364
-40.131 9.823
-56.291 -2.096
-35.247 -26.427
-16.851 -13.286
-10.181 -21.234
-31.621 -18.819
-15.172 -21.107
-28.911 -14.836
1.176 -22.761
3.608 -18.524
3.124 -26.920
-1.463 -15.489
-8.155 -4.689
-31.098 14.824
-41.842 32.364
-42.063 36.531
-34.266 49.893
-24.986 61.402
-43.632 41.571
-31.099 2.448
-53.270 -4.870
-43.867 23.488
-34.491 4.894
-3.027 -2.878
24.235 -10.919
7.196 -29.887
-48.812 -12.279
-57.253 17.654
-57.090 14.761
-54.812 11.774
-31.662 35.830
-35.932 27.250
-37.484 38.116
-22.203 8.406
17.008 -8.642
22.360 31.673
25.187 23.660
26.519 38.816
35.803 -7.860
27.550 -22.489
-10.489 -12.197
9.231 -24.136
35.941 -6.956
40.576 40.429
57.304 20.716
17.735 2.986
-30.799 8.236
-33.720 -1.785
-36.704 15.516
-31.831 51.155
-39.205 46.500
-30.105 51.534
-35.551 54.815
-38.401 25.553
-44.891 12.293
-42.989 9.205
-23.215 -8.403
-23.382 -13.076
-40.689 36.203
-39.014 20.386
-61.482 31.097
-29.621 64.217
-7.891 21.097
-17.521 2.717
3.861 -21.688
-15.361 -17.092
-31.484 30.958
-6.660 63.658
32.442 51.859
-9.012 32.957
-27.790 -3.614
-46.592 29.989
-41.772 -6.591
-52.698 11.367
-36.169 0.352
-38.869 -21.141
-26.983 -10.454
-22.984 -12.778
-44.563 22.691
-54.136 33.091
-14.501 55.692
14.705 60.970
25.351 57.832
38.263 62.252
23.153 42.675
14.462 73.104
-16.774 34.874
-5.401 56.446
12.867 48.664
-15.941 43.806
15.012 61.751
23.800 60.523
-27.135 44.262
-24.285 52.870
5.142 60.239
20.285 57.866
-12.688 60.373
31.347 42.174
9.317 52.610
2.379 64.317
-0.336 56.039
25.045 55.816
-11.183 71.449
-0.295 58.863
44.499 45.137
39.603 30.830
37.626 43.251
20.969 40.255
24.407 63.078
10.617 43.958
17.229 20.523
-15.189 -36.484
-30.149 2.476
-13.173 7.080
-11.688 -2.623
-0.131 26.852
6.698 6.196
29.627 -5.332
28.407 -23.537
45.074 -12.290
53.948 -4.449
45.478 19.497
-7.024 54.433
26.688 50.011
26.743 56.405
19.510 52.725
3.928 53.093
-21.835 57.961
-29.745 24.226
-18.596 31.940
-25.800 35.691
19.951 36.590
32.435 11.967
23.351 0.525
-11.479 -20.053
7.711 6.874
28.799 -15.852
26.326 -35.689
36.732 -14.948
14.271 4.153
-23.279 -3.419
-7.902 -30.116
-9.805 -8.683
24.099 4.143
-24.278 4.017
-20.801 44.861
10.714 55.947
26.044 38.592
25.166 50.276
28.888 53.466
29.322 32.008
-16.725 55.275
-20.845 40.477
10.633 37.939
21.302 22.776
-0.034 18.124
32.769 1.076
18.314 -31.609
25.172 -32.266
18.790 -6.658
26.726 29.317
16.408 42.939
11.331 31.177
-32.851 25.087
-25.622 26.968
3.991 -3.475
35.235 -20.597
37.945 9.088
42.205 23.338
50.189 38.088
13.595 49.141
0.131 54.482
-1.720 30.968
0.145 -35.503
-23.772 -21.268
-17.124 -32.945
5.238 -14.806
20.659 7.104
5.777 -16.633
-25.748 -5.221
-51.454 -4.850
-34.752 -14.650
-46.455 8.204
-27.016 36.843
2.993 39.218
18.560 41.456
-8.088 49.618
-43.078 7.643
-40.261 32.768
-11.934 33.390
15.083 19.124
1.536 -12.256
3.670 -5.267
-10.598 -29.445
-4.877 -23.290
4.285 6.912
-12.211 -11.827
-11.210 35.275
5.542 43.972
18.109 22.242
-32.147 -22.043
-53.001 -7.817
-39.037 1.080
-15.016 -25.470
-31.495 -2.476
-2.655 -17.785
-8.983 -26.751
-30.733 -38.199
-49.746 -11.956
-31.743 28.430
-29.737 -18.382
-25.130 -23.326
-9.725 -35.992
18.978 -25.425
-7.056 -38.581
-15.238 -41.514
-26.628 -30.212
-7.963 -21.162
-23.337 -21.864
-49.919 -21.941
-60.139 26.160
-52.520 31.131
-52.117 35.016
-34.326 13.103
-43.974 -1.604
-30.046 -22.131
-28.246 -1.475
-35.729 -24.044
-37.388 -7.146
-50.488 14.069
-60.705 25.400
-52.700 20.198
-19.693 -1.732
-40.810 -8.690
-44.103 2.994
-46.793 7.301
-54.191 18.505
-4.331 62.717
-11.345 33.308
-2.597 31.081
37.357 -9.642
36.127 0.467
32.099 14.042
33.042 -2.718
16.840 -25.355
23.043 10.503
11.298 -2.296
-0.296 0.423
15.124 -19.107
22.455 -13.528
-15.136 -17.239
-2.647 -20.648
-9.634 -18.400
-11.486 -8.990
8.288 7.718
8.906 18.602
-9.808 10.569
-16.495 34.140
-42.777 33.406
-41.163 33.654
-41.501 21.626
-47.454 18.441
-33.795 35.910
-26.993 19.567
-35.198 -18.941
-19.073 -21.322
29.497 -11.230
31.336 -1.349
14.923 8.197
8.392 -3.355
-3.865 -0.764
-18.593 -17.397
-14.681 -29.361
-19.833 -12.290
-3.681 2.424
-22.777 5.503
-37.214 19.807
-20.220 -9.353
-6.374 -31.822
-5.304 -13.939
-5.690 -18.557
-14.380 -18.522
-18.490 -25.975
-32.620 0.398
-32.344 6.019
-25.308 -5.058
-11.533 4.831
-15.885 2.746
3.466 41.152
-47.542 22.206
-36.708 31.075
-12.159 -1.538
-28.776 19.689
-51.110 17.762
-43.671 38.519
-20.505 69.461
4.120 63.887
-1.511 60.485
-33.402 53.975
-50.702 21.871
-37.934 31.415
-46.224 3.688
-35.662 22.989
-52.776 16.338
-37.248 50.312
-16.569 49.917
-26.191 11.289
7.839 -16.066
35.605 10.221
34.226 24.065
42.486 33.909
35.767 35.569
55.834 24.693
29.741 52.504
22.422 61.462
45.524 42.465
47.085 46.649
34.367 32.334
27.087 58.264
41.781 52.441
47.155 41.786
49.000 12.827
29.822 40.224
30.990 28.967
28.353 25.229
41.804 34.293
34.495 43.770
31.651 58.116
12.651 31.956
-3.956 9.387
-24.937 -20.976
-21.981 -28.073
-1.957 -24.458
18.162 -28.145
16.357 -22.403
49.654 0.661
52.825 23.226
43.246 25.977
28.871 55.504
23.325 55.614
12.269 46.428
28.350 5.773
10.135 4.905
-2.811 20.238
-15.940 8.562
-3.726 17.218
-6.165 47.951
19.111 52.517
22.779 50.242
12.768 62.044
29.348 41.720
19.964 53.149
-12.889 66.015
-41.381 49.614
-27.766 55.714
-40.037 34.397
-35.221 44.943
-39.345 58.274
-32.073 49.266
-38.490 33.594
-14.796 59.692
15.748 67.036
31.458 50.970
29.540 55.992
-5.171 65.847
10.225 63.079
-28.239 48.992
-4.078 59.271
4.613 71.387
-1.882 66.486
-2.363 9.482
-1.633 33.793
25.709 12.613
28.459 38.556
57.123 30.754
47.602 34.476
39.181 49.224
12.927 60.489
16.969 67.133
-32.434 36.361
-13.299 57.841
-1.442 43.770
-8.460 17.408
-21.053 4.948
30.638 30.780
46.803 34.046
55.712 21.071
45.271 26.040
34.266 31.121
11.887 59.632
33.248 36.566
16.647 55.761
35.114 32.390
-29.851 -2.618
-21.768 -22.173
-16.331 -24.842
-34.986 -24.608
-43.334 -21.759
-40.943 1.161
-53.565 3.364
-30.785 44.545
-17.313 38.423
-26.337 18.575
-2.189 64.319
-8.283 69.666
-0.774 62.497
15.247 60.448
2.350 62.679
-16.461 63.803
-31.910 54.827
-36.528 42.253
-45.275 17.354
-37.379 14.985
-54.841 30.895
-43.888 12.514
-38.677 5.066
-7.946 16.632
-20.974 -24.564
28.557 -7.275
29.505 35.779
27.099 4.791
20.851 0.848
22.965 5.200
6.638 0.219
32.037 27.347
29.932 33.528
30.781 9.578
30.782 29.576
33.012 -16.564
35.184 11.311
35.856 1.954
-16.190 3.373
-20.982 -6.645
-31.451 -29.383
-46.745 17.937
-33.105 -11.466
-46.935 30.018
-25.463 52.545
-29.634 47.290
-30.335 60.130
32.412 39.407
33.693 53.244
39.580 55.946
14.203 64.555
8.604 57.926
-20.621 15.863
9.393 3.967
-42.624 23.149
-30.963 31.117
-39.817 21.832
-19.687 -14.569
-24.552 -25.932
-35.586 -19.839
-29.375 17.718
12.137 56.933
46.722 0.907
53.526 27.845
52.639 18.527
30.987 -25.756
47.385 -14.324
54.273 -5.820
51.646 36.105
36.328 -14.814
51.201 -4.280
50.980 15.847
42.357 -13.954
37.904 7.950
49.067 25.322
-4.993 62.540
-13.260 60.402
9.455 43.645
6.708 53.878
28.406 41.633
43.785 13.836
23.675 12.360
14.200 5.091
16.257 -4.643
32.005 36.037
9.746 6.617
4.295 -0.564
6.978 -5.582
26.248 11.382
18.484 32.258
-9.023 53.559
-11.692 46.465
-0.656 54.746
-6.748 47.647
36.423 23.760
28.252 0.620
44.631 21.611
46.390 3.715
36.141 3.405
46.658 11.063
48.139 -5.036
13.290 -5.399
17.722 3.773
25.472 -5.451
5.873 -20.607
-13.912 -37.415
-13.418 -25.450
-23.827 -13.969
-24.963 -7.769
-8.026 -6.712
5.338 8.676
-28.795 -8.354
-29.490 47.126
-27.098 59.343
-4.772 70.844
-36.829 49.572
-36.573 58.923
-43.344 29.486
-33.879 29.057
-50.475 31.309
-14.020 36.854
-25.243 46.968
-29.278 47.970
-20.134 53.740
-4.787 53.373
5.985 40.372
-29.625 44.521
-29.510 66.762
-22.353 58.086
-6.775 52.694
11.054 19.989
-34.028 4.260
-13.884 -19.027
-0.066 -25.547
5.150 -32.404
16.480 -0.783
-16.095 -23.789
-22.322 -7.166
0.922 -18.386
15.518 -31.589
29.962 -28.700
8.536 -35.359
-18.844 -35.629
-23.716 -20.412
-9.954 -31.403
-22.244 3.984
-17.343 3.184
36.985 -6.364
3.729 -25.519
-19.914 2.980
-48.279 8.387
-44.809 18.930
-43.900 10.727
-37.460 6.934
-45.011 18.789
-51.315 37.741
-52.158 24.413
-49.691 38.859
-16.204 59.336
-50.521 22.330
-35.245 31.062
-50.877 38.304
-55.486 32.518
-50.009 43.069
-50.790 25.926
-31.986 60.905
-23.541 53.437
-31.238 49.705
-50.858 44.420
-44.905 32.776
-35.724 40.347
-33.032 16.812
-0.969 -14.576
-33.023 -3.139
-35.216 -0.467
-24.532 -13.339
-53.264 -1.101
-39.490 1.989
-46.142 47.416
-41.889 46.530
-5.066 50.913
-31.200 52.734
-9.030 56.926
-26.615 62.203
9.072 49.795
-10.065 43.549
26.258 63.907
29.052 47.913
-28.324 55.296
-22.144 56.411
14.455 49.275
39.492 41.497
41.525 52.978
31.999 26.149
36.637 -6.514
30.109 -13.706
31.511 -23.966
6.126 -24.298
8.123 -22.579
22.121 -22.989
36.865 -15.817
16.083 8.109
37.671 43.072
46.204 3.941
44.148 32.147
36.752 46.852
21.251 49.270
-24.211 51.922
-18.916 62.850
-32.554 60.005
5.600 59.200
-33.299 60.218
-33.317 49.386
-46.779 26.189
-38.982 -3.153
-46.205 -11.114
-36.427 -18.226
-21.342 -9.584
-41.789 3.255
-49.522 -8.252
-18.020 7.094
-42.463 -1.917
-37.252 -18.408
-42.937 23.398
-45.667 26.990
-56.086 30.987
-42.965 24.456
-30.733 54.147
-51.055 38.264
-36.482 48.290
-55.551 16.105
-32.259 7.353
-51.456 -16.449
-61.015 8.358
-26.482 4.128
-28.516 48.136
-19.365 41.480
-16.716 54.032
-2.091 66.199
-34.528 15.833
-21.623 60.860
-18.862 74.742
-40.441 48.190
-38.730 34.513
8.537 66.447
6.173 66.041
28.697 41.410
11.892 60.067
3.854 62.557
34.007 45.183
14.120 59.846
27.425 48.477
34.267 55.560
46.988 39.693
37.142 13.720
38.508 27.994
25.388 31.012
25.194 46.552
46.284 28.462
19.303 -7.041
-7.329 -12.909
25.322 -7.488
45.248 -4.276
27.491 10.588
12.414 -20.080
44.594 0.877
32.857 0.453
38.426 3.689
40.867 23.901
59.466 -6.871
18.839 -3.662
39.490 11.291
-23.553 -28.189
-21.026 -21.470
-17.227 -39.652
-0.044 -19.057
-1.720 -28.411
-5.551 -36.967
17.870 -13.406
-30.340 7.357
9.812 -10.016
3.379 -7.465
26.312 -15.798
16.293 -29.423
-7.494 -24.492
19.131 -5.909
29.344 26.068
33.782 22.978
41.797 27.503
37.106 -15.973
41.171 32.963
44.605 39.370
21.541 55.152
37.476 18.346
7.061 -23.790
-2.661 -33.677
18.077 -33.615
35.459 17.770
33.038 27.940
29.997 42.157
36.422 38.220
50.332 2.603
52.577 12.838
38.791 9.589
23.546 -3.996
23.942 -10.036
-11.167 -8.278
-35.767 10.432
-47.919 12.418
-44.572 16.494
-35.804 -18.183
-39.420 32.772
-22.880 47.154
-39.826 20.691
-34.182 -0.194
-27.698 -1.920
-3.840 39.120
29.272 -0.509
16.476 33.169
15.623 27.005
11.829 45.234
11.596 49.288
-42.484 16.422
-44.994 11.578
-26.012 54.493
5.190 51.306
15.736 43.906
-1.488 50.683
22.422 53.028
7.468 67.446
-13.342 63.236
7.517 51.311
31.074 46.186
-13.544 53.523
-40.997 51.545
-13.638 57.284
18.417 50.356
27.739 48.386
35.256 53.072
38.975 45.978
23.859 47.497
18.381 -1.848
26.840 -3.412
35.051 16.908
52.194 5.504
45.015 -2.551
56.966 4.643
52.104 -1.485
35.842 -7.799
35.286 -9.315
29.668 -2.884
10.936 -14.323
4.291 -8.446
37.296 -16.711
16.402 -21.573
14.766 27.221
21.365 -0.867
39.488 30.995
34.799 38.640
38.615 41.301
45.026 14.511
11.489 23.771
34.080 28.217
40.444 27.501
29.998 48.658
-12.878 34.320
-0.084 36.977
21.396 -6.284
25.143 0.189
23.807 46.323
31.727 51.259
46.507 28.443
30.395 30.385
36.816 13.883
47.339 2.542
12.983 -23.143
3.569 -25.478
7.183 -25.770
15.330 -24.222
35.741 1.357
39.307 34.975
30.720 21.726
40.627 24.310
50.454 16.774
41.520 -4.743
35.388 -4.246
44.397 13.076
14.676 -22.681
-11.677 -34.168
15.222 -38.050
15.189 -18.478
1.733 -31.809
-40.322 -16.928
-49.824 20.504
-45.644 25.653
-52.088 41.684
-40.583 51.566
2.036 69.358
-0.377 71.132
32.809 -16.473
47.107 -1.152
33.321 19.834
27.717 29.633
31.605 36.366
9.686 62.207
-27.129 58.577
-54.874 42.691
-45.572 22.020
-65.284 -6.828
-48.594 7.007
-14.072 -2.359
5.997 -1.860
6.610 11.674
20.529 38.584
33.197 31.410
29.365 23.191
36.442 28.990
51.846 8.258
32.666 -1.507
4.925 18.075
14.539 -13.370
22.263 12.609
6.956 4.011
10.413 23.892
31.537 24.704
20.742 -10.205
-7.299 3.613
-27.977 -23.062
-5.956 -36.044
-7.479 -30.075
-10.122 -32.467
25.932 -26.620
40.605 3.874
-1.929 34.264
-6.757 8.585
14.073 4.154
46.857 2.948
45.899 -4.339
54.367 27.325
46.342 -0.336
37.466 4.145
33.683 8.498
35.005 -13.803
46.695 -15.384
-3.453 -19.220
-12.150 9.089
17.268 6.089
47.318 -8.418
25.263 2.402
33.521 -5.874
24.538 28.251
20.870 51.658
-1.833 67.234
-16.746 45.660
-39.050 44.365
-47.894 32.580
-44.929 47.388
-12.570 68.036
-17.181 64.600
-2.386 47.737
-28.281 37.839
-30.635 49.439
-24.576 47.710
14.897 58.973
39.880 25.358
12.436 47.534
6.477 34.172
12.062 50.933
-8.043 75.277
-45.813 62.757
-33.838 44.534
-39.702 61.533
-23.728 51.816
-41.363 47.434
-23.111 61.793
-28.261 48.729
-50.173 37.958
-37.769 32.760
-57.374 40.484
-46.943 21.462
-51.763 32.650
-9.161 -0.532
-41.260 -11.249
-36.083 28.671
-15.733 50.622
-53.775 22.491
-40.496 45.995
-3.666 63.923
-28.933 48.643
-9.417 55.860
5.485 27.157
16.484 30.859
31.958 34.000
36.107 4.887
29.175 -20.390
20.030 -31.979
-12.584 -25.978
-5.602 -29.580
-26.735 -45.608
-28.500 -18.002
-23.390 -22.122
-34.851 -10.571
-17.918 -5.802
17.187 -21.355
19.537 -2.653
-9.820 -1.719
-14.187 44.432
-22.814 67.435
-2.029 40.066
25.911 17.228
11.325 27.657
8.256 -5.565
42.075 19.375
36.388 -1.785
12.006 -4.807
51.441 25.736
43.966 0.036
52.359 -2.731
52.224 6.014
39.494 -1.165
35.702 3.817
43.496 23.576
24.064 35.544
36.475 10.795
51.032 22.961
56.884 10.471
24.232 -3.864
-28.384 -1.423
-3.537 -19.771
-10.726 -14.480
32.224 -30.979
27.658 -21.786
-16.829 -26.153
19.043 -17.518
24.576 10.432
29.750 -5.478
37.399 6.675
11.373 13.093
12.442 -1.840
23.986 -41.689
-0.674 -18.592
21.900 -6.129
17.379 3.964
13.824 -1.948
26.742 5.503
40.090 6.715
-7.824 -7.162
-36.167 -13.252
-50.743 7.655
-45.809 7.643
-43.672 28.664
-27.890 9.813
-10.211 -21.829
0.403 -30.788
-24.024 -16.907
-39.097 -8.735
-41.895 -4.694
-26.405 -8.632
-19.692 -14.619
-42.365 1.840
-45.190 6.612
-49.051 10.166
-46.286 -19.885
-35.324 -12.213
-17.241 -43.243
-39.591 -22.506
-43.249 5.734
-11.405 -15.525
13.885 -21.577
33.378 -10.225
49.810 23.292
43.378 13.766
25.399 40.620
9.343 38.461
35.979 24.358
24.482 25.095
37.970 30.068
43.818 16.515
35.326 39.207
33.846 30.540
37.053 23.402
31.225 42.452
44.479 41.586
47.041 2.312
50.261 -14.400
30.037 1.319
16.597 7.885
36.887 15.146
33.306 44.188
0.889 50.966
-23.890 43.041
-20.726 49.993
-34.630 53.537
-9.760 61.823
-11.025 64.626
-11.797 62.823
6.793 64.417
3.827 54.526
-12.414 54.970
31.437 38.641
50.569 25.862
51.012 39.957
43.366 33.874
37.102 0.366
30.979 -4.992
40.888 5.267
25.932 4.778
46.524 -13.109
1.368 -3.840
-14.609 11.523
16.109 -15.391
42.263 11.380
26.738 9.337
14.675 45.705
21.372 45.383
37.971 20.344
24.838 55.902
39.809 42.527
32.369 46.540
11.532 50.943
28.196 11.168
40.356 15.910
24.609 52.516
40.222 7.887
25.284 16.837
19.345 10.200
25.643 -6.336
31.799 7.665
14.483 -5.189
35.573 -16.050
28.955 27.092
33.278 8.103
37.318 34.101
51.424 0.079
36.990 -27.625
26.362 -26.483
-11.806 -19.378
48.087 23.677
46.399 44.648
23.715 43.015
17.966 61.320
11.046 65.371
11.480 61.564
19.093 70.367
16.332 51.801
31.501 50.441
48.349 28.482
49.244 9.017
39.164 43.042
11.425 52.657
35.254 38.238
41.191 43.978
37.243 28.847
43.176 14.877
33.584 45.971
24.958 48.512
43.331 46.785
56.914 16.265
33.273 33.466
42.844 29.042
33.563 -5.283
31.889 -25.605
28.167 -26.584
24.107 -32.058
28.358 -18.897
32.129 -21.910
47.841 18.112
29.534 6.440
3.843 15.923
2.096 13.083
7.802 23.930
1.983 -2.735
30.953 32.183
18.833 33.741
44.193 31.466
-4.633 31.036
4.598 50.324
15.859 50.068
54.615 31.225
43.143 28.318
42.405 30.334
31.558 53.647
30.952 51.319
47.510 39.819
38.800 38.663
23.368 49.483
38.804 31.036
34.125 41.809
45.542 36.463
29.907 47.171
26.311 59.054
31.288 49.693
24.849 61.806
33.238 35.906
43.647 39.201
48.724 55.431
56.443 28.995
37.754 40.203
-2.701 53.560
-16.411 35.270
-8.079 -15.806
-0.066 -5.550
1.204 -27.223
-11.297 -17.082
-16.394 -1.241
4.840 -1.584
2.555 -21.844
40.040 -14.301
30.972 -25.552
-1.418 -30.310
-8.955 -27.012
-27.719 -11.317
-22.465 -0.866
-23.678 -9.079
-30.163 -25.150
-47.447 -17.247
-31.158 -37.173
-49.927 -2.211
-48.460 2.546
-31.379 -0.479
-27.516 21.792
6.563 36.115
30.934 22.259
41.210 37.760
40.113 53.573
40.114 28.637
29.348 55.203
44.382 38.550
34.753 34.893
45.746 36.975
43.983 53.910
48.916 21.741
45.336 3.819
50.608 9.137
45.266 -0.647
41.785 15.429
40.589 41.635
37.330 57.136
24.773 70.797
-5.288 62.150
-11.192 48.496
-26.802 53.923
14.032 64.802
38.890 14.595
44.164 18.318
48.994 11.145
38.446 28.603
34.357 38.918
49.237 47.053
42.914 40.963
17.893 17.748
14.754 -19.615
15.700 -36.343
28.235 -37.682
10.368 -29.085
-28.284 -9.086
-41.436 -19.423
-0.675 -34.310
24.247 -27.358
30.028 -17.891
34.897 -24.575
28.996 -31.995
12.616 -20.512
-13.278 20.349
-18.178 31.923
-9.978 61.310
-15.723 36.241
-41.162 -0.712
-43.258 -27.149
-49.451 -10.981
-29.633 -10.861
-49.376 -11.430
-40.021 -16.733
-51.665 5.978
-51.123 2.750
-49.010 29.153
-13.098 56.791
-16.659 65.515
-2.313 69.275
-24.717 53.099
-16.817 63.325
16.888 37.712
19.044 24.993
36.263 16.217
33.852 37.940
17.958 63.103
30.001 47.186
41.109 34.630
28.692 1.543
49.855 3.372
37.160 -23.037
15.039 -22.579
14.100 -17.479
24.377 -2.321
37.224 -6.786
38.430 -12.021
56.511 -3.101
35.729 6.692
39.814 -4.417
34.564 3.167
33.119 1.774
11.326 -11.777
13.340 30.267
32.862 14.599
46.949 28.367
53.900 15.683
39.317 -10.922
17.249 -25.222
33.109 -7.589
24.658 -24.871
24.591 -34.262
40.453 -30.115
27.912 -20.730
24.565 5.899
-0.675 -19.114
9.572 31.841
29.687 35.009
26.187 41.897
43.034 -8.887
42.858 -10.482
14.095 -19.249
24.583 -23.848
-30.387 -10.811
-39.550 12.867
-34.023 6.237
-49.248 20.544
-28.201 49.394
-11.868 56.494
39.081 43.718
52.550 33.840
48.826 26.156
22.633 -8.096
9.751 -26.594
19.469 -23.357
4.545 -18.971
6.690 -7.776
9.465 8.547
7.761 9.937
8.625 -28.759
-6.143 -15.270
-14.241 -13.657
-38.784 -7.324
1.580 11.946
18.389 -4.444
38.677 40.988
35.203 35.675
33.127 35.513
35.571 46.202
54.929 38.214
42.675 47.468
38.820 2.850
42.991 21.473
26.533 58.979
17.834 59.153
6.497 44.606
-1.206 64.110
-13.403 41.245
-14.907 12.851
-20.555 -0.803
-40.112 -16.139
-1.091 -22.165
8.339 -21.785
48.040 1.983
41.309 14.895
52.363 -3.259
60.651 6.893
53.615 14.562
32.349 29.340
11.235 58.361
-9.074 52.299
-28.016 26.540
-33.643 45.843
-22.822 62.466
-6.612 59.014
-45.829 38.999
-43.445 50.919
-39.860 45.811
-25.189 54.712
-18.382 41.019
-27.525 49.197
-2.745 68.636
-20.552 58.271
-8.628 70.193
-22.412 48.961
-44.593 45.436
-44.505 13.141
-41.520 39.198
-31.270 50.947
-30.807 65.769
-17.756 60.918
32.049 34.860
18.613 64.199
15.788 42.381
38.529 33.548
16.640 52.940
-14.709 63.429
-41.986 31.967
-24.987 67.773
-5.253 77.296
26.465 56.410
10.925 59.071
35.828 45.284
40.877 63.307
12.902 51.915
3.797 40.452
30.085 49.352
42.385 32.403
25.983 52.419
32.157 34.337
42.564 15.691
42.950 18.549
37.489 13.707
44.017 24.834
40.417 46.531
18.279 58.693
-15.366 66.464
12.863 51.871
-15.465 43.626
-22.927 39.315
-3.742 29.627
-24.503 -5.405
4.885 -24.458
12.174 5.181
-9.683 -7.316
-7.827 -1.923
-37.242 34.115
-44.965 15.718
-23.223 -23.863
-37.608 5.094
-46.157 26.154
-40.073 28.643
-45.475 38.313
-2.114 55.709
7.350 63.235
19.577 57.045
33.300 50.175
21.604 60.993
47.321 24.431
38.520 17.513
40.074 26.606
37.120 27.383
29.620 49.810
7.931 67.187
10.004 57.461
38.908 26.822
-1.572 -21.561
5.636 -29.186
9.946 -29.514
-6.500 -11.638
-32.071 2.533
-39.820 22.437
-32.306 -7.230
1.801 -13.449
4.807 -24.105
-18.238 -29.388
-2.701 -26.695
-17.956 16.617
-21.947 -5.381
-48.751 18.476
-25.559 -4.295
-39.895 -26.881
-30.922 -36.940
-28.032 -21.296
0.294 -1.062
23.401 11.508
-2.066 1.178
-31.424 -10.958
-35.126 8.546
-35.662 -3.538
-40.255 -7.638
-21.126 -35.495
-30.822 -33.965
-14.197 -13.783
-4.451 -14.924
1.367 -5.690
-10.465 -19.087
-11.966 -5.467
9.257 -12.933
10.448 -26.775
37.936 -17.160
35.147 -16.430
33.970 29.918
27.367 48.852
19.332 64.942
-7.600 69.914
1.275 68.426
-15.238 55.280
-26.724 30.904
-40.867 32.995
-52.081 21.135
-30.923 49.441
-36.641 39.993
-22.272 52.693
-45.263 26.609
-30.413 -6.691
-29.325 30.828
-30.426 54.745
-16.671 66.725
-33.426 51.008
-1.944 48.284
-28.493 47.181
-46.710 28.253
-28.146 5.975
-31.197 0.418
-42.941 48.368
-28.394 58.428
-17.622 53.122
-33.968 33.616
-14.677 56.558
-5.939 65.389
-30.510 55.072
-31.625 58.060
-35.916 20.250
2.075 5.347
-5.325 24.501
21.131 53.787
19.446 53.191
17.570 69.232
28.562 61.215
27.895 60.358
1.519 66.739
-4.867 56.993
43.532 36.151
33.617 29.520
48.026 34.109
40.550 21.621
19.514 -22.296
31.033 9.353
37.809 -14.044
17.995 -28.602
26.476 -8.389
28.233 -5.466
17.458 -24.678
28.166 -26.076
34.099 12.964
43.223 -10.930
-21.045 14.360
0.405 18.613
-9.115 11.692
12.891 -3.600
45.396 4.810
27.200 -14.954
8.340 -33.048
-26.889 -13.085
-51.713 -9.671
-34.050 -20.752
-11.562 -18.926
-33.724 -13.238
-14.805 -17.056
-13.838 -10.086
23.233 -28.283
25.483 -24.524
2.210 -14.125
-24.307 -19.326
-29.287 -28.794
5.482 -37.492
-3.761 -37.466
-36.277 -7.806
-26.890 -6.434
-25.685 15.830
-33.520 1.308
-29.677 -4.316
4.969 9.479
-18.598 -2.535
-23.524 6.044
15.016 -21.719
16.666 -2.193
43.019 -11.776
45.650 -14.249
23.913 -23.035
4.206 -20.718
-12.546 -23.028
-10.598 -7.145
-41.918 14.723
-47.146 28.661
-32.462 37.997
27.862 30.933
13.747 3.837
24.815 50.660
34.544 53.966
21.115 66.811
-5.391 57.498
5.217 46.744
3.341 55.537
8.475 64.839
43.282 31.884
44.091 38.843
38.677 17.386
-7.575 -9.964
0.559 -15.867
-25.449 -25.847
-9.203 -25.976
-33.516 -16.638
10.138 20.011
-5.531 55.454
-24.364 42.780
-32.026 47.253
-17.021 48.826
-34.537 21.157
-42.158 27.309
-38.180 7.710
-43.809 26.540
-30.931 55.382
-31.381 42.399
-31.049 47.460
-33.652 29.248
-30.458 46.837
14.706 56.754
35.040 60.493
41.585 36.152
37.295 -4.077
32.353 -18.963
46.300 20.871
25.796 30.837
3.350 59.399
-33.982 49.055
-27.541 41.950
-52.386 7.958
-49.015 -2.642
-42.059 19.096
-48.313 34.190
-43.884 35.495
-38.058 43.336
-45.768 21.527
-44.353 10.447
-35.418 31.444
-28.606 59.964
-17.234 48.058
-36.534 34.993
-37.371 21.825
-38.482 21.300
-44.929 40.278
-26.149 45.787
-34.525 5.991
-39.111 13.462
-18.157 -31.987
26.453 -27.978
15.999 0.226
60.097 13.284
32.128 -3.857
-18.690 -16.151
24.851 3.958
-12.283 27.463
-21.200 44.842
-25.942 40.818
-16.927 49.738
8.836 53.408
15.753 57.684
20.136 47.869
39.660 14.281
15.472 47.671
4.540 58.663
-11.476 58.585
2.124 54.234
-25.838 55.168
-38.136 42.262
13.726 62.984
20.943 53.003
42.014 34.019
37.251 27.976
30.677 60.704
-3.236 78.076
14.370 58.580
7.860 48.262
18.097 33.084
7.138 43.441
27.408 46.937
18.555 47.125
21.773 71.179
21.866 47.843
35.945 57.612
18.250 34.502
20.607 35.498
6.505 41.419
-23.935 63.378
-4.157 67.797
22.672 45.881
23.168 62.397
39.917 43.216
44.330 28.929
33.031 55.817
27.234 31.022
49.618 51.146
32.667 59.209
39.172 31.047
45.817 32.832
34.189 42.184
10.624 54.793
-15.318 66.428
-1.507 75.631
-21.488 57.211
-40.460 24.667
-41.926 30.995
-46.136 25.053
-38.832 39.436
-35.656 55.039
-6.174 49.441
-10.943 61.867
28.373 47.580
34.053 30.316
14.259 15.160
43.907 44.545
40.125 47.602
40.141 27.667
50.078 2.176
60.364 8.178
67.802 5.088
40.789 26.410
35.340 24.775
34.467 32.836
42.196 32.193
48.713 24.539
38.399 36.552
38.337 31.033
32.035 18.658
14.124 -7.153
12.296 -18.140
36.165 -12.418
26.949 -29.634
28.781 -8.247
44.161 -24.372
26.428 -28.432
31.611 -28.992
-0.575 -17.380
-13.923 -28.423
20.156 2.375
21.949 27.034
5.049 22.146
19.626 5.054
-12.501 -5.758
3.890 28.821
36.799 53.397
36.924 36.932
55.104 15.819
40.154 -13.577
15.216 -37.819
41.448 -31.800
22.262 -13.616
43.081 -10.201
43.011 13.254
30.291 25.139
29.114 47.076
22.487 17.365
16.970 67.182
11.878 42.670
-3.184 54.437
29.809 55.186
21.353 43.972
39.070 51.588
45.291 35.726
58.802 17.113
52.126 33.130
20.102 52.355
23.195 54.925
27.705 54.073
3.485 66.991
26.148 53.232
-12.848 51.761
17.487 66.215
12.632 63.582
-13.336 54.390
-19.844 61.568
-7.204 62.685
-27.889 53.512
-25.868 72.808
-25.940 53.535
-30.635 56.509
-39.500 35.273
-38.939 21.224
-34.399 36.221
-32.472 39.618
-34.874 35.600
-1.155 50.757
27.789 47.556
34.280 34.935
28.118 25.823
57.625 29.949
38.348 8.931
49.297 7.146
41.281 26.664
44.203 -18.399
50.642 -14.485
50.001 -8.762
50.702 22.738
41.230 17.034
46.408 25.400
56.974 9.615
43.570 12.284
45.162 19.081
54.793 14.471
21.548 -6.432
34.766 4.242
44.382 34.504
42.072 42.213
38.295 -3.562
40.720 -9.246
36.560 -2.596
2.416 -11.253
13.570 2.973
-26.124 -24.634
-24.219 -27.334
-36.436 -10.848
-27.440 -0.491
-23.795 14.054
-46.035 27.723
-21.250 43.941
-48.692 30.149
-39.155 48.456
-28.772 37.452
-42.464 51.497
-31.179 43.778
-37.860 44.939
-29.869 32.373
-23.324 46.717
-18.249 57.251
-49.795 24.621
-25.101 -28.677
-2.603 -25.527
45.129 1.786
49.206 22.688
35.136 13.549
8.904 -14.709
-6.494 -7.339
-27.210 8.440
-39.373 19.301
-37.807 -5.872
-28.573 -9.310
-24.067 -17.075
-23.154 1.390
10.475 41.999
-16.551 57.630
-30.169 12.011
-58.746 -5.916
-55.552 -6.144
-51.251 -2.893
-33.635 33.126
-36.968 30.066
33.955 3.357
36.687 35.561
47.150 38.148
44.703 25.455
42.268 13.132
53.600 20.714
58.983 37.019
36.098 44.202
40.503 48.178
42.496 32.809
23.563 -10.948
33.288 -10.299
44.436 -9.468
51.033 3.697
52.387 7.029
53.596 9.657
40.316 17.597
29.194 35.672
14.046 47.929
13.019 18.610
-0.663 12.091
-8.035 15.668
10.552 4.037
21.358 -7.428
16.711 -3.475
10.752 -24.614
-14.992 -24.239
-32.668 -11.397
-22.590 -10.162
-7.576 -19.822
22.573 -14.139
38.619 25.302
35.406 45.150
34.981 42.878
9.036 73.200
24.118 57.927
7.341 60.830
26.036 62.468
6.611 66.733
31.605 41.006
49.942 38.035
26.985 50.765
12.833 61.016
7.008 59.219
14.122 34.986
30.242 63.885
-16.917 58.991
-21.071 44.722
-8.377 39.036
-35.731 39.313
-34.259 47.659
-46.823 20.913
-38.430 9.864
-43.194 -7.045
-38.865 36.359
-35.988 41.623
-42.291 1.931
-36.475 -8.403
-22.791 61.607
-8.852 46.350
3.831 56.002
4.355 20.125
-16.501 38.271
-42.378 -6.328
-36.389 5.524
-28.602 -19.831
-30.488 -12.386
-1.588 -18.158
13.348 -35.863
22.823 -29.885
20.633 -35.864
-8.902 -30.419
6.220 -32.994
28.055 -34.502
29.973 -27.491
35.163 -11.147
17.581 -22.732
17.928 -20.813
34.418 -8.401
33.188 -7.554
31.347 -2.759
41.949 10.373
44.766 -2.707
17.609 -20.801
36.893 -15.463
42.013 -6.646
10.801 -13.002
13.337 3.199
3.400 -26.349
32.612 2.393
4.426 -6.967
-18.563 -14.392
-1.513 -23.931
-38.140 -10.437
-46.394 9.435
-41.438 2.595
-49.630 -5.488
-73.671 11.173
-45.495 -3.379
-50.623 17.382
-60.231 18.262
-57.041 51.899
-41.235 22.418
-32.463 44.700
-46.248 25.482
-37.749 33.275
6.410 60.296
3.319 46.811
11.442 -8.711
-22.342 -27.560
23.772 -12.770
32.525 -12.718
7.219 -19.148
-2.696 -41.459
-5.532 -54.449
-16.603 -26.396
-22.805 -14.873
21.483 -9.232
5.506 -30.901
-0.543 -27.908
-18.508 -23.406
-42.639 -13.124
-35.474 -30.357
-19.700 -15.683
-18.544 -23.580
-19.399 -10.649
-18.475 -8.673
-15.630 -13.929
-10.381 -30.802
-45.540 0.327
-12.417 -28.538
-3.214 -18.084
-18.373 -31.866
-17.490 -21.493
24.646 -20.232
15.167 -11.867
32.867 -9.070
4.401 -28.989
15.223 -10.839
8.107 -16.695
20.462 -12.529
11.487 -2.733
24.844 -0.323
30.510 11.763
15.552 -8.534
37.564 -12.020
44.700 29.539
49.577 0.603
23.720 5.695
9.827 22.077
41.367 3.567
40.542 9.292
47.825 26.660
54.356 8.991
48.358 34.811
53.219 26.980
46.556 14.343
13.212 40.884
2.379 42.129
-8.577 -21.536
-9.242 -26.653
-3.820 -16.431
-41.516 -13.117
12.329 -30.139
29.896 -6.070
31.118 1.756
34.209 57.970
36.873 -5.681
22.012 -20.369
18.112 -24.441
19.545 5.251
35.782 2.933
18.153 1.976
-6.049 7.152
26.705 -5.208
24.404 1.954
27.241 50.094
41.865 15.945
40.374 51.476
50.444 24.198
47.850 37.074
46.143 31.614
39.416 50.684
50.587 17.593
44.004 26.301
41.487 25.855
25.874 47.983
-14.151 66.942
-5.645 71.201
25.429 65.492
4.973 68.118
-17.024 66.167
-8.609 18.012
-24.900 49.329
-34.010 48.541
-4.840 60.152
31.438 48.592
6.237 29.966
25.461 47.939
-10.410 59.716
9.190 64.607
-10.966 62.472
-46.914 34.875
-51.763 47.022
-29.770 57.700
-31.678 54.759
-6.030 54.491
29.654 55.865
-16.007 45.847
-1.489 68.066
1.470 64.026
-12.551 60.058
17.065 56.746
19.276 28.935
16.757 56.445
48.068 44.349
38.604 30.204
44.406 36.496
39.650 47.970
18.904 43.594
29.129 36.441
43.678 37.370
32.964 3.745
24.264 31.121
38.162 9.384
26.194 -3.390
5.540 -8.608
-21.121 -16.834
-36.255 -11.760
-29.819 -3.775
-37.135 30.209
-26.018 43.102
30.034 51.946
42.205 49.265
44.695 44.048
37.756 34.726
46.607 26.029
37.601 43.916
33.539 24.985
38.680 31.914
33.381 45.806
18.179 5.821
41.366 8.383
41.060 24.940
39.173 37.345
50.446 44.952
24.382 57.123
16.815 64.438
26.796 53.073
48.058 35.464
41.040 25.035
42.169 3.431
41.279 -9.493
49.684 -1.327
33.786 -4.104
56.704 -0.343
60.690 9.803
50.023 20.173
28.834 -1.130
38.976 -8.363
31.082 -4.966
13.211 -29.207
-2.025 -33.937
9.173 -42.867
-3.804 -25.248
11.491 -16.157
13.720 -16.797
-6.623 -14.825
14.637 -29.277
3.715 -33.545
-24.844 -33.097
-21.717 -29.136
11.562 -19.903
26.175 0.147
-1.815 0.306
-47.108 26.951
-51.974 9.731
-46.221 1.517
-54.408 -11.145
-23.418 26.772
0.088 50.515
0.246 61.275
-46.760 50.383
-41.823 47.017
-21.836 52.324
-42.927 2.519
-49.228 10.249
-35.056 44.211
-11.165 0.591
-20.305 -6.846
-19.581 -14.727
-38.419 22.747
-20.332 47.173
-40.434 55.229
-51.480 27.587
-53.077 32.381
-38.221 42.079
-15.585 46.770
-30.718 3.453
-49.631 23.591
-56.513 3.902
-44.510 16.883
-50.247 17.004
-33.325 49.874
-33.413 46.180
-16.014 67.446
-16.933 38.299
-27.660 61.581
-40.851 26.701
-41.095 39.581
-34.991 38.025
-48.392 44.244
-35.526 33.747
-34.247 12.683
-43.267 14.610
-47.886 29.851
-36.047 -6.505
-46.437 4.647
-51.738 6.459
-40.116 38.602
-34.722 18.402
-27.368 21.632
-44.056 0.416
-39.044 -12.738
-47.399 -0.133
-34.363 0.615
-43.502 29.957
-30.119 37.611
-1.458 67.026
36.723 22.739
47.558 32.153
55.507 23.715
55.121 20.982
61.619 10.306
51.994 11.351
19.163 34.854
20.107 58.801
16.927 51.012
23.702 23.202
21.881 39.746
22.825 46.240
5.076 52.564
27.585 0.269
17.805 5.152
35.409 16.595
36.361 27.042
-1.723 -12.262
-12.043 -13.738
-1.924 -6.602
38.803 26.237
26.571 41.801
34.918 55.166
47.262 41.034
25.429 52.981
44.267 38.026
-6.345 70.739
-30.246 45.881
-49.201 14.120
-25.068 36.668
-11.318 -15.179
15.190 -15.676
59.133 12.938
53.403 5.213
29.738 1.265
10.544 -17.182
-1.031 -23.793
8.022 -26.428
15.999 -32.312
19.101 -25.542
4.785 -25.518
-17.048 -7.848
-21.974 2.768
7.129 -6.388
43.089 -3.958
21.873 2.510
9.599 -4.754
-19.846 -4.634
-20.544 -15.573
21.241 6.855
42.037 9.739
13.218 -19.136
46.378 19.734
24.830 65.000
19.413 53.286
44.614 34.771
21.346 38.018
35.006 31.340
42.750 28.378
63.227 34.022
52.307 30.098
49.734 17.673
20.635 -15.356
53.165 -3.985
50.634 1.653
46.797 24.704
45.233 -6.629
54.461 -18.741
31.857 -16.265
-26.450 -21.446
-38.985 -4.614
0.492 45.136
-21.827 52.151
-48.044 42.550
-20.536 72.030
6.680 55.775
-4.555 61.118
-12.239 68.818
10.922 69.597
53.914 14.604
43.819 12.316
44.805 30.224
47.431 22.378
29.442 57.500
13.791 64.738
45.511 27.764
40.879 44.251
52.528 12.329
55.711 27.147
26.125 54.311
22.394 39.340
29.488 26.856
16.080 33.571
17.703 59.336
0.178 72.394
6.311 -3.875
4.869 -26.673
31.665 24.253
36.978 32.895
28.862 59.440
26.295 57.341
37.806 27.764
27.537 47.143
22.592 47.073
-22.870 52.181
-23.981 42.310
-30.246 41.192
-38.616 2.537
-37.188 -6.256
-39.442 -7.790
-47.639 -0.484
-16.395 33.407
-8.248 25.518
-3.530 7.624
36.550 17.863
45.138 37.034
21.351 22.801
33.658 22.287
52.978 2.631
43.608 26.803
39.277 36.518
31.481 -2.153
37.326 37.754
13.814 55.718
5.030 65.614
28.044 55.384
30.818 52.424
11.200 57.188
-39.005 24.498
-40.163 -7.951
-24.650 -25.597
-9.035 -27.016
4.538 -34.846
-28.132 -23.892
-36.006 -23.426
-47.311 22.735
-37.583 -3.898
-37.296 -26.497
-36.472 -10.799
-16.305 -35.986
-7.298 -34.388
10.894 -2.977
40.229 3.898
28.869 -6.945
-3.100 -27.049
25.944 -1.086
13.562 58.130
10.590 12.080
-15.160 -18.229
-6.813 -19.500
14.183 -9.051
16.298 -22.911
-22.091 -31.160
8.412 -37.539
-11.640 -35.563
-7.666 -27.435
-19.133 -30.570
46.789 23.660
35.196 33.474
37.025 -7.788
36.307 -7.906
12.206 -10.434
-23.861 -27.006
-28.660 -15.724
-47.579 7.428
-30.047 20.453
-15.894 36.853
-24.789 31.720
-25.709 34.271
-14.599 57.890
-52.439 17.817
-49.102 35.906
-59.051 21.183
-34.086 50.921
-24.563 43.395
-19.386 58.338
-5.103 55.458
33.081 -24.701
8.885 -12.291
32.042 -9.984
26.172 -14.485
4.606 -23.806
25.032 -12.186
36.803 14.227
35.360 -0.121
34.312 5.858
23.677 30.568
14.384 43.168
15.515 56.030
-23.532 61.160
-37.505 62.988
-38.367 46.378
-26.837 47.211
-45.800 26.645
-51.999 41.168
-44.939 36.505
3.387 -14.594
15.603 -20.866
4.502 -35.581
7.488 -29.003
-17.336 -32.376
-21.902 -12.167
-6.884 -13.472
-17.738 36.277
-38.975 15.003
-33.752 28.402
-43.579 30.082
-32.471 58.756
2.542 53.161
11.048 19.259
12.252 51.235
36.065 36.611
56.131 27.258
38.160 22.645
10.203 -24.138
0.182 -2.866
5.536 13.242
-14.413 -0.521
-21.182 -16.733
-46.106 -13.217
-48.588 5.226
-55.992 13.721
-58.647 30.929
-49.954 37.264
-32.374 38.340
-29.877 -10.868
-36.195 -14.948
-51.062 33.388
-34.064 -9.609
-9.245 4.896
21.942 -20.545
35.142 -21.670
47.248 32.905
16.458 56.791
37.736 23.880
38.350 56.870
49.347 31.932
28.325 45.927
-2.977 48.490
10.370 27.921
23.148 12.277
-0.295 -40.608
13.471 -24.141
5.397 -21.782
-11.931 -8.757
33.730 -2.433
34.788 30.873
44.448 52.044
48.704 42.423
30.675 45.664
17.856 55.458
-4.924 52.660
-40.540 33.448
-36.799 18.659
-31.237 21.822
-38.882 8.641
-34.378 20.142
-47.783 2.883
-34.180 -6.942
-40.339 10.710
-47.970 14.663
-23.029 -22.699
-21.730 -19.817
-46.314 14.008
-20.606 5.470
-5.089 -22.590
-18.889 -20.013
-14.926 -16.530
-23.520 -9.302
-7.272 -18.091
-2.348 -21.551
-25.311 -3.015
-27.949 -20.554
1.767 -19.525
-11.720 -33.096
-15.635 -12.522
-2.086 -23.873
-11.500 -32.082
27.241 -15.947
10.447 -27.911
37.933 22.779
35.457 13.197
4.651 0.197
-18.187 -33.585
-10.334 -25.009
-27.402 -6.591
-43.273 22.485
-46.314 33.054
-60.819 46.479
-17.973 58.794
20.949 53.923
41.674 52.230
15.742 64.576
31.004 71.427
-1.888 49.653
-4.959 41.915
-24.672 44.531
-27.611 13.622
-45.261 4.774
-50.303 27.204
-49.667 20.263
-29.183 48.720
-4.846 60.468
-10.878 -22.237
10.100 -29.430
3.670 -29.655
-28.802 -31.930
-40.878 -13.608
-41.654 -9.006
-43.383 19.041
-29.337 6.668
-43.142 -3.111
-30.907 27.650
-31.712 29.905
-27.326 56.327
-36.289 44.325
-45.974 42.548
-60.048 17.030
-36.445 6.733
-36.899 -1.666
-29.594 -20.350
-7.392 -35.757
-38.778 -13.564
-44.403 -27.604
-21.864 -18.010
-41.050 5.420
-15.249 -10.769
-13.808 6.101
-18.047 9.405
-31.130 44.974
-20.081 56.256
-3.081 45.884
-34.355 31.014
-22.877 23.201
23.973 35.049
11.155 45.692
14.706 45.609
19.939 60.117
9.750 63.641
27.584 59.445
-3.521 67.560
-27.787 66.427
-30.526 43.950
-42.820 56.043
-9.988 62.860
15.502 56.294
32.949 46.508
35.351 26.334
35.263 24.056
38.516 13.628
52.217 15.088
44.768 -0.362
63.754 13.627
49.547 20.230
25.974 14.762
27.061 54.449
27.878 74.362
19.266 67.745
-4.448 58.882
18.574 44.177
-4.379 57.761
-22.037 62.451
4.610 57.491
41.436 30.849
36.958 39.398
-10.960 68.182
-16.890 52.727
-9.473 68.712
13.805 58.168
-7.300 55.473
21.194 63.565
6.625 66.023
23.273 50.964
29.400 50.191
13.364 60.263
13.181 55.996
24.035 49.857
12.463 59.460
16.865 32.545
14.967 54.404
32.317 40.769
33.512 65.020
23.356 44.664
28.504 47.852
29.809 48.862
16.865 56.702
38.111 32.679
36.140 64.391
-7.422 48.888
-12.331 68.760
1.263 62.630
16.480 61.346
5.461 55.454
33.109 56.536
23.485 61.051
-1.018 64.284
-4.421 58.522
15.972 8.995
52.343 -2.337
7.191 -22.513
1.047 -3.910
-20.435 -24.832
-35.840 -28.227
-42.697 -7.078
-3.631 -4.348
18.720 -3.832
-19.710 28.302
-33.105 32.316
-46.807 16.919
-42.999 38.144
-43.453 6.766
-30.672 42.381
-19.085 55.753
0.170 65.587
17.177 71.348
19.539 55.913
1.513 73.543
-1.123 46.282
13.892 39.135
41.163 28.280
42.505 17.848
46.508 35.010
42.046 20.129
37.046 -18.306
26.428 -15.893
41.846 10.313
42.745 19.203
30.650 -1.563
16.289 -15.639
-11.331 -12.125
-6.179 -19.086
-3.564 -21.128
-14.369 6.498
3.881 46.277
-8.464 39.954
-9.796 -3.709
-18.711 0.936
-24.205 -4.171
19.825 2.518
-9.475 -2.697
-14.914 4.913
-45.595 26.143
-42.141 24.914
-11.360 63.698
-38.852 54.891
-33.494 43.729
-42.119 14.247
-26.185 52.014
-43.041 26.694
-14.212 5.354
6.808 10.162
19.685 50.787
-2.554 50.388
11.743 39.638
37.775 45.085
33.008 39.402
-9.904 50.882
3.984 61.926
43.797 41.257
26.630 13.229
7.362 66.819
5.704 54.621
23.264 51.601
30.215 62.871
-2.882 61.404
-9.509 57.954
-36.604 29.890
-35.529 26.027
-41.741 16.754
-33.250 31.593
-13.720 49.787
-17.132 49.989
-2.032 25.512
44.555 27.654
37.436 43.565
33.564 28.803
39.720 27.703
31.757 26.706
57.628 25.971
39.963 -7.893
59.237 16.219
33.352 -2.764
49.530 17.408
43.300 -6.660
21.840 -9.672
35.616 0.798
36.523 34.442
21.199 54.337
17.900 56.886
15.271 0.680
25.174 -1.902
-2.099 -23.035
-23.916 -3.892
-0.178 -8.826
34.352 -18.547
-4.547 -22.813
-6.337 -28.928
-6.968 13.762
31.414 -15.137
30.725 -15.997
-7.047 5.658
10.490 -19.925
-13.934 0.922
-14.510 7.315
-42.750 -5.599
-26.536 -17.141
-43.827 -0.884
-15.314 2.004
-16.642 -9.620
-0.063 -14.495
-14.429 -14.208
2.306 -37.385
-7.094 -28.167
-5.517 -30.874
9.300 -17.288
33.068 26.427
17.205 5.249
19.615 1.907
39.035 24.054
50.362 -10.889
35.942 61.132
4.538 47.483
26.685 -2.922
37.946 10.905
34.297 19.751
61.148 19.180
47.624 15.148
13.579 -27.579
37.267 -15.190
31.101 -17.547
44.673 2.011
26.224 -18.564
2.929 -35.014
11.852 -45.931
38.353 -38.841
3.967 -28.211
32.101 -35.236
62.717 -2.569
25.745 -39.917
49.571 -6.199
31.533 -19.665
37.706 -6.014
32.781 -16.873
35.171 -9.645
35.076 -8.515
45.634 21.853
37.285 29.586
-12.749 53.594
-10.934 59.307
-6.762 52.787
-25.907 62.095
-33.169 58.758
-11.954 67.274
22.583 64.601
35.494 17.899
34.723 34.337
50.904 -5.262
26.817 -17.740
28.625 -20.473
38.249 -18.594
48.624 -12.488
34.428 6.869
31.543 50.653
35.734 -3.383
31.278 -15.835
38.508 -7.520
57.153 33.009
40.526 53.632
32.301 32.101
32.570 12.812
33.352 5.781
19.302 -13.321
29.173 -26.017
33.312 36.615
9.459 54.598
14.882 49.114
-6.489 57.190
-24.158 63.644
-27.550 45.571
-57.708 32.934
-30.076 58.346
-14.280 65.934
2.926 60.434
-21.265 44.906
2.422 48.175
-1.031 61.105
9.298 70.798
25.813 60.583
-4.826 68.540
14.159 64.033
-33.010 38.109
-30.115 52.497
-33.416 48.431
-17.695 44.924
-15.036 62.764
-16.399 73.148
-3.471 60.599
18.254 35.248
36.127 53.412
31.289 53.727
39.028 42.051
55.699 38.404
51.514 22.391
24.792 -8.934
44.493 18.063
33.645 -20.829
30.699 -7.125
34.768 26.207
38.114 31.686
43.932 12.814
39.292 41.644
51.961 27.093
48.137 36.789
5.765 -13.154
24.148 21.848
36.400 28.334
27.609 31.363
18.625 56.343
24.500 50.634
0.724 61.929
-2.743 61.442
-34.585 43.724
-42.824 32.561
-46.296 18.478
-28.385 47.043
-9.481 33.019
-17.883 14.724
-13.005 31.878
-23.185 9.010
-27.997 28.784
-31.963 23.196
-4.556 -16.466
-32.856 11.894
-34.103 -3.776
-33.922 24.052
1.403 -19.394
-5.340 1.071
-23.587 13.896
-16.858 8.552
-25.893 19.379
6.610 1.792
-11.357 -24.896
19.622 -10.870
3.306 -16.207
-23.375 -15.260
-0.972 -15.933
21.005 -1.348
0.763 -4.619
7.118 3.761
8.571 -4.312
43.557 21.712
45.088 -10.350
24.979 -16.750
30.925 -13.043
27.740 -28.270
14.610 -29.417
-28.013 -13.786
10.089 -25.026
6.499 -32.848
25.889 -28.429
24.705 -24.680
3.388 -13.141
14.653 -14.336
-5.486 -23.568
-16.707 -25.449
1.814 -18.561
15.127 -14.956
38.568 1.071
46.784 2.783
48.263 -7.148
35.405 -7.154
26.689 15.255
42.909 14.299
36.103 1.854
44.846 17.031
34.382 -10.722
3.171 5.776
2.814 17.008
7.517 11.243
-25.824 23.038
-32.865 -3.140
-50.669 -3.324
-44.011 -1.698
-53.297 -1.167
-33.515 -0.648
-35.656 -12.227
-64.872 22.326
-42.186 45.222
-49.780 11.860
-40.498 25.774
-38.262 7.542
-25.099 -2.331
-7.217 -3.951
-37.181 -20.010
-32.391 -5.765
-26.181 25.029
-31.654 11.448
-28.746 -20.338
-37.550 4.250
12.390 -16.973
15.678 27.721
19.397 33.298
40.537 13.362
38.602 40.398
45.926 46.412
35.123 48.959
42.376 40.438
33.836 36.300
48.942 32.854
30.420 34.672
37.063 19.436
16.387 -16.682
0.497 -32.214
-26.885 -21.318
-51.416 28.966
-38.505 34.820
-16.878 -11.885
14.719 -4.263
38.119 29.306
1.910 46.172
-10.556 51.313
-13.423 38.330
-13.680 19.101
-11.029 38.481
-9.994 57.731
1.997 41.787
40.711 -5.533
40.834 49.335
19.222 69.046
-16.713 46.618
20.835 62.858
8.237 59.073
18.676 36.141
34.610 22.948
25.764 40.557
27.257 65.564
30.207 29.845
27.660 8.036
42.567 16.795
7.406 24.170
-11.179 9.469
3.010 49.140
15.015 28.989
34.327 1.552
25.551 -15.798
32.764 -3.267
41.289 15.094
30.472 33.371
45.568 22.569
45.581 10.117
43.383 27.718
-10.425 46.020
27.540 49.676
35.102 43.591
49.897 1.466
43.863 -17.935
38.585 27.943
35.269 43.108
18.993 58.645
36.208 58.400
31.301 46.436
22.242 50.095
31.887 53.126
34.972 40.236
31.116 48.946
28.189 37.696
5.391 52.715
37.433 19.652
37.848 22.109
36.849 -11.281
10.541 -22.839
25.237 -34.529
16.562 -32.590
39.639 -10.513
27.871 -23.983
18.590 -18.680
18.643 9.423
10.612 9.208
25.075 36.314
0.145 62.121
-15.236 64.737
-45.167 48.184
-45.357 21.121
-49.862 17.319
-38.963 38.844
-26.101 53.416
11.306 55.672
-1.380 61.920
-4.593 28.597
-2.802 31.534
-30.182 11.501
-31.204 36.884
10.654 56.351
26.787 41.574
6.636 55.067
16.264 59.796
35.686 50.841
41.159 24.757
41.067 41.057
30.192 -1.692
32.788 37.404
35.855 20.452
20.038 24.391
26.718 23.304
-7.111 31.867
21.042 58.329
25.055 50.689
19.925 36.375
23.833 50.840
-12.203 47.670
-9.703 48.729
-40.172 33.450
-37.232 32.599
-33.647 -18.847
-42.744 -16.444
-32.824 -38.828
-40.463 -20.245
-37.168 -30.999
-16.869 -5.572
-19.630 -33.877
-25.170 -11.288
1.005 -18.549
27.806 3.067
20.570 6.249
12.523 -27.908
31.952 -15.790
1.478 -15.880
30.312 -5.434
8.316 -10.774
24.606 -20.205
24.848 -13.884
30.501 -19.739
27.473 -33.508
0.961 -21.888
27.243 35.987
21.287 18.150
29.915 10.558
34.262 28.040
20.182 35.885
46.737 35.799
54.829 24.855
30.489 26.717
27.957 2.754
44.296 3.368
42.339 21.389
41.278 -1.897
41.423 -16.776
31.206 16.128
0.736 14.819
20.179 7.404
37.230 12.679
30.058 -19.280
5.002 -0.485
24.326 -4.785
6.377 -28.517
-10.819 -27.316
-19.693 -23.204
-9.029 10.261
2.543 48.880
9.583 50.843
-6.214 60.599
4.452 69.870
28.924 47.653
1.659 -13.232
22.445 -29.807
45.947 15.552
47.872 -9.952
32.868 30.111
34.050 6.538
47.932 0.028
45.581 26.305
19.466 61.171
26.886 58.092
46.823 25.922
53.793 35.526
35.020 50.169
5.649 64.666
-11.230 70.174
-26.868 47.159
-35.335 10.493
8.642 -25.717
17.678 -17.448
27.040 -18.309
37.643 -11.032
25.544 -25.907
15.091 -11.520
18.744 20.372
25.298 5.600
25.588 27.755
-17.357 61.329
-20.539 63.362
-7.030 68.816
25.297 58.449
25.406 57.573
40.383 28.223
21.764 19.670
48.857 17.389
34.528 45.335
30.645 45.422
-17.855 51.835
-22.767 51.023
-28.727 12.636
-33.028 41.000
-15.454 58.990
14.176 -11.227
38.890 2.900
4.878 -21.391
-11.642 -1.921
-25.205 23.979
7.176 52.230
29.580 45.839
37.236 30.563
34.811 27.139
18.714 53.739
-0.709 63.238
20.440 54.816
11.248 70.094
10.251 77.762
24.294 68.606
14.247 75.876
4.393 62.910
7.977 58.798
-1.042 53.686
12.137 58.869
4.151 25.388
21.773 45.123
28.086 3.843
31.731 12.133
15.773 -13.857
29.020 -26.714
-17.683 -27.480
-21.269 -6.143
-17.145 -9.519
9.482 -22.847
24.051 -29.239
33.657 -19.580
21.018 0.833
27.458 30.647
23.155 8.187
27.753 14.257
9.370 -5.868
3.063 -15.794
12.789 -17.580
19.818 -29.282
3.637 -4.826
-9.690 -5.151
22.523 0.324
25.978 -9.569
47.689 15.945
55.711 10.573
49.146 13.862
39.328 8.267
44.165 7.279
51.483 35.391
30.482 43.364
32.304 51.841
15.362 57.552
-15.404 69.549
17.792 54.483
4.238 60.035
12.577 53.468
20.623 38.397
3.091 55.377
-13.698 64.565
3.923 70.218
5.785 59.173
14.775 45.903
19.280 50.289
32.980 48.186
18.729 43.850
21.738 45.646
44.738 40.227
36.725 42.695
39.173 25.077
39.265 32.081
34.318 35.682
26.401 46.193
25.180 59.784
16.797 63.116
35.983 56.670
24.820 15.477
-10.512 54.148
-12.469 45.478
49.504 29.616
29.406 38.231
14.522 51.624
31.975 54.134
27.324 39.070
36.727 38.446
39.512 41.972
1.894 50.315
10.801 57.038
19.055 63.829
-8.161 64.670
4.502 59.651
-8.935 52.116
-28.970 47.259
-24.226 16.645
-10.084 38.638
-17.252 33.270
5.675 -2.395
-10.595 4.765
21.674 13.705
-2.611 16.589
16.794 32.263
25.888 56.547
0.954 47.995
23.772 57.311
48.121 46.122
49.113 13.577
45.116 6.993
55.754 -1.330
30.684 33.433
15.246 55.429
39.459 11.443
23.879 27.411
52.240 25.950
50.786 23.029
14.830 11.676
-18.848 56.670
-4.826 57.928
-6.266 29.959
9.966 16.769
13.279 9.512
29.597 19.252
26.134 52.790
24.099 55.550
17.863 47.886
34.798 37.480
51.536 20.706
50.410 33.932
14.831 68.082
-11.558 59.342
-23.448 55.368
-48.539 53.032
-45.802 36.545
-57.746 6.110
-40.403 21.024
-54.333 19.092
-37.660 37.262
-33.280 44.658
-24.272 7.883
-27.101 5.045
-22.934 0.863
-32.018 26.923
0.563 56.400
22.305 44.543
28.528 28.229
20.006 27.703
14.483 2.585
-11.800 -6.312
7.513 3.037
23.799 43.113
4.953 15.802
-8.624 9.255
-20.687 -20.166
-10.803 -21.089
-22.906 -17.148
-31.016 3.985
-23.637 -4.651
11.786 -30.382
14.480 -20.509
8.104 2.901
-20.058 -19.130
-29.696 -10.785
-20.570 -18.409
-24.932 -13.902
-46.996 7.100
-44.905 27.758
-55.348 22.589
-50.159 18.415
-37.502 25.498
-26.930 -2.719
-5.363 7.980
9.265 -0.597
20.652 36.124
39.698 2.418
34.024 -18.885
-3.218 -32.149
-10.014 -21.013
-20.673 -15.147
-18.331 -21.522
-37.446 -1.537
-13.410 53.194
-10.338 36.447
-20.188 25.908
-24.944 15.825
-33.752 12.815
-32.720 13.927
-21.518 5.310
21.148 -3.144
-33.489 -4.739
-47.336 7.339
-43.280 8.846
-52.932 43.932
-45.125 34.589
-38.841 41.428
19.822 51.696
21.689 57.199
8.379 72.936
9.214 52.399
-2.821 76.845
-10.653 60.028
-27.141 58.059
2.580 63.364
26.030 51.494
29.197 47.846
17.431 47.121
-18.657 78.062
-19.363 72.281
33.793 63.188
46.349 50.750
20.211 59.403
1.160 54.896
19.261 58.790
-4.068 69.917
-9.768 56.311
15.535 54.867
-6.166 53.813
-38.912 34.227
-31.717 42.191
-41.067 42.031
-35.952 16.468
-54.972 12.144
-20.135 -9.119
-9.815 -29.603
2.336 -29.210
-0.441 -28.800
-33.162 -8.055
-42.053 -16.203
-41.885 -12.708
-41.782 15.800
-40.154 50.361
-46.676 39.444
-52.310 22.226
-35.690 28.254
-29.035 34.046
19.020 56.014
43.887 35.439
35.421 44.974
23.764 53.092
44.744 27.484
52.371 23.007
47.999 33.143
48.710 16.796
28.206 -7.610
39.676 19.104
45.955 15.174
33.206 26.800
24.955 2.191
34.029 -13.712
30.414 -13.105
21.040 -5.294
35.526 -0.789
31.778 40.760
25.828 55.549
17.754 40.436
22.431 65.965
36.605 37.565
7.201 66.098
-5.154 48.989
-17.328 48.467
-7.285 72.299
11.858 73.162
-0.950 70.374
7.613 63.606
-1.506 68.183
-2.932 70.837
12.529 40.975
33.331 53.223
24.816 53.226
-1.752 69.330
13.760 57.339
34.591 37.780
46.992 34.114
49.641 26.068
33.627 40.513
25.314 41.375
4.418 67.313
-14.403 71.779
34.663 43.133
12.714 70.638
1.193 57.075
1.967 52.418
5.988 66.485
-21.477 63.545
9.218 63.524
-21.036 69.794
-26.806 43.460
-23.828 54.583
-20.574 59.851
-42.356 27.753
-43.314 30.990
-20.664 57.526
-19.393 59.349
-40.513 52.819
3.642 48.300
17.371 53.201
-17.709 45.450
-42.713 53.770
-44.792 48.519
-40.776 30.485
-31.939 46.136
11.003 55.661
15.574 56.888
-12.133 50.546
-12.571 57.173
-1.182 52.953
37.853 44.066
43.563 31.964
28.462 40.732
29.072 19.999
47.280 0.698
17.748 -15.114
15.038 -34.791
60.125 10.721
49.412 8.531
50.665 22.875
12.865 55.763
-13.319 61.470
-35.251 47.407
-27.966 56.289
-45.082 7.231
-40.155 -3.429
-35.126 9.159
-33.549 39.224
-38.255 7.026
-38.668 18.854
-41.788 24.691
-41.438 19.543
-34.414 12.737
-39.504 31.116
-34.726 50.160
-55.040 38.365
-37.818 1.315
-44.559 32.890
-35.408 -3.560
-9.427 -8.620
15.695 -21.794
26.952 16.031
33.640 1.929
25.677 4.624
-6.126 -25.559
-12.228 -24.340
-1.277 -6.499
-13.305 -11.682
-6.295 -24.987
-7.327 -22.043
20.659 -28.741
9.646 -25.021
13.972 -37.195
23.967 -8.654
5.854 -32.092
8.197 -26.141
26.785 -22.795
33.375 -5.865
-4.237 -23.498
0.336 -27.134
-19.463 1.304
-24.481 -3.497
-27.217 5.274
-17.823 9.691
-35.438 6.234
-45.214 43.510
-29.408 46.046
-10.965 47.231
-15.499 40.805
-6.516 58.856
-18.845 47.123
-46.385 41.741
-34.675 30.557
-41.285 13.238
-50.614 49.575
-12.604 55.982
1.246 74.623
10.443 53.175
18.045 54.993
5.274 53.940
17.636 39.839
-3.426 37.440
6.524 55.252
13.705 52.868
-30.648 42.096
-16.050 63.308
-30.900 58.911
-23.146 35.953
-40.738 30.320
-40.442 25.647
-35.512 -1.902
-50.865 -1.988
-42.358 26.225
-13.712 25.573
0.148 30.140
-41.490 31.769
-43.868 14.012
-47.165 40.150
-37.265 5.082
-53.953 7.484
-50.375 0.236
-35.538 -12.677
-34.409 -14.966
-27.324 -27.598
-51.693 0.134
-60.880 3.599
-45.152 7.433
-32.214 41.984
-6.787 49.777
26.123 42.585
26.894 50.663
13.980 57.921
26.087 60.919
16.548 55.898
19.820 55.779
43.074 35.703
29.611 2.854
29.772 -15.359
17.467 -31.714
-12.158 -28.628
15.976 -24.829
-28.902 -27.549
-36.509 -14.113
-41.585 9.402
-36.415 16.585
-43.740 9.507
-54.009 8.828
-29.903 14.036
-38.519 9.918
-40.374 20.577
-23.042 55.100
-10.218 48.762
-28.249 41.003
-31.200 45.101
-32.760 30.265
-37.615 43.979
-11.751 57.221
-5.172 53.880
-42.321 46.312
-43.131 11.301
-39.330 29.807
-59.026 37.132
-53.724 9.096
-43.508 2.093
-36.171 40.236
-48.148 31.049
-29.207 35.879
-26.774 29.239
-24.108 12.509
-8.012 18.123
-25.098 36.684
-18.920 34.996
-17.745 51.718
-31.051 39.279
-26.572 18.119
-16.525 38.869
-27.585 28.287
-44.441 -11.897
-50.083 5.012
-41.620 44.162
-28.283 54.098
-39.915 22.224
-27.580 4.108
-21.174 7.422
-25.545 -3.813
-38.671 -12.573
0.317 -21.896
-0.601 -27.574
8.797 -8.828
-25.093 -14.853
6.110 -29.995
11.615 -30.436
29.197 -15.341
11.997 -18.494
30.375 -9.396
5.758 9.109
-25.924 14.945
-24.196 4.730
-29.397 -6.891
37.515 11.990
38.688 -6.905
39.773 -23.997
11.081 -8.921
-7.593 -20.929
-13.401 -23.869
0.118 -16.126
0.209 -9.658
-26.832 -19.344
-18.528 -28.957
-45.698 -14.494
-27.967 -13.046
-40.008 0.365
-40.862 -4.918
-34.749 15.613
-10.278 -26.240
-26.501 -8.756
5.899 -8.962
23.013 4.669
14.243 -9.601
-7.188 -3.791
18.486 -32.893
-14.040 -28.628
-40.904 -20.633
-54.443 7.415
-56.170 -6.703
-36.813 -14.824
-34.694 -1.007
-23.464 43.818
-22.595 42.209
-43.610 20.993
-39.214 15.116
-37.625 50.364
-51.325 16.101
-13.770 13.442
-61.378 28.908
-53.266 44.334
-44.659 36.984
-23.831 53.247
-18.801 55.832
6.197 45.897
3.574 46.826
22.580 -24.470
5.744 -3.422
11.462 -16.731
0.674 -17.390
-11.286 -29.826
-47.064 -8.765
-29.868 11.637
-39.365 32.495
-43.023 8.521
-66.524 14.744
-35.684 45.687
-57.982 19.994
-41.941 56.682
-37.730 45.898
-25.230 59.364
4.619 48.869
8.020 67.678
24.410 56.868
-2.726 65.377
29.884 31.933
39.257 39.460
9.975 49.857
1.557 55.718
21.916 55.010
14.488 44.544
27.302 53.937
8.598 61.545
-8.769 55.178
-15.216 54.811
-14.281 40.551
1.803 41.759
24.135 13.961
33.588 -4.512
30.460 4.002
39.621 -0.204
28.763 34.860
12.837 47.095
20.527 60.893
-12.981 60.453
-36.184 43.766
23.151 57.863
17.191 71.032
-7.781 69.668
21.499 60.170
28.543 58.341
22.433 47.249
5.326 65.380
3.509 56.125
2.580 41.909
-12.943 -21.691
4.598 -18.155
29.119 -18.347
37.956 -1.817
38.965 -10.459
19.528 -28.741
35.384 -16.060
22.388 -16.349
-10.903 -1.898
-21.993 7.301
-30.189 -2.186
6.463 -13.273
-7.107 -22.557
-22.727 -10.555
6.229 -32.751
-16.315 -26.480
-0.842 -19.944
-16.948 0.257
-8.177 -20.735
-4.395 -36.909
5.577 -20.813
19.421 -25.262
10.692 21.662
7.529 28.274
-12.192 3.769
-19.673 34.501
-21.761 1.480
4.784 -0.221
8.443 -5.692
-5.123 -4.629
24.606 -17.570
-1.847 18.708
-37.416 23.462
-41.628 32.242
-32.344 62.073
-32.410 41.795
-39.284 58.430
-29.890 45.909
-8.426 55.784
-17.712 55.930
15.244 68.754
-34.680 47.935
-49.917 26.528
-31.976 34.564
-38.761 47.506
-37.990 15.770
-37.206 -5.165
-12.738 -8.395
2.478 -5.982
46.303 39.076
36.097 -1.600
49.464 -3.574
44.523 -3.024
39.590 1.311
45.941 24.828
52.619 22.292
37.844 0.042
45.613 17.595
30.626 5.486
22.332 17.049
-3.508 48.140
14.154 49.397
13.402 41.668
22.864 29.374
24.901 46.649
29.681 28.809
41.824 6.596
45.743 21.566
57.223 24.615
32.749 29.995
26.634 53.503
21.146 46.843
43.110 26.349
50.319 31.209
44.857 25.444
46.003 32.424
42.624 20.616
17.579 44.419
29.660 36.085
48.807 41.657
60.831 10.295
45.786 3.871
32.230 7.467
25.081 15.592
43.151 35.302
33.645 -9.275
-5.880 -2.868
17.420 -4.289
23.990 -5.610
34.778 27.968
32.827 18.000
44.134 1.985
13.561 30.662
38.500 19.271
48.095 28.590
25.701 27.852
12.659 21.431
-10.220 45.182
16.210 51.920
20.758 67.482
32.020 56.549
33.932 57.568
7.374 65.851
24.181 48.800
3.271 51.725
36.412 33.442
25.588 46.551
1.947 63.293
25.856 67.904
22.005 62.704
-6.375 60.257
4.112 62.799
36.307 70.206
41.947 56.697
31.608 56.653
16.393 64.106
7.676 56.734
24.986 1.710
-6.831 13.798
14.284 -0.410
-2.507 35.084
-12.229 12.515
-31.408 0.842
-44.847 -10.456
-50.894 0.798
-43.134 16.343
-28.315 6.408
-45.786 6.538
-47.328 6.363
-32.826 51.207
-41.888 1.958
-37.713 8.427
-14.674 -28.605
-34.663 -11.814
-9.779 -19.450
-14.966 7.298
-24.205 11.075
4.105 45.821
-0.679 46.552
38.642 29.870
46.685 56.313
42.749 54.106
49.461 43.264
47.517 25.035
7.604 66.031
7.027 56.411
-4.815 63.204
-13.673 57.637
1.649 58.804
17.342 74.152
-0.111 45.525
2.584 31.430
-17.274 -19.184
-31.535 0.013
-12.827 -4.552
-9.223 -5.113
-8.693 -24.197
-8.040 -28.679
1.531 -20.840
14.749 -7.637
14.538 -9.310
45.239 4.147
24.056 -11.845
16.029 9.077
-17.539 -0.232
-29.557 4.378
-17.641 -28.027
26.631 -18.593
39.244 -12.473
19.269 -18.481
-14.223 -34.181
-22.246 5.101
-46.319 20.728
-34.470 5.626
8.268 -21.255
8.586 -22.415
33.223 13.700
33.585 -3.603
43.163 7.521
44.843 7.414
47.969 3.288
25.619 4.026
29.944 57.077
12.628 66.584
33.577 40.817
52.018 17.645
14.631 -24.612
1.452 -24.137
-4.864 -19.527
-3.714 -27.586
-17.105 -15.388
-36.264 26.018
6.021 -25.137
44.254 19.843
43.657 33.283
16.410 21.548
40.290 5.768
33.883 -12.261
53.356 -14.623
56.656 -6.740
43.858 -0.735
2.985 1.261
-12.726 4.533
-20.270 -16.787
-4.347 -40.713
-4.896 -31.399
-49.325 -30.341
-40.341 -24.751
-30.373 -20.788
-52.574 -12.122
-34.407 -12.648
-39.335 -1.201
-45.941 47.357
-29.204 37.210
-11.870 46.527
21.872 60.422
18.028 66.905
25.360 56.779
-0.154 62.004
-11.937 70.177
18.183 58.559
-2.193 68.298
-31.820 49.330
-36.637 20.440
-46.436 -3.479
-40.692 50.134
-46.362 40.082
-25.675 54.711
-13.021 63.400
-18.195 64.998
-7.332 63.066
-12.627 50.236
6.004 67.251
15.523 43.571
-5.919 59.353
-32.688 51.670
-32.160 36.847
14.131 26.866
15.965 21.214
16.798 39.871
27.240 32.777
16.871 -15.785
-14.126 6.383
-35.840 7.118
-28.738 -11.266
-23.224 5.792
18.602 15.662
16.239 20.677
-50.071 29.867
-52.325 10.736
-39.986 -35.194
-29.205 -29.334
-15.310 -23.854
-14.359 -28.183
-23.407 -15.902
7.940 -3.115
13.184 -12.352
20.644 -17.823
12.075 -29.749
-26.840 -35.255
-10.219 -24.421
21.186 -29.215
44.438 -10.246
50.722 -11.845
41.732 2.279
30.782 5.141
46.249 -0.799
24.036 -20.428
-5.279 -26.889
3.756 -20.072
15.741 -15.093
33.278 1.695
15.733 -18.227
18.759 -10.059
36.002 -4.039
24.648 47.452
27.595 31.836
3.968 47.818
-52.480 -0.556
-43.734 8.016
-19.812 3.872
-28.797 22.490
0.969 -25.728
0.701 -9.378
6.548 -13.234
1.907 -32.726
34.375 -20.301
31.448 23.679
30.588 36.286
13.642 42.305
32.561 41.181
30.439 44.566
2.841 43.480
6.766 46.839
-22.846 60.632
-32.017 40.336
-50.340 14.319
-23.936 -19.308
-39.158 -2.268
-47.935 42.386
-43.606 37.604
-39.550 22.994
-43.207 17.123
-35.125 32.969
-24.149 49.996
24.920 58.742
22.829 36.834
26.767 60.016
32.135 51.879
11.394 62.564
18.324 57.288
20.860 49.400
29.562 51.255
-2.754 66.872
18.195 49.044
35.043 52.561
0.323 66.004
0.959 55.822
2.306 41.919
16.616 -14.572
36.348 -16.249
19.408 -8.292
15.250 15.338
32.169 0.017
29.971 -9.181
43.143 -0.743
37.239 18.709
50.799 13.828
20.357 4.274
-23.613 18.526
-41.194 5.813
-43.192 8.236
-49.680 24.609
-39.485 24.122
-36.030 10.890
-5.851 3.355
11.063 22.935
12.489 -18.167
-0.944 -17.328
-1.907 -4.496
21.127 0.421
31.227 15.798
49.917 42.156
54.425 29.593
54.256 -2.748
25.450 -20.125
21.991 -0.779
-10.307 -8.621
-5.244 33.286
31.152 28.249
48.490 10.414
24.754 -12.614
-21.176 -28.467
-9.803 -13.469
-0.986 -17.236
2.534 -30.761
-12.422 -31.337
-33.067 -20.032
6.040 -10.919
-0.197 -26.427
-23.159 -18.839
-34.528 -22.933
-26.963 -9.209
-36.915 12.640
-24.109 28.304
-20.388 46.305
-10.435 60.047
-20.659 62.049
-33.094 51.693
-32.432 39.291
-32.482 10.775
-37.493 29.680
-35.536 19.054
-55.300 -6.803
-31.432 7.313
-47.176 0.568
-41.991 50.227
-45.404 40.313
-45.609 13.019
-35.143 -10.494
-42.971 -5.956
-25.999 -11.941
-24.257 1.625
-2.355 -14.977
29.900 23.973
9.776 66.796
-42.677 28.224
-26.756 38.786
-25.614 76.587
-3.501 60.758
14.365 68.159
33.129 46.114
22.606 23.161
17.882 29.241
23.807 33.815
-10.434 30.703
-29.864 30.929
-5.817 14.189
33.736 29.924
33.596 41.606
45.062 42.047
41.731 42.311
25.918 62.349
3.242 57.364
3.594 47.755
-37.136 42.230
-33.057 58.266
-19.052 66.619
-35.300 59.193
-48.314 39.421
-34.651 30.667
8.023 48.423
-31.224 59.516
-0.820 70.105
29.348 51.566
5.318 57.417
-3.962 60.670
-36.804 -0.606
11.106 -16.412
23.734 35.947
26.592 41.647
31.544 23.362
-2.121 -6.957
25.940 38.634
27.575 46.354
23.474 51.970
22.048 40.155
19.119 67.961
49.562 35.966
38.524 17.194
9.330 49.313
15.609 53.949
15.221 56.563
-4.954 69.558
20.930 51.556
0.889 71.249
4.839 41.861
-27.568 44.296
-44.865 13.898
-40.438 19.580
-12.190 12.342
-27.196 16.243
-0.640 -16.941
27.872 26.975
22.930 11.273
10.966 35.552
33.046 51.138
44.018 40.879
29.906 57.228
46.682 28.783
16.811 55.157
37.620 22.477
33.212 2.185
32.947 -11.375
33.788 -6.534
20.988 -16.487
19.386 -17.803
33.785 10.764
25.028 -15.863
32.648 -2.842
40.021 -0.549
44.772 8.262
35.733 -4.577
51.099 14.957
58.471 11.063
60.546 14.853
56.844 17.181
45.333 17.852
39.421 36.012
31.614 39.414
2.187 63.871
27.193 52.232
28.734 42.476
28.919 10.678
26.067 47.666
23.529 45.160
23.313 32.832
31.978 27.365
9.940 70.464
11.372 56.834
-15.919 74.422
-26.576 57.952
-46.616 49.782
-50.800 49.221
-42.809 18.398
-40.880 29.242
-44.583 -2.130
-42.840 17.179
-57.494 8.060
-49.625 -7.253
-49.844 1.281
-47.951 5.635
-38.895 9.015
-35.815 1.698
-40.656 10.864
-48.817 33.245
-39.682 14.346
-41.385 40.358
-50.201 39.333
-55.229 7.206
-29.078 -5.098
-26.018 -19.522
-37.537 11.835
-54.356 28.111
-44.776 13.329
-44.841 2.642
-50.797 20.587
-43.932 25.213
-55.547 28.044
-36.525 16.650
-34.237 34.711
-23.622 59.406
-18.982 58.774
-37.141 40.278
-20.212 54.200
-36.735 8.888
-51.634 11.105
-42.540 -8.219
-36.098 -4.668
-37.655 8.222
-46.706 34.544
-32.686 47.172
-42.980 5.060
-26.449 -27.901
-36.448 -21.919
-30.583 -20.533
-41.802 -18.475
13.377 -24.023
17.481 -12.354
44.566 17.202
16.527 -10.260
-7.279 -20.478
-1.853 1.491
-30.296 42.678
-36.672 15.743
-48.043 23.378
-42.166 -5.827
-43.666 36.886
-43.284 18.559
-54.742 14.757
-49.637 42.443
-38.920 36.708
-41.044 37.893
-6.823 72.180
-27.068 53.799
15.202 51.174
-16.908 58.784
-7.599 56.049
-18.878 50.704
-10.094 29.574
-22.224 66.279
-28.309 58.748
-27.028 75.030
-38.649 26.992
-17.050 4.729
9.326 -28.131
38.085 3.348
41.087 16.683
15.238 17.591
24.802 48.836
20.025 52.058
30.106 54.606
25.157 44.286
35.309 52.783
28.547 55.447
21.791 60.656
3.268 62.080
-12.048 63.930
-27.250 43.025
-42.180 30.030
-47.355 33.115
-40.837 26.072
-37.965 39.100
-18.229 59.527
-35.137 46.784
-37.621 22.339
-35.641 14.293
-38.345 6.681
-49.892 4.386
-35.474 32.269
-20.507 48.479
-40.457 41.287
-48.514 1.665
-46.053 32.819
-48.628 23.308
-51.513 -6.185
-35.012 -8.893
-33.994 -16.636
-32.684 10.078
-27.409 35.395
-29.739 15.272
-46.321 22.333
-43.802 34.598
-33.621 27.974
-0.713 55.053
-15.303 56.894
-9.431 49.341
1.766 54.294
34.266 53.023
23.799 50.014
51.984 50.428
52.566 32.267
29.066 43.443
38.592 28.994
35.360 37.518
38.374 39.011
49.564 20.853
50.456 0.044
50.685 -4.458
36.063 11.845
48.795 2.676
19.471 -8.539
38.769 5.358
36.850 12.199
35.413 59.810
36.004 48.880
13.500 65.444
-14.355 66.470
-30.399 47.160
-18.849 51.346
-17.428 32.572
-46.301 17.950
-48.808 31.056
-32.570 -7.931
-28.460 2.124
1.070 -6.506
-5.025 -25.784
-41.871 -12.428
-45.511 3.612
-40.790 -4.784
-17.214 -30.411
14.174 -20.471
11.355 -14.237
9.082 -3.502
2.801 -12.251
43.070 6.437
5.044 57.697
-18.388 61.927
-4.043 60.845
-26.439 -20.256
-16.321 -29.734
19.161 8.500
34.172 1.168
22.943 -8.124
34.690 -18.932
16.916 -22.623
42.893 -3.080
33.417 29.607
41.353 53.727
-14.515 66.879
36.591 51.127
46.701 35.910
55.459 23.217
47.507 21.369
49.193 3.472
11.163 -26.821
16.268 -30.417
4.417 -16.433
-10.776 -19.698
15.591 -17.700
42.790 2.615
-6.947 -7.044
-1.873 -10.595
21.860 -21.864
33.973 -22.107
22.281 -18.797
36.935 9.140
24.350 2.195
27.554 2.184
13.722 7.860
22.390 -11.593
40.885 16.421
33.238 45.577
23.266 48.815
-11.829 72.701
4.399 64.171
-15.172 4.113
2.316 20.135
15.280 16.712
40.734 12.826
37.061 19.969
6.878 50.055
4.131 46.948
27.597 -22.226
37.101 -14.489
33.740 -0.247
5.824 -15.035
-23.541 -21.280
-24.290 -4.691
-11.869 22.985
7.440 45.625
-9.415 22.947
-20.981 -14.627
-22.539 -43.781
-12.868 -39.761
-11.439 -27.501
-30.668 -24.241
-23.434 -13.559
-42.737 32.257
-42.865 0.401
-32.342 28.270
-45.028 24.058
-13.988 37.019
-29.501 38.784
-42.304 39.812
-39.970 24.172
-47.470 -0.040
-16.111 -19.893
-7.515 -15.092
5.089 0.884
35.838 -0.806
39.136 -15.064
24.264 12.540
41.298 -0.500
22.302 35.264
17.760 9.712
39.611 45.616
24.347 11.196
31.096 52.180
-2.735 52.615
-17.633 32.387
-26.052 31.389
-32.153 52.546
-40.817 53.183
-35.169 52.003
-35.652 41.773
-44.052 41.380
-52.782 40.437
-42.728 46.525
-25.477 58.830
18.041 54.357
-30.243 44.431
-48.077 28.948
-48.848 23.972
-42.420 19.806
-34.500 28.458
-20.767 -16.016
-33.372 10.630
-48.533 25.481
-33.985 6.903
-36.309 5.015
-37.566 -8.261
-20.467 -9.092
11.007 -1.525
39.187 -15.387
15.449 -11.333
27.258 -6.444
44.705 21.079
37.598 31.863
45.258 39.589
32.996 24.908
40.722 14.628
43.679 15.260
31.605 61.315
2.186 65.598
3.624 47.333
-51.479 20.645
-34.202 36.011
-36.078 45.139
-39.837 46.654
14.807 18.752
37.516 27.469
30.003 -3.740
37.540 36.595
-42.465 43.053
-31.807 44.579
-49.227 4.848
-17.061 -16.321
3.984 -8.999
13.751 12.548
22.832 -7.211
25.147 22.705
-20.123 24.249
-0.227 -28.136
-16.138 -32.598
1.775 -41.195
21.077 -19.893
43.022 9.000
20.576 -29.855
4.543 -26.731
18.784 -7.467
18.643 -8.712
-11.380 -6.314
-45.922 19.852
-40.699 10.425
-44.319 2.803
-21.213 7.293
1.161 1.151
-7.077 15.507
0.447 -9.032
-8.832 19.658
-26.968 22.363
-25.447 48.639
-16.177 6.408
-21.486 17.296
11.839 -20.018
23.779 1.304
37.162 24.833
50.075 1.252
30.319 -22.811
16.794 -18.270
32.350 -17.947
38.083 -7.641
43.586 13.942
43.815 1.586
44.422 22.644
33.266 12.668
32.295 38.277
-19.132 37.545
-32.724 47.393
-40.635 37.742
-45.037 24.541
-35.472 1.931
-2.918 35.400
-0.204 32.176
-22.377 51.710
-37.097 45.170
-8.692 43.944
-13.492 -10.980
2.928 -5.778
17.946 -14.328
4.259 -32.957
12.151 5.744
40.275 -32.149
12.986 -35.509
17.989 -33.995
12.567 -28.740
-11.353 -25.597
-23.503 20.489
-25.877 14.313
-20.994 9.766
2.408 -5.605
-30.179 23.056
-37.269 23.694
-31.339 4.156
-43.791 19.267
-35.892 46.921
-41.433 32.123
-24.945 45.526
-38.385 49.076
-41.589 21.602
-49.759 27.570
-41.151 -5.963
-50.478 27.401
-48.435 12.172
-65.371 8.542
-49.279 21.781
-28.098 51.411
-38.783 46.487
-25.394 27.024
-17.041 -17.824
17.817 -21.205
4.389 -5.434
-6.852 -13.688
7.842 -0.698
29.372 10.054
49.288 17.920
47.560 23.412
6.919 54.237
40.677 24.893
42.527 14.619
53.676 11.562
57.717 22.836
30.752 12.659
40.394 32.575
55.090 -9.585
34.846 -12.661
54.995 3.681
35.543 -16.492
4.522 -33.447
-8.880 -26.349
-25.931 -18.975
-33.432 -39.803
-4.606 -31.575
32.249 -32.476
6.268 -34.056
-5.634 -16.392
14.882 -37.124
-5.308 -24.919
-25.655 -23.465
15.229 -25.619
-2.174 -42.233
-25.239 -12.567
-44.942 8.165
-40.367 -1.181
-38.946 23.916
-59.364 29.628
-13.033 53.880
1.701 61.339
-2.671 75.708
15.536 56.024
28.338 48.938
0.707 59.460
24.303 33.359
33.660 53.480
3.997 47.264
-24.477 15.758
-38.642 26.424
-39.963 31.601
-41.864 15.777
-38.348 -23.240
-43.713 3.902
-27.980 25.913
-2.245 61.244
1.428 61.914
-29.948 42.532
-20.593 35.356
-28.865 45.614
-7.958 -9.387
1.183 -25.318
0.528 -33.955
-40.089 2.779
-40.257 -20.629
-48.813 3.194
-29.734 -19.736
-40.981 36.959
-41.472 48.094
-38.292 58.700
-28.234 55.664
-9.790 47.744
-4.840 54.692
-12.114 -22.523
0.322 -6.422
-7.445 -32.802
-39.036 -9.537
-25.170 -20.367
-9.069 -12.891
-37.792 -0.244
-43.768 29.849
-20.113 -6.814
-15.635 -19.214
15.355 -13.058
19.559 -21.479
39.059 -18.808
34.421 7.339
37.044 16.059
30.221 68.462
33.803 60.387
31.434 48.655
28.530 44.630
-1.625 61.641
29.064 48.880
51.394 33.441
49.439 12.211
47.291 26.610
48.052 6.751
56.474 14.685
38.262 14.055
56.397 15.547
43.418 47.643
40.684 21.290
38.689 33.587
36.313 38.032
38.054 53.059
35.776 44.189
36.008 41.581
44.727 2.930
41.093 -2.611
39.029 19.355
27.533 -13.274
31.240 -8.011
40.331 -4.351
34.811 -30.427
40.221 -14.143
40.587 -0.410
23.967 20.058
27.843 25.779
36.562 2.718
43.552 13.689
34.365 -1.535
47.565 2.852
34.417 55.172
23.580 59.668
23.419 52.655
22.873 60.250
4.389 47.114
20.016 -3.668
23.294 42.479
35.070 15.323
13.837 -8.314
10.567 -13.611
13.651 -14.532
21.829 -28.923
18.072 -21.267
-18.576 -26.601
-20.648 -15.213
-4.676 20.677
-15.563 7.916
-37.408 -2.707
-45.273 4.103
-19.776 -31.523
20.296 -17.621
1.193 -30.287
-29.840 -7.481
-10.507 -23.601
-21.308 -13.035
13.237 -21.849
41.194 -6.453
34.810 -11.268
37.916 -25.148
14.554 -27.499
5.609 -16.978
16.334 -33.875
22.031 -25.602
29.153 -9.650
47.300 23.242
40.960 -5.695
-1.019 -27.207
4.267 7.103
21.214 2.636
-16.697 -29.210
-23.662 -28.352
-29.445 -30.716
-48.856 -26.702
-24.773 -14.112
-44.871 -1.370
-27.364 15.926
-30.757 27.074
-26.623 21.006
-36.883 44.212
-10.326 46.753
-19.236 7.114
-34.840 -2.102
-13.397 -6.957
-1.161 -29.507
14.836 29.343
20.244 42.437
12.757 52.732
-25.985 43.865
-28.738 61.694
-20.380 46.696
-40.299 32.838
-67.074 13.138
-55.756 5.061
-54.705 3.722
-57.587 16.832
-54.249 -8.116
-26.847 -11.853
-12.357 -23.125
-9.900 16.549
22.292 -1.288
39.809 12.109
47.319 2.253
47.391 9.541
28.562 -10.474
17.347 -26.101
14.422 -5.326
29.138 -15.316
28.601 -20.306
22.894 -3.939
43.529 21.705
24.303 -9.191
27.949 10.423
21.129 21.387
10.574 41.590
20.011 38.895
22.142 60.727
14.038 54.627
21.661 53.766
11.642 62.188
41.697 31.319
28.458 25.142
7.372 58.189
43.971 33.370
26.665 35.894
-11.897 58.187
42.169 33.574
41.009 0.032
37.037 -4.639
45.254 19.255
28.523 36.946
32.811 45.361
44.983 11.308
33.537 2.777
7.240 37.926
-12.068 52.862
23.457 52.422
37.757 51.032
9.087 70.082
-16.726 36.418
4.586 35.710
10.496 38.670
18.939 52.389
20.743 46.923
-18.834 67.719
-17.092 45.820
-24.431 40.181
-36.379 32.517
-44.487 36.190
-35.901 33.257
-13.975 51.236
-29.775 32.490
14.464 36.522
18.768 38.009
7.243 55.536
-1.747 51.893
-23.962 61.735
-16.156 64.632
-25.998 49.534
-34.098 48.416
-45.542 34.111
-7.930 15.595
-40.426 20.746
-41.352 -3.903
-43.387 -9.913
-33.116 -13.430
0.968 -15.202
20.248 -14.139
19.323 4.496
27.613 -17.622
13.788 -34.687
51.878 12.162
48.108 13.084
41.149 -2.336
46.463 -10.247
48.135 6.812
13.638 44.559
42.675 27.307
16.650 -3.990
33.689 2.655
8.547 4.178
22.476 -2.760
1.334 -13.885
40.345 2.203
46.398 24.037
28.423 34.200
48.713 35.072
60.340 32.602
28.608 45.212
26.064 29.858
31.812 49.104
45.036 41.641
46.717 19.069
11.666 52.835
-11.282 11.102
-9.503 66.008
-10.704 59.247
18.979 49.236
25.524 35.778
37.741 29.915
16.689 49.577
23.124 53.503
40.353 40.453
41.922 -9.746
43.262 36.469
35.614 42.996
19.851 52.161
-0.187 67.333
-20.785 63.258
-32.481 52.025
-26.433 53.060
5.993 45.036
-27.331 19.708
-49.183 8.568
-45.687 6.515
-24.814 10.145
-27.993 10.897
-11.469 0.656
-13.191 -16.441
-36.104 -2.486
-33.940 -7.576
-30.902 13.831
-43.779 32.032
-33.985 50.147
-40.542 36.062
-17.414 0.499
17.063 0.385
32.676 33.358
36.746 19.432
26.930 -2.157
15.087 -6.511
26.499 0.625
33.699 29.295
26.655 43.084
48.383 38.365
12.672 34.792
-17.945 14.745
-33.325 -3.692
-41.289 21.495
-5.016 44.653
24.817 23.176
17.641 34.698
-22.170 50.341
-20.702 67.112
-20.222 61.597
-27.695 55.576
-4.904 73.636
7.372 61.431
-27.503 43.305
-10.723 39.614
4.595 -8.441
44.814 30.693
44.156 19.653
22.698 15.770
26.119 -10.103
15.171 -23.323
14.816 0.872
30.404 31.267
39.805 24.871
26.978 -4.976
38.926 13.898
44.280 23.916
41.455 -5.288
11.663 -17.557
-2.237 -26.525
-27.453 -18.861
-40.162 -28.403
-14.004 -38.803
-11.376 -30.647
18.877 -34.140
38.297 -9.002
33.743 -15.594
46.017 10.376
48.069 47.313
27.188 46.674
7.350 50.519
-26.252 65.833
-33.298 53.421
-23.540 63.283
-15.123 55.173
18.354 53.970
18.650 54.577
56.798 27.699
15.070 52.223
-3.851 63.791
17.667 62.897
-4.006 60.981
2.368 67.350
-15.192 65.092
-40.055 42.414
-41.707 24.840
-44.807 32.103
-48.629 29.423
-26.177 18.185
-16.045 -4.047
-14.930 -16.909
-42.683 -5.655
-40.137 5.435
-14.459 4.449
8.067 -11.793
13.188 -16.694
12.751 -17.545
-2.331 -20.887
20.663 0.600
17.530 -28.441
43.630 -18.133
25.207 -9.142
35.724 -3.590
46.275 16.411
53.892 -0.918
42.288 47.738
40.178 44.197
42.634 5.587
46.548 0.865
31.545 -9.983
21.187 -15.877
12.048 -25.717
22.539 -29.013
-8.338 -22.033
21.617 -27.965
3.696 -8.738
-4.613 -9.618
22.791 15.275
19.390 17.049
54.220 -10.218
31.680 -16.151
45.248 -3.122
18.044 6.783
14.275 60.151
28.963 53.778
13.584 60.253
14.919 57.599
42.003 40.418
36.630 28.791
46.177 43.085
40.205 23.806
13.547 44.898
14.872 55.951
7.431 55.960
-8.334 57.616
-34.031 21.637
-33.073 19.624
-38.309 5.179
-21.253 7.969
-12.378 -3.821
-35.034 12.051
-36.815 20.312
-42.032 -3.732
-19.250 -0.005
-34.486 -9.122
-39.294 -3.013
-28.252 25.811
-33.711 52.272
-15.189 55.070
-36.717 19.450
-36.442 19.837
-13.541 18.478
24.948 13.670
4.755 5.357
-37.647 10.601
-34.899 9.531
-33.324 16.304
-39.740 -22.807
-14.355 -10.766
-3.316 -2.149
-21.815 16.116
-35.597 2.553
-16.106 -15.748
-3.621 -18.259
-3.550 -16.173
9.868 -32.699
10.414 -34.430
18.482 -9.022
-17.810 -1.929
-26.375 31.983
-37.656 38.805
-48.584 45.426
-49.869 42.755
-23.522 51.815
-27.232 34.407
-6.807 53.899
4.576 47.843
35.779 2.215
16.947 -0.879
-10.570 15.716
-19.956 57.941
-21.162 53.253
-34.538 51.356
-14.056 49.330
-34.046 43.385
-41.440 45.021
-48.643 52.735
-31.184 40.183
-43.521 14.153
-21.021 6.411
-21.075 -21.821
-13.257 -25.713
-0.290 -18.115
14.032 15.422
4.394 -5.610
41.774 22.155
44.235 24.830
43.571 24.348
49.723 24.619
4.999 65.937
26.906 55.205
28.786 20.203
43.347 27.863
17.488 33.756
23.461 43.872
-10.149 56.234
-6.078 56.575
9.472 54.493
18.072 58.637
-24.449 49.297
-19.441 56.083
-13.443 65.341
-10.679 46.579
-32.656 35.383
-45.401 28.909
-44.263 26.470
-24.358 41.704
-33.584 31.958
-29.791 32.255
-51.999 23.095
-48.177 28.579
-47.306 20.041
-47.726 1.218
-23.272 -4.707
4.134 -23.302
40.713 11.145
47.434 27.887
48.765 8.752
55.256 13.067
35.941 39.054
60.907 28.132
39.080 13.880
60.433 -2.371
36.162 -10.044
53.924 4.074
5.897 20.252
7.396 -2.412
38.352 -1.741
16.432 -21.433
17.699 -30.532
29.671 -25.740
29.216 -15.059
35.497 -12.419
9.305 -22.007
22.640 3.330
40.782 28.452
28.081 33.404
45.486 19.617
35.174 39.480
21.814 45.801
26.628 50.409
28.757 51.088
19.463 44.652
36.910 41.012
26.175 8.493
8.125 -20.534
24.655 -20.931
42.911 -11.777
40.449 -12.853
22.612 -28.585
9.270 -28.287
4.239 -35.381
37.281 10.285
43.986 18.916
42.611 25.752
46.116 18.658
53.777 19.403
25.007 8.953
37.749 6.563
42.178 27.104
44.781 -0.717
58.780 27.262
49.705 20.279
39.173 49.509
22.890 46.830
38.570 47.231
47.045 26.140
-2.769 66.531
18.598 41.777
33.395 54.519
53.518 28.843
41.538 1.498
45.231 8.713
43.051 38.965
37.031 43.966
44.627 40.322
38.955 43.309
48.290 29.007
44.091 19.360
53.054 6.098
46.492 3.343
35.660 24.464
17.041 31.375
30.979 14.259
10.014 32.022
18.230 -7.525
35.691 -10.848
49.897 -7.304
39.463 13.801
52.236 12.229
57.572 15.479
52.320 15.163
44.385 10.768
40.985 -9.301
43.500 1.686
44.015 -0.249
39.656 14.382
27.812 10.278
43.935 -11.710
46.094 -14.757
51.296 -18.202
33.842 -12.108
12.607 -12.337
19.467 -7.017
16.906 12.797
33.254 -0.374
48.389 29.146
26.477 48.030
16.538 51.693
9.345 51.271
10.820 62.521
20.879 44.286
29.697 40.735
34.491 51.892
48.202 47.195
37.675 43.952
27.600 60.388
7.670 41.679
30.531 52.520
27.836 59.229
11.444 58.851
16.694 58.766
18.516 56.775
1.062 58.411
29.572 56.646
15.995 58.791
9.723 53.950
23.934 38.096
8.850 68.775
0.587 66.819
3.202 48.794
-2.445 60.019
10.289 50.169
18.752 60.070
20.900 60.626
24.344 39.346
22.159 -3.468
16.758 -13.105
-5.654 -22.438
20.837 2.277
26.224 0.036
45.725 40.538
49.079 24.810
12.711 -14.666
26.799 13.595
29.233 -30.225
37.765 -24.915
38.601 -23.158
33.821 -27.858
22.686 -38.267
13.257 -22.747
10.668 -35.236
-32.360 -26.797
-29.723 18.493
-30.954 12.619
-47.661 -7.129
-45.854 -3.280
-42.022 -1.251
-31.757 -35.436
-32.363 6.767
-30.222 14.633
-34.447 32.825
-32.638 43.472
-35.085 38.677
-9.941 14.778
20.913 39.113
-4.149 44.371
39.738 15.734
44.538 25.867
59.253 15.265
38.951 -30.941
40.747 -2.540
38.118 23.312
36.588 -10.583
37.632 -19.752
11.191 -45.427
-6.414 -19.104
48.260 6.729
57.550 13.962
25.772 -17.411
41.186 8.437
43.307 1.600
37.646 -25.707
50.002 -0.807
28.830 19.055
21.963 -22.038
28.261 16.882
13.785 35.007
28.924 -10.373
30.269 -1.179
13.109 -25.624
-18.407 -12.424
3.626 11.148
-4.243 6.986
25.336 25.853
38.230 36.398
13.578 55.454
6.139 47.986
13.329 60.555
12.101 58.702
-43.427 54.114
-41.904 45.733
-20.135 33.274
-10.105 50.782
11.435 58.518
33.966 50.968
23.046 31.949
24.938 44.898
25.696 52.647
55.326 35.477
57.569 33.124
32.206 -17.145
34.386 -18.466
36.126 -29.299
23.261 -32.925
21.711 -21.133
-7.068 -16.328
-24.123 -16.987
-24.673 10.258
-13.625 -0.867
-22.382 -12.826
-31.871 -10.578
-42.421 -2.480
-43.239 0.373
-37.600 40.353
19.158 31.223
-22.080 16.341
-3.615 6.798
13.780 -16.429
-7.435 -31.620
1.290 -23.722
19.936 -17.424
0.975 10.447
7.216 0.160
24.397 0.682
31.448 17.917
22.270 45.105
35.316 23.472
26.189 62.254
23.341 55.878
31.996 59.097
25.337 42.932
12.815 61.279
10.354 63.693
-9.673 56.791
-4.841 54.791
-39.753 -9.014
-18.502 -20.051
-49.663 9.462
-59.997 5.572
-47.069 11.422
-41.153 42.886
-11.644 47.098
-37.849 25.836
-45.634 32.877
-27.369 13.955
-35.313 34.165
-42.759 14.006
-45.125 9.934
-33.816 -21.929
-19.362 8.399
-17.917 12.394
-23.421 35.662
-25.587 -11.958
-25.969 -2.609
29.217 9.847
38.172 10.170
-10.142 -23.391
-17.021 -21.716
7.767 -25.756
-10.236 -23.237
-33.744 -10.662
-29.522 -12.731
-17.438 -8.737
-44.978 11.749
-55.956 18.216
-48.220 -7.466
-36.356 -2.614
-32.813 -11.327
-22.492 -7.150
-10.900 -31.600
-8.798 -20.854
-37.770 -3.942
-54.030 -12.749
-40.235 -2.802
-46.396 -2.227
-46.458 14.569
-49.619 29.830
-42.370 20.876
-46.861 25.209
2.339 41.397
-39.488 -26.461
-8.458 -24.703
-17.648 -12.038
-7.461 -24.545
25.857 -19.046
-9.110 -29.403
-28.521 -6.121
-29.518 4.275
-51.128 6.023
-6.613 -17.436
-51.348 3.801
-41.940 -2.015
-22.482 -10.314
-36.138 8.405
-15.986 -32.385
-20.884 -24.354
-20.239 -31.462
-38.740 -9.665
-32.687 -16.635
-17.198 -10.355
-37.922 -4.139
-29.468 -15.535
-21.747 -15.398
-11.692 0.593
20.252 8.157
-11.902 25.704
-5.909 36.616
46.241 6.434
17.177 -9.840
1.086 2.716
-17.222 16.319
18.316 16.292
-7.770 57.304
35.880 54.625
36.316 46.249
34.190 46.621
58.490 7.024
61.201 20.709
47.926 4.736
47.701 19.323
41.910 30.899
39.176 9.949
38.790 15.552
44.027 16.308
49.154 10.637
42.312 21.245
20.582 48.411
30.630 51.811
40.535 12.377
32.928 4.379
40.591 2.353
30.202 4.870
47.382 -2.447
39.242 5.217
25.902 5.184
48.847 23.844
39.444 18.422
16.942 9.680
33.853 7.362
36.647 42.391
11.189 21.351
32.864 44.687
36.979 51.469
6.253 57.591
-27.462 14.412
-28.325 15.576
21.156 -8.535
18.101 -21.563
15.189 -3.620
-0.691 -15.135
-8.263 -18.695
9.259 -16.894
-32.537 -11.343
-48.621 9.237
-15.540 7.912
3.033 19.184
-19.213 16.870
10.525 8.197
10.983 2.866
25.864 -16.984
-8.129 -34.925
-40.180 7.419
-19.419 20.019
-38.217 24.311
-15.781 38.213
46.144 39.146
20.618 41.469
44.265 36.254
35.608 17.698
30.256 -1.817
26.098 -11.963
-28.941 -34.954
3.937 -32.033
32.111 -25.333
12.183 -30.832
40.477 -2.468
29.956 -4.949
40.351 -7.239
47.180 -5.544
12.980 -1.898
29.081 13.219
0.559 -9.241
17.801 -18.329
54.671 10.101
49.045 31.413
50.621 40.675
17.388 56.154
29.010 40.968
21.908 47.142
24.300 47.694
40.831 29.574
34.504 42.559
33.428 45.289
27.283 36.194
33.459 60.227
23.564 63.542
1.922 54.469
-2.132 65.029
32.099 33.828
39.012 8.190
39.522 3.715
18.281 -15.787
24.029 -20.136
55.935 -5.588
20.449 -21.023
-1.575 -25.144
-48.027 -13.761
-30.735 -6.170
12.195 -4.931
12.790 35.751
25.278 43.036
4.107 56.696
30.562 44.235
52.730 50.377
38.669 43.600
-29.290 47.707
-38.594 53.440
-30.846 65.250
-15.972 38.646
-0.342 43.264
-35.481 44.529
-15.232 24.110
-31.073 42.702
6.133 58.294
1.501 51.546
-6.849 60.781
-25.047 52.088
19.425 58.337
-20.020 55.970
-19.108 69.289
-4.720 61.477
-9.866 58.274
-13.489 62.635
9.269 67.298
-17.996 60.487
-17.137 60.622
-11.886 68.808
-9.425 68.407
-23.513 55.527
10.178 50.837
-2.944 65.394
-20.654 65.242
-32.354 34.509
13.189 -21.889
16.110 -27.405
14.983 15.457
40.121 22.949
26.926 21.254
27.822 50.637
26.681 20.984
35.831 26.364
26.763 43.324
-11.353 34.664
-0.931 33.806
-20.862 44.114
-9.361 11.679
-4.524 32.688
-15.706 24.540
-39.641 29.427
-13.212 52.555
-2.243 55.987
-36.937 42.031
-47.716 16.466
-43.302 12.018
-32.727 -1.269
-48.061 36.220
-35.416 1.732
-39.081 -2.408
-5.783 42.882
7.817 52.037
30.154 44.473
31.826 41.582
20.194 44.142
19.485 59.758
18.083 54.688
-18.761 52.675
-1.616 66.952
-40.655 -24.544
-38.227 -2.995
-29.465 -9.138
-1.486 -30.458
6.984 -12.529
-5.048 -14.659
17.278 -13.695
-21.077 -1.906
-16.153 -3.575
-37.882 35.979
-39.549 23.235
-44.722 13.807
-36.212 39.900
-35.554 63.718
-43.824 55.841
-35.274 58.377
-45.103 8.634
-39.201 27.122
-43.512 10.263
-40.411 40.045
-28.817 43.738
-8.444 46.818
-8.273 46.114
25.681 53.228
1.464 52.801
4.561 63.705
11.555 58.217
30.217 51.300
17.870 57.100
35.349 54.242
40.288 26.208
53.236 27.050
48.758 5.476
23.285 2.934
-13.636 14.575
-10.601 10.443
-1.460 2.192
-31.825 34.710
-25.397 20.158
16.378 4.246
27.111 -7.660
35.478 -15.519
59.046 7.888
49.716 14.425
43.307 8.343
45.483 14.146
25.771 27.509
20.552 -1.202
11.554 -12.533
10.384 -13.798
35.783 -18.264
50.108 23.697
23.825 -3.990
14.476 14.970
9.246 -6.606
-19.944 -10.821
18.906 -19.070
42.984 11.262
35.618 6.052
47.741 5.433
38.333 10.684
27.992 -6.067
29.837 -0.809
7.743 -3.138
43.646 21.519
49.560 24.763
-16.207 58.399
-15.543 51.477
-50.310 39.565
-49.809 18.254
-42.191 22.063
-43.229 21.785
-40.187 20.136
-43.589 31.116
-37.599 57.973
-37.553 36.346
-45.747 35.936
-31.870 38.601
-36.668 24.286
-34.380 -9.660
-26.917 -33.640
-31.608 -22.175
-31.795 5.037
-30.539 49.793
-35.939 43.461
-36.004 53.696
-32.544 54.917
-34.433 22.750
-34.322 31.244
-0.581 76.634
7.845 53.551
27.463 41.967
45.580 12.355
14.846 14.212
5.829 3.755
-8.605 -5.247
2.935 -10.989
-13.397 19.736
11.399 48.956
53.216 5.611
48.260 -8.582
40.771 2.981
4.662 -21.724
-15.498 -16.625
-14.323 -22.235
2.390 -37.928
42.128 -12.217
14.161 -21.165
16.807 -28.019
13.721 -34.227
-3.221 -44.604
7.311 -41.204
-20.759 -10.540
-43.752 16.735
-42.932 30.079
-39.778 3.912
-42.652 7.929
-39.420 23.781
-36.973 34.225
-41.112 -1.781
-31.973 29.740
-26.329 -14.141
-37.819 -20.027
-27.651 -20.078
-48.826 17.894
-25.025 10.926
-19.814 -8.534
-30.335 -13.984
-2.884 -30.676
-1.292 -22.128
-4.512 -0.390
-48.233 -3.731
-37.119 -20.856
-38.212 -0.175
-7.828 -25.483
-22.408 -15.286
-36.878 -23.653
-38.044 10.427
-38.075 12.180
-59.418 17.468
-47.822 6.618
-50.661 12.907
-56.670 22.527
-51.381 26.455
-37.751 27.799
-32.087 35.636
26.457 45.543
30.316 51.406
22.832 49.287
14.716 55.244
-28.740 42.906
10.035 67.371
-11.641 70.769
15.660 59.987
40.773 58.534
37.042 42.939
20.662 46.960
17.223 22.959
33.696 39.791
38.060 8.661
36.792 36.424
41.217 15.320
26.325 21.855
30.441 8.976
31.536 20.251
40.905 30.432
46.896 21.411
41.869 41.370
28.897 53.161
22.488 48.579
41.293 49.390
6.609 56.887
-27.297 56.880
-10.085 64.984
-27.942 61.755
-43.751 52.380
-22.586 -4.392
-22.581 -25.376
-53.739 4.816
-41.682 12.385
-11.671 -8.508
14.986 -15.212
1.131 -18.972
21.465 -6.271
43.531 17.469
18.080 -19.235
-10.647 -22.466
-4.706 -27.010
-9.928 -8.055
-37.961 -15.440
-42.253 5.894
-27.652 59.495
-39.575 49.277
-34.122 15.599
-16.379 -19.206
-2.688 -21.795
20.472 -20.268
7.537 -18.492
-1.134 -29.300
-39.124 -0.316
-19.688 -17.764
-37.914 -32.463
-7.147 -30.019
-11.609 -33.180
4.135 -24.968
21.348 -30.605
-15.582 -38.324
-30.310 -20.344
4.120 -21.935
52.043 -3.753
45.982 -0.396
44.268 -1.370
27.616 -15.540
34.226 9.072
33.814 37.401
39.844 48.468
52.695 40.788
41.052 49.053
39.029 49.854
36.974 33.415
34.998 34.303
54.514 17.083
45.683 6.295
42.139 10.427
48.188 15.568
52.825 29.464
48.127 -1.561
31.858 -13.649
35.808 16.019
45.923 12.128
32.017 -13.382
38.569 16.281
37.017 48.723
3.735 18.488
19.960 35.123
5.990 26.775
-3.088 1.231
4.329 -16.584
33.659 -14.685
33.328 -19.096
51.819 7.509
42.228 0.665
46.541 1.634
52.243 12.921
20.365 -1.043
20.136 16.079
30.331 15.659
25.688 9.473
40.683 11.667
36.895 34.914
22.470 60.914
-5.231 67.267
-17.959 55.742
-16.987 68.106
-27.253 20.740
-37.502 46.835
-43.154 20.252
-50.370 29.874
-50.929 35.218
-45.836 47.386
-41.568 39.299
-38.762 18.072
-43.618 30.390
-16.978 53.725
-28.564 41.546
-24.883 67.846
-20.110 54.375
28.459 37.883
39.506 28.482
28.550 19.583
38.839 28.427
47.687 40.423
44.589 11.045
52.012 3.823
26.247 37.321
-5.762 40.508
1.684 30.892
-9.677 60.128
-22.145 53.790
-8.585 46.873
-33.561 29.974
-23.250 -3.242
-14.448 -2.017
-31.993 -19.420
-29.782 -13.680
4.652 3.170
30.090 5.814
3.180 48.904
9.834 53.120
-12.579 42.428
-28.916 32.023
-18.161 49.868
-33.847 36.715
-48.863 49.087
-17.244 60.383
-13.579 50.943
-27.396 26.230
-38.541 22.999
-47.563 -12.499
-26.500 -8.813
-22.754 -13.265
4.013 -26.484
4.276 -20.891
15.647 -22.418
43.981 -10.073
45.107 39.815
41.598 36.030
6.448 63.136
-39.942 50.631
-26.901 36.862
-32.717 51.665
-40.576 33.131
-46.035 39.204
-30.389 40.008
-34.659 60.377
-48.482 -3.385
-13.424 -18.105
-50.327 12.047
-64.207 4.616
-55.143 -1.860
-50.454 -12.704
-42.136 29.647
-34.479 -11.000
-29.441 -5.070
-40.609 -0.896
-47.819 2.838
-30.501 2.650
-41.753 19.658
-51.858 29.441
-48.717 35.463
-29.707 43.086
-49.070 23.773
-33.955 29.706
-30.176 21.626
-32.243 42.179
14.142 55.174
-2.129 49.516
12.784 25.053
43.136 40.718
43.005 45.846
27.935 37.534
36.468 31.854
29.812 43.020
18.448 54.424
18.585 29.338
26.928 39.187
28.445 48.862
46.146 48.871
51.706 52.431
-12.495 51.776
-15.643 62.088
-41.513 34.882
-55.033 29.962
-24.181 41.184
-49.855 21.444
-43.000 6.085
-29.352 41.816
-21.971 30.680
-29.757 10.958
-19.589 30.901
-35.271 3.092
-36.823 41.427
-30.922 19.060
-12.114 49.669
-5.963 54.306
-16.193 54.543
-9.638 54.515
-32.556 39.635
-53.227 5.197
-39.583 24.126
-35.192 27.392
-41.854 42.352
-40.835 32.772
-26.453 44.734
-34.395 47.170
-10.577 63.290
36.109 55.206
46.204 39.381
36.232 42.707
62.914 23.553
23.860 45.110
44.804 34.323
1.885 7.589
27.702 11.219
-9.609 -2.579
-20.619 -7.932
-40.414 16.828
-44.191 -2.327
-45.518 34.718
-30.951 38.066
-16.723 55.715
-23.985 56.519
-19.882 51.937
-43.993 10.901
-39.522 33.331
-48.759 23.857
-37.849 56.044
-11.707 66.434
-1.791 66.550
10.285 -8.158
9.337 -10.007
33.890 -12.371
20.617 13.676
-26.419 -8.510
-33.928 5.642
-37.889 -10.407
-24.622 -20.358
-25.759 -28.521
-23.050 -21.259
-33.503 0.912
-26.553 13.341
-45.539 16.825
-45.138 24.990
-36.062 29.124
-23.020 -3.539
22.487 8.895
-19.799 23.446
-24.935 28.843
-7.858 54.760
5.686 53.778
10.978 65.046
7.956 53.536
37.326 60.795
14.812 54.778
38.892 52.283
40.794 17.133
39.200 24.163
34.134 50.265
16.984 42.383
-13.134 58.674
7.175 75.034
-27.316 59.870
13.452 56.551
23.271 53.683
18.546 55.007
27.710 34.741
18.487 -3.458
33.907 3.896
28.608 -14.106
36.923 25.428
34.539 3.466
42.978 42.992
52.286 35.158
48.073 9.598
45.419 41.985
25.093 39.090
18.139 44.744
-26.196 53.203
-28.203 40.579
6.410 67.370
5.082 68.625
4.952 55.472
32.402 53.530
32.468 48.317
39.595 26.138
16.494 51.801
-5.509 44.746
-15.518 43.095
22.527 35.619
3.413 45.356
-26.767 47.081
-2.115 54.126
30.654 66.029
-14.056 51.142
-6.181 56.251
7.633 53.188
8.262 63.446
4.005 47.207
6.047 -11.352
28.204 -27.581
14.108 -31.972
-3.803 -33.192
-27.241 -28.817
-17.682 -27.478
-8.760 -36.766
-6.548 -42.480
-13.599 -40.648
33.899 -22.279
19.898 -17.390
12.130 -17.513
18.333 -13.327
-39.269 6.434
-53.169 10.680
-40.613 45.894
-50.280 39.287
-37.324 51.202
-44.410 4.408
-43.774 40.695
-47.272 38.809
-55.007 14.466
-42.404 4.464
-36.032 37.438
-36.140 29.620
-21.723 62.770
-27.438 44.862
-20.632 53.684
-7.062 43.847
-22.596 -4.977
-22.059 0.715
-38.140 0.020
-47.036 -7.444
-30.288 -33.033
-21.110 -28.676
-11.036 -14.975
4.177 15.978
-25.740 30.384
-25.089 -11.165
-26.046 -7.770
-26.236 -21.739
-49.022 0.006
-38.783 -10.189
-37.522 22.344
3.035 68.036
-27.966 52.820
-7.358 25.073
3.515 32.822
38.966 29.648
0.778 43.159
2.272 41.679
-33.499 12.605
-40.032 34.296
-37.174 -8.915
-33.948 0.736
-29.064 -11.265
-42.283 -0.158
-48.098 -2.871
-38.940 13.699
-25.835 -9.029
-41.141 11.218
-42.535 -12.806
-28.002 -27.039
-30.895 -19.926
-4.617 -29.566
-44.085 -20.202
-47.123 -8.357
-29.649 -9.365
-28.841 -7.727
-29.449 -4.225
-19.373 -16.503
-7.050 -17.720
-20.960 -22.622
9.820 -29.787
-15.769 -17.863
-31.352 2.205
-32.869 -5.699
-13.004 8.524
34.454 -2.970
9.009 -5.421
-14.635 -6.613
18.399 -15.226
40.202 2.262
44.316 7.329
31.980 -17.012
10.588 -41.699
-1.830 -34.680
-18.641 -19.093
-1.450 18.065
36.850 19.586
22.315 44.470
-8.904 63.621
33.226 45.322
35.064 42.310
22.646 4.459
16.856 -20.497
41.516 -15.613
49.884 -5.203
36.981 19.054
44.568 28.381
27.626 40.319
25.821 43.080
38.033 33.153
36.901 23.420
38.553 26.796
36.074 -5.884
47.040 29.458
14.741 -21.468
-17.796 -9.695
10.902 16.704
33.128 4.641
11.211 -1.253
24.015 1.622
36.661 -18.812
9.552 -25.707
-3.396 -20.040
-6.823 -1.243
15.619 -2.134
-27.616 9.289
-19.734 6.499
-17.784 -1.841
12.649 -24.943
29.915 49.054
0.193 68.135
-12.123 63.970
10.992 66.819
8.379 53.167
-8.101 59.801
-14.163 67.943
12.673 64.266
12.378 46.429
-19.246 48.966
-32.438 33.551
-24.349 -7.068
-36.259 -24.030
-21.120 -7.511
-19.098 -12.186
-47.244 18.188
-17.751 10.489
-20.581 -8.321
-27.234 -13.014
-23.056 -28.488
10.845 -28.838
29.907 1.685
48.436 30.995
40.678 -12.511
50.805 -5.798
-11.954 7.663
-13.257 -30.205
-31.848 -27.567
-29.916 20.051
-30.454 30.055
-16.326 52.750
-35.929 37.536
-25.877 43.579
12.446 53.957
18.539 55.887
32.936 28.707
36.919 29.489
39.516 45.565
40.663 57.432
43.065 44.910
16.457 53.260
28.562 57.835
11.425 62.573
15.890 56.838
24.016 69.734
9.815 64.373
-61.789 11.786
-61.870 26.446
-35.578 45.111
2.604 -4.504
11.141 4.600
13.114 10.428
-16.584 -16.078
17.024 -4.076
45.082 -5.000
15.085 -18.134
-42.357 -25.037
-40.677 2.460
-11.836 -13.467
0.821 -32.416
-0.820 -36.362
40.828 -32.940
4.354 -3.501
-20.675 18.738
-17.173 12.811
18.712 -13.207
39.364 9.705
28.343 -22.739
35.050 10.799
27.895 21.276
36.451 22.436
32.919 -12.836
29.578 -28.537
-7.118 -39.846
-13.388 10.329
20.418 25.162
15.788 -9.691
-26.756 -0.600
-15.166 6.261
-28.776 -4.981
18.389 0.793
19.698 -6.166
43.308 -3.855
48.766 25.086
53.261 39.655
31.208 51.335
5.655 54.688
-20.904 48.763
16.460 67.619
18.526 35.986
24.332 30.225
37.001 43.232
18.240 49.015
28.089 38.434
45.851 25.976
24.292 50.582
8.783 65.605
-8.477 61.234
11.000 61.287
10.154 54.924
-5.052 45.399
2.888 57.540
-35.431 60.169
-36.979 27.687
-17.000 20.754
-19.679 57.826
4.400 71.495
-20.742 56.267
15.560 60.908
29.541 41.239
-14.511 58.201
-31.506 56.110
0.571 61.138
-24.032 64.611
-42.060 21.259
2.623 59.312
-5.395 63.109
-39.884 33.354
-33.692 24.649
-23.506 59.698
-29.145 47.150
-17.792 59.752
-47.146 26.391
-38.467 46.437
-44.964 42.935
-25.462 49.271
27.112 50.905
6.414 67.534
44.805 57.364
27.824 68.212
-3.603 61.876
-12.189 64.273
-3.103 72.941
-21.648 61.068
-0.640 69.661
8.569 59.453
0.674 60.122
-5.954 70.013
-26.896 60.549
7.729 62.105
29.164 66.868
26.299 65.992
5.791 54.750
-37.715 37.008
-23.539 36.375
-10.838 45.488
-38.740 40.076
-31.564 28.981
-30.093 34.999
-32.807 14.235
-34.528 14.804
-47.531 14.995
-16.973 -8.388
-39.644 26.282
-57.918 9.645
-50.992 2.877
-47.272 -11.014
-48.900 -18.913
-39.527 10.146
-40.665 0.918
-19.947 -17.687
-8.379 -21.006
5.284 -33.207
30.434 -0.157
8.497 -20.438
9.349 -1.157
-12.898 -13.621
-3.740 -18.191
-21.071 -14.665
-50.220 34.770
-40.852 0.321
-37.438 24.527
-36.488 15.323
-27.080 34.695
-41.984 50.696
-48.782 46.314
-36.248 67.754
7.722 75.236
-24.772 56.607
-22.212 27.148
-22.964 47.164
-25.129 64.809
-18.670 48.739
-14.587 68.615
-40.413 47.393
-37.700 41.540
-38.308 40.332
-38.085 40.758
-37.689 54.231
-24.303 63.262
-32.248 53.597
-39.964 56.558
-50.012 27.869
-29.280 45.814
-46.576 52.338
-28.257 34.630
-34.663 39.458
-1.514 53.143
36.750 54.449
-6.546 63.247
26.453 57.166
41.914 59.807
49.929 41.762
21.718 36.279
28.742 40.608
21.508 43.970
-0.281 22.291
8.554 -11.497
16.318 -7.103
24.888 -28.357
29.400 19.111
43.258 20.546
41.674 27.845
-20.508 68.295
-10.315 46.130
-30.245 47.654
-39.960 16.868
-43.760 -15.000
-46.472 0.705
-51.249 7.519
-34.825 -15.032
-42.955 -10.310
-49.450 -16.456
-45.000 -12.129
-38.902 8.866
-33.197 6.363
-40.453 37.089
-41.505 27.895
-50.492 33.737
-54.598 23.976
-61.652 22.181
-44.284 20.777
-56.392 19.800
-38.529 2.904
-37.631 20.053
-31.577 33.728
-16.721 45.356
9.179 49.405
1.129 27.010
-14.443 2.880
-30.291 -17.216
-31.577 3.080
-20.923 34.700
-26.074 25.551
-28.214 34.470
-51.260 29.041
-59.065 19.840
-39.121 -2.244
-39.074 -3.543
-19.958 -32.758
-26.115 25.873
-9.717 48.651
12.426 43.774
0.531 27.776
-27.644 27.030
-28.636 22.316
-29.834 -3.268
-24.058 0.185
-55.159 9.476
-51.330 12.237
-42.821 -6.570
-44.176 23.513
-35.148 -5.338
-27.052 -14.899
-5.856 22.222
20.047 6.796
22.629 -3.308
-20.683 -12.989
-39.712 10.886
-38.018 23.561
-39.013 15.917
-41.977 46.099
-6.861 74.920
-22.486 66.984
-34.755 54.764
-36.106 41.498
-23.514 54.386
-19.571 57.754
3.743 62.691
-15.065 68.069
9.981 60.752
-0.101 43.832
5.312 65.294
34.173 34.430
59.805 33.999
40.012 42.865
38.223 47.926
44.442 37.298
39.225 37.773
43.172 -7.912
46.054 6.380
46.746 -5.097
46.311 7.379
34.077 -12.593
16.679 -27.051
23.295 -19.017
6.234 -34.326
-0.700 -42.057
-10.839 -46.737
-21.238 -33.130
-20.544 -13.090
22.447 -7.205
28.177 52.968
34.328 38.092
22.718 61.403
2.523 47.870
-7.618 36.075
-17.621 43.553
-38.602 31.993
-48.224 19.600
-38.882 2.086
-17.403 -18.486
-29.372 -25.362
-18.325 -30.492
-32.182 -15.682
-48.675 13.860
-41.916 40.315
-14.655 4.105
-23.826 27.182
-19.004 -18.815
-8.224 -14.577
-26.976 -19.908
-48.431 5.957
-38.572 15.928
-34.292 7.836
-41.997 9.360
-45.882 13.719
-2.494 15.187
9.033 49.442
13.592 25.103
28.438 2.942
15.538 -15.682
41.635 37.135
39.272 28.977
38.551 9.165
36.007 51.105
-25.463 8.478
-32.630 -1.838
-46.618 1.418
-43.805 0.437
-54.028 26.499
-53.239 29.456
-14.143 55.300
-37.083 36.753
-47.578 17.216
-66.219 22.142
-45.972 48.188
-35.621 -4.442
-17.331 -19.069
18.150 -4.384
-31.011 -4.754
14.436 -13.992
-31.606 -18.193
-40.587 21.296
-25.392 59.446
-29.515 39.217
-44.681 35.288
-46.042 14.992
-38.890 43.024
-36.187 38.631
-31.145 23.101
-2.855 12.934
-20.841 28.763
-30.740 8.411
-30.217 33.727
3.377 19.366
-26.724 12.075
-12.764 2.324
-9.577 -13.518
-26.959 -7.476
-49.112 -28.630
-27.931 -30.358
-36.836 -7.699
-31.031 -31.261
-14.798 -8.761
-6.699 -35.082
10.752 -16.488
0.777 -23.147
-25.322 -10.008
-5.107 -19.264
16.582 -23.097
35.660 -24.161
31.052 1.223
43.544 16.847
36.000 -29.078
22.386 -34.438
27.500 9.773
19.528 -27.818
1.186 -22.709
14.378 -12.809
-23.302 -3.908
-18.713 -26.548
-44.900 6.126
-27.386 19.871
-30.746 -23.461
-43.751 27.983
-41.454 21.923
-31.156 -5.639
-21.889 -7.436
-8.804 11.083
2.882 18.776
8.768 8.986
12.475 -19.696
-27.458 33.469
-41.371 27.542
-16.295 50.195
0.749 11.720
-24.721 -0.589
-5.210 -13.662
5.289 -37.885
39.396 -9.080
64.231 30.117
47.198 17.798
26.011 -7.680
8.326 -16.018
-5.813 -5.742
-20.523 9.179
2.260 7.061
0.015 8.980
-27.360 -5.970
-44.874 16.900
-49.865 22.117
-32.401 34.812
-28.378 6.209
-42.391 -10.712
-37.392 -9.986
-18.848 -38.960
-17.778 -21.863
-18.389 -17.170
-29.110 -23.971
-7.835 -0.182
-9.620 65.637
-36.699 42.655
-29.709 53.530
-47.787 11.804
-24.121 22.651
-33.124 23.445
-31.908 26.607
-43.661 13.388
-52.963 8.120
-37.416 27.816
-27.896 46.043
-18.684 68.072
-24.976 53.893
-43.518 35.685
-15.240 68.806
-28.241 55.865
-33.753 53.179
-13.783 33.010
-3.930 61.375
2.509 -4.451
-25.112 -2.473
-1.134 10.427
-8.984 31.133
-34.636 5.817
-1.744 -2.060
-33.077 -12.251
-32.221 -3.659
-29.658 0.602
-15.942 24.458
8.781 59.880
-12.009 62.658
5.209 63.481
-24.489 34.506
-34.231 19.378
-45.960 24.225
-48.132 31.989
-38.197 11.794
-33.154 -10.504
-5.497 30.134
-6.651 -13.114
-1.795 -14.703
11.562 -27.910
-7.391 -24.473
-24.943 -29.663
-10.076 -43.807
-15.952 -32.791
-31.741 -12.846
-20.995 1.596
-29.572 16.957
-31.584 34.865
-43.069 30.853
-26.724 61.041
-22.891 50.682
-9.373 60.313
-35.339 28.704
-30.547 -2.507
-26.036 -6.804
-11.239 -16.832
-7.123 14.607
45.251 -1.641
21.943 -8.067
5.546 -27.813
19.846 -23.307
20.532 -25.869
-25.283 2.707
17.111 -13.308
28.909 -11.989
40.476 -2.507
10.486 -17.975
-24.300 -9.666
-38.522 -4.267
-29.777 55.182
-5.312 55.095
-29.378 -6.016
-32.314 -32.037
-16.332 -43.422
-36.415 -24.212
-43.674 -26.624
-23.844 -14.969
-36.375 -19.471
-36.444 -23.301
-27.526 -28.897
-2.868 -28.359
21.398 -18.176
31.570 29.634
13.326 61.689
6.203 64.710
1.282 53.034
-1.601 44.045
-34.647 40.022
-13.949 47.805
15.040 37.550
11.461 56.366
22.335 26.164
36.195 9.171
6.614 -2.250
-26.104 44.422
-34.615 30.047
-30.726 32.263
-5.334 39.511
-29.554 63.710
-21.916 22.456
-33.069 21.080
-56.043 10.553
-51.501 30.269
-6.920 -25.869
-0.799 9.270
-29.932 19.714
-42.040 5.820
-7.820 -24.137
-21.108 20.034
-14.821 -8.482
-37.013 -0.574
-39.237 0.728
-7.670 16.627
-8.844 29.712
-38.085 15.266
-23.603 -16.686
-37.701 -14.529
9.665 -20.454
3.437 -33.687
-35.105 -16.636
3.960 -39.271
14.811 -25.773
20.659 -22.127
51.551 -9.490
39.776 -12.953
30.984 -16.709
0.016 19.933
-0.876 3.180
22.822 -9.730
28.343 -11.436
37.017 -3.821
10.411 -1.327
8.993 -7.675
-5.697 3.758
4.029 -24.808
-29.590 -5.975
-33.528 18.466
-38.733 21.019
-31.226 11.335
-38.356 3.149
-58.403 12.806
-54.888 8.485
-47.776 7.901
-49.511 9.890
-45.189 11.145
-39.856 -0.064
-31.183 35.921
-21.987 49.799
-44.748 37.839
-37.538 35.407
-45.992 29.286
-42.871 33.470
-57.960 0.079
-34.693 23.318
17.380 1.250
18.028 40.004
-24.699 53.753
-29.946 53.646
-23.131 49.242
7.607 30.630
-36.672 17.190
-46.258 35.022
2.640 29.437
15.712 19.697
26.543 3.004
45.293 26.171
29.904 29.294
-1.031 67.479
5.098 50.343
44.544 26.920
43.033 30.911
36.465 29.563
27.871 39.461
45.606 15.847
28.218 6.961
7.860 24.055
20.739 19.220
-2.876 3.153
15.738 -26.015
27.790 -7.958
10.767 8.383
4.266 -5.274
-9.811 -19.540
-20.514 -32.501
-36.280 -10.440
-11.107 -19.063
-43.991 -1.298
-15.492 -18.350
-16.392 -28.996
-31.739 -28.315
-53.780 -14.733
-46.652 -1.272
-70.197 19.148
-42.344 18.570
-45.469 27.677
-45.808 32.602
-42.777 51.070
-44.713 50.840
-44.003 50.644
-1.551 71.216
-21.495 58.936
-29.572 57.470
-24.493 58.841
-15.536 65.496
-27.485 42.210
-33.785 47.102
-41.630 31.964
-33.007 -0.723
-23.897 -18.013
-36.401 -4.466
-20.019 14.864
-26.436 60.431
-24.969 45.770
-14.082 65.249
-4.899 55.426
-36.302 0.014
-20.582 -33.576
-18.175 -30.362
-5.682 -29.404
15.346 0.772
0.436 -19.110
-33.425 -34.363
-33.063 -20.324
-38.271 35.869
-6.840 66.765
-14.743 61.693
-1.280 60.023
42.585 37.688
43.309 36.491
48.506 30.862
13.931 60.018
12.646 46.359
-11.561 62.209
-43.750 21.174
-34.198 -10.431
-14.934 -28.894
1.376 -30.841
13.687 -22.357
27.305 -10.172
13.941 13.162
38.639 7.803
11.014 -22.910
-21.972 -24.618
-14.638 -32.338
-12.569 -30.961
19.652 -37.383
38.779 -41.137
28.364 -30.421
23.598 -2.193
24.247 -25.165
18.832 -34.918
31.367 -8.853
10.305 -32.703
-21.149 -33.678
17.019 0.508
1.044 8.222
1.435 -4.617
-25.628 -6.479
-37.939 -2.336
-30.217 -8.592
-39.707 18.191
-43.674 29.385
-56.353 37.731
-22.136 45.018
-22.253 47.682
-49.874 47.138
-46.264 38.709
-39.524 27.517
-8.365 50.101
-8.540 65.391
2.147 54.815
27.559 50.543
40.994 43.455
41.295 42.200
37.575 48.324
44.029 23.213
30.862 19.209
10.440 41.381
-29.539 15.745
-14.664 26.230
-11.331 5.274
28.295 22.122
12.995 49.440
-2.668 34.035
-15.832 42.650
3.066 24.005
37.665 36.307
12.988 31.964
6.187 17.161
45.140 2.442
28.810 -11.120
32.480 -19.256
13.743 -37.475
10.066 -32.390
30.613 -24.430
40.236 -24.254
28.256 -17.202
36.946 21.198
44.242 12.266
36.797 8.552
44.217 3.426
46.596 8.412
38.379 8.730
42.574 10.301
15.714 -2.123
18.212 -26.218
-3.184 -18.314
-36.599 -3.306
-31.478 27.322
-10.639 44.126
-21.272 60.614
-24.116 54.693
-38.903 52.272
-40.092 53.754
-29.928 44.195
-32.883 24.172
-23.434 45.848
-37.190 48.100
-53.001 38.526
-48.750 -4.997
-33.856 6.275
-48.162 18.163
-16.896 9.506
-29.038 25.895
-38.613 17.603
-11.612 64.942
-38.458 45.097
-29.820 43.658
-15.513 4.467
4.589 17.365
-21.477 28.098
-23.615 37.401
-30.546 50.212
-11.017 66.045
31.032 28.206
22.019 27.154
39.846 -5.305
48.330 7.654
46.049 9.918
52.494 11.836
28.214 57.115
33.895 51.697
11.169 76.976
29.926 36.768
9.568 56.957
17.380 55.871
17.948 49.666
8.973 60.775
5.049 52.567
20.156 -25.775
38.338 -20.744
46.121 -6.838
45.583 5.186
42.673 9.242
47.937 9.771
52.905 -3.774
21.267 -42.697
15.314 -26.716
27.170 -8.611
34.915 26.639
30.027 -0.306
12.216 11.571
47.373 2.760
37.128 23.716
19.666 57.367
-29.757 23.668
-38.892 33.645
-5.939 67.127
11.336 73.592
-10.710 74.424
-15.961 47.979
14.796 61.452
33.021 44.334
27.947 35.331
25.796 31.378
52.190 33.397
25.838 53.625
-2.211 58.336
1.948 42.254
-44.280 2.061
-24.379 -14.461
-59.673 -0.984
-37.714 -11.698
-23.242 8.157
-19.571 40.994
29.222 16.689
8.467 -10.928
8.355 18.134
25.809 0.237
17.036 -18.338
-10.579 13.465
44.590 25.955
26.517 -20.074
6.778 -22.777
-1.876 -34.306
-27.404 -29.664
-30.644 -24.622
-30.407 -13.645
-44.434 -8.277
-39.810 16.412
-28.781 1.032
-52.496 1.067
-23.954 -23.562
9.807 55.236
6.929 59.663
9.892 39.444
15.718 44.911
2.748 56.941
-10.036 54.575
8.856 63.611
6.832 62.414
28.593 38.982
28.915 58.268
25.621 35.043
42.326 13.904
12.004 63.569
58.872 30.281
33.099 25.839
21.930 29.623
13.949 33.599
39.390 11.763
29.321 18.407
2.885 7.717
4.909 6.782
7.328 -11.417
36.024 1.044
-2.804 -28.578
9.428 -2.147
4.727 -8.599
-5.402 -14.860
-6.474 -5.990
13.304 -35.854
2.586 -14.411
15.258 -2.740
1.128 -0.643
-32.384 -18.920
-21.407 2.815
29.661 -6.113
-3.424 7.470
-12.803 28.374
2.072 26.279
-0.571 14.080
-27.560 58.312
-13.736 63.032
-5.483 61.980
7.531 43.443
28.032 42.143
20.427 25.175
30.570 61.216
28.674 37.776
22.594 67.863
13.225 45.924
20.876 51.474
31.980 52.129
41.658 27.457
32.018 27.883
16.712 59.293
-14.836 53.885
7.716 56.166
-15.694 51.373
-16.852 51.637
-39.081 43.126
-33.688 39.313
-25.546 42.043
-31.878 36.831
-36.501 34.748
-12.377 52.546
0.610 73.307
10.291 66.648
9.699 65.166
15.451 55.824
-28.544 46.846
-13.588 48.768
-49.547 16.719
-47.310 -14.831
-23.777 -30.995
-51.071 -2.265
-16.715 -14.638
-40.860 -23.336
-32.004 -16.940
-43.431 -8.608
-55.489 14.316
-41.845 24.260
-43.151 37.725
-54.454 36.258
-55.852 31.081
-44.497 20.946
-23.537 38.405
-2.966 57.942
-34.813 48.009
-42.641 43.303
-27.316 46.798
4.464 63.763
28.973 62.872
17.562 57.169
36.223 40.613
37.969 34.784
41.614 30.626
45.694 37.205
48.151 -9.816
52.169 -4.089
38.776 -16.872
59.262 26.073
13.001 54.284
13.075 51.556
22.844 23.866
21.153 14.665
-30.342 2.562
21.885 -1.585
23.827 8.092
19.289 34.647
-16.399 50.339
-31.981 45.750
-25.983 53.363
-15.011 61.664
-39.099 56.207
-32.278 59.643
-57.970 24.592
-55.883 4.971
-28.794 31.203
-31.543 17.220
-21.460 67.976
2.272 45.502
-12.420 54.991
30.688 52.354
36.702 41.187
26.821 61.522
44.899 35.251
31.451 63.401
30.435 55.817
10.240 57.268
13.071 63.516
41.904 39.382
24.900 66.076
31.355 8.835
44.201 56.298
33.460 50.622
-15.796 47.050
0.277 60.854
19.994 59.458
-24.562 55.275
-4.031 61.057
31.443 1.105
45.288 20.439
34.881 42.472
48.365 41.900
42.687 31.615
33.312 39.997
39.065 34.383
21.222 57.190
-1.335 61.753
-26.260 34.685
-3.477 66.998
8.817 71.812
36.648 53.199
38.223 10.887
35.408 14.701
-6.695 56.122
-21.983 61.336
-39.240 7.525
-27.354 25.999
-34.674 41.391
-49.750 39.706
-30.991 52.625
-46.942 25.504
-41.731 55.442
-18.050 -1.505
5.756 -6.788
6.166 30.369
20.506 39.708
35.249 31.799
39.436 8.595
31.037 -15.688
26.820 -18.737
55.150 -10.364
26.030 -17.521
34.995 9.783
53.928 8.519
40.596 2.789
29.585 46.041
15.061 63.870
13.581 47.403
4.122 69.042
-26.114 51.492
-10.365 45.678
-48.956 30.091
-38.135 50.617
-12.776 55.440
-2.725 65.892
-8.763 -20.065
1.148 -30.432
4.433 -10.345
-16.143 -19.411
-28.254 -11.142
-32.052 3.180
-32.863 15.658
-34.351 -6.753
-52.273 3.070
-54.617 -13.242
-42.671 -11.458
-46.429 -9.983
-42.872 -1.036
-49.084 15.020
-36.361 21.948
-33.000 21.991
-38.104 -17.513
-42.456 -25.111
-34.031 -26.539
-37.354 0.145
8.040 -11.858
12.878 9.067
27.666 51.636
43.739 30.963
17.181 32.047
16.644 20.622
14.505 -4.181
15.138 -12.232
35.141 4.526
37.553 24.930
44.690 29.713
32.424 -0.263
41.512 14.501
42.442 40.593
21.663 61.576
42.311 39.852
-4.376 60.647
-16.402 51.195
15.060 62.238
20.544 48.311
-4.362 59.042
-6.833 56.261
-27.835 44.303
-23.325 42.445
-46.838 25.536
-59.490 23.961
-51.078 21.546
-54.613 45.539
-43.233 6.022
-43.075 54.855
-46.396 22.218
-43.935 46.710
-42.630 29.937
-20.628 47.355
-18.119 31.212
22.428 38.859
21.625 43.970
50.636 39.150
43.879 30.142
36.365 47.538
31.521 38.657
30.453 53.922
18.012 65.019
13.610 37.030
19.536 46.893
14.998 48.514
15.392 37.266
2.817 41.356
45.749 -3.446
54.260 9.364
61.313 10.300
54.880 -7.964
-7.916 -31.073
3.381 -34.667
6.511 -16.181
36.195 1.832
30.822 -23.945
40.765 -17.245
19.293 -22.987
-24.305 -25.316
-34.619 -22.090
-13.607 -25.837
-30.101 18.599
-28.131 9.463
-26.586 -26.150
-18.729 -26.874
-3.429 -19.465
-18.292 -26.098
-43.689 -26.902
-16.778 -36.334
29.954 -23.617
1.327 -28.478
-28.627 -8.609
-39.191 7.134
-25.313 6.419
-24.385 43.846
-10.165 43.218
-29.104 20.246
-35.935 27.292
-36.325 50.111
-16.774 64.132
-37.860 44.589
-3.706 58.571
27.433 49.819
52.527 38.427
38.951 18.078
45.057 29.153
21.822 64.848
3.866 81.953
-37.172 -18.860
-34.844 25.075
-9.189 -14.932
7.782 -2.597
14.684 -9.617
26.282 -34.681
0.635 -22.726
21.897 -29.981
36.680 5.024
53.066 3.325
39.665 12.217
36.652 47.882
28.254 40.747
47.202 19.559
46.270 15.648
46.257 41.633
42.422 43.444
51.511 29.956
35.558 0.093
28.551 -2.515
68.667 20.357
35.926 23.096
51.048 -14.002
51.115 5.247
48.832 20.868
43.625 25.375
45.044 43.399
14.490 52.528
-0.101 36.997
13.962 -1.236
43.813 32.275
10.279 55.584
20.481 47.432
22.447 45.618
22.832 24.612
10.732 12.419
-0.509 -21.767
-29.474 2.950
16.647 -15.901
41.354 -3.554
43.006 7.469
42.915 10.605
56.995 27.817
26.743 38.484
3.214 50.965
-28.534 39.587
-43.629 -2.352
-43.546 9.735
-36.093 35.826
-13.899 49.320
-17.561 28.393
-42.388 37.133
-17.680 43.661
-40.391 57.489
-30.261 51.396
-31.428 40.505
-4.711 62.701
-1.565 68.721
-25.184 57.272
-18.805 58.803
-23.813 37.450
-23.864 47.954
-5.959 61.382
-9.966 55.731
-43.737 43.678
-35.168 42.338
-52.197 28.100
26.326 46.708
56.389 23.307
48.184 22.404
35.751 12.260
32.778 37.896
33.823 29.120
30.473 31.218
34.999 18.681
56.354 22.698
59.704 15.745
34.567 -6.594
33.587 -21.148
30.986 0.803
35.796 -12.370
36.081 11.227
26.284 -3.753
40.694 -3.543
22.724 -24.067
45.399 -5.550
42.939 16.431
45.491 32.145
21.630 14.505
31.616 0.199
40.634 31.887
34.846 47.083
4.018 51.044
-3.898 60.395
51.867 -5.508
49.127 -0.240
46.515 5.523
47.132 7.435
45.273 -1.013
56.982 11.202
36.640 6.671
26.867 56.745
43.300 40.289
41.630 22.031
32.186 23.013
28.076 41.598
39.510 15.579
29.362 27.493
9.144 34.551
25.420 23.943
17.547 64.213
-12.739 60.952
-11.231 50.118
-31.544 16.510
13.567 4.032
36.640 -7.775
47.511 -3.378
27.322 -2.189
51.417 18.891
43.384 -13.246
53.775 10.491
48.382 33.927
49.105 50.003
37.844 40.404
-15.951 39.406
-38.594 25.264
-46.412 -0.391
-35.410 42.920
-49.874 36.758
-45.032 43.456
-24.396 35.954
-22.186 47.441
-19.318 37.495
-48.087 41.866
-52.162 19.995
-15.492 28.856
-40.389 50.922
-25.219 42.571
-43.733 39.515
-45.923 1.625
-22.341 -1.802
-18.751 10.103
-39.469 14.564
-19.402 41.399
-9.776 36.509
-39.570 38.960
-41.604 34.332
-54.210 23.148
-46.543 32.697
-35.761 35.272
-27.790 38.905
-25.972 15.973
-32.969 -9.907
-19.712 -17.644
-30.429 -11.439
-38.992 17.885
-43.107 3.172
-14.073 -15.557
-0.826 -5.107
4.293 -28.108
32.101 -22.113
20.395 -23.907
-30.499 -6.254
-22.152 -1.271
-11.462 12.632
-37.863 -1.294
-14.042 6.901
19.350 -13.081
14.493 -19.379
47.151 -6.196
50.695 -5.406
58.441 7.447
31.750 -9.021
33.570 23.020
-2.720 -23.663
-26.718 -2.573
-27.107 10.171
-39.958 37.219
-25.147 -15.247
-51.918 2.125
-4.295 -28.531
14.627 -21.025
30.743 4.981
-7.505 20.438
27.537 3.561
8.334 4.052
-7.613 -15.484
32.653 -14.358
50.632 2.430
29.815 -9.076
41.975 17.493
45.778 0.083
40.315 32.112
20.491 40.704
28.930 52.516
39.330 40.274
48.984 30.101
45.088 26.294
29.055 46.791
49.571 34.122
31.365 -0.047
-2.555 -13.938
-25.402 45.997
-20.599 29.061
-47.459 27.484
-17.530 45.998
-26.878 1.049
-22.105 -16.812
17.031 -0.549
4.134 47.833
9.614 0.513
30.574 -12.940
11.852 -4.283
10.208 35.492
27.928 26.852
7.979 50.145
10.348 52.783
8.160 58.816
27.273 42.743
-7.182 53.778
-5.528 53.278
-38.454 24.599
-42.979 31.421
-13.074 66.912
-13.892 37.114
-35.880 54.216
-31.083 37.694
-12.106 63.992
-31.687 47.536
14.661 63.229
-27.877 61.884
-34.901 40.292
-54.236 29.772
-37.445 16.795
-32.093 10.159
-20.059 40.642
-14.990 62.012
-0.910 36.284
-35.237 26.868
-46.073 38.162
-41.647 30.437
-27.578 38.978
-53.360 9.621
-52.239 20.111
-42.097 14.652
-35.181 30.883
-26.672 11.164
-39.212 -9.069
-17.628 -42.878
-19.972 -29.658
-3.765 -30.052
34.908 -15.654
39.470 -20.851
14.411 -15.450
20.418 6.765
41.596 -2.473
45.633 25.016
48.725 -9.554
24.882 -23.177
32.328 -9.790
9.594 -7.557
32.950 26.531
-4.346 8.314
-6.304 24.235
23.290 24.894
40.210 12.014
51.575 29.349
50.743 19.995
42.758 19.510
42.093 38.967
43.961 15.024
10.448 55.156
25.935 37.787
6.177 50.370
-15.302 65.214
-3.469 58.819
-3.935 56.566
20.882 46.878
32.141 40.910
-15.477 38.401
-9.965 45.891
-1.478 53.855
-6.714 63.290
-30.984 44.784
-39.936 41.662
-37.039 53.306
-55.080 24.587
-44.545 14.902
-28.956 26.356
-51.244 38.227
-40.885 48.908
-55.949 27.754
-47.800 35.365
-32.460 -7.287
7.495 -3.684
23.757 17.810
20.269 -12.370
-40.781 -0.615
-50.744 26.683
-37.565 10.104
-56.401 13.765
-39.290 41.571
15.479 38.769
14.203 55.572
-19.825 53.987
-9.211 32.438
-20.002 39.877
-19.501 56.852
-38.249 39.464
-30.031 47.328
-31.450 31.677
-23.438 22.441
-9.681 14.434
11.660 -7.155
4.018 -18.503
30.445 -22.764
30.629 -25.402
40.127 2.884
16.474 -20.986
-0.566 -22.066
36.857 -15.568
11.189 -28.448
14.234 -9.549
-15.111 24.907
-14.848 38.192
-8.052 47.422
-10.126 37.586
-10.652 13.377
-27.903 -0.694
-24.347 -10.276
-26.069 45.499
-33.100 40.775
-46.201 28.907
-38.918 43.924
-22.530 63.972
-27.196 49.092
-23.785 38.940
-58.392 -0.662
-39.313 -20.303
-43.621 -16.380
-26.302 -31.145
-28.958 -38.159
-50.245 1.035
-46.554 9.042
-31.824 26.803
-28.876 18.722
-29.066 12.260
-15.833 19.605
-17.540 -3.252
-19.777 26.848
-24.529 18.308
-47.421 34.458
-47.156 22.839
-53.088 12.422
-57.573 16.400
-42.516 -5.501
-50.063 4.335
-42.647 28.293
-54.466 29.891
-52.179 43.691
-30.835 49.176
-3.878 40.126
-29.238 63.286
4.481 54.539
-12.836 74.781
-32.715 58.707
-30.371 58.992
-50.219 28.550
-48.924 19.094
-38.395 45.548
-50.425 13.005
-54.617 17.196
-8.919 -19.739
21.737 4.818
20.323 0.429
-2.818 -5.939
32.884 -19.187
9.527 -26.605
11.646 -34.361
18.419 -18.731
-3.645 -27.141
-26.206 -19.891
-19.971 -4.872
-10.238 -21.082
0.541 -36.577
-26.593 -18.257
-42.285 3.102
-36.200 -4.325
-41.544 -6.678
-33.672 1.392
-36.880 -10.614
-29.895 -7.094
-21.055 -21.581
-22.684 -19.042
-18.989 -18.086
-18.181 18.960
-5.639 -14.934
-5.799 -6.376
5.569 -32.420
36.993 -14.940
22.464 -11.671
18.200 -24.613
7.274 -16.036
33.082 -21.336
-3.251 -20.443
29.428 -13.786
23.942 -18.400
-9.670 -29.421
32.359 6.290
22.273 11.193
33.840 12.872
39.724 36.616
40.791 57.572
38.207 14.272
22.612 20.799
-8.479 2.648
-35.092 23.778
-21.711 13.940
-1.522 17.749
-25.242 33.795
-28.636 26.380
-5.971 10.977
-6.845 -10.457
46.917 33.096
37.874 -2.703
-13.287 -22.405
18.717 -10.398
0.460 -21.354
7.163 -10.157
16.082 -25.950
-0.392 -27.656
-26.696 -15.884
-6.910 -14.724
17.952 -4.306
8.758 36.351
35.768 13.071
24.818 22.342
45.373 -22.736
30.959 -14.453
52.289 20.369
23.994 9.577
17.601 3.101
23.654 16.106
37.317 12.434
13.322 -22.047
47.807 7.250
44.294 10.864
21.362 6.274
37.653 8.764
45.617 26.104
0.453 68.187
-14.479 52.326
26.416 56.562
-21.695 47.406
7.300 49.607
-29.949 52.382
-18.710 64.192
14.107 67.640
17.223 70.435
-21.852 49.235
1.293 59.074
-20.175 50.032
-44.737 34.585
-31.838 41.651
-45.911 43.117
-40.614 41.816
-27.822 38.752
-18.715 59.673
-30.126 18.859
-39.928 29.048
-50.566 4.861
-43.532 18.123
-16.431 -3.922
-26.690 -11.282
-24.152 7.667
-13.302 -2.826
3.959 -1.850
-1.946 -1.911
28.504 21.762
51.667 20.450
12.668 13.032
36.285 2.104
40.867 19.254
48.704 42.033
55.574 31.470
49.772 19.758
43.671 47.163
22.671 61.970
14.148 60.132
-3.160 54.521
25.213 64.528
29.068 50.782
35.703 41.217
34.081 55.409
32.215 58.724
19.317 49.813
13.502 62.716
27.419 38.653
33.872 15.840
38.148 -3.738
33.312 -26.787
35.061 11.353
1.992 -16.603
25.296 -8.376
33.591 -11.990
20.411 2.629
49.556 -15.883
31.494 -11.145
55.245 10.309
45.779 33.623
50.468 28.716
32.780 57.376
32.117 54.827
-1.883 52.398
1.371 58.731
-6.255 56.341
8.271 59.709
-32.645 36.530
-2.340 66.212
0.757 -24.192
18.509 -8.005
17.163 -1.324
12.591 3.312
-12.979 6.116
-5.510 -11.230
14.784 -18.677
9.005 5.461
-1.533 -11.187
-5.872 -20.024
-23.759 -1.296
10.545 -28.720
-19.411 -17.607
0.161 -12.158
22.659 -25.892
29.290 -24.770
-3.960 -12.734
-20.357 12.154
-36.953 -1.358
-37.301 -10.681
-49.931 10.462
-45.083 48.539
-42.616 -14.143
-30.718 -28.533
9.750 -33.068
0.996 -17.572
20.098 -19.414
19.746 -14.605
-15.199 -10.199
-6.703 -31.351
-43.117 -5.362
-38.212 -0.369
-54.521 11.424
-34.554 -20.222
-46.281 -20.687
-21.564 -3.831
-8.023 -2.840
30.968 6.167
18.437 0.721
5.583 -17.149
-5.627 -18.646
11.739 -31.409
-27.646 -10.641
16.329 -18.705
7.031 -15.290
-3.338 -8.034
-42.697 2.316
-52.435 -10.942
-33.260 6.118
-45.565 33.319
-27.063 51.669
-26.358 55.663
-32.088 60.175
-17.904 58.307
-15.619 47.480
-27.730 54.766
-34.197 50.110
-30.693 64.490
35.147 56.782
12.673 79.029
-5.900 62.029
-9.238 64.033
-11.362 56.671
9.344 50.832
-16.156 71.294
1.286 70.060
19.814 56.716
-20.774 73.904
-25.300 61.843
14.333 57.966
29.032 47.924
37.968 20.381
31.169 61.261
-14.897 34.093
-12.427 58.116
-16.296 44.840
-9.360 56.002
15.081 73.279
30.788 37.056
43.596 -9.472
22.726 28.924
24.553 47.186
52.718 -12.894
50.158 4.104
47.999 17.772
29.849 -4.698
26.952 12.676
41.329 7.748
55.813 28.854
53.351 11.447
39.066 17.276
37.438 4.535
34.685 53.073
2.471 42.326
30.154 -23.159
-28.306 -20.994
0.013 12.486
-16.324 5.238
-21.359 17.935
-29.064 12.627
25.210 -11.428
19.515 6.049
4.898 -1.686
-17.521 -22.619
-2.527 -18.993
-43.242 -22.080
-53.662 -4.161
-34.111 27.694
-43.803 22.749
-66.857 0.060
-39.289 -17.124
-23.482 -19.480
-50.610 13.627
-46.792 36.706
-43.020 23.968
-50.754 32.480
-51.502 9.056
-55.720 -19.869
-31.261 -32.081
-34.840 13.236
-40.425 -1.548
-54.359 23.846
-59.816 22.329
-37.000 -7.258
-35.494 5.130
-42.919 7.597
-52.256 5.813
-52.770 -13.850
-43.311 -9.607
0.333 -9.481
-43.197 13.751
-24.657 -0.631
-44.853 -0.830
-51.072 23.093
-34.107 -14.812
7.800 -6.327
-2.125 -18.837
42.370 -2.895
38.435 28.193
44.277 23.514
30.300 36.416
36.546 44.178
50.169 38.568
38.278 40.162
25.313 39.236
-23.400 52.371
-33.663 28.832
-4.445 -19.786
6.931 -11.686
1.987 51.754
-24.754 37.761
-14.409 34.779
-32.359 3.513
-23.998 -17.245
12.431 -24.099
5.892 -20.335
21.796 -0.070
29.846 -27.030
36.164 12.576
13.828 43.839
44.100 15.630
42.725 19.648
43.136 37.642
38.064 52.545
26.224 53.965
4.982 64.659
11.835 51.824
-14.723 48.755
3.386 55.426
-35.402 66.897
-14.218 67.043
-25.225 41.148
-33.544 31.640
-28.639 57.477
-28.516 25.349
-29.226 13.726
-32.393 16.376
-19.292 -3.963
-17.699 2.092
-10.449 23.672
9.673 -2.422
21.841 11.469
-3.772 8.238
-7.907 -2.633
-9.190 2.040
-45.492 25.662
-36.663 18.402
-20.968 56.189
-5.428 45.540
-32.132 42.193
-11.905 -1.427
-30.882 -7.883
4.536 -22.294
27.178 -19.060
2.869 -26.986
25.969 -23.555
19.201 -34.913
34.453 -22.274
9.497 -30.289
-29.757 6.704
4.694 -4.130
11.531 41.944
25.748 49.970
20.705 20.934
11.590 10.564
48.067 28.992
36.091 -6.794
52.656 -20.957
53.365 14.535
51.272 9.052
32.597 36.163
50.744 22.216
48.118 20.531
32.624 12.129
25.168 8.367
26.049 -18.506
22.361 22.322
-9.007 39.781
4.461 41.781
5.848 61.238
6.623 54.653
3.815 68.352
31.254 41.008
-0.513 51.493
-11.358 55.741
-29.191 46.477
-42.087 -0.265
-29.132 37.868
-34.159 30.917
-25.948 43.532
22.280 40.472
4.774 65.313
7.891 62.578
20.231 53.273
12.436 59.323
3.298 65.699
2.092 41.895
52.618 22.749
55.775 21.658
45.512 49.895
35.293 42.188
39.155 22.043
39.500 39.324
24.948 62.554
23.743 51.942
39.803 50.076
49.995 44.128
14.024 62.634
-17.091 56.730
-8.539 70.757
12.089 68.128
42.482 41.144
40.407 10.716
18.491 61.884
11.286 69.943
6.480 58.156
3.064 61.034
-6.626 61.206
42.516 30.318
43.735 35.198
29.466 35.478
39.027 41.767
20.634 8.749
33.031 30.208
24.494 50.221
42.000 25.219
26.997 62.636
18.015 71.886
32.182 14.489
22.509 62.196
1.883 64.844
-13.769 67.183
25.006 54.140
37.135 32.400
42.400 40.029
41.073 24.053
39.246 40.731
32.308 49.502
21.800 57.717
31.427 57.084
38.011 31.647
27.941 2.859
-12.801 -25.808
-41.632 34.184
-39.513 49.362
-34.258 56.260
-27.786 48.476
-27.887 57.795
-11.946 53.098
-38.561 52.111
-38.323 50.375
-32.296 31.323
-41.898 24.207
-17.830 57.619
-46.059 40.631
-13.365 -4.422
42.894 -6.550
49.183 36.939
5.911 64.582
-4.229 58.233
-32.310 45.806
-28.495 39.024
-39.474 20.383
-44.404 28.197
-21.949 60.307
12.567 60.677
20.149 54.453
21.457 36.309
17.098 65.228
-26.533 58.673
3.605 54.342
29.316 57.014
39.822 21.106
45.161 31.965
42.036 24.156
40.296 19.994
44.800 28.670
23.368 61.179
32.858 52.701
-18.121 62.169
-15.928 66.844
-12.565 61.600
-16.904 61.224
44.092 12.286
37.897 50.958
38.843 47.558
50.861 22.472
45.730 34.223
39.232 19.270
37.908 53.291
29.915 27.932
35.866 52.438
33.598 59.322
19.170 54.153
19.135 46.096
4.242 47.101
34.266 -6.793
49.946 29.513
19.014 52.451
-0.372 59.236
-38.590 54.556
-31.623 61.160
-7.143 64.829
11.933 66.449
15.261 64.476
35.154 56.587
2.644 59.193
-27.502 37.320
-23.841 40.122
-44.282 21.251
-56.249 9.111
-44.000 11.552
-38.247 12.563
-21.478 -18.576
-29.976 13.656
-23.659 65.770
-20.788 69.244
-23.126 53.616
-40.154 48.770
-25.436 55.456
15.027 52.794
-2.535 61.414
17.346 44.703
42.583 13.175
46.422 -5.110
48.794 1.496
22.524 -12.180
-7.876 -11.790
25.758 -7.873
8.808 3.868
-27.705 -5.744
-32.225 -4.928
-30.031 -20.551
4.003 -10.738
-32.629 9.794
-25.235 22.354
-29.306 42.105
-43.760 52.529
-36.126 58.394
-48.964 43.007
-56.356 16.650
-42.141 49.109
-47.957 22.501
-10.906 41.262
-19.176 61.501
-19.303 76.795
-15.380 43.615
-40.270 39.571
-15.084 63.571
26.046 42.297
41.038 50.935
11.319 53.319
21.835 50.565
19.255 7.364
17.512 38.542
-11.195 56.725
-32.043 46.641
-25.977 12.288
-20.489 -19.353
-44.143 -7.507
-21.974 -16.468
-42.863 -11.583
-9.090 -35.571
-6.768 -37.737
-20.450 -20.906
-26.683 -22.199
-2.532 -29.998
-44.573 0.826
-39.831 0.844
-42.734 38.109
-40.531 9.861
-12.078 43.716
-22.393 57.394
-3.070 57.387
23.363 51.676
10.604 46.013
4.488 47.781
20.187 -25.148
37.907 -24.464
50.995 22.446
34.426 46.404
53.453 26.495
54.221 11.117
39.643 17.218
33.997 -2.095
2.156 -14.185
25.445 24.972
27.640 22.743
19.212 14.178
25.170 7.097
44.734 20.137
20.019 15.124
30.651 22.785
29.008 27.284
25.786 12.531
25.336 23.592
-13.955 41.927
-0.823 45.135
-19.313 40.310
-20.689 16.458
3.316 16.985
32.291 49.927
19.288 51.371
19.270 -0.755
41.329 -28.866
21.793 -21.369
41.240 -14.913
20.794 -26.710
-0.106 -20.165
31.690 -11.562
45.901 41.679
46.488 27.249
37.878 51.479
43.789 43.167
40.905 42.625
38.779 -7.850
32.924 -5.716
-2.035 45.107
11.290 59.612
3.815 44.550
33.359 58.862
46.404 30.131
41.105 34.634
32.488 41.363
21.698 51.264
-11.839 54.608
-24.115 30.566
-27.971 56.071
-11.015 71.858
14.857 66.581
20.974 48.299
46.942 29.277
39.946 43.841
38.102 26.607
50.452 23.150
43.225 32.125
13.307 -9.352
3.771 1.948
-17.873 -6.516
-39.261 -19.531
-39.902 -11.013
-30.252 26.172
-35.647 42.657
-52.786 41.119
-44.957 21.957
-47.284 17.857
-47.393 -14.424
-21.416 -27.349
-9.916 -25.792
-26.133 -33.788
-36.790 -15.321
-42.719 -6.182
-36.764 -7.313
-23.224 5.662
2.140 -18.782
-8.480 -26.969
-42.069 -1.887
-14.006 -7.196
-24.013 -22.279
-11.718 -3.380
4.775 -9.532
-15.341 -31.080
-20.931 -10.941
-32.160 18.730
-32.788 32.881
-49.965 22.770
-39.441 18.358
-41.505 16.925
-22.242 10.225
-33.071 -10.196
-54.953 18.342
-59.741 13.431
-48.800 -1.247
-42.590 19.459
1.024 -17.014
-14.488 -35.972
-16.781 -15.466
-32.753 -16.211
-19.766 -26.272
-15.985 -30.854
-30.221 -20.802
-18.135 -22.048
-42.879 -9.401
-10.688 -27.076
-15.543 -22.221
-14.451 10.557
0.304 -19.582
7.561 -12.297
34.871 26.398
19.877 19.766
15.255 -22.545
35.650 -2.541
30.260 -32.607
12.881 -41.530
1.657 -44.543
-21.410 -41.577
-6.276 -33.055
-36.794 -7.093
-11.072 -6.188
-6.848 2.814
-13.002 -16.535
8.958 -20.495
14.934 0.430
3.694 -15.469
-23.868 4.584
-28.065 41.140
-19.554 67.162
-13.435 55.288
-21.789 15.135
-17.986 13.856
-11.705 -14.010
-29.966 -17.413
-34.080 -7.042
-35.795 0.785
-4.270 -14.795
28.837 -13.299
4.166 -10.861
-25.099 -13.560
-12.916 -2.396
-10.990 12.796
-31.729 51.669
-27.274 56.898
3.728 53.958
-46.776 34.382
-43.026 26.598
-60.148 9.094
-46.225 28.592
-30.383 -22.070
-12.207 -31.713
-18.126 8.780
23.085 14.586
7.566 27.895
-21.211 34.876
33.206 46.123
36.727 -6.640
25.949 -6.371
55.999 7.798
30.113 -16.992
47.553 23.440
39.225 36.952
36.022 55.372
21.729 38.585
36.205 51.904
14.605 56.999
-3.573 64.042
5.982 58.857
14.127 54.504
27.868 26.755
13.912 2.937
0.621 -32.937
14.089 -37.800
21.592 -24.317
-19.139 -5.600
-26.728 -17.576
-5.844 -7.531
24.212 -9.633
27.857 34.742
-1.380 61.379
-1.253 59.306
-6.473 71.577
13.749 47.339
-2.779 41.444
-17.298 61.638
-21.551 15.502
1.813 2.994
13.774 -25.425
25.928 -30.243
23.310 -33.335
30.055 -6.721
18.927 -11.962
7.552 32.910
48.957 -1.547
44.812 14.936
34.874 23.657
9.425 13.894
15.815 22.211
43.092 5.439
34.889 22.396
22.898 1.799
14.016 2.471
-16.919 -11.846
-5.618 -17.998
-32.696 -10.617
-30.157 33.954
-34.991 33.816
-12.260 66.065
-12.537 64.081
14.563 60.298
-8.378 63.457
-34.249 37.521
-1.503 63.862
31.694 49.553
4.511 52.583
44.785 25.533
29.243 39.861
14.098 55.804
12.473 58.801
23.953 59.241
19.527 67.625
-1.380 60.830
29.671 39.562
27.231 24.516
30.387 -8.078
50.884 1.915
54.613 -4.944
69.034 23.801
32.035 50.180
28.148 49.667
41.785 34.914
31.329 43.162
4.977 52.142
-25.568 55.280
-35.563 39.507
-48.459 27.812
-45.398 20.420
-38.726 38.427
-44.361 22.199
-26.201 27.518
-33.857 -6.880
-47.601 14.911
-22.055 -11.342
-30.347 -0.111
-42.514 20.857
-34.326 50.775
-28.363 60.042
-10.114 53.813
-34.404 62.890
-10.076 56.227
-18.041 68.736
-19.773 55.312
-28.565 59.711
-39.751 39.467
-26.010 59.659
-24.939 38.142
-32.460 52.774
-18.586 55.095
-39.342 37.395
-46.637 49.614
-58.445 25.739
-48.730 16.173
-56.823 20.859
-49.754 27.825
-50.854 20.000
-16.827 52.623
-44.177 40.410
-10.296 61.733
-22.645 62.940
15.037 30.645
-25.709 50.336
-32.325 41.197
-20.621 43.252
-31.912 56.021
-32.723 6.273
-20.853 11.760
-28.014 22.122
-31.958 -5.577
-39.077 3.037
-33.964 8.453
-29.061 -16.234
-40.732 27.256
-50.835 31.111
-35.175 32.132
-18.648 50.495
-17.185 44.798
-2.841 72.203
-8.529 61.803
-29.899 35.483
-13.518 60.781
19.279 46.137
29.508 49.143
51.622 40.510
30.829 35.029
38.670 24.847
17.411 43.802
41.092 53.978
46.794 35.102
14.027 45.728
16.663 46.609
44.225 34.345
44.461 33.677
25.446 62.130
31.108 61.777
51.149 2.725
38.673 11.457
25.629 -11.201
14.370 -38.170
-2.795 -30.525
-26.777 -17.710
-41.705 -11.526
-27.958 -11.174
-11.996 1.027
-34.720 0.034
-28.517 3.749
-22.748 -21.982
-12.021 -26.893
-19.283 -15.675
-23.202 3.871
-12.518 -28.499
-5.161 -25.001
-7.388 -27.896
-38.397 -9.804
-44.813 -21.765
-57.408 19.115
-55.438 8.759
-53.922 10.820
-50.224 21.279
-11.872 23.258
-49.414 19.653
-29.061 10.474
-26.509 6.225
-2.813 24.789
-26.311 -32.369
10.986 -38.408
-19.977 -29.882
-13.985 -13.221
-39.265 0.585
-31.310 -22.554
4.494 -11.484
-37.557 -4.795
11.716 -32.324
17.387 -20.683
28.528 12.189
18.097 17.914
6.900 5.636
4.333 -5.794
-21.623 -26.731
7.281 -32.318
29.262 -14.596
1.663 -40.727
10.352 -26.699
5.987 -32.695
-26.022 -16.874
-16.998 -13.915
-38.544 -23.580
-25.358 -23.375
9.439 -22.998
18.080 -35.426
24.729 -35.690
33.225 -11.735
14.471 -4.001
-14.125 -18.205
-31.102 0.082
-4.774 -19.527
25.351 -33.254
8.393 -5.808
41.069 -3.836
24.944 -30.061
11.720 -26.925
-10.590 -27.055
-28.415 11.165
-32.410 -17.284
-18.164 -21.751
30.060 -30.139
11.292 -26.695
-6.388 -26.304
-6.448 -31.861
4.376 -13.495
-1.733 -14.861
-30.503 3.394
-47.156 7.818
-42.159 2.854
-35.806 -15.774
-25.318 -7.422
-44.320 -11.655
-12.084 -11.431
-17.863 0.858
-26.555 32.953
-7.134 -17.553
-28.594 12.415
-43.804 25.919
-27.914 52.002
-13.313 66.388
-27.127 53.999
-6.408 67.462
-6.721 74.018
-6.462 61.450
12.936 68.228
25.291 48.279
30.173 25.450
28.652 47.254
17.454 42.583
32.300 43.351
33.186 30.753
49.347 16.241
48.638 19.903
42.624 -7.675
42.034 -8.075
43.100 20.117
31.028 -13.559
4.640 -36.212
7.604 -11.479
-1.349 -16.316
-3.133 -20.085
-41.174 14.623
-50.752 10.975
-46.750 48.591
-54.529 27.714
-55.229 20.013
-44.981 37.094
-46.206 10.833
-59.221 17.770
-57.508 26.496
-50.693 21.232
-58.549 23.521
-57.076 34.216
-50.712 29.785
-46.101 15.433
-49.101 26.931
-54.284 16.925
-40.958 29.145
-29.663 30.535
-6.526 -11.662
13.428 5.029
12.777 -6.225
40.673 3.912
8.636 4.622
-1.761 28.584
-16.975 49.562
-3.151 44.980
17.313 5.903
17.463 3.570
30.197 -13.632
10.396 7.793
8.568 -14.046
14.075 -30.415
20.745 -23.656
21.618 9.774
16.316 47.101
-22.824 23.903
-24.896 48.560
14.253 51.221
24.434 63.555
-4.226 63.044
-17.545 47.222
-29.208 48.915
-31.447 7.825
-27.483 2.274
-8.645 -15.045
29.959 -33.993
43.835 19.153
6.920 -4.408
-18.234 14.832
-16.758 41.746
-35.614 32.784
-30.674 51.139
-37.943 45.496
-7.910 61.269
2.128 60.557
31.963 63.069
2.934 62.661
38.806 33.049
49.266 21.743
30.961 37.654
45.837 29.306
26.091 0.034
20.082 -10.993
9.564 19.539
10.916 52.003
0.059 26.712
-9.339 29.666
6.141 9.016
-40.788 6.893
-37.197 -2.766
-14.138 -20.037
3.181 -36.491
4.642 -32.895
-37.606 -17.601
-20.299 34.873
-31.383 58.316
-44.926 39.804
-20.110 41.291
-37.976 33.493
-28.910 35.239
9.206 21.620
30.603 14.261
34.349 -14.100
31.229 22.935
7.814 49.568
-2.405 52.430
-19.449 10.968
-9.553 55.037
-2.826 57.182
-5.403 58.271
-12.055 54.255
-23.429 30.126
-18.066 50.260
4.641 43.347
-22.286 4.000
3.534 -20.404
-17.360 -29.415
-0.090 -27.125
-6.804 -22.525
1.179 -36.179
-15.907 -32.725
-19.085 -35.103
-28.943 -26.604
-50.490 -31.889
-32.876 -25.224
-17.518 -6.420
-35.453 -30.977
-19.886 -19.999
1.657 -38.110
30.932 -25.240
2.634 -36.222
-14.246 -31.672
-24.156 -21.229
15.690 -20.092
45.857 -14.596
37.354 -4.377
45.247 10.836
39.832 -2.023
33.544 11.600
-0.524 -20.850
-37.740 4.766
5.595 -30.049
35.658 11.578
-2.959 13.600
14.413 -15.656
34.661 21.084
27.817 -18.505
24.034 -13.640
-12.290 -35.102
-6.990 -34.823
-44.360 -9.847
-17.823 -26.159
-24.812 -19.672
-2.199 -22.164
-19.253 -13.964
-13.543 -23.819
-11.110 -22.647
11.822 0.758
12.052 23.167
-17.079 -19.354
5.650 -2.684
23.142 22.451
16.922 27.793
39.150 27.052
36.926 36.126
11.121 46.259
27.327 35.243
46.115 18.460
36.006 45.389
6.968 50.768
-19.113 51.635
5.214 70.582
-33.151 26.617
-14.463 -11.090
-2.317 1.349
-15.541 9.694
-24.103 19.381
-44.468 13.376
-37.893 17.933
-24.404 -24.487
7.232 -23.992
-21.946 -27.606
16.091 -36.960
25.354 -28.749
40.367 1.844
43.185 10.894
27.525 -6.335
21.457 27.855
13.708 53.999
13.826 49.447
33.223 52.317
8.164 45.287
41.040 37.917
40.888 14.016
36.604 48.278
23.117 41.803
13.097 31.260
11.992 44.332
52.633 43.420
49.483 25.379
47.902 15.716
46.789 18.400
27.815 -18.628
13.499 7.337
42.040 -2.258
45.390 21.873
-4.462 18.490
6.430 40.938
32.047 29.031
-1.617 2.616
8.948 -1.360
-32.573 0.502
2.212 -11.384
-23.927 -9.772
-8.685 -6.319
8.485 -28.879
-10.816 -6.039
-11.563 48.903
-11.325 49.329
-45.324 28.869
-36.316 31.475
-47.749 10.754
-45.138 2.489
-38.299 13.567
-28.001 34.418
-30.718 38.654
-36.090 47.725
-16.001 53.572
-11.688 57.979
-14.166 47.651
-30.203 -20.056
-35.348 -1.936
-30.202 -21.105
-34.212 -12.927
-57.843 18.519
-45.396 21.211
-40.840 28.312
-60.494 -4.739
-34.962 31.720
-12.669 55.006
7.858 57.800
40.979 32.602
46.109 40.137
50.075 29.517
37.675 42.776
48.063 0.555
26.524 -18.655
23.311 -11.337
30.317 -10.361
24.777 -7.903
30.141 14.038
50.612 5.973
45.374 -4.008
41.642 20.976
51.568 22.045
29.342 57.827
18.862 59.402
7.910 53.515
34.680 53.824
10.497 61.566
2.892 46.494
24.063 30.163
18.750 -8.016
23.333 -16.584
48.646 -1.565
26.413 -16.461
34.539 -4.293
24.153 -19.673
48.847 19.120
40.130 -12.881
29.515 -4.411
52.180 -0.730
53.777 11.816
39.885 12.849
23.930 43.828
-8.080 69.511
-8.573 64.108
-3.758 61.590
5.586 -24.454
2.923 -39.375
-14.183 -34.094
-11.465 -7.737
-13.351 4.177
-24.619 19.810
-33.662 2.642
-4.203 -8.665
10.625 -24.113
9.629 -20.487
-1.900 -6.441
8.746 -28.700
16.699 -33.631
14.982 -21.177
2.998 -23.206
-9.716 -21.995
-30.402 -10.834
-44.976 7.157
-53.775 17.203
-31.700 32.035
-44.416 -3.359
-29.256 12.539
-28.283 1.538
-52.633 27.676
-20.877 20.294
14.726 4.050
28.270 15.160
-1.199 9.302
25.583 -11.990
18.144 -12.172
30.327 5.105
28.533 46.230
51.634 47.234
4.287 60.968
43.708 47.485
40.229 36.250
31.064 45.893
45.002 40.953
32.446 41.517
36.669 22.859
40.838 14.587
49.769 -10.507
43.824 13.898
22.188 -12.234
24.904 -3.108
3.531 -9.155
-13.430 -20.509
-47.621 7.918
-38.074 -0.139
-31.689 1.447
-37.378 26.555
-43.242 37.073
-30.622 53.531
-46.670 25.627
-46.764 -14.096
-46.400 19.095
-47.108 -1.976
-46.838 23.245
-44.865 -2.265
-39.017 47.338
-25.329 56.682
-29.943 42.424
-30.962 56.587
-13.215 58.437
-14.658 35.700
-44.093 23.097
-32.796 49.183
-36.378 15.834
-31.892 -6.664
-33.435 -7.170
-39.123 3.622
-39.666 7.956
-43.702 8.412
-31.244 37.309
-47.391 23.028
-21.774 17.698
-31.195 56.021
-42.492 7.841
-13.041 2.380
-5.156 -18.324
-19.033 -13.115
-3.570 -29.211
-41.337 -8.800
-22.656 27.017
-20.598 22.481
-38.274 12.132
-18.998 -15.899
-14.128 -11.905
40.715 -0.282
42.899 3.875
52.615 33.000
15.113 52.309
-42.086 51.834
-38.486 47.125
20.461 55.704
16.284 64.058
21.687 52.126
14.802 52.089
38.900 52.684
19.965 55.852
-1.916 54.233
-11.319 47.010
-31.209 56.292
-29.694 55.289
-42.638 49.280
-34.492 17.446
-10.305 34.955
-40.858 30.908
-43.880 32.343
-43.065 51.476
-29.297 47.235
-3.936 53.995
-30.578 41.352
-7.858 48.987
-47.762 25.071
-37.370 33.459
-20.123 3.149
40.672 34.240
33.136 54.572
21.794 69.788
32.183 68.986
-6.798 74.227
-7.955 61.983
-7.577 63.021
14.592 62.607
50.828 43.094
36.975 18.447
53.784 41.880
41.886 33.011
46.021 36.785
53.826 17.049
16.001 5.817
36.244 8.717
10.232 -13.752
19.173 -25.336
8.034 -29.861
2.854 -24.827
12.752 -15.094
31.133 -7.447
16.218 -33.854
15.426 -37.191
30.364 -11.610
23.758 -22.510
40.264 -10.904
56.153 -1.543
50.256 -1.087
49.507 17.482
62.858 2.384
34.607 38.964
15.125 22.110
49.662 35.549
20.689 43.723
33.171 39.687
20.401 18.761
5.257 -24.668
-26.763 -29.078
14.122 -24.657
19.341 -5.532
26.793 -4.012
24.491 -29.900
46.933 -18.310
51.974 -2.297
33.710 -21.938
48.982 -21.804
25.553 -23.159
39.848 3.772
49.277 2.538
49.371 20.488
46.605 21.079
-3.824 -5.019
7.093 -24.796
-8.971 32.564
-26.564 25.217
-15.722 49.055
17.364 70.546
35.875 37.980
54.771 28.192
46.613 24.055
32.286 16.162
53.661 39.495
36.557 40.185
50.766 19.653
41.902 49.256
10.248 54.245
32.053 36.860
21.677 45.982
-23.319 39.524
-25.577 56.678
1.885 68.705
22.059 65.124
4.379 58.773
11.912 59.475
41.772 30.622
8.425 27.658
20.351 54.314
29.653 62.730
10.181 62.734
-0.103 50.730
-1.263 50.293
-24.142 54.837
-19.496 36.985
-38.793 39.578
-19.607 9.139
-20.900 -29.473
33.859 -11.220
8.511 -35.881
14.006 -41.711
18.541 -31.456
-0.145 -36.481
37.022 -32.759
28.515 -27.435
25.351 0.834
42.097 22.100
12.607 -21.742
-10.996 -34.217
6.230 -18.650
10.479 -25.184
12.379 -41.043
-20.021 -34.298
-26.639 -23.577
-37.995 -8.525
-46.649 6.208
-35.033 29.269
-2.210 2.491
-3.414 -14.349
33.286 -8.718
21.157 -0.720
7.104 14.796
28.189 -20.493
-1.095 -14.585
23.366 -0.253
31.244 -4.124
32.887 -5.678
44.064 3.883
31.030 -20.615
5.138 -21.822
-33.169 0.104
-42.563 11.733
-45.701 55.752
-12.223 41.079
-39.276 21.680
-40.478 22.564
-15.394 3.857
-21.947 15.630
6.424 3.659
8.573 11.139
7.412 8.788
-9.760 -23.279
-45.876 -32.483
-17.318 -13.354
-34.973 -10.639
-29.718 25.383
-22.286 18.870
-28.150 33.607
11.317 33.755
18.180 18.775
20.402 -15.362
26.132 -13.521
3.870 -24.376
35.765 -5.362
57.672 -10.165
41.177 -7.513
40.945 17.221
53.210 -6.335
16.325 17.170
18.479 -15.065
-19.140 0.649
-12.463 11.134
13.673 39.357
28.913 42.853
34.411 60.796
16.564 55.276
12.437 51.751
-23.313 57.496
-40.061 47.157
-16.476 70.875
-12.563 57.334
-1.152 59.002
35.501 49.408
35.618 33.852
-16.327 70.692
-14.634 27.332
-50.352 25.690
-46.794 5.965
-32.525 37.222
-26.133 -8.196
-12.262 -11.048
-35.218 -10.482
25.792 -6.074
49.242 -13.727
22.379 -36.805
26.258 -11.350
-11.266 -39.965
31.474 -26.583
28.037 -27.360
25.283 -37.072
8.089 -18.003
-21.523 -3.002
-13.300 -33.787
-8.849 -48.448
-30.703 -25.608
-19.011 -31.329
3.724 -31.023
18.631 -27.617
27.690 -3.295
43.832 -11.010
39.574 23.677
34.861 21.669
7.669 52.247
-7.076 64.076
-16.018 64.809
-3.908 60.390
19.978 50.249
14.695 53.672
-21.734 44.978
-32.166 48.259
-32.548 52.974
-11.576 56.341
-21.598 8.541
-26.969 6.062
-8.829 -2.995
-30.744 25.449
-51.393 35.550
-23.921 59.272
10.620 63.382
-11.565 62.743
5.651 64.883
16.952 53.518
27.519 54.274
0.276 51.095
-3.629 58.303
-11.617 62.786
26.320 58.795
14.406 61.871
28.529 67.029
20.070 56.724
-3.554 64.140
28.695 30.631
26.967 51.026
45.697 13.297
36.944 -10.420
12.697 -14.752
42.330 -11.012
34.695 -29.311
22.542 -43.010
19.292 -40.922
-5.850 -17.454
-12.252 -24.634
2.355 -39.358
-10.422 -26.677
-1.732 -23.659
-30.275 -22.224
-35.878 4.006
-15.626 -9.611
28.821 -30.051
27.062 -17.448
-16.189 -23.031
-35.763 -8.116
-46.380 -4.931
-47.805 31.123
-48.812 30.832
-26.313 -4.129
-12.334 -22.108
-12.786 -19.311
-22.744 -24.021
-14.551 -27.172
3.530 -18.214
-19.421 -25.148
-35.768 -18.530
-26.168 -35.972
-26.784 -15.130
-19.013 -10.599
-36.061 -2.197
-55.634 22.418
-43.530 3.881
-49.250 29.189
-40.043 10.991
-52.380 12.798
-32.800 54.515
-24.463 68.318
-6.683 70.098
-9.835 75.718
-12.899 16.405
-36.875 37.404
-51.831 43.843
-9.957 -10.437
-33.772 7.012
-58.277 21.271
-48.375 40.002
-39.468 32.949
6.609 54.087
-8.643 53.675
-11.230 27.854
-9.130 24.293
25.409 35.322
18.106 -2.537
-9.398 21.915
-7.167 42.158
-21.299 32.640
2.098 45.522
17.808 55.182
21.209 52.215
-18.167 20.805
2.906 55.215
-12.458 63.798
-33.593 60.603
-26.146 -9.192
-36.568 -15.293
-25.852 -25.334
-28.738 -3.566
-25.617 14.951
-27.928 6.086
-20.945 10.717
-30.074 13.131
-19.287 -29.112
-29.012 -8.412
-30.334 -19.770
-43.349 -14.299
-32.616 -0.973
-33.347 -1.349
-23.292 -11.042
-7.039 -28.377
27.485 -9.292
-4.576 9.367
-19.473 15.459
-36.199 21.839
-34.169 -11.659
-30.985 6.106
-10.932 -32.009
-11.601 -16.350
2.804 -17.457
5.159 -29.643
20.431 -2.401
6.521 -6.222
24.529 -7.945
14.877 -7.359
-1.765 1.152
-20.373 -7.581
-30.895 -13.597
-36.715 2.970
-11.147 -30.942
-31.733 -19.778
-17.281 -29.308
-5.919 -27.471
41.959 -1.236
14.019 -12.676
35.828 -15.964
59.449 16.815
43.783 12.625
36.028 52.178
24.300 47.361
17.054 44.475
31.797 31.508
10.164 23.107
24.606 56.645
37.408 62.506
44.036 36.177
29.459 36.503
47.542 35.804
12.818 58.031
28.289 32.595
11.781 61.518
2.016 66.558
-28.206 54.089
-40.072 43.530
-25.297 72.079
-36.877 40.681
-51.806 23.565
-28.199 40.884
-37.689 27.391
-34.501 38.667
-4.321 33.481
-9.691 5.036
5.377 -10.218
-0.438 -20.725
19.345 -11.971
31.198 -17.866
39.986 33.756
31.631 15.547
18.438 -1.278
29.017 17.627
33.742 9.429
-11.063 -18.004
-21.820 -20.230
-48.119 -13.415
-54.999 18.016
-51.468 19.371
-49.825 -4.939
-61.421 22.384
-43.041 29.624
-42.877 11.721
-37.218 -25.430
-39.385 4.621
-31.171 -0.076
-40.489 13.761
-43.978 17.270
-30.872 46.197
-42.658 52.579
-8.112 54.057
-27.842 50.753
-35.461 43.391
-42.338 23.172
-47.668 32.426
-34.747 16.339
-30.220 53.845
-15.031 50.985
-27.278 21.358
-34.500 0.628
-46.092 5.831
-37.935 2.842
-40.243 33.390
-30.747 24.513
-33.473 7.229
1.808 -19.508
2.556 -22.996
11.617 17.022
12.868 20.674
39.267 -1.838
39.215 -6.547
37.730 -20.557
52.395 17.704
51.130 -18.228
47.300 -17.237
42.939 14.510
52.105 36.836
42.596 25.960
58.682 23.712
44.802 -5.394
57.395 26.240
42.359 35.448
48.056 27.536
42.170 -0.340
27.369 54.908
45.042 24.518
49.142 -14.916
35.739 -24.010
51.460 -1.271
41.525 -1.271
41.737 33.355
25.771 11.552
47.760 14.589
26.507 -26.309
21.431 -24.525
19.570 -13.760
-40.294 -13.261
-39.428 5.380
-52.776 13.987
-48.706 28.456
-49.428 24.535
-36.472 17.173
-50.445 7.903
-48.400 6.272
-24.999 8.372
-32.342 6.599
-21.462 12.160
-27.766 -13.989
4.904 -19.159
-28.244 -20.779
-22.185 -19.487
15.901 -7.614
39.679 -0.584
37.262 -3.747
45.966 4.443
28.190 -14.078
18.029 -21.756
4.673 -3.237
14.601 -17.567
-4.181 -20.150
-26.581 -5.214
-0.222 -22.548
-11.337 -0.222
-8.072 3.364
4.936 37.495
16.174 38.548
-31.068 41.559
4.291 59.281
1.567 52.797
7.032 58.564
12.980 60.240
9.443 61.914
-11.886 63.792
-1.740 66.428
36.293 -11.532
56.037 18.654
46.689 26.552
52.720 25.618
45.341 32.390
37.980 47.003
44.972 12.350
47.551 -0.303
48.427 30.742
28.567 43.196
17.216 42.257
42.849 8.328
30.141 16.013
19.783 5.776
31.273 11.932
32.531 28.466
40.881 28.790
28.716 -19.017
41.495 -14.833
47.689 -19.953
45.356 -15.911
29.520 -31.425
8.113 -27.210
41.881 -3.016
45.954 -0.428
33.228 -24.144
32.776 -15.993
35.396 10.964
31.179 -11.724
45.626 14.804
35.391 10.146
10.295 41.490
32.883 51.729
21.444 39.564
49.056 18.146
54.700 21.271
38.757 -20.400
29.457 17.181
-2.459 -8.023
13.126 -2.392
25.849 -5.137
46.585 1.757
33.595 2.411
0.118 -20.234
43.036 31.847
30.351 35.576
24.850 45.022
37.790 24.391
-22.337 22.670
-4.190 1.087
28.308 -20.843
11.565 -34.106
23.236 -8.763
10.132 -24.278
21.677 -21.830
28.419 -11.955
34.696 -14.409
51.130 3.179
45.798 15.812
31.075 39.247
30.461 48.920
-3.635 64.365
5.037 56.482
50.846 29.570
49.308 -4.570
42.394 24.981
35.631 38.343
42.116 39.096
27.536 42.217
11.972 47.165
42.503 16.572
38.363 -11.233
36.397 20.678
27.423 46.968
20.182 42.697
51.284 26.346
47.372 37.438
50.793 30.904
7.465 60.199
25.686 51.878
18.846 65.795
-6.484 63.097
-2.600 59.447
34.886 56.249
34.494 45.647
1.305 55.997
-18.439 46.470
5.569 34.487
-24.218 7.117
-40.096 1.397
-25.020 -8.349
-13.660 -21.200
10.889 -21.242
10.927 -23.576
35.460 -4.452
4.592 -25.121
13.862 -9.401
36.096 11.033
12.022 -31.012
-15.380 -38.838
-32.596 -24.001
-15.840 -27.591
-12.027 -32.099
-15.276 -20.113
-13.440 -17.432
-41.305 -4.420
-37.502 36.953
-33.455 44.746
-52.767 1.623
-43.844 21.159
-22.967 27.254
-31.233 57.020
-25.441 35.896
-40.840 32.929
-45.429 22.953
-34.741 54.415
9.337 55.503
-21.357 26.926
-31.036 35.016
-35.727 9.650
-36.445 2.633
-50.210 4.037
-20.763 0.243
21.340 -18.270
23.047 -7.608
-1.968 -9.145
27.183 -17.281
36.031 17.529
37.675 -1.893
21.682 5.515
38.588 -7.001
44.437 12.673
37.633 -11.043
38.385 -11.220
29.847 -13.253
33.032 19.617
30.974 43.205
24.192 49.263
3.308 58.290
12.880 46.086
-1.410 66.260
-1.964 66.467
38.559 7.272
36.062 39.148
17.890 48.928
-5.430 68.376
-27.783 63.029
-29.071 40.838
0.701 67.772
22.160 59.175
-8.137 57.791
-6.613 61.986
35.610 57.640
5.861 64.544
-26.545 57.907
-24.607 58.035
-9.156 46.836
-20.428 41.024
16.427 59.735
34.333 60.468
30.722 58.765
40.195 34.879
35.279 47.308
-7.202 52.183
-34.397 58.495
-19.544 65.926
-49.421 23.251
-38.188 3.566
-35.514 45.346
-25.242 40.378
-42.718 48.690
-34.525 39.508
-29.178 56.765
-20.336 49.815
-27.675 56.471
-8.677 64.618
-27.200 39.863
-24.365 20.236
-12.450 -0.802
5.685 7.006
-7.738 32.909
-3.817 0.075
-10.666 22.280
-30.184 17.110
-24.064 29.429
-11.072 62.576
17.308 63.469
26.531 47.111
39.310 52.314
0.838 60.674
9.517 59.431
38.751 38.822
24.692 45.783
0.055 56.135
-2.451 54.012
-16.531 30.951
-10.036 53.718
-3.494 42.878
31.979 41.922
37.076 -0.347
31.282 16.772
36.732 28.443
35.143 32.525
-17.384 48.811
-19.410 49.243
44.079 42.794
28.836 43.040
60.834 16.187
34.571 -30.731
30.535 -6.483
1.248 -6.750
-13.014 -35.010
12.313 -25.486
-21.594 -6.544
-8.893 -18.996
-3.824 -8.702
27.065 -4.023
-2.613 27.076
-0.713 25.352
25.968 47.269
-6.715 45.037
-50.857 45.769
-44.287 9.207
-4.321 -4.421
25.181 -9.757
25.405 -32.809
6.785 -22.860
-9.027 19.007
28.932 22.379
36.888 16.011
11.812 46.090
32.191 19.466
24.412 -33.040
10.081 -29.476
10.009 -23.255
-12.920 -22.877
-37.558 4.675
-30.426 19.332
-31.143 61.423
-46.407 47.071
-35.398 48.932
-27.618 34.147
-5.359 55.094
11.697 1.507
33.869 35.166
14.801 59.263
-15.207 62.800
-15.873 51.853
26.158 46.896
34.025 28.708
43.734 42.084
28.778 50.895
23.285 61.738
20.350 63.733
43.491 29.214
36.876 35.462
20.277 -5.752
9.243 26.524
28.401 40.051
30.241 12.926
27.722 15.866
32.132 53.260
38.746 28.199
42.467 21.606
35.874 3.404
39.425 -15.283
28.497 3.046
19.561 7.857
29.482 21.350
19.812 19.413
36.306 24.647
23.775 33.152
24.154 29.857
17.312 32.684
31.192 16.683
30.664 -0.897
36.832 -24.802
50.030 17.059
49.541 -5.459
28.853 -13.948
10.850 -8.531
28.375 -2.084
29.681 7.207
43.975 15.249
46.705 11.491
30.546 31.783
24.126 22.735
7.308 23.046
27.573 -2.103
11.994 2.835
5.737 -9.720
26.466 -9.640
31.561 2.194
28.582 22.503
39.703 5.690
51.748 14.056
51.693 19.458
45.346 10.531
41.848 -9.126
27.517 -28.941
27.858 -16.182
24.544 -10.537
35.585 19.690
36.317 3.971
-7.582 14.784
12.284 0.903
-2.166 33.868
18.473 66.437
28.740 46.103
21.583 44.662
16.154 48.643
1.749 41.738
