# Supplementary material for: Myosin V executes steps of variable length via structurally constrained diffusion
Source: eLife. 2020 Jan 15;9:e51569. doi: 10.7554/eLife.51569 (PMC7054003; doi:10.7554/eLife.51569)
Supplement: Source data 1. [file elife-51569-data1.zip › myosin_elife_source_data/Figure 3/BD_diffusion_contours/lastbead_xz_0kbT.dat]

47.385 15.934
62.518 33.163
68.848 24.367
57.883 42.377
0.983 36.105
-0.834 22.625
37.189 43.411
38.042 55.208
54.910 38.704
42.613 35.193
31.350 24.210
28.118 49.018
34.671 40.184
39.431 43.637
40.795 56.471
19.153 35.525
25.845 29.309
59.402 42.292
64.907 37.685
61.869 41.225
28.335 50.821
4.195 21.128
4.801 34.982
17.953 44.878
45.271 41.389
22.913 42.580
-5.701 8.050
12.492 32.090
19.856 52.012
36.707 60.919
67.942 26.091
40.577 52.678
47.273 48.012
72.559 19.287
58.840 38.244
65.911 36.284
22.543 50.362
50.571 52.048
43.617 54.395
48.327 47.113
36.704 30.866
14.510 7.112
21.777 29.294
57.041 32.488
33.488 56.651
38.137 46.408
31.401 30.593
28.592 39.022
40.304 -5.295
67.690 24.775
63.916 31.520
71.360 26.478
73.737 21.033
70.309 27.023
55.285 34.398
32.819 30.664
33.072 52.545
63.768 35.100
33.228 47.320
26.815 62.736
35.576 51.311
16.267 34.012
10.176 24.629
54.922 47.601
29.772 47.893
35.012 54.396
45.231 56.933
28.645 26.250
50.077 10.153
36.570 38.902
22.526 18.967
58.870 35.720
65.621 24.474
56.406 40.350
49.353 8.280
68.360 -6.220
68.703 27.039
41.358 25.972
27.797 10.895
26.445 0.055
63.741 0.538
55.120 11.228
62.452 34.712
46.345 38.119
31.964 31.893
2.700 23.523
15.238 43.992
30.782 55.879
32.005 49.546
41.931 35.403
58.751 29.518
40.991 44.303
22.071 48.007
53.340 49.373
29.305 38.381
67.743 30.415
26.135 55.144
23.445 43.205
31.171 -0.294
39.789 8.387
54.815 10.046
37.133 49.100
35.592 34.334
71.328 0.049
26.927 45.187
39.708 30.329
47.098 54.378
35.947 35.943
34.087 31.909
30.425 40.228
54.945 35.860
68.384 17.103
50.366 38.637
63.179 20.585
54.697 23.893
19.264 33.761
59.793 13.610
54.177 0.512
56.499 -15.232
68.887 19.874
63.741 20.042
58.309 42.562
63.582 25.236
59.065 41.407
18.184 15.570
14.026 36.839
7.254 38.118
47.076 -0.996
55.240 17.473
64.939 38.266
58.994 23.336
29.081 36.113
56.572 26.850
20.964 47.413
30.676 47.380
3.627 31.280
50.682 37.005
6.175 43.510
5.461 41.042
54.544 45.926
61.949 9.953
70.527 -2.771
57.307 39.082
39.223 50.267
18.988 42.113
29.884 45.226
21.766 54.924
35.404 43.950
50.867 34.564
68.700 24.897
61.948 -12.246
64.663 10.789
56.880 -2.364
58.874 31.586
58.234 24.670
72.503 4.696
62.908 10.759
70.793 4.061
57.102 12.012
39.978 -16.796
31.494 -15.434
67.119 35.994
38.366 46.468
54.466 31.421
67.764 4.558
69.908 21.639
59.888 12.928
62.923 17.496
63.900 19.260
55.383 42.231
33.637 51.069
27.540 49.898
36.760 46.412
57.715 42.059
64.592 28.300
57.147 31.927
46.324 46.256
10.318 6.665
43.139 16.770
51.734 16.427
64.257 21.619
63.142 -21.575
27.994 -23.709
52.265 -4.371
31.094 24.510
63.234 20.259
59.200 39.220
73.237 18.120
72.978 11.421
66.557 12.089
57.987 27.515
38.226 35.367
45.259 55.534
72.971 17.994
29.103 -19.329
69.044 -3.556
49.440 8.291
28.053 31.634
25.303 11.803
42.431 -2.678
50.605 23.646
23.563 23.878
57.329 4.453
34.779 30.399
39.193 -4.734
48.890 -3.300
65.369 -5.791
62.073 -5.022
67.391 15.511
61.526 40.445
68.768 21.526
56.842 41.750
55.555 14.709
51.438 11.774
68.685 11.996
54.838 5.842
50.032 39.181
48.134 -13.473
40.217 -26.855
41.030 -20.747
50.944 1.400
69.258 24.299
63.801 11.831
66.486 -0.581
63.244 -12.179
52.153 -18.605
54.613 -18.466
48.173 -13.976
36.385 33.657
18.069 34.915
36.420 34.101
25.501 47.480
17.046 30.280
12.653 49.248
31.140 50.161
64.832 26.869
69.279 16.555
50.006 11.023
66.391 14.390
27.717 -14.549
45.230 -4.268
60.794 0.797
48.958 -18.993
69.176 31.417
68.274 25.162
72.520 10.023
56.125 32.640
33.389 -10.632
57.025 -8.918
45.761 -19.639
57.729 -7.583
71.262 -6.385
47.180 -7.615
67.945 14.241
47.989 21.959
49.982 -13.787
27.458 -5.683
39.459 43.494
29.281 58.263
35.367 46.818
31.824 50.547
49.666 34.650
4.044 46.883
52.812 -1.316
48.331 -18.940
60.125 9.386
69.399 23.026
50.239 39.184
52.403 50.619
27.626 39.150
49.240 30.215
42.412 18.840
31.424 45.724
44.900 39.443
41.405 31.459
32.914 -4.680
63.309 15.076
56.400 -20.584
71.969 9.563
68.953 17.320
46.097 -14.577
54.021 14.761
50.212 21.804
46.609 30.165
42.200 56.706
67.978 18.823
57.892 2.621
39.385 10.111
33.227 3.251
48.371 -22.987
42.161 -24.014
44.284 -10.713
28.112 -22.181
24.634 1.679
38.921 -36.769
25.573 -13.217
40.706 -20.068
65.347 -19.793
20.388 -16.039
6.282 15.836
37.090 48.510
66.190 10.306
56.420 1.039
43.036 -15.309
46.120 -16.674
54.074 -8.803
54.490 -8.501
45.252 1.731
30.755 25.529
27.617 57.611
41.233 7.671
61.827 -7.853
6.736 46.104
41.547 39.845
19.109 49.690
41.850 43.675
6.693 30.387
11.796 2.238
65.053 25.357
60.573 35.508
64.440 19.137
54.334 50.441
52.289 10.650
64.399 -4.926
60.971 19.689
30.216 40.511
47.739 32.453
44.821 35.017
56.431 44.085
66.429 13.575
46.571 45.421
50.594 45.279
36.630 31.878
51.378 24.329
13.682 34.803
56.681 41.393
54.505 39.992
44.557 44.895
41.671 16.706
31.837 26.209
35.192 34.273
28.744 51.353
9.766 35.801
0.842 29.063
23.651 48.444
51.229 31.241
42.560 49.220
41.332 59.954
47.143 47.416
54.303 51.996
12.099 42.239
35.391 59.537
27.437 29.909
20.565 48.490
51.901 42.666
38.676 38.113
40.915 48.388
26.059 28.755
36.355 50.264
26.404 37.378
51.720 -8.483
35.910 9.343
47.698 23.188
44.228 37.216
47.513 2.593
31.208 32.284
16.289 42.034
71.524 16.374
67.719 10.133
73.284 8.855
66.169 9.365
37.346 18.484
13.585 3.242
42.913 -16.319
45.999 -15.901
51.022 35.784
39.226 9.748
69.586 13.853
39.365 48.751
67.069 1.133
53.239 4.161
14.577 16.715
33.827 -13.047
41.866 -9.192
15.335 -15.327
54.809 -19.892
65.335 -8.141
12.447 45.667
23.140 44.945
30.431 60.696
20.815 45.813
60.870 36.615
59.832 18.227
50.239 26.165
27.246 45.514
29.727 -18.216
29.676 27.946
30.261 16.166
36.724 27.610
49.953 35.563
55.580 48.862
47.540 42.548
40.447 50.998
18.632 35.533
43.051 29.157
68.616 6.134
73.278 4.371
68.090 17.206
70.094 28.750
53.233 26.321
12.189 18.708
12.108 27.420
34.601 54.839
70.843 22.309
55.010 45.237
51.455 48.298
25.190 48.548
23.128 44.754
30.035 47.597
5.047 42.797
5.332 41.928
49.329 50.604
38.677 50.736
51.737 51.154
22.418 36.465
12.505 51.862
47.537 45.894
24.590 33.377
38.769 41.686
60.988 -10.967
40.699 -27.696
45.995 -23.546
60.919 -5.675
65.680 -17.223
37.039 -14.261
39.583 -11.984
38.103 2.184
14.227 9.613
40.001 -9.752
26.466 -6.225
23.700 -14.413
38.966 -34.315
29.747 -8.404
30.142 0.602
33.624 11.849
28.527 14.200
38.541 3.241
23.420 51.068
19.458 53.871
28.305 30.224
49.873 52.140
70.888 24.643
69.967 13.765
67.396 19.718
45.262 25.856
64.238 34.747
64.047 30.292
63.693 23.526
65.921 14.331
61.618 -0.448
55.860 49.879
29.046 48.648
59.289 44.589
47.260 48.466
38.456 17.809
33.932 38.649
31.474 45.624
30.269 29.283
14.060 38.797
0.081 30.525
19.951 23.172
36.047 46.728
42.102 15.569
55.936 29.848
37.649 32.038
60.148 28.033
45.094 39.840
48.164 33.646
43.280 29.073
20.616 32.878
69.809 28.554
38.784 57.594
31.867 39.806
52.591 28.162
51.018 2.802
31.530 -2.206
23.250 31.758
17.059 34.872
21.878 38.436
14.023 42.922
27.149 44.899
31.830 31.328
44.834 15.153
54.979 51.347
32.280 17.067
29.932 38.843
29.428 42.827
3.972 44.298
9.261 40.320
37.686 27.269
70.859 16.135
63.523 17.561
20.516 56.951
6.011 36.252
54.189 -0.101
32.769 -20.044
11.091 8.718
1.200 12.512
56.970 1.340
47.422 -20.388
56.026 -10.899
40.637 -20.567
61.668 -4.704
49.643 -3.493
53.414 -1.288
59.365 31.181
25.515 5.171
15.616 31.002
30.807 12.092
20.278 50.478
37.182 2.279
48.877 48.833
67.725 21.473
65.025 7.033
31.056 38.753
69.413 22.675
45.656 40.085
65.319 27.161
63.861 21.114
66.871 -9.748
72.994 -1.600
73.363 -10.622
48.616 -3.589
29.890 -20.298
47.004 -9.729
51.221 -10.364
51.275 45.205
70.874 20.855
72.222 17.672
67.706 18.910
60.089 31.248
63.535 -4.058
21.376 -5.949
66.714 -5.477
49.740 -7.438
56.950 44.513
66.988 3.924
74.480 1.014
43.661 17.750
71.605 19.923
34.661 55.040
61.160 38.753
32.676 -1.311
29.271 -10.933
44.929 -16.123
75.170 12.877
62.546 -3.663
33.475 -19.506
29.021 27.828
16.637 19.092
5.375 41.005
67.895 9.122
42.404 -3.864
69.907 12.779
61.850 -11.274
63.795 32.168
61.889 37.555
60.974 -9.638
69.057 5.142
60.753 2.906
70.003 -9.743
65.112 -7.711
71.983 -4.363
47.228 -9.752
70.972 11.928
67.937 9.560
46.314 13.722
48.457 39.626
64.577 22.966
35.573 47.979
42.436 11.049
46.705 -3.287
30.229 2.550
32.442 34.451
65.191 20.994
50.946 46.673
23.508 50.470
23.401 29.457
46.097 37.885
58.315 41.894
62.383 6.355
61.365 16.314
31.896 5.991
54.385 -12.995
66.821 30.368
14.328 55.263
4.015 46.603
30.947 29.562
0.092 24.976
26.508 28.319
56.641 48.642
48.171 45.068
62.552 28.712
37.462 35.232
45.022 3.818
61.962 3.845
46.592 36.179
59.587 32.625
67.953 26.164
66.010 23.443
70.529 22.661
59.997 -10.867
68.820 32.884
16.695 38.888
26.844 46.483
53.130 45.554
57.518 42.399
60.125 27.224
70.925 24.646
38.476 36.804
44.602 15.939
53.369 15.972
49.465 -21.970
73.593 11.973
58.545 36.405
58.544 12.985
53.014 -1.827
40.259 -0.104
21.241 54.536
32.640 45.683
48.179 41.720
34.703 27.683
51.628 12.773
58.071 31.953
35.781 50.267
57.650 5.670
58.440 31.954
64.269 33.334
68.088 33.567
57.740 8.902
67.390 2.638
59.948 -1.619
45.171 29.603
65.493 32.006
65.499 13.122
46.210 35.020
53.761 6.368
69.417 21.044
55.414 2.480
67.906 12.178
56.117 -28.018
25.020 -24.382
40.369 -5.119
57.401 0.755
25.084 42.686
4.946 35.840
38.163 34.419
28.739 24.468
60.084 42.925
72.206 24.181
65.119 -1.524
41.938 3.578
66.062 -4.027
61.777 -19.340
64.170 -2.345
29.400 -8.706
24.702 8.026
48.581 32.241
26.398 -17.251
67.209 1.840
67.877 -10.728
37.019 -11.100
65.285 -0.632
71.260 24.465
69.471 15.201
43.900 -11.690
68.900 18.113
41.717 46.006
64.402 -3.525
29.985 1.404
59.717 25.632
60.246 38.474
62.509 37.903
24.464 48.295
15.729 48.642
1.011 41.618
10.851 51.524
-0.505 19.699
27.841 44.543
20.865 42.550
36.513 12.945
38.529 -1.691
44.693 -26.678
29.066 -16.764
58.803 1.886
69.701 8.530
62.966 14.782
42.683 -0.459
37.909 -21.522
73.631 8.744
25.876 32.753
23.932 51.666
29.036 59.102
12.462 44.476
42.555 55.615
25.942 15.803
49.453 22.913
23.834 35.724
31.264 20.168
47.971 49.731
34.289 36.438
46.352 -6.680
51.323 -8.253
54.724 -6.097
37.133 -11.082
6.016 25.388
7.973 43.789
24.674 27.172
26.941 32.105
22.235 9.626
5.438 39.585
33.906 50.409
18.955 47.523
53.213 40.021
65.824 9.792
56.520 2.126
31.334 15.291
42.810 37.862
44.489 57.027
62.444 41.489
55.601 47.736
70.424 22.801
53.278 49.216
59.683 35.060
47.710 31.862
50.611 22.345
19.920 11.873
32.644 22.495
53.504 -6.726
31.514 -5.258
70.906 26.581
46.144 7.549
65.913 33.045
53.411 5.143
52.476 15.748
67.919 25.412
55.414 -7.765
49.632 -25.901
72.825 4.708
53.041 42.359
31.887 8.809
25.142 42.549
38.619 32.471
14.667 -13.851
30.069 -18.502
71.820 11.093
65.629 34.971
60.877 -17.046
35.691 19.558
44.552 14.323
39.287 31.717
56.439 6.064
66.926 6.643
65.310 17.457
70.236 28.723
25.553 54.535
18.291 46.117
16.423 32.736
26.613 41.653
33.858 -5.551
40.295 38.023
41.240 11.663
39.171 30.680
51.443 6.213
7.278 36.163
38.620 36.979
39.014 -8.929
54.088 -14.629
69.590 10.663
53.047 6.647
31.215 6.080
34.434 -8.868
25.926 19.481
15.083 15.666
68.734 19.481
65.719 11.459
36.320 28.758
26.542 3.180
35.597 42.934
32.514 43.431
56.895 39.815
50.906 51.694
38.283 3.865
50.861 -17.791
68.723 23.703
59.998 -16.045
43.765 -10.720
57.496 24.851
28.061 48.635
40.715 42.573
64.730 39.109
68.304 -6.201
54.149 -9.573
15.513 3.327
26.846 3.487
-1.572 20.731
20.523 4.442
48.357 46.381
39.139 44.340
60.378 33.923
53.801 7.340
67.479 36.154
72.778 20.534
34.867 18.267
48.717 27.359
31.265 9.219
29.871 -5.734
26.017 6.298
51.893 44.020
34.593 55.209
27.773 60.230
16.857 43.531
37.138 51.578
23.637 53.033
52.043 22.026
65.047 6.009
62.690 9.015
46.174 -4.797
14.339 -18.586
26.387 27.330
28.424 5.066
63.854 19.183
37.901 28.312
47.290 55.767
75.258 7.981
72.641 13.995
43.724 25.394
17.188 42.131
6.615 24.776
21.059 45.563
43.419 54.895
43.295 53.896
59.630 39.440
68.713 21.333
67.359 -7.115
43.117 2.693
52.823 -13.501
55.858 6.633
38.260 5.055
42.184 24.713
42.677 47.842
68.896 33.153
68.821 17.691
65.237 27.249
52.289 43.094
27.381 48.617
62.686 39.770
53.089 39.944
57.290 44.303
10.230 54.056
40.144 26.809
70.997 18.133
18.508 47.460
50.907 49.684
30.206 55.031
15.351 39.549
30.560 45.757
26.928 48.501
66.925 32.630
30.578 22.129
49.155 32.543
71.118 11.002
61.164 41.893
5.944 36.197
43.599 27.890
67.011 21.914
67.978 0.393
57.532 17.798
49.981 4.967
54.535 38.662
56.948 41.361
54.543 37.254
57.528 23.228
66.178 32.297
55.440 44.672
64.274 11.815
57.728 25.236
42.263 37.159
28.717 -7.444
59.712 18.430
69.794 -2.441
61.733 1.344
52.046 -15.098
51.003 3.225
54.226 -7.263
45.919 -9.371
70.617 10.102
65.871 34.118
57.916 -6.847
61.456 -9.158
66.213 -2.482
74.158 19.852
63.287 -6.092
74.449 -0.737
65.461 3.158
63.393 -12.416
40.423 20.214
9.155 36.411
35.536 46.994
33.451 29.717
58.355 37.835
44.685 37.064
39.598 31.401
55.450 26.665
62.332 -4.647
60.520 15.231
14.044 19.725
28.742 21.847
48.090 52.504
7.177 24.969
49.255 43.895
16.206 42.054
25.483 33.650
44.463 15.342
31.865 47.644
24.993 20.733
61.593 25.847
62.645 11.961
70.155 23.260
42.429 33.222
69.492 22.889
66.622 21.450
60.224 43.577
70.553 13.924
62.665 38.850
50.653 -13.596
51.741 5.963
8.207 34.322
40.831 55.687
44.719 47.724
65.914 33.233
64.118 35.208
68.691 33.320
62.652 -12.210
63.012 -5.264
63.215 21.885
54.045 39.059
66.111 -2.209
47.792 0.055
13.166 21.681
6.884 16.955
40.445 9.745
63.502 27.303
21.503 25.629
5.284 44.733
5.428 36.817
57.924 28.789
72.602 24.538
49.660 12.095
52.240 19.353
42.139 -18.959
52.764 -8.970
52.407 12.573
58.907 1.582
47.686 -0.847
32.149 -5.460
18.582 40.480
13.789 22.215
6.315 35.666
44.347 45.497
9.561 36.926
44.103 43.358
53.549 19.048
62.429 42.962
68.880 30.806
60.160 17.908
65.656 0.813
63.387 22.305
30.944 46.834
28.929 35.048
30.838 39.969
30.897 46.884
19.033 1.367
65.401 4.892
52.177 31.837
72.706 13.353
69.155 29.902
47.070 46.457
41.318 50.611
41.276 55.517
30.078 50.437
28.308 49.350
22.706 53.020
13.575 38.907
21.148 34.195
24.223 32.918
31.949 52.540
51.182 49.335
53.486 37.396
53.167 -6.492
54.518 12.662
38.236 44.807
21.970 20.487
28.412 42.596
51.517 49.853
38.321 49.972
58.300 31.744
62.574 4.454
57.061 11.772
61.697 9.188
58.049 4.217
59.516 1.393
38.821 2.287
67.032 14.839
74.877 11.780
67.762 31.423
50.228 10.452
51.202 -16.359
37.746 -10.038
60.673 -7.669
55.315 -7.249
65.869 3.111
45.684 3.102
47.698 28.650
40.178 33.160
24.880 -7.245
39.608 0.705
21.918 14.768
41.139 42.526
67.913 25.459
64.031 12.401
59.951 27.671
67.309 29.965
72.500 9.141
48.585 32.981
44.487 27.081
36.558 6.932
36.740 -8.396
71.445 26.147
54.007 25.772
22.846 40.392
6.006 36.147
44.109 22.043
0.913 38.303
-8.943 25.942
14.688 46.660
5.504 41.698
65.387 25.843
62.406 38.072
54.880 49.510
4.884 35.818
14.351 15.374
42.314 -16.995
55.129 -20.139
56.840 -13.687
72.469 8.724
68.759 16.758
34.019 44.383
11.430 18.623
2.962 25.632
11.933 22.130
20.050 16.967
9.178 38.969
30.208 52.125
20.063 45.649
32.619 44.686
42.130 47.563
48.409 50.866
50.354 53.795
51.373 46.516
5.009 42.094
26.007 10.063
41.953 -22.560
48.112 -31.382
56.428 7.579
43.500 14.578
40.017 15.869
64.881 1.756
56.762 21.358
58.332 -11.241
15.031 -8.817
34.229 40.369
20.316 53.642
62.127 33.264
43.480 47.673
47.310 29.164
32.996 17.798
57.067 25.550
63.932 23.832
53.244 14.434
27.238 3.727
14.839 17.781
23.646 9.410
29.364 -1.715
45.719 31.900
17.040 45.538
27.073 42.218
66.406 27.302
30.938 58.694
52.722 48.095
59.818 17.179
68.400 30.555
24.519 34.839
14.075 43.579
36.537 30.362
51.399 -4.141
37.278 7.356
46.076 10.652
67.826 2.786
45.573 -29.893
75.337 4.269
46.786 24.058
41.852 32.035
31.686 3.566
52.873 -11.837
54.894 -6.417
37.391 -9.167
28.972 12.311
59.205 36.153
56.884 43.884
59.763 16.166
56.031 -7.711
49.273 -7.120
55.852 -5.035
45.566 -19.939
27.894 -15.982
28.915 35.839
51.367 14.742
68.819 32.221
46.242 43.305
50.929 50.139
44.589 49.523
44.073 57.723
64.360 32.963
65.532 32.531
61.405 20.778
57.285 -4.097
37.913 -1.762
49.090 9.127
50.640 26.230
45.103 0.415
58.412 -7.358
36.296 21.778
58.743 20.374
46.613 14.924
50.523 -7.809
29.156 13.570
15.623 24.984
26.899 34.259
30.492 21.674
42.346 24.001
11.174 14.100
37.900 9.343
43.357 3.757
16.692 15.848
63.553 32.382
32.395 50.086
56.065 21.041
66.779 26.762
60.244 33.754
48.492 49.083
32.225 52.096
35.332 42.618
4.822 34.953
5.264 42.070
70.424 9.511
35.830 37.426
52.561 36.745
49.924 14.456
27.802 -0.627
2.761 12.202
40.379 23.176
30.585 54.433
63.982 27.195
66.270 28.279
60.044 38.393
54.244 50.348
41.361 42.785
69.241 26.721
45.987 46.869
44.824 35.833
24.071 26.194
14.458 38.187
7.981 48.279
21.459 48.679
50.432 31.098
58.868 33.550
40.510 23.061
34.135 27.730
30.443 -7.417
39.048 0.168
64.097 9.732
28.079 12.567
26.432 28.183
62.364 34.088
47.320 11.558
48.225 -17.960
35.522 2.520
33.804 -17.294
30.048 -13.159
50.944 -19.401
71.128 -3.450
67.785 3.740
56.551 -13.884
44.737 41.397
66.510 31.565
54.691 -16.159
40.616 -39.314
59.335 -13.435
46.439 -4.019
63.719 34.143
57.166 -10.088
42.556 -15.400
61.305 -3.263
53.043 -2.316
71.773 8.582
62.945 -7.415
35.105 -20.559
39.411 -23.384
42.411 -5.066
58.518 -12.619
49.368 -17.458
35.190 -20.774
54.981 -19.736
70.201 19.506
35.889 48.608
47.790 49.454
46.281 43.692
17.165 32.286
51.501 47.840
45.382 47.216
34.795 11.077
37.938 20.507
39.528 13.342
37.175 21.274
17.994 33.798
15.514 28.434
45.183 44.962
38.383 54.832
5.885 35.980
53.049 20.564
22.415 -6.177
65.577 -7.742
28.705 12.383
63.281 -3.427
72.503 9.626
49.105 45.885
36.820 19.501
24.623 55.792
16.043 25.394
47.688 38.344
48.340 -16.056
62.341 34.683
70.738 10.220
37.212 -13.194
54.265 3.030
63.378 -6.429
39.111 -14.906
25.376 -14.399
51.711 13.630
64.374 -4.159
74.462 -0.901
38.356 -11.079
17.649 -8.994
9.674 28.846
9.781 38.505
14.074 31.576
10.160 45.524
34.916 42.932
41.119 0.484
60.816 11.702
50.357 16.943
66.871 6.864
34.199 9.322
34.034 12.611
56.663 -21.630
58.789 -14.445
67.979 1.132
64.309 36.524
29.240 26.675
54.781 33.388
51.758 6.549
50.913 -17.631
53.690 -3.267
62.881 34.927
64.443 37.964
39.384 22.705
28.622 3.862
60.133 -5.434
65.419 21.723
52.681 40.619
38.589 23.927
15.226 10.724
49.228 -21.226
60.767 -3.462
50.157 -7.544
56.403 22.055
44.088 3.734
16.807 5.206
37.805 -3.302
72.644 23.109
63.537 -17.634
67.213 25.859
50.481 40.674
65.301 34.217
46.065 51.484
59.713 34.522
59.964 -2.345
38.007 29.810
57.144 46.545
40.293 43.761
72.253 17.160
51.751 -8.105
58.643 4.414
28.572 20.552
47.637 -12.610
51.871 -17.997
61.245 38.264
59.148 41.564
32.304 -4.554
30.654 3.502
45.277 24.045
28.470 7.538
61.475 3.219
22.079 9.467
41.557 46.343
5.989 36.201
71.559 1.065
67.598 23.783
40.467 54.286
9.093 33.077
12.087 41.481
13.397 45.423
14.774 43.778
31.525 20.647
29.169 32.106
29.170 46.486
34.765 42.704
51.543 52.181
57.137 41.155
69.078 31.163
56.245 25.714
43.289 54.367
56.722 49.411
49.869 49.982
27.371 53.845
18.338 32.269
53.236 46.827
26.472 51.968
34.312 41.147
44.665 5.379
27.733 55.465
54.923 14.147
59.426 0.563
68.025 -2.223
71.164 18.827
70.886 17.055
47.788 17.177
70.776 12.034
62.313 9.528
53.659 33.622
58.542 23.111
64.198 32.674
69.080 23.610
71.583 4.978
69.969 -7.969
63.466 -10.206
59.083 36.847
71.502 22.338
52.420 12.887
35.801 34.986
57.973 1.972
62.100 3.146
33.259 -8.061
20.065 -9.132
27.463 24.537
25.210 46.200
43.242 39.675
42.014 13.578
-0.406 30.280
28.278 49.445
20.072 39.075
40.618 -1.799
16.665 -10.344
66.014 20.658
60.741 19.359
70.293 17.871
64.767 20.270
33.147 48.647
40.668 41.462
47.737 54.029
2.056 46.537
5.930 36.528
60.242 0.153
60.679 -0.743
60.142 43.554
71.430 20.013
52.047 45.797
53.993 34.729
9.406 12.769
33.215 36.533
39.819 27.351
45.065 36.618
14.381 -1.950
43.937 34.099
31.924 32.771
16.427 23.164
42.314 7.199
68.440 6.131
53.429 -3.777
54.108 -0.660
72.174 5.527
70.510 22.781
53.244 -13.999
38.788 43.122
41.218 51.555
31.853 51.706
37.451 10.101
65.786 8.102
71.941 12.906
63.611 12.212
66.336 22.602
66.708 23.827
67.617 20.232
9.026 23.220
34.807 -0.478
69.137 6.585
62.367 21.925
65.241 36.644
55.257 39.245
54.060 7.113
31.045 2.748
65.922 38.341
32.831 36.934
63.971 21.358
67.796 15.028
62.643 16.310
56.156 19.360
61.739 37.156
63.796 31.205
66.816 -1.390
69.717 21.451
57.413 17.905
61.102 -7.698
72.914 2.797
55.655 20.446
56.960 7.052
55.148 19.953
65.001 -9.291
65.512 0.797
52.449 -14.456
61.669 22.732
33.038 33.094
38.102 -8.550
64.235 -4.019
51.186 20.698
19.500 28.818
32.031 28.344
33.989 14.712
37.407 34.071
53.470 51.457
59.506 44.575
55.016 43.542
69.575 18.295
61.393 3.897
28.420 47.271
9.898 39.049
31.952 27.838
17.704 52.830
31.099 49.374
43.833 46.433
58.516 42.556
39.738 14.850
40.657 47.738
28.625 36.090
59.382 37.978
28.649 43.737
41.753 26.307
26.209 2.168
55.571 13.366
58.558 7.090
68.169 29.054
22.908 50.636
15.760 29.145
35.703 49.285
35.574 20.077
15.624 12.471
37.265 34.145
32.953 -2.078
39.712 -25.922
49.328 18.386
62.650 31.804
54.887 12.745
59.390 2.251
51.845 24.837
58.430 11.291
40.862 9.583
66.222 6.329
11.632 14.575
18.440 8.514
18.655 31.984
36.208 18.712
52.194 28.413
42.730 -6.971
45.612 -22.537
33.873 -21.820
53.684 -0.908
61.324 -13.450
67.759 23.376
61.756 3.563
57.880 21.526
56.621 44.329
67.999 24.280
53.450 46.835
22.911 31.102
5.940 36.335
65.390 1.875
61.058 42.627
41.983 45.795
30.157 23.163
23.347 41.638
5.689 36.478
63.827 35.569
70.799 18.044
52.863 -5.293
55.514 19.761
58.330 34.335
13.354 39.203
27.098 46.641
51.258 44.819
25.143 41.759
27.887 -10.151
37.593 -9.703
12.948 -12.175
28.705 11.017
52.088 -15.985
44.434 27.520
59.632 41.614
27.118 52.704
27.071 9.369
25.350 17.817
18.981 23.819
30.181 -9.771
45.199 54.205
18.907 41.940
34.407 41.838
57.956 28.698
41.880 58.971
28.667 54.801
26.294 37.685
51.632 -1.522
65.800 20.007
27.324 32.456
71.881 24.924
47.269 21.010
27.588 31.611
28.331 25.717
45.839 -26.182
50.133 -21.906
57.340 36.281
75.506 11.846
63.174 -3.495
58.809 1.749
43.274 -25.430
58.041 -15.640
27.879 -25.287
28.525 -8.032
25.556 14.927
69.341 7.392
42.067 49.780
54.744 48.122
37.096 17.863
56.076 10.894
47.837 -8.121
28.328 -0.164
26.123 -17.314
16.334 -16.115
50.923 -17.817
40.504 -28.069
39.819 1.320
36.548 20.535
38.202 39.971
26.676 46.815
5.987 36.308
28.242 48.962
64.200 30.030
71.371 20.170
50.371 38.918
55.160 -0.146
66.319 30.678
59.231 37.952
48.566 50.860
42.077 48.263
7.713 40.398
3.345 36.617
22.708 23.148
1.102 26.706
16.931 28.715
31.219 29.035
49.614 39.523
66.152 14.194
52.975 47.842
67.936 34.945
68.453 32.524
47.480 36.802
36.520 -12.384
20.842 -19.655
44.696 18.054
44.013 39.019
35.608 38.945
35.191 51.540
54.807 37.451
13.629 47.764
31.686 53.253
52.345 46.666
34.066 -12.923
50.615 -2.616
66.879 -9.492
48.996 14.645
52.135 19.001
54.136 6.093
31.128 -2.624
31.705 -22.709
45.962 -16.617
39.528 -24.376
67.377 6.047
68.502 14.484
47.463 -5.432
32.890 -8.579
30.356 8.520
52.177 38.960
44.862 51.241
54.577 42.955
46.923 49.909
28.130 56.858
17.575 44.890
32.020 55.050
64.314 39.218
8.907 41.980
52.157 27.205
22.544 -1.574
40.823 13.562
14.495 43.504
48.608 50.928
54.148 45.242
59.290 -4.940
62.003 1.818
67.155 3.970
67.198 27.907
56.830 3.543
61.296 34.833
48.973 35.299
67.501 35.373
55.074 5.091
58.144 -1.466
70.186 9.345
31.902 17.060
64.676 14.578
44.899 -17.874
62.133 2.293
67.491 -9.737
52.372 -9.614
26.361 -22.585
53.964 -8.726
58.257 -21.394
31.930 -17.118
41.019 -12.223
61.697 -6.082
65.053 21.808
52.503 41.891
28.396 45.227
40.936 54.803
31.884 24.322
22.501 56.396
45.778 40.432
21.080 43.249
29.454 18.587
60.099 2.647
20.509 17.380
48.816 12.413
59.245 -21.400
65.658 17.420
66.091 -7.175
69.999 9.022
49.155 2.778
48.593 23.811
22.254 7.374
61.606 11.342
52.952 28.255
30.921 34.824
29.852 39.667
54.614 41.006
67.505 22.294
62.468 28.394
52.386 2.107
27.905 -16.260
54.600 17.317
47.568 -2.774
61.963 -4.529
70.775 8.391
54.325 -12.088
59.444 -3.576
42.420 47.375
-3.428 27.659
35.610 28.485
30.507 31.386
41.732 48.722
46.729 53.838
29.614 56.440
46.820 31.946
37.324 54.429
34.642 51.758
15.338 54.343
12.838 43.297
13.884 45.617
29.719 26.786
18.931 13.400
19.482 37.727
10.808 31.574
56.282 23.212
59.024 43.096
54.518 47.602
6.451 36.408
9.192 43.242
21.739 28.993
43.287 -25.992
63.256 27.911
68.481 -4.625
75.272 3.978
39.739 -3.353
55.809 -10.127
42.201 46.194
51.955 14.124
62.493 14.398
37.140 25.427
21.048 31.625
27.762 51.752
63.592 38.023
30.064 42.330
33.891 9.222
48.673 13.916
15.284 -17.972
30.804 -16.002
42.457 -5.555
74.455 12.335
65.760 9.202
65.564 1.549
65.477 9.534
53.407 -7.113
36.876 0.001
57.951 -8.054
58.090 0.951
32.668 31.231
50.401 47.736
62.189 38.155
63.989 7.112
70.105 18.225
67.008 33.235
64.409 39.029
45.833 -12.276
8.674 -4.519
41.905 11.608
28.734 47.108
22.988 52.436
36.636 43.595
25.890 27.793
61.980 7.436
45.281 8.752
20.003 27.190
38.222 10.225
36.283 48.781
39.265 48.199
46.934 47.054
59.787 24.971
62.715 41.758
30.834 57.755
24.545 61.293
36.489 52.594
68.236 27.029
54.720 45.426
23.823 43.278
19.186 21.354
33.229 15.831
38.352 -9.051
66.964 3.092
36.136 -17.386
46.522 -14.826
34.748 -0.086
34.931 41.168
30.808 17.047
64.759 -1.158
70.449 22.493
58.656 21.753
67.677 33.184
49.105 7.149
49.406 13.165
61.340 2.987
47.866 2.510
31.670 16.575
42.939 4.203
38.400 8.902
67.492 8.712
69.562 22.684
61.273 -6.275
69.327 11.026
53.525 17.949
59.355 -13.272
49.367 -20.093
70.584 8.712
28.998 -21.336
61.481 -12.463
67.621 31.439
56.240 42.358
39.323 20.241
6.649 9.196
68.048 9.261
57.367 15.266
65.878 36.082
53.854 50.958
50.646 50.125
59.483 27.446
59.904 33.986
59.382 17.433
63.852 18.056
71.314 4.062
44.170 -9.805
70.064 9.401
42.786 -23.792
46.716 -4.203
43.906 -9.910
44.682 -14.442
37.951 -18.698
53.211 -1.999
58.160 16.378
53.746 38.669
69.931 26.801
75.015 -2.840
33.749 -14.328
31.927 32.334
46.552 -0.620
70.159 2.758
57.797 46.400
61.081 36.841
62.180 27.611
36.267 21.619
42.682 48.977
9.000 32.366
28.133 9.346
46.850 28.701
52.392 7.863
29.272 9.715
19.162 4.333
59.104 -1.609
67.184 10.525
59.777 -20.412
54.266 -17.994
69.068 12.946
60.136 -5.713
53.050 20.325
65.158 29.807
70.277 12.878
35.671 -15.741
35.833 30.989
72.367 13.867
45.089 39.241
51.009 32.380
50.985 46.352
56.222 47.254
66.513 31.185
67.023 16.869
69.229 22.593
40.630 25.363
45.453 14.581
46.956 26.046
49.323 46.303
38.078 31.258
19.622 42.301
5.596 35.853
44.950 17.466
51.383 10.587
49.892 28.431
66.748 33.229
24.072 43.393
41.469 43.587
61.608 30.041
60.139 33.910
64.936 2.929
65.314 5.361
62.656 14.762
38.384 45.162
50.076 29.704
35.192 36.740
31.424 49.327
34.069 27.933
66.464 29.506
61.735 42.907
42.033 -19.500
53.403 -6.431
67.698 14.895
54.065 -17.073
43.955 12.470
44.257 32.560
43.326 7.751
30.095 55.359
37.107 49.008
16.372 18.186
41.364 40.389
55.929 47.639
63.564 31.555
36.727 44.490
62.397 40.583
26.991 31.689
66.884 20.753
56.875 45.479
66.899 -10.344
56.390 -26.643
46.739 -0.077
41.278 8.860
42.377 8.757
50.762 13.789
53.035 6.157
67.303 18.110
66.616 -5.162
72.219 17.207
49.624 -2.009
23.078 37.728
-2.063 19.125
2.301 12.763
27.283 29.569
28.919 35.119
68.535 2.570
45.344 17.550
48.103 8.855
30.951 27.510
67.682 -0.350
71.896 -4.776
61.931 8.554
42.322 -28.183
67.128 3.717
73.826 13.448
40.600 -32.169
56.992 -14.864
57.775 17.206
46.075 -13.517
41.041 24.058
25.739 15.525
68.011 18.841
61.716 -7.228
38.476 -20.045
64.637 -6.612
67.028 17.695
41.579 30.041
39.942 33.270
63.753 18.865
53.431 -3.846
46.251 4.620
33.652 -10.311
29.432 -12.513
50.868 45.832
24.219 62.655
55.365 47.375
37.588 48.314
63.790 38.098
59.401 9.700
36.185 0.159
65.115 -4.604
59.303 22.495
48.207 13.711
54.492 49.169
34.979 59.146
69.772 25.799
52.959 27.881
56.125 37.631
38.905 37.783
22.117 36.264
67.841 33.565
23.770 25.388
60.581 24.292
56.706 3.921
68.595 11.574
55.237 0.980
39.720 2.269
60.741 13.993
66.929 27.854
61.288 20.967
65.080 37.481
45.761 52.036
3.137 38.973
65.484 33.984
42.494 50.737
41.099 47.190
33.554 34.588
43.617 16.790
44.545 -4.979
27.759 -6.947
39.150 23.822
44.391 -10.572
39.936 -28.808
55.558 -11.523
45.585 35.426
29.290 47.133
13.750 42.927
18.738 46.982
23.694 24.876
46.357 46.935
9.820 45.332
19.958 39.311
28.456 35.985
26.129 49.277
9.172 44.790
30.793 52.495
29.938 32.098
14.947 32.327
54.482 41.988
65.634 16.527
59.298 -15.561
62.935 -14.479
46.897 -24.927
42.292 20.705
45.221 27.210
52.311 22.026
17.115 36.484
13.543 39.659
13.369 56.183
5.229 41.141
61.216 17.753
34.331 -26.834
55.321 -22.836
34.670 -26.214
50.003 -6.121
53.774 5.201
34.091 -7.470
51.460 15.052
31.414 23.484
18.502 36.003
13.328 45.582
23.950 43.022
22.168 47.646
48.032 42.976
41.375 56.762
13.389 43.769
66.877 29.194
54.959 30.577
51.531 29.713
46.478 18.258
39.892 44.278
28.297 48.929
49.516 42.677
53.813 48.069
65.849 -7.959
33.606 29.124
30.500 45.087
18.193 35.574
3.751 25.077
36.063 41.003
64.896 29.379
24.116 19.230
23.575 31.245
6.503 43.774
6.036 36.323
26.779 37.695
65.219 34.275
65.195 10.982
62.012 23.854
41.270 51.042
46.630 43.293
52.111 25.350
31.941 7.331
48.335 -9.469
49.652 -23.184
47.329 45.887
44.137 43.666
21.464 50.340
55.495 34.665
62.369 30.474
47.264 40.970
33.903 42.901
23.977 47.590
56.892 42.627
32.682 51.674
18.601 41.383
37.421 57.281
17.534 53.644
27.401 51.938
21.235 51.974
54.761 46.350
71.614 25.450
57.573 32.398
48.360 19.755
12.732 36.643
-3.714 6.385
1.185 29.585
26.622 42.603
39.754 51.135
69.841 25.906
26.293 46.087
40.511 35.253
60.465 16.225
60.635 -12.538
66.922 3.127
51.436 9.866
53.208 28.614
35.697 50.128
64.095 37.222
9.666 45.587
27.202 27.616
21.040 25.884
56.651 20.667
41.572 38.539
47.897 1.480
44.470 -4.475
68.928 26.544
18.711 43.817
48.815 39.783
31.239 51.575
32.755 40.103
26.804 43.427
32.046 37.472
22.987 30.462
43.967 5.853
62.035 30.063
49.714 4.759
52.167 30.910
64.386 38.682
59.686 44.305
41.693 41.476
62.309 26.965
41.791 35.361
47.743 3.189
46.724 29.279
37.599 33.545
22.257 8.742
51.742 39.894
68.825 1.231
37.785 -10.823
60.423 -3.389
42.160 8.000
32.038 7.775
53.370 29.800
37.078 0.686
71.174 8.020
65.444 0.047
45.226 21.640
57.459 30.782
55.142 30.507
40.371 0.287
65.286 -11.928
37.131 -28.176
21.436 -15.420
23.924 -18.881
36.778 -15.796
23.694 -7.061
55.302 -18.279
48.047 -22.195
38.279 -24.603
39.095 -15.532
52.131 -2.526
33.925 60.630
52.383 39.304
31.387 19.438
50.205 19.526
63.142 10.541
71.401 20.855
51.698 -3.231
50.102 -9.904
48.531 2.494
47.609 12.522
65.866 6.633
74.186 13.335
61.213 11.688
56.819 34.219
60.791 10.088
40.820 -24.034
38.679 -25.524
62.184 -10.710
63.713 -0.510
56.452 -14.222
62.390 9.501
47.406 -10.418
29.749 -10.245
33.948 -16.724
45.853 -6.674
34.778 -19.543
51.852 -7.844
68.137 16.353
48.231 -14.490
48.340 -15.420
49.905 30.519
62.156 36.206
37.806 -7.120
59.279 33.380
68.141 33.105
55.290 -2.306
43.990 -9.789
39.881 -11.600
33.209 -17.616
36.401 -2.831
38.528 -1.825
64.110 -6.989
60.060 32.207
72.213 9.421
63.614 -7.863
49.749 38.942
59.136 13.566
68.223 30.312
47.901 50.713
67.480 16.336
54.280 -7.737
69.107 6.757
36.218 25.772
24.446 35.565
17.872 34.473
42.243 40.132
14.940 43.442
9.389 50.478
47.784 39.540
67.732 24.237
39.638 29.947
29.624 29.403
39.698 2.184
46.029 27.162
44.732 11.718
59.091 28.215
66.790 30.735
27.530 37.041
30.912 48.960
30.089 38.074
21.783 52.108
32.852 49.051
46.218 45.740
43.871 46.305
6.876 41.154
40.677 -14.169
59.262 23.879
40.447 17.126
46.716 48.004
41.338 40.366
15.326 50.027
47.975 13.064
31.924 41.248
8.111 35.776
25.658 41.818
27.957 39.924
33.196 12.787
41.031 23.059
18.974 15.831
35.262 31.476
9.093 48.091
16.331 51.813
13.262 24.007
4.837 35.802
5.223 31.236
40.250 28.708
25.752 50.078
21.990 36.428
36.608 49.277
70.872 -2.318
52.372 -16.018
63.018 8.867
72.569 -1.092
69.441 16.957
44.434 -8.181
15.598 -2.885
56.392 17.129
34.446 30.570
20.928 47.072
41.601 37.943
64.927 21.988
54.636 39.152
48.660 -0.296
63.801 36.509
27.460 43.867
35.181 45.206
27.213 52.270
67.122 24.999
58.733 28.567
67.698 1.845
67.884 24.049
54.449 43.531
32.766 40.089
28.951 28.550
60.410 3.879
66.267 -0.015
55.979 17.291
54.222 40.956
-3.249 23.481
34.865 -0.290
37.767 44.886
11.424 51.663
36.743 36.300
56.186 27.705
45.483 18.702
48.037 6.415
69.121 0.183
56.733 -3.884
44.695 16.758
68.957 -1.184
66.086 2.960
60.820 20.485
26.652 19.608
63.079 4.718
37.817 -27.666
45.859 20.023
46.689 45.322
69.069 29.596
57.088 -5.323
49.349 -3.012
66.484 2.899
65.306 10.063
43.239 4.930
74.855 16.189
71.192 14.488
63.162 25.588
52.837 35.118
45.588 -1.179
48.976 -9.687
35.966 20.710
2.896 24.855
26.369 34.821
57.576 35.744
57.778 20.957
63.508 -3.517
60.339 -13.525
25.415 -21.572
37.676 -20.210
47.387 -16.303
40.065 2.533
34.241 14.785
38.622 37.620
28.980 27.757
60.724 13.422
37.452 -9.615
64.565 12.717
54.924 2.521
66.390 -4.395
71.891 -5.448
58.862 32.843
38.462 47.176
55.183 18.128
71.645 8.185
51.948 -3.967
64.140 -1.604
18.665 30.199
5.436 41.357
64.256 34.454
64.554 36.992
61.440 24.498
31.720 22.864
55.762 32.114
21.660 36.333
35.688 -21.616
43.326 -7.581
44.052 -19.793
30.636 -18.812
32.418 -20.432
29.972 -24.212
35.893 0.462
36.512 -23.668
57.306 -5.284
74.186 -2.291
30.629 47.324
44.144 18.722
43.818 -2.269
53.335 -13.855
50.603 -14.678
62.378 20.401
58.926 30.623
35.010 28.608
11.961 40.218
4.547 36.524
42.050 50.988
17.176 42.873
5.368 30.418
57.519 12.760
44.544 19.254
27.525 3.730
19.873 5.431
19.435 21.037
57.039 14.520
26.573 46.944
24.627 43.937
27.473 35.704
48.898 50.193
51.767 46.925
56.175 38.179
43.488 43.443
54.913 -3.127
24.221 -24.610
27.965 -31.691
39.271 3.227
12.517 39.252
41.584 46.207
35.119 53.946
57.160 45.757
62.881 38.001
64.280 27.049
47.515 44.347
36.963 46.289
56.400 40.665
49.104 36.676
33.841 52.049
37.937 44.647
26.034 56.661
18.474 55.642
45.152 46.287
4.424 32.544
30.897 9.306
8.282 -6.703
30.053 -23.165
23.756 -11.975
45.498 29.994
21.106 29.240
50.803 41.593
62.651 22.164
63.979 26.247
66.185 -1.490
73.422 6.466
56.378 30.413
43.482 40.808
45.101 32.133
29.251 -2.459
6.978 31.388
50.185 16.979
35.904 26.530
8.035 21.734
12.798 31.650
-0.249 31.539
34.452 33.800
12.314 29.043
42.850 17.299
71.095 13.565
64.924 31.652
51.845 41.960
65.890 29.515
65.288 33.182
74.356 13.931
58.782 -7.398
68.725 23.018
36.233 -16.363
35.418 -15.313
53.411 -1.752
65.203 -12.383
70.394 20.774
72.820 22.539
37.929 -17.431
42.633 -22.205
54.370 -5.146
68.643 20.167
40.147 45.641
32.530 45.523
33.283 31.262
44.962 39.577
66.266 30.687
55.428 19.178
25.209 45.818
35.487 51.460
50.404 27.476
58.070 11.113
11.655 37.230
29.864 10.395
42.435 -15.432
32.241 -10.555
43.287 17.538
23.565 15.493
44.945 33.992
48.552 -16.598
60.359 13.888
57.897 -10.482
45.838 12.746
59.920 35.991
39.649 31.527
13.467 48.212
23.723 48.203
65.509 37.592
56.812 37.298
32.099 11.817
15.117 1.924
37.855 -7.501
-0.023 32.718
16.233 21.009
21.857 46.861
37.477 47.874
40.433 48.549
44.121 31.755
47.307 -14.247
41.403 -5.425
60.517 38.623
71.758 15.094
33.096 -22.470
36.132 -6.964
56.749 28.350
15.589 48.796
55.632 47.644
50.996 46.823
43.448 5.406
6.606 13.583
15.458 14.995
25.748 38.460
5.903 8.240
44.635 20.903
52.808 47.111
48.638 -1.328
46.484 14.665
66.613 -12.719
29.420 -15.495
31.878 7.205
54.885 -6.388
41.278 -20.973
66.533 24.632
65.985 33.795
47.486 46.420
60.943 26.741
38.209 41.580
29.972 29.476
41.197 27.981
27.976 54.402
33.820 28.268
9.496 45.431
36.430 46.325
20.456 43.870
30.656 48.021
68.664 30.666
47.497 30.488
62.345 31.079
68.690 6.037
25.127 42.881
18.037 38.080
34.494 48.202
36.710 35.078
62.130 -10.062
48.905 -3.675
63.793 40.369
73.766 19.792
70.349 17.759
68.321 6.477
61.658 31.678
55.096 24.710
45.647 43.729
39.477 25.833
45.192 33.744
53.058 18.456
50.794 -5.026
39.252 23.517
71.142 -1.646
72.460 21.670
57.851 -5.479
40.759 27.099
55.642 44.248
52.063 18.904
44.603 10.085
31.694 -22.528
19.254 2.823
27.146 26.158
14.995 54.958
10.875 16.814
22.416 30.053
39.245 43.413
21.835 44.009
27.868 40.096
18.611 38.531
23.043 32.579
32.658 49.234
28.986 32.297
42.989 54.790
52.063 45.048
49.561 25.420
66.925 15.400
71.453 19.908
73.062 10.070
57.911 -12.143
70.520 15.529
61.558 43.892
34.518 44.578
44.096 30.127
23.639 53.302
46.497 55.876
54.527 44.864
54.356 46.322
31.057 1.919
21.344 4.814
56.414 16.498
38.876 40.166
62.261 42.397
40.428 47.214
53.955 32.820
60.917 37.310
52.245 41.323
3.969 46.647
26.957 15.886
45.664 1.891
61.973 35.174
63.888 -1.479
46.576 -17.778
71.315 9.101
64.201 15.496
36.938 0.364
9.634 34.686
52.731 38.323
53.141 45.596
60.700 -5.358
55.826 -10.701
49.756 -20.882
33.727 -11.303
29.551 8.095
56.950 16.935
64.768 -7.854
61.039 -5.985
54.857 45.096
21.629 34.840
13.261 31.443
15.713 52.128
33.301 25.410
10.063 31.189
3.481 28.823
38.536 6.838
10.214 24.919
25.939 21.283
13.300 7.955
16.025 36.278
34.653 21.243
22.891 37.822
6.384 36.803
20.357 33.147
53.982 45.040
66.369 16.312
62.877 10.397
56.321 41.296
68.506 28.423
67.392 21.581
41.003 39.104
56.060 2.998
19.479 -20.036
65.096 -0.188
60.665 -8.066
59.787 -4.205
58.783 18.467
52.303 -6.695
43.372 8.679
37.703 42.627
10.523 32.113
40.531 30.440
39.779 50.260
44.910 49.530
50.246 44.082
51.281 46.196
66.165 5.373
70.257 11.187
53.432 1.575
67.492 -1.039
67.755 12.521
50.147 15.519
48.339 39.318
59.337 19.261
44.140 23.562
52.313 16.473
39.912 -10.311
70.702 4.404
54.027 -10.405
68.035 27.203
54.024 3.701
74.354 13.371
64.419 -4.964
60.401 -12.763
59.122 -0.377
60.304 -10.197
66.072 -14.155
61.163 -18.748
55.405 -11.546
34.061 -20.809
45.211 -16.784
51.603 1.921
71.856 3.338
58.709 3.273
69.942 25.294
60.234 39.745
28.929 40.534
38.486 2.192
43.253 -1.379
27.949 -20.277
51.843 -14.983
45.322 -20.777
35.189 33.298
59.727 39.441
61.232 37.466
62.282 33.917
67.082 16.113
65.670 0.991
46.426 21.050
31.927 47.883
52.502 40.894
53.860 42.279
55.527 41.228
57.923 38.826
48.538 54.517
34.389 33.322
51.349 33.157
59.529 26.895
54.849 34.510
58.010 44.492
68.801 -5.318
53.619 -14.971
47.749 -26.530
64.066 13.659
37.838 1.289
44.572 0.981
59.813 13.703
67.725 5.158
64.252 27.156
45.006 50.034
52.622 19.409
19.570 12.471
24.462 32.596
24.995 41.992
31.690 41.616
38.786 48.099
36.264 56.052
14.928 55.820
24.851 55.149
45.266 44.443
67.663 29.969
58.956 44.039
50.968 41.669
29.134 21.193
31.864 -16.369
19.111 0.083
42.065 -4.262
40.633 -19.339
75.699 -2.934
67.686 17.857
60.968 8.321
56.398 -13.390
46.434 -16.029
53.506 -9.506
65.933 7.895
73.279 1.528
51.677 -17.818
68.026 29.903
46.471 -12.200
21.029 1.422
70.075 -7.350
62.536 -15.224
38.595 23.816
23.221 44.065
23.349 10.348
41.655 15.704
61.463 -10.761
54.581 -24.667
25.000 11.793
16.199 33.801
4.150 53.343
39.253 56.423
64.379 29.945
50.177 43.720
38.074 28.083
16.697 30.685
15.125 42.858
3.816 47.641
43.568 10.969
44.473 17.363
49.673 29.137
41.752 41.471
47.443 27.648
63.043 10.644
33.465 45.442
7.476 46.398
34.478 51.068
54.248 49.397
32.623 32.524
47.066 22.551
16.322 45.511
34.503 41.053
45.439 12.715
38.452 4.049
70.901 -1.384
55.878 -8.333
51.904 -18.203
11.394 26.723
36.923 12.341
42.178 -15.750
28.841 -12.216
25.731 -14.980
17.146 32.033
4.851 30.509
9.166 47.591
17.879 51.504
38.769 37.467
24.940 39.139
28.404 57.343
54.345 41.476
24.566 48.263
33.462 39.381
23.797 46.375
71.006 14.375
43.466 17.334
39.970 43.872
9.233 28.792
29.516 42.327
31.925 52.639
51.619 36.405
61.144 4.270
59.530 -12.033
68.879 -14.693
47.364 -17.620
53.086 -14.546
57.896 21.184
34.809 2.897
45.819 10.861
50.767 17.406
29.452 4.092
70.118 8.902
34.389 24.090
34.078 46.880
3.239 47.226
45.349 17.995
52.951 26.535
58.510 37.569
37.065 53.795
46.950 21.210
40.566 26.978
37.521 7.335
66.026 19.311
55.059 -9.168
71.732 26.871
56.415 39.075
50.909 42.144
26.032 23.497
45.716 49.170
12.541 33.987
2.521 33.313
-4.835 24.032
19.792 38.567
18.482 47.769
39.162 52.097
12.951 52.418
28.348 46.800
41.318 59.400
21.476 11.707
33.633 -8.891
61.568 -6.607
57.920 13.646
29.067 37.245
56.732 13.946
58.160 21.567
24.734 27.182
43.412 40.268
6.350 40.586
16.974 47.551
26.422 44.956
43.564 32.906
64.613 21.354
26.050 16.823
52.822 -17.938
70.934 24.069
42.529 47.121
27.971 52.316
48.093 51.192
27.143 27.497
17.544 12.677
64.016 31.884
60.675 25.239
17.328 23.766
21.085 29.664
32.874 17.947
48.675 -16.856
28.098 -13.904
23.280 -23.163
52.352 -0.943
45.261 -21.809
48.123 -23.281
66.286 10.537
67.005 13.097
33.658 -10.401
41.493 -22.230
22.679 -16.512
56.388 -15.333
67.198 16.479
67.249 11.428
59.705 10.831
7.300 26.392
5.715 36.479
37.335 -8.330
64.906 19.824
70.659 20.386
63.326 5.290
65.374 -8.305
62.601 40.359
64.642 26.975
55.796 22.790
65.161 19.581
64.868 22.476
56.264 28.514
58.641 13.085
65.463 13.232
62.447 2.667
44.260 6.771
16.035 30.251
33.129 -7.658
59.973 14.267
68.584 12.429
22.106 50.800
23.924 42.631
29.700 50.951
34.649 46.674
45.602 49.736
12.132 30.408
38.669 16.366
37.463 25.078
56.631 6.856
67.396 28.684
63.586 25.861
58.046 45.192
21.200 39.462
-6.255 32.219
13.915 45.331
-3.524 19.654
58.408 42.871
48.429 27.870
67.997 15.144
58.166 -10.888
26.037 25.502
46.625 43.809
40.881 52.636
58.511 25.415
49.688 -8.032
23.602 0.826
23.487 21.323
52.844 28.655
47.287 -11.246
41.374 11.293
59.325 23.292
30.274 15.683
19.332 6.273
24.589 35.383
30.532 53.744
48.177 50.536
55.630 45.439
45.922 25.229
38.032 34.951
59.369 37.669
65.117 23.925
58.455 33.043
60.884 30.340
51.916 40.553
61.105 44.434
23.792 45.847
24.922 44.321
1.112 19.926
14.974 19.162
39.243 27.780
47.753 37.970
42.918 -19.922
58.375 8.213
51.469 21.221
52.279 14.588
46.498 -14.905
31.248 -3.099
32.918 6.155
53.348 31.188
19.552 24.650
37.332 53.898
28.575 34.737
20.045 23.899
27.845 44.025
62.356 42.152
53.699 42.729
48.596 44.666
47.314 14.091
36.797 16.283
35.257 -13.011
38.164 34.283
28.056 25.073
67.604 0.280
65.836 5.583
68.535 6.492
64.542 35.195
53.030 39.838
52.748 47.214
54.814 46.559
48.585 41.115
15.697 52.592
59.777 41.261
22.957 50.526
10.871 33.966
18.754 44.199
59.108 23.300
34.412 15.895
50.117 43.459
36.912 -2.309
28.032 22.221
18.512 37.506
37.993 10.253
30.785 37.221
9.193 30.888
31.470 40.600
37.472 54.536
49.569 32.359
60.077 35.235
71.390 -0.627
58.916 5.867
48.423 -17.160
61.400 24.605
25.620 27.983
53.611 40.602
48.404 45.177
28.343 52.007
5.507 41.624
69.014 -9.256
55.932 35.580
32.473 23.905
34.676 22.960
43.520 55.084
34.628 43.612
42.587 57.028
22.900 43.978
51.960 51.045
42.141 47.522
32.942 25.635
64.559 31.433
41.794 53.057
15.825 32.523
51.341 -4.289
39.561 -16.286
69.622 -2.489
53.962 5.771
59.958 19.918
60.845 -0.509
67.987 33.545
51.978 21.476
60.762 3.456
67.803 13.262
67.247 -9.239
73.900 12.603
62.496 -6.383
48.139 -10.112
69.230 31.522
44.429 54.059
31.394 59.560
37.592 49.813
27.869 17.162
36.003 -16.723
38.388 -20.635
43.899 -7.845
44.305 -23.875
67.288 6.789
71.896 -7.579
67.440 34.385
53.553 35.862
70.210 11.093
60.495 40.846
71.347 24.899
58.224 23.402
51.607 31.289
22.592 28.393
27.413 53.784
19.110 43.274
44.710 48.278
32.390 39.947
27.910 49.343
54.464 36.083
48.859 45.207
52.823 46.803
49.522 47.797
28.880 23.304
31.995 25.822
-4.645 29.956
20.740 47.578
26.318 48.063
31.905 51.309
42.216 51.383
24.977 39.039
5.774 36.209
24.760 19.668
19.127 13.921
47.887 -11.523
43.188 -7.145
4.794 3.907
46.246 -17.924
33.430 4.399
46.175 8.751
54.400 25.449
65.202 32.415
71.422 6.928
62.787 18.726
50.307 39.306
60.579 30.536
62.235 40.786
67.421 21.201
45.181 -6.446
60.828 -14.084
69.456 23.374
36.153 47.894
26.821 12.163
37.992 -9.456
53.165 10.257
51.301 8.091
63.320 -1.190
49.751 -7.073
55.487 -11.048
46.704 -6.289
55.824 -7.851
41.181 -7.230
49.011 -2.035
58.736 24.165
66.198 32.471
34.749 58.449
27.037 41.550
55.070 50.570
64.998 28.003
35.471 51.455
44.552 29.972
33.838 50.904
57.340 44.454
6.398 35.483
5.381 41.575
60.438 -3.532
71.064 23.427
51.816 16.470
50.885 38.300
40.572 54.495
56.308 33.266
59.514 38.976
52.817 23.576
17.053 22.865
31.687 -5.665
45.156 -15.287
38.956 13.050
31.761 9.656
19.973 -12.100
30.448 -21.749
51.463 -5.130
70.853 16.975
51.331 12.354
31.054 16.431
54.974 32.784
35.995 0.339
24.218 10.987
40.358 2.470
32.985 -17.960
70.465 8.094
60.059 34.809
60.731 42.488
67.036 11.077
62.334 -10.100
60.285 6.474
54.719 25.075
62.174 23.217
46.464 -2.796
25.211 6.309
47.377 42.523
60.677 42.642
66.023 35.146
49.185 47.651
64.813 14.691
66.648 27.180
42.301 17.536
27.138 35.531
7.868 15.063
38.215 44.788
37.575 41.718
58.480 44.341
36.930 52.745
71.046 27.189
74.037 1.089
65.673 9.251
39.217 47.802
32.750 39.426
39.939 42.164
58.765 11.337
57.471 37.252
53.465 42.468
53.103 0.158
70.352 11.280
68.151 2.840
63.396 -4.248
49.189 -17.752
44.786 -30.861
36.072 -9.852
64.219 9.501
68.423 26.096
53.933 4.996
62.232 40.378
56.922 26.873
55.142 4.349
54.365 -6.616
31.777 -23.890
37.405 -24.040
62.713 -5.906
57.532 -12.516
55.743 16.160
51.786 36.547
22.394 47.565
26.555 43.402
5.937 29.786
5.637 35.413
52.411 13.684
18.721 32.642
32.055 37.811
61.052 7.884
42.972 25.256
49.820 50.567
27.951 41.228
45.883 -0.271
45.700 12.896
9.717 38.424
30.636 45.730
36.018 35.617
43.260 39.243
33.223 -11.005
43.806 -4.924
37.092 13.492
21.996 21.214
14.010 6.002
29.576 -2.660
55.309 -15.530
38.075 -12.143
38.357 34.537
24.281 1.200
33.626 48.114
37.431 47.554
36.454 48.409
33.216 52.595
51.355 35.786
30.583 47.053
65.154 27.492
64.871 3.406
65.549 11.925
63.331 1.308
58.854 15.028
61.992 31.027
70.109 14.635
35.119 54.166
41.231 48.472
58.640 29.601
66.385 5.371
33.904 -1.267
47.239 6.691
68.602 12.669
75.321 4.123
42.957 23.902
64.753 36.465
36.129 45.602
15.808 50.272
3.827 26.103
15.011 17.902
48.637 37.526
48.631 52.001
73.657 3.753
53.694 32.069
65.652 36.947
33.270 28.544
54.634 36.917
61.086 -13.137
63.484 2.297
58.598 8.644
66.873 11.814
36.165 24.234
16.743 10.168
36.897 40.869
41.659 44.768
35.064 47.980
15.908 52.817
17.649 38.173
10.744 24.088
22.435 2.177
35.932 -13.360
23.694 15.862
8.007 13.820
1.050 22.311
47.060 27.734
14.280 45.052
23.445 44.685
43.467 21.618
16.125 26.422
23.515 29.711
7.039 54.685
20.153 46.503
26.900 52.675
24.064 21.216
21.338 1.446
34.565 35.437
40.952 41.221
32.786 27.171
3.568 42.611
26.537 43.297
51.256 47.698
27.175 24.840
57.249 4.388
33.651 47.482
56.152 14.010
74.013 13.823
56.883 19.104
30.077 6.883
72.129 -1.491
36.652 -7.542
59.010 -9.037
46.426 -4.378
35.823 -18.213
37.886 -17.627
43.517 -9.595
56.035 -5.773
65.626 6.438
67.654 22.473
50.586 20.729
24.092 16.548
44.572 -4.066
64.139 -3.989
57.044 18.977
48.260 25.546
53.440 -8.740
58.999 23.033
32.079 23.356
14.148 36.442
39.433 45.398
34.151 41.305
67.144 22.571
72.504 4.821
66.580 10.073
40.151 11.931
54.092 -9.941
61.239 -5.905
49.261 -22.862
49.200 2.203
53.158 6.961
62.511 1.808
44.220 -22.370
56.756 -17.328
63.691 9.136
37.189 -14.313
55.859 -6.025
65.564 5.071
35.574 50.771
29.277 52.871
63.668 23.176
48.082 43.654
52.008 30.956
13.911 29.606
12.111 21.615
6.243 25.445
32.419 48.201
25.174 43.958
19.828 53.202
5.426 41.788
32.594 46.916
41.493 40.417
38.861 36.518
48.602 36.833
42.509 -24.439
37.082 -3.224
56.867 0.230
64.891 12.831
57.978 -9.804
67.237 -2.285
49.539 31.199
26.204 23.781
59.931 26.005
63.142 29.306
56.062 -12.331
51.058 -21.373
63.364 6.097
56.119 22.309
69.275 -3.154
47.021 12.114
56.798 -5.686
43.987 52.553
39.712 22.247
70.863 9.972
62.603 25.136
69.292 -3.560
54.674 34.810
63.574 24.805
51.317 36.805
55.394 34.886
47.333 45.070
8.500 24.106
5.136 30.117
39.144 33.258
57.687 2.377
42.612 -3.128
55.199 -19.827
70.955 9.190
62.668 24.284
18.809 17.548
13.584 33.992
42.049 25.249
67.683 15.814
67.772 20.305
57.924 6.418
58.683 -7.270
54.983 -13.641
47.537 -16.447
54.104 -10.581
50.684 -14.386
54.316 -10.320
54.631 19.315
67.084 3.977
3.328 25.691
46.264 44.577
47.480 46.997
55.927 41.410
43.500 31.033
59.392 24.297
34.713 31.553
51.469 11.987
21.728 38.644
56.061 21.774
2.356 32.607
5.950 36.265
55.214 -0.527
42.803 12.844
32.590 2.290
14.197 28.663
59.560 27.664
65.300 0.226
23.364 12.613
44.958 -23.176
72.676 10.907
61.065 38.039
58.678 27.208
23.333 32.247
52.572 26.354
28.440 36.513
13.287 48.354
12.941 45.078
31.171 52.239
23.726 56.233
48.383 51.233
52.551 37.848
69.167 12.664
60.017 1.449
51.812 30.067
30.248 26.996
19.483 36.240
52.543 31.526
69.471 8.858
70.490 7.965
48.336 22.856
48.142 20.612
10.840 14.008
51.757 4.771
64.777 27.037
69.229 5.400
37.953 12.678
62.504 -5.792
64.230 15.627
65.534 27.701
56.372 36.678
69.446 11.441
49.251 -21.659
32.106 -4.261
55.731 -4.220
57.221 -6.626
53.008 1.473
67.296 9.943
63.037 -4.378
62.204 -9.071
38.295 -17.306
54.626 -3.903
63.580 11.596
58.194 3.029
66.434 23.772
29.618 11.130
20.726 41.561
17.569 51.440
8.223 43.243
10.105 51.543
45.413 46.032
57.361 40.555
52.842 51.120
59.533 32.646
57.610 39.903
44.918 44.416
45.461 39.068
33.851 52.633
47.348 53.037
51.464 46.632
58.891 17.629
69.698 9.836
70.076 -9.149
67.499 5.852
64.301 20.132
31.750 -1.039
65.512 34.980
42.283 -13.430
43.053 26.645
64.927 0.332
45.256 28.770
27.728 22.587
21.157 40.925
13.405 37.952
70.296 9.514
62.367 -7.277
61.666 29.720
70.446 13.857
57.438 33.285
56.377 29.799
64.284 30.123
64.988 -11.163
58.595 44.378
52.151 -3.632
52.331 -1.507
35.319 41.473
5.849 35.835
64.525 28.150
54.011 33.645
25.432 41.353
44.939 39.884
50.547 37.036
42.770 21.380
54.895 34.557
66.252 16.990
68.037 13.084
51.340 21.096
36.106 37.055
22.844 37.757
35.052 46.682
57.428 30.715
50.401 11.078
37.491 -9.561
62.634 14.718
43.128 30.150
42.694 41.385
44.590 41.476
55.332 48.014
41.322 21.501
4.870 24.000
17.936 27.326
56.813 29.121
26.329 52.322
43.267 45.958
13.254 18.855
26.733 19.166
45.789 15.201
30.056 14.081
48.243 22.051
39.583 -23.586
42.560 -20.712
42.746 -27.167
51.078 -16.490
10.244 -9.278
34.709 -6.120
52.538 -13.261
54.742 16.502
49.937 -8.979
42.135 -9.197
15.690 39.007
5.821 32.647
2.829 24.263
45.659 1.151
52.619 -5.173
58.563 38.007
39.165 32.711
35.276 34.326
66.167 1.855
62.598 -7.696
25.322 -15.362
39.914 -21.425
43.156 -8.175
63.453 -0.542
61.679 29.911
31.536 45.836
55.558 31.690
55.744 -13.098
70.389 -7.901
67.517 29.954
59.386 30.844
55.006 26.356
53.428 39.531
57.621 -2.807
48.808 41.304
61.565 43.069
58.351 -6.443
66.027 -11.175
58.054 -3.506
60.311 2.693
58.872 -16.654
69.258 4.623
68.123 11.267
47.190 50.675
21.154 44.676
20.480 49.021
19.244 43.967
25.067 53.216
30.143 40.553
52.781 42.033
51.319 23.051
49.038 -16.479
38.292 -4.841
37.359 15.018
63.483 34.070
46.310 30.971
26.855 32.183
68.135 16.516
68.402 13.581
62.215 8.258
69.990 18.120
55.399 -3.141
56.978 -5.830
40.853 -25.421
29.557 -21.644
12.038 -15.407
58.785 -11.524
45.807 -19.607
42.577 14.342
43.064 36.608
31.439 54.362
21.843 48.501
40.187 56.390
5.537 41.554
65.489 3.888
49.469 -19.287
66.109 3.064
42.913 -11.810
54.422 -12.929
52.056 31.392
53.909 40.445
13.397 24.766
26.691 -4.501
37.677 -12.556
67.670 20.429
64.009 38.172
48.874 53.542
64.440 -12.400
14.455 -15.075
11.599 4.843
68.046 5.823
63.136 17.525
62.790 -14.436
60.067 28.328
63.782 36.043
37.560 -19.433
55.033 -13.550
72.053 21.152
56.182 4.802
59.375 24.799
58.635 43.103
59.137 25.528
46.623 42.289
23.328 39.895
-0.901 44.121
30.930 59.596
5.711 35.885
62.605 29.745
43.828 36.065
17.166 36.500
-0.286 28.627
33.614 10.562
45.194 29.250
60.096 41.058
20.349 16.521
51.982 13.240
53.879 19.247
55.494 24.046
63.630 3.006
55.351 1.184
43.714 44.258
63.880 25.476
62.159 8.285
74.405 9.323
31.469 -25.968
43.672 -21.401
46.742 6.960
28.870 15.056
34.729 -8.642
68.162 12.478
57.935 39.013
46.788 51.704
47.586 43.021
19.643 11.226
45.039 41.265
7.918 24.106
43.014 0.536
63.835 3.120
54.513 0.569
34.579 13.842
12.876 9.902
44.646 -22.911
47.788 8.686
60.999 22.166
68.023 13.321
66.003 11.363
68.816 20.424
71.718 -1.003
43.840 37.085
63.971 38.532
46.378 42.217
45.313 40.957
56.191 43.031
73.298 13.991
8.182 45.968
28.621 44.701
21.980 32.867
24.167 50.160
15.615 45.019
22.875 43.019
27.149 48.605
39.392 57.415
26.606 8.865
38.178 46.389
29.604 53.174
29.208 22.779
28.603 19.490
35.348 41.197
60.359 39.867
51.723 41.207
48.365 35.326
69.342 27.675
36.263 50.194
34.378 43.239
17.738 48.990
12.079 51.142
5.904 40.996
39.468 51.559
39.083 6.568
44.513 5.923
62.245 23.983
71.977 12.795
62.159 36.155
61.512 18.657
73.024 -5.210
29.191 -25.763
33.486 -24.080
37.407 -3.766
32.157 25.521
58.217 -4.200
54.328 -10.518
63.524 33.969
70.588 5.848
63.315 5.218
18.102 29.271
29.987 51.942
32.531 40.091
56.296 43.289
50.491 52.612
36.368 51.660
71.109 19.016
46.085 47.521
31.147 39.547
67.646 33.029
45.574 50.056
61.674 15.777
29.250 -9.709
61.728 -21.796
42.150 -16.491
71.172 4.632
61.694 4.635
60.538 7.681
61.731 9.228
15.102 -27.110
45.322 -22.290
53.279 -0.990
35.500 -13.319
64.064 -7.960
61.331 24.375
46.137 21.088
26.079 4.416
61.074 -9.552
67.578 14.749
61.084 -9.242
56.537 11.984
55.777 41.587
43.728 55.972
9.060 49.706
43.844 47.209
37.955 34.903
37.175 46.318
44.175 41.621
36.576 15.290
42.117 -6.925
72.352 20.296
46.948 34.783
54.184 39.500
72.097 23.776
66.857 21.666
42.234 25.885
36.126 57.659
53.159 43.689
52.471 41.110
30.505 31.140
25.045 -11.205
63.925 -13.404
34.652 -13.788
56.051 -7.544
22.810 -8.263
21.687 -3.710
40.533 35.435
43.614 31.093
61.378 25.545
22.228 37.161
5.070 41.641
60.294 15.881
32.991 39.271
33.427 60.277
51.025 42.956
46.899 24.043
58.658 7.801
68.789 -2.718
62.099 -15.803
50.491 -0.081
59.042 14.999
36.377 20.968
44.871 32.530
45.240 29.964
30.869 14.242
27.273 12.067
43.287 32.640
44.885 15.181
49.882 41.125
22.887 45.999
33.491 59.357
27.786 28.776
31.118 49.573
17.403 23.169
51.595 21.655
42.926 -26.022
49.185 -17.867
55.628 -15.851
41.735 -6.871
53.670 10.507
61.971 20.538
39.128 -23.137
59.868 17.261
73.476 -1.368
59.196 1.309
52.422 -2.687
14.998 31.079
15.203 17.566
14.334 46.052
35.973 42.417
29.417 35.352
61.685 22.207
57.079 -5.559
63.556 32.455
41.038 54.806
48.274 -6.982
48.968 -10.930
40.741 22.837
45.960 23.742
54.036 25.774
63.143 34.552
65.495 0.000
54.277 9.774
35.339 35.970
28.289 45.514
21.929 38.153
32.545 33.521
29.193 41.142
16.309 35.123
-3.860 44.074
21.808 55.556
24.605 55.623
32.355 50.163
33.306 42.861
22.454 63.736
45.297 48.536
0.094 15.083
43.678 49.996
58.215 4.980
54.160 3.903
51.665 25.098
29.150 42.562
40.423 15.823
27.503 10.178
51.038 27.537
66.242 30.800
64.292 39.555
30.091 38.448
51.444 37.159
68.856 31.423
47.831 40.954
62.472 11.929
33.407 -10.441
14.511 -6.743
39.344 -22.054
29.572 20.947
59.216 40.670
61.396 8.502
57.247 23.467
9.809 33.348
48.293 8.682
33.945 -20.474
37.141 -20.307
29.882 -15.872
61.843 -0.455
59.678 -2.864
67.654 -16.572
54.440 23.716
47.043 -7.548
22.276 -5.618
38.190 22.107
48.398 52.337
52.930 -19.522
37.306 3.957
49.005 36.120
31.948 46.915
46.062 45.459
64.295 26.419
62.659 20.771
57.870 34.841
60.207 27.605
51.068 24.894
48.095 16.484
71.734 18.002
70.724 24.286
52.902 15.060
48.849 9.997
67.143 -4.592
65.137 21.643
58.270 0.375
58.248 15.198
71.692 -0.057
64.752 -19.607
69.484 4.698
64.684 28.523
66.185 15.041
42.421 35.397
31.573 28.171
22.712 31.845
16.960 38.047
5.365 41.403
38.240 33.882
24.180 5.842
40.114 9.150
64.696 29.686
55.306 48.049
18.109 33.224
22.579 45.623
21.083 35.483
34.079 25.971
54.753 35.109
55.200 5.796
65.404 17.369
54.154 29.911
21.586 33.920
8.983 28.743
36.937 43.820
7.617 50.457
36.994 37.732
52.413 30.179
72.951 11.649
65.769 21.163
28.834 29.684
35.731 10.975
40.065 -8.531
38.691 5.966
62.429 -6.100
27.828 -22.169
23.800 -26.243
22.890 3.694
18.474 25.942
50.383 29.303
75.590 5.561
73.940 6.306
70.944 25.184
70.561 16.756
69.490 26.076
60.918 30.572
60.152 21.879
55.265 33.150
56.899 8.030
63.516 30.971
22.681 -3.780
22.289 4.037
25.290 22.852
46.907 -11.213
64.330 14.349
15.081 33.060
47.150 -4.824
38.823 39.312
60.701 33.381
67.149 32.120
45.842 47.576
55.411 49.294
51.266 52.741
52.150 49.855
58.519 15.238
38.835 37.555
14.968 58.683
64.961 8.019
61.954 19.178
59.916 36.565
41.881 50.518
31.238 56.341
14.520 36.813
31.199 37.160
14.919 45.206
25.925 31.692
33.357 11.792
26.369 45.649
9.543 48.206
35.920 43.024
12.970 33.551
5.253 41.450
36.563 44.998
57.799 40.162
28.761 41.240
26.866 32.549
39.043 52.365
32.583 46.809
46.243 12.912
66.405 34.154
60.662 25.973
47.912 17.791
52.385 10.181
28.852 5.737
34.335 1.757
33.889 -10.379
12.541 18.001
21.283 12.946
55.883 1.252
48.874 -3.947
33.544 8.534
36.546 9.394
44.742 25.357
61.581 20.650
69.986 15.735
53.542 21.541
56.694 31.544
32.516 25.911
32.697 41.561
26.442 56.704
64.686 18.723
61.601 -12.954
53.649 -8.220
62.540 40.603
63.991 18.783
49.963 29.364
63.162 9.709
68.494 24.140
64.718 -5.223
53.431 -11.728
70.433 -2.595
42.221 40.616
43.177 33.835
41.951 43.418
50.361 48.610
64.852 -1.438
66.203 28.883
66.092 25.525
49.844 27.300
51.087 27.658
70.678 14.571
35.168 36.059
56.168 0.228
62.547 3.550
66.379 2.073
22.287 14.870
31.809 7.546
55.660 30.216
72.525 15.765
73.425 11.705
54.433 39.745
40.589 49.569
35.380 42.244
63.054 19.259
53.300 32.035
57.000 48.438
50.478 50.613
53.311 45.819
68.841 33.745
64.866 35.157
54.180 16.375
32.163 48.758
53.712 29.912
46.806 18.977
35.137 -3.098
56.916 2.752
27.608 45.566
37.640 58.173
52.191 49.530
53.488 47.892
52.225 26.096
68.820 -2.199
65.370 9.954
21.421 -0.579
8.594 38.851
27.998 21.832
64.880 3.101
65.010 27.687
57.644 15.528
71.374 25.190
62.810 -7.079
51.311 22.454
60.056 33.714
73.080 23.120
61.698 32.568
67.864 18.093
68.865 26.569
33.960 11.873
22.871 10.382
36.392 47.269
67.014 18.095
39.171 21.467
15.458 29.111
44.661 35.835
27.084 25.488
56.914 23.784
56.035 -11.539
52.068 6.626
62.331 -10.529
50.805 33.620
34.419 51.903
48.622 34.973
67.412 30.512
67.387 20.114
52.582 18.286
65.444 15.093
51.802 44.425
31.771 40.290
14.648 37.319
20.923 -4.993
56.186 31.823
58.713 40.201
67.322 18.629
65.127 30.279
60.639 37.902
53.698 16.174
66.617 -1.657
58.327 -13.262
63.967 4.482
63.920 39.536
56.901 49.145
45.349 37.087
51.638 41.997
59.440 20.077
66.919 2.393
40.247 -16.763
32.023 -23.518
55.077 2.661
55.934 -0.897
70.100 -3.042
54.827 -18.287
65.491 -0.429
36.891 14.637
51.893 19.992
32.154 11.082
17.105 34.387
24.726 8.342
14.678 47.445
26.807 7.945
28.175 15.570
37.672 59.701
49.234 49.603
52.579 45.777
64.224 1.076
67.540 14.795
61.639 17.112
34.468 -28.333
54.695 -16.059
56.646 14.397
30.071 -10.195
31.445 -7.181
73.593 11.326
53.785 47.591
42.316 22.007
68.802 31.107
54.199 22.736
22.603 46.338
59.705 27.081
70.202 20.878
44.992 31.283
41.572 46.325
29.416 51.643
53.426 27.476
73.952 12.330
59.446 -10.587
55.271 -10.786
59.579 5.289
53.591 -6.364
38.802 -0.712
50.371 -17.269
51.642 20.034
60.070 11.023
61.824 9.605
34.726 18.202
49.259 -4.462
31.668 -12.803
34.661 24.837
40.449 58.886
41.333 39.080
47.744 31.018
60.344 19.660
63.002 7.649
52.218 8.524
43.749 5.327
33.530 23.976
62.807 7.227
62.477 28.469
46.609 13.560
45.057 39.499
54.454 47.582
41.820 49.538
32.981 -1.317
16.938 8.042
52.349 14.419
62.538 8.867
10.455 -11.012
21.463 8.565
32.543 21.093
56.875 -15.793
74.838 1.741
62.481 16.630
70.991 4.756
43.555 48.495
34.002 29.528
52.905 2.028
64.223 4.433
61.107 -3.500
69.765 20.011
62.433 19.443
59.989 38.554
68.790 21.159
31.614 49.512
22.884 52.268
54.559 48.918
53.684 16.396
7.139 40.981
46.398 7.898
51.208 2.642
44.654 52.619
42.717 9.908
15.156 -1.205
28.408 -4.118
50.151 26.817
67.148 11.108
63.783 12.435
51.923 8.111
30.724 39.061
53.047 51.836
64.695 30.961
67.751 29.260
64.210 33.187
45.264 13.730
12.567 18.302
32.397 29.921
15.258 25.153
54.169 21.366
34.760 20.148
31.937 16.432
42.830 20.042
66.745 30.629
68.254 24.866
42.177 -13.700
57.413 -10.878
48.543 -12.301
53.850 -14.770
56.710 4.393
59.917 -7.062
52.391 -19.003
45.223 -10.716
50.638 -11.627
31.974 -13.074
56.318 -14.950
66.638 1.603
53.001 -11.248
24.457 3.221
41.353 32.104
37.978 13.663
8.235 14.410
50.098 -11.799
34.905 3.309
60.972 -18.277
64.773 4.125
43.285 -34.524
51.647 -4.903
64.500 -9.889
37.519 -6.474
73.646 1.651
55.613 -14.158
46.838 -12.983
51.979 13.260
45.466 34.787
38.299 41.949
33.773 51.138
24.570 45.503
-3.325 16.385
19.094 45.985
24.680 50.670
38.802 51.543
50.878 47.631
61.657 33.404
50.296 35.851
39.813 47.608
54.966 38.816
54.904 47.581
53.543 40.872
54.162 18.421
54.412 -13.851
22.655 -6.919
3.692 23.026
48.257 12.867
36.021 30.177
45.957 57.973
56.105 46.515
63.718 34.510
43.141 25.627
27.895 37.091
40.340 -12.960
65.640 12.146
64.802 26.447
55.897 40.938
45.133 43.892
48.241 16.370
27.105 48.130
46.370 32.100
62.075 34.304
34.836 21.311
28.582 12.588
42.281 28.360
61.243 38.061
41.008 54.023
61.261 34.442
60.575 17.398
43.646 15.750
24.952 32.472
23.138 3.642
21.391 15.393
2.890 50.825
3.411 30.972
12.567 39.610
26.270 26.230
44.246 5.786
52.743 -11.972
38.955 -12.345
38.601 -4.943
62.454 14.758
59.384 -4.054
43.476 -5.154
36.122 3.567
48.855 6.894
42.870 -27.544
33.910 -1.415
31.003 14.069
55.894 15.242
65.022 8.035
8.368 41.872
15.046 48.871
17.415 28.425
58.892 19.520
35.563 -8.556
0.094 25.135
28.539 20.576
14.239 36.953
68.570 27.628
69.495 24.858
43.448 38.237
30.070 51.430
36.141 47.181
48.343 51.093
22.960 47.300
47.784 51.304
6.108 28.987
7.643 36.316
33.893 46.332
48.122 45.165
9.976 32.670
8.840 32.063
5.440 30.351
11.985 41.124
40.277 53.479
42.327 41.446
69.295 29.192
52.127 27.997
26.373 -15.844
41.991 16.851
40.866 27.413
18.465 36.658
30.434 29.695
41.514 27.976
31.683 39.287
39.945 32.506
57.105 30.010
33.295 14.315
63.451 39.017
53.976 23.380
45.638 40.319
31.686 46.990
49.080 13.569
70.392 13.635
61.269 36.210
55.018 47.491
26.537 39.548
33.181 55.381
40.397 46.736
56.595 24.917
52.885 33.487
42.850 -7.117
51.764 -2.578
54.700 -0.991
36.936 21.808
36.639 -20.591
37.509 27.811
16.871 40.686
30.567 37.417
23.858 35.861
64.892 29.012
25.753 32.133
44.628 48.728
18.647 53.262
22.930 44.517
19.770 41.823
8.791 41.515
33.602 8.721
36.631 3.968
27.841 13.719
9.988 39.556
5.413 41.742
43.762 -9.293
46.069 -21.607
35.841 17.431
46.162 -1.552
25.007 16.300
35.256 45.372
36.230 33.345
32.711 31.492
47.509 -1.299
60.112 8.205
60.494 -10.764
51.056 6.290
54.298 35.136
56.324 24.824
66.251 17.461
59.916 15.854
42.478 29.918
49.152 31.870
49.514 46.893
17.966 45.419
35.890 50.914
17.030 40.145
28.263 46.900
47.604 26.354
73.892 18.261
62.944 -12.320
55.222 -8.856
38.765 -20.903
48.926 -4.240
50.003 24.991
44.781 21.308
40.216 53.178
55.528 47.809
61.162 35.979
70.978 24.746
71.901 23.677
63.120 -14.850
74.340 11.610
64.588 37.745
28.761 52.568
5.612 35.832
52.735 42.127
53.200 22.638
61.790 13.065
53.844 20.623
67.240 25.129
37.107 19.820
27.704 23.682
43.986 21.388
67.392 21.374
57.622 18.737
35.880 -11.875
67.516 27.665
65.400 1.946
64.602 13.286
59.840 -17.858
31.452 15.646
56.223 32.636
62.573 29.396
57.843 13.889
63.452 26.427
58.526 8.426
57.233 -5.485
50.093 5.821
45.116 -27.664
49.368 -6.912
67.217 1.925
54.715 4.505
55.831 6.244
32.060 12.615
24.913 25.770
45.612 45.825
39.988 47.737
36.929 -10.247
53.378 -18.100
63.239 -12.838
56.345 13.878
68.578 20.075
64.905 17.360
49.100 39.578
21.014 50.634
49.213 52.656
19.618 31.607
20.874 40.680
17.712 20.830
56.029 15.137
42.445 5.001
44.578 -10.147
39.872 -14.249
45.349 -19.428
46.839 -15.038
63.729 33.201
72.442 19.040
62.278 -3.246
45.322 -13.095
19.828 -30.231
68.914 11.536
66.975 30.449
70.625 21.448
63.856 32.860
65.399 3.739
59.093 27.832
68.698 27.740
62.556 42.010
55.389 27.843
53.318 -3.333
74.838 9.814
40.344 -9.466
30.101 -13.696
64.529 6.092
35.403 40.798
52.243 42.714
42.187 39.396
57.589 41.520
24.731 48.936
5.883 21.585
23.706 48.781
21.844 46.165
26.105 54.947
20.253 46.666
29.574 53.535
56.677 35.997
66.266 33.374
48.296 33.248
50.425 23.949
60.683 -13.536
41.959 12.109
63.328 -1.554
49.262 -18.814
67.049 19.814
59.205 -17.475
50.862 33.908
25.962 42.718
24.650 11.511
32.982 29.777
67.697 16.601
53.586 31.544
57.539 43.054
52.586 36.234
47.205 30.467
23.391 31.341
41.771 50.780
32.324 49.872
30.186 25.148
22.302 43.679
30.256 45.962
68.841 18.833
52.443 -3.198
60.281 19.185
62.037 28.261
53.597 35.809
46.115 30.511
16.734 28.289
23.177 7.313
8.620 22.990
44.783 47.419
47.614 18.134
23.012 50.375
47.089 42.284
27.231 19.685
22.501 4.003
64.519 16.275
58.060 -13.756
27.780 -17.979
64.536 -2.481
68.197 -11.285
53.814 11.203
14.553 40.150
1.814 20.548
4.969 31.264
70.239 20.321
57.932 31.798
16.853 39.290
50.640 31.516
70.583 23.436
56.490 44.017
62.781 -10.089
71.198 27.290
67.196 15.529
55.935 26.350
45.080 24.870
31.737 33.263
62.271 26.312
48.513 37.448
57.970 47.673
52.413 42.671
48.231 52.671
59.952 27.483
46.999 35.621
60.881 43.944
40.353 52.138
36.525 53.948
59.631 25.276
31.424 -13.574
40.230 50.412
11.995 47.273
42.827 57.020
53.627 50.672
65.948 7.649
61.543 -10.215
42.410 -15.357
34.539 -7.594
50.265 25.671
66.048 28.345
57.037 -25.386
59.429 4.749
70.235 20.398
53.517 24.870
34.632 -6.374
24.905 14.556
35.258 15.658
53.546 26.511
44.720 45.693
12.149 45.554
67.093 35.696
20.646 51.838
42.939 36.934
70.099 0.673
68.745 -6.056
52.682 -14.942
59.313 -13.138
55.634 -22.965
46.653 -21.397
57.846 -19.823
44.819 -14.876
61.010 -15.397
69.289 23.531
42.122 20.142
31.525 4.290
38.882 27.585
49.628 52.543
52.672 38.652
51.298 32.247
56.006 41.655
68.272 25.962
69.279 9.367
34.080 41.397
12.099 27.618
32.858 32.451
46.441 2.769
57.211 25.510
37.591 46.341
59.754 7.537
58.318 -4.165
52.374 24.645
66.231 -2.156
44.899 16.139
42.387 -9.503
50.952 -15.299
41.148 -24.013
68.390 -7.724
54.931 -6.504
45.361 7.034
35.028 -12.122
51.676 -15.965
65.709 5.420
40.971 44.195
68.700 32.601
55.915 -8.724
63.895 -5.698
69.968 -1.132
66.717 13.741
49.784 28.263
68.461 19.094
66.585 8.064
52.739 45.258
59.967 42.855
50.585 40.217
30.766 42.981
49.272 38.020
43.435 5.136
44.932 -17.081
48.617 -19.326
48.882 3.766
51.133 33.252
50.098 33.999
52.909 41.008
59.253 41.471
71.122 7.541
69.616 30.195
48.075 36.281
40.566 2.716
24.550 20.132
34.618 46.310
42.504 16.678
32.816 24.871
50.851 11.653
36.094 18.753
67.378 27.567
68.014 0.866
54.199 40.918
65.467 38.008
56.786 21.425
36.013 6.610
44.103 33.930
71.701 20.674
74.561 -3.779
72.113 15.652
64.454 0.988
57.515 23.781
64.767 38.653
68.608 18.537
44.552 50.922
64.406 39.148
66.018 24.722
58.698 43.285
45.696 56.127
35.755 51.771
51.324 20.467
5.174 30.875
54.840 -19.897
46.418 -14.507
49.794 -7.186
24.390 18.095
37.386 0.227
36.719 0.308
71.983 26.172
44.573 14.301
27.968 15.850
14.886 -9.189
39.622 29.052
41.565 47.125
40.546 51.376
34.438 42.886
17.348 55.341
13.513 39.219
31.617 46.287
18.601 51.247
43.239 35.377
63.868 16.561
37.173 9.704
34.129 45.291
51.726 36.550
37.874 0.791
67.660 25.050
68.754 27.829
53.673 -21.325
49.282 -27.526
29.722 -14.741
51.640 -3.443
68.120 -8.512
26.850 -4.602
58.816 21.518
67.555 32.344
67.653 27.724
58.511 28.582
73.954 13.913
73.646 16.324
53.510 18.403
70.706 26.003
59.694 37.768
20.974 16.011
32.244 13.725
55.037 -16.429
73.332 9.700
68.938 24.911
54.474 11.500
68.154 -5.450
52.683 -14.912
48.486 -23.117
51.727 0.738
45.391 39.972
44.315 54.438
62.985 42.198
75.980 8.955
52.112 -28.148
51.386 -6.431
60.702 30.747
35.832 -27.881
33.104 4.611
6.027 35.915
31.060 48.839
57.972 39.789
35.333 37.343
43.239 52.402
15.784 51.782
43.782 45.051
23.422 20.629
58.530 34.864
55.035 45.428
52.730 43.519
60.853 33.399
27.994 6.293
20.963 -14.842
45.678 16.706
73.780 11.296
42.886 38.514
44.434 57.802
68.459 24.548
34.792 1.939
15.569 36.811
34.675 5.747
42.343 34.327
20.735 60.635
-3.687 27.476
6.020 35.961
54.423 -6.757
57.309 -6.524
66.574 23.445
69.494 8.343
46.767 -13.562
32.441 -15.279
23.289 -21.634
40.913 -18.956
63.098 27.106
70.926 18.336
58.617 38.146
4.907 42.185
39.156 -6.754
54.367 -21.718
63.260 16.756
69.188 11.213
47.151 44.070
65.094 38.053
71.157 27.555
53.642 37.131
64.275 17.326
65.863 30.537
45.106 54.995
44.736 47.826
28.966 47.423
49.695 41.116
70.731 21.436
70.684 22.357
62.786 31.655
56.450 24.176
52.757 6.557
54.946 22.352
51.592 11.906
42.313 21.242
44.527 37.107
40.658 28.031
39.770 1.886
35.309 -30.159
56.595 -12.025
42.943 -18.603
62.583 -9.116
42.509 -22.622
35.415 -9.946
59.390 8.214
29.784 15.074
20.273 -7.374
67.333 7.691
65.999 36.681
63.602 33.833
34.443 59.037
53.240 23.153
42.137 33.517
36.364 59.676
47.472 29.277
59.855 10.139
38.011 36.108
35.345 22.662
58.140 26.221
52.766 0.352
52.432 -6.168
60.148 -10.207
67.116 36.232
36.914 44.745
67.383 21.913
61.682 43.147
64.486 26.812
32.430 -0.700
68.983 -4.614
53.769 40.968
58.511 29.130
68.034 1.645
29.281 59.146
9.133 47.101
36.265 37.750
41.837 49.774
40.290 45.687
34.800 45.895
66.350 22.283
35.237 44.930
56.352 46.726
66.588 0.250
50.878 -12.754
51.718 -16.734
50.037 -12.870
53.188 -5.347
45.595 -19.273
61.983 5.614
72.173 18.952
59.798 -14.656
53.634 -21.872
49.196 -6.751
73.836 -1.842
70.006 9.945
49.821 34.860
54.686 17.534
63.453 32.377
33.251 48.698
36.858 30.519
51.250 43.883
63.769 34.057
58.060 28.490
44.561 45.065
45.416 37.130
37.581 19.793
47.141 3.448
28.249 10.926
39.022 22.553
25.872 53.655
59.992 31.303
60.013 14.951
55.319 38.722
22.644 38.773
10.296 42.039
43.203 43.034
19.504 47.887
26.794 54.446
65.125 33.872
58.731 40.866
18.639 43.309
48.179 23.084
65.725 29.034
61.719 36.103
6.277 45.424
6.680 34.982
35.588 4.781
30.355 51.011
50.042 35.653
34.452 54.404
48.077 40.287
67.249 28.552
73.520 11.752
64.973 24.320
60.513 23.427
40.613 44.036
29.841 56.557
22.893 12.066
68.375 26.438
58.370 40.749
28.046 15.294
37.800 39.874
49.179 46.575
43.238 17.709
42.573 39.721
70.984 17.348
51.330 46.667
50.186 41.427
39.031 22.638
53.932 -18.058
20.898 10.685
68.419 13.898
26.304 -21.322
42.545 -19.209
71.377 -10.066
34.866 -14.922
67.552 18.192
63.501 7.788
65.234 -2.576
56.392 -0.195
67.844 14.932
5.326 40.991
72.623 5.556
64.057 -8.767
52.843 -14.969
72.087 2.778
36.605 42.146
50.475 49.231
30.362 24.194
0.619 40.610
48.878 44.838
53.153 48.951
61.159 41.071
70.770 28.189
67.401 18.704
34.345 33.293
60.888 36.585
36.106 47.898
33.566 40.751
35.720 44.338
37.409 52.226
18.440 38.694
18.842 41.247
43.045 38.490
62.544 33.321
27.313 47.210
25.755 40.354
37.141 41.534
23.079 50.227
46.671 34.475
26.767 28.602
6.638 37.601
33.553 39.388
51.904 31.787
52.520 24.668
67.745 12.814
71.651 19.784
52.493 52.234
56.707 15.013
50.377 13.645
51.770 6.759
41.749 24.683
16.939 -12.676
35.023 -11.356
12.087 50.257
17.942 46.841
26.339 52.480
32.589 38.546
14.800 42.678
22.885 3.524
56.895 3.444
11.452 18.976
22.207 29.397
19.031 1.173
59.304 -20.345
70.824 -2.460
56.173 -5.498
43.140 38.729
43.743 53.301
67.239 34.921
28.483 48.408
6.357 30.944
45.831 29.654
20.936 46.135
43.572 26.429
31.790 43.602
51.487 9.081
37.575 45.311
46.491 47.889
45.511 30.955
10.887 33.912
15.679 47.666
15.752 32.125
25.355 47.154
36.415 51.005
13.388 37.232
29.458 17.851
48.666 -15.832
61.091 15.459
40.421 -2.245
11.128 27.928
50.882 13.576
72.147 -5.058
70.353 11.848
71.299 -5.361
46.132 33.870
67.200 31.780
54.913 18.878
36.075 -12.842
66.110 -1.352
69.905 6.928
60.804 -3.732
47.510 -13.177
66.855 -2.504
43.495 -6.638
34.655 -14.738
47.639 -12.572
23.170 -25.875
34.047 -11.588
28.505 8.783
37.505 29.024
35.452 -13.193
60.242 -2.637
30.538 -19.148
52.432 -3.862
69.911 14.875
19.591 14.244
26.354 35.658
23.827 27.723
50.797 46.155
28.045 55.309
13.396 49.484
40.957 40.930
45.489 33.422
41.193 26.477
49.484 24.402
29.538 38.185
64.809 37.872
52.250 44.847
18.284 40.520
25.614 39.351
19.005 32.957
42.947 41.894
65.554 35.186
68.189 32.563
68.207 28.308
62.267 25.654
66.314 24.518
19.289 44.492
13.511 0.505
31.911 28.954
61.675 15.877
37.178 40.329
38.182 49.488
3.556 25.329
6.505 29.542
3.421 46.506
72.802 6.100
38.984 33.790
70.357 24.475
66.494 5.978
72.029 15.833
64.303 34.202
68.369 16.819
57.553 -5.183
48.777 -25.100
55.711 45.003
43.846 5.917
31.665 23.648
30.961 18.377
55.069 0.715
70.158 -2.461
67.249 7.864
51.651 13.583
56.603 31.183
42.597 52.923
50.958 54.154
59.682 41.294
74.434 17.699
70.317 9.688
48.605 -11.420
50.209 31.348
33.056 41.317
22.645 51.836
47.433 41.173
58.279 38.369
64.532 9.771
43.630 17.125
50.066 -0.587
46.468 -9.975
19.500 9.083
14.876 51.416
7.209 41.011
24.075 52.518
30.800 43.779
50.433 12.850
32.523 42.869
8.116 22.214
17.927 0.724
29.314 21.834
-2.741 30.067
23.279 14.643
14.456 26.768
68.920 17.858
66.416 -5.005
65.297 36.547
47.648 13.323
36.873 6.569
55.335 -0.027
29.626 5.174
59.382 32.741
21.671 -8.243
60.490 43.391
52.396 43.192
62.295 33.575
45.534 44.323
47.194 32.108
64.437 10.619
50.053 11.790
31.569 54.590
33.444 45.624
65.486 35.703
27.336 52.578
29.150 46.620
18.735 41.006
5.499 41.259
65.934 -4.852
69.109 27.450
33.568 48.966
45.216 38.473
16.060 33.971
65.126 37.455
70.839 25.154
58.410 8.637
28.428 12.060
15.379 -22.303
32.876 -16.314
55.592 -6.382
64.667 5.758
69.318 21.928
70.376 27.075
46.523 34.468
52.610 11.387
56.458 -4.251
67.151 -2.384
72.048 23.756
23.752 9.603
22.843 18.146
47.376 26.495
56.583 0.049
59.965 -5.712
48.216 9.271
23.957 12.443
23.841 9.551
36.874 34.482
5.800 41.274
55.232 51.143
72.994 20.319
69.558 15.994
42.260 36.838
67.359 34.067
63.714 33.107
51.582 36.040
39.539 31.321
43.337 47.421
21.021 48.433
10.581 45.731
20.725 45.352
7.602 44.852
18.401 24.365
15.969 38.816
43.416 46.789
14.297 54.371
4.692 27.440
27.550 20.079
10.477 25.545
46.387 18.424
59.506 22.287
58.130 -5.257
71.576 5.304
56.670 -8.155
46.098 -6.435
44.033 18.993
68.497 23.581
69.841 12.897
45.608 -0.794
66.664 6.632
51.086 12.132
59.717 33.061
36.374 38.667
46.315 53.196
41.029 35.641
37.530 0.565
30.467 -18.060
60.105 -6.131
69.362 26.935
69.722 28.826
46.003 1.018
72.057 13.614
73.950 21.918
45.216 18.850
26.362 56.912
34.742 46.493
61.596 34.089
17.408 47.403
11.126 39.559
52.128 52.936
71.026 24.525
36.660 41.395
51.870 18.636
64.890 4.098
64.775 15.569
69.899 -15.926
61.101 -8.120
26.756 -5.902
51.278 -15.708
32.572 24.925
34.701 21.051
24.452 11.694
45.771 23.249
47.329 7.654
36.632 3.471
39.160 -12.514
54.711 35.670
68.450 28.765
58.924 19.216
65.574 6.847
59.506 -5.107
63.891 23.620
60.480 20.712
34.061 30.192
42.974 38.247
35.607 42.646
38.466 39.483
44.773 51.444
29.572 5.453
12.832 31.513
27.493 4.545
0.646 20.075
4.858 4.178
56.633 42.548
29.529 31.642
38.566 -11.561
46.456 17.471
38.238 5.301
71.786 17.617
52.494 1.748
71.343 17.479
68.397 20.775
35.424 -6.515
31.044 5.741
65.130 0.508
64.265 -10.621
51.843 -12.634
32.818 45.979
29.635 8.337
6.403 1.861
13.866 0.702
50.499 -5.986
60.272 -7.863
31.573 -3.906
40.207 10.534
54.882 3.308
50.419 9.945
49.541 18.800
52.390 25.423
47.646 -13.058
64.241 21.241
58.503 -3.757
69.978 -10.000
45.511 12.808
39.008 51.310
10.714 32.383
6.252 34.108
57.662 39.226
37.992 40.164
33.577 47.717
20.528 47.861
39.908 20.718
31.548 9.615
35.633 31.999
25.868 18.568
30.951 52.814
19.069 48.707
33.100 57.731
47.204 33.956
34.210 -4.481
57.840 18.307
49.985 28.539
22.787 46.552
51.002 36.818
56.973 42.808
47.669 40.009
60.463 28.823
67.337 34.423
62.785 5.567
58.977 12.775
53.867 -9.817
70.303 -13.292
59.139 -11.281
50.611 4.236
53.612 13.025
43.805 46.205
42.248 51.243
47.910 51.285
69.561 26.023
59.412 -0.324
32.572 -27.435
36.845 -14.796
70.990 20.768
47.497 38.339
50.478 16.718
53.501 1.547
36.630 6.555
40.185 45.816
50.133 28.554
39.796 44.957
52.969 37.447
16.075 -3.169
42.770 20.719
43.315 20.877
13.938 11.867
21.323 11.364
24.086 33.975
37.002 4.817
7.271 21.809
35.183 38.643
23.769 0.884
56.474 6.150
61.122 40.163
50.915 24.021
33.720 24.535
9.699 33.295
5.881 36.606
73.842 7.400
67.397 2.844
75.092 2.831
66.887 5.264
55.518 -2.980
45.716 -28.327
36.945 -24.060
51.757 -13.900
70.654 27.994
35.354 49.477
37.899 51.670
14.843 39.793
15.473 58.758
25.059 53.893
8.278 48.700
13.672 55.749
38.241 44.006
61.564 36.213
26.420 58.299
28.867 51.851
57.539 44.334
72.529 16.052
34.100 5.581
53.842 -12.158
44.937 -10.984
68.119 18.174
55.002 12.065
47.318 -13.105
45.335 -23.701
46.422 -21.488
42.360 -3.167
50.173 19.035
18.979 9.730
68.741 12.559
61.916 -9.659
59.087 0.016
70.689 -4.219
44.297 -27.533
38.927 -18.749
23.305 8.647
33.513 45.867
23.615 19.073
39.305 16.026
64.961 13.499
61.462 28.161
48.176 10.089
47.024 16.321
19.870 -12.001
49.267 -18.302
58.184 -15.476
49.055 -5.782
51.987 -2.124
59.809 -2.656
53.332 -24.633
28.117 -16.387
52.865 -17.413
63.200 -16.232
61.616 22.096
65.828 23.241
29.472 49.603
28.010 34.443
49.701 27.114
60.141 -6.108
67.561 -8.344
69.771 27.827
36.400 32.351
19.940 48.421
14.687 47.033
63.638 39.470
11.786 8.850
27.470 32.457
47.162 40.217
30.462 19.468
46.049 50.415
30.925 50.623
40.061 54.064
38.138 56.464
46.952 52.939
52.660 43.390
73.285 20.221
73.254 18.169
66.246 36.626
55.622 15.811
58.897 14.582
58.545 21.197
67.890 10.719
50.106 -23.302
62.603 -22.287
52.782 20.756
63.000 22.979
65.625 -11.179
26.424 3.019
54.012 -2.387
47.279 8.674
50.766 -10.065
48.946 -14.857
65.130 8.845
59.426 -3.583
60.538 19.750
71.669 11.168
46.086 37.764
67.757 10.897
60.968 44.157
25.332 26.770
42.689 30.639
70.454 8.670
33.545 -1.645
52.228 -14.733
35.079 -14.949
46.587 -10.050
56.260 -11.421
58.286 0.739
50.010 41.397
43.394 39.004
11.539 50.907
41.286 41.165
37.378 50.179
56.967 33.523
69.846 29.337
53.685 15.535
70.057 12.526
66.105 20.748
29.350 44.020
16.870 40.712
25.136 8.338
28.915 30.023
61.363 36.183
65.922 30.346
25.974 26.943
25.904 0.737
43.493 12.108
64.489 1.985
16.518 10.128
24.842 38.192
61.524 43.642
64.260 35.788
49.568 39.656
64.044 34.831
34.020 34.968
41.174 50.329
33.467 14.443
66.313 20.092
61.300 7.575
39.134 24.149
48.648 7.672
48.202 37.857
42.646 43.032
9.272 48.849
40.271 40.364
34.464 51.695
31.012 45.607
28.485 46.621
18.182 26.284
60.860 40.258
52.278 49.119
30.083 57.547
6.414 33.030
40.995 45.349
39.443 47.764
36.260 42.316
41.611 50.113
36.169 33.719
26.813 53.959
59.105 46.029
68.544 27.031
67.592 -14.465
62.968 0.237
57.883 22.560
66.430 11.222
65.519 -10.776
61.799 28.016
8.554 40.618
3.480 46.344
43.641 -8.431
66.288 17.502
58.601 8.390
35.985 9.005
35.539 27.030
34.350 21.100
21.267 -1.012
41.386 2.165
35.678 3.425
28.037 18.351
32.886 16.998
42.438 43.041
35.319 21.394
40.769 42.258
18.901 49.034
55.871 49.898
68.987 27.510
43.448 -20.302
67.828 18.742
30.562 45.133
56.748 42.419
68.667 32.195
41.724 51.538
8.443 39.897
10.876 52.427
5.067 31.201
39.460 11.583
35.442 -1.308
15.389 37.063
21.148 43.674
68.409 28.313
59.384 37.425
50.843 43.206
47.717 35.924
68.931 22.090
33.965 33.818
20.877 11.118
22.602 52.071
42.168 54.174
70.178 5.601
64.832 12.188
51.082 35.525
38.071 53.077
33.390 38.008
35.982 46.372
48.365 30.895
25.841 43.503
51.306 45.786
12.177 53.814
5.272 41.296
62.057 -22.320
36.532 -27.769
39.448 -13.598
56.275 8.230
50.218 12.526
50.141 4.311
39.970 2.739
56.510 23.693
18.626 33.539
61.868 34.530
49.591 48.447
47.124 39.765
14.884 51.334
5.899 35.514
31.512 -23.602
67.041 -15.045
59.942 7.659
40.186 -15.098
61.694 -16.955
31.491 -25.419
44.608 -12.948
46.411 -21.347
49.278 -13.697
33.968 -20.474
51.845 16.816
53.718 22.628
21.009 45.835
21.703 39.557
59.675 40.538
68.714 30.713
59.195 22.077
61.691 2.586
68.521 6.159
53.357 -18.585
74.335 -8.659
52.301 -9.853
50.555 -21.954
69.493 -4.985
45.021 46.697
39.945 50.482
19.541 33.783
33.997 35.938
28.211 31.475
5.241 42.000
23.698 2.861
24.223 5.845
59.244 12.181
44.200 20.612
8.620 31.665
-6.523 22.219
27.111 34.509
33.965 23.220
38.451 -2.976
67.745 17.523
57.268 45.234
5.592 41.021
64.131 28.362
72.532 20.430
42.409 36.673
44.127 49.486
37.157 34.591
30.960 43.182
24.283 47.610
40.028 55.507
6.724 35.404
5.374 30.218
55.007 -2.211
47.626 53.888
24.800 43.646
29.759 4.345
39.701 -10.610
49.922 -15.641
29.919 -19.459
49.074 7.741
69.999 13.711
56.790 21.342
59.714 -2.686
44.161 -16.974
30.374 -8.754
63.437 -7.004
60.000 42.245
68.336 -3.128
55.403 34.896
61.594 36.543
63.135 38.052
69.637 3.732
68.266 -0.452
48.059 37.888
4.996 41.433
52.310 -6.775
31.657 -17.765
69.755 -5.845
56.306 -26.092
57.022 -25.440
41.528 -3.734
64.810 -0.417
65.412 -5.342
67.849 17.428
61.505 38.492
46.694 50.202
65.035 17.212
68.041 19.778
62.834 24.623
64.580 14.420
46.166 11.303
62.307 -6.804
65.888 7.058
52.087 25.840
43.335 7.198
50.332 17.785
26.262 20.042
37.651 23.977
27.024 43.440
42.782 46.526
46.360 27.326
68.643 14.339
69.095 26.644
74.843 11.097
19.037 24.357
33.233 17.915
31.627 55.313
35.210 49.341
55.638 1.630
50.670 -4.316
57.447 45.461
36.091 14.854
24.648 10.082
33.369 38.822
50.531 26.723
30.863 46.921
35.569 43.750
13.304 44.192
5.213 41.846
31.894 -11.734
74.218 17.531
45.788 31.971
63.972 37.709
27.698 30.362
43.343 49.976
52.433 -1.028
59.570 9.263
43.366 0.520
50.246 9.693
46.787 -18.087
46.615 -20.534
73.870 2.351
37.231 -30.197
46.228 -2.313
59.277 34.514
64.047 35.179
48.226 14.633
47.571 37.418
32.664 51.333
42.216 52.776
51.434 46.645
45.562 12.783
38.346 57.396
2.839 28.456
5.863 35.412
47.874 11.922
58.653 5.580
66.498 20.996
50.564 43.205
62.853 40.194
62.067 37.095
51.856 26.461
42.145 5.531
47.742 2.809
32.828 7.542
32.131 24.298
8.024 39.736
25.540 3.889
44.940 11.368
52.308 13.806
28.997 11.505
45.245 13.949
46.113 22.398
27.480 50.772
22.495 47.905
16.144 31.826
4.295 40.843
56.274 45.247
68.198 21.054
65.763 25.385
66.309 28.919
41.410 40.492
36.757 40.755
31.907 22.457
38.374 39.461
29.968 41.323
10.767 49.943
35.995 43.630
7.350 43.098
52.367 49.518
60.087 44.073
35.497 49.293
21.039 30.614
24.655 -3.737
55.128 -4.341
59.115 6.950
31.039 -19.813
65.756 29.957
52.513 41.078
67.805 1.547
40.901 -10.883
34.492 11.048
53.927 3.046
43.511 4.161
22.372 6.452
50.396 15.435
65.106 5.313
27.507 -11.086
64.882 -3.263
70.915 0.904
73.495 15.832
29.221 5.418
70.137 18.013
64.510 39.725
67.416 27.010
40.886 56.722
36.034 52.915
64.296 32.793
67.175 -2.812
45.270 -6.280
27.271 -16.610
42.974 -1.752
38.769 28.594
61.951 27.525
32.548 36.453
19.162 39.206
24.241 42.647
38.513 50.171
44.341 36.207
67.551 15.649
68.756 19.530
38.786 42.785
5.127 41.192
26.612 58.672
61.659 37.064
58.433 45.562
71.566 12.300
52.154 35.925
48.981 43.948
59.529 40.190
29.046 19.079
42.255 52.434
65.399 34.591
54.344 34.374
24.729 34.967
43.853 -12.359
47.707 -24.953
19.065 4.832
53.476 3.185
53.499 26.564
54.083 8.156
49.421 46.419
63.490 36.018
65.655 30.697
60.103 22.083
30.981 26.588
6.428 27.640
14.628 46.555
53.074 48.957
23.012 39.381
29.404 40.171
21.025 31.375
41.397 55.374
23.053 47.139
45.081 46.542
47.963 54.315
38.836 50.627
64.669 3.207
65.871 26.096
68.709 6.768
55.766 -17.417
61.726 -15.358
52.627 -4.964
68.521 19.547
58.481 13.496
48.507 4.425
46.819 13.014
34.411 41.603
54.135 45.193
24.214 42.824
56.083 2.053
37.604 45.614
50.798 41.745
55.664 46.005
39.262 37.274
52.408 19.069
67.377 22.522
62.739 -9.407
61.384 -0.212
63.914 11.920
60.426 19.113
28.892 9.304
58.955 9.609
28.627 -18.216
27.936 5.013
33.131 28.922
55.715 27.281
50.137 17.912
37.648 43.208
60.828 44.597
33.196 27.168
37.027 58.611
23.742 11.879
38.568 38.489
25.351 52.757
33.913 56.252
42.974 53.061
64.619 38.292
64.020 -5.593
59.570 6.164
14.300 40.084
21.755 52.409
56.621 18.529
69.371 23.905
48.234 51.911
47.185 43.433
45.403 19.074
63.895 -8.108
66.166 -0.327
62.373 8.185
70.890 6.247
52.605 8.699
48.504 7.366
15.260 34.040
41.859 5.721
61.450 -5.395
58.896 -2.991
6.590 24.754
21.421 34.857
40.094 40.777
53.866 13.858
44.982 41.805
40.241 -1.407
33.891 -13.648
62.832 -7.011
59.836 -2.176
35.178 -20.564
46.570 2.075
40.907 6.776
27.050 -18.051
62.262 2.665
65.404 3.424
52.432 4.940
71.631 8.324
33.515 4.184
14.160 0.333
32.690 7.377
63.963 10.055
28.118 -9.438
62.290 9.820
40.794 -15.055
13.777 1.067
35.474 29.031
14.933 17.728
60.848 21.439
56.871 42.450
51.823 48.982
44.387 52.399
53.954 -6.255
41.536 -4.527
72.519 4.906
53.705 5.949
18.184 25.166
12.932 36.104
12.528 30.159
13.042 15.354
40.288 13.147
47.597 36.655
28.705 44.311
33.848 8.458
58.275 -3.778
50.938 -2.613
59.985 42.285
57.571 26.431
64.867 11.190
63.651 20.102
67.802 31.151
72.959 22.198
69.189 28.029
56.203 27.388
40.101 15.765
37.911 -0.555
46.977 43.124
72.906 10.579
61.216 12.962
61.242 25.866
46.725 42.396
33.685 50.905
56.755 37.946
62.425 17.086
73.432 15.896
22.887 29.850
43.680 49.896
22.427 48.385
17.111 50.005
10.070 8.675
24.727 30.474
41.930 30.925
47.517 45.190
40.520 -1.917
33.775 14.650
50.361 16.295
42.579 29.619
26.612 -4.276
38.770 10.524
57.874 43.727
68.372 21.055
74.206 6.090
64.057 25.599
47.831 46.367
52.724 21.920
43.616 45.863
20.397 8.674
17.656 36.056
32.750 42.030
25.192 56.703
47.424 51.826
28.110 17.975
29.824 56.037
70.222 23.721
55.969 43.333
13.241 32.227
61.240 37.129
35.866 49.099
29.978 31.245
67.571 17.469
58.145 23.412
52.897 -9.634
37.465 -4.325
42.584 -14.630
67.471 23.325
71.257 6.333
62.521 5.159
30.802 -10.787
75.601 7.080
69.672 16.421
31.091 -21.658
49.007 -6.671
65.563 -13.031
50.016 -9.537
60.211 -18.877
62.112 6.976
53.016 -24.601
52.219 -24.686
37.370 -16.197
64.385 -5.451
61.880 5.029
54.390 -4.056
45.467 36.131
28.493 -0.642
24.978 -1.600
29.184 -18.157
38.927 -18.934
55.314 -7.782
50.921 -22.564
33.764 -6.811
65.008 18.710
60.772 41.345
60.614 42.109
47.604 45.485
28.401 52.407
43.916 39.654
39.377 30.165
54.707 20.824
51.441 28.090
31.962 31.460
26.158 -17.663
43.725 -21.563
49.516 9.709
49.009 1.970
47.899 -11.794
62.823 -13.586
26.001 -14.464
45.253 -30.472
46.866 -17.429
64.338 27.603
28.601 5.615
62.720 -3.810
47.509 -12.293
37.932 -31.143
34.078 -23.985
68.638 -3.834
56.113 6.843
11.961 26.315
34.211 53.999
58.799 36.908
70.289 29.939
73.750 6.303
62.066 -2.361
35.754 -25.987
42.252 -23.879
47.231 -10.697
42.737 13.665
50.500 47.362
10.716 50.917
45.216 50.175
68.233 -1.324
68.584 18.965
51.643 35.883
50.501 -14.056
58.929 -20.047
61.647 -8.217
68.078 24.974
34.901 -7.541
36.877 -12.909
69.583 27.057
48.056 12.780
55.281 11.947
53.134 38.563
65.053 13.415
42.190 -7.536
53.008 17.373
34.860 43.790
24.928 54.934
5.148 30.533
57.842 34.553
68.820 1.922
68.026 9.909
71.003 26.971
36.830 42.646
51.915 10.924
68.432 29.364
59.173 33.065
65.627 18.293
46.612 5.897
40.332 -1.411
14.499 39.373
46.275 57.148
57.937 46.555
50.379 37.113
53.441 42.559
42.972 -13.422
60.262 21.433
69.470 22.084
62.927 40.999
59.011 -10.743
42.085 32.403
48.322 35.354
58.022 12.388
65.114 9.871
45.542 41.922
34.552 49.247
42.033 59.050
14.065 38.207
4.053 47.526
75.345 1.502
53.004 0.276
38.217 -19.677
52.415 -13.570
41.328 8.313
27.986 2.000
28.720 -14.589
28.984 29.589
40.895 55.482
24.754 46.525
59.696 16.441
15.753 5.942
30.942 -30.408
35.038 -12.229
41.798 22.335
47.450 -12.291
40.623 -33.999
56.227 -13.282
60.168 -2.935
37.517 13.801
40.466 -7.023
19.656 -1.713
28.768 14.498
21.228 3.410
54.322 -3.705
70.241 7.995
28.947 17.533
26.551 27.157
61.402 41.113
47.964 47.431
27.022 15.714
6.388 45.268
28.031 38.347
36.906 46.662
48.179 10.527
30.569 16.163
27.134 57.441
40.851 47.098
63.416 5.506
46.833 -11.379
53.190 -3.798
55.934 50.002
47.363 15.070
31.639 25.909
39.134 45.188
5.686 26.807
-1.981 28.760
52.691 4.128
16.551 9.706
59.720 8.613
53.336 -13.989
23.093 -18.369
41.108 -23.559
33.188 -9.714
50.010 0.124
68.023 17.893
54.198 5.726
59.181 28.073
18.876 40.262
5.899 35.496
55.496 3.009
67.438 31.690
67.252 26.982
46.062 38.840
66.178 37.135
47.214 57.588
32.874 48.931
25.775 55.373
36.139 46.639
32.488 49.736
27.207 37.727
44.094 15.129
52.349 27.448
74.739 4.609
58.907 28.935
60.950 -6.018
69.350 5.431
25.533 19.130
60.417 -6.542
65.885 23.170
69.552 19.801
42.113 25.496
69.702 30.318
59.604 7.920
41.531 7.912
53.186 14.821
66.988 27.455
51.029 28.165
21.748 -15.488
49.499 -18.111
48.140 7.415
72.354 6.240
58.147 31.611
56.623 5.527
52.830 4.528
52.235 41.792
12.212 11.926
20.737 31.995
36.350 48.507
30.142 48.062
3.109 42.977
29.532 37.993
45.553 17.736
59.707 20.508
47.470 44.267
29.717 55.098
51.399 46.365
54.498 33.929
58.573 46.331
51.779 27.936
65.974 17.706
68.497 15.419
59.655 -2.310
59.000 -10.751
56.862 42.414
48.963 40.365
43.091 48.158
49.822 55.989
37.114 59.586
71.772 20.470
43.916 22.010
55.652 -10.626
33.437 -32.459
56.712 -1.643
74.281 -2.281
65.696 11.554
48.982 45.188
44.719 48.803
43.386 54.140
27.049 40.702
61.616 15.831
47.171 1.638
25.227 50.661
3.926 46.481
26.456 19.586
25.820 11.045
57.407 -11.858
15.495 4.871
62.729 37.954
52.213 19.411
63.036 23.097
21.638 44.856
5.471 36.879
23.035 31.156
38.957 56.875
34.525 47.322
17.416 13.770
47.615 36.997
33.075 17.584
55.578 -12.740
62.816 37.589
62.340 19.213
64.092 31.185
64.995 1.525
63.242 31.677
62.579 28.825
53.504 30.936
64.663 21.743
39.603 9.693
34.683 -3.859
32.554 -15.920
31.395 -11.561
33.232 -20.667
41.073 -9.061
24.350 -10.634
54.854 -18.827
45.521 0.998
31.870 -23.235
49.482 -19.706
41.010 8.199
74.518 6.484
50.002 10.132
33.229 -9.657
16.333 19.794
31.922 -5.996
26.460 37.058
71.836 25.216
30.330 39.820
28.877 -19.723
42.606 -10.520
43.091 -12.423
24.395 -4.817
30.341 15.900
40.567 39.722
26.262 44.795
42.870 43.265
63.445 27.555
63.980 13.532
36.540 22.445
34.140 50.254
48.387 45.666
57.432 29.270
65.060 34.739
53.187 27.114
60.614 44.796
43.686 56.645
20.696 21.949
32.482 -16.246
42.913 -2.797
49.342 14.804
62.514 32.950
53.187 39.668
49.183 32.962
16.283 39.151
64.010 -3.186
22.153 31.387
51.143 45.310
31.925 40.407
33.680 53.495
17.354 51.013
34.802 46.339
37.720 24.320
19.713 1.023
46.400 33.072
40.802 47.459
39.685 47.181
16.699 26.635
6.824 25.153
23.694 31.746
46.895 41.418
38.189 23.007
51.343 14.706
41.363 9.464
41.620 24.332
11.254 19.366
47.660 38.966
40.020 21.787
12.050 41.677
28.687 37.115
29.145 48.261
69.440 23.301
50.642 12.767
38.441 50.837
30.507 42.038
63.998 40.673
51.660 36.785
43.241 24.258
66.838 -0.182
50.270 -8.331
59.105 -12.836
52.071 29.533
60.893 1.566
42.493 1.911
35.941 20.777
66.557 27.342
57.822 3.365
66.909 -7.278
48.465 21.616
62.277 26.647
69.775 29.703
60.827 -8.941
48.224 8.689
69.864 9.908
44.784 0.198
37.620 14.788
12.041 37.924
46.850 46.063
34.265 4.657
51.903 -16.069
41.137 -27.099
47.151 -15.529
41.159 -24.117
51.598 -13.493
65.057 12.113
63.238 34.584
50.416 16.592
59.497 15.424
26.382 28.906
44.227 -8.534
70.462 -13.272
68.810 18.355
58.732 23.989
38.682 37.386
41.674 40.592
41.812 47.972
57.831 34.279
61.973 36.706
22.440 43.976
60.851 21.884
64.413 -7.899
27.643 8.036
41.368 0.269
28.316 -13.596
35.570 -3.892
52.151 34.885
54.964 31.255
51.789 22.849
66.361 5.562
60.114 18.619
60.283 18.177
64.430 39.257
48.813 49.691
23.099 45.972
6.139 25.040
26.193 43.589
1.626 37.422
14.913 37.901
13.434 20.455
20.337 17.985
42.614 48.957
54.035 46.860
58.959 47.477
45.663 57.681
56.431 43.112
39.847 53.393
18.524 44.087
5.240 48.184
19.256 31.355
38.213 16.244
46.866 21.591
14.109 39.087
23.706 2.832
47.764 5.026
49.114 -5.738
67.525 -6.690
64.174 -7.630
33.449 -17.513
16.039 22.392
6.728 45.956
16.147 29.357
19.997 1.451
43.311 -11.279
53.463 -9.386
54.018 -1.435
57.245 38.343
55.482 40.428
52.312 -11.019
32.234 -16.392
43.820 -4.659
39.252 -16.224
28.346 2.726
39.135 33.185
20.078 22.458
47.968 8.136
38.174 -17.278
20.155 29.798
74.098 10.497
46.512 54.201
53.373 37.574
62.703 20.700
59.637 10.884
55.087 -6.179
64.025 -1.111
30.367 -12.812
22.523 -15.299
48.381 -15.955
67.001 6.601
63.011 37.210
56.823 31.463
54.987 -5.509
67.568 -9.502
56.330 3.623
63.313 9.802
24.434 4.673
13.769 31.649
35.774 33.698
28.633 53.773
5.988 35.831
34.535 32.413
18.870 33.092
17.936 32.439
28.169 33.032
30.260 32.125
36.938 50.095
18.736 43.153
48.582 51.503
45.135 49.430
59.938 16.843
41.692 1.971
58.529 3.850
38.527 30.415
38.427 31.748
16.191 34.312
30.148 35.737
43.511 30.075
35.890 -0.654
31.345 -1.999
11.210 24.024
12.309 50.817
13.951 39.559
39.189 42.703
39.345 39.859
13.650 5.689
15.294 38.975
2.406 30.666
59.870 23.480
19.375 -13.163
13.473 -14.086
43.036 -2.027
49.075 10.268
30.994 1.570
21.211 24.956
41.420 38.256
66.845 22.767
55.530 -7.561
67.874 32.083
57.284 30.481
66.499 37.711
57.936 37.649
39.241 56.952
40.282 44.206
25.891 32.731
29.201 9.969
61.290 -2.517
64.477 30.448
39.991 3.915
23.559 29.775
13.387 33.104
31.845 6.524
33.110 36.086
38.428 16.760
70.096 27.135
26.386 53.436
9.437 47.148
42.763 44.260
58.182 42.780
64.696 1.637
66.539 1.961
71.079 -5.133
52.672 -5.111
64.426 5.309
59.189 18.715
62.332 -13.722
69.629 10.084
45.804 1.216
44.061 -6.443
40.870 -11.020
14.196 -12.033
35.965 -19.720
54.598 -5.801
41.072 -9.622
26.914 34.529
46.372 32.905
58.113 28.002
40.833 21.788
42.737 46.220
40.073 22.164
32.946 45.926
23.790 27.188
60.680 42.364
69.794 29.668
69.479 17.155
51.193 47.350
15.998 43.683
46.746 51.151
43.831 37.460
28.048 53.083
24.623 38.450
27.980 28.003
5.355 41.749
42.207 -18.185
74.657 15.992
61.822 6.457
25.645 34.063
38.337 53.467
18.622 58.199
52.323 48.625
31.096 43.930
40.985 51.178
70.845 9.375
66.712 19.490
66.889 28.920
55.603 7.237
47.981 -15.520
40.525 17.194
60.238 -16.658
68.377 23.844
32.764 44.270
72.930 20.089
35.826 -7.122
34.609 6.571
26.907 39.629
32.556 54.713
24.478 42.011
63.214 35.750
62.636 40.885
24.618 53.769
36.973 43.711
63.451 19.857
50.188 -4.097
35.121 -14.795
32.833 -14.308
6.083 32.611
66.567 27.107
58.277 30.975
65.933 -2.753
57.923 -5.049
72.807 8.455
66.222 2.694
68.141 19.983
52.122 38.281
71.824 8.817
72.504 8.245
63.966 15.904
50.951 -0.478
72.785 19.805
39.837 25.365
45.370 19.175
33.375 59.342
47.953 39.096
71.366 3.595
33.774 45.516
32.496 16.945
27.854 -11.944
37.143 40.568
50.371 48.966
52.739 21.280
29.146 -11.426
58.317 -0.460
41.672 -16.675
72.557 12.473
70.109 -8.281
28.119 4.279
6.113 12.547
18.415 9.912
36.148 7.767
53.766 3.939
46.495 2.759
53.404 27.213
67.806 32.245
50.483 44.639
67.060 4.631
56.446 33.408
43.655 -12.143
30.204 20.947
33.056 28.693
47.248 51.641
57.433 42.983
63.789 20.919
72.259 8.864
62.947 29.933
66.108 9.808
47.486 49.722
64.818 36.541
62.924 29.130
56.577 13.541
50.008 31.184
48.270 26.061
54.661 46.870
30.538 48.043
23.770 65.284
59.049 18.712
66.559 -0.164
74.116 -0.155
70.204 4.926
61.358 13.266
63.748 -1.218
68.307 17.377
60.308 42.887
40.943 38.158
45.274 20.344
49.024 16.404
25.484 28.877
40.180 29.740
65.753 36.541
60.334 21.533
59.956 17.707
33.925 3.836
56.912 38.355
16.938 42.924
26.244 16.997
56.313 39.564
65.295 35.079
56.580 20.696
75.472 15.376
69.908 22.955
40.622 22.329
62.928 -14.420
29.941 -6.090
26.309 3.789
22.192 35.203
64.032 29.002
71.026 25.325
73.495 15.351
54.301 47.308
58.628 36.315
32.338 30.982
48.051 54.261
23.521 35.823
53.984 9.456
66.060 13.276
37.335 46.121
59.751 40.739
30.682 54.027
40.693 52.079
19.009 45.902
44.906 42.771
46.380 19.485
32.105 -2.451
64.731 2.885
72.176 5.184
63.009 7.822
68.372 32.063
44.409 39.222
33.422 20.982
39.404 36.692
24.228 38.727
63.311 26.593
75.527 6.983
57.221 -9.828
61.613 30.924
64.991 13.073
62.691 39.881
64.303 27.913
70.507 3.768
70.539 21.430
47.216 28.660
54.233 -15.616
51.791 -6.056
71.925 -5.755
65.386 2.747
40.837 3.337
66.602 -0.058
55.074 17.093
26.948 4.791
17.202 36.380
35.135 36.405
22.313 20.043
45.350 -16.320
64.911 20.895
57.475 -24.741
54.329 -17.106
41.822 -20.027
43.285 -4.050
63.842 30.114
71.638 26.836
45.360 15.045
30.127 19.458
49.538 -10.135
25.983 -1.082
58.770 -7.473
39.364 51.765
43.975 21.851
35.773 54.591
38.329 58.307
24.767 19.918
34.406 22.968
19.160 5.488
34.747 18.368
14.110 16.601
37.755 30.752
32.819 -2.172
51.071 -7.646
13.732 29.390
4.260 27.411
20.208 36.506
42.745 50.271
3.813 46.562
38.255 -3.893
37.251 -21.748
32.827 9.722
39.727 5.401
44.251 12.768
33.865 2.496
37.366 22.427
34.600 -12.906
67.702 1.486
60.093 -18.494
66.938 -10.615
42.982 -3.476
58.684 19.815
66.264 29.230
66.024 25.201
66.020 33.325
52.833 15.161
61.192 40.425
44.270 51.846
46.418 46.576
15.673 47.563
16.706 48.667
21.008 33.407
28.478 0.233
72.504 23.393
75.585 8.910
36.400 -16.928
44.962 -2.893
49.565 -31.016
51.138 -21.738
30.427 -1.828
20.257 6.187
14.298 46.585
22.808 9.588
24.347 30.458
19.272 19.703
13.044 24.497
58.312 45.430
28.912 43.975
12.238 17.949
25.716 52.839
15.626 49.410
15.084 52.025
16.551 48.088
47.185 54.577
54.854 41.016
37.167 53.830
31.807 37.329
63.897 41.768
45.383 37.478
67.914 29.185
53.746 27.903
62.025 -8.193
64.424 -2.724
54.111 44.725
58.992 -0.805
68.592 0.709
58.829 25.697
58.683 3.965
49.237 -16.092
38.936 -22.169
73.312 9.259
58.648 -3.289
35.178 -9.343
65.871 -6.102
60.419 28.377
67.401 23.220
44.482 55.711
39.571 46.048
72.493 23.832
59.589 -3.770
50.163 -5.295
34.445 -19.895
50.265 -24.784
58.239 -14.167
48.564 -16.786
66.802 31.695
28.108 38.443
1.532 52.339
9.434 38.058
7.765 38.038
2.405 24.967
16.600 41.982
31.918 46.520
46.402 33.470
39.782 54.829
34.366 51.319
33.409 43.183
10.879 59.245
32.045 53.110
38.260 51.896
38.840 49.567
13.042 46.543
43.020 54.030
32.326 1.712
26.287 11.655
55.112 12.740
67.443 20.521
56.184 39.124
59.743 42.407
28.681 43.238
26.269 52.029
70.271 17.693
67.256 11.492
63.486 -7.557
63.687 -17.795
51.951 -5.748
43.740 -15.474
54.140 -1.282
41.644 -1.157
44.635 16.053
34.430 -6.435
63.113 -21.147
72.763 11.728
62.812 27.638
56.515 43.901
50.877 34.355
48.815 50.559
56.848 33.317
54.232 31.380
24.494 45.481
47.101 19.184
34.288 48.810
38.235 55.495
51.316 43.659
45.825 39.803
14.567 39.128
48.456 40.611
43.992 54.810
41.589 33.823
71.177 25.421
51.138 45.532
71.865 21.817
66.012 24.518
61.499 14.882
68.104 22.955
63.279 1.522
47.874 -20.020
60.566 -3.757
68.009 5.560
58.169 15.005
71.632 11.124
62.809 41.365
22.046 34.717
21.689 26.899
60.207 43.378
65.972 -4.827
48.139 29.225
51.674 42.010
63.094 38.703
31.399 21.314
30.872 17.823
32.426 38.244
48.856 22.562
57.362 35.839
65.354 26.308
61.715 -11.634
45.908 5.559
32.030 11.998
15.171 32.222
15.380 53.831
50.160 45.146
25.339 27.393
48.149 27.211
64.385 0.994
72.765 -0.639
63.846 17.109
64.499 8.945
39.693 14.492
39.399 37.135
15.444 25.500
53.864 3.688
32.707 47.635
41.465 50.299
36.688 2.720
58.058 -0.365
61.481 34.680
49.474 42.533
53.915 28.657
20.078 41.247
30.553 46.297
28.177 29.547
35.288 44.449
24.287 46.100
19.662 17.754
30.174 46.205
4.526 30.504
35.291 -8.063
41.861 -21.440
56.493 -18.191
33.176 -18.324
62.674 33.471
68.657 30.618
62.153 -2.574
43.232 7.480
43.508 46.864
58.147 23.782
32.881 48.425
46.935 39.095
41.385 -13.412
59.014 44.278
36.306 17.676
34.797 5.523
34.276 -17.080
46.281 12.713
62.749 -10.394
67.438 21.268
62.899 18.433
59.969 39.898
69.499 21.963
19.417 22.136
11.034 -0.704
41.654 -13.100
50.617 44.016
39.958 48.082
26.452 51.163
16.203 54.991
41.583 40.532
18.635 38.325
47.374 29.346
18.883 40.961
28.464 47.992
47.635 32.837
31.573 26.767
53.637 43.540
20.205 58.640
17.495 35.214
17.972 -12.070
46.976 -19.437
41.598 -18.990
63.164 -19.433
56.109 7.069
35.648 37.349
41.041 50.279
14.097 29.347
33.091 30.397
38.685 26.670
41.141 50.502
34.996 44.035
62.264 40.529
52.728 34.133
68.863 10.395
72.275 18.058
59.579 31.960
37.239 46.919
57.935 47.426
39.524 46.873
39.637 37.780
37.541 27.435
45.024 35.075
68.552 -11.068
52.358 -9.855
52.138 5.831
55.786 13.050
61.307 7.927
45.479 4.896
15.229 11.968
17.958 46.885
47.326 35.763
23.240 37.370
36.760 17.588
47.938 0.761
57.175 30.116
51.267 -10.159
74.001 1.529
63.794 10.872
42.326 -13.902
42.932 0.715
69.713 10.878
73.208 18.755
41.885 51.030
42.373 38.459
52.701 34.960
70.733 14.503
33.475 -14.295
35.989 -20.137
59.749 3.057
42.928 30.964
47.480 -2.295
37.687 13.692
35.992 30.322
60.201 31.751
26.268 46.686
65.023 27.633
62.988 10.928
54.756 38.117
25.695 8.266
50.516 27.980
20.440 49.132
9.034 45.783
5.486 41.334
47.460 17.951
70.277 5.411
65.438 16.924
47.528 17.501
27.442 44.453
60.160 11.596
69.343 20.853
49.106 41.480
18.189 28.755
60.702 33.085
71.005 15.673
56.661 44.777
63.179 37.401
60.198 19.485
29.466 -6.283
17.716 -7.216
43.174 7.238
66.469 18.318
47.161 -8.893
46.091 26.785
48.134 27.964
52.636 -0.433
55.869 2.174
41.105 26.536
6.517 38.035
20.109 50.039
41.082 39.009
22.622 40.918
36.950 45.103
30.576 23.093
52.455 45.162
34.147 50.027
14.225 48.555
55.087 47.787
21.073 36.974
24.257 47.391
37.260 49.071
10.498 30.211
21.596 49.698
27.094 31.045
30.602 47.738
62.930 27.549
64.387 15.050
68.341 21.867
15.370 46.070
17.845 46.882
38.273 9.409
29.552 -26.299
30.723 30.709
15.861 20.167
45.453 39.064
37.223 26.548
66.720 21.306
36.361 48.518
7.941 50.681
8.066 42.697
5.369 41.029
46.171 48.253
59.541 43.305
62.179 38.871
56.808 -17.614
35.914 -1.748
40.993 4.433
42.999 -5.443
52.394 -16.067
50.315 8.783
54.288 17.108
56.817 -2.351
17.770 55.073
38.383 -4.220
31.580 -8.085
31.080 27.809
42.582 52.184
48.896 16.282
34.822 37.714
19.421 28.918
27.308 42.665
39.489 44.946
39.857 37.905
37.172 42.905
62.475 9.095
66.005 4.825
44.729 43.244
31.239 23.739
50.777 32.445
51.700 14.559
68.820 10.446
70.884 22.889
52.201 45.807
55.423 38.400
54.016 17.882
25.863 39.195
39.503 51.893
48.268 49.723
55.154 18.990
33.589 23.809
42.798 29.321
31.808 36.198
40.352 42.726
43.327 20.966
48.720 44.155
44.552 28.227
47.747 -12.129
48.215 -5.735
64.577 -12.757
61.285 32.582
63.033 36.246
49.943 45.372
35.472 35.825
66.311 26.284
51.740 28.113
66.150 4.777
54.999 40.437
64.838 29.012
38.864 46.726
53.822 41.766
55.090 32.014
32.902 51.679
48.278 44.672
57.306 31.293
70.705 27.977
59.526 36.495
4.892 11.102
12.590 25.710
12.949 20.402
68.677 31.712
57.232 5.025
73.413 5.397
62.447 11.942
31.442 -1.922
35.927 -13.291
69.964 8.771
52.578 43.242
59.058 45.510
48.637 19.361
34.885 23.456
21.018 30.097
13.391 39.040
24.001 49.160
20.876 51.955
22.594 43.794
28.297 59.017
33.683 52.084
39.687 46.409
51.955 45.399
60.596 38.382
67.581 24.121
69.962 31.984
59.667 41.697
75.010 17.516
54.244 0.781
48.193 -5.638
17.501 25.121
6.449 19.882
50.525 43.736
68.193 23.671
57.045 21.293
68.595 11.089
70.785 27.236
50.018 47.557
33.310 54.608
30.227 50.337
47.556 4.837
29.083 45.189
49.163 50.524
31.802 53.394
13.923 39.116
37.482 45.121
58.069 43.667
44.954 -13.250
47.345 -14.365
59.572 -12.348
71.887 14.681
43.945 -17.990
51.581 32.334
39.527 43.252
20.191 42.091
24.497 44.605
45.233 39.645
61.206 41.076
70.280 7.101
68.629 3.487
68.423 -4.081
60.734 17.936
31.360 54.734
16.268 31.152
26.171 15.406
8.438 35.924
40.964 34.359
61.070 35.709
46.526 35.053
24.759 3.407
42.121 1.278
46.068 -6.266
37.020 -16.726
31.162 -3.998
49.753 -22.865
27.630 -13.248
40.852 -21.530
28.568 -15.610
48.612 1.806
54.806 -17.411
35.498 -7.840
45.540 -17.033
35.352 -31.933
43.301 1.170
60.873 -3.456
35.848 -10.806
58.321 21.666
64.645 20.046
51.055 41.853
41.025 41.738
18.871 53.081
5.448 41.325
3.134 21.661
32.318 62.434
18.449 45.546
1.105 29.028
26.455 59.973
29.491 46.126
39.536 24.760
58.475 -0.519
41.652 -0.803
47.676 18.758
37.484 45.241
52.921 34.001
44.052 45.175
62.249 18.640
58.640 28.117
65.367 12.427
61.489 24.975
57.383 22.557
45.719 39.579
58.872 29.125
61.178 24.832
54.852 24.220
72.227 3.049
72.720 10.137
47.458 -6.693
56.768 -4.982
51.138 12.141
70.230 -4.883
60.238 14.734
24.638 46.146
31.152 6.965
19.641 28.943
27.306 5.000
28.551 15.042
35.694 2.605
38.117 40.949
33.257 52.869
43.968 39.639
42.747 58.356
54.710 36.791
52.393 43.949
60.733 14.783
40.011 -7.236
71.595 1.173
67.852 13.297
51.640 46.504
5.012 36.156
24.830 45.789
37.447 29.708
33.745 49.087
43.158 47.516
68.002 31.334
29.315 16.010
28.629 -0.843
55.630 8.631
35.382 35.159
51.156 39.938
65.739 4.051
71.594 19.898
73.073 17.928
58.679 35.083
45.704 -2.349
39.233 16.625
45.361 40.674
53.692 45.091
61.439 38.339
39.304 33.808
31.095 41.781
37.210 48.776
10.604 34.744
23.178 40.913
39.537 34.192
62.674 38.404
44.005 28.155
56.626 32.373
53.332 5.506
13.658 -5.829
73.716 3.729
40.952 36.329
12.131 43.848
51.133 21.491
55.781 24.120
57.626 41.823
67.533 6.974
58.086 19.719
40.258 21.270
33.324 -16.585
42.063 -20.121
32.636 21.020
28.700 15.795
43.911 7.771
54.587 49.472
24.108 50.257
55.030 38.835
61.773 42.707
39.624 44.289
62.469 25.599
34.692 17.051
28.216 19.750
47.611 -18.193
52.457 -17.608
53.698 -25.386
40.202 -32.985
45.698 -14.009
60.760 -6.661
69.191 5.270
45.105 13.150
54.203 3.123
44.632 34.334
68.361 26.756
47.148 27.717
51.271 37.642
68.536 4.779
68.153 24.385
53.587 37.902
36.045 15.283
18.662 -6.216
39.276 45.269
18.452 39.272
15.383 11.593
6.844 25.414
35.140 32.663
34.389 37.143
24.362 43.177
20.575 53.985
5.201 42.014
54.527 18.918
53.053 39.295
70.845 0.427
57.787 38.220
44.726 -3.515
48.539 3.876
64.698 9.011
32.004 9.090
3.931 10.875
18.633 32.459
52.024 28.435
62.535 16.697
63.028 9.016
62.886 36.477
56.653 37.716
10.547 38.392
19.069 12.986
21.830 15.662
5.383 36.570
63.565 7.910
25.717 51.495
6.091 53.105
9.264 42.122
33.607 36.493
40.559 40.194
17.595 36.712
19.160 46.747
42.178 36.780
46.269 33.643
47.674 47.685
40.480 59.307
68.834 8.544
29.599 -7.923
49.902 25.946
69.051 -8.935
56.641 -15.502
41.400 -21.050
44.625 -21.895
54.312 11.307
54.982 -5.008
70.493 27.214
55.910 38.923
73.799 11.431
64.805 31.502
48.388 43.666
14.610 35.291
23.506 39.973
59.018 38.554
6.759 53.068
9.281 35.928
69.753 26.809
72.911 10.719
46.727 -6.534
56.841 -10.822
52.751 19.478
64.881 17.908
49.740 -10.892
74.000 5.335
69.691 3.635
60.715 17.405
64.140 10.689
41.370 38.611
37.164 27.863
37.097 -6.841
36.912 -0.935
71.083 25.131
56.415 35.369
19.068 36.425
5.915 35.933
72.314 11.955
45.396 49.161
65.690 30.501
52.964 18.310
67.633 19.087
61.495 -5.638
57.386 -10.831
55.465 4.371
57.103 14.500
66.773 22.560
46.236 -3.371
65.000 15.594
66.542 7.098
37.536 9.468
25.264 8.113
26.859 30.206
45.782 43.018
34.865 37.401
21.794 47.452
7.256 38.861
55.080 34.531
36.207 40.850
51.913 40.526
73.422 7.674
68.530 33.302
46.920 32.827
22.687 19.795
25.279 17.539
42.192 24.386
35.088 30.916
54.259 36.058
48.402 8.353
55.272 19.907
53.065 43.607
69.634 24.661
56.052 9.867
44.792 -4.703
43.653 11.997
20.211 41.093
21.667 45.767
8.791 45.643
25.395 16.798
8.396 36.736
28.903 39.875
52.641 51.872
26.662 51.444
20.964 51.929
19.560 11.305
13.323 8.802
30.477 12.797
31.376 15.131
50.516 24.653
14.189 38.174
17.560 45.587
14.919 44.918
25.991 19.374
37.590 35.802
65.406 33.798
62.304 18.261
53.577 7.858
2.974 23.214
23.544 45.212
28.110 45.518
30.640 41.632
47.846 30.223
54.033 39.861
32.918 45.056
37.232 35.501
28.372 48.498
29.537 52.633
31.219 45.080
68.878 29.595
46.983 -7.697
25.466 -28.781
33.828 -26.417
39.760 -24.617
36.873 -26.524
54.501 1.022
50.790 -8.367
44.996 6.077
41.157 -9.690
38.567 53.249
34.511 31.041
40.541 35.393
44.268 15.637
43.844 -23.569
66.529 19.499
64.685 -9.713
64.207 -9.224
48.523 -19.708
49.876 -8.692
41.468 29.400
64.068 29.189
30.062 52.532
24.623 58.825
27.068 27.975
43.814 9.385
49.920 -15.649
57.804 -6.815
60.349 -26.757
24.379 17.455
53.838 4.951
43.370 -13.101
41.611 -4.453
56.126 -10.907
66.696 30.032
71.034 13.878
58.869 34.612
36.453 24.654
35.648 37.176
37.732 19.285
31.242 20.212
23.412 40.651
57.185 31.056
49.877 41.083
44.365 39.220
59.491 38.074
54.440 0.781
56.656 13.056
65.256 28.521
65.742 38.627
54.754 35.076
65.498 34.252
31.002 38.910
23.709 3.003
23.923 36.256
21.867 41.301
44.451 -0.663
56.059 -0.612
64.607 -15.155
68.718 -6.112
58.926 37.091
56.358 30.903
24.802 32.180
37.141 45.076
28.166 22.172
39.615 -8.222
53.266 -9.830
48.118 -2.328
54.265 -16.623
55.467 -9.566
55.913 -22.354
42.646 -23.712
56.013 -12.815
56.462 18.786
62.711 4.497
62.344 0.864
28.814 -21.293
15.172 28.878
12.920 16.268
61.230 32.592
42.649 24.185
31.999 19.135
56.383 24.940
41.161 5.187
48.240 53.497
56.731 47.347
54.480 44.476
48.700 48.885
54.349 42.231
56.227 37.877
19.350 40.396
50.726 -15.743
64.367 6.771
52.357 44.904
68.170 18.823
72.179 15.279
63.035 -0.827
54.739 37.996
63.910 37.022
65.469 -4.183
21.294 -11.241
35.366 -7.103
60.660 -2.807
59.889 -11.291
72.573 -0.447
58.099 -17.173
73.180 3.919
72.913 10.712
70.863 8.951
48.856 50.312
18.148 59.234
20.572 54.873
34.481 48.225
29.712 38.749
22.908 36.567
11.995 37.947
5.047 41.493
10.175 44.297
49.961 41.461
58.708 -9.355
34.765 -23.147
53.963 3.361
47.245 15.509
65.245 1.396
33.183 26.890
40.339 51.103
29.725 -18.284
65.333 -5.508
64.029 -5.970
36.829 -20.578
44.535 -24.493
39.034 12.081
57.960 -12.309
57.897 7.488
56.779 20.936
63.219 5.713
71.390 22.529
37.939 44.797
40.722 43.076
28.435 42.176
55.165 27.690
50.313 34.683
12.320 32.318
-2.143 18.672
35.714 29.355
56.617 14.143
41.717 -24.319
31.460 -32.995
54.127 -2.243
19.367 7.365
3.162 10.038
18.074 4.980
31.545 19.341
52.375 -10.979
67.136 13.034
46.290 -0.902
44.647 -7.327
45.286 28.866
50.469 34.408
52.444 40.529
61.010 40.469
11.479 32.821
13.445 57.946
11.858 52.111
9.916 40.396
28.825 50.223
32.077 54.695
25.198 47.154
30.348 41.088
60.490 42.756
65.134 9.251
52.963 2.614
53.989 9.463
59.217 6.953
69.376 22.142
37.749 45.323
32.348 16.369
35.700 3.582
22.432 57.097
17.493 62.163
41.645 53.858
55.218 50.412
49.666 29.306
53.031 47.879
41.085 3.179
45.349 -12.294
51.749 -17.706
69.975 11.561
50.469 3.838
60.274 3.926
57.240 -7.507
60.548 0.817
63.367 0.606
48.648 -6.071
48.964 18.968
52.972 -2.133
52.521 -14.831
62.664 -14.055
22.167 -22.903
38.547 -18.263
55.002 -19.660
25.359 -22.266
49.373 -17.339
36.190 -33.191
16.518 -15.426
17.852 48.166
43.616 48.615
8.806 44.032
41.436 45.857
37.077 28.544
30.316 10.581
24.368 22.773
4.369 5.422
53.729 39.548
47.871 32.260
12.155 42.450
8.999 36.137
70.868 11.864
46.220 -19.301
74.575 8.427
73.635 16.352
71.385 16.503
51.492 25.330
33.305 23.732
65.661 23.048
62.640 35.918
51.611 47.301
61.766 29.589
39.416 41.404
29.467 49.361
39.164 36.386
14.647 30.779
37.365 37.635
55.663 45.732
34.290 52.118
22.162 58.593
55.509 39.838
34.105 59.141
56.909 35.770
39.230 8.452
48.747 5.878
46.243 19.323
45.753 -4.673
48.242 50.376
14.939 32.601
28.654 59.900
28.167 39.199
26.136 56.880
19.137 9.581
11.486 28.418
35.451 41.369
61.682 25.580
50.293 44.468
54.378 50.276
59.577 41.755
24.935 26.022
71.113 22.777
75.071 6.740
29.748 48.254
37.329 32.390
52.424 18.262
70.142 -6.837
43.044 -5.725
56.266 23.789
45.582 30.240
73.345 11.912
72.469 24.849
63.541 29.891
61.659 42.709
53.748 25.208
47.000 39.459
59.047 11.228
63.209 20.298
22.472 -10.694
54.134 -10.686
63.803 34.964
47.011 42.779
52.864 48.718
60.860 26.081
66.925 28.306
35.484 39.033
39.056 2.406
48.567 6.575
27.767 32.934
53.395 33.175
63.048 30.207
58.345 4.627
56.197 -12.808
64.070 -15.743
28.504 15.342
33.056 -13.634
60.354 -14.274
41.141 -23.406
43.355 -15.173
51.565 2.408
30.369 -16.112
36.325 10.493
52.448 31.681
32.443 37.451
10.412 42.983
25.519 39.241
6.251 46.838
13.874 52.040
11.138 45.981
55.169 34.882
31.966 42.339
64.790 14.912
56.543 17.303
59.047 7.227
67.063 1.346
38.893 1.796
61.112 -19.460
56.036 -6.338
52.979 52.294
42.075 58.195
37.687 45.571
4.028 46.867
14.713 46.527
32.983 21.140
51.456 40.729
44.052 54.674
40.462 25.547
3.656 39.872
17.676 37.701
19.887 32.177
-8.029 35.823
13.234 24.510
8.280 25.820
21.308 -12.220
23.581 18.978
34.105 -19.541
42.691 13.469
68.592 24.300
25.123 40.497
68.895 14.182
62.142 39.369
67.783 30.466
21.991 53.939
43.317 52.642
65.507 20.456
73.098 10.204
61.847 -3.609
35.990 -24.523
30.465 -21.461
70.191 3.029
50.586 -15.967
49.889 14.582
27.187 3.159
62.252 -8.572
69.679 -7.828
69.599 16.181
67.433 35.991
34.275 20.809
28.561 2.721
30.949 -25.479
54.795 -6.048
45.089 47.474
63.396 33.748
70.175 6.841
56.625 23.376
64.179 19.117
59.680 46.112
26.393 61.217
63.184 36.367
66.296 20.561
54.828 -5.122
60.030 -3.800
44.791 -8.818
57.524 39.744
63.946 20.663
53.508 11.132
21.953 7.282
23.637 14.370
61.661 33.524
72.206 21.802
24.727 14.719
38.931 -14.130
58.354 4.890
41.324 35.877
20.818 47.124
4.006 25.430
25.913 -21.622
18.045 -9.864
50.762 9.337
45.741 31.696
42.400 -1.394
46.253 14.885
74.349 11.366
43.621 -9.995
48.212 29.470
41.557 47.935
64.242 40.472
72.817 17.702
43.561 -16.575
52.557 0.925
69.153 15.042
30.991 22.419
32.773 6.525
65.483 -16.578
65.442 -9.175
63.022 -8.645
55.856 -12.077
69.684 24.558
65.776 11.022
50.126 -17.807
56.536 -15.171
61.384 2.001
40.448 35.063
27.250 35.195
50.180 25.594
58.193 46.584
52.546 47.780
58.846 43.384
41.368 55.093
30.152 56.382
56.533 47.155
40.845 51.198
19.642 43.282
41.503 39.947
57.266 36.451
53.758 38.162
66.544 37.080
67.408 23.887
33.082 47.363
66.716 24.967
65.997 23.661
37.168 -6.354
36.159 18.029
10.231 48.801
15.582 7.954
44.648 42.909
40.750 28.893
66.592 32.141
24.302 17.354
47.417 6.833
46.275 35.827
42.164 56.974
40.284 45.904
70.268 17.880
67.923 -5.103
37.554 -2.351
52.459 -14.172
60.645 -0.872
69.483 -16.586
68.603 12.923
41.015 -18.323
55.441 -20.577
58.664 -9.914
51.984 -18.535
45.979 13.269
50.374 -9.188
47.619 12.579
65.441 38.607
3.265 51.502
3.820 46.944
21.510 42.673
9.584 51.812
14.998 38.666
25.637 22.064
52.584 48.659
33.738 62.017
40.542 47.383
40.012 11.727
52.250 29.144
67.558 25.271
68.112 29.632
59.874 -8.755
57.471 -0.512
62.109 27.954
63.555 -2.540
34.293 21.672
6.187 22.036
30.868 42.398
58.115 39.778
71.131 18.643
49.629 33.374
-1.186 36.913
42.409 53.188
66.865 24.024
59.819 42.918
41.787 48.430
50.314 41.763
67.234 21.046
51.301 51.567
71.890 13.043
62.710 37.996
64.195 32.263
41.716 50.652
14.682 47.024
18.388 53.806
10.688 44.232
11.795 50.910
33.873 54.298
1.402 16.594
43.810 51.482
37.966 18.013
40.129 11.870
61.197 39.604
65.995 35.040
65.552 -5.961
28.932 19.901
52.115 10.658
58.331 2.882
45.914 0.840
41.682 -21.190
54.786 -9.465
31.927 27.376
9.437 29.299
12.621 31.475
52.636 13.622
62.378 34.446
54.208 43.345
48.939 18.886
19.444 46.186
14.342 44.535
11.646 44.222
10.521 55.114
13.491 49.544
15.807 32.338
66.534 28.568
46.206 36.580
11.498 25.438
5.661 36.449
0.817 39.465
18.844 44.278
57.248 43.237
52.185 34.073
40.991 -10.919
33.044 -19.736
43.994 -18.514
52.485 -18.666
48.413 -0.497
10.749 48.988
13.666 56.944
6.639 43.818
2.991 47.114
66.473 30.137
47.610 53.119
39.401 30.471
38.932 20.207
36.589 57.030
3.778 46.781
43.845 45.027
24.887 36.427
40.604 58.150
63.160 35.577
48.270 54.529
44.961 50.940
30.776 54.942
3.828 46.882
57.512 18.477
41.171 53.434
13.074 37.567
36.145 4.915
31.390 24.640
53.183 43.227
61.262 36.973
47.508 38.930
45.132 12.530
40.621 26.962
52.403 -4.050
60.964 -9.138
69.089 6.833
45.463 -12.456
48.321 8.804
59.815 -14.589
63.783 6.349
65.459 -9.776
58.316 24.278
58.762 9.679
70.772 4.102
46.576 21.187
36.057 29.106
48.353 51.673
46.088 33.586
52.767 14.279
74.813 18.853
69.086 -1.048
65.861 1.368
70.507 15.213
62.611 37.217
49.313 48.044
47.188 53.703
64.207 40.247
60.878 40.862
55.349 38.633
59.353 45.936
44.387 53.170
49.318 50.855
65.427 9.996
39.125 -5.658
55.749 -2.443
39.078 -25.110
41.052 6.593
52.243 -1.503
44.752 -7.200
43.152 -14.425
40.711 -0.856
62.136 23.185
63.908 39.066
60.555 33.407
63.425 33.016
52.813 5.887
58.535 20.826
33.032 -7.530
30.431 -1.549
59.156 -12.907
34.209 14.694
62.546 -5.318
44.172 -6.057
29.560 10.940
66.392 -2.463
55.459 -2.778
42.526 -20.625
26.134 -22.028
56.998 -9.093
44.214 9.889
17.825 39.127
32.259 33.539
58.369 30.864
63.006 4.414
68.372 22.458
44.163 33.952
66.989 -6.620
59.759 18.555
69.675 12.646
71.243 -0.115
46.279 34.078
37.843 27.156
28.612 -4.702
23.063 -11.774
38.025 -6.146
70.215 19.179
25.456 16.389
26.994 11.641
37.099 24.752
65.620 9.046
55.926 21.079
58.982 26.743
46.243 30.387
42.162 31.196
46.735 24.123
52.695 23.105
27.693 29.587
16.870 41.047
34.804 57.472
35.787 40.417
57.339 4.163
61.441 18.584
13.661 38.345
5.456 30.562
43.228 -16.050
34.232 -23.726
56.748 -10.883
68.973 -2.480
58.377 10.466
65.841 -0.740
50.295 38.206
48.392 31.839
12.617 5.946
48.112 48.990
22.297 45.838
60.837 25.196
58.678 3.005
65.425 22.378
63.294 25.726
48.150 43.682
62.028 33.411
65.780 22.414
36.455 44.598
64.649 38.224
55.808 12.035
58.893 -7.094
58.454 -9.745
59.193 -4.796
35.930 -9.754
60.682 5.186
45.999 38.325
52.443 48.149
58.314 27.265
54.651 35.707
27.668 32.914
50.968 42.586
49.111 32.863
49.366 5.878
67.804 11.665
44.781 44.981
56.603 -0.606
34.329 25.529
32.140 12.794
20.433 17.613
18.176 40.755
5.465 41.308
41.984 39.202
63.552 28.242
62.969 23.933
63.802 1.054
42.395 -31.520
18.385 17.486
62.469 39.749
51.751 47.046
33.226 38.746
29.113 39.195
60.977 13.478
38.898 22.831
32.714 31.606
29.778 51.657
52.803 48.031
69.663 11.307
64.670 -4.763
72.929 -3.135
74.327 -4.605
49.312 -13.520
65.139 19.579
69.511 24.465
60.724 17.015
59.599 38.701
58.840 28.703
28.549 38.689
33.226 56.728
63.384 29.940
61.204 16.982
46.695 -0.508
7.114 50.038
44.126 37.874
43.502 24.054
49.024 -12.024
72.097 21.984
64.451 13.992
56.272 -2.567
52.967 -13.058
59.280 2.497
64.950 26.924
55.579 10.206
54.608 21.539
7.611 25.233
8.162 40.870
28.262 47.676
5.232 40.811
26.437 30.621
43.313 20.674
75.002 10.184
62.571 0.366
71.908 -4.028
54.221 2.851
64.010 22.182
23.780 57.041
4.932 41.577
37.188 38.715
30.674 45.617
33.519 45.414
49.949 34.808
7.196 52.832
33.320 45.816
58.487 37.240
47.457 9.776
57.697 32.050
58.559 24.518
50.596 -21.422
51.628 20.701
50.743 36.381
70.281 5.565
66.747 17.637
69.358 16.934
57.592 40.524
53.271 21.157
47.014 38.187
66.990 0.906
45.018 -22.939
69.088 21.817
35.212 44.189
28.203 31.870
26.368 48.424
17.199 50.871
31.998 42.972
46.332 51.551
39.747 47.850
66.543 34.499
59.281 13.082
66.121 36.634
27.646 43.044
42.837 59.678
23.865 38.585
34.945 20.470
39.618 50.639
47.289 39.504
10.550 51.553
14.990 46.801
39.848 15.333
21.241 8.533
33.099 -12.241
30.209 -11.941
35.272 -15.285
41.714 1.090
73.776 5.033
69.821 -2.425
44.437 -3.590
16.841 39.688
40.315 40.639
28.299 53.173
35.333 -4.074
44.745 27.005
6.279 42.302
38.881 48.307
26.440 32.863
31.123 45.988
28.605 3.867
9.666 46.518
8.671 40.420
5.471 41.304
46.305 27.393
71.564 9.397
65.241 16.459
66.356 8.356
34.700 45.684
16.493 42.020
1.224 20.473
8.658 34.384
40.795 57.536
33.123 55.935
32.296 32.593
21.333 42.163
38.186 25.119
59.747 15.254
73.305 8.711
43.098 -15.186
54.411 -14.335
73.161 4.520
75.793 10.850
65.524 17.978
51.857 14.935
16.075 22.493
23.803 39.740
25.122 52.903
19.080 41.433
27.439 59.091
54.896 -1.000
64.666 -8.000
64.302 -4.505
34.781 11.500
59.246 -4.012
60.579 -7.105
61.204 42.842
69.563 21.744
29.484 39.860
53.325 11.253
43.907 -18.800
41.442 -17.943
67.590 7.130
64.075 -5.280
49.782 14.222
61.471 7.888
49.139 10.789
56.997 37.520
37.416 44.107
21.014 8.815
34.614 -23.446
62.632 1.488
44.613 42.403
61.443 43.171
40.403 21.240
30.258 23.339
59.382 40.693
63.646 38.330
17.844 50.896
14.350 41.870
18.985 40.250
23.706 46.210
53.576 49.376
57.005 21.408
68.930 27.400
63.171 34.506
26.177 38.094
24.577 53.682
16.186 27.963
44.889 8.324
66.102 32.615
62.160 39.203
30.123 -0.167
52.881 0.394
49.204 40.021
28.505 38.801
28.340 50.271
19.618 39.302
21.011 45.019
37.997 46.504
35.379 48.677
52.948 14.290
71.026 25.323
62.621 42.758
69.258 28.831
63.839 38.886
69.579 20.560
70.266 14.968
57.804 -4.059
14.650 15.168
63.294 12.182
52.254 14.361
75.228 0.372
56.551 40.620
37.000 -26.881
37.399 -26.468
40.067 -17.611
63.079 -10.340
43.086 -3.800
58.310 12.270
49.600 35.599
60.644 39.645
26.909 13.126
34.050 46.053
19.369 19.109
39.937 -7.062
30.458 -4.568
25.759 31.035
38.955 22.011
22.361 37.676
23.813 17.928
62.184 13.655
56.607 -15.033
45.254 26.136
41.726 30.612
33.951 13.824
58.068 13.226
60.596 30.536
49.682 40.557
18.639 44.609
31.021 37.334
40.354 48.768
5.402 36.819
55.051 22.971
47.914 0.287
32.738 -14.792
39.849 45.687
34.483 20.269
68.805 20.710
51.134 7.534
42.525 8.441
53.356 -12.279
32.001 -18.954
55.074 -1.996
46.685 -0.253
24.448 -21.284
33.319 -3.586
20.556 30.218
37.758 46.452
35.101 46.694
65.457 22.207
27.183 54.005
61.572 4.600
54.915 -3.909
48.010 11.403
58.933 -11.837
46.137 38.578
21.200 12.906
38.046 -26.738
52.462 -14.917
60.467 10.112
71.352 1.554
62.317 -11.748
55.193 -5.480
59.055 3.215
63.619 34.886
39.048 -3.642
20.693 0.941
37.659 15.440
31.462 -8.323
45.031 -14.032
45.193 8.311
20.622 5.215
19.852 44.274
29.519 32.292
64.004 2.950
66.509 -2.972
74.514 -0.452
46.446 -12.469
48.696 -21.464
33.575 9.330
49.740 -14.579
16.904 12.318
19.212 11.764
28.750 3.460
26.916 -15.912
35.298 -15.925
60.299 13.621
54.078 12.699
18.835 -16.548
69.004 2.237
56.977 43.981
63.540 6.372
55.229 45.264
35.404 46.819
52.896 35.618
62.263 -19.788
59.503 -19.228
47.971 -16.121
24.273 -5.339
52.996 19.224
73.208 14.159
65.831 21.342
65.898 36.730
46.248 50.685
64.042 36.919
31.774 16.570
35.850 23.172
21.214 35.937
31.483 45.600
41.637 44.929
68.995 17.354
36.877 -10.418
63.528 -4.164
69.199 -0.413
68.014 -15.978
65.807 12.018
70.166 11.066
65.564 -6.191
42.286 -8.493
41.276 -6.553
39.122 -16.333
37.186 27.679
30.047 1.896
29.148 20.357
34.352 48.104
44.530 45.699
19.864 40.475
57.785 35.628
58.738 31.430
41.803 43.652
49.383 -13.547
45.022 -23.371
48.485 -27.391
71.585 2.775
66.967 33.485
50.641 45.101
8.620 29.250
25.842 38.665
10.155 42.499
24.706 20.177
40.637 5.856
52.032 -21.943
40.823 -5.270
63.825 2.379
63.315 16.476
42.231 34.079
46.676 26.296
49.056 8.736
21.692 15.473
20.925 43.532
30.208 43.240
23.012 51.427
31.639 61.581
35.944 45.210
24.633 54.144
41.149 55.970
69.216 31.234
70.160 27.375
65.261 31.743
26.642 38.374
19.964 37.426
26.382 46.117
27.201 51.171
34.555 51.029
40.295 30.847
20.747 31.456
2.190 13.051
-0.818 28.318
23.015 50.775
46.527 42.873
21.702 39.662
5.481 41.508
53.746 -3.792
40.499 6.961
45.588 26.861
29.017 38.393
69.895 21.215
66.215 8.883
65.806 31.898
70.876 26.169
67.305 29.549
43.196 -11.085
55.015 -6.064
64.495 -4.762
40.766 -27.343
43.810 6.047
44.934 38.267
26.055 31.906
7.103 34.557
36.593 17.046
31.589 54.239
27.262 39.005
22.657 52.096
55.456 37.078
59.121 43.002
65.599 26.744
48.900 43.213
39.191 50.041
43.272 53.090
48.104 20.030
26.501 -13.143
31.024 -8.839
64.247 30.797
44.227 16.749
58.574 8.995
71.355 19.636
66.454 31.510
42.221 41.235
66.215 36.852
62.503 31.174
34.131 -33.041
49.791 0.296
41.181 -12.492
38.372 -18.884
56.948 7.694
47.506 0.699
68.900 -0.415
52.934 6.626
24.170 30.052
61.283 34.254
61.105 33.677
63.997 40.101
56.035 44.006
59.073 37.090
21.199 60.307
61.733 24.317
62.941 -7.978
53.673 -8.676
52.405 -1.343
56.985 31.187
49.308 51.398
57.172 17.433
49.581 19.040
47.910 47.768
33.511 47.107
40.551 -4.079
47.825 5.118
35.123 33.393
7.550 25.149
40.509 15.746
28.345 24.146
31.126 34.596
25.882 30.840
54.804 47.251
66.732 34.323
69.193 14.627
67.521 8.788
54.642 -2.283
54.662 17.996
38.202 29.167
24.068 39.135
29.303 41.776
40.956 -6.177
73.485 -3.652
40.278 -17.911
36.385 -9.696
68.878 20.375
68.505 -1.667
42.391 -19.527
42.456 -13.897
59.412 -14.724
42.499 0.277
34.824 -13.282
61.058 -0.308
50.065 20.453
63.802 2.404
70.290 11.144
28.195 27.090
42.769 32.000
24.546 45.649
30.885 45.132
67.133 -4.673
34.736 -21.340
30.506 -24.539
23.216 -14.398
46.069 -11.020
67.238 17.770
59.069 39.858
39.995 33.851
24.895 51.309
30.586 17.391
56.019 27.566
49.177 5.526
15.719 -16.821
14.604 0.873
49.493 19.186
54.771 21.220
30.997 40.268
52.810 37.489
61.230 12.965
25.450 13.918
20.029 -10.703
40.543 -1.276
62.337 8.237
36.147 -12.016
37.173 -6.582
45.468 4.581
34.823 -26.415
24.635 -15.804
60.217 14.611
61.628 2.180
47.082 32.987
35.059 -1.791
52.365 48.208
45.224 42.976
48.559 50.458
30.419 46.395
62.354 37.021
69.770 26.352
61.666 33.717
25.091 46.330
42.616 43.892
48.494 52.777
51.404 44.697
72.543 16.989
50.207 25.730
29.670 2.298
40.507 -17.980
65.233 -2.778
46.970 -24.655
68.446 -4.255
61.807 20.684
51.664 52.036
40.896 31.024
56.368 36.415
34.834 28.231
47.652 -4.593
59.897 -7.027
51.170 -3.942
67.798 1.931
67.132 21.854
48.439 35.076
27.261 39.160
42.884 50.014
44.416 51.809
21.530 38.054
55.497 44.917
62.576 13.433
68.583 8.940
58.649 17.439
43.886 -9.195
64.683 0.609
28.345 6.960
39.016 10.674
50.224 33.387
57.184 26.067
64.473 15.886
69.834 1.952
59.948 -4.929
76.477 4.606
57.749 16.387
30.488 41.735
49.706 23.644
40.870 -7.062
33.049 -18.460
15.466 10.405
60.730 4.664
32.069 -10.157
60.098 -22.180
51.080 -14.944
50.200 -24.914
54.830 33.443
44.124 55.826
58.974 43.121
59.238 39.333
63.164 27.431
30.087 6.648
43.392 28.246
70.739 16.269
66.728 26.021
66.482 28.422
37.876 41.169
37.705 41.358
9.666 34.833
29.620 -3.958
18.442 24.740
17.439 12.040
-7.350 35.417
14.067 48.596
11.269 45.916
18.660 44.802
19.659 12.207
44.476 36.454
66.401 36.829
48.834 47.694
58.380 19.703
61.294 -1.341
38.676 -24.265
49.184 8.013
65.758 4.844
54.577 48.587
34.830 43.520
52.127 40.878
52.929 49.727
28.343 49.202
49.092 26.580
19.263 24.722
43.852 14.301
18.630 36.349
16.622 45.712
11.571 33.228
42.509 5.243
22.950 -18.249
69.891 -11.418
61.509 -5.426
40.864 -21.696
48.412 -13.879
25.147 -19.544
64.339 -13.162
48.921 -23.915
51.768 11.455
25.954 -0.940
5.079 27.800
37.326 46.892
38.713 37.335
36.039 46.669
14.726 21.951
17.026 15.153
25.821 32.628
21.514 49.534
19.823 38.642
54.785 50.523
64.781 11.547
59.003 -11.634
71.826 15.951
70.708 11.543
48.812 -15.686
42.895 -14.923
48.961 -5.095
36.629 -4.102
53.817 -6.874
64.943 -2.248
56.605 -3.885
65.315 26.561
68.135 31.900
65.290 19.035
30.400 35.986
25.317 -13.923
23.393 2.251
28.124 13.934
44.302 34.492
50.635 -6.392
61.948 -11.486
66.286 5.789
63.671 -9.539
64.903 -0.254
48.611 -13.028
39.001 19.656
53.157 27.265
51.658 3.138
64.443 -0.744
43.073 -15.228
67.373 0.702
48.440 14.154
51.972 38.685
50.249 49.559
32.780 49.846
46.689 35.711
21.659 31.869
32.980 58.645
36.057 47.234
46.635 27.681
8.694 46.043
38.717 15.720
19.161 -8.077
12.390 6.257
29.386 -8.187
46.275 -7.521
51.764 -1.667
62.558 0.231
59.302 38.744
46.005 35.324
19.226 34.636
58.170 44.169
15.815 27.112
34.373 27.756
60.138 24.025
9.685 13.183
26.746 41.120
52.581 39.678
60.111 38.797
51.765 28.883
70.392 22.435
61.163 9.612
35.292 27.748
34.539 10.567
40.663 -9.435
47.075 -21.643
63.322 -9.178
65.849 12.325
70.910 13.988
67.592 32.593
45.910 44.339
67.330 25.059
28.601 44.432
28.875 43.585
51.249 37.648
60.681 14.230
21.293 15.497
36.522 17.331
54.352 -5.342
18.426 -9.453
23.967 24.429
13.154 37.270
3.679 24.689
48.264 3.887
65.219 24.854
49.374 31.647
62.384 3.425
56.219 45.875
21.582 54.422
5.952 25.400
11.146 50.578
5.808 36.583
56.362 -16.557
35.544 -10.824
19.941 -16.509
52.738 42.514
50.469 29.202
58.394 46.585
22.189 41.155
50.040 45.557
52.623 38.441
41.056 52.592
10.600 38.755
5.099 16.977
33.547 19.952
37.646 4.293
40.013 -7.074
41.603 -8.107
50.884 18.152
10.374 51.831
54.586 33.434
42.091 40.215
58.890 10.613
62.997 15.547
34.849 5.106
51.426 5.545
68.625 -11.073
52.234 -11.503
46.056 14.354
47.127 25.021
53.700 48.646
24.440 46.634
24.838 49.105
61.603 30.944
66.470 28.092
43.278 12.381
17.051 37.449
16.437 47.659
33.646 51.718
27.242 29.082
35.128 54.828
15.265 41.161
48.207 38.824
25.194 40.958
57.040 7.567
48.951 53.104
49.024 25.727
59.246 23.430
59.571 23.875
1.545 24.006
11.687 35.677
3.893 24.789
53.753 26.617
70.030 15.984
68.440 25.069
50.749 0.384
68.129 6.634
49.936 16.885
43.621 20.063
24.089 34.754
23.652 12.410
36.528 9.146
18.935 37.655
29.137 28.719
58.918 -8.903
54.226 -2.029
63.871 40.398
68.726 16.527
63.961 39.511
69.466 27.855
67.181 22.231
65.450 32.970
54.395 46.206
6.327 37.943
45.337 32.050
51.189 29.698
73.420 13.333
64.487 24.151
53.756 -8.543
58.440 -22.103
28.065 -14.684
58.693 5.921
53.325 -13.199
49.435 -11.225
51.231 49.946
67.281 28.167
39.988 12.147
60.771 -9.407
46.705 -0.278
64.901 31.498
71.753 21.007
51.139 23.413
44.506 54.595
22.939 33.107
51.946 -3.270
41.718 -25.374
40.543 -23.804
52.730 -13.055
53.500 22.279
46.675 41.161
71.762 23.458
69.219 33.153
28.006 51.376
51.745 47.745
50.147 46.124
31.084 28.647
60.490 0.766
24.891 -22.913
51.106 -16.982
68.225 22.829
47.679 19.476
46.372 -1.200
31.049 -10.364
53.040 -7.839
65.086 29.025
65.999 -4.189
71.297 4.704
57.580 36.737
66.967 4.964
40.916 -26.351
23.342 -21.652
29.091 -9.940
45.526 18.535
13.706 15.503
51.154 5.285
38.578 7.551
66.525 21.102
66.203 34.934
61.793 20.761
64.422 10.718
49.312 48.716
38.001 22.482
13.925 34.193
24.003 49.353
44.925 54.687
8.671 53.853
36.913 55.628
48.829 33.985
48.323 26.453
28.035 47.719
12.348 37.168
16.283 14.399
37.909 15.310
53.126 40.450
6.865 39.704
29.660 39.461
33.557 49.669
65.983 11.973
71.821 14.520
62.546 21.554
25.834 51.575
40.578 19.421
35.103 9.790
28.012 13.268
30.439 33.844
35.179 50.877
22.848 25.457
36.752 10.405
4.805 22.080
35.503 42.919
32.325 61.287
14.988 43.238
52.167 14.523
62.768 -2.976
33.295 20.092
43.123 -8.029
70.433 13.849
46.614 -2.384
25.624 24.715
37.830 37.586
58.491 36.212
38.038 46.742
67.610 22.507
54.374 28.742
55.051 31.251
62.714 33.381
43.145 16.348
51.544 48.293
39.407 27.949
48.782 21.299
63.673 37.735
38.669 39.392
59.360 13.587
67.407 28.370
53.297 25.242
13.215 28.651
14.685 11.350
5.386 3.200
65.938 -4.574
27.743 -7.826
48.399 11.947
4.140 26.644
20.552 42.729
65.418 29.130
59.502 34.484
47.530 43.075
25.796 45.328
45.255 3.044
63.864 -10.556
65.831 -3.323
64.234 5.452
44.499 -22.893
69.136 15.054
55.899 18.595
54.150 15.596
69.166 -0.041
63.955 20.578
59.057 37.094
56.957 27.124
54.208 35.365
46.063 2.569
49.207 42.452
57.800 47.488
58.707 46.647
35.724 49.985
15.624 30.568
58.252 12.359
43.459 7.124
48.526 -22.257
31.668 -11.083
32.940 -23.019
63.341 -8.176
43.120 46.004
26.614 41.829
10.497 28.993
5.983 36.216
36.122 40.458
39.552 35.899
17.293 47.619
10.159 37.241
18.707 61.812
37.339 49.934
30.371 50.849
58.582 39.079
61.551 32.260
64.958 37.812
34.083 19.273
52.608 14.651
42.623 53.677
52.844 33.289
53.103 43.585
73.164 21.855
73.268 7.996
68.512 26.817
74.616 -3.570
57.300 -6.609
61.237 -19.380
67.878 15.892
57.604 38.291
71.120 22.058
63.900 -6.523
60.507 1.019
45.445 -21.207
65.230 -7.892
52.230 -25.053
25.967 -23.577
38.041 13.527
36.407 38.005
12.668 34.974
58.207 36.850
53.800 41.787
37.703 48.627
22.879 4.626
59.081 13.248
42.521 33.565
21.036 5.008
53.446 -20.180
62.695 -0.731
45.721 9.065
49.707 38.168
44.660 30.382
54.817 49.417
23.897 41.202
14.082 35.834
49.900 32.588
28.905 33.510
71.314 18.895
71.697 4.842
57.647 19.042
49.125 -14.719
57.730 -16.268
60.860 29.146
64.354 17.898
70.658 18.402
51.218 46.645
18.660 44.824
37.452 53.983
44.236 50.274
29.875 35.218
54.290 30.866
39.502 46.716
21.651 31.051
21.858 42.005
37.700 51.111
59.714 31.340
26.002 45.087
33.263 49.059
10.060 35.630
36.672 27.620
57.260 38.512
50.663 41.706
61.360 42.671
32.167 45.010
20.475 57.420
5.324 30.468
65.294 -4.508
66.191 -3.070
56.781 -7.109
70.311 17.134
72.153 11.619
67.997 -5.842
27.970 -15.468
24.290 -6.902
50.055 25.108
13.852 40.787
20.313 -0.565
25.705 -7.974
18.570 35.314
12.125 25.780
27.380 42.027
43.256 47.155
41.126 23.627
22.375 40.205
50.036 55.905
24.123 48.626
34.226 52.045
21.320 59.039
15.537 51.482
15.950 38.911
43.275 44.215
43.000 5.927
6.052 44.728
17.379 22.625
5.253 30.441
64.163 16.992
64.995 10.298
66.207 20.607
53.802 32.920
50.055 35.032
-3.944 38.206
30.373 59.987
24.960 29.022
49.364 46.832
69.315 29.560
63.922 15.909
69.523 19.666
65.301 9.951
68.221 -0.572
57.215 26.953
65.760 21.740
54.294 30.667
36.242 27.994
49.259 12.602
72.321 17.724
62.021 21.152
45.857 15.128
41.072 32.928
41.329 38.143
69.257 23.070
61.857 26.622
53.323 14.265
54.252 -23.648
71.121 4.605
68.642 5.302
59.891 31.546
9.831 27.602
29.768 51.605
37.161 17.436
48.222 7.133
73.196 11.938
63.288 -6.027
50.880 -15.082
54.069 26.782
41.295 10.769
15.597 34.136
5.462 41.238
36.366 -1.927
29.791 -23.757
50.755 30.529
51.404 48.562
54.802 23.006
23.087 34.287
29.204 19.822
47.899 35.685
34.494 54.347
24.011 44.722
13.775 35.578
61.013 38.580
68.451 21.111
33.714 5.195
30.002 -19.598
41.534 -8.537
45.278 2.944
49.655 35.919
61.169 23.887
57.783 44.099
63.688 32.470
62.645 1.662
33.222 -13.710
47.344 -17.994
67.537 0.224
46.059 7.121
48.608 23.105
40.749 34.699
52.910 31.616
26.814 29.966
47.515 39.179
60.972 -13.831
57.292 -16.284
42.328 -21.865
60.594 11.006
71.708 -13.370
68.807 2.944
30.239 -4.371
24.719 27.909
13.198 29.309
40.090 25.161
44.624 46.773
62.230 30.702
60.596 35.105
22.759 47.135
30.163 33.775
26.970 51.610
6.784 27.286
57.714 -18.377
59.683 -16.238
35.590 1.651
47.181 6.320
68.548 4.891
60.475 23.638
30.707 1.135
70.742 9.768
73.587 7.405
38.679 -25.055
25.710 -17.165
46.193 -8.527
51.491 34.548
33.762 44.997
20.142 36.141
67.443 -6.247
69.766 7.131
64.177 11.147
45.983 21.683
63.328 0.408
64.789 -14.152
56.724 -6.284
72.257 -1.501
72.199 13.576
39.766 -11.830
52.166 0.531
54.547 33.458
49.428 12.212
49.230 40.370
14.185 49.904
41.768 51.050
52.045 50.120
70.821 23.037
44.830 31.935
60.761 38.891
44.329 46.791
27.648 30.845
20.906 49.647
70.269 17.402
62.475 38.222
64.739 16.682
45.340 25.489
64.173 -8.247
61.021 -3.045
49.867 25.844
45.353 53.502
58.997 29.372
68.149 -5.580
68.807 23.717
68.097 27.489
68.068 11.290
62.901 11.092
66.658 37.387
52.878 37.589
44.058 -10.601
64.264 -1.363
62.051 -11.652
35.647 33.622
68.846 28.318
69.771 9.489
69.358 -3.040
46.130 15.829
62.857 32.752
40.694 43.155
11.076 44.224
18.183 -1.756
43.846 2.474
68.815 8.655
54.885 -2.005
47.032 -12.936
65.075 12.379
57.523 33.218
50.932 33.512
57.573 31.137
54.215 15.908
45.602 49.994
36.071 44.560
61.820 11.824
68.482 15.301
72.254 15.895
63.153 -12.604
41.108 -23.987
19.625 -17.939
56.517 -9.056
39.157 -27.136
26.403 -13.908
47.469 41.044
50.462 -0.916
68.365 31.830
64.714 33.509
51.556 45.000
44.180 14.269
58.513 1.363
45.807 22.088
63.193 -5.442
48.802 -4.677
67.093 5.985
70.477 13.634
37.764 -8.610
45.090 26.050
29.085 26.425
22.679 45.277
60.197 13.137
63.147 6.511
72.316 22.295
49.958 5.768
65.164 -7.221
41.600 -9.569
66.722 27.025
58.760 -14.408
53.271 -8.173
59.922 15.798
56.794 -6.560
73.645 14.068
38.481 48.176
49.535 34.290
53.207 47.491
30.428 49.519
50.832 49.691
59.555 20.641
33.579 45.479
63.811 36.215
19.170 43.193
26.131 43.921
12.025 34.272
47.652 40.976
68.148 16.845
57.905 36.457
43.282 54.180
24.744 50.592
46.159 46.024
38.009 33.370
63.205 38.197
26.877 44.789
40.876 54.450
10.604 41.467
3.690 46.453
56.417 -11.103
44.345 12.538
6.950 30.824
69.406 23.838
32.939 2.574
40.248 -1.333
63.355 29.151
54.701 36.536
60.224 35.840
74.203 15.049
55.826 37.815
67.356 31.172
60.937 26.382
40.547 39.086
47.572 19.088
58.011 44.771
39.998 55.154
59.900 23.989
61.960 34.217
50.192 24.642
61.055 11.392
33.433 -29.100
65.749 -9.208
32.533 -20.300
33.293 17.114
47.811 25.087
58.986 10.979
54.430 43.493
51.008 3.769
43.373 -20.318
69.846 13.047
70.393 16.560
30.603 22.380
18.560 6.331
54.170 -14.915
28.153 -12.725
58.277 -26.530
69.773 17.712
54.999 31.615
46.018 0.053
64.846 16.748
22.139 35.131
40.150 47.154
66.979 16.647
74.767 10.953
69.128 17.436
60.087 25.265
21.706 40.745
23.697 20.100
50.430 44.089
67.714 35.460
39.894 34.915
63.343 14.733
55.610 -6.222
65.292 26.916
71.364 23.118
59.346 9.161
54.654 15.932
47.624 -3.636
58.898 -16.499
34.688 -24.418
31.100 -18.344
14.052 0.940
52.047 39.528
28.937 61.302
46.446 33.800
45.285 30.530
51.638 33.600
30.446 8.040
3.193 26.321
67.269 27.022
61.369 -1.367
66.995 25.177
63.554 17.634
68.384 9.117
66.778 3.492
53.765 13.842
37.522 45.874
44.705 41.637
33.774 35.516
16.916 45.680
62.167 39.381
49.247 39.646
47.642 8.990
10.972 12.163
14.442 11.690
47.854 26.217
44.962 44.431
57.665 38.303
71.258 23.425
66.396 27.838
71.055 27.071
62.133 -19.055
38.702 5.633
35.781 -3.092
6.287 40.399
44.104 50.499
52.596 42.020
54.784 38.334
63.590 28.544
60.212 29.354
43.284 23.008
46.993 2.137
55.559 -5.790
64.647 -2.161
23.542 -24.361
45.096 -6.357
54.092 30.382
58.547 26.643
32.671 39.882
19.833 49.546
5.328 41.386
42.005 -21.402
53.967 48.936
52.622 45.714
58.262 34.582
57.289 17.744
65.251 3.336
52.473 40.600
24.709 8.208
23.074 27.122
40.282 34.714
39.666 50.754
17.192 24.951
8.339 36.224
23.185 41.070
17.006 59.177
51.437 42.835
19.098 53.865
39.261 50.811
49.727 31.740
20.921 51.653
29.711 42.784
9.957 29.704
43.108 54.408
22.895 44.212
45.299 45.426
61.055 39.688
74.210 2.119
60.345 39.789
34.293 51.980
50.779 52.815
63.045 38.545
52.133 1.794
57.951 30.049
53.081 34.822
49.533 10.241
50.256 13.543
28.901 2.789
32.138 0.741
63.593 -18.895
53.742 17.375
44.829 -17.624
54.600 45.106
6.708 34.530
29.764 49.214
46.452 45.055
58.308 36.288
67.020 6.082
39.844 -21.131
52.318 34.574
54.814 17.664
37.395 -10.215
55.111 -19.501
52.942 -5.940
66.649 9.493
48.367 26.265
40.524 -1.542
27.661 -7.233
56.262 -2.855
59.369 30.767
35.169 48.103
23.856 37.088
36.818 43.720
51.491 20.748
71.024 3.761
62.499 -2.242
57.592 8.220
32.892 -13.262
69.193 20.216
37.111 55.130
23.451 47.079
13.751 48.522
49.375 43.901
65.495 36.654
64.408 3.028
52.406 50.498
55.860 36.024
41.768 17.109
42.749 -6.053
35.326 -8.003
31.030 15.915
37.736 -6.187
39.105 -20.112
53.586 -25.651
34.439 -11.883
41.432 -11.496
57.351 -6.664
40.446 7.595
35.557 16.558
43.642 38.303
62.897 39.775
63.826 34.450
52.101 42.529
53.642 41.058
67.931 29.514
53.993 39.750
57.387 32.576
69.251 25.345
63.389 -8.707
49.326 -12.233
46.236 4.584
68.198 0.728
46.530 -23.005
61.797 -4.309
53.787 -19.796
58.215 -4.918
37.127 27.057
66.332 30.664
43.574 42.555
54.081 50.452
33.539 28.058
12.726 36.265
30.030 55.647
19.230 42.607
30.947 18.452
63.016 33.734
56.857 -8.327
40.982 -2.427
28.679 3.157
58.578 40.673
25.379 46.996
46.064 36.838
37.499 29.431
59.788 34.381
58.784 15.477
71.940 17.269
56.576 -15.747
70.667 16.833
44.007 45.747
20.259 43.618
38.411 51.365
61.153 37.188
55.052 37.956
46.150 2.346
24.631 -0.954
43.751 25.742
32.808 14.173
68.481 31.502
40.763 43.606
55.924 41.625
33.708 59.559
22.814 27.129
22.491 18.591
26.233 8.251
31.231 30.016
69.762 5.979
14.279 35.306
37.533 9.126
11.962 31.006
35.085 42.913
20.140 32.540
40.966 52.345
52.717 12.709
59.272 43.036
55.921 31.078
55.716 48.638
35.846 19.591
43.880 42.759
50.512 23.095
63.545 36.622
16.784 21.428
29.173 6.933
34.110 -13.815
32.884 -17.145
31.685 13.450
43.781 41.760
29.648 31.928
19.001 49.317
45.125 46.432
41.793 33.332
18.077 -4.080
49.385 11.309
48.009 -13.405
64.424 4.635
65.273 18.186
72.665 13.556
67.404 33.599
41.272 49.279
45.610 54.175
7.111 15.695
14.304 6.164
25.167 2.593
31.975 53.565
31.915 36.669
21.834 51.809
32.650 49.766
52.033 44.504
64.461 32.220
43.675 58.008
36.161 38.669
69.181 2.416
41.729 27.058
44.996 -12.267
62.819 -2.530
70.982 8.933
49.848 34.968
67.070 14.760
76.180 8.353
53.026 14.201
37.322 13.681
48.306 4.029
62.336 23.177
72.213 14.603
62.335 8.663
49.493 35.728
48.946 50.843
15.183 43.935
52.775 36.529
70.524 8.873
64.137 11.991
49.253 51.959
20.017 51.151
4.523 44.325
33.816 20.153
44.269 42.664
24.112 35.282
33.304 41.699
61.785 41.829
54.712 22.172
38.731 28.389
62.124 10.802
70.628 -5.668
61.501 15.213
65.694 36.608
62.516 38.291
51.763 -0.677
68.921 -9.591
67.893 15.360
73.919 3.844
69.217 20.527
70.208 15.044
41.730 -20.318
34.870 -29.939
19.593 -21.734
45.431 -29.448
43.471 -23.989
21.053 -17.075
50.685 -21.426
62.198 -1.688
54.259 35.779
62.682 25.529
39.454 35.089
71.325 14.335
68.203 -6.618
57.182 -18.739
27.954 35.848
32.445 25.572
22.485 38.476
13.284 45.659
3.748 47.523
61.561 13.357
56.672 18.693
25.434 17.273
42.937 36.292
61.713 33.008
39.844 36.253
58.987 34.759
69.939 29.345
57.448 18.793
36.002 35.953
38.718 9.813
48.945 30.592
24.466 36.256
4.476 25.263
38.275 42.550
57.336 47.186
68.166 28.102
70.746 3.395
63.345 30.565
35.972 20.511
50.715 46.722
5.452 41.217
65.480 13.070
57.319 -1.827
61.703 9.075
68.671 8.623
70.165 19.502
70.786 25.463
64.264 34.600
61.408 35.334
57.044 32.701
74.722 8.581
54.556 24.770
57.658 4.824
47.799 6.425
12.110 33.066
23.902 15.291
28.945 37.841
21.132 40.147
33.860 24.393
33.699 10.355
48.585 6.980
51.612 10.305
74.252 6.058
43.632 47.835
65.192 37.543
72.488 -0.603
73.760 2.546
63.624 28.579
40.256 -16.319
50.632 -11.642
69.983 7.277
67.164 33.860
54.629 49.638
58.926 43.791
59.401 20.741
50.320 39.153
50.608 23.849
63.925 25.591
40.145 19.288
34.685 18.200
37.411 54.382
45.205 50.691
63.688 15.111
34.269 47.828
38.506 54.729
22.545 26.877
21.385 13.713
27.108 6.071
50.377 9.565
53.501 -6.184
70.474 3.472
49.563 -5.719
58.431 -13.139
44.636 -11.995
37.800 -10.507
17.195 -8.624
49.047 22.819
23.303 38.333
25.832 8.341
27.201 9.396
74.677 16.760
43.126 -18.647
42.181 4.965
13.081 34.050
39.819 4.970
67.980 16.630
4.905 42.558
27.584 46.866
16.999 21.441
57.342 -0.668
46.961 -10.218
62.356 7.645
60.753 36.500
43.143 46.382
57.160 29.129
70.099 11.175
61.592 -3.722
61.573 7.451
42.837 7.988
38.745 22.143
41.706 22.760
43.124 -15.388
71.824 21.129
31.123 -17.043
45.454 -23.141
61.606 -9.798
33.056 26.726
23.476 42.943
42.719 39.272
52.845 46.756
57.379 -18.160
40.600 -27.365
30.272 -20.204
20.256 -10.701
37.049 -14.659
56.304 8.718
44.004 49.684
32.609 37.757
27.320 32.113
37.051 28.343
56.055 12.469
65.760 11.258
58.361 -2.401
33.846 31.461
58.040 32.468
69.719 21.151
62.448 19.821
62.341 13.921
41.621 2.924
58.859 19.782
28.902 52.536
29.198 38.430
27.377 56.655
30.651 48.621
46.155 19.911
38.733 27.508
75.143 15.248
58.060 1.180
4.840 42.492
1.329 55.071
70.954 10.771
41.802 13.631
73.340 5.173
53.706 -24.808
58.344 3.830
40.143 -27.095
53.600 -6.645
57.664 14.252
22.528 1.854
52.190 9.638
32.196 5.887
59.343 9.581
63.251 7.091
35.616 52.822
12.388 30.350
5.038 21.865
18.428 2.934
45.869 32.039
21.587 38.456
44.036 34.427
31.676 41.039
49.376 54.559
11.588 21.199
32.441 40.574
45.210 44.172
74.565 9.933
61.665 12.901
40.642 48.187
18.939 35.604
53.842 43.294
32.828 30.719
37.065 48.869
32.392 47.815
45.266 38.417
63.890 39.759
26.493 49.841
46.324 53.706
40.675 57.780
14.309 41.255
18.891 51.617
38.220 48.111
33.665 39.073
42.929 -18.343
43.561 -8.188
18.247 9.227
36.226 12.099
27.629 11.491
3.772 19.989
-0.288 13.669
37.446 21.112
40.621 9.835
50.352 48.990
69.450 26.857
41.560 25.408
31.702 13.643
37.464 47.044
59.925 19.580
32.754 19.484
30.753 16.183
16.738 35.026
18.358 49.220
51.458 40.941
63.328 35.095
61.444 39.005
66.561 23.796
47.394 26.490
30.818 38.721
52.360 41.171
46.115 56.909
13.203 53.777
50.626 48.503
55.627 39.383
9.261 16.820
54.816 24.708
34.604 39.587
50.577 50.704
24.473 45.499
38.388 9.591
46.865 45.457
73.880 14.892
31.677 34.435
25.178 48.348
27.790 41.112
20.667 35.689
42.297 42.859
37.011 50.292
40.474 50.395
44.783 47.455
60.850 28.717
47.656 -3.073
51.311 45.671
64.462 38.649
30.354 32.247
39.971 51.145
55.449 47.873
26.122 39.912
66.516 5.361
47.204 -10.671
60.427 22.738
19.947 -0.152
6.113 25.752
37.656 5.358
45.676 -17.405
48.482 -10.914
22.665 4.040
13.951 45.155
54.569 35.625
44.591 40.823
70.802 12.669
28.983 8.202
60.564 16.021
64.320 4.193
68.265 31.261
19.222 24.442
41.068 26.029
32.446 28.939
57.333 7.180
58.734 37.814
44.361 42.429
64.734 36.198
25.569 51.697
31.830 47.867
64.059 39.735
57.023 12.429
57.283 -2.899
38.279 5.046
34.813 29.552
39.825 -3.845
65.030 -13.489
28.928 -11.181
44.420 22.168
59.365 -5.773
27.908 3.318
34.386 30.024
32.105 -17.198
32.756 31.069
39.462 31.772
42.086 18.437
58.325 -1.877
36.237 -10.005
57.320 -8.671
41.630 -15.491
30.506 -13.116
32.660 -6.741
38.857 57.489
28.773 51.341
19.780 20.702
37.004 40.630
56.909 41.717
49.823 25.667
47.952 -14.726
32.413 -5.371
45.645 -25.721
52.435 -13.330
31.001 7.416
32.964 18.992
38.324 23.217
29.135 22.922
9.866 34.404
16.400 55.915
35.130 31.677
15.778 3.598
38.455 -14.845
34.007 -16.759
65.782 -8.773
70.541 13.057
72.108 18.605
70.260 18.322
55.016 0.332
57.844 3.200
10.553 42.816
32.963 49.758
21.864 35.999
56.310 31.066
58.754 9.972
53.519 -1.252
50.910 -16.493
36.802 -22.232
53.056 -11.813
28.154 -20.962
64.683 -15.304
57.547 31.916
54.443 43.788
41.526 58.304
22.351 39.211
24.614 26.243
28.809 14.870
39.683 5.790
31.310 15.390
60.232 29.730
48.699 23.340
28.463 51.800
28.726 32.365
43.783 34.950
25.586 46.970
19.788 39.769
16.292 29.147
-3.395 48.172
29.511 25.495
54.560 47.828
30.819 24.129
21.950 9.628
18.746 16.708
30.086 12.520
25.643 5.570
44.163 42.532
41.742 32.396
60.099 15.888
32.033 37.269
26.606 -10.486
45.001 25.062
39.101 55.768
33.038 49.607
68.544 25.431
59.852 2.028
70.437 8.559
67.772 14.808
49.327 46.410
5.148 31.029
43.175 -0.826
31.469 -11.366
45.875 -22.174
20.908 -19.227
25.593 -21.128
52.368 -9.952
56.712 -11.653
42.636 35.975
62.193 37.478
58.691 41.353
69.617 18.043
61.852 7.836
51.346 -23.564
65.792 -13.501
42.350 -22.206
34.726 -6.857
51.738 -10.794
67.932 32.964
37.066 30.891
40.320 41.925
36.464 49.831
14.082 35.169
32.577 48.551
60.306 20.096
61.167 30.566
32.517 -23.388
51.553 -1.526
34.485 46.793
29.888 52.325
38.635 1.422
62.769 -14.019
72.502 9.736
58.708 43.589
46.089 -1.297
67.243 20.708
66.480 24.345
70.901 17.774
50.176 41.845
45.892 39.734
26.510 50.421
8.645 18.577
27.172 25.265
30.989 34.647
32.012 40.948
63.375 32.112
67.199 28.504
49.008 8.304
42.258 -3.714
48.086 -9.625
59.632 39.655
67.275 16.264
53.736 4.098
41.184 18.428
33.630 -10.756
57.834 -2.388
59.806 -14.426
54.811 11.841
69.491 22.174
61.057 -4.031
57.674 -14.323
68.346 8.924
60.520 4.429
51.533 -12.885
71.180 20.599
46.755 44.946
37.413 54.550
19.797 54.662
22.571 55.484
46.607 52.981
19.895 55.007
50.542 34.732
23.067 50.308
5.326 41.118
57.810 22.169
35.057 35.353
27.020 44.279
26.462 43.625
34.880 47.312
23.760 37.136
62.216 16.826
68.054 32.019
42.509 -6.136
43.454 12.447
43.501 11.206
49.294 18.123
-1.861 16.513
9.757 47.369
44.034 46.026
43.676 36.256
52.623 41.700
33.490 30.103
18.131 45.097
31.322 26.681
20.472 47.649
36.827 33.585
59.358 27.432
52.707 39.052
56.353 1.868
42.251 -5.845
20.019 18.430
18.997 14.704
48.208 41.742
29.219 39.993
36.045 55.806
5.324 42.117
24.765 3.117
18.788 -18.382
1.353 8.500
29.764 47.741
64.144 29.076
64.790 -13.670
57.833 30.355
37.702 51.475
67.901 9.303
70.417 10.377
60.694 -8.963
62.155 -10.260
71.285 13.778
59.792 16.439
58.510 3.342
62.827 35.324
60.095 31.161
73.283 17.997
70.229 20.194
25.520 40.775
45.015 42.036
39.094 38.476
52.432 46.189
34.805 21.184
25.914 27.033
12.839 40.603
36.030 56.699
55.022 38.626
73.142 12.508
48.803 -16.941
63.934 23.954
34.297 0.281
47.100 -10.975
31.159 -22.186
75.409 12.186
55.271 10.465
65.528 19.178
49.194 42.648
63.833 32.576
67.883 34.223
54.589 18.388
63.688 8.953
13.885 38.736
46.006 51.084
16.884 32.682
28.521 27.428
41.914 42.132
43.459 -4.606
46.268 21.072
43.958 41.627
56.826 32.809
19.254 24.764
40.016 12.117
71.179 27.348
60.357 25.764
34.968 52.164
42.674 50.967
47.645 37.414
60.496 43.280
60.118 30.320
52.115 33.233
40.802 18.528
59.216 34.217
44.080 4.591
27.852 12.294
36.352 56.059
34.009 52.507
15.912 38.042
41.270 30.383
71.367 9.200
46.676 34.139
53.486 29.017
37.749 3.542
51.505 -21.197
7.982 -0.234
33.897 5.188
25.536 -0.887
17.484 3.673
36.591 -4.339
49.295 30.687
44.528 56.325
54.023 49.234
19.187 44.481
11.018 26.137
21.255 23.233
62.462 33.196
44.004 42.730
27.246 9.808
-0.962 30.843
11.362 43.407
50.760 45.267
16.527 32.393
46.010 15.662
49.526 -14.136
71.760 13.931
64.701 8.843
73.609 18.127
70.367 10.045
49.150 40.511
37.202 54.229
16.097 23.464
44.372 15.069
33.845 39.742
33.359 32.585
49.960 -2.720
32.479 43.788
59.403 33.266
52.624 38.250
47.826 49.893
27.229 27.606
52.675 28.995
39.925 45.798
23.072 50.597
15.552 20.235
36.414 41.852
1.863 22.475
5.855 36.239
58.662 38.167
48.406 43.348
42.509 44.531
13.427 38.942
59.735 19.819
45.763 -14.154
48.616 35.188
23.253 46.284
31.357 50.599
25.214 43.825
44.785 52.132
50.756 54.755
50.802 44.282
59.803 12.816
66.005 22.236
60.643 -1.184
9.772 -6.959
49.493 8.799
60.335 8.746
58.589 44.363
34.398 47.780
39.498 16.460
16.186 49.556
10.909 49.018
4.750 41.840
15.276 49.922
9.632 41.754
4.049 47.117
45.531 36.256
36.885 47.963
65.532 35.242
52.320 42.068
51.039 40.050
39.109 10.261
63.626 -1.978
53.286 40.161
43.601 40.001
64.147 36.419
48.640 52.875
53.199 49.995
72.460 -0.966
38.908 -9.030
61.874 -8.282
47.516 -38.035
56.624 -7.262
60.347 18.229
15.563 24.324
40.594 32.211
36.024 36.696
1.867 55.212
1.706 52.727
20.375 -19.281
29.347 -19.967
28.617 13.311
51.421 -8.711
33.788 -13.653
27.157 -24.836
57.909 -13.517
53.834 -8.499
56.192 25.059
60.335 13.289
58.671 39.094
37.652 32.610
47.173 33.438
65.178 -8.391
29.780 -6.498
36.805 32.753
1.237 25.653
48.270 33.758
46.840 32.204
32.792 27.658
73.059 19.341
62.138 2.049
37.306 -19.578
35.993 -10.895
63.695 -10.294
60.443 -19.868
67.736 -3.483
62.355 11.872
59.727 42.097
66.531 10.651
60.268 39.404
25.397 40.415
5.478 30.466
49.583 -13.249
56.103 -7.397
70.203 19.218
61.337 -13.234
70.172 0.460
30.642 -9.280
35.209 39.533
61.057 3.511
57.565 -9.875
39.165 -10.843
29.892 8.817
63.948 26.224
39.876 50.416
61.638 36.067
30.484 43.062
65.121 30.727
54.419 42.179
46.920 49.260
24.804 47.938
23.136 31.257
12.990 42.056
54.647 14.876
57.211 35.904
60.822 -3.503
63.059 2.300
41.522 -1.193
42.176 45.563
11.648 46.158
4.927 42.291
8.682 35.775
43.818 16.496
48.788 47.769
52.740 48.631
48.260 1.107
45.463 14.467
51.119 3.297
50.119 -16.369
53.826 -12.734
32.335 -25.345
67.017 14.638
50.403 -1.777
46.464 -11.146
64.887 17.321
55.998 17.586
41.200 38.990
55.369 38.321
56.851 41.938
68.898 27.824
48.135 -9.107
38.873 2.061
58.666 4.824
59.350 -12.824
52.414 -11.665
52.281 -10.116
48.140 -14.897
65.998 5.794
53.069 -15.900
69.277 -15.267
61.135 25.844
73.572 17.522
29.517 36.992
39.616 20.792
58.972 -8.938
63.730 2.446
49.120 -22.672
53.053 -12.712
10.661 14.642
38.523 -10.613
14.381 48.880
47.185 40.336
54.053 44.995
4.934 33.622
18.429 32.122
37.237 29.572
30.922 43.877
20.648 45.903
5.615 41.036
9.796 45.442
48.852 52.806
48.913 43.805
32.338 46.693
3.735 35.882
49.824 40.398
52.818 17.387
60.829 -8.465
49.060 -11.303
42.195 -7.583
46.760 -7.478
54.696 -22.275
60.338 24.232
39.133 57.354
17.579 21.967
38.221 42.389
57.830 38.159
63.531 31.627
72.797 2.573
51.102 1.436
58.324 12.673
55.490 -4.406
73.950 4.394
44.371 -19.574
60.602 -15.018
37.643 -22.183
73.822 1.267
65.835 -7.848
46.910 -24.285
55.696 -16.931
72.551 13.422
61.917 14.975
70.568 10.895
62.379 2.269
69.263 6.280
55.009 -9.518
41.921 -13.650
44.158 42.905
42.331 53.905
68.228 30.908
56.829 10.887
40.964 19.415
39.974 10.785
19.855 42.724
5.268 41.266
54.717 50.063
-0.249 31.848
30.765 46.332
15.991 40.890
44.030 15.587
35.563 32.754
55.460 36.093
66.768 29.148
40.812 31.499
24.107 54.906
9.273 42.495
58.327 37.838
52.086 25.141
66.354 17.337
56.552 -0.765
44.363 -7.868
38.729 27.003
7.577 27.271
4.295 27.264
1.500 31.993
5.957 35.913
24.988 -20.178
38.089 9.927
15.781 33.181
39.507 50.587
17.609 52.415
25.000 45.363
22.611 52.438
42.717 57.985
39.332 53.263
45.375 41.887
65.665 4.080
44.600 -18.729
38.881 28.918
41.516 25.498
24.386 26.611
45.870 37.898
35.254 51.908
29.878 22.117
14.888 6.861
0.693 31.877
43.087 51.191
66.411 25.378
52.843 45.903
34.632 59.782
59.408 36.943
44.335 42.216
28.795 39.406
48.171 4.218
65.343 26.173
64.225 -4.481
74.151 -4.184
59.889 -0.722
61.622 -7.574
45.066 -12.707
71.254 21.302
60.740 2.064
69.429 -11.814
56.762 1.172
37.401 31.818
39.592 3.296
43.022 -18.218
17.868 -15.876
52.033 -13.083
59.338 -18.694
70.761 30.685
64.972 21.295
61.735 42.542
42.114 7.061
48.671 13.232
68.110 21.415
49.116 33.150
41.929 43.306
43.725 36.627
13.902 54.321
32.347 48.392
69.791 30.465
58.359 41.237
65.996 33.981
69.877 26.434
65.479 30.056
57.224 7.230
63.724 -7.682
44.639 50.915
31.271 37.258
40.417 17.879
67.685 15.103
51.411 -3.169
63.562 -4.036
24.729 21.640
22.804 47.301
27.330 47.147
44.925 40.394
70.488 23.398
69.682 20.408
70.100 23.279
30.886 43.802
5.988 36.535
37.899 -1.174
64.751 35.220
52.176 47.295
29.180 41.195
56.838 -1.394
72.497 19.580
45.147 49.997
29.650 46.326
46.396 52.080
59.288 45.371
62.510 -8.389
36.898 28.613
70.527 24.469
57.705 32.215
17.437 37.714
36.180 17.926
40.016 31.795
48.466 29.464
55.533 31.601
61.928 -6.194
65.108 17.824
53.863 38.305
71.302 13.598
71.618 3.850
60.395 16.523
66.398 30.584
34.220 -7.560
44.996 -6.312
60.231 10.749
55.416 14.998
33.781 23.550
27.370 -13.390
0.094 23.068
16.474 53.653
26.436 43.874
52.882 32.498
57.997 27.950
30.207 32.975
55.910 46.007
68.393 28.500
53.549 -26.926
62.904 9.546
62.498 6.746
63.064 12.635
45.567 -13.833
44.767 -8.208
42.839 24.915
45.947 3.594
37.961 14.386
62.324 26.556
49.460 26.496
67.035 30.764
59.036 24.995
64.720 29.587
11.523 31.962
5.317 30.617
65.565 25.162
59.073 22.579
36.540 39.563
30.906 19.016
26.455 34.940
38.358 54.407
61.347 42.476
33.720 34.146
24.125 34.393
60.811 3.860
60.349 29.271
70.486 4.693
60.777 -12.010
68.687 26.149
62.736 36.647
72.810 14.388
18.106 -1.714
36.413 40.873
60.522 -1.094
38.814 -6.016
55.441 -27.385
48.263 -20.989
66.019 -5.920
57.930 -14.335
49.928 -12.851
57.378 17.905
38.985 0.968
40.307 27.497
37.389 50.846
38.248 38.632
48.305 37.576
19.780 22.434
31.494 63.424
32.241 52.763
69.669 26.676
63.899 37.992
53.539 39.296
68.268 19.202
25.579 -4.972
8.949 11.530
52.209 49.051
21.005 59.019
22.664 33.545
36.299 42.540
43.661 53.357
60.542 43.561
51.175 45.509
35.638 24.817
56.482 32.091
38.373 30.214
11.381 46.303
30.708 38.185
31.899 44.935
45.770 24.519
73.687 11.807
60.557 -0.420
24.861 -10.942
69.408 17.871
58.426 22.941
43.235 22.771
68.075 26.600
55.007 46.311
43.178 54.344
19.574 31.787
68.617 3.105
60.868 20.047
41.599 39.864
45.228 45.718
39.634 56.096
38.764 49.174
45.162 50.767
64.668 29.254
51.963 44.432
21.880 48.580
49.092 27.508
65.945 19.894
48.569 -24.593
56.427 4.364
66.559 5.642
72.014 19.073
34.265 37.817
23.017 16.398
5.026 -1.274
25.539 -11.593
33.513 -22.998
41.400 0.244
68.519 22.926
65.691 -5.508
65.252 -17.022
56.884 -17.332
57.674 -11.450
50.655 -23.720
63.969 -8.530
42.273 -5.086
32.350 27.001
35.175 2.114
69.464 25.125
58.972 11.058
56.527 -5.692
60.174 6.260
75.468 0.663
58.972 -2.257
53.916 28.937
63.302 37.681
68.210 33.588
65.128 12.610
16.387 43.656
58.413 32.913
40.722 16.223
31.605 21.553
37.277 9.166
66.805 -5.054
58.546 -3.801
33.598 -15.783
50.650 17.626
14.695 26.998
42.946 34.446
52.271 -18.772
71.958 0.113
53.191 3.128
58.034 43.487
61.302 35.784
38.501 57.617
23.505 54.563
16.982 54.607
37.428 47.682
55.180 47.153
50.421 33.033
16.451 10.334
34.091 30.715
36.808 19.465
70.214 -4.480
35.513 -7.445
38.065 -14.157
3.149 47.193
69.265 15.908
51.757 -17.771
42.475 -8.032
26.971 -18.550
58.134 -5.438
24.109 -6.543
41.194 -30.966
38.192 14.803
63.404 8.678
68.348 12.197
42.473 22.368
47.777 34.778
20.921 43.396
33.885 36.063
17.332 35.219
57.961 44.582
15.081 34.245
5.519 41.495
56.707 20.813
50.067 24.973
17.560 6.104
52.211 -14.219
73.446 0.121
68.652 15.457
62.862 -2.871
44.549 -12.991
65.533 10.289
56.240 -5.480
53.675 -0.881
69.327 1.592
62.318 -7.810
59.008 5.348
62.103 -3.798
54.995 -9.158
59.322 -15.140
65.655 20.922
67.680 -6.408
74.226 13.159
66.225 32.573
48.956 51.484
65.047 30.873
74.287 9.555
63.337 -9.990
65.869 11.238
58.237 35.366
71.277 24.880
42.492 47.027
45.900 26.654
31.853 19.328
18.525 48.955
17.176 35.701
38.691 37.531
23.935 37.416
4.745 46.055
49.159 14.910
41.222 46.159
40.821 32.453
27.827 39.122
49.590 46.880
71.668 18.000
64.911 -3.849
70.497 13.718
60.527 42.182
61.868 7.543
60.554 22.881
31.703 -15.269
65.127 -21.974
30.205 -16.498
44.096 -4.463
61.496 -13.757
61.620 -8.510
63.507 12.800
58.193 17.919
68.743 29.455
19.295 42.081
31.287 41.318
36.535 42.334
39.974 42.744
37.351 44.969
57.677 37.711
52.180 -9.924
63.033 -0.740
35.461 -11.172
41.831 -26.621
50.064 -25.344
40.006 -22.045
49.649 -21.702
50.727 -5.972
66.696 6.471
56.234 -13.186
59.469 33.232
72.572 9.019
70.092 10.765
66.767 16.356
70.662 15.358
50.723 23.931
56.630 43.205
21.059 30.653
3.873 60.137
34.149 47.804
50.720 22.735
35.792 -2.715
46.426 29.784
57.285 25.655
73.448 16.566
37.705 5.067
18.970 44.323
-0.144 20.213
28.055 14.101
46.155 -10.426
59.941 7.023
61.945 3.383
46.404 45.131
14.373 39.911
45.562 41.965
42.788 22.737
34.597 17.769
27.389 10.906
58.470 2.380
45.376 -7.678
58.792 -10.592
59.091 -16.565
55.446 -24.107
65.948 1.632
16.381 6.434
73.016 1.498
69.049 9.492
42.581 52.341
68.060 26.707
67.210 -7.572
50.395 -4.014
63.629 -4.703
50.288 -11.149
53.460 -23.148
30.842 -26.577
36.448 5.204
38.900 -23.199
53.264 -12.933
21.756 6.830
43.931 -17.104
26.064 -4.651
44.545 31.823
58.941 32.996
21.405 52.074
5.814 36.342
66.927 0.737
70.269 13.231
68.308 17.796
55.483 0.558
27.638 -10.203
45.305 -14.088
49.580 -13.062
42.483 -14.193
59.668 -5.583
43.890 -15.418
41.758 11.295
36.529 28.653
23.257 29.402
50.413 28.906
66.553 22.703
72.876 18.845
49.807 22.441
51.683 10.014
66.502 -1.345
54.444 30.961
66.028 29.241
37.034 38.282
1.928 23.376
25.248 14.960
66.996 18.638
48.065 -4.020
36.230 12.716
24.582 19.358
58.844 35.239
49.616 39.653
52.393 51.389
24.894 25.231
33.443 1.258
40.614 22.592
33.446 26.802
34.030 4.186
28.490 21.791
67.043 -0.173
52.070 -7.842
33.320 -6.951
57.511 9.216
16.365 18.704
50.886 -2.617
36.105 31.401
46.903 2.032
45.546 43.222
44.668 11.897
42.001 24.054
53.905 -5.168
58.105 -23.628
46.427 -10.718
14.895 4.288
11.973 34.100
15.886 43.025
40.957 48.880
25.321 28.443
32.081 52.975
11.218 54.307
59.931 37.242
72.316 -0.815
61.260 10.068
46.096 53.638
24.385 48.869
53.512 21.357
59.314 6.784
51.381 -24.914
57.951 -8.632
54.069 -10.838
53.358 30.051
23.407 46.056
63.653 11.228
59.252 4.292
72.070 3.681
40.797 -15.874
39.457 -1.600
35.952 -3.630
52.446 -5.794
51.874 8.369
68.444 20.099
58.860 9.831
63.166 31.222
67.817 30.853
51.635 23.992
11.608 32.202
55.929 -8.881
58.450 25.730
44.255 -9.480
47.785 3.583
60.291 -11.339
21.765 -6.242
47.304 53.844
57.702 27.277
70.604 26.888
51.718 47.630
42.373 55.935
15.043 28.962
13.300 51.336
24.935 51.271
5.230 41.540
46.451 18.544
68.951 13.002
74.967 7.795
74.691 11.245
70.020 14.683
29.485 8.506
36.512 37.988
54.154 30.194
72.297 23.166
58.932 40.896
47.294 33.190
4.368 8.468
49.674 6.017
59.632 -6.073
31.112 5.717
53.509 -8.221
36.153 -27.640
40.311 -18.116
25.924 -20.145
64.226 -7.477
54.511 -1.568
57.711 31.697
49.681 52.215
58.143 42.222
40.635 40.186
41.854 49.308
63.061 11.182
50.684 19.272
48.371 33.005
55.891 47.209
21.125 45.819
51.319 47.472
48.430 35.791
50.648 43.078
43.351 21.378
72.452 9.532
49.322 -9.566
63.722 -17.113
70.546 -8.327
73.478 16.141
51.388 38.349
62.915 25.881
62.075 38.933
51.566 45.370
24.834 42.635
47.412 32.022
69.461 13.357
54.978 -10.317
74.109 2.971
57.189 -2.097
30.996 -2.836
37.613 4.540
63.724 -0.745
65.429 30.424
71.807 14.451
62.797 14.064
40.642 50.984
34.983 58.288
17.451 51.985
44.762 51.069
67.809 28.345
53.535 23.483
61.053 29.747
68.118 33.272
53.184 7.312
61.485 -5.717
60.823 -8.236
28.136 23.005
39.904 0.802
19.848 -7.820
19.013 -16.278
45.930 1.819
59.597 7.548
69.030 -1.138
46.830 -0.521
56.574 40.412
20.511 39.102
46.862 31.397
46.051 22.902
59.590 22.481
61.651 42.010
6.800 24.168
15.364 56.354
6.031 39.411
22.205 33.433
10.706 32.325
-1.026 25.628
66.638 25.848
63.918 32.093
56.854 25.692
68.029 33.346
69.496 23.672
67.171 6.215
74.775 7.435
24.804 39.965
55.259 47.145
35.083 41.272
57.128 42.680
62.377 1.827
62.357 25.046
56.353 38.344
42.256 44.784
39.736 37.108
21.658 40.111
44.933 20.067
43.176 46.761
45.874 37.143
24.250 10.385
32.816 -5.308
28.138 17.328
5.449 41.428
59.519 40.875
70.922 25.145
37.430 52.042
33.250 59.674
38.868 37.949
8.283 38.764
27.913 46.169
45.671 40.987
44.405 -5.518
25.493 20.389
42.727 -11.827
57.603 8.539
50.411 -0.943
62.222 -3.258
63.273 -4.603
37.292 17.325
49.831 13.230
50.498 -18.418
19.439 -7.862
3.667 7.249
7.683 25.269
54.126 43.588
40.883 30.625
36.496 51.788
16.832 41.330
44.147 39.745
57.594 19.804
70.695 17.768
72.627 6.196
59.001 -11.826
47.811 -6.559
55.790 -13.266
42.587 3.638
55.839 38.224
67.183 24.594
52.040 45.577
38.122 50.048
17.632 33.440
24.765 28.714
60.613 23.744
70.593 26.685
53.893 -14.383
37.647 -14.541
49.916 -4.729
43.113 24.889
58.820 13.723
14.983 -7.108
30.466 -24.461
63.661 15.691
38.458 49.461
50.179 30.910
41.014 -15.754
53.508 -14.978
33.498 -32.101
31.712 -19.602
38.367 -23.362
35.300 -18.032
46.872 9.183
58.721 -12.068
61.832 14.163
58.284 19.179
39.789 -7.438
69.966 1.831
70.524 25.719
53.677 38.226
61.460 38.115
65.315 24.244
72.666 20.434
52.870 43.555
70.656 26.743
72.638 18.538
40.621 6.644
57.439 8.013
70.143 2.106
73.388 7.282
28.584 24.251
25.491 39.529
59.768 40.220
64.614 9.078
45.876 28.340
37.872 50.741
42.740 43.292
63.203 33.306
16.947 46.108
11.750 37.680
15.051 15.745
-0.805 24.452
34.808 46.356
8.428 35.028
43.111 44.952
32.925 37.016
-1.598 18.477
1.817 19.559
18.140 -8.506
36.487 28.370
32.571 30.927
45.188 1.584
70.340 18.571
59.644 40.905
48.967 16.156
9.094 10.185
18.082 41.056
19.759 28.026
63.142 16.979
72.046 10.485
59.657 19.495
60.421 27.995
53.115 35.630
34.521 46.887
13.926 15.151
42.854 2.308
1.734 16.434
26.751 43.863
37.243 29.506
12.214 25.378
58.232 41.456
70.766 15.639
69.942 14.644
25.025 51.454
29.279 46.342
66.439 17.987
56.932 45.007
37.807 57.575
32.792 30.699
6.124 23.676
28.872 51.318
51.523 44.918
57.336 25.980
41.821 -3.420
68.850 16.702
72.585 22.153
71.515 -8.689
36.802 0.912
67.183 9.402
45.784 11.271
51.384 39.512
37.721 50.226
22.977 53.270
25.591 52.309
16.171 15.105
33.490 45.991
71.953 23.999
30.280 23.563
35.606 -3.621
70.528 -0.140
50.274 -10.889
48.024 -14.350
39.658 -27.448
50.129 -8.632
22.030 -6.785
20.801 24.902
55.937 26.481
47.891 26.605
58.318 37.676
65.573 22.542
6.353 23.835
49.384 50.064
23.418 43.992
36.383 43.833
30.931 24.550
49.890 45.569
44.833 21.185
35.250 51.229
56.558 46.955
41.791 28.440
69.993 9.095
46.665 14.176
62.485 38.678
65.803 28.964
12.314 24.401
50.614 -7.915
53.114 -3.932
55.913 12.920
68.732 10.553
63.206 2.534
47.362 12.932
58.338 32.694
40.310 22.874
24.366 -8.851
29.827 13.386
70.097 26.448
41.923 47.791
67.276 33.542
39.474 -10.472
49.820 -10.157
71.915 -2.093
43.907 7.069
48.786 40.090
68.780 10.470
62.628 5.224
34.651 -16.240
54.963 -14.112
53.145 5.895
71.569 20.440
65.629 -3.696
40.217 12.107
28.462 4.648
41.529 -9.625
65.493 10.791
66.401 29.610
57.235 -4.443
36.677 18.019
30.333 21.811
59.288 46.309
60.687 36.851
52.108 37.767
65.952 26.927
69.483 28.433
63.583 -2.434
42.935 19.035
48.758 -30.619
41.778 -8.149
44.880 -18.642
67.475 13.837
37.314 51.407
37.159 49.998
19.104 27.557
32.031 -11.188
39.813 -24.846
53.336 -23.961
56.152 -10.886
41.357 -29.067
64.350 -1.747
60.254 -6.112
54.709 -8.664
30.412 6.284
64.863 -1.061
23.311 -17.564
37.968 9.896
57.677 37.955
43.626 52.978
20.911 39.186
30.576 34.505
13.175 30.649
53.818 34.406
41.310 21.502
61.903 -8.325
57.131 19.032
58.585 28.857
43.719 14.099
8.567 12.573
34.850 44.304
22.551 24.072
49.335 16.163
41.386 -10.224
40.193 -7.970
30.378 -5.506
65.529 -0.811
43.816 -22.217
47.083 14.209
16.602 51.556
19.507 38.009
59.594 36.775
46.015 20.050
55.263 41.029
40.762 45.391
30.642 57.608
26.702 45.210
28.209 26.526
25.077 17.544
30.330 24.773
8.881 25.451
35.347 6.930
50.064 28.166
44.082 10.005
49.888 24.789
31.667 35.264
22.532 33.045
4.556 42.389
54.046 31.643
54.041 45.307
63.811 35.156
40.770 23.201
68.530 21.420
67.135 17.329
57.339 12.628
73.172 14.159
39.322 -15.586
56.810 -7.460
59.959 -2.427
45.250 30.222
12.008 44.229
33.991 52.144
64.787 22.390
64.575 3.807
43.068 30.545
16.593 39.780
64.502 39.446
54.988 48.602
63.053 40.464
63.126 29.103
73.548 17.527
70.016 24.843
39.104 49.380
59.301 27.406
65.500 39.617
49.934 43.868
55.811 33.686
39.863 27.008
54.821 -13.025
59.543 -0.437
33.381 3.736
36.359 -7.907
71.381 10.295
61.179 5.721
67.168 16.700
32.971 26.934
57.917 40.989
17.938 45.312
11.382 40.941
5.883 36.329
32.904 7.062
44.607 33.030
69.005 8.401
60.154 -9.735
51.075 -25.937
50.251 -27.633
55.266 -21.784
69.421 14.689
58.110 -2.564
39.645 -19.795
57.353 -8.982
19.985 0.485
1.585 31.594
6.451 22.548
22.855 23.635
34.648 1.362
57.737 11.435
68.347 26.133
70.003 -8.502
19.925 -15.999
55.727 -4.164
56.459 -18.168
61.991 -0.955
37.679 35.903
37.367 -13.571
49.145 -14.337
52.841 -14.622
21.734 12.816
59.057 -18.235
31.678 -3.694
46.781 -26.024
53.847 -8.271
31.202 19.093
38.224 -15.984
47.567 -12.875
59.167 -12.503
20.561 -11.075
16.146 41.220
11.875 44.176
21.607 54.912
37.494 52.579
65.018 33.998
44.782 52.160
42.195 36.815
59.534 35.708
66.703 27.743
71.597 8.935
65.679 33.820
53.011 40.825
54.348 36.893
45.665 50.098
40.170 45.896
54.022 32.076
50.994 39.277
42.532 50.619
29.528 45.446
31.967 19.547
19.612 34.706
18.081 39.554
55.257 48.063
60.338 29.962
44.786 31.517
59.241 -18.314
75.048 7.253
63.138 33.455
59.252 -2.515
70.857 7.056
44.311 -8.086
21.233 -17.701
70.370 13.859
51.716 45.942
5.493 41.856
26.280 38.314
62.776 22.271
66.992 9.820
23.809 27.977
54.150 18.066
61.623 9.316
63.481 28.002
58.631 42.751
34.430 32.894
24.362 -7.824
40.564 28.494
56.937 -12.929
37.960 -11.895
33.201 -30.032
59.015 -25.715
71.589 16.863
51.421 -14.275
13.298 11.272
42.731 9.914
52.483 -2.444
68.422 27.204
26.385 34.837
69.902 21.886
39.999 -0.436
45.316 0.520
55.392 5.707
38.094 -15.723
34.244 5.490
65.712 18.341
62.963 2.057
53.591 -19.352
63.076 4.459
45.181 -18.906
36.017 21.186
47.251 -23.907
56.805 -7.220
69.882 18.211
24.615 43.090
29.851 33.831
34.873 14.410
23.407 1.833
54.756 11.241
57.863 18.547
39.622 18.172
33.838 -13.221
70.541 -6.056
65.162 -3.892
55.013 -18.304
59.280 0.111
36.254 23.472
38.996 36.549
60.578 34.469
23.094 32.096
46.322 31.101
18.224 32.020
24.357 43.736
24.290 58.463
41.653 59.991
44.263 48.903
49.303 37.138
45.523 -5.547
45.794 5.951
75.122 16.800
62.347 28.695
74.033 13.003
50.919 -7.290
11.806 13.212
29.605 -15.921
43.487 -9.821
66.100 17.033
55.455 38.322
-0.900 52.007
20.509 48.316
7.610 15.572
48.020 -15.252
29.341 41.637
40.857 9.951
41.762 34.573
51.424 28.640
30.975 48.861
53.816 40.842
42.468 45.095
62.233 40.986
73.146 15.317
34.854 -5.156
27.408 -27.450
57.726 -3.066
52.790 -16.566
66.143 4.067
55.090 -17.448
20.157 31.108
49.042 7.261
65.466 35.045
34.983 40.211
38.978 60.040
7.477 45.887
47.872 42.208
27.566 9.190
45.899 -5.211
41.853 -21.474
68.688 -3.618
8.553 -4.698
48.525 20.908
24.981 63.069
5.409 40.909
63.928 -3.360
26.490 -7.692
69.679 -4.372
62.923 -10.050
59.200 31.472
63.108 -3.103
72.541 23.438
62.679 2.828
56.174 -4.120
68.325 -3.568
69.169 32.371
45.211 29.232
51.172 24.846
71.227 11.576
42.366 55.688
44.507 53.014
47.662 49.977
46.913 31.195
54.898 12.685
64.207 17.367
38.170 38.238
29.619 44.082
36.456 42.042
22.108 47.662
47.211 40.028
48.651 43.742
57.941 12.729
16.296 42.077
21.415 18.741
66.891 34.269
71.848 20.317
56.532 1.238
45.653 -3.744
55.600 -6.340
33.738 -16.824
43.529 -6.120
13.105 -3.585
30.163 -13.503
58.333 -19.854
62.079 -13.440
24.576 1.466
16.266 20.047
38.838 -8.262
39.842 -19.214
70.679 9.878
31.198 54.959
27.093 38.494
26.736 40.038
57.833 37.775
51.660 40.403
41.657 48.002
39.280 47.301
12.548 40.130
47.046 -6.020
45.596 13.263
38.613 5.763
9.261 37.252
6.853 37.287
27.493 6.618
32.535 22.489
43.563 -4.433
29.017 4.903
58.356 13.977
30.906 -1.285
47.004 22.228
48.058 -10.901
22.364 23.785
25.468 38.324
45.208 4.909
38.219 17.487
63.348 -4.891
42.874 41.847
21.062 50.050
38.565 41.933
60.131 8.948
55.318 42.874
24.838 31.207
23.343 11.590
50.893 1.486
60.974 5.454
64.155 -7.811
63.051 0.488
60.074 -2.237
65.489 2.696
27.587 39.798
21.478 45.794
51.660 31.452
71.550 21.463
18.859 37.859
19.667 32.895
15.641 10.918
61.541 -2.233
39.424 22.821
68.910 15.351
63.827 12.626
59.414 -7.438
39.523 -8.853
40.728 -10.875
54.161 -15.613
61.300 2.802
61.556 -0.611
48.542 34.071
50.186 23.151
55.758 -4.630
65.864 -6.070
52.408 32.393
35.834 13.883
8.327 34.524
1.156 12.750
49.223 18.239
41.305 -1.221
29.136 47.758
24.287 49.514
66.258 1.029
49.316 -20.342
55.076 -17.037
21.404 -3.150
46.215 31.840
32.854 7.797
54.991 11.339
12.866 -2.302
5.361 9.201
19.138 42.639
26.910 54.209
37.659 35.761
63.082 37.884
41.272 -5.291
52.023 -1.305
61.027 12.672
15.101 -2.188
50.366 33.549
25.342 15.648
38.831 47.648
55.080 33.041
44.282 27.517
60.929 -8.543
44.591 -3.343
57.656 -7.105
27.724 -10.886
52.126 -17.045
56.916 41.167
51.370 31.521
56.468 25.986
63.348 29.823
62.668 41.255
38.736 50.286
41.312 48.387
48.161 51.014
13.083 39.955
0.878 24.181
33.677 44.283
46.989 46.142
33.405 21.246
33.498 43.658
17.250 34.559
13.051 32.997
32.795 50.180
49.308 9.229
70.097 18.694
58.171 -0.017
61.972 29.262
57.250 -6.613
54.038 39.715
24.236 46.511
51.226 39.000
59.144 44.123
43.748 -22.721
61.653 -15.503
70.017 -1.016
28.041 -9.241
49.617 -15.689
62.416 -2.731
57.030 -29.459
67.476 3.720
37.120 -21.077
11.433 -18.753
42.260 13.477
53.856 25.781
59.877 38.061
72.624 18.547
64.040 34.720
56.350 40.750
53.727 36.769
3.938 42.372
34.872 43.218
35.241 48.003
39.604 50.719
63.599 37.190
65.090 36.735
57.232 41.681
69.395 26.850
36.656 32.071
46.535 34.812
23.224 48.473
50.830 41.589
43.479 37.092
38.982 44.601
59.815 42.534
36.775 48.652
58.896 13.334
65.415 35.804
69.864 29.143
68.752 22.111
66.521 32.164
27.520 24.907
52.635 -7.676
43.760 23.217
49.726 0.571
42.870 34.399
60.294 42.939
65.057 38.041
46.963 0.841
65.218 -3.596
48.971 28.743
50.871 7.136
64.878 -2.604
67.974 17.484
43.420 32.756
20.215 34.313
54.440 22.348
62.597 34.499
59.422 45.916
34.068 45.082
45.884 41.052
71.709 17.644
67.793 4.105
61.846 35.490
27.609 1.877
42.716 16.364
42.948 6.905
44.621 7.590
39.040 54.396
70.042 29.182
56.844 4.014
43.759 50.581
17.965 43.538
31.520 40.698
14.842 53.133
22.475 42.721
13.919 22.296
24.460 41.540
18.953 25.963
5.313 45.771
30.482 25.894
24.400 45.913
17.166 43.052
4.726 31.033
48.090 20.516
38.733 47.735
51.839 40.659
4.631 41.638
35.071 36.901
40.799 37.772
61.046 10.922
48.714 -3.420
19.566 16.038
54.412 29.400
56.502 41.154
44.843 41.583
55.411 40.927
36.539 55.651
12.816 27.211
6.476 45.057
14.536 48.956
-3.467 27.318
18.590 44.035
20.565 43.220
56.418 42.225
43.248 50.597
40.629 7.633
31.318 18.954
41.598 53.037
43.895 49.699
13.132 37.212
32.668 52.816
13.520 16.025
19.835 30.361
57.625 35.100
73.381 22.702
66.353 25.577
29.307 -3.587
10.062 36.684
26.705 46.594
66.700 37.731
61.585 -15.843
57.203 -0.490
49.576 -15.264
18.140 -9.049
37.121 12.098
39.578 30.241
45.700 25.063
20.600 30.725
35.606 51.164
39.015 51.741
40.669 27.865
12.083 15.721
40.935 52.190
49.114 40.603
50.139 39.082
72.796 16.135
63.723 22.645
62.246 17.076
46.955 28.344
33.657 40.198
42.639 43.557
41.980 29.257
42.807 -6.450
42.109 -17.462
39.737 -8.244
46.339 -9.829
22.874 -10.348
50.177 -8.324
49.560 40.148
17.867 44.471
14.735 27.190
11.936 39.231
48.829 52.251
57.123 38.272
47.605 32.657
23.124 29.581
58.598 35.517
54.645 20.464
74.458 16.186
62.136 1.056
67.414 32.530
54.140 48.033
19.732 46.047
49.103 51.500
68.809 15.783
70.102 15.462
44.047 -15.742
66.291 3.449
71.348 7.333
43.282 -16.792
33.601 -24.322
52.498 -5.142
22.260 -18.907
66.683 8.662
61.117 -5.127
52.515 -20.661
74.050 7.252
70.769 25.611
44.257 46.928
55.154 47.624
34.802 5.959
47.794 5.047
23.683 34.979
34.852 23.071
31.460 29.537
29.839 23.487
43.143 23.986
52.355 20.579
33.079 54.480
42.983 23.497
28.938 10.084
15.119 23.592
29.813 15.136
41.970 45.568
55.335 31.359
43.613 49.750
68.825 17.440
76.072 5.957
67.934 -1.688
62.929 3.241
60.860 39.416
51.865 31.734
39.998 41.564
66.380 35.305
63.937 14.217
65.459 0.464
56.324 39.820
63.341 32.230
51.844 35.042
30.584 33.839
45.501 -23.048
42.741 -13.692
13.496 46.195
16.274 18.226
42.426 -14.534
59.730 -12.513
63.773 19.764
74.234 6.216
18.202 37.244
30.511 45.043
-8.181 18.855
0.975 19.934
33.045 17.161
48.817 37.793
58.845 28.699
67.485 26.635
72.955 16.207
71.486 23.633
70.945 5.260
61.928 -5.130
68.799 17.833
53.552 46.266
31.562 43.735
53.334 28.464
21.994 55.436
8.757 37.086
63.712 15.203
63.293 10.659
68.947 24.299
69.625 27.385
69.305 25.632
38.754 55.643
10.964 34.287
51.044 35.191
17.726 24.435
27.462 33.423
56.345 -8.999
43.434 -1.173
30.547 -1.210
35.903 -10.982
43.206 -27.976
42.399 -30.491
57.157 13.210
11.990 27.514
50.963 47.079
40.836 36.406
61.069 2.830
42.500 -1.486
44.781 43.144
41.492 46.840
53.072 49.450
57.437 31.304
49.983 -10.471
62.353 -5.066
57.048 27.770
60.806 35.283
68.148 26.842
62.592 -14.939
32.719 9.934
15.268 45.383
61.775 36.833
60.462 35.802
57.418 -14.048
55.331 -24.527
50.654 -1.280
54.924 -1.159
43.379 -13.493
57.615 -21.414
29.945 -16.027
51.140 28.715
47.192 47.354
64.742 29.686
49.246 29.171
32.874 24.782
39.544 23.641
41.632 -14.562
34.958 28.172
38.005 -10.886
46.154 16.026
45.407 21.055
71.740 25.189
29.079 41.237
17.722 1.793
58.755 -1.820
57.600 -8.176
41.235 41.340
44.742 39.097
68.872 29.626
39.645 31.829
64.026 -6.653
70.085 17.367
65.839 1.245
72.865 0.424
61.515 3.396
10.712 10.376
44.861 51.700
38.634 55.261
20.930 33.234
35.562 9.488
47.816 8.545
69.640 23.793
27.041 -17.342
49.524 37.083
55.716 45.762
54.727 45.340
63.581 35.385
58.940 -4.981
63.328 35.125
45.363 45.685
25.698 41.738
34.962 1.213
26.521 -9.659
58.157 14.476
54.355 -11.847
67.912 -9.849
35.951 -24.603
42.763 -1.429
72.846 -10.424
51.318 14.771
34.722 4.693
39.654 6.416
24.503 13.418
5.367 24.120
0.018 18.116
31.941 38.460
24.142 32.120
28.569 36.475
39.965 8.318
56.616 -3.591
31.050 18.258
45.725 24.237
62.981 -0.518
36.189 -19.263
18.962 -16.073
38.819 22.655
10.122 29.236
22.607 39.691
39.664 51.008
56.067 42.953
62.327 4.784
52.471 28.089
55.392 44.515
61.333 34.795
50.293 19.708
-0.597 13.808
43.816 52.607
18.382 48.351
5.394 41.255
68.446 -11.539
42.566 -17.894
53.900 -11.555
54.969 -1.881
50.447 -15.129
60.975 -15.739
43.655 -28.075
36.915 -16.022
27.236 -25.625
58.469 -13.780
48.609 11.200
35.693 21.680
58.260 29.455
54.581 32.484
36.290 40.139
60.981 19.875
40.990 35.959
59.643 36.796
63.789 -4.204
40.050 2.382
5.545 25.083
34.898 43.123
23.889 16.632
26.188 20.291
55.228 14.302
46.377 13.868
69.644 28.747
53.152 29.456
59.459 35.160
45.863 21.290
56.064 -23.828
35.653 12.167
31.061 -3.384
6.010 45.300
8.563 34.844
38.110 51.876
67.200 12.256
73.925 -3.065
47.350 -22.477
44.362 -16.132
57.186 -14.903
48.353 -31.454
62.314 -5.447
67.271 5.804
39.413 50.678
20.391 53.021
40.766 47.388
39.682 47.923
33.773 50.461
49.421 44.864
29.052 42.467
27.839 37.681
41.384 53.083
67.571 16.015
52.610 49.058
44.350 42.082
56.168 -5.846
71.824 23.071
48.189 42.919
46.665 52.776
33.869 17.550
34.860 50.980
27.913 35.688
13.000 31.396
5.491 30.765
68.673 -0.172
49.848 19.711
65.057 28.583
59.215 35.085
67.407 14.869
61.580 37.655
61.490 18.645
68.623 4.466
70.238 25.444
13.632 36.243
19.227 44.764
37.639 40.407
61.234 39.809
27.178 14.869
18.454 47.972
22.033 49.207
31.389 45.221
52.612 44.765
46.732 46.746
56.748 45.543
46.138 48.966
56.371 38.617
46.061 45.610
38.889 45.867
41.934 48.177
50.722 28.217
27.467 35.038
60.835 23.994
51.647 -3.324
46.182 0.015
48.366 -20.728
56.136 -18.961
68.499 16.454
72.615 17.420
58.350 -18.564
58.448 29.225
68.219 33.035
41.125 53.344
26.257 40.455
41.863 53.863
4.061 47.214
56.110 44.174
13.430 36.148
28.367 12.123
38.563 47.550
1.801 41.795
13.376 41.858
4.440 29.338
6.836 46.700
49.123 7.410
69.847 26.598
54.813 -4.530
70.824 20.667
44.181 52.344
68.019 28.498
58.497 12.938
63.416 19.720
69.929 29.776
64.504 3.692
49.742 -5.753
68.495 -3.625
68.776 26.967
60.678 46.286
54.322 43.340
53.969 13.970
54.303 36.697
17.849 30.330
8.585 48.334
6.863 45.909
22.109 48.885
5.436 36.045
52.247 -13.709
59.855 4.318
57.076 36.534
29.628 21.796
48.525 30.393
39.948 38.230
57.764 -7.247
50.377 -14.484
42.786 -13.738
53.791 2.959
57.635 8.517
24.096 -12.486
26.587 5.582
30.045 8.393
17.338 10.894
42.616 42.282
28.149 49.538
15.262 42.973
51.977 44.073
40.004 39.109
55.295 10.360
57.301 29.022
61.637 16.704
21.881 52.615
47.918 52.906
60.152 28.820
65.037 22.941
55.633 20.798
28.099 14.150
49.413 51.767
31.343 45.597
20.104 31.388
15.740 -4.727
36.685 44.146
51.347 53.284
51.768 24.319
57.876 39.700
68.989 28.887
60.902 35.113
23.732 -20.751
60.354 -9.307
54.045 -12.669
39.944 36.291
9.824 44.500
11.868 47.415
34.194 57.542
17.402 41.881
37.684 47.004
52.049 38.914
71.650 20.824
53.133 9.908
66.398 0.843
52.548 -7.242
66.635 -4.103
52.547 49.881
38.857 52.746
61.566 23.767
53.505 23.276
60.667 21.365
40.345 -11.403
44.944 21.912
35.318 31.630
26.840 7.486
25.645 14.258
7.536 15.960
1.726 26.884
15.656 50.173
20.808 52.991
17.429 9.429
23.405 23.676
37.444 48.026
63.084 36.128
59.140 36.322
50.129 43.221
68.633 23.191
28.341 30.626
33.867 22.108
29.718 43.903
6.959 32.029
31.986 37.644
68.941 -12.802
57.368 -19.665
66.505 19.487
39.657 40.755
51.017 16.319
58.418 19.633
33.653 49.391
30.296 16.349
40.596 47.326
72.965 17.121
14.582 39.579
18.136 41.573
36.696 36.311
-5.628 36.372
5.966 36.440
31.354 -19.593
38.240 -3.597
63.926 40.057
44.422 41.313
27.057 51.530
4.490 30.606
63.683 -2.468
62.226 -11.671
70.573 22.619
42.560 57.523
40.389 38.335
46.163 43.364
67.231 15.942
28.157 -12.468
29.178 -24.159
51.987 28.577
45.890 -5.647
50.215 34.740
38.453 -4.151
37.860 22.626
57.434 23.985
65.067 5.428
70.870 -1.935
63.610 -4.852
40.744 25.249
52.542 46.658
32.028 18.528
44.504 15.445
35.726 56.212
63.305 39.576
68.673 32.489
41.879 51.536
65.525 20.022
42.875 45.903
30.774 29.903
53.216 2.415
26.173 -16.264
53.945 4.122
37.052 11.266
50.754 40.248
72.705 13.274
72.252 19.060
58.199 41.714
58.773 32.430
73.245 10.364
53.785 11.501
51.246 6.231
35.892 28.002
9.020 51.849
5.502 35.950
48.595 39.627
46.109 49.128
21.085 52.414
58.352 11.771
50.802 -10.825
75.206 -6.969
58.105 -11.079
66.071 11.645
53.222 -12.006
53.937 -17.863
56.839 -14.427
61.588 14.297
60.690 43.444
55.157 38.057
59.737 37.506
54.033 26.657
54.553 34.542
66.339 -0.617
62.482 7.554
9.282 -1.044
45.253 28.857
67.832 13.660
66.464 27.864
72.791 22.139
65.094 18.356
60.460 4.133
46.804 -3.776
25.538 -0.937
45.486 23.260
22.510 47.673
-4.659 23.456
19.521 24.961
30.633 15.538
60.729 20.903
21.628 46.517
29.159 7.921
32.416 37.439
31.880 46.477
52.238 49.079
37.278 57.981
-0.382 31.904
53.730 38.266
62.221 8.032
33.677 12.800
21.080 -16.267
43.143 -24.770
55.918 -21.478
61.409 -11.677
71.437 25.343
58.116 -20.873
66.589 -0.822
41.256 -17.375
64.031 25.272
59.785 43.220
66.477 35.670
67.582 25.602
45.523 45.254
37.250 43.447
48.539 47.867
42.822 43.681
47.488 36.683
44.180 22.603
26.191 2.077
17.757 33.635
19.830 28.771
34.546 14.532
37.540 45.398
32.746 26.591
41.239 21.849
14.007 37.075
47.860 36.950
26.916 9.108
67.410 17.595
58.239 -11.279
33.459 -19.282
62.278 22.240
54.660 6.172
53.048 -19.846
37.810 -28.149
44.189 25.529
37.688 45.870
63.166 39.047
28.489 38.034
40.028 47.016
32.788 45.604
13.102 55.810
21.119 49.148
33.821 43.758
62.264 7.761
63.865 25.562
74.277 7.588
65.202 26.470
36.520 36.938
42.912 23.203
44.101 6.949
36.436 -2.665
55.530 -1.677
48.988 -15.414
63.675 -0.878
58.194 -4.763
59.195 -17.020
70.721 4.255
52.864 50.635
51.238 44.004
45.972 51.423
41.776 39.457
24.439 40.348
18.934 47.536
9.936 28.036
19.632 44.671
8.661 31.934
10.113 24.451
11.920 40.521
16.296 42.093
2.105 42.494
24.323 28.078
29.677 -13.955
29.568 -6.055
62.660 5.719
61.483 0.467
55.654 37.732
47.323 50.671
67.432 31.021
62.243 15.053
58.274 44.015
36.041 57.769
14.623 50.060
45.656 29.993
53.726 22.174
60.574 -4.945
69.507 29.839
46.064 34.112
60.476 19.363
55.033 -4.418
66.623 18.370
65.825 5.134
44.317 -8.891
43.402 8.505
41.832 -18.959
49.013 4.856
41.246 18.637
25.376 -1.399
19.845 41.250
5.105 36.045
41.358 -13.075
59.804 -11.374
25.833 -10.026
46.377 -11.727
31.394 6.951
5.983 28.114
1.629 20.373
69.932 7.766
62.790 34.876
36.390 34.736
23.139 37.700
63.622 20.779
49.285 46.031
57.280 45.494
38.037 38.010
31.180 16.453
63.560 36.416
48.178 19.649
46.122 39.553
53.811 28.340
39.528 30.740
57.664 39.355
53.411 41.595
38.836 54.702
42.850 -10.441
55.214 0.264
57.972 25.931
62.251 35.786
15.101 43.231
24.095 44.270
19.139 42.412
20.386 41.562
19.616 15.105
45.798 16.184
33.646 18.656
19.057 41.742
6.838 18.716
5.304 30.621
62.631 20.681
46.423 50.618
53.265 13.671
14.381 30.135
34.388 51.350
24.296 31.924
36.220 27.334
9.231 17.399
46.298 -3.803
51.090 25.933
24.649 46.021
55.331 21.820
62.018 17.292
55.989 36.262
60.594 30.182
65.044 -19.008
62.605 -0.905
66.560 -2.202
60.747 18.467
62.011 7.913
36.307 48.348
48.561 39.407
61.530 37.133
55.789 39.367
61.345 37.761
70.289 8.206
44.966 36.949
66.058 16.314
69.531 31.653
32.730 51.112
12.763 36.825
64.964 7.261
68.171 15.855
46.122 33.632
71.341 4.796
72.154 10.410
63.451 -2.305
55.351 35.719
56.386 29.655
27.643 37.253
23.900 42.697
23.651 42.699
72.821 19.406
58.676 46.182
55.126 47.751
33.862 55.739
26.454 32.428
33.223 32.557
11.060 52.542
23.957 51.797
31.913 42.505
55.622 37.834
28.888 52.777
47.527 51.914
37.977 31.692
61.458 17.302
20.443 -0.065
12.555 7.886
21.939 19.541
23.300 25.044
50.112 35.519
30.960 -9.457
34.529 -0.812
58.468 -0.391
65.207 16.341
58.871 15.747
38.495 -6.654
49.337 -30.876
33.340 -12.516
39.684 -18.774
63.102 9.921
53.952 47.166
33.590 56.464
34.899 46.786
51.035 50.899
29.828 35.178
56.111 39.226
68.995 8.107
68.076 9.335
54.626 19.332
71.808 22.776
56.977 11.882
23.896 37.726
47.050 28.336
64.589 25.929
64.382 16.585
30.638 -19.670
61.040 -4.427
70.404 -10.379
61.093 -3.542
63.669 16.317
48.245 -25.387
68.870 12.135
55.154 -1.847
53.690 22.446
53.963 1.151
70.970 27.974
41.852 0.833
26.665 -30.060
52.816 -3.110
69.696 21.410
23.742 29.970
36.957 1.761
66.899 9.108
37.834 -10.002
48.352 -2.867
41.826 -3.685
41.001 3.818
16.985 45.894
24.967 14.483
46.407 -0.549
30.033 7.490
37.648 14.802
54.100 26.560
62.801 -14.061
60.062 1.485
43.396 27.754
36.229 -9.418
34.165 26.753
65.054 -11.460
47.377 11.642
59.168 15.386
51.415 -8.377
29.706 -15.728
43.279 -10.531
59.152 46.875
44.545 52.191
23.499 49.042
29.314 29.859
52.387 45.394
70.509 3.448
68.333 -2.128
72.472 11.545
65.081 31.330
73.915 14.905
72.669 19.896
61.961 23.166
48.394 1.763
32.839 -13.424
18.576 14.153
66.171 -10.771
71.488 2.196
66.412 -9.587
62.164 3.849
12.686 9.785
1.424 19.181
23.559 60.333
9.644 47.720
18.329 55.490
30.921 55.759
31.568 37.135
35.002 53.569
7.658 29.569
10.396 52.967
25.315 51.170
18.312 50.544
41.036 13.879
47.312 -10.301
52.487 -12.323
60.654 4.582
64.360 -18.700
60.658 -9.204
70.348 5.844
62.896 5.043
70.153 5.281
42.714 46.511
71.817 11.381
66.751 -3.543
61.263 37.252
42.325 -0.331
41.985 -6.142
60.181 -6.228
71.074 3.421
56.600 35.944
49.368 30.661
51.363 29.033
67.521 2.657
55.270 -2.372
60.012 -8.936
63.290 16.793
33.104 -6.533
25.267 24.009
6.335 46.740
3.827 47.534
74.193 10.517
63.825 -3.048
67.924 -6.538
68.145 18.782
54.715 45.764
42.745 49.266
25.514 46.600
31.477 54.095
52.449 45.852
70.884 10.874
66.082 15.940
59.960 -2.748
48.892 -14.160
75.031 12.065
46.781 -23.018
46.542 0.852
43.365 41.481
39.208 25.567
30.442 19.412
30.001 14.973
65.783 -8.690
45.922 -1.680
51.207 -7.051
37.726 47.027
53.033 44.531
61.171 27.089
71.877 21.730
47.355 21.581
64.806 -8.253
28.385 -20.807
63.390 15.935
25.259 28.640
11.450 13.488
20.866 1.775
36.888 50.284
32.838 43.168
25.435 4.965
47.838 15.284
44.501 48.397
12.788 52.198
-0.475 27.805
5.941 35.865
45.282 -2.122
19.143 25.860
55.646 -7.212
68.422 10.186
49.224 26.652
48.882 33.080
63.424 17.611
70.466 23.824
50.913 12.069
57.311 6.052
24.862 43.709
56.707 27.059
22.046 43.460
32.200 59.235
30.266 51.558
59.217 33.604
56.408 43.596
37.497 47.127
7.107 39.717
31.882 54.090
57.006 46.349
28.660 31.812
52.917 8.297
65.260 33.790
33.259 51.668
27.344 48.340
28.757 47.212
48.505 25.653
38.957 48.218
52.473 52.122
20.160 47.520
34.686 51.667
35.098 49.026
47.060 47.411
33.851 41.468
26.598 40.332
66.960 -3.360
37.524 -24.735
39.928 -2.085
40.855 4.583
55.743 18.461
63.814 24.728
60.098 20.401
20.792 40.541
10.410 23.543
2.972 32.873
45.724 19.728
37.547 26.190
65.166 13.409
56.559 -0.185
54.233 -4.746
27.135 20.989
54.589 4.657
47.569 -23.722
50.376 -26.488
26.640 30.876
34.467 43.418
22.444 12.817
42.755 13.251
10.935 36.405
22.647 29.677
34.995 36.300
55.532 41.125
48.347 40.256
65.395 9.923
24.938 50.259
27.194 54.100
48.756 48.549
49.625 15.599
31.795 31.753
24.351 -14.755
22.321 -25.036
45.789 -3.545
40.125 -7.738
21.697 11.712
11.015 39.662
29.063 45.854
40.859 46.572
5.995 28.944
25.762 59.480
20.349 38.028
5.885 36.009
73.099 2.440
24.723 -16.593
40.485 13.092
34.441 -30.065
57.290 -18.775
49.698 2.778
65.218 -1.619
57.049 -9.221
50.674 -21.110
35.589 -21.602
23.067 -23.368
42.777 -19.071
50.846 34.585
16.471 41.440
19.971 31.521
53.227 35.888
49.826 28.640
38.494 28.138
40.069 43.107
51.019 39.588
48.424 34.873
59.452 24.167
51.268 38.527
68.411 30.120
61.707 6.348
42.941 2.948
62.013 -14.731
49.633 0.045
65.154 2.682
66.641 22.880
64.412 37.350
46.473 41.316
44.041 30.422
66.259 27.592
57.144 -3.459
47.390 -5.150
32.889 10.895
46.899 14.508
63.935 -4.756
59.081 31.388
42.096 37.531
48.347 36.076
29.765 50.329
48.527 48.455
18.266 34.907
15.997 32.971
23.684 37.170
29.368 31.184
63.529 17.964
69.969 -8.558
68.124 24.098
25.633 25.317
43.959 8.270
50.864 -2.889
9.464 2.967
18.055 1.491
12.900 45.334
17.937 54.575
42.333 38.290
16.655 33.906
13.152 47.270
33.560 20.506
33.528 12.924
22.291 29.160
55.146 29.360
18.620 -12.989
11.491 16.599
57.936 15.869
21.804 40.531
30.865 29.129
40.754 15.486
37.665 28.206
49.159 36.648
34.358 5.327
28.448 29.350
39.503 -31.239
55.420 -2.297
25.765 28.249
47.716 46.355
1.882 32.029
3.218 46.947
57.718 24.462
34.265 8.877
65.424 0.697
68.449 17.310
68.747 9.460
65.247 -8.522
63.461 -8.865
53.518 -8.095
61.124 3.484
44.806 0.072
46.107 -14.838
38.686 0.142
59.983 -10.580
62.169 13.429
49.560 18.552
55.731 0.093
31.610 32.543
56.687 30.660
34.906 35.441
44.089 43.461
40.536 47.065
54.908 24.136
60.010 4.444
58.917 42.381
32.991 34.295
62.354 26.802
64.419 1.337
26.188 12.585
40.271 10.972
55.610 -21.810
71.880 9.187
38.647 19.578
55.741 48.165
15.787 50.338
25.033 55.524
46.289 18.852
57.194 10.508
50.891 -9.592
52.787 -23.333
70.511 -3.459
56.934 25.724
70.969 22.656
69.939 29.699
40.455 12.226
70.514 8.638
67.265 31.339
47.751 48.031
59.135 11.794
51.802 -13.656
61.985 -2.858
30.627 7.928
54.625 23.430
62.690 -14.579
54.898 16.343
68.703 15.092
68.781 5.641
56.862 39.700
31.910 42.545
64.361 23.565
21.151 -18.045
51.114 1.685
29.916 38.855
65.560 19.701
38.671 0.316
48.195 2.515
25.724 -9.711
9.245 49.646
14.720 12.788
52.028 10.238
28.806 27.299
66.928 27.708
72.537 9.208
61.287 -16.961
53.551 -16.107
57.374 -9.381
67.300 -5.009
58.744 1.495
74.072 11.621
60.312 -16.628
55.477 4.449
30.343 26.437
34.991 58.952
56.129 30.046
19.411 34.579
61.469 41.695
52.299 41.329
67.440 33.450
22.046 40.514
22.521 53.905
41.547 50.242
39.710 46.598
37.427 24.740
57.133 47.140
27.925 20.083
21.772 37.066
22.227 26.852
50.502 48.158
57.776 27.662
61.988 7.315
71.008 -5.759
69.485 -8.533
68.914 5.826
61.100 23.093
64.951 25.760
52.373 47.379
48.654 48.825
50.327 51.346
59.847 23.993
50.732 42.030
63.270 37.111
64.892 35.960
31.519 32.322
65.650 8.773
59.565 37.607
61.056 12.715
71.511 -2.397
67.240 15.220
56.827 6.891
47.695 -3.884
54.734 43.528
47.126 39.739
50.031 -1.370
9.382 1.248
35.741 35.410
55.235 -14.076
66.124 28.153
48.764 19.699
70.415 22.392
40.119 40.856
60.678 41.476
57.935 -5.317
69.279 28.909
11.884 22.951
5.274 41.227
50.888 -17.824
12.415 0.811
63.347 11.651
58.836 9.255
52.105 39.600
43.482 27.195
28.168 -1.163
17.403 31.549
47.947 30.513
54.768 28.313
56.458 19.857
63.568 -11.221
41.628 -30.779
51.254 29.767
55.465 48.485
48.788 47.109
64.881 19.934
73.054 15.180
40.708 -12.714
44.523 -15.446
57.252 -3.875
60.238 26.734
32.758 34.543
59.667 47.190
55.228 36.912
40.656 49.732
50.876 42.947
5.831 36.370
68.337 29.655
69.873 27.768
36.926 57.824
44.158 49.429
44.723 24.364
52.553 29.025
61.815 19.255
36.745 -9.128
34.507 -2.514
67.534 21.134
56.063 47.824
66.800 30.587
58.385 39.262
15.899 61.943
29.316 34.382
22.618 50.134
30.274 60.512
52.387 53.411
60.811 39.536
56.827 8.081
47.030 5.739
22.818 49.673
33.495 47.610
68.832 14.255
65.843 5.439
44.486 26.647
59.407 8.242
69.476 22.662
68.617 33.052
54.884 42.807
71.525 8.081
63.865 31.712
14.261 44.271
38.240 55.207
48.142 50.032
64.807 33.859
26.808 39.452
35.724 43.758
47.919 51.027
55.627 21.748
52.992 39.489
33.672 20.821
53.561 46.648
38.702 43.230
41.260 47.407
18.727 33.362
38.687 43.538
33.797 48.873
58.439 30.642
70.192 23.032
71.692 19.232
10.762 22.486
42.396 19.946
56.536 27.374
50.966 11.584
52.374 -2.144
55.491 -0.372
61.831 -9.343
57.507 -7.107
32.838 -0.904
27.440 -0.492
17.095 24.034
32.383 23.149
20.313 36.041
48.704 26.274
58.233 40.334
28.646 54.518
39.143 38.954
29.113 49.705
65.799 22.978
70.228 10.468
69.267 -0.982
65.863 13.081
74.496 2.304
37.294 -13.776
58.071 15.312
64.314 -1.592
51.120 52.392
68.308 16.762
2.147 33.560
17.670 32.135
54.743 -4.467
47.008 -17.052
39.461 -26.614
72.150 15.043
60.600 39.153
60.503 1.839
30.450 8.662
36.796 27.115
50.158 28.273
67.331 27.120
34.033 41.992
44.847 11.789
19.999 -2.680
60.695 10.481
72.297 12.884
69.086 -17.271
69.187 26.226
30.133 24.035
34.724 29.695
20.617 34.305
4.545 41.018
15.292 7.847
56.019 19.031
39.741 -4.954
11.838 32.021
20.892 57.120
1.100 33.568
14.718 2.918
55.455 21.650
27.693 5.416
52.168 -7.854
43.714 24.227
36.986 48.251
53.120 -6.567
27.329 4.102
39.094 11.063
36.335 33.804
43.390 3.711
57.895 -4.365
59.694 -10.569
72.511 18.767
51.352 31.188
66.188 23.395
68.084 5.564
67.964 9.958
56.048 42.548
40.735 44.874
40.918 37.913
49.998 -12.006
53.057 2.277
62.046 -16.747
65.099 -19.747
50.064 7.948
37.973 -6.711
52.585 -5.886
62.698 -2.022
64.484 40.109
68.254 23.382
61.929 14.757
61.748 0.452
35.175 36.484
46.386 13.494
66.687 24.629
50.088 0.260
68.231 3.731
69.288 15.970
70.769 11.042
47.316 1.391
66.418 -4.375
63.992 40.506
42.253 5.610
68.670 -4.399
61.165 24.864
42.341 52.722
49.931 30.702
37.817 46.032
53.630 -11.730
34.262 29.910
63.081 31.933
31.117 4.476
60.786 8.207
29.218 31.003
33.971 47.925
16.654 42.911
19.986 45.904
27.481 52.608
62.034 35.686
64.042 38.787
58.242 46.841
63.179 31.279
58.257 4.078
51.507 -8.882
46.999 15.980
51.226 6.226
18.052 49.105
64.474 24.131
37.205 2.345
31.721 4.839
41.381 4.743
43.558 11.564
35.500 -17.282
52.516 -21.199
50.513 -4.731
54.869 3.795
52.925 -20.702
57.780 -8.038
13.893 16.574
8.624 40.313
61.608 27.116
48.006 40.855
22.021 27.163
24.137 42.505
37.967 39.129
28.145 20.103
29.149 26.404
49.707 45.855
25.671 53.318
24.650 45.864
5.133 29.546
16.677 28.355
28.366 52.825
52.216 45.270
32.288 45.809
33.557 30.374
69.322 24.475
39.365 44.152
14.674 49.570
18.995 34.125
68.906 9.822
10.639 3.881
51.988 7.707
44.326 40.775
41.862 41.594
43.710 49.358
68.250 14.848
56.326 13.772
65.206 6.585
75.528 7.977
46.029 -8.519
47.513 23.498
49.863 28.939
64.784 16.286
49.834 47.869
31.718 -4.576
12.393 23.964
6.299 55.451
13.785 45.799
3.311 47.425
23.308 27.837
62.174 22.167
65.491 34.556
62.791 28.427
47.019 54.066
50.835 44.419
34.458 52.333
34.893 36.995
49.076 44.152
0.918 31.702
68.618 28.817
66.915 26.206
66.219 3.127
57.893 37.382
52.820 50.338
58.251 39.282
72.801 1.884
54.697 -0.589
59.711 37.973
19.128 27.776
34.787 29.702
53.047 -1.627
53.613 8.032
58.099 19.930
34.504 14.875
55.437 35.519
51.140 11.401
68.068 27.497
72.978 7.776
47.589 -14.411
69.183 14.424
6.898 -1.917
53.132 9.438
32.485 22.490
40.925 52.628
10.387 22.464
28.936 43.497
42.351 47.079
28.050 50.638
26.096 55.096
26.395 43.470
51.730 36.957
67.562 16.422
62.597 3.476
68.365 2.294
70.316 13.900
25.192 -0.441
29.356 9.772
49.074 28.067
40.468 17.897
53.737 2.752
32.575 7.858
52.034 -13.516
65.393 13.046
20.272 25.139
16.895 42.291
62.444 12.498
53.978 -7.070
64.378 -9.734
63.844 -9.144
62.545 26.193
61.507 31.047
50.468 22.856
45.897 -4.441
42.286 -19.432
51.252 48.784
37.118 56.133
47.981 -13.381
44.684 17.425
68.271 23.415
53.928 -0.912
59.924 0.803
61.967 39.896
39.545 53.862
43.803 24.422
20.726 17.065
33.172 40.798
60.015 34.911
71.999 16.776
65.641 6.063
66.861 -15.973
53.615 -19.362
55.040 10.807
46.641 -22.665
58.533 -24.042
48.101 11.785
40.202 -16.431
51.061 -8.022
46.478 39.322
67.654 25.567
62.739 31.980
56.019 43.535
43.066 56.694
29.082 51.776
7.473 35.139
46.499 43.259
53.704 38.312
25.093 24.274
62.232 19.643
59.236 19.768
70.661 25.028
69.254 25.694
63.321 40.288
27.714 54.213
17.352 22.626
21.655 12.563
40.978 -26.892
59.188 5.564
39.229 -14.400
63.460 36.204
52.854 46.461
36.643 26.402
7.205 23.613
55.356 -7.867
64.092 17.917
58.262 -2.854
73.369 15.557
61.578 21.283
64.119 19.596
64.752 13.957
47.223 46.560
50.682 40.415
15.672 17.023
22.675 17.934
45.103 26.826
29.667 47.300
10.936 18.573
21.505 37.888
28.001 49.685
66.952 29.393
69.652 22.292
65.780 13.287
50.873 51.650
37.027 45.472
57.853 45.738
57.869 43.423
61.722 30.093
58.176 -8.300
30.547 -12.169
59.639 27.186
70.868 15.238
48.897 3.773
56.179 -17.857
48.711 -0.623
61.168 -4.307
74.038 19.983
58.912 42.398
23.439 38.618
36.682 35.765
38.258 42.463
18.015 39.296
45.089 58.078
63.563 27.474
66.169 29.600
69.568 27.728
71.341 17.663
68.586 4.977
35.385 -29.746
28.252 -11.130
69.245 -3.852
56.093 43.862
48.842 44.788
11.161 54.162
12.821 31.810
20.754 53.876
26.839 34.600
1.735 35.690
5.806 29.038
42.977 54.945
56.491 39.870
55.006 38.916
66.998 18.296
23.829 23.320
34.502 44.099
21.725 35.176
50.349 44.912
43.642 47.377
58.868 23.966
37.631 26.812
71.481 16.470
23.651 45.972
32.025 53.584
55.941 40.521
52.202 49.756
48.853 36.152
35.658 28.350
30.622 39.803
24.337 46.082
33.792 54.485
35.591 40.871
34.855 56.332
13.577 50.615
25.331 52.237
56.950 45.377
60.962 40.221
62.047 -10.819
21.538 -2.088
25.214 31.268
53.894 -6.968
61.748 3.720
68.784 25.926
53.228 43.137
48.153 -11.815
35.226 -31.614
33.510 -25.194
69.321 12.750
32.625 46.790
23.390 42.883
5.797 30.922
5.391 41.229
65.110 26.460
63.125 37.597
60.579 6.341
45.555 4.024
25.348 -4.497
44.005 -20.041
51.316 -13.293
41.237 5.213
54.115 3.860
60.618 39.477
64.012 39.227
47.738 14.092
42.911 -9.452
62.275 -9.424
63.394 -6.470
55.968 -9.804
25.661 -13.437
39.707 -19.361
26.637 -12.676
20.183 -22.087
36.101 -3.443
26.773 -30.904
33.837 -23.763
40.675 -27.149
43.417 -15.580
54.070 -3.207
30.418 12.651
58.768 9.305
56.294 35.594
61.164 10.689
65.073 23.171
61.033 21.595
68.648 15.320
61.512 -6.493
7.406 46.564
34.942 46.637
52.992 40.770
50.180 48.432
31.630 51.730
55.734 48.296
54.314 44.831
66.142 32.858
36.758 35.473
29.824 21.777
50.589 40.276
37.311 41.950
60.218 43.449
37.294 57.679
25.464 62.834
40.877 57.454
54.911 39.735
62.873 29.227
43.545 -16.616
37.421 -1.570
41.976 -1.319
32.078 14.840
17.983 44.058
15.532 51.395
42.657 51.771
28.108 49.678
34.507 44.050
25.934 40.024
5.674 34.267
10.360 21.738
44.146 23.316
35.133 28.715
14.035 21.961
30.704 51.754
44.538 47.248
45.098 46.183
3.045 29.930
53.243 42.954
61.813 41.284
65.485 24.987
63.244 34.544
33.383 13.501
50.243 52.427
55.623 46.688
29.020 46.074
51.736 19.639
60.162 41.792
5.574 44.335
5.477 36.327
57.502 8.728
17.011 7.400
53.494 10.969
59.951 3.370
60.646 18.347
25.905 -2.684
31.506 -19.169
35.032 31.692
60.158 8.083
63.151 35.556
31.148 25.792
18.747 10.634
16.139 6.502
60.317 33.389
61.707 2.856
31.757 -3.848
48.890 -6.784
36.675 8.136
11.414 35.471
37.043 44.666
49.084 44.927
39.584 -5.514
27.157 -16.240
69.514 4.355
70.293 13.537
71.879 17.027
47.399 -21.394
52.004 -0.645
70.504 5.802
63.554 24.330
59.908 18.935
40.943 24.664
31.797 25.546
53.986 -6.911
46.252 1.029
40.339 13.944
49.222 -3.962
38.255 -3.246
44.471 -21.192
57.056 -3.749
46.707 -11.999
47.531 19.328
31.849 17.005
1.181 26.382
57.577 44.428
58.757 44.049
42.472 47.384
58.097 42.785
68.597 8.795
20.735 0.417
21.309 26.225
49.129 30.324
32.885 49.060
43.982 49.150
7.514 40.583
54.531 -6.347
41.411 -18.001
50.740 -9.663
71.015 16.892
69.557 23.041
66.116 4.843
70.989 -4.857
67.133 10.737
37.354 -7.176
48.888 38.659
70.854 17.562
59.886 22.799
60.613 24.635
59.076 -0.446
49.963 24.222
46.028 17.960
42.952 3.745
42.799 39.692
66.953 27.874
57.997 6.986
64.572 35.613
66.478 9.864
66.517 15.315
45.630 8.816
67.208 18.783
53.030 -11.986
18.517 12.379
63.741 10.940
70.606 18.905
71.277 24.628
60.183 39.289
49.966 24.736
43.562 24.402
32.325 31.298
18.831 -7.692
10.088 12.464
24.146 0.832
7.187 36.135
51.562 17.780
64.381 34.060
52.563 40.627
26.854 37.609
36.902 37.346
14.551 36.329
18.577 34.383
22.904 25.619
63.488 7.865
62.344 34.430
31.200 40.695
21.747 41.614
34.910 45.327
40.606 48.342
66.794 16.885
54.515 38.622
36.060 59.502
62.860 36.389
58.593 34.667
53.660 39.359
41.140 57.990
34.970 46.674
30.484 55.574
54.764 14.197
59.408 27.927
72.070 15.715
53.127 38.669
63.701 23.276
37.485 28.284
60.863 25.237
38.125 34.589
67.946 18.954
54.974 12.759
69.567 30.740
64.581 27.666
67.735 28.193
59.588 11.859
54.500 -10.354
22.381 -14.540
39.476 -20.911
34.812 -24.490
44.779 -17.270
61.697 7.567
20.285 31.735
46.320 -2.000
59.832 -8.446
50.399 7.732
28.724 14.721
53.162 19.956
55.520 -14.447
61.919 40.211
68.632 28.232
64.152 36.946
53.755 46.649
36.447 34.314
58.534 28.666
64.643 18.942
51.523 29.438
52.068 47.060
36.404 34.371
67.467 28.806
48.896 -11.222
24.291 -23.483
30.169 -21.484
42.045 -23.872
26.731 -11.632
58.132 -5.515
63.251 2.207
40.475 46.700
60.816 17.003
69.277 28.180
57.736 38.509
69.335 28.927
51.259 24.243
39.264 19.454
46.164 22.493
49.511 14.459
28.138 5.220
45.056 5.686
49.266 16.406
71.957 11.450
66.530 19.049
43.084 -14.253
34.292 -10.024
48.688 -15.707
52.765 -7.687
69.207 3.856
61.734 40.173
45.088 14.467
56.518 26.205
63.074 19.248
60.386 29.478
25.108 41.383
21.579 48.769
29.405 53.263
-2.094 35.990
-2.829 36.361
17.511 44.611
40.285 47.117
44.949 49.228
8.281 33.899
25.190 5.677
35.982 -18.679
25.522 2.249
45.851 -0.433
51.269 -17.938
48.976 8.259
47.025 21.387
73.565 8.724
67.541 18.957
71.478 17.687
64.981 -17.805
66.729 4.474
62.677 31.711
66.571 33.986
49.735 38.075
22.465 47.923
58.407 43.193
41.272 26.716
47.830 -25.142
55.397 -4.030
63.429 0.868
47.953 -21.532
50.795 23.297
66.766 28.948
22.554 50.814
14.063 26.214
28.922 29.986
50.917 9.763
38.844 13.262
9.092 17.176
43.424 -7.828
46.684 5.742
60.842 27.711
56.164 43.473
68.516 25.968
65.624 20.351
55.564 -18.545
18.858 4.745
41.128 49.896
52.325 41.983
62.364 12.195
36.094 -2.167
54.539 11.019
37.117 21.051
24.904 10.684
12.808 11.524
20.123 26.513
30.594 10.396
53.251 21.542
61.811 20.304
1.823 34.980
60.344 15.225
29.833 -19.158
49.930 9.129
18.419 -25.584
37.228 1.237
49.243 1.210
47.760 4.170
64.385 -5.831
72.490 10.003
44.506 8.417
13.958 33.286
5.396 31.083
28.446 8.657
8.132 35.709
19.069 41.903
11.859 24.272
40.131 53.146
30.863 16.688
46.856 25.227
25.654 5.891
45.113 6.068
68.601 15.042
66.693 30.761
28.552 -2.814
40.186 -0.199
20.745 26.893
51.393 49.196
69.090 29.848
59.286 -4.015
64.525 -4.705
73.340 9.521
70.048 17.852
60.320 37.849
45.450 27.335
66.409 0.677
46.692 2.222
52.691 -2.608
73.078 19.899
66.908 35.673
65.605 37.857
71.943 23.750
35.039 34.417
23.456 16.693
26.053 38.441
48.090 32.029
64.628 31.291
46.227 49.958
61.055 39.159
55.225 35.403
60.107 26.020
32.713 -18.177
49.187 -10.406
70.624 29.121
65.820 31.971
60.967 35.669
54.148 14.402
63.086 -4.480
62.531 -17.105
70.882 7.085
69.620 21.995
53.921 35.023
29.060 56.615
64.284 6.199
60.203 22.519
38.501 -19.703
56.616 -18.680
69.419 25.135
35.625 -24.600
58.676 15.768
65.083 3.724
63.524 7.699
33.537 -9.433
45.921 42.436
23.632 42.582
69.550 28.568
65.377 17.320
57.099 46.062
65.457 29.797
57.903 1.067
59.535 -2.364
55.884 11.161
57.292 31.668
62.054 31.386
46.541 4.309
40.643 32.964
57.934 45.307
34.849 40.269
8.022 20.869
26.253 22.770
63.118 22.211
44.123 12.321
37.311 3.755
27.360 43.673
29.125 36.494
20.939 18.025
34.120 41.918
47.057 54.748
48.035 43.280
43.176 56.712
57.010 10.275
59.693 -1.006
51.342 19.046
39.096 36.907
63.787 17.645
69.481 26.535
50.281 9.986
42.860 48.540
60.300 12.135
54.055 -8.732
64.789 19.777
63.674 24.960
59.414 16.145
56.260 44.949
58.638 20.021
65.309 26.766
72.853 14.855
25.069 45.226
52.380 45.584
68.017 31.769
51.250 49.770
51.794 44.613
45.420 23.123
51.427 4.488
43.984 -8.783
28.337 -5.388
32.402 26.982
68.144 16.284
70.255 1.386
67.890 -1.075
52.627 -6.084
65.978 -15.324
55.837 -14.790
43.920 -23.532
66.891 -2.897
60.391 13.395
62.432 -3.567
59.205 39.204
57.979 23.354
64.873 19.509
50.804 40.258
51.904 31.537
53.079 16.849
-0.912 22.891
33.659 36.367
33.213 37.253
61.263 16.847
41.754 48.919
54.038 35.695
46.900 10.438
55.111 42.444
53.585 44.311
56.364 35.409
65.055 28.906
53.790 1.836
70.244 16.527
47.434 15.799
31.658 42.042
21.349 49.202
46.421 17.224
40.273 -18.430
23.183 -5.507
63.694 24.966
64.833 11.932
67.905 10.380
47.871 4.287
63.227 30.328
61.095 -15.561
58.996 -5.039
35.893 8.099
61.503 38.960
70.252 10.875
65.239 -5.916
59.336 0.069
30.440 50.759
69.567 22.481
62.832 6.728
42.434 -1.641
25.589 36.492
26.402 52.212
15.450 45.339
26.335 47.162
51.173 27.319
28.515 30.336
32.373 30.759
41.437 -14.696
37.440 -15.640
62.400 -4.171
59.126 -22.862
24.440 0.097
3.617 42.039
42.993 38.095
65.081 37.695
70.883 -1.230
48.077 1.260
38.614 14.222
33.227 24.371
21.666 -23.432
29.245 -32.534
25.005 -4.526
45.039 -22.436
64.584 20.895
61.391 35.333
66.398 29.337
50.228 34.530
39.220 47.268
31.766 55.043
12.950 46.437
3.737 46.638
46.959 -14.090
48.698 -6.620
58.545 33.367
33.425 53.068
41.967 43.769
6.429 50.283
19.717 32.652
48.288 46.722
2.938 25.539
69.661 16.655
45.052 31.563
60.519 38.558
37.969 42.941
64.827 25.796
69.600 21.844
60.854 32.025
59.079 20.557
59.977 8.022
71.589 10.025
41.506 -11.527
36.607 -18.122
54.156 6.513
64.236 34.736
47.527 29.699
-0.684 17.059
21.932 58.323
-0.392 41.359
34.699 9.344
36.533 -8.716
57.176 -1.401
67.996 -3.678
64.769 8.195
46.155 5.176
70.111 14.106
47.765 20.489
31.733 -16.694
59.582 -12.831
68.738 -5.570
70.348 22.129
35.087 22.640
66.573 19.673
61.536 41.309
68.545 29.386
40.212 35.866
46.437 46.167
18.496 35.675
19.887 49.124
24.221 44.467
55.497 46.309
31.893 35.691
43.697 31.146
60.859 4.946
58.211 10.453
45.162 46.544
56.804 12.719
44.539 27.775
44.988 54.365
31.565 53.242
9.890 52.203
13.853 30.787
10.929 30.829
37.653 38.709
52.909 36.891
7.607 47.129
18.870 37.988
52.017 3.316
19.241 -11.567
6.883 17.033
18.413 15.591
65.794 -3.349
64.881 -4.508
31.373 4.173
0.808 1.564
22.448 31.920
44.714 11.271
65.648 22.024
65.836 21.044
66.116 -1.875
54.641 -20.485
33.793 -22.791
33.294 -4.939
62.484 19.673
42.649 52.565
65.210 37.888
71.104 6.792
62.939 14.442
67.665 4.949
72.650 -0.902
37.047 -26.436
54.637 -3.992
66.933 -22.262
61.265 3.486
64.518 -0.390
69.417 -13.678
34.309 -23.105
60.166 -7.653
66.663 4.155
59.573 21.615
72.837 20.490
56.654 41.661
50.066 24.733
48.427 12.179
21.426 2.160
31.108 55.188
45.629 39.107
64.947 13.769
55.828 36.310
4.830 24.379
31.815 17.384
17.724 -1.409
27.569 -4.422
74.500 14.410
61.230 3.624
64.560 1.535
36.287 29.323
70.132 28.041
67.527 27.105
25.160 19.750
35.541 24.639
57.691 31.852
54.316 16.207
74.589 -5.005
41.921 -17.498
32.785 -25.295
33.005 4.785
65.641 9.024
60.711 34.464
57.575 46.813
54.939 45.349
32.860 48.742
5.435 41.520
43.217 -13.566
66.876 -2.107
65.937 34.413
54.371 29.478
39.459 42.402
48.159 -13.083
48.329 -2.407
36.130 -13.440
53.611 3.259
45.180 -6.881
65.281 17.326
38.979 -29.744
61.113 -3.914
45.713 27.597
53.671 3.753
65.752 -5.813
52.559 5.550
25.376 35.905
17.941 28.573
50.812 44.018
44.560 54.571
58.599 22.715
48.934 7.771
73.232 10.777
73.764 11.411
66.624 -8.730
47.441 24.816
57.140 -16.731
70.492 22.910
48.023 -10.337
56.643 41.633
59.386 23.011
56.029 40.306
28.212 51.376
23.475 27.073
36.536 11.771
66.280 20.939
10.253 10.269
60.254 6.395
43.836 18.568
34.209 18.238
43.581 36.667
28.991 -2.233
73.492 9.452
43.009 43.124
39.472 30.907
11.879 22.853
51.029 40.254
9.705 38.026
5.328 41.364
46.092 -0.713
72.507 -9.396
49.569 -31.095
60.758 -6.928
58.833 28.710
30.833 36.243
39.719 15.325
55.960 15.843
44.436 14.023
56.189 22.029
37.600 21.599
4.508 26.863
36.894 42.507
19.579 14.409
32.070 2.946
33.937 13.063
40.000 2.263
49.315 -15.791
62.792 -0.237
70.623 7.965
70.039 16.229
54.107 -0.027
66.564 18.013
60.734 19.375
56.761 32.602
21.832 41.724
34.583 41.338
-1.544 17.031
44.842 -15.265
38.011 -19.008
30.342 -18.022
36.984 -6.119
21.556 19.486
57.516 28.172
35.029 -0.294
61.825 29.286
43.382 35.811
47.233 31.670
62.199 43.120
66.779 24.954
27.813 42.692
58.100 39.383
42.775 35.986
30.511 52.702
39.660 9.886
48.213 46.081
59.091 40.099
48.346 47.772
56.196 29.884
50.575 37.465
58.744 19.208
52.373 16.430
52.556 5.612
26.683 45.184
61.756 33.219
53.834 9.909
37.098 -15.518
53.742 -28.362
65.633 6.792
72.392 4.506
73.586 7.726
68.285 8.061
51.572 -14.367
53.804 6.120
46.834 -19.067
19.739 3.282
28.554 6.509
19.423 -10.277
65.103 -2.043
26.116 -12.417
20.174 -0.929
48.450 -4.829
52.994 28.776
20.594 7.469
46.420 -5.231
26.039 42.722
47.497 55.193
62.238 16.755
64.811 9.403
60.491 22.534
53.466 39.604
39.641 39.870
43.535 30.520
53.866 31.543
37.290 41.910
68.762 8.868
56.935 -10.677
36.187 -26.371
43.578 11.841
58.787 11.707
24.714 22.220
43.917 50.195
52.787 45.074
44.093 31.782
42.953 50.360
33.825 41.278
37.999 23.822
59.292 4.030
63.438 -2.777
12.026 -7.916
74.920 9.800
52.788 -14.830
37.557 -30.381
68.379 -9.345
64.239 11.658
68.454 -9.518
41.261 22.808
51.196 -1.376
16.728 30.363
69.017 16.859
69.339 8.600
48.086 48.258
27.296 46.668
35.699 48.948
18.884 46.099
31.410 53.187
31.607 47.528
29.356 46.461
28.110 46.661
34.043 13.162
42.819 52.042
4.940 27.935
57.606 43.644
19.415 43.811
45.240 45.823
13.354 17.135
43.522 28.068
33.447 36.337
22.350 51.481
18.246 44.679
70.914 16.881
37.017 39.423
44.190 56.528
74.558 2.290
44.982 29.277
22.968 19.112
20.912 46.968
9.821 40.859
43.049 41.133
61.172 -8.030
64.748 -1.890
65.492 0.888
35.632 52.203
39.746 45.886
44.888 41.606
62.663 26.717
45.227 44.919
48.949 46.101
30.917 30.595
58.718 25.694
63.593 29.716
67.967 22.336
61.249 -20.783
46.764 -28.162
40.025 -19.249
73.710 -10.963
59.984 -22.083
54.626 2.228
65.902 4.487
27.624 58.922
18.070 56.133
6.299 39.845
5.932 33.974
33.599 53.520
35.108 48.844
48.248 45.502
73.928 13.475
63.749 -0.487
37.978 -21.419
43.578 -14.446
35.024 -18.214
17.223 40.734
5.761 36.676
48.948 -30.093
39.338 -12.942
38.691 -14.405
59.635 -11.520
53.187 -17.843
40.963 6.795
48.693 -21.805
31.304 -10.340
26.187 -18.417
43.000 -15.096
67.351 18.427
39.816 -23.210
36.866 -10.496
68.265 0.564
57.363 -21.946
68.062 4.134
64.287 3.058
66.094 1.562
61.289 27.782
62.046 19.897
62.150 40.178
69.651 -14.707
60.054 9.537
47.494 43.660
48.173 24.784
29.219 23.843
37.612 -6.167
56.933 -12.915
47.222 -3.756
41.178 -11.025
30.629 0.160
14.831 35.020
45.001 55.223
43.477 49.034
48.277 41.326
57.776 25.089
63.809 0.636
17.241 -12.754
46.352 3.142
71.701 16.818
74.341 15.144
49.468 38.815
41.975 25.527
41.495 43.290
64.319 27.500
30.547 51.231
43.186 45.171
36.116 45.379
20.247 38.661
52.926 37.169
53.567 37.319
59.132 3.363
56.242 -18.438
71.092 15.275
31.926 17.659
65.193 1.829
18.564 8.616
22.828 0.105
56.643 -12.139
73.545 15.642
56.789 -13.807
54.832 42.532
65.521 20.024
67.257 14.921
71.849 8.635
69.999 9.134
73.575 8.565
54.182 -6.253
40.671 -27.115
49.177 -9.738
22.648 -7.477
47.354 -11.300
51.874 -5.429
65.458 12.634
61.249 33.515
60.059 44.118
34.372 36.611
12.572 46.949
15.150 39.487
28.975 52.121
52.294 46.933
29.728 51.238
66.530 30.948
67.451 23.673
50.427 -19.822
69.378 -6.822
36.000 -14.010
43.028 34.544
39.046 23.063
21.941 -1.688
6.703 36.759
34.931 32.967
58.471 25.689
4.129 22.564
56.010 36.634
61.249 37.339
62.721 41.168
29.374 47.431
25.369 51.723
31.886 36.375
17.009 47.704
38.617 39.829
20.629 18.410
29.370 10.554
8.280 12.504
-1.103 14.336
35.272 54.952
41.495 45.357
27.290 46.008
33.447 38.857
23.588 31.210
40.225 45.242
26.114 43.243
32.180 35.101
14.095 12.369
46.037 37.221
23.024 42.749
39.493 29.894
28.214 38.817
54.742 46.278
35.473 21.200
51.024 7.422
54.115 17.444
56.284 -9.116
61.484 -3.244
55.877 -9.766
54.253 -10.390
62.684 4.452
71.300 13.608
71.449 26.063
71.360 8.899
73.039 19.614
32.137 35.446
73.451 22.272
59.589 42.574
48.277 51.271
51.817 53.166
37.655 39.393
15.878 25.948
21.381 41.407
46.974 40.969
28.792 43.711
12.544 17.640
16.526 23.706
36.557 -0.736
42.299 35.882
53.094 41.320
63.138 13.358
54.399 -19.207
71.659 9.686
63.067 17.053
68.326 27.917
51.908 34.041
37.004 56.930
18.962 29.057
17.823 28.002
11.482 33.484
28.463 47.634
11.664 32.248
40.972 21.031
64.794 18.016
68.963 8.143
59.356 -3.839
45.265 -13.753
49.879 -22.681
58.084 -14.017
66.752 -4.285
66.060 17.584
48.065 19.184
59.113 -0.444
60.831 24.384
72.764 8.948
68.798 20.469
46.116 33.925
58.631 20.878
39.751 34.684
60.074 -6.349
50.691 -3.414
49.945 -10.429
52.218 41.437
37.532 42.545
57.437 36.919
60.361 38.776
43.914 37.737
23.350 32.369
57.666 38.044
54.046 7.298
30.234 32.996
19.165 5.754
37.721 33.454
5.732 35.547
75.441 8.939
67.882 29.216
59.709 -5.568
68.981 25.381
54.333 37.025
51.491 52.827
35.036 49.785
22.142 23.611
38.411 38.637
23.260 43.831
57.011 5.929
44.750 -8.463
38.500 -23.109
32.735 15.083
53.201 41.723
66.631 31.444
51.461 38.082
17.074 36.297
39.523 39.130
1.424 34.416
15.716 37.655
38.336 52.701
17.808 7.719
31.949 38.135
47.441 45.605
8.248 33.816
23.923 31.488
54.920 44.273
51.097 15.040
67.712 7.297
67.044 30.588
38.893 50.056
42.530 44.437
58.442 42.775
71.460 6.432
72.802 13.550
61.236 -0.166
56.132 -29.873
26.135 0.816
43.498 9.788
68.146 10.365
58.938 1.156
62.399 -12.107
39.395 24.146
62.250 -12.991
67.524 -0.168
58.802 15.146
53.027 10.137
26.657 -5.088
64.843 -24.850
57.512 -16.925
43.921 -24.856
26.054 25.509
10.250 30.476
28.134 57.809
53.518 38.697
64.536 6.686
50.896 -0.313
54.812 40.589
68.385 20.937
29.107 36.367
-4.347 35.460
15.911 41.829
21.794 47.839
41.899 53.133
57.111 45.520
49.823 5.737
71.468 24.287
41.885 -7.826
75.780 6.093
72.156 2.272
71.993 7.275
53.998 22.150
68.158 19.576
67.654 14.799
43.743 38.693
17.195 26.545
62.818 4.711
58.515 10.114
52.676 -14.643
56.759 -8.495
52.464 -10.442
71.157 -10.111
34.030 -21.372
45.753 8.163
19.858 1.056
23.946 19.228
36.323 43.474
57.610 15.834
52.610 52.692
20.476 57.284
18.966 41.101
25.296 50.778
61.392 43.211
70.229 15.067
54.288 37.727
36.804 50.538
18.019 35.997
14.213 43.586
46.408 44.852
56.532 37.283
35.048 15.495
51.484 34.841
43.754 48.195
25.353 44.270
24.082 37.375
13.501 25.849
39.665 47.270
31.045 16.244
33.962 17.787
31.466 -0.137
47.455 -14.543
46.288 -6.417
52.861 45.298
57.684 40.686
43.751 51.476
29.909 52.743
26.006 43.389
53.733 22.239
71.694 23.832
31.894 -0.140
8.943 -3.479
42.527 12.617
25.197 4.243
44.209 12.826
43.543 2.994
60.762 -11.934
45.936 2.206
42.049 -31.415
48.499 5.150
50.454 -15.410
72.165 11.206
61.330 -7.647
58.124 -6.196
66.044 23.302
44.912 -23.163
60.245 6.027
36.878 -20.719
45.840 -14.979
50.822 -11.100
50.193 16.396
24.036 28.486
39.889 35.749
62.187 39.633
36.242 20.027
48.537 22.454
44.159 20.260
45.412 13.970
38.368 -12.229
31.842 -16.832
59.404 40.722
39.721 45.915
17.340 31.603
44.841 23.259
50.386 -9.273
71.459 20.299
56.117 -9.740
44.126 2.535
30.158 20.525
20.520 34.091
0.385 31.302
38.076 59.357
23.920 46.333
54.098 37.137
24.630 16.656
38.599 31.081
33.317 30.249
48.677 43.243
62.017 -4.163
61.679 13.572
54.059 10.889
72.857 -2.632
74.284 14.139
71.548 -10.860
30.046 19.353
39.150 3.761
70.580 2.652
59.134 -16.737
29.817 -13.072
47.548 -21.302
23.616 -27.610
49.827 -16.339
48.219 1.636
66.104 31.385
65.776 8.630
70.756 22.898
64.799 32.606
67.987 31.963
53.312 5.755
64.052 -9.720
59.555 24.716
39.045 -17.680
53.354 -12.579
41.615 -13.886
44.747 -16.999
45.217 -13.707
70.326 4.280
53.582 40.603
42.018 56.660
35.830 41.038
71.821 23.824
34.001 10.653
31.201 7.411
42.275 41.112
48.647 19.356
19.185 -12.780
4.641 -0.382
30.524 38.883
52.184 14.865
33.220 33.812
44.796 49.546
50.357 51.800
36.949 50.406
52.111 13.778
64.011 31.824
69.431 31.344
69.832 26.956
64.538 29.329
40.888 47.789
45.592 17.930
54.290 36.873
59.452 32.534
53.591 34.176
47.928 48.171
61.054 43.216
68.934 17.419
40.436 42.829
27.500 48.265
33.291 24.979
52.024 30.541
55.789 17.483
40.984 8.080
35.270 1.804
44.726 27.332
47.540 37.783
63.373 33.642
62.181 40.381
63.126 6.939
74.468 7.418
61.802 19.410
65.819 -3.599
74.800 13.482
38.419 -25.559
65.691 1.342
66.317 24.053
72.349 15.098
46.617 16.358
45.638 -10.075
53.108 4.623
46.748 25.225
5.533 30.264
38.260 12.331
38.684 43.998
5.706 24.440
32.622 47.669
37.294 51.249
70.525 24.173
60.830 41.990
64.834 19.891
66.256 16.266
19.326 24.181
48.946 45.197
43.035 52.027
68.937 20.848
45.710 14.598
47.831 43.103
64.616 32.291
25.876 -0.126
42.408 -13.670
57.145 41.170
70.084 21.969
67.243 15.283
68.338 30.178
43.572 46.184
27.728 47.034
27.994 45.408
44.569 44.428
70.722 22.434
62.673 -6.378
59.834 29.720
55.547 41.469
70.178 25.795
57.252 47.844
38.189 58.865
68.971 31.173
67.600 31.511
57.553 23.576
66.788 31.552
63.249 0.869
55.965 2.238
67.496 27.404
49.189 53.577
69.220 30.597
40.904 50.931
27.790 43.970
13.500 31.295
69.713 26.342
43.947 -13.747
36.148 -22.739
66.542 -6.700
28.713 -30.644
53.439 3.277
53.286 -15.164
44.044 -0.940
38.630 41.325
29.339 39.514
20.596 50.274
25.564 45.936
9.431 27.501
4.744 32.358
28.443 39.005
17.887 35.326
4.599 41.585
74.580 10.268
54.598 -19.297
50.343 -0.657
60.547 -13.204
69.157 19.319
53.452 24.658
47.616 45.128
50.394 53.568
38.710 38.391
48.167 42.765
54.151 -1.844
35.012 48.733
43.456 44.624
27.816 56.430
58.292 44.348
65.272 26.519
43.961 30.264
55.935 47.146
41.919 1.709
39.162 12.219
58.089 33.134
53.187 3.861
55.843 16.742
49.766 2.809
58.584 19.575
60.897 42.025
40.428 17.039
66.838 8.293
32.185 38.838
22.348 58.095
18.818 55.092
25.890 49.684
31.613 48.105
66.484 11.432
31.675 -5.307
69.683 6.161
61.075 16.219
52.469 24.732
63.852 36.038
59.343 40.535
64.210 31.571
67.372 31.618
41.342 49.688
29.842 38.297
51.866 36.231
34.049 55.556
54.112 48.999
55.547 45.007
67.978 27.776
63.648 31.287
40.221 34.336
16.027 38.605
33.933 52.581
55.385 27.365
26.757 43.837
55.578 45.432
5.190 42.222
53.361 -17.040
42.642 17.886
56.925 -17.739
71.714 15.034
65.354 -16.838
50.206 -14.865
65.480 0.131
46.312 -8.058
30.135 -18.186
63.492 -3.414
16.834 16.961
33.736 -24.144
69.613 23.314
61.605 31.137
60.032 -8.241
32.500 -24.732
34.275 -19.979
45.025 -11.116
44.748 -4.590
59.523 2.102
20.880 26.225
41.383 53.121
56.706 11.617
56.929 1.908
63.677 29.176
64.044 34.104
70.239 18.874
61.778 36.654
54.540 43.952
38.247 -1.339
47.896 -27.313
54.834 -19.526
64.990 -4.760
46.329 -10.501
40.448 -10.712
41.545 35.115
55.886 1.618
59.356 23.848
57.771 19.017
56.127 42.277
67.148 27.265
59.665 41.346
58.239 18.678
30.269 31.868
11.806 40.811
21.803 30.284
14.062 25.708
56.314 39.745
67.253 32.663
61.447 4.920
66.084 29.373
59.555 44.166
53.101 24.031
62.899 14.411
64.059 39.395
33.394 29.334
68.048 29.693
53.650 45.082
32.911 51.950
60.252 40.051
52.889 44.698
38.253 19.587
45.246 15.336
67.418 -0.570
70.595 22.044
49.564 -10.771
28.756 -26.773
56.308 2.735
60.004 -24.321
28.110 -17.155
62.059 -6.142
54.034 36.584
43.501 48.269
37.814 46.630
36.994 42.073
34.170 22.805
35.806 2.411
72.295 18.851
43.711 15.228
16.221 2.135
37.835 36.019
55.567 36.803
41.735 55.878
46.174 48.299
40.614 44.831
70.167 24.561
47.619 32.362
49.598 10.451
40.882 11.291
30.648 4.461
47.083 24.017
8.134 42.747
-3.154 26.915
4.594 36.730
8.749 4.597
4.186 32.609
5.758 35.613
23.287 31.187
16.417 31.537
58.182 44.738
40.799 50.979
49.688 45.235
67.329 35.170
35.231 48.855
41.714 52.940
38.772 56.490
29.492 46.268
48.625 53.441
66.173 32.064
61.376 26.660
72.876 19.337
44.890 -24.287
65.090 -5.101
65.643 -1.773
51.621 30.915
45.153 41.700
36.619 17.686
56.559 45.953
56.104 26.824
49.278 -9.592
52.113 -11.079
57.341 -5.824
45.753 -8.214
71.402 -10.062
68.040 16.803
69.908 0.785
49.189 -10.092
58.120 -23.170
60.161 -3.550
42.742 -7.975
67.903 9.361
62.851 -7.524
40.355 -19.914
38.066 17.678
21.259 9.568
71.300 15.803
67.592 11.626
63.730 8.400
54.397 -1.444
47.551 24.614
33.470 15.352
34.888 30.049
20.228 33.073
38.096 16.055
30.239 55.449
29.191 8.990
42.108 38.011
46.158 48.975
40.767 -6.304
46.250 -2.685
47.877 2.076
69.013 15.760
55.759 47.504
48.759 -9.616
52.531 3.149
73.681 19.869
71.925 10.317
37.581 19.026
35.384 41.102
28.905 37.545
55.921 42.500
34.823 50.667
37.153 20.606
11.074 -6.167
68.729 18.644
68.702 29.324
58.420 27.178
54.287 37.374
38.268 36.738
19.008 28.088
37.867 12.197
51.092 -5.874
58.061 38.771
54.808 49.399
24.119 50.010
39.564 49.917
47.770 -1.625
45.015 -15.546
48.878 0.830
54.821 16.345
50.563 10.789
42.709 15.926
55.390 -15.302
54.216 15.287
67.278 16.577
53.744 -17.617
31.581 -23.894
26.423 -5.274
20.604 -15.204
51.598 -1.345
63.712 -4.672
65.780 27.712
59.604 44.608
40.135 49.066
67.613 31.778
58.227 39.156
54.510 47.790
23.939 46.525
67.530 -4.293
63.951 3.509
37.628 -6.413
62.537 -5.973
48.811 39.906
64.598 33.520
46.214 20.997
40.383 8.973
13.460 38.980
27.047 35.779
28.410 33.016
20.988 20.669
7.034 6.395
12.618 0.913
33.994 29.713
51.530 25.348
50.492 51.754
59.687 27.893
67.389 23.638
56.975 29.457
55.127 -7.057
48.508 -16.003
21.191 1.786
40.886 12.279
33.857 -20.949
30.906 -18.030
35.940 -9.327
29.934 10.730
53.457 2.214
64.036 -0.955
51.732 20.564
47.913 49.274
53.497 24.443
66.557 35.655
60.433 26.870
56.943 29.658
45.927 51.051
46.378 38.075
65.541 17.254
54.327 31.424
61.333 31.843
44.529 -5.010
28.746 -0.048
49.240 7.179
25.536 -8.983
43.443 47.747
25.663 50.288
12.414 28.159
35.691 33.496
14.768 38.526
-2.245 17.377
21.332 9.818
41.416 22.913
44.295 -18.076
33.128 1.356
56.767 9.045
21.914 35.073
41.125 26.948
31.193 31.510
65.663 15.285
59.314 41.942
61.739 3.093
52.665 -16.513
29.571 -21.185
35.900 -18.012
22.687 -6.579
71.069 0.127
28.707 14.420
33.013 48.460
53.623 38.915
46.520 47.322
56.623 49.368
25.802 50.694
37.638 43.432
63.092 39.848
56.352 33.365
38.927 13.186
48.889 -18.057
39.555 6.698
48.217 10.275
44.751 -13.417
53.165 4.931
40.963 3.809
34.450 41.243
18.249 37.562
33.258 54.377
56.632 27.485
20.056 34.878
45.934 8.053
38.192 -13.995
53.842 -8.952
49.315 1.759
37.054 -20.979
40.320 -22.013
52.323 10.571
67.035 28.965
72.858 24.313
72.854 7.624
58.202 -9.495
72.536 -3.187
32.845 -21.394
48.999 -23.548
49.025 -19.139
72.683 5.919
25.359 29.192
53.710 26.746
50.868 28.760
47.622 13.109
69.689 1.642
41.969 26.350
42.610 38.163
38.446 38.931
30.730 60.303
15.957 46.743
23.566 47.846
19.051 21.273
39.242 10.679
26.620 9.942
37.522 42.138
41.453 7.563
25.903 51.548
34.013 48.297
49.705 28.605
59.186 16.323
18.501 45.154
27.438 30.686
58.606 46.155
37.906 28.458
31.836 47.212
30.514 42.570
65.110 34.216
48.477 51.485
36.588 26.140
58.389 34.142
53.298 11.015
31.432 51.907
43.069 12.051
52.660 15.029
31.200 31.532
53.391 43.821
59.752 41.714
59.136 45.554
23.768 43.555
52.338 20.504
37.069 41.243
20.819 14.790
39.304 46.060
61.661 33.471
12.648 39.191
14.824 26.715
52.245 51.683
50.821 50.204
36.324 19.464
27.975 43.199
37.836 52.004
40.339 41.436
54.777 42.867
48.555 44.011
22.935 50.189
21.345 27.889
5.028 41.595
46.806 34.015
41.204 44.761
18.671 50.010
5.600 35.597
33.533 56.475
53.858 25.913
48.535 -11.549
75.017 14.679
30.919 -17.640
16.342 -2.326
33.838 8.622
21.682 18.712
31.592 33.234
11.163 14.173
55.173 -5.444
55.054 -21.008
60.607 -5.771
27.978 21.505
45.717 24.860
64.935 36.098
14.210 32.126
2.834 25.712
13.148 32.488
12.004 48.992
19.012 46.685
1.686 40.291
12.436 32.063
11.668 27.059
29.936 43.785
43.245 29.383
25.756 40.358
34.154 51.886
35.519 37.049
49.548 50.071
46.543 12.245
49.257 34.773
54.425 13.663
53.326 18.328
27.656 38.258
7.262 32.869
38.689 42.235
26.333 54.167
40.947 43.054
47.498 32.460
59.694 33.832
48.136 29.739
56.136 45.091
51.763 49.566
34.243 47.148
42.245 37.580
24.903 38.030
54.574 45.945
62.971 26.616
56.576 0.498
60.179 -2.232
25.400 -6.041
5.550 1.968
21.121 51.711
62.181 29.177
67.458 30.728
52.445 25.414
31.428 38.459
48.553 44.667
39.569 34.284
32.784 16.945
60.864 18.949
60.705 1.260
54.053 33.529
58.586 32.569
55.452 40.450
62.211 36.617
66.014 32.011
26.262 55.948
19.813 63.882
30.414 39.575
48.224 49.153
44.140 46.750
52.118 46.583
54.394 47.090
41.567 50.814
46.909 27.603
66.638 20.946
68.974 30.654
71.967 25.736
61.801 29.158
64.875 13.097
68.555 15.389
64.623 39.292
68.806 12.926
62.879 -5.916
70.037 17.024
66.717 31.619
34.456 -22.344
30.614 -15.180
50.511 0.491
36.094 24.272
56.586 27.709
64.651 -7.420
55.657 -4.713
35.461 29.436
60.494 39.150
32.498 17.671
5.886 35.560
42.291 36.581
66.326 22.569
38.371 24.433
28.491 41.410
14.008 36.288
18.991 23.725
-0.264 39.405
15.449 32.122
13.905 44.548
35.753 40.283
68.933 15.558
60.715 -6.146
1.564 20.227
1.943 19.762
52.243 48.576
63.283 34.797
22.940 28.108
62.294 23.148
47.594 36.047
36.097 50.658
24.264 56.842
9.093 48.130
30.113 56.594
47.444 47.335
42.021 51.055
30.771 48.271
21.060 34.021
42.907 53.214
71.552 19.590
30.552 22.397
45.130 26.930
9.232 19.453
32.391 44.826
29.293 57.589
32.459 49.178
43.662 47.835
32.604 38.922
57.609 15.602
26.808 39.257
60.842 10.290
19.662 9.941
70.378 -5.153
58.227 38.973
37.258 33.885
64.014 19.932
63.720 6.081
52.537 -5.910
65.647 24.511
61.436 30.687
53.830 10.239
11.763 11.328
42.819 20.001
47.087 1.259
58.846 29.197
61.590 41.129
45.142 44.584
47.831 41.111
29.973 5.110
26.179 23.250
50.895 26.800
37.610 35.360
11.187 -2.434
28.761 41.073
24.882 11.337
55.738 1.948
71.877 12.312
48.968 -6.947
16.275 31.673
32.255 46.967
62.278 8.236
40.947 34.300
61.861 20.585
69.512 12.820
66.882 -3.476
45.426 21.105
40.498 32.770
64.308 35.465
69.190 26.655
47.781 -5.687
15.005 -0.238
42.143 -10.473
31.399 17.328
53.178 26.422
64.197 13.286
50.954 30.963
67.024 6.698
38.589 -9.737
48.104 -20.090
42.816 -4.883
52.171 -3.287
64.381 2.604
30.880 -2.037
41.173 -5.341
71.375 2.994
69.265 22.992
40.557 50.548
14.624 37.520
38.161 47.413
56.034 26.239
30.793 26.649
22.798 52.435
53.108 49.676
23.015 50.635
19.948 53.125
56.296 37.455
37.999 36.802
11.727 48.044
19.075 30.366
23.644 34.159
41.121 23.216
19.230 23.925
59.681 24.479
63.414 -13.095
62.355 13.924
66.332 -16.376
46.810 -22.837
60.961 -6.535
45.027 -11.880
18.658 -28.776
52.075 -1.429
61.552 -4.664
55.335 -7.742
61.042 -18.957
31.219 -18.507
33.859 -17.520
41.996 -8.308
46.415 -19.837
39.893 -11.688
64.663 3.801
57.485 7.191
72.616 16.235
41.478 -7.966
19.564 11.262
47.418 29.368
24.646 31.804
16.483 54.907
62.342 30.702
38.821 34.807
16.538 47.264
31.704 50.707
27.749 36.324
39.996 41.234
49.946 10.483
42.976 -4.078
68.354 16.905
57.489 11.058
72.568 7.584
18.457 33.132
52.619 35.260
33.114 29.454
6.934 32.838
21.063 60.042
38.737 51.196
68.255 14.972
67.634 32.092
69.814 23.138
74.695 11.933
47.165 34.200
45.260 11.010
36.697 -8.257
27.116 -5.956
49.113 -3.458
71.513 6.722
25.983 1.184
19.537 13.593
52.418 38.756
41.153 31.343
37.479 38.012
46.352 31.956
63.891 2.081
30.196 22.842
29.026 30.477
39.131 -2.837
49.139 2.514
44.578 30.190
28.397 7.617
72.594 0.301
46.233 16.362
19.176 20.966
30.262 50.689
23.641 42.250
55.435 32.269
36.464 23.400
49.504 -15.824
30.261 -10.396
18.490 -20.211
47.001 -5.180
68.004 12.441
68.708 21.841
58.118 16.165
58.820 46.515
42.512 40.129
68.816 22.612
57.731 22.006
49.762 48.025
25.529 35.698
6.219 37.900
17.037 30.346
35.704 17.429
57.518 20.629
28.607 0.093
13.819 54.983
47.382 46.043
67.349 17.871
37.232 35.686
51.136 48.077
46.705 43.234
66.820 20.189
68.589 17.669
60.368 32.502
62.634 1.526
57.393 4.667
51.916 -4.495
45.778 -7.330
41.077 11.625
67.319 33.312
62.282 38.789
64.723 22.078
48.499 13.582
63.240 -5.401
55.582 -4.641
18.533 -17.328
57.863 32.534
54.172 8.966
52.053 4.818
65.648 32.100
36.637 29.767
6.821 32.457
38.740 43.527
29.934 60.624
45.711 48.587
49.776 20.357
41.128 44.400
31.193 20.276
60.026 -1.962
53.075 -6.674
60.041 -2.532
61.592 4.587
3.739 44.563
44.304 39.800
46.632 30.534
42.514 16.888
58.642 45.335
28.599 51.101
10.422 28.681
21.286 7.093
30.820 1.042
39.663 -20.928
36.010 -3.870
59.997 -0.878
48.644 -11.564
24.429 11.314
48.460 35.994
56.026 7.679
19.514 40.048
32.560 32.881
37.636 46.604
41.262 1.404
52.979 -11.506
48.431 30.225
26.595 -2.752
65.753 -24.400
37.636 -18.730
23.868 -20.529
28.625 -11.573
49.747 45.592
59.729 33.902
51.293 44.242
60.500 17.543
18.728 48.552
24.811 34.204
14.013 9.248
49.007 -8.024
64.492 23.455
49.108 41.423
55.768 49.900
12.314 37.937
33.391 15.915
47.680 -3.512
57.632 2.784
50.003 -2.507
38.434 3.414
37.758 -17.361
54.453 -14.807
23.636 -8.072
23.418 -5.565
42.190 4.365
32.878 36.275
10.808 31.870
17.058 35.863
44.871 31.713
53.139 35.787
60.405 39.652
66.907 33.135
45.813 6.048
53.572 -4.442
55.974 -10.845
59.846 -5.875
71.167 15.105
68.685 -8.685
56.528 -17.551
75.154 10.156
62.539 -3.279
47.424 23.548
51.892 37.422
42.426 51.754
56.337 46.158
52.782 -0.813
57.344 -12.583
49.145 2.206
53.383 8.301
54.133 7.738
63.883 8.455
67.396 2.536
49.942 2.909
28.623 27.568
35.116 35.528
66.592 -4.831
41.320 -5.602
51.875 -19.442
34.502 -23.279
74.732 18.100
62.374 26.813
52.985 -8.176
64.668 -12.780
27.500 -25.456
61.214 -6.390
32.043 15.915
38.284 1.433
30.775 5.369
42.475 27.138
45.801 5.824
17.461 35.774
51.782 31.988
54.029 14.144
57.461 13.226
53.274 37.775
47.075 54.354
52.770 36.314
41.766 17.163
72.288 2.420
67.064 2.064
63.905 11.024
72.079 -2.253
68.133 7.013
48.110 28.914
52.906 38.779
66.592 35.377
42.841 25.987
59.819 36.263
40.374 53.178
63.055 22.498
49.817 50.956
23.428 43.020
26.936 51.094
49.706 35.452
53.440 8.654
30.938 -18.720
74.066 8.607
27.852 48.391
21.238 39.257
31.490 46.719
52.142 32.649
53.220 50.549
8.395 39.707
14.874 39.601
41.947 49.421
60.640 38.395
33.718 44.266
49.338 52.024
59.564 37.609
65.797 12.413
60.268 6.913
67.684 26.344
65.731 8.896
68.110 10.765
60.530 -5.696
47.482 35.886
59.775 30.466
69.008 24.352
57.873 8.446
70.144 10.962
42.224 30.780
18.036 51.626
53.436 41.454
16.793 40.996
36.899 26.311
52.973 15.691
45.131 1.351
63.284 8.676
43.857 40.428
65.392 14.767
38.239 7.530
38.407 18.660
48.396 -4.865
37.933 45.253
28.197 35.734
34.759 5.787
28.458 -12.057
30.855 19.873
20.482 22.184
30.593 15.116
36.796 6.225
46.444 -1.631
69.859 19.875
66.147 21.980
60.619 1.664
64.190 -2.859
68.181 34.123
68.539 31.090
60.021 29.120
41.553 37.467
52.287 39.995
35.209 15.160
56.857 40.803
46.132 20.148
44.450 35.547
52.857 15.618
34.174 4.465
47.488 13.280
50.594 -7.259
27.971 20.624
42.680 53.540
44.915 57.463
30.829 31.150
22.500 29.057
27.418 28.758
68.605 15.809
66.377 32.097
71.110 5.450
51.505 35.671
44.457 43.876
63.880 16.331
67.839 31.967
53.455 10.948
44.992 24.359
50.792 31.762
16.667 43.510
48.449 52.181
69.287 16.520
61.855 38.030
60.158 39.502
68.095 6.266
37.618 53.166
51.698 46.851
38.021 16.939
62.676 7.582
72.124 23.740
57.671 -13.272
63.396 21.361
24.484 27.868
30.406 55.507
27.552 44.980
41.442 53.426
22.926 60.096
26.683 43.195
37.151 44.349
50.069 36.604
13.821 55.501
53.613 50.257
32.031 45.609
13.341 43.821
5.904 36.417
34.426 3.933
21.016 41.705
13.493 53.499
5.737 54.130
11.771 41.074
12.252 44.586
32.597 -6.068
55.634 1.237
23.527 20.653
50.057 30.919
66.476 32.483
56.905 47.270
25.382 47.534
18.016 9.669
42.884 32.355
73.065 22.726
71.500 16.163
59.112 1.602
61.151 -5.672
66.055 32.563
65.140 28.347
60.600 35.890
35.252 53.085
28.977 37.061
50.845 35.019
55.734 26.749
38.809 47.827
26.352 42.203
15.654 20.119
26.938 7.321
22.316 40.396
59.693 4.812
29.079 20.235
10.130 23.629
25.182 -6.420
36.131 -15.704
47.677 31.969
39.503 53.296
22.835 35.680
16.938 40.708
24.519 15.161
30.887 14.353
2.697 30.495
16.247 35.294
2.814 35.164
11.849 38.103
47.009 47.582
48.726 46.407
22.092 39.290
19.170 39.927
53.687 43.109
53.952 33.008
21.441 43.191
-1.387 33.751
43.701 48.454
52.101 34.975
48.603 5.816
45.992 51.961
48.333 23.613
18.397 36.279
46.923 44.988
35.606 52.383
47.015 44.008
38.485 50.853
36.908 43.625
66.375 30.892
61.621 33.556
36.909 24.331
33.357 23.138
25.601 56.106
23.402 40.670
5.470 45.985
32.598 27.909
12.677 31.808
22.322 51.279
44.388 46.289
61.646 32.616
66.060 31.393
66.922 27.498
61.011 -10.844
54.064 -0.588
32.605 30.645
51.481 18.867
13.069 43.918
3.359 25.190
43.813 -3.067
48.773 -3.331
71.739 16.112
70.561 25.658
38.958 27.689
16.695 8.575
48.987 -18.929
64.131 -0.372
40.715 -8.868
15.519 24.895
32.103 43.926
37.091 38.730
51.776 45.713
51.713 35.529
27.254 36.806
15.800 48.287
55.174 -5.117
36.704 4.536
44.325 5.977
58.920 -6.247
54.866 -0.626
44.995 29.800
31.281 -13.708
53.369 -4.582
31.275 -16.671
51.279 -5.926
49.730 11.234
50.816 5.167
41.348 40.201
67.201 -19.780
58.671 -0.509
37.471 44.903
45.672 13.065
54.723 14.649
58.256 9.152
55.738 0.115
46.738 -26.085
56.251 -15.351
35.243 -17.880
57.683 -12.923
48.827 11.554
41.756 -31.544
61.315 35.214
60.456 41.120
43.974 27.169
61.645 -0.112
68.951 -0.910
41.036 29.219
47.175 41.484
65.178 30.889
70.369 19.686
62.309 2.594
41.788 27.792
45.504 45.330
70.219 24.273
66.713 20.286
60.595 36.198
20.118 45.235
33.001 42.879
16.707 20.912
55.802 27.531
29.774 23.787
24.374 16.347
54.423 -15.511
73.671 -1.205
61.789 -2.595
35.198 18.388
59.884 -3.701
65.773 34.291
65.828 33.919
67.536 1.787
75.098 9.810
57.682 19.543
70.856 11.440
67.099 3.591
14.848 38.783
31.043 48.260
71.473 23.175
50.251 51.948
14.171 38.689
26.786 41.936
30.551 37.752
14.571 46.205
73.041 17.773
48.871 20.216
62.501 41.025
29.592 50.526
55.497 31.672
63.013 15.849
69.319 13.286
52.973 49.585
52.062 43.937
43.970 18.978
53.480 18.200
31.132 -2.978
41.754 0.393
37.521 19.471
60.347 29.851
43.085 35.054
63.039 20.457
61.414 -1.564
51.855 -18.067
51.226 10.934
55.752 5.592
55.333 -1.026
60.573 30.043
49.458 41.984
50.060 42.839
12.082 35.201
16.360 44.510
35.111 11.419
36.797 13.794
36.015 24.311
16.703 18.796
19.168 39.124
32.897 43.705
41.032 -2.472
23.050 33.801
47.527 45.271
24.692 35.250
54.090 45.311
63.416 36.517
64.759 33.183
38.504 53.081
34.527 51.490
59.538 22.908
55.699 13.908
63.115 21.838
29.708 6.465
46.271 56.631
42.763 47.153
32.646 45.915
56.154 14.458
46.125 -12.857
15.614 36.621
32.120 39.861
16.088 38.145
11.451 42.070
17.003 31.496
14.054 33.488
22.931 25.598
41.339 38.113
30.387 30.557
24.509 49.277
21.668 53.160
15.861 45.275
23.671 54.738
15.991 38.087
11.551 37.782
17.729 42.364
48.822 52.274
63.057 8.533
71.898 20.420
50.600 9.290
69.237 5.826
32.914 21.430
47.372 34.594
50.533 -25.894
46.770 -10.638
46.630 -5.841
61.044 12.497
40.050 41.333
28.637 43.964
53.456 44.112
70.549 17.763
60.269 33.800
53.778 16.326
69.092 0.355
45.378 -13.777
33.916 -21.357
46.853 -15.700
50.425 -4.393
59.985 -8.839
70.707 26.116
50.039 52.494
20.610 48.698
38.511 48.563
13.008 52.737
32.673 53.302
14.909 26.689
62.653 37.984
59.212 23.415
71.942 25.608
39.986 -12.668
29.129 -17.595
25.191 -12.658
43.065 -7.359
64.084 -16.804
63.542 30.102
30.284 0.648
41.598 -15.468
24.630 -14.652
49.537 15.601
27.687 55.921
51.491 40.859
40.321 33.137
73.418 6.412
41.738 32.133
37.806 -1.972
23.373 25.638
30.594 3.136
48.308 -8.021
45.099 29.234
26.792 42.712
32.897 28.527
55.882 45.022
58.111 13.271
7.246 21.660
43.333 39.081
48.141 47.923
68.264 -10.379
69.746 1.434
56.021 47.079
40.511 25.105
62.366 40.091
56.311 -7.974
41.277 -24.997
55.423 -8.962
62.887 34.099
57.181 28.906
60.138 12.968
54.669 22.674
71.321 20.895
53.322 -10.882
39.556 35.134
54.407 27.258
64.513 22.829
36.939 50.656
62.522 32.155
43.511 34.866
61.683 23.579
46.607 49.536
5.192 42.033
15.382 12.847
42.914 43.302
38.217 47.514
47.417 36.446
48.982 -20.106
41.539 -13.397
49.977 27.835
20.743 1.476
25.822 9.837
22.941 39.472
18.402 40.942
32.566 28.240
18.480 34.689
28.480 37.393
42.889 48.267
18.216 11.427
39.859 25.273
27.407 39.708
24.097 54.926
19.613 49.755
35.544 45.478
45.494 47.093
71.058 3.947
56.131 36.539
39.581 46.253
54.715 40.762
26.349 33.005
48.170 16.118
58.899 29.692
41.865 8.285
46.451 11.884
61.661 9.235
69.834 7.441
45.500 -9.384
67.113 35.398
64.595 17.073
63.033 -17.278
22.895 22.856
49.998 37.765
53.884 20.533
60.385 11.885
38.671 -16.600
45.489 -5.050
71.667 22.665
71.182 19.361
42.704 -2.359
52.172 23.841
9.016 31.039
51.284 32.322
48.758 44.642
41.151 39.097
70.989 16.732
43.556 23.983
39.784 13.140
22.347 34.348
1.834 40.259
41.653 40.848
45.350 46.525
12.138 9.764
44.357 53.700
46.270 47.696
67.153 17.260
70.406 7.147
17.165 7.145
46.807 38.467
56.225 17.359
68.154 10.670
69.763 32.002
69.252 -4.288
22.566 -2.177
36.679 -7.292
29.274 11.016
29.394 35.026
14.259 7.558
42.411 20.506
52.925 9.466
43.913 25.011
59.061 17.994
54.827 40.200
69.168 19.063
69.639 29.408
39.293 17.447
63.174 18.417
49.817 42.158
7.039 25.150
7.541 39.440
20.426 41.304
37.638 35.724
40.419 51.386
13.622 38.172
46.966 22.138
21.776 36.025
55.250 21.884
24.794 1.385
59.010 10.368
51.785 33.765
59.199 33.673
60.235 40.919
49.365 -5.517
50.854 18.512
60.143 35.547
55.735 45.194
44.897 45.619
26.857 38.537
68.213 23.911
63.461 8.740
73.044 13.837
32.695 49.415
18.667 55.070
2.250 25.612
46.925 8.508
50.880 15.939
57.260 -16.243
52.066 -13.765
46.991 -13.278
48.623 43.408
38.460 49.560
39.443 38.308
49.976 9.617
26.819 18.753
70.699 15.161
33.418 35.985
69.698 30.712
74.392 14.704
68.433 16.061
61.764 -2.669
65.930 30.301
63.062 28.918
47.013 -3.284
29.963 -12.678
40.281 -26.283
44.213 -23.280
35.904 -6.500
35.534 1.730
34.275 -7.288
18.310 24.431
51.548 49.158
6.001 36.021
46.051 1.683
42.483 34.378
49.614 49.732
65.926 20.762
55.967 -8.447
48.387 29.953
28.119 -7.698
38.068 -2.054
39.562 18.570
61.573 23.252
61.082 12.258
45.780 -19.777
64.290 18.144
24.332 19.995
63.135 33.432
18.981 39.650
7.288 32.384
60.631 14.830
26.973 35.020
34.348 39.922
28.098 53.533
31.785 56.045
9.494 42.872
60.139 43.861
71.153 17.588
46.844 16.794
53.797 -16.667
47.622 -18.839
47.606 -23.185
55.797 -15.233
68.565 -8.734
60.338 23.093
47.940 33.830
55.190 41.408
34.407 48.644
57.006 43.850
46.125 -9.768
64.459 17.170
7.013 27.487
13.012 46.547
13.110 35.054
28.307 52.401
55.345 43.519
69.423 21.911
60.098 40.959
41.641 50.774
28.766 59.563
35.465 48.376
59.083 21.957
22.747 -3.739
32.360 33.203
17.032 -0.116
41.024 -3.110
49.557 -11.730
13.077 -0.703
3.126 11.187
67.690 12.157
36.658 47.141
20.714 12.644
49.040 0.954
53.452 -10.033
52.652 9.668
52.562 -3.080
27.997 42.470
21.127 15.992
7.198 43.972
33.384 52.593
45.570 48.501
19.874 16.608
42.269 27.730
44.393 40.852
65.169 30.042
52.180 5.078
65.139 11.313
41.544 -9.338
56.358 9.225
53.026 14.138
49.297 -15.335
58.692 -1.668
26.989 -31.148
66.658 -7.263
37.543 -26.331
23.507 4.378
28.048 39.881
15.089 27.180
57.944 10.447
71.091 25.566
44.382 19.829
43.609 36.783
16.416 20.130
25.598 17.444
43.876 -32.914
48.878 -7.893
47.971 43.630
67.180 25.166
17.101 12.414
63.657 5.250
31.924 -26.142
62.127 -7.191
37.381 -25.675
34.393 -23.145
50.974 -11.671
59.357 -14.449
73.013 5.638
50.612 23.136
11.325 30.813
10.406 54.259
13.018 47.827
65.168 32.775
40.335 46.842
46.051 31.008
63.460 31.429
37.528 43.771
4.994 41.108
67.113 8.349
38.921 38.572
40.748 8.416
63.775 -19.570
37.876 -23.972
52.290 -13.817
13.291 23.708
59.270 -8.595
53.554 -8.897
41.571 -27.386
49.418 -22.355
36.357 -3.533
43.786 5.043
64.489 25.854
70.076 8.468
42.245 38.642
47.698 48.083
53.467 23.099
30.815 51.938
16.412 36.518
14.366 41.636
5.127 35.625
40.411 48.572
39.451 21.876
27.532 37.662
54.041 13.115
59.656 2.700
64.988 -7.839
55.486 -12.715
14.185 -17.282
48.898 20.558
44.623 1.737
30.876 31.410
38.872 37.066
56.920 24.030
57.683 29.349
49.399 -18.504
48.288 -6.265
35.434 -13.985
23.904 -6.745
25.205 1.884
37.900 4.335
32.169 0.940
8.770 -1.945
47.689 36.999
22.158 46.464
18.697 57.223
21.937 38.645
30.594 47.326
40.614 44.433
32.425 45.199
52.961 41.825
49.354 32.719
21.505 45.671
27.589 53.564
32.938 -2.071
8.921 24.362
11.242 48.099
4.798 42.171
67.689 -3.060
40.170 -20.069
72.556 2.281
68.942 1.130
65.280 32.920
64.814 30.555
64.777 11.190
65.742 -9.867
45.471 50.645
44.058 49.610
30.436 41.069
32.519 52.919
33.137 50.899
45.613 46.133
38.477 45.641
32.702 43.539
44.009 54.748
30.072 42.355
57.967 35.527
52.418 44.988
62.949 40.061
66.683 22.133
62.895 -7.211
43.305 -7.202
72.721 16.178
65.637 0.516
68.972 -1.168
60.260 -9.860
54.631 5.692
43.069 -8.964
45.644 7.838
24.599 12.905
19.461 25.665
35.236 33.729
56.177 -9.474
37.803 23.853
47.021 45.127
62.877 17.460
51.045 46.202
37.960 36.358
54.827 43.299
44.009 2.117
63.908 14.489
65.375 38.446
60.702 22.457
66.884 -3.872
25.896 -29.444
20.461 -34.613
73.176 1.640
57.632 0.641
53.946 26.665
58.130 45.133
60.849 15.076
67.887 -15.148
51.394 -12.723
18.988 46.626
8.617 31.689
45.860 45.600
60.935 -17.606
75.002 16.452
63.395 -11.866
55.581 0.228
59.220 6.416
67.230 16.162
24.266 -16.228
64.333 8.878
48.141 13.377
73.632 18.410
60.885 7.810
37.805 59.826
-0.413 36.751
44.920 37.638
48.342 30.360
38.123 35.524
64.939 4.443
40.107 -1.584
16.326 15.398
29.086 -20.758
64.808 -8.683
62.577 14.092
64.485 16.019
67.154 2.041
66.910 28.719
40.147 51.110
49.683 49.865
54.438 37.339
64.017 23.796
59.277 25.731
72.504 15.519
66.015 29.256
70.915 0.940
67.876 21.730
67.335 14.313
48.087 42.445
36.075 15.597
29.194 46.025
17.524 32.285
52.579 42.861
52.968 44.156
24.371 21.528
41.597 3.798
39.528 40.888
36.766 17.698
48.846 19.890
45.414 40.466
29.135 4.647
44.990 32.316
35.781 52.129
31.604 42.426
48.209 13.478
45.014 27.552
47.746 9.111
50.605 19.322
36.539 10.122
10.218 22.680
28.932 -7.366
47.711 -10.545
63.425 0.623
49.431 -9.507
71.549 12.362
58.143 -0.938
45.382 29.216
0.665 36.068
30.553 29.085
29.634 54.150
61.057 7.879
39.504 27.810
52.937 35.864
63.899 37.973
57.939 40.377
31.479 45.276
56.722 41.614
43.756 4.229
34.559 7.363
45.312 39.414
54.047 49.291
65.008 38.933
70.639 26.333
48.789 37.423
39.845 45.775
66.418 34.631
22.204 49.287
51.108 42.936
69.688 5.437
61.997 36.122
46.831 16.151
13.131 -14.796
48.077 5.398
59.916 8.235
63.582 -0.261
57.295 -1.073
20.029 -7.919
17.286 0.024
19.785 34.266
25.943 50.423
24.061 11.822
40.268 14.683
65.919 2.423
38.084 -25.735
31.888 11.924
52.732 42.242
58.322 21.081
67.523 32.845
46.125 23.516
49.293 27.348
64.879 26.526
46.758 -0.692
49.391 39.997
34.084 49.695
54.046 43.575
39.058 56.091
28.272 53.340
14.099 46.235
30.635 44.585
56.920 40.787
72.585 13.978
68.005 3.717
55.311 30.226
56.941 32.281
66.173 11.134
62.279 17.742
58.217 -6.454
62.969 36.382
48.662 42.004
60.593 26.189
29.495 8.398
62.260 -12.501
67.451 -6.454
61.035 -5.930
47.656 -4.734
46.416 6.068
68.614 9.434
64.779 2.843
72.934 -4.926
64.073 6.589
71.798 20.172
27.272 26.615
36.329 17.342
60.962 36.613
51.414 -5.331
52.683 -3.625
63.358 26.702
42.568 46.915
30.766 -11.936
58.141 8.616
70.088 -3.756
60.639 10.289
68.623 31.474
45.954 15.850
55.912 46.909
60.878 21.380
47.751 -5.076
39.335 -22.347
67.017 18.467
58.317 -9.482
30.013 -25.538
25.643 -20.761
49.682 -18.616
63.036 4.907
28.185 20.630
37.329 17.769
9.846 25.280
22.709 42.364
16.244 41.377
52.545 35.438
66.620 25.092
40.005 50.023
65.509 14.502
61.712 31.390
75.729 2.204
61.058 22.512
59.450 2.894
58.170 -11.858
58.475 26.161
58.300 29.994
51.980 11.237
37.107 48.737
15.163 46.286
7.883 46.516
4.905 41.329
21.741 54.715
6.475 48.839
5.409 40.993
28.105 50.729
28.709 33.936
58.207 45.579
54.847 44.718
54.602 -15.374
63.465 -6.951
52.071 4.086
67.984 14.045
57.838 17.425
50.618 -19.089
67.942 29.364
59.685 35.257
61.939 38.794
54.205 52.025
32.455 48.530
38.496 16.017
8.182 46.573
5.249 36.312
49.992 9.070
50.060 8.411
25.836 26.706
67.862 23.072
26.964 44.614
25.247 52.766
44.203 39.133
61.043 18.081
24.006 34.274
-1.811 29.592
3.822 25.699
64.844 15.003
23.081 -1.456
24.807 -2.726
50.030 -22.867
59.493 -12.157
72.637 -1.479
59.128 -6.244
65.032 15.756
71.176 16.137
67.921 1.241
73.103 0.441
62.982 19.998
38.349 26.726
50.381 -2.445
43.755 -14.872
68.949 24.480
55.364 44.393
47.075 49.416
58.943 -3.096
59.668 23.582
68.107 18.745
37.744 -6.186
62.101 31.741
9.734 10.777
22.074 -6.105
36.146 16.690
22.471 -6.550
40.191 -31.449
63.432 -7.838
44.525 -29.556
65.182 5.935
63.163 -4.945
65.707 2.682
56.955 -13.542
51.284 -21.766
64.734 -14.960
68.699 -1.582
70.598 20.061
71.655 10.640
69.245 14.253
16.746 19.733
35.253 47.722
37.566 38.099
58.944 17.918
61.548 25.811
65.788 15.749
45.707 7.535
39.520 43.031
26.006 40.071
5.497 41.510
18.727 45.166
44.291 11.532
59.154 18.348
59.271 -1.682
35.392 -20.219
50.740 1.276
59.736 2.671
37.041 42.380
50.937 46.016
57.888 44.297
41.657 43.039
24.546 55.624
14.243 13.619
29.539 -3.624
40.921 39.838
37.456 39.876
55.664 16.620
65.728 18.343
52.725 33.946
54.452 47.466
42.368 53.446
66.517 9.583
72.451 14.952
60.513 11.590
1.102 22.312
15.187 38.349
17.985 46.360
8.234 33.720
59.795 12.900
60.392 35.588
39.911 5.951
64.987 32.072
68.558 13.621
72.452 0.386
67.976 11.780
42.428 -12.884
52.122 1.323
59.326 -12.667
66.195 1.181
66.555 17.695
62.244 2.942
41.867 -22.671
59.472 -10.155
70.861 11.890
47.545 4.527
3.425 22.757
12.256 11.593
46.396 34.279
39.673 46.788
48.908 42.040
32.521 53.605
31.164 26.041
36.303 48.233
67.878 27.723
63.327 10.075
45.401 24.270
32.741 -0.117
6.875 5.278
12.910 44.093
17.485 56.480
30.745 57.765
54.172 10.175
60.620 3.924
45.357 -1.569
57.857 -9.409
47.039 18.810
39.343 14.395
40.818 8.302
49.370 -0.313
26.858 48.427
44.055 56.621
55.276 44.970
43.816 27.372
28.341 40.827
57.657 -8.680
61.197 32.437
60.713 4.610
45.122 12.544
34.619 -9.262
62.762 -18.259
55.651 -12.419
57.655 26.807
46.867 19.869
60.253 38.151
60.602 41.852
61.751 27.730
48.118 50.186
54.338 49.868
30.035 48.288
10.841 33.046
37.956 50.427
60.136 39.558
70.150 -4.151
61.996 -8.272
33.938 18.993
47.370 1.803
67.339 -13.311
44.499 33.140
33.963 28.710
16.817 32.974
28.107 44.412
12.950 24.423
46.836 48.871
61.631 0.408
71.451 21.808
69.500 13.984
72.162 10.385
71.694 7.765
44.258 43.731
68.954 28.035
54.303 38.936
53.035 21.599
41.146 8.623
64.417 8.575
64.338 24.267
74.056 -4.669
59.515 15.129
53.197 23.173
61.078 41.281
63.996 22.379
64.492 33.584
34.674 58.630
59.721 29.433
26.096 33.561
25.266 43.332
33.444 55.481
39.572 50.855
31.884 53.458
30.397 50.198
41.941 45.710
27.623 51.341
12.955 37.321
38.829 45.443
57.411 38.300
49.321 51.983
29.441 27.101
23.237 36.860
31.000 27.288
60.371 44.329
44.615 32.313
57.749 20.582
55.900 46.365
22.355 31.682
30.361 44.644
32.984 45.140
18.160 25.718
32.284 35.956
12.120 59.895
41.342 16.702
5.802 36.421
32.126 40.791
53.009 4.066
62.009 -2.556
58.505 6.350
45.271 -9.078
69.735 3.883
33.728 -23.463
53.247 -25.513
46.083 -9.717
61.997 -1.503
66.465 24.531
42.205 -3.307
33.163 -20.889
45.901 -15.542
41.352 -26.598
64.723 -8.750
59.071 24.153
28.433 25.786
22.192 36.607
62.567 40.912
41.084 44.689
53.435 14.163
40.857 -2.381
13.315 16.966
55.621 28.928
57.806 -5.227
52.346 -1.373
69.074 7.601
69.215 22.726
58.750 -17.544
74.845 3.942
73.385 12.133
42.829 24.427
15.965 28.575
47.087 3.718
32.678 16.392
12.973 28.653
67.958 2.222
63.249 -4.171
41.191 1.351
28.618 21.717
20.673 27.616
39.657 42.474
21.099 41.582
26.857 58.812
8.704 34.145
12.387 32.334
9.156 44.930
8.447 36.393
30.234 39.867
44.132 30.198
20.816 51.447
34.010 40.705
43.117 6.687
34.851 41.580
52.346 30.738
55.919 32.339
73.321 4.983
14.739 5.790
61.553 42.292
39.041 53.136
61.414 41.639
42.217 43.181
61.722 39.865
68.030 -2.235
71.236 1.322
73.325 -2.452
43.828 -12.396
18.382 -12.163
45.849 -19.459
28.435 -9.944
43.955 14.605
46.756 19.074
52.519 26.666
61.528 36.644
53.140 22.951
57.549 36.250
50.791 -0.919
72.642 6.342
56.835 15.153
67.296 33.201
63.122 25.601
54.226 15.970
32.858 42.343
23.434 53.255
51.450 52.291
68.925 27.274
58.951 39.242
69.308 13.378
50.597 -20.186
40.419 43.089
34.223 39.565
34.632 47.722
29.594 57.490
32.839 40.285
61.842 15.130
46.270 18.127
30.756 30.240
33.882 35.095
1.104 14.656
41.069 -3.361
17.164 30.733
6.823 26.229
64.677 27.082
31.846 28.988
21.448 50.782
52.061 38.363
53.386 -6.316
70.977 20.362
42.536 29.376
46.665 55.734
43.661 28.170
57.327 9.612
51.606 15.057
44.104 29.210
71.782 -10.663
63.788 0.260
70.882 -3.913
75.109 10.605
44.293 -17.643
40.018 -16.744
62.530 -14.980
53.399 -14.758
62.345 32.023
49.470 45.374
58.691 41.606
55.971 36.637
68.936 19.044
62.233 34.822
46.337 38.660
59.757 34.593
74.613 11.147
58.522 36.562
70.035 24.052
67.002 18.744
63.528 32.973
46.981 22.026
26.609 -11.450
39.774 -9.502
64.101 36.191
44.923 38.938
41.194 7.497
62.655 1.269
56.318 -21.006
70.646 10.146
69.686 0.600
54.948 -10.347
48.568 32.318
62.462 8.555
10.927 44.800
14.067 20.999
45.240 43.009
40.122 35.345
36.457 19.282
61.158 18.343
66.249 5.745
61.963 40.091
38.928 28.221
35.413 41.307
64.585 39.697
32.474 44.627
32.461 18.511
71.790 27.005
72.077 17.579
61.518 4.061
59.519 1.175
70.518 24.048
58.789 46.746
59.390 17.222
49.030 48.878
51.044 19.678
44.396 37.212
74.934 4.535
68.833 2.846
56.916 -7.765
7.337 0.405
54.772 -10.686
72.433 19.493
72.280 9.673
45.146 7.318
40.581 29.975
18.032 14.968
50.923 3.524
19.158 -14.862
22.515 -16.690
31.139 39.484
49.381 15.286
48.732 -12.229
61.621 -13.525
60.697 37.824
50.879 39.738
57.795 39.656
55.284 22.708
23.311 12.423
8.212 20.123
27.929 22.641
25.671 46.972
68.465 22.234
50.467 35.230
62.716 28.212
32.194 54.557
21.245 48.975
10.294 41.733
18.923 40.838
5.254 40.796
64.299 21.285
35.944 5.760
15.936 22.576
14.826 -1.172
13.016 41.235
17.610 38.967
23.951 38.566
23.385 57.972
56.871 45.555
35.320 52.957
21.004 20.342
35.655 48.932
59.437 19.694
40.111 -3.098
32.284 8.514
45.707 -8.386
48.081 4.540
47.290 36.953
59.763 31.829
39.147 38.552
35.715 41.923
55.475 20.812
29.349 30.334
21.861 20.288
54.578 6.938
52.142 -5.928
67.902 23.973
64.346 4.173
53.654 51.410
35.346 28.130
20.957 47.601
25.893 10.057
59.919 0.951
70.311 4.390
41.418 36.118
37.671 47.550
35.428 55.121
39.757 39.429
39.459 54.640
65.314 30.803
70.173 25.426
73.331 10.131
57.626 41.661
45.763 45.385
46.170 42.416
66.597 35.377
52.203 50.909
50.695 32.675
64.307 19.895
67.767 29.820
56.117 40.966
72.994 18.231
64.954 27.981
31.551 47.022
58.681 25.586
25.665 37.186
12.000 0.048
13.043 6.010
41.619 11.382
10.751 43.129
14.747 45.152
36.380 52.371
19.761 36.251
62.976 31.558
46.390 44.758
37.942 30.823
2.187 48.418
33.952 48.801
72.385 11.673
71.480 3.643
48.615 30.587
21.792 34.035
41.643 57.536
6.597 38.925
51.403 44.669
54.974 42.471
60.906 36.340
49.087 48.609
34.909 53.803
71.203 5.305
69.648 13.751
59.274 42.111
51.027 -1.546
33.183 -15.308
61.914 -19.243
56.114 14.071
35.633 25.017
10.384 27.859
54.678 1.770
42.014 -18.707
54.461 19.093
35.996 24.334
53.290 -6.479
45.254 -1.857
66.258 -0.958
52.429 -3.982
66.479 11.948
72.338 12.536
60.292 35.617
60.145 6.606
46.261 28.940
39.779 25.831
53.564 -8.665
58.528 -16.474
50.162 -11.931
61.901 16.429
22.519 55.615
30.988 51.670
14.644 30.217
64.582 15.483
26.836 2.631
45.492 40.613
62.701 39.345
61.799 29.992
50.531 41.006
15.358 39.193
25.436 5.310
41.237 25.572
15.800 25.770
39.632 50.397
67.243 14.597
57.814 45.414
59.622 40.538
63.673 13.015
74.597 4.084
47.525 -15.834
41.143 8.038
21.726 33.313
28.096 35.769
55.675 -10.475
46.615 -1.401
11.715 50.978
38.890 49.879
28.590 49.546
66.001 6.246
72.627 -1.326
47.218 49.421
53.261 41.288
56.059 46.489
28.858 52.271
61.634 38.265
46.995 12.103
51.215 0.901
58.703 6.992
24.021 48.869
26.823 44.401
26.977 49.329
5.569 20.261
25.666 32.417
18.775 42.042
3.028 13.907
19.382 15.940
48.507 21.257
54.835 -20.082
70.474 26.245
52.453 45.696
35.225 50.942
21.913 23.119
23.693 41.510
30.943 57.947
54.794 34.437
64.535 39.047
66.811 13.603
61.047 -14.795
60.561 -31.820
56.259 -6.273
37.983 -17.713
41.417 -18.638
65.782 -3.280
50.401 -14.984
28.253 -12.726
44.919 0.496
27.147 -11.665
34.458 -13.998
47.522 -1.204
71.019 -9.103
28.616 -23.067
36.643 -20.405
49.042 -22.076
68.194 -3.514
60.697 28.882
26.113 30.782
62.307 40.933
57.798 36.764
60.450 43.973
69.881 21.283
54.222 -7.387
44.389 19.323
31.559 22.137
40.476 44.496
19.939 53.013
10.901 51.811
27.329 46.738
18.521 55.624
54.104 49.577
53.908 37.105
57.512 29.642
24.951 55.229
11.982 49.496
61.562 43.373
34.363 45.848
39.802 49.620
67.511 24.373
67.033 17.229
50.677 3.818
25.738 29.715
35.963 -8.240
26.790 -12.942
52.807 -17.275
57.159 -21.054
64.409 -5.410
23.496 0.390
45.798 -10.862
35.945 -17.384
49.059 -31.224
51.121 -8.741
65.116 16.686
59.672 39.893
56.804 45.987
44.151 28.577
47.191 4.702
58.835 25.600
67.020 -5.289
61.748 -9.599
23.425 7.677
40.506 11.650
63.655 26.025
73.722 18.333
54.306 11.038
52.417 37.244
44.126 48.141
55.684 43.423
16.515 6.997
35.599 56.299
36.061 50.787
11.305 56.320
5.715 36.716
48.215 -2.680
9.056 12.153
34.382 1.632
20.926 48.138
44.335 17.687
49.082 22.732
37.573 -15.851
44.870 -34.945
49.487 18.502
21.769 55.818
64.886 38.813
64.533 40.641
48.500 50.431
48.246 43.084
22.617 0.307
43.651 11.370
64.039 25.945
67.480 26.422
55.677 -12.645
47.783 -13.204
65.332 32.571
61.127 24.876
51.773 17.113
46.850 47.547
70.578 22.930
73.260 13.897
74.188 -5.592
52.505 -9.274
53.098 -14.431
51.920 6.825
14.825 17.885
25.722 20.013
41.976 40.918
34.325 25.168
54.438 31.410
33.891 51.907
30.344 30.014
14.494 44.918
30.720 42.743
67.922 30.895
45.415 47.162
19.023 47.860
39.782 52.623
32.483 50.255
43.799 47.978
49.183 47.068
37.109 32.608
67.984 29.867
48.940 13.348
4.631 14.134
15.954 44.781
39.192 36.778
8.504 22.604
50.128 49.008
61.799 30.397
36.395 17.617
57.784 -11.341
65.453 17.115
56.304 50.149
40.808 54.963
55.998 37.073
27.105 34.833
56.444 36.797
25.243 48.108
54.076 24.209
58.365 22.625
16.718 8.353
48.735 29.265
44.261 29.806
68.192 33.098
73.353 15.422
48.673 34.166
13.306 39.604
14.444 48.250
16.126 36.706
47.431 42.446
41.375 20.832
18.289 41.068
33.193 -12.630
9.463 34.703
29.303 49.964
48.137 36.814
67.934 27.905
67.633 21.122
74.545 15.473
49.109 3.148
51.552 21.111
59.353 25.217
5.544 28.885
5.489 30.501
64.187 6.635
58.134 16.976
33.457 -1.794
20.498 5.274
23.736 21.479
3.716 20.667
18.305 20.665
3.265 18.369
19.808 29.246
8.813 37.765
2.239 40.690
31.038 48.350
33.977 60.792
32.750 37.262
23.587 46.988
28.078 57.683
36.055 15.312
40.656 4.724
53.555 42.723
44.417 -13.547
61.387 -7.674
66.351 3.014
66.685 -18.199
21.480 12.941
15.554 30.085
36.324 6.288
37.611 -11.077
39.811 -5.670
30.236 40.323
56.500 44.537
30.048 31.457
27.095 28.838
37.614 42.252
33.076 53.200
9.698 45.114
-4.338 38.344
18.144 44.700
32.672 41.616
5.871 35.684
62.935 40.779
51.639 19.653
42.273 24.768
52.465 47.113
51.707 28.380
48.483 24.587
28.191 -4.898
41.592 -13.424
58.783 -10.130
51.828 4.471
16.535 -23.589
54.986 -19.378
73.584 13.488
58.120 -19.487
30.544 -14.722
34.595 19.229
35.245 53.156
28.978 54.775
34.689 33.996
53.292 4.812
43.739 -4.205
31.096 -14.709
38.974 -27.370
43.329 -8.216
39.118 -17.829
58.973 -7.421
29.535 -17.023
66.953 5.979
70.735 22.296
50.364 20.225
16.138 20.889
20.079 29.582
7.929 33.508
62.967 33.927
73.149 16.688
50.868 30.187
58.850 33.319
36.449 55.013
66.436 35.462
37.101 27.231
62.735 38.587
19.811 33.162
67.082 8.778
60.613 34.207
47.644 47.060
28.129 44.545
40.912 25.089
36.854 46.724
53.000 46.140
59.777 20.301
58.914 34.369
66.800 15.348
62.744 30.313
27.928 10.245
21.316 19.931
33.734 49.896
42.005 14.688
46.916 -15.259
54.114 -1.147
59.311 10.943
65.790 0.243
33.164 45.626
-0.972 20.303
53.052 40.248
30.488 42.409
68.553 31.978
53.853 23.192
53.308 -6.152
17.536 35.323
29.577 20.299
50.754 45.754
44.727 48.510
47.784 41.376
51.473 43.633
30.904 45.832
14.471 40.403
35.672 58.813
1.615 18.100
29.787 33.785
47.888 12.253
23.747 36.502
19.603 42.933
10.268 4.737
26.731 2.428
20.428 33.449
5.729 36.423
34.728 56.679
55.770 37.251
30.556 42.519
32.029 0.966
54.476 -12.169
60.824 1.883
52.846 47.621
6.060 36.240
27.060 4.947
22.276 -5.752
52.847 -14.178
33.450 -26.962
22.155 -4.272
45.493 17.930
57.475 8.127
73.643 1.039
43.889 -20.280
40.549 -25.260
31.278 -12.242
42.216 1.493
40.806 22.683
64.694 29.070
69.951 0.657
66.692 5.371
69.867 11.716
72.748 9.561
60.876 -6.138
33.402 -13.156
53.689 37.326
34.990 45.533
28.948 53.840
68.598 27.707
58.990 26.699
30.033 9.428
33.407 11.358
19.451 23.064
20.931 24.441
45.218 20.303
50.791 35.760
43.123 26.455
58.767 43.058
46.734 42.373
24.879 14.566
32.834 35.011
15.259 38.200
25.377 35.396
20.352 41.771
30.362 56.377
10.762 33.137
44.836 54.898
43.653 27.608
18.714 55.886
32.597 51.155
44.821 46.950
39.336 51.331
47.497 12.266
49.087 14.116
53.847 10.532
45.450 9.314
68.531 22.973
52.271 13.410
40.327 -31.204
44.570 -11.473
36.957 -16.701
45.752 3.641
45.879 -19.681
41.399 -3.349
61.168 16.119
65.424 36.048
39.425 30.403
48.407 30.956
17.779 41.256
2.096 49.187
44.688 36.108
69.014 6.772
67.828 23.835
71.878 19.037
60.469 11.000
54.762 3.730
60.731 12.995
56.278 -7.314
66.459 0.240
33.237 3.359
38.555 -12.602
53.672 -16.146
60.933 -4.800
62.829 -16.162
51.196 9.032
12.563 37.536
18.637 49.905
55.489 38.481
63.172 32.483
64.299 32.007
48.782 -10.641
56.290 14.517
45.796 -23.441
39.047 -19.969
39.222 -1.980
43.225 32.726
12.600 55.482
26.440 35.220
32.545 27.844
56.317 39.296
38.439 -22.800
19.299 -21.776
58.329 -12.155
57.018 -16.201
29.302 -15.710
45.352 19.369
62.703 10.377
51.340 37.161
65.380 -12.031
50.819 3.041
71.078 -7.553
38.735 2.256
9.273 35.216
38.677 55.866
12.508 30.226
27.231 32.067
22.345 18.189
21.081 19.792
56.530 36.493
52.835 41.525
42.018 41.496
3.950 26.125
52.831 36.948
51.994 -4.921
40.323 -20.639
44.662 8.831
41.562 -6.090
48.660 1.683
65.253 -11.506
58.147 -12.142
55.736 27.276
40.382 40.411
30.861 36.783
18.462 58.022
39.067 35.560
61.162 17.153
29.206 50.706
16.660 45.688
19.777 42.057
9.606 43.020
45.497 42.897
31.368 44.092
45.670 49.678
21.731 -1.497
53.881 17.123
47.990 5.281
24.306 31.543
67.867 21.634
73.128 7.023
67.283 36.380
70.380 14.593
66.172 18.682
67.727 3.581
65.102 22.103
60.160 41.666
55.285 -0.672
41.147 33.485
30.931 34.256
52.554 41.810
63.125 27.094
65.135 24.217
62.118 40.722
56.015 26.511
63.818 29.069
49.406 32.178
58.875 40.359
66.569 20.607
51.439 -11.589
22.584 -12.971
47.348 -10.512
69.278 -12.070
67.646 6.605
60.187 7.955
57.079 -0.064
56.678 35.069
62.194 14.752
69.076 13.288
63.078 -14.135
45.056 -6.429
48.461 -0.304
64.628 1.727
46.633 -0.910
52.925 1.324
44.158 11.813
63.030 21.708
64.084 -7.158
54.881 36.713
43.692 44.092
37.662 47.679
57.128 48.720
27.249 39.954
5.599 31.566
38.740 33.043
45.547 17.473
51.562 32.427
55.161 47.209
47.052 43.526
61.621 32.613
50.801 44.669
58.559 35.583
60.013 4.374
44.726 -17.056
53.237 -9.963
61.936 -8.396
49.105 40.770
49.149 54.916
52.176 43.519
31.557 50.783
31.462 42.937
53.654 35.285
52.164 43.433
46.928 7.243
34.208 -13.706
41.745 -9.569
20.628 -14.540
61.709 2.089
49.154 -0.594
62.547 1.979
47.933 35.102
62.081 36.967
54.341 -2.726
54.184 7.253
24.831 11.649
46.814 -12.417
43.573 14.952
46.505 14.186
71.625 17.527
64.848 2.071
71.800 21.807
63.908 25.374
60.029 41.346
33.217 35.602
35.409 40.712
27.751 51.032
68.800 16.632
59.685 23.230
68.139 21.897
69.580 11.322
61.499 -6.495
67.281 11.231
39.057 43.876
22.318 49.789
52.649 52.312
42.509 48.542
56.624 5.925
65.547 25.755
66.674 2.742
11.116 38.902
5.808 36.525
70.745 -9.677
71.320 2.709
44.352 37.305
52.564 37.649
62.023 17.268
38.899 37.261
37.066 45.984
31.561 40.126
29.619 48.036
7.026 42.335
8.768 29.183
7.075 27.147
14.973 17.320
35.831 27.797
54.972 -18.752
58.166 21.867
50.739 38.029
22.152 46.067
48.432 37.394
58.006 30.628
60.811 28.857
69.571 13.768
64.455 -0.283
47.314 -25.372
70.253 -5.811
64.078 6.716
70.373 9.510
65.854 7.045
45.771 32.265
24.832 39.367
35.211 50.427
40.400 50.094
20.768 54.228
18.520 46.723
23.976 44.312
62.837 35.504
51.417 43.801
33.772 51.918
52.675 42.329
15.880 54.865
35.254 44.784
55.368 32.718
58.205 39.197
68.521 28.838
69.544 19.379
35.826 22.133
52.115 15.839
39.155 10.123
55.509 4.620
68.272 22.865
58.114 21.696
63.587 34.657
21.582 43.450
50.532 46.873
48.117 45.474
44.837 48.799
57.594 6.716
39.192 26.341
52.466 9.574
64.591 -5.810
44.552 -9.572
37.318 -3.059
36.087 12.364
41.947 2.845
52.026 6.083
30.809 -20.808
41.234 -18.522
41.056 -0.740
59.028 38.191
27.321 35.644
49.053 45.851
-1.934 32.303
47.731 14.653
41.635 -7.612
43.426 25.296
54.488 46.381
61.883 39.312
48.704 48.009
59.795 35.213
30.949 25.331
18.279 47.718
45.342 26.165
23.137 53.501
15.957 46.868
29.127 51.942
4.978 42.080
75.289 1.489
46.767 -6.448
26.900 -4.134
33.829 33.326
35.021 53.159
37.176 44.016
29.477 50.291
48.103 34.755
35.757 12.927
44.671 -0.419
61.157 22.719
49.347 -18.356
64.016 3.205
53.919 25.465
35.181 25.073
18.791 17.416
40.727 -2.354
70.660 3.553
63.477 18.762
32.996 -24.526
26.613 -4.204
37.169 0.656
64.141 -10.402
22.966 -0.865
64.880 21.242
56.343 -9.929
38.548 -5.266
24.247 45.595
14.265 46.144
53.428 33.584
61.145 13.061
56.126 -3.006
69.755 13.950
55.468 -10.552
40.704 40.928
37.507 15.233
51.336 13.344
46.439 18.692
32.151 35.239
59.203 12.765
44.916 -7.478
37.346 -15.775
17.555 4.061
47.724 23.908
69.676 4.331
38.730 -17.337
40.563 -16.918
58.797 -9.687
54.841 -9.968
72.110 8.315
68.896 8.581
18.133 -2.910
42.692 17.696
71.943 19.810
74.370 7.382
68.932 18.665
66.831 9.897
52.579 -22.301
59.688 9.176
63.470 34.160
47.710 22.689
58.810 1.372
61.754 24.151
60.032 -6.885
59.897 41.607
47.862 47.135
7.957 41.132
27.407 41.955
42.707 55.951
68.067 28.804
24.693 52.709
44.783 49.787
51.663 49.663
69.140 9.286
56.031 46.822
17.322 53.080
42.338 51.096
28.493 45.943
17.948 35.997
26.777 35.013
74.328 15.213
60.766 7.649
48.560 -12.306
68.106 -3.268
63.788 -3.552
42.950 17.723
36.480 6.610
13.234 12.381
16.007 8.805
31.747 55.131
61.461 30.804
44.389 6.432
62.371 41.111
40.821 19.800
23.554 59.093
36.688 44.065
66.659 1.800
53.385 4.973
44.821 -3.878
63.032 26.472
60.587 31.334
54.464 33.710
28.222 29.742
43.563 33.847
21.681 52.933
39.433 49.356
58.820 -0.232
65.625 -0.126
58.070 20.382
51.517 -16.647
34.237 -8.194
25.919 11.473
7.588 24.785
33.551 56.388
25.612 55.883
17.800 41.275
33.203 40.512
5.432 41.551
19.920 39.320
22.013 37.200
6.984 45.452
44.147 39.921
62.835 12.703
39.687 30.636
48.397 42.500
31.323 31.318
45.119 -10.021
64.666 10.139
69.739 24.773
67.042 -3.107
68.265 32.261
45.070 -7.173
66.904 9.948
69.403 18.354
44.360 6.021
54.778 -0.962
31.877 -18.192
60.057 1.398
59.559 29.312
39.930 -5.206
47.600 -17.583
48.298 -2.224
38.447 52.634
44.163 17.167
58.667 34.347
64.814 28.807
63.891 -16.902
28.397 -26.452
54.907 -21.625
13.225 -23.112
48.687 -1.379
69.900 30.420
75.038 9.993
49.255 25.786
59.364 17.238
16.003 46.626
12.767 50.894
33.102 57.333
48.753 48.150
38.607 23.096
49.414 43.068
67.261 32.225
65.457 -16.688
55.096 -8.076
61.353 16.001
66.923 35.257
48.635 11.383
2.470 31.814
2.648 29.173
3.741 24.909
18.160 51.597
20.967 51.688
41.200 46.865
52.782 41.433
25.376 42.833
18.461 41.567
31.288 47.051
53.289 45.914
12.784 48.742
31.534 51.232
35.412 43.467
21.122 44.312
29.522 55.404
23.510 41.857
26.346 50.608
9.628 38.536
14.671 46.443
19.955 41.217
3.885 46.746
15.309 31.758
19.515 50.948
15.303 49.426
5.553 31.145
29.430 -8.888
58.832 0.125
35.231 6.222
16.556 55.377
41.985 25.474
57.357 45.418
46.960 52.358
49.303 54.021
34.178 34.157
57.601 44.914
48.765 50.991
8.219 28.061
55.539 -22.043
70.331 12.228
69.029 27.093
59.890 37.021
66.114 28.638
57.972 -1.254
38.320 25.716
63.652 35.812
56.583 41.907
54.391 50.130
17.587 37.953
9.068 40.695
34.024 39.409
64.431 30.503
38.142 55.807
52.841 45.697
64.599 1.732
70.717 21.885
61.497 26.994
59.378 -0.103
36.617 -31.516
18.318 -26.890
38.274 19.177
60.027 9.767
45.533 -1.328
43.666 -20.381
41.979 -16.110
48.112 -6.260
70.084 -3.688
65.189 25.332
70.368 9.071
74.104 20.859
31.518 49.446
6.178 52.919
23.427 41.101
32.145 55.927
11.165 54.708
5.549 41.581
61.474 40.574
65.517 6.107
8.824 51.878
14.410 11.294
42.296 35.591
56.930 28.887
56.478 35.511
65.715 -3.842
62.083 -11.642
67.008 13.724
47.838 -22.767
57.099 -23.165
51.187 -11.224
36.920 42.402
60.737 42.334
70.222 29.786
56.073 48.154
29.296 48.994
58.135 37.913
34.880 0.380
62.032 -15.183
65.293 9.421
71.012 12.176
66.047 18.754
57.964 36.879
66.740 0.794
51.366 45.805
60.731 31.556
64.111 -4.536
43.377 18.296
62.752 41.788
44.772 33.886
56.251 37.252
46.182 34.103
45.471 4.898
47.988 -12.845
48.749 -34.230
67.348 -11.169
61.206 -16.287
67.496 2.763
63.763 9.113
29.565 45.322
65.959 -1.832
66.018 19.222
58.804 26.196
24.717 37.921
54.957 16.827
53.690 46.070
24.563 49.365
13.980 48.912
22.634 41.603
57.520 30.701
63.006 17.546
73.798 4.545
56.952 11.781
16.554 39.065
68.787 33.552
59.485 29.886
51.589 45.950
30.946 1.435
28.415 37.741
31.221 41.937
60.889 45.291
52.812 38.601
57.606 35.644
33.330 34.351
47.226 49.754
55.595 47.686
27.771 51.504
21.627 41.532
23.555 33.456
34.582 17.684
46.939 39.710
61.692 28.954
71.653 15.405
71.002 16.692
73.791 5.527
52.244 -2.882
51.786 -10.626
66.229 -7.477
55.207 46.971
50.843 33.364
64.338 6.737
72.910 17.533
29.632 8.773
31.236 32.225
49.294 3.429
67.174 16.699
50.264 4.085
72.896 16.180
58.875 15.325
32.628 -28.641
28.638 -19.194
43.956 -24.797
52.790 -19.357
70.580 -3.583
54.713 -14.381
69.541 8.462
66.381 10.018
72.121 20.290
51.710 49.574
74.748 -4.593
64.166 -13.026
22.947 -5.083
33.166 5.992
60.149 -0.680
59.191 -9.890
61.916 31.786
58.261 47.204
21.910 29.840
71.027 22.190
32.727 48.686
48.701 53.311
8.158 43.657
34.988 57.156
17.503 46.274
41.332 32.360
41.812 46.922
26.255 36.111
38.828 52.451
17.213 40.564
27.732 40.253
42.268 35.725
15.863 44.042
12.493 1.013
69.286 -17.336
66.129 -13.637
44.573 -17.742
46.390 -14.577
61.049 -14.268
49.886 -4.500
65.752 2.080
45.930 -0.051
42.054 -16.704
71.941 3.664
58.038 39.609
50.018 41.719
59.658 35.457
60.329 -1.328
68.725 22.668
69.126 13.238
64.406 37.219
70.530 22.123
69.110 14.879
55.592 34.091
48.474 18.039
61.136 -16.463
62.416 -8.432
50.228 10.851
44.779 -15.194
41.088 -21.138
12.847 -1.770
11.354 -4.657
16.750 19.207
41.505 21.864
58.010 21.810
26.935 25.916
52.026 34.731
50.121 29.339
63.376 -3.854
43.769 2.498
60.458 23.377
63.620 15.257
48.401 11.349
49.133 47.710
20.537 42.162
53.203 39.822
52.817 -10.063
48.879 -10.638
54.058 -9.047
41.546 32.150
15.468 44.635
5.357 30.830
70.993 24.886
63.494 41.185
18.197 48.805
36.522 45.297
65.905 2.413
64.310 16.548
56.927 13.123
47.564 1.953
50.658 36.009
28.125 46.817
70.166 2.414
55.485 46.727
54.815 -7.928
35.730 -22.259
15.830 -9.042
19.030 -17.341
28.583 -11.715
20.426 30.183
29.342 33.690
19.993 45.505
25.622 27.500
35.490 23.672
34.811 11.037
59.409 16.535
65.723 -2.935
59.490 -7.792
58.859 -16.599
51.805 -5.423
66.862 37.262
68.569 10.657
68.589 16.052
52.257 30.238
55.661 37.579
43.720 -12.342
71.496 -1.390
62.237 -9.013
70.681 15.073
31.845 42.968
41.341 44.975
25.817 42.073
32.763 33.684
38.979 52.600
56.296 48.471
64.567 19.340
27.530 2.459
26.841 -9.751
27.029 -20.451
32.485 13.763
11.091 41.814
18.940 37.561
45.937 -0.115
46.922 24.795
70.146 18.277
63.437 25.344
68.751 13.635
56.051 -9.841
59.949 13.131
59.446 23.961
59.143 39.361
72.674 19.771
49.107 -13.948
55.535 -11.184
66.682 28.952
53.159 19.000
35.086 14.017
46.796 -11.216
56.505 40.750
21.279 53.563
13.235 14.413
60.187 28.223
70.196 6.231
65.569 -7.662
31.442 23.695
45.860 27.896
70.404 0.694
62.257 12.070
59.997 41.430
51.402 24.530
58.669 42.760
50.361 31.186
42.591 24.137
58.129 -7.024
61.334 -15.395
52.554 -17.937
53.322 -9.713
72.381 22.400
31.447 -5.502
45.085 -9.276
63.186 14.936
43.302 15.477
27.042 6.940
15.480 12.041
11.838 22.764
17.513 27.883
35.938 14.603
26.285 7.543
37.424 -22.893
64.035 -9.495
62.147 -18.787
51.096 -13.945
34.532 35.251
63.518 24.634
44.279 -23.041
50.518 1.068
31.530 31.424
44.578 40.129
47.550 39.208
64.300 26.245
69.464 5.056
65.951 14.058
41.190 14.415
9.390 12.562
36.039 45.000
27.105 16.679
55.433 10.867
64.878 27.193
62.461 35.365
41.621 42.766
57.813 -0.706
41.004 -10.931
46.183 -15.070
41.272 -8.748
65.226 -18.585
41.893 -16.280
45.787 -3.634
50.795 -2.252
35.092 -32.227
46.724 -18.931
62.084 -2.637
59.301 -0.925
65.759 10.155
72.209 17.509
72.407 11.265
42.927 -13.356
60.696 -17.094
44.972 -18.931
56.674 4.188
66.161 -20.356
49.510 -21.372
58.788 32.756
61.269 44.035
43.166 39.337
53.043 6.970
67.771 21.553
71.023 27.639
71.087 0.611
56.909 13.588
53.160 43.774
63.476 18.408
69.453 -8.594
31.813 -2.345
69.513 11.149
60.832 -1.264
69.950 9.321
58.388 3.478
15.202 21.330
38.380 37.726
65.287 29.698
46.669 -16.639
42.205 -28.477
42.599 -15.115
46.137 -6.777
24.396 -10.840
67.249 -2.564
62.339 27.926
60.136 4.971
23.578 26.251
37.773 7.252
48.492 -10.151
69.585 22.436
57.576 -12.531
45.318 -18.749
49.581 -25.047
67.788 16.412
68.166 10.314
62.135 10.570
63.439 2.810
56.993 3.186
58.757 -8.739
68.515 10.705
69.695 -5.038
39.864 -22.554
46.280 -17.054
48.912 -23.165
56.447 -23.544
56.369 -19.311
50.692 -19.232
46.967 -7.889
44.759 6.285
30.142 -31.885
56.279 -18.435
44.047 -5.041
68.993 31.808
59.978 38.601
39.056 41.121
29.413 49.586
5.662 36.728
14.904 32.275
24.501 55.822
13.196 43.666
5.439 36.824
55.146 21.716
32.461 27.882
17.186 7.682
46.457 -24.060
25.494 -14.769
25.794 -7.959
13.892 38.551
9.222 35.921
22.199 54.496
41.602 37.184
70.933 19.585
67.253 20.552
64.666 29.130
53.813 21.219
53.470 29.871
41.261 17.655
70.693 6.030
71.632 12.038
73.104 15.346
72.704 13.491
44.779 -13.427
29.811 -1.442
61.860 2.914
70.357 6.300
33.154 -6.973
12.763 23.167
25.971 15.274
65.373 32.208
61.456 44.473
30.569 50.459
30.311 48.739
23.211 51.284
13.785 29.947
29.030 32.884
9.865 38.258
35.990 37.861
45.032 42.230
56.031 22.770
35.604 25.687
55.932 37.427
27.298 45.283
5.388 41.067
65.436 3.392
69.876 28.196
68.326 15.535
38.284 12.855
28.973 13.796
12.308 23.584
39.567 32.157
29.138 45.268
56.872 26.293
47.977 43.127
72.850 22.036
38.602 55.786
39.921 51.792
23.983 54.664
19.753 54.122
73.922 10.322
66.967 32.952
23.689 50.321
30.555 56.717
38.285 10.887
19.972 4.023
69.686 28.842
37.460 32.233
16.859 13.296
20.587 35.170
60.902 1.782
21.359 30.999
54.470 30.506
60.618 -0.269
43.864 -19.417
43.366 -19.463
73.290 9.477
48.004 -16.138
39.560 -5.985
57.608 -12.930
15.484 -16.580
28.704 41.859
47.394 38.588
45.307 37.008
55.394 39.796
59.475 40.659
18.564 47.452
22.116 38.456
9.212 33.762
23.577 41.414
10.400 5.729
13.041 27.926
62.705 37.610
58.690 8.489
71.087 10.919
25.852 15.385
63.543 9.835
33.327 -15.004
55.920 27.509
70.830 24.667
68.894 -0.087
72.920 2.405
49.392 2.548
21.410 46.255
23.463 47.074
5.246 36.198
61.605 15.060
37.028 36.210
58.958 41.858
58.885 31.698
62.408 -13.688
68.034 28.666
32.478 43.616
55.840 5.202
14.447 14.359
55.015 20.703
56.591 -3.539
55.901 37.565
53.647 50.848
33.509 48.789
34.433 36.616
42.263 10.893
57.227 14.161
73.417 17.508
48.140 1.904
71.392 1.594
48.831 46.864
62.709 10.761
59.995 43.365
20.623 60.447
51.796 47.759
14.183 38.519
17.093 25.534
54.765 39.040
20.251 11.016
14.037 46.146
31.110 -7.670
17.341 -5.671
41.191 -22.665
30.064 -17.382
35.638 -17.831
62.533 33.296
61.805 19.176
46.836 -1.790
25.120 -18.257
42.701 -24.552
38.431 -18.571
63.883 -20.847
49.764 -6.030
55.403 -20.261
57.976 -0.295
71.043 25.286
35.690 -21.831
71.123 -11.008
68.954 15.085
33.545 35.657
36.393 55.486
59.108 32.329
18.682 37.660
4.359 26.041
6.677 45.216
25.997 46.973
25.425 33.380
49.822 42.348
17.701 41.664
21.162 45.353
17.271 28.186
33.086 0.921
62.591 -7.831
46.885 -15.173
54.752 -16.839
21.330 27.957
18.830 38.416
46.921 18.126
32.846 6.635
67.987 -9.358
23.949 -11.383
63.026 13.481
66.868 -8.781
51.279 -30.809
25.088 0.279
35.632 31.088
26.697 22.817
9.101 39.436
21.479 53.139
32.329 52.645
38.848 53.394
54.738 12.630
45.588 16.084
48.726 35.370
62.624 24.506
54.129 -7.915
47.461 -18.510
56.300 6.850
63.460 38.713
47.747 35.610
32.692 40.846
24.467 13.550
67.762 13.380
32.049 56.189
58.681 29.649
69.291 30.129
58.380 44.819
33.999 34.183
55.586 37.668
59.627 25.114
25.791 47.166
25.782 42.870
43.393 48.274
29.424 58.591
62.273 39.409
61.638 24.537
69.107 25.231
72.098 8.328
66.607 22.711
70.545 3.165
73.721 14.441
63.411 41.255
68.205 31.958
11.233 5.080
20.563 27.022
61.989 -8.966
26.255 -0.465
32.154 35.841
63.494 1.870
57.940 42.226
22.512 26.167
2.647 48.862
10.618 37.216
21.977 51.654
11.204 55.544
19.770 51.014
44.660 30.232
63.529 26.122
32.053 31.950
8.278 27.130
11.673 44.097
27.354 47.405
65.703 37.308
53.638 39.103
38.358 24.399
60.418 8.564
71.871 3.738
46.796 -22.474
42.565 42.663
17.013 30.469
19.257 39.116
35.913 52.032
44.181 50.477
47.696 15.363
57.564 -17.418
56.088 -23.392
46.354 -22.310
56.212 -18.672
48.035 -13.068
58.736 -15.399
55.638 37.905
61.586 23.014
31.657 20.066
28.999 16.994
35.274 47.950
36.734 39.975
58.502 20.974
70.101 31.122
65.248 35.787
65.312 9.010
37.342 -21.100
70.915 -1.780
50.632 27.919
41.553 2.046
56.387 -12.676
45.145 -16.344
61.874 0.170
8.141 42.362
26.039 23.830
-0.751 21.942
5.305 31.212
15.699 46.078
40.530 46.471
59.790 44.275
54.027 19.797
70.178 -1.672
27.020 7.180
8.770 23.503
5.495 41.717
