# Supplementary material for: Myosin V executes steps of variable length via structurally constrained diffusion
Source: eLife. 2020 Jan 15;9:e51569. doi: 10.7554/eLife.51569 (PMC7054003; doi:10.7554/eLife.51569)
Supplement: Source data 1. [file elife-51569-data1.zip › myosin_elife_source_data/Figure 3/BD_diffusion_contours/lastbead_yz_5kbT_volEx.dat]

-2.483 47.481
-1.938 52.127
40.265 23.056
9.472 52.759
23.360 29.151
19.001 23.802
-0.837 42.829
8.240 55.899
2.953 37.292
27.559 2.026
18.940 -23.843
35.720 4.816
33.625 24.942
38.335 23.468
18.980 52.903
0.424 35.509
18.613 25.052
2.512 -6.467
11.083 -12.870
21.059 8.605
37.552 22.005
15.797 -11.673
34.311 17.861
29.895 13.222
32.599 26.842
39.399 7.573
34.808 -8.987
20.327 -20.064
36.404 24.773
35.752 7.886
3.000 49.095
2.828 41.515
-2.246 29.822
28.441 -5.570
7.922 -3.548
3.945 6.896
26.553 25.421
10.181 54.774
7.796 30.432
-2.882 49.106
4.017 52.850
14.958 47.969
12.943 50.293
2.333 41.755
25.663 44.093
27.677 46.634
15.208 51.874
25.756 25.764
26.490 41.394
19.460 47.840
22.704 26.241
20.065 35.726
11.478 -18.534
26.113 -27.059
-1.390 -25.034
29.070 -2.830
13.473 -19.608
4.281 -16.546
37.348 -10.695
42.521 6.857
26.946 13.193
28.201 -7.112
42.026 -2.981
22.196 -13.091
18.504 -31.924
3.647 -26.281
16.308 -20.331
41.489 7.398
36.984 6.651
33.304 -2.156
41.962 24.338
35.688 12.144
46.717 3.988
19.595 37.228
8.886 9.629
20.979 0.931
8.756 2.710
1.150 -10.238
27.947 7.859
40.084 8.752
33.453 13.947
30.610 3.926
25.657 -8.304
14.697 51.914
28.971 38.448
30.222 36.583
29.092 40.727
40.966 13.872
26.671 27.929
33.806 34.991
38.368 23.629
30.871 30.853
1.906 41.279
10.906 -14.344
7.762 -27.879
3.404 -16.353
11.412 -20.835
-1.701 -17.006
29.208 -11.157
28.034 -9.720
16.196 -19.208
19.654 -3.592
27.133 0.930
36.000 7.869
8.306 -4.319
6.583 -18.970
39.574 0.028
34.640 -0.296
4.167 48.798
30.241 0.963
23.902 46.199
32.651 28.748
29.405 -2.624
29.848 -2.056
30.126 -6.929
4.108 -17.701
-1.040 -3.431
8.473 -1.759
10.447 -18.099
6.626 -10.524
19.072 -20.625
4.523 -17.426
21.120 -17.653
31.097 -3.512
21.927 -8.671
28.907 41.192
24.327 23.218
23.211 11.091
7.048 -9.495
-0.986 13.451
5.839 -14.296
5.930 -21.041
17.103 -14.996
0.499 -16.685
13.546 42.005
30.434 1.458
15.935 -7.610
37.697 8.575
12.517 2.058
9.625 46.481
22.109 38.774
35.211 9.989
36.335 6.589
30.286 23.092
13.246 35.002
35.955 8.423
37.777 -11.550
30.021 33.682
25.386 31.333
22.065 51.174
21.784 41.008
25.866 6.123
31.635 15.315
33.651 -0.966
28.616 25.322
29.197 29.497
33.357 8.397
31.331 36.227
19.097 43.499
23.663 36.903
2.565 41.354
17.536 -1.356
19.024 -6.996
8.719 -1.520
24.574 -13.728
16.229 31.591
5.056 16.678
24.421 -17.782
10.412 -14.669
16.773 -19.620
10.886 -23.421
24.896 -12.903
29.361 -4.037
30.170 -8.259
30.427 10.404
21.764 8.098
11.043 -16.490
4.913 4.462
7.680 -4.650
6.056 20.102
4.243 -15.846
-1.950 -19.638
37.432 14.289
35.820 36.470
30.487 30.040
21.298 47.429
16.888 48.026
33.934 26.388
34.522 33.290
-2.902 45.891
36.363 11.767
4.350 5.235
7.089 -31.424
24.649 -15.620
27.629 17.647
23.083 42.251
33.180 20.663
31.120 34.982
1.655 -20.861
9.204 -17.150
5.017 -4.712
20.456 -2.907
15.435 -14.704
6.822 -13.918
25.511 -14.799
13.533 1.952
0.059 -4.701
24.891 -16.601
7.927 -24.309
33.685 -1.218
30.466 23.216
21.607 -4.846
32.878 9.676
34.457 3.692
29.991 29.745
35.068 0.315
35.207 18.522
13.392 -26.027
20.176 -16.456
16.776 2.159
30.534 16.224
29.152 25.283
34.534 20.954
8.195 47.646
6.597 43.463
9.222 47.175
5.159 39.061
22.994 35.989
19.691 7.096
12.933 22.028
12.380 49.709
24.061 35.961
25.895 33.106
32.360 23.333
33.264 5.538
30.538 3.367
29.944 7.701
20.422 8.966
29.185 30.860
1.532 50.375
6.825 52.128
19.431 30.750
4.478 37.138
27.864 43.813
30.363 26.809
11.597 49.388
12.335 -14.683
25.771 -2.379
20.180 -7.162
23.002 8.621
21.932 -19.281
36.522 -4.103
24.381 -23.645
21.441 -7.998
10.609 27.462
16.578 -5.307
9.300 -27.608
28.581 -15.240
31.616 0.264
30.202 8.576
-0.876 -9.976
5.751 -12.124
22.721 -11.194
22.341 -16.236
0.077 17.551
-1.558 20.700
9.982 49.587
2.639 49.684
13.506 5.863
9.694 -4.672
32.576 10.057
35.589 22.250
27.813 38.512
30.359 -11.912
16.722 -9.656
7.550 -24.334
34.648 -4.378
25.268 -14.979
16.013 -19.412
13.098 3.213
3.705 1.769
34.405 9.270
39.938 11.409
34.085 32.482
22.307 -10.727
34.324 6.897
31.868 2.338
29.779 0.703
45.773 -4.027
32.842 10.074
9.589 39.926
21.590 42.048
33.250 38.491
37.589 15.092
16.844 24.198
3.413 46.201
7.889 42.198
2.462 44.784
0.690 36.367
29.637 33.689
9.423 29.553
9.357 39.520
36.423 31.676
14.440 39.775
18.296 42.246
4.998 37.217
1.804 48.786
5.051 36.994
39.108 37.147
-1.708 54.628
8.147 32.556
20.628 42.666
28.611 36.175
21.024 43.054
18.199 50.842
20.665 37.289
14.722 47.311
12.657 44.495
8.901 48.951
5.330 45.905
0.234 34.827
0.983 50.632
6.296 56.515
-3.097 43.792
32.483 26.698
31.273 20.825
26.556 38.483
33.367 6.004
31.758 6.308
33.647 -4.221
2.300 55.581
16.358 40.191
9.466 39.597
2.711 41.326
4.559 42.328
38.972 19.273
37.694 22.517
31.360 10.821
36.783 -8.957
33.412 1.055
22.174 -11.805
10.048 -27.522
2.686 -11.210
4.703 -23.817
10.291 -25.702
29.100 1.425
17.130 -18.157
13.389 -2.719
20.527 -7.386
37.467 -6.102
20.354 4.846
12.719 16.892
23.543 11.740
28.949 -14.185
25.572 0.151
25.194 34.174
21.478 -12.309
16.035 -19.211
10.044 6.363
25.049 16.308
39.976 26.189
20.177 30.825
37.200 37.495
9.867 38.946
15.766 46.515
24.955 20.284
9.707 39.939
26.976 37.301
9.220 48.661
41.035 19.497
37.984 -4.326
10.712 -22.197
7.839 -25.387
2.379 -10.928
29.364 13.215
33.898 5.156
23.817 -18.548
22.767 3.990
5.061 42.087
28.666 49.909
14.438 51.874
0.783 36.027
-1.209 37.790
31.569 26.603
33.338 5.752
43.011 10.675
43.564 0.462
29.881 34.419
13.795 42.941
20.378 38.712
41.876 24.813
19.038 19.416
40.140 20.275
38.066 -2.977
35.379 8.556
30.426 22.601
22.859 -17.501
25.231 7.447
22.618 -9.563
23.406 -5.466
26.474 -17.272
39.770 0.718
17.258 -9.184
23.845 -10.692
26.865 5.109
12.644 33.460
11.669 -12.516
36.404 -15.108
27.279 -9.355
14.965 15.730
11.524 -16.710
9.600 -10.095
-1.656 -6.700
2.899 -27.786
16.588 -9.990
36.111 -8.397
36.323 15.910
33.268 6.120
6.342 -8.434
-3.173 -16.353
7.302 -9.361
17.785 -1.284
13.584 -22.369
-0.593 12.241
21.143 35.103
-0.909 40.435
4.649 54.624
16.763 26.502
22.597 40.015
3.158 48.481
3.344 44.827
3.048 48.909
44.474 19.819
40.050 3.123
35.156 11.976
26.571 6.902
13.520 14.166
40.967 24.581
12.191 1.330
8.376 -11.281
19.439 -5.908
13.079 -5.926
20.335 10.562
26.002 -16.023
37.022 9.763
24.655 35.536
0.141 61.318
1.336 52.638
22.485 31.856
16.187 37.296
7.581 48.811
33.202 4.641
41.514 17.571
11.928 45.611
-1.671 51.890
31.008 8.900
42.146 10.024
40.638 10.841
23.617 -7.991
0.630 -6.821
-0.473 12.484
4.933 -11.358
18.703 36.870
5.855 38.667
13.925 47.995
18.089 39.691
34.230 34.410
30.992 33.944
38.575 29.694
17.285 56.719
-0.595 39.720
-2.567 42.028
0.135 49.430
17.054 48.606
43.968 17.091
16.719 17.918
-0.859 2.532
15.279 -8.907
11.883 12.787
26.143 7.950
25.441 31.067
27.583 35.879
13.406 44.003
33.408 24.727
16.238 42.909
2.890 41.650
12.873 45.190
34.887 17.384
32.434 11.406
35.214 16.462
18.780 -17.241
35.398 -6.475
27.428 11.282
24.575 -3.080
11.526 -17.331
3.416 -15.529
27.535 -4.076
21.248 -17.105
23.325 -7.392
4.673 47.245
32.361 30.802
27.550 32.880
30.056 8.456
12.203 40.333
20.959 32.086
20.224 48.186
34.665 9.969
30.647 19.496
28.119 41.193
24.326 25.361
27.321 35.091
29.618 42.792
22.260 -3.430
0.590 0.225
34.844 19.067
9.512 -2.779
28.772 -4.434
-1.129 17.406
23.721 -4.365
34.536 28.205
3.833 52.227
11.857 48.329
38.234 34.705
25.262 31.006
41.089 21.641
36.078 23.765
26.224 48.438
21.393 46.433
14.242 39.622
34.574 16.496
15.861 45.060
11.228 53.158
2.472 41.799
1.872 -7.966
22.605 8.517
16.893 25.956
43.054 25.520
45.221 6.917
24.957 29.670
30.477 -11.471
9.123 -17.154
8.728 4.261
9.173 -23.431
3.904 -18.456
21.159 4.975
-3.380 -10.600
27.669 35.199
29.876 -6.595
30.294 17.329
33.823 -9.780
37.617 -5.196
15.334 -12.011
37.704 11.507
37.428 26.262
27.109 25.746
28.758 -15.161
-1.354 -11.521
31.657 0.252
39.088 13.779
5.564 -13.961
33.384 -2.357
19.466 44.747
38.623 33.432
30.508 20.965
44.735 20.335
37.048 20.573
-2.462 48.518
8.763 41.434
36.504 7.901
36.205 7.460
30.988 13.432
25.324 38.395
36.526 12.392
36.947 21.347
38.826 16.538
10.590 48.645
30.191 32.507
36.858 15.145
18.247 -22.233
3.716 -28.381
20.339 -8.312
30.381 -1.348
33.986 31.524
4.178 46.997
29.243 32.104
1.508 -8.119
30.415 28.136
28.573 42.938
32.976 27.589
41.148 12.442
40.621 17.151
21.909 29.724
34.619 26.010
38.492 -9.860
35.561 -6.400
29.705 8.543
37.943 26.521
17.306 -19.882
15.547 -20.437
22.387 -4.597
9.883 6.701
22.424 -9.008
16.968 -5.293
28.009 -8.678
32.199 -3.369
32.005 16.775
25.335 42.815
28.571 31.615
26.394 32.571
23.874 32.710
31.908 2.549
23.080 -14.461
5.307 -5.869
-0.908 3.226
32.318 12.296
2.836 0.403
1.819 -19.888
-0.458 -1.397
5.551 -11.227
6.316 -12.854
7.173 -24.488
7.119 -25.001
-1.030 -22.098
7.285 -4.521
39.107 7.336
36.695 21.618
13.755 37.066
4.856 52.402
17.506 37.305
18.012 46.780
21.749 42.542
8.360 41.003
19.440 52.660
28.959 4.695
4.134 -10.638
25.342 -13.690
44.059 7.853
14.041 11.700
40.939 3.938
33.791 9.256
16.698 -9.551
24.902 -0.689
26.409 -5.226
6.564 -10.387
2.561 -14.386
9.707 9.041
34.482 -5.186
37.613 2.253
30.265 17.108
30.326 -9.631
29.366 39.213
28.951 25.503
26.599 35.698
13.658 39.508
2.470 53.476
32.644 34.004
1.203 58.124
2.535 41.169
40.812 21.613
6.142 31.498
12.046 45.464
5.704 34.925
33.154 14.852
28.763 -10.870
31.387 -19.604
3.496 -15.596
14.246 -3.787
14.320 6.714
32.995 30.203
40.700 -0.548
26.275 30.355
31.366 25.502
17.688 36.048
-0.269 51.696
21.270 43.757
17.154 19.670
25.214 38.937
25.292 -4.289
32.765 25.573
48.501 -0.370
39.046 10.954
25.309 -8.270
24.320 0.736
43.234 10.516
31.410 20.360
34.736 19.432
23.147 46.517
35.503 40.092
28.207 29.802
35.383 30.190
24.217 30.028
2.047 26.105
32.304 23.326
30.614 14.049
22.433 8.171
29.478 5.794
30.101 -4.584
35.739 9.152
23.078 -14.805
28.323 -7.143
38.693 -1.824
13.042 -22.492
21.428 -22.689
39.577 -7.022
18.986 -18.542
20.704 -8.049
29.534 8.427
34.485 16.767
-2.348 12.901
9.051 34.644
1.477 49.876
5.513 52.113
22.809 47.314
7.713 -0.864
34.070 14.715
31.977 32.738
23.585 20.703
3.667 56.385
-1.963 30.351
17.385 27.706
40.894 15.127
3.962 36.219
22.782 45.927
8.181 44.022
17.671 41.915
-0.691 46.704
21.815 51.041
5.791 56.025
31.069 29.194
27.884 43.659
24.310 47.809
37.286 32.837
33.450 35.056
30.443 28.988
14.863 48.487
18.537 43.576
14.444 46.933
34.864 30.146
33.919 42.891
31.280 27.041
39.663 24.065
35.808 -7.003
23.389 20.964
19.810 45.902
17.798 7.655
47.076 19.574
17.581 45.645
13.140 45.645
16.284 50.727
20.065 43.668
6.529 49.500
2.067 45.847
11.787 52.756
-0.256 45.086
13.359 11.685
-2.848 -11.610
14.237 -8.678
0.752 -11.939
27.643 37.000
4.515 47.611
35.336 29.473
20.338 48.491
14.611 17.390
16.074 42.966
40.091 15.918
34.668 13.579
31.637 18.115
26.525 7.131
18.879 -21.736
10.997 -21.918
19.825 -17.081
6.868 -26.742
13.186 -19.484
16.440 -11.444
25.140 19.588
28.397 8.280
19.511 41.474
-0.147 50.419
35.333 12.342
43.902 6.703
42.168 14.236
28.364 22.239
15.679 -18.807
30.547 -5.673
28.695 -9.031
20.669 -18.892
9.853 -23.506
3.370 9.938
35.380 -3.273
5.952 -23.190
8.771 -28.806
6.646 -20.585
14.209 -11.831
42.358 4.961
38.819 -3.880
20.906 -2.779
37.140 -11.581
30.328 12.278
28.296 9.722
27.303 36.717
3.624 47.598
14.455 50.148
7.307 21.509
5.575 -2.404
13.205 44.961
37.340 0.327
34.920 6.304
18.528 45.356
23.986 -6.838
16.085 -10.760
23.022 -23.946
4.976 -22.929
22.083 -26.119
2.399 -11.297
27.041 13.796
32.647 27.785
11.675 34.188
0.728 57.481
25.117 42.689
25.828 41.429
34.790 36.335
37.691 24.946
32.049 5.358
31.037 -14.657
28.360 -17.025
13.091 -24.001
18.942 -7.726
14.804 -29.608
4.868 -17.196
2.064 -11.992
0.620 -8.199
27.621 24.729
8.608 6.295
11.299 47.994
37.335 0.463
28.063 28.275
34.474 11.964
36.186 22.499
30.770 0.480
28.240 -0.680
29.928 -3.582
21.111 -15.724
37.144 -8.996
33.656 1.413
45.946 18.790
29.605 32.823
16.583 44.935
34.798 34.237
31.819 26.207
37.565 18.332
25.183 -0.022
31.067 20.598
10.015 41.279
18.927 25.116
19.975 44.798
6.823 44.482
37.346 29.104
22.804 43.749
33.034 24.599
14.809 36.113
20.848 51.383
41.678 35.659
9.225 53.366
2.467 45.516
0.154 36.694
37.723 11.050
16.797 -21.802
12.230 -29.764
2.357 -5.267
-3.159 -11.011
-1.700 -17.435
17.336 -15.078
-0.659 -9.102
6.376 -22.090
30.711 14.249
28.246 45.517
22.667 43.022
36.697 12.538
38.260 29.897
39.422 8.262
41.790 3.766
27.509 13.882
9.168 -3.544
-1.784 -9.931
10.765 -16.103
30.429 -5.940
24.326 -6.455
7.832 -12.077
-0.672 20.551
7.966 48.635
13.165 41.866
28.496 7.299
12.760 51.990
24.092 42.085
32.830 9.168
20.635 22.199
28.353 23.741
18.008 37.181
4.944 43.955
4.455 42.126
3.851 46.774
2.928 -10.401
33.294 6.510
7.929 -4.147
4.318 -7.335
10.208 -22.033
32.988 -13.253
0.428 -7.724
15.167 45.232
23.058 40.234
14.922 18.554
6.688 14.246
14.243 36.165
0.433 4.273
22.570 -1.272
24.815 21.237
25.821 -7.273
24.245 -9.717
31.316 29.347
12.976 46.058
2.324 41.318
30.431 -3.469
29.503 -10.563
10.828 -8.561
28.229 -2.597
-1.107 -13.714
22.591 2.244
31.548 36.332
39.740 11.822
25.154 51.392
33.492 23.126
0.206 52.592
8.465 -18.301
29.752 14.259
23.668 -10.676
8.473 -21.556
1.539 -10.777
24.974 -8.303
30.710 -13.623
32.041 12.325
14.152 39.244
35.189 20.894
18.953 11.920
-0.428 -17.037
19.932 -9.629
28.709 3.766
16.296 42.422
15.243 53.757
21.896 39.246
6.206 42.818
6.594 39.467
31.955 20.482
32.289 30.615
10.533 38.127
17.639 34.989
11.958 50.238
10.577 37.743
5.074 -9.033
1.716 -2.093
32.466 12.068
45.073 15.194
41.752 29.579
42.008 3.483
13.927 -19.454
4.360 -8.939
10.568 22.906
8.236 40.308
35.468 6.819
34.734 -2.785
0.229 -9.738
18.578 17.518
6.652 43.242
2.584 9.067
20.811 -13.857
35.507 -12.152
34.053 0.879
34.266 -2.740
30.133 33.877
35.077 10.581
35.748 13.349
37.324 -1.255
10.294 4.979
-0.240 -21.706
15.156 12.191
25.731 11.331
24.369 18.717
31.900 38.644
32.603 16.610
25.129 -12.459
37.186 19.393
12.647 49.252
25.791 33.697
26.319 5.137
7.825 -18.115
6.810 -10.719
37.596 -0.336
8.546 -23.491
20.392 -16.263
16.805 47.810
15.920 50.703
2.562 41.799
-0.314 -12.610
9.272 9.678
20.037 47.874
15.062 49.557
31.751 39.817
15.435 44.628
5.813 46.018
14.786 31.835
9.226 43.430
12.836 51.830
33.760 23.279
34.330 29.600
28.631 30.837
18.106 0.180
27.159 0.505
34.640 25.155
21.406 45.696
3.548 56.516
14.892 46.795
32.138 20.051
41.920 24.523
4.818 47.322
-1.905 51.208
38.759 16.470
23.018 50.290
5.857 44.016
38.899 36.334
22.342 5.264
4.273 17.661
25.825 5.310
0.264 6.327
36.512 0.755
42.757 7.372
39.580 29.648
-0.252 24.957
13.779 46.945
32.140 15.934
28.409 -0.985
10.230 -14.101
3.308 -22.091
40.763 26.773
38.417 13.737
39.499 12.762
30.006 34.615
15.268 40.791
0.381 40.826
2.527 40.952
10.937 31.175
1.969 40.836
0.443 -17.123
6.113 -16.578
25.215 7.339
29.097 -3.854
37.901 20.935
30.765 33.055
32.403 10.789
28.206 34.687
35.849 18.828
43.269 27.603
30.053 -2.685
31.126 32.805
40.819 30.108
36.158 20.904
32.771 4.246
29.019 1.490
35.242 -7.046
24.922 -6.146
23.192 -1.765
4.347 10.703
27.172 -9.604
10.475 46.494
31.727 41.705
4.209 51.718
27.466 14.427
26.038 6.873
33.968 6.351
31.898 18.232
13.027 2.789
4.853 -1.455
5.165 -10.834
11.560 -16.841
9.028 -19.395
24.369 -4.170
10.267 20.972
27.048 35.086
43.059 25.039
44.039 2.674
31.962 6.230
4.102 47.287
-1.994 43.811
-1.937 30.339
-0.363 41.590
31.736 25.910
33.789 16.488
14.286 39.950
10.588 11.295
1.118 -10.963
32.925 2.262
-2.837 -3.179
6.050 -20.183
5.255 -5.200
8.836 -3.700
5.070 -21.083
27.338 6.777
15.828 -17.925
2.146 -8.331
25.784 -14.723
4.859 12.667
32.245 -1.272
23.864 -32.472
6.267 -14.114
34.355 11.453
34.037 25.977
44.435 23.261
35.636 11.485
37.054 14.251
17.906 50.406
22.767 43.583
26.745 32.082
30.447 10.865
39.018 8.855
10.342 47.236
15.250 36.888
8.812 37.536
9.712 46.013
10.476 48.972
3.925 48.364
19.479 42.603
36.961 8.021
27.240 45.229
31.812 32.609
27.648 34.623
29.326 37.751
37.994 24.343
31.748 1.574
44.272 9.578
34.900 3.521
10.060 38.007
14.067 40.986
-0.351 35.625
4.575 -4.181
28.185 34.945
27.312 31.598
27.489 -4.801
1.397 -26.993
30.507 5.820
30.176 39.833
28.455 41.969
33.930 20.483
3.763 -5.081
39.544 32.777
39.248 -0.884
28.479 -13.584
42.859 15.566
17.442 -13.502
30.250 -16.679
45.466 -8.048
7.646 -12.218
12.060 1.538
21.368 10.474
34.524 25.690
30.432 29.216
11.434 6.691
15.444 -15.928
29.505 -5.552
21.034 -13.309
10.698 1.174
22.319 -10.257
4.086 -26.592
0.589 -11.204
6.805 -12.125
5.602 -2.067
26.364 1.236
-0.022 6.981
9.722 -7.109
3.335 -18.143
8.299 -0.234
3.780 -18.678
30.883 -4.651
21.834 18.499
3.449 23.830
22.742 13.196
13.643 -12.567
8.636 -20.007
3.133 -8.947
3.764 -6.776
2.122 -8.809
20.122 39.277
-0.125 50.441
25.737 50.791
26.439 34.656
38.933 6.158
20.029 12.930
34.415 0.237
18.765 -17.929
14.424 -17.618
37.969 0.180
-1.368 -10.276
41.490 17.087
35.343 31.239
25.741 44.696
39.796 14.767
35.714 17.861
4.628 45.385
37.742 -7.123
3.899 -27.147
3.291 -6.551
30.362 29.915
11.570 55.076
8.194 47.970
6.341 50.998
21.979 38.927
32.640 34.676
13.703 46.966
-0.369 44.120
-0.899 49.684
29.913 38.373
11.405 33.819
4.128 54.773
-2.723 44.798
2.087 41.884
18.387 50.707
19.625 38.815
32.438 5.643
33.947 14.325
29.316 0.773
21.304 43.521
0.574 33.979
11.578 38.440
32.665 30.975
43.136 17.958
37.390 -2.260
38.226 10.346
36.995 -3.531
29.335 32.383
-1.581 34.567
29.056 35.009
42.398 25.062
5.842 42.192
33.865 37.300
26.665 34.755
3.413 3.267
4.582 -16.621
-1.356 0.137
28.629 -1.264
23.763 39.845
33.063 37.305
29.917 24.139
23.686 20.340
28.228 -2.561
44.215 23.596
1.047 49.170
20.261 43.758
17.854 38.128
-2.563 44.503
35.348 23.804
10.527 38.687
14.377 53.923
6.775 44.837
10.286 46.077
3.357 47.691
-3.275 42.349
30.856 26.927
36.692 37.358
30.586 31.146
37.113 10.769
23.023 -16.682
18.654 -13.784
30.657 -3.543
31.265 30.576
34.163 30.900
-1.728 4.208
22.346 -15.335
3.375 10.105
12.942 25.755
5.803 1.695
-0.811 23.738
7.006 -13.530
8.610 -16.127
13.479 -18.184
9.440 -25.914
9.864 -26.020
30.812 -2.019
31.188 20.960
26.385 42.766
18.950 43.244
3.997 51.791
30.876 32.961
48.274 19.887
31.452 27.808
26.769 23.973
34.712 -9.094
33.041 24.962
29.422 20.552
29.666 30.468
22.097 43.345
32.074 22.559
28.633 -15.820
35.518 -5.303
12.398 -11.908
30.024 7.642
29.084 28.302
40.432 0.239
25.550 -2.087
2.309 -10.826
2.493 -9.384
28.203 -27.211
23.341 -16.880
24.175 11.461
22.830 36.403
4.380 47.343
22.779 35.302
7.429 15.730
26.021 -8.419
37.964 6.008
28.595 11.278
34.597 11.770
36.272 9.854
25.728 -14.088
25.141 -15.208
2.299 -27.076
0.956 -26.331
9.376 -23.188
-1.762 -16.809
31.853 -16.666
34.766 31.883
16.828 41.157
21.077 48.501
30.318 7.747
32.298 20.066
33.925 20.698
41.909 -10.238
7.606 52.944
26.331 36.658
25.857 38.040
33.813 14.893
0.681 58.242
17.945 48.867
-0.063 36.634
43.428 21.766
25.694 24.214
34.948 9.571
27.945 30.159
33.082 14.686
14.122 22.722
35.834 19.673
22.635 45.189
14.483 43.635
20.073 33.247
4.163 47.288
-0.446 43.151
31.285 36.248
1.434 45.468
26.013 21.886
11.562 40.333
6.792 43.458
-1.573 45.652
1.691 45.798
29.088 5.463
32.681 9.078
34.435 9.980
21.741 39.128
42.275 26.438
30.641 34.856
8.079 43.872
38.613 21.458
25.159 30.557
18.106 46.324
36.961 -16.088
33.797 -5.228
1.295 4.846
3.022 -27.734
-3.420 -13.863
1.004 15.875
3.684 -12.280
25.730 43.832
18.443 44.605
2.353 40.925
38.545 -3.818
14.390 -27.244
9.681 -23.179
6.966 -26.508
34.104 -7.172
38.572 2.843
40.859 -8.733
42.485 13.908
39.477 21.259
5.875 34.141
24.400 39.877
24.754 39.182
2.367 41.629
27.486 21.334
35.609 32.547
3.514 -8.474
15.877 12.257
31.021 37.492
2.281 50.162
22.735 38.411
10.543 41.237
34.462 32.635
35.343 7.745
22.124 42.628
19.066 48.194
20.808 43.587
0.510 48.571
5.934 42.506
21.598 41.640
13.543 41.794
37.182 29.531
18.735 41.263
13.554 46.783
31.121 28.240
7.396 54.609
17.847 49.218
22.134 46.948
28.146 39.178
14.874 46.854
32.491 31.764
41.374 24.043
35.526 14.478
13.979 36.210
23.213 7.532
18.337 30.330
29.679 37.373
10.276 46.854
4.604 43.196
11.552 43.254
38.879 29.893
32.673 11.133
24.253 -13.129
13.631 -2.781
38.298 1.993
44.017 24.540
21.399 47.568
11.841 41.684
7.525 43.022
17.570 24.080
38.969 20.825
31.870 15.535
20.648 0.477
24.602 -15.784
25.912 -9.729
17.857 -4.807
44.980 6.431
40.882 7.487
37.139 25.805
41.930 23.307
14.083 40.934
7.952 46.546
19.657 38.455
27.290 -3.013
33.927 16.132
41.836 -10.352
31.172 26.076
17.380 39.464
2.582 56.669
23.986 42.968
40.138 -3.604
32.611 27.041
30.402 -0.315
-1.028 -3.825
13.160 0.741
12.941 -17.378
12.402 3.116
6.416 -17.685
14.016 -26.711
30.918 -2.138
36.909 11.713
44.804 21.660
42.273 29.331
40.455 -1.258
15.932 3.138
18.892 -6.891
26.120 -1.524
37.855 1.708
24.789 38.893
35.977 27.683
39.508 2.862
9.189 -25.156
28.165 -5.213
43.226 4.914
41.440 -3.433
13.437 -16.871
25.706 -16.149
18.528 -25.724
16.658 -20.593
11.386 -18.289
34.606 6.665
2.252 56.468
-0.635 44.211
25.188 39.174
29.583 16.443
38.845 16.609
22.484 8.155
7.260 -11.406
-2.828 -31.423
0.046 -24.445
3.817 -9.654
22.355 -12.253
19.375 5.508
38.029 6.137
30.140 28.843
37.474 30.455
30.209 -2.032
29.589 -11.334
14.060 -7.611
7.564 -6.810
10.446 -17.731
19.215 -5.550
26.750 -13.495
30.978 8.931
42.078 20.018
12.023 -3.061
22.227 -22.482
31.157 -7.746
12.362 3.318
37.377 0.855
37.634 3.987
32.032 29.175
22.763 40.263
36.924 -9.320
26.769 39.783
11.647 31.401
0.675 -16.671
32.702 -4.547
11.042 -11.020
30.825 0.101
20.681 -18.521
11.975 -20.316
22.222 -13.928
18.332 40.954
24.215 38.986
34.120 10.418
23.621 29.328
7.640 45.753
33.461 34.163
35.584 34.172
44.198 7.639
33.576 -1.750
28.340 4.707
25.800 25.569
-1.603 42.064
13.002 38.628
36.613 25.061
29.094 24.771
28.191 30.701
-0.017 39.837
15.895 38.967
6.214 53.083
0.300 44.280
26.204 42.458
-1.319 50.722
19.578 47.586
25.066 31.663
37.150 31.602
10.570 36.599
2.808 54.664
8.820 44.169
11.169 50.352
1.740 41.248
40.423 22.722
21.025 45.856
35.695 29.896
36.081 44.357
6.309 -12.226
11.841 -17.386
4.738 -4.362
29.849 -8.796
31.280 6.922
33.317 -5.683
37.118 3.061
33.200 23.800
36.083 30.521
19.243 44.462
28.592 34.451
36.826 18.669
19.762 38.094
12.240 48.472
9.189 49.066
20.583 38.192
29.585 39.935
24.163 45.809
15.163 40.763
8.960 46.005
2.329 0.941
5.422 8.413
30.187 9.212
18.147 -13.142
20.229 -22.082
17.029 -41.260
16.721 -16.814
29.743 -3.957
24.999 32.338
26.613 13.354
39.689 -2.959
30.367 40.733
7.123 46.982
3.802 46.254
18.333 45.150
9.736 50.364
36.730 20.865
35.282 19.373
2.500 42.058
-0.555 -9.029
-2.905 1.309
21.813 -13.487
32.879 -2.099
29.356 -4.321
23.237 -9.115
32.560 24.726
13.269 45.563
17.742 37.938
23.734 47.107
36.658 35.574
27.459 25.542
20.551 39.519
30.305 -5.881
32.605 -22.976
5.471 -32.044
39.247 4.462
36.101 36.001
14.969 43.265
29.797 40.459
26.273 40.997
21.285 39.493
33.716 21.063
28.293 36.128
0.619 45.460
12.055 45.881
12.438 51.646
24.905 41.021
33.202 35.164
-1.718 30.382
15.411 -13.009
15.424 -18.800
38.209 5.104
20.705 -17.273
-0.630 -21.480
23.227 3.224
17.444 5.186
29.584 -10.825
31.721 29.700
3.156 44.968
23.745 45.343
34.780 1.010
23.697 -10.655
13.584 -20.113
7.262 -16.005
1.392 -17.549
-1.853 -11.022
27.532 -12.712
14.981 -8.925
11.896 43.713
29.753 25.023
29.791 27.082
-2.949 51.018
37.213 18.795
21.167 26.789
-2.373 31.000
37.867 1.592
41.198 13.993
38.553 24.337
-3.390 44.083
7.871 38.778
27.264 5.650
0.798 46.745
21.949 43.789
8.471 47.889
19.062 50.963
5.484 47.512
20.640 44.590
12.085 48.676
2.754 41.802
3.176 -19.003
12.191 -2.146
19.250 38.341
22.019 45.697
41.602 9.125
51.124 23.073
34.880 5.974
32.859 15.706
-1.027 -20.508
27.792 5.039
35.493 7.400
29.509 27.437
9.241 44.792
10.738 49.320
7.466 34.499
27.723 27.691
20.846 13.460
25.183 24.739
26.034 48.020
38.187 37.578
13.719 36.956
0.551 36.354
24.184 -21.665
29.411 26.617
38.658 18.137
32.799 6.833
8.074 -14.817
-1.672 27.529
4.634 12.998
38.772 7.297
41.956 9.301
34.135 4.693
33.970 17.084
36.536 6.642
1.330 -6.120
10.231 -12.172
-2.602 -18.863
26.429 -8.213
31.350 -23.221
40.786 19.928
19.989 7.068
16.340 45.523
21.527 39.700
-1.060 49.429
-1.717 45.078
2.100 51.238
43.440 27.016
44.995 10.921
42.397 21.312
20.735 8.118
7.796 15.642
6.635 -12.300
23.152 22.167
31.490 -10.165
30.291 4.184
31.407 17.407
29.552 -2.023
20.391 23.026
48.500 20.747
26.944 1.803
28.846 -16.388
36.096 20.477
22.174 40.640
6.424 47.630
32.371 29.405
37.084 -10.130
38.520 4.368
34.332 18.941
36.155 24.116
38.545 -13.995
49.650 8.998
28.798 30.079
28.349 18.831
28.417 24.086
8.763 44.931
2.306 52.304
12.052 49.037
9.522 50.549
33.040 28.153
22.564 37.959
8.039 44.471
18.523 35.986
-1.538 41.461
-1.430 50.693
14.473 41.381
32.212 42.729
37.300 31.430
30.556 30.142
31.008 14.494
33.268 8.101
30.878 7.019
30.801 23.237
-0.200 -22.503
41.196 7.157
39.368 21.416
33.074 16.806
4.317 -19.039
41.088 8.985
37.457 15.520
31.532 34.163
29.349 22.241
14.730 51.398
-1.099 41.411
0.239 41.227
17.172 33.820
33.524 25.797
32.686 33.810
32.219 37.080
2.897 37.888
-2.669 0.665
23.616 -11.744
-1.591 -10.130
0.952 -18.703
6.744 -15.224
14.297 -18.055
26.005 -9.551
38.552 19.842
32.928 28.524
9.600 53.277
10.544 47.326
9.981 42.799
3.416 47.401
36.365 -12.766
38.165 23.883
7.591 -11.096
-2.345 -10.524
27.342 4.750
43.051 13.166
31.094 29.431
23.500 33.434
30.471 34.957
18.588 46.692
33.018 -8.864
31.102 8.053
41.075 40.275
36.265 24.092
24.666 -8.803
8.264 -17.571
17.693 -6.138
10.629 1.725
32.098 13.258
30.932 -7.784
12.807 24.992
5.459 -7.404
5.909 -17.452
22.456 -8.497
22.215 -15.944
-1.016 -0.987
9.548 -18.526
2.215 -24.028
23.802 29.198
23.638 51.351
17.210 52.949
37.978 37.329
33.194 14.074
22.384 -16.596
4.914 -19.922
17.670 -8.174
36.461 -0.436
10.692 1.594
7.547 -10.092
23.245 23.886
14.854 38.049
23.913 -5.739
19.337 20.582
10.437 11.003
27.884 24.467
36.755 11.886
37.267 4.312
14.566 49.031
5.100 43.390
15.567 46.779
33.027 33.345
33.183 33.415
32.988 34.195
31.797 41.584
7.797 48.628
3.546 48.567
17.583 37.686
18.583 51.993
0.224 36.266
44.792 15.819
40.894 12.867
33.404 -14.351
2.860 -22.599
25.694 -12.958
24.275 -18.634
33.742 17.008
33.807 19.045
38.663 17.534
33.850 31.188
28.953 1.456
33.959 15.301
32.629 27.025
33.044 22.223
25.079 42.346
21.627 15.297
38.860 -9.051
28.873 -18.517
8.825 12.706
2.249 30.605
20.641 6.829
21.314 -10.253
-0.706 -4.060
0.988 -3.540
28.021 -1.434
44.011 0.932
14.852 -10.887
31.968 0.406
32.628 -6.882
28.293 -6.617
35.582 -4.553
27.352 4.437
24.983 21.280
7.174 56.753
29.934 33.554
16.755 53.294
10.006 32.434
3.759 54.670
-3.309 52.872
2.804 51.539
24.815 47.558
15.385 33.370
30.350 31.718
19.340 -8.425
0.332 -15.501
5.873 -23.037
-2.290 22.364
10.434 -2.269
1.639 -9.895
26.013 -3.442
19.237 -26.807
19.739 -10.582
35.850 12.033
28.928 34.746
24.609 48.657
0.391 36.587
23.718 -9.992
18.153 12.194
-1.976 -9.588
4.922 17.062
25.651 38.428
3.514 42.075
15.273 47.304
5.133 45.577
2.139 37.844
23.938 41.877
25.338 25.750
16.258 47.137
4.942 52.047
7.266 -5.258
31.791 -13.547
31.930 8.566
30.096 -9.271
43.098 16.106
20.757 47.628
37.987 21.007
36.808 -10.450
30.894 4.893
21.524 33.015
0.778 36.069
33.019 28.990
32.262 -1.028
36.410 -5.233
26.578 -22.150
24.767 -3.561
30.599 14.844
28.499 14.343
34.271 31.462
41.344 16.847
24.197 6.137
25.292 0.295
26.110 -6.836
2.984 -13.137
18.144 -17.114
20.792 -17.577
6.872 -14.800
35.572 -3.588
19.397 -6.403
34.859 13.579
25.947 -4.808
34.260 26.106
20.430 43.300
18.313 43.938
16.987 42.572
0.192 48.337
3.730 45.937
9.669 38.871
38.058 13.419
30.779 33.485
38.147 9.311
25.820 16.774
36.058 37.801
0.357 49.247
37.463 21.522
41.900 10.858
32.699 -9.703
32.283 10.411
32.344 26.491
30.702 43.748
22.131 -5.665
24.952 -7.994
23.051 -9.355
32.867 22.151
42.387 -13.740
36.456 29.198
24.817 47.772
30.146 39.758
15.145 31.066
0.616 53.607
0.179 36.689
3.673 -10.752
2.788 -3.972
14.029 -14.404
16.770 -11.469
27.699 -6.299
5.269 -18.635
-1.499 -16.698
19.254 -27.763
33.849 7.992
24.666 34.666
39.471 18.123
25.678 27.005
33.810 18.339
18.510 33.247
25.619 40.731
18.135 43.128
8.062 52.727
20.922 51.580
20.388 48.653
-0.202 45.813
31.138 16.792
40.287 2.776
32.805 30.470
28.789 28.640
27.491 32.353
33.728 30.052
9.075 -0.973
7.522 -3.122
41.594 15.019
40.190 17.377
25.266 12.605
18.087 2.529
5.046 11.630
17.996 -8.032
23.861 -13.743
2.026 -16.144
21.920 -3.938
5.125 12.507
14.971 4.303
32.297 -6.748
18.048 -23.468
-1.313 -23.728
0.513 -11.206
5.346 -15.783
16.877 -8.659
31.324 23.308
-1.423 -12.959
12.709 -13.089
8.599 -25.175
2.971 -12.479
21.324 7.607
-1.683 -10.999
16.145 9.374
-0.667 -8.074
35.092 12.460
29.367 -0.168
35.405 -7.146
34.612 18.076
37.001 18.113
25.451 33.504
33.795 37.986
32.095 22.397
29.534 35.483
32.074 26.085
30.501 16.841
22.856 38.654
28.455 51.198
21.396 47.652
7.793 11.176
15.155 -7.621
21.851 -17.642
5.053 -3.299
28.427 13.472
27.972 -2.791
30.966 34.066
32.367 -10.761
34.608 28.305
15.186 -6.091
25.675 4.087
45.408 6.378
30.697 33.742
3.739 34.654
-0.014 36.350
8.456 5.842
35.572 14.319
27.232 19.441
23.793 38.608
26.931 34.801
42.819 0.466
26.651 22.104
12.207 4.132
0.355 -16.409
1.459 -6.866
-1.053 -18.724
25.651 -14.477
39.637 1.235
32.267 6.352
32.766 -10.000
6.623 -16.746
21.977 5.935
34.268 26.809
15.865 38.559
31.196 37.010
3.302 51.794
37.936 16.928
31.354 21.530
29.677 29.651
33.156 33.055
1.746 48.735
16.788 44.386
33.351 28.076
29.419 36.158
26.872 32.821
34.980 23.519
40.916 21.506
38.489 -15.418
35.140 -9.173
28.570 -15.585
14.790 -12.579
5.239 -23.978
16.019 -29.540
37.657 -1.310
36.032 19.559
36.861 -8.791
31.669 -11.670
23.749 39.852
13.454 32.464
4.005 46.850
26.461 -4.622
17.134 -25.529
5.453 -5.615
35.851 1.531
31.422 -11.776
37.823 29.310
27.091 36.725
17.587 36.753
43.438 24.797
32.765 11.998
28.809 28.154
28.145 41.618
27.232 49.455
27.998 -12.158
27.344 -16.091
31.298 -0.125
16.879 -1.703
1.005 1.251
12.075 -19.791
6.796 2.720
17.188 28.738
18.909 -22.492
16.245 -16.768
23.996 15.410
38.052 9.373
36.451 24.317
20.169 48.279
32.922 21.531
32.873 22.473
20.666 26.487
14.620 36.646
11.458 51.974
4.966 52.648
24.110 11.867
24.585 -6.518
41.961 0.062
31.174 15.055
29.255 -5.617
28.125 -0.356
10.922 -2.983
42.038 2.344
24.447 1.732
31.218 10.867
29.390 23.145
15.517 -3.997
4.820 -22.153
34.788 21.792
28.822 24.838
1.605 -2.735
18.437 -4.515
15.253 -27.684
21.405 -19.565
37.934 10.735
41.106 20.238
27.971 -6.575
32.813 8.631
17.340 40.746
20.387 49.677
31.968 30.738
37.507 6.803
31.735 37.724
33.873 22.676
31.010 -0.856
21.872 -4.226
36.925 10.556
32.172 20.504
30.399 13.617
26.764 -20.878
36.693 10.737
-0.244 13.737
35.174 -1.857
34.776 1.396
16.562 9.886
12.305 -13.559
38.169 26.405
21.931 34.045
2.389 4.301
0.218 10.241
12.083 35.958
8.667 -4.084
34.933 30.084
34.453 24.184
31.918 13.911
24.250 40.631
17.493 40.493
29.271 29.558
36.513 27.701
40.548 39.880
22.202 -11.797
18.857 39.788
23.040 44.011
29.910 18.091
31.689 12.222
23.187 35.939
25.772 34.793
15.963 33.716
34.795 26.859
41.850 13.062
23.682 44.370
34.083 29.414
22.593 33.542
42.537 26.690
26.485 31.347
40.221 41.498
36.207 0.656
40.031 3.574
0.998 16.569
3.803 5.059
24.865 32.162
19.490 8.566
11.204 -23.403
20.880 -26.877
26.294 -7.116
7.182 -25.207
19.666 -16.270
25.273 -19.628
6.565 -20.632
-1.101 14.063
4.006 -7.309
34.072 -1.918
26.910 27.104
3.072 49.718
6.702 41.990
31.878 29.115
23.587 49.538
-0.322 53.788
25.386 37.866
20.556 45.750
24.293 33.533
10.107 44.048
11.951 52.058
3.253 47.377
11.006 43.215
14.786 33.074
21.595 -4.620
26.102 8.000
20.245 -1.861
1.905 -12.893
7.858 -6.640
12.802 -27.055
3.440 -28.244
11.615 -17.057
27.321 -3.064
22.182 -9.681
36.423 16.734
45.164 18.193
37.489 4.220
20.462 -9.211
10.071 13.959
-3.462 -23.100
14.562 -9.851
30.723 -3.139
20.282 43.981
7.960 45.424
7.845 49.695
34.497 16.243
23.030 39.936
41.905 36.659
34.399 12.275
38.916 -8.351
24.178 9.462
28.714 16.617
34.612 30.762
33.335 32.444
18.007 47.162
9.175 37.160
11.378 52.198
24.743 39.959
30.880 34.988
37.467 27.772
16.643 -12.389
11.939 -18.734
5.230 -21.042
-1.253 -11.896
-1.798 -21.422
1.840 -24.393
13.680 3.755
3.182 7.562
28.772 -6.221
30.676 -11.330
31.051 30.373
1.457 -18.065
4.709 -18.461
47.595 15.267
10.350 -10.654
35.646 10.494
19.632 -24.072
7.185 -21.790
19.663 -18.736
33.187 -7.896
32.056 9.759
-1.036 42.518
35.718 19.475
21.122 -11.658
18.086 -23.183
0.757 -11.176
16.222 -11.078
14.183 11.317
-0.376 42.105
47.392 22.037
43.980 9.763
28.642 15.475
44.809 7.966
34.343 32.308
26.930 46.515
31.839 27.791
7.642 36.394
8.928 49.521
26.497 31.571
19.791 39.462
35.546 31.674
29.731 1.860
33.983 -5.096
25.853 36.871
35.078 35.131
-1.647 44.410
33.321 15.664
29.762 9.030
35.717 20.386
20.715 14.258
15.372 -11.687
12.759 -9.636
34.129 15.137
31.264 23.661
10.295 9.326
2.290 -4.339
7.797 33.314
6.444 50.850
23.258 44.562
34.449 28.023
11.552 -15.221
42.722 5.717
35.255 -20.024
32.035 -9.371
35.559 -0.013
11.274 -24.778
22.353 -11.091
35.415 4.329
44.393 7.578
38.799 23.780
39.744 25.601
30.858 14.282
33.496 25.975
23.940 38.726
30.179 15.958
31.263 26.532
36.154 -0.272
11.605 37.640
6.389 7.700
33.177 -0.390
23.715 -7.142
22.665 8.312
42.414 13.406
28.590 23.199
32.958 7.198
-0.126 -21.377
-1.155 -12.805
8.205 0.062
28.803 23.786
29.166 -5.500
17.206 -14.696
0.651 -13.614
16.598 -25.907
14.622 -17.015
18.285 -21.989
4.520 -6.168
6.320 -24.221
36.129 -6.717
38.650 20.811
30.998 27.924
0.584 50.735
-1.983 47.028
29.196 33.798
33.809 9.723
44.868 29.143
25.104 31.094
27.735 39.822
8.297 29.774
25.937 50.066
36.303 39.943
6.855 56.384
20.978 28.306
38.149 22.206
26.355 -21.992
30.488 -5.723
23.598 43.418
16.310 49.000
44.878 7.507
40.116 3.175
22.708 40.847
3.878 38.169
4.428 46.658
35.330 20.162
38.076 18.106
29.532 39.352
34.459 33.692
18.552 39.951
29.037 35.597
38.744 27.781
28.072 29.578
5.110 49.063
17.293 36.169
14.475 46.238
25.127 39.676
21.237 42.522
31.758 38.030
27.356 33.775
1.844 32.376
20.690 34.977
9.626 40.908
34.860 10.489
36.649 2.387
30.345 3.910
20.634 -14.162
39.388 8.744
47.050 19.006
22.581 31.566
32.411 -6.041
24.797 32.226
17.100 50.173
14.413 52.147
0.122 36.254
37.621 15.199
7.699 32.700
7.748 53.228
14.399 40.575
11.067 42.787
23.940 40.236
28.027 28.859
17.513 -11.681
4.210 -5.453
21.054 9.706
35.062 3.804
36.103 20.605
10.707 -3.701
21.509 -17.141
29.454 -12.176
30.222 23.571
35.290 4.593
31.233 35.936
24.358 33.098
11.036 54.861
29.539 25.794
23.439 44.717
27.959 23.504
38.218 18.744
19.068 -26.693
13.870 -17.570
11.708 -16.611
35.842 -2.297
36.212 17.856
40.582 17.790
13.774 -23.137
31.929 16.122
15.708 -9.482
-2.208 -14.006
15.560 -11.172
29.756 -3.338
30.206 -11.083
33.899 36.072
2.674 48.362
2.913 41.678
25.157 44.389
0.037 27.267
31.510 35.759
31.812 35.401
21.877 47.565
-0.289 36.248
25.162 41.714
33.134 30.908
32.910 32.599
36.989 29.935
13.530 48.434
1.039 46.468
0.449 54.146
23.438 36.056
4.018 48.217
19.075 31.760
7.825 50.265
2.193 36.117
0.011 36.398
38.131 19.741
33.655 22.734
42.259 10.260
30.534 14.331
38.523 6.835
22.437 -16.853
40.242 17.336
39.924 25.515
31.003 34.999
31.967 25.034
35.510 26.248
21.126 35.254
31.965 29.496
29.874 24.861
47.863 12.826
6.855 44.415
0.171 26.593
28.621 20.254
34.249 32.881
41.866 6.358
7.821 0.069
4.089 35.497
31.557 35.061
19.257 28.881
13.645 51.189
0.595 54.531
30.183 43.524
-2.552 41.135
3.529 42.176
31.419 32.379
30.043 33.748
22.467 35.745
38.930 0.834
23.356 41.119
25.069 42.516
-1.347 42.827
1.827 42.066
30.238 -6.982
13.715 -21.746
-2.436 -16.928
24.746 -17.046
13.652 -15.514
5.840 12.568
2.042 30.538
1.611 41.923
34.863 -6.068
38.963 12.812
37.301 -8.078
31.423 -2.208
4.867 42.299
11.728 -3.337
9.789 5.858
7.163 -8.244
38.442 21.052
35.694 25.890
31.385 26.272
24.249 40.700
25.330 38.471
12.274 34.178
34.975 32.295
48.571 8.974
5.314 6.628
31.487 -16.084
17.635 -24.084
9.278 -22.303
-1.108 -6.799
9.841 10.433
-2.466 -6.892
42.078 18.697
22.231 15.672
30.425 -4.432
14.626 -11.847
16.603 -2.802
23.016 -19.994
18.886 6.238
24.492 14.987
29.538 41.114
23.616 37.106
32.084 33.286
30.432 38.993
21.509 -5.917
32.465 26.757
30.001 37.448
35.726 12.033
31.178 38.197
19.452 45.837
34.110 40.355
27.968 37.689
29.031 31.731
27.282 29.377
31.190 8.922
43.737 24.222
39.321 16.351
10.676 -10.348
7.686 -8.640
20.434 35.624
5.064 49.134
2.841 41.345
16.062 44.593
-3.138 41.940
-1.631 41.675
1.048 49.397
2.422 46.691
23.156 43.613
-1.277 30.826
3.394 8.272
44.502 7.302
32.540 16.010
23.540 6.391
12.991 -1.528
32.095 10.544
13.756 -23.289
30.671 17.053
34.131 33.077
31.144 33.265
15.838 40.185
15.741 39.936
17.310 49.868
35.571 27.913
26.324 35.459
2.568 45.944
2.288 41.205
36.492 -1.362
33.147 -3.899
44.252 16.704
26.632 30.605
37.292 6.682
-2.842 -12.366
35.658 12.747
3.077 38.321
-1.715 36.279
30.659 20.197
8.313 53.054
8.931 56.854
18.860 47.372
9.418 48.104
21.131 48.518
16.707 35.297
26.755 32.993
38.053 30.246
36.228 17.037
33.655 6.340
37.665 2.148
26.088 41.536
35.609 27.706
38.499 -7.368
14.011 28.406
14.497 17.657
21.001 -24.598
23.225 -27.241
18.548 -12.202
33.901 1.760
30.074 -9.702
38.620 -3.781
39.997 20.360
39.435 21.973
30.025 13.396
32.300 12.907
27.386 -9.781
25.431 1.536
37.899 5.830
14.134 10.901
24.877 17.126
34.357 8.085
38.919 8.477
19.110 -19.726
4.273 -3.370
27.891 2.058
21.427 -4.991
14.489 -14.033
10.103 -16.557
22.877 -18.008
19.635 36.351
6.152 57.365
26.426 48.172
30.999 30.880
24.848 17.648
9.478 -28.434
10.441 -9.307
1.102 27.631
10.419 -27.524
36.176 7.831
25.965 38.542
31.297 37.207
33.172 41.441
4.942 9.608
23.376 -21.086
30.199 -11.762
27.645 20.687
39.383 24.264
1.165 47.799
1.302 48.072
24.491 31.337
25.373 42.358
40.208 19.086
38.470 5.223
23.283 8.942
1.092 9.416
24.782 -17.231
14.317 -28.312
22.520 -11.578
13.967 -10.683
19.187 -23.066
6.488 -18.799
8.483 -23.010
0.747 -8.391
6.148 -23.706
32.465 16.126
36.987 5.370
37.053 -0.830
37.498 13.463
38.728 33.539
38.729 30.237
20.120 47.501
37.989 18.061
11.015 44.205
5.173 -24.073
15.849 13.591
11.386 34.766
33.260 2.718
33.697 21.530
2.480 46.176
22.881 39.965
35.488 29.837
21.640 35.947
18.857 32.856
25.499 51.738
30.385 34.946
33.295 13.303
28.494 37.629
2.290 45.108
2.304 41.887
31.435 35.425
30.885 30.066
30.669 35.462
4.373 50.851
2.824 41.693
21.415 -5.606
23.670 -5.949
17.784 19.048
31.735 -4.190
4.180 -26.401
26.848 -4.202
25.720 -11.096
34.941 -7.609
26.594 11.043
-0.102 6.700
22.673 16.146
42.211 6.475
8.082 29.122
36.340 8.362
1.621 -22.486
2.107 -16.617
23.496 -5.367
33.388 12.022
33.401 17.006
43.212 6.643
27.283 -1.692
34.829 21.096
2.205 3.849
36.518 19.725
33.161 27.739
23.585 41.653
27.967 41.154
15.862 34.996
9.393 31.958
22.103 42.625
-0.781 49.388
23.119 40.260
20.380 4.111
29.254 -24.147
0.316 17.983
29.465 2.615
1.397 -17.144
3.548 -29.591
21.172 -23.811
13.472 -10.118
20.665 -20.648
22.459 -18.844
26.117 -6.234
23.877 -9.246
11.322 -10.204
18.891 -22.650
8.127 -11.483
5.866 -22.681
34.445 28.810
37.505 14.724
32.541 13.955
1.155 4.351
30.857 -10.269
17.834 -24.597
-0.743 -14.406
22.357 -10.423
15.090 -10.952
9.371 0.638
34.840 -9.718
17.058 -11.181
11.501 -17.952
1.827 -16.631
33.104 -6.103
-2.141 2.913
31.774 -7.058
20.329 -4.674
20.795 -21.144
39.336 -4.111
20.898 -17.719
2.827 -9.273
0.835 -21.753
38.416 4.554
21.874 42.019
25.005 44.609
1.706 47.700
-2.686 46.276
21.838 45.691
15.434 42.508
12.970 58.127
1.343 41.850
0.393 -26.813
8.388 -24.193
4.293 2.117
9.098 0.580
7.730 19.488
24.861 11.429
13.594 -8.140
27.996 -4.196
12.604 -15.948
28.370 2.871
20.857 34.608
37.995 27.059
25.185 38.254
34.017 7.482
22.225 -4.066
13.280 -1.985
11.635 14.212
32.718 21.986
35.225 -0.546
37.108 16.602
37.910 8.547
38.504 17.123
38.044 34.066
36.695 24.540
36.567 1.038
10.021 -30.522
5.619 -13.276
27.422 -11.911
21.481 -9.376
23.870 -17.679
21.458 -6.101
23.678 11.578
26.906 23.944
15.696 27.666
32.366 31.668
29.222 36.426
33.690 28.703
4.828 56.438
-1.882 44.158
10.750 47.104
14.977 53.671
-2.248 31.098
16.259 -1.584
9.442 -12.197
5.072 -24.821
21.264 -6.753
25.022 30.125
24.817 31.836
13.422 -12.417
30.112 23.981
33.638 8.490
30.067 38.345
14.711 44.940
22.298 24.565
18.750 3.009
5.351 -1.820
11.589 14.903
39.774 34.600
-0.765 42.338
22.306 34.290
14.363 54.263
26.954 24.057
31.910 23.109
29.354 32.776
46.101 21.264
12.855 40.041
10.983 36.380
30.527 33.110
28.947 45.339
39.700 25.695
26.023 24.551
23.139 37.129
-2.161 46.690
10.533 49.112
26.247 39.899
33.520 37.846
6.140 23.625
21.016 42.990
37.557 0.954
35.904 5.798
40.724 -0.379
29.470 16.222
33.954 -15.431
34.862 -11.943
2.983 48.773
35.056 35.433
15.475 49.519
14.662 48.506
22.363 38.844
4.197 47.700
20.109 -3.344
30.355 -10.129
31.899 -2.109
12.858 -11.770
32.979 -1.429
35.158 20.461
36.854 11.088
12.970 -13.368
9.106 -24.685
41.249 19.218
26.239 -19.847
45.237 16.288
34.438 12.593
25.728 -10.320
20.126 -9.206
15.119 -12.418
0.009 -23.365
19.727 4.695
41.368 23.257
22.631 46.537
17.960 40.282
15.944 16.280
29.407 3.336
36.357 -0.448
30.982 -2.689
43.360 5.236
39.379 41.070
29.284 35.722
0.712 44.119
16.497 13.680
-1.932 39.065
19.018 9.353
44.778 0.758
40.781 12.013
7.929 50.626
2.405 41.584
14.309 -12.129
-0.974 19.134
33.044 41.731
29.949 36.379
26.914 28.586
14.571 38.569
22.388 28.415
34.689 8.139
32.738 11.963
25.514 -20.073
15.922 -15.902
12.193 -5.557
1.389 -4.602
6.068 4.651
19.411 0.067
1.195 13.946
24.139 -2.993
3.479 -12.208
22.930 -9.351
29.784 11.462
42.416 10.153
40.556 13.331
37.428 25.787
19.181 -6.326
8.756 -23.777
12.982 -9.399
21.870 -12.825
1.537 -16.520
24.483 9.187
34.431 3.981
10.685 38.188
25.159 6.156
2.681 7.553
13.379 6.295
24.421 6.664
17.315 -1.374
1.286 -10.282
-2.097 -5.465
30.191 11.145
11.658 38.176
2.417 41.933
27.709 6.105
-0.883 -11.026
10.566 -8.331
29.409 -1.458
-2.994 -14.743
3.934 -31.070
22.127 -21.614
20.504 -12.935
12.946 21.192
34.868 15.299
32.482 37.663
8.359 44.108
17.902 51.197
4.582 52.207
1.814 41.249
13.860 -26.215
26.692 -0.211
37.885 7.810
34.565 16.420
14.364 45.824
30.395 28.632
31.000 0.884
41.560 0.963
38.390 -0.263
34.104 16.577
35.001 17.147
22.986 35.003
1.392 44.979
-2.573 54.878
16.020 43.040
28.482 45.880
23.749 38.691
13.806 -21.821
31.696 22.197
18.269 36.115
29.303 34.759
34.478 30.931
18.197 38.414
26.977 23.843
16.266 43.521
39.077 21.505
43.054 4.728
39.218 -6.774
2.256 41.375
1.185 41.891
24.280 34.086
13.951 42.973
32.064 40.204
38.057 31.776
31.276 14.033
27.828 20.557
34.826 8.869
29.967 43.535
6.263 51.058
10.637 35.831
35.159 33.219
13.189 42.779
17.672 49.823
-0.426 46.170
10.900 44.253
19.665 39.883
16.041 50.375
2.530 53.122
18.835 47.279
31.841 27.182
34.384 30.094
11.932 45.978
15.802 47.991
40.263 16.975
29.546 1.856
6.413 -25.098
22.606 -2.334
28.913 -15.756
21.074 -2.239
42.595 6.769
22.472 -22.441
22.468 -25.175
15.731 -20.659
11.997 17.724
15.193 -15.880
21.498 -14.103
27.887 0.769
40.578 17.437
24.309 38.925
13.442 51.786
-1.253 44.546
9.872 30.218
10.039 44.932
1.972 37.893
15.190 36.370
30.608 33.172
4.368 -6.353
14.083 -16.811
-2.501 -22.901
3.793 -19.266
8.516 1.100
25.257 10.229
22.685 10.694
23.906 -9.716
0.967 6.540
4.764 11.176
8.441 22.064
23.570 -5.026
41.104 10.153
2.727 -7.015
27.684 -3.379
14.582 -8.382
9.450 5.094
13.617 20.573
39.354 38.189
22.023 -11.994
34.147 21.274
35.209 26.608
24.134 41.108
23.705 33.567
42.941 23.436
21.315 50.260
2.607 41.275
15.175 -24.637
5.180 -27.471
21.217 -7.530
27.833 11.292
38.771 16.796
43.643 6.473
26.001 2.331
32.692 15.406
4.673 39.467
9.885 43.906
13.583 46.850
24.595 35.228
2.534 42.027
15.592 -22.135
17.124 -21.482
29.445 0.940
26.617 -12.647
6.447 -18.931
12.513 -24.757
8.410 -14.247
14.966 -21.587
27.707 -4.919
38.673 -6.677
41.824 23.154
43.646 20.791
28.017 41.009
29.506 38.566
13.909 44.108
10.230 42.185
0.089 43.603
38.502 7.447
27.862 -5.342
9.821 -21.473
13.073 -12.147
28.759 -8.464
12.900 -24.039
24.731 -9.521
9.356 44.136
23.822 36.016
33.639 29.793
35.836 29.012
34.016 27.368
5.732 44.564
24.885 39.552
-1.270 40.571
18.035 46.473
32.211 17.892
26.631 -7.601
2.195 -20.439
19.495 -11.877
29.506 9.883
38.474 12.360
34.798 0.895
3.652 -32.322
4.208 -12.964
-1.419 -31.617
15.183 -20.410
0.948 -17.383
37.465 23.201
31.585 13.485
30.121 7.497
6.376 39.125
20.226 40.894
-0.334 56.771
41.053 29.562
8.441 40.877
19.436 43.499
41.737 25.964
46.126 10.115
10.787 11.661
36.879 10.209
27.930 -11.046
25.219 -9.025
29.718 -13.327
2.063 -24.329
3.412 -17.637
11.997 -21.713
23.162 -6.040
26.911 -5.544
0.592 0.238
28.528 4.876
21.574 11.600
31.592 16.294
20.633 45.266
12.152 47.154
6.255 52.820
14.902 44.662
-2.471 36.028
21.908 40.814
2.732 44.649
23.090 50.918
3.822 54.946
40.051 27.813
27.539 3.738
41.707 10.337
34.269 20.770
30.445 24.599
2.847 42.695
17.861 43.527
2.763 41.976
33.624 -3.160
33.241 7.299
28.038 13.373
37.677 20.854
1.616 32.878
21.041 24.527
27.796 32.905
40.205 17.892
26.351 -7.863
28.759 7.298
25.883 44.406
9.659 39.115
11.835 38.965
19.199 30.379
1.033 44.535
31.160 44.168
9.233 36.112
34.772 28.607
40.155 38.405
18.086 49.475
22.505 26.682
3.349 -14.908
25.396 -14.829
31.564 -13.449
9.968 1.447
5.806 13.271
2.064 29.116
27.986 2.689
15.163 4.556
6.731 -9.683
18.320 -35.173
19.948 -18.039
19.282 -23.855
26.501 -0.195
1.552 -16.115
15.252 -12.072
19.883 -21.049
11.830 -13.339
6.992 0.782
2.227 22.511
27.715 9.483
31.370 -0.487
39.392 13.008
37.496 13.866
32.645 42.943
31.894 38.268
29.777 8.270
30.068 -3.586
14.904 -20.345
17.292 3.797
1.548 -11.839
16.724 -30.620
19.853 -15.455
15.277 -15.844
22.178 -24.649
2.746 -28.029
32.319 -7.286
30.854 7.268
22.242 -6.242
36.534 17.522
22.445 -5.628
30.384 21.378
27.130 7.500
8.146 7.535
36.326 25.157
20.105 33.041
10.946 49.744
20.962 40.505
29.257 14.730
9.730 -6.039
8.327 6.550
4.331 -7.401
0.600 -20.247
13.732 -18.339
13.918 -20.625
7.702 -11.256
11.445 6.724
33.962 27.614
16.507 33.014
22.699 41.094
26.168 -5.102
14.432 45.722
16.463 48.033
18.607 39.529
25.411 27.490
34.606 -1.699
33.439 17.560
27.111 28.741
28.257 35.523
-0.002 39.882
9.075 44.073
3.602 42.318
7.226 51.394
0.916 49.163
2.081 41.689
32.378 -9.180
11.737 51.037
29.787 32.810
29.543 -9.435
16.684 -13.517
-1.893 -22.477
15.454 -19.184
-1.354 -19.726
8.987 0.646
40.271 13.192
31.440 -11.335
9.486 -19.802
30.739 -4.833
16.472 -11.204
29.798 37.121
13.820 -8.313
30.733 20.553
15.842 5.748
13.852 27.270
7.008 -25.876
-0.846 -18.728
31.876 1.384
17.352 37.671
29.063 35.178
31.114 40.698
27.950 35.554
16.365 48.729
4.864 39.760
5.203 38.269
4.768 50.610
17.199 44.598
30.875 28.105
0.413 40.907
26.056 34.615
18.579 15.413
0.312 35.950
15.874 -13.191
36.982 3.861
24.033 -0.479
12.797 -26.682
19.393 -24.315
-2.261 -14.312
32.078 3.449
31.883 -4.758
29.226 23.195
20.045 46.254
5.495 57.979
21.081 40.782
14.345 46.994
0.592 29.081
40.747 3.414
31.767 10.179
11.557 -10.576
8.470 -4.516
33.405 26.729
39.920 10.981
40.693 19.604
37.063 19.085
36.088 21.537
12.621 41.609
-3.019 56.853
9.391 56.270
27.238 26.525
36.626 21.456
30.442 10.623
19.852 27.553
35.960 16.225
14.355 53.414
28.660 44.994
34.573 -2.168
27.955 -7.873
24.516 45.355
34.977 11.293
26.520 -3.051
-2.442 9.569
8.626 4.814
2.101 54.561
27.810 34.170
33.862 12.155
33.555 21.427
34.486 9.425
29.383 -1.098
21.626 20.738
-0.544 -13.515
25.457 0.767
50.004 18.543
23.882 36.767
32.593 38.871
24.669 16.147
15.388 -0.769
34.794 4.128
47.164 14.999
24.412 -3.901
31.487 -16.396
29.979 7.373
12.157 24.841
30.847 -8.695
-3.140 -10.208
19.435 -8.825
33.665 28.928
7.950 41.079
13.499 51.761
21.171 -12.434
31.332 -13.639
38.400 20.288
32.064 43.934
23.843 24.900
25.747 30.054
31.435 14.706
19.746 43.148
20.727 42.326
31.061 26.699
13.727 55.248
11.285 32.742
24.322 42.901
24.534 34.374
29.301 31.832
42.090 13.791
33.771 22.051
32.437 29.436
16.902 50.048
11.115 43.317
27.767 20.842
23.350 33.683
22.391 -7.209
-1.321 -1.308
41.436 -1.936
4.915 -11.188
37.682 12.022
20.209 10.005
26.127 -13.573
17.772 -10.684
41.848 10.232
19.380 41.421
0.201 41.781
34.195 33.605
33.378 30.336
21.847 39.920
37.917 17.523
26.628 -3.669
38.093 0.811
22.569 -17.806
29.657 6.710
26.813 15.034
38.200 18.385
39.479 16.393
26.355 0.387
34.599 2.085
30.587 29.506
25.620 29.336
39.071 23.939
34.572 10.461
13.936 3.856
29.183 -25.719
29.670 11.250
30.481 19.516
1.808 -16.877
28.131 -17.652
37.252 1.963
24.380 45.580
13.376 44.571
18.743 52.612
9.915 -25.145
4.600 -25.763
16.203 -17.072
39.106 18.777
31.405 7.270
43.704 -2.080
23.797 3.341
3.641 -25.714
16.757 -23.533
12.103 -23.892
7.633 -22.910
8.840 -1.753
31.581 23.438
18.198 38.536
22.676 15.934
4.028 -19.865
1.700 -23.352
18.141 -27.118
3.389 -27.042
30.244 -21.823
33.357 12.706
31.532 6.008
25.798 -18.775
29.404 -14.068
27.189 34.143
41.232 5.148
30.658 24.657
37.729 26.390
25.316 47.063
19.483 37.843
18.108 -15.032
17.667 -19.090
35.725 -7.586
26.522 -13.466
36.759 12.680
24.686 28.514
12.743 40.899
38.342 31.914
13.826 -13.386
24.410 2.789
12.382 33.778
29.712 5.310
29.850 5.717
-2.696 -13.745
0.279 -11.912
28.309 -0.885
34.531 17.724
15.806 39.244
6.984 45.299
26.979 46.181
36.744 18.008
36.739 28.859
42.315 30.234
29.859 43.106
8.977 -1.269
38.071 -5.716
30.983 -9.176
41.604 -1.055
39.405 22.587
22.817 -3.622
32.230 30.278
29.792 24.890
33.002 0.480
2.878 -9.610
17.898 2.960
33.445 -8.918
36.319 18.395
39.878 16.792
43.208 23.724
20.148 52.092
24.270 35.553
26.453 40.725
41.299 5.779
33.492 21.215
31.884 0.978
22.975 2.364
26.378 37.327
10.557 33.516
10.834 32.904
32.645 24.278
42.105 11.886
25.349 32.364
32.897 40.513
38.568 17.623
25.265 -11.618
2.376 -24.895
22.525 -9.613
39.369 -4.454
10.194 -14.850
21.541 -5.862
6.652 9.292
2.679 -4.731
20.473 -9.200
1.655 7.348
5.704 -25.859
18.879 -20.460
28.318 -2.735
9.351 -20.730
22.169 -16.946
31.051 -18.148
27.520 31.843
33.917 34.249
30.559 11.337
37.709 3.624
30.037 16.531
36.070 38.734
1.974 43.032
36.432 9.484
33.408 16.783
44.546 0.677
34.518 3.941
30.495 2.569
25.863 18.395
24.073 35.478
20.845 38.480
29.741 13.159
31.136 -8.523
11.292 44.681
34.044 37.679
36.976 24.008
14.762 35.790
22.077 40.830
19.162 51.429
25.788 41.595
21.217 35.082
0.856 35.555
22.407 -10.337
19.539 32.640
28.340 27.394
33.552 33.871
20.919 25.929
21.804 50.488
32.059 -0.200
28.674 6.240
2.012 -22.103
1.786 -16.600
23.596 -8.524
26.006 -16.456
23.670 5.566
16.341 -24.715
33.508 2.574
20.474 28.793
31.936 18.623
49.740 10.053
35.066 34.090
-0.822 49.655
19.464 45.522
23.884 39.352
36.848 12.875
8.620 55.368
32.815 24.641
32.535 31.501
-0.146 36.026
2.629 54.050
32.461 37.441
16.915 45.646
28.201 0.403
33.168 -15.078
42.818 20.392
22.846 34.406
0.172 30.986
30.965 39.627
6.531 42.656
25.994 34.422
33.253 32.830
27.983 -14.354
0.306 -26.358
0.880 -27.167
10.428 -18.063
14.599 3.852
5.397 -12.087
34.602 33.234
21.484 40.150
37.980 33.760
47.342 18.741
33.793 26.711
21.494 30.199
34.165 46.377
1.763 48.513
19.315 33.087
18.284 37.891
4.624 38.016
28.948 44.480
25.239 37.848
-1.526 49.459
14.555 52.073
2.650 48.591
37.308 1.836
31.990 17.250
30.528 -0.795
8.295 -21.309
0.597 -19.112
17.938 -9.384
12.613 6.662
9.135 -12.068
-3.518 -17.854
2.017 -11.319
2.927 12.770
22.196 7.929
7.658 -17.432
15.153 -22.244
28.523 29.933
24.807 33.326
22.690 41.676
32.468 19.543
32.678 2.174
31.486 6.027
10.421 -18.315
22.801 -6.020
33.088 6.769
32.446 12.343
34.820 8.427
36.274 6.106
24.511 -19.212
40.728 4.532
34.059 27.650
38.029 25.533
36.913 12.252
21.314 44.441
7.163 45.373
45.575 15.835
11.306 55.481
40.836 -4.317
40.543 26.907
-0.459 49.117
15.446 48.589
26.030 47.603
8.592 44.974
34.584 16.911
4.947 0.332
21.801 4.334
34.089 28.014
34.176 -0.116
32.337 0.912
30.854 39.045
37.498 35.224
48.733 15.766
1.166 -15.350
4.842 -13.234
14.999 -5.749
15.569 -4.492
31.403 2.487
36.386 19.181
26.593 32.970
38.665 11.011
1.851 -8.622
2.006 -12.982
35.284 0.666
35.696 17.190
31.226 32.455
3.976 -7.732
5.775 24.165
0.637 -21.985
21.356 -22.509
33.164 6.451
35.151 0.963
26.098 -17.301
38.727 4.500
42.867 6.336
27.984 -18.448
34.484 -3.313
11.803 -10.564
3.920 -7.555
9.325 -0.989
6.258 -20.939
23.967 -22.916
28.540 -8.988
5.281 -3.776
20.203 -21.230
-1.112 -0.530
6.983 -23.984
22.784 -16.932
37.097 26.961
30.932 25.771
0.822 35.989
8.354 42.228
20.407 42.041
30.685 36.897
34.853 -2.431
17.355 -11.260
19.981 -4.450
-2.929 -21.967
32.651 -1.291
25.941 25.966
10.896 39.885
10.340 30.558
8.204 45.563
-3.059 50.011
3.070 44.659
17.167 36.959
29.534 36.317
30.165 24.581
32.700 41.435
-0.899 37.494
12.851 29.929
33.995 37.899
7.981 41.078
27.955 34.287
18.491 43.168
22.039 35.904
38.999 14.684
21.838 -1.146
15.316 42.678
4.235 15.778
26.324 5.473
4.342 0.105
20.852 9.649
32.519 18.732
24.791 -0.754
20.586 2.385
11.618 -5.911
26.924 8.706
33.764 15.913
25.340 35.878
16.547 44.462
4.185 46.885
10.805 36.662
7.602 27.914
10.238 4.134
22.494 15.906
12.139 43.393
2.899 48.566
21.670 49.088
30.649 27.152
42.079 14.424
32.238 23.349
32.908 16.989
12.792 44.492
14.996 58.345
6.437 53.302
20.038 43.666
12.347 54.366
32.533 16.340
30.934 22.606
30.677 16.738
7.964 43.836
4.752 -16.617
-1.429 -0.098
6.284 30.534
6.447 7.030
10.632 0.205
2.675 -7.592
7.752 10.569
18.896 28.928
17.785 -15.734
42.963 25.084
32.655 10.960
14.562 -8.095
16.130 -28.340
20.590 -8.077
1.333 -21.598
11.348 -21.518
-2.121 2.437
24.474 -8.087
24.065 -22.467
33.501 0.074
39.602 -8.568
34.093 9.936
19.734 -4.628
33.888 10.164
20.134 16.262
16.672 -6.712
18.308 -2.942
25.675 -12.593
44.268 16.825
29.206 2.241
36.321 21.971
30.451 7.943
32.675 21.025
17.767 -31.795
14.761 -10.958
1.820 13.315
25.559 36.992
15.713 51.382
27.219 39.962
31.679 41.936
9.683 45.203
35.633 28.266
43.649 11.525
22.034 43.659
29.601 38.764
30.106 9.080
10.402 -20.386
-2.977 -1.423
27.044 7.228
42.523 -0.502
26.478 -3.176
31.948 -13.487
33.131 19.150
29.596 31.314
33.039 15.164
32.697 41.966
12.478 52.787
4.768 52.362
16.212 42.207
19.585 33.354
37.544 27.435
34.409 32.210
36.060 -1.262
26.187 24.557
8.114 -6.701
32.278 19.554
33.598 38.251
31.918 14.704
2.235 42.062
9.510 0.308
31.679 6.867
34.708 9.974
32.795 3.375
43.554 17.174
43.571 4.286
37.005 -13.473
30.945 29.047
6.996 54.015
0.357 35.656
12.795 -15.605
25.878 3.170
19.362 13.665
17.356 29.121
33.282 15.900
38.503 17.574
38.927 18.602
5.869 51.269
1.663 41.786
23.609 36.447
37.211 33.331
40.932 8.582
22.642 34.207
0.887 43.817
34.034 17.127
17.035 12.362
4.244 42.445
40.429 19.606
10.907 37.539
4.411 43.019
26.798 25.852
31.191 21.151
38.281 15.311
37.190 20.738
27.132 -11.854
34.740 3.555
25.142 42.145
30.638 36.769
4.214 46.317
22.300 -14.686
36.677 33.806
32.574 24.993
32.061 11.280
14.957 44.193
7.908 51.193
35.428 6.201
20.522 40.648
-3.677 14.664
1.126 27.878
6.906 -8.708
12.589 5.713
5.323 -2.054
0.001 16.559
37.193 3.513
35.295 -1.641
25.894 -5.676
10.321 -17.984
-1.573 -18.884
33.632 -16.268
26.539 -8.489
11.740 -23.577
28.443 -21.914
-0.412 -5.958
30.293 -19.212
1.423 -23.156
0.241 -11.366
32.705 -1.951
43.160 6.211
38.255 -8.063
31.878 21.234
26.624 -5.926
18.373 38.387
19.855 28.709
5.174 47.334
41.252 11.604
11.951 -11.957
11.245 -13.918
7.669 -26.357
20.181 -9.963
25.003 1.497
31.598 6.731
34.135 18.824
22.947 -4.724
23.761 -4.060
35.546 14.058
23.282 48.693
27.577 41.596
33.723 23.561
19.588 31.755
-0.774 2.357
20.340 30.515
19.481 52.692
3.306 46.796
37.761 21.139
23.581 27.473
35.891 25.239
39.058 31.173
29.405 33.199
1.901 52.483
3.310 45.142
13.122 50.022
40.084 40.476
38.965 2.213
38.225 0.062
34.010 1.870
36.112 29.197
41.271 26.893
31.132 28.411
33.981 32.498
28.359 28.278
38.691 -1.452
26.624 -2.438
29.544 22.824
26.362 49.460
2.106 41.993
28.512 -17.062
13.420 12.298
30.390 -1.075
29.565 27.338
36.515 38.606
23.928 42.204
16.374 47.646
35.961 34.653
13.608 48.853
30.396 10.796
33.185 15.298
27.934 -12.666
14.932 -14.232
40.569 -14.123
43.331 27.178
16.248 -15.092
15.784 8.866
4.417 45.144
20.477 21.532
2.045 -9.034
5.171 -18.304
17.018 13.040
30.837 7.587
30.986 -6.659
24.031 15.234
11.141 24.956
17.188 49.360
7.393 40.714
31.557 20.991
34.619 -5.703
-1.313 -19.056
32.962 1.010
20.667 43.578
7.870 41.600
12.849 50.546
6.559 6.293
30.990 -2.560
8.888 -0.732
19.821 -11.072
34.436 17.514
35.849 26.768
25.028 -3.335
31.796 0.351
33.370 11.306
16.140 -17.138
14.331 -0.433
3.387 7.065
2.127 -4.381
38.816 26.002
40.243 17.434
24.626 -10.691
35.553 17.495
7.762 39.404
31.891 1.378
40.519 30.127
2.985 50.056
17.319 38.826
26.853 37.246
19.489 51.587
37.297 22.071
34.722 34.095
36.307 9.885
10.703 -18.992
31.412 -3.140
21.912 -13.961
40.925 1.518
8.028 -3.024
-3.374 -12.641
-0.344 10.810
10.232 23.858
24.643 35.139
19.126 12.880
2.081 17.622
5.535 -23.586
17.752 -9.309
38.588 0.027
27.873 31.663
18.237 21.436
29.924 10.569
29.835 -2.377
34.346 6.563
31.010 2.663
30.268 38.270
15.660 24.932
-2.992 9.427
22.099 -12.830
8.756 -8.358
8.135 -10.627
23.161 -2.559
16.559 1.427
26.103 23.280
0.118 -9.307
4.514 -11.911
33.970 -7.077
29.876 -1.904
34.569 9.416
6.806 -7.912
-1.065 -7.614
27.828 34.741
32.892 27.793
36.067 1.123
36.836 5.561
38.815 24.563
33.943 20.127
22.344 38.789
31.614 26.191
41.554 12.891
36.826 4.983
27.099 41.346
25.246 36.563
40.106 9.972
26.712 35.537
6.420 34.671
30.752 27.249
35.471 11.352
41.547 12.550
30.501 34.372
39.128 -2.504
4.983 -24.632
19.795 -15.846
33.830 5.898
30.461 8.522
17.359 11.669
10.754 6.829
24.802 41.896
21.432 32.604
15.559 29.672
9.389 57.250
19.734 30.489
-0.944 33.955
29.955 40.243
2.702 42.231
31.705 -6.984
2.606 -25.001
19.158 -11.873
-0.001 -23.174
-2.957 -13.649
2.979 -15.922
15.310 -11.639
20.886 -23.907
8.850 -11.088
12.847 -25.385
7.266 -18.614
41.674 -4.347
29.018 5.761
32.040 16.607
7.713 26.952
13.619 20.722
3.258 -8.355
24.755 40.652
18.687 46.488
32.498 38.144
29.421 41.329
17.407 42.151
32.909 30.827
38.372 -0.204
11.352 6.839
11.135 -17.010
28.346 -18.624
43.143 -2.907
5.737 -32.170
-3.589 -23.472
34.362 8.977
7.434 33.091
18.174 47.861
2.385 41.615
-0.054 51.191
10.112 45.208
23.386 20.348
40.099 22.658
33.991 24.217
31.053 2.188
12.160 51.744
9.724 47.998
10.224 48.652
22.680 43.017
1.053 49.106
2.323 52.438
15.731 39.327
30.092 20.751
27.645 45.898
17.885 -11.274
9.634 -13.167
16.627 0.879
0.001 5.446
0.567 36.771
16.175 40.444
10.159 53.647
21.268 44.001
26.673 24.343
18.084 3.559
8.490 -16.841
8.831 -21.075
23.093 -7.688
16.525 -17.727
3.093 -3.309
0.697 -20.430
-1.138 -5.482
-1.634 -24.822
32.611 -18.128
10.467 4.594
32.840 29.661
26.289 42.390
33.660 15.610
18.131 50.276
36.513 29.522
28.671 27.885
24.288 36.757
35.042 9.001
33.380 36.722
5.693 55.633
-0.466 48.618
25.697 43.243
7.449 38.579
1.615 48.453
26.880 47.613
24.671 3.147
28.867 14.800
37.321 30.804
28.248 4.214
22.241 15.187
34.898 -5.190
31.190 6.748
16.030 -8.010
2.294 -22.536
0.525 -11.568
15.239 -0.107
9.886 -6.898
7.680 -6.780
18.078 -3.181
35.055 14.046
44.511 20.010
30.434 28.746
4.556 -16.854
1.901 -1.530
35.193 26.542
37.365 35.621
38.654 7.433
32.370 -3.925
38.385 27.232
35.667 10.679
17.370 34.119
1.330 38.967
23.905 -5.045
-3.113 -4.383
-0.860 -12.227
38.030 30.934
33.281 39.781
27.808 33.788
30.358 26.046
36.444 25.109
29.084 -6.424
25.232 -7.472
32.057 17.969
39.242 13.137
37.664 21.233
37.907 39.555
29.628 25.986
30.778 0.725
13.609 45.304
2.468 41.790
36.505 -7.666
3.756 -24.684
23.420 -17.832
-0.416 -20.836
32.072 28.524
16.508 37.348
34.469 12.891
36.828 24.967
16.774 46.195
4.977 36.392
21.391 42.483
35.076 34.992
21.119 -14.122
10.234 37.061
-1.934 22.567
5.725 34.258
33.734 -6.712
40.166 32.159
35.307 23.981
26.439 34.876
35.434 25.420
28.403 32.395
38.557 24.117
32.054 23.352
36.392 0.302
21.813 -13.636
24.290 41.450
32.636 46.624
-1.901 49.915
8.188 52.351
6.722 39.070
11.778 34.510
31.558 24.470
28.299 30.846
23.144 43.178
37.193 25.943
31.857 21.875
29.985 36.309
12.565 50.782
3.739 45.719
20.409 25.425
34.319 15.420
35.775 3.278
3.708 -18.776
-3.292 -7.909
13.652 24.151
30.873 29.386
26.293 35.745
7.695 39.930
10.947 51.495
17.731 47.124
19.444 37.714
32.662 24.676
35.612 20.345
33.728 -0.636
20.786 22.438
26.461 37.144
14.627 45.938
39.210 15.179
22.305 33.874
35.185 21.418
39.269 15.819
36.522 27.818
29.617 -10.413
36.941 -7.374
35.690 6.213
30.972 2.590
43.577 0.457
40.594 2.679
36.430 10.732
21.537 45.805
-1.326 46.191
3.668 50.134
12.650 48.635
31.414 27.632
20.484 38.983
9.389 -8.588
8.825 -4.599
27.568 -0.345
22.840 -16.493
29.441 -0.290
2.778 -1.695
7.101 1.938
17.031 49.741
-0.055 46.051
1.153 47.721
25.879 29.988
32.612 2.205
39.097 -4.449
21.994 7.088
-1.049 8.677
1.661 -16.133
3.615 -9.909
-1.738 -3.881
24.103 -3.927
35.677 1.434
24.490 -0.431
8.896 -10.070
8.320 13.646
29.430 -18.303
0.402 23.209
27.767 31.751
17.773 21.173
16.619 28.366
9.541 49.621
18.974 36.069
21.586 29.538
32.920 0.838
24.494 -17.364
15.770 -21.544
3.959 -3.481
5.758 -10.414
-2.008 -1.086
31.628 -9.442
23.092 -17.455
27.709 -12.817
40.439 -6.362
28.783 -2.430
39.063 25.995
21.384 32.328
11.851 -0.078
0.797 3.660
19.169 -16.484
13.051 -20.917
28.063 -6.072
43.396 3.288
23.516 -30.391
18.395 -2.744
20.237 -16.771
-1.754 -21.061
23.404 -4.827
34.308 -1.061
32.971 9.973
36.162 12.691
17.868 -16.736
21.638 9.433
31.283 39.385
31.746 28.604
32.169 -2.563
40.306 0.990
29.358 -5.315
27.629 -4.629
33.132 8.470
11.301 12.587
28.129 27.196
20.771 -9.013
25.921 14.476
20.262 8.385
1.165 -8.056
31.239 11.389
26.395 42.819
28.218 -7.091
19.836 -14.932
34.002 -10.604
25.590 -6.200
36.306 -7.729
34.554 29.397
7.894 48.112
20.940 43.296
39.227 7.633
29.557 16.155
38.689 14.725
42.668 0.934
24.953 36.291
40.081 21.138
-0.147 58.966
2.874 53.315
24.455 43.232
38.551 9.063
8.502 49.866
30.000 43.669
32.166 39.152
29.274 4.798
22.604 19.259
33.388 17.298
26.168 45.615
10.774 -23.465
18.882 -20.228
31.679 9.804
14.783 -22.103
5.430 -11.169
-2.149 -5.734
40.270 2.866
32.483 14.045
28.427 34.935
35.725 17.908
30.851 24.886
44.333 16.010
23.630 38.868
25.826 34.077
38.521 14.139
31.764 -4.394
36.427 12.976
24.171 -18.384
31.631 2.295
29.256 -6.351
44.954 5.208
-2.863 -0.844
3.734 2.014
32.073 21.541
20.206 40.991
24.187 -3.063
45.575 18.901
32.611 21.553
35.512 8.485
39.830 -1.046
31.413 7.417
40.741 14.258
31.509 9.782
19.766 -25.358
27.898 -11.250
4.290 12.409
7.948 -16.095
3.817 -11.670
7.793 -13.875
-1.857 7.364
18.052 46.010
17.610 39.189
25.587 33.886
34.263 20.405
37.084 -2.446
12.978 17.537
40.580 9.591
23.011 21.525
28.501 -13.453
35.597 17.223
22.644 23.901
28.908 37.582
7.559 40.950
-3.062 43.049
22.675 49.970
2.886 41.243
33.600 17.924
-3.142 -4.719
39.753 2.669
39.808 14.013
28.047 39.454
36.987 7.378
25.172 7.554
30.083 36.161
32.993 21.971
29.468 30.282
30.509 15.816
8.233 47.621
5.670 42.424
3.529 42.265
3.441 45.892
8.946 26.688
28.805 40.028
9.370 50.594
-1.496 -10.145
16.054 1.524
5.116 -2.827
17.875 -13.250
10.322 -15.941
30.707 27.436
22.388 34.810
31.202 41.088
-2.665 46.844
24.317 39.274
30.244 36.390
39.877 19.394
28.047 42.266
28.881 37.957
30.849 27.119
26.218 41.347
24.687 29.342
16.987 43.554
19.202 46.077
31.532 26.207
19.318 47.158
34.461 27.818
21.173 43.558
33.905 18.286
3.075 6.393
32.734 4.047
26.982 30.996
9.029 44.912
12.654 40.606
28.692 18.306
11.563 51.423
0.100 41.901
0.055 36.796
16.915 41.659
5.665 48.589
23.102 40.685
37.353 -9.595
-0.588 -18.242
28.836 -1.888
33.826 7.007
40.801 14.936
34.038 27.280
36.255 29.293
31.176 6.391
12.706 41.583
35.830 -5.964
32.849 -9.658
20.134 46.980
-1.844 60.712
2.574 41.523
35.997 18.400
32.073 31.466
30.909 -6.503
30.117 29.682
4.219 33.035
13.670 23.078
28.630 30.520
19.357 38.458
22.959 31.740
33.244 13.529
32.096 33.850
34.681 14.216
38.199 -10.948
30.214 23.984
1.764 47.473
2.163 40.849
30.389 2.755
21.601 44.236
17.719 50.320
-0.515 36.443
12.818 6.261
45.184 35.532
33.632 20.762
29.315 -4.498
4.018 -9.444
11.177 -15.425
8.879 -14.494
32.692 2.970
39.703 25.924
30.178 24.898
38.436 -2.674
30.072 0.100
27.124 -6.446
39.230 -5.169
37.528 1.243
29.965 20.728
26.995 40.191
41.802 32.746
22.904 42.557
25.879 37.455
31.413 30.826
38.857 31.046
12.713 29.551
-2.355 1.105
14.135 15.725
37.440 7.797
30.906 12.124
36.251 10.553
45.617 14.932
29.883 23.152
32.729 31.079
3.378 -14.137
11.018 -4.440
39.072 16.496
18.317 8.870
33.979 -9.339
3.986 -19.810
2.675 -22.257
20.430 -10.433
35.808 1.824
18.738 28.434
29.970 13.350
44.261 27.135
28.599 23.673
35.920 34.183
14.612 47.536
36.282 41.589
38.881 9.119
27.945 8.122
41.604 10.273
40.021 11.405
28.938 20.185
26.128 30.413
10.779 41.683
12.048 40.635
30.347 12.666
34.881 19.105
16.148 -6.322
33.793 -9.274
36.371 -2.524
27.760 20.204
20.506 40.873
19.335 41.189
29.832 33.802
27.665 30.535
28.716 36.585
7.107 38.776
3.112 50.493
31.019 37.916
-0.268 47.830
4.690 43.974
35.750 31.717
38.305 -6.709
14.148 -28.602
9.465 -26.475
9.615 -25.101
26.191 -18.873
3.783 -12.161
29.989 -6.980
16.225 -15.770
6.370 -25.421
36.557 11.445
26.185 31.226
41.269 15.006
33.893 23.620
33.444 -4.684
11.997 32.245
5.475 25.830
36.185 27.036
14.850 -18.718
7.473 -11.457
17.744 10.533
35.915 19.109
30.618 40.150
17.471 52.171
-0.097 35.447
32.911 33.527
6.678 39.218
26.061 28.092
41.358 7.012
31.349 26.956
27.599 48.511
40.801 17.937
30.260 30.673
17.648 49.014
21.604 -17.664
-0.897 -7.866
11.611 -11.123
35.479 -16.944
8.999 -23.637
36.365 13.659
24.007 -13.982
34.363 -0.376
35.213 10.005
26.242 -4.379
2.684 0.585
-1.214 47.622
24.612 35.557
24.074 28.354
35.071 14.106
36.407 28.090
24.541 22.441
43.762 14.392
40.220 23.731
22.218 5.786
7.276 -28.066
11.997 -32.853
31.237 2.235
40.806 8.640
39.060 10.540
38.543 5.293
36.915 17.511
2.948 -14.348
9.549 3.090
1.250 -18.092
-1.935 -21.317
21.970 0.308
-2.852 23.822
36.758 8.818
25.852 3.743
27.595 -15.672
27.663 38.688
28.480 41.043
24.332 34.704
40.692 30.897
30.749 36.599
10.796 41.378
38.340 10.291
34.281 7.760
17.264 -19.472
37.223 2.547
33.846 9.099
25.508 4.377
4.680 10.777
2.463 47.632
0.013 43.510
24.329 39.765
15.999 55.218
27.347 51.929
30.713 41.543
5.372 51.290
35.525 26.909
8.671 51.456
18.419 41.953
33.062 26.888
15.740 -19.470
33.642 15.725
35.445 11.709
33.130 0.301
31.284 -10.544
41.587 -4.299
16.771 -1.784
12.834 -10.399
10.872 -8.868
2.419 -19.380
29.897 -17.923
25.887 -17.311
32.704 -18.835
16.584 -16.415
4.663 -19.483
3.136 -27.210
8.112 -17.350
6.782 -31.137
4.699 -25.675
40.010 9.156
13.398 40.716
15.452 38.312
6.693 43.025
42.463 9.734
37.682 2.423
41.575 13.478
33.004 -2.774
25.882 7.137
38.660 11.776
3.657 47.258
18.388 40.143
38.829 17.592
17.481 38.549
29.730 41.852
30.771 8.749
19.138 27.430
10.107 35.514
10.339 41.123
3.043 41.588
26.180 -18.114
44.495 -7.573
16.270 -13.335
30.189 10.262
36.747 -10.000
33.346 9.179
18.518 16.151
42.149 -7.926
34.269 25.958
12.535 46.517
25.269 42.845
22.700 37.386
9.917 -22.365
17.367 -10.108
13.158 3.970
40.336 16.829
43.638 6.625
5.213 -21.198
5.239 -13.205
12.053 -10.721
8.806 -13.864
5.668 10.638
4.783 -6.675
15.214 -27.420
23.316 -16.045
21.609 -0.057
42.085 26.419
32.041 28.678
39.976 17.910
14.612 55.814
25.080 45.573
31.902 40.923
20.274 49.301
6.550 52.556
11.948 52.019
20.836 41.865
30.783 31.647
40.278 32.628
29.601 30.440
28.946 30.472
34.514 19.101
35.693 6.059
25.016 34.110
36.645 14.277
28.295 23.503
39.652 1.380
34.929 21.740
13.575 47.899
0.048 35.856
38.728 1.980
31.320 -3.315
23.741 30.535
10.681 49.028
36.588 17.765
39.626 24.424
38.081 22.407
35.460 -4.357
34.053 3.415
34.085 5.280
11.607 -2.101
25.618 -17.303
38.817 -2.295
33.757 17.680
2.940 -14.164
25.666 2.817
31.493 13.833
32.095 35.893
30.055 34.173
26.125 15.158
32.701 22.316
20.997 27.835
33.735 27.115
16.249 -0.029
18.507 6.258
38.090 21.458
33.510 14.018
21.190 1.397
36.275 10.187
6.638 -19.398
39.332 21.827
30.925 17.731
12.543 44.711
32.940 37.664
27.441 43.538
21.885 37.057
2.420 47.082
27.097 52.097
23.581 13.327
37.516 23.836
0.988 3.495
12.698 -11.872
11.367 4.229
25.104 9.227
26.692 -17.077
35.825 16.534
33.682 5.866
-1.065 -4.096
23.192 -0.205
17.969 -18.886
26.771 -9.173
40.534 20.685
18.983 27.294
23.687 27.910
40.938 9.823
25.190 34.615
9.042 43.378
42.517 16.252
34.244 36.289
4.865 45.472
26.687 31.846
28.260 47.001
25.844 42.524
29.043 30.663
29.958 21.714
32.482 25.474
29.749 16.029
16.786 34.590
13.101 36.640
16.211 41.839
16.716 41.620
29.884 33.834
28.404 7.337
32.865 -4.258
34.879 -11.938
26.959 -16.641
33.375 -0.167
4.866 49.140
30.357 41.974
3.935 47.746
3.335 -3.768
1.983 21.857
9.409 37.121
28.156 29.204
37.672 32.521
31.021 25.396
30.595 31.247
30.067 16.225
30.401 26.380
0.338 35.612
-1.706 20.560
25.319 36.076
23.947 36.575
5.863 41.003
4.208 47.196
13.386 43.941
20.255 33.912
19.508 53.804
8.651 41.662
23.063 50.549
27.634 46.658
27.970 44.618
23.237 42.337
4.456 46.785
33.533 15.105
16.811 48.971
32.523 27.686
32.916 1.452
36.730 17.374
27.490 37.842
20.508 37.652
36.988 31.379
40.690 1.864
38.693 22.759
12.496 -13.086
8.697 -15.567
7.362 -4.102
33.115 -12.545
33.673 2.556
16.941 -19.087
31.879 -5.976
29.389 -12.873
3.893 15.546
2.352 -18.071
22.948 -11.046
1.097 -3.359
12.258 -4.621
21.660 21.201
-0.069 -11.033
8.633 -9.185
29.550 8.283
32.637 -7.883
-0.624 -10.632
16.615 3.597
-0.604 21.944
28.560 32.570
10.355 53.563
18.443 42.588
25.424 44.650
25.876 38.528
8.936 53.889
27.063 51.122
22.029 43.955
30.440 5.252
25.270 -5.191
26.617 2.206
10.849 -26.783
-0.669 -15.205
2.428 -18.503
32.634 3.154
31.747 -4.267
34.703 6.887
18.203 44.953
32.023 30.996
35.059 27.109
36.570 25.024
32.360 8.744
42.013 16.029
35.321 -7.702
35.898 4.836
23.655 -12.006
34.121 16.693
26.850 -3.592
32.680 -6.312
29.689 9.883
26.808 -4.601
36.614 -6.984
9.266 -21.308
24.439 -21.141
8.305 -11.220
9.066 -18.745
1.724 -20.805
-1.769 -1.190
40.948 -4.605
22.780 -4.187
21.308 4.832
5.718 -14.038
21.393 -19.590
13.140 -19.357
30.009 -3.210
11.114 -18.208
40.672 27.619
37.475 18.854
38.238 -6.742
27.898 -12.411
24.210 -7.244
6.214 11.445
8.138 -15.774
2.518 -24.006
13.894 -13.175
33.451 -5.582
31.365 7.155
40.280 21.732
39.043 19.903
35.232 24.524
36.344 12.389
38.277 18.859
35.056 25.324
34.238 38.156
4.233 55.536
41.949 31.944
35.707 -0.088
6.964 0.491
30.113 9.802
19.403 3.527
7.517 -11.289
-2.969 -17.222
15.549 -23.470
10.763 -21.621
-0.533 -26.516
1.504 -16.611
22.422 -13.267
30.537 8.670
36.524 7.883
37.188 -3.197
15.076 13.704
33.474 -1.679
30.576 2.769
39.048 -3.618
34.179 -9.851
25.375 -5.873
37.223 12.272
27.587 -13.501
36.966 5.928
45.309 19.890
36.080 21.140
21.379 47.722
33.050 4.271
29.338 8.619
33.819 -5.926
36.437 32.041
3.566 48.544
36.587 25.403
31.052 17.196
35.142 -6.494
35.228 1.386
28.048 -10.668
29.603 31.213
-2.790 47.461
42.591 22.691
39.639 0.321
26.463 -16.121
16.428 -19.436
0.997 -21.531
18.757 -4.091
-1.857 24.269
21.733 12.250
24.448 35.243
24.400 51.660
13.726 48.282
14.915 46.576
27.169 40.810
7.737 48.285
12.442 16.538
6.522 -27.358
24.791 -14.497
10.037 -13.785
21.665 -3.619
21.940 -14.848
9.940 -6.422
22.844 -8.585
33.878 4.842
28.705 -1.899
37.527 9.184
37.333 6.804
2.530 40.462
13.594 47.642
28.443 31.878
6.314 16.923
5.376 9.680
38.454 -1.989
13.354 7.459
30.706 4.983
5.609 -16.444
9.918 -11.828
-3.286 -26.351
11.496 -26.209
10.045 -20.017
2.697 -8.851
21.627 -14.271
30.138 -12.919
34.192 29.345
23.040 44.254
13.986 45.659
9.022 42.276
28.409 35.117
38.142 15.208
35.369 17.983
25.857 -16.866
41.691 11.176
35.718 18.253
31.612 41.401
25.409 40.054
10.886 50.214
35.787 36.800
8.043 51.947
11.612 49.485
4.404 34.553
28.290 27.977
33.921 33.025
25.819 37.772
14.879 51.181
36.177 14.546
21.897 46.608
15.640 44.124
43.405 8.679
35.589 8.823
46.372 12.220
0.664 -18.047
32.055 30.767
36.051 11.693
32.967 15.908
26.951 -15.810
-2.923 -11.215
26.212 -6.600
14.548 -20.631
18.066 -20.280
8.829 2.169
9.118 -3.631
10.658 3.293
45.156 7.144
28.158 -7.021
39.729 35.374
32.260 4.562
38.698 7.065
31.548 31.346
33.766 27.168
36.093 22.545
41.781 19.876
35.562 0.295
41.587 13.194
24.233 43.110
5.097 43.353
11.379 55.861
0.927 47.575
1.339 45.932
30.607 17.815
35.439 8.034
30.484 28.193
31.984 41.529
17.233 28.205
35.060 8.735
39.986 20.792
28.663 24.297
22.473 4.037
16.258 -2.996
36.394 7.278
-0.337 38.363
23.365 14.237
14.941 38.808
7.940 46.065
2.683 43.756
34.751 10.961
25.331 22.638
34.957 19.714
32.515 28.565
2.740 50.434
36.356 9.231
28.674 32.487
31.376 38.006
34.903 6.159
30.993 7.704
43.189 16.484
36.083 35.182
14.560 46.046
35.416 7.725
23.050 25.057
21.940 33.629
31.505 0.568
0.864 15.042
0.190 0.792
16.084 -5.933
48.782 14.224
17.030 -8.913
10.556 -1.116
26.068 -5.975
36.318 5.460
39.086 23.289
37.347 11.154
30.955 34.557
29.097 -6.106
31.255 22.871
18.583 -23.597
10.880 -28.226
9.846 -13.012
24.274 -18.578
10.469 -22.447
39.657 1.362
40.632 12.485
41.706 -4.346
14.382 -15.704
2.810 11.682
35.675 20.885
35.514 27.485
37.639 15.232
5.948 52.143
16.534 45.234
0.279 35.535
11.941 -20.876
-1.063 -25.357
29.465 -6.021
26.916 -2.817
12.432 -13.804
10.715 -14.707
12.886 0.828
47.547 11.463
32.178 0.215
-0.123 48.544
19.073 39.910
36.519 14.622
14.870 -9.844
11.425 8.015
2.414 16.294
15.314 13.410
29.649 14.546
15.102 24.838
19.611 38.517
5.291 46.252
33.923 16.353
44.679 14.955
31.405 -7.385
24.599 -9.673
28.950 -13.780
12.966 1.852
38.257 21.177
17.093 45.011
36.204 30.826
37.657 37.048
31.728 34.325
28.801 42.718
2.460 47.626
-2.131 44.632
28.462 35.091
2.069 50.615
5.751 34.570
-1.592 46.785
-0.124 35.511
34.009 38.665
33.437 28.636
32.850 18.358
9.657 -7.765
29.743 -30.202
32.396 17.153
14.956 36.473
21.595 45.697
33.127 22.507
35.344 30.725
29.843 5.690
3.206 -6.804
-0.437 15.778
35.834 28.842
36.810 5.786
25.026 -17.806
26.344 -17.240
10.950 -14.520
20.370 -19.577
20.098 -14.641
7.873 -1.037
19.584 -5.605
-1.563 -2.962
36.233 16.300
12.906 3.518
22.421 -13.386
20.544 14.556
11.249 17.964
35.466 8.470
32.109 -2.927
14.373 48.729
30.935 33.437
39.642 18.827
30.719 -15.340
18.682 4.692
24.266 0.225
35.782 -10.351
6.831 -16.170
20.612 -0.609
-0.845 15.338
-0.878 -4.480
25.528 1.147
34.663 -8.140
33.569 0.428
39.253 21.210
24.612 40.677
26.811 40.691
24.274 29.887
14.062 38.829
-1.291 55.770
23.264 29.875
14.379 27.292
-1.031 17.363
-2.174 14.561
16.435 -3.740
2.180 -5.007
11.080 -11.266
20.655 -8.995
22.037 -6.156
37.872 32.106
35.488 31.071
11.869 48.219
12.078 38.321
5.581 39.012
34.806 24.601
18.885 18.307
12.681 0.886
15.234 -3.752
23.903 -1.885
32.529 12.250
33.865 7.961
1.996 -12.803
18.804 -20.273
22.403 -17.966
23.682 -10.965
23.903 -4.703
24.544 -3.626
1.574 29.013
5.783 30.920
14.314 49.074
19.102 44.035
11.388 49.674
13.500 40.823
41.526 12.661
21.912 39.335
13.611 41.226
30.872 35.716
23.864 -8.534
-0.522 -17.894
15.428 -18.364
19.570 2.972
12.870 17.216
34.521 12.090
35.877 2.563
35.288 21.227
39.675 28.047
34.408 19.900
31.203 3.341
21.042 36.574
21.278 41.498
16.517 48.855
-1.545 31.871
37.178 27.246
20.843 41.958
9.512 51.537
12.223 42.492
17.620 37.661
2.341 37.288
-0.190 35.234
20.871 -12.652
5.351 -22.778
19.831 -7.673
11.440 -4.512
15.907 -15.540
4.200 29.666
16.903 37.926
16.903 50.803
22.825 45.353
26.277 35.170
17.256 20.848
31.852 1.659
38.497 0.192
43.542 19.531
32.206 18.860
35.792 -5.707
43.632 -6.039
22.971 -14.940
30.972 -10.859
-2.411 -5.889
3.774 10.319
33.528 -5.043
16.080 -20.646
30.879 30.136
4.062 47.174
39.617 14.101
30.061 25.863
-2.801 8.737
-3.506 18.566
32.756 22.447
16.703 46.500
10.081 47.797
12.959 32.597
10.888 36.127
-2.565 43.337
29.806 -14.755
14.184 9.687
4.892 40.063
21.459 38.570
33.192 24.507
30.373 10.663
30.635 34.918
35.781 32.868
29.726 25.380
34.115 -11.356
16.657 -24.873
-1.058 -0.265
8.766 20.869
3.757 1.053
32.108 -4.834
30.483 4.400
37.084 19.977
34.319 38.626
30.387 43.167
26.203 32.885
23.515 27.166
25.677 42.277
3.114 39.599
20.510 59.591
23.053 35.041
36.523 2.065
28.369 35.377
37.782 21.479
19.221 35.200
-2.788 41.520
10.442 43.912
22.833 32.636
37.767 9.649
31.919 15.684
36.049 9.859
24.016 39.638
36.405 26.830
30.206 6.893
14.750 -20.822
10.117 -10.370
8.785 -12.301
34.722 9.638
2.936 -19.288
12.357 -14.366
10.849 33.879
4.038 47.105
35.303 24.885
14.060 -1.483
-1.877 -17.200
9.509 -9.959
35.551 18.744
30.060 21.917
36.257 -8.785
29.229 -3.670
23.361 -7.322
17.634 -1.650
14.246 17.750
31.285 3.731
15.187 36.311
22.076 31.629
29.752 44.624
17.815 38.990
14.550 49.789
6.326 50.389
0.889 47.719
28.397 36.632
31.254 -6.726
17.975 -9.988
19.116 37.891
37.898 25.644
30.256 21.138
39.422 13.569
15.929 -16.552
2.302 41.241
14.132 46.160
28.986 38.470
33.409 17.615
24.684 44.892
23.998 39.649
9.691 49.258
-1.764 48.491
6.703 46.353
0.529 44.009
-2.375 29.941
16.250 36.713
2.766 54.733
19.873 50.058
31.403 19.377
38.393 33.838
26.735 27.084
39.601 12.700
31.912 2.835
13.450 -8.180
25.726 -6.631
23.697 -5.507
20.527 -3.758
25.295 -4.858
20.543 -23.516
34.221 -10.752
40.774 9.349
30.246 43.456
26.512 7.927
21.498 49.175
31.946 36.910
39.725 21.322
38.255 8.704
34.657 16.695
31.613 -4.377
16.369 -14.864
30.907 32.978
6.720 37.753
12.394 53.386
4.547 40.479
0.644 36.441
35.430 18.601
37.099 -2.002
21.396 -17.657
31.434 43.624
33.928 18.698
29.005 20.670
33.002 -5.700
10.424 -15.062
-0.061 -26.009
33.469 -5.397
32.794 7.143
20.529 -16.543
17.337 -22.624
-1.126 -14.117
28.809 6.981
34.568 15.138
11.761 45.641
21.080 39.844
29.898 45.935
27.251 1.005
36.291 -5.740
34.576 8.506
16.486 -21.925
41.790 24.198
45.033 1.013
11.485 -26.709
17.971 -14.175
12.097 -2.044
23.481 -7.905
-2.288 -19.466
41.712 -1.337
4.224 -12.483
5.897 8.669
8.988 -22.772
19.004 -24.387
29.394 -10.502
43.881 -0.113
41.374 -5.484
42.190 10.023
33.737 3.580
18.964 40.780
38.380 25.713
13.721 -7.994
19.944 -6.731
2.551 -12.123
32.828 -2.836
25.517 -17.526
41.208 13.647
22.675 -15.225
28.717 13.550
25.481 13.128
36.696 -1.248
29.278 -17.225
24.729 -16.048
28.517 11.538
34.840 7.950
15.111 -15.128
2.594 -1.720
39.114 25.026
12.823 -0.408
9.781 27.008
24.935 29.896
38.409 0.336
2.960 -27.845
27.756 -22.081
-0.749 -17.475
36.868 -4.322
33.227 17.128
4.537 7.292
-1.247 7.389
28.553 22.413
36.887 32.878
26.423 9.990
16.948 30.706
18.546 53.467
3.920 46.952
26.565 -13.220
41.215 3.131
38.237 22.543
30.545 38.188
24.542 40.564
19.116 32.916
28.219 41.702
14.749 51.442
-1.927 41.677
13.833 -11.246
17.399 -9.218
-1.910 -15.195
3.631 -27.208
0.775 -21.894
-0.284 10.421
2.402 15.541
17.890 15.343
12.442 -19.108
15.127 45.893
9.455 35.643
41.461 36.286
25.892 25.616
32.884 24.844
23.250 31.546
32.824 42.626
-2.781 47.247
30.194 47.660
30.290 17.854
18.420 -14.852
31.904 -7.619
19.914 36.728
24.531 32.391
19.257 35.511
18.644 45.647
1.300 43.291
16.077 45.229
17.874 40.639
1.983 41.919
28.569 -17.256
21.673 1.028
33.997 6.097
27.702 -6.555
34.145 12.463
37.284 10.310
5.240 -4.456
-3.100 -8.756
-3.007 -4.499
4.726 30.250
23.691 27.200
22.658 36.433
12.780 35.260
-0.781 41.678
14.630 55.920
32.235 15.539
21.726 -16.672
26.159 -15.443
7.284 -12.929
10.446 9.106
25.826 12.708
17.319 -23.455
3.697 -20.047
15.738 17.696
29.285 24.720
33.670 0.485
36.514 -6.638
4.620 10.694
10.671 -10.998
23.071 -14.508
0.272 -12.120
-2.140 -0.186
4.038 -0.468
28.701 30.950
25.371 25.153
20.964 2.600
29.569 3.746
25.749 -15.239
39.655 15.135
30.749 29.443
34.115 35.124
31.202 40.281
34.806 -4.920
0.611 -6.478
20.196 -18.382
25.946 -1.293
34.473 20.931
29.010 -5.059
18.192 -18.681
34.714 -13.378
31.030 -19.064
36.138 0.019
22.923 -13.901
20.189 -8.318
33.925 16.275
20.214 -3.457
15.544 -6.816
53.070 21.905
32.418 31.509
12.247 37.036
-0.019 36.644
25.249 1.087
37.677 20.796
14.546 41.533
0.058 15.219
27.976 35.252
31.659 39.726
19.065 21.293
16.121 48.465
5.272 52.162
-0.049 36.510
3.132 20.474
26.365 33.956
28.785 29.948
32.603 4.450
25.827 -3.614
14.047 -15.238
9.430 -23.087
27.122 -9.979
4.124 -24.360
12.058 -29.277
15.581 -16.289
20.772 0.519
27.620 -7.228
24.541 -8.035
36.001 26.461
30.155 0.608
34.278 31.585
20.825 39.262
35.236 -3.255
39.796 16.187
17.539 33.550
25.274 43.172
6.837 42.645
17.007 35.543
11.819 38.688
20.535 45.092
7.932 50.877
13.328 42.888
21.691 -15.923
42.507 6.356
31.384 46.597
45.119 26.295
38.923 2.985
23.937 -3.032
24.178 -13.693
8.250 -15.508
0.632 -19.751
31.490 -4.653
24.308 -11.939
24.620 18.980
26.930 6.739
5.816 -7.487
7.913 -17.074
25.148 -6.461
2.116 -10.878
23.246 32.824
31.023 10.112
23.410 30.446
16.739 26.687
29.126 6.782
28.040 -13.268
0.119 -23.744
3.695 -0.303
22.868 -6.995
8.194 37.681
-1.846 14.235
7.477 -27.711
1.926 -9.671
23.443 19.860
19.105 33.245
32.424 32.472
44.747 9.344
22.818 39.774
45.314 28.199
30.931 -0.327
4.824 -18.413
22.198 -11.123
0.590 4.936
13.766 -6.863
35.968 -8.199
-3.392 -15.635
2.130 -26.951
13.424 -12.147
1.361 11.375
31.249 14.469
-1.756 -3.233
14.360 -10.596
17.981 -4.795
29.230 -9.980
21.945 -13.340
0.957 5.234
20.196 -3.489
24.335 43.064
10.735 52.310
34.007 34.566
13.023 29.702
27.595 19.362
38.989 26.498
7.405 -10.001
29.151 -8.541
9.965 38.102
15.359 6.421
13.123 -6.300
37.856 13.545
29.206 29.207
22.740 40.231
34.592 34.659
4.130 47.716
34.456 22.755
16.240 37.246
8.915 35.319
17.887 23.838
39.635 11.284
28.600 7.221
-3.599 -10.154
15.721 -24.423
21.560 -4.532
8.749 -8.520
-0.554 -5.952
37.112 19.702
20.783 44.023
5.606 46.959
3.192 46.828
33.906 8.455
43.231 15.259
34.874 22.497
31.569 25.633
34.176 17.545
30.728 30.167
32.292 36.056
10.215 43.380
25.852 30.935
7.465 -13.398
-1.802 -13.116
16.221 -8.006
10.583 -14.118
20.804 -18.072
15.988 -18.973
20.311 -19.862
34.075 -9.613
39.059 12.576
31.975 9.766
34.085 11.551
45.032 14.454
12.773 -9.012
30.739 8.372
37.205 34.746
32.625 33.141
25.982 31.283
4.316 47.580
42.113 -3.893
30.706 -2.181
39.641 2.632
26.356 47.088
39.819 26.964
11.632 52.164
16.966 39.310
31.772 37.748
36.410 27.265
11.424 47.857
23.583 35.602
27.424 13.698
36.574 16.485
38.394 -3.721
27.804 -9.870
8.213 -9.107
10.709 2.184
20.713 29.034
14.847 13.910
3.244 29.673
5.848 -3.980
15.041 -9.423
38.101 13.508
35.770 14.579
20.603 -12.103
27.466 -8.863
32.021 17.259
1.093 46.772
16.435 49.171
40.376 38.698
16.712 42.010
36.143 27.619
4.738 47.651
-1.130 54.305
0.475 51.316
4.699 53.931
31.114 35.480
-1.365 43.974
16.590 49.168
2.279 41.891
8.996 0.231
5.366 -2.416
16.889 -0.932
22.860 -9.878
25.267 -1.986
36.525 7.564
40.114 14.400
28.190 30.606
34.265 12.394
39.666 4.718
7.849 38.432
16.512 51.023
3.663 1.815
35.839 7.183
15.496 38.816
31.536 8.026
27.197 37.259
3.802 42.618
23.085 45.301
22.374 31.289
15.469 45.232
8.687 36.888
0.409 35.837
23.790 19.125
-0.322 46.237
14.719 46.057
1.764 41.736
36.966 2.876
33.739 -3.244
15.909 -13.228
13.382 12.251
20.093 -0.700
9.163 -19.616
25.615 -13.735
10.315 -24.865
11.016 -10.484
11.287 -2.357
18.513 -28.781
2.924 -32.078
12.009 -19.626
15.076 -18.990
22.648 -10.644
8.998 1.714
4.311 -9.017
2.431 -12.344
25.146 37.918
33.189 39.708
23.541 45.363
8.472 55.525
14.234 54.077
37.248 11.606
40.225 14.466
25.156 -15.199
4.664 -4.214
20.169 -17.519
28.890 3.558
26.555 -13.310
26.002 -8.968
0.122 -19.606
-2.149 -5.979
11.619 -16.739
10.505 -8.857
26.434 -0.903
18.528 -9.279
8.626 -21.544
7.809 -21.759
29.582 -1.745
27.713 40.171
33.356 24.471
5.933 49.008
-2.718 55.553
5.665 48.111
-3.200 41.069
-0.568 36.092
33.534 20.266
2.485 -3.732
-1.054 0.604
39.778 14.077
36.962 24.661
2.544 41.393
35.454 3.322
6.907 -24.714
33.197 29.610
20.451 48.251
37.186 13.203
35.784 27.766
46.065 15.101
30.326 32.006
4.610 51.341
29.662 38.047
25.573 23.013
29.870 -7.157
9.421 -3.992
6.074 -24.632
22.485 -22.963
31.937 -6.825
36.113 12.355
38.139 23.156
35.486 16.686
15.858 42.676
16.808 42.091
25.961 34.852
34.984 5.803
20.872 21.194
21.949 36.303
36.488 31.531
22.255 46.902
-2.031 30.419
10.576 -14.507
4.410 -1.640
40.295 9.591
22.280 -8.360
16.853 -18.225
15.308 -28.032
36.275 10.917
38.731 17.293
34.499 15.349
9.825 -1.130
26.961 10.902
29.135 6.927
7.695 35.061
10.557 49.934
38.135 16.570
28.870 44.707
21.130 48.699
44.752 19.895
34.106 33.958
43.064 21.525
29.832 4.328
5.132 -31.754
22.334 -12.480
23.618 -18.371
34.774 20.431
34.598 28.536
37.952 8.447
17.130 47.418
38.533 12.685
37.547 3.724
25.565 32.437
20.782 41.542
11.672 42.191
13.987 52.916
22.204 39.320
8.795 45.014
23.463 -5.111
35.346 18.912
15.480 33.998
31.831 23.689
20.455 38.877
8.700 45.093
25.525 37.415
26.396 2.049
22.737 8.935
25.795 11.477
34.043 17.380
-1.807 42.228
29.462 37.435
19.293 45.720
15.437 26.419
34.820 27.520
31.120 7.485
13.484 -16.073
14.549 -12.140
17.823 -6.557
7.802 -4.716
5.919 0.140
4.351 -22.927
16.024 -20.726
2.053 -23.803
4.125 -26.300
12.695 -23.581
32.282 5.706
25.668 48.952
-2.677 46.797
34.165 23.537
42.431 30.148
35.258 9.981
24.556 28.611
23.671 31.054
5.501 -5.739
10.553 4.327
37.751 5.557
-2.800 -5.272
2.178 -3.030
1.326 23.018
37.891 23.546
28.498 27.295
32.546 12.127
33.079 9.091
38.688 1.375
32.907 10.163
38.070 -6.523
23.746 7.260
45.297 11.240
43.486 23.444
0.690 43.935
-1.035 46.523
30.240 30.555
23.844 36.414
17.863 40.675
6.952 -21.243
38.894 6.946
40.693 3.308
6.294 45.305
22.787 49.848
26.649 39.737
33.666 31.174
32.618 19.819
42.420 18.822
40.251 17.031
39.392 -1.916
30.402 -7.734
28.740 -15.971
19.276 -23.830
34.674 -1.091
39.638 24.230
28.109 40.333
22.440 28.654
28.031 40.657
12.790 41.246
14.675 50.582
3.456 46.884
6.556 -23.412
17.228 30.880
23.748 41.633
32.996 27.485
-2.448 37.225
31.102 29.719
17.778 55.303
0.246 35.246
-2.085 -0.532
16.517 27.067
17.422 39.497
38.499 22.971
32.035 20.367
42.060 8.756
31.422 13.043
9.828 22.080
30.436 18.654
14.867 45.773
15.434 41.809
30.005 27.287
-0.929 46.318
7.139 40.671
25.142 45.365
24.540 46.706
38.749 18.665
33.197 9.283
36.422 30.328
36.161 12.963
37.443 24.651
11.137 40.899
0.322 44.424
-1.148 47.347
13.736 40.713
28.980 28.716
25.272 43.651
31.275 19.836
27.054 -9.484
28.425 1.842
29.946 -4.381
19.237 0.412
17.631 17.708
14.663 45.891
35.450 22.477
7.822 45.223
26.477 23.090
-1.181 48.152
15.304 48.201
34.133 21.586
38.587 22.422
10.563 36.250
17.580 10.375
15.998 -21.409
15.026 -18.005
-1.977 -5.068
-0.871 -13.945
6.122 -15.207
12.083 -11.247
3.126 -8.677
4.738 1.690
1.985 3.714
35.518 26.194
23.862 41.808
31.514 29.546
27.993 -2.056
30.476 -12.747
8.542 1.738
0.571 -17.736
6.314 -16.232
11.026 -25.063
5.570 -24.301
12.003 -11.940
35.864 -5.483
34.914 -2.763
40.334 27.285
19.240 47.157
35.242 25.650
24.629 50.278
5.398 43.995
4.926 50.849
8.466 53.575
35.723 22.837
39.278 3.504
25.415 36.973
22.465 37.266
40.269 10.754
38.087 -1.428
27.565 -0.076
44.141 2.065
36.543 1.747
30.237 40.912
3.372 39.613
6.266 40.472
16.681 42.230
18.878 38.362
9.394 33.015
5.456 43.243
4.135 47.209
8.703 3.250
30.585 -1.687
32.194 6.734
14.918 0.544
23.631 3.678
29.750 5.107
21.868 10.977
38.567 9.636
34.460 26.955
14.189 -7.786
10.982 8.146
26.044 -11.177
31.965 8.448
15.083 37.600
44.165 19.775
8.899 40.682
11.473 45.660
1.779 41.559
6.820 -10.285
11.651 -20.393
17.088 -13.255
35.455 -21.509
7.965 -7.134
8.732 -28.662
7.607 -19.054
28.192 0.185
28.041 -10.045
47.387 -0.093
41.054 -0.009
32.622 2.170
18.205 0.428
29.761 45.549
27.496 23.711
34.782 17.415
44.568 1.577
33.932 29.048
23.827 32.753
26.216 34.984
10.416 46.759
36.722 29.042
33.697 -0.485
22.094 -8.483
9.357 -8.934
2.820 -4.658
37.720 17.387
27.855 39.776
37.279 16.169
36.622 13.887
0.962 44.934
-2.462 57.104
39.792 33.362
9.856 39.692
20.225 39.586
24.426 42.886
9.054 52.733
11.852 52.419
28.631 29.686
0.713 35.962
16.643 -8.048
33.223 3.806
22.815 -3.237
17.216 -22.481
31.302 -10.058
42.875 12.772
32.729 -9.800
28.909 31.267
12.363 44.753
22.364 44.861
36.092 9.855
33.368 5.321
35.969 -10.607
28.267 -8.667
25.902 -18.390
38.349 -4.764
17.318 -13.427
14.189 12.243
7.001 5.423
30.945 24.804
34.547 28.381
30.369 18.188
5.245 45.414
30.232 3.584
2.683 -4.202
9.095 -26.515
2.560 -11.927
23.979 3.399
38.819 17.513
8.752 46.553
34.786 16.159
5.367 8.465
17.656 25.961
2.609 -13.078
26.905 9.204
28.987 14.569
31.869 3.424
9.875 30.775
37.786 5.608
29.916 36.983
17.545 32.341
3.131 43.678
0.674 59.840
20.812 43.425
32.762 28.888
36.018 15.189
38.039 2.510
29.257 -0.826
0.030 -15.503
18.521 26.528
8.778 -7.768
1.227 -15.187
16.874 -2.027
-1.885 -26.061
4.664 -15.711
28.361 -15.826
32.252 14.719
32.963 19.276
32.654 0.269
2.825 -20.548
3.331 -5.950
30.925 0.105
7.190 -23.171
33.019 -2.430
5.551 43.727
15.255 52.102
28.409 48.088
9.446 49.212
20.853 50.790
17.351 48.129
-1.784 47.160
2.194 42.057
15.679 2.882
40.518 4.133
35.770 -1.485
25.704 28.627
39.528 11.329
34.436 -0.031
32.762 19.933
28.017 13.302
29.345 -11.946
35.708 9.183
36.432 8.302
37.916 13.413
25.119 13.734
10.018 47.097
14.096 46.790
34.702 30.913
-1.385 42.321
19.914 44.031
36.244 24.590
32.120 -5.699
17.666 39.435
37.438 18.415
2.997 -16.868
7.536 -2.621
13.804 -10.141
11.782 -20.629
15.293 -17.050
41.815 -0.807
39.132 10.534
28.741 24.349
41.107 22.360
25.071 34.909
3.848 46.288
30.909 -10.402
29.133 -18.041
21.756 -14.208
24.871 -8.598
38.770 6.661
8.632 -19.294
40.934 28.560
29.676 41.460
21.776 13.482
37.797 5.388
30.190 -13.443
22.168 -13.040
27.860 -1.184
29.311 -7.888
42.109 12.880
34.197 27.763
18.830 33.186
20.644 26.323
15.914 15.939
32.751 32.785
25.717 38.604
39.642 38.714
12.832 52.395
34.115 20.088
-1.726 40.991
7.215 50.595
32.689 41.429
19.340 42.497
23.267 17.708
0.755 -21.386
8.534 10.615
30.037 -16.085
39.542 0.926
13.856 -21.592
31.885 3.661
35.164 7.009
33.871 30.978
21.118 40.926
-0.916 47.916
7.340 46.143
-1.281 52.185
38.056 24.712
20.008 29.600
10.638 51.427
8.936 32.491
1.828 45.147
3.001 50.395
0.106 43.996
-0.985 45.989
6.772 47.749
17.871 37.968
28.629 16.874
32.048 14.073
25.654 41.836
22.492 29.635
19.540 47.102
37.751 43.460
28.691 37.444
27.212 40.338
23.357 41.693
4.005 52.160
12.934 45.172
21.699 38.145
11.672 47.894
2.395 41.166
21.202 33.545
29.531 30.517
37.644 19.722
38.526 11.207
34.218 0.526
33.771 -1.233
14.058 39.153
43.280 22.379
9.757 48.426
36.862 12.758
33.057 34.928
26.848 45.922
28.076 41.318
32.094 4.351
3.513 -11.481
-1.637 -23.647
7.102 -24.907
5.254 -18.299
6.678 0.354
34.242 26.349
32.872 31.414
35.342 8.351
19.114 45.991
4.136 46.765
14.545 42.420
26.343 40.108
1.276 53.908
18.590 42.766
26.816 45.295
38.696 4.598
28.446 25.896
33.091 22.790
36.129 7.133
0.927 -10.700
6.631 -16.215
-0.526 -18.398
13.442 -13.695
21.491 -16.235
-0.570 -8.174
36.092 4.008
29.609 28.806
1.953 34.414
21.292 0.406
27.169 -7.316
-2.752 -3.605
12.258 -7.151
23.050 19.212
16.645 -7.288
19.186 2.135
0.666 51.709
19.039 37.200
3.621 46.986
41.575 4.592
32.824 38.293
27.096 29.826
34.170 22.078
43.778 32.420
36.678 4.839
-0.948 -8.673
33.969 11.969
5.633 15.569
16.585 20.020
29.935 35.138
33.294 21.850
3.729 -13.125
14.252 -11.343
29.624 -2.479
28.417 -29.486
18.781 -6.691
45.724 17.484
32.542 20.164
38.403 30.165
35.178 33.346
9.455 48.196
27.368 34.371
26.235 48.223
33.468 31.870
25.909 27.188
-1.716 40.230
0.159 40.633
29.403 31.175
22.211 34.359
35.778 25.314
37.838 6.228
36.407 21.252
37.117 10.092
31.751 15.578
37.120 27.443
42.170 38.247
24.439 47.457
31.213 28.469
50.206 26.203
35.283 18.729
30.653 28.632
29.256 32.995
31.945 33.625
6.093 35.416
3.675 52.712
25.207 34.037
16.310 49.238
15.993 49.203
39.821 13.361
26.461 -19.999
25.523 -16.733
40.738 2.132
39.853 -3.471
36.748 17.745
38.475 9.954
37.807 4.229
34.143 16.651
26.224 16.282
29.626 44.353
32.531 3.112
33.485 0.359
8.653 -21.416
31.228 5.354
35.638 29.250
36.810 15.447
36.354 11.429
29.759 -12.646
33.244 18.426
4.254 -17.867
32.414 -14.203
42.472 5.461
39.125 23.108
28.110 40.266
29.749 15.742
28.718 43.218
46.897 19.587
36.881 13.031
44.217 7.829
36.550 11.861
32.055 34.970
30.633 0.791
9.554 12.094
1.795 -5.725
8.233 15.841
-0.591 -1.424
19.454 -13.193
5.621 2.769
3.356 26.819
10.040 41.721
1.691 45.490
30.440 -4.318
21.953 -33.462
11.997 -20.660
6.780 15.153
7.504 2.051
34.488 30.636
38.847 21.561
3.986 27.979
15.126 8.159
30.609 -0.298
22.890 -11.665
-1.982 -26.670
19.587 -23.793
7.343 -12.301
1.336 -20.229
18.769 -11.276
20.576 -13.916
9.514 -19.204
2.258 -4.322
23.702 -8.223
16.303 -18.878
19.908 7.186
13.903 -3.668
36.492 19.161
12.989 42.911
12.280 54.368
29.658 30.305
0.105 46.426
17.360 53.166
19.485 -16.203
6.006 -6.030
5.008 -9.985
6.563 49.453
29.331 33.764
14.042 1.223
40.319 5.898
17.978 -8.110
33.025 26.110
13.917 40.743
5.971 46.889
-1.787 49.148
21.995 41.632
20.332 49.588
36.249 11.626
41.503 14.449
24.397 38.473
-2.529 55.445
0.432 36.111
15.025 50.596
6.377 35.406
-1.548 50.034
13.488 45.369
24.097 42.058
19.397 -13.092
33.727 -4.145
19.331 -5.523
0.069 -7.106
32.673 -9.502
28.039 15.744
25.070 36.111
18.723 52.272
30.482 32.508
29.475 21.084
26.652 42.132
31.304 21.713
29.812 -8.150
8.536 4.837
19.798 13.662
39.611 7.418
34.543 23.595
37.408 13.771
30.632 19.483
34.630 22.109
19.881 22.196
2.915 41.523
22.342 -17.628
25.541 -19.097
49.420 12.659
28.009 -9.903
19.596 -19.706
11.025 -25.406
22.472 -10.996
33.205 -7.165
29.861 17.604
29.195 2.394
5.218 23.092
25.997 23.499
34.093 0.391
26.834 -8.966
14.712 -23.576
38.556 7.006
34.227 23.513
31.342 18.219
28.872 19.277
7.085 42.415
22.500 35.560
31.808 1.777
39.695 -16.410
24.649 -8.279
11.935 -12.194
0.541 -26.256
33.911 -8.177
0.721 -10.243
24.703 19.440
40.594 -1.391
33.544 26.187
6.068 33.800
25.101 10.698
22.297 -11.017
19.278 -19.791
8.192 -17.009
26.221 32.014
33.094 37.915
32.149 12.936
-2.735 -2.039
11.995 -27.466
39.427 0.358
3.688 -15.187
38.613 -2.400
39.054 3.997
39.382 -0.077
29.866 28.785
33.357 25.552
9.144 -1.579
3.082 2.258
29.939 -5.365
14.037 44.230
29.105 36.675
34.506 13.315
33.627 23.605
35.583 13.899
29.149 15.367
22.665 -11.033
40.086 -19.188
27.202 -22.135
26.068 -18.445
2.865 -29.757
4.400 -16.632
18.009 24.935
36.996 5.199
24.840 40.248
14.945 43.074
35.232 24.966
2.764 41.926
10.336 -16.716
34.171 -5.536
5.181 12.997
17.853 -19.778
21.050 -5.565
32.336 -5.392
-1.361 48.958
34.686 -1.300
19.899 -11.675
31.132 -9.373
13.439 -8.399
18.113 5.084
26.614 12.987
20.160 -5.548
36.793 23.076
34.377 24.230
1.501 49.851
5.497 54.532
1.749 41.241
34.046 23.211
33.622 9.927
4.210 7.729
10.156 4.494
25.617 -11.390
30.428 2.702
30.737 -3.565
18.735 -17.998
15.881 -15.631
8.468 -26.894
24.357 12.063
-2.852 -12.699
35.611 -9.635
35.046 14.841
32.991 11.871
31.117 32.924
7.543 10.493
28.341 18.501
38.759 13.492
35.898 -6.668
31.901 5.955
1.401 -2.184
30.042 -8.661
38.937 -8.029
23.051 -7.260
12.787 -17.540
2.464 1.212
1.863 -19.314
3.567 -17.150
9.455 19.553
18.947 13.360
44.222 31.994
32.888 15.700
12.992 -13.661
24.077 -2.149
24.468 -16.235
0.693 -18.054
20.393 -15.620
5.143 -22.502
34.009 15.207
18.988 16.267
15.927 18.400
26.773 25.034
32.137 9.247
34.208 -4.223
31.401 25.516
36.629 29.831
28.233 33.512
14.756 40.435
22.024 48.486
21.247 38.164
2.466 41.627
28.796 33.568
38.354 9.479
13.941 3.945
23.140 30.180
16.250 44.127
33.188 33.469
40.290 23.539
34.439 18.458
33.596 20.017
11.769 51.557
26.216 37.214
28.252 27.711
34.217 16.694
32.629 11.985
5.489 -10.958
-0.905 -14.743
18.280 2.327
39.597 5.969
26.280 -3.542
27.430 19.483
3.011 41.486
13.497 -19.910
38.295 22.145
23.257 37.468
30.200 33.791
15.030 43.686
30.394 37.282
32.716 35.770
15.758 55.043
23.882 50.496
19.573 42.476
39.135 22.934
12.902 -17.300
-1.399 6.595
-1.299 -1.645
17.518 -7.533
6.645 11.993
35.031 22.688
31.251 -10.461
12.415 -25.468
32.637 0.122
36.507 -5.999
31.331 11.346
26.732 36.719
7.449 54.573
28.505 22.003
37.926 27.041
39.853 31.654
-1.082 -10.203
40.892 19.433
21.556 -13.368
26.679 -10.153
8.073 -18.508
3.388 -20.975
10.507 -15.290
17.509 1.913
25.010 -9.070
2.628 -23.233
-2.181 -12.381
10.463 0.692
3.258 -20.168
27.062 -10.804
10.172 -12.101
2.848 -14.739
16.510 -18.062
10.282 11.366
11.460 -19.087
7.606 19.750
40.186 -0.446
36.668 7.853
22.884 3.833
8.621 6.168
27.842 5.835
31.613 5.739
29.404 36.014
11.867 42.474
23.904 30.271
15.078 46.767
26.728 32.691
10.028 27.291
21.680 29.656
44.076 3.789
27.249 -11.978
28.834 46.977
30.158 32.375
34.807 14.904
32.124 9.022
-0.982 -17.152
39.766 -7.884
41.986 20.055
0.977 45.987
0.316 49.069
2.306 44.340
5.919 33.836
29.791 23.273
8.716 9.820
26.757 30.874
33.337 -8.571
8.813 -1.191
27.851 -9.063
29.412 4.515
35.841 7.889
33.329 6.434
31.611 -3.634
8.537 -23.983
7.610 -20.388
24.682 -6.682
13.368 -22.607
20.927 14.469
16.661 -16.003
26.445 -0.570
33.431 26.849
29.753 35.247
29.823 5.945
33.770 34.532
32.600 4.293
1.736 -14.454
19.640 -11.979
15.710 -19.843
22.400 -4.902
1.396 -9.112
23.798 1.604
41.280 16.284
19.992 61.582
2.534 47.080
35.570 37.752
19.160 44.122
16.784 47.871
35.693 10.597
38.829 2.108
27.514 33.339
36.403 19.254
35.192 14.434
29.968 43.106
35.137 31.786
29.648 36.936
11.223 48.593
-0.392 41.172
17.689 39.473
9.003 43.658
12.223 46.012
35.024 13.860
31.039 20.916
-2.072 51.684
21.631 39.475
3.703 42.085
2.748 52.308
20.250 31.324
21.545 46.731
36.100 15.660
30.841 14.551
31.786 0.696
42.474 23.835
37.069 40.723
-0.126 49.981
5.902 48.132
30.985 31.363
24.744 40.579
38.399 7.848
34.608 6.972
39.801 16.262
39.382 20.299
29.117 12.376
40.366 11.191
32.782 -8.118
34.358 16.873
29.941 36.840
24.255 30.680
41.941 18.908
9.564 40.159
13.368 43.268
40.151 29.807
34.251 12.910
28.006 26.472
28.550 -7.578
25.801 6.078
1.130 -9.564
16.620 -18.356
12.373 52.952
2.340 41.603
30.646 5.607
32.848 41.452
17.376 49.726
16.730 35.199
25.610 -6.037
22.508 7.407
14.060 42.129
2.854 49.393
27.622 41.398
12.558 54.624
5.551 -0.013
37.160 9.500
24.122 3.886
4.926 15.784
1.129 37.553
-2.783 29.906
6.556 44.776
-1.783 42.014
7.739 39.053
31.771 36.914
-2.052 37.242
4.764 44.930
16.489 36.448
26.142 34.773
28.462 37.279
20.342 45.803
31.949 -2.293
35.426 20.712
38.940 26.051
37.024 19.732
36.485 22.359
35.503 -13.129
30.995 23.656
5.887 50.639
24.655 41.365
33.691 31.139
34.409 27.988
33.696 30.410
17.615 45.115
12.929 40.351
38.083 0.898
42.745 11.363
22.121 0.998
14.373 -4.795
12.482 -32.442
5.186 -19.266
1.123 2.823
3.621 -16.713
25.281 -13.925
5.906 1.369
20.439 -4.965
13.593 -7.940
16.262 -10.829
11.152 -5.048
13.234 -12.833
34.575 -15.073
12.822 -8.250
43.367 9.412
40.697 12.190
14.789 -18.163
8.657 0.959
6.271 -24.746
12.316 -9.649
18.827 -15.326
17.014 -14.643
34.085 4.632
22.642 13.593
5.050 0.623
22.349 -13.921
42.985 27.760
36.374 29.686
38.806 10.921
43.098 8.459
23.476 -9.630
16.371 44.488
0.360 36.617
29.360 15.432
29.664 25.597
21.383 39.429
36.610 15.123
37.107 28.013
9.369 51.894
24.856 42.436
22.350 20.750
28.182 24.795
35.230 -0.880
31.898 15.586
21.968 -9.886
17.930 -17.266
18.871 17.236
24.798 32.432
27.815 0.849
34.020 -2.994
19.099 40.552
19.359 -7.025
36.083 -10.799
3.041 -27.444
23.877 -18.391
14.315 -9.263
17.720 -17.370
37.452 -5.071
36.647 20.336
36.694 0.889
32.747 26.117
3.620 48.217
-0.121 47.868
5.747 49.726
0.703 34.128
-1.873 31.051
3.695 5.603
15.051 -20.933
1.839 -19.065
34.095 -12.566
34.951 14.114
10.840 -18.502
23.325 -27.301
24.329 2.585
1.861 -2.873
2.857 2.505
9.871 -6.955
10.553 -12.758
24.415 -15.570
-2.075 1.597
19.350 -11.083
37.960 9.292
14.911 -9.033
25.483 12.676
17.043 28.432
34.281 5.395
25.584 -12.057
18.685 40.052
31.189 40.476
20.740 41.516
41.420 10.847
45.724 12.672
35.728 37.093
28.688 11.972
35.068 28.149
2.544 44.945
18.773 42.044
40.937 30.026
34.102 -5.347
23.275 -19.991
17.380 -20.322
42.928 14.377
30.986 -4.014
25.347 38.861
37.108 26.223
10.458 46.454
39.165 17.861
7.637 43.024
15.761 41.670
25.209 29.522
10.532 42.630
21.984 49.926
-1.993 55.756
16.043 53.019
3.713 47.125
8.016 -11.074
32.329 -14.442
23.725 -4.451
33.848 -7.167
26.701 3.581
31.000 4.934
30.684 -8.454
20.190 -13.006
33.429 8.833
6.044 -11.604
36.808 3.142
30.533 -2.114
12.836 -15.382
34.676 -0.674
31.729 -4.505
28.171 -12.872
5.202 -17.580
21.502 9.242
20.260 -11.794
15.078 2.869
6.057 11.806
28.127 37.685
33.149 -1.153
15.734 3.743
30.078 -14.525
34.425 16.568
8.853 44.899
31.045 32.131
24.643 40.647
36.190 23.997
44.063 14.682
4.873 44.861
11.521 35.375
16.822 53.226
6.385 45.428
19.991 35.523
40.181 -9.845
27.731 39.746
-2.992 44.292
10.290 52.020
2.420 48.584
33.637 26.708
22.377 7.354
27.607 8.775
26.437 32.140
16.883 26.004
-2.532 18.646
7.688 -24.592
18.340 -25.080
1.069 -24.893
0.751 -28.149
22.587 -16.742
18.320 -11.294
1.226 -4.475
32.431 13.435
16.991 12.777
28.306 32.350
32.232 25.457
20.316 -4.417
22.509 -5.762
47.747 16.711
13.691 33.635
26.000 -8.474
6.138 -0.202
21.019 -11.027
21.852 -25.863
15.467 -25.877
25.931 -16.510
20.043 -14.702
33.422 4.720
11.157 42.438
39.114 0.673
38.191 33.104
25.386 -2.772
16.486 -0.252
33.686 2.439
-2.017 -13.117
2.018 -5.016
26.044 12.265
19.591 -13.311
20.782 28.794
29.292 43.705
12.580 45.801
7.928 33.813
28.361 27.741
0.400 -22.546
39.209 12.575
28.780 -9.901
3.686 -14.334
27.415 -8.296
10.737 -21.888
26.773 -4.737
22.402 -13.681
35.669 -5.197
33.385 26.891
-1.866 30.104
27.447 7.945
0.527 -9.632
8.004 -24.049
27.561 2.854
4.186 -3.387
26.604 -2.018
0.292 -22.843
39.280 19.056
24.128 12.889
33.475 -0.095
26.713 -12.676
18.785 0.793
6.680 -6.935
29.852 10.757
28.531 15.619
16.441 41.623
23.766 34.999
0.856 42.872
-1.276 41.878
34.544 22.351
40.330 23.065
29.239 32.478
33.801 -7.486
27.917 -16.239
21.573 -0.352
41.703 8.335
8.165 -3.998
7.365 -4.306
14.161 39.956
25.152 25.797
5.750 -21.653
20.065 -15.015
28.489 -1.132
28.799 -7.640
-0.858 -24.326
5.728 -29.419
16.034 -15.347
3.548 -30.907
17.102 -21.411
9.217 -24.441
8.442 -31.561
17.034 -16.249
-1.652 0.331
38.056 5.632
24.570 38.211
34.461 33.346
37.086 20.007
-2.108 30.976
7.266 -7.408
11.812 6.842
1.485 11.067
40.972 -5.025
34.256 -7.192
29.921 -13.432
13.859 -12.269
31.393 -9.692
0.894 -6.145
10.869 -23.313
1.015 -5.835
10.799 -1.461
2.509 -9.905
2.599 25.946
32.017 21.374
40.197 10.281
22.909 -24.316
26.963 -8.076
12.256 -21.042
41.393 11.021
17.704 32.267
27.275 33.736
25.683 18.036
34.813 12.346
29.615 14.195
3.446 -17.605
16.298 -2.825
34.879 -6.671
34.605 5.617
40.023 22.885
35.509 26.392
26.818 22.406
14.242 -16.266
4.401 -22.778
7.703 -4.152
29.085 -13.835
42.846 8.565
25.970 -5.411
26.675 -2.399
37.235 -1.865
36.112 3.145
36.801 13.452
10.936 -6.875
29.670 20.022
3.378 34.257
9.411 53.048
33.194 12.020
37.757 23.336
28.499 -7.620
7.256 -27.736
42.358 -8.421
29.359 22.333
27.833 36.530
8.396 42.623
0.289 36.533
32.996 37.274
38.398 26.970
32.406 5.258
29.223 -1.775
18.036 2.519
31.109 -2.117
35.873 25.559
31.774 10.253
22.776 -3.890
41.737 24.788
38.699 10.954
26.971 1.391
42.106 1.476
42.179 -9.267
35.497 8.569
19.250 -10.727
5.334 -28.268
31.943 -11.766
0.708 -18.989
1.545 -12.612
10.170 -6.595
28.139 11.722
37.228 26.869
32.242 8.836
29.873 21.885
33.075 39.331
37.648 5.066
44.449 18.786
32.650 27.272
39.151 19.063
28.105 28.865
38.201 28.614
22.083 45.771
-3.020 41.530
22.091 41.898
1.662 19.986
26.960 5.242
14.039 -13.617
22.935 -18.603
22.350 -9.934
21.152 -13.080
30.768 -14.840
6.946 -8.177
19.705 1.814
36.617 10.411
37.853 3.162
25.583 -1.819
16.310 -16.820
11.458 -0.840
33.432 -8.931
27.207 -3.062
37.787 18.468
14.509 -6.480
34.818 27.393
30.942 32.177
17.712 4.940
23.526 38.983
32.112 29.596
26.985 43.398
12.914 47.488
24.274 25.509
-2.627 44.317
19.660 40.609
17.315 45.306
8.175 6.522
22.001 -8.751
31.454 -4.855
7.481 -22.172
-0.696 -22.799
16.406 -21.345
16.948 -20.700
-2.344 -23.372
23.345 -7.852
33.344 -1.663
7.040 -10.816
19.146 15.086
27.358 -5.314
20.479 -17.611
17.314 -13.218
36.929 16.551
11.850 48.570
-2.283 30.136
13.608 56.156
17.560 53.967
3.170 51.667
1.504 41.664
18.338 19.977
7.916 -11.186
36.596 32.967
13.348 54.728
33.378 27.765
26.004 28.252
2.003 42.070
34.851 -8.214
38.661 28.003
31.961 35.211
43.724 4.822
27.067 13.267
26.736 37.870
34.427 10.255
22.615 8.244
18.272 38.361
0.736 42.694
22.834 42.362
38.006 21.718
34.818 18.934
31.706 25.222
31.712 27.994
35.224 14.175
26.265 -6.233
36.299 12.097
41.306 5.418
21.645 39.768
5.061 47.750
10.955 30.217
2.561 40.921
19.186 5.451
11.149 47.575
5.016 37.731
30.588 13.310
16.064 1.449
23.809 3.270
24.116 -11.969
25.740 -2.956
20.094 -17.928
2.697 -14.597
6.752 -21.900
-2.128 12.822
1.424 48.122
6.341 53.079
32.849 8.177
31.481 -0.233
34.950 26.905
17.118 32.804
28.236 42.255
8.729 47.008
25.326 42.168
36.968 16.608
10.627 -1.339
12.330 -7.402
38.293 13.025
23.435 -18.214
13.283 15.262
5.791 8.286
0.763 30.507
-3.067 43.724
3.459 -7.382
3.958 -7.115
40.986 -16.160
25.916 -4.195
39.506 14.286
29.035 -0.836
28.769 11.292
28.725 30.080
7.077 46.219
15.481 42.044
20.085 34.717
42.461 26.000
23.007 3.335
17.575 40.326
-0.154 52.112
15.934 35.341
37.567 19.851
28.980 45.256
-1.550 30.674
0.110 -12.761
-0.773 3.220
23.667 -11.376
16.567 -14.886
0.093 -29.145
15.557 -28.757
1.697 -24.426
7.935 2.439
14.950 -21.104
18.116 -26.094
33.284 -10.737
25.854 -0.633
30.695 29.413
37.878 19.204
32.868 18.063
34.019 -4.167
33.754 -3.534
18.842 16.446
1.134 -21.397
21.976 -15.660
33.119 32.363
34.066 26.005
37.283 10.178
22.450 39.687
36.801 8.127
31.715 0.897
37.429 7.243
22.284 38.091
31.836 0.321
32.875 6.156
15.217 -23.177
35.569 3.143
34.077 21.495
17.707 -14.526
25.385 -11.896
27.079 -15.991
31.244 -11.528
10.546 42.147
23.492 38.361
16.144 54.398
2.370 53.906
13.292 46.662
5.649 50.344
1.694 41.628
28.993 39.633
4.261 8.076
-3.130 -1.260
4.530 -13.875
27.128 -8.645
25.523 -9.689
30.700 10.042
28.796 30.937
15.630 47.184
-1.684 30.038
11.451 -17.308
17.909 -16.497
6.715 -12.280
12.657 -14.276
21.241 13.756
18.409 -16.547
30.609 5.515
22.340 -6.752
6.100 -18.129
28.130 -13.228
30.458 21.544
33.073 18.326
40.016 13.119
32.604 6.565
4.297 49.367
8.806 49.958
25.743 40.903
36.599 17.870
35.437 6.757
30.650 10.558
28.156 32.580
9.076 42.161
7.961 49.752
32.855 38.605
9.799 48.062
4.003 52.552
6.797 18.057
33.032 33.754
8.308 42.082
29.203 34.039
34.692 5.542
30.877 -6.184
46.196 -5.619
24.031 -14.753
11.432 -19.759
9.552 -6.871
23.570 0.489
35.752 0.166
33.880 -10.175
25.867 -12.123
33.439 12.968
37.098 32.993
35.786 -5.100
10.805 -18.633
25.626 6.534
39.277 29.049
1.793 -15.081
1.324 -15.212
-0.976 2.129
34.532 0.801
6.810 -15.570
24.006 -5.108
40.274 7.337
8.178 -28.103
28.274 -6.227
35.684 -2.014
17.886 35.105
20.047 34.203
32.463 6.582
34.132 20.952
41.266 -5.435
33.493 2.566
34.086 10.523
21.009 -9.074
34.178 17.536
28.502 -12.471
30.053 28.888
30.930 33.417
38.438 3.267
38.633 8.360
28.571 -11.347
36.659 36.850
36.534 38.076
21.935 31.325
40.179 4.918
29.135 41.275
24.132 20.063
28.611 5.362
41.642 -1.489
12.536 1.805
30.113 -11.219
28.774 -8.212
17.585 -8.646
2.947 -4.673
0.784 37.160
21.199 48.763
3.403 46.441
38.562 16.384
20.921 49.443
11.837 48.457
3.919 47.223
5.703 2.689
35.319 -3.610
19.283 -10.288
20.464 -14.562
13.288 -20.045
26.877 -12.268
34.560 16.680
32.796 27.942
29.241 35.420
34.342 49.688
20.752 25.447
22.069 44.012
10.745 44.565
24.292 21.986
18.373 42.723
23.686 37.360
24.998 36.677
-0.296 53.404
32.405 22.870
33.005 35.831
31.176 44.037
27.550 34.329
13.530 27.836
1.960 50.029
24.705 25.161
37.092 23.168
35.453 18.716
38.624 2.209
30.852 -1.062
16.542 -19.739
42.125 5.884
32.877 27.836
30.004 1.278
20.963 -25.149
8.188 -20.506
16.688 -17.298
26.859 -7.125
28.168 0.893
31.846 24.808
30.907 33.384
7.434 41.484
2.686 42.047
16.110 -9.380
37.979 17.295
16.403 -6.719
14.440 -14.397
14.596 -14.935
29.070 0.003
15.518 -11.358
4.441 -9.488
20.713 7.951
32.933 37.651
31.401 31.462
30.006 0.997
20.951 45.446
11.045 31.569
8.554 4.623
6.401 -3.543
17.579 10.165
21.356 21.750
35.653 -1.785
26.819 40.607
29.645 24.044
41.304 18.984
38.858 17.556
29.778 26.903
22.820 -11.972
31.568 -4.959
31.111 2.799
36.494 -0.506
3.656 -27.915
0.355 -32.011
35.135 18.375
23.383 29.021
3.159 47.382
37.251 30.992
31.164 -2.571
34.500 -4.046
32.979 23.505
9.692 45.764
26.133 45.067
33.294 24.057
25.463 -10.129
22.367 -16.097
37.687 15.679
22.652 44.921
30.687 26.856
30.572 -10.123
40.956 17.747
10.400 42.153
24.397 35.249
10.619 55.579
30.941 27.649
38.916 -7.776
10.026 -5.764
9.683 -14.572
19.355 -22.120
27.071 -11.149
28.922 0.421
36.609 29.484
17.253 33.842
36.991 23.932
34.504 28.045
42.612 18.606
33.457 18.633
22.212 -18.249
30.375 26.041
20.750 -9.898
35.848 14.783
37.414 18.945
14.450 18.060
37.583 18.025
27.711 -6.512
-0.580 -2.726
21.700 -15.637
1.278 3.829
4.439 -13.285
14.692 -3.090
31.497 -10.975
12.321 -22.732
33.239 6.695
22.739 -1.758
16.196 -6.540
0.350 -15.565
30.351 -10.197
34.842 7.338
36.779 13.790
14.268 -12.298
-1.477 -23.103
9.017 -19.271
2.881 12.065
37.649 13.663
12.125 48.510
6.673 51.050
13.529 47.647
2.361 43.714
0.621 36.126
8.231 -19.655
21.138 -14.924
32.467 -10.736
27.230 -2.462
14.098 -14.594
7.624 -18.833
21.823 -24.739
23.658 -8.242
22.282 -20.731
-0.298 -15.972
34.222 19.598
32.943 23.474
24.174 27.222
33.296 23.217
41.799 33.230
32.159 14.073
33.991 25.858
30.529 31.850
13.991 -12.314
-3.124 -18.097
31.358 -9.089
40.347 19.171
31.790 13.093
37.075 24.728
9.043 44.660
16.100 44.166
31.626 35.831
33.531 20.322
22.280 34.162
30.872 20.035
5.356 -26.841
31.007 -1.302
32.746 -7.030
28.309 34.800
44.993 12.869
42.210 22.961
30.073 -10.125
27.446 -11.484
1.538 -24.459
9.284 -18.197
18.056 -14.579
27.797 -22.017
6.274 -10.962
29.964 -1.278
13.948 44.914
16.681 44.859
36.239 37.815
-1.823 53.577
16.653 45.998
37.821 34.412
30.437 35.286
15.168 34.144
15.320 48.736
24.140 10.270
26.568 44.361
34.552 36.803
28.203 -10.503
32.611 -2.791
16.095 41.347
21.133 48.298
33.465 12.082
16.191 39.420
26.308 32.801
22.972 25.707
1.777 48.594
20.642 24.261
20.809 48.219
29.865 12.751
40.724 -1.386
30.917 30.364
38.553 9.070
23.965 37.844
22.755 41.485
32.311 31.809
21.080 -6.595
4.566 -18.963
10.736 -20.144
8.488 4.355
21.605 -14.512
14.300 -13.895
31.418 -6.737
2.396 -22.893
30.895 5.687
31.733 26.153
1.202 46.094
34.101 22.156
23.492 3.534
23.743 -4.843
13.698 -24.605
24.346 4.345
42.682 19.550
28.592 39.202
7.107 44.532
41.754 26.448
41.462 39.524
4.582 50.349
15.930 50.037
21.922 22.471
14.029 37.614
33.689 20.264
29.703 33.003
9.746 43.760
22.870 42.792
32.601 35.446
16.107 46.343
32.873 23.557
17.528 46.855
12.346 26.930
23.854 42.906
3.832 50.215
15.066 46.379
32.668 42.831
40.449 18.210
38.668 8.088
1.842 6.930
31.647 23.374
36.321 13.222
6.061 53.025
27.794 35.563
17.437 37.048
24.007 43.233
22.196 43.821
2.099 50.252
10.616 48.839
17.405 36.699
23.265 54.111
28.272 -6.411
29.904 39.534
29.528 10.157
5.189 35.443
-1.026 -12.773
23.780 4.229
16.605 7.980
3.969 18.400
6.126 7.921
31.383 6.070
10.268 -13.916
1.433 -15.277
8.062 -7.189
-0.033 -11.856
6.420 -27.325
32.384 1.542
33.143 33.272
35.936 24.711
39.774 26.724
19.954 28.392
31.650 22.841
11.314 36.827
-0.734 43.822
-1.934 50.143
-0.128 48.405
10.065 37.673
1.736 41.705
30.296 -5.239
-3.025 -6.995
5.025 5.042
27.569 3.533
-1.599 -5.283
11.676 28.337
36.121 12.278
30.758 -0.524
33.928 4.203
32.743 4.650
34.814 21.594
31.348 21.491
9.886 24.754
5.557 -15.753
32.805 -2.122
33.005 22.957
40.594 27.717
9.802 45.580
28.607 44.317
7.091 52.097
10.900 45.726
9.562 39.306
7.157 42.468
38.468 29.865
10.126 45.777
2.576 48.507
-0.755 36.013
20.460 2.379
20.584 -11.099
2.981 -21.007
11.095 10.398
29.897 16.106
42.296 16.893
41.696 3.477
35.639 26.822
7.946 32.009
21.837 44.481
32.524 3.325
38.616 20.523
29.129 47.190
28.864 27.403
8.358 -12.060
12.847 -8.775
28.266 6.001
28.998 -6.502
33.489 -4.180
31.187 21.625
28.929 25.430
13.822 52.113
18.719 38.637
39.686 9.988
40.023 33.514
-1.545 32.224
2.635 41.723
18.705 -13.649
36.629 3.438
33.098 28.019
36.237 11.560
31.521 26.108
31.207 35.694
29.833 -11.478
26.055 -11.033
25.035 -10.937
43.433 7.387
31.037 2.752
30.247 -12.923
43.098 6.825
34.285 6.899
26.433 10.129
26.269 40.307
19.367 45.757
18.278 40.973
24.126 35.824
34.720 29.056
27.825 -0.240
33.184 11.850
33.850 9.998
27.590 46.104
6.822 54.877
6.429 29.647
25.667 13.971
27.117 12.485
10.173 -4.184
24.585 37.226
26.330 45.483
39.192 10.947
31.644 -13.279
20.654 40.639
11.870 55.825
-3.113 42.674
8.943 48.531
13.053 44.090
11.051 42.183
41.396 27.418
27.979 20.271
4.488 43.257
16.695 53.597
38.760 22.058
36.075 27.132
34.242 43.704
10.201 32.956
21.089 46.362
34.904 30.578
27.218 32.473
18.202 43.859
36.639 6.926
25.944 -6.064
10.162 -5.671
3.399 50.680
12.878 48.534
36.201 16.197
29.009 24.660
33.525 30.914
34.206 -5.693
31.944 36.708
34.151 32.982
28.763 10.625
41.406 16.894
32.939 16.177
-0.546 35.692
24.634 -11.458
39.520 4.536
25.943 42.628
40.941 31.134
21.873 46.920
13.902 42.168
32.104 11.137
28.266 -5.323
-1.546 -14.389
5.278 -3.817
6.583 -11.304
19.539 -23.398
10.111 -25.708
6.273 -12.846
2.133 11.431
0.534 56.617
32.933 33.700
4.001 54.765
0.878 48.659
22.245 24.960
32.970 20.198
37.535 6.833
31.665 30.377
31.989 34.297
33.617 25.424
20.682 41.429
33.722 21.410
30.766 29.354
35.941 41.574
21.862 40.133
31.340 45.613
19.985 34.866
24.710 42.081
36.368 10.296
29.668 20.095
28.809 5.970
19.390 46.126
12.148 42.049
27.108 40.601
-2.504 43.018
2.476 41.230
27.144 32.437
5.800 -18.281
7.779 11.826
26.485 46.720
37.950 21.525
6.941 41.676
0.928 30.977
22.359 25.244
40.491 4.045
26.515 35.529
36.159 -2.395
35.459 23.395
23.448 -11.737
44.875 18.912
41.852 27.708
23.454 2.823
7.996 -14.786
-0.700 -13.003
-2.557 31.936
-0.435 48.132
0.399 47.241
6.461 47.989
33.260 51.084
32.416 23.006
35.445 27.047
35.306 41.858
29.232 20.154
31.208 34.930
29.085 26.978
18.070 -6.272
37.015 -4.582
37.191 11.055
40.679 16.732
1.838 41.217
29.897 32.337
23.997 31.431
29.082 38.611
41.279 25.211
23.781 -4.688
33.503 2.160
32.487 2.211
-0.699 43.660
28.060 42.999
4.184 46.769
30.159 31.399
2.907 51.252
10.725 44.730
36.986 0.201
31.643 -11.374
8.886 -10.336
9.282 -14.385
-0.551 -2.330
5.504 -15.797
24.275 -17.340
8.236 -20.339
26.399 10.103
12.626 39.971
27.702 39.923
28.399 29.584
28.100 9.290
36.208 0.892
7.870 -14.251
24.425 -0.496
26.197 -1.787
37.583 23.621
15.229 7.395
22.558 2.909
13.484 0.685
16.065 -4.012
0.065 -4.270
36.185 -9.124
30.242 -1.631
35.830 21.814
26.313 34.861
29.495 20.096
31.297 19.934
39.709 9.172
13.301 8.585
33.122 33.842
37.470 1.939
25.997 29.613
29.479 40.010
21.903 44.801
16.834 52.341
22.482 26.668
22.033 47.410
16.635 38.391
2.920 49.345
30.320 11.675
37.306 -0.445
11.505 -17.812
21.625 -15.606
11.629 8.434
15.871 -24.194
13.266 -6.110
23.957 -15.307
5.856 16.735
22.255 39.752
20.051 43.255
9.435 39.068
14.150 50.577
25.126 43.593
4.208 48.746
33.339 40.048
30.317 36.065
38.776 17.488
38.520 0.498
16.196 34.468
37.648 27.823
32.478 13.170
36.719 41.814
32.491 24.876
36.426 16.876
36.740 32.277
40.508 35.400
31.822 9.067
29.597 11.059
28.642 -9.704
16.305 -17.914
25.389 8.245
17.836 -8.073
2.539 -30.444
5.495 -32.906
6.595 4.761
17.626 15.890
25.089 21.672
38.173 -5.419
22.819 0.458
-0.175 25.254
21.436 33.930
30.830 28.865
9.481 -10.190
5.793 -5.815
18.447 3.708
14.316 -6.453
12.874 6.029
34.484 3.470
11.649 -17.233
25.772 -10.093
31.149 -19.307
20.746 -8.846
16.530 -25.260
6.744 -18.531
28.445 -5.798
22.468 -18.384
8.526 -4.436
28.505 40.825
25.512 39.535
28.898 43.347
9.123 49.768
9.656 48.168
26.004 40.185
22.417 29.857
15.721 47.468
4.248 46.483
11.328 -17.186
34.556 -5.364
0.934 -16.591
21.224 -11.241
9.703 -16.466
33.181 0.355
34.649 6.300
9.138 -19.457
21.198 -15.678
39.359 5.818
29.523 25.961
8.419 49.616
17.462 29.368
39.372 25.936
16.191 41.706
34.978 -17.725
23.320 29.601
33.562 35.146
10.428 19.850
19.833 33.596
23.981 -23.125
1.498 -5.667
25.479 33.205
33.186 20.235
32.829 2.335
15.168 -4.207
17.946 25.367
5.341 -16.484
19.290 -1.805
9.858 -4.201
29.730 -6.319
19.050 -11.842
21.475 -5.064
19.379 -4.621
32.488 -5.443
5.845 -30.765
1.998 -23.002
18.474 -11.168
20.811 -12.392
25.127 -25.571
26.648 -21.457
39.712 10.282
36.251 24.926
46.707 14.278
42.134 21.274
42.737 18.925
34.974 17.346
29.450 28.679
33.823 21.639
36.523 20.603
28.971 31.927
36.019 21.251
37.977 -0.382
33.969 -0.597
6.025 -20.002
27.527 -5.446
30.246 -17.825
36.226 -2.861
36.500 22.950
12.406 36.629
12.919 36.038
-0.768 36.248
3.697 4.141
12.696 34.244
31.378 25.290
18.068 35.959
0.355 45.916
6.989 47.928
34.015 31.780
37.924 11.581
34.973 1.901
25.250 15.478
29.321 12.250
38.507 6.301
37.465 8.624
28.719 26.805
32.208 33.209
34.063 32.642
16.316 50.967
25.207 -13.875
17.879 -5.412
41.105 17.274
-1.837 39.838
21.712 38.708
0.565 36.232
38.065 11.924
4.472 42.973
-1.462 -2.220
16.674 -7.850
43.445 17.048
23.326 -16.273
42.095 4.043
39.678 5.066
24.688 -10.181
34.729 20.794
27.656 41.245
37.322 17.524
33.097 8.464
27.070 0.602
30.959 18.600
12.946 -23.631
2.509 -8.978
4.884 -13.193
8.855 -21.420
34.005 0.022
23.164 43.955
17.310 41.338
23.457 40.138
30.087 32.509
26.697 37.065
1.137 0.395
14.757 37.604
11.772 -4.428
20.669 11.381
31.840 33.488
1.715 41.863
34.164 45.216
19.773 39.912
2.315 41.304
-1.177 -11.633
20.355 -10.099
21.894 -13.895
8.149 -1.103
11.040 40.985
41.388 27.103
33.530 31.190
22.801 46.440
9.360 54.193
19.152 34.711
35.918 25.208
38.883 8.033
6.245 -16.287
18.846 1.994
31.754 -23.470
32.840 3.278
35.655 39.864
46.489 21.093
34.665 17.373
30.614 10.580
19.427 -16.011
31.000 -9.315
27.674 -7.549
39.832 9.026
43.764 10.225
7.300 -14.498
14.701 -2.515
-1.956 -7.111
11.914 -21.314
-0.697 -27.963
31.315 10.474
24.432 23.007
24.859 14.734
35.675 4.768
10.091 46.593
2.497 41.040
31.641 1.577
34.062 25.922
22.785 -7.437
25.111 5.912
26.385 22.827
24.023 31.058
39.830 19.649
26.935 23.390
30.052 3.810
34.654 5.996
24.594 33.496
7.802 36.072
23.135 36.614
14.468 54.329
27.035 42.080
2.858 42.013
21.040 44.847
1.447 44.758
18.802 38.024
31.540 44.649
22.727 45.127
31.337 22.473
31.083 -2.871
30.310 22.536
4.345 40.128
17.328 41.959
34.857 30.466
34.584 13.591
29.171 41.791
29.918 32.620
30.885 33.386
25.763 46.586
6.652 46.180
2.656 50.952
17.868 34.172
0.490 47.076
15.958 5.286
19.260 -18.993
16.734 -10.090
38.731 11.886
24.664 39.433
1.930 44.564
13.934 48.203
4.077 46.673
5.917 -12.986
6.305 -22.855
16.476 -19.222
5.740 -33.336
31.623 -16.413
6.949 -8.211
23.405 -1.993
36.946 0.256
10.087 -21.815
23.036 -13.772
32.867 4.901
37.584 8.800
7.935 47.191
14.490 34.077
11.104 31.164
31.276 29.205
31.690 17.334
35.268 13.315
37.275 19.348
33.516 27.465
37.258 18.895
29.552 20.301
15.703 38.813
31.593 33.823
6.803 36.533
16.654 44.066
40.118 15.526
14.976 31.149
40.116 26.108
36.667 29.783
7.280 52.829
9.370 35.612
35.501 25.594
11.199 39.130
39.339 14.199
39.792 24.579
22.935 23.681
24.735 45.244
38.164 18.650
29.002 19.477
33.867 22.762
34.566 24.023
22.704 43.068
-1.709 52.943
2.742 41.113
31.667 21.651
36.228 7.348
26.823 -3.793
27.099 2.817
13.733 -2.698
28.251 -14.633
19.857 -13.072
16.770 -8.736
-0.231 -9.700
14.535 -34.631
12.816 -16.358
7.448 -16.283
17.838 -21.578
-0.453 1.312
2.842 -4.899
4.841 -17.475
29.600 26.533
30.690 16.608
26.125 35.973
33.128 44.330
21.300 48.696
18.377 35.907
35.271 22.590
5.827 55.293
22.053 28.758
3.417 31.253
10.565 -2.711
30.756 13.183
36.399 12.943
0.904 -22.471
6.304 -11.001
21.168 -6.400
28.352 20.083
27.722 -0.470
28.758 34.252
3.425 -11.823
-2.366 -9.139
5.490 -20.137
30.221 -20.939
-1.281 -13.665
8.020 0.716
9.163 10.020
25.558 11.349
26.927 9.931
32.198 1.538
24.603 40.614
24.419 46.458
30.198 2.405
13.007 -16.164
-0.029 -12.802
4.713 -11.097
-1.887 0.158
12.417 -21.982
4.527 -4.796
8.190 -8.319
33.759 -3.743
28.148 35.692
29.983 35.019
39.835 20.719
27.565 -12.815
29.307 3.938
13.102 28.706
22.184 28.925
33.925 1.258
42.991 3.137
32.860 1.857
24.064 48.564
31.104 8.730
27.012 8.510
37.879 17.711
27.571 21.335
20.607 -5.427
5.388 -22.440
19.044 -18.400
10.868 -22.334
20.353 -5.541
13.952 -8.031
33.246 -7.064
22.469 -23.235
30.909 3.837
35.728 12.634
29.503 53.474
1.948 49.412
3.546 47.038
13.666 -22.049
33.934 -12.699
18.879 7.417
11.948 -7.237
27.339 14.869
-1.623 3.821
28.536 -11.999
9.128 -7.852
3.647 19.368
3.096 -11.089
8.979 -7.048
6.601 -23.116
16.658 -32.555
1.497 5.037
14.391 30.876
35.897 20.628
33.587 -1.719
32.367 -0.380
30.380 -11.158
34.746 2.439
47.713 6.573
17.324 47.703
29.087 37.454
23.513 46.301
42.192 8.099
37.168 13.011
30.693 19.702
35.351 6.290
40.213 11.464
28.924 27.372
35.242 26.127
22.817 43.545
26.977 26.252
44.884 26.803
20.666 38.311
26.560 28.404
7.696 40.408
13.180 52.815
17.609 39.585
23.608 2.504
5.192 3.778
28.612 14.252
32.247 1.197
17.216 -23.525
14.358 -18.228
30.710 -1.468
32.330 -0.964
29.045 7.049
20.665 16.864
43.881 21.869
33.142 39.389
7.615 38.549
17.908 -12.249
31.270 -1.153
34.215 13.065
31.267 38.815
15.368 36.435
2.555 41.744
36.468 18.736
22.760 0.460
14.032 56.329
6.795 55.699
12.784 26.330
14.654 41.111
19.286 42.758
27.910 34.215
20.242 41.928
1.299 48.975
13.268 49.448
33.102 20.604
24.068 32.699
26.507 48.309
43.394 25.051
9.569 45.772
6.245 56.317
10.511 52.452
9.276 32.550
-2.790 40.884
28.501 36.932
2.149 42.081
29.286 20.519
30.789 29.713
40.237 9.753
30.345 34.069
-0.669 52.637
11.798 47.016
-1.180 30.866
36.572 30.707
33.467 24.141
33.037 35.429
43.058 25.252
8.115 50.502
27.345 37.630
14.299 48.302
0.294 36.317
7.537 8.024
40.093 26.742
11.453 19.688
8.219 -9.790
28.616 11.647
15.223 -16.965
28.561 -1.375
-2.641 -11.808
1.571 -1.415
14.119 32.598
36.013 21.650
33.241 4.791
6.352 -11.701
0.305 -13.723
34.658 -4.990
39.916 1.938
24.015 1.784
21.756 -13.879
17.239 -14.846
14.140 -20.147
-1.626 -23.650
12.920 -27.527
19.970 -19.918
26.143 -25.097
21.665 -14.979
6.646 -7.533
-0.684 -15.553
3.737 -7.438
15.074 3.549
-2.681 -15.919
7.244 -9.963
21.343 -7.172
28.777 10.532
33.240 1.922
29.717 34.739
15.587 43.334
6.532 46.962
15.537 45.951
13.377 50.505
23.662 42.426
37.491 28.301
33.104 11.271
29.266 29.091
35.461 6.335
21.554 -8.806
15.540 -22.602
29.915 -7.309
32.439 29.470
35.559 40.472
25.803 42.255
8.199 49.020
20.157 49.976
34.981 13.549
21.050 43.933
23.379 34.177
18.342 32.029
15.362 43.699
10.166 49.775
23.234 48.118
28.288 42.382
34.296 34.372
32.857 35.820
17.240 29.424
26.546 24.292
43.571 20.014
35.749 23.423
25.290 19.153
17.556 40.129
-2.141 50.841
9.794 52.785
8.148 22.485
26.255 46.270
42.850 22.557
28.243 -4.836
20.060 -5.956
3.487 -12.322
29.243 28.014
33.157 16.714
6.445 40.186
31.267 25.055
24.425 44.429
2.143 41.021
37.579 12.246
28.336 10.195
32.799 11.274
32.884 -0.382
32.133 14.055
42.445 -7.601
32.063 -20.067
35.252 22.295
13.830 -0.185
19.698 17.426
43.627 14.375
33.285 5.044
28.174 3.565
28.402 33.665
28.563 -0.933
33.894 -4.162
36.933 -7.070
38.156 7.675
24.646 33.855
22.604 40.889
27.222 39.617
29.885 -6.871
-1.989 -20.898
28.546 0.313
36.028 7.261
14.912 1.297
18.760 -25.253
26.709 -8.001
26.456 -6.905
32.577 3.239
34.058 7.544
44.413 21.704
13.610 31.102
37.630 13.135
37.112 9.087
14.534 49.379
7.201 -5.981
15.818 -13.298
22.779 -20.822
4.058 -20.582
33.993 -5.584
43.396 28.729
41.915 20.728
2.801 41.507
37.412 11.279
16.237 34.963
25.575 37.011
24.837 17.954
42.819 33.775
40.088 3.208
37.809 18.140
31.017 2.087
38.309 4.790
26.730 6.418
28.946 26.186
46.648 -7.599
35.585 -3.886
36.253 26.134
12.791 49.529
29.638 31.557
21.451 12.221
19.606 14.099
3.994 8.681
28.650 3.287
33.017 32.768
31.994 25.368
-0.162 32.010
12.397 -4.504
40.712 3.551
27.060 11.447
38.031 20.589
30.391 26.716
13.746 10.002
33.173 15.048
31.829 -9.441
-0.959 -16.379
36.182 -3.575
23.735 -3.132
12.820 -14.227
8.059 -7.359
37.999 -1.989
30.116 13.052
16.064 -24.778
6.570 -17.201
15.727 19.032
11.238 21.877
18.038 30.646
36.514 2.943
27.000 -12.311
1.861 -23.794
5.307 -0.084
7.495 19.045
-2.940 15.944
38.093 34.030
22.318 -17.236
0.532 13.262
13.105 -25.623
30.342 -9.561
39.446 14.977
23.246 -21.979
35.221 11.037
31.524 -6.085
37.111 4.307
38.666 -9.174
-0.763 40.841
4.730 42.878
8.678 19.005
25.996 -1.038
28.994 32.929
37.380 13.586
30.831 -6.452
17.934 -15.865
9.105 -8.433
41.807 23.454
23.734 32.405
33.929 5.590
28.841 34.687
25.955 40.973
6.706 44.457
8.942 40.708
11.071 44.237
27.227 34.165
20.732 42.612
33.897 20.529
24.813 33.797
39.869 21.951
30.157 -8.392
36.484 18.506
19.518 46.855
4.313 42.069
-0.118 36.563
14.560 -16.680
14.897 -8.729
34.042 28.125
15.074 48.957
2.958 49.046
20.705 45.450
-1.851 41.387
24.088 44.389
0.449 36.362
29.035 8.272
37.105 24.087
21.997 36.426
-1.212 49.677
36.520 15.867
33.928 1.907
31.298 5.566
0.252 -2.629
37.287 1.387
28.481 13.868
34.069 8.919
12.289 -21.084
38.249 11.910
6.891 54.252
0.196 47.844
38.973 18.653
27.342 50.927
12.449 37.688
4.428 46.428
0.182 -22.611
29.044 -4.821
17.312 35.492
36.521 23.244
27.948 38.446
25.509 -13.926
46.429 8.519
25.925 35.443
9.954 53.107
33.218 32.141
-3.318 48.507
25.934 28.775
-2.653 50.560
5.059 53.628
3.781 47.513
32.479 10.069
4.000 -12.213
29.988 -27.622
-2.580 -13.659
3.989 1.900
43.444 23.757
34.502 10.212
10.018 -12.882
2.591 -13.993
1.041 -3.498
23.965 -9.778
37.801 -1.834
17.451 0.108
27.595 -11.231
10.029 -16.006
2.098 -15.593
15.144 -15.878
8.011 -17.664
20.984 -2.331
3.162 -2.564
29.441 1.056
33.506 -2.039
10.417 8.613
37.844 6.880
38.301 25.715
-0.372 40.341
11.525 42.733
14.459 26.946
37.421 16.441
42.300 3.296
33.257 -10.801
44.023 4.244
28.173 25.083
33.285 14.024
35.093 -3.888
30.752 30.190
31.330 32.617
38.422 28.026
9.976 51.379
1.059 35.465
39.913 23.320
19.705 38.635
1.688 43.767
3.671 50.402
0.396 35.940
-1.258 -32.102
17.665 -12.247
18.042 -8.806
32.176 -3.697
31.390 2.769
41.532 16.805
24.154 -17.640
23.461 -9.820
35.818 -5.220
26.122 -10.864
34.142 14.235
8.760 -24.567
1.882 -21.427
17.956 0.885
8.127 -28.339
10.459 -1.349
10.586 -9.687
0.768 -14.243
8.711 -1.904
9.818 -17.982
7.475 -5.612
9.059 -33.254
30.314 -1.258
32.913 35.885
34.004 20.624
25.894 19.474
38.775 -7.021
12.299 -17.793
24.390 -18.204
29.409 -9.463
39.788 9.927
-1.258 30.718
20.366 44.713
14.438 49.413
11.551 46.745
17.572 41.104
7.294 43.003
-0.600 49.797
25.441 32.726
39.910 17.239
42.342 1.619
38.448 33.646
24.675 38.193
36.484 26.588
29.058 38.835
15.406 49.453
6.715 -5.011
-2.511 -11.048
14.337 -15.457
6.547 -21.704
29.710 -3.224
3.035 -14.683
27.251 -16.869
6.822 0.484
30.733 7.777
23.106 19.143
21.544 -8.036
23.603 1.370
28.005 23.583
3.942 0.562
9.237 -14.315
13.693 40.915
30.892 37.576
7.708 48.917
17.991 38.754
33.981 29.281
35.262 25.077
34.476 36.417
29.289 15.921
35.428 23.163
34.438 -3.462
41.571 32.403
34.576 34.235
14.636 5.768
24.976 -20.887
-2.743 -1.068
42.393 1.130
33.753 14.618
33.532 19.017
19.211 53.119
17.218 34.898
1.863 36.220
2.453 40.859
15.745 -6.375
19.429 13.459
23.016 -14.704
23.740 14.809
26.942 38.231
2.754 57.775
7.902 47.309
36.543 12.932
32.283 23.496
34.163 28.366
28.286 -0.462
33.927 -8.800
17.301 -25.251
36.098 13.346
27.475 39.068
14.325 38.451
7.198 46.106
12.568 48.218
1.432 58.340
18.577 30.104
33.961 25.724
36.933 38.770
26.574 0.814
27.040 31.019
20.675 42.146
29.727 31.545
23.370 27.142
36.799 39.874
35.863 10.472
6.658 -2.517
15.943 12.596
25.233 38.613
27.832 34.746
27.091 38.305
5.582 26.837
14.179 10.266
22.945 -14.149
13.788 -31.796
-2.994 -19.817
24.009 -10.449
25.069 -9.593
38.901 -5.038
3.042 -19.580
-1.943 -1.174
26.452 -18.623
28.151 -0.903
23.335 2.926
35.865 -3.267
31.908 -6.324
7.557 -25.378
-2.057 -21.285
17.502 -22.439
17.400 32.052
23.143 36.707
-1.601 55.321
0.815 47.850
4.397 31.718
9.072 0.070
7.198 42.699
3.102 10.386
0.646 50.249
19.401 29.624
22.255 46.345
26.645 39.603
31.257 38.316
12.532 44.950
4.922 36.400
33.418 37.588
24.738 6.848
30.847 25.755
31.708 14.800
26.599 18.007
14.367 5.268
30.792 6.081
29.161 -1.246
-2.635 19.024
16.683 0.049
16.071 -9.498
14.665 -12.977
17.653 -21.446
32.596 -4.850
19.078 -12.190
32.654 -9.298
28.309 -7.809
33.042 14.812
21.136 2.745
33.025 34.312
2.221 41.035
26.764 -16.029
31.428 19.230
35.211 3.932
33.488 13.010
35.348 19.261
33.623 2.551
29.327 27.374
23.453 -2.623
34.234 1.772
13.511 17.917
9.247 43.584
18.564 50.478
17.463 38.309
37.333 19.806
21.156 45.016
-1.936 31.349
7.287 3.233
28.632 -9.063
13.578 48.628
35.443 26.942
27.511 7.108
19.009 14.742
31.058 40.140
34.024 40.888
9.592 41.475
32.190 32.825
34.316 13.346
36.079 -14.453
28.090 28.327
25.232 39.448
18.056 39.815
13.370 53.784
9.416 50.354
34.375 20.455
38.365 20.955
2.868 26.886
22.281 1.647
-0.966 -13.363
11.882 -12.208
36.104 25.912
20.370 50.330
14.966 42.197
15.576 51.493
-2.713 51.080
15.898 37.264
23.505 21.125
27.563 -9.843
17.946 -16.830
10.145 -8.611
2.906 -32.503
14.976 -1.486
22.452 -14.528
33.218 -1.662
25.487 9.034
-0.302 10.108
38.254 20.370
29.173 29.676
21.019 23.898
34.948 15.253
-1.030 42.950
33.793 33.376
22.011 27.797
30.436 30.176
34.459 30.897
38.847 26.247
15.557 33.355
22.922 26.525
21.416 43.944
5.726 48.359
30.626 37.327
13.846 36.793
20.672 47.563
31.197 28.652
27.603 -11.812
12.124 -8.952
35.158 2.402
25.668 33.767
7.716 28.367
2.013 41.765
13.310 -9.163
9.655 -23.189
33.429 2.239
13.080 -14.968
30.017 9.206
39.463 16.133
12.688 43.860
35.120 28.156
34.949 23.488
30.837 24.527
41.972 -4.936
18.912 43.414
25.164 40.441
15.648 51.271
21.848 44.002
29.713 20.246
37.570 10.574
-0.122 50.082
34.274 -0.022
32.967 11.605
29.765 28.099
37.136 -1.308
41.982 8.601
36.905 -2.228
36.027 14.902
24.172 32.636
38.833 11.114
14.614 5.752
29.387 29.933
-3.402 55.085
2.244 41.870
11.356 -16.009
43.828 20.279
22.526 -18.671
6.718 8.000
8.538 -22.951
11.859 -21.894
20.928 -8.660
20.798 -17.816
27.832 -21.001
7.117 -10.637
20.619 -6.688
22.242 -29.327
22.259 12.382
24.344 28.254
1.959 3.034
30.464 -17.928
30.692 -13.910
31.430 -3.111
32.747 0.127
27.401 -0.511
29.491 23.708
7.342 50.247
33.546 5.690
25.781 -9.936
37.754 11.154
36.103 18.786
40.543 8.096
9.383 38.066
26.702 36.192
8.497 16.849
26.651 5.888
34.834 7.176
27.991 31.641
38.805 14.632
30.551 0.499
24.234 45.097
41.535 21.127
1.478 41.814
44.068 22.534
9.029 51.616
33.559 22.061
1.584 47.172
5.486 43.778
17.404 38.914
2.466 41.421
36.300 33.633
8.426 44.093
17.631 45.523
-1.815 48.593
15.905 47.351
14.859 40.487
15.195 48.087
16.677 46.304
13.387 54.447
34.595 38.800
10.110 53.287
3.494 38.661
1.995 13.720
8.848 0.477
22.268 -23.060
23.596 -9.193
30.046 -5.731
36.985 26.410
43.913 31.049
33.051 6.529
11.962 45.098
38.762 24.151
35.195 -6.668
3.882 -14.483
38.498 -7.494
34.363 -9.704
4.965 -15.898
11.425 1.773
10.680 -12.850
13.883 -20.962
18.631 -25.313
34.459 -0.665
41.495 26.504
33.979 13.669
18.408 -11.635
31.445 -6.745
-3.356 -2.766
2.247 -17.742
11.364 3.257
6.898 -5.279
16.350 -1.971
27.738 -4.114
29.869 27.371
26.734 1.194
40.014 25.538
44.719 13.358
31.004 -1.342
25.391 7.905
39.261 -6.510
41.375 28.786
1.336 48.726
29.798 34.401
32.323 33.684
40.076 31.163
31.313 29.173
17.240 50.615
7.640 38.520
26.376 50.309
6.865 36.003
26.727 30.955
40.706 28.890
23.635 38.991
24.072 27.745
32.564 39.372
26.114 42.873
34.773 16.907
24.300 -4.790
32.967 21.820
22.146 36.394
-0.809 45.299
7.972 40.960
5.069 50.800
16.740 38.370
29.509 25.840
39.744 15.828
23.953 40.423
12.742 51.636
3.897 47.281
-0.385 -1.203
8.868 44.589
0.002 36.889
5.173 53.959
36.994 20.961
26.171 -8.176
35.762 8.340
21.549 -10.785
15.102 21.913
39.623 11.788
29.929 18.409
27.178 29.863
18.602 26.079
36.203 26.598
36.458 -3.686
36.150 8.614
37.570 32.587
35.701 31.959
-0.600 45.832
22.901 28.706
25.344 28.209
23.497 30.981
5.146 44.393
21.259 39.951
18.167 35.065
27.791 30.827
32.323 26.319
4.060 43.298
3.197 48.381
5.248 51.982
21.742 48.084
18.331 42.848
29.545 43.488
32.128 12.360
39.202 22.318
33.823 23.965
0.278 -0.970
31.417 15.505
38.049 26.414
33.321 34.212
30.045 37.689
-2.274 41.935
15.574 39.090
-1.867 34.040
13.564 44.616
2.645 41.677
-1.879 31.063
11.973 50.618
33.574 28.027
38.429 18.441
31.258 5.516
-1.952 43.745
17.429 44.295
0.898 55.838
12.341 42.805
18.100 50.841
22.696 43.637
3.384 50.649
2.211 41.228
-3.115 -16.177
48.393 6.152
37.780 35.964
34.038 38.557
0.457 36.546
28.316 -5.618
34.748 5.469
11.655 7.925
6.709 22.671
10.270 37.013
0.073 36.810
-1.683 30.459
30.556 -5.584
38.386 7.654
24.846 48.742
1.841 33.564
9.503 -9.637
29.830 17.365
34.692 7.342
6.414 -15.272
1.919 -8.416
-2.007 1.358
-0.139 -5.182
19.705 -19.243
6.624 -7.130
0.167 -14.733
39.334 -9.911
34.762 14.495
29.732 26.884
31.505 36.624
16.359 33.899
29.790 34.517
22.366 42.253
26.717 45.516
34.622 29.120
22.049 39.350
1.862 16.139
-1.414 -1.746
16.025 -20.161
5.531 -20.446
10.389 -22.432
11.356 -16.474
9.410 -13.330
31.913 15.764
33.322 27.715
15.870 42.256
12.411 41.418
17.387 46.538
29.965 -10.610
24.449 4.577
9.757 -16.953
20.747 -7.127
28.666 -12.253
37.153 18.548
33.145 10.108
26.449 5.929
6.729 18.574
11.855 -3.202
27.220 45.667
22.347 43.968
21.044 37.753
33.811 13.439
-1.798 55.743
3.909 26.932
0.445 36.569
9.087 -14.857
3.479 4.907
8.944 6.587
21.687 -17.925
19.095 -25.398
29.024 -7.263
31.319 14.507
38.757 11.409
23.750 -10.310
19.209 -27.476
3.097 -31.620
-0.317 -22.613
-2.010 -24.794
39.878 -6.388
20.554 0.168
14.705 37.714
28.356 37.797
32.335 23.043
23.975 42.341
9.808 28.494
13.990 38.720
1.054 49.489
13.263 50.127
1.681 44.318
27.720 14.700
13.713 34.149
3.586 47.203
28.596 37.572
33.725 6.292
36.435 29.160
33.078 6.869
5.619 -4.117
18.432 -13.603
15.496 -14.346
12.548 -16.178
37.941 15.802
38.865 -1.549
33.352 25.009
40.680 22.809
33.066 17.774
35.249 7.863
10.732 -21.787
1.152 -17.114
31.583 -8.337
3.587 -20.902
4.768 -21.975
-1.198 -17.240
13.477 -22.322
21.825 -8.157
35.882 11.045
33.220 -3.661
31.271 24.234
29.761 1.794
34.757 32.566
19.094 42.876
31.322 40.921
0.146 42.204
19.028 43.100
19.046 42.759
5.425 51.248
0.683 35.869
0.607 -15.679
1.576 -23.215
27.679 0.012
12.252 -8.167
38.099 20.408
-0.200 46.177
2.411 33.176
20.222 36.456
-1.592 52.410
25.464 41.511
6.835 37.000
25.834 45.086
21.252 45.931
29.047 41.441
26.640 38.359
3.420 50.519
30.217 38.022
4.118 40.291
11.571 37.506
11.283 46.920
25.406 20.968
33.975 3.769
24.320 -9.675
16.476 -17.153
35.358 7.414
39.988 5.094
32.657 -9.258
16.058 -13.047
-1.158 -13.533
3.193 -21.676
4.022 -24.145
8.301 -12.441
32.098 -7.156
8.792 -1.816
8.148 -22.396
10.943 -12.576
20.563 4.056
18.959 -3.937
37.685 32.233
21.124 30.371
33.349 26.430
37.116 -0.490
27.789 11.856
4.416 43.563
33.784 21.038
15.428 -15.803
5.497 -26.215
5.731 -34.543
5.441 -4.904
2.273 -13.237
6.201 7.363
6.132 41.365
5.785 21.125
-0.437 -19.079
0.875 -18.177
16.027 43.693
22.800 26.930
25.470 38.893
27.445 -18.031
15.599 4.308
9.862 -16.670
5.259 -16.839
34.461 11.146
37.558 10.055
23.983 -3.702
10.776 43.320
2.593 52.051
24.118 37.346
29.687 6.387
24.348 51.115
14.942 33.930
21.261 42.873
18.697 42.841
28.798 24.769
33.872 8.182
17.543 -24.484
1.337 -14.253
19.391 -25.192
4.519 -16.956
-0.761 -3.692
24.900 -4.657
32.600 -4.251
20.855 32.624
35.073 41.764
26.451 42.658
0.172 44.134
0.621 43.398
31.549 32.817
16.497 8.270
10.613 1.327
21.899 -12.380
16.162 -1.673
3.517 -20.589
28.065 5.786
37.354 1.246
42.158 21.448
26.386 -14.760
19.001 7.786
28.200 28.484
33.780 2.442
36.496 -4.559
30.487 38.061
39.171 16.346
23.582 4.334
36.076 23.003
34.488 -5.555
41.327 22.612
4.587 50.188
2.156 48.721
10.684 44.276
4.186 46.337
3.736 45.870
9.462 43.779
27.007 33.144
11.208 39.473
35.494 5.806
44.686 8.086
24.975 2.191
2.305 -21.155
24.723 1.611
9.485 -17.939
43.978 17.062
15.720 33.151
28.092 28.398
31.462 42.079
11.046 -2.712
0.519 16.458
19.399 14.362
27.618 5.989
27.715 24.272
21.170 41.139
18.858 37.998
35.602 2.529
46.201 4.830
31.022 38.152
8.200 50.719
5.028 50.276
26.617 34.115
16.089 44.220
-0.293 36.648
5.048 49.680
8.036 45.187
2.035 41.436
32.373 27.985
36.189 4.278
30.230 30.700
29.488 33.350
5.054 -22.797
22.506 -10.579
38.224 4.353
24.659 13.488
41.320 13.512
20.633 -20.917
10.956 15.786
13.398 2.791
21.718 20.131
36.064 29.253
21.859 43.687
6.743 43.980
3.025 40.922
-0.688 -13.662
13.846 -15.265
33.215 5.166
30.829 10.090
25.190 33.672
9.195 49.665
9.998 44.997
5.374 44.031
26.911 26.712
26.937 28.997
49.208 0.002
39.565 12.529
31.065 14.302
32.950 39.011
19.767 43.371
-2.495 50.881
22.271 33.211
9.985 43.531
26.169 49.584
18.480 38.329
13.152 47.905
20.329 52.338
5.970 46.357
0.966 52.546
0.606 44.135
1.434 47.251
-0.803 56.150
2.124 41.756
-2.941 -1.731
11.305 -29.336
15.697 -29.494
7.527 -31.393
5.442 -18.175
25.001 -8.118
15.994 -7.714
33.599 4.519
29.115 -5.912
34.010 -3.275
20.958 -6.690
13.668 31.388
30.615 24.942
33.164 -6.945
21.485 -15.658
30.502 17.665
21.443 41.278
29.300 43.638
27.075 -4.977
35.852 18.803
28.726 11.020
8.422 -24.045
30.068 8.020
26.452 -17.851
26.149 2.365
28.031 28.443
32.839 24.342
39.018 -0.598
20.918 -2.965
12.849 -27.980
-1.743 -10.178
31.339 -8.822
28.191 -0.567
4.268 -17.523
11.079 -22.606
7.732 -17.465
21.663 -9.443
30.964 10.051
13.567 1.331
2.410 2.691
2.162 -17.238
29.425 0.468
22.069 -1.153
17.800 -1.420
24.220 38.745
0.658 24.819
26.442 36.589
12.252 40.416
1.498 41.548
19.897 43.752
33.001 10.231
40.585 12.828
9.224 -7.020
6.869 -21.875
30.284 -0.100
31.405 -0.998
36.371 31.021
15.863 46.876
12.738 49.326
31.243 38.911
27.597 44.483
32.049 9.092
34.778 -9.230
32.433 33.474
26.765 36.033
44.875 7.920
31.283 1.494
36.131 18.767
36.503 35.844
1.408 54.503
6.942 40.666
31.175 26.101
0.217 0.378
35.158 -4.443
28.722 -2.540
35.372 23.269
21.444 21.307
28.661 2.762
32.360 23.033
32.692 31.457
29.005 22.868
30.928 5.028
15.957 -3.355
3.304 2.201
13.287 -21.286
4.479 -16.309
18.201 -13.688
4.748 -5.736
33.588 9.157
-0.260 -13.571
23.664 -28.017
37.046 -11.698
31.548 -1.947
4.441 -12.666
30.634 4.509
25.307 -21.541
31.045 5.543
37.111 4.574
29.311 29.503
24.063 44.446
26.547 34.695
21.189 43.933
32.421 19.393
38.839 2.321
36.393 21.800
40.303 2.367
41.272 6.828
15.659 45.582
7.946 53.401
18.210 52.548
38.851 26.647
43.586 5.694
37.364 -1.305
16.274 -9.247
33.893 19.981
33.905 12.970
4.220 -16.020
28.007 -6.235
10.856 42.809
22.874 50.045
16.103 44.057
6.256 44.978
26.170 29.932
21.497 -12.741
13.167 15.821
-2.425 -10.420
42.504 9.216
31.727 -9.787
17.580 -19.857
13.778 -13.093
37.250 22.230
35.185 15.119
15.912 28.691
36.611 29.134
28.895 30.791
3.266 49.759
3.108 55.280
9.863 45.697
25.499 23.154
9.402 48.764
-1.437 43.535
25.978 22.903
30.176 0.009
10.271 -9.779
4.022 -17.014
17.068 -18.613
0.514 30.665
35.743 23.902
25.999 34.141
35.139 31.867
26.322 19.266
15.000 45.061
8.814 23.703
13.308 36.582
25.896 14.119
29.455 0.205
27.156 -13.355
28.864 39.617
22.769 33.621
39.524 38.880
36.690 19.496
38.948 7.498
34.355 6.437
31.056 22.986
12.078 -16.582
4.044 0.413
7.712 -11.687
34.562 18.739
-1.519 31.095
17.414 26.328
24.323 44.848
30.803 23.292
32.121 30.227
22.145 39.117
3.044 52.267
-1.270 50.724
8.310 48.839
7.744 49.325
11.645 45.615
0.879 35.859
6.542 45.782
24.289 35.090
14.269 41.498
18.070 -21.089
28.568 34.149
0.836 42.219
8.971 53.003
4.263 47.460
35.236 -2.561
35.692 10.559
45.149 1.341
26.025 44.840
40.074 13.517
34.034 17.434
20.135 -17.720
18.507 -33.934
32.452 16.522
10.609 48.282
2.691 41.601
-0.044 -3.815
14.305 -12.288
11.338 -19.078
27.651 -19.204
21.471 -13.407
29.516 4.007
27.878 -5.044
29.177 -7.837
33.316 4.313
31.436 18.569
10.034 45.982
10.924 44.345
28.685 45.406
1.593 51.981
2.318 56.987
0.062 61.857
2.793 41.316
8.420 50.878
34.249 18.812
35.203 18.331
11.906 44.945
-3.385 46.347
-1.428 54.653
8.416 42.437
-2.470 35.204
34.398 29.545
37.954 28.580
24.845 16.993
29.842 0.812
20.558 27.189
26.193 -19.892
37.750 -10.525
34.962 24.166
16.215 51.340
3.361 49.597
33.947 26.390
42.466 -1.055
24.105 -5.451
38.761 -12.058
21.590 -26.435
18.711 -7.834
18.090 -15.229
33.587 -10.094
22.321 -16.982
15.933 -5.617
19.376 26.419
40.409 14.337
38.869 16.232
34.746 27.871
23.674 33.295
-2.514 35.839
0.912 21.328
3.874 21.234
42.695 9.851
24.963 45.382
8.720 43.327
27.419 23.339
33.158 38.834
24.053 22.712
33.221 -8.724
37.177 31.776
18.647 43.439
30.837 37.742
19.182 29.722
4.572 50.699
4.206 44.544
32.185 20.375
14.572 17.611
34.593 -4.674
37.134 20.242
39.422 9.994
26.389 23.551
19.770 46.736
35.730 11.150
-1.175 -17.069
4.429 -15.329
8.852 -1.664
35.959 10.952
32.504 35.098
23.109 14.737
-0.805 41.109
15.488 36.271
31.131 25.723
-1.636 45.264
31.596 22.764
-0.425 46.262
3.285 46.551
20.566 -11.031
25.229 -5.164
34.609 -10.377
39.928 -7.990
47.103 13.406
34.072 26.998
31.558 4.576
22.382 -5.788
21.720 -21.476
15.785 -24.931
21.153 -6.904
42.831 9.097
35.551 26.844
22.905 34.170
33.493 19.223
39.512 17.879
21.625 20.428
24.712 0.479
18.987 -11.852
21.230 -11.603
40.621 12.884
31.903 1.847
31.233 35.606
36.012 15.672
38.059 12.571
32.965 6.607
38.155 15.115
45.069 22.973
39.956 22.440
38.154 18.500
31.805 33.085
34.115 20.689
17.198 45.077
30.132 37.063
36.751 11.293
36.576 27.888
18.390 35.554
28.031 32.704
17.415 40.385
2.528 54.918
16.336 36.811
1.738 55.864
1.006 45.857
9.496 56.022
6.923 50.231
20.764 45.000
13.300 45.199
39.343 13.299
34.291 16.372
32.578 6.050
35.240 2.222
25.480 3.477
-0.832 -7.651
19.703 -30.272
31.995 -0.935
18.612 -11.770
37.493 21.427
36.810 -7.549
32.106 2.707
29.001 8.460
17.210 37.658
34.594 28.610
30.874 26.921
20.242 37.879
14.625 43.642
30.484 36.048
27.060 33.237
20.625 37.121
28.297 34.189
38.818 18.218
39.153 11.334
40.207 14.982
16.419 -10.135
30.270 -4.235
47.578 7.524
23.314 -11.023
25.746 -15.541
10.908 -11.917
9.591 -16.732
37.862 7.234
22.931 36.259
16.188 49.417
29.188 33.115
31.897 19.846
30.496 28.514
23.874 -12.854
32.140 16.811
2.721 -24.421
5.340 -27.124
9.743 -11.935
0.856 8.385
30.098 32.916
27.872 27.639
14.022 -10.082
33.097 17.471
7.272 -26.359
14.191 -23.193
8.342 -13.742
5.393 -17.193
25.901 -12.933
39.218 19.172
30.923 7.607
38.927 24.640
18.147 -17.753
29.187 6.138
32.933 -0.453
39.365 13.151
14.100 33.984
1.942 57.346
2.692 41.970
2.253 -18.350
26.095 -4.342
37.227 20.419
34.586 18.483
28.561 13.719
40.830 14.088
8.908 43.724
28.415 37.552
22.123 35.888
2.434 41.246
24.201 17.295
39.221 0.196
38.218 18.338
17.978 45.020
7.212 51.261
13.006 41.081
21.049 45.369
37.500 30.170
39.696 9.514
38.173 -5.848
17.685 10.760
15.927 -20.831
2.580 -12.437
33.722 17.704
48.038 18.344
34.912 15.508
29.951 -4.753
11.161 -2.856
40.540 7.941
19.199 -24.402
34.061 -3.181
40.382 1.279
17.676 -11.308
28.883 -0.917
25.567 14.664
12.035 -16.719
15.798 -16.407
25.652 4.259
37.166 20.255
0.928 6.115
-1.017 -8.137
-2.957 -23.403
27.508 -15.255
6.259 -17.171
24.677 32.698
35.761 9.335
34.686 10.534
39.983 14.925
3.952 40.980
17.149 22.972
26.642 0.148
44.241 3.279
28.062 16.277
0.345 42.118
27.934 24.606
22.726 -14.515
35.749 -6.421
37.649 11.250
35.668 2.794
20.790 35.947
24.134 45.656
0.336 36.658
31.968 6.014
35.240 14.150
34.012 5.658
30.685 15.318
30.297 -2.753
40.187 19.164
0.052 47.252
24.202 25.282
36.207 12.509
26.242 6.277
11.780 12.688
0.449 -21.467
24.788 15.836
22.905 -18.929
11.167 -8.801
24.076 5.010
9.636 -13.291
20.547 -8.867
5.858 -28.116
35.098 1.298
30.833 22.119
35.754 4.275
16.072 -15.158
17.820 -8.045
21.010 43.727
20.683 40.783
1.999 44.051
37.723 14.989
22.607 -20.839
4.941 -28.202
20.405 -21.895
20.062 -13.503
13.440 -7.901
22.256 27.882
8.050 -1.578
14.060 7.366
-2.752 1.988
10.135 44.493
2.582 42.157
33.107 2.288
42.620 29.280
29.533 34.574
32.133 36.832
32.877 31.635
34.325 32.681
18.023 41.799
0.870 49.209
13.496 44.256
31.889 43.333
30.238 29.037
-2.765 49.965
1.615 41.811
21.583 33.891
22.061 41.041
2.293 41.247
3.084 25.330
29.927 -9.108
21.841 49.019
36.112 7.020
34.822 29.173
5.930 39.627
10.320 50.061
28.808 7.350
28.144 -16.218
26.258 8.832
26.071 -22.876
3.876 -24.461
12.325 -14.757
34.176 30.163
28.566 32.581
38.478 20.541
34.004 42.304
38.333 41.740
34.935 26.625
36.019 -5.489
8.668 -20.106
29.264 1.439
16.799 0.234
8.285 11.450
21.563 39.036
19.695 -2.578
23.282 40.372
34.027 26.670
33.456 -8.738
33.041 16.609
13.547 45.042
31.908 29.134
33.623 35.079
23.621 23.912
35.605 11.324
33.929 1.529
34.054 -27.157
14.310 -15.338
18.515 -20.273
28.763 12.399
31.776 11.696
11.916 48.389
2.561 34.280
29.678 43.184
1.840 42.202
28.140 7.032
22.610 -13.297
39.047 10.941
33.484 31.796
3.944 0.195
4.334 7.060
-1.437 -6.816
38.607 -8.358
34.403 31.403
31.479 36.422
22.728 -8.963
6.874 31.910
7.833 -11.070
32.639 -7.836
46.633 20.098
35.908 -3.706
33.066 -9.078
30.567 24.691
34.463 29.648
19.471 40.533
-3.230 38.201
11.563 48.677
5.558 47.960
-2.151 45.784
34.611 33.853
2.790 7.796
16.633 -14.221
23.193 -6.104
19.976 34.676
21.163 -4.656
38.972 5.639
41.957 26.196
12.386 11.553
27.162 -6.931
36.772 3.485
7.040 -15.751
-0.032 2.098
7.617 38.006
3.849 42.439
25.837 40.934
3.413 49.325
37.876 32.889
25.371 32.985
36.812 7.906
39.143 0.009
26.663 -11.210
26.093 -20.341
35.615 14.307
17.094 40.015
23.808 35.069
32.952 -7.101
41.216 15.254
22.787 9.721
-2.821 5.661
20.510 -2.598
39.533 -5.395
34.833 15.563
5.185 41.078
21.444 35.897
32.307 28.815
31.925 6.774
35.732 -2.806
6.675 17.293
47.591 21.759
20.285 -5.238
2.662 -21.035
1.802 20.873
23.634 49.254
25.495 39.403
30.498 41.925
32.383 27.477
19.679 -13.024
41.689 16.071
27.557 29.680
31.314 13.741
2.874 1.536
10.830 19.167
21.297 5.219
20.714 3.765
37.723 3.519
30.444 0.545
14.454 -18.514
15.478 -21.970
12.907 -20.779
43.533 -8.922
18.141 14.905
23.147 -0.599
37.005 19.578
36.099 22.921
26.596 31.199
33.295 11.177
40.002 8.409
32.768 13.870
33.208 7.057
36.596 1.151
9.062 -14.297
14.249 -31.734
2.987 -23.518
11.588 -26.365
12.799 -16.152
38.869 24.871
28.638 8.074
26.160 -18.095
36.837 5.029
24.014 31.793
31.283 36.594
30.083 36.043
8.983 12.371
24.692 0.802
30.896 3.940
46.995 6.780
37.681 11.034
34.173 39.133
32.172 11.134
40.018 9.701
27.178 26.130
35.606 25.638
22.011 35.480
25.967 -14.324
25.004 -12.801
39.506 -12.885
27.409 -10.520
4.400 -24.607
7.372 -18.442
-0.278 -9.443
7.745 -26.479
34.512 -22.597
33.663 -11.805
13.450 -2.322
25.009 -7.362
43.076 2.263
37.272 17.222
32.791 0.106
22.006 -6.686
20.056 -14.416
32.346 -8.336
7.467 -5.502
8.215 -22.835
5.288 -22.230
29.365 25.865
19.587 43.984
7.381 34.343
20.081 45.885
19.803 44.423
37.733 33.479
28.946 -0.626
25.280 -2.539
22.077 39.830
35.524 7.912
34.996 -7.908
19.198 -15.956
39.391 1.277
19.824 -7.150
3.957 -0.442
-1.115 -19.017
1.552 -19.112
12.457 -12.135
25.192 9.752
32.988 -16.196
20.119 -26.108
-1.577 -20.039
10.228 -15.160
5.374 -24.638
19.283 -8.469
28.707 -5.082
5.959 -22.034
26.875 -12.129
-0.058 -22.579
34.133 -3.065
10.113 8.216
25.838 -10.352
19.386 -14.159
28.150 -14.653
32.646 28.999
20.141 1.417
30.424 2.889
7.017 -6.619
7.824 -8.935
21.975 -13.861
27.291 -0.068
-2.625 -12.437
16.124 -20.323
23.002 -12.103
14.040 -22.472
2.045 -24.694
14.380 -20.898
20.135 -18.701
5.816 -17.324
36.502 -9.383
27.321 -16.325
30.448 -12.273
32.766 -4.678
10.408 26.135
2.378 44.312
5.596 44.693
1.624 41.711
32.517 -17.776
38.726 26.568
25.991 37.010
25.215 34.134
16.381 26.953
-2.090 44.282
0.525 45.436
36.828 18.608
31.214 1.510
38.861 -7.062
34.848 7.607
32.470 20.390
29.742 27.606
16.002 56.303
2.800 41.780
37.328 25.897
27.526 28.374
30.203 8.779
25.319 -22.352
44.482 -13.307
24.216 -8.129
33.457 34.685
20.157 34.241
20.322 49.484
2.702 48.648
40.774 14.469
34.840 8.756
16.487 22.924
3.272 1.186
14.136 2.900
8.044 -14.437
9.820 -13.772
17.924 0.769
4.977 -3.778
11.898 -2.078
-3.234 -22.966
11.633 -23.569
27.809 -2.768
22.696 -2.309
20.441 -10.849
31.233 28.943
20.542 32.164
31.061 -2.005
34.014 29.848
14.199 42.890
34.141 41.072
11.693 53.291
40.343 8.432
41.004 25.464
22.018 35.422
35.939 32.821
38.211 24.504
32.303 7.009
37.381 18.035
25.068 39.388
4.863 45.577
29.571 36.738
25.109 27.732
28.583 18.203
19.496 -22.560
26.761 -2.567
34.571 15.643
21.381 37.480
13.447 35.559
9.879 49.161
10.327 40.409
27.256 -3.648
9.578 -18.009
7.413 -20.016
0.065 -20.205
18.552 -3.182
-1.531 -19.138
1.795 -3.734
7.541 4.992
24.439 -17.747
4.824 -22.371
14.695 -4.661
34.501 9.116
37.221 17.265
26.845 42.778
16.732 39.889
28.889 34.916
19.069 50.546
30.003 31.683
13.323 24.593
1.955 41.151
20.241 -7.661
18.850 15.712
29.719 2.774
33.192 1.953
32.497 6.307
28.385 13.931
39.010 11.232
2.949 42.017
30.602 31.277
31.274 38.299
39.434 6.222
24.602 49.528
10.787 52.838
0.860 36.268
36.114 12.869
32.635 33.393
0.662 47.140
24.399 37.164
22.868 -13.990
9.542 14.937
0.244 27.240
11.808 -6.174
32.869 6.562
28.177 10.204
26.882 -5.385
-2.277 16.061
31.692 10.197
35.870 8.573
47.047 14.573
29.754 -4.095
2.686 -10.154
20.330 -7.039
26.019 -3.550
18.103 -7.878
32.686 18.732
23.824 -14.018
19.171 1.575
33.133 37.765
19.697 41.829
32.277 28.749
30.790 22.347
31.692 34.535
32.606 7.332
-0.619 36.313
14.421 44.597
5.870 46.746
21.390 45.079
37.840 16.238
24.974 -7.447
0.031 -8.996
37.684 -4.297
46.625 11.701
33.145 0.862
16.775 -13.389
39.731 20.020
32.236 18.637
35.950 31.301
-0.604 36.540
11.797 12.192
43.489 10.648
39.726 -0.247
10.741 45.319
24.882 43.409
20.094 42.643
31.889 27.924
32.484 -9.208
4.667 11.743
24.387 3.239
32.559 10.343
19.698 35.843
7.185 -5.358
2.858 -17.998
13.594 -25.104
11.275 -6.387
-2.461 -12.247
-2.479 -16.846
0.491 -24.933
32.891 -11.373
11.477 -3.006
6.587 -8.904
30.861 0.819
15.025 -9.557
9.417 -25.962
23.415 -14.742
-2.146 -24.456
17.233 0.477
30.657 30.685
34.801 -1.306
40.385 4.404
21.561 1.408
17.382 -32.763
22.003 -21.894
2.611 -27.300
3.538 -16.139
1.313 -9.815
28.203 1.686
38.392 16.555
18.102 -20.793
13.735 -12.010
31.123 -17.367
14.502 -14.164
31.595 1.916
27.675 29.181
42.696 2.548
18.705 16.567
14.729 -4.930
20.734 43.432
27.320 14.926
34.328 8.189
33.334 1.784
41.279 7.646
21.884 28.846
32.978 4.285
43.268 12.378
17.281 -5.548
1.440 -9.593
-2.908 -21.071
10.356 -29.568
17.720 -6.935
3.481 -31.316
25.278 -10.811
20.643 42.722
27.584 -13.076
24.150 -6.967
16.777 15.456
16.223 -6.816
33.595 15.025
38.499 -9.585
28.632 18.087
25.937 20.309
35.754 12.486
34.793 36.113
4.385 12.743
10.619 -2.677
25.022 -4.981
29.681 3.774
31.990 -1.629
19.872 -16.347
17.940 -14.066
10.004 -27.430
38.630 -0.675
31.816 14.867
26.159 1.761
32.550 11.059
44.486 12.928
32.657 31.809
-0.244 53.010
2.977 26.491
6.354 -12.985
18.002 -3.428
26.386 -1.175
21.428 45.311
36.462 31.013
36.655 20.227
0.561 37.413
0.176 36.343
