# Supplementary material for: Myosin V executes steps of variable length via structurally constrained diffusion
Source: eLife. 2020 Jan 15;9:e51569. doi: 10.7554/eLife.51569 (PMC7054003; doi:10.7554/eLife.51569)
Supplement: Source data 1. [file elife-51569-data1.zip › myosin_elife_source_data/Figure 3/BD_diffusion_contours/cont_xy_5kbT_volEx.txt]

-55.	-15.	0.
-54.5	-15.	0.
-54.	-15.	0.
-53.5	-15.	0.
-53.	-15.	0.
-52.5	-15.	0.
-52.	-15.	0.
-51.5	-15.	0.
-51.	-15.	0.
-50.5	-15.	0.
-50.	-15.	0.
-49.5	-15.	0.
-49.	-15.	0.
-48.5	-15.	0.
-48.	-15.	0.
-47.5	-15.	0.
-47.	-15.	0.
-46.5	-15.	0.
-46.	-15.	0.
-45.5	-15.	0.
-45.	-15.	0.
-44.5	-15.	0.
-44.	-15.	0.
-43.5	-15.	0.
-43.	-15.	0.
-42.5	-15.	0.
-42.	-15.	0.
-41.5	-15.	0.
-41.	-15.	0.
-40.5	-15.	0.
-40.	-15.	0.
-39.5	-15.	0.
-39.	-15.	0.
-38.5	-15.	0.
-38.	-15.	0.
-37.5	-15.	0.
-37.	-15.	0.
-36.5	-15.	0.
-36.	-15.	0.
-35.5	-15.	0.
-35.	-15.	0.
-34.5	-15.	0.
-34.	-15.	0.
-33.5	-15.	0.
-33.	-15.	0.
-32.5	-15.	0.
-32.	-15.	0.
-31.5	-15.	0.
-31.	-15.	0.
-30.5	-15.	0.
-30.	-15.	0.
-29.5	-15.	0.
-29.	-15.	0.
-28.5	-15.	0.
-28.	-15.	0.
-27.5	-15.	0.
-27.	-15.	0.
-26.5	-15.	0.
-26.	-15.	0.
-25.5	-15.	0.
-25.	-15.	0.
-24.5	-15.	0.
-24.	-15.	0.
-23.5	-15.	0.
-23.	-15.	0.
-22.5	-15.	0.
-22.	-15.	0.
-21.5	-15.	0.
-21.	-15.	0.
-20.5	-15.	0.
-20.	-15.	0.
-19.5	-15.	0.
-19.	-15.	0.
-18.5	-15.	0.
-18.	-15.	0.
-17.5	-15.	0.
-17.	-15.	0.
-16.5	-15.	0.
-16.	-15.	0.
-15.5	-15.	0.
-15.	-15.	1.1209269283709643e-16
-14.5	-15.	2.958292349282592e-16
-14.	-15.	6.445794927697202e-16
-13.5	-15.	3.1758338606850514e-15
-13.	-15.	5.707088228600383e-15
-12.5	-15.	2.0553456048225927e-14
-12.	-15.	4.629831522556579e-14
-11.5	-15.	7.204317440290566e-14
-11.	-15.	2.625733237861193e-13
-10.5	-15.	4.546448788689221e-13
-10.	-15.	1.0609475560155214e-12
-9.5	-15.	2.171588270823585e-12
-9.	-15.	3.2822289856316503e-12
-8.5	-15.	7.947223294760663e-12
-8.	-15.	1.2958721082050715e-11
-7.5	-15.	2.2853522789036052e-11
-7.	-15.	4.101365840102696e-11
-6.5	-15.	5.917379401301784e-11
-6.	-15.	1.078515623656426e-10
-5.5	-15.	1.627086457800849e-10
-5.	-15.	2.458314910425886e-10
-4.5	-15.	3.9754478953316257e-10
-4.	-15.	5.492580880237365e-10
-3.5	-15.	9.12974843874773e-10
-3.	-15.	1.3465881023578231e-9
-2.5	-15.	2.0119697533577246e-9
-2.	-15.	3.5374292447025948e-9
-1.5	-15.	5.062888736047465e-9
-1.	-15.	9.97371980791986e-9
-0.5	-15.	1.6533249606953836e-8
0.	-15.	2.591071849915434e-8
0.5	-15.	5.370376814031628e-8
1.	-15.	8.149681778147821e-8
1.5	-15.	1.5051285562351082e-7
2.	-15.	2.4782990989114394e-7
2.5	-15.	3.5374804322046616e-7
3.	-15.	6.128866317986311e-7
3.5	-15.	8.720252203767961e-7
4.	-15.	1.2559609767566253e-6
4.5	-15.	1.7581928375327428e-6
5.	-15.	2.26042469830886e-6
5.5	-15.	2.9327896937407145e-6
6.	-15.	3.609769530212961e-6
6.5	-15.	4.243824289416429e-6
7.	-15.	4.821855408121608e-6
7.5	-15.	5.399886526826789e-6
8.	-15.	5.65545637809627e-6
8.5	-15.	5.872805178955046e-6
9.	-15.	5.976122385808629e-6
9.5	-15.	5.871576428246432e-6
10.	-15.	5.7670304706842355e-6
10.5	-15.	5.629493899379319e-6
11.	-15.	5.484442373492824e-6
11.5	-15.	5.3827493468642635e-6
12.	-15.	5.395542462029336e-6
12.5	-15.	5.408335577194408e-6
13.	-15.	5.529613013456997e-6
13.5	-15.	5.690021741568369e-6
14.	-15.	5.865442747121176e-6
14.5	-15.	6.1027859105297405e-6
15.	-15.	6.340129073938306e-6
15.5	-15.	6.612531726056202e-6
16.	-15.	6.903372182868658e-6
16.5	-15.	7.195485753393695e-6
17.	-15.	7.497342105546052e-6
17.5	-15.	7.799198457698408e-6
18.	-15.	8.027685672644257e-6
18.5	-15.	8.202118707710105e-6
19.	-15.	8.366681928629017e-6
19.5	-15.	8.26703279364991e-6
20.	-15.	8.167383658670803e-6
20.5	-15.	7.934364434913212e-6
21.	-15.	7.565948798687774e-6
21.5	-15.	7.197533162462336e-6
22.	-15.	6.727329324244401e-6
22.5	-15.	6.25249079383603e-6
23.	-15.	5.803167434773756e-6
23.5	-15.	5.389564805117622e-6
24.	-15.	4.975962175461486e-6
24.5	-15.	4.652812699058407e-6
25.	-15.	4.342362287394903e-6
25.5	-15.	4.041393966441419e-6
26.	-15.	3.7590711452488472e-6
26.5	-15.	3.4767483240562757e-6
27.	-15.	3.163580615802341e-6
27.5	-15.	2.8425725670609692e-6
28.	-15.	2.5183098152377967e-6
28.5	-15.	2.184664585239358e-6
29.	-15.	1.8510193552409188e-6
29.5	-15.	1.5584137677793839e-6
30.	-15.	1.2819451559581535e-6
30.5	-15.	1.021544789054877e-6
31.	-15.	8.353525009785549e-7
31.5	-15.	6.491602129022325e-7
32.	-15.	5.13048761887162e-7
32.5	-15.	4.053273178498372e-7
33.	-15.	3.031032531729778e-7
33.5	-15.	2.5123280242657713e-7
34.	-15.	1.9936235168017657e-7
34.5	-15.	1.707362498526897e-7
35.	-15.	1.60473922380509e-7
35.5	-15.	1.5079635361265115e-7
36.	-15.	1.715241325970715e-7
36.5	-15.	1.922519115814918e-7
37.	-15.	2.1846749319039094e-7
37.5	-15.	2.506499316099995e-7
38.	-15.	2.82832370029608e-7
38.5	-15.	3.003197527085571e-7
39.	-15.	3.168576530266089e-7
39.5	-15.	3.2177019154225197e-7
40.	-15.	3.0921041945001387e-7
40.5	-15.	2.966506473577758e-7
41.	-15.	2.6983475397048854e-7
41.5	-15.	2.406932538696765e-7
42.	-15.	2.1270032293512516e-7
42.5	-15.	1.8714845215173147e-7
43.	-15.	1.6159658136833779e-7
43.5	-15.	1.4320583784197583e-7
44.	-15.	1.268326795369574e-7
44.5	-15.	1.1124717758819294e-7
45.	-15.	9.815034347797308e-8
45.5	-15.	8.50535093677532e-8
46.	-15.	7.212940013579179e-8
46.5	-15.	5.9279094518794036e-8
47.	-15.	4.685105697146409e-8
47.5	-15.	3.662600693981959e-8
48.	-15.	2.6400956908175083e-8
48.5	-15.	1.8945171388424805e-8
49.	-15.	1.3178994296771717e-8
49.5	-15.	7.695087306843338e-9
50.	-15.	5.4013720985327886e-9
50.5	-15.	3.107656890222238e-9
51.	-15.	1.7026106049798175e-9
51.5	-15.	1.0499954049236012e-9
52.	-15.	3.9827582302039545e-10
52.5	-15.	2.6396063068449935e-10
53.	-15.	1.2964543834860338e-10
53.5	-15.	4.8056045865143884e-11
54.	-15.	2.7878833240713962e-11
54.5	-15.	7.701620616284046e-12
55.	-15.	4.081567160953939e-12
-55.	-14.5	0.
-54.5	-14.5	0.
-54.	-14.5	0.
-53.5	-14.5	0.
-53.	-14.5	0.
-52.5	-14.5	0.
-52.	-14.5	0.
-51.5	-14.5	0.
-51.	-14.5	0.
-50.5	-14.5	0.
-50.	-14.5	0.
-49.5	-14.5	0.
-49.	-14.5	0.
-48.5	-14.5	0.
-48.	-14.5	0.
-47.5	-14.5	0.
-47.	-14.5	0.
-46.5	-14.5	0.
-46.	-14.5	0.
-45.5	-14.5	0.
-45.	-14.5	0.
-44.5	-14.5	0.
-44.	-14.5	0.
-43.5	-14.5	0.
-43.	-14.5	0.
-42.5	-14.5	0.
-42.	-14.5	0.
-41.5	-14.5	0.
-41.	-14.5	0.
-40.5	-14.5	0.
-40.	-14.5	0.
-39.5	-14.5	0.
-39.	-14.5	0.
-38.5	-14.5	0.
-38.	-14.5	0.
-37.5	-14.5	0.
-37.	-14.5	0.
-36.5	-14.5	0.
-36.	-14.5	0.
-35.5	-14.5	0.
-35.	-14.5	0.
-34.5	-14.5	0.
-34.	-14.5	0.
-33.5	-14.5	0.
-33.	-14.5	0.
-32.5	-14.5	0.
-32.	-14.5	0.
-31.5	-14.5	0.
-31.	-14.5	0.
-30.5	-14.5	0.
-30.	-14.5	0.
-29.5	-14.5	0.
-29.	-14.5	0.
-28.5	-14.5	0.
-28.	-14.5	0.
-27.5	-14.5	0.
-27.	-14.5	0.
-26.5	-14.5	0.
-26.	-14.5	0.
-25.5	-14.5	0.
-25.	-14.5	0.
-24.5	-14.5	0.
-24.	-14.5	0.
-23.5	-14.5	0.
-23.	-14.5	0.
-22.5	-14.5	0.
-22.	-14.5	0.
-21.5	-14.5	0.
-21.	-14.5	0.
-20.5	-14.5	0.
-20.	-14.5	0.
-19.5	-14.5	0.
-19.	-14.5	0.
-18.5	-14.5	0.
-18.	-14.5	0.
-17.5	-14.5	0.
-17.	-14.5	0.
-16.5	-14.5	0.
-16.	-14.5	0.
-15.5	-14.5	0.
-15.	-14.5	1.5681850572746554e-16
-14.5	-14.5	4.1386728606270017e-16
-14.	-14.5	9.017714743066883e-16
-13.5	-14.5	4.443015042872605e-15
-13.	-14.5	7.98425861143852e-15
-12.5	-14.5	2.874483849149076e-14
-12.	-14.5	6.474399402187522e-14
-11.5	-14.5	1.007431495522597e-13
-11.	-14.5	3.6708784086214463e-13
-10.5	-14.5	6.355871900379218e-13
-10.	-14.5	1.4826701010062146e-12
-9.5	-14.5	3.0341947659494223e-12
-9.	-14.5	4.585719430892631e-12
-8.5	-14.5	1.1095933080171547e-11
-8.	-14.5	1.8089554734477444e-11
-7.5	-14.5	3.1880649278616975e-11
-7.	-14.5	5.7176942775887384e-11
-6.5	-14.5	8.247323627315777e-11
-6.	-14.5	1.5008122377078393e-10
-5.5	-14.5	2.2625662834985647e-10
-5.	-14.5	3.4100007538241375e-10
-4.5	-14.5	5.493337651341997e-10
-4.	-14.5	7.576674548859856e-10
-3.5	-14.5	1.2449069521462591e-9
-3.	-14.5	1.8241003295522469e-9
-2.5	-14.5	2.6915426962018534e-9
-2.	-14.5	4.628658824049276e-9
-1.5	-14.5	6.5657749518967e-9
-1.	-14.5	1.2538561064093944e-8
-0.5	-14.5	2.0476745599528666e-8
0.	-14.5	3.170720999038411e-8
0.5	-14.5	6.445313072048577e-8
1.	-14.5	9.719905145058742e-8
1.5	-14.5	1.776617423011066e-7
2.	-14.5	2.9088365692196894e-7
2.5	-14.5	4.1400219729382943e-7
3.	-14.5	7.134201870858839e-7
3.5	-14.5	1.0128381768779383e-6
4.	-14.5	1.4549625408101456e-6
4.5	-14.5	2.0323592705393763e-6
5.	-14.5	2.609756000268607e-6
5.5	-14.5	3.37947342034617e-6
6.	-14.5	4.154407516273101e-6
6.5	-14.5	4.879456261602515e-6
7.	-14.5	5.539397169606281e-6
7.5	-14.5	6.199338077610048e-6
8.	-14.5	6.494897380233337e-6
8.5	-14.5	6.747266851660052e-6
9.	-14.5	6.873970295349955e-6
9.5	-14.5	6.771602678402527e-6
10.	-14.5	6.6692350614550986e-6
10.5	-14.5	6.5411211718034994e-6
11.	-14.5	6.4071425209951164e-6
11.5	-14.5	6.324483777409216e-6
12.	-14.5	6.377332910610223e-6
12.5	-14.5	6.430182043811231e-6
13.	-14.5	6.6002547288269196e-6
13.5	-14.5	6.812611026545387e-6
14.	-14.5	7.036640765430765e-6
14.5	-14.5	7.308820737981698e-6
15.	-14.5	7.581000710532633e-6
15.5	-14.5	7.869029091934576e-6
16.	-14.5	8.165392160403322e-6
16.5	-14.5	8.461078954281297e-6
17.	-14.5	8.751590408680248e-6
17.5	-14.5	9.042101863079201e-6
18.	-14.5	9.260465496034501e-6
18.5	-14.5	9.425674744643034e-6
19.	-14.5	9.581184615695263e-6
19.5	-14.5	9.477044674021102e-6
20.	-14.5	9.372904732346942e-6
20.5	-14.5	9.131888066895527e-6
21.	-14.5	8.751915076832422e-6
21.5	-14.5	8.371942086769318e-6
22.	-14.5	7.877042624568044e-6
22.5	-14.5	7.376910249195432e-6
23.	-14.5	6.898373960465417e-6
23.5	-14.5	6.450071760965208e-6
24.	-14.5	6.001769561464999e-6
24.5	-14.5	5.6376666067956075e-6
25.	-14.5	5.2853847067017105e-6
25.5	-14.5	4.938121822655138e-6
26.	-14.5	4.60072828761316e-6
26.5	-14.5	4.263334752571182e-6
27.	-14.5	3.88323404292487e-6
27.5	-14.5	3.492277764591005e-6
28.	-14.5	3.0973263850569196e-6
28.5	-14.5	2.6908581485693816e-6
29.	-14.5	2.284389912081844e-6
29.5	-14.5	1.927787245363277e-6
30.	-14.5	1.590791949345568e-6
30.5	-14.5	1.273119167445123e-6
31.	-14.5	1.0446836767404745e-6
31.5	-14.5	8.162481860358261e-7
32.	-14.5	6.481579961901332e-7
32.5	-14.5	5.142765698753804e-7
33.	-14.5	3.8711477263944e-7
33.5	-14.5	3.2150186737622976e-7
34.	-14.5	2.5588896211301954e-7
34.5	-14.5	2.1923513723908078e-7
35.	-14.5	2.0545990619716938e-7
35.5	-14.5	1.924215409042915e-7
36.	-14.5	2.1769754217060617e-7
36.5	-14.5	2.429735434369208e-7
37.	-14.5	2.7526819040954737e-7
37.5	-14.5	3.151941712329684e-7
38.	-14.5	3.551201520563894e-7
38.5	-14.5	3.7689677110935125e-7
39.	-14.5	3.9750071690630663e-7
39.5	-14.5	4.0364711584586034e-7
40.	-14.5	3.880645782057217e-7
40.5	-14.5	3.7248204056558296e-7
41.	-14.5	3.392310166102368e-7
41.5	-14.5	3.0309772548403424e-7
42.	-14.5	2.684181573443164e-7
42.5	-14.5	2.3682819439109562e-7
43.	-14.5	2.0523823143787487e-7
43.5	-14.5	1.8244022277806156e-7
44.	-14.5	1.6211927065033114e-7
44.5	-14.5	1.426955247368454e-7
45.	-14.5	1.261065788376101e-7
45.5	-14.5	1.095176329383748e-7
46.	-14.5	9.298305973149468e-8
46.5	-14.5	7.647171943287645e-8
47.	-14.5	6.049383028849741e-8
47.5	-14.5	4.7298974760516205e-8
48.	-14.5	3.4104119232534976e-8
48.5	-14.5	2.447775713439371e-8
49.	-14.5	1.702863615885754e-8
49.5	-14.5	9.944100509057047e-9
50.	-14.5	6.980076038987374e-9
50.5	-14.5	4.016051568917699e-9
51.	-14.5	2.200363194135817e-9
51.5	-14.5	1.3569646698336504e-9
52.	-14.5	5.147235756767748e-10
52.5	-14.5	3.411373494210182e-10
53.	-14.5	1.6755112316526163e-10
53.5	-14.5	6.210665075102278e-11
54.	-14.5	3.603003343877961e-11
54.5	-14.5	9.953416126536437e-12
55.	-14.5	5.2749333439989916e-12
-55.	-14.	0.
-54.5	-14.	0.
-54.	-14.	0.
-53.5	-14.	0.
-53.	-14.	0.
-52.5	-14.	0.
-52.	-14.	0.
-51.5	-14.	0.
-51.	-14.	0.
-50.5	-14.	0.
-50.	-14.	0.
-49.5	-14.	0.
-49.	-14.	0.
-48.5	-14.	0.
-48.	-14.	0.
-47.5	-14.	0.
-47.	-14.	0.
-46.5	-14.	0.
-46.	-14.	0.
-45.5	-14.	0.
-45.	-14.	0.
-44.5	-14.	0.
-44.	-14.	0.
-43.5	-14.	0.
-43.	-14.	0.
-42.5	-14.	0.
-42.	-14.	0.
-41.5	-14.	0.
-41.	-14.	0.
-40.5	-14.	0.
-40.	-14.	0.
-39.5	-14.	0.
-39.	-14.	0.
-38.5	-14.	0.
-38.	-14.	0.
-37.5	-14.	0.
-37.	-14.	0.
-36.5	-14.	0.
-36.	-14.	0.
-35.5	-14.	0.
-35.	-14.	0.
-34.5	-14.	0.
-34.	-14.	0.
-33.5	-14.	0.
-33.	-14.	0.
-32.5	-14.	0.
-32.	-14.	0.
-31.5	-14.	0.
-31.	-14.	0.
-30.5	-14.	0.
-30.	-14.	0.
-29.5	-14.	0.
-29.	-14.	0.
-28.5	-14.	0.
-28.	-14.	0.
-27.5	-14.	0.
-27.	-14.	0.
-26.5	-14.	0.
-26.	-14.	0.
-25.5	-14.	0.
-25.	-14.	0.
-24.5	-14.	0.
-24.	-14.	0.
-23.5	-14.	0.
-23.	-14.	0.
-22.5	-14.	0.
-22.	-14.	0.
-21.5	-14.	0.
-21.	-14.	0.
-20.5	-14.	0.
-20.	-14.	0.
-19.5	-14.	0.
-19.	-14.	0.
-18.5	-14.	0.
-18.	-14.	0.
-17.5	-14.	0.
-17.	-14.	0.
-16.5	-14.	0.
-16.	-14.	0.
-15.5	-14.	0.
-15.	-14.	6.601539433547059e-16
-14.5	-14.	1.7422441289845172e-15
-14.	-14.	3.796114541979562e-15
-13.5	-14.	1.8702942848017508e-14
-13.	-14.	3.3609771154055465e-14
-12.5	-14.	1.206641858768972e-13
-12.	-14.	2.715669646547441e-13
-11.5	-14.	4.22469743432591e-13
-11.	-14.	1.5364007276619466e-12
-10.5	-14.	2.659339901656866e-12
-10.	-14.	6.1853068806932445e-12
-9.5	-14.	1.2637027776051478e-11
-9.	-14.	1.908874867140971e-11
-8.5	-14.	4.592670159184356e-11
-8.	-14.	7.47520483142259e-11
-7.5	-14.	1.3097479109732488e-10
-7.	-14.	2.3356954559491035e-10
-6.5	-14.	3.361643000924959e-10
-6.	-14.	6.031264284908166e-10
-5.5	-14.	9.033702271237958e-10
-5.	-14.	1.3388221871047167e-9
-4.5	-14.	2.102373885448978e-9
-4.	-14.	2.8659255837932356e-9
-3.5	-14.	4.419609883233822e-9
-3.	-14.	6.233797035409812e-9
-2.5	-14.	8.619913193242744e-9
-2.	-14.	1.3128421704382893e-8
-1.5	-14.	1.7636930215523026e-8
-1.	-14.	2.7942631284746238e-8
-0.5	-14.	4.107160411728142e-8
0.	-14.	5.823237124411586e-8
0.5	-14.	1.0174141309765419e-7
1.	-14.	1.4525045495119255e-7
1.5	-14.	2.4415491684131036e-7
2.	-14.	3.810902629729827e-7
2.5	-14.	5.293576820423599e-7
3.	-14.	8.794957457105161e-7
3.5	-14.	1.2296338093786722e-6
4.	-14.	1.7430037412234176e-6
4.5	-14.	2.411102297593578e-6
5.	-14.	3.079200853963738e-6
5.5	-14.	3.969594096325065e-6
6.	-14.	4.866017055602199e-6
6.5	-14.	5.708908885901672e-6
7.	-14.	6.481934593269472e-6
7.5	-14.	7.254960300637274e-6
8.	-14.	7.624897855087254e-6
8.5	-14.	7.947057725305117e-6
9.	-14.	8.132272883968763e-6
9.5	-14.	8.067857566605123e-6
10.	-14.	8.003442249241483e-6
10.5	-14.	7.923477208816634e-6
11.	-14.	7.839970086287084e-6
11.5	-14.	7.817568767449733e-6
12.	-14.	7.956514539163236e-6
12.5	-14.	8.095460310876738e-6
13.	-14.	8.360384308601142e-6
13.5	-14.	8.670749810487171e-6
14.	-14.	8.985898998058704e-6
14.5	-14.	9.320779778075522e-6
15.	-14.	9.655660558092338e-6
15.5	-14.	9.965487469662184e-6
16.	-14.	0.000010262138537822042
16.5	-14.	0.000010553069151468404
17.	-14.	0.000010800222733587108
17.5	-14.	0.00001104737631570581
18.	-14.	0.000011222691857254272
18.5	-14.	0.000011345081243268414
19.	-14.	0.000011458731068608331
19.5	-14.	0.000011338425129343728
20.	-14.	0.000011218119190079127
20.5	-14.	0.000010970828716139316
21.	-14.	0.000010594624401087213
21.5	-14.	0.00001021842008603511
22.	-14.	9.725177585016614e-6
22.5	-14.	9.226606018783652e-6
23.	-14.	8.739938877818468e-6
23.5	-14.	8.269937694058038e-6
24.	-14.	7.799936510297606e-6
24.5	-14.	7.38101291228941e-6
25.	-14.	6.969260292239211e-6
25.5	-14.	6.549291552276118e-6
26.	-14.	6.113166706391194e-6
26.5	-14.	5.6770418605062706e-6
27.	-14.	5.180888450474523e-6
27.5	-14.	4.669476615895885e-6
28.	-14.	4.155333675230634e-6
28.5	-14.	3.633317652871606e-6
29.	-14.	3.111301630512578e-6
29.5	-14.	2.654386634354064e-6
30.	-14.	2.2230696602302646e-6
30.5	-14.	1.815079757500366e-6
31.	-14.	1.5148214185871443e-6
31.5	-14.	1.2145630796739227e-6
32.	-14.	9.868658479369166e-7
32.5	-14.	8.003023204254652e-7
33.	-14.	6.22277261574105e-7
33.5	-14.	5.224608774886715e-7
34.	-14.	4.226444934032378e-7
34.5	-14.	3.625492366705061e-7
35.	-14.	3.3383493289059587e-7
35.5	-14.	3.06180255383506e-7
36.	-14.	3.336223298775047e-7
36.5	-14.	3.6106440437150353e-7
37.	-14.	3.9951633870581066e-7
37.5	-14.	4.499392314853191e-7
38.	-14.	5.003621242648274e-7
38.5	-14.	5.283218381006589e-7
39.	-14.	5.548301527343974e-7
39.5	-14.	5.624291669254679e-7
40.	-14.	5.416084917918084e-7
40.5	-14.	5.207878166581488e-7
41.	-14.	4.773335063805532e-7
41.5	-14.	4.3018696223704027e-7
42.	-14.	3.8519886016888506e-7
42.5	-14.	3.4479810651083157e-7
43.	-14.	3.0439735285277814e-7
43.5	-14.	2.7478017347988506e-7
44.	-14.	2.4820117222198576e-7
44.5	-14.	2.2217822806896333e-7
45.	-14.	1.979121940485304e-7
45.5	-14.	1.7364616002809748e-7
46.	-14.	1.4822137451023393e-7
46.5	-14.	1.2230146605341009e-7
47.	-14.	9.715134473421663e-8
47.5	-14.	7.601723024989727e-8
48.	-14.	5.488311576557786e-8
48.5	-14.	3.942716897994202e-8
49.	-14.	2.7435636647544027e-8
49.5	-14.	1.6030502494414336e-8
50.	-14.	1.1252788818434195e-8
50.5	-14.	6.4750751424540515e-9
51.	-14.	3.548111862899491e-9
51.5	-14.	2.188168755923352e-9
52.	-14.	8.300918825217493e-10
52.5	-14.	5.501501944970719e-10
53.	-14.	2.7020850647239447e-10
53.5	-14.	1.0015876115987139e-10
54.	-14.	5.810524861735015e-11
54.5	-14.	1.6051736074828906e-11
55.	-14.	8.506805219889153e-12
-55.	-13.5	0.
-54.5	-13.5	0.
-54.	-13.5	0.
-53.5	-13.5	0.
-53.	-13.5	0.
-52.5	-13.5	0.
-52.	-13.5	0.
-51.5	-13.5	0.
-51.	-13.5	0.
-50.5	-13.5	0.
-50.	-13.5	0.
-49.5	-13.5	0.
-49.	-13.5	0.
-48.5	-13.5	0.
-48.	-13.5	0.
-47.5	-13.5	0.
-47.	-13.5	0.
-46.5	-13.5	0.
-46.	-13.5	0.
-45.5	-13.5	0.
-45.	-13.5	0.
-44.5	-13.5	0.
-44.	-13.5	0.
-43.5	-13.5	0.
-43.	-13.5	0.
-42.5	-13.5	0.
-42.	-13.5	0.
-41.5	-13.5	0.
-41.	-13.5	0.
-40.5	-13.5	0.
-40.	-13.5	0.
-39.5	-13.5	0.
-39.	-13.5	0.
-38.5	-13.5	0.
-38.	-13.5	0.
-37.5	-13.5	0.
-37.	-13.5	0.
-36.5	-13.5	0.
-36.	-13.5	0.
-35.5	-13.5	0.
-35.	-13.5	0.
-34.5	-13.5	0.
-34.	-13.5	0.
-33.5	-13.5	0.
-33.	-13.5	0.
-32.5	-13.5	0.
-32.	-13.5	0.
-31.5	-13.5	0.
-31.	-13.5	0.
-30.5	-13.5	0.
-30.	-13.5	0.
-29.5	-13.5	0.
-29.	-13.5	0.
-28.5	-13.5	0.
-28.	-13.5	0.
-27.5	-13.5	0.
-27.	-13.5	0.
-26.5	-13.5	0.
-26.	-13.5	0.
-25.5	-13.5	0.
-25.	-13.5	0.
-24.5	-13.5	0.
-24.	-13.5	0.
-23.5	-13.5	0.
-23.	-13.5	0.
-22.5	-13.5	0.
-22.	-13.5	0.
-21.5	-13.5	0.
-21.	-13.5	0.
-20.5	-13.5	0.
-20.	-13.5	0.
-19.5	-13.5	0.
-19.	-13.5	0.
-18.5	-13.5	0.
-18.	-13.5	0.
-17.5	-13.5	0.
-17.	-13.5	0.
-16.5	-13.5	0.
-16.	-13.5	0.
-15.5	-13.5	0.
-15.	-13.5	1.2830025413431632e-15
-14.5	-13.5	3.386033920767317e-15
-14.	-13.5	7.377696262428091e-15
-13.5	-13.5	3.634876603547821e-14
-13.	-13.5	6.531983580852835e-14
-12.5	-13.5	2.3440294820936206e-13
-12.	-13.5	5.274808489390471e-13
-11.5	-13.5	8.205587496687325e-13
-11.	-13.5	2.9831988904983647e-12
-10.5	-13.5	5.163326962981522e-12
-10.	-13.5	1.200354516943588e-11
-9.5	-13.5	2.4517554137393242e-11
-9.	-13.5	3.7031563105350606e-11
-8.5	-13.5	8.901377952418595e-11
-8.	-13.5	1.4484363540701882e-10
-7.5	-13.5	2.535402973743389e-10
-7.	-13.5	4.5171773136920326e-10
-6.5	-13.5	6.498951653640676e-10
-6.	-13.5	1.1632297088786742e-9
-5.5	-13.5	1.7403783460435133e-9
-5.	-13.5	2.571874808501944e-9
-4.5	-13.5	4.020578502388954e-9
-4.	-13.5	5.469282196275962e-9
-3.5	-13.5	8.335135742781154e-9
-3.	-13.5	1.1668216662069547e-8
-2.5	-13.5	1.591611452060734e-8
-2.	-13.5	2.3558840159052245e-8
-1.5	-13.5	3.120156579749714e-8
-1.	-13.5	4.6692590355913743e-8
-0.5	-13.5	6.600578927006964e-8
0.	-13.5	9.01594008838894e-8
0.5	-13.5	1.4594570858582525e-7
1.	-13.5	2.017320162877611e-7
1.5	-13.5	3.2090116923028293e-7
2.	-13.5	4.835848518695439e-7
2.5	-13.5	6.590725125479186e-7
3.	-13.5	1.0626514778263826e-6
3.5	-13.5	1.4662304431048468e-6
4.	-13.5	2.0542485722732534e-6
4.5	-13.5	2.817097869252808e-6
5.	-13.5	3.579947166232362e-6
5.5	-13.5	4.597094282474569e-6
6.	-13.5	5.6211391968158365e-6
6.5	-13.5	6.588870957512571e-6
7.	-13.5	7.4831056373455534e-6
7.5	-13.5	8.377340317178536e-6
8.	-13.5	8.830617806777713e-6
8.5	-13.5	9.231629028459144e-6
9.	-13.5	9.484509562802651e-6
9.5	-13.5	9.467369199115534e-6
10.	-13.5	9.450228835428416e-6
10.5	-13.5	9.428504640616204e-6
11.	-13.5	9.405736291761168e-6
11.5	-13.5	9.454335102752131e-6
12.	-13.5	9.691375647690853e-6
12.5	-13.5	9.928416192629575e-6
13.	-13.5	0.000010300193662328954
13.5	-13.5	0.00001072057197934227
14.	-13.5	0.000011137918860946507
14.5	-13.5	0.000011542761775536882
15.	-13.5	0.000011947604690127258
15.5	-13.5	0.000012280838756939836
16.	-13.5	0.00001257641369070927
16.5	-13.5	0.000012860417490773525
17.	-13.5	0.000013055870654900118
17.5	-13.5	0.000013251323819026708
18.	-13.5	0.00001337501117847368
18.5	-13.5	0.000013445825601655005
19.	-13.5	0.000013509065992674011
19.5	-13.5	0.000013369551514000249
20.	-13.5	0.000013230037035326486
20.5	-13.5	0.000012976921929802937
21.	-13.5	0.00001260848023590839
21.5	-13.5	0.000012240038542013842
22.	-13.5	0.000011755320456690658
22.5	-13.5	0.000011265307992719095
23.	-13.5	0.000010776003965552257
23.5	-13.5	0.000010287691735738448
24.	-13.5	9.799379505924638e-6
24.5	-13.5	9.322021496715669e-6
25.	-13.5	8.846201392506466e-6
25.5	-13.5	8.346644042963833e-6
26.	-13.5	7.800409983007375e-6
26.5	-13.5	7.254175923050918e-6
27.	-13.5	6.6291692734692535e-6
27.5	-13.5	5.984139729249971e-6
28.	-13.5	5.3381654167143655e-6
28.5	-13.5	4.689467578288439e-6
29.	-13.5	4.040769739862512e-6
29.5	-13.5	3.4740787002803803e-6
30.	-13.5	2.9396331100608155e-6
30.5	-13.5	2.432714672753902e-6
31.	-13.5	2.0529250627491625e-6
31.5	-13.5	1.6731354527444238e-6
32.	-13.5	1.3786312739329217e-6
32.5	-13.5	1.1324740104039006e-6
33.	-13.5	8.968295257738908e-7
33.5	-13.5	7.574775425899299e-7
34.	-13.5	6.181255594059685e-7
34.5	-13.5	5.305720753664476e-7
35.	-13.5	4.839410518161519e-7
35.5	-13.5	4.387368871701365e-7
36.	-13.5	4.6772424948618475e-7
36.5	-13.5	4.967116118022331e-7
37.	-13.5	5.413412180642678e-7
37.5	-13.5	6.029785478562195e-7
38.	-13.5	6.646158776481713e-7
38.5	-13.5	6.992522236710403e-7
39.	-13.5	7.321439721729426e-7
39.5	-13.5	7.412526088813641e-7
40.	-13.5	7.146164727783658e-7
40.5	-13.5	6.879803366753675e-7
41.	-13.5	6.333407628586792e-7
41.5	-13.5	5.741329771559611e-7
42.	-13.5	5.178924788840218e-7
42.5	-13.5	4.679583723532842e-7
43.	-13.5	4.1802426582254665e-7
43.5	-13.5	3.8095937581336635e-7
44.	-13.5	3.4752027545045564e-7
44.5	-13.5	3.141786314312454e-7
45.	-13.5	2.8114490909171684e-7
45.5	-13.5	2.4811118675218816e-7
46.	-13.5	2.124202923535363e-7
46.5	-13.5	1.7559401487908812e-7
47.	-13.5	1.3980647523250488e-7
47.5	-13.5	1.0943806772313692e-7
48.	-13.5	7.906966021376892e-8
48.5	-13.5	5.6830595279239414e-8
49.	-13.5	3.9551477532976614e-8
49.5	-13.5	2.311692374729421e-8
50.	-13.5	1.622755731808912e-8
50.5	-13.5	9.338190888884036e-9
51.	-13.5	5.117368568758643e-9
51.5	-13.5	3.1559878558966473e-9
52.	-13.5	1.1972986655119286e-9
52.5	-13.5	7.935193881073686e-10
53.	-13.5	3.8974011070280885e-10
53.5	-13.5	1.444656373297376e-10
54.	-13.5	8.380904668096555e-11
54.5	-13.5	2.315245603219354e-11
55.	-13.5	1.2269909421978384e-11
-55.	-13.	0.
-54.5	-13.	0.
-54.	-13.	0.
-53.5	-13.	0.
-53.	-13.	0.
-52.5	-13.	0.
-52.	-13.	0.
-51.5	-13.	0.
-51.	-13.	0.
-50.5	-13.	0.
-50.	-13.	0.
-49.5	-13.	0.
-49.	-13.	0.
-48.5	-13.	0.
-48.	-13.	0.
-47.5	-13.	0.
-47.	-13.	0.
-46.5	-13.	0.
-46.	-13.	0.
-45.5	-13.	0.
-45.	-13.	0.
-44.5	-13.	0.
-44.	-13.	0.
-43.5	-13.	0.
-43.	-13.	0.
-42.5	-13.	0.
-42.	-13.	0.
-41.5	-13.	0.
-41.	-13.	0.
-40.5	-13.	0.
-40.	-13.	0.
-39.5	-13.	0.
-39.	-13.	0.
-38.5	-13.	0.
-38.	-13.	0.
-37.5	-13.	0.
-37.	-13.	0.
-36.5	-13.	0.
-36.	-13.	0.
-35.5	-13.	0.
-35.	-13.	0.
-34.5	-13.	0.
-34.	-13.	0.
-33.5	-13.	0.
-33.	-13.	0.
-32.5	-13.	0.
-32.	-13.	0.
-31.5	-13.	0.
-31.	-13.	0.
-30.5	-13.	0.
-30.	-13.	0.
-29.5	-13.	0.
-29.	-13.	0.
-28.5	-13.	0.
-28.	-13.	0.
-27.5	-13.	0.
-27.	-13.	0.
-26.5	-13.	0.
-26.	-13.	0.
-25.5	-13.	0.
-25.	-13.	0.
-24.5	-13.	0.
-24.	-13.	0.
-23.5	-13.	0.
-23.	-13.	0.
-22.5	-13.	0.
-22.	-13.	0.
-21.5	-13.	0.
-21.	-13.	0.
-20.5	-13.	0.
-20.	-13.	0.
-19.5	-13.	0.
-19.	-13.	0.
-18.5	-13.	0.
-18.	-13.	0.
-17.5	-13.	0.
-17.	-13.	0.
-16.5	-13.	0.
-16.	-13.	0.
-15.5	-13.	0.
-15.	-13.	1.9058511393316204e-15
-14.5	-13.	5.029823712550118e-15
-14.	-13.	1.0959277982876621e-14
-13.5	-13.	5.3994589222938913e-14
-13.	-13.	9.702990046300123e-14
-12.5	-13.	3.481417105418268e-13
-12.	-13.	7.833947332233503e-13
-11.5	-13.	1.218647755904874e-12
-11.	-13.	4.429997053334783e-12
-10.5	-13.	7.667314024306179e-12
-10.	-13.	1.7821783458178516e-11
-9.5	-13.	3.639808049873501e-11
-9.	-13.	5.4974377539291495e-11
-8.5	-13.	1.3210085745652833e-10
-8.	-13.	2.1493522249981171e-10
-7.5	-13.	3.7610580365135287e-10
-7.	-13.	6.698659171434962e-10
-6.5	-13.	9.636260306356393e-10
-6.	-13.	1.7233329892665319e-9
-5.5	-13.	2.5773864649632308e-9
-5.	-13.	3.804927429899171e-9
-4.5	-13.	5.938783119328931e-9
-4.	-13.	8.07263880875869e-9
-3.5	-13.	1.2250661602328487e-8
-3.	-13.	1.7102636288729283e-8
-2.5	-13.	2.3212315847971937e-8
-2.	-13.	3.39892586137216e-8
-1.5	-13.	4.476620137947125e-8
-1.	-13.	6.544254942708124e-8
-0.5	-13.	9.093997442285788e-8
0.	-13.	1.2208643052366295e-7
0.5	-13.	1.9015000407399633e-7
1.	-13.	2.5821357762432965e-7
1.5	-13.	3.976474216192554e-7
2.	-13.	5.860794407661051e-7
2.5	-13.	7.887873430534773e-7
3.	-13.	1.2458072099422492e-6
3.5	-13.	1.7028270768310213e-6
4.	-13.	2.365493403323089e-6
4.5	-13.	3.2230934409120377e-6
5.	-13.	4.080693478500986e-6
5.5	-13.	5.224594468624073e-6
6.	-13.	6.376261338029474e-6
6.5	-13.	7.46883302912347e-6
7.	-13.	8.484276681421635e-6
7.5	-13.	9.4997203337198e-6
8.	-13.	0.000010036337758468172
8.5	-13.	0.000010516200331613171
9.	-13.	0.00001083674624163654
9.5	-13.	0.000010866880831625943
10.	-13.	0.000010897015421615347
10.5	-13.	0.000010933532072415774
11.	-13.	0.000010971502497235254
11.5	-13.	0.000011091101438054528
12.	-13.	0.00001142623675621847
12.5	-13.	0.00001176137207438241
13.	-13.	0.000012240003016056768
13.5	-13.	0.00001277039414819737
14.	-13.	0.00001328993872383431
14.5	-13.	0.000013764743772998242
15.	-13.	0.000014239548822162177
15.5	-13.	0.00001459619004421749
16.	-13.	0.0000148906888435965
16.5	-13.	0.000015167765830078644
17.	-13.	0.000015311518576213126
17.5	-13.	0.000015455271322347605
18.	-13.	0.00001552733049969309
18.5	-13.	0.000015546569960041596
19.	-13.	0.00001555940091673969
19.5	-13.	0.00001540067789865677
20.	-13.	0.000015241954880573848
20.5	-13.	0.000014983015143466558
21.	-13.	0.000014622336070729566
21.5	-13.	0.000014261656997992574
22.	-13.	0.000013785463328364706
22.5	-13.	0.000013304009966654536
23.	-13.	0.000012812069053286046
23.5	-13.	0.000012305445777418859
24.	-13.	0.00001179882250155167
24.5	-13.	0.000011263030081141929
25.	-13.	0.000010723142492773723
25.5	-13.	0.000010143996533651549
26.	-13.	9.487653259623556e-6
26.5	-13.	8.831309985595565e-6
27.	-13.	8.077450096463983e-6
27.5	-13.	7.298802842604057e-6
28.	-13.	6.520997158198097e-6
28.5	-13.	5.745617503705273e-6
29.	-13.	4.9702378492124476e-6
29.5	-13.	4.293770766206697e-6
30.	-13.	3.656196559891366e-6
30.5	-13.	3.0503495880074375e-6
31.	-13.	2.5910287069111813e-6
31.5	-13.	2.131707825814925e-6
32.	-13.	1.770396699928927e-6
32.5	-13.	1.4646457003823362e-6
33.	-13.	1.1713817899736767e-6
33.5	-13.	9.92494207691188e-7
34.	-13.	8.136066254086993e-7
34.5	-13.	6.98594914062389e-7
35.	-13.	6.34047170741708e-7
35.5	-13.	5.712935189567669e-7
36.	-13.	6.018261690948648e-7
36.5	-13.	6.323588192329627e-7
37.	-13.	6.831660974227248e-7
37.5	-13.	7.560178642271201e-7
38.	-13.	8.28869631031515e-7
38.5	-13.	8.701826092414216e-7
39.	-13.	9.094577916114878e-7
39.5	-13.	9.200760508372603e-7
40.	-13.	8.876244537649233e-7
40.5	-13.	8.551728566925861e-7
41.	-13.	7.893480193368053e-7
41.5	-13.	7.180789920748819e-7
42.	-13.	6.505860975991586e-7
42.5	-13.	5.911186381957369e-7
43.	-13.	5.316511787923151e-7
43.5	-13.	4.871385781468477e-7
44.	-13.	4.468393786789255e-7
44.5	-13.	4.0617903479352746e-7
45.	-13.	3.6437762413490323e-7
45.5	-13.	3.225762134762789e-7
46.	-13.	2.766192101968387e-7
46.5	-13.	2.2888656370476617e-7
47.	-13.	1.8246160573079314e-7
47.5	-13.	1.428589051963766e-7
48.	-13.	1.0325620466195996e-7
48.5	-13.	7.423402157853682e-8
49.	-13.	5.1667318418409193e-8
49.5	-13.	3.020334500017408e-8
50.	-13.	2.120232581774405e-8
50.5	-13.	1.220130663531402e-8
51.	-13.	6.686625274617793e-9
51.5	-13.	4.123806955869942e-9
52.	-13.	1.5645054485021076e-9
52.5	-13.	1.0368885817176654e-9
53.	-13.	5.092717149332233e-10
53.5	-13.	1.8877251349960379e-10
54.	-13.	1.0951284474458097e-10
54.5	-13.	3.025317598955817e-11
55.	-13.	1.6033013624067615e-11
-55.	-12.5	0.
-54.5	-12.5	0.
-54.	-12.5	0.
-53.5	-12.5	0.
-53.	-12.5	0.
-52.5	-12.5	0.
-52.	-12.5	0.
-51.5	-12.5	0.
-51.	-12.5	0.
-50.5	-12.5	0.
-50.	-12.5	0.
-49.5	-12.5	0.
-49.	-12.5	0.
-48.5	-12.5	0.
-48.	-12.5	0.
-47.5	-12.5	0.
-47.	-12.5	0.
-46.5	-12.5	0.
-46.	-12.5	0.
-45.5	-12.5	0.
-45.	-12.5	0.
-44.5	-12.5	0.
-44.	-12.5	0.
-43.5	-12.5	0.
-43.	-12.5	0.
-42.5	-12.5	0.
-42.	-12.5	0.
-41.5	-12.5	0.
-41.	-12.5	0.
-40.5	-12.5	0.
-40.	-12.5	0.
-39.5	-12.5	0.
-39.	-12.5	0.
-38.5	-12.5	0.
-38.	-12.5	0.
-37.5	-12.5	0.
-37.	-12.5	0.
-36.5	-12.5	0.
-36.	-12.5	0.
-35.5	-12.5	0.
-35.	-12.5	0.
-34.5	-12.5	0.
-34.	-12.5	0.
-33.5	-12.5	0.
-33.	-12.5	0.
-32.5	-12.5	0.
-32.	-12.5	0.
-31.5	-12.5	0.
-31.	-12.5	0.
-30.5	-12.5	0.
-30.	-12.5	0.
-29.5	-12.5	0.
-29.	-12.5	0.
-28.5	-12.5	0.
-28.	-12.5	0.
-27.5	-12.5	0.
-27.	-12.5	0.
-26.5	-12.5	0.
-26.	-12.5	0.
-25.5	-12.5	0.
-25.	-12.5	0.
-24.5	-12.5	0.
-24.	-12.5	0.
-23.5	-12.5	0.
-23.	-12.5	0.
-22.5	-12.5	0.
-22.	-12.5	0.
-21.5	-12.5	0.
-21.	-12.5	0.
-20.5	-12.5	0.
-20.	-12.5	0.
-19.5	-12.5	0.
-19.	-12.5	0.
-18.5	-12.5	0.
-18.	-12.5	0.
-17.5	-12.5	0.
-17.	-12.5	0.
-16.5	-12.5	0.
-16.	-12.5	0.
-15.5	-12.5	0.
-15.	-12.5	2.9844071091157315e-15
-14.5	-12.5	7.876292820328982e-15
-14.	-12.5	1.7161164515243495e-14
-13.5	-12.5	8.454853951620583e-14
-13.	-12.5	1.519359145171681e-13
-12.5	-12.5	5.448444804894885e-13
-12.	-12.5	1.225829149086878e-12
-11.5	-12.5	1.9068138176842675e-12
-11.	-12.5	6.928882149965599e-12
-10.5	-12.5	1.199155708671531e-11
-10.	-12.5	2.785675614656018e-11
-9.5	-12.5	5.6874332050734425e-11
-9.	-12.5	8.589190795490857e-11
-8.5	-12.5	2.0616211083004465e-10
-8.	-12.5	3.3532826392445215e-10
-7.5	-12.5	5.861133433108915e-10
-7.	-12.5	1.0427469734946006e-9
-6.5	-12.5	1.4993806036783097e-9
-6.	-12.5	2.6741388133037402e-9
-5.5	-12.5	3.994305353507087e-9
-5.	-12.5	5.881239615424942e-9
-4.5	-12.5	9.143507580230596e-9
-4.	-12.5	1.2405775545036244e-8
-3.5	-12.5	1.8680099866696944e-8
-3.	-12.5	2.5947484432260735e-8
-2.5	-12.5	3.496426567884548e-8
-2.	-12.5	5.047294732211482e-8
-1.5	-12.5	6.598162896538424e-8
-1.	-12.5	9.401349282536647e-8
-0.5	-12.5	1.281442306463246e-7
0.	-12.5	1.688033762543073e-7
0.5	-12.5	2.5212647476873956e-7
1.	-12.5	3.354495732831711e-7
1.5	-12.5	4.978226657581666e-7
2.	-12.5	7.1446633091994e-7
2.5	-12.5	9.467676422270541e-7
3.	-12.5	1.457995778099752e-6
3.5	-12.5	1.9692239139724505e-6
4.	-12.5	2.7065088268221546e-6
4.5	-12.5	3.65807453273649e-6
5.	-12.5	4.609640238650825e-6
5.5	-12.5	5.880013141875151e-6
6.	-12.5	7.159033652404753e-6
6.5	-12.5	8.377376562384118e-6
7.	-12.5	9.516526136071043e-6
7.5	-12.5	0.000010655675709757967
8.	-12.5	0.00001128043864134968
8.5	-12.5	0.000011844231776678852
9.	-12.5	0.000012237518550763972
9.5	-12.5	0.000012319996797524681
10.	-12.5	0.000012402475044285392
10.5	-12.5	0.000012500632157719989
11.	-12.5	0.000012602360770971593
11.5	-12.5	0.000012795530508947605
12.	-12.5	0.000013230146370524234
12.5	-12.5	0.00001366476223210086
13.	-12.5	0.000014251525089808971
13.5	-12.5	0.000014893168767614434
14.	-12.5	0.000015516210791630135
14.5	-12.5	0.000016062525313983193
15.	-12.5	0.000016608839836336255
15.5	-12.5	0.000016990091474126652
16.	-12.5	0.0000172845364487304
16.5	-12.5	0.00001755553720554838
17.	-12.5	0.000017647125949085273
17.5	-12.5	0.000017738714692622166
18.	-12.5	0.00001775799868077464
18.5	-12.5	0.000017724012664637315
19.	-12.5	0.00001768481213708837
19.5	-12.5	0.00001750602049623066
20.	-12.5	0.000017327228855372944
20.5	-12.5	0.000017062889674846666
21.	-12.5	0.000016711703210400432
21.5	-12.5	0.0000163605167459542
22.	-12.5	0.000015896065347856966
22.5	-12.5	0.000015426456690930452
23.	-12.5	0.000014934354847026692
23.5	-12.5	0.000014410762991372778
24.	-12.5	0.000013887171135718865
24.5	-12.5	0.000013290677601757022
25.	-12.5	0.000012683949121868352
25.5	-12.5	0.00001202161974417741
26.	-12.5	0.000011249957250153457
26.5	-12.5	0.000010478294756129505
27.	-12.5	9.591145973871156e-6
27.5	-12.5	8.674642186370387e-6
28.	-12.5	7.761349595880662e-6
28.5	-12.5	6.857314066669751e-6
29.	-12.5	5.95327853745884e-6
29.5	-12.5	5.165609933698469e-6
30.	-12.5	4.4236973386470866e-6
30.5	-12.5	3.717525596940274e-6
31.	-12.5	3.176416068056276e-6
31.5	-12.5	2.635306539172278e-6
32.	-12.5	2.2041332965499703e-6
32.5	-12.5	1.8352811355473555e-6
33.	-12.5	1.4808642675063535e-6
33.5	-12.5	1.2586684308152052e-6
34.	-12.5	1.0364725941240565e-6
34.5	-12.5	8.905827539471908e-7
35.	-12.5	8.049770760341629e-7
35.5	-12.5	7.215509592098913e-7
36.	-12.5	7.514541735457294e-7
36.5	-12.5	7.813573878815679e-7
37.	-12.5	8.365966461803298e-7
37.5	-12.5	9.193836420384337e-7
38.	-12.5	1.0021706378965372e-6
38.5	-12.5	1.0494436492773704e-6
39.	-12.5	1.0944220179959748e-6
39.5	-12.5	1.1060103949387462e-6
40.	-12.5	1.0674153610408268e-6
40.5	-12.5	1.028820327142907e-6
41.	-12.5	9.517622068380082e-7
41.5	-12.5	8.684295880128128e-7
42.	-12.5	7.897533943529723e-7
42.5	-12.5	7.209735258356574e-7
43.	-12.5	6.521936573183422e-7
43.5	-12.5	6.003061901689086e-7
44.	-12.5	5.531780099486908e-7
44.5	-12.5	5.051044030796747e-7
45.	-12.5	4.5404363959612043e-7
45.5	-12.5	4.0298287611256605e-7
46.	-12.5	3.4602101064153347e-7
46.5	-12.5	2.865376632430788e-7
47.	-12.5	2.2864475968670784e-7
47.5	-12.5	1.7904925813675825e-7
48.	-12.5	1.2945375658680868e-7
48.5	-12.5	9.308774201006329e-8
49.	-12.5	6.479342032986911e-8
49.5	-12.5	3.7881434620401804e-8
50.	-12.5	2.6592488072016383e-8
50.5	-12.5	1.5303541523630966e-8
51.	-12.5	8.386975132211946e-9
51.5	-12.5	5.172478950466091e-9
52.	-12.5	1.9623938037642048e-9
52.5	-12.5	1.3005920818816189e-9
53.	-12.5	6.387903599990336e-10
53.5	-12.5	2.3678108227536716e-10
54.	-12.5	1.3736409051712993e-10
54.5	-12.5	3.7947098758892666e-11
55.	-12.5	2.0110484947452238e-11
-55.	-12.	0.
-54.5	-12.	0.
-54.	-12.	0.
-53.5	-12.	0.
-53.	-12.	0.
-52.5	-12.	0.
-52.	-12.	0.
-51.5	-12.	0.
-51.	-12.	0.
-50.5	-12.	0.
-50.	-12.	0.
-49.5	-12.	0.
-49.	-12.	0.
-48.5	-12.	0.
-48.	-12.	0.
-47.5	-12.	0.
-47.	-12.	0.
-46.5	-12.	0.
-46.	-12.	0.
-45.5	-12.	0.
-45.	-12.	0.
-44.5	-12.	0.
-44.	-12.	0.
-43.5	-12.	0.
-43.	-12.	0.
-42.5	-12.	0.
-42.	-12.	0.
-41.5	-12.	0.
-41.	-12.	0.
-40.5	-12.	0.
-40.	-12.	0.
-39.5	-12.	0.
-39.	-12.	0.
-38.5	-12.	0.
-38.	-12.	0.
-37.5	-12.	0.
-37.	-12.	0.
-36.5	-12.	0.
-36.	-12.	0.
-35.5	-12.	0.
-35.	-12.	0.
-34.5	-12.	0.
-34.	-12.	0.
-33.5	-12.	0.
-33.	-12.	0.
-32.5	-12.	0.
-32.	-12.	0.
-31.5	-12.	0.
-31.	-12.	0.
-30.5	-12.	0.
-30.	-12.	0.
-29.5	-12.	0.
-29.	-12.	0.
-28.5	-12.	0.
-28.	-12.	0.
-27.5	-12.	0.
-27.	-12.	0.
-26.5	-12.	0.
-26.	-12.	0.
-25.5	-12.	0.
-25.	-12.	0.
-24.5	-12.	0.
-24.	-12.	0.
-23.5	-12.	0.
-23.	-12.	0.
-22.5	-12.	0.
-22.	-12.	0.
-21.5	-12.	0.
-21.	-12.	0.
-20.5	-12.	0.
-20.	-12.	0.
-19.5	-12.	0.
-19.	-12.	0.
-18.5	-12.	0.
-18.	-12.	0.
-17.5	-12.	0.
-17.	-12.	0.
-16.5	-12.	0.
-16.	-12.	0.
-15.5	-12.	0.
-15.	-12.	9.280321139114044e-15
-14.5	-12.	2.4492143359090466e-14
-14.	-12.	5.336271591327063e-14
-13.5	-12.	2.6288662753886405e-13
-13.	-12.	4.724105391644573e-13
-12.5	-12.	1.6913956852632703e-12
-12.	-12.	3.8037225438029245e-12
-11.5	-12.	5.916049402342578e-12
-11.	-12.	2.147302827112015e-11
-10.5	-12.	3.715576874890834e-11
-10.	-12.	8.616879119856019e-11
-9.5	-12.	1.757623690653013e-10
-9.	-12.	2.653559469320424e-10
-8.5	-12.	6.348442764344114e-10
-8.	-12.	1.0316187220721372e-9
-7.5	-12.	1.7972378845940382e-9
-7.	-12.	3.1871525638969582e-9
-6.5	-12.	4.57706724319988e-9
-6.	-12.	8.098067503936173e-9
-5.5	-12.	1.2050577290437206e-8
-5.	-12.	1.7611964601917376e-8
-4.5	-12.	2.7077497119883228e-8
-4.	-12.	3.654302963784908e-8
-3.5	-12.	5.38911246484927e-8
-3.	-12.	7.383806194631501e-8
-2.5	-12.	9.772973165598498e-8
-2.	-12.	1.3626005375771474e-7
-1.5	-12.	1.7479037585944455e-7
-1.	-12.	2.3502411771579658e-7
-0.5	-12.	3.058275709534096e-7
0.	-12.	3.848489146354102e-7
0.5	-12.	5.175751894962753e-7
1.	-12.	6.5030146435714e-7
1.5	-12.	8.66234604132628e-7
2.	-12.	1.1392921532109274e-6
2.5	-12.	1.4283570816252651e-6
3.	-12.	2.0025790155289974e-6
3.5	-12.	2.57680094943273e-6
4.	-12.	3.3883654350058366e-6
4.5	-12.	4.424908578064049e-6
5.	-12.	5.4614517211222606e-6
5.5	-12.	6.855068390532991e-6
6.	-12.	8.258370636872536e-6
6.5	-12.	9.613147014804394e-6
7.	-12.	0.000010904589882827418
7.5	-12.	0.000012196032750850439
8.	-12.	0.000012963959803782731
8.5	-12.	0.000013669834987606824
9.	-12.	0.000014193971495299593
9.5	-12.	0.000014386824584156077
10.	-12.	0.000014579677673012558
10.5	-12.	0.000014778397198487256
11.	-12.	0.000014978453043591697
11.5	-12.	0.0000152746249479236
12.	-12.	0.00001582458692741238
12.5	-12.	0.000016374548906901156
13.	-12.	0.000017084080486688774
13.5	-12.	0.000017851170288128293
14.	-12.	0.000018592590546380996
14.5	-12.	0.000019228129900720212
15.	-12.	0.000019863669255059428
15.5	-12.	0.000020283307343858502
16.	-12.	0.000020589402836519315
16.5	-12.	0.000020864065632428124
17.	-12.	0.000020898182829474835
17.5	-12.	0.000020932300026521546
18.	-12.	0.000020885676830994094
18.5	-12.	0.000020779568736639197
19.	-12.	0.000020669766002094533
19.5	-12.	0.00002046105871127339
20.	-12.	0.00002025235142045225
20.5	-12.	0.00001998748074255254
21.	-12.	0.000019665593373788136
21.5	-12.	0.00001934370600502373
22.	-12.	0.00001892783785825711
22.5	-12.	0.000018507690512434684
23.	-12.	0.0000180437747607832
23.5	-12.	0.000017518584116639295
24.	-12.	0.000016993393472495388
24.5	-12.	0.000016310247527032933
25.	-12.	0.000015604925631642103
25.5	-12.	0.000014818256148403716
26.	-12.	0.0000138716254840136
26.5	-12.	0.000012924994819623489
27.	-12.	0.000011853773693335845
27.5	-12.	0.00001075088340772139
28.	-12.	9.66025198582663e-6
28.5	-12.	8.604959738785268e-6
29.	-12.	7.549667491743905e-6
29.5	-12.	6.634477188748466e-6
30.	-12.	5.774375612614995e-6
30.5	-12.	4.95189371295062e-6
31.	-12.	4.303151007026307e-6
31.5	-12.	3.654408301101994e-6
32.	-12.	3.118394543220699e-6
32.5	-12.	2.646284981222172e-6
33.	-12.	2.190260025702576e-6
33.5	-12.	1.8815630990048507e-6
34.	-12.	1.5728661723071258e-6
34.5	-12.	1.356944018214103e-6
35.	-12.	1.2143168828768555e-6
35.5	-12.	1.0744635712700279e-6
36.	-12.	1.0788391091073475e-6
36.5	-12.	1.0832146469446669e-6
37.	-12.	1.1228995962450128e-6
37.5	-12.	1.2009762692801966e-6
38.	-12.	1.27905294231538e-6
38.5	-12.	1.3240817007746968e-6
39.	-12.	1.3669751551897148e-6
39.5	-12.	1.3733569015832664e-6
40.	-12.	1.3248634609316154e-6
40.5	-12.	1.2763700202799641e-6
41.	-12.	1.1875288465560165e-6
41.5	-12.	1.092105731154775e-6
42.	-12.	1.0030373246851176e-6
42.5	-12.	9.27474614868973e-7
43.	-12.	8.519119050528283e-7
43.5	-12.	7.934835581734559e-7
44.	-12.	7.398826687875144e-7
44.5	-12.	6.83313153198911e-7
45.	-12.	6.173640084147008e-7
45.5	-12.	5.514148636304904e-7
46.	-12.	4.7499020708809916e-7
46.5	-12.	3.9408946902147714e-7
47.	-12.	3.152199782931063e-7
47.5	-12.	2.469475770651489e-7
48.	-12.	1.7867517583719146e-7
48.5	-12.	1.2854576653843017e-7
49.	-12.	8.948592171890348e-8
49.5	-12.	5.2333489105828994e-8
50.	-12.	3.673846093623347e-8
50.5	-12.	2.1143432766637955e-8
51.	-12.	1.1588200231627297e-8
51.5	-12.	7.146829412342666e-9
52.	-12.	2.7115530804559398e-9
52.5	-12.	1.7971014674947165e-9
53.	-12.	8.826498545334935e-10
53.5	-12.	3.27170040198036e-10
54.	-12.	1.8980129716396785e-10
54.5	-12.	5.243255412989967e-11
55.	-12.	2.7787120856860596e-11
-55.	-11.5	0.
-54.5	-11.5	0.
-54.	-11.5	0.
-53.5	-11.5	0.
-53.	-11.5	0.
-52.5	-11.5	0.
-52.	-11.5	0.
-51.5	-11.5	0.
-51.	-11.5	0.
-50.5	-11.5	0.
-50.	-11.5	0.
-49.5	-11.5	0.
-49.	-11.5	0.
-48.5	-11.5	0.
-48.	-11.5	0.
-47.5	-11.5	0.
-47.	-11.5	0.
-46.5	-11.5	0.
-46.	-11.5	0.
-45.5	-11.5	0.
-45.	-11.5	0.
-44.5	-11.5	0.
-44.	-11.5	0.
-43.5	-11.5	0.
-43.	-11.5	0.
-42.5	-11.5	0.
-42.	-11.5	0.
-41.5	-11.5	0.
-41.	-11.5	0.
-40.5	-11.5	0.
-40.	-11.5	0.
-39.5	-11.5	0.
-39.	-11.5	0.
-38.5	-11.5	0.
-38.	-11.5	0.
-37.5	-11.5	0.
-37.	-11.5	0.
-36.5	-11.5	0.
-36.	-11.5	0.
-35.5	-11.5	0.
-35.	-11.5	0.
-34.5	-11.5	0.
-34.	-11.5	0.
-33.5	-11.5	0.
-33.	-11.5	0.
-32.5	-11.5	0.
-32.	-11.5	0.
-31.5	-11.5	0.
-31.	-11.5	0.
-30.5	-11.5	0.
-30.	-11.5	0.
-29.5	-11.5	0.
-29.	-11.5	0.
-28.5	-11.5	0.
-28.	-11.5	0.
-27.5	-11.5	0.
-27.	-11.5	0.
-26.5	-11.5	0.
-26.	-11.5	0.
-25.5	-11.5	0.
-25.	-11.5	0.
-24.5	-11.5	0.
-24.	-11.5	0.
-23.5	-11.5	0.
-23.	-11.5	0.
-22.5	-11.5	0.
-22.	-11.5	0.
-21.5	-11.5	0.
-21.	-11.5	0.
-20.5	-11.5	0.
-20.	-11.5	0.
-19.5	-11.5	0.
-19.	-11.5	0.
-18.5	-11.5	0.
-18.	-11.5	0.
-17.5	-11.5	0.
-17.	-11.5	0.
-16.5	-11.5	0.
-16.	-11.5	0.
-15.5	-11.5	0.
-15.	-11.5	1.5576235169112357e-14
-14.5	-11.5	4.110799389785195e-14
-14.	-11.5	8.956426731129775e-14
-13.5	-11.5	4.4122471556152223e-13
-13.	-11.5	7.928851638117467e-13
-12.5	-11.5	2.8379468900370517e-12
-12.	-11.5	6.381615938518971e-12
-11.5	-11.5	9.925284987000891e-12
-11.	-11.5	3.6017174392274695e-11
-10.5	-11.5	6.231998041110136e-11
-10.	-11.5	1.4448082625056017e-10
-9.5	-11.5	2.946504060798681e-10
-9.	-11.5	4.448199859091762e-10
-8.5	-11.5	1.0635264420387783e-9
-8.	-11.5	1.727909180219822e-9
-7.5	-11.5	3.008362425877185e-9
-7.	-11.5	5.331558154299317e-9
-6.5	-11.5	7.65475388272145e-9
-6.	-11.5	1.3521996194568607e-8
-5.5	-11.5	2.0106849227367324e-8
-5.	-11.5	2.9342689588409804e-8
-4.5	-11.5	4.501148665953586e-8
-4.	-11.5	6.06802837306619e-8
-3.5	-11.5	8.910214943028846e-8
-3.	-11.5	1.217286394603693e-7
-2.5	-11.5	1.6049519763312445e-7
-2.	-11.5	2.2204716019331465e-7
-1.5	-11.5	2.8359912275350486e-7
-1.	-11.5	3.760347426062267e-7
-0.5	-11.5	4.835109112604946e-7
0.	-11.5	6.008944530165132e-7
0.5	-11.5	7.83023904223811e-7
1.	-11.5	9.651533554311088e-7
1.5	-11.5	1.2346465425070895e-6
2.	-11.5	1.564117975501915e-6
2.5	-11.5	1.909946521023476e-6
3.	-11.5	2.5471622529582427e-6
3.5	-11.5	3.1843779848930096e-6
4.	-11.5	4.0702220431895186e-6
4.5	-11.5	5.191742623391608e-6
5.	-11.5	6.313263203593696e-6
5.5	-11.5	7.83012363919083e-6
6.	-11.5	9.357707621340322e-6
6.5	-11.5	0.000010848917467224672
7.	-11.5	0.000012292653629583792
7.5	-11.5	0.00001373638979194291
8.	-11.5	0.000014647480966215784
8.5	-11.5	0.000015495438198534794
9.	-11.5	0.000016150424439835213
9.5	-11.5	0.00001645365237078747
10.	-11.5	0.000016756880301739727
10.5	-11.5	0.000017056162239254523
11.	-11.5	0.000017354545316211803
11.5	-11.5	0.000017753719386899593
12.	-11.5	0.000018419027484300525
12.5	-11.5	0.000019084335581701454
13.	-11.5	0.000019916635883568576
13.5	-11.5	0.000020809171808642156
14.	-11.5	0.00002166897030113186
14.5	-11.5	0.00002239373448745723
15.	-11.5	0.000023118498673782604
15.5	-11.5	0.00002357652321359035
16.	-11.5	0.00002389426922430823
16.5	-11.5	0.000024172594059307868
17.	-11.5	0.000024149239709864397
17.5	-11.5	0.000024125885360420926
18.	-11.5	0.000024013354981213548
18.5	-11.5	0.00002383512480864108
19.	-11.5	0.0000236547198671007
19.5	-11.5	0.00002341609692631613
20.	-11.5	0.000023177473985531554
20.5	-11.5	0.000022912071810258417
21.	-11.5	0.000022619483537175836
21.5	-11.5	0.000022326895264093256
22.	-11.5	0.00002195961036865725
22.5	-11.5	0.00002158892433393892
23.	-11.5	0.000021153194674539715
23.5	-11.5	0.00002062640524190581
24.	-11.5	0.000020099615809271908
24.5	-11.5	0.000019329817452308844
25.	-11.5	0.000018525902141415858
25.5	-11.5	0.00001761489255263002
26.	-11.5	0.000016493293717873746
26.5	-11.5	0.000015371694883117473
27.	-11.5	0.000014116401412800536
27.5	-11.5	0.000012827124629072393
28.	-11.5	0.000011559154375772601
28.5	-11.5	0.000010352605410900785
29.	-11.5	9.14605644602897e-6
29.5	-11.5	8.103344443798462e-6
30.	-11.5	7.125053886582903e-6
30.5	-11.5	6.186261828960966e-6
31.	-11.5	5.429885945996337e-6
31.5	-11.5	4.6735100630317095e-6
32.	-11.5	4.032655789891428e-6
32.5	-11.5	3.457288826896989e-6
33.	-11.5	2.899655783898798e-6
33.5	-11.5	2.5044577671944963e-6
34.	-11.5	2.109259750490195e-6
34.5	-11.5	1.823305282481015e-6
35.	-11.5	1.6236566897195478e-6
35.5	-11.5	1.4273761833301647e-6
36.	-11.5	1.4062240446689652e-6
36.5	-11.5	1.385071906007766e-6
37.	-11.5	1.4092025463096961e-6
37.5	-11.5	1.4825688965219593e-6
38.	-11.5	1.5559352467342227e-6
38.5	-11.5	1.598719752272023e-6
39.	-11.5	1.6395282923834548e-6
39.5	-11.5	1.6407034082277865e-6
40.	-11.5	1.5823115608224039e-6
40.5	-11.5	1.5239197134170212e-6
41.	-11.5	1.4232954862740246e-6
41.5	-11.5	1.315781874296737e-6
42.	-11.5	1.2163212550172628e-6
42.5	-11.5	1.1339757039022886e-6
43.	-11.5	1.0516301527873145e-6
43.5	-11.5	9.866609261780033e-7
44.	-11.5	9.265873276263381e-7
44.5	-11.5	8.615219033181473e-7
45.	-11.5	7.806843772332811e-7
45.5	-11.5	6.998468511484149e-7
46.	-11.5	6.039594035346648e-7
46.5	-11.5	5.016412747998754e-7
47.	-11.5	4.017951968995048e-7
47.5	-11.5	3.148458959935395e-7
48.	-11.5	2.278965950875742e-7
48.5	-11.5	1.6400379106679702e-7
49.	-11.5	1.1417842310793784e-7
49.5	-11.5	6.678554359125619e-8
50.	-11.5	4.688443380045056e-8
50.5	-11.5	2.6983324009644947e-8
51.	-11.5	1.4789425331042648e-8
51.5	-11.5	9.121179874219241e-9
52.	-11.5	3.4607123571476744e-9
52.5	-11.5	2.293610853107814e-9
53.	-11.5	1.1265093490679534e-9
53.5	-11.5	4.1755899812070494e-10
54.	-11.5	2.422385038108058e-10
54.5	-11.5	6.691800950090668e-11
55.	-11.5	3.5463756766268954e-11
-55.	-11.	0.
-54.5	-11.	0.
-54.	-11.	0.
-53.5	-11.	0.
-53.	-11.	0.
-52.5	-11.	0.
-52.	-11.	0.
-51.5	-11.	0.
-51.	-11.	0.
-50.5	-11.	0.
-50.	-11.	0.
-49.5	-11.	0.
-49.	-11.	0.
-48.5	-11.	0.
-48.	-11.	0.
-47.5	-11.	0.
-47.	-11.	0.
-46.5	-11.	0.
-46.	-11.	0.
-45.5	-11.	0.
-45.	-11.	0.
-44.5	-11.	0.
-44.	-11.	0.
-43.5	-11.	0.
-43.	-11.	0.
-42.5	-11.	0.
-42.	-11.	0.
-41.5	-11.	0.
-41.	-11.	0.
-40.5	-11.	0.
-40.	-11.	0.
-39.5	-11.	0.
-39.	-11.	0.
-38.5	-11.	0.
-38.	-11.	0.
-37.5	-11.	0.
-37.	-11.	0.
-36.5	-11.	0.
-36.	-11.	0.
-35.5	-11.	0.
-35.	-11.	0.
-34.5	-11.	0.
-34.	-11.	0.
-33.5	-11.	0.
-33.	-11.	0.
-32.5	-11.	0.
-32.	-11.	0.
-31.5	-11.	0.
-31.	-11.	0.
-30.5	-11.	0.
-30.	-11.	0.
-29.5	-11.	0.
-29.	-11.	0.
-28.5	-11.	0.
-28.	-11.	0.
-27.5	-11.	0.
-27.	-11.	0.
-26.5	-11.	0.
-26.	-11.	0.
-25.5	-11.	0.
-25.	-11.	0.
-24.5	-11.	0.
-24.	-11.	0.
-23.5	-11.	0.
-23.	-11.	0.
-22.5	-11.	0.
-22.	-11.	0.
-21.5	-11.	0.
-21.	-11.	0.
-20.5	-11.	0.
-20.	-11.	0.
-19.5	-11.	0.
-19.	-11.	0.
-18.5	-11.	0.
-18.	-11.	0.
-17.5	-11.	0.
-17.	-11.	0.
-16.5	-11.	0.
-16.	-11.	0.
-15.5	-11.	0.
-15.	-11.	2.187214919911067e-14
-14.5	-11.	5.772384443661344e-14
-14.	-11.	1.2576581870932488e-13
-13.5	-11.	6.195628035841805e-13
-13.	-11.	1.113359788459036e-12
-12.5	-11.	3.9844980948108334e-12
-12.	-11.	8.959509333235017e-12
-11.5	-11.	1.3934520571659202e-11
-11.	-11.	5.056132051342924e-11
-10.5	-11.	8.748419207329439e-11
-10.	-11.	2.0279286130256017e-10
-9.5	-11.	4.13538443094435e-10
-9.	-11.	6.242840248863099e-10
-8.5	-11.	1.4922086076431449e-9
-8.	-11.	2.424199638367507e-9
-7.5	-11.	4.219486967160332e-9
-7.	-11.	7.475963744701674e-9
-6.5	-11.	1.0732440522243019e-8
-6.	-11.	1.894592488520104e-8
-5.5	-11.	2.8163121164297447e-8
-5.	-11.	4.107341457490223e-8
-4.5	-11.	6.294547619918848e-8
-4.	-11.	8.481753782347472e-8
-3.5	-11.	1.2431317421208422e-7
-3.	-11.	1.6961921697442357e-7
-2.5	-11.	2.2326066361026394e-7
-2.	-11.	3.0783426662891454e-7
-1.5	-11.	3.9240786964756516e-7
-1.	-11.	5.170453674966568e-7
-0.5	-11.	6.611942515675795e-7
0.	-11.	8.169399913976161e-7
0.5	-11.	1.048472618951347e-6
1.	-11.	1.2800052465050775e-6
1.5	-11.	1.603058480881551e-6
2.	-11.	1.988943797792902e-6
2.5	-11.	2.391535960421687e-6
3.	-11.	3.091745490387488e-6
3.5	-11.	3.791955020353289e-6
4.	-11.	4.7520786513732005e-6
4.5	-11.	5.958576668719166e-6
5.	-11.	7.165074686065133e-6
5.5	-11.	8.80517888784867e-6
6.	-11.	0.000010457044605808105
6.5	-11.	0.000012084687919644949
7.	-11.	0.000013680717376340166
7.5	-11.	0.00001527674683303538
8.	-11.	0.000016331002128648837
8.5	-11.	0.000017321041409462765
9.	-11.	0.000018106877384370834
9.5	-11.	0.000018520480157418866
10.	-11.	0.000018934082930466895
10.5	-11.	0.00001933392728002179
11.	-11.	0.00001973063758883191
11.5	-11.	0.000020232813825875588
12.	-11.	0.000021013468041188668
12.5	-11.	0.00002179412225650175
13.	-11.	0.000022749191280448378
13.5	-11.	0.000023767173329156015
14.	-11.	0.000024745350055882723
14.5	-11.	0.00002555933907419425
15.	-11.	0.000026373328092505776
15.5	-11.	0.0000268697390833222
16.	-11.	0.000027199135612097142
16.5	-11.	0.000027481122486187615
17.	-11.	0.00002740029659025396
17.5	-11.	0.000027319470694320303
18.	-11.	0.000027141033131433005
18.5	-11.	0.000026890680880642962
19.	-11.	0.000026639673732106864
19.5	-11.	0.00002637113514135886
20.	-11.	0.00002610259655061086
20.5	-11.	0.000025836662877964296
21.	-11.	0.00002557337370056354
21.5	-11.	0.000025310084523162784
22.	-11.	0.00002499138287905739
22.5	-11.	0.000024670158155443155
23.	-11.	0.000024262614588296226
23.5	-11.	0.000023734226367172325
24.	-11.	0.00002320583814604843
24.5	-11.	0.000022349387377584754
25.	-11.	0.000021446878651189612
25.5	-11.	0.000020411528956856325
26.	-11.	0.00001911496195173389
26.5	-11.	0.000017818394946611457
27.	-11.	0.000016379029132265228
27.5	-11.	0.000014903365850423394
28.	-11.	0.000013458056765718569
28.5	-11.	0.000012100251083016303
29.	-11.	0.000010742445400314034
29.5	-11.	9.57221169884846e-6
30.	-11.	8.475732160550811e-6
30.5	-11.	7.420629944971312e-6
31.	-11.	6.556620884966369e-6
31.5	-11.	5.692611824961425e-6
32.	-11.	4.946917036562157e-6
32.5	-11.	4.268292672571806e-6
33.	-11.	3.60905154209502e-6
33.5	-11.	3.127352435384142e-6
34.	-11.	2.6456533286732646e-6
34.5	-11.	2.289666546747927e-6
35.	-11.	2.0329964965622404e-6
35.5	-11.	1.7802887953903016e-6
36.	-11.	1.733608980230583e-6
36.5	-11.	1.686929165070865e-6
37.	-11.	1.6955054963743792e-6
37.5	-11.	1.7641615237637222e-6
38.	-11.	1.8328175511530655e-6
38.5	-11.	1.8733578037693495e-6
39.	-11.	1.912081429577195e-6
39.5	-11.	1.9080499148723065e-6
40.	-11.	1.8397596607131924e-6
40.5	-11.	1.7714694065540782e-6
41.	-11.	1.6590621259920328e-6
41.5	-11.	1.5394580174386994e-6
42.	-11.	1.4296051853494082e-6
42.5	-11.	1.3404767929356044e-6
43.	-11.	1.2513484005218005e-6
43.5	-11.	1.1798382941825505e-6
44.	-11.	1.1132919864651616e-6
44.5	-11.	1.0397306534373838e-6
45.	-11.	9.440047460518615e-7
45.5	-11.	8.482788386663393e-7
46.	-11.	7.329285999812305e-7
46.5	-11.	6.091930805782739e-7
47.	-11.	4.883704155059032e-7
47.5	-11.	3.8274421492193007e-7
48.	-11.	2.7711801433795697e-7
48.5	-11.	1.994618155951639e-7
49.	-11.	1.388709244969722e-7
49.5	-11.	8.123759807668338e-8
50.	-11.	5.703040666466765e-8
50.5	-11.	3.282321525265194e-8
51.	-11.	1.7990650430457998e-8
51.5	-11.	1.1095530336095816e-8
52.	-11.	4.209871633839409e-9
52.5	-11.	2.7901202387209113e-9
53.	-11.	1.3703688436024134e-9
53.5	-11.	5.079479560433739e-10
54.	-11.	2.9467571045764375e-10
54.5	-11.	8.14034648719137e-11
55.	-11.	4.314039267567731e-11
-55.	-10.5	0.
-54.5	-10.5	0.
-54.	-10.5	0.
-53.5	-10.5	0.
-53.	-10.5	0.
-52.5	-10.5	0.
-52.	-10.5	0.
-51.5	-10.5	0.
-51.	-10.5	0.
-50.5	-10.5	0.
-50.	-10.5	0.
[truncated: 38,001 more rows]
