# Supplementary material for: Myosin V executes steps of variable length via structurally constrained diffusion
Source: eLife. 2020 Jan 15;9:e51569. doi: 10.7554/eLife.51569 (PMC7054003; doi:10.7554/eLife.51569)
Supplement: Source data 1. [file elife-51569-data1.zip › myosin_elife_source_data/Figure 3/BD_diffusion_contours/cont_xz_12kbT.txt]

-35.	-15.	1.3223398333628752e-16
-34.5	-15.	2.1819440308925232e-16
-34.	-15.	3.041548228422171e-16
-33.5	-15.	3.9011524259518197e-16
-33.	-15.	1.04016298367153e-15
-32.5	-15.	1.779481288664231e-15
-32.	-15.	2.5187995936569323e-15
-31.5	-15.	3.2581178986496336e-15
-31.	-15.	6.298817147685199e-15
-30.5	-15.	1.0993509809328496e-14
-30.	-15.	1.5688202470971792e-14
-29.5	-15.	2.038289513261509e-14
-29.	-15.	3.023971379768557e-14
-28.5	-15.	5.212393870389648e-14
-28.	-15.	7.400816361010739e-14
-27.5	-15.	9.58923885163183e-14
-27.	-15.	1.1875868030413713e-13
-26.5	-15.	1.929464565586417e-13
-26.	-15.	2.671342328131463e-13
-25.5	-15.	3.4132200906765086e-13
-25.	-15.	4.1550978532215547e-13
-24.5	-15.	5.676011362382876e-13
-24.	-15.	7.474572394316546e-13
-23.5	-15.	9.273133426250216e-13
-23.	-15.	1.1071694458183882e-12
-22.5	-15.	1.3424379966172048e-12
-22.	-15.	1.6438883159207554e-12
-21.5	-15.	1.945338635224306e-12
-21.	-15.	2.2467889545278564e-12
-20.5	-15.	2.5518968898352402e-12
-20.	-15.	2.874345535527179e-12
-19.5	-15.	3.1967941812191184e-12
-19.	-15.	3.5192428269110565e-12
-18.5	-15.	3.8416914726029966e-12
-18.	-15.	4.056465556357544e-12
-17.5	-15.	4.258291518610481e-12
-17.	-15.	4.460117480863417e-12
-16.5	-15.	4.661943443116354e-12
-16.	-15.	4.9924995828223204e-12
-15.5	-15.	5.404969820285376e-12
-15.	-15.	5.817440057748429e-12
-14.5	-15.	6.229910295211483e-12
-14.	-15.	7.736787990014283e-12
-13.5	-15.	1.1469711003778159e-11
-13.	-15.	1.520263401754203e-11
-12.5	-15.	1.893555703130591e-11
-12.	-15.	2.3666567592673955e-11
-11.5	-15.	4.8164525868157705e-11
-11.	-15.	7.266248414364145e-11
-10.5	-15.	9.716044241912519e-11
-10.	-15.	1.2165840069460895e-10
-9.5	-15.	2.1841617813491265e-10
-9.	-15.	3.371821775589881e-10
-8.5	-15.	4.559481769830636e-10
-8.	-15.	5.747141764071391e-10
-7.5	-15.	8.769349769520544e-10
-7.	-15.	1.3739539084042342e-9
-6.5	-15.	1.870972839856414e-9
-6.	-15.	2.3679917713085936e-9
-5.5	-15.	3.154032935771913e-9
-5.	-15.	5.071479167877799e-9
-4.5	-15.	6.988925399983686e-9
-4.	-15.	8.906371632089572e-9
-3.5	-15.	1.0823817864195459e-8
-3.	-15.	1.723488886979329e-8
-2.5	-15.	2.402640289340125e-8
-2.	-15.	3.0817916917009216e-8
-1.5	-15.	3.760943094061717e-8
-1.	-15.	5.309419469577767e-8
-0.5	-15.	7.346010065127878e-8
0.	-15.	9.382600660677989e-8
0.5	-15.	1.1419191256228098e-7
1.	-15.	1.4417904146536445e-7
1.5	-15.	1.9135357420662498e-7
2.	-15.	2.3852810694788547e-7
2.5	-15.	2.8570263968914597e-7
3.	-15.	3.352740135446017e-7
3.5	-15.	4.134333965533628e-7
4.	-15.	4.915927795621239e-7
4.5	-15.	5.69752162570885e-7
5.	-15.	6.479115455796462e-7
5.5	-15.	7.304282946186002e-7
6.	-15.	8.140629580190121e-7
6.5	-15.	8.97697621419424e-7
7.	-15.	9.81332284819836e-7
7.5	-15.	1.0427843584129347e-6
8.	-15.	1.0832869963772817e-6
8.5	-15.	1.1237896343416292e-6
9.	-15.	1.1642922723059762e-6
9.5	-15.	1.188989887052512e-6
10.	-15.	1.16159133408821e-6
10.5	-15.	1.1341927811239078e-6
11.	-15.	1.1067942281596057e-6
11.5	-15.	1.0793956751953036e-6
12.	-15.	1.018302981007902e-6
12.5	-15.	9.554829574993595e-7
13.	-15.	8.926629339908168e-7
13.5	-15.	8.298429104822743e-7
14.	-15.	7.868602435768885e-7
14.5	-15.	7.536612620043183e-7
15.	-15.	7.204622804317481e-7
15.5	-15.	6.872632988591779e-7
16.	-15.	6.863007044632129e-7
16.5	-15.	7.361477782361982e-7
17.	-15.	7.859948520091835e-7
17.5	-15.	8.358419257821686e-7
18.	-15.	8.968341280638921e-7
18.5	-15.	1.0511882632542404e-6
19.	-15.	1.2055423984445883e-6
19.5	-15.	1.3598965336349367e-6
20.	-15.	1.5142506688252848e-6
20.5	-15.	1.7342504242044945e-6
21.	-15.	1.9681639501114873e-6
21.5	-15.	2.2020774760184802e-6
22.	-15.	2.4359910019254728e-6
22.5	-15.	2.6670285135624066e-6
23.	-15.	2.895651208371163e-6
23.5	-15.	3.1242739031799193e-6
24.	-15.	3.352896597988676e-6
24.5	-15.	3.552420871450812e-6
25.	-15.	3.6700039954269946e-6
25.5	-15.	3.7875871194031774e-6
26.	-15.	3.90517024337936e-6
26.5	-15.	4.0227533673555435e-6
27.	-15.	3.998838968084022e-6
27.5	-15.	3.972114090422849e-6
28.	-15.	3.945389212761675e-6
28.5	-15.	3.918664335100501e-6
29.	-15.	3.8447179671852345e-6
29.5	-15.	3.7504367654739323e-6
30.	-15.	3.65615556376263e-6
30.5	-15.	3.5618743620513278e-6
31.	-15.	3.482396290419365e-6
31.5	-15.	3.423574720047538e-6
32.	-15.	3.36475314967571e-6
32.5	-15.	3.3059315793038827e-6
33.	-15.	3.2553093274174492e-6
33.5	-15.	3.25680603661514e-6
34.	-15.	3.2583027458128305e-6
34.5	-15.	3.25979945501052e-6
35.	-15.	3.261296164208211e-6
35.5	-15.	3.263416963170366e-6
36.	-15.	3.265644110960773e-6
36.5	-15.	3.2678712587511804e-6
37.	-15.	3.2700984065415875e-6
37.5	-15.	3.233518503648365e-6
38.	-15.	3.1680046724851114e-6
38.5	-15.	3.1024908413218573e-6
39.	-15.	3.0369770101586032e-6
39.5	-15.	2.948144294826746e-6
40.	-15.	2.8025914580363197e-6
40.5	-15.	2.6570386212458936e-6
41.	-15.	2.511485784455468e-6
41.5	-15.	2.365590354515816e-6
42.	-15.	2.1851286444772554e-6
42.5	-15.	2.0046669344386946e-6
43.	-15.	1.8242052244001334e-6
43.5	-15.	1.6437435143615724e-6
44.	-15.	1.479303645305913e-6
44.5	-15.	1.320841380822064e-6
45.	-15.	1.1623791163382149e-6
45.5	-15.	1.0039168518543658e-6
46.	-15.	8.680725569513927e-7
46.5	-15.	7.60237664005167e-7
47.	-15.	6.524027710589413e-7
47.5	-15.	5.445678781127156e-7
48.	-15.	4.446021686129848e-7
48.5	-15.	3.843947236830513e-7
49.	-15.	3.2418727875311766e-7
49.5	-15.	2.6397983382318403e-7
50.	-15.	2.0377238889325046e-7
50.5	-15.	1.7152720105065785e-7
51.	-15.	1.4296223501666809e-7
51.5	-15.	1.1439726898267835e-7
52.	-15.	8.583230294868858e-8
52.5	-15.	6.749237272764645e-8
53.	-15.	5.5907902580421295e-8
53.5	-15.	4.432343243319613e-8
54.	-15.	3.273896228597096e-8
54.5	-15.	2.358566061048544e-8
55.	-15.	1.9583581560496647e-8
55.5	-15.	1.558150251050785e-8
56.	-15.	1.1579423460519058e-8
56.5	-15.	7.68567313335003e-9
57.	-15.	6.453908072969471e-9
57.5	-15.	5.222143012588913e-9
58.	-15.	3.990377952208353e-9
58.5	-15.	2.7586128918277942e-9
59.	-15.	2.1686797719042484e-9
59.5	-15.	1.7841355813985636e-9
60.	-15.	1.399591390892879e-9
60.5	-15.	1.0150472003871942e-9
61.	-15.	7.510016250553184e-10
61.5	-15.	6.195827802132868e-10
62.	-15.	4.88163935371255e-10
62.5	-15.	3.567450905292234e-10
63.	-15.	2.424248113147484e-10
63.5	-15.	1.9891036938366476e-10
64.	-15.	1.5539592745258108e-10
64.5	-15.	1.1188148552149739e-10
65.	-15.	6.83670435904137e-11
-35.	-14.5	1.859916611515619e-16
-34.5	-14.5	3.068979581545054e-16
-34.	-14.5	4.2780425515744894e-16
-33.5	-14.5	5.487105521603924e-16
-33.	-14.5	1.4630251340870202e-15
-32.5	-14.5	2.502901845020336e-15
-32.	-14.5	3.542778555953652e-15
-31.5	-14.5	4.582655266886968e-15
-31.	-14.5	8.859503699654669e-15
-30.5	-14.5	1.5462750948998244e-14
-30.	-14.5	2.2065998198341816e-14
-29.5	-14.5	2.866924544768539e-14
-29.	-14.5	4.2533201073403054e-14
-28.5	-14.5	7.331411866074756e-14
-28.	-14.5	1.0409503624809205e-13
-27.5	-14.5	1.3487595383543653e-13
-27.	-14.5	1.6703818238433374e-13
-26.5	-14.5	2.713858500154667e-13
-26.	-14.5	3.7573351764659975e-13
-25.5	-14.5	4.800811852777327e-13
-25.	-14.5	5.844288529088657e-13
-24.5	-14.5	7.983505868684134e-13
-24.	-14.5	1.051324403108291e-12
-23.5	-14.5	1.304298219348169e-12
-23.	-14.5	1.5572720355880464e-12
-22.5	-14.5	1.8881833108933503e-12
-22.	-14.5	2.3121790662498103e-12
-21.5	-14.5	2.7361748216062702e-12
-21.	-14.5	3.1601705769627305e-12
-20.5	-14.5	3.5892886605826854e-12
-20.	-14.5	4.0426916365529595e-12
-19.5	-14.5	4.496094612523234e-12
-19.	-14.5	4.949497588493508e-12
-18.5	-14.5	5.402900564463782e-12
-18.	-14.5	5.702131417941323e-12
-17.5	-14.5	5.982822707957645e-12
-17.	-14.5	6.263513997973967e-12
-16.5	-14.5	6.5442052879902884e-12
-16.	-14.5	6.989168716426611e-12
-15.5	-14.5	7.538662444374184e-12
-15.	-14.5	8.088156172321756e-12
-14.5	-14.5	8.637649900269329e-12
-14.	-14.5	1.065890318418123e-11
-13.5	-14.5	1.567374304155666e-11
-13.	-14.5	2.068858289893209e-11
-12.5	-14.5	2.5703422756307523e-11
-12.	-14.5	3.203258142067975e-11
-11.5	-14.5	6.439159207543856e-11
-11.	-14.5	9.675060273019736e-11
-10.5	-14.5	1.2910961338495617e-10
-10.	-14.5	1.6146862403971498e-10
-9.5	-14.5	2.8643096395768896e-10
-9.	-14.5	4.3959756248600525e-10
-8.5	-14.5	5.927641610143216e-10
-8.	-14.5	7.459307595426379e-10
-7.5	-14.5	1.1216371677618543e-9
-7.	-14.5	1.733643409593445e-9
-6.5	-14.5	2.3456496514250357e-9
-6.	-14.5	2.957655893256626e-9
-5.5	-14.5	3.8973080094086516e-9
-5.	-14.5	6.11956111696618e-9
-4.5	-14.5	8.341814224523708e-9
-4.	-14.5	1.0564067332081235e-8
-3.5	-14.5	1.2786320439638765e-8
-3.	-14.5	1.9853893041020865e-8
-2.5	-14.5	2.733168413290267e-8
-2.	-14.5	3.480947522478448e-8
-1.5	-14.5	4.2287266316666284e-8
-1.	-14.5	5.89277402487433e-8
-0.5	-14.5	8.071293672540392e-8
0.	-14.5	1.0249813320206453e-7
0.5	-14.5	1.2428332967872512e-7
1.	-14.5	1.5614554188850898e-7
1.5	-14.5	2.0600938859241644e-7
2.	-14.5	2.558732352963239e-7
2.5	-14.5	3.057370820002314e-7
3.	-14.5	3.581144650889311e-7
3.5	-14.5	4.404717249204142e-7
4.	-14.5	5.228289847518973e-7
4.5	-14.5	6.051862445833803e-7
5.	-14.5	6.875435044148634e-7
5.5	-14.5	7.746576082269839e-7
6.	-14.5	8.629921154122252e-7
6.5	-14.5	9.513266225974666e-7
7.	-14.5	1.0396611297827079e-6
7.5	-14.5	1.1050081334646107e-6
8.	-14.5	1.1486455338453645e-6
8.5	-14.5	1.1922829342261183e-6
9.	-14.5	1.2359203346068722e-6
9.5	-14.5	1.263196715317654e-6
10.	-14.5	1.2365442651181068e-6
10.5	-14.5	1.2098918149185598e-6
11.	-14.5	1.1832393647190124e-6
11.5	-14.5	1.1565869145194654e-6
12.	-14.5	1.0963657260156262e-6
12.5	-14.5	1.0344236369681948e-6
13.	-14.5	9.724815479207632e-7
13.5	-14.5	9.105394588733318e-7
14.	-14.5	8.720094651427063e-7
14.5	-14.5	8.450262000485492e-7
15.	-14.5	8.180429349543922e-7
15.5	-14.5	7.910596698602352e-7
16.	-14.5	8.00396342721497e-7
16.5	-14.5	8.669790086067833e-7
17.	-14.5	9.335616744920694e-7
17.5	-14.5	1.0001443403773556e-6
18.	-14.5	1.079182255595961e-6
18.5	-14.5	1.2625568908179148e-6
19.	-14.5	1.445931526039868e-6
19.5	-14.5	1.6293061612618217e-6
20.	-14.5	1.812680796483775e-6
20.5	-14.5	2.067803349014664e-6
21.	-14.5	2.3381330708039253e-6
21.5	-14.5	2.6084627925931867e-6
22.	-14.5	2.878792514382448e-6
22.5	-14.5	3.144124230303587e-6
23.	-14.5	3.4052594202188144e-6
23.5	-14.5	3.6663946101340416e-6
24.	-14.5	3.927529800049269e-6
24.5	-14.5	4.155771142338487e-6
25.	-14.5	4.291383415394569e-6
25.5	-14.5	4.426995688450651e-6
26.	-14.5	4.562607961506733e-6
26.5	-14.5	4.698220234562816e-6
27.	-14.5	4.677777423222635e-6
27.5	-14.5	4.654234985597666e-6
28.	-14.5	4.630692547972696e-6
28.5	-14.5	4.607150110347726e-6
29.	-14.5	4.533273370843611e-6
29.5	-14.5	4.43772133779318e-6
30.	-14.5	4.342169304742749e-6
30.5	-14.5	4.246617271692319e-6
31.	-14.5	4.168044356299475e-6
31.5	-14.5	4.113164346623881e-6
32.	-14.5	4.058284336948285e-6
32.5	-14.5	4.003404327272691e-6
33.	-14.5	3.957150843418467e-6
33.5	-14.5	3.965731863721648e-6
34.	-14.5	3.974312884024829e-6
34.5	-14.5	3.98289390432801e-6
35.	-14.5	3.991474924631191e-6
35.5	-14.5	3.993542867484812e-6
36.	-14.5	3.994500940902146e-6
36.5	-14.5	3.995459014319481e-6
37.	-14.5	3.9964170877368156e-6
37.5	-14.5	3.948794886574496e-6
38.	-14.5	3.864951994706117e-6
38.5	-14.5	3.7811091028377358e-6
39.	-14.5	3.6972662109693553e-6
39.5	-14.5	3.5857630894537304e-6
40.	-14.5	3.406980094089082e-6
40.5	-14.5	3.2281970987244344e-6
41.	-14.5	3.0494141033597866e-6
41.5	-14.5	2.8702423744024942e-6
42.	-14.5	2.6518489789361376e-6
42.5	-14.5	2.433455583469782e-6
43.	-14.5	2.2150621880034256e-6
43.5	-14.5	1.996668792537069e-6
44.	-14.5	1.798178139331547e-6
44.5	-14.5	1.6071130200117302e-6
45.	-14.5	1.4160479006919137e-6
45.5	-14.5	1.224982781372097e-6
46.	-14.5	1.060950761441882e-6
46.5	-14.5	9.303957052255214e-7
47.	-14.5	7.998406490091608e-7
47.5	-14.5	6.692855927928002e-7
48.	-14.5	5.481398292619086e-7
48.5	-14.5	4.7453357863564524e-7
49.	-14.5	4.009273280093818e-7
49.5	-14.5	3.273210773831184e-7
50.	-14.5	2.5371482675685496e-7
50.5	-14.5	2.139152459888404e-7
51.	-14.5	1.785650930084307e-7
51.5	-14.5	1.43214940028021e-7
52.	-14.5	1.0786478704761129e-7
52.5	-14.5	8.506883514940396e-8
53.	-14.5	7.056717245672655e-8
53.5	-14.5	5.6065509764049116e-8
54.	-14.5	4.1563847071371686e-8
54.5	-14.5	3.008812117915735e-8
55.	-14.5	2.502382842745056e-8
55.5	-14.5	1.9959535675743763e-8
56.	-14.5	1.4895242924036977e-8
56.5	-14.5	9.967123483035544e-9
57.	-14.5	8.385220422989446e-9
57.5	-14.5	6.803317362943348e-9
58.	-14.5	5.221414302897251e-9
58.5	-14.5	3.6395112428511544e-9
59.	-14.5	2.873498671198378e-9
59.5	-14.5	2.3685744988141067e-9
60.	-14.5	1.8636503264298354e-9
60.5	-14.5	1.3587261540455641e-9
61.	-14.5	1.0103295003154048e-9
61.5	-14.5	8.342147686707299e-10
62.	-14.5	6.581000370260551e-10
62.5	-14.5	4.819853053813804e-10
63.	-14.5	3.286647031874462e-10
63.5	-14.5	2.697354935852149e-10
64.	-14.5	2.1080628398298362e-10
64.5	-14.5	1.5187707438075232e-10
65.	-14.5	9.294786477852101e-11
-35.	-14.	1.059796354750633e-15
-34.5	-14.	1.7486425257189728e-15
-34.	-14.	2.437488696687314e-15
-33.5	-14.	3.1263348676556525e-15
-33.	-14.	8.335615789836376e-15
-32.5	-14.	1.426028552529705e-14
-32.	-14.	2.0184955260757732e-14
-31.5	-14.	2.610962499621841e-14
-31.	-14.	5.047678466244303e-14
-30.5	-14.	8.809848914295716e-14
-30.	-14.	1.2572019362347126e-13
-29.5	-14.	1.6334189810398544e-13
-29.	-14.	2.4233120266728147e-13
-28.5	-14.	4.177042318987333e-13
-28.	-14.	5.930772611301852e-13
-27.5	-14.	7.684502903616372e-13
-27.	-14.	9.516932804952236e-13
-26.5	-14.	1.5462097630523078e-12
-26.	-14.	2.1407262456093917e-12
-25.5	-14.	2.735242728166476e-12
-25.	-14.	3.3297592107235594e-12
-24.5	-14.	4.54856946317783e-12
-24.	-14.	5.989877360248586e-12
-23.5	-14.	7.431185257319338e-12
-23.	-14.	8.872493154390094e-12
-22.5	-14.	1.0757708006950067e-11
-22.	-14.	1.3173102424488138e-11
-21.5	-14.	1.558849684202621e-11
-21.	-14.	1.800389125956428e-11
-20.5	-14.	2.044683890046021e-11
-20.	-14.	2.3020416018564495e-11
-19.5	-14.	2.5593993136668775e-11
-19.	-14.	2.816757025477304e-11
-18.5	-14.	3.074114737287733e-11
-18.	-14.	3.2245869376148084e-11
-17.5	-14.	3.362205901629179e-11
-17.	-14.	3.499824865643548e-11
-16.5	-14.	3.6374438296579174e-11
-16.	-14.	3.751523371480078e-11
-15.5	-14.	3.850624214688222e-11
-15.	-14.	3.949725057896365e-11
-14.5	-14.	4.048825901104509e-11
-14.	-14.	4.518005296800666e-11
-13.5	-14.	5.739931417575185e-11
-13.	-14.	6.961857538349706e-11
-12.5	-14.	8.183783659124227e-11
-12.	-14.	9.727642480716507e-11
-11.5	-14.	1.7647321619678607e-10
-11.	-14.	2.5567000758640697e-10
-10.5	-14.	3.3486679897602807e-10
-10.	-14.	4.1406359036564886e-10
-9.5	-14.	6.991616088183884e-10
-9.	-14.	1.0469711032243127e-9
-8.5	-14.	1.3947805976302374e-9
-8.	-14.	1.7425900920361614e-9
-7.5	-14.	2.503035782698318e-9
-7.	-14.	3.701631684117027e-9
-6.5	-14.	4.900227585535734e-9
-6.	-14.	6.098823486954444e-9
-5.5	-14.	7.763290578205596e-9
-5.	-14.	1.1251454827816127e-8
-4.5	-14.	1.4739619077426656e-8
-4.	-14.	1.8227783327037187e-8
-3.5	-14.	2.171594757664772e-8
-3.	-14.	3.053821167246859e-8
-2.5	-14.	3.9812075789686593e-8
-2.	-14.	4.9085939906904595e-8
-1.5	-14.	5.83598040241226e-8
-1.	-14.	7.638181213048316e-8
-0.5	-14.	9.93157848207064e-8
0.	-14.	1.2224975751092966e-7
0.5	-14.	1.4518373020115287e-7
1.	-14.	1.7733100550093246e-7
1.5	-14.	2.2593697357776345e-7
2.	-14.	2.7454294165459436e-7
2.5	-14.	3.2314890973142533e-7
3.	-14.	3.7406402718861936e-7
3.5	-14.	4.525212221040156e-7
4.	-14.	5.309784170194119e-7
4.5	-14.	6.094356119348081e-7
5.	-14.	6.878928068502043e-7
5.5	-14.	7.714953177684633e-7
6.	-14.	8.564178974195262e-7
6.5	-14.	9.41340477070589e-7
7.	-14.	1.026263056721652e-6
7.5	-14.	1.0910741752539596e-6
8.	-14.	1.1368918505604183e-6
8.5	-14.	1.1827095258668773e-6
9.	-14.	1.2285272011733358e-6
9.5	-14.	1.2600569847083267e-6
10.	-14.	1.2444913356265608e-6
10.5	-14.	1.2289256865447953e-6
11.	-14.	1.2133600374630296e-6
11.5	-14.	1.197794388381264e-6
12.	-14.	1.1575626751672015e-6
12.5	-14.	1.1160664567820247e-6
13.	-14.	1.0745702383968477e-6
13.5	-14.	1.033074020011671e-6
14.	-14.	1.0215576284514621e-6
14.5	-14.	1.024827137949316e-6
15.	-14.	1.0280966474471696e-6
15.5	-14.	1.0313661569450237e-6
16.	-14.	1.0750869193864018e-6
16.5	-14.	1.182565283689887e-6
17.	-14.	1.2900436479933727e-6
17.5	-14.	1.3975220122968583e-6
18.	-14.	1.5181654737552626e-6
18.5	-14.	1.7490919989171824e-6
19.	-14.	1.980018524079102e-6
19.5	-14.	2.210945049241022e-6
20.	-14.	2.4418715744029415e-6
20.5	-14.	2.740978387600305e-6
21.	-14.	3.054536201176888e-6
21.5	-14.	3.368094014753471e-6
22.	-14.	3.681651828330054e-6
22.5	-14.	3.98267613756775e-6
23.	-14.	4.273176814322579e-6
23.5	-14.	4.563677491077406e-6
24.	-14.	4.854178167832235e-6
24.5	-14.	5.10865190082604e-6
25.	-14.	5.2616737664116935e-6
25.5	-14.	5.414695631997346e-6
26.	-14.	5.567717497582999e-6
26.5	-14.	5.720739363168652e-6
27.	-14.	5.7170213736122015e-6
27.5	-14.	5.710190156590257e-6
28.	-14.	5.703358939568312e-6
28.5	-14.	5.6965277225463676e-6
29.	-14.	5.64490732615293e-6
29.5	-14.	5.57399951393506e-6
30.	-14.	5.50309170171719e-6
30.5	-14.	5.432183889499319e-6
31.	-14.	5.379912878334584e-6
31.5	-14.	5.353647928210699e-6
32.	-14.	5.327382978086813e-6
32.5	-14.	5.3011180279629285e-6
33.	-14.	5.281752480209493e-6
33.5	-14.	5.306242977844426e-6
34.	-14.	5.3307334754793606e-6
34.5	-14.	5.355223973114293e-6
35.	-14.	5.3797144707492274e-6
35.5	-14.	5.372134505286595e-6
36.	-14.	5.359089530836252e-6
36.5	-14.	5.346044556385909e-6
37.	-14.	5.332999581935565e-6
37.5	-14.	5.252937202391818e-6
38.	-14.	5.122907696832123e-6
38.5	-14.	4.992878191272427e-6
39.	-14.	4.862848685712732e-6
39.5	-14.	4.699984016800604e-6
40.	-14.	4.457252127827858e-6
40.5	-14.	4.214520238855113e-6
41.	-14.	3.971788349882367e-6
41.5	-14.	3.7286735186562814e-6
42.	-14.	3.4469213439206448e-6
42.5	-14.	3.165169169185008e-6
43.	-14.	2.8834169944493715e-6
43.5	-14.	2.601664819713735e-6
44.	-14.	2.348372389403877e-6
44.5	-14.	2.105698033419788e-6
45.	-14.	1.863023677435698e-6
45.5	-14.	1.6203493214516082e-6
46.	-14.	1.4112514650100394e-6
46.5	-14.	1.243733718959201e-6
47.	-14.	1.0762159729083627e-6
47.5	-14.	9.086982268575244e-7
48.	-14.	7.527809375718225e-7
48.5	-14.	6.554737991784885e-7
49.	-14.	5.581666607851545e-7
49.5	-14.	4.608595223918205e-7
50.	-14.	3.635523839984865e-7
50.5	-14.	3.092324586772285e-7
51.	-14.	2.605702482730732e-7
51.5	-14.	2.1190803786891795e-7
52.	-14.	1.6324582746476268e-7
52.5	-14.	1.3128139549674409e-7
53.	-14.	1.1034882469873005e-7
53.5	-14.	8.941625390071603e-8
54.	-14.	6.848368310270201e-8
54.5	-14.	5.173305714978733e-8
55.	-14.	4.384324407556244e-8
55.5	-14.	3.5953431001337544e-8
56.	-14.	2.8063617927112646e-8
56.5	-14.	2.036942131817263e-8
57.	-14.	1.74821506562499e-8
57.5	-14.	1.4594879994327176e-8
58.	-14.	1.170760933240445e-8
58.5	-14.	8.820338670481727e-9
59.	-14.	7.2376057356457025e-9
59.5	-14.	6.072330378506369e-9
60.	-14.	4.907055021367036e-9
60.5	-14.	3.741779664227701e-9
61.	-14.	2.8987671468416857e-9
61.5	-14.	2.4104530360158213e-9
62.	-14.	1.9221389251899573e-9
62.5	-14.	1.4338248143640933e-9
63.	-14.	1.0058030203596712e-9
63.5	-14.	8.274540975940804e-10
64.	-14.	6.491051748284894e-10
64.5	-14.	4.707562520628988e-10
65.	-14.	2.924073292973079e-10
-35.	-13.5	1.9377499341729693e-15
-34.5	-13.5	3.1972325699049103e-15
-34.	-13.5	4.456715205636852e-15
-33.5	-13.5	5.7161978413687925e-15
-33.	-13.5	1.524083772970071e-14
-32.5	-13.5	2.6073493630634942e-14
-32.	-13.5	3.690614953156917e-14
-31.5	-13.5	4.77388054325034e-14
-31.	-13.5	9.229166569905298e-14
-30.5	-13.5	1.6107910392058348e-13
-30.	-13.5	2.2986654214211395e-13
-29.5	-13.5	2.986539803636445e-13
-29.	-13.5	4.4307785087078035e-13
-28.5	-13.5	7.637295192126696e-13
-28.	-13.5	1.0843811875545585e-12
-27.5	-13.5	1.4050328558964477e-12
-27.	-13.5	1.7400739433751653e-12
-26.5	-13.5	2.8270865763216002e-12
-26.	-13.5	3.914099209268036e-12
-25.5	-13.5	5.00111184221447e-12
-25.	-13.5	6.088124475160906e-12
-24.5	-13.5	8.316594485384454e-12
-24.	-13.5	1.0951878707314923e-11
-23.5	-13.5	1.3587162929245393e-11
-23.	-13.5	1.6222447151175865e-11
-22.5	-13.5	1.9669345422897657e-11
-22.	-13.5	2.4085593641781814e-11
-21.5	-13.5	2.850184186066597e-11
-21.	-13.5	3.2918090079550125e-11
-20.5	-13.5	3.738442849165668e-11
-20.	-13.5	4.208824386494936e-11
-19.5	-13.5	4.679205923824204e-11
-19.	-13.5	5.149587461153471e-11
-18.5	-13.5	5.619968998482739e-11
-18.	-13.5	5.891557481714553e-11
-17.5	-13.5	6.139240628608645e-11
-17.	-13.5	6.386923775502735e-11
-16.5	-13.5	6.634606922396826e-11
-16.	-13.5	6.818563824953253e-11
-15.5	-13.5	6.961970190629764e-11
-15.	-13.5	7.105376556306273e-11
-14.5	-13.5	7.248782921982783e-11
-14.	-13.5	7.986107259357839e-11
-13.5	-13.5	9.931471903731622e-11
-13.	-13.5	1.1876836548105407e-10
-12.5	-13.5	1.3822201192479192e-10
-12.	-13.5	1.6280803171960832e-10
-11.5	-13.5	2.8903979984944145e-10
-11.	-13.5	4.152715679792745e-10
-10.5	-13.5	5.415033361091077e-10
-10.	-13.5	6.677351042389407e-10
-9.5	-13.5	1.1136362838542965e-9
-9.	-13.5	1.656899392280294e-9
-8.5	-13.5	2.200162500706292e-9
-8.	-13.5	2.743425609132289e-9
-7.5	-13.5	3.890185316287791e-9
-7.	-13.5	5.677756867685858e-9
-6.5	-13.5	7.465328419083923e-9
-6.	-13.5	9.252899970481992e-9
-5.5	-13.5	1.1645071944641585e-8
-5.	-13.5	1.6404009876854177e-8
-4.5	-13.5	2.1162947809066762e-8
-4.	-13.5	2.5921885741279354e-8
-3.5	-13.5	3.0680823673491945e-8
-3.	-13.5	4.1263335365309284e-8
-2.5	-13.5	5.233888732826323e-8
-2.	-13.5	6.341443929121717e-8
-1.5	-13.5	7.448999125417112e-8
-1.	-13.5	9.389467605221143e-8
-0.5	-13.5	1.1797605633571799e-7
0.	-13.5	1.4205743661922458e-7
0.5	-13.5	1.6613881690273116e-7
1.	-13.5	1.9856311086065216e-7
1.5	-13.5	2.4589123017325355e-7
2.	-13.5	2.9321934948585486e-7
2.5	-13.5	3.4054746879845623e-7
3.	-13.5	3.8997872602684055e-7
3.5	-13.5	4.6449488589269293e-7
4.	-13.5	5.390110457585452e-7
4.5	-13.5	6.135272056243975e-7
5.	-13.5	6.880433654902497e-7
5.5	-13.5	7.680932576986028e-7
6.	-13.5	8.495628697136647e-7
6.5	-13.5	9.310324817287266e-7
7.	-13.5	1.0125020937437886e-6
7.5	-13.5	1.0767549101843327e-6
8.	-13.5	1.124748031352379e-6
8.5	-13.5	1.172741152520425e-6
9.	-13.5	1.2207342736884713e-6
9.5	-13.5	1.2565259325827737e-6
10.	-13.5	1.2520994015908335e-6
10.5	-13.5	1.2476728705988936e-6
11.	-13.5	1.2432463396069536e-6
11.5	-13.5	1.2388198086150136e-6
12.	-13.5	1.2186742947462293e-6
12.5	-13.5	1.1977229476068503e-6
13.	-13.5	1.1767716004674713e-6
13.5	-13.5	1.1558202533280922e-6
14.	-13.5	1.1714316070504242e-6
14.5	-13.5	1.2050755024719822e-6
15.	-13.5	1.23871939789354e-6
15.5	-13.5	1.272363293315098e-6
16.	-13.5	1.3505899983230285e-6
16.5	-13.5	1.4990862949174203e-6
17.	-13.5	1.6475825915118124e-6
17.5	-13.5	1.7960788881062045e-6
18.	-13.5	1.958447092699839e-6
18.5	-13.5	2.2370192641588555e-6
19.	-13.5	2.5155914356178725e-6
19.5	-13.5	2.79416360707689e-6
20.	-13.5	3.072735778535907e-6
20.5	-13.5	3.4158716854393673e-6
21.	-13.5	3.7726920544106086e-6
21.5	-13.5	4.129512423381851e-6
22.	-13.5	4.486332792353092e-6
22.5	-13.5	4.823056769814419e-6
23.	-13.5	5.142907011665663e-6
23.5	-13.5	5.462757253516906e-6
24.	-13.5	5.782607495368151e-6
24.5	-13.5	6.063301048267996e-6
25.	-13.5	6.233729371844176e-6
25.5	-13.5	6.404157695420355e-6
26.	-13.5	6.5745860189965355e-6
26.5	-13.5	6.745014342572716e-6
27.	-13.5	6.758088227240874e-6
27.5	-13.5	6.768036677343702e-6
28.	-13.5	6.777985127446528e-6
28.5	-13.5	6.787933577549356e-6
29.	-13.5	6.758681774106314e-6
29.5	-13.5	6.712549295438318e-6
30.	-13.5	6.666416816770322e-6
30.5	-13.5	6.6202843381023255e-6
31.	-13.5	6.594443721612781e-6
31.5	-13.5	6.596918662333985e-6
32.	-13.5	6.599393603055189e-6
32.5	-13.5	6.601868543776392e-6
33.	-13.5	6.609504863953692e-6
33.5	-13.5	6.649949488320155e-6
34.	-13.5	6.69039411268662e-6
34.5	-13.5	6.730838737053084e-6
35.	-13.5	6.771283361419548e-6
35.5	-13.5	6.754006943136126e-6
36.	-13.5	6.7268944954850585e-6
36.5	-13.5	6.699782047833991e-6
37.	-13.5	6.672669600182923e-6
37.5	-13.5	6.56005878338998e-6
38.	-13.5	6.383701723675276e-6
38.5	-13.5	6.207344663960571e-6
39.	-13.5	6.030987604245867e-6
39.5	-13.5	5.816616230078308e-6
40.	-13.5	5.509780031378831e-6
40.5	-13.5	5.202943832679353e-6
41.	-13.5	4.8961076339798745e-6
41.5	-13.5	4.588894547106222e-6
42.	-13.5	4.2436549491246355e-6
42.5	-13.5	3.8984153511430504e-6
43.	-13.5	3.553175753161464e-6
43.5	-13.5	3.2079361551798787e-6
44.	-13.5	2.899736961711434e-6
44.5	-13.5	2.605357209566602e-6
45.	-13.5	2.31097745742177e-6
45.5	-13.5	2.016597705276938e-6
46.	-13.5	1.762348620442682e-6
46.5	-13.5	1.5577961269613829e-6
47.	-13.5	1.3532436334800839e-6
47.5	-13.5	1.1486911399987849e-6
48.	-13.5	9.579335612614772e-7
48.5	-13.5	8.368734135014195e-7
49.	-13.5	7.158132657413618e-7
49.5	-13.5	5.947531179813041e-7
50.	-13.5	4.736929702212464e-7
50.5	-13.5	4.0481745732116465e-7
51.	-13.5	3.428101679227045e-7
51.5	-13.5	2.8080287852424435e-7
52.	-13.5	2.1879558912578425e-7
52.5	-13.5	1.7763883522103492e-7
53.	-13.5	1.5025757928247437e-7
53.5	-13.5	1.228763233439138e-7
54.	-13.5	9.549506740535327e-8
54.5	-13.5	7.345460385164992e-8
55.	-13.5	6.273034931050875e-8
55.5	-13.5	5.200609476936756e-8
56.	-13.5	4.128184022822638e-8
56.5	-13.5	3.08128051744241e-8
57.	-13.5	2.6615334091922528e-8
57.5	-13.5	2.241786300942096e-8
58.	-13.5	1.8220391926919387e-8
58.5	-13.5	1.4022920844417821e-8
59.	-13.5	1.1620226334682424e-8
59.5	-13.5	9.791867902023881e-9
60.	-13.5	7.963509469365341e-9
60.5	-13.5	6.135151036706796e-9
61.	-13.5	4.795446992052255e-9
61.5	-13.5	3.9935801144639505e-9
62.	-13.5	3.1917132368756477e-9
62.5	-13.5	2.389846359287344e-9
63.	-13.5	1.6859308857559954e-9
63.5	-13.5	1.3876360548216411e-9
64.	-13.5	1.0893412238872864e-9
64.5	-13.5	7.910463929529322e-10
65.	-13.5	4.927515620185776e-10
-35.	-13.	2.815703513595305e-15
-34.5	-13.	4.645822614090848e-15
-34.	-13.	6.4759417145863905e-15
-33.5	-13.	8.306060815081932e-15
-33.	-13.	2.2146059669565047e-14
-32.5	-13.	3.788670173597283e-14
-32.	-13.	5.362734380238061e-14
-31.5	-13.	6.93679858687884e-14
-31.	-13.	1.3410654673566293e-13
-30.5	-13.	2.340597186982098e-13
-30.	-13.	3.3401289066075664e-13
-29.5	-13.	4.3396606262330355e-13
-29.	-13.	6.438244990742792e-13
-28.5	-13.	1.1097548065266058e-12
-28.	-13.	1.575685113978932e-12
-27.5	-13.	2.0416154214312582e-12
-27.	-13.	2.528454606255107e-12
-26.5	-13.	4.107963389590893e-12
-26.	-13.	5.687472172926679e-12
-25.5	-13.	7.266980956262465e-12
-25.	-13.	8.846489739598252e-12
-24.5	-13.	1.2084619507591078e-11
-24.	-13.	1.591388005438126e-11
-23.5	-13.	1.9743140601171447e-11
-23.	-13.	2.3572401147961634e-11
-22.5	-13.	2.8580982838845247e-11
-22.	-13.	3.499808485907549e-11
-21.5	-13.	4.141518687930573e-11
-21.	-13.	4.783228889953597e-11
-20.5	-13.	5.432201808285315e-11
-20.	-13.	6.115607171133424e-11
-19.5	-13.	6.799012533981531e-11
-19.	-13.	7.482417896829637e-11
-18.5	-13.	8.165823259677746e-11
-18.	-13.	8.558528025814299e-11
-17.5	-13.	8.91627535558811e-11
-17.	-13.	9.274022685361923e-11
-16.5	-13.	9.631770015135735e-11
-16.	-13.	9.885604278426428e-11
-15.5	-13.	1.0073316166571305e-10
-15.	-13.	1.0261028054716182e-10
-14.5	-13.	1.0448739942861056e-10
-14.	-13.	1.1454209221915012e-10
-13.5	-13.	1.412301238988806e-10
-13.	-13.	1.6791815557861108e-10
-12.5	-13.	1.9460618725834155e-10
-12.	-13.	2.283396386320516e-10
-11.5	-13.	4.016063835020969e-10
-11.	-13.	5.74873128372142e-10
-10.5	-13.	7.481398732421875e-10
-10.	-13.	9.214066181122326e-10
-9.5	-13.	1.5281109588902048e-9
-9.	-13.	2.2668276813362757e-9
-8.5	-13.	3.0055444037823467e-9
-8.	-13.	3.744261126228417e-9
-7.5	-13.	5.277334849877264e-9
-7.	-13.	7.65388205125469e-9
-6.5	-13.	1.0030429252632115e-8
-6.	-13.	1.2406976454009541e-8
-5.5	-13.	1.5526853311077575e-8
-5.	-13.	2.1556564925892223e-8
-4.5	-13.	2.758627654070687e-8
-4.	-13.	3.3615988155521527e-8
-3.5	-13.	3.9645699770336175e-8
-3.	-13.	5.1988459058149976e-8
-2.5	-13.	6.486569886683987e-8
-2.	-13.	7.774293867552975e-8
-1.5	-13.	9.062017848421964e-8
-1.	-13.	1.1140753997393967e-7
-0.5	-13.	1.3663632785072959e-7
0.	-13.	1.6186511572751948e-7
0.5	-13.	1.8709390360430942e-7
1.	-13.	2.1979521622037185e-7
1.5	-13.	2.6584548676874365e-7
2.	-13.	3.1189575731711537e-7
2.5	-13.	3.5794602786548713e-7
3.	-13.	4.0589342486506175e-7
3.5	-13.	4.764685496813702e-7
4.	-13.	5.470436744976785e-7
4.5	-13.	6.176187993139869e-7
5.	-13.	6.881939241302952e-7
5.5	-13.	7.646911976287423e-7
6.	-13.	8.427078420078034e-7
6.5	-13.	9.207244863868642e-7
7.	-13.	9.987411307659253e-7
7.5	-13.	1.062435645114706e-6
8.	-13.	1.1126042121443395e-6
8.5	-13.	1.162772779173973e-6
9.	-13.	1.2129413462036065e-6
9.5	-13.	1.252994880457221e-6
10.	-13.	1.2597074675551063e-6
10.5	-13.	1.266420054652992e-6
11.	-13.	1.2731326417508774e-6
11.5	-13.	1.279845228848763e-6
12.	-13.	1.279785914325257e-6
12.5	-13.	1.2793794384316759e-6
13.	-13.	1.2789729625380947e-6
13.5	-13.	1.2785664866445136e-6
14.	-13.	1.3213055856493865e-6
14.5	-13.	1.3853238669946486e-6
15.	-13.	1.4493421483399103e-6
15.5	-13.	1.5133604296851725e-6
16.	-13.	1.6260930772596556e-6
16.5	-13.	1.8156073061449537e-6
17.	-13.	2.005121535030252e-6
17.5	-13.	2.1946357639155507e-6
18.	-13.	2.3987287116444147e-6
18.5	-13.	2.724946529400529e-6
19.	-13.	3.051164347156643e-6
19.5	-13.	3.3773821649127578e-6
20.	-13.	3.7035999826688724e-6
20.5	-13.	4.090764983278429e-6
21.	-13.	4.490847907644329e-6
21.5	-13.	4.89093083201023e-6
22.	-13.	5.291013756376129e-6
22.5	-13.	5.663437402061086e-6
23.	-13.	6.012637209008748e-6
23.5	-13.	6.361837015956408e-6
24.	-13.	6.7110368229040685e-6
24.5	-13.	7.01795019570995e-6
25.	-13.	7.205784977276658e-6
25.5	-13.	7.393619758843364e-6
26.	-13.	7.581454540410073e-6
26.5	-13.	7.76928932197678e-6
27.	-13.	7.799155080869546e-6
27.5	-13.	7.825883198097145e-6
28.	-13.	7.852611315324744e-6
28.5	-13.	7.879339432552344e-6
29.	-13.	7.872456222059698e-6
29.5	-13.	7.851099076941575e-6
30.	-13.	7.829741931823454e-6
30.5	-13.	7.80838478670533e-6
31.	-13.	7.808974564890978e-6
31.5	-13.	7.84018939645727e-6
32.	-13.	7.871404228023565e-6
32.5	-13.	7.902619059589857e-6
33.	-13.	7.937257247697892e-6
33.5	-13.	7.993655998795886e-6
34.	-13.	8.050054749893881e-6
34.5	-13.	8.106453500991874e-6
35.	-13.	8.16285225208987e-6
35.5	-13.	8.135879380985657e-6
36.	-13.	8.094699460133865e-6
36.5	-13.	8.053519539282073e-6
37.	-13.	8.01233961843028e-6
37.5	-13.	7.867180364388141e-6
38.	-13.	7.644495750518428e-6
38.5	-13.	7.421811136648714e-6
39.	-13.	7.1991265227790015e-6
39.5	-13.	6.933248443356013e-6
40.	-13.	6.5623079349298025e-6
40.5	-13.	6.191367426503593e-6
41.	-13.	5.820426918077383e-6
41.5	-13.	5.449115575556162e-6
42.	-13.	5.040388554328627e-6
42.5	-13.	4.631661533101092e-6
43.	-13.	4.222934511873556e-6
43.5	-13.	3.814207490646022e-6
44.	-13.	3.451101534018991e-6
44.5	-13.	3.105016385713417e-6
45.	-13.	2.7589312374078426e-6
45.5	-13.	2.412846089102268e-6
46.	-13.	2.1134457758753244e-6
46.5	-13.	1.8718585349635645e-6
47.	-13.	1.630271294051805e-6
47.5	-13.	1.3886840531400455e-6
48.	-13.	1.1630861849511318e-6
48.5	-13.	1.0182730278243504e-6
49.	-13.	8.73459870697569e-7
49.5	-13.	7.286467135707876e-7
50.	-13.	5.838335564440063e-7
50.5	-13.	5.004024559651008e-7
51.	-13.	4.250500875723358e-7
51.5	-13.	3.4969771917957077e-7
52.	-13.	2.7434535078680577e-7
52.5	-13.	2.2399627494532575e-7
53.	-13.	1.9016633386621867e-7
53.5	-13.	1.5633639278711158e-7
54.	-13.	1.2250645170800453e-7
54.5	-13.	9.517615055351252e-8
55.	-13.	8.161745454545506e-8
55.5	-13.	6.805875853739757e-8
56.	-13.	5.450006252934011e-8
56.5	-13.	4.1256189030675576e-8
57.	-13.	3.574851752759516e-8
57.5	-13.	3.0240846024514745e-8
58.	-13.	2.4733174521434326e-8
58.5	-13.	1.9225503018353917e-8
59.	-13.	1.6002846933719144e-8
59.5	-13.	1.3511405425541395e-8
60.	-13.	1.1019963917363645e-8
60.5	-13.	8.52852240918589e-9
61.	-13.	6.692126837262824e-9
61.5	-13.	5.576707192912081e-9
62.	-13.	4.4612875485613386e-9
62.5	-13.	3.3458679042105953e-9
63.	-13.	2.3660587511523197e-9
63.5	-13.	1.947818012049202e-9
64.	-13.	1.5295772729460836e-9
64.5	-13.	1.1113365338429656e-9
65.	-13.	6.930957947398475e-10
-35.	-12.5	8.585862265909226e-15
-34.5	-12.5	1.4166369019889268e-14
-34.	-12.5	1.9746875773869322e-14
-33.5	-12.5	2.5327382527849357e-14
-33.	-12.5	6.752916528207637e-14
-32.5	-12.5	1.1552650811414498e-13
-32.	-12.5	1.6352385094621353e-13
-31.5	-12.5	2.1152119377828224e-13
-31.	-12.5	4.089260073114362e-13
-30.5	-12.5	7.137093810841047e-13
-30.	-12.5	1.0184927548567732e-12
-29.5	-12.5	1.3232761286294425e-12
-29.	-12.5	1.963189933552298e-12
-28.5	-12.5	3.3839350929472907e-12
-28.	-12.5	4.804680252342279e-12
-27.5	-12.5	6.225425411737273e-12
-27.	-12.5	7.709927525844701e-12
-26.5	-12.5	1.2526281698297006e-11
-26.	-12.5	1.7342635870749305e-11
-25.5	-12.5	2.2158990043201604e-11
-25.	-12.5	2.6975344215653877e-11
-24.5	-12.5	3.6849371685117034e-11
-24.	-12.5	4.852594861140065e-11
-23.5	-12.5	6.020252553768426e-11
-23.	-12.5	7.187910246396785e-11
-22.5	-12.5	8.715152022332445e-11
-22.	-12.5	1.0671862475213719e-10
-21.5	-12.5	1.2628572928094992e-10
-21.	-12.5	1.4585283380976266e-10
-20.5	-12.5	1.6563632083018277e-10
-20.	-12.5	1.864456744575184e-10
-19.5	-12.5	2.07255028084854e-10
-19.	-12.5	2.2806438171218964e-10
-18.5	-12.5	2.4887373533952536e-10
-18.	-12.5	2.6032198097183705e-10
-17.5	-12.5	2.7064453116106227e-10
-17.	-12.5	2.809670813502877e-10
-16.5	-12.5	2.912896315395127e-10
-16.	-12.5	2.954658984876373e-10
-15.5	-12.5	2.957311380743805e-10
-15.	-12.5	2.9599637766112367e-10
-14.5	-12.5	2.9626161724786686e-10
-14.	-12.5	3.100930491183006e-10
-13.5	-12.5	3.51518370839085e-10
-13.	-12.5	3.929436925598694e-10
-12.5	-12.5	4.3436901428065425e-10
-12.	-12.5	4.88272443263664e-10
-11.5	-12.5	7.893025841424405e-10
-11.	-12.5	1.0903327250212171e-9
-10.5	-12.5	1.391362865899993e-9
-10.	-12.5	1.6923930067787703e-9
-9.5	-12.5	2.7327751903938885e-9
-9.	-12.5	3.998342325601282e-9
-8.5	-12.5	5.2639094608086765e-9
-8.	-12.5	6.52947659601607e-9
-7.5	-12.5	9.076564059653803e-9
-7.	-12.5	1.2984410485023259e-8
-6.5	-12.5	1.6892256910392718e-8
-6.	-12.5	2.0800103335762177e-8
-5.5	-12.5	2.5794457300481983e-8
-5.	-12.5	3.5042048544720965e-8
-4.5	-12.5	4.428963978895994e-8
-4.	-12.5	5.3537231033198916e-8
-3.5	-12.5	6.278482227743789e-8
-3.	-12.5	7.960545101068844e-8
-2.5	-12.5	9.706723457618472e-8
-2.	-12.5	1.14529018141681e-7
-1.5	-12.5	1.319908017071773e-7
-1.	-12.5	1.5663012019361763e-7
-0.5	-12.5	1.8529952750516995e-7
0.	-12.5	2.1396893481672232e-7
0.5	-12.5	2.426383421282747e-7
1.	-12.5	2.7707855518810954e-7
1.5	-12.5	3.218277663251928e-7
2.	-12.5	3.66576977462276e-7
2.5	-12.5	4.1132618859935925e-7
3.	-12.5	4.5757152523978657e-7
3.5	-12.5	5.216617032970201e-7
4.	-12.5	5.857518813542534e-7
4.5	-12.5	6.498420594114869e-7
5.	-12.5	7.139322374687203e-7
5.5	-12.5	7.845285159773683e-7
6.	-12.5	8.56793982495774e-7
6.5	-12.5	9.290594490141796e-7
7.	-12.5	1.0013249155325854e-6
7.5	-12.5	1.0644107300323284e-6
8.	-12.5	1.118827199305487e-6
8.5	-12.5	1.1732436685786457e-6
9.	-12.5	1.2276601378518043e-6
9.5	-12.5	1.275617284199157e-6
10.	-12.5	1.3022833532855779e-6
10.5	-12.5	1.3289494223719989e-6
11.	-12.5	1.35561549145842e-6
11.5	-12.5	1.3822815605448407e-6
12.	-12.5	1.4170973561649996e-6
12.5	-12.5	1.4523309473154789e-6
13.	-12.5	1.4875645384659584e-6
13.5	-12.5	1.5227981296164375e-6
14.	-12.5	1.6105110653661782e-6
14.5	-12.5	1.7241065521181956e-6
15.	-12.5	1.8377020388702128e-6
15.5	-12.5	1.95129752562223e-6
16.	-12.5	2.1178000737660786e-6
16.5	-12.5	2.3676925569664243e-6
17.	-12.5	2.61758504016677e-6
17.5	-12.5	2.8674775233671155e-6
18.	-12.5	3.1319661419680872e-6
18.5	-12.5	3.5187255278311848e-6
19.	-12.5	3.905484913694282e-6
19.5	-12.5	4.29224429955738e-6
20.	-12.5	4.6790036854204775e-6
20.5	-12.5	5.113079081344665e-6
21.	-12.5	5.557183236299329e-6
21.5	-12.5	6.001287391253994e-6
22.	-12.5	6.445391546208657e-6
22.5	-12.5	6.849066113593254e-6
23.	-12.5	7.218794379168123e-6
23.5	-12.5	7.588522644742992e-6
24.	-12.5	7.95825091031786e-6
24.5	-12.5	8.282951002814736e-6
25.	-12.5	8.480851767701639e-6
25.5	-12.5	8.67875253258854e-6
26.	-12.5	8.876653297475443e-6
26.5	-12.5	9.074554062362344e-6
27.	-12.5	9.124291037609037e-6
27.5	-12.5	9.171085126511465e-6
28.	-12.5	9.217879215413893e-6
28.5	-12.5	9.264673304316321e-6
29.	-12.5	9.289722273952534e-6
29.5	-12.5	9.305407214970123e-6
30.	-12.5	9.321092155987713e-6
30.5	-12.5	9.336777097005302e-6
31.	-12.5	9.375685000888414e-6
31.5	-12.5	9.446998562164572e-6
32.	-12.5	9.518312123440732e-6
32.5	-12.5	9.58962568471689e-6
33.	-12.5	9.661263510599284e-6
33.5	-12.5	9.734962524179573e-6
34.	-12.5	9.808661537759866e-6
34.5	-12.5	9.882360551340158e-6
35.	-12.5	9.956059564920448e-6
35.5	-12.5	9.910602348218834e-6
36.	-12.5	9.84484015907416e-6
36.5	-12.5	9.779077969929484e-6
37.	-12.5	9.713315780784808e-6
37.5	-12.5	9.521351189168393e-6
38.	-12.5	9.23529206585484e-6
38.5	-12.5	8.949232942541289e-6
39.	-12.5	8.663173819227737e-6
39.5	-12.5	8.328901187568726e-6
40.	-12.5	7.877355532486919e-6
40.5	-12.5	7.4258098774051116e-6
41.	-12.5	6.9742642223233035e-6
41.5	-12.5	6.522393798565284e-6
42.	-12.5	6.037755512826648e-6
42.5	-12.5	5.553117227088013e-6
43.	-12.5	5.068478941349377e-6
43.5	-12.5	4.583840655610743e-6
44.	-12.5	4.155951753367758e-6
44.5	-12.5	3.7492355350000566e-6
45.	-12.5	3.3425193166323554e-6
45.5	-12.5	2.9358030982646537e-6
46.	-12.5	2.583106915945916e-6
46.5	-12.5	2.297307494541241e-6
47.	-12.5	2.0115080731365664e-6
47.5	-12.5	1.7257086517318917e-6
48.	-12.5	1.4582752903607789e-6
48.5	-12.5	1.28363461566218e-6
49.	-12.5	1.1089939409635812e-6
49.5	-12.5	9.343532662649823e-7
50.	-12.5	7.597125915663836e-7
50.5	-12.5	6.568368084248032e-7
51.	-12.5	5.634062828021423e-7
51.5	-12.5	4.699757571794814e-7
52.	-12.5	3.7654523155682054e-7
52.5	-12.5	3.130517056602249e-7
53.	-12.5	2.693369081787628e-7
53.5	-12.5	2.2562211069730067e-7
54.	-12.5	1.8190731321583862e-7
54.5	-12.5	1.4612223852306689e-7
55.	-12.5	1.2713886552963903e-7
55.5	-12.5	1.0815549253621115e-7
56.	-12.5	8.917211954278327e-8
56.5	-12.5	7.058668628848944e-8
57.	-12.5	6.177991279377627e-8
57.5	-12.5	5.297313929906311e-8
58.	-12.5	4.4166365804349925e-8
58.5	-12.5	3.5359592309636754e-8
59.	-12.5	2.9821127849939366e-8
59.5	-12.5	2.532853607340985e-8
60.	-12.5	2.0835944296880334e-8
60.5	-12.5	1.634335252035081e-8
61.	-12.5	1.2971786328724331e-8
61.5	-12.5	1.0834076293093508e-8
62.	-12.5	8.69636625746268e-9
62.5	-12.5	6.55865622183185e-9
63.	-12.5	4.676742654198644e-9
63.5	-12.5	3.854092388834252e-9
64.	-12.5	3.031442123469858e-9
64.5	-12.5	2.208791858105464e-9
65.	-12.5	1.38614159274107e-9
-35.	-12.	1.869236278838967e-14
-34.5	-12.	3.084171787178643e-14
-34.	-12.	4.2991072955183194e-14
-33.5	-12.	5.514042803857995e-14
-33.	-12.	1.470182105068233e-13
-32.5	-12.	2.515135459739736e-13
-32.	-12.	3.560088814411239e-13
-31.5	-12.	4.605042169082742e-13
-31.	-12.	8.902755407660954e-13
-30.5	-12.	1.5538214352660628e-12
-30.	-12.	2.2173673297660305e-12
-29.5	-12.	2.880913224265998e-12
-29.	-12.	4.274074160965186e-12
-28.5	-12.	7.36718905197522e-12
-28.	-12.	1.0460303942985253e-11
-27.5	-12.	1.3553418833995287e-11
-27.	-12.	1.6785339636399494e-11
-26.5	-12.	2.7271069276992647e-11
-26.	-12.	3.7756798917585806e-11
-25.5	-12.	4.824252855817895e-11
-25.	-12.	5.872825819877209e-11
-24.5	-12.	8.022515544915869e-11
-24.	-12.	1.0564642128336088e-10
-23.5	-12.	1.3106768711756308e-10
-23.	-12.	1.5648895295176524e-10
-22.5	-12.	1.8973860118763622e-10
-22.	-12.	2.3233806547138775e-10
-21.5	-12.	2.749375297551394e-10
-21.	-12.	3.1753699403889096e-10
-20.5	-12.	3.6060404139769616e-10
-20.	-12.	4.058878940954783e-10
-19.5	-12.	4.511717467932605e-10
-19.	-12.	4.964555994910427e-10
-18.5	-12.	5.417394521888249e-10
-18.	-12.	5.663019704874485e-10
-17.5	-12.	5.88372699168838e-10
-17.	-12.	6.104434278502274e-10
-16.5	-12.	6.325141565316167e-10
-16.	-12.	6.391607900779615e-10
-15.5	-12.	6.359927021525855e-10
-15.	-12.	6.328246142272096e-10
-14.5	-12.	6.296565263018336e-10
-14.	-12.	6.482355376295998e-10
-13.5	-12.	7.110485572042693e-10
-13.	-12.	7.738615767789389e-10
-12.5	-12.	8.366745963536087e-10
-12.	-12.	9.20518142397568e-10
-11.5	-12.	1.4208675531992285e-9
-11.	-12.	1.921216964000889e-9
-10.5	-12.	2.4215663748025487e-9
-10.	-12.	2.9219157856042094e-9
-9.5	-12.	4.6378458560037046e-9
-9.	-12.	6.724006149849894e-9
-8.5	-12.	8.810166443696083e-9
-8.	-12.	1.089632673754227e-8
-7.5	-12.	1.5013807004172682e-8
-7.	-12.	2.128820729445687e-8
-6.5	-12.	2.7562607584741063e-8
-6.	-12.	3.3837007875025255e-8
-5.5	-12.	4.172231232152603e-8
-5.	-12.	5.591365456602445e-8
-4.5	-12.	7.010499681052285e-8
-4.	-12.	8.429633905502126e-8
-3.5	-12.	9.848768129951969e-8
-3.	-12.	1.2219501899428963e-7
-2.5	-12.	1.4670800785286574e-7
-2.	-12.	1.7122099671144185e-7
-1.5	-12.	1.9573398557001796e-7
-1.	-12.	2.2641397615211377e-7
-0.5	-12.	2.605566548303525e-7
0.	-12.	2.946993335085913e-7
0.5	-12.	3.288420121868301e-7
1.	-12.	3.6631690516534645e-7
1.5	-12.	4.097444834902315e-7
2.	-12.	4.5317206181511657e-7
2.5	-12.	4.965996401400016e-7
3.	-12.	5.409495086826443e-7
3.5	-12.	5.962998732661398e-7
4.	-12.	6.516502378496354e-7
4.5	-12.	7.070006024331311e-7
5.	-12.	7.623509670166266e-7
5.5	-12.	8.249647020732408e-7
6.	-12.	8.894419083434792e-7
6.5	-12.	9.539191146137175e-7
7.	-12.	1.018396320883956e-6
7.5	-12.	1.0808287640844124e-6
8.	-12.	1.141330114807455e-6
8.5	-12.	1.201831465530498e-6
9.	-12.	1.2623328162535409e-6
9.5	-12.	1.3214215290749898e-6
10.	-12.	1.3758539361117558e-6
10.5	-12.	1.4302863431485221e-6
11.	-12.	1.4847187501852884e-6
11.5	-12.	1.5391511572220545e-6
12.	-12.	1.6219506243327454e-6
12.5	-12.	1.7062043280804765e-6
13.	-12.	1.790458031828208e-6
13.5	-12.	1.8747117355759391e-6
14.	-12.	2.0232168863084657e-6
14.5	-12.	2.20341053022346e-6
15.	-12.	2.383604174138453e-6
15.5	-12.	2.563797818053447e-6
16.	-12.	2.8011454103459227e-6
16.5	-12.	3.128576706364126e-6
17.	-12.	3.4560080023823295e-6
17.5	-12.	3.7834392984005328e-6
18.	-12.	4.124873082625348e-6
18.5	-12.	4.583604694638732e-6
19.	-12.	5.042336306652117e-6
19.5	-12.	5.501067918665502e-6
20.	-12.	5.9597995306788875e-6
20.5	-12.	6.44333924352892e-6
21.	-12.	6.9321371018771305e-6
21.5	-12.	7.420934960225342e-6
22.	-12.	7.909732818573552e-6
22.5	-12.	8.340715037763108e-6
23.	-12.	8.723152929538967e-6
23.5	-12.	9.105590821314827e-6
24.	-12.	9.488028713090687e-6
24.5	-12.	9.823040612959441e-6
25.	-12.	0.000010024500927809614
25.5	-12.	0.000010225961242659788
26.	-12.	0.00001042742155750996
26.5	-12.	0.000010628881872360132
27.	-12.	0.000010701219524281428
27.5	-12.	0.000010770992492062344
28.	-12.	0.000010840765459843261
28.5	-12.	0.000010910538427624177
29.	-12.	0.000010975996528189353
29.5	-12.	0.000011039596531790372
30.	-12.	0.00001110319653539139
30.5	-12.	0.00001116679653899241
31.	-12.	0.000011254559588743366
31.5	-12.	0.00001137604010166392
32.	-12.	0.000011497520614584475
32.5	-12.	0.00001161900112750503
33.	-12.	0.000011736500391811851
33.5	-12.	0.000011828692852640423
34.	-12.	0.000011920885313468996
34.5	-12.	0.00001201307777429757
35.	-12.	0.000012105270235126142
35.5	-12.	0.000012033539280278726
36.	-12.	0.000011933874742519205
36.5	-12.	0.000011834210204759685
37.	-12.	0.000011734545667000164
37.5	-12.	0.000011483138738704175
38.	-12.	0.000011118595064225167
38.5	-12.	0.000010754051389746158
39.	-12.	0.000010389507715267149
39.5	-12.	9.971871519713342e-6
40.	-12.	9.425094743412599e-6
40.5	-12.	8.878317967111854e-6
41.	-12.	8.33154119081111e-6
41.5	-12.	7.784521176413795e-6
42.	-12.	7.212959409807616e-6
42.5	-12.	6.641397643201438e-6
43.	-12.	6.069835876595258e-6
43.5	-12.	5.49827410998908e-6
44.	-12.	4.996848233832848e-6
44.5	-12.	4.521589426732476e-6
45.	-12.	4.046330619632105e-6
45.5	-12.	3.571071812531733e-6
46.	-12.	3.1578605328962213e-6
46.5	-12.	2.8214870140938048e-6
47.	-12.	2.485113495291389e-6
47.5	-12.	2.148739976488973e-6
48.	-12.	1.8332707290543735e-6
48.5	-12.	1.6234182279228065e-6
49.	-12.	1.4135657267912396e-6
49.5	-12.	1.2037132256596725e-6
50.	-12.	9.938607245281053e-7
50.5	-12.	8.672066736673824e-7
51.	-12.	7.515026956198922e-7
51.5	-12.	6.357987175724021e-7
52.	-12.	5.20094739524912e-7
52.5	-12.	4.39953685179072e-7
53.	-12.	3.8330828557416555e-7
53.5	-12.	3.26662885969259e-7
54.	-12.	2.700174863643525e-7
54.5	-12.	2.2297230936628794e-7
55.	-12.	1.962683322797141e-7
55.5	-12.	1.695643551931403e-7
56.	-12.	1.4286037810656648e-7
56.5	-12.	1.1665830045916132e-7
57.	-12.	1.027895068909858e-7
57.5	-12.	8.892071332281029e-8
58.	-12.	7.505191975463476e-8
58.5	-12.	6.118312618645924e-8
59.	-12.	5.20029680439324e-8
59.5	-12.	4.4323193023222386e-8
60.	-12.	3.664341800251237e-8
60.5	-12.	2.896364298180236e-8
61.	-12.	2.313642141833597e-8
61.5	-12.	1.9348211736769464e-8
62.	-12.	1.556000205520296e-8
62.5	-12.	1.1771792373636453e-8
63.	-12.	8.43271513464119e-9
63.5	-12.	6.953513123784318e-9
64.	-12.	5.474311112927446e-9
64.5	-12.	3.995109102070574e-9
65.	-12.	2.515907091213701e-9
-35.	-11.5	2.8798863310870106e-14
-34.5	-11.5	4.751706672368358e-14
-34.	-11.5	6.623527013649707e-14
-33.5	-11.5	8.495347354931054e-14
-33.	-11.5	2.2650725573157027e-13
-32.5	-11.5	3.875005838338022e-13
-32.	-11.5	5.484939119360341e-13
-31.5	-11.5	7.094872400382662e-13
-31.	-11.5	1.3716250742207545e-12
-30.5	-11.5	2.393933489448021e-12
-30.	-11.5	3.4162419046752877e-12
-29.5	-11.5	4.438550319902553e-12
-29.	-11.5	6.584958388378073e-12
-28.5	-11.5	1.1350443011003149e-11
-28.	-11.5	1.6115927633628226e-11
-27.5	-11.5	2.08814122562533e-11
-27.	-11.5	2.5860751746954286e-11
-26.5	-11.5	4.2015856855688293e-11
-26.	-11.5	5.8170961964422307e-11
-25.5	-11.5	7.43260670731563e-11
-25.	-11.5	9.048117218189031e-11
-24.5	-11.5	1.2360093921320035e-10
-24.	-11.5	1.627668939553211e-10
-23.5	-11.5	2.0193284869744187e-10
-23.	-11.5	2.4109880343956263e-10
-22.5	-11.5	2.9232568215194795e-10
-22.	-11.5	3.579575061906383e-10
-21.5	-11.5	4.235893302293289e-10
-21.	-11.5	4.892211542680193e-10
-20.5	-11.5	5.555717619652096e-10
-20.	-11.5	6.253301137334383e-10
-19.5	-11.5	6.950884655016671e-10
-19.	-11.5	7.648468172698958e-10
-18.5	-11.5	8.346051690381245e-10
-18.	-11.5	8.722819600030599e-10
-17.5	-11.5	9.061008671766135e-10
-17.	-11.5	9.39919774350167e-10
-16.5	-11.5	9.737386815237208e-10
-16.	-11.5	9.828556816682856e-10
-15.5	-11.5	9.762542662307905e-10
-15.	-11.5	9.696528507932955e-10
-14.5	-11.5	9.630514353558003e-10
-14.	-11.5	9.86378026140899e-10
-13.5	-11.5	1.0705787435694535e-9
-13.	-11.5	1.1547794609980084e-9
-12.5	-11.5	1.238980178426563e-9
-12.	-11.5	1.352763841531472e-9
-11.5	-11.5	2.052432522256016e-9
-11.	-11.5	2.7521012029805605e-9
-10.5	-11.5	3.4517698837051048e-9
-10.	-11.5	4.151438564429649e-9
-9.5	-11.5	6.542916521613521e-9
-9.	-11.5	9.449669974098506e-9
-8.5	-11.5	1.235642342658349e-8
-8.	-11.5	1.5263176879068473e-8
-7.5	-11.5	2.0951049948691558e-8
-7.	-11.5	2.9592004103890483e-8
-6.5	-11.5	3.823295825908941e-8
-6.	-11.5	4.687391241428833e-8
-5.5	-11.5	5.7650167342570075e-8
-5.	-11.5	7.678526058732793e-8
-4.5	-11.5	9.592035383208577e-8
-4.	-11.5	1.1505544707684362e-7
-3.5	-11.5	1.3419054032160148e-7
-3.	-11.5	1.6478458697789079e-7
-2.5	-11.5	1.9634878112954676e-7
-2.	-11.5	2.2791297528120268e-7
-1.5	-11.5	2.594771694328586e-7
-1.	-11.5	2.961978321106099e-7
-0.5	-11.5	3.358137821555351e-7
0.	-11.5	3.754297322004603e-7
0.5	-11.5	4.1504568224538545e-7
1.	-11.5	4.555552551425833e-7
1.5	-11.5	4.976612006552702e-7
2.	-11.5	5.397671461679571e-7
2.5	-11.5	5.81873091680644e-7
3.	-11.5	6.243274921255019e-7
3.5	-11.5	6.709380432352597e-7
4.	-11.5	7.175485943450175e-7
4.5	-11.5	7.641591454547751e-7
5.	-11.5	8.107696965645329e-7
5.5	-11.5	8.654008881691134e-7
6.	-11.5	9.220898341911844e-7
6.5	-11.5	9.787787802132555e-7
7.	-11.5	1.0354677262353266e-6
7.5	-11.5	1.0972467981364962e-6
8.	-11.5	1.1638330303094232e-6
8.5	-11.5	1.2304192624823504e-6
9.	-11.5	1.2970054946552777e-6
9.5	-11.5	1.3672257739508222e-6
10.	-11.5	1.4494245189379338e-6
10.5	-11.5	1.5316232639250454e-6
11.	-11.5	1.613822008912157e-6
11.5	-11.5	1.6960207538992686e-6
12.	-11.5	1.826803892500491e-6
12.5	-11.5	1.9600777088454745e-6
13.	-11.5	2.0933515251904574e-6
13.5	-11.5	2.2266253415354408e-6
14.	-11.5	2.4359227072507532e-6
14.5	-11.5	2.6827145083287236e-6
15.	-11.5	2.929506309406694e-6
15.5	-11.5	3.1762981104846643e-6
16.	-11.5	3.4844907469257667e-6
16.5	-11.5	3.889460855761828e-6
17.	-11.5	4.294430964597889e-6
17.5	-11.5	4.6994010734339505e-6
18.	-11.5	5.117780023282608e-6
18.5	-11.5	5.6484838614462805e-6
19.	-11.5	6.179187699609952e-6
19.5	-11.5	6.709891537773626e-6
20.	-11.5	7.2405953759372975e-6
20.5	-11.5	7.773599405713174e-6
21.	-11.5	8.307090967454933e-6
21.5	-11.5	8.84058252919669e-6
22.	-11.5	9.37407409093845e-6
22.5	-11.5	9.832363961932963e-6
23.	-11.5	0.000010227511479909813
23.5	-11.5	0.000010622658997886663
24.	-11.5	0.000011017806515863513
24.5	-11.5	0.000011363130223104147
25.	-11.5	0.00001156815008791759
25.5	-11.5	0.000011773169952731034
26.	-11.5	0.000011978189817544478
26.5	-11.5	0.000012183209682357921
27.	-11.5	0.000012278148010953818
27.5	-11.5	0.000012370899857613223
28.	-11.5	0.000012463651704272628
28.5	-11.5	0.000012556403550932034
29.	-11.5	0.00001266227078242617
29.5	-11.5	0.00001277378584861062
30.	-11.5	0.000012885300914795068
30.5	-11.5	0.000012996815980979517
31.	-11.5	0.00001313343417659832
31.5	-11.5	0.000013305081641163269
32.	-11.5	0.00001347672910572822
32.5	-11.5	0.000013648376570293169
33.	-11.5	0.00001381173727302442
33.5	-11.5	0.000013922423181101272
34.	-11.5	0.000014033109089178127
34.5	-11.5	0.000014143794997254981
35.	-11.5	0.000014254480905331835
35.5	-11.5	0.000014156476212338619
36.	-11.5	0.000014022909325964252
36.5	-11.5	0.000013889342439589885
37.	-11.5	0.00001375577555321552
37.5	-11.5	0.000013444926288239959
38.	-11.5	0.000013001898062595492
38.5	-11.5	0.000012558869836951027
39.	-11.5	0.00001211584161130656
39.5	-11.5	0.000011614841851857958
40.	-11.5	0.000010972833954338277
40.5	-11.5	0.000010330826056818596
41.	-11.5	9.688818159298915e-6
41.5	-11.5	9.046648554262308e-6
42.	-11.5	8.388163306788585e-6
42.5	-11.5	7.729678059314862e-6
43.	-11.5	7.07119281184114e-6
43.5	-11.5	6.412707564367418e-6
44.	-11.5	5.837744714297938e-6
44.5	-11.5	5.293943318464897e-6
45.	-11.5	4.750141922631854e-6
45.5	-11.5	4.206340526798812e-6
46.	-11.5	3.732614149846526e-6
46.5	-11.5	3.3456665336463683e-6
47.	-11.5	2.958718917446212e-6
47.5	-11.5	2.5717713012460547e-6
48.	-11.5	2.208266167747968e-6
48.5	-11.5	1.963201840183433e-6
49.	-11.5	1.718137512618898e-6
49.5	-11.5	1.4730731850543625e-6
50.	-11.5	1.2280088574898273e-6
50.5	-11.5	1.0775765389099614e-6
51.	-11.5	9.395991084376422e-7
51.5	-11.5	8.016216779653228e-7
52.	-11.5	6.636442474930036e-7
52.5	-11.5	5.668556646979192e-7
53.	-11.5	4.972796629695683e-7
53.5	-11.5	4.2770366124121735e-7
54.	-11.5	3.581276595128664e-7
54.5	-11.5	2.99822380209509e-7
55.	-11.5	2.653977990297892e-7
55.5	-11.5	2.309732178500695e-7
56.	-11.5	1.965486366703497e-7
56.5	-11.5	1.627299146298332e-7
57.	-11.5	1.4379910098819532e-7
57.5	-11.5	1.2486828734655745e-7
58.	-11.5	1.0593747370491959e-7
58.5	-11.5	8.700666006328172e-8
59.	-11.5	7.418480823792543e-8
59.5	-11.5	6.331784997303491e-8
60.	-11.5	5.245089170814442e-8
60.5	-11.5	4.158393344325391e-8
61.	-11.5	3.3301056507947606e-8
61.5	-11.5	2.7862347180445424e-8
62.	-11.5	2.242363785294324e-8
62.5	-11.5	1.698492852544106e-8
63.	-11.5	1.2188687615083735e-8
63.5	-11.5	1.0052933858734384e-8
64.	-11.5	7.917180102385033e-9
64.5	-11.5	5.781426346035683e-9
65.	-11.5	3.645672589686332e-9
-35.	-11.	4.3360236551595336e-14
-34.5	-11.	7.154278963754467e-14
-34.	-11.	9.972534272349406e-14
-33.5	-11.	1.2790789580944355e-13
-33.	-11.	3.4103450338125543e-13
-32.5	-11.	5.834297355309001e-13
-32.	-11.	8.258249676805444e-13
-31.5	-11.	1.0682201998301899e-12
-31.	-11.	2.065150041672738e-12
-30.5	-11.	3.6043609331811607e-12
-30.	-11.	5.143571824689585e-12
-29.5	-11.	6.682782716198009e-12
-29.	-11.	9.914464409607754e-12
-28.5	-11.	1.708948918922294e-11
-28.	-11.	2.4264513968838126e-11
-27.5	-11.	3.1439538748453286e-11
-27.	-11.	3.893654873411439e-11
-26.5	-11.	6.326006927629973e-11
-26.	-11.	8.758358981848513e-11
-25.5	-11.	1.1190711036067022e-10
-25.	-11.	1.362306309028555e-10
-24.5	-11.	1.8609667671814593e-10
-24.	-11.	2.4506605174295066e-10
-23.5	-11.	3.040354267677552e-10
-23.	-11.	3.630048017925595e-10
-22.5	-11.	4.4013337896295247e-10
-22.	-11.	5.389503702815006e-10
-21.5	-11.	6.3776736160005e-10
-21.	-11.	7.365843529185977e-10
-20.5	-11.	8.364800763024707e-10
-20.	-11.	9.414900545200174e-10
-19.5	-11.	1.0465000327375633e-9
-19.	-11.	1.1515100109551092e-9
-18.5	-11.	1.2565199891726575e-9
-18.	-11.	1.312912705200445e-9
-17.5	-11.	1.363459080118672e-9
-17.	-11.	1.4140054550369008e-9
-16.5	-11.	1.4645518299551262e-9
-16.	-11.	1.476054592465725e-9
-15.5	-11.	1.4627129684709513e-9
-15.	-11.	1.449371344476176e-9
-14.5	-11.	1.436029720481399e-9
-14.	-11.	1.4609474204488283e-9
-13.5	-11.	1.5636853037871742e-9
-13.	-11.	1.6664231871255201e-9
-12.5	-11.	1.769161070463866e-9
-12.	-11.	1.911310567342376e-9
-11.5	-11.	2.8340001140866484e-9
-11.	-11.	3.756689660830917e-9
-10.5	-11.	4.6793792075751895e-9
-10.	-11.	5.602068754319462e-9
-9.5	-11.	8.756128079971395e-9
-9.	-11.	1.2589797207995889e-8
-8.5	-11.	1.642346633602039e-8
-8.	-11.	2.0257135464044877e-8
-7.5	-11.	2.7707172530182697e-8
-7.	-11.	3.899718386089925e-8
-6.5	-11.	5.028719519161583e-8
-6.	-11.	6.15772065223324e-8
-5.5	-11.	7.557933401728433e-8
-5.	-11.	1.0019829863332003e-7
-4.5	-11.	1.248172632493558e-7
-4.	-11.	1.494362278653915e-7
-3.5	-11.	1.7405519248142726e-7
-3.	-11.	2.1226006979578455e-7
-2.5	-11.	2.516151690111475e-7
-2.	-11.	2.9097026822651036e-7
-1.5	-11.	3.303253674418733e-7
-1.	-11.	3.7378552922468136e-7
-0.5	-11.	4.195506281428245e-7
0.	-11.	4.653157270609675e-7
0.5	-11.	5.110808259791104e-7
1.	-11.	5.551806987222291e-7
1.5	-11.	5.963058025707926e-7
2.	-11.	6.374309064193564e-7
2.5	-11.	6.785560102679202e-7
3.	-11.	7.194340602844833e-7
3.5	-11.	7.573654080066133e-7
4.	-11.	7.952967557287432e-7
4.5	-11.	8.332281034508733e-7
5.	-11.	8.711594511730033e-7
5.5	-11.	9.179696635778578e-7
6.	-11.	9.670578141392686e-7
6.5	-11.	1.0161459647006794e-6
7.	-11.	1.0652341152620904e-6
7.5	-11.	1.126822363370099e-6
8.	-11.	1.200215815071569e-6
8.5	-11.	1.2736092667730386e-6
9.	-11.	1.3470027184745086e-6
9.5	-11.	1.4292384577705436e-6
10.	-11.	1.5406199497254437e-6
10.5	-11.	1.6520014416803437e-6
11.	-11.	1.7633829336352435e-6
11.5	-11.	1.8747644255901434e-6
12.	-11.	2.0556048264061893e-6
12.5	-11.	2.2400060364767555e-6
13.	-11.	2.4244072465473216e-6
13.5	-11.	2.6088084566178873e-6
14.	-11.	2.8813979580949368e-6
14.5	-11.	3.1974814850321313e-6
15.	-11.	3.513565011969326e-6
15.5	-11.	3.82964853890652e-6
16.	-11.	4.2114289808972685e-6
16.5	-11.	4.69675819947106e-6
17.	-11.	5.182087418044851e-6
17.5	-11.	5.667416636618642e-6
18.	-11.	6.165474072088504e-6
18.5	-11.	6.770154857030357e-6
19.	-11.	7.37483564197221e-6
19.5	-11.	7.979516426914063e-6
20.	-11.	8.584197211855915e-6
20.5	-11.	9.16733508810251e-6
21.	-11.	9.745906885344524e-6
21.5	-11.	0.00001032447868258654
22.	-11.	0.000010903050479828556
22.5	-11.	0.000011388270636967945
23.	-11.	0.000011795109016309954
23.5	-11.	0.000012201947395651964
24.	-11.	0.000012608785774993973
24.5	-11.	0.000012963324674515283
25.	-11.	0.000013170588247895123
25.5	-11.	0.000013377851821274962
26.	-11.	0.000013585115394654799
26.5	-11.	0.000013792378968034638
27.	-11.	0.00001390920597441066
27.5	-11.	0.000014024236694806797
28.	-11.	0.000014139267415202932
28.5	-11.	0.000014254298135599066
29.	-11.	0.000014400333010280238
29.5	-11.	0.000014559719101133971
30.	-11.	0.000014719105191987705
30.5	-11.	0.000014878491282841437
31.	-11.	0.000015064006176539743
31.5	-11.	0.00001528598157865701
32.	-11.	0.000015507956980774273
32.5	-11.	0.00001572993238289154
33.	-11.	0.000015939309261735423
33.5	-11.	0.000016068603637945374
34.	-11.	0.000016197898014155327
34.5	-11.	0.000016327192390365278
35.	-11.	0.000016456486766575228
35.5	-11.	0.00001633232530831328
36.	-11.	0.00001616497337883291
36.5	-11.	0.00001599762144935254
37.	-11.	0.00001583026951987217
37.5	-11.	0.000015460046396861787
38.	-11.	0.000014938565694152635
38.5	-11.	0.000014417084991443483
39.	-11.	0.000013895604288734332
39.5	-11.	0.000013311146893630237
40.	-11.	0.000012573506969899432
40.5	-11.	0.00001183586704616863
41.	-11.	0.000011098227122437825
41.5	-11.	0.000010360500815208322
42.	-11.	9.614058758061711e-6
42.5	-11.	8.867616700915098e-6
43.	-11.	8.121174643768487e-6
43.5	-11.	7.374732586621879e-6
44.	-11.	6.72483920000056e-6
44.5	-11.	6.110967252797479e-6
45.	-11.	5.4970953055943966e-6
45.5	-11.	4.8832233583913135e-6
46.	-11.	4.34733722530856e-6
46.5	-11.	3.908026339920337e-6
47.	-11.	3.4687154545321144e-6
47.5	-11.	3.029404569143891e-6
48.	-11.	2.616066695151649e-6
48.5	-11.	2.3339548709493266e-6
49.	-11.	2.0518430467470044e-6
49.5	-11.	1.7697312225446813e-6
50.	-11.	1.4876193983423587e-6
50.5	-11.	1.3117315313134558e-6
51.	-11.	1.1498242139434965e-6
51.5	-11.	9.879168965735372e-7
52.	-11.	8.260095792035779e-7
52.5	-11.	7.110991991943464e-7
53.	-11.	6.272386795220392e-7
53.5	-11.	5.433781598497318e-7
54.	-11.	4.5951764017742486e-7
54.5	-11.	3.886884078876078e-7
55.	-11.	3.4547020427981313e-7
55.5	-11.	3.022520006720188e-7
56.	-11.	2.5903379706422423e-7
56.5	-11.	2.1653538995793244e-7
57.	-11.	1.917246988350897e-7
57.5	-11.	1.6691400771224717e-7
58.	-11.	1.421033165894046e-7
58.5	-11.	1.17292625466562e-7
59.	-11.	1.0021932678256741e-7
59.5	-11.	8.562202633008703e-8
60.	-11.	7.102472587760665e-8
60.5	-11.	5.6427425425126246e-8
61.	-11.	4.5267031627414256e-8
61.5	-11.	3.7889467134115666e-8
62.	-11.	3.051190264081709e-8
62.5	-11.	2.3134338147518513e-8
63.	-11.	1.662578312922434e-8
63.5	-11.	1.3715830755453943e-8
64.	-11.	1.0805878381683546e-8
64.5	-11.	7.895926007913147e-9
65.	-11.	4.985973634142747e-9
-35.	-10.5	1.2172297495717998e-13
-34.5	-10.5	2.0083838877144916e-13
-34.	-10.5	2.7995380258571844e-13
-33.5	-10.5	3.590692163999877e-13
-33.	-10.5	9.573684891849594e-13
-32.5	-10.5	1.637832054827725e-12
-32.	-10.5	2.3182956204704905e-12
-31.5	-10.5	2.998759186113256e-12
-31.	-10.5	5.797388615472042e-12
-30.5	-10.5	1.0118335501428145e-11
-30.	-10.5	1.4439282387384252e-11
-29.5	-10.5	1.8760229273340355e-11
-29.	-10.5	2.7832369503616146e-11
-28.5	-10.5	4.7974470529966436e-11
-28.	-10.5	6.811657155631673e-11
-27.5	-10.5	8.825867258266698e-11
-27.	-10.5	1.0930467087952067e-10
-26.5	-10.5	1.775871156917754e-10
-26.	-10.5	2.458695605040302e-10
-25.5	-10.5	3.1415200531628485e-10
-25.	-10.5	3.824344501285396e-10
-24.5	-10.5	5.224227181872571e-10
-24.	-10.5	6.879668664211865e-10
-23.5	-10.5	8.535110146551157e-10
-23.	-10.5	1.0190551628890449e-9
-22.5	-10.5	1.2355773175006167e-9
-22.	-10.5	1.512984972802221e-9
-21.5	-10.5	1.7903926281038257e-9
-21.	-10.5	2.06780028340543e-9
-20.5	-10.5	2.3482040732365865e-9
-20.	-10.5	2.642812498298908e-9
-19.5	-10.5	2.9374209233612293e-9
-19.	-10.5	3.2320293484235508e-9
-18.5	-10.5	3.526637773485873e-9
-18.	-10.5	3.681971618007069e-9
-17.5	-10.5	3.820557363827098e-9
-17.	-10.5	3.9591431096471264e-9
-16.5	-10.5	4.0977288554671544e-9
-16.	-10.5	4.110405703635235e-9
-15.5	-10.5	4.042963702013711e-9
-15.	-10.5	3.975521700392186e-9
-14.5	-10.5	3.90807969877066e-9
-14.	-10.5	3.889382477269381e-9
-13.5	-10.5	3.969833053859879e-9
-13.	-10.5	4.050283630450377e-9
-12.5	-10.5	4.130734207040876e-9
-12.	-10.5	4.278703119592716e-9
-11.5	-10.5	5.763860758620119e-9
-11.	-10.5	7.24901839764752e-9
-10.5	-10.5	8.734176036674924e-9
-10.	-10.5	1.0219333675702328e-8
-9.5	-10.5	1.5382442068827184e-8
-9.	-10.5	2.1665746410089246e-8
-8.5	-10.5	2.7949050751351305e-8
-8.	-10.5	3.423235509261336e-8
-7.5	-10.5	4.619104628412934e-8
-7.	-10.5	6.417604337688424e-8
-6.5	-10.5	8.216104046963915e-8
-6.	-10.5	1.0014603756239407e-7
-5.5	-10.5	1.2217069234150755e-7
-5.	-10.5	1.6000897201124028e-7
-4.5	-10.5	1.9784725168097306e-7
-4.	-10.5	2.3568553135070582e-7
-3.5	-10.5	2.7352381102043857e-7
-3.	-10.5	3.297101750603392e-7
-2.5	-10.5	3.8744993996131514e-7
-2.	-10.5	4.4518970486229104e-7
-1.5	-10.5	5.029294697632669e-7
-1.	-10.5	5.631375237150419e-7
-0.5	-10.5	6.247314886000745e-7
0.	-10.5	6.863254534851068e-7
0.5	-10.5	7.479194183701391e-7
1.	-10.5	8.035670146865684e-7
1.5	-10.5	8.485919865699045e-7
2.	-10.5	8.936169584532409e-7
2.5	-10.5	9.386419303365772e-7
3.	-10.5	9.82513938494672e-7
3.5	-10.5	1.0126341224974567e-6
4.	-10.5	1.0427543065002412e-6
4.5	-10.5	1.0728744905030261e-6
5.	-10.5	1.1029946745058106e-6
5.5	-10.5	1.1442977829911145e-6
6.	-10.5	1.1884699531516328e-6
6.5	-10.5	1.232642123312151e-6
7.	-10.5	1.2768142934726694e-6
7.5	-10.5	1.3448361859173436e-6
8.	-10.5	1.4353819687686645e-6
8.5	-10.5	1.5259277516199854e-6
9.	-10.5	1.6164735344713063e-6
9.5	-10.5	1.723383594572855e-6
10.	-10.5	1.884233223148672e-6
10.5	-10.5	2.045082851724489e-6
11.	-10.5	2.205932480300306e-6
11.5	-10.5	2.3667821088761224e-6
12.	-10.5	2.627377122958386e-6
12.5	-10.5	2.893085581775537e-6
13.	-10.5	3.1587940405926873e-6
13.5	-10.5	3.4245024994098376e-6
14.	-10.5	3.796187260236845e-6
14.5	-10.5	4.220139004631354e-6
15.	-10.5	4.644090749025863e-6
15.5	-10.5	5.068042493420371e-6
16.	-10.5	5.5626917558795005e-6
16.5	-10.5	6.168771539803475e-6
17.	-10.5	6.774851323727449e-6
17.5	-10.5	7.380931107651422e-6
18.	-10.5	7.997812826679619e-6
18.5	-10.5	8.705181572366428e-6
19.	-10.5	9.412550318053237e-6
19.5	-10.5	0.000010119919063740046
20.	-10.5	0.000010827287809426854
20.5	-10.5	0.000011470148335614583
21.	-10.5	0.000012099336166492494
21.5	-10.5	0.000012728523997370407
22.	-10.5	0.00001335771182824832
22.5	-10.5	0.00001386445775252557
23.	-10.5	0.000014268396545554673
23.5	-10.5	0.000014672335338583773
24.	-10.5	0.000015076274131612874
24.5	-10.5	0.00001542432282748009
25.	-10.5	0.000015614985019393268
25.5	-10.5	0.00001580564721130644
26.	-10.5	0.00001599630940321962
26.5	-10.5	0.000016186971595132792
27.	-10.5	0.00001631549024239554
27.5	-10.5	0.000016442774570602464
28.	-10.5	0.000016570058898809385
28.5	-10.5	0.00001669734322701631
29.	-10.5	0.00001688008722910193
29.5	-10.5	0.00001708671364668603
30.	-10.5	0.000017293340064270124
30.5	-10.5	0.000017499966481854227
31.	-10.5	0.000017734973172077543
31.5	-10.5	0.00001800958210415059
32.	-10.5	0.000018284191036223637
32.5	-10.5	0.000018558799968296684
33.	-10.5	0.000018816409130507946
33.5	-10.5	0.000018965959269832895
34.	-10.5	0.00001911550940915784
34.5	-10.5	0.00001926505954848279
35.	-10.5	0.000019414609687807735
35.5	-10.5	0.000019265966715112694
36.	-10.5	0.000019066509757215602
36.5	-10.5	0.000018867052799318504
37.	-10.5	0.000018667595841421412
37.5	-10.5	0.00001823897959120648
38.	-10.5	0.00001763950576718647
38.5	-10.5	0.00001704003194316646
39.	-10.5	0.00001644055811914645
39.5	-10.5	0.000015771295820544288
40.	-10.5	0.000014932282228265845
40.5	-10.5	0.000014093268635987402
41.	-10.5	0.00001325425504370896
41.5	-10.5	0.000012415141503419126
42.	-10.5	0.000011565943608071797
42.5	-10.5	0.000010716745712724467
43.	-10.5	9.867547817377138e-6
43.5	-10.5	9.018349922029809e-6
44.	-10.5	8.273567808262179e-6
44.5	-10.5	7.5677422821929315e-6
45.	-10.5	6.861916756123684e-6
45.5	-10.5	6.156091230054436e-6
46.	-10.5	5.534491025335333e-6
46.5	-10.5	5.017192883283563e-6
47.	-10.5	4.499894741231793e-6
47.5	-10.5	3.982596599180023e-6
48.	-10.5	3.4936919687228217e-6
48.5	-10.5	3.1482427239124326e-6
49.	-10.5	2.802793479102043e-6
49.5	-10.5	2.457344234291654e-6
50.	-10.5	2.111894989481265e-6
50.5	-10.5	1.8865300570936068e-6
51.	-10.5	1.6769698898244734e-6
51.5	-10.5	1.46740972255534e-6
52.	-10.5	1.2578495552862066e-6
52.5	-10.5	1.1037033382754536e-6
53.	-10.5	9.861679200287448e-7
53.5	-10.5	8.686325017820356e-7
54.	-10.5	7.510970835353268e-7
54.5	-10.5	6.496434038290419e-7
55.	-10.5	5.822641275998133e-7
55.5	-10.5	5.148848513705849e-7
56.	-10.5	4.4750557514135636e-7
56.5	-10.5	3.811029298941882e-7
57.	-10.5	3.3869925018138714e-7
57.5	-10.5	2.962955704685861e-7
58.	-10.5	2.5389189075578514e-7
58.5	-10.5	2.1148821104298408e-7
59.	-10.5	1.81430761450046e-7
59.5	-10.5	1.55324157595417e-7
60.	-10.5	1.2921755374078797e-7
[truncated: 34,381 more rows]
