# Supplementary material for: Myosin V executes steps of variable length via structurally constrained diffusion
Source: eLife. 2020 Jan 15;9:e51569. doi: 10.7554/eLife.51569 (PMC7054003; doi:10.7554/eLife.51569)
Supplement: Source data 1. [file elife-51569-data1.zip › myosin_elife_source_data/Figure 3/BD_diffusion_contours/lastbead_rz_12kbT.dat]

46.4195 -0.574
56.8756 18.678
42.2461 -5.719
63.7556 25.286
14.5582 34.999
25.9673 27.713
36.4161 34.678
32.7172 48.513
57.4235 27.850
45.5019 29.307
47.7761 13.429
41.9275 32.106
44.2813 27.951
35.7242 37.090
30.2572 53.232
28.892 33.686
42.472 26.763
47.4037 42.081
55.4763 45.335
43.4406 49.334
15.2968 46.097
26.2977 19.317
21.4293 37.145
21.4027 47.874
41.3718 41.846
25.6372 44.758
20.9078 9.021
37.3049 27.059
25.6202 45.135
26.0901 57.162
59.8684 34.366
23.9105 48.918
35.3536 47.620
64.5148 8.047
58.4275 22.163
54.7224 39.188
13.0063 46.544
33.6812 51.643
18.6578 51.372
30.6246 48.386
23.2309 35.503
32.9228 24.612
28.8789 31.937
44.8959 29.796
22.0877 50.130
37.9261 41.063
43.062 24.260
31.8761 29.827
47.6341 -10.854
66.2996 19.541
53.0737 28.151
66.535 19.830
61.791 -3.312
57.5524 -4.729
56.1885 -0.399
40.7043 1.993
30.5996 47.906
54.9849 13.194
41.7156 20.366
16.3363 57.520
19.1925 47.111
5.73718 41.045
64.8209 24.966
56.3836 -4.097
61.0691 -13.346
50.9515 10.683
56.1618 5.212
54.3623 -8.519
49.1172 5.377
31.9688 46.700
34.0044 45.677
41.536 29.846
47.1261 13.074
48.5937 -20.205
45.48 8.879
58.751 -0.011
36.648 30.833
51.3869 17.787
70.3996 -9.398
52.6557 -3.469
55.7326 -11.957
56.5034 -1.436
38.9616 -11.087
34.8485 -13.296
52.3061 16.141
48.0967 35.207
57.6968 25.711
59.9615 -4.153
70.061 8.077
62.4334 5.471
61.8841 12.464
53.556 11.983
55.203 24.417
49.6701 27.081
23.2677 46.140
53.8317 36.654
49.2854 45.032
51.7315 21.155
52.5198 31.877
33.6657 50.827
5.85756 36.685
53.4476 -13.445
47.8427 -21.040
50.7063 -5.942
60.6114 9.222
52.3841 1.697
42.6651 36.900
29.4173 26.517
59.2039 18.391
46.8999 10.984
36.2529 40.804
43.6232 33.423
44.6852 28.200
42.3282 -4.262
63.5364 8.549
51.3357 -22.866
61.1094 -0.265
59.9473 0.119
44.3693 -22.930
57.7814 -1.847
58.9033 15.800
51.9731 24.832
26.7811 47.044
63.6103 9.479
62.8119 0.094
49.623 9.290
46.5018 1.027
41.4703 -23.628
51.5828 -23.252
55.8582 -11.221
33.2151 -24.355
51.5664 -0.494
42.1436 -37.142
36.4781 -14.126
34.8146 -21.317
49.2797 -26.044
29.4535 -17.880
32.6754 14.979
32.4348 45.176
46.8825 30.364
54.4378 -1.002
49.0047 -15.564
52.1662 -14.068
52.8641 -9.813
61.0621 -11.367
56.5982 0.094
51.8253 24.217
19.0238 50.132
47.7388 9.039
55.982 -11.154
14.0891 48.166
45.6341 41.893
5.57567 47.328
43.1382 45.687
39.853 45.679
28.8563 48.299
23.8977 30.175
22.5523 42.264
45.7606 41.043
31.0267 25.952
41.22 31.341
51.7157 -19.358
40.1663 -28.303
48.7583 -24.117
58.288 -6.349
52.9642 -21.619
32.0147 -16.249
44.1671 -14.432
55.281 3.412
31.4599 11.483
46.4161 -7.067
49.6793 -4.342
32.0837 -13.907
43.3523 -33.073
42.811 -7.769
56.8451 5.591
45.4258 19.583
43.8138 18.473
49.5757 3.888
26.4925 52.388
15.4738 47.035
5.90446 41.617
51.3251 -6.816
40.7493 -20.780
37.6567 8.410
33.4917 13.525
57.8297 -1.856
47.5166 -22.271
53.3936 -12.281
32.4923 -23.571
53.0173 -8.337
45.0211 -3.858
46.9084 -19.928
59.9172 6.621
39.9353 -1.574
38.3173 32.568
46.1636 9.840
19.5665 50.374
48.7403 2.469
40.7977 45.510
61.2118 19.298
55.0403 -5.624
38.5029 26.742
50.7799 30.133
29.9384 41.975
53.9662 35.536
56.176 14.949
57.054 -14.404
61.8964 -15.067
57.2461 -23.867
50.2753 -13.610
29.5747 -21.540
51.9641 -10.294
49.1106 -10.874
49.3953 37.610
66.2366 21.803
64.6577 12.661
54.9677 -7.375
59.643 14.364
56.3835 -13.234
38.0286 -7.894
57.7041 -13.954
46.7515 -11.302
54.9498 21.313
55.9021 -11.589
62.612 -10.404
47.1046 7.765
65.3123 0.194
21.009 45.449
44.3613 40.026
45.4025 6.734
44.3821 0.131
47.7666 10.873
63.88 19.329
51.5128 -1.081
46.1557 -14.823
35.1445 31.009
30.6161 35.892
5.4854 41.611
58.0457 -5.285
44.8216 -7.580
62.3262 -0.110
55.4063 -15.868
60.4344 27.276
63.4742 9.709
45.0576 -22.020
53.6658 -16.891
44.1404 -19.365
52.2653 -23.257
55.8899 -16.394
62.2841 -13.121
51.6048 -10.915
70.0954 9.507
64.0011 9.550
40.5351 -14.172
60.08 9.984
55.0001 -6.081
43.7449 33.257
57.4137 9.101
53.0803 -4.068
48.5309 0.736
45.6668 25.665
60.6293 29.120
40.9612 46.621
18.0145 48.402
38.1751 30.449
48.2965 34.999
45.6944 50.374
31.8882 38.542
51.2374 28.416
31.7479 16.689
58.1911 3.813
43.1807 48.117
8.72238 50.068
34.0414 33.464
41.9202 40.315
43.9407 -19.550
34.0733 -18.543
50.6005 3.697
53.7432 -4.990
57.2736 -15.735
44.9972 -14.382
51.7385 -20.071
66.286 -3.066
49.5247 -4.377
45.5547 -20.998
49.2359 -18.629
43.7943 -12.202
56.5292 -5.698
38.5683 -17.290
57.4821 -4.620
46.5548 -6.820
51.3839 25.506
46.3565 -0.552
51.5726 17.552
50.3453 -25.380
43.4226 -16.525
62.6044 0.543
56.6407 15.047
62.6069 19.956
49.6623 -2.386
44.5533 42.647
37.9222 43.215
23.0971 46.304
29.0621 33.766
40.3761 32.897
38.2769 -12.193
39.2052 4.572
43.9204 36.737
60.678 -2.677
65.8657 9.890
49.6663 -9.491
56.8814 -6.789
51.7321 -3.534
41.0137 -8.052
60.468 -7.368
58.8483 -6.314
53.9285 31.485
24.7632 49.013
5.68643 36.809
43.0399 25.077
27.2857 25.086
41.2053 27.381
27.1489 49.029
28.5216 44.597
47.0439 36.060
30.5506 30.663
56.419 3.276
53.8612 -0.579
42.572 43.753
58.9871 28.045
60.7048 20.886
52.5074 3.282
62.9834 11.641
52.6942 -12.017
51.4377 38.923
5.86153 41.568
36.9445 30.619
42.1825 27.809
36.5243 45.874
47.3709 36.860
61.7469 -1.041
47.4628 6.696
59.7591 -1.882
48.1493 -25.602
59.8026 -7.727
36.9833 -12.370
41.7136 6.703
55.8379 27.533
32.206 -19.485
69.4028 6.830
64.4758 -12.186
42.5777 -12.309
60.8258 -4.036
65.5563 10.764
66.3802 6.816
48.5688 -17.967
69.1129 -4.314
48.9028 -19.439
48.0015 -21.329
39.0836 -5.333
57.9083 18.695
56.6822 22.467
54.334 44.424
23.2401 30.992
12.7363 45.669
9.90094 43.910
15.3788 45.648
24.9127 22.291
19.2044 38.770
26.5846 39.575
48.7402 9.507
53.5793 -8.920
43.5366 -25.663
34.1075 -18.736
63.1457 -3.754
61.4917 -3.908
60.7579 7.424
47.2804 -4.900
37.5642 -22.038
67.6013 -2.509
35.6296 26.147
22.4211 49.734
19.2669 53.346
15.1489 45.249
35.8747 51.876
46.041 13.547
54.1554 20.683
41.9763 28.555
36.2173 14.918
34.1703 46.025
34.1556 35.599
45.9877 -3.141
52.3268 -7.111
58.6362 -7.218
38.2032 -19.818
22.9679 11.795
18.9955 38.587
43.2024 22.200
39.3669 29.449
34.8121 13.987
30.6585 40.891
34.0476 49.035
24.3471 42.663
39.0522 42.284
66.0823 12.150
51.4993 -4.165
49.9309 3.674
48.9843 20.095
49.0719 45.062
51.5184 1.633
62.2168 20.764
55.1347 -13.984
63.885 16.704
62.6075 2.243
52.6329 17.656
40.8744 30.118
33.2419 13.741
49.3368 30.293
59.4387 -5.956
46.0372 -6.407
67.6454 9.400
53.2275 -1.053
63.0282 28.090
53.3666 -2.572
56.9446 11.984
63.4413 14.557
47.9323 -16.310
42.1953 -28.023
63.1226 -4.152
55.4251 30.451
41.7511 7.664
28.1934 42.504
42.567 30.102
31.6879 -10.945
44.1181 -16.425
66.5705 6.862
65.0119 7.654
51.6997 -22.706
52.9132 12.453
50.4412 3.752
49.1252 20.363
59.3511 0.321
61.3619 -2.380
57.7398 0.676
60.0599 2.297
48.3853 43.436
21.6936 43.954
5.76187 35.533
45.859 24.290
53.7139 11.188
62.0979 -13.411
51.9346 -1.973
59.8634 -3.178
51.4203 32.473
41.7826 42.302
27.4593 38.157
49.294 33.893
60.8922 20.970
55.3642 37.577
62.3184 3.194
54.0784 14.892
38.0262 31.051
39.8828 -11.995
62.5321 20.745
63.623 -5.531
51.4841 -6.592
48.9279 -18.114
60.7917 2.445
52.7527 -9.175
45.6287 -11.580
65.6013 3.754
61.7746 33.248
55.2509 29.184
63.0692 -4.432
61.8118 -6.148
63.0019 23.732
54.0245 -12.912
65.5512 -10.155
59.5022 -6.512
52.8349 -22.396
43.4049 15.504
11.2433 37.395
36.983 43.627
41.3989 23.755
40.1102 37.977
38.7392 42.393
32.6411 32.202
50.7448 30.573
50.3808 -2.783
57.3395 7.935
26.4591 7.358
44.0224 17.923
45.3474 47.617
21.8744 25.275
5.37208 41.551
50.8041 -2.024
44.3961 -19.856
51.6668 -4.835
50.8848 1.195
33.5068 -22.824
53.7955 -11.371
57.148 10.764
54.6167 -3.185
57.1889 -9.550
45.5081 -9.658
37.9493 37.599
51.4583 15.864
33.158 30.583
43.9877 37.352
7.72726 37.242
38.4288 39.098
54.1677 11.228
65.2206 36.479
61.8446 18.746
61.2308 -1.831
50.4234 -12.435
58.8915 12.033
46.2629 34.638
31.3892 22.942
40.7669 36.845
38.9169 43.116
28.5685 -0.324
58.975 0.029
55.6943 11.645
63.3846 -6.484
58.2569 -6.894
54.9384 28.265
50.3218 5.198
63.3818 12.766
47.1411 17.015
40.4305 33.218
53.934 23.344
52.3257 27.680
49.0238 8.903
46.3735 20.450
49.2113 32.931
42.7779 42.142
37.0435 15.939
44.0383 -11.153
53.7076 4.691
37.4553 39.276
43.2448 20.566
31.0969 38.134
40.0135 45.754
26.9262 40.852
5.61255 36.454
55.2121 19.532
31.589 38.570
27.8495 27.388
5.91951 30.603
55.4163 16.082
67.5832 20.234
53.1117 29.481
29.5883 33.242
19.8577 1.018
52.1431 2.035
52.0036 -22.866
46.819 -16.584
57.2411 -8.126
62.8228 3.164
38.8255 31.867
51.2984 2.290
33.2607 30.514
38.5869 30.457
24.7103 36.455
40.8478 46.742
50.2605 45.539
63.8685 27.907
13.0279 46.651
9.31641 38.578
15.2964 49.307
54.446 15.937
53.4203 13.697
50.7105 2.993
65.0535 2.651
55.0368 11.547
27.7473 22.952
42.4408 25.375
39.3429 42.904
34.4556 42.865
29.1116 31.489
43.5245 37.720
20.2274 45.513
52.9782 14.525
57.8374 14.299
61.4619 6.596
59.1762 -2.581
53.5967 -5.679
61.6512 -11.282
55.4511 -20.950
53.5564 -19.284
60.0696 -9.022
65.0249 -2.883
46.0548 -18.705
54.853 -26.161
56.94 -9.700
32.2135 -20.921
42.8132 -9.003
57.018 5.897
51.0079 20.753
52.9585 33.095
43.5038 37.365
33.9062 46.357
30.8302 50.524
32.7969 48.377
58.3377 -0.786
47.2374 13.510
50.4759 35.989
22.117 21.601
37.0732 54.095
32.2248 44.997
46.4567 35.986
56.831 20.690
26.314 45.385
54.8976 24.974
52.4716 32.237
65.9348 16.747
51.6171 -17.286
39.6767 -22.605
48.5328 11.227
54.5306 10.898
50.4151 -15.906
65.4281 30.833
68.9689 15.574
42.9522 23.884
52.6986 -12.181
33.1218 27.762
51.1439 33.820
39.5705 -7.743
54.8287 -5.762
38.505 -6.586
32.9679 27.900
24.0568 21.961
63.722 17.307
49.8624 34.211
44.1716 6.001
42.4559 -29.585
65.3326 -4.186
64.9929 -0.847
57.6219 -1.246
39.6747 -9.408
53.0423 -8.714
60.1872 -8.315
46.6344 -18.943
38.8384 39.538
46.5042 25.785
17.524 34.285
31.7216 36.371
30.0145 48.542
6.05241 35.726
25.904 22.219
44.8422 11.347
5.66093 35.589
49.9487 -1.248
45.5761 -23.671
45.8719 -30.395
54.1777 2.975
46.8918 8.695
55.0507 13.414
55.4769 -6.892
58.6265 13.390
57.1228 18.233
34.2542 35.163
28.3473 48.468
14.5698 50.596
64.2614 22.203
43.2562 35.328
50.8064 16.040
52.0483 12.633
51.634 18.127
53.056 12.555
55.7147 -1.361
39.966 -9.151
35.9241 -17.065
48.5183 -16.660
44.2965 -15.288
52.537 24.426
30.188 42.725
25.6257 40.798
31.5085 51.736
16.7176 53.116
38.5799 48.572
57.5305 15.978
65.4659 20.983
30.5918 22.999
18.9784 37.703
41.535 31.553
53.8385 -6.120
56.475 7.583
50.8241 7.122
54.5853 -8.478
44.8106 -30.974
67.2266 -6.002
54.0051 17.544
56.9525 28.316
45.3296 4.029
50.371 -13.199
55.1768 -6.385
52.3391 -9.022
49.8934 13.724
51.9312 34.142
39.2782 47.143
52.6564 19.296
47.8182 -10.365
51.4819 -10.066
53.7755 -10.661
48.0391 -20.854
30.1476 -16.407
43.5776 34.414
54.9966 4.246
60.7766 3.007
59.2018 20.112
59.3275 17.860
54.3619 27.408
26.9619 57.433
36.7284 40.853
39.4246 45.674
37.0348 44.073
29.1518 38.855
31.7928 28.213
53.4196 14.905
45.538 20.110
51.0022 4.204
64.0446 -2.170
41.3767 21.232
51.8459 11.807
55.0354 6.389
50.2391 -11.501
47.5007 -0.422
41.4982 20.997
38.9164 28.492
51.6836 20.565
49.3008 21.027
36.9121 13.971
48.2401 8.804
57.2414 3.757
43.7054 15.955
40.5528 33.083
22.2075 41.054
36.9925 29.948
45.9432 36.566
48.0836 46.989
35.1567 50.798
27.785 50.849
36.0104 43.192
10.3967 37.827
5.87914 41.190
57.919 -9.887
33.3116 37.127
55.5121 26.381
56.5452 6.496
37.0606 -4.276
23.7007 12.464
51.2687 16.839
29.5016 46.367
50.6511 12.106
60.7091 32.610
54.5392 15.114
51.7231 37.887
51.2486 15.553
66.4684 0.091
58.0915 25.532
56.1209 3.666
35.2999 -6.998
35.1235 29.613
12.0452 46.573
5.88637 41.730
49.5759 15.798
39.3179 -4.475
64.0001 -6.599
30.6299 24.015
35.9731 47.137
56.9559 40.276
23.3937 50.438
38.0295 27.675
16.0691 56.711
31.974 30.394
47.8622 33.410
47.3947 -20.006
41.865 36.666
53.3096 21.904
42.2665 -5.912
51.9028 3.819
51.7635 -11.771
47.3512 -5.886
47.1669 7.886
42.7826 23.272
19.3013 35.093
61.4061 23.720
46.3594 -3.052
26.946 0.666
33.0879 34.611
22.4149 38.895
30.8468 32.107
12.0338 44.428
35.6377 43.296
47.4433 -4.126
47.5708 -9.220
54.236 8.244
56.9937 -8.229
41.1586 -3.793
47.2241 7.805
54.211 -24.305
52.1771 -15.987
62.7875 -4.864
54.9759 -4.387
48.6602 -8.107
63.5363 22.326
57.6316 1.220
47.0268 -18.577
56.7074 -3.748
59.5903 29.468
50.5788 36.996
23.1516 38.848
35.9777 19.742
58.5259 -5.235
60.4501 13.328
54.925 30.316
47.0039 12.938
38.7394 8.588
53.0406 -20.763
48.3102 -13.300
48.1247 -11.218
50.3475 19.033
48.3465 1.373
43.3844 4.407
49.3179 -4.272
69.1248 4.585
58.0823 -20.812
66.9602 7.168
46.7295 8.449
56.4656 32.941
31.293 54.735
52.7729 30.029
51.3724 -1.823
38.9412 35.124
41.4599 47.468
23.0812 37.280
69.6062 5.935
53.16 -16.999
54.2854 -8.454
48.7378 11.270
56.0457 -16.258
51.5283 -18.395
48.2538 44.552
32.4375 51.197
37.1178 5.442
46.595 21.275
57.0992 28.721
43.5677 7.252
60.9733 -1.860
42.5145 -0.235
46.3705 38.782
9.49181 40.320
5.74765 41.909
63.6277 -6.595
66.9756 12.932
30.2398 49.561
34.7846 28.029
24.8457 40.929
19.3447 38.873
27.582 40.417
43.5931 5.643
44.7156 25.514
34.6104 43.845
30.8452 31.496
36.934 41.564
53.6633 33.700
55.2239 5.738
56.7249 -3.288
52.6783 17.422
46.6346 42.216
26.408 53.481
21.1989 44.912
34.3039 24.329
61.5105 30.258
16.7013 46.909
40.9858 36.270
52.8451 6.596
24.031 53.579
42.8656 11.764
52.5672 7.001
61.6049 -4.344
63.1929 17.343
64.1708 1.509
46.7006 21.300
49.6175 34.348
17.5761 42.512
25.9883 47.244
48.1705 29.518
45.1329 45.953
67.4922 7.531
59.7173 -7.412
59.4147 -15.926
56.6769 -16.909
59.5169 15.582
48.739 2.269
50.3538 11.637
39.5041 34.173
57.4682 7.353
66.325 -0.352
49.2963 -9.410
37.0214 -12.796
44.2094 20.688
30.168 44.207
37.3777 36.657
52.0152 11.457
16.1341 32.021
18.7779 42.198
37.5511 38.090
51.7255 -4.618
23.46 -15.990
60.4061 10.619
60.8252 6.969
54.6768 -7.735
53.6837 -2.524
44.2017 28.726
58.8701 16.947
60.5619 25.376
17.0796 37.832
5.28348 41.819
61.7552 -3.686
64.4552 -3.845
55.5957 39.470
56.2191 34.722
31.6942 43.697
47.9359 31.701
32.9468 16.269
35.2719 35.876
46.8125 24.861
51.7191 28.882
35.1877 -1.252
52.5276 33.314
54.5268 29.695
39.9006 22.571
51.9795 5.221
62.0604 1.270
49.4121 -9.738
50.4196 -4.328
64.4871 -3.021
66.36 10.854
45.8476 -19.920
33.1122 33.636
19.7451 48.941
32.3024 42.618
39.5965 -2.699
58.4969 -0.846
61.2606 -9.011
52.3802 -6.783
60.1831 2.523
61.9785 11.618
52.8524 -12.933
31.3594 14.176
51.806 -4.473
61.2554 -3.373
65.6 20.013
48.9551 43.721
34.7299 45.127
58.1562 9.434
40.7544 11.505
52.3111 45.325
36.4706 29.163
54.2345 19.007
56.9342 8.371
60.6156 8.913
55.4647 3.717
50.7474 34.299
55.509 0.074
54.3647 -15.316
63.7247 0.272
53.044 3.086
53.2893 -18.995
63.5169 -7.530
54.1367 11.937
52.9853 -11.416
56.2087 -1.343
53.4444 -21.181
58.0426 -7.937
46.0614 -18.948
56.5555 14.709
24.2813 43.332
37.5134 37.855
50.8477 28.780
41.5411 30.903
32.6332 32.912
46.8209 33.396
45.6359 16.367
38.8065 33.523
38.4145 52.085
34.7635 45.361
21.7306 41.358
55.2737 18.607
55.5969 16.112
10.6943 46.736
6.69305 37.944
34.814 29.442
17.0666 48.532
25.7401 42.475
36.7622 43.209
38.4838 42.096
40.927 10.553
43.0827 45.942
38.341 33.489
61.0845 29.841
32.061 34.933
46.4256 23.075
40.2571 1.622
64.8694 8.038
63.392 2.413
54.3439 33.047
16.3109 36.971
26.4969 36.487
33.0602 48.970
46.5822 26.462
33.257 17.821
44.7171 44.754
40.731 46.937
45.3781 -11.772
52.2211 25.922
56.7916 33.985
48.4265 13.496
62.8099 8.942
48.2795 27.912
60.0497 3.824
52.5075 6.078
61.2759 4.307
47.6929 14.494
43.1768 8.444
32.891 28.199
47.7022 14.045
59.3192 21.926
45.8932 -10.975
47.3355 -22.831
34.6405 -22.761
48.7161 -7.018
52.1573 -18.344
59.2396 -1.788
56.2868 -6.867
57.5666 9.375
53.3966 41.127
61.9188 0.556
45.9924 30.469
37.2184 20.409
5.47108 46.810
61.5693 -2.344
49.7178 44.789
17.5425 43.623
5.84789 42.068
56.0418 29.085
62.7624 18.102
32.3512 5.596
42.7944 25.236
40.1159 35.636
11.4859 32.317
21.6682 44.327
27.3405 44.798
21.4352 36.105
35.0034 9.306
51.187 -3.068
32.5427 -8.345
50.5284 7.973
54.2844 -16.095
49.2784 27.605
52.3527 38.496
28.9011 42.952
33.8262 4.014
39.7452 16.650
38.9088 27.337
50.405 -8.836
29.639 51.882
27.169 38.744
38.6588 41.201
59.4715 19.320
31.6537 57.346
24.6161 49.117
32.8888 37.640
51.3453 0.740
61.1158 13.634
33.4436 21.719
62.6093 13.663
54.4806 1.436
43.743 23.330
46.9199 19.330
40.7408 -26.207
48.6882 -22.017
57.2169 4.028
66.4658 -9.599
54.958 -13.506
57.5152 -4.389
38.2761 -25.440
51.0246 -17.353
34.4044 -28.337
42.6487 -14.761
45.457 11.292
62.834 -0.020
38.3994 44.113
43.5022 43.072
38.3674 25.574
46.5633 29.183
34.6314 24.789
38.933 22.132
42.4149 8.967
36.4521 -8.974
47.039 -17.720
38.7458 -26.923
53.59 2.167
37.3881 15.122
48.8204 29.168
32.6146 41.580
5.77001 36.257
66.1104 7.183
61.9893 -11.585
52.5602 -17.458
46.3386 6.995
30.1162 -21.273
61.5504 4.638
52.2562 1.471
35.6929 49.884
30.627 41.488
7.42358 37.776
23.3066 34.330
45.3339 20.719
17.3083 27.523
34.1157 27.124
49.5342 24.440
51.3904 32.279
56.0587 9.626
55.3757 21.718
56.778 39.347
43.8584 25.503
36.1322 41.538
52.3 -6.571
38.1551 -17.557
54.6707 19.567
45.7047 36.360
40.0989 36.484
33.5216 48.347
43.826 40.550
12.2013 46.417
32.4438 52.042
39.5489 45.596
46.6255 -3.889
51.6343 8.671
60.8003 -7.405
55.9941 19.930
50.9619 21.083
54.6267 2.332
39.5944 -2.478
37.0771 -22.468
55.1483 -12.328
50.593 -23.992
68.4799 8.174
58.7237 18.978
51.1447 -3.708
45.5289 -2.014
40.1394 20.242
31.2742 43.547
26.7019 50.860
29.3442 41.619
38.3002 48.560
20.8507 53.971
18.4127 46.182
29.2467 49.242
48.0927 44.293
13.478 37.365
50.9965 18.922
36.3311 -1.852
54.679 14.558
39.5081 34.708
45.675 40.346
47.7451 40.407
47.9729 -8.896
55.3219 11.341
44.9149 21.433
60.403 20.537
54.6148 -5.443
67.1693 14.250
50.3674 24.150
56.5398 21.152
41.4669 -19.037
51.7933 -22.720
61.0751 -3.742
43.1245 2.095
58.5123 1.407
41.1817 -20.936
62.2966 -2.560
56.9433 -16.763
55.2843 -10.879
34.1422 -21.992
52.5217 -10.287
49.2859 -24.395
36.0468 -18.080
50.4296 -16.338
55.1943 -9.912
60.978 17.632
49.9393 24.185
35.8107 35.291
33.505 50.499
44.841 16.518
18.8065 53.575
46.8487 36.388
26.9053 39.664
42.8868 17.206
58.8377 -1.103
41.0754 12.073
53.2578 7.135
52.7634 -24.388
58.1722 7.917
59.938 -10.832
64.0309 -2.101
54.7871 -0.573
47.6441 20.529
43.4004 9.945
58.349 8.357
57.0562 14.954
51.6 7.750
59.265 0.252
63.3506 -8.578
45.5881 -17.501
54.4833 -8.734
54.8085 -8.731
37.838 -19.984
57.7364 11.480
44.2606 -5.242
53.1709 -3.751
53.139 -2.558
40.5732 -18.286
50.7954 -17.803
41.4162 37.842
30.2723 25.334
54.5263 7.178
50.1154 8.644
44.2748 44.161
44.835 23.893
24.9869 49.399
33.0331 44.352
17.0502 41.514
22.8546 39.972
21.6269 47.909
38.645 40.887
17.9506 43.879
47.2251 24.172
45.1671 13.072
30.5148 37.685
19.9065 34.340
53.6713 24.554
41.7329 45.014
40.3856 51.171
5.03806 30.954
46.9082 23.644
51.8162 21.928
51.2637 20.433
51.9312 35.852
14.7513 38.615
5.95786 36.181
56.115 8.070
32.0852 -26.590
50.1458 -23.496
31.0136 -27.697
51.4095 -11.776
59.2725 0.686
49.7598 -9.950
62.1372 12.377
45.8007 20.362
16.1317 34.155
23.2249 39.086
30.4229 41.101
23.2006 46.987
37.7214 41.492
22.6547 51.265
5.91888 41.948
41.8398 16.761
59.196 2.997
51.6419 -12.134
60.0378 3.619
50.5717 24.969
49.2904 44.837
33.4087 37.649
41.9335 21.450
57.8757 15.283
51.233 -18.335
41.4218 33.806
35.4766 36.940
27.7271 41.784
49.3699 35.656
59.2863 18.378
46.6431 32.283
31.5637 35.502
18.3127 45.471
39.6764 45.644
18.8995 44.832
26.8248 31.011
29.1018 52.472
10.1808 48.750
27.9262 49.868
20.9595 41.958
48.1258 47.069
32.3284 40.915
31.0362 39.678
28.2063 29.870
5.56106 43.629
5.49697 46.568
50.9078 24.128
26.9825 45.999
37.8936 29.917
45.6834 42.932
58.7026 -14.311
49.0795 -17.931
54.9207 2.243
62.651 -14.707
59.7423 2.444
44.062 -10.446
38.6741 -1.393
57.0694 15.550
42.3193 26.949
23.2561 45.701
43.0473 31.869
45.73 19.444
38.8201 38.406
49.067 2.881
51.646 39.493
19.9016 41.600
34.5623 43.004
21.7002 49.954
48.3287 32.814
42.8681 32.499
61.5749 3.020
61.6029 4.723
42.0496 35.505
48.1319 28.232
40.583 22.837
53.358 -13.918
51.457 -12.557
43.4477 -11.254
47.1296 36.301
13.7523 36.539
5.90175 40.835
61.5965 -0.834
64.034 3.064
46.2906 -15.636
38.9561 -14.016
66.0313 17.018
37.3674 29.510
36.016 -23.965
55.2551 -8.468
39.0294 -20.775
35.2063 -20.151
33.2316 -20.670
33.3055 -25.880
49.6395 1.508
47.8753 -24.164
53.1213 -10.376
68.5885 -10.267
42.228 22.193
51.3744 0.096
45.4058 -16.752
50.2695 -13.517
55.8768 -19.130
62.0422 -6.090
49.6155 6.402
51.1558 -4.003
51.3763 -16.370
42.5846 -0.904
65.2558 21.085
47.5604 -10.043
40.3004 -10.463
46.8698 -13.396
51.43 -4.625
51.5116 1.917
42.6702 22.116
57.9659 29.596
63.2456 24.945
34.616 -21.610
48.5445 -19.396
59.6475 -9.430
55.2681 21.558
48.8342 24.492
51.0736 33.504
27.9213 29.133
46.6012 1.830
44.5399 29.446
31.039 1.058
31.3661 6.396
54.9112 24.948
66.1462 -2.888
56.1111 -11.374
38.1996 -23.718
43.3866 -20.329
49.1579 -4.253
25.2268 44.311
26.1619 25.215
37.6909 44.836
29.3865 36.304
52.0732 -15.308
54.0831 -14.030
37.6526 -19.479
49.0062 17.827
41.5246 14.080
35.128 25.724
65.5328 3.829
50.1707 -18.189
29.6699 -28.540
64.2886 -2.754
51.7441 3.563
50.4275 -1.243
47.2276 38.366
43.1309 40.183
42.3759 40.306
45.0945 25.876
43.9536 14.236
48.6492 -14.045
52.4188 -8.856
47.2662 -10.162
68.5218 -2.875
48.2836 14.961
37.3599 33.419
37.5408 43.719
27.0105 24.355
44.6309 10.895
44.4622 34.216
49.7569 30.393
45.2227 25.178
52.5919 22.541
62.0196 -4.750
53.0373 3.868
59.4708 -0.058
49.7461 19.114
52.9752 4.599
66.1258 -8.487
53.7927 -14.449
36.5537 24.893
5.51639 47.380
59.8382 3.686
46.3473 12.742
46.1863 4.460
34.9376 9.306
45.4705 21.720
57.9974 17.298
24.2186 47.023
28.5028 39.667
28.4646 34.990
37.0929 43.825
24.9756 47.224
24.2808 37.955
27.919 42.236
56.1877 -2.558
39.452 -24.544
28.7765 -32.006
52.1807 2.849
37.4187 32.995
35.0193 40.715
12.3362 45.730
28.1208 48.629
34.8175 48.080
43.0548 29.844
32.4867 38.587
28.1465 43.615
39.0302 39.869
43.8192 35.364
13.0024 46.131
31.3561 39.236
5.96396 35.614
46.0472 12.142
39.4694 -5.757
50.2294 39.043
54.5158 23.683
49.8697 4.807
65.2223 3.818
58.8714 4.195
36.0306 -16.074
41.7317 18.357
63.2856 7.048
46.6746 27.147
52.6107 -12.318
50.5953 -13.963
48.0733 -22.054
42.8155 -13.968
49.188 5.909
52.166 8.417
54.243 -15.829
52.6663 -11.927
66.3152 24.786
52.3984 21.051
15.5692 42.742
23.6549 46.903
46.0325 27.934
20.3216 32.609
11.3357 33.937
54.9359 7.543
32.0224 25.525
42.6367 27.484
28.2537 9.592
29.1714 34.739
41.2797 22.839
33.751 35.439
16.8692 31.929
24.8412 31.258
45.1282 40.839
56.8576 9.479
63.9999 8.074
38.8852 40.636
61.4635 9.592
61.0307 -3.714
61.5107 5.477
42.3298 -20.187
26.6023 -23.618
56.367 -3.224
52.0772 -8.587
53.2063 -10.744
51.0444 12.211
55.6858 -7.821
50.1714 9.510
36.626 39.385
37.2131 33.514
47.3534 28.493
36.1387 47.006
32.2167 47.311
34.8897 43.459
36.8063 47.004
45.8683 7.879
51.5052 29.976
5.17615 41.084
50.2032 -3.351
53.0735 11.978
52.501 22.577
38.5486 39.058
45.3346 32.110
36.0533 40.531
30.297 43.942
8.91996 39.779
30.9878 47.585
40.2046 49.055
34.9411 30.142
47.2932 24.426
21.6105 43.464
29.4388 39.926
43.3831 12.743
50.3354 6.057
66.2875 -2.855
59.1397 -10.419
49.9232 -18.852
33.8873 26.387
53.1575 9.207
48.8166 -18.046
33.6843 -14.613
35.4655 -17.414
42.7007 27.268
31.378 26.267
22.6178 46.744
14.5375 48.547
47.0561 32.974
30.6835 32.012
19.8168 52.468
41.2295 43.085
23.7494 44.795
39.4027 35.425
12.8003 42.669
66.0575 8.568
38.3125 7.573
42.9875 35.616
27.3285 18.495
34.0035 34.560
33.1308 52.510
58.0834 21.228
44.9057 -14.131
56.3859 -15.644
61.019 -18.625
45.9834 -19.719
51.8282 -17.100
54.7153 8.041
43.1436 -4.933
47.3149 -11.415
49.6291 5.106
58.3969 12.717
70.1604 -0.865
38.8405 9.799
26.1958 46.578
23.9948 39.345
46.3963 28.696
24.3753 4.252
28.0077 37.429
30.1653 48.913
42.1727 41.825
52.3806 -8.239
31.6223 34.776
50.9816 33.188
54.705 -8.858
62.5978 -1.964
56.8537 16.788
16.6137 39.232
30.6894 31.899
21.7164 42.189
44.9288 20.633
44.5993 -5.435
57.1228 19.242
39.2723 28.604
51.2097 -6.498
62.6356 -2.947
54.3587 11.812
54.9569 25.322
56.3882 26.148
46.953 10.188
56.9807 -5.283
45.8782 33.727
54.3802 5.012
60.0064 34.249
51.3288 24.362
7.14268 43.837
11.9758 26.667
38.2891 41.336
35.1076 49.421
48.7116 30.850
48.0319 7.074
51.0786 35.335
19.6379 49.489
14.2593 13.950
14.5235 33.659
26.7826 45.835
54.2535 39.023
22.2945 25.830
34.7937 46.257
38.15 46.163
24.8975 44.159
34.3019 46.119
43.6458 17.751
41.0889 25.796
65.2635 6.077
49.124 12.183
45.5793 9.529
23.4176 44.479
55.0558 18.384
58.4956 29.090
52.7048 43.291
21.9687 43.587
41.679 41.432
24.4151 44.980
43.1162 48.011
63.2875 7.019
50.5727 -1.429
41.0924 26.286
18.2509 42.314
39.5757 43.127
42.4715 46.320
23.5054 46.667
5.78146 41.557
57.2668 15.559
58.037 19.730
46.5876 36.737
22.846 48.251
45.1718 22.413
57.0854 23.692
49.7636 6.659
65.5477 15.203
50.0344 -16.936
64.3057 3.041
47.2664 25.636
49.1192 25.859
42.3943 15.217
39.2906 37.870
19.7214 35.081
22.8869 38.551
23.9929 27.568
27.6115 40.218
27.7854 48.592
37.8642 50.278
14.2191 49.437
30.9826 43.845
29.1466 56.208
39.3793 6.875
44.8542 -9.633
56.3387 -7.279
55.2222 3.578
38.6902 23.298
59.4571 2.421
54.6734 8.361
39.17 19.151
53.8596 20.681
22.2884 29.486
25.0322 44.747
35.515 42.015
51.4102 24.531
61.3795 17.468
39.5132 18.122
57.5622 -13.912
54.3737 33.653
31.171 29.483
43.7849 40.419
43.3952 47.271
36.991 32.777
39.4547 16.202
64.7006 29.010
58.8736 20.524
36.6784 23.076
35.5312 30.634
53.2859 16.175
51.443 -16.840
31.7498 -11.343
27.6931 -22.050
56.022 -12.286
41.8444 -26.548
50.5714 -24.868
55.1371 -3.088
58.2917 5.107
43.9671 -14.185
39.0868 -24.614
36.2182 -23.779
55.9873 -16.839
56.8487 -2.968
57.9878 -5.982
57.212 -1.901
16.5467 22.196
39.0676 37.396
45.429 20.753
49.6722 -11.174
62.5633 -8.813
56.7799 -3.554
57.0881 -11.054
48.7177 -27.248
42.3987 -15.915
41.6047 -21.400
37.4885 -24.209
54.9505 -28.088
58.7401 -14.675
45.4901 -4.612
65.9997 10.132
34.4622 51.874
27.2724 47.726
13.3317 43.589
31.2462 49.698
64.8721 6.150
48.6084 -0.693
53.5029 -3.836
65.781 2.941
36.1192 0.771
30.146 39.423
54.4083 30.284
48.7522 19.377
40.5681 44.349
37.9951 48.806
5.37862 46.754
46.7344 7.347
67.8612 14.147
63.798 1.313
58.4279 -9.203
54.9803 -16.778
56.0021 31.859
54.1785 22.353
32.8388 49.679
35.9693 36.041
17.7792 45.302
5.56636 46.515
59.6641 -19.999
64.2622 13.166
35.9846 10.415
55.9874 7.011
55.8455 27.165
36.1369 43.211
37.6821 51.999
18.3728 40.596
37.1963 52.391
29.6147 46.851
27.2152 34.232
49.0439 38.777
42.2993 47.259
34.6542 26.398
48.0219 -8.896
38.6197 -17.891
59.16 -9.464
49.7214 1.110
54.3763 11.698
55.3566 -9.134
67.1098 18.076
41.3953 -7.437
52.3883 -16.176
48.705 -10.598
56.8228 -17.190
64.7545 -0.878
47.8879 -17.107
46.026 -17.751
67.59 23.699
46.9741 39.485
23.653 54.026
38.7616 41.255
43.6168 16.933
44.8238 -13.508
40.6061 -11.982
49.2697 -9.771
50.851 -17.096
63.5883 -4.409
63.6128 -13.736
56.9959 24.055
40.8887 38.631
55.1673 5.948
61.9185 17.238
67.2246 9.029
53.9507 15.566
56.9965 25.838
42.7027 17.623
17.7882 47.014
16.7703 42.144
32.227 46.019
37.3614 39.484
28.5142 42.213
45.2415 35.783
45.9648 41.021
31.2061 48.458
37.7912 47.522
33.9165 24.654
37.4301 31.000
11.7168 31.068
24.389 45.755
27.2904 41.361
28.5871 47.466
31.0151 49.359
26.2721 34.624
5.75666 41.439
45.5104 14.101
44.3551 12.634
50.4932 -15.305
54.7532 -7.543
31.0099 4.500
47.4246 -15.447
44.102 -1.009
48.335 -2.420
55.1373 11.157
53.9808 6.924
59.8446 -10.668
59.0105 6.240
50.6525 22.330
54.1914 16.536
48.4705 40.403
61.5851 12.920
50.6177 -11.562
49.6066 -21.371
63.9266 12.414
36.2645 36.103
40.387 11.030
50.6076 -9.034
58.4635 8.487
57.2636 6.460
61.9005 -3.532
58.4601 -9.146
53.8594 -11.731
53.8229 -5.046
54.8968 -9.564
48.2418 -7.592
50.5053 -6.393
55.6807 11.913
62.1724 22.164
15.3497 53.271
33.3527 35.037
40.1331 54.319
63.682 23.666
32.9024 41.921
53.1176 26.664
41.7962 41.592
45.712 47.386
12.1526 36.075
5.47145 42.256
45.406 -18.027
63.5274 1.781
57.1754 -1.860
51.5312 32.226
30.2768 49.320
55.3601 25.093
39.2194 37.661
49.3969 21.125
33.6481 22.676
50.6683 -1.416
54.9405 -13.293
56.3205 15.553
44.3198 5.518
30.1281 -16.909
32.7253 -23.481
58.9511 -2.233
63.4457 2.478
56.5162 0.355
46.0563 8.050
59.9262 23.052
42.2124 -3.428
41.6946 9.666
55.4779 2.451
42.6123 -17.327
67.8958 4.119
53.6106 28.484
54.6621 41.139
55.5005 3.472
57.3609 -14.905
57.5867 2.254
52.3535 20.243
51.2679 17.490
48.8909 -4.697
42.3082 11.913
38.459 38.670
33.7177 53.244
48.9432 46.824
18.8301 46.696
37.4477 32.747
46.7513 38.945
45.1379 17.593
37.047 34.925
36.2412 19.505
36.077 43.322
34.5447 38.209
52.8094 40.280
24.4788 46.219
55.92 17.508
58.5799 -10.624
60.0899 -8.681
45.4009 43.646
34.7023 32.101
35.4537 31.818
54.8409 -5.226
61.0198 23.648
46.767 48.160
57.0718 4.634
59.6005 -5.319
59.1591 -9.252
52.611 -17.928
42.6791 -20.953
40.8592 -30.617
49.6881 -12.423
55.4828 -3.814
65.6201 3.144
42.5759 -10.490
61.9861 28.857
53.6077 13.571
43.3768 -1.094
54.366 -2.283
38.1348 -20.535
44.9263 -20.438
61.6657 -5.344
44.3708 -19.477
57.2716 5.192
52.2397 7.734
32.0623 37.322
23.7592 42.416
5.95108 41.265
60.9352 7.422
31.7432 30.218
22.6385 35.411
55.4669 -0.335
48.8605 19.969
43.293 43.049
35.5322 21.581
45.6434 -9.691
44.0808 5.011
22.6289 37.262
30.6577 43.688
24.3899 39.553
40.6087 40.445
40.9695 -3.884
47.7196 2.189
43.0272 11.738
41.3387 18.058
38.8583 9.679
42.2283 -2.026
51.3922 -16.732
43.1644 -13.235
47.8405 33.740
43.3645 1.501
29.2263 44.031
29.7486 44.139
35.3005 49.576
27.764 52.912
46.7463 32.100
27.5367 42.614
59.1021 23.434
56.2925 -0.822
58.8721 0.034
50.9928 -14.069
54.6757 3.483
53.9479 16.887
60.7318 -4.177
58.9334 11.463
55.9692 17.085
54.4179 7.318
53.8678 -9.396
39.6108 -2.351
45.8168 2.468
59.7567 0.598
60.0148 -18.354
46.7238 13.147
58.1774 27.283
23.2285 42.404
5.69121 42.100
42.255 27.117
56.1572 -2.546
49.3921 -5.444
47.9127 -22.537
65.372 -4.244
61.5046 11.487
34.9434 13.108
37.0103 29.058
50.2781 12.901
62.319 3.627
61.5619 -2.083
53.7791 -8.449
51.5577 -13.292
47.1697 -18.967
41.6764 -20.698
47.2246 -14.750
53.2227 -15.916
51.5479 -11.513
52.5457 7.008
56.2016 -9.011
36.0035 23.926
43.8819 38.483
33.7148 44.086
36.6694 43.585
43.7636 28.325
60.5245 16.207
37.8949 18.106
58.0347 -2.543
35.1867 26.052
49.6301 26.570
9.24769 22.362
33.839 49.088
5.57126 35.999
54.8725 -5.273
56.2714 4.561
47.5608 -0.857
31.2662 27.361
53.75 19.929
58.3588 -9.591
48.2699 9.356
48.3297 -22.012
66.5891 6.843
56.4577 29.000
55.6525 11.351
33.4732 25.657
57.2566 16.436
32.6326 32.593
24.9436 40.281
20.0087 44.451
31.9571 49.000
21.8259 51.632
31.3052 51.139
44.7467 35.945
36.623 42.549
49.0627 20.985
32.7907 44.383
28.9331 35.357
25.5846 34.070
33.3486 36.151
63.0794 2.636
61.5001 -1.684
55.4682 12.519
55.2873 15.672
27.7591 12.953
52.3802 1.973
63.4601 24.081
57.1462 -0.573
39.0453 9.626
57.8644 -9.659
55.9943 2.519
63.4722 20.016
46.5905 26.654
55.3257 34.120
49.64 -14.101
45.5771 2.804
52.9192 -5.932
58.5218 -7.228
58.2074 1.123
67.0522 8.816
59.2143 -10.180
57.3397 -14.532
43.8537 -18.245
55.7323 -6.164
59.303 8.023
60.3147 0.407
61.8319 19.949
43.7201 5.939
27.0899 39.050
5.94926 41.643
65.9912 7.658
54.7279 2.839
48.4104 -11.117
53.3535 -17.815
57.4795 7.435
31.844 -16.938
51.1003 16.986
59.011 1.249
58.5563 -4.002
53.8798 10.361
44.7696 24.276
42.2493 29.594
38.1602 38.937
50.8656 29.607
46.7544 6.810
34.1542 -10.188
58.5026 10.553
47.9827 26.452
38.4317 35.714
43.3772 36.175
37.8692 49.106
42.2268 19.804
30.1739 22.468
31.9474 32.194
49.731 36.357
19.137 48.212
32.2641 40.361
32.9418 21.958
42.0426 20.249
60.1132 17.876
51.7003 9.504
48.4969 12.698
38.6098 -26.227
46.6422 -22.429
46.9796 -27.728
49.5713 -18.381
31.8401 -12.569
49.819 -9.745
50.0342 -14.144
49.9466 12.522
49.0407 -12.755
45.13 -11.747
29.5166 39.206
12.1656 35.907
24.0162 30.223
53.7728 0.951
57.2204 -6.114
48.2588 27.269
42.8759 32.765
43.9362 27.737
59.8903 -7.942
55.9433 -14.625
40.7655 -17.937
49.666 -24.013
52.4937 -12.110
57.9672 -6.783
55.9028 27.069
19.863 39.812
50.5937 34.007
53.3942 -16.893
58.6033 -16.247
59.4451 10.098
58.6411 29.170
56.3118 23.049
46.7495 9.241
49.3033 -11.152
46.0079 33.472
47.3723 44.993
32.2673 38.286
45.7942 19.343
58.5914 9.785
43.0884 -3.479
51.3023 -20.514
59.5004 -10.205
58.956 -8.456
60.9866 30.648
21.2944 40.352
16.0787 46.293
5.55243 42.325
60.401 -2.637
50.8461 -16.916
58.5506 -3.605
46.7192 -17.147
52.6854 -17.814
51.6344 26.795
45.3472 29.870
19.4973 33.746
31.6754 11.179
45.2467 19.914
54.3179 36.774
33.8821 53.230
26.9215 54.987
50.9461 3.982
31.7082 -22.186
35.472 -12.013
60.8588 -6.168
53.4138 -0.844
54.3761 -20.460
57.938 7.088
53.5698 26.961
32.6564 -14.163
49.6677 -11.669
69.321 11.922
35.8909 -14.723
58.7432 -6.579
62.9409 29.719
53.8238 16.295
41.9988 12.888
47.7107 9.158
21.5767 34.021
20.5913 47.568
18.7814 41.035
23.6403 48.822
34.3069 43.621
32.771 40.827
29.9316 44.614
51.0127 10.663
62.8966 0.461
60.8571 1.718
56.1301 -14.817
46.3267 -3.434
67.1208 -0.204
54.6777 -9.842
57.5515 -18.957
54.3715 -8.761
61.7368 10.005
48.4133 -22.278
46.6535 -6.952
48.661 -14.758
61.5294 -4.609
53.1891 -5.090
38.1892 13.226
35.5128 44.184
50.6229 19.896
38.9879 -5.549
43.7252 -11.602
60.0433 -11.283
54.227 19.527
46.0092 29.620
47.1304 37.094
54.5385 25.327
52.6266 16.730
28.2482 -22.355
33.6226 -15.622
39.5423 24.483
5.8559 40.960
56.8934 6.181
53.3514 2.780
26.1215 -8.968
31.9531 -22.868
53.411 -19.843
58.9808 -7.432
50.6994 7.334
12.1494 27.985
53.174 24.182
55.4469 17.084
55.0386 23.929
53.0355 -6.857
49.3841 -11.847
50.2919 16.478
49.7876 20.936
51.986 1.787
63.8205 1.714
44.1093 -13.327
49.7114 -19.965
56.4448 3.525
47.9216 8.193
41.0623 -10.493
63.8615 3.709
49.4673 35.849
38.8883 45.345
38.373 34.510
41.42 7.992
45.8102 36.719
34.0475 23.182
50.2502 -1.087
61.1878 1.144
55.6391 -3.705
49.5287 8.231
35.8622 3.464
37.2343 -25.204
60.0659 3.925
57.4565 8.229
60.057 -10.001
59.2181 -1.677
63.1718 11.243
52.7453 -15.391
49.435 24.297
68.0784 28.890
50.0015 12.316
51.4695 33.002
46.1623 41.237
60.5077 24.363
5.20499 46.175
5.82155 41.114
54.7381 -9.811
48.0018 -12.863
57.4147 9.631
54.5047 -15.124
51.4685 -15.526
64.3185 -13.729
65.0415 -12.774
55.5018 -20.631
50.4144 -6.719
59.1967 6.295
42.0395 26.405
48.9342 34.759
47.3945 31.738
42.835 12.887
43.9918 11.640
46.94 31.279
48.5928 13.062
45.7189 38.322
20.0405 35.579
22.6044 54.070
37.7091 28.749
32.6635 45.681
32.1028 24.507
51.5914 19.400
36.0631 -26.813
48.0235 -18.361
54.7926 -17.702
52.0516 -7.094
59.8163 9.028
63.9475 12.937
37.7624 -23.710
61.8781 15.382
59.909 -12.293
57.1555 -3.271
56.1837 -4.232
26.4064 31.952
35.3001 19.419
14.0949 42.629
36.2905 39.265
36.2401 40.175
56.4279 24.551
47.5062 -10.436
58.7492 28.386
19.8723 51.651
40.8724 -8.685
49.5412 -0.339
33.1772 34.981
32.9847 39.845
47.3764 35.837
33.7921 31.563
64.365 5.803
43.8156 -6.954
38.013 24.297
29.4839 39.096
37.9662 30.374
46.7995 27.720
41.7999 38.898
28.1682 34.418
17.9696 42.118
14.0669 45.987
5.72945 46.599
33.1936 40.815
38.4556 6.005
52.2752 12.995
41.7276 37.393
44.6807 43.481
21.8521 38.397
23.4299 46.248
21.2171 36.534
46.7439 27.028
51.2819 23.544
50.0902 -2.246
58.1354 0.726
50.2996 11.195
33.9174 29.981
35.2219 25.980
30.362 40.918
15.1635 44.956
42.9425 34.804
54.7441 20.629
67.3951 3.057
54.2457 -0.514
46.192 13.772
49.151 -4.910
46.6742 -16.791
52.5956 3.486
53.1134 -13.639
29.3939 -23.030
37.0038 -27.682
42.2844 2.814
35.8866 23.383
61.1295 24.677
64.8607 -7.971
67.3551 -7.548
64.1744 11.633
60.7234 -7.100
63.4935 -0.549
54.6297 7.071
55.5208 -5.946
59.657 17.970
45.0656 -10.341
63.7266 10.047
30.55 -20.472
45.7566 -20.235
52.3812 -7.868
52.4406 -18.530
63.192 7.959
33.125 30.452
52.3981 -4.115
37.6241 37.466
56.7885 27.746
59.6112 30.243
18.1235 48.305
31.5763 49.137
36.3633 51.934
39.5524 50.210
46.5452 22.986
30.4686 33.952
8.85537 53.132
57.2881 13.334
60.2437 11.783
61.0153 27.043
30.1213 45.019
5.44561 30.853
5.88415 47.209
16.2931 50.746
5.64125 41.767
52.9597 -9.491
47.9762 -21.341
52.5161 14.567
56.1158 -4.164
40.2603 13.927
41.3156 38.670
38.7414 28.968
39.3812 26.609
55.394 -11.397
62.7563 0.671
47.5837 -17.959
46.0811 -12.231
49.201 37.709
61.7936 -4.997
60.342 0.183
60.2014 2.894
51.9594 16.682
53.2581 21.389
51.1359 30.345
14.2795 46.138
30.8928 44.277
15.7411 38.029
43.4774 38.960
57.1379 9.398
67.5711 14.872
59.3856 -13.821
50.6093 -15.767
37.4654 -22.076
50.6186 -4.643
54.3835 15.403
50.2371 12.507
27.7393 47.116
5.99115 41.426
46.054 39.171
34.6478 39.916
55.9151 21.593
50.0568 27.229
60.4942 23.563
35.5557 30.805
38.8682 30.605
50.4298 22.558
56.6303 26.166
60.5949 -1.134
32.6497 -22.395
65.4315 26.436
61.7201 -1.378
62.4387 -0.654
43.6704 -24.849
45.6258 14.515
55.892 19.001
57.8669 -4.755
52.3397 -11.312
55.9375 1.963
53.7455 -6.007
52.0286 -10.584
48.7386 -2.721
41.1931 -27.996
49.1987 -7.146
63.3339 -9.850
55.5321 0.716
56.9727 3.761
47.0447 11.476
44.2277 27.499
42.0621 38.580
39.1425 44.648
29.0634 36.581
49.7363 19.895
62.4146 -4.527
46.1202 11.571
62.1885 8.614
61.4227 8.579
51.1833 31.265
27.8172 37.711
41.1948 36.712
17.4806 39.127
11.5784 38.200
5.97284 36.229
65.4139 3.730
54.5547 -3.377
35.0188 13.654
54.4193 5.245
64.6509 -0.930
49.6774 16.126
37.5026 -19.758
61.2696 20.882
32.7104 40.861
29.2221 37.327
9.44215 41.573
11.5403 41.942
44.6047 44.129
21.3692 42.341
14.3771 42.686
36.1588 43.013
37.0176 51.728
52.7632 29.088
32.0114 38.185
31.626 49.632
39.744 46.680
38.6843 44.890
56.3862 18.092
43.8751 -12.689
43.9886 46.851
6.10159 39.180
5.6903 40.998
56.5195 -16.979
50.5703 -18.215
52.8635 -12.524
47.8302 10.660
47.1172 -5.124
44.4602 -1.514
67.6649 10.566
54.8637 -2.075
43.6907 9.763
28.755 -12.152
51.3262 26.114
44.0675 38.724
38.7415 48.744
38.9954 42.026
16.0207 52.962
17.7686 41.283
5.87101 35.960
25.2667 47.225
48.3681 36.931
41.5354 38.925
27.2052 50.357
15.5911 48.127
32.6352 42.808
37.3702 26.451
50.2722 34.830
35.3702 39.733
44.0938 36.753
45.6482 25.176
40.5833 3.010
25.2512 -15.258
54.3341 7.903
69.6409 -6.221
46.3606 31.526
40.0138 51.179
50.1019 26.074
42.0435 6.276
35.3627 38.452
46.9702 16.092
34.8665 40.807
14.5562 47.439
11.3163 24.716
5.4196 36.206
51.604 -8.456
56.1644 -9.864
63.4538 11.218
55.3642 -12.462
46.8982 -22.614
36.3015 -18.719
26.1721 -24.567
46.1639 -19.061
59.1677 25.413
64.4012 10.832
58.2081 11.006
60.2448 5.875
48.828 14.778
27.609 -13.371
51.8135 -4.437
51.3933 -2.060
57.8181 -5.934
45.1637 2.930
50.5855 7.927
58.3739 -12.213
42.5092 -18.776
56.3919 -12.359
43.3919 1.883
58.3239 19.456
61.6674 14.800
42.7136 21.551
62.0932 3.037
48.7678 -8.783
45.8443 -17.967
55.7253 -10.501
54.6726 5.071
58.9614 -4.477
61.6418 -4.497
42.6781 -28.643
58.7947 17.106
63.4128 3.504
45.5297 -13.018
37.2844 -29.773
61.39 -19.234
49.5867 -4.137
50.8331 -26.529
49.522 -20.075
45.1351 -10.333
43.0579 -17.553
52.7764 -4.442
60.805 -1.395
39.9765 20.337
33.6878 21.686
5.43722 40.834
53.4499 -10.562
50.3983 -22.071
65.0099 9.875
61.6108 8.915
52.3377 23.462
64.8392 15.383
53.3513 -8.909
54.5278 5.110
47.1485 -0.374
50.7109 36.839
27.8982 50.346
30.4304 25.116
17.6507 40.832
34.4747 50.434
56.1435 22.415
59.044 -0.163
50.8383 26.850
23.8167 29.868
34.3331 28.754
35.2507 38.414
29.4294 43.217
20.0676 40.651
33.0084 46.914
42.0854 36.048
50.403 5.244
36.584 -30.356
53.1244 -13.111
43.2859 -18.458
56.1925 -12.660
45.086 -23.805
40.1411 -10.612
61.8728 8.949
50.0021 15.230
39.0651 -8.489
65.9688 -0.359
64.879 10.480
61.9897 8.302
24.8956 53.537
39.5808 38.553
40.5363 41.703
15.4554 53.224
52.4085 31.580
54.3065 6.899
41.9969 37.019
45.1528 22.712
50.7343 12.009
51.2337 -2.727
50.7359 -6.864
47.5342 -14.274
59.494 27.088
38.7883 33.010
63.4696 11.496
62.8453 17.559
42.7093 48.603
5.57864 30.803
62.5974 -4.410
56.1014 -14.578
55.2027 -21.974
60.0389 -9.950
44.0955 34.983
37.5087 46.576
39.2384 25.538
17.4594 35.841
45.1208 43.170
40.5028 50.183
50.2542 37.377
64.0322 10.251
53.1068 2.065
42.4582 22.022
61.5246 27.346
38.5205 42.891
33.7116 33.826
32.9307 43.900
33.2905 43.476
15.3681 31.712
12.2803 33.140
35.6964 35.969
46.1928 30.785
17.015 39.883
18.3843 34.161
40.2739 34.432
30.5344 46.836
53.4478 28.138
24.4707 24.723
23.362 36.977
42.2839 39.896
54.4744 27.158
53.1385 18.217
57.9455 2.472
67.7285 6.444
54.9201 35.083
58.1394 -4.806
52.7023 6.335
57.2742 -3.126
39.0428 14.389
37.4273 -16.224
48.2834 -12.451
17.3819 51.563
28.0464 47.404
25.9013 50.700
34.2295 33.092
33.6113 41.157
47.4347 1.137
56.7231 -0.554
37.2205 19.918
50.2724 27.321
39.1505 1.940
55.0141 -20.107
61.5757 -12.659
44.6356 -13.747
55.4661 26.048
30.7196 54.009
42.2625 45.042
15.5787 46.343
16.7444 29.329
57.9812 24.178
36.1792 43.930
50.4185 24.587
33.1347 41.778
59.6917 12.028
36.9772 43.435
38.5422 36.855
49.0438 9.891
36.8764 30.219
22.1055 39.341
18.2032 36.656
5.70746 30.703
62.6321 -4.935
49.8595 -0.085
59.3886 8.966
53.2016 -7.437
59.9195 15.214
47.8549 28.126
60.394 -1.469
43.1116 -11.860
48.8155 -25.364
34.2193 44.323
33.7194 23.909
45.8037 35.310
39.1311 29.544
48.1657 5.962
59.9812 -7.445
50.9167 -8.037
48.3849 -20.441
55.7978 12.549
34.4344 45.447
37.0321 51.506
39.4248 43.441
68.2978 22.886
58.6311 3.743
54.572 1.954
64.707 -1.725
43.7767 33.540
23.764 52.065
39.9453 38.336
45.2942 39.670
57.0428 10.042
46.1068 12.689
44.0728 -5.176
57.4678 -10.702
44.3041 8.171
17.1297 49.347
5.77317 36.500
54.3125 -13.959
56.2407 30.176
30.8913 51.357
43.9936 38.202
24.5512 32.105
58.8873 38.874
66.3864 28.791
47.5128 10.844
37.8746 12.904
32.7289 -18.863
35.6012 -15.275
59.5271 -1.208
59.6027 -3.642
62.1115 5.600
64.5995 2.444
54.2222 21.754
49.1851 2.360
48.5704 -10.669
49.3852 -15.707
66.0122 4.853
42.7044 1.191
42.6708 7.313
56.9772 24.305
43.6626 -9.107
39.7715 -21.823
54.2848 2.484
48.4179 6.485
45.4424 5.103
51.3636 32.137
25.0254 36.536
47.0795 50.524
66.1734 20.906
63.5081 6.107
42.9935 27.358
59.0681 24.277
37.3112 39.520
38.1635 33.955
47.1824 23.967
27.699 44.514
5.86888 41.031
68.0961 2.813
55.0465 -9.246
66.4412 -8.880
56.9831 -6.842
48.0332 -11.033
42.3026 -30.476
38.1848 -23.922
53.5687 -14.030
67.5665 20.348
48.2452 13.398
40.1045 37.257
9.97383 42.874
14.8178 52.794
23.3001 52.628
12.1126 41.375
18.3805 48.677
5.79401 40.994
49.1222 -22.326
64.4683 6.497
59.2318 5.465
43.794 11.624
38.2331 38.808
40.9408 23.672
36.673 -1.806
54.8804 -1.953
46.2008 -2.136
39.7091 16.124
47.9925 17.087
43.5212 35.308
38.1067 25.315
42.7959 38.995
5.81505 47.034
56.4907 -24.526
34.0744 -27.970
41.6445 -14.755
52.8893 4.260
54.5052 -3.691
56.1445 -3.547
46.043 1.183
58.7968 15.172
27.7361 39.447
48.3029 38.351
29.3229 49.568
20.8486 39.185
5.61477 41.912
39.9395 -24.421
54.1536 -22.593
52.0067 -4.438
42.0047 -18.121
56.9981 -19.459
32.1021 -28.829
47.9 -12.803
39.2397 -22.772
48.2515 -15.072
47.9883 -20.201
58.6985 11.722
55.679 16.571
30.2466 38.792
35.1472 38.163
47.757 38.222
57.6756 36.829
48.4351 31.759
49.3153 22.432
56.3595 11.053
45.8261 -19.689
67.0762 -13.231
50.9594 -10.092
43.6586 -24.094
60.1349 -11.880
34.724 37.509
30.248 31.945
38.4981 28.738
43.578 27.462
39.4257 27.281
5.86535 41.735
31.4268 -22.434
43.4166 -8.504
54.9982 -4.062
56.3561 14.872
9.25365 34.400
22.2447 26.202
32.7071 38.210
49.0034 26.528
51.8963 7.275
60.9574 12.515
44.5552 46.377
8.9829 40.401
52.0457 28.673
69.442 15.640
55.8759 -14.911
58.89 4.434
47.4647 -22.426
49.331 -6.316
56.9725 17.563
43.2185 41.147
29.1192 27.107
46.1503 -15.757
53.4441 -14.165
41.8929 -18.678
47.3317 23.149
49.3855 28.993
49.5397 16.025
37.3313 21.365
52.5182 33.267
62.0563 0.515
36.4111 -26.612
49.9797 -18.322
37.0458 -26.902
58.5542 -4.685
46.5235 7.584
52.9949 -12.645
55.0861 -24.419
64.1414 -6.570
63.8896 -1.166
59.3287 27.013
44.1502 41.902
42.6921 16.117
42.0844 30.806
40.8307 15.919
31.7114 44.600
45.8384 37.852
52.8335 9.660
62.218 -2.885
51.8818 -16.940
64.6234 25.253
52.1226 11.124
41.8613 -19.506
36.2976 -14.019
54.0994 -14.978
45.1493 -28.559
56.5155 -26.331
53.5134 -14.077
59.9416 -0.139
61.228 24.349
56.6738 10.718
61.7138 -8.571
60.8056 17.451
61.5136 3.071
68.9769 2.233
46.967 33.548
9.99304 37.558
36.9753 45.862
45.9639 42.725
60.0856 14.049
57.0558 -15.120
61.4516 -7.392
56.721 1.848
46.0594 14.353
59.5411 -8.345
55.7308 -17.714
51.8572 -9.684
57.1404 27.216
28.3122 45.858
30.3576 37.270
35.2097 39.238
56.7306 -7.606
50.9828 28.146
32.5678 47.230
15.4361 44.105
52.366 33.377
38.347 3.849
33.2007 22.863
33.9798 29.776
34.732 40.788
49.4468 29.963
41.3665 -6.192
47.1777 -6.789
46.9069 13.548
54.6658 21.749
43.0122 25.732
27.6959 39.049
30.8683 35.178
40.5383 37.087
49.0764 30.686
44.7437 37.968
11.4293 47.052
56.3779 34.170
17.2334 47.855
31.1397 50.841
32.7342 39.848
54.9275 3.116
60.9299 -8.149
27.3142 46.410
35.8779 44.276
28.9102 22.082
46.6791 30.272
41.2992 13.934
41.848 12.938
53.0336 12.812
32.8484 34.370
25.1244 41.407
37.7479 20.335
58.5146 28.804
63.5216 21.241
41.9253 6.128
41.437 -11.918
43.4666 -19.054
42.9747 28.440
39.2548 38.634
55.0008 9.665
44.9674 1.736
41.0223 14.171
39.9815 49.065
54.5205 25.072
53.3845 2.256
40.4018 -7.393
26.6527 -29.273
62.6217 -16.487
52.5531 17.904
48.5049 1.604
56.1291 -15.637
45.0757 6.648
46.26 17.551
44.2988 22.537
51.7897 25.413
58.5603 21.756
55.4533 24.041
54.5596 -6.555
41.168 21.945
41.2031 27.725
40.9161 32.919
39.6592 26.269
26.1606 45.173
25.3674 28.634
25.0261 43.988
52.2329 20.748
46.53 37.390
40.8065 29.576
43.095 40.169
50.5655 27.535
46.6809 23.295
39.4472 41.241
13.0474 38.750
57.3334 32.776
58.7097 2.830
39.8076 -25.332
40.5298 -26.335
60.6819 -18.763
62.2399 -19.741
52.3066 -12.081
25.0047 31.993
45.7704 5.036
28.1497 45.214
49.746 2.875
66.3834 8.937
46.9413 -10.166
29.5268 40.290
20.3581 35.525
21.1884 37.530
5.56739 41.459
56.0299 -8.330
36.5689 50.035
29.8745 32.249
44.1732 -6.470
39.6938 -12.943
55.6976 -15.895
26.4184 -20.816
56.8462 -0.895
64.7996 6.699
57.6766 9.922
50.8152 -18.715
38.0869 -21.804
38.104 -11.113
54.4834 -13.284
60.3686 32.910
60.6779 -9.824
50.3145 18.873
57.9075 4.166
58.2698 32.029
46.4648 -4.489
59.2971 -4.735
32.9058 28.022
26.4665 45.975
20.628 44.489
14.9604 51.070
46.414 25.285
25.1169 48.819
28.621 38.357
42.718 18.343
54.6262 29.944
60.1365 2.125
51.7761 -19.949
64.3539 0.215
66.2716 3.258
26.6191 2.618
5.91362 41.317
43.6818 -12.498
34.5059 -20.524
55.9776 -13.396
47.3713 -28.736
52.8181 -26.127
47.4842 -4.228
63.5938 -1.024
60.7176 -6.155
65.6082 24.619
43.1001 46.320
31.1582 50.868
56.8623 1.337
60.9272 1.851
62.5881 8.611
50.6019 -15.161
48.0343 -3.498
50.4164 -15.221
61.5437 -3.220
51.808 20.760
48.4446 4.027
58.5059 12.840
43.241 16.469
45.968 22.133
19.1955 44.923
42.9875 44.536
47.7776 24.621
57.9372 1.738
56.4157 0.744
57.9305 -4.954
30.6705 21.423
40.363 11.148
27.208 50.932
35.7667 42.797
55.365 -2.086
48.7369 -8.055
54.9713 43.571
44.8071 16.801
56.496 2.404
57.029 22.750
56.395 16.516
37.3463 40.471
26.0792 43.701
10.7535 41.935
5.27072 46.623
27.8861 -13.991
63.3509 18.037
31.5417 25.842
33.5139 45.882
10.4164 35.472
36.4558 51.258
52.3641 7.254
57.9628 5.787
40.8061 -14.343
54.5623 -2.489
20.3659 -25.278
44.6449 -21.671
70.5454 2.029
42.0797 -30.807
51.4135 -3.858
61.737 31.743
35.3484 45.384
56.2241 26.846
46.679 36.377
25.9596 49.292
18.858 45.553
30.6447 45.674
53.3847 19.047
26.9801 54.259
7.04416 34.811
22.5671 35.919
61.3911 6.134
59.9143 3.387
61.9457 13.197
53.2858 13.070
60.0984 9.675
55.2066 7.144
45.4413 1.284
51.3471 -4.860
55.4255 -4.890
43.0181 -1.259
51.0645 14.143
27.3847 34.016
43.7059 0.466
57.6819 4.460
56.5612 4.894
48.4246 8.287
57.1724 12.329
48.6949 21.276
19.3613 44.285
15.1812 40.820
24.9356 32.793
10.4612 42.662
38.1525 44.981
60.9023 14.154
60.9032 16.015
58.5041 15.896
42.8409 23.985
46.484 34.483
45.5761 19.909
43.7154 32.290
32.0561 36.271
34.1932 30.273
48.1331 23.857
35.1592 33.502
45.4506 46.317
53.2513 43.232
27.2691 48.819
39.1645 32.481
43.274 -1.565
56.7139 -5.011
57.1933 1.423
29.0465 -21.938
60.9908 19.627
47.6205 32.510
59.591 -9.192
42.4274 -13.908
53.3675 8.552
58.821 -0.875
47.2671 -6.439
36.6237 3.563
51.1689 7.368
66.4522 -2.436
37.0527 -15.554
57.9074 -9.084
59.0439 -11.458
59.2152 -4.049
35.4554 -7.947
65.8971 12.513
56.1096 41.423
43.1326 41.281
22.1852 46.069
35.1122 46.578
57.9618 36.199
61.0184 -2.076
49.9417 -14.709
32.2431 -20.012
47.1326 -5.898
51.0382 24.820
56.6146 11.186
42.7142 26.049
35.9824 32.504
24.5102 39.111
31.4748 47.555
54.3677 22.679
55.9622 -5.539
66.3979 8.787
40.4153 20.098
21.4177 49.784
45.7856 28.357
56.6874 10.298
50.1907 15.285
47.347 7.415
53.1019 28.131
45.1747 14.638
47.2566 11.081
46.4477 29.236
39.6719 31.934
44.4561 3.355
54.6991 -4.628
43.2972 -20.177
54.1066 9.915
44.4899 -11.059
59.9351 -2.478
45.6482 31.379
32.6913 36.267
62.3578 27.482
47.0367 -4.396
47.6161 -14.317
48.9957 -19.400
67.1815 6.235
57.9763 0.279
51.7944 -4.420
61.5796 -1.371
50.1529 -23.385
50.6198 -9.817
49.6284 11.060
51.5842 16.614
36.3008 33.801
38.5568 40.170
57.7816 -5.295
25.1736 -24.950
39.0703 -21.737
50.7604 -8.947
50.5173 29.596
41.5542 43.086
60.3874 1.246
57.6968 -6.397
39.7017 11.157
59.7187 -4.576
59.7042 7.385
32.9279 42.498
33.9097 48.402
32.4964 37.947
30.9969 31.088
5.74522 47.141
23.7474 52.967
37.372 47.315
37.5091 49.779
54.9769 30.729
27.5418 34.215
39.5526 38.616
47.4923 41.514
28.4642 22.699
23.2917 47.437
47.6681 36.307
40.7417 40.142
30.7081 39.433
44.3032 -12.997
48.8073 -24.896
58.1441 4.636
59.5976 2.064
49.5066 14.832
52.6728 1.869
48.1202 41.875
46.7004 38.885
66.2147 12.542
61.1588 -3.232
46.4553 13.906
38.666 6.342
50.0065 34.167
52.5335 44.493
19.5842 33.906
27.0589 33.311
27.9746 29.960
25.8669 50.881
20.8357 41.598
38.2651 42.285
27.734 51.589
23.6398 48.044
50.9594 4.815
61.5062 16.446
56.1654 -3.278
47.8707 -21.467
60.2828 -17.574
50.1656 -12.061
66.1001 3.032
51.8272 -0.971
47.6444 -3.692
52.0537 2.296
41.7956 35.216
38.7615 28.960
42.107 25.231
49.6744 -7.112
29.3053 41.399
35.639 41.768
34.5192 47.063
22.5227 36.933
36.4573 24.165
56.168 25.981
50.585 -17.575
59.4458 -3.462
62.1404 5.079
58.2869 8.856
45.5731 6.996
60.4946 3.173
38.0338 -20.927
50.2956 3.314
47.5831 29.662
56.5161 24.131
52.1644 18.962
36.416 41.006
35.3407 43.378
46.7492 15.880
20.2359 55.968
49.6556 -1.073
50.2024 24.757
23.5314 49.278
18.0956 48.637
29.7055 50.741
50.9965 42.833
56.3429 -9.134
50.4565 -0.574
32.6997 36.179
17.9282 49.623
50.8619 16.117
41.2536 19.971
35.7443 44.571
39.8507 39.765
57.9934 15.204
58.8835 -12.988
50.9307 -14.614
58.6351 -0.516
62.9995 -4.773
52.4192 1.421
49.3198 4.228
28.7562 31.655
59.0444 9.790
57.2793 -8.755
58.4254 -6.188
29.6842 26.386
39.8649 31.428
49.6913 36.508
55.4302 4.687
45.5308 34.024
50.3901 -4.876
46.6714 -12.752
60.2825 -5.718
55.141 -9.762
35.151 -21.827
56.8384 -0.464
56.6106 4.721
39.5032 -19.130
59.8162 -3.779
54.5153 -5.746
52.2587 -5.347
60.8823 -2.119
37.5833 -4.449
34.5654 -16.628
45.517 -14.018
60.7648 -1.098
35.0062 -17.845
65.5256 2.773
39.4707 -18.609
36.0965 -1.065
50.4946 18.974
39.3504 16.732
57.4764 14.995
53.9671 37.206
48.8441 42.785
34.0912 43.933
50.0843 -11.694
42.3542 -6.029
61.5081 -4.979
55.0652 -6.850
39.5925 22.533
30.1228 36.507
32.2377 25.868
38.4247 13.488
55.3198 9.490
52.1002 30.189
26.27 36.983
44.6913 10.122
60.8481 -3.945
54.9334 -7.021
62.7363 33.771
30.9689 37.565
59.3749 12.181
59.6151 22.303
63.7994 36.039
47.1559 43.368
44.8495 45.611
40.9246 43.751
38.8472 31.479
8.51458 26.833
22.8368 47.739
65.1047 3.884
52.7131 -2.530
62.2768 11.185
46.4459 27.080
31.6159 43.888
39.1657 44.086
57.2718 15.720
65.2472 9.086
28.7674 23.309
39.5432 43.625
12.0622 43.455
5.62802 36.590
58.2172 17.058
59.118 -8.994
59.136 0.469
66.3571 8.158
45.0486 13.352
53.5616 -6.287
57.4112 -1.434
52.6652 15.622
60.6264 -3.841
44.521 -16.816
48.3934 -4.344
43.0825 11.263
54.0983 40.109
56.3937 32.051
53.1292 20.533
51.0722 32.556
29.773 -20.009
55.6258 7.357
65.569 6.491
59.654 39.165
47.3871 -17.556
47.8975 27.798
44.5146 32.787
50.8155 3.801
57.8735 -1.124
44.667 28.412
33.6964 45.414
27.543 56.368
13.2027 39.044
5.72626 47.317
68.9511 -5.173
38.7609 -12.864
31.8834 -23.490
48.3935 -13.885
54.1065 7.593
46.8374 0.296
45.9708 -15.159
38.0711 28.665
31.4715 52.080
25.6319 45.799
51.8113 24.645
33.5376 18.334
37.2641 -12.337
41.2445 -14.469
57.9278 13.702
46.364 -15.209
36.0368 -31.931
51.72 -13.869
45.4851 -10.268
50.6904 5.446
38.1409 -12.208
47.3811 -5.722
46.4839 9.805
45.1624 2.776
53.7213 -7.317
61.59 -5.937
46.9974 10.890
36.0129 19.944
47.8745 43.022
29.9754 47.616
40.4056 16.096
9.52349 45.209
41.3059 39.043
39.551 37.192
53.1776 3.628
51.3179 14.759
30.6279 51.437
26.4241 42.318
55.1304 4.757
44.9856 -12.133
54.7996 -4.158
44.1786 51.231
50.1247 14.007
39.705 17.712
28.9981 44.027
12.343 28.104
11.0676 32.011
63.0466 6.959
43.3142 9.536
62.8953 4.147
39.3267 -15.192
33.6911 -16.692
46.2355 -23.011
44.1856 -13.479
58.0295 -7.134
61.8632 6.553
45.1415 -4.804
58.9135 14.785
27.6495 33.177
5.83902 35.594
47.9546 3.366
56.2731 28.798
63.9361 30.225
36.6393 37.462
42.0093 42.458
20.7677 45.051
5.8022 36.549
42.3383 20.517
43.3689 9.556
54.7331 -10.829
46.2893 -10.161
65.1268 28.567
52.7973 13.374
58.6981 7.560
17.8769 41.843
33.7374 34.952
43.4867 45.902
41.0182 27.442
55.8941 3.371
62.6113 -11.701
25.5292 -17.186
53.488 -7.116
42.6276 -21.280
63.5745 -5.158
55.3904 12.299
40.6469 27.189
5.59482 47.205
35.4551 24.813
33.6137 52.987
38.5565 41.846
39.5803 10.149
49.5468 30.939
50.337 15.503
48.0804 -16.965
54.2561 25.000
62.1421 11.476
65.5875 23.008
53.926 -8.925
59.3781 16.494
56.0097 12.754
56.0944 24.893
61.146 -4.508
46.9424 -20.360
46.1381 -24.254
35.151 -21.107
49.2984 0.983
39.7396 -21.993
50.0133 -10.428
32.7289 -11.397
50.6865 -21.469
55.5372 0.253
30.0128 -23.850
52.3078 -19.058
49.8284 7.495
67.6386 -4.660
54.035 0.407
47.2302 -9.779
37.2904 19.525
40.571 -6.761
34.1354 38.034
64.2496 29.105
36.3721 36.443
35.585 -18.834
44.3076 -9.823
44.2828 -12.420
45.2088 -3.434
41.7312 15.259
36.0537 38.013
30.1572 41.505
34.9343 40.229
42.6042 31.201
52.8195 14.817
39.8437 23.710
21.6334 49.834
33.0094 47.087
47.0196 33.236
52.0041 34.577
31.0473 37.202
43.6771 48.707
29.6717 54.892
42.6026 16.687
33.7744 -20.302
43.2879 -11.806
53.4916 0.900
59.4645 21.538
60.2483 17.662
56.1218 20.798
14.7443 37.347
60.7781 -2.656
16.2425 33.301
53.0126 39.626
41.9858 33.175
29.0406 46.631
13.4403 41.170
32.1597 43.623
48.194 21.027
41.2594 -0.209
53.7953 18.756
47.1794 35.045
36.7693 41.666
39.7537 25.897
25.8202 20.087
31.9082 28.345
47.4397 37.486
46.352 16.293
51.6938 9.819
50.0231 5.714
44.6339 18.645
26.9319 16.837
46.084 26.285
48.9416 9.259
10.3113 39.315
41.3353 35.132
24.5967 45.058
61.7525 20.912
50.1345 10.334
24.7281 45.207
23.3921 39.394
59.0092 36.541
43.3213 41.259
38.1378 21.481
55.2164 -9.327
41.2886 -10.263
46.0235 -19.300
51.5096 16.045
53.3762 -11.072
54.0286 -4.755
50.0719 13.783
57.5915 23.352
54.4709 -1.038
54.6788 -19.180
52.2097 -2.452
62.5466 22.307
66.0442 8.536
42.5419 -20.030
49.4641 1.990
61.6196 -6.773
43.4807 -17.288
49.3425 4.674
20.0231 37.393
38.8271 41.960
41.8688 0.870
53.4268 -19.095
40.3034 -27.548
49.9488 -15.370
43.7574 -24.503
52.623 -13.307
55.5472 -5.148
60.8047 24.321
44.4188 9.495
65.5055 3.186
36.4902 24.623
50.7643 -15.710
60.9733 -18.332
61.4867 8.926
64.4446 9.222
41.1437 26.980
49.2909 33.528
27.5151 46.619
57.1617 33.752
57.1187 28.169
27.2784 36.236
52.879 10.331
56.8824 -18.050
35.2814 5.445
50.2802 -3.853
28.5215 -17.604
41.4835 -10.860
52.4854 21.018
38.0502 30.782
48.5904 21.608
57.5066 5.248
55.0843 -4.519
59.42 -8.724
64.6071 6.070
65.2352 0.078
44.422 -1.195
31.6985 -10.459
56.7809 -3.103
41.9346 2.888
36.3859 24.624
39.036 13.464
36.1609 15.271
42.4202 42.237
34.8355 49.328
46.006 49.358
30.228 56.861
51.1619 24.175
31.8785 49.851
20.5773 45.456
8.0335 46.431
36.4021 30.808
50.9668 10.791
42.135 11.844
10.2075 38.928
43.1636 0.676
60.3445 1.786
37.7989 -8.558
60.896 -4.758
54.8371 -10.665
37.0696 -15.522
39.9175 27.008
13.4465 47.401
35.9493 30.360
35.9419 1.768
47.4721 -12.554
57.8174 -8.637
55.6795 -2.431
51.9899 24.321
55.6955 22.503
47.2868 -18.317
35.3491 -18.011
50.7969 -5.377
41.3368 -16.139
45.4268 5.768
51.8349 26.555
38.3522 18.095
58.7661 1.899
44.1115 -18.096
40.7908 28.133
67.5653 -0.493
44.177 43.311
48.9046 40.043
57.8278 19.650
52.8431 -2.307
51.1325 -17.640
54.2317 -9.765
38.3388 -14.405
32.2771 -16.836
51.8078 -16.088
62.0696 2.556
67.06 21.139
62.8248 7.200
35.4663 -21.519
61.3419 -16.536
51.8795 -3.052
50.0776 5.482
45.0831 6.447
29.3673 35.566
31.5195 30.263
15.723 46.983
5.80082 40.761
47.9651 28.988
28.0844 30.090
36.4172 25.905
46.8526 31.919
37.847 32.354
5.4473 54.985
47.6528 -19.115
65.9588 8.687
54.4782 -1.282
36.1794 29.252
41.2155 43.936
19.0836 43.599
30.7774 50.549
39.8362 37.283
26.798 47.122
59.7802 10.850
62.0155 18.446
47.6872 -17.581
27.5432 -17.096
45.6928 -19.542
53.9076 22.523
57.105 -16.199
61.6629 3.616
60.239 27.731
67.1863 18.924
41.446 -8.824
49.8815 3.303
35.1131 33.268
26.9289 52.958
35.2738 38.268
57.0571 30.183
63.835 27.380
24.2245 47.893
19.8713 38.739
60.9891 18.752
51.7516 -6.592
39.0042 -16.272
39.0985 -15.173
33.2633 25.085
52.143 -8.547
64.6911 2.698
60.0643 -12.938
57.1536 -8.174
56.6677 -6.575
51.6684 -13.967
64.3297 2.499
50.0891 19.238
55.3062 -16.919
55.5989 -15.627
53.379 3.921
54.5782 -15.086
62.5298 -2.445
45.6792 10.015
58.6607 11.273
28.0752 54.445
45.8966 34.477
62.5664 -3.541
44.896 30.406
33.9377 33.714
35.7251 -7.692
43.4186 43.997
41.8078 50.075
51.2537 20.093
31.3026 -11.327
54.3115 -1.870
31.9299 -18.101
65.4274 -1.963
43.9807 -27.171
46.1809 2.886
30.9416 12.494
37.6436 6.946
43.5452 4.567
52.1042 -1.116
56.257 1.783
58.6279 22.687
55.808 33.882
31.2493 47.800
56.1021 17.030
40.9769 34.765
45.8027 -5.703
36.569 22.951
41.8863 29.324
40.9437 48.644
41.016 44.324
58.6262 17.892
61.849 5.854
49.1058 23.123
36.6021 14.671
30.6204 51.836
58.3072 30.197
64.4506 4.733
48.5632 37.827
42.0135 28.482
48.0978 23.571
42.6545 47.199
24.8216 40.591
11.5199 55.654
59.2643 9.198
58.2083 -7.480
57.7837 -17.519
54.6224 -12.968
52.6725 0.788
57.161 -8.223
61.0045 -6.908
67.1898 14.152
49.3444 3.962
52.6633 -15.441
51.8667 -3.278
47.665 20.617
44.6172 11.426
58.3683 34.131
40.3875 22.076
45.3817 10.249
44.3046 4.146
53.8075 34.626
26.2165 34.084
43.3449 10.389
54.8626 34.399
60.4062 31.368
44.6775 9.482
61.1297 -2.502
63.4149 -2.170
48.9175 17.073
57.6443 -10.615
42.1304 -16.194
43.4411 -9.286
44.0057 28.851
61.8877 13.850
64.7742 10.874
69.3417 -2.799
52.3522 22.259
53.62 23.592
20.6687 26.681
30.503 55.341
25.2394 33.913
58.4396 4.942
64.2509 6.101
37.9068 30.381
55.5908 31.700
25.7505 43.351
42.0399 45.062
16.8614 41.241
39.7953 38.083
53.9311 12.928
48.558 -3.803
66.4376 -1.324
63.4147 -5.047
54.9392 -5.546
66.1683 24.609
31.6316 44.596
33.9154 33.374
40.7808 41.401
5.63649 35.483
47.0143 -7.884
38.7649 -25.629
50.2893 8.998
51.8771 4.015
55.4927 11.349
48.6222 1.909
50.6473 22.178
42.2406 -13.384
55.9783 -4.139
46.7638 -24.680
56.9313 -17.549
54.616 -6.169
49.6495 2.041
63.8223 4.936
63.1478 2.096
59.7305 11.304
60.9617 -12.425
44.479 39.729
18.6429 48.580
44.9432 38.698
27.6484 40.563
17.6886 41.544
36.6367 31.470
46.8659 -0.526
66.7693 6.731
60.5758 -15.384
42.8498 -18.224
57.4666 -3.162
44.7387 -31.931
46.0425 -21.583
50.5171 0.495
46.1922 4.728
22.9333 40.429
47.0211 10.339
37.1037 29.683
38.5486 9.082
40.0976 23.245
50.246 43.494
19.6154 48.210
5.71303 42.070
33.0591 37.122
25.7308 39.119
19.7351 30.016
5.71484 36.441
44.869 -10.623
44.2666 -24.324
47.7898 -19.801
36.7174 -19.805
62.5016 23.109
58.0738 32.598
54.3413 -1.237
41.3999 9.015
32.6708 45.041
49.5329 31.079
35.5826 44.518
44.8005 37.269
42.7986 -13.975
58.6383 36.681
45.2841 13.534
44.9549 2.880
41.8436 -19.800
52.9392 8.009
59.5391 -8.003
66.2969 10.345
55.5679 -5.347
63.1403 18.449
55.1978 -5.539
31.9977 -9.232
41.2967 -13.131
42.5202 -19.612
61.2919 27.327
46.3502 42.503
18.1113 49.570
15.2899 51.681
28.6147 37.428
16.5075 35.870
49.9797 27.156
27.8142 32.072
33.1045 42.991
46.1336 25.711
35.7254 21.237
45.0392 41.735
11.407 50.530
38.5566 29.705
47.1127 -13.219
50.6804 -19.875
39.7971 -20.012
54.514 -20.311
54.8623 2.303
39.6266 29.085
30.7166 39.487
24.9487 27.509
37.5679 25.292
48.9839 20.619
34.9277 49.122
22.1511 40.432
49.7978 43.643
51.5813 19.855
60.3899 4.391
63.0559 17.109
56.1594 28.462
42.2584 36.200
47.6628 29.020
26.3545 38.123
25.8626 43.728
43.6609 24.028
45.8352 32.158
63.8082 -12.901
49.6052 -9.444
50.4999 1.005
50.2235 4.162
63.3739 1.361
54.1746 1.957
37.9981 10.380
25.8227 45.888
53.1264 26.150
40.3973 33.351
44.9216 12.301
49.5315 -4.263
55.042 27.189
48.4991 -14.966
64.4859 -9.035
56.7643 -3.676
39.2027 -19.615
46.13 -1.591
61.3852 -4.852
63.9026 4.264
34.5708 46.025
38.5114 34.197
54.7689 34.504
59.2721 23.069
37.9176 -2.571
42.5561 -8.299
57.3094 -0.486
44.8116 27.350
52.3782 -5.750
46.6793 11.483
52.4297 27.074
55.7345 23.333
13.473 45.165
37.9623 37.682
53.4542 21.426
42.4908 38.355
44.0556 15.959
46.854 30.659
9.9706 42.311
7.13261 39.870
17.2766 31.352
18.2797 49.950
20.1746 41.249
15.3179 36.272
63.954 15.227
50.3073 -14.884
48.1121 -19.365
60.0975 -1.381
56.2509 -10.298
62.4986 3.089
42.8046 -15.059
44.1074 -21.113
53.1948 -14.217
57.8997 -6.161
37.9143 -3.729
47.9765 24.525
48.8164 26.572
63.7993 -0.819
63.9262 2.131
44.3994 -17.901
44.4335 -21.769
54.4695 -14.298
56.1685 -2.588
55.027 -31.734
55.292 -4.548
48.8033 -15.705
48.517 -4.662
59.9736 -7.792
49.264 0.563
61.1999 25.189
51.627 24.695
53.1025 -8.135
60.3104 6.165
62.3758 9.132
47.9434 10.573
43.0515 -13.236
48.437 -2.486
37.6129 -7.971
47.0579 -3.690
54.7525 7.054
65.0174 10.638
53.6092 41.373
48.4708 8.533
58.3889 19.065
65.8816 7.516
46.8103 2.592
46.8298 21.621
25.8557 30.077
43.1651 29.135
58.2283 -2.303
50.9237 -20.298
36.55 -11.420
50.2794 -13.017
43.9567 27.172
18.4822 48.248
50.9761 44.787
46.1935 7.010
62.8092 15.123
51.9784 10.411
55.9344 -7.665
33.9416 32.533
52.9741 20.157
12.758 54.638
5.67001 41.939
47.5295 16.190
61.0658 -9.697
51.7798 -14.059
50.0194 0.501
34.904 35.430
55.2709 2.205
61.4094 7.097
46.3289 36.328
29.6888 23.505
52.9033 38.779
61.3468 29.614
34.8944 47.999
40.795 42.336
43.6016 28.435
45.2337 -0.974
39.5346 -4.245
54.9531 19.448
59.6877 12.356
53.0574 -9.711
45.9256 25.124
56.5201 24.196
43.0922 -9.670
53.1898 -5.647
51.5955 10.021
32.9932 31.110
5.59186 24.874
21.1601 44.326
44.4183 44.350
36.5649 46.425
42.9396 -2.611
49.6766 5.932
40.3839 15.404
50.4492 15.199
53.2216 -12.761
63.6944 -10.002
61.7512 -6.017
57.2058 -11.797
42.6827 3.391
47.7568 -28.754
33.6812 -24.826
58.9667 6.988
45.4835 54.074
50.9585 6.302
39.8302 34.274
23.0771 27.108
43.6713 36.116
41.5911 40.720
44.7557 33.371
41.2698 22.945
53.8464 -0.930
56.8498 -3.948
39.9422 35.263
48.225 17.525
49.0506 28.613
53 9.039
62.7483 4.330
65.1823 6.823
58.6644 18.137
59.6721 20.487
56.7545 2.843
39.9601 32.497
32.7156 44.763
34.2142 50.619
36.8133 39.753
53.9879 28.512
44.6483 16.627
40.9756 32.971
38.7095 39.342
44.256 20.600
37.392 43.531
42.6078 25.215
48.361 -14.330
47.1149 -5.969
59.7996 -15.070
52.0697 31.149
48.0785 34.254
39.9869 44.058
37.7465 34.949
43.7322 35.019
35.4592 39.354
61.4257 14.174
53.165 32.293
61.7882 23.019
38.4629 36.836
45.1198 32.293
48.5222 17.728
18.3779 47.033
35.4777 44.254
46.8763 32.081
65.4828 25.615
50.9299 36.341
11.2386 17.532
41.4394 22.207
30.3124 21.569
57.4063 21.920
50.7842 -2.454
63.8355 -1.738
61.1895 0.154
40.3847 -10.874
46.3855 -14.210
60.9097 -1.283
54.3223 29.240
63.0421 29.034
51.49 7.995
39.8645 23.854
38.1929 30.467
15.5591 41.660
17.9666 41.237
22.0471 51.221
22.4962 40.493
19.9727 53.035
23.79 49.879
39.2053 42.481
49.7263 39.143
61.0096 17.929
61.2968 13.519
56.6238 23.211
51.0081 48.345
65.3088 9.775
46.521 -5.930
44.7683 -17.026
51.6771 -6.778
38.0244 17.440
52.2333 39.159
61.7551 11.782
55.2224 10.485
63.1049 1.672
71.911 15.143
46.6151 37.167
28.1015 47.952
25.9325 46.293
49.6875 -2.321
39.5424 35.858
41.606 47.343
23.6376 53.040
37.0407 29.991
45.7582 31.316
51.4293 29.463
41.7119 -16.951
54.3504 -0.233
55.0583 2.942
62.7127 16.802
41.967 -19.195
45.8177 26.180
42.7418 39.725
29.0163 38.015
31.7442 39.686
32.565 36.163
43.8493 43.211
55.9953 -3.917
48.7395 6.093
56.0324 -13.776
56.343 15.773
23.9528 49.942
5.79852 31.039
55.1132 16.945
46.517 31.565
63.9635 -6.188
48.9125 29.443
46.9037 -11.967
49.039 -1.406
62.2357 -4.840
44.9744 0.075
20.5119 9.082
40.6037 28.031
57.7 19.728
54.8667 -0.341
53.1432 -5.443
61.5462 9.791
56.5733 29.559
30.394 35.809
47.9542 9.272
43.0502 14.917
37.0407 37.138
24.0527 32.742
46.6929 27.358
44.1646 39.070
53.9132 45.181
60.5709 28.475
56.4937 -16.823
38.5018 -20.945
54.6703 -4.883
50.8268 15.990
35.1195 37.869
11.4445 48.614
5.6793 36.777
56.3576 0.099
21.17 45.284
15.264 51.175
5.74648 41.723
58.8252 -2.098
56.0938 24.519
57.5579 10.707
43.1296 -9.890
54.9517 -7.883
49.4374 -16.157
54.3682 -14.838
51.1446 -6.183
53.4603 -4.034
73.3181 4.114
54.2789 -8.787
59.6762 -1.667
55.1213 -6.318
44.8494 -9.806
44.2239 -1.044
34.702 17.865
49.0259 36.557
50.1583 31.572
26.4329 42.371
25.5532 38.101
49.6467 31.285
41.2622 34.317
64.1125 16.232
71.2021 -3.191
67.6398 11.575
53.3655 0.918
39.9086 9.554
46.4588 10.244
58.095 12.040
37.6667 24.699
55.7397 31.096
47.5273 0.905
55.8646 13.282
35.4736 37.343
62.7629 33.406
46.1538 21.867
52.2323 13.113
43.5437 24.679
18.7724 40.604
16.7751 41.631
5.7426 46.519
17.1845 38.328
37.8018 39.758
51.615 4.337
30.1517 -21.581
54.7813 -15.279
47.5611 7.093
65.8498 -6.293
48.9572 4.395
45.4189 35.499
33.23 -20.579
58.7283 -8.273
54.1826 -10.514
40.512 -20.086
40.2243 -23.724
46.8661 11.561
53.9804 -14.745
55.8961 -3.532
60.2977 6.342
60.258 -4.225
66.4467 -0.817
46.5032 35.964
39.7578 34.806
25.6597 35.142
5.99774 30.660
5.39828 46.370
34.3944 -21.280
47.7139 -10.529
56.3755 4.566
51.342 26.999
52.835 -6.173
48.9197 11.186
67.2503 18.437
51.0176 -7.214
47.6146 25.884
27.2857 46.665
50.8366 37.772
52.0645 44.901
48.8692 -7.393
54.8788 7.507
57.987 4.890
41.1575 24.258
54.3053 11.255
59.0615 -20.347
55.3554 -13.676
55.037 -11.825
53.1643 -15.244
64.9826 8.065
61.0955 -10.319
39.1043 -30.290
43.4833 -17.963
57.0027 -1.706
46.8603 23.985
34.5802 29.426
55.4537 19.886
40.2421 49.719
42.0993 41.628
52.3655 39.973
22.2491 47.564
18.3749 53.340
35.6538 50.860
26.0155 42.538
28.8413 37.301
50.0918 33.244
53.2429 31.222
28.23 37.869
54.6257 29.007
50.7787 8.678
26.7096 39.648
51.6192 21.534
50.3659 37.157
36.0528 28.247
20.4636 41.245
12.9197 51.259
38.0329 19.923
37.8788 45.016
39.017 33.191
52.2619 39.400
49.8311 11.164
57.7236 1.549
48.108 28.516
40.5296 49.275
47.0642 30.825
57.9924 -11.569
56.8867 -16.497
50.5494 -3.250
54.8091 -14.261
60.6491 -2.269
58.5556 -21.416
55.006 -2.166
34.796 -23.058
50.942 -21.917
43.9244 -15.766
47.9808 -20.929
51.4055 15.650
59.6738 -8.290
54.9062 10.413
58.7786 33.909
5.67088 42.383
16.566 33.959
32.4176 17.408
27.3661 31.366
46.2137 17.554
48.2875 34.058
47.3864 33.316
28.5987 46.234
27.9665 35.408
31.1012 47.520
41.6296 40.484
39.2361 32.671
47.4396 1.816
58.3305 -6.014
64.4992 12.971
53.5695 -15.092
31.3389 0.764
36.2887 9.659
51.7794 29.660
59.1732 25.011
63.289 16.954
44.215 23.523
17.0519 34.731
5.62597 11.596
59.3393 -3.239
45.6287 40.375
50.7304 21.847
50.5159 7.234
19.8526 48.329
33.1844 46.762
48.6811 27.903
51.2089 -0.357
45.4579 23.927
44.7674 29.682
50.949 34.630
8.86886 34.193
10.4519 40.870
5.85947 36.414
39.5698 40.589
32.1129 30.644
37.7704 44.452
53.9192 30.589
30.5055 53.095
32.9755 50.261
22.3178 49.665
25.5392 44.147
44.8156 24.244
26.7232 49.555
41.7932 46.392
60.6792 23.810
47.1729 25.834
10.5741 44.319
5.47392 41.282
53.9787 -4.459
64.9569 14.188
25.032 47.283
30.0285 41.724
18.1436 46.842
53.8543 24.852
47.9882 8.277
35.9601 41.711
16.4814 41.522
39.7294 36.778
46.2446 -4.795
55.1176 -12.956
58.7608 -6.256
44.6301 -15.667
48.2807 2.740
48.7343 -20.550
50.1554 -11.147
54.1506 -16.744
54.7166 15.967
50.7844 -8.751
55.5877 -14.465
46.3796 5.717
44.7926 24.301
37.5529 47.224
40.3188 29.799
54.1351 11.638
69.218 1.477
44.3404 -12.568
56.5994 -6.019
61.9644 6.376
64.0713 28.470
27.0941 49.116
33.0268 52.241
42.6905 46.308
41.2617 48.324
33.2091 43.519
43.5339 45.800
38.6903 53.240
28.0926 48.845
55.9929 10.160
36.2513 -3.391
56.4517 5.966
48.5489 -24.577
58.8177 -2.311
51.7743 -10.036
54.1287 -7.924
46.478 -15.205
46.3979 -1.257
66.2709 20.537
63.5118 23.465
59.5234 0.550
62.1544 -5.322
47.6714 -6.316
66.7993 6.943
45.6558 -9.549
51.0926 -0.172
56.4147 -14.892
46.0359 14.063
65.4683 -4.784
49.9107 -6.429
42.7894 9.806
59.4947 -6.404
54.0871 -9.163
44.3929 -21.841
35.5558 -22.928
52.8341 -12.296
48.5891 1.620
33.0671 35.237
43.6689 28.723
44.7423 -8.302
53.9608 -7.646
62.9337 2.416
53.3568 8.744
51.8562 -21.676
54.4784 -6.803
62.2997 -4.050
50.4075 -19.280
52.948 27.835
48.3078 21.621
48.4743 -6.878
36.4873 -12.996
47.0184 -7.742
62.6438 12.063
42.2383 5.974
45.622 9.541
41.9837 22.344
57.4068 -4.751
50.3551 2.087
55.7353 -4.237
48.5199 7.963
48.3362 16.228
46.0904 9.963
59.3758 17.192
40.5876 26.621
36.553 38.114
26.9229 51.960
41.3518 38.972
56.8298 0.970
61.102 10.326
27.2652 32.332
59.3601 25.178
51.5636 34.321
54.1805 5.260
51.7678 -0.725
46.761 -13.328
50.3779 -18.942
56.9535 -9.266
41.6443 23.689
40.492 44.079
18.8825 36.827
31.8014 28.474
41.4433 43.868
29.1506 35.043
36.8946 21.294
41.8194 22.219
52.3306 19.628
48.8021 9.906
53.1899 15.712
49.6941 -7.038
57.1177 8.749
57.1819 20.585
41.0867 22.924
35.9514 44.202
57.7186 -2.107
65.7513 3.113
50.9415 -8.937
40.1216 28.930
26.2343 48.512
44.7874 23.323
60.386 18.207
56.2072 -6.698
46.2284 0.080
50.7764 -14.859
37.982 29.647
25.1608 41.085
40.8758 33.478
46.2226 4.654
57.1885 -15.947
44.3287 -19.925
46.2174 -19.953
54.7801 -7.620
58.2843 20.620
50.6843 20.449
43.2539 18.628
13.2322 53.321
24.467 48.247
47.7456 26.711
30.5337 46.123
54.5026 31.958
70.038 -3.359
40.4907 -29.333
55.761 -16.615
55.9446 -15.332
60.9802 -9.888
43.1537 -17.950
50.2568 -7.046
50.1479 -11.934
54.2568 -0.705
51.5311 -17.163
47.8447 -4.252
42.0424 -7.052
41.5773 16.534
49.1827 5.739
50.6239 -20.170
67.5074 0.951
54.4494 -6.115
44.3685 -13.204
59.9289 -0.111
34.5297 -14.813
50.8947 -4.564
56.0764 -8.990
44.8609 -18.614
29.3791 -15.553
47.4848 6.651
59.7596 13.581
54.3225 -5.268
53.448 -26.293
49.6874 23.005
41.129 43.219
21.9545 45.204
32.1186 32.370
31.2314 47.662
26.953 29.607
30.2036 31.557
46.072 2.998
45.5409 17.390
36.8691 18.571
33.4859 40.870
25.992 44.589
11.2766 51.174
5.8565 41.611
45.3143 -16.491
40.0163 -25.332
49.3695 -15.561
56.4619 -14.289
57.0306 -5.035
50.6672 -15.282
54.5267 9.189
67.3077 16.593
35.106 -8.304
46.1686 40.727
18.2753 41.448
56.6199 16.842
49.9392 -8.061
62.159 5.886
66.1051 12.925
51.3934 23.983
56.719 12.489
63.0475 16.295
50.9035 31.240
57.834 26.878
55.2728 -4.996
51.8766 -11.229
55.4106 -13.936
49.1431 -15.485
29.8194 -24.696
60.1264 -1.603
54.1673 13.308
46.008 40.683
52.9236 21.619
56.5044 36.008
36.3896 35.702
42.264 43.195
37.6703 31.014
54.2354 5.961
63.1043 8.551
46.3816 37.105
54.1356 7.877
40.5778 22.708
43.0893 13.007
32.3619 22.862
20.0881 46.115
5.62061 41.541
43.7812 38.724
45.2657 34.004
51.8461 23.677
61.503 3.022
39.7492 -29.279
38.7608 18.339
65.1994 29.144
51.5568 36.131
39.4079 17.390
43.5499 26.932
55.7446 2.202
54.3323 13.116
47.4682 26.986
28.4889 50.187
42.4899 40.316
52.0173 -7.386
51.3285 -9.954
59.9128 -13.494
62.8307 -13.116
49.4292 -12.747
59.7482 7.467
60.0997 9.651
57.8324 3.936
67.355 18.273
52.669 7.254
46.9647 -2.002
41.94 41.630
54.3066 25.805
60.039 7.107
46.0026 -7.466
17.0812 47.129
47.5093 32.003
52.6334 20.272
50.5976 -15.204
62.3964 -0.051
57.5381 -2.414
59.2234 -12.447
49.2348 -16.300
62.2241 -1.899
59.4108 13.082
63.9392 4.831
53.2782 16.525
20.0121 27.754
14.6493 40.231
23.1557 44.234
23.8489 49.173
14.835 46.786
13.2326 41.574
28.8277 40.045
23.7022 52.206
54.9798 34.881
66.6969 25.144
52.0889 -2.250
57.611 11.084
56.1055 -7.111
49.7494 31.067
51.6701 7.736
39.6634 5.656
55.5295 -0.417
60.1124 13.682
29.8574 40.485
33.3462 47.788
29.3882 32.088
18.1035 39.457
56.163 31.539
56.5331 20.468
33.4085 44.449
40.1888 44.645
52.9827 29.477
23.6551 45.191
60.8559 27.574
66.096 6.906
57.6934 -21.182
27.0384 -20.420
44.6699 -14.698
60.4941 -13.130
60.8482 -12.069
65.7589 21.186
57.9268 22.853
18.0674 47.236
30.6115 49.186
36.0478 46.811
14.0741 40.178
35.9021 32.559
16.4903 44.828
43.8411 29.319
45.7351 35.355
52.2686 -15.065
57.7828 0.121
47.1716 -7.659
58.4005 1.473
55.845 28.215
35.8979 41.052
26.9977 25.672
28.187 44.811
27.5741 45.234
5.78341 36.611
43.5992 30.231
54.0783 13.222
68.2552 -2.065
60.1335 -5.143
64.2021 -11.854
53.9155 -1.408
55.9441 17.447
5.78246 41.128
34.8721 37.367
25.1712 49.691
28.9265 40.804
53.1272 25.897
30.0183 39.711
34.0671 40.462
54.7271 28.442
51.3388 5.278
45.7008 33.076
57.637 25.695
47.2777 -22.941
52.4239 18.668
44.7042 29.349
61.5756 -2.373
58.8763 1.651
49.498 -14.117
62.2808 22.522
58.205 7.043
57.4397 -10.855
50.5939 -19.238
40.2274 -26.606
58.8178 6.725
39.0526 34.700
38.9834 22.082
28.5242 40.706
24.9095 40.057
32.9335 38.886
36.5565 51.268
36.1777 46.057
47.8603 47.251
11.114 43.706
5.50691 42.004
52.941 24.753
65.9117 -5.061
53.4038 -13.535
54.8272 -5.888
51.6798 18.318
36.9322 25.098
45.0422 -6.907
51.5857 -2.534
42.5905 -4.879
56.6329 0.637
55.8844 17.770
62.0504 12.148
21.7569 35.495
24.258 29.199
30.3029 51.869
33.0468 36.327
47.1406 16.252
55.1747 33.449
41.6086 32.669
51.1559 16.321
56.5214 -15.441
61.4277 -10.709
24.2313 34.914
49.0787 22.996
58.4969 15.994
55.5608 9.189
51.0727 -18.379
49.0721 39.967
33.7293 40.459
65.8458 16.715
64.6408 -8.390
49.2067 -4.044
48.1064 -1.920
29.5591 33.878
48.4985 31.894
52.5422 25.818
48.5471 27.537
55.4271 2.293
53.1681 -10.713
54.3238 -14.682
52.8138 -20.295
57.4862 0.560
50.036 12.580
47.5219 -13.793
48.6231 -3.546
53.3488 -0.767
42.0317 29.767
51.2849 31.228
32.0585 47.803
26.687 47.141
45.46 18.660
48.2929 -19.075
58.1327 -19.412
65.9325 7.749
66.9652 -0.220
47.6588 18.464
42.5074 38.839
55.4648 7.077
37.7619 26.714
41.4369 41.229
18.108 47.783
23.043 53.368
42.4288 34.725
29.0945 51.096
20.2897 46.252
31.1902 53.615
13.2232 40.605
32.7797 47.879
56.7635 17.637
12.7647 38.970
5.92212 36.143
27.9594 35.065
30.1971 51.841
21.9734 49.910
28.6389 30.208
31.5495 37.280
52.279 20.390
53.1083 7.535
62.3297 -9.272
47.6204 -18.280
54.3894 -14.094
56.4955 -11.813
63.1326 -7.613
46.1838 -6.998
47.8092 -22.486
37.884 -17.171
52.6368 -4.831
42.7382 35.421
50.2218 10.847
36.8516 48.865
52.5548 -11.077
60.4383 -10.850
51.8555 -13.615
45.6705 7.932
59.4695 -6.769
53.7809 -15.814
53.2958 29.129
56.8642 34.243
32.7155 38.928
51.8038 10.351
43.0612 -18.759
40.5196 -17.558
57.5462 -3.039
54.7266 -11.564
54.4832 12.399
56.0662 3.551
44.6257 9.153
38.5283 45.651
26.7866 42.624
40.0368 9.942
38.0192 -24.126
59.543 2.895
39.0075 37.398
47.2561 29.404
22.7236 35.997
34.0397 23.639
52.089 43.724
46.6354 43.469
13.1103 46.010
14.1391 42.781
16.6196 38.832
23.4625 46.429
42.6892 48.322
52.8781 21.267
60.0552 12.920
53.4264 40.065
21.1207 37.582
18.5914 47.296
36.9014 29.019
52.7276 2.723
57.2694 22.619
51.8204 14.745
46.5856 -2.645
57.3437 -2.792
44.0295 31.812
29.5549 32.307
26.8197 43.331
5.50478 41.535
51.1469 11.401
54.2547 -3.750
39.602 -16.509
41.7006 41.352
37.0942 28.999
59.2734 27.530
43.6596 14.373
53.1071 6.217
48.6501 -16.457
43.636 3.197
52.1226 16.480
58.1276 -6.582
31.3945 -24.240
47.7704 -5.020
39.7437 24.316
35.2906 45.462
34.1416 41.911
57.1682 16.572
20.7174 52.048
59.0269 2.075
57.059 -6.254
56.0993 9.604
46.7371 -22.813
58.2948 21.243
50.8902 -4.882
40.393 -22.787
51.7212 -15.020
55.7578 7.160
56.2708 -12.733
53.5988 -17.914
59.0777 -7.699
62.8537 2.071
54.3446 33.681
51.2503 -4.151
34.046 2.565
47.4978 15.521
44.8802 -3.286
50.8933 -13.647
52.6418 5.213
37.4895 2.024
24.8131 39.454
41.7452 25.580
54.7387 -5.280
61.5061 -2.142
63.6595 -7.936
44.7609 -13.800
44.7792 -20.785
50.4223 10.811
50.8132 -15.226
35.0864 11.881
33.5398 11.846
48.7344 -2.071
40.9035 -18.282
43.9947 -18.013
55.3007 8.457
51.7767 -0.619
20.2957 -20.569
61.567 -4.322
62.5828 11.231
54.5809 -7.670
62.5173 13.182
59.3829 13.861
67.5938 -10.720
44.3005 -28.265
52.0995 -24.790
48.8154 -17.702
42.7666 -6.274
54.9286 14.257
68.4682 5.257
60.46 7.079
58.345 28.721
35.941 42.455
59.8661 25.407
56.3418 4.829
47.9572 19.695
38.3497 28.602
45.1442 37.740
43.3913 32.382
56.0869 -3.329
47.348 -19.133
61.7543 -6.100
58.8886 3.871
53.0636 -5.995
60.5999 6.123
61.166 2.344
58.5603 -11.115
38.2191 -14.691
48.8731 -5.633
43.436 -14.525
45.5049 25.616
53.9159 -0.261
43.3104 21.849
28.0501 47.208
37.7146 42.726
17.9268 42.169
59.81 30.798
56.6382 27.749
22.3265 47.241
10.1572 30.908
30.0009 36.538
46.7332 2.025
62.4011 0.406
62.3246 21.735
32.9457 42.861
19.0064 32.592
5.44036 31.479
49.7307 -15.943
55.2223 1.612
47.9959 20.729
37.4198 37.977
59.6313 22.361
62.4202 0.025
61.5171 11.154
65.1956 6.801
63.4901 19.261
46.8392 -13.800
57.101 -6.291
65.2048 -10.851
33.9697 -26.516
51.9388 1.261
51.112 33.812
40.5154 26.196
27.7248 36.225
50.3641 20.854
24.5746 48.861
16.099 35.006
29.1708 44.605
49.3882 31.714
51.3204 31.167
43.0592 35.731
37.3078 42.471
25.0591 45.525
31.9572 50.520
54.9771 20.900
32.0894 -12.935
46.4902 -3.295
48.0997 38.518
27.1831 35.512
16.7591 38.037
46.9749 41.502
58.4486 33.184
31.6957 38.652
49.9698 43.903
43.7652 38.771
38.6795 13.186
43.2494 38.063
29.5666 40.493
51.9829 20.189
51.979 9.446
25.7664 41.392
52.0311 38.443
51.2457 17.948
36.3642 32.943
49.8347 39.777
44.2614 39.423
57.6362 26.578
44.8347 34.192
58.4476 32.904
22.785 52.247
60.6356 17.386
49.1967 -21.243
55.0925 -15.807
57.0715 0.355
52.931 23.058
38.6144 47.480
44.8218 9.331
49.0429 14.873
41.9919 39.202
39.1279 41.438
49.668 -8.842
44.4231 2.703
40.9909 26.620
32.8192 19.878
53.8452 10.974
50.7219 21.894
49.5746 29.021
43.0707 28.402
51.7108 43.479
53.0804 39.954
55.4309 30.615
59.8974 17.590
47.8304 -4.061
55.9885 -9.561
45.4953 10.594
48.2651 25.041
46.8043 36.779
50.6237 -8.964
66.7422 -8.896
37.9331 -19.530
36.5248 -11.768
60.6975 9.161
58.0251 -11.190
41.2355 -20.152
48.7466 -14.141
56.2733 -20.037
55.9698 -0.561
36.3395 -14.226
51.3946 -9.815
56.9612 15.880
61.1685 -3.083
58.7668 -4.739
56.4112 19.330
49.7701 30.133
15.6791 36.112
30.2801 42.958
58.5021 -5.305
35.7872 -21.698
33.2149 -25.683
46.201 -9.641
49.3205 -10.070
58.3641 0.232
61.0873 11.455
48.0692 11.268
34.4823 41.722
30.2563 29.890
51.8639 30.264
47.7333 3.424
26.1805 -13.432
46.8002 17.067
53.1725 28.947
53.9341 32.352
30.7911 42.643
51.9888 36.067
57.3896 -0.889
50.4948 3.413
35.5476 -15.532
53.3256 -7.111
65 23.807
47.1018 10.512
26.402 42.664
23.7435 42.250
32.7622 -8.686
46.4215 11.166
40.9512 43.630
60.7824 30.812
47.2703 42.270
46.097 0.375
39.8981 49.534
42.5387 39.711
34.7144 48.538
22.1986 37.987
49.1842 46.838
46.6995 43.548
29.8724 50.290
18.4869 38.613
33.4735 43.560
35.8841 56.873
43.9665 44.792
60.8948 30.816
37.413 44.534
41.0852 13.958
44.7314 -15.091
62.5534 -5.247
40.197 -26.639
55.2734 -13.311
59.4134 22.206
31.7739 46.369
19.4077 39.865
48.1648 38.054
17.3185 42.066
46.918 -0.249
55.4138 -9.402
47.8356 -8.314
65.9211 -2.751
49.9244 -13.625
48.5732 -9.372
33.2486 -0.435
45.5042 35.808
31.2944 28.304
24.2406 30.824
40.8019 46.921
30.255 41.222
51.2076 31.096
41.3324 26.979
43.2625 14.254
45.7668 29.518
27.7085 23.516
47.6814 23.527
39.0378 50.972
40.0484 44.858
25.5501 42.718
28.4373 46.807
54.5281 16.161
65.7618 10.875
48.236 10.211
30.7532 38.992
50.5449 20.068
47.9669 -8.890
47.3881 -18.741
42.9759 10.642
59.0893 2.309
38.569 -11.589
49.1633 -22.673
52.0638 -15.545
46.8753 -23.955
43.2277 33.295
27.1587 56.654
33.3072 38.056
46.6801 30.719
51.3488 35.057
39.6248 20.280
48.5754 26.180
53.8426 6.632
61.1456 9.872
63.1206 11.352
38.0539 32.770
28.2419 44.554
16.7436 34.427
47.6292 6.043
32.8901 37.392
38.6619 19.521
12.246 39.903
20.9396 53.070
27.3848 43.685
20.6072 39.488
43.9433 9.946
44.1445 30.540
50.2777 41.352
32.5923 43.553
34.0238 45.418
44.1131 15.344
39.4871 -17.584
52.574 19.449
61.2414 18.681
19.8004 48.848
28.5679 36.476
43.1264 35.155
15.1193 52.031
25.0375 37.640
46.1466 21.162
40.713 23.075
49.4376 10.711
37.1121 32.467
35.6137 41.726
30.189 30.533
53.3391 7.119
33.3214 -17.921
60.8811 -15.252
51.5372 -8.911
43.6503 -21.951
60.7321 -13.891
25.4775 -21.808
63.3797 -11.424
44.9986 -24.438
55.348 9.783
38.1153 -0.907
22.6674 28.856
34.6629 46.028
42.982 35.505
43.8296 34.413
25.0481 9.383
40.5578 6.612
43.3233 21.048
30.3473 46.173
30.6763 34.436
42.6927 49.658
53.9667 15.255
50.1971 -14.657
59.3763 0.100
55.0896 -7.757
39.9312 -19.209
37.47 -17.788
61.2864 -1.985
45.2786 -1.609
57.3994 -3.914
61.4584 -1.297
57.2028 -4.187
60.138 17.610
61.9141 10.742
57.8212 -2.695
45.9727 22.976
27.8566 -18.210
41.2667 -2.455
55.0145 7.985
55.2864 28.894
51.2578 -9.896
49.4133 -19.788
57.1731 -5.152
57.3313 -15.516
61.5471 -4.146
46.2043 -16.912
43.9607 14.860
56.8642 18.589
53.7237 -2.135
52.0107 -14.745
47.837 -14.119
55.4814 -9.161
53.3178 9.476
47.1989 35.411
53.5229 43.022
32.7325 46.677
49.3151 29.576
42.6646 28.671
29.4129 52.888
37.9941 41.005
46.1193 21.524
8.98122 41.443
59.6432 13.119
41.0435 -10.471
42.2432 6.087
45.6228 -7.889
55.7566 -7.118
53.47 -8.643
56.0225 -11.426
58.9369 23.554
52.5808 29.677
30.7905 32.567
56.2378 36.805
24.7983 26.905
50.9319 25.339
45.4575 33.139
23.0272 22.811
26.2895 46.011
39.1712 39.427
24.2995 45.079
42.3134 32.330
63.891 27.298
58.8042 12.298
42.201 25.304
48.222 8.987
44.1991 -8.891
44.5967 -23.512
46.685 -17.028
63.1047 5.007
61.3241 2.003
61.7812 26.154
42.1779 34.543
62.9005 19.402
32.8689 34.243
39.2369 40.821
52.2357 30.181
53.258 3.306
47.5362 14.133
48.455 11.716
49.7971 -8.151
32.2518 -9.723
43.0385 24.948
20.4575 39.569
25.6001 35.450
27.2241 47.786
44.4507 38.170
30.8804 45.676
35.4481 37.012
29.6323 29.489
27.726 50.153
47.144 -19.970
48.9288 -12.183
60.385 -6.979
49.6545 18.839
55.9919 5.460
46.1875 38.122
67.0754 9.206
41.4219 -20.491
54.9051 -7.810
22.3012 -24.049
23.9406 -20.746
61.9176 18.384
46.412 32.437
28.644 32.774
45.1899 9.661
52.048 -5.443
46.7579 -7.158
54.5413 19.244
53.6952 6.121
48.9658 -10.805
62.01 -7.260
63.335 -6.773
35.6852 42.735
50.8359 21.691
57.0441 19.551
51.8867 21.098
53.5293 36.539
59.3732 17.998
65.8404 1.017
41.8602 -19.020
35.8551 30.174
36.7597 54.430
24.7594 45.813
37.757 44.377
39.4552 46.843
57.1709 26.266
28.9712 41.697
37.0453 52.584
40.1593 48.578
36.602 38.532
25.8135 40.999
26.191 45.530
25.6842 29.429
16.9104 41.765
55.6451 20.137
56.646 36.382
35.3242 45.258
48.3318 38.136
16.2791 53.870
23.6767 30.644
51.6517 19.870
56.9094 -8.972
46.606 -16.484
55.3053 -7.061
56.4028 29.676
44.636 -5.414
63.2361 8.127
40.9299 20.440
45.1542 26.807
21.8923 46.177
21.3285 36.673
58.5733 -6.696
41.6573 8.858
58.5053 16.142
53.1252 16.424
32.4847 49.961
36.0295 43.463
40.26 30.518
53.5634 31.636
35.335 43.134
25.1179 44.216
42.5871 41.686
52.3378 37.637
60.9318 -6.876
61.0858 -3.263
59.1972 3.834
43.563 11.904
47.5881 -9.624
59.2474 0.894
48.047 7.222
45.5998 25.340
27.1235 47.455
5.83193 46.500
5.85705 31.061
53.2383 -17.288
44.5599 -8.835
41.7831 -10.581
51.5125 41.930
56.6896 16.110
48.4285 45.122
19.5277 42.277
47.3849 38.047
43.8138 26.075
27.6538 47.394
23.5906 36.417
25.82 17.239
47.545 23.511
53.6457 22.940
49.1502 -4.738
42.2584 -8.326
49.4126 11.780
10.6891 49.259
51.4738 28.322
35.0164 41.002
53.227 0.498
53.4769 4.299
43.1249 -11.995
58.3312 -1.257
60.4131 -16.364
56.4889 -13.008
49.9675 5.598
44.2841 14.413
50.5128 35.065
46.7097 33.951
18.0353 43.864
59.0314 30.535
37.641 44.236
46.0116 25.627
37.4989 35.305
26.9371 44.412
25.9007 41.861
41.1342 26.007
23.1923 46.639
31.5512 39.870
46.5053 36.114
39.9456 32.798
53.2323 -0.450
39.3711 45.457
13.1067 35.449
38.3052 38.506
39.0163 29.368
13.6162 29.761
5.76617 41.026
49.1066 15.071
63.4552 3.123
58.4724 3.058
36.118 -9.748
60.8074 -2.805
53.6686 2.967
52.7373 10.902
36.6991 28.686
43.872 8.549
49.0219 -0.576
26.7229 40.835
30.7655 45.799
53.7879 -12.039
52.0919 -6.126
64.4327 32.486
56.8693 -0.986
58.7182 33.596
53.5122 33.478
50.1843 41.727
54.2109 32.548
36.2615 44.474
8.7039 43.523
41.4525 34.898
49.5505 35.025
70.3065 21.883
56.6208 35.387
50.887 2.581
54.2833 -22.624
35.5632 -20.462
55.6098 2.243
51.0025 -14.962
47.77 -12.917
59.696 33.670
61.9532 23.638
20.7967 31.532
52.9467 22.001
47.6676 9.215
59.7754 16.270
69.5941 1.366
50.7192 11.133
38.2105 50.085
28.8504 24.909
53.4051 -7.505
38.5864 -27.037
41.2351 -24.297
48.7334 -17.477
55.8135 19.216
43.3382 37.815
52.7264 7.800
60.0461 29.658
23.1084 42.085
36.9118 45.372
44.3109 36.543
46.4791 -17.429
49.8297 -9.032
43.9404 -13.203
47.3667 -14.159
65.8196 25.944
47.9549 14.541
53.9783 5.809
44.758 -3.230
53.4572 -3.066
64.8559 16.600
59.3532 -10.911
58.1947 -10.876
55.3542 33.420
61.6206 3.853
31.3758 -25.111
23.2669 -22.826
39.8452 -13.385
54.634 10.847
28.4787 15.311
55.9522 -1.541
50.1951 -2.717
64.9017 9.730
64.9638 14.859
59.0644 2.281
55.6371 -3.876
42.4178 34.602
43.8517 10.407
30.8966 32.878
16.6108 43.698
25.571 51.005
15.8688 42.000
28.0108 51.324
46.6136 31.171
51.05 23.175
22.4131 44.278
25.1317 36.455
40.7063 18.023
51.3141 9.788
51.6859 31.853
13.2826 32.852
35.6729 37.043
23.7858 44.510
54.1357 27.488
50.9982 -7.060
54.6581 -3.819
55.6991 -8.905
61.3451 -16.369
49.8071 -18.090
45.1968 -15.788
45.1332 10.622
40.839 40.048
42.2264 19.998
47.0687 6.707
37.314 17.608
43.7766 35.003
20.9932 53.763
14.9111 43.680
61.381 14.731
55.4326 -9.328
47.0778 15.786
49.2421 -10.968
62.1584 2.985
49.3131 -8.052
41.7618 19.286
32.5987 32.139
50.8313 35.481
31.2811 25.562
57.5899 8.033
29.7956 37.607
54.1485 22.021
54.6347 21.931
44.8616 8.816
40.3131 47.396
44.568 30.506
39.5988 21.237
58.0106 33.696
48.4553 28.399
53.9089 3.645
44.0964 -1.447
54.5809 -9.681
39.5022 8.444
38.3219 -1.517
36.4925 0.823
60.7941 -9.252
31.3083 -8.782
57.9327 9.493
30.6862 26.502
32.6436 40.667
54.4023 41.376
35.438 39.740
39.2547 42.385
21.1455 44.617
50.9381 1.547
50.5673 -18.478
55.594 -8.720
58.8726 -2.224
40.8044 -24.332
62.353 8.062
58.4879 11.579
55.5024 7.427
56.2642 -13.617
50.0802 -14.071
54.9382 27.432
56.4952 19.752
43.6265 25.681
44.285 5.751
41.9508 39.895
41.1208 46.735
36.012 50.774
22.2586 47.919
32.8555 33.110
59.7518 12.817
45.4197 2.030
45.8944 -22.538
40.0812 -11.434
35.5128 -22.839
59.6917 -10.083
37.5045 40.191
32.0196 43.237
5.19914 42.153
45.9272 31.699
46.6775 29.868
18.456 48.037
32.5795 36.185
12.7866 55.341
35.5896 35.108
23.5061 41.596
52.5675 32.366
67.8976 15.516
52.4567 39.152
37.8028 29.149
47.7376 17.209
46.6124 44.816
55.6799 19.776
55.3835 17.076
56.0219 -17.932
42.0076 -22.640
58.1538 -3.787
56.5033 -25.840
51.9766 -15.708
50.2727 -21.480
61.0561 6.006
66.2468 32.378
63.5922 -2.234
57.4142 -12.801
53.0849 -5.537
44.1115 -21.812
57.64 -10.800
49.2771 -25.235
31.8714 -26.938
56.6333 15.049
35.7567 35.356
21.8457 34.585
39.7976 39.871
38.8478 48.218
19.1923 45.296
42.092 5.972
57.0714 13.872
44.4232 34.121
42.0163 5.944
45.1173 -21.991
53.889 -9.628
57.5999 6.977
42.7445 34.929
36.3096 27.520
36.6191 50.415
17.3081 37.944
35.7863 37.390
50.8742 31.152
27.3063 26.810
57.086 23.191
62.2611 5.815
50.7814 20.451
48.403 -13.475
47.5055 -18.826
58.9762 26.951
44.4276 38.426
50.769 34.623
31.4487 48.413
12.2508 42.543
27.0628 48.226
25.2686 44.207
38.0752 36.732
32.3369 37.606
27.9772 44.159
5.93006 41.240
55.7972 -14.329
60.8737 -11.529
49.695 -12.159
64.9565 11.668
62.6818 -2.943
50.0423 -20.841
34.6453 -21.381
44.7542 -10.152
59.4411 19.405
22.2456 35.312
43.3021 -2.016
44.7463 -9.865
38.9826 33.654
33.5642 27.677
39.1431 41.875
47.938 42.542
50.1493 19.059
37.1245 39.776
41.4625 56.848
30.692 45.538
35.3449 52.652
15.8283 49.613
19.9357 49.363
27.505 39.693
47.344 43.851
52.4892 9.570
7.891 41.552
29.1378 18.395
25.0618 34.363
26.0022 18.439
64.8951 7.976
41.0647 0.339
48.328 24.379
56.429 -12.869
52.7013 21.825
66.541 3.325
64.8056 -11.328
48.5712 -21.176
42.433 -22.963
55.4782 -4.135
49.0465 38.532
38.5205 20.412
24.616 47.819
38.2698 45.788
39.2223 43.118
51.4338 19.375
27.4671 15.783
50.155 26.956
51.4042 -11.230
56.4744 -20.974
43.7332 -20.070
58.0856 2.326
72.3336 18.185
54.0183 -5.311
54.6458 -8.476
32.6559 -16.469
42.1143 28.190
63.987 8.976
66.6489 5.029
59.6274 12.805
12.1227 42.132
25.6908 49.222
23.1707 51.343
55.4016 29.446
49.3236 26.252
60.5796 9.990
63.5131 6.080
62.7241 1.139
53.4013 -8.399
48.035 12.225
59.2128 -4.182
48.1976 -1.361
34.6827 -20.569
51.7734 -14.905
56.9705 -14.249
59.4863 -0.998
55.7008 0.814
55.196 -17.710
58.1427 -17.666
33.229 -28.331
55.0749 -20.052
48.2524 -21.835
47.6083 -1.239
48.4034 -14.345
42.6699 -28.836
55.5523 -12.180
54.3528 19.685
51.5256 10.039
57.2386 24.087
24.5631 43.794
41.5177 28.231
58.6141 6.992
47.745 -7.087
54.73 5.131
45.9314 26.045
52.1713 17.633
52.5436 2.526
36.0959 1.041
58.6126 15.450
49.4238 14.277
48.3583 25.737
62.4833 4.286
60.7805 9.090
53.1986 11.566
39.5762 33.054
33.7155 43.591
15.4916 41.998
20.106 42.334
56.6884 5.013
39.4593 -7.925
56.2563 -5.561
45.0293 0.302
35.426 31.331
28.2959 24.807
41.8696 35.190
37.0522 42.807
42.1386 42.454
53.072 -11.705
42.3012 -15.190
46.7297 -7.918
60.7302 -2.947
43.0628 -9.911
62.8685 1.542
54.8213 -0.443
59.8293 -15.066
44.0018 -26.443
43.4266 25.383
45.9947 -6.537
64.8742 -6.051
45.9887 -9.470
63.6638 9.472
61.5268 5.070
50.7881 -7.714
46.8384 7.419
50.1903 -22.297
55.5996 6.952
50.4333 14.643
65.2453 0.870
66.0525 19.910
58.491 23.789
43.6089 29.691
48.4364 26.259
12.8957 52.257
42.1809 41.753
37.4115 45.133
29.3926 36.218
23.1239 48.705
33.0209 44.155
50.4045 43.170
35.5134 55.096
20.6119 43.933
30.7492 18.200
46.5989 20.945
36.8421 28.459
27.1527 47.969
46.12 39.910
51.7037 30.659
49.6615 28.049
56.3055 39.483
60.4269 8.625
59.2747 -0.500
50.2477 22.850
57.1654 5.647
31.5695 44.939
34.7501 52.634
28.8763 57.173
30.2985 43.275
49.3431 38.149
57.1697 -5.493
49.5207 -8.255
54.7755 31.630
57.9254 12.547
36.4731 35.660
50.4088 41.173
43.0746 40.496
50.5785 27.068
42.9556 18.837
51.3652 13.657
53.1711 16.622
49.3744 42.307
54.2558 12.400
62.9979 7.252
51.0745 4.372
40.3202 1.232
58.7389 4.234
49.242 17.200
41.0773 39.959
12.4085 48.274
18.0381 39.201
5.778 35.505
59.2649 11.934
57.0978 0.171
60.9153 5.810
40.0812 46.791
39.1027 41.389
5.66586 41.093
49.5031 -2.036
32.6232 -25.251
52.6172 29.428
34.5391 47.893
51.8233 16.555
36.3355 30.199
51.9961 16.094
43.0855 29.724
24.3138 50.588
17.342 43.491
19.9529 38.699
49.516 39.221
58.935 10.192
41.1075 6.561
38.0319 -16.340
46.8834 -5.228
54.1658 11.026
43.4982 32.044
54.7428 12.490
42.9118 45.647
39.2868 40.366
54.9144 5.091
29.5471 -22.348
45.126 -15.270
52.843 -3.364
45.0441 9.772
52.3364 12.151
53.0556 -5.552
52.4664 -3.943
49.8565 -9.143
57.4744 -7.769
47.7353 -28.814
52.025 -20.603
46.144 -22.153
57.3579 4.326
53.0589 -24.597
61.3102 -7.707
33.1905 -14.394
43.0892 22.484
33.2119 31.065
51.3754 23.297
32.527 39.999
61.7925 19.733
53.1007 6.153
38.402 26.671
53.7589 18.450
38.5785 33.125
5.76482 41.948
48.3724 -15.480
50.0492 8.872
19.636 32.668
59.1731 26.063
42.6963 -12.501
41.0599 -26.774
64.5801 -0.214
54.8493 4.238
60.8072 6.583
66.3765 -6.687
60.5101 15.103
53.847 2.212
51.9789 -9.574
51.8204 21.707
45.3474 -4.995
59.1757 34.705
26.4912 48.821
63.044 17.188
59.6325 28.318
54.6455 18.054
55.839 1.735
33.7172 -30.988
56.5035 -12.712
33.5426 -20.792
41.8263 18.928
48.2684 27.986
54.5228 7.714
28.853 47.794
46.6347 2.791
48.0489 -18.152
55.9215 10.735
63.3889 -0.114
39.1955 7.721
28.4066 0.385
50.0779 -17.896
36.1955 -14.986
46.7476 -27.070
61.7943 5.122
47.1139 26.232
46.9316 8.661
43.3753 27.100
25.9658 38.907
36.7023 33.740
60.0531 0.345
66.4759 7.712
61.401 8.840
56.2206 7.174
17.0163 41.733
42.4005 33.861
46.1792 42.677
65.3371 22.659
42.5514 26.631
54.8592 6.290
41.9052 -16.163
60.0371 4.476
64.0366 -4.831
57.0296 -3.268
57.4461 10.718
49.3507 -9.101
51.5482 -21.636
34.1497 -24.862
44.3202 -18.433
35.7725 0.323
47.6844 35.970
16.9574 56.195
46.3994 30.353
46.7255 25.652
53.8999 30.652
39.1501 11.714
23.9128 31.491
55.9987 35.341
56.9526 -4.521
55.8261 2.543
62.15 2.582
56.6665 -15.355
62.9632 -2.139
57.0981 4.374
38.1678 33.774
58.1578 24.714
43.4543 26.635
17.935 44.252
64.1618 16.242
55.2623 9.658
49.1717 0.267
37.3648 -2.649
47.4593 1.134
59.3928 16.015
40.1778 43.198
41.5235 42.531
49.5168 42.571
36.8567 48.553
59.5469 35.049
55.0244 -19.272
47.862 -1.307
50.8858 -4.960
12.1528 45.097
44.0163 47.978
45.8377 39.338
48.4217 30.815
60.2956 14.773
64.598 16.020
55.6787 15.378
54.9553 -3.250
52.5319 -9.479
54.4965 -14.126
24.6557 -26.721
51.7491 -10.296
55.8014 1.553
60.362 9.636
48.3752 24.080
31.6928 45.359
9.31338 47.116
14.4522 50.764
51.0644 26.403
58.9199 8.469
49.9778 33.147
51.2472 -26.051
62.5201 -3.721
50.8232 -13.946
51.0323 -16.015
52.7799 -0.570
44.0794 10.289
47.9023 -10.217
61.3036 3.528
54.7797 -10.411
57.8826 19.967
43.5668 -4.133
57.2555 -16.794
48.9922 -13.550
54.0895 -1.714
51.8747 2.908
59.5817 -17.020
37.2128 -18.032
62.6835 4.963
55.9187 32.865
62.7039 -0.761
25.0698 -30.557
45.4401 -23.385
27.4304 -16.264
38.6446 -18.596
53.1118 -7.896
50.5054 20.188
51.9137 -6.965
54.3502 17.549
28.5623 38.858
46.1904 17.658
5.63039 40.935
41.4556 -21.943
47.9186 41.155
44.9907 42.605
47.7341 33.690
49.4769 17.623
50.8455 -3.272
47.7141 26.573
42.678 1.620
42.3798 26.102
51.5718 30.445
25.5142 45.809
29.306 23.608
13.9819 37.351
31.8523 41.384
11.9341 52.005
49.3408 42.702
17.2006 50.258
25.5412 47.966
42.4255 32.397
9.48873 45.985
25.2104 42.427
24.1631 37.219
37.949 49.724
29.1239 40.684
44.7436 39.500
46.1864 41.646
58.0245 6.865
43.9804 42.607
26.896 42.983
42.2266 49.455
48.1797 39.381
46.6976 0.061
46.9968 25.423
39.567 27.352
42.4616 5.246
43.861 23.916
20.5178 27.127
5.44825 41.988
57.81 7.842
54.2836 13.150
51.2222 16.065
50.5564 32.808
55.4178 23.085
23.1548 36.641
46.6545 35.707
58.9258 38.595
50.5136 19.425
41.8033 34.585
44.5416 6.230
59.2873 28.381
39.2631 30.267
33.9691 26.264
38.6115 43.226
49.5172 46.795
47.9618 27.814
59.6394 -5.224
55.3059 9.991
46.6364 15.501
31.7707 45.580
5.84905 41.157
62.3777 6.573
49.0607 -10.824
51.1069 -7.016
57.5768 -5.924
57.4873 -3.855
64.5321 0.345
54.3105 6.602
46.4492 -0.716
57.8639 23.230
63.4733 -13.759
55.7672 8.016
47.9711 -16.065
41.1254 -5.254
25.943 27.515
51.9194 12.673
34.5239 36.911
20.5989 38.655
47.6519 29.169
48.2749 20.774
54.361 6.607
50.6182 6.719
65.9228 -8.378
34.1373 42.506
57.4083 15.915
63.7436 -11.357
60.745 -15.212
65.5743 10.807
34.735 -20.991
52.8152 -13.473
55.7025 -10.144
66.0846 -1.495
59.7508 -5.981
55.3054 -12.009
50.8155 -12.683
46.8309 11.642
58.0486 3.525
56.5024 -5.993
46.4838 3.949
41.8719 11.651
24.6193 48.592
25.4696 43.935
56.1986 11.738
37.8823 37.878
32.9895 48.606
38.4289 17.797
43.0775 14.506
44.1263 4.384
58.4939 6.421
52.0195 -6.869
54.8339 -11.029
45.8191 -5.249
45.6928 -15.411
50.5295 -11.856
45.851 -9.728
41.9154 -9.187
53.0353 20.199
30.8423 35.311
43.2806 9.242
42.0409 7.063
68.8284 3.236
39.4503 -21.709
51.196 -0.713
15.6713 35.741
50.2449 2.076
61.0853 1.531
21.3674 38.996
38.9492 42.256
36.6768 25.570
64.3468 1.398
44.7586 -14.755
56.6471 0.264
61.8031 18.024
35.0444 43.650
48.7619 27.580
59.2824 8.826
56.1152 -3.125
54.0564 9.610
35.6495 33.966
13.1738 47.578
46.3788 25.725
43.5247 -15.459
69.4022 9.155
27.9489 -19.603
47.978 -25.235
55.1744 -13.064
48.4884 -6.591
50.167 11.461
51.4709 2.110
65.7038 9.428
51.4061 -24.487
33.4607 -27.974
41.0766 -20.729
30.5635 -13.371
42.3718 -15.820
56.0968 2.402
34.3845 40.756
34.0726 28.459
46.0351 25.024
49.6965 7.045
62.2585 -9.628
57.8671 -13.919
54.793 -11.073
43.8902 26.076
51.9343 21.522
62.5192 1.726
50.9265 2.795
58.8196 27.730
34.0096 -4.785
57.9744 11.807
35.2471 37.790
53.0998 4.464
35.5418 37.914
23.1394 48.178
43.793 30.229
46.0094 25.349
64.4808 12.021
55.9169 -0.502
13.1709 39.917
13.7837 47.522
5.53577 30.897
62.816 -3.692
37.8182 -4.651
59.2427 -12.966
51.0317 -26.784
45.3009 -3.838
37.1322 -29.025
54.8556 -7.982
42.1693 -4.838
33.0979 -16.682
61.5734 -4.913
48.8632 -2.530
61.1027 -1.206
58.7089 2.604
35.4591 45.622
25.8821 28.212
32.5538 21.290
47.0953 4.253
52.6029 29.564
24.1436 32.320
42.0483 32.199
24.4029 39.552
25.2135 48.708
24.3082 21.103
29.3666 51.112
19.804 48.493
66.7441 15.986
45.0747 30.241
17.2376 46.021
23.7368 33.322
26.8467 42.732
39.0948 30.487
40.165 42.390
27.7287 43.842
45.0312 32.869
47.6731 42.315
15.8717 49.480
34.5077 51.920
19.9174 49.327
9.19453 39.231
24.0339 48.162
37.5326 41.030
30.2448 34.027
32.1425 3.199
45.5472 -18.923
35.1265 11.414
58.1287 11.087
49.7616 9.747
22.0778 20.214
20.0903 12.818
44.2588 11.378
52.7196 5.380
41.5615 44.610
59.9834 25.096
20.422 47.024
16.4474 43.168
24.4399 29.496
53.3274 16.919
42.8106 16.958
39.9804 13.402
28.8764 34.352
18.4631 45.222
48.3723 35.635
54.7865 26.614
51.7138 33.044
48.5424 20.931
46.4057 21.587
28.2988 34.744
43.6315 41.852
25.7396 54.240
5.76859 35.697
53.494 -0.257
46.2515 -9.146
49.0322 -20.834
25.7981 -22.286
31.2329 -24.565
57.4659 -15.431
54.6721 -16.894
45.1242 28.295
50.9095 42.446
47.7427 42.378
40.3964 10.135
48.6757 16.112
47.6447 -1.215
60.1293 -6.871
42.8697 -18.103
50.3172 -5.041
53.1106 -10.570
65.242 8.579
49.0145 24.218
33.6019 41.882
22.8073 46.929
16.3459 41.543
28.5309 44.934
47.9895 19.401
29.578 50.851
39.9582 -6.691
59.195 7.447
27.4366 47.903
19.4163 50.040
48.3076 4.394
63.6028 -13.003
65.9297 5.565
44.4937 37.796
45.3155 -2.793
59.7047 16.837
60.8637 12.214
63.6646 -1.325
50.19 29.826
36.5865 42.031
20.9681 48.408
45.3884 15.958
37.6162 20.699
48.7005 31.031
40.532 35.630
58.874 37.074
54.9707 11.157
52.071 0.129
49.1745 -2.059
48.398 -10.306
58.1494 28.303
57.9736 -6.539
52.3806 -3.764
53.0834 11.407
45.1536 -15.198
50.8553 -9.280
53.8769 -18.039
51.3159 -0.495
62.5951 5.635
48.8515 -15.668
49.1162 -19.821
62.3681 -1.818
55.6331 -3.758
47.2534 -21.370
68.5683 2.665
43.4372 41.180
23.2679 52.986
27.9943 47.217
11.4501 49.408
33.4211 49.975
5.4376 47.331
56.3774 15.368
43.7072 31.024
14.2563 35.298
29.7722 34.773
23.2661 44.143
36.5621 31.674
57.0964 10.859
58.3743 28.244
38.0325 19.430
39.1946 30.529
17.5703 46.718
33.8232 45.273
5.81648 47.251
44.1255 -2.986
37.5613 -27.044
26.0135 3.823
34.1549 41.963
55.5356 24.163
55.7784 -17.960
60.9148 28.204
29.9704 42.317
53.5668 37.799
29.1852 38.397
46.8593 17.759
46.9795 14.575
47.1445 34.540
26.5272 40.767
20.5998 40.819
28.6571 43.060
40.3152 41.181
49.7097 27.221
60.4218 11.611
35.9367 33.435
41.5883 35.587
48.1086 25.532
43.7835 43.851
39.0569 13.820
41.576 26.059
28.7979 39.246
28.6365 53.029
43.3024 38.596
65.9043 1.193
49.5271 -18.633
61.0322 12.828
41.2995 -11.111
49.3557 -19.848
36.1925 -24.607
66.0797 -3.140
47.4305 -5.666
56.3717 7.602
42.1354 35.817
40.3616 46.114
29.6162 46.202
57.3783 23.748
37.647 31.737
11.062 36.121
40.9774 46.028
23.822 28.643
38.4932 17.247
46.9837 38.621
52.1849 -7.490
54.5724 19.208
40.5702 39.528
47.6241 28.711
33.2272 21.274
54.7046 10.093
62.3177 21.059
47.4173 -5.878
37.5076 33.364
44.0184 48.916
44.1424 31.864
41.3701 40.272
33.9705 46.485
36.7944 47.797
34.3008 34.005
45.0908 38.178
40.6079 13.379
40.5263 20.313
25.3134 52.821
34.4636 44.114
5.63508 42.100
59.1083 25.644
52.1407 25.235
51.5922 20.824
48.3173 10.793
60.3775 -1.400
47.0735 -15.831
39.9862 36.543
39.1873 28.037
19.9945 47.047
46.344 21.152
43.8956 36.850
43.6737 48.411
47.674 41.175
54.6807 4.140
60.6009 -8.360
44.2382 -19.213
34.7354 -11.545
45.1597 0.243
56.2816 2.794
36.4074 45.582
27.6602 47.749
47.7546 18.195
20.5929 46.305
13.0608 48.871
5.24299 42.020
14.8805 39.643
26.2865 40.113
5.65718 46.256
38.0666 22.461
30.786 45.277
39.6231 41.848
38.2983 34.478
53.5981 37.653
46.7799 7.050
57.331 -6.961
39.4564 35.298
47.7572 35.550
62.9211 22.743
29.3453 51.018
39.819 46.375
65.582 -5.411
33.3652 -14.671
52.5764 -14.045
41.879 -35.435
58.0319 -2.488
50.9236 36.406
20.3448 37.210
44.2175 35.451
38.0827 34.258
11.2344 45.660
30.5912 34.633
45.8389 42.349
47.5783 30.236
36.036 27.586
53.9464 11.280
41.1965 15.508
33.6341 -9.089
48.7893 1.956
24.7929 42.376
38.505 2.171
62.3792 -0.412
41.9028 -22.006
62.5311 4.649
60.3032 13.125
53.1053 36.990
50.8838 40.617
56.604 24.831
56.0594 25.168
61.401 18.299
60.7227 24.561
32.6908 31.544
33.0906 32.960
23.289 34.896
28.2876 49.741
23.7986 30.447
40.7763 31.485
29.8649 35.941
38.4946 24.387
50.0134 2.827
55.8308 -11.340
42.465 -17.642
46.5501 -14.305
51.9127 6.643
55.273 -3.107
39.5382 -3.539
58.0723 10.624
59.2821 13.220
21.4204 50.118
52.1119 4.515
38.9983 0.069
43.441 -20.255
57.2112 4.067
39.7998 29.602
45.098 19.050
48.8228 15.859
50.1752 -12.518
62.2168 15.786
38.2341 -18.703
48.3261 -18.034
57.4024 -0.705
56.0216 20.813
39.3344 39.240
33.3683 13.893
44.6591 42.848
60.3325 17.977
39.5253 13.410
52.4849 7.626
39.0463 14.292
36.7531 35.496
60.0311 -0.420
71.8599 6.127
59.4298 -10.498
62.1674 11.905
61.1578 14.175
45.0376 24.637
51.7705 32.514
39.7267 42.924
24.528 45.134
39.0816 28.804
36.2471 34.062
49.6102 -30.610
47.6448 -19.039
44.6276 27.270
51.9903 9.091
12.8153 42.041
4.99789 24.716
29.4227 -20.851
39.8954 -21.036
55.3754 11.628
54.9753 -10.609
39.8154 -16.105
30.9838 -26.756
57.1786 -12.818
52.3403 -9.739
56.7969 14.404
51.8033 0.415
62.8046 31.436
59.5725 -11.493
41.3305 -17.677
50.121 -16.920
40.8445 -23.637
57.6282 -2.155
33.8249 -4.882
54.4975 -14.994
53.4079 5.742
44.6181 20.346
70.9447 9.484
56.1991 8.359
49.057 -16.085
42.1403 -6.767
57.8407 -9.873
51.2184 -25.233
54.9175 -16.490
63.5851 2.806
57.4287 27.898
68.0772 -6.809
58.9867 5.451
42.1738 -8.518
28.8046 -27.894
51.5412 -24.633
45.3954 -21.666
40.7574 -11.231
45.3417 1.678
64.0484 3.207
57.9833 -0.547
60.9057 -10.517
41.9613 -29.049
54.9131 -2.315
49.9739 -15.351
52.1828 -9.556
46.4309 0.953
60.7268 -0.516
47.4776 27.927
45.1421 26.581
58.0207 -4.060
57.1485 7.931
58.0612 7.760
39.6646 46.648
39.1704 40.186
19.7038 47.752
30.6444 43.291
17.2752 39.512
59.7716 23.511
48.2816 3.961
36.2322 -28.999
46.7315 -26.080
43.593 -19.793
37.9734 -29.348
60.3434 -7.908
48.79 44.266
12.1283 41.992
20.1968 46.426
37.162 43.403
12.2649 36.371
28.7985 33.721
62.2897 1.899
44.2186 -13.913
53.9734 -13.091
50.9221 -1.900
49.6495 -1.670
49.2268 -4.681
35.5761 -22.101
59.7672 17.134
44.2898 -11.256
48.0863 10.551
39.0361 33.432
13.4752 41.058
21.256 13.625
36.5142 30.893
62.5797 -0.856
60.3692 19.334
50.066 -13.020
39.2771 -24.067
57.9115 19.109
66.0859 10.443
45.9454 46.179
39.4736 46.729
26.1989 43.596
61.9094 1.839
59.9505 -3.711
49.4261 24.678
28.6931 50.326
17.2316 38.743
29.5847 45.044
64.808 12.575
52.4152 -20.319
37.8817 9.185
28.136 46.282
50.7582 22.724
51.8317 14.121
45.8186 21.266
43.2119 19.532
52.8956 6.105
70.375 2.270
54.5532 32.352
44.6804 33.357
29.5031 35.391
31.1246 33.258
41.0017 44.771
62.2423 13.373
57.3314 1.986
42.7645 -20.379
39.5582 -29.291
40.0977 -18.891
52.5602 23.607
44.9013 41.702
40.4266 28.383
54.2239 44.820
35.8295 44.897
57.533 27.666
57.7767 43.883
24.1147 41.015
15.1366 42.516
5.03861 36.026
50.2681 -14.186
50.512 -11.016
62.0343 5.047
44.3586 -23.256
61.2512 -6.955
40.1806 -15.906
42.3897 43.859
54.575 -6.950
52.6604 -14.065
50.516 -12.413
45.6858 9.476
60.2124 23.502
25.0206 46.214
36.8495 43.899
27.454 41.753
40.8261 35.257
47.394 40.857
41.4482 44.387
27.8747 44.345
38.8221 30.954
30.397 38.691
61.1641 12.525
59.6971 23.627
50.9029 -12.323
57.9291 -6.358
53.3702 -8.007
50.2265 35.065
16.3448 41.064
26.562 49.233
46.0666 21.496
59.6785 2.552
40.969 44.467
33.4607 41.198
44.613 1.467
40.2769 29.835
17.2786 51.874
29.2116 26.731
53.3461 30.766
39.3292 33.470
54.4627 21.111
17.6276 37.588
5.51316 47.302
19.1435 38.738
55.2716 16.556
41.2394 48.109
27.364 48.674
49.5466 3.197
50.7382 30.630
54.3234 6.543
51.9599 -15.382
60.1977 -5.647
38.6044 -22.705
68.0196 16.807
54.0333 -4.766
45.5865 -13.800
65.9279 10.559
54.8278 5.128
44.9453 27.046
57.2718 14.363
58.9691 18.011
53.2735 -15.962
34.7109 -26.773
47.6706 -5.255
56.4915 -1.080
52.1868 -17.022
55.4817 -14.039
53.551 -10.423
46.1427 -17.180
59.968 2.627
51.1882 -19.893
60.4495 -19.019
58.6014 18.099
69.7223 25.312
46.4673 32.508
40.2503 17.453
53.5794 -7.788
55.1766 -0.977
38.9658 -11.730
56.8475 -14.640
37.3635 -3.355
52.5726 -17.472
31.1803 46.639
53.6352 34.109
45.8825 41.470
14.6465 31.730
26.4564 37.123
43.8594 29.185
36.4774 41.568
26.9313 44.274
15.4168 42.774
9.05231 44.269
43.5682 46.356
34.767 37.814
32.7705 39.330
7.94868 36.526
49.1238 35.329
49.3421 10.414
48.7728 -18.052
49.8792 -12.840
48.2245 -7.684
51.8429 -8.943
45.195 -24.666
59.4818 10.300
27.0604 54.041
24.789 28.151
31.8531 45.507
53.1823 17.626
71.511 14.190
65.5076 -6.811
51.4995 -3.320
57.0005 9.113
54.7356 -2.652
63.3261 -5.601
49.1222 -19.591
59.7115 -11.405
41.2173 -24.859
63.1384 -8.754
61.1738 -12.992
50.136 -25.089
59.7131 -16.574
62.0791 -4.243
59.0698 0.828
53.5282 -10.406
56.0736 -10.223
55.8144 -11.053
53.7975 -11.227
47.1185 -12.903
30.1061 40.844
25.9824 50.863
53.3127 41.236
54.2855 21.904
47.3909 22.434
39.8716 24.144
14.1243 47.449
5.68187 41.192
37.3008 49.745
5.97497 36.523
32.7748 -22.264
55.9902 -3.105
41.6621 19.710
59.7687 8.312
33.5084 37.436
28.0426 42.294
30.4899 49.728
34.0232 54.025
30.2388 53.172
6.02827 41.827
34.2663 -4.965
63.7078 16.047
42.2924 44.171
28.976 34.516
51.7057 -6.957
66.2367 1.231
42.4072 32.719
29.3656 45.649
33.3966 44.391
37.295 53.073
60.6177 -11.934
33.0155 24.000
61.0118 13.885
53.343 25.722
28.464 29.118
49.4809 16.137
46.5629 29.359
48.382 24.764
46.2715 24.604
44.4338 -13.328
60.7801 2.015
53.4183 30.448
65.7454 9.020
56.4399 -10.726
47.9489 -15.311
61.2626 4.336
36.702 -21.646
47.278 -14.873
53.2111 2.835
59.6895 9.381
51.3723 9.793
41.6699 -23.382
34.7321 16.068
20.2858 47.701
34.3756 37.400
47.066 28.332
53.7603 25.826
38.9054 30.115
46.5209 45.322
51.3824 40.004
51.107 -24.778
60.9495 -4.512
60.0406 1.562
58.8021 -3.810
38.2554 -27.502
51.6804 -10.328
51.5547 16.066
54.0759 -1.153
52.1765 11.004
60.0912 21.896
53.3364 15.057
52.7616 24.526
54.0053 17.709
41.4776 40.927
19.2319 27.774
5.85919 36.467
62.4648 16.360
50.6923 29.622
31.3959 39.517
41.7017 23.482
36.4059 36.067
30.5505 47.952
42.7583 45.808
7.34379 33.374
10.6939 39.910
54.6221 14.532
49.744 25.270
56.1513 -6.407
49.7665 -18.596
64.2401 15.441
53.9671 33.650
58.7858 2.272
35.0894 -0.635
40.0669 39.051
53.644 -8.156
47.7167 -10.813
48.5463 -26.846
42.2296 -21.520
58.1095 -10.887
51.9858 -16.299
53.2881 -13.910
58.5465 13.775
50.7326 -2.078
50.2171 23.802
31.516 46.788
41.0371 33.590
47.9042 34.479
35.0245 24.342
21.3736 57.118
31.4108 47.854
62.7169 13.446
63.909 4.826
56.7222 -7.174
52.9899 -10.817
25.5711 -12.819
30.4129 -12.424
50.6609 37.699
13.1089 51.528
41.0726 28.122
29.255 40.173
5.40982 41.340
62.0747 2.574
44.57 -22.156
51.0188 -11.892
39.96 -18.519
64.9404 1.222
38.715 -6.834
43.71 -29.790
48.8849 14.748
64.2992 6.499
62.7731 1.976
45.7283 7.580
52.9835 10.678
47.444 -18.102
52.2529 10.708
33.736 24.488
40.6037 45.602
23.8573 27.202
42.9214 47.498
34.0997 28.893
49.1203 14.221
44.5256 9.770
55.9129 38.023
26.9023 49.774
8.30207 40.529
54.0562 26.473
54.8489 18.465
14.1898 48.858
49.5998 28.838
28.6016 37.609
35.3343 41.484
36.845 45.140
52.5188 32.633
36.3063 1.654
40.7617 -17.626
31.7257 -21.818
59.7701 15.989
41.2555 -1.029
39.6641 37.930
49.2695 27.403
5.93439 41.237
56.2213 14.063
41.2062 10.701
46.6907 4.811
53.1698 -12.901
61.6259 -6.167
64.4328 -2.220
49.4226 -16.831
34.3129 -28.080
53.1126 4.935
47.0794 -12.767
54.6151 -0.560
53.1579 -4.423
45.9909 -16.386
54.5035 0.972
64.0315 -3.653
51.748 -13.183
54.4213 -17.294
57.5499 16.036
59.6764 -11.887
65.7596 -6.728
62.4271 7.531
53.9381 37.691
53.4822 6.231
69.321 5.383
53.3683 -10.987
55.8369 20.604
39.0099 45.462
48.2307 35.457
27.6265 41.306
42.7371 24.433
49.1597 15.630
5.99226 41.495
26.4367 43.793
54.9257 18.347
48.0855 -0.632
53.4662 27.257
66.1528 16.613
61.4073 -0.870
52.8519 1.297
32.6776 41.792
15.4929 21.148
38.1629 17.142
56.8717 -5.524
56.6556 1.849
60.5917 -4.020
22.3904 32.272
5.86632 36.563
63.5247 -3.345
64.088 7.077
63.9329 10.272
52.0586 -10.499
40.0242 -10.087
52.2724 -12.967
51.3699 -11.618
47.3495 -12.053
54.6739 -6.808
48.6441 -16.189
55.0824 6.591
44.9748 26.240
34.3154 27.574
46.3766 23.936
46.8698 28.605
38.7582 19.743
48.4365 -5.492
57.6306 -14.029
53.8963 -13.476
61.0111 1.511
60.8191 28.712
35.324 34.569
23.3569 20.498
41.3957 14.171
67.0171 15.931
53.7588 -4.911
50.752 13.369
42.7322 18.539
52.9473 28.772
44.6564 34.571
28.4627 44.107
34.6238 23.266
40.089 0.384
53.2346 23.441
49.7973 26.324
32.7226 30.630
23.3433 49.036
52.5592 26.213
60.662 26.290
40.2737 -7.959
61.7043 7.698
41.3045 -0.533
46.59 -5.920
32.7846 31.829
50.8682 1.877
42.9537 34.083
49.4515 5.608
53.2043 17.610
51.7067 -10.302
48.7822 -27.386
56.2105 -10.259
37.1739 16.824
30.3159 35.919
16.7141 42.758
39.2574 47.270
37.3025 29.726
21.3864 47.933
8.47846 52.392
46.9565 35.611
55.1311 -14.694
63.3996 -5.402
44.8922 40.015
6.02861 35.852
50.9383 12.070
69.0804 7.762
52.3706 -17.398
56.688 -18.036
61.0453 -1.794
44.5611 -10.019
48.7537 21.999
45.4783 6.026
66.5578 -8.665
64.3967 12.984
52.3925 5.443
30.6493 -1.860
61.0395 -0.835
63.2223 -10.151
44.9834 10.166
47.4129 -11.163
35.8063 -28.423
47.7171 -17.384
31.4366 -21.625
62.2952 -11.140
48.0821 -8.068
65.1804 -0.217
60.9846 -2.371
51.6614 -8.285
55.1905 8.013
49.5942 33.144
54.3951 -2.709
55.1393 11.884
47.5082 23.257
51.8213 11.959
48.8255 16.833
59.4553 13.883
49.8129 11.185
61.3034 5.261
55.6912 4.642
70.0095 -2.097
48.1641 -11.341
59.7626 -17.104
56.3101 -14.802
56.0292 6.288
37.9729 36.967
57.4542 29.896
24.2601 44.827
26.6433 45.038
33.8296 33.631
44.6555 19.244
60.2236 -1.319
48.2391 -15.202
69.1185 -2.268
49.0229 -11.787
36.9715 -4.018
50.9246 4.590
51.0337 -12.343
64.9565 12.198
61.9602 -0.504
53.4891 -9.131
60.5031 15.575
55.1134 3.838
41.5126 19.553
41.3512 46.764
54.7635 38.552
35.998 32.939
41.2832 42.713
48.739 45.552
47.8883 11.362
43.0842 -9.433
51.8786 2.951
46.3783 29.225
50.5095 3.900
31.7324 -5.131
22.3939 -14.694
56.1354 1.929
49.3253 2.158
57.8537 -11.857
48.1395 -3.013
50.7088 36.093
24.5092 29.644
43.7996 29.166
50.8448 19.411
59.8115 14.464
50.1886 39.452
12.2688 28.285
17.2166 50.391
5.52282 42.039
21.2617 56.154
18.0949 53.443
20.2625 45.917
43.6858 27.148
45.9501 15.851
20.8335 39.043
29.1103 51.860
34.5632 50.487
18.6893 29.482
5.75592 30.259
59.4555 19.959
63.8782 10.086
26.5222 43.299
22.9162 51.390
31.5786 41.466
5.8005 41.022
38.0142 -7.776
45.3761 28.720
41.2137 34.980
58.9887 4.834
60.4772 12.976
54.2435 38.117
51.8514 10.021
25.239 10.575
21.799 39.615
35.9919 30.927
59.1559 5.176
58.4472 -9.063
54.09 7.864
52.1631 17.556
45.5126 32.740
51.7397 19.353
44.2464 4.113
54.7661 12.712
44.3196 5.934
34.1685 39.938
32.35 45.340
11.0587 35.161
49.9863 43.941
62.4776 5.420
62.1622 3.204
15.9496 48.236
26.7877 44.582
65.7551 10.303
60.8475 20.320
42.3972 47.867
33.9661 34.778
28.7898 21.345
24.2257 49.696
42.4573 49.787
57.7568 30.134
54.2469 1.227
64.2528 6.112
65.1683 2.095
61.9544 -17.062
42.8629 -2.339
64.5893 0.039
60.4665 10.680
51.416 27.224
38.0074 44.325
15.5736 49.401
25.2094 46.643
35.7412 14.733
34.4414 45.495
66.055 29.909
37.3317 20.458
45.3127 3.017
61.6017 -4.429
49.1549 -13.922
43.6409 -16.919
43.383 -28.060
52.0136 -8.638
38.9999 -3.991
38.692 26.517
55.9564 17.747
42.4128 20.857
25.1876 48.708
59.1345 15.200
33.0319 14.592
38.2093 48.068
26.9378 42.055
33.9234 41.684
42.0194 23.229
40.3149 45.354
29.3062 13.622
27.6469 48.897
41.9873 49.887
44.1396 18.335
63.9397 -1.308
51.9648 12.532
49.7723 42.424
51.3538 41.825
36.5313 30.229
60.1005 -1.166
55.2104 -4.585
57.8643 10.670
59.3517 -5.571
55.8962 -7.931
56.7031 11.195
47.9365 19.000
19.6391 44.311
5.79877 42.010
51.3321 28.267
45.1849 41.554
43.4863 44.172
33.8441 20.557
47.8973 31.794
50.1419 23.610
49.6171 9.186
58.8218 11.258
36.0479 -16.126
54.4865 -12.559
55.4237 -11.378
45.9295 26.016
22.4577 41.096
35.9086 47.651
49.5023 13.043
57.0396 -1.214
44.884 26.097
16.4099 35.727
52.2303 43.886
52.2526 39.743
60.6585 29.326
59.7792 11.646
62.545 -6.754
53.9432 -13.136
44.7212 21.822
49.4918 -1.355
64.546 23.325
47.651 28.121
53.6529 25.483
49.9481 24.078
51.8921 -16.003
57.456 -2.817
40.4912 6.163
37.0679 -1.498
62.0267 3.023
55.4589 5.239
61.4104 5.782
59.008 -7.111
60.2992 14.920
38.9378 10.005
11.0309 36.889
38.2029 35.054
13.4746 20.818
25.2103 41.118
30.5887 44.179
34.8086 26.706
46.3767 24.076
37.8971 41.370
49.1551 35.384
32.621 44.181
5.67393 30.364
45.4993 6.397
56.5878 21.970
58.7359 -7.186
52.3016 -15.894
45.6484 -25.385
41.5404 -29.905
51.2754 -23.195
59.0321 7.174
47.9644 -20.928
46.2015 -15.792
57.2822 -13.724
29.6579 -20.318
28.9943 -16.212
58.0218 5.724
47.6231 -9.420
47.8715 -21.883
56.8667 -10.617
59.7771 1.659
54.8173 -20.393
21.503 -15.378
55.6063 7.167
54.021 -7.471
48.8509 -2.498
33.1855 32.769
39.3769 -2.133
49.9608 -10.971
53.5099 -13.828
44.351 9.547
53.3947 -13.865
38.8503 -14.508
46.128 -28.050
54.5985 -20.268
44.3647 6.492
40.9117 -18.301
55.8739 -12.675
54.8617 -17.839
35.3758 -11.987
20.9193 41.433
24.3686 38.014
26.4673 54.403
32.3934 49.206
54.0651 31.407
37.1381 40.412
46.8555 12.613
60.8154 23.443
58.1077 5.039
61.3896 -8.222
54.338 0.941
59.8489 17.577
52.3678 6.879
46.7631 42.288
31.4852 45.361
39.8764 47.498
36.392 39.145
31.2553 47.851
40.8918 43.204
51.1678 19.959
21.8355 36.848
26.2653 37.447
47.0659 44.482
49.7358 35.287
41.4135 28.786
50.3821 -19.523
71.1539 7.951
54.7638 32.545
51.0713 9.205
63.2834 2.314
43.2505 -12.334
35.4023 -8.702
56.769 15.284
26.2209 35.892
5.62641 40.888
36.9884 38.492
60.8663 0.131
69.7261 -0.028
44.0737 25.339
56.2917 6.747
54.0216 -5.661
54.4562 18.454
48.6475 39.993
36.628 31.947
32.4579 -2.495
36.5821 36.471
53.3625 -13.134
31.2992 -15.909
34.2535 -31.270
50.322 -28.232
65.5988 7.794
39.496 -13.657
32.3953 17.134
51.1951 11.715
55.0819 -3.249
62.8237 29.227
37.7019 26.130
64.9535 9.450
48.4662 -11.257
52.382 -16.264
53.4984 -11.000
47.0634 -25.390
49.1138 -2.029
65.4148 5.518
63.8869 -5.855
47.6976 -23.222
58.7326 -1.699
41.8948 -22.525
44.6994 17.385
45.0791 -24.393
55.4376 -7.736
56.744 1.133
44.699 19.756
51.0064 -11.477
48.8096 -7.363
37.5083 -20.237
63.5679 8.258
47.0146 0.409
53.2105 14.943
44.5094 -15.542
63.4919 -14.573
47.6309 -14.959
53.2255 -21.213
57.0852 -3.699
48.1603 22.893
42.8199 32.852
60.0926 33.604
12.2729 41.929
44.2177 36.767
28.1783 32.498
29.0869 38.179
20.672 49.149
32.7061 56.661
5.54339 46.767
59.9283 -8.802
41.7552 -9.647
65.5812 -9.712
54.2791 -15.384
53.3666 17.212
50.2626 -13.901
59.0787 -9.433
46.818 -13.061
53.6817 -6.531
51.7682 -17.369
69.1201 16.051
49.7703 20.363
54.979 12.612
59.814 6.298
47.8421 48.095
36.1251 50.240
30.5073 44.280
42.8454 20.129
50.5738 11.230
48.9607 24.337
21.5176 39.964
24.2821 43.795
39.8883 36.201
13.3121 41.274
41.4226 37.289
43.4919 40.657
57.222 3.773
22.7706 29.234
45.0588 20.037
46.1845 39.509
54.3843 35.782
53.6765 -0.734
60.2137 -2.786
49.8415 -15.572
33.6511 -19.116
47.4897 -6.588
29.9674 -6.586
40.3049 -14.089
56.1653 -20.098
50.7679 -19.145
34.3419 -5.070
46.7647 13.266
45.8174 -13.316
42.4495 -20.375
65.2368 3.166
45.1678 33.153
50.2103 -5.817
55.0728 15.284
62.9001 4.161
58.4981 5.056
56.1481 -4.703
42.3603 32.556
15.2234 37.596
45.923 33.422
38.3573 35.991
46.6977 10.314
15.9416 38.852
5.64569 47.002
52.9235 13.877
43.3819 45.742
34.1286 37.996
5.13366 41.944
46.1228 34.981
37.7825 35.260
54.8025 7.000
45.3773 -4.714
33.8131 19.684
43.2881 25.502
38.2382 44.060
29.9967 40.835
39.8371 41.061
36.5865 49.056
21.4623 27.804
18.3574 45.861
12.7563 45.462
18.4806 28.892
19.9708 43.898
26.5489 38.831
50.9729 38.336
32.5262 47.815
47.2997 6.585
37.8848 21.292
31.189 50.697
14.9051 42.316
20.0817 33.094
31.1808 44.382
40.9315 8.760
41.881 17.550
64.8069 10.014
57.6349 -13.739
59.0936 -10.567
35.4 -21.689
42.9136 -7.677
50.3225 20.042
64.9996 -3.717
51.2048 -29.068
51.9943 -18.143
45.6691 -19.163
44.378 -21.783
54.9165 2.660
52.485 14.042
57.1391 11.183
37.9738 25.526
25.6145 47.530
23.5467 50.810
46.2393 19.763
27.6655 12.937
35.0238 49.375
43.8847 37.259
33.6978 38.781
62.1636 31.312
39.9632 34.374
46.3816 17.037
50.4764 28.621
25.6339 40.472
5.95529 35.840
38.4161 17.180
50.4671 44.712
48.0128 14.115
46.7766 16.563
54.7565 7.838
60.6971 12.308
67.0748 3.309
62.0381 -3.081
62.0985 16.070
54.4059 37.373
33.6085 40.739
51.5036 12.606
25.4595 47.971
8.14693 32.111
55.7612 3.335
57.7532 -2.878
62.292 8.870
65.2637 32.087
45.9796 44.974
12.2861 49.568
22.9462 30.897
48.8001 33.893
35.7641 28.405
32.4149 35.985
53.9161 -10.068
47.2426 -3.692
41.8346 -6.055
43.3512 -22.541
44.4465 -27.641
41.4536 -29.098
60.7142 10.927
25.522 28.046
47.7719 44.321
37.4683 47.245
57.1104 -2.100
46.2728 -3.152
28.4497 29.289
31.5114 46.840
30.6843 48.531
48.6669 28.584
37.2316 -4.586
58.5983 -7.770
46.0476 21.974
31.0091 47.002
40.1125 34.015
45.1873 -1.031
48.8318 19.793
5.65219 46.884
56.1987 -19.619
37.2672 -19.025
53.4888 -14.645
56.4557 -4.485
52.421 -15.178
63.9507 -10.747
37.1707 -28.313
31.8811 -16.830
29.0268 -24.658
52.1973 -15.998
55.0867 10.967
45.0358 20.081
57.9559 27.664
55.0962 19.798
46.3032 31.157
61.3252 11.780
41.2241 25.483
53.3748 31.603
53.5976 -10.226
48.0479 -6.505
28.8091 16.476
43.2446 31.809
44.9781 6.572
45.641 7.988
64.5804 4.102
52.6406 6.448
64.7847 10.460
49.4284 4.750
59.6586 6.810
60.5267 -15.594
47.6992 -28.265
43.1684 15.572
47.5725 7.083
25.5811 45.442
18.5478 39.193
35.7482 46.338
62.6828 3.052
60.1009 -10.624
46.2855 -22.420
44.095 -16.994
48.5935 -16.612
44.9869 -31.646
62.796 -6.310
57.9644 -0.527
23.7924 44.829
12.4999 48.239
42.5604 43.616
40.483 44.568
24.178 46.475
39.112 43.066
30.002 38.964
21.7088 35.892
25.6233 47.830
61.8324 9.988
52.0427 40.522
42.9552 36.083
49.7672 -11.113
61.4529 -8.436
40.452 37.753
34.1247 47.997
42.2633 3.760
35.8064 24.120
39.7815 27.848
31.6208 25.062
8.78341 47.114
52.6498 20.314
21.1739 46.660
5.70264 36.801
64.1115 -5.503
51.1271 2.955
60.0959 13.529
55.0785 23.000
60.5008 1.051
49.1662 37.931
59.2126 2.930
62.029 -10.347
38.9135 -14.064
30.8826 -25.824
52.2647 7.101
57.0094 -0.897
63.9542 3.265
46.0372 3.772
25.7746 44.850
23.9205 45.109
24.7957 38.350
38.9282 43.333
28.789 49.419
44.21 47.214
20.0877 44.850
28.4598 38.069
21.3291 42.045
36.3006 34.166
32.3618 45.507
49.2523 22.035
48.3162 19.512
62.1219 13.585
53.2449 -5.464
47.1313 -5.255
44.1653 -22.086
52.5133 -20.171
60.4933 6.536
66.1341 -9.727
40.1684 -27.321
50.6104 10.345
60.4139 32.437
26.3634 51.609
16.403 40.448
35.2846 52.247
4.77803 36.234
41.4935 30.696
26.9027 21.851
48.8969 5.276
43.8524 45.431
17.301 42.156
13.8417 37.678
14.0928 35.290
8.40676 46.947
5.84009 35.961
50.5118 -15.562
60.544 0.316
52.5685 32.412
39.0016 14.489
47.1986 27.025
43.957 32.799
46.2272 -15.423
38.9104 -16.875
35.6926 -15.200
61.7632 0.557
48.8864 -1.226
38.9962 -14.377
53.1434 5.806
44.1367 5.666
30.7947 10.077
42.7157 38.883
24.0608 45.460
20.3153 41.641
34.2569 40.359
36.5772 42.296
46.9592 5.849
54.1616 13.488
62.6045 11.009
27.6292 45.137
5.67233 41.305
36.929 -18.873
52.7558 -1.986
51.0993 38.685
46.0357 32.935
27.2821 46.524
6.04503 35.798
57.3444 -6.801
51.94 -21.247
68.8181 7.962
55.0099 40.596
50.7162 18.416
40.5594 40.939
68.6017 23.072
39.8323 -12.983
32.1796 -25.945
48.2199 24.238
51.4108 -7.295
48.3516 28.359
44.2529 -5.126
52.5162 20.455
63.0482 29.875
64.5384 2.240
58.5816 -16.093
57.2528 -12.185
49.0059 15.965
48.7669 41.182
53.3176 11.450
57.1667 11.335
28.4174 53.427
38.3158 35.585
54.1924 30.482
24.1933 49.049
59.7785 28.359
18.5506 46.055
5.90813 41.385
62.5404 23.956
65.5357 14.542
41.2915 32.024
55.9701 -14.211
56.6087 -15.326
68.8282 -9.977
53.2203 -12.975
55.7808 -3.438
51.5106 -14.884
47.222 -21.524
54.302 -15.717
56.2525 8.280
62.1037 39.046
44.8768 26.635
53.687 26.692
46.4812 23.391
51.3433 11.820
60.498 -13.263
53.5034 -2.631
29.5971 -3.401
52.5926 21.674
64.0339 6.457
58.9973 0.986
66.886 -1.318
53.553 -5.695
51.3108 -4.698
48.6869 -11.810
39.983 -2.568
59.1751 19.984
27.1194 37.485
29.3762 21.752
38.9352 22.380
49.7344 10.218
57.5297 9.569
32.1298 40.960
44.5013 2.730
32.1219 29.771
34.9178 42.626
38.5457 42.366
24.6128 50.509
16.0515 32.942
50.6968 34.595
50.8208 4.662
47.0099 14.056
29.8293 -14.874
45.9845 -23.378
53.5156 -20.602
52.1945 -18.065
63.9388 9.281
48.2019 -23.845
57.0862 -6.813
40.7516 -18.192
65.9408 18.901
47.4969 44.998
40.9668 50.038
47.823 39.297
23.6315 50.854
34.3649 42.646
36.0068 46.380
29.5239 46.641
44.3854 36.494
46.8633 17.015
45.7202 0.017
24.9789 34.622
42.7095 25.721
46.0906 12.130
44.2756 41.274
40.1341 24.631
47.7809 18.282
36.3952 31.217
52.7149 34.453
40.0086 11.155
63.7676 15.302
55.0702 -11.632
33.5423 -21.168
60.3982 18.247
49.0254 -2.548
51.1607 -23.264
37.9512 -28.502
56.455 22.438
29.9036 43.971
57.4465 35.723
5.29958 35.440
48.1993 -12.919
57.8939 -13.341
34.1462 -11.639
51.0191 -11.986
42.7642 4.682
32.7955 29.460
47.5752 28.384
46.645 4.137
57.0796 11.012
54.9995 2.685
48.7538 0.296
61.5567 22.547
31.4121 13.265
5.61697 30.421
61.5481 -2.583
59.206 22.132
55.4677 4.630
54.9126 9.305
59.6304 -14.259
66.2269 11.559
51.2854 -12.486
43.8468 -15.624
52.3944 -11.555
39.6504 2.351
38.8072 1.433
49.129 -12.937
51.923 -6.599
42.6608 12.095
58.3766 24.973
50.164 23.144
31.1515 48.064
42.9321 -13.624
50.4516 -4.418
62.2792 18.169
54.8531 40.166
14.5828 39.981
6.07098 41.266
62.8807 9.631
39.6087 49.477
55.6416 10.212
34.3446 31.091
31.1272 50.147
32.9708 32.182
52.0124 21.221
39.455 14.995
49.8052 -7.410
53.1931 22.670
30.9527 42.472
52.7539 17.670
50.4645 8.928
36.7515 -3.842
53.89 11.835
51.8803 -25.799
53.5604 -8.911
57.1576 -10.987
37.9442 -17.301
57.537 -4.217
35.0962 42.564
35.4896 37.909
37.4607 43.194
45.2112 23.962
51.4548 32.008
63.5663 -2.460
50.1407 29.032
58.1797 0.334
65.7612 15.180
15.4455 40.915
29.4927 32.374
43.4458 3.044
58.6018 6.995
41.065 -6.648
58.3825 -19.106
57.2382 -9.764
47.6441 -21.834
61.6487 18.983
57.4013 15.278
35.1276 30.229
32.6584 39.357
28.3763 48.716
59.7278 24.552
45.2491 53.213
28.4136 46.589
5.47102 35.806
20.7385 51.803
9.17103 45.104
30.9355 48.890
33.669 53.298
37.9345 32.280
26.2664 49.735
15.6474 34.751
13.4701 49.649
29.9243 48.505
20.2984 50.359
51.0548 8.649
57.3919 -9.885
55.1734 -10.500
59.935 0.806
58.2338 -21.684
61.0311 -9.511
61.9933 -3.162
52.3203 -17.912
54.2181 -13.060
44.6447 28.659
66.5655 -3.698
61.8901 -8.415
66.2745 4.631
41.0576 -12.787
49.707 -12.070
52.1264 -12.936
58.1034 -9.689
36.1716 -17.568
31.7871 -31.682
56.5032 -4.862
62.1825 -13.414
56.0979 -5.289
47.017 -15.233
60.8801 9.842
43.4107 -4.232
42.216 20.326
5.6589 42.065
62.9036 -14.595
56.3332 -11.291
59.5597 -14.913
59.3044 -2.650
51.4708 40.563
29.1989 46.978
15.2618 37.104
23.6023 50.155
30.374 51.162
67.2705 15.244
60.432 5.554
53.9517 -6.661
44.9803 -17.629
66.0081 -3.956
43.3057 -28.466
44.8441 -4.834
47.478 36.311
49.5378 19.939
43.9697 18.465
41.028 13.945
52.9959 -20.733
44.8444 -12.010
50.7421 -10.431
30.0941 37.243
37.4319 41.051
55.7191 14.904
65.0341 17.625
46.7697 18.751
57.0703 -10.902
38.5984 -20.992
57.9053 6.439
32.7398 15.771
29.9755 9.190
43.0031 -1.405
32.1896 45.147
41.8019 40.038
40.7996 5.625
50.1519 12.887
30.815 43.758
9.23362 49.900
23.5769 26.770
12.3878 46.725
23.1761 36.573
18.5838 42.435
33.7749 36.308
30.7705 42.591
5.90668 36.662
49.8854 -3.897
36.6097 23.328
53.8293 -9.439
65.5352 2.117
46.4972 17.560
37.2394 25.992
55.4381 12.485
61.2667 15.058
39.5969 -14.864
53.3602 -16.969
47.9493 -7.655
62.4686 -16.710
59.8736 13.420
59.7376 27.473
28.8019 41.780
48.5375 37.393
34.6968 48.343
23.2846 42.485
6.02663 41.568
66.2984 -9.421
36.3772 -17.269
48.42 12.542
29.7114 -28.717
46.8775 -22.610
52.7459 0.822
62.1591 -3.107
47.2683 -15.098
45.9853 -21.867
40.2508 -22.710
32.7661 -26.459
44.989 -19.836
48.2588 31.029
12.6709 39.550
26.718 28.863
47.7285 34.778
38.2172 29.252
39.8243 27.125
34.4328 38.193
41.9339 36.888
49.847 20.324
52.7076 20.234
32.3323 38.033
49.567 35.018
58.8379 -1.993
56.451 -8.366
54.7338 -21.848
46.2055 -15.270
54.9565 -4.551
61.0541 13.369
52.9728 40.534
25.9723 30.272
44.7822 22.528
36.8036 39.394
57.7999 28.120
35.0341 47.510
18.8576 38.812
22.2333 52.073
42.0744 24.130
63.149 18.295
42.75 22.411
46.0534 23.572
29.3164 43.198
31.8973 48.076
20.7325 32.898
30.4006 31.492
35.0567 33.280
45.204 21.866
53.2415 5.895
58.0766 -17.641
61.9861 -2.122
47.3629 16.926
55.5027 3.392
52.5706 -11.996
31.786 -16.475
46.0668 -11.610
43.1827 27.648
27.4646 43.808
40.4743 30.874
5.52621 36.670
47.8883 24.705
42.1649 9.280
61.7975 -4.527
53.8596 8.239
57.3752 -10.067
61.621 -16.863
52.2661 -15.362
53.7375 -10.827
52.6937 -2.301
53.203 -2.245
46.3741 -17.098
46.2081 0.991
57.168 -10.721
61.3417 9.881
52.2597 14.144
56.9502 -3.458
38.6887 26.868
55.8383 22.152
38.5416 31.191
43.0073 40.708
42.2509 37.128
58.0692 18.232
43.4982 -9.543
58.7556 33.994
28.9982 35.581
53.9587 25.097
57.7933 -4.744
40.4476 8.132
53.6751 0.227
47.3746 -22.105
66.0665 1.535
40.1547 15.969
37.8835 47.741
19.9582 48.223
16.8419 48.938
52.3072 14.954
60.1006 4.133
45.4998 -12.978
53.0465 -24.678
59.7128 -10.047
53.4372 15.500
67.0675 11.429
64.7393 0.923
35.1069 -4.766
45.1946 -24.517
53.8756 -10.286
44.028 36.623
51.8402 -1.454
52.253 -17.315
57.792 -5.508
43.4524 8.234
55.4737 15.194
53.5541 -20.106
54.387 10.811
58.5988 5.588
61.896 -9.324
55.5415 29.052
38.2926 36.262
50.5945 24.099
33.1462 -11.769
55.707 4.622
14.2126 27.262
63.244 27.795
46.748 8.684
54.262 7.840
43.3195 1.296
23.8526 47.929
31.1215 8.851
57.086 10.861
38.0079 24.901
60.8366 26.279
60.0929 -8.489
49.6894 -22.932
39.3873 -21.035
53.4331 -16.383
61.6405 -8.170
54.5948 -4.714
61.3071 -2.693
50.4514 -26.667
56.5786 -0.181
44.6824 5.083
43.5979 48.544
56.9848 23.562
42.1869 23.831
58.9824 37.439
53.9679 31.025
67.8145 13.991
47.4616 1.450
32.356 40.473
52.0119 26.244
49.0491 24.845
47.7083 13.130
62.0078 30.026
37.1997 -7.210
54.4552 13.359
44.4298 19.931
55.1862 36.495
56.4705 19.714
53.3287 -12.505
56.1445 -22.377
51.0225 -23.382
54.9772 -6.746
59.2491 -5.111
58.1147 5.535
62.5519 4.562
65.4134 -1.227
60.1765 -1.911
59.4287 0.947
57.696 7.395
67.9884 11.218
69.3451 11.611
49.6438 8.802
52.5151 -11.102
62.8972 16.181
55.6358 1.942
57.3775 -16.480
62.2579 3.238
54.6186 0.304
46.9356 -7.480
55.733 25.224
46.2914 28.088
38.4845 -7.354
22.3631 3.503
37.5936 37.757
51.1497 -13.349
68.6743 17.118
51.286 13.795
62.3516 15.839
47.5222 24.504
58.8134 31.203
50.2678 -16.765
62.5013 14.138
31.702 13.206
24.7083 50.005
19.4541 14.488
44.8067 46.738
55.6615 28.595
46.533 46.823
48.8139 27.826
54.3196 5.995
9.17511 39.332
48.9187 40.510
53.9701 -3.169
39.2897 -3.981
58.4928 -17.135
49.2605 7.130
55.8634 23.750
48.229 50.283
20.1954 51.623
43.9694 30.516
46.1149 38.321
28.8664 34.233
5.96022 41.640
51.3607 -18.274
21.6065 0.298
61.5167 4.054
52.4211 -1.809
45.9601 29.210
54.6167 20.221
33.2467 -0.643
34.3679 26.380
46.6498 24.157
57.8087 28.133
53.8751 13.838
47.7671 -20.566
41.251 -31.796
60.8152 28.583
49.3033 47.190
19.0795 43.852
40.8426 32.533
52.3571 29.317
44.194 -11.054
46.8425 18.552
29.7895 38.096
42.4336 40.360
6.03523 41.390
65.5977 15.470
56.4383 -6.447
31.9988 53.836
41.3849 41.589
31.9281 19.395
45.7614 26.494
55.7325 13.048
38.4758 -11.248
46.5526 -2.621
63.6049 13.473
53.5658 32.812
47.003 -12.283
56.8172 10.081
12.3245 49.091
36.2261 41.343
16.7663 49.502
19.6046 54.179
41.9633 48.667
59.9358 24.117
53.0191 -0.146
48.2191 5.471
21.8462 44.814
26.1877 43.117
44.5609 28.927
26.7835 36.707
46.7367 34.728
59.7171 16.360
52.8973 39.198
52.0025 47.871
39.1092 44.042
54.5805 12.574
36.3707 52.425
13.1168 48.123
30.3961 50.571
28.8409 45.352
46.3852 44.767
23.129 41.807
35.8204 39.236
40.2207 49.672
60.0938 10.288
64.9034 7.320
58.0149 -0.266
51.1418 40.367
42.967 42.350
26.2481 38.516
27.9802 30.806
40.1381 39.699
20.7758 43.967
46.8837 32.564
49.4895 32.849
63.4665 24.323
35.423 22.008
44.6789 31.101
53.7084 23.917
54.3695 4.811
54.511 -7.014
58.5478 -2.543
52.1242 -14.062
49.9261 -13.000
50.9086 -3.248
43.5475 -1.992
33.7929 25.922
45.0842 24.911
36.9001 33.837
51.8646 25.588
55.4479 29.946
27.4479 46.577
45.7029 32.004
36.6397 38.551
58.9431 12.790
56.7239 -8.876
53.0936 -18.658
48.8397 -6.579
68.2483 -5.729
42.8795 -14.660
59.8815 13.977
57.3714 -11.576
54.6792 30.984
60.6558 1.269
23.1662 29.797
39.2883 27.913
58.7571 -5.418
54.7984 -17.085
38.5209 -23.046
60.863 2.271
62.5772 14.412
51.8001 -21.699
49.0945 0.715
52.851 22.662
52.8298 18.967
56.4341 35.992
31.5542 41.523
47.6665 17.493
38.8521 4.224
53.3164 18.758
57.2 14.148
54.7718 -25.411
64.3086 12.637
39.7359 -7.869
59.9334 -5.144
47.7886 -3.761
49.5468 12.436
55.7 13.280
32.1641 -5.882
37.7704 47.102
5.79228 41.625
39.9307 2.084
64.3924 13.120
42.687 -8.081
33.3163 30.656
20.1135 48.739
21.8319 27.666
34.995 3.693
57.1089 24.361
48.6837 9.126
57.1538 -8.170
48.6495 18.976
27.8316 40.605
47.8231 -7.224
43.9171 6.281
54.3242 14.275
39.3846 30.843
58.4102 1.512
52.5953 -9.000
60.1837 -12.179
63.4989 -3.158
44.7236 -18.982
62.9297 -8.810
48.6959 -17.708
54.2218 -7.719
63.5392 10.424
60.8632 -3.265
56.5976 -2.012
50.3721 -21.708
56.9661 0.398
58.1646 -19.123
56.1716 -21.988
55.091 4.213
49.6545 -7.165
59.6845 -7.946
58.1665 -5.738
55.9126 36.907
65.8074 12.591
57.2437 10.823
54.5368 -5.612
39.7114 25.444
53.1284 8.656
59.4683 11.635
46.5554 -9.119
60.1062 -7.026
60.7816 -3.483
61.0102 -14.090
48.3804 -8.352
56.1038 -9.710
61.7128 20.027
48.5851 -3.521
60.8121 -11.337
59.2295 13.959
63.9024 17.635
54.4861 0.092
53.8678 16.480
47.6643 -21.054
47.6504 20.268
49.9842 -7.993
51.3171 -11.435
64.1735 1.161
51.339 20.379
38.9105 41.501
18.3088 38.963
17.6633 44.017
21.9094 48.301
58.4839 34.664
56.3126 33.412
39.9519 48.971
48.2775 33.926
57.0371 3.791
57.2112 -10.860
52.5535 7.770
50.5072 -4.985
17.1502 44.968
49.0885 28.741
49.6737 6.921
45.8412 26.121
53.706 7.241
54.1793 12.936
45.8577 -15.811
53.3955 -21.256
49.5793 -5.152
59.6238 1.819
52.8511 -20.876
52.8318 -11.428
39.3843 17.287
22.7028 42.083
56.8693 27.053
42.2786 36.189
40.3928 25.643
31.5037 40.355
39.2161 26.862
35.7729 14.717
46.2031 22.345
45.7134 44.877
35.9252 47.065
24.8116 40.105
8.61396 21.716
35.2807 24.968
23.5795 50.902
40.8122 44.731
24.527 45.333
38.6366 27.633
62.2997 25.430
22.9525 40.699
5.1483 52.106
41.0323 32.166
57.563 28.046
43.601 34.208
54.6797 26.081
21.3709 48.116
5.61618 36.535
59.2097 10.193
63.0729 19.228
62.3083 -12.093
50.2411 -9.985
32.444 3.644
43.7245 -18.628
54.8916 -10.972
53.2121 4.703
64.5476 2.012
51.8914 38.579
47.6467 52.714
47.4297 21.911
44.1756 -2.547
60.2778 -8.094
52.7521 -14.517
43.7256 -16.476
30.3662 -12.365
34.7135 -19.804
41.2717 -14.519
30.721 -24.626
51.6029 -4.086
26.2354 -30.953
37.7983 -24.643
45.2556 -26.323
43.5753 -15.851
53.6024 -3.959
48.9958 11.417
58.0276 1.920
49.9578 31.037
56.9891 2.166
57.2102 8.070
54.0379 13.119
64.8238 6.744
52.3325 -15.791
9.85769 42.143
50.5458 29.377
50.8817 21.585
46.6954 26.622
27.729 40.562
38.5463 48.964
32.0194 43.153
49.1635 37.182
30.4606 35.388
36.2315 33.201
49.1169 25.713
46.5538 2.556
56.9303 8.791
26.4297 48.455
19.8149 54.586
24.301 50.905
52.0023 37.164
48.9242 18.500
38.5234 -21.255
48.7318 -1.603
55.1874 -8.954
52.9389 -16.253
34.9885 33.041
19.344 49.337
39.2057 44.754
28.7516 42.168
36.5592 36.354
34.7663 42.128
15.3098 30.731
28.689 27.934
58.6058 19.129
47.1034 21.825
31.4724 20.467
31.1165 43.698
40.357 43.526
37.6228 39.776
30.4522 18.776
33.4161 40.551
39.5378 43.128
33.1266 34.597
38.414 50.799
45.2105 21.398
37.7493 52.769
5.81061 41.684
54.2143 6.757
30.6378 9.218
56.7994 10.420
59.3633 0.916
59.6723 13.190
44.4109 -8.797
41.6717 -20.279
53.0595 29.020
58.2456 3.451
65.6568 22.822
48.3965 19.448
35.9381 7.603
34.088 5.661
50.3582 33.244
54.9616 0.743
41.0204 -4.090
52.3143 -7.651
50.4407 7.243
26.2772 33.948
37.3974 41.046
45.5613 38.897
47.36 -7.340
33.2255 -18.245
57.6404 -3.886
65.4216 2.238
61.9834 -1.623
43.5073 -26.930
47.3941 -5.114
58.256 -9.601
57.2771 2.453
55.0842 6.832
52.4716 18.690
23.4899 24.880
49.0289 1.185
46.5848 1.703
46.6506 18.075
53.5909 -5.553
48.1739 -3.904
45.3431 -21.595
61.1196 -4.310
44.7102 -15.168
59.728 17.276
47.0626 9.149
10.5554 27.257
36.726 42.167
41.5053 50.398
30.7219 45.721
37.6836 41.474
63.7723 3.787
33.5129 -8.705
44.638 11.033
61.1571 5.691
39.9472 37.522
33.4296 43.779
6.63139 34.569
5.99947 41.323
47.4642 5.127
32.6027 30.119
33.3289 32.154
26.5655 20.715
44.8868 44.646
48.5907 12.419
54.8727 22.677
37.5634 5.420
55.8834 4.604
59.002 4.843
55.6729 22.049
49.5539 -8.635
52.7688 -1.311
43.0014 24.819
37.4197 46.861
57.0749 25.837
48.0586 -14.312
56.3097 -9.953
68.5688 2.875
66.839 -4.864
65.2592 22.705
47.686 5.176
61.9565 -9.813
48.3152 -8.827
46.3803 -19.282
68.7655 4.546
59.3766 -3.145
63.7685 15.455
67.8114 4.659
52.0813 -9.719
46.7673 -25.048
54.7228 -5.627
57.8612 -6.832
51.7092 -7.560
44.2014 -11.862
57.83 -2.368
54.4997 -7.531
55.7904 7.548
40.1375 -26.373
52.2225 -14.846
66.8273 9.619
61.8558 18.253
50.5502 27.704
39.4393 30.481
54.1893 7.804
55.6154 -21.393
60.8393 -3.030
64.3612 23.975
34.8023 40.758
32.4621 43.685
48.9934 -12.513
56.1456 4.583
34.7912 -24.204
54.2689 -18.345
58.1017 -2.953
32.3059 -26.366
58.4482 9.269
55.1504 -4.548
58.1607 6.640
42.687 -8.810
34.6266 39.673
21.5635 42.815
61.5555 18.081
53.9397 -6.851
63.6049 17.503
65.5552 4.444
53.1626 -10.852
46.9115 -15.402
52.8599 5.684
50.0181 29.551
54.8089 30.515
48.4662 18.942
37.3339 38.790
46.9601 41.499
21.6901 43.423
28.0321 28.182
42.8427 23.509
57.8136 22.432
49.7655 13.610
49.0952 7.191
21.6467 39.142
40.3072 33.387
40.316 16.310
45.9097 37.877
33.7001 53.143
34.4967 41.069
31.4289 53.215
55.5943 10.766
50.8287 -8.043
60.3353 11.678
27.7179 26.163
58.8884 14.967
57.9501 10.105
48.1643 4.363
48.285 35.100
53.2411 -3.388
45.9901 2.131
52.1602 21.707
52.2926 24.771
42.2754 4.414
54.5349 34.826
53.3493 37.081
52.8895 29.678
58.1709 1.304
17.4683 44.140
36.7609 44.560
56.1579 42.510
35.3574 50.443
41.4408 42.837
47.2031 21.588
55.4197 4.193
51.2537 -4.761
41.4218 -4.652
43.8725 25.789
56.9571 7.033
59.3648 -8.624
65.1236 -9.480
50.3237 -15.553
58.1973 -18.212
48.8521 -19.100
40.5569 -24.734
60.4579 -6.282
55.023 12.351
55.8271 -6.660
49.0969 19.683
55.0756 6.754
57.5534 0.554
51.609 28.927
41.2103 38.172
40.4204 22.754
7.9792 28.920
44.0215 40.455
33.1392 34.627
43.0188 24.943
28.1494 45.020
48.0199 31.079
47.1359 10.074
46.1371 33.651
38.6762 48.534
44.3374 33.127
61.5836 25.465
52.5407 6.470
60.5658 -2.603
54.9725 7.311
41.6105 34.818
17.6177 44.841
55.6959 11.542
44.63 -20.730
39.5984 -8.903
60.3106 4.033
59.4698 -0.516
61.8889 -0.025
45.492 -8.280
62.5495 22.429
47.2857 -21.637
49.452 -14.140
48.9371 1.832
59.1351 24.923
63.3081 -3.973
56.3364 -15.325
57.6928 -4.235
20.708 45.705
48.3549 44.518
63.2631 1.703
51.3841 -6.075
38.8717 33.934
24.9709 50.325
14.4203 40.566
27.1064 46.615
51.0777 24.181
29.8179 33.237
38.3359 27.270
44.3468 -3.357
43.3441 -6.506
57.6147 -1.876
50.5335 -25.561
43.0759 -7.070
29.9563 37.147
49.9421 30.830
46.4889 44.356
62.0303 7.452
47.5154 -8.893
57.0201 5.363
46.6125 14.196
22.5783 -26.184
31.0219 -33.111
37.2546 -7.568
50.2426 -22.686
55.4717 14.276
42.8452 29.730
45.8755 31.009
42.6611 34.258
22.0999 43.345
29.0003 50.632
5.68217 36.047
70.0148 5.317
49.8844 23.696
49.9877 34.430
9.74784 46.379
51.2269 17.438
51.4721 3.210
57.4026 15.543
60.6372 1.184
54.3651 -0.601
59.6966 17.173
36.4446 12.443
31.874 -20.587
41.4932 16.695
17.0381 52.665
27.3918 41.677
9.20077 22.570
19.7588 52.519
16.0183 37.017
51.7806 10.503
44.0925 -10.280
57.003 -1.474
59.3886 -8.067
57.2423 -0.532
48.2096 -0.535
60.6464 0.261
53.7088 13.592
32.3558 -17.845
59.9922 -12.359
55.2979 -15.701
63.3938 -4.475
46.383 -12.311
68.8074 2.579
67.7212 22.973
65.1966 8.642
39.3664 -9.436
54.4995 18.774
33.7709 13.513
43.5467 20.537
37.3373 -3.497
63.451 19.378
47.2417 13.695
54.6052 9.594
58.3802 -4.338
55.4076 2.832
44.719 39.883
64.2311 11.628
51.7679 21.621
38.5442 48.566
39.2021 38.254
15.6719 49.449
24.3508 35.375
16.1008 34.933
39.6328 35.303
44.8543 38.001
17.3244 42.127
30.2007 38.082
53.4663 -3.532
33.0232 -12.518
31.6481 17.930
46.162 11.709
61.1265 -10.827
54.7423 -13.136
50.3583 1.046
27.4847 3.879
34.2245 31.568
57.6134 7.127
63.1809 17.458
58.4819 0.920
51.062 -8.240
47.2508 -20.559
31.3518 -23.187
49.5102 -7.054
56.4467 15.087
30.6359 51.207
52.3868 39.203
60.1456 -9.519
47.9809 -8.818
61.3705 -10.153
63.0878 -11.917
38.693 -28.762
53.3202 -4.148
60.8167 -22.941
46.4598 -5.898
51.0667 -8.470
54.0931 -22.716
33.2217 -23.858
54.2643 -16.639
57.6342 -5.055
59.6211 9.483
70.0318 5.961
55.8868 27.500
52.6389 9.463
47.3682 -3.860
39.5184 -5.187
30.8467 50.257
41.1504 31.065
53.1814 8.269
56.2517 37.030
23.364 25.969
49.4721 20.163
38.4436 0.410
47.1938 -2.459
69.831 6.821
59.0716 -4.328
52.144 -14.678
44.5502 10.815
69.5041 18.314
63.1396 6.359
41.6075 9.500
54.6901 18.825
55.2933 8.147
52.5548 -0.303
63.2551 -18.947
43.3123 -18.440
41.4351 -25.152
51.4555 7.316
64.9763 3.859
52.2444 31.684
34.9515 51.745
32.7604 47.690
12.7571 44.922
6.66115 44.396
5.85521 35.877
49.2061 -16.511
59.488 -9.241
63.0992 25.091
52.4321 20.282
42.2843 36.137
41.309 -18.727
52.6547 -4.498
45.1612 -12.647
57.5356 0.765
43.9312 -11.490
60.573 3.788
30.4257 -28.618
62.4458 -5.055
52.5312 22.617
55.6506 2.867
53.9184 -17.626
62.9328 -0.179
45.0046 31.165
31.0289 31.560
36.1055 42.724
29.0273 49.594
47.3301 16.436
42.9852 8.653
46.2612 14.841
32.487 22.128
33.0566 -6.059
40.0187 24.220
53.6783 -17.956
66.3774 8.169
52.1761 -15.060
57.3182 32.795
56.9706 18.634
63.4912 18.264
32.1318 38.919
41.2806 15.690
52.5748 7.084
69.9736 7.574
34.2661 8.286
57.5334 -1.796
50.0231 12.419
51.1016 14.195
47.9403 30.835
38.3364 -5.538
66.4199 -0.644
46.013 36.523
37.9385 28.177
26.34 29.508
47.2521 33.448
19.9904 36.677
27.2135 56.446
18.9712 48.765
12.4232 39.375
26.8511 -5.609
43.6536 -15.168
49.3894 31.415
50.4731 22.124
21.2462 35.341
35.8101 33.704
48.5389 -4.254
63.0472 -7.205
54.7651 20.622
53.4765 -8.726
28.1201 48.531
43.2318 35.030
45.379 38.668
42.8291 37.001
40.2716 43.072
58.5489 26.179
52.6083 28.049
35.5731 28.560
32.4219 39.779
45.1131 45.148
20.1731 49.158
5.75737 41.759
54.2913 3.161
60.4858 -15.149
49.3344 -31.611
59.4633 -9.495
52.7402 20.220
40.5384 35.653
49.8736 16.030
52.5887 29.057
58.518 9.531
59.4046 11.725
44.5175 6.991
29.6518 2.689
46.4466 19.477
48.1551 -8.921
48.317 -19.554
49.4607 -2.397
52.1626 -7.776
44.0776 -18.009
54.262 -5.793
63.5708 -2.686
57.1998 -4.128
51.2165 -8.078
66.8793 13.108
57.8044 7.366
45.562 47.357
26.8883 40.728
48.0457 4.841
42.2364 -1.137
49.9099 -20.187
43.9251 -19.319
38.5423 -17.130
52.6284 -4.938
36.1884 19.691
54.907 6.216
42.9316 -8.762
59.3313 22.368
44.8388 31.080
52.9246 26.973
50.1632 47.404
57.588 20.723
19.0262 41.173
49.4414 32.254
38.4027 28.979
27.5775 46.293
57.1262 6.057
39.2111 35.155
44.5784 41.281
28.4178 46.376
48.399 21.476
44.7848 33.238
56.2615 10.775
51.6105 -0.943
45.9927 -9.414
38.6866 38.965
56.5231 13.263
42.7586 -11.153
39.9681 -14.028
52.246 -27.514
62.7471 17.457
65.442 -1.190
65.5865 -2.713
60.1759 -2.956
52.0334 -16.072
51.0351 0.251
46.9688 -21.259
43.1176 1.960
47.6118 3.181
34.5684 -11.841
60.2781 -10.817
40.2256 -19.294
40.5338 -1.750
54.3262 -5.957
55.0193 20.653
45.8691 5.532
47.1001 -7.426
36.6575 41.485
28.6059 53.385
48.3013 16.022
58.156 -0.171
53.3687 14.270
47.4876 34.865
40.7432 33.671
48.7218 28.086
46.5194 29.936
22.7326 40.362
43.5852 31.770
43.2499 13.521
34.4464 -32.366
58.2179 -7.058
50.8606 -16.451
32.7486 12.233
36.2578 43.808
40.9481 46.559
44.7996 27.424
38.918 48.537
5.85605 30.797
47.0125 -30.047
47.0056 -12.456
40.5183 -14.034
62.7236 -9.692
57.2731 -16.399
49.4624 5.481
40.995 -24.163
38.8823 -10.088
41.0323 -18.309
49.4358 -14.838
59.6204 4.486
43.2448 -25.073
44.8693 -10.247
62.1299 -2.980
46.0109 -29.856
62.3149 -1.182
52.9323 -14.572
56.6359 -12.476
54.5057 16.024
57.3957 0.736
58.2148 18.334
48.8203 -24.670
51.0507 1.503
33.56 45.627
50.1698 30.528
30.7608 30.344
50.2454 15.959
50.5644 -14.805
45.6692 -5.727
46.0159 -10.678
50.4986 6.224
16.9907 39.153
35.9196 50.089
38.3936 44.786
42.7761 35.729
53.063 16.507
54.5006 -7.700
37.6052 -11.576
52.0865 10.111
66.0604 9.258
67.1028 16.356
27.5261 44.968
27.1825 43.425
33.575 37.403
59.7357 19.732
14.9982 43.799
6.10409 36.140
33.4188 53.127
41.4049 41.195
22.9924 41.499
41.5151 36.166
33.0637 29.346
44.5495 40.076
21.1333 39.858
43.6255 35.289
41.3693 9.456
51.9852 35.751
28.6935 36.993
47.014 25.618
38.7806 38.721
42.9484 46.589
46.3086 12.988
49.5551 1.667
53.7053 10.078
55.5918 -12.051
55.1847 -9.548
51.8762 -10.839
55.2613 -8.765
64.1642 4.721
66.2208 6.987
64.5974 5.472
53.2422 -15.208
65.4236 -3.799
43.2728 15.206
69.0323 1.977
56.5368 8.654
38.318 43.841
34.3768 47.778
39.2193 31.831
34.518 25.010
21.6376 41.142
49.7398 31.113
36.7814 36.921
32.0492 17.300
41.5658 24.822
43.8558 -3.462
53.6439 30.757
52.1857 33.345
54.5005 5.413
48.3376 -20.493
62.4863 -1.761
53.8166 -9.661
56.3813 1.276
45.1368 10.932
27.9977 51.633
5.80015 36.732
59.2077 22.183
43.9517 48.903
47.4646 -6.570
61.8836 19.116
48.0574 32.827
35.7897 54.130
20.3698 46.201
36.7026 17.811
36.8883 25.162
34.1551 33.071
58.685 0.312
52.9534 -9.400
42.6426 -24.206
42.4859 13.587
48.5784 41.474
49.6174 40.629
35.0926 44.383
26.3308 42.767
45.0635 41.206
15.3332 35.948
25.3403 39.616
37.5293 45.928
31.7113 6.457
32.0045 35.850
27.7009 43.069
26.9318 34.681
25.6325 31.937
32.5179 49.679
40.8956 27.600
60.0463 8.572
62.1843 12.923
43.0912 40.914
27.7174 42.213
44.7314 41.796
54.6482 32.493
67.5651 8.121
37.6477 -19.059
43.5448 -32.325
52.6643 -0.717
53.4571 9.057
59.2848 1.653
58.0074 -7.544
47.6828 -19.826
51.5811 18.497
55.2907 -15.727
65.0737 -2.600
48.4328 2.127
55.0201 -2.316
40.7414 -7.071
58.2879 -24.554
49.215 -20.072
44.1282 -27.007
33.6827 27.739
34.6433 33.740
22.9177 52.332
50.8333 37.962
60.6526 2.051
50.9349 -3.361
55.7398 30.015
62.0795 3.615
39.3199 30.320
28.423 34.974
31.53 41.827
21.834 46.071
30.613 49.870
44.3266 46.053
49.0429 11.118
65.2102 12.645
35.2084 -19.992
65.2437 -10.062
57.3129 -17.658
65.1202 -4.803
47.6591 5.365
59.4326 18.003
52.7038 13.059
44.0434 30.755
29.1642 20.788
53.5218 -5.979
52.757 -3.240
48.7315 -18.960
47.2412 -13.934
51.593 -14.109
60.7593 -14.744
39.416 -19.036
61.2292 2.785
40.5587 2.088
47.8397 19.456
46.015 37.578
58.2357 11.741
34.4823 56.219
15.676 49.987
12.7886 35.504
37.3161 42.302
34.1912 53.275
24.9503 46.531
16.142 47.600
5.67267 41.088
49.0242 15.588
37.4046 43.150
6.01578 36.011
62.674 -8.757
48.0749 -22.802
55.8171 -5.626
49.5466 -17.487
58.1135 -7.993
56.0786 6.546
52.5847 35.255
42.9904 24.177
47.5338 20.501
45.4775 23.033
56.7461 -5.264
24.0384 42.462
37.4532 41.468
18.7101 50.796
50.9785 44.956
59.1031 17.801
56.2881 5.466
47.0398 43.201
48.113 -2.661
47.7083 9.632
52.4484 27.131
52.9936 -3.106
53.351 7.255
50.1359 -3.895
60.1217 13.635
69.6042 24.018
52.4887 -0.256
53.5138 -6.659
37.0506 23.807
20.0281 51.501
13.6861 49.059
34.7236 44.105
28.9214 45.528
56.0136 4.624
48.2015 -5.179
61.9572 0.972
53.601 10.958
46.9466 18.043
57.0351 29.093
58.96 34.935
47.8229 41.704
51.2416 42.219
27.7378 46.382
24.4788 36.069
36.444 36.606
21.8697 50.792
38.1011 49.858
30.0948 48.830
44.7618 33.879
48.6628 37.805
41.9553 26.546
30.5183 35.757
26.6321 45.025
58.6797 21.755
31.5691 41.412
46.8065 45.308
5.39873 41.799
43.4911 -18.119
56.2935 13.479
51.079 -20.981
66.7867 3.817
53.1383 -22.941
36.259 -22.680
55.44 -10.210
48.6629 -11.513
32.2093 -20.604
58.3273 -7.540
36.2112 19.238
45.9359 -20.970
66.9154 11.809
44.8915 29.087
58.5374 -5.703
35.2532 -25.628
41.8023 -21.103
51.9925 -10.752
53.2181 -5.476
56.4211 -2.242
32.9958 23.042
28.1179 49.109
54.5579 8.256
39.7584 -5.472
58.5687 15.210
58.718 21.586
62.5367 13.061
51.8038 39.163
33.9322 35.612
23.9173 27.082
5.8291 41.764
40.7894 27.737
41.6168 28.859
46.0228 45.970
30.2117 42.937
29.1099 43.729
52.1973 38.239
15.8272 48.552
26.0175 50.068
28.2793 52.857
33.1778 39.596
42.2091 50.889
45.5557 37.744
53.8973 39.522
57.3667 33.943
37.6457 3.181
62.0869 6.649
59.3767 -2.640
52.3486 26.308
51.7465 31.143
44.0093 12.393
37.0863 45.115
50.2243 25.247
52.6092 -7.208
51.3836 -11.509
58.5561 -9.992
51.875 -10.032
59.854 -17.250
61.4351 -1.887
53.9138 -17.226
36.5026 -20.236
39.6705 -29.210
50.2675 -10.526
51.4755 -6.894
55.2689 2.459
52.5424 -10.800
40.8629 -19.883
57.0211 14.517
40.8427 5.562
69.3065 18.338
63.0784 5.511
55.5953 -0.266
48.2891 -6.756
49.7057 19.439
48.8989 10.982
44.3868 26.698
34.8949 35.314
49.8611 20.858
31.193 56.809
49.9927 7.012
49.9131 33.731
33.4453 48.041
46.8039 -2.157
54.6057 0.014
54.9988 3.228
60.7886 2.633
53.4618 26.729
38.6467 -13.194
46.7642 5.289
66.061 19.618
44.7815 7.707
48.8978 20.444
36.5123 34.899
28.3886 23.551
55.8238 34.419
34.2584 40.732
36.2546 19.911
27.4148 -2.281
62.8958 30.155
45.1596 35.036
55.0721 22.410
54.7397 29.206
44.634 31.937
33.8495 23.375
45.9186 11.674
51.6074 -6.563
51.1133 30.516
22.659 51.078
16.2004 47.085
27.308 45.529
56.9627 -0.368
47.4695 -16.497
60.8073 -0.902
61.8272 11.857
52.12 3.172
53.4775 14.852
44.0867 -20.380
55.7209 7.885
61.9364 -8.112
53.2654 -19.945
34.9426 -25.901
43.5145 -6.188
39.79 -15.780
50.6458 -6.207
58.5424 -8.794
62.4426 15.948
60.9568 20.077
50.5487 36.431
61.6428 39.087
34.8362 39.090
38.8661 51.146
26.2362 45.882
57.6385 -9.151
57.9929 -0.452
42.6601 -4.425
60.4996 -3.576
42.343 36.486
53.8234 27.302
54.9313 21.842
45.0964 5.658
26.6972 40.661
34.0847 32.597
31.6297 34.275
42.7259 27.773
33.5777 18.995
48.0624 2.913
46.8833 29.846
50.3421 24.064
30.5276 50.112
45.7886 32.598
43.5678 27.597
26.4119 49.937
53.3345 -5.973
44.6904 6.311
40.5657 28.594
43.4004 41.771
28.214 -16.153
41.6909 -15.015
51.1875 -2.352
48.9599 -6.685
49.6745 -2.346
40.3425 -13.151
55.7668 -9.521
67.601 12.307
53.4059 -3.232
60.3636 14.990
58.182 19.023
47.4247 20.762
31.5577 45.737
36.1347 35.279
49.4713 25.531
42.95 30.251
31.7748 37.364
46.5416 -1.543
43.5596 2.394
62.6102 7.016
32.1029 -10.719
38.7266 44.297
17.6225 48.608
32.6643 24.538
44.5064 33.689
23.6612 40.420
21.3489 26.812
49.694 11.901
53.4377 20.961
39.7152 -20.355
36.6317 -3.957
55.7822 1.014
39.8983 33.174
49.0606 21.401
47.9078 22.787
65.6696 5.788
51.7076 0.906
45.3938 -17.959
48.0774 -17.732
32.7801 -22.808
47.5633 -11.847
35.6811 -0.092
62.9332 -3.291
47.6193 12.672
46.2023 43.409
52.9639 31.995
36.5161 47.968
45.5126 52.792
8.69902 41.904
33.3013 43.484
47.0992 49.002
41.3634 34.381
44.7646 16.926
42.6557 5.843
41.8385 22.573
39.3493 41.147
5.90566 41.712
52.1397 30.565
33.1337 40.413
30.8424 48.352
34.4046 42.593
68.2828 24.883
35.1456 26.709
36.4707 43.784
60.6186 4.654
54.9341 13.772
50.4775 13.020
46.7268 31.429
37.6308 24.560
40.1165 39.461
58.8328 2.061
48.0761 0.700
27.0263 -20.885
55.0821 -4.954
44.6171 -24.969
58.8049 -16.614
56.4658 23.809
25.5929 36.046
23.8969 50.691
15.6879 34.493
57.6694 18.580
62.4625 10.753
54.329 -11.527
62.4936 21.231
34.5618 44.027
27.9094 16.993
45.2916 29.234
58.7287 19.663
16.2076 29.666
5.73748 35.385
25.4901 52.210
47.2053 17.765
48.6139 -9.963
62.4027 -4.168
25.2088 -19.290
52.6399 4.889
50.1544 10.340
35.591 20.955
42.3775 32.212
31.1297 11.501
60.1537 -4.589
50.4569 -22.445
61.073 -5.413
45.223 20.946
53.2679 20.845
42.0091 40.485
24.9253 27.697
25.6251 29.434
24.3086 37.644
16.5112 43.580
18.9159 45.156
12.981 36.009
28.2391 33.413
33.1455 27.330
29.8278 43.054
46.7276 23.673
33.6941 38.207
28.1947 48.850
33.1 33.077
38.2913 48.807
43.7972 16.191
30.0251 36.770
53.8645 10.321
56.3829 14.865
31.3643 33.420
10.4836 35.900
33.4868 41.107
22.3512 52.675
37.1891 41.218
44.0489 32.599
57.4857 25.589
42.0904 26.323
48.9402 37.122
39.1159 50.452
30.7701 44.775
48.1093 29.906
32.3262 39.115
29.0576 45.652
50.4028 30.334
58.4886 -6.267
54.6088 -17.256
40.3802 -15.327
28.4694 -12.300
32.6601 41.409
50.5433 31.573
63.0545 32.267
50.9918 25.991
22.6199 44.337
40.0166 41.536
30.5092 42.509
5.62335 36.676
51.1359 31.395
60.2491 9.388
47.3456 17.957
34.998 38.327
37.0752 33.347
35.4612 20.404
9.9487 37.574
34.9621 33.013
31.2319 43.396
33.6219 35.413
60.4975 2.277
57.9376 -18.382
24.4565 13.852
54.9164 17.010
41.838 -22.025
42.9102 -14.588
65.5464 24.487
52.0719 3.709
46.2653 19.198
53.8777 24.369
56.688 20.485
45.0022 38.075
57.2047 8.375
58.7741 30.531
48.5937 27.972
62.4248 36.176
44.6898 32.144
53.2093 27.640
26.7227 25.391
43.8067 9.799
55.5036 14.438
54.5084 -28.680
63.9624 1.748
55.7069 9.223
61.6486 5.855
51.5632 -24.354
64.23 1.940
60.9609 1.828
64.6587 11.736
48.721 -5.279
50.1539 2.960
18.8016 41.024
30.4148 31.650
47.589 -7.670
28.1633 -28.181
50.0042 -25.002
43.6886 -6.793
58.0593 -12.830
60.1699 24.168
26.8682 17.007
54.5921 -8.363
54.2112 -2.239
58.0765 -5.915
61.4714 6.839
43.1947 -18.584
46.5962 39.210
58.1009 -6.557
61.0623 11.576
49.3273 27.641
61.2289 6.034
50.687 -14.742
54.8287 -5.776
54.996 4.670
48.6894 -15.287
38.7289 -23.651
39.7665 31.300
54.9918 13.366
58.4068 29.619
36.2049 42.697
22.7473 58.050
45.2765 48.744
53.3676 -3.719
55.5005 -16.998
45.9283 -6.321
51.688 19.188
33.9982 -3.338
52.9498 -14.143
45.6496 -24.907
49.128 1.986
52.0481 -14.764
60.5575 3.566
38.6672 27.242
58.8842 14.187
40.2699 -8.380
50.5889 15.738
14.4284 9.370
43.5172 -17.474
50.6329 5.828
47.9095 13.193
61.2918 -0.166
49.0717 20.858
29.721 51.785
53.9514 4.044
45.1567 -22.332
39.448 -11.273
58.3818 -3.119
59.5095 6.684
41.7807 15.237
47.4105 -14.068
43.2492 14.569
34.809 40.117
38.1094 23.037
52.1283 28.359
49.6177 6.035
19.0914 47.290
29.1947 57.746
26.733 46.248
28.9256 23.675
47.9637 43.667
39.9555 40.643
22.9368 43.602
31.7604 37.109
51.7777 20.070
57.6828 -11.150
44.4226 -24.355
46.8546 -21.384
52.0923 3.517
38.6585 -17.572
49.2618 -12.433
54.5755 -21.588
52.8489 15.317
51.9322 23.918
34.8202 47.000
48.0573 39.698
37.2696 40.868
27.9716 9.906
36.0571 36.062
48.3753 34.486
55.319 0.108
34.546 49.078
62.4844 29.628
55.8434 26.135
47.8399 -10.530
41.9907 0.054
72.392 -4.728
57.4534 11.396
61.0729 2.810
49.6419 20.494
44.0603 18.173
47.4097 15.731
49.6865 2.913
62.5268 16.664
54.2503 -5.867
53.9623 24.265
43.7744 12.749
34.4951 17.347
46.1443 -13.565
66.8498 5.280
60.8821 -1.482
61.0128 -10.742
50.3404 -15.303
58.0077 -16.823
59.1447 -9.950
39.2321 15.745
37.1531 30.371
35.6607 42.758
37.3852 39.373
20.0758 43.649
26.3074 48.232
25.3333 24.869
42.9236 27.148
29.3705 40.553
42.4892 46.744
28.8553 45.197
12.395 35.485
5.2369 36.715
38.21 46.190
47.3213 41.329
35.2968 27.468
52.6163 24.100
23.2558 41.846
17.5521 46.426
25.248 51.204
7.1043 45.478
5.89839 46.973
50.0144 2.411
29.958 43.335
12.3857 53.736
19.1511 47.740
5.39932 40.973
50.8932 -6.223
53.2753 -10.233
63.1503 1.492
65.5679 11.518
44.404 14.039
52.5255 2.327
45.9865 -20.586
56.3164 -4.272
44.5383 -11.724
40.0621 23.077
38.4969 42.427
49.1522 32.833
41.2279 41.606
48.3985 22.118
37.904 30.359
12.1743 46.136
62.4747 -2.707
38.1193 5.890
49.497 16.062
52.965 -9.372
53.3187 -6.960
55.4737 24.410
45.3757 -14.609
49.6679 -6.744
34.1469 -17.689
58.5372 -7.353
49.3334 14.441
55.5705 6.522
30.2124 37.496
59.5924 -21.213
53.1584 -8.561
48.2991 33.068
59.1646 4.996
49.7701 -5.248
55.509 -5.797
44.1675 -17.504
38.4814 -27.513
46.7545 -18.284
40.5387 -18.885
58.5123 -13.063
53.0028 6.495
38.8644 -31.583
56.76 29.800
50.3869 38.822
34.7116 40.713
57.468 9.955
52.7096 -1.356
56.2155 -4.707
40.327 5.189
59.5091 5.974
62.3555 1.880
49.543 -6.858
48.5008 10.262
35.0716 39.686
55.2295 23.250
58.3209 13.603
49.3694 0.447
49.4958 -9.471
49.479 -14.454
43.0984 0.375
58.7235 13.964
44.077 13.314
39.8711 6.754
54.1833 -15.406
67.6486 -7.812
55.2437 -8.819
39.1016 13.849
59.7267 -3.474
66.8316 17.612
51.9451 33.102
56.0826 -3.496
71.2537 -0.245
56.974 11.641
66.1743 -1.977
44.7442 -19.894
23.0492 34.346
36.7466 39.619
67.0625 10.239
30.8045 46.826
20.104 33.044
35.7905 37.250
34.9798 35.487
8.92058 41.744
62.4513 10.777
61.2318 -2.872
60.4441 8.898
47.843 13.277
60.6995 -9.418
56.0837 -9.615
55.6677 -8.391
44.4298 10.862
46.2758 17.903
49.17 3.468
45.12 -0.188
36.1298 -12.352
53.0399 -6.782
57.9332 1.327
58.3939 6.867
53.7495 9.115
54.7317 9.340
51.6488 -12.063
40.9117 -27.314
55.6092 -2.688
52.927 0.881
56.0762 -6.444
59.9976 19.776
44.4864 38.144
36.1897 37.268
22.8259 40.164
19.5759 40.300
51.9208 14.902
39.9035 14.599
46.3137 26.019
37.3571 18.293
33.7036 40.612
20.7907 41.167
5.77564 36.712
36.3619 12.035
51.0846 38.261
34.6413 39.130
40.719 29.854
44.7105 19.789
48.3368 -2.716
63.7232 19.997
27.1244 -15.378
44.2008 -5.210
37.3073 29.266
51.5944 16.061
42.0471 11.002
38.8117 25.885
34.5217 33.203
34.0724 46.026
39.5214 11.770
49.9649 24.587
23.0092 40.235
20.8879 50.721
16.5288 48.006
23.6424 41.935
30.0422 44.340
66.7407 22.058
50.5481 26.073
35.3654 40.968
52.731 41.864
36.6815 33.053
61.2782 18.458
53.0109 26.882
38.9674 1.657
41.8318 -6.608
53.4242 -5.949
60.8577 -5.363
49.1946 -13.790
64.4914 26.665
59.3335 -6.387
51.4341 -23.749
42.1314 20.957
47.0989 32.987
50.1849 19.369
54.9431 11.488
40.9875 -14.219
49.3998 -3.116
63.8384 18.092
55.7975 36.847
50.9089 -2.040
54.7733 23.230
30.0447 31.863
51.6097 32.108
31.9716 42.620
37.5293 33.641
52.7018 2.914
29.052 38.296
32.3827 38.812
20.2424 38.086
11.8378 38.267
41.6795 37.287
46.652 37.809
32.7815 8.227
39.6688 48.361
36.6599 43.648
61.9613 12.730
60.6418 -0.170
43.0027 -2.991
51.0709 31.707
46.6999 3.436
44.9197 -8.815
66.4758 14.514
58.6942 -14.555
35.8081 -4.934
49.4326 -8.700
52.812 8.441
45.0737 32.169
37.9979 8.512
53.7461 16.612
48.2361 5.379
47.6278 19.846
57.6264 12.615
52.6258 21.241
58.7778 7.679
65.952 20.410
35.1283 3.379
55.6831 7.763
53.0787 33.474
21.287 19.942
23.8857 37.996
14.1353 35.301
36.1026 40.238
34.6637 51.317
27.5809 36.786
55.5298 21.786
37.7272 37.619
61.7902 18.509
44.915 0.504
59.7633 4.687
57.0725 24.790
56.6567 10.090
52.3716 30.122
45.5975 -11.872
51.0724 7.209
59.7757 22.427
49.9401 37.784
36.0937 27.788
41.7096 13.251
56.6241 -14.292
40.4885 -20.328
59.7142 -3.343
57.4099 2.302
29.12 45.208
16.8734 28.464
51.8469 9.773
54.7742 17.216
53.4838 -18.886
44.9209 -15.619
47.9318 -16.446
64.5836 22.278
41.6635 38.844
41.7502 24.709
61.9455 7.743
37.5591 18.300
66.3946 26.040
29.4857 32.325
31.4376 45.033
43.6512 42.859
32.8776 40.496
28.9788 41.108
34.8502 47.733
43.3839 36.447
53.3149 -2.599
44.3907 -10.509
40.6916 -25.514
49.3392 -26.658
46.66 -12.520
50.5687 -1.205
45.7397 -10.868
45.6126 12.967
45.1561 47.013
9.27699 48.496
37.7114 45.389
37.6585 14.708
55.7488 19.166
43.9008 3.943
58.8775 25.585
38.08 -26.402
25.4764 -22.068
44.1841 -12.701
59.9401 -5.114
55.105 -11.742
55.99 -11.441
43.3093 -8.808
47.9143 28.765
43.5605 15.607
15.7383 27.864
36.9999 32.308
32.0127 43.038
5.82336 41.351
47.9448 -2.539
47.0964 24.723
51.5966 38.249
65.9086 16.226
51.0414 -12.923
54.3094 24.937
39.6333 -10.064
51.3525 -5.215
50.1213 14.235
58.7706 22.393
60.7463 5.225
40.112 -22.258
53.6285 9.544
44.3169 19.483
58.3973 29.434
25.5654 28.378
27.0325 29.656
58.2235 6.607
33.5717 27.158
48.0127 31.442
19.4311 48.236
26.1022 51.374
22.2799 43.208
47.9542 44.471
65.7497 17.481
45.6267 10.762
41.3971 -20.998
48.6404 -20.228
45.0243 -23.500
51.8169 -16.400
60.1284 -14.067
57.6354 14.983
44.4792 28.008
36.5308 41.652
18.8423 44.330
41.8153 46.901
46.1684 -6.316
53.9759 7.141
40.4091 18.509
29.9251 38.654
24.7666 33.422
31.1138 53.684
41.5837 43.110
63.9484 21.456
50.6601 41.687
40.7224 48.578
15.0162 52.560
24.6759 42.955
51.3931 18.646
32.9043 -1.220
48.139 30.838
36.4826 2.403
51.1951 1.865
52.8073 -8.679
36.9733 4.200
19.1087 13.521
58.9461 9.901
38.3891 28.621
36.0896 -10.610
47.6121 -13.879
49.6526 -13.358
48.3511 0.218
56.0039 -5.877
31.1994 40.138
41.0762 15.430
16.2204 41.784
28.4702 45.040
48.2685 41.723
44.897 11.417
47.6445 24.734
47.2636 35.481
49.8912 30.343
58.7799 31.365
52.132 13.645
44.6773 -16.105
52.6814 -8.079
61.8228 -4.516
37.927 -17.100
55.489 18.615
12.3128 26.724
60.8382 5.961
43.7902 -3.306
37.3002 30.472
36.7238 45.795
17.7407 34.076
59.126 13.994
65.9203 8.078
45.9496 9.607
43.1308 27.338
38.5212 17.137
48.8334 -5.916
50.1896 -27.401
49.5742 -7.815
42.9533 36.837
62.0112 16.905
42.3733 10.793
58.9062 1.261
28.3537 -25.020
58.2772 -10.102
32.5229 -26.628
39.0741 -22.074
53.3801 -13.378
54.5745 -20.021
65.5844 -1.836
56.5452 12.638
33.6338 29.644
15.8928 47.926
18.8798 45.845
39.9238 43.440
25.8554 47.380
39.2715 37.308
50.0843 37.338
31.0384 40.839
18.9804 40.355
41.0895 27.538
44.7298 30.409
64.1414 8.424
52.9651 -3.468
59.1838 11.696
51.0563 8.844
50.6397 -5.395
62.2344 4.480
50.1331 21.426
49.3632 38.050
46.756 0.541
48.6135 10.135
49.1272 39.229
49.338 38.252
29.8171 45.311
52.7482 26.190
57.0731 12.030
47.9824 34.326
45.5466 34.198
49.634 34.911
41.0181 41.863
54.6086 20.961
35.571 31.275
58.0234 13.748
51.75 -17.640
64.8605 0.417
60.1146 8.765
36.772 44.966
41.0016 25.319
53.6009 21.758
55.8827 -10.800
28.3438 -13.533
48.0187 3.740
47.4251 11.285
66.6487 0.690
41.7261 -19.184
57.1283 -16.872
62.2825 -10.838
53.7673 -18.576
39.9757 -21.539
46.6184 9.785
38.1642 48.377
31.0607 42.792
50.1858 7.890
44.8834 0.554
67.8628 13.252
65.947 13.097
53.0277 -10.899
42.4656 4.836
50.6918 -4.500
23.5943 -22.845
66.5895 11.289
51.0988 36.748
45.6349 51.673
41.8228 42.827
50.6466 32.891
32.6745 18.016
26.4167 33.838
27.6161 51.283
31.0629 30.401
62.7994 -9.582
52.1337 -22.677
55.8965 -12.285
60.6907 1.715
43.063 -27.194
46.8092 -16.278
60.0281 -2.874
65.1896 -3.684
58.9971 -6.177
57.038 7.472
54.0465 9.230
50.8121 -13.806
61.6777 0.801
57.4701 13.495
49.852 18.207
22.6586 28.705
26.0314 14.737
34.1811 37.505
35.141 39.406
5.83329 30.771
58.2377 -3.149
42.4088 32.453
45.2125 3.748
55.2991 -21.837
40.0526 -23.839
54.7466 -12.803
28.7492 26.868
52.2952 -13.058
49.2219 -12.466
40.6599 -28.094
52.4251 -22.473
49.934 -3.649
55.6376 5.078
40.7479 34.230
64.0093 9.671
41.79 35.980
33.6648 45.474
42.1819 36.215
5.78446 41.519
28.9659 47.362
38.5113 18.180
36.8542 34.685
51.113 8.496
53.0917 -3.469
55.3734 -15.428
50.3815 -15.205
17.6472 -18.243
54.5185 13.209
53.3908 -2.903
43.08 28.594
47.0019 33.204
53.5264 19.892
41.2846 19.335
40.2745 -22.053
46.3757 -12.043
41.6458 -14.197
36.2231 -7.252
45.3165 1.928
50.9164 1.861
44.8549 -0.895
32.8029 -0.806
45.4198 33.143
25.8198 40.875
10.4227 49.825
10.5438 37.475
28.3251 47.238
27.3114 44.856
32.0252 45.964
41.7347 42.423
38.3367 39.191
18.5537 42.303
23.5708 46.699
51.4708 -6.071
33.5251 23.950
16.5116 41.242
5.80889 41.475
60.2645 -12.447
35.4024 -23.349
67.2812 -5.198
57.203 -11.354
60.7442 19.226
58.3295 39.878
60.7336 10.438
60.3399 -11.609
30.8436 50.407
33.1752 45.467
23.3601 40.652
31.9659 45.636
28.6617 46.077
31.1738 47.508
12.2539 39.539
34.6183 41.726
37.1924 50.527
24.588 41.304
45.6204 39.492
35.473 44.603
60.7606 26.294
52.1551 37.199
50.5409 6.317
42.2403 26.229
43.7326 37.854
60.9155 19.341
50.4961 -7.197
53.5692 -11.461
59.266 1.674
46.2076 -14.139
52.8379 5.740
44.7438 12.883
26.024 27.371
43.2928 33.241
51.6929 -10.364
45.3207 23.404
36.9537 37.910
47.2833 19.044
42.9644 40.766
30.8777 34.668
28.1435 37.864
46.7233 4.664
60.5439 13.555
61.6502 23.078
52.2065 9.271
48.0716 -19.597
17.2998 -27.600
21.8628 -36.766
62.977 -7.051
55.8339 -5.906
49.7858 24.209
43.5566 47.156
49.9576 12.656
62.6465 -16.490
44.2795 -14.001
16.0451 44.471
14.139 37.831
35.9961 44.365
54.7353 -8.737
68.4568 3.147
54.7714 -17.269
41.5644 -18.475
56.0343 4.221
53.7849 5.679
29.1952 -11.521
54.1064 21.445
51.0733 6.473
61.0281 24.578
55.4644 4.070
32.5476 55.068
16.0338 38.256
35.4409 31.547
47.3129 27.583
33.5027 37.154
56.9959 -3.239
38.2537 -2.004
39.051 17.437
35.4786 -18.193
60.3248 -12.101
63.8863 5.276
51.1289 3.924
53.835 -7.771
60.7476 21.479
27.2784 48.476
34.6934 48.633
33.5346 41.255
36.7754 32.640
55.7314 40.220
64.8169 3.630
55.2589 -4.400
56.2758 -14.202
55.0061 -2.492
51.3861 -12.098
42.5749 32.805
43.0873 19.456
26.2185 48.220
23.8842 43.668
31.5539 52.029
37.8373 49.137
24.9288 30.689
50.448 10.624
42.3041 42.489
50.2284 20.227
45.4238 16.239
39.5676 30.685
42.7115 1.426
52.6408 20.809
23.7767 49.916
32.4996 42.160
50.2364 11.505
53.153 25.355
57.0737 7.690
50.491 14.053
54.0532 8.892
32.99 21.830
43.7022 -4.388
53.073 -10.208
54.6538 -7.547
46.3424 -15.540
58.5264 -4.223
31.6856 -18.188
53.4448 -6.622
33.9084 14.058
44.3692 18.102
49.6207 35.186
62.6585 -7.481
45.286 20.073
50.4026 25.060
49.5355 39.379
39.3236 44.777
24.4103 44.697
46.9484 38.557
54.7893 3.827
52.6982 4.924
45.2633 36.734
29.8922 49.944
44.4276 49.466
32.412 44.532
22.5992 38.054
34.4926 46.498
57.1599 40.192
27.1951 45.632
51.1154 40.263
60.4321 3.703
47.8023 38.714
42.852 22.000
45.2991 3.589
59.682 29.873
56.25 -12.384
62.1339 -5.104
49.5254 -11.371
27.9006 -10.965
46.2223 -3.747
33.8332 34.269
29.2804 50.370
48.5571 12.868
55.0796 13.826
60.7033 -3.454
32.5456 -26.411
47.7901 8.094
47.1066 41.115
53.3122 15.887
42.0028 43.155
35.1484 31.607
39.4458 43.400
50.5492 34.044
42.9819 1.003
35.9547 38.637
40.4451 46.267
49.6801 37.687
29.4539 52.693
12.4068 46.822
5.53993 42.054
18.4418 44.649
4.84521 42.301
29.0073 41.151
22.7054 33.336
47.2185 48.116
42.4249 43.123
43.4554 -20.689
52.4329 -13.019
55.4535 1.051
64.9523 12.428
59.6489 13.090
48.6633 -19.389
65.5898 25.552
38.6993 35.987
35.7011 43.231
38.1447 47.044
20.8115 45.677
5.7581 41.866
61.8683 6.745
54.6113 6.420
38.8384 29.152
61.9232 13.265
28.4078 37.045
18.9886 49.409
47.4755 36.847
57.9904 10.738
31.6306 19.717
15.4791 31.614
6.04454 30.698
60.5546 0.484
41.8967 -14.122
37.4171 -6.017
46.133 -23.304
56.6382 -16.031
59.5457 -16.285
56.2029 -8.747
56.0372 -3.303
60.3231 1.500
53.8198 -15.202
61.4464 -12.748
56.8923 25.354
41.0423 18.049
51.5724 -8.495
42.7542 -16.272
64.1534 9.419
42.9864 39.972
41.6439 42.077
53.6275 -4.709
58.0285 17.782
58.1629 10.810
38.0913 -18.324
58.9554 6.001
41.4914 -7.290
19.2405 -24.118
45.7238 -23.802
32.6786 -17.105
44.4609 -26.251
56.9632 -10.013
38.4428 -29.208
66.1981 7.571
56.3256 -18.621
60.0633 -5.434
50.6795 -17.141
50.7621 -22.030
54.502 -18.126
56.6196 -10.786
63.7662 8.332
62.6183 -3.131
62.728 0.029
41.5336 12.526
34.2947 47.321
45.4373 34.105
60.8123 8.143
56.9941 18.443
60.7865 9.774
44.7184 4.781
50.2992 40.065
32.751 34.432
20.4145 46.934
14.9726 48.363
9.80508 21.432
46.0955 -3.794
59.7979 7.067
55.0908 30.372
36.7236 33.477
66.3154 2.341
48.057 40.817
26.3907 27.243
5.94661 41.137
26.8674 44.281
55.7712 12.788
61.0671 15.344
51.1967 -7.651
36.3272 -22.469
50.6285 -1.233
54.2611 -1.952
39.8996 39.568
41.1649 45.172
28.4024 49.848
39.7388 36.674
21.8864 50.079
34.7411 12.763
48.7556 -4.378
43.5138 34.768
36.731 35.464
60.8794 6.460
58.6644 0.404
50.9864 19.963
46.6384 36.794
29.1347 51.923
55.483 14.688
55.1753 34.821
51.2823 7.726
12.1477 27.513
25.3128 43.332
14.3682 43.226
6.7687 32.630
54.4772 5.554
57.0875 -7.507
50.2534 -1.703
60.6301 21.807
64.5328 -2.120
65.5588 -6.797
60.4455 2.485
40.5262 -14.703
56.1031 -0.471
53.6147 -14.283
62.2238 -0.823
63.7964 4.038
47.8932 -12.664
43.3391 -25.769
45.7136 -17.206
54.2766 -2.096
52.6831 2.976
31.4572 26.935
5.73175 25.323
47.9132 24.767
34.4471 18.927
22.3792 33.544
15.9848 23.400
5.95757 41.087
58.4999 -3.261
37.4592 11.626
55.6215 1.883
27.6676 43.923
52.3216 13.411
52.7948 16.167
45.6962 -18.286
41.4521 -33.809
45.1956 16.309
9.69343 46.661
55.4994 42.856
35.0071 44.300
27.1372 50.914
26.8624 54.664
35.9918 11.870
47.5539 24.087
57.6526 26.150
50.3505 33.033
52.16 -9.093
43.8243 -16.538
59.721 23.558
54.3638 14.920
36.0182 9.213
34.1062 45.972
69.865 18.387
65.1139 -1.336
65.5701 -15.615
44.9692 -17.169
48.7812 -17.958
55.8517 1.911
41.3983 18.301
47.9944 19.711
46.2747 35.889
50.3629 20.383
54.3332 28.964
30.0856 43.388
40.7109 24.411
14.5069 40.769
42.4959 34.105
61.1456 20.953
41.1812 29.323
31.2241 24.532
43.4132 44.163
36.6352 39.404
32.9063 42.445
31.0551 45.870
34.1896 33.002
54.2012 38.203
49.2792 11.433
17.6666 16.039
28.0898 45.477
45.9709 29.457
39.531 20.665
5.38692 42.060
60.0438 2.711
49.1323 2.168
45.5185 -4.934
42.1914 -3.020
41.2353 16.378
19.8422 24.590
32.3507 21.085
23.3571 23.046
31.924 32.071
21.8309 39.255
22.8816 40.828
28.2806 45.408
5.90398 41.287
46.6723 46.287
46.1769 20.238
43.6997 18.916
30.3413 44.040
43.6784 34.784
55.7278 26.223
34.2841 -7.367
43.0656 -15.163
51.0989 -15.735
57.5768 2.006
26.0172 -24.712
46.9899 -20.482
68.3608 0.850
50.1746 -23.243
43.2567 -14.899
47.6443 19.305
30.1173 47.028
18.8859 49.713
37.741 23.394
55.5924 -1.432
47.9694 -5.311
50.1369 -14.795
45.7086 -27.521
44.8899 -8.406
43.9558 -16.943
56.3838 -13.105
33.6263 -18.977
59.4546 -4.199
51.0171 34.458
45.4975 20.893
34.7672 22.548
36.7231 36.641
21.3648 37.632
54.4233 35.384
62.294 13.981
57.3948 23.954
55.4288 6.643
31.8258 46.206
54.0881 38.093
34.1024 22.687
45.5972 35.821
23.1799 29.006
53.5992 2.449
62.8963 32.367
33.7464 42.683
30.8652 40.722
41.5474 25.972
35.7809 39.911
5.64327 41.558
34.9507 4.621
44.2345 -2.493
54.0138 -11.110
38.2657 -27.363
45.5795 -7.038
55.4836 15.736
51.0725 -3.846
67.9728 -9.738
40.607 -23.229
42.4956 -25.942
42.8316 -11.917
55.4164 -2.461
53.308 17.589
57.2613 27.272
56.9148 -4.893
55.9099 -8.049
64.7425 3.524
55.6773 -9.287
41.9053 -17.701
30.9821 -16.827
57.5302 30.194
43.6677 39.235
43.6502 34.134
64.9177 21.566
57.7126 6.310
44.838 4.422
51.732 2.836
51.0612 16.914
42.5101 23.478
58.2546 20.268
47.6455 32.492
41.9581 20.130
45.3373 47.258
34.4855 38.441
38.2551 12.665
37.5316 28.029
21.1151 37.553
34.625 34.106
25.022 41.431
27.6656 53.580
14.4242 32.351
37.4391 52.468
49.2777 23.816
20.3756 45.384
28.8233 48.422
39.1914 41.083
18.5865 42.680
49.2664 20.742
37.9021 27.870
50.082 13.184
48.8707 9.796
57.1688 9.882
50.8626 -3.402
43.3234 -32.653
53.5111 -9.784
40.575 -16.303
56.9399 7.391
53.8715 -17.845
47.2885 -4.052
62.7795 12.214
57.6083 37.942
46.9921 30.956
48.4365 26.029
22.0037 40.196
5.84772 47.066
61.7214 -18.034
62.5762 -6.212
45.0772 19.701
49.9682 18.333
47.602 22.329
28.253 37.784
19.6562 46.457
19.6805 43.630
17.6581 39.072
12.2577 37.250
24.3503 32.975
12.9748 31.936
36.5689 29.561
43.8283 36.389
47.3012 -16.423
56.9718 7.862
58.6646 25.824
25.1382 38.655
33.7541 38.018
53.8457 33.523
55.5431 25.804
58.8266 -0.660
52.9505 -9.773
45.1364 -25.303
60.3181 -7.238
55.3176 5.355
59.2318 -0.231
62.7174 -7.884
42.6188 26.751
40.6565 33.716
26.5326 45.830
33.8625 46.226
22.787 47.197
28.2217 42.145
31.5478 42.908
49.5806 36.222
36.5707 39.108
23.768 30.050
35.906 17.782
6.27874 48.674
28.3012 39.958
52.8211 17.165
46.9313 28.045
60.2524 5.580
58.1976 -19.709
44.8258 3.799
58.0089 9.563
47.0054 4.553
60.1436 -0.265
60.3097 9.545
53.1051 2.229
62.0674 15.526
40.1754 12.552
55.1358 31.853
37.0359 40.185
35.1384 34.569
55.6153 1.782
55.9026 1.471
57.1386 -5.097
53.7238 -12.857
29.0815 -17.831
53.8704 -0.874
47.0253 12.538
59.8918 4.806
58.5447 2.569
34.019 -21.356
43.6131 -18.034
53.4158 1.316
63.227 12.619
45.5926 20.722
45.9451 32.226
32.8359 15.390
48.5866 -2.736
44.9634 -12.723
52.5535 21.418
38.0527 48.131
42.7941 39.913
33.5295 47.926
45.6249 42.569
32.7465 31.867
17.3063 37.207
54.515 21.331
31.8166 34.039
36.4718 35.406
28.6003 48.866
5.57607 42.030
65.425 -16.056
49.4508 -11.178
41.511 -9.062
39.8839 29.382
29.4863 48.566
27.1331 39.795
26.7032 45.658
56.0135 30.718
51.0108 9.828
51.6156 -4.524
56.6283 13.717
37.1571 -25.203
53.5837 -7.874
54.4584 11.469
52.0523 17.624
39.307 14.931
46.8672 -6.155
61.3748 -5.080
59.2881 2.948
30.6442 -26.097
44.6866 -3.868
52.8343 0.458
60.8812 -11.698
36.9397 -1.436
57.6417 11.379
53.3396 -16.624
44.6094 -10.885
39.1979 39.576
12.7728 45.426
53.0698 35.042
54.5977 14.878
51.5802 -11.826
51.4902 7.560
50.7618 -14.932
56.3147 5.004
47.0828 -3.053
58.1242 7.285
51.6503 13.950
5.97305 35.954
21.1151 39.308
35.3508 39.257
7.83141 46.938
42.5221 36.547
56.934 7.407
49.2442 19.056
37.3252 46.152
9.87534 40.969
37.6624 24.382
53.6359 16.404
63.2724 12.931
55.3685 -14.883
63.0055 10.852
48.9931 -20.311
53.7117 -12.593
61.5924 0.629
44.9006 -6.017
46.3641 -11.663
35.5396 -21.260
57.1151 -2.098
54.5707 14.787
47.8262 -9.909
49.3344 -18.775
45.4995 -5.818
26.2989 47.023
50.0773 3.988
57.5017 21.775
52.0517 3.580
53.6145 -24.917
38.5272 -19.901
48.0457 -22.194
15.0627 -26.289
57.2222 -0.787
67.4342 23.528
66.1337 -1.733
51.0888 19.459
62.2639 0.946
16.7694 41.453
22.4398 51.621
32.229 55.364
25.6438 47.480
31.771 30.295
30.3925 43.670
55.2949 1.230
50.6371 -25.071
46.6212 -11.751
60.7928 5.588
62.6463 7.683
58.1865 0.002
25.7963 27.156
12.5816 26.637
5.23231 19.776
5.61112 41.159
21.5792 30.877
5.44171 46.965
64.3593 24.841
55.2025 -7.699
22.1466 49.359
40.8887 12.015
49.777 30.822
57.1433 31.050
48.2917 33.284
56.3331 -9.424
46.1079 -22.459
55.1458 -1.744
44.5108 -23.895
47.6168 -24.382
50.6174 -10.477
40.6843 30.312
37.2569 35.824
49.2582 21.184
44.2446 43.317
43.925 41.050
59.7989 23.587
50.4045 -6.218
51.1883 -20.607
60.0904 -3.631
60.8941 -1.539
64.4163 10.186
50.1531 28.383
55.1742 -10.265
66.7054 18.422
59.9059 5.165
51.7705 -18.208
46.1719 12.592
48.243 36.513
36.5601 24.942
45.284 27.354
24.8758 16.936
12.6673 35.581
38.9283 16.919
52.8919 -20.410
53.7659 -14.553
53.3257 -20.012
62.909 10.287
55.9099 10.018
15.7963 48.967
61.8587 11.783
50.9681 33.151
47.4459 27.727
23.5108 41.376
49.121 1.283
35.9258 48.352
14.5861 45.659
5.50932 46.819
67.1315 11.427
55.0208 8.759
13.559 45.368
34.1732 45.633
60.7913 3.388
59.6682 6.544
63.8552 3.946
50.235 -13.335
54.8756 26.795
33.3573 35.293
57.2333 -11.438
60.5221 31.448
38.9448 -19.499
39.0797 -22.087
29.0923 -19.290
38.3149 -23.919
40.2486 -13.735
33.4095 21.738
41.3751 31.363
22.2401 41.666
42.6417 25.417
49.2435 22.225
51.378 7.588
63.2578 11.464
57.3883 -11.008
54.015 -12.127
56.1901 -19.332
50.9435 -7.953
66.2456 21.625
53.3107 -11.260
62.138 -8.883
58.7746 22.594
59.5941 10.816
43.6738 -21.951
53.1968 -10.435
51.7254 -17.615
63.0321 -1.277
30.8464 33.804
29.465 33.319
26.5025 47.441
45.3226 27.008
20.8002 48.706
46.6703 42.139
55.5855 15.074
46.2415 2.852
32.3291 -9.865
38.6436 -20.635
49.167 14.062
17.9821 42.413
27.2051 38.807
57.6452 -2.997
59.5581 19.726
65.0336 7.300
63.126 1.367
54.0197 -7.165
51.7521 -15.587
51.8743 7.999
42.3386 31.685
37.5853 22.134
53.9523 15.839
35.5407 -18.473
49.1833 -9.758
63.7109 10.313
47.8236 8.995
42.0816 8.910
50.0787 -12.432
56.5116 35.556
16.9076 51.126
36.9139 16.552
57.0094 22.802
66.0269 -4.107
48.904 -19.481
45.1762 -6.423
57.2468 18.230
52.1088 -20.015
58.5464 2.869
62.6317 23.441
52.8175 2.830
52.5997 24.167
23.5159 38.318
21.4019 47.235
49.9101 -11.632
45.5142 -23.004
53.6974 -14.572
43.2857 -20.974
68.1119 4.809
37.389 -6.754
51.6651 -7.136
52.5789 23.225
47.6522 14.415
43.91 7.477
36.7192 16.806
34.8097 29.424
35.6471 30.067
50.2245 16.629
37.6879 5.539
38.4404 -22.704
55.1128 -12.394
44.6519 -23.712
50.0924 -15.829
37.6643 35.195
56.9259 22.017
44.2818 -28.163
53.3614 -3.536
49.4824 27.057
47.215 31.286
47.9811 32.734
58.8396 5.705
58.7948 -1.376
54.6266 1.603
54.4098 8.574
37.893 10.706
43.0267 37.906
37.0702 10.992
53.899 12.616
59.0004 27.421
58.4644 26.287
35.9241 35.646
53.7094 -9.773
45.0847 -12.751
54.2909 -16.061
46.3314 -11.581
51.9276 -24.560
40.8392 -17.894
44.2755 -6.596
50.5505 -4.764
32.3979 -32.451
45.4364 -18.461
58.613 -3.930
55.7857 -6.862
54.9602 -7.566
59.2924 0.196
57.1068 -14.609
38.4246 -15.349
49.8091 -22.082
41.7532 -23.041
59.4908 -1.532
61.0929 -22.806
44.2877 -21.717
61.3115 29.372
48.5391 43.269
18.9576 34.851
58.2374 13.337
64.041 13.688
67.0636 13.487
60.1791 -13.578
50.2907 -7.950
49.5584 36.975
52.9301 9.209
54.2154 -19.499
44.2985 -1.106
52.6397 25.711
49.8281 4.222
60.1554 4.642
48.1644 -1.300
37.3712 15.032
33.8834 27.756
54.436 37.502
49.7032 -9.519
40.1928 -28.900
42.5031 -14.444
45.5995 -6.121
39.2556 -10.500
63.6223 -4.081
47.7143 16.710
57.8865 -4.613
39.1999 22.044
50.6977 3.562
48.8199 -11.612
66.842 8.649
56.1074 -14.971
42.2569 -20.086
49.3168 -23.983
58.789 7.074
60.6233 -0.337
56.4937 -1.774
57.7169 -6.164
56.3768 -3.460
47.7155 -15.050
59.7289 -2.831
63.4105 -11.977
39.4576 -23.206
48.4752 -16.964
42.8332 -23.182
46.8102 -25.047
45.9123 -23.039
49.8501 -20.204
56.2902 -11.644
47.1297 3.055
33.0952 -32.504
56.6027 -17.005
48.1305 -10.793
65.2473 18.107
45.4157 46.185
20.7633 45.666
30.8599 47.357
43.2786 40.853
57.6565 17.691
40.478 40.044
14.5381 47.544
42.3948 30.896
41.6709 34.959
22.1361 52.993
36.9207 35.694
41.3612 31.065
32.6872 44.793
45.5691 41.113
19.8365 40.512
40.782 44.795
5.6084 41.670
24.325 38.876
24.2013 54.394
7.7747 40.632
5.42958 36.073
56.3901 14.123
36.2279 23.037
36.0779 8.275
53.4234 -22.354
49.8154 -13.301
35.0632 -7.607
36.8733 35.681
22.1549 35.077
25.1829 47.530
38.0563 38.566
53.4499 36.075
64.8181 4.385
60.9856 12.743
54.8493 7.114
50.747 21.714
45.6201 8.870
60.4654 -8.224
63.9632 -1.686
59.7465 -5.772
58.7788 -5.838
44.6535 -17.265
39.8277 -5.976
55.1192 -2.133
57.5792 -7.335
39.2131 -11.957
56.0787 -15.684
50.164 -12.089
57.303 -20.134
53.0221 -1.854
47.2654 20.601
59.6852 4.692
54.346 30.901
28.7914 24.971
44.4123 28.635
20.6945 41.449
47.1006 34.611
50.0022 35.273
55.4754 14.509
42.6854 22.501
49.8161 39.760
24.9729 44.044
24.7735 47.899
17.9672 35.651
27.4615 21.214
56.0711 -16.319
35.0666 7.632
34.6389 33.739
19.5077 44.469
6.05406 35.949
50.351 -13.264
67.1859 8.757
60.8669 -0.612
46.1486 -0.367
44.1027 2.616
37.1237 8.453
54.0384 2.821
26.5092 40.847
50.2696 23.812
42.9313 38.285
52.3367 6.763
26.7887 49.322
26.9457 46.350
11.9526 49.817
18.8138 51.196
64.7952 16.411
61.539 33.999
7.2709 44.796
10.9141 46.743
47.0341 10.761
33.1698 5.613
63.1813 26.627
43.1991 23.543
30.5301 17.034
38.4536 36.833
57.5579 -3.286
30.8199 31.556
40.9376 32.847
52.0627 -5.912
34.5734 -21.171
42.6888 -21.280
64.3457 -1.215
41.191 -19.736
32.5091 -13.807
51.2712 -17.273
21.4682 -27.554
24.0536 43.036
46.8041 36.897
40.5452 29.188
44.8057 44.868
50.9141 40.055
19.404 39.805
18.0174 36.059
40.6564 30.649
33.9248 35.762
23.7294 11.433
27.4347 40.012
36.8186 40.000
5.99686 30.531
63.6139 9.511
43.4327 32.333
24.1043 46.451
47.2523 35.980
52.2367 -21.022
64.1751 11.258
40.6436 35.755
51.7907 -3.998
48.5533 14.673
54.4526 16.870
52.9595 -8.955
58.292 33.125
20.8085 48.613
18.9283 53.168
36.3612 34.992
44.1796 11.819
43.4983 5.085
64.3254 7.405
48.8825 -13.674
61.0283 -7.475
53.4015 5.029
42.7496 -18.763
58.6944 13.899
48.1651 32.082
51.9057 36.867
33.7977 27.521
36.0402 24.063
48.7253 34.757
36.6942 13.026
29.7931 46.109
40.5321 -11.970
40.2814 -7.491
42.4072 -24.012
34.931 -18.957
46.5139 -16.812
50.9245 35.770
45.8117 31.020
49.1419 0.920
24.4495 -17.238
36.7092 -24.716
40.2622 -18.426
55.9698 -21.434
56.2211 -5.747
48.2895 -19.590
54.3718 -5.193
56.215 19.130
33.0248 -20.589
64.1868 -15.915
60.1539 3.932
42.582 21.833
32.3767 50.703
46.9298 31.887
35.6888 35.199
27.6276 26.225
17.686 42.664
38.7636 44.108
39.417 27.566
52.2919 35.293
27.0736 33.586
32.3859 41.556
45.6813 28.896
53.4556 -0.343
55.1373 -10.126
51.1776 -17.349
50.3667 -18.092
34.571 28.338
33.0397 39.060
53.399 14.449
46.5655 5.497
59.285 -15.334
33.2754 -10.865
60.9203 6.769
57.8561 -18.121
46.8791 -30.391
44.1135 0.182
47.3584 30.749
31.1585 25.665
14.8972 42.542
26.7653 47.156
28.3608 49.395
22.359 46.528
49.5301 13.311
47.4736 12.306
48.2887 25.578
61.1171 12.511
47.7875 -13.232
49.1209 -20.818
62.4971 5.033
53.3436 25.105
47.3525 24.742
48.459 -2.159
41.7006 -5.184
62.3472 6.333
29.7937 47.957
50.4984 25.566
62.6787 25.661
49.2537 41.963
38.3996 25.830
37.1711 44.307
49.0785 18.805
13.9603 38.156
20.2723 39.043
32.9432 44.031
17.0349 51.369
43.954 42.554
45.0549 37.877
62.2275 30.677
59.9412 9.556
64.8734 -1.091
58.8428 -8.291
69.0688 5.315
50.1453 26.335
60.4413 32.356
5.89634 41.229
17.5312 46.227
21.2843 44.223
41.1078 47.627
55.0481 16.898
62.3476 -3.615
51.0289 -1.076
31.9718 16.202
5.8429 41.370
