# Supplementary material for: Myosin V executes steps of variable length via structurally constrained diffusion
Source: eLife. 2020 Jan 15;9:e51569. doi: 10.7554/eLife.51569 (PMC7054003; doi:10.7554/eLife.51569)
Supplement: Source data 1. [file elife-51569-data1.zip › myosin_elife_source_data/Figure 3/BD_diffusion_contours/lastbead_rz_5kbT_2pN.dat]

44.6257 34.343
51.516 36.212
36.6547 36.190
48.7104 46.059
16.3788 36.627
8.78204 33.426
39.4807 34.418
39.6494 44.907
61.0702 30.030
51.822 24.514
52.6635 -4.615
50.6964 4.260
51.7973 4.287
49.1487 -21.647
63.6623 17.468
52.3004 5.334
54.5856 2.968
65.9073 18.333
69.4372 31.707
58.5122 36.887
24.0804 43.917
33.8576 7.523
26.1537 -16.274
39.7916 -29.648
56.1364 -23.503
20.7808 -22.948
14.89 -38.117
40.6356 -10.824
41.3786 21.756
38.5541 50.539
69.9111 21.877
37.0204 44.708
47.1845 39.372
68.5157 2.942
57.2057 33.035
60.338 33.518
25.7006 43.462
47.0071 44.498
33.2143 47.064
43.4235 40.329
36.2412 27.164
37.1967 2.065
33.4266 25.052
42.2103 41.489
26.9507 49.981
47.5627 36.139
49.5562 20.938
37.3829 29.250
48.0132 -18.072
70.8596 13.402
57.9542 25.553
71.4777 16.260
64.5097 23.422
58.2242 31.227
53.5208 28.697
34.4336 28.991
34.0675 46.089
58.4618 16.006
40.5132 20.767
25.8573 55.477
33.8557 45.425
40.9896 22.314
45.6596 -0.928
68.2698 29.653
40.5248 33.738
37.0025 44.839
42.3709 52.057
42.5112 18.008
58.0265 3.289
48.7188 30.026
49.5672 0.834
55.7775 24.483
68.2673 20.071
46.9234 33.465
47.0624 -1.012
70.9031 -13.850
69.7418 21.432
54.8572 18.725
39.9473 -1.208
35.3932 -13.706
60.3021 -20.792
66.1171 -7.453
65.0137 1.896
48.8078 21.856
42.4402 24.300
34.7958 15.648
43.159 21.582
45.0159 36.283
45.2579 35.807
54.6376 14.085
58.399 16.695
40.9879 35.811
27.3281 37.539
52.5999 38.858
43.1431 32.115
67.3244 7.788
27.5848 33.556
48.5638 29.099
51.5327 -14.591
53.9437 -5.156
56.5965 -8.498
50.736 37.443
46.749 24.013
71.6241 -8.347
34.6261 32.854
48.8837 17.414
40.214 47.875
42.8399 25.516
48.4154 22.184
41.7412 33.469
61.6019 22.133
68.6198 6.262
51.0312 29.433
58.4108 8.360
64.7035 12.010
33.883 24.767
62.1006 7.049
52.7283 -9.495
54.7064 -31.622
70.19 5.173
66.491 2.128
71.7547 16.521
68.3024 8.888
59.3742 36.779
29.8924 2.686
38.5737 24.044
40.6588 26.374
50.6948 -13.423
56.7174 6.624
65.7599 31.312
61.2714 13.457
35.0684 31.871
70.1683 1.784
26.5542 40.907
41.569 39.138
26.1034 25.422
62.6795 24.257
21.3015 36.776
26.3302 42.210
40.4308 47.517
45.5739 30.243
31.9116 50.010
29.869 31.152
50.9382 21.610
27.6128 31.672
53.0604 16.860
44.6587 -32.855
33.1765 -28.706
56.0668 -6.869
56.0724 4.494
60.3296 17.623
51.3324 9.102
61.1839 24.491
30.9723 0.515
41.0866 37.739
54.2274 25.397
45.2311 29.480
59.9151 28.550
52.8003 -5.839
48.1712 -13.768
32.9593 -22.688
43.7643 -27.842
31.9492 -33.231
32.2799 -33.328
36.5234 -28.834
57.9805 -28.011
46.3719 -30.529
59.9166 -4.935
67.5343 0.074
63.6511 -11.192
52.5732 -17.516
36.9375 -31.813
36.5958 -28.365
52.027 -14.987
32.3291 2.490
25.1429 10.379
37.4298 10.473
40.0508 34.539
54.2724 15.278
33.4145 19.927
62.083 -13.253
56.6524 -14.522
50.3545 -7.149
52.6439 -3.510
66.9425 5.981
50.0297 28.316
56.9845 5.306
60.2241 30.358
46.8791 37.211
48.4912 22.014
59.3312 3.284
57.7759 12.137
49.3378 13.074
32.3778 22.433
63.6021 30.838
61.3304 11.511
65.8201 4.531
60.6569 21.390
59.7863 9.526
51.4104 4.175
45.2678 -4.687
56.8726 16.381
29.117 36.171
49.7666 41.827
70.1785 18.335
45.7702 30.659
59.2085 -0.526
20.8164 27.006
57.8261 0.876
36.7818 -4.459
50.0307 24.036
35.203 18.897
39.0206 -36.023
35.5095 -4.453
48.3662 13.163
64.9273 9.134
53.5723 13.026
64.6351 -10.459
48.189 -2.261
44.8314 -1.246
55.4239 21.027
49.497 2.157
57.7406 -3.976
54.5203 11.787
50.4566 26.936
66.9525 6.038
62.3146 8.795
48.1912 -21.887
64.3893 8.023
51.5824 10.574
41.3431 7.315
53.9719 29.365
50.201 43.271
70.3161 20.989
56.209 5.401
50.9138 -9.997
60.3311 -1.125
58.9013 3.791
56.428 -0.844
51.9563 20.505
17.4488 37.027
47.3022 37.159
59.0738 27.904
55.8635 37.568
51.5534 36.768
29.9327 38.565
36.4281 41.869
26.9764 41.818
56.3613 24.884
61.3726 3.345
70.9587 1.143
50.0009 -27.311
61.0149 6.817
29.5977 -26.433
55.4364 -15.133
65.6004 -21.771
38.3079 -22.560
43.3244 -28.439
58.8406 20.469
55.9335 -25.243
35.6554 -25.948
58.0627 -5.699
44.9863 -13.458
67.6979 1.080
54.0584 20.611
41.9017 36.318
61.5117 -1.861
64.5055 32.764
55.7714 -16.606
54.2557 29.615
45.2426 35.261
31.1415 20.733
41.7518 41.832
54.1733 3.623
42.0255 49.029
56.04 26.588
25.6724 -29.283
23.3884 -16.562
36.9781 -18.566
62.1521 -22.197
53.4776 -14.265
63.4946 -8.379
50.9719 -13.094
65.5387 -9.624
56.5054 24.365
69.8066 17.987
75.1148 10.262
47.7191 17.851
23.7375 43.844
46.5842 43.738
30.344 45.428
59.3571 21.961
59.4177 19.455
53.7475 -0.656
51.7339 -18.710
32.2944 20.891
36.9477 44.898
28.8133 32.273
36.8749 36.918
36.2642 21.481
51.6784 35.014
33.8986 47.943
31.9384 25.343
44.2046 22.638
69.3474 -0.772
36.1004 -34.023
41.8508 -8.001
44.5431 3.304
38.721 27.342
41.6297 44.192
40.5102 43.021
15.1098 39.664
33.6797 41.716
39.7749 9.458
44.9167 -9.498
58.401 7.235
48.7065 38.140
46.9577 51.031
17.2946 28.424
48.3507 50.289
9.92927 36.212
37.6452 12.778
43.7519 -0.361
27.6985 42.422
33.1479 43.579
58.6332 33.130
53.2858 0.932
52.2584 36.739
16.2711 46.134
48.8836 25.804
47.9301 45.654
19.4974 29.612
36.0274 29.551
36.7611 40.252
58.2606 22.291
53.1581 24.685
43.287 36.333
48.6202 37.525
35.4575 40.889
50.5912 24.413
71.4589 8.945
55.941 -16.339
40.5139 6.633
44.2129 30.535
59.4914 -9.658
62.4289 13.145
51.4776 21.675
48.5023 4.186
50.0436 28.566
34.0468 -31.237
33.895 -16.274
67.6881 -20.089
44.4555 -39.592
69.1123 -8.111
64.3561 3.493
53.8016 -22.305
49.4901 -22.611
33.908 -36.074
23.2208 -30.324
37.5307 -39.251
53.2264 2.174
70.617 -3.305
51.5082 4.962
62.5559 23.812
50.1501 -19.795
54.237 -21.717
41.9996 -36.841
49.0813 -25.509
40.7383 -30.371
39.5559 -17.636
46.2178 -16.267
36.4291 -25.442
17.3987 -34.118
66.2861 -4.758
64.9283 11.499
55.379 33.365
54.6254 21.185
56.9142 12.156
65.0571 12.839
66.3428 5.659
68.4806 29.477
59.8058 23.281
36.0222 16.984
52.6023 10.378
63.2818 16.512
58.7233 -17.507
49.6277 -23.968
51.4007 -14.611
58.3976 -5.681
55.8163 3.465
70.3334 8.894
47.7894 -18.643
47.4649 29.848
54.2699 14.059
43.1257 -8.322
54.3316 -11.158
28.4768 34.538
63.8815 11.122
48.4589 -27.055
61.1503 -12.670
49.3282 -7.165
17.7289 -16.161
64.1317 -16.565
39.1731 31.908
48.7054 45.944
26.4881 39.703
40.2882 37.262
54.9322 30.817
68.6987 21.316
34.2489 23.747
56.0144 7.255
59.0014 6.629
56.9719 18.911
56.6609 -22.763
55.9636 36.542
28.9329 42.364
36.2252 13.112
57.7078 -18.045
68.9878 -4.298
57.6003 27.018
62.9277 20.612
66.0383 -5.347
36.7933 33.620
61.6726 35.453
59.5358 29.639
34.0341 50.574
14.2248 36.257
14.8443 28.680
54.0932 16.183
52.888 32.685
58.2108 37.772
48.5376 44.554
43.9496 36.724
51.2089 25.911
61.4475 16.414
63.8189 12.112
61.8624 -5.767
50.4578 -18.978
51.3848 40.106
69.5964 17.332
63.4411 1.807
58.9076 -21.957
57.9071 10.651
47.0087 -17.839
66.7142 9.911
26.057 32.737
26.6051 19.709
64.4978 -16.629
69.84 11.853
31.6163 38.081
52.9248 36.818
57.4069 27.013
55.8981 40.837
45.4306 2.069
26.4427 37.587
43.6162 44.164
37.25 -5.296
45.7767 45.391
35.4624 38.940
60.2757 12.632
57.0818 33.275
43.144 18.345
39.9721 -1.387
53.7535 -20.754
58.0418 3.095
37.4251 -26.393
58.5119 -9.168
50.881 -18.325
53.0356 -3.230
34.9998 -31.554
70.7229 -5.935
40.8402 -25.430
54.9889 15.495
36.2551 -21.905
51.4387 -23.765
37.213 -9.886
48.746 27.796
41.1887 13.537
55.6327 -22.110
75.321 9.465
59.7777 17.155
64.1729 -16.894
23.6868 -33.678
20.5218 -37.422
51.7186 9.780
58.0392 -5.626
49.5072 -5.436
31.8615 29.595
56.243 11.115
46.1103 2.358
48.5273 3.313
22.8125 48.396
32.7448 42.210
65.5493 29.900
35.8198 51.046
43.4735 38.047
21.7847 39.985
49.4225 43.574
57.7626 33.321
56.9664 40.297
40.4077 35.759
65.3082 19.094
39.3482 42.344
29.7269 31.302
49.3144 37.293
47.8634 49.565
30.3743 50.000
56.4334 19.052
46.1847 29.194
50.6167 -7.745
58.7446 4.756
29.8716 -31.185
38.9521 -28.486
47.7541 -25.221
45.4804 -34.685
24.7063 -18.743
43.2544 -14.074
49.3162 -3.619
61.9607 4.431
64.4461 15.054
50.216 37.843
54.7324 35.068
30.0415 37.306
39.5951 46.267
22.7921 31.702
34.0391 34.092
38.836 23.906
50.9302 27.468
23.5281 41.713
51.271 29.224
31.3856 -12.277
39.9445 -39.922
63.8529 14.118
52.3764 15.771
48.0013 12.146
53.0309 24.746
65.266 25.170
69.1284 12.652
57.2381 40.629
44.712 30.202
38.6369 20.021
25.5734 33.754
43.2836 29.931
63.9935 13.139
50.7708 25.101
56.9703 41.852
61.8993 28.222
47.7319 26.075
5.5736 30.496
68.9861 21.446
57.8961 -12.622
59.0966 -25.122
40.042 32.783
37.9818 43.375
36.2779 39.679
36.3158 35.502
31.8152 47.309
42.9197 36.674
60.4932 17.790
57.1112 -8.108
51.3731 -28.968
32.5432 -26.465
54.5269 -22.308
52.0605 10.331
59.816 13.100
74.6162 -9.990
60.1951 2.871
64.9453 -6.937
53.6433 -13.229
28.6496 -13.852
33.893 -19.208
51.1246 21.207
50.084 35.904
61.0524 20.953
65.3771 -5.877
73.7203 7.163
65.5757 5.230
64.6898 4.205
54.6188 3.006
51.5636 35.153
41.8422 40.131
32.6062 40.284
46.9425 38.169
56.2188 37.633
56.0404 21.019
54.625 27.341
41.4325 42.658
5.7892 35.405
57.2283 -20.806
40.1252 -29.154
51.8384 -13.111
63.4985 9.515
49.6795 10.438
43.7846 41.331
36.4504 27.500
63.5739 17.202
48.8089 3.721
43.6802 33.571
47.4675 32.172
49.579 24.864
38.2573 -16.951
68.1221 -4.828
50.6684 -30.119
59.4533 -11.318
59.0612 -11.078
36.7139 -32.803
49.0625 -15.328
61.612 2.930
57.6673 16.521
38.4977 45.296
66.8539 -0.951
64.7119 -7.486
45.797 -2.065
48.602 -6.372
39.1237 -32.487
44.4599 -31.953
46.5721 -21.084
22.3811 -29.046
41.6751 -11.677
38.0443 -44.217
28.7932 -19.321
32.4501 -28.002
44.045 -33.805
22.341 -21.104
36.7274 1.004
42.1945 37.877
60.3165 20.266
54.5742 -7.272
48.3853 -25.000
44.6789 -28.074
49.6637 -21.619
55.2206 -19.213
55.8595 -8.441
53.1354 17.228
27.857 47.891
53.8187 -0.581
57.7635 -25.357
28.7846 27.375
64.5243 -3.323
40.7981 34.749
50.1679 28.148
12.4504 38.747
36.2176 21.683
53.0667 28.455
53.2578 30.593
56.8236 25.506
45.7151 48.153
52.219 14.754
65.7213 -10.862
63.4776 8.234
39.2443 29.483
54.6175 18.364
48.2336 29.150
50.2009 37.280
67.2709 10.704
39.0499 40.879
45.2361 38.330
46.0551 26.415
72.0027 14.007
20.8837 30.793
68.6688 22.443
53.6869 30.912
46.9582 32.752
59.3997 -8.460
65.9743 -6.707
56.3942 14.120
47.0707 41.313
47.2812 11.137
18.5071 25.537
49.2471 2.196
64.0198 1.633
47.5088 32.605
39.5119 54.207
44.1613 39.486
48.4594 49.163
20.4973 38.875
37.5237 52.035
44.779 25.607
27.2057 39.946
48.085 33.799
39.7329 31.579
41.0215 39.944
47.9161 18.598
33.9662 42.160
42.3699 30.409
46.0399 -21.938
53.4572 -12.605
56.2658 9.812
53.627 21.977
48.67 -19.819
46.7798 -26.184
37.3607 -11.526
63.1157 -18.675
53.8884 -20.498
60.5198 -22.345
56.0883 -19.580
35.2129 -5.360
22.8544 -24.722
38.2806 -33.153
35.5077 -35.177
50.7743 4.114
47.8405 -12.262
64.1348 2.343
22.2435 37.607
67.9432 -7.086
53.1821 -3.359
32.4138 7.293
27.3373 -21.218
32.5632 -26.843
25.4497 -38.939
51.0035 -27.817
60.3748 -19.893
24.3948 33.424
33.0002 37.520
36.6516 52.742
25.6691 41.020
59.2919 31.383
59.6404 13.945
52.4818 19.453
41.1853 39.118
44.8088 -25.760
54.9827 13.789
55.1364 1.786
56.3538 14.827
67.2448 16.454
58.8744 33.535
40.4207 30.690
39.2455 44.530
44.5303 20.048
48.8615 26.433
70.9305 -5.254
56.5892 -23.809
62.21 -10.252
51.2904 -15.647
61.2437 -0.538
33.8732 -7.119
32.4861 -11.133
45.9738 39.480
73.4894 16.807
53.0231 27.310
59.8077 31.247
44.6884 26.348
43.3312 31.411
37.6832 43.572
15.7516 41.504
35.0848 24.480
54.9563 26.125
50.014 -3.708
55.3034 -4.378
55.4628 16.860
64.5212 -0.709
40.8107 -27.341
39.2048 -20.001
58.8353 4.413
69.154 -4.036
68.3397 2.672
55.7263 1.799
74.3043 12.705
61.0283 4.379
70.5795 -10.335
57.5353 32.183
44.7203 26.014
47.384 30.662
43.1773 -28.545
59.2655 7.500
66.3581 -6.829
52.0148 9.443
52.7096 24.823
51.9682 33.122
60.7398 -0.640
60.9082 -14.452
64.3975 -9.284
62.0606 -4.051
55.421 -11.673
43.4267 -22.415
51.1242 16.391
47.0116 31.414
42.1468 21.770
25.7033 40.714
23.2689 35.561
56.114 29.943
64.4435 18.425
33.7481 44.687
23.8223 32.749
36.6288 43.554
63.182 17.850
54.2559 1.199
54.2474 -0.466
59.4261 -6.254
44.1547 -33.131
57.7946 -10.288
47.0633 -5.892
42.6286 12.249
32.4713 39.722
32.2419 46.569
57.2049 24.893
47.5964 41.931
62.9768 16.537
46.9785 18.479
61.3821 22.528
45.5429 17.201
28.0778 46.150
41.7177 39.389
45.9125 42.091
60.0709 6.596
47.4355 -25.611
49.1342 -30.694
61.0536 -15.690
45.3345 -22.696
62.4628 -16.244
62.6527 -31.615
37.9537 -22.457
32.5441 -36.102
42.4615 -23.931
50.2392 -32.720
40.2139 -28.605
34.8457 -21.790
33.6009 -25.550
46.3976 -17.201
69.1949 -1.348
68.0342 3.503
58.0332 17.600
43.884 39.374
57.1746 23.352
56.7586 1.809
33.079 -38.788
34.1129 -23.357
56.6679 -22.954
54.9381 -1.427
34.7255 23.347
54.1711 6.715
54.0994 43.441
42.0209 28.321
54.1533 15.375
69.4342 28.332
46.0247 36.630
55.1258 37.307
41.8403 12.733
41.8991 31.157
38.8121 40.965
17.1361 26.660
27.1946 53.548
46.0131 40.206
30.8964 44.062
46.9521 40.290
47.4882 16.207
50.5761 16.427
50.4418 29.178
64.8762 14.231
42.6903 42.419
33.1612 37.737
49.8926 30.968
56.9381 26.802
61.3343 16.471
61.8388 4.196
41.8894 -34.728
44.4426 -13.693
54.2401 -18.159
70.9251 -9.549
66.4658 7.796
46.3987 17.765
64.8421 22.530
66.3531 16.787
42.0884 36.822
57.7961 27.033
65.7602 -2.224
44.7996 -27.468
57.8148 -23.873
64.3936 -4.473
45.928 7.099
31.6411 13.663
40.5823 -21.681
36.6669 -30.119
22.7944 -28.227
44.8584 -19.844
52.9878 -10.878
43.2386 11.868
38.0602 -17.022
40.0969 23.789
50.6216 23.973
23.0317 52.705
18.7074 39.431
47.1033 42.836
57.3846 -3.924
72.8718 -15.198
57.2692 31.126
51.45 -2.290
47.2279 33.279
33.2968 37.301
41.2027 42.538
41.648 38.305
71.9037 18.548
19.3477 49.610
34.4607 33.504
71.7448 17.255
28.4593 -31.769
48.7812 -5.400
21.9878 -14.660
58.2161 -18.472
24.2866 -27.025
32.5675 -35.350
53.227 1.385
48.6692 8.913
54.9371 -1.442
52.2605 0.460
50.8003 17.616
61.7541 5.919
36.9934 -21.140
36.2891 -12.282
60.0042 16.783
73.17 17.541
64.9795 26.317
33.7757 13.664
50.1724 31.016
69.0327 22.955
52.74 10.726
48.7611 -27.592
33.7775 -18.092
42.2709 -29.510
48.2636 -21.712
67.7174 7.319
56.1942 -2.095
48.6842 11.553
52.2176 26.119
58.1607 28.354
64.6859 11.998
40.9421 39.424
33.4999 39.835
67.6513 19.076
63.9728 39.616
60.3918 1.923
49.9682 16.340
54.3865 16.976
38.9281 3.096
23.4262 44.895
59.7695 41.733
54.0911 -2.782
52.5854 -14.626
41.9626 -25.995
60.3862 -19.459
37.7371 -30.480
34.1423 -24.873
39.1299 23.076
51.7022 8.481
58.9147 3.600
68.3848 16.022
67.8835 21.807
64.6961 31.865
46.8549 46.529
49.4334 44.381
50.2939 36.837
64.2084 31.074
56.631 34.730
53.8024 36.854
48.4825 -0.408
50.1312 -23.622
57.3934 -4.376
70.3823 18.020
48.3872 36.746
44.2372 23.431
61.9895 18.727
55.9066 8.756
40.2657 36.086
60.9456 12.921
58.8761 -4.265
60.4289 -18.287
70.2129 5.254
57.5865 3.381
40.2746 -34.863
50.2804 -13.584
38.4068 30.218
55.8956 34.303
39.285 31.300
42.8172 35.424
45.7749 36.406
72.6376 -11.539
51.4931 -24.417
33.6241 -16.128
60.8424 -0.090
34.8026 -28.335
53.2657 -23.405
40.8084 -32.730
33.2169 -30.080
56.6149 -19.534
75.3452 -5.381
53.1643 24.413
42.3035 35.653
37.8117 33.066
38.07 35.109
23.7553 50.385
43.6005 41.625
44.8786 22.492
41.9597 10.140
73.418 4.680
64.1105 2.143
65.4757 3.090
61.3853 6.327
64.7908 25.657
36.3877 38.958
66.1356 4.608
52.5446 7.886
30.5022 38.385
51.6593 26.682
64.2201 7.306
43.7423 -14.618
59.877 10.755
47.7616 23.609
39.6914 32.367
43.9016 37.708
41.0363 26.904
57.5733 40.057
64.0087 8.654
45.7829 8.669
47.9412 32.605
55.3944 17.284
29.1063 34.315
44.553 22.104
65.6245 28.184
60.4093 18.778
40.8083 27.301
64.2833 16.883
59.3717 16.778
24.8027 -32.487
31.6587 -17.602
53.8275 -26.203
67.1042 -5.235
48.5966 -16.767
55.1145 4.788
68.8077 14.733
71.9042 15.582
61.8872 24.403
40.4575 46.798
39.9634 40.503
6.02249 36.353
48.0236 40.324
46.2315 41.997
38.8856 45.728
31.191 28.786
24.1817 42.506
54.0175 34.264
37.8852 19.718
47.0023 24.413
46.5138 -31.658
35.1514 -36.635
38.5703 -33.964
52.4884 -19.766
53.8259 -30.037
21.1291 -20.441
41.5719 -22.271
53.6063 -11.986
34.6464 -7.523
42.6631 -22.927
44.9823 -24.775
23.4883 -23.783
34.3981 -43.675
41.432 -13.874
51.0613 -14.828
39.5369 -17.142
36.3595 -9.672
51.3687 -23.497
60.3563 -13.856
48.7033 -10.749
55.2337 -24.730
68.4854 4.567
71.3613 1.569
66.8517 2.158
65.3147 8.570
57.3216 13.977
62.7378 17.411
54.8526 26.735
60.2034 22.635
58.662 7.908
49.5159 -6.124
45.7233 47.218
28.5456 41.306
52.2889 40.696
42.8887 40.545
48.5005 14.514
32.432 28.132
39.8904 34.141
50.4009 19.238
37.6753 28.362
28.4865 31.056
49.4627 18.555
42.3582 37.527
64.1349 1.122
62.593 16.920
48.2708 18.921
61.8086 23.586
36.6582 33.022
52.7936 31.339
48.9915 23.812
41.3022 29.752
65.2392 27.107
22.9349 49.579
37.1465 30.714
60.5645 20.711
53.049 -8.150
42.3186 -15.911
47.2528 13.120
40.0869 22.086
30.8474 29.207
18.7783 38.252
5.37451 36.390
46.792 -25.439
35.4514 -35.801
36.0895 -3.232
29.5851 -4.751
59.7541 -12.085
38.6536 -30.398
50.672 -21.739
27.9613 -29.042
51.3944 -19.807
40.1173 -26.705
34.3753 -28.229
60.2186 -0.908
36.0423 -10.639
45.2064 25.138
48.0997 1.619
28.3975 44.291
48.4172 -8.516
55.4378 35.492
66.3141 8.366
57.9146 -12.695
33.9698 -1.200
66.1414 -2.973
45.5725 18.159
63.5474 9.212
60.0252 -0.702
50.2501 -25.155
73.659 -13.006
68.9141 -23.337
48.4395 -18.664
19.7215 -26.691
44.9976 -19.774
46.0053 -20.097
51.6772 34.918
71.9323 14.323
69.3747 11.603
55.8571 27.368
68.1945 13.006
62.9303 -13.855
33.5963 -15.972
58.808 -21.758
46.1511 -19.411
44.9051 -13.015
54.7522 -24.603
65.524 -14.191
48.95 4.775
68.807 -2.973
28.1297 41.432
56.3169 30.772
38.114 -11.726
28.747 -20.826
37.3971 -31.014
70.0285 9.065
60.2922 -18.835
40.3234 -31.150
42.0496 11.137
34.0535 -21.563
58.0885 3.587
62.3586 -7.755
54.6352 -16.814
61.136 -18.431
43.6587 -21.174
58.3169 1.054
56.0833 10.610
47.9152 -6.340
42.7484 29.247
30.5563 39.912
37.8605 29.952
21.2527 35.745
60.922 30.536
57.9307 -21.891
43.5639 -5.032
41.6309 -17.125
56.871 21.441
65.6326 27.342
28.1683 45.212
52.8786 35.072
60.361 28.106
32.7667 46.630
55.3257 30.685
57.218 26.265
44.18 38.879
58.9845 32.659
29.3023 45.160
30.4588 50.947
55.838 16.186
62.2049 25.820
54.055 0.327
54.5939 16.675
43.9992 31.210
51.2446 23.966
43.6063 20.893
33.5102 44.028
57.0947 33.014
74.5083 -0.483
63.1688 20.976
56.2959 -7.664
71.1971 -8.157
51.6535 2.222
67.6684 10.574
29.957 8.155
45.4773 42.904
56.4219 27.825
65.6442 -6.438
52.2232 -3.467
52.5272 -13.019
46.5055 18.314
61.0214 15.190
41.5851 -22.778
66.5026 3.393
49.7356 21.619
52.3504 42.342
57.9361 13.925
68.7663 15.844
45.9297 31.540
54.9554 35.506
56.8533 32.346
54.8241 39.577
53.1161 32.661
61.9996 29.557
25.854 -23.592
46.6367 -26.906
48.5875 -22.759
69.5663 23.998
52.3539 29.302
58.2969 26.117
63.8945 -14.681
59.3861 -13.137
41.2741 -20.805
45.6016 17.874
18.8562 46.277
48.6675 38.130
36.9669 43.774
49.7545 44.886
57.2815 16.262
60.6189 29.943
17.4866 39.306
30.7483 40.830
18.4858 39.482
56.9441 9.734
60.4432 28.633
65.5639 19.139
41.7927 28.698
52.8763 36.051
53.6852 31.912
28.0166 25.504
24.5461 4.697
45.485 -8.047
62.3727 9.909
41.1085 3.290
47.1344 18.708
52.0004 3.964
41.9548 20.254
62.377 25.827
47.6089 31.975
34.5321 27.158
55.3179 24.092
65.6804 -3.163
33.4096 -1.949
36.1451 -21.449
47.7855 -8.664
41.505 -3.485
36.505 -7.699
43.2229 41.212
45.9454 22.926
40.4241 7.880
34.0173 49.491
14.5614 32.218
34.5984 31.416
5.94794 35.848
57.8377 -14.235
37.1211 -17.813
59.616 -15.859
47.9467 -25.464
65.029 20.079
63.8073 20.688
51.6809 -25.414
53.8477 -24.205
39.3744 -27.358
49.6303 -32.719
48.2687 -27.587
56.9937 -27.140
48.0886 -19.689
71.5745 4.710
66.5068 0.381
43.382 40.084
40.9294 47.555
60.3684 25.961
43.8679 41.339
59.1791 2.742
53.5895 -13.037
40.1142 -9.603
49.0059 18.043
69.8411 17.949
48.9983 41.285
30.1579 43.775
45.1913 22.385
57.66 25.496
56.813 38.707
51.8833 19.152
57.8786 12.948
47.1013 -2.318
51.8182 -26.161
68.0971 -1.668
36.3162 14.472
44.5173 -3.139
55.1819 34.748
46.727 -18.614
31.2261 -23.325
48.6447 -4.160
51.8611 -14.155
61.2526 -22.013
41.4122 -20.762
46.0727 -30.934
68.0455 -10.608
50.8129 -12.309
38.3786 -31.596
39.163 -27.894
29.4266 -23.609
42.1089 -24.170
30.3951 -26.721
49.77 -19.263
37.8097 -20.048
53.0788 17.785
47.9611 -8.641
56.2404 10.611
48.6762 -34.570
37.2891 -26.992
61.4441 -9.894
55.7333 -0.470
62.8493 22.593
41.4109 30.390
44.9178 40.600
49.5267 35.655
33.6004 38.626
40.24 26.324
53.2687 18.153
34.0244 -24.796
40.6031 -8.241
52.684 25.055
66.1556 -11.709
71.2761 9.249
48.9417 -17.163
56.286 -17.529
49.2024 -8.318
31.4591 -21.831
55.2289 -18.919
41.8204 -30.578
55.4847 25.219
34.7078 45.928
31.5046 25.752
42.9324 -2.715
37.6083 38.802
30.9257 37.529
55.4793 41.742
44.128 -21.636
35.8158 -18.591
22.1899 -23.179
59.6251 -3.195
36.716 -28.489
52.7967 -22.045
52.8756 -34.674
35.4743 -18.219
39.4236 24.874
45.526 -5.077
32.2859 -34.497
18.4746 -26.690
53.8596 -11.413
53.9323 -14.322
68.3424 -14.366
56.055 -1.206
35.8887 -12.486
38.2178 -6.560
61.8431 19.182
55.4222 4.955
43.623 33.354
60.8825 37.728
49.6706 12.588
52.0384 13.619
38.9331 23.149
21.0152 40.384
51.5862 43.418
55.148 14.423
23.2759 32.482
44.3644 29.281
50.5459 31.534
31.5134 28.632
42.2652 13.904
65.2533 18.315
60.6707 4.117
40.7064 37.466
29.4626 41.193
47.0157 36.849
59.006 13.338
58.8978 -0.155
41.6652 -10.172
59.6045 -15.171
52.5144 -13.174
35.6999 -9.693
40.2362 19.445
32.0955 34.422
41.5494 36.217
56.5311 10.775
46.683 30.919
44.2975 23.474
34.5315 -15.998
39.0985 -13.341
44.4503 -21.183
30.7689 -29.267
44.7638 -22.941
41.4601 -22.823
27.21 -28.708
37.0086 -31.562
60.3821 -3.509
44.7556 -16.058
48.1527 -32.671
22.7469 -27.656
57.3971 -7.614
43.8573 23.137
34.5056 -14.586
34.483 -30.716
48.8684 -5.601
57.1666 11.136
32.7876 11.304
45.7582 10.672
41.2292 17.528
17.1453 -8.120
58.9289 5.446
32.5963 -16.485
57.2587 12.025
60.4086 -22.263
50.7188 -24.344
22.0888 -23.312
45.8198 -14.284
45.5806 4.616
73.4078 14.360
62.9701 16.443
68.469 7.963
53.182 -16.157
52.7474 22.515
55.802 -7.885
36.6255 -31.313
37.2986 -24.443
48.0786 -27.731
53.8242 -32.457
55.6877 -6.617
51.741 6.818
49.9189 3.779
56.4357 35.721
29.4657 40.270
46.6139 44.258
49.7349 31.775
26.4484 33.458
66.9144 33.057
51.2245 35.693
65.9122 10.508
65.5269 -3.279
67.9568 3.703
44.7148 4.124
63.5737 4.130
39.9982 4.082
41.413 1.379
52.551 42.784
55.3039 22.509
64.979 13.318
36.837 35.751
61.5831 25.154
42.4053 42.900
50.5441 37.300
55.2563 25.302
62.5515 30.906
55.3219 32.359
58.7808 16.918
57.2031 9.540
47.4919 -28.471
60.9749 -17.197
46.5856 -23.792
49.2993 27.772
60.1659 6.295
50.7242 12.804
63.7529 15.838
41.6782 -18.213
49.6162 -20.371
62.2515 -14.239
64.0819 -5.403
65.7854 -1.229
50.5943 28.168
34.959 38.879
45.0256 45.655
42.3131 2.594
50.7112 -5.654
56.064 -11.188
56.2487 -12.260
37.3081 -31.820
42.3063 -32.904
31.2824 -2.154
31.7378 -32.186
15.8638 -22.127
39.0089 -39.569
39.759 -34.896
39.7895 -27.796
42.3487 -11.315
72.4271 14.999
58.4309 5.805
21.6802 -27.643
38.6076 -41.668
35.5163 -21.990
63.0616 3.703
68.1681 -13.916
39.387 -25.996
50.3603 -13.843
45.1659 29.173
26.5274 48.730
31.2686 41.323
47.5553 5.084
55.1057 28.048
53.1783 -2.960
52.2844 -19.716
65.9103 -7.666
39.897 -18.447
43.7537 -28.975
62.6182 0.270
60.8799 10.072
51.9511 -19.989
44.0703 -20.466
44.3318 -27.503
60.3449 20.221
55.7638 22.348
56.5131 -4.921
39.6555 0.689
55.3593 -9.422
68.0262 -13.074
39.8588 -22.766
52.936 -12.258
47.0248 -30.394
67.7226 -3.587
56.9035 -23.800
33.1266 -21.332
49.6898 3.183
61.9097 0.253
51.5659 -9.155
57.0397 -12.727
58.9369 4.471
56.7996 4.252
56.7703 -18.908
61.0305 33.722
74.7273 -0.130
54.5402 28.481
60.4021 17.087
70.2315 7.071
38.6396 28.975
61.15 38.090
59.5851 19.633
55.5856 38.266
51.8032 44.490
53.8917 30.103
50.5663 -26.624
52.4291 34.579
38.8978 47.746
63.0272 28.877
51.4742 27.776
59.8945 10.928
31.8774 31.339
67.2341 2.662
34.694 44.474
44.2729 44.615
64.3736 20.253
55.1338 -21.513
44.4222 -3.923
33.8091 -19.106
58.863 -19.645
55.472 -3.102
55.9359 -18.966
47.2084 -22.883
40.0319 -20.692
21.944 -28.799
39.5979 -30.388
60.018 -19.008
49.7638 -18.717
29.437 -29.264
41.5916 -23.766
17.402 -24.527
45.5919 -29.166
54.4102 -17.925
42.9099 -31.331
43.5374 -22.151
39.6333 -23.622
57.3401 -32.769
49.0274 15.305
38.6072 41.438
54.3731 22.061
57.7311 -22.995
53.4992 -19.570
56.1736 -19.892
55.3751 38.374
44.8301 32.719
33.4127 39.365
27.2608 52.012
37.6611 44.003
49.9639 31.004
69.7894 28.526
47.0838 28.464
45.3023 -8.585
59.567 -17.683
42.0518 -24.212
61.9628 13.713
56.4846 -6.713
47.8462 15.938
59.7049 32.242
32.8548 46.941
38.0801 29.547
64.4272 12.761
53.4939 -14.915
33.0135 -23.749
51.2823 -17.401
58.8825 -5.549
45.5475 -8.215
35.0511 13.613
43.7323 35.795
46.1689 3.804
47.1707 41.758
27.2221 46.033
55.9676 22.347
43.619 35.385
26.042 -19.934
35.6772 -22.849
61.3994 6.331
49.6421 -30.399
57.8503 8.610
55.3574 42.134
42.9725 43.284
51.6253 39.034
57.6895 24.258
43.2944 33.265
27.8614 21.613
28.3348 13.598
53.6357 24.477
13.783 27.470
35.5793 47.375
39.2082 30.796
37.414 31.309
30.8276 45.429
56.0072 13.721
56.9144 37.991
51.1854 28.282
56.8348 24.827
51.2422 38.437
30.7577 32.354
33.6166 28.059
48.8183 28.317
33.0509 44.098
56.8467 15.415
40.8321 38.467
46.0608 43.586
56.4892 -18.644
59.742 3.900
57.9922 -5.668
45.2303 8.498
32.2033 -27.083
17.1781 -20.972
45.6257 -30.162
38.3774 -15.342
62.5557 -5.549
62.1876 15.466
51.2455 -27.629
40.871 -11.843
61.6238 -26.018
16.9907 -19.312
33.3878 -31.859
63.9785 9.891
60.4014 3.469
36.1076 -30.208
49.7237 -15.788
49.3927 -2.555
51.8625 9.816
53.3513 11.809
45.7657 -9.134
30.4396 -24.694
56.1713 -24.341
65.6799 -9.177
59.0241 -9.870
51.4371 -16.718
47.4152 -20.962
47.1154 -16.566
53.4382 -13.377
42.3204 -18.612
26.7903 -37.426
57.6494 -12.516
51.2451 13.212
57.5769 26.288
36.7101 28.088
29.5355 43.799
59.5907 16.670
70.1681 2.118
53.4232 32.894
46.6696 11.049
59.2942 18.846
44.7211 45.100
43.6808 41.890
47.0878 13.361
29.0962 36.311
21.4052 32.128
42.5458 33.692
54.4438 31.319
50.9657 43.350
59.7729 30.511
48.6272 31.863
51.1804 27.254
23.0643 43.851
18.3564 37.082
33.5492 40.321
72.181 18.025
55.2193 -22.505
41.4052 -19.066
57.9312 -21.181
43.7079 -12.340
58.6629 -5.296
44.0471 25.904
31.9679 37.510
33.1917 23.324
36.1833 33.545
42.3136 34.968
56.2422 30.762
47.0665 19.915
32.7333 45.773
25.425 30.545
32.6082 36.357
34.613 39.831
42.5176 40.945
55.0176 -8.015
66.8374 12.151
23.3357 -14.915
58.549 -15.030
48.0666 -17.294
61.5773 -15.917
40.0381 -17.633
62.6611 -8.847
62.7689 -8.085
54.1041 28.268
33.3406 21.366
46.1619 15.101
36.3004 -20.684
47.7836 -23.330
67.2559 -6.481
55.5098 -25.743
63.2426 -17.319
43.8072 -19.251
46.0598 -32.708
60.1136 -25.188
46.4092 -23.416
46.7331 28.055
53.9996 -12.990
53.0718 -10.484
44.8778 -6.638
34.491 -29.696
19.1513 -21.090
30.2442 -21.134
53.6667 -23.105
35.3209 -19.033
34.9842 -25.136
53.9788 -1.970
55.0044 24.740
56.9648 22.115
54.025 -7.827
27.4788 36.272
28.9921 32.165
56.016 43.251
40.9881 29.530
27.3 16.332
66.5012 18.489
44.546 34.308
26.9032 34.178
11.4638 42.306
42.0968 51.098
55.1566 16.984
38.6132 37.303
42.0093 32.263
68.2426 27.615
31.5155 40.438
16.1296 39.059
52.5565 34.393
52.2473 32.111
47.6063 41.154
54.9575 24.289
24.0877 31.270
41.0904 32.048
59.938 23.958
46.2466 43.816
5.89415 36.430
47.8563 12.680
35.2193 12.100
51.7038 10.818
43.4286 42.409
46.5653 33.133
58.1363 19.837
42.8349 21.530
57.8525 -7.908
57.7816 -6.452
52.1339 35.467
69.7497 24.842
65.6282 19.253
52.7989 22.964
66.587 31.779
67.5342 11.919
53.5055 39.525
22.7108 37.556
36.7166 38.326
46.6106 32.768
49.815 35.131
55.4283 19.720
69.7567 19.855
47.8433 28.775
58.4654 4.339
57.0513 7.397
37.7257 -29.256
69.5153 -3.043
57.0429 7.906
51.2316 -24.917
44.3926 -17.977
38.8924 -21.802
34.3188 43.340
33.2502 36.352
52.1186 31.591
52.8409 8.263
63.0663 -10.600
67.9573 19.169
37.7711 34.485
54.9584 -8.205
65.2685 13.084
65.4366 7.792
70.7582 9.906
47.0227 3.651
66.2937 -6.818
54.4836 -13.059
50.5312 25.216
52.3276 28.471
65.7375 16.399
48.0164 29.429
58.533 1.551
70.8817 5.672
47.7331 -12.265
60.8891 -11.216
42.23 -38.599
17.7351 -31.106
35.2045 -15.610
51.8303 -13.368
33.3266 31.254
26.4534 30.468
22.1389 26.183
42.1497 39.722
23.4276 41.933
55.2957 43.919
50.5959 43.326
44.5333 23.621
55.7397 5.255
39.8744 28.735
50.8688 22.819
26.5209 -40.278
22.6227 -28.138
26.1136 -26.043
63.1343 -14.057
73.8425 -3.438
44.0626 -22.774
58.3204 -14.329
55.8288 -15.704
68.574 24.549
53.7159 -12.314
68.4356 2.416
53.8326 17.404
33.2744 35.223
21.9121 36.720
55.619 29.188
60.6497 35.378
49.7409 -4.345
61.3213 -10.983
39.5842 17.871
29.4734 1.211
58.6379 -16.604
34.1666 -22.654
70.2396 -8.871
56.6134 -12.739
45.681 -22.727
34.3145 -12.254
54.2841 0.146
39.0016 36.758
39.6769 38.869
31.0069 40.689
28.0159 36.993
21.492 51.820
38.0575 41.716
44.326 50.848
36.9532 33.635
70.0752 -7.721
62.0015 19.497
54.2478 20.018
51.7965 21.543
48.1246 2.531
35.6726 12.427
55.803 9.202
32.8698 38.737
36.4422 42.936
55.8465 24.660
38.4878 44.395
46.779 32.832
34.1493 38.244
55.072 39.871
55.4981 40.708
42.9503 40.604
16.6206 30.155
55.5793 18.407
40.2064 19.005
18.4433 37.853
15.3109 46.728
42.063 39.752
66.1789 17.841
45.5091 31.386
53.8177 36.983
60.3054 7.789
48.0129 6.803
41.7345 -7.023
59.6928 -5.284
52.9547 -22.999
30.0974 -34.874
30.8311 -31.186
59.3059 -12.612
65.3849 0.348
52.9475 -4.887
54.5 -1.525
51.3025 -5.555
60.0399 -2.901
39.4286 -23.284
28.376 -26.257
53.54 7.954
55.2103 24.559
75.0406 10.471
52.2543 42.678
19.452 36.300
53.6003 43.620
38.3744 30.187
32.208 23.533
45.3523 32.021
66.9857 -5.234
53.9706 24.321
43.6134 40.618
30.0928 29.043
36.0267 23.722
49.6415 23.488
52.1731 26.732
57.6064 34.523
58.1544 35.130
27.888 38.283
44.9953 -2.151
60.0072 -6.843
36.5892 -20.691
58.79 9.779
64.1515 8.142
48.7393 3.832
61.3565 4.106
51.7596 6.408
26.754 42.703
32.9259 29.591
57.769 16.311
65.6752 -7.061
62.671 -6.983
52.0013 -19.120
32.2568 -29.705
33.501 -20.928
52.1349 -16.574
33.5183 -20.607
39.8975 -11.601
49.7966 25.698
57.8173 5.772
46.1489 -26.291
72.6034 -0.290
46.6223 -9.730
55.4541 7.000
58.9625 -8.688
44.5408 -11.645
46.2256 -39.783
71.0881 -13.434
56.349 13.345
36.647 34.476
45.412 -8.440
39.6612 -23.138
46.1028 -31.014
49.2066 -12.263
39.9283 -31.536
36.5044 -26.391
49.931 -8.458
69.138 2.604
58.2 14.823
42.9743 9.641
61.2262 -18.428
55.5271 -18.768
57.9281 -12.147
43.2819 -13.357
49.4094 -21.323
31.4484 -33.858
50.1147 -25.209
52.1325 -21.965
41.2756 13.979
26.9301 21.985
31.3468 39.446
64.5311 33.629
48.4744 43.721
52.7965 29.927
49.1265 30.056
59.7191 20.690
45.4843 39.967
60.7861 20.778
43.8798 33.771
40.0887 34.707
39.9044 51.274
66.3442 34.842
64.9215 21.932
60.4307 3.326
57.1624 30.547
56.5666 8.731
51.6779 -13.553
53.3189 25.593
48.5616 26.295
46.2525 32.699
26.947 37.993
56.95 22.311
31.16 47.470
10.4156 30.890
17.7251 37.982
55.3045 -2.182
57.6214 -20.715
58.0139 23.263
31.0432 -30.650
30.4771 -26.834
49.875 -7.876
54.4209 20.646
49.9529 10.942
42.0158 1.880
49.275 -21.602
46.9356 20.095
45.6018 7.203
56.831 -4.636
59.8112 -16.490
34.6599 -22.357
57.1662 -21.836
63.5049 30.840
64.5129 20.109
57.2229 4.570
39.2166 17.449
27.2245 31.153
49.5723 8.738
60.2509 -14.813
44.4446 -27.753
25.7166 -19.329
43.3813 -18.201
62.9808 -16.642
37.591 -3.091
66.4038 16.901
50.6734 31.303
49.4562 38.118
43.8087 36.027
33.8884 -8.501
22.518 -17.317
55.5335 -27.205
38.836 -33.669
46.8987 -15.042
66.7571 10.706
51.0055 -20.065
66.9566 22.623
54.8302 31.414
43.3683 30.942
60.7686 -15.717
62.6233 -23.285
52.4571 3.184
56.055 2.631
54.9745 0.640
62.912 28.911
41.8303 35.721
47.3743 -10.341
23.3717 -32.801
22.0341 -32.410
43.1912 -36.686
43.463 -22.854
46.5809 -2.396
43.4847 -34.082
47.7855 -18.439
54.5248 4.009
66.2535 17.121
63.4193 10.987
49.4278 -1.374
36.8486 -18.863
32.0696 -6.234
65.5773 14.424
60.1528 3.452
55.3937 36.585
57.5918 4.521
48.1075 31.023
62.7783 23.605
44.9058 -11.690
49.0358 23.498
60.9248 7.401
42.0931 -10.922
54.4268 -1.531
52.4181 14.851
50.0255 41.271
45.0777 38.403
22.9177 40.203
45.9841 38.071
44.5661 44.607
67.2291 18.741
33.0793 22.581
57.9444 37.418
31.8636 45.759
60.5572 11.208
49.7479 -1.551
40.7264 44.554
34.1362 31.656
35.9562 35.172
22.2808 36.707
11.0452 32.883
55.719 24.785
63.6609 15.453
53.0381 -13.845
29.167 -15.177
66.4861 27.157
66.049 -9.739
44.562 22.107
17.8149 41.729
21.0006 23.848
22.0288 27.481
54.3428 -3.182
51.2023 -14.708
67.688 20.414
47.9763 35.542
34.7633 37.391
30.9613 44.018
60.8629 34.731
59.123 28.813
26.544 51.422
50.3969 9.259
63.5123 0.346
68.8677 -3.603
63.2206 27.157
67.6731 0.234
54.1623 -0.621
68.8957 -8.814
52.529 0.508
59.0888 1.701
60.8656 31.675
30.3566 37.218
48.2409 6.670
35.865 -14.959
53.222 -11.569
56.6449 -26.052
30.2238 -19.783
50.0743 -20.877
69.3561 -6.756
49.5014 -10.496
60.5751 42.446
52.2779 20.381
63.0678 2.637
44.517 7.738
37.7765 2.851
43.4856 -11.058
53.5941 -30.284
60.3692 13.162
41.6042 36.189
24.7638 46.998
51.3273 46.492
33.1097 45.841
42.4681 35.059
44.4328 42.666
54.111 40.840
37.9897 34.475
52.475 41.071
32.5385 48.680
44.2366 27.777
35.678 45.062
38.3741 40.904
52.7045 45.741
67.0945 -1.441
42.3515 24.798
50.6144 30.727
61.2453 -17.772
51.5071 -33.972
60.8112 2.879
72.3646 23.470
58.6083 -10.100
64.7373 -10.392
42.1259 -0.424
44.6919 -16.019
45.309 0.810
38.6093 -23.493
30.6822 -20.188
13.7236 -10.068
56.3897 -9.264
62.8479 -9.351
41.8383 28.101
64.6434 28.466
34.4939 -38.992
35.3719 -25.060
60.7571 -6.193
57.9599 6.890
56.6253 -21.514
44.4284 16.888
44.0433 -25.645
45.3997 -19.864
52.9901 -14.787
43.2696 2.478
43.3733 38.023
58.6241 37.486
55.9728 29.373
51.7665 25.973
62.1696 8.279
71.6084 -4.067
41.3842 23.662
31.0532 56.099
56.5418 46.503
42.5426 41.526
44.6985 41.174
57.4835 34.113
17.326 44.918
60.1877 33.965
39.1323 38.625
39.1209 38.679
40.138 47.151
43.5039 47.302
52.9527 -7.488
33.7746 -32.651
36.77 -22.479
50.7342 -12.337
51.6255 22.246
58.1793 7.475
45.6218 29.344
51.962 39.543
51.4752 34.909
46.2506 -6.596
55.2356 -16.311
47.4392 -25.049
51.0389 -17.263
30.9184 -25.111
43.9381 -28.862
46.8655 -23.871
62.3054 19.608
68.4515 -14.184
54.2276 -23.423
36.5808 -22.577
51.167 -24.313
34.9872 -38.307
53.6066 -21.202
61.3106 -16.800
57.1716 23.999
59.0409 -10.549
50.9717 34.411
69.0493 -7.402
54.4721 -11.216
73.9437 9.131
67.9317 0.220
52.2561 -8.973
68.5545 4.903
59.6579 29.187
53.4468 27.782
54.9583 42.887
55.0203 42.226
39.5912 32.306
41.3734 9.662
52.5461 6.512
67.1998 22.870
39.8122 26.831
56.666 20.500
59.6159 7.338
55.1119 3.649
52.9939 34.705
65.5562 30.979
60.7919 22.418
19.8466 29.010
51.4545 34.869
37.3183 -8.526
56.0915 -20.920
25.418 -28.005
14.6211 -25.189
65.2596 -6.945
36.3374 -18.283
47.4315 -14.619
25.553 -35.382
40.7569 -30.801
56.9234 -1.569
73.2218 0.574
65.9999 21.192
46.9103 37.510
61.4097 19.167
43.8836 -10.632
60.5559 -1.890
63.5032 -7.819
39.7199 -16.798
39.2001 -4.737
35.2934 0.686
34.1303 -1.886
45.1834 26.899
39.4697 38.452
57.2309 22.347
30.7323 47.224
41.3109 47.494
57.578 18.644
23.3787 39.969
41.4249 44.307
55.3727 22.057
55.8347 17.754
38.3813 -2.772
56.2609 -9.031
59.5202 -2.701
67.2719 4.008
57.8878 -19.508
64.6074 4.541
68.3817 15.804
35.328 32.952
48.6789 29.983
59.4983 30.751
46.0748 35.172
23.1468 37.601
62.9152 8.465
30.7568 39.962
24.6795 26.462
51.6027 32.186
71.0827 15.888
54.9174 31.454
48.9171 0.730
31.2186 -26.528
41.5037 -33.443
64.3605 13.162
50.9951 -10.987
28.7377 -32.777
51.0663 -19.343
52.8277 -15.884
37.431 -36.221
33.9891 -32.782
59.1224 -14.076
51.7289 -1.328
38.3971 -25.386
43.801 -31.540
24.1756 -20.806
55.2415 1.269
44.9019 32.610
31.6996 50.137
26.1108 40.843
21.5631 41.678
25.0568 42.624
64.7781 -0.555
53.6702 27.961
48.3605 34.613
65.4977 18.036
30.4091 24.163
35.0622 27.046
48.9439 14.994
42.3831 11.118
66.5015 12.779
63.7207 -26.801
50.5882 5.100
57.8601 -15.165
49.7011 11.161
41.3411 6.009
58.3877 -8.052
41.2719 -21.546
53.7568 4.457
42.1649 20.734
47.0095 31.173
27.7678 46.779
44.6446 35.713
38.1911 38.565
47.3387 23.396
35.2225 47.501
22.6698 35.763
60.3733 27.426
43.7585 46.875
42.441 37.958
51.9584 10.084
59.638 30.771
27.4129 32.984
33.5729 38.868
14.0433 30.505
51.2573 4.109
45.6461 11.021
52.9315 27.129
44.5816 5.091
52.071 13.447
45.8152 -22.621
56.4357 -24.803
64.6589 -17.720
58.1742 -3.791
43.7768 37.512
55.987 22.832
56.6274 18.852
49.9625 28.649
35.7332 45.338
57.8439 36.342
49.7418 18.861
51.9542 27.697
30.8519 31.011
28.8156 31.043
56.542 6.460
36.3062 -37.782
67.4537 -12.258
42.7028 -20.900
55.5779 -23.309
48.503 -20.121
44.6717 42.192
49.6396 20.566
66.3766 -7.940
38.7554 -33.530
69.0154 -8.669
56.8389 27.657
27.8108 28.034
46.1639 33.976
45.1127 33.713
36.9967 37.267
49.6791 42.384
50.7689 4.166
67.6834 -11.316
31.9716 -28.133
36.3444 -29.406
38.3109 -27.235
57.2565 -11.590
54.134 -7.900
32.5938 -4.469
42.8343 45.142
40.1269 35.223
11.2896 31.934
33.6215 28.899
63.099 33.498
59.4842 10.050
65.922 2.495
38.0605 37.899
51.2395 22.905
46.0981 25.221
52.5413 11.199
63.6304 19.386
73.0753 19.985
48.1978 -15.599
31.4209 -29.577
40.5331 -27.632
55.3537 -16.684
44.67 -28.608
47.1158 -31.181
48.8758 -23.127
43.948 -1.025
52.1062 -4.839
54.8609 0.744
45.869 -4.014
44.8564 17.361
36.2675 34.060
37.9153 35.432
45.7247 31.536
37.5543 -25.805
41.2174 -31.138
67.4489 -0.267
69.8404 10.535
44.2291 -11.155
51.2351 -20.228
48.516 -18.813
43.694 2.529
54.1852 -27.099
51.8956 -8.868
44.4798 18.412
51.9486 35.911
55.986 18.594
42.6603 37.148
16.5604 32.454
57.4276 -2.381
35.6877 41.578
45.3636 32.883
37.176 34.269
42.3984 40.845
38.6832 37.888
51.136 24.186
45.2848 -8.978
38.5888 -24.384
32.2674 19.845
46.5296 -14.232
43.004 -8.541
67.2521 11.531
51.1885 44.351
61.5737 36.571
55.8747 -9.565
32.6581 7.258
60.0148 16.305
56.4201 26.472
75.6676 11.627
48.7352 -15.934
53.7157 -24.551
61.9701 -10.052
44.8215 3.478
28.5932 44.007
39.3727 33.968
49.5063 -1.971
38.3831 -5.608
66.8745 -8.823
74.37 4.709
51.4224 -25.751
65.8833 -13.759
53.3778 -20.455
34.6634 -26.691
56.1309 -22.340
20.8171 -17.489
41.0098 -28.241
51.8296 -5.680
50.9027 -16.143
44.6758 -30.683
49.0212 -19.902
48.5622 -20.357
33.8461 -32.272
62.2114 -1.821
47.9785 1.268
61.1878 -5.764
45.7917 -31.127
38.0647 -21.546
34.5762 -25.019
61.4813 -17.937
46.6092 31.497
44.4402 3.937
47.1087 32.565
42.6592 35.175
35.4323 -6.691
37.2492 -20.190
45.815 -40.819
64.717 -22.114
56.6947 -11.595
44.6016 14.989
33.3989 51.153
24.3232 3.892
35.8874 12.170
35.3067 -20.938
15.1872 -28.709
49.3871 -27.208
63.3564 -15.215
47.3982 -5.057
42.1447 13.977
61.0225 26.280
34.4625 3.917
39.5404 24.428
47.886 -7.022
40.3513 -34.351
40.9357 -2.216
49.957 -19.642
45.4831 -8.759
56.5524 6.107
41.4716 9.086
46.3878 16.782
47.8419 25.315
37.308 39.532
35.2174 34.962
39.8738 3.508
70.9867 10.840
62.3734 -6.058
56.8558 13.490
46.7534 -18.250
58.5765 -12.506
51.2223 -10.097
57.5453 5.448
50.7473 -15.662
42.0668 27.436
47.1057 39.898
49.5564 17.302
52.3229 29.263
34.3793 40.148
47.985 18.537
58.872 14.876
65.6988 -3.710
38.3743 -15.721
58.1672 -11.719
49.3471 -3.332
65.0915 -14.606
45.4446 -17.016
34.4242 -38.463
35.1962 -18.432
63.1645 -10.476
41.9029 -22.320
49.9343 -3.130
50.2731 17.046
33.2155 10.084
53.606 20.313
47.813 40.033
47.8447 23.175
53.7808 21.474
53.8453 -21.563
50.0655 8.724
58.7638 3.106
49.7828 28.071
39.2838 5.247
52.0997 29.113
52.9222 34.135
65.0108 4.313
59.8385 2.852
65.3226 -1.155
63.6088 24.031
60.6729 24.207
53.6985 -3.342
48.5426 4.461
71.31 3.258
67.2071 9.875
39.0982 42.110
33.7014 37.787
25.4821 54.168
5.51705 36.863
43.7299 25.115
54.4663 1.456
61.224 29.190
65.6845 26.048
68.1599 -5.372
47.1947 -1.207
61.8286 -10.441
46.0393 -32.762
57.1947 -17.866
36.9742 -18.058
41.0852 -4.833
62.3232 4.080
22.2949 -28.370
69.6287 -12.662
61.34 -23.153
39.5292 -17.598
54.0966 -21.355
67.7822 -3.014
70.4394 6.560
45.2487 -22.261
72.2595 -14.611
45.8476 -19.000
50.0723 -24.797
33.5312 -13.151
61.1539 10.287
58.9052 18.779
61.1742 36.695
26.687 33.492
20.2003 44.083
11.892 45.336
18.3104 44.529
26.9986 19.081
32.8024 38.091
43.6482 35.254
49.8934 -0.677
46.4729 -27.504
39.2753 -33.399
24.8511 -26.346
59.3128 -23.701
61.2939 -17.523
51.8747 -8.513
41.7018 -15.389
31.2783 -30.596
67.5668 -15.333
39.1418 21.303
30.7116 43.589
27.7283 50.426
22.5688 41.260
47.2378 44.110
50.4591 4.085
58.5457 8.144
51.5655 15.384
41.5111 5.967
47.5733 39.501
41.4556 31.584
49.8731 -15.872
52.624 -17.031
58.5031 -13.877
28.3401 -24.605
10.797 -2.144
32.8004 -2.248
50.0514 -3.982
51.2698 17.502
38.3119 -18.880
44.0274 7.555
50.8821 -15.552
41.1109 17.065
68.3602 -7.251
68.4324 -10.205
51.1021 -10.731
47.4623 -1.417
47.8531 17.739
51.1705 44.389
45.0233 38.314
43.1724 44.313
42.4774 36.930
38.6002 46.102
49.2007 28.618
50.3551 25.566
48.8592 17.131
37.584 3.272
50.7043 -3.823
60.6538 -18.773
44.5917 -15.797
76.3451 9.919
52.5113 -9.117
67.2511 23.037
55.3289 -7.198
56.3432 0.829
72.3508 21.038
58.3016 -10.130
41.6765 -35.389
64.7605 -13.779
58.3389 23.605
44.5707 -9.541
39.5713 29.943
53.8296 19.254
31.2618 -31.388
35.824 -32.620
64.7579 -19.125
71.3708 6.557
47.2714 -31.644
55.9743 7.120
54.039 1.178
51.0165 6.835
61.5925 -7.810
64.1659 -3.814
62.0489 -10.486
54.8429 -1.403
25.5699 44.654
29.1421 38.881
40.8969 24.710
45.2748 33.845
43.9657 -16.941
51.0265 26.597
53.3799 -1.794
49.7282 16.371
53.7672 -6.050
36.6763 19.724
60.2182 6.083
45.4857 -21.497
40.4512 -25.629
64.6224 -4.820
60.5925 -2.111
46.1411 -5.735
38.0442 -25.345
44.4476 -9.064
25.4113 -12.583
71.3129 -13.560
62.8028 -6.004
49.4736 18.940
48.2871 -8.870
58.5199 5.770
51.8974 4.812
55.3559 28.130
51.587 43.908
49.7096 -7.472
44.3343 -29.165
57.3601 13.160
49.9212 -22.872
39.8577 -11.233
49.349 17.630
28.4704 37.636
41.7473 26.537
55.825 30.386
57.4058 -23.301
46.1633 -20.087
27.52 -13.142
47.4149 -16.441
37.3515 9.422
47.5643 -8.229
52.1415 32.645
45.3383 33.303
59.14 24.143
53.1232 -3.560
60.1872 16.980
75.4859 6.689
48.1067 26.639
53.0279 31.536
48.2593 3.869
43.1663 -14.720
41.6189 -3.393
50.3585 32.438
27.5644 44.246
30.646 54.629
27.0586 39.746
37.109 42.350
27.21 44.863
54.8515 13.907
64.745 -0.179
58.5931 -5.924
46.1641 -16.383
22.8789 -30.604
35.0559 5.511
37.9788 -17.043
66.5221 -2.421
45.7209 -10.029
51.298 43.009
62.9009 -0.200
64.0551 -0.405
44.226 19.671
13.798 33.227
11.8478 34.915
28.4319 45.533
47.9192 43.274
45.8076 44.821
60.6545 32.987
64.7503 12.934
64.651 -16.834
43.2693 -20.666
41.7467 -31.957
57.7309 -20.891
53.194 -10.273
55.8755 -1.413
43.701 36.091
64.5971 25.860
64.5681 2.621
67.6469 -1.402
68.0906 6.921
40.9127 43.710
60.3818 16.678
54.9762 31.195
47.134 40.509
21.3013 45.232
54.962 18.110
68.6948 12.923
23.169 42.064
43.1506 42.894
31.0781 47.474
29.5887 36.521
42.9612 34.986
35.5969 43.445
64.4374 31.750
41.1332 12.703
52.4214 22.550
61.6195 -10.364
54.2612 32.689
31.6933 27.744
18.7871 39.739
44.3767 44.395
26.7856 45.743
33.7285 35.962
45.6208 27.061
51.2985 39.061
59.1207 21.231
43.9236 32.399
36.7128 -21.992
47.8165 -24.125
17.0078 -28.755
47.185 -28.642
40.9247 -14.131
52.0004 -13.282
32.9538 -27.582
44.9872 -32.169
57.4607 -24.899
43.6888 -6.213
48.9275 23.227
64.5733 2.056
62.9532 20.863
42.8866 37.238
62.4125 35.897
32.9225 42.852
40.5223 11.368
41.8428 29.486
36.9848 21.275
38.4238 4.343
34.7332 38.015
42.3197 25.124
38.1042 -34.708
35.4833 -21.651
28.3625 -32.923
30.3528 -19.679
35.0877 -18.636
49.8507 -5.081
48.8302 -1.013
26.6039 -24.579
51.7311 -28.606
61.9522 -9.760
57.7815 -26.018
47.7917 17.991
34.7863 33.284
54.6826 12.432
51.534 19.538
46.4945 18.309
42.2635 15.885
40.4949 -9.199
65.3784 -3.407
68.2065 23.859
60.6636 26.903
54.3307 11.723
55.7985 32.318
43.8594 40.970
57.7517 20.459
69.122 16.170
76.0065 7.785
37.1749 45.101
31.5368 35.317
50.312 1.572
52.7931 4.126
26.7548 -17.102
52.6775 30.944
63.4391 11.847
64.3347 -7.767
45.3999 -21.962
46.8817 -33.090
41.6832 9.785
55.2616 38.745
47.8206 43.706
48.9858 -1.043
65.284 9.842
65.942 0.123
59.3095 24.989
54.7639 -12.851
42.3724 -23.545
43.5411 -13.180
65.5713 -1.938
59.6305 -20.585
48.3134 3.393
49.8026 -6.033
43.7407 35.916
60.3477 28.954
57.5179 -0.912
41.0946 8.249
61.3511 10.499
65.2493 -5.319
60.7297 -12.637
66.0018 12.217
63.8681 9.297
44.3183 24.383
50.9234 38.740
54.2508 6.949
30.0604 20.943
63.3055 -7.212
60.5347 21.812
56.4826 23.044
54.1653 13.086
35.7781 41.874
50.5977 6.385
27.4891 46.242
48.6228 37.268
37.5599 36.408
24.239 46.742
59.9495 12.300
39.1333 42.714
43.9597 39.200
46.1495 41.711
61.0653 6.084
37.7902 -5.042
32.0946 -16.962
54.6323 -14.453
46.412 18.521
50.9607 1.321
32.9046 29.257
5.71191 36.039
48.8526 20.582
57.9735 19.256
66.4949 -12.868
54.177 -5.292
62.2073 -9.736
53.4146 28.109
53.3917 33.860
39.6294 31.217
57.9789 23.681
65.6887 25.042
52.5137 38.925
65.7565 4.992
56.3224 14.700
40.1337 27.152
37.4135 -20.809
53.7834 2.453
66.5677 -14.958
53.5754 -14.934
47.9195 -25.422
59.104 -8.809
49.4451 -20.152
39.4577 -21.184
70.3283 -4.369
66.6326 28.630
57.4246 -17.850
60.8312 -24.557
59.6856 -17.700
69.1908 17.054
56.7815 -19.065
67.1573 -17.650
56.5935 -19.228
49.5438 -32.549
41.3994 4.011
22.9577 28.981
45.5817 39.191
46.9944 23.051
52.9872 30.836
52.5501 30.118
43.0759 25.822
60.4708 20.096
53.9045 -6.353
61.327 7.220
26.6081 4.500
46.3671 6.368
54.8091 40.142
35.9643 15.931
60.2338 27.443
40.6184 26.598
43.8066 17.596
55.6815 3.745
43.9686 38.766
48.3224 7.265
61.6428 14.969
64.1251 3.860
69.9397 8.795
54.5301 18.688
62.4687 4.640
56.6958 -6.441
49.4689 -2.523
65.5076 -9.842
63.2928 11.854
39.0954 -25.044
52.6581 -10.305
34.114 6.503
49.2159 53.033
49.0145 39.173
70.1902 23.237
59.4598 28.348
51.4223 34.585
60.0614 -13.124
57.5908 -4.171
46.3362 31.509
38.1938 42.726
64.0114 1.934
52.272 -21.072
46.6615 -15.348
30.4591 -24.205
51.5357 -16.516
66.5869 13.517
42.7127 11.331
23.8258 35.446
36.1128 37.147
46.745 39.068
5.55281 36.919
49.0239 33.274
53.8389 14.097
51.9898 2.474
51.7668 8.132
34.7776 -25.711
54.7528 -15.972
53.6142 -2.223
52.1883 -14.564
49.7478 -20.722
38.3007 -19.459
43.0708 16.628
57.3842 -9.805
39.1999 3.477
53.1881 29.501
20.1804 29.293
44.7998 36.733
59.0372 7.766
63.2538 36.639
58.8652 28.458
52.3242 31.146
63.0372 12.971
62.8349 16.306
37.8921 39.109
33.5479 26.226
48.26 33.147
44.0875 36.885
33.5686 -11.413
58.9564 -9.827
59.3733 -3.557
65.605 -16.136
49.4482 -24.957
54.8588 20.244
49.5823 4.529
61.3066 2.485
49.4572 12.666
45.1858 23.131
57.4395 -1.835
45.0697 -21.640
48.4394 -20.664
48.2565 -25.294
44.2618 -14.528
68.6417 12.237
54.0305 2.285
41.4909 -23.020
55.2688 -4.820
44.5817 31.089
47.5572 7.441
45.4435 27.879
48.3391 41.807
35.0752 41.169
56.7217 28.580
56.9896 6.208
51.5694 4.177
57.3522 -18.007
54.1244 -16.075
48.7259 -15.015
42.9676 -12.345
64.7824 -4.070
70.2085 14.407
68.4756 22.040
60.8697 -0.796
50.5718 -26.355
35.3804 -21.886
49.2012 -22.597
47.2409 -23.895
53.8631 -17.437
42.0617 -23.700
63.7045 -14.186
59.2349 8.155
27.0063 -25.391
37.5276 -16.747
42.3324 -5.892
56.1923 -0.846
64.7695 11.210
52.0909 -10.025
60.5979 4.582
60.0768 17.837
57.6521 7.826
52.1239 17.052
53.5291 19.231
47.4522 -5.186
42.369 -19.874
70.4944 14.959
49.2916 11.734
45.2445 -1.408
48.9371 10.294
51.6181 -9.582
29.8359 34.596
39.0548 24.432
48.8329 32.821
52.6581 33.035
39.5401 39.535
37.894 24.967
55.3109 34.900
37.2094 39.358
58.5139 24.568
51.6266 14.111
40.6867 -27.747
41.4865 -26.451
49.2139 -19.954
46.1701 -22.779
33.927 -28.326
36.2218 -25.265
64.7182 -13.236
30.7791 -16.924
60.6489 -18.202
63.4982 10.806
71.299 12.078
73.8157 -7.394
66.9512 20.179
57.6043 22.449
61.1186 12.087
60.8567 20.310
73.5759 6.692
58.2084 -7.865
39.9594 -9.947
50.7171 10.684
17.8984 24.066
38.634 -11.295
30.7313 -32.713
49.2161 -18.005
37.39 -24.934
59.2658 -26.913
61.9499 -8.828
30.9883 4.122
37.0796 36.193
52.2724 29.735
58.6166 32.611
27.2276 39.376
22.7616 51.127
48.5563 29.519
44.7454 32.650
31.0095 -20.503
53.3172 -22.715
34.7464 -5.685
65.0748 16.018
23.4218 36.483
38.8491 44.984
61.9688 5.992
40.6026 24.083
25.7718 38.834
22.1473 35.669
62.0484 24.087
54.9661 5.193
54.4072 36.216
40.7846 31.177
53.9155 14.014
49.7326 36.175
28.6707 27.897
35.9856 42.149
51.1774 30.428
63.1124 -20.609
61.9204 22.618
48.2302 37.639
63.2817 14.164
58.1162 23.871
65.1424 2.570
61.5467 -23.505
49.3172 -24.570
52.5685 -13.569
45.6164 -7.974
57.7913 14.321
57.3583 -9.544
63.3985 14.405
44.4227 4.253
40.6812 -36.793
57.8764 -14.014
66.4141 -3.397
56.3477 -17.907
37.3719 -7.443
58.5127 -5.161
44.2027 10.762
32.6323 38.295
48.0582 30.707
44.1533 23.622
41.1652 42.475
49.2595 29.633
51.5677 27.464
67.448 16.561
47.1696 21.560
61.458 -0.679
51.2271 25.470
45.1901 48.561
22.7593 36.776
23.5448 35.831
51.6685 23.514
59.0447 1.894
57.3443 25.478
46.9813 26.516
17.4021 35.880
46.8782 34.111
51.7942 22.031
53.7312 28.440
24.675 47.205
36.8346 19.996
49.7022 -10.760
63.6153 -7.667
55.2767 -8.769
69.8949 -14.154
57.7459 -0.370
27.7898 -32.704
53.5195 -24.136
61.4039 -12.128
48.0523 -17.086
51.6085 -23.019
60.869 -4.705
74.6059 15.943
55.7971 -10.605
28.5773 1.446
39.6931 51.770
43.1336 40.563
44.1424 19.413
34.0388 41.037
41.7386 -0.787
48.29 7.860
39.4506 33.623
39.1237 38.648
60.0767 26.066
68.5689 25.974
62.321 -2.081
67.3247 24.280
49.7593 45.829
47.5165 30.143
56.1521 25.748
61.486 22.351
71.5494 26.235
40.7865 43.576
46.9937 36.742
56.6801 25.420
70.5601 7.663
17.3466 42.985
58.1133 36.786
43.9657 21.331
44.6139 39.530
59.0761 8.183
50.1004 -12.759
39.9486 -39.478
33.4739 -28.385
35.4526 -20.962
20.8027 -25.128
44.3963 -11.791
53.5136 7.316
61.549 -10.077
30.7715 27.652
26.1426 42.681
25.8206 41.744
56.9105 11.639
57.0085 38.110
21.995 38.969
51.1862 40.859
61.2128 18.395
49.7603 -7.593
41.2644 20.276
61.1217 -12.400
73.3202 9.103
61.0563 28.025
50.5203 9.078
48.9672 18.814
55.6762 -15.523
60.6327 -11.640
36.9217 0.752
40.4175 -24.190
27.2962 -20.176
34.7649 31.237
38.6765 35.943
31.2031 43.424
19.859 39.703
28.4292 8.750
43.1938 33.293
41.7114 34.444
37.7331 18.504
44.9899 11.869
70.6031 -10.048
56.8473 4.135
48.2141 -20.867
54.0832 -23.595
40.4029 -23.382
41.8738 -28.982
47.3906 -12.521
19.4342 -27.785
52.6519 -6.466
57.8656 3.852
57.1392 -3.510
21.5827 39.390
49.2624 30.904
62.6936 -18.862
46.852 0.861
38.9382 -23.982
46.7895 -22.200
50.3466 -17.206
61.6379 -19.177
56.0454 1.550
62.4571 12.412
38.8884 37.074
28.4456 41.100
5.89048 36.182
57.8932 10.086
41.3201 21.530
36.235 9.332
26.7932 38.721
16.973 36.064
50.503 41.168
42.168 19.820
44.4596 35.241
65.8031 21.760
45.7911 -27.800
50.3128 -15.565
65.0144 9.846
59.0219 -5.945
59.9514 8.101
47.6741 -27.644
66.2878 -5.157
37.2281 -32.564
57.2579 -28.836
58.9889 -22.331
44.1628 -5.241
48.0041 14.530
43.1692 13.402
54.6945 -23.972
60.5587 -20.596
71.1423 -4.381
63.4152 3.472
57.9002 -21.313
48.6145 -12.286
40.0095 39.683
53.4146 29.252
44.392 21.145
50.0048 13.007
43.2938 12.539
27.5429 38.725
46.2629 30.698
53.5111 -5.427
51.3433 -11.782
30.9189 -11.028
40.7002 26.634
51.296 1.041
61.5124 12.687
48.1788 -2.927
35.3544 41.930
45.8168 28.347
57.7209 8.048
40.1873 -28.745
33.7 -34.079
60.1106 -19.494
23.416 -21.372
41.6793 -28.825
47.2328 -24.741
42.9034 -25.046
50.6893 -11.854
26.6382 35.355
16.278 52.196
16.891 41.972
50.6249 30.752
48.4381 20.135
26.1356 31.204
55.3278 24.997
61.7772 -12.736
58.8169 -9.869
64.9142 5.478
55.222 18.801
37.4917 -27.123
48.6662 -32.242
61.1937 -15.084
66.3511 6.790
51.6703 -10.255
63.5887 -4.188
52.3412 -25.248
56.2934 -19.858
67.6134 -3.404
49.3967 9.959
75.7964 11.315
57.5943 -5.666
46.4177 -10.905
43.3736 -20.216
30.4509 -31.039
62.2283 -15.259
73.1032 -0.706
64.2377 1.826
66.0049 4.090
46.8296 -15.963
52.9988 32.832
53.8708 12.954
58.8791 -1.301
39.646 -6.440
51.3082 -17.934
52.028 -0.624
62.4545 12.744
39.022 26.674
33.1823 46.393
28.784 39.812
58.1135 37.733
16.8088 37.918
17.4869 47.049
37.9034 39.775
44.5715 34.198
51.6764 45.462
64.4116 -7.198
49.9073 0.832
46.3177 2.138
65.9625 -5.697
70.296 1.111
42.3958 -25.616
62.4167 -6.463
61.8908 -22.766
52.0442 -7.634
67.9187 -9.038
51.7129 -14.375
51.5966 -22.657
57.1473 5.054
32.4204 4.929
63.1946 19.779
62.1951 18.696
59.8071 33.510
39.5316 46.218
64.8707 28.799
40.2903 36.495
34.7211 32.624
24.8348 49.605
19.278 37.439
55.7829 34.082
36.5961 41.186
54.7187 2.669
46.6312 -17.199
33.0579 21.211
37.6213 34.375
17.6111 46.746
53.8441 14.881
62.359 26.507
57.0381 24.167
45.6135 5.240
55.1102 24.769
49.7915 15.076
58.0273 14.686
50.1457 31.619
41.8094 35.410
47.7323 28.117
40.3462 -6.511
54.1416 -21.273
58.9622 2.449
54.6867 38.756
40.4498 51.186
11.7888 17.629
44.9435 40.811
62.8728 29.732
61.6907 35.561
54.7387 21.839
47.0176 -14.611
54.902 15.692
55.8205 31.349
47.4348 -30.504
58.9407 -25.831
49.0279 -24.480
54.1659 -18.844
59.7378 -18.022
46.4565 27.350
57.1391 37.524
53.3706 33.327
48.2173 19.578
45.7962 8.424
61.0098 6.529
59.8726 9.890
54.2824 -12.185
57.824 -5.030
61.0806 6.210
58.7214 23.981
34.0065 39.009
21.8332 46.599
9.82264 31.331
49.8985 34.437
33.8251 42.984
31.9233 37.214
48.9039 18.881
53.0791 11.949
38.7974 5.952
58.6845 11.695
45.3383 32.274
39.9565 26.567
38.5951 29.740
18.276 19.862
36.6201 -24.652
19.9459 -28.942
66.0714 -7.036
61.7529 6.635
69.8483 -8.654
55.6106 -23.316
25.3433 -28.273
50.5791 -22.254
57.6181 30.836
66.6077 -9.009
58.4918 7.063
37.2393 16.164
71.2557 3.634
58.0401 13.120
62.9907 -15.267
28.1468 -22.115
56.4158 -14.602
62.8812 -15.798
42.8649 -24.510
36.61 -29.993
44.851 -17.840
57.8352 5.637
45.505 23.064
53.0236 22.904
37.6468 32.701
57.8753 20.407
52.1007 36.457
46.9239 45.259
63.3708 29.494
58.5964 2.112
59.4515 18.106
47.6837 36.297
45.8464 -13.147
46.3629 -18.681
54.391 -1.283
55.6044 -24.857
29.6292 -30.818
45.9553 -13.900
55.5133 -16.977
43.9635 -27.724
58.6204 -26.370
64.9049 0.028
70.8857 -13.204
44.949 -14.019
59.3944 -1.099
36.6621 34.934
57.7784 28.447
24.5621 52.734
5.50409 25.966
57.7318 21.222
66.6481 27.207
50.2689 40.050
16.4031 25.293
42.6471 -1.960
48.5992 -24.343
54.8281 -29.267
50.877 -22.758
59.5112 -13.348
67.625 0.010
35.8759 32.692
50.0825 -4.103
34.8311 18.458
49.0895 9.108
43.6915 20.421
54.7552 35.695
60.8079 35.545
71.6796 17.242
23.7615 40.913
28.988 35.590
28.6635 41.613
59.376 5.454
56.0952 5.904
45.0225 -17.254
66.9075 -11.366
57.3842 6.840
31.4624 18.046
50.4446 10.806
50.2258 30.755
42.5768 40.930
38.6828 28.853
54.6301 23.636
46.9347 15.778
59.9238 13.281
52.1041 27.377
63.196 21.423
68.9741 18.734
51.2297 27.169
68.1893 5.169
65.6112 9.057
62.467 -19.071
65.4585 -11.188
68.8424 -5.966
47.9934 -21.294
53.7513 -34.538
59.5025 -17.515
24.4483 -28.682
37.7081 -18.169
59.5727 -7.177
55.6036 6.065
57.8824 26.550
47.4457 34.211
43.5006 41.333
43.2517 44.685
41.5188 44.341
63.499 -4.437
48.0065 11.197
54.8836 32.290
24.8648 20.551
52.7809 46.226
52.9375 37.938
58.291 24.795
60.7909 22.123
36.3395 31.648
50.6508 40.051
52.7454 34.237
68.9151 22.899
56.3888 -19.758
37.9551 -28.760
47.4832 3.961
57.877 3.798
45.978 -27.614
66.6464 27.869
60.2682 30.391
40.1698 29.332
58.0168 19.354
33.7937 32.422
54.0789 33.389
40.3103 -6.499
52.619 -11.217
33.7413 -13.792
36.3537 11.286
27.1603 2.387
66.2071 -5.803
66.4886 12.311
51.1096 -6.832
41.6809 -36.644
56.3482 -18.033
71.9581 2.627
55.5971 -7.472
29.3962 -24.776
33.7401 -5.335
56.6174 14.031
50.209 -13.088
37.0614 41.626
47.0806 26.146
29.138 26.922
40.4714 25.768
40.1581 38.944
27.0649 41.031
41.907 19.510
47.3371 10.827
51.1335 16.805
60.6927 6.642
49.8552 -5.208
50.595 33.091
44.2085 23.276
38.8842 47.062
39.6418 38.399
52.5659 31.938
59.0769 38.867
55.6546 28.064
41.3584 38.743
29.1515 42.365
52.4653 29.447
55.8342 8.770
53.122 19.971
61.906 4.523
57.5511 -19.149
10.9473 36.002
19.1722 47.902
16.7378 35.119
58.7362 18.376
67.9803 30.123
47.8425 38.080
37.6426 35.152
54.7721 22.684
51.9279 -6.165
36.7912 -28.088
49.6773 -1.465
63.5946 -3.017
53.615 14.146
47.3714 11.774
45.7043 43.910
47.8834 33.873
45.7332 41.357
48.4255 -2.905
50.0789 -17.102
26.7383 -22.122
37.178 -29.385
28.5794 -7.862
40.5944 -23.733
17.5675 -24.911
52.2124 0.163
51.1186 -15.128
53.5395 6.480
45.444 -26.393
34.0838 -18.214
32.0099 -32.537
64.4679 -11.965
52.5844 23.527
55.1412 -6.781
46.5122 13.852
43.4986 31.438
52.5206 21.156
48.6187 38.536
43.8363 35.414
65.3206 19.470
62.4617 -15.018
44.6073 -32.873
36.4741 -27.692
66.9191 -15.593
31.1957 -17.214
33.7247 36.218
68.1355 14.145
61.5383 -6.057
42.1085 -23.097
48.0381 21.453
31.8133 37.100
28.9078 26.400
44.3702 22.280
57.2281 -2.891
51.2489 35.792
65.1841 13.795
49.6489 -23.713
51.2847 -24.883
38.7147 -12.584
51.0178 -7.677
66.9236 -2.873
67.1156 -2.234
49.279 -12.895
46.5726 -14.970
61.8484 -23.760
47.1825 -17.071
51.8387 -0.870
37.6584 7.951
61.6619 10.516
72.4441 -3.330
75.5217 9.032
56.6307 -0.972
38.2257 -28.343
30.5289 -30.445
29.2415 -22.845
27.4297 -26.443
35.6362 -25.012
37.399 -25.231
22.6307 -25.415
52.257 -5.251
55.6479 -22.766
62.8272 9.866
60.9589 23.083
62.3172 -3.457
63.0352 -12.299
65.0258 14.023
50.5148 34.735
55.6446 12.081
46.1298 19.244
42.5097 -12.426
15.2051 34.326
38.8744 23.288
42.6082 10.204
43.9134 -26.841
50.7567 -22.560
32.9455 -25.503
42.8977 -35.251
56.5581 -6.091
56.3765 -0.057
61.338 -12.884
52.3427 27.474
55.1838 28.406
51.9616 20.866
62.8477 5.779
71.5829 6.503
61.7994 -16.296
53.3574 -19.781
54.0226 -3.882
54.1269 21.126
33.8209 32.826
27.721 41.776
56.5707 34.514
53.4632 -13.391
44.8942 1.084
56.0998 22.079
45.0956 -1.046
46.0306 5.904
46.7802 18.336
52.2802 -26.361
55.014 -21.954
65.4775 -3.761
49.9354 -22.377
66.7771 -4.759
53.4185 -3.447
44.0106 -32.345
57.9437 -34.606
34.0435 -23.353
45.9576 -22.003
31.6161 -35.756
29.2865 -13.228
23.9583 -34.111
43.0625 -24.598
56.2011 -20.424
64.4832 -16.862
67.1754 5.442
49.6116 -24.376
50.1978 -23.878
51.1398 -19.764
53.2328 -4.851
43.1394 35.720
55.7432 16.817
36.0284 32.130
19.8511 45.583
34.7613 48.706
60.9057 21.647
33.2228 41.269
33.8653 35.282
47.4932 43.544
63.3362 22.243
33.4296 48.415
28.9196 44.699
64.36 6.594
48.5305 -7.862
48.8944 -25.635
25.5123 -29.420
39.6979 -36.432
63.417 -10.347
60.3288 1.432
31.6271 36.731
35.9854 47.388
38.6804 44.452
49.2301 34.298
63.3438 27.886
41.2825 -8.353
44.0332 6.485
48.0985 2.918
49.5348 -7.050
60.7197 -15.428
61.667 -8.707
54.13 -11.561
46.0501 17.297
69.1666 15.007
60.1625 5.690
40.4955 -16.688
57.6261 20.099
52.3711 34.209
60.6927 -12.654
38.555 -33.707
22.9411 -26.320
50.4649 -5.098
53.7868 -22.857
66.7023 10.199
39.8495 9.381
48.5657 24.060
24.755 41.009
68.9309 7.050
35.0307 -3.912
58.8806 -6.905
63.4778 29.183
50.2873 20.664
61.5146 6.156
42.2671 23.998
34.0968 42.321
23.7682 44.143
65.354 33.996
36.4457 46.152
48.7022 -27.733
36.587 -21.907
32.0859 -14.744
69.0283 -14.363
59.8789 21.951
59.1029 -5.679
38.0441 9.458
56.478 -18.923
63.1544 14.606
53.1865 33.680
55.569 32.982
60.289 17.890
47.1659 39.680
12.0039 31.833
49.8447 -8.601
53.8376 10.200
54.6773 26.535
52.6492 10.664
44.9642 -11.803
22.3494 -27.738
25.6602 -35.722
47.692 -22.009
58.4422 -1.230
55.5022 -22.726
64.0483 -1.308
61.509 -9.078
62.9656 -13.449
37.2604 45.801
27.0821 45.164
48.3064 11.073
54.8966 16.465
57.298 11.066
65.0439 -5.065
60.5297 -21.321
38.6598 -20.284
48.4755 11.540
19.4166 34.779
48.7992 20.921
39.4458 38.849
45.0876 22.970
54.3097 22.719
50.843 27.548
56.1312 26.984
36.3538 49.122
49.085 30.118
12.2149 20.618
43.192 46.145
38.3032 21.749
59.8707 22.741
69.1421 0.961
34.2936 -19.916
52.1863 -12.983
44.2 16.264
45.7366 9.410
66.5795 28.100
33.3641 -20.038
41.5678 -13.023
45.1558 -17.521
37.1281 16.184
29.5426 35.112
28.2019 40.209
48.0951 35.409
52.7973 22.762
67.893 25.179
58.462 17.614
56.1048 19.625
51.3842 30.995
33.0923 43.357
17.9303 48.622
54.5591 31.328
41.742 33.182
49.1109 37.510
53.5986 20.413
55.4709 24.183
42.6686 9.513
55.8536 -20.633
66.5088 15.208
54.4536 6.917
39.5005 -13.237
13.9577 -24.099
49.6821 -9.372
52.2592 -16.650
37.1661 -10.547
46.4543 -17.371
63.1746 -6.311
33.1173 38.616
65.6165 30.413
32.2909 38.261
13.3737 41.592
38.5701 31.967
20.6653 41.355
47.1849 -3.760
28.9225 -9.038
54.8915 -14.880
52.314 -5.040
38.2752 -22.575
55.6574 -29.121
35.0549 -28.836
45.4343 -15.178
51.9432 -4.868
40.9172 43.312
57.2229 19.704
51.5083 29.355
56.4763 15.468
43.3405 18.747
48.7704 -24.823
47.783 -4.395
44.6715 6.379
56.3514 -12.714
33.4865 -28.826
39.1544 -22.609
59.6064 25.398
49.8974 22.905
55.4342 4.787
57.0368 -12.573
53.1908 -16.696
52.7077 -2.954
53.0405 22.874
57.5183 19.956
36.5157 31.464
35.8822 46.318
48.3418 38.295
18.3919 43.407
25.5326 46.181
42.5392 24.979
55.9998 15.025
59.3778 13.422
45.8248 -12.861
20.8742 -31.151
43.107 -24.848
47.5791 -23.075
68.4789 -0.304
53.6549 8.372
61.9192 -13.213
49.868 1.532
28.4387 39.315
31.6863 24.843
46.7198 47.830
43.1522 32.869
41.5389 15.708
55.8922 10.068
34.7712 29.803
42.6851 28.172
50.8633 0.220
62.9152 2.656
54.2508 13.063
38.4752 28.599
41.6593 40.131
52.8746 -4.713
54.0901 24.958
52.9095 31.416
60.1918 5.803
61.3203 15.484
50.0715 18.587
69.2541 -5.473
63.8871 -10.881
64.1316 -5.665
70.5693 -7.513
58.0089 10.453
50.3751 21.773
33.9828 37.413
43.482 9.868
47.2354 15.546
33.236 12.864
44.9434 18.695
44.5743 8.925
64.0266 6.484
59.6139 14.391
48.3902 -23.380
57.2938 16.847
62.0837 14.619
56.8858 -20.227
51.07 -18.251
59.9614 -4.477
56.3992 19.702
59.443 26.426
57.1639 34.797
41.7094 32.603
44.5331 36.385
52.3236 22.661
29.2377 -18.705
68.3627 7.022
47.2681 -25.778
56.8152 3.556
33.094 -13.434
52.5085 -18.934
46.9016 -29.342
25.293 -22.509
57.8916 -18.502
68.8062 17.137
36.0197 39.061
27.0864 30.271
32.6077 52.255
23.2311 47.357
34.3697 38.943
23.829 51.365
20.7957 46.139
56.1859 23.701
47.7661 -20.516
50.4112 8.794
36.2236 23.990
39.4224 26.825
40.9334 -12.791
61.1901 22.419
61.5208 32.502
33.6894 3.286
53.4526 4.854
53.9206 -9.347
49.2479 -11.825
51.018 -20.187
27.4927 -24.431
44.3172 -22.990
28.0674 -35.209
41.2966 -24.623
38.617 -4.866
28.6693 6.927
50.4672 12.923
40.1975 -35.424
60.9809 -25.468
37.609 -9.809
35.5101 -2.575
61.5966 3.577
64.2041 19.382
43.8283 37.285
37.4197 49.893
53.8466 40.034
35.8539 36.146
51.0218 42.588
41.265 34.424
56.1886 -11.402
59.0543 1.981
37.489 -13.981
45.9185 12.837
26.7686 7.428
34.0875 31.201
56.0843 -24.026
50.4312 -27.671
43.1879 -20.819
41.0793 -20.258
48.0497 33.457
56.7525 17.378
19.2266 35.154
64.968 3.159
44.0215 -12.470
52.2875 -7.407
51.9177 -15.201
40.1019 -29.178
51.6735 -15.030
52.5131 -12.884
52.1125 -22.612
44.542 12.008
53.4595 -0.730
58.232 -1.036
72.525 -5.166
46.1759 31.362
53.6788 4.288
53.5526 19.606
52.7402 23.627
32.0116 41.329
52.5654 34.064
63.0202 18.693
29.0755 41.503
44.7679 35.507
53.4636 -4.364
33.5689 -2.974
36.9593 -16.613
37.8281 -14.696
34.1977 -12.565
19.5397 -35.432
17.4541 -31.451
36.0242 5.688
61.0916 -14.027
68.1639 -10.458
65.7428 18.583
74.3379 8.225
64.51 25.341
63.3965 18.503
38.6712 4.838
63.7875 -1.926
54.0067 17.871
35.2835 44.818
44.3611 23.630
42.1837 24.420
66.0492 17.126
51.6901 -7.137
46.6839 -20.018
58.0522 15.748
43.5702 -26.232
50.8386 6.674
60.1967 4.882
52.5069 -14.955
55.0367 -3.577
60.6417 0.221
54.9811 -3.519
47.1407 -29.664
34.9355 -28.332
23.1606 -20.308
51.8244 -30.299
54.7656 -17.724
58.423 9.591
45.0719 27.799
54.0476 -18.034
69.0476 9.189
51.7017 31.809
49.5066 -26.044
29.1284 -12.854
41.8491 -5.781
44.6597 40.398
55.1268 34.429
48.5006 0.276
58.2055 6.322
51.1689 34.156
23.2026 43.895
38.4517 36.171
22.356 41.184
62.7385 32.790
39.9361 39.624
36.4054 33.496
58.2862 30.386
62.2381 -20.966
52.8724 -25.154
56.0582 -18.582
29.5176 -26.313
68.5567 6.771
55.6962 40.288
46.705 23.889
54.2451 24.962
56.7519 10.324
33.8303 35.412
40.8625 43.620
43.53 33.707
55.5881 12.537
35.0399 -26.407
57.0079 -13.599
45.2172 8.211
55.1096 -0.788
59.4499 -17.605
47.2932 36.101
63.0344 25.029
56.6739 1.966
32.8893 26.858
45.2492 35.598
45.7013 27.375
55.0258 4.355
64.0521 2.961
49.7282 9.295
40.2706 38.542
67.4924 10.412
63.3258 10.145
48.7081 25.984
47.8834 -19.522
64.7235 7.766
45.1774 -4.309
62.7227 -16.914
54.7593 -18.014
64.4971 -0.801
67.0033 -16.379
62.5493 23.150
48.8864 -25.791
50.7084 0.175
42.5143 24.505
39.3274 39.463
23.9607 30.395
57.2776 -0.214
46.6614 -9.535
36.4066 -0.246
50.8108 33.560
57.3293 37.346
43.1263 38.172
47.508 6.806
59.9246 0.796
55.2452 16.096
61.7233 -9.445
51.634 -19.159
42.5402 -18.293
57.9575 -9.072
61.2712 -13.805
57.8349 -19.881
60.7905 25.584
47.4909 22.937
42.6076 42.741
44.0583 1.393
47.4644 38.995
26.0535 43.808
21.3514 46.468
54.3074 19.251
61.374 23.714
25.814 48.824
26.7543 35.390
45.4886 38.275
66.6496 20.006
38.5869 46.141
56.0087 22.267
37.8204 51.244
43.3003 47.600
51.1904 39.026
46.9459 16.957
60.6569 -1.560
56.129 6.117
54.7305 -0.569
44.9065 -24.341
38.6075 -37.536
26.8558 -33.166
59.9773 -19.012
60.074 -9.891
52.4949 -21.896
18.894 -23.973
43.7774 42.166
40.5142 44.247
56.3949 29.666
47.7579 41.445
59.9384 30.908
50.4417 27.035
47.1655 -2.523
63.284 15.092
53.904 -22.195
47.9514 -8.997
55.3674 3.311
57.2424 -2.204
46.6812 -14.157
60.4311 34.267
19.4842 40.114
48.7979 42.799
16.9744 38.460
42.2394 -12.520
48.9037 -18.621
62.5439 7.615
37.1631 -24.443
41.8225 -34.557
40.911 -29.136
41.1676 -25.379
50.4951 4.984
38.9837 41.358
54.962 25.723
54.646 28.090
20.0461 42.953
29.2862 35.622
33.6791 43.409
26.5155 40.349
20.3745 44.737
35.1836 46.312
28.9165 35.189
5.68973 30.598
27.035 0.760
50.6972 -2.095
15.4814 31.699
36.7086 41.856
27.3964 40.852
42.1571 38.972
41.0374 37.680
42.8093 45.274
48.1964 48.399
46.5251 39.389
5.94589 35.739
46.962 16.239
41.8706 -29.696
41.5515 -38.532
55.3202 -4.128
47.0043 1.905
56.5898 6.276
58.1375 -15.359
63.1173 6.931
58.9606 -22.311
15.2396 -15.934
52.102 20.863
53.8567 29.300
71.873 -13.400
57.9622 -6.638
56.2259 -28.975
37.9891 -34.338
54.1406 -10.769
43.7649 -18.084
54.1704 -2.049
34.1546 -8.778
24.5099 -18.801
39.1397 -26.737
38.6625 -25.355
58.2644 21.429
36.5158 38.130
39.548 34.486
68.0455 19.667
27.6858 49.815
55.9495 37.145
63.9497 8.298
68.4784 22.365
31.4533 23.183
24.1551 35.367
52.1452 25.358
59.3807 -11.740
59.3897 -4.216
51.8847 -1.174
55.4633 -19.002
40.4658 -39.830
73.9853 -5.958
55.7351 14.568
59.3756 23.766
47.5617 -6.012
44.9029 -21.269
49.5678 -17.985
48.5363 -21.833
48.1362 -2.762
60.0802 25.922
52.6889 38.249
56.4911 15.648
46.2282 -16.163
48.6951 -16.660
54.1197 -18.700
43.0169 -30.730
24.9616 -21.941
43.1205 18.066
56.674 -8.074
63.2367 15.855
49.4964 32.672
52.4409 39.664
43.4891 43.456
34.3357 52.007
50.7072 30.936
57.8589 31.272
55.5311 19.907
74.1082 11.792
38.541 -25.459
56.7427 -9.896
56.8224 19.849
53.1062 3.080
61.7795 -16.678
44.8625 9.364
58.1925 2.934
58.8808 3.451
50.2934 -17.734
37.4398 -13.932
44.109 10.530
46.8249 22.062
51.2679 4.890
52.4854 3.850
33.5988 -9.090
49.2361 -4.963
55.5562 -10.337
40.8579 -2.596
57.6269 24.465
29.5508 39.963
52.4714 19.931
55.5615 25.480
61.2189 29.572
46.3226 42.890
37.4612 42.779
46.1085 39.195
20.0423 34.991
43.6338 24.780
54.6093 18.587
54.584 21.261
53.9223 -26.639
47.6871 -24.001
39.9742 -29.258
33.7215 0.121
56.056 -21.324
55.814 -14.129
58.4729 -24.075
51.5126 -4.035
66.3926 -5.870
58.6108 11.914
19.0013 -29.511
16.9697 -21.929
50.3814 -23.104
42.4037 -6.648
58.893 3.932
45.4407 -24.071
50.7444 -18.302
70.1211 8.916
45.4506 37.359
42.307 32.699
28.125 34.418
57.8716 25.839
64.9285 35.023
60.7544 12.408
33.1597 35.461
47.2245 -5.543
50.3581 -13.315
52.4337 -18.034
59.2064 4.820
52.5415 -7.369
18.3609 -17.158
37.9295 -7.318
50.9143 11.281
49.4025 -24.958
61.6011 -21.969
63.1194 -20.410
45.7369 -2.737
58.3992 14.973
41.7202 19.078
25.8186 36.933
35.2947 36.253
43.8934 50.612
52.8725 32.979
44.248 4.669
49.5583 -25.062
72.6471 -15.669
35.0141 -13.675
52.1452 -19.102
62.3813 -19.762
48.9674 -23.328
65.8685 -21.103
54.7259 -21.506
57.2613 -17.552
63.9201 -4.403
69.4838 19.619
66.9426 5.154
60.1057 -23.794
36.2532 -26.798
38.6003 -18.056
36.1204 -6.050
61.9833 -11.855
53.4879 3.138
52.9495 -25.138
41.5119 -29.788
63.0126 6.147
49.7917 -9.632
61.7573 -18.852
63.9077 5.450
55.7116 23.011
49.2606 31.696
44.9462 35.095
52.5591 -15.143
59.2316 -31.100
47.2271 -38.035
55.4265 -20.262
47.8828 -16.987
54.9188 -24.954
41.2623 -30.715
55.8216 -7.709
40.4882 42.535
56.2534 38.848
32.9804 27.060
45.5516 -27.305
37.8933 -23.427
58.8704 -19.065
58.2124 -6.549
55.4226 29.061
44.0977 35.076
32.3964 41.435
23.9188 29.612
21.4129 35.157
53.5666 13.341
56.6729 -3.132
43.7878 -0.640
42.7489 -16.043
69.8719 -0.776
59.3953 -6.955
71.5566 -11.204
62.6538 -26.998
59.6132 24.867
55.2934 10.996
37.1073 17.915
48.9843 -3.455
45.5567 -14.974
54.0131 2.673
24.1708 -32.418
34.347 -34.146
21.1002 -15.559
44.6117 -30.393
38.5771 23.676
48.5529 30.364
53.5907 -5.733
68.7366 -3.141
42.8885 42.142
50.4167 15.337
52.1261 8.560
44.102 6.425
66.6552 7.315
60.9666 34.194
47.5898 -17.661
53.899 -13.989
71.3372 -3.178
69.2629 15.054
41.352 -24.103
42.7797 25.824
38.8837 38.232
59.3906 38.523
41.3798 40.701
29.726 24.085
58.0025 7.286
47.8757 15.708
31.0185 48.744
34.2119 24.582
57.0357 11.268
46.4318 10.105
38.4345 -6.333
47.9643 -23.852
50.0614 15.857
59.6605 0.080
59.7339 -6.404
33.6047 -18.444
48.3359 25.524
50.4228 11.071
11.499 9.765
41.3825 -3.270
57.5863 -14.664
34.965 -31.757
47.7315 30.992
44.9007 -3.384
25.167 19.906
43.4149 26.812
39.7475 36.221
64.8768 27.481
70.9017 23.616
47.3357 46.456
38.8936 40.284
38.5532 42.265
13.0409 37.338
14.5265 42.123
36.3234 36.086
40.8207 27.050
67.2518 20.735
30.8008 16.882
58.6423 23.367
62.5066 26.391
37.8409 50.099
33.6986 37.795
66.2567 15.367
71.2877 3.596
53.5683 25.844
43.8202 44.172
42.405 34.620
40.3438 -6.135
25.2399 -30.642
43.9756 -16.985
53.1992 16.709
60.3776 15.987
57.6397 25.352
32.4255 33.965
28.3113 42.606
5.55507 36.987
58.3171 -20.253
61.0769 12.610
61.4339 17.571
54.1033 -10.332
34.8726 -13.766
23.1938 -15.249
50.3157 -11.230
38.6552 41.894
59.013 20.297
63.2755 29.290
48.4252 38.234
48.0564 47.736
44.3226 35.889
61.6566 31.992
35.6851 45.070
44.6158 31.702
32.9559 18.927
34.7154 30.136
17.4484 43.281
31.167 42.799
54.7997 15.541
56.66 25.413
52.5333 31.783
53.1738 30.228
45.2598 -14.833
51.9948 -18.312
59.5321 -0.504
51.8133 3.016
44.5161 19.366
59.4013 29.304
51.6063 -0.524
47.7412 -27.942
39.5835 -9.928
31.2061 -27.948
21.7729 -17.279
47.0536 -25.773
53.694 -26.574
62.1903 -15.284
41.5875 -27.565
57.948 3.736
63.0658 -1.110
45.7182 -30.268
33.4923 -45.081
56.6179 -21.907
46.0079 -12.258
60.9998 14.579
47.8419 -22.291
43.4911 -24.428
52.8995 -19.825
48.9435 -16.298
69.7456 -9.539
56.1712 -20.093
39.3333 -33.585
37.1067 -31.114
33.8494 -19.810
44.9289 -23.719
45.0485 -20.390
36.5128 -29.139
49.2176 -31.301
67.0779 -0.552
36.5742 38.629
47.2023 41.395
40.5045 41.760
40.3603 20.683
55.4597 32.678
48.1636 33.737
51.258 0.502
49.4902 10.531
52.9984 1.413
51.5313 11.877
29.15 21.980
44.7214 12.017
54.046 30.619
38.2168 46.037
27.5765 36.580
29.8481 36.407
51.0275 37.138
26.8521 38.434
28.493 39.619
59.4129 30.079
60.8817 -22.240
58.2626 -21.763
64.8129 -9.479
56.0627 -10.626
49.0339 -8.876
52.0548 14.151
66.1371 24.934
35.1582 38.037
47.3542 32.655
31.4752 37.117
24.314 36.353
55.6723 41.804
62.2199 19.356
36.4773 50.435
43.4052 15.343
72.0027 -3.422
45.1058 -22.376
18.6602 -29.133
48.9428 -10.037
60.8948 7.522
53.4489 22.622
62.9385 23.619
59.6684 23.313
58.7897 4.442
64.4693 13.809
54.5472 16.453
53.4501 31.906
61.0784 14.521
49.2464 33.357
50.0823 0.862
59.9933 10.018
40.8307 -23.663
47.951 7.807
50.3749 -9.090
53.5097 21.912
53.225 14.985
65.9287 10.841
48.0223 15.146
54.7293 4.866
42.1173 -17.732
52.815 0.961
51.8237 24.243
33.473 24.598
26.6199 36.349
22.9194 32.071
30.0977 40.024
61.2108 22.355
57.3133 31.477
67.9441 17.609
72.7526 -14.724
48.1814 -21.303
55.1101 -3.331
64.9151 5.257
63.8458 -5.773
45.5206 -8.259
47.6836 -11.721
49.7902 5.604
58.9745 5.883
60.5151 28.165
45.0251 45.673
55.703 29.275
53.8169 27.892
37.8187 40.975
35.3497 40.662
21.5696 47.610
49.1109 28.515
53.537 9.608
66.3747 4.917
45.5415 -23.524
52.0852 24.021
55.9756 38.602
56.6907 10.286
54.8697 -5.090
35.6076 -12.374
57.7414 -7.719
54.0778 -14.495
34.77 -32.204
45.7211 -26.673
71.6908 9.942
48.7247 -3.966
44.1175 -28.581
66.1705 -4.875
59.9663 -8.572
30.8615 -25.230
59.3117 -4.605
59.9821 -24.054
45.856 -29.109
57.3486 -0.520
49.7449 -2.077
65.9385 -10.719
73.6679 13.162
66.7634 -3.001
52.9732 18.662
60.5939 27.256
52.4692 33.037
71.7319 17.050
55.5676 6.308
64.5845 -8.383
44.8004 -25.556
64.282 -24.112
63.3665 -8.818
61.2316 -11.807
63.0708 -8.541
37.2558 -26.222
61.2947 -4.329
60.2399 -3.213
61.1447 -19.303
54.5626 -16.860
59.2033 -22.525
42.7653 -32.187
30.513 -18.971
40.9541 4.820
47.3655 -26.596
40.1693 -31.320
47.0935 -17.018
44.1288 -32.166
50.1063 -11.566
46.83 -8.674
59.2213 -6.398
28.7848 -18.730
61.6283 -8.744
41.9145 -21.047
38.3 -32.941
50.0276 -20.138
65.402 -11.004
47.8094 -27.803
55.5607 -0.518
43.31 24.078
53.0925 18.876
46.4171 21.174
54.4963 -3.731
41.859 -22.177
53.6342 -20.481
52.9823 -25.586
48.6866 -22.524
26.2557 -18.512
61.6039 -23.900
55.6638 -13.868
61.8288 -17.555
38.171 5.191
64.8617 -11.144
72.6748 -12.221
50.4108 -15.734
45.7018 -22.886
58.5687 1.673
42.1017 -31.212
57.6869 -23.052
71.413 22.679
55.394 30.499
17.1253 40.076
19.2525 33.875
53.5611 17.399
55.8971 28.839
29.6868 37.342
35.0466 39.948
48.0796 25.984
59.489 10.771
21.032 33.807
43.8439 34.305
44.68 17.994
47.0574 25.036
54.6669 -6.113
59.206 -11.092
60.6286 -5.545
62.7146 34.164
53.9321 33.747
49.0112 34.544
54.0178 28.359
49.6811 41.572
28.0521 43.537
39.0769 36.960
70.3027 17.000
56.0632 -18.234
41.9024 -26.087
43.8965 -30.620
17.6413 -19.417
40.5799 -27.299
33.9088 -37.778
46.6491 -27.201
31.9255 -26.891
51.9533 -17.393
52.059 -25.296
45.0434 -26.751
54.9609 -17.583
39.0624 -20.479
63.9174 15.319
49.3299 35.777
65.628 23.607
52.068 28.882
44.6418 23.206
57.1425 35.502
55.4679 31.398
53.9822 16.733
56.4884 -12.284
43.6678 -27.920
55.9717 -5.985
65.1692 2.605
71.3013 10.958
45.8317 37.947
44.5104 34.901
44.2371 34.306
64.1807 8.850
67.8906 -1.169
57.5952 -4.533
55.1345 -25.504
60.7712 -26.147
48.015 -25.020
39.6203 -26.926
68.7438 -10.520
52.4934 30.039
36.7941 -2.014
44.6475 -30.810
34.1868 -31.339
54.0595 -25.303
47.2535 -19.428
51.6987 -4.491
49.7861 -15.789
43.5882 -16.542
38.9402 -18.136
27.5543 -27.053
34.3613 -33.176
29.6075 -25.785
39.1576 -21.093
56.3414 -15.558
41.1895 -19.408
52.0014 -24.357
43.8036 18.134
55.6312 -16.204
42.2776 -21.665
55.8009 -2.449
51.6801 2.582
48.0017 23.339
53.4232 17.021
39.8733 46.369
23.4201 45.611
41.0818 39.551
46.0432 32.444
53.4662 11.790
49.3349 -3.264
47.7373 -15.929
48.568 -1.780
47.2662 -13.437
25.3328 -25.524
53.3986 -26.112
24.303 -26.328
35.2245 -23.939
48.7646 6.015
59.3309 -17.848
74.628 -5.341
61.7548 15.812
59.4661 20.817
40.3761 46.614
63.0617 17.300
55.1764 44.248
50.2776 -2.534
33.7016 -16.259
51.9685 -20.006
59.0461 -10.804
54.8607 10.116
38.1689 31.237
47.053 41.991
41.0584 45.334
47.7019 22.178
42.3044 -27.441
43.043 -15.749
48.2306 26.848
46.596 40.482
48.5555 24.001
42.7725 15.057
47.8787 20.357
50.7328 13.916
46.639 16.994
50.6556 13.565
66.4617 -5.227
58.137 -4.317
38.1854 -13.600
60.7949 -12.746
11.721 -18.161
43.8982 -21.701
54.8477 -23.853
44.1242 8.909
53.1218 28.208
42.723 33.159
43.7976 26.717
63.5038 32.345
53.5333 27.616
51.8399 28.484
40.5346 21.823
46.6754 26.836
48.632 43.794
36.0338 40.250
49.3723 50.718
49.5986 36.335
44.0962 38.911
47.941 0.739
31.499 -32.087
26.825 -11.861
21.9838 -33.626
25.3742 -19.612
56.2316 24.898
65.5426 -0.392
34.0746 -20.355
40.4746 -22.322
55.1157 -12.606
45.8713 -23.516
54.9546 4.248
60.4372 -19.507
60.6618 -6.847
46.7498 -32.142
23.6142 -26.151
55.5904 -2.561
45.488 -14.521
37.9394 -20.490
53.2936 -15.797
41.7296 17.300
65.2409 3.248
61.5122 -24.108
39.396 -39.202
34.5876 -22.520
57.6899 -26.116
37.4016 -32.262
12.357 -15.578
50.718 -16.536
50.6125 -15.492
59.3375 -2.281
65.9088 -3.271
47.3143 14.636
47.465 45.346
41.7864 33.642
34.9389 32.160
58.9515 -8.521
50.6918 -11.121
60.7009 -15.107
59.1753 -0.559
54.9661 -20.401
49.4789 10.884
51.0179 21.024
35.2925 43.429
45.6115 28.600
23.5594 34.999
29.5725 39.887
42.4693 41.827
50.3877 30.117
30.0034 38.906
28.7109 38.829
35.1752 31.007
68.6491 29.651
55.1164 25.809
51.5739 33.930
51.614 -1.999
60.1181 11.170
58.9235 -1.315
52.8631 -28.033
49.872 -33.841
30.6229 -33.771
36.774 -28.734
52.4229 28.333
49.949 -7.575
63.6569 3.132
42.8358 -4.236
45.4953 43.991
55.2806 -1.820
68.674 4.342
56.8824 29.852
52.8576 40.881
71.0833 13.841
44.2531 29.021
49.947 2.627
64.167 12.504
48.0533 7.229
51.6512 -19.551
59.7707 -23.513
64.3926 -15.802
75.7863 -3.524
60.9131 -17.977
55.0366 -23.602
45.3713 -33.630
65.9859 -0.231
43.4657 -22.812
43.2838 -27.075
37.0308 -17.040
23.6167 -29.349
37.2945 -10.021
52.5653 27.895
46.8323 3.082
65.9107 2.631
45.2873 23.203
37.5796 34.280
39.2277 28.193
9.23394 45.607
5.80039 41.854
57.3188 12.404
35.602 -16.498
60.1188 -21.098
27.9921 -26.369
62.0893 -13.523
72.2068 6.208
41.2147 40.047
46.7648 26.134
27.5657 53.719
38.4958 20.702
55.9299 27.953
47.9431 -25.603
47.6257 32.285
51.9244 26.218
41.5239 -11.070
55.9414 -3.967
48.7675 -21.582
40.5844 -25.514
18.9903 -24.587
51.0562 -7.216
31.8122 -27.675
66.3983 -11.927
40.1635 -17.790
18.3719 -12.122
40.8888 3.912
33.4609 23.656
35.3661 12.600
22.991 42.527
49.2883 33.850
51.0517 -9.571
60.7841 -10.475
48.2306 13.881
60.8846 0.567
40.7065 -1.201
44.9098 2.342
50.8701 -32.691
51.704 -25.765
61.7535 -16.595
46.7941 -18.132
36.17 -22.767
67.4246 14.688
61.3376 -3.476
46.4628 -28.376
51.5071 -14.229
64.0049 25.033
55.0331 35.387
44.428 22.763
44.7032 -3.229
56.9628 -17.268
66.8437 10.587
57.1879 28.786
47.0305 15.023
41.0776 -11.585
51.7999 -31.804
43.6309 -16.453
43.4739 -18.697
51.3467 17.008
49.1321 -4.827
39.2919 -8.498
47.1687 -13.981
67.9988 -10.184
55.7624 -30.978
66.7505 9.919
41.1531 33.195
59.5453 28.952
42.6484 47.897
56.7389 26.461
54.8791 -7.779
41.1528 24.564
50.4505 40.450
38.2035 35.515
73.6052 8.275
58.6332 -11.696
58.3397 -10.412
45.1619 -1.837
52.4827 -29.617
45.3872 -29.275
51.3265 35.996
44.5046 44.585
39.1155 -9.206
42.3766 -10.684
62.1457 10.948
42.8038 -6.336
63.1719 -11.331
23.0747 -17.648
57.5225 17.594
41.8167 -10.672
34.0419 -27.751
20.5024 -21.333
48.9601 -6.760
56.8577 -21.280
43.1724 -14.893
57.7817 23.505
62.5009 16.827
54.3131 -24.839
47.893 7.969
23.1538 -32.891
24.9826 -27.570
30.4768 -28.951
32.0566 -21.551
50.1026 -32.104
56.9297 -4.562
53.0295 -20.907
55.0689 0.010
54.8819 9.335
45.6564 -25.796
36.0326 -20.194
65.7152 9.843
61.7346 2.465
67.2375 -14.284
48.2401 -18.675
54.1566 -16.162
66.0282 -7.354
36.1043 -25.955
58.1222 -2.663
50.0961 -28.607
61.6933 -7.178
46.7529 -35.425
46.5756 21.736
64.4518 4.799
72.9427 -12.243
68.6534 -2.327
38.0691 37.104
57.4511 9.376
49.178 -8.497
63.678 11.971
45.8143 35.071
17.9555 37.783
34.2711 31.207
41.7098 20.073
53.7395 20.231
34.692 45.963
57.2971 27.292
59.5067 30.505
65.9142 28.661
49.2924 0.205
42.8516 -15.599
44.3371 -10.637
37.4321 -33.417
51.1745 -18.209
25.3727 46.273
36.819 42.133
63.2655 36.387
36.8903 47.472
46.8238 37.464
27.0133 19.698
8.23602 39.629
15.4686 45.802
56.3701 30.301
31.4911 43.429
25.6668 49.674
40.9843 19.302
43.9444 36.694
36.4897 -3.450
42.6133 17.722
51.8347 25.223
49.2403 4.595
60.5625 34.007
64.8139 5.102
50.9766 38.900
71.5082 11.584
42.838 -12.942
50.4801 -20.892
55.2339 -1.864
50.5343 34.881
51.5486 19.899
50.1383 30.418
43.9567 -4.202
47.2904 -32.111
42.1955 -13.460
43.4353 -17.670
50.8687 -17.735
55.2755 21.899
67.6769 29.517
59.263 -7.465
27.4991 -6.411
45.2234 -10.705
38.111 -13.102
43.1794 19.326
59.9867 21.418
47.0254 35.371
65.4642 23.853
50.965 -21.108
51.6295 -14.288
59.9474 -6.002
71.0801 7.208
63.4434 26.481
68.7451 16.046
57.9247 27.439
62.4134 30.681
54.9408 4.586
27.0977 41.198
49.8245 30.067
61.1555 8.002
46.8246 33.981
49.0064 43.127
51.2568 36.122
40.5874 37.610
51.1217 27.029
56.3799 14.156
75.5572 3.203
54.6258 -19.163
38.9236 -35.976
49.1202 -3.699
55.3841 -19.570
47.0626 -24.825
62.4948 -17.929
31.5018 -40.066
31.7702 -22.606
27.5557 -29.817
41.6677 -19.953
53.0903 16.294
37.2553 38.535
69.5005 23.573
51.0319 15.299
57.7409 3.774
48.4354 -24.988
66.9062 9.398
45.1889 -22.476
58.1331 -5.985
50.9689 -12.749
44.748 -13.164
60.6886 -14.558
55.4984 -16.484
40.4059 18.429
40.6745 11.226
39.0288 35.361
64.0109 20.233
62.6655 32.327
35.3 31.654
57.9941 47.330
60.2797 34.701
54.3252 33.088
49.8254 38.135
40.6875 35.344
54.8141 33.067
41.1395 33.643
21.0848 50.549
47.1221 30.053
53.8992 18.628
60.4871 -13.751
59.1477 -12.804
32.7101 -30.162
39.975 -36.561
45.3045 -9.961
48.1851 -12.708
48.4544 6.245
44.0398 35.061
57.8961 21.987
74.6972 10.818
61.6591 28.700
35.1297 49.369
37.5219 33.887
45.1314 25.753
43.2133 44.912
60.8062 36.750
66.0965 26.217
59.4925 16.475
54.4856 -9.652
68.6126 -2.345
43.2607 -27.937
64.3436 -18.023
61.3764 3.026
69.7684 25.472
60.373 22.780
41.2253 52.349
32.4326 27.046
49.3485 22.274
63.6686 18.224
68.3636 29.301
50.5598 -1.413
57.2666 5.432
53.9993 1.202
28.8744 38.732
36.4328 33.260
39.746 39.679
48.9662 13.417
39.7538 -27.375
48.6399 5.170
46.3535 5.582
59.8552 18.922
55.2308 35.516
33.8005 38.370
59.0607 27.480
50.3776 -0.820
49.6377 9.616
54.9579 -20.881
55.9483 21.246
45.9624 19.230
53.9156 28.524
59.5797 4.400
58.5563 -16.704
43.1937 -29.884
56.5571 4.828
59.7153 -3.323
66.6133 15.202
43.9787 -16.823
46.4056 14.742
37.677 19.082
32.3248 46.371
34.7625 32.401
29.9031 42.474
42.5548 35.595
41.5189 27.922
49.1487 46.670
39.3489 39.419
43.1452 43.454
32.8666 38.885
63.8915 23.242
32.318 45.956
41.8275 42.206
34.5844 15.407
45.3264 -20.005
48.872 30.309
18.327 26.000
43.2494 36.228
58.1513 23.104
40.3712 11.876
68.6305 28.777
40.4564 46.949
54.8279 42.111
61.4511 -2.701
51.824 0.204
53.9539 -4.028
67.8544 12.952
51.8132 -7.003
56.1485 -13.257
56.855 25.595
65.6388 4.357
70.0708 5.243
50.1087 9.951
65.2136 8.009
73.7414 5.536
44.5713 36.902
61.9537 -1.216
60.7862 2.143
35.9639 -26.292
63.5388 13.920
50.4852 24.741
34.5849 -25.672
45.6462 -22.546
45.8237 -9.996
59.3279 7.618
62.8397 31.824
71.929 0.859
69.9827 15.010
31.3871 -12.649
34.7239 -11.753
74.5592 16.731
38.4733 47.830
44.1534 44.546
39.5051 32.029
38.512 42.052
42.5276 39.020
57.2924 29.393
69.1366 23.364
53.3301 -30.532
39.3784 -12.812
43.5597 4.586
59.952 -15.748
66.1253 19.086
46.1565 0.969
50.3338 -1.278
39.3714 -27.999
49.4542 -27.119
49.4368 -12.152
57.025 -20.685
53.7699 -2.592
39.4614 -6.375
47.8565 6.514
54.5341 4.670
32.5074 -14.707
61.7869 -14.102
47.8283 -31.726
65.0274 -9.530
58.9426 4.868
51.5124 31.992
42.6203 30.437
35.6858 36.174
59.3272 1.637
48.4892 -4.990
65.6311 -7.451
50.7418 -5.830
66.23 1.058
61.0791 31.149
37.3089 41.738
53.6429 35.556
56.3104 4.150
62.8732 -6.212
54.0986 33.596
43.0579 38.316
28.8697 35.862
51.064 22.138
62.6928 26.142
55.8974 23.440
68.3679 28.105
56.0123 29.697
57.4943 16.749
64.1173 12.287
54.7678 -1.733
53.9998 27.885
24.6902 38.421
23.494 35.241
48.0264 31.228
60.7018 19.316
73.9956 9.292
50.2447 18.686
40.8108 36.615
42.0775 45.315
60.053 35.984
59.0874 1.705
58.7371 28.690
46.7966 19.122
39.6145 31.060
48.1622 38.727
61.2121 11.942
69.3789 6.800
71.8028 5.043
48.3942 41.169
68.0466 24.565
67.4662 -8.874
37.6209 38.333
42.7701 18.496
41.5479 -6.746
40.9578 22.492
47.7775 34.236
47.6834 4.476
42.8408 40.661
55.7328 25.672
47.1874 35.552
49.2309 34.859
37.8958 45.986
56.9158 31.418
67.5999 31.471
45.148 42.043
58.5845 19.788
53.9693 2.896
49.2377 19.969
21.8357 32.618
44.7791 13.980
59.4298 -8.266
50.9304 29.503
43.7792 -17.045
63.7073 -3.369
61.3679 -20.104
36.5525 9.271
44.5011 24.647
43.9084 35.038
42.2524 42.035
42.4785 38.717
41.3065 37.923
59.9443 33.160
53.7002 -6.063
52.9377 2.495
53.3241 -6.731
63.541 4.231
63.5451 -26.580
52.6139 -8.351
52.3972 -10.095
57.9052 -6.389
48.3876 -18.873
41.3229 -38.672
52.0424 -11.006
42.6622 18.688
36.0533 16.787
40.0113 -16.331
48.0894 -24.277
29.2917 -31.189
48.7884 -22.960
70.9616 -8.934
56.1055 -21.558
49.586 -7.375
29.4225 46.540
36.6391 25.233
45.2746 21.108
49.3789 5.690
50.1433 -10.666
47.7343 22.626
46.2228 -8.570
58.431 6.645
50.4589 25.843
47.4425 23.024
45.0449 30.329
68.0855 9.063
51.4006 38.829
43.5584 30.631
45.1323 48.279
40.5032 44.147
42.4868 37.813
53.3935 20.996
36.8359 44.715
52.5856 35.712
56.4436 38.915
55.1784 41.083
41.2076 42.979
36.7316 34.653
57.4075 26.578
60.6524 18.874
69.1582 -4.803
59.8613 27.679
45.2092 42.113
71.1908 21.729
74.1943 14.567
38.4676 -27.365
53.1239 -30.179
23.7747 -26.567
40.9482 -16.904
45.925 -15.925
60.2441 -12.648
65.1483 -23.680
25.8635 -18.953
22.6522 -33.237
52.48 -11.371
43.487 20.229
34.8528 12.901
46.2453 14.192
59.0353 19.834
53.9764 29.831
44.5925 3.394
58.1337 20.482
54.2811 5.024
52.7768 -4.789
55.7159 28.699
50.7723 27.465
36.477 -10.434
58.0775 -1.600
48.2157 -19.611
60.0821 -16.716
54.1502 -9.674
53.6868 -12.481
74.0449 7.781
62.1797 2.955
60.6936 14.564
69.8687 20.588
60.1394 37.633
42.5054 29.689
47.3446 33.424
40.067 38.180
35.872 41.297
27.2445 32.767
41.4297 34.134
38.0931 33.530
25.973 42.221
36.4663 40.052
49.0482 32.400
57.7527 13.105
34.7219 40.125
39.9086 28.871
36.3459 39.855
39.8918 34.522
68.0825 29.393
50.8806 36.160
53.4777 19.505
62.1058 23.820
45.9462 35.133
47.142 46.831
17.2223 37.167
57.4838 -18.565
64.1986 18.894
67.1231 11.954
34.6651 -22.780
62.033 -16.314
52.3918 2.898
70.5368 3.841
26.3971 -26.957
43.8724 -6.250
48.2391 3.974
38.7142 24.782
60.693 23.182
39.0916 -12.793
59.1136 -19.708
51.9361 -27.756
62.9455 -16.515
65.769 -8.638
40.8794 19.821
16.8168 51.836
45.848 44.124
46.9564 7.145
32.176 -20.241
60.2406 -2.487
46.1597 9.684
46.5909 42.324
50.7367 36.546
56.3823 11.139
39.0521 1.021
27.1956 37.859
31.3034 35.959
24.4264 48.912
58.0018 -4.826
52.9489 -9.468
25.5678 3.079
55.4643 0.702
46.6997 18.600
33.3135 48.593
17.9444 39.878
49.801 13.800
46.4776 36.888
60.0376 11.646
65.3436 28.097
56.6135 -1.175
59.9122 -4.024
56.1635 -0.921
64.0415 -7.370
41.858 42.208
15.7492 40.547
69.6535 16.246
64.4524 -0.513
60.8939 14.490
64.8798 4.237
51.0692 -16.488
56.7632 -24.277
60.3076 18.518
58.9673 3.892
62.992 6.555
60.8054 21.134
57.1293 2.636
61.9742 -2.312
55.0123 -23.410
44.5068 -22.605
50.4735 -33.383
54.3201 -4.959
31.0205 -32.504
41.7177 -24.917
51.4396 -18.856
66.039 9.165
67.3064 21.644
29.7801 38.823
44.7261 37.756
40.0563 18.238
60.02 37.287
70.3601 12.851
54.4517 -26.283
52.6807 -28.986
46.4972 -24.610
55.5626 -34.673
68.5091 -6.018
34.6278 -30.654
42.808 -16.047
50.8267 -15.404
59.6083 -12.718
58.1731 22.251
34.284 36.742
17.5726 44.272
32.5923 22.697
49.0976 42.125
43.2379 9.614
34.0183 36.086
57.7005 21.187
53.5079 7.641
56.3826 26.417
64.6825 -5.300
62.8534 -12.414
50.6837 -22.903
58.6848 -10.147
40.6951 -30.855
33.9752 -23.485
37.4415 -23.712
46.9064 -31.962
21.5537 -20.752
46.2201 1.120
20.7496 -20.636
53.6986 -11.717
56.0472 4.604
51.5433 11.758
53.3102 22.012
38.8672 -0.415
46.3841 26.747
60.0207 -10.549
43.1819 24.410
37.479 22.719
44.441 12.674
36.3573 37.478
46.0016 37.105
49.2411 13.076
46.3046 23.771
61.9771 18.844
43.5223 -16.981
53.1113 -12.119
50.8874 24.958
61.6446 16.875
47.7558 -10.294
68.003 22.965
43.9648 47.910
49.3787 46.147
23.6417 51.048
38.233 44.003
56.0256 44.429
42.3949 25.672
52.4463 1.188
48.1824 -7.282
35.435 3.295
37.2085 18.775
60.7732 28.603
50.3737 -9.678
27.2416 32.687
34.1891 9.392
40.8671 10.580
69.9277 5.267
53.0369 -7.207
56.8164 32.988
32.0947 21.092
53.611 -20.317
55.1599 27.424
53.7948 15.064
55.3442 6.298
35.4641 23.529
30.6232 46.880
53.309 4.790
50.3103 36.315
59.6352 28.797
60.9669 28.188
66.9474 18.055
60.2236 -8.231
34.1334 43.540
53.1273 30.029
45.5514 35.453
26.6697 32.291
63.5745 11.970
35.8299 -33.044
49.8346 -20.248
64.5587 -3.681
25.4878 -18.050
37.245 -23.345
55.3412 -16.832
58.2862 14.465
38.0044 -14.287
43.1909 -6.546
42.482 -17.936
47.9984 -26.240
64.4286 -23.493
62.9356 5.324
68.2743 -7.353
61.7552 -23.385
45.6252 -22.771
53.7485 -34.946
57.6016 -15.602
35.71 -23.231
23.5518 -16.437
62.4387 9.687
55.6505 31.022
46.8971 26.781
12.2535 37.044
22.4985 41.721
48.9511 37.883
53.3187 42.383
51.4737 5.070
51.0498 4.071
68.8875 5.371
59.8698 -9.058
59.8125 -6.499
45.2976 -15.226
39.7551 24.787
43.5366 2.670
45.8685 38.123
43.8929 43.793
48.4783 31.814
46.1038 42.822
42.4804 33.038
34.4161 42.856
27.0517 22.948
56.9229 36.697
54.6197 33.103
67.7833 -1.248
63.9705 -11.729
66.0311 -23.110
48.0604 -30.572
38.6616 -29.126
65.5767 -16.705
59.0365 -3.274
72.1213 12.267
35.5766 25.726
43.8043 31.357
54.0348 13.648
57.2918 10.127
54.8809 -24.708
54.4466 -25.613
43.9756 -34.490
47.8641 -25.363
57.3841 11.605
61.6195 -0.068
45.0365 -14.549
30.7508 -25.780
57.9779 -17.854
51.7916 -29.031
59.2677 -22.107
30.1988 -12.242
55.0639 3.132
53.9672 14.091
55.5788 -1.466
52.6018 37.980
28.2374 -22.243
59.2396 7.626
33.6439 38.384
24.8007 26.324
37.7978 45.537
29.8676 21.311
47.1731 33.716
48.8937 34.347
41.2936 -18.496
55.4709 -28.410
39.348 19.308
31.677 34.567
44.4985 41.412
33.5214 45.495
57.7431 32.393
50.1897 36.137
60.8217 13.424
38.2297 23.836
44.5361 15.892
44.2209 13.321
52.2232 -16.560
47.2968 -9.445
40.8356 -16.491
55.4721 21.863
44.6303 10.893
46.3164 34.452
24.815 32.612
49.7197 -11.753
47.3085 -25.384
49.4165 -37.231
51.7371 -3.497
45.1495 35.830
62.9015 24.660
56.9969 -0.667
66.386 -5.095
65.5903 22.177
66.7634 21.208
50.795 29.256
46.059 42.770
44.6477 39.568
50.696 19.201
62.519 -17.530
56.374 -2.037
38.3947 7.007
46.0021 1.603
64.691 4.784
61.2329 16.377
55.1824 -12.172
53.2053 -20.793
26.9878 -31.445
43.2485 -22.212
31.8592 -35.050
52.3314 -24.325
47.8081 -24.112
24.1872 -33.107
33.2483 -23.361
46.4309 -31.598
54.7538 -25.460
54.9441 -24.218
22.394 -35.517
63.7039 -12.525
43.7549 -29.248
52.2794 -4.102
45.8614 24.276
65.1998 21.321
42.6177 52.234
26.9719 48.711
16.4222 39.456
23.0585 30.329
30.0717 37.205
57.7875 37.321
43.8205 50.715
26.5135 32.824
40.8785 44.573
45.5534 35.982
34.4422 28.740
58.0228 -7.739
52.663 -8.100
64.0124 -5.508
46.1537 -15.941
22.5174 -28.812
42.7778 -10.497
43.8214 -27.086
25.036 -28.258
49.4287 -9.991
51.7324 -19.462
65.1183 -0.137
56.8234 -7.823
69.9423 -3.551
65.4629 31.530
55.9689 27.609
46.9939 37.852
40.367 42.037
44.3399 27.807
5.33486 30.198
67.9175 -9.010
70.3572 8.860
37.7942 44.207
36.9391 22.032
34.083 26.879
28.0077 33.873
38.8398 32.966
49.5687 -2.795
51.4973 18.270
45.0207 35.386
38.5876 31.970
40.9169 41.905
58.2015 33.522
54.7792 28.349
44.7217 42.037
33.5967 43.453
46.9969 46.082
45.8256 43.123
27.9236 44.629
39.4935 25.851
66.3455 27.198
24.8021 42.009
47.3379 30.952
52.8696 -7.857
34.9388 46.678
51.1124 6.480
49.6868 -9.385
62.1226 -14.616
68.1355 14.241
66.8278 -4.789
53.2782 15.845
59.8198 30.337
42.8343 35.640
44.7125 36.967
55.8656 23.084
59.5895 38.503
66.0019 25.358
67.3681 3.773
65.4585 -18.502
56.4156 -23.373
60.68 3.974
50.1471 -5.423
51.3492 7.151
46.9404 26.784
64.3501 -4.149
70.8071 -8.882
49.0464 -17.114
35.0465 -18.947
38.0331 -3.918
46.1231 22.106
53.6743 7.745
51.9849 -3.170
21.3473 16.009
39.0681 32.082
47.3142 26.180
55.539 -15.196
24.708 -14.768
62.4234 11.671
65.2563 6.520
55.6098 13.851
55.6517 11.241
38.9101 34.616
58.6425 25.126
56.3995 37.311
16.0965 35.820
5.59133 35.296
60.6923 -17.981
62.7654 -15.586
60.4618 32.698
69.182 15.714
40.368 42.345
53.2836 29.788
35.6496 4.570
45.4112 26.637
54.0015 15.027
56.6283 26.814
29.6837 -19.048
61.2348 8.729
57.0592 -2.405
50.3412 -11.508
54.4349 -18.112
61.1161 -19.984
48.3984 -18.838
46.9625 -17.411
66.1955 -11.811
72.1988 12.062
44.254 -26.125
39.8079 27.932
34.6095 45.550
36.4284 42.384
45.3585 -6.995
69.7214 2.417
65.4565 -1.896
58.2609 3.254
65.2692 0.667
63.3434 10.411
56.0488 10.040
31.6434 12.977
46.6214 -19.009
64.0798 -12.754
65.275 9.645
58.5861 32.058
45.3066 44.868
62.7971 4.342
40.6271 -4.572
68.1956 28.255
43.1243 27.254
60.5077 15.629
60.0337 15.209
63.444 35.183
58.0109 20.398
55.5498 32.134
53.8819 28.669
69.7431 6.700
49.6951 39.797
54.9048 25.610
57.366 22.007
72.3564 8.862
49.968 21.333
59.5241 -4.757
59.3576 6.593
59.7716 -23.638
55.4257 -15.806
42.1678 -25.843
55.7617 4.901
44.3204 32.967
55.5888 13.221
59.1433 15.363
50.5831 34.694
30.1467 36.103
52.252 32.189
51.3304 12.301
43.4922 31.348
49.3736 45.628
49.245 40.767
36.0478 37.624
64.6066 14.810
58.8761 7.913
21.3178 46.173
12.0916 36.958
42.6583 26.710
23.5135 45.782
31.672 41.554
43.6067 38.659
47.9304 36.875
46.5384 6.582
54.9041 32.573
48.3343 16.966
70.7475 18.596
40.6008 33.473
54.0773 17.430
44.6765 -4.111
68.6854 2.382
65.5813 -4.379
58.1838 26.711
15.3427 40.886
39.055 22.236
44.4813 41.473
54.3902 8.880
40.1506 -10.988
54.1117 -23.325
30.5316 -28.810
41.3647 -40.784
54.1175 0.057
67.4348 17.212
55.9693 5.731
61.8672 -9.102
54.8356 17.559
64.626 0.449
54.6505 -0.916
65.9821 -1.089
48.0416 1.931
42.8917 -2.471
40.7064 21.860
52.9532 3.189
63.8147 13.859
47.8155 -17.385
45.2236 -30.395
28.9746 -28.631
44.9035 -19.512
52.248 -30.793
49.8417 -17.639
56.7293 -16.181
56.5114 0.170
54.9828 38.234
68.5132 2.395
46.6772 34.316
41.1035 17.634
22.4502 43.802
42.3804 40.383
42.7381 35.551
54.7283 22.732
49.7257 12.288
60.9459 16.418
40.606 36.595
43.554 39.797
53.2745 40.204
44.3615 34.841
45.6107 28.874
36.1638 44.596
42.3287 30.125
24.4675 42.745
45.919 44.426
33.6191 37.333
44.9006 38.500
45.5066 18.221
54.4788 -16.615
41.3967 -8.737
43.719 -34.455
44.086 -14.205
30.4518 -29.062
43.5581 -13.256
52.225 -10.210
43.4985 -18.291
19.8266 -19.069
33.1254 -30.167
41.763 -21.315
25.8739 -19.039
64.9348 20.735
58.4302 18.648
50.0722 39.068
30.2017 39.967
11.569 26.951
28.8656 39.707
50.4329 31.728
42.9586 44.530
45.6554 26.131
47.0407 20.543
38.8359 -18.261
53.8762 -3.796
60.9361 14.566
64.7985 27.182
73.2953 15.278
45.1868 -22.703
53.9838 7.915
63.021 6.592
50.3361 -19.268
52.1943 -23.990
53.0593 -20.327
66.639 13.372
58.1943 -6.492
29.2652 37.533
58.7678 23.944
69.4113 19.029
39.5232 -22.324
52.6668 3.974
67.3111 19.554
38.4604 33.516
52.41 28.322
39.6683 40.160
57.691 13.883
47.9543 -6.328
46.1175 12.663
36.6481 49.171
44.351 39.596
31.0583 39.063
55.5963 36.235
34.6496 41.351
63.1231 30.171
27.8727 32.971
45.2134 -2.286
44.6698 35.817
73.2784 12.398
46.4278 41.863
67.4336 15.003
28.3357 -17.973
39.5294 -20.070
56.0927 -5.992
48.828 -7.898
61.5668 -11.864
63.9215 -16.826
45.2057 -31.938
60.601 4.325
48.9151 -14.230
44.3059 -23.843
52.4264 -15.868
37.8763 -14.483
50.3575 8.517
57.9552 6.636
60.6341 -10.245
56.2237 3.501
51.1959 9.228
42.3268 19.590
32.372 43.584
48.4763 9.365
62.6373 12.264
55.6971 0.442
67.2005 1.074
35.0689 47.519
41.6432 41.752
49.206 43.539
49.7186 21.301
60.5747 0.313
47.3846 7.841
59.1687 8.183
49.1607 -14.685
28.5438 45.714
54.8047 -1.976
39.2926 35.999
48.6428 8.966
60.9053 26.681
56.6557 3.323
44.9413 4.268
51.8765 7.286
67.533 26.801
57.5392 -21.503
54.5511 -12.823
43.9563 -22.477
57.9848 -7.755
55.0895 -14.177
52.0832 -26.673
49.222 -25.859
49.4392 5.320
51.507 24.608
44.6177 10.437
66.9575 18.289
53.2025 33.816
53.1376 41.472
66.3418 25.671
54.4063 33.790
28.0838 48.079
19.2082 39.407
31.7996 38.691
35.9882 21.368
38.4141 42.935
62.7889 33.350
51.3174 45.678
46.2451 35.500
24.9425 40.513
33.2884 30.124
33.4664 46.910
50.6392 22.296
59.0439 20.039
56.0666 -6.192
67.1296 -11.423
36.2496 -27.600
52.7651 -28.400
57.6003 -17.287
49.6428 -12.804
56.1181 15.682
45.9284 36.443
67.0634 20.165
61.0991 33.163
59.7568 21.065
73.4444 11.717
51.7694 37.718
56.3205 26.398
52.8735 -13.951
38.8521 -1.559
25.15 -20.988
53.11 -25.759
50.047 -19.425
53.7985 20.379
40.6251 28.053
31.3597 37.387
50.438 32.110
38.3033 24.144
46.6744 2.323
34.6238 31.259
45.2668 37.158
42.452 47.811
31.8631 30.817
33.5614 18.343
42.4984 3.929
57.8097 -14.337
41.0267 -3.438
66.7501 18.888
45.1096 42.767
52.1255 -15.290
51.7727 7.377
58.2315 4.338
41.9025 -7.099
42.7142 -6.707
47.0474 -35.948
58.2655 -11.036
52.5651 -26.574
44.5826 14.557
48.9791 -4.209
60.5433 13.405
71.5784 -6.326
53.1231 31.281
51.6751 4.586
47.2758 -13.009
35.2119 31.186
16.9923 39.708
44.9527 -0.333
51.8715 6.808
47.2273 43.533
58.9252 21.601
67.7392 -8.659
38.9992 25.020
36.9457 34.430
62.7763 28.914
53.8883 -24.651
56.9333 -0.651
46.6198 -18.064
50.527 -17.957
51.1978 -25.075
54.4396 0.486
58.2595 22.551
54.3122 21.536
49.0401 45.597
71.4954 11.525
68.4187 17.758
47.0162 18.827
53.0056 -1.935
70.2795 -0.901
66.1521 11.796
64.7951 8.268
45.8279 -20.776
27.2841 -27.468
55.3489 -25.062
69.8682 -10.115
46.1928 -26.339
61.1721 -9.341
54.3603 14.075
61.1813 -1.465
47.5289 -17.330
41.0961 -11.679
40.9978 -23.294
62.506 -7.534
68.5711 -6.283
64.7927 22.956
54.9812 -10.027
67.4363 4.001
51.3166 31.339
46.0119 38.388
42.5297 41.370
44.3731 34.120
63.0358 10.894
52.3254 14.020
43.8505 -12.435
47.0562 2.210
33.3502 -22.863
42.0728 -27.056
47.0163 -12.977
37.1317 -13.880
56.0407 12.613
54.8234 -10.103
49.5175 24.427
44.4657 38.518
51.7008 -14.511
54.4896 -1.152
66.0944 22.563
32.4603 44.166
36.108 36.191
37.7228 47.268
48.2807 48.373
53.1083 39.139
64.0762 24.914
53.1874 5.424
64.8748 -0.155
50.5135 8.457
61.0227 24.144
66.7596 -10.115
31.5566 -37.276
54.1548 -1.356
44.5516 -15.683
51.2348 9.770
49.5998 22.511
36.4344 -23.122
64.2617 -12.983
48.3358 -25.107
50.8588 -15.206
72.9825 10.044
36.3791 -28.950
50.3424 -21.349
71.5276 -5.032
67.6914 27.732
40.4807 29.619
53.9657 36.353
62.8217 -2.425
50.538 18.480
28.1909 46.095
59.4548 37.503
50.6144 22.285
27.8161 42.341
47.8317 33.274
31.889 30.927
6.00099 41.631
51.02 -19.438
59.0047 32.992
34.1978 39.649
52.4803 16.680
56.2891 13.632
27.5416 36.203
40.6603 35.299
49.6652 46.052
40.2806 22.845
51.146 0.029
29.8739 52.441
44.4559 0.869
43.0276 -22.291
61.2902 12.501
59.7447 -5.760
47.0475 -15.203
58.9008 -14.215
53.9191 -22.430
57.3187 -18.400
64.7977 7.631
54.0581 26.160
60.6663 25.857
73.1379 6.811
55.2179 -14.111
23.9308 -20.220
34.2434 -28.494
65.369 -3.885
47.373 -27.184
35.0482 -29.980
57.1585 -14.585
41.0909 -5.996
44.3059 27.171
52.3907 34.947
68.6496 21.337
58.2419 17.886
59.017 7.119
55.5054 26.409
59.0654 -7.114
21.4781 -11.966
59.1872 31.909
48.8764 28.695
42.9378 38.416
59.9812 4.735
53.5208 -3.828
66.4183 9.911
69.5844 9.816
56.3052 16.265
30.0621 41.234
42.6044 44.160
43.5617 43.821
46.7091 34.006
51.8402 3.432
73.3709 1.647
71.0701 -7.736
28.3402 -30.391
38.6088 -19.536
38.7749 -30.226
47.8653 -12.792
65.972 -3.221
60.9362 18.694
50.0809 35.261
66.7366 5.298
60.61 4.240
52.6465 13.990
47.4211 -35.878
46.5169 -39.213
43.1659 -6.915
50.63 47.967
42.2625 51.398
45.9654 38.518
59.1203 27.664
39.0341 34.378
47.8699 41.906
49.8312 39.185
49.7408 29.522
46.7125 33.287
40.9099 45.526
25.4872 28.176
50.2233 43.603
49.7317 27.638
53.5541 1.680
60.8161 31.783
62.7979 10.663
68.1415 -9.165
41.721 -11.190
50.5512 -10.647
52.3198 31.656
36.6579 -11.608
35.3274 -13.268
64.8051 -21.121
36.6752 -19.495
48.5118 -20.700
48.4777 -1.596
50.5803 -13.974
54.623 24.538
58.5449 24.990
58.6029 37.236
44.5091 32.822
30.5262 38.476
45.3516 43.901
41.4066 33.015
58.9696 31.687
72.0686 -5.735
67.9179 -0.580
35.681 -7.312
57.3785 21.434
66.311 10.971
70.1198 9.873
66.6161 5.839
40.323 -31.282
45.5814 4.648
66.1532 26.675
53.3164 13.263
54.1432 24.383
30.2401 41.486
37.8926 -1.235
62.7964 10.540
60.8111 11.742
37.8106 6.199
44.6792 -5.415
56.971 3.426
48.1564 15.433
44.2476 -23.901
54.7878 12.236
52.3433 20.745
73.963 -1.000
27.402 -26.462
48.9862 -6.326
57.4183 -15.483
53.4207 -7.040
62.6204 -18.486
65.1388 -7.286
22.5466 -24.929
71.0946 -0.674
58.4513 24.399
51.1928 22.738
58.9532 30.532
64.0235 -14.165
44.7788 3.152
43.6609 -10.341
46.2004 -30.725
44.3254 -8.520
62.3669 -11.391
61.0154 0.980
53.5392 11.252
37.7074 41.786
39.0673 47.137
38.1505 31.376
60.5078 21.016
54.0027 24.183
59.7525 32.926
68.8688 -1.937
42.6775 29.843
62.3349 24.668
48.6868 30.489
46.609 42.290
35.1265 33.270
51.5371 -22.367
52.4198 -15.787
49.0456 -21.437
34.2856 -5.794
47.1388 11.751
47.3776 -18.470
38.7769 -22.610
62.8366 -20.578
41.1639 -10.560
16.4402 -26.399
46.7102 -35.384
57.9966 -7.104
41.1998 18.594
30.5714 29.495
43.6407 -0.628
40.3985 -29.809
25.1889 -31.738
54.2933 -19.135
65.3048 -11.379
56.501 -8.589
64.453 -12.042
51.6484 -8.503
22.0815 -16.090
46.862 -29.340
62.2411 -14.676
34.645 -21.606
38.0664 -33.408
53.716 -24.630
67.5792 5.401
57.2646 1.446
41.7323 -19.790
57.8161 -11.874
42.8151 -30.356
63.8719 -15.814
57.8602 1.299
61.6515 11.753
43.2439 36.281
26.2987 -7.184
59.875 21.181
71.2708 -5.957
64.7629 -12.004
46.0451 -9.171
51.6535 -22.215
43.44 -6.427
69.488 -3.599
58.7434 14.915
66.1525 -0.019
60.6813 22.749
76.0934 6.039
61.4049 1.501
51.23 -8.643
57.0946 -13.929
55.0178 0.624
38.4007 -29.500
42.5128 -21.016
61.8247 7.660
69.5819 -3.848
34.4505 -30.574
37.7985 -32.560
25.4284 -15.970
49.2221 -5.297
34.5566 45.140
38.3567 35.315
59.7786 30.940
62.7345 -6.706
62.0314 -12.844
40.8532 -12.215
54.8232 -13.287
68.1758 0.385
43.5711 6.747
35.5376 3.768
33.0866 7.217
55.7447 12.756
43.8101 32.424
56.234 30.719
55.5362 25.043
58.0349 20.399
62.1707 24.658
49.11 36.712
45.2366 26.382
47.1239 42.093
52.4077 -11.267
53.435 -21.658
57.2779 -16.470
43.2183 -16.305
30.2304 -17.263
60.7025 9.477
56.2111 24.469
41.48 26.009
52.4523 18.609
59.3736 -16.686
42.7924 7.626
37.1128 -15.542
51.0098 -8.703
58.4025 10.968
64.4967 26.297
43.978 31.893
40.2109 37.172
49.214 31.404
47.8819 -7.279
58.838 -12.204
41.3687 -33.919
52.7583 -7.389
51.0942 37.756
37.1465 31.493
43.2168 13.808
43.6565 34.080
33.4134 23.414
44.0188 8.900
52.6279 -3.068
40.8702 -32.783
38.8822 -23.036
59.1033 -7.869
47.3024 -27.509
50.6786 -28.451
56.7065 -19.996
45.6918 0.858
42.2152 -22.402
38.1018 -31.442
60.2106 -7.835
55.4634 -5.675
27.376 -37.898
15.5314 -32.477
54.5415 -2.588
38.5175 9.851
34.9975 34.869
70.6076 8.153
44.1651 13.776
60.1599 -15.268
63.4187 28.430
53.5106 23.451
51.0374 -20.913
43.061 -18.360
52.2221 9.570
47.8788 -28.904
28.353 -22.506
54.5132 -18.386
28.6428 -27.085
57.0024 -20.752
51.3464 13.388
28.1822 39.937
30.9267 38.167
31.5615 39.844
37.4042 35.275
49.4337 35.419
41.7092 -4.083
42.6299 12.424
44.6185 2.494
49.2331 -7.306
55.6428 -10.239
55.7339 27.600
53.6983 20.639
41.8374 28.447
59.3499 -3.287
42.6086 20.719
54.9208 32.173
50.2368 3.424
43.0431 9.688
69.1872 1.589
48.7079 -24.910
40.4482 -25.476
33.9619 -16.107
40.6286 10.073
31.257 19.703
51.0585 36.290
5.96486 30.421
66.6209 12.108
72.3061 11.810
31.9636 3.118
44.46 23.762
47.0848 32.923
18.7968 29.382
34.4741 42.989
48.4547 35.635
32.2677 34.941
41.3921 -23.207
47.5021 -18.181
30.4425 -23.266
49.3042 -14.256
43.1052 -32.644
48.9194 17.933
56.1505 33.404
30.6342 42.437
37.8588 0.829
42.253 6.258
50.0605 9.965
49.7314 -20.980
40.6218 45.437
33.628 34.678
51.8045 28.578
68.3364 14.522
44.9894 49.644
34.1433 45.000
46.1292 32.185
53.1002 -13.873
64.1168 -0.899
48.4021 -3.443
74.0585 2.781
50.3891 -0.091
46.8756 18.630
53.3968 9.471
36.9043 -32.848
45.2668 -29.956
59.4217 -9.464
71.7701 -17.489
52.0995 -22.639
49.9244 -15.381
32.5606 -31.584
46.707 -26.970
24.4264 -32.538
31.3739 -27.303
38.4851 -6.103
62.4997 -12.086
45.8723 36.501
51.7008 39.167
45.399 17.561
58.7687 11.276
46.0053 -6.668
50.3375 -3.897
35.1042 -27.973
32.5966 -29.756
43.0151 -28.235
32.2506 -34.725
47.9283 -9.153
39.6425 12.412
54.112 29.017
38.5717 39.438
19.1718 38.486
46.22 21.198
74.4159 10.896
64.2631 12.090
62.6543 -10.579
57.5018 -21.093
60.7889 -17.095
49.3494 14.306
35.9335 37.613
42.7833 26.542
70.1707 5.376
46.0592 33.777
65.7494 21.917
62.9771 -16.975
37.6527 -30.227
40.4774 -21.645
56.1685 -12.822
53.7602 -26.272
46.8656 -30.196
49.6998 -17.865
59.7102 -17.069
34.6399 8.538
49.7328 27.615
62.2312 28.844
39.3631 31.460
32.8466 52.114
39.9327 43.368
65.7493 10.671
53.0346 -18.765
60.2327 -22.542
51.9111 -14.526
49.1818 -24.491
68.1618 -16.488
61.2969 -3.944
59.8539 -8.705
67.2795 16.306
38.8303 37.888
52.6632 33.844
32.5468 36.101
43.2739 44.733
52.2791 36.840
50.948 29.861
25.6516 33.432
25.5498 34.775
36.5398 47.602
32.4285 33.744
18.3786 37.410
24.9014 49.272
28.4901 28.850
19.032 43.243
51.9412 42.371
47.8807 21.175
45.7182 42.616
48.3567 33.354
34.7485 44.420
43.0097 43.353
26.4853 46.662
25.5624 43.506
44.7142 40.378
61.3792 14.104
57.5205 36.170
51.6895 43.638
14.3809 38.705
28.5427 51.426
43.8404 43.165
44.8384 32.425
26.5582 44.042
26.8696 17.746
55.0623 20.548
60.9898 6.624
44.3955 -4.342
44.918 8.675
60.7088 1.839
32.7305 33.880
43.3112 18.965
32.8776 44.194
47.5878 40.525
40.5019 43.355
45.9914 39.210
38.5962 41.029
45.2838 40.406
64.3338 -5.015
47.2418 11.910
49.4387 22.291
40.1049 -4.895
52.234 -12.778
54.4744 -12.274
52.32 -7.145
38.14 -14.913
61.2377 -7.305
58.0518 -11.520
42.329 -22.760
16.9306 -21.987
36.4804 -22.349
48.0141 -37.562
55.3624 -23.688
31.2867 -16.774
47.7422 -20.494
71.5391 13.323
62.5254 18.595
74.2542 6.719
66.4472 6.227
57.6981 29.267
54.4433 34.948
41.606 28.490
57.966 23.587
34.5634 23.675
54.6437 6.739
24.4898 -24.783
51.3433 -26.727
44.75 -35.536
29.2696 -38.258
59.2214 -26.062
50.5524 -34.032
22.2808 -34.987
46.5236 -27.557
58.0468 13.357
58.5366 2.655
35.6808 -30.978
34.816 -19.184
50.9934 31.250
43.6708 38.994
47.0107 28.588
46.9807 37.841
28.9915 30.635
33.9108 16.478
56.889 0.161
38.17 -14.378
51.1285 -24.869
51.3501 5.561
43.32 41.316
40.9368 28.025
47.4294 31.708
52.9318 24.919
40.7719 31.417
31.8326 50.355
61.0884 19.550
42.5429 8.099
40.4818 39.932
47.2663 38.985
48.7333 23.066
46.2587 27.417
60.8674 -8.868
44.3854 -14.450
46.4697 -18.244
39.8813 -6.526
43.5297 -5.878
43.147 -20.386
15.3573 -16.857
56.6979 -22.738
44.9126 10.937
73.5466 17.527
49.056 15.092
34.6591 34.903
45.1156 26.870
38.0161 9.954
36.4071 -19.420
52.3986 -19.582
49.7268 -25.977
57.8348 -22.049
65.7245 -23.284
32.1737 -29.354
70.187 3.856
62.0346 7.866
68.3917 -5.807
41.1348 39.882
57.4878 12.380
60.1026 17.130
67.7043 0.830
38.8006 -0.084
45.7941 36.411
40.234 44.577
59.7585 17.990
57.4979 14.679
49.5733 25.002
52.2424 -0.300
29.2342 -18.998
49.4301 -2.923
43.3933 -7.810
62.2656 -0.628
73.4019 13.123
54.2789 -15.978
51.0016 -10.213
48.3128 -31.602
61.3076 27.740
70.0791 15.068
56.851 -11.120
45.9564 -29.417
40.2611 -20.976
36.2584 -29.875
53.225 -15.057
68.7733 14.065
61.1771 19.262
51.1035 -14.845
29.5882 -24.934
44.213 -32.175
62.375 -0.767
72.9842 -9.366
64.2215 -2.090
52.6747 -2.017
52.7458 31.293
71.0686 11.944
48.3664 38.114
40.3598 42.900
41.05 35.285
26.5388 37.428
42.3329 17.887
36.291 -5.108
26.1035 10.556
36.7576 38.294
36.3778 15.935
61.7848 -3.907
30.9435 -24.034
44.1377 -20.076
40.4944 -24.727
49.5233 -7.610
34.7222 -27.389
54.5929 -24.136
65.9671 -1.998
56.4993 9.295
74.1469 18.481
45.87 -26.627
54.8567 -15.502
43.9146 -8.355
59.9378 -21.936
73.4058 16.113
43.4071 -25.778
30.6522 21.753
46.7704 11.066
40.439 -16.443
17.3537 -27.081
59.4698 -27.637
42.5464 -2.150
59.1648 32.159
56.3889 -1.636
42.8409 8.681
45.5487 7.810
42.711 3.010
58.9242 10.245
54.7062 -15.837
41.0449 -27.760
50.5623 -19.117
48.774 -8.407
60.7895 3.852
48.7159 -18.099
70.6823 28.017
54.6799 16.524
54.6831 -13.009
49.4853 -5.358
70.1241 21.513
66.8155 12.083
64.1173 -7.687
43.7168 -7.832
48.8669 10.328
49.0369 18.038
41.153 -9.542
48.3865 -14.554
21.7616 -25.572
39.3478 -21.599
33.9006 -32.421
45.1456 -23.242
45.3296 -3.086
47.3713 -14.335
38.3832 -25.842
65.7159 10.952
56.5815 -4.657
55.7869 23.224
27.0509 28.207
42.5236 47.376
47.5435 44.941
57.0032 20.022
64.0491 9.208
59.4043 -16.410
35.0701 -16.511
28.6259 -24.326
30.8155 -5.450
51.9198 -12.860
44.9983 -17.104
62.0495 -0.615
54.5283 -1.558
42.9773 -21.670
53.1624 -18.532
39.1785 -29.712
70.3497 -6.450
36.9152 -29.885
48.0298 -32.646
28.106 -35.732
49.1264 26.030
59.2687 -3.908
63.6585 0.998
49.9729 -23.296
40.3775 -33.894
46.6947 -8.677
48.9815 -5.088
50.0103 -20.663
37.8773 -27.906
66.5684 0.162
47.0744 -11.556
54.0525 0.299
40.8436 -27.214
36.0627 -2.561
30.6276 48.939
26.7648 44.749
33.6228 39.377
50.1721 23.463
52.7572 19.240
63.4959 32.634
54.5992 -26.949
38.5783 -25.172
51.9803 -8.493
39.8031 -26.133
46.4367 -19.495
36.8153 -34.332
53.9596 -22.656
43.8545 -26.126
50.6614 23.621
60.2399 16.808
63.7966 -9.053
59.4606 -12.706
51.3574 23.020
55.9107 34.524
35.1555 29.628
61.1624 22.534
62.9356 34.997
35.6729 36.330
40.9429 24.208
56.3707 27.250
64.7654 11.610
48.9042 -28.753
51.5679 -28.964
40.4936 -24.989
57.8864 -8.365
60.0954 -0.427
66.2071 22.193
53.2344 -5.506
43.3356 -20.941
55.8566 -4.258
61.147 30.569
70.609 3.830
53.1404 29.042
49.6117 25.499
50.3057 28.956
67.9013 3.237
69.5891 28.669
50.121 32.015
55.1553 31.659
40.4442 34.513
50.1461 44.347
21.5317 49.331
5.68415 31.322
63.79 -10.236
67.0121 -14.814
54.2222 -18.880
45.7872 5.100
28.3419 -24.252
66.1059 -0.519
50.3277 -2.768
43.849 45.429
41.5667 37.789
13.8218 35.832
30.9849 30.810
51.4275 12.392
24.6175 14.918
42.1661 18.602
53.6959 14.821
59.2354 25.300
62.2867 9.386
51.0859 34.045
64.3863 33.218
49.0306 29.371
49.7892 33.508
49.8382 -21.790
36.9145 -28.958
53.949 6.218
50.1904 26.052
45.7892 26.759
46.3225 41.134
59.9432 33.801
22.8813 40.199
38.7842 52.109
51.4892 37.435
41.9893 -17.101
45.9455 -16.851
57.8922 -26.862
54.9709 -5.344
61.4814 -13.561
53.9982 -16.068
29.7352 -16.492
33.7302 -33.329
47.4958 -3.634
35.2799 -29.528
62.4788 1.389
49.4104 32.304
56.4509 8.178
46.0869 -0.003
40.6109 18.424
39.5167 37.729
36.8939 45.405
45.6692 36.102
48.0832 43.467
32.204 49.543
29.3802 41.870
40.5742 45.739
64.3719 28.084
16.8286 35.122
59.1976 16.091
37.794 -14.416
50.8581 -11.071
35.443 -22.457
68.0529 1.286
75.0691 8.204
48.2257 -29.607
39.3181 -21.033
35.5754 -25.081
67.0749 4.031
44.6855 -20.793
66.0687 -0.918
55.0008 17.653
60.3469 26.837
52.8218 -17.817
52.961 -26.052
67.3965 -5.692
43.1615 -2.735
62.6929 -2.081
42.0263 -29.003
61.8189 -14.509
51.5819 -27.531
49.0413 -19.911
33.2276 -30.137
48.2334 -21.686
49.0193 -32.062
29.9194 -23.915
34.4679 -31.280
51.7802 -21.935
61.2852 2.808
49.3941 20.743
41.4697 32.661
41.4062 48.081
51.8133 12.140
26.5716 49.957
52.9146 30.706
37.7588 30.477
52.9067 1.133
53.3524 -14.947
32.4508 -2.977
52.3496 -9.257
51.2295 -34.580
54.0663 -7.514
60.8556 -19.830
69.2446 -4.545
58.05 -5.761
51.3281 16.043
41.5344 -6.260
54.564 -0.596
54.3307 7.684
45.5595 -5.499
49.4289 -18.888
63.0459 -23.559
40.2793 -31.764
50.8808 -11.160
51.048 -23.986
26.8811 -31.713
45.533 -15.108
36.2759 2.434
53.1118 -0.172
51.2987 6.059
42.1859 -20.411
56.453 -18.841
40.6124 33.588
38.9343 -6.941
52.6129 -11.650
44.0108 -20.204
59.7556 20.756
52.1704 11.823
34.2192 47.379
55.7183 28.468
32.6533 43.634
31.5146 41.822
22.9823 50.285
40.3046 39.745
27.4468 39.165
51.0155 11.802
51.6724 -6.273
37.6246 20.559
40.1688 4.271
59.3473 -11.190
63.7281 7.943
54.9259 37.926
26.9659 27.902
18.8367 34.105
40.9052 25.293
48.6549 -34.738
59.7807 23.201
55.589 26.180
65.8151 -1.201
48.9966 -8.147
56.6665 -17.161
51.4891 34.010
56.9261 3.982
60.3332 -4.395
42.3183 -0.327
50.8109 2.619
48.4092 33.543
66.7864 31.869
34.5696 31.545
56.9102 -2.246
53.2797 -1.399
21.194 -30.472
35.7265 -27.867
41.0965 -23.674
68.8487 -9.895
63.6869 2.117
57.0944 -16.566
59.5224 -6.990
39.6505 -22.764
44.9337 -10.099
50.643 -22.284
56.6335 -11.886
43.2883 11.036
56.2137 14.848
58.1456 28.582
61.2531 -3.063
63.6079 12.165
58.6197 2.939
56.8654 11.914
47.28 -28.812
18.7937 -17.993
47.3789 -11.727
49.3519 9.006
44.7841 39.689
44.0311 35.244
46.5439 19.214
58.2918 -5.023
51.6656 -4.121
50.6642 12.818
58.8842 -1.071
46.2352 37.539
42.2624 39.519
50.8209 39.916
58.8021 15.165
62.3662 32.909
30.4122 49.845
23.3066 53.313
42.9887 45.118
66.7749 23.276
55.4991 36.938
40.1238 32.835
42.4174 11.103
54.907 0.667
42.0666 -19.123
64.8804 -9.977
35.5739 -26.168
48.3278 -24.723
39.7061 -10.479
49.0481 31.294
48.7078 1.745
56.8413 -20.161
69.7805 20.932
57.4 19.403
65.4698 32.478
57.476 -1.009
48.1117 10.034
53.7483 -0.194
50.8635 -7.389
50.0967 7.283
55.697 -7.452
39.8839 -5.874
66.8965 -4.989
70.5275 -2.627
54.3463 -26.088
73.076 -2.071
52.9874 9.775
52.9546 -23.136
41.4368 -28.405
60.7452 -11.121
24.5341 -27.960
51.2046 -23.522
62.7931 22.097
53.9132 34.777
54.7608 10.712
30.4849 -5.451
66.1432 -7.136
58.37 1.027
57.9031 27.593
48.1909 46.455
46.525 43.411
53.306 22.020
58.3191 25.463
62.2397 4.685
60.9697 -2.832
71.8795 -10.855
32.2015 -15.802
65.942 -12.705
34.7739 -32.782
47.1918 -30.670
42.7822 -30.199
38.8041 -25.232
38.2383 -24.435
50.4594 -12.587
51.6326 3.635
54.7437 23.027
74.1462 12.184
68.4609 -15.032
28.9456 -29.275
50.4386 13.945
57.4668 -19.765
53.0463 -21.476
58.1455 -5.292
67.4189 -6.437
67.4781 15.400
47.3885 9.280
42.844 41.396
31.9549 24.846
50.5034 -1.458
56.524 17.044
59.921 -8.579
40.9502 -2.916
32.5202 -10.679
46.5433 -17.813
71.4318 -1.290
44.7797 -32.192
41.1117 -31.076
65.1459 -3.045
59.0942 -14.695
49.2997 19.030
48.3798 37.743
64.7925 11.891
45.4302 -9.007
43.4103 35.748
66.5415 -3.028
54.4572 38.356
49.437 29.504
40.9823 42.646
46.003 44.547
54.4126 33.981
57.8544 24.311
62.9056 22.951
33.6499 28.257
58.1102 7.301
52.0746 16.712
44.5097 37.048
48.8261 24.470
35.7828 35.824
33.3678 43.254
56.3411 16.584
21.8978 38.101
52.7548 37.336
64.4416 34.993
55.9355 13.350
65.4215 20.524
47.6954 39.669
35.5404 30.783
41.0732 41.448
68.1499 3.548
48.7955 -14.779
42.1034 -31.549
37.2343 -32.271
18.0272 -28.060
48.8983 -23.711
54.7976 -30.176
23.5037 -13.573
48.1323 -13.217
35.5549 -28.618
49.3259 -15.664
62.7167 2.186
49.8388 -13.782
60.9206 23.800
67.2309 7.161
57.2133 -16.859
55.6968 1.670
50.3756 5.007
28.5409 19.959
32.5172 -16.873
46.3286 -20.234
50.2337 -20.732
68.3595 -11.382
56.8906 5.807
44.2038 -25.352
38.5946 -25.502
64.4725 -3.157
30.5338 -20.091
58.1683 -15.429
52.7376 37.016
32.893 19.774
68.9964 19.330
50.2513 32.110
31.3971 42.398
43.7735 45.735
59.606 -14.646
48.4869 34.991
35.6199 37.100
44.832 44.480
35.3177 46.516
26.7814 44.249
59.4355 5.265
27.4034 37.680
46.538 41.977
60.173 18.696
68.6139 15.343
67.818 18.237
60.8253 32.617
51.5181 40.295
18.8016 42.015
70.8106 19.944
66.1812 6.137
65.291 -15.709
28.8691 -22.508
41.4518 -22.831
56.4291 -4.870
52.4487 -18.150
50.2657 -14.100
54.6123 -24.945
51.6853 -12.294
56.3665 -9.958
56.2771 -17.234
52.4479 9.968
54.8883 11.712
62.4275 11.705
53.8837 18.713
62.3513 25.175
52.4612 34.906
53.4833 40.667
37.8176 45.748
17.0998 44.186
11.7093 49.057
27.0226 38.552
21.6496 47.637
58.8646 13.562
53.4236 -11.406
33.5846 -5.396
49.4203 -5.313
51.8545 -19.229
52.9281 -24.933
29.5285 -34.486
38.397 -21.979
35.3741 -17.621
54.1104 -21.667
35.4763 -28.541
39.7005 -2.974
53.5707 23.815
52.4957 43.242
15.3149 36.739
37.5848 35.065
55.4591 -12.227
46.6871 -0.527
53.3646 -3.640
52.4553 2.419
37.1851 46.260
54.4453 21.944
32.3942 -11.574
49.577 -33.444
62.5344 -9.869
23.8678 -26.750
26.9747 -35.466
32.8585 -25.695
49.5526 10.040
67.5687 17.336
17.2871 35.885
41.3804 42.572
13.94 25.326
35.5675 33.972
41.1365 31.755
46.0086 -10.262
44.0138 -28.219
38.895 -33.216
64.6277 -4.226
40.8361 -24.128
60.5711 -12.124
56.8824 -9.830
57.567 3.859
40.0401 28.089
29.6296 39.803
29.2794 43.998
40.2205 36.699
48.7475 16.032
54.6434 6.274
36.4388 -30.213
29.8086 -28.079
56.9459 -11.040
53.8633 -22.081
64.6791 -0.635
60.3718 -13.269
61.7555 11.692
62.9966 19.560
60.2128 6.495
57.7747 26.247
41.0818 40.104
56.8037 9.091
46.3702 -22.361
31.5581 -23.978
39.8783 -28.289
25.4188 -25.013
56.4307 -22.089
61.3676 27.356
61.3406 8.421
53.1117 -2.986
22.8244 -11.813
48.3767 10.241
35.5716 7.243
39.286 -4.783
71.5867 20.705
55.1209 -23.278
54.9936 -1.071
64.2921 9.762
65.082 13.580
57.5675 13.104
56.2207 -10.012
53.6038 -30.194
44.8603 -17.022
29.3404 -21.287
35.5042 -31.469
51.8184 -10.588
52.9048 5.284
52.2673 20.162
59.809 -5.315
53.6512 7.548
48.2358 3.802
62.8811 23.149
38.4881 41.657
53.3594 14.608
19.9675 26.927
41.8679 39.453
17.789 40.452
35.8396 45.973
61.5663 10.601
63.8525 24.150
72.6935 0.271
56.9422 7.412
47.832 5.428
36.7556 12.275
31.0901 27.657
51.4182 11.530
32.9959 -14.516
35.091 8.196
52.3028 11.293
45.1227 38.110
39.5725 27.550
53.4306 -0.632
66.995 -17.282
51.123 -23.523
54.8295 31.630
60.9027 14.384
64.803 33.963
28.1126 20.385
37.2362 44.250
44.5851 35.746
44.3598 39.041
59.2414 32.800
60.4513 9.543
40.1795 27.084
27.5519 51.890
25.231 49.022
52.6271 43.980
37.1879 44.794
59.4838 -3.679
68.7622 19.055
55.6823 9.246
51.4505 30.625
28.4244 3.024
53.5874 21.848
32.8042 36.291
64.3619 -16.892
65.5873 5.231
58.3796 5.266
56.9264 -10.968
41.8952 -23.135
50.0395 -10.830
57.488 -28.749
32.3181 -31.973
49.9858 -15.594
57.3757 -14.607
56.5354 -10.618
35.7554 28.879
55.682 -0.062
31.8738 -35.885
46.3194 -12.425
52.9986 36.185
20.6167 31.964
53.551 8.316
64.1583 -13.656
65.5197 -26.144
65.0284 -22.215
36.5403 -22.691
32.8286 -26.812
58.6721 -10.897
41.3656 -29.182
64.9895 -3.602
61.17 27.327
46.3446 33.987
38.3214 36.854
37.7357 5.172
25.3556 51.406
31.7937 46.450
27.744 49.420
56.3799 21.159
51.2468 16.686
60.6543 30.133
58.1782 17.383
66.8972 24.960
44.8802 45.377
41.1841 28.832
48.2108 30.564
74.4323 14.172
66.5352 25.128
63.1247 8.086
47.8029 13.955
39.0178 7.360
69.4723 20.506
57.8579 -14.262
48.7012 15.020
62.9383 7.678
51.8523 10.191
49.0125 18.121
31.6171 39.664
51.9934 18.974
54.4006 15.527
62.3844 17.434
42.8127 19.346
30.3614 32.225
30.8194 36.446
23.0284 43.041
42.5554 30.010
36.2654 43.090
55.2878 21.408
50.6295 -4.046
39.1166 -30.462
56.6626 -15.396
51.435 39.806
20.5129 38.947
41.4435 44.482
43.5324 44.389
51.1411 11.531
53.2383 8.755
60.3777 33.257
41.956 21.383
54.2227 27.307
61.2496 17.191
58.7411 7.924
56.1868 4.035
30.1093 -8.428
24.8111 -24.715
49.2071 -11.829
46.094 -2.513
17.6806 -21.861
66.2475 -0.275
57.8697 -9.175
35.5881 -26.300
46.8696 -28.017
61.9675 -10.658
29.3179 -13.404
56.997 -13.933
47.1762 -15.391
50.3044 -21.171
50.0819 -12.662
38.8863 -22.425
47.5956 -18.293
30.0622 -14.182
48.6266 -31.883
50.9752 -24.525
67.0999 3.986
58.5675 -12.369
43.0627 -17.832
44.3325 -27.903
55.9949 -13.911
50.3192 11.144
41.2244 38.576
50.4427 39.507
32.1788 41.926
32.0699 32.256
43.042 37.388
56.9336 5.975
54.5205 -24.192
31.2261 -35.223
49.2508 -32.513
46.6345 -17.265
46.2197 -33.692
42.5489 -16.459
31.1972 -22.891
16.9792 -25.401
48.4795 -30.382
41.9231 -22.335
46.3231 -3.093
60.0995 36.037
28.8264 21.329
50.6967 22.290
50.0168 24.120
58.9503 33.686
52.9099 -0.979
40.7428 0.719
46.3484 27.273
48.781 17.834
59.6 26.746
50.9762 23.483
58.1328 -8.013
38.9955 2.628
50.0227 -7.462
44.935 -20.599
24.5786 -16.670
66.0592 -5.621
42.9257 -12.369
39.0328 -0.190
47.7805 -25.857
70.8417 -12.349
44.8275 -30.555
50.8006 -28.191
66.5133 -5.854
40.8062 -19.897
63.838 28.444
67.289 -4.544
68.5558 12.525
31.8744 -23.221
53.0077 -5.849
43.9622 24.405
43.1707 26.164
60.4413 28.259
52.6336 32.550
55.0937 22.982
58.0922 19.602
54.7259 28.229
48.9199 24.460
47.4719 40.927
32.9276 42.969
45.1265 36.959
66.2426 14.570
61.3553 -8.649
49.1056 -15.430
56.6835 0.858
36.9272 37.216
5.85366 35.683
56.2785 13.792
56.981 6.030
53.7839 19.846
60.3329 26.658
23.9641 35.662
40.3875 35.036
66.6449 17.640
65.2268 26.916
54.5849 -17.491
40.9838 -23.119
42.8894 -24.140
41.0805 23.904
57.9338 18.099
42.664 29.323
33.1769 40.765
55.1305 17.196
68.1369 22.109
53.6197 40.674
48.8854 -21.934
56.7477 -13.193
70.7645 -0.967
51.5763 -27.567
48.4135 -4.957
56.0983 21.952
57.021 -3.497
30.0288 46.854
35.8091 42.307
40.6306 10.963
49.8927 32.538
50.1035 44.177
52.7132 28.741
36.8836 39.076
58.2583 36.891
43.351 23.284
63.9644 6.019
53.491 36.721
66.9233 -0.060
49.1199 -33.194
50.5765 -10.830
43.7285 -2.802
51.5549 -1.840
59.1422 -0.352
58.3921 -6.362
65.7452 -2.067
49.6377 -24.715
71.2863 -3.127
36.0884 -22.206
44.1403 24.736
39.4151 6.644
36.5968 -2.762
51.303 10.216
51.7617 -20.977
52.4293 -33.147
58.5446 -3.180
56.6504 -7.485
45.0221 14.216
60.6953 -17.092
57.385 -23.460
50.3379 -11.988
38.7598 -37.300
61.2962 -12.800
75.7121 2.907
38.75 -37.911
48.3403 -21.642
58.0563 -21.775
38.9618 -29.049
31.2553 -24.229
44.9832 -16.521
67.5945 4.067
54.105 -22.754
27.2482 -27.196
55.0825 -23.184
68.64 -1.948
51.5204 20.320
47.3854 17.594
66.5059 -3.064
57.6738 -18.653
45.5701 -11.148
41.7815 -30.592
33.7417 -30.992
64.3998 37.248
28.216 56.423
49.8402 37.861
37.8703 34.692
54.6152 34.640
68.5635 -11.768
40.8503 -16.616
52.2639 -14.975
55.7838 -8.916
54.2701 -10.371
53.748 35.804
29.7225 50.658
56.8264 27.598
43.9517 24.134
35.267 51.821
48.0376 30.442
38.9417 30.389
71.0577 20.936
35.8476 22.768
62.0379 23.095
67.2184 -6.192
68.5265 4.945
45.1255 17.587
34.1233 27.521
64.7703 5.297
46.8331 28.294
62.5715 16.835
56.368 34.802
36.224 44.902
30.8206 33.767
66.4144 26.891
32.7066 43.988
46.2174 44.401
46.4824 22.171
52.9445 1.893
43.5041 -16.838
44.6874 -20.717
48.8543 -3.366
37.6409 -24.649
36.3877 -35.446
42.3247 -23.203
50.9947 23.492
45.0661 37.329
28.5673 33.270
24.0059 41.215
54.8626 11.928
53.7967 27.135
22.6418 34.265
40.188 37.576
44.3362 29.814
36.9778 42.091
22.7825 42.028
36.875 45.127
45.3381 21.494
43.0106 22.333
53.8818 31.278
68.3083 7.263
57.4262 -24.607
53.3098 -26.932
37.3641 -32.826
53.7379 3.055
51.653 12.327
52.8999 8.653
33.552 20.271
32.0825 38.478
18.7058 48.772
25.0459 36.085
42.3026 42.993
18.0045 30.175
44.5934 21.982
40.8913 -29.008
29.8887 -13.216
28.2289 -19.162
39.951 -35.647
53.8642 -16.983
47.6826 0.397
66.8217 10.842
32.2542 39.479
28.5129 38.673
39.3579 34.583
37.3315 28.635
58.2445 39.988
41.4272 41.978
56.7864 20.398
66.324 -5.836
41.128 -15.695
54.5354 -12.785
33.4346 -19.703
45.5687 -13.885
57.268 13.762
56.2846 38.788
38.0213 37.443
29.7962 40.788
41.2259 31.866
55.6704 12.215
24.9577 -25.887
61.4198 -14.709
58.1586 -25.192
29.1204 -23.034
45.2643 -29.622
74.4893 0.540
60.4278 -19.854
43.5626 -10.019
28.4808 -29.941
45.626 -23.746
49.5673 -26.297
32.4408 -22.733
60.5049 1.053
36.9598 -11.077
30.4681 -31.455
36.5443 -12.946
29.8219 -27.193
58.593 6.060
62.3694 6.372
39.7427 -19.219
67.3566 7.507
50.1436 -21.886
56.4702 -19.623
34.8858 -23.560
46.8076 -17.192
59.429 -9.083
51.6633 31.015
56.4771 -11.394
51.8086 -14.783
54.4519 24.958
58.9351 16.328
57.2589 -5.468
19.403 34.057
58.2444 31.787
39.0498 29.229
39.8158 29.121
55.7622 38.244
56.4493 44.042
61.4012 33.741
52.6652 26.654
63.0501 13.206
37.4206 42.335
59.747 16.438
55.6599 15.244
50.1901 7.163
44.8683 36.762
27.428 40.828
47.9369 24.517
31.272 42.704
55.7627 12.175
58.3122 27.432
40.8998 34.191
59.7568 -4.075
43.8548 25.838
45.4289 -2.906
64.8193 19.147
67.0597 0.520
61.7509 -7.041
71.087 3.865
67.2622 9.707
45.866 -13.805
45.2293 -29.060
42.8706 -3.703
56.1586 -3.255
66.3783 14.343
28.6757 32.382
58.1628 26.301
43.4527 33.147
44.6799 11.601
54.9423 -11.535
66.845 -7.166
50.8227 -30.794
37.0355 -32.123
53.1377 -17.690
52.8114 -15.064
34.4062 33.529
42.5637 38.239
64.9589 11.899
29.5013 22.936
45.1565 36.504
49.8132 10.732
66.3223 -9.781
36.4716 -22.203
48.185 -2.449
53.5231 -8.881
48.605 -25.549
63.9671 -18.172
57.8562 -2.751
58.2855 -11.547
63.743 -8.346
65.6362 6.012
70.3541 14.874
59.2795 36.630
65.0268 0.242
52.1683 20.117
43.8322 -8.079
14.9501 -22.852
60.3793 -9.005
43.3238 -32.606
29.2177 -31.308
57.4389 -27.916
49.4735 -7.540
49.6429 25.715
51.6191 7.059
45.2409 14.351
63.8266 6.284
60.3578 8.132
59.7667 -4.002
37.2741 -14.895
37.266 -9.689
26.3489 -22.931
21.8308 -1.740
44.1591 -8.972
27.1977 -30.753
47.7067 -29.377
48.7973 -16.967
45.0062 32.668
57.9251 28.238
62.1641 -2.989
51.7372 -27.536
61.3358 -38.954
52.0032 19.907
61.9892 3.339
61.391 0.654
55.052 0.543
51.5424 -25.578
55.2909 -17.462
58.0921 17.780
42.6099 8.308
43.8375 29.106
32.0046 47.646
51.2752 26.614
40.619 39.141
44.7425 17.895
43.5719 36.065
60.0375 18.061
38.3601 -14.333
40.6707 -22.524
41.5304 -31.886
66.966 -4.581
26.1826 -28.346
34.9283 -25.325
46.5829 -8.459
56.8182 -5.640
63.1236 -12.506
37.9215 -24.141
47.4813 -20.156
54.417 -19.779
58.0163 34.767
58.6297 33.745
54.5523 5.753
49.217 9.686
42.522 -37.687
32.9427 -25.638
55.5079 -18.531
61.8507 23.345
40.4726 39.413
38.0171 41.397
41.4978 27.511
39.391 -20.706
55.6232 -22.795
47.5916 -23.476
36.3368 -29.436
69.0571 -11.870
59.6949 -8.991
55.0644 -11.313
42.4441 -21.806
67.4795 -2.019
53.6706 -6.590
50.0212 17.192
47.494 23.245
54.5515 17.784
48.8123 4.549
28.5924 -30.458
54.9761 -5.391
53.2739 29.768
65.8325 12.252
42.4095 40.832
67.6401 3.447
63.3685 8.832
46.6174 -2.783
52.0576 30.436
38.211 52.585
55.781 37.261
58.376 31.728
52.3404 -13.400
34.2314 -16.595
52.3721 -24.156
38.2592 -14.094
55.1638 -11.030
63.1319 -21.033
35.6494 -23.201
45.3586 -23.290
35.7914 -26.240
27.5624 -46.235
45.7642 -40.573
43.7175 -23.984
36.4233 -19.023
38.6755 -18.494
48.2002 -3.907
31.7086 46.910
42.3108 45.020
18.9599 35.502
63.4707 21.235
47.5615 16.672
32.5243 38.390
39.61 45.459
48.2525 39.620
25.8059 11.564
47.4991 11.120
50.6538 37.899
61.4839 18.767
33.4638 40.403
47.6963 37.301
52.8582 12.788
51.5855 25.707
37.8471 46.136
49.0946 39.233
38.3088 2.299
57.5587 -0.018
50.7294 3.055
47.7829 17.485
54.3887 0.821
46.4694 7.928
55.1167 -2.905
47.592 28.971
70.1712 -3.047
64.797 10.363
50.6399 48.587
66.61 23.671
65.4546 -4.972
48.8392 39.992
51.1827 28.446
61.7392 15.142
45.8429 29.400
41.4741 41.986
32.7003 41.853
43.2045 3.329
49.0297 -24.672
52.7888 9.610
33.6434 15.987
58.0297 29.238
67.8278 3.268
52.1299 31.579
68.926 25.512
41.6802 38.968
46.3212 24.904
57.1213 6.266
44.7509 40.955
60.7057 33.448
37.2159 25.120
42.7207 50.043
28.1267 35.538
54.095 9.526
58.0211 12.495
65.4764 -4.295
32.3376 37.189
45.8127 44.355
18.4321 41.416
52.8739 32.451
34.5063 24.440
52.2377 10.961
54.4756 -6.539
42.981 -4.485
47.0888 -14.266
41.9289 -21.250
54.1313 -1.628
61.9682 -0.126
44.7798 40.542
25.56 40.744
52.7092 34.725
52.0979 -23.957
50.925 -25.769
66.2289 -20.142
61.9604 4.116
23.2671 32.760
34.1456 39.309
40.0881 35.534
62.9038 3.007
44.3529 12.974
55.2288 14.658
18.7417 43.867
52.4738 -19.078
41.4008 -29.575
45.8704 -20.063
57.4628 -21.130
51.2473 -25.482
60.188 -31.770
35.3663 -22.605
40.6183 10.969
50.254 41.009
49.7705 31.352
30.1399 27.591
64.937 33.477
49.7773 37.424
27.6235 43.677
18.1981 30.282
59.5304 23.051
53.5924 2.769
56.6544 16.195
62.069 6.467
53.0859 39.035
49.4646 33.935
53.6014 26.298
49.9669 28.647
67.3596 -16.079
58.7144 -0.585
48.5765 -2.106
60.9373 -19.123
74.2266 -1.917
51.7066 15.146
46.9517 18.922
26.7422 45.609
52.6831 -6.252
45.2959 -29.002
44.7622 -28.369
39.2238 -30.648
42.9184 -33.779
67.8803 -0.596
74.2184 1.583
22.389 -22.429
37.3641 -18.299
48.7913 27.754
47.6033 19.599
52.5174 -32.272
60.234 -20.308
42.7368 -29.520
66.1723 -15.888
65.2609 -5.001
34.717 -25.343
55.5158 7.500
44.5138 25.172
68.8722 7.359
67.3975 -4.115
51.1481 -28.772
27.5442 -20.680
67.1926 -9.751
57.4613 19.629
48.1697 -26.666
35.4821 -25.847
31.7434 -27.002
35.7478 -28.865
50.1935 -20.376
51.2753 -30.340
44.0912 14.624
54.4753 21.028
30.3659 4.185
34.746 41.979
32.2833 41.129
44.7321 35.712
43.1364 35.936
27.8884 37.635
30.3982 -11.255
29.8237 -23.695
34.4296 -18.921
30.006 -29.044
44.2728 -21.828
61.8485 -3.877
75.1507 -5.395
52.5308 -15.106
62.5779 21.354
32.4541 37.608
49.8497 41.500
30.4977 45.761
29.2447 47.606
14.1841 37.308
40.346 41.289
16.925 41.683
46.2032 43.470
36.0144 31.975
32.9715 20.026
41.0657 2.103
46.6103 -24.060
39.3427 -24.209
39.7628 -22.673
45.5067 -21.691
66.2869 -11.848
68.2146 20.807
57.5022 17.044
52.3469 20.701
50.2222 -4.822
47.9487 -10.059
45.144 -27.896
61.4509 -18.729
52.3176 -16.664
62.8309 -13.227
50.512 -23.764
28.8618 -26.950
34.8884 -28.990
37.6788 -28.611
24.24 -20.812
32.2429 -22.761
52.6546 -11.327
54.2122 -16.119
61.4 -6.244
62.7965 5.284
33.7964 23.897
28.7294 39.001
47.5416 4.841
47.1734 40.545
55.4656 -2.018
53.8694 37.847
40.9034 42.011
47.7115 36.453
51.3524 33.954
52.53 39.074
24.6102 43.351
5.05228 30.796
59.1436 -9.831
28.395 -32.870
47.048 -32.423
24.1864 -32.752
51.2153 -20.316
60.6571 -8.080
50.8824 -20.536
65.4734 -2.381
48.8512 13.269
23.5877 29.407
30.2532 36.371
40.4333 34.828
35.2276 44.466
48.988 31.811
38.7559 47.646
25.456 38.619
69.3812 12.068
54.5141 18.932
54.1484 18.379
58.7226 4.850
49.8666 24.443
35.3249 34.111
57.7739 21.825
45.6439 41.697
59.6857 15.436
40.9353 32.069
27.537 41.307
28.2736 27.995
48.5829 34.486
51.1475 30.039
33.4175 29.662
70.4497 3.808
58.808 14.202
46.8696 22.813
24.182 -17.401
35.3279 -24.778
46.9103 -33.583
58.9904 10.480
51.4696 17.985
47.6583 27.020
53.8612 15.496
45.869 -6.627
39.7791 25.377
53.5399 -19.983
47.968 -16.223
37.7204 -10.860
58.7645 -8.195
38.1217 -7.323
43.6562 -29.133
52.8229 -22.700
44.3633 -23.278
54.4784 -24.524
67.4123 9.908
53.8067 -20.229
65.4362 6.751
60.8679 7.162
60.9996 5.722
55.8265 25.059
67.2222 3.249
43.5303 -4.666
63.2992 4.333
40.484 31.831
30.0712 36.703
32.7135 37.388
39.3831 48.853
57.9596 22.838
54.8352 18.218
57.8505 18.600
54.1655 26.533
39.9511 4.878
54.8471 -23.579
44.3581 -30.110
38.5535 -13.615
35.1517 -25.205
48.5137 -28.219
65.1222 17.979
52.4201 -22.771
57.2868 25.974
67.937 25.564
42.1628 -5.847
59.2229 -10.156
49.2394 -16.921
53.7488 -5.603
45.733 -23.537
35.3956 -26.705
66.5871 -7.527
51.0878 -7.670
56.3305 2.896
60.8234 4.981
44.2812 7.632
31.3638 -25.343
67.7313 20.952
44.6915 21.608
46.5057 32.533
49.0771 21.371
34.1025 20.295
44.1461 12.471
45.7222 29.969
37.2208 49.197
53.6748 33.762
65.0022 17.304
58.4638 37.930
35.3144 39.949
55.2295 1.620
62.8391 -19.670
31.7626 -19.327
43.7548 -9.786
54.4451 9.738
56.8029 -0.738
61.9923 -9.152
49.4806 6.792
50.8601 -7.153
52.1418 -28.682
54.7667 -29.540
63.0993 -15.166
44.4551 -12.371
43.9631 35.613
53.1914 29.576
28.2682 39.869
68.3794 22.962
56.1763 5.591
43.8278 -13.665
45.8397 -12.658
48.6449 1.787
46.1615 20.761
31.4542 16.835
39.1031 35.821
34.4978 29.705
54.7745 7.294
50.2944 15.558
63.2789 -3.293
39.6624 -12.172
67.5233 -3.152
25.7952 41.084
21.5848 60.847
48.619 43.548
49.8091 27.429
52.5663 13.003
40.6176 7.787
38.7183 -14.031
43.7372 3.925
50.8129 -19.449
60.2928 -4.647
49.6741 6.407
54.6415 33.025
44.6381 51.806
25.8599 28.200
30.1056 36.984
44.7559 27.167
51.8287 7.915
41.3264 30.616
5.89022 36.027
46.9786 32.907
58.787 21.404
50.0526 9.455
42.1277 19.122
11.2491 38.855
12.0426 37.848
23.6328 34.007
23.8275 36.232
62.3914 23.804
51.4471 -23.827
70.0544 -0.476
56.9065 35.269
39.1266 33.697
62.6131 23.152
68.2347 -13.570
45.847 -27.156
67.0794 -11.456
45.1108 -19.629
33.9857 -19.158
45.3906 -17.716
34.4322 48.462
58.4514 24.744
36.0304 28.458
11.4547 38.485
40.5278 30.160
60.8654 -16.121
64.0452 -14.319
56.655 -17.710
73.8236 -8.926
32.6355 -4.585
36.8456 -10.153
50.6614 -9.912
40.4507 1.273
37.3332 22.772
59.9287 7.222
47.2501 28.936
33.8504 47.355
61.4551 24.749
54.0106 15.755
34.6586 24.882
39.8096 4.772
38.8907 21.154
33.4571 23.588
29.2515 22.149
59.9024 20.164
59.1166 -23.483
36.8357 -24.131
38.4746 -7.414
53.5599 -19.814
17.8323 6.272
56.1379 -27.567
61.0425 8.582
60.5875 -2.844
68.3945 1.061
53.4595 18.875
14.9727 30.198
23.4644 48.739
43.8154 47.117
28.7147 42.460
48.343 44.649
48.9436 14.864
49.673 -9.504
55.6507 8.894
45.3955 13.980
43.5771 11.926
30.2621 -9.575
32.6683 -20.295
36.2866 -29.565
49.4344 5.356
45.0919 3.736
55.4805 13.735
50.8952 27.727
49.3999 31.489
35.0583 39.362
55.2951 40.239
55.2012 -17.474
56.7672 -14.801
57.924 -25.959
48.3883 -25.935
42.5528 -30.889
45.5096 4.329
24.4035 51.190
12.9332 35.181
29.0213 -11.958
38.19 -15.621
54.242 0.179
69.5379 11.384
71.4194 -14.198
58.0596 -22.041
49.0231 -11.654
41.1851 38.150
49.9424 24.837
68.688 24.758
64.1695 4.749
45.7432 29.171
23.9201 35.787
42.7332 17.042
31.2215 38.090
5.92814 41.186
46.0779 -10.434
52.9266 -18.847
51.3455 -21.164
65.2868 5.249
35.6568 43.446
58.0505 33.698
50.0539 14.371
44.9059 -5.913
48.8098 -26.545
43.2306 -35.476
45.2852 25.514
41.3558 32.296
37.1028 34.097
59.5438 27.206
64.532 18.130
49.6456 30.193
36.6996 33.202
33.7288 41.402
55.856 32.903
30.6893 41.670
30.7118 29.882
39.5306 50.058
22.8126 43.919
38.7464 43.577
30.8192 41.482
62.4809 33.619
48.658 30.993
45.5695 29.554
37.2787 24.169
16.7692 36.038
24.418 8.776
13.5259 30.609
36.4677 38.238
44.2965 37.520
65.4994 21.167
27.051 40.850
49.6116 34.562
58.2014 14.457
51.7627 -3.138
62.985 -7.330
52.1695 -0.685
59.3466 22.191
38.247 42.466
65.0453 31.933
16.0185 40.327
31.3386 23.235
43.7639 18.817
61.7224 8.263
53.4773 30.133
54.0326 -9.529
47.4629 -17.485
61.3659 0.360
41.3735 31.809
54.5912 22.713
38.1848 38.591
47.3586 28.763
32.6412 37.656
44.6943 29.194
41.6474 12.296
51.0905 -12.222
60.799 16.444
57.3683 -9.536
54.6467 17.704
55.3459 34.560
49.0372 43.709
37.7874 38.544
59.8247 16.464
47.6707 27.352
53.7947 -9.653
57.29 9.415
45.9182 15.780
38.4821 -4.583
54.0271 29.361
67.7943 -12.233
30.3379 -29.251
52.3136 -19.175
49.356 -2.346
48.3787 -9.135
66.3895 16.764
52.8665 -7.192
68.4158 -5.957
47.346 -20.736
41.5975 -1.364
39.6466 -9.240
55.9936 5.142
35.5104 -15.994
56.3545 -28.820
31.5561 -35.504
15.573 -20.507
29.3478 -24.751
45.3679 -25.723
28.6883 -16.948
43.235 -32.878
45.3616 -34.516
30.574 -32.164
33.4739 -26.918
41.1766 -15.655
26.166 50.200
52.0699 34.915
41.4767 30.184
56.3028 30.698
59.9339 13.441
65.4685 -4.897
34.8284 -21.014
50.3217 -23.406
61.0691 -10.336
55.3422 -0.080
57.5092 -16.755
74.6728 -3.949
57.6295 6.512
56.0727 23.825
55.8744 21.244
44.1838 -11.889
43.3598 -21.242
55.2606 -19.431
47.2631 -20.642
38.5081 -28.441
48.8415 -19.722
25.0847 -31.352
29.4043 -15.561
37.0731 -29.318
35.5214 -19.335
30.7704 -30.390
41.3937 -28.460
60.7423 6.853
44.8166 -24.698
42.0514 -19.839
50.9571 19.281
63.2907 30.830
47.7288 -15.641
56.183 30.483
60.4986 29.771
59.6673 -15.918
43.3696 -17.951
36.4053 -20.023
32.7223 -27.264
48.1712 -14.355
47.1284 -13.287
63.9764 -16.662
61.1689 6.522
61.2064 -14.418
47.9541 -24.114
37.8311 9.815
55.547 -2.683
54.2055 6.224
35.886 16.828
48.3176 -18.228
32.9042 -31.936
59.632 -8.753
42.0916 -7.149
29.9114 35.031
29.1074 37.929
60.3253 23.545
35.8007 28.836
37.2482 24.707
58.9902 26.605
73.9552 15.261
56.4979 19.577
47.4308 17.960
39.316 -16.541
59.3811 0.747
50.647 -11.663
64.1093 11.618
67.2256 25.719
30.1669 20.281
47.2929 37.132
43.1694 22.006
32.0424 45.407
45.8933 39.983
44.5578 34.157
55.0857 32.245
22.7312 36.113
48.364 -22.555
60.5971 12.333
55.568 5.489
55.8136 39.694
53.7134 26.360
11.5246 38.217
59.6496 6.408
43.7626 31.150
35.7733 21.853
55.4206 17.470
44.4266 11.704
41.3989 -9.236
48.0037 4.011
46.8223 4.839
55.5503 17.622
26.8574 35.340
19.7083 42.412
39.3458 17.915
12.4838 35.256
47.923 31.493
67.7338 9.716
54.5158 -12.139
58.0075 10.602
25.7875 38.465
54.1648 25.463
55.0133 7.046
29.4257 -9.343
34.1 -33.590
34.133 -26.915
59.5406 -16.297
25.8991 -25.246
46.7563 -27.193
48.997 -11.003
64.0779 5.354
64.1332 -6.173
52.8002 -22.973
23.3972 -25.435
57.6974 -17.458
53.7081 -10.302
61.8469 -21.309
50.7287 -24.794
43.4169 -22.828
67.0199 -4.302
56.9155 11.836
64.751 -9.066
45.3723 -19.276
49.8236 -37.173
47.3963 -28.061
43.6754 5.756
65.658 21.976
32.5896 43.053
32.6402 35.661
51.7171 35.211
68.5676 1.227
34.5839 -8.606
54.6188 -3.182
63.9992 -0.340
58.5618 -24.286
46.6424 -13.490
38.6232 -27.706
51.6654 -12.645
44.2911 -7.607
45.1734 -0.814
43.5318 -9.576
48.8148 3.418
76.2811 0.775
58.7673 15.123
51.5424 -20.121
56.9193 -15.840
39.0739 -17.503
53.1437 -25.661
57.6325 -12.048
42.0472 -16.353
58.4515 -10.115
64.5123 21.045
25.1215 40.947
58.6791 -0.611
62.8902 -5.038
71.6658 6.789
59.549 4.365
53.6798 -3.695
55.3221 22.514
35.881 41.906
25.3533 28.906
42.8537 40.216
16.5623 43.444
14.8712 37.175
36.0203 37.598
29.0317 32.485
60.4461 4.107
43.7821 -24.545
38.454 -23.022
50.9324 -17.466
73.7909 10.245
56.4112 31.343
34.6844 42.211
36.1148 31.540
42.6919 34.087
43.2094 18.436
57.7762 24.959
47.6441 36.822
65.4003 28.576
48.1932 38.159
64.8903 26.961
25.7542 49.844
53.4799 31.394
67.7123 23.079
58.259 -10.108
61.3424 -4.179
64.6931 3.165
34.5916 4.808
31.3292 -17.603
51.2901 -19.775
36.9476 -29.713
54.4207 -29.038
28.479 -12.344
44.5752 -32.131
21.3188 -22.026
26.1257 -36.664
37.9939 14.257
33.9548 -21.823
59.4761 -2.125
46.5107 9.788
60.4704 1.904
43.218 -9.162
35.9532 -4.486
37.1976 11.627
57.1824 -3.716
35.4983 -37.576
29.899 -48.119
41.7072 -20.575
61.1409 13.702
56.2246 29.692
31.3441 24.305
66.8392 24.249
63.7702 29.013
58.9659 36.413
66.3452 25.428
30.1999 22.064
33.269 14.278
31.7969 43.746
39.5618 39.267
34.9033 31.092
35.1881 43.930
10.9441 38.723
35.804 49.902
40.2275 2.617
41.5483 -12.962
51.2742 -6.342
47.1538 6.208
67.7429 27.077
22.4275 46.442
22.3092 42.337
6.06657 35.839
54.9288 13.428
36.2054 40.006
44.0626 24.347
53.5213 36.225
65.8219 -21.004
46.4213 -26.086
53.794 -8.162
64.172 -22.841
67.2441 -0.637
41.8708 -15.461
30.9141 -12.694
57.1399 -12.961
48.8031 14.371
33.255 39.548
48.8769 28.286
54.9349 33.943
44.3212 36.947
51.9132 -5.894
60.2488 31.387
28.1142 39.128
43.5801 37.071
35.5854 46.550
63.5135 20.680
50.6809 27.654
67.1227 -2.044
68.3331 2.132
43.9665 32.038
53.3579 24.137
42.322 11.544
56.5517 -21.927
49.9373 -20.257
33.0645 -21.685
55.638 24.784
21.7042 28.901
57.6183 5.089
52.6699 36.292
18.4142 44.583
46.4023 27.696
62.8779 19.929
59.992 7.848
50.3356 -1.945
58.3836 -13.153
43.1205 -22.093
46.9564 -20.215
57.458 -22.724
59.8094 -12.069
59.5463 0.216
23.1446 -26.013
49.4226 -31.962
26.7342 -37.751
53.0146 10.128
46.3476 37.010
61.5044 31.627
59.9598 -7.163
54.649 -11.999
59.0794 -11.124
62.4081 -10.309
16.6053 -23.165
74.3419 -6.728
62.7763 1.891
61.2767 9.250
54.8685 20.926
47.6928 -17.808
37.8679 -20.809
47.5094 4.441
38.5051 14.236
48.2261 20.401
53.9858 28.681
56.9747 23.132
57.8343 -7.620
49.8372 -26.623
24.0907 -28.281
28.0692 -27.817
34.4975 -28.961
55.8132 -15.815
56.0991 1.816
56.7266 23.878
45.9525 13.790
56.5784 -1.025
34.8852 -16.623
61.2621 -6.824
52.3276 -10.560
73.4827 -7.751
66.7869 -21.839
52.8426 -11.232
53.9864 -18.269
63.3894 -10.788
63.8807 -17.526
41.3328 -22.227
43.7173 -20.129
50.2258 -19.031
36.3052 -28.418
38.3373 -19.265
47.6446 -3.970
59.6123 5.099
69.777 -12.760
66.2202 6.233
61.2765 -28.712
68.8774 -8.886
18.7079 -29.869
67.595 -18.329
62.4656 4.263
63.0171 29.220
59.5075 -5.097
40.1845 -15.795
36.0389 -18.390
52.1083 -18.972
19.3831 -26.787
56.5339 -10.379
41.4736 0.727
21.8836 37.395
62.2712 9.441
50.2953 42.679
53.3965 -7.115
58.7702 10.700
65.454 -2.261
39.3285 24.734
50.3321 29.074
44.3267 25.723
57.2927 -3.500
58.0913 -4.435
54.771 -8.924
44.6089 -12.067
53.7486 -5.979
51.8952 -25.289
55.0241 -21.854
41.3718 -9.984
53.4934 -11.948
60.4518 -22.648
59.9783 -18.628
50.4127 -19.925
59.4605 -15.779
48.4043 -2.001
50.4394 1.848
39.6152 -2.274
54.8455 -16.312
63.3444 -13.046
59.1812 -1.300
41.75 21.859
49.1266 6.760
63.7865 -15.217
61.9722 14.777
46.5879 30.499
58.3804 17.142
35.5978 39.306
56.3196 29.522
25.5197 37.721
60.6557 25.627
65.3007 12.548
45.9202 21.422
62.9994 31.817
67.6075 20.750
46.7758 38.333
63.2885 27.401
47.875 42.462
43.8003 23.366
44.6468 23.027
58.6087 36.894
40.0745 26.041
65.7363 -9.535
62.2092 15.457
44.2846 23.277
34.5081 32.897
61.8773 33.775
65.021 30.529
37.3915 46.317
47.5072 26.818
54.7516 16.354
55.1434 32.806
48.3593 5.345
52.0055 -22.539
60.2528 30.397
41.0259 38.271
48.2267 -23.096
70.7787 9.480
51.9073 -19.210
25.7473 -21.816
34.6862 -34.209
48.985 -8.538
44.627 -23.766
59.8088 -12.023
31.6444 -29.326
33.6979 -34.235
55.2493 8.915
57.1491 6.065
58.0057 -1.108
57.2247 -22.061
59.4187 -14.476
54.4792 31.506
53.4683 37.475
51.5015 28.658
52.562 45.210
57.2247 33.971
56.5113 14.550
39.6496 -17.201
31.1781 -0.956
22.0269 -10.343
21.1662 -22.872
48.3183 6.062
61.4172 35.051
53.0742 2.513
55.1735 30.384
26.5416 45.469
58.1719 -3.816
55.9381 -17.003
57.5587 25.066
44.525 -6.588
47.593 -24.698
56.528 -26.567
32.2982 -30.447
49.5468 -29.055
53.9632 -2.097
47.3136 -15.284
48.3577 28.497
65.4248 15.793
54.0552 -23.659
61.716 -13.912
68.4344 8.891
46.3841 -19.322
67.9527 -14.551
62.3628 13.911
63.5492 19.769
60.3246 15.210
8.13374 35.207
5.55329 41.481
53.2932 -19.561
64.9949 -8.052
40.6316 -22.692
27.2516 -20.963
69.0439 9.846
42.3575 24.586
31.3932 -30.833
48.8989 -19.253
34.0787 -27.015
24.8409 -27.441
24.1861 -29.053
22.649 -31.675
43.261 -5.920
38.5839 -32.687
45.6341 -24.311
67.9922 -20.197
42.6856 16.863
52.7517 -6.355
38.0348 -24.617
45.0019 -21.534
49.6879 -31.176
45.5754 -27.073
46.309 -11.280
41.198 -17.853
37.9776 -30.904
37.7811 -14.272
69.355 -8.632
40.9239 -28.669
28.0129 -25.381
39.977 -16.187
43.9753 -10.386
52.2923 -1.032
46.4711 12.582
57.9447 27.203
59.1379 34.160
42.285 -20.463
51.8299 -28.389
60.5945 -15.104
58.8038 15.995
52.6277 21.919
56.0564 32.272
31.4425 29.113
51.6924 -8.052
50.1605 26.962
32.0777 -5.848
32.5585 -7.445
56.788 -5.626
69.6259 -16.533
50.1828 -13.398
29.5019 -28.231
38.0258 -27.628
45.2738 -12.014
33.8206 38.881
38.4735 7.277
65.9365 13.242
46.9488 28.496
51.7717 -26.461
46.0747 -25.750
24.6841 -25.778
43.7688 -8.475
45.8511 3.796
45.9819 20.279
72.021 -3.832
49.4604 -26.999
22.9223 -35.471
49.2113 -22.544
47.0126 -10.741
49.0743 -10.115
54.0679 16.752
51.2515 38.894
48.085 39.510
49.5419 30.593
45.6062 17.851
45.8282 -21.062
44.6447 -23.082
41.5614 -25.228
67.2245 -18.701
49.5937 1.511
43.8202 -8.010
65.9512 3.579
32.8101 -22.760
53.2746 -21.886
57.1258 22.151
59.6369 24.927
49.6192 2.102
54.1616 11.303
65.0377 -12.435
55.0227 -5.801
60.1962 -5.040
53.4401 12.125
56.2244 2.467
71.3651 -10.740
59.7886 -14.213
22.4112 35.891
17.4971 46.005
55.7346 20.918
45.1845 -25.564
47.9125 -28.704
40.5998 -23.692
52.7066 -18.976
63.1757 -14.356
58.8487 -4.034
59.7215 10.077
33.3271 -25.519
63.6484 -15.661
48.1967 -5.756
50.4106 -25.897
54.5477 4.051
42.5995 34.677
65.3136 12.224
65.1556 -9.210
51.6781 -10.379
52.2065 -14.741
60.4961 -1.061
27.004 42.267
51.7554 4.550
42.2715 11.371
55.7521 6.082
60.6487 7.904
56.7482 1.036
51.6797 -9.114
62.4144 -23.022
49.7058 -19.043
53.6462 -4.483
50.7932 6.617
28.6459 35.720
40.9179 42.026
33.2013 46.158
54.4278 38.289
40.4256 33.769
43.5753 49.310
28.2955 42.452
48.2422 39.185
50.3793 18.205
50.0506 23.509
40.21 48.068
59.754 24.525
60.6133 -0.095
50.6685 -27.737
39.4816 -18.708
34.1302 -20.292
47.5543 -14.846
64.0254 18.198
64.1545 6.657
40.7981 45.680
36.3796 37.410
65.2603 18.759
72.7523 7.233
60.528 2.400
31.443 -27.212
31.8619 -12.959
41.222 -20.884
41.1381 -24.471
56.1245 -6.679
46.4656 -26.117
57.7803 5.780
65.7758 35.024
40.8988 36.505
48.2698 27.820
69.3621 9.944
48.0322 -4.386
56.7965 -3.229
33.074 -15.602
53.4764 -13.669
40.2197 -16.684
56.18 -13.191
52.4294 -23.143
54.3182 -12.367
61.6718 -14.693
56.6353 -15.285
41.2276 -7.756
24.8874 -22.819
55.0089 -24.158
46.1116 -25.962
42.5439 -18.249
30.1191 -19.396
22.9968 -33.939
62.6315 -10.054
62.7423 22.973
44.3543 35.403
24.5042 31.245
61.9101 33.624
53.3188 40.353
50.3092 22.369
52.2826 24.675
43.2359 32.604
58.444 18.991
63.0623 29.669
55.5101 7.349
50.3283 37.227
47.8469 13.393
63.9453 5.074
57.4338 25.701
59.5374 -2.783
39.042 -21.713
48.639 -35.260
66.6676 -3.558
72.0041 -8.602
67.1384 31.085
38.5283 48.735
64.1125 9.355
42.8056 33.860
39.4099 41.615
37.6422 39.852
54.3341 32.483
38.2672 41.737
30.9451 35.401
34.954 40.070
34.3655 30.081
18.3545 42.212
59.1305 5.933
53.3897 28.654
45.8743 0.683
59.7773 21.403
44.2896 1.340
48.402 -16.414
57.2614 18.491
41.5207 15.057
52.3613 22.758
58.4356 31.993
32.4318 -27.812
40.2588 -28.253
52.7043 -8.941
39.8182 -25.636
41.4494 -26.168
29.059 -25.427
58.3337 -19.106
56.7114 -21.801
47.596 -23.153
43.4806 -20.710
39.5298 -27.808
48.2061 -27.175
38.309 8.462
51.1724 -1.335
53.0189 29.873
65.3841 13.809
54.0823 -22.397
65.135 24.739
50.4564 36.995
46.3121 30.044
37.1924 37.080
47.9025 38.849
60.6685 -4.149
43.6776 -15.501
36.0965 -6.229
49.4115 3.244
61.5406 -18.094
46.3217 -28.625
62.4291 -5.063
68.0438 1.527
49.3511 2.910
48.6626 -25.529
56.9327 -4.813
52.1769 17.381
62.3759 -17.707
69.9251 9.841
55.7056 -20.384
46.6544 26.971
48.1114 23.779
62.7431 22.889
53.7996 18.425
58.9629 11.704
64.7004 23.270
63.6502 -18.995
49.6044 -16.509
49.1081 -12.692
38.596 -38.299
54.5372 19.587
49.5543 18.664
34.8986 26.470
49.8585 26.236
34.1727 34.698
52.4761 41.002
34.9645 40.272
66.7879 -3.551
62.8547 -19.347
68.4708 -20.135
41.9254 -20.150
47.0975 -24.893
46.688 -26.019
42.404 -26.996
37.3553 -22.366
61.9393 -1.983
27.697 33.552
47.2309 17.362
59.0504 21.176
59.2548 30.074
37.8657 43.032
55.2072 20.442
63.3978 9.952
34.0379 47.754
53.8748 38.313
46.6049 42.258
40.6153 25.273
41.1121 35.682
51.4204 11.227
48.8879 15.141
42.2671 13.541
57.9488 -8.987
35.237 -23.628
48.3664 -17.784
48.2302 16.688
39.5022 11.938
56.0078 7.857
49.2346 -19.476
37.5564 -20.561
62.6248 33.584
33.0069 39.037
46.7339 42.963
46.9519 18.029
65.8077 16.832
48.05 -18.829
49.3839 -13.063
59.2503 -24.168
61.8284 17.435
63.4131 11.033
33.7692 -12.301
62.2806 12.984
34.3168 -34.651
40.9424 -17.684
43.0309 -15.680
50.71 -20.039
51.7953 -12.490
61.5356 19.130
60.8097 27.844
59.0758 18.686
49.8946 14.233
49.5528 -7.727
65.4034 -4.441
40.6871 -21.361
34.1157 -25.360
47.5893 -31.915
54.8345 -19.657
67.2535 16.087
52.5851 15.240
43.3664 -13.515
62.8068 -5.601
62.7557 -9.311
34.1066 -25.209
54.2328 -34.638
51.716 38.322
57.0101 -0.882
51.191 -22.262
58.7372 -25.107
46.9182 -16.307
31.3814 0.878
26.9369 -3.964
47.8441 -15.327
71.4472 9.829
50.1243 26.829
31.3755 39.010
21.3993 50.904
49.2574 40.488
56.0575 -17.380
68.3529 9.149
42.3428 -17.632
47.2961 -15.967
62.2028 2.272
58.1506 34.107
42.4891 -29.307
63.7416 19.717
66.9885 7.887
52.3231 -11.703
41.5824 -21.982
64.5268 -0.308
45.4234 30.959
29.2771 39.205
29.6555 43.664
42.0088 42.784
44.8231 28.585
42.899 12.805
63.1044 6.617
46.9672 32.997
64.6174 4.438
67.5692 24.411
38.7224 33.142
49.3338 -7.344
37.2328 -26.791
43.4727 -25.850
29.4552 -21.140
64.4522 -1.214
32.6157 -22.436
33.3469 -1.063
43.5782 -21.306
40.6804 -15.554
61.0638 19.772
65.5385 3.631
43.909 -38.223
41.7487 -28.295
29.563 -20.030
59.5794 2.906
45.6745 -12.043
28.2022 -30.758
67.8455 -18.270
58.6017 -13.320
56.1313 3.621
64.0613 -12.921
48.1004 12.054
69.7204 18.298
59.8789 9.058
59.0883 -8.234
51.3529 31.999
42.7908 39.837
46.8456 39.097
39.4411 40.994
69.125 21.405
66.8684 23.676
59.422 5.831
60.8239 -2.365
60.6184 22.476
48.0306 21.795
46.3696 3.860
45.2927 36.987
43.1408 45.982
70.7017 22.166
39.3929 34.801
12.6013 -28.132
37.5109 42.457
55.2099 19.616
60.1484 9.449
30.8839 35.249
56.2792 23.802
48.8416 44.822
36.4421 49.727
37.7545 53.149
52.9482 27.430
72.0998 4.246
56.9311 -6.093
57.6587 7.130
34.2919 -32.110
67.2227 -0.806
64.2519 -2.849
49.8788 -24.002
32.3229 -28.410
39.5047 -24.461
55.3988 -20.043
46.609 10.539
53.1058 -23.248
67.1916 -14.139
51.0244 -16.761
35.5974 -27.343
65.643 -9.311
53.4081 5.178
27.0466 44.887
63.9478 20.812
69.8225 -5.346
51.666 -14.907
51.0771 -17.429
26.1015 -15.905
45.7699 -15.695
37.4166 -22.030
56.0499 -1.527
53.0676 -19.617
65.0653 9.404
53.4131 35.367
46.6061 25.986
54.102 -19.335
58.2252 -14.602
52.2658 -11.166
48.7482 -15.484
49.0731 -15.740
24.3596 -30.628
49.6752 -18.598
45.6815 -32.860
53.64 -28.946
36.6456 -16.467
39.0218 -20.627
53.3473 -31.702
54.2503 -21.431
64.8743 2.579
41.3664 -26.821
43.9945 -25.513
55.1487 -25.214
32.5165 -39.923
57.4823 -31.962
50.4515 13.889
58.7507 -2.113
43.9308 -14.123
44.3724 5.751
49.8776 -4.933
43.518 21.089
64.2616 9.085
56.6109 -3.235
56.6195 23.870
51.7167 37.959
53.1771 31.079
60.6834 30.573
52.4735 33.140
22.6534 39.868
35.6152 -10.794
39.0319 -24.846
43.7595 23.472
55.9858 23.425
43.1572 35.219
58.4127 31.262
47.1174 33.717
46.4767 20.046
44.5727 7.432
57.2629 20.949
49.532 16.682
75.4773 -4.636
57.9216 34.264
44.9485 22.966
36.4311 37.712
34.79 39.087
54.8792 16.980
24.7361 36.233
57.1726 41.718
61.6946 28.015
65.4253 18.844
48.3285 27.939
63.8098 11.227
67.4089 8.661
50.9103 6.759
49.88 11.268
65.9698 -14.235
27.5973 -27.565
43.229 -30.144
52.9145 -19.327
51.4424 -23.704
44.7975 -28.499
54.656 5.453
58.9155 -20.671
39.6183 -14.042
45.8641 -16.421
54.4675 17.890
61.2382 6.907
56.2541 -8.478
55.1405 -23.107
29.7053 -34.814
46.4334 -12.943
59.2506 -9.746
50.112 22.271
26.8135 38.707
28.7403 32.658
42.9019 28.230
44.0222 41.032
41.05 43.020
59.6964 20.348
40.9831 -25.516
31.5346 -26.081
66.8473 -12.194
63.6361 -4.743
76.257 4.129
71.8162 -10.091
53.996 -29.594
37.5094 -16.086
40.0603 -32.876
61.4922 12.986
51.8859 -8.101
47.9513 36.096
51.866 28.674
23.3123 49.161
42.552 41.729
56.839 15.423
30.0159 18.471
42.5089 -31.632
58.7987 -11.362
67.1794 3.833
40.5752 -26.782
35.6918 -29.110
44.9073 37.885
68.7619 -3.123
61.2476 -3.969
57.4457 -24.654
45.8688 -27.789
43.9937 -30.999
61.0666 -9.687
49.0751 -15.874
27.9312 -31.894
41.3393 -35.417
43.9424 12.403
28.5288 -32.111
67.2567 -12.856
44.1944 5.647
19.0657 32.636
30.9389 36.444
49.5636 -13.196
42.1449 -18.572
42.0605 -27.499
43.6982 -28.924
39.0593 -24.391
66.9651 -11.463
50.7797 -17.135
60.7427 -0.514
59.6964 -19.638
38.666 -24.913
35.4165 -27.714
58.5115 -21.672
57.4807 -14.286
53.9511 28.938
41.9759 50.905
37.672 54.385
43.926 37.587
15.5927 38.169
43.4522 35.930
54.6576 0.738
41.625 31.695
35.8074 28.571
47.4352 -14.365
38.4069 -4.454
45.9239 -21.996
57.6103 -5.080
37.1441 42.156
28.1072 31.420
52.8441 4.670
64.4824 -3.189
71.021 -2.940
60.1885 7.872
55.2165 -9.771
33.7714 -20.279
60.0987 5.345
35.2027 36.839
42.5723 45.736
30.2661 44.711
38.3886 40.937
23.1278 43.818
43.4486 31.081
48.1056 24.292
48.6078 -9.660
46.9605 -15.313
61.6351 11.330
54.8023 31.837
36.6705 19.750
31.0078 26.028
59.2612 15.777
66.3787 -4.244
60.0687 1.753
48.4727 -3.174
60.6951 -23.598
31.6871 -14.105
43.8156 -13.108
31.2389 -18.199
43.1913 -27.534
57.4024 3.748
34.4525 -35.134
24.2358 -28.578
31.4164 -32.430
49.1013 -17.445
51.7155 28.773
56.7783 22.787
47.9464 36.947
37.8259 29.639
57.2166 -8.394
47.6165 -17.257
64.0559 -19.030
41.538 -13.391
60.594 -9.154
44.849 -10.483
52.4209 -21.501
56.5281 -20.058
60.7248 14.486
64.6057 11.526
42.9134 43.326
19.7674 36.939
59.2976 35.568
43.4153 45.950
58.0744 40.057
37.7801 54.286
43.2187 22.901
29.0515 5.405
56.3941 -18.635
38.5594 -30.480
53.7861 -9.345
39.0314 -10.608
46.6152 26.758
52.4245 37.720
39.9535 39.121
39.675 42.522
21.9692 40.866
23.1881 32.605
20.6788 33.542
36.2152 45.353
51.9657 38.041
48.704 -15.224
53.8643 -13.662
56.4774 -13.394
52.5584 8.969
64.0403 -4.906
47.6432 -6.896
58.5865 -14.871
42.6387 25.386
50.2804 -19.638
49.1537 -17.570
55.3013 -18.238
41.9383 -24.741
56.8909 -27.340
59.4903 -17.517
68.763 5.096
54.5504 29.621
65.4267 30.083
59.0219 30.869
68.0431 20.680
38.1894 9.199
63.293 -16.423
49.1629 -25.590
62.4992 -19.440
20.9037 -25.625
18.9158 -20.400
49.0156 38.733
34.4945 36.305
42.2844 9.246
48.9681 25.161
67.9604 22.502
53.4712 31.809
57.7063 22.009
59.9078 -2.288
32.1839 -16.962
53.7579 -5.497
60.5052 -26.022
14.5572 -29.953
44.6315 -16.603
29.3565 -29.005
60.8881 -16.352
34.037 -27.301
40.4881 -14.364
38.9209 -28.589
35.4312 -17.680
42.7808 -20.822
34.8627 -30.604
50.8037 -8.821
52.9314 -22.287
52.3872 -7.955
49.2181 -29.552
51.4997 -15.095
43.337 -21.581
53.3728 17.937
44.1609 3.352
48.5772 -16.766
47.8438 -15.506
59.9237 -14.721
53.6268 -1.632
43.2272 36.528
47.3858 25.174
63.5411 -14.453
35.8348 4.626
44.2066 36.027
37.1549 41.249
49.9568 38.197
53.3008 10.156
41.8944 31.579
55.1246 36.719
36.773 48.600
33.0849 33.244
50.1012 31.349
75.1554 7.743
65.1579 25.511
35.5014 35.198
51.2915 32.613
53.061 23.989
70.5877 17.136
38.6977 -8.059
53.7344 -3.181
72.4879 8.840
68.6104 12.537
56.5826 32.554
37.3294 39.811
52.2559 41.680
56.0116 26.395
56.7647 18.464
47.4004 28.605
23.5267 38.644
5.63991 36.719
62.7777 0.682
49.975 10.224
42.0035 -14.066
24.7905 -20.877
51.6475 -3.765
59.694 -11.527
48.6676 4.337
46.0977 18.980
48.5089 18.507
55.7297 26.379
45.7743 38.188
47.9489 24.802
40.5482 35.351
58.1767 -10.602
32.4525 -35.647
20.703 -37.156
51.1332 -8.362
43.5646 20.657
45.1574 31.840
28.9135 42.472
46.9983 39.587
51.9334 37.023
54.1262 27.132
40.5897 37.547
41.2933 38.494
49.123 35.574
51.3511 27.335
21.5404 44.341
37.5695 38.088
31.0187 50.056
36.594 47.364
39.6416 37.691
7.98265 23.004
53.0055 -1.689
29.606 -22.004
32.4172 -37.066
16.419 -27.649
63.4061 8.934
40.4262 14.219
58.12 23.110
55.8271 -3.452
56.6009 -2.151
43.8457 -28.277
57.168 -22.793
55.7749 13.833
55.7477 8.597
56.9922 19.302
43.3135 -28.515
44.5036 8.335
55.1061 -3.338
48.061 -17.788
35.361 -19.197
41.2932 -6.725
20.293 -18.011
44.1932 -31.565
34.7432 -22.593
49.1112 -14.250
60.8504 -11.023
72.5001 4.920
62.9814 20.203
65.0921 3.130
66.3267 9.989
75.8656 7.482
52.6522 -19.886
61.3145 20.141
32.3517 -25.158
40.0636 -30.803
51.807 -24.765
51.7138 -27.731
62.8826 1.591
63.6414 16.529
34.159 -24.063
32.1913 -30.224
52.4377 -16.977
56.8092 -4.554
47.6417 14.596
42.3981 19.909
39.1215 36.869
46.0407 35.216
58.066 23.495
63.7468 4.687
41.6811 36.259
39.6744 40.199
50.7672 15.218
64.7842 1.725
31.5275 30.519
47.6637 -2.313
45.5238 -27.233
26.4465 -23.745
54.354 -6.030
30.2677 -14.114
56.9386 15.853
42.3266 -29.394
51.8982 -2.348
50.7228 -23.437
58.3171 5.098
51.0345 27.984
44.0864 22.500
27.3966 39.840
35.1606 42.245
71.1609 21.148
53.4289 16.029
28.2533 -18.381
26.9614 -30.176
48.3728 -9.586
21.6326 29.599
45.2682 8.331
39.9845 33.767
57.2878 32.873
42.289 43.086
53.6902 25.290
46.2421 -24.926
42.2419 -15.888
51.5123 30.904
50.2138 29.194
36.5509 -13.375
43.7835 -3.271
54.0484 28.138
18.5026 40.798
52.921 40.417
44.4141 39.956
50.426 17.526
37.6437 17.507
42.1963 8.233
38.8531 34.182
29.438 -19.605
59.8848 -11.657
51.3942 35.580
47.8257 -16.565
55.4613 -4.953
59.4218 -27.689
25.1077 -22.343
42.1421 -5.610
49.8704 -24.801
42.4079 -25.038
63.8102 -4.250
55.0996 -11.362
54.2596 8.628
69.9326 22.292
47.578 32.683
51.4114 20.067
51.9885 18.884
26.6345 45.589
56.2263 33.526
28.5449 43.586
49.9417 33.296
33.0441 34.247
44.8633 37.326
63.7027 27.110
33.9929 29.837
35.2152 29.910
52.6999 36.053
20.1924 38.723
36.282 36.307
42.4343 42.813
46.2109 29.381
57.3337 -19.541
42.0189 -16.073
64.5211 30.896
74.4835 12.274
71.337 21.303
63.4307 -0.671
64.9317 32.118
55.7208 22.024
44.8344 36.137
55.41 16.811
55.7927 21.340
54.4438 5.560
57.9087 -16.591
50.298 12.066
67.0705 -14.904
66.0902 14.621
58.2658 -11.983
50.0824 19.507
46.4519 37.294
57.6426 20.042
42.1518 15.588
35.9812 -16.829
40.1175 1.133
49.2507 18.192
25.902 46.351
44.0234 8.911
48.9997 17.760
58.507 22.363
40.9529 32.157
34.6067 29.244
41.8035 25.592
49.1764 1.472
38.6678 -20.578
49.6923 -18.440
60.0364 23.513
51.7329 30.148
64.4935 11.426
61.0656 -2.398
64.1727 -9.797
67.7757 -12.478
52.8093 -25.264
64.2398 0.875
59.0441 41.364
36.9408 36.888
43.5735 22.108
29.4882 49.373
48.8759 49.502
46.902 40.408
42.5875 44.141
46.9615 -5.759
39.4077 -1.749
58.0163 -0.238
48.7118 29.649
52.7472 39.045
38.0981 34.257
55.9992 14.563
61.3921 15.584
50.6068 22.246
23.8277 32.174
54.6151 17.145
66.9114 -11.536
45.9444 -27.182
59.9178 -14.913
62.423 1.332
48.6298 38.705
52.3566 -14.317
42.1681 -5.140
42.9508 -30.706
32.0164 -17.435
41.8993 -27.940
52.3697 -25.288
68.7251 3.584
31.7198 29.447
11.1795 26.566
28.9991 30.475
33.2544 27.436
52.2064 29.762
47.2571 -12.218
55.7082 -14.224
48.3194 8.747
49.3623 38.173
41.6438 42.073
40.1522 35.383
34.5235 32.063
33.9313 41.326
54.9766 36.683
55.7363 8.182
48.0418 -3.250
61.5082 13.893
51.8928 -2.260
34.3186 -32.380
37.4766 -32.415
41.8562 -26.368
68.5554 -16.308
48.5883 -20.019
45.9556 11.090
59.4084 8.112
50.18 40.820
52.2794 -8.095
39.9675 -16.114
63.7231 -12.794
46.2057 25.088
45.3143 3.497
72.7049 12.135
59.722 9.532
39.7415 23.773
45.3822 30.252
60.0051 17.131
53.2644 -3.781
21.699 -18.815
39.5141 -20.506
60.8836 8.079
63.4489 18.585
45.3387 34.465
64.5441 28.314
53.9275 5.794
48.2454 -2.009
39.6132 -28.942
34.7386 -25.453
66.7547 -1.901
57.05 -1.408
56.015 -8.880
67.5298 4.107
43.9181 -3.251
48.0315 -25.972
60.6927 -15.546
41.254 -23.999
31.545 -22.687
44.4767 -13.850
47.8622 -22.682
56.6792 3.284
50.2767 -19.463
69.1557 -17.638
51.0887 -21.760
32.7155 -34.965
41.9384 -15.333
52.3278 -12.653
41.375 26.485
38.7605 34.278
37.5268 35.663
13.8965 28.073
62.0755 34.119
36.7774 29.231
60.9921 16.786
52.0104 21.773
53.6856 6.424
62.9067 9.607
53.4921 34.162
50.4845 36.263
60.9707 15.464
61.8633 27.190
48.126 39.263
53.4852 36.554
52.4541 8.916
50.3734 -10.727
63.1191 -8.163
57.8573 -11.785
44.6823 -10.555
57.661 -26.325
65.881 -10.530
44.926 44.592
45.084 41.674
20.2209 25.934
27.1899 16.612
47.0147 13.748
39.2312 11.057
42.2792 -19.168
44.198 4.584
60.2168 16.900
72.867 12.680
60.6841 14.376
48.4427 33.386
35.6404 23.319
39.5686 33.568
71.6342 22.836
67.5567 2.832
39.5855 13.847
54.3058 7.195
62.7764 5.275
33.8607 21.653
41.0958 27.363
36.7638 16.023
43.663 -20.696
57.5059 -11.959
62.1572 16.316
57.7455 12.115
57.4678 9.677
53.2395 30.082
70.3224 9.716
51.7101 -15.833
56.4518 -23.260
49.6605 -4.259
52.4059 17.793
52.9449 15.279
28.0985 -5.587
57.2869 -14.674
49.4082 -6.862
33.114 -10.952
58.7842 -9.344
59.0023 8.549
60.2567 15.747
69.901 -7.712
42.7607 -20.748
49.3195 -4.643
56.4323 -14.999
59.5835 -15.269
52.6045 -28.249
40.593 -24.644
48.5408 -24.047
58.1399 -15.129
61.7687 -8.295
29.261 34.557
37.8395 34.742
51.8207 45.363
58.4423 21.597
52.0317 20.807
48.4483 21.789
69.9319 13.665
67.2762 16.320
51.7824 -3.237
46.9416 15.689
51.7075 26.091
46.6273 32.951
48.057 38.427
30.2169 43.294
48.1098 21.886
40.7189 27.450
55.2996 27.872
48.8909 28.327
29.699 45.097
26.557 30.852
33.9793 34.725
5.98906 35.916
47.8658 -3.936
42.5931 -11.794
59.7742 33.075
68.2476 -4.292
40.2099 -25.738
64.8931 -5.982
59.1998 -4.014
35.93 -15.345
39.1455 -3.168
58.6022 -15.894
52.3994 16.208
54.9091 -19.917
48.6781 -22.355
40.7459 -30.773
32.6365 -18.591
45.1951 -4.599
60.3903 10.224
53.0853 -22.903
48.7867 -21.433
53.6456 36.394
36.9242 27.555
37.0886 23.051
23.6433 46.326
52.4456 19.478
29.4107 18.558
12.8106 30.022
58.8891 5.943
34.4516 17.449
54.4287 7.959
28.4113 -4.592
48.4168 19.518
46.2289 4.225
40.8365 24.442
24.8118 28.366
31.9708 29.232
55.345 33.104
58.7585 -2.038
68.6145 2.276
48.1845 35.491
62.2337 23.171
53.5134 38.728
39.8426 40.179
57.0407 13.059
11.5138 -18.258
60.8706 7.593
56.4031 -9.449
59.556 -10.327
56.6944 -11.322
55.8192 -23.465
52.1878 -11.955
54.6144 16.984
49.6834 6.197
55.2493 9.079
48.2331 37.462
48.053 38.619
47.7826 34.502
47.6922 40.269
51.2785 2.963
57.074 16.426
25.8715 37.152
52.6977 31.856
63.995 20.174
38.7366 17.521
44.0611 40.262
58.2758 26.327
48.7471 22.371
57.1956 9.692
38.9133 -19.866
63.0304 -14.597
45.4957 -23.632
72.1915 8.952
53.3804 -12.922
66.6061 -9.525
50.0021 -21.403
52.8501 -25.233
50.0763 -22.317
44.7166 -25.386
50.1315 -31.170
52.5403 -29.807
48.906 -26.702
26.8621 -30.613
40.8161 -29.912
48.9769 -14.340
67.5256 -15.783
56.7215 -4.215
64.3649 24.377
57.02 34.446
41.8959 30.565
44.5617 -8.163
51.5614 -13.418
26.4582 -26.628
46.1737 -26.722
35.805 -32.899
47.2026 3.015
56.3491 -13.284
61.6981 -9.398
62.3616 6.769
50.9658 -14.624
60.8168 -17.427
55.0328 5.759
39.6 37.106
55.1909 32.350
46.1484 36.168
48.3982 36.244
49.0228 36.653
42.9506 52.694
34.0407 33.296
55.632 21.752
65.7111 10.482
56.7863 21.014
53.5919 35.483
63.0824 -16.137
45.897 -23.071
43.1026 -34.455
55.0968 -10.960
48.4901 -13.063
56.7936 -10.340
58.1143 5.624
59.4025 -0.876
72.1274 19.682
45.9121 42.058
56.3091 10.718
40.693 -4.751
46.7356 -3.536
45.9977 21.260
46.1736 33.577
44.3654 38.180
34.3865 45.407
28.2413 48.859
23.8176 44.408
50.7749 33.372
70.2351 15.072
58.6378 36.689
57.9935 31.212
43.0734 11.724
33.2668 -33.644
23.3543 -29.452
39.4969 -13.168
31.5115 -26.129
70.323 -19.100
64.805 5.462
49.6947 4.355
45.3111 -21.233
37.7771 -23.400
49.8917 -15.286
62.9976 -8.996
65.1685 0.288
46.6927 -25.950
72.5606 17.997
50.3389 -14.624
34.1811 1.262
63.2489 -15.787
56.6452 -27.633
39.6281 8.552
24.5465 36.874
48.1107 1.106
64.2911 5.202
55.1874 -22.705
45.1828 -34.698
40.4447 0.574
51.1475 18.832
15.7198 43.659
36.5563 46.094
65.3433 24.344
47.2394 37.235
53.1637 20.450
46.4881 18.250
42.9773 -23.376
17.8803 -33.554
29.003 -26.037
66.6238 -4.022
51.3599 -25.251
63.0177 -11.658
47.9535 32.630
48.5247 38.964
45.6518 35.188
18.3211 50.627
45.9274 29.113
41.9263 12.240
44.9639 12.877
67.296 13.291
48.5156 17.858
66.1994 -2.213
41.5896 -31.814
57.4933 -19.161
50.3019 -28.332
44.0612 -18.543
58.4682 -5.830
62.0482 -6.867
37.5462 -26.138
27.5984 24.532
64.2919 25.897
32.0322 42.184
58.1514 27.126
50.291 37.773
53.397 30.633
57.5469 10.421
25.3983 -11.618
23.9793 -38.980
35.9806 -34.377
31.2571 -28.117
54.9264 -28.651
50.7502 11.006
53.0574 -15.077
51.1122 -2.616
55.6598 -12.721
36.2606 26.003
18.5244 36.858
42.2748 6.708
39.1325 -29.350
50.6994 -21.657
39.2819 -36.823
49.2903 -21.548
28.8299 -35.050
30.9127 -34.253
34.8835 -16.176
52.6406 -26.958
50.6295 -20.117
53.7715 -23.469
47.933 -7.183
48.1205 16.832
44.9558 27.093
26.2988 50.117
45.5627 28.656
45.7757 38.607
59.4733 28.017
35.1148 28.726
38.1678 -18.343
54.966 -0.467
59.0189 -14.770
62.6306 -4.889
63.4122 -13.500
23.8055 -22.277
67.2494 -14.032
66.5919 1.838
23.2546 -32.370
54.3662 -24.339
65.2758 5.782
50.2934 30.348
26.8572 39.929
38.1913 45.511
68.2042 4.069
63.2167 -15.967
46.5219 -4.217
36.9302 -32.423
43.5789 -23.112
40.3946 -35.835
45.0536 -23.383
60.488 18.836
69.6574 -0.283
60.9234 31.467
64.926 10.632
31.9716 34.656
32.4741 38.363
43.8857 28.119
43.9268 46.471
58.7773 33.118
43.3451 8.791
61.0403 6.001
54.5021 12.296
49.2402 -9.138
54.0242 18.167
57.1756 33.256
55.7439 28.487
58.1361 32.407
67.3612 -0.401
61.0312 -18.215
43.437 -8.115
40.5788 -27.077
26.4489 -20.987
54.546 1.161
60.6532 17.523
62.4766 25.381
38.0713 37.061
40.0593 24.191
39.3788 25.273
46.1502 -2.703
47.7419 4.651
43.3124 -31.551
41.7261 -31.231
45.6109 -20.942
68.353 15.032
62.7538 -12.146
64.4954 -6.803
43.7504 -10.744
30.701 -2.007
37.1972 26.112
33.1025 47.314
5.73563 36.572
51.7671 8.886
57.1741 12.525
56.8194 21.232
52.511 32.744
56.6911 16.077
57.4986 -6.910
45.8706 33.199
13.1427 37.750
39.7813 44.472
53.2559 41.883
42.253 20.889
53.8457 11.047
30.7715 35.241
46.1815 18.460
50.5289 1.895
50.6185 -7.886
63.7971 -17.172
48.0207 -23.167
46.5122 -27.628
35.9146 14.645
56.0268 -4.672
48.2169 -26.274
23.6386 -20.195
22.7372 -24.086
43.0842 -17.094
31.8682 -7.628
31.0585 -14.948
42.8229 6.313
62.0187 21.646
33.853 26.781
31.0692 47.206
53.7088 34.517
32.0542 40.699
45.5115 31.057
25.0321 39.718
72.4931 2.971
47.2708 7.168
47.8229 32.728
28.7026 10.846
46.0312 19.356
39.2721 -17.386
62.5508 -20.248
36.285 -27.712
53.979 -27.774
58.5135 -29.324
41.9458 -27.566
45.9801 -26.261
58.1821 11.776
38.0865 -12.793
41.1653 -21.800
47.2573 -6.413
41.3765 -31.230
68.2325 -12.780
29.057 -23.696
47.8026 30.345
42.7876 0.183
53.5781 -3.971
12.0356 -16.529
25.8035 -23.335
58.5102 12.700
62.4411 10.426
51.2544 -30.853
32.8913 -34.424
59.4564 -22.871
43.9129 -33.217
60.0512 -16.539
62.9217 18.127
22.5748 39.070
36.134 33.729
37.7081 30.102
48.1274 23.345
45.126 -9.593
58.9946 14.834
42.1542 23.005
33.0373 -21.246
59.4902 -15.095
58.7929 3.306
57.9057 27.609
57.4638 31.255
49.4639 13.475
51.4118 -16.165
49.7608 19.900
57.0757 -3.340
56.3287 37.578
48.9447 30.650
44.9159 22.621
38.0787 1.031
57.3214 -4.891
57.0198 -21.461
43.9294 -22.333
48.4313 -15.862
66.4568 16.762
39.8067 46.694
21.7938 11.828
28.2141 18.204
41.178 35.048
61.5164 37.647
26.7772 28.610
45.2127 43.645
47.9803 39.089
39.3362 42.072
47.5902 40.407
47.3973 10.271
48.1296 16.456
71.3473 5.557
52.2557 17.763
47.1236 13.495
33.1774 34.379
59.7586 10.271
61.2255 16.832
63.3304 14.616
44.9439 28.724
53.5333 32.502
36.7625 40.956
53.0072 40.135
67.9677 -2.326
55.2612 -7.223
39.2666 -10.195
48.3026 14.036
57.0645 -12.685
64.59 15.303
55.0022 20.772
53.2655 34.081
29.0782 32.797
43.6717 33.509
44.0025 36.748
54.18 6.653
17.664 42.353
19.8227 53.991
45.4512 39.786
28.9564 -32.044
21.1681 -29.688
53.047 -23.411
68.0432 -15.931
44.4077 -21.013
40.5654 16.577
51.3799 13.677
39.6767 38.045
55.426 -15.255
51.6862 -5.195
55.2899 9.079
42.3331 -27.850
61.6477 -15.098
28.7531 -37.922
51.3607 -28.878
32.9415 -33.041
73.6408 -6.304
60.3522 -12.168
67.8436 3.965
54.0501 -23.073
49.5563 -15.456
44.0875 -32.910
58.279 -28.726
53.604 -14.209
58.7398 18.721
56.3596 31.297
32.6246 35.653
28.2836 36.089
33.2691 43.271
63.6691 21.894
46.5765 40.015
62.1336 35.782
53.6155 32.699
49.6679 5.722
36.9477 -7.059
64.5876 13.845
35.4606 29.746
53.3311 38.912
37.5742 28.604
49.5023 -13.872
34.7309 9.610
50.6039 12.682
44.6243 13.118
35.1858 19.503
50.7855 8.148
72.7118 -6.331
66.8926 -16.207
52.8461 14.515
52.5011 16.542
43.1463 20.855
47.1651 19.222
38.7168 40.229
57.0122 10.156
34.8954 -28.371
34.2399 -30.705
54.6942 -0.734
55.3391 14.487
56.445 30.633
40.5212 48.169
39.0911 25.741
60.7015 10.839
56.243 -5.452
57.4097 21.618
59.3326 -27.405
67.6089 17.260
45.1602 39.110
56.0387 30.272
53.8373 23.774
42.6423 0.360
57.9727 3.772
64.2964 20.373
70.7032 18.885
60.9792 12.084
55.4973 22.089
38.7097 38.677
44.1822 26.773
47.6853 27.932
17.8994 34.592
23.2508 37.023
56.8626 34.085
55.6628 18.716
54.9186 36.218
64.9681 16.581
34.6973 26.544
13.3378 35.274
49.5966 41.248
52.0245 15.858
58.7997 31.542
47.8633 44.690
53.2143 42.945
64.3576 28.022
60.4982 26.946
42.4208 46.440
61.0554 21.980
57.8658 -16.952
54.7836 22.612
50.1162 31.488
43.1974 21.196
18.3747 34.069
30.7097 43.128
63.6981 2.742
60.6971 -16.410
36.7547 -28.744
40.5739 -23.145
47.1979 -23.301
39.296 -13.390
55.07 -21.716
18.1887 -24.836
40.2652 -11.889
54.2814 28.898
44.2587 -14.288
39.6579 -21.332
44.248 26.023
64.7505 22.454
36.1031 42.596
47.1453 35.412
61.4314 31.244
39.5554 34.980
43.7805 -25.759
62.5106 -20.913
56.9936 -8.453
62.0971 4.805
56.8402 -32.389
32.7057 -21.228
47.6831 -14.993
20.5494 -28.545
69.1915 -1.346
55.9791 19.865
38.8757 30.648
18.4724 30.836
56.1644 33.929
61.5932 27.720
54.5534 35.030
43.653 27.816
55.0736 4.936
51.6392 28.606
61.8406 10.477
35.9383 11.054
48.4911 10.053
43.063 36.518
57.8315 22.527
55.5915 41.636
63.0583 -5.442
31.0792 -7.787
58.2052 -1.616
43.4677 -17.647
54.2772 21.366
48.0699 5.032
51.4387 28.755
30.1134 31.918
41.7794 8.504
40.0618 28.084
47.987 43.139
56.0765 -5.309
43.6565 -24.498
67.8723 -3.100
51.9952 3.872
38.2532 19.799
45.8177 20.206
50.6644 10.662
60.9592 -6.190
43.9875 -22.969
52.5821 -1.381
31.5462 -32.003
56.2211 14.313
51.34 23.374
55.9657 35.789
53.0944 42.100
42.9578 37.401
57.0048 35.229
26.9381 46.015
40.045 25.605
24.1209 32.966
14.8094 29.736
40.0164 37.692
74.2016 9.029
52.4666 -30.856
45.1995 -28.991
54.2823 -6.701
59.1384 -4.073
55.9908 18.579
24.5018 43.277
40.7182 22.235
61.4374 14.821
66.1768 22.068
40.0536 37.387
48.4721 27.907
39.4442 35.191
23.9031 50.587
24.6173 43.223
27.6994 45.312
40.2716 47.810
45.1611 34.317
47.0124 15.450
68.7939 -6.374
44.8385 -27.144
57.2311 -20.585
50.9991 -31.362
22.1688 -34.163
59.5268 -17.722
30.1224 -24.060
37.1618 -28.360
45.7964 -33.999
62.2087 0.158
45.283 7.292
56.4158 -3.755
32.1753 0.631
41.708 -23.697
41.4629 -26.671
58.5569 -20.356
45.4471 -19.124
35.4247 -27.910
37.698 -32.471
58.5661 -18.926
44.9804 -6.882
61.3291 -17.391
55.6076 -9.876
39.187 -27.824
52.7903 -23.284
69.4697 8.464
45.1158 38.390
23.5395 34.954
44.4621 50.730
73.9473 18.809
48.3564 23.351
30.1223 38.321
67.6992 21.856
58.3841 11.471
52.249 17.741
47.0787 27.154
45.5648 35.056
36.1324 36.285
41.136 24.218
61.7275 9.522
62.5061 23.942
52.0434 -20.796
54.7568 -14.017
66.7678 16.107
61.2428 -19.342
59.3627 -20.941
26.8848 -29.174
44.876 -17.925
66.8289 -8.189
46.4836 -14.929
46.3114 -17.384
45.0056 9.019
64.273 -2.402
60.2621 6.195
49.2435 25.526
52.3423 29.195
36.9783 18.545
55.0253 19.989
46.4424 15.682
61.0333 -5.729
55.9083 13.909
58.935 23.699
51.142 -6.760
57.2839 27.082
51.1362 32.885
54.7392 29.212
30.0457 55.219
42.9612 41.665
61.5292 37.972
62.4032 24.003
60.964 24.027
36.5609 26.874
59.1147 7.404
55.9883 -23.218
55.6276 -3.150
26.6746 17.284
41.1888 32.219
13.0856 41.695
46.3995 43.002
65.1647 0.218
55.2608 41.924
47.8644 37.086
62.0917 27.528
43.3696 37.616
20.7687 31.888
57.4497 -2.045
50.0475 30.090
31.0703 47.708
17.1733 37.167
61.7621 25.953
53.3125 -4.821
67.7544 -5.600
40.5509 37.741
42.997 36.255
69.1786 -3.409
57.1809 17.475
56.1132 23.755
29.9587 20.398
23.3879 7.254
43.1179 14.010
56.9468 11.976
44.3737 43.817
48.2296 39.820
41.8521 -2.735
54.8346 31.293
67.4223 14.593
57.9461 18.826
53.8482 36.561
56.5953 15.088
66.8378 1.677
54.8819 -16.327
46.3704 -5.355
42.4014 -0.287
56.3398 22.569
38.1423 8.799
36.3829 -17.412
49.3967 -8.017
43.1948 -14.207
57.5023 18.393
52.0173 -20.938
44.0805 -21.258
43.8844 5.817
51.6553 15.816
38.3147 -2.946
36.155 -30.020
58.0851 -16.515
52.5046 -30.532
57.7044 -18.123
55.2979 -10.500
48.2997 6.705
65.237 17.486
46.4234 40.175
47.6431 44.231
39.7322 34.860
47.441 43.464
23.3109 36.379
41.8889 24.449
43.9415 39.371
34.2639 41.285
47.2885 18.418
50.4303 -4.582
65.6456 -11.110
36.8023 -16.041
48.8775 -19.486
37.795 -12.114
58.3641 28.916
44.522 28.909
38.2236 56.196
41.0643 40.918
43.1095 35.385
54.7084 40.454
40.7876 4.371
56.5599 -12.800
55.3027 18.814
47.0849 40.176
50.3899 15.179
53.315 25.946
42.2054 9.028
46.9358 36.721
43.345 44.837
25.2455 36.856
40.6364 36.715
36.2712 38.640
51.5213 34.482
22.262 42.076
59.0974 30.563
69.7998 -4.373
63.1384 13.533
48.3699 10.314
48.6637 -19.098
47.7072 -27.925
65.0423 15.717
60.9237 32.900
62.5109 5.432
56.3748 -1.435
52.4539 9.028
71.5244 1.631
45.652 -30.260
46.7763 -21.042
24.841 48.273
31.7687 38.192
45.0957 42.463
53.6627 33.940
63.6914 -10.025
44.0108 6.734
41.2519 8.479
60.4847 -7.971
68.2052 -1.086
46.7604 43.841
51.5226 28.490
26.7992 39.852
27.4234 40.020
51.316 40.974
34.2314 43.565
42.1726 48.103
44.5926 25.368
54.7313 -1.121
65.1178 -8.222
59.1513 12.599
50.6186 41.788
52.8426 2.259
56.6059 -9.897
39.8761 -9.921
56.9857 -4.329
43.3106 29.561
28.9196 32.985
25.0294 51.257
33.9979 8.120
50.4122 -4.803
57.0892 18.647
55.4185 41.510
30.607 41.449
56.055 17.364
51.5091 15.102
54.1188 29.113
43.1169 31.014
52.0591 24.348
52.5626 19.091
71.1099 14.426
66.6314 4.509
61.4739 25.123
27.7815 42.001
54.4058 15.281
43.4493 17.696
43.913 3.264
44.7643 13.876
51.7522 12.780
52.0342 26.657
39.8353 39.918
63.6957 30.483
54.4262 4.134
46.631 34.106
40.897 23.558
60.0492 -16.588
41.492 -25.613
42.2508 4.773
30.127 7.839
23.7794 23.957
58.0416 -8.321
61.4975 27.145
54.3122 10.731
65.6339 12.819
69.2722 4.571
38.8214 22.859
32.7829 11.011
48.6413 20.365
36.8346 37.312
43.884 33.097
39.1145 35.899
43.4773 29.091
57.0808 32.537
33.4064 37.267
61.7834 23.197
27.487 -25.455
47.2127 -14.767
40.8819 -28.330
32.6871 -31.673
42.6971 -8.104
61.4877 0.118
38.7822 -10.088
58.1176 -10.514
45.9249 37.421
63.5713 12.411
50.0775 5.599
44.6382 -12.310
57.8497 7.927
45.9921 -29.887
26.9702 -30.152
37.8182 -38.718
46.0686 -30.907
49.2102 -6.604
48.2315 1.371
56.3517 10.277
56.8364 31.749
55.2538 35.182
53.0739 44.119
70.6943 23.884
68.7844 0.656
61.9549 -10.778
35.1454 -27.001
43.912 -28.158
46.0391 -28.327
50.7177 -27.066
42.8971 -21.105
35.8842 -30.264
56.6056 -12.566
41.5221 -20.992
43.3038 3.046
23.1081 40.687
26.9542 29.974
40.0011 45.855
41.8646 42.421
32.7114 29.532
50.3823 47.081
37.3653 32.971
37.2343 31.435
43.8808 22.562
50.8199 8.779
54.3408 13.754
47.6979 11.469
50.9324 11.905
34.388 -7.183
51.3825 -5.817
34.8858 3.397
49.11 -0.052
25.0233 0.442
52.927 20.845
44.1151 12.380
40.245 -10.957
35.7019 5.816
51.9368 -11.742
58.9003 -22.741
59.5036 -6.863
67.8493 9.031
44.464 27.618
67.1207 9.038
44.6827 1.528
55.0825 -3.322
56.7753 16.322
50.3539 -12.863
42.8469 -33.658
45.0218 -29.191
46.688 -21.360
68.0137 6.769
64.474 -8.048
60.0818 -8.027
48.3455 -24.585
59.8351 -10.040
50.5484 15.806
50.0992 -11.337
52.3406 -7.309
38.4699 33.729
56.4526 37.038
51.4468 -8.407
47.2831 3.363
32.6427 -3.287
51.9347 23.094
63.0852 16.278
62.0108 -11.031
49.3699 -20.000
43.2052 31.761
28.5976 42.366
67.9706 -1.802
55.6826 -27.393
48.1519 -28.639
20.2619 -27.648
57.3228 -8.040
52.4587 -22.851
37.9789 -22.440
44.4845 -11.365
39.1689 -33.375
51.8318 -34.345
36.8211 -19.085
33.6154 -18.401
52.7844 12.667
68.158 20.387
55.988 -3.364
47.8805 11.108
32.7046 20.959
36.6563 25.918
23.2107 -2.300
52.5941 -17.410
55.8682 18.467
45.6983 24.669
25.8151 32.507
56.5111 13.454
72.4291 8.850
56.1228 -18.776
60.6417 -4.798
46.8893 -17.598
46.9532 -29.873
49.6355 -24.436
32.2283 -33.143
59.7443 -25.004
42.6175 -33.329
39.4758 -10.399
58.4012 -19.880
57.1715 2.892
60.1381 31.094
47.8248 30.331
64.0614 9.438
32.6487 18.036
49.1875 13.162
48.0661 36.852
54.9734 40.968
44.4508 43.493
52.2286 46.091
25.9551 50.955
46.456 30.623
36.7564 29.424
53.84 37.704
57.2949 28.889
49.6803 3.301
47.5633 34.955
39.2026 48.016
48.9863 -0.068
62.6156 2.309
34.3239 -19.349
54.0931 -9.149
41.5741 -13.104
36.7942 -28.435
32.4022 -30.453
43.5786 -17.848
58.5123 27.550
34.5484 40.112
62.5637 24.139
55.0241 -4.366
60.9701 12.185
68.1685 1.397
44.9201 -17.355
28.3422 -27.987
49.501 -2.585
34.82 30.472
42.563 37.500
29.4555 38.644
27.8604 44.221
30.1866 29.647
40.1934 35.114
48.5394 30.272
22.9177 38.585
52.5911 42.236
47.0403 29.305
33.3654 48.569
55.387 32.322
64.078 4.040
62.3588 -16.080
39.8928 -11.951
49.978 11.454
31.8333 32.778
38.4877 45.185
18.5572 31.748
28.4893 30.838
66.0222 13.591
54.8797 5.027
52.2169 -5.033
65.296 -3.323
59.1861 18.007
53.6788 -12.757
42.8638 -12.309
60.7084 -0.262
34.9875 -29.126
49.9397 -11.961
52.8121 -6.847
43.7118 -8.935
50.9343 -17.897
46.6354 -15.373
28.2381 -30.529
35.6039 -24.133
21.2859 -29.576
56.1577 -5.050
57.1636 18.344
52.71 -10.704
38.3921 -29.626
39.0423 -2.134
31.3634 -22.450
60.2113 -1.290
72.4431 6.989
66.5747 26.595
43.8059 39.422
36.9775 47.348
34.3266 45.302
54.1293 10.242
59.8772 -7.184
56.2815 -9.557
54.6942 -1.225
45.6976 -19.824
41.9435 -35.942
55.6458 1.985
55.7835 4.764
56.9531 -5.146
69.868 10.923
35.3175 37.515
51.4497 36.265
47.6112 39.107
36.6399 38.890
44.8544 21.250
39.7221 -15.183
53.2195 -14.111
49.9892 -15.832
67.0339 -9.875
61.608 15.348
39.3456 29.059
28.5796 35.882
39.9622 19.800
42.7658 44.207
22.3803 40.431
56.9264 14.756
51.6262 3.924
31.4963 40.826
36.7786 24.938
70.6541 12.224
43.4476 33.092
44.0447 2.340
61.074 -26.785
47.009 20.733
45.2383 37.850
54.6652 32.293
68.1549 24.281
38.9001 21.986
67.0322 20.443
65.9209 21.622
60.1588 28.444
19.835 31.134
41.5218 38.522
55.4404 22.653
49.6569 40.653
62.3104 17.243
55.825 -19.328
51.3931 -17.365
51.6296 -14.353
31.7459 -7.327
43.8187 -4.728
39.3103 -30.767
24.8584 -34.620
61.5312 -17.484
37.7155 -28.244
35.9693 -30.728
58.8386 21.470
48.9453 19.011
50.2923 22.274
51.1839 -2.641
35.1278 28.050
35.6023 34.225
34.1783 35.982
70.8087 -4.477
31.293 -25.223
32.2506 -16.653
51.2258 -27.407
67.7441 -0.383
55.563 -14.659
66.7978 -16.063
59.8123 -13.687
44.5175 -23.550
43.6366 17.786
20.43 49.916
30.6045 38.740
41.56 34.243
61.6236 11.670
41.1643 39.601
50.9312 38.005
32.0488 34.449
50.2338 28.619
58.5386 4.618
52.1151 -13.272
58.8335 16.658
22.4158 26.281
52.1587 17.348
68.9841 19.613
40.3435 18.963
41.5218 23.988
33.5153 30.750
23.2117 32.907
29.467 42.359
54.2843 17.190
15.0608 44.589
37.0043 48.549
50.5697 35.932
69.4618 26.645
52.4076 35.828
28.7091 29.344
39.2042 31.400
62.5684 -13.130
48.5453 -22.362
69.6523 -7.719
27.6414 -24.246
55.1141 -13.676
44.1483 7.972
47.5808 -5.289
21.3214 38.109
46.4294 10.365
56.0609 12.428
46.8467 24.388
33.7448 -34.046
42.9679 15.766
37.9845 -5.384
52.4231 -18.881
57.6371 -19.018
60.703 11.144
60.184 22.912
58.9829 21.211
60.0794 4.993
55.7933 -9.551
62.2738 7.508
66.1854 -12.344
57.4697 -24.279
47.6223 -23.234
44.1142 4.585
49.9166 5.343
44.6543 -22.184
29.5731 -31.421
51.7693 -21.866
31.7074 -2.045
24.9493 39.753
45.3795 37.402
65.8207 14.479
66.5247 24.671
48.5636 30.408
41.9549 33.386
56.0765 33.410
27.4172 32.391
30.7738 40.276
53.8134 23.036
44.5747 31.858
45.7829 41.593
32.4952 30.857
22.0891 51.935
47.5538 31.879
29.711 35.645
45.7517 23.782
29.1841 39.061
18.2629 47.979
21.516 40.958
67.0722 32.183
49.3739 24.961
64.6133 6.875
49.9267 8.370
26.712 -31.187
20.6284 -34.424
51.4074 -25.742
21.7237 -33.199
67.7914 -6.307
62.0281 12.469
57.9267 -0.130
35.9395 0.577
49.5774 -10.947
51.913 -0.288
47.7956 47.919
11.4359 42.654
5.706 35.669
59.3656 2.942
61.5602 13.651
55.1538 30.789
35.8029 45.056
53.5857 13.037
61.8549 19.818
50.5653 -3.043
69.3911 9.381
50.5743 -23.531
69.2098 -1.862
49.2854 33.205
48.2514 35.229
44.4658 17.046
42.4991 39.212
26.0562 30.774
5.72408 35.860
48.6078 -13.086
63.54 5.864
72.2987 0.149
58.6497 -6.536
51.1996 -26.163
60.4392 27.997
58.8526 27.230
51.3012 34.604
51.7487 26.390
29.9794 34.616
44.3875 42.166
61.7176 13.143
62.7934 24.151
58.5754 13.998
59.9006 7.821
31.1693 30.457
39.745 -16.799
55.0483 -1.950
64.8893 -5.888
25.2085 39.561
46.2443 34.494
38.0097 44.473
38.1892 37.766
45.7762 41.341
46.0899 22.707
57.9634 2.285
55.0418 15.633
57.5688 -10.115
70.0916 18.801
57.5431 -11.931
60.5624 34.654
43.5574 12.773
32.3722 19.695
58.497 0.757
37.2525 -15.786
70.3871 7.380
66.9702 22.478
69.7634 -0.540
47.6236 -21.563
40.2359 13.742
45.1727 34.786
35.9924 43.352
55.6291 19.740
51.8206 -15.574
44.2141 -6.583
42.0861 8.397
61.2739 17.062
54.8576 -20.037
61.1874 1.542
62.4777 12.999
52.8836 -10.451
25.4017 -35.063
38.1006 -19.195
50.7694 -6.511
48.4472 -18.719
55.2482 -6.007
55.167 -8.566
47.4199 -23.372
59.3477 -7.400
51.44 -14.310
55.6361 -11.692
54.1166 -7.399
54.691 -5.077
61.8549 4.721
35.2054 26.696
52.4254 20.560
25.7248 20.364
52.5464 20.110
54.9074 11.104
53.2941 24.984
39.7133 -26.858
56.9121 -8.063
53.2886 0.272
54.7858 -3.774
39.4375 -24.594
33.6357 -18.700
47.7152 -19.961
62.5686 13.068
38.9569 12.698
46.8083 39.728
33.8415 29.269
41.1688 17.531
26.2509 34.581
58.3515 34.590
61.4976 30.335
52.0839 34.932
53.4958 12.514
45.0853 8.728
34.2312 -21.033
57.3304 20.524
46.0565 14.829
62.2552 -16.135
57.6555 -13.539
45.0418 -24.956
53.2723 -6.117
58.0734 -17.099
57.2278 19.155
53.2658 36.854
46.7686 31.048
21.429 45.516
54.0559 36.644
31.4144 43.795
28.2414 29.245
31.3533 36.691
64.7542 18.374
39.445 8.680
47.6813 36.875
50.0449 -11.440
32.2455 15.703
26.5028 32.281
48.8134 -4.279
50.7322 -3.014
18.9973 -19.572
55.0565 -27.246
35.4205 -23.556
58.8705 -4.344
63.4569 20.701
58.2325 -21.779
45.1966 -14.520
41.5967 -27.773
64.5943 8.664
37.6317 8.300
61.3489 20.544
45.9061 36.282
38.7475 43.692
15.831 37.870
30.0686 39.481
58.8401 -2.596
47.105 1.504
51.3468 5.808
47.0807 16.542
56.9884 24.992
36.695 26.364
41.4779 46.074
53.0715 22.044
60.4357 7.480
47.3168 40.156
16.586 25.736
44.2906 16.248
57.9451 -15.701
33.3922 -9.631
50.9085 -9.719
24.5404 46.127
43.0812 39.518
41.1923 32.228
34.1974 44.431
19.5587 43.028
47.7657 25.984
62.9061 18.544
39.374 35.365
51.0995 2.183
60.7531 -10.468
67.564 19.708
22.4528 -13.460
53.0964 -18.718
70.138 -2.060
47.2542 4.978
69.4343 26.973
38.4439 34.516
25.7639 44.173
25.2148 47.868
24.2287 52.000
51.8054 7.629
33.0943 39.772
38.2777 34.749
66.3769 30.091
61.4868 37.116
47.2522 46.931
56.5638 33.878
56.8803 -11.024
59.944 7.053
48.0219 31.350
55.5223 23.257
50.3302 31.436
67.9809 15.041
42.3936 14.637
43.9283 -24.923
39.0846 -26.203
55.8035 0.599
46.7947 34.498
43.4518 31.256
57.8284 -8.554
55.7405 7.006
51.4999 3.884
60.6268 -1.146
42.4796 17.270
22.906 29.897
39.4056 39.268
38.5204 37.626
51.5089 36.428
45.282 44.516
52.9965 29.797
13.3732 27.819
54.7137 43.807
40.0094 35.852
21.5376 39.277
25.2981 43.577
48.6297 16.500
56.8622 -5.618
63.1631 1.716
54.0024 -15.841
47.3565 24.784
30.871 1.192
35.089 -13.771
28.5349 -14.722
38.6782 -5.623
41.5537 31.610
33.088 13.112
56.6056 -19.650
40.9326 -12.772
46.654 -22.259
34.2706 -28.555
52.9763 -21.800
37.8288 -25.725
20.262 -31.471
55.9643 -19.667
60.5358 2.671
59.9026 -15.296
52.159 -13.178
73.1629 18.925
62.0718 -18.084
55.4623 11.760
51.636 7.380
58.3625 13.171
63.6413 13.981
54.2205 2.772
37.2865 32.301
24.981 38.680
52.2811 29.516
53.7883 42.050
34.8981 20.707
30.8956 43.104
32.8455 44.072
39.8338 49.737
30.1208 45.597
55.9836 35.439
63.4008 17.450
43.7042 36.467
48.4431 15.470
61.2792 -8.911
52.5044 23.617
45.804 40.811
62.7631 24.153
50.9906 43.863
49.3392 40.153
35.2272 6.183
39.1174 -24.971
58.6032 -14.201
45.326 -15.327
44.5751 -16.479
63.2242 -3.232
44.2261 -12.779
59.1426 29.749
66.4619 21.938
54.7653 26.703
35.1069 6.868
51.997 23.753
51.7681 -8.700
59.0377 -6.099
49.1879 -19.244
51.6977 -9.168
52.5706 -15.242
50.626 -7.505
62.0974 -7.208
53.2868 27.188
41.4554 7.343
36.6763 36.270
39.3975 34.359
62.9554 20.509
65.1441 0.920
53.1906 15.896
41.2924 36.739
54.147 -1.355
49.7028 31.574
57.5194 7.617
46.8769 -11.180
45.8496 -5.635
40.5541 44.689
60.8748 30.545
73.9108 7.810
45.5532 11.762
48.381 31.437
30.8252 24.783
61.6188 31.253
62.6437 -2.381
29.0559 -15.034
46.1998 30.605
50.1795 38.231
51.2619 31.622
48.4663 33.325
58.0667 -12.449
50.5698 -5.158
55.1327 14.264
46.3331 -22.144
43.2579 -8.293
33.8878 -8.816
31.9861 -19.303
53.2312 -12.287
62.034 -9.582
27.9209 -35.356
63.2036 -16.596
55.7087 -2.514
48.2691 -17.641
55.514 -24.883
54.3124 -6.389
46.4961 -14.270
45.3583 17.703
41.8331 5.083
37.559 32.876
52.1849 45.265
43.6064 26.182
26.9507 37.827
56.6245 28.635
23.0585 35.721
58.0986 8.432
40.9279 21.608
54.4648 -24.737
62.7124 12.537
52.0044 -22.536
61.2345 -17.617
65.322 4.393
70.9666 16.651
63.4275 17.727
68.8413 3.286
61.2698 26.890
27.8418 34.802
23.1169 35.646
43.8546 36.610
54.0111 32.356
42.0097 -27.903
59.5853 -6.304
28.0792 -39.836
44.5431 -34.789
51.9872 -22.100
43.9199 -27.327
53.3547 -24.804
56.5941 -33.664
33.8827 -24.968
62.7052 2.244
59.7462 -7.779
41.0451 22.869
36.8099 22.844
39.3401 39.071
41.9519 36.275
55.6629 10.166
38.1763 11.692
57.8721 5.876
45.8011 -28.482
52.8943 -12.503
23.5914 32.811
5.68233 40.875
58.5383 -29.105
61.7984 11.348
39.4104 -6.878
53.71 -12.976
56.1145 -6.321
57.1403 19.423
60.743 20.627
36.8664 29.524
59.3352 28.348
42.4953 39.872
47.5078 -4.201
65.8472 12.368
52.168 41.803
39.7849 19.049
48.8402 -16.813
28.5097 -23.331
62.0394 -15.205
48.6265 -7.835
58.2379 7.593
54.5923 -16.197
71.1056 20.837
51.6256 24.022
54.6688 -20.809
48.8379 -15.053
57.2614 -22.690
67.0808 -8.777
50.8751 -22.984
46.2397 -25.853
68.0782 4.724
45.6401 43.569
33.7813 51.551
49.4423 35.054
47.4277 4.380
39.6487 -29.677
38.6305 -23.198
41.077 -7.356
44.3167 -12.217
64.6796 5.526
70.2943 -15.556
59.2554 28.992
49.7408 29.766
65.6708 22.580
69.2437 24.962
71.6751 15.770
55.9831 15.393
62.9802 20.702
46.7976 14.809
28.5118 43.125
27.737 35.815
45.5215 38.772
47.3083 29.582
40.9508 35.214
56.2201 28.640
52.627 36.893
46.204 40.792
47.0146 40.795
40.5504 17.762
43.5457 18.161
17.8434 22.969
39.0548 40.869
32.1768 39.789
36.4243 43.566
41.3662 42.417
34.8663 28.246
10.9805 29.125
40.7723 30.320
74.208 -9.139
59.6698 -19.512
52.4153 -12.830
61.4016 -14.939
47.5907 -4.226
26.7012 23.965
30.845 36.820
34.4512 25.807
17.1186 41.107
23.0015 42.452
33.5522 37.621
57.4124 -4.113
69.6438 16.164
36.6783 34.287
61.1064 28.688
56.1469 18.425
51.1739 11.705
42.2293 9.841
49.4947 10.529
31.3862 24.222
35.1448 32.375
64.0434 21.580
49.3249 7.532
59.0589 -16.581
54.8987 -21.142
57.7205 -9.564
48.726 -31.232
45.2991 -31.149
75.559 -0.102
71.3923 10.068
42.2464 37.248
52.5235 39.949
48.0886 28.696
70.6618 21.872
59.6455 34.302
69.0046 5.211
51.6479 -0.320
37.6249 44.281
33.806 33.348
57.1327 10.115
34.8892 -23.380
57.7011 -24.876
25.5613 -22.361
48.0652 -2.065
41.9031 35.264
37.5136 18.615
52.0063 34.909
48.5043 4.609
40.132 3.717
42.9925 41.349
37.1287 34.691
53.4287 27.871
43.9528 28.916
45.9172 28.090
51.5128 42.249
34.8696 48.983
48.9626 42.156
21.1802 42.256
55.9975 30.344
45.6402 -12.315
63.8856 17.844
49.6724 38.442
43.7865 41.391
17.7439 44.733
50.2262 36.051
44.3773 18.727
52.1574 19.712
59.8758 26.931
46.8851 32.252
49.1333 41.655
40.1679 25.547
43.4582 4.363
42.2925 5.129
45.7187 33.972
56.0491 31.319
73.1077 16.331
63.3632 22.087
66.5629 -6.855
50.736 -19.180
69.6911 -4.646
40.504 -25.729
46.2411 -29.487
42.766 -26.550
27.8465 9.133
44.9787 17.717
63.323 26.770
64.152 -2.191
46.669 -14.326
67.6278 25.951
58.9176 33.846
61.01 29.568
41.1459 33.399
41.9935 26.566
21.9876 0.839
33.4026 35.980
40.635 27.931
55.7033 30.744
30.2841 50.399
26.0988 43.597
10.3839 30.731
6.00836 36.083
50.3251 9.563
45.3434 0.734
53.0168 -22.278
54.3993 -14.481
25.3346 -10.636
42.2621 -30.709
34.2052 -9.943
41.162 -10.717
49.9764 -15.152
55.4419 -4.709
59.455 -19.599
58.6988 -1.469
49.4941 16.179
56.3584 7.911
57.2436 34.379
71.1372 12.864
51.2005 -16.484
45.4388 -28.173
66.5585 3.163
40.3336 35.797
45.3357 -2.214
44.1124 -27.215
57.0559 -4.359
57.5569 -6.247
58.7976 -18.120
55.782 -18.105
48.223 -23.587
43.8634 -20.032
55.6602 -18.427
38.2678 -20.405
50.6011 -14.855
54.532 5.535
67.7642 26.065
30.5495 52.029
36.0022 33.274
52.4192 47.756
71.9446 19.274
35.2052 43.776
56.7402 21.941
37.5225 42.564
53.7081 41.015
17.1185 31.978
67.8461 11.020
63.5413 -17.565
37.6891 -15.477
42.6109 -32.021
62.3784 30.261
53.6825 16.580
67.1674 8.273
50.6907 -5.867
41.3534 -35.581
49.5594 -27.818
60.7594 -7.119
66.8549 19.869
39.5691 43.310
51.6759 38.244
58.8566 27.461
56.2026 25.456
51.3572 -19.617
33.3311 -13.871
69.9382 0.177
53.4368 -8.272
51.3981 1.335
55.4528 -14.961
50.128 27.239
36.6034 27.417
51.7946 30.061
33.3097 10.982
61.9741 16.616
36.1492 -9.196
35.4182 24.952
39.5537 23.770
46.1763 41.466
60.3708 31.770
52.8784 -0.813
36.9535 10.356
44.6285 -17.112
40.5981 -22.184
53.9125 21.785
61.562 15.151
44.0754 13.270
53.9969 -7.977
45.698 -24.371
48.8323 -16.853
58.8953 -12.207
70.994 5.871
70.1362 -7.137
61.8181 27.809
47.2662 48.071
58.6527 31.513
38.118 46.114
32.724 44.134
38.1098 35.814
51.8014 2.587
54.1095 15.083
68.7209 8.530
38.4267 -19.259
39.5122 -27.224
48.7235 -17.595
49.264 -1.261
55.9653 -9.886
43.2467 21.565
55.7537 5.356
51.6166 15.747
39.3764 37.606
50.1324 29.194
56.5771 -14.771
32.7971 -37.105
46.1639 -27.407
59.0738 -8.509
40.6415 -11.328
42.2577 36.409
38.935 36.870
30.2575 43.389
37.609 44.287
41.7312 31.554
53.238 41.335
35.241 34.490
58.5486 40.889
39.2631 36.147
63.3244 15.370
32.5787 38.569
37.2206 27.854
59.3 31.496
59.5757 6.307
47.3641 -30.877
50.5728 -31.318
59.4253 -13.218
60.683 -7.852
39.8154 6.280
47.6235 23.458
45.4142 0.454
49.1343 27.006
39.8532 17.865
49.1809 -26.489
58.7212 22.975
66.2485 23.611
26.747 30.671
39.3619 39.884
50.4573 44.460
37.8677 38.690
57.6707 40.640
72.8689 9.042
63.1108 20.343
50.6872 40.521
49.0481 40.622
55.7502 28.770
55.9058 6.647
51.4675 -21.614
26.5928 -20.527
26.3358 -29.590
35.3497 -20.411
52.4359 21.464
57.8472 5.627
36.2602 31.224
56.7104 21.553
53.893 -18.129
64.0424 -16.848
65.9181 11.798
60.3616 -10.846
50.8502 -24.240
39.794 -32.635
56.7064 -19.220
69.1958 -6.894
73.6205 7.438
45.5022 28.113
49.9227 25.355
61.3339 25.665
63.9794 29.381
49.7942 35.775
27.9404 36.080
65.0093 12.815
52.0066 40.157
33.3483 42.456
57.666 23.276
61.6548 12.493
55.8767 -19.110
42.4918 -19.591
48.4684 6.268
33.1802 -1.153
47.6764 -17.620
55.4827 -2.405
67.8283 -12.091
55.9459 -2.983
49.1091 -17.825
53.3007 -22.475
48.7279 32.392
35.4642 34.750
56.5703 13.078
63.7549 24.187
30.0547 34.109
51.2009 -2.785
40.2251 -20.580
62.1968 -15.626
32.6388 8.938
52.6137 -25.687
68.5101 2.211
53.0561 29.487
39.5526 -24.938
50.242 -11.676
62.0526 -5.261
54.1762 2.367
58.4826 -24.134
27.9032 39.219
49.2551 29.188
52.0401 -3.424
34.1861 -17.727
60.8378 12.271
40.5897 37.565
48.604 27.003
43.6125 30.418
44.6321 22.804
53.6538 5.968
41.131 24.285
24.2067 37.686
39.671 -22.986
63.3864 -13.172
40.9371 -26.998
37.261 -19.265
45.4158 -4.183
71.1121 6.414
73.5848 21.952
52.365 34.589
53.7337 37.189
67.0033 0.424
30.342 41.313
27.7591 28.362
57.5591 15.662
38.0927 4.079
59.2914 22.384
30.1094 -12.797
27.8295 -27.567
30.7472 -21.123
25.2107 -36.673
46.9957 -26.104
55.8441 -3.144
36.8234 35.774
52.4243 28.381
57.7628 32.544
60.4902 17.994
57.485 11.838
48.8292 28.099
64.804 5.037
49.4257 -12.481
52.9819 10.974
63.1429 14.404
53.6169 34.002
41.9889 30.701
39.6033 28.670
38.8098 31.580
31.1596 29.354
67.7809 27.611
54.5529 -7.922
53.3606 34.589
37.5479 15.984
54.1099 -13.489
46.0189 2.653
53.5513 -21.324
40.562 -19.449
57.4366 -20.272
41.2335 -14.672
49.4681 -24.509
38.4516 -12.751
49.8229 -11.961
61.9899 1.117
49.356 -24.657
57.9517 -4.477
46.0708 -13.311
48.2282 -20.670
47.9281 -5.686
39.7978 25.843
39.7448 26.867
63.7227 0.160
56.8048 -13.472
54.5121 -1.711
48.8466 7.153
28.8894 32.727
53.3079 22.122
71.5972 14.899
44.1975 -18.607
67.0487 -5.713
66.0506 -6.109
34.8738 -17.944
41.8965 -28.333
45.5541 -8.979
50.6624 -23.912
52.8894 -5.702
68.079 -10.155
71.2654 13.725
54.1684 26.446
31.4261 37.744
47.8425 4.472
48.5631 39.194
59.0126 -17.845
37.3478 -9.001
57.8818 -3.851
58.2828 26.295
51.1481 26.019
30.9019 9.865
51.6651 14.397
46.4591 25.603
53.2966 -8.098
65.41 7.441
46.9766 45.288
19.4716 37.638
62.0663 30.060
41.4508 43.463
56.3128 17.748
34.8718 -22.429
61.4174 -10.450
50.0688 27.701
54.2311 5.790
59.5661 -10.210
52.861 4.755
69.8136 25.838
70.5536 17.242
61.9926 3.101
69.9289 9.310
59.9218 18.478
66.2159 15.226
29.1791 38.905
57.5565 -5.146
34.2497 -23.815
48.3636 -37.216
45.5528 9.421
63.7669 2.119
67.3858 20.678
65.91 -9.147
32.2617 -32.384
52.6331 -29.882
45.166 -11.401
62.3119 12.088
54.1614 -2.915
52.3535 -9.297
52.589 37.982
44.7208 20.878
63.8326 19.777
57.3247 -1.853
56.5018 25.277
58.5565 17.582
57.327 31.901
52.5437 39.629
34.1146 34.806
21.8915 36.600
28.3147 21.893
41.5257 40.909
27.0292 45.969
47.0624 49.042
56.3131 40.249
59.6626 12.808
55.8748 16.020
40.3054 19.177
64.1314 24.806
53.7093 28.701
56.386 28.608
51.1695 45.697
37.2863 37.201
27.4148 27.283
37.4739 31.348
60.0225 24.275
23.8293 35.373
33.5985 36.207
36.257 33.834
47.9691 33.205
42.226 40.979
49.5655 23.356
46.4818 22.311
56.7695 29.313
44.107 38.468
57.5855 17.607
60.7817 -7.230
53.0959 -20.126
54.2397 -2.510
47.756 -10.484
59.29 13.756
45.1969 26.871
75.5363 -1.445
44.5163 35.730
23.9553 50.100
51.6058 -7.481
57.2801 8.682
30.7833 28.540
53.7881 32.817
50.3329 22.601
52.8761 -21.174
45.441 34.448
40.5726 30.447
51.1283 36.494
18.4507 34.158
36.4829 34.690
49.5562 16.207
42.4192 37.084
45.7067 40.184
41.1359 29.503
28.3015 44.803
49.3936 36.794
45.4514 40.467
49.4172 41.019
65.7548 7.988
67.1826 2.704
33.1446 33.642
26.0247 38.069
43.837 35.931
30.637 47.441
65.651 19.794
58.1043 31.607
64.4166 26.880
51.5476 36.457
58.7747 25.871
45.07 25.451
53.9084 5.428
50.2178 28.636
60.3393 27.176
52.6481 40.545
62.3426 -15.691
41.4626 -12.396
38.438 -20.435
45.9219 -20.859
66.2875 16.595
69.3252 25.904
56.8342 -12.998
62.851 -12.846
45.2079 -20.388
51.6542 -26.749
61.3551 -16.393
49.0007 24.546
46.5155 34.970
38.5514 18.780
42.0138 12.549
54.4049 -17.179
52.7844 30.711
48.0392 18.845
64.4793 29.899
46.4522 25.065
55.7686 0.202
49.4918 -7.638
40.8672 4.635
44.3974 38.994
47.7049 39.638
45.6405 41.181
42.3347 33.434
26.7304 59.320
45.9634 37.915
30.3969 -2.465
48.2391 -16.507
43.7389 -25.674
61.681 -1.351
59.531 -18.084
67.1899 28.976
64.2138 22.259
55.2813 0.346
52.7474 15.991
44.2557 37.462
42.3465 20.458
60.6335 36.987
60.1073 17.760
61.2533 14.320
48.8837 -26.738
55.401 -4.179
49.3138 -22.833
48.7187 -30.251
57.9693 -19.493
53.4436 38.226
42.7622 46.028
60.497 33.544
44.1498 39.756
53.199 40.103
50.2623 5.052
61.4067 -15.785
50.8415 -21.170
52.6884 -20.627
69.4091 -1.673
64.5815 3.849
51.457 -4.311
33.1522 -16.396
53.9252 8.635
40.3287 27.593
56.6324 23.814
63.8149 17.238
42.471 22.679
48.7274 44.355
42.5622 21.797
38.5717 -15.362
18.6272 -35.435
57.5746 -15.262
55.29 -25.878
57.6505 2.028
58.0132 -17.674
39.8913 1.952
35.4953 -27.415
52.7351 15.667
42.134 32.641
39.8545 9.045
31.2014 42.787
39.12 51.657
59.4802 29.836
55.4942 32.326
47.3413 14.385
54.6959 19.303
44.9224 -13.221
38.8409 -24.169
67.0365 7.032
56.9246 3.085
57.1657 16.142
48.0448 33.566
73.395 7.072
53.657 34.736
36.2603 48.870
52.7739 29.431
46.5077 37.218
42.2913 45.202
51.4722 28.952
61.3163 -2.051
52.5876 27.654
45.1831 45.115
41.0405 30.846
45.3732 33.732
40.8698 41.934
12.9059 35.925
57.8009 17.687
60.0667 29.141
59.1122 5.297
67.0386 12.757
70.4722 17.302
63.2279 28.375
64.2972 -0.921
68.6414 -9.540
52.3258 -14.085
56.1599 -19.484
55.8931 -10.106
40.5078 23.514
47.0278 32.030
41.8477 48.173
33.6082 38.838
31.0703 34.847
61.6128 5.674
60.3031 26.604
32.7822 38.696
51.334 33.948
41.7295 39.760
53.3817 36.529
46.3506 31.889
54.3975 -4.655
40.2296 -31.718
47.338 -27.665
27.2252 -22.187
34.1451 -27.312
31.1921 -22.657
53.6144 -0.163
61.2494 5.256
55.2926 1.307
52.3935 -16.363
53.7501 -2.735
62.784 -8.140
44.5472 -21.513
45.6728 -32.288
62.7863 -12.714
35.2191 -40.509
47.0931 -12.048
61.2551 8.667
63.2164 13.969
37.8322 -20.317
69.9375 -15.829
40.3526 -29.783
41.3591 4.562
48.5737 2.286
39.8216 -24.114
51.4384 -26.209
39.7538 -32.954
37.583 -25.759
33.8436 -26.166
63.5046 -23.389
59.2975 -20.315
29.0686 -29.840
52.4398 -23.100
61.5176 -0.060
40.6 -29.506
54.0788 -28.054
67.1521 4.059
48.2636 6.591
44.6596 13.426
37.4464 13.342
62.9634 -6.774
35.9367 -29.653
68.2709 -0.378
53.7221 11.850
61.669 14.402
69.1504 26.832
62.4024 20.278
61.7284 -23.267
26.8004 -11.890
48.8337 25.271
43.8375 30.956
44.5352 45.348
48.1212 35.570
40.6441 8.333
36.3695 6.354
61.1576 -0.383
55.6461 -28.884
54.48 23.092
37.2784 36.441
47.4436 17.806
61.2295 10.481
17.3299 -23.949
42.9715 -14.710
56.2804 -0.368
59.447 19.080
51.3548 29.443
49.9539 19.189
39.4368 17.240
42.6462 22.772
45.7942 21.083
52.2256 23.481
67.7897 -8.120
68.1261 18.465
69.3645 -11.155
54.8013 6.029
52.7244 12.937
48.3939 -13.583
54.5637 35.466
52.7493 30.012
74.4609 8.994
42.3519 -19.759
51.7143 30.205
54.2497 -0.790
57.1474 8.368
50.6558 -3.685
49.9988 0.265
26.4509 -21.350
49.4177 -18.451
18.6487 -23.194
45.1256 -34.808
50.7975 -21.767
48.9155 -2.395
43.4606 -15.021
48.5181 -24.646
40.9411 -19.720
46.4606 -17.644
44.0394 33.610
42.8732 30.303
22.1929 13.426
47.6002 5.692
58.0897 -4.377
47.0878 -18.029
52.0999 -9.111
55.2258 1.482
35.3782 -28.517
38.9306 -11.536
53.6243 19.000
21.3381 39.351
28.0238 52.184
40.8331 39.417
47.8102 -3.524
33.4225 -29.943
25.689 -34.139
36.5804 -28.593
70.944 14.026
64.335 -13.352
45.3502 35.523
29.5086 49.072
27.771 30.397
30.7018 46.123
24.749 9.461
35.137 18.457
67.7631 -5.605
55.8622 28.529
56.5992 43.259
46.319 35.940
44.948 -26.890
62.3242 2.019
61.8565 3.257
55.1613 12.203
67.0495 -9.874
60.9424 14.752
59.3516 11.278
62.8356 31.326
48.2292 32.472
39.9587 50.721
54.3145 41.801
45.3968 32.707
49.3292 30.438
26.9236 45.483
41.3485 28.973
6.89432 37.995
29.0552 28.241
66.0487 8.321
51.0932 24.057
31.3175 36.487
34.5293 24.214
54.9998 16.871
63.4248 -12.418
38.9694 11.788
61.0905 -18.896
45.3152 -7.391
53.5698 -29.233
31.5256 -29.359
40.2449 -25.701
29.3594 -28.507
60.0007 -17.991
55.0944 -17.832
42.985 -16.289
46.6603 8.307
37.8302 40.984
54.1263 37.798
61.3685 17.951
40.1785 10.154
55.2364 22.550
43.5364 29.550
49.3325 42.803
52.2555 31.629
34.3308 30.867
32.4391 39.419
20.2364 46.233
17.515 35.289
37.4825 40.849
35.4155 19.664
62.4107 -0.540
70.0406 17.940
45.8267 -22.148
64.0926 -10.593
64.5739 -5.383
15.8802 -24.857
49.275 -12.141
67.4439 -22.140
57.2596 -24.017
42.9451 -19.106
43.9407 -28.214
53.7594 -9.038
47.7337 -17.023
65.546 -11.874
41.3341 29.878
15.8204 33.384
37.815 40.923
58.4598 38.476
36.0223 40.154
50.4492 29.874
50.9246 3.930
50.1791 -26.716
33.9948 -27.286
38.872 -36.587
55.7257 14.540
37.6575 10.516
58.4501 -10.081
38.0005 -30.027
66.7513 -13.759
29.7283 -28.558
35.9901 -37.248
22.4664 -22.269
48.8131 -3.385
26.6351 -24.236
67.5108 -4.429
51.6972 19.156
49.1974 4.904
55.7664 -20.625
67.7044 -5.851
25.9021 -30.062
46.8961 -11.286
55.5892 -11.572
36.2699 -20.811
37.4668 -36.792
53.2457 -18.269
53.6737 -14.592
34.1301 -10.715
62.2174 20.343
37.4229 35.290
48.5416 31.821
52.8014 41.262
45.0885 14.641
16.9362 34.603
46.5267 45.772
58.334 20.661
46.0982 47.745
48.7794 -9.157
71.2762 -12.424
55.0697 -13.220
43.6367 -9.881
43.4694 2.364
30.1862 -11.574
36.979 -29.947
63.5 15.259
38.0706 15.739
51.1958 36.821
54.839 17.079
55.4749 21.290
57.0691 -1.956
40.7803 36.767
67.4488 -1.470
55.7231 6.785
25.016 44.712
44.8372 42.121
43.4772 45.989
39.534 39.162
55.1049 30.001
59.8752 28.115
39.4163 33.015
33.7071 51.245
27.8236 40.386
48.9246 33.240
27.2998 15.132
60.6108 6.260
56.0067 30.528
51.69 6.519
49.5199 34.941
51.1498 22.637
58.3089 36.184
49.2044 -3.848
55.6855 1.614
52.4811 -4.661
49.1504 -12.809
37.9204 28.128
31.7779 35.337
35.8028 40.112
5.8292 41.820
57.4579 -13.063
70.8921 19.142
55.5441 6.264
53.8798 28.775
37.1482 46.987
59.8761 23.507
43.4283 39.784
53.0048 17.933
39.3939 14.659
40.8303 -22.435
49.9125 -27.447
54.4457 -5.027
49.7065 -0.956
16.5419 -23.061
26.634 -29.816
47.3948 -14.489
64.8252 -6.673
59.8275 -1.545
48.0294 2.836
63.9078 18.397
43.711 -10.770
40.515 1.358
54.2206 -11.732
34.7669 -26.719
66.3814 -8.550
55.881 23.116
60.4286 36.597
62.2654 9.565
62.2473 -17.017
57.9889 -4.296
52.7446 14.547
55.4603 18.680
49.3514 -9.771
38.1483 -2.970
48.7428 31.712
52.736 43.507
63.2454 35.423
30.874 40.990
54.6294 17.865
58.4638 30.592
49.7606 12.263
43.3051 29.638
36.8942 7.612
43.4669 35.085
43.1517 30.157
61.0036 38.999
31.3525 44.721
61.1064 22.173
71.3916 1.143
67.505 16.605
46.2907 43.460
39.4313 32.641
40.9643 29.912
57.5403 3.119
57.2797 28.538
55.265 37.625
60.5081 -6.309
65.24 -7.656
62.2071 -16.338
52.2643 -24.429
44.4399 -26.294
37.2417 -37.507
40.6751 -19.564
50.4061 -15.817
63.5104 -9.879
29.2055 -19.727
68.503 11.910
58.7164 10.709
47.7913 -5.886
45.6718 -20.634
25.1821 -31.559
35.6298 -34.313
57.4448 -19.902
41.8625 -30.953
51.2184 -7.563
49.6384 1.570
41.389 18.446
35.6408 35.114
21.7574 34.137
49.8264 37.304
45.432 29.291
53.882 26.969
16.1494 0.379
61.0495 -5.920
49.7319 -21.131
66.0114 -23.428
56.2446 -31.821
29.8937 -18.375
42.4587 -5.310
52.7616 -20.854
57.042 -30.971
46.2413 -24.360
55.5954 -17.494
50.8753 -26.422
49.4577 -22.883
56.8331 -18.872
58.1344 -23.921
59.3045 17.364
52.0332 23.110
62.9088 36.498
49.3075 8.834
38.1575 17.939
33.4364 43.353
56.1757 38.776
45.6393 30.314
51.4962 11.448
39.1574 25.044
32.5685 28.788
37.7713 42.603
54.7152 37.935
37.4042 44.581
58.7541 -19.537
34.3292 -26.043
47.8207 -6.445
54.961 -5.673
29.1035 -21.956
50.4941 -21.242
47.8932 -16.607
50.0503 5.218
41.3127 -29.232
33.8801 -15.389
39.2085 -23.091
13.3099 -17.302
67.2033 4.370
66.9552 -14.313
51.5931 0.923
58.5817 15.491
42.3809 22.543
50.8478 34.511
58.8843 30.421
60.2299 32.032
50.7129 22.311
65.8391 -8.648
64.8094 12.398
48.0627 41.615
59.0063 23.450
69.1483 8.091
51.1798 40.450
53.8483 7.879
57.9121 30.473
65.6964 34.371
29.4108 33.316
48.9072 29.188
27.1505 23.520
45.98 28.956
51.1123 23.150
67.0933 8.412
55.3443 24.265
54.3682 -7.675
45.8337 -5.319
57.8176 17.953
70.6852 -17.915
48.333 -22.085
36.1873 -22.178
30.4439 -24.968
66.5198 4.456
59.124 36.589
65.6802 25.566
65.5934 28.898
68.9611 16.290
45.8653 22.070
58.417 3.306
41.0722 -4.664
37.2587 -28.582
49.1899 -9.102
52.026 -25.711
63.1006 -12.562
56.7503 -23.908
43.5965 -22.087
46.4154 -16.989
38.9847 13.828
46.3208 37.044
54.735 5.893
43.879 -11.652
44.2914 34.050
54.1996 32.170
70.7341 17.639
68.3898 19.057
44.024 34.744
30.552 43.859
36.3885 30.214
53.578 27.508
45.3836 37.020
41.9745 22.571
58.2417 -13.549
48.1694 -27.219
56.7764 -24.230
40.6512 -10.105
61.2908 18.486
59.7954 -9.819
65.4929 20.146
42.6073 30.297
60.0339 22.239
45.2509 31.732
61.2957 12.775
46.052 5.257
34.2087 -17.845
67.4013 -12.094
72.8136 7.066
69.2784 12.036
64.0239 4.592
67.961 -11.610
57.8595 27.850
60.4447 -10.074
56.72 -7.773
32.7721 -34.783
40.1317 -35.833
48.3002 -7.917
67.9913 18.341
73.2667 14.339
53.0709 -21.103
48.3497 -13.668
58.7385 8.809
55.7112 4.966
49.139 18.982
44.2637 16.039
60.62 16.578
71.4473 23.022
53.586 -1.842
44.921 -2.261
56.8775 -1.854
42.5978 -13.575
60.609 -1.358
71.719 14.895
72.8085 8.751
62.0134 -14.196
57.3446 -30.542
70.36 0.989
68.6189 1.431
60.2651 -5.911
60.1597 9.370
38.1472 37.381
35.8246 45.403
20.4911 41.892
60.0451 30.039
62.5934 8.526
61.3233 -1.182
44.012 41.117
5.32005 35.970
57.7788 -5.208
40.6298 11.753
35.8227 31.693
65.4605 5.409
53.2518 19.958
46.1169 41.638
39.5267 28.405
47.2563 -12.679
44.8646 -1.057
27.5955 15.092
41.9156 39.775
43.0323 38.834
46.0817 39.290
48.4007 -8.605
49.831 -4.410
47.637 8.594
45.556 15.604
36.4839 -4.714
43.3494 -15.131
47.3771 -26.903
36.4921 -21.640
53.0776 22.789
42.813 -10.941
36.1284 34.638
40.5993 38.421
42.7359 41.664
37.3712 46.865
55.1028 28.054
32.8773 39.173
65.8903 18.689
61.1438 -2.196
58.8865 -10.721
47.3282 -24.316
54.4478 -2.649
52.415 13.164
66.5018 -7.755
43.509 37.531
39.1367 40.921
58.0689 24.046
63.3411 12.120
39.7801 -3.450
46.6402 -1.004
63.3745 -5.259
64.4272 -21.778
47.8966 8.431
62.8553 25.624
34.2613 38.641
28.4938 49.780
29.4093 31.246
35.9584 14.883
55.0223 29.434
46.0505 43.603
72.3198 7.702
27.1532 50.092
50.0255 45.164
36.592 34.081
51.4742 32.780
64.0129 3.092
63.5112 -7.993
64.6243 -6.445
59.6194 2.074
45.7212 13.516
40.5615 -3.923
45.2195 34.550
45.2523 34.208
39.9957 36.854
27.0269 47.852
33.9801 32.616
39.6933 22.274
41.6436 -24.786
38.791 -29.724
48.1935 0.707
26.0957 -10.616
13.8719 -5.024
54.5763 -2.444
39.7377 -6.116
43.7455 -29.513
53.7892 -26.674
27.5038 -20.868
33.9931 -19.152
32.8753 25.045
49.8206 23.316
44.9937 36.860
50.4974 -16.875
47.4739 -22.866
55.1598 -18.024
56.8286 -9.055
43.3297 -13.900
32.5106 7.130
50.6634 -11.541
68.519 6.891
54.7884 1.619
54.6175 -18.614
42.0665 29.198
63.5071 -10.961
73.594 1.281
53.7757 7.001
47.8631 -7.151
65.7274 -17.310
39.8564 -15.597
54.5923 -23.243
27.1938 -23.770
25.724 -30.467
25.9985 -22.596
36.5633 -23.065
41.1826 -22.381
54.9335 -17.132
56.3224 -12.222
49.7893 -2.961
44.248 5.383
54.2269 -16.222
54.7344 -16.961
56.7292 6.973
55.6629 2.640
43.9436 -25.193
58.3861 -13.489
50.451 5.686
44.5201 22.278
45.3577 37.372
44.1034 31.550
70.0263 13.267
71.4911 -6.696
60.5476 -2.051
37.9566 2.224
54.2882 -20.687
47.4967 -20.310
38.9251 -34.761
49.0309 -11.667
45.4974 -11.172
55.3235 -16.432
30.8856 -34.931
51.6869 -29.006
55.9732 -9.545
33.2264 -29.144
46.7618 -18.213
51.8884 -10.693
37.009 36.978
28.6107 44.743
62.0215 24.746
31.0015 44.514
53.3583 32.557
37.5638 30.702
31.0832 30.881
38.3812 32.351
39.0043 39.921
40.1311 39.649
22.6277 43.620
17.3498 35.183
45.1829 40.019
50.3767 32.749
48.928 26.086
47.322 29.087
38.5697 -32.708
42.0112 -12.740
64.1678 -8.875
61.5999 1.355
43.5684 -22.662
52.626 -23.348
55.9883 20.486
46.0306 13.160
59.806 18.897
55.5668 31.788
50.4854 -22.246
36.8081 -32.300
54.7132 -9.243
57.6975 -6.806
61.7723 -22.848
46.6436 -4.580
49.9414 -29.088
50.7585 22.129
39.7942 -22.482
57.7895 -22.657
58.4967 -2.128
64.7645 -20.083
57.5538 16.784
55.6388 -0.828
59.7947 18.487
63.0265 5.748
56.1981 34.687
40.2089 12.385
32.4218 7.334
57.3752 16.471
39.2202 9.784
48.6354 26.679
56.2317 -8.818
58.9517 -20.068
33.2815 -23.491
50.6582 3.952
50.7744 13.335
34.2836 23.174
45.1412 46.022
44.19 34.332
42.3892 43.065
44.6007 44.297
37.6915 37.181
58.924 3.868
34.7194 8.497
43.95 48.534
29.7836 32.521
59.1482 32.375
42.2506 45.039
45.7106 48.187
48.4728 40.556
40.2736 43.441
58.0286 16.381
57.2767 37.882
45.5675 20.120
54.9898 21.955
55.4459 25.769
65.7028 16.506
60.8098 -9.409
46.4804 -3.375
47.4496 15.645
51.2397 26.627
5.95947 41.699
45.2949 23.142
59.3794 -8.320
49.271 -12.780
47.9725 -30.482
62.0759 -20.284
63.2745 0.876
32.7591 -4.402
44.1705 15.108
55.3943 6.832
68.0937 2.151
65.3598 -4.103
53.5672 -13.243
41.6205 -24.908
42.8233 -27.991
34.7035 -32.429
37.8451 -25.561
38.8934 -26.317
40.135 -23.265
53.9194 0.161
61.3857 -10.724
34.2056 11.844
53.4531 28.977
44.4282 37.383
49.993 35.506
52.2024 23.033
64.9264 16.690
37.3201 22.931
61.0473 -1.057
34.7133 26.365
57.3074 17.098
7.30363 24.496
38.3316 47.999
31.889 43.450
44.8365 26.616
55.0854 7.770
51.7478 -18.462
35.8944 3.235
49.3037 10.817
42.9381 36.925
29.1481 -8.311
55.3578 -13.365
37.1475 -15.895
59.7889 14.971
52.77 -23.098
52.3034 18.839
45.2402 40.880
41.2212 36.010
40.0161 29.551
52.4862 36.422
26.2052 40.448
53.0454 37.061
37.9693 36.092
53.8573 33.899
43.3898 34.583
22.0308 39.179
45.6392 45.232
28.2347 31.108
64.0478 10.459
60.0366 30.917
42.4066 32.339
36.8672 36.268
50.3024 19.056
57.0931 9.906
63.8902 -2.201
40.4755 15.181
51.6003 35.503
62.2568 -13.347
66.8332 -5.070
40.9347 -22.805
19.9357 -19.814
48.5786 -15.411
52.9532 3.211
29.8834 33.122
61.7344 33.256
55.0115 -9.025
53.8907 7.076
40.9668 38.362
70.17 7.217
53.8815 -2.433
60.3062 -10.995
57.3516 -16.536
58.1911 -31.681
51.9601 2.603
42.6282 -15.062
40.9878 -19.783
43.8042 -29.045
44.4615 -29.870
32.9183 -31.367
58.9282 -12.361
35.742 -14.457
58.9743 22.375
61.2314 6.062
39.5312 27.726
48.0041 -4.309
49.8284 11.957
37.2183 27.429
64.3277 21.773
68.1302 -2.474
60.8069 -1.115
47.206 -22.017
43.8256 -26.798
48.0579 -3.860
43.4888 -4.047
43.9701 13.784
58.5715 -5.419
56.4728 -26.239
40.6629 -16.856
59.9688 -18.000
72.6281 -7.112
40.6839 -22.125
31.7225 -30.227
44.5692 -40.431
50.5524 -11.045
54.2534 -16.334
43.4641 -29.688
48.3505 10.891
49.0223 19.577
44.2056 -3.316
42.2514 39.422
55.2511 40.052
53.5188 42.760
71.7033 25.411
14.5555 45.724
43.1547 49.821
34.6257 33.965
40.4652 38.032
53.6209 4.509
35.3783 -12.267
49.9568 10.553
26.6082 43.264
63.4426 29.846
56.0294 16.309
51.4942 26.408
51.482 5.106
61.407 8.008
56.7454 -3.635
73.9965 6.056
51.6446 -14.979
39.9632 -3.378
33.62 -15.665
45.2025 -27.545
38.3168 47.996
39.371 40.292
49.9106 17.221
56.4658 15.427
32.5369 -28.855
19.6082 -28.032
49.0021 -7.761
52.9856 15.372
54.3345 -4.184
54.8328 -13.879
36.932 -17.862
53.5898 -29.999
46.3476 -23.561
27.5281 -4.856
19.1387 -30.517
35.1381 -13.671
58.9437 -4.880
55.8746 -19.848
42.5912 40.195
54.6773 26.262
52.3539 11.727
48.3747 -6.430
55.1202 -14.218
44.4938 -35.666
38.6575 -30.566
47.3304 -14.598
37.8744 38.610
34.5144 46.643
73.243 17.389
45.5917 15.211
56.8747 32.193
48.1851 17.146
65.9158 -0.878
65.179 6.970
51.8066 8.440
44.0623 10.011
39.3891 43.302
43.9646 39.262
42.0761 45.385
47.0705 34.244
27.3634 37.044
18.8045 33.532
45.4647 42.360
42.715 -15.179
25.9499 27.177
28.9413 28.059
50.6331 38.124
36.7962 38.895
53.1036 31.620
51.4624 35.839
45.3837 34.545
42.6723 31.137
54.7827 38.543
38.8772 40.712
70.5641 17.396
58.2421 -21.790
55.7248 -14.545
51.9966 20.954
57.6598 10.109
54.1125 40.360
35.3544 38.351
41.9564 33.844
40.7748 36.802
54.0582 40.781
50.1285 40.278
49.555 29.802
58.4302 10.056
22.609 34.021
57.7762 14.926
55.4783 2.420
58.6979 -3.752
53.3564 31.136
58.5671 29.850
60.9567 12.770
48.2792 -4.426
51.0097 -7.389
55.7253 24.829
54.1155 21.604
65.2527 -12.591
54.8794 3.971
49.6797 32.945
65.8232 -9.371
36.3041 31.424
56.2597 31.538
49.784 26.091
38.1645 26.374
56.7944 -26.324
70.4552 19.013
62.3366 15.901
49.3741 26.662
50.2713 28.848
57.4738 22.925
53.3075 21.051
51.2416 -8.147
56.0622 -23.676
30.7712 -27.281
24.6431 -37.997
56.9642 -26.031
28.2458 -27.243
39.1831 5.189
53.9402 22.713
68.9524 17.714
45.3361 29.985
38.0116 19.083
49.2649 18.888
51.89 31.693
27.1122 44.264
34.7286 44.324
60.1379 34.886
60.8697 20.003
60.7981 29.045
48.8459 28.329
37.2617 31.500
60.3011 4.956
61.3182 -1.348
52.3182 13.103
51.27 42.233
65.1166 27.958
37.6568 12.267
34.9451 26.147
49.1666 -2.088
48.2707 17.443
49.1521 9.861
56.0726 9.625
39.3226 41.046
33.8734 45.264
46.7582 10.407
27.0525 9.295
53.8125 6.270
56.8259 -35.080
56.845 -22.512
45.2802 5.152
47.8161 17.314
51.0642 15.054
51.0268 12.695
25.7946 29.232
32.7392 38.322
47.9232 33.370
32.3754 41.770
27.6028 47.870
66.5062 4.270
61.6704 12.801
49.5323 -0.404
54.4702 -9.733
60.6769 17.673
68.1218 5.796
68.1365 9.700
49.4506 27.199
5.87722 35.942
52.412 -16.763
60.9917 0.244
44.9194 -12.232
29.326 11.469
57.8318 5.960
61.4955 -16.359
50.0457 3.866
44.296 -33.905
66.0043 -12.884
61.1277 23.660
61.1557 15.249
34.0715 19.792
60.5091 7.814
39.8034 29.215
28.3965 36.407
30.1895 40.519
41.6609 44.970
29.6541 47.438
46.5662 43.571
51.4935 30.102
63.8762 18.632
58.7578 4.666
49.4539 30.699
38.6568 23.228
32.8499 28.963
48.5408 27.174
70.5287 -2.648
69.8614 4.526
59.4712 13.870
58.3855 12.505
30.9461 4.919
51.9137 -9.620
67.859 -9.669
60.0191 -15.205
37.6034 -1.845
62.1527 -15.816
60.0886 -0.821
67.8909 19.551
50.5894 28.783
67.6208 14.245
49.5558 -27.547
48.359 -13.577
50.9166 -15.076
56.436 -19.888
50.2854 -18.429
50.1719 -8.069
63.0813 -17.874
58.2786 -22.975
40.0699 -26.738
54.1741 -17.161
56.6507 -10.058
61.2485 -14.527
64.27 10.726
46.2485 1.649
35.2822 33.740
35.3006 45.711
25.1488 38.166
21.9217 44.687
53.418 34.791
52.2231 31.888
41.0973 44.632
43.9146 34.094
38.6643 43.233
38.8492 35.439
41.3126 31.325
35.4031 42.460
46.3889 47.102
42.3854 41.957
61.4765 7.720
66.9945 -5.150
57.891 -25.197
55.9741 -11.152
65.7311 3.911
28.5084 -10.208
45.4958 25.654
42.3102 -20.642
56.2245 17.879
57.9366 -12.231
53.1361 26.706
56.9473 13.923
40.3622 30.137
21.3816 34.823
70.4221 -0.405
49.2765 -23.469
61.1925 4.881
70.2598 -0.181
55.3854 23.004
60.1243 19.566
62.9729 23.242
54.856 -24.468
55.7366 -9.914
44.6704 -25.267
34.2437 -18.913
41.3374 16.509
44.2369 -2.534
33.8148 -34.078
62.7133 -21.199
55.1407 -10.084
53.5896 -9.118
43.1787 40.253
25.2379 24.906
5.71259 36.483
62.1349 17.893
60.7287 3.385
50.3069 -13.590
58.5101 2.955
57.2471 12.438
42.3151 -3.715
50.8299 17.480
62.8399 -2.066
62.3379 0.117
56.3032 8.591
46.4403 22.623
46.6532 11.606
53.0443 16.395
61.5391 22.259
52.1763 14.148
31.4815 -16.213
60.073 1.367
51.7798 19.826
50.4021 27.056
53.9668 29.488
53.9348 40.958
46.894 9.948
31.8022 10.656
45.1837 6.025
63.3245 6.363
29.4879 44.604
44.3147 37.543
41.6388 7.831
47.9306 2.904
54.7001 -17.579
38.5114 -23.274
53.5047 -19.418
35.1802 -34.638
35.5716 -33.820
33.1346 -35.989
40.8213 -29.393
21.6068 -25.087
33.5051 -32.141
45.5531 -17.111
50.8732 9.516
49.1372 -16.988
43.1579 -17.321
34.4892 30.436
37.3268 21.927
43.7877 4.260
52.6829 -13.263
40.9377 -26.544
43.5847 -13.347
58.062 21.185
53.5627 13.038
63.3033 -17.603
54.4254 -21.928
34.3681 -27.067
39.4569 -36.990
32.9925 -28.976
51.3221 -24.486
66.8561 11.937
38.4301 21.006
57.9596 19.112
50.5339 -25.191
54.6891 -25.346
56.5966 -7.390
67.4617 27.504
53.5117 38.831
45.3496 23.785
52.1472 -8.179
48.5338 33.847
58.0455 36.717
58.9723 22.154
66.8631 9.984
60.8556 -6.283
46.9252 -15.500
52.1771 -26.833
63.9511 -11.307
44.8055 -21.021
49.6513 25.346
31.8656 32.424
25.0113 40.448
31.3943 33.013
33.2236 51.218
35.0446 36.926
55.7948 32.971
55.0819 13.120
46.85 -25.447
38.091 -12.825
43.6749 7.028
55.1331 35.271
41.187 33.486
47.1237 21.176
65.2735 3.650
55.5609 -21.374
52.4863 -20.803
68.8891 6.177
51.4001 -12.955
51.7425 -16.990
31.9053 -32.257
23.7521 -29.154
9.47818 -20.719
49.7292 -23.369
30.3694 -31.465
44.6308 4.116
54.406 25.982
27.2067 45.937
34.8756 41.011
42.0706 48.441
56.7412 15.774
66.6151 5.165
71.8451 -0.258
55.2995 -15.041
46.2203 -19.334
59.9409 -12.408
63.2947 0.899
45.8793 40.882
36.1503 25.005
52.0712 14.982
39.8251 35.048
26.2793 45.011
53.508 19.764
63.1212 22.289
58.8794 -2.760
66.3939 7.529
70.5709 1.457
68.5215 22.142
47.8042 29.807
15.367 47.885
48.3955 27.173
58.0455 34.330
47.4699 -5.910
42.1627 -31.881
51.3299 -19.265
29.9801 1.253
23.9715 16.468
51.6677 8.242
29.5132 30.303
55.1899 25.647
49.3912 32.730
61.1458 -6.407
59.3912 14.720
27.5665 36.896
53.4802 33.062
61.8119 20.090
55.5987 19.595
54.0671 32.916
42.9836 24.089
46.9353 14.351
37.1104 31.911
60.0202 19.870
61.788 26.822
50.0492 38.208
60.7794 17.068
46.541 33.071
48.3643 36.647
43.2642 34.725
32.1524 51.264
44.6051 34.817
52.6929 -15.999
48.3495 -22.725
44.2414 -3.129
32.1194 -10.790
58.8352 -27.688
47.5319 21.476
54.0006 -5.910
54.1449 3.136
57.2258 -10.444
43.4629 -15.849
71.8617 -3.172
43.7351 40.103
28.8666 42.712
26.3611 41.021
16.1378 45.769
20.4728 41.816
35.8706 30.949
73.9555 8.396
39.6878 -16.707
52.1902 15.600
33.6663 -23.708
39.5673 -28.759
46.0696 -8.208
34.2011 -26.321
19.5726 -25.217
51.7332 -23.792
28.7004 -31.927
62.0539 -3.107
18.0353 45.056
44.3752 36.571
38.8597 -9.277
47.9667 32.165
48.2169 30.072
58.0752 -1.370
67.8885 15.870
59.9319 -10.831
39.4934 -15.062
54.3413 -4.821
52.8014 -5.639
30.9032 44.871
52.649 26.417
37.2179 -18.724
56.4098 -10.492
65.7671 -12.261
48.2913 -13.863
65.9103 18.082
48.8664 39.681
48.1563 4.091
38.7744 -29.464
47.4902 -29.877
57.6301 14.437
52.5507 25.532
40.3976 -21.483
69.9983 -0.115
66.0064 8.676
64.0084 17.204
48.2557 8.082
46.1004 -1.794
50.1226 -9.683
41.4227 -29.391
62.0484 -27.250
45.3637 -20.651
25.1776 -41.708
64.8366 -16.082
34.4283 -23.384
42.2549 -18.210
55.1534 -8.410
36.3014 -25.517
45.8618 -28.556
34.9882 -24.831
44.36 -22.091
41.51 -21.252
58.7576 -4.895
47.5664 -19.556
38.5999 -16.737
51.776 22.815
57.3959 4.335
66.6615 -5.803
46.1088 -9.731
44.27 20.776
40.6865 26.220
69.9568 24.018
28.5455 43.010
43.0699 28.108
44.4673 5.488
62.0691 19.692
49.6166 -24.490
39.7056 -38.301
69.5228 10.129
54.4937 -12.137
60.6464 -25.550
57.2657 -16.652
65.3998 -8.262
75.9886 1.776
48.011 -10.096
44.7059 -14.437
56.7738 -3.775
57.3051 -18.934
41.1215 -29.649
39.4233 -36.585
44.415 0.638
39.2014 38.389
50.5443 24.837
48.1082 -6.350
38.1177 -31.810
50.9679 -7.652
40.8126 -37.425
62.7655 -19.689
64.7751 -6.218
62.8049 7.794
52.5871 -9.295
64.3807 25.240
59.5898 36.983
45.0346 25.466
69.1474 16.314
68.5804 2.766
49.1085 -6.264
45.9081 18.132
63.6773 40.026
23.5102 47.040
56.8437 23.878
39.7896 41.658
44.8583 46.985
43.875 30.785
34.6462 28.264
57.5962 23.802
55.8161 30.197
47.8184 36.242
49.4656 8.034
39.4676 4.334
65.9774 18.911
45.4908 17.050
54.5397 -17.299
60.0628 -10.695
56.7124 -7.622
61.04 3.121
46.2721 4.038
61.7827 11.811
58.9979 27.482
52.6492 5.494
49.6921 -24.493
62.0403 -15.222
52.4284 -12.525
40.5851 33.140
49.2482 -15.689
45.2772 -24.145
49.4327 -9.448
62.337 -5.399
75.775 7.152
33.4746 43.398
58.2498 -6.753
24.5807 -25.015
38.754 -22.669
52.3779 -11.865
56.4063 -16.840
46.8996 -29.139
48.467 -6.699
48.0509 -29.740
50.4249 -4.134
39.0115 39.916
45.1781 38.817
26.2366 42.791
28.0828 -7.425
69.532 -1.193
60.0915 10.748
54.2766 -16.215
36.7895 -11.808
50.3938 0.783
50.6513 -20.977
24.6876 -23.411
56.9848 16.730
45.7841 -3.719
54.172 -17.466
62.0697 -20.148
58.4993 -17.842
16.091 -26.029
44.2684 -26.698
38.6791 -13.737
55.2399 -29.889
28.5792 -21.043
44.5267 -29.992
45.7426 17.759
59.8522 18.623
71.8042 22.233
65.5318 7.410
50.452 20.419
50.2587 -12.578
30.2138 -4.090
39.1495 -22.204
48.1555 -27.523
47.6614 -3.099
33.846 25.916
53.9636 20.275
43.1814 33.801
24.8898 39.521
29.1728 44.950
44.7749 32.942
63.8714 17.474
46.9763 24.927
60.5646 16.663
62.1287 -10.905
56.6738 -19.739
50.9679 -15.480
11.9968 -24.626
33.9579 -26.980
33.7676 -29.327
55.8262 16.004
43.4704 25.049
24.4019 38.790
39.8876 35.694
33.7508 43.504
40.4229 25.543
60.9741 22.757
63.3696 25.536
37.7588 40.436
59.8369 39.741
53.894 18.828
69.1098 -4.828
69.4849 -6.855
39.1188 -31.469
48.3728 -26.122
28.3106 -18.469
52.1466 -9.332
59.0417 -20.845
48.902 -9.820
53.3056 -30.871
52.8247 -28.742
34.2268 -28.211
39.3582 -32.613
57.5176 -14.136
62.0067 8.573
70.1102 -11.409
69.6964 -4.961
73.7613 -0.810
39.5222 27.513
66.9122 20.409
55.1375 13.147
62.1345 31.468
37.8233 40.233
56.6523 36.721
63.6386 6.357
40.5962 -18.051
38.6132 -18.020
41.1123 -19.403
52.8763 -17.241
65.8871 26.693
72.4001 -15.899
46.1338 26.415
44.9715 22.093
45.2394 42.772
28.7081 38.467
57.9431 -6.420
61.6708 -12.469
55.6469 -3.665
59.4756 -1.294
51.2391 18.867
51.548 8.273
34.2832 49.116
44.7131 43.245
46.4093 0.290
18.2204 -28.410
46.0051 -31.663
50.9352 -18.202
31.7612 -21.500
53.0255 -9.346
41.4895 36.134
68.9668 27.025
41.6139 48.977
38.7185 38.505
64.6555 20.727
50.5913 18.385
59.9357 30.300
53.1309 35.227
66.5362 18.367
57.187 13.567
49.8796 30.294
54.4015 28.378
65.9954 17.840
43.7127 32.474
51.0899 28.326
62.1668 -9.148
31.1809 40.652
22.0737 36.552
30.1052 34.288
46.2439 47.116
38.3924 35.670
41.7505 4.113
14.0033 36.740
31.8541 32.770
27.8324 48.289
45.9916 35.586
53.563 13.583
40.3064 -1.676
58.2617 -1.014
73.2355 -11.925
29.0772 -21.324
40.1945 -18.511
56.4644 32.018
64.6594 25.453
44.129 42.702
38.3627 33.887
22.55 23.516
61.511 20.285
40.1299 22.997
47.6061 22.749
56.6537 -2.733
50.2167 4.216
28.2244 -22.933
47.5913 -24.687
48.1809 -28.494
57.4942 0.535
44.2751 -15.639
54.475 32.931
28.8592 28.149
51.6663 10.209
63.1025 7.464
26.736 38.018
42.1233 6.960
39.1325 -7.500
53.0818 2.513
67.6994 -11.410
63.6173 -13.752
67.3828 18.451
75.3601 -4.425
52.3334 -19.177
48.4227 -36.265
47.0014 -17.751
44.2882 -10.791
53.964 -6.375
47.4164 -13.757
54.5585 14.944
69.0949 14.687
68.3132 2.364
30.2562 11.034
45.288 -21.146
48.6096 -35.491
20.8393 -28.149
30.6242 -44.740
43.6792 -21.885
66.0602 13.663
65.2461 7.685
55.3657 8.835
28.7191 35.045
33.7036 43.610
55.1425 16.192
48.7152 7.020
49.2362 33.417
51.82 33.588
56.681 38.366
46.6684 41.205
52.6773 29.968
52.2004 33.776
60.1597 -2.417
45.7541 35.540
42.4404 33.976
71.1011 7.980
45.8262 -19.127
60.79 -15.290
59.3236 -6.005
55.4197 -24.358
63.4735 4.791
72.1583 1.400
46.3777 40.429
61.459 33.517
62.3846 21.934
63.2937 11.434
36.186 -30.341
47.8471 6.462
55.8776 4.712
60.0941 14.872
61.0099 27.939
39.0144 -6.276
39.0466 -3.458
47.1891 -16.653
41.0036 -15.685
28.5661 -27.062
50.7043 -17.824
44.1101 -17.056
58.7961 29.109
36.5417 32.853
61.0846 29.203
38.0625 44.426
30.8378 33.894
32.7146 38.562
30.285 51.628
40.8317 40.026
44.6767 11.990
39.8888 42.234
51.7717 40.472
43.3436 42.205
22.9219 19.941
42.2528 30.080
38.0964 30.314
43.3454 37.487
45.5515 32.193
60.1128 20.622
47.7377 23.738
61.8051 -2.687
40.5521 -30.946
71.4874 19.538
62.0071 31.899
39.5899 39.576
44.9413 39.184
39.3073 43.219
45.104 46.509
64.2835 28.466
53.2916 -5.475
36.2959 -10.858
59.0287 -9.226
43.423 0.989
46.7851 -2.967
57.3457 -7.007
50.9298 -34.823
67.7814 -16.987
59.9345 24.554
48.0368 44.787
48.4812 19.083
47.8759 20.397
50.2109 13.735
43.3066 41.032
70.3631 8.050
54.791 10.388
48.4815 -6.157
34.4376 -17.548
35.1221 -13.639
49.9847 -19.692
42.1778 -6.898
51.6535 -18.590
59.7562 -25.783
29.9401 -24.613
38.6965 11.638
72.6932 -8.132
46.3071 0.528
44.6756 36.752
63.9607 16.900
51.5425 8.098
55.6178 25.571
61.2729 -5.870
56.4557 26.678
54.1434 32.690
47.3937 36.596
48.5748 37.514
54.0185 23.660
69.5908 9.208
60.2521 3.693
41.8573 24.042
62.7821 19.102
52.7064 34.035
38.8545 41.626
33.1257 46.492
46.9098 36.620
61.7218 10.316
53.1055 39.691
44.8348 18.018
33.8401 15.788
57.1333 36.361
61.627 29.026
45.8001 42.884
53.4696 26.012
39.038 -17.911
50.0977 -31.143
42.213 -18.297
40.4054 -19.733
62.301 -26.690
40.8331 -23.789
46.2066 -13.044
64.0492 -5.481
43.5133 37.113
54.9046 32.053
61.2966 26.543
62.3533 23.127
57.485 19.833
30.4665 38.897
36.6711 41.546
53.8167 27.420
43.7776 42.815
60.6457 -3.745
30.5091 -21.143
23.8704 -15.666
38.4777 19.754
47.4657 0.072
54.442 8.137
42.6672 -13.329
21.706 -28.929
49.9326 -33.365
45.4661 -18.894
47.7599 -7.991
39.9378 6.210
47.7052 19.217
61.3383 25.372
67.5346 16.933
64.609 33.974
65.9533 21.615
43.8142 40.143
35.2232 33.364
61.7912 3.092
47.6673 42.155
48.3033 35.425
27.8345 37.812
25.9072 31.982
43.9226 43.784
35.5991 39.258
31.6167 22.083
48.3914 21.801
57.4114 -1.660
65.8041 8.916
62.289 29.673
55.5209 20.105
46.7836 38.474
42.5556 36.423
48.2556 14.843
75.0156 3.680
55.8041 -5.706
55.0181 16.675
36.6608 21.518
39.6405 39.320
66.9081 8.886
52.195 28.776
53.3865 35.782
51.9811 37.411
39.1764 14.632
61.2359 29.144
54.5083 12.769
55.7461 0.221
33.705 15.952
41.5534 -20.438
58.7626 -10.503
49.1933 -38.844
54.6016 -12.656
64.4213 22.258
43.9837 31.237
69.0629 5.380
56.8067 19.352
44.2967 39.594
60.4791 -7.378
44.9789 -24.426
48.266 -3.438
54.4338 24.035
61.7068 27.425
59.7467 18.365
55.2998 6.307
50.0043 41.226
37.3912 42.103
47.1107 49.079
45.9865 33.673
48.414 40.087
43.6695 45.232
58.5084 23.223
55.6049 14.412
50.9277 38.649
50.2016 -2.325
46.2884 -6.440
38.4481 -21.137
37.0833 -39.689
42.3184 -24.752
49.4765 -15.672
53.9296 7.294
62.341 17.963
43.3767 -23.991
53.3698 -18.660
45.2645 25.000
25.256 11.500
58.0396 36.223
63.638 26.249
42.3235 29.614
47.8386 38.294
57.0622 32.146
42.5375 41.124
41.1112 38.826
58.2519 -4.840
57.2856 -4.694
59.0729 -16.607
52.1964 0.134
40.3657 -35.067
33.2265 -5.576
55.5795 -5.013
41.5027 37.458
34.3797 34.814
42.0023 41.185
52.5322 44.899
66.045 0.912
75.9616 -3.331
46.8486 -17.355
54.0228 -18.488
58.8369 -24.381
52.7288 -25.731
27.4346 -21.410
38.6113 -27.534
54.6817 14.142
41.7014 4.878
24.2561 39.643
39.8612 32.184
28.8704 50.618
25.3519 36.618
55.8275 17.486
47.5327 26.562
51.7084 11.765
46.2964 -12.822
52.4034 -25.060
58.4335 -21.805
41.7084 22.671
50.9993 -5.225
63.8049 8.721
44.1184 -3.044
55.4742 -18.612
57.6168 -18.270
45.2121 -21.190
31.0549 -30.491
47.9754 -30.261
48.8139 24.627
63.1851 29.335
67.0712 5.509
54.265 -17.107
53.3825 -12.351
73.5319 6.584
45.6491 -29.911
36.2108 -24.235
64.5106 -13.283
41.2444 -17.365
46.4702 16.527
66.8391 23.798
51.8895 -23.459
64.6097 0.243
43.7629 -31.677
41.156 -27.665
54.9759 -13.523
73.3569 10.681
65.1054 15.952
55.8904 -14.498
62.1496 -0.281
61.6254 21.852
41.732 25.599
23.1371 37.395
65.9604 11.335
45.2703 -22.341
43.5093 -30.063
27.3758 -24.566
39.5415 -27.875
55.7541 -1.724
68.9562 0.556
46.9668 -6.282
70.0403 -6.332
44.8508 -21.406
33.1259 -13.999
67.8848 -15.742
57.2376 -0.437
49.3108 45.154
61.2668 22.849
43.2966 12.749
50.6313 -8.136
34.9897 -34.442
30.547 -29.911
44.7553 -20.080
60.3972 -17.380
59.3449 -18.033
42.0216 -0.730
51.3522 -14.167
67.0526 -0.403
40.4567 -21.331
35.8443 -4.575
43.8651 -37.367
40.7392 -24.575
48.6862 -30.202
64.1834 -20.274
51.8121 -22.606
46.2061 -14.163
47.4145 -12.391
29.8377 -30.650
49.2545 -26.814
46.3914 -27.700
63.2946 -17.192
65.1657 -2.501
49.453 -15.532
41.3819 -24.501
55.3886 -5.078
55.8379 -14.643
48.6873 -9.780
41.9273 16.914
37.1966 29.244
13.6158 44.026
57.6357 25.251
58.1971 25.045
56.8621 25.691
55.9644 -1.370
61.7804 -2.843
48.8593 -24.960
47.8681 -14.289
35.0308 -12.873
45.7821 -26.252
60.163 1.979
67.2306 25.568
51.2188 13.095
46.6316 24.392
52.3366 45.856
33.8008 38.716
30.4777 21.755
34.3779 40.064
22.3677 37.893
22.8528 36.845
36.4264 43.937
8.13435 36.078
45.4721 38.871
32.7576 33.974
39.4036 41.199
45.2792 40.892
31.8342 35.222
39.8702 34.702
59.99 35.894
57.4406 26.294
49.4929 38.709
57.1745 35.963
45.5361 -28.814
33.9114 -20.008
47.4298 -6.778
44.2061 -21.691
44.7082 -16.001
46.6039 -26.089
48.066 -16.156
50.3934 -12.326
66.7399 20.149
59.1921 32.922
47.9137 42.366
24.4146 27.701
25.1508 21.764
54.0149 35.901
33.6283 38.287
26.0713 35.973
5.7702 25.329
62.2363 -13.904
41.825 -35.218
55.9463 -18.123
37.0109 -23.821
49.9309 -26.040
56.3404 23.657
46.2572 35.307
31.9042 15.881
29.6265 -18.921
39.289 -24.811
64.4354 -8.157
66.1022 12.869
47.6964 39.919
54.6709 -17.856
16.3769 -29.033
23.2585 -24.098
63.7976 -16.309
54.9818 -7.841
53.9995 -28.318
56.3953 0.817
58.3696 25.573
34.0519 -20.243
46.3255 -21.774
74.5496 4.025
43.0174 -9.315
61.6801 -0.895
61.1582 38.789
51.9385 31.114
26.3691 37.834
33.5287 34.447
9.34322 44.088
29.325 49.882
5.14433 36.417
59.93 1.178
54.9229 6.998
22.9133 -12.255
13.747 -29.101
45.2604 -31.520
53.3032 -23.964
47.3243 -7.698
29.4437 -26.082
54.8369 -15.396
53.4325 -15.245
59.5233 3.852
53.2899 -17.148
45.8084 -20.231
44.6206 23.396
53.621 28.230
57.9177 6.199
66.7004 19.441
47.0348 4.100
44.9482 -23.322
51.4865 -14.392
37.5451 -13.134
35.873 -21.468
68.2842 -3.012
55.6039 32.500
45.2047 43.916
37.3738 40.895
42.0896 4.659
53.6167 32.132
39.6643 15.320
52.3653 -9.794
59.6549 -9.488
43.674 -18.505
45.0284 -14.965
32.8053 -16.117
36.5895 -35.120
47.9452 -20.525
57.212 -1.286
64.1161 -21.926
59.5142 -9.964
60.1209 -2.219
52.0047 -24.290
51.6776 15.861
68.2398 28.036
37.7909 39.369
54.2391 33.073
51.3941 36.513
64.8818 20.752
15.5394 41.933
37.1644 39.403
37.7102 30.518
31.8734 43.184
17.6021 35.823
35.5666 39.354
46.2191 36.670
49.2123 47.575
43.253 9.984
46.8068 38.549
29.1105 43.650
41.7008 17.571
44.5623 3.824
47.2936 27.657
58.7944 28.344
41.8182 32.614
50.5333 27.915
61.1092 21.552
36.3858 40.617
51.4641 30.223
34.3132 39.803
37.8467 43.429
26.8506 32.693
50.2131 40.047
51.3589 -9.030
54.1029 -2.211
66.4107 5.512
71.2536 -3.723
59.3947 26.821
58.1007 5.322
49.8306 -29.137
23.2517 -34.500
25.6885 -30.311
49.8366 -15.931
40.9958 14.833
56.0876 -17.998
46.4079 -21.623
65.8612 13.830
63.4669 -10.527
63.3562 -13.038
40.024 14.440
36.7892 40.074
47.435 34.730
55.0383 23.540
52.5171 44.760
39.6058 43.792
67.0728 22.416
39.1354 42.072
28.5802 31.715
64.4045 31.226
37.3508 44.563
55.6132 19.465
34.8359 -9.445
52.6842 -31.545
33.348 -26.350
63.5901 -10.718
57.3494 -12.881
66.5768 -3.228
60.9953 -0.799
14.6426 -31.546
45.9732 -32.780
53.814 -11.680
28.1278 -20.594
56.8155 -22.126
54.8995 2.956
60.0689 8.239
44.3232 -8.522
57.4114 -23.732
67.1157 7.275
52.7655 -27.525
48.6962 -14.680
47.6627 15.213
41.8287 49.855
14.3994 39.782
50.0946 37.632
54.2373 20.705
45.745 35.556
58.2842 34.079
50.0993 3.825
50.7526 -22.554
61.7025 -11.876
34.7281 -1.566
47.7185 -7.352
61.4521 -16.757
60.712 -9.785
35.6141 -3.474
41.5236 42.803
47.3171 36.601
41.6323 38.842
44.3306 26.658
30.1692 -19.396
54.596 -27.175
30.7985 -23.518
52.5302 -20.103
42.6143 -18.360
35.7033 -16.594
56.3625 15.762
53.9959 17.708
66.0886 13.641
35.0759 33.517
49.7407 37.795
65.6016 4.241
51.6098 -8.217
43.2737 31.290
70.205 3.255
22.8377 40.206
52.2728 -5.816
70.5571 -16.742
31.8155 -28.757
28.7746 -24.908
45.8432 -13.917
47.4895 -20.186
41.015 -30.625
29.5423 -24.970
49.9352 -32.331
53.5302 -18.623
48.5494 -18.643
68.0299 -1.010
44.5833 21.076
65.2601 28.279
45.1678 29.295
28.58 29.330
51.8294 10.148
47.3357 28.403
41.152 42.415
39.5537 26.773
25.3573 30.988
50.6754 30.097
20.0299 32.463
41.6481 38.927
51.4369 38.015
45.1819 7.035
45.429 3.993
36.8496 37.831
49.5044 38.924
59.2824 18.318
46.8392 -18.181
57.6905 -27.352
52.1311 -15.089
59.5203 -3.859
53.3037 -19.426
56.3184 -20.487
59.8437 -0.421
60.1728 19.188
66.9766 2.334
54.5744 -16.645
48.254 35.120
40.7404 43.859
22.8569 41.682
41.9784 38.222
62.5363 3.873
40.4698 17.747
49.327 -22.184
67.0656 -12.580
61.9982 21.059
53.5065 -24.863
40.3973 -19.854
64.6606 -1.550
57.2726 -0.360
50.4116 12.736
64.3141 8.415
34.3679 -7.055
44.431 3.110
43.649 21.126
40.6518 -10.397
43.8286 -31.623
55.2554 -28.391
59.5972 -0.794
56.7518 -3.562
45.5797 -21.784
56.9567 -17.809
63.6779 -5.081
64.8566 0.929
66.6791 26.921
64.6462 11.948
47.101 -28.814
63.4005 -11.558
65.2005 3.374
45.1202 -1.135
53.8021 -22.526
53.2322 -24.613
43.5267 -19.573
43.3531 -12.159
49.9986 -7.870
32.9679 -10.383
58.7686 -8.264
38.0439 -13.500
44.4605 6.804
51.0249 22.135
31.5699 41.174
43.3517 42.325
50.1921 26.685
43.809 38.191
65.0659 -6.894
47.3956 16.460
62.7427 17.858
46.9292 21.834
45.7187 12.143
40.1148 36.668
50.4452 -1.455
47.6241 30.021
26.4365 39.263
33.9831 36.058
49.3251 -11.498
37.3411 -22.363
50.1929 14.854
54.7702 40.986
53.6672 11.575
61.6781 20.695
51.1439 38.723
51.2 27.501
43.1246 35.434
55.8125 18.677
65.3915 22.482
39.9239 36.345
42.725 28.217
54.9129 30.753
44.3332 29.479
57.957 21.933
54.9228 16.698
54.2266 39.715
45.3217 31.733
50.4541 39.707
31.5731 41.054
59.2563 20.764
63.4877 21.668
59.5306 -19.372
45.4526 -6.246
52.3486 -5.598
54.3407 -11.086
48.1682 -24.101
33.9971 -30.319
21.0121 -21.896
36.8442 -34.618
63.5256 -19.663
67.1333 -8.749
45.9478 -4.404
58.2942 -21.715
58.1828 26.865
48.4272 33.698
37.5329 42.795
45.6608 20.527
57.3382 39.734
35.3336 38.523
60.045 -12.614
51.3109 -15.701
61.1619 27.425
41.9644 16.120
50.3985 -4.066
56.8107 7.740
45.7327 19.556
40.1986 30.792
23.2314 38.683
40.2185 50.999
60.585 39.222
40.7474 41.280
58.796 40.781
49.316 28.949
21.1239 52.585
38.4629 34.300
56.6807 44.096
46.2959 44.051
39.25 38.258
53.9455 9.008
47.5215 25.417
52.56 19.718
48.4499 -9.490
64.7028 -13.955
65.7733 -3.736
59.7291 -18.222
37.1728 -28.625
37.2198 -31.537
36.9252 -28.955
60.259 2.351
67.7092 20.745
63.3426 -0.901
59.5834 -4.708
19.8718 34.085
28.644 42.235
55.3052 43.688
54.1632 28.629
58.366 -4.338
55.965 -17.112
52.0815 -10.225
54.9742 1.064
62.359 -22.749
72.4895 9.830
51.431 -24.856
33.4824 -17.592
62.8702 6.198
59.3864 1.080
60.8266 17.783
62.679 6.475
48.2115 44.613
48.0911 42.116
29.0629 44.126
57.8613 30.049
56.7842 33.865
35.8143 33.589
37.0578 46.850
35.9975 39.256
39.6278 36.996
51.8155 22.273
50.7241 11.836
53.9836 29.880
57.1992 20.535
45.4217 15.351
59.5872 -9.361
73.0301 6.110
30.3711 49.108
39.3983 35.279
56.914 24.941
46.6467 32.442
55.7374 19.554
68.0164 -9.427
44.5636 -17.467
44.0898 -8.553
51.1444 26.299
53.8248 22.217
34.4252 38.885
18.3476 33.521
65.01 32.010
35.1479 36.945
39.5737 47.677
34.4354 22.484
47.1298 24.860
57.1698 18.013
46.1851 32.906
38.8751 43.260
65.9305 4.740
69.1881 6.349
61.7639 2.239
62.5271 12.431
51.3308 37.429
64.2182 21.605
49.7304 -9.678
68.2932 -9.495
60.0261 3.408
48.9064 43.525
41.3814 34.879
44.6295 12.327
62.4209 -6.767
70.4098 6.343
29.9368 33.822
64.4298 1.617
51.7358 35.734
55.1722 -1.322
70.9371 9.683
31.6601 34.217
60.9521 -1.460
46.607 -25.325
59.4615 24.220
43.4848 43.406
55.0025 38.399
60.5578 32.296
48.8368 7.222
33.1068 -27.080
60.0288 -17.079
47.1123 -17.877
27.2228 -33.058
49.4799 -8.104
61.9824 -8.238
28.2553 -26.031
53.5524 -18.042
63.3226 3.216
50.9691 -29.387
51.5508 -18.067
64.5334 9.000
57.625 13.551
15.8183 43.970
52.1138 -4.352
53.9679 46.357
34.7442 52.067
34.3847 33.969
49.975 35.820
44.0944 23.888
48.4493 32.521
40.8211 45.590
53.97 39.666
46.9073 35.002
58.5174 26.043
73.6656 8.474
44.189 -25.764
67.4469 -23.581
50.6162 -20.274
58.4317 3.385
49.0698 35.536
38.8414 38.835
51.6451 34.453
40.6769 2.172
53.6015 9.467
37.5716 25.856
54.3018 40.099
46.0183 -25.846
54.0656 -16.818
58.5686 -12.759
39.6372 -10.372
33.9769 -16.734
60.1401 5.446
49.1969 7.223
51.8873 -10.928
55.9232 -15.494
65.8188 -4.939
59.6101 -4.173
73.7347 -0.031
58.832 21.258
42.2951 9.389
51.8303 25.626
19.1589 40.083
43.6364 41.067
52.2947 13.881
46.7343 -25.251
54.1048 -24.562
37.736 -24.355
35.4747 -0.176
67.8557 7.282
21.9559 -22.026
39.2455 -33.511
49.2566 -29.467
50.3825 -14.159
46.7412 -26.121
12.4966 -17.705
25.7002 -27.166
33.2572 -20.399
28.2707 -41.550
27.66 -19.424
52.6154 -21.640
57.359 -11.841
29.7777 41.510
41.1798 52.051
29.2806 39.467
63.1287 17.004
36.7658 23.528
57.8708 2.522
43.1084 -24.307
45.1732 -21.643
32.531 -23.883
25.0698 -28.627
45.2325 3.698
62.9362 5.827
53.2101 -23.874
48.7601 -20.440
46.2194 -25.720
47.2076 -25.900
32.0634 -26.986
53.7087 -28.184
37.6538 -30.767
49.2793 21.666
50.9774 20.498
52.4389 16.632
68.4557 16.733
63.8145 -4.002
31.8309 -19.670
47.3504 -34.616
39.9178 -23.003
53.2553 -21.552
42.5168 -23.323
46.5675 -4.023
40.2729 -14.890
48.9768 -6.863
58.4174 29.986
49.6652 -18.975
27.8566 -15.114
37.3074 -37.990
22.5718 -13.323
59.3303 6.444
46.1321 33.088
65.3026 -8.771
26.1752 -22.382
57.2206 18.472
61.2201 -9.906
47.8 12.860
37.3201 14.389
32.797 25.513
38.1556 36.205
60.5456 19.825
52.8206 38.284
62.0186 20.270
65.1721 15.884
59.2338 -9.103
49.6605 -27.869
27.0678 -30.207
37.958 -37.428
39.6189 -4.250
56.9906 25.062
69.7406 10.200
48.1575 21.248
53.8638 1.024
54.5421 22.882
22.7285 36.450
60.6706 15.736
34.9442 49.390
42.9746 18.683
49.3937 -8.617
38.1165 28.271
35.5804 12.599
41.1495 3.266
41.6617 -26.165
27.9924 -17.696
51.9571 -25.298
28.7161 -33.299
67.5387 -18.432
61.805 -20.282
59.56 -23.712
41.522 -12.810
40.983 -4.067
25.3704 -36.547
66.9228 9.204
49.8334 0.375
31.5526 -39.632
30.4839 -12.833
39.9682 -13.959
43.3639 26.005
75.2848 9.147
49.3707 -29.013
43.4027 -31.411
14.8209 -21.577
38.616 -5.751
59.6808 -10.359
57.5346 -5.217
53.8538 -11.012
44.5459 -18.704
37.274 -9.197
67.4233 12.944
53.8742 28.628
59.3696 -1.659
69.2387 14.399
64.0062 28.232
30.8663 27.652
47.9735 29.787
28.1466 44.097
34.8302 37.851
52.4188 42.082
35.7014 39.102
66.5938 30.069
60.4155 17.636
63.0298 28.634
42.9302 36.202
24.1735 44.234
52.3842 33.549
37.1528 22.619
52.3953 -6.264
44.8049 -17.427
31.6611 -18.055
49.1689 -29.228
71.6528 9.363
63.3658 20.712
27.7407 42.405
34.0339 37.995
28.7611 36.848
35.6312 32.332
51.7026 28.071
29.8472 38.764
64.3618 38.849
70.1673 -1.190
60.3394 24.994
30.7246 49.340
52.0915 37.853
72.3758 23.518
36.7005 31.709
44.9707 36.141
48.8381 32.144
28.158 37.590
44.573 34.397
58.6106 14.021
61.5094 10.498
53.0672 27.234
18.9745 31.007
54.6445 30.132
46.0977 39.400
52.912 0.889
62.7685 25.150
49.5795 28.776
15.0471 39.551
27.0208 42.874
50.8834 21.726
42.0778 20.081
47.2042 17.069
56.9209 42.646
33.5519 49.530
34.8416 29.032
50.2938 39.435
38.0324 39.445
43.5448 34.847
33.4311 21.469
62.0411 27.819
55.2436 36.517
45.5464 24.940
76.3843 8.353
34.8653 40.602
34.4512 40.301
33.1428 37.272
65.8969 30.403
63.9535 2.331
50.5222 6.597
33.5682 30.759
35.4713 22.639
59.1308 19.219
65.4944 8.766
57.9804 9.635
46.8076 -1.535
67.2927 -7.899
61.7187 5.533
50.2484 37.364
65.6863 21.924
72.2957 17.709
49.4795 24.176
42.0014 22.691
53.7331 25.596
39.5408 -15.282
48.9171 20.180
50.3948 37.898
15.1064 42.644
30.9949 19.381
32.4883 32.568
64.4168 34.000
46.2923 5.404
30.7802 -32.438
47.485 15.630
56.9882 26.785
62.7692 -0.196
59.6015 -9.402
48.0461 -21.753
52.0395 -28.648
50.2985 -27.984
66.1471 6.714
46.1199 43.163
54.3818 24.205
43.1526 36.176
45.8688 42.128
36.7914 31.260
25.965 38.889
20.8249 28.485
41.5036 48.704
57.9047 28.725
63.1883 18.800
55.2331 -0.095
46.3679 -17.554
45.2788 2.220
53.1412 7.952
37.353 21.233
28.082 31.365
28.8991 45.476
5.20449 41.426
52.851 -23.317
31.3184 -30.032
52.7264 -4.871
59.7304 -14.363
50.3593 -13.668
60.2569 -22.752
62.2794 -26.025
51.1766 -31.770
44.9378 -18.295
57.3771 -7.247
72.7796 1.648
66.268 12.317
54.648 2.957
47.9843 -21.083
37.0868 -25.054
53.3703 10.105
51.1569 -5.239
54.1007 24.976
28.8889 32.009
34.9466 50.451
40.1145 14.228
45.842 37.495
40.9332 7.592
60.9521 6.018
33.9052 -34.952
42.0473 -26.389
44.2229 -30.308
45.4253 -21.797
58.5205 -6.923
65.8401 8.398
34.415 -29.909
65.0909 9.116
62.6889 -20.078
65.1781 -5.362
51.1704 -16.690
35.5985 14.464
39.4922 -5.822
21.2217 38.887
50.5983 28.277
54.5954 21.975
68.4742 6.723
45.819 -19.147
60.7716 21.139
32.8795 46.176
43.2768 -17.128
33.4554 -26.218
48.8562 -23.787
49.0682 -21.596
56.7476 -9.009
58.5217 -3.118
60.0117 -21.840
46.2835 4.072
38.1842 19.132
40.2369 33.960
48.1633 20.922
51.2496 22.741
47.7212 31.300
36.4232 29.861
22.8049 39.805
23.7321 45.366
35.2724 47.589
38.6871 41.539
37.5954 37.434
27.3379 55.705
50.3473 39.142
37.1865 7.436
61.5486 25.168
55.7219 -17.034
57.8536 -9.402
58.7925 11.714
44.603 32.262
52.9906 1.173
46.7125 -10.407
53.4027 -0.525
64.8116 16.538
57.528 35.570
34.9655 30.857
49.7179 29.326
49.3739 37.859
33.9253 33.172
57.2349 14.582
46.2891 -8.681
37.047 -13.625
38.5161 -32.755
42.3422 -2.682
51.8927 31.899
48.8952 21.268
56.9571 24.833
16.5448 30.176
58.5889 4.305
46.488 -27.529
24.6757 -31.185
26.0366 -29.186
60.6224 -17.974
48.0861 -24.822
45.0622 -36.241
44.6726 -7.025
28.9086 -36.898
16.0716 -23.697
42.715 -25.172
69.1618 18.655
44.8471 -32.877
34.9214 -9.614
43.2244 30.823
28.4193 38.814
55.7599 34.564
64.4148 16.101
69.2689 6.610
54.7682 21.871
61.3528 18.400
50.5602 15.785
49.746 6.805
66.517 2.757
68.2366 4.301
52.6559 -6.403
55.0142 -1.788
62.4107 -16.800
60.4543 7.096
59.4187 -14.338
60.1945 2.130
62.6038 -22.380
56.101 -31.781
60.2525 -14.880
50.5783 -26.125
59.9908 -5.329
47.2553 21.367
46.427 8.703
46.2143 13.351
33.5311 27.664
33.246 33.577
51.2946 34.958
61.007 28.858
64.3206 4.793
30.5767 -6.364
68.9069 12.138
66.2227 4.335
61.2274 -11.156
19.419 -28.573
18.8998 -29.609
40.776 -19.048
58.2782 -3.730
30.3357 -27.302
63.8738 -16.207
71.545 -3.666
62.1266 5.417
45.2531 -23.568
39.4611 -24.390
32.7168 -33.985
51.5908 -25.261
38.4885 -32.048
33.0856 -15.680
61.8024 1.185
49.111 -21.325
54.5807 -25.911
33.4389 -20.683
48.3056 -26.331
57.453 38.635
48.2281 -6.671
54.9993 12.134
41.2147 18.105
31.9624 51.266
47.3377 26.223
46.5986 -28.728
61.483 -1.463
59.5675 -2.972
39.0844 -8.793
41.2928 -25.957
28.6202 -20.344
53.7265 -9.107
61.1193 24.094
37.9619 50.315
50.615 32.125
24.6644 33.798
66.8785 35.442
53.7382 41.977
59.1605 -15.606
38.3559 -29.870
43.1453 -0.314
60.2601 -2.091
41.0337 -25.689
50.7374 -22.580
54.266 -15.779
30.3748 46.573
42.5059 8.057
52.789 -8.354
42.226 14.416
55.1652 5.125
53.6057 3.147
39.9544 -29.159
32.2018 -19.055
33.1734 -31.770
47.2543 -25.539
62.906 -0.719
41.9742 30.338
51.5953 33.576
56.9008 11.882
55.0216 -10.298
46.9942 -1.951
50.308 -12.676
56.0096 -22.595
62.9223 -17.842
38.1607 -8.812
51.7988 17.452
56.3522 20.971
63.4869 38.268
44.8897 17.899
58.3166 36.482
66.616 23.755
59.9984 -15.726
45.9533 -31.677
49.3244 -26.659
24.9008 -23.203
38.2827 -30.397
50.3992 -19.809
53.7597 -23.866
63.9295 -9.902
42.8704 40.635
47.1684 49.550
38.4432 40.531
44.5457 33.237
55.4865 29.307
43.811 25.667
43.3289 32.359
59.966 27.525
47.9666 35.536
56.2838 42.042
5.83149 41.063
47.1867 22.575
43.6247 -5.864
46.5742 -17.532
60.2022 4.234
50.0474 38.235
32.0662 26.710
37.9353 42.406
42.9556 26.202
54.0492 5.643
58.274 11.207
52.5798 -10.581
60.7938 -4.156
53.6793 15.516
43.9876 21.177
40.1576 11.795
41.6847 33.457
16.7879 42.501
50.3118 36.968
58.1001 23.830
72.2946 -0.653
60.3256 22.523
45.4797 21.507
51.366 -1.648
44.4559 -22.696
49.2041 -8.633
56.5736 -22.099
21.087 -27.446
29.7422 -35.593
36.7033 -7.416
40.4052 7.357
66.9259 12.736
71.5492 -8.489
71.353 -9.947
67.5587 28.524
62.8841 16.468
59.8941 25.555
55.9504 39.333
57.2785 10.287
58.1227 27.290
48.7904 -2.842
47.3319 33.432
41.6903 35.491
52.7059 6.494
46.1397 21.983
55.759 -19.413
63.7774 0.280
38.8097 25.098
49.2819 -14.696
43.421 30.011
63.1932 27.845
64.7758 31.712
37.9972 37.433
47.0103 42.660
47.4829 45.770
48.6343 45.597
55.3985 7.466
36.9442 21.809
5.6951 41.129
61.0042 12.466
62.4686 -11.624
43.8879 16.124
47.6534 18.901
47.4743 41.220
35.9681 40.788
56.4416 6.257
54.1609 31.698
58.4603 19.879
54.1924 2.262
61.0635 -1.350
39.4784 -8.686
47.618 -15.880
39.0168 -21.579
41.6393 4.688
38.9304 -17.467
54.4947 -22.775
42.1407 -12.262
48.8575 -8.340
45.3229 -11.835
53.8887 4.393
57.3128 -4.197
64.6236 -9.929
54.6171 5.067
58.795 17.427
51.4702 14.289
42.2935 30.770
29.8215 49.475
67.0329 12.861
55.898 -22.230
47.0028 -18.768
58.2379 30.207
62.5578 17.973
55.0788 19.977
60.411 -4.879
71.3177 7.270
54.6294 -22.035
42.361 -24.045
63.7958 -19.953
48.1261 25.347
57.7662 15.182
55.3571 27.298
46.3484 35.003
55.1427 -19.488
65.5453 17.299
59.0254 9.575
39.1173 15.759
42.4536 30.478
57.4778 12.076
36.67 21.930
54.1727 -12.690
57.5748 -9.575
58.8809 -17.373
47.7253 -1.942
46.8521 -7.454
57.5726 22.076
68.9059 20.693
49.4898 33.700
32.1712 41.556
33.4612 45.360
38.9864 36.509
60.8171 19.160
59.3092 26.192
36.2467 46.615
33.4206 49.516
46.3683 39.274
67.5701 31.181
62.0367 36.545
54.7645 10.603
27.3899 41.193
58.2277 22.096
54.8949 12.632
41.0584 -17.051
65.1469 -13.565
43.1816 27.322
43.6049 47.587
50.8957 41.679
53.9932 38.763
56.2424 17.259
63.2961 -14.324
66.3693 2.724
30.8303 -10.219
35.5236 16.608
53.0119 -7.774
59.7123 -24.203
67.3515 -9.154
61.2055 -19.072
65.4799 -1.348
39.2988 -29.832
51.8601 11.326
50.2979 24.632
58.8168 14.568
60.9451 6.752
74.1094 18.012
61.3183 28.644
36.9923 18.522
42.1169 9.211
42.5167 40.551
73.5375 11.175
48.649 -9.205
33.3283 -7.750
57.3124 6.306
42.0797 3.294
62.8261 0.371
46.7094 -24.366
42.7483 -20.536
55.1208 -27.602
43.6519 -19.219
42.8574 27.633
56.7715 11.151
61.0042 12.369
71.3653 -4.827
66.4953 -0.436
65.2242 -7.073
54.2817 26.470
49.1298 20.414
40.5943 16.932
31.3537 -33.119
70.2637 -3.422
62.7366 16.929
64.83 2.837
61.0985 24.210
58.6608 34.017
56.3343 13.815
61.6921 -14.185
45.2909 -27.783
57.9402 -11.138
56.5424 31.270
54.0398 42.039
38.2932 26.996
46.8324 32.249
60.0699 14.757
58.7586 -6.850
43.0787 -27.306
31.6071 -30.250
56.9012 -8.293
54.8678 -13.807
63.3051 -17.333
55.739 -26.119
57.2545 -18.875
49.6445 -5.682
61.1773 9.220
45.4396 0.485
38.9236 21.309
44.2638 -1.715
36.0463 35.645
55.5293 -0.196
48.5711 3.533
35.9025 51.688
51.746 41.403
46.0932 41.524
62.2486 -0.040
58.0648 16.321
51.5784 25.946
25.7085 -32.582
37.8131 -25.150
54.2404 1.607
27.7459 -17.043
28.2058 -17.779
68.5911 -10.390
49.2865 42.793
56.3254 15.200
62.6206 28.461
48.4731 18.555
26.9967 43.595
61.2176 21.153
63.5941 20.807
33.1535 46.813
39.9551 34.714
33.9435 39.197
47.9957 16.638
69.1036 1.394
56.4873 4.518
56.3241 -13.616
57.9048 -4.468
51.141 -16.875
56.7369 -14.564
49.2143 -29.387
61.7427 10.539
59.7822 -2.426
59.0967 -15.043
54.0818 -15.033
33.9718 -20.047
30.5507 -12.050
47.9386 19.775
36.5297 51.401
43.1047 29.442
51.3872 22.520
57.1911 5.681
62.1554 -8.307
58.6 -0.962
45.4081 -15.014
55.311 6.968
60.0002 -8.113
63.812 9.282
56.2536 5.992
46.5492 24.841
59.6892 41.685
37.3769 39.503
49.8335 -4.347
28.6886 1.248
62.7341 -12.092
58.2017 -10.935
31.5703 -25.395
35.5536 -11.546
44.0879 -22.569
44.2554 -38.639
64.3598 -24.425
51.047 -10.882
58.5631 -20.861
46.5642 39.423
44.9578 26.682
46.6103 -11.463
57.8829 2.923
60.0572 -3.598
52.1891 4.920
55.4447 5.965
58.4536 30.260
65.462 14.401
29.364 42.073
28.4011 44.268
54.0864 40.838
66.3151 4.021
35.6868 25.658
48.4211 -13.171
52.5793 -20.364
45.8823 32.432
59.0316 -5.447
32.9203 -18.344
36.8532 -25.191
63.8038 13.181
66.1952 -5.618
56.1444 -3.616
56.9337 -4.856
40.4606 29.994
51.6417 44.172
44.1011 33.129
56.3944 27.146
55.8442 37.179
49.4974 10.388
41.6998 5.665
48.9339 12.049
46.775 -3.037
62.7312 9.569
48.1527 9.804
46.6558 6.225
51.2709 8.133
58.1343 26.267
70.8679 20.881
51.6834 4.795
58.9205 -7.935
44.0711 -2.166
47.601 -30.891
48.6752 0.098
51.7658 -19.955
43.061 -28.469
43.3151 -21.994
32.7951 -24.632
27.9655 -21.482
48.6228 -28.381
62.5405 -15.154
44.6134 -23.987
42.9826 -8.695
61.2379 12.295
46.931 -1.072
34.4812 -22.968
46.0524 -30.091
39.2403 -12.329
54.2858 -19.702
63.6794 -16.384
34.6548 -42.671
39.6696 -21.103
57.4851 -24.903
41.9182 -15.959
72.1189 -7.875
53.5465 -27.540
42.1184 -22.824
53.0545 -7.288
49.5694 3.150
56.3378 -9.859
56.7822 -1.209
53.8857 10.577
30.9464 -13.806
28.6241 -30.268
50.837 -23.265
52.0505 -23.749
69.4744 11.194
55.2447 -7.426
55.9987 23.832
40.0118 37.631
49.5974 41.700
50.6892 43.874
47.5169 32.875
63.8608 17.897
50.5654 -12.924
31.0613 -17.043
35.3226 -2.093
52.904 -2.156
50.026 -3.888
56.159 45.782
51.8727 41.274
57.2259 30.502
53.5193 18.340
47.4491 23.843
51.6184 -21.862
69.0685 -1.878
70.8256 16.174
61.056 29.144
48.3007 33.950
46.8802 11.773
43.2256 40.635
56.9549 28.496
54.6966 28.010
42.0146 16.426
46.2522 6.516
49.6441 19.499
60.9009 23.769
43.4034 40.788
50.2299 37.985
61.3373 12.734
55.3852 8.796
45.7523 22.511
49.0821 -8.543
35.038 0.820
27.9891 23.848
43.2714 17.095
19.0489 33.231
52.0342 12.927
56.9245 -4.202
48.2081 -25.875
30.525 -21.953
48.6868 -12.106
62.8899 2.909
63.3964 -16.559
47.7211 -20.296
46.3016 -8.428
57.2939 -3.021
38.6938 -34.812
43.9677 -10.682
55.0081 2.477
58.3334 -7.452
62.9153 -9.365
29.122 25.212
27.5242 44.495
39.6067 28.375
62.5185 13.919
48.4393 -17.084
27.2878 5.051
57.0818 0.960
35.5513 26.805
70.27 15.114
69.4465 16.869
56.2324 4.497
38.5483 41.705
43.1147 39.775
46.1461 39.003
23.721 39.563
51.0724 43.073
23.935 21.955
34.915 35.859
44.3194 35.583
49.0698 35.282
27.9689 26.358
21.2552 27.920
46.8163 23.716
63.7577 4.636
67.286 1.278
62.7546 25.878
51.1137 21.741
68.8665 25.227
38.8327 36.444
57.1055 37.852
24.6742 34.449
34.4436 17.426
43.9583 -11.442
52.5592 -8.371
60.1046 15.597
70.441 3.732
68.6036 17.756
25.4325 39.087
43.3092 -17.303
43.2803 -33.331
51.7561 -1.126
68.5858 20.855
44.7536 38.181
43.5687 30.005
57.7641 15.871
59.5074 17.404
48.1734 23.751
52.5752 17.290
51.0577 36.047
26.2852 36.537
64.236 16.031
31.692 41.750
37.3381 36.731
50.626 30.294
57.9773 27.616
55.115 33.868
34.9157 41.551
31.0021 38.420
28.6009 28.814
47.6034 -21.990
41.9676 -23.496
65.8088 3.826
69.4147 15.928
60.1089 9.509
60.7089 -10.649
57.1128 -10.209
55.9216 1.919
60.1943 0.444
34.4556 22.667
47.8195 15.898
33.334 39.284
46.3785 35.327
47.0449 -24.362
68.5353 1.524
51.5211 -16.025
65.3873 -20.498
67.1444 4.016
52.6812 19.346
58.0276 -14.235
64.7997 -18.250
26.6521 -26.373
49.6896 -27.190
43.5229 -13.684
57.4327 -28.511
53.8613 -11.221
52.2385 -36.338
47.3919 -13.791
43.3139 -23.940
49.79 17.678
52.5905 14.929
50.5795 -10.249
45.9278 -6.070
48.1681 7.895
39.8963 42.481
48.9967 29.737
13.199 34.160
40.0747 47.377
47.0567 47.518
13.5454 38.299
35.9171 24.526
21.1149 39.641
14.8039 25.986
44.6589 28.503
31.5958 28.441
34.0475 38.961
57.845 32.928
60.4865 37.568
55.2169 25.742
49.5895 26.104
60.9094 19.985
64.8828 29.861
65.1724 -1.762
52.708 -19.086
36.8741 -33.672
35.8564 -35.732
69.0283 7.099
48.1764 -21.010
40.6417 -15.241
43.4614 -19.451
46.4649 -35.129
37.598 -31.329
39.1598 -30.908
39.8321 -30.426
62.2226 -16.973
52.198 -27.671
57.3103 10.001
46.3 12.889
50.2812 3.113
38.4921 49.134
33.5059 36.959
33.5106 42.915
48.6485 27.838
54.4572 33.592
49.0995 27.438
55.625 -5.394
61.7639 -4.866
53.1534 -13.691
45.1824 -16.560
52.0551 6.686
45.2025 -19.741
61.0178 -21.114
42.309 -19.219
50.9802 28.508
25.5387 42.432
52.5407 32.304
55.4457 27.219
42.5219 9.888
47.0887 44.440
34.1105 48.137
16.2755 42.481
24.3247 42.503
45.3188 34.009
58.1552 37.863
25.5115 50.255
58.1724 27.817
45.58 36.685
52.941 42.157
42.053 37.309
46.2803 18.106
56.2675 21.038
58.6957 7.176
43.9229 34.242
19.3735 34.792
48.9787 33.692
37.636 33.326
21.7333 43.437
5.88737 35.925
42.8871 5.440
61.4066 -3.927
49.191 -28.725
68.1648 -11.605
46.0209 -5.494
29.1868 -24.687
50.8526 -13.265
57.7336 10.492
41.7127 25.105
48.1092 13.601
53.658 18.113
36.9066 27.997
53.0106 20.489
57.5553 19.299
61.0361 2.020
59.6848 34.402
62.562 18.145
41.5535 36.785
38.7282 39.200
59.4029 4.163
72.4089 17.692
53.9199 32.453
38.1641 36.084
17.8723 33.130
31.3665 48.247
49.3169 38.412
54.9959 15.092
52.0317 25.723
56.1037 -18.521
55.2395 -17.643
50.881 -17.574
41.2318 -6.776
32.9487 -31.349
52.2215 16.779
43.6703 27.202
43.3293 34.768
40.1565 33.628
60.341 22.110
49.3577 29.920
42.3872 41.201
22.5464 49.198
26.1041 34.486
35.1767 41.351
29.8833 37.717
50.8355 -1.432
46.2206 -7.941
48.712 4.598
24.1998 27.023
55.2749 20.721
42.4687 22.517
47.7209 9.411
37.4508 -12.993
69.4439 -8.759
59.7006 10.167
57.5166 21.967
48.3058 28.306
47.5831 30.829
57.6913 36.741
59.7807 37.180
62.5876 24.169
52.8026 25.792
51.1682 6.841
59.959 -0.965
61.0947 -21.360
56.7457 -0.712
34.2267 19.386
49.1878 28.076
43.754 31.870
56.378 5.409
57.0686 4.449
57.7401 30.029
64.9597 -7.490
46.3155 8.183
37.115 38.433
48.4819 -2.612
48.6058 21.449
56.2904 -3.419
51.1703 19.107
27.5215 38.341
40.2141 42.034
53.2247 33.102
65.8348 28.843
61.0734 10.873
43.0962 8.327
49.172 22.497
65.9262 21.735
44.5262 26.236
52.0307 34.856
60.7641 27.981
69.0754 28.137
63.0515 28.237
55.8956 11.650
59.9486 15.655
46.0943 31.848
49.492 8.499
51.1721 -16.838
45.427 -27.441
41.3785 -25.892
68.1636 22.559
53.9903 28.738
22.9195 45.151
44.1327 32.640
27.7014 39.714
44.6311 41.364
48.7698 36.111
53.1719 20.612
61.2873 -20.632
41.9971 -32.002
70.8467 -3.736
56.5528 5.284
57.2982 7.562
38.556 9.671
53.0767 1.759
40.277 16.463
18.5529 38.138
34.9198 13.710
45.9407 10.120
48.3696 -5.583
58.8407 -4.660
54.306 0.339
43.21 -20.058
68.6497 0.958
62.939 -8.852
53.3488 15.744
57.03 37.383
54.1132 38.992
52.9175 -18.958
27.4614 -14.496
47.1505 -28.073
43.3209 10.447
53.3531 18.772
51.7876 11.923
37.7439 51.242
55.8341 33.550
40.8362 38.675
38.6816 38.442
40.6689 -23.261
37.2638 -32.349
70.3765 -14.925
65.5745 -0.160
52.0543 18.373
35.214 6.758
34.0162 14.591
42.394 36.728
42.7157 38.584
56.2934 36.100
51.78 20.367
48.6387 22.698
68.3808 10.271
58.9977 6.166
47.7198 -3.088
41.0494 -13.189
43.1335 -18.085
41.0829 -25.943
35.0386 -29.303
48.7937 2.705
51.1295 2.877
65.7118 27.400
36.3999 30.121
45.05 25.694
54.811 43.538
15.8557 28.924
20.4728 40.047
42.7324 -10.524
45.7898 -14.868
35.9566 -24.302
60.1217 1.672
47.8 -13.310
59.5789 -14.115
58.0914 -7.829
53.1805 -16.697
56.6737 -17.903
26.0088 -30.789
35.2209 -35.667
57.3847 -21.677
55.0772 -20.449
64.1611 11.690
23.5485 30.257
56.6076 3.489
50.3899 -16.905
63.9191 -7.900
52.2718 -7.362
58.1891 -13.580
69.2455 18.233
66.6954 2.817
40.5852 18.502
50.8005 30.547
44.2273 13.407
69.7909 9.052
68.2314 21.167
59.7328 25.819
70.2275 29.549
66.577 8.751
69.1031 -13.005
40.0492 -40.627
57.0951 -21.826
53.8348 -21.462
60.4344 -0.448
37.301 -20.925
71.9089 0.349
55.9215 -6.678
53.5665 19.125
42.1544 10.981
56.1893 42.702
25.9345 35.437
57.5638 42.202
42.2593 48.672
64.2366 27.887
62.052 -15.704
64.4847 20.235
43.2421 14.430
56.929 -4.818
59.935 -4.399
45.8907 37.495
49.185 -8.099
50.8511 -10.461
43.6451 -19.469
50.8635 -9.772
44.017 -29.888
31.1444 -28.853
66.1246 19.121
68.3826 16.639
57.2865 36.561
53.4856 43.074
61.6046 -2.270
75.6635 3.150
45.3276 31.056
47.1031 26.184
74.499 -10.396
51.4865 -17.529
50.3828 12.161
50.6784 19.019
30.9288 20.037
13.5923 38.379
41.8628 41.554
53.8133 11.623
64.5816 13.886
42.6843 -21.339
58.0652 -0.999
46.7249 3.307
43.8658 -23.491
49.9615 -28.746
43.0504 -20.634
54.6668 -21.946
63.8814 -16.255
37.1994 -29.111
59.423 -2.061
65.3564 -3.779
49.6846 -26.376
55.5195 -5.667
49.0752 -6.920
23.6267 -20.505
47.1303 -31.630
49.3274 -13.643
49.9269 16.328
51.8888 11.625
60.9507 23.586
29.8616 30.333
41.0862 46.614
56.1526 12.278
67.0007 8.302
25.0549 -18.498
48.7093 -31.292
46.4877 -17.155
25.0919 -23.336
44.7755 -25.025
47.1565 -17.537
25.2021 -21.483
53.5531 10.979
43.9082 -21.694
59.2559 -14.150
66.7842 -1.452
50.8681 -11.119
57.0588 -26.250
64.0173 18.592
68.5857 -3.409
65.8219 1.863
57.2208 -1.821
56.4928 -11.369
55.8394 -21.364
47.6589 -14.549
24.6754 -24.965
14.4771 -20.609
62.5157 -17.398
22.7734 5.647
21.5183 -31.034
57.4373 -23.706
38.0639 -32.680
50.4192 -21.754
47.8136 -18.137
61.3076 -4.795
51.0007 -6.877
48.6907 -6.024
51.5823 -9.250
38.6482 23.430
56.4133 -12.810
48.3002 -23.373
60.149 -12.577
69.7431 -9.183
60.1543 20.891
66.1636 13.942
44.1024 -22.524
48.4932 -19.359
47.7071 -30.321
48.1552 -22.133
45.2177 -29.915
42.9386 5.604
63.4409 -2.567
61.5352 -8.978
50.7427 -2.298
51.6605 -12.800
48.2583 -12.486
60.4507 -26.540
59.1042 7.739
60.5928 14.835
38.149 -24.861
42.275 -31.993
47.895 -22.673
70.1956 16.287
60.1261 29.380
66.3159 3.206
68.8385 -1.601
54.6281 12.878
67.0083 -17.194
61.9984 -14.022
49.2611 -33.931
38.6824 -25.396
52.4092 -28.515
40.2957 -13.785
37.6042 -10.763
52.1481 -19.336
42.6963 41.779
22.1615 43.489
39.9438 30.732
69.8801 8.203
49.1978 -11.632
64.1463 -8.268
46.4241 -17.774
54.6967 -22.328
29.2649 -29.817
43.3365 -23.173
37.7724 -16.925
68.92 -11.973
61.3728 16.039
61.2326 -6.924
61.6452 16.033
59.8471 -15.333
39.9752 -3.240
50.8156 -23.755
54.5076 6.340
51.8172 -13.959
54.9786 -6.824
59.795 -13.655
47.5188 -11.458
48.2277 -24.088
47.013 -22.856
69.0983 0.271
59.666 28.223
34.5851 33.823
59.2552 5.455
63.0469 12.016
29.5991 32.857
52.8751 3.381
36.0945 12.892
44.8115 18.149
49.6028 -11.005
41.154 36.386
53.8694 11.201
54.8681 -11.496
55.0431 -12.771
41.3691 -22.629
55.89 0.366
62.0944 3.457
63.9382 34.585
64.8677 28.419
39.3269 46.236
50.4684 27.675
59.3433 -6.251
53.791 0.318
37.249 -24.853
36.5416 -18.246
54.123 -20.099
56.7642 -24.304
37.4707 -31.427
34.5025 -10.712
56.6257 -15.729
31.3833 -25.147
47.0355 -26.461
41.7016 -34.222
32.4275 -25.657
44.8413 -20.813
50.1418 -36.419
38.1374 -35.009
42.2773 -22.488
44.9556 -19.702
39.9651 -19.460
61.1204 18.772
53.4273 27.921
51.931 1.426
58.4198 19.156
60.7296 7.216
46.8574 -23.226
42.0935 -6.712
35.7244 29.229
56.2446 -15.028
60.1543 26.099
36.3949 32.559
25.1074 34.688
46.7421 42.725
56.0525 -13.423
44.6408 -14.426
66.4312 -3.081
55.5904 -18.585
66.9072 -16.055
65.5094 15.017
54.6415 27.346
68.9976 6.903
46.255 36.945
43.5905 6.998
44.7059 -0.222
40.2143 7.001
55.2675 -9.585
53.1448 25.616
43.6574 9.266
46.5311 -4.320
35.899 3.584
55.2999 15.191
43.9423 21.040
36.0985 13.577
61.737 13.534
51.3539 33.384
54.7778 -3.151
29.0751 -30.214
57.8495 -13.621
71.4839 14.173
67.8404 -2.260
60.8198 -2.692
27.1586 -17.652
58.238 4.681
55.0047 -4.786
35.2985 -3.217
52.336 29.173
57.6372 21.588
64.0171 13.522
35.0373 -15.762
50.572 -2.026
49.5047 -1.404
55.0456 -3.351
40.4975 34.725
47.1731 38.493
47.6413 31.964
49.747 39.080
21.3263 46.769
37.9947 37.793
52.3255 22.427
21.1921 17.761
20.5822 32.439
44.5943 26.451
44.1169 10.031
60.3911 4.467
69.6864 12.804
44.7521 10.936
37.0392 35.612
26.6744 37.402
39.9604 38.687
65.7384 22.187
63.7791 4.734
50.0943 39.421
54.3683 20.467
36.0657 28.257
54.6614 -3.749
58.5563 -1.102
60.0889 25.894
56.1954 21.304
41.8394 34.050
56.5879 19.285
60.4606 14.623
50.375 -3.781
37.2799 39.467
21.519 49.378
5.93949 35.887
46.4157 -22.627
40.6767 -33.965
54.6493 7.611
50.1339 -21.463
41.9341 4.039
48.7445 35.708
42.8276 24.525
46.3092 20.306
50.3283 -30.227
57.8625 -13.948
50.8797 -22.591
31.0571 -27.029
53.5306 28.122
57.6338 20.626
66.936 4.650
59.3799 2.302
51.1674 24.778
55.7626 25.173
42.2915 31.962
20.8616 42.316
41.9612 42.321
23.7011 33.123
51.5835 29.834
62.8834 8.121
69.9848 10.415
62.597 -16.598
48.5952 -22.470
32.1788 -30.886
48.6568 -16.042
59.0758 8.850
52.69 9.542
31.5003 41.906
55.8718 43.442
39.9908 40.548
59.0048 36.054
66.2867 19.980
50.2873 -28.033
71.0564 -7.550
67.4963 20.187
38.688 42.448
21.7291 41.158
52.3824 32.766
57.0383 34.506
48.5263 -14.599
65.0915 19.564
40.859 34.526
59.7212 6.296
45.7568 27.528
31.261 41.271
41.0917 35.147
46.8196 30.732
54.5596 33.250
18.7298 33.912
49.7867 21.304
58.3736 34.193
58.5524 22.100
64.0996 0.645
60.2922 -7.292
39.7337 36.987
32.2736 41.278
18.0923 37.717
49.8827 36.745
58.5437 7.810
41.4561 -24.817
32.7443 -12.846
57.1884 7.121
48.0248 -17.510
42.9484 -25.695
21.8667 -25.194
45.9005 -4.351
47.5461 11.175
47.8316 21.011
35.9542 -21.995
57.0203 2.902
41.049 44.479
36.7353 33.886
39.9118 44.907
35.5473 28.209
39.039 -7.642
22.6503 30.556
52.8237 -1.356
45.041 -25.716
17.8378 -19.437
26.0278 -25.688
57.5843 -21.619
34.1281 -35.347
48.3422 -19.169
45.3531 -22.010
45.5421 -35.152
54.7253 32.162
40.4024 41.708
64.0364 35.914
56.2182 -16.713
37.3438 23.828
55.8107 -1.023
61.2525 1.534
48.6943 -20.325
37.0727 -19.843
40.9138 -22.851
56.9207 -20.632
56.7505 -21.507
53.3745 -8.723
52.753 -0.143
63.2371 5.604
65.2664 5.796
38.5833 40.730
48.5664 38.342
27.5256 39.085
45.064 52.140
44.1386 21.815
51.7686 5.575
41.5557 27.666
50.2638 -21.795
65.8302 -15.719
62.9305 1.571
46.6744 -24.148
51.9495 4.363
29.8321 32.637
30.6895 29.169
38.1583 38.300
43.5151 48.559
31.652 46.993
61.6911 -13.100
35.0793 -22.376
54.8363 2.680
34.5115 27.608
39.2477 -21.667
37.9036 -32.154
57.1505 -25.838
44.1998 -26.275
51.001 -16.042
45.3866 -12.096
61.7237 4.194
56.1791 -18.535
38.471 2.585
48.2231 3.961
50.7221 -4.929
53.8356 -12.482
55.1781 -12.832
50.6966 -24.410
38.3005 -4.994
31.86 36.382
39.0809 38.051
49.5454 44.229
39.1678 54.687
34.8044 34.654
54.1898 23.401
51.2806 38.645
39.7614 45.628
5.9484 41.807
55.8021 28.700
52.2318 18.908
64.5179 7.917
56.2193 15.112
63.9001 22.551
41.4894 22.575
43.0125 12.005
58.4087 9.653
66.5303 14.803
60.1137 -3.487
28.8422 -25.765
67.3595 19.681
62.6242 -9.330
66.0911 -6.293
41.0184 -32.491
45.9717 3.389
60.7619 21.881
54.1912 8.921
56.7109 2.426
58.7171 8.565
53.7832 -6.617
49.7424 -20.475
51.0522 -9.878
37.455 -34.482
46.4691 -15.685
65.6486 -18.810
55.4894 -6.968
57.5227 -11.440
47.6015 -5.327
52.2502 -1.688
48.6953 33.240
48.7458 37.890
47.5465 -18.573
51.6306 -28.912
60.5339 -24.234
48.5833 -6.604
61.3965 -10.239
63.9002 -5.196
55.6785 23.314
31.5702 38.005
52.5072 28.713
35.991 29.974
23.7716 31.822
5.85424 36.493
71.0148 7.767
56.908 28.506
19.1866 35.127
52.2559 36.559
69.0489 23.888
28.3377 40.307
54.1598 -2.631
59.8482 35.328
39.8559 23.784
38.7446 25.686
39.4415 21.052
37.1063 27.052
61.6134 20.163
45.7342 31.000
40.4008 41.363
47.8753 34.768
47.1695 46.476
60.8246 17.655
38.8629 25.129
47.1054 41.357
46.4614 44.085
46.4311 41.174
59.3674 16.700
38.8623 -22.005
56.9434 33.901
14.091 36.285
45.3702 50.112
50.084 44.345
63.2924 2.034
49.9272 -23.124
29.5433 -23.534
37.9594 -19.926
66.2744 13.507
72.7907 20.975
49.1957 -30.422
51.939 -12.979
70.4646 -2.297
58.6917 2.730
39.4487 -21.240
43.6016 0.697
47.5574 4.700
53.9565 15.520
48.4984 35.879
31.4366 31.118
69.9943 26.957
23.0521 43.591
55.6903 25.499
64.561 -14.868
58.0042 -23.554
45.0317 -23.505
35.8179 -33.462
50.2407 -32.487
38.7103 -30.541
44.8886 -30.640
28.3894 -22.754
52.3744 -27.819
64.0718 -2.272
51.3506 0.784
25.5882 -29.239
32.1799 -25.620
62.2123 15.813
57.9663 -3.290
38.9687 -20.440
61.3749 10.079
65.9767 22.583
71.7786 4.790
39.6222 36.352
35.3296 18.094
54.5884 21.980
56.0955 -5.038
54.659 0.485
48.4281 31.756
53.8393 -10.649
56.993 -17.132
53.6169 14.362
56.2048 -18.588
44.0915 2.676
39.9493 -21.993
47.7488 -27.719
34.9876 -32.035
61.4012 -21.852
45.7134 -20.060
51.1726 -8.939
26.6868 -25.180
47.6473 -33.396
60.6407 -17.676
57.6461 15.933
68.4616 20.309
48.6017 -22.353
43.2825 -30.767
52.5724 -29.629
62.0851 -5.182
55.6586 24.013
67.1015 18.518
61.3621 -1.307
48.1354 35.593
42.3657 39.943
49.2275 38.297
35.7256 34.653
50.6743 25.401
53.1832 -4.918
34.7364 -26.642
40.8646 -27.898
52.1153 -6.667
49.7083 22.892
52.9753 23.606
43.7413 39.047
59.2001 34.553
65.7153 -1.168
57.0198 22.183
47.4058 34.285
46.1549 9.780
50.1151 15.001
39.1345 38.881
59.6938 6.255
56.8581 11.996
60.9352 -0.171
55.1316 7.100
66.3903 14.962
74.1906 -7.687
49.7203 33.240
72.0762 23.224
60.6764 13.280
46.2662 -4.184
51.7508 24.066
64.9334 19.662
67.6221 -2.559
68.881 15.990
67.4598 19.274
49.3663 24.321
39.2906 41.948
52.4412 37.601
45.3126 38.403
62.0527 37.682
53.5293 29.674
44.75 35.314
35.1889 50.408
39.1322 41.962
52.0092 8.824
11.4355 29.474
30.6848 17.039
60.2017 -2.020
53.3124 -15.599
42.4379 15.499
52.9192 -3.393
57.2727 10.977
59.82 3.893
50.3345 32.314
39.7372 36.928
56.9808 2.573
44.833 -11.371
26.3597 -17.244
56.6182 7.383
69.1324 -20.680
43.1734 -25.361
59.8677 -21.709
50.45 -7.518
72.5565 -1.966
67.4595 2.564
65.2087 29.496
42.3894 42.969
36.4978 33.933
41.4713 44.665
25.7377 50.514
44.9417 36.208
62.5634 17.312
70.2328 5.682
64.4857 -7.345
56.4471 0.208
37.9632 29.244
43.1852 31.430
67.0739 14.039
37.5866 42.251
57.386 26.093
30.4621 45.200
63.4602 32.317
42.6416 26.754
39.033 34.031
50.624 21.711
45.375 17.856
72.985 14.925
68.3477 -0.754
62.4233 22.221
61.3189 18.316
68.2837 23.436
63.6654 -10.517
30.526 -33.327
59.9664 -14.430
48.7192 -6.425
52.0202 -27.089
36.9414 -19.834
34.5656 -0.612
33.5451 40.866
20.067 41.433
59.3804 33.953
37.7484 37.736
60.8061 -11.120
50.8989 -16.192
42.7004 -21.023
19.7941 -24.595
38.5559 -35.826
50.624 -15.318
59.6432 -7.635
53.7865 -25.234
43.36 3.712
38.0959 -25.713
66.0705 -19.445
57.2202 -24.425
42.19 -21.948
58.5042 -14.575
62.2096 -13.927
59.6802 16.009
44.7829 18.718
41.4454 31.709
49.6401 40.358
23.8821 42.360
34.9922 42.632
36.7354 25.246
30.7226 38.877
20.3534 35.591
18.8362 43.028
36.6314 50.554
58.4516 30.237
43.6057 33.537
14.9975 29.199
48.6924 38.932
46.3942 49.102
55.7997 8.922
28.2245 -11.442
55.6159 -12.733
54.2145 25.788
31.6974 44.394
37.901 44.540
40.0637 37.802
44.9533 40.292
33.8998 37.320
60.002 14.065
33.5856 29.944
47.1025 34.428
54.2713 -5.859
46.8137 -9.475
56.8378 14.373
45.0446 -8.944
51.2917 16.354
54.6299 13.384
60.2886 32.594
59.1782 21.278
63.0298 22.699
61.5891 -9.742
56.2187 -10.365
44.2049 -14.276
63.7851 3.309
36.5481 -29.015
39.5318 -22.707
37.728 22.611
31.9723 34.693
51.3857 23.787
58.608 8.793
29.628 24.177
53.9471 9.012
48.6391 2.007
43.6062 36.738
44.61 36.602
30.4833 31.151
43.0602 49.730
31.6952 39.299
41.2066 32.300
47.743 34.669
28.5863 42.208
49.0966 17.070
43.3206 30.508
49.4138 -7.324
43.0528 4.124
48.4656 22.534
39.9016 45.664
27.5712 31.924
25.5471 44.417
33.8542 53.627
28.5726 37.222
50.7111 36.524
42.7494 38.046
47.982 42.046
53.5827 -2.443
40.7506 -22.527
44.4821 -10.600
36.3232 -24.422
50.1622 -24.437
56.1498 3.632
45.8843 -9.892
48.034 -0.350
54.3905 -2.939
43.7814 29.426
40.6509 44.618
23.9164 15.307
71.8567 19.520
51.5539 -9.869
63.5457 1.043
35.718 -33.680
43.3394 -25.816
47.8436 -27.170
46.1798 -29.167
56.2446 4.532
46.3429 -15.117
41.9196 -16.583
39.5609 -32.594
42.2331 -19.728
60.3479 -12.024
50.4919 36.311
35.9932 40.074
5.8768 35.547
53.5291 -24.062
45.8096 -21.827
50.2508 -14.490
46.1191 10.069
49.7421 -6.236
32.6089 -9.768
66.3406 5.570
56.7217 -1.093
46.7511 7.597
25.3501 -23.108
52.4581 13.226
51.9972 34.214
51.3665 40.085
50.3487 32.987
30.0814 48.905
31.2006 34.475
47.1257 40.775
25.2097 40.280
47.5546 25.204
66.2409 7.075
47.9486 -3.292
40.8349 35.285
58.3804 24.635
54.3028 -8.915
55.7381 22.474
68.4638 9.691
45.9591 -32.565
44.5399 -34.654
24.6665 -20.778
49.9994 -24.718
61.521 -25.481
45.1793 -14.765
60.4865 9.103
57.8108 14.938
57.1743 6.792
52.0377 10.770
59.5558 -15.471
69.9296 -5.120
57.1082 1.868
71.6157 2.663
60.6799 9.077
35.9755 -1.673
52.8709 -0.043
53.7434 -28.278
73.378 -2.202
61.8179 7.770
48.0155 -8.506
60.4969 -22.578
41.8331 -27.950
33.9051 -31.778
26.9778 -25.345
34.4461 -16.595
58.2657 19.983
51.5849 -24.542
68.8675 -21.987
36.1876 -38.418
50.6885 -17.578
62.417 19.930
31.1366 -35.392
33.6988 -9.849
46.3722 -14.590
46.9869 -20.165
60.2176 6.942
69.8543 5.335
52.8797 -3.496
47.6257 7.233
50.3491 1.190
45.3822 -24.955
52.3752 3.575
48.8977 8.457
41.9673 -5.134
47.7244 31.614
65.3999 9.060
55.0137 23.513
51.247 31.317
64.1773 14.339
67.7652 -21.424
52.5665 -29.785
53.3614 -23.927
62.4421 -21.920
15.6871 -30.043
43.0375 -25.357
38.2619 -30.471
45.0757 -17.962
44.1056 -31.535
36.8609 -12.256
39.5315 -14.848
53.5989 -17.780
51.8432 -1.827
56.3324 28.483
45.7763 26.127
5.76796 40.871
42.522 40.030
58.2651 31.021
47.777 30.048
39.4872 43.450
21.936 42.280
45.8034 37.763
43.9421 13.755
60.1524 26.294
45.1793 37.696
47.4602 39.047
51.3938 28.643
42.5507 -4.498
19.5491 -26.358
52.6881 6.747
75.067 1.382
47.5565 29.095
48.7585 47.670
57.6108 28.039
45.1897 10.098
41.5293 30.539
53.8207 -9.912
50.6169 18.985
18.2719 50.782
10.0184 22.884
35.7488 34.240
36.4024 30.524
64.2169 16.073
54.5319 -12.741
55.3648 15.169
36.5523 39.397
38.2934 11.161
36.3166 44.728
32.5091 41.823
34.3725 35.787
54.6571 35.498
49.2884 27.335
56.1762 26.763
55.886 39.685
50.9752 28.857
49.3956 53.468
61.0135 32.536
55.634 28.298
48.5023 21.151
57.5052 32.733
55.4509 21.300
41.5362 18.603
41.5286 -23.631
51.1113 -17.443
33.5007 40.216
35.3976 16.748
27.775 34.474
43.4434 21.617
25.8079 25.338
30.792 52.263
34.8224 45.393
30.7352 38.341
29.9213 43.809
63.618 22.144
49.6278 -11.222
42.6366 -18.410
62.4147 3.165
48.9743 32.836
55.6223 13.232
23.1221 44.153
28.6934 40.062
48.5412 5.153
52.2264 11.064
46.0296 29.419
47.5715 23.898
46.8661 20.440
56.5419 29.537
43.9413 -6.874
44.9057 2.227
63.3488 -22.783
50.847 -5.721
39.2042 21.658
38.6502 24.001
27.7213 45.215
61.6073 4.663
56.4523 -15.900
35.0119 36.010
35.8065 40.261
38.2929 42.392
69.518 20.186
56.2024 20.930
59.6 -25.109
57.7317 -18.958
64.5094 -13.983
62.0154 1.015
42.5954 -35.226
24.5655 -32.985
58.8937 -10.682
25.9399 -30.130
55.2617 5.554
30.3111 44.645
32.2922 24.089
53.3942 12.704
42.1645 10.321
44.6366 -11.331
55.0218 -11.772
74.8083 4.191
46.2555 23.475
52.0979 20.351
39.3265 22.152
38.3334 23.469
33.0701 38.904
55.6602 33.967
41.4163 27.747
60.4436 22.516
42.1099 26.030
37.6196 46.695
41.1584 48.860
58.8035 37.404
64.8718 29.639
44.3579 43.327
23.0474 41.572
38.4629 47.595
37.0921 43.363
35.6331 40.760
38.489 51.465
47.0412 29.407
50.0123 32.987
47.6663 27.553
46.1429 -0.727
52.2092 -9.798
46.6528 -11.220
50.5325 -11.002
46.2921 12.509
48.2132 -0.467
58.7408 2.428
33.8107 35.751
51.201 38.470
42.9842 42.610
33.6871 30.372
43.311 32.919
29.4889 42.008
39.3456 41.333
41.4413 45.406
34.8743 45.871
22.9217 43.969
54.9187 17.433
36.0298 34.978
31.191 48.453
33.4557 34.681
40.6678 43.005
54.4199 8.087
35.2819 37.057
50.8722 26.434
44.8324 29.188
59.5378 30.675
47.2347 24.999
56.8932 -8.214
60.1296 10.922
64.5311 21.856
71.8916 23.272
65.9134 25.715
75.6011 11.593
39.8278 21.842
66.6255 15.001
28.8854 -19.413
52.8515 -11.516
39.4742 8.810
42.8272 -16.481
55.775 -4.360
43.7889 3.611
40.2049 22.660
51.2011 35.197
58.0083 -0.545
44.1439 -17.075
37.1582 -18.617
51.2613 -17.516
41.2522 -26.495
28.1031 -24.488
45.371 -3.101
32.0886 -12.886
54.6661 -8.832
33.041 22.942
9.94094 44.119
46.3701 39.699
36.5396 27.991
34.1996 41.908
46.2767 16.068
33.6639 -23.788
54.3146 -13.540
48.9081 -28.412
58.6446 -14.178
31.0813 -17.428
51.3452 -22.910
53.8071 -23.061
50.8838 2.119
59.1625 39.584
65.5692 13.764
49.5737 -22.536
47.2621 -35.697
22.6497 -28.177
50.9732 -28.960
28.7401 -35.216
46.4541 -25.959
57.098 -5.268
42.4788 -30.113
48.8018 -24.511
61.0915 -16.032
52.3325 -17.789
64.2608 -1.583
44.1474 33.536
41.7191 18.074
53.4842 32.923
53.6282 -5.536
67.894 6.961
66.9044 17.125
53.3581 28.330
63.6977 -5.773
56.5862 -0.143
65.4981 21.966
49.4943 26.632
56.7059 24.615
43.3983 33.011
56.8314 -10.543
67.8483 0.799
56.4377 -10.523
46.0069 -25.714
53.6747 -24.059
40.6033 -29.639
32.2277 -24.417
53.5551 -29.758
28.9479 -28.898
28.3412 -15.923
43.7822 -24.687
52.3198 -21.122
48.2534 8.340
48.9721 7.649
61.483 7.970
59.4271 13.993
22.3025 32.354
46.1732 -7.286
42.9824 13.663
32.1095 44.108
49.055 31.896
53.7163 35.869
48.0062 31.388
58.2561 -1.647
44.7138 16.401
50.1712 33.640
25.8773 43.669
50.0933 22.247
68.925 4.130
66.9354 4.569
46.952 28.340
51.1212 39.704
6.50523 37.376
30.0706 51.947
25.3197 42.823
52.7075 35.199
41.9009 25.317
40.3978 39.183
32.1217 37.411
54.6092 2.283
22.7618 -24.516
42.6974 -28.886
56.3976 -19.075
34.0268 -29.123
35.1453 -26.837
56.8126 -12.631
30.2884 -48.490
40.6596 -38.553
46.485 -28.455
16.4444 -22.729
28.8204 -18.952
62.8994 -14.612
62.7578 24.651
46.5776 53.846
42.4318 31.978
52.3846 -21.741
61.9904 -21.317
59.9263 1.286
57.6036 -7.619
36.5082 -8.161
59.3078 20.701
66.1023 -2.759
24.8914 -20.572
57.3871 3.818
44.5268 -17.788
67.7053 -7.316
61.2765 32.538
39.5086 45.363
18.4683 54.283
56.0748 44.055
21.7498 32.676
35.4732 32.227
53.0787 19.128
48.1866 33.484
58.3204 14.271
34.0528 -24.378
30.2946 -29.830
44.1139 -26.122
30.0613 -15.666
54.4808 -0.207
38.1767 -20.104
52.1866 -29.172
49.5186 -24.185
26.2796 -22.099
53.3749 -12.940
51.416 27.633
57.9716 19.995
55.0402 6.534
69.005 4.785
51.0119 -8.289
43.4625 45.086
48.026 -0.519
50.4367 -18.418
63.0634 -12.983
36.9862 12.386
57.9497 -5.333
50.6772 24.300
31.6706 29.015
17.5269 48.440
23.9783 34.760
22.4363 37.512
25.5899 37.804
52.8062 46.126
34.4667 31.755
22.1663 37.489
62.3713 5.717
38.2307 -20.206
60.9186 -16.176
49.3333 -4.393
51.6239 -5.747
51.2321 -16.443
54.731 -7.298
35.6625 10.839
37.7979 44.957
19.5577 43.439
50.9055 37.528
50.5828 31.658
59.6714 -12.929
63.232 -11.827
36.4358 43.891
51.3283 34.736
56.3927 9.522
44.3285 34.315
58.8324 21.177
48.6638 4.119
62.0304 6.343
35.9225 49.254
59.5358 -11.990
48.6621 5.587
43.8691 -14.635
43.5981 -30.961
50.5107 -32.148
34.2065 -21.150
64.1075 2.726
40.2927 -27.281
41.9295 -27.878
28.8896 -23.330
35.8936 -27.050
29.6094 -34.524
19.373 -30.724
53.6173 -32.838
60.8005 -19.178
62.6279 12.055
58.9006 22.264
22.0256 36.673
40.4891 28.792
6.07125 35.786
47.4125 -20.168
44.023 -21.589
62.7552 2.573
56.7902 -16.766
42.1218 -28.359
24.7062 -23.025
15.4471 -29.212
30.3279 -29.674
62.4335 7.812
70.4495 9.316
57.7994 19.485
33.7346 43.052
7.07027 46.417
5.51681 41.872
45.7418 -16.905
46.3095 -31.634
65.8485 -0.529
67.2771 1.766
55.4679 16.553
67.8685 18.387
61.6922 -5.774
50.0914 27.132
52.1557 11.019
48.5786 39.003
33.8647 49.469
34.326 38.319
24.8642 38.348
52.9852 39.143
64.7652 22.843
57.3734 33.051
55.8224 31.021
20.755 38.245
32.1282 34.760
40.799 35.852
38.0224 41.651
39.3089 33.706
48.7221 39.152
51.7777 26.470
53.6912 -5.180
31.2901 -39.520
49.3506 -22.869
37.2807 -25.817
57.3121 -20.734
38.4102 -30.344
30.7182 -18.056
52.7784 -4.677
46.4009 -3.834
35.9962 -20.712
63.2 -20.106
72.1744 4.531
63.0563 8.431
32.436 51.207
56.5622 25.920
55.293 30.882
28.4992 52.392
59.7068 21.471
60.5016 5.512
50.679 27.467
52.1929 11.525
52.2144 0.741
54.4049 -10.260
47.8841 -17.036
47.1205 -22.515
62.6079 27.493
41.3824 33.953
67.6586 12.374
51.3138 42.633
58.7502 24.869
29.6718 -17.737
60.9619 -20.282
42.1601 32.045
54.7376 19.605
61.9517 -4.795
35.301 48.929
14.4417 40.939
45.8597 29.333
42.306 40.264
33.5615 36.837
32.0205 29.644
47.9058 23.401
28.0528 39.425
49.5642 42.041
62.8721 2.873
32.2963 -17.770
37.1653 -28.834
45.0003 -21.707
47.6692 -12.887
43.9632 -26.222
59.3119 -11.975
67.5698 3.411
52.0772 -28.127
41.1115 -35.124
45.3009 -17.165
65.7603 -22.326
63.5503 -7.478
57.5155 18.256
63.5346 2.698
59.5622 21.672
37.3985 43.306
50.7745 26.559
54.5693 32.637
54.7468 39.393
55.7878 27.164
41.0432 39.376
52.5099 26.667
55.6937 10.085
58.0691 -9.285
56.612 -8.294
46.0471 9.233
26.5351 45.324
63.9162 24.193
63.9672 12.985
46.9577 32.412
40.6035 25.731
42.3092 19.410
58.0099 18.849
40.2356 35.254
33.4397 48.630
63.2786 21.473
52.1895 33.587
32.79 32.459
63.5012 8.951
60.464 21.693
51.7356 31.915
11.8469 41.069
5.95229 35.810
62.6856 -16.435
51.4669 -27.439
46.451 -35.425
57.3426 -22.518
47.0837 26.412
50.1632 41.921
39.6044 23.314
20.0209 34.284
57.1002 33.947
53.081 42.213
55.8214 32.843
66.8387 17.895
56.9996 5.248
45.2092 16.998
65.5173 18.652
46.0417 38.600
42.1994 28.040
50.3734 35.296
40.8913 40.208
20.9432 32.768
23.6847 33.774
43.3662 31.640
48.1857 37.487
25.4924 38.285
26.7047 33.743
46.9319 32.768
37.0688 42.476
59.5986 26.350
33.1955 26.216
29.8414 34.735
52.8774 35.922
60.4093 21.105
56.3561 12.260
58.7544 3.364
73.84 12.488
48.5245 51.064
63.0144 15.192
53.4685 8.636
59.2469 0.057
37.9593 17.440
37.2195 -22.985
43.3873 -22.906
32.2899 40.142
45.5433 41.724
36.3029 46.874
40.2607 28.972
42.3546 37.036
49.3351 -6.839
58.4539 -9.387
38.5859 2.290
60.1826 9.426
32.8478 -17.415
50.0648 -30.577
62.7199 -22.442
41.2376 -23.064
60.046 35.419
47.2952 42.450
61.1021 30.187
28.6092 39.925
23.4815 25.594
64.7236 14.983
44.0025 35.302
57.7198 14.090
39.4713 31.633
60.7558 -4.460
55.4416 19.929
49.6932 26.285
54.9458 2.890
44.7 19.386
33.0329 35.715
29.3788 30.828
43.3445 27.005
48.9355 34.702
39.8373 26.684
55.9601 -17.023
49.3495 -32.521
57.5812 -3.285
39.6603 -18.410
36.1303 8.977
58.9093 -4.926
61.6727 -22.309
67.3299 4.560
59.8985 0.254
64.145 5.595
69.2357 9.474
52.8064 -1.637
42.093 -24.081
60.5423 -15.225
51.443 -20.611
58.5222 -20.881
36.3394 -21.976
60.005 -18.607
39.7207 -16.694
39.2613 -23.997
38.8981 -22.634
19.3438 -33.187
28.8744 -21.824
34.5694 -4.692
56.0223 9.012
34.2729 -26.935
54.1469 -16.904
21.0453 -26.143
47.1021 -17.869
71.8196 -0.745
37.1035 -0.328
46.1147 20.121
47.2378 10.055
60.1638 -5.827
51.1751 35.376
21.9096 42.525
43.8375 42.828
57.1661 30.068
52.41 19.947
58.7215 11.273
35.9838 26.011
65.8629 32.836
49.2962 38.515
26.6893 33.551
39.3137 34.625
37.8916 27.946
48.3593 33.214
57.4013 38.320
51.5579 34.640
45.977 40.414
64.8625 23.048
46.3392 29.444
16.374 40.642
30.6558 5.848
49.6362 22.828
65.2604 5.253
37.5038 34.211
43.8907 38.944
22.235 17.475
31.0455 17.594
17.001 37.314
5.11765 36.269
64.8905 -13.117
45.4161 -1.072
65.7682 10.281
58.2203 -6.580
68.3306 16.855
46.6147 37.409
70.7538 11.523
52.3371 -15.250
47.3081 -32.183
45.5427 36.753
49.2708 -3.498
52.8273 11.318
47.0304 8.200
55.1085 -8.484
56.8181 -19.156
44.8957 -26.786
40.1719 -33.724
54.5373 5.245
37.9854 41.095
46.8293 47.675
51.9058 37.261
73.9941 11.836
64.3374 6.984
49.0921 -9.652
46.6955 -22.899
47.1352 12.596
33.2456 45.096
50.8926 35.362
57.0351 31.854
61.3515 1.245
49.6574 7.394
46.9682 -10.441
53.2081 -19.829
43.0656 -0.118
28.5453 38.210
25.2495 45.131
33.9968 47.345
46.2813 35.985
59.1335 4.349
39.7835 35.795
36.8483 11.987
35.7825 -21.860
47.6177 2.922
34.9233 2.555
46.9495 -28.677
42.0272 3.791
64.8576 -6.896
59.0441 -24.566
68.8793 11.843
42.3171 -8.341
49.6287 -9.142
54.3249 -13.186
49.7867 -7.243
63.8409 20.251
31.2506 -24.912
67.006 31.606
50.6915 40.107
66.7238 31.934
37.4995 40.467
54.9379 26.005
67.2029 4.073
52.1972 3.925
31.627 43.228
41.8355 34.757
55.7416 35.373
27.226 43.244
39.67 40.823
30.4652 35.253
43.226 14.649
59.2009 22.072
42.2435 -23.634
64.249 -9.286
53.1846 -3.095
49.2582 -2.232
62.4012 6.779
59.6654 -7.599
55.3624 31.877
46.8492 37.911
14.3626 40.088
45.324 5.670
52.5965 -9.847
59.5575 4.129
51.9789 -4.700
52.5229 -2.216
62.1139 2.392
51.0943 -3.455
47.0167 -7.229
67.5885 -4.385
66.9061 5.432
56.1827 22.951
66.3552 6.294
34.6907 -34.517
36.3634 -38.126
43.2795 -24.075
35.0511 -20.771
61.9161 -11.803
46.8287 -8.676
26.1848 -31.075
49.2485 -12.367
49.9029 28.300
52.9389 18.817
58.2722 21.703
60.6801 0.565
63.2084 37.968
48.2541 24.598
33.4646 48.430
42.5168 14.646
39.1256 22.319
60.6562 5.741
53.2168 -13.912
54.5656 -22.936
60.5155 -24.496
61.1896 -16.447
47.5597 -19.192
40.6408 -22.666
61.4592 10.356
50.7218 -12.203
61.6103 16.621
52.0363 20.217
66.3583 0.064
63.4717 13.213
59.9639 -0.569
45.2746 -23.533
44.4354 -22.586
57.9556 19.992
68.1805 0.389
52.3759 -22.900
30.9094 -29.082
42.8007 -40.975
41.7295 -15.878
34.0601 -35.965
35.1036 -18.599
61.5975 -21.318
45.366 -27.528
48.5561 -31.336
42.6624 -21.559
51.5387 -13.875
45.8182 -6.495
38.3017 -19.904
31.9402 -24.599
46.2816 -30.381
46.839 -24.926
51.8393 -6.568
64.8417 3.042
49.5341 39.211
49.2693 17.356
63.2241 33.138
72.793 5.975
64.3019 13.007
38.6478 9.749
52.2955 45.813
28.6285 59.968
21.0623 38.648
71.5775 20.497
18.7058 -33.120
48.1446 -22.108
48.9452 -17.249
35.0086 -10.178
43.6969 23.355
57.5148 4.845
59.8442 14.164
44.5628 22.867
41.163 15.913
51.3555 22.216
55.156 38.498
54.6431 35.704
48.5537 14.007
32.8639 43.721
28.9378 35.712
57.8151 21.131
29.8548 28.637
41.2426 51.030
31.6673 38.181
38.7466 20.354
44.7279 26.634
65.2625 35.712
47.19 36.217
42.1966 36.549
15.138 45.029
24.4054 32.851
41.4604 39.431
70.2521 15.953
23.1929 -19.047
51.4687 -2.770
55.9018 5.637
45.1569 -15.617
62.9393 21.865
27.2442 35.100
37.3684 40.396
58.6434 16.166
24.7029 42.504
64.9544 28.205
38.313 31.874
52.9069 10.352
51.7905 -1.361
47.4368 25.021
60.5326 17.432
54.074 -29.929
71.9386 13.427
49.2567 -29.251
27.1969 -29.132
39.4241 -31.106
41.0384 -33.938
42.4136 -23.008
71.5266 -12.837
60.0703 -1.256
66.7128 14.184
44.0464 39.350
41.1536 41.593
38.1894 35.869
58.3593 40.097
47.462 22.006
46.9139 29.903
53.355 24.499
46.6738 -9.993
56.445 4.097
48.2714 22.606
56.388 16.192
54.0795 13.165
52.8252 18.984
56.9586 5.946
48.7752 27.169
43.7608 44.743
40.6544 20.410
45.3346 38.631
23.0179 34.839
47.7804 26.556
49.9282 -6.408
68.1144 1.242
56.5309 -9.831
64.4145 4.675
44.977 12.180
58.0101 -1.990
59.8309 -10.320
54.6173 -23.189
45.5307 -11.086
60.8079 11.552
59.6711 19.199
62.046 -0.108
66.4832 11.273
29.7854 -30.775
20.2467 -38.540
50.6136 -32.505
22.0073 -12.375
41.5737 -29.107
26.508 -26.856
45.0143 -38.583
60.5856 9.479
53.5481 -12.064
19.7319 2.823
42.6504 -6.224
30.2174 -25.967
28.1184 -31.105
37.4042 -13.415
59.3818 -14.217
72.0064 18.504
51.9967 32.305
40.4789 35.479
38.6724 -1.931
63.0625 5.737
56.3339 31.540
50.5133 20.964
33.3607 45.988
41.6677 38.527
59.6715 8.741
55.0172 -17.017
28.4805 -23.355
70.4904 -12.628
51.0545 8.691
20.2244 42.710
37.6111 44.920
66.272 26.316
54.3739 31.532
44.2695 -7.853
39.135 -24.695
57.7928 -20.053
49.5399 -21.461
43.031 -26.731
48.0188 -13.206
44.9899 -26.557
52.3296 2.675
48.0253 -22.610
35.8053 -16.284
60.9858 -24.708
29.3179 -25.330
35.8941 -20.333
41.2559 -27.717
56.3877 -8.672
23.8511 34.531
52.1278 37.025
52.9506 47.487
37.0706 26.811
58.4295 36.821
45.0597 48.000
55.0225 26.869
71.5274 15.821
59.891 38.483
66.1065 14.154
59.3995 -1.346
58.4158 23.846
23.4463 25.302
51.756 20.983
58.9313 38.004
40.0334 43.054
41.3538 41.555
55.516 31.384
48.1017 27.452
38.2315 33.488
46.601 31.132
5.91716 36.022
51.5254 -22.412
58.8019 31.742
39.0885 44.338
53.3259 30.443
31.7026 26.548
68.6989 28.534
72.3008 20.778
53.3608 10.038
40.0337 8.265
19.2392 -30.393
26.338 -22.099
46.9851 -20.519
63.3417 -10.202
65.7177 1.356
65.4354 2.561
56.0079 19.127
51.9026 -2.557
48.7029 -17.863
50.1672 -24.267
69.4365 -2.946
37.5506 -6.918
46.9393 1.521
60.2454 12.875
45.1048 -14.541
39.8996 -29.738
39.9335 -9.720
44.0459 -16.971
46.617 -8.712
54.9509 15.808
33.8866 18.898
61.7169 40.283
71.2432 21.071
70.6904 8.206
46.0622 29.641
62.6841 29.477
46.8371 39.176
41.6016 38.999
50.7977 25.383
40.4855 39.839
32.7875 41.063
15.1287 42.348
23.9224 36.920
19.6843 46.068
48.7857 28.095
40.293 32.774
46.8035 39.237
26.6772 45.944
28.8967 24.926
35.9638 -34.179
14.7065 -31.874
48.2991 -22.505
57.5725 -19.817
49.3112 -26.233
68.6868 -10.240
42.6614 -26.250
23.4831 -26.279
41.1246 -4.966
63.6983 -1.929
67.5182 -7.820
44.8942 -14.535
61.6219 -10.886
50.0576 -15.873
54.6965 18.204
31.1176 28.627
41.9525 45.108
44.5811 30.409
46.9727 -7.992
29.4029 -25.090
53.2019 -25.938
47.3248 -23.822
64.3529 -6.216
38.1847 -13.345
68.0451 -11.204
77.1695 8.093
52.7924 1.053
42.9564 39.315
41.915 37.750
50.2958 29.391
20.861 41.020
31.1314 30.302
53.6226 47.966
63.1792 21.502
42.9849 33.596
55.1009 12.991
57.6703 -2.396
60.4394 24.044
66.8678 -24.141
52.4995 -14.929
37.109 -0.523
50.556 -22.633
52.0588 14.634
53.6166 13.322
40.6667 -4.527
54.2611 -15.488
48.0334 -18.034
46.2953 -13.655
37.9376 -24.493
50.2883 30.670
70.6517 29.253
64.9386 20.876
62.2206 -7.398
49.2617 -15.253
50.6112 -10.442
61.5119 -6.167
46.4765 11.907
50.8481 24.996
48.9679 30.026
48.8457 25.395
49.0767 38.384
52.5551 -0.764
38.148 20.694
45.9877 -5.147
33.4685 21.880
42.4309 -0.715
62.1337 34.181
50.0893 25.006
50.7786 -20.798
55.7942 7.342
45.8887 -4.374
66.5553 -10.451
51.2367 -14.377
61.5766 -2.277
60.7834 17.736
38.6207 -9.943
32.4403 -20.058
57.8312 -18.996
49.1898 -27.095
53.9428 -23.226
43.7855 36.294
45.4315 -2.698
24.6036 -21.436
24.7432 -23.901
51.2951 -9.332
53.619 -14.033
39.2564 -8.477
51.1726 -5.172
47.7628 -19.051
50.9602 -4.595
61.8503 2.340
57.8423 13.247
45.3055 -27.493
63.7294 10.925
55.0426 -8.685
60.4615 -20.992
46.1102 3.257
34.7553 38.115
17.505 30.180
27.5469 37.176
64.6857 14.343
46.5325 -10.906
49.6623 -2.422
42.6691 -9.977
50.9831 -17.794
41.3678 -28.734
50.1491 -22.429
39.548 -22.446
34.9395 -22.289
23.1376 -7.731
48.8731 39.677
55.6916 17.633
42.4625 -17.099
56.1764 -5.918
47.3637 -3.780
36.8345 29.381
60.6189 5.222
54.7823 30.338
41.7747 27.229
59.0467 17.450
65.9721 30.993
69.0531 2.006
55.1469 -11.975
32.0465 -26.691
61.4439 -28.703
53.4312 -21.223
55.892 -6.966
56.7728 -1.966
51.0071 34.644
42.6479 37.372
45.5041 44.397
61.2265 26.085
51.9195 -10.154
23.3976 -33.022
22.1335 -23.408
65.5925 -7.953
55.3803 -9.539
47.2765 -12.489
52.4086 -17.593
22.7938 -12.075
46.15 29.672
56.1975 12.574
46.082 34.839
47.4358 32.204
35.4517 -10.125
55.6837 11.080
56.0341 9.305
37.1146 2.231
49.6507 -1.951
50.2622 15.572
45.7068 -9.322
33.2782 7.202
53.9385 27.509
33.4653 -10.129
49.2606 -8.517
46.4004 30.474
63.3785 4.933
53.3106 14.080
42.9872 5.209
38.6099 -13.845
50.1366 8.636
39.064 33.527
64.555 23.194
49.065 -18.861
51.9258 -13.859
51.7246 14.904
58.0998 32.811
55.5554 -8.123
50.876 -25.965
58.0732 -5.028
44.4156 -12.452
50.8224 -22.590
40.9222 -23.394
54.7029 5.492
45.0286 -22.901
55.2422 -23.443
54.815 -10.818
49.003 16.356
43.9616 -30.475
58.98 -17.552
33.6301 -2.175
32.5813 35.068
39.9479 29.550
42.2941 40.100
48.9131 42.059
66.3739 1.936
63.4876 -9.153
55.2017 24.314
44.958 30.528
27.2791 24.490
62.2147 1.126
32.7457 9.595
62.3716 -1.230
25.1907 -24.282
41.8775 -13.218
44.228 -2.119
48.1525 1.710
35.7946 -28.373
39.5791 -14.667
68.6713 -8.060
54.5752 -9.013
41.534 -20.530
44.4661 -28.168
35.3421 -33.430
54.2274 -32.441
57.709 17.076
56.8504 34.962
53.7413 -6.827
29.0869 -26.256
59.4212 -6.231
53.031 0.722
39.5212 8.233
43.6589 48.977
35.0347 17.844
32.2825 16.478
30.5156 13.015
30.8631 44.217
51.5861 23.945
63.9907 7.636
48.5534 -0.127
45.9503 38.203
60.9422 29.411
36.7439 27.698
55.2533 25.527
57.1364 11.253
39.0723 26.529
42.5522 21.739
59.7828 -18.146
48.2519 -11.076
28.2226 -24.473
36.5069 -3.957
54.851 23.379
51.6321 -7.451
47.8912 -0.646
58.8852 2.439
51.786 3.837
47.8335 -7.808
48.9643 -12.960
58.5156 17.483
63.2501 -11.441
55.4472 6.095
63.7322 -34.266
41.0574 -23.400
38.1976 -24.105
44.9915 -25.717
55.529 20.044
36.9614 43.513
44.0714 31.724
23.1047 35.553
30.7527 38.558
47.3558 36.804
50.541 36.000
49.8839 34.373
43.8012 20.414
54.9053 28.578
37.2722 5.458
37.0466 43.952
50.6838 29.240
63.4315 4.665
43.431 -19.602
31.3764 8.501
37.102 15.492
30.2259 -24.780
56.1111 -5.457
57.0016 -3.699
46.7383 -29.048
39.5731 36.003
60.4751 3.406
18.0508 44.375
46.6028 34.855
52.3678 39.090
62.9544 4.578
32.0857 46.592
40.6053 48.607
52.6323 27.938
47.0236 49.396
46.7292 37.769
29.9611 46.321
47.8111 35.988
44.9122 30.748
45.9808 40.534
71.0392 0.376
57.6871 22.137
51.2433 32.693
57.7066 37.353
56.0362 30.562
63.3602 1.847
48.3758 -5.843
54.975 -3.706
54.4988 19.319
25.0049 50.155
45.8436 31.562
49.2478 27.636
47.4058 28.102
50.0018 8.429
33.6997 37.388
48.422 17.668
44.455 37.588
66.5853 27.930
40.9603 41.619
32.3962 39.892
36.5741 29.349
50.0156 36.834
49.0154 3.838
34.7838 -4.627
64.754 13.536
48.9802 31.714
41.823 -20.194
38.081 -22.402
44.733 -1.345
56.1149 16.436
44.445 28.881
44.2767 40.043
8.75826 39.980
18.9357 34.667
14.2151 39.426
27.3658 41.703
33.6964 48.099
52.0786 27.581
50.643 31.073
48.7521 39.068
46.6025 22.428
63.4111 9.329
32.8358 43.801
59.3271 23.918
39.445 45.026
38.1433 37.720
31.2727 39.350
43.7302 21.018
62.8644 15.526
54.1499 28.764
55.903 30.707
66.1443 10.595
63.7161 7.623
51.0892 -23.661
54.8964 -12.150
55.5548 7.038
45.5828 -3.918
53.3679 20.177
58.4879 17.180
53.2852 44.201
68.3302 21.040
23.7373 34.675
29.5787 40.777
37.433 36.766
55.7971 17.131
51.8124 18.431
42.6807 -30.637
51.1167 -24.261
51.1468 17.243
66.6182 29.950
64.3533 14.569
61.6224 -10.079
68.9643 3.431
68.6678 8.432
62.553 15.039
53.3473 4.458
45.2166 -19.780
43.5866 6.348
59.307 5.531
55.5999 2.697
58.964 -10.358
57.9015 -8.065
60.0134 21.258
23.222 39.600
64.0214 12.273
59.6459 -7.152
53.1865 -17.601
42.9138 -8.864
74.4493 3.733
54.1172 20.040
43.6357 -19.448
25.999 -16.712
31.0096 -23.189
44.1282 34.245
69.2179 14.686
61.945 23.943
42.5066 29.203
51.6208 39.395
53.1704 4.504
61.9341 -24.525
42.8352 -15.582
35.1666 -20.370
41.5299 -6.747
43.5996 -19.800
55.6528 -13.326
49.7143 -16.021
59.3914 6.142
28.3025 -26.652
67.4108 -12.099
38.5467 2.985
39.8258 18.637
53.7088 33.507
42.1312 17.757
55.705 -12.545
47.6992 -25.596
47.3683 -29.116
68.6086 -2.390
31.9503 -14.374
45.2283 -9.236
28.376 -30.255
56.8785 -21.603
26.3917 -9.362
55.544 11.785
63.5219 -6.156
57.3557 -4.769
57.7259 30.579
39.2068 30.066
51.3709 33.531
37.0856 52.161
54.5164 14.069
54.8798 34.586
57.036 22.480
53.9715 22.845
66.2631 24.356
69.292 10.205
61.7368 4.546
52.3135 26.525
59.242 25.281
49.7815 35.349
64.0717 -1.674
57.0214 7.384
60.7996 -19.998
46.8615 -2.344
45.3746 3.173
34.2576 21.902
52.8592 29.231
44.1775 44.191
52.7511 35.143
61.2239 15.325
51.7843 13.670
58.6586 -10.208
57.2534 -25.110
51.9049 7.902
60.8845 26.513
39.4954 37.483
55.0756 35.511
49.8046 34.821
53.6513 24.115
51.4288 22.991
71.4366 3.925
52.4212 33.503
61.2202 39.884
54.564 38.301
15.5839 40.452
42.8785 37.544
42.4089 23.606
63.4379 14.464
36.7333 38.638
44.9809 36.249
61.8616 11.360
48.5002 7.447
45.9742 18.448
28.9742 27.606
38.1686 29.747
34.0259 45.909
63.1246 6.395
57.6865 -23.780
43.4229 -5.361
47.6979 -23.696
29.5555 -23.423
34.5879 -29.170
52.7691 -22.158
53.0687 -0.380
37.5081 24.297
53.239 37.784
44.6837 46.741
46.8052 32.511
40.7295 16.710
38.6537 -10.868
48.1043 30.759
36.9775 31.479
64.28 5.034
57.9745 14.411
49.5781 41.942
49.5231 30.955
25.681 -28.845
45.0436 -26.336
9.55897 -20.744
57.0849 -9.178
50.4395 -14.725
57.5964 13.641
49.9732 -29.941
56.6271 -17.559
31.9858 -37.886
51.7086 -28.180
27.5409 -22.982
63.5776 -7.499
53.0263 -20.288
53.3798 22.430
55.1507 20.287
54.9783 7.182
58.7687 13.154
52.2967 -13.999
54.2519 25.062
52.174 4.874
56.3129 -5.458
47.0542 10.779
40.1988 11.441
31.9131 38.037
44.2451 24.280
60.1417 8.720
58.6088 12.770
60.3548 -21.407
56.9959 16.595
59.0718 24.611
64.1677 24.691
42.4412 39.756
51.4915 39.641
37.5243 18.234
60.6016 28.625
56.1054 -8.702
59.9742 6.446
62.6943 15.938
51.5872 29.390
43.6493 40.455
47.55 25.903
54.4685 25.826
51.9088 18.248
63.3734 -0.066
66.1791 -0.150
52.4885 -10.508
53.7636 -6.555
38.8856 -25.481
37.471 -21.658
45.1982 3.388
49.015 11.436
56.9141 -3.007
50.0699 30.975
40.9449 44.210
54.858 15.039
48.7529 31.369
54.7776 -2.335
72.5659 -1.819
27.3852 13.367
21.7605 -15.428
49.8981 -17.734
38.7072 -26.335
42.8064 -25.095
34.5682 -21.044
24.6827 -28.639
49.133 -34.823
47.8718 -22.687
52.0076 -19.814
59.743 -16.252
46.2753 -29.962
30.3315 -37.643
44.5266 -17.689
67.622 -22.265
34.6319 -36.589
43.7723 -26.955
44.4588 -28.028
52.8359 11.035
64.2171 -1.040
61.5807 9.628
42.5302 23.646
52.7779 33.591
26.367 29.545
23.1081 22.146
32.7019 37.968
56.7109 12.251
60.333 -8.059
51.7451 -27.716
42.5472 -22.366
61.0118 -16.965
60.1435 -20.987
48.4441 42.545
5.56458 36.860
67.8473 -11.991
54.3578 -15.372
66.4183 -18.819
56.8612 -17.236
46.4146 -22.259
37.1207 -37.538
33.1528 -30.014
46.525 -24.468
72.3064 22.074
29.6634 35.738
26.7261 45.390
21.0839 36.200
19.5609 52.444
32.8177 48.736
15.3486 41.362
24.4542 47.365
39.0557 35.117
59.5437 31.641
28.6135 51.659
5.95402 41.693
43.8854 -28.972
63.6228 -1.645
51.7544 -11.901
41.0128 -6.933
56.0966 -2.742
50.1545 1.092
29.7137 -17.822
55.2876 -20.226
47.8434 -11.026
41.6105 1.975
48.3934 2.478
49.3122 21.475
48.8796 21.121
46.804 36.817
25.578 44.735
54.0938 40.638
59.0975 31.627
36.9976 -30.498
56.4876 -0.318
35.2222 31.409
55.3661 27.371
63.3632 27.701
25.826 34.336
28.6152 23.152
23.8114 39.543
47.526 9.225
59.4793 -3.998
48.561 -15.973
26.4465 32.864
28.1636 38.574
65.7843 22.328
52.9016 33.276
50.1628 36.011
57.049 27.832
71.7385 13.218
40.0709 20.216
39.6383 -0.010
38.4414 38.211
38.0796 44.290
33.7809 33.682
61.1097 22.169
36.7888 35.466
35.4634 46.848
49.2766 29.370
40.8253 38.846
58.4706 18.002
41.6724 36.796
53.4603 40.647
16.1384 45.900
68.2012 23.450
59.8485 27.016
59.1018 5.318
59.314 20.668
55.6252 1.142
41.5796 -18.933
33.2736 -30.841
60.1788 -14.392
32.9537 -31.234
55.4745 -21.405
61.3363 -8.909
47.6496 -35.411
46.0778 -35.606
43.6122 -31.067
53.6379 12.089
46.512 -24.798
36.3983 -34.119
31.5298 -19.664
45.3192 -30.338
56.2807 -5.626
47.3518 29.022
74.0363 18.773
61.3061 0.772
57.7901 29.279
49.9167 23.046
63.5397 23.535
54.1973 27.006
60.3241 -7.315
27.34 -23.874
50.2373 -21.466
70.129 -14.463
60.5243 13.963
58.5532 31.867
62.82 15.543
56.7993 -7.447
69.6396 3.126
32.572 29.606
58.7109 33.714
59.6705 22.347
41.1625 25.610
66.3508 -0.974
66.2012 0.645
61.0187 26.793
56.9166 35.082
46.5623 38.676
37.2963 33.512
70.7804 -8.108
57.5117 20.347
61.069 21.859
46.3672 35.474
30.6626 33.236
52.6459 17.519
43.8181 45.027
38.0714 36.712
48.6278 38.507
58.089 14.482
55.31 1.540
56.789 13.728
55.5026 25.019
43.4057 5.599
44.0284 33.397
61.2839 -4.020
39.0844 -21.131
58.3334 -8.256
50.9885 27.215
44.9349 28.396
67.7754 22.734
67.2269 0.539
59.6676 23.452
61.4368 -9.383
69.5063 7.295
36.2214 30.263
14.1592 45.123
54.678 30.999
59.7629 36.842
60.2224 25.432
40.2383 32.190
50.4522 29.781
48.8502 -19.231
51.4964 -36.155
41.3473 -27.749
39.8814 -20.855
56.5033 -0.236
50.2542 -14.593
12.5543 -22.245
42.6038 -27.067
36.9464 32.523
36.5954 38.814
56.3259 28.105
31.9436 39.755
46.5624 37.784
29.0291 42.817
54.5077 9.623
49.4678 13.896
47.944 -26.414
55.1979 -22.841
64.1527 -11.940
58.3301 -10.852
61.7874 -1.057
42.573 28.874
28.8729 27.300
33.3853 38.105
51.5464 23.586
35.8608 35.460
47.5241 13.706
71.121 8.701
60.7794 -4.137
38.7065 34.433
63.2273 2.561
30.5367 32.733
32.1786 30.020
25.8994 33.025
18.3889 45.879
5.79856 46.749
54.763 -33.884
30.215 -35.226
28.0815 -24.004
48.8097 -10.402
49.7301 -13.337
55.4263 -10.275
42.0582 -10.393
47.1296 -16.051
43.3699 3.467
62.8787 20.185
45.4188 41.549
34.8875 36.839
15.9353 44.138
36.0838 45.368
47.9933 -22.631
55.0175 -22.311
31.8924 -26.972
59.1683 -31.757
56.8642 -13.114
42.9507 -27.117
67.3592 -10.754
45.6786 -9.421
60.7107 -3.388
40.7051 -15.560
40.2483 -0.936
49.9199 -9.388
44.0367 35.820
49.4606 32.440
44.2491 35.727
69.3412 2.006
38.5872 35.442
27.3776 42.654
68.7334 27.302
63.9044 6.745
65.9786 25.906
44.7637 25.038
59.4456 11.170
36.6241 39.809
47.8378 28.434
26.5999 33.821
42.7782 26.754
29.5591 37.139
43.7828 42.546
53.4218 41.231
49.4376 36.839
65.0464 25.235
66.3171 11.659
59.2217 16.140
64.553 -16.197
17.7176 -28.833
30.7507 -32.806
46.1676 -20.225
31.1134 -44.042
70.8166 -0.327
66.3731 -5.554
57.9178 -11.852
24.9471 -41.907
58.414 -5.196
56.1399 15.997
68.7034 -7.995
63.964 -9.542
52.7601 -24.624
44.9474 -10.265
60.2959 -23.949
57.0034 -10.177
29.9557 -7.541
44.4745 -19.333
55.1209 -18.018
47.1539 41.338
60.2184 24.834
50.0011 22.295
60.7892 31.275
41.7229 40.038
59.5503 16.072
35.4062 34.212
50.4944 17.883
40.3856 36.909
55.5952 7.861
58.2228 5.029
55.5209 6.540
46.4216 -19.256
39.537 -5.324
47.2507 -20.912
60.7387 -6.446
47.82 29.731
44.6722 22.508
65.1509 11.161
54.8914 -17.124
41.0152 5.065
32.9421 -35.886
73.0159 5.870
52.5086 8.748
45.5691 -11.964
48.3504 -29.703
36.1165 -33.031
31.7655 -22.836
38.0702 -33.421
37.3931 -30.386
56.3633 10.869
43.919 8.109
47.0232 15.753
65.6032 18.333
47.1351 -1.049
61.4248 -0.085
50.3127 -11.796
54.2711 24.279
46.0316 19.041
38.9235 47.318
49.8317 40.687
72.9851 9.058
72.6396 3.929
55.3995 14.980
58.488 -2.406
36.9664 -22.711
50.6112 -26.473
36.4611 -33.781
39.0358 -21.663
36.4901 -27.868
40.2707 -29.007
52.1505 -14.029
38.2985 -13.629
46.2318 -33.261
47.001 -25.714
29.908 -26.989
64.1131 -12.938
25.2534 -31.040
52.5754 -16.415
71.376 10.364
56.6097 29.804
51.4136 -13.852
57.9944 5.009
40.7059 0.532
57.9435 -14.779
51.0783 -30.357
55.2783 -10.093
46.4108 43.759
23.0004 45.914
28.0955 21.470
54.394 7.049
42.8067 -0.349
50.9244 -5.972
44.4874 18.679
46.1813 32.045
51.0038 26.140
42.2634 40.693
41.2019 27.895
18.4669 40.886
63.0178 24.805
51.9806 15.459
29.7631 37.302
57.4992 17.679
59.7057 0.237
42.2769 -19.625
53.5303 1.462
37.9271 19.164
49.435 3.545
44.0035 27.723
42.7122 44.045
57.7715 35.326
41.9762 39.423
26.5137 44.964
33.6276 30.609
34.8645 36.475
49.3812 41.339
65.9512 12.183
48.8723 -28.632
51.3869 -30.706
36.2887 -19.108
49.3119 -2.609
54.8805 -22.577
37.2266 -18.453
49.4387 -5.145
64.3794 0.073
42.4711 -27.245
35.8291 -9.053
52.4663 14.840
48.0024 4.669
55.0966 25.140
43.7067 35.657
70.0727 23.934
37.5453 -15.923
59.3017 11.991
43.8478 -22.295
27.6925 -27.555
23.0894 -16.418
42.3736 0.788
52.4188 31.930
49.9945 33.161
33.5343 18.545
42.9212 3.327
33.8986 -6.373
56.2627 -23.324
38.1195 -8.275
45.0863 9.809
49.9386 -1.581
32.2845 -28.757
31.0142 -29.654
55.6299 -12.367
46.6313 -3.693
62.9183 -17.948
64.6133 10.668
47.5359 -36.774
50.967 -24.914
46.9803 4.647
21.1402 -33.574
38.2133 -31.520
44.1818 -12.814
51.3181 -10.489
43.1973 -24.475
29.5469 -9.101
46.4933 21.031
39.3869 36.914
36.7162 35.426
30.2762 41.651
61.364 18.640
41.6234 -17.381
52.5817 -0.739
67.448 24.467
51.1807 31.201
5.38495 36.614
32.4042 -28.845
56.3467 -27.348
47.9512 -15.538
37.5927 -27.859
54.1882 -29.427
20.6384 -33.933
39.7177 -23.258
29.4874 -30.617
39.0513 -24.262
35.6697 -34.683
58.8073 0.334
59.2824 10.741
33.5499 32.377
42.7486 29.718
60.2351 25.973
67.6323 29.622
61.6276 21.250
60.5915 6.168
62.1119 -11.663
42.7973 -29.733
68.4251 -21.276
45.0942 -21.396
33.7969 -32.755
57.9802 -24.552
36.5976 36.783
30.9729 36.827
44.5381 23.192
47.4648 24.074
46.2014 18.433
14.6489 40.177
47.523 29.458
51.0758 7.855
30.6376 39.618
38.3815 21.988
51.2744 -16.669
17.2375 -21.556
21.207 -18.783
55.0494 12.046
51.2296 30.135
56.1365 24.782
53.4925 -21.703
44.338 -2.346
48.375 -12.784
61.8198 -12.825
67.616 -1.855
39.051 41.188
47.1412 16.372
29.3414 14.608
37.6688 27.385
31.5355 -2.190
51.1056 29.172
36.731 -8.719
48.7888 -9.694
42.1391 27.962
56.134 29.364
49.7175 22.789
62.1483 10.039
63.3234 10.237
42.2896 -17.049
39.5735 -22.230
54.1728 -19.713
39.761 -33.816
41.3558 -20.301
50.3127 -21.423
57.7502 18.694
62.5437 -16.992
53.2712 10.944
63.734 15.220
63.863 19.305
38.9698 24.862
21.3178 43.579
24.0954 45.587
42.3575 46.508
44.2192 39.088
59.433 5.787
45.8103 -20.959
47.2681 -11.484
31.9654 33.693
44.0837 32.836
57.7078 -10.527
60.0787 -14.491
60.0903 -7.974
46.7633 -22.320
42.1254 -28.392
47.5318 -6.448
46.9063 -11.567
64.6469 -11.879
70.0216 12.164
68.4214 19.369
66.5929 18.420
48.557 37.687
54.5339 3.922
63.007 26.239
38.6184 55.990
44.2242 10.523
44.5619 1.641
52.4166 21.756
39.0808 15.852
42.5796 -23.946
52.3615 -17.700
36.7416 -37.861
28.2719 -19.054
55.6198 -19.747
54.762 -23.418
43.2119 -36.143
40.2941 -22.492
46.0957 -26.122
45.8197 -1.196
58.4571 -5.197
36.3372 16.811
66.8972 17.172
17.5116 28.532
49.3583 33.332
45.9573 21.999
50.5908 11.221
55.0945 1.394
43.0948 -24.798
44.4879 -22.900
37.8238 -26.031
38.9807 -35.016
27.3069 -18.674
16.8177 -24.778
58.5279 7.048
59.2836 16.801
73.9853 8.229
47.4218 -18.556
33.8537 -34.407
32.2913 -26.728
61.1871 -18.153
43.591 -7.577
48.8006 -3.208
59.3062 -4.299
59.2556 10.653
49.5132 24.491
38.3126 35.052
45.6414 40.269
28.8724 33.953
59.1416 21.027
50.8731 17.508
53.2977 7.811
38.7569 -19.596
44.3764 -19.257
60.155 -11.251
60.7011 -24.398
38.8243 -7.606
64.1052 13.345
24.6449 50.205
57.6218 19.427
49.7341 -4.325
62.601 -8.146
44.3685 -19.259
55.0273 -21.458
45.6793 -22.993
32.096 -25.401
61.3969 -20.937
54.5999 -21.982
28.2131 -38.596
52.614 -23.636
54.7444 -11.892
56.401 -22.149
45.7326 -6.418
38.4826 -30.687
71.987 -1.999
50.6722 15.409
43.9505 39.401
36.7891 44.859
36.8541 14.376
34.5934 47.243
52.2762 23.219
59.1336 11.131
50.9683 -15.243
40.1929 -14.017
52.2767 6.796
36.0601 27.006
42.5212 33.572
39.5601 27.040
30.5848 37.499
55.8058 11.289
70.1526 19.089
49.7251 32.523
23.3236 37.970
40.4455 31.377
31.3355 43.063
59.8272 17.954
70.5087 7.010
66.8611 13.983
64.5954 14.835
56.5341 12.619
65.8908 28.271
65.7726 5.552
56.5765 -13.827
62.7994 -24.388
33.2988 -29.119
38.8828 -30.325
29.3675 -21.859
52.9201 -3.758
51.8925 46.671
46.8193 31.721
56.2387 13.105
43.6888 -18.802
42.2643 -22.022
60.8529 -7.682
60.598 -19.841
56.9826 -17.829
71.2107 12.529
54.5645 -1.873
40.8213 -9.189
51.62 -7.277
46.0235 -21.315
48.7354 9.857
55.0206 22.522
64.2706 -0.946
65.573 -9.058
55.0646 -25.918
40.1921 -31.502
55.9761 3.808
62.8642 3.821
48.2249 10.066
49.878 14.321
45.0839 -4.087
52.2411 23.722
53.3303 38.717
61.4822 27.973
59.1754 35.028
61.0497 4.778
57.5173 12.573
38.6865 -15.155
53.0538 -16.739
55.4774 12.642
50.4744 39.878
19.7252 36.064
50.2204 30.477
55.3976 36.065
43.0516 44.277
50.7206 26.517
56.4072 21.356
44.1316 45.495
30.1845 42.721
14.1199 42.930
44.1992 31.980
62.7717 29.101
39.2798 2.926
68.6411 6.999
55.0151 37.265
69.5835 -3.231
58.5835 -18.670
38.1823 11.707
52.1414 30.330
35.0859 -3.455
61.1465 -4.693
49.5451 -19.716
62.3072 -9.536
60.7414 20.862
48.8779 8.999
37.6284 -28.971
51.9775 -30.127
65.6181 -14.323
58.9547 -4.490
56.852 -11.648
63.2173 -3.163
49.588 3.547
50.3148 18.991
47.4586 2.491
52.111 23.635
52.6982 -11.660
53.173 9.987
64.365 -7.730
50.9376 18.517
53.9671 7.271
52.5764 39.436
61.5513 19.742
43.5267 38.292
64.0889 12.316
64.1089 -15.537
60.2921 5.216
39.2562 -34.603
56.534 25.105
47.0397 34.015
51.6937 18.372
40.6182 19.057
42.0733 33.007
18.2359 45.863
24.7114 37.691
40.292 42.978
27.5165 44.760
35.8678 38.558
37.6598 46.357
24.179 35.101
5.81326 36.595
24.0027 -32.793
32.4346 -28.353
54.3898 -26.548
58.6394 -0.480
17.1352 4.888
34.7989 -13.610
42.6134 -25.993
39.5834 -28.646
33.3667 -26.886
64.5881 -14.129
63.5717 29.479
15.9772 34.845
62.5986 19.963
73.499 9.945
57.3409 15.607
51.1436 32.827
47.6366 12.484
55.9241 12.747
44.0984 39.283
45.5645 44.350
44.9039 -0.682
46.7153 -22.118
44.2902 -20.508
37.7887 -8.535
38.9841 25.868
48.907 30.479
51.4799 17.272
42.3994 11.667
59.4243 21.194
65.4166 -4.464
33.0337 -35.052
44.3087 -27.821
29.8662 -32.344
56.463 -16.979
43.062 -1.855
53.8485 -20.923
51.1615 -33.557
58.8349 -20.117
66.0098 -11.323
61.0319 27.330
57.0413 30.670
47.6401 6.082
48.0553 21.930
43.7549 9.312
42.6992 25.819
51.9225 31.402
55.1632 2.706
65.0405 0.825
45.7549 -25.845
66.7832 16.444
54.602 6.937
38.0375 -31.271
30.4996 -23.457
45.9193 -26.894
37.51 -36.411
56.2727 -34.231
37.6521 -28.643
53.2067 -13.538
70.7915 0.472
55.8664 6.034
63.4893 -17.306
57.3022 23.814
63.775 2.383
74.1833 8.402
51.9895 23.614
22.3182 33.385
49.103 40.638
56.6091 33.002
67.2114 13.261
56.6162 20.909
56.8953 27.394
53.5812 25.290
44.1774 18.533
67.2812 -2.435
63.5309 -17.272
55.1495 -11.468
59.0845 21.547
37.152 42.357
39.0452 29.030
45.991 29.007
56.1364 -21.181
59.3593 12.835
47.4592 39.208
27.9756 40.803
61.5393 22.190
40.9304 -2.576
35.2167 4.858
38.4222 20.104
49.5345 21.546
62.6916 21.575
43.9309 -13.549
45.5375 -15.481
44.1888 1.302
57.9252 14.273
48.7489 13.287
32.3497 29.600
36.7495 28.811
51.3283 28.660
54.9318 25.450
51.1752 33.916
17.9352 42.725
61.9523 27.866
32.0129 44.149
54.5211 38.566
45.2286 37.000
57.8669 -10.254
63.0919 -16.930
34.639 40.588
45.4635 39.439
34.9148 10.980
55.7935 19.942
42.3743 -0.878
41.9193 -1.747
56.2366 1.615
39.0353 32.276
36.4695 35.508
42.5899 18.282
62.3194 23.297
69.2383 10.904
45.2332 -5.034
38.2189 -20.730
30.4592 -29.157
43.8528 5.421
50.6623 31.397
64.5744 5.636
38.9444 -12.548
45.127 -3.768
47.6084 36.140
61.5315 17.436
57.5127 -1.402
33.3633 -16.574
10.9552 -32.920
62.1722 -24.686
51.55 7.426
49.3712 -6.435
52.9893 -24.902
48.3219 1.633
47.9776 10.006
48.0043 11.604
56.8806 15.756
61.1912 16.320
59.1421 23.223
58.5045 -5.524
33.3162 21.658
44.0676 23.085
47.2475 28.492
45.6698 22.809
36.1444 41.049
29.9633 24.633
35.9031 38.258
62.2627 16.596
53.4113 31.568
46.4926 22.641
58.5848 27.534
56.4459 18.082
53.4891 15.088
48.4045 34.310
23.1994 35.338
69.7186 17.155
59.536 -0.987
33.2093 -32.744
31.9322 -34.396
59.9154 -28.159
60.199 -28.647
47.8649 -20.512
34.533 5.954
39.1078 -16.432
35.9962 1.815
48.6697 -23.083
57.2385 -13.788
32.478 -31.530
39.0575 22.836
31.6598 13.702
47.8974 18.103
48.7927 18.575
47.3627 22.663
56.4372 -2.309
37.3236 20.350
32.4541 -3.225
47.853 -18.735
68.8663 -0.671
55.1004 18.735
66.1805 13.911
48.9671 39.904
58.2306 36.356
51.2962 11.702
60.1571 27.025
29.3238 38.521
18.6443 35.013
41.1274 32.899
33.7761 38.058
60.4316 8.355
43.2672 -16.968
26.4394 -0.634
51.5328 5.878
47.6988 0.780
46.0179 -13.717
59.8116 -12.116
55.7468 19.333
32.2821 27.376
52.5823 32.003
44.503 46.566
43.8831 36.157
40.5611 43.364
49.7798 6.718
57.8121 1.273
45.6709 49.646
34.9496 34.100
46.6202 26.523
22.4035 46.909
5.30655 46.482
51.5285 -23.527
50.3717 31.278
37.6413 21.990
40.4372 -29.221
33.0701 -24.486
48.4806 -22.425
21.0338 -25.369
52.7325 -9.553
66.626 -1.930
58.7424 1.983
38.5705 -31.645
26.207 -32.723
31.071 -17.903
52.9759 -24.263
66.5212 26.583
65.4076 -16.932
50.689 16.492
63.5163 -0.457
62.9368 23.387
61.1943 -19.533
61.9474 -18.076
39.32 24.687
23.4788 46.207
35.2224 38.622
30.3083 48.957
53.8562 21.520
33.6194 43.613
36.4359 33.984
49.5828 21.414
46.4663 39.574
39.2769 43.066
44.9114 28.382
62.5008 20.432
61.7689 26.389
17.1423 19.869
22.9076 36.067
23.9556 44.411
5.76099 41.034
43.9384 -19.346
18.4732 -22.211
58.2445 -18.833
45.4611 -36.114
47.489 -35.508
41.6683 -16.372
61.4198 -13.336
59.1315 -19.672
70.7601 12.617
57.5639 26.186
44.6152 48.698
66.0428 3.752
70.5569 9.591
67.0289 10.836
56.241 -10.246
47.9285 -26.055
55.3388 -17.791
62.2955 -4.463
57.0947 13.382
49.1494 -5.499
61.8758 3.183
46.2464 7.069
53.2411 14.291
39.5595 34.114
53.9128 36.896
49.1266 19.229
64.1942 3.723
60.1413 -0.504
65.5771 -2.638
36.845 5.622
42.1182 -0.890
36.4486 46.023
41.9968 40.945
60.8997 2.878
50.7105 -11.914
60.4094 36.708
51.9461 4.187
42.867 -5.889
57.1632 26.500
60.4382 13.551
41.582 38.168
32.6566 37.619
27.605 32.420
45.6974 32.302
55.3009 12.480
56.9344 -6.675
57.9188 27.006
60.007 -4.822
61.3513 12.665
35.7823 47.358
36.4919 37.403
42.6124 36.690
64.3867 34.822
49.2675 31.649
42.473 39.029
43.9867 43.519
42.5539 12.965
52.2057 -3.857
57.9424 16.539
56.2079 33.368
49.6875 -5.776
64.1135 -14.598
61.3552 -12.817
52.4142 28.062
29.3375 37.138
48.4228 38.511
55.0233 -18.451
31.2453 -23.670
49.4803 7.803
54.6435 33.450
29.8983 18.841
48.5282 21.055
44.4586 11.838
18.6717 41.447
26.5602 41.091
33.0984 24.780
22.0367 51.122
17.3837 29.378
54.3782 37.420
42.0599 33.270
35.0562 35.298
49.4222 31.362
56.2412 24.742
38.2702 27.134
37.598 45.689
36.8704 38.414
59.2258 -6.693
54.8418 32.970
66.5393 5.237
61.6307 -5.583
60.2332 -13.133
67.0023 -19.013
64.3329 12.124
75.0627 8.873
52.1565 -27.346
35.8521 -25.222
53.0131 -11.967
50.7714 -25.928
44.7558 -20.059
41.4222 -21.006
44.9806 -35.983
35.7955 -27.535
40.7231 -17.486
34.9066 -32.353
31.5938 -27.587
34.4949 -32.547
45.0956 -21.228
56.1804 3.916
38.6458 17.540
53.9428 10.498
64.1677 -9.692
31.8464 -16.073
40.2011 24.130
65.7384 28.449
22.2181 -9.062
46.6156 -14.818
56.8079 -17.992
30.3103 -37.256
12.0805 -22.933
31.8365 -29.299
60.7509 -21.395
33.3209 -15.878
39.781 -31.251
43.238 22.598
53.9908 33.316
46.2793 45.217
52.4535 -32.320
31.6218 -34.650
25.1312 -27.573
28.8968 -16.816
30.3555 -31.081
53.6901 -31.252
71.2065 -9.614
34.0618 -29.651
55.2632 -31.169
25.3277 -30.845
36.7487 -26.690
52.4234 -1.436
55.6782 -5.090
58.6988 26.296
68.9159 14.013
59.4531 -15.115
45.8702 -6.672
23.8429 -34.508
25.3347 -24.719
56.3001 -25.353
39.7174 -13.160
58.5569 -6.169
41.9634 -30.529
48.2265 -24.861
47.2479 22.370
51.7725 -2.416
68.3174 17.048
51.9794 24.914
42.0494 43.601
26.3496 33.441
31.7927 -25.669
30.2954 -28.306
49.7632 -22.077
44.609 -25.094
69.538 6.121
50.0912 19.525
19.0852 37.685
46.3486 31.329
44.281 -18.985
61.8905 -3.309
68.9783 24.780
65.5449 1.217
59.5369 -2.440
60.3694 -16.056
63.2513 -15.610
28.4353 -22.615
40.8359 -15.835
37.3547 -31.800
41.9386 -23.792
53.3643 -21.187
42.9981 -21.275
56.6323 -16.083
61.9192 20.349
52.1451 37.146
66.5848 -10.976
58.9274 -16.333
54.1264 -15.184
33.9695 -23.585
53.6853 3.895
27.539 -13.482
51.1711 -3.591
48.2794 -14.142
62.4856 -23.336
48.4804 -14.626
48.113 20.812
47.8091 -16.430
58.439 0.949
50.7582 -6.355
44.1128 7.763
48.5937 28.782
57.5677 16.687
44.2438 20.180
47.8519 36.749
39.391 32.429
55.0743 7.373
71.7647 14.272
40.1339 34.869
66.46 23.792
63.8104 25.308
43.1583 23.662
54.1772 16.265
66.6384 24.467
29.3084 44.181
45.14 40.757
73.1175 -4.540
32.5063 -27.978
19.4779 -13.833
30.3279 -25.416
49.0647 -25.602
47.009 -11.960
54.7038 3.015
57.7497 -17.679
42.7951 -11.398
67.226 5.845
54.1154 -18.068
47.1162 -6.490
42.0946 -19.780
25.5614 -27.020
15.2997 -28.512
25.0509 -30.892
24.3637 -21.757
54.5948 -10.724
32.4367 -13.906
39.7531 -26.950
27.4004 -19.031
61.876 12.080
45.8675 31.667
48.2285 -2.878
47.8245 2.873
54.5361 -4.880
55.4476 -4.775
64.2504 -3.603
31.3903 12.038
31.1169 29.238
47.3798 28.598
40.9029 1.001
59.5051 -19.005
51.6442 33.386
51.7075 28.442
43.1511 13.979
57.8233 10.276
58.4611 28.389
50.7211 41.996
43.8068 37.946
29.4358 35.703
18.105 33.138
53.9639 2.994
58.758 -22.990
74.9142 -6.028
64.5546 3.925
64.0314 4.201
48.2204 -1.336
32.8826 -16.350
50.4636 20.629
52.409 0.093
34.2872 14.287
55.8274 28.110
38.0958 -21.777
55.1664 -3.242
45.8259 -23.274
39.4942 -23.534
36.5026 -17.425
32.5985 5.434
37.2707 30.803
22.0907 34.223
12.9065 34.590
30.5183 39.294
55.0187 37.229
61.8024 -7.569
59.0624 9.750
54.1748 10.758
50.4995 -19.865
26.2962 -29.878
65.0895 -13.083
52.4942 -19.689
73.2403 7.770
71.1652 7.422
60.9111 39.266
42.6737 42.612
52.7974 41.313
60.8547 28.723
62.4126 16.446
46.5565 34.424
35.3394 37.105
25.0802 21.526
57.6384 1.768
47.4676 27.772
62.9916 9.842
67.5102 8.477
66.1737 -13.372
43.7779 -25.777
58.6441 -16.855
50.257 -8.720
55.3687 -31.133
48.2577 -29.850
61.4263 -14.089
72.0736 3.457
50.8097 -22.496
41.9708 -34.357
46.9731 -22.279
36.6842 -14.151
63.4671 -20.463
50.3276 -4.647
39.4519 -2.984
53.3124 -1.600
42.1366 -20.512
51.2149 -30.650
57.8451 32.767
43.34 -35.308
36.3015 -28.798
44.072 -28.546
42.7437 -36.492
13.4095 -21.219
42.0383 -24.599
53.1887 18.618
55.5643 2.764
49.6436 -5.737
56.0899 6.503
54.3677 24.946
52.9077 26.875
54.7152 39.866
44.2171 48.290
48.2894 32.884
39.8927 32.359
49.0179 21.511
28.1164 49.744
30.715 34.852
48.1981 25.511
51.5798 21.544
61.3492 17.868
61.2193 21.898
31.3841 37.265
59.0479 26.916
46.509 8.492
51.4699 18.566
41.8992 3.811
31.2529 21.934
60.2538 -5.651
43.5619 -15.395
38.7065 34.176
61.9556 17.831
47.5583 -12.568
49.6339 8.079
34.7369 40.302
59.6443 37.863
38.0841 32.778
44.2561 42.740
39.4414 38.426
47.6885 34.216
51.7167 12.796
52.7015 7.196
32.9189 37.920
71.7254 10.159
52.6449 -13.954
43.3249 -26.131
37.943 34.999
41.2767 34.102
38.7474 45.408
48.2311 44.456
48.0818 31.527
44.4771 33.207
47.7591 21.098
43.2927 34.263
54.3687 12.485
37.5198 43.753
57.9307 36.468
68.5201 4.276
33.5445 -23.401
35.9592 -30.230
38.1802 -23.443
31.5353 -15.699
55.7091 16.015
60.6056 -2.812
59.0604 -19.959
52.0543 -9.770
53.4292 -19.001
66.6054 4.065
56.6165 26.773
47.5672 -17.051
42.4746 -27.074
46.0824 -34.006
45.8273 -23.374
70.64 2.553
63.4779 -13.663
48.684 0.318
53.6123 -11.301
48.4623 -7.419
46.6589 -6.275
31.9446 -20.540
54.5945 -19.525
47.5945 7.834
46.173 23.644
68.0075 3.997
46.9023 -32.559
31.1551 -19.370
64.2493 -0.541
60.791 -16.519
57.6147 -26.632
17.4922 -28.969
36.962 -11.949
29.7093 -25.423
40.8117 -25.046
63.8163 -27.688
56.0702 -20.015
47.4428 -29.974
52.2967 -17.460
74.7958 0.659
54.3337 28.657
58.2975 1.463
56.9301 2.463
47.9027 38.487
61.1411 22.209
52.5145 7.469
15.273 27.803
56.134 24.166
55.5699 7.635
68.9094 -17.228
53.3899 -25.311
54.3775 -29.416
50.7076 -28.175
58.1474 -18.297
56.2533 -16.206
65.5834 24.935
65.5251 11.754
65.3916 19.266
29.0922 43.200
39.1419 21.745
57.6364 5.171
60.0126 30.469
55.5894 19.563
60.668 -18.085
58.8962 30.592
51.3393 47.770
60.458 42.507
67.1629 0.994
61.1178 -13.248
51.6136 -21.871
39.3318 -29.498
20.9146 -29.396
44.2029 -40.290
43.652 -11.967
58.2054 -12.969
49.4137 43.869
65.8814 13.589
42.9959 6.210
35.4643 27.991
51.7252 -19.292
61.1534 -7.134
50.2169 -14.695
56.134 -21.972
68.4005 1.188
48.2776 -8.488
63.0791 25.246
63.8461 23.580
59.7742 -0.727
47.046 1.223
53.707 9.784
44.4003 12.835
52.0302 7.518
38.7645 37.751
40.8888 29.865
47.7031 38.979
58.8755 7.387
59.4971 -1.013
69.1062 -7.227
65.3908 -12.366
66.1717 -4.400
52.8938 -10.775
23.6499 -23.613
52.2316 -26.239
14.5926 -21.112
57.3552 -4.478
41.1733 -5.860
45.4119 -21.532
44.5831 -10.614
26.8719 -16.426
32.8254 9.617
48.8596 30.588
21.5222 7.058
60.4468 33.956
40.342 8.904
55.9336 -28.969
46.181 -22.949
38.3811 -0.504
42.6022 7.327
44.5491 -7.075
26.4234 37.046
37.1312 38.913
40.6619 41.769
67.5132 10.963
55.0446 23.158
28.3417 35.423
33.082 37.496
45.8437 47.357
48.5752 15.794
51.4012 18.024
51.5852 23.779
5.93901 35.555
24.7852 -21.599
69.626 6.985
38.9884 27.582
53.0758 42.890
16.0988 32.463
46.0805 45.725
56.3364 -9.892
61.8007 -3.865
40.1664 -21.319
51.2367 -11.030
12.4516 -27.251
38.6161 -30.350
71.1259 -9.353
31.5747 -37.387
35.2241 -19.744
67.288 17.155
52.1517 33.834
62.3703 6.052
55.7542 28.415
39.3898 40.744
37.2941 42.914
47.6106 37.292
54.4304 -1.838
43.9868 46.235
17.683 33.728
22.7468 43.595
66.1108 5.205
64.0182 0.460
67.3324 10.644
46.2755 36.322
51.785 37.674
54.8759 31.737
32.2394 31.741
40.253 32.975
51.824 34.243
30.9293 35.358
27.4971 49.148
22.6549 36.811
5.83494 36.447
36.3853 43.546
61.7493 34.525
55.6719 43.664
67.5894 17.603
39.1762 35.425
46.8924 36.849
55.5649 34.364
39.8984 12.416
39.0021 45.254
58.7405 29.803
52.5927 29.234
40.4367 28.161
44.6972 -19.969
42.4957 -34.410
57.4902 -2.326
60.8688 -7.398
53.2308 18.026
55.4764 -0.392
52.8226 31.079
59.0465 29.979
71.8641 19.134
61.8462 29.620
44.6627 29.670
18.6123 37.661
35.2057 48.423
56.0683 39.935
25.1512 31.097
35.2113 30.493
37.7157 23.934
41.1411 44.215
33.2902 37.534
46.188 38.439
41.4634 46.607
35.3543 41.659
57.3818 -0.419
65.8113 14.282
63.4586 5.550
45.9174 -29.963
57.0531 -28.644
47.5644 -17.760
70.1977 -6.137
53.71 -3.098
48.5862 -9.065
53.9634 -3.285
46.4087 30.944
42.4276 30.882
54.2855 17.293
53.5935 -15.834
37.3289 36.216
47.7855 34.690
48.7647 39.947
37.2501 30.783
47.7686 14.070
62.3307 13.266
50.3673 -25.177
55.0437 -17.426
67.3768 2.688
58.7426 3.748
45.9691 -2.399
64.1002 -4.583
29.0462 -29.637
48.0853 -13.637
53.3436 -0.722
60.7238 8.694
51.241 -0.565
46.2013 32.506
51.3871 33.228
54.4904 12.325
31.6754 50.911
51.9328 -10.188
54.7836 21.131
33.4289 40.914
31.7291 47.318
41.1001 46.788
62.2845 32.484
60.6021 -18.324
52.1237 -7.541
37.4234 27.767
28.5893 45.116
58.0149 7.123
40.2438 -11.403
53.2281 29.969
50.6042 32.112
64.2724 10.826
59.3409 -20.497
52.1061 -22.558
54.6345 -13.742
64.8482 -15.701
53.6804 -4.067
36.8255 -2.152
33.1977 24.039
51.4001 -18.373
53.7487 -21.941
54.3136 -15.816
30.5495 2.937
48.4289 8.648
60.7762 16.523
62.1014 -5.337
50.1549 32.203
51.837 -11.776
38.6336 -28.685
52.773 -27.218
54.9072 -17.260
24.4381 -28.200
56.4523 -11.079
57.2976 -3.281
35.5965 -27.598
62.448 -8.942
56.0246 -9.581
49.3311 -15.929
69.009 -6.501
33.376 -19.109
15.3051 -36.832
31.0937 -24.479
58.188 -16.993
30.1604 -28.930
67.387 -8.928
36.0742 -26.498
29.0228 -17.974
50.9494 -12.272
36.5132 -23.623
63.3539 7.677
57.1479 34.221
49.0925 41.658
38.0057 42.701
52.3302 -18.176
38.7316 -16.127
61.3789 -16.183
57.5067 -11.389
40.219 4.124
38.5608 15.300
40.127 14.476
46.5266 -1.178
58.076 -2.734
58.6062 23.392
33.7697 35.726
49.7245 1.007
59.4108 -16.153
51.7103 -15.434
61.7049 37.066
50.2469 22.060
63.3155 7.671
62.856 12.897
68.8754 27.640
59.9278 30.932
56.2627 39.541
51.4504 31.539
51.7611 11.252
35.6814 -2.643
40.3613 37.072
71.7527 -0.410
55.9594 -5.589
62.9682 0.956
50.2875 19.183
43.7816 34.390
54.846 36.270
62.4139 19.741
58.4469 34.202
23.798 29.703
45.8315 41.142
26.3867 40.449
25.5916 47.235
33.9444 3.664
51.6225 18.940
48.7033 17.770
42.2607 29.441
49.3999 -9.260
47.3897 1.849
57.162 1.248
54.4742 17.717
47.0574 -15.847
47.5325 -5.878
60.8799 30.947
72.8917 7.285
70.7709 -8.075
57.7608 1.024
61.2276 5.790
67.7706 12.053
52.2262 21.059
26.7045 -8.849
46.5844 12.997
55.8081 12.700
33.4403 23.381
51.1883 31.563
49.5847 -2.427
49.9369 40.073
67.309 10.554
47.6439 35.368
17.7073 26.224
57.9759 33.623
26.2925 40.739
40.4774 24.545
64.915 8.941
60.4905 15.422
43.1034 -25.506
34.8635 -15.010
37.7871 -27.604
60.277 -2.549
56.6891 -21.293
43.1072 -24.853
27.0226 -28.415
71.2465 -7.050
63.7882 15.394
37.4376 -29.238
52.7377 -17.070
54.4862 -26.775
33.9296 -30.485
44.9351 -34.278
56.3065 -12.683
41.4753 -33.709
39.8877 -33.559
33.2618 -27.047
57.2104 -19.008
49.3059 -20.635
46.7495 -20.514
50.4346 18.195
29.7964 -19.736
38.5254 -23.884
36.7761 -25.507
44.5918 -27.892
52.4976 -18.976
42.9575 -32.525
26.4022 -16.212
64.629 -2.104
65.226 29.717
56.8778 37.574
35.3456 42.043
26.8029 34.591
59.8156 23.397
55.5501 16.645
59.0351 8.862
52.9209 19.734
43.1649 23.597
40.9209 -26.075
37.9521 -29.483
46.2871 -4.862
44.2895 -27.077
40.9872 -28.645
46.9753 -29.126
33.7153 -26.442
34.3017 -39.882
43.2768 -25.910
61.7733 3.261
46.7941 -13.357
53.5371 -20.168
36.5531 -25.097
32.6501 -40.165
29.9949 -31.340
64.2039 -19.286
51.3682 -6.954
33.8615 12.538
49.4917 39.638
54.9656 26.045
63.8045 28.430
68.1271 5.831
57.204 -8.586
29.5049 -30.035
31.7966 -31.941
47.7461 -22.188
50.886 2.455
51.1792 38.065
21.5802 44.786
48.4137 42.198
64.9561 -8.250
67.4385 6.693
43.1873 24.876
43.5712 -20.197
50.4272 -30.268
53.3249 -21.576
55.076 13.695
27.7077 -27.819
41.3531 -10.160
48.6943 41.508
28.9033 30.640
50.2007 22.872
45.737 38.879
64.3592 5.458
43.522 -14.303
53.3373 13.476
33.7179 34.838
29.7649 47.034
5.25478 31.009
64.2808 9.263
66.8197 -8.216
60.206 -5.095
68.0274 -0.309
45.7502 12.764
56.0167 -11.479
58.2111 -0.363
49.7516 23.946
65.4836 14.699
46.8964 -3.367
46.6784 -4.229
39.3443 6.215
57.1814 37.796
59.0146 36.142
57.965 12.128
54.3049 26.553
30.0523 -25.229
61.0245 6.779
64.8448 -2.187
66.1345 34.400
50.8435 -22.756
50.1592 21.593
50.7221 26.497
53.6261 -0.956
61.7438 -0.799
46.0831 30.546
39.4247 42.217
38.9852 52.003
22.8373 36.350
29.1491 44.064
51.1212 26.983
67.8098 -8.622
27.2578 -35.280
54.9134 -22.062
44.328 -20.047
29.7756 -5.670
49.8437 12.667
43.5543 16.341
55.9493 -6.718
63.2994 -11.168
45.2331 -35.446
48.3404 -31.084
57.7356 -14.443
57.6723 1.056
72.1058 12.995
65.1863 -9.632
66.3476 -12.020
39.9186 -28.726
56.0463 -11.568
57.9276 -15.521
51.9618 1.788
56.6901 -10.959
51.4311 7.976
42.1348 -40.016
60.8702 -17.799
70.2825 10.749
32.1781 35.763
29.0868 45.953
45.9533 34.721
47.8249 38.310
37.8974 39.898
48.433 28.898
59.3463 7.111
46.8081 36.610
45.0015 33.693
56.087 0.426
39.7684 -30.152
70.1379 -3.586
45.039 0.624
38.0284 -16.048
53.3815 -15.267
43.4872 -28.339
50.1346 1.151
56.5779 2.574
52.2979 5.046
48.0601 35.113
37.9067 46.731
25.518 45.425
20.3953 38.646
34.0471 30.943
41.5156 23.187
52.2723 24.615
53.6399 -7.037
63.9395 23.079
66.1463 11.800
55.5965 16.484
31.7592 43.522
34.7761 28.527
50.8666 33.007
52.9371 -3.084
42.924 14.636
33.3735 42.966
51.8321 39.252
54.6787 30.551
46.3345 23.106
56.2353 17.781
44.6155 31.659
58.5387 33.707
51.0272 10.843
60.5615 23.755
54.9491 13.835
65.6136 -1.402
29.8078 -23.596
42.971 -20.076
52.3118 -21.742
27.109 -25.381
35.9483 16.161
42.5295 13.845
44.4579 7.568
51.3895 36.730
64.6516 -6.805
68.7448 8.059
42.6222 -4.564
41.6906 3.841
48.581 20.864
53.3983 -4.026
52.9201 4.548
43.124 -28.187
47.0467 -22.608
55.9946 -16.076
51.3916 -19.189
54.9034 -26.882
56.0863 -15.066
56.2257 32.842
48.024 35.773
46.5326 12.720
36.6026 -5.995
48.992 1.414
56.6196 -7.272
73.4906 1.110
65.6172 25.403
63.7089 28.364
53.3326 34.804
49.3196 34.988
65.2887 -6.692
40.2302 -18.368
54.1626 -25.608
45.9208 -1.942
46.582 -0.865
40.9349 5.590
44.8083 27.258
18.4046 42.761
61.8827 16.767
52.8329 -3.186
52.8234 41.194
29.516 38.575
35.5469 26.374
47.3171 -11.532
41.4754 31.850
25.7835 42.347
63.6403 29.171
44.0298 33.216
50.8547 12.791
34.9124 24.283
39.3026 28.460
52.0656 41.640
22.8884 42.385
5.63153 46.793
72.2794 -11.375
30.5608 -15.848
20.8841 -27.128
42.4411 -22.575
51.1436 -1.868
47.7865 -6.893
43.8058 -24.515
39.1663 21.882
42.9033 45.891
39.0039 39.610
60.8423 8.308
35.502 -6.549
25.3204 -38.859
34.5741 -19.810
53.2589 9.522
40.5256 -24.039
30.4435 -40.152
48.1359 -23.850
45.4579 -17.906
50.2447 -5.860
28.9714 -20.929
44.3265 -14.394
49.0519 1.158
45.2404 -9.256
54.0016 -19.366
68.4284 -11.009
48.8983 5.069
36.6365 9.861
57.8792 35.532
40.5891 40.204
44.5714 6.226
20.9744 39.227
49.4435 29.521
54.0363 25.743
62.348 -11.415
51.9092 4.071
37.9951 47.276
36.5443 40.286
61.591 -2.747
46.0958 -19.896
57.2477 -11.670
55.0348 43.013
55.2715 6.580
41.1477 14.109
42.9973 36.724
19.4265 32.474
6.8408 32.669
5.9975 35.754
50.3407 -0.165
57.2545 37.054
70.0249 28.667
41.9347 33.992
55.9487 36.080
21.8693 50.009
27.4311 39.204
27.8575 47.073
42.2686 37.219
34.3583 37.649
43.2082 30.755
52.8438 7.405
60.8096 19.721
70.3916 -9.235
68.5082 -2.723
57.4013 -16.644
58.3714 -7.561
42.3038 2.585
45.4817 -26.886
50.8689 -6.765
61.3351 -8.630
53.7061 4.018
65.0081 21.442
60.0803 -0.801
47.3924 -4.545
52.7631 2.206
70.0634 20.843
54.7287 21.533
22.8603 -27.178
42.2439 -28.410
47.6377 -1.790
61.6411 -10.231
57.001 5.084
49.4554 -12.369
50.6981 -8.853
51.4767 34.944
39.0995 0.594
41.4507 16.399
46.6279 40.965
34.4273 37.765
19.3915 37.729
41.3799 32.812
57.9565 -3.901
66.4271 8.945
49.7138 35.628
29.0041 47.935
50.1335 40.580
41.2167 38.783
51.2933 45.120
45.4418 27.063
60.4581 22.286
52.595 26.651
64.8825 24.300
61.9214 -2.130
45.3634 42.090
48.9554 36.299
36.2689 40.669
41.7621 53.206
34.1863 52.980
66.1136 4.306
41.9613 1.632
49.229 -25.536
40.0265 -40.852
51.9929 -13.822
68.2753 -16.009
55.9966 -8.512
49.3513 32.851
47.1372 36.813
38.2812 47.860
32.803 34.821
65.0281 8.423
47.2777 -8.355
30.4786 43.826
5.9041 36.132
44.544 -6.227
38.1862 0.579
49.8528 -23.845
24.4927 -25.847
70.2325 -1.952
57.8259 2.034
58.1638 -8.337
29.1273 37.398
46.4729 33.368
59.6762 24.903
50.6046 19.100
61.4691 -4.930
61.9923 -21.275
16.0962 -25.712
42.5403 -22.958
34.4946 -29.176
55.4601 -26.345
48.3595 22.898
40.2734 28.795
23.4979 42.958
49.6293 46.024
59.6917 25.887
68.2344 15.859
59.2551 1.867
38.5376 42.407
40.0566 41.685
41.9852 11.285
47.7301 35.268
36.3343 48.044
41.8216 31.387
61.1453 20.226
59.4857 26.949
25.8132 36.798
29.3187 48.028
5.30473 25.450
41.1895 7.918
46.8641 45.954
48.0071 39.816
40.966 2.504
57.2195 26.575
51.7609 4.506
48.0053 -24.825
59.9574 22.518
68.0393 10.245
68.6521 22.799
59.2284 -5.767
60.1866 21.414
59.9831 15.495
60.3675 22.619
57.1034 22.309
46.1189 32.831
45.342 22.126
40.9468 -6.307
26.3261 -23.286
40.0946 -23.969
44.3676 -17.633
26.3854 -20.732
44.2926 -32.351
49.594 -11.947
23.5965 -30.644
47.5322 -27.831
51.2022 0.301
70.1782 0.107
58.4474 -4.290
44.7222 -18.949
34.3954 6.152
36.9736 -19.851
39.7617 19.829
71.2124 9.619
53.2615 22.365
29.7678 -30.982
39.4508 -19.446
41.7551 -22.545
36.6636 -17.195
44.3186 -3.255
48.0145 25.863
42.2852 35.785
44.8901 36.469
57.1069 30.990
58.0809 11.975
46.0053 16.677
33.1119 44.209
46.6572 40.951
56.2642 25.125
60.3222 28.447
46.8516 21.145
57.8091 40.813
40.3561 51.220
47.1741 13.602
25.725 -26.965
25.4141 -22.212
35.3783 -19.270
65.8168 6.573
62.372 6.895
59.7849 11.170
23.1914 32.811
66.2999 -6.719
33.6297 23.899
61.8198 36.199
46.9788 32.618
41.1781 44.632
21.2268 41.712
40.9615 39.799
53.5134 15.890
26.0009 -19.612
48.6232 -24.552
53.2192 -17.448
67.2468 8.595
40.1187 -20.461
36.6509 -23.168
52.2104 -8.910
58.8301 -23.001
53.5367 -17.740
50.2832 -20.524
50.1436 -8.009
46.844 7.145
30.9222 9.322
46.1735 17.225
51.6802 0.832
16.9977 36.242
46.4326 26.478
35.5225 38.055
69.7893 13.015
51.3816 2.665
34.1597 42.770
33.9193 33.531
65.0344 30.728
55.038 28.950
44.7505 16.484
58.3118 -13.945
36.811 -16.202
40.158 -27.413
53.6572 6.842
48.3572 -20.571
46.4325 -17.086
53.6024 9.465
66.4775 23.198
58.6895 -5.355
52.6639 -27.584
46.1194 -12.787
67.0962 10.553
68.5848 3.312
42.0592 -27.025
51.6627 -3.963
60.4539 -12.827
40.0082 -25.359
52.9156 -4.172
28.3795 27.624
53.079 36.956
41.6478 -4.135
45.3893 -27.283
31.4876 -36.175
39.4331 -26.580
36.1495 -33.041
43.193 -26.357
58.9624 -11.497
64.4664 22.275
43.2077 4.433
65.8889 -8.368
39.9684 12.418
40.0157 -31.170
63.0915 -26.255
67.0262 4.499
72.6412 15.177
42.7485 23.234
53.4679 25.700
40.7376 39.102
65.8235 24.415
59.2116 24.550
30.6278 34.478
57.5818 7.140
59.9232 -23.801
34.1454 -4.509
49.8681 -14.809
15.859 -24.250
32.5294 -25.678
54.1573 8.330
47.6046 19.325
56.0324 10.639
58.105 -2.688
55.7906 -14.387
56.3122 -20.392
69.9332 4.913
65.1681 1.650
16.4328 -15.949
17.3452 -30.469
37.0103 -29.781
30.571 -24.018
39.4292 7.489
43.1158 3.045
40.7282 -1.026
54.4052 32.320
51.4239 40.588
57.5422 41.114
42.8472 52.497
57.773 27.178
39.9746 44.869
5.55814 25.372
42.054 -22.774
54.6717 -15.313
51.7022 29.692
33.2784 37.935
25.0845 36.376
32.3634 37.407
49.3164 15.197
60.3663 30.454
29.6777 17.717
44.3281 21.157
39.7042 20.868
42.9408 19.843
20.4549 -31.798
66.1405 -3.152
39.405 31.332
44.1777 37.822
44.5622 14.956
59.3741 -7.843
42.699 15.213
34.101 -30.405
54.015 -25.494
49.2664 -20.829
35.0531 -22.822
60.8963 0.827
49.4987 -10.672
55.4232 -24.626
59.085 -16.349
59.7119 -23.935
33.3118 -31.583
31.5035 -35.852
58.3815 27.208
34.5265 30.994
47.4061 13.791
22.2008 45.765
32.989 40.645
24.0275 50.796
22.7611 38.626
61.517 7.541
60.804 1.593
62.2079 -4.198
30.5887 -19.516
32.2317 -24.220
42.1619 -20.922
53.0349 28.428
61.4312 29.342
64.6355 14.628
39.4468 30.264
52.6471 20.833
17.4657 47.281
38.2879 32.368
45.6389 -14.482
41.0675 -16.092
37.7903 -25.796
26.9734 -4.741
49.0547 26.855
60.3261 20.723
33.0109 34.494
36.1116 37.972
64.4989 29.013
55.5521 25.745
48.414 20.285
52.8016 25.611
42.6272 15.470
55.5257 13.595
40.0077 21.314
56.6369 -12.975
58.5565 -0.098
52.5877 -14.072
33.7671 -29.477
64.9267 -15.986
57.0171 30.586
53.1688 32.823
59.0756 -6.001
66.8928 9.941
64.3896 -8.459
55.7784 -30.638
61.4957 -24.914
36.1968 -25.693
35.3878 -18.122
36.6465 -23.358
40.942 -29.018
49.7587 -5.682
41.9944 -28.510
59.1983 -4.949
60.9072 -10.137
54.8307 30.331
37.1759 32.769
42.6348 17.383
57.2668 -8.607
69.9151 -11.490
61.0297 6.379
49.1831 -2.985
50.5494 -19.243
53.1078 -25.499
62.4092 3.423
55.4966 -9.477
64.6986 -11.455
34.1447 9.158
52.9183 -7.233
40.097 -29.618
54.317 -8.705
68.4138 11.573
53.5645 -7.513
32.9165 45.968
53.7942 24.885
47.0727 34.558
31.4576 32.637
42.0026 10.287
46.3961 -21.524
31.568 -11.052
61.5899 27.325
34.8384 46.297
39.3137 26.699
55.5569 2.765
64.3322 4.767
28.2206 41.657
44.3 3.966
66.4692 -3.247
51.7903 20.233
37.9637 42.497
56.2148 26.212
38.6037 27.115
30.2829 25.514
28.425 41.763
22.6873 34.530
56.793 18.612
68.8345 16.831
56.4485 -9.713
57.091 -20.561
73.8004 3.773
55.2437 -20.491
34.629 -16.819
62.0338 -22.901
64.8796 -17.034
53.2109 17.839
63.7406 5.090
61.68 31.967
53.209 27.046
39.3353 44.046
40.3166 26.182
22.402 51.169
58.2543 40.157
15.2099 41.072
63.9999 -2.729
56.5732 -5.052
46.1808 38.973
43.4111 31.077
54.2517 30.392
46.2745 39.738
30.3426 8.865
56.5195 5.909
38.6282 29.208
23.3213 -11.945
32.4693 -1.327
46.7508 15.321
56.7002 34.247
36.5753 47.554
63.5297 30.478
45.7396 34.324
21.6825 29.323
56.6235 32.211
60.7543 -10.676
30.9216 -10.235
53.3732 4.734
56.1355 13.897
45.0571 15.486
45.5432 -24.819
60.0742 -10.358
54.8486 11.733
54.0806 13.187
23.2379 32.513
40.6981 41.409
29.4952 29.494
53.5512 36.366
59.5318 18.907
53.324 32.556
63.3908 16.390
50.9326 17.673
34.65 33.006
35.5043 43.476
52.192 25.552
52.5343 22.136
43.7168 -12.983
44.8739 6.927
48.3917 -0.437
41.1442 -33.258
38.9251 -34.370
62.026 -7.857
47.6237 -5.353
51.4609 -28.677
43.4221 -25.518
64.2876 -7.622
58.7051 2.401
47.1266 6.434
52.5073 30.944
55.3243 35.392
54.0751 28.762
46.9871 49.787
58.1361 0.414
47.5895 -23.452
32.6966 -19.486
37.0067 -18.020
32.2712 -22.377
39.0787 13.042
59.5795 9.615
62.571 -6.460
73.8559 -8.679
59.7867 1.544
61.6511 -10.702
56.4815 6.777
70.7691 10.731
53.3114 33.782
76.2211 5.532
62.5115 -15.855
44.6831 0.137
40.9568 -13.083
39.5776 -18.901
66.5292 -5.983
41.3451 -38.208
49.698 -21.048
52.6505 -20.076
61.3312 -17.792
60.0886 -4.332
49.5516 20.274
59.525 35.432
61.4609 33.933
52.8387 45.354
61.093 27.034
56.7293 19.738
47.3707 -4.818
32.9129 -24.931
52.7349 -9.924
56.926 4.263
50.2119 40.518
37.8813 41.093
28.8166 34.368
40.3604 40.079
53.3922 31.933
42.4608 47.064
53.9628 36.385
55.0775 33.136
52.8052 20.515
27.7304 -29.032
61.5268 -1.747
61.6891 20.741
37.1107 -2.021
41.0267 -24.014
69.7745 -15.990
55.586 14.617
49.4552 -11.037
42.9657 3.159
37.6182 32.895
35.8365 50.180
67.472 27.362
54.0303 30.553
61.0931 27.364
70.163 15.466
70.0205 0.422
45.0291 29.193
52.1721 39.338
40.0611 18.521
53.1789 -23.280
53.9994 -10.121
56.0389 -11.224
38.5797 -30.804
52.0251 -10.082
52.9582 8.502
61.7929 34.139
59.131 21.988
64.3409 8.816
64.5461 -13.577
66.1182 -0.287
54.2104 7.156
48.3976 -28.161
39.1798 -29.979
43.7233 -17.727
51.6989 -15.899
47.6975 -27.842
60.63 13.546
43.3078 32.428
68.2342 1.984
70.9158 8.007
43.5546 -31.868
50.388 -25.622
40.5857 42.673
26.8744 42.996
32.731 44.799
48.8449 18.243
43.2081 20.348
46.7116 18.566
49.6997 14.051
51.571 16.246
56.7342 -15.117
66.3086 -5.058
46.4638 -22.275
62.9787 -3.893
42.4171 -1.575
45.5926 -16.756
54.0431 -13.281
35.7142 37.311
22.4362 49.318
34.6031 34.057
24.3666 43.396
25.4815 28.865
59.4049 23.831
24.6147 37.110
42.8078 -8.460
52.4056 3.012
41.6619 29.481
33.1432 33.295
44.9727 35.470
30.7813 19.604
47.1743 -0.362
53.2131 -13.600
58.4776 11.934
52.7497 -15.161
64.489 26.072
57.3788 20.032
57.7767 -1.159
43.4718 13.421
55.5004 -25.003
57.767 1.156
61.9007 0.626
48.6452 32.794
47.1062 35.400
59.7951 21.229
66.5236 28.737
59.8694 24.379
64.1517 28.187
43.4457 25.952
43.2683 30.335
32.7575 43.518
45.0345 43.465
54.8024 34.901
39.0954 39.318
61.4273 27.523
52.8374 23.737
48.2354 -13.393
49.0187 -34.329
55.808 -23.775
37.8322 -17.088
28.5303 -30.972
35.8989 -20.639
56.0065 2.480
37.3836 -19.737
54.1267 -12.210
66.6765 4.610
55.57 -6.186
58.1849 -13.405
73.237 4.087
61.1538 5.652
58.5575 -16.668
68.6468 -3.360
46.787 -16.751
69.7101 -0.569
47.7791 -14.173
56.5775 29.795
58.5921 12.922
45.7412 19.992
22.1196 35.018
23.8309 38.843
42.041 28.332
40.5115 24.054
37.8431 -19.059
58.269 0.246
42.4409 29.247
42.9944 39.483
61.2067 33.889
56.8818 26.360
50.0605 23.327
22.9721 35.987
56.5989 26.341
54.5981 21.423
43.8837 -10.183
44.5398 -28.180
41.9812 -5.518
53.8541 30.849
55.8512 29.194
50.5593 -14.092
42.5859 -8.858
55.6385 0.414
26.9261 31.978
18.92 36.242
31.2465 36.209
60.1471 19.444
52.0452 40.438
59.9131 30.254
44.6842 35.178
52.3538 29.734
42.8439 34.916
51.3303 34.307
63.1766 1.855
65.7301 -4.397
62.7661 -11.874
63.7072 -11.691
28.7371 -23.598
49.9876 -15.667
75.8283 5.216
55.7368 31.305
47.29 5.644
59.5603 -11.628
33.3048 -20.320
44.228 -26.697
62.0433 -15.976
49.789 -18.034
48.6483 -22.636
42.1912 -2.021
38.2868 -15.957
35.5471 -33.184
42.1712 -18.354
52.2924 7.270
56.2216 41.037
56.1823 35.108
47.221 39.850
29.6396 28.185
47.7308 35.925
40.1117 44.515
47.8012 35.666
62.8197 15.270
43.3014 41.634
56.4264 30.915
62.9665 16.145
49.481 22.122
51.223 8.123
35.7952 -33.339
33.4999 -34.349
49.8159 -17.200
34.7335 -30.256
49.8614 -22.446
40.7726 -33.735
52.659 -28.808
48.6052 20.200
60.6385 -1.547
34.1923 -6.514
42.2102 26.052
44.9785 35.570
51.9114 26.644
23.8149 -24.699
63.6373 -7.732
61.9481 9.476
52.134 -21.699
55.7428 -29.107
74.6947 0.279
56.2332 -8.833
62.671 12.297
46.4069 26.125
51.3589 20.174
50.6123 -7.510
68.2351 3.107
44.1212 47.916
26.7529 48.976
34.9828 34.223
44.1948 39.522
47.0166 6.735
44.6916 31.409
61.5482 36.060
61.8469 35.198
27.0384 53.919
57.6857 33.317
48.0723 29.859
43.4834 24.854
32.0516 15.688
64.7678 29.557
74.8646 5.955
49.3404 43.999
67.3719 15.096
69.5971 10.316
57.1566 -14.850
48.2244 -17.349
62.0831 -26.689
51.1156 -35.228
53.2313 -3.404
32.8351 -13.883
67.5615 -6.032
51.53 -9.981
63.8233 -5.540
61.344 -28.760
45.2665 12.012
57.7374 -21.228
40.7829 -35.695
44.4099 -7.597
42.8485 -20.946
48.4035 -32.386
31.3418 -20.077
60.1054 4.853
51.6374 -32.881
50.3139 11.626
37.7793 35.654
34.016 31.666
55.6744 4.153
31.8192 33.212
33.2526 44.253
64.0555 13.563
42.6017 27.766
18.009 33.217
52.8542 24.589
48.6372 35.219
48.2664 26.668
55.4069 17.932
43.5493 41.843
66.3926 17.339
47.9753 41.232
48.4015 14.671
50.4443 -0.981
45.4069 9.474
46.4715 14.432
40.4688 -16.720
51.417 12.539
47.2341 -24.187
63.3834 -7.927
44.7645 -4.845
57.727 14.899
31.2684 17.342
24.3025 50.800
21.3919 41.015
21.1774 51.979
51.1733 9.208
40.9803 -1.567
32.82 43.095
54.6774 4.757
60.5911 20.131
45.2671 8.978
65.7835 4.704
55.2613 38.074
64.7928 20.799
37.6205 45.778
44.5432 37.434
57.0848 16.685
52.4061 6.387
28.6673 -34.740
16.8241 -32.979
35.8027 -26.973
33.7632 -19.566
61.2051 -6.250
38.7644 28.812
45.7401 -25.197
53.0872 -17.801
41.23 -24.519
32.3284 -26.669
63.0198 -0.942
50.8713 -19.007
45.9857 28.383
56.2236 17.127
40.5577 -22.253
32.3547 -29.031
28.2337 -30.698
33.6823 -29.610
50.493 -22.546
31.0928 -25.895
48.4124 -29.605
53.8133 -35.174
37.0171 -30.812
41.4442 -28.800
11.6139 -25.976
43.6607 -26.837
30.8048 -37.106
39.0458 -23.391
68.3037 0.576
46.4198 -23.148
32.6072 -30.520
48.6362 -15.968
54.7144 -13.754
54.6213 -8.240
55.7448 -14.693
40.5532 -27.518
35.633 -10.789
34.9311 -23.380
63.374 -6.503
54.5508 31.890
8.82176 25.091
35.2718 44.274
66.2885 17.794
51.1515 19.488
57.4303 2.163
54.8521 -16.382
56.8098 -11.641
65.7421 1.298
35.7743 32.656
38.7195 41.241
30.6453 45.138
24.4834 24.775
35.5756 38.261
33.7085 -22.422
29.6923 -10.599
25.466 -29.971
60.7229 10.034
55.6695 -8.954
68.0281 -14.840
45.5485 -23.757
29.1704 -24.549
69.0715 -4.045
66.6308 14.641
62.9559 22.074
66.3177 24.827
57.8345 11.635
39.7979 -12.219
43.0991 -14.436
54.4176 -10.658
58.9454 -16.346
69.8977 -4.598
69.2628 2.020
35.7327 40.569
47.2289 39.749
27.8798 26.649
60.8504 8.442
64.44 -4.576
58.7712 -21.895
57.9657 -12.783
24.5742 -30.119
27.3807 -29.839
48.5772 -10.283
50.5969 3.772
56.4066 -21.960
33.7424 -1.552
31.1252 -10.689
28.3624 7.140
49.2702 33.916
48.4233 25.703
45.664 46.996
36.7039 40.303
63.2265 28.730
72.7465 7.907
66.3233 -7.441
59.1257 -9.797
50.0493 -27.646
58.0938 -18.144
59.8143 -3.291
56.837 2.772
27.5438 -35.527
50.4287 -14.302
39.1866 -24.545
47.5609 -22.467
30.4769 -18.916
31.246 -30.746
50.3527 -7.178
41.3253 -13.511
33.4928 -25.098
64.8224 -15.206
62.0108 -14.885
68.7755 -14.819
62.0155 -7.120
65.2765 27.375
57.0984 30.680
45.2977 30.291
21.7915 42.831
25.5304 44.271
5.89413 35.781
41.6518 -28.091
71.3216 -2.173
57.8547 -7.129
39.7901 15.356
64.7426 -8.089
39.2241 24.109
58.7095 12.339
52.2231 14.880
44.3989 33.669
63.9595 -4.605
64.612 1.238
38.8713 -33.351
22.4007 -16.930
30.7609 -34.976
53.4299 7.627
55.7541 -29.242
63.4634 20.693
35.6586 35.988
70.7004 19.279
37.4555 -14.897
50.9318 -2.131
38.0469 30.633
44.2811 46.530
42.3583 36.754
64.6271 26.991
55.7041 40.071
28.9295 45.910
32.3363 35.821
67.8335 16.322
56.1878 -9.161
32.5121 -21.884
29.0401 -23.328
27.4 9.083
47.6743 -22.927
60.3321 -14.936
61.3321 -20.090
54.4329 -18.129
58.9094 -17.965
47.731 -22.591
54.4433 -20.952
54.8205 1.908
53.4146 -30.675
46.5622 -25.341
52.8739 -9.340
50.7471 -23.749
65.3494 -10.523
48.4283 8.754
62.399 -2.269
37.6338 49.701
53.3604 31.914
74.3795 -1.606
27.526 38.056
46.1514 20.151
32.3064 -17.434
49.502 6.394
55.8549 39.976
58.1789 7.707
25.0326 -21.999
46.8048 -16.443
27.019 -25.973
65.6766 -16.604
41.864 -33.958
42.5437 -10.205
35.4237 -8.532
37.0451 -4.301
40.0595 -10.267
52.3771 -12.160
56.6605 -10.576
61.9537 12.986
62.7737 26.282
41.5751 40.781
66.1429 15.036
48.6619 29.962
46.1697 -14.265
41.6532 11.541
50.2069 16.512
51.1669 41.722
53.1635 36.966
64.0594 13.694
66.9864 16.122
46.7287 29.197
39.2018 23.323
36.8214 47.603
62.2975 34.286
55.4322 31.481
47.2137 19.866
49.4856 23.904
54.8915 17.917
55.7921 35.166
33.6259 40.548
19.8412 55.806
66.4661 6.571
62.6711 -11.127
59.7236 -15.668
53.0173 -22.146
49.8434 -19.457
55.9288 -15.963
61.7446 -12.433
69.0318 -2.718
56.3496 -16.702
46.1686 -34.114
50.5872 -21.514
50.8094 0.239
46.9363 -12.875
70.19 13.649
45.5792 -6.715
55.2309 -12.650
42.5872 -7.480
62.3723 18.516
30.7454 30.532
50.6165 9.869
59.826 30.423
63.3635 29.442
48.7516 16.390
66.5913 12.461
62.5042 29.701
38.7091 35.417
61.615 -9.671
36.9614 -27.367
34.7217 -20.697
50.2034 11.346
66.0701 10.626
69.7759 19.510
71.3805 10.140
40.0882 41.064
50.3641 31.343
16.6671 34.929
44.265 48.329
31.4532 33.126
63.8127 1.172
64.5311 -5.813
47.4833 20.163
62.4434 29.139
29.8021 42.150
47.524 41.450
25.8548 38.570
49.7382 34.756
56.4514 10.555
49.8422 -13.094
71.0994 -8.632
67.4404 -10.595
58.754 -7.939
70.3686 24.186
41.235 36.860
46.2387 22.729
50.4315 29.006
41.5892 28.233
59.3179 6.340
74.7515 -4.956
55.26 -19.491
40.9153 41.897
56.4461 38.116
43.3899 41.118
57.7521 31.486
66.5824 -5.293
52.3616 27.324
43.3454 35.317
59.0014 -19.148
49.5702 -16.067
68.4358 -21.948
56.4368 -20.918
50.9168 -10.039
61.1304 -11.171
58.5011 -5.957
27.7601 -17.118
24.2222 -6.766
45.8997 -20.805
44.6998 -25.402
45.6027 -30.908
64.4544 10.192
51.4482 -33.719
43.2116 -27.138
37.4909 -28.699
48.0068 -20.906
73.9866 10.547
63.861 23.040
46.4175 10.896
44.104 13.686
49.7534 -24.953
30.9516 -17.700
47.9371 -23.331
47.5951 42.463
45.4229 12.977
34.766 45.544
37.756 53.091
49.4864 7.194
55.3874 11.819
38.3562 -6.022
48.0295 4.740
46.0883 2.069
55.0046 17.470
32.8931 -17.618
48.0196 -8.028
30.5524 31.218
17.0444 32.365
44.7767 32.817
46.5717 42.536
26.1846 41.397
46.8975 35.189
46.8972 3.089
60.3352 -9.377
52.7687 2.857
54.31 2.745
49.0011 28.706
37.9338 2.380
63.154 3.272
47.9633 -20.181
46.0622 -23.188
37.0392 -26.183
48.5903 4.767
59.4062 1.607
50.4517 -2.670
12.4201 19.115
45.3651 15.867
47.3441 33.221
45.8293 37.980
55.3387 -18.188
61.1205 12.291
44.7817 44.964
56.5197 27.588
62.1896 -1.329
50.0689 -21.873
36.7212 -35.322
42.0786 -27.347
36.9593 -32.897
64.0581 2.631
67.6777 -15.089
28.6483 -7.574
46.626 -29.004
49.8092 10.236
60.7771 10.007
63.341 2.298
58.3998 19.105
38.1815 31.450
31.6284 9.390
54.7915 7.234
45.2642 22.387
72.3459 22.771
63.5343 20.142
69.1042 10.140
45.7174 29.462
37.7928 -36.133
43.8248 -21.416
32.8932 -27.639
50.6336 -3.360
49.5257 -13.192
30.6659 -29.289
63.4045 6.934
53.1717 5.663
59.7203 16.214
35.005 6.347
52.9832 5.138
46.4169 -19.034
41.1257 -23.525
30.7045 -21.752
46.9083 -16.067
54.2134 26.741
58.7365 11.683
59.4735 -6.429
43.6778 15.270
51.0399 23.535
59.7317 27.159
42.4546 28.642
19.0087 42.603
24.0841 41.291
36.6167 49.826
54.3915 39.977
43.3026 32.038
58.151 24.181
62.8342 20.119
66.7343 6.787
51.0649 -20.672
46.8868 -4.834
56.5118 -16.938
51.1016 -19.487
55.1086 -14.632
46.0566 -19.098
46.5241 -15.762
36.4348 -3.778
57.0253 -15.296
55.5235 1.657
65.68 2.099
61.2541 3.129
50.3076 -26.816
23.7638 -28.908
30.9369 -29.070
64.9276 -14.217
60.6524 -3.966
59.9984 11.358
60.7346 -16.119
29.2254 -11.497
35.9041 -41.796
58.9199 -16.273
31.9264 -25.712
46.1501 -18.427
50.3727 -19.611
19.9439 -26.354
42.9526 -31.920
46.6819 -16.370
64.488 -10.754
68.2872 -0.461
43.9044 -32.051
34.5802 -28.745
44.1762 -9.444
49.3541 -17.252
54.5715 -15.003
44.2708 -20.365
43.2534 -21.598
53.8969 -12.946
58.6209 -15.801
35.7736 -31.480
53.6734 -4.504
47.1238 26.367
31.8651 50.908
38.8017 50.292
23.7969 29.340
29.8585 36.966
53.7242 6.911
30.6489 37.086
32.7871 36.849
55.0324 -2.177
56.055 8.093
56.9374 -16.784
38.6537 -20.973
56.9108 -24.030
53.559 -16.205
57.6757 1.130
58.1167 -4.605
62.8365 21.559
43.9624 -24.535
48.2362 8.304
45.1984 8.751
42.9027 5.332
60.1459 -8.316
34.3689 -36.593
53.8283 16.087
56.3119 -6.003
51.7738 22.509
60.075 12.146
71.0714 15.019
71.7476 8.861
76.2904 -3.769
59.9191 -19.238
56.9362 -25.661
60.4223 -15.214
59.2205 -6.700
60.575 -23.688
51.9723 13.620
58.955 21.164
39.1211 32.469
58.5925 38.059
36.7441 40.476
41.2265 19.242
48.8526 13.539
51.3093 32.184
37.1242 33.040
57.2759 0.651
69.0428 5.616
29.9691 -19.594
49.8707 -7.187
34.2239 -7.621
53.32 -6.646
56.8071 28.543
35.9755 -23.278
41.2805 -19.396
40.7464 -36.872
39.7547 -32.360
61.5502 -6.787
41.695 -22.682
50.1999 12.078
49.6409 2.525
63.4682 11.401
32.9896 -38.261
36.3703 -26.741
70.977 -6.306
29.9751 -17.167
53.9577 -19.439
40.6169 -26.380
57.735 -26.246
54.59 -17.185
55.4798 14.678
32.3915 29.566
61.9169 25.839
51.9946 41.247
45.0921 13.877
62.7625 -2.972
55.7258 19.883
58.2093 0.241
45.4305 -18.563
68.0836 -0.864
50.3477 16.095
54.5136 33.971
46.4293 11.556
70.5665 4.626
62.547 17.639
68.6165 -18.707
61.3036 -21.157
50.672 -10.934
62.0433 0.807
47.1892 29.584
51.3595 -1.775
39.5911 -20.069
54.6908 -9.192
50.9829 -27.961
27.3999 -36.689
27.0133 -28.146
40.5522 -29.279
59.8569 10.436
47.3086 -14.220
54.1059 17.424
58.1542 -0.412
48.3999 -10.081
42.6721 -21.173
39.4827 33.046
21.9823 47.689
47.4501 42.127
55.9097 31.512
43.9948 33.338
46.2897 14.171
47.9364 16.975
30.8755 46.573
67.7425 11.726
57.2152 35.425
60.3957 -18.401
55.7584 -18.142
47.0734 -34.543
57.4733 -15.885
54.6467 -16.607
55.9594 6.888
51.8639 -23.084
18.3949 -28.279
53.6641 -21.880
58.6892 -32.222
47.6464 -22.586
37.9267 -30.919
50.3712 -26.369
54.1688 2.644
32.2578 23.273
66.8957 10.296
68.9405 17.935
65.5372 21.092
58.2654 18.009
7.49889 50.415
55.0864 40.110
50.2041 43.384
30.1009 34.065
26.1636 45.348
29.7848 42.882
63.4573 22.687
64.1482 20.349
33.2916 42.445
61.4879 29.947
31.5877 48.073
46.7408 19.107
32.4737 6.514
50.4149 42.572
21.25 41.279
33.358 32.826
47.9095 35.145
68.7631 17.094
53.5494 10.385
60.1356 6.816
65.7914 -12.832
58.1412 10.430
41.02 -19.818
40.496 -22.476
40.2051 -35.746
25.7031 -35.125
32.5506 -19.155
48.9418 21.328
43.0383 -15.016
61.5836 2.032
58.9692 -5.751
42.8798 -23.368
44.6596 -27.438
36.8287 -26.433
64.0928 0.401
62.9736 7.765
50.1701 -1.472
62.8393 20.595
57.9196 0.932
14.6947 34.947
31.5084 35.458
64.4485 24.176
49.4066 29.107
53.5489 6.333
44.8381 -2.613
60.6536 13.819
53.67 41.002
16.1393 24.867
64.5875 -21.377
42.2058 -15.540
51.5206 -9.392
38.0533 -12.606
51.1464 -10.912
61.5349 -12.299
64.6334 -9.239
73.2002 10.725
57.0856 40.598
61.892 34.315
23.8069 37.817
20.4991 17.448
49.7755 31.321
28.8051 41.207
59.5753 27.268
31.5665 32.765
73.1308 12.782
62.0557 17.501
34.0167 8.289
63.456 16.192
47.0059 -17.393
44.6001 -29.585
35.6549 -26.594
57.3444 -24.993
46.559 9.657
45.7821 38.206
53.8118 1.394
25.4293 46.378
35.9633 31.812
67.2509 16.259
39.0292 33.849
40.8395 35.697
62.9006 14.281
56.0593 13.128
61.4162 5.143
42.3455 11.793
42.8103 -8.872
49.4997 -9.329
60.3648 -17.138
50.1808 -31.746
63.8334 -11.548
37.9694 -19.207
49.0623 -19.296
56.1769 -31.474
40.0539 -28.741
41.9332 -30.778
15.1743 -25.585
30.5965 -27.374
32.7928 -14.582
30.2963 -38.514
42.2082 -28.844
40.7987 -22.591
54.3631 -28.311
56.0287 -19.164
37.7002 -23.809
44.4994 -31.440
37.8063 4.205
46.6825 -11.065
45.5472 -33.596
24.0926 -18.158
43.0706 28.410
52.9003 37.151
56.3504 23.542
45.1726 41.664
54.4534 41.323
57.4794 35.951
29.9396 46.635
41.1711 39.417
60.798 23.586
50.5578 36.000
37.4702 37.693
35.9516 48.436
36.5324 19.492
27.4258 41.383
23.7521 51.802
33.2254 40.468
57.23 38.224
62.5514 -6.552
38.7639 -32.545
39.2381 1.812
43.4208 26.745
52.0672 -8.916
58.4037 15.231
57.2714 22.839
67.6207 20.452
42.3079 47.481
43.2273 43.569
40.6538 36.024
41.4023 40.371
61.6431 20.704
66.8698 3.932
51.4825 -20.780
62.0885 -0.841
59.143 -9.254
62.8528 10.013
59.0144 -20.910
58.4718 -12.409
53.4476 28.776
49.5158 -8.420
61.3619 26.483
34.0148 -27.873
42.1013 -5.024
61.3679 10.447
64.7038 12.018
66.015 -0.235
51.8254 41.976
28.3573 44.661
36.6384 47.325
60.3607 29.968
63.7548 12.900
36.4755 35.309
30.7947 45.218
48.3551 44.416
39.8231 32.584
43.2666 31.518
44.5353 25.541
60.9132 27.755
63.5841 -11.030
46.327 5.587
68.3417 -10.455
47.5893 -4.038
69.7219 24.283
42.0756 40.449
57.1791 19.309
43.5123 -27.038
45.162 7.873
28.3713 -11.343
32.9082 0.763
23.7067 -21.456
44.0134 13.542
46.3434 1.406
52.6163 -12.633
62.0681 6.279
59.475 -17.370
57.6003 -0.386
44.312 -14.716
68.1783 19.709
40.7704 25.566
41.3526 36.583
48.458 15.832
53.4317 20.052
61.2691 34.508
51.8344 16.167
33.4322 17.733
49.3876 11.774
60.1838 2.450
54.1772 -20.019
59.8368 2.121
29.5383 -10.677
46.4507 -10.026
54.3622 20.724
49.4632 37.748
64.3228 22.884
57.419 -4.332
51.5177 21.475
61.3547 -17.806
66.6852 -19.293
43.2132 -24.205
49.33 -32.593
36.3997 0.352
40.7406 -21.272
44.941 -28.695
55.4866 10.485
50.2003 -3.898
52.3271 0.973
37.4545 -20.324
64.6464 -21.459
67.2493 -20.156
41.0359 -32.484
51.883 2.302
44.9074 25.076
27.7617 47.912
59.0543 32.037
51.2609 30.997
39.4667 37.370
54.3257 41.285
61.3634 24.307
44.1936 40.398
38.0548 9.819
18.2862 20.406
25.3977 29.868
65.7463 15.711
69.4721 13.950
26.2992 31.732
41.9185 4.441
61.2218 -7.833
43.7617 2.232
59.9182 10.303
43.201 -14.706
58.7188 -16.408
38.986 -35.047
42.2732 -26.823
62.1865 11.323
34.2398 -29.293
42.4695 -22.465
59.0405 8.681
44.5262 35.030
31.4917 43.128
47.8944 18.070
41.0836 -2.815
55.5524 -10.410
35.5504 -28.737
58.8815 6.068
17.4747 27.660
29.2654 52.124
23.0297 37.073
24.4909 34.143
33.539 51.230
32.629 42.310
62.205 20.515
56.7066 -10.697
54.6349 -18.358
52.3477 -16.921
48.4623 37.148
67.4612 10.759
53.3949 2.639
42.7696 -27.601
34.3458 -37.192
47.7376 -21.320
46.8696 -0.397
43.0854 -7.318
46.177 29.177
39.729 -3.501
56.7578 19.025
39.9086 24.079
47.1495 26.264
42.5851 -11.113
70.8806 14.575
73.8984 3.210
51.5744 22.228
47.483 29.770
33.5568 31.369
33.3333 -13.956
56.0751 -9.432
49.1557 25.383
69.318 26.507
40.6445 -28.176
24.0376 -22.859
58.4157 -23.542
61.7956 -21.013
32.6004 4.766
54.9401 3.444
37.5423 5.974
51.269 14.990
58.6665 5.040
58.7205 -16.433
57.7307 9.162
46.0436 26.612
63.6859 -4.789
62.746 12.445
54.8194 17.881
39.8126 39.394
67.2021 23.078
50.9016 17.511
46.3492 39.236
66.8403 26.454
44.8798 34.398
59.1694 19.054
48.4671 -3.586
37.1776 12.906
64.217 10.933
29.7519 31.880
66.3075 20.976
51.7564 -14.419
42.5145 -26.917
50.7835 -15.229
68.4321 1.124
46.5114 -22.970
27.237 -30.767
34.1297 -31.572
26.8575 -33.105
42.622 -13.989
44.7889 -21.288
41.0105 -23.070
51.365 -33.292
57.828 17.883
51.3444 4.229
55.2286 20.569
66.2841 25.609
63.1538 -7.237
65.2656 -7.320
68.2453 -15.262
51.117 -27.093
23.2828 -28.204
46.4107 -26.470
43.0039 -25.009
55.9267 26.026
27.7745 38.590
59.643 39.658
56.9531 17.025
65.141 15.340
48.5917 5.485
64.5515 14.940
66.1744 -4.159
45.0459 -3.164
75.3788 1.266
46.5312 36.625
41.7283 29.731
55.3655 24.463
60.5224 26.440
55.773 26.644
50.5485 32.280
53.2648 46.624
19.6342 34.812
49.8975 26.933
50.632 40.206
20.4611 38.865
18.4342 29.206
24.1746 22.531
47.399 42.368
50.4046 43.711
34.7306 43.913
50.3524 33.662
24.138 41.919
51.0525 21.096
55.5775 34.333
38.6389 45.193
38.2939 40.124
66.2319 9.551
60.364 25.147
18.1923 49.432
44.1778 23.448
42.7828 22.597
49.6413 12.738
46.9053 41.190
27.9244 35.234
48.0244 35.400
62.4512 -1.252
61.567 -10.976
65.8102 18.876
53.7202 12.671
42.112 34.722
22.6255 40.430
35.2752 39.440
44.8582 42.237
56.8394 29.270
40.4394 47.637
52.9969 42.758
22.8289 32.867
34.0124 50.497
67.1188 24.044
44.247 -33.129
61.831 16.343
44.9308 25.003
61.5283 21.312
38.4552 42.819
41.1088 13.980
55.9677 -5.992
41.3324 -7.907
45.8639 29.346
33.0149 45.326
50.443 29.030
53.0028 34.696
71.4179 0.358
48.3489 37.492
32.2993 16.056
30.822 41.544
51.1191 22.690
50.1813 18.378
44.6175 -4.812
60.3731 -17.773
58.6472 -12.054
61.3811 -5.652
39.6649 -30.751
55.9484 6.898
42.4898 8.814
56.8009 1.159
45.7579 -29.028
28.6459 -25.150
27.3057 -27.196
58.7727 -18.353
57.4435 4.609
48.3817 -21.716
59.9915 -21.035
57.0692 4.687
67.4832 13.052
67.8382 -4.965
50.6706 -28.103
38.9228 -18.554
63.6678 -0.368
63.1481 -5.835
34.8615 -2.362
48.4697 -9.423
48.7232 7.764
43.1809 38.628
54.1489 15.571
49.6051 -21.355
53.4123 -4.604
55.1967 4.304
48.0372 -23.375
40.0193 -20.124
56.136 5.008
53.6727 -17.991
70.0012 -12.005
64.7607 8.259
46.6697 -0.933
45.2572 -12.197
33.9256 26.759
62.9937 28.133
67.0415 25.182
52.4417 34.717
59.9705 21.977
52.6021 10.867
36.4737 13.755
44.1768 31.715
52.7117 36.117
63.8967 -6.947
52.5446 -9.805
43.178 -7.877
66.403 -7.270
52.9231 -20.565
57.9557 8.077
46.2605 41.407
29.4028 50.656
40.7213 22.168
49.6027 -5.094
53.8665 -21.821
44.4363 12.969
33.4469 34.959
62.9247 19.836
63.0445 -7.964
42.6754 -39.041
57.7112 -31.411
37.9094 -17.007
49.1401 -19.298
60.3274 -20.982
74.1933 0.240
54.7226 29.109
56.8654 15.256
53.3359 7.005
47.585 0.594
59.8856 26.650
36.4868 37.669
51.0044 19.983
36.6458 39.371
47.5499 43.618
46.5014 41.346
50.3936 -16.251
46.168 -21.848
44.1442 11.491
60.2966 5.705
40.9294 -29.788
26.7007 -25.756
42.5428 -27.801
42.3026 -8.322
31.2924 26.903
57.9786 26.162
20.4448 42.528
39.0755 46.957
53.6297 0.669
53.4886 22.305
73.3141 12.044
53.2877 4.606
39.2972 28.557
50.7283 5.105
54.6955 16.180
48.737 23.373
43.691 39.913
68.0272 21.489
54.5704 -15.689
60.6879 24.525
59.5064 14.145
37.0093 29.688
48.2106 21.901
46.1577 -2.527
66.7308 1.130
57.9899 -9.949
61.2324 11.038
45.2656 28.679
57.9862 35.339
28.8038 48.390
24.6641 48.060
44.4411 41.338
31.674 40.322
43.2316 43.287
61.0854 36.246
41.4296 41.243
42.5252 25.789
53.1127 36.591
54.4188 14.398
45.6957 1.528
64.7637 8.427
5.68124 31.337
45.4448 -25.122
33.1876 -37.312
44.8469 2.240
53.5634 -1.762
56.7687 3.603
48.1765 -9.897
54.9399 6.762
33.7222 -27.626
56.3348 -13.461
52.4617 -29.479
54.5909 -26.900
53.0332 -14.313
50.2384 -0.626
64.6137 19.618
59.4928 24.497
69.0021 20.814
57.0996 8.912
50.4847 35.155
36.711 39.833
49.9477 41.326
29.0364 39.649
22.5195 39.737
42.0259 27.508
47.1125 -9.150
68.9012 5.497
66.7804 -12.105
39.3878 -25.357
57.669 -10.549
41.7934 -38.824
44.5193 -30.298
29.8447 -23.096
44.7378 -15.192
37.5951 23.972
50.1918 -7.136
52.759 7.811
40.7152 -20.603
44.1934 9.711
63.2088 6.011
40.5132 -17.072
35.1541 -27.584
58.7984 -5.039
26.9358 -15.553
44.7287 22.963
37.8602 34.691
61.3456 20.632
76.239 3.726
52.1438 31.711
48.3417 18.135
57.8919 39.313
46.9915 29.771
59.1809 28.435
42.3209 25.754
58.2826 -16.126
59.1283 -22.069
52.789 12.384
59.1178 -19.826
67.8157 -14.230
55.2839 13.924
61.1769 -9.361
42.0908 -29.634
35.1071 -30.190
68.6453 -9.277
63.7815 -15.736
42.5101 -18.052
56.6525 -21.662
59.7307 3.686
63.1358 -10.595
50.9252 45.045
39.0515 37.276
71.2786 19.119
60.654 -9.445
45.1246 -13.557
21.7471 -23.407
38.5547 -34.500
53.3154 -24.802
42.0413 -27.973
61.3952 22.771
43.5287 27.673
20.5123 41.485
42.3483 34.139
72.568 2.825
44.9581 21.182
33.8536 -7.758
36.1577 -2.481
68.5922 15.046
55.549 -19.689
51.5173 0.969
58.0259 0.372
38.1637 17.559
55.8646 31.005
43.68 -16.557
43.5172 -17.048
38.5709 -12.049
60.3061 -17.570
37.7993 -16.577
45.8103 -29.232
47.0872 -23.842
52.865 -3.220
52.5696 -19.542
49.5327 -22.308
58.0146 -12.467
38.9125 -21.383
40.5849 -8.692
42.3074 -15.921
56.9445 -6.845
59.3752 -11.228
60.7907 16.950
39.5342 39.181
45.2044 17.723
40.5729 -11.044
29.7061 -30.341
58.809 -12.032
49.3694 7.858
42.51 -11.634
47.4752 25.466
41.3217 13.395
63.7795 20.501
55.5506 23.067
35.2508 15.634
57.371 -11.181
40.6592 14.896
30.577 38.659
61.1067 32.684
61.7204 30.484
56.6189 18.350
49.3646 12.737
48.3441 -9.836
35.1655 29.377
27.8912 49.379
56.8436 26.691
50.4583 32.156
40.9545 31.978
53.6797 13.265
52.5419 -10.192
37.8896 -23.936
54.3182 -28.270
29.272 -32.878
50.6684 -9.388
61.86 10.615
63.2568 17.577
58.0515 15.203
65.7582 34.262
44.3093 37.488
24.2438 29.996
16.0828 44.986
61.215 0.034
53.767 -16.776
32.4248 -36.990
57.5351 -2.709
60.1171 3.282
47.0548 -14.119
50.4003 41.508
58.8946 13.963
61.5896 -21.465
43.3835 -8.194
58.7829 31.231
44.0133 39.292
43.627 26.530
70.38 -1.904
61.8822 -1.893
48.297 -9.091
60.605 -2.128
41.8328 -13.171
47.2887 -19.218
16.0162 -26.439
19.1722 -22.181
57.3127 -21.511
53.1624 -7.193
42.7197 20.679
35.9376 29.371
49.6193 -3.118
57.1077 -19.677
56.7078 -20.124
72.2347 1.764
48.6858 -30.255
61.8049 -1.841
49.2396 -0.035
32.7224 4.912
44.5123 13.595
34.5962 29.811
31.2066 39.614
62.7304 13.869
53.6743 35.777
49.4302 36.684
55.8826 1.542
46.4059 -20.323
54.3835 5.056
53.2848 21.688
18.0574 40.344
41.9334 48.499
52.3929 -1.191
40.3472 -31.460
40.851 -20.787
43.9898 -13.445
47.5694 -33.671
16.8459 -27.194
25.4123 -36.957
30.7086 -27.707
46.516 1.804
56.969 -8.704
52.1733 19.945
70.6778 26.150
68.7056 23.116
42.6001 39.079
32.0698 42.646
14.6103 49.698
18.1195 43.859
23.4685 48.406
36.7958 29.923
18.7075 38.177
43.8712 36.992
62.8983 -5.596
28.602 42.907
43.7534 44.816
33.1665 29.376
54.4407 -14.165
59.4758 -9.873
49.8755 -5.471
42.3886 -33.214
55.4772 -18.225
47.8488 -21.280
51.2204 -26.553
44.4673 -27.463
70.1439 -1.905
64.4781 -3.860
52.4259 -18.438
59.7669 8.978
36.7601 19.690
42.85 27.325
54.0783 -11.133
66.3339 -10.953
65.1351 18.922
63.989 -1.404
41.5528 43.209
48.5545 43.045
53.0272 10.439
37.9951 -27.521
29.5968 -9.265
47.5308 -1.155
69.3512 29.619
65.7492 -14.462
66.4864 -3.624
32.7206 8.737
57.4868 28.840
56.9613 21.488
27.8481 33.752
66.3465 18.710
51.2699 -18.479
51.7435 -15.918
57.9675 1.267
74.2199 -7.087
63.513 25.090
54.0742 32.466
35.2403 30.128
39.9574 45.461
23.7581 40.032
39.0389 33.976
33.9217 35.819
19.163 36.448
24.8636 36.086
32.0205 36.471
5.55638 30.214
38.0962 29.413
34.3385 31.549
32.6535 13.981
43.5619 25.754
47.6523 44.897
50.7289 28.422
35.1469 44.957
33.5998 42.973
54.2 33.114
11.6536 49.233
30.165 44.902
28.9076 46.209
28.2838 40.672
22.9254 43.340
40.858 45.333
41.8244 -8.498
41.197 -14.156
66.5731 -7.939
60.5065 9.172
53.3715 29.073
55.3372 39.703
37.9403 36.854
30.4832 43.094
69.4464 12.088
65.4354 -2.347
49.2803 -25.043
51.0477 -29.540
47.1435 -17.179
38.254 -28.087
50.7715 -13.466
46.1907 -10.975
53.1329 5.522
49.3512 -17.267
48.8586 -35.242
67.5433 -6.751
60.463 21.655
53.2115 36.438
41.6055 22.623
43.5594 46.367
49.0406 29.043
51.6136 22.608
29.6642 31.534
50.3504 2.248
40.1876 34.415
37.4932 49.510
55.6709 36.449
41.1281 35.076
25.6293 33.304
54.25 30.057
38.9721 46.784
54.4313 29.476
65.3346 23.567
38.2363 39.180
63.8594 29.102
64.5763 26.011
27.4599 41.010
59.1483 29.434
54.476 -1.877
40.3008 -29.528
50.1928 -20.571
60.9727 -11.530
45.4544 2.947
66.4379 -5.611
53.1943 32.512
37.7376 39.166
47.6608 21.880
56.7456 42.700
60.5698 -15.004
49.2959 -6.653
60.4878 25.991
66.4736 32.879
44.6545 21.237
53.6288 8.710
51.7255 27.179
54.3471 11.589
48.7695 30.081
58.35 24.869
61.7956 -12.144
50.4118 -3.912
46.5276 4.499
29.6344 8.789
24.6478 44.170
59.5489 31.634
54.1533 5.531
60.1428 -2.050
44.7743 -23.027
65.1856 -21.179
60.0957 -0.179
61.4933 -2.245
46.5386 7.577
59.1164 18.283
44.9529 6.122
57.5644 -12.814
35.8444 36.268
53.423 39.744
50.96 -9.326
51.2215 -16.989
69.9024 20.470
52.8583 30.689
45.6589 27.185
20.1867 34.613
48.6959 40.601
44.1919 23.812
41.9296 36.005
24.4922 37.583
40.4663 19.717
42.4039 35.480
32.9055 12.336
28.9244 12.720
38.8792 19.391
57.2579 29.158
61.005 17.591
37.5421 23.555
24.4548 36.273
50.247 34.119
60.7052 7.069
66.9997 -9.811
46.338 14.058
55.5198 3.123
33.9507 -21.292
34.1991 -35.425
50.4466 -7.705
60.347 -7.711
62.6842 -9.748
44.394 -33.199
59.4074 -19.970
39.0534 -23.737
54.0636 6.725
60.185 -9.155
62.7146 26.415
45.0396 7.242
41.9336 -18.965
53.0488 11.304
46.025 28.297
44.3875 38.247
39.9204 44.340
23.8102 38.742
63.222 25.949
61.6503 -2.478
61.8675 -12.928
49.0129 -10.002
35.031 18.560
62.9692 -1.021
47.0233 19.626
64.6831 25.871
33.3441 28.352
45.3979 41.812
47.4562 44.183
41.677 36.953
58.6929 9.451
51.6093 -26.757
42.6449 -43.267
62.3085 -6.281
44.492 -21.577
39.372 17.609
35.2022 23.209
38.3049 34.393
53.2881 36.827
54.9413 20.194
42.1231 -15.314
60.2763 -20.012
66.9883 -5.886
52.1582 25.545
33.617 34.787
63.5074 -1.944
60.5742 20.820
41.4015 32.751
31.2836 41.515
46.3415 1.979
53.4729 4.501
34.2473 47.507
43.2179 36.092
66.6484 6.789
58.9072 5.277
60.1804 -17.285
53.9972 -1.365
53.5348 9.025
43.753 -0.180
46.2228 9.532
45.3124 16.438
61.3665 -13.866
71.3702 20.627
36.3174 38.929
58.5339 26.021
51.3146 26.846
58.5093 26.279
42.4676 19.032
33.2573 35.255
37.3544 38.598
51.0929 27.080
66.6849 24.572
43.2997 35.703
47.1914 43.817
42.7625 39.227
61.2255 31.900
29.7796 43.831
62.5808 4.686
49.4035 -29.084
49.5322 -24.737
61.7833 1.508
59.2758 13.608
43.4907 0.550
56.8354 14.048
34.4803 25.550
41.1686 37.096
30.662 36.790
45.3084 42.666
58.3162 32.820
46.4761 16.587
35.7884 -21.618
57.1841 -11.048
63.5091 8.966
49.7127 39.773
33.9902 7.790
43.7512 22.090
26.0002 40.818
61.1226 33.094
28.1288 33.669
63.8528 36.102
53.3202 -16.577
42.7032 -25.282
40.2976 18.530
33.795 -0.856
32.6469 -17.296
67.1905 1.401
68.1367 17.783
68.9992 -16.048
69.4289 5.093
59.8689 19.773
49.4407 3.637
61.6933 13.789
36.2024 35.470
32.1577 43.880
45.3259 42.333
54.8655 4.528
57.3418 29.979
56.5018 40.883
69.4184 8.708
63.958 -12.418
60.5907 27.868
32.0713 -28.514
24.2193 -31.793
30.1081 -34.527
54.3839 -23.658
45.0825 -6.604
50.5292 -33.942
67.0379 5.130
55.4467 -2.179
38.8096 -29.473
28.7033 -41.465
33.6443 -32.791
28.3955 -16.009
55.305 -4.500
55.1773 -18.583
67.3943 -8.287
37.5015 39.222
33.5194 44.277
40.6116 39.910
29.6826 45.575
58.535 11.980
70.7041 -14.011
61.0408 -1.116
55.8764 7.370
47.0795 -3.080
42.3989 -11.344
30.9069 -34.455
45.8877 -21.360
43.5588 -17.098
47.7344 -15.723
48.5041 -13.815
67.894 -6.854
47.1601 -18.380
51.1068 -17.074
60.52 -0.104
55.8948 4.240
60.1946 21.564
54.8832 27.359
67.7152 -0.910
50.091 11.395
54.5844 -20.689
51.8783 -7.310
59.2791 -24.120
66.1721 -8.433
50.1583 -24.517
37.5247 -29.945
46.3653 -16.640
60.9208 13.246
35.3668 24.569
38.395 22.441
50.6157 18.730
45.4633 20.287
25.3495 43.613
52.6057 30.940
54.7508 43.464
73.2044 17.994
32.5843 -19.662
53.6775 32.702
49.9832 41.111
56.0721 12.298
54.4934 5.374
53.6955 18.373
33.48 39.325
51.8644 34.422
57.7354 -6.034
34.7026 -31.903
26.9676 -23.399
39.6902 -15.694
44.5946 -28.995
35.5428 -27.220
29.7193 -23.013
43.5659 31.862
37.8053 30.896
45.3697 40.724
37.2159 34.056
65.692 25.901
46.2355 23.111
55.5373 2.765
44.6719 -20.262
28.5539 -27.745
41.0805 -28.718
43.8718 -22.310
64.6273 19.356
47.8263 -9.372
37.4604 -2.937
32.1996 19.740
47.71 -4.829
52.5334 -26.160
41.4939 -19.441
22.1389 -27.800
46.8016 -4.003
50.6326 -17.218
53.1969 -13.039
58.1748 -7.024
61.485 -12.235
72.3492 -6.900
62.3777 -9.653
58.6024 -23.779
44.1576 -29.363
49.8046 -34.508
34.4344 -22.246
66.6634 -9.079
61.4766 3.985
64.6795 23.931
30.1352 -7.378
60.4691 7.479
38.3999 36.752
42.0962 26.299
34.8807 17.381
45.4443 37.510
44.3365 28.549
55.5434 -2.791
60.9757 6.809
30.0389 -36.212
38.832 -34.025
51.2306 -27.016
40.653 -22.179
35.5024 3.026
40.0366 -9.263
47.6588 -19.639
40.2256 -13.593
33.2537 5.019
42.2111 1.174
59.9379 -5.288
59.6154 16.381
73.9102 4.684
29.2329 -20.849
46.0516 -23.344
43.0032 -28.737
52.3539 -2.019
65.4855 32.459
53.4856 21.934
64.3349 24.523
57.5641 -5.759
48.5944 -9.585
67.8992 -0.215
54.2185 -6.998
25.7473 -25.332
32.1676 -18.417
48.6458 -24.493
64.5466 -15.582
73.3451 0.383
59.0691 3.424
50.1137 -23.705
40.2216 -23.235
26.0963 -38.445
61.3312 4.821
58.0786 -5.229
25.3706 -21.008
45.1499 16.623
45.2392 2.590
41.045 -14.871
41.1849 -13.032
66.2378 22.391
64.0432 -1.780
47.5067 17.807
29.7216 41.493
48.8474 37.468
53.4227 -9.053
39.1335 33.081
43.956 43.861
35.7873 40.766
35.6143 43.444
44.2985 27.349
35.3579 30.625
33.8815 46.508
28.7768 25.101
44.3845 27.118
56.3179 -8.770
35.0524 -21.902
54.8887 -14.673
38.3099 -15.626
37.7411 -11.949
28.0297 -13.581
53.6525 -21.254
65.483 6.214
54.7415 -26.901
56.1156 7.101
51.4223 25.804
55.6366 31.301
32.0478 40.496
56.9979 33.300
36.7293 28.066
59.7089 21.631
45.232 37.467
38.8433 28.615
36.1227 30.554
55.5028 36.040
70.2526 24.720
59.0067 28.877
52.0072 -13.576
58.5234 -8.633
54.7022 -8.771
16.7191 -23.321
49.142 -24.696
49.9942 -20.455
42.2119 42.941
44.8724 40.110
50.9295 39.648
56.2647 27.569
63.7307 14.639
49.0548 28.907
45.1198 32.324
24.8758 18.488
64.3293 8.232
59.862 4.199
58.9771 42.423
33.9922 39.244
23.7889 13.904
50.1918 15.618
43.5845 23.204
31.3355 -17.854
53.2708 13.414
51.5511 -9.220
62.8741 33.081
48.6064 37.758
45.3226 39.590
29.2607 42.891
44.5463 40.358
49.7177 33.159
41.3602 -9.733
61.606 -4.031
60.1297 -15.988
58.0849 33.028
20.1501 34.270
41.4905 40.186
39.6381 17.225
64.4575 12.986
52.9212 23.318
42.1869 12.198
55.9069 23.288
25.6742 28.235
16.7972 28.560
38.2911 47.897
31.1188 44.448
35.7554 48.572
45.0049 41.730
42.5506 36.841
30.8235 50.479
39.2914 36.212
48.3224 41.762
65.1144 22.608
69.934 9.891
62.0065 23.654
54.1226 35.189
60.4661 5.051
53.1043 -12.591
48.3935 41.782
69.6067 -7.475
62.1308 -5.530
46.716 22.290
68.271 11.325
47.7539 41.192
46.5379 21.862
47.6916 18.394
39.0931 27.837
42.8687 29.910
46.4766 29.095
50.079 21.653
28.0669 36.098
28.8376 30.269
25.4218 47.221
39.814 32.696
46.7201 16.670
46.7031 39.950
45.3974 48.209
36.8305 42.362
52.6785 26.801
57.0778 -15.269
51.3947 -14.708
44.701 2.010
48.4809 -3.178
53.0953 21.152
51.2076 29.211
46.1236 29.868
26.7771 -23.171
47.1088 -17.489
47.657 16.050
51.188 -26.444
70.1297 18.907
54.0684 38.396
54.6148 17.566
35.337 29.877
55.1277 30.090
35.3904 -0.229
54.6669 -15.016
54.1898 -6.067
52.7633 -2.104
46.6736 -15.684
63.9054 3.028
38.0844 36.277
39.2601 18.429
43.9726 23.738
60.6861 6.130
52.475 29.048
53.2691 38.832
62.3877 24.424
46.3563 14.076
47.7887 -13.503
39.6158 30.262
62.4508 10.906
74.2351 1.215
53.0871 -24.622
75.303 1.925
69.9974 11.215
63.402 -9.020
42.5253 -27.730
38.6894 -27.837
20.6061 -28.132
38.9863 -37.123
48.1905 -23.112
56.0881 15.276
40.5852 39.831
41.4039 39.649
47.0067 25.170
53.3731 26.670
61.7487 -15.582
63.8339 -3.957
53.389 -22.053
32.0311 -9.410
55.7516 -12.679
43.6654 -33.285
59.5302 -10.141
43.5574 -14.809
35.3577 34.875
5.97485 41.961
46.6784 -15.378
41.8968 -31.490
47.6955 -27.651
28.8749 -26.973
65.7479 21.188
64.409 27.006
62.7089 -1.417
43.3574 3.906
39.869 40.009
57.7223 21.085
52.4575 34.299
56.5672 32.879
42.56 -22.153
56.2373 36.712
52.7242 7.571
43.3917 -9.803
31.817 -32.551
47.2009 -11.402
53.3944 -16.877
67.9283 -1.552
58.6607 -10.751
61.757 22.940
62.1361 18.172
35.3291 28.036
39.5366 -4.995
41.5402 -22.894
58.561 28.947
50.5805 39.654
34.5476 45.831
22.8355 47.965
38.8352 32.625
27.2128 32.791
59.7735 16.743
35.405 27.061
43.5181 35.898
53.641 18.629
41.4551 14.480
52.908 34.332
18.4729 48.490
39.0759 30.596
42.1991 -24.293
48.2624 -32.176
32.9732 -28.451
55.2243 -28.168
54.2401 -5.220
43.9725 26.319
32.4113 41.532
33.2835 19.024
46.0469 18.915
55.7485 9.504
46.6612 41.732
35.1705 36.610
65.7816 30.499
56.2399 17.053
66.5316 9.466
67.6829 17.774
50.9841 34.161
37.7486 34.992
44.1421 36.566
33.73 36.248
44.2021 31.840
48.6233 17.956
52.656 25.447
67.2806 -18.494
51.9721 -12.972
46.9519 -3.918
43.3554 -2.942
65.4377 -7.012
56.2461 -5.098
39.8831 0.981
43.8957 35.246
66.1932 28.318
44.1621 31.037
47.4955 8.554
49.3615 -11.933
60.1764 17.919
50.3012 -20.808
67.5661 -14.487
57.1527 -12.046
32.3297 -28.759
40.1792 -12.115
67.8132 -8.872
68.4281 4.720
40.9252 42.560
43.0363 30.253
61.0651 30.028
66.4424 17.484
54.1449 -10.094
32.24 -29.331
49.3285 -12.766
50.1004 15.604
53.5369 -16.432
49.2222 1.771
58.056 13.857
62.0665 15.467
45.1125 18.394
64.5394 19.023
57.5362 -0.056
53.0873 27.645
44.394 -9.160
54.8827 20.193
20.5674 40.760
11.4626 38.348
5.30154 42.187
48.8646 5.140
67.2407 -8.527
44.5182 -19.111
48.9093 1.066
39.1507 33.025
62.9113 1.219
64.0306 7.604
53.3711 31.468
30.564 22.139
60.5252 24.475
72.6663 17.459
47.8488 40.676
52.1334 34.740
53.3594 22.992
44.5421 -8.677
32.6577 -18.666
53.3599 -14.386
64.3096 -7.745
51.4282 -21.670
53.0619 11.796
60.7669 14.091
51.2523 -9.989
56.2759 -10.999
42.1704 0.919
36.8392 5.175
44.128 29.162
51.061 23.987
34.1646 31.302
45.1854 36.161
52.9959 12.645
58.134 37.230
39.1115 42.264
15.3719 37.943
52.5168 41.978
28.3692 30.605
29.8823 41.004
44.945 41.837
36.189 24.730
37.3225 41.641
52.0774 15.134
46.8235 34.759
62.1033 8.898
64.8364 3.948
68.0552 3.289
25.867 41.344
28.6247 40.034
56.1157 0.894
25.0806 -34.190
46.6933 11.601
46.1999 1.017
55.0136 23.231
53.2452 8.512
69.593 13.450
32.6033 39.148
15.1539 46.810
20.783 44.517
31.2886 50.644
47.8031 19.665
55.6897 36.215
51.7513 -9.265
46.8082 -35.651
18.279 -19.613
47.2172 -18.572
38.0069 -31.663
54.0838 -5.134
37.0813 -34.758
38.1507 -10.022
42.5294 -23.177
41.5865 -27.082
54.893 4.050
57.2176 30.891
42.0015 28.265
67.4574 15.417
39.8584 -7.293
26.5171 33.520
45.0978 41.855
50.9094 38.694
35.5214 39.236
49.8843 34.751
48.8357 37.059
54.4824 31.671
61.2539 2.373
58.0841 -15.803
41.4596 6.536
58.4454 -3.269
61.3003 24.982
64.0966 18.808
57.0068 -9.535
57.9304 3.306
49.0533 -28.340
61.6661 1.258
47.6625 -24.508
52.0946 -4.971
54.9934 -7.603
71.9786 14.977
50.657 30.914
52.4195 26.311
38.8185 43.201
20.7884 42.385
5.84527 35.989
36.9914 39.879
55.2445 37.130
54.2254 35.020
58.602 1.241
52.1828 -0.389
45.1348 3.796
54.8123 -4.939
46.2193 -28.687
58.2496 -3.657
62.3854 1.480
59.0501 -14.596
18.7918 37.344
51.9031 24.799
47.6938 6.042
44.3824 38.092
48.4529 51.085
53.9624 7.814
46.2802 29.303
26.6693 19.647
56.8722 -18.463
56.0199 13.566
49.9279 3.021
50.3429 -9.226
49.6395 -15.608
55.1835 -16.280
44.4456 32.431
51.8698 14.453
50.8231 25.366
53.4464 15.526
63.9979 -7.374
66.9062 3.335
58.2659 19.038
63.5784 26.161
63.1347 4.712
41.2088 29.594
37.6796 42.516
45.1331 44.556
48.7782 34.798
36.3927 28.286
43.7994 22.138
46.9758 24.438
46.5098 34.526
51.7168 8.292
52.696 32.700
49.0491 16.058
47.5709 -21.689
38.0077 -18.157
53.1297 -31.225
59.4699 4.858
60.6281 16.447
52.7881 34.292
46.0826 24.464
52.4048 29.962
48.1906 26.484
67.1704 -0.471
55.8472 38.115
65.4886 32.738
39.29 38.534
48.5826 32.294
53.3324 17.828
32.3683 42.972
50.0149 35.615
56.5457 22.121
69.148 26.036
56.0318 29.664
23.6194 6.112
48.8376 16.023
33.7984 4.177
58.1857 -20.795
45.0584 -22.984
66.7073 -11.305
64.3833 -4.048
34.8074 -18.374
43.6755 -22.147
62.1621 -4.070
56.7877 32.807
53.6283 28.949
53.5072 9.826
42.9796 18.041
50.3732 18.729
25.7099 33.314
28.3437 39.436
32.4146 45.414
29.7508 35.263
29.576 50.186
40.3025 43.400
47.4122 36.029
53.707 37.325
59.1123 34.514
68.7301 17.292
59.303 32.484
58.9666 45.022
70.949 19.456
53.3047 13.487
50.6428 -0.451
45.4193 25.914
29.1714 20.319
56.3758 37.192
65.8636 22.559
56.9563 14.757
65.0647 -5.426
72.955 19.410
43.8714 40.632
35.5919 45.454
33.177 43.258
55.5288 -0.347
36.0752 36.988
46.4998 44.133
29.3913 46.502
40.5927 19.299
53.8533 25.064
56.4166 29.459
35.6836 -23.537
42.3495 -18.873
57.8621 -8.156
69.3712 12.369
39.018 -21.257
46.3242 25.806
45.6109 36.747
35.9972 35.327
41.5647 34.740
45.5319 30.510
58.4286 35.529
61.2003 -11.805
48.0858 -6.431
57.0408 -22.012
54.6705 4.128
32.879 45.177
34.2955 34.488
51.6819 12.398
33.0628 18.711
51.7266 2.431
75.5331 -2.601
63.6834 1.223
28.9833 -26.771
44.7795 -21.687
51.653 -24.834
41.1965 -29.367
44.7326 -19.418
45.6405 -34.347
27.112 -26.228
31.3228 -36.251
23.6732 -31.276
38.6001 -27.610
41.1607 -32.902
33.7747 -21.419
34.8891 -27.436
27.1216 -37.561
44.1764 -7.878
58.5894 -15.196
40.0423 -19.184
59.7914 6.212
67.706 5.262
47.1783 33.052
39.1132 32.103
25.2187 47.306
13.7495 40.945
20.6036 40.883
40.409 53.867
46.0349 26.646
32.8745 12.309
29.7503 57.909
29.1181 40.992
56.459 19.513
56.172 -5.996
55.7113 -6.147
59.4786 11.257
43.0275 37.030
52.2631 25.689
44.9593 37.713
61.0756 12.104
59.1822 20.798
63.5725 6.024
49.8418 15.825
55.6849 6.356
57.7756 12.191
55.1413 6.838
60.7473 9.804
56.3617 21.274
67.0349 -7.991
54.9338 -19.222
48.231 -20.113
53.7878 -22.411
53.5772 2.830
64.3172 -19.539
61.8875 5.288
31.8886 38.117
44.3236 -9.122
51.987 -6.047
43.5974 -18.832
48.2818 -11.912
44.2604 -16.541
52.8594 9.503
45.9301 23.928
48.1082 25.223
34.4908 50.943
49.811 28.400
47.7552 38.710
54.1888 10.406
36.9413 -12.912
55.5304 -19.441
56.019 -8.763
52.0555 37.508
29.1686 25.721
38.4688 33.645
51.2905 15.196
44.6482 39.386
43.768 35.447
71.8747 14.548
54.1086 7.378
44.258 -12.143
62.1122 -4.512
46.9281 26.221
54.5636 30.399
68.8455 5.771
62.7427 17.434
71.6937 5.254
46.6997 30.628
45.3608 2.389
55.5097 23.113
48.5637 35.816
57.6521 34.840
66.37 22.662
45.6387 22.752
48.5537 31.600
51.4711 37.167
28.1928 24.314
48.8328 25.466
58.8976 19.287
57.5684 29.311
41.6336 24.765
38.3576 30.651
48.646 6.689
32.8214 -10.475
69.6959 -8.581
40.6176 22.578
36.2371 30.923
63.8578 10.238
59.7494 15.671
46.5562 41.189
67.6386 3.144
59.9732 11.624
48.0708 13.124
37.4291 -25.241
40.3785 -31.800
37.3864 3.536
46.3467 -6.123
51.0145 -8.498
64.0375 32.789
30.9563 43.533
65.886 28.133
62.6909 24.660
47.2612 21.702
54.3013 -16.178
46.9268 -6.101
45.102 -0.012
39.8912 -30.598
45.2055 -29.386
50.0536 -33.600
32.6269 -39.738
46.1149 -23.631
55.1486 -19.547
57.2581 -14.948
51.5695 2.731
55.0319 -15.015
53.0839 9.729
69.3037 -6.747
58.8093 14.482
56.4859 22.022
60.7219 -12.290
44.6916 -7.893
57.3534 13.458
42.9844 -11.737
43.9624 -33.752
55.7365 15.856
43.482 26.844
41.3265 0.586
37.5447 -3.373
59.0265 4.724
49.0064 23.013
36.2673 31.848
21.3387 44.403
43.8202 35.125
47.4576 30.050
27.796 34.023
70.8414 -1.249
65.8129 1.095
49.5904 -20.159
60.5784 9.154
58.9002 -11.830
50.1524 -22.561
68.6275 16.141
59.8545 -12.237
54.0893 -13.494
66.3148 -9.234
60.1805 27.860
60.2401 13.782
59.1934 -14.592
59.2913 -15.284
57.3108 1.881
39.9028 -22.753
60.6692 -17.803
35.3258 -25.520
45.7401 -16.244
27.6767 -24.927
22.3172 -28.672
31.4125 -24.559
52.3736 -27.023
63.7111 -10.640
53.6612 -13.654
60.7907 -10.461
49.8361 25.433
50.4605 32.331
54.1956 31.752
55.219 -19.895
47.4443 -31.876
54.0548 -27.081
54.9888 -10.322
60.8283 -18.297
43.4874 -24.102
65.8596 3.245
63.6955 -1.508
54.9704 9.078
62.94 13.061
44.5735 25.117
52.3944 9.345
42.4094 -18.113
27.9275 -28.690
49.3991 -27.762
43.2508 -3.065
53.1593 20.576
58.8392 23.336
63.597 25.897
52.4459 30.101
45.6524 29.876
64.4084 14.701
69.1639 -14.674
48.6685 -18.480
50.9544 -0.456
66.4062 14.251
39.0788 38.360
32.4122 44.826
51.0334 35.219
39.9921 25.719
43.4492 35.934
52.0026 45.095
56.2763 27.043
52.6588 41.293
62.5619 37.178
61.3441 8.715
59.2827 28.373
44.1865 36.426
49.1377 44.504
49.4034 39.470
35.0135 26.377
28.8129 20.829
57.7793 -14.745
42.9086 -20.827
50.1823 -9.931
56.6938 -21.947
49.2201 -19.345
43.7604 -12.305
55.16 -16.567
62.0022 -16.458
49.3228 1.557
42.3028 -6.658
42.0599 -2.679
54.9128 -34.126
55.1074 -20.478
47.6555 -14.463
38.5088 -15.067
26.3962 -35.106
34.6803 -14.204
42.6916 -35.564
28.9802 5.484
70.2548 -10.935
57.6075 9.048
43.2436 -9.211
45.2064 -17.287
22.224 -28.906
24.0332 -31.632
32.3985 -23.217
42.9806 -36.887
23.6965 -27.638
56.9007 -5.656
48.2846 16.710
64.2067 -13.341
53.4951 -7.805
64.1293 29.411
38.0745 -23.023
56.8599 -23.775
41.1059 -25.097
61.7945 -28.153
50.5384 -21.466
50.1855 -17.148
46.9052 -10.112
44.0532 2.813
48.9764 30.435
56.1566 27.818
41.256 37.986
64.9173 30.349
39.1217 37.123
36.8565 32.630
27.0157 25.242
55.6973 32.289
63.6267 -0.559
52.3654 -9.092
56.7071 3.570
41.5261 -13.167
38.0124 -37.197
48.5356 -21.366
52.0616 -9.373
62.7987 16.184
51.6359 5.491
52.7481 26.434
25.5973 29.109
47.5417 -7.617
43.9572 8.447
55.819 5.256
56.3607 4.885
61.8236 30.341
52.3434 36.595
37.5824 42.076
64.9464 -1.618
46.525 33.451
43.9402 46.392
29.742 35.791
57.417 16.255
55.0079 25.827
60.0137 17.719
55.724 -4.818
48.4903 23.148
33.8391 40.403
27.0482 37.185
49.071 35.905
31.9681 36.193
42.6978 32.388
47.498 35.457
55.9882 11.999
55.6925 7.010
54.4438 5.666
34.4385 29.220
25.047 -5.465
33.9669 -21.615
56.4097 -13.610
63.6595 3.566
61.8909 -8.117
52.6661 -7.312
45.087 27.174
15.1013 30.816
34.6711 38.342
61.4129 16.550
47.3087 4.079
46.6707 20.313
42.1873 21.485
51.1648 -9.765
46.995 -12.235
49.5266 -6.542
52.1123 -12.310
68.068 0.843
43.797 -26.583
39.36 -15.010
62.1812 -15.587
42.4785 -21.909
49.7091 -29.631
41.956 -13.483
39.951 -21.638
49.8072 12.054
57.499 -9.784
47.4934 -25.277
53.72 12.277
67.1732 -1.334
59.9993 -5.792
56.5536 9.199
27.0251 31.751
54.8304 31.363
47.0256 29.558
53.7073 33.299
51.5937 36.039
47.3118 38.796
51.6318 13.027
44.9774 10.252
64.3 4.216
51.4784 7.877
44.1528 -6.159
52.1787 25.507
50.6261 4.462
60.1932 15.143
38.0729 9.256
38.4955 -4.413
47.2839 -25.994
48.7881 -31.954
28.5223 -29.055
43.0748 -17.232
63.4466 0.697
46.2777 13.301
11.1302 34.108
33.4184 52.959
27.3848 42.704
49.7909 0.840
63.7197 13.078
48.5496 27.933
55.4888 27.211
70.8163 25.924
65.5106 -4.079
24.1319 36.091
44.0055 32.538
35.7793 28.871
51.2499 32.452
41.6014 37.015
41.0252 41.851
48.0721 34.821
63.149 -12.998
38.8302 -19.722
54.8586 -23.645
67.6115 -11.399
63.2269 -22.586
57.9357 -16.695
45.7549 -14.574
59.6568 20.562
64.5418 5.193
36.8814 30.654
37.7493 41.204
39.7154 25.554
50.7521 43.835
63.4755 34.100
33.2248 46.478
53.1392 39.634
27.1731 40.292
38.5014 40.443
49.0381 33.221
42.6761 36.816
50.4831 31.937
27.0612 39.736
37.3553 36.970
45.3404 37.872
72.857 11.414
73.8675 16.332
58.3018 40.619
55.0392 16.423
58.7669 32.253
53.3241 23.477
55.2183 -13.791
53.3377 -17.267
60.0655 -5.322
38.6201 19.234
51.0575 36.163
58.3494 27.169
63.4959 6.833
66.3496 -4.807
22.8329 -33.104
34.3802 -29.428
49.3594 -8.252
39.7985 -5.475
36.6259 -26.462
55.9855 -16.186
61.7043 -6.816
67.3967 29.567
52.5952 22.125
54.3451 32.914
39.5137 29.586
14.5352 38.662
30.6193 39.368
56.0273 21.600
35.8843 -27.196
26.5849 -30.073
60.364 -2.759
31.9536 -18.737
19.6168 -28.284
31.2213 -23.099
44.6584 5.134
52.8251 -19.915
54.9572 2.146
57.6918 -17.574
60.4145 -14.355
37.0578 -27.946
54.4551 -24.962
70.0075 -2.176
59.1435 18.848
60.8948 -13.634
63.7769 -26.025
41.514 -23.140
33.3043 -7.630
65.4644 20.100
71.0836 -5.717
61.287 7.502
58.0435 -19.920
56.5357 -14.055
40.9725 -5.040
26.884 -22.408
61.0834 -6.416
38.828 5.710
46.5208 8.770
58.4891 -5.290
41.9455 -26.315
30.7376 -25.989
58.8473 2.899
31.291 34.692
35.306 19.129
54.8394 -5.181
58.9952 -15.394
47.0301 -13.978
72.3549 1.067
59.0801 7.263
61.6258 -12.658
61.4227 -1.476
71.63 -6.090
20.6224 -30.944
27.3466 -27.588
21.1024 -17.309
48.2575 -30.259
42.3819 8.434
37.3711 20.547
51.2829 -7.484
62.2663 -21.483
22.7522 -21.786
27.8542 -6.520
46.3664 5.369
46.0046 26.749
39.7795 10.866
62.0953 -4.562
57.8594 -15.776
29.9301 -0.389
43.3465 30.934
63.6785 24.127
49.2767 30.838
49.5625 31.803
44.2925 33.997
49.6992 -22.350
37.6136 -5.369
53.1211 16.305
54.9678 38.139
69.1629 7.457
52.7409 -7.219
52.2199 8.018
53.8185 13.720
48.9669 -8.042
41.6674 42.426
54.4833 33.867
65.5339 22.251
55.9829 8.103
51.0721 -3.921
28.3924 -31.037
63.6165 -3.384
57.2221 9.910
36.6996 39.657
54.4215 25.659
52.9996 29.831
68.1823 10.860
56.6215 -7.766
36.2702 -36.804
39.0415 -22.429
33.9273 -25.676
63.5117 -16.950
53.9443 14.122
46.7894 26.042
68.6541 24.904
65.6937 13.772
49.0209 31.548
29.3673 39.832
29.3521 38.948
19.9636 29.643
5.98421 30.381
56.8285 13.788
47.4895 29.844
69.425 -9.024
50.7358 31.027
59.6832 -9.026
47.0713 -7.443
62.7214 -16.489
46.1029 -3.260
19.4404 -2.924
38.4582 -23.560
58.3592 -11.950
51.4633 -16.379
51.1779 -21.845
52.4774 -14.518
67.2703 25.741
30.3513 36.521
51.898 4.500
46.2042 0.429
43.0704 34.017
32.3856 26.051
52.4001 17.706
47.4104 33.628
68.0794 30.589
66.6947 21.609
64.7252 -19.447
33.2292 -30.652
45.3747 -22.589
38.7473 -28.242
31.8575 -19.554
41.9776 26.597
48.892 -18.403
27.6826 -14.022
40.9973 -19.371
48.5395 -20.334
32.3259 -1.262
67.7271 5.334
46.3857 -12.304
45.3366 30.865
56.9847 38.206
40.9269 43.066
59.6743 34.448
48.4423 33.330
40.7995 18.913
71.225 -1.313
23.0008 -35.628
51.7733 -19.294
58.4286 -5.219
57.4079 27.353
63.1839 25.843
37.8562 -25.267
59.7108 -9.302
53.9824 -16.267
63.198 17.751
68.7465 -11.448
22.2583 -27.960
45.9687 -15.602
30.0666 36.057
40.6878 28.432
63.3705 8.134
62.5841 7.329
43.1394 -29.053
51.3827 -33.766
38.8892 -27.640
33.4551 -28.900
41.553 -18.290
51.933 23.767
26.8604 16.757
6.00209 41.409
60.4573 -1.832
26.4858 40.854
24.9353 45.986
25.4568 41.130
48.5744 25.282
60.2711 12.925
43.1824 -13.244
54.9959 11.072
53.9451 10.176
55.6035 13.483
40.6584 39.593
32.097 52.177
70.6147 15.968
26.346 40.179
43.3325 42.261
64.9008 -15.742
46.8886 -26.244
34.0957 -29.192
43.9271 -30.496
48.114 4.193
57.9498 -14.947
66.2994 24.047
54.7928 34.490
72.9873 8.281
63.9824 4.024
49.4142 31.121
39.3701 26.009
44.6891 29.158
60.7408 24.263
8.05042 45.690
5.54296 42.236
59.0586 -14.957
57.4866 20.477
61.7321 10.932
44.861 -13.207
53.0851 -17.727
45.7144 -25.095
48.9618 -25.239
40.4137 -21.343
37.5621 -19.181
72.9113 1.010
55.1872 -17.028
63.8227 2.926
57.9325 -6.625
44.3283 -11.979
43.8858 -9.009
40.1471 7.690
60.655 13.875
55.2244 16.933
44.0173 34.109
27.1468 36.646
53.7187 27.673
47.0608 30.766
51.4206 32.311
74.118 -5.915
69.3783 26.094
36.0955 39.145
32.6749 21.004
43.1273 22.826
52.2003 29.215
37.302 27.768
60.627 28.825
50.5526 -3.323
58.8238 5.995
44.0892 31.578
71.099 24.617
47.0972 24.892
55.5647 21.392
45.5816 25.237
28.7539 40.009
30.0097 40.292
17.7046 42.322
52.7056 18.118
17.3646 32.960
41.3399 31.781
44.5287 45.154
24.638 43.083
32.8595 44.965
46.083 4.864
34.6257 -2.474
51.8 -12.196
46.2629 -4.614
54.7204 1.622
32.6012 17.841
27.8097 35.063
27.5008 34.498
47.8961 1.334
53.1052 -6.194
61.6268 -21.508
36.2856 -27.200
50.4515 -10.954
31.4481 10.208
50.998 14.559
44.2095 31.727
43.0793 27.579
61.9006 12.013
57.8198 28.014
34.3419 34.026
59.7808 22.923
36.423 42.243
32.9965 39.326
39.329 35.925
68.7759 18.269
52.5414 -17.560
22.6001 -37.827
24.8354 -32.153
35.5404 -33.060
29.3318 -32.007
60.826 -8.459
46.2383 -20.293
44.6281 -10.815
44.883 -25.335
39.0725 41.143
50.1611 22.526
63.7905 15.347
59.258 1.676
34.0544 -33.026
71.8873 6.132
63.9485 -21.114
40.9909 -29.097
38.6251 -29.436
46.6838 -24.645
46.5254 -5.173
52.7375 -27.409
35.566 -21.100
30.1608 48.730
46.7145 13.420
54.2892 -4.169
42.6976 -25.559
47.9082 -22.738
46.6143 -37.905
35.0911 5.524
57.9332 -12.631
37.1864 -20.357
48.1512 -17.221
47.408 -25.631
60.3461 -1.908
41.3858 -28.015
60.9623 -9.248
37.3178 -25.308
49.763 -3.168
47.7868 -16.880
45.2712 -15.358
44.8381 26.992
63.3944 18.817
51.0238 31.138
49.657 29.488
56.8792 31.241
54.2542 -9.646
53.9608 -9.464
61.8696 -0.074
66.2781 6.640
57.5537 -5.490
61.7557 2.550
36.8607 33.498
50.3963 -0.135
38.7959 33.587
27.5564 39.736
53.4091 -4.386
57.8353 -8.907
57.8298 -25.433
65.0846 -20.333
63.4135 24.658
59.561 22.527
44.3652 26.553
48.3297 33.486
45.727 12.329
48.5762 -16.182
42.334 -29.964
46.947 -14.464
51.5449 -27.269
47.0267 -21.451
47.3397 -31.229
35.18 -35.217
48.1252 -25.897
56.8997 7.692
63.3913 -10.277
56.2207 -17.840
21.7912 -29.892
27.787 -13.330
35.4917 -19.696
68.7062 -3.692
54.0852 -4.318
51.8067 -7.577
64.5016 -4.615
49.1802 -18.809
51.7345 36.001
54.7153 40.921
46.6376 41.781
40.9578 40.738
48.8192 34.946
57.5754 28.563
27.2048 34.606
53.9674 -25.526
59.8672 -9.122
53.0622 36.944
59.3629 13.821
71.7224 4.679
46.5477 -20.983
68.5211 -3.725
69.6917 20.805
68.9148 -8.723
15.9093 -20.322
28.0297 -21.999
62.4004 -23.376
45.501 -27.039
63.6362 -24.934
49.578 -31.630
67.4211 -12.651
63.3111 -16.919
62.3287 -13.583
51.4821 31.577
28.3533 49.521
33.3005 49.832
35.6413 38.176
49.4825 28.535
41.5601 33.543
39.6384 17.200
23.9566 42.084
40.2815 23.720
54.4546 30.997
63.8574 24.076
54.6811 16.518
50.6247 34.214
38.5356 34.999
42.7126 38.179
38.0689 23.771
40.6751 42.789
66.8647 21.734
39.1076 36.211
31.065 42.669
53.9139 40.433
42.9818 38.276
55.2488 35.061
50.3116 7.260
57.4242 5.400
53.2973 7.545
50.2078 -0.375
41.1878 -28.374
47.4438 -20.667
39.4648 -0.859
48.5987 -29.432
36.0315 -29.020
30.2637 -31.749
19.0999 -22.565
59.7754 -14.235
31.1355 -40.882
48.6614 -20.857
43.0083 -20.130
49.1807 -7.613
69.5944 4.244
64.9395 12.958
52.319 25.376
42.5284 13.409
46.1033 6.740
55.2131 7.947
48.9484 -30.030
37.6082 -24.690
27.5166 -40.641
48.9808 -14.402
60.3467 -3.772
44.0524 -14.312
52.6494 -4.314
44.0939 24.237
50.4814 30.208
52.1469 -11.614
42.6888 40.706
38.5048 45.367
51.4329 19.427
25.691 15.310
58.9041 29.050
66.8625 29.275
35.6748 -19.922
60.4522 -23.136
55.7158 -27.031
67.601 5.406
48.1039 -16.531
51.9684 -0.135
56.2548 -30.217
41.1122 -27.053
43.3589 -11.949
49.3306 17.484
57.1941 -7.928
56.5608 -0.779
49.1779 -29.294
46.8152 -27.094
64.2583 -11.780
65.7542 13.132
42.4649 43.909
53.7559 14.309
42.5711 22.475
45.284 24.689
16.1923 30.533
14.2538 29.842
42.0004 36.402
54.7631 21.232
44.6355 42.586
62.8633 20.693
51.8059 -10.174
40.465 31.653
35.0333 54.308
43.7994 44.451
68.7165 20.654
56.2786 -13.643
49.5945 -29.567
31.8612 -25.919
62.3572 -5.718
67.7398 3.649
64.7893 14.738
52.473 35.289
66.5732 17.222
56.6442 22.035
56.3851 35.598
54.5891 24.749
43.4139 7.762
52.3873 23.388
44.3759 30.759
28.143 37.498
5.56701 36.031
17.7625 39.654
50.6573 32.697
52.0679 -18.451
26.7924 -34.272
46.7667 -25.547
36.2906 -18.975
60.0244 -24.610
43.7122 7.589
46.1229 32.622
30.519 -26.507
57.8772 -20.109
52.457 -21.086
37.7193 -26.729
35.7252 -31.331
44.2977 6.316
54.5194 -21.502
59.1 -10.273
62.7407 1.452
59.9251 -8.598
67.7308 7.572
46.2316 41.249
36.1515 35.457
27.7835 35.756
59.8637 19.727
52.5238 27.682
30.8301 23.182
45.258 5.776
57.5504 12.286
56.9548 -2.423
29.3114 -36.299
24.1113 -39.082
49.4228 -12.698
43.9304 -1.161
36.0268 -7.112
43.9716 -15.824
49.6678 -5.072
45.0276 -24.916
65.2804 -3.879
54.962 -14.935
54.6654 -18.739
50.3931 12.965
58.0892 23.794
53.8553 32.297
40.6787 37.810
20.3362 17.263
14.2524 49.336
23.3275 45.638
27.8488 36.510
60.823 33.229
48.7452 40.356
32.0718 36.941
54.8245 29.248
60.6165 5.930
42.3896 -26.585
37.7434 -12.743
51.2816 -0.336
49.7606 -9.394
69.607 -0.311
45.9479 34.581
55.3527 5.693
49.9021 -13.649
28.2208 47.857
21.1099 54.751
31.1971 47.546
52.2456 44.245
45.8679 23.191
48.9238 41.145
48.8176 -2.927
48.912 -24.420
50.8989 -27.044
58.4356 1.878
46.1405 -12.408
56.8864 -11.552
63.4471 13.731
61.5159 21.942
61.9931 3.518
51.9714 -13.681
60.0855 -0.509
60.4993 -20.618
36.8457 -31.552
41.6895 -29.027
21.3477 -30.811
33.0243 -27.786
45.432 -32.238
29.3821 -27.921
42.6786 -24.937
29.1216 -38.327
26.0538 -25.117
32.4004 35.741
50.4678 37.301
12.8856 35.669
52.6058 35.548
53.1709 6.053
51.6323 -5.440
47.871 6.889
23.9657 -31.839
64.3529 -3.405
62.3156 -9.361
42.9262 2.656
45.0735 -17.266
59.2117 -21.659
40.4959 -30.305
63.4402 -17.198
62.5685 -2.246
68.2421 -3.822
58.9475 -18.902
49.1318 -3.115
60.2764 -6.919
56.8932 -12.002
55.6208 -7.048
55.415 -23.356
52.4918 2.200
51.4569 21.693
46.3047 -31.445
37.6378 -29.430
52.1195 -14.943
72.1935 14.230
50.4449 29.765
27.019 49.116
60.7047 25.768
35.9535 48.122
58.1273 29.654
45.2382 3.442
55.8407 -5.369
48.8207 5.865
50.445 -16.743
49.5946 41.444
48.5049 23.413
32.206 51.439
40.8711 35.730
31.7926 48.282
47.8321 -0.746
30.0963 19.956
45.7168 31.466
65.6053 14.784
52.1112 38.869
45.4334 45.450
48.1296 39.141
44.8459 20.364
55.1569 30.991
72.9586 3.925
26.8656 38.896
47.2174 17.501
66.9425 15.037
69.3232 2.373
57.2792 -12.419
56.9371 14.954
43.3276 20.610
54.7385 -0.909
62.7269 24.677
49.7041 33.800
63.1623 36.610
52.3305 17.471
54.989 31.596
65.0354 -3.000
63.1091 16.144
35.5542 -18.102
47.2806 -21.649
54.0024 24.784
47.1079 36.371
40.699 40.238
62.099 20.963
66.0687 25.805
43.9355 33.262
49.4746 -3.284
50.0691 -2.076
34.7878 23.014
59.1456 23.462
54.0917 21.484
62.5879 2.623
51.5009 -21.781
53.1353 -30.633
45.0037 4.295
30.1458 -22.764
51.4402 -29.396
34.3954 -34.407
40.5331 -23.237
50.3448 -13.573
30.0739 -24.776
49.9427 -3.071
57.6672 18.384
44.6214 25.165
27.2468 36.467
41.7865 33.540
22.3345 39.126
28.2209 43.678
20.7016 42.433
54.7532 28.715
49.8875 31.720
61.1744 7.541
60.6129 13.288
58.1314 -2.268
52.7781 -16.090
45.5216 -8.234
45.3743 -32.220
55.1695 -5.989
35.4342 45.862
36.7213 52.016
37.8198 37.621
18.5714 38.103
47.7822 24.320
61.4866 22.212
39.8258 32.621
46.884 49.825
39.8421 46.798
23.9958 30.451
56.7687 36.618
48.6317 32.960
58.3754 32.988
29.9039 47.161
54.6419 11.260
48.2119 25.185
55.0997 38.319
57.6982 31.420
55.0578 -12.821
55.894 -14.729
58.148 17.936
40.7086 16.782
39.4887 -29.561
68.1873 -15.170
51.1659 -24.889
41.6516 -25.939
53.0795 1.102
53.1185 29.078
39.5706 41.097
44.1056 4.344
55.1997 13.896
58.7441 21.142
61.1335 21.199
40.2463 -20.678
67.6295 -11.103
66.7775 -5.047
44.9392 40.110
62.2562 33.595
29.3264 43.587
40.6473 38.442
48.2865 29.747
57.0823 3.356
50.4703 -11.256
56.4154 -17.058
31.4568 -28.183
40.0465 -12.454
60.2166 28.152
46.66 48.570
39.8489 37.634
61.2311 24.878
52.4817 13.144
56.6973 -15.348
50.0976 -14.648
67.2792 -1.457
59.9517 34.455
44.3859 43.619
31.8968 37.237
40.1308 8.009
34.4911 31.060
51.602 21.900
64.7976 3.975
47.7805 38.138
34.9586 43.538
51.1304 37.650
42.2738 39.925
57.3208 24.395
38.4766 41.645
47.0391 38.494
51.9615 34.059
61.6747 9.292
66.436 -5.892
72.6584 -10.633
54.4948 9.371
43.6687 9.890
34.1748 24.343
39.6796 19.090
51.7506 25.437
63.0423 16.242
44.8867 35.794
53.5677 29.634
52.2344 35.160
58.0494 8.838
42.5764 -15.881
46.2836 -17.326
42.7997 -14.453
35.1442 -15.856
48.8926 -23.937
60.9513 -19.516
58.7692 -16.739
55.5256 -27.467
54.0881 -19.618
49.7529 -23.439
54.322 11.541
70.3448 -0.191
49.4372 -4.465
55.7862 0.569
55.9907 26.692
59.0955 14.430
52.527 5.528
68.4063 8.663
66.2242 -4.208
59.1833 19.530
70.6281 13.091
32.4759 37.580
52.6429 30.062
36.1181 42.847
49.1904 3.509
40.8021 -1.179
39.6947 27.991
39.8698 33.906
51.9831 19.083
51.1215 26.259
45.9151 39.836
31.0542 43.788
39.0029 46.920
32.4203 17.742
31.5501 30.376
53.5129 31.502
41.0614 30.807
25.0986 49.560
50.2969 44.862
52.3536 26.878
54.733 3.902
50.9157 15.800
49.1697 31.094
57.7064 -8.002
56.4303 -16.327
51.6501 -26.948
63.1508 0.255
46.8977 -8.443
66.4785 -1.871
50.6414 21.657
55.4439 37.908
67.2172 16.065
49.8137 34.111
53.6115 37.732
59.5064 -14.049
50.9455 -21.046
71.2711 26.603
58.1598 -16.310
61.8652 9.637
46.5513 27.374
28.6401 34.091
54.6861 41.558
52.8181 -8.208
33.8979 -10.579
62.0793 -15.083
53.6602 -9.348
55.8793 -17.643
47.2922 2.315
52.5817 -15.091
51.4294 -12.625
29.1798 41.155
29.6895 38.026
38.4982 21.529
65.2033 18.572
72.078 19.218
63.3313 15.804
44.1134 31.855
66.1213 15.989
49.46 31.163
66.1313 -6.565
56.6488 -20.267
42.45 -14.691
42.9026 -21.899
25.8773 -24.654
38.3436 -26.229
51.1213 3.437
60.7345 4.108
53.5531 -6.639
59.3209 -19.077
51.5041 -34.201
61.5014 2.539
39.1634 22.577
43.6234 47.536
31.2863 36.516
53.0647 29.785
51.9408 32.682
35.5773 47.187
31.335 46.368
49.8236 28.725
25.9501 37.174
53.0603 -8.681
47.1705 -20.823
36.0092 -1.372
34.9279 34.118
45.2083 31.130
50.7003 24.147
41.3296 0.076
52.5243 15.570
57.6817 -12.540
25.6454 -23.649
30.4644 -27.064
59.1369 -4.810
62.5785 11.840
42.8458 36.126
49.7009 33.006
49.4144 38.006
53.441 37.290
71.7515 10.413
50.3075 16.553
57.2101 -1.990
40.1866 4.948
43.3401 -0.359
71.5371 7.695
66.0466 25.347
49.5688 4.259
44.6851 -7.723
47.8372 -13.798
55.6316 -19.639
21.8798 -26.176
44.4654 -24.840
48.3663 7.022
41.1585 -32.397
53.2918 -21.930
62.0376 -9.019
23.0894 11.860
47.1061 32.175
70.232 -1.989
69.9302 -1.181
52.5185 -8.652
55.2735 12.844
63.5984 11.885
19.8192 4.410
34.842 34.133
27.401 25.028
23.4807 34.045
22.5757 42.475
42.5378 46.198
47.8916 38.687
45.8628 43.532
39.2241 44.677
34.9319 44.058
44.8582 28.526
36.3993 42.319
48.7053 11.202
54.0065 27.701
39.977 10.094
39.5872 23.661
35.3604 3.032
50.1748 27.195
44.0926 32.627
43.7121 52.517
51.3283 18.008
32.7494 33.965
44.0788 43.897
63.8238 28.890
51.3255 27.008
65.9519 29.126
28.4627 36.149
55.0548 28.955
28.7943 49.638
47.4195 17.314
66.3821 23.152
52.61 -0.006
33.735 20.986
27.125 39.624
36.4531 33.427
69.3721 2.385
59.066 22.128
49.9134 34.957
55.5588 26.877
32.829 39.394
53.7042 42.387
38.3358 38.265
49.7043 14.226
47.5766 41.109
36.1971 34.119
5.73606 36.294
18.5203 42.095
50.5955 16.723
48.2302 30.118
37.2411 46.165
38.0494 19.350
13.1634 34.364
22.9583 29.873
39.0697 21.067
26.1589 16.225
45.0071 10.664
37.8169 6.547
30.5055 -36.188
48.6683 -9.473
40.3445 -29.531
49.9508 -0.162
64.9386 6.655
46.16 33.686
69.5878 2.941
54.4564 38.158
59.2718 32.619
27.3883 49.555
46.2392 41.385
63.9117 15.734
68.9292 12.462
63.8846 -7.655
28.4274 -30.621
26.9191 -26.602
62.7297 -11.901
40.3406 -27.475
43.3594 -14.373
23.8564 -36.700
45.022 -24.451
56.7493 -28.129
67.2944 -0.367
65.7708 31.663
45.773 14.160
34.8218 -4.811
30.9878 -34.952
46.3587 -19.949
44.3049 26.418
56.735 25.919
47.9109 18.694
58.2742 18.620
55.769 13.030
43.1798 44.274
14.722 54.644
53.2789 38.294
62.5965 14.370
51.6347 -13.459
55.1035 -15.629
47.5917 -18.926
54.3499 30.483
52.6598 28.350
43.2382 33.674
44.5667 11.023
50.2267 7.381
63.1987 21.775
63.0806 -6.141
39.5536 -3.843
37.9858 -25.838
46.5841 -16.958
41.2167 8.128
35.9266 34.734
67.7617 -3.049
56.9094 31.486
58.6916 30.917
29.1732 39.840
40.3277 11.715
57.4651 -24.979
61.6599 -14.911
62.417 -5.190
52.7034 29.047
43.3778 33.647
40.5771 23.704
39.9364 32.968
40.7889 14.828
50.3343 25.224
41.6871 39.949
37.9765 35.851
33.6319 39.662
50.7276 31.394
39.5905 28.090
54.912 -18.651
71.799 -3.973
19.501 -22.669
69.6733 3.779
28.5197 -18.093
42.7925 17.229
61.6589 -6.974
42.6186 40.613
24.963 40.972
34.9691 41.919
48.9347 34.204
43.4059 31.951
47.4102 37.131
34.4672 30.653
54.028 39.886
46.3066 43.609
46.7632 17.547
43.6936 36.347
63.2899 32.212
69.3861 8.144
35.5024 42.758
49.4598 34.782
47.2123 39.565
56.0462 31.244
31.8026 14.729
47.9599 15.603
50.1197 -9.531
54.8273 6.392
58.2097 0.301
66.4741 2.766
65.8921 27.468
41.3144 51.779
22.4071 41.289
37.7759 44.327
45.8909 -3.222
30.0253 6.164
38.9784 -16.145
49.066 23.377
42.7003 8.121
35.8093 -13.207
37.7881 -9.625
55.0687 3.283
17.3573 35.158
40.1646 31.102
42.848 46.619
66.6022 16.805
63.1104 35.467
47.9219 6.324
51.5852 4.649
63.9901 23.957
60.4419 24.208
45.6548 36.277
48.6614 37.110
63.6432 24.842
47.3137 12.806
59.7735 -31.699
32.9601 -29.215
48.9754 -9.616
56.4883 21.000
72.3662 10.681
59.9895 28.701
43.3264 34.396
58.6667 31.758
18.7514 31.552
43.0689 43.434
33.8992 20.688
49.4097 36.295
37.2581 38.771
39.359 48.616
31.5375 35.517
57.124 25.831
24.4172 52.996
46.9193 34.861
50.1455 7.505
45.5139 39.286
52.0236 27.347
44.1737 36.498
55.6637 26.910
59.8007 -19.162
44.265 -24.596
39.411 -23.703
44.9143 -26.887
61.054 -9.659
57.94 -12.000
54.9869 -26.149
59.4197 -1.053
44.8629 -15.108
54.5383 -12.834
64.0087 -10.724
14.598 -20.085
46.5446 -22.250
63.8319 -10.497
47.3546 -27.093
19.7455 -33.117
31.7722 -33.327
40.4784 -7.229
28.3152 48.713
32.8675 43.899
29.3724 41.047
60.0765 33.376
36.6286 39.919
57.6734 31.624
31.8156 50.935
35.8126 -7.934
33.5187 -12.411
55.3905 -29.542
58.613 -6.165
53.2952 8.949
44.0492 -5.350
45.2004 6.043
57.2875 26.825
30.8278 39.948
50.922 32.705
38.6444 35.391
53.538 -16.126
68.1507 12.352
62.1214 -14.672
53.9761 -18.086
74.676 -3.558
45.6861 -31.406
62.2422 23.264
48.369 39.439
57.6361 19.003
54.3851 28.307
33.4238 29.308
37.4665 15.982
50.9511 37.793
66.4699 25.494
33.084 37.813
22.8529 41.514
34.2055 19.486
61.0389 21.877
62.4356 5.518
47.4349 -11.306
47.3283 -19.883
45.2993 -32.492
48.702 -19.744
62.605 -16.710
37.2953 -27.031
63.6497 -10.864
64.5322 10.601
65.9606 -3.250
36.374 -18.541
36.2865 -25.156
45.2027 6.983
58.3045 -11.456
49.6385 9.421
57.552 35.632
45.531 30.784
51.5977 17.387
69.1186 5.628
57.8403 24.062
48.5884 16.315
54.3994 26.644
62.3368 6.200
57.5936 17.844
63.8591 19.996
45.5213 -4.197
59.3526 11.290
35.9031 37.134
30.3305 39.311
60.6984 -2.226
47.1765 -19.083
71.7589 9.974
55.7787 17.768
55.1658 -28.997
55.9098 -17.512
56.198 0.078
57.6212 22.877
36.9003 2.949
33.5054 -15.635
48.5106 -17.293
36.6486 -35.628
26.2685 -23.296
53.0911 -28.901
57.1032 12.484
63.3004 28.501
52.1805 -2.551
58.4819 -13.542
35.875 -36.381
45.089 -26.197
43.5881 28.600
21.5317 18.158
47.9909 16.959
47.5714 37.130
66.7047 17.965
41.0551 -11.233
26.3876 -29.547
55.6604 32.325
52.0968 43.656
37.0884 33.858
52.1881 -3.277
49.1449 -13.387
68.9104 19.151
42.6658 -26.286
66.5127 -3.618
49.5753 -22.899
46.1032 -0.500
38.1568 24.329
44.7427 15.284
17.1759 35.122
36.6951 38.160
19.5958 36.176
34.8918 41.317
16.3477 40.198
15.9136 27.324
18.0902 42.200
5.85748 41.225
26.4201 -26.915
46.0149 -21.671
44.8826 -23.481
51.0374 0.677
50.1875 -18.574
52.8152 -1.088
72.8195 7.666
53.9806 -13.998
49.6571 20.974
37.2459 40.713
56.6206 37.816
68.1843 23.367
47.9577 -20.635
52.8184 -5.515
60.9761 -3.509
46.5145 16.884
56.0355 -5.566
53.4615 -31.763
55.7234 -22.573
55.2201 -21.211
49.8754 -23.865
67.4358 12.859
70.7029 -1.504
40.3908 -32.486
40.2292 -28.966
51.4867 -16.012
51.6311 19.760
37.6982 25.766
60.3424 14.026
47.1093 49.260
48.6154 41.292
58.7548 37.584
31.4283 47.275
29.6405 49.461
48.053 43.949
34.4423 40.813
37.3147 33.038
55.863 29.779
56.9634 27.638
40.4539 36.386
58.0627 38.472
54.0618 22.243
31.6035 40.022
60.7381 22.584
60.7944 26.525
33.0957 16.728
38.6907 29.879
21.8161 44.102
46.183 1.667
49.1647 34.926
56.4102 18.178
63.2187 26.787
46.2037 11.805
57.8965 -5.032
51.7237 23.053
40.9562 48.182
49.5075 32.455
70.7493 6.576
58.5633 -17.016
49.1901 -9.837
53.2237 -26.138
55.4296 -13.392
57.1749 -31.453
54.943 -9.553
31.6305 -29.068
48.3944 -30.198
45.7935 -20.142
40.6763 -30.658
49.0909 2.731
53.6333 -21.086
52.7025 3.227
59.5279 33.903
8.59934 45.251
44.8584 42.286
62.5786 11.065
41.5849 -20.017
25.3189 -28.456
48.0659 -31.269
52.708 -1.287
63.9856 -20.282
54.6166 -27.413
32.2246 -24.922
38.4445 -38.908
28.7644 -26.834
38.9758 -32.121
37.8721 -19.483
56.7108 0.897
50.4441 -0.309
56.1204 17.939
55.4707 28.682
32.0838 44.422
56.6955 25.040
42.9312 -13.620
52.119 28.929
60.8141 17.117
38.0878 39.654
31.946 25.267
24.384 31.842
28.3055 38.887
54.5747 22.413
66.8357 -0.990
33.769 -24.442
46.4986 18.772
51.5172 16.769
37.2355 38.402
33.2791 -3.654
53.598 -26.592
55.6479 -12.194
41.4319 28.566
39.3983 38.629
23.1215 27.642
17.0551 47.490
59.5405 0.414
54.6686 1.705
44.748 -14.222
58.6495 -10.877
26.8519 -34.848
45.8574 -8.208
46.5614 31.581
64.1325 19.605
47.2527 40.709
38.3462 39.491
47.2877 3.067
49.4741 -21.493
60.6826 3.264
36.0238 16.927
54.0276 3.703
57.5916 30.614
35.4535 34.793
40.27 17.446
35.9886 34.454
32.9614 33.989
26.765 45.209
37.2586 40.002
68.976 19.177
34.478 44.103
45.536 27.106
45.7502 32.814
38.2672 43.950
36.2782 38.188
37.5482 34.552
53.1659 17.432
34.5159 48.618
40.9528 36.512
13.9222 40.625
50.5088 46.001
38.3299 42.883
17.1763 35.691
63.1551 18.886
57.5191 38.684
37.1729 43.847
35.4633 41.476
61.1125 35.924
40.8642 30.914
44.2965 2.484
47.7272 -10.672
45.8954 5.610
55.5827 6.497
41.485 15.023
28.8039 46.507
26.8041 30.770
44.8009 35.409
44.9631 16.652
52.7464 25.000
49.2174 7.435
48.2268 27.963
50.4466 -12.774
52.412 -2.671
56.2151 -20.664
65.3687 3.102
64.4926 34.265
48.416 37.381
60.3181 31.927
62.4307 11.113
36.4143 46.141
57.6981 35.358
50.7586 42.115
53.3701 24.805
68.3643 9.070
55.8693 22.895
75.2654 11.897
72.0509 14.838
63.4128 17.032
40.8074 -20.941
52.9387 42.888
56.8957 33.951
51.5216 23.716
51.1212 8.477
56.3105 2.528
23.797 40.710
29.0139 45.068
50.9792 35.856
49.2291 34.242
63.2245 25.156
50.2076 29.638
71.4119 3.476
55.601 -22.060
43.5665 -20.891
40.9926 -34.272
51.7367 -11.249
51.2085 -21.741
35.344 -23.807
51.3812 -32.471
52.2466 -23.608
21.6131 -22.976
64.7393 -11.452
57.5325 -13.059
58.1286 -10.410
49.414 33.444
53.0342 45.237
46.6174 15.093
56.455 -2.146
33.5424 -27.532
47.9035 -30.481
42.2156 -28.791
60.2595 -4.768
40.6783 -18.341
40.6249 -36.550
42.9122 -33.751
30.1445 -32.541
50.6748 -11.510
58.0894 14.037
48.911 22.327
30.3067 -24.863
44.4779 -8.506
52.9871 -25.297
28.8717 1.518
51.7641 -18.927
48.5696 -20.347
63.5228 -3.084
52.8309 32.436
49.5594 6.173
30.453 -25.262
24.2576 -23.410
26.1946 -19.170
61.7965 -13.816
63.5214 -12.032
42.1952 24.042
57.5772 31.882
59.5281 16.904
49.2071 40.368
41.3559 50.404
48.8526 38.327
5.39491 46.372
34.7672 43.600
63.7833 14.312
43.5853 4.819
55.8969 9.357
30.4398 34.841
63.9549 23.486
48.3948 23.291
37.9378 31.362
53.6219 25.336
52.0741 16.187
55.0836 35.828
42.1402 43.327
62.6801 25.885
33.809 33.146
26.1806 42.051
27.6032 37.005
17.293 37.430
61.4048 32.210
54.2235 20.378
34.7512 -1.450
58.4044 13.247
43.1601 -17.071
56.2549 -11.210
52.0605 -16.540
54.0034 -26.670
46.7498 -25.699
37.4596 -26.926
38.9906 -28.112
26.2299 -29.118
38.6765 -33.792
42.3615 -32.094
42.4588 -26.945
60.7678 -17.725
40.1398 -22.351
30.0882 -33.110
73.2862 10.323
61.7075 -16.934
53.6902 -13.629
49.7292 19.904
34.1097 38.110
59.8003 28.866
61.5985 24.851
25.6828 49.480
37.58 47.617
50.6733 23.879
25.2086 4.433
51.0374 21.559
44.0711 -28.355
44.4629 -17.255
36.5851 -21.673
42.4604 7.649
49.4299 31.591
31.5997 29.997
30.1493 51.064
43.0378 37.961
38.0252 45.594
37.3477 -7.927
44.0348 -1.563
53.2262 -14.393
43.1424 -32.107
47.9621 -29.348
46.5616 6.105
43.9503 -28.493
59.2578 26.999
41.8309 32.520
58.8477 -17.748
57.146 -4.152
56.8636 7.579
51.5071 -6.979
55.5671 -15.519
49.9482 -30.873
38.5998 -15.206
65.2193 4.106
55.1794 28.814
41.0922 -7.866
40.3323 0.704
54.8058 12.321
57.496 21.216
55.9947 -11.020
50.5195 -17.800
66.0362 -0.417
33.6225 46.061
36.6258 43.278
23.9413 37.448
23.7024 35.963
34.3421 41.314
48.8277 4.050
61.6947 2.947
42.0509 5.488
43.5444 -23.804
59.8109 4.076
58.1469 10.214
42.7876 20.200
67.6829 27.089
49.4985 -27.941
60.0824 -6.744
69.4387 -2.521
48.9148 27.380
71.7826 1.557
44.6488 -10.475
45.3997 -26.612
52.2033 -19.401
38.0392 -26.396
22.3964 -20.685
33.9084 -23.289
65.4655 -26.400
50.3148 -19.899
42.6399 -27.776
59.9259 13.922
36.7504 39.830
33.709 6.569
47.3466 -17.882
57.5047 -16.193
57.8211 30.662
27.0068 43.801
35.964 30.907
58.2604 20.932
50.2451 29.964
59.0971 33.241
53.4017 8.579
57.7893 -17.356
40.08 -32.893
50.3052 -17.855
56.9175 18.826
70.0635 -0.119
70.7904 9.821
60.0283 -14.890
60.7773 -1.867
61.2985 -5.802
36.5642 -28.411
42.9408 -25.150
50.4392 -21.081
47.3578 18.345
29.5067 -25.562
37.7959 -0.245
52.0487 3.524
68.3993 2.838
46.5131 24.561
49.9096 14.115
46.277 -15.757
44.4923 -35.520
50.8558 -15.547
40.3406 -11.527
49.759 -14.124
68.0329 -20.123
55.7098 -23.459
54.9138 -20.212
63.1653 17.032
57.9294 32.558
57.184 27.867
37.841 36.924
57.0231 33.555
66.3532 24.913
68.4756 25.170
39.9076 26.818
40.2992 40.005
58.7394 40.092
60.7148 21.997
33.5901 -17.269
30.4336 -29.202
49.9039 -19.679
59.3609 -7.675
48.437 32.749
20.1898 39.422
52.7606 42.013
56.3071 23.605
49.8729 23.339
44.6482 -22.869
57.6222 -10.379
57.2841 8.860
44.4467 0.607
28.4672 -24.760
37.0114 -38.189
69.1949 -1.029
71.4466 -7.304
59.9584 25.643
60.1124 14.735
59.7165 25.097
73.9602 15.728
34.2247 -20.860
57.4137 10.296
56.514 18.609
53.774 34.473
27.5053 14.326
48.3817 24.532
15.9127 39.996
49.6714 17.657
46.1029 34.545
48.6097 37.918
38.2573 39.166
48.877 35.573
23.3141 41.520
44.0404 -26.296
33.6612 -28.070
52.388 -22.284
49.3959 -4.457
63.1778 -27.020
65.394 -1.884
65.9481 0.329
40.8126 -1.659
48.7494 -5.848
69.6432 0.328
42.9182 36.840
62.262 23.498
58.7766 14.298
50.4334 31.238
31.5577 -24.902
57.6468 3.408
67.8041 1.807
59.9653 -13.809
47.5541 29.239
31.5648 33.123
53.3255 3.028
59.844 14.424
59.1549 -18.775
61.8553 15.525
57.1791 -5.035
72.7598 -3.214
59.3594 -0.763
50.3165 13.407
26.9219 21.059
51.5587 9.476
46.7824 -11.645
45.1718 -11.539
44.7639 2.307
29.0802 30.053
64.0526 -6.891
51.6413 4.157
56.2996 24.108
73.0657 1.777
65.3686 1.917
55.8661 -20.862
57.7746 -8.804
57.0718 7.076
47.1576 41.254
47.9126 8.459
63.4751 -9.866
57.55 -21.263
32.9338 -21.128
35.8287 -33.266
43.7174 -24.727
65.2952 -9.177
56.007 6.525
50.7769 -17.551
52.695 -6.414
32.8945 -36.750
37.1479 -35.691
69.2997 9.575
30.6096 -25.147
23.8591 -37.369
53.5993 -23.851
49.0867 -23.720
52.6106 -14.320
56.6514 -7.453
40.6769 -7.426
40.6597 -2.443
44.4705 -23.232
60.3055 -5.369
47.1599 -15.298
53.5619 24.124
56.8151 14.065
73.3756 5.819
42.1973 30.973
58.728 16.389
60.2347 24.548
52.9721 24.275
29.1369 21.198
42.8869 -3.271
34.5281 -27.913
56.4802 -26.211
20.8304 -24.492
37.0716 -30.586
56.73 -10.410
46.9922 -14.126
35.5829 -10.946
41.1427 25.017
50.4634 -12.597
58.8998 27.357
42.9443 -21.214
60.4076 19.102
55.8614 22.549
49.4964 -15.695
74.8171 0.002
48.0026 -4.618
51.441 -10.668
72.904 -9.115
42.2905 -18.562
48.8055 -25.801
32.5687 -30.770
38.3849 -27.980
58.876 -21.678
47.8633 -27.185
40.9334 -22.959
60.24 13.541
35.7981 53.751
30.1379 -1.954
42.404 -26.772
48.9412 -19.847
59.2465 21.267
50.4376 15.956
57.2347 -17.034
67.1828 21.585
60.8703 21.437
54.0385 3.865
64.306 24.419
59.37 -19.352
40.1905 -7.206
57.032 -6.728
61.4162 -16.327
37.877 -20.081
31.5679 -24.642
30.8443 -30.328
75.416 -1.213
61.4879 -9.025
34.7085 -24.258
40.4994 -1.179
58.1797 -1.192
29.3988 43.062
16.0776 26.972
50.6195 32.579
55.2468 14.729
56.6138 22.524
47.2591 11.811
54.6919 -16.172
59.2671 14.387
59.3491 -25.265
54.6168 -14.714
45.4846 -20.568
61.8343 -15.934
42.2483 -25.792
38.7083 -30.983
66.1784 12.070
53.1723 -14.087
47.5936 -26.432
41.6816 -7.456
53.4652 -26.863
16.4621 -24.132
50.4379 -17.888
54.706 -29.097
61.4351 -6.891
35.3039 -23.219
56.8909 -2.446
64.3183 -1.962
45.6017 18.197
47.1676 28.674
69.3077 12.155
36.0367 1.205
38.0284 2.026
47.2055 2.685
51.1474 -5.866
57.3154 -24.365
32.1618 -34.762
50.1749 -19.745
40.4639 -23.316
39.7096 11.838
44.9236 19.853
45.1162 53.062
36.1165 37.980
60.9646 10.345
74.8536 -4.364
55.409 22.668
58.9047 10.302
47.0962 34.499
40.1856 30.267
48.8009 30.485
57.295 17.204
66.0271 -13.320
58.8114 -7.592
51.9971 38.890
37.8981 44.503
37.5752 43.550
45.9323 34.270
50.2929 3.006
52.0075 27.323
43.9837 -29.770
49.73 -26.076
47.9897 -19.991
47.9435 -12.008
55.3961 3.125
34.0818 43.718
36.4573 39.960
56.6977 28.665
55.4585 37.689
57.2529 31.285
44.0429 37.650
22.9685 40.362
31.8788 42.902
20.3598 30.860
35.121 47.923
23.8611 36.447
36.9384 39.491
44.9945 38.949
54.92 22.347
44.1247 -0.046
36.8194 26.677
49.983 21.725
56.1665 39.834
50.3819 29.438
42.0745 22.387
49.0974 10.461
58.3217 3.902
39.4514 26.494
26.8858 20.185
54.9306 -4.123
42.1608 11.167
58.8643 -11.119
34.257 -23.033
51.2613 -2.423
31.545 -21.887
21.3277 -30.729
45.5533 -8.995
24.7948 -23.911
36.2686 -33.575
42.7578 -27.679
56.4262 -20.671
58.1339 -6.111
57.9582 2.158
56.1989 5.714
62.9213 11.916
64.7691 18.292
47.6453 5.262
32.0148 39.579
22.8459 43.760
5.43821 35.903
5.86387 30.835
63.4109 6.768
45.1931 41.637
52.2558 19.947
52.2384 6.412
29.9792 45.961
40.8485 42.467
50.587 32.832
55.9926 0.724
50.2197 23.108
48.9969 24.769
56.2173 29.364
14.9868 28.851
5.952 41.771
55.4182 30.156
45.9462 13.179
56.3283 14.021
65.3754 13.109
40.5949 47.386
43.2793 43.495
31.183 45.892
5.71037 41.172
56.0857 8.456
38.0347 45.559
31.3047 29.876
48.2664 -1.375
46.3535 12.540
63.0695 29.775
54.1879 27.608
50.5836 30.867
47.5725 6.487
51.1612 18.634
44.8343 -16.634
50.4656 -24.700
58.6511 -14.959
44.3903 -22.022
42.8918 -5.237
50.0915 -28.790
47.0732 -20.201
47.361 -26.319
55.2089 2.659
50.0636 -16.782
54.1048 -24.919
40.5021 -6.613
52.3858 12.632
44.113 41.003
50.2421 23.187
59.4045 1.490
71.4031 -8.065
58.6414 -10.328
57.3526 -18.042
66.0674 1.007
65.5093 26.512
40.1317 43.249
41.8217 46.136
54.4768 37.531
54.4753 39.944
48.1048 33.500
53.5459 42.583
49.0203 45.792
48.5508 42.082
61.6048 2.911
33.7393 -12.958
45.5209 -19.045
38.9089 -36.313
54.1531 -12.242
57.4002 -12.079
46.3385 -17.903
40.7342 -26.135
37.1495 -15.648
70.6159 5.032
65.4547 11.882
63.0046 5.078
64.1488 -3.855
41.3509 -15.097
72.0421 4.831
44.6355 -17.423
35.5589 -27.059
47.8346 -26.910
44.7213 -0.401
62.5461 -21.240
50.2473 -16.505
41.6924 -2.977
63.6076 -21.887
55.179 -20.795
35.5638 -31.601
27.7811 -28.974
48.7964 -22.776
45.825 -8.579
43.8552 24.231
52.4779 20.900
41.1956 -20.151
57.1286 -14.915
64.0806 -7.948
54.785 -2.075
49.4341 -32.064
47.5004 -19.881
60.4294 -13.669
44.172 -30.069
58.0953 21.486
53.2565 15.134
45.5909 -19.414
29.7925 -22.357
38.2547 -20.321
63.7158 4.177
43.216 -0.873
48.3087 -2.978
49.0534 12.604
60.4163 -11.190
50.2067 2.468
66.8548 19.359
46.5639 13.412
47.8481 20.587
45.3997 15.111
61.859 13.246
44.764 21.382
43.8875 32.589
38.5837 48.189
51.2188 30.963
61.9327 -6.689
57.8955 -2.466
37.314 13.198
67.197 -1.547
60.3284 21.595
51.5691 -4.430
54.2927 -6.575
40.2756 -25.332
50.7127 -29.324
54.1226 -21.421
42.9662 -6.537
45.8879 19.878
42.0164 4.950
52.7883 -10.202
56.4578 26.216
39.0162 39.386
41.1654 17.536
49.9351 -0.429
55.7315 -18.996
48.2796 -13.423
58.782 2.655
46.3906 -23.884
59.4597 -5.293
61.1805 12.898
43.8981 14.027
45.8527 38.215
66.6309 -7.250
70.7736 -7.024
49.7231 -19.557
44.8061 21.644
37.34 43.307
47.5371 18.487
60.9944 19.620
65.6112 -0.075
40.0637 -17.735
42.6019 -28.226
43.4637 13.633
31.3744 41.714
52.453 20.144
50.2321 -4.912
61.1544 -22.589
44.8589 -24.932
38.7852 -26.905
58.9551 -14.445
68.0458 11.328
57.3694 9.299
49.1745 16.735
8.4552 53.630
34.0817 46.418
57.0887 22.754
47.3797 36.541
60.0489 30.773
74.5582 -4.761
45.2544 -33.020
54.3436 -25.529
55.9956 -22.814
67.7751 -13.659
43.1247 -24.625
43.0731 -19.060
35.0541 -24.571
49.6342 -11.046
37.4881 -32.664
38.5996 -17.581
37.3273 -26.385
48.8304 6.372
51.8984 -2.289
42.0849 -29.863
69.7387 -7.461
56.9526 -11.631
43.1611 -20.403
67.019 -2.099
61.6523 27.440
53.7836 3.831
62.3666 0.963
45.0177 -23.397
24.4162 -24.910
43.3108 -8.758
62.9985 5.154
54.5287 -14.692
45.0323 -36.946
51.2673 11.523
52.8393 33.238
36.7529 36.785
43.3935 30.404
45.9842 32.130
39.0524 18.600
45.2537 12.934
44.1136 -28.220
51.5947 2.257
43.0421 12.309
39.9397 32.889
45.5665 33.106
13.5262 47.953
48.748 36.675
23.8894 48.941
39.7459 43.524
32.937 23.642
49.4831 28.250
49.011 34.043
49.7718 30.214
52.2881 26.202
45.9703 -5.985
46.8491 36.146
48.052 35.541
55.4127 0.286
51.9522 2.795
64.5193 7.475
38.6424 -25.965
46.0749 23.501
56.7881 25.388
64.406 23.419
64.8905 -1.613
53.7841 10.263
62.5011 -1.168
27.5285 -26.702
38.0424 -36.761
62.437 -13.994
53.4539 13.412
63.4192 26.161
53.656 28.363
68.0193 12.218
55.3109 35.604
42.7273 20.827
48.9079 7.347
31.9581 24.045
60.3467 14.208
49.5063 17.410
61.0009 15.431
51.9646 -8.296
45.3761 -3.299
58.9861 31.768
57.0662 31.913
29.71 49.814
19.6287 45.503
41.2325 26.668
34.2074 29.637
59.0087 23.947
59.7945 7.207
39.4548 31.329
10.6748 34.463
45.0474 15.672
53.2542 35.845
26.2809 24.735
38.9476 15.810
61.4685 -3.880
54.9437 14.584
54.4945 22.322
64.6216 35.535
21.3397 37.738
57.5127 18.788
52.1859 17.369
55.0629 11.113
61.521 26.594
46.2528 23.634
25.0857 45.870
43.3431 35.620
54.0673 12.936
58.2466 25.640
32.0449 46.334
44.8811 13.038
62.1471 17.025
53.585 9.308
53.2729 18.233
44.7733 38.051
41.1779 -1.221
29.6385 12.209
61.6611 18.459
43.8274 -10.026
71.5705 -5.793
48.047 13.680
61.8287 13.816
42.55 35.391
56.1467 -8.157
60.2591 -1.816
63.7354 -0.883
49.4489 10.793
57.2374 24.261
57.4014 9.093
37.7466 31.834
50.0507 -11.837
51.6532 24.181
66.3996 -22.128
28.9335 -33.876
49.1875 -21.803
40.9114 -33.441
42.1067 -31.936
60.1459 -12.357
48.5239 16.269
49.3879 -11.343
50.0886 -24.543
66.2501 23.153
27.3278 45.240
44.8944 29.890
48.3622 15.414
30.6658 47.372
22.5774 41.709
48.4462 15.764
48.985 44.899
31.2482 45.171
56.3695 19.344
55.3002 9.809
67.2219 27.038
59.0784 2.260
65.1236 33.787
62.1837 23.410
49.8983 22.015
31.805 38.403
40.4389 33.803
28.7858 7.001
[truncated: 480,425 more chars]
