# Supplementary material for: Myosin V executes steps of variable length via structurally constrained diffusion
Source: eLife. 2020 Jan 15;9:e51569. doi: 10.7554/eLife.51569 (PMC7054003; doi:10.7554/eLife.51569)
Supplement: Source data 1. [file elife-51569-data1.zip › myosin_elife_source_data/Figure 3/BD_diffusion_contours/lastbead_xy_3kbT.dat]

36.239 -37.337
49.070 -34.113
37.302 -21.524
48.720 -37.028
-0.455 -13.884
1.230 -24.140
34.074 -22.266
32.481 -16.470
51.740 -34.168
36.871 -27.143
32.921 -30.482
27.359 -30.603
29.800 -33.548
32.299 -14.382
36.082 -1.799
17.499 -22.924
23.598 -35.720
50.357 1.222
62.033 13.428
55.297 10.712
20.044 19.529
1.101 -23.143
3.880 -20.923
18.835 -8.639
42.636 -17.056
22.059 -14.290
-6.787 -17.891
9.835 -37.443
15.203 -24.786
28.430 9.890
65.651 -18.716
34.736 9.269
39.022 -1.048
67.589 12.675
58.811 19.806
63.812 3.662
17.748 -7.721
40.262 6.810
23.798 1.968
38.195 -14.271
21.841 -17.072
7.331 -32.690
20.213 19.441
64.623 -8.474
29.931 1.775
34.234 16.317
25.482 34.965
27.495 12.474
38.612 30.111
66.179 20.041
56.226 -2.608
70.829 -7.693
68.775 -8.950
64.671 -4.872
51.811 -24.339
38.757 30.506
34.263 4.572
58.556 -22.242
29.446 -34.394
20.889 -6.956
24.679 -9.000
4.453 2.337
58.240 -3.471
56.085 -25.315
63.814 -15.916
57.477 -13.342
48.011 -31.079
37.297 -42.848
30.559 -40.685
22.569 -12.457
33.456 8.579
39.241 -17.612
37.389 -30.254
52.151 -7.972
36.478 -28.951
52.801 -26.155
28.054 -29.142
48.932 -33.160
73.605 17.565
54.609 22.948
63.009 14.053
52.287 -25.268
29.785 23.014
23.024 29.252
58.780 18.894
31.073 39.757
49.681 32.551
60.749 19.988
69.203 27.243
53.521 38.737
58.187 30.000
48.362 33.286
53.632 10.114
29.194 24.490
21.834 -5.447
32.452 -25.539
54.075 2.788
44.892 -29.791
40.426 -31.577
40.901 8.978
3.347 -4.724
52.917 -21.748
47.373 -4.327
49.651 -28.994
63.115 -17.026
44.352 -34.167
38.490 -28.684
18.251 -22.777
42.008 -46.717
35.517 -35.584
25.186 -28.959
36.165 -32.569
36.329 -31.132
32.205 -25.955
56.073 -39.953
51.876 -19.939
64.213 14.060
64.469 0.374
44.178 -7.656
57.076 -21.255
50.958 -33.220
44.976 -27.826
28.640 -13.483
64.825 -7.667
56.296 30.854
39.470 30.131
29.956 38.828
44.247 2.924
43.399 -27.153
45.814 -29.538
30.004 3.371
27.585 -40.124
38.909 -17.330
25.846 22.227
37.424 10.828
52.978 -14.665
16.904 22.571
6.360 30.189
34.150 12.252
58.414 -22.504
52.650 16.611
41.152 -28.546
48.256 -5.563
53.108 1.720
53.412 30.551
41.289 41.274
28.376 43.502
21.561 11.730
33.697 34.603
54.650 25.170
5.022 13.744
39.506 28.312
15.105 4.132
25.666 -26.653
-0.795 -35.396
11.166 -40.378
55.193 -13.380
41.459 -14.636
36.187 7.968
36.770 0.582
42.863 -28.280
57.903 -27.366
54.781 -31.999
25.638 -24.088
42.292 -22.344
39.296 0.268
41.446 3.848
62.123 -20.061
29.089 17.503
41.525 9.739
29.108 -27.766
50.160 -47.930
11.618 9.489
54.502 -19.020
50.113 -9.165
34.332 -11.825
46.180 -21.136
68.646 3.200
38.295 27.475
26.172 28.005
4.839 -26.663
1.178 8.738
25.948 -9.647
47.886 -35.427
35.317 -24.060
33.075 10.935
34.593 -16.922
48.162 3.507
11.353 13.719
30.122 -7.845
27.516 -27.426
17.118 -4.496
40.838 -18.159
29.457 -7.890
28.759 -21.738
14.835 39.797
22.262 -6.925
17.189 25.760
46.245 21.155
51.343 3.052
57.007 -17.586
65.858 -13.977
53.536 5.417
58.030 20.629
21.264 33.292
63.570 16.692
58.796 21.938
66.133 3.179
62.464 -13.366
28.900 -34.729
16.858 -28.989
45.500 -18.859
46.739 -16.357
46.702 -26.816
35.385 -35.731
60.985 -17.949
19.976 -2.312
59.658 27.667
45.221 29.749
11.787 29.517
35.027 20.471
40.904 32.572
13.427 28.776
54.065 20.015
64.769 12.336
9.325 12.121
20.641 -9.997
27.262 8.758
19.057 -20.327
52.062 -25.324
51.923 27.137
35.895 33.814
20.747 15.115
28.512 23.897
29.917 33.676
24.440 44.253
33.542 36.185
47.945 -6.311
42.882 5.035
26.924 -8.308
29.313 -11.903
15.405 22.661
29.193 -29.303
63.678 -29.395
62.973 5.524
63.111 -20.125
60.186 -11.284
54.914 32.448
14.453 32.193
15.695 29.308
31.223 3.142
70.414 2.588
55.960 -26.187
68.096 -18.464
23.054 -39.848
21.888 -33.458
27.498 7.697
5.192 2.958
9.786 -25.798
43.069 -40.453
33.405 -36.797
33.909 -40.971
27.698 -46.271
63.776 -12.849
48.983 4.007
33.751 27.918
43.803 40.257
61.945 30.779
65.781 21.166
45.184 35.889
66.703 -6.846
55.944 18.118
66.819 -17.976
58.168 -17.847
33.758 -35.719
54.296 -25.373
34.724 6.847
56.675 -16.883
65.690 -12.908
39.817 -34.375
41.086 -30.220
36.106 -29.397
47.457 -35.572
62.620 -9.147
60.901 -22.843
59.395 24.840
60.436 0.375
44.884 -21.811
44.304 -21.533
40.435 -20.863
9.737 -18.193
13.795 8.830
4.688 2.797
42.730 17.143
3.858 4.489
50.265 -26.348
32.430 -22.924
9.604 -36.993
1.588 -31.440
53.159 -31.255
45.270 -7.403
53.276 15.228
37.346 1.198
56.356 9.925
42.146 19.849
46.826 -14.890
52.074 -32.784
25.533 -28.524
15.382 35.795
29.029 36.220
19.529 -0.875
4.446 2.748
64.154 16.935
40.687 16.537
65.758 8.631
57.165 8.373
62.178 9.922
58.230 -27.659
53.122 -8.053
58.716 -10.343
46.766 -13.590
58.624 -1.845
55.992 11.730
66.850 11.599
45.327 23.431
68.778 25.670
65.247 15.711
39.446 -35.947
42.773 -29.329
61.466 -21.066
26.873 -33.040
41.861 -36.764
44.273 -32.685
31.908 33.166
28.355 39.054
63.996 31.059
47.603 21.164
17.500 12.938
21.962 31.374
40.820 32.754
56.002 -7.170
57.738 19.597
57.033 -19.838
29.147 -33.822
56.184 -11.776
66.387 -19.097
18.299 -9.552
26.565 25.918
35.274 26.839
45.116 -14.152
33.564 -7.973
33.962 -39.331
51.723 -20.236
63.440 -3.112
47.557 -9.719
54.300 5.010
71.564 -0.337
50.464 -20.547
46.527 1.558
38.819 -27.716
45.203 0.424
51.435 23.326
41.396 -2.777
58.523 11.882
35.443 29.215
48.956 27.017
36.423 33.083
45.953 30.786
50.391 9.378
40.839 14.864
65.313 11.963
59.134 15.873
68.339 9.133
49.218 -26.124
51.645 -21.772
44.124 -25.395
14.071 -36.394
19.884 -29.016
33.058 -32.842
13.617 -35.438
10.016 -38.066
35.229 -29.768
58.558 -27.405
69.445 -16.505
52.713 8.718
58.332 15.685
49.343 21.411
35.000 23.408
63.351 -0.278
47.482 31.770
60.249 -13.163
28.947 -8.326
10.679 -12.107
22.320 -36.121
33.276 2.891
17.084 0.155
49.330 -6.836
46.150 -7.693
44.784 10.457
23.761 14.434
59.049 19.159
36.605 19.691
51.756 30.505
55.098 20.315
41.932 12.942
35.471 -9.697
42.810 -24.965
36.877 -4.964
24.311 12.691
51.579 27.600
60.618 6.225
69.839 -12.794
47.117 -31.319
31.727 -26.835
25.253 -30.236
41.819 -37.742
38.239 -34.142
31.088 -32.808
57.520 -20.882
33.357 -35.303
24.049 -46.231
13.115 -26.559
10.537 9.291
40.308 -1.939
35.199 33.128
10.196 20.217
42.972 23.942
42.937 32.053
-3.593 25.108
17.493 33.441
66.946 22.497
62.919 -2.607
68.442 15.584
46.355 33.771
39.930 32.542
57.649 18.935
51.875 23.414
46.082 20.532
58.881 19.737
35.833 42.086
11.685 32.727
21.751 10.075
9.544 -1.744
3.634 3.793
27.460 -35.908
-0.994 -27.340
24.741 -35.152
37.609 7.314
21.030 -23.270
47.439 -16.545
21.208 -23.300
38.949 -41.823
56.100 -14.811
44.330 29.508
54.958 -33.959
64.357 -14.892
61.250 -10.133
70.592 4.489
57.076 -12.538
58.747 -14.462
11.871 10.381
27.276 -12.859
44.988 -9.537
48.250 -17.606
46.452 -31.412
66.926 -17.335
29.940 -37.766
41.979 -41.864
47.956 -32.284
43.059 -10.458
69.335 8.795
63.082 -6.758
54.174 -19.478
46.698 -11.541
39.184 -25.840
18.551 -22.120
27.456 -2.789
38.146 -17.615
32.809 -29.899
48.659 -41.242
55.457 -35.321
20.592 -22.595
47.190 -25.246
51.869 -32.027
57.468 -16.641
68.875 -19.361
39.483 -25.496
60.203 -31.798
52.283 -23.266
41.997 -23.754
47.370 0.916
66.687 26.866
40.250 27.283
51.016 25.630
66.978 17.946
47.993 17.126
56.891 26.354
48.524 -1.334
24.497 -9.901
41.589 14.038
54.852 16.421
17.370 23.273
5.535 -0.476
30.432 -23.834
27.033 -29.132
46.962 4.212
61.760 13.370
56.258 36.771
36.678 32.284
61.077 21.078
53.221 -8.446
57.533 -22.353
24.299 -30.516
24.267 -32.961
48.361 -28.577
27.386 -15.439
67.149 -26.919
66.396 -5.095
35.171 24.678
62.712 0.443
69.008 -17.250
67.854 17.247
41.928 25.904
73.147 17.510
40.127 0.778
55.757 15.562
24.149 -33.948
54.309 -29.257
52.425 -31.286
61.899 10.603
7.553 -21.562
13.531 -0.342
1.071 9.744
9.598 13.010
-0.672 24.190
23.142 2.548
20.291 -11.268
37.133 -29.777
42.648 -28.363
44.601 7.356
29.715 -17.531
56.094 -34.453
63.727 -21.112
60.406 -7.054
40.664 25.267
35.795 15.539
71.899 15.635
25.382 -20.938
21.996 1.373
20.633 3.944
11.612 -6.976
36.689 -13.818
23.746 -39.453
46.361 -29.482
18.638 -40.739
23.719 -28.666
38.992 -0.974
25.108 26.902
34.933 31.005
47.906 23.481
51.895 -34.062
34.781 -14.979
6.471 -18.232
6.301 -17.490
22.736 -37.901
22.182 -34.260
22.082 -24.996
5.288 -30.807
34.076 -2.707
18.144 -16.638
45.040 7.613
61.970 29.284
53.885 -5.780
29.509 -40.566
36.010 -25.000
41.339 -8.012
49.035 -15.331
51.634 2.927
41.702 -37.792
53.618 -20.576
51.403 -8.759
40.600 20.798
39.343 -20.811
13.112 -31.500
31.842 -38.977
49.551 -40.274
29.851 -35.575
72.383 -14.006
45.875 -26.347
64.035 -13.124
43.563 -34.421
46.605 -33.984
65.105 -21.692
51.952 22.991
45.677 -4.236
67.631 -6.274
52.782 21.378
25.890 32.901
21.811 22.353
33.615 30.654
14.977 23.587
29.960 31.368
68.837 14.862
68.637 20.108
53.809 15.078
29.162 48.741
32.814 43.389
32.164 39.315
52.898 32.299
60.075 27.528
61.001 -4.734
63.053 5.122
30.256 -7.472
16.638 -17.453
15.612 -32.762
23.136 -33.644
27.063 32.511
33.533 17.255
33.243 37.948
35.591 31.405
48.374 22.862
4.373 8.032
35.859 14.459
37.195 30.067
48.651 0.835
66.822 -2.279
48.753 -34.875
29.889 -35.511
38.964 -22.651
27.897 -37.367
16.077 -24.437
69.098 -14.424
59.013 -26.831
31.785 -36.359
25.770 -38.976
34.443 -32.476
25.997 -4.371
50.376 -11.538
45.065 12.481
25.772 32.656
48.814 17.837
59.736 14.393
45.508 25.489
40.393 31.639
43.325 20.643
12.396 15.122
21.407 30.489
55.230 21.015
59.115 -3.142
44.018 26.075
18.412 -31.530
27.694 -40.326
-1.533 -33.997
22.042 -36.489
45.560 -4.249
37.876 -8.816
53.564 -23.231
43.883 -32.804
66.210 -4.240
74.332 -9.604
30.236 38.815
46.095 36.396
28.355 39.189
19.449 39.173
26.153 33.843
47.810 5.438
27.683 1.991
23.500 -6.025
13.127 -5.754
30.023 10.795
15.534 2.203
44.800 -28.293
60.710 -16.804
57.969 18.047
40.865 -31.132
13.433 -27.201
25.716 -27.200
29.593 -27.837
62.715 -22.006
34.460 -20.196
44.056 -10.482
69.074 11.004
66.627 9.729
46.343 -17.512
29.606 -40.166
9.114 -35.041
20.943 -28.848
37.816 7.586
39.638 15.718
55.665 -19.591
64.792 14.866
63.100 -9.575
46.763 -19.446
47.748 -25.427
54.383 -31.577
37.066 -36.748
43.019 -32.137
33.420 -1.771
63.493 -9.400
61.582 -15.637
66.159 8.606
59.592 3.994
27.336 11.110
50.436 -25.880
45.775 -28.956
48.313 -3.190
2.949 -21.851
37.738 -34.425
65.056 -19.361
7.811 -5.300
37.123 -5.087
23.109 -3.835
14.908 -11.586
26.051 -16.573
20.685 9.805
58.521 17.289
15.375 -32.411
36.689 -28.197
59.614 -19.652
49.729 -9.466
8.337 -25.828
5.900 -7.828
35.632 -7.934
16.900 2.018
13.697 12.039
36.805 -25.233
47.889 -40.193
51.190 -32.336
63.118 -7.677
31.073 -3.017
48.377 -12.282
22.569 16.819
58.792 15.790
34.654 -16.259
54.405 -20.296
35.044 -13.542
52.323 -11.280
62.375 -2.925
31.384 -33.514
19.165 -31.505
49.563 -29.831
61.029 2.677
36.533 32.192
63.775 16.647
53.008 -23.976
50.854 15.146
29.797 40.341
13.605 34.987
2.790 32.303
21.989 20.228
27.224 23.329
29.457 23.883
41.922 2.140
36.048 5.845
30.945 -19.779
43.578 21.102
13.791 46.881
25.853 40.095
27.670 18.522
58.064 14.986
60.456 22.489
58.118 25.801
41.829 22.638
7.677 20.305
30.013 38.228
10.927 43.975
22.397 33.558
22.350 22.782
18.663 29.329
63.108 17.061
66.818 -10.710
62.867 -12.592
34.812 -43.034
46.268 -34.130
34.621 -16.639
62.474 -17.305
70.099 -5.617
74.250 5.742
29.602 31.338
19.595 23.673
26.041 41.810
39.607 34.968
18.202 28.674
45.405 16.724
61.180 18.875
58.251 27.546
45.983 21.959
49.541 16.380
33.464 29.688
49.995 -5.712
64.938 -13.116
21.335 -43.751
55.393 -34.078
66.604 -12.008
59.850 23.492
53.950 18.342
47.028 -0.017
50.729 -8.483
61.542 -30.691
61.927 6.487
34.240 -36.266
26.421 -32.700
32.816 13.685
48.656 35.039
53.776 22.263
31.699 26.714
60.025 20.791
67.789 5.589
62.533 14.787
58.582 -23.128
65.899 -6.560
42.703 26.117
51.281 10.842
41.078 36.747
13.315 26.095
43.872 43.528
57.996 28.194
48.195 28.468
44.165 31.319
24.872 13.305
36.912 23.159
11.314 -7.837
33.448 9.697
21.273 20.227
13.905 -4.351
50.808 -27.241
5.416 2.541
40.726 -27.441
47.747 -32.702
64.423 0.384
50.534 24.472
46.902 41.672
47.337 26.474
48.797 9.762
25.588 25.973
41.504 35.443
65.127 -0.596
46.914 0.633
56.131 31.400
45.229 30.939
33.689 11.366
27.510 27.950
62.566 0.037
64.580 13.632
52.778 19.690
45.155 24.580
48.200 37.335
51.319 14.727
41.749 22.115
67.853 18.303
65.528 9.698
50.714 12.976
54.840 35.640
59.480 24.790
72.310 6.072
57.420 -7.096
69.952 -6.036
60.575 -13.803
51.735 -28.212
30.442 -33.445
7.661 -8.214
33.262 18.763
28.346 32.741
44.963 5.219
34.890 -26.911
26.373 -30.605
46.737 -31.592
46.250 -28.105
54.736 -30.536
9.304 -26.358
29.458 -31.093
43.916 -20.201
7.434 -17.782
44.103 -10.452
13.679 -27.527
20.371 -31.623
39.227 -35.477
26.040 14.159
18.766 40.021
51.335 33.262
58.568 26.299
68.697 10.016
36.461 39.347
62.287 13.000
55.459 17.820
51.847 13.182
67.398 7.567
64.800 7.760
42.312 14.668
47.928 31.730
7.124 28.054
38.591 -22.526
40.304 -23.069
64.815 10.188
57.055 10.624
63.866 17.045
57.235 17.943
52.553 29.836
60.886 10.918
66.330 -2.876
59.338 17.973
47.683 -18.759
23.839 -19.279
29.033 -24.631
46.984 -31.156
61.412 -24.536
19.632 -35.254
4.486 -15.038
21.677 -20.960
40.992 -6.978
5.233 -0.044
59.452 -11.496
66.317 12.610
43.835 27.674
43.769 29.198
34.876 9.157
46.823 33.241
51.403 24.849
53.560 19.186
50.149 -24.295
33.676 -30.219
20.935 -26.637
17.943 -41.883
7.921 -28.511
36.217 -32.857
8.518 3.003
38.588 14.692
47.919 30.175
62.336 7.804
64.467 8.593
64.805 -6.324
49.821 28.373
56.060 24.678
39.646 12.294
24.492 19.916
31.104 20.511
28.583 23.748
16.212 20.859
61.932 1.149
50.364 25.211
68.431 2.953
60.126 21.213
51.778 -24.028
42.447 -31.025
55.496 -30.388
30.555 -38.300
32.557 -19.141
38.831 -27.348
17.705 -36.596
26.627 -34.426
26.748 -26.343
33.416 -30.574
43.447 -7.902
23.050 -34.069
34.652 -31.796
36.057 -43.985
27.896 -26.647
20.018 -36.338
23.228 -21.778
43.104 16.915
18.260 22.311
43.460 -17.033
46.765 -30.500
47.131 -26.889
56.675 26.343
55.578 17.564
52.935 -4.510
35.471 -31.775
62.662 -27.729
73.149 -10.743
68.228 -16.690
44.322 -43.506
47.169 -26.607
37.637 -22.959
55.778 5.739
51.712 7.058
59.688 9.257
40.896 24.667
60.889 17.995
43.893 -38.093
25.857 -21.688
38.007 -23.964
23.778 -31.910
43.483 -30.181
60.904 -20.364
51.903 -25.486
62.517 -10.514
66.663 -14.598
57.121 -26.729
46.531 27.159
40.279 32.053
35.532 30.605
35.234 33.944
70.959 12.175
36.162 35.638
20.140 19.260
23.227 34.993
34.393 40.630
18.562 9.159
11.304 18.661
30.452 27.239
47.935 21.613
24.990 -4.423
20.466 -21.230
52.484 -1.017
19.946 -5.284
50.833 17.771
39.972 27.411
46.623 3.610
46.242 -15.368
55.503 12.560
56.883 7.330
43.182 -0.851
40.842 -24.935
65.295 -11.122
30.685 18.694
59.015 16.094
65.939 -6.897
64.178 -15.083
69.591 17.460
64.766 19.862
57.303 24.686
63.735 20.389
66.684 -19.862
66.483 -6.030
44.232 36.153
34.126 28.333
33.241 33.317
-6.536 11.172
2.245 25.727
16.730 34.698
50.841 37.558
46.129 35.217
68.084 8.490
59.454 -29.878
8.062 -30.856
20.002 -19.779
37.430 -23.394
53.046 19.572
16.792 -13.508
15.465 0.324
30.985 -34.128
32.309 15.769
29.081 20.864
55.214 12.103
19.311 -30.540
49.444 -36.663
7.657 -15.436
23.297 9.286
43.740 35.063
11.906 27.500
11.523 8.066
5.154 1.957
40.431 -41.811
0.748 -30.550
-8.980 -25.087
5.038 -1.956
55.122 30.766
64.961 -6.586
50.499 8.062
5.060 1.686
14.597 28.961
27.531 32.630
49.130 32.004
52.131 2.064
65.349 2.998
65.665 10.191
32.132 13.453
5.041 30.496
15.263 18.655
20.066 14.393
23.220 1.067
38.070 -28.853
57.158 11.084
73.049 1.555
13.121 -3.005
5.545 1.959
11.881 21.384
18.921 42.471
6.033 0.109
24.898 39.416
43.080 13.399
46.966 5.615
51.065 -28.267
37.663 -30.153
36.174 -44.522
56.595 -26.660
50.097 -36.660
54.702 -21.575
13.834 -25.331
32.634 -22.873
18.933 -9.668
57.859 28.892
31.192 30.899
34.467 35.496
27.760 41.350
50.458 26.410
55.502 7.471
54.466 -26.189
30.902 -23.682
29.298 -11.516
43.525 -18.368
38.972 -22.322
45.197 -36.329
15.695 -26.763
22.815 -15.715
59.937 -8.561
21.906 -4.441
41.488 1.243
52.936 26.179
67.462 14.829
16.336 26.233
9.677 14.350
33.877 -26.907
47.956 -31.304
36.392 -44.901
40.712 -33.374
59.209 0.073
43.555 14.543
73.681 9.765
37.142 43.833
37.025 45.886
30.364 33.009
51.815 -2.989
54.922 7.424
36.117 41.997
28.654 41.172
53.519 24.077
43.644 -9.406
50.456 -27.135
45.349 -21.904
45.020 30.214
50.665 26.743
44.889 16.439
26.925 -13.638
30.441 -28.232
48.857 -24.991
68.922 -3.400
48.643 -23.374
45.699 -14.491
42.371 -9.617
33.133 3.516
48.142 5.414
63.574 -6.132
56.521 12.048
54.248 -6.672
40.316 -24.015
45.879 -38.572
41.741 -36.090
39.400 -31.640
57.624 -28.501
29.162 -33.187
48.159 -32.694
41.486 -45.371
45.742 -26.544
28.440 -34.844
15.490 -38.639
23.545 -35.263
30.784 -40.074
39.003 -32.163
11.038 -34.189
35.765 -34.493
43.505 -37.449
17.581 -39.467
50.283 9.430
21.115 -10.373
38.145 28.451
53.799 -7.763
56.148 22.065
46.352 -12.039
26.608 15.307
4.828 2.824
62.298 -17.027
33.351 4.803
47.619 -34.830
43.738 -37.866
24.863 -28.474
4.042 -18.919
39.069 -33.936
25.857 -22.846
50.074 -33.604
63.615 -17.230
51.850 -20.644
54.963 2.574
34.849 -30.828
71.104 -8.609
50.624 -2.437
39.599 15.508
16.736 23.600
13.521 23.167
7.607 7.621
19.417 -5.369
41.118 -26.808
41.543 9.997
29.870 31.367
5.329 2.419
44.342 29.954
20.281 31.635
64.498 9.739
19.382 28.491
43.665 21.893
62.213 20.973
29.008 9.097
22.885 36.610
13.492 18.088
14.259 27.664
42.672 -28.105
41.643 -25.648
48.266 -9.475
42.040 -31.486
28.712 -30.851
45.708 -27.668
54.140 -13.438
33.073 -30.416
23.714 -36.188
39.051 -23.819
16.785 -10.248
64.252 -24.890
34.140 -33.752
13.440 -23.078
9.441 -30.239
9.288 -20.710
14.239 -26.634
9.336 7.164
35.074 -5.208
34.091 -38.977
54.124 10.406
41.198 -33.394
56.095 -29.582
28.357 -29.486
33.454 -33.485
53.845 -18.982
54.783 -7.691
64.279 -17.720
61.008 -12.695
35.447 34.541
54.821 38.547
46.836 41.769
47.322 13.545
51.565 -24.019
60.703 -22.216
57.546 -10.687
26.238 22.727
24.939 31.096
58.462 -10.622
63.629 10.848
49.926 -23.298
31.960 -35.181
17.946 -28.062
52.423 -11.803
52.558 0.357
45.354 16.345
45.361 33.370
36.808 33.346
17.960 36.164
35.818 36.173
72.368 -5.191
59.679 -7.415
68.791 -10.921
56.881 -5.845
63.184 -5.389
38.760 18.139
50.708 28.329
47.729 26.613
21.514 35.199
43.080 -10.088
24.523 15.124
70.533 23.730
58.088 -16.723
56.149 -25.220
29.677 -35.581
48.156 -30.486
51.587 4.014
60.649 -0.625
46.058 9.998
30.130 -20.253
28.933 -39.153
42.433 -42.180
21.145 -39.320
58.508 -25.200
23.575 -34.278
40.387 -24.729
5.131 -2.275
64.478 -25.419
65.647 -27.872
35.700 -12.005
7.096 -32.658
12.498 -16.395
10.448 -18.220
13.556 -24.260
24.053 -37.399
26.607 -34.703
28.626 -17.113
24.161 25.667
34.435 22.732
52.152 23.058
59.384 21.237
61.297 1.429
58.068 4.834
53.190 1.984
40.570 -18.817
19.415 7.594
16.601 22.625
50.088 23.677
21.163 -4.474
29.158 -33.525
43.834 -26.905
25.175 -5.162
44.525 -23.533
51.742 -15.222
62.038 -18.095
67.145 -15.071
67.240 7.974
47.235 -21.927
64.380 -7.175
49.631 31.404
38.080 41.739
58.523 -4.737
60.893 -0.937
63.137 21.840
66.004 20.483
65.389 1.940
57.358 -17.699
54.338 31.475
50.107 30.087
40.707 36.359
29.458 31.267
50.950 -28.731
58.319 -38.126
29.828 -41.630
17.962 -34.908
29.517 -28.971
25.103 -14.960
35.230 -21.607
38.193 -36.407
-1.573 -15.033
21.569 -8.903
18.836 -32.350
38.821 -35.960
18.162 14.400
63.433 14.174
58.219 32.063
54.741 23.408
52.483 23.553
33.289 15.997
42.876 20.725
51.667 20.540
-1.373 14.863
5.670 -0.246
54.707 -36.606
56.600 -35.154
55.535 -16.177
69.058 12.190
45.735 22.895
49.415 22.428
8.538 31.396
29.541 23.791
35.496 32.775
36.007 41.207
13.999 29.487
43.189 30.061
33.441 40.020
16.138 34.808
42.095 30.353
63.015 22.808
44.236 33.941
46.219 21.101
66.785 20.009
68.139 -20.456
48.084 2.891
31.971 -13.548
27.542 9.892
21.852 -24.949
28.069 -26.997
64.016 -1.284
64.924 11.888
56.953 4.626
63.577 -19.142
60.975 -26.541
56.045 -27.590
5.277 -29.792
35.195 -34.109
66.209 -2.942
61.868 -11.609
61.747 -6.500
52.960 6.716
51.963 37.316
29.370 30.465
62.513 -5.138
22.373 -34.179
57.555 -17.026
59.428 -22.234
62.568 -6.779
54.239 24.259
54.695 11.797
62.966 0.870
62.805 -14.859
66.099 3.503
51.679 -24.989
49.736 -25.997
69.088 -8.869
51.681 -19.367
49.536 -35.717
47.237 -36.979
57.379 -24.137
58.914 -15.979
47.117 9.129
57.598 -9.756
25.598 12.197
32.438 39.677
56.126 29.094
39.862 30.674
17.081 29.770
30.169 40.604
31.246 34.983
29.167 30.901
44.449 10.509
42.014 -8.037
31.740 11.023
60.313 23.133
46.886 36.556
15.895 -6.951
3.882 -5.552
28.738 -18.732
15.205 -7.280
25.144 -14.548
37.812 -15.179
46.432 10.635
25.980 35.170
36.202 24.966
23.799 29.650
58.717 23.881
18.676 28.304
32.150 37.891
24.798 31.364
52.039 44.413
55.621 35.146
56.524 14.788
9.405 13.783
5.246 0.088
59.644 -21.493
58.445 2.885
26.173 5.223
6.049 -0.273
57.670 -20.211
68.919 -8.950
29.226 -20.763
37.568 -33.687
42.632 -34.366
2.050 -14.682
21.336 0.171
32.679 -3.571
10.323 3.898
20.993 -34.166
34.072 -38.450
11.403 -30.478
26.830 -47.104
52.759 4.440
38.780 34.045
57.102 11.001
19.209 19.956
14.498 30.332
21.124 29.446
18.278 27.062
28.714 42.778
35.831 0.028
15.471 22.009
34.460 11.580
54.987 30.584
34.551 -5.229
24.254 9.906
23.616 -22.403
48.426 -20.759
61.447 -19.317
18.200 -29.339
70.019 -8.309
47.895 31.526
25.492 35.074
26.557 39.656
42.994 2.397
48.161 15.260
62.174 12.437
74.449 1.969
57.230 2.135
53.703 -20.325
39.190 8.402
54.532 2.058
29.559 15.765
30.148 32.320
26.198 35.449
66.088 1.180
32.812 -20.599
50.204 -15.807
28.135 35.129
46.969 30.827
35.139 27.450
19.331 41.893
23.189 36.250
14.445 32.799
48.102 7.155
39.260 6.968
41.069 31.505
27.198 32.409
31.978 42.485
23.671 27.174
5.879 -0.328
50.190 36.994
73.190 -0.603
56.102 29.800
35.313 23.618
21.827 32.853
70.288 -11.224
64.542 10.593
44.542 14.707
31.856 -5.628
5.867 -2.847
2.884 -21.683
22.901 -38.072
1.138 -15.591
16.422 -29.334
30.357 -38.284
43.177 -34.143
57.238 -22.918
54.569 -12.258
67.782 2.506
52.384 -19.507
30.629 32.824
34.099 37.723
19.474 33.653
44.863 30.376
35.877 31.983
31.617 26.178
31.712 15.153
43.234 26.755
6.622 10.161
30.923 12.557
44.580 -6.608
31.140 -31.303
51.875 -2.304
61.906 -13.860
46.725 -33.561
47.698 -29.512
48.439 -28.753
30.245 -21.787
32.647 -9.017
51.324 4.836
41.376 -22.609
68.009 -11.874
54.427 -37.209
39.870 -33.644
30.897 -32.643
29.439 -26.887
39.268 -3.621
33.188 6.392
34.963 5.923
37.596 16.366
22.178 -0.848
17.354 -4.999
27.951 15.458
56.610 -7.030
4.778 -12.258
43.285 -33.736
21.353 -27.119
42.433 -31.187
25.540 -26.392
49.279 -10.715
50.910 -4.306
50.202 -25.024
48.900 -34.522
40.011 -33.490
61.922 -19.663
54.917 7.762
63.472 24.983
41.219 35.322
56.367 20.680
53.746 -0.638
53.963 -19.483
67.300 0.903
27.579 36.606
57.293 28.444
38.869 23.624
58.259 30.870
59.867 6.280
52.157 -17.450
24.635 -26.555
52.381 -13.057
53.291 -9.124
32.103 14.005
45.742 -11.586
56.345 21.421
60.153 25.266
47.198 21.376
22.959 27.950
36.851 13.262
24.489 40.728
19.284 4.781
38.681 31.805
17.965 19.701
27.982 29.971
58.027 6.969
21.137 32.767
47.073 26.591
55.128 13.062
61.414 0.188
61.234 19.767
67.955 -18.835
44.070 -38.971
44.410 -24.771
21.886 -35.661
59.315 9.816
48.060 33.202
27.341 39.938
34.981 19.577
48.225 21.709
32.431 41.461
41.232 40.505
41.727 39.964
26.655 25.706
48.928 32.960
45.413 16.863
61.213 -8.403
64.168 4.208
43.719 15.519
50.233 30.118
44.918 -9.764
-1.947 19.609
35.412 27.426
28.661 24.748
33.008 18.679
28.437 -9.666
24.035 -10.471
40.152 24.312
23.736 -10.173
19.130 -13.106
3.790 4.040
39.884 -38.621
48.730 -25.203
42.939 -35.945
63.478 5.197
18.480 -16.768
33.202 -12.590
55.889 -30.913
57.595 -31.785
57.013 -3.504
47.760 3.148
47.177 20.024
28.873 24.717
39.515 42.365
29.257 30.376
23.312 0.866
30.430 34.598
62.441 18.842
52.857 3.008
34.074 36.955
49.147 31.112
66.692 -19.670
50.334 -22.317
37.361 -34.013
38.810 -40.444
39.906 -41.861
24.477 -9.732
30.249 5.741
15.222 -29.193
35.972 29.216
46.527 20.633
46.187 3.691
16.729 4.449
49.938 18.404
11.197 42.377
56.865 26.379
56.103 0.317
56.875 -3.406
50.816 -1.454
41.800 34.857
35.139 33.474
38.933 32.718
48.368 31.697
48.863 30.907
61.213 28.787
57.294 3.827
70.477 -7.999
40.833 17.361
21.363 34.672
-1.828 34.805
2.583 36.450
28.604 26.773
30.736 19.998
64.924 17.008
39.821 44.487
42.698 41.587
24.896 39.137
60.821 5.740
64.408 1.485
55.322 1.831
39.698 21.167
61.524 23.271
73.003 17.596
37.709 7.777
51.445 3.414
53.894 -29.929
40.003 -27.626
35.315 -31.197
19.988 -39.877
66.024 10.916
58.829 10.723
33.139 -4.514
59.000 8.841
66.812 24.490
39.151 26.381
30.633 25.532
57.494 28.683
50.141 33.840
37.456 32.377
35.481 32.764
32.139 10.171
48.857 27.405
21.813 15.127
39.658 19.558
17.726 -16.564
54.070 15.001
65.599 25.970
35.074 21.994
59.244 1.447
52.563 24.433
37.906 40.427
53.047 15.751
30.216 2.448
63.588 -12.187
24.173 -19.121
33.515 4.487
27.152 -37.547
20.178 -24.308
63.292 -13.166
18.278 25.264
52.495 23.823
51.355 41.874
69.904 -9.570
26.330 39.095
19.954 24.147
61.863 21.383
53.345 14.983
51.657 37.425
61.501 18.790
38.620 21.285
1.862 -26.361
61.686 -13.765
34.705 5.125
37.954 5.495
26.443 -34.222
39.530 -32.148
41.295 -18.557
25.852 -39.118
38.753 -32.451
44.988 -14.971
38.404 -19.266
50.861 -1.949
39.484 -32.054
25.498 -32.066
11.878 -20.865
14.262 0.072
24.386 -36.097
43.289 -20.897
10.097 -6.422
20.848 -17.055
23.964 -31.575
22.566 -22.661
7.262 -14.697
25.479 -5.116
21.155 34.683
11.147 38.948
45.170 12.270
62.307 30.489
54.349 -27.492
56.143 -17.603
42.816 5.107
42.678 -41.422
40.985 -30.680
43.821 -29.950
16.503 -19.759
13.778 0.040
10.354 0.125
5.769 -0.877
55.121 -22.435
32.388 -5.985
51.906 2.350
31.531 1.423
46.542 33.000
48.885 38.308
31.035 41.047
49.283 42.776
27.222 38.720
16.129 5.554
10.288 23.343
21.505 21.484
21.168 -10.456
40.012 11.568
33.782 -1.295
5.171 2.382
33.187 -27.359
55.397 -22.520
21.190 -43.239
21.079 -32.716
5.372 -3.000
5.621 -0.831
28.204 28.643
50.951 36.104
55.470 -8.116
64.844 -7.006
42.576 11.399
45.246 -25.206
39.359 -24.380
28.118 -34.418
48.025 -30.268
48.244 -16.084
41.679 16.680
38.086 14.390
18.666 15.151
48.496 -24.202
58.500 -24.295
40.706 -20.698
26.587 -16.394
15.163 21.874
45.088 4.267
27.248 1.353
10.132 24.852
34.197 0.025
13.631 -3.160
25.602 10.549
14.720 19.120
50.579 1.580
51.210 -7.729
42.577 12.842
25.486 13.421
5.078 2.920
34.620 39.692
20.735 19.869
17.941 34.463
32.620 35.425
65.473 4.514
49.664 10.052
55.772 -16.426
67.019 14.865
62.669 20.094
36.951 27.689
14.599 35.236
51.961 32.710
30.112 33.873
19.400 14.934
38.212 23.999
43.443 31.385
37.474 15.718
43.450 -29.716
58.596 -14.419
20.870 14.769
31.059 21.435
22.452 7.539
54.155 -19.755
47.568 -29.674
60.592 -29.140
63.557 -22.977
43.094 -8.652
29.674 -34.405
27.261 -29.744
52.585 -21.056
55.042 -8.912
47.529 1.946
53.062 -2.927
-3.798 20.693
35.596 37.651
36.630 26.654
8.311 0.409
32.777 -24.204
46.122 -41.788
39.611 -46.511
37.500 -34.503
59.961 -15.646
53.234 4.450
45.927 -26.989
63.080 -7.439
61.218 10.959
55.911 -23.099
27.479 -28.093
56.082 -9.963
31.288 7.431
39.493 39.560
39.232 22.023
65.570 5.681
52.085 -29.578
46.846 -29.141
63.960 -6.027
62.387 -28.236
41.150 -11.982
76.042 -0.238
64.230 11.324
62.295 -2.510
49.881 20.918
39.636 31.341
45.113 4.071
29.472 39.948
0.427 36.086
25.368 34.928
53.645 13.086
55.608 14.937
50.080 31.365
53.079 11.427
24.233 18.702
38.784 3.659
49.997 15.411
41.123 45.492
32.339 46.214
34.175 41.751
24.138 35.126
43.751 37.128
28.656 25.615
60.081 22.310
44.554 28.944
68.971 -16.044
74.677 -2.305
64.916 -9.150
39.595 -30.837
50.744 -36.024
66.089 -15.702
38.923 -25.365
54.115 8.779
17.142 21.439
13.188 -11.541
32.804 -30.000
15.962 -2.009
44.875 23.642
57.320 4.689
47.942 21.161
66.356 8.884
65.656 28.399
21.778 17.003
68.088 -20.017
54.035 -34.987
57.188 -15.512
48.356 -35.672
38.858 25.968
43.277 -1.577
63.683 9.560
36.248 -19.574
53.353 -29.299
23.747 -35.712
10.100 9.866
55.254 24.870
52.707 -5.092
36.532 -38.108
51.628 -30.156
62.646 -25.107
23.145 -27.145
39.657 -26.426
21.789 -23.359
43.764 -26.254
48.765 -29.761
33.777 -39.919
23.668 -30.941
39.812 -28.349
42.940 -28.355
41.524 -40.410
5.316 1.693
64.872 -12.926
70.768 -8.545
49.787 12.984
37.813 -11.268
57.743 -36.979
20.233 -34.454
33.929 -13.944
43.571 -33.768
40.012 12.132
32.413 5.291
32.639 -3.814
31.258 -2.868
37.291 31.272
38.582 23.883
50.564 -24.976
71.868 -12.656
23.755 27.012
37.912 34.517
38.731 23.857
48.347 -15.528
51.314 23.932
63.798 4.280
50.360 -23.917
46.627 21.582
43.737 25.458
24.433 31.396
44.292 36.059
23.698 29.873
8.505 31.075
8.760 19.842
13.528 17.733
36.225 -4.123
27.754 -3.727
33.389 12.700
52.476 -11.677
47.298 -2.789
55.483 18.951
55.687 -34.465
42.209 -39.969
44.084 -28.576
50.980 -22.796
17.489 -24.227
24.733 -37.385
25.147 -41.520
1.817 -30.031
22.602 -21.334
46.921 -27.652
68.950 -22.358
60.140 12.478
37.900 7.020
41.050 14.107
37.904 33.499
28.992 7.098
16.200 20.999
51.227 9.382
36.002 9.948
50.118 22.041
53.153 8.308
35.694 5.754
35.000 32.833
23.193 36.097
30.154 28.113
66.815 20.369
39.683 33.486
30.627 -4.456
65.626 -7.612
35.450 37.863
45.453 24.913
48.248 11.393
36.445 -31.691
39.088 -24.996
41.111 -25.132
30.752 -32.721
48.215 -9.182
48.010 -20.280
38.751 -25.600
66.130 -29.088
35.412 -36.870
29.134 -28.166
42.589 -16.718
10.683 26.041
36.153 33.514
50.590 15.917
59.297 22.839
44.265 -27.388
44.862 -34.951
66.520 -10.819
54.885 14.178
66.328 -14.867
48.809 -27.624
48.121 -31.197
71.431 2.723
59.913 -6.525
35.137 -28.042
20.843 -6.693
46.913 22.841
42.154 18.824
54.152 9.959
43.726 -2.670
48.484 34.669
56.127 28.704
44.350 39.764
47.640 26.046
24.593 27.702
65.611 17.658
34.273 36.063
54.427 7.332
45.061 -34.826
28.719 -14.136
52.754 -30.905
66.020 -2.128
51.880 -17.360
53.659 -19.483
51.199 -33.970
13.373 9.751
21.853 40.869
20.492 34.073
46.826 29.316
52.521 29.258
50.670 26.147
48.642 26.150
64.997 -7.106
58.215 5.598
51.081 27.488
53.500 22.588
25.771 -6.519
25.060 -19.670
22.073 -8.274
51.375 -9.943
20.775 -32.129
39.687 -16.168
12.616 -19.299
26.103 -33.489
28.179 -39.069
27.027 -39.669
30.854 -11.190
52.420 1.303
51.926 13.227
45.411 -39.993
42.885 -15.952
27.809 -36.236
64.004 6.106
60.733 -3.781
50.402 -36.733
5.443 -2.585
50.299 -40.810
37.217 -34.425
27.131 -35.585
19.967 -25.764
18.196 -43.216
54.989 -24.544
24.110 -10.826
17.859 -25.725
23.950 -18.515
37.889 -26.927
34.839 6.550
24.054 -17.375
31.376 5.178
50.597 24.928
21.161 31.808
27.973 4.597
38.015 39.068
11.680 36.854
35.821 14.079
15.857 6.013
35.489 -2.517
39.345 -9.705
49.042 17.153
32.530 20.400
26.168 -17.964
41.456 -29.890
37.225 -28.577
15.186 0.954
23.316 25.511
20.485 8.634
16.415 -26.739
33.553 -2.378
-4.593 8.388
26.591 40.589
5.743 22.685
30.343 23.763
24.029 20.028
43.442 42.080
17.780 28.799
43.576 30.644
49.996 30.983
51.370 29.714
52.225 9.439
59.210 23.531
51.517 19.225
47.520 -19.702
42.424 -35.941
35.603 -33.597
6.497 -40.502
48.283 -31.210
36.514 -36.975
9.555 -33.916
17.213 -35.673
5.263 -23.045
37.482 -33.657
14.089 -39.825
38.266 -34.290
65.095 14.209
65.722 -12.425
49.728 -8.814
63.487 -2.947
62.267 -21.113
74.207 -6.598
54.365 -8.572
60.116 -25.486
31.615 -16.130
35.409 -26.280
51.394 -19.689
58.876 -9.048
68.719 5.215
71.770 -10.597
37.645 8.490
40.447 -9.022
55.159 15.000
63.542 15.160
40.536 40.494
27.519 35.129
21.607 -20.016
32.977 -6.323
47.088 24.309
56.067 -17.726
23.235 -20.862
28.474 15.393
36.171 17.895
54.606 -31.862
9.415 -24.268
30.803 -35.642
42.715 -28.011
33.350 -19.956
44.044 -36.883
20.818 -27.258
40.394 -28.704
43.553 -13.440
49.141 -34.363
51.173 -22.619
41.512 -42.588
50.215 -17.500
30.942 -27.199
11.113 -7.283
5.356 2.364
25.207 -38.781
32.510 -32.257
59.870 2.573
61.226 19.708
41.830 -11.403
66.830 10.705
59.899 9.749
24.501 29.010
11.281 29.717
47.822 -6.459
40.235 18.423
51.855 27.340
50.410 19.412
47.583 7.816
36.266 -18.010
32.051 -35.710
53.754 -22.710
57.659 7.214
55.879 3.524
49.719 2.791
16.604 23.525
12.592 27.343
14.549 -13.231
33.514 33.414
9.254 17.907
3.784 -10.641
38.045 -40.967
8.659 -31.048
24.485 -34.957
11.962 -25.495
14.602 -26.640
34.200 -22.683
19.537 -30.134
3.544 -16.771
18.848 -22.048
49.043 12.782
57.930 11.182
58.472 38.406
44.771 11.759
67.853 -14.005
63.085 -19.636
33.970 -41.231
39.243 -40.232
15.474 0.654
61.513 -6.855
53.031 15.604
54.090 15.665
45.921 31.512
47.980 31.843
37.535 36.909
30.624 30.981
9.491 38.099
38.489 31.561
35.805 16.195
33.841 15.451
40.895 -0.440
45.873 3.565
46.724 21.285
50.828 27.339
13.191 13.261
31.148 23.497
53.448 30.285
26.693 29.957
30.790 26.741
41.187 35.477
20.065 42.742
40.441 39.253
33.419 24.207
65.132 -11.262
53.219 9.946
67.924 16.780
44.099 33.670
69.047 10.903
55.384 9.368
55.677 5.259
55.714 -22.589
51.431 -10.939
58.974 -6.680
57.050 11.972
49.427 -24.590
34.142 -7.715
44.829 -22.364
53.483 14.499
69.560 14.572
52.864 -19.882
69.693 -15.378
53.896 -22.539
18.895 -37.383
32.856 -29.210
42.378 -35.535
29.309 9.980
49.361 -6.607
40.827 -3.488
32.516 26.920
48.879 22.329
49.360 24.806
54.675 21.796
51.297 28.864
58.610 26.546
35.208 41.219
27.836 5.462
46.771 20.918
42.552 -6.704
36.962 11.574
34.662 23.811
36.402 -4.882
5.445 -26.340
36.259 -39.413
64.908 3.969
45.300 -28.275
48.840 -17.501
58.073 -24.789
44.847 -17.044
43.029 -23.566
60.489 20.867
34.912 38.192
42.324 41.041
51.302 28.639
50.946 30.242
61.184 33.379
37.560 18.456
44.137 -29.137
19.798 -32.006
23.742 -24.677
18.258 35.569
3.910 4.058
36.044 37.203
40.142 41.415
42.167 37.963
33.326 -26.974
41.267 -20.643
62.758 -7.470
27.020 -34.134
5.245 6.864
32.000 4.421
45.908 -13.955
25.809 -27.362
40.666 -25.825
13.352 -19.085
24.480 -25.365
39.944 -26.653
37.159 -34.393
67.973 -14.133
56.215 14.301
49.800 17.361
12.396 29.708
38.041 36.517
40.058 30.327
27.434 19.344
27.995 18.196
22.243 24.797
7.510 25.493
9.190 20.686
13.427 9.389
38.002 -26.509
20.529 -23.735
22.782 10.211
47.836 15.406
20.863 15.451
27.249 32.136
17.789 4.012
68.241 17.766
36.858 31.395
28.684 40.393
9.079 24.370
26.376 22.709
31.315 -1.392
45.478 36.327
45.977 22.395
54.853 20.015
64.440 -7.291
43.485 -20.074
51.741 -6.156
49.376 -38.525
32.299 -28.193
43.311 -23.497
48.089 -17.928
22.111 18.211
61.523 21.085
11.438 22.498
25.874 15.573
1.689 -6.386
31.548 -22.187
1.496 -22.109
2.650 -11.871
5.932 -0.341
43.974 -39.230
48.316 -37.241
50.295 -15.490
27.977 10.339
35.728 32.099
34.938 50.396
35.673 34.930
62.760 29.624
48.667 -20.845
71.248 -5.899
51.557 -4.665
37.145 -19.395
18.740 -36.651
37.223 -18.863
12.315 -11.521
3.449 -22.581
-5.101 -23.014
20.296 -18.862
17.821 -21.080
38.479 4.108
9.022 -10.740
23.245 -21.989
36.237 2.487
17.180 -35.010
34.303 -25.828
58.824 -7.790
52.336 -25.954
22.073 -27.516
49.626 -38.373
47.798 -33.564
18.447 -36.908
37.942 -40.315
2.827 -19.040
15.903 -18.878
23.070 26.943
35.679 42.692
57.885 32.192
23.315 30.683
54.189 2.418
63.730 10.433
23.103 26.849
5.459 2.041
32.060 -34.905
67.332 7.139
71.700 8.847
59.685 14.878
57.403 -16.094
60.277 -16.439
59.397 -17.825
58.890 23.188
65.531 24.262
56.003 10.177
54.192 20.999
53.930 32.844
60.713 -26.305
53.243 -8.870
37.598 -48.068
12.943 -27.217
32.569 -20.024
55.355 26.801
64.276 11.930
18.037 13.789
22.874 15.778
27.705 -3.870
30.103 -17.301
38.619 -17.277
9.937 41.250
35.864 44.297
32.894 42.820
56.747 20.020
66.395 1.309
52.469 -27.461
56.691 -9.280
22.834 -27.452
0.625 -9.719
25.458 -44.140
11.276 -29.764
54.903 -33.086
49.380 32.137
64.232 20.794
45.060 24.526
19.813 34.876
41.953 18.761
29.763 5.590
49.455 22.986
39.593 32.824
22.623 37.884
23.576 30.597
48.402 34.887
40.949 37.928
36.628 49.881
52.764 27.074
22.016 27.992
14.933 29.235
17.899 11.198
23.882 -10.217
34.561 -20.699
37.498 -19.440
43.090 23.326
26.819 4.812
40.063 -30.131
40.702 -31.884
35.869 -42.267
42.406 -38.842
25.773 -32.140
41.870 -17.302
17.757 12.020
22.988 -5.882
5.166 2.387
63.198 16.897
61.031 27.030
29.571 -22.684
37.497 -42.768
45.651 -26.520
32.863 20.666
40.258 -10.206
18.654 9.095
41.112 6.952
31.869 -6.623
20.611 17.658
50.720 24.151
32.516 31.778
10.668 35.351
45.536 21.369
37.415 1.384
64.823 11.386
50.616 6.044
54.387 26.282
52.933 21.203
69.501 4.972
46.577 -14.239
53.510 -12.402
51.641 10.251
58.880 18.425
68.417 -14.939
52.344 -17.319
41.570 -27.470
69.122 1.047
37.724 -3.734
23.809 0.256
30.729 34.002
27.645 32.239
36.674 23.452
37.217 10.967
46.862 -10.257
46.386 7.386
65.919 -16.920
69.933 -1.647
62.101 10.199
46.967 -4.034
69.763 13.181
62.668 10.987
71.308 7.001
53.139 18.947
48.823 20.473
21.269 33.011
21.382 -0.292
17.604 -4.140
37.328 2.274
27.789 24.427
19.482 23.400
42.365 29.161
42.246 26.366
38.808 -3.683
42.915 -1.777
23.119 -26.849
25.366 -30.052
-4.962 -11.086
20.137 14.589
20.797 21.478
27.561 16.401
35.260 5.685
15.777 25.589
5.034 2.220
20.259 46.004
18.146 41.059
43.386 34.110
41.827 -37.729
5.243 -27.129
44.569 -18.800
34.612 22.529
43.433 22.225
47.835 -28.788
52.207 -28.266
64.622 4.375
57.611 20.199
46.443 22.267
52.603 20.662
50.936 18.044
63.992 15.294
37.809 36.321
48.229 24.514
66.606 -9.633
24.917 -29.211
26.789 -28.186
40.656 -28.250
51.798 -28.999
49.833 -30.731
61.881 6.026
47.622 36.475
53.443 5.339
46.872 24.185
51.207 30.021
39.914 24.017
43.487 35.036
52.635 26.038
64.867 16.253
26.468 -11.083
21.585 26.276
49.920 11.070
63.061 -22.117
29.381 -21.368
40.418 -34.548
30.067 -22.510
53.910 9.635
4.763 11.425
5.422 2.389
57.921 12.658
69.713 -2.333
53.557 -24.086
46.273 -20.792
27.074 -15.726
47.753 -33.136
33.166 -31.700
41.164 -29.207
15.192 -29.480
32.704 -34.009
44.859 -31.626
38.347 -42.261
23.726 -42.825
20.693 -18.421
31.432 4.177
53.178 19.028
68.195 12.595
45.984 41.335
27.248 38.460
52.192 32.297
29.070 33.476
21.192 36.285
39.108 39.505
32.636 26.164
68.326 -17.032
52.969 -24.480
56.175 -17.533
56.437 -24.095
57.741 -18.882
52.990 -26.718
46.581 -29.284
51.544 -23.207
31.404 -39.950
23.537 -32.769
42.016 -15.922
43.625 -6.110
58.316 15.025
23.885 9.811
36.017 -25.939
51.630 20.563
30.450 38.396
14.684 36.993
6.308 34.417
36.163 6.510
29.595 -23.515
54.994 -20.218
30.089 -0.921
60.541 -11.368
71.917 -2.989
61.344 24.465
38.706 23.000
26.794 20.622
32.662 19.402
57.302 -20.725
55.869 -8.380
43.318 22.344
48.082 34.291
66.180 -9.425
62.792 14.048
52.991 -19.444
41.431 23.886
39.519 16.738
38.622 -26.474
58.311 -10.290
63.149 -24.273
45.244 10.855
67.609 7.985
50.931 31.947
44.419 19.045
51.361 15.202
32.297 15.264
37.686 19.576
60.771 13.452
49.656 -5.906
52.259 -26.453
44.525 -27.811
18.229 -11.870
23.742 5.266
5.656 23.600
5.846 0.026
53.110 -30.120
18.021 -22.167
25.789 6.171
51.226 33.562
32.184 41.465
45.432 13.728
15.741 35.808
27.750 39.062
33.738 31.837
7.284 16.887
25.989 -19.570
26.809 -17.322
30.550 -33.114
31.129 -24.002
37.088 -34.344
28.406 -38.052
14.083 -45.377
13.459 -34.286
29.942 -28.842
52.869 4.347
38.854 14.521
37.557 30.847
24.592 34.745
28.027 12.534
30.679 -13.919
32.638 26.843
29.360 10.272
44.332 30.682
27.174 14.568
60.982 20.820
58.828 19.885
60.918 8.951
54.586 0.931
51.462 27.220
55.562 14.934
66.599 -9.628
53.010 -19.870
46.792 -30.185
49.561 -33.123
57.195 -14.348
30.036 -25.425
40.356 -26.314
64.285 -8.086
70.881 2.126
38.672 -29.817
60.562 -15.624
28.239 12.172
13.054 14.832
3.855 27.404
14.582 27.520
42.257 18.894
41.755 0.969
63.022 22.259
24.673 16.405
41.428 16.678
12.618 -16.612
47.521 -15.020
61.772 22.247
57.564 13.697
57.652 -36.468
57.213 -23.405
23.923 -40.922
15.476 -36.085
36.119 11.437
34.959 5.557
24.585 -4.154
11.788 21.480
15.099 28.447
10.904 20.956
23.409 37.415
35.471 32.067
23.312 40.242
8.492 25.372
1.435 12.407
45.151 23.342
12.990 9.567
23.439 14.427
39.581 43.866
15.510 22.296
23.763 36.167
5.769 -5.698
19.685 4.271
25.717 2.901
20.410 -27.618
19.902 -48.589
33.112 -28.255
32.414 -24.796
20.934 29.842
3.581 5.947
27.902 14.041
40.521 3.209
21.459 38.663
52.327 23.822
24.542 32.399
49.980 37.385
74.254 11.100
49.615 21.669
28.443 39.004
66.178 18.509
35.891 22.610
59.239 3.626
42.265 0.088
31.723 12.501
31.237 27.264
40.553 26.361
54.208 22.348
62.868 3.845
57.003 22.127
35.860 32.850
20.818 38.378
41.169 38.897
55.125 18.687
51.180 25.694
51.270 -11.612
50.279 -8.155
58.369 -29.691
27.189 -41.861
11.277 -34.155
32.011 24.277
29.077 27.028
66.686 0.621
70.458 15.371
56.338 -28.819
20.313 -38.055
45.395 -36.059
52.656 -4.129
44.246 10.885
44.412 28.172
49.865 -23.642
59.098 11.677
37.678 6.294
55.511 0.106
59.003 0.638
35.792 19.002
53.978 -18.068
58.162 -12.471
24.958 -21.216
18.228 -3.119
66.007 -5.445
56.330 -4.289
53.646 -26.546
16.005 -22.910
12.414 -20.345
6.600 -27.571
29.974 -3.013
26.255 4.326
16.638 7.384
1.963 -14.179
31.454 15.354
34.527 31.245
33.077 27.267
38.784 -21.324
39.528 -13.078
36.144 -29.641
54.275 -37.309
61.920 -8.941
49.392 -2.661
57.825 -18.618
43.545 -32.372
22.802 -34.622
55.491 -20.763
61.556 8.869
53.546 14.736
44.617 0.036
56.899 12.679
44.676 -36.384
62.791 -6.070
39.748 28.382
59.377 2.738
59.149 0.339
34.639 -29.548
65.334 4.180
54.879 -27.638
63.946 -21.392
46.128 -33.718
51.356 -22.824
46.047 -27.144
55.377 -30.691
47.597 -25.717
9.170 -31.739
2.951 -4.551
32.768 32.913
51.360 31.206
37.531 36.049
47.696 26.668
68.350 13.702
59.476 24.495
16.499 28.153
12.882 35.139
36.024 42.082
63.107 22.169
61.688 23.481
49.929 24.761
52.194 -1.393
48.377 6.593
40.969 13.309
48.287 -3.322
49.943 10.423
52.027 -4.923
49.910 29.596
59.702 20.005
3.226 33.817
42.957 18.077
38.719 12.544
39.338 10.437
30.914 -34.698
55.571 -36.204
31.298 -20.432
49.193 -32.380
17.982 -18.859
46.061 29.260
-2.475 -8.154
30.567 -16.148
20.290 -19.213
5.401 1.960
51.532 -26.530
36.770 -47.637
31.186 -35.984
14.590 -26.282
53.190 -22.691
58.007 -22.981
18.169 -48.854
45.045 -17.369
70.282 1.206
58.338 11.872
52.833 34.374
21.640 20.724
50.157 32.562
5.484 2.346
65.691 -28.526
57.208 12.422
37.655 24.286
44.296 0.415
46.815 -10.294
27.578 38.209
50.439 15.274
69.151 -7.052
74.709 -12.130
50.030 -31.629
28.923 -37.268
25.237 -30.271
34.719 -11.893
50.861 23.108
33.501 36.195
29.166 15.836
58.196 21.802
39.231 31.875
36.897 12.737
34.897 29.444
41.387 -7.276
31.592 36.912
2.117 31.903
16.812 29.635
49.747 31.931
21.626 0.748
31.632 -16.832
13.273 -27.737
26.103 -32.543
46.457 -39.998
30.322 -38.087
44.626 -26.244
37.533 7.300
44.132 -11.812
44.625 -10.231
48.468 -20.173
11.208 -27.757
35.690 -34.457
48.312 20.142
43.210 33.797
38.846 33.367
36.866 27.523
15.165 23.578
6.022 10.848
5.269 2.315
65.212 4.437
47.384 -19.407
60.406 -17.049
41.942 21.960
49.477 26.240
42.831 37.460
42.595 24.585
11.086 -22.075
22.998 -21.741
34.545 -33.748
63.247 -22.483
64.663 -13.694
41.784 13.472
58.097 16.329
18.518 -12.313
19.139 -26.675
64.870 -9.691
57.818 -20.443
57.556 -3.559
54.384 -21.176
58.985 -0.431
33.311 -13.024
50.883 -7.886
72.833 -3.392
46.947 13.866
62.190 24.859
58.618 15.811
50.356 24.981
25.120 36.015
15.707 29.230
-4.438 18.778
20.326 13.642
11.927 35.150
27.049 27.818
44.059 35.084
31.956 34.068
36.694 4.733
42.594 -27.242
52.267 -46.946
63.098 -6.608
57.182 -14.582
27.953 -36.242
66.355 -28.205
52.593 25.894
62.564 5.197
52.765 -17.637
65.979 5.971
49.502 -8.741
38.825 -23.225
51.879 -17.793
61.021 -29.231
57.405 24.238
24.341 31.966
27.650 21.804
35.105 35.861
22.132 33.289
31.550 27.596
62.629 8.137
37.211 39.348
44.839 18.958
51.546 11.786
48.461 29.296
43.574 38.541
32.543 -0.249
20.631 22.352
18.972 33.588
26.344 3.667
9.007 12.253
22.165 -9.072
28.709 -7.450
24.377 3.499
49.469 -31.719
68.874 17.313
65.267 21.844
54.695 39.330
38.043 45.068
59.566 25.333
35.756 34.273
8.600 30.676
49.112 39.285
40.556 11.571
37.648 -17.696
41.488 -21.820
40.711 -22.895
23.908 -33.789
21.813 -27.041
5.595 -0.496
61.784 4.523
46.390 -28.063
11.637 -18.496
-2.684 -13.754
20.684 -17.448
33.834 -27.736
32.791 -32.814
15.750 29.793
49.315 20.658
48.942 29.414
50.789 24.816
57.877 8.265
46.833 -26.582
49.027 -8.361
61.174 -13.134
56.305 -15.495
70.527 -5.802
33.121 -15.974
46.309 0.238
47.057 31.233
28.142 38.526
33.808 25.732
63.269 28.714
51.375 14.848
39.736 19.237
38.127 25.097
18.198 37.312
39.485 31.506
5.981 33.775
41.120 31.226
61.700 -2.450
54.111 9.889
36.091 32.654
12.775 33.763
35.217 23.484
50.298 31.643
57.829 -19.323
64.675 19.019
57.968 24.652
65.355 7.567
61.205 4.502
36.415 35.706
64.178 5.647
51.317 -28.950
42.947 -30.206
52.451 -2.390
68.497 -1.059
7.569 22.061
23.515 26.105
20.296 25.681
23.424 17.564
12.788 -0.980
21.722 4.661
25.804 3.526
34.555 23.120
18.123 25.528
35.551 -2.340
20.283 14.901
22.758 26.178
26.423 27.014
31.495 18.327
54.090 17.785
31.783 7.700
34.620 29.009
42.944 34.361
27.517 18.473
31.305 21.121
15.041 2.596
5.302 1.532
54.524 27.146
35.650 26.801
57.947 14.148
60.644 15.319
54.289 -25.720
65.950 -16.378
70.208 -2.248
56.500 -11.043
46.789 -24.276
57.766 -16.598
36.485 24.009
43.430 31.798
46.260 14.452
32.271 29.300
29.047 34.729
41.732 26.052
38.913 33.286
42.998 23.898
16.811 15.989
28.015 3.355
24.777 25.684
28.733 16.683
17.403 24.269
44.358 37.650
34.890 17.576
47.724 6.065
54.253 4.342
42.281 28.283
51.901 35.081
57.179 39.363
36.991 13.042
57.286 29.294
65.755 -2.250
54.160 -41.359
49.853 -30.765
14.487 -22.241
15.992 -30.376
12.236 8.587
25.232 -35.664
26.866 -25.019
54.110 -31.948
50.761 -9.869
59.039 -16.504
26.457 7.087
36.428 22.510
44.496 17.014
29.117 28.128
31.606 29.462
46.678 26.110
41.593 21.032
67.194 -22.052
39.732 -34.458
26.057 -22.705
22.256 -18.413
18.997 -30.721
29.117 -39.196
27.840 -32.782
14.789 -25.079
-4.416 -17.749
16.846 4.896
22.638 -17.144
25.884 22.290
28.666 4.840
19.474 5.475
39.847 26.936
-0.784 34.478
42.536 13.552
48.826 31.459
45.280 40.196
46.809 36.088
28.602 11.494
36.063 37.846
27.816 38.448
43.681 29.381
59.013 21.909
60.591 9.821
23.486 25.690
40.665 16.887
34.016 20.758
26.222 7.158
51.225 -27.740
28.453 -37.330
10.377 -39.879
36.667 -21.068
28.247 -26.662
43.309 -18.737
44.870 -27.816
44.897 30.706
3.717 11.361
42.688 30.733
32.394 38.439
39.205 9.770
30.749 26.174
60.386 25.241
54.754 11.689
57.076 4.415
46.509 -28.045
35.815 -14.375
23.590 -4.213
48.385 -26.551
55.580 -8.021
47.203 -20.190
37.569 21.041
45.034 16.207
21.530 17.155
42.966 24.574
46.742 -23.530
55.735 -41.411
51.272 -23.713
49.684 -37.519
34.083 -37.084
35.325 -33.227
61.312 -26.124
70.353 0.814
45.198 -30.374
44.135 -30.932
62.001 -12.174
56.539 -23.916
50.373 -33.267
51.220 -36.865
66.366 -8.412
61.037 -1.934
64.492 7.528
54.433 36.692
58.191 23.137
38.995 18.749
24.601 30.849
23.155 24.368
15.383 16.932
13.647 -23.902
47.607 7.767
52.748 -18.834
59.067 -31.268
18.619 -25.752
64.714 -21.720
48.420 -42.171
66.082 -3.935
27.004 -21.907
20.432 -36.322
20.363 -38.055
37.369 -29.006
19.456 -25.648
46.552 -21.853
41.201 8.484
39.821 32.271
41.295 22.654
32.054 34.551
23.527 33.788
47.993 34.036
43.797 31.765
23.977 17.880
61.921 -16.669
63.627 0.495
57.318 -21.413
21.211 34.585
52.648 20.584
55.646 7.792
30.581 38.734
43.284 31.660
15.511 34.636
24.831 -6.171
33.198 -25.957
46.605 -8.013
58.088 -25.533
48.853 29.957
24.381 -32.552
49.822 -5.579
44.963 11.464
49.400 37.240
63.859 6.368
36.793 3.809
29.970 -37.571
5.513 -17.501
60.606 -19.406
50.152 -20.671
57.040 -21.498
42.014 -11.456
39.988 -27.500
36.108 -40.695
33.113 -33.026
57.604 -7.190
54.160 17.769
30.028 6.268
23.488 26.708
30.375 39.345
25.367 30.299
26.813 42.016
38.973 32.859
43.602 5.640
28.318 24.218
35.188 19.759
55.011 -7.604
68.515 -22.425
57.245 1.369
48.828 43.287
52.398 13.223
48.842 -14.886
22.753 -39.394
35.754 -38.389
55.183 -28.131
66.344 -6.612
26.579 -31.376
40.870 -31.526
47.393 -28.899
58.421 -13.496
22.098 -37.196
47.063 -25.632
57.839 -28.110
56.544 3.555
46.451 26.778
55.671 14.679
29.421 10.530
45.489 12.445
60.553 11.468
61.094 -3.555
58.882 -31.874
41.487 -14.385
47.093 -4.036
27.664 -4.498
29.928 19.272
48.001 26.228
27.337 33.375
17.985 24.366
44.965 37.048
42.755 -17.128
53.657 -18.888
8.524 3.143
7.232 6.782
50.139 -22.292
28.993 -36.434
25.007 -27.323
56.234 -20.373
42.009 30.924
30.270 28.198
32.369 28.202
36.998 -20.435
45.158 -11.324
65.689 7.703
58.434 22.691
61.096 8.891
47.657 -9.407
39.055 -0.253
27.134 12.024
23.040 -30.230
19.451 -33.947
38.090 -23.379
56.389 8.952
71.731 -2.934
70.906 -8.948
53.385 -12.385
52.598 12.660
36.656 29.536
43.333 40.772
60.968 15.081
39.320 20.835
49.654 27.540
64.692 -7.525
37.311 -7.119
56.388 -5.673
68.372 -5.181
29.832 23.377
55.608 -6.233
63.584 -3.366
32.226 -10.375
22.772 -22.523
19.830 -29.769
58.696 -9.454
45.638 19.564
19.018 37.370
47.396 17.712
50.136 3.688
33.063 -22.777
69.859 -17.553
60.938 -22.423
61.995 5.146
70.005 10.612
35.981 39.889
34.448 35.776
30.921 20.501
47.624 29.928
33.201 34.138
38.832 35.887
41.988 21.187
46.177 28.190
29.881 -26.573
64.573 -14.031
63.332 -20.648
34.287 -35.106
23.318 -27.344
48.358 -32.694
57.263 23.279
44.160 38.899
32.820 31.598
10.685 21.019
55.645 24.445
57.480 11.917
11.656 0.322
7.211 -0.060
4.786 1.760
26.557 -24.638
18.738 -33.833
37.190 -37.922
63.279 -10.128
46.564 6.123
16.527 -17.241
22.932 -0.782
20.438 3.321
33.945 33.350
48.690 29.077
48.416 25.266
58.534 23.680
45.102 35.529
20.974 22.576
9.405 33.652
32.795 5.841
6.043 -13.265
33.870 -31.866
46.048 -35.778
70.434 -8.832
61.531 -5.868
29.212 32.148
33.909 35.677
37.107 33.639
39.944 31.047
56.682 10.120
27.601 -8.579
24.810 -25.710
23.429 -34.811
18.615 -30.189
49.780 -37.669
73.023 -11.556
70.781 12.443
70.966 2.868
66.051 -18.045
64.699 -12.127
53.924 -20.151
47.779 -36.584
46.318 -44.136
32.648 -37.759
61.609 -19.874
37.273 -12.669
28.953 1.733
50.483 -16.482
51.084 23.841
65.147 6.374
15.903 30.204
48.496 17.632
33.955 24.559
56.300 26.175
62.929 25.600
34.136 -8.997
42.736 -12.058
39.715 -18.151
46.508 15.656
49.802 -28.226
29.337 -27.820
3.872 4.047
33.617 22.245
43.990 20.434
18.433 29.698
21.341 35.518
32.714 -3.080
20.581 -26.513
35.826 -40.371
48.586 -9.746
47.733 -32.231
33.845 -33.029
47.661 -38.309
23.656 -33.410
34.644 -34.912
32.590 -32.711
12.184 -40.595
22.446 -35.517
55.396 -26.504
47.684 11.456
31.802 -41.776
34.137 -32.019
40.196 -25.594
56.617 -16.379
61.511 -23.333
41.290 -36.368
49.907 -31.101
29.002 -41.748
25.342 -20.331
21.205 -6.791
59.238 -33.131
57.364 -8.664
51.428 -12.121
58.922 -22.697
56.722 21.810
47.316 -26.033
60.076 -3.626
62.122 28.073
57.820 13.715
46.941 -8.767
66.121 -10.464
40.664 -14.873
40.731 -32.097
35.954 -17.076
38.113 -14.981
51.967 -28.824
62.063 -18.039
55.214 -27.091
29.203 -30.772
53.091 -24.307
53.188 -26.231
21.408 -34.959
51.704 -11.435
59.418 0.612
61.386 -15.238
22.256 -41.947
32.624 -34.241
50.061 -30.062
74.206 4.756
59.404 -23.494
40.992 -13.590
31.780 -3.526
24.520 16.800
59.947 18.948
43.812 39.626
35.254 15.383
31.053 17.481
36.965 13.454
56.626 2.838
60.159 -9.195
40.248 25.948
15.792 15.532
5.098 0.661
9.452 18.350
32.370 -16.298
36.896 -22.441
65.427 1.911
33.281 34.778
25.051 24.009
34.788 40.128
35.508 39.888
16.827 30.256
24.298 29.297
36.665 35.333
25.491 20.730
34.874 32.338
51.159 27.193
31.138 48.069
53.069 0.126
50.099 -38.655
31.109 -27.566
25.709 21.903
41.989 42.019
66.666 -0.136
57.176 -4.967
52.034 20.875
9.773 22.263
26.724 11.914
32.689 -30.949
46.649 -29.596
45.162 -32.342
40.989 -39.868
52.760 -26.367
47.072 -27.941
22.694 -30.154
36.016 7.994
45.522 29.381
20.432 30.791
29.044 -15.623
23.282 -26.466
59.193 8.120
17.765 40.875
38.379 0.799
15.979 -4.122
13.814 21.423
16.410 24.143
7.469 25.779
35.176 30.749
34.055 32.250
25.525 43.246
10.253 9.630
5.509 0.131
44.299 26.298
46.841 7.786
33.594 -44.088
47.001 -26.327
22.886 -34.684
29.344 -34.157
30.671 -28.631
27.641 -27.860
47.937 -27.886
62.306 -4.572
50.676 16.379
46.261 -17.725
53.361 -15.229
49.741 -29.986
61.330 -26.174
52.941 -31.985
39.711 33.695
44.851 33.262
46.765 18.320
13.673 -1.021
29.573 11.794
14.466 2.366
30.015 27.260
41.485 47.946
74.197 4.208
56.268 29.414
49.016 20.408
36.788 5.778
48.512 -17.640
45.729 -39.017
36.626 -39.121
29.071 -10.635
5.972 -0.341
46.853 15.120
43.571 -19.499
50.733 -38.255
41.642 -36.884
58.692 -29.769
20.964 -34.510
24.044 -31.526
38.706 -36.926
59.457 -27.591
50.296 37.977
29.601 13.303
64.797 19.979
61.440 19.000
59.893 30.463
47.546 -9.445
29.527 -34.692
50.908 -33.488
51.344 -23.885
50.118 -28.753
53.247 -33.512
49.123 -26.394
51.877 16.404
43.735 32.073
42.519 -10.073
48.277 11.031
60.604 35.544
48.917 31.703
51.039 25.739
28.405 38.443
18.788 41.898
38.221 24.763
36.315 14.125
32.838 -19.734
54.310 -12.277
62.213 6.187
55.473 12.204
66.126 10.863
60.575 27.410
43.065 37.458
9.470 23.665
36.523 19.474
10.931 -21.034
7.494 -15.445
5.872 -0.170
68.301 -17.841
68.510 6.083
38.937 9.032
62.623 -2.277
71.292 -3.509
37.528 3.996
47.236 -33.716
62.639 -15.018
26.838 -28.585
17.468 -26.962
15.830 -30.361
18.362 -19.265
50.134 -29.380
30.004 -13.020
17.190 -6.418
39.920 -13.401
38.321 11.696
46.811 -34.291
28.808 -20.311
35.700 -13.921
34.100 -22.384
28.377 -23.857
52.005 -29.188
28.294 -32.364
39.094 -20.550
6.092 0.412
5.382 1.915
54.929 -3.479
46.665 17.076
48.084 28.300
24.281 40.763
33.082 36.604
37.192 -19.641
69.930 -5.713
37.874 -41.997
24.137 -39.369
15.787 -21.045
37.111 -38.401
38.011 -27.717
37.623 -15.406
33.567 -21.005
15.920 -5.530
5.306 1.651
27.112 -0.511
50.041 22.086
32.214 27.890
33.501 1.288
8.493 -16.393
37.070 16.694
19.792 32.270
52.636 -13.761
41.502 -10.943
38.223 -27.690
40.027 -27.713
21.317 -32.675
21.471 -8.443
42.850 38.578
73.934 -11.490
38.116 28.150
39.315 12.241
55.701 23.543
23.385 38.127
15.030 32.436
34.166 30.003
33.082 25.999
8.915 -14.046
-4.486 -9.787
5.833 -0.369
52.007 16.269
54.758 -13.621
62.601 -21.909
61.052 13.934
40.491 -25.866
33.373 9.700
24.434 3.347
42.912 -3.596
58.371 -23.895
68.418 -16.313
57.928 -12.399
12.129 11.352
-7.667 8.187
17.296 31.438
46.134 -5.967
40.626 -25.350
59.682 10.845
29.544 30.507
38.158 30.148
47.551 37.255
35.707 16.955
49.022 33.151
42.798 -11.037
62.332 -11.535
67.687 -10.249
57.598 -14.577
65.133 -11.362
39.274 -32.478
36.736 -28.149
57.157 -13.465
51.683 -24.829
59.984 -21.572
69.169 6.684
41.689 20.647
60.271 -11.099
62.825 21.770
49.596 -7.437
33.330 -17.570
58.014 -14.370
38.898 -27.963
57.678 0.222
49.687 13.626
45.420 3.105
41.976 11.256
48.928 -21.925
55.449 -26.085
14.522 -38.833
15.927 -30.298
5.272 2.355
41.111 -30.818
51.085 -14.781
60.518 -29.558
65.927 0.352
48.046 -17.758
62.164 -13.117
64.557 -19.566
45.596 -14.399
32.279 -41.938
42.831 -16.735
29.460 -13.696
25.168 -13.796
20.383 -2.294
35.822 6.637
57.078 -9.569
67.382 -12.288
56.671 -22.722
10.395 -22.220
20.724 -19.170
32.858 -4.837
26.118 -14.706
21.080 15.986
29.993 21.883
34.869 26.047
35.874 36.134
34.851 8.443
53.819 -9.750
41.357 13.268
58.685 12.265
42.404 9.895
37.020 11.700
60.316 -12.707
31.804 -36.520
20.228 -33.062
65.888 -26.206
70.497 -0.409
60.096 23.353
28.481 -1.120
40.528 -28.818
32.142 -35.280
25.959 -3.569
41.112 -37.089
47.632 -32.771
33.927 -27.505
31.732 -34.328
53.813 -4.808
49.831 20.081
51.492 2.217
52.986 3.408
63.687 11.337
27.849 29.381
66.424 -1.784
55.734 18.342
57.149 -29.308
18.733 -31.086
62.586 25.002
40.230 20.579
43.305 35.979
58.983 14.649
25.172 22.533
6.354 -6.310
32.924 -27.609
31.434 -13.773
19.749 -4.497
10.315 9.747
15.026 -3.145
14.833 -10.546
49.230 -4.447
56.078 -26.425
36.346 -14.833
44.802 -2.967
38.220 -33.245
41.956 -29.717
41.391 -24.913
55.881 -29.467
68.862 -13.933
52.354 -18.186
48.971 -4.118
46.435 19.993
67.670 10.476
64.520 -11.183
45.895 -32.974
49.796 -40.105
59.017 -20.936
29.996 7.343
34.449 18.730
44.877 3.608
61.000 11.469
49.340 36.366
32.359 25.502
37.853 35.514
33.805 39.175
45.670 36.607
27.997 50.673
35.421 27.956
21.438 2.750
53.513 28.813
55.279 38.514
47.535 9.449
17.425 27.153
10.846 18.622
32.633 34.799
17.195 23.301
23.050 -13.439
60.347 10.380
48.326 -8.430
12.511 26.939
43.981 42.042
57.276 17.863
55.458 -8.218
4.290 -10.930
5.905 -16.926
34.078 -43.785
28.265 0.703
36.025 -30.872
15.254 -23.736
34.771 8.638
60.242 -10.739
66.817 -18.237
64.864 13.287
55.890 33.945
37.149 38.975
19.956 9.875
21.585 44.612
62.577 -11.095
53.505 -22.934
18.153 -31.092
32.403 -24.769
21.992 -23.979
26.975 -41.690
33.875 -36.411
66.410 -5.762
58.944 -2.548
49.452 17.125
35.016 28.298
54.041 18.833
15.884 33.025
63.385 25.121
27.004 12.550
40.903 23.357
63.663 3.470
28.856 -7.629
64.223 -6.612
35.491 0.132
59.422 15.627
47.496 36.151
64.036 24.452
5.245 2.262
66.371 9.137
58.755 -3.972
50.399 -23.410
65.994 -6.731
31.168 -32.746
43.429 -16.710
21.259 -35.123
-2.578 -19.088
46.662 5.878
45.995 8.390
53.833 -16.590
69.025 -1.861
54.623 -21.629
28.616 -29.305
58.527 -22.133
30.206 29.782
26.917 -22.891
32.999 -4.693
28.923 -21.918
5.238 -2.026
68.351 -3.002
33.255 -36.326
65.380 -14.134
57.938 -15.224
68.436 -4.317
46.232 -26.228
66.017 -0.120
46.437 -15.588
46.071 -17.567
42.918 1.425
28.877 22.991
26.605 40.439
27.067 29.583
48.818 22.814
62.860 12.894
55.982 10.191
48.645 -28.340
53.217 -23.038
34.737 -3.920
42.752 -7.135
50.483 -2.235
74.419 0.336
63.088 15.068
45.760 20.643
53.208 -16.889
31.385 8.709
20.891 17.403
39.458 22.995
47.641 -24.130
60.237 -8.951
36.299 -35.223
43.425 -20.023
46.233 34.215
18.766 39.763
14.603 9.450
6.199 -31.885
21.573 -15.457
27.415 -32.049
41.100 -41.075
27.636 -23.046
7.775 -27.158
18.108 -32.981
27.714 -33.520
-2.790 -18.253
23.322 -32.508
13.417 -39.015
62.458 -22.693
57.902 -27.506
65.461 -12.696
41.477 -24.977
32.084 -37.370
48.769 -26.299
29.260 -38.608
54.295 -27.135
18.715 -34.452
61.174 -6.277
44.873 -22.836
60.037 -28.285
31.849 -28.098
40.919 -37.152
53.237 -34.683
43.641 -32.627
20.120 -22.632
26.766 -27.332
47.865 -21.507
11.977 -20.755
26.931 15.599
16.195 14.395
13.997 -35.716
38.641 -39.921
44.332 -7.903
58.484 -29.490
45.637 -33.325
31.283 -34.910
43.759 -40.182
50.689 -35.609
51.306 -30.007
50.047 -9.726
7.545 1.460
19.397 31.825
57.396 3.248
68.882 -1.727
59.072 -0.651
48.860 23.680
67.496 6.687
41.204 41.555
37.389 37.804
56.818 26.338
55.156 26.417
43.622 33.106
62.520 19.431
41.283 5.780
45.541 14.078
46.642 17.483
27.571 32.756
45.784 33.576
27.726 33.333
31.603 0.214
41.341 -36.452
46.888 -23.016
35.695 -34.563
39.465 -30.359
54.433 -30.182
62.557 -1.494
39.690 -33.520
33.144 -10.188
27.328 -30.008
16.716 -22.167
40.171 -25.659
26.555 -24.748
25.003 23.354
51.333 28.821
66.644 5.674
47.332 27.042
41.424 33.632
47.622 26.278
44.509 31.645
37.618 46.982
36.578 22.094
62.189 24.204
59.737 -27.259
57.701 17.978
43.570 22.117
43.136 25.670
48.638 27.844
65.105 23.193
53.604 1.181
37.938 -3.816
47.195 -7.929
29.304 34.757
37.731 12.663
45.418 21.599
58.919 29.261
52.170 4.760
54.384 6.816
50.434 -3.656
51.844 23.157
32.485 35.893
32.153 30.280
37.355 17.705
50.827 20.659
52.242 -7.933
53.217 24.571
64.570 5.939
50.311 -1.825
35.345 29.550
57.893 18.207
74.225 0.210
64.470 14.708
22.815 30.718
44.610 13.811
22.201 -11.024
5.231 18.988
61.383 18.939
21.685 12.703
50.276 28.840
53.393 13.046
25.305 32.215
32.518 14.809
27.359 10.013
37.274 21.503
30.177 18.137
22.218 24.482
35.766 23.663
52.687 -13.401
47.910 -22.114
25.265 -38.044
19.745 -1.646
5.000 -2.213
58.872 0.173
66.584 -6.689
28.166 28.351
40.600 26.791
11.034 24.915
62.424 10.452
69.856 14.906
42.961 31.744
21.884 32.611
15.857 22.153
31.344 14.655
57.550 2.299
60.151 -25.178
65.297 -16.230
68.421 -12.174
41.892 -39.644
46.322 -22.306
48.157 -19.854
56.812 7.740
69.940 18.605
18.036 39.955
15.465 42.994
44.617 36.807
46.814 13.701
45.518 -17.066
48.293 -21.407
27.276 -35.936
23.499 -40.281
36.691 -34.716
4.902 -23.635
53.711 -12.730
72.844 11.439
68.245 -6.263
33.145 -34.269
62.958 -9.899
58.558 -22.231
40.254 -40.321
28.959 -49.472
33.715 -19.057
14.469 -27.492
9.519 -3.927
16.605 -1.966
6.984 -2.086
19.575 34.577
15.863 27.164
38.305 10.607
8.607 -24.677
2.880 -23.379
29.148 -34.538
12.156 -25.730
47.572 -31.529
49.302 -38.818
54.444 -7.045
67.894 -13.350
49.401 -2.012
37.460 3.046
37.212 24.183
66.000 4.115
64.836 27.219
40.179 32.123
62.572 3.330
43.250 -35.380
55.041 -23.011
30.528 -17.039
32.983 -2.443
34.189 13.278
31.580 33.397
24.377 30.078
51.025 25.346
40.656 8.014
52.177 23.039
40.162 18.073
65.583 22.530
74.062 4.105
39.708 -36.532
23.096 -24.006
32.697 6.640
43.998 12.288
5.474 1.943
69.594 19.830
59.703 -0.864
71.047 -11.194
61.210 13.673
48.045 -19.294
40.256 -17.563
35.128 16.265
52.062 9.159
70.738 3.231
59.730 -12.744
46.654 -11.434
15.702 -16.382
13.923 3.766
23.359 -7.720
4.299 -10.332
9.515 19.550
30.501 -11.935
57.860 11.290
19.799 12.525
3.696 3.985
43.901 -27.846
65.007 -14.913
57.348 11.461
30.220 33.182
31.503 27.731
30.085 31.472
20.151 28.196
39.595 41.204
30.754 39.157
24.198 33.877
33.331 33.703
41.311 16.853
31.770 -24.396
36.747 -29.884
17.166 0.839
47.158 -3.718
43.485 -11.368
48.610 -5.682
66.733 1.044
18.822 -6.961
42.158 0.876
54.416 15.891
14.186 2.741
2.597 23.113
6.579 13.465
7.866 34.374
37.315 43.479
31.998 40.180
14.966 -17.610
20.760 -10.464
63.177 -11.110
54.284 -0.417
42.383 23.820
41.185 36.759
62.164 29.773
23.015 24.351
14.554 33.514
15.092 28.992
32.610 5.704
21.302 23.430
44.931 38.122
28.380 16.727
24.276 10.225
24.863 -38.129
31.061 -11.613
46.133 -21.999
23.043 -25.260
46.821 -26.516
8.618 5.732
5.035 2.968
57.798 15.267
34.244 -7.567
39.568 -6.359
53.432 -0.594
45.292 34.472
43.955 39.589
39.301 22.479
57.026 18.315
19.054 -23.707
57.376 -19.567
35.664 -5.871
30.319 15.603
9.755 1.852
5.435 1.840
34.303 -11.640
61.401 5.818
52.798 19.115
38.445 19.596
58.492 4.159
30.965 -0.154
45.837 -11.443
41.160 -6.787
47.190 13.622
35.947 28.239
46.908 40.933
45.314 38.476
13.033 30.029
20.106 29.481
52.380 13.759
66.902 4.466
48.720 -41.624
62.357 7.778
61.793 -5.245
47.213 -14.156
71.508 1.691
47.047 20.778
44.651 4.378
62.758 10.965
40.903 -4.759
21.164 16.114
17.325 31.446
27.512 35.294
22.686 33.991
5.968 0.331
21.340 26.882
30.431 29.411
56.309 16.629
43.021 37.293
8.058 1.032
-7.136 20.986
26.722 20.380
34.955 34.561
40.084 28.699
60.921 26.250
49.513 22.757
3.488 8.375
5.241 2.486
45.739 30.754
38.206 9.275
11.373 26.853
28.329 29.930
37.044 15.637
50.506 -21.838
26.285 -8.567
45.318 -37.692
66.765 -12.325
50.558 36.169
49.806 15.374
37.192 -7.104
27.985 26.965
58.326 5.084
59.358 21.446
63.931 12.224
50.505 19.189
63.384 11.911
61.569 -1.633
47.848 -16.377
56.449 -28.204
32.720 -4.329
18.202 -17.658
22.587 2.570
15.581 5.661
42.939 -21.790
33.716 2.564
28.905 -11.366
38.886 -30.188
51.086 -17.567
44.686 26.234
40.143 36.611
69.057 -5.485
73.480 2.396
-4.527 21.142
5.941 0.403
47.069 -10.775
31.544 2.123
62.358 8.550
50.343 6.036
53.923 11.830
41.748 -21.985
62.613 20.457
59.435 22.019
66.076 24.802
50.310 7.857
36.779 -14.288
58.271 -29.438
65.356 -17.300
61.351 -26.447
53.291 21.838
42.538 24.325
55.532 4.279
60.441 -23.328
44.924 29.326
35.121 33.493
47.089 39.025
22.965 37.506
32.331 35.384
17.016 -9.953
36.289 -29.044
39.483 -28.808
52.980 -32.934
61.627 -7.417
67.103 11.100
16.522 27.208
27.182 32.692
27.240 11.910
30.306 25.485
50.709 26.760
44.346 25.928
54.448 17.885
33.217 31.354
31.958 -30.135
32.316 -45.744
47.023 -34.169
25.622 -29.676
27.492 -0.633
11.345 2.644
5.445 2.094
25.512 14.147
67.528 11.081
34.451 21.090
38.771 13.320
5.547 7.583
4.996 3.107
24.711 -3.809
59.804 23.809
58.923 4.697
65.263 13.573
51.663 -20.326
53.874 9.198
54.957 1.255
21.925 -29.552
30.152 9.690
60.265 -6.956
46.656 18.653
18.663 32.439
37.733 27.826
47.504 -5.440
16.991 -57.990
50.840 -33.972
45.764 -32.549
46.385 -30.408
47.568 -1.747
54.468 -13.511
66.218 21.864
52.429 39.882
27.065 33.923
7.368 28.659
15.255 39.624
52.494 4.052
17.006 11.547
19.840 -22.358
18.134 -21.516
30.677 -8.831
15.042 -17.843
39.086 -20.513
36.189 -4.195
28.803 -5.519
49.395 27.436
60.856 24.830
59.210 21.946
49.884 3.474
60.188 -15.337
49.885 -19.097
69.047 -22.666
48.795 -30.776
35.622 -35.597
36.963 -41.005
28.321 -34.570
35.845 -29.888
24.143 -36.890
47.400 -25.015
34.752 -1.895
42.912 10.398
42.600 5.616
21.865 24.403
31.784 27.616
53.555 31.813
53.605 0.415
60.230 -3.055
60.916 29.931
54.697 26.303
29.034 33.897
54.716 35.909
28.153 23.321
28.876 40.577
34.653 31.068
50.298 30.610
46.492 23.060
33.889 18.364
43.303 6.134
21.005 45.563
21.472 10.049
26.155 41.441
36.043 40.316
24.007 -3.957
24.236 4.444
28.883 18.362
3.531 3.929
57.822 -19.833
64.202 -11.758
62.061 -6.372
69.915 -0.755
36.575 -24.974
46.443 -34.263
60.799 -15.863
37.529 -22.994
65.943 -8.223
26.350 -39.740
23.797 -39.165
10.854 -35.439
42.251 -22.819
53.500 -19.689
35.319 -35.716
44.347 -24.809
33.071 -2.092
59.898 14.809
68.165 -6.380
62.800 -13.725
51.366 -8.340
35.679 -36.961
41.460 -23.119
51.948 -16.801
60.340 -15.055
31.738 -30.565
29.137 -17.881
33.739 -0.687
12.578 -4.461
4.136 3.825
73.925 -5.922
41.035 6.291
31.628 -2.595
47.955 16.549
40.508 35.745
23.415 44.249
27.880 36.320
24.782 31.027
35.361 1.648
19.829 -17.004
53.404 24.930
12.571 34.494
30.718 14.388
36.061 -16.286
43.360 -36.580
46.169 5.263
37.644 7.332
53.101 -7.701
49.746 -16.129
35.063 37.237
35.647 15.427
18.664 43.421
25.633 41.553
20.864 41.180
50.239 27.878
63.480 26.106
24.934 41.400
21.881 27.133
54.146 16.335
38.332 19.482
23.129 34.644
5.123 8.674
28.098 30.558
30.532 27.839
44.261 27.425
28.364 44.187
22.168 25.312
33.440 12.132
57.860 7.484
40.728 26.759
45.325 36.901
50.770 6.687
39.216 34.533
26.821 31.333
32.374 -6.772
4.729 -10.728
-2.052 -10.999
50.716 -43.448
17.628 -37.439
56.787 -39.711
42.848 -17.665
22.555 -22.470
43.347 3.180
34.985 26.648
45.359 42.218
63.373 20.069
44.185 21.090
54.347 30.814
14.786 24.979
5.658 -0.180
46.680 -20.072
61.127 -15.302
66.952 6.161
39.563 -14.027
46.863 -10.758
7.365 -15.174
17.229 10.807
17.953 -12.916
28.224 1.104
24.039 -18.809
5.404 1.938
27.562 -29.613
28.724 27.488
56.584 2.231
18.340 37.066
62.326 7.915
49.316 30.871
62.089 -3.095
19.450 -13.666
21.627 20.831
52.033 -19.915
38.515 -29.507
55.962 -22.484
65.258 -14.039
15.649 -17.273
48.523 -19.944
41.640 -9.510
66.720 -7.058
52.396 23.470
25.661 30.577
3.868 4.404
19.291 -26.950
35.253 -1.399
29.565 -23.631
16.785 -34.182
41.430 -33.696
30.622 -40.165
50.742 -2.105
55.542 -26.521
60.850 -28.344
62.368 -27.009
56.883 -19.980
54.944 -34.983
48.933 -33.402
48.759 -34.249
67.259 7.174
39.197 24.516
40.765 14.970
33.698 -4.186
30.045 -34.839
31.679 26.120
42.853 22.576
25.493 -17.479
52.019 -0.721
45.238 -31.450
30.370 -4.100
48.544 -21.861
36.916 -39.062
73.050 -0.081
44.779 39.767
32.163 36.151
16.732 31.386
31.298 25.756
26.701 18.542
71.272 -7.846
24.108 -32.526
30.059 -12.414
39.727 -22.443
42.194 -14.058
25.117 -35.105
28.612 -32.496
32.996 -21.518
18.625 -25.421
36.234 10.996
46.108 18.453
49.543 27.411
23.963 34.112
22.851 -5.476
38.079 10.995
46.481 25.112
62.398 8.336
45.344 -30.126
59.498 1.801
36.563 8.932
17.947 -40.099
32.355 -4.352
41.221 -18.679
51.406 -19.751
61.461 -12.463
52.145 32.997
47.714 29.693
5.066 2.209
37.189 24.459
19.625 15.190
15.082 34.717
27.158 38.195
29.164 24.287
32.365 -19.316
14.649 -28.752
39.789 -8.026
30.093 12.479
32.472 34.576
30.307 39.071
53.651 34.667
34.150 33.929
29.786 38.989
9.202 30.587
24.726 33.506
37.278 27.048
33.119 38.551
29.050 26.325
9.532 29.006
11.066 26.673
12.865 -11.852
31.076 -20.957
24.820 17.875
10.522 29.165
15.426 20.646
-0.962 5.374
40.622 23.271
73.536 3.733
54.924 25.387
21.614 27.817
32.815 18.443
10.282 13.653
35.617 -5.863
24.134 27.885
30.607 5.456
63.004 19.109
60.608 22.612
51.055 5.599
26.062 -10.473
34.243 23.530
36.497 42.731
57.578 13.528
68.324 -20.695
27.440 -26.634
72.392 3.445
35.132 -20.724
30.109 -43.294
20.819 -29.967
27.919 2.787
27.262 14.747
58.650 20.543
64.808 4.370
20.640 14.892
22.678 10.931
59.055 29.715
44.884 34.802
34.899 -14.305
35.302 -9.008
8.685 24.481
57.373 12.360
69.255 -1.826
63.423 -9.226
54.532 21.066
68.061 -5.809
57.259 4.489
64.530 15.937
43.587 26.001
66.523 2.881
64.299 8.385
52.844 21.569
53.672 -22.189
67.925 -5.671
38.233 -31.568
47.589 -36.355
30.215 8.599
41.876 29.644
66.813 21.379
53.409 -20.407
36.977 -30.193
26.373 -21.501
39.860 -25.970
48.599 -16.330
46.506 -31.791
26.023 -14.421
53.847 -17.806
33.889 -2.821
69.099 -3.309
53.002 0.720
26.523 -35.914
7.035 -29.985
15.558 -35.536
33.899 -27.336
49.063 -24.030
45.060 -35.545
50.496 -38.570
62.491 -10.719
41.614 5.675
64.253 -10.324
48.706 -19.294
35.906 -28.194
25.400 -30.313
32.918 -26.579
43.980 -14.762
49.154 -20.311
58.741 24.474
68.028 15.079
47.314 24.292
35.208 25.164
47.655 6.269
63.807 7.565
64.364 -9.581
53.852 -14.516
42.072 -35.257
40.507 -37.993
48.259 -21.899
17.706 -28.055
8.494 -15.219
50.383 -39.036
61.706 -9.875
65.478 -3.926
61.735 7.143
51.130 23.881
58.490 -10.258
62.859 -24.525
68.600 10.591
54.488 27.528
48.874 31.474
44.168 36.098
25.424 39.232
30.565 33.123
60.974 19.136
34.214 28.317
21.092 45.522
25.428 36.198
50.081 23.473
10.995 24.696
22.245 40.964
53.539 19.706
63.937 1.439
49.221 19.449
65.986 21.558
63.648 20.590
31.236 35.270
51.611 33.412
34.025 -27.698
31.809 -31.454
22.735 -38.885
59.605 -24.471
70.960 -1.175
74.242 0.980
51.566 3.655
50.333 15.507
10.128 10.730
35.231 -5.120
5.385 0.775
36.766 31.226
37.214 -3.116
33.828 -36.301
34.413 -43.780
41.453 -39.536
31.976 -38.769
34.473 -38.238
36.315 -14.769
60.612 -10.091
52.711 4.139
59.543 -3.257
39.927 39.880
50.365 23.814
65.725 26.523
64.559 1.785
63.721 8.149
59.446 -26.815
53.747 5.723
25.775 -1.382
38.667 26.781
12.246 25.951
12.041 15.237
19.579 30.455
28.173 36.568
70.958 13.753
68.072 13.039
32.954 26.560
42.081 43.180
45.765 6.104
47.561 -11.978
32.820 -31.850
18.137 -43.582
11.969 -20.420
23.419 -38.730
25.176 -26.002
16.992 -34.343
12.472 -37.640
54.588 8.265
21.327 25.387
10.256 19.600
22.258 -21.129
12.600 -20.881
13.855 -2.093
15.669 3.493
41.596 -8.921
44.243 17.505
21.851 -3.566
23.037 -32.214
56.867 -5.803
39.832 -23.002
60.788 -14.512
29.921 7.737
64.199 -6.137
63.335 -17.737
50.779 -22.239
54.987 32.898
62.005 31.761
51.375 23.633
52.429 35.165
46.321 -3.277
39.276 11.481
69.321 13.947
51.468 41.664
35.182 30.597
59.264 -12.298
56.049 21.814
62.921 20.114
46.195 7.506
33.034 -3.799
69.419 11.530
55.489 25.768
45.442 19.584
31.308 3.449
45.567 11.710
56.587 16.016
48.407 11.666
62.701 13.203
23.086 30.760
11.272 4.040
22.690 26.124
70.397 -21.664
36.217 29.034
17.076 28.472
11.207 30.330
52.440 38.494
50.939 27.058
30.823 43.569
33.988 47.132
10.189 33.669
45.037 27.504
39.254 23.152
38.403 27.060
35.137 20.745
66.286 4.413
34.725 23.689
54.536 -9.592
48.811 -19.021
45.791 -32.246
57.574 -0.561
49.926 21.790
58.287 15.849
42.099 22.056
27.908 35.545
28.334 37.553
45.105 16.569
44.863 -20.520
47.077 -26.384
20.590 -26.078
22.183 -15.157
32.137 -28.805
25.872 -3.349
48.382 -29.910
28.191 -30.107
25.934 -32.641
17.823 -18.055
16.225 -26.454
54.529 -24.197
37.117 -39.796
8.764 -24.367
60.240 -5.320
32.516 -19.688
14.160 -1.560
53.815 3.957
66.867 -1.417
61.064 -28.720
39.704 -35.665
34.641 -36.796
16.748 -26.075
22.326 -5.212
47.121 -35.674
45.079 -27.284
27.885 -25.907
35.666 -37.316
44.308 -32.640
38.671 -16.237
61.037 -16.066
44.854 -9.215
43.903 -38.470
55.191 -36.592
57.510 -24.927
50.641 -27.691
66.847 -11.976
37.315 -28.718
-0.301 -22.613
11.175 -4.174
52.438 -22.077
54.475 -10.982
38.621 2.458
51.080 -35.304
53.794 -29.834
46.519 -27.922
46.889 -16.840
58.381 18.747
59.554 26.162
25.440 37.679
58.474 11.018
52.129 16.355
30.877 33.541
65.054 1.480
45.360 -37.734
39.965 -30.853
49.596 -37.425
27.775 -36.946
47.602 -30.345
18.091 -18.199
22.156 -19.442
56.631 22.485
52.883 -23.000
24.345 -25.885
18.461 -23.121
3.804 -4.115
8.065 -33.622
7.020 -25.656
2.525 -19.528
16.905 1.222
29.828 24.490
34.489 23.991
31.615 -7.399
26.950 -6.512
25.528 -29.338
5.862 17.219
24.431 -1.728
30.506 -0.239
24.986 11.619
12.547 24.164
33.155 20.493
29.244 19.475
37.324 19.409
68.449 5.622
55.456 -27.634
45.954 -24.617
50.490 -16.386
27.799 -18.605
20.962 12.229
68.004 16.135
65.059 -8.813
55.063 -4.926
56.343 4.831
49.449 14.741
40.601 5.622
51.652 -28.415
35.693 -35.240
41.571 -32.768
32.084 -39.604
54.303 5.927
69.799 1.219
55.804 20.494
52.842 21.682
39.115 29.449
40.158 -5.424
42.428 28.403
44.686 25.159
11.708 22.429
34.810 34.725
21.226 24.109
28.699 -9.078
44.642 -28.448
40.239 10.974
4.984 2.671
30.112 36.298
42.148 -9.277
50.856 16.057
33.558 -13.769
61.963 25.386
63.344 7.587
56.555 -9.195
34.368 -28.994
35.429 -16.128
50.235 -25.442
29.927 14.229
39.931 32.523
37.455 16.517
58.804 -11.310
33.237 -31.020
35.890 -24.529
35.539 -19.241
45.959 -28.904
61.421 7.603
66.729 -20.036
55.696 -24.018
54.038 -20.300
53.017 -29.895
21.711 32.233
10.493 36.632
40.049 20.503
48.280 23.391
33.735 32.434
19.942 -11.001
14.978 6.339
37.249 -2.765
15.806 7.433
43.799 27.538
12.565 27.145
25.553 21.483
34.741 35.947
23.797 28.549
46.978 13.734
12.372 10.677
17.732 -31.088
19.332 -41.334
44.957 -28.789
39.851 0.807
58.314 -14.097
49.456 -28.586
28.667 -32.421
25.404 -15.759
10.926 -17.104
27.249 -27.575
33.040 -38.473
36.689 -4.374
25.756 -1.980
54.081 6.402
47.372 29.910
64.007 21.269
68.320 3.920
68.418 -3.897
47.265 -18.481
57.801 -13.402
29.884 -14.438
28.002 18.481
26.821 38.558
37.015 32.985
64.038 18.026
40.581 35.105
42.425 29.771
46.127 23.262
51.959 39.879
40.036 40.310
13.053 36.896
16.668 21.100
43.477 -26.377
20.891 -34.312
31.383 -34.702
43.105 -29.387
50.176 -33.718
47.775 -17.258
70.301 -2.040
57.995 20.708
35.643 18.758
39.555 25.813
66.385 -19.468
69.918 -6.557
36.394 -9.442
33.454 -23.078
47.809 -37.230
66.331 -12.745
30.863 -19.315
36.669 -11.460
56.052 -13.950
36.488 -32.178
38.929 -38.056
33.024 -34.286
32.903 -44.603
53.081 -27.559
13.383 4.325
51.621 19.703
59.181 -21.844
46.613 -24.261
24.047 -37.035
44.721 -28.430
7.684 -11.242
0.556 6.803
1.630 17.077
18.558 -5.025
18.541 5.416
13.344 -6.385
61.265 28.130
45.210 25.790
44.983 20.233
62.365 -3.366
59.375 -5.336
62.064 -25.993
46.188 9.903
45.962 19.303
49.359 25.935
47.818 39.099
24.720 28.280
34.159 37.871
55.928 13.487
67.097 5.864
67.491 -6.910
48.201 12.073
46.794 -13.136
52.488 2.295
49.861 28.111
56.814 14.858
56.739 14.340
50.874 14.494
44.072 -30.950
56.231 -20.266
42.389 -30.980
54.027 -32.137
33.773 -40.889
43.232 -32.935
65.195 -11.758
38.851 16.274
30.402 25.321
30.770 31.646
29.259 40.783
23.460 29.115
38.011 26.204
49.071 28.015
70.231 -6.955
60.386 4.810
50.705 16.525
61.182 15.745
60.439 -24.154
35.156 -32.401
24.148 -31.803
18.665 -13.834
46.643 -1.317
72.994 12.737
51.779 33.877
22.154 26.345
34.543 37.026
25.969 34.575
17.939 5.325
58.460 15.655
31.983 38.993
63.749 24.750
41.358 37.629
49.567 30.560
27.804 32.044
39.580 40.220
25.343 1.999
5.288 1.819
39.405 29.115
67.465 -13.016
58.711 -1.088
41.310 33.629
23.019 30.276
49.225 35.339
61.336 21.061
43.494 25.709
12.033 28.264
55.497 14.848
67.762 18.312
42.299 5.802
47.211 -0.647
40.256 -27.821
22.345 -41.159
16.385 -33.982
33.653 -42.888
56.994 -28.646
42.741 -34.484
39.802 -31.075
42.957 -42.110
40.668 -33.714
48.363 -27.741
34.046 -30.973
6.503 -23.510
3.214 -4.543
32.317 -1.946
50.032 -10.510
46.587 0.448
39.191 -26.970
27.344 -42.131
29.720 -28.279
25.898 -43.678
47.755 -18.731
58.853 14.032
58.855 22.646
55.988 18.763
40.688 -6.468
47.487 -24.638
32.809 -12.300
45.797 -29.723
45.079 -32.183
41.964 -34.780
28.018 -32.617
16.196 -17.774
29.633 -15.388
37.197 -17.540
37.035 -22.051
25.952 -29.775
51.796 -24.208
56.599 -20.679
37.297 -26.021
26.350 -42.549
44.755 -24.033
42.846 -38.037
63.477 -17.798
70.780 4.626
51.568 27.689
49.872 38.139
48.192 38.724
21.172 34.452
32.647 13.028
42.124 -12.441
66.474 13.522
30.224 26.320
35.942 -28.474
27.530 -31.751
36.029 -27.737
38.845 -25.735
36.792 -17.110
34.110 -30.962
43.600 -25.096
45.570 -14.375
57.507 -26.981
48.753 -27.779
48.780 -23.012
35.737 -28.694
28.360 -27.487
55.942 0.739
40.847 23.112
60.330 26.989
50.683 30.877
54.732 38.212
30.371 23.874
38.616 30.247
38.782 35.728
20.400 -2.906
36.832 -1.958
46.748 22.389
69.933 8.898
56.992 -3.979
1.489 -15.710
10.728 -42.515
14.003 -24.025
61.833 11.182
52.207 -26.254
67.698 -15.873
59.247 25.410
26.901 32.182
36.801 -27.603
64.303 -12.853
49.721 -28.659
63.972 -5.926
43.255 -35.766
33.009 -26.707
22.058 -35.239
12.781 -8.843
19.254 7.029
20.743 -8.805
19.343 -14.505
22.774 5.148
24.997 4.158
32.588 -26.267
47.277 -23.989
57.209 -20.586
66.706 -8.561
66.973 -0.582
56.803 19.855
74.092 8.198
48.548 16.565
39.848 28.525
14.866 42.011
6.130 25.863
44.825 29.971
67.573 15.884
49.827 30.806
64.857 -6.123
71.849 4.226
41.918 15.600
26.817 19.692
25.853 13.065
42.361 32.088
24.490 27.196
43.737 14.987
42.276 -6.127
19.744 33.930
39.227 37.830
56.049 24.317
37.761 4.078
46.590 18.761
50.280 30.427
66.506 9.535
42.338 -1.162
33.946 37.999
25.840 38.670
16.952 24.338
21.331 26.984
33.810 16.375
46.652 24.653
59.107 26.249
49.352 20.855
60.482 9.693
55.002 17.833
23.155 17.272
11.375 -14.926
20.236 -38.677
9.448 -10.651
34.506 -23.955
55.962 3.336
38.859 22.512
21.352 32.681
40.091 32.243
44.623 31.866
34.453 35.994
30.346 37.169
44.423 25.105
29.191 23.728
42.897 17.905
31.801 23.202
50.659 26.157
53.781 17.180
33.546 25.532
41.246 15.542
32.482 -5.701
39.899 -27.738
54.800 -28.494
32.148 -31.836
55.107 -27.693
63.406 15.861
49.185 7.649
30.038 -6.207
5.399 5.598
3.755 4.145
49.225 31.575
42.432 24.901
63.828 28.496
48.841 25.473
44.120 -26.027
47.110 -16.341
62.201 -18.927
27.132 -38.308
3.506 -18.712
22.163 -28.754
49.343 -31.684
55.243 -16.274
51.482 -23.819
61.899 -21.286
49.937 -33.699
9.330 -28.933
18.389 -46.908
21.518 -39.704
24.819 -29.893
16.511 -17.430
41.707 -23.965
39.951 -22.326
66.399 -0.043
70.876 2.159
61.700 6.945
39.549 -6.246
46.217 -27.251
37.827 -34.858
18.110 -36.865
11.564 1.084
19.797 -36.679
12.223 -24.315
19.854 -14.480
19.205 -29.186
9.908 -20.794
5.910 0.102
55.571 27.004
11.064 18.311
4.374 15.786
5.490 1.823
65.505 -0.263
40.652 39.593
56.178 25.197
34.241 27.394
57.341 4.873
50.573 -5.451
52.886 -13.306
49.194 18.578
49.521 21.789
68.878 19.477
43.236 35.450
57.128 29.974
54.433 26.255
29.168 37.696
23.336 37.421
19.639 30.361
44.149 24.892
32.046 40.707
18.678 20.333
6.574 24.548
48.739 21.844
27.305 34.214
49.855 -6.398
72.745 -15.498
69.056 -10.328
58.324 19.743
26.939 28.568
28.294 35.285
42.697 42.609
31.201 23.396
50.924 25.696
40.822 -32.703
48.416 -33.536
37.405 -18.843
66.004 -19.592
70.832 -7.026
41.157 -39.285
34.343 -33.187
15.150 -15.417
15.832 6.613
3.905 4.119
6.060 15.824
43.429 -1.220
50.335 -24.071
32.484 5.473
56.872 4.011
48.296 0.885
66.997 10.347
36.122 31.507
35.580 26.861
27.240 19.430
61.869 -8.228
58.111 -7.706
31.041 30.573
42.027 5.697
35.509 31.952
52.790 23.166
53.211 32.602
54.453 34.994
57.568 26.842
73.739 -3.169
36.000 -30.178
38.472 -2.624
18.661 -1.494
48.893 28.550
40.493 30.792
8.097 15.441
-2.665 40.472
31.860 38.076
54.436 22.455
36.111 -6.802
31.201 -0.473
53.590 22.151
18.156 40.890
3.326 38.934
19.024 38.265
29.377 36.783
49.521 -8.325
63.116 -21.387
38.755 -42.531
42.443 -40.222
39.299 -31.514
45.591 -34.104
41.412 2.786
34.857 -6.604
4.085 -3.913
14.190 5.904
30.624 38.022
41.535 -7.110
28.169 6.424
24.703 26.253
-1.755 14.131
11.984 -8.527
14.452 -31.199
-8.849 -14.998
13.261 -37.346
9.034 -25.551
22.221 -24.540
22.529 -42.380
31.482 -31.583
43.225 -31.961
66.717 1.095
25.507 9.511
64.536 19.534
59.806 4.446
58.624 17.573
17.783 -2.091
37.019 0.320
55.384 25.736
63.787 24.394
54.950 31.240
32.045 -7.854
27.338 -13.208
68.459 2.986
45.293 12.101
47.755 23.268
29.952 25.198
54.662 -3.512
62.960 1.970
67.539 9.760
68.396 0.409
28.083 38.227
25.995 27.184
31.570 19.098
54.312 8.739
37.852 -9.802
63.594 3.388
58.665 -15.117
42.394 -42.896
47.543 -31.871
41.922 -11.544
13.263 0.707
53.441 -4.535
55.460 24.182
42.209 32.606
54.053 20.088
43.994 27.555
53.359 15.385
52.346 -23.621
38.030 -32.181
17.124 -40.916
21.257 -35.591
57.991 -18.071
64.167 -20.822
18.827 -34.597
39.137 -16.777
52.599 14.722
32.049 -26.719
16.344 -12.367
54.600 -37.816
67.630 -4.624
70.949 -1.804
44.508 -31.036
36.088 -22.765
58.198 8.602
61.480 15.103
65.615 -5.685
47.563 -25.585
14.277 -31.521
12.831 -23.223
5.253 1.342
23.559 22.550
17.417 44.208
49.578 25.305
43.461 27.901
39.517 37.735
41.469 28.621
72.421 12.659
38.527 41.938
39.734 32.664
32.398 -1.631
59.714 12.990
69.196 -13.888
38.181 -31.320
44.509 -35.356
63.918 -7.631
26.262 38.892
33.127 43.356
60.790 2.741
60.065 3.361
59.083 -0.689
52.947 -9.656
67.765 -4.483
64.781 -21.700
43.034 -10.538
47.626 8.986
57.472 6.307
28.596 42.612
19.470 31.825
43.828 37.792
49.722 13.568
45.746 22.687
51.895 25.459
25.254 14.545
20.001 1.735
45.290 7.075
24.717 13.161
13.538 22.808
35.693 39.149
48.243 27.364
26.062 12.439
47.786 29.152
42.580 36.576
15.717 16.482
43.133 29.871
52.252 -5.460
4.943 -0.137
11.889 -14.026
9.968 -29.004
11.927 -23.284
25.095 -37.648
48.897 -18.474
39.047 -27.130
37.484 3.740
32.698 26.705
33.397 13.318
58.426 15.561
53.842 -12.408
56.465 22.921
50.043 38.079
59.200 33.338
55.741 2.598
17.428 25.769
5.856 29.827
32.458 29.129
55.220 26.635
70.917 12.084
43.288 21.962
-2.417 14.167
3.513 4.518
66.078 -20.901
38.421 -28.364
33.171 -38.313
26.328 -45.639
21.198 -9.971
4.954 2.220
36.255 14.894
17.388 19.342
26.189 18.046
55.050 5.576
40.650 7.074
32.845 17.793
16.399 17.447
5.073 2.783
50.761 23.817
34.478 11.785
7.158 28.736
35.344 29.154
29.297 34.814
50.196 11.795
40.808 -5.006
38.481 28.056
20.920 41.360
33.105 37.285
45.208 15.191
55.183 -11.904
62.837 -8.982
38.006 28.846
41.061 29.900
51.705 11.583
50.427 21.224
52.444 20.307
55.632 -10.620
46.927 -31.565
60.830 0.364
36.077 -30.196
34.446 -27.337
39.445 -13.797
29.910 -33.175
50.303 -22.124
74.672 -3.868
58.444 -19.041
58.132 -24.179
65.422 -7.742
60.479 -25.759
44.267 -2.775
37.872 -13.948
52.235 -4.283
52.368 9.444
37.763 6.628
46.860 -16.267
37.039 16.843
32.534 5.784
53.393 28.449
28.341 23.422
50.903 22.123
45.141 -11.862
45.988 -36.168
46.828 -34.520
46.801 -25.034
44.785 -7.199
41.737 -18.398
60.921 -32.947
60.606 -19.553
64.916 -21.227
69.691 5.841
48.143 16.667
59.088 38.879
31.421 34.093
32.607 32.759
56.488 17.657
32.218 32.788
61.508 24.868
40.711 31.269
30.001 27.432
63.188 20.268
49.065 34.268
43.041 3.300
27.264 20.522
52.993 -18.747
37.817 -33.353
16.030 -29.559
30.064 -33.550
39.426 -26.637
59.266 9.612
66.401 5.141
41.426 -30.909
56.377 -5.011
51.255 -24.948
63.405 12.106
54.892 -6.689
41.757 38.409
33.910 34.556
28.025 37.694
23.492 27.236
38.915 23.283
66.704 -12.241
20.919 -39.399
26.522 -37.462
32.966 -27.613
60.912 15.241
48.184 23.493
66.764 -2.868
34.156 34.027
34.394 36.018
37.489 29.692
48.248 37.378
24.021 33.427
15.855 33.590
27.478 -10.965
27.589 34.785
51.380 29.838
58.113 -22.640
14.200 -20.144
50.161 -32.221
38.600 -37.994
41.155 -34.173
41.263 -38.318
43.946 -14.863
48.323 -28.782
49.472 -32.743
17.403 -36.924
16.002 -38.404
8.747 -17.019
22.635 -21.174
48.438 -5.315
20.875 26.759
20.701 32.459
21.353 39.455
37.689 43.960
41.489 33.196
43.491 38.225
45.058 29.389
46.365 37.232
39.822 44.875
21.844 35.056
37.458 19.166
60.533 22.977
70.132 16.952
49.943 26.711
24.089 36.354
27.760 2.613
31.493 34.454
60.008 26.567
48.961 33.684
27.232 33.548
53.991 19.718
23.624 30.172
21.667 -15.613
28.093 31.563
23.740 39.155
57.924 28.046
47.307 17.842
45.242 -8.364
61.168 -4.449
60.750 -12.869
39.787 -25.821
26.765 -33.695
7.771 -2.537
21.570 -7.838
45.641 -22.496
41.450 5.501
53.562 -18.054
74.959 -6.534
46.511 -21.476
59.306 5.627
60.551 -5.807
66.792 13.914
46.848 15.829
53.806 2.038
52.434 -5.229
53.438 20.589
49.260 -6.662
42.775 -19.440
33.884 -25.021
31.824 -34.083
40.718 -32.859
51.827 -6.683
68.428 -22.209
58.276 -16.205
38.166 30.926
68.521 -0.798
38.688 23.747
48.986 -23.735
58.834 -10.525
32.506 -31.922
4.519 -26.800
20.313 -42.982
44.207 -44.978
54.213 -15.222
54.301 9.027
46.293 24.727
39.529 19.714
21.651 11.650
28.106 -19.437
30.223 8.889
5.775 24.616
16.490 23.933
22.259 36.816
23.333 41.846
13.348 35.465
14.632 31.635
24.327 12.799
8.729 -6.464
5.454 2.181
40.737 -19.191
34.687 -17.602
51.898 -6.343
60.020 0.380
50.558 -33.636
54.908 -12.215
48.512 -27.957
55.185 28.701
15.514 30.611
42.290 -9.875
17.901 2.316
51.034 31.892
52.456 4.016
63.129 -16.560
62.494 -28.032
40.200 -32.846
47.851 -33.900
55.916 -36.894
38.102 3.315
61.012 -11.672
51.689 23.719
52.884 20.688
53.614 23.466
53.086 20.605
25.315 24.036
59.506 10.328
42.132 34.713
43.744 14.333
42.986 31.913
50.840 37.011
23.471 32.550
44.698 26.006
38.764 -26.098
42.357 -36.163
64.935 6.275
43.256 -20.055
51.546 -36.086
26.694 -36.523
31.166 -31.017
21.017 -24.408
18.266 -13.374
5.436 2.107
34.944 31.499
57.801 18.991
55.214 23.098
59.751 -3.448
32.948 25.707
20.541 29.504
63.575 3.759
48.101 16.645
22.100 30.313
20.975 29.426
53.528 26.844
32.088 -47.627
30.000 -39.567
27.461 -12.895
38.917 18.495
46.711 33.866
40.521 34.072
62.509 16.181
63.892 22.794
44.844 20.220
59.051 -22.856
61.196 -20.744
55.452 -30.138
65.876 14.214
52.336 -20.756
30.663 -32.970
31.061 -25.857
55.948 -20.941
56.033 22.762
38.287 29.973
5.054 14.162
39.598 30.085
38.758 36.518
43.902 28.189
68.833 12.110
58.359 13.671
51.419 33.589
48.985 4.889
60.143 15.064
63.498 -13.104
54.152 -35.325
49.249 -26.282
7.126 -17.159
7.880 -12.706
25.017 1.292
5.254 1.573
28.127 -31.560
38.514 -39.621
74.104 -5.476
60.625 -7.460
65.454 -20.591
49.591 -25.322
56.470 -21.731
15.184 -6.938
4.018 3.811
27.568 28.082
22.484 19.719
24.943 -17.252
47.466 -29.339
2.983 -22.598
26.671 -23.256
53.837 -19.952
41.550 -36.780
43.789 -27.441
52.088 -35.163
47.816 1.080
44.588 -31.219
45.314 -26.005
62.853 -17.921
62.019 -7.083
55.627 -3.211
57.089 -31.680
53.664 -24.117
64.364 6.398
55.277 -0.218
40.243 2.761
57.890 -28.987
28.063 -31.459
20.915 -35.592
21.371 -16.229
12.826 -21.459
28.912 -16.821
39.896 6.271
33.260 21.483
56.499 -1.696
23.631 14.917
33.419 13.869
14.714 -8.236
30.570 9.424
20.475 13.466
32.241 27.719
35.859 4.538
36.275 24.151
3.876 3.630
42.257 34.251
69.328 12.401
53.966 -25.627
58.130 -11.749
42.564 21.851
20.861 14.948
19.361 32.291
41.108 31.004
23.058 21.881
49.940 29.083
52.026 19.583
30.298 7.949
2.850 7.870
9.676 19.821
4.819 2.598
11.991 19.692
34.790 2.613
27.959 -5.345
22.411 -17.709
15.794 -28.859
30.904 -42.794
50.030 -25.316
66.466 -12.422
43.657 -14.633
54.475 0.219
63.408 13.466
67.709 11.860
48.745 17.261
48.148 -4.652
31.614 -19.774
36.384 -33.739
29.471 -21.714
21.507 -29.433
25.257 -20.774
49.693 -21.444
62.039 -3.803
53.960 9.301
32.178 32.321
55.126 29.699
54.038 8.094
55.497 21.701
66.026 -16.347
21.223 -34.002
49.941 -19.703
42.866 -5.550
35.151 -24.069
61.731 -7.616
56.988 -10.180
39.538 -36.499
48.509 -27.645
35.744 -27.905
40.993 16.823
24.333 18.001
15.104 36.181
35.209 -3.389
58.054 19.234
34.536 26.845
49.374 14.664
34.826 -24.151
24.913 -29.627
56.055 -10.001
54.455 9.561
8.143 12.569
13.312 -4.579
16.424 7.151
23.030 7.430
49.163 7.747
54.009 14.182
64.696 16.253
64.654 -5.625
20.886 -22.451
20.254 8.846
15.715 -32.067
39.198 -38.745
58.405 -16.838
51.213 -33.826
27.101 -35.627
47.954 -34.505
39.742 -30.785
17.687 -24.271
20.892 -18.502
5.197 2.334
49.209 26.538
43.583 36.338
32.839 20.878
33.476 30.418
24.306 30.025
62.307 15.051
35.529 33.285
49.855 -10.705
48.035 -18.011
29.434 24.891
51.848 22.805
46.288 -31.619
25.763 -15.467
33.202 -34.716
16.779 -36.862
34.246 -7.765
29.264 -20.882
55.653 -24.915
20.724 -3.286
57.474 18.965
48.631 33.572
46.746 30.667
48.905 13.993
44.009 35.683
24.992 44.460
37.328 -8.609
52.094 4.330
53.070 -27.390
62.354 2.588
55.552 -23.205
53.134 30.538
58.991 -24.254
57.468 -27.382
32.702 -41.258
20.738 -25.838
35.485 -33.251
33.750 -21.618
43.918 29.341
39.114 39.893
16.897 34.016
18.859 15.898
23.875 37.774
57.010 6.803
61.427 12.021
67.967 -3.616
43.052 10.626
44.366 17.998
31.887 37.257
47.523 21.059
17.306 28.254
20.761 22.265
32.454 33.779
28.315 28.728
36.866 23.093
55.361 19.060
48.136 27.248
16.621 11.527
66.009 -4.339
64.819 7.572
58.710 -13.621
60.849 -23.656
28.456 -23.562
54.984 -15.669
53.271 -7.377
53.034 22.879
46.922 -2.367
25.307 33.428
48.709 31.545
72.267 -3.407
62.246 -27.113
65.642 -10.720
38.370 5.830
56.091 -15.769
27.193 -49.040
34.695 -30.784
17.893 -36.346
29.940 -33.861
33.876 -10.513
64.315 -5.867
45.150 -21.940
59.557 -17.858
42.726 -41.975
45.684 -33.654
58.531 -32.229
59.346 -27.816
59.625 -21.719
32.180 -28.465
38.569 30.154
34.434 31.808
34.080 32.874
26.336 50.614
26.254 36.170
28.627 -1.130
32.292 -26.428
14.581 11.090
52.866 34.210
48.681 34.247
24.869 -10.306
12.822 -15.820
4.087 -4.064
50.143 23.946
38.847 41.189
37.911 38.976
24.285 29.143
67.794 10.117
58.116 -28.411
58.388 -23.191
66.291 -17.451
66.239 -15.780
41.157 -19.349
54.882 -17.354
61.898 -35.762
36.180 -9.309
36.419 -42.714
39.187 -41.139
20.742 -38.243
5.901 -27.681
36.673 -33.917
28.835 -16.932
15.446 -14.482
17.372 29.516
51.643 14.397
52.780 21.104
52.127 7.750
34.080 26.459
26.875 -15.087
31.739 17.195
46.910 28.708
24.260 17.741
31.415 31.660
53.006 17.632
23.517 29.069
29.374 27.170
67.856 9.754
63.319 -16.344
32.645 -18.973
63.382 -1.018
55.952 -17.145
32.830 -10.065
46.904 -27.898
45.655 1.026
37.407 -30.412
53.141 11.012
48.285 32.120
64.567 0.562
47.520 -32.662
21.785 -34.971
57.567 -24.134
55.453 8.907
65.660 -4.764
53.272 -23.879
55.362 -31.304
14.939 -16.216
57.635 29.570
55.774 23.092
52.626 23.138
51.389 -27.964
54.260 -15.463
39.950 -10.960
24.345 -36.195
28.511 -39.724
38.093 -23.361
24.908 -31.841
35.800 -40.167
42.326 -17.112
30.678 -30.836
4.367 -33.906
40.519 -36.260
27.574 -43.625
27.365 -45.341
23.305 -36.848
52.598 -13.336
62.123 2.428
63.977 -19.983
59.813 -22.657
42.449 -25.534
50.598 31.206
33.735 28.580
22.790 35.629
28.114 32.358
40.670 30.995
71.139 -5.530
38.931 -1.449
33.144 -18.297
62.823 22.504
59.649 17.687
39.280 13.609
38.518 33.029
53.291 30.219
42.703 35.528
30.659 23.132
53.567 20.659
47.679 33.194
60.985 13.553
62.352 -4.548
24.205 53.230
40.937 32.611
15.264 7.851
24.891 7.703
62.793 13.788
31.358 17.061
28.134 10.637
22.074 40.696
43.573 26.152
60.777 18.757
61.535 -13.876
36.188 -32.455
25.844 -16.946
28.788 22.210
49.437 27.579
37.291 33.479
15.380 14.676
14.743 44.191
45.279 35.011
52.304 24.840
24.261 26.773
47.702 34.018
53.925 33.406
22.745 44.673
22.502 22.681
45.113 25.002
61.435 29.428
35.854 26.173
41.190 -17.342
50.345 -22.204
31.709 -5.854
27.391 14.989
62.301 -14.672
57.747 -26.937
43.343 -34.127
33.458 -33.387
46.317 -22.333
37.763 -29.034
42.301 5.197
18.035 19.073
53.607 -15.064
64.551 -2.451
67.531 2.722
40.296 -9.135
47.935 -5.569
49.956 5.300
48.008 -10.112
71.829 -7.977
44.755 -33.320
24.310 -38.949
39.780 -18.872
62.500 13.636
41.522 1.481
58.040 -9.658
60.937 24.997
33.962 16.867
25.231 -22.915
47.187 -26.431
23.125 11.121
43.231 24.685
58.081 -0.051
47.006 -11.183
65.304 -18.212
49.764 20.764
41.234 27.170
15.072 27.454
41.310 31.479
31.747 30.337
15.640 19.992
48.641 22.838
39.005 22.612
48.893 34.994
30.928 38.386
28.592 32.156
42.128 27.860
12.724 28.866
30.325 38.955
40.633 17.409
43.236 22.894
46.063 9.686
51.301 30.082
53.994 21.007
72.331 14.435
48.565 21.679
23.859 23.554
33.998 43.971
32.786 38.246
32.817 33.228
15.325 39.885
58.822 19.462
29.792 24.638
53.135 16.075
50.554 -2.086
44.682 -23.483
40.664 -28.147
36.526 5.927
38.096 19.620
39.148 26.163
51.945 -24.672
22.656 -32.086
34.908 -38.448
55.220 -28.675
64.150 -11.677
65.402 -29.748
31.005 -26.475
17.939 -4.785
8.502 -13.223
29.596 -35.694
20.654 -27.294
17.450 -36.336
-6.997 -12.599
15.063 -15.163
10.005 -24.745
15.572 -16.922
18.215 -39.366
37.468 -26.856
54.660 -12.730
38.132 -7.842
52.216 30.474
46.885 33.900
32.730 14.683
57.293 -16.702
61.602 20.527
35.129 8.327
18.743 24.848
43.950 13.737
34.724 13.501
18.133 21.983
36.990 30.026
15.786 39.242
37.512 37.814
15.012 35.624
13.709 34.848
8.762 30.687
40.634 36.399
23.072 20.171
65.848 4.894
55.950 9.225
34.818 -29.674
47.426 -40.008
23.512 -6.395
64.247 -10.873
43.377 -20.563
45.564 -35.398
25.474 -27.795
5.906 -18.620
34.748 -10.638
38.698 18.623
28.683 35.842
9.519 24.895
19.318 33.306
25.115 36.701
21.662 17.838
18.851 23.339
49.293 4.836
56.774 -23.349
52.353 -9.843
67.173 -2.075
58.709 -18.976
35.467 -31.634
35.663 -14.850
44.535 -41.600
34.329 -26.945
55.938 -3.726
62.570 -17.202
55.293 -10.208
59.999 -21.978
65.375 -4.716
59.677 -20.974
28.903 -35.243
24.813 -11.698
27.263 -28.081
30.029 -45.103
43.143 -36.389
48.812 -17.001
54.882 -8.866
61.262 12.082
57.505 17.724
61.799 -13.108
45.075 0.984
32.330 33.723
45.656 42.344
44.726 32.568
53.432 2.308
37.455 29.237
59.022 12.265
36.201 43.087
44.111 20.101
42.043 35.824
28.458 18.681
40.122 -36.266
18.775 -39.325
27.434 18.007
31.990 -25.302
38.919 -32.358
6.382 -7.268
37.403 -49.066
18.644 -35.005
13.257 -37.887
30.398 -32.351
46.369 -32.683
47.354 -30.954
54.997 -24.028
59.860 -9.975
41.340 37.102
17.094 25.465
56.313 -12.436
16.251 -16.504
35.426 -35.582
56.481 -18.661
8.125 -26.596
26.520 -14.437
43.165 1.834
41.606 -8.820
38.710 -30.833
64.047 -27.847
54.370 -32.173
28.051 -35.737
27.887 -42.106
39.823 -16.434
44.818 -6.335
51.060 -19.131
61.357 23.383
66.156 3.036
66.925 13.966
40.559 20.756
64.476 16.390
22.891 23.865
28.170 25.447
42.418 38.693
51.888 25.111
18.965 44.020
29.855 42.612
51.294 5.664
16.260 27.857
24.118 34.902
14.009 10.053
1.264 25.567
29.091 1.965
39.742 -28.045
28.012 -15.343
39.125 3.785
15.357 -26.630
30.169 -11.857
47.568 -18.337
45.329 -4.579
58.566 -21.720
43.405 27.424
49.256 30.744
40.094 27.069
66.633 19.448
42.879 12.566
56.799 -3.562
24.705 -12.489
21.556 4.686
61.656 -20.404
37.828 -26.608
3.142 -18.176
27.946 39.644
30.991 41.972
28.858 38.060
39.962 41.972
55.209 22.649
50.809 -14.620
65.971 23.314
70.253 11.724
22.764 28.877
33.586 33.200
46.018 38.905
41.110 34.863
57.499 5.945
63.518 -6.880
65.728 15.168
33.013 34.064
25.208 16.338
44.237 -22.245
16.771 9.641
40.135 -23.610
53.457 -12.141
66.182 -1.936
32.114 -26.384
50.884 -0.227
49.541 -5.609
20.506 -39.170
13.965 -22.356
27.205 -9.867
12.725 -24.451
12.521 -10.946
55.208 28.068
53.723 -10.061
39.326 -13.142
53.808 -11.313
18.869 -2.457
2.507 23.608
39.076 35.894
45.239 41.390
42.305 26.182
57.303 18.749
51.660 36.073
43.343 30.765
54.211 36.024
16.873 36.052
28.446 37.229
11.812 18.278
4.987 21.306
51.147 32.127
30.964 28.718
58.777 24.431
43.077 37.791
38.577 -6.443
49.312 22.813
36.180 33.124
61.058 17.845
36.835 17.067
19.106 19.195
47.400 -12.191
52.291 41.426
56.716 23.088
54.177 38.962
52.042 34.163
28.143 41.060
43.207 23.570
59.858 -15.797
36.583 -33.409
43.577 -27.540
26.444 -15.912
11.274 15.003
28.207 24.108
71.836 -17.803
46.962 -38.431
15.025 -28.358
23.577 -32.981
41.807 -9.128
58.542 24.164
65.374 -22.788
60.015 -25.305
67.847 2.565
42.110 -43.537
18.306 -39.420
48.420 -28.929
8.177 -36.804
36.220 -1.052
7.268 -8.048
30.993 -12.198
46.346 -31.226
69.086 -4.766
31.066 -26.130
35.834 -28.041
59.329 2.592
49.129 23.527
66.611 21.526
61.646 -8.716
14.891 0.711
43.728 -2.482
45.708 -27.074
56.665 14.602
40.633 29.808
59.131 16.886
35.763 1.316
28.538 -1.417
19.332 -12.586
31.385 -22.317
36.638 -3.435
65.765 -8.928
52.793 -9.199
56.508 -20.302
29.347 -49.258
31.994 -43.370
15.589 -26.325
8.571 -22.322
31.396 -41.270
37.130 -23.864
24.347 -41.469
33.541 -44.726
21.740 -34.580
30.915 -12.247
42.882 -4.867
37.513 -12.958
26.810 -15.403
46.999 -41.053
15.393 -46.466
40.162 -45.723
19.389 -3.260
40.394 29.687
21.776 36.178
38.043 34.988
29.746 24.705
63.715 27.837
32.755 38.340
25.394 12.401
32.863 9.822
40.692 29.519
55.501 17.495
65.907 21.309
41.347 40.984
42.754 29.064
38.963 4.553
53.507 -2.436
56.312 15.701
43.340 14.432
39.780 -5.589
49.159 -29.776
18.480 -29.311
26.670 -23.207
39.813 -13.150
14.505 -20.921
39.720 -22.597
41.769 -28.039
45.003 -22.012
21.807 -34.639
59.231 -20.962
50.495 -21.382
54.389 -30.535
66.007 -8.158
70.956 -2.133
67.021 -4.658
66.061 22.839
64.524 14.054
69.231 -5.587
65.713 12.806
64.974 19.168
47.774 21.635
37.202 35.067
41.843 40.818
65.120 4.790
63.213 29.691
23.498 31.475
18.098 35.862
58.459 10.344
65.343 -15.027
75.526 -2.958
65.092 -4.862
38.382 27.857
44.084 36.554
31.210 22.000
28.078 29.758
32.084 31.560
51.749 -9.646
59.780 -19.903
57.972 14.247
61.930 19.007
11.085 9.932
26.739 12.380
14.183 20.913
33.206 36.646
17.908 34.998
20.712 16.609
37.106 -42.390
43.470 -31.407
39.862 -36.658
23.855 -32.957
24.092 -28.629
42.312 -32.098
38.271 -27.198
57.494 1.371
38.444 -9.580
49.334 7.614
54.171 -8.912
38.438 22.644
66.966 -4.415
48.348 -3.852
38.609 -32.135
36.936 -28.190
41.858 -7.848
3.967 -13.930
6.848 -25.640
25.455 0.525
31.341 9.092
43.840 34.815
51.452 22.314
53.795 29.455
40.775 3.847
24.582 20.589
48.260 28.509
57.423 24.219
41.381 21.642
45.334 25.468
43.955 15.455
64.960 -1.639
35.014 41.900
56.759 7.095
52.284 -30.403
27.268 -35.530
42.368 -42.251
62.217 -2.706
49.583 -22.338
58.579 9.207
46.417 26.306
50.120 15.118
37.937 18.741
60.095 -22.977
57.091 -5.891
41.786 -23.129
64.520 -4.625
35.564 37.867
61.958 20.640
42.998 31.062
31.317 2.290
58.151 -12.771
54.008 -6.225
33.055 -28.235
30.107 -33.655
24.990 -19.496
39.208 -7.850
56.104 -27.247
25.734 -40.389
24.852 -33.010
18.491 -29.460
24.612 -38.977
44.856 -12.533
46.537 -9.356
58.591 22.021
58.256 20.146
35.198 -27.860
37.880 -23.465
51.427 17.869
57.452 19.840
29.583 17.923
19.646 13.365
44.629 20.865
44.426 30.234
39.940 31.858
47.566 34.972
53.688 18.227
60.212 -2.817
30.631 -9.436
48.841 -22.557
33.063 -16.932
28.405 -30.724
27.705 -28.994
32.436 -6.448
7.011 23.125
28.531 31.650
16.664 -12.844
15.562 -29.951
36.982 -33.917
56.874 -29.236
44.890 -39.413
30.999 -30.435
24.431 -26.021
8.432 -12.404
43.305 -15.971
31.640 -13.301
49.626 16.707
23.957 0.410
22.187 -10.195
20.763 -7.492
28.070 -9.989
61.642 -8.807
62.984 0.094
50.128 -36.652
40.488 -23.805
72.083 -6.668
53.138 -33.370
59.295 -13.168
32.990 -25.746
37.950 -29.153
68.383 -14.304
41.360 -26.578
38.015 -29.170
21.120 -7.478
25.832 25.741
49.908 32.978
63.204 1.167
62.436 -19.745
63.523 0.040
56.279 -16.745
32.864 -34.627
42.412 -30.998
49.063 -28.397
63.493 -23.686
53.828 -15.662
59.792 -16.185
28.529 22.652
18.695 35.397
35.913 25.791
15.167 1.306
62.015 6.676
37.268 19.919
30.795 42.883
32.205 31.585
35.403 11.963
29.980 -29.662
48.612 -24.188
50.703 14.304
41.680 -6.659
21.107 -27.769
44.853 18.817
16.464 30.291
33.175 25.103
33.435 30.253
34.312 38.020
38.736 29.457
61.352 12.560
51.848 35.834
50.523 15.501
54.988 -10.004
44.624 8.930
35.286 -3.255
56.816 -6.945
39.859 8.030
58.581 0.825
31.637 -33.340
16.335 -17.725
28.808 30.228
42.856 26.290
34.148 -2.116
56.259 -11.691
37.942 -4.269
45.041 -8.645
51.771 33.632
69.507 -0.419
54.704 -28.349
50.305 -9.615
51.198 18.919
34.891 26.206
11.257 13.881
19.750 27.951
60.562 10.570
32.947 13.079
67.887 -0.303
65.298 -0.093
63.863 -11.288
45.141 -29.021
62.318 -16.212
50.062 -44.550
41.694 -42.277
40.643 -26.419
15.708 2.000
17.744 -14.182
39.170 -15.142
28.760 -24.560
28.033 -43.434
52.938 -38.839
13.035 -31.893
26.629 -0.394
54.269 7.425
34.765 19.362
20.956 -0.440
26.857 -2.658
39.555 -30.604
55.080 -13.775
70.357 -14.789
48.390 -1.163
53.572 0.687
42.187 7.549
41.995 0.200
47.136 -20.619
30.526 11.932
14.980 14.545
63.331 22.944
60.880 15.591
40.693 35.236
44.037 28.195
28.416 44.694
21.819 6.315
5.536 2.265
43.539 -42.736
63.686 -1.376
39.634 -27.897
55.793 -27.714
48.122 -6.324
3.868 3.873
51.489 17.159
34.632 25.917
19.177 32.138
49.656 25.058
46.664 37.394
53.618 3.570
20.029 -2.228
43.772 26.397
39.385 26.105
30.714 7.426
8.387 22.246
4.450 25.228
34.707 32.817
39.324 38.500
37.923 30.381
40.483 10.619
45.474 -25.629
7.373 -8.767
50.154 -23.330
37.259 -2.851
53.667 -27.854
50.134 -25.778
35.844 20.831
55.725 14.428
64.006 4.650
52.591 18.480
44.221 24.766
46.582 21.012
49.997 16.014
20.231 41.817
19.086 4.556
58.925 31.192
46.239 -22.440
34.854 -35.003
12.661 -38.709
13.684 -24.454
24.025 19.504
21.787 -36.706
24.784 -13.245
14.025 -28.430
44.673 -18.267
19.980 -38.835
51.181 -26.156
42.666 -10.241
23.922 26.063
47.721 -17.311
42.152 -37.464
-2.471 -12.893
6.085 0.120
43.197 -36.081
63.160 -22.859
60.216 -27.487
42.778 -5.134
69.157 2.954
45.059 30.917
37.065 39.205
19.644 27.477
23.675 33.593
31.096 38.985
20.165 -0.712
28.254 -32.747
52.424 -25.478
48.031 23.776
66.175 3.331
62.269 16.935
61.265 17.973
65.314 -0.182
62.077 -8.380
61.434 8.003
53.526 -3.747
5.483 -15.398
40.676 -33.900
41.530 -39.995
71.144 -22.142
65.573 18.782
48.856 -17.656
54.732 13.038
29.192 21.637
56.330 12.483
51.195 2.069
47.509 -8.021
50.760 -0.860
66.791 -10.057
27.101 -28.594
46.012 -27.642
35.396 -40.025
53.871 -18.885
66.599 -21.751
42.616 -28.633
36.861 -15.722
16.359 -22.346
50.074 -19.058
37.112 13.983
40.497 -6.884
48.400 -17.034
49.199 -29.586
40.554 -22.274
70.165 1.466
65.944 -9.951
26.488 -8.743
44.156 -11.277
40.000 -11.373
6.178 -26.446
29.540 -38.348
12.078 -41.499
41.317 -28.216
56.967 -18.648
27.961 -36.277
31.890 -38.428
23.459 -33.901
47.694 -23.945
63.591 4.789
64.216 1.214
65.832 4.974
55.622 -0.363
60.886 -24.958
32.959 -9.402
22.218 -4.258
31.776 19.722
43.390 39.173
15.182 18.750
51.149 25.395
40.642 29.086
63.631 22.907
68.102 5.214
56.148 -25.346
54.806 -25.450
39.498 -22.539
30.192 -33.782
12.915 -26.843
20.184 0.634
31.788 -4.169
2.800 -16.073
28.443 -11.380
38.281 -30.326
41.568 -32.239
23.915 -4.329
10.412 -22.956
17.139 -34.777
33.614 -41.564
44.877 -35.935
2.341 -12.045
27.532 -23.921
25.709 -8.680
62.286 -20.870
59.413 -4.781
52.346 25.386
21.494 29.503
40.427 49.098
33.946 37.787
30.626 39.211
28.348 25.129
31.749 19.192
19.756 38.463
34.390 32.222
4.728 36.996
33.010 33.235
26.205 13.554
12.770 -8.962
50.729 -37.775
58.425 -18.885
29.309 -39.498
37.504 -36.176
61.578 23.249
35.593 35.315
17.434 41.944
28.515 31.411
51.933 17.231
17.568 30.277
45.458 40.531
22.544 24.115
32.178 47.127
43.641 33.327
32.923 35.265
43.235 -9.100
37.286 -20.627
36.486 -24.870
63.396 -24.617
27.538 -43.995
49.203 -27.913
31.701 -34.881
58.201 -2.675
14.845 38.176
17.221 34.323
7.639 34.229
63.449 19.676
22.807 20.870
46.586 37.068
3.289 29.616
18.125 30.184
64.864 -9.553
44.567 -13.259
37.567 -22.676
21.482 -5.740
42.846 28.486
56.219 -9.608
59.909 -1.788
60.294 -1.025
41.369 8.829
62.986 -22.615
51.553 -32.925
47.024 -34.078
58.424 -11.300
52.847 -18.457
55.370 -24.479
47.430 -36.819
41.818 -26.550
33.467 -21.985
42.864 -21.286
53.723 -6.865
52.906 -1.423
24.900 -8.243
15.285 -29.924
57.462 -20.397
38.435 -28.462
45.041 -19.326
33.182 -16.871
31.991 16.477
61.437 10.688
39.146 -7.565
24.243 27.243
5.530 2.385
31.021 -38.624
35.188 -37.387
16.474 -7.794
10.189 -30.806
13.939 -4.348
28.640 -23.885
18.770 -14.091
50.727 -15.563
67.044 15.233
60.387 -8.285
28.727 39.229
47.106 22.374
38.579 -12.589
46.103 -37.323
47.462 -14.646
57.306 -24.543
47.563 -17.235
53.864 -30.349
58.125 -19.530
50.949 21.081
54.194 -1.078
66.568 -7.542
57.414 25.226
67.294 -3.535
60.554 -8.707
55.538 -1.975
43.366 -11.188
60.924 -11.277
50.998 1.146
28.031 -11.675
39.757 39.577
34.020 -11.473
12.018 -11.657
48.893 2.707
43.877 17.132
23.004 12.143
20.913 38.263
55.954 27.930
33.252 35.189
19.518 37.021
48.694 2.851
57.554 -5.732
45.099 -36.153
40.840 -22.403
27.616 -28.100
49.507 0.482
17.420 11.810
12.400 35.852
46.056 28.918
19.921 15.948
54.667 15.501
65.497 22.823
52.805 19.224
45.311 22.214
53.511 3.799
58.375 23.832
54.332 24.154
69.083 9.807
45.055 5.967
12.900 -5.285
28.521 8.770
31.992 -0.903
25.988 -30.143
39.192 15.653
31.102 11.970
18.429 29.968
19.084 26.916
34.193 13.233
50.301 31.733
17.066 25.606
27.723 25.351
10.075 25.455
31.954 38.547
52.590 24.910
36.021 32.372
28.489 8.969
18.384 -4.932
14.233 5.492
5.972 0.548
56.240 20.282
60.170 23.116
50.868 9.433
68.594 -0.079
68.119 8.961
56.678 -2.066
28.435 15.999
25.498 -33.600
49.723 -34.984
9.418 -21.922
22.408 -32.653
25.495 -38.674
17.417 -36.717
12.593 -29.370
27.417 -29.710
36.032 -35.129
32.923 -39.590
22.291 -29.906
47.875 3.486
20.703 24.484
34.281 6.832
13.481 -16.944
13.904 -13.587
17.473 -14.774
42.931 26.865
43.685 28.371
3.517 -5.742
15.077 -24.563
-2.095 -25.113
0.651 -25.486
56.211 -38.038
34.044 -29.280
31.898 -39.950
56.743 -24.849
42.245 -35.765
70.134 6.448
70.023 9.579
53.297 1.998
51.601 -1.131
50.999 26.332
48.118 24.069
24.233 34.421
28.638 4.417
34.578 -21.595
51.193 -13.410
43.201 -31.898
6.948 -25.426
36.608 -34.690
47.211 -22.226
58.688 -3.276
46.441 8.627
61.118 6.975
72.766 -8.314
47.128 35.070
55.140 18.298
10.138 28.723
15.800 35.483
64.330 22.725
72.387 -1.937
64.260 4.275
12.659 -4.428
27.991 3.401
26.830 -11.347
48.695 35.570
43.956 28.054
57.569 27.366
66.313 5.074
67.033 13.792
51.838 18.223
41.424 18.066
53.830 33.471
29.361 38.062
24.574 33.589
45.094 31.344
41.478 47.411
54.201 31.086
54.702 26.278
58.058 -4.431
58.023 -10.951
31.448 -2.958
52.762 13.428
43.199 -0.412
46.218 -9.653
45.253 -24.209
37.144 -20.254
56.537 -2.937
55.307 -20.151
38.311 -37.095
45.486 -39.693
25.629 -5.112
47.861 21.438
55.279 28.160
45.378 16.253
41.574 39.999
27.935 41.592
28.567 46.544
44.274 31.273
22.104 25.763
58.451 17.533
38.275 33.003
42.153 32.265
59.841 27.131
56.580 33.483
44.063 35.584
25.326 32.964
32.107 22.162
14.155 8.845
8.492 -17.364
44.765 -37.662
31.275 -28.795
52.284 27.914
37.413 31.564
32.692 19.892
-0.787 27.615
22.608 36.121
31.512 24.877
35.676 29.495
52.512 23.361
37.455 18.652
41.051 25.533
61.658 17.746
41.634 15.941
59.237 22.806
43.129 38.254
55.553 34.658
44.157 16.328
32.507 29.440
26.462 37.140
69.632 -2.333
48.464 -10.525
62.086 33.052
51.547 43.263
44.172 29.734
26.185 40.400
50.719 -9.848
26.731 -51.966
37.823 -39.027
69.391 -11.970
66.185 -15.384
56.225 26.460
30.864 36.520
37.756 34.824
13.451 -3.760
46.948 17.326
36.708 20.672
26.493 -18.144
24.813 2.642
40.700 6.570
59.359 4.131
50.537 0.409
17.808 -19.370
25.274 -19.678
30.047 -36.705
34.943 -22.314
29.482 -10.254
56.434 -2.170
65.265 -10.869
52.921 -22.446
56.047 2.071
35.683 7.045
41.111 -39.873
30.688 -37.068
39.296 -40.614
22.779 -20.706
32.709 -19.901
28.573 -16.329
34.112 3.774
60.521 9.572
57.681 -3.651
43.228 28.459
60.533 17.239
63.153 12.802
56.094 21.391
68.228 18.141
71.144 -7.361
49.330 -35.632
29.510 -37.840
48.559 -23.039
57.100 -0.859
58.279 -11.859
59.436 -18.335
60.697 -29.608
37.014 -46.072
22.557 -37.188
46.943 -35.741
27.530 -38.479
34.076 -25.152
15.616 -4.383
17.139 6.709
17.082 -18.214
25.338 -23.878
24.605 1.043
8.541 -11.514
4.979 -0.906
58.421 23.048
58.417 -24.611
61.001 -30.483
50.923 26.850
43.144 28.155
4.841 2.853
35.951 33.230
30.980 2.723
48.486 23.823
43.486 15.346
41.571 36.747
16.765 33.618
25.066 45.920
40.625 30.014
27.750 -5.612
19.173 1.454
14.033 -14.389
56.766 0.671
62.490 -25.706
28.362 -29.819
30.738 -16.213
42.493 -14.542
45.204 -32.685
44.549 -15.805
50.420 -33.578
49.046 -7.864
51.319 -8.438
59.223 -11.225
31.499 8.947
39.261 -13.450
52.179 -24.776
44.001 5.115
49.045 14.161
57.071 15.330
56.005 -7.617
48.286 -11.200
55.410 -17.014
51.016 -8.694
52.211 -0.613
44.134 0.986
57.328 -21.069
64.681 -9.702
61.013 -26.124
23.768 -27.551
25.846 -32.208
13.385 -28.954
38.470 -35.891
32.723 -18.394
60.460 -9.898
32.995 -33.882
13.491 4.947
29.071 20.535
19.395 -0.423
7.313 -26.340
54.211 -25.872
54.652 -22.820
38.153 15.910
58.658 19.277
54.122 3.939
60.421 -21.989
42.355 -5.460
62.731 18.640
69.101 4.349
38.267 -11.249
28.510 -15.526
45.682 -24.224
49.512 -33.922
32.100 -34.758
16.157 -33.322
64.367 -18.068
62.502 -3.203
57.010 -2.048
35.038 -18.928
55.977 -12.278
58.864 -5.222
54.662 -31.525
65.262 -7.725
68.489 8.382
35.040 14.904
48.121 29.258
54.293 -16.160
46.376 -32.012
42.036 -27.132
14.546 -11.390
37.967 1.221
49.042 7.139
69.384 5.300
39.516 23.804
46.427 23.030
32.682 26.196
5.942 0.214
50.422 -12.324
40.501 -33.388
6.344 -17.312
63.864 15.572
34.654 -22.931
35.446 -32.820
60.474 13.822
35.960 10.053
44.857 20.326
72.282 -13.049
50.931 -18.927
64.267 0.334
50.316 -27.007
30.918 -35.810
28.351 -35.030
50.268 -20.958
27.450 -7.734
62.272 21.901
58.831 25.039
40.521 41.413
53.173 27.818
32.424 -7.169
60.050 13.137
29.267 15.646
26.249 35.368
40.774 30.697
48.880 33.133
33.979 10.511
42.527 19.759
45.284 5.547
57.852 16.755
72.128 -9.622
26.065 -31.120
16.395 -25.636
50.617 -15.140
28.338 -20.226
53.050 -3.606
64.670 18.442
46.015 13.691
22.931 39.743
41.386 30.154
28.136 26.887
32.916 26.376
59.005 21.518
69.897 19.305
62.227 20.401
52.857 25.381
17.927 -13.916
20.096 -24.051
44.082 -4.461
68.021 0.538
31.774 33.130
52.586 26.779
44.374 10.569
59.390 -24.433
71.871 -8.227
52.294 -34.641
51.256 -29.387
44.190 -22.824
53.838 -0.155
33.735 -6.081
32.880 -26.949
14.361 -32.079
45.712 -24.995
20.467 -0.579
40.042 -29.366
39.622 31.142
42.138 40.431
17.228 35.370
3.558 23.361
62.172 19.060
58.413 2.532
60.792 4.220
58.020 33.054
63.421 -21.605
64.099 -19.941
51.502 -32.966
30.408 -16.315
36.164 -32.955
27.584 -29.317
13.394 -1.477
59.914 -2.446
45.795 -28.585
38.168 3.767
5.712 17.009
8.587 45.353
39.201 40.114
40.588 -1.454
48.872 -13.562
58.636 -10.521
45.468 -22.744
67.964 -7.733
57.498 -8.524
33.384 37.195
34.309 39.119
5.356 8.319
42.072 19.730
44.537 21.785
42.976 31.475
58.719 30.124
56.544 38.983
39.379 39.776
42.294 38.109
50.409 27.196
53.789 20.938
21.330 10.348
50.107 -5.785
57.561 -8.640
62.047 -9.573
40.058 7.420
20.019 10.376
5.448 2.356
39.928 -13.332
52.666 -8.652
47.383 15.992
46.407 22.458
47.284 -27.611
48.948 -22.851
43.657 -32.379
15.636 -41.179
22.393 -36.473
38.318 -38.551
30.627 -1.937
12.978 -27.063
7.347 -11.828
23.436 -21.128
14.266 2.427
48.114 29.351
13.265 14.860
30.153 7.819
37.275 29.068
12.302 4.647
21.077 17.137
9.863 23.650
5.945 0.130
54.666 -30.210
51.216 -24.320
26.757 -41.666
45.174 -19.258
52.840 -27.319
29.829 7.042
51.578 0.867
67.426 -8.611
51.622 -19.015
30.702 -35.171
33.600 -31.740
48.937 -32.517
19.441 -37.105
4.051 -32.829
34.731 -18.893
52.590 -11.267
52.717 -18.774
62.601 -11.302
48.466 -30.521
27.707 -38.735
36.931 -12.665
5.345 2.676
61.367 -18.591
51.025 -1.073
55.331 14.249
63.567 8.218
65.335 0.144
68.197 13.811
58.273 9.798
37.958 31.722
53.260 32.491
72.678 -4.970
55.124 -16.279
53.708 8.011
44.459 2.459
20.460 24.064
29.598 46.747
36.875 25.929
23.668 23.101
44.070 30.503
43.295 34.276
56.508 -25.145
46.596 23.250
67.140 22.790
33.137 20.289
65.523 0.082
69.144 12.042
67.958 -0.249
62.853 -32.423
31.189 -23.690
50.415 6.732
62.905 16.135
72.337 9.308
60.937 -28.817
54.102 -20.919
54.061 -12.909
61.103 5.341
54.748 28.398
70.355 9.847
40.071 29.292
32.098 29.010
30.964 10.330
32.074 10.062
55.352 28.884
27.246 29.094
31.417 18.512
17.053 34.971
22.015 34.951
25.898 35.848
46.788 39.501
52.268 9.044
58.158 -20.805
35.674 -27.262
52.361 -1.399
38.706 -40.503
36.377 -26.950
16.121 -39.709
46.215 -29.018
20.548 -23.947
25.580 -34.766
26.264 -32.307
73.627 -9.799
38.176 -17.657
43.993 19.855
13.404 4.561
39.083 32.531
63.126 21.695
3.488 19.084
25.031 32.864
16.914 30.888
56.491 34.942
39.901 -26.102
55.505 22.435
59.405 27.589
37.410 5.546
50.030 21.431
59.175 36.054
53.249 25.886
57.015 20.472
26.496 25.590
20.955 -5.795
34.495 -39.898
38.046 -23.498
71.349 17.763
26.842 -4.732
46.385 11.748
55.818 -19.728
52.218 -19.247
39.861 -19.671
58.961 0.074
53.995 5.457
54.565 22.227
36.537 -3.603
30.956 -25.835
21.881 18.876
39.065 9.606
49.830 35.504
30.869 20.532
18.505 28.740
22.761 37.212
39.939 24.391
58.028 31.215
61.211 16.531
51.823 26.282
30.153 32.978
49.213 22.657
64.641 21.466
48.266 27.252
57.815 -31.004
36.243 -14.126
57.161 -0.038
24.562 31.030
36.070 36.388
42.855 24.354
40.550 -4.532
47.939 -21.239
34.929 -38.244
69.429 -13.279
53.539 -22.932
3.093 -12.099
13.547 -4.307
39.950 31.773
53.494 20.942
55.636 29.529
30.053 29.718
31.407 26.913
44.318 0.811
68.010 9.158
37.817 30.784
18.527 41.099
5.128 31.524
16.661 -5.781
3.708 7.113
21.692 -25.513
46.763 -23.803
19.670 9.175
27.907 -1.201
22.235 -30.874
51.654 -9.170
63.060 -6.798
55.725 -1.066
59.819 13.127
63.728 15.090
31.378 27.388
75.011 3.673
31.689 19.600
21.017 5.589
37.960 -18.846
25.167 -12.677
57.510 -23.403
33.523 -27.972
36.562 -10.750
58.702 24.742
67.768 20.171
44.519 29.033
7.562 -19.089
24.868 -36.750
36.976 -11.256
13.850 14.310
20.582 20.944
39.040 38.182
17.401 25.583
45.200 42.565
40.198 31.094
53.169 37.341
41.711 25.519
64.401 15.045
67.884 -5.038
50.925 -15.142
63.970 -24.541
70.003 -0.809
56.309 -29.911
67.995 -10.497
60.660 -16.391
57.074 -10.307
45.403 -30.884
61.964 -21.508
56.238 -16.338
61.934 -18.765
49.583 21.184
56.388 2.289
36.554 -11.065
54.714 -22.293
54.772 -16.862
59.678 -23.144
51.839 -13.862
43.479 -17.457
57.922 -33.827
37.148 -10.158
71.999 10.058
30.277 22.938
5.861 -0.182
64.847 -20.903
32.508 -26.984
65.971 -2.586
47.723 24.502
50.616 -10.598
36.162 -10.718
51.433 -23.842
48.369 3.481
21.135 25.789
48.760 44.321
30.637 40.768
56.999 32.803
59.904 15.378
27.750 26.776
10.163 22.359
5.240 31.918
19.153 42.293
43.262 33.575
14.876 24.032
39.414 20.611
24.332 -14.903
28.809 13.246
4.397 24.456
26.867 13.804
28.398 13.389
71.448 -11.392
46.546 -27.874
23.605 -8.693
8.410 19.061
33.583 -0.251
27.226 -28.793
31.194 -32.236
27.983 -11.669
39.529 -27.496
59.799 -6.672
24.453 8.183
41.736 -4.462
28.867 -2.112
6.048 -5.751
18.489 -14.510
31.545 -26.749
28.662 -14.789
53.757 -1.409
39.702 33.738
20.353 -24.712
36.925 -46.755
30.532 -34.962
4.478 -17.758
0.886 -16.849
34.998 -31.372
41.835 -33.534
49.175 -7.058
60.666 -28.169
45.375 2.510
25.369 -0.268
8.241 -28.847
48.305 -29.558
24.562 -36.808
25.885 -31.417
14.485 -24.526
16.200 -10.117
45.691 -24.196
50.585 -28.022
48.559 -27.351
45.887 -24.770
22.699 -40.817
21.795 -18.293
43.076 -10.199
28.399 -7.685
10.561 -6.682
46.365 12.781
51.064 23.199
4.936 28.697
47.881 27.828
21.646 19.817
37.453 30.219
17.585 -12.345
29.109 -37.502
37.464 -32.063
64.616 -27.907
20.088 -29.870
20.739 -25.829
18.893 -33.806
18.624 -22.503
36.899 9.702
33.384 -21.193
32.797 -12.345
36.480 5.375
60.106 31.288
35.371 30.982
49.687 -19.924
61.768 -11.726
25.688 -18.571
33.877 -10.023
17.899 -9.363
15.538 -27.001
61.455 -27.237
47.422 -19.718
63.930 -19.111
20.607 -47.451
7.102 -30.798
36.601 -34.660
47.477 -5.842
46.512 -6.471
20.850 -24.028
14.558 -22.339
48.533 -33.499
37.017 -28.738
58.626 -25.268
19.166 -40.583
51.906 -23.472
60.928 19.516
67.467 1.685
48.930 21.840
64.486 15.587
46.410 8.858
54.392 5.145
57.114 25.397
33.668 30.031
57.227 -0.004
14.035 10.735
26.326 -4.579
61.339 4.041
56.151 -3.889
48.813 33.300
22.565 38.917
24.447 15.611
34.218 25.541
65.074 -1.951
23.216 26.449
41.376 36.991
54.928 33.156
23.242 32.515
30.343 36.307
31.236 25.776
27.634 31.903
37.902 30.050
38.776 33.983
51.338 19.895
33.381 23.423
57.517 -10.824
38.722 24.287
29.732 30.478
37.419 8.820
36.764 4.258
22.837 0.787
21.960 19.865
31.858 32.978
49.010 3.299
32.943 30.230
44.619 9.740
31.623 34.168
45.901 2.432
52.366 -2.177
35.118 -35.325
33.591 -47.367
33.613 -46.343
27.309 -26.331
10.106 -5.339
17.467 -3.588
33.072 -29.904
14.900 -34.249
38.702 -21.730
36.098 -8.868
63.572 19.094
66.173 17.087
69.127 6.638
68.451 1.135
44.759 23.016
47.299 18.448
9.266 21.727
29.309 14.948
17.736 16.169
53.201 32.659
50.359 28.149
50.312 34.213
50.528 20.176
36.971 38.238
51.315 24.625
28.794 11.951
61.769 11.742
50.771 24.346
42.757 29.957
31.843 12.107
13.662 -10.092
21.535 -36.374
26.895 -37.326
38.134 -42.322
29.167 -33.473
54.484 -33.005
41.377 -34.904
24.841 -17.067
21.616 30.080
41.249 28.240
20.138 17.959
14.572 -10.363
14.779 -29.310
-5.113 -17.097
28.691 -29.964
50.694 -7.006
29.135 -34.842
20.003 -30.612
16.617 -49.347
29.767 -34.567
27.744 -34.876
41.374 -19.306
35.339 -39.882
56.580 -29.162
25.098 -22.712
25.896 -38.419
34.634 -43.699
29.239 4.058
24.258 -9.788
58.724 -20.114
54.079 -21.669
67.435 -14.992
62.681 -4.759
44.367 8.155
5.529 -2.109
45.407 -25.007
35.376 21.301
47.504 -0.922
21.779 -8.647
27.629 7.366
51.733 32.567
52.195 28.040
37.110 25.063
57.149 7.970
53.998 18.513
36.112 36.308
43.211 27.133
32.420 30.611
57.923 24.994
37.726 24.056
33.638 37.623
49.460 15.504
69.647 -2.684
37.773 -29.395
37.022 12.571
27.291 16.261
11.851 14.007
30.014 -3.271
44.046 29.674
52.246 19.460
37.503 -2.437
55.872 -22.556
35.023 -15.138
25.234 -8.242
39.347 -25.432
62.889 -9.154
68.734 -11.549
46.717 -26.165
38.767 -31.030
59.951 -26.496
64.815 4.652
65.067 11.657
50.965 -18.848
39.709 5.807
22.645 1.974
10.887 -41.131
23.442 -32.269
28.424 -42.552
26.322 -29.798
62.085 20.957
53.215 25.178
40.101 37.040
40.092 26.747
46.422 -19.221
57.640 -25.275
61.428 -32.125
47.238 -31.288
35.386 -40.847
27.340 -39.029
50.334 -24.826
55.408 -4.520
47.944 21.829
62.561 20.430
47.921 8.945
50.827 -12.410
63.763 -16.258
54.301 12.294
45.830 -13.308
70.873 -14.809
45.909 -14.741
30.033 -18.829
15.867 22.988
15.052 -3.699
39.177 8.810
15.820 6.830
5.779 0.002
52.480 -26.563
32.511 -24.184
14.493 1.542
19.449 -21.302
22.737 18.465
17.595 -28.987
58.122 -9.864
62.049 -6.603
24.989 29.812
31.476 35.458
33.918 35.833
40.669 38.198
-4.733 23.415
9.164 9.914
42.018 13.685
37.778 32.206
44.716 -4.773
29.847 -13.427
17.317 13.860
30.080 28.506
17.805 11.473
31.768 30.070
34.453 8.223
35.788 -9.502
15.153 -10.514
9.132 -20.059
6.290 -24.832
15.698 -31.372
34.968 1.563
20.693 12.779
25.909 20.151
10.754 3.029
12.581 -24.229
15.786 -37.800
17.320 -21.260
6.193 -9.778
38.209 -3.250
54.488 11.439
52.813 -26.480
51.530 -10.601
43.363 29.551
52.448 37.291
19.342 23.446
4.433 27.340
48.886 33.427
59.631 12.694
66.522 -10.599
51.485 4.392
48.637 13.909
50.252 -4.639
60.263 8.289
66.416 -12.243
43.705 -22.062
42.497 -18.032
45.223 32.529
29.891 15.085
54.304 17.437
34.251 38.276
49.403 14.590
48.502 13.792
39.933 30.265
53.212 5.053
30.025 37.210
35.967 39.429
63.632 21.197
61.385 26.623
67.726 -5.159
52.641 8.401
65.591 11.111
65.926 12.458
43.478 -28.518
35.555 -22.180
40.855 -22.605
46.651 -2.016
33.394 -38.154
27.475 -34.611
40.216 -39.039
37.158 -32.278
33.214 -35.894
44.269 25.619
46.825 -18.918
66.926 2.017
48.585 -25.570
34.720 -21.018
30.991 -22.865
40.698 -33.850
42.909 -40.195
17.937 -25.941
34.016 -40.300
42.214 -34.081
42.611 -15.624
30.709 -16.209
58.298 3.675
50.675 -23.882
54.369 6.117
50.535 -27.953
52.635 -20.351
57.950 -6.263
54.700 -0.908
56.364 7.494
49.282 36.844
67.112 19.341
39.524 30.637
22.026 31.379
7.328 -6.523
25.809 31.012
62.379 6.171
53.203 29.777
37.084 22.979
42.040 16.730
55.672 0.203
59.227 9.183
42.522 -36.902
12.285 -37.177
63.322 -24.545
49.850 -20.814
53.681 -20.069
52.071 -15.574
64.472 -16.397
62.764 7.625
25.844 20.511
35.021 -5.159
45.737 25.119
63.039 6.288
30.634 23.534
42.154 27.968
13.710 33.234
22.227 19.704
23.083 23.644
21.365 0.840
13.463 -23.033
32.837 -32.290
25.275 -22.309
50.936 -21.473
48.154 32.966
44.247 31.231
24.853 -1.101
13.590 1.717
25.505 23.783
55.976 6.580
48.855 23.371
27.628 -6.539
13.497 -8.243
20.335 -39.200
-4.595 -27.551
31.801 -28.804
42.676 -13.784
49.760 -26.852
16.632 -30.897
39.413 -29.505
40.537 -35.732
32.864 -17.936
31.073 -17.498
5.997 -0.390
27.950 -29.475
22.438 -29.219
2.936 -23.933
27.654 -16.729
56.256 31.380
58.424 7.082
54.127 39.525
28.330 26.441
70.000 4.777
60.294 8.261
50.993 11.315
56.084 -5.082
70.599 -15.850
47.955 -15.795
34.586 11.793
52.504 21.358
54.512 25.135
73.948 9.744
66.004 -5.361
22.413 28.359
39.212 22.194
26.405 46.968
44.508 15.585
23.322 35.381
22.406 -35.520
10.907 -27.615
32.575 6.976
45.089 -14.133
71.121 5.079
47.445 -16.391
60.882 -22.707
34.593 -22.692
48.476 -4.628
32.842 -9.698
72.548 4.639
48.686 18.233
55.593 23.612
41.653 21.950
55.185 -5.313
35.581 -11.813
41.275 -46.328
44.055 -24.014
9.821 -2.812
41.540 -13.097
15.355 -15.860
21.598 -34.452
36.430 -32.415
37.893 -38.612
41.285 -39.739
37.905 -27.684
47.822 -20.228
13.408 -29.761
38.243 -38.718
67.840 -12.719
43.303 -27.573
19.688 -28.506
37.774 28.439
43.295 22.130
45.317 10.685
44.336 -6.704
44.684 -23.854
31.979 -29.905
51.717 -11.856
37.025 -27.884
24.701 -34.664
30.579 -12.125
25.000 -30.292
5.483 1.717
59.657 -0.462
56.270 0.895
41.028 16.094
12.554 -1.315
55.410 33.306
45.838 7.145
45.529 -5.513
10.027 25.929
23.796 -6.166
26.275 26.413
36.974 14.179
44.195 8.423
45.353 23.606
49.992 31.499
61.302 -23.852
45.787 -21.372
10.281 -32.042
42.997 -26.999
56.796 -17.769
44.680 -0.986
25.590 17.042
34.041 34.940
13.953 17.996
10.862 -7.251
4.800 2.386
9.522 13.474
8.942 24.787
3.638 4.612
31.038 -25.518
30.446 13.225
43.446 -8.146
37.835 22.365
41.497 38.249
31.546 36.178
61.791 -15.356
41.197 -16.783
34.946 -40.281
63.460 -20.841
39.981 -1.155
41.638 -13.542
68.920 -18.734
34.871 -4.850
55.391 -4.074
38.975 -16.282
52.015 -23.633
57.555 -2.042
9.128 30.856
33.164 36.232
25.934 33.868
4.559 4.454
18.570 13.007
53.391 10.825
55.492 22.937
34.602 27.832
57.135 -20.273
25.636 -37.827
18.896 -26.265
27.727 -37.230
20.775 12.335
25.044 -25.798
63.287 10.795
39.345 13.937
66.158 8.418
58.187 16.578
38.655 38.814
53.669 16.070
54.486 25.957
30.043 49.011
54.987 33.035
56.138 26.943
19.337 27.208
13.226 31.592
27.686 7.350
33.766 -14.670
18.228 -20.659
28.481 -30.319
22.068 -21.661
41.715 -19.046
42.251 -31.423
50.676 -25.008
39.411 19.148
36.599 30.629
42.159 31.677
52.349 34.353
18.758 38.029
53.655 33.659
58.490 23.835
19.680 16.669
49.350 26.971
18.955 33.172
40.414 -8.018
53.384 25.536
28.814 30.685
28.607 35.613
32.236 33.314
40.034 29.066
58.750 31.572
38.542 -0.908
42.477 25.415
40.818 39.505
42.655 36.581
28.350 27.971
10.642 29.633
35.968 25.413
40.799 46.161
10.599 36.637
31.477 44.584
15.941 34.725
20.466 31.477
55.408 31.358
72.511 11.533
67.380 -10.837
66.886 -3.228
49.836 -35.310
27.073 -32.326
40.399 -33.974
37.598 -21.017
24.929 -5.570
25.697 -33.148
43.391 5.201
58.041 32.216
51.902 -2.819
44.269 -26.380
47.829 -26.630
8.304 -10.659
4.033 -3.823
20.096 19.455
30.402 23.885
28.025 48.749
49.584 27.321
32.918 20.988
28.852 3.032
57.694 8.816
48.205 28.417
53.951 26.404
50.190 26.568
60.523 -7.937
36.438 -21.138
36.073 -25.940
56.895 -14.451
27.771 -35.123
36.188 -27.653
1.065 -18.172
40.775 -27.316
36.937 -39.215
28.620 -28.803
72.227 -14.661
57.390 21.618
33.752 35.947
34.160 20.384
59.504 5.676
53.647 -21.135
57.566 1.498
57.301 -32.138
60.837 -7.488
65.901 30.448
54.539 21.709
16.906 -0.999
1.075 17.901
48.584 23.428
47.211 22.145
25.578 5.156
21.520 30.239
44.222 31.684
51.145 27.814
62.966 -14.285
44.493 7.182
46.079 37.430
51.651 -0.814
42.002 31.712
31.837 39.097
51.963 35.503
41.559 29.428
38.599 27.694
57.021 -22.800
48.004 -32.455
51.617 -18.092
45.034 -7.416
45.843 -2.343
37.091 23.977
37.160 27.293
15.749 7.348
62.026 -8.892
27.568 -40.301
29.494 18.962
47.038 21.258
36.749 23.494
40.464 -8.494
57.758 -26.655
53.605 -9.820
9.614 12.557
19.208 10.133
38.821 1.814
-2.811 -11.650
2.664 -30.226
58.829 -28.220
39.872 -21.426
48.517 -26.190
47.142 -23.411
49.840 6.891
48.423 -23.207
27.722 -18.214
57.138 19.547
43.256 15.353
38.075 33.128
24.248 -31.405
13.559 -10.348
0.428 -18.022
21.430 -23.729
64.560 2.248
47.374 -17.977
64.359 9.658
39.918 33.684
44.787 30.043
36.746 13.421
38.930 2.027
41.296 0.393
19.759 19.917
69.790 -5.256
60.426 -31.796
49.411 -41.797
39.292 -29.381
35.731 -26.206
43.032 -26.518
54.919 -35.840
46.294 -37.869
12.882 -19.379
22.045 -1.792
54.431 -12.388
55.752 -16.308
32.722 -34.033
29.055 -31.274
46.488 -27.177
72.349 -12.952
60.719 -4.617
45.265 -18.765
27.689 13.268
11.328 30.375
45.667 11.834
63.679 15.015
56.651 27.087
43.604 -8.507
39.890 -3.094
37.240 18.305
29.903 48.904
49.233 13.936
32.329 33.534
60.990 19.863
33.161 30.612
52.063 38.310
69.794 1.306
48.785 -5.193
42.482 -15.408
38.806 3.213
55.465 2.020
67.225 -5.434
66.491 6.572
61.616 13.347
57.295 3.167
54.977 2.202
24.020 -34.160
21.026 -27.418
43.693 -10.763
43.925 -36.791
37.242 -23.877
26.138 -35.825
58.790 -18.532
55.951 8.643
32.133 -8.572
63.712 0.977
69.260 2.859
63.047 -22.951
52.141 -15.097
46.813 -12.640
69.096 -21.830
66.783 -21.074
69.368 -16.414
65.662 8.291
54.855 12.010
52.567 22.783
32.015 30.819
34.433 26.306
20.565 22.945
42.730 36.204
42.044 38.533
46.545 12.213
33.246 -22.280
35.962 22.075
30.904 24.405
62.790 19.918
53.812 -20.085
45.672 -17.696
53.631 15.278
65.047 -21.098
38.063 -26.024
6.236 -19.396
53.917 -37.494
45.698 -25.749
48.327 -39.116
57.180 39.939
68.939 -8.249
55.185 29.429
48.972 39.426
25.095 43.912
44.328 29.460
60.905 18.236
43.890 29.445
43.084 -33.593
56.003 -14.989
65.974 -17.606
32.960 -29.669
18.832 -32.787
59.063 -35.465
54.803 -37.677
55.512 -27.395
63.142 -17.554
41.422 -4.984
23.073 35.780
44.979 36.479
23.687 33.710
0.205 26.381
1.373 34.472
22.287 36.101
28.057 34.109
46.715 16.480
6.804 24.535
6.222 19.029
32.081 -7.544
48.188 -20.344
33.206 13.491
56.905 13.291
47.328 -35.106
41.747 -29.354
23.870 -36.176
48.056 -32.584
57.312 -30.306
42.593 -40.352
10.161 -14.609
16.480 -36.070
36.832 -22.759
36.769 -33.080
39.976 -31.185
58.918 -20.205
45.905 -37.109
51.606 8.652
57.298 9.210
44.369 23.630
44.727 3.354
62.601 -1.999
46.931 20.887
46.151 36.003
41.904 29.073
54.069 28.139
58.691 5.522
65.339 28.270
18.133 -6.875
48.160 -33.071
15.502 -32.283
13.180 -34.106
30.120 -46.691
48.645 -33.591
67.391 -19.320
13.862 -28.157
45.120 -26.253
1.803 -32.346
45.158 20.458
50.855 18.018
54.630 26.442
36.328 -19.455
32.002 -9.705
37.419 27.246
61.564 15.411
61.712 6.302
27.803 6.448
5.464 0.812
49.114 -15.114
48.919 21.176
67.687 -5.854
50.354 10.719
64.240 12.380
29.881 25.887
35.677 -23.019
53.214 30.512
52.717 13.595
40.612 26.211
28.777 -35.639
58.396 -26.420
29.330 -4.830
44.626 15.675
22.730 19.445
46.821 -17.269
44.560 -24.959
39.491 -22.744
20.337 -20.001
22.787 31.600
11.013 29.325
56.610 17.067
51.792 25.430
54.407 1.901
56.445 -23.677
39.218 -35.459
39.662 -24.417
7.447 -6.546
30.241 8.794
32.234 34.362
60.994 23.192
41.942 7.346
35.053 11.131
33.631 -34.712
24.260 -25.544
15.705 15.485
24.864 24.399
47.393 31.798
30.694 29.298
44.897 40.803
2.599 17.281
3.776 3.499
8.818 16.406
43.331 35.172
43.205 -3.100
39.403 -2.867
41.800 29.412
38.261 37.672
46.022 33.923
48.416 21.603
54.120 24.609
32.472 16.256
65.336 24.106
48.187 -26.444
41.531 23.535
62.908 29.726
50.686 27.241
31.905 30.347
59.933 -11.548
48.573 -32.040
53.235 -26.007
53.931 -20.983
46.277 20.269
54.482 -15.599
53.401 7.086
48.753 28.392
51.848 14.195
45.418 -9.578
62.314 -10.257
48.469 -21.202
64.981 -5.402
58.782 -12.637
72.730 5.697
23.625 43.788
31.633 29.598
53.544 5.640
55.566 19.302
33.875 15.887
54.477 -14.540
12.795 -32.764
41.785 -32.656
15.076 -22.478
44.651 -31.104
47.137 -21.626
2.343 14.341
19.819 16.669
38.002 -21.314
29.256 -21.229
18.922 21.528
4.902 14.474
8.639 3.731
45.304 10.719
38.302 15.332
26.670 -21.175
2.333 7.538
46.177 23.517
38.188 34.841
45.805 23.534
47.199 8.975
40.163 -30.418
45.725 -23.893
49.390 -3.229
56.822 -27.730
32.544 3.971
15.895 20.904
30.173 22.512
59.416 16.210
63.074 -24.582
66.458 16.410
42.479 35.583
56.586 17.887
54.717 8.823
67.655 -21.303
43.394 -14.341
58.946 -11.745
38.933 3.752
68.431 -15.643
62.992 -8.808
43.375 -33.602
56.870 12.186
70.149 16.829
57.985 23.756
62.427 8.962
51.282 -32.406
59.747 7.011
52.999 -9.243
41.706 -20.562
35.868 -0.988
32.873 -2.773
61.015 13.263
54.748 31.156
34.149 43.089
32.092 32.397
16.731 11.898
5.287 2.011
42.514 -5.322
-2.296 20.549
27.072 -21.128
13.217 -17.706
40.010 -36.732
32.052 -18.929
45.256 22.235
53.051 25.758
27.178 32.570
18.840 9.279
5.341 21.463
50.211 20.738
46.976 30.972
60.915 26.768
51.420 -19.833
43.219 -28.569
38.377 -39.984
7.871 -19.913
3.988 9.865
1.386 8.501
5.497 -0.115
27.128 5.966
48.541 -7.605
24.391 -23.612
44.359 -17.019
14.407 -4.770
23.263 9.874
22.635 4.956
38.064 2.936
36.259 19.071
38.061 -19.575
59.452 -17.696
40.494 -14.759
35.658 -38.652
37.691 -42.340
18.690 -28.975
39.222 -15.803
25.396 -3.193
21.684 -27.937
13.769 -44.757
1.648 -17.194
36.226 15.203
63.765 26.550
43.122 14.971
24.097 -1.315
12.784 16.272
18.342 28.857
17.930 36.315
46.857 -21.655
61.310 -2.993
52.759 -4.330
65.510 12.100
54.796 -20.266
51.755 -20.894
41.639 -13.324
68.900 -9.493
56.020 12.607
61.822 -18.384
48.379 -31.529
32.443 -28.041
33.409 -31.489
39.628 -1.758
20.053 -4.250
49.804 -15.137
55.360 2.507
68.507 -3.724
36.951 -34.175
53.600 -26.562
58.218 28.132
49.285 28.705
58.284 10.364
41.548 -37.647
39.747 -22.421
39.469 -20.250
11.252 -8.238
28.156 -5.847
65.208 3.435
49.503 -2.354
57.251 17.422
68.162 -12.358
55.642 7.206
46.258 42.368
54.317 25.967
38.641 22.264
25.881 28.119
38.602 31.948
61.466 25.827
45.854 -25.162
55.337 28.545
20.560 41.939
20.936 -1.175
25.894 -22.566
36.996 -19.635
69.786 -11.079
67.732 10.698
67.324 -2.457
25.493 20.311
32.626 33.441
65.712 6.243
54.547 -5.272
68.259 8.528
49.661 16.918
36.111 15.868
45.354 -1.550
32.390 -13.663
19.224 -34.911
40.112 -6.495
31.589 -29.565
50.446 -34.350
61.449 -14.755
23.224 26.126
18.568 33.706
35.059 30.251
63.278 0.408
55.634 -20.521
57.781 1.220
39.759 -19.931
47.519 -28.465
34.373 -18.779
42.734 -21.733
67.178 -26.526
45.672 -10.530
55.951 -12.798
38.510 -9.163
23.664 -16.420
5.869 25.239
15.582 13.881
11.717 -6.169
43.156 32.735
38.971 39.559
46.508 21.304
59.025 30.415
45.726 27.369
38.077 15.907
37.192 32.059
45.397 26.382
47.223 3.471
28.511 -21.958
19.672 -5.282
44.956 -34.168
65.628 -18.296
48.365 5.861
50.220 -10.503
27.525 -49.529
27.412 -16.424
30.272 -38.249
20.514 -39.384
4.749 -1.779
26.392 21.514
67.568 11.581
52.423 11.698
23.854 15.935
51.520 23.380
71.441 9.373
41.278 0.856
25.554 -22.505
33.308 15.668
45.745 -4.189
57.013 -30.386
27.358 -24.845
65.558 -18.968
51.628 -25.265
13.844 -25.667
35.690 -32.054
38.134 -29.695
43.710 -30.187
40.619 -26.614
46.715 -11.649
59.929 -28.311
46.812 -30.594
67.707 -19.268
58.337 -20.329
50.646 4.885
66.150 5.476
31.712 21.163
46.692 -0.145
57.427 -6.240
61.348 9.415
36.095 33.891
29.695 32.162
1.166 31.216
15.886 7.207
23.367 24.435
43.004 32.038
49.031 32.819
22.710 33.297
48.346 11.226
53.951 4.473
51.528 -2.171
58.772 35.852
59.473 13.127
56.730 -22.336
36.423 -16.260
45.104 -24.595
36.297 -41.842
41.820 -36.991
37.046 -36.275
57.192 -33.943
38.163 -41.817
51.605 -28.800
47.082 -29.885
50.672 -19.693
4.521 -18.919
5.825 0.149
61.194 23.795
56.419 26.478
31.362 22.151
28.300 33.402
24.684 30.824
32.661 -11.204
49.535 -12.373
7.846 10.800
2.588 13.161
46.381 32.163
47.188 24.725
57.741 21.698
52.409 4.295
66.358 6.018
60.536 -2.259
68.015 13.756
10.414 34.107
36.434 18.359
54.937 18.579
33.204 35.433
51.306 -1.987
44.194 8.234
60.999 -11.595
54.544 3.110
47.120 22.208
51.337 32.049
36.151 34.735
38.893 32.497
34.218 0.054
33.871 -27.436
41.411 -31.758
17.298 -31.133
27.765 8.932
28.972 14.467
67.913 0.982
65.746 -7.806
48.220 -25.063
57.202 -27.951
15.741 10.225
25.974 -22.306
59.578 -17.869
15.777 -17.383
17.627 -41.309
32.248 -6.611
33.719 -5.635
54.383 -4.508
38.803 -4.865
20.118 -33.336
49.975 -38.449
35.499 -28.174
9.983 -21.944
28.856 -44.588
25.253 -14.816
40.459 -40.082
73.416 -4.624
58.230 7.102
25.361 16.286
65.388 -0.564
54.000 -39.130
41.765 -30.150
66.278 -2.696
44.832 -8.781
30.724 15.071
10.579 36.527
65.858 31.047
53.336 23.777
33.592 17.994
39.590 24.449
34.047 -7.575
28.274 5.705
36.155 18.818
56.855 10.938
39.582 0.101
14.126 14.198
43.187 34.847
60.562 26.618
44.784 -3.639
54.578 22.764
62.654 4.490
71.465 -6.360
23.790 -25.453
18.967 -46.039
2.909 -28.390
25.038 -25.997
35.574 -1.991
39.787 35.745
64.819 -6.936
56.938 0.748
59.089 4.369
52.758 10.744
55.575 -0.117
50.789 -3.657
61.860 -6.042
43.615 35.753
31.737 25.238
35.157 28.573
66.706 0.391
51.741 -27.808
48.835 -20.282
53.398 -19.949
64.370 -20.122
51.161 12.954
53.412 25.319
62.981 15.013
62.698 17.650
56.396 -10.805
13.087 38.010
55.474 15.286
40.492 26.459
31.176 28.341
34.205 43.750
59.168 9.447
53.146 -15.720
31.539 30.751
48.890 31.040
14.085 24.086
40.730 31.978
49.129 7.528
68.132 4.527
65.639 4.336
46.603 29.442
45.990 20.304
19.596 5.580
13.871 -12.608
14.117 -3.933
31.439 -7.441
45.154 -5.797
36.549 -22.781
8.555 -31.062
28.253 -36.269
33.500 -19.828
67.121 -1.603
34.888 23.390
36.675 32.757
3.345 4.318
66.297 -1.925
45.654 8.888
42.448 -29.080
28.002 25.870
62.766 -4.714
22.291 -32.217
41.195 -15.731
36.816 -35.438
60.289 -32.207
64.799 -17.224
38.418 -25.937
36.322 -38.675
28.327 -36.895
36.894 -38.902
17.710 -25.627
50.789 2.119
8.829 -22.625
5.411 2.385
48.919 -32.490
34.530 -30.728
13.318 -44.791
51.648 -8.896
73.022 3.355
73.221 -3.707
55.926 6.130
40.088 -17.683
53.310 15.544
49.521 -5.770
47.227 35.034
55.934 23.336
50.270 5.186
50.804 29.021
59.353 26.450
49.820 19.910
56.121 -6.858
62.598 -5.616
63.499 2.388
73.498 -2.661
64.823 -5.734
49.541 10.147
51.593 -3.005
72.374 -14.265
56.573 5.071
62.909 14.315
55.452 -26.297
67.388 17.900
36.799 24.693
39.796 29.182
27.972 43.939
15.827 3.838
15.362 -9.887
35.094 -36.180
19.510 -32.524
3.604 -14.818
49.558 -21.421
38.290 -19.667
32.520 -37.356
22.045 -30.737
47.699 -21.867
54.853 -24.282
60.440 -13.282
66.899 15.267
60.244 3.173
56.119 -31.256
55.648 -31.321
30.163 -26.735
57.656 -6.047
23.293 -33.673
42.741 -36.879
56.628 -13.437
56.116 1.357
57.332 -29.080
55.609 18.385
64.911 -13.317
17.935 -18.383
30.309 -29.935
35.490 -42.791
36.969 -34.195
31.024 26.217
52.093 -8.256
48.368 16.962
62.213 -5.513
39.036 -9.241
42.805 -4.973
46.993 4.254
38.900 7.747
51.575 -10.935
50.194 13.983
64.473 5.244
48.137 22.721
54.522 27.308
68.986 5.135
64.481 -10.143
53.429 17.625
65.465 -23.618
44.277 -31.976
49.053 -18.102
17.117 -30.553
2.234 -22.197
24.068 -4.994
60.353 -12.843
49.013 1.106
66.746 11.118
48.405 -8.603
5.754 -22.592
34.707 -34.342
44.922 -32.897
23.314 -25.555
33.493 -29.606
62.923 6.259
46.196 23.715
28.764 35.090
23.514 12.862
18.064 -28.482
26.101 -28.507
38.309 -33.318
40.904 -18.324
45.446 -25.933
60.072 -23.628
37.646 18.165
66.443 9.024
45.229 33.787
52.652 15.905
31.885 10.506
52.395 -23.248
40.809 -22.660
51.755 -37.522
39.036 -29.622
44.439 -30.202
37.870 -32.558
61.585 -23.695
62.764 -7.732
52.374 15.930
58.101 29.752
36.483 23.674
39.337 30.142
31.586 3.095
60.997 -2.713
60.792 9.048
50.408 -19.668
34.181 -23.146
21.716 -38.064
65.978 -21.516
66.253 4.997
60.891 23.393
23.315 30.874
30.634 39.097
62.283 -1.657
60.131 -16.896
52.362 -20.300
47.852 -20.151
62.779 -0.927
62.546 13.725
33.413 -23.459
21.273 -23.393
4.961 2.970
26.845 -7.746
41.740 -39.283
33.001 -33.415
39.580 -38.658
55.502 -40.050
67.410 -11.966
34.298 -42.632
18.806 -25.124
-0.650 -14.978
26.061 -30.328
46.705 -29.257
51.791 -34.885
54.943 -31.597
24.879 -20.910
5.723 -21.358
39.650 -24.747
32.803 -34.314
30.403 -42.703
28.387 -42.864
54.988 -21.315
46.468 -1.932
57.398 -17.094
55.363 16.832
46.548 -3.136
59.747 8.043
15.875 39.600
70.301 7.088
61.389 -23.488
35.547 -12.923
62.856 -5.804
69.011 -19.057
47.487 -17.160
49.498 -31.544
39.645 -26.918
52.544 -26.953
29.905 -27.469
34.132 -31.843
38.307 -27.566
49.863 -19.564
20.690 -44.494
43.113 -23.360
28.471 -24.646
41.243 -38.950
50.240 -26.285
13.051 -20.777
-2.839 -7.733
8.517 8.357
26.243 -26.166
36.990 3.539
20.203 23.753
42.286 38.087
40.179 9.737
30.421 40.148
30.229 28.032
45.868 15.449
53.210 -16.482
30.225 -23.291
68.274 2.316
62.093 15.727
29.396 -18.912
21.169 5.020
18.844 35.556
20.020 38.558
25.448 -14.342
10.941 18.705
20.390 33.835
61.971 2.196
20.354 18.772
15.878 7.271
24.014 6.089
0.594 16.478
42.533 26.010
33.469 11.123
8.735 17.555
50.789 2.582
12.131 3.808
13.185 -16.980
57.197 -14.991
49.676 12.661
44.854 -24.473
69.667 -9.022
52.949 -17.974
54.140 -4.186
47.236 28.129
25.705 33.444
23.359 38.148
46.945 37.566
36.999 11.684
58.807 -25.425
57.652 -4.671
31.881 -18.179
29.698 -36.854
19.942 -36.475
65.798 -16.352
31.196 -30.758
43.415 -37.989
21.167 -36.600
24.825 0.810
64.881 -12.440
39.161 -28.477
74.001 -11.154
46.487 -23.180
28.742 -16.704
49.134 -30.712
65.700 -14.543
48.783 23.324
37.309 40.807
48.541 38.487
30.644 24.588
25.305 12.037
18.965 30.001
19.428 -5.517
6.889 5.359
9.027 31.449
34.074 15.981
36.069 9.706
44.036 24.731
54.318 27.317
17.302 32.168
37.385 35.341
37.781 12.257
62.092 -9.131
41.529 1.052
34.487 39.595
33.421 38.625
60.505 22.487
61.083 -19.321
65.515 -21.242
38.273 -34.068
40.494 -33.607
22.288 -36.078
56.077 -4.894
56.472 -30.716
68.030 8.937
35.696 0.219
23.815 -15.704
7.934 -24.773
6.315 -10.160
11.340 -13.296
14.688 -26.381
35.565 -22.846
28.256 -39.596
45.678 -35.312
66.630 -9.131
35.502 -31.089
20.633 -28.692
39.387 -11.751
48.888 24.205
54.991 11.737
58.878 -1.305
60.217 -12.125
70.216 -4.627
67.022 10.332
60.143 14.469
61.491 4.098
31.087 27.239
50.934 41.454
52.158 15.218
48.112 12.895
56.514 11.983
57.776 16.215
41.917 22.472
28.762 -9.321
28.997 18.007
10.547 16.946
61.707 7.346
54.680 -7.907
60.557 -18.507
37.297 -28.345
46.339 -31.720
47.508 -29.286
60.368 -7.601
28.555 -2.488
48.404 -18.279
60.368 -25.225
53.609 -13.447
40.671 10.104
41.907 26.001
61.138 0.128
43.741 -7.482
26.985 -21.889
57.386 -29.093
59.947 -19.809
50.957 -27.679
49.922 -32.896
48.816 -28.414
48.488 -27.950
51.523 -22.793
53.909 -22.390
40.849 -37.088
50.379 33.446
33.661 23.700
65.700 13.197
62.801 -1.238
42.224 -5.494
65.484 -6.864
56.923 -3.728
41.412 -9.310
56.095 26.849
45.825 31.862
54.976 21.061
66.737 1.432
43.738 38.017
19.413 38.393
29.928 32.807
34.979 40.246
18.285 28.209
39.333 27.564
26.235 33.498
40.802 28.129
32.769 -4.646
49.028 -15.288
60.599 19.901
68.604 7.015
52.425 -3.613
74.255 7.993
40.468 20.339
62.405 -15.410
25.672 -34.814
54.457 16.909
58.569 16.402
48.775 23.173
44.899 3.345
44.440 -22.183
40.273 -34.169
39.218 -23.610
19.152 -19.185
60.305 8.582
64.156 2.956
70.847 12.940
60.683 -18.712
48.192 -6.634
27.228 21.997
47.330 27.634
31.998 28.804
45.407 13.513
60.212 -26.276
16.825 -28.741
25.463 -33.177
27.738 -38.444
26.774 -5.511
5.831 10.754
44.688 -22.373
45.528 -7.080
36.471 9.599
24.768 23.906
20.427 4.203
53.012 1.975
42.981 -22.258
30.843 -30.555
16.864 -24.403
32.673 -31.900
9.814 6.506
15.403 25.006
7.767 23.018
30.987 31.266
47.693 30.026
46.825 28.933
41.093 30.152
67.248 11.538
50.577 -0.398
34.719 24.153
59.764 19.778
42.475 17.477
25.695 9.287
16.512 17.554
9.477 34.884
26.933 35.346
61.692 8.435
31.987 35.136
67.568 13.621
68.547 -15.514
46.196 -23.887
56.717 -23.992
53.261 -21.291
29.990 -9.453
37.014 15.833
15.212 26.212
9.338 18.451
2.570 21.699
34.925 20.744
56.313 23.290
66.790 3.024
63.883 -5.163
43.884 -9.959
37.309 -4.015
29.709 -41.128
10.130 -36.112
18.970 -23.124
47.170 -34.171
42.601 -22.352
61.429 -10.830
55.258 29.781
40.990 19.812
63.565 -6.073
53.835 1.319
65.486 -27.636
56.938 -4.021
65.421 -28.833
48.972 -29.672
46.200 -34.587
57.713 8.633
41.994 29.103
45.085 36.657
59.323 19.658
63.662 -9.442
61.381 -2.489
62.078 -4.798
42.214 -31.591
10.590 -19.632
58.402 -29.026
37.622 -37.866
60.441 -17.939
34.427 -21.756
39.938 -37.849
29.678 -2.806
63.278 -0.040
55.944 -10.378
44.197 -14.780
70.381 18.404
58.582 -7.282
34.009 -17.084
47.549 2.842
44.479 27.619
54.245 25.959
58.552 28.506
44.266 31.183
27.773 29.697
41.956 -35.675
63.573 -16.927
57.240 -13.764
30.579 -22.372
59.841 -20.701
69.130 -10.018
35.971 25.118
56.801 14.225
71.462 -3.242
31.331 -17.441
54.598 -33.053
43.772 -30.922
56.228 -26.251
13.907 -32.716
18.300 -3.948
24.496 11.822
56.822 5.742
48.693 -19.076
68.157 10.859
57.211 32.498
13.474 28.701
28.336 21.667
25.368 31.628
28.789 38.129
40.946 30.375
42.605 12.961
67.207 -8.793
65.763 25.366
40.705 32.645
55.694 12.074
46.199 26.185
61.772 6.459
64.803 -14.579
67.222 7.508
28.582 35.325
37.217 28.890
41.608 -27.359
40.358 -32.194
23.681 -45.699
55.892 -7.798
53.588 24.290
48.446 29.179
72.588 7.857
30.159 4.159
-1.868 20.764
16.691 13.322
15.592 5.565
19.736 -5.342
37.169 33.430
47.786 29.796
43.738 24.744
43.970 19.631
35.107 -9.396
27.406 -12.738
63.425 -23.559
41.100 19.837
55.285 14.080
52.401 -0.831
14.932 -34.903
43.885 -41.500
45.228 -36.168
24.166 -11.905
69.658 -2.720
57.863 -3.912
58.829 -5.045
39.023 -30.037
61.879 -22.964
55.910 20.772
37.912 26.962
51.639 21.308
48.369 11.771
58.828 19.061
16.932 19.950
19.951 -16.772
11.663 0.880
9.568 23.511
33.455 -0.141
66.213 15.091
15.929 -28.574
15.076 -35.686
35.679 -23.555
22.199 -30.990
56.646 -31.891
58.569 -18.897
58.119 9.644
41.833 14.915
38.059 -9.027
52.816 -29.150
60.496 -6.895
49.852 -29.227
35.451 -40.100
41.139 -34.249
31.236 -37.127
39.551 -35.464
47.221 -33.722
24.739 19.950
18.303 15.745
31.470 36.509
50.073 38.875
67.910 3.744
37.435 21.325
33.784 32.190
53.285 32.255
25.817 33.232
48.362 16.588
57.349 3.623
45.003 22.134
33.970 31.905
43.374 40.409
40.794 30.132
54.745 26.880
49.273 29.717
51.152 17.601
61.793 -13.063
43.701 -33.557
49.650 -28.300
44.837 -33.802
36.327 -26.295
40.334 3.693
68.558 -3.764
52.325 17.818
56.465 3.460
29.174 -25.079
64.721 -19.626
65.872 -14.146
57.557 -37.533
36.882 -28.911
42.361 4.864
41.166 -1.398
12.084 -19.632
15.206 -6.110
39.826 -34.375
37.421 -31.899
50.548 -32.414
23.678 -29.689
19.896 -24.284
39.291 -35.273
55.143 -26.015
69.213 -13.634
34.911 -32.911
39.168 -24.937
66.100 -0.392
38.180 21.307
51.038 26.766
37.103 20.279
67.600 22.560
69.356 7.165
35.883 41.589
58.520 6.778
56.322 19.267
33.741 31.022
2.209 17.748
12.621 -15.960
5.302 1.297
63.541 -13.000
67.706 -0.289
65.758 -9.861
43.146 38.136
23.707 31.988
44.977 27.276
50.386 6.806
42.859 20.224
56.362 -12.715
44.006 -17.671
37.780 -44.976
32.847 -34.603
21.339 -26.586
40.913 -31.363
63.546 -3.762
54.079 -19.256
38.546 -31.579
55.927 6.764
53.713 -12.565
63.187 9.698
66.244 6.268
33.225 22.018
0.619 22.329
24.839 32.805
64.577 28.495
48.489 -18.550
37.941 -31.991
26.693 -31.971
52.824 -21.743
42.800 -19.850
34.059 -14.184
18.193 -30.113
26.711 -34.680
37.595 -40.053
29.354 -42.340
25.247 -31.596
22.839 -19.967
55.981 -28.261
55.792 -0.753
34.426 23.666
56.611 29.615
13.060 37.812
46.736 7.962
29.140 -34.205
44.490 -29.238
38.669 20.189
39.150 31.060
39.075 37.466
48.821 27.201
51.953 1.127
42.664 40.204
12.882 30.886
12.045 27.955
15.494 7.503
39.378 -11.385
21.091 -31.859
25.625 -4.436
9.232 1.347
4.045 4.159
43.639 33.412
67.156 28.147
63.525 -0.477
65.184 -11.839
63.701 -1.794
33.329 28.899
36.954 34.497
46.357 20.720
73.291 4.363
59.469 34.920
41.218 35.461
7.467 27.487
48.817 42.178
54.512 42.055
28.569 34.851
47.839 17.043
35.368 -2.838
40.272 25.798
27.005 -12.585
60.497 -23.715
48.773 -10.920
66.451 -24.953
57.203 -23.100
50.878 -20.079
54.512 6.183
40.717 29.093
52.013 29.211
40.021 39.695
41.833 27.891
40.810 34.699
36.132 28.025
53.529 36.766
60.877 14.206
52.648 -14.107
40.985 -30.277
70.792 -19.582
47.727 1.454
61.566 -4.335
61.546 -8.501
58.417 -21.742
38.380 -18.092
49.411 34.360
35.084 -15.272
31.251 -9.794
10.915 32.532
28.542 37.642
63.945 21.439
49.060 16.142
72.133 2.916
45.199 28.818
28.715 22.126
36.343 32.329
54.857 -2.347
62.837 25.269
68.422 17.471
57.911 -19.568
31.069 -15.525
14.179 -8.113
12.632 -2.526
39.420 3.312
63.901 15.713
46.152 -13.261
59.398 12.163
63.213 11.791
50.817 -20.458
52.069 -6.921
51.245 -6.149
27.410 -43.987
37.158 -36.462
19.875 -22.459
17.884 -14.312
44.706 -33.606
49.066 -19.612
61.693 10.336
40.956 -24.658
48.767 -24.143
8.535 -24.515
38.297 -24.438
34.080 -38.108
56.537 24.905
55.858 11.397
4.337 -11.384
12.727 14.395
5.289 2.132
25.698 3.174
24.781 -1.906
6.892 -19.084
31.061 -34.275
35.727 -32.975
20.006 -19.699
42.769 -14.387
50.909 -13.460
13.000 -18.237
9.986 -24.397
13.096 -27.287
15.233 -14.090
5.827 0.558
60.093 -17.426
64.052 -12.676
27.293 7.905
26.979 -4.230
30.849 19.176
8.475 16.033
5.389 1.956
16.867 35.192
29.180 39.118
27.917 31.873
42.735 43.717
61.872 24.703
58.984 19.751
43.340 33.388
9.186 21.645
16.491 15.511
19.793 -29.915
58.738 -17.327
64.616 9.933
53.508 26.555
52.865 18.905
45.109 8.238
35.134 29.435
28.684 25.266
45.215 35.462
16.469 41.028
28.275 16.732
32.568 -11.503
5.907 -0.177
45.524 -31.695
44.949 -24.807
62.833 -16.606
31.745 24.366
58.605 13.719
56.141 19.501
51.299 16.684
61.875 21.006
30.571 14.853
54.540 -15.081
50.283 -34.763
40.341 -25.842
9.151 -19.545
29.823 -23.273
57.474 21.252
57.587 22.227
33.604 33.897
11.761 11.406
60.609 11.849
45.187 -14.841
45.871 -20.241
49.162 28.089
73.000 -0.334
70.003 -8.284
34.408 -5.803
43.583 12.709
63.292 -1.022
44.841 -25.424
46.752 -33.632
37.607 -33.871
49.594 -26.382
55.267 -23.313
31.616 -23.111
31.653 -17.684
66.818 -1.835
56.210 -10.519
63.783 14.853
38.429 31.249
59.795 10.269
19.455 -8.547
9.922 11.751
5.273 0.611
32.337 -31.225
43.400 -41.015
63.383 -4.232
53.819 -7.181
45.982 -18.308
43.679 -4.087
51.824 -11.203
63.026 -10.545
46.311 -10.266
39.241 -16.415
58.653 20.302
25.319 13.797
22.861 34.063
18.296 41.183
35.153 27.847
41.374 27.841
59.768 16.067
67.876 3.720
58.632 -17.312
15.950 -9.807
56.046 -12.342
48.678 -28.943
45.681 -32.649
25.909 -25.134
24.202 -29.045
43.270 -20.630
53.321 -6.134
23.295 -29.030
49.904 -22.445
36.066 10.733
46.910 -5.105
54.125 14.260
28.404 36.411
38.344 12.152
49.241 22.619
54.431 25.836
17.768 31.282
16.892 9.419
10.138 22.278
21.705 14.426
31.482 -15.342
59.459 -19.364
28.471 -22.681
22.337 -41.487
54.232 -30.658
55.794 -30.810
66.107 -24.926
60.364 -2.033
57.871 25.371
45.767 33.876
48.535 7.821
34.532 2.403
44.385 -29.831
37.571 -28.865
36.503 -5.585
25.035 -35.301
30.909 -40.100
19.746 -6.096
15.239 21.032
47.719 17.801
51.198 -26.897
37.363 -26.790
52.917 -16.878
73.327 -10.621
59.306 -6.462
54.441 13.261
63.636 32.310
39.658 -10.274
20.101 16.776
63.387 12.238
51.250 18.042
14.300 12.657
28.202 -1.965
36.068 -28.965
31.075 -15.136
48.788 -20.359
28.068 -10.382
22.463 2.228
44.414 5.044
33.149 12.175
5.365 2.487
24.766 29.779
61.187 -29.245
66.847 -29.797
20.194 -43.163
49.183 -30.192
47.339 -32.798
46.739 -37.947
45.470 -27.770
24.597 -30.885
23.718 -17.763
35.677 -26.176
52.609 -19.507
33.634 3.142
33.895 7.129
54.156 4.874
68.927 10.905
45.908 16.292
11.007 30.527
37.474 41.581
50.723 23.904
64.759 20.920
19.061 36.525
66.759 13.042
33.331 39.525
47.073 20.495
54.231 -0.415
44.360 11.417
36.981 32.182
64.575 26.065
58.122 32.696
47.881 11.890
58.271 21.257
39.800 -17.507
29.438 -36.094
44.907 -7.303
56.398 0.255
66.220 -1.909
22.286 28.503
26.656 44.305
38.077 32.887
30.481 26.760
61.932 -19.209
51.847 -15.862
54.574 -10.491
40.831 10.043
67.996 6.961
49.191 -19.299
49.591 -19.131
56.316 -15.600
35.799 -32.334
34.177 -32.204
63.151 -20.059
17.768 -17.404
40.507 -31.957
14.122 -30.067
17.881 -31.639
17.393 8.768
37.148 7.144
40.619 5.656
47.797 -24.140
42.084 -32.277
37.235 -29.570
58.653 -13.401
60.170 16.138
71.764 7.908
50.371 -14.760
14.486 -34.129
31.070 -21.610
42.619 -32.396
65.831 -25.601
53.706 -22.328
-3.849 11.697
15.819 20.061
5.999 -16.708
45.473 0.816
27.726 -21.581
37.782 -34.441
29.002 -28.583
43.277 -30.317
18.505 15.236
46.067 4.530
26.915 19.400
53.789 13.606
70.790 16.784
30.418 26.712
26.985 -19.078
52.302 -35.711
45.476 -10.840
61.309 -26.288
46.074 25.346
16.978 28.022
44.796 40.172
49.033 13.072
28.384 18.479
29.636 1.035
4.401 10.288
3.562 3.975
58.855 -27.045
26.789 -28.002
66.226 -24.854
57.068 -9.306
53.905 -15.982
49.202 -20.445
66.039 -11.141
54.314 1.385
50.382 -24.499
57.610 13.276
70.674 15.137
42.681 25.823
43.660 39.052
60.366 29.638
45.618 -2.340
39.740 4.634
33.580 12.707
31.657 33.495
39.077 34.884
40.173 30.720
18.637 16.045
24.821 -2.464
31.704 -27.143
12.710 -6.987
33.956 -30.936
40.714 -23.860
51.398 -35.608
8.237 -24.638
21.486 -37.803
58.481 -5.913
63.671 14.825
49.669 29.407
41.586 46.127
47.992 25.163
31.879 12.275
44.731 4.498
16.138 20.962
34.292 15.700
57.005 11.826
54.110 15.250
22.859 24.943
18.626 41.626
35.630 33.085
40.245 4.940
66.841 12.408
29.745 26.697
21.754 -15.617
24.310 -23.120
52.452 -16.088
37.775 14.026
25.268 -13.804
26.036 -8.053
5.946 0.192
42.531 36.806
36.925 23.755
35.779 20.494
5.425 1.913
27.927 -39.178
35.535 -15.272
54.361 -16.756
40.442 -20.286
18.418 -26.214
46.328 -14.729
43.158 -7.931
30.933 16.834
41.709 20.651
26.598 30.762
11.370 15.398
6.634 16.395
12.409 5.729
-3.718 16.371
18.877 6.341
18.228 20.401
51.470 18.415
35.451 -19.079
35.807 -30.732
29.183 -22.552
36.606 10.935
22.153 4.275
3.102 4.546
31.295 -19.822
48.271 27.259
58.510 -12.375
48.969 -21.723
53.501 -32.897
63.693 -16.141
72.392 -8.032
62.262 -18.545
69.299 5.943
51.231 8.847
28.201 4.010
42.790 23.087
16.548 11.784
6.619 3.487
59.787 2.585
56.288 -24.317
67.425 -4.645
67.901 9.776
66.737 1.232
31.212 -8.465
7.339 22.356
42.701 30.357
14.985 32.946
24.649 23.452
52.253 25.376
38.771 29.472
32.543 20.929
37.867 24.347
42.717 -11.598
40.035 -14.558
54.625 31.107
10.487 23.501
49.649 -1.307
34.911 25.065
55.482 29.419
33.975 33.374
20.695 26.256
33.889 5.511
36.412 15.649
46.172 26.606
30.693 24.955
55.643 15.262
36.673 31.525
51.390 0.731
49.572 18.913
41.257 27.893
27.978 39.866
13.657 5.983
57.710 19.748
56.218 -2.919
55.575 -4.435
53.855 3.874
47.869 -18.187
51.505 -31.285
42.517 -24.078
55.948 0.592
32.165 9.206
44.803 32.273
26.705 24.083
54.776 33.177
44.077 32.721
28.574 39.919
38.313 33.091
35.141 21.592
31.715 30.134
38.300 19.441
44.299 33.063
36.439 29.373
70.981 2.197
29.826 29.563
18.023 27.343
59.123 -4.584
45.724 -5.843
33.561 -32.346
31.518 -33.088
49.706 2.534
32.054 -26.610
62.091 -9.816
68.198 5.076
61.611 3.397
66.131 4.591
54.275 -28.914
13.078 -22.103
56.263 -20.258
41.738 -26.759
33.440 -40.663
37.184 -37.590
50.223 -24.861
71.334 -16.530
29.332 12.749
54.022 24.224
58.898 8.061
53.825 15.002
62.595 -9.515
55.579 -28.366
62.748 -16.700
36.931 -30.813
23.865 -19.366
31.946 -38.593
35.114 -6.396
55.472 -26.326
50.242 -19.943
63.576 -4.430
31.458 0.685
42.112 29.832
66.775 8.978
50.062 26.588
25.787 33.670
40.447 39.687
24.046 42.417
5.403 9.566
-0.256 19.649
28.586 33.103
25.247 26.185
27.087 25.251
36.766 41.255
51.497 29.418
24.900 40.875
40.384 29.653
54.673 21.157
31.662 7.143
20.708 -6.768
47.848 -16.783
15.766 -17.512
25.835 -36.884
35.153 -23.836
46.516 -2.299
43.129 -27.418
57.886 23.727
53.921 16.390
51.018 -13.322
41.037 -39.374
-2.801 -24.497
41.525 -6.404
12.969 -15.085
14.732 -25.229
18.171 -20.498
38.924 -19.559
65.476 -11.078
45.857 -23.723
52.264 -24.965
56.979 3.164
42.432 38.189
38.841 36.940
56.333 7.635
43.117 -14.661
40.156 -2.180
29.321 -34.964
26.965 -44.194
17.475 -30.279
10.381 -26.235
31.460 -27.368
56.910 22.735
43.445 16.039
41.762 32.796
24.019 33.716
44.823 41.031
50.069 30.221
42.411 11.734
22.673 34.035
12.078 18.672
9.262 -0.682
18.658 4.322
11.368 13.157
30.443 33.161
18.532 32.377
1.743 9.571
32.386 43.486
71.980 10.111
45.617 -7.023
55.450 -14.092
66.521 -11.709
62.469 -18.986
62.550 -15.957
25.824 4.820
46.665 21.737
14.607 24.399
21.560 28.064
26.408 26.143
50.698 20.499
54.291 -3.780
45.463 -4.975
32.830 -36.111
35.295 -35.901
57.029 -27.902
32.854 -33.711
44.850 -21.998
27.350 -21.419
21.587 -18.236
47.768 -22.282
68.455 -11.621
40.760 11.377
19.424 24.053
15.887 -11.155
32.531 -14.895
32.296 -40.501
57.183 -29.253
53.833 -30.228
26.226 -43.154
30.078 -34.677
16.511 -29.708
35.493 -41.573
31.901 -34.430
53.906 -16.270
17.281 -37.174
33.018 -17.898
15.950 -25.854
37.327 -28.077
20.787 -22.768
33.994 -38.995
38.339 -48.302
13.435 -30.646
22.529 -30.897
16.287 -10.105
24.192 -9.096
25.372 0.817
52.540 -1.017
33.280 34.445
66.115 17.964
35.698 25.152
39.995 25.487
16.547 26.693
29.605 3.728
3.898 24.245
14.712 26.803
36.536 -2.359
63.729 -5.884
34.528 4.925
62.682 -21.460
67.631 -26.772
39.346 -43.797
73.552 -8.920
72.683 -12.261
56.344 -6.958
59.434 -16.652
59.903 10.282
57.445 0.425
48.725 25.192
69.972 -20.618
45.571 -13.055
58.402 3.933
60.460 -12.681
61.220 -21.693
47.590 -23.846
61.060 -27.831
61.477 2.973
42.021 -34.437
63.555 -14.881
57.035 25.443
66.249 -10.651
45.405 32.762
33.941 27.564
40.885 18.276
71.128 -4.801
46.536 30.117
63.642 -7.179
38.178 -38.954
7.967 -33.891
24.412 -30.443
36.377 -35.870
46.536 -27.171
12.371 -23.923
62.892 -15.446
43.951 -21.313
57.277 -4.291
31.900 -13.536
52.772 3.584
60.852 3.600
54.735 -5.992
47.740 -2.874
58.714 8.309
32.514 15.531
50.339 13.069
34.591 5.223
47.663 -19.233
21.430 -12.704
61.989 -26.234
59.926 -29.153
71.851 8.642
54.974 14.703
40.062 33.799
16.764 29.984
49.659 24.697
49.279 -21.637
14.221 -11.247
5.776 -0.810
59.614 -10.940
37.045 10.735
49.106 26.991
51.886 21.411
50.648 11.317
62.790 4.676
39.337 -3.849
30.127 10.335
25.836 14.350
54.973 -13.972
48.164 28.003
32.849 33.749
57.117 14.131
50.348 30.873
26.924 41.670
57.378 30.817
34.858 27.899
54.930 18.425
55.312 6.335
36.760 -34.287
6.268 -22.364
32.045 -29.195
23.237 -36.361
28.121 -32.924
54.017 -39.746
41.970 -34.383
69.932 1.440
48.591 22.290
55.737 22.437
58.367 22.022
46.512 -22.416
28.515 -34.311
30.304 -32.669
3.340 -28.261
9.062 -15.466
34.165 14.100
59.618 29.981
63.099 19.089
45.219 -12.737
42.658 -12.367
52.291 -3.606
44.811 11.402
60.472 -21.510
58.381 -18.158
27.821 -14.228
12.820 7.841
37.454 25.239
34.037 -27.651
27.020 -7.659
36.847 26.504
21.209 24.039
21.449 10.016
30.245 11.720
63.050 14.746
51.327 20.759
32.671 31.249
46.120 27.014
67.568 2.413
47.466 11.672
39.765 11.817
28.890 29.718
22.275 26.508
25.842 29.108
16.600 23.352
4.497 -8.492
55.171 -13.200
23.516 -6.394
5.906 -0.142
62.957 17.964
48.524 -29.413
58.589 -27.864
48.780 -26.864
58.163 -28.969
55.998 -11.692
58.101 19.350
63.426 10.469
46.922 -11.226
26.035 -5.509
41.526 28.850
50.930 28.710
68.513 -6.897
26.848 -37.689
16.941 -19.966
18.179 -16.517
23.435 -16.215
43.264 -13.102
33.839 14.814
46.922 -16.786
34.322 -3.098
39.720 -5.387
30.146 -3.142
19.004 32.547
34.104 4.811
45.225 -28.565
22.850 -43.005
56.824 -29.858
51.501 -8.004
41.240 -27.497
44.733 7.953
53.422 -11.712
65.064 4.208
72.304 -12.533
43.831 -6.992
47.101 -27.859
68.043 8.186
33.991 -10.722
18.666 -4.180
35.479 -21.021
5.168 2.998
45.959 -18.546
7.269 -24.682
27.480 -43.653
34.564 -30.233
0.600 -17.934
11.987 6.761
5.094 -13.765
7.279 -4.392
43.522 -37.065
61.522 -21.771
48.844 -18.832
63.592 -13.840
28.958 -9.231
62.803 0.024
48.770 -30.772
50.198 -35.405
60.290 -17.294
32.854 -35.349
33.868 -28.394
28.215 -35.715
20.942 -36.385
51.231 -14.110
39.993 -8.297
7.726 4.672
33.690 10.088
9.667 -23.283
8.506 1.503
5.772 -10.410
19.642 16.265
5.547 -0.640
50.357 8.473
54.797 28.399
51.105 23.159
20.329 35.479
41.153 30.333
33.150 31.142
42.233 23.109
35.617 13.464
33.532 17.156
50.648 36.676
46.815 28.120
23.485 28.685
28.075 42.346
28.313 33.996
15.796 26.339
38.543 26.189
19.261 18.166
10.979 16.675
39.642 -2.099
32.870 23.393
44.562 29.407
50.166 32.654
56.833 32.981
14.941 26.977
44.346 -8.451
59.143 -16.861
60.472 -23.523
44.853 -41.024
22.783 -37.013
40.767 -14.771
22.046 -14.731
14.055 21.089
9.863 40.964
33.612 11.993
36.427 -29.036
46.410 -36.789
39.831 -31.025
51.319 -29.858
39.700 -28.732
20.190 20.496
50.922 15.617
42.418 -13.250
37.709 -27.436
7.087 -7.235
10.885 8.317
28.264 8.384
11.768 -8.233
32.224 -5.241
37.898 15.985
62.098 -0.874
37.471 -34.193
59.586 -2.843
51.265 8.514
63.922 7.410
50.189 -0.685
31.556 5.509
51.065 -12.655
19.060 18.879
29.170 15.166
10.284 33.408
12.477 4.674
19.520 29.127
19.281 25.660
18.270 37.994
4.858 32.136
5.058 0.084
31.553 15.137
39.378 31.399
57.272 18.540
32.592 35.770
20.921 20.292
4.200 -2.864
60.234 -14.838
55.001 -22.218
71.115 -18.820
44.089 5.519
33.273 32.462
40.594 -1.223
64.917 -31.618
25.132 -29.089
30.249 0.740
45.899 26.086
43.493 30.581
43.044 26.716
35.523 22.313
31.888 44.918
54.605 42.201
63.177 23.167
63.442 6.195
58.428 -13.493
38.890 -28.160
50.695 -17.372
26.882 -49.595
42.330 -39.238
29.905 -1.411
38.385 -17.585
55.427 -22.436
28.951 13.516
62.899 16.251
34.848 28.846
28.187 26.467
53.575 12.963
29.564 16.027
53.167 29.289
32.946 41.101
45.796 5.774
64.159 24.559
70.404 12.034
50.475 26.528
53.592 34.581
70.378 19.595
47.786 32.632
47.173 30.054
35.228 -29.299
8.007 -0.005
9.950 4.394
5.718 -0.066
53.879 11.458
42.669 -11.809
14.396 2.325
44.458 36.531
47.641 32.266
73.465 6.607
53.678 5.649
59.886 -3.195
49.744 -12.420
48.340 -3.717
53.117 -18.550
57.284 17.877
60.979 1.541
63.816 -2.844
59.837 16.498
53.664 -17.150
52.765 -22.395
60.669 -15.916
57.852 17.246
11.121 24.407
43.049 36.775
64.928 11.316
61.982 14.745
72.296 8.701
56.890 12.022
53.750 -2.017
37.144 34.876
23.451 29.626
47.891 29.799
17.070 17.629
-3.931 26.202
22.156 27.043
31.512 38.828
57.963 12.469
5.280 1.905
42.128 -21.136
55.900 24.620
26.718 -18.385
47.919 -10.947
29.879 -31.631
7.510 -27.766
29.967 -37.306
39.122 -28.939
44.239 -35.937
57.875 -8.502
46.470 -7.641
59.643 -32.553
15.962 -26.600
45.600 24.511
65.459 14.235
50.171 31.249
57.384 18.467
26.249 31.728
72.494 3.144
61.062 7.547
39.174 -7.703
55.143 -29.609
52.399 -17.921
30.144 -33.719
51.331 -19.346
56.186 -23.835
62.734 -21.259
65.031 -12.545
44.626 -29.795
53.766 -26.815
38.320 23.143
60.153 0.193
60.798 8.216
68.963 0.257
44.394 28.219
48.371 -0.425
48.574 -29.525
24.224 -38.666
59.046 -14.808
33.995 16.759
37.342 23.996
46.510 36.636
54.765 32.628
40.380 45.352
36.112 42.057
24.908 43.124
49.996 33.449
49.064 28.391
15.783 34.329
30.661 34.803
17.719 26.433
46.111 30.878
32.056 37.193
44.104 33.659
62.358 -4.654
67.708 21.229
46.797 19.896
32.355 21.244
41.709 26.264
7.425 20.260
13.811 20.916
19.977 -28.618
13.415 -35.250
37.078 -42.917
35.233 -28.476
24.214 -3.732
27.209 24.205
57.058 29.613
65.140 -17.447
62.179 -22.192
59.388 -26.612
22.160 -20.104
51.800 -16.230
53.149 -18.013
36.594 -35.081
34.336 -35.983
40.341 -38.339
56.931 11.829
38.705 25.560
25.247 -30.948
31.466 -39.633
30.489 -27.140
6.291 -28.694
8.611 -32.531
25.623 -12.501
35.286 -30.255
61.628 -18.595
28.068 -36.645
53.150 -29.950
24.638 -22.446
20.240 -32.608
36.899 -38.110
16.868 -15.883
44.399 -36.139
27.461 -0.962
22.016 12.935
61.569 -5.562
48.910 -10.238
18.750 -23.932
28.739 -33.542
52.813 -19.251
27.129 -35.432
52.206 -35.249
62.224 -22.962
52.599 -16.443
55.984 14.100
56.144 30.969
48.889 36.066
18.185 40.271
23.902 8.606
44.968 31.940
30.251 -1.918
36.469 -16.223
55.073 -9.502
39.733 -22.324
48.793 -28.957
23.661 -46.441
37.486 -39.728
22.455 -36.833
69.252 -24.896
57.192 -22.543
50.764 -13.250
11.380 -17.748
17.453 -25.926
42.435 -29.746
36.348 -42.715
65.589 2.651
58.221 -22.642
56.872 -16.559
40.147 -15.442
59.861 -3.256
26.777 28.836
34.279 27.668
38.366 8.971
26.213 -27.709
42.454 -24.265
58.976 -14.284
67.537 19.780
29.801 5.772
5.079 -40.281
17.237 -38.452
17.165 -24.380
17.703 11.802
45.243 18.106
31.091 12.348
28.720 31.355
66.402 19.512
32.747 34.776
45.492 10.287
55.032 20.912
19.722 25.066
41.364 4.588
26.983 12.061
38.290 -17.054
64.085 12.002
45.994 22.243
46.705 13.492
40.207 35.275
55.988 27.418
52.438 -25.056
51.698 -30.410
63.496 35.619
43.833 8.177
58.075 27.122
59.434 -11.248
62.924 13.581
40.838 22.505
51.200 -17.902
69.365 -17.757
29.118 -45.426
44.451 -29.933
53.994 18.361
26.252 31.956
41.466 11.616
49.822 -26.537
56.182 -25.568
21.893 28.613
51.603 17.262
39.952 19.689
36.774 8.055
63.294 -0.471
46.834 2.639
65.340 0.376
57.383 27.783
54.863 25.428
11.447 20.602
53.211 27.200
60.833 16.492
72.461 -7.703
50.005 22.969
66.747 9.095
41.393 -6.441
26.763 2.483
19.369 -11.137
33.912 -9.995
35.590 -26.614
29.024 -45.329
65.248 -27.525
73.631 -14.718
59.135 0.980
58.386 20.345
62.143 12.115
47.281 19.359
51.841 18.624
57.236 -4.101
35.559 34.486
46.688 8.893
40.340 -22.744
43.166 -29.979
69.856 5.906
43.304 29.907
38.300 26.182
61.226 13.512
51.989 -1.490
67.750 -16.646
36.074 20.479
57.683 12.813
52.444 -1.257
59.973 12.777
60.431 -32.813
41.990 10.907
52.787 15.901
66.720 -13.887
45.941 -39.078
54.301 -29.478
50.264 -11.269
54.961 -25.424
43.363 -27.843
52.101 -27.919
43.841 -30.980
30.594 9.821
52.040 34.972
48.891 -2.739
20.497 7.945
40.084 27.471
56.259 9.811
42.383 34.297
47.918 38.660
70.382 12.260
46.599 -9.749
63.754 7.382
35.795 24.485
40.541 9.828
39.572 30.712
52.386 11.632
40.171 -5.784
51.641 22.580
65.190 12.538
64.740 22.441
23.967 24.866
34.645 23.014
23.758 20.568
41.891 10.164
35.310 -36.055
69.603 -10.976
23.546 -30.642
28.106 -40.843
18.879 -33.760
51.437 -31.721
25.847 -40.757
66.824 -17.579
59.052 -20.789
24.636 -26.273
62.995 -9.788
43.417 36.203
51.393 4.195
45.510 8.104
51.596 -1.089
29.353 46.856
45.801 39.949
59.337 28.539
49.614 31.417
56.971 -27.488
52.509 28.219
37.758 26.029
57.710 31.846
54.356 17.386
35.781 26.081
57.369 26.721
45.817 -1.669
41.742 31.918
44.406 27.117
33.620 28.877
36.189 18.842
24.009 34.645
35.330 37.988
45.567 29.895
56.927 22.164
33.188 28.674
42.888 15.913
52.408 -32.091
41.580 -32.447
52.199 -32.251
27.627 -46.260
44.786 -33.917
44.382 -30.138
48.187 -17.464
42.491 -33.436
52.235 -35.388
58.054 -8.609
73.518 -11.122
60.180 -5.977
61.129 -16.225
53.029 -15.523
3.068 26.780
2.114 10.706
41.443 7.577
21.554 -27.175
44.582 -18.360
55.308 2.559
67.716 -16.524
70.472 -9.805
49.069 -32.967
62.859 -9.167
44.185 -26.231
13.045 -31.656
59.542 -20.185
51.186 -26.694
61.873 -11.690
37.689 27.225
35.515 6.681
46.355 -27.327
22.534 -45.672
40.304 -11.972
33.819 -3.294
45.994 24.611
37.709 0.678
52.249 -35.778
33.224 -38.613
37.802 -20.580
7.265 -40.541
32.053 -27.307
-8.918 -15.581
39.338 4.949
49.649 16.160
14.461 23.297
36.797 -18.315
11.755 -25.549
29.444 -37.936
26.333 19.618
36.984 23.525
11.844 14.659
5.294 14.288
1.811 24.008
1.479 -5.192
66.872 -11.178
57.354 -13.320
48.308 21.415
31.175 24.134
62.702 -20.712
46.024 0.299
46.498 17.630
32.100 -27.121
28.270 -37.215
34.354 -36.770
38.918 -23.962
46.069 -25.825
59.545 -14.456
60.768 -13.989
61.234 -23.481
53.243 -20.741
37.235 -7.798
39.627 22.510
51.478 14.327
55.415 37.442
61.294 -13.768
11.226 14.190
5.137 2.685
57.174 33.401
44.743 -5.624
50.392 -37.316
14.063 -31.592
32.721 -0.960
22.824 21.798
33.933 41.321
9.651 37.574
43.159 28.164
46.785 28.633
21.972 24.938
45.841 33.864
50.242 24.575
38.363 20.563
53.508 27.410
58.828 11.178
56.923 -14.880
60.156 2.985
48.638 -7.366
52.390 25.229
29.476 23.773
40.352 14.691
47.604 16.559
45.259 18.712
49.143 17.848
67.135 -13.258
42.178 -27.594
57.626 -21.532
69.753 -10.988
20.348 -0.681
8.373 -27.393
45.429 -23.456
63.386 1.397
44.792 -20.632
57.923 -28.212
60.971 -5.907
46.328 -11.801
61.467 -0.151
51.485 -31.602
23.192 -24.731
24.366 -15.946
24.369 11.711
61.410 11.784
51.699 1.517
36.732 -2.112
5.295 2.623
20.025 11.005
9.011 -2.680
16.723 -25.969
29.084 -18.186
25.981 -28.259
28.853 -5.853
7.073 -13.777
8.462 -12.742
24.320 -19.154
15.877 15.103
35.689 -39.459
49.494 -21.595
51.736 22.790
56.268 26.627
59.663 10.778
60.574 1.390
64.245 -17.081
52.848 -20.207
62.531 5.466
36.470 -21.038
71.665 -1.549
64.575 -5.060
59.717 0.857
34.775 -29.101
36.784 -33.698
54.595 -9.726
58.749 29.129
43.648 -13.096
34.235 -10.944
45.377 -37.873
62.893 -1.555
46.111 37.443
48.856 12.330
57.355 28.515
32.906 22.183
24.737 33.557
5.566 2.239
70.163 -9.212
56.607 17.915
60.418 19.977
59.983 -14.849
55.628 -8.048
36.173 20.465
13.498 -1.606
24.327 3.422
37.121 -8.078
67.739 -14.612
61.295 12.042
52.320 26.747
45.401 -5.729
73.213 -6.536
41.092 21.061
40.400 27.060
37.094 36.403
27.476 46.902
29.504 33.347
29.815 24.486
62.291 16.410
38.127 29.180
47.763 23.322
27.455 -15.880
37.787 -4.877
39.563 -44.746
68.069 -16.473
36.752 -37.785
58.475 -25.028
25.802 -28.282
59.051 20.534
19.473 25.044
12.139 25.879
22.662 34.369
34.395 -0.058
30.440 -32.005
25.373 -30.461
43.876 -30.541
33.030 -15.877
5.627 -0.178
41.880 29.666
14.615 35.112
52.064 18.544
65.348 20.474
43.335 22.495
33.540 17.291
44.151 37.795
59.364 22.328
42.684 12.028
56.013 1.403
36.819 22.027
57.250 2.633
20.671 14.092
33.136 -3.084
22.941 12.807
51.601 -12.888
48.344 9.033
28.667 -9.543
6.563 -12.254
26.603 17.940
53.452 6.706
24.702 22.295
45.060 23.517
62.053 10.323
12.087 1.769
23.898 10.845
29.526 28.092
48.071 26.509
35.387 27.792
25.330 24.596
8.412 26.766
30.094 23.456
29.849 -1.626
39.607 -20.124
23.413 -0.411
24.889 -22.720
63.230 -10.772
37.780 0.507
38.741 -28.871
43.693 -28.178
55.166 -34.267
57.905 -33.449
52.244 -20.938
18.615 -35.623
10.307 -21.637
3.572 -20.585
44.502 -32.245
29.511 -31.780
59.668 -30.691
51.898 -4.071
47.733 20.042
28.697 41.926
49.513 27.512
44.900 6.293
48.347 -7.134
27.613 -31.811
30.590 -17.106
23.674 -25.776
43.868 -28.545
10.730 -14.595
22.219 -33.136
28.724 -21.533
43.560 -8.815
27.776 10.393
56.903 23.625
14.708 13.950
21.787 24.178
44.837 20.209
41.604 35.922
25.806 28.121
21.365 29.207
23.283 7.851
46.701 -35.084
38.674 -35.655
21.593 -43.141
10.947 6.133
26.440 22.244
37.991 -24.828
3.549 -20.433
23.690 -19.785
17.801 -12.815
5.443 1.545
69.450 -23.745
24.374 -25.043
41.759 -23.696
30.717 -12.582
48.878 14.628
46.176 -24.198
63.510 -4.553
43.980 24.287
47.059 -3.231
36.719 9.045
26.911 -1.225
43.919 -11.463
48.141 -14.682
13.105 5.668
16.871 -22.363
49.351 -13.577
37.728 21.392
30.813 25.371
29.369 20.643
39.957 23.280
41.720 33.065
52.023 26.070
31.264 1.782
48.229 20.313
56.087 -25.311
39.166 -40.346
54.795 -21.716
22.293 -35.100
35.377 -24.090
38.832 -3.393
44.959 -18.764
24.026 -26.650
32.807 28.951
42.185 -22.730
46.652 -28.642
44.491 -24.775
23.244 -36.024
37.275 -37.099
37.785 -30.702
43.011 -22.929
27.276 14.644
30.896 21.200
20.974 15.606
36.382 -21.326
14.431 -19.298
15.425 -27.437
19.550 -29.794
21.647 -43.157
53.727 -14.628
62.497 7.016
64.190 -22.856
20.134 -46.166
42.226 -36.852
49.203 -16.320
15.614 -27.365
27.549 -33.116
15.417 -39.147
14.002 -27.493
37.956 -23.078
5.580 -0.220
49.049 22.001
26.472 34.949
60.370 26.464
55.333 22.970
66.940 7.685
61.554 26.474
56.000 7.782
52.590 9.292
51.708 -23.150
45.278 -26.245
42.214 -18.129
37.873 -24.182
57.702 -9.424
58.079 -27.090
43.160 -36.954
49.912 -34.251
26.385 -28.260
48.369 -36.161
27.837 -29.275
39.617 -19.643
30.633 -32.344
46.067 -36.262
42.391 -16.403
55.093 -25.452
29.629 6.386
57.424 -16.702
61.487 5.369
26.962 26.582
44.622 28.913
50.984 -5.848
64.081 -31.965
27.608 -31.374
42.939 -16.484
9.542 -14.565
17.733 -7.322
41.403 -34.416
50.430 -39.824
41.675 -27.887
52.314 8.469
63.671 -16.107
46.337 -36.744
69.728 -17.158
67.889 -6.710
41.812 12.719
56.859 10.631
61.807 17.010
35.389 31.076
49.038 24.793
50.180 4.918
56.668 -21.298
28.365 -32.885
49.663 -31.985
56.134 -2.958
47.657 -35.701
58.753 -26.955
63.083 16.163
52.409 17.664
27.523 24.732
35.429 33.757
14.212 26.893
47.786 30.604
14.711 9.761
67.790 11.722
36.318 27.394
43.612 40.257
26.745 23.943
7.685 25.006
11.922 29.920
52.275 22.164
27.299 25.282
63.838 18.867
64.673 17.831
53.268 -12.545
44.604 -5.535
49.442 -26.743
63.982 2.833
52.090 -24.903
66.712 -6.789
54.043 6.701
52.780 22.985
28.547 31.919
34.336 24.003
51.161 -33.162
14.256 -41.832
60.635 -19.897
48.194 -30.009
70.059 -1.185
22.882 -20.507
19.955 -4.941
31.707 -11.700
30.925 -19.544
35.640 -23.068
52.865 3.354
25.681 30.091
20.295 44.221
22.853 28.174
46.152 26.450
51.176 30.478
57.384 -5.347
63.119 15.068
60.023 4.461
61.699 -9.805
61.134 -21.915
60.078 -12.215
63.405 14.384
68.305 3.546
63.597 4.494
60.435 -18.937
51.596 -32.889
70.362 -15.786
68.241 11.235
27.591 32.151
57.471 20.825
60.894 15.964
55.076 29.305
64.165 16.420
62.550 21.488
51.603 23.335
43.840 16.376
46.078 31.492
38.280 26.263
37.068 23.945
8.181 18.462
33.196 19.914
52.659 5.436
65.318 29.838
43.969 30.436
70.215 -0.593
34.777 21.634
50.769 26.710
46.569 29.235
66.780 7.480
9.112 25.888
20.078 12.679
-1.503 18.094
44.822 16.981
61.985 14.033
63.619 0.857
65.430 -0.639
65.678 6.269
14.644 33.101
63.691 20.609
48.199 -14.477
33.360 -22.659
56.911 -19.712
30.593 -39.391
39.147 -43.804
48.268 -2.406
12.955 -14.155
30.677 32.570
37.464 29.687
20.145 24.333
4.881 2.703
48.717 -15.650
10.285 -19.249
59.803 -28.603
52.195 -28.062
42.028 -25.646
36.416 -43.821
24.379 -21.082
13.386 -32.913
40.629 -32.004
50.889 -34.559
49.606 -30.035
53.927 -10.799
41.349 -5.162
50.739 -36.571
51.959 -16.769
26.844 0.866
41.427 -22.677
57.135 -23.738
44.399 -2.423
47.434 -26.425
45.859 -22.343
51.689 -30.040
28.620 -39.280
41.793 -37.689
28.330 -5.725
16.663 -15.468
37.161 1.617
7.808 -13.782
25.850 -11.637
49.331 -5.133
26.648 15.854
26.544 -31.709
21.983 -0.898
49.256 9.276
31.848 -35.331
24.751 -43.276
12.745 -20.206
40.278 -34.761
45.495 -20.610
66.621 -5.303
45.597 -30.108
42.988 -38.728
67.283 -15.633
34.403 -31.748
20.657 -34.698
51.357 -25.788
49.052 -16.989
6.995 -35.739
17.318 -31.264
51.184 9.561
32.502 5.917
7.050 -27.004
31.404 -40.583
37.370 -27.793
19.237 -15.637
23.739 -21.386
5.234 -30.730
7.586 -19.629
8.821 -32.762
35.624 -7.132
25.279 -10.778
11.589 -6.771
35.790 -12.874
19.659 22.554
43.518 10.116
27.564 34.210
15.695 28.416
22.590 27.379
43.783 23.436
65.866 -3.541
13.640 2.181
5.534 2.148
67.616 17.712
67.542 -11.387
35.392 -10.155
37.495 -27.729
15.212 -35.709
38.333 -31.036
45.313 -40.237
29.745 -24.898
33.215 -30.682
65.022 -20.739
53.953 -9.979
38.565 -36.000
34.293 -43.032
5.547 -8.745
20.924 32.023
18.091 -2.136
24.010 -2.913
48.863 2.626
59.717 -13.262
45.977 -37.221
33.708 -32.633
16.713 -13.960
25.295 -9.171
52.538 -9.379
35.828 -12.157
36.409 38.853
58.933 12.707
66.967 -8.334
65.391 -5.326
48.925 -8.533
62.648 -20.594
56.864 11.804
14.706 1.921
34.550 -6.718
34.084 -4.496
55.286 -1.669
14.975 24.033
26.242 -26.310
40.784 -18.682
58.868 9.416
51.514 32.937
30.223 35.495
49.287 19.177
37.048 -22.156
29.371 13.011
12.349 25.192
32.199 29.073
20.703 11.121
47.187 17.249
52.735 21.568
67.501 23.983
3.279 37.652
38.428 26.736
51.790 34.896
46.710 39.653
47.675 32.731
54.162 23.221
55.378 7.828
50.838 8.174
29.088 45.071
23.202 39.880
18.153 26.590
34.563 25.318
18.907 34.340
46.898 24.998
52.160 29.930
22.791 16.613
36.507 23.981
23.714 22.018
59.381 14.200
64.009 17.261
53.136 29.168
49.997 23.861
71.052 2.474
36.709 -22.493
57.299 -19.907
58.420 16.053
45.926 24.968
57.199 28.007
1.936 17.080
17.700 31.793
56.150 14.675
50.645 11.337
39.090 -3.213
68.379 -7.761
65.315 17.791
54.695 14.467
30.206 39.868
34.207 43.037
45.415 34.098
64.923 -1.460
19.205 -33.048
37.793 -30.952
20.206 -30.327
50.104 -26.072
60.006 -21.126
62.346 5.375
68.386 10.322
26.860 32.859
45.629 34.716
35.912 26.339
23.485 33.052
18.749 23.087
12.900 23.259
4.039 3.569
18.846 31.475
57.754 28.545
33.837 32.493
10.012 31.714
15.778 -15.910
0.180 -22.274
15.808 -28.390
55.349 -21.318
28.567 -37.979
48.383 -36.447
36.467 -37.908
22.868 -22.724
47.757 -16.691
24.210 -38.366
39.125 -37.546
31.745 -25.688
40.078 -46.095
50.714 -27.663
57.085 -25.415
71.469 11.230
61.517 7.972
69.115 15.095
56.785 15.980
57.509 -0.774
63.796 23.894
50.059 24.435
42.314 41.004
47.183 24.460
50.833 26.137
58.746 10.250
59.605 -8.315
46.214 32.306
38.312 29.629
51.653 32.875
58.698 28.756
59.726 4.220
65.398 29.284
54.134 27.709
53.699 20.935
28.215 29.671
41.738 35.970
60.787 18.476
41.823 28.119
59.438 24.582
62.781 8.392
63.273 24.035
40.984 27.845
60.601 -6.073
64.542 9.158
34.331 43.653
63.359 8.030
54.080 31.362
48.974 -12.764
43.943 -34.650
29.699 -28.047
46.378 -23.666
33.125 -24.100
56.398 8.778
36.642 36.657
59.653 30.000
29.969 43.418
28.612 33.991
12.764 15.536
17.323 7.349
23.658 4.050
58.004 17.919
61.124 1.465
55.234 8.442
57.706 6.684
55.202 21.795
54.034 -6.901
43.758 -29.890
40.474 -35.359
12.243 -2.847
44.024 -28.724
31.502 -38.480
23.104 -35.312
35.462 -43.210
39.665 -43.049
35.069 -24.668
52.453 6.611
49.800 -0.781
51.894 -31.691
52.222 9.867
53.917 18.307
13.728 34.634
9.376 18.076
57.610 -21.795
44.668 -11.988
21.647 -33.453
22.842 -21.958
25.400 -31.497
22.142 -24.938
27.362 -32.170
41.723 -22.567
19.682 33.074
19.648 18.508
0.129 -8.274
13.754 -35.785
24.478 -6.238
44.623 -2.867
25.213 -0.889
26.713 31.187
63.078 24.355
19.580 29.710
11.557 -11.557
13.186 25.515
65.042 34.424
11.175 31.941
50.558 28.747
41.359 -6.808
33.387 -20.062
35.476 -18.540
63.416 -25.439
49.121 -33.465
60.442 -18.810
74.766 -3.395
36.689 -27.101
41.479 -35.224
44.204 -24.920
59.078 -29.281
34.768 -25.487
27.553 -39.375
12.629 -24.587
7.184 -7.590
5.232 1.261
18.480 36.515
56.380 31.186
46.733 31.174
45.674 40.823
35.591 1.999
36.627 20.082
24.740 -6.926
26.739 -14.784
36.183 -3.232
4.757 -8.038
66.946 -3.419
63.014 21.197
61.584 -6.449
55.194 -25.950
56.589 12.251
37.563 -3.781
61.403 -18.459
54.382 -9.066
58.518 -29.687
16.622 -29.877
35.273 -27.826
51.014 -30.210
48.611 -23.250
50.023 -36.234
24.493 -29.887
41.436 -28.022
37.893 -15.783
62.789 -14.380
57.849 -23.642
45.113 -31.496
68.710 -14.083
7.007 -35.977
51.310 -37.691
28.568 -37.684
36.478 -24.925
10.013 18.786
29.118 22.257
34.897 7.666
19.911 16.498
21.921 5.979
19.984 14.510
45.932 0.348
67.432 -15.389
55.741 -20.341
55.219 9.234
64.980 23.530
21.135 33.131
27.088 32.104
49.197 11.370
33.137 37.972
48.381 12.098
28.707 42.461
45.523 31.344
67.766 -16.247
17.200 -41.104
12.615 -28.328
58.434 32.549
49.233 -9.670
60.089 -11.283
58.175 -12.204
60.085 -3.190
57.810 -0.696
42.945 28.234
41.574 25.692
41.674 4.804
53.929 -13.036
32.911 -28.099
38.244 -17.947
42.312 -27.170
66.026 20.341
41.098 28.749
54.835 14.589
59.413 21.396
36.378 21.611
35.933 34.289
15.809 52.351
34.401 29.916
54.422 22.496
67.965 3.236
62.043 11.240
60.633 -10.655
53.308 -3.555
50.687 -31.829
42.636 -28.423
53.815 7.507
41.777 37.719
38.078 12.845
52.342 -14.238
40.022 9.617
64.340 3.007
49.975 -16.663
48.829 23.661
37.843 4.847
21.460 20.706
6.001 0.260
61.017 -17.226
60.929 21.977
57.908 -22.605
45.507 -21.752
25.231 24.180
43.066 5.017
51.593 -10.581
41.463 -31.622
54.209 -37.457
56.103 -9.019
56.675 6.009
40.091 29.727
42.191 9.664
61.910 -8.554
57.938 -3.293
45.051 11.621
22.414 15.300
35.868 -10.897
28.106 -29.055
21.467 -20.006
32.845 -43.691
26.159 3.866
35.261 7.740
39.255 24.398
39.897 19.539
51.432 -20.216
27.055 -42.706
53.531 -32.478
49.382 -18.599
49.524 -35.450
56.578 -28.445
52.779 -26.679
65.104 -13.076
51.160 -13.193
7.566 -4.995
38.222 -31.149
45.318 -26.848
38.324 -31.035
23.283 -21.601
44.333 -3.773
33.413 13.420
52.708 23.869
28.042 21.243
22.891 29.778
37.776 -26.403
21.758 -37.097
55.953 -17.840
45.784 -2.048
22.619 -5.475
29.139 -8.584
47.331 -33.524
47.262 -27.885
36.842 -1.547
41.664 -10.609
50.273 2.914
38.706 34.692
16.943 24.704
15.668 1.379
39.531 16.255
20.107 24.925
20.061 29.823
21.726 26.557
3.052 15.807
11.255 24.454
41.736 43.555
31.603 34.542
15.043 22.505
30.315 1.770
39.080 -21.790
36.786 -16.508
-0.493 -30.137
35.312 -23.788
36.312 20.956
41.143 15.929
45.466 -4.305
26.564 -40.699
42.861 -11.357
33.291 -7.062
17.620 -25.786
41.512 -38.302
43.723 -23.860
0.125 -7.573
9.784 -16.824
38.161 -22.503
28.514 19.638
24.111 39.587
22.561 17.896
16.056 37.340
8.119 17.840
5.782 0.624
55.019 18.167
14.470 29.680
51.219 30.824
55.408 25.280
55.523 30.495
20.737 43.390
29.035 32.489
38.915 28.053
57.867 13.399
62.713 20.947
24.351 42.990
15.749 33.321
16.951 27.252
51.401 26.733
54.169 22.964
25.623 32.211
42.213 36.775
33.531 38.013
11.173 22.812
34.234 19.422
42.394 25.627
37.632 29.933
28.003 -13.258
64.383 14.486
64.476 25.928
66.717 -1.139
43.148 11.838
46.503 21.661
64.184 20.191
50.791 28.330
50.049 29.295
33.740 44.981
22.643 -15.198
36.010 -36.988
33.850 -36.550
35.383 -30.003
45.498 -29.029
36.357 -29.434
41.182 -19.123
53.357 -33.282
42.775 12.567
44.351 42.370
24.911 42.160
0.078 9.816
44.672 12.109
50.940 10.944
25.732 -16.302
34.864 -23.979
67.169 5.381
18.494 30.269
21.756 33.485
47.438 35.003
26.599 20.335
36.828 -4.842
4.072 4.445
51.654 -27.324
40.492 -5.928
50.804 0.642
68.409 15.192
67.238 0.829
59.144 -7.845
67.997 3.655
64.742 5.358
32.242 -27.954
44.390 -33.040
58.698 -27.389
44.660 -20.802
18.338 -36.146
37.324 -24.853
35.416 -38.833
35.742 -34.274
38.893 -31.896
45.539 -26.961
69.230 7.057
49.404 3.824
67.372 6.233
47.263 -7.153
55.224 -15.622
43.060 -26.196
64.220 -14.553
53.468 -20.518
17.386 -47.731
58.198 -15.559
62.357 -4.357
71.457 9.863
63.899 -10.030
46.285 -41.681
37.074 -31.788
30.501 -37.033
18.940 -29.865
11.406 -30.079
24.995 -34.181
10.476 -24.747
45.765 -43.299
62.384 -12.616
46.978 -35.974
24.767 -19.455
25.586 -26.115
10.397 -18.029
19.730 -11.593
23.038 26.515
61.524 30.014
56.664 19.065
23.783 20.850
14.503 -8.480
27.382 5.117
18.503 19.989
45.981 37.488
40.573 31.541
26.097 11.654
61.264 1.399
58.704 4.614
49.097 19.153
37.232 9.735
25.759 -7.133
23.675 -7.947
50.066 -33.550
52.574 -29.783
60.552 -26.941
41.650 -23.969
48.955 -14.617
27.685 11.059
50.116 33.540
32.491 23.971
61.891 21.102
43.851 26.221
65.560 15.909
58.717 12.817
55.466 30.342
52.612 33.213
49.105 13.162
23.010 23.384
39.483 -18.947
35.288 4.508
38.431 34.068
53.875 25.645
18.049 24.300
45.574 23.633
59.728 9.058
47.611 38.690
27.025 31.616
47.039 33.594
46.714 -0.895
59.146 -18.619
67.614 -11.143
51.036 -20.863
34.983 -9.114
19.835 -23.489
48.534 -24.642
52.894 -26.391
36.229 -30.929
36.848 7.739
15.105 24.034
56.417 18.838
38.220 33.654
25.813 0.517
33.028 5.570
45.196 3.741
26.869 35.808
57.740 21.153
55.120 -14.841
33.053 -30.738
51.538 -40.630
63.331 -18.070
43.681 -24.107
60.195 -27.089
43.735 -27.124
35.934 -31.531
40.079 -48.889
42.977 -44.197
28.000 -38.538
44.928 -33.772
46.708 -25.947
67.388 2.961
63.787 7.952
42.060 -5.938
27.437 -27.706
44.893 -16.236
52.639 -6.865
65.676 -16.197
53.877 -18.185
38.079 -45.973
52.220 -34.745
55.533 -25.741
58.759 -34.691
21.798 -22.479
14.892 -15.358
22.490 14.935
-2.654 24.852
-3.297 8.050
18.056 -6.155
35.075 13.845
32.441 0.853
-1.692 23.353
22.412 36.384
36.119 5.213
28.239 -32.058
43.055 -37.801
45.630 -8.856
45.773 -25.514
46.499 -33.287
69.619 6.769
56.623 20.033
61.222 21.171
58.872 -6.103
59.707 -22.069
55.980 -24.767
68.892 14.682
47.355 -19.195
16.359 -9.023
39.484 -17.356
29.525 4.631
29.371 -43.103
48.426 -23.613
43.461 -29.040
42.987 -5.233
50.532 20.486
69.048 18.100
16.383 7.755
15.376 27.579
28.526 39.941
49.416 33.138
37.763 42.858
8.048 25.660
40.036 28.489
43.945 28.719
56.303 31.875
45.837 -7.390
64.454 13.371
55.623 27.054
54.817 0.839
28.178 -34.764
38.827 1.425
44.194 -21.148
60.837 -13.794
35.529 20.530
53.300 23.756
52.562 14.436
34.238 26.734
28.012 20.985
45.956 25.025
44.362 21.206
60.019 14.718
57.955 -26.877
2.373 -14.673
59.289 -34.975
27.693 -6.810
53.216 -32.968
20.382 -2.198
39.825 -35.412
44.576 -29.271
40.647 39.226
58.241 -19.821
58.575 -3.882
37.458 33.524
15.451 30.947
27.049 27.573
27.998 38.048
36.531 21.602
53.661 25.515
46.712 -31.937
50.470 -31.371
54.386 8.675
50.965 4.122
52.971 23.077
30.514 30.044
12.230 27.925
25.743 20.229
47.546 30.580
63.096 15.787
54.551 22.747
50.416 19.074
57.132 -2.633
57.904 21.791
49.360 28.089
47.634 12.674
34.312 35.742
32.568 22.770
11.770 -17.591
4.969 2.465
29.313 36.625
11.005 16.955
17.265 25.583
5.058 1.660
43.994 16.823
45.217 12.697
53.448 31.106
26.015 11.601
35.100 -17.689
-1.534 -9.840
20.459 -32.870
41.561 -18.294
-5.385 -16.531
9.291 -28.651
24.817 -33.305
47.870 -37.437
54.944 -29.033
9.404 2.203
5.713 0.894
68.901 27.524
39.437 35.173
55.573 13.963
24.851 -26.774
45.789 17.767
33.772 28.307
33.987 -12.587
51.042 -27.311
59.792 21.176
71.360 11.810
30.429 27.228
35.033 -1.595
47.238 13.274
64.702 -1.189
42.914 -37.289
-1.373 -6.715
18.416 12.232
-2.558 -15.672
34.308 -39.543
33.945 -29.395
57.183 -2.035
62.304 -11.991
55.396 -27.744
39.094 -33.154
65.104 12.979
42.602 38.504
31.516 0.141
60.626 -0.285
60.280 -0.177
68.898 -12.040
48.181 -15.893
72.027 -2.352
64.761 19.897
69.172 8.602
8.889 13.541
32.241 -19.802
11.816 -11.572
5.811 -0.443
43.317 -25.515
61.232 12.930
66.460 -0.685
44.801 33.148
34.070 26.457
42.065 10.192
38.488 37.910
36.401 18.451
50.471 -36.594
39.396 19.579
60.360 -25.017
31.713 -8.499
59.041 -26.702
34.717 -44.027
48.158 -32.704
55.807 -20.307
51.368 -35.191
20.139 -44.960
16.283 -27.207
41.349 5.276
31.865 13.604
24.482 41.104
24.268 36.554
26.316 34.876
15.947 28.675
21.248 23.320
21.844 31.796
47.921 31.113
71.191 2.801
43.299 28.162
54.858 20.611
58.494 -10.267
54.662 -10.431
18.522 -6.727
16.090 -32.672
34.385 -36.205
66.572 -23.853
15.681 31.207
56.907 23.630
39.464 33.228
31.568 44.129
36.654 35.260
23.023 32.532
68.963 11.931
35.872 32.254
34.199 16.434
11.269 -23.065
45.788 23.201
9.046 13.491
30.462 -1.723
21.628 -4.953
5.429 2.056
47.330 24.307
67.962 -1.547
47.217 19.287
56.426 -25.951
52.684 -23.795
26.674 34.026
37.771 33.934
65.097 -18.310
45.103 -34.680
52.133 -36.139
31.094 -32.480
5.737 -24.099
33.402 -32.288
36.703 -24.738
43.274 -23.326
38.037 -36.617
45.301 -22.202
45.917 -3.387
56.347 7.234
65.143 -17.502
64.742 18.477
50.860 11.290
62.432 -31.403
55.658 27.576
49.821 34.288
20.082 -3.992
22.892 -31.367
-0.799 -34.349
46.811 -18.156
38.010 17.914
29.111 26.998
36.860 38.593
21.030 30.158
53.303 23.073
28.516 34.048
56.089 24.492
37.598 30.977
41.128 38.222
60.135 6.982
62.437 -16.521
22.849 7.621
48.573 -22.359
33.929 -23.523
22.484 -21.220
35.448 -48.245
29.319 -32.486
45.956 -9.622
31.450 9.775
46.749 12.600
39.870 28.640
50.834 32.883
49.533 -24.794
44.601 -26.168
23.496 -32.050
54.015 -34.556
35.551 -26.381
31.077 -26.694
52.682 -3.247
63.093 25.540
68.698 11.238
69.528 9.082
63.356 6.644
51.000 -5.801
49.177 18.630
45.925 -8.207
20.316 -36.954
27.385 -40.516
20.387 -24.645
58.153 -29.161
27.126 -25.836
18.680 -37.949
46.501 -31.814
45.654 -38.176
17.653 -42.500
43.068 -23.752
25.262 -27.289
38.614 2.235
52.693 -27.137
57.956 -28.310
52.862 -25.455
47.837 -17.589
35.919 -25.740
41.698 -26.383
44.570 -25.626
22.157 2.932
62.796 14.127
48.566 22.076
36.117 21.265
40.530 40.642
39.305 43.001
20.754 -27.914
37.329 -17.096
47.821 -11.101
36.383 -31.387
38.282 -16.305
29.556 -0.121
34.748 -28.011
57.560 17.417
57.844 -6.655
12.145 -15.747
72.485 12.436
45.512 1.430
35.080 -5.645
65.194 -5.550
57.520 -31.241
59.311 -3.591
27.496 -47.041
50.183 -12.944
14.683 -40.411
68.953 -26.674
65.650 2.747
42.584 14.554
21.422 9.632
33.798 26.499
15.613 19.485
25.952 -10.597
6.061 0.101
46.248 -18.720
41.791 -16.484
39.563 -6.296
61.270 8.671
55.583 5.632
36.391 37.572
42.884 14.917
32.112 16.396
28.896 25.034
44.052 20.502
61.411 27.379
40.428 -5.609
36.419 -27.590
65.445 4.614
45.472 -15.499
64.165 -10.913
57.860 -17.771
57.682 -20.240
52.134 -23.915
49.414 -35.378
51.598 -32.649
50.401 -20.201
46.523 -15.428
31.840 -11.163
41.336 30.000
25.063 15.716
28.342 42.011
51.085 21.374
35.143 30.879
37.682 24.899
29.139 37.055
5.264 -1.207
72.020 -7.987
67.524 1.786
50.647 20.399
64.620 18.292
47.630 22.767
44.928 -1.802
25.750 -4.986
15.728 35.117
32.803 20.816
14.915 29.255
52.579 28.412
42.831 32.379
38.047 15.858
27.685 35.478
46.938 22.161
59.002 -14.687
41.363 -16.504
12.320 -28.492
32.986 -38.548
1.631 -15.796
16.562 17.116
32.052 27.922
16.080 26.628
27.470 21.251
41.101 11.538
6.271 26.698
21.767 16.540
39.319 18.361
36.486 33.351
61.907 5.340
65.897 0.368
40.830 2.035
34.555 -7.246
47.678 8.946
68.862 -13.191
70.779 5.131
53.520 1.380
49.583 9.197
25.249 -46.781
44.566 -26.754
63.557 -14.036
56.907 29.338
56.781 -1.245
34.363 -43.552
58.424 3.070
65.030 15.938
50.523 17.265
45.799 35.010
26.050 31.240
62.049 1.947
51.201 -7.013
43.042 -3.396
23.991 21.998
12.323 28.373
24.521 -12.967
47.011 -28.720
59.371 -26.410
47.087 -21.287
53.097 -24.082
64.317 -23.923
25.554 -30.569
-7.129 -25.230
16.487 -26.210
20.599 -8.424
33.906 9.335
50.866 -1.024
45.011 -23.842
70.642 8.590
37.141 2.755
71.351 8.908
64.225 -6.228
66.186 -24.261
41.838 -28.955
67.182 -15.003
58.035 -18.946
37.303 -34.477
14.289 -26.276
57.621 -16.833
48.106 -28.277
47.059 -16.002
50.114 2.313
49.698 -13.733
65.676 1.481
34.070 13.289
50.931 -25.761
21.195 -30.399
27.034 -34.835
33.202 -34.717
51.150 -37.559
45.018 0.118
14.864 -12.490
13.394 4.048
19.396 33.812
52.581 -5.882
59.664 23.834
30.376 25.157
24.704 10.303
13.709 17.697
14.079 12.403
39.469 27.986
50.108 13.336
26.281 37.907
42.788 31.456
34.172 13.511
16.061 29.794
19.253 41.007
13.124 30.634
34.021 22.265
29.707 37.119
29.761 44.373
30.063 35.630
43.423 21.630
43.902 -24.412
47.636 -26.680
41.901 8.448
33.880 -20.984
14.086 -11.485
20.674 -15.216
46.677 -37.681
56.749 -17.910
31.164 36.379
4.500 23.571
37.713 43.560
22.102 38.724
43.012 31.866
44.246 22.296
42.263 26.745
34.537 33.396
35.507 23.680
44.921 38.185
48.018 7.477
69.697 18.851
50.278 16.711
46.539 -9.779
53.155 29.475
27.580 14.221
56.599 13.893
45.049 26.899
46.739 3.185
56.835 -15.539
47.552 -28.851
26.622 -33.646
37.328 -23.973
32.663 -0.276
27.531 34.472
41.440 29.544
39.781 25.949
37.862 36.177
30.418 27.103
30.471 32.281
54.559 16.576
26.676 15.348
13.049 24.492
41.323 35.035
51.516 16.812
72.000 -4.596
46.421 -9.793
36.867 -36.456
26.917 -40.410
19.152 -27.717
0.363 -26.146
33.836 -7.407
20.208 -22.608
51.229 -30.842
23.987 -35.545
35.633 -35.295
24.476 -46.896
42.423 -17.523
56.748 -15.397
56.756 -27.512
49.527 25.927
69.118 -5.261
70.280 -13.290
57.088 -7.286
24.016 -40.789
31.635 -35.297
65.584 -5.841
52.647 21.229
29.709 14.603
52.041 12.278
21.163 6.042
47.109 -23.709
41.892 -35.064
63.950 -8.780
58.925 -8.860
64.265 1.497
49.180 -35.262
58.171 -25.671
42.725 -38.589
55.304 -5.219
57.511 28.196
36.917 19.715
51.057 20.416
41.137 30.011
44.841 -11.377
37.945 24.852
64.416 21.314
51.000 7.680
33.069 7.170
33.649 -3.315
70.390 9.006
32.765 -38.942
30.153 -38.666
40.000 -34.899
40.977 -31.519
21.138 -13.823
6.997 -34.306
29.342 -30.644
46.720 -23.636
24.492 -39.122
40.652 9.608
37.615 4.991
18.714 19.154
37.701 41.524
54.797 13.948
64.666 1.931
63.561 10.518
45.010 24.358
32.999 20.204
41.711 -46.189
49.595 -24.370
53.368 -32.194
38.823 -18.869
44.198 4.022
58.078 10.184
63.962 -12.830
36.774 -18.287
21.049 7.153
33.630 34.636
50.879 42.444
47.866 14.925
40.024 -28.281
32.685 -38.273
38.992 -28.270
40.857 -30.712
62.967 -15.529
49.693 -11.826
62.358 -21.596
67.461 -16.415
62.720 17.318
61.273 21.242
72.840 11.008
38.715 -17.630
63.104 -24.871
55.054 -28.867
64.882 -5.670
17.793 -18.759
24.498 44.468
44.713 46.629
41.814 22.061
16.937 -21.102
57.058 -2.510
41.419 -32.773
65.286 9.574
47.557 -24.523
53.242 13.468
49.328 -7.512
50.735 -22.384
60.483 -24.044
35.938 -20.900
38.648 -22.707
25.748 -26.096
8.594 -42.987
40.664 -33.791
28.640 -23.876
49.495 -31.260
37.463 -32.917
25.455 -31.089
50.965 24.162
44.756 0.847
48.159 21.706
56.182 -3.380
64.624 7.909
66.582 6.511
52.499 -26.118
68.574 8.035
51.877 -11.268
35.976 -33.352
67.954 1.413
33.533 43.467
41.288 32.154
56.642 27.906
67.209 22.150
48.684 28.191
31.613 36.268
39.966 22.361
53.735 20.493
48.851 34.813
32.203 3.924
5.438 1.690
33.032 -36.763
32.407 -25.854
3.439 -20.476
30.602 -19.941
26.260 2.897
69.031 9.448
53.358 -11.004
22.043 -12.488
33.196 9.768
9.906 5.236
43.311 2.319
38.146 15.943
67.211 12.437
36.662 38.353
40.375 22.175
59.001 -14.900
23.512 -29.583
41.427 -20.213
51.683 -22.423
69.769 5.379
64.966 14.001
71.448 8.914
35.943 29.277
24.134 31.568
24.485 0.293
33.245 11.768
55.453 7.896
56.650 27.785
39.762 19.338
29.570 16.381
47.530 10.836
34.901 10.503
19.620 -0.200
42.786 14.846
50.324 28.852
53.063 -21.884
31.811 -31.964
50.720 -29.489
42.227 -35.533
52.256 -24.465
40.729 -4.922
65.846 -5.471
27.673 -21.503
21.520 -27.016
6.354 -23.999
68.764 -7.992
38.325 7.280
36.677 -4.374
63.047 -8.181
27.646 -13.201
51.800 -7.968
53.180 -3.078
43.480 -19.816
31.028 -34.972
20.828 -27.232
5.656 -0.803
68.431 -6.456
49.410 -3.879
51.815 18.977
53.949 2.421
72.966 9.242
45.078 32.507
41.347 -4.183
17.275 19.619
29.996 31.170
34.889 16.917
45.103 39.528
21.476 12.528
33.933 20.981
18.766 13.628
52.443 14.733
61.466 21.581
38.059 36.852
48.967 3.192
37.122 33.543
36.006 29.488
50.192 23.521
42.028 36.202
41.576 40.764
38.460 36.586
52.042 35.562
63.794 7.883
37.989 31.513
64.171 2.542
25.041 27.791
17.379 -12.726
14.566 5.578
22.150 28.571
27.280 13.188
58.235 9.413
26.529 36.616
64.327 17.726
46.297 34.799
41.764 31.512
62.306 -3.246
57.398 -16.514
58.159 19.234
59.573 23.518
32.923 14.229
22.029 17.828
39.742 14.663
20.872 -10.953
44.775 -13.495
36.599 -5.017
56.328 -5.479
55.448 20.473
30.178 36.905
13.965 27.219
27.913 11.919
49.687 37.018
23.706 22.885
51.085 -2.004
6.041 -3.578
6.805 -4.048
0.515 22.058
45.232 22.638
50.601 -14.530
67.905 -5.400
72.620 5.958
52.035 15.077
7.058 0.851
6.020 -0.264
48.606 2.464
39.304 40.618
51.262 20.109
71.533 -3.180
57.888 -0.363
36.717 -18.578
57.476 -14.972
44.875 -15.152
30.303 -4.997
59.546 -12.613
14.809 -32.360
34.438 -25.889
69.686 -4.017
50.553 11.565
55.160 -28.844
31.079 17.568
35.417 18.631
46.792 19.924
44.896 29.626
54.906 20.964
15.882 29.975
33.187 3.554
47.886 32.470
35.948 25.924
48.671 36.931
54.710 31.734
56.617 31.854
58.045 1.116
37.842 7.855
20.500 -45.191
36.464 -34.816
48.846 -12.077
59.434 -9.435
40.692 6.689
39.472 11.905
41.342 28.166
48.326 28.335
54.845 -18.819
62.575 10.226
41.728 -27.641
47.558 -14.700
43.492 -28.908
46.556 -41.646
20.375 -28.493
8.622 -18.863
20.767 -42.317
11.405 -27.946
49.814 11.310
61.897 12.591
52.391 25.919
61.771 21.850
52.475 25.484
43.182 24.843
70.072 -13.343
59.166 18.750
19.288 29.488
67.632 21.354
47.757 1.157
25.404 -25.197
51.892 1.135
46.569 25.785
28.808 34.945
39.737 40.488
59.089 11.171
65.993 28.798
41.416 -18.485
29.409 -14.831
55.386 -20.314
55.369 5.761
27.985 -7.509
64.223 -10.667
53.804 -16.794
24.458 15.465
19.694 -18.214
25.589 -18.797
26.957 -39.880
34.618 -34.575
71.452 -15.434
40.334 31.209
12.524 44.748
31.722 33.474
52.190 34.330
29.364 13.943
20.435 15.175
21.235 32.895
46.391 29.652
32.912 38.131
42.068 30.574
38.371 29.150
30.778 35.660
47.535 34.014
8.016 13.497
-3.781 24.652
5.487 15.678
7.435 31.149
3.842 -18.342
5.631 -0.531
21.958 -36.557
14.994 -40.292
55.496 -2.395
30.860 -24.889
30.168 -20.190
61.786 -1.992
20.934 -9.344
27.699 -5.974
31.622 9.570
19.288 27.209
45.597 5.157
62.212 -3.275
60.010 -27.454
69.109 -19.441
36.148 -10.650
60.581 -3.833
60.809 23.276
46.255 34.465
36.608 42.223
33.566 27.041
47.459 4.672
46.262 30.278
44.316 32.123
51.007 -1.933
52.967 36.396
42.459 30.521
66.806 -6.862
66.777 -20.446
62.753 -8.266
39.657 -10.406
44.677 3.751
48.352 9.078
38.516 23.404
53.229 25.274
56.432 6.209
38.659 7.359
39.092 -42.449
22.388 -32.234
70.779 -18.275
62.603 -19.287
59.225 -3.393
46.053 -15.969
40.155 -33.596
28.273 -42.383
30.188 -34.187
17.489 30.299
37.509 33.313
30.652 15.612
28.576 42.266
37.007 38.176
38.754 0.951
37.919 -25.161
43.943 -34.863
51.684 11.338
65.781 10.057
52.139 7.610
39.940 -24.642
49.905 -1.100
74.029 -4.640
64.139 -0.876
32.564 43.056
33.956 22.240
20.182 26.545
51.825 32.092
29.817 26.250
25.681 30.550
8.830 23.668
64.958 27.920
57.751 18.883
54.638 -31.767
47.193 -26.922
32.396 -30.806
12.671 -30.431
34.315 -31.792
51.143 3.643
51.020 18.564
50.336 -6.832
19.493 -6.692
32.415 -2.121
43.786 -39.222
45.293 11.635
49.941 34.674
50.906 42.240
37.383 44.911
40.464 35.613
47.508 10.560
49.662 -29.346
64.837 -14.446
50.385 -23.151
32.000 -8.953
28.376 -28.873
23.264 -27.266
46.200 -31.058
60.333 -4.768
64.020 15.770
60.369 1.350
34.114 20.002
67.034 6.176
54.223 31.680
47.398 32.772
23.144 21.178
60.496 7.992
55.760 26.630
35.708 18.643
61.131 5.410
46.144 -1.726
52.382 -27.347
41.912 -33.584
34.414 -34.641
12.923 -21.449
21.726 -30.390
24.240 -22.818
20.922 -37.759
5.259 -32.324
10.855 -47.916
31.515 -37.226
41.389 -37.135
34.393 -15.664
41.879 -30.633
45.006 -27.645
34.609 -31.140
56.037 0.325
40.546 -20.888
32.605 -32.820
64.537 3.897
37.779 24.276
35.007 14.906
42.211 8.147
39.859 20.780
56.008 11.320
48.198 7.390
45.718 31.147
49.328 8.854
44.030 33.473
68.560 9.155
60.050 -18.463
50.402 -16.354
39.014 -21.144
37.884 19.777
48.842 22.027
38.041 30.396
33.541 28.770
36.917 30.673
26.014 35.201
47.335 43.290
20.809 30.400
37.694 -25.741
17.837 0.252
10.493 30.409
35.591 26.828
16.992 -12.233
-0.492 18.386
21.660 45.789
36.576 43.176
40.782 2.356
28.899 -25.862
52.208 -30.199
22.921 -30.235
36.674 -35.814
30.006 -38.236
61.830 -29.576
56.737 -8.223
53.959 -1.255
44.701 -21.437
29.682 -5.607
36.760 -29.995
16.917 -27.707
66.455 -8.175
23.999 -43.589
31.440 -35.408
48.742 -22.323
42.568 -2.909
53.165 -4.184
10.815 -6.327
29.811 -15.614
54.052 -6.342
43.253 21.595
27.068 37.557
33.105 30.110
29.628 34.969
30.718 36.577
26.859 17.587
34.530 -30.966
35.697 -48.853
30.423 -32.848
16.386 -13.797
29.777 12.338
44.744 33.292
15.914 43.539
39.278 40.463
38.150 34.569
53.130 22.017
44.627 -26.326
36.999 4.512
40.466 10.516
45.664 36.988
66.723 3.181
73.806 0.728
65.881 8.525
52.583 -13.523
66.469 6.671
27.368 -9.588
47.857 9.328
47.480 2.797
69.708 21.849
17.667 36.772
46.105 32.502
42.205 34.116
41.947 34.775
63.035 14.496
35.083 37.368
40.829 37.031
31.121 -34.408
26.021 -24.218
13.354 -17.758
19.710 -0.306
19.621 -36.440
39.146 -31.485
24.189 -37.771
35.087 -23.907
33.960 -25.144
21.593 0.757
29.726 -29.886
44.144 -32.791
48.653 -30.727
13.934 0.153
28.895 -25.594
48.859 24.384
32.963 40.288
25.226 12.387
20.738 -29.778
63.384 12.751
40.124 22.146
34.159 29.563
42.393 27.244
45.474 27.828
25.361 32.114
36.877 39.701
47.798 29.474
29.191 22.587
46.649 23.110
45.775 -25.755
52.705 5.662
20.004 -24.327
33.090 -43.779
25.878 -27.170
18.503 -37.455
36.711 -13.318
57.129 16.657
6.784 32.982
15.136 24.425
47.825 -4.306
43.550 -17.322
26.153 -38.459
21.418 -6.055
32.907 2.362
35.704 -21.865
35.053 0.123
36.811 16.844
13.338 24.899
16.822 32.466
5.426 2.011
43.618 -33.497
30.428 -25.572
16.416 -27.597
22.104 -25.535
69.170 13.749
25.098 26.463
36.448 1.362
53.834 -30.872
41.324 -38.639
42.524 -35.421
32.749 -40.297
6.685 -35.495
22.121 -34.232
53.236 -35.918
37.050 -33.331
22.009 -4.620
51.285 -22.761
43.662 11.752
60.265 10.747
50.306 29.645
16.340 23.586
23.103 -13.987
9.826 -10.903
56.666 -28.768
67.611 -1.410
52.886 27.670
53.984 17.203
31.860 -27.844
10.300 -27.830
33.833 -35.579
60.395 -26.238
11.374 0.557
29.671 42.922
60.420 29.612
19.559 41.429
19.590 13.746
33.443 21.666
60.212 22.811
38.283 10.543
54.992 -14.694
27.256 -20.495
34.512 -34.510
61.302 -28.125
44.505 -29.626
11.886 -11.858
48.766 -33.839
43.995 -23.925
66.154 5.623
58.229 -22.546
55.392 -4.167
62.521 -9.215
46.104 23.296
7.299 -17.967
41.527 35.155
44.618 32.944
25.764 23.387
30.867 29.187
47.109 24.529
42.521 28.955
15.634 21.347
29.190 13.633
7.823 -7.600
22.278 -21.572
15.819 -40.820
37.535 -30.249
72.196 4.587
55.907 24.204
46.871 32.780
5.645 0.375
28.242 -3.401
37.509 -31.756
42.722 -23.570
73.099 -3.055
25.848 -5.505
15.335 -49.244
31.944 -40.853
19.040 -30.312
28.151 -33.970
8.442 -32.175
54.849 -25.454
51.915 -4.992
59.802 16.575
25.792 40.939
39.627 40.143
54.007 -9.349
8.430 23.399
2.513 24.714
14.098 19.609
10.732 -9.847
15.622 15.450
0.397 15.416
11.798 25.834
11.777 30.853
30.101 -0.558
37.513 -32.101
20.640 -28.900
30.607 -7.354
28.398 -23.444
43.218 -0.316
32.432 -32.747
31.235 -18.801
51.271 -14.333
46.404 -37.890
21.180 -26.153
6.662 -7.971
35.416 1.918
23.076 5.074
37.013 -20.959
41.183 -29.122
56.779 -31.554
36.269 -28.869
49.064 -26.445
45.015 14.342
27.956 -18.039
32.454 -40.102
21.566 26.984
39.546 4.814
56.735 6.080
56.357 -22.805
53.411 -22.281
26.901 -28.115
10.533 -21.160
21.449 -6.228
52.507 27.344
67.289 -4.656
44.515 -33.106
24.617 -36.236
39.218 -25.421
35.076 -32.087
29.622 -42.446
60.519 -18.623
59.194 -9.666
47.087 -34.597
55.915 -24.854
52.207 -33.323
57.694 -16.554
61.933 -18.480
24.463 15.297
5.236 2.873
37.845 -35.338
58.781 -27.527
33.242 -34.280
26.517 -23.040
14.175 -34.284
17.309 -32.173
-0.821 -9.805
15.144 32.769
13.437 29.633
30.999 25.584
62.910 -9.613
56.367 -23.050
1.558 -20.258
39.401 -25.031
22.560 -33.702
29.078 -34.431
60.204 -19.526
31.466 -41.208
30.204 -32.658
46.506 27.844
53.376 -16.326
47.742 -38.671
57.476 -21.151
23.280 -37.688
40.715 3.946
69.921 -14.600
46.912 31.690
42.835 39.328
6.585 29.378
29.016 34.854
46.118 35.303
56.955 9.321
62.845 -24.299
56.668 17.891
61.873 15.516
60.198 12.999
64.388 23.059
42.137 11.365
38.289 21.691
15.123 -2.868
17.113 8.274
-0.353 -7.735
4.324 12.787
44.351 25.765
21.786 14.532
54.713 -1.674
30.020 -34.287
57.198 -16.021
60.933 -20.482
-0.069 -26.125
54.097 -14.092
41.764 -36.031
64.256 -21.344
52.559 40.098
30.631 28.890
42.659 22.915
49.452 33.565
54.200 35.570
44.003 25.549
51.258 40.621
56.664 8.244
49.420 22.626
51.758 26.524
44.701 24.545
34.892 2.227
30.513 25.662
58.169 18.281
64.415 6.680
39.507 -16.144
31.357 -13.305
50.966 -18.831
52.757 -22.486
58.743 -5.105
25.878 -41.697
35.302 -38.991
13.572 -26.978
42.894 -34.567
45.927 -15.141
32.100 -40.685
39.898 -34.073
68.381 -13.244
32.159 -28.293
61.680 -20.941
39.465 -10.999
15.113 -47.218
2.847 -13.257
32.331 -19.410
41.790 -25.980
30.680 -35.977
52.559 -42.800
40.066 -29.818
27.476 -16.252
47.565 -27.798
48.631 -10.650
26.335 27.647
60.544 13.370
59.306 -21.562
22.127 -25.301
25.353 -44.440
18.171 -37.934
22.939 -23.154
14.986 -38.549
43.935 -25.700
35.795 -30.923
14.508 -5.811
24.635 -20.073
12.671 -22.753
12.789 28.619
54.854 -9.130
28.885 35.802
21.413 12.398
4.802 2.896
42.975 -15.338
51.776 16.225
10.358 35.250
46.603 32.482
34.755 -24.223
23.945 4.052
17.598 -21.605
7.368 -1.556
3.677 4.356
30.012 -43.001
21.792 20.734
12.961 1.092
2.333 20.217
11.816 -8.200
5.484 1.947
47.003 -10.328
51.820 -11.063
69.282 -13.671
68.381 -16.529
31.527 -31.061
15.975 -50.130
47.333 -5.180
59.072 -5.714
36.903 26.869
15.195 37.064
31.057 23.513
32.223 -40.217
42.844 -8.354
43.151 -28.826
22.035 -32.025
13.265 0.101
54.221 33.910
30.694 26.069
39.620 33.397
54.595 3.779
46.930 -31.792
39.518 -42.022
29.574 -35.677
46.971 -24.509
30.648 -10.511
52.294 26.901
45.484 24.294
45.467 34.914
27.451 19.675
61.788 8.634
51.424 -23.282
38.145 26.175
45.124 39.479
47.534 -28.995
50.506 -30.501
42.693 9.446
35.307 20.177
47.501 7.264
36.620 4.052
57.933 -12.865
44.291 -33.503
39.158 1.392
57.930 -24.508
57.302 -1.122
34.523 32.863
53.075 33.113
57.578 8.111
36.672 -31.119
47.888 15.453
67.420 22.859
69.681 19.579
54.774 12.265
35.442 -36.093
37.030 -18.497
67.592 -11.412
60.973 -8.558
52.661 9.907
50.593 7.323
51.441 10.712
19.405 -32.505
55.786 -26.303
29.597 -32.792
24.668 -32.448
54.148 4.930
71.684 -6.436
54.517 21.668
28.082 29.793
56.974 20.190
66.120 18.463
56.554 13.834
65.081 -7.432
73.931 -15.183
55.723 5.177
71.520 19.391
58.945 -3.140
12.878 13.169
29.191 17.005
71.015 6.378
39.938 -0.559
3.663 -24.459
20.899 -30.686
26.945 -23.311
8.377 -5.229
71.757 -7.725
58.052 26.282
66.241 -3.710
21.432 7.440
42.884 38.435
55.771 29.939
63.999 -13.143
36.856 -34.891
34.884 -42.292
37.280 -38.653
44.548 -14.455
31.655 -27.316
44.632 -29.969
53.634 -22.808
57.698 -10.339
53.802 -24.084
54.865 -24.172
51.979 0.822
40.699 15.355
41.346 42.577
50.222 -19.158
45.514 -39.625
58.725 -21.218
44.110 -21.335
28.756 -26.633
3.956 24.371
12.222 17.799
32.751 40.591
28.633 35.941
33.377 32.239
14.013 36.706
19.067 28.140
29.255 7.058
40.518 39.092
22.393 17.990
29.667 -12.213
22.852 -26.583
51.890 -0.346
54.988 -8.723
49.677 -14.454
31.859 -18.691
23.176 -10.487
55.391 -33.166
48.087 -29.745
72.627 2.158
42.060 19.848
49.513 18.386
38.368 22.805
17.163 -1.921
19.531 -20.926
23.129 -9.490
26.949 -15.471
29.666 13.541
9.144 -28.223
18.443 -24.398
8.866 -10.745
15.378 -19.356
18.498 11.994
33.533 -26.962
14.407 -4.778
4.680 2.323
14.856 -32.661
40.006 -36.195
29.777 -22.758
32.275 -35.026
62.001 -9.695
45.971 13.417
48.712 34.428
17.660 24.698
23.214 38.754
21.373 23.035
19.870 18.660
27.301 28.262
16.388 31.158
25.396 23.464
36.400 7.219
13.132 36.634
32.800 44.338
23.321 9.444
19.748 12.590
17.937 3.590
28.715 10.971
30.612 -22.981
70.775 -2.492
48.432 -21.937
29.024 -26.188
45.172 -36.201
21.683 -31.519
45.986 -41.999
52.389 -22.544
27.408 -35.351
32.592 -24.879
53.709 -18.972
66.670 -11.886
41.960 27.671
66.264 16.611
54.682 -26.540
57.976 -7.418
23.031 32.779
46.489 17.553
46.938 -28.690
44.142 -37.806
34.446 -19.231
46.097 -5.801
66.776 -9.478
68.094 -14.206
37.290 -40.858
47.443 -33.071
7.821 -28.754
45.441 -33.300
39.526 15.507
31.081 -29.275
55.823 -25.680
31.289 9.655
26.284 33.349
14.827 -5.817
-0.547 -10.760
40.093 -15.146
39.508 -30.115
13.220 -26.512
41.164 -2.499
41.260 19.487
65.089 12.204
67.515 -4.574
18.173 38.965
44.377 28.407
38.374 33.136
40.565 23.056
67.851 17.050
59.326 25.259
21.535 26.225
37.664 23.298
26.400 41.426
25.531 23.724
13.591 30.461
39.273 38.778
47.523 -19.042
33.293 -38.315
50.711 -30.889
54.805 -20.486
59.556 -29.108
69.409 -13.611
22.652 -29.798
58.652 -10.270
44.641 33.263
4.102 19.639
6.330 18.376
15.908 -5.198
33.553 -14.414
37.228 -16.253
10.842 -25.766
45.841 -33.566
22.116 -29.095
53.121 -34.066
23.681 -39.280
55.995 -25.067
46.967 -33.465
48.756 -35.673
51.656 -22.296
45.539 3.085
44.759 30.382
57.934 22.067
49.079 14.951
24.206 19.763
14.840 30.512
56.548 19.120
41.297 11.149
55.630 23.248
43.154 14.479
16.587 1.103
3.565 27.186
42.662 32.691
43.780 37.012
52.808 -11.764
44.093 18.058
45.627 -7.867
54.725 -3.195
36.030 14.821
28.904 34.975
47.218 42.056
25.076 29.182
69.912 -2.598
28.991 -21.374
48.555 -19.058
56.339 -26.503
56.966 5.736
54.734 -30.389
60.830 9.255
58.174 24.663
42.006 41.639
28.826 33.878
37.625 19.630
46.716 -6.336
33.995 -34.529
39.054 -26.184
36.830 -19.828
21.109 -30.260
49.630 5.112
5.830 0.004
41.740 -22.238
37.778 -27.102
44.749 -28.531
61.957 -29.446
51.625 -15.361
44.125 -33.194
25.612 -30.793
32.813 -46.168
34.312 -40.378
55.547 -34.806
55.902 -30.172
41.376 -9.766
54.041 -21.195
21.733 -38.296
58.507 1.768
7.891 -20.089
5.217 -23.840
55.011 -28.660
17.725 -27.613
30.264 -36.210
21.338 -1.232
25.357 12.439
7.103 20.161
55.019 10.985
67.991 -21.025
38.972 -30.018
46.293 -8.893
47.275 -9.298
45.598 -5.645
53.505 -3.742
63.335 -3.266
54.016 27.236
38.812 26.186
41.885 -12.106
22.078 -4.791
47.946 1.086
40.004 27.505
53.869 19.400
9.368 -35.279
11.686 -27.931
12.576 -19.158
28.970 10.285
47.492 -2.608
65.269 22.451
55.634 -4.965
37.906 2.225
23.118 -2.511
24.838 -11.533
47.334 -35.289
14.651 -28.332
29.023 -42.061
16.144 -31.959
42.108 -23.341
46.622 -28.211
13.558 -30.754
3.150 -16.639
63.532 -5.598
52.467 -23.791
27.477 -22.236
45.004 -0.622
48.007 6.589
51.745 -15.018
51.924 -23.934
24.220 -23.297
22.729 -30.094
7.580 -13.070
26.464 19.468
41.766 29.697
17.008 42.904
40.018 26.042
39.085 29.809
56.328 14.183
51.261 -15.260
60.264 -12.796
41.265 -25.611
50.013 -24.454
50.695 -31.899
42.580 -2.755
59.640 4.137
26.750 -14.802
60.142 -12.578
32.332 -1.291
26.324 38.094
26.508 29.937
9.998 33.665
54.396 29.793
68.228 -15.885
37.835 -27.940
33.557 -30.960
17.025 -32.045
37.502 -18.521
42.615 27.777
48.899 -1.551
40.886 32.645
64.290 23.446
15.269 39.557
60.232 13.283
28.311 11.174
58.719 15.987
32.761 4.778
32.643 23.044
46.761 30.077
51.252 29.204
68.319 13.642
47.502 35.628
11.556 28.731
7.446 15.420
11.633 14.364
52.358 12.117
30.380 -2.298
33.685 29.410
47.828 -21.735
32.965 -1.011
6.541 -8.711
5.817 0.201
59.458 -34.465
32.101 -32.041
37.076 -27.518
59.503 2.370
37.012 -15.133
52.165 -16.960
13.876 -22.497
54.177 -15.958
48.799 -19.506
39.454 -12.307
48.011 -23.337
36.603 -32.973
38.985 -43.273
47.559 -10.889
67.995 1.955
39.905 12.219
37.292 3.974
47.648 14.547
18.609 3.215
10.332 2.298
14.912 -7.813
5.987 0.076
32.725 -3.784
28.235 29.574
20.014 30.818
46.360 27.194
56.411 -15.563
59.341 2.656
51.658 9.926
13.247 9.733
43.145 37.589
40.434 38.586
30.600 28.559
34.914 31.632
48.547 31.611
32.483 31.208
40.371 3.551
44.611 -15.916
33.602 24.490
24.088 -25.318
26.037 -36.506
34.171 -40.619
29.074 -36.436
8.522 -29.146
42.191 -22.801
15.778 -18.980
10.130 0.315
10.955 4.796
24.741 21.040
35.716 14.209
27.285 26.199
43.691 -14.247
37.178 -15.844
16.593 -10.982
20.428 -20.781
29.354 -47.158
10.567 -27.344
10.338 -3.511
5.419 2.635
59.728 -22.615
31.891 -17.348
70.779 10.740
61.974 0.366
58.950 22.208
65.800 -10.048
60.443 -31.396
61.944 -16.386
35.920 -4.579
32.539 14.914
23.749 -3.463
26.256 22.322
24.935 19.394
39.382 14.728
22.451 -7.529
28.598 -22.046
40.114 6.077
23.377 -16.795
48.105 -18.388
39.835 -18.124
63.246 2.293
61.687 -16.092
52.535 -8.684
32.046 -30.589
68.979 -20.167
64.062 18.475
56.819 22.410
55.232 11.518
53.797 -26.867
38.667 -28.447
41.146 -36.598
21.747 -39.474
14.978 -24.139
30.482 -36.514
52.105 -14.253
31.894 -36.730
32.162 -26.389
51.316 18.231
36.258 33.051
27.650 16.361
17.374 23.283
26.877 36.583
56.375 28.521
55.553 -1.374
44.869 30.919
55.696 13.384
18.196 5.125
20.092 -4.476
70.225 -4.226
51.959 -29.539
47.087 -23.208
50.184 -9.754
50.863 -21.059
64.131 -16.190
46.556 -17.027
16.502 4.543
9.827 8.449
38.746 14.571
59.516 13.425
74.434 6.935
58.330 -1.412
51.553 -11.355
52.914 22.119
53.907 32.211
22.481 11.258
61.796 1.632
45.307 -30.661
65.713 -14.503
57.157 12.391
31.835 0.189
-1.309 -15.122
36.950 -23.496
38.717 -35.351
29.730 -19.388
60.231 -5.106
30.168 -29.610
13.613 -36.866
26.871 -21.458
59.456 -28.032
56.062 -38.252
44.886 -32.278
60.582 0.590
61.667 -30.043
30.787 13.179
39.774 11.162
50.518 -21.431
45.207 -32.087
56.939 21.669
70.065 7.891
61.433 4.327
61.064 17.865
61.054 2.102
46.082 -31.082
39.284 -22.233
29.309 36.878
23.630 14.728
17.531 0.021
41.519 0.125
52.289 17.505
20.427 25.112
35.965 41.271
37.401 26.377
35.005 38.478
46.034 9.478
37.483 23.629
25.377 34.928
40.831 41.951
25.188 -6.767
24.843 -26.547
41.890 -31.259
40.423 -38.868
45.531 -36.829
45.804 -31.103
33.817 -42.492
9.219 -31.962
29.705 -29.715
48.543 20.020
57.922 5.891
42.902 -24.423
63.709 7.052
30.128 -7.691
42.318 29.942
0.310 27.782
30.856 30.859
33.707 29.843
65.879 -18.755
40.973 -26.131
48.577 -26.485
55.161 -9.035
50.397 8.089
25.683 10.767
53.079 6.665
42.478 34.667
30.410 47.033
40.712 25.125
39.570 -0.445
55.370 -9.712
44.010 1.924
14.169 -23.258
28.908 19.238
62.037 17.370
18.547 18.699
50.400 16.039
63.005 27.031
69.752 8.844
44.204 -31.886
19.052 -18.937
47.697 -38.394
53.341 -23.203
58.439 32.117
50.114 -23.109
18.487 -21.128
18.893 -39.231
20.416 -25.384
27.420 -5.524
26.497 -37.108
41.238 -36.740
62.737 -2.479
33.393 -8.357
27.596 -42.770
46.967 -23.551
50.636 -28.225
52.138 2.385
34.605 31.397
38.151 34.281
58.571 13.916
36.932 27.789
40.915 1.518
27.643 32.749
50.720 16.802
35.003 9.845
15.168 0.845
5.273 1.533
14.106 -15.046
4.081 3.458
16.285 -26.950
19.503 12.916
50.650 -0.037
45.774 12.958
46.268 -5.106
56.390 7.963
46.135 34.362
65.152 18.632
50.775 39.298
46.958 15.244
67.541 -4.217
64.569 -5.964
57.791 -1.118
48.928 22.284
26.820 5.986
37.022 -28.035
7.876 0.861
5.254 1.979
48.672 -41.051
43.331 -36.598
21.849 -33.673
64.514 -1.723
19.764 21.821
20.677 2.285
39.421 -27.066
50.210 -36.495
8.541 -29.396
-2.419 -13.625
5.336 -2.855
59.560 -26.771
24.090 -34.853
23.185 -28.420
46.722 -17.710
55.142 -21.217
64.201 -10.918
56.447 -6.241
59.425 18.806
61.827 -16.221
56.038 17.230
67.028 10.178
61.526 -9.722
35.291 26.835
45.048 30.981
40.252 21.427
67.621 23.446
45.003 14.681
37.173 27.807
52.900 24.013
52.051 33.395
65.374 14.874
30.591 -26.228
58.560 -24.139
9.689 -35.063
18.855 -8.261
42.847 -23.055
28.903 -9.690
39.080 20.324
59.023 3.817
40.909 -2.688
62.811 -30.370
64.271 14.029
61.933 16.097
53.916 -6.247
50.495 0.824
59.562 0.760
60.435 12.065
65.026 18.197
69.612 9.616
66.698 -21.311
13.260 -40.437
33.330 -9.965
30.882 -34.104
55.078 -41.164
54.258 -29.891
60.782 -28.132
36.194 -30.301
43.405 -16.595
20.969 -32.156
5.268 2.473
19.132 16.295
45.006 31.500
55.128 38.338
54.409 9.437
34.613 5.804
45.957 28.635
50.743 27.658
29.904 29.116
43.949 10.035
34.783 2.281
34.352 27.834
17.560 13.864
13.689 30.136
30.249 37.396
35.059 31.617
31.943 24.422
48.509 43.828
55.894 29.191
42.015 30.462
40.015 31.688
31.539 -15.881
56.408 -26.049
70.673 -5.774
53.347 -23.940
0.223 -13.975
15.546 -29.586
16.301 -5.946
6.596 -3.059
54.177 -22.550
59.319 -26.583
38.806 -33.143
62.886 -14.643
67.555 17.431
69.911 12.040
63.423 -7.303
37.002 -21.190
46.931 -34.531
55.490 -8.870
63.594 -12.935
64.292 26.550
51.417 -8.882
41.791 -10.351
50.580 8.153
55.277 -27.111
41.602 -33.197
2.893 -28.467
3.564 -4.035
41.986 -33.786
18.079 -29.103
8.239 -22.087
4.860 18.769
15.949 5.957
16.335 -14.284
22.861 -32.202
21.494 -13.008
47.913 3.549
27.096 -4.048
17.208 -33.718
32.065 -30.116
53.787 -19.893
35.407 -39.853
28.302 -32.482
45.383 -19.346
42.495 -36.774
38.345 -21.874
55.848 -33.109
34.923 -34.244
29.107 -27.243
48.125 -41.644
26.742 -41.312
20.397 -31.519
48.377 -37.483
52.105 -27.689
65.175 -22.269
57.920 25.556
55.696 -18.078
38.658 34.636
19.728 12.727
26.005 37.871
57.015 -2.277
60.311 -10.871
41.639 22.454
30.902 4.093
26.162 -2.902
29.939 -38.908
28.075 9.781
53.535 21.309
66.318 15.946
61.045 25.847
37.229 41.436
23.766 29.333
26.981 41.424
68.499 22.818
60.453 0.593
48.696 -32.531
56.780 -18.889
63.917 -15.878
52.104 -27.129
73.313 -10.917
67.429 -6.980
47.725 -17.664
51.286 -37.484
25.077 -31.618
16.979 -15.591
27.112 -30.507
46.603 -35.297
11.166 -37.767
14.422 -30.956
30.552 -3.182
11.683 -6.331
53.122 -18.629
37.628 -10.996
32.592 -18.750
-2.710 -11.687
31.503 -38.147
66.588 -12.206
65.830 6.284
38.531 39.713
16.752 29.456
32.221 -7.686
6.104 -18.241
48.299 -14.257
48.876 -1.362
46.032 8.832
36.721 -6.922
21.264 1.498
68.918 4.542
66.702 -3.756
52.990 15.129
35.825 32.793
33.481 25.731
58.336 -19.352
53.528 -33.382
23.729 -29.648
9.341 -26.637
50.711 -39.494
38.859 -20.332
50.471 -35.274
28.978 -32.244
51.703 -2.139
42.213 -22.002
63.868 -19.844
45.117 -21.747
49.055 -20.113
61.232 -25.627
51.954 -14.215
35.629 31.898
32.914 32.321
31.751 43.002
50.815 20.731
53.395 1.084
49.868 -21.144
58.689 -21.438
18.867 -23.896
24.832 0.203
12.626 30.196
61.255 24.747
25.117 31.657
42.067 21.306
53.381 -13.840
53.228 -25.315
34.669 -29.629
10.838 -21.571
26.200 -35.894
42.395 -28.414
15.240 -33.838
37.039 10.856
61.221 15.116
58.783 -17.217
50.831 8.784
60.216 -13.865
71.620 -9.290
45.286 16.370
40.882 43.723
22.125 35.768
26.194 29.961
49.268 32.164
41.066 35.582
8.610 16.554
35.419 15.136
23.472 24.397
61.510 -22.065
69.472 -11.933
40.021 -31.341
41.762 -9.050
50.946 -11.299
22.427 -19.547
55.550 11.940
39.724 -25.937
47.964 -22.950
44.883 -33.119
17.131 -21.950
25.634 16.346
4.989 2.479
47.608 34.795
9.727 35.209
34.533 45.691
15.843 26.214
37.652 38.729
43.707 33.577
38.474 18.703
41.505 15.528
42.675 26.086
13.097 5.949
60.421 2.660
49.405 -17.980
37.978 10.800
36.551 9.534
15.206 31.624
36.332 32.669
55.378 31.098
59.778 10.300
51.714 14.096
44.593 -10.813
66.755 9.300
55.319 -22.276
26.879 -30.970
33.611 19.286
69.146 20.984
68.782 15.160
69.400 14.357
44.796 -22.595
49.885 -3.100
52.124 -20.609
15.388 -36.881
26.507 -38.849
36.707 -33.297
28.895 -43.756
48.495 -35.758
23.110 -26.643
25.262 -30.987
11.292 -8.818
25.119 -33.484
62.359 -17.364
28.218 -24.999
4.475 -29.749
34.029 -25.179
25.209 -29.351
34.523 -11.274
37.845 4.810
27.147 26.245
63.152 18.660
42.295 30.841
4.220 14.632
17.101 18.918
35.978 29.735
7.555 38.240
42.964 2.124
67.066 -9.427
43.438 -35.903
54.371 -11.254
60.116 9.481
63.346 4.443
40.280 -11.212
50.763 -29.241
23.256 28.185
52.417 16.156
20.201 -8.766
46.155 -25.020
47.741 -37.789
17.500 -25.742
47.578 -31.780
53.605 33.766
70.013 -1.217
71.780 2.220
45.656 30.944
9.565 -23.918
13.843 -13.111
15.517 -12.093
42.861 -26.755
36.470 -37.952
12.547 -30.458
31.053 -30.226
9.596 -3.197
29.608 -0.291
42.220 -19.238
59.837 -28.129
67.748 6.382
65.494 -18.096
39.070 -37.146
39.778 -39.427
45.409 -38.944
1.553 -11.071
25.241 28.705
15.840 4.011
15.782 27.460
60.438 6.703
66.902 -10.837
50.831 -35.609
56.307 -26.836
36.211 -15.984
33.055 -31.366
32.017 -39.804
37.572 -25.198
30.914 -14.706
31.134 -5.215
57.148 25.099
54.869 2.730
62.227 -20.044
37.854 -42.782
43.349 -32.593
60.834 3.509
51.677 20.707
71.674 -7.569
54.033 -19.367
70.061 -0.162
48.156 20.712
51.637 36.187
45.087 42.744
41.350 33.889
63.205 28.689
55.865 -9.142
59.831 13.146
71.925 -11.152
54.266 0.967
39.029 26.241
44.860 30.543
45.056 25.116
53.974 37.733
64.532 -16.511
32.608 -27.252
22.485 -33.591
26.488 -35.202
30.691 -34.631
25.160 -23.948
35.577 -40.552
14.745 0.774
43.218 13.557
39.669 -45.061
67.405 -10.647
29.910 -3.934
73.346 15.604
52.201 -12.660
33.377 12.466
39.585 -4.416
64.736 20.227
44.577 29.650
52.340 -3.731
70.068 -9.325
32.281 32.441
36.911 28.984
66.465 -10.663
74.240 -6.991
52.778 1.340
68.520 6.631
37.620 -32.289
52.142 -25.756
60.709 -7.200
25.115 -36.971
31.366 -29.331
29.061 -28.767
60.017 -18.607
56.393 12.848
27.980 -16.149
58.476 -6.377
54.455 -2.270
35.621 11.645
63.258 8.871
36.459 -14.972
67.106 -12.945
52.319 32.590
66.327 4.150
32.592 30.985
22.523 38.370
7.857 11.394
32.806 -27.286
29.435 -31.499
24.812 -31.359
33.701 -20.493
41.357 -45.028
54.882 -29.005
50.796 -28.428
21.097 -40.005
3.356 -14.057
46.740 -32.275
25.961 -37.358
49.986 -22.465
54.349 -14.867
62.604 -13.203
4.855 -2.820
61.062 -28.010
48.685 -32.132
34.231 -28.303
24.123 -31.447
25.019 -33.226
3.708 18.841
17.562 27.483
3.239 21.442
20.719 22.769
9.622 18.992
2.017 -21.997
28.818 -8.549
5.198 2.568
57.995 -3.038
44.680 29.715
34.079 34.850
38.522 8.118
46.333 -26.601
47.048 -32.399
25.323 -23.519
38.363 -21.773
53.092 -0.041
49.691 30.632
16.368 19.494
50.577 4.941
73.086 3.420
52.733 9.017
30.406 29.551
35.685 29.540
24.957 24.026
21.545 1.822
28.786 33.127
45.676 39.968
42.361 19.534
32.528 35.860
40.256 19.425
42.027 17.169
40.747 10.422
55.038 30.875
27.005 20.050
60.968 15.819
61.865 5.080
39.812 35.646
7.471 37.544
20.210 31.788
8.598 19.715
58.561 -11.018
65.685 -20.354
47.458 -25.971
51.663 33.496
27.333 12.602
63.056 -2.621
29.479 19.704
44.113 28.571
12.982 18.387
49.386 31.981
55.304 35.218
37.921 15.742
16.821 28.218
39.143 14.077
30.061 -24.577
5.460 1.784
25.657 -22.035
24.210 -31.703
52.816 -15.019
35.560 9.283
24.495 36.623
46.681 28.821
50.628 24.272
71.188 15.736
37.895 19.644
40.979 10.276
36.274 2.375
43.714 35.613
41.340 33.444
59.169 23.222
57.716 10.580
55.934 18.346
66.963 5.522
61.243 6.665
46.979 -3.821
29.389 -2.802
55.597 -3.392
32.945 -4.790
23.762 -28.223
67.156 10.053
48.375 30.925
28.024 29.909
31.827 36.693
17.510 45.909
19.733 37.828
45.802 36.324
44.585 28.308
36.184 32.167
57.895 12.643
33.927 27.302
18.834 37.486
21.087 35.911
12.759 16.297
22.982 26.902
18.912 15.930
28.977 -6.232
8.900 -11.647
40.397 -12.819
37.256 -42.613
7.879 -24.489
25.907 -18.352
32.621 -25.226
31.295 -11.893
46.242 31.448
36.814 29.464
44.436 29.754
35.645 34.264
59.158 23.863
52.023 -21.264
42.632 -7.380
46.367 20.515
37.737 10.836
47.806 26.724
45.909 28.600
40.409 25.596
59.150 21.870
61.988 14.354
36.493 32.667
44.542 26.391
16.062 16.085
3.270 4.716
64.790 -4.563
64.957 21.486
31.388 37.503
41.761 31.622
50.472 21.324
27.969 29.894
22.808 1.209
22.328 6.952
19.319 9.994
3.101 -11.453
9.009 -21.333
7.465 -10.390
15.653 -33.932
35.455 -31.904
48.288 -8.441
53.183 29.159
51.011 -34.299
17.814 -17.338
40.207 8.853
50.691 29.447
55.844 16.482
65.327 -0.636
54.098 -5.486
40.287 16.691
62.772 17.652
40.345 44.495
52.551 33.023
59.219 -25.937
42.592 -13.751
21.173 -36.673
29.600 -6.257
36.158 13.189
15.938 17.386
15.774 23.859
22.310 19.523
52.509 27.647
30.851 29.790
9.051 25.193
8.518 34.068
6.080 -2.084
27.829 9.177
41.504 39.006
44.664 24.564
64.583 -14.637
70.806 -17.463
31.285 -33.315
47.445 -38.207
31.342 -38.479
51.749 -35.586
63.305 -13.646
42.156 -37.805
58.243 -28.368
15.019 -33.941
49.758 -13.703
38.628 -2.574
33.338 -17.128
56.329 -3.344
50.444 30.082
53.091 23.887
56.225 -14.669
31.621 -2.865
35.474 -39.129
34.444 -32.603
40.195 -47.558
45.609 -40.440
30.579 4.018
41.625 -1.602
34.471 -44.150
67.876 -1.428
28.559 18.489
42.357 16.059
-4.617 21.068
44.161 28.922
40.456 20.741
43.058 29.785
44.539 2.687
47.593 11.457
40.300 -15.805
51.488 -21.368
15.193 -34.372
7.703 14.020
3.695 3.948
70.349 -23.660
44.022 26.542
29.854 21.643
33.690 23.584
31.791 13.457
31.897 7.539
23.982 17.507
45.814 34.845
33.747 39.150
39.997 35.258
55.853 18.634
38.744 -11.057
53.695 -20.670
52.040 13.073
29.841 47.143
18.463 34.655
39.322 30.390
67.128 7.154
55.623 38.047
26.654 17.266
26.710 32.062
35.230 39.866
61.310 16.982
21.596 28.522
59.698 22.534
51.971 -14.960
37.861 -20.162
21.737 -34.671
13.091 -1.186
50.845 -26.545
53.469 -24.594
46.890 -32.659
59.152 -13.725
55.344 -3.260
42.413 22.324
31.607 35.701
49.249 32.887
39.783 39.912
31.880 -13.117
55.529 -38.698
42.728 -21.181
37.931 -10.148
16.922 -39.877
43.396 -35.729
62.689 -19.151
31.392 -26.812
42.935 1.325
57.051 1.058
54.006 18.823
65.971 18.997
62.485 12.190
18.338 -41.669
42.657 -29.541
70.350 -15.120
60.986 -5.775
66.375 -22.173
59.378 -13.055
48.843 4.784
50.160 -21.932
66.022 11.252
43.107 30.249
49.258 -17.291
55.019 -32.254
51.917 1.896
57.952 15.472
42.045 24.804
3.811 4.084
17.415 -12.547
22.024 -27.832
7.351 -0.134
42.377 11.064
56.841 26.509
36.120 33.479
42.002 -19.933
9.919 -37.249
32.156 -29.280
56.032 -23.883
67.554 -2.688
54.232 -25.525
70.246 -8.021
46.186 17.544
61.316 -4.493
64.346 7.599
35.180 -32.548
43.200 -25.859
29.242 -20.022
57.490 5.784
54.015 -26.136
36.382 -33.455
45.931 -19.334
43.485 -20.774
34.215 -8.913
36.483 -35.520
54.531 -32.464
50.388 -7.216
43.192 18.543
7.030 -10.801
53.473 -23.825
12.898 -10.048
44.547 -37.125
66.089 -12.547
69.659 -14.345
42.100 -33.056
53.304 -44.440
13.223 -11.977
12.928 -17.112
32.783 -1.817
32.997 8.045
32.845 -20.541
40.010 4.852
62.729 14.950
54.606 -6.161
45.925 -22.945
59.328 19.071
64.171 9.172
49.856 -37.964
18.304 -24.907
3.513 -15.164
21.336 -23.685
20.438 -10.076
19.307 -17.749
50.544 -10.635
14.709 -14.873
30.825 -34.820
73.402 -9.451
48.626 14.680
42.846 32.547
41.484 36.938
49.313 36.348
39.208 19.060
56.185 21.831
53.278 11.860
66.186 -11.275
60.066 -14.093
49.612 -26.782
56.932 -14.628
43.368 13.527
68.959 9.359
71.229 -5.098
62.909 16.365
48.093 34.171
21.229 32.309
15.003 15.669
54.580 3.272
51.386 9.511
27.298 15.635
11.414 15.577
12.596 12.437
37.187 4.850
26.363 37.589
36.399 42.499
24.967 23.321
29.912 28.683
3.113 31.026
6.433 34.142
36.686 39.940
18.419 31.950
33.541 14.647
68.083 18.287
19.687 18.219
5.084 2.406
4.927 1.277
13.516 -16.064
16.241 -0.246
11.157 -6.661
4.424 -17.017
31.220 -29.636
53.427 -30.957
28.788 -45.235
11.285 -20.487
36.659 -39.180
52.413 -16.891
39.471 2.793
41.560 2.652
28.229 -40.866
51.887 -4.969
36.983 -23.866
5.485 -26.372
54.331 -6.268
67.170 15.428
66.699 17.495
50.999 -8.011
63.759 -13.968
55.788 11.396
35.685 30.672
62.538 15.771
47.262 24.740
49.052 -0.257
14.434 27.896
8.351 -10.568
30.600 -37.055
50.003 -23.154
28.290 5.293
27.505 -5.605
55.166 -22.951
64.215 -17.779
45.632 -28.985
47.652 -29.695
33.046 9.107
19.734 14.467
37.735 40.692
55.225 25.572
41.080 35.311
43.796 32.244
41.239 21.780
44.480 22.311
59.564 16.213
59.404 -9.191
63.983 -27.393
74.307 -3.401
22.921 18.948
-1.947 15.907
20.588 -29.029
24.537 -8.689
7.392 7.280
22.621 -19.234
5.982 0.147
65.967 1.946
60.851 29.288
5.676 15.828
15.371 35.063
39.796 30.075
56.500 -9.671
47.718 -19.820
60.823 0.890
50.700 -13.302
60.145 4.967
42.690 24.072
51.263 -2.913
49.677 -6.940
31.411 27.967
40.966 3.641
45.453 27.615
35.980 20.670
23.705 36.397
51.014 33.671
33.787 36.064
54.694 4.103
63.533 26.775
65.461 12.231
63.807 -25.616
47.627 -21.653
58.267 -15.057
54.740 3.205
53.527 24.148
51.210 30.807
36.353 29.773
54.704 10.485
26.908 26.405
41.480 28.409
21.449 23.139
16.009 -20.343
28.956 27.013
32.840 41.664
56.623 22.046
53.606 27.090
53.152 26.005
49.261 21.155
18.424 -4.066
61.459 -23.997
63.714 -4.134
61.040 -4.909
46.342 -36.758
41.376 -28.350
57.405 -7.246
25.808 10.186
12.406 15.926
23.397 20.870
52.048 32.447
59.347 26.596
65.579 10.780
52.839 33.227
15.688 19.887
68.728 4.900
56.801 27.526
45.472 27.475
28.178 38.022
24.196 17.711
28.899 15.361
57.720 7.222
44.858 26.690
44.909 28.000
25.196 -12.753
39.608 -18.742
57.555 -10.615
19.016 -20.932
20.353 -17.808
23.908 -25.762
34.630 -28.605
42.659 -25.918
53.977 -24.503
64.274 -14.945
72.199 -3.122
67.770 -0.084
41.132 -25.744
42.300 -11.430
61.964 -5.953
45.581 -23.496
22.856 -10.250
57.109 -37.346
66.115 -13.668
22.412 34.480
27.403 27.880
45.907 29.302
59.450 26.417
45.219 26.175
69.347 -1.102
56.603 -38.574
29.619 -10.465
30.827 -6.135
46.229 19.651
49.889 -19.377
67.935 -4.871
48.783 -7.616
65.369 9.238
58.474 9.412
70.322 13.755
54.037 9.601
65.536 -14.296
58.710 -10.850
23.028 11.900
41.093 28.594
58.758 18.504
54.323 18.264
54.757 32.155
50.291 23.790
20.681 36.186
69.900 17.252
27.675 27.238
51.424 17.636
4.733 -19.393
29.463 -20.959
13.025 -12.729
35.905 27.743
32.316 19.878
16.492 37.057
21.181 4.791
5.811 0.598
69.759 -1.743
46.813 -29.536
12.103 -4.884
30.363 19.980
60.681 -17.655
59.932 -17.596
51.739 -42.605
53.456 26.234
50.275 30.933
19.767 29.422
60.975 19.263
58.728 -14.766
39.943 -28.073
31.645 -18.704
17.754 24.173
22.215 29.715
27.761 30.318
16.792 31.794
27.786 32.287
17.147 17.593
24.457 -34.709
35.653 -33.604
32.738 -39.414
56.265 -35.580
59.346 -9.542
54.666 -15.391
56.597 -7.972
49.717 9.875
68.027 4.982
59.141 13.173
60.457 34.203
46.734 40.978
58.359 -18.982
50.191 -8.550
55.200 25.722
54.760 -3.860
68.570 -5.201
25.392 1.265
32.475 -1.865
23.040 21.947
25.872 -40.028
25.027 2.276
50.380 11.598
53.165 31.591
23.375 40.309
23.018 25.208
27.442 25.203
33.819 34.249
11.328 13.875
19.513 17.892
44.990 37.190
45.495 41.690
68.569 22.303
65.645 -16.285
61.716 8.698
47.464 24.682
52.434 24.690
55.944 18.753
36.468 26.177
52.134 30.980
30.128 17.451
44.865 30.843
67.605 -11.041
48.224 -17.624
30.599 -31.013
45.264 -25.008
53.914 -24.931
18.699 -0.580
14.816 -31.254
57.454 -20.547
67.036 13.185
57.087 2.362
33.260 37.469
48.482 25.593
62.230 6.808
57.905 -22.584
60.327 -24.237
48.344 -29.497
41.840 -23.791
28.404 19.659
23.205 26.706
49.231 24.040
50.042 20.976
53.322 -2.450
37.114 40.530
71.562 13.845
31.977 -9.771
49.981 1.785
56.513 17.340
43.399 -34.801
26.556 -35.674
19.965 -30.169
16.247 -36.058
20.043 -32.558
39.625 -30.150
25.195 -30.338
34.985 -20.526
55.031 -22.690
49.148 -12.905
48.210 -11.912
31.404 -22.922
56.006 -23.271
42.442 7.800
49.044 20.761
34.671 28.105
39.474 33.622
43.807 29.614
63.387 -0.855
60.775 16.857
54.774 24.556
31.769 46.073
8.021 38.103
30.700 33.409
20.944 32.307
43.486 39.410
58.717 24.140
55.211 30.676
34.697 17.799
49.948 23.712
39.309 21.575
44.290 34.423
39.173 24.048
57.558 -10.246
40.882 -2.171
43.294 -14.859
43.019 -32.834
32.328 1.562
41.848 23.657
60.114 7.396
54.136 16.393
50.579 25.836
58.483 7.519
62.498 -13.531
37.366 1.746
52.424 -9.095
41.139 -4.082
55.426 -21.327
63.859 -9.063
45.207 -10.321
55.318 -2.519
53.526 -10.246
31.383 -13.419
50.586 -31.102
64.290 -19.947
71.329 2.708
67.772 8.060
42.039 -33.097
46.178 -34.630
49.849 -27.609
56.241 -11.067
30.343 -30.672
55.920 -14.638
52.331 -24.074
63.921 -18.756
47.010 -21.719
8.173 -36.351
25.723 -27.806
62.494 1.298
47.125 -3.862
40.765 10.849
39.069 -16.702
44.498 -13.498
24.083 -30.076
64.466 -12.685
61.799 -3.719
56.615 -32.622
19.314 -27.761
33.884 -39.390
47.790 -4.017
64.869 -27.611
56.243 6.457
43.220 1.274
49.406 -4.271
62.574 6.163
63.650 -3.377
56.220 23.587
59.171 -2.463
55.903 -13.584
50.505 12.578
61.383 19.527
65.683 -11.707
39.043 -5.068
47.140 0.771
45.188 5.488
50.380 -6.200
48.692 -3.844
48.730 14.532
49.308 -24.038
41.788 -20.092
31.660 -0.593
54.450 22.229
40.035 26.633
69.485 5.544
56.040 -8.521
31.436 -1.530
23.840 -26.006
42.697 11.559
49.369 38.225
53.286 7.109
21.426 0.783
35.216 34.386
25.690 -36.560
19.652 -17.546
31.715 -30.655
46.958 -21.231
42.317 -8.099
53.830 14.850
18.859 13.570
41.454 22.527
5.946 -0.039
16.486 -15.283
24.551 -3.657
9.442 1.003
5.848 -0.527
49.234 34.747
25.432 27.686
17.284 29.370
47.024 24.044
24.890 44.206
25.538 23.410
15.495 30.382
8.886 18.622
20.395 16.219
33.598 -27.911
70.599 6.390
65.051 21.939
66.579 -12.110
51.205 -34.188
47.722 -26.131
32.674 -37.343
61.295 -24.647
67.494 -0.533
67.176 -8.773
66.391 0.037
39.914 -26.647
24.702 -37.828
57.333 4.907
65.905 3.810
32.576 -15.782
38.613 -29.354
34.448 -41.258
62.134 -5.211
59.244 -12.220
40.295 -15.838
33.152 -22.815
19.978 -26.441
8.843 29.736
25.366 39.356
10.189 14.876
34.429 33.669
42.243 30.217
48.441 31.666
28.089 34.606
53.383 23.239
22.603 -15.283
21.389 11.766
4.557 16.463
8.364 26.572
52.129 26.350
14.671 28.025
20.220 29.755
21.996 -0.062
12.064 -25.889
59.615 -22.689
53.229 -20.648
47.157 -8.789
43.850 -20.173
35.309 -31.963
46.079 -30.502
62.760 -21.496
51.309 -35.754
43.085 -42.008
66.329 -20.024
33.271 -12.518
50.949 -7.737
57.766 -32.117
66.921 -9.806
63.236 -6.496
44.162 -26.249
26.891 -32.327
39.847 -22.629
34.573 -23.332
10.642 -22.162
20.852 -30.950
26.260 -20.043
36.707 -35.850
40.169 -26.786
56.155 -43.841
44.989 -31.563
25.164 -21.880
21.343 -34.441
25.623 -33.551
35.220 -12.315
38.577 6.355
23.965 -14.238
22.852 -18.804
38.189 -4.637
19.802 26.830
28.343 35.024
43.557 8.193
54.838 -14.649
48.923 -37.861
40.355 16.859
40.507 -37.852
49.743 -28.842
48.960 -29.491
20.510 -17.172
18.754 -31.791
14.431 -9.658
36.034 17.373
11.000 25.067
13.889 4.549
57.557 6.329
34.239 17.097
5.272 2.555
55.044 1.951
70.218 7.324
63.125 20.821
33.772 32.069
28.394 31.175
16.559 28.476
41.911 36.570
26.944 1.618
50.834 26.075
40.722 24.499
45.858 32.341
26.201 15.928
30.841 -12.651
14.759 0.854
16.481 10.522
71.775 -9.506
66.318 1.350
13.373 -0.057
17.677 0.388
29.846 38.495
17.374 27.323
67.982 4.797
24.681 41.521
13.280 27.470
18.790 37.787
54.199 28.968
16.920 25.817
44.479 -14.619
54.950 -6.944
38.969 -12.615
40.086 -25.471
67.960 13.515
43.403 -3.838
32.027 -13.308
53.137 -2.016
16.077 -0.198
24.565 8.172
43.418 23.355
31.909 31.787
46.964 -20.839
56.872 -19.946
13.092 -17.868
17.996 -5.391
8.905 -39.188
19.453 -31.572
10.432 -19.750
13.277 -29.937
50.258 0.203
47.660 -33.712
65.421 -29.357
21.091 -40.911
61.214 -19.012
33.246 -26.031
51.037 28.877
70.608 14.044
62.673 10.567
67.727 15.926
42.526 36.607
16.212 21.074
21.423 5.883
5.444 -0.107
57.949 34.070
33.413 30.994
31.184 -4.806
47.703 16.550
56.652 -1.775
66.534 -20.167
27.533 -33.299
45.875 -32.709
13.215 -46.060
49.395 -27.983
49.825 -22.395
50.706 -33.937
35.938 -15.462
29.216 -9.586
22.444 27.834
35.231 27.595
40.711 20.332
67.308 -3.307
41.803 22.502
65.670 20.414
31.246 17.225
34.488 29.947
60.903 19.549
15.908 31.314
41.223 14.425
9.977 31.410
17.119 29.314
46.177 30.230
19.962 29.955
15.383 -24.287
29.995 -26.822
18.606 -34.600
38.961 -19.867
29.328 -18.550
39.899 -11.707
58.536 1.295
51.750 25.565
43.545 23.599
21.450 9.123
35.802 17.539
38.388 10.810
59.719 -1.605
47.918 -29.654
51.590 -5.375
53.967 21.503
61.837 18.892
27.340 22.432
66.419 17.678
62.325 11.112
24.475 34.632
31.020 15.157
45.135 27.626
11.698 34.465
2.537 27.700
6.471 16.299
24.798 30.975
21.906 35.592
44.885 31.510
11.708 24.236
19.755 25.968
17.572 42.520
32.916 42.115
59.527 3.362
45.399 -26.134
51.574 9.986
21.991 23.144
20.251 23.885
48.589 21.651
32.339 -33.678
60.042 -26.538
17.268 -32.387
59.762 -27.278
60.104 -22.813
47.483 12.849
25.263 34.928
36.147 29.773
21.693 -24.469
8.177 -13.572
17.114 -24.224
29.756 -8.188
28.604 0.927
45.603 23.754
37.270 33.862
43.092 29.950
57.319 21.973
39.546 39.451
36.728 36.744
51.975 37.331
54.094 18.102
40.554 31.919
24.742 39.425
21.421 38.377
64.533 8.411
28.540 17.201
46.826 28.275
64.926 17.160
51.606 19.454
25.970 31.357
46.413 -18.437
48.848 -30.140
17.779 -7.101
18.306 8.475
34.583 -10.036
21.211 -7.564
48.671 4.110
53.058 2.572
68.127 12.468
70.725 8.636
66.164 3.404
64.111 15.142
74.083 -6.009
58.162 6.786
65.641 10.437
6.601 -19.911
19.638 -18.652
64.565 -11.308
26.637 -35.363
29.647 -14.749
52.639 -21.954
32.990 -22.304
13.747 -17.325
1.503 -17.477
8.536 -12.931
19.111 -3.999
8.272 7.682
16.063 -2.684
41.973 -38.316
58.404 -31.468
20.042 -34.593
3.129 -22.438
5.406 2.400
15.583 7.786
30.371 -9.575
47.327 8.402
49.096 29.808
64.323 12.329
29.475 -39.757
10.249 -25.285
10.875 26.419
44.481 16.756
42.065 19.710
35.880 39.081
48.096 30.983
37.304 33.837
65.691 -4.547
73.606 6.418
52.271 42.713
49.555 40.163
16.882 7.423
51.158 17.598
38.838 17.574
46.474 1.990
34.752 34.199
71.090 6.706
65.995 18.499
45.971 9.658
53.677 -21.049
63.366 -17.080
35.850 -36.291
52.127 -24.351
32.211 -29.832
48.049 -35.176
27.187 -45.919
47.581 -20.856
45.974 -11.430
47.329 -28.656
59.374 -11.719
54.720 -3.597
50.880 -28.545
33.856 -24.612
53.291 -2.802
29.193 -30.880
66.943 1.427
47.091 22.662
46.093 28.670
31.408 38.961
51.732 15.156
41.356 13.414
46.789 13.436
37.621 -23.501
46.166 -22.872
42.006 -34.798
57.471 -2.708
57.132 27.928
33.858 15.529
27.854 -3.027
36.060 25.258
33.213 -33.743
48.955 -31.848
39.513 7.554
58.265 -2.172
69.548 1.276
58.854 9.638
41.959 12.747
67.437 20.661
33.012 29.639
30.464 32.677
19.330 41.073
1.900 21.721
18.591 31.973
21.224 43.952
62.832 14.567
68.193 -22.518
35.521 -40.259
30.091 -31.420
66.486 -13.098
44.138 -27.413
31.752 -31.042
22.128 -25.350
61.310 25.781
54.241 19.521
51.585 -8.176
70.865 3.064
62.228 24.205
34.381 37.517
14.142 27.132
16.927 25.931
40.077 35.811
38.946 31.441
62.974 -21.993
36.363 -27.017
35.102 -27.858
55.524 -23.849
52.439 -22.874
55.494 -30.156
37.464 -20.475
32.195 0.024
52.109 -8.076
57.605 -3.415
35.520 -30.752
61.626 -11.379
44.716 17.397
57.750 23.478
58.708 -9.788
61.832 -8.485
50.388 -0.932
65.456 -23.500
67.311 8.416
30.899 -17.665
47.767 9.627
39.035 19.425
9.765 -8.945
4.578 14.376
16.509 25.190
26.195 -8.057
19.858 24.694
35.006 34.010
34.639 -13.214
31.881 39.725
27.978 34.592
43.532 47.549
35.108 26.867
65.092 -1.534
38.278 -26.966
37.515 -41.427
45.795 -28.592
54.361 -24.986
42.397 -8.561
20.266 -36.515
26.184 -16.829
17.647 -28.519
13.669 1.908
10.995 -6.830
9.694 -2.748
38.092 11.285
9.590 -9.670
4.037 3.827
