# Supplementary material for: Myosin V executes steps of variable length via structurally constrained diffusion
Source: eLife. 2020 Jan 15;9:e51569. doi: 10.7554/eLife.51569 (PMC7054003; doi:10.7554/eLife.51569)
Supplement: Source data 1. [file elife-51569-data1.zip › myosin_elife_source_data/Figure 3/BD_diffusion_contours/cont_rz_0kbT.txt]

-40.	0.	0
-39.5	0.	0
-39.	0.	0
-38.5	0.	0
-38.	0.	0
-37.5	0.	0
-37.	0.	0
-36.5	0.	0
-36.	0.	0
-35.5	0.	0
-35.	0.	0
-34.5	0.	0
-34.	0.	0
-33.5	0.	0
-33.	0.	0
-32.5	0.	0
-32.	0.	0
-31.5	0.	0
-31.	0.	0
-30.5	0.	0
-30.	0.	0
-29.5	0.	0
-29.	0.	0
-28.5	0.	0
-28.	0.	0
-27.5	0.	0
-27.	0.	0
-26.5	0.	0
-26.	0.	0
-25.5	0.	0
-25.	0.	0
-24.5	0.	0
-24.	0.	0
-23.5	0.	0
-23.	0.	0
-22.5	0.	0
-22.	0.	0
-21.5	0.	0
-21.	0.	0
-20.5	0.	0
-20.	0.	0
-19.5	0.	0
-19.	0.	0
-18.5	0.	0
-18.	0.	0
-17.5	0.	0
-17.	0.	0
-16.5	0.	0
-16.	0.	0
-15.5	0.	0
-15.	0.	0
-14.5	0.	0
-14.	0.	0
-13.5	0.	0
-13.	0.	0
-12.5	0.	0
-12.	0.	0
-11.5	0.	0
-11.	0.	0
-10.5	0.	0
-10.	0.	0
-9.5	0.	0
-9.	0.	0
-8.5	0.	0
-8.	0.	0
-7.5	0.	0
-7.	0.	0
-6.5	0.	0
-6.	0.	0
-5.5	0.	0
-5.	0.	0
-4.5	0.	0
-4.	0.	0
-3.5	0.	0
-3.	0.	0
-2.5	0.	0
-2.	0.	0
-1.5	0.	0
-1.	0.	0
-0.5	0.	0
0.	0.	0
0.5	0.	0
1.	0.	0
1.5	0.	0
2.	0.	0
2.5	0.	0
3.	0.	0
3.5	0.	0
4.	0.	0
4.5	0.	0
5.	0.	0
5.5	0.	0
6.	0.	0
6.5	0.	0
7.	0.	0
7.5	0.	0
8.	0.	0
8.5	0.	0
9.	0.	0
9.5	0.	0
10.	0.	0
10.5	0.	0
11.	0.	0
11.5	0.	0
12.	0.	0
12.5	0.	0
13.	0.	0
13.5	0.	0
14.	0.	0
14.5	0.	0
15.	0.	0
15.5	0.	0
16.	0.	0
16.5	0.	0
17.	0.	0
17.5	0.	0
18.	0.	0
18.5	0.	0
19.	0.	0
19.5	0.	0
20.	0.	0
20.5	0.	0
21.	0.	0
21.5	0.	0
22.	0.	0
22.5	0.	0
23.	0.	0
23.5	0.	0
24.	0.	0
24.5	0.	0
25.	0.	0
25.5	0.	0
26.	0.	0
26.5	0.	0
27.	0.	0
27.5	0.	0
28.	0.	0
28.5	0.	0
29.	0.	0
29.5	0.	0
30.	0.	0
30.5	0.	0
31.	0.	0
31.5	0.	0
32.	0.	0
32.5	0.	0
33.	0.	0
33.5	0.	0
34.	0.	0
34.5	0.	0
35.	0.	0
35.5	0.	0
36.	0.	0
36.5	0.	0
37.	0.	0
37.5	0.	0
38.	0.	0
38.5	0.	0
39.	0.	0
39.5	0.	0
40.	0.	0
40.5	0.	0
41.	0.	0
41.5	0.	0
42.	0.	0
42.5	0.	0
43.	0.	0
43.5	0.	0
44.	0.	0
44.5	0.	0
45.	0.	0
45.5	0.	0
46.	0.	0
46.5	0.	0
47.	0.	0
47.5	0.	0
48.	0.	0
48.5	0.	0
49.	0.	0
49.5	0.	0
50.	0.	0
50.5	0.	0
51.	0.	0
51.5	0.	0
52.	0.	0
52.5	0.	0
53.	0.	0
53.5	0.	0
54.	0.	0
54.5	0.	0
55.	0.	0
55.5	0.	0
56.	0.	0
56.5	0.	0
57.	0.	0
57.5	0.	0
58.	0.	0
58.5	0.	0
59.	0.	0
59.5	0.	0
60.	0.	0
60.5	0.	0
61.	0.	0
61.5	0.	0
62.	0.	0
62.5	0.	0
63.	0.	0
63.5	0.	0
64.	0.	0
64.5	0.	0
65.	0.	0
65.5	0.	0
66.	0.	0
66.5	0.	0
67.	0.	0
67.5	0.	0
68.	0.	0
68.5	0.	0
69.	0.	0
69.5	0.	0
70.	0.	0
-40.	0.5	8.73477050001038e-13
-39.5	0.5	1.1572776555918116e-12
-39.	0.5	3.3380439003493118e-12
-38.5	0.5	6.6493552206134866e-12
-38.	0.5	9.96066654087766e-12
-37.5	0.5	1.3271977861141835e-11
-37.	0.5	2.0783058738001255e-11
-36.5	0.5	4.800316989361308e-11
-36.	0.5	7.522328104922489e-11
-35.5	0.5	1.024433922048367e-10
-35.	0.5	1.296635033604485e-10
-34.5	0.5	2.443515302621443e-10
-34.	0.5	3.922603621147405e-10
-33.5	0.5	5.401691939673365e-10
-33.	0.5	6.880780258199326e-10
-32.5	0.5	9.386158169738317e-10
-32.	0.5	1.46132686923679e-9
-31.5	0.5	1.984037921499748e-9
-31.	0.5	2.506748973762706e-9
-30.5	0.5	3.0294600260256643e-9
-30.	0.5	4.077936784277014e-9
-29.5	0.5	5.23956321093541e-9
-29.	0.5	6.401189637593805e-9
-28.5	0.5	7.562816064252204e-9
-28.	0.5	8.845989197957251e-9
-27.5	0.5	1.0334366922614965e-8
-27.	0.5	1.1822744647272681e-8
-26.5	0.5	1.3311122371930392e-8
-26.	0.5	1.4799500096588113e-8
-25.5	0.5	1.5604260762193014e-8
-25.	0.5	1.6350437463779336e-8
-24.5	0.5	1.7096614165365654e-8
-24.	0.5	1.7842790866951975e-8
-23.5	0.5	1.7938897367283405e-8
-23.	0.5	1.73023846944202e-8
-22.5	0.5	1.6665872021557002e-8
-22.	0.5	1.6029359348693798e-8
-21.5	0.5	1.538016610558545e-8
-21.	0.5	1.4084271602527638e-8
-20.5	0.5	1.2788377099469831e-8
-20.	0.5	1.1492482596412024e-8
-19.5	0.5	1.0196588093354222e-8
-19.	0.5	9.113114796343078e-9
-18.5	0.5	8.190995405228535e-9
-18.	0.5	7.2688760141139915e-9
-17.5	0.5	6.346756622999445e-9
-17.	0.5	5.485470711589919e-9
-16.5	0.5	5.0815472795712495e-9
-16.	0.5	4.677623847552579e-9
-15.5	0.5	4.273700415533909e-9
-15.	0.5	3.869776983515239e-9
-14.5	0.5	3.5737361379011895e-9
-14.	0.5	3.3316827320150655e-9
-13.5	0.5	3.0896293261289407e-9
-13.	0.5	2.8475759202428166e-9
-12.5	0.5	2.6181761345247095e-9
-12.	0.5	2.4348242933144064e-9
-11.5	0.5	2.2514724521041037e-9
-11.	0.5	2.0681206108938014e-9
-10.5	0.5	1.8847687696834988e-9
-10.	0.5	1.8373197208886166e-9
-9.5	0.5	1.8317021463457088e-9
-9.	0.5	1.8260845718028028e-9
-8.5	0.5	1.820466997259895e-9
-8.	0.5	1.8640724920916493e-9
-7.5	0.5	2.015355084569509e-9
-7.	0.5	2.1666376770473688e-9
-6.5	0.5	2.3179202695252285e-9
-6.	0.5	2.4692028620030886e-9
-5.5	0.5	2.568351961931703e-9
-5.	0.5	2.6592112290786323e-9
-4.5	0.5	2.7500704962255608e-9
-4.	0.5	2.84092976337249e-9
-3.5	0.5	2.845724143337745e-9
-3.	0.5	2.727630219097803e-9
-2.5	0.5	2.6095362948578616e-9
-2.	0.5	2.4914423706179203e-9
-1.5	0.5	2.3733484463779798e-9
-1.	0.5	2.147763107421561e-9
-0.5	0.5	1.917811730195498e-9
0.	0.5	1.6878603529694342e-9
0.5	0.5	1.4579089757433707e-9
1.	0.5	1.271416736429626e-9
1.5	0.5	1.126671050270792e-9
2.	0.5	9.819253641119576e-10
2.5	0.5	8.371796779531236e-10
3.	0.5	7.083490553195076e-10
3.5	0.5	8.327499665751616e-10
4.	0.5	9.571508778308158e-10
4.5	0.5	1.0815517890864696e-9
5.	0.5	1.2059527003421238e-9
5.5	0.5	1.7717640164014176e-9
6.	0.5	2.6219140936174274e-9
6.5	0.5	3.4720641708334373e-9
7.	0.5	4.322214248049449e-9
7.5	0.5	5.524449848912254e-9
8.	0.5	8.612972427092137e-9
8.5	0.5	1.1701495005272021e-8
9.	0.5	1.4790017583451905e-8
9.5	0.5	1.787854016163179e-8
10.	0.5	2.541023096786501e-8
10.5	0.5	3.4788832373946915e-8
11.	0.5	4.416743378002881e-8
11.5	0.5	5.354603518611072e-8
12.	0.5	6.679826462643955e-8
12.5	0.5	9.134026625426858e-8
13.	0.5	1.1588226788209759e-7
13.5	0.5	1.404242695099266e-7
14.	0.5	1.6496627113775562e-7
14.5	0.5	2.154047517273288e-7
15.	0.5	2.7213464811211404e-7
15.5	0.5	3.288645444968993e-7
16.	0.5	3.855944408816845e-7
16.5	0.5	4.67086928328669e-7
17.	0.5	5.938422602697295e-7
17.5	0.5	7.205975922107901e-7
18.	0.5	8.473529241518506e-7
18.5	0.5	9.74108256092911e-7
19.	0.5	1.2443646835534623e-6
19.5	0.5	1.5300879471357002e-6
20.	0.5	1.8158112107179384e-6
20.5	0.5	2.1015344743001762e-6
21.	0.5	2.5317115657901574e-6
21.5	0.5	3.137173936775832e-6
22.	0.5	3.7426363077615064e-6
22.5	0.5	4.348098678747181e-6
23.	0.5	4.954005886069179e-6
23.5	0.5	6.0717045900803315e-6
24.	0.5	7.189403294091485e-6
24.5	0.5	8.307101998102637e-6
25.	0.5	9.42480070211379e-6
25.5	0.5	0.000010896618016041177
26.	0.5	0.000012658226934389339
26.5	0.5	0.0000144198358527375
27.	0.5	0.000016181444771085663
27.5	0.5	0.00001802241795233594
28.	0.5	0.000020585425739350912
28.5	0.5	0.000023148433526365884
29.	0.5	0.000025711441313380857
29.5	0.5	0.00002827444910039583
30.	0.5	0.00003159816222615241
30.5	0.5	0.0000353348914562907
31.	0.5	0.000039071620686428984
31.5	0.5	0.000042808349916567266
32.	0.5	0.00004674207220576838
32.5	0.5	0.00005147777278572656
33.	0.5	0.00005621347336568473
33.5	0.5	0.0000609491739456429
34.	0.5	0.00006568487452560108
34.5	0.5	0.00006986334488038783
35.	0.5	0.00007385236608272152
35.5	0.5	0.00007784138728505522
36.	0.5	0.00008183040848738893
36.5	0.5	0.00008500816875603246
37.	0.5	0.00008625050149873683
37.5	0.5	0.0000874928342414412
38.	0.5	0.00008873516698414557
38.5	0.5	0.00008997749972684994
39.	0.5	0.00008857591377433606
39.5	0.5	0.00008668727931727656
40.	0.5	0.00008479864486021707
40.5	0.5	0.00008291001040315757
41.	0.5	0.00008017138585340313
41.5	0.5	0.000076122803306874
42.	0.5	0.00007207422076034485
42.5	0.5	0.00006802563821381571
43.	0.5	0.00006397705566728656
43.5	0.5	0.00005940294467765973
44.	0.5	0.00005479683453691605
44.5	0.5	0.00005019072439617235
45.	0.5	0.00004558461425542867
45.5	0.5	0.00004139886212244978
46.	0.5	0.000037647681836169015
46.5	0.5	0.00003389650154988826
47.	0.5	0.000030145321263607504
47.5	0.5	0.000026444620549559654
48.	0.5	0.00002393162537897526
48.5	0.5	0.000021418630208390868
49.	0.5	0.000018905635037806475
49.5	0.5	0.000016392639867222082
50.	0.5	0.000014439403265601666
50.5	0.5	0.0000128753912937589
51.	0.5	0.000011311379321916134
51.5	0.5	9.747367350073368e-6
52.	0.5	8.272341997411939e-6
52.5	0.5	7.348831436848584e-6
53.	0.5	6.425320876285228e-6
53.5	0.5	5.501810315721872e-6
54.	0.5	4.578299755158516e-6
54.5	0.5	3.946468268629452e-6
55.	0.5	3.4469008442080953e-6
55.5	0.5	2.947333419786738e-6
56.	0.5	2.4477659953653813e-6
56.5	0.5	2.0096937170724548e-6
57.	0.5	1.769493889621177e-6
57.5	0.5	1.5292940621699e-6
58.	0.5	1.2890942347186222e-6
58.5	0.5	1.0488944072673447e-6
59.	0.5	9.146935322692121e-7
59.5	0.5	8.093218278927276e-7
60.	0.5	7.03950123516243e-7
60.5	0.5	5.985784191397585e-7
61.	0.5	5.105779445920589e-7
61.5	0.5	4.570204081452456e-7
62.	0.5	4.0346287169843227e-7
62.5	0.5	3.4990533525161887e-7
63.	0.5	2.963477988048055e-7
63.5	0.5	2.5951544791365594e-7
64.	0.5	2.2487048562178474e-7
64.5	0.5	1.9022552332991363e-7
65.	0.5	1.555805610380425e-7
65.5	0.5	1.2733089219294613e-7
66.	0.5	1.0744121309723639e-7
66.5	0.5	8.755153400152664e-8
67.	0.5	6.76618549058169e-8
67.5	0.5	4.7772175810107153e-8
68.	0.5	3.951976426129757e-8
68.5	0.5	3.147456184882622e-8
69.	0.5	2.3429359436354862e-8
69.5	0.5	1.538415702388351e-8
70.	0.5	1.0462152036233745e-8
-40.	1.	1.4455945672689575e-12
-39.5	1.	1.9152686096985975e-12
-39.	1.	5.524092130245422e-12
-38.5	1.	1.1003771880599164e-11
-38.	1.	1.6483451630952904e-11
-37.5	1.	2.1963131381306648e-11
-37.	1.	3.439233220748595e-11
-36.5	1.	7.943482751578307e-11
-36.	1.	1.244773228240802e-10
-35.5	1.	1.6951981813237732e-10
-35.	1.	2.1456231344067444e-10
-34.5	1.	4.043361970190608e-10
-34.	1.	6.490798735664641e-10
-33.5	1.	8.938235501138672e-10
-33.	1.	1.1385672266612703e-9
-32.5	1.	1.553126355539947e-9
-32.	1.	2.4180381505897776e-9
-31.5	1.	3.2829499456396085e-9
-31.	1.	4.147861740689439e-9
-30.5	1.	5.01277353573927e-9
-30.	1.	6.747674937172624e-9
-29.5	1.	8.669806190912179e-9
-29.	1.	1.0591937444651732e-8
-28.5	1.	1.2514068698391288e-8
-28.	1.	1.463749387812173e-8
-27.5	1.	1.7100759097519904e-8
-27.	1.	1.9564024316918075e-8
-26.5	1.	2.202728953631624e-8
-26.	1.	2.449055475571442e-8
-25.5	1.	2.5824974631878558e-8
-25.	1.	2.7062655794321605e-8
-24.5	1.	2.8300336956764653e-8
-24.	1.	2.9538018119207697e-8
-23.5	1.	2.970360589426562e-8
-23.	1.	2.866096082072146e-8
-22.5	1.	2.76183157471773e-8
-22.	1.	2.6575670673633147e-8
-21.5	1.	2.551228263916285e-8
-21.	1.	2.339101639364403e-8
-20.5	1.	2.1269750148125215e-8
-20.	1.	1.9148483902606397e-8
-19.5	1.	1.702721765708758e-8
-19.	1.	1.526077723504259e-8
-18.5	1.	1.3763860433524927e-8
-18.	1.	1.2266943632007263e-8
-17.5	1.	1.0770026830489598e-8
-17.	1.	9.372027359129029e-9
-16.5	1.	8.717715008655622e-9
-16.	1.	8.063402658182217e-9
-15.5	1.	7.409090307708809e-9
-15.	1.	6.754777957235403e-9
-14.5	1.	6.261808965493922e-9
-14.	1.	5.8495806673651405e-9
-13.5	1.	5.437352369236358e-9
-13.	1.	5.025124071107577e-9
-12.5	1.	4.632232160191989e-9
-12.	1.	4.309707533385741e-9
-11.5	1.	3.987182906579492e-9
-11.	1.	3.664658279773245e-9
-10.5	1.	3.3421336529669966e-9
-10.	1.	3.2586017712357976e-9
-9.5	1.	3.2486329023340633e-9
-9.	1.	3.2386640334323306e-9
-8.5	1.	3.228695164530597e-9
-8.	1.	3.305969024541699e-9
-7.5	1.	3.5740892490604128e-9
-7.	1.	3.842209473579128e-9
-6.5	1.	4.110329698097841e-9
-6.	1.	4.3784499226165555e-9
-5.5	1.	4.554206769074227e-9
-5.	1.	4.715276762189885e-9
-4.5	1.	4.876346755305542e-9
-4.	1.	5.0374167484212004e-9
-3.5	1.	5.0458992236026205e-9
-3.	1.	4.836508627246321e-9
-2.5	1.	4.627118030890023e-9
-2.	1.	4.4177274345337245e-9
-1.5	1.	4.208336838177426e-9
-1.	1.	3.8082071031006815e-9
-0.5	1.	3.400330010885051e-9
0.	1.	2.9924529186694197e-9
0.5	1.	2.5845758264537895e-9
1.	1.	2.2523090053209015e-9
1.5	1.	1.992672897829441e-9
2.	1.	1.7330367903379802e-9
2.5	1.	1.4734006828465198e-9
3.	1.	1.2407221470329624e-9
3.5	1.	1.4369773201617798e-9
4.	1.	1.6332324932905976e-9
4.5	1.	1.8294876664194147e-9
5.	1.	2.0257428395482323e-9
5.5	1.	2.936771545744908e-9
6.	1.	4.308228503492505e-9
6.5	1.	5.6796854612401025e-9
7.	1.	7.0511424189877e-9
7.5	1.	8.971991280957726e-9
8.	1.	1.383618976901976e-8
8.5	1.	1.8700388257081792e-8
9.	1.	2.3564586745143824e-8
9.5	1.	2.8428785233205856e-8
10.	1.	4.0020305178190604e-8
10.5	1.	5.440819939253848e-8
11.	1.	6.879609360688634e-8
11.5	1.	8.318398782123422e-8
12.	1.	1.0324084864201903e-7
12.5	1.	1.3982003451812164e-7
13.	1.	1.7639922039422427e-7
13.5	1.	2.1297840627032684e-7
14.	1.	2.4955759214642946e-7
14.5	1.	3.219588908162473e-7
15.	1.	4.030629867497851e-7
15.5	1.	4.841670826833228e-7
16.	1.	5.652711786168606e-7
16.5	1.	6.77978606509243e-7
17.	1.	8.484528769890909e-7
17.5	1.	1.0189271474689388e-6
18.	1.	1.189401417948787e-6
18.5	1.	1.3598756884286349e-6
19.	1.	1.701339903362905e-6
19.5	1.	2.061233757734831e-6
20.	1.	2.4211276121067573e-6
20.5	1.	2.7810214664786836e-6
21.	1.	3.3037951123158553e-6
21.5	1.	4.024212740210878e-6
22.	1.	4.7446303681059e-6
22.5	1.	5.465047996000923e-6
23.	1.	6.185938353689691e-6
23.5	1.	7.450712088060755e-6
24.	1.	8.715485822431818e-6
24.5	1.	9.98025955680288e-6
25.	1.	0.000011245033291173944
25.5	1.	0.000012854126517088748
26.	1.	0.000014744992276538034
26.5	1.	0.00001663585803598732
27.	1.	0.000018526723795436606
27.5	1.	0.000020485185855173534
28.	1.	0.000023058620778572486
28.5	1.	0.000025632055701971438
29.	1.	0.000028205490625370387
29.5	1.	0.000030778925548769336
30.	1.	0.00003399245310949338
30.5	1.	0.00003755351151303859
31.	1.	0.00004111456991658379
31.5	1.	0.00004467562832012898
32.	1.	0.00004842823767187703
32.5	1.	0.000052960669941059
33.	1.	0.000057493102210240976
33.5	1.	0.00006202553447942295
34.	1.	0.00006655796674860492
34.5	1.	0.00007078314334957696
35.	1.	0.00007490385805437158
35.5	1.	0.00007902457275916623
36.	1.	0.00008314528746396087
36.5	1.	0.00008658967894334063
37.	1.	0.00008842056417270811
37.5	1.	0.0000902514494020756
38.	1.	0.00009208233463144308
38.5	1.	0.00009391321986081057
39.	1.	0.00009315500748383771
39.5	1.	0.00009191984544893047
40.	1.	0.00009068468341402324
40.5	1.	0.00008944952137911599
41.	1.	0.00008721474905305535
41.5	1.	0.00008343943230676149
42.	1.	0.00007966411556046762
42.5	1.	0.00007588879881417377
43.	1.	0.0000721134820678799
43.5	1.	0.00006743853039478523
44.	1.	0.00006270880042310217
44.5	1.	0.000057979070451419094
45.	1.	0.000053249340479736024
45.5	1.	0.00004884541915940282
46.	1.	0.0000447783232704209
46.5	1.	0.000040711227381438985
47.	1.	0.00003664413149245706
47.5	1.	0.000032624749814072714
48.	1.	0.000029728009036194597
48.5	1.	0.00002683126825831648
49.	1.	0.00002393452748043836
49.5	1.	0.000021037786702560242
50.	1.	0.00001870973180170291
50.5	1.	0.00001677710907860191
51.	1.	0.000014844486355500909
51.5	1.	0.000012911863632399909
52.	1.	0.000011080546796246298
52.5	1.	9.877096213380106e-6
53.	1.	8.673645630513915e-6
53.5	1.	7.470195047647724e-6
54.	1.	6.266744464781534e-6
54.5	1.	5.4279950371159445e-6
55.	1.	4.754622081526423e-6
55.5	1.	4.081249125936899e-6
56.	1.	3.407876170347377e-6
56.5	1.	2.815374294721356e-6
57.	1.	2.4830906607297125e-6
57.5	1.	2.150807026738069e-6
58.	1.	1.818523392746425e-6
58.5	1.	1.4862397587547812e-6
59.	1.	1.297580897790186e-6
59.5	1.	1.1479845274565484e-6
60.	1.	9.983881571229106e-7
60.5	1.	8.487917867892728e-7
61.	1.	7.235695985486904e-7
61.5	1.	6.466755052884474e-7
62.	1.	5.697814120282043e-7
62.5	1.	4.928873187679613e-7
63.	1.	4.159932255077182e-7
63.5	1.	3.6373942401902926e-7
64.	1.	3.1470818129506124e-7
64.5	1.	2.656769385710932e-7
65.	1.	2.1664569584712522e-7
65.5	1.	1.7684814050360982e-7
66.	1.	1.4912095104589337e-7
66.5	1.	1.2139376158817694e-7
67.	1.	9.366657213046051e-8
67.5	1.	6.593938267274406e-8
68.	1.	5.453065754576897e-8
68.5	1.	4.341249331607597e-8
69.	1.	3.2294329086382955e-8
69.5	1.	2.1176164856689947e-8
70.	1.	1.4381685755340838e-8
-40.	1.5	2.017712084536877e-12
-39.5	1.5	2.6732595638053835e-12
-39.	1.5	7.710140360141533e-12
-38.5	1.5	1.5358188540584842e-11
-38.	1.5	2.3006236721028148e-11
-37.5	1.5	3.065428490147146e-11
-37.	1.5	4.8001605676970654e-11
-36.5	1.5	1.1086648513795308e-10
-36.	1.5	1.7373136459893552e-10
-35.5	1.5	2.36596244059918e-10
-35.	1.5	2.9946112352090037e-10
-34.5	1.5	5.643208637759772e-10
-34.	1.5	9.058993850181875e-10
-33.5	1.5	1.2474779062603978e-9
-33.	1.5	1.5890564275026083e-9
-32.5	1.5	2.1676368941060623e-9
-32.	1.5	3.3747494319427655e-9
-31.5	1.5	4.581861969779469e-9
-31.	1.5	5.788974507616173e-9
-30.5	1.5	6.996087045452877e-9
-30.	1.5	9.417413090068235e-9
-29.5	1.5	1.2100049170888948e-8
-29.	1.5	1.4782685251709659e-8
-28.5	1.5	1.7465321332530373e-8
-28.	1.5	2.0428998558286208e-8
-27.5	1.5	2.3867151272424837e-8
-27.	1.5	2.7305303986563463e-8
-26.5	1.5	3.074345670070209e-8
-26.	1.5	3.4181609414840724e-8
-25.5	1.5	3.6045688501564105e-8
-25.	1.5	3.777487412486388e-8
-24.5	1.5	3.9504059748163645e-8
-24.	1.5	4.123324537146342e-8
-23.5	1.5	4.146831442124784e-8
-23.	1.5	4.001953694702272e-8
-22.5	1.5	3.85707594727976e-8
-22.	1.5	3.712198199857249e-8
-21.5	1.5	3.564439917274025e-8
-21.	1.5	3.2697761184760424e-8
-20.5	1.5	2.9751123196780596e-8
-20.	1.5	2.6804485208800767e-8
-19.5	1.5	2.3857847220820942e-8
-19.	1.5	2.14084396737421e-8
-18.5	1.5	1.933672546182132e-8
-18.	1.5	1.7265011249900534e-8
-17.5	1.5	1.519329703797975e-8
-17.	1.5	1.3258584006668137e-8
-16.5	1.5	1.2353882737739995e-8
-16.	1.5	1.1449181468811852e-8
-15.5	1.5	1.054448019988371e-8
-15.	1.5	9.639778930955566e-9
-14.5	1.5	8.949881793086656e-9
-14.	1.5	8.367478602715216e-9
-13.5	1.5	7.785075412343777e-9
-13.	1.5	7.202672221972337e-9
-12.5	1.5	6.646288185859269e-9
-12.	1.5	6.184590773457075e-9
-11.5	1.5	5.722893361054882e-9
-11.	1.5	5.2611959486526886e-9
-10.5	1.5	4.7994985362504944e-9
-10.	1.5	4.679883821582978e-9
-9.5	1.5	4.665563658322418e-9
-9.	1.5	4.651243495061859e-9
-8.5	1.5	4.636923331801299e-9
-8.	1.5	4.747865556991749e-9
-7.5	1.5	5.1328234135513165e-9
-7.	1.5	5.517781270110886e-9
-6.5	1.5	5.902739126670454e-9
-6.	1.5	6.287696983230023e-9
-5.5	1.5	6.540061576216751e-9
-5.	1.5	6.7713422953011375e-9
-4.5	1.5	7.002623014385524e-9
-4.	1.5	7.233903733469911e-9
-3.5	1.5	7.246074303867495e-9
-3.	1.5	6.94538703539484e-9
-2.5	1.5	6.644699766922184e-9
-2.	1.5	6.344012498449529e-9
-1.5	1.5	6.043325229976873e-9
-1.	1.5	5.468651098779801e-9
-0.5	1.5	4.882848291574604e-9
0.	1.5	4.297045484369406e-9
0.5	1.5	3.7112426771642074e-9
1.	1.5	3.233201274212176e-9
1.5	1.5	2.8586747453880895e-9
2.	1.5	2.484148216564003e-9
2.5	1.5	2.109621687739916e-9
3.	1.5	1.7730952387464174e-9
3.5	1.5	2.041204673748398e-9
4.	1.5	2.309314108750379e-9
4.5	1.5	2.5774235437523597e-9
5.	1.5	2.8455329787543407e-9
5.5	1.5	4.101779075088399e-9
6.	1.5	5.994542913367582e-9
6.5	1.5	7.887306751646767e-9
7.	1.5	9.780070589925951e-9
7.5	1.5	1.24195327130032e-8
8.	1.5	1.905940711094738e-8
8.5	1.5	2.5699281508891562e-8
9.	1.5	3.233915590683574e-8
9.5	1.5	3.897903030477992e-8
10.	1.5	5.4630379388516204e-8
10.5	1.5	7.402756641113004e-8
11.	1.5	9.342475343374386e-8
11.5	1.5	1.128219404563577e-7
12.	1.5	1.3968343265759853e-7
12.5	1.5	1.8829980278197474e-7
13.	1.5	2.3691617290635092e-7
13.5	1.5	2.855325430307271e-7
14.	1.5	3.3414891315510326e-7
14.5	1.5	4.285130299051658e-7
15.	1.5	5.33991325387456e-7
15.5	1.5	6.394696208697463e-7
16.	1.5	7.449479163520365e-7
16.5	1.5	8.888702846898168e-7
17.	1.5	1.1030634937084523e-6
17.5	1.5	1.3172567027270875e-6
18.	1.5	1.5314499117457231e-6
18.5	1.5	1.7456431207643587e-6
19.	1.5	2.158315123172348e-6
19.5	1.5	2.592379568333962e-6
20.	1.5	3.0264440134955764e-6
20.5	1.5	3.460508458657191e-6
21.	1.5	4.075878658841553e-6
21.5	1.5	4.9112515436459244e-6
22.	1.5	5.746624428450294e-6
22.5	1.5	6.581997313254664e-6
23.	1.5	7.417870821310203e-6
23.5	1.5	8.829719586041176e-6
24.	1.5	0.00001024156835077215
24.5	1.5	0.000011653417115503124
25.	1.5	0.000013065265880234099
25.5	1.5	0.000014811635018136318
26.	1.5	0.000016831757618686728
26.5	1.5	0.000018851880219237138
27.	1.5	0.00002087200281978755
27.5	1.5	0.00002294795375801113
28.	1.5	0.00002553181581779406
28.5	1.5	0.00002811567787757699
29.	1.5	0.00003069953993735992
29.5	1.5	0.00003328340199714284
30.	1.5	0.000036386743992834354
30.5	1.5	0.000039772131569786476
31.	1.5	0.000043157519146738585
31.5	1.5	0.0000465429067236907
32.	1.5	0.00005011440313798567
32.5	1.5	0.000054443567096391446
33.	1.5	0.000058772731054797216
33.5	1.5	0.00006310189501320299
34.	1.5	0.00006743105897160876
34.5	1.5	0.0000717029418187661
35.	1.5	0.00007595535002602166
35.5	1.5	0.00008020775823327724
36.	1.5	0.00008446016644053281
36.5	1.5	0.00008817118913064881
37.	1.5	0.0000905906268466794
37.5	1.5	0.00009301006456271
38.	1.5	0.0000954295022787406
38.5	1.5	0.00009784893999477118
39.	1.5	0.00009773410119333936
39.5	1.5	0.00009715241158058437
40.	1.5	0.0000965707219678294
40.5	1.5	0.00009598903235507441
41.	1.5	0.00009425811225270755
41.5	1.5	0.00009075606130664896
42.	1.5	0.00008725401036059038
42.5	1.5	0.00008375195941453182
43.	1.5	0.00008024990846847323
43.5	1.5	0.00007547411611191074
44.	1.5	0.00007062076630928828
44.5	1.5	0.00006576741650666584
45.	1.5	0.000060914066704043385
45.5	1.5	0.000056291976196355875
46.	1.5	0.000051908964704672786
46.5	1.5	0.000047525953212989704
47.	1.5	0.00004314294172130662
47.5	1.5	0.00003880487907858577
48.	1.5	0.000035524392693413934
48.5	1.5	0.000032243906308242094
49.	1.5	0.000028963419923070248
49.5	1.5	0.000025682933537898405
50.	1.5	0.000022980060337804157
50.5	1.5	0.000020678826863444923
51.	1.5	0.000018377593389085685
51.5	1.5	0.00001607635991472645
52.	1.5	0.000013888751595080657
52.5	1.5	0.000012405360989911629
53.	1.5	0.000010921970384742603
53.5	1.5	9.438579779573577e-6
54.	1.5	7.955189174404551e-6
54.5	1.5	6.909521805602438e-6
55.	1.5	6.0623433188447495e-6
55.5	1.5	5.2151648320870606e-6
56.	1.5	4.367986345329372e-6
56.5	1.5	3.6210548723702577e-6
57.	1.5	3.196687431838248e-6
57.5	1.5	2.772319991306238e-6
58.	1.5	2.3479525507742278e-6
58.5	1.5	1.923585110242218e-6
59.	1.5	1.6804682633111599e-6
59.5	1.5	1.4866472270203692e-6
60.	1.5	1.2928261907295781e-6
60.5	1.5	1.0990051544387872e-6
61.	1.5	9.365612525053219e-7
61.5	1.5	8.363306024316491e-7
62.	1.5	7.360999523579764e-7
62.5	1.5	6.358693022843037e-7
63.	1.5	5.356386522106311e-7
63.5	1.5	4.679634001244026e-7
64.	1.5	4.045458769683377e-7
64.5	1.5	3.411283538122728e-7
65.	1.5	2.777108306562079e-7
65.5	1.5	2.2636538881427348e-7
66.	1.5	1.9080068899455037e-7
66.5	1.5	1.5523598917482724e-7
67.	1.5	1.1967128935510411e-7
67.5	1.5	8.410658953538098e-8
68.	1.5	6.954155083024037e-8
68.5	1.5	5.535042478332571e-8
69.	1.5	4.115929873641105e-8
69.5	1.5	2.6968172689496385e-8
70.	1.5	1.8301219474447933e-8
-40.	2.	3.822276515725526e-12
-39.5	2.	5.063746750730692e-12
-39.	2.	1.459604159783107e-11
-38.5	2.	2.9069464920622292e-11
-38.	2.	4.354288824341352e-11
-37.5	2.	5.8016311566204735e-11
-37.	2.	9.083287264171922e-11
-36.5	2.	2.0973164668247032e-10
-36.	2.	3.286304207232215e-10
-35.5	2.	4.4752919476397263e-10
-35.	2.	5.664279688047237e-10
-34.5	2.	1.0671855038839177e-9
-34.	2.	1.7129751380024497e-9
-33.5	2.	2.358764772120982e-9
-33.	2.	3.004554406239513e-9
-32.5	2.	4.098279077514881e-9
-32.	2.	6.379932971282478e-9
-31.5	2.	8.661586865050073e-9
-31.	2.	1.094324075881767e-8
-30.5	2.	1.3224894652585265e-8
-30.	2.	1.780156524022872e-8
-29.5	2.	2.2872144759061433e-8
-29.	2.	2.7942724277894138e-8
-28.5	2.	3.3013303796726846e-8
-28.	2.	3.8617250772032694e-8
-27.5	2.	4.512167011218036e-8
-27.	2.	5.162608945232802e-8
-26.5	2.	5.8130508792475696e-8
-26.	2.	6.463492813262336e-8
-25.5	2.	6.81944262692304e-8
-25.	2.	7.15015533516908e-8
-24.5	2.	7.480868043415118e-8
-24.	2.	7.811580751661157e-8
-23.5	2.	7.864404392409447e-8
-23.	2.	7.604051304741287e-8
-22.5	2.	7.343698217073128e-8
-22.	2.	7.083345129404966e-8
-21.5	2.	6.81783975039653e-8
-21.	2.	6.289570691445608e-8
-20.5	2.	5.7613016324946885e-8
-20.	2.	5.233032573543769e-8
-19.5	2.	4.704763514592849e-8
-19.	2.	4.2741877601566025e-8
-18.5	2.	3.9178192685297264e-8
-18.	2.	3.5614507769028495e-8
-17.5	2.	3.205082285275975e-8
-17.	2.	2.8724020304732305e-8
-16.5	2.	2.717816317998451e-8
-16.	2.	2.563230605523673e-8
-15.5	2.	2.4086448930488945e-8
-15.	2.	2.2540591805741158e-8
-14.5	2.	2.119081355851839e-8
-14.	2.	1.9939158622342286e-8
-13.5	2.	1.8687503686166192e-8
-13.	2.	1.7435848749990096e-8
-12.5	2.	1.6214165792708752e-8
-12.	2.	1.5101554231803204e-8
-11.5	2.	1.3988942670897649e-8
-11.	2.	1.2876331109992097e-8
-10.5	2.	1.1763719549086546e-8
-10.	2.	1.1467953426289992e-8
-9.5	2.	1.1423615904074737e-8
-9.	2.	1.137927838185948e-8
-8.5	2.	1.1334940859644228e-8
-8.	2.	1.1597236688179535e-8
-7.5	2.	1.2530303146620286e-8
-7.	2.	1.3463369605061043e-8
-6.5	2.	1.4396436063501797e-8
-6.	2.	1.532950252194255e-8
-5.5	2.	1.5942684151093235e-8
-5.	2.	1.6505000365046416e-8
-4.5	2.	1.7067316578999596e-8
-4.	2.	1.762963279295278e-8
-3.5	2.	1.765873980025116e-8
-3.	2.	1.6926500603096967e-8
-2.5	2.	1.619426140594277e-8
-2.	2.	1.5462022208788576e-8
-1.5	2.	1.4729783011634379e-8
-1.	2.	1.3330936932130547e-8
-0.5	2.	1.1905014912033469e-8
0.	2.	1.0479092891936388e-8
0.5	2.	9.053170871839308e-9
1.	2.	7.879515245072135e-9
1.5	2.	6.948185004961092e-9
2.	2.	6.016854764850044e-9
2.5	2.	5.085524524739001e-9
3.	2.	4.235783260618413e-9
3.5	2.	4.684239864560375e-9
4.	2.	5.132696468502337e-9
4.5	2.	5.581153072444297e-9
5.	2.	6.029609676386258e-9
5.5	2.	8.307331198207689e-9
6.	2.	1.1763391324912412e-8
6.5	2.	1.5219451451617136e-8
7.	2.	1.867551157832186e-8
7.5	2.	2.3371215049997583e-8
8.	2.	3.470826825374104e-8
8.5	2.	4.6045321457484506e-8
9.	2.	5.7382374661227956e-8
9.5	2.	6.871942786497143e-8
10.	2.	9.389672702166669e-8
10.5	2.	1.2482705996934648e-7
11.	2.	1.5575739291702625e-7
11.5	2.	1.8668772586470604e-7
12.	2.	2.28344632445387e-7
12.5	2.	3.0126436849714116e-7
13.	2.	3.7418410454889534e-7
13.5	2.	4.471038406006494e-7
14.	2.	5.200235766524036e-7
14.5	2.	6.533450719054665e-7
15.	2.	8.013408625505435e-7
15.5	2.	9.493366531956204e-7
16.	2.	1.0973324438406975e-6
16.5	2.	1.290298383664857e-6
17.	2.	1.5654639957307246e-6
17.5	2.	1.8406296077965916e-6
18.	2.	2.115795219862459e-6
18.5	2.	2.3909608319283265e-6
19.	2.	2.8771791597133564e-6
19.5	2.	3.386145172840076e-6
20.	2.	3.895111185966796e-6
20.5	2.	4.4040771990935166e-6
21.	2.	5.0952864894431945e-6
21.5	2.	6.007636086331783e-6
22.	2.	6.919985683220371e-6
22.5	2.	7.83233528010896e-6
23.	2.	8.745160230838524e-6
23.5	2.	0.000010204887567600358
24.	2.	0.000011664614904362192
24.5	2.	0.000013124342241124026
25.	2.	0.00001458406957788586
25.5	2.	0.000016335544878388423
26.	2.	0.00001832577100455056
26.5	2.	0.000020315997130712693
27.	2.	0.00002230622325687483
27.5	2.	0.000024337917420792913
28.	2.	0.000026746876580290696
28.5	2.	0.00002915583573978848
29.	2.	0.000031564794899286264
29.5	2.	0.00003397375405878404
30.	2.	0.00003677015768548367
30.5	2.	0.00003977691977341439
31.	2.	0.00004278368186134509
31.5	2.	0.0000457904439492758
32.	2.	0.000048967642292102656
32.5	2.	0.00005283870354073402
33.	2.	0.00005670976478936537
33.5	2.	0.00006058082603799673
34.	2.	0.00006445188728662809
34.5	2.	0.00006849157263116202
35.	2.	0.00007258858740724655
35.5	2.	0.0000766856021833311
36.	2.	0.00008078261695941563
36.5	2.	0.00008450052556049787
37.	2.	0.00008731399947739602
37.5	2.	0.00009012747339429416
38.	2.	0.00009294094731119231
38.5	2.	0.00009575442122809044
39.	2.	0.00009631088520343616
39.5	2.	0.00009645157492718864
40.	2.	0.00009659226465094114
40.5	2.	0.00009673295437469363
41.	2.	0.00009570521901362441
41.5	2.	0.00009287677115408174
42.	2.	0.00009004832329453906
42.5	2.	0.00008721987543499639
43.	2.	0.00008439142757545372
43.5	2.	0.00008005965151991589
44.	2.	0.00007563633859943059
44.5	2.	0.00007121302567894528
45.	2.	0.00006678971275845997
45.5	2.	0.00006243821493072104
46.	2.	0.000058160960526204926
46.5	2.	0.000053883706121688816
47.	2.	0.00004960645171717271
47.5	2.	0.00004536135593890941
48.	2.	0.00004187290244149606
48.5	2.	0.0000383844489440827
49.	2.	0.000034895995446669346
49.5	2.	0.000031407541949255986
50.	2.	0.000028405244285808572
50.5	2.	0.000025740992049409937
51.	2.	0.0000230767398130113
51.5	2.	0.000020412487576612664
52.	2.	0.00001786493639797214
52.5	2.	0.000016040666541840746
53.	2.	0.000014216396685709353
53.5	2.	0.000012392126829577955
54.	2.	0.00001056785697344656
54.5	2.	9.2471138425715e-6
55.	2.	8.154698678941573e-6
55.5	2.	7.062283515311647e-6
56.	2.	5.96986835168172e-6
56.5	2.	5.000185095739836e-6
57.	2.	4.425415339474574e-6
57.5	2.	3.850645583209313e-6
58.	2.	3.2758758269440517e-6
58.5	2.	2.7011060706787907e-6
59.	2.	2.3612141773711643e-6
59.5	2.	2.085203424676197e-6
60.	2.	1.8091926719812294e-6
60.5	2.	1.5331819192862621e-6
61.	2.	1.3013400900430637e-6
61.5	2.	1.1570745298047907e-6
62.	2.	1.0128089695665178e-6
62.5	2.	8.685434093282448e-7
63.	2.	7.242778490899718e-7
63.5	2.	6.30206312640075e-7
64.	2.	5.426993571941489e-7
64.5	2.	4.55192401748223e-7
65.	2.	3.676854463022971e-7
65.5	2.	2.976498903834336e-7
66.	2.	2.5045311773062023e-7
66.5	2.	2.0325634507780687e-7
67.	2.	1.560595724249935e-7
67.5	2.	1.088627997721801e-7
68.	2.	8.99366828685903e-8
68.5	2.	7.151394342348923e-8
69.	2.	5.3091203978388154e-8
69.5	2.	3.466846453328708e-8
70.	2.	2.3447876056692722e-8
-40.	2.5	5.826752410015133e-12
-39.5	2.5	7.719036183272677e-12
-39.	2.5	2.224429168846913e-11
-38.5	2.5	4.429848903935567e-11
-38.	2.5	6.635268639024222e-11
-37.5	2.5	8.840688374112875e-11
-37.	2.5	1.3840415023766045e-10
-36.5	2.5	3.195349916723539e-10
-36.	2.5	5.006658331070475e-10
-35.5	2.5	6.817966745417409e-10
-35.	2.5	8.629275159764345e-10
-34.5	2.5	1.6256676609545639e-9
-34.	2.5	2.609306281286045e-9
-33.5	2.5	3.5929449016175253e-9
-33.	2.5	4.5765835219490066e-9
-32.5	2.5	6.24240696954295e-9
-32.	2.5	9.717392961307664e-9
-31.5	2.5	1.3192378953072376e-8
-31.	2.5	1.666736494483709e-8
-30.5	2.5	2.0142350936601806e-8
-30.	2.5	2.7112635093743762e-8
-29.5	2.5	3.4835139914751016e-8
-29.	2.5	4.2557644735758264e-8
-28.5	2.5	5.028014955676552e-8
-28.	2.5	5.881634167516955e-8
-27.5	2.5	6.87262638853448e-8
-27.	2.5	7.863618609552003e-8
-26.5	2.5	8.854610830569529e-8
-26.	2.5	9.845603051587054e-8
-25.5	2.5	1.039000420580461e-7
-25.	2.5	1.0896133823871975e-7
-24.5	2.5	1.1402263441939339e-7
-24.	2.5	1.1908393060006703e-7
-23.5	2.5	1.199416178040052e-7
-23.	2.5	1.1606190199050843e-7
-22.5	2.5	1.1218218617701163e-7
-22.	2.5	1.0830247036351483e-7
-21.5	2.5	1.0434613690411436e-7
-21.	2.5	9.648235076850447e-8
-20.5	2.5	8.861856463289459e-8
-20.	2.5	8.075477849728469e-8
-19.5	2.5	7.28909923616748e-8
-19.	2.5	6.653855395537279e-8
-18.5	2.5	6.133412644605348e-8
-18.	2.5	5.6129698936734176e-8
-17.5	2.5	5.092527142741487e-8
-17.	2.5	4.606763143196014e-8
-16.5	2.5	4.381723333573561e-8
-16.	2.5	4.156683523951109e-8
-15.5	2.5	3.931643714328656e-8
-15.	2.5	3.7066039047062036e-8
-14.5	2.5	3.498128549926291e-8
-14.	2.5	3.2979425079747126e-8
-13.5	2.5	3.097756466023134e-8
-13.	2.5	2.8975704240715553e-8
-12.5	2.5	2.7007325809081027e-8
-12.	2.5	2.51607920906191e-8
-11.5	2.5	2.3314258372157166e-8
-11.	2.5	2.1467724653695237e-8
-10.5	2.5	1.9621190935233305e-8
-10.	2.5	1.9126553307007813e-8
-9.5	2.5	1.9048035211611393e-8
-9.	2.5	1.896951711621497e-8
-8.5	2.5	1.889099902081855e-8
-8.	2.5	1.9323737817020473e-8
-7.5	2.5	2.087486802883812e-8
-7.	2.5	2.2425998240655783e-8
-6.5	2.5	2.3977128452473438e-8
-6.	2.5	2.5528258664291086e-8
-5.5	2.5	2.6548358053520107e-8
-5.	2.5	2.748401735431609e-8
-4.5	2.5	2.841967665511207e-8
-4.	2.5	2.9355335955908052e-8
-3.5	2.5	2.940352837329214e-8
-3.	2.5	2.818454547781552e-8
-2.5	2.5	2.6965562582338888e-8
-2.	2.5	2.5746579686862266e-8
-1.5	2.5	2.4527596791385645e-8
-1.	2.5	2.2199204655399358e-8
-0.5	2.5	1.9825751030423096e-8
0.	2.5	1.7452297405446834e-8
0.5	2.5	1.507884378047057e-8
1.	2.5	1.3120386114931874e-8
1.5	2.5	1.1560570753681107e-8
2.	2.5	1.0000755392430337e-8
2.5	2.5	8.440940031179569e-9
3.	2.5	7.011581792626699e-9
3.5	2.5	7.657983869778643e-9
4.	2.5	8.30438594693059e-9
4.5	2.5	8.950788024082534e-9
5.	2.5	9.597190101234479e-9
5.5	2.5	1.3006080806346217e-8
6.	2.5	1.8194455152159682e-8
6.5	2.5	2.3382829497973145e-8
7.	2.5	2.8571203843786617e-8
7.5	2.5	3.5540121245220195e-8
8.	2.5	5.204824134826182e-8
8.5	2.5	6.855636145130345e-8
9.	2.5	8.506448155434508e-8
9.5	2.5	1.015726016573867e-7
10.	2.5	1.371624937282875e-7
10.5	2.5	1.806841869605355e-7
11.	2.5	2.2420588019278354e-7
11.5	2.5	2.6772757342503156e-7
12.	2.5	3.2547605497641687e-7
12.5	2.5	4.246888169550462e-7
13.	2.5	5.239015789336755e-7
13.5	2.5	6.231143409123048e-7
14.	2.5	7.223271028909342e-7
14.5	2.5	8.973626125722423e-7
15.	2.5	1.0908188671446884e-6
15.5	2.5	1.2842751217171345e-6
16.	2.5	1.4777313762895806e-6
16.5	2.5	1.7226328155819514e-6
17.	2.5	2.061569462664091e-6
17.5	2.5	2.4005061097462303e-6
18.	2.5	2.7394427568283695e-6
18.5	2.5	3.0783794039105096e-6
19.	2.5	3.638523384188815e-6
19.5	2.5	4.222509534863622e-6
20.	2.5	4.80649568553843e-6
20.5	2.5	5.390481836213238e-6
21.	2.5	6.154812039462646e-6
21.5	2.5	7.137977964262569e-6
22.	2.5	8.121143889062492e-6
22.5	2.5	9.104309813862415e-6
23.	2.5	0.000010087917199706158
23.5	2.5	0.000011579432752885962
24.	2.5	0.000013070948306065767
24.5	2.5	0.000014562463859245572
25.	2.5	0.000016053979412425375
25.5	2.5	0.000017789122022723172
26.	2.5	0.00001972363589955575
26.5	2.5	0.00002165814977638833
27.	2.5	0.000023592663653220907
27.5	2.5	0.00002555386477274781
28.	2.5	0.00002775785921074235
28.5	2.5	0.000029961853648736893
29.	2.5	0.00003216584808673143
29.5	2.5	0.00003436984252472597
30.	2.5	0.000036827393108897314
30.5	2.5	0.000039422609049682584
31.	2.5	0.000042017824990467855
31.5	2.5	0.00004461304093125312
32.	2.5	0.00004736136109082698
32.5	2.5	0.000050732983717380715
33.	2.5	0.00005410460634393444
33.5	2.5	0.000057476228970488176
34.	2.5	0.000060847851597041917
34.5	2.5	0.00006461009931066868
35.	2.5	0.00006850515315779281
35.5	2.5	0.00007240020700491694
36.	2.5	0.00007629526085204107
36.5	2.5	0.00007997792286951789
37.	2.5	0.00008315388109255195
37.5	2.5	0.000086329839315586
38.	2.5	0.00008950579753862007
38.5	2.5	0.00009268175576165412
39.	2.5	0.00009391405282451073
39.5	2.5	0.00009478829906563822
40.	2.5	0.00009566254530676573
40.5	2.5	0.00009653679154789323
41.	2.5	0.00009624457404915724
41.5	2.5	0.00009415466676895898
42.	2.5	0.00009206475948876072
42.5	2.5	0.00008997485220856246
43.	2.5	0.0000878849449283642
43.5	2.5	0.00008408556476709788
44.	2.5	0.00008018209569918928
44.5	2.5	0.00007627862663128067
45.	2.5	0.00007237515756337207
45.5	2.5	0.00006837353299058807
46.	2.5	0.00006427043391695158
46.5	2.5	0.000060167334843315105
47.	2.5	0.000056064235769678626
47.5	2.5	0.000051978878997380175
48.	2.5	0.00004831097088244671
48.5	2.5	0.00004464306276751323
49.	2.5	0.00004097515465257977
49.5	2.5	0.000037307246537646296
50.	2.5	0.00003401775381551222
50.5	2.5	0.000030991389876626814
51.	2.5	0.000027965025937741403
51.5	2.5	0.000024938661998855996
52.	2.5	0.000022030575682713008
52.5	2.5	0.0000198555418087997
53.	2.5	0.0000176805079348864
53.5	2.5	0.00001550547406097309
54.	2.5	0.000013330440187059782
54.5	2.5	0.000011723565621407926
55.	2.5	0.00001037432715215333
55.5	2.5	9.025088682898736e-6
56.	2.5	7.67585021364414e-6
56.5	2.5	6.472332840915728e-6
57.	2.5	5.737701101026508e-6
57.5	2.5	5.0030693611372885e-6
58.	2.5	4.268437621248069e-6
58.5	2.5	3.5338058813588506e-6
59.	2.5	3.0902748200924918e-6
59.5	2.5	2.725916155702468e-6
60.	2.5	2.361557491312444e-6
60.5	2.5	1.9971988269224205e-6
61.	2.5	1.6907398646831926e-6
61.5	2.5	1.4990819773762115e-6
62.	2.5	1.3074240900692302e-6
62.5	2.5	1.1157662027622492e-6
63.	2.5	9.241083154552679e-7
63.5	2.5	8.018603002571048e-7
64.	2.5	6.886899937888625e-7
64.5	2.5	5.755196873206204e-7
65.	2.5	4.6234938085237813e-7
65.5	2.5	3.724651918575988e-7
66.	2.5	3.130208419415619e-7
66.5	2.5	2.5357649202552497e-7
67.	2.5	1.9413214210948808e-7
67.5	2.5	1.3468779219345116e-7
68.	2.5	1.112051758889143e-7
68.5	2.5	8.83628816988973e-8
69.	2.5	6.55205875088803e-8
69.5	2.5	4.267829331886329e-8
70.	2.5	2.8793580503964074e-8
-40.	3.	7.83122830430474e-12
-39.5	3.	1.0374325615814662e-11
-39.	3.	2.989254177910719e-11
-38.5	3.	5.952751315808905e-11
-38.	3.	8.916248453707092e-11
-37.5	3.	1.1879745591605277e-10
-37.	3.	1.859754278336017e-10
-36.5	3.	4.293383366622375e-10
-36.	3.	6.727012454908734e-10
-35.5	3.	9.160641543195094e-10
-35.	3.	1.1594270631481453e-9
-34.5	3.	2.18414981802521e-9
-34.	3.	3.5056374245696398e-9
-33.5	3.	4.82712503111407e-9
-33.	3.	6.1486126376585e-9
-32.5	3.	8.386534861571018e-9
-32.	3.	1.3054852951332848e-8
-31.5	3.	1.7723171041094678e-8
-31.	3.	2.239148913085651e-8
-30.5	3.	2.7059807220618344e-8
-30.	3.	3.64237049472588e-8
-29.5	3.	4.67981350704406e-8
-29.	3.	5.717256519362239e-8
-28.5	3.	6.754699531680419e-8
-28.	3.	7.90154325783064e-8
-27.5	3.	9.233085765850923e-8
-27.	3.	1.0564628273871204e-7
-26.5	3.	1.1896170781891488e-7
-26.	3.	1.322771328991177e-7
-25.5	3.	1.396056578468618e-7
-25.	3.	1.4642112312574872e-7
-24.5	3.	1.5323658840463558e-7
-24.	3.	1.600520536835225e-7
-23.5	3.	1.6123919168391593e-7
-23.	3.	1.5608329093360395e-7
-22.5	3.	1.5092739018329197e-7
-22.	3.	1.4577148943298e-7
-21.5	3.	1.4051387630426343e-7
-21.	3.	1.3006899462255286e-7
-20.5	3.	1.196241129408423e-7
-20.	3.	1.091792312591317e-7
-19.5	3.	9.873434957742111e-8
-19.	3.	9.033523030917955e-8
-18.5	3.	8.34900602068097e-8
-18.	3.	7.664489010443986e-8
-17.5	3.	6.979972000207e-8
-17.	3.	6.341124255918798e-8
-16.5	3.	6.045630349148671e-8
-16.	3.	5.750136442378544e-8
-15.5	3.	5.454642535608418e-8
-15.	3.	5.1591486288382906e-8
-14.5	3.	4.8771757440007444e-8
-14.	3.	4.601969153715197e-8
-13.5	3.	4.326762563429649e-8
-13.	3.	4.051555973144101e-8
-12.5	3.	3.78004858254533e-8
-12.	3.	3.5220029949434995e-8
-11.5	3.	3.263957407341668e-8
-11.	3.	3.005911819739838e-8
-10.5	3.	2.747866232138007e-8
-10.	3.	2.6785153187725636e-8
-9.5	3.	2.6672454519148046e-8
-9.	3.	2.6559755850570463e-8
-8.5	3.	2.6447057181992877e-8
-8.	3.	2.705023894586141e-8
-7.5	3.	2.921943291105596e-8
-7.	3.	3.138862687625052e-8
-6.5	3.	3.3557820841445075e-8
-6.	3.	3.5727014806639624e-8
-5.5	3.	3.715403195594698e-8
-5.	3.	3.846303434358576e-8
-4.5	3.	3.977203673122454e-8
-4.	3.	4.108103911886333e-8
-3.5	3.	4.1148316946333115e-8
-3.	3.	3.9442590352534067e-8
-2.5	3.	3.773686375873501e-8
-2.	3.	3.6031137164935964e-8
-1.5	3.	3.432541057113691e-8
-1.	3.	3.1067472378668165e-8
-0.5	3.	2.7746487148812723e-8
0.	3.	2.4425501918957277e-8
0.5	3.	2.1104516689101832e-8
1.	3.	1.8361256984791613e-8
1.5	3.	1.6172956502401123e-8
2.	3.	1.398465602001063e-8
2.5	3.	1.1796355537620137e-8
3.	3.	9.787380324634984e-9
3.5	3.	1.0631727874996914e-8
4.	3.	1.1476075425358843e-8
4.5	3.	1.2320422975720771e-8
5.	3.	1.3164770526082699e-8
5.5	3.	1.7704830414484744e-8
6.	3.	2.4625518979406952e-8
6.5	3.	3.154620754432916e-8
7.	3.	3.846689610925137e-8
7.5	3.	4.770902744044281e-8
8.	3.	6.938821444278262e-8
8.5	3.	9.10674014451224e-8
9.	3.	1.127465884474622e-7
9.5	3.	1.34425775449802e-7
10.	3.	1.8042826043490827e-7
10.5	3.	2.3654131395172455e-7
11.	3.	2.926543674685408e-7
11.5	3.	3.4876742098535706e-7
12.	3.	4.226074775074467e-7
12.5	3.	5.481132654129513e-7
13.	3.	6.736190533184558e-7
13.5	3.	7.991248412239603e-7
14.	3.	9.246306291294649e-7
14.5	3.	1.141380153239018e-6
15.	3.	1.3802968717388333e-6
15.5	3.	1.6192135902386486e-6
16.	3.	1.8581303087384637e-6
16.5	3.	2.154967247499046e-6
17.	3.	2.5576749295974578e-6
17.5	3.	2.960382611695869e-6
18.	3.	3.3630902937942805e-6
18.5	3.	3.7657979758926927e-6
19.	3.	4.399867608664274e-6
19.5	3.	5.058873896887169e-6
20.	3.	5.717880185110064e-6
20.5	3.	6.37688647333296e-6
21.	3.	7.214337589482098e-6
21.5	3.	8.268319842193355e-6
22.	3.	9.322302094904612e-6
22.5	3.	0.00001037628434761587
23.	3.	0.000011430674168573793
23.5	3.	0.000012953977938171567
24.	3.	0.00001447728170776934
24.5	3.	0.000016000585477367118
25.	3.	0.00001752388924696489
25.5	3.	0.00001924269916705792
26.	3.	0.00002112150079456094
26.5	3.	0.000023000302422063964
27.	3.	0.000024879104049566987
27.5	3.	0.000026769812124702706
28.	3.	0.000028768841841194004
28.5	3.	0.0000307678715576853
29.	3.	0.000032766901274176605
29.5	3.	0.00003476593099066791
30.	3.	0.000036884628532310957
30.5	3.	0.00003906829832595079
31.	3.	0.00004125196811959061
31.5	3.	0.00004343563791323044
32.	3.	0.000045755079889551305
32.5	3.	0.00004862726389402741
33.	3.	0.00005149944789850351
33.5	3.	0.00005437163190297962
34.	3.	0.000057243815907455734
34.5	3.	0.000060728625990175344
35.	3.	0.00006442171890833907
35.5	3.	0.00006811481182650278
36.	3.	0.0000718079047446665
36.5	3.	0.0000754553201785379
37.	3.	0.00007899376270770787
37.5	3.	0.00008253220523687786
38.	3.	0.00008607064776604783
38.5	3.	0.0000896090902952178
39.	3.	0.00009151722044558529
39.5	3.	0.0000931250232040878
40.	3.	0.00009473282596259032
40.5	3.	0.00009634062872109282
41.	3.	0.0000967839290846901
41.5	3.	0.00009543256238383624
42.	3.	0.00009408119568298237
42.5	3.	0.0000927298289821285
43.	3.	0.00009137846228127465
43.5	3.	0.00008811147801427989
44.	3.	0.00008472785279894797
44.5	3.	0.00008134422758361605
45.	3.	0.00007796060236828415
45.5	3.	0.0000743088510504551
46.	3.	0.00007037990730769825
46.5	3.	0.0000664509635649414
47.	3.	0.00006252201982218454
47.5	3.	0.00005859640205585094
48.	3.	0.00005474903932339736
48.5	3.	0.00005090167659094377
49.	3.	0.00004705431385849019
49.5	3.	0.000043206951126036606
50.	3.	0.000039630263345215865
50.5	3.	0.00003624178770384369
51.	3.	0.000032853312062471504
51.5	3.	0.000029464836421099328
52.	3.	0.000026196214967453876
52.5	3.	0.00002367041707575866
53.	3.	0.000021144619184063444
53.5	3.	0.000018618821292368224
54.	3.	0.000016093023400673004
54.5	3.	0.000014200017400244353
55.	3.	0.000012593955625365088
55.5	3.	0.000010987893850485826
56.	3.	9.381832075606562e-6
56.5	3.	7.944480586091619e-6
57.	3.	7.049986862578442e-6
57.5	3.	6.155493139065264e-6
58.	3.	5.260999415552088e-6
58.5	3.	4.3665056920389105e-6
59.	3.	3.819335462813819e-6
59.5	3.	3.366628886728739e-6
60.	3.	2.9139223106436586e-6
60.5	3.	2.4612157345585784e-6
61.	3.	2.0801396393233215e-6
61.5	3.	1.8410894249476323e-6
62.	3.	1.6020392105719427e-6
62.5	3.	1.3629889961962535e-6
63.	3.	1.123938781820564e-6
63.5	3.	9.735142878741345e-7
64.	3.	8.346806303835761e-7
64.5	3.	6.958469728930176e-7
65.	3.	5.570133154024592e-7
65.5	3.	4.4728049333176397e-7
66.	3.	3.7558856615250355e-7
66.5	3.	3.0389663897324313e-7
67.	3.	2.3220471179398268e-7
67.5	3.	1.6051278461472224e-7
68.	3.	1.3247366890923832e-7
68.5	3.	1.0521181997430539e-7
69.	3.	7.794997103937244e-8
69.5	3.	5.0688122104439496e-8
70.	3.	3.413928495123543e-8
-40.	3.5	1.2012609035111109e-11
-39.5	3.5	1.5905672710031248e-11
-39.	3.5	4.564689875353578e-11
-38.5	3.5	9.079299670053801e-11
-38.	3.5	1.3593909464754025e-10
-37.5	3.5	1.810851925945425e-10
-37.	3.5	2.832296202393722e-10
-36.5	3.5	6.528605827319658e-10
-36.	3.5	1.0224915452245593e-9
-35.5	3.5	1.3921225077171527e-9
-35.	3.5	1.7617534702097463e-9
-34.5	3.5	3.3155793557475748e-9
-34.	3.5	5.3191691144355785e-9
-33.5	3.5	7.322758873123582e-9
-33.	3.5	9.326348631811587e-9
-32.5	3.5	1.2717356150504043e-8
-32.	3.5	1.9787812616470812e-8
-31.5	3.5	2.6858269082437582e-8
-31.	3.5	3.3928725548404355e-8
-30.5	3.5	4.099918201437112e-8
-30.	3.5	5.517556281452389e-8
-29.5	3.5	7.088120460104548e-8
-29.	3.5	8.658684638756709e-8
-28.5	3.5	1.0229248817408868e-7
-28.	3.5	1.1966276810989576e-7
-27.5	3.5	1.3984341945607118e-7
-27.	3.5	1.600240708022466e-7
-26.5	3.5	1.8020472214842203e-7
-26.	3.5	2.0038537349459745e-7
-25.5	3.5	2.1164366758070212e-7
-25.	3.5	2.2213734198717338e-7
-24.5	3.5	2.3263101639364458e-7
-24.	3.5	2.4312469080011583e-7
-23.5	3.5	2.4529908769568825e-7
-23.	3.5	2.3809778609001277e-7
-22.5	3.5	2.308964844843373e-7
-22.	3.5	2.2369518287866176e-7
-21.5	3.5	2.1635192929743047e-7
-21.	3.5	2.0176921253201127e-7
-20.5	3.5	1.8718649576659207e-7
-20.	3.5	1.7260377900117287e-7
-19.5	3.5	1.5802106223575364e-7
-19.	3.5	1.466547717210821e-7
-18.5	3.5	1.3773165977716243e-7
-18.	3.5	1.2880854783324274e-7
-17.5	3.5	1.1988543588932306e-7
-17.	3.5	1.1155603995047935e-7
-16.5	3.5	1.0769036079147955e-7
-16.	3.5	1.0382468163247979e-7
-15.5	3.5	9.995900247348e-8
-15.	3.5	9.60933233144802e-8
-14.5	3.5	9.156838981368404e-8
-14.	3.5	8.671354714747708e-8
-13.5	3.5	8.185870448127016e-8
-13.	3.5	7.700386181506319e-8
-12.5	3.5	7.212968348699762e-8
-12.	3.5	6.718514051446952e-8
-11.5	3.5	6.224059754194142e-8
-11.	3.5	5.729605456941333e-8
-10.5	3.5	5.235151159688521e-8
-10.	3.5	5.094670493230363e-8
-9.5	3.5	5.0631444594128855e-8
-9.	3.5	5.0316184255954084e-8
-8.5	3.5	5.0000923917779294e-8
-8.	3.5	5.104912542349136e-8
-7.5	3.5	5.507994495701211e-8
-7.	3.5	5.911076449053288e-8
-6.5	3.5	6.314158402405363e-8
-6.	3.5	6.717240355757437e-8
-5.5	3.5	6.983750278308606e-8
-5.	3.5	7.228543656607047e-8
-4.5	3.5	7.473337034905488e-8
-4.	3.5	7.718130413203929e-8
-3.5	3.5	7.730257832106393e-8
-3.	3.5	7.410171660394458e-8
-2.5	3.5	7.090085488682523e-8
-2.	3.5	6.769999316970588e-8
-1.5	3.5	6.449913145258652e-8
-1.	3.5	5.840007505049551e-8
-0.5	3.5	5.2183301071230155e-8
0.	3.5	4.596652709196477e-8
0.5	3.5	3.9749753112699394e-8
1.	3.5	3.4615938394694295e-8
1.5	3.5	3.0522406998830057e-8
2.	3.5	2.6428875602965824e-8
2.5	3.5	2.2335344207101592e-8
3.	3.5	1.855769014547214e-8
3.5	3.5	1.9806098451886602e-8
4.	3.5	2.105450675830107e-8
4.5	3.5	2.230291506471553e-8
5.	3.5	2.3551323371129988e-8
5.5	3.5	3.0526339038863986e-8
6.	3.5	4.1190203961234094e-8
6.5	3.5	5.18540688836042e-8
7.	3.5	6.251793380597432e-8
7.5	3.5	7.641396415091474e-8
8.	3.5	1.0762621778723112e-7
8.5	3.5	1.388384714235475e-7
9.	3.5	1.7005072505986392e-7
9.5	3.5	2.0126297869618032e-7
10.	3.5	2.6389386552685175e-7
10.5	3.5	3.395846689983196e-7
11.	3.5	4.152754724697875e-7
11.5	3.5	4.909662759412553e-7
12.	3.5	5.881726722864584e-7
12.5	3.5	7.480867266401045e-7
13.	3.5	9.080007809937505e-7
13.5	3.5	1.0679148353473967e-6
14.	3.5	1.2278288897010428e-6
14.5	3.5	1.4914196510583407e-6
15.	3.5	1.7801981328390187e-6
15.5	3.5	2.0689766146196966e-6
16.	3.5	2.3577550964003745e-6
16.5	3.5	2.70594200856798e-6
17.	3.5	3.1627199215515493e-6
17.5	3.5	3.6194978345351184e-6
18.	3.5	4.076275747518688e-6
18.5	3.5	4.533053660502257e-6
19.	3.5	5.205366182454942e-6
19.5	3.5	5.9009094572002034e-6
20.	3.5	6.596452731945464e-6
20.5	3.5	7.291996006690726e-6
21.	3.5	8.147757977728143e-6
21.5	3.5	9.197934865744725e-6
22.	3.5	0.000010248111753761307
22.5	3.5	0.00001129828864177789
23.	3.5	0.000012348818536062709
23.5	3.5	0.000013805487928427246
24.	3.5	0.000015262157320791784
24.5	3.5	0.000016718826713156325
25.	3.5	0.000018175496105520862
25.5	3.5	0.00001978779186543515
26.	3.5	0.000021527443865545595
26.5	3.5	0.00002326709586565604
27.	3.5	0.000025006747865766484
27.5	3.5	0.000026751399063657518
28.	3.5	0.000028541531611297836
28.5	3.5	0.000030331664158938158
29.	3.5	0.000032121796706578476
29.5	3.5	0.0000339119292542188
30.	3.5	0.000035757415214109883
30.5	3.5	0.00003763295466452841
31.	3.5	0.00003950849411494693
31.5	3.5	0.000041384033565365455
32.	3.5	0.000043376355200962514
32.5	3.5	0.00004584410870053442
33.	3.5	0.00004831186220010631
33.5	3.5	0.00005077961569967822
34.	3.5	0.000053247369199250125
34.5	3.5	0.000056386178621509814
35.	3.5	0.000059753136069592566
35.5	3.5	0.0000631200935176753
36.	3.5	0.00006648705096575805
36.5	3.5	0.00006990176310663486
37.	3.5	0.00007343040375446682
37.5	3.5	0.0000769590444022988
38.	3.5	0.00008048768505013079
38.5	3.5	0.00008401632569796276
39.	3.5	0.00008626389251598421
39.5	3.5	0.00008827546679227198
40.	3.5	0.00009028704106855977
40.5	3.5	0.00009229861534484754
41.	3.5	0.00009327332219377229
41.5	3.5	0.00009265006597260644
42.	3.5	0.00009202680975144059
42.5	3.5	0.00009140355353027474
43.	3.5	0.00009078029730910889
43.5	3.5	0.00008827269633768757
44.	3.5	0.00008565035860327722
44.5	3.5	0.00008302802086886687
45.	3.5	0.00008040568313445653
45.5	3.5	0.00007736355379916534
46.	3.5	0.00007388743817634462
46.5	3.5	0.0000704113225535239
47.	3.5	0.00006693520693070319
47.5	3.5	0.000063445962275742
48.	3.5	0.00005964781198700093
48.5	3.5	0.000055849661698259865
49.	3.5	0.0000520515114095188
49.5	3.5	0.00004825336112077774
50.	3.5	0.00004458133615380635
50.5	3.5	0.00004099701164269801
51.	3.5	0.00003741268713158967
51.5	3.5	0.00003382836262048133
52.	3.5	0.000030354128423694626
52.5	3.5	0.00002756220396486274
53.	3.5	0.000024770279506030854
53.5	3.5	0.000021978355047198966
54.	3.5	0.000019186430588367075
54.5	3.5	0.00001703916497973053
55.	3.5	0.000015184224758106472
55.5	3.5	0.000013329284536482413
56.	3.5	0.000011474344314858355
56.5	3.5	9.801613191327186e-6
57.	3.5	8.715174857961732e-6
57.5	3.5	7.628736524596282e-6
58.	3.5	6.542298191230831e-6
58.5	3.5	5.45585985786538e-6
59.	3.5	4.771238090818057e-6
59.5	3.5	4.19590078442718e-6
60.	3.5	3.6205634780363042e-6
60.5	3.5	3.0452261716454275e-6
61.	3.5	2.560505604675341e-6
61.5	3.5	2.2554560671911777e-6
62.	3.5	1.9504065297070144e-6
62.5	3.5	1.6453569922228512e-6
63.	3.5	1.3403074547386875e-6
63.5	3.5	1.1552560918566602e-6
64.	3.5	9.858985841002062e-7
64.5	3.5	8.165410763437523e-7
65.	3.5	6.471835685872984e-7
65.5	3.5	5.150339907687862e-7
66.	3.5	4.315229805884725e-7
66.5	3.5	3.480119704081589e-7
67.	3.5	2.645009602278453e-7
67.5	3.5	1.809899500475317e-7
68.	3.5	1.4920920286182255e-7
68.5	3.5	1.1834954673760717e-7
69.	3.5	8.748989061339181e-8
69.5	3.5	5.663023448917643e-8
70.	3.5	3.79651222060839e-8
-40.	4.	1.661978105398512e-11
-39.5	4.	2.199956175637134e-11
-39.	4.	6.298676816441329e-11
-38.5	4.	1.251951284783752e-10
-38.	4.	1.8740348879233712e-10
-37.5	4.	2.4961184910629897e-10
-37.	4.	3.902015329317498e-10
-36.5	4.	8.986256556612735e-10
-36.	4.	1.4070497783907971e-9
-35.5	4.	1.915473901120321e-9
-35.	4.	2.4238980238498443e-9
-34.5	4.	4.559074427576165e-9
-34.	4.	7.312100471018476e-9
-33.5	4.	1.0065126514460785e-8
-33.	4.	1.2818152557903096e-8
-32.5	4.	1.747588331911483e-8
-32.	4.	2.7184914395699945e-8
-31.5	4.	3.689394547228506e-8
-31.	4.	4.660297654887018e-8
-30.5	4.	5.631200762545529e-8
-30.	4.	7.577398982037395e-8
-29.5	4.	9.73348977772059e-8
-29.	4.	1.1889580573403787e-7
-28.5	4.	1.4045671369086981e-7
-28.	4.	1.6430967416612159e-7
-27.5	4.	1.9203225571883979e-7
-27.	4.	2.1975483727155804e-7
-26.5	4.	2.4747741882427624e-7
-26.	4.	2.752000003769945e-7
-25.5	4.	2.9078810500808666e-7
-25.	4.	3.053363207862795e-7
-24.5	4.	3.198845365644723e-7
-24.	4.	3.344327523426652e-7
-23.5	4.	3.3772307198355756e-7
-23.	4.	3.2832591488101716e-7
-22.5	4.	3.189287577784768e-7
-22.	4.	3.0953160067593634e-7
-21.5	4.	2.999492897437639e-7
-21.	4.	2.809242477204287e-7
-20.5	4.	2.6189920569709346e-7
-20.	4.	2.428741636737582e-7
-19.5	4.	2.2384912165042297e-7
-19.	4.	2.0933561674738362e-7
-18.5	4.	1.9824904905793542e-7
-18.	4.	1.8716248136848717e-7
-17.5	4.	1.7607591367903897e-7
-17.	4.	1.6572538951942675e-7
-16.5	4.	1.609086387914476e-7
-16.	4.	1.5609188806346843e-7
-15.5	4.	1.5127513733548927e-7
-15.	4.	1.464583866075101e-7
-14.5	4.	1.4003847662848215e-7
-14.	4.	1.3281630127628584e-7
-13.5	4.	1.2559412592408956e-7
-13.	4.	1.1837195057189325e-7
-12.5	4.	1.1106240796185987e-7
-12.	4.	1.034349260911831e-7
-11.5	4.	9.580744422050637e-8
-11.	4.	8.817996234982962e-8
-10.5	4.	8.055248047915287e-8
-10.	4.	7.833614841250515e-8
-9.5	4.	7.778539193615809e-8
-9.	4.	7.723463545981103e-8
-8.5	4.	7.668387898346397e-8
-8.	4.	7.823080602301795e-8
-7.5	4.	8.436648536188661e-8
-7.	4.	9.050216470075527e-8
-6.5	4.	9.663784403962392e-8
-6.	4.	1.0277352337849256e-7
-5.5	4.	1.0683927610676915e-7
-5.	4.	1.1057588638490271e-7
-4.5	4.	1.1431249666303624e-7
-4.	4.	1.180491069411698e-7
-3.5	4.	1.182312058926717e-7
-3.	4.	1.133379729229701e-7
-2.5	4.	1.0844473995326848e-7
-2.	4.	1.0355150698356688e-7
-1.5	4.	9.865827401386526e-8
-1.	4.	8.934420580989832e-8
-0.5	4.	7.985057409504534e-8
0.	4.	7.035694238019235e-8
0.5	4.	6.086331066533937e-8
1.	4.	5.302486398546875e-8
1.5	4.	4.677637682535471e-8
2.	4.	4.052788966524067e-8
2.5	4.	3.4279402505126624e-8
3.	4.	2.850049526338923e-8
3.5	4.	3.019327940545906e-8
4.	4.	3.188606354752888e-8
4.5	4.	3.357884768959871e-8
5.	4.	3.527163183166853e-8
5.5	4.	4.493661717037623e-8
6.	4.	5.973697264824613e-8
6.5	4.	7.453732812611603e-8
7.	4.	8.933768360398594e-8
7.5	4.	1.0835326260954644e-7
8.	4.	1.499517673895267e-7
8.5	4.	1.91550272169507e-7
9.	4.	2.331487769494873e-7
9.5	4.	2.747472817294676e-7
10.	4.	3.552223503731467e-7
10.5	4.	4.5185740535995325e-7
11.	4.	5.484924603467597e-7
11.5	4.	6.451275153335662e-7
12.	4.	7.671231577515895e-7
12.5	4.	9.630327774819134e-7
13.	4.	1.1589423972122374e-6
13.5	4.	1.3548520169425613e-6
14.	4.	1.5507616366728853e-6
14.5	4.	1.8621964934515626e-6
15.	4.	2.2016976098242687e-6
15.5	4.	2.541198726196975e-6
16.	4.	2.880699842569681e-6
16.5	4.	3.2801222022855738e-6
17.	4.	3.789072919212621e-6
17.5	4.	4.298023636139669e-6
18.	4.	4.806974353066716e-6
18.5	4.	5.315925069993764e-6
19.	4.	6.019501117814266e-6
19.5	4.	6.7440542744656135e-6
20.	4.	7.468607431116963e-6
20.5	4.	8.19316058776831e-6
21.	4.	9.056512850806613e-6
21.5	4.	0.00001008828875833516
22.	4.	0.00001112006466586371
22.5	4.	0.00001215184057339226
23.	4.	0.000013183910882426033
23.5	4.	0.000014554694949044232
24.	4.	0.000015925479015662433
24.5	4.	0.000017296263082280633
25.	4.	0.000018667047148898832
25.5	4.	0.0000201551897211418
26.	4.	0.000021739372175743593
26.5	4.	0.000023323554630345388
27.	4.	0.000024907737084947183
27.5	4.	0.000026491551512057388
28.	4.	0.000028072017724554583
28.5	4.	0.00002965248393705178
29.	4.	0.00003123295014954898
29.5	4.	0.00003281341636204618
30.	4.	0.00003439852986923941
30.5	4.	0.00003598616657096478
31.	4.	0.000037573803272690146
31.5	4.	0.000039161439974415516
32.	4.	0.000040846544575172725
32.5	4.	0.000042928450664475315
33.	4.	0.00004501035675377791
33.5	4.	0.00004709226284308051
34.	4.	0.0000491741689323831
34.5	4.	0.000051953567121438775
35.	4.	0.000054970101203652904
35.5	4.	0.00005798663528586703
36.	4.	0.00006100316936808116
36.5	4.	0.00006414655670839074
37.	4.	0.00006759257822874917
37.5	4.	0.0000710385997491076
38.	4.	0.00007448462126946602
38.5	4.	0.00007793064278982445
39.	4.	0.0000804518488816453
39.5	4.	0.00008280269044135529
40.	4.	0.0000851535320010653
40.5	4.	0.00008750437356077531
41.	4.	0.00008897056376900626
41.5	4.	0.00008907337795416698
42.	4.	0.00008917619213932771
42.5	4.	0.00008927900632448843
43.	4.	0.00008938182050964915
43.5	4.	0.0000876780003914502
44.	4.	0.00008586417525859333
44.5	4.	0.00008405035012573645
45.	4.	0.00008223652499287956
45.5	4.	0.00007985482314316716
46.	4.	0.00007688604259153343
46.5	4.	0.00007391726203989972
47.	4.	0.000070948481488266
47.5	4.	0.00006794971813998695
48.	4.	0.00006424550638537248
48.5	4.	0.000060541294630758
49.	4.	0.00005683708287614353
49.5	4.	0.000053132871121529056
50.	4.	0.00004940303537254866
50.5	4.	0.00004565538213889991
51.	4.	0.000041907728905251163
51.5	4.	0.000038160075671602414
52.	4.	0.000034510530747977163
52.5	4.	0.00003146903436809349
53.	4.	0.00002842753798820981
53.5	4.	0.00002538604160832613
54.	4.	0.000022344545228442454
54.5	4.	0.000019949253975462763
55.	4.	0.000017846989280257656
55.5	4.	0.000015744724585052546
56.	4.	0.00001364245988984744
56.5	4.	0.00001173404683715102
57.	4.	0.000010449388698749197
57.5	4.	9.164730560347375e-6
58.	4.	7.880072421945552e-6
58.5	4.	6.595414283543731e-6
59.	4.	5.766727454612263e-6
59.5	4.	5.062053876520307e-6
60.	4.	4.357380298428351e-6
60.5	4.	3.6527067203363945e-6
61.	4.	3.0586640848236423e-6
61.5	4.	2.683975792374389e-6
62.	4.	2.309287499925135e-6
62.5	4.	1.9345992074758816e-6
63.	4.	1.5599109150266282e-6
63.5	4.	1.3389710203653487e-6
64.	4.	1.1381389739165421e-6
64.5	4.	9.373069274677356e-7
65.	4.	7.36474881018929e-7
65.5	4.	5.814062359863186e-7
66.	4.	4.861599540587828e-7
66.5	4.	3.9091367213124704e-7
67.	4.	2.9566739020371117e-7
67.5	4.	2.0042110827617534e-7
68.	4.	1.650581135464374e-7
68.5	4.	1.3076137979002005e-7
69.	4.	9.64646460336027e-8
69.5	4.	6.216791227718534e-8
70.	4.	4.149368132607877e-8
-40.	4.5	2.122695307285913e-11
-39.5	4.5	2.8093450802711432e-11
-39.	4.5	8.032663757529082e-11
-38.5	4.5	1.5959726025621236e-10
-38.	4.5	2.3886788293713393e-10
-37.5	4.5	3.1813850561805546e-10
-37.	4.5	4.971734456241274e-10
-36.5	4.5	1.1443907285905814e-9
-36.	4.5	1.7916080115570352e-9
-35.5	4.5	2.4388252945234887e-9
-35.	4.5	3.0860425774899425e-9
[truncated: 31,371 more rows]
