# Supplementary material for: Myosin V executes steps of variable length via structurally constrained diffusion
Source: eLife. 2020 Jan 15;9:e51569. doi: 10.7554/eLife.51569 (PMC7054003; doi:10.7554/eLife.51569)
Supplement: Source data 1. [file elife-51569-data1.zip › myosin_elife_source_data/Figure 3/BD_diffusion_contours/lastbead_xz_5kbT_2pN.dat]

38.947 34.343
45.782 36.212
31.301 36.190
45.726 46.059
6.995 36.627
4.108 33.426
36.670 34.418
36.573 44.907
49.272 30.030
45.251 24.514
44.064 -4.615
37.455 4.260
33.921 4.287
48.301 -21.647
60.203 17.468
39.900 5.334
39.801 2.968
65.610 18.333
68.779 31.707
58.083 36.887
20.830 43.917
12.716 7.523
16.986 -16.274
33.920 -29.648
54.413 -23.503
15.399 -22.948
14.188 -38.117
24.747 -10.824
22.405 21.756
38.554 50.539
65.974 21.877
36.318 44.708
47.085 39.372
66.552 2.942
53.621 33.035
60.337 33.518
23.629 43.462
46.833 44.498
32.783 47.064
40.039 40.329
28.547 27.164
13.483 2.065
29.301 25.052
42.142 41.489
26.610 49.981
44.589 36.139
35.310 20.938
33.723 29.250
38.287 -18.072
68.002 13.402
57.949 25.553
70.748 16.260
64.348 23.422
57.557 31.227
48.645 28.697
25.320 28.991
34.052 46.089
50.794 16.006
23.719 20.767
25.810 55.477
33.830 45.425
23.387 22.314
25.656 -0.928
66.955 29.653
28.880 33.738
33.646 44.839
41.681 52.057
29.568 18.008
44.175 3.289
41.952 30.026
30.128 0.834
51.599 24.483
59.685 20.071
40.009 33.465
39.665 -1.012
68.861 -13.850
69.309 21.432
39.739 18.725
21.338 -1.208
25.276 -13.706
59.938 -20.792
52.685 -7.453
61.924 1.896
36.695 21.856
20.374 24.300
10.269 15.648
30.824 21.582
34.615 36.283
42.119 35.807
33.466 14.085
52.412 16.695
40.585 35.811
19.050 37.539
49.036 38.858
30.836 32.115
61.318 7.788
16.588 33.556
33.300 29.099
34.602 -14.591
43.259 -5.156
52.420 -8.498
36.391 37.443
33.819 24.013
69.241 -8.347
24.279 32.854
42.492 17.414
39.826 47.875
38.799 25.516
33.751 22.184
41.731 33.469
61.471 22.133
66.515 6.262
42.031 29.433
47.594 8.360
41.042 12.010
13.306 24.767
54.256 7.049
52.473 -9.495
54.705 -31.622
68.997 5.173
62.893 2.128
71.724 16.521
64.646 8.888
59.085 36.779
18.273 2.686
16.765 24.044
10.461 26.374
43.924 -13.423
49.074 6.624
64.990 31.312
55.190 13.457
30.559 31.871
68.909 1.784
26.320 40.907
34.347 39.138
10.219 25.422
61.022 24.257
16.604 36.776
25.356 42.210
37.643 47.517
39.212 30.243
31.816 50.010
28.868 31.152
37.577 21.610
26.671 31.672
44.126 16.860
44.103 -32.855
31.001 -28.706
49.375 -6.869
42.867 4.494
49.157 17.623
30.099 9.102
61.161 24.491
20.353 0.515
40.900 37.739
36.877 25.397
40.579 29.480
58.947 28.550
51.215 -5.839
37.933 -13.768
25.990 -22.688
30.511 -27.842
30.326 -33.231
31.863 -33.328
35.437 -28.834
55.554 -28.011
43.672 -30.529
53.249 -4.935
66.358 0.074
63.611 -11.192
45.393 -17.516
32.117 -31.813
36.183 -28.365
49.796 -14.987
9.444 2.490
3.774 10.379
21.035 10.473
32.109 34.539
40.905 15.278
17.025 19.927
58.329 -13.253
53.488 -14.522
35.141 -7.149
42.627 -3.510
60.781 5.981
42.383 28.316
49.198 5.306
60.190 30.358
42.479 37.211
28.377 22.014
52.220 3.284
48.169 12.137
38.013 13.074
14.936 22.433
60.093 30.838
54.855 11.511
59.262 4.531
54.829 21.390
53.026 9.526
37.666 4.175
31.803 -4.687
51.722 16.381
28.539 36.171
47.431 41.827
69.322 18.335
39.907 30.659
42.554 -0.526
7.740 27.006
30.022 0.876
7.008 -4.459
35.840 24.036
20.095 18.897
38.696 -36.023
12.689 -4.453
23.023 13.163
54.313 9.134
47.614 13.026
64.570 -10.459
43.016 -2.261
31.253 -1.246
40.513 21.027
34.609 2.157
50.105 -3.976
37.884 11.787
43.867 26.936
66.367 6.038
56.919 8.795
44.773 -21.887
61.024 8.023
36.024 10.574
21.343 7.315
53.802 29.365
48.152 43.271
69.336 20.989
51.342 5.401
41.671 -9.997
46.425 -1.125
51.297 3.791
48.459 -0.844
40.419 20.505
15.738 37.027
47.186 37.159
58.055 27.904
53.053 37.568
51.474 36.768
23.653 38.565
30.723 41.869
26.632 41.818
44.973 24.884
46.056 3.345
68.789 1.143
48.235 -27.311
54.069 6.817
27.693 -26.433
46.928 -15.133
65.351 -21.771
36.240 -22.560
43.065 -28.439
52.702 20.469
52.065 -25.243
25.110 -25.948
41.267 -5.699
35.072 -13.458
63.104 1.080
45.509 20.611
41.664 36.318
60.246 -1.861
64.421 32.764
51.941 -16.606
50.648 29.615
41.862 35.261
23.388 20.733
41.263 41.832
46.047 3.623
42.020 49.029
46.767 26.588
18.304 -29.283
9.044 -16.562
19.728 -18.566
61.495 -22.197
35.994 -14.265
63.244 -8.379
47.432 -13.094
65.501 -9.624
45.078 24.365
68.912 17.987
75.093 10.262
25.372 17.851
21.398 43.844
46.584 43.738
23.005 45.428
51.450 21.961
57.618 19.455
46.765 -0.656
51.648 -18.710
17.160 20.891
36.885 44.898
22.973 32.273
28.018 36.918
11.995 21.481
46.108 35.014
32.720 47.943
10.131 25.343
35.445 22.638
68.528 -0.772
35.903 -34.023
17.876 -8.001
30.607 3.304
28.453 27.342
40.523 44.192
39.365 43.021
11.119 39.664
27.188 41.716
27.879 9.458
31.410 -9.498
54.693 7.235
48.629 38.140
44.400 51.031
9.420 28.424
45.488 50.289
2.625 36.212
15.674 12.778
31.504 -0.361
25.055 42.422
33.029 43.579
55.493 33.130
45.974 0.932
51.956 36.739
16.043 46.134
36.564 25.804
47.930 45.654
13.699 29.612
20.383 29.551
34.321 40.252
53.195 22.291
48.176 24.685
41.317 36.333
47.808 37.525
35.418 40.889
44.360 24.413
71.428 8.945
42.998 -16.339
28.997 6.633
40.493 30.535
38.839 -9.658
55.997 13.145
41.264 21.675
25.406 4.186
23.833 28.566
32.133 -31.237
27.757 -16.274
67.158 -20.089
44.438 -39.592
67.358 -8.111
62.992 3.493
47.279 -22.305
47.567 -22.611
33.747 -36.074
23.209 -30.324
37.345 -39.251
38.976 2.174
55.857 -3.305
38.972 4.962
52.525 23.812
50.071 -19.795
54.237 -21.717
41.545 -36.841
47.099 -25.509
40.726 -30.371
36.289 -17.636
39.415 -16.267
35.912 -25.442
15.490 -34.118
66.254 -4.758
61.789 11.499
50.250 33.365
44.684 21.185
50.093 12.156
56.233 12.839
61.700 5.659
67.988 29.477
55.205 23.281
20.745 16.984
30.416 10.378
53.284 16.512
46.329 -17.507
49.246 -23.968
43.782 -14.611
56.099 -5.681
45.252 3.465
68.429 8.894
41.202 -18.643
46.913 29.848
38.152 14.059
33.750 -8.322
36.466 -11.158
20.517 34.538
56.556 11.122
48.449 -27.055
49.290 -12.670
37.616 -7.165
12.458 -16.161
62.798 -16.565
35.237 31.908
42.533 45.944
24.052 39.703
32.961 37.262
44.938 30.817
67.505 21.316
19.262 23.747
39.838 7.255
43.377 6.629
47.743 18.911
53.381 -22.763
53.023 36.542
21.866 42.364
18.392 13.112
56.830 -18.045
66.687 -4.298
50.369 27.018
61.784 20.612
56.346 -5.347
24.893 33.620
61.619 35.453
54.137 29.639
31.944 50.574
13.775 36.257
6.330 28.680
48.846 16.183
52.318 32.685
57.903 37.772
48.525 44.554
34.918 36.724
37.645 25.911
55.408 16.414
57.702 12.112
51.482 -5.767
47.701 -18.978
51.378 40.106
68.667 17.332
54.616 1.807
58.631 -21.957
41.947 10.651
33.948 -17.839
53.510 9.911
23.073 32.737
2.587 19.709
64.147 -16.629
69.801 11.853
31.414 38.081
51.007 36.818
54.331 27.013
54.474 40.837
22.599 2.069
16.706 37.587
41.278 44.164
29.280 -5.296
39.451 45.391
35.200 38.940
52.771 12.632
53.954 33.275
29.741 18.345
15.135 -1.387
38.555 -20.754
50.368 3.095
29.679 -26.393
55.375 -9.168
47.374 -18.325
31.854 -3.230
33.893 -31.554
69.437 -5.935
40.707 -25.430
44.872 15.495
33.027 -21.905
50.049 -23.765
31.764 -9.886
37.669 27.796
30.753 13.537
52.788 -22.110
75.146 9.465
47.491 17.155
63.396 -16.894
20.455 -33.678
19.500 -37.422
35.436 9.780
45.803 -5.626
30.554 -5.436
19.512 29.595
45.852 11.115
25.621 2.358
16.785 3.313
17.113 48.396
25.565 42.210
65.409 29.900
35.807 51.046
37.053 38.047
15.939 39.985
46.578 43.574
57.721 33.321
49.770 40.297
38.753 35.759
57.814 19.094
34.586 42.344
19.789 31.302
48.970 37.293
47.362 49.565
16.302 50.000
42.653 19.052
31.168 29.194
39.884 -7.745
42.628 4.756
29.785 -31.185
32.730 -28.486
46.345 -25.221
38.909 -34.685
13.469 -18.743
40.532 -14.074
48.627 -3.619
56.274 4.431
63.894 15.054
42.360 37.843
51.866 35.068
29.558 37.306
39.449 46.267
11.357 31.702
22.853 34.092
21.670 23.906
41.651 27.468
22.123 41.713
31.576 29.224
20.077 -12.277
37.975 -39.922
63.849 14.118
47.135 15.771
34.133 12.146
37.493 24.746
62.633 25.170
64.266 12.652
52.454 40.629
33.121 30.202
28.393 20.021
22.018 33.754
31.160 29.931
57.584 13.139
50.593 25.101
54.987 41.852
61.346 28.222
40.573 26.075
5.366 30.496
67.283 21.446
50.147 -12.622
57.245 -25.122
37.360 32.783
36.367 43.375
36.041 39.679
31.098 35.502
31.787 47.309
41.593 36.674
59.079 17.790
51.154 -8.108
51.371 -28.968
32.282 -26.465
54.148 -22.308
42.915 10.331
47.842 13.100
73.651 -9.990
54.849 2.871
61.298 -6.937
50.787 -13.229
19.009 -13.852
18.573 -19.208
43.917 21.207
31.387 35.904
52.085 20.953
61.057 -5.877
66.509 7.163
51.393 5.230
55.357 4.205
41.844 3.006
49.921 35.153
35.866 40.131
31.418 40.284
39.795 38.169
56.106 37.633
47.954 21.019
44.383 27.341
40.001 42.658
5.789 35.405
57.020 -20.806
39.777 -29.154
42.421 -13.111
60.603 9.515
33.375 10.438
35.970 41.331
28.017 27.500
43.971 17.202
34.594 3.721
31.645 33.571
36.844 32.172
40.049 24.864
32.083 -16.951
54.048 -4.828
47.849 -30.119
56.197 -11.318
58.615 -11.078
36.682 -32.803
48.982 -15.328
53.871 2.930
50.811 16.521
36.241 45.296
66.766 -0.951
56.993 -7.486
34.854 -2.065
30.150 -6.372
38.990 -32.487
36.096 -31.953
37.859 -21.084
19.839 -29.046
22.013 -11.677
35.185 -44.217
19.047 -19.321
31.057 -28.002
40.706 -33.805
8.270 -21.104
11.679 1.004
39.504 37.877
58.428 20.266
51.381 -7.272
39.358 -25.000
44.541 -28.074
49.296 -21.619
44.454 -19.213
37.397 -8.441
30.557 17.228
25.125 47.891
41.436 -0.581
53.628 -25.357
16.587 27.375
55.291 -3.323
30.425 34.749
43.427 28.148
10.146 38.747
14.110 21.683
52.930 28.455
52.956 30.593
44.483 25.506
44.755 48.153
44.922 14.754
58.582 -10.862
53.802 8.234
28.701 29.483
48.735 18.364
48.066 29.150
49.539 37.280
61.655 10.704
36.797 40.879
44.433 38.330
38.140 26.415
53.403 14.007
19.243 30.793
63.698 22.443
52.304 30.912
45.056 32.752
56.209 -8.460
65.804 -6.707
49.417 14.120
35.750 41.313
27.319 11.137
6.707 25.537
34.047 2.196
51.197 1.633
35.373 32.605
38.836 54.207
40.555 39.486
48.352 49.163
17.736 38.875
35.293 52.035
35.443 25.607
26.865 39.946
45.423 33.799
39.384 31.579
36.035 39.944
22.326 18.598
33.737 42.160
31.074 30.409
46.013 -21.938
32.062 -12.605
48.120 9.812
42.704 21.977
45.616 -19.819
46.184 -26.184
22.650 -11.526
60.576 -18.675
49.742 -20.498
60.443 -22.345
54.324 -19.580
19.368 -5.360
17.799 -24.722
37.999 -33.153
35.111 -35.177
42.726 4.114
34.503 -12.262
61.528 2.343
21.784 37.607
62.275 -7.086
43.781 -3.359
13.330 7.293
25.308 -21.218
32.490 -26.843
25.434 -38.939
50.561 -27.817
60.360 -19.893
18.952 33.424
32.163 37.520
35.422 52.742
22.657 41.020
56.714 31.383
51.550 13.945
39.946 19.453
36.464 39.118
39.830 -25.760
38.384 13.789
31.166 1.786
41.266 14.827
67.239 16.454
55.243 33.535
39.538 30.690
39.141 44.530
29.737 20.048
46.752 26.433
65.948 -5.254
55.709 -23.809
58.162 -10.252
48.746 -15.647
51.506 -0.538
15.803 -7.119
21.704 -11.133
45.246 39.480
73.348 16.807
44.051 27.310
52.354 31.247
23.138 26.348
26.512 31.411
37.018 43.572
15.112 41.504
19.922 24.480
45.392 26.125
33.638 -3.708
36.087 -4.378
28.331 16.860
62.697 -0.709
40.756 -27.341
30.395 -20.001
43.469 4.413
61.657 -4.036
63.667 2.672
37.602 1.799
74.293 12.705
53.089 4.379
70.579 -10.335
56.657 32.183
36.170 26.014
43.785 30.662
42.691 -28.545
55.763 7.500
64.049 -6.829
36.767 9.443
43.238 24.823
41.588 33.122
48.750 -0.640
59.548 -14.452
59.234 -9.284
56.279 -4.051
55.337 -11.673
39.409 -22.415
45.683 16.391
41.769 31.414
26.983 21.770
25.091 40.714
23.090 35.561
55.873 29.943
64.400 18.425
33.710 44.687
17.826 32.749
36.172 43.554
53.334 17.850
44.898 1.199
46.175 -0.466
59.242 -6.254
44.074 -33.131
45.906 -10.288
34.932 -5.892
27.603 12.249
27.021 39.722
28.837 46.569
56.935 24.893
43.537 41.931
62.379 16.537
40.490 18.479
59.542 22.528
42.051 17.201
19.041 46.150
38.992 39.389
45.331 42.091
47.548 6.596
42.587 -25.611
44.427 -30.694
60.900 -15.690
41.917 -22.696
62.144 -16.244
62.367 -31.615
37.129 -22.457
32.458 -36.102
35.997 -23.931
50.122 -32.720
40.076 -28.605
32.677 -21.790
25.038 -25.550
34.237 -17.201
69.168 -1.348
67.766 3.503
52.984 17.600
29.322 39.374
44.026 23.352
52.972 1.809
31.892 -38.788
33.278 -23.357
53.456 -22.954
41.949 -1.427
8.777 23.347
35.533 6.715
53.271 43.441
39.387 28.321
38.694 15.375
62.385 28.332
45.739 36.630
47.340 37.307
26.202 12.733
35.593 31.157
36.342 40.965
8.343 26.660
27.160 53.548
44.347 40.206
25.518 44.062
46.601 40.290
33.354 16.207
41.676 16.427
43.474 29.178
57.370 14.231
37.040 42.419
20.437 37.737
38.900 30.968
47.882 26.802
60.296 16.471
51.684 4.196
38.325 -34.728
31.225 -13.693
54.124 -18.159
70.113 -9.549
63.355 7.796
32.241 17.765
63.282 22.530
63.186 16.787
42.081 36.822
57.794 27.033
64.962 -2.224
44.477 -27.468
57.668 -23.873
55.616 -4.473
12.575 7.099
14.906 13.663
31.309 -21.681
33.785 -30.119
18.599 -28.227
40.800 -19.844
42.064 -10.878
20.576 11.868
25.282 -17.022
24.807 23.789
41.861 23.973
22.973 52.705
17.547 39.431
41.918 42.836
49.299 -3.924
72.497 -15.198
57.242 31.126
42.609 -2.290
41.669 33.279
32.871 37.301
35.381 42.538
41.602 38.305
71.299 18.548
18.753 49.610
27.952 33.504
67.686 17.255
27.696 -31.769
38.210 -5.400
7.434 -14.660
55.323 -18.472
23.363 -27.025
31.848 -35.350
37.755 1.385
35.426 8.913
45.143 -1.442
42.168 0.460
27.000 17.616
52.141 5.919
32.737 -21.140
23.827 -12.282
56.762 16.783
66.689 17.541
61.680 26.317
19.979 13.664
39.816 31.016
65.156 22.955
45.438 10.726
45.791 -27.592
24.750 -18.092
41.892 -29.510
45.239 -21.712
66.476 7.319
52.465 -2.095
34.169 11.553
43.952 26.119
55.313 28.354
37.528 11.998
38.229 39.424
28.704 39.835
67.472 19.076
62.313 39.616
49.688 1.923
30.295 16.340
49.274 16.976
27.738 3.096
21.721 44.895
59.719 41.733
39.543 -2.782
51.085 -14.626
41.646 -25.995
59.250 -19.459
29.439 -30.480
29.767 -24.873
20.887 23.076
35.811 8.481
57.222 3.600
68.032 16.022
67.670 21.807
63.930 31.865
45.313 46.529
43.422 44.381
42.109 36.837
64.202 31.074
55.672 34.730
53.733 36.854
32.982 -0.408
47.182 -23.622
53.501 -4.376
65.198 18.020
37.131 36.746
29.569 23.431
54.850 18.727
50.917 8.756
37.515 36.086
55.286 12.921
58.613 -4.265
59.410 -18.287
69.622 5.254
47.515 3.381
28.761 -34.863
45.551 -13.584
28.496 30.218
37.483 34.303
26.420 31.300
40.887 35.424
44.627 36.406
72.598 -11.539
51.326 -24.417
24.024 -16.128
46.211 -0.090
28.204 -28.335
39.198 -23.405
32.685 -32.730
20.592 -30.080
56.586 -19.534
74.009 -5.381
38.275 24.413
33.628 35.653
37.727 33.066
37.864 35.109
23.735 50.385
39.563 41.625
26.551 22.492
27.992 10.140
72.634 4.680
64.046 2.143
65.078 3.090
55.361 6.327
64.691 25.657
29.500 38.958
56.332 4.608
33.525 7.886
29.147 38.385
45.050 26.682
62.663 7.306
37.867 -14.618
56.687 10.755
35.862 23.609
30.771 32.367
43.843 37.708
31.346 26.904
53.413 40.057
62.805 8.654
29.011 8.669
36.519 32.605
34.450 17.284
19.890 34.315
33.329 22.104
61.320 28.184
41.538 18.778
25.154 27.301
56.168 16.883
46.090 16.778
20.890 -32.487
22.650 -17.602
52.004 -26.203
64.357 -5.235
43.084 -16.767
49.163 4.788
66.318 14.733
70.055 15.582
54.927 24.403
37.732 46.798
38.078 40.503
6.022 36.353
45.984 40.324
38.869 41.997
38.672 45.728
25.507 28.786
14.295 42.506
51.220 34.264
29.805 19.718
44.846 24.413
45.333 -31.658
31.811 -36.635
34.994 -33.964
49.476 -19.766
53.497 -30.037
20.118 -20.441
25.405 -22.271
36.411 -11.986
18.951 -7.523
37.697 -22.927
28.967 -24.775
20.133 -23.783
34.247 -43.675
23.128 -13.874
29.306 -14.828
35.152 -17.142
30.967 -9.672
49.132 -23.497
56.288 -13.856
47.496 -10.749
46.152 -24.730
68.450 4.567
69.013 1.569
65.196 2.158
62.462 8.570
40.570 13.977
57.405 17.411
50.163 26.735
55.160 22.635
56.647 7.908
40.479 -6.124
45.356 47.218
28.449 41.306
51.985 40.696
39.224 40.545
31.393 14.514
24.947 28.132
25.889 34.141
31.856 19.238
23.811 28.362
7.789 31.056
27.753 18.555
37.041 37.527
45.210 1.122
51.843 16.920
35.084 18.921
57.173 23.586
36.577 33.022
39.602 31.339
42.032 23.812
29.135 29.752
64.889 27.107
21.912 49.579
27.702 30.714
49.423 20.711
46.061 -8.150
24.839 -15.911
28.304 13.120
25.653 22.086
25.656 29.207
18.185 38.252
5.252 36.390
45.609 -25.439
34.030 -35.801
11.360 -3.232
4.313 -4.751
51.863 -12.085
38.651 -30.398
47.596 -21.739
27.895 -29.042
50.144 -19.807
37.914 -26.705
29.951 -28.229
48.417 -0.908
25.368 -10.639
27.096 25.138
32.791 1.619
27.971 44.291
42.008 -8.516
49.960 35.492
63.681 8.366
54.737 -12.695
24.761 -1.200
62.329 -2.973
32.544 18.159
57.178 9.212
53.086 -0.702
48.338 -25.155
73.336 -13.006
68.800 -23.337
37.365 -18.664
19.656 -26.691
41.135 -19.774
43.956 -20.097
44.652 34.918
69.697 14.323
67.483 11.603
52.600 27.368
68.185 13.006
53.598 -13.855
18.468 -15.972
54.390 -21.758
41.255 -19.411
42.055 -13.015
53.755 -24.603
64.269 -14.191
35.780 4.775
67.911 -2.973
27.085 41.432
53.381 30.772
24.467 -11.726
20.977 -20.826
35.630 -31.014
69.153 9.065
59.200 -18.835
30.265 -31.150
31.218 11.137
30.688 -21.563
52.958 3.587
61.654 -7.755
53.423 -16.814
60.438 -18.431
37.212 -21.174
53.609 1.054
46.990 10.610
37.267 -6.340
26.066 29.247
23.462 39.912
22.968 29.952
15.892 35.745
53.295 30.536
56.061 -21.891
21.512 -5.032
27.979 -17.125
56.441 21.441
60.544 27.342
28.168 45.212
51.617 35.072
59.062 28.106
30.679 46.630
46.302 30.685
51.704 26.265
39.030 38.879
47.439 32.659
29.129 45.160
30.406 50.947
42.823 16.186
47.845 25.820
34.100 0.327
42.856 16.675
25.814 31.210
44.722 23.966
35.574 20.893
33.500 44.028
54.634 33.014
74.397 -0.483
53.000 20.976
47.842 -7.664
70.735 -8.157
39.063 2.222
58.876 10.574
9.382 8.155
40.884 42.904
51.056 27.825
62.662 -6.438
45.094 -3.467
35.511 -13.019
40.740 18.314
52.888 15.190
38.029 -22.778
63.146 3.393
33.863 21.619
51.917 42.342
48.702 13.925
67.787 15.844
41.347 31.540
52.895 35.506
48.026 32.346
51.449 39.577
53.101 32.661
56.864 29.557
25.270 -23.592
43.513 -26.906
44.974 -22.759
69.137 23.998
51.967 29.302
57.814 26.117
63.073 -14.681
55.116 -13.137
34.946 -20.805
31.868 17.874
17.832 46.277
45.703 38.130
35.803 43.774
49.697 44.886
53.939 16.262
50.087 29.943
17.404 39.306
19.200 40.830
16.780 39.482
39.334 9.734
60.269 28.633
65.528 19.139
38.132 28.698
52.655 36.051
52.446 31.912
13.461 25.504
-2.534 4.697
17.808 -8.047
51.715 9.909
25.273 3.290
10.823 18.708
37.080 3.964
26.821 20.254
48.086 25.827
41.652 31.975
32.433 27.158
53.397 24.092
61.909 -3.163
16.429 -1.949
14.684 -21.449
33.380 -8.664
18.528 -3.485
14.796 -7.699
38.843 41.212
31.334 22.926
22.423 7.880
33.727 49.491
6.558 32.218
20.380 31.416
5.919 35.848
55.298 -14.235
35.560 -17.813
59.017 -15.859
47.931 -25.464
64.067 20.079
56.180 20.688
51.601 -25.414
53.666 -24.205
38.806 -27.358
49.583 -32.719
45.298 -27.587
55.273 -27.140
41.448 -19.689
66.794 4.710
63.511 0.381
43.382 40.084
39.690 47.555
59.862 25.961
33.719 41.339
46.341 2.742
42.809 -13.037
25.680 -9.603
27.097 18.043
61.704 17.949
44.998 41.285
27.768 43.775
32.318 22.385
47.587 25.496
55.653 38.707
50.431 19.152
45.356 12.948
31.263 -2.318
51.029 -26.161
64.187 -1.668
17.599 14.472
25.623 -3.139
51.625 34.748
37.354 -18.614
28.169 -23.325
25.176 -4.160
48.264 -14.155
61.031 -22.013
40.296 -20.762
45.884 -30.934
67.964 -10.608
46.993 -12.309
38.247 -31.596
29.467 -27.894
29.416 -23.609
37.842 -24.170
30.139 -26.721
47.712 -19.263
28.001 -20.048
45.751 17.785
35.003 -8.641
46.428 10.611
48.052 -34.570
34.262 -26.992
59.436 -9.894
51.345 -0.470
57.013 22.593
33.341 30.390
44.905 40.600
48.741 35.655
22.763 38.626
28.466 26.324
45.042 18.153
12.606 -24.796
13.435 -8.241
40.970 25.055
60.822 -11.709
68.419 9.249
48.727 -17.163
54.829 -17.529
43.284 -8.318
27.815 -21.831
51.459 -18.919
41.818 -30.578
43.279 25.219
31.044 45.928
22.112 25.752
23.429 -2.715
37.608 38.802
30.893 37.529
54.961 41.742
42.866 -21.636
34.551 -18.591
21.333 -23.179
56.898 -3.195
32.587 -28.489
43.499 -22.045
48.177 -34.674
32.937 -18.219
36.534 24.874
37.438 -5.077
32.044 -34.497
15.379 -26.690
45.738 -11.413
53.931 -14.322
68.189 -14.366
46.173 -1.206
27.875 -12.486
25.456 -6.560
46.728 19.182
43.190 4.955
31.282 33.354
57.576 37.728
34.709 12.588
25.757 13.619
21.417 23.149
20.958 40.384
50.902 43.418
45.907 14.423
18.754 32.482
44.301 29.281
47.848 31.534
25.344 28.632
29.394 13.904
60.766 18.315
56.099 4.117
38.864 37.466
25.665 41.193
37.415 36.849
51.718 13.338
48.489 -0.155
35.281 -10.172
55.123 -15.171
30.668 -13.174
19.498 -9.693
32.053 19.445
22.068 34.422
24.905 36.217
45.298 10.775
46.663 30.919
28.396 23.474
22.678 -15.998
27.376 -13.341
42.075 -21.183
21.466 -29.267
21.787 -22.941
28.458 -22.823
21.054 -28.708
36.999 -31.562
45.644 -3.509
42.604 -16.058
46.011 -32.671
21.386 -27.656
52.547 -7.614
31.818 23.137
27.446 -14.586
34.462 -30.716
39.073 -5.601
47.117 11.136
19.410 11.304
25.020 10.672
23.941 17.528
8.940 -8.120
47.263 5.446
13.027 -16.485
45.217 12.025
60.195 -22.263
47.396 -24.344
16.748 -23.312
29.804 -14.284
31.997 4.616
73.273 14.360
59.366 16.443
63.628 7.963
45.900 -16.157
40.525 22.515
52.979 -7.885
35.641 -31.313
35.739 -24.443
47.166 -27.731
53.749 -32.457
41.197 -6.617
30.257 6.818
29.176 3.779
56.427 35.721
27.992 40.270
46.001 44.258
49.610 31.775
22.122 33.458
63.844 33.057
49.904 35.693
63.512 10.508
62.297 -3.279
64.792 3.703
33.405 4.124
56.854 4.130
14.738 4.082
14.616 1.379
42.209 42.784
51.262 22.509
55.985 13.318
34.769 35.751
56.717 25.154
37.693 42.900
30.142 37.300
47.911 25.302
62.337 30.906
54.735 32.359
53.357 16.918
49.293 9.540
46.242 -28.471
51.842 -17.197
45.411 -23.792
40.385 27.772
52.493 6.295
41.138 12.804
60.833 15.838
39.244 -18.213
46.037 -20.371
61.964 -14.239
63.316 -5.403
62.358 -1.229
42.541 28.168
34.338 38.879
44.557 45.655
15.548 2.594
36.337 -5.654
52.692 -11.188
49.652 -12.260
30.343 -31.820
41.911 -32.904
18.516 -2.154
31.734 -32.186
14.457 -22.127
38.825 -39.569
29.012 -34.896
35.566 -27.796
30.980 -11.315
59.852 14.999
41.488 5.805
19.689 -27.643
37.013 -41.668
29.330 -21.990
52.775 3.703
67.002 -13.916
34.946 -25.996
32.835 -13.843
38.773 29.173
25.566 48.730
30.617 41.323
35.860 5.084
54.100 28.048
40.728 -2.960
50.972 -19.716
65.590 -7.666
37.498 -18.447
40.281 -28.975
45.675 0.270
54.845 10.072
37.161 -19.989
43.741 -20.466
44.137 -27.503
59.372 20.221
44.876 22.348
40.279 -4.921
15.110 0.689
48.099 -9.422
65.238 -13.074
37.461 -22.766
51.492 -12.258
44.747 -30.394
67.713 -3.587
55.143 -23.800
33.124 -21.332
37.617 3.183
51.647 0.253
47.879 -9.155
48.100 -12.727
49.036 4.471
46.763 4.252
50.889 -18.908
60.111 33.722
74.086 -0.130
51.721 28.481
59.618 17.087
67.562 7.071
30.280 28.975
61.097 38.090
50.550 19.633
39.785 38.266
49.661 44.490
49.481 30.103
50.299 -26.624
50.916 34.579
35.010 47.746
60.099 28.877
49.459 27.776
43.859 10.928
29.206 31.339
56.259 2.662
31.408 44.474
44.004 44.615
62.167 20.253
41.808 -21.513
40.823 -3.923
31.813 -19.106
52.087 -19.645
44.658 -3.102
53.411 -18.966
44.705 -22.883
39.267 -20.692
21.694 -28.799
35.182 -30.388
49.692 -19.008
44.807 -18.717
29.307 -29.264
41.582 -23.766
14.191 -24.527
44.831 -29.166
50.951 -17.925
42.900 -31.331
43.462 -22.151
34.723 -23.622
57.102 -32.769
30.445 15.305
35.634 41.438
44.048 22.061
57.438 -22.995
48.382 -19.570
56.139 -19.892
55.095 38.374
28.160 32.719
27.769 39.365
26.184 52.012
26.139 44.003
43.469 31.004
69.389 28.526
37.153 28.464
25.516 -8.585
52.692 -17.683
40.763 -24.212
54.204 13.713
40.810 -6.713
26.893 15.938
58.722 32.242
26.776 46.941
20.970 29.547
59.352 12.761
52.853 -14.915
31.467 -23.749
46.959 -17.401
57.986 -5.549
37.318 -8.215
23.528 13.613
36.194 35.795
33.978 3.804
44.881 41.758
26.153 46.033
49.329 22.347
35.032 35.385
14.683 -19.934
33.829 -22.849
49.699 6.331
49.641 -30.399
55.687 8.610
51.849 42.134
34.337 43.284
49.159 39.034
44.873 24.258
25.861 33.265
11.300 21.613
8.493 13.598
39.479 24.477
11.522 27.470
32.043 47.375
27.943 30.796
22.864 31.309
30.814 45.429
42.818 13.721
52.742 37.991
47.186 28.282
46.352 24.827
46.605 38.437
27.292 32.354
18.015 28.059
25.891 28.317
32.323 44.098
42.866 15.415
36.022 38.467
43.184 43.586
55.680 -18.644
56.376 3.900
46.086 -5.668
33.249 8.498
29.840 -27.083
9.357 -20.972
44.418 -30.162
22.745 -15.342
56.325 -5.549
56.270 15.466
51.168 -27.629
31.056 -11.843
59.935 -26.018
16.436 -19.312
32.014 -31.859
63.777 9.891
58.789 3.469
30.631 -30.208
40.832 -15.788
38.028 -2.555
38.953 9.816
35.255 11.809
36.512 -9.134
30.170 -24.694
56.167 -24.341
60.712 -9.177
58.557 -9.870
40.624 -16.718
33.254 -20.962
35.995 -16.566
43.403 -13.377
29.159 -18.612
26.560 -37.426
53.460 -12.516
46.360 13.212
48.823 26.288
34.070 28.088
29.419 43.799
49.371 16.670
61.098 2.118
42.342 32.894
8.875 11.049
46.004 18.846
31.258 45.100
42.904 41.890
37.398 13.361
25.247 36.311
17.437 32.128
32.383 33.692
48.555 31.319
48.721 43.350
55.748 30.511
44.668 31.863
46.153 27.254
14.442 43.851
17.046 37.082
32.006 40.321
65.882 18.025
47.475 -22.505
32.710 -19.066
56.944 -21.181
41.606 -12.340
48.850 -5.296
18.240 25.904
25.677 37.510
16.153 23.324
28.066 33.545
37.357 34.968
53.942 30.762
40.874 19.915
32.140 45.773
18.922 30.545
29.517 36.357
29.757 39.831
31.638 40.945
41.543 -8.015
59.894 12.151
11.597 -14.915
57.342 -15.030
44.802 -17.294
61.326 -15.917
33.261 -17.633
59.255 -8.847
57.611 -8.085
48.013 28.268
18.078 21.366
35.780 15.101
24.181 -20.684
46.927 -23.330
65.537 -6.481
55.434 -25.743
60.604 -17.319
39.923 -19.251
45.939 -32.708
59.756 -25.188
35.627 -23.416
36.615 28.055
46.567 -12.990
39.476 -10.484
15.237 -6.638
34.216 -29.696
13.775 -21.090
24.401 -21.134
44.070 -23.105
29.795 -19.033
34.918 -25.136
39.465 -1.970
48.828 24.740
49.435 22.115
41.861 -7.827
25.123 36.272
28.903 32.165
54.893 43.251
36.688 29.530
10.802 16.332
56.849 18.489
34.569 34.308
26.807 34.178
8.570 42.306
41.148 51.098
46.147 16.984
24.216 37.303
41.687 32.263
67.099 27.615
31.464 40.438
16.128 39.059
51.973 34.393
52.093 32.111
35.780 41.154
42.863 24.289
14.618 31.270
34.485 32.048
53.067 23.958
45.318 43.816
5.894 36.430
30.983 12.680
9.553 12.100
32.127 10.818
43.087 42.409
33.911 33.133
55.067 19.837
30.971 21.530
40.640 -7.908
55.488 -6.452
45.271 35.467
59.199 24.842
63.171 19.253
48.910 22.964
66.408 31.779
55.907 11.919
53.071 39.525
16.275 37.556
36.020 38.326
45.827 32.768
47.080 35.131
46.382 19.720
67.621 19.855
32.014 28.775
41.015 4.339
47.043 7.397
36.183 -29.256
68.899 -3.043
52.362 7.906
47.612 -24.917
43.156 -17.977
35.033 -21.802
21.924 43.340
33.050 36.352
48.763 31.591
40.133 8.263
50.090 -10.600
54.155 19.169
28.116 34.485
49.411 -8.205
56.844 13.084
62.799 7.792
66.061 9.906
32.794 3.651
54.962 -6.818
47.592 -13.059
43.332 25.216
52.312 28.471
63.804 16.399
41.337 29.429
53.350 1.551
69.296 5.672
44.628 -12.265
53.014 -11.216
42.230 -38.599
15.273 -31.106
31.636 -15.610
49.448 -13.368
21.210 31.254
8.121 30.468
2.623 26.183
33.679 39.722
22.866 41.933
55.112 43.919
50.588 43.326
28.583 23.621
46.733 5.255
36.969 28.735
40.486 22.819
26.510 -40.278
22.479 -28.138
19.497 -26.043
62.776 -14.057
73.802 -3.438
39.535 -22.774
58.201 -14.329
47.775 -15.704
64.527 24.549
51.395 -12.314
63.022 2.416
42.937 17.404
33.103 35.223
20.967 36.720
43.191 29.188
54.756 35.378
39.305 -4.345
46.423 -10.983
21.098 17.871
6.943 1.211
56.058 -16.604
33.441 -22.654
69.466 -8.871
49.797 -12.739
37.039 -22.727
8.796 -12.254
34.788 0.146
36.423 36.758
39.648 38.869
26.163 40.689
23.800 36.993
21.492 51.820
37.579 41.716
44.073 50.848
30.418 33.635
70.017 -7.721
58.150 19.497
46.173 20.018
43.697 21.543
25.574 2.531
11.858 12.427
46.364 9.202
32.832 38.737
32.307 42.936
48.733 24.660
36.624 44.395
33.602 32.832
26.883 38.244
54.644 39.871
51.570 40.708
36.304 40.604
9.487 30.155
34.055 18.407
29.267 19.005
14.611 37.853
12.766 46.728
36.213 39.752
64.845 17.841
39.092 31.386
53.669 36.983
45.772 7.789
35.409 6.803
18.032 -7.023
46.672 -5.284
50.817 -22.999
26.631 -34.874
27.356 -31.186
56.623 -12.612
59.680 0.348
37.098 -4.887
42.010 -1.525
37.987 -5.555
40.136 -2.901
36.281 -23.284
26.626 -26.257
24.563 7.954
53.559 24.559
71.779 10.471
51.030 42.678
17.968 36.300
49.005 43.620
25.504 30.187
11.189 23.533
36.107 32.021
58.140 -5.234
49.039 24.321
43.253 40.618
10.883 29.043
21.769 23.722
41.669 23.488
46.291 26.732
56.196 34.523
47.261 35.130
27.278 38.283
31.031 -2.151
50.419 -6.843
35.803 -20.691
48.385 9.779
60.947 8.142
34.098 3.832
57.996 4.106
27.871 6.408
26.422 42.703
24.592 29.591
49.564 16.311
65.069 -7.061
50.768 -6.983
40.808 -19.120
25.320 -29.705
28.634 -20.928
51.955 -16.574
18.570 -20.607
22.774 -11.601
38.662 25.698
45.246 5.772
43.584 -26.291
72.547 -0.290
29.274 -9.730
45.122 7.000
50.347 -8.688
35.654 -11.645
40.848 -39.783
67.255 -13.434
46.937 13.345
21.096 34.476
38.286 -8.440
29.127 -23.138
37.445 -31.014
28.166 -12.263
39.847 -31.536
34.359 -26.391
42.767 -8.458
59.552 2.604
48.847 14.823
28.454 9.641
60.883 -18.428
51.744 -18.768
56.615 -12.147
40.432 -13.357
46.743 -21.323
31.439 -33.858
50.114 -25.209
45.838 -21.965
25.148 13.979
12.218 21.985
27.356 39.446
64.531 33.629
47.625 43.721
40.853 29.927
32.811 30.056
55.828 20.690
45.233 39.967
58.205 20.778
30.263 33.771
32.852 34.707
39.723 51.274
66.003 34.842
58.837 21.932
56.095 3.326
56.743 30.547
38.363 8.731
42.314 -13.553
46.076 25.593
45.164 26.295
37.584 32.699
20.108 37.993
41.930 22.311
30.037 47.470
8.387 30.890
11.598 37.982
41.432 -2.182
51.135 -20.715
51.016 23.263
25.637 -30.650
22.622 -26.834
31.746 -7.876
28.769 20.646
33.623 10.942
29.615 1.880
38.993 -21.602
29.256 20.095
32.771 7.203
51.849 -4.636
58.424 -16.490
28.820 -22.357
57.166 -21.836
63.502 30.840
60.359 20.109
44.488 4.570
18.746 17.449
13.647 31.153
28.461 8.738
57.352 -14.813
44.386 -27.753
14.551 -19.329
32.277 -18.201
55.724 -16.642
19.691 -3.091
60.350 16.901
50.630 31.303
47.212 38.118
40.622 36.027
6.132 -8.501
19.046 -17.317
51.005 -27.205
34.737 -33.669
37.053 -15.042
62.585 10.706
50.042 -20.065
66.533 22.623
52.747 31.414
30.675 30.942
58.857 -15.717
57.040 -23.285
42.455 3.184
44.440 2.631
47.632 0.640
62.058 28.911
35.487 35.721
47.353 -10.341
22.900 -32.801
20.197 -32.410
40.429 -36.686
39.340 -22.854
27.712 -2.396
41.047 -34.082
45.848 -18.439
42.930 4.009
60.025 17.121
53.414 10.987
38.897 -1.374
34.067 -18.863
7.698 -6.234
49.567 14.424
50.551 3.452
52.829 36.585
49.119 4.521
46.737 31.023
57.971 23.605
37.338 -11.690
33.710 23.498
49.776 7.401
26.008 -10.922
34.843 -1.531
32.407 14.851
46.315 41.271
44.331 38.403
16.594 40.203
45.883 38.071
44.557 44.607
65.340 18.741
23.735 22.581
57.929 37.418
30.809 45.759
47.613 11.208
33.089 -1.551
39.404 44.554
31.358 31.656
22.443 35.172
14.845 36.707
8.538 32.883
44.399 24.785
56.417 15.453
42.158 -13.845
19.669 -15.177
62.500 27.157
63.900 -9.739
31.708 22.107
11.232 41.729
10.559 23.848
1.164 27.481
37.892 -3.182
38.751 -14.708
66.263 20.414
37.541 35.542
28.754 37.391
30.542 44.018
59.962 34.731
56.914 28.813
26.356 51.422
43.808 9.259
63.498 0.346
68.866 -3.603
55.852 27.157
66.924 0.234
48.002 -0.621
66.186 -8.814
46.561 0.508
48.884 1.701
59.958 31.675
24.661 37.218
32.255 6.670
20.865 -14.959
46.331 -11.569
56.630 -26.052
24.375 -19.783
50.071 -20.877
63.410 -6.756
47.086 -10.496
60.573 42.446
39.603 20.381
48.490 2.637
17.656 7.738
17.042 2.851
32.248 -11.058
46.870 -30.284
54.818 13.162
26.816 36.189
17.434 46.998
50.753 46.492
33.079 45.841
35.601 35.059
43.630 42.666
53.890 40.840
35.501 34.475
45.312 41.071
30.778 48.680
36.400 27.777
33.091 45.062
38.298 40.904
50.035 45.741
66.445 -1.441
33.046 24.798
37.672 30.727
56.353 -17.772
49.898 -33.972
58.446 2.879
71.977 23.470
57.880 -10.100
48.475 -10.392
26.657 -0.424
34.013 -16.019
33.236 0.810
28.692 -23.493
23.705 -20.188
12.970 -10.068
53.715 -9.264
62.787 -9.351
28.818 28.101
62.523 28.466
31.276 -38.992
29.568 -25.060
60.731 -6.193
51.330 6.890
51.043 -21.514
18.279 16.888
41.505 -25.645
40.999 -19.864
40.932 -14.787
30.115 2.478
33.630 38.023
56.215 37.486
55.150 29.373
45.837 25.973
59.223 8.279
63.093 -4.067
21.701 23.662
30.709 56.099
56.491 46.503
42.130 41.526
40.061 41.174
49.327 34.113
16.200 44.918
58.137 33.965
38.408 38.625
32.426 38.679
39.927 47.151
43.457 47.302
40.455 -7.488
32.731 -32.651
30.731 -22.479
32.655 -12.337
44.633 22.246
51.766 7.475
41.155 29.344
49.317 39.543
50.977 34.909
31.452 -6.596
52.366 -16.311
46.131 -25.049
49.209 -17.263
30.037 -25.111
42.484 -28.862
46.390 -23.871
61.808 19.608
68.238 -14.184
48.885 -23.423
35.228 -22.577
49.737 -24.313
34.471 -38.307
52.880 -21.202
61.305 -16.800
53.114 23.999
55.907 -10.549
48.072 34.411
68.532 -7.402
49.718 -11.216
73.943 9.131
63.552 0.220
40.128 -8.973
67.962 4.903
58.692 29.187
53.348 27.782
53.869 42.887
51.862 42.226
39.575 32.306
28.464 9.662
34.935 6.512
55.964 22.870
23.706 26.831
49.295 20.500
58.242 7.338
43.200 3.649
47.960 34.705
65.318 30.979
55.803 22.418
19.563 29.010
45.105 34.869
27.617 -8.526
53.043 -20.920
17.761 -28.005
13.434 -25.189
64.038 -6.945
17.612 -18.283
34.312 -14.619
25.553 -35.382
40.752 -30.801
56.298 -1.569
72.869 0.574
61.567 21.192
46.887 37.510
52.804 19.167
33.083 -10.632
59.049 -1.890
58.385 -7.819
25.509 -16.798
13.855 -4.737
19.443 0.686
20.982 -1.886
36.746 26.899
32.175 38.452
50.763 22.347
25.846 47.224
39.376 47.494
48.446 18.644
18.105 39.969
30.002 44.307
49.502 22.057
51.179 17.754
21.900 -2.772
46.396 -9.031
50.176 -2.701
60.965 4.008
49.918 -19.508
58.414 4.541
68.309 15.804
25.071 32.952
43.679 29.983
56.646 30.751
43.233 35.172
17.260 37.601
51.373 8.465
29.074 39.962
10.156 26.462
50.929 32.186
70.420 15.888
45.847 31.454
26.227 0.730
26.413 -26.528
37.761 -33.443
50.731 13.162
33.787 -10.987
28.191 -32.777
49.773 -19.343
51.781 -15.884
37.421 -36.221
32.490 -32.782
56.447 -14.076
46.588 -1.328
32.617 -25.386
43.570 -31.540
18.342 -20.806
35.739 1.269
40.749 32.610
31.698 50.137
25.950 40.843
15.566 41.678
23.546 42.624
60.639 -0.555
43.639 27.961
45.540 34.613
59.548 18.036
17.957 24.163
20.054 27.046
44.765 14.994
20.548 11.118
61.604 12.779
61.293 -26.801
42.679 5.100
57.338 -15.165
28.768 11.161
26.371 6.009
49.073 -8.052
39.756 -21.546
51.635 4.457
30.166 20.734
32.121 31.173
27.749 46.779
42.454 35.713
36.672 38.565
46.243 23.396
34.553 47.501
21.018 35.763
57.898 27.426
43.343 46.875
41.249 37.958
38.035 10.084
57.109 30.771
26.949 32.984
33.572 38.868
11.690 30.505
40.505 4.109
35.227 11.021
37.018 27.129
32.326 5.091
41.941 13.447
42.944 -22.621
49.786 -24.803
64.378 -17.720
56.304 -3.791
42.123 37.512
51.772 22.832
50.367 18.852
49.417 28.649
35.350 45.338
57.542 36.342
34.121 18.861
44.923 27.697
18.967 31.011
23.832 31.043
46.408 6.460
35.796 -37.782
66.323 -12.258
37.955 -20.900
51.779 -23.309
39.192 -20.121
38.271 42.192
41.322 20.566
59.047 -7.940
38.522 -33.530
68.474 -8.669
53.890 27.657
21.447 28.034
46.015 33.976
43.320 33.713
32.870 37.267
46.250 42.384
33.360 4.166
67.624 -11.316
31.968 -28.133
32.299 -29.406
38.279 -27.235
53.019 -11.590
31.481 -7.900
10.415 -4.469
36.850 45.142
34.532 35.223
10.818 31.934
21.765 28.899
62.820 33.498
56.845 10.050
59.442 2.495
33.571 37.899
46.079 22.905
45.199 25.221
48.649 11.199
63.290 19.386
69.750 19.985
45.350 -15.599
26.209 -29.577
38.593 -27.632
45.347 -16.684
43.856 -28.608
43.465 -31.181
47.146 -23.127
25.793 -1.025
43.711 -4.839
46.544 0.744
27.810 -4.014
34.993 17.361
31.766 34.060
34.899 35.432
39.566 31.536
25.429 -25.805
38.053 -31.138
60.692 -0.267
66.490 10.535
31.982 -11.155
46.561 -20.228
43.932 -18.813
31.035 2.529
54.180 -27.099
42.763 -8.868
19.249 18.412
49.695 35.911
51.812 18.594
41.626 37.148
16.109 32.454
43.082 -2.381
34.169 41.578
37.302 32.883
30.906 34.269
27.996 40.845
35.425 37.888
38.639 24.186
29.061 -8.978
28.924 -24.384
16.150 19.845
29.632 -14.232
33.224 -8.541
54.333 11.531
51.070 44.351
60.887 36.571
50.212 -9.565
10.594 7.258
48.371 16.305
48.408 26.472
75.653 11.627
42.027 -15.934
52.444 -24.551
61.143 -10.052
25.407 3.478
24.486 44.007
21.531 33.968
32.957 -1.971
24.752 -5.608
54.373 -8.823
70.811 4.709
49.876 -25.751
64.084 -13.759
46.823 -20.455
33.429 -26.691
55.503 -22.340
15.776 -17.489
41.009 -28.241
46.512 -5.680
41.010 -16.143
43.452 -30.683
43.584 -19.902
37.283 -20.357
26.836 -32.272
61.842 -1.821
39.125 1.268
60.627 -5.764
44.301 -31.127
32.279 -21.546
30.862 -25.019
53.590 -17.937
45.830 31.497
28.687 3.937
35.118 32.565
28.897 35.175
17.127 -6.691
26.430 -20.190
44.782 -40.819
64.708 -22.114
55.628 -11.595
26.037 14.989
32.338 51.153
12.312 3.892
5.143 12.170
29.622 -20.938
14.576 -28.709
49.352 -27.208
63.091 -15.215
32.396 -5.057
23.205 13.977
51.770 26.280
7.529 3.917
20.133 24.428
35.210 -7.022
40.320 -34.351
18.690 -2.216
36.561 -19.642
31.150 -8.759
36.266 6.107
15.983 9.086
35.625 16.782
36.368 25.315
31.038 39.532
33.264 34.962
30.256 3.508
69.530 10.840
59.196 -6.058
51.342 13.490
44.104 -18.250
58.144 -12.506
40.639 -10.097
46.705 5.448
49.630 -15.662
17.561 27.436
47.104 39.898
32.832 17.302
49.137 29.263
34.323 40.148
32.413 18.537
51.318 14.876
63.127 -3.710
37.577 -15.721
46.835 -11.719
35.642 -3.332
62.977 -14.606
33.267 -17.016
29.924 -38.463
21.028 -18.432
57.524 -10.476
38.028 -22.320
37.717 -3.130
42.394 17.046
12.943 10.084
25.683 20.313
44.395 40.033
41.063 23.175
45.070 21.474
45.143 -21.563
36.954 8.724
48.916 3.106
43.461 28.071
28.173 5.247
44.618 29.113
51.676 34.135
64.410 4.313
53.751 2.852
64.981 -1.155
55.891 24.031
55.228 24.207
43.163 -3.342
35.540 4.461
65.722 3.258
48.901 9.875
39.078 42.110
25.707 37.787
24.429 54.168
5.509 36.863
36.950 25.115
46.919 1.456
60.601 29.190
65.649 26.048
57.610 -5.372
34.410 -1.207
57.592 -10.441
45.400 -32.762
50.498 -17.866
21.224 -18.058
24.917 -4.833
53.050 4.080
21.414 -28.370
63.235 -12.662
61.329 -23.153
29.413 -17.598
53.758 -21.355
64.895 -3.014
67.754 6.560
36.822 -22.261
70.419 -14.611
43.723 -19.000
48.049 -24.797
16.060 -13.151
53.319 10.287
47.278 18.779
59.897 36.695
11.456 33.492
20.069 44.083
8.002 45.336
13.333 44.529
5.346 19.081
32.761 38.091
40.875 35.254
41.304 -0.677
43.931 -27.504
34.372 -33.399
23.067 -26.346
51.558 -23.701
58.897 -17.523
51.853 -8.513
32.331 -15.389
28.595 -30.596
65.663 -15.333
31.512 21.303
30.707 43.589
27.434 50.426
20.519 41.260
44.836 44.110
30.201 4.085
50.058 8.144
24.447 15.384
28.329 5.967
46.935 39.501
34.395 31.584
42.873 -15.872
47.727 -17.031
46.440 -13.877
26.991 -24.605
3.529 -2.144
18.935 -2.248
29.772 -3.982
31.159 17.502
31.430 -18.880
19.952 7.555
49.105 -15.552
28.081 17.065
66.411 -7.251
62.625 -10.205
50.738 -10.731
26.210 -1.417
38.456 17.739
50.761 44.389
44.850 38.314
42.219 44.313
33.208 36.930
37.393 46.102
48.636 28.618
42.542 25.566
44.995 17.131
17.284 3.272
32.243 -3.823
47.433 -18.773
28.353 -15.797
75.556 9.919
46.293 -9.117
65.422 23.037
43.096 -7.198
44.948 0.829
67.424 21.038
51.988 -10.130
41.640 -35.389
63.573 -13.779
53.807 23.605
33.021 -9.541
28.724 29.943
42.343 19.254
26.459 -31.388
28.098 -32.620
64.236 -19.125
66.700 6.557
44.635 -31.644
26.832 7.120
30.589 1.178
31.276 6.835
51.640 -7.810
57.680 -3.814
60.908 -10.486
50.075 -1.403
25.475 44.654
24.966 38.881
21.418 24.710
28.235 33.845
34.203 -16.941
45.080 26.597
38.160 -1.794
37.822 16.371
48.134 -6.050
25.870 19.724
52.992 6.083
36.266 -21.497
40.327 -25.629
64.554 -4.820
49.075 -2.111
30.354 -5.735
36.860 -25.345
29.831 -9.064
17.037 -12.583
71.161 -13.560
56.919 -6.004
33.346 18.940
28.421 -8.870
41.765 5.770
48.004 4.812
53.815 28.130
50.181 43.908
37.000 -7.472
42.737 -29.165
53.551 13.160
41.978 -22.872
28.853 -11.233
42.762 17.630
20.340 37.636
29.650 26.537
51.450 30.386
56.743 -23.301
36.009 -20.087
14.025 -13.142
30.474 -16.441
3.932 9.422
29.410 -8.229
52.062 32.645
43.940 33.303
53.931 24.143
40.865 -3.560
57.142 16.980
73.531 6.689
31.416 26.639
41.553 31.536
28.743 3.869
16.316 -14.720
26.090 -3.393
50.333 32.438
26.991 44.246
30.157 54.629
26.579 39.746
35.381 42.350
26.927 44.863
47.895 13.907
63.232 -0.179
54.221 -5.924
35.660 -16.383
9.516 -30.604
21.746 5.511
32.989 -17.043
66.090 -2.421
23.572 -10.029
45.668 43.009
57.809 -0.200
60.280 -0.405
28.647 19.671
9.247 33.227
11.176 34.915
28.190 45.533
42.980 43.274
41.896 44.821
58.293 32.987
62.279 12.934
64.524 -16.834
42.803 -20.666
37.939 -31.957
51.579 -20.891
37.860 -10.273
45.720 -1.413
42.170 36.091
62.635 25.860
59.494 2.621
67.312 -1.402
66.787 6.921
40.898 43.710
53.753 16.678
46.464 31.195
47.134 40.509
7.622 45.232
44.909 18.110
66.799 12.923
23.022 42.064
43.143 42.894
30.951 47.474
26.121 36.521
40.279 34.986
34.899 43.445
64.221 31.750
20.379 12.703
43.249 22.550
59.345 -10.364
52.694 32.689
14.096 27.744
14.700 39.739
44.258 44.395
26.287 45.743
22.417 35.962
42.862 27.061
40.676 39.061
49.585 21.231
43.918 32.399
32.293 -21.992
41.515 -24.125
15.340 -28.755
47.182 -28.642
20.968 -14.131
34.470 -13.282
28.011 -27.582
43.207 -32.169
57.454 -24.899
31.293 -6.213
31.194 23.227
57.252 2.056
62.946 20.863
35.937 37.238
62.198 35.897
32.769 42.852
24.182 11.368
24.194 29.486
20.969 21.275
8.962 4.343
25.963 38.015
34.283 25.124
31.513 -34.708
35.482 -21.651
27.847 -32.923
21.554 -19.679
32.422 -18.636
16.048 -5.081
29.867 -1.013
25.238 -24.579
51.636 -28.606
59.438 -9.760
52.246 -26.018
41.432 17.991
19.544 33.284
38.042 12.432
16.129 19.538
28.936 18.309
31.414 15.885
28.169 -9.199
63.411 -3.407
67.620 23.859
59.783 26.903
30.988 11.723
45.623 32.318
40.481 40.970
50.589 20.459
67.995 16.170
75.883 7.785
31.092 45.101
26.887 35.317
28.419 1.572
39.227 4.126
13.416 -17.102
47.295 30.944
59.895 11.847
56.886 -7.767
39.299 -21.962
44.466 -33.090
31.048 9.785
55.237 38.745
47.760 43.706
21.164 -1.043
55.032 9.842
64.153 0.123
54.864 24.989
50.896 -12.851
42.364 -23.545
43.006 -13.180
56.507 -1.938
59.618 -20.585
31.046 3.393
39.044 -6.033
43.132 35.916
50.611 28.954
51.302 -0.912
31.054 8.249
55.663 10.499
64.368 -5.319
57.403 -12.637
64.553 12.217
56.122 9.297
31.468 24.383
49.610 38.740
39.068 6.949
15.358 20.943
46.804 -7.212
55.114 21.812
49.894 23.044
43.140 13.086
33.538 41.874
46.028 6.385
26.498 46.242
46.515 37.268
30.485 36.408
24.239 46.742
53.770 12.300
35.258 42.714
43.768 39.200
44.944 41.711
39.310 6.084
19.204 -5.042
22.221 -16.962
52.479 -14.453
40.168 18.521
39.075 1.321
10.724 29.257
5.683 36.039
39.893 20.582
49.767 19.256
65.248 -12.868
48.638 -5.292
47.251 -9.736
47.382 28.109
52.253 33.860
31.238 31.217
46.309 23.681
65.596 25.042
52.512 38.925
58.792 4.992
47.332 14.700
38.495 27.152
28.798 -20.809
52.550 2.453
65.126 -14.958
49.782 -14.934
41.417 -25.422
44.477 -8.809
48.011 -20.152
34.684 -21.184
67.055 -4.369
65.628 28.630
57.381 -17.850
50.934 -24.557
54.387 -17.700
68.410 17.054
56.412 -19.065
66.449 -17.650
55.163 -19.228
41.138 -32.549
24.843 4.011
16.051 28.981
43.080 39.191
35.980 23.051
52.946 30.836
43.093 30.118
30.133 25.822
50.895 20.096
45.444 -6.353
52.521 7.220
8.479 4.500
32.826 6.368
49.839 40.142
23.592 15.931
58.045 27.443
24.273 26.598
27.550 17.596
42.035 3.745
42.009 38.766
29.674 7.265
53.400 14.969
57.509 3.860
68.868 8.795
36.772 18.688
58.497 4.640
51.556 -6.441
43.644 -2.523
63.150 -9.842
61.476 11.854
34.952 -25.044
42.783 -10.305
8.639 6.503
47.721 53.033
45.196 39.173
68.484 23.237
58.595 28.348
49.691 34.585
54.108 -13.124
44.100 -4.171
40.530 31.509
38.147 42.726
60.535 1.934
51.294 -21.072
31.392 -15.348
30.069 -24.205
47.417 -16.516
61.995 13.517
22.359 11.331
10.710 35.446
28.154 37.147
46.299 39.068
5.546 36.919
48.755 33.274
45.268 14.097
41.680 2.474
41.376 8.132
32.967 -25.711
43.548 -15.972
47.814 -2.223
48.196 -14.564
45.347 -20.722
28.437 -19.459
28.449 16.628
34.296 -9.805
18.615 3.477
39.757 29.501
16.630 29.293
44.567 36.733
52.651 7.766
62.827 36.639
58.702 28.458
47.912 31.146
61.322 12.971
56.317 16.306
32.126 39.109
26.327 26.226
42.964 33.147
37.983 36.885
23.794 -11.413
58.836 -9.827
57.837 -3.557
65.171 -16.136
48.981 -24.957
45.400 20.244
36.558 4.529
52.802 2.485
31.237 12.666
39.989 23.131
55.893 -1.835
31.241 -21.640
42.551 -20.664
41.715 -25.294
34.165 -14.528
67.424 12.237
40.768 2.285
33.463 -23.020
35.359 -4.820
32.933 31.089
27.280 7.441
34.989 27.879
46.618 41.807
29.776 41.169
52.717 28.580
47.768 6.208
43.048 4.177
53.177 -18.007
52.307 -16.075
48.237 -15.015
29.285 -12.345
57.601 -4.070
68.701 14.407
62.742 22.040
41.274 -0.796
42.043 -26.355
28.959 -21.886
49.040 -22.597
46.712 -23.895
52.787 -17.437
35.698 -23.700
63.629 -14.186
41.308 8.155
21.212 -25.391
32.016 -16.747
28.377 -5.892
48.890 -0.846
61.050 11.210
42.285 -10.025
53.321 4.582
56.086 17.837
48.259 7.826
45.300 17.052
43.109 19.231
37.206 -5.186
29.538 -19.874
68.331 14.959
33.147 11.734
37.707 -1.408
27.726 10.294
32.788 -9.582
25.808 34.596
26.468 24.432
37.436 32.821
48.259 33.035
38.038 39.535
28.065 24.967
55.267 34.900
36.967 39.358
56.090 24.568
44.549 14.111
40.665 -27.747
39.074 -26.451
47.453 -19.954
44.512 -22.779
33.887 -28.326
30.455 -25.265
63.450 -13.236
27.359 -16.924
58.224 -18.202
63.498 10.806
71.057 12.078
68.654 -7.394
61.550 20.179
49.519 22.449
50.790 12.087
60.805 20.310
73.107 6.692
48.040 -7.865
31.005 -9.947
37.148 10.684
1.125 24.066
21.221 -11.295
24.413 -32.713
48.785 -18.005
34.779 -24.934
58.598 -26.913
48.255 -8.828
4.633 4.122
29.264 36.193
48.363 29.735
56.073 32.611
22.798 39.376
22.760 51.127
36.163 29.519
41.961 32.650
27.306 -20.503
50.998 -22.715
20.366 -5.685
52.560 16.018
13.646 36.483
38.301 44.984
53.479 5.992
24.383 24.083
19.900 38.834
19.025 35.669
44.669 24.087
35.952 5.193
54.341 36.216
39.515 31.177
47.867 14.014
47.374 36.175
22.987 27.897
30.648 42.149
49.823 30.428
61.828 -20.609
61.609 22.618
46.081 37.639
61.489 14.164
55.896 23.871
63.502 2.570
53.957 -23.505
49.267 -24.570
48.048 -13.569
36.794 -7.974
47.367 14.321
51.928 -9.544
41.753 14.405
28.680 4.253
40.631 -36.793
57.477 -14.014
65.880 -3.397
48.863 -17.907
17.081 -7.443
49.986 -5.161
24.513 10.762
28.663 38.295
40.849 30.707
24.839 23.622
38.766 42.475
49.138 29.633
41.486 27.464
67.439 16.561
34.370 21.560
40.788 -0.679
39.306 25.470
39.650 48.561
21.812 36.776
19.716 35.831
48.593 23.514
48.991 1.894
47.474 25.478
32.872 26.516
16.838 35.880
25.880 34.111
48.072 22.031
51.089 28.440
21.054 47.205
30.087 19.996
48.194 -10.760
57.770 -7.667
42.051 -8.769
69.111 -14.154
46.362 -0.370
23.399 -32.704
46.763 -24.136
61.335 -12.128
37.257 -17.086
49.747 -23.019
55.658 -4.705
74.488 15.943
49.946 -10.605
14.262 1.446
39.609 51.770
36.162 40.563
30.482 19.413
24.296 41.037
27.224 -0.787
32.693 7.860
32.383 33.623
25.959 38.648
59.235 26.066
68.441 25.974
62.050 -2.081
67.305 24.280
49.353 45.829
47.498 30.143
53.629 25.748
57.086 22.351
70.718 26.235
37.870 43.576
41.370 36.742
54.071 25.420
70.136 7.663
17.344 42.985
57.636 36.786
24.767 21.331
43.250 39.530
47.091 8.183
40.898 -12.759
38.414 -39.478
31.012 -28.385
31.143 -20.962
19.996 -25.128
38.763 -11.791
47.961 7.316
51.536 -10.077
14.254 27.652
24.209 42.681
25.526 41.744
50.508 11.639
55.593 38.110
21.386 38.969
47.189 40.859
58.134 18.395
40.321 -7.593
30.539 20.276
52.215 -12.400
71.175 9.103
60.270 28.025
33.290 9.078
37.823 18.814
55.661 -15.523
58.309 -11.640
26.030 0.752
29.714 -24.190
17.829 -20.176
19.007 31.237
32.583 35.943
27.342 43.424
9.005 39.703
13.545 8.750
37.695 33.293
31.590 34.444
18.163 18.504
40.181 11.869
65.332 -10.048
52.854 4.135
47.658 -20.867
48.985 -23.595
39.424 -23.382
38.118 -28.982
38.287 -12.521
11.722 -27.785
49.215 -6.466
43.535 3.852
51.676 -3.510
16.525 39.390
48.639 30.904
51.957 -18.862
28.100 0.861
35.261 -23.982
44.101 -22.200
43.631 -17.206
59.510 -19.177
39.709 1.550
60.011 12.412
38.864 37.074
12.426 41.100
5.832 36.182
39.906 10.086
9.631 21.530
0.853 9.332
22.809 38.721
15.501 36.064
50.104 41.168
33.052 19.820
39.878 35.241
63.598 21.760
40.639 -27.800
34.259 -15.565
59.098 9.846
37.933 -5.945
45.745 8.101
42.576 -27.644
66.101 -5.157
36.500 -32.564
57.138 -28.836
58.647 -22.331
32.636 -5.241
26.906 14.530
25.482 13.402
48.139 -23.972
59.865 -20.596
66.573 -4.381
51.233 3.472
57.562 -21.313
37.553 -12.286
36.244 39.683
39.515 29.252
37.753 21.145
21.577 13.007
20.102 12.539
27.263 38.725
46.248 30.698
43.231 -5.427
42.808 -11.782
20.601 -11.028
27.405 26.634
36.883 1.041
49.835 12.687
30.237 -2.927
32.904 41.930
30.360 28.347
46.028 8.048
36.190 -28.745
33.007 -34.079
60.081 -19.494
23.412 -21.372
40.432 -28.825
38.872 -24.741
40.176 -25.046
41.268 -11.854
25.437 35.355
16.219 52.196
16.232 41.972
40.022 30.752
31.454 20.135
20.569 31.204
46.744 24.997
48.334 -12.736
46.453 -9.869
57.494 5.478
39.690 18.801
35.758 -27.123
48.658 -32.242
58.013 -15.084
65.026 6.790
44.602 -10.255
61.528 -4.188
51.199 -25.248
50.610 -19.858
64.830 -3.404
44.005 9.959
74.232 11.315
54.703 -5.666
30.343 -10.905
41.036 -20.216
22.733 -31.039
61.473 -15.259
72.157 -0.706
63.563 1.826
57.851 4.090
36.196 -15.963
40.122 32.832
37.333 12.954
50.917 -1.301
21.787 -6.440
32.503 -17.934
31.732 -0.624
52.494 12.744
27.168 26.674
22.270 46.393
24.797 39.812
52.278 37.733
16.705 37.918
14.070 47.049
34.843 39.775
44.570 34.198
51.112 45.462
64.129 -7.198
32.030 0.832
26.804 2.138
63.092 -5.697
68.532 1.111
42.393 -25.616
57.103 -6.463
60.953 -22.766
46.484 -7.634
64.168 -9.038
51.212 -14.375
50.319 -22.657
41.286 5.054
16.856 4.929
60.992 19.779
61.991 18.696
59.804 33.510
37.459 46.218
64.226 28.799
39.365 36.495
33.823 32.624
21.387 49.605
18.694 37.439
37.800 34.082
33.484 41.186
48.779 2.669
28.138 -17.199
17.008 21.211
29.083 34.375
16.725 46.746
53.001 14.881
61.849 26.507
53.907 24.167
31.269 5.240
47.286 24.769
34.036 15.076
44.573 14.686
48.341 31.619
26.503 35.410
44.418 28.117
19.583 -6.511
47.617 -21.273
47.457 2.449
54.567 38.756
36.769 51.186
3.664 17.629
43.573 40.811
62.851 29.732
61.212 35.561
43.857 21.839
38.359 -14.611
47.945 15.692
54.150 31.349
46.974 -30.504
56.715 -25.831
34.845 -24.480
49.012 -18.844
49.388 -18.022
44.573 27.350
56.217 37.524
52.562 33.327
38.088 19.578
34.703 8.424
34.802 6.529
56.306 9.890
53.045 -12.185
53.874 -5.030
57.840 6.210
58.548 23.981
28.512 39.009
16.434 46.599
9.758 31.331
47.841 34.437
22.947 42.984
29.864 37.214
45.363 18.881
37.970 11.949
22.778 5.952
45.772 11.695
41.095 32.274
32.953 26.567
20.289 29.740
15.352 19.862
32.913 -24.652
17.175 -28.942
64.855 -7.036
58.669 6.635
69.843 -8.654
54.631 -23.316
14.616 -28.273
44.837 -22.254
57.028 30.836
65.780 -9.009
52.595 7.063
28.982 16.164
61.948 3.634
41.767 13.120
54.865 -15.267
24.596 -22.115
53.559 -14.602
62.306 -15.798
34.389 -24.510
33.730 -29.993
29.563 -17.840
56.714 5.637
24.493 23.064
47.078 22.904
34.873 32.701
57.814 20.407
50.790 36.457
46.922 45.259
59.960 29.494
56.412 2.112
51.074 18.106
40.523 36.297
39.183 -13.147
46.361 -18.681
45.754 -1.283
50.750 -24.857
29.629 -30.818
45.825 -13.900
55.256 -16.977
31.951 -27.724
58.528 -26.370
54.844 0.028
62.098 -13.204
37.572 -14.019
57.723 -1.099
36.092 34.934
56.825 28.447
23.283 52.734
3.661 25.966
48.692 21.222
66.585 27.207
46.568 40.050
9.435 25.293
26.332 -1.960
46.904 -24.343
49.802 -29.267
50.837 -22.758
58.838 -13.348
66.686 0.010
32.585 32.692
28.086 -4.103
23.208 18.458
33.513 9.108
34.768 20.421
54.755 35.695
57.865 35.545
71.494 17.242
23.699 40.913
25.801 35.590
24.312 41.613
32.190 5.454
39.919 5.904
36.984 -17.254
62.681 -11.366
40.103 6.840
4.755 18.046
38.015 10.806
48.213 30.755
31.166 40.930
25.184 28.853
44.515 23.636
34.912 15.778
57.338 13.281
51.269 27.377
55.325 21.423
65.220 18.734
47.418 27.169
59.817 5.169
65.577 9.057
60.803 -19.071
59.253 -11.188
56.954 -5.966
44.898 -21.294
53.573 -34.538
47.837 -17.515
21.480 -28.682
34.537 -18.169
54.761 -7.177
48.596 6.065
56.628 26.550
43.389 34.211
40.639 41.333
42.796 44.685
39.019 44.341
62.940 -4.437
38.230 11.197
48.835 32.290
9.467 20.551
52.752 46.226
52.900 37.938
53.884 24.795
54.692 22.123
28.173 31.648
49.113 40.051
52.369 34.237
65.820 22.899
51.948 -19.758
31.310 -28.760
41.160 3.961
46.277 3.798
45.350 -27.614
63.374 27.869
59.697 30.391
33.470 29.332
54.976 19.354
33.678 32.422
49.137 33.389
24.936 -6.499
41.102 -11.217
27.586 -13.792
15.474 11.286
10.272 2.387
65.913 -5.803
66.078 12.311
40.618 -6.832
40.847 -36.644
53.568 -18.033
67.006 2.627
51.387 -7.472
28.555 -24.776
18.235 -5.335
47.139 14.031
37.765 -13.088
22.513 41.626
20.307 26.146
17.474 26.922
27.124 25.768
32.350 38.944
14.301 41.031
26.653 19.510
33.165 10.827
19.655 16.805
33.005 6.642
38.220 -5.208
41.424 33.091
34.661 23.276
37.667 47.062
39.601 38.399
49.598 31.938
56.259 38.867
55.574 28.064
37.921 38.743
20.246 42.365
43.211 29.447
40.933 8.770
43.981 19.971
50.569 4.523
49.491 -19.149
10.726 36.002
19.110 47.902
16.618 35.119
53.911 18.376
66.873 30.123
44.371 38.080
36.086 35.152
46.786 22.684
40.861 -6.165
34.626 -28.088
37.283 -1.465
61.933 -3.017
43.584 14.146
26.001 11.774
45.234 43.910
44.086 33.873
44.164 41.357
28.680 -2.905
48.653 -17.102
22.612 -22.122
33.097 -29.385
16.250 -7.862
40.243 -23.733
14.948 -24.911
37.713 0.163
45.566 -15.128
34.585 6.480
45.271 -26.393
21.028 -18.214
31.161 -32.537
64.313 -11.965
45.815 23.527
47.352 -6.781
26.038 13.852
29.864 31.438
38.357 21.156
47.276 38.536
41.953 35.414
63.571 19.470
59.124 -15.018
44.227 -32.873
34.925 -27.692
66.918 -15.593
24.648 -17.214
30.569 36.218
66.764 14.145
52.899 -6.057
41.163 -23.097
23.150 21.453
22.240 37.100
10.346 26.400
27.390 22.280
43.459 -2.891
48.051 35.792
61.567 13.795
45.591 -23.713
49.204 -24.883
26.134 -12.584
46.882 -7.677
66.378 -2.873
67.077 -2.234
31.597 -12.895
40.070 -14.970
61.684 -23.760
38.527 -17.071
41.785 -0.870
13.623 7.951
53.963 10.516
71.145 -3.330
75.521 9.032
56.209 -0.972
38.037 -28.343
29.174 -30.445
15.688 -22.845
27.131 -26.443
22.096 -25.012
25.522 -25.231
17.734 -25.415
37.748 -5.251
52.895 -22.766
62.345 9.866
59.590 23.083
59.839 -3.457
56.712 -12.299
60.911 14.023
42.926 34.735
27.865 12.081
31.608 19.244
21.972 -12.426
6.321 34.326
27.347 23.288
25.203 10.204
33.218 -26.841
49.740 -22.560
32.740 -25.503
40.102 -35.251
45.653 -6.091
40.640 -0.057
56.553 -12.884
32.090 27.474
47.328 28.406
39.221 20.866
56.075 5.779
70.462 6.503
53.021 -16.296
34.901 -19.781
43.467 -3.882
38.294 21.126
27.987 32.826
26.790 41.776
51.070 34.514
49.912 -13.391
12.769 1.084
41.243 22.079
30.083 -1.046
25.792 5.904
30.470 18.336
49.530 -26.361
54.870 -21.954
55.128 -3.761
44.499 -22.377
66.698 -4.759
48.413 -3.447
43.484 -32.345
56.890 -34.606
30.014 -23.353
44.176 -22.003
30.052 -35.756
15.086 -13.228
23.222 -34.111
42.350 -24.598
56.180 -20.424
62.868 -16.862
61.703 5.442
41.526 -24.376
49.240 -23.878
42.266 -19.764
47.472 -4.851
36.710 35.720
44.888 16.817
16.909 32.130
17.849 45.583
34.732 48.706
48.113 21.647
29.300 41.269
33.725 35.282
47.282 43.544
61.241 22.243
31.145 48.415
24.534 44.699
60.030 6.594
38.950 -7.862
48.709 -25.635
25.502 -29.420
39.670 -36.432
62.975 -10.347
49.999 1.432
31.124 36.731
34.991 47.388
38.678 44.452
39.736 34.298
62.099 27.886
27.543 -8.353
27.937 6.485
24.366 2.918
45.559 -7.050
59.959 -15.428
61.587 -8.707
47.411 -11.561
39.660 17.297
69.007 15.007
57.334 5.690
35.996 -16.688
48.312 20.099
52.371 34.209
60.020 -12.654
38.545 -33.707
22.058 -26.320
37.119 -5.098
51.915 -22.857
64.385 10.199
25.295 9.381
15.612 24.060
24.210 41.009
63.358 7.050
16.086 -3.912
46.264 -6.905
59.667 29.183
40.519 20.664
55.851 6.156
17.216 23.998
20.686 42.321
21.433 44.143
62.263 33.996
35.275 46.152
47.346 -27.733
32.196 -21.907
28.108 -14.744
68.521 -14.363
59.184 21.951
36.972 -5.679
30.684 9.458
54.887 -18.923
58.651 14.606
49.263 33.680
48.847 32.982
53.555 17.890
46.344 39.680
2.256 31.833
34.037 -8.601
37.310 10.200
40.276 26.535
31.752 10.664
32.639 -11.803
17.672 -27.738
25.632 -35.722
47.006 -22.009
57.300 -1.230
55.059 -22.726
59.535 -1.308
59.995 -9.078
61.454 -13.449
35.145 45.801
24.115 45.164
43.320 11.073
44.171 16.465
39.591 11.066
54.269 -5.065
59.036 -21.321
35.653 -20.284
33.921 11.540
12.849 34.779
37.922 20.921
34.423 38.849
34.932 22.970
54.059 22.719
44.736 27.548
50.825 26.984
35.227 49.122
42.966 30.118
6.487 20.618
40.397 46.145
25.099 21.749
47.744 22.741
62.017 0.961
28.135 -19.916
42.688 -12.983
28.930 16.264
30.558 9.410
65.678 28.100
30.221 -20.038
32.320 -13.023
33.864 -17.521
25.640 16.184
23.316 35.112
27.540 40.209
37.866 35.409
40.649 22.762
65.014 25.179
47.825 17.614
46.096 19.625
39.938 30.995
33.027 43.357
17.624 48.622
45.869 31.328
39.185 33.182
44.299 37.510
47.471 20.413
45.800 24.183
22.805 9.513
44.384 -20.633
63.880 15.208
42.635 6.917
23.587 -13.237
11.401 -24.099
37.868 -9.372
46.279 -16.650
17.249 -10.547
32.002 -17.371
52.303 -6.311
20.168 38.616
58.685 30.413
30.198 38.261
10.067 41.592
24.007 31.967
20.630 41.355
34.777 -3.760
14.464 -9.038
49.771 -14.880
39.792 -5.040
34.317 -22.575
52.798 -29.121
26.835 -28.836
44.976 -15.178
45.539 -4.868
35.071 43.312
50.593 19.704
35.480 29.355
39.553 15.468
30.794 18.747
43.603 -24.823
36.520 -4.395
30.033 6.379
49.781 -12.714
22.115 -28.826
32.529 -22.609
50.282 25.398
44.074 22.905
50.864 4.787
54.960 -12.573
44.588 -16.696
51.949 -2.954
44.534 22.874
45.702 19.956
27.718 31.464
34.843 46.318
48.240 38.295
13.017 43.407
23.664 46.181
23.892 24.979
46.421 15.025
53.843 13.422
28.983 -12.861
16.842 -31.151
34.674 -24.848
47.327 -23.075
63.748 -0.304
43.939 8.372
60.165 -13.213
33.803 1.532
21.616 39.315
26.578 24.843
46.222 47.830
38.794 32.869
35.155 15.708
44.320 10.068
29.228 29.803
27.952 28.172
34.957 0.220
52.005 2.656
43.279 13.063
23.493 28.599
27.727 40.131
29.345 -4.713
45.235 24.958
50.418 31.416
52.161 5.803
58.113 15.484
40.455 18.587
69.227 -5.473
62.075 -10.881
62.422 -5.665
70.298 -7.513
42.619 10.453
37.893 21.773
32.634 37.413
15.784 9.868
27.197 15.546
17.501 12.864
26.472 18.695
28.114 8.925
59.120 6.484
49.401 14.391
38.309 -23.380
38.725 16.847
54.289 14.619
56.867 -20.227
51.019 -18.251
49.686 -4.477
45.616 19.702
56.263 26.426
57.066 34.797
32.614 32.603
40.316 36.385
48.569 22.661
23.877 -18.705
63.729 7.022
43.602 -25.778
38.070 3.556
18.747 -13.434
42.145 -18.934
46.901 -29.342
24.743 -22.509
57.891 -18.502
68.255 17.137
34.817 39.061
20.313 30.271
32.435 52.255
21.581 47.357
29.394 38.943
23.506 51.365
17.062 46.139
50.795 23.701
41.192 -20.516
36.464 8.794
14.059 23.990
32.219 26.825
22.258 -12.791
46.107 22.419
57.226 32.502
20.237 3.286
35.530 4.854
45.602 -9.347
35.727 -11.825
50.904 -20.187
21.609 -24.431
42.935 -22.990
27.452 -35.209
40.176 -24.623
16.262 -4.866
5.463 6.927
30.823 12.923
39.691 -35.424
53.581 -25.468
23.571 -9.809
15.847 -2.575
52.398 3.577
62.873 19.382
33.531 37.285
37.332 49.893
53.706 40.034
32.172 36.146
50.594 42.588
33.712 34.424
50.620 -11.402
49.177 1.981
20.990 -13.981
30.720 12.837
10.755 7.428
28.606 31.201
53.983 -24.026
29.561 -27.671
22.383 -20.819
31.045 -20.258
40.192 33.457
51.083 17.378
14.545 35.154
64.304 3.159
33.474 -12.470
41.345 -7.407
47.312 -15.201
38.981 -29.178
40.587 -15.030
49.516 -12.884
47.988 -22.612
27.371 12.008
44.824 -0.730
47.965 -1.036
72.021 -5.166
43.864 31.362
28.040 4.288
41.281 19.606
32.844 23.627
31.913 41.329
51.060 34.064
49.166 18.693
28.175 41.503
33.500 35.507
28.398 -4.364
9.713 -2.974
21.674 -16.613
23.293 -14.696
27.733 -12.565
18.535 -35.432
17.164 -31.451
23.481 5.688
55.781 -14.027
55.484 -10.458
65.572 18.583
73.073 8.225
62.028 25.341
56.912 18.503
22.935 4.838
57.212 -1.926
42.631 17.871
30.434 44.818
17.762 23.630
12.468 24.420
58.996 17.126
43.155 -7.137
39.027 -20.018
54.643 15.748
40.157 -26.232
40.668 6.674
37.514 4.882
43.433 -14.955
43.915 -3.577
48.665 0.221
38.033 -3.519
31.346 -29.664
29.719 -28.332
18.476 -20.308
51.719 -30.299
54.742 -17.724
46.730 9.591
33.449 27.799
48.540 -18.034
67.533 9.189
50.940 31.809
48.912 -26.044
21.693 -12.854
25.240 -5.781
41.233 40.398
53.320 34.429
27.845 0.276
36.152 6.322
49.397 34.156
22.915 43.895
34.647 36.171
21.826 41.184
56.485 32.790
39.810 39.624
35.703 33.496
58.223 30.386
61.857 -20.966
52.585 -25.154
54.013 -18.582
17.104 -26.313
66.043 6.771
54.516 40.288
27.454 23.889
39.950 24.962
43.964 10.324
33.278 35.412
40.717 43.620
24.847 33.707
49.374 12.537
28.777 -26.407
45.460 -13.599
24.172 8.211
38.795 -0.788
46.743 -17.605
27.171 36.101
61.834 25.029
40.270 1.966
30.734 26.858
41.101 35.598
23.617 27.375
32.524 4.355
42.682 2.961
32.587 9.295
32.249 38.542
64.479 10.412
55.620 10.145
39.009 25.984
45.983 -19.522
46.056 7.766
33.189 -4.309
62.394 -16.914
47.819 -18.014
60.421 -0.801
65.412 -16.379
48.287 23.150
27.789 -25.791
30.098 0.175
29.975 24.505
31.770 39.463
19.680 30.395
43.566 -0.214
26.775 -9.535
24.216 -0.246
43.193 33.560
57.140 37.346
41.324 38.172
31.603 6.806
42.153 0.796
48.927 16.096
56.801 -9.445
23.304 -19.159
35.073 -18.293
49.641 -9.072
56.747 -13.805
57.821 -19.881
47.090 25.584
35.607 22.937
42.133 42.741
29.950 1.393
46.596 38.995
24.931 43.808
21.348 46.468
42.865 19.251
50.570 23.714
24.977 48.824
22.993 35.390
38.263 38.275
66.032 20.006
38.462 46.141
52.313 22.267
33.415 51.244
43.245 47.600
45.888 39.026
34.010 16.957
52.361 -1.560
49.743 6.117
43.109 -0.569
44.862 -24.341
38.221 -37.536
26.818 -33.166
59.749 -19.012
58.333 -9.891
44.873 -21.896
17.791 -23.973
39.057 42.166
39.525 44.247
47.679 29.666
47.656 41.445
51.173 30.908
36.099 27.035
36.518 -2.523
58.710 15.092
49.017 -22.195
27.289 -8.997
35.538 3.311
46.157 -2.204
38.183 -14.157
60.380 34.267
15.494 40.114
45.268 42.799
16.827 38.460
27.219 -12.520
47.811 -18.621
56.739 7.615
37.125 -24.443
39.399 -34.557
40.764 -29.136
41.131 -25.379
40.816 4.984
32.592 41.358
51.096 25.723
49.425 28.090
16.140 42.953
29.279 35.622
33.677 43.409
25.693 40.349
20.106 44.737
32.886 46.312
22.922 35.189
5.411 30.598
13.796 0.760
24.829 -2.095
13.425 31.699
30.308 41.856
27.274 40.852
40.445 38.972
40.322 37.680
40.374 45.274
47.910 48.399
43.310 39.389
5.937 35.739
29.707 16.239
39.884 -29.696
41.192 -38.532
46.963 -4.128
35.738 1.905
35.913 6.276
52.394 -15.359
51.177 6.931
58.270 -22.311
14.343 -15.934
43.935 20.863
40.930 29.300
71.864 -13.400
57.949 -6.638
55.871 -28.975
36.724 -34.338
53.513 -10.769
38.690 -18.084
38.444 -2.049
20.675 -8.778
22.348 -18.801
36.944 -26.737
34.502 -25.355
45.616 21.429
23.563 38.130
36.989 34.486
67.662 19.667
27.291 49.815
55.711 37.145
59.425 8.298
66.611 22.365
18.312 23.183
16.576 35.367
47.432 25.358
51.864 -11.740
40.921 -4.216
40.201 -1.174
55.458 -19.002
38.316 -39.830
72.414 -5.958
34.482 14.568
36.982 23.766
34.410 -6.012
43.618 -21.269
49.445 -17.985
31.328 -21.833
28.029 -2.762
54.556 25.922
51.964 38.249
48.453 15.648
37.767 -16.163
39.013 -16.660
46.608 -18.700
40.646 -30.730
20.934 -21.941
29.022 18.066
51.341 -8.074
61.238 15.855
43.390 32.672
50.282 39.664
42.905 43.456
33.990 52.007
50.468 30.936
57.727 31.272
51.699 19.907
72.825 11.792
38.485 -25.459
46.030 -9.896
48.635 19.849
39.567 3.080
54.440 -16.678
29.279 9.364
48.132 2.934
36.240 3.451
42.827 -17.734
21.260 -13.932
18.306 10.530
27.403 22.062
33.356 4.890
40.793 3.850
13.906 -9.090
36.825 -4.963
43.925 -10.337
19.033 -2.596
57.316 24.465
27.530 39.963
43.514 19.931
55.149 25.480
56.528 29.572
44.790 42.890
32.018 42.779
43.736 39.195
15.146 34.991
29.505 24.780
42.878 18.587
47.631 21.261
52.846 -26.639
44.775 -24.001
34.801 -29.258
13.707 0.121
56.038 -21.324
48.297 -14.129
54.296 -24.075
49.080 -4.035
64.608 -5.870
52.846 11.914
18.626 -29.511
16.722 -21.929
39.912 -23.104
27.971 -6.648
39.194 3.932
45.322 -24.071
50.114 -18.302
69.969 8.916
42.319 37.359
34.640 32.699
23.390 34.418
57.577 25.839
61.469 35.023
42.690 12.408
27.117 35.461
35.762 -5.543
45.069 -13.315
52.104 -18.034
52.617 4.820
52.442 -7.369
14.057 -17.158
27.633 -7.318
30.793 11.281
44.676 -24.958
61.494 -21.969
59.907 -20.410
28.183 -2.737
40.559 14.973
18.192 19.078
25.753 36.933
25.767 36.253
42.359 50.612
52.692 32.979
38.425 4.669
49.055 -25.062
72.359 -15.669
28.675 -13.675
52.144 -19.102
62.328 -19.762
48.600 -23.328
65.853 -21.103
53.907 -21.506
57.261 -17.552
62.414 -4.403
65.414 19.619
64.076 5.154
59.915 -23.794
36.243 -26.798
28.749 -18.056
23.296 -6.050
59.111 -11.855
38.043 3.138
51.208 -25.138
36.752 -29.788
51.013 6.147
41.368 -9.632
60.710 -18.852
59.423 5.450
43.492 23.011
41.221 31.696
32.115 35.095
44.736 -15.143
59.231 -31.100
45.500 -38.035
55.353 -20.262
45.317 -16.987
53.746 -24.954
41.016 -30.715
49.792 -7.709
29.585 42.535
55.909 38.848
14.389 27.060
38.867 -27.305
21.066 -23.427
52.995 -19.065
49.308 -6.549
51.446 29.061
39.750 35.076
26.534 41.435
15.467 29.612
9.776 35.157
43.789 13.341
51.746 -3.132
35.113 -0.640
36.348 -16.043
67.310 -0.776
53.783 -6.955
71.552 -11.204
61.930 -26.998
44.735 24.867
34.676 10.996
16.064 17.915
25.591 -3.455
36.783 -14.974
37.144 2.673
22.383 -32.418
34.163 -34.146
20.153 -15.559
40.725 -30.393
28.306 23.676
43.226 30.364
39.869 -5.733
60.439 -3.141
35.799 42.142
32.128 15.337
34.584 8.560
28.823 6.425
52.862 7.315
60.408 34.194
45.503 -17.661
47.710 -13.989
71.256 -3.178
67.024 15.054
38.520 -24.103
26.303 25.824
38.786 38.232
57.328 38.523
39.861 40.701
17.285 24.085
41.541 7.286
31.499 15.708
26.433 48.744
23.524 24.582
33.997 11.268
33.801 10.105
11.129 -6.333
42.596 -23.852
39.858 15.857
50.481 0.080
50.812 -6.404
23.076 -18.444
27.031 25.524
9.213 11.071
1.770 9.765
31.165 -3.270
48.323 -14.664
33.854 -31.757
25.634 30.992
17.979 -3.384
5.700 19.906
39.461 26.812
32.565 36.221
64.339 27.481
70.500 23.616
46.489 46.456
38.880 40.284
34.587 42.265
12.502 37.338
4.864 42.123
32.143 36.086
40.795 27.050
67.023 20.735
16.518 16.882
53.450 23.367
57.107 26.391
37.831 50.099
33.604 37.795
65.992 15.367
56.685 3.596
48.835 25.844
38.050 44.172
37.820 34.620
31.470 -6.135
24.442 -30.642
37.088 -16.985
44.316 16.709
51.140 15.987
42.771 25.352
18.316 33.965
27.745 42.606
5.555 36.987
57.859 -20.253
58.310 12.610
50.576 17.571
41.800 -10.332
23.288 -13.766
11.479 -15.249
44.250 -11.230
29.928 41.894
48.208 20.297
62.758 29.290
47.839 38.234
46.173 47.736
35.466 35.889
61.623 31.992
35.666 45.070
41.959 31.702
22.285 18.927
21.810 30.136
14.137 43.281
30.823 42.799
47.868 15.541
56.660 25.413
44.531 31.783
39.800 30.228
29.255 -14.833
39.191 -18.312
53.154 -0.504
25.249 3.016
24.428 19.366
55.074 29.304
35.576 -0.524
40.528 -27.942
27.779 -9.928
29.355 -27.948
17.354 -17.279
38.305 -25.773
53.583 -26.574
56.593 -15.284
41.443 -27.565
49.708 3.736
60.455 -1.110
40.029 -30.268
33.121 -45.081
50.708 -21.907
40.578 -12.258
56.971 14.579
47.832 -22.291
36.711 -24.428
48.061 -19.825
45.278 -16.298
65.703 -9.539
51.577 -20.093
33.543 -33.585
26.966 -31.114
33.457 -19.810
42.947 -23.719
33.802 -20.390
31.509 -29.139
48.914 -31.301
61.351 -0.552
36.353 38.629
43.898 41.395
36.804 41.760
32.690 20.683
52.896 32.678
41.515 33.737
29.715 0.502
38.897 10.531
37.749 1.413
37.421 11.877
20.390 21.980
25.941 12.017
41.395 30.619
37.119 46.037
20.050 36.580
29.591 36.407
50.658 37.138
26.292 38.434
26.685 39.619
57.070 30.079
60.789 -22.240
58.106 -21.763
60.034 -9.479
49.520 -10.626
36.942 -8.876
40.443 14.151
66.101 24.934
28.566 38.037
39.317 32.655
30.807 37.117
23.857 36.353
55.629 41.804
58.529 19.356
35.037 50.435
27.091 15.343
69.421 -3.422
38.722 -22.376
17.881 -29.133
32.542 -10.037
54.571 7.522
48.341 22.622
58.047 23.619
52.695 23.313
50.136 4.442
61.007 13.809
48.744 16.453
53.433 31.906
60.234 14.521
43.996 33.357
47.112 0.862
38.964 10.018
31.466 -23.663
34.218 7.807
40.925 -9.090
43.297 21.912
42.607 14.985
56.058 10.841
27.399 15.146
24.935 4.866
37.338 -17.732
45.502 0.961
39.683 24.243
30.110 24.598
25.995 36.349
21.789 32.071
14.419 40.024
60.441 22.355
56.344 31.477
65.023 17.609
72.752 -14.724
45.237 -21.303
45.471 -3.331
58.148 5.257
59.870 -5.773
24.775 -8.259
33.272 -11.721
34.097 5.604
53.178 5.883
59.850 28.165
44.984 45.673
54.682 29.275
53.731 27.892
36.358 40.975
35.256 40.662
20.455 47.610
34.630 28.515
46.283 9.608
64.269 4.917
45.337 -23.524
44.329 24.021
51.615 38.602
49.972 10.286
40.974 -5.090
28.096 -12.374
45.396 -7.719
50.010 -14.495
34.385 -32.204
45.712 -26.673
71.174 9.942
38.244 -3.966
42.905 -28.581
66.170 -4.875
55.946 -8.572
29.453 -25.230
56.161 -4.605
55.336 -24.054
42.115 -29.109
47.919 -0.520
36.281 -2.077
65.006 -10.719
72.269 13.162
66.627 -3.001
42.811 18.662
47.625 27.256
41.759 33.037
71.691 17.050
52.109 6.308
63.111 -8.383
39.157 -25.556
63.652 -24.112
59.775 -8.818
58.181 -11.807
56.045 -8.541
26.211 -26.222
52.616 -4.329
57.598 -3.213
59.870 -19.303
54.291 -16.860
58.673 -22.525
42.611 -32.187
18.611 -18.971
22.463 4.820
46.195 -26.596
35.977 -31.320
45.707 -17.018
44.088 -32.166
30.993 -11.566
34.211 -8.674
51.591 -6.398
27.520 -18.730
61.597 -8.744
33.713 -21.047
36.545 -32.941
45.795 -20.138
58.373 -11.004
42.988 -27.803
49.235 -0.518
31.796 24.078
39.511 18.876
36.865 21.174
39.731 -3.731
40.066 -22.177
50.682 -20.481
52.417 -25.586
43.719 -22.524
22.012 -18.512
52.769 -23.900
54.637 -13.868
56.606 -17.555
20.892 5.191
61.207 -11.144
72.066 -12.221
50.221 -15.734
43.926 -22.886
46.287 1.673
37.703 -31.212
52.990 -23.052
70.792 22.679
54.387 30.499
14.844 40.076
8.202 33.875
42.609 17.399
51.456 28.839
25.286 37.342
34.988 39.948
43.335 25.984
57.228 10.771
13.951 33.807
43.740 34.305
38.404 17.994
33.600 25.036
41.982 -6.113
52.267 -11.092
57.723 -5.545
62.332 34.164
44.708 33.747
44.134 34.544
47.750 28.359
46.965 41.572
24.080 43.537
26.915 36.960
70.296 17.000
50.897 -18.234
34.893 -26.087
41.691 -30.620
17.028 -19.417
34.234 -27.299
28.220 -37.778
46.195 -27.201
31.167 -26.891
46.075 -17.393
49.394 -25.296
44.139 -26.751
54.715 -17.583
36.691 -20.479
62.688 15.319
46.687 35.777
64.913 23.607
36.113 28.882
27.707 23.206
56.811 35.502
55.466 31.398
42.082 16.733
50.056 -12.284
42.350 -27.920
48.069 -5.985
54.813 2.605
66.203 10.958
42.034 37.947
43.173 34.901
42.893 34.306
63.398 8.850
66.613 -1.169
55.401 -4.533
55.122 -25.504
58.158 -26.147
47.259 -25.020
38.108 -26.926
68.408 -10.520
51.286 30.039
19.479 -2.014
43.836 -30.810
32.455 -31.339
45.748 -25.303
39.875 -19.428
47.620 -4.491
45.967 -15.789
34.207 -16.542
26.935 -18.136
24.723 -27.053
33.815 -33.176
27.817 -25.785
36.334 -21.093
55.968 -15.558
39.344 -19.408
49.652 -24.357
23.682 18.134
45.720 -16.204
42.222 -21.665
46.059 -2.449
28.606 2.582
35.576 23.339
39.212 17.021
38.251 46.369
23.420 45.611
36.095 39.551
38.277 32.444
39.830 11.790
34.178 -3.264
38.698 -15.929
29.623 -1.780
38.111 -13.437
16.677 -25.524
52.913 -26.112
23.921 -26.328
24.921 -23.939
22.660 6.015
56.945 -17.848
74.060 -5.341
59.462 15.812
54.041 20.817
38.333 46.614
62.620 17.300
54.756 44.248
38.999 -2.534
22.244 -16.259
50.928 -20.006
43.127 -10.804
37.863 10.116
24.737 31.237
46.862 41.991
30.973 45.334
27.790 22.178
35.315 -27.441
40.360 -15.749
39.334 26.848
42.727 40.482
21.825 24.001
6.025 15.057
26.523 20.357
36.063 13.916
30.882 16.994
40.201 13.565
66.309 -5.227
49.561 -4.317
22.374 -13.600
52.498 -12.746
11.365 -18.161
42.967 -21.701
52.674 -23.853
29.571 8.909
51.309 28.208
41.647 33.159
30.566 26.717
63.289 32.345
43.067 27.616
34.166 28.484
18.074 21.823
38.397 26.836
43.047 43.794
35.424 40.250
49.328 50.718
46.757 36.335
39.830 38.911
30.743 0.739
25.971 -32.087
17.525 -11.861
19.429 -33.626
25.374 -19.612
44.824 24.898
55.698 -0.392
20.694 -20.355
28.482 -22.322
53.624 -12.606
45.832 -23.516
43.470 4.248
59.411 -19.507
57.907 -6.847
46.385 -32.142
21.209 -26.151
47.681 -2.561
38.614 -14.521
37.688 -20.490
51.903 -15.797
27.371 17.300
50.836 3.248
51.537 -24.108
39.383 -39.202
25.928 -22.520
57.664 -26.116
37.401 -32.262
7.277 -15.578
46.338 -16.536
49.472 -15.492
47.353 -2.281
61.978 -3.271
38.739 14.636
43.384 45.346
32.200 33.642
34.076 32.160
51.426 -8.521
39.578 -11.121
49.690 -15.107
50.787 -0.559
51.094 -20.401
39.387 10.884
43.195 21.024
28.554 43.429
39.549 28.600
17.484 34.999
27.428 39.887
37.132 41.827
46.301 30.117
29.657 38.906
23.226 38.829
27.394 31.007
68.588 29.651
52.378 25.809
38.763 33.930
31.439 -1.999
53.731 11.170
53.853 -1.315
51.303 -28.033
49.822 -33.841
30.090 -33.771
25.564 -28.734
32.477 28.333
32.359 -7.575
50.325 3.132
34.009 -4.236
39.501 43.991
45.977 -1.820
65.047 4.342
44.063 29.852
48.215 40.881
70.904 13.841
34.578 29.021
36.030 2.627
58.191 12.504
30.324 7.229
47.852 -19.551
58.358 -23.513
64.171 -15.802
75.481 -3.524
59.669 -17.977
54.083 -23.602
43.372 -33.630
54.291 -0.231
40.060 -22.812
42.654 -27.075
15.058 -17.040
22.765 -29.349
16.439 -10.021
49.596 27.895
34.516 3.082
56.227 2.631
26.255 23.203
26.830 34.280
30.687 28.193
8.723 45.607
5.472 41.854
50.648 12.404
21.755 -16.498
60.042 -21.098
25.578 -26.369
50.855 -13.523
70.883 6.208
39.930 40.047
33.819 26.134
21.694 53.719
22.738 20.702
49.474 27.953
40.976 -25.603
46.477 32.285
44.972 26.218
27.215 -11.070
48.888 -3.967
45.041 -21.582
33.440 -25.514
16.361 -24.587
44.265 -7.216
30.871 -27.675
66.397 -11.927
30.796 -17.790
9.955 -12.122
12.385 3.912
16.969 23.656
21.799 12.600
22.911 42.527
48.285 33.850
33.484 -9.571
58.272 -10.475
33.999 13.881
49.428 0.567
26.512 -1.201
30.816 2.342
47.439 -32.691
51.056 -25.765
59.648 -16.595
44.717 -18.132
25.858 -22.767
53.902 14.688
44.677 -3.476
44.231 -28.376
44.290 -14.229
58.766 25.033
54.325 35.387
35.383 22.763
29.982 -3.229
55.467 -17.268
65.872 10.587
51.585 28.786
32.926 15.023
31.757 -11.585
48.686 -31.804
38.636 -16.453
36.783 -18.697
36.911 17.008
35.272 -4.827
18.084 -8.498
33.210 -13.981
67.871 -10.184
55.342 -30.978
64.546 9.919
36.200 33.195
58.945 28.952
38.792 47.897
47.921 26.461
46.769 -7.779
22.586 24.564
50.094 40.450
33.787 35.515
69.315 8.275
50.990 -11.696
52.106 -10.412
28.977 -1.837
44.619 -29.617
44.961 -29.275
50.396 35.996
43.137 44.585
36.138 -9.206
30.465 -10.684
45.605 10.948
20.840 -6.336
59.528 -11.331
19.173 -17.648
47.595 17.594
25.479 -10.672
24.319 -27.751
15.638 -21.333
41.602 -6.760
55.415 -21.280
34.052 -14.893
43.810 23.505
51.225 16.827
52.626 -24.839
40.806 7.969
23.134 -32.891
20.299 -27.570
26.975 -28.951
25.899 -21.551
42.345 -32.104
42.983 -4.562
52.439 -20.907
49.121 0.010
41.741 9.335
42.610 -25.796
23.673 -20.194
50.313 9.843
50.073 2.465
66.960 -14.284
43.169 -18.675
43.629 -16.162
60.770 -7.354
27.260 -25.955
45.657 -2.663
50.000 -28.607
61.447 -7.178
42.601 -35.425
28.258 21.736
51.398 4.799
71.685 -12.243
66.030 -2.327
38.036 37.104
32.196 9.376
26.312 -8.497
54.901 11.971
44.824 35.071
10.342 37.783
30.593 31.207
31.619 20.073
37.139 20.231
33.030 45.963
54.664 27.292
58.901 30.505
64.735 28.661
28.200 0.205
31.437 -15.599
32.095 -10.637
35.473 -33.417
35.821 -18.209
23.109 46.273
36.669 42.133
63.262 36.387
34.722 47.472
44.275 37.464
11.604 19.698
5.916 39.629
11.759 45.802
56.091 30.301
31.175 43.429
22.869 49.674
19.122 19.302
43.060 36.694
14.274 -3.450
24.009 17.722
31.954 25.223
39.500 4.595
60.555 34.007
54.224 5.102
50.840 38.900
71.507 11.584
40.090 -12.942
50.375 -20.892
52.910 -1.864
46.023 34.881
34.377 19.899
45.235 30.418
28.214 -4.202
46.996 -32.111
39.395 -13.460
38.218 -17.670
41.592 -17.735
49.896 21.899
66.940 29.517
47.090 -7.465
8.535 -6.411
21.015 -10.705
32.616 -13.102
35.223 19.326
57.437 21.418
43.699 35.371
65.086 23.853
40.787 -21.108
39.462 -14.288
55.937 -6.002
64.047 7.208
61.490 26.481
67.128 16.046
57.721 27.439
58.913 30.681
42.026 4.586
26.878 41.198
43.622 30.067
56.812 8.002
44.743 33.981
43.204 43.127
48.174 36.122
37.283 37.610
35.881 27.029
46.389 14.156
74.909 3.203
51.997 -19.163
38.897 -35.976
38.593 -3.699
55.382 -19.570
44.075 -24.825
60.821 -17.929
30.312 -40.066
31.148 -22.606
25.769 -29.817
30.976 -19.953
45.765 16.294
36.119 38.535
68.652 23.573
41.924 15.299
45.846 3.774
47.915 -24.988
59.213 9.398
43.769 -22.476
55.947 -5.985
49.758 -12.749
41.632 -13.164
56.113 -14.558
48.280 -16.484
30.308 18.429
19.789 11.226
34.237 35.361
63.989 20.233
59.091 32.327
35.300 31.654
57.536 47.330
58.874 34.701
51.643 33.088
46.987 38.135
39.521 35.344
52.634 33.067
36.134 33.643
16.619 50.549
38.110 30.053
41.330 18.628
55.456 -13.751
48.124 -12.804
30.453 -30.162
39.964 -36.561
39.653 -9.961
27.726 -12.708
29.112 6.245
38.643 35.061
44.662 21.987
72.947 10.818
58.637 28.700
33.733 49.369
35.720 33.887
39.654 25.753
38.400 44.912
55.359 36.750
65.530 26.217
51.206 16.475
52.132 -9.652
63.997 -2.345
43.248 -27.937
62.369 -18.023
58.700 3.026
69.556 25.472
45.485 22.780
38.775 52.349
17.128 27.046
34.781 22.274
56.828 18.224
57.154 29.301
31.981 -1.413
39.072 5.432
48.558 1.202
28.840 38.732
18.388 33.260
39.648 39.679
22.065 13.417
28.414 -27.375
23.571 5.170
27.149 5.582
49.694 18.922
50.357 35.516
33.789 38.370
56.249 27.480
35.462 -0.820
41.623 9.616
54.935 -20.881
40.828 21.246
28.788 19.230
45.708 28.524
44.249 4.400
51.565 -16.704
37.405 -29.884
52.720 4.828
53.011 -3.323
62.886 15.202
35.240 -16.823
28.615 14.742
26.824 19.082
31.476 46.371
27.856 32.401
26.100 42.474
27.706 35.595
35.196 27.922
48.209 46.670
39.348 39.419
40.251 43.454
23.475 38.885
62.921 23.242
31.857 45.956
28.454 42.206
9.735 15.407
27.968 -20.005
34.674 30.309
16.597 26.000
30.964 36.228
40.107 23.104
15.498 11.876
68.454 28.777
37.027 46.949
54.809 42.111
55.433 -2.701
40.601 0.204
43.268 -4.028
55.512 12.952
40.062 -7.003
49.037 -13.257
53.492 25.595
48.761 4.357
62.684 5.243
28.319 9.951
59.942 8.009
73.356 5.536
31.626 36.902
50.378 -1.216
52.185 2.143
29.610 -26.292
61.185 13.920
40.893 24.741
33.313 -25.672
33.866 -22.546
26.834 -9.996
48.346 7.618
62.556 31.824
71.840 0.859
69.766 15.010
25.280 -12.649
18.696 -11.753
72.966 16.731
38.271 47.830
44.037 44.546
36.092 32.029
36.371 42.052
41.375 39.020
54.281 29.393
61.175 23.364
49.289 -30.532
34.649 -12.812
21.840 4.586
59.884 -15.748
62.813 19.086
32.701 0.969
40.121 -1.278
39.141 -27.999
45.927 -27.119
37.228 -12.152
51.508 -20.685
40.879 -2.592
30.689 -6.375
29.589 6.514
42.270 4.670
23.074 -14.707
60.077 -14.102
47.797 -31.726
64.152 -9.530
47.783 4.868
47.969 31.992
39.622 30.437
35.672 36.174
47.325 1.637
39.804 -4.990
63.150 -7.451
45.285 -5.830
66.225 1.058
61.075 31.149
33.661 41.738
48.087 35.556
44.065 4.150
54.533 -6.212
53.496 33.596
38.350 38.316
28.601 35.862
48.142 22.138
60.377 26.142
50.644 23.440
68.190 28.105
48.993 29.697
42.201 16.749
50.556 12.287
42.193 -1.733
53.880 27.885
24.621 38.421
14.384 35.241
41.293 31.228
59.978 19.316
73.957 9.292
38.009 18.686
29.105 36.615
40.972 45.315
58.027 35.984
53.085 1.705
52.742 28.690
34.306 19.122
30.675 31.060
46.530 38.727
43.312 11.942
64.186 6.800
71.672 5.043
42.863 41.169
67.824 24.565
66.810 -8.874
26.276 38.333
24.697 18.496
25.062 -6.746
30.229 22.492
42.580 34.236
31.651 4.476
42.837 40.661
55.375 25.672
45.451 35.552
48.444 34.859
35.169 45.986
50.367 31.418
67.525 31.471
43.486 42.043
46.691 19.788
44.250 2.896
34.147 19.969
17.012 32.618
25.707 13.980
48.627 -8.266
45.321 29.503
31.827 -17.045
59.983 -3.369
61.366 -20.104
15.305 9.271
41.152 24.647
42.847 35.038
40.424 42.035
35.302 38.717
30.585 37.923
53.932 33.160
33.321 -6.063
37.340 2.495
42.155 -6.731
56.108 4.231
63.449 -26.580
42.883 -8.351
52.010 -10.095
50.351 -6.389
45.604 -18.873
41.321 -38.672
43.562 -11.006
35.086 18.688
24.887 16.787
35.934 -16.331
42.876 -24.277
29.096 -31.189
46.638 -22.960
70.104 -8.934
55.377 -21.558
39.523 -7.375
28.478 46.540
21.242 25.233
22.234 21.108
36.499 5.690
34.575 -10.666
35.685 22.626
27.067 -8.570
44.325 6.645
45.501 25.843
40.143 23.024
31.807 30.329
67.529 9.063
46.355 38.829
42.440 30.631
33.124 48.279
38.864 44.147
37.083 37.813
46.421 20.996
36.405 44.715
52.553 35.712
55.975 38.915
55.174 41.083
38.159 42.979
36.147 34.653
46.636 26.578
55.006 18.874
67.120 -4.803
59.768 27.679
45.209 42.113
69.669 21.729
74.007 14.567
32.188 -27.365
48.622 -30.179
19.981 -26.567
23.684 -16.904
34.385 -15.925
60.239 -12.648
61.932 -23.680
24.651 -18.953
22.170 -33.237
39.038 -11.371
31.484 20.229
17.669 12.901
35.367 14.192
52.026 19.834
47.435 29.831
29.630 3.394
53.367 20.482
45.514 5.024
36.215 -4.789
50.918 28.699
24.872 27.465
20.011 -10.434
47.930 -1.600
38.391 -19.611
50.503 -16.716
45.763 -9.674
47.814 -12.481
73.351 7.781
60.387 2.955
54.436 14.564
69.287 20.588
58.581 37.633
42.193 29.689
41.315 33.424
35.436 38.180
24.919 41.297
22.495 32.767
30.311 34.134
11.792 33.530
12.462 42.221
35.257 40.052
46.240 32.400
56.146 13.105
30.729 40.125
18.727 28.871
36.304 39.855
39.573 34.522
67.925 29.393
42.752 36.160
42.018 19.505
55.648 23.820
40.422 35.133
44.817 46.831
13.965 37.167
51.835 -18.565
55.048 18.894
58.926 11.954
30.747 -22.780
59.552 -16.314
31.449 2.898
68.506 3.841
26.287 -26.957
35.825 -6.250
37.736 3.974
32.959 24.782
44.501 23.182
17.174 -12.793
57.716 -19.708
51.923 -27.756
62.857 -16.515
60.892 -8.638
31.327 19.821
15.973 51.836
45.798 44.124
35.645 7.145
32.165 -20.241
53.242 -2.487
26.026 9.684
46.557 42.324
45.010 36.546
36.367 11.139
12.472 1.021
23.270 37.859
17.606 35.959
22.757 48.912
39.731 -4.826
26.407 -9.468
12.963 3.079
54.233 0.702
35.926 18.600
22.263 48.593
17.876 39.878
41.231 13.800
40.757 36.888
55.841 11.646
61.869 28.097
52.624 -1.175
59.790 -4.024
44.381 -0.921
52.974 -7.370
37.131 42.208
15.111 40.547
65.702 16.246
63.420 -0.513
50.462 14.490
63.374 4.237
47.132 -16.488
55.754 -24.277
51.646 18.518
45.554 3.892
59.415 6.555
53.440 21.134
48.117 2.636
54.998 -2.312
54.260 -23.410
44.261 -22.605
49.943 -33.383
48.049 -4.959
25.604 -32.504
38.174 -24.917
48.224 -18.856
63.963 9.165
62.740 21.644
28.667 38.823
41.686 37.756
-0.427 18.238
59.790 37.287
70.285 12.851
54.157 -26.283
48.802 -28.986
46.042 -24.610
55.528 -34.673
67.990 -6.018
32.971 -30.654
34.023 -16.047
43.404 -15.404
50.660 -12.718
56.400 22.251
21.046 36.742
13.466 44.272
15.862 22.697
48.983 42.125
26.798 9.614
27.841 36.086
43.480 21.187
30.309 7.641
50.198 26.417
64.679 -5.300
62.512 -12.414
46.460 -22.903
58.014 -10.147
40.526 -30.855
29.907 -23.485
37.226 -23.712
45.630 -31.962
21.119 -20.752
27.531 1.120
20.333 -20.636
52.665 -11.717
51.574 4.604
36.007 11.758
49.962 22.012
21.088 -0.415
31.693 26.747
52.434 -10.549
34.375 24.410
16.133 22.719
25.377 12.674
36.351 37.478
45.145 37.105
27.159 13.076
34.446 23.771
52.787 18.844
39.697 -16.981
32.928 -12.119
36.983 24.958
54.886 16.875
43.909 -10.294
67.122 22.965
43.933 47.910
49.299 46.147
22.299 51.048
37.806 44.003
55.915 44.429
27.509 25.672
20.817 1.188
33.475 -7.282
13.323 3.295
22.824 18.775
53.512 28.603
34.721 -9.678
13.958 32.687
16.902 9.392
10.527 10.580
59.988 5.267
42.593 -7.207
56.084 32.988
24.069 21.092
53.510 -20.317
50.665 27.424
36.418 15.064
40.193 6.298
17.363 23.529
27.647 46.880
29.663 4.790
37.332 36.315
56.830 28.797
56.964 28.188
66.373 18.055
53.168 -8.231
31.425 43.540
43.458 30.029
42.937 35.453
13.643 32.291
50.714 11.970
33.924 -33.044
46.347 -20.248
61.530 -3.681
21.981 -18.050
36.817 -23.345
49.691 -16.832
52.670 14.465
31.354 -14.287
29.852 -6.546
34.163 -17.936
47.880 -26.240
63.570 -23.493
62.360 5.324
67.934 -7.353
61.561 -23.385
44.883 -22.771
53.693 -34.946
45.026 -15.602
29.148 -23.231
19.710 -16.437
61.621 9.687
47.423 31.022
41.020 26.781
8.130 37.044
8.276 41.721
43.594 37.883
53.298 42.383
41.230 5.070
40.745 4.071
56.514 5.371
54.771 -9.058
34.603 -6.499
38.493 -15.226
19.226 24.787
27.817 2.670
39.332 38.123
40.966 43.793
46.639 31.814
45.612 42.822
31.457 33.038
34.061 42.856
14.439 22.948
39.712 36.697
54.535 33.103
65.509 -1.248
58.092 -11.729
66.011 -23.110
48.032 -30.572
36.404 -29.126
60.446 -16.705
54.490 -3.274
68.848 12.267
27.016 25.726
37.335 31.357
36.435 13.648
49.225 10.127
54.851 -24.708
52.166 -25.613
43.845 -34.490
47.773 -25.363
47.795 11.605
43.787 -0.068
42.265 -14.549
28.962 -25.780
52.769 -17.854
51.762 -29.031
58.268 -22.107
29.232 -12.242
31.441 3.132
45.630 14.091
42.850 -1.466
47.933 37.980
27.057 -22.243
47.435 7.626
28.432 38.384
18.677 26.324
37.757 45.537
14.908 21.311
29.440 33.716
39.709 34.347
28.854 -18.496
44.903 -28.410
26.007 19.308
23.043 34.567
44.386 41.412
31.902 45.495
57.190 32.393
49.736 36.137
51.861 13.424
28.135 23.836
11.371 15.892
20.775 13.321
42.445 -16.560
39.839 -9.445
29.510 -16.491
42.865 21.863
31.407 10.893
44.554 34.452
16.000 32.612
44.837 -11.753
47.301 -25.384
49.416 -37.231
42.710 -3.497
40.024 35.830
50.258 24.660
54.300 -0.667
64.561 -5.095
64.945 22.177
66.455 21.208
47.665 29.256
46.025 42.770
43.653 39.568
37.009 19.201
62.478 -17.530
41.007 -2.037
26.767 7.007
32.374 1.603
57.109 4.784
41.230 16.377
54.955 -12.172
53.042 -20.793
26.728 -31.445
41.592 -22.212
28.975 -35.050
52.124 -24.325
40.500 -24.112
24.141 -33.107
26.397 -23.361
43.027 -31.598
54.599 -25.460
54.694 -24.218
20.970 -35.517
61.904 -12.525
43.079 -29.248
38.586 -4.102
30.425 24.276
58.123 21.321
39.595 52.234
26.946 48.711
16.411 39.456
15.744 30.329
29.755 37.205
52.248 37.321
43.763 50.715
14.422 32.824
40.717 44.573
37.802 35.982
19.579 28.740
40.862 -7.739
49.172 -8.100
60.402 -5.508
40.073 -15.941
22.450 -28.812
30.243 -10.497
38.001 -27.086
20.985 -28.258
42.035 -9.991
51.598 -19.462
62.626 -0.137
51.905 -7.823
66.691 -3.551
64.367 31.530
48.945 27.609
36.952 37.852
33.032 42.037
29.589 27.807
4.882 30.198
60.774 -9.010
62.690 8.860
35.049 44.207
13.148 22.032
20.185 26.879
16.276 33.873
26.545 32.966
31.401 -2.795
34.734 18.270
39.974 35.386
31.274 31.970
38.468 41.905
53.869 33.522
53.471 28.349
44.609 42.037
31.043 43.453
46.790 46.082
41.118 43.123
26.427 44.629
30.744 25.851
60.566 27.198
24.637 42.009
33.781 30.952
47.774 -7.857
34.161 46.678
44.764 6.480
46.620 -9.385
58.998 -14.616
66.063 14.241
66.775 -4.789
47.109 15.845
58.848 30.337
36.206 35.640
36.625 36.967
54.092 23.084
59.220 38.503
65.382 25.358
63.155 3.773
65.337 -18.502
53.215 -23.373
49.853 3.974
33.001 -5.423
35.042 7.151
34.293 26.784
60.005 -4.149
59.119 -8.882
28.423 -17.114
15.489 -18.947
27.745 -3.918
34.776 22.106
40.372 7.745
38.378 -3.170
2.495 16.009
33.484 32.082
29.113 26.180
43.195 -15.196
10.065 -14.768
59.725 11.671
55.151 6.520
50.293 13.851
49.036 11.241
35.983 34.616
55.430 25.126
52.985 37.311
5.216 35.820
5.575 35.296
50.266 -17.981
52.764 -15.586
59.051 32.698
68.324 15.714
34.257 42.345
48.133 29.788
13.912 4.570
37.155 26.637
42.702 15.027
41.097 26.814
18.118 -19.048
47.162 8.729
40.974 -2.405
38.453 -11.508
48.464 -18.112
59.178 -19.984
36.920 -18.838
42.931 -17.411
62.842 -11.811
69.258 12.062
44.200 -26.125
37.063 27.932
32.403 45.550
28.553 42.384
37.049 -6.995
69.670 2.417
62.199 -1.896
57.046 3.254
62.175 0.667
56.624 10.411
47.087 10.040
6.949 12.977
37.725 -19.009
64.076 -12.754
63.813 9.645
58.246 32.058
40.838 44.868
46.620 4.342
28.621 -4.572
68.134 28.255
26.895 27.254
58.296 15.629
52.859 15.209
60.619 35.183
53.563 20.398
55.166 32.134
53.034 28.669
65.884 6.700
48.202 39.797
50.438 25.610
42.582 22.007
68.297 8.862
45.882 21.333
45.616 -4.757
41.455 6.593
51.581 -23.638
51.657 -15.806
41.670 -25.843
54.385 4.901
42.665 32.967
52.976 13.221
52.973 15.363
49.331 34.694
22.581 36.103
45.000 32.189
37.930 12.301
34.912 31.348
48.811 45.628
49.154 40.767
34.736 37.624
59.660 14.810
41.111 7.913
20.837 46.173
10.987 36.958
39.167 26.710
22.894 45.782
29.016 41.554
41.834 38.659
46.649 36.875
30.406 6.582
43.571 32.573
33.083 16.966
66.580 18.596
25.398 33.473
37.976 17.430
29.830 -4.111
51.994 2.382
54.940 -4.379
58.010 26.711
14.120 40.886
21.461 22.236
37.966 41.473
44.360 8.880
22.522 -10.988
53.868 -23.325
29.797 -28.810
40.031 -40.784
50.991 0.057
58.600 17.212
43.466 5.731
56.377 -9.102
42.651 17.559
47.168 0.449
35.337 -0.916
57.991 -1.089
10.334 1.931
19.976 -2.471
22.092 21.860
38.055 3.189
48.051 13.859
35.932 -17.385
40.824 -30.395
28.253 -28.631
38.941 -19.512
50.774 -30.793
39.946 -17.639
49.286 -16.181
45.059 0.170
54.794 38.234
59.239 2.395
41.939 34.316
30.586 17.634
21.983 43.802
41.795 40.383
41.687 35.551
49.554 22.732
26.516 12.288
50.906 16.418
36.690 36.595
42.544 39.797
53.231 40.204
44.317 34.841
40.986 28.874
35.326 44.596
35.800 30.125
17.936 42.745
38.811 44.426
25.163 37.333
44.848 38.500
35.051 18.221
39.825 -16.615
26.952 -8.737
42.656 -34.455
37.113 -14.205
30.119 -29.062
29.429 -13.256
35.213 -10.210
28.543 -18.291
15.431 -19.069
32.219 -30.167
41.760 -21.315
19.339 -19.039
64.342 20.735
51.489 18.648
47.965 39.068
25.662 39.967
3.240 26.951
24.514 39.707
50.062 31.728
39.668 44.530
26.970 26.131
30.935 20.543
17.048 -18.261
45.605 -3.796
51.989 14.566
61.966 27.182
68.069 15.278
44.630 -22.703
40.888 7.915
59.586 6.592
47.344 -19.268
51.350 -23.990
53.009 -20.327
63.731 13.372
52.432 -6.492
29.203 37.533
51.712 23.944
66.083 19.029
37.103 -22.324
47.764 3.974
56.884 19.554
31.302 33.516
49.500 28.322
33.660 40.160
56.336 13.883
38.879 -6.328
29.844 12.663
36.644 49.171
43.466 39.596
28.518 39.063
53.915 36.235
32.295 41.351
56.231 30.171
11.891 32.971
25.821 -2.286
41.100 35.817
73.212 12.398
43.857 41.863
61.620 15.003
14.272 -17.973
37.195 -20.070
52.943 -5.992
41.472 -7.898
50.825 -11.864
59.303 -16.826
43.088 -31.938
54.182 4.325
40.617 -14.230
44.039 -23.843
49.261 -15.868
24.654 -14.483
33.321 8.517
49.433 6.636
49.856 -10.245
40.253 3.501
34.661 9.228
23.390 19.590
31.761 43.584
28.509 9.365
53.626 12.264
45.030 0.442
63.972 1.074
33.234 47.519
40.585 41.752
48.447 43.539
42.584 21.301
49.294 0.313
38.224 7.841
37.041 8.183
34.517 -14.685
23.563 45.714
27.678 -1.976
34.666 35.999
44.390 8.966
60.007 26.681
49.683 3.323
34.640 4.268
36.564 7.286
67.193 26.801
55.204 -21.503
43.123 -12.823
39.358 -22.477
57.605 -7.755
47.871 -14.177
49.288 -26.673
47.397 -25.859
27.600 5.320
35.292 24.608
31.378 10.437
63.423 18.289
41.550 33.816
52.781 41.472
64.940 25.671
50.505 33.790
27.728 48.079
19.086 39.407
18.506 38.691
16.060 21.368
37.074 42.935
61.880 33.350
48.271 45.678
42.208 35.500
22.795 40.513
25.814 30.124
32.905 46.910
39.278 22.296
54.916 20.039
52.367 -6.192
66.767 -11.423
36.247 -27.600
51.197 -28.400
51.628 -17.287
42.725 -12.804
38.760 15.682
41.414 36.443
64.689 20.165
58.627 33.163
56.612 21.065
70.065 11.717
46.298 37.718
44.766 26.398
41.455 -13.951
24.377 -1.559
24.401 -20.988
50.491 -25.759
44.520 -19.425
42.620 20.379
31.078 28.053
16.440 37.387
49.056 32.110
3.169 24.144
20.609 2.323
14.705 31.259
34.892 37.158
42.155 47.811
21.918 30.817
4.149 18.343
18.320 3.929
38.534 -14.337
21.785 -3.438
60.846 18.888
44.682 42.767
35.584 -15.290
32.653 7.377
39.750 4.338
18.222 -7.099
30.230 -6.707
45.260 -35.948
54.160 -11.036
47.923 -26.574
31.152 14.557
29.099 -4.209
57.915 13.405
71.287 -6.326
37.153 31.281
34.750 4.586
37.235 -13.009
18.554 31.186
13.054 39.708
23.831 -0.333
41.431 6.808
45.716 43.533
44.949 21.601
65.341 -8.659
20.878 25.020
36.834 34.430
58.138 28.914
52.726 -24.651
54.199 -0.651
42.559 -18.064
50.428 -17.957
49.767 -25.075
39.859 0.486
42.639 22.551
41.387 21.536
43.508 45.597
69.623 11.525
65.897 17.758
34.650 18.827
47.516 -1.935
67.273 -0.901
65.304 11.796
55.354 8.268
32.783 -20.776
26.928 -27.468
53.148 -25.062
68.262 -10.115
45.300 -26.339
59.243 -9.341
43.386 14.075
49.558 -1.465
32.314 -17.330
34.076 -11.679
38.784 -23.294
62.462 -7.534
66.338 -6.283
54.483 22.956
43.526 -10.027
56.430 4.001
47.487 31.339
40.743 38.388
39.067 41.370
32.833 34.120
57.249 10.894
34.194 14.020
24.556 -12.435
22.821 2.210
33.183 -22.863
38.707 -27.056
38.555 -12.977
30.505 -13.880
50.383 12.613
45.678 -10.103
31.520 24.427
37.933 38.518
44.336 -14.511
47.625 -1.152
58.697 22.563
25.884 44.166
34.195 36.191
34.211 47.268
47.721 48.373
52.739 39.139
64.066 24.914
30.814 5.424
54.771 -0.155
36.863 8.457
54.584 24.144
61.957 -10.115
28.164 -37.276
48.963 -1.356
44.345 -15.683
34.887 9.770
35.235 22.511
31.010 -23.122
63.452 -12.983
43.799 -25.107
43.836 -15.206
72.921 10.044
36.370 -28.950
45.883 -21.349
71.377 -5.032
58.639 27.732
35.295 29.619
53.905 36.353
58.176 -2.425
43.994 18.480
22.291 46.095
59.437 37.503
37.437 22.285
25.379 42.341
40.351 33.274
13.206 30.927
5.262 41.631
44.487 -19.438
58.245 32.992
33.166 39.649
43.730 16.680
29.745 13.632
12.624 36.203
27.669 35.299
49.665 46.052
29.270 22.845
46.705 0.029
27.740 52.441
19.430 0.869
35.182 -22.291
42.851 12.501
54.703 -5.760
31.885 -15.203
36.811 -14.215
53.309 -22.430
57.317 -18.400
62.041 7.631
45.958 26.160
54.275 25.857
72.772 6.811
49.971 -14.111
23.011 -20.220
31.376 -28.494
65.199 -3.885
46.932 -27.184
28.429 -29.980
49.590 -14.585
28.503 -5.996
33.724 27.171
51.106 34.947
61.595 21.337
54.112 17.886
45.033 7.119
46.772 26.409
45.788 -7.114
9.410 -11.966
56.770 31.909
32.141 28.695
38.647 38.416
44.772 4.735
43.918 -3.828
45.095 9.911
53.987 9.816
25.639 16.265
30.055 41.234
40.561 44.160
43.461 43.821
43.296 34.006
34.565 3.432
71.279 1.647
64.105 -7.736
24.395 -30.391
33.295 -19.536
38.669 -30.226
40.866 -12.792
60.893 -3.221
50.573 18.694
43.751 35.261
53.929 5.298
50.117 4.240
47.308 13.990
45.441 -35.878
45.539 -39.213
24.798 -6.915
48.789 47.967
42.160 51.398
45.872 38.518
54.858 27.664
28.638 34.378
47.294 41.906
46.105 39.185
46.712 29.522
33.151 33.287
40.909 45.526
19.654 28.176
45.853 43.603
36.198 27.638
39.537 1.680
53.242 31.783
55.453 10.663
63.444 -9.165
27.677 -11.190
43.612 -10.647
34.845 31.656
22.279 -11.608
20.472 -13.268
64.518 -21.121
34.091 -19.495
40.009 -20.700
34.109 -1.596
36.824 -13.974
46.257 24.538
57.717 24.990
58.308 37.236
26.956 32.822
30.450 38.476
44.856 43.901
41.344 33.015
54.700 31.687
72.061 -5.735
66.208 -0.580
28.987 -7.312
53.121 21.434
62.173 10.971
68.051 9.873
58.255 5.839
34.051 -31.282
39.213 4.648
56.767 26.675
44.357 13.263
54.140 24.383
28.130 41.486
27.131 -1.235
54.460 10.540
50.521 11.742
14.636 6.199
25.617 -5.415
41.747 3.426
27.935 15.433
30.345 -23.901
44.205 12.236
48.508 20.745
73.630 -1.000
26.467 -26.462
37.304 -6.326
54.340 -15.483
52.619 -7.040
58.919 -18.486
55.299 -7.286
22.501 -24.929
69.167 -0.674
57.864 24.399
41.223 22.738
56.466 30.532
55.771 -14.165
36.243 3.152
20.763 -10.341
41.132 -30.725
28.138 -8.520
62.363 -11.391
53.368 0.980
44.325 11.252
37.362 41.786
37.649 47.137
37.932 31.376
44.908 21.016
46.649 24.183
56.094 32.926
57.296 -1.937
31.654 29.843
56.414 24.668
43.792 30.489
46.187 42.290
20.099 33.270
43.604 -22.367
39.987 -15.787
48.821 -21.437
24.193 -5.794
35.178 11.751
31.730 -18.470
34.447 -22.610
62.245 -20.578
27.784 -10.560
8.604 -26.399
42.890 -35.384
48.087 -7.104
21.518 18.594
20.233 29.495
32.534 -0.628
39.581 -29.809
19.547 -31.738
53.923 -19.135
57.061 -11.379
54.234 -8.589
60.718 -12.042
41.673 -8.503
10.843 -16.090
45.171 -29.340
58.398 -14.676
31.137 -21.606
32.746 -33.408
48.760 -24.630
66.238 5.401
36.940 1.446
38.347 -19.790
54.889 -11.874
42.814 -30.356
60.855 -15.814
46.741 1.299
58.867 11.753
39.706 36.281
14.655 -7.184
50.259 21.181
69.478 -5.957
64.531 -12.004
31.749 -9.171
43.435 -22.215
35.370 -6.427
68.318 -3.599
35.834 14.915
62.679 -0.019
56.651 22.749
76.039 6.039
55.354 1.501
37.827 -8.643
46.088 -13.929
41.353 0.624
38.381 -29.500
39.981 -21.016
53.546 7.660
67.911 -3.848
31.401 -30.574
37.785 -32.560
11.025 -15.970
30.161 -5.297
28.949 45.140
35.629 35.315
59.738 30.940
62.230 -6.706
58.285 -12.844
23.525 -12.215
54.822 -13.287
63.868 0.385
26.213 6.747
14.896 3.768
4.081 7.217
33.381 12.756
32.243 32.424
36.706 30.719
38.868 25.043
38.339 20.399
58.472 24.658
46.817 36.712
40.142 26.382
44.101 42.093
47.234 -11.267
48.653 -21.658
49.763 -16.470
31.420 -16.305
25.197 -17.263
53.530 9.477
54.065 24.469
37.328 26.009
25.829 18.609
41.573 -16.686
29.103 7.626
35.643 -15.542
40.507 -8.703
50.034 10.968
63.606 26.297
38.357 31.893
37.428 37.172
47.874 31.404
27.094 -7.279
57.497 -12.204
41.336 -33.919
36.120 -7.389
50.031 37.756
22.895 31.493
28.463 13.808
25.217 34.080
17.853 23.414
22.148 8.900
30.609 -3.068
38.196 -32.783
33.377 -23.036
50.567 -7.869
46.969 -27.509
50.156 -28.451
54.566 -19.996
35.074 0.858
41.097 -22.402
38.041 -31.442
53.884 -7.835
54.980 -5.675
27.301 -37.898
12.206 -32.477
30.283 -2.588
20.056 9.851
23.510 34.869
61.787 8.153
18.874 13.776
51.241 -15.268
62.697 28.430
46.513 23.451
46.059 -20.913
35.964 -18.360
35.223 9.570
45.803 -28.904
17.104 -22.506
54.007 -18.386
26.598 -27.085
49.728 -20.752
40.955 13.388
25.713 39.937
27.795 38.167
30.089 39.844
28.751 35.275
41.599 35.419
28.899 -4.083
27.003 12.424
24.114 2.494
39.209 -7.306
46.859 -10.239
43.691 27.600
45.135 20.639
33.787 28.447
52.231 -3.287
29.202 20.719
42.374 32.173
31.096 3.424
28.919 9.688
66.094 1.589
36.223 -24.910
36.343 -25.476
11.792 -16.107
12.297 10.073
11.204 19.703
51.046 36.290
5.455 30.421
62.976 12.108
70.818 11.810
10.841 3.118
32.294 23.762
39.030 32.923
7.198 29.382
34.300 42.989
47.942 35.635
29.500 34.941
30.733 -23.207
32.150 -18.181
12.475 -23.266
25.290 -14.256
42.368 -32.644
33.804 17.933
54.839 33.404
20.329 42.437
19.320 0.829
27.465 6.258
36.234 9.965
30.034 -20.980
40.617 45.437
23.712 34.678
50.028 28.578
61.222 14.522
44.167 49.644
33.050 45.000
39.984 32.185
52.152 -13.873
64.111 -0.899
38.587 -3.443
74.011 2.781
35.304 -0.091
27.972 18.630
32.202 9.471
36.874 -32.848
43.543 -29.956
59.056 -9.464
71.770 -17.489
52.062 -22.639
45.776 -15.381
31.559 -31.584
46.676 -26.970
19.862 -32.538
21.805 -27.303
22.577 -6.103
62.447 -12.086
39.071 36.501
48.811 39.167
29.898 17.561
50.904 11.276
38.144 -6.668
26.114 -3.897
23.796 -27.973
17.416 -29.756
42.981 -28.235
31.872 -34.725
37.074 -9.153
24.461 12.412
34.710 29.017
26.680 39.438
16.785 38.486
34.547 21.198
72.679 10.896
53.379 12.090
61.837 -10.579
57.281 -21.093
57.169 -17.095
41.710 14.306
35.629 37.613
34.451 26.542
68.922 5.376
34.069 33.777
64.434 21.917
62.358 -16.975
36.275 -30.227
38.967 -21.645
52.104 -12.822
53.363 -26.272
46.853 -30.196
47.015 -17.865
56.457 -17.069
16.617 8.538
43.954 27.615
60.573 28.844
28.060 31.460
32.769 52.114
39.926 43.368
63.916 10.671
53.008 -18.765
54.113 -22.542
45.236 -14.526
40.808 -24.491
65.262 -16.488
48.884 -3.944
49.508 -8.705
65.565 16.306
37.455 37.888
49.557 33.844
27.069 36.101
41.058 44.733
50.171 36.840
43.098 29.861
11.364 33.432
18.820 34.775
30.364 47.602
31.134 33.744
16.534 37.410
16.947 49.272
12.087 28.850
18.392 43.243
51.922 42.371
39.976 21.175
45.637 42.616
42.988 33.354
33.371 44.420
41.300 43.353
26.193 46.662
24.088 43.506
41.309 40.378
57.742 14.104
57.499 36.170
51.618 43.638
14.213 38.705
25.569 51.426
43.663 43.165
42.191 32.425
25.218 44.042
6.906 17.746
38.752 20.548
46.124 6.624
34.564 -4.342
31.618 8.675
41.792 1.839
9.271 33.880
28.733 18.965
32.751 44.194
47.548 40.525
28.147 43.355
44.176 39.210
35.841 41.029
45.098 40.406
54.994 -5.015
35.900 11.910
40.249 22.291
27.679 -4.895
36.236 -12.778
53.455 -12.274
40.459 -7.145
28.309 -14.913
55.912 -7.305
57.048 -11.520
41.420 -22.760
16.891 -21.987
33.156 -22.349
45.286 -37.562
53.078 -23.688
28.219 -16.774
45.233 -20.494
71.539 13.323
60.437 18.595
74.080 6.719
64.405 6.227
56.402 29.267
50.680 34.948
40.228 28.490
53.633 23.587
10.959 23.675
47.901 6.739
22.281 -24.783
47.807 -26.727
44.750 -35.536
28.976 -38.258
58.495 -26.062
41.554 -34.032
21.577 -34.987
42.423 -27.557
48.817 13.357
51.115 2.655
35.634 -30.978
22.064 -19.184
50.818 31.250
42.191 38.994
31.527 28.588
31.303 37.841
12.963 30.635
-2.521 16.478
45.732 0.161
28.705 -14.378
50.624 -24.869
39.673 5.561
42.782 41.316
28.343 28.025
27.822 31.708
42.427 24.919
29.546 31.417
30.684 50.355
39.567 19.550
18.287 8.099
32.274 39.932
46.569 38.985
40.224 23.066
29.566 27.417
51.667 -8.868
31.175 -14.450
41.177 -18.244
7.483 -6.526
34.520 -5.878
39.843 -20.386
11.401 -16.857
49.305 -22.738
34.635 10.937
73.351 17.527
39.534 15.092
16.298 34.903
34.428 26.870
17.122 9.954
29.009 -19.420
37.587 -19.582
48.456 -25.977
57.710 -22.049
65.500 -23.284
30.865 -29.354
69.190 3.856
58.972 7.866
65.833 -5.807
39.232 39.882
51.775 12.380
45.048 17.130
63.975 0.830
21.605 -0.084
40.159 36.411
39.682 44.577
52.060 17.990
41.805 14.679
34.772 25.002
32.415 -0.300
28.536 -18.998
25.227 -2.923
29.316 -7.810
43.742 -0.628
72.657 13.123
44.940 -15.978
37.597 -10.213
46.660 -31.602
60.797 27.740
69.488 15.068
55.283 -11.120
38.811 -29.417
40.136 -20.976
32.673 -29.875
52.791 -15.057
68.511 14.065
43.508 19.262
35.553 -14.845
29.402 -24.934
42.559 -32.175
62.358 -0.767
72.835 -9.366
64.009 -2.090
50.773 -2.017
52.339 31.293
65.990 11.944
48.322 38.114
40.329 42.900
38.053 35.285
15.083 37.428
18.859 17.887
25.733 -5.108
10.891 10.556
29.113 38.294
24.925 15.935
50.188 -3.907
28.421 -24.034
41.714 -20.076
38.143 -24.727
33.366 -7.610
27.029 -27.389
54.531 -24.136
63.438 -1.998
45.550 9.295
74.142 18.481
41.315 -26.627
53.603 -15.502
28.425 -8.355
59.185 -21.936
73.401 16.113
36.394 -25.778
11.416 21.753
32.962 11.066
33.068 -16.443
16.926 -27.081
58.548 -27.637
36.622 -2.150
59.163 32.159
51.429 -1.636
26.076 8.681
19.374 7.810
28.954 3.010
26.676 10.245
47.329 -15.837
26.319 -27.760
38.587 -19.117
41.191 -8.407
52.006 3.852
39.630 -18.099
70.680 28.017
46.294 16.524
37.883 -13.009
30.018 -5.358
69.865 21.513
62.685 12.083
62.412 -7.687
27.910 -7.832
26.179 10.328
27.534 18.038
27.702 -9.542
40.938 -14.554
19.780 -25.572
37.732 -21.599
33.777 -32.421
43.799 -23.242
20.236 -3.086
30.088 -14.335
31.548 -25.842
62.015 10.952
42.658 -4.657
43.034 23.224
3.895 28.207
35.349 47.376
43.946 44.941
47.755 20.022
61.330 9.208
53.136 -16.410
22.724 -16.511
25.297 -24.326
17.413 -5.450
47.891 -12.860
27.910 -17.104
60.105 -0.615
39.397 -1.558
42.774 -21.670
52.892 -18.532
38.987 -29.712
68.391 -6.450
34.695 -29.885
46.046 -32.646
27.827 -35.732
43.944 26.030
56.313 -3.908
61.040 0.998
49.510 -23.296
36.194 -33.894
35.440 -8.677
29.768 -5.088
47.710 -20.663
36.419 -27.906
66.518 0.162
44.520 -11.556
33.750 0.299
40.779 -27.214
25.208 -2.561
26.255 48.939
26.601 44.749
18.504 39.377
36.953 23.463
38.950 19.240
63.021 32.634
54.482 -26.949
36.454 -25.172
50.813 -8.493
38.759 -26.133
40.211 -19.495
36.713 -34.332
53.635 -22.656
38.335 -26.126
48.298 23.621
48.507 16.808
58.380 -9.053
52.909 -12.706
45.514 23.020
47.587 34.524
8.401 29.628
43.739 22.534
61.592 34.997
30.737 36.330
29.702 24.208
55.740 27.250
62.078 11.610
44.666 -28.753
48.085 -28.964
40.465 -24.989
53.272 -8.365
52.942 -0.427
62.846 22.193
47.071 -5.506
34.751 -20.941
48.640 -4.258
58.611 30.569
64.561 3.830
45.926 29.042
43.754 25.499
49.670 28.956
62.759 3.237
68.691 28.669
49.504 32.015
46.588 31.659
32.594 34.513
50.064 44.347
19.572 49.331
5.096 31.322
59.473 -10.236
66.958 -14.814
47.221 -18.880
38.533 5.100
21.491 -24.252
59.855 -0.519
36.085 -2.768
43.844 45.429
39.528 37.789
12.175 35.832
12.242 30.810
31.336 12.392
7.488 14.918
23.444 18.602
35.479 14.821
48.339 25.300
59.649 9.386
48.389 34.045
64.310 33.218
46.194 29.371
34.283 33.508
35.979 -21.790
20.133 -28.958
44.436 6.218
36.108 26.052
37.027 26.759
43.032 41.134
53.845 33.801
16.209 40.199
38.452 52.109
50.229 37.435
25.623 -17.101
45.701 -16.851
57.067 -26.862
45.674 -5.344
56.182 -13.561
48.082 -16.068
27.410 -16.492
32.455 -33.329
29.322 -3.634
35.087 -29.528
60.681 1.389
47.412 32.304
46.218 8.178
28.917 -0.003
31.429 18.424
39.018 37.729
35.752 45.405
45.374 36.102
46.069 43.467
32.155 49.543
29.104 41.870
38.108 45.739
63.647 28.084
11.563 35.122
49.875 16.091
26.402 -14.416
45.631 -11.071
30.883 -22.457
63.121 1.286
74.643 8.204
45.896 -29.607
36.922 -21.033
35.113 -25.081
65.027 4.031
42.623 -20.793
59.095 -0.918
40.603 17.653
58.087 26.837
52.794 -17.817
48.899 -26.052
67.340 -5.692
24.666 -2.735
55.456 -2.081
35.990 -29.003
53.737 -14.509
51.415 -27.531
45.611 -19.911
22.423 -30.137
46.326 -21.686
48.099 -32.062
27.190 -23.915
34.209 -31.280
45.852 -21.935
52.174 2.808
40.432 20.743
27.944 32.661
38.886 48.081
30.046 12.140
26.363 49.957
43.462 30.706
26.926 30.477
40.464 1.133
53.337 -14.947
17.551 -2.977
47.115 -9.257
50.290 -34.580
53.857 -7.514
57.860 -19.830
65.948 -4.545
40.837 -5.761
44.885 16.043
24.670 -6.260
50.082 -0.596
38.975 7.684
25.710 -5.499
46.415 -18.888
61.051 -23.559
39.076 -31.764
49.157 -11.160
43.065 -23.986
24.749 -31.713
43.678 -15.108
15.472 2.434
39.605 -0.172
47.143 6.059
41.871 -20.411
56.401 -18.841
34.589 33.588
29.470 -6.941
47.199 -11.650
33.019 -20.204
46.984 20.756
40.158 11.823
31.303 47.379
51.635 28.468
31.560 43.634
28.721 41.822
20.734 50.285
21.201 39.745
21.686 39.165
35.311 11.802
29.794 -6.273
25.900 20.559
25.268 4.271
56.685 -11.190
59.807 7.943
54.637 37.926
10.895 27.902
11.210 34.105
32.481 25.293
47.146 -34.738
56.962 23.201
55.589 26.180
61.372 -1.201
32.115 -8.147
47.646 -17.161
33.607 34.010
45.146 3.982
52.941 -4.395
29.671 -0.327
29.647 2.619
34.593 33.543
63.471 31.869
33.296 31.545
48.176 -2.246
46.061 -1.399
19.727 -30.472
33.054 -27.867
37.079 -23.674
68.325 -9.895
63.128 2.117
57.053 -16.566
58.341 -6.990
39.598 -22.764
25.181 -10.099
48.642 -22.284
43.426 -11.886
30.054 11.036
47.476 14.848
56.442 28.582
57.108 -3.063
58.046 12.165
45.860 2.939
47.281 11.914
40.177 -28.812
13.463 -17.993
40.232 -11.727
47.145 9.006
42.263 39.689
44.031 35.244
29.347 19.214
57.757 -5.023
40.554 -4.121
25.700 12.818
36.929 -1.071
39.817 37.539
34.917 39.519
41.599 39.916
58.092 15.165
62.362 32.909
30.412 49.845
22.549 53.313
42.411 45.118
66.671 23.276
54.976 36.938
30.110 32.835
19.285 11.103
38.372 0.667
34.949 -19.123
61.996 -9.977
31.757 -26.168
40.554 -24.723
25.973 -10.479
31.612 31.294
30.463 1.745
55.946 -20.161
68.444 20.932
49.108 19.403
63.251 32.478
38.967 -1.009
43.881 10.034
48.871 -0.194
38.211 -7.389
28.311 7.283
43.499 -7.452
26.638 -5.874
65.738 -4.989
70.211 -2.627
51.987 -26.088
65.782 -2.071
43.802 9.775
52.023 -23.136
41.411 -28.405
56.460 -11.121
21.596 -27.960
49.729 -23.522
61.957 22.097
51.417 34.777
37.498 10.712
12.930 -5.451
65.688 -7.136
51.470 1.027
57.411 27.593
48.104 46.455
46.492 43.411
48.386 22.020
49.592 25.463
62.235 4.685
58.574 -2.832
71.861 -10.855
25.467 -15.802
65.606 -12.705
34.189 -32.782
43.234 -30.670
41.604 -30.199
35.141 -25.232
31.816 -24.435
43.745 -12.587
43.367 3.635
48.517 23.027
70.341 12.184
68.224 -15.032
27.330 -29.275
35.063 13.945
43.208 -19.765
52.833 -21.476
54.304 -5.292
65.732 -6.437
62.478 15.400
32.757 9.280
42.816 41.396
13.334 24.846
31.152 -1.458
40.566 17.044
46.672 -8.579
25.087 -2.916
19.608 -10.679
46.378 -17.813
61.416 -1.290
41.471 -32.192
40.961 -31.076
63.307 -3.045
56.040 -14.695
42.585 19.030
47.543 37.743
64.023 11.891
26.930 -9.007
34.064 35.748
63.753 -3.028
54.418 38.356
48.868 29.504
40.968 42.646
42.815 44.547
51.748 33.981
54.454 24.311
54.061 22.951
25.903 28.257
42.242 7.301
37.702 16.712
41.093 37.048
38.993 24.470
25.004 35.824
28.937 43.254
48.638 16.584
18.821 38.101
51.057 37.336
64.071 34.993
39.114 13.350
60.034 20.524
44.000 39.669
18.666 30.783
40.984 41.448
63.230 3.548
34.706 -14.779
41.063 -31.549
36.335 -32.271
13.515 -28.060
44.166 -23.711
54.463 -30.176
13.815 -13.573
23.476 -13.217
35.342 -28.618
41.314 -15.664
56.987 2.186
43.919 -13.782
57.942 23.800
65.820 7.161
50.190 -16.859
47.793 1.670
43.139 5.007
11.373 19.959
24.582 -16.873
44.990 -20.234
49.382 -20.732
66.226 -11.382
45.601 5.807
41.623 -25.352
36.050 -25.502
47.722 -3.157
22.159 -20.091
54.341 -15.429
51.980 37.016
16.246 19.774
68.532 19.330
49.791 32.110
30.499 42.398
38.588 45.735
51.966 -14.646
47.118 34.991
35.618 37.100
44.615 44.480
26.471 46.516
26.774 44.249
49.375 5.265
8.946 37.680
42.464 41.977
55.596 18.696
67.654 15.343
62.860 18.237
60.503 32.617
50.309 40.295
18.744 42.015
70.476 19.944
64.327 6.137
62.732 -15.709
28.287 -22.508
34.050 -22.831
55.986 -4.870
51.555 -18.150
37.918 -14.100
53.828 -24.945
51.569 -12.294
44.884 -9.958
51.601 -17.234
39.686 9.968
49.109 11.712
57.872 11.705
45.816 18.713
51.309 25.175
51.543 34.906
51.910 40.667
33.625 45.748
14.895 44.186
10.820 49.057
16.891 38.552
16.598 47.637
50.010 13.562
41.221 -11.406
16.908 -5.396
32.980 -5.313
49.705 -19.229
52.322 -24.933
29.084 -34.486
33.026 -21.979
33.865 -17.621
52.768 -21.667
31.061 -28.541
33.575 -2.974
48.870 23.815
51.121 43.242
6.032 36.739
19.942 35.065
50.557 -12.227
27.087 -0.527
33.192 -3.640
47.740 2.419
32.253 46.260
43.905 21.944
17.222 -11.574
49.386 -33.444
60.666 -9.869
20.786 -26.750
25.429 -35.466
29.754 -25.695
35.215 10.040
66.799 17.336
17.287 35.885
38.762 42.572
9.999 25.326
31.393 33.972
19.392 31.755
36.298 -10.262
39.773 -28.219
37.531 -33.216
63.996 -4.226
34.089 -24.128
60.569 -12.124
39.366 -9.830
42.492 3.859
31.176 28.089
23.457 39.803
26.960 43.998
32.483 36.699
32.799 16.032
37.246 6.274
36.169 -30.213
28.860 -28.079
51.874 -11.040
52.264 -22.081
64.293 -0.635
59.423 -13.269
59.187 11.692
62.956 19.560
51.148 6.495
53.110 26.247
40.884 40.104
52.100 9.091
46.370 -22.361
28.563 -23.978
39.501 -28.289
22.664 -25.013
53.963 -22.089
57.401 27.356
56.258 8.421
34.888 -2.986
8.386 -11.813
21.984 10.241
11.309 7.243
26.438 -4.783
68.800 20.705
50.835 -23.278
50.848 -1.071
60.683 9.762
59.278 13.580
51.354 13.104
49.712 -10.012
51.760 -30.194
25.378 -17.022
16.616 -21.287
34.240 -31.469
34.810 -10.588
39.950 5.284
46.893 20.162
47.120 -5.315
36.152 7.548
30.211 3.802
50.939 23.149
30.912 41.657
34.429 14.608
11.888 26.927
27.763 39.453
13.588 40.452
35.202 45.973
57.943 10.601
63.550 24.150
72.547 0.271
40.908 7.412
36.131 5.428
23.224 12.275
8.853 27.657
36.707 11.530
19.865 -14.516
23.299 8.196
46.594 11.293
43.859 38.110
26.323 27.550
50.723 -0.632
66.533 -17.282
45.842 -23.523
47.668 31.630
59.719 14.384
64.411 33.963
19.284 20.385
37.236 44.250
41.207 35.746
42.712 39.041
54.738 32.800
56.722 9.543
30.041 27.084
27.512 51.890
24.670 49.022
52.627 43.980
35.921 44.794
51.905 -3.679
66.832 19.055
51.312 9.246
40.905 30.625
13.718 3.024
41.131 21.848
30.462 36.291
60.863 -16.892
60.611 5.231
49.742 5.266
47.933 -10.968
41.021 -23.135
44.877 -10.830
55.273 -28.749
32.170 -31.973
49.598 -15.594
54.055 -14.607
49.388 -10.618
17.241 28.879
38.766 -0.062
31.147 -35.885
45.957 -12.425
50.682 36.185
13.300 31.964
43.559 8.316
64.052 -13.656
65.161 -26.144
60.528 -22.215
31.653 -22.691
22.921 -26.812
48.463 -10.897
41.081 -29.182
46.926 -3.602
52.091 27.327
44.187 33.987
36.507 36.854
13.741 5.172
22.563 51.406
29.565 46.450
27.169 49.420
36.572 21.159
34.773 16.686
53.776 30.133
45.606 17.383
66.454 24.960
43.674 45.377
30.901 28.832
48.190 30.564
73.934 14.172
65.264 25.128
48.424 8.086
27.765 13.955
23.411 7.360
69.094 20.506
48.756 -14.262
25.295 15.020
56.226 7.678
36.016 10.191
36.223 18.121
24.252 39.664
44.550 18.974
42.537 15.527
40.592 17.434
26.460 19.346
20.319 32.225
23.839 36.446
18.281 43.041
38.713 30.010
33.371 43.090
42.416 21.408
40.269 -4.046
39.070 -30.462
46.351 -15.396
46.575 39.806
20.311 38.947
36.724 44.482
40.225 44.389
32.459 11.531
35.767 8.755
53.014 33.257
23.111 21.383
38.701 27.307
43.773 17.191
42.330 7.924
47.982 4.035
6.051 -8.428
19.488 -24.715
31.602 -11.829
35.163 -2.513
11.783 -21.861
53.568 -0.275
51.158 -9.175
31.878 -26.300
46.809 -28.017
58.113 -10.658
23.334 -13.404
47.489 -13.933
42.380 -15.391
50.304 -21.171
42.378 -12.662
31.426 -22.425
41.046 -18.293
21.090 -14.182
48.124 -31.883
45.204 -24.525
66.910 3.986
57.927 -12.369
31.633 -17.832
37.835 -27.903
55.792 -13.911
30.766 11.144
25.234 38.576
45.970 39.507
27.605 41.926
22.315 32.256
28.702 37.388
46.405 5.975
50.901 -24.192
30.757 -35.223
49.154 -32.513
46.558 -17.265
46.030 -33.692
39.870 -16.459
25.790 -22.891
16.812 -25.401
47.319 -30.382
31.858 -22.335
30.205 -3.093
51.557 36.037
15.804 21.329
29.413 22.290
44.999 24.120
56.652 33.686
40.008 -0.979
25.602 0.719
30.216 27.273
27.921 17.834
57.360 26.746
37.706 23.483
48.458 -8.013
21.092 2.628
26.941 -7.462
38.971 -20.599
19.466 -16.670
62.722 -5.621
28.199 -12.369
22.506 -0.190
43.504 -25.857
68.397 -12.349
39.439 -30.555
48.152 -28.191
64.190 -5.854
39.045 -19.897
54.861 28.444
63.668 -4.544
62.398 12.525
19.970 -23.221
40.068 -5.849
27.597 24.405
27.596 26.164
57.184 28.259
48.784 32.550
47.474 22.982
47.211 19.602
50.792 28.229
39.916 24.460
45.789 40.927
30.337 42.969
38.866 36.959
53.091 14.570
61.325 -8.649
42.755 -15.430
44.401 0.858
24.599 37.216
5.835 35.683
42.791 13.792
51.854 6.030
41.240 19.846
59.726 26.658
19.769 35.662
39.025 35.036
59.526 17.640
57.241 26.916
54.460 -17.491
40.656 -23.119
37.007 -24.140
30.139 23.904
38.363 18.099
29.998 29.323
33.171 40.765
41.416 17.196
64.581 22.109
53.498 40.674
33.118 -21.934
47.052 -13.193
69.183 -0.967
46.772 -27.567
33.703 -4.957
39.220 21.952
39.246 -3.497
28.375 46.854
35.247 42.307
24.355 10.963
42.897 32.538
48.376 44.177
52.194 28.741
33.023 39.076
57.845 36.891
17.404 23.284
57.691 6.019
53.490 36.721
61.899 -0.060
48.306 -33.194
37.433 -10.830
29.194 -2.802
39.873 -1.840
50.318 -0.352
49.448 -6.362
58.895 -2.067
49.568 -24.715
70.995 -3.127
32.490 -22.206
23.399 24.736
3.732 6.644
5.758 -2.762
39.644 10.216
47.094 -20.977
51.042 -33.147
36.812 -3.180
39.665 -7.485
23.561 14.216
60.669 -17.092
57.385 -23.460
50.267 -11.988
33.509 -37.300
53.764 -12.800
72.689 2.907
37.541 -37.911
47.227 -21.642
54.374 -21.775
33.808 -29.049
28.702 -24.229
27.525 -16.521
66.476 4.067
53.019 -22.754
27.118 -27.196
53.611 -23.184
62.169 -1.948
42.496 20.320
38.071 17.594
61.003 -3.064
48.740 -18.653
33.914 -11.148
36.446 -30.592
32.043 -30.992
62.455 37.248
25.232 56.423
49.799 37.861
24.754 34.692
54.128 34.640
68.122 -11.768
40.578 -16.616
49.429 -14.975
53.498 -8.916
38.740 -10.371
49.851 35.804
29.583 50.658
53.477 27.598
34.539 24.134
35.084 51.821
29.115 30.442
28.190 30.389
70.062 20.936
23.607 22.768
57.826 23.095
53.278 -6.192
68.507 4.945
23.007 17.587
23.616 27.521
57.749 5.297
46.070 28.294
50.280 16.835
52.800 34.802
33.234 44.902
7.666 33.767
65.309 26.891
32.056 43.988
46.197 44.401
31.293 22.171
42.720 1.893
40.164 -16.838
26.383 -20.717
40.903 -3.366
37.584 -24.649
33.902 -35.446
42.309 -23.203
38.491 23.492
29.817 37.329
17.524 33.270
23.868 41.215
37.355 11.928
48.115 27.135
21.650 34.265
40.043 37.576
35.398 29.814
29.567 42.091
18.997 42.028
36.485 45.127
28.462 21.494
15.219 22.333
52.301 31.278
60.937 7.263
50.086 -24.607
50.268 -26.932
36.938 -32.826
34.086 3.055
40.987 12.327
43.869 8.653
24.676 20.271
30.473 38.478
17.996 48.772
20.987 36.085
32.863 42.993
10.445 30.175
16.765 21.982
33.885 -29.008
11.155 -13.216
20.810 -19.162
31.339 -35.647
44.055 -16.983
39.835 0.397
62.267 10.842
23.746 39.479
27.342 38.673
30.106 34.583
32.580 28.635
56.547 39.988
40.881 41.978
53.132 20.398
66.323 -5.836
34.134 -15.695
47.072 -12.785
30.892 -19.703
36.995 -13.885
39.816 13.762
56.131 38.788
31.312 37.443
21.798 40.788
34.566 31.866
47.591 12.215
15.909 -25.887
59.729 -14.709
51.889 -25.192
28.850 -23.034
45.264 -29.622
73.672 0.540
60.386 -19.854
34.923 -10.019
24.179 -29.941
37.969 -23.746
47.600 -26.297
19.261 -22.733
41.877 1.053
26.900 -11.077
29.889 -31.455
20.209 -12.946
19.277 -27.193
45.945 6.060
53.019 6.372
33.862 -19.219
64.577 7.507
49.071 -21.886
49.594 -19.623
29.622 -23.560
40.053 -17.192
58.770 -9.083
48.457 31.015
54.953 -11.394
44.083 -14.783
51.275 24.958
54.707 16.328
54.575 -5.468
13.704 34.057
56.470 31.787
36.486 29.229
22.635 29.121
55.235 38.244
56.247 44.042
57.078 33.741
51.857 26.654
57.068 13.206
34.354 42.335
58.134 16.438
47.646 15.244
41.749 7.163
42.862 36.762
25.894 40.828
33.637 24.517
23.719 42.704
49.694 12.175
57.107 27.432
39.696 34.191
48.440 -4.075
24.105 25.838
32.766 -2.906
52.118 19.147
66.893 0.520
58.113 -7.041
71.087 3.865
67.025 9.707
34.354 -13.805
45.137 -29.060
36.907 -3.703
45.893 -3.255
61.062 14.343
24.407 32.382
57.159 26.301
42.999 33.147
29.913 11.601
53.441 -11.535
66.127 -7.166
50.563 -30.794
35.348 -32.123
47.892 -17.690
45.220 -15.064
13.568 33.529
41.017 38.239
61.608 11.899
23.349 22.936
32.997 36.504
36.412 10.732
52.774 -9.781
36.228 -22.203
30.932 -2.449
39.926 -8.881
47.904 -25.549
63.915 -18.172
44.191 -2.751
50.480 -11.547
62.286 -8.346
62.504 6.012
69.072 14.874
58.262 36.630
64.931 0.242
41.633 20.117
30.176 -8.079
11.199 -22.852
59.621 -9.005
42.638 -32.606
28.921 -31.308
42.983 -27.916
40.918 -7.540
37.864 25.715
31.806 7.059
33.755 14.351
56.315 6.284
46.688 8.132
48.875 -4.002
22.566 -14.895
21.546 -9.689
16.792 -22.931
6.932 -1.740
32.722 -8.972
26.960 -30.753
37.969 -29.377
44.130 -16.967
32.710 32.668
54.036 28.238
61.663 -2.989
51.621 -27.536
60.279 -38.954
32.943 19.907
59.338 3.339
57.524 0.654
54.446 0.543
50.916 -25.578
49.781 -17.462
49.819 17.780
23.710 8.308
38.904 29.106
31.002 47.646
46.464 26.614
27.475 39.141
40.288 17.895
36.398 36.065
56.548 18.061
27.026 -14.333
26.622 -22.524
41.462 -31.886
66.631 -4.581
24.358 -28.346
34.926 -25.325
39.611 -8.459
50.433 -5.640
63.123 -12.506
33.903 -24.141
40.722 -20.156
50.929 -19.779
58.016 34.767
58.405 33.745
39.877 5.753
37.123 9.686
38.033 -37.687
32.337 -25.638
47.993 -18.531
58.565 23.345
34.301 39.413
32.279 41.397
32.521 27.511
29.980 -20.706
55.426 -22.795
44.612 -23.476
34.316 -29.436
68.925 -11.870
59.653 -8.991
49.924 -11.313
36.225 -21.806
66.845 -2.019
38.489 -6.590
35.609 17.192
38.015 23.245
44.232 17.784
31.942 4.549
16.241 -30.458
37.675 -5.391
52.957 29.768
63.920 12.252
41.951 40.832
66.168 3.447
60.065 8.832
27.492 -2.783
50.425 30.436
36.297 52.585
54.170 37.261
52.848 31.728
42.143 -13.400
20.820 -16.595
51.790 -24.156
33.357 -14.094
54.996 -11.030
62.045 -21.033
26.140 -23.201
39.733 -23.290
27.721 -26.240
21.839 -46.235
45.762 -40.573
42.884 -23.984
24.887 -19.023
24.684 -18.494
29.139 -3.907
26.655 46.910
39.443 45.020
17.588 35.502
57.161 21.235
33.686 16.672
25.940 38.390
39.498 45.459
45.301 39.620
9.838 11.564
38.910 11.120
47.260 37.899
60.537 18.767
32.120 40.403
47.685 37.301
41.221 12.788
36.659 25.707
32.851 46.136
46.390 39.233
29.622 2.299
44.834 -0.018
27.083 3.055
24.441 17.485
35.699 0.821
36.056 7.928
49.809 -2.905
35.811 28.971
67.181 -3.047
57.542 10.363
50.475 48.587
66.210 23.671
65.376 -4.972
48.458 39.992
45.135 28.446
58.262 15.142
42.645 29.400
35.491 41.986
30.330 41.853
28.883 3.329
48.811 -24.672
40.213 9.610
21.708 15.987
49.363 29.238
67.263 3.268
39.397 31.579
64.169 25.512
38.544 38.968
33.472 24.904
56.263 6.266
34.654 40.955
60.690 33.448
16.307 25.120
36.433 50.043
22.156 35.538
31.428 9.526
45.559 12.495
53.171 -4.295
30.963 37.189
45.687 44.355
18.431 41.416
48.030 32.451
16.924 24.440
44.971 10.961
44.875 -6.539
23.321 -4.485
40.503 -14.266
26.617 -21.250
46.702 -1.628
56.068 -0.126
44.634 40.542
25.509 40.744
48.141 34.725
46.142 -23.957
50.012 -25.769
65.687 -20.142
40.538 4.116
8.026 32.760
22.705 39.309
39.770 35.534
52.323 3.007
31.573 12.974
39.620 14.658
18.044 43.867
44.570 -19.078
41.252 -29.575
34.800 -20.063
55.615 -21.130
49.516 -25.482
59.491 -31.770
27.611 -22.605
28.104 10.969
37.723 41.009
38.555 31.352
17.486 27.591
64.937 33.477
41.929 37.424
25.500 43.677
15.857 30.282
47.062 23.051
36.628 2.769
44.983 16.195
51.643 6.467
52.893 39.035
45.976 33.935
47.692 26.298
43.533 28.647
53.925 -16.079
50.713 -0.585
30.379 -2.106
56.194 -19.123
74.028 -1.917
37.693 15.146
30.438 18.922
25.778 45.609
36.858 -6.252
44.491 -29.002
42.173 -28.369
38.178 -30.648
42.596 -33.779
63.386 -0.596
74.184 1.583
21.558 -22.429
21.391 -18.299
45.008 27.754
30.306 19.599
52.488 -32.272
58.339 -20.308
42.729 -29.520
63.938 -15.888
65.257 -5.001
33.725 -25.343
46.169 7.500
36.305 25.172
66.897 7.359
62.864 -4.115
50.678 -28.772
24.573 -20.680
63.933 -9.751
50.378 19.629
39.803 -26.666
30.394 -25.847
29.850 -27.002
24.006 -28.865
46.881 -20.376
35.231 -30.340
30.276 14.624
45.588 21.028
6.249 4.185
29.725 41.979
32.208 41.129
42.161 35.712
27.697 35.936
19.776 37.635
16.051 -11.255
28.774 -23.695
27.438 -18.921
29.821 -29.044
44.124 -21.828
55.739 -3.877
74.710 -5.395
51.791 -15.106
62.261 21.354
31.119 37.608
45.721 41.500
29.049 45.761
25.583 47.606
12.518 37.308
31.460 41.289
16.908 41.683
45.988 43.470
30.039 31.975
14.561 20.026
19.540 2.103
27.714 -24.060
39.036 -24.209
39.137 -22.673
38.944 -21.691
66.275 -11.848
67.493 20.807
53.208 17.044
38.320 20.701
25.613 -4.822
35.479 -10.059
44.662 -27.896
56.789 -18.729
50.822 -16.664
60.475 -13.227
43.147 -23.764
28.649 -26.950
31.461 -28.990
36.739 -28.611
17.561 -20.812
27.852 -22.761
44.371 -11.327
52.676 -16.119
58.146 -6.244
51.886 5.284
20.508 23.897
26.526 39.001
28.686 4.841
38.996 40.545
49.104 -2.018
49.341 37.847
29.432 42.011
42.036 36.453
45.000 33.954
52.529 39.074
23.861 43.351
4.552 30.796
56.481 -9.831
28.299 -32.870
46.946 -32.423
24.036 -32.752
40.811 -20.316
47.765 -8.080
32.562 -20.536
50.373 -2.381
29.146 13.269
22.112 29.407
16.243 36.371
34.148 34.828
34.838 44.466
47.675 31.811
38.590 47.646
17.721 38.619
67.374 12.068
51.618 18.932
44.669 18.379
44.154 4.850
44.099 24.443
31.750 34.111
50.820 21.825
45.261 41.697
54.278 15.436
30.684 32.069
20.315 41.307
22.786 27.995
29.436 34.486
45.985 30.039
13.901 29.662
69.363 3.808
53.000 14.202
25.083 22.813
16.594 -17.401
30.258 -24.778
45.058 -33.583
49.652 10.480
35.510 17.985
44.672 27.020
49.821 15.496
23.461 -6.627
17.508 25.377
50.777 -19.983
42.115 -16.223
21.079 -10.860
49.646 -8.195
22.580 -7.323
39.892 -29.133
52.463 -22.700
39.098 -23.278
50.599 -24.524
58.144 9.908
52.283 -20.229
64.297 6.751
57.523 7.162
53.125 5.722
51.463 25.059
63.451 3.249
27.606 -4.666
50.740 4.333
38.005 31.831
28.086 36.703
31.659 37.388
33.765 48.853
52.078 22.838
46.044 18.218
35.611 18.600
33.645 26.533
21.579 4.878
54.479 -23.579
37.749 -30.110
28.616 -13.615
32.285 -25.205
44.153 -28.219
63.665 17.979
52.003 -22.771
52.799 25.974
66.399 25.564
31.282 -5.847
56.506 -10.156
47.472 -16.921
36.918 -5.603
43.080 -23.537
35.246 -26.705
61.525 -7.527
44.791 -7.670
43.285 2.896
46.999 4.981
31.253 7.632
22.336 -25.343
64.122 20.952
22.054 21.608
35.207 32.533
35.910 21.371
9.335 20.295
15.568 12.471
36.713 29.969
37.195 49.197
53.363 33.762
64.479 17.304
57.633 37.930
27.373 39.949
45.040 1.620
59.669 -19.670
25.471 -19.327
38.963 -9.786
43.366 9.738
37.669 -0.738
56.943 -9.152
32.558 6.792
32.592 -7.153
50.585 -28.682
54.199 -29.540
62.938 -15.166
43.402 -12.371
42.469 35.613
42.595 29.576
12.114 39.869
59.569 22.962
50.934 5.591
36.044 -13.665
35.809 -12.658
34.677 1.787
30.400 20.761
17.883 16.835
26.287 35.821
25.034 29.705
43.889 7.294
35.570 15.558
51.866 -3.293
17.108 -12.172
62.196 -3.152
23.931 41.084
15.991 60.847
48.593 43.548
29.045 27.429
43.586 13.003
17.659 7.787
26.709 -14.031
15.208 3.925
41.284 -19.449
49.064 -4.647
38.265 6.407
43.972 33.025
40.678 51.806
25.158 28.200
16.634 36.984
24.058 27.167
31.366 7.915
26.831 30.616
5.848 36.027
41.428 32.907
55.121 21.404
24.810 9.455
24.869 19.122
10.410 38.855
10.069 37.848
9.589 34.007
20.991 36.232
53.837 23.804
51.182 -23.827
69.700 -0.476
56.760 35.269
35.342 33.697
61.826 23.152
64.014 -13.570
41.098 -27.156
56.675 -11.456
38.002 -19.629
21.619 -19.158
45.328 -17.716
33.317 48.462
47.159 24.744
27.921 28.458
4.532 38.485
35.278 30.160
58.080 -16.121
62.999 -14.319
48.663 -17.710
66.967 -8.926
18.291 -4.585
25.639 -10.153
30.734 -9.912
23.232 1.273
25.260 22.772
50.639 7.222
32.470 28.936
30.169 47.355
60.639 24.749
45.107 15.755
15.545 24.882
21.890 4.772
26.369 21.154
11.518 23.588
21.360 22.149
51.691 20.164
56.724 -23.483
34.605 -24.131
34.816 -7.414
41.215 -19.814
6.514 6.272
47.397 -27.567
58.861 8.582
55.695 -2.844
66.235 1.061
53.165 18.875
8.565 30.198
22.969 48.739
43.794 47.117
28.156 42.460
48.267 44.649
37.881 14.864
33.798 -9.504
39.393 8.894
21.168 13.980
17.708 11.926
19.566 -9.575
27.143 -20.295
35.558 -29.565
25.528 5.356
25.732 3.736
33.362 13.735
35.137 27.727
30.514 31.489
33.072 39.362
55.174 40.239
53.436 -17.474
47.801 -14.801
53.320 -25.959
46.906 -25.935
41.313 -30.889
26.609 4.329
23.930 51.190
6.410 35.181
27.116 -11.958
25.671 -15.621
34.643 0.179
60.038 11.384
70.046 -14.198
52.672 -22.041
41.206 -11.654
31.580 38.150
45.111 24.837
68.298 24.758
63.994 4.749
26.011 29.171
20.510 35.787
38.177 17.042
21.825 38.090
5.439 41.186
37.980 -10.434
48.695 -18.847
49.284 -21.164
61.650 5.249
35.636 43.446
49.828 33.698
43.040 14.371
29.908 -5.913
44.253 -26.545
41.960 -35.476
37.710 25.514
36.636 32.296
27.621 34.097
55.818 27.206
59.268 18.130
46.032 30.193
33.110 33.202
25.844 41.402
55.616 32.903
30.593 41.670
17.055 29.882
39.511 50.058
22.769 43.919
37.051 43.577
23.278 41.482
62.438 33.619
48.658 30.993
38.167 29.554
25.702 24.169
15.664 36.038
1.249 8.776
9.917 30.609
30.334 38.238
41.747 37.520
61.393 21.167
25.607 40.850
44.786 34.562
56.660 14.457
42.449 -3.138
61.196 -7.330
33.466 -0.685
42.138 22.191
32.385 42.466
64.982 31.933
14.179 40.327
28.489 23.235
23.156 18.817
54.605 8.263
53.186 30.133
49.407 -9.529
42.098 -17.485
54.726 0.360
27.748 31.809
43.541 22.713
32.223 38.591
30.759 28.763
29.202 37.656
33.596 29.194
24.601 12.296
40.975 -12.222
49.727 16.444
41.095 -9.536
47.704 17.704
54.730 34.560
46.227 43.709
37.751 38.544
44.672 16.464
43.206 27.352
50.345 -9.653
40.815 9.415
32.518 15.780
20.024 -4.583
48.938 29.361
63.438 -12.233
25.575 -29.251
49.617 -19.175
35.889 -2.346
27.392 -9.135
50.391 16.764
33.513 -7.192
66.341 -5.957
46.760 -20.736
32.626 -1.364
34.721 -9.240
47.240 5.142
30.976 -15.994
55.533 -28.820
29.219 -35.504
13.960 -20.507
15.618 -24.751
31.293 -25.723
19.823 -16.948
42.432 -32.878
45.360 -34.516
30.572 -32.164
32.613 -26.918
39.242 -15.655
25.494 50.200
48.975 34.915
33.552 30.184
53.071 30.698
50.825 13.441
64.683 -4.897
33.058 -21.014
37.878 -23.406
41.819 -10.336
46.964 -0.080
57.228 -16.755
74.412 -3.949
45.300 6.512
49.344 23.825
47.002 21.244
31.349 -11.889
33.842 -21.242
53.446 -19.431
47.044 -20.642
38.138 -28.441
48.781 -19.722
23.996 -31.352
18.639 -15.561
29.960 -29.318
34.593 -19.335
25.735 -30.390
38.209 -28.460
60.322 6.853
44.175 -24.698
31.568 -19.839
40.436 19.281
60.514 30.830
30.749 -15.641
49.451 30.483
60.312 29.771
58.084 -15.918
34.368 -17.951
36.325 -20.023
24.061 -27.264
31.749 -14.355
35.276 -13.287
62.463 -16.662
51.783 6.522
58.141 -14.418
38.917 -24.114
21.005 9.815
35.031 -2.683
47.929 6.224
20.356 16.828
47.239 -18.228
29.511 -31.936
55.465 -8.753
31.823 -7.149
28.843 35.031
28.972 37.929
55.491 23.545
26.535 28.836
28.652 24.707
58.113 26.605
73.336 15.261
43.716 19.577
33.638 17.960
33.302 -16.541
48.773 0.747
45.105 -11.663
61.329 11.618
67.028 25.719
10.507 20.281
33.545 37.132
25.571 22.006
28.428 45.407
45.106 39.983
42.020 34.157
45.178 32.245
12.826 36.113
45.141 -22.555
54.437 12.333
36.640 5.489
45.968 39.694
38.080 26.360
11.199 38.217
48.039 6.408
33.939 31.150
23.777 21.853
47.785 17.470
36.914 11.704
32.370 -9.236
35.346 4.011
18.837 4.839
33.882 17.622
14.531 35.340
15.583 42.412
26.507 17.915
11.107 35.256
47.923 31.493
66.055 9.716
52.839 -12.139
47.448 10.602
22.850 38.465
35.982 25.463
45.711 7.046
15.672 -9.343
31.332 -33.590
29.029 -26.915
57.615 -16.297
21.425 -25.246
41.859 -27.193
44.151 -11.003
57.640 5.354
59.453 -6.173
46.344 -22.973
23.279 -25.435
54.246 -17.458
42.374 -10.302
48.806 -21.309
50.149 -24.794
42.095 -22.828
58.463 -4.302
53.880 11.836
61.794 -9.066
45.119 -19.276
49.048 -37.173
46.254 -28.061
32.129 5.756
62.678 21.976
31.460 43.053
25.550 35.661
48.662 35.211
67.213 1.227
15.020 -8.606
40.702 -3.182
49.307 -0.340
54.393 -24.286
29.083 -13.490
35.222 -27.706
43.018 -12.645
31.365 -7.607
36.929 -0.814
34.797 -9.576
34.168 3.418
75.828 0.775
57.253 15.123
49.471 -20.121
56.502 -15.840
32.793 -17.503
52.160 -25.661
49.379 -12.048
41.558 -16.353
56.966 -10.115
64.489 21.045
21.203 40.947
53.895 -0.611
59.160 -5.038
68.787 6.789
55.399 4.365
41.870 -3.695
31.085 22.514
32.429 41.906
18.193 28.906
42.852 40.216
12.614 43.444
13.489 37.175
29.458 37.598
20.488 32.485
43.797 4.107
26.407 -24.545
34.863 -23.022
45.503 -17.466
73.751 10.245
55.854 31.343
34.272 42.211
31.176 31.540
37.137 34.087
33.226 18.436
53.508 24.959
41.242 36.822
65.201 28.576
47.468 38.159
62.744 26.961
24.703 49.844
52.300 31.394
65.682 23.079
50.241 -10.108
52.393 -4.179
49.704 3.165
11.386 4.808
24.581 -17.603
46.960 -19.775
29.927 -29.713
50.469 -29.038
19.354 -12.344
43.834 -32.131
14.091 -22.026
25.777 -36.664
23.032 14.257
32.384 -21.823
56.939 -2.125
35.765 9.788
58.548 1.904
40.602 -9.162
17.803 -4.486
13.202 11.627
49.319 -3.716
31.815 -37.576
25.418 -48.119
34.800 -20.575
48.761 13.702
43.267 29.692
17.649 24.305
66.822 24.249
56.236 29.013
55.747 36.413
55.567 25.428
12.134 22.064
12.711 14.278
31.212 43.746
33.262 39.267
19.280 31.092
30.776 43.930
10.944 38.723
33.002 49.902
24.063 2.617
35.562 -12.962
38.374 -6.342
29.374 6.208
66.467 27.077
18.621 46.442
11.792 42.337
6.066 35.839
37.073 13.428
27.239 40.006
25.088 24.347
38.409 36.225
65.587 -21.004
45.601 -26.086
50.895 -8.162
62.158 -22.841
62.954 -0.637
28.613 -15.461
9.648 -12.694
49.326 -12.961
32.944 14.371
26.841 39.548
42.487 28.286
52.363 33.943
43.240 36.947
41.895 -5.894
58.462 31.387
23.578 39.128
37.838 37.071
34.603 46.550
61.223 20.680
42.049 27.654
59.622 -2.044
63.200 2.132
43.965 32.038
39.522 24.137
27.952 11.544
52.618 -21.927
48.355 -20.257
33.052 -21.685
54.564 24.784
9.238 28.901
43.032 5.089
45.051 36.292
18.414 44.583
40.922 27.696
49.229 19.929
38.281 7.848
34.111 -1.945
55.222 -13.153
43.097 -22.093
41.261 -20.215
57.037 -22.724
58.352 -12.069
54.557 0.216
22.276 -26.013
48.267 -31.962
23.862 -37.751
35.452 10.128
40.755 37.010
61.403 31.627
49.504 -7.163
45.387 -11.999
58.971 -11.124
56.493 -10.309
15.344 -23.165
72.972 -6.728
60.539 1.891
61.169 9.250
49.661 20.926
35.601 -17.808
37.439 -20.809
26.238 4.441
3.626 14.236
28.269 20.401
51.705 28.681
50.899 23.132
44.450 -7.620
47.150 -26.623
17.387 -28.281
28.068 -27.817
32.664 -28.961
35.387 -15.815
32.292 1.816
35.270 23.878
27.369 13.790
42.874 -1.025
24.736 -16.623
55.835 -6.824
46.144 -10.560
72.447 -7.751
66.699 -21.839
52.828 -11.232
53.596 -18.269
55.621 -10.788
63.270 -17.526
35.036 -22.227
41.196 -20.129
34.856 -19.031
34.287 -28.418
37.271 -19.265
25.418 -3.970
41.189 5.099
68.922 -12.760
59.490 6.233
61.014 -28.712
61.276 -8.886
16.209 -29.869
60.351 -18.329
49.547 4.263
60.876 29.220
48.282 -5.097
30.779 -15.795
36.002 -18.390
47.583 -18.972
19.383 -26.787
50.219 -10.379
23.596 0.727
21.825 37.395
57.416 9.441
50.287 42.679
36.834 -7.115
47.141 10.700
59.111 -2.261
27.281 24.734
43.738 29.074
35.107 25.723
51.824 -3.500
51.810 -4.435
38.336 -8.924
37.803 -12.067
46.173 -5.979
50.934 -25.289
52.737 -21.854
27.928 -9.984
44.473 -11.948
60.124 -22.648
58.971 -18.628
49.605 -19.925
55.430 -15.779
37.897 -2.001
43.332 1.848
19.809 -2.274
52.144 -16.312
55.921 -13.046
54.235 -1.300
25.046 21.859
31.944 6.760
62.742 -15.217
52.578 14.777
38.168 30.499
50.429 17.142
35.597 39.306
51.118 29.522
25.507 37.721
54.300 25.627
52.709 12.548
38.433 21.422
61.896 31.817
66.997 20.750
46.756 38.333
63.253 27.401
47.601 42.462
25.628 23.366
33.322 23.027
47.939 36.894
18.438 26.041
60.335 -9.535
45.104 15.457
36.284 23.277
27.211 32.897
60.252 33.775
65.021 30.529
37.155 46.317
43.531 26.818
46.450 16.354
55.039 32.806
37.322 5.345
51.957 -22.539
57.945 30.397
36.807 38.271
46.912 -23.096
70.770 9.480
49.086 -19.210
19.572 -21.816
30.787 -34.209
35.646 -8.538
43.783 -23.766
48.911 -12.023
31.550 -29.326
33.245 -34.235
45.164 8.915
46.833 6.065
39.921 -1.108
50.615 -22.061
55.792 -14.476
52.081 31.506
52.960 37.475
45.265 28.658
43.597 45.210
49.741 33.971
47.332 14.550
20.097 -17.201
14.563 -0.956
8.611 -10.343
7.899 -22.872
32.738 6.062
60.159 35.051
43.478 2.513
43.694 30.384
26.540 45.469
44.365 -3.816
52.676 -17.003
39.957 25.066
29.508 -6.588
45.793 -24.698
49.644 -26.567
30.642 -30.447
49.485 -29.055
48.202 -2.097
47.279 -15.284
38.411 28.497
65.383 15.793
54.010 -23.659
59.406 -13.912
67.858 8.891
45.975 -19.322
66.742 -14.551
57.955 13.911
62.212 19.769
56.318 15.210
7.395 35.207
5.362 41.481
51.821 -19.561
64.370 -8.052
36.314 -22.692
26.915 -20.963
57.063 9.846
23.549 24.586
29.907 -30.833
38.767 -19.253
29.325 -27.015
22.850 -27.441
24.151 -29.053
22.554 -31.675
28.203 -5.920
29.113 -32.687
39.878 -24.311
66.856 -20.197
26.619 16.863
41.747 -6.355
34.169 -24.617
39.116 -21.534
46.290 -31.176
44.576 -27.073
38.865 -11.280
36.913 -17.853
37.965 -30.904
31.227 -14.272
62.636 -8.632
38.699 -28.669
16.327 -25.381
27.586 -16.187
34.737 -10.386
43.945 -1.032
43.793 12.582
54.794 27.203
57.681 34.160
41.507 -20.463
49.734 -28.389
47.791 -15.104
41.654 15.995
44.307 21.919
50.969 32.272
19.852 29.113
35.852 -8.052
28.288 26.962
5.561 -5.848
26.374 -7.445
52.310 -5.626
68.463 -16.533
44.911 -13.398
28.237 -28.231
34.944 -27.628
31.206 -12.014
32.839 38.881
28.237 7.277
65.364 13.242
45.720 28.496
45.996 -26.461
45.256 -25.750
23.504 -25.778
34.512 -8.475
27.863 3.796
35.320 20.279
68.785 -3.832
38.077 -26.999
22.076 -35.471
44.967 -22.544
30.158 -10.741
42.255 -10.115
50.014 16.752
47.779 38.894
42.959 39.510
45.655 30.593
33.663 17.851
44.536 -21.062
38.210 -23.082
36.731 -25.228
61.899 -18.701
33.420 1.511
33.368 -8.010
57.616 3.579
31.624 -22.760
50.655 -21.886
55.488 22.151
56.348 24.927
40.335 2.102
42.568 11.303
63.306 -12.435
54.964 -5.801
52.058 -5.040
41.634 12.125
43.295 2.467
71.177 -10.740
58.504 -14.213
10.835 35.891
17.471 46.005
51.316 20.918
40.704 -25.564
47.033 -28.704
40.481 -23.692
41.269 -18.976
55.741 -14.356
46.324 -4.034
52.980 10.077
24.011 -25.519
61.215 -15.661
33.235 -5.756
50.092 -25.897
41.221 4.051
37.418 34.677
58.079 12.224
64.766 -9.210
43.825 -10.379
43.870 -14.741
48.068 -1.061
23.748 42.267
29.316 4.550
24.257 11.371
47.199 6.082
52.999 7.904
48.249 1.036
44.133 -9.114
62.075 -23.022
49.199 -19.043
44.851 -4.483
42.561 6.617
28.516 35.720
40.343 42.026
32.589 46.158
53.944 38.289
25.280 33.769
41.585 49.310
21.631 42.452
33.182 39.185
31.617 18.205
28.887 23.509
38.383 48.068
59.398 24.525
58.863 -0.095
45.353 -27.737
39.310 -18.708
24.237 -20.292
42.095 -14.846
63.052 18.198
54.315 6.657
37.716 45.680
36.185 37.410
63.846 18.759
66.686 7.233
51.241 2.400
30.552 -27.212
19.550 -12.959
24.139 -20.884
35.061 -24.471
43.136 -6.679
40.674 -26.117
48.981 5.780
65.572 35.024
39.680 36.505
40.125 27.820
64.668 9.944
36.108 -4.386
45.777 -3.229
30.051 -15.602
45.708 -13.669
23.489 -16.684
41.233 -13.191
48.924 -23.143
48.729 -12.367
60.838 -14.693
54.565 -15.285
20.982 -7.756
17.556 -22.819
54.722 -24.158
34.288 -25.962
42.417 -18.249
27.594 -19.396
22.532 -33.939
59.988 -10.054
52.272 22.973
42.240 35.403
14.739 31.245
49.751 33.624
42.577 40.353
47.154 22.369
47.172 24.675
37.040 32.604
50.633 18.991
54.561 29.669
36.426 7.349
41.704 37.227
18.710 13.393
56.576 5.074
50.130 25.701
53.812 -2.783
33.462 -21.713
43.961 -35.260
63.554 -3.558
70.594 -8.602
65.910 31.085
38.277 48.735
52.233 9.355
34.585 33.860
38.685 41.615
36.233 39.852
54.233 32.483
37.983 41.737
26.372 35.401
34.534 40.070
27.455 30.081
18.306 42.212
45.228 5.933
36.375 28.654
23.582 0.683
52.216 21.403
30.518 1.340
46.707 -16.414
45.603 18.491
29.106 15.057
35.478 22.758
51.182 31.993
32.411 -27.812
33.477 -28.253
38.241 -8.941
36.897 -25.636
41.443 -26.168
19.974 -25.427
57.960 -19.106
43.463 -21.801
31.219 -23.153
37.826 -20.710
39.509 -27.808
43.573 -27.175
12.243 8.462
31.554 -1.335
37.012 29.873
62.768 13.809
51.328 -22.397
61.903 24.739
50.051 36.995
41.832 30.044
32.584 37.080
36.750 38.849
50.429 -4.149
30.996 -15.501
12.573 -6.229
8.664 3.244
58.986 -18.094
40.024 -28.625
59.320 -5.063
67.477 1.527
39.678 2.910
48.481 -25.529
50.869 -4.813
43.525 17.381
62.219 -17.707
67.799 9.841
51.669 -20.384
40.923 26.971
36.408 23.779
58.588 22.889
36.398 18.425
32.840 11.704
63.468 23.270
63.536 -18.995
46.772 -16.509
32.482 -12.692
33.847 -38.299
46.827 19.587
34.252 18.664
19.930 26.470
44.014 26.236
28.196 34.698
49.579 41.002
19.041 40.272
57.589 -3.551
62.821 -19.347
68.292 -20.135
32.413 -20.150
37.329 -24.893
43.268 -26.019
42.350 -26.996
37.095 -22.366
47.646 -1.983
18.721 33.552
34.215 17.362
53.534 21.176
54.731 30.074
37.729 43.032
50.049 20.442
55.063 9.952
33.567 47.754
48.783 38.313
36.757 42.258
31.491 25.273
30.790 35.682
38.415 11.227
22.788 15.141
25.293 13.541
37.829 -8.987
24.120 -23.628
40.785 -17.784
36.127 16.688
30.234 11.938
28.818 7.857
42.265 -19.476
36.563 -20.561
62.129 33.584
30.327 39.037
46.024 42.963
25.285 18.029
58.489 16.832
46.274 -18.829
44.890 -13.063
58.771 -24.168
55.682 17.435
50.125 11.033
25.320 -12.301
49.542 12.984
33.476 -34.651
24.916 -17.684
20.476 -15.680
49.684 -20.039
45.533 -12.490
53.361 19.130
57.212 27.844
55.481 18.686
38.044 14.233
35.763 -7.727
55.743 -4.441
40.012 -21.361
33.496 -25.360
47.490 -31.915
54.215 -19.657
63.611 16.087
32.145 15.240
30.399 -13.515
48.603 -5.601
61.232 -9.311
32.981 -25.209
53.818 -34.638
47.842 38.322
46.927 -0.882
45.852 -22.262
58.736 -25.107
39.566 -16.307
15.291 0.878
14.830 -3.964
33.470 -15.327
71.107 9.829
47.856 26.829
29.608 39.010
21.054 50.904
48.888 40.488
53.857 -17.380
60.396 9.149
23.554 -17.632
31.616 -15.967
39.583 2.272
53.229 34.107
25.937 -29.307
57.440 19.717
63.238 7.887
45.027 -11.703
31.078 -21.982
57.960 -0.308
45.354 30.959
28.981 39.205
22.777 43.664
40.638 42.784
40.774 28.585
19.617 12.805
45.510 6.617
40.831 32.997
55.620 4.438
65.119 24.411
31.471 33.142
46.418 -7.344
35.519 -26.791
40.942 -25.850
27.271 -21.140
63.829 -1.214
29.529 -22.436
17.990 -1.063
29.126 -21.306
31.962 -15.554
54.409 19.772
64.795 3.631
43.713 -38.223
38.578 -28.295
26.145 -20.030
59.290 2.906
34.511 -12.043
28.172 -30.758
67.689 -18.270
58.588 -13.320
45.868 3.621
62.179 -12.921
42.523 12.054
66.916 18.298
50.217 9.058
54.368 -8.234
43.880 31.999
36.621 39.837
43.483 39.097
39.183 40.994
68.834 21.405
66.617 23.676
58.298 5.831
55.101 -2.365
53.094 22.476
40.079 21.795
21.168 3.860
44.268 36.987
36.468 45.982
69.913 22.166
35.595 34.801
9.279 -28.132
30.421 42.457
42.597 19.616
52.884 9.449
26.196 35.249
40.474 23.802
40.140 44.822
25.210 49.727
36.689 53.149
46.843 27.430
68.024 4.246
51.339 -6.093
45.890 7.130
32.356 -32.110
66.009 -0.806
63.807 -2.849
47.949 -24.002
29.880 -28.410
39.358 -24.461
51.904 -20.043
29.818 10.539
50.223 -23.248
67.129 -14.139
45.737 -16.761
35.012 -27.343
51.703 -9.311
33.894 5.178
23.086 44.887
60.102 20.812
69.013 -5.346
51.629 -14.907
36.295 -17.429
10.310 -15.905
29.625 -15.695
31.782 -22.030
37.683 -1.527
51.824 -19.617
56.610 9.404
53.185 35.367
43.208 25.986
45.924 -19.335
53.672 -14.602
48.250 -11.166
24.629 -15.484
43.278 -15.740
15.797 -30.628
42.448 -18.598
40.949 -32.860
48.464 -28.946
15.210 -16.467
30.958 -20.627
53.261 -31.702
51.574 -21.431
57.899 2.579
29.903 -26.821
39.790 -25.513
49.825 -25.214
26.223 -39.923
55.439 -31.962
35.878 13.889
44.760 -2.113
32.780 -14.123
28.615 5.751
23.717 -4.933
19.260 21.089
38.335 9.085
47.370 -3.235
48.263 23.870
48.329 37.959
48.968 31.079
59.477 30.573
51.138 33.140
22.348 39.868
25.644 -10.794
34.790 -24.846
31.910 23.472
48.223 23.425
35.227 35.219
57.787 31.262
41.706 33.717
36.123 20.046
26.018 7.432
45.272 20.949
24.381 16.682
73.130 -4.636
55.786 34.264
34.298 22.966
31.805 37.712
32.741 39.087
44.900 16.980
9.423 36.233
57.006 41.718
60.077 28.015
61.109 18.844
33.018 27.939
62.366 11.227
54.733 8.661
30.613 6.759
45.224 11.268
61.244 -14.235
26.470 -27.565
42.929 -30.144
49.906 -19.327
49.985 -23.704
36.924 -28.499
42.849 5.453
58.901 -20.671
35.558 -14.042
36.840 -16.421
38.980 17.890
40.414 6.907
49.179 -8.478
52.524 -23.107
29.210 -34.814
45.364 -12.943
53.232 -9.746
37.995 22.271
22.646 38.707
20.900 32.658
28.275 28.230
42.027 41.032
39.728 43.020
52.946 20.348
37.850 -25.516
31.266 -26.081
64.942 -12.194
57.756 -4.743
74.278 4.129
71.552 -10.091
53.261 -29.594
21.523 -16.086
38.862 -32.876
52.706 12.986
38.542 -8.101
47.862 36.096
42.577 28.674
22.333 49.161
38.461 41.729
42.032 15.423
7.917 18.471
33.877 -31.632
53.542 -11.362
67.158 3.833
38.798 -26.782
35.229 -29.110
39.882 37.885
65.302 -3.123
52.131 -3.969
54.821 -24.654
45.858 -27.789
43.250 -30.999
58.409 -9.687
41.072 -15.874
27.609 -31.894
39.850 -35.417
34.260 12.403
25.625 -32.111
66.182 -12.856
35.243 5.647
14.602 32.636
29.614 36.444
39.347 -13.196
33.155 -18.572
40.735 -27.499
42.291 -28.924
34.904 -24.391
65.355 -11.463
45.983 -17.135
58.385 -0.514
53.239 -19.638
28.416 -24.913
29.259 -27.714
56.971 -21.672
57.420 -14.286
53.276 28.938
37.312 50.905
36.386 54.385
41.230 37.587
15.582 38.169
34.627 35.930
27.427 0.738
35.526 31.695
11.674 28.571
33.403 -14.365
24.072 -4.454
38.207 -21.996
44.320 -5.080
29.085 42.156
15.625 31.420
46.702 4.670
64.157 -3.189
70.737 -2.940
57.438 7.872
41.623 -9.771
21.854 -20.279
54.745 5.345
28.850 36.839
39.478 45.736
29.591 44.711
38.388 40.937
20.762 43.818
23.328 31.081
40.057 24.292
38.910 -9.660
39.373 -15.313
53.749 11.330
54.465 31.837
25.098 19.750
25.814 26.028
49.542 15.777
61.638 -4.244
54.517 1.753
30.803 -3.174
58.379 -23.598
20.407 -14.105
29.024 -13.108
21.857 -18.199
36.670 -27.534
50.196 3.748
31.866 -35.134
21.427 -28.578
30.930 -32.430
42.593 -17.445
46.721 28.773
45.077 22.787
46.667 36.947
28.728 29.639
51.693 -8.394
46.480 -17.257
63.216 -19.030
32.607 -13.391
57.155 -9.154
36.260 -10.483
51.387 -21.501
52.780 -20.058
48.844 14.486
54.595 11.526
38.661 43.326
18.005 36.939
56.698 35.568
42.718 45.950
58.061 40.057
37.278 54.286
23.336 22.901
15.334 5.405
48.782 -18.635
37.910 -30.480
48.677 -9.345
34.829 -10.608
37.491 26.758
51.812 37.720
34.086 39.121
37.607 42.522
20.005 40.866
12.880 32.605
13.705 33.542
33.757 45.353
48.568 38.041
43.304 -15.224
52.946 -13.662
47.213 -13.394
40.399 8.969
56.896 -4.906
29.800 -6.896
55.831 -14.871
35.931 25.386
47.228 -19.638
48.304 -17.570
55.301 -18.238
39.482 -24.741
55.666 -27.340
56.618 -17.517
68.144 5.096
47.816 29.621
63.839 30.083
58.542 30.869
62.830 20.680
17.719 9.199
56.983 -16.423
47.604 -25.590
61.314 -19.440
18.819 -25.625
14.013 -20.400
39.046 38.733
28.884 36.305
30.544 9.246
39.444 25.161
66.193 22.502
48.067 31.809
52.094 22.009
56.722 -2.288
17.769 -16.962
35.635 -5.497
49.312 -26.022
10.147 -29.953
25.433 -16.603
28.484 -29.005
53.559 -16.352
33.962 -27.301
23.854 -14.364
24.956 -28.589
24.810 -17.680
41.995 -20.822
34.779 -30.604
40.998 -8.821
48.490 -22.287
47.351 -7.955
48.744 -29.552
47.846 -15.095
38.458 -21.581
39.628 17.937
37.081 3.352
35.849 -16.766
38.273 -15.506
58.027 -14.721
45.503 -1.632
42.296 36.528
40.349 25.174
61.837 -14.453
20.771 4.626
37.055 36.027
37.154 41.249
45.242 38.197
39.745 10.156
38.284 31.579
50.559 36.719
34.085 48.600
29.051 33.244
49.565 31.349
74.503 7.743
59.682 25.511
21.109 35.198
32.746 32.613
37.211 23.989
69.590 17.136
23.453 -8.059
43.313 -3.181
68.770 8.840
68.438 12.537
52.114 32.554
37.120 39.811
52.106 41.680
49.411 26.395
48.303 18.464
45.725 28.605
16.992 38.644
5.636 36.719
46.912 0.682
36.436 10.224
29.074 -14.066
23.011 -20.877
25.822 -3.765
57.463 -11.527
36.525 4.337
25.478 18.980
39.077 18.507
42.983 26.379
45.768 38.188
40.653 24.802
40.437 35.351
52.554 -10.602
20.338 -35.647
20.703 -37.156
34.716 -8.362
16.500 20.657
41.348 31.840
26.057 42.472
46.325 39.587
51.139 37.023
51.231 27.132
35.590 37.547
37.618 38.494
45.362 35.574
42.243 27.335
21.480 44.341
28.481 38.088
29.990 50.056
20.663 47.364
39.337 37.691
1.826 23.004
34.122 -1.689
17.993 -22.004
28.919 -37.066
16.409 -27.649
45.719 8.934
23.202 14.219
47.451 23.110
46.247 -3.452
46.777 -2.151
42.950 -28.277
50.917 -22.793
51.633 13.833
54.428 8.597
45.100 19.302
40.064 -28.515
10.447 8.335
46.208 -3.338
31.937 -17.788
20.179 -19.197
27.483 -6.725
20.112 -18.011
41.947 -31.565
16.587 -22.593
41.016 -14.250
57.356 -11.023
72.491 4.920
62.401 20.203
64.991 3.130
61.951 9.989
75.631 7.482
51.695 -19.886
57.409 20.141
28.810 -25.158
39.606 -30.803
51.318 -24.765
51.633 -27.731
53.002 1.591
61.715 16.529
28.651 -24.063
32.177 -30.224
48.969 -16.977
48.445 -4.554
23.329 14.596
24.034 19.909
35.669 36.869
46.037 35.216
51.254 23.495
63.385 4.687
34.973 36.259
36.059 40.199
47.787 15.218
56.529 1.725
14.692 30.519
32.440 -2.313
39.227 -27.233
23.582 -23.745
42.309 -6.030
23.155 -14.114
48.339 15.853
42.014 -29.394
40.028 -2.348
46.540 -23.437
39.530 5.098
48.270 27.984
34.016 22.500
23.743 39.840
34.576 42.245
71.027 21.148
44.159 16.029
21.967 -18.381
17.198 -30.176
33.297 -9.586
8.132 29.599
30.339 8.331
30.919 33.767
52.166 32.873
39.752 43.086
43.720 25.290
40.820 -24.926
28.770 -15.888
46.084 30.904
42.776 29.194
13.047 -13.375
24.665 -3.271
50.837 28.138
18.219 40.798
51.604 40.417
41.654 39.956
32.706 17.526
8.463 17.507
23.422 8.233
36.602 34.182
27.947 -19.605
51.017 -11.657
50.988 35.580
41.042 -16.565
40.324 -4.953
58.271 -27.689
19.760 -22.343
29.411 -5.610
48.081 -24.801
32.017 -25.038
63.517 -4.250
54.067 -11.362
48.703 8.628
63.306 22.292
31.054 32.683
29.528 20.067
36.016 18.884
26.276 45.589
52.613 33.526
26.566 43.586
44.695 33.296
25.342 34.247
41.203 37.326
63.684 27.110
33.942 29.837
26.351 29.910
48.624 36.053
19.742 38.723
22.637 36.307
39.019 42.813
43.061 29.381
56.850 -19.541
40.790 -16.073
62.769 30.896
73.423 12.274
71.091 21.303
59.898 -0.671
60.308 32.118
50.110 22.024
42.735 36.137
37.791 16.811
42.855 21.340
47.963 5.560
44.451 -16.591
38.847 12.066
63.475 -14.904
62.862 14.621
55.511 -11.983
35.205 19.507
45.520 37.294
48.333 20.042
29.945 15.588
22.668 -16.829
16.692 1.133
26.643 18.192
15.866 46.351
16.695 8.911
29.906 17.760
50.626 22.363
27.542 32.157
33.501 29.244
25.726 25.592
39.424 1.472
31.474 -20.578
36.697 -18.440
51.970 23.513
51.614 30.148
50.958 11.426
60.817 -2.398
62.651 -9.797
67.588 -12.478
47.827 -25.264
57.862 0.875
58.944 41.364
33.585 36.888
36.017 22.108
29.487 49.373
48.574 49.502
46.302 40.408
42.483 44.141
27.317 -5.759
14.475 -1.749
48.977 -0.238
30.034 29.649
50.823 39.045
27.585 34.257
48.538 14.563
58.246 15.584
45.859 22.246
21.051 32.174
51.201 17.145
66.096 -11.536
43.594 -27.182
45.800 -14.913
48.464 1.332
36.523 38.705
50.202 -14.317
28.118 -5.140
36.677 -30.706
29.776 -17.435
35.187 -27.940
50.141 -25.288
57.202 3.584
21.296 29.447
4.184 26.566
-1.466 30.475
22.096 27.436
41.941 29.762
33.272 -12.218
44.718 -14.224
33.471 8.747
39.776 38.173
25.660 42.073
36.082 35.383
24.539 32.063
26.878 41.326
43.463 36.683
45.508 8.182
32.215 -3.250
40.089 13.893
32.970 -2.260
33.987 -32.380
37.318 -32.415
35.709 -26.368
66.598 -16.308
45.223 -20.019
27.836 11.090
40.182 8.112
35.390 40.820
40.859 -8.095
33.692 -16.114
61.663 -12.794
26.879 25.088
30.888 3.497
66.005 12.135
39.854 9.532
24.654 23.773
37.499 30.252
54.119 17.131
47.892 -3.781
16.436 -18.815
39.310 -20.506
55.769 8.079
62.506 18.585
45.282 34.465
55.432 28.314
45.626 5.794
33.154 -2.009
36.185 -28.942
28.616 -25.453
64.298 -1.901
52.747 -1.408
55.007 -8.880
60.444 4.107
34.329 -3.251
47.383 -25.972
60.572 -15.546
39.598 -23.999
25.599 -22.687
43.334 -13.850
45.701 -22.682
46.061 3.284
49.875 -19.463
68.965 -17.638
49.769 -21.760
30.713 -34.965
31.435 -15.333
40.465 -12.653
28.387 26.485
27.622 34.278
35.185 35.663
9.226 28.073
52.566 34.119
25.606 29.231
55.677 16.786
46.703 21.773
42.506 6.424
48.377 9.607
53.202 34.162
48.913 36.263
56.249 15.464
61.024 27.190
42.412 39.263
50.346 36.554
44.858 8.916
44.911 -10.727
58.652 -8.163
51.461 -11.785
32.133 -10.555
55.050 -26.325
63.050 -10.530
44.231 44.592
44.147 41.674
9.919 25.934
5.322 16.612
19.288 13.748
22.307 11.057
30.404 -19.168
30.707 4.584
55.676 16.900
72.866 12.680
60.587 14.376
41.615 33.386
18.136 23.319
28.873 33.568
70.903 22.836
65.295 2.832
20.989 13.847
35.583 7.195
52.610 5.275
14.763 21.653
22.514 27.363
12.309 16.023
40.775 -20.696
54.275 -11.959
59.634 16.316
44.040 12.115
40.073 9.677
50.836 30.082
69.692 9.716
51.649 -15.833
56.441 -23.260
34.974 -4.259
28.995 17.793
32.929 15.279
15.996 -5.587
53.227 -14.674
40.132 -6.862
23.492 -10.952
48.382 -9.344
37.612 8.549
52.811 15.747
69.159 -7.712
42.171 -20.748
41.525 -4.643
53.896 -14.999
58.781 -15.269
51.996 -28.249
36.669 -24.644
41.434 -24.047
53.388 -15.129
56.630 -8.295
19.819 34.557
37.476 34.742
51.805 45.363
49.751 21.597
47.622 20.807
33.481 21.789
68.997 13.665
62.047 16.320
34.560 -3.237
28.771 15.689
46.131 26.091
42.848 32.951
48.047 38.427
25.260 43.294
45.897 21.886
32.260 27.450
48.542 27.872
41.766 28.327
27.613 45.097
19.761 30.852
31.540 34.725
5.979 35.916
30.026 -3.936
28.006 -11.794
59.647 33.075
63.274 -4.292
39.618 -25.738
62.549 -5.982
57.998 -4.014
20.918 -15.345
19.300 -3.168
58.433 -15.894
33.566 16.208
46.112 -19.917
45.414 -22.355
40.481 -30.773
25.039 -18.591
28.388 -4.599
54.948 10.224
52.775 -22.903
48.722 -21.433
53.613 36.394
27.537 27.555
20.341 23.051
21.690 46.326
40.415 19.478
14.830 18.558
12.759 30.022
44.715 5.943
13.068 17.449
37.650 7.959
17.379 -4.592
32.153 19.518
39.795 4.225
23.994 24.442
11.417 28.366
24.202 29.232
53.706 33.104
57.523 -2.038
56.726 2.276
46.914 35.491
62.196 23.171
52.950 38.728
29.541 40.179
36.574 13.059
7.063 -18.258
52.002 7.593
53.867 -9.449
59.491 -10.327
55.015 -11.322
49.541 -23.465
38.943 -11.955
41.004 16.984
23.236 6.197
43.802 9.079
44.679 37.462
45.105 38.619
47.773 34.502
47.506 40.269
43.785 2.963
51.576 16.426
23.282 37.152
47.462 31.856
57.183 20.174
25.090 17.521
37.921 40.262
51.005 26.327
24.729 22.371
42.323 9.692
32.398 -19.866
62.267 -14.597
44.810 -23.632
70.250 8.952
39.002 -12.922
64.605 -9.525
48.523 -21.403
52.524 -25.233
45.579 -22.317
43.238 -25.386
49.712 -31.170
51.014 -29.807
43.386 -26.702
26.485 -30.613
35.565 -29.912
45.662 -14.340
65.788 -15.783
52.367 -4.215
63.761 24.377
52.920 34.446
22.821 30.565
34.439 -8.163
39.118 -13.418
23.561 -26.628
45.035 -26.722
34.322 -32.899
37.925 3.015
52.039 -13.284
55.340 -9.398
58.177 6.769
45.392 -14.624
56.075 -17.427
35.645 5.759
38.174 37.106
51.121 32.350
45.582 36.168
47.361 36.244
45.109 36.653
42.478 52.694
14.675 33.296
37.188 21.752
65.496 10.482
48.396 21.014
51.134 35.483
57.280 -16.137
40.674 -23.071
35.755 -34.455
50.252 -10.960
32.092 -13.063
40.051 -10.340
50.056 5.624
49.293 -0.876
62.344 19.682
42.149 42.058
48.707 10.718
24.238 -4.751
30.778 -3.536
31.091 21.260
39.742 33.577
43.401 38.180
34.343 45.407
15.004 48.859
23.687 44.408
50.513 33.372
68.411 15.072
53.896 36.689
46.787 31.212
27.878 11.724
32.477 -33.644
21.065 -29.452
31.047 -13.168
31.263 -26.129
68.302 -19.100
61.614 5.462
44.068 4.355
39.760 -21.233
36.091 -23.400
44.302 -15.286
62.212 -8.996
62.527 0.288
46.247 -25.950
72.047 17.997
35.335 -14.624
16.111 1.262
62.465 -15.787
54.949 -27.633
29.344 8.552
24.533 36.874
32.187 1.106
41.274 5.202
55.105 -22.705
45.130 -34.698
19.294 0.574
17.258 18.832
5.417 43.659
36.436 46.094
60.095 24.344
44.374 37.235
42.837 20.450
32.135 18.250
40.777 -23.376
17.860 -33.554
28.501 -26.037
59.234 -4.022
48.695 -25.251
55.752 -11.658
46.169 32.630
38.370 38.964
42.702 35.188
17.096 50.627
33.073 29.113
31.282 12.240
21.720 12.877
61.361 13.291
33.169 17.858
62.445 -2.213
36.090 -31.814
54.592 -19.161
32.646 -28.332
42.952 -18.543
53.664 -5.830
61.892 -6.867
24.157 -26.138
14.655 24.532
59.437 25.897
29.435 42.184
58.133 27.126
48.285 37.773
42.896 30.633
38.771 10.421
9.654 -11.618
23.957 -38.980
35.741 -34.377
30.796 -28.117
54.172 -28.651
32.557 11.006
52.590 -15.077
33.606 -2.616
51.307 -12.721
17.358 26.003
5.791 36.858
30.334 6.708
39.035 -29.350
47.886 -21.657
38.127 -36.823
47.065 -21.548
28.351 -35.050
27.224 -34.253
27.849 -16.176
48.813 -26.958
49.425 -20.117
53.618 -23.469
32.037 -7.183
29.198 16.832
33.689 27.093
25.558 50.117
35.861 28.656
45.205 38.607
45.175 28.017
21.394 28.726
36.226 -18.343
32.008 -0.467
48.527 -14.770
61.465 -4.889
59.705 -13.500
23.685 -22.277
59.795 -14.032
59.848 1.838
23.245 -32.370
52.920 -24.339
58.415 5.782
49.219 30.348
24.784 39.929
38.092 45.511
65.894 4.069
63.165 -15.967
32.720 -4.217
23.304 -32.423
29.746 -23.112
38.369 -35.835
33.901 -23.383
37.085 18.836
63.128 -0.283
59.420 31.467
64.599 10.632
28.898 34.656
30.610 38.363
40.028 28.119
41.826 46.471
55.455 33.118
33.365 8.791
53.859 6.001
44.223 12.296
38.012 -9.138
44.289 18.167
56.326 33.256
48.741 28.487
56.002 32.407
60.869 -0.401
59.962 -18.215
28.571 -8.115
32.272 -27.077
25.808 -20.987
36.580 1.161
56.810 17.523
61.689 25.381
22.663 37.061
29.721 24.191
22.933 25.273
32.902 -2.703
29.714 4.651
37.460 -31.551
37.820 -31.231
42.981 -20.942
66.128 15.032
60.136 -12.146
58.802 -6.803
18.413 -10.744
12.310 -2.007
18.485 26.112
32.764 47.314
5.732 36.572
37.196 8.886
38.551 12.525
41.359 21.232
46.314 32.744
52.531 16.077
54.472 -6.910
28.113 33.199
12.695 37.750
39.703 44.472
50.961 41.883
31.353 20.889
47.707 11.047
19.607 35.241
31.208 18.460
41.629 1.895
38.893 -7.886
62.420 -17.172
45.734 -23.167
43.400 -27.628
15.100 14.645
44.049 -4.672
38.079 -26.274
19.640 -20.195
20.463 -24.086
29.458 -17.094
19.032 -7.628
18.782 -14.948
31.471 6.313
54.824 21.646
29.091 26.781
24.828 47.206
49.933 34.517
27.048 40.699
31.527 31.057
24.968 39.718
70.253 2.971
34.520 7.168
28.431 32.728
13.210 10.846
35.370 19.356
32.615 -17.386
49.167 -20.248
35.645 -27.712
52.178 -27.774
57.301 -29.324
37.010 -27.566
45.577 -26.261
45.723 11.776
27.313 -12.793
38.595 -21.800
44.233 -6.413
41.291 -31.230
67.908 -12.780
28.487 -23.696
43.309 30.345
25.579 0.183
44.975 -3.971
6.109 -16.529
25.444 -23.335
47.368 12.700
56.138 10.426
49.389 -30.853
30.328 -34.424
54.023 -22.871
43.815 -33.217
54.725 -16.539
62.485 18.127
21.767 39.070
20.077 33.729
13.546 30.102
39.126 23.345
25.796 -9.593
51.867 14.834
24.963 23.005
31.341 -21.246
58.863 -15.095
50.058 3.306
51.778 27.609
50.870 31.255
41.987 13.475
50.187 -16.165
34.639 19.900
48.009 -3.340
55.659 37.578
44.214 30.650
27.508 22.621
25.164 1.031
46.452 -4.891
54.763 -21.461
41.584 -22.333
40.576 -15.862
62.275 16.762
38.988 46.694
12.325 11.828
15.488 18.204
41.131 35.048
61.406 37.647
20.212 28.610
40.518 43.645
47.829 39.089
37.148 42.072
42.989 40.407
16.388 10.271
38.339 16.456
68.286 5.557
45.757 17.763
11.669 13.495
18.891 34.379
53.566 10.271
60.079 16.832
53.928 14.616
35.073 28.724
53.465 32.502
35.042 40.956
52.487 40.135
66.923 -2.326
52.805 -7.223
36.139 -10.195
31.373 14.036
51.149 -12.685
58.295 15.303
48.278 20.772
52.037 34.081
22.995 32.797
41.423 33.509
38.747 36.748
41.654 6.653
17.022 42.353
19.265 53.991
41.193 39.786
27.932 -32.044
20.102 -29.688
51.815 -23.411
67.399 -15.931
43.503 -21.013
28.610 16.577
40.325 13.677
31.354 38.045
46.964 -15.255
42.953 -5.195
45.920 9.079
40.657 -27.850
57.982 -15.098
28.753 -37.922
51.359 -28.878
26.150 -33.041
72.183 -6.304
59.312 -12.168
66.866 3.965
53.886 -23.073
43.357 -15.456
40.958 -32.910
58.097 -28.726
49.591 -14.209
51.283 18.721
48.506 31.297
32.244 35.653
21.488 36.089
30.578 43.271
49.878 21.894
44.234 40.015
61.307 35.782
50.217 32.699
43.398 5.722
21.837 -7.059
53.158 13.845
30.733 29.746
45.134 38.912
32.040 28.604
42.795 -13.872
13.409 9.610
26.606 12.682
24.727 13.118
13.028 19.503
31.810 8.148
65.507 -6.331
52.452 -16.207
36.545 14.515
32.177 16.542
28.703 20.855
28.602 19.222
37.945 40.229
47.551 10.156
34.384 -28.371
28.590 -30.705
37.635 -0.734
42.738 14.487
56.399 30.633
40.208 48.169
17.058 25.741
44.361 10.839
55.829 -5.452
49.820 21.618
56.291 -27.405
65.879 17.260
43.394 39.110
50.067 30.272
37.500 23.774
17.190 0.360
54.137 3.772
53.856 20.373
70.116 18.885
44.839 12.084
55.490 22.089
37.008 38.677
33.290 26.773
36.060 27.932
4.003 34.592
23.177 37.023
56.375 34.085
41.167 18.716
41.137 36.218
56.640 16.581
21.812 26.544
-1.272 35.274
49.486 41.248
41.569 15.858
46.785 31.542
37.613 44.690
52.327 42.945
63.213 28.022
60.317 26.946
41.398 46.440
52.186 21.980
48.462 -16.952
48.779 22.612
40.656 31.488
32.186 21.196
8.241 34.069
21.763 43.128
53.725 2.742
60.697 -16.410
36.554 -28.744
21.615 -23.145
44.490 -23.301
15.790 -13.390
52.101 -21.716
17.335 -24.836
28.831 -11.889
47.757 28.898
33.685 -14.288
32.568 -21.332
29.829 26.023
60.831 22.454
35.986 42.596
39.505 35.412
61.431 31.244
29.414 34.980
43.576 -25.759
60.420 -20.913
47.793 -8.453
57.592 4.805
56.182 -32.389
29.674 -21.228
46.770 -14.993
16.419 -28.545
67.761 -1.346
47.711 19.865
34.701 30.648
12.180 30.836
51.002 33.929
58.933 27.720
51.622 35.030
40.650 27.816
47.089 4.936
35.769 28.606
58.572 10.477
22.091 11.054
35.299 10.053
40.110 36.518
49.243 22.527
55.511 41.636
53.308 -5.442
9.452 -7.787
41.870 -1.616
37.884 -17.647
54.233 21.366
31.893 5.032
35.892 28.755
23.143 31.918
31.436 8.504
31.328 28.084
43.020 43.139
50.726 -5.309
34.165 -24.498
55.685 -3.100
35.468 3.872
29.494 19.799
22.355 20.206
40.798 10.662
50.655 -6.190
39.576 -22.969
39.252 -1.381
31.533 -32.003
50.330 14.313
42.363 23.374
54.650 35.789
50.434 42.100
42.287 37.401
56.072 35.229
20.790 46.015
17.602 25.605
20.529 32.966
14.651 29.736
23.970 37.692
73.358 9.029
52.418 -30.856
44.086 -28.991
42.404 -6.701
52.160 -4.073
46.075 18.579
19.878 43.277
27.602 22.235
51.533 14.821
64.943 22.068
34.510 37.387
37.366 27.907
25.858 35.191
23.809 50.587
22.463 43.223
27.694 45.312
40.137 47.810
42.154 34.317
32.237 15.450
68.204 -6.374
43.958 -27.144
55.526 -20.585
44.999 -31.362
22.037 -34.163
55.409 -17.722
27.535 -24.060
33.360 -28.360
44.627 -33.999
51.244 0.158
27.193 7.292
42.395 -3.755
7.937 0.631
41.588 -23.697
38.574 -26.671
55.169 -20.356
39.993 -19.124
33.255 -27.910
32.415 -32.471
51.998 -18.926
33.993 -6.882
59.252 -17.391
46.126 -9.876
37.663 -27.824
52.575 -23.284
68.678 8.464
21.737 38.390
16.123 34.954
41.510 50.730
72.709 18.809
35.303 23.351
26.429 38.321
62.885 21.856
44.919 11.471
39.785 17.741
36.706 27.154
31.765 35.056
33.611 36.285
26.450 24.218
50.738 9.522
61.172 23.942
50.516 -20.796
54.310 -14.017
62.957 16.107
57.459 -19.342
57.175 -20.941
19.138 -29.174
42.408 -17.925
64.777 -8.189
36.272 -14.929
29.116 -17.384
19.999 9.019
47.810 -2.402
52.155 6.195
30.957 25.526
44.667 29.195
19.749 18.545
45.605 19.989
27.916 15.682
49.496 -5.729
45.112 13.909
56.108 23.699
31.789 -6.760
57.067 27.082
51.075 32.885
54.511 29.212
29.808 55.219
34.736 41.665
60.585 37.972
59.859 24.003
60.239 24.027
22.381 26.874
27.164 7.404
49.501 -23.218
32.913 -3.150
0.970 17.284
36.057 32.219
12.329 41.695
45.577 43.002
59.427 0.218
54.520 41.924
42.116 37.086
61.987 27.528
43.348 37.616
11.639 31.888
39.756 -2.045
46.966 30.090
29.850 47.708
15.432 37.167
47.816 25.953
45.831 -4.821
62.607 -5.600
39.018 37.741
41.357 36.255
69.159 -3.409
41.206 17.475
46.052 23.755
12.516 20.398
10.445 7.254
36.331 14.010
48.280 11.976
39.961 43.817
42.409 39.820
24.416 -2.735
45.897 31.293
66.283 14.593
53.665 18.826
50.982 36.561
48.378 15.088
62.008 1.677
47.267 -16.327
30.875 -5.355
19.869 -0.287
41.807 22.569
15.493 8.799
27.604 -17.412
37.228 -8.017
39.743 -14.207
45.314 18.393
52.005 -20.938
30.345 -21.258
34.305 5.817
36.974 15.816
20.324 -2.946
36.140 -30.020
57.942 -16.515
52.494 -30.532
54.445 -18.123
46.165 -10.500
40.441 6.705
59.795 17.486
40.019 40.175
44.865 44.231
39.718 34.860
45.986 43.464
22.644 36.379
32.112 24.449
37.741 39.371
31.560 41.285
27.837 18.418
31.884 -4.582
64.533 -11.110
31.650 -16.041
37.016 -19.486
24.669 -12.114
48.247 28.916
28.138 28.909
37.803 56.196
33.491 40.918
42.620 35.385
46.115 40.454
26.555 4.371
44.834 -12.800
46.826 18.814
46.916 40.176
41.824 15.179
51.521 25.946
27.533 9.028
46.874 36.721
39.599 44.837
18.236 36.856
36.418 36.715
36.049 38.640
47.918 34.482
21.233 42.076
58.443 30.563
69.736 -4.373
59.332 13.533
23.467 10.314
39.692 -19.098
46.757 -27.925
63.443 15.717
58.805 32.900
57.473 5.432
39.831 -1.435
39.431 9.028
67.539 1.631
45.308 -30.260
46.240 -21.042
19.880 48.273
31.494 38.192
44.908 42.463
53.401 33.940
60.119 -10.025
35.981 6.734
22.379 8.479
52.165 -7.971
66.920 -1.086
41.710 43.841
44.861 28.490
26.047 39.852
21.712 40.020
46.451 40.974
25.714 43.565
41.386 48.103
38.432 25.368
44.151 -1.121
61.361 -8.222
53.823 12.599
50.503 41.788
43.287 2.259
47.581 -9.897
23.527 -9.921
53.548 -4.329
34.411 29.561
16.089 32.985
24.443 51.257
10.622 8.120
25.962 -4.803
49.259 18.647
55.322 41.510
26.752 41.449
48.138 17.364
39.451 15.102
46.083 29.113
38.842 31.014
46.138 24.348
44.360 19.091
60.394 14.426
62.042 4.509
57.843 25.123
27.699 42.001
47.363 15.281
28.394 17.696
20.016 3.264
29.669 13.876
30.606 12.780
46.731 26.657
39.835 39.918
61.905 30.483
44.529 4.134
40.013 34.106
29.369 23.558
54.387 -16.588
31.589 -25.613
22.986 4.773
12.248 7.839
11.958 23.957
49.427 -8.321
60.403 27.145
46.829 10.731
59.576 12.819
68.792 4.571
34.464 22.859
16.694 11.011
30.459 20.365
33.098 37.312
40.099 33.097
27.410 35.899
36.101 29.091
44.462 32.537
29.350 37.267
61.315 23.197
18.979 -25.455
37.154 -14.767
33.390 -28.330
32.522 -31.673
36.745 -8.104
55.431 0.118
28.177 -10.088
53.963 -10.514
38.740 37.421
57.089 12.411
30.479 5.599
23.735 -12.310
51.988 7.927
45.981 -29.887
26.108 -30.152
36.730 -38.718
43.406 -30.907
36.075 -6.604
25.029 1.371
42.365 10.277
52.751 31.749
52.797 35.182
52.297 44.119
69.708 23.884
67.847 0.656
51.941 -10.778
33.370 -27.001
43.049 -28.158
45.726 -28.327
48.888 -27.066
36.474 -21.105
29.302 -30.264
56.578 -12.566
25.631 -20.992
27.925 3.046
7.067 40.687
7.944 29.974
39.833 45.855
41.260 42.421
24.159 29.532
50.310 47.081
35.641 32.971
31.792 31.435
32.598 22.562
33.417 8.779
32.493 13.754
15.817 11.469
28.414 11.905
12.677 -7.183
43.150 -5.817
14.621 3.397
35.885 -0.052
9.709 0.442
38.237 20.845
21.436 12.380
19.712 -10.957
13.165 5.816
42.175 -11.742
58.886 -22.741
52.324 -6.863
61.736 9.031
33.201 27.618
64.851 9.038
26.680 1.528
24.279 -3.322
47.983 16.322
43.160 -12.863
42.553 -33.658
41.664 -29.191
46.179 -21.360
63.932 6.769
59.677 -8.048
53.726 -8.027
46.329 -24.585
52.194 -10.040
38.991 15.806
49.568 -11.337
41.088 -7.309
34.791 33.729
56.271 37.038
48.232 -8.407
22.048 3.363
14.529 -3.287
41.474 23.094
52.862 16.278
61.639 -11.031
46.717 -20.000
35.890 31.761
26.041 42.366
66.090 -1.802
48.703 -27.393
43.679 -28.639
16.321 -27.648
53.461 -8.040
50.269 -22.851
37.670 -22.440
36.683 -11.365
38.545 -33.375
51.478 -34.345
27.769 -19.085
12.349 -18.401
36.830 12.667
61.268 20.387
47.433 -3.364
38.544 11.108
6.618 20.959
16.068 25.918
8.104 -2.300
46.802 -17.410
47.323 18.467
36.980 24.669
20.926 32.507
49.475 13.454
72.404 8.850
43.063 -18.776
51.603 -4.798
43.859 -17.598
40.779 -29.873
45.462 -24.436
31.684 -33.143
57.482 -25.004
41.027 -33.329
25.024 -10.399
48.266 -19.880
42.708 2.892
52.264 31.094
41.465 30.331
54.821 9.438
17.409 18.036
42.959 13.162
37.768 36.852
50.474 40.968
39.747 43.493
50.497 46.091
25.698 50.955
13.295 30.623
23.139 29.424
47.826 37.704
52.152 28.889
41.576 3.301
47.327 34.955
35.243 48.016
31.922 -0.068
53.376 2.309
28.886 -19.349
40.391 -9.149
30.457 -13.104
33.094 -28.435
32.237 -30.453
43.439 -17.848
58.461 27.550
32.664 40.112
50.222 24.139
42.844 -4.366
46.391 12.185
54.323 1.397
33.029 -17.355
26.131 -27.987
42.686 -2.585
25.344 30.472
37.590 37.500
24.655 38.644
25.921 44.221
21.178 29.647
38.827 35.114
36.742 30.272
20.994 38.585
44.926 42.236
31.035 29.305
29.055 48.569
53.334 32.322
63.191 4.040
62.263 -16.080
32.351 -11.951
27.786 11.454
25.191 32.778
36.846 45.185
3.241 31.748
21.938 30.838
60.026 13.591
46.533 5.027
44.671 -5.033
65.166 -3.323
45.993 18.007
43.039 -12.757
25.183 -12.309
47.273 -0.262
22.588 -29.126
49.645 -11.961
43.145 -6.847
26.930 -8.935
48.349 -17.897
38.744 -15.373
26.917 -30.529
29.724 -24.133
20.506 -29.576
51.356 -5.050
50.493 18.344
32.146 -10.704
37.315 -29.626
13.675 -2.134
29.585 -22.450
50.445 -1.290
72.290 6.989
59.628 26.595
42.683 39.422
27.175 47.348
24.808 45.302
34.252 10.242
50.691 -7.184
52.547 -9.557
47.902 -1.225
30.182 -19.824
41.861 -35.942
38.819 1.985
38.140 4.764
45.705 -5.146
65.732 10.923
32.830 37.515
51.301 36.265
44.534 39.107
34.656 38.890
26.432 21.250
30.230 -15.183
49.255 -14.111
43.735 -15.832
64.034 -9.875
55.781 15.348
33.000 29.059
26.426 35.882
25.763 19.800
27.826 44.207
15.246 40.431
36.264 14.756
34.405 3.924
26.563 40.826
22.967 24.938
58.771 12.224
43.281 33.092
16.877 2.340
54.929 -26.785
31.222 20.733
39.682 37.850
51.932 32.293
67.551 24.281
20.471 21.986
59.819 20.443
61.209 21.622
58.808 28.444
19.822 31.134
40.383 38.522
47.962 22.653
47.283 40.653
56.528 17.243
46.856 -19.328
45.526 -17.365
42.854 -14.353
22.927 -7.327
34.164 -4.728
38.919 -30.767
24.078 -34.620
61.528 -17.484
37.339 -28.244
27.664 -30.728
47.758 21.470
36.464 19.011
39.680 22.274
34.059 -2.641
9.136 28.050
25.349 34.225
26.627 35.982
70.764 -4.477
30.555 -25.223
30.663 -16.653
50.974 -27.407
64.775 -0.383
54.192 -14.659
60.942 -16.063
56.773 -13.687
43.535 -23.550
27.475 17.786
20.308 49.916
24.942 38.740
41.499 34.243
54.711 11.670
41.050 39.601
50.679 38.005
26.460 34.449
39.237 28.619
46.795 4.618
41.828 -13.272
51.834 16.658
22.401 26.281
34.160 17.348
67.308 19.613
25.020 18.963
17.226 23.988
13.079 30.750
8.004 32.907
29.467 42.359
52.773 17.190
15.051 44.589
33.685 48.549
42.694 35.932
69.132 26.645
51.716 35.828
23.906 29.344
28.319 31.400
51.492 -13.130
40.320 -22.362
66.925 -7.719
24.846 -24.246
52.870 -13.676
37.514 7.972
31.700 -5.289
8.697 38.109
29.022 10.365
39.579 12.428
28.849 24.388
33.416 -34.046
27.923 15.766
19.930 -5.384
42.220 -18.881
56.854 -19.018
55.694 11.144
59.475 22.912
52.369 21.211
44.802 4.993
55.514 -9.551
53.024 7.508
66.016 -12.344
56.346 -24.279
47.074 -23.234
27.183 4.585
32.129 5.343
38.174 -22.184
29.552 -31.421
51.753 -21.866
15.736 -2.045
24.502 39.753
41.730 37.402
63.349 14.479
65.723 24.671
46.931 30.408
38.430 33.386
54.856 33.410
27.147 32.391
28.903 40.276
51.584 23.036
28.644 31.858
40.648 41.593
22.597 30.857
20.668 51.935
38.454 31.879
18.411 35.645
21.026 23.782
28.606 39.061
16.719 47.979
18.709 40.958
64.344 32.183
46.037 24.961
56.095 6.875
32.562 8.370
25.947 -31.187
19.391 -34.424
47.707 -25.742
18.529 -33.199
67.072 -6.307
59.427 12.469
45.913 -0.130
16.694 0.577
45.566 -10.947
33.669 -0.288
45.682 47.919
10.807 42.654
5.703 35.669
43.452 2.942
49.255 13.651
53.498 30.789
34.329 45.056
42.756 13.037
36.223 19.818
37.551 -3.043
63.423 9.381
47.727 -23.531
68.752 -1.862
45.233 33.205
35.129 35.229
22.394 17.046
38.579 39.212
21.661 30.774
5.719 35.860
35.603 -13.086
61.215 5.864
66.848 0.149
55.430 -6.536
50.786 -26.163
58.964 27.997
56.212 27.230
41.010 34.604
46.579 26.390
20.454 34.616
33.562 42.166
50.021 13.143
61.927 24.151
56.876 13.998
33.846 7.821
18.137 30.457
35.609 -16.799
44.251 -1.950
62.228 -5.888
19.123 39.561
39.840 34.494
37.885 44.473
34.087 37.766
42.624 41.341
16.144 22.707
38.742 2.285
34.748 15.633
54.711 -10.115
69.871 18.801
55.359 -11.931
59.029 34.654
30.924 12.773
22.542 19.695
39.365 0.757
25.663 -15.786
61.293 7.380
62.340 22.478
67.120 -0.540
40.601 -21.563
20.913 13.742
41.649 34.786
35.530 43.352
50.878 19.740
37.665 -15.574
23.748 -6.583
27.780 8.397
49.889 17.062
40.795 -20.037
34.975 1.542
56.876 12.999
45.408 -10.451
25.243 -35.063
28.464 -19.195
30.615 -6.511
35.599 -18.719
46.020 -6.007
50.225 -8.566
47.157 -23.372
46.229 -7.400
39.043 -14.310
38.144 -11.692
39.140 -7.399
35.090 -5.077
57.163 4.721
27.092 26.696
40.510 20.560
9.458 20.364
40.948 20.110
49.782 11.104
48.972 24.984
35.827 -26.858
47.559 -8.063
37.441 0.272
48.449 -3.774
32.112 -24.594
21.904 -18.700
35.809 -19.961
53.588 13.068
20.532 12.698
42.159 39.728
25.504 29.269
22.199 17.531
25.745 34.581
58.150 34.590
53.912 30.335
46.259 34.932
41.974 12.514
31.088 8.728
30.573 -21.033
42.193 20.524
24.553 14.829
59.249 -16.135
49.500 -13.539
39.788 -24.956
46.046 -6.117
55.596 -17.099
50.471 19.155
52.482 36.854
40.686 31.048
19.064 45.516
52.889 36.644
25.165 43.795
19.175 29.245
26.999 36.691
58.215 18.374
25.525 8.680
44.793 36.875
29.881 -11.440
20.153 15.703
24.020 32.281
40.645 -4.279
42.355 -3.014
12.792 -19.572
43.782 -27.246
35.409 -23.556
48.822 -4.344
62.299 20.701
58.132 -21.779
45.187 -14.520
41.591 -27.773
55.226 8.664
27.894 8.300
53.600 20.544
45.879 36.282
37.980 43.692
15.024 37.870
29.000 39.481
46.879 -2.596
28.808 1.504
37.273 5.808
35.610 16.542
30.583 24.992
27.160 26.364
33.994 46.074
41.075 22.044
52.054 7.480
41.696 40.156
5.395 25.736
31.724 16.248
52.367 -15.701
21.857 -9.631
42.321 -9.719
23.078 46.127
43.081 39.518
32.584 32.228
24.081 44.431
11.598 43.028
41.102 25.984
62.845 18.544
35.872 35.365
37.324 2.183
50.334 -10.468
65.019 19.708
2.598 -13.460
31.238 -18.718
62.305 -2.060
36.419 4.978
69.328 26.973
38.440 34.516
14.282 44.173
22.337 47.868
23.385 52.000
34.342 7.629
32.384 39.772
27.788 34.749
61.469 30.091
61.376 37.116
37.091 46.931
45.090 33.878
50.823 -11.024
39.326 7.053
34.330 31.350
43.205 23.257
45.703 31.436
67.696 15.041
35.308 14.637
41.423 -24.923
34.034 -26.203
34.334 0.599
31.939 34.498
25.834 31.256
43.738 -8.554
43.180 7.006
32.022 3.884
51.526 -1.146
24.153 17.270
12.155 29.897
33.243 39.268
38.095 37.626
50.482 36.428
44.789 44.516
46.416 29.797
4.487 27.819
53.801 43.807
39.996 35.852
15.696 39.277
13.054 43.577
32.780 16.500
47.467 -5.618
55.353 1.716
44.755 -15.841
40.011 24.784
17.674 1.192
29.898 -13.771
17.497 -14.722
23.636 -5.623
30.678 31.610
14.837 13.112
56.587 -19.650
25.903 -12.772
45.870 -22.259
34.186 -28.555
47.131 -21.800
27.858 -25.725
19.391 -31.471
50.546 -19.667
55.316 2.671
46.098 -15.296
38.090 -13.178
72.675 18.925
61.235 -18.084
42.149 11.760
38.871 7.380
40.911 13.171
54.813 13.981
46.650 2.772
23.143 32.301
17.505 38.680
46.998 29.516
53.270 42.050
19.510 20.707
30.680 43.104
32.556 44.072
39.220 49.737
30.054 45.597
54.858 35.439
56.243 17.450
32.660 36.467
26.939 15.470
55.599 -8.911
43.233 23.617
44.883 40.811
56.826 24.153
50.067 43.863
45.302 40.153
18.997 6.183
27.070 -24.971
53.710 -14.201
29.349 -15.327
23.452 -16.479
55.355 -3.232
37.728 -12.779
55.148 29.749
66.021 21.938
43.946 26.703
17.798 6.868
37.264 23.753
34.403 -8.700
39.810 -6.099
43.879 -19.244
50.847 -9.168
46.421 -15.242
23.076 -7.505
53.483 -7.208
43.259 27.188
25.296 7.343
24.843 36.270
33.904 34.359
60.728 20.509
52.456 0.920
38.942 15.896
40.370 36.739
37.392 -1.355
49.565 31.574
40.074 7.617
34.190 -11.180
35.414 -5.635
38.080 44.689
60.736 30.545
73.677 7.810
39.915 11.762
39.495 31.437
12.058 24.783
59.957 31.253
53.363 -2.381
14.642 -15.034
35.321 30.605
50.150 38.231
50.848 31.622
36.954 33.325
46.912 -12.449
42.319 -5.158
44.489 14.264
44.078 -22.144
35.327 -8.293
20.679 -8.816
29.262 -19.303
41.059 -12.287
59.748 -9.582
26.087 -35.356
63.122 -16.596
48.530 -2.514
44.261 -17.641
54.564 -24.883
43.421 -6.389
32.764 -14.270
39.085 17.703
25.554 5.083
27.028 32.876
48.108 45.265
25.975 26.182
22.910 37.827
53.828 28.635
22.246 35.721
40.549 8.432
19.676 21.608
54.375 -24.737
54.980 12.537
51.353 -22.536
57.342 -17.617
64.658 4.393
70.388 16.651
63.223 17.727
68.560 3.286
50.825 26.890
23.799 34.802
19.955 35.646
43.372 36.610
49.641 32.356
41.975 -27.903
45.596 -6.304
24.898 -39.836
44.156 -34.789
49.025 -22.100
35.591 -27.327
51.039 -24.804
56.284 -33.664
25.400 -24.968
55.974 2.244
51.582 -7.779
23.771 22.869
15.744 22.844
39.018 39.071
41.749 36.275
43.254 10.166
19.794 11.692
50.452 5.876
35.421 -28.482
44.489 -12.503
3.489 32.811
5.115 40.875
56.235 -29.105
50.964 11.348
32.742 -6.878
41.457 -12.976
54.303 -6.321
48.044 19.423
54.400 20.627
28.265 29.524
56.567 28.348
42.455 39.872
36.406 -4.201
59.845 12.368
39.170 41.803
13.950 19.049
43.812 -16.813
28.425 -23.331
60.229 -15.205
48.146 -7.835
51.819 7.593
48.356 -16.197
69.544 20.837
44.515 24.022
53.921 -20.809
42.202 -15.053
52.493 -22.690
64.665 -8.777
47.135 -22.984
37.831 -25.853
67.571 4.724
45.574 43.569
33.444 51.551
32.233 35.054
33.366 4.380
38.076 -29.677
29.501 -23.198
28.137 -7.356
28.196 -12.217
53.678 5.526
69.572 -15.556
58.983 28.992
49.599 29.766
63.980 22.580
65.245 24.962
69.614 15.770
52.006 15.393
60.627 20.702
32.117 14.809
28.432 43.125
27.174 35.815
45.417 38.772
38.759 29.582
31.496 35.214
49.556 28.640
45.412 36.893
45.530 40.792
46.931 40.795
29.420 17.762
31.176 18.161
-1.107 22.969
38.047 40.869
28.076 39.789
33.662 43.566
41.094 42.417
23.662 28.246
2.597 29.125
35.288 30.320
73.734 -9.139
59.202 -19.512
40.601 -12.830
53.463 -14.939
31.562 -4.226
3.775 23.965
17.939 36.820
8.374 25.807
11.937 41.107
14.409 42.452
30.484 37.621
46.093 -4.113
67.930 16.164
23.629 34.287
34.385 28.688
44.536 18.425
25.209 11.705
33.582 9.841
33.273 10.529
24.917 24.222
29.634 32.375
61.758 21.580
41.095 7.532
46.216 -16.581
52.380 -21.142
54.101 -9.564
48.024 -31.232
44.311 -31.149
75.534 -0.102
65.579 10.068
38.974 37.248
52.432 39.949
44.872 28.696
69.854 21.872
55.451 34.302
68.971 5.211
47.224 -0.320
34.306 44.281
31.991 33.348
48.586 10.115
31.979 -23.380
55.207 -24.876
23.856 -22.361
18.419 -2.065
27.719 35.264
27.892 18.615
50.525 34.909
29.306 4.609
11.260 3.717
39.511 41.349
31.937 34.691
52.326 27.871
37.233 28.916
41.627 28.090
50.822 42.249
34.053 48.983
48.890 42.156
13.947 42.256
51.792 30.344
29.066 -12.315
46.321 17.844
44.345 38.442
42.219 41.391
16.548 44.733
48.909 36.051
24.231 18.727
32.645 19.712
56.578 26.931
45.373 32.252
44.667 41.655
17.370 25.547
14.477 4.363
18.493 5.129
45.686 33.972
54.715 31.319
73.032 16.331
61.979 22.087
62.819 -6.855
41.208 -19.180
67.511 -4.646
40.496 -25.729
42.496 -29.487
42.476 -26.550
18.575 9.133
36.187 17.717
61.540 26.770
55.146 -2.191
32.684 -14.326
67.425 25.951
58.212 33.846
60.531 29.568
38.723 33.399
21.594 26.566
7.108 0.839
25.115 35.980
39.807 27.931
54.702 30.744
28.227 50.399
24.652 43.597
0.954 30.731
6.007 36.083
21.324 9.563
20.582 0.734
41.599 -22.278
38.553 -14.481
3.787 -10.636
42.101 -30.709
24.474 -9.943
33.115 -10.717
43.422 -15.152
47.609 -4.709
59.366 -19.599
54.685 -1.469
41.942 16.179
50.819 7.911
53.785 34.379
67.693 12.864
35.357 -16.484
38.298 -28.173
65.268 3.163
29.609 35.797
36.435 -2.214
41.691 -27.215
50.573 -4.359
48.007 -6.247
58.356 -18.120
42.282 -18.105
47.781 -23.587
38.035 -20.032
47.137 -18.427
31.318 -20.405
37.923 -14.855
45.585 5.535
64.017 26.065
27.728 52.029
27.037 33.274
51.280 47.756
69.050 19.274
30.091 43.776
46.417 21.941
32.256 42.564
52.543 41.015
10.873 31.978
65.557 11.020
63.524 -17.565
32.009 -15.477
42.040 -32.021
48.780 30.261
38.788 16.580
57.710 8.273
47.383 -5.867
40.328 -35.581
48.829 -27.818
57.793 -7.119
64.424 19.869
32.829 43.310
51.616 38.244
48.166 27.461
55.823 25.456
44.910 -19.617
26.185 -13.871
69.903 0.177
41.625 -8.272
32.238 1.335
35.722 -14.961
44.522 27.239
21.193 27.417
47.369 30.061
18.157 10.982
48.922 16.616
21.494 -9.196
17.697 24.952
19.821 23.770
42.400 41.466
54.713 31.770
42.385 -0.813
14.495 10.356
34.651 -17.112
40.509 -22.184
46.894 21.785
51.473 15.151
31.557 13.270
40.312 -7.977
41.277 -24.371
41.134 -16.853
49.580 -12.207
69.796 5.871
70.040 -7.137
61.287 27.809
45.912 48.071
45.298 31.513
37.953 46.114
32.412 44.134
33.568 35.814
46.275 2.587
46.428 15.083
66.255 8.530
27.484 -19.259
37.516 -27.224
43.611 -17.595
38.097 -1.261
48.201 -9.886
37.966 21.565
48.411 5.356
34.239 15.747
38.785 37.606
39.368 29.194
46.119 -14.771
31.940 -37.105
45.905 -27.407
53.311 -8.509
29.338 -11.328
31.687 36.409
31.713 36.870
30.119 43.389
37.331 44.287
38.137 31.554
48.876 41.335
34.027 34.490
54.119 40.889
20.787 36.147
54.970 15.370
28.401 38.569
30.254 27.854
58.682 31.496
52.746 6.307
38.236 -30.877
49.860 -31.318
58.623 -13.218
44.373 -7.852
21.722 6.280
34.326 23.458
39.982 0.454
31.577 27.006
22.471 17.865
39.100 -26.489
54.123 22.975
56.478 23.611
6.910 30.671
23.806 39.884
50.398 44.460
37.688 38.690
57.573 40.640
72.279 9.042
58.436 20.343
50.188 40.521
49.037 40.622
46.366 28.770
48.113 6.647
49.328 -21.614
20.816 -20.527
23.845 -29.590
31.449 -20.411
31.873 21.464
47.201 5.627
8.491 31.224
43.661 21.553
53.429 -18.129
62.647 -16.848
53.182 11.798
38.573 -10.846
44.475 -24.240
31.417 -32.635
52.141 -19.220
65.440 -6.894
69.170 7.438
38.627 28.113
34.607 25.355
49.816 25.665
62.320 29.381
36.740 35.775
6.729 36.080
61.956 12.815
51.061 40.157
32.634 42.456
53.934 23.276
58.567 12.493
45.593 -19.110
34.946 -19.591
34.033 6.268
15.899 -1.153
39.003 -17.620
50.019 -2.405
67.619 -12.091
42.140 -2.983
44.386 -17.825
53.180 -22.475
48.696 32.392
32.161 34.750
48.814 13.078
59.236 24.187
24.817 34.109
38.407 -2.785
28.671 -20.580
59.464 -15.626
23.845 8.938
40.058 -25.687
68.494 2.211
48.490 29.487
39.008 -24.938
49.910 -11.676
56.580 -5.261
51.101 2.367
58.328 -24.134
26.578 39.219
43.387 29.188
38.482 -3.424
31.112 -17.727
54.012 12.271
34.051 37.565
35.732 27.003
25.497 30.418
29.036 22.804
30.408 5.968
17.806 24.285
22.714 37.686
34.880 -22.986
59.353 -13.172
32.320 -26.998
24.062 -19.265
31.331 -4.183
70.900 6.414
72.563 21.952
52.120 34.589
53.733 37.189
66.035 0.424
21.959 41.313
17.199 28.362
52.716 15.662
18.236 4.079
48.426 22.384
16.397 -12.797
26.973 -27.567
24.320 -21.123
25.120 -36.673
44.173 -26.104
54.632 -3.144
36.665 35.774
48.403 28.381
57.091 32.544
57.557 17.994
39.973 11.838
30.768 28.099
59.321 5.037
39.837 -12.481
46.583 10.974
59.038 14.404
51.034 34.002
35.363 30.701
27.739 28.670
31.850 31.580
16.055 29.354
67.426 27.611
52.012 -7.922
52.565 34.589
22.754 15.984
43.730 -13.489
24.865 2.653
52.216 -21.324
36.918 -19.449
54.184 -20.272
34.061 -14.672
49.446 -24.509
31.130 -12.751
42.291 -11.961
45.982 1.117
44.092 -24.657
55.118 -4.477
39.272 -13.311
36.056 -20.670
28.613 -5.686
31.874 25.843
30.293 26.867
58.286 0.160
56.638 -13.472
45.912 -1.711
30.299 7.153
21.931 32.727
41.747 22.122
70.987 14.899
44.129 -18.607
66.479 -5.713
64.676 -6.109
34.182 -17.944
41.869 -28.333
31.631 -8.979
43.557 -23.912
41.484 -5.702
66.771 -10.155
69.064 13.725
52.470 26.446
27.504 37.744
34.173 4.472
46.819 39.194
58.166 -17.845
27.265 -9.001
54.167 -3.851
58.274 26.295
33.720 26.019
8.693 9.865
22.944 14.397
27.789 25.603
46.359 -8.098
63.963 7.441
42.639 45.288
15.049 37.638
61.685 30.060
34.674 43.463
50.754 17.748
34.855 -22.429
57.766 -10.450
36.772 27.701
29.936 5.790
53.138 -10.210
43.677 4.755
66.992 25.838
70.228 17.242
58.706 3.101
69.383 9.310
59.171 18.478
64.141 15.226
23.734 38.905
40.615 -5.146
31.233 -23.815
48.216 -37.216
32.785 9.421
59.209 2.119
65.869 20.678
55.620 -9.147
31.605 -32.384
52.477 -29.882
37.142 -11.401
56.518 12.088
41.988 -2.915
48.141 -9.297
46.767 37.982
37.524 20.878
59.103 19.777
49.218 -1.853
44.517 25.277
43.179 17.582
56.198 31.901
46.334 39.629
33.631 34.806
19.791 36.600
17.430 21.893
38.390 40.909
26.409 45.969
47.008 49.042
48.689 40.249
45.769 12.808
39.169 16.020
24.035 19.177
62.479 24.806
52.800 28.701
51.066 28.608
50.826 45.697
37.286 37.201
13.650 27.283
17.395 31.348
58.881 24.275
17.496 35.373
23.518 36.207
34.290 33.834
46.933 33.205
41.736 40.979
38.820 23.356
28.074 22.311
45.491 29.313
42.504 38.468
54.272 17.607
48.953 -7.230
43.383 -20.126
33.385 -2.510
40.774 -10.484
52.694 13.756
31.257 26.871
72.951 -1.445
44.178 35.730
20.656 50.100
41.985 -7.481
45.411 8.682
23.425 28.540
48.944 32.817
22.878 22.601
48.144 -21.174
38.377 34.448
36.113 30.447
39.675 36.494
18.230 34.158
36.258 34.690
33.679 16.207
40.933 37.084
45.704 40.184
35.067 29.503
26.304 44.803
35.936 36.794
45.140 40.467
47.390 41.019
65.684 7.988
62.160 2.704
27.626 33.642
24.644 38.069
36.069 35.931
30.388 47.441
63.973 19.794
54.777 31.607
62.028 26.880
51.532 36.457
56.679 25.871
27.975 25.451
31.483 5.428
38.965 28.636
60.138 27.176
51.663 40.545
62.221 -15.691
31.553 -12.396
35.191 -20.435
41.446 -20.859
58.936 16.595
67.460 25.904
56.707 -12.998
56.245 -12.846
40.865 -20.388
51.650 -26.749
55.088 -16.393
43.212 24.546
42.083 34.970
15.409 18.780
30.847 12.549
51.780 -17.179
52.700 30.711
35.397 18.845
52.614 29.899
32.321 25.065
33.121 0.202
38.507 -7.638
27.430 4.635
40.288 38.994
46.900 39.638
37.458 41.181
29.736 33.434
26.719 59.320
30.356 37.915
14.023 -2.465
35.304 -16.507
35.031 -25.674
53.091 -1.351
52.877 -18.084
66.664 28.976
64.167 22.259
51.177 0.346
40.555 15.991
44.224 37.462
20.818 20.458
52.178 36.987
50.313 17.760
57.441 14.320
47.719 -26.738
37.190 -4.179
45.985 -22.833
45.177 -30.251
57.950 -19.493
51.920 38.226
42.457 46.028
58.546 33.544
43.704 39.756
47.938 40.103
25.378 5.052
60.353 -15.785
48.502 -21.170
52.645 -20.627
64.789 -1.673
56.170 3.849
39.901 -4.311
19.439 -16.396
45.185 8.635
23.737 27.593
47.579 23.814
48.434 17.238
30.063 22.679
47.580 44.355
28.386 21.797
27.995 -15.362
15.131 -35.435
55.287 -15.262
55.245 -25.878
44.771 2.028
57.598 -17.674
25.653 1.952
25.639 -27.415
43.687 15.667
35.732 32.641
22.942 9.045
29.632 42.787
38.771 51.657
58.182 29.836
54.982 32.326
17.946 14.385
41.581 19.303
32.112 -13.221
38.151 -24.169
52.508 7.032
44.304 3.085
43.534 16.142
31.777 33.566
71.622 7.072
53.107 34.736
36.178 48.870
42.949 29.431
46.463 37.218
39.601 45.202
50.995 28.952
50.460 -2.051
35.465 27.654
45.161 45.115
40.205 30.846
42.177 33.732
40.356 41.934
12.853 35.925
53.074 17.687
49.515 29.141
36.592 5.297
55.118 12.757
67.161 17.302
60.877 28.375
62.355 -0.921
65.109 -9.540
44.106 -14.085
56.072 -19.484
42.909 -10.106
30.872 23.514
42.253 32.030
41.046 48.173
33.589 38.838
30.958 34.847
51.980 5.674
60.241 26.604
23.208 38.696
49.114 33.948
37.300 39.760
52.644 36.529
38.629 31.889
51.612 -4.655
39.577 -31.718
46.432 -27.665
21.673 -22.187
33.907 -27.312
30.506 -22.657
43.181 -0.163
50.301 5.256
43.213 1.307
40.266 -16.363
43.416 -2.735
53.363 -8.140
34.375 -21.513
44.963 -32.288
60.006 -12.714
34.771 -40.509
38.101 -12.048
39.167 8.667
57.505 13.969
22.457 -20.317
69.638 -15.829
40.210 -29.783
9.317 4.562
32.031 2.286
24.244 -24.114
51.312 -26.209
33.757 -32.954
33.239 -25.759
32.343 -26.166
63.497 -23.389
59.288 -20.315
29.008 -29.840
51.388 -23.100
60.938 -0.060
40.476 -29.506
52.188 -28.054
58.707 4.059
36.257 6.591
32.055 13.426
18.286 13.342
42.980 -6.774
28.994 -29.653
55.806 -0.378
40.847 11.850
58.090 14.402
69.127 26.832
54.212 20.278
52.054 -23.267
19.298 -11.890
26.622 25.271
38.876 30.956
39.953 45.348
47.185 35.570
15.372 8.333
17.871 6.354
49.821 -0.383
42.633 -28.884
42.687 23.092
34.081 36.441
35.028 17.806
50.994 10.481
6.244 -23.949
28.478 -14.710
41.091 -0.368
47.799 19.080
39.043 29.443
31.013 19.189
25.625 17.240
28.670 22.772
22.838 21.083
47.029 23.481
67.329 -8.120
63.956 18.465
69.338 -11.155
45.831 6.029
35.368 12.937
46.805 -13.583
43.907 35.466
52.385 30.012
73.446 8.994
41.707 -19.759
49.868 30.205
37.986 -0.790
49.334 8.368
20.863 -3.685
31.705 0.265
26.292 -21.350
47.854 -18.451
17.407 -23.194
44.355 -34.808
36.657 -21.767
40.292 -2.395
27.232 -15.021
41.455 -24.646
40.691 -19.720
39.783 -17.644
39.135 33.610
33.104 30.303
-3.501 13.426
36.619 5.692
51.883 -4.377
30.201 -18.029
40.714 -9.111
41.548 1.482
26.762 -28.517
22.798 -11.536
43.669 19.000
18.231 39.351
25.708 52.184
40.792 39.417
33.641 -3.524
31.600 -29.943
25.021 -34.139
24.188 -28.593
70.504 14.026
61.102 -13.352
40.816 35.523
27.945 49.072
22.789 30.397
30.658 46.123
2.870 9.461
14.256 18.457
66.741 -5.605
50.302 28.529
56.598 43.259
44.792 35.940
34.879 -26.890
54.358 2.019
57.856 3.257
51.799 12.203
64.004 -9.874
51.241 14.752
59.314 11.278
62.793 31.326
39.577 32.472
39.802 50.721
50.272 41.801
36.050 32.707
49.033 30.438
26.623 45.483
33.664 28.973
6.293 37.995
18.544 28.241
55.989 8.321
28.918 24.057
29.928 36.487
17.449 24.214
37.465 16.871
61.392 -12.418
24.961 11.788
61.057 -18.896
36.391 -7.391
53.414 -29.233
30.131 -29.359
37.748 -25.701
29.060 -28.507
59.388 -17.991
42.529 -17.832
35.832 -16.289
21.630 8.307
27.029 40.984
51.241 37.798
55.102 17.951
28.117 10.154
37.073 22.550
24.042 29.550
48.829 42.803
52.230 31.629
30.418 30.867
31.446 39.419
14.743 46.233
17.511 35.289
36.286 40.849
18.721 19.664
54.886 -0.540
68.134 17.940
45.824 -22.148
55.870 -10.593
52.123 -5.383
10.855 -24.857
40.763 -12.141
66.939 -22.140
54.929 -24.017
41.702 -19.106
43.874 -28.214
53.759 -9.038
37.993 -17.023
58.241 -11.874
18.331 29.878
15.764 33.384
31.751 40.923
55.523 38.476
31.831 40.154
44.476 29.874
37.133 3.930
48.728 -26.716
29.813 -27.286
37.649 -36.587
46.013 14.540
21.250 10.516
49.180 -10.081
37.062 -30.027
66.386 -13.759
20.970 -28.558
35.901 -37.248
19.565 -22.269
28.313 -3.385
26.207 -24.236
62.109 -4.429
31.653 19.156
39.190 4.904
45.628 -20.625
67.536 -5.851
19.830 -30.062
39.977 -11.286
52.985 -11.572
33.297 -20.811
36.505 -36.792
48.960 -18.269
42.491 -14.592
27.498 -10.715
53.956 20.343
35.917 35.290
29.373 31.821
46.283 41.262
14.507 14.641
15.213 34.603
45.396 45.772
55.891 20.661
36.789 47.745
41.132 -9.157
68.630 -12.424
54.897 -13.220
39.140 -9.881
28.390 2.364
27.727 -11.574
36.591 -29.947
54.313 15.259
18.798 15.739
40.788 36.821
37.331 17.079
49.074 21.290
51.953 -1.956
35.033 36.767
59.958 -1.470
45.865 6.785
10.373 44.712
41.505 42.121
37.966 45.989
30.501 39.162
51.732 30.001
57.479 28.115
38.954 33.015
31.320 51.245
18.674 40.386
41.498 33.240
20.105 15.132
52.266 6.260
46.159 30.528
36.964 6.519
33.980 34.941
42.933 22.637
56.089 36.184
38.940 -3.848
39.671 1.614
35.002 -4.661
36.226 -12.809
24.428 28.128
30.289 35.337
31.973 40.112
5.479 41.820
56.612 -13.063
66.254 19.142
46.021 6.264
48.707 28.775
33.146 46.987
50.074 23.507
37.924 39.784
45.406 17.933
21.447 14.659
32.943 -22.435
45.507 -27.447
41.296 -5.027
25.398 -0.956
12.912 -23.061
24.615 -29.816
41.303 -14.489
62.035 -6.673
41.054 -1.545
27.803 2.836
54.304 18.397
30.357 -10.770
20.802 1.358
39.025 -11.732
27.593 -26.719
62.519 -8.550
48.229 23.116
57.304 36.597
56.753 9.565
56.901 -17.017
49.528 -4.296
44.081 14.547
50.955 18.680
25.660 -9.771
22.580 -2.970
44.998 31.712
49.710 43.507
62.644 35.423
30.593 40.990
43.979 17.865
56.203 30.592
32.110 12.263
19.725 29.638
10.784 7.612
42.780 35.085
37.274 30.157
56.993 38.999
30.943 44.721
59.674 22.173
71.317 1.143
65.683 16.605
41.849 43.460
36.339 32.641
37.965 29.912
50.101 3.119
56.302 28.538
50.738 37.625
50.331 -6.309
64.711 -7.656
60.417 -16.338
48.258 -24.429
37.075 -26.294
33.421 -37.507
32.303 -19.564
48.930 -15.817
58.478 -9.879
27.138 -19.727
66.308 11.910
48.680 10.709
43.012 -5.886
44.152 -20.634
23.821 -31.559
33.663 -34.313
56.650 -19.902
40.632 -30.953
40.618 -7.563
40.760 1.570
31.205 18.446
35.397 35.114
14.202 34.137
48.580 37.304
40.214 29.291
47.998 26.969
9.211 0.379
50.939 -5.920
49.175 -21.131
65.708 -23.428
49.917 -31.821
19.682 -18.375
25.190 -5.310
35.160 -20.854
57.008 -30.971
44.409 -24.360
49.550 -17.494
50.084 -26.422
39.971 -22.883
56.833 -18.872
53.153 -23.921
54.075 17.364
42.934 23.110
62.431 36.498
38.286 8.834
20.846 17.939
24.676 43.353
55.567 38.776
43.038 30.314
30.698 11.448
29.879 25.044
21.146 28.788
36.585 42.603
52.586 37.935
37.334 44.581
58.741 -19.537
32.158 -26.043
40.350 -6.445
42.399 -5.673
27.183 -21.956
44.422 -21.242
35.296 -16.607
32.515 5.218
37.944 -29.232
22.080 -15.389
38.510 -23.091
11.103 -17.302
52.479 4.370
64.845 -14.313
24.640 0.923
47.958 15.491
26.897 22.543
50.831 34.511
54.924 30.421
58.848 32.032
44.785 22.311
57.297 -8.648
52.915 12.398
48.038 41.615
53.030 23.450
69.087 8.091
50.736 40.450
46.466 7.879
56.376 30.473
65.318 34.371
22.977 33.316
33.213 29.188
15.912 23.520
40.936 28.956
36.632 23.150
63.972 8.412
55.315 24.265
52.146 -7.675
33.995 -5.319
48.737 17.953
67.672 -17.915
46.188 -22.085
35.410 -22.178
27.607 -24.968
62.657 4.456
59.066 36.589
65.339 25.566
65.507 28.898
66.564 16.290
27.919 22.070
47.458 3.306
26.022 -4.664
35.714 -28.582
41.239 -9.102
51.912 -25.711
56.931 -12.562
56.750 -23.908
33.149 -22.087
38.818 -16.989
20.046 13.828
38.039 37.044
40.359 5.893
31.288 -11.652
41.331 34.050
54.115 32.170
70.734 17.639
68.222 19.057
41.763 34.744
30.126 43.859
35.757 30.214
53.468 27.508
42.861 37.020
25.799 22.571
55.710 -13.549
46.147 -27.219
53.683 -24.230
30.523 -10.105
49.874 18.486
59.269 -9.819
65.421 20.146
31.582 30.297
47.672 22.239
34.616 31.732
44.750 12.775
28.473 5.257
23.458 -17.845
66.868 -12.094
72.664 7.066
68.891 12.036
62.736 4.592
63.392 -11.610
57.694 27.850
51.375 -10.074
48.791 -7.773
30.500 -34.783
37.821 -35.833
44.044 -7.917
67.929 18.341
72.076 14.339
51.993 -21.103
46.207 -13.668
46.202 8.809
40.422 4.966
39.141 18.982
25.229 16.039
43.593 16.578
67.332 23.022
38.405 -1.842
19.096 -2.261
33.990 -1.854
32.140 -13.575
53.410 -1.358
65.758 14.895
72.440 8.751
61.285 -14.196
57.344 -30.542
58.122 0.989
64.632 1.431
51.359 -5.911
53.593 9.370
38.147 37.381
31.546 45.403
15.987 41.892
54.847 30.039
57.812 8.526
57.033 -1.182
43.896 41.117
5.263 35.970
46.307 -5.208
24.171 11.753
35.799 31.693
53.424 5.409
35.691 19.958
44.420 41.638
19.767 28.405
25.470 -12.679
31.768 -1.057
15.661 15.092
37.210 39.775
42.754 38.834
43.953 39.290
42.021 -8.605
35.946 -4.410
28.619 8.594
13.063 15.604
15.790 -4.714
32.953 -15.131
47.139 -26.903
34.338 -21.640
40.263 22.789
28.033 -10.941
31.991 34.638
38.422 38.421
37.982 41.664
36.380 46.865
46.776 28.054
30.198 39.173
62.550 18.689
56.809 -2.196
54.360 -10.721
46.006 -24.316
43.147 -2.649
48.184 13.164
66.472 -7.755
39.496 37.531
37.993 40.921
51.581 24.046
60.633 12.120
29.054 -3.450
37.603 -1.004
62.082 -5.259
63.958 -21.778
36.618 8.431
60.185 25.624
32.190 38.641
25.494 49.780
15.904 31.246
21.075 14.883
52.297 29.434
46.012 43.603
70.652 7.702
26.552 50.092
50.008 45.164
23.708 34.081
48.696 32.780
59.911 3.092
63.469 -7.993
50.239 -6.445
52.247 2.074
21.248 13.516
19.481 -3.923
45.179 34.550
44.075 34.208
35.215 36.854
22.158 47.852
21.292 32.616
29.675 22.274
36.246 -24.786
34.275 -29.724
25.855 0.707
12.480 -10.616
4.120 -5.024
49.283 -2.444
32.604 -6.116
41.250 -29.513
47.345 -26.674
15.886 -20.868
22.552 -19.152
15.823 25.045
38.951 23.316
42.251 36.860
49.790 -16.875
29.312 -22.866
51.254 -18.024
55.175 -9.055
32.111 -13.900
16.224 7.130
46.071 -11.541
64.497 6.891
33.516 1.619
52.268 -18.614
28.501 29.198
53.545 -10.961
72.784 1.281
47.445 7.001
29.527 -7.151
62.569 -17.310
33.828 -15.597
54.545 -23.243
26.833 -23.770
24.978 -30.467
22.479 -22.596
31.786 -23.065
41.122 -22.381
54.314 -17.132
55.397 -12.222
38.033 -2.961
21.927 5.383
39.104 -16.222
49.410 -16.961
49.983 6.973
55.270 2.640
43.849 -25.193
52.010 -13.489
27.349 5.686
20.618 22.278
39.188 37.372
35.300 31.550
69.854 13.267
70.230 -6.696
51.944 -2.051
12.756 2.224
40.221 -20.687
47.482 -20.310
36.843 -34.761
40.857 -11.667
36.979 -11.172
54.839 -16.432
30.768 -34.931
51.667 -29.006
55.972 -9.545
28.641 -29.144
40.439 -18.213
49.047 -10.693
28.300 36.978
28.071 44.743
60.706 24.746
29.600 44.514
49.431 32.557
27.835 30.702
25.523 30.881
23.457 32.351
38.891 39.921
39.407 39.649
21.287 43.620
7.827 35.183
43.173 40.019
39.869 32.749
39.703 26.086
41.973 29.087
37.569 -32.708
33.328 -12.740
52.850 -8.875
60.630 1.355
43.152 -22.662
48.181 -23.348
44.448 20.486
27.434 13.160
55.990 18.897
53.076 31.788
45.400 -22.246
36.456 -32.300
49.586 -9.243
52.273 -6.806
61.727 -22.848
36.413 -4.580
48.726 -29.088
41.360 22.129
28.792 -22.482
57.171 -22.657
50.956 -2.128
60.777 -20.083
44.337 16.784
48.738 -0.828
52.616 18.487
53.066 5.748
48.233 34.687
18.139 12.385
9.153 7.334
40.179 16.471
23.966 9.784
43.145 26.679
52.459 -8.818
49.723 -20.068
32.729 -23.491
35.952 3.952
26.548 13.335
15.728 23.174
44.005 46.022
35.273 34.332
40.874 43.065
43.857 44.297
32.600 37.181
45.674 3.868
3.063 8.497
36.932 48.534
25.307 32.521
54.752 32.375
40.172 45.039
41.905 48.187
48.444 40.556
35.494 43.441
42.724 16.381
52.437 37.882
30.011 20.120
48.810 21.955
52.202 25.769
65.511 16.506
57.368 -9.409
35.012 -3.375
37.310 15.645
34.742 26.627
5.548 41.699
31.599 23.142
49.590 -8.320
34.480 -12.780
41.000 -30.482
60.694 -20.284
57.349 0.876
20.671 -4.402
21.359 15.108
36.560 6.832
63.461 2.151
55.494 -4.103
46.852 -13.243
41.494 -24.908
42.336 -27.991
32.804 -32.429
37.578 -25.561
35.722 -26.317
40.131 -23.265
44.105 0.161
55.416 -10.724
5.466 11.844
48.864 28.977
41.757 37.383
48.773 35.506
39.243 23.033
53.047 16.690
30.817 22.931
52.137 -1.057
24.324 26.365
50.728 17.098
2.377 24.496
37.840 47.999
28.448 43.450
31.287 26.616
35.034 7.770
41.807 -18.462
14.725 3.235
35.783 10.817
33.386 36.925
16.915 -8.311
47.029 -13.365
27.818 -15.895
50.378 14.971
31.662 -23.098
37.070 18.839
35.486 40.880
27.909 36.010
34.095 29.551
49.135 36.422
20.959 40.448
43.234 37.061
37.601 36.092
44.375 33.899
26.609 34.583
16.509 39.179
45.067 45.232
27.885 31.108
52.145 10.459
59.618 30.917
34.349 32.339
36.134 36.268
44.869 19.056
48.496 9.906
54.732 -2.201
31.520 15.181
46.022 35.503
53.538 -13.347
63.533 -5.070
39.841 -22.805
19.861 -19.814
37.113 -15.411
37.653 3.211
13.896 33.122
61.703 33.256
34.106 -9.025
41.298 7.076
40.834 38.362
69.900 7.217
37.393 -2.433
59.718 -10.995
50.488 -16.536
53.075 -31.681
34.699 2.603
21.679 -15.062
21.766 -19.783
41.704 -29.045
43.952 -29.870
32.906 -31.367
50.697 -12.361
23.513 -14.457
40.114 22.375
43.534 6.062
26.524 27.726
26.027 -4.309
36.669 11.957
24.148 27.429
60.236 21.773
65.460 -2.474
57.724 -1.115
45.683 -22.017
43.588 -26.798
31.650 -3.860
30.630 -4.047
34.821 13.784
48.652 -5.419
55.418 -26.239
38.470 -16.856
57.304 -18.000
72.255 -7.112
38.933 -22.125
31.713 -30.227
37.699 -40.431
34.596 -11.045
50.248 -16.334
35.443 -29.688
29.153 10.891
41.491 19.577
32.772 -3.316
26.161 39.422
54.034 40.052
53.065 42.760
71.554 25.411
5.700 45.724
42.979 49.821
31.219 33.965
23.738 38.032
38.864 4.509
23.183 -12.267
43.523 10.553
24.792 43.264
63.145 29.846
43.783 16.309
34.986 26.408
33.235 5.106
49.873 8.008
49.405 -3.635
73.655 6.056
48.743 -14.979
26.533 -3.378
16.637 -15.665
32.600 -27.545
35.640 47.996
34.189 40.292
43.706 17.221
46.062 15.427
32.112 -28.855
13.909 -28.032
35.300 -7.761
43.474 15.372
29.475 -4.184
46.829 -13.879
27.922 -17.862
52.019 -29.999
37.281 -23.561
14.386 -4.856
12.617 -30.517
27.017 -13.671
50.262 -4.880
42.874 -19.848
40.003 40.195
52.163 26.262
26.671 11.727
38.019 -6.430
45.336 -14.218
44.146 -35.666
26.963 -30.566
41.604 -14.598
35.453 38.610
33.691 46.643
71.736 17.389
33.488 15.211
47.400 32.193
45.853 17.146
61.709 -0.878
59.449 6.970
33.766 8.440
19.907 10.011
36.757 43.302
42.868 39.262
41.459 45.385
44.645 34.244
27.321 37.044
11.172 33.532
40.763 42.360
33.886 -15.179
20.195 27.177
19.765 28.059
45.258 38.124
35.132 38.895
52.183 31.620
50.025 35.839
45.381 34.545
29.888 31.137
54.754 38.543
36.790 40.712
70.258 17.396
57.372 -21.790
43.172 -14.545
38.166 20.954
42.530 10.109
50.648 40.360
34.454 38.351
33.771 33.844
24.737 36.802
52.877 40.781
46.558 40.278
44.434 29.802
38.909 10.056
15.650 34.021
43.764 14.926
43.021 2.420
56.785 -3.752
53.344 31.136
55.310 29.850
53.452 12.770
40.181 -4.426
42.042 -7.389
48.896 24.829
47.368 21.604
63.443 -12.591
35.283 3.971
49.411 32.945
64.056 -9.371
33.253 31.424
54.020 31.538
44.637 26.091
30.167 26.374
55.613 -26.324
70.455 19.013
57.175 15.901
43.296 26.662
46.681 28.848
47.528 22.925
37.976 21.051
46.743 -8.147
55.307 -23.676
30.435 -27.281
24.583 -37.997
54.432 -26.031
27.661 -27.243
26.108 5.189
49.566 22.713
63.623 17.714
42.461 29.985
25.407 19.083
29.734 18.888
48.788 31.693
26.704 44.264
34.528 44.324
58.185 34.886
58.897 20.003
56.755 29.045
45.626 28.329
36.497 31.500
55.704 4.956
54.571 -1.348
48.957 13.103
46.329 42.233
62.246 27.958
26.168 12.267
34.595 26.147
37.078 -2.088
30.940 17.443
37.097 9.861
44.248 9.625
37.547 41.046
33.067 45.264
28.093 10.407
12.161 9.295
43.941 6.270
56.036 -35.080
55.485 -22.512
30.488 5.152
26.240 17.314
35.426 15.054
37.696 12.695
15.365 29.232
21.350 38.322
35.107 33.370
24.455 41.770
27.503 47.870
58.925 4.270
56.367 12.801
29.006 -0.404
44.606 -9.733
55.574 17.673
68.106 5.796
62.839 9.700
48.650 27.199
5.850 35.942
47.823 -16.763
36.272 0.244
31.075 -12.232
15.476 11.469
52.944 5.960
56.694 -16.359
17.019 3.866
42.617 -33.905
65.745 -12.884
58.255 23.660
48.059 15.249
25.589 19.792
50.661 7.814
36.553 29.215
15.938 36.407
23.783 40.519
38.495 44.970
24.542 47.438
45.616 43.571
46.149 30.102
63.811 18.632
47.528 4.666
40.792 30.699
26.863 23.228
19.924 28.963
40.018 27.174
70.123 -2.648
69.861 4.526
43.297 13.870
42.885 12.505
13.457 4.919
49.725 -9.620
67.659 -9.669
59.690 -15.205
27.442 -1.845
56.028 -15.816
52.039 -0.821
60.226 19.551
41.917 28.783
64.894 14.245
46.467 -27.547
33.551 -13.577
49.635 -15.076
53.928 -19.888
48.570 -18.429
45.233 -8.069
57.029 -17.874
55.478 -22.975
32.001 -26.738
48.550 -17.161
56.528 -10.058
53.760 -14.527
61.016 10.726
23.937 1.649
24.298 33.740
33.936 45.711
21.162 38.166
21.162 44.687
49.560 34.791
50.921 31.888
36.706 44.632
43.587 34.094
38.617 43.233
34.902 35.439
37.700 31.325
35.087 42.460
42.588 47.102
40.984 41.957
60.692 7.720
64.714 -5.150
57.891 -25.197
55.786 -11.152
58.908 3.911
17.074 -10.208
33.423 25.654
28.897 -20.642
42.316 17.879
56.317 -12.231
50.494 26.706
31.512 13.923
27.780 30.137
21.149 34.823
68.895 -0.405
48.025 -23.469
59.810 4.881
66.652 -0.181
40.376 23.004
47.740 19.566
54.598 23.242
54.506 -24.468
51.995 -9.914
38.191 -25.267
32.073 -18.913
35.821 16.509
33.991 -2.534
33.659 -34.078
61.583 -21.199
46.347 -10.084
50.014 -9.118
40.160 40.253
7.853 24.906
5.657 36.483
52.748 17.893
59.716 3.385
42.299 -13.590
47.277 2.955
48.627 12.438
36.253 -3.715
43.969 17.480
53.947 -2.066
51.385 0.117
42.683 8.591
28.731 22.623
30.388 11.606
46.265 16.395
59.880 22.259
39.616 14.148
27.853 -16.213
55.797 1.367
40.081 19.826
47.958 27.056
44.158 29.488
53.930 40.958
28.997 9.948
3.685 10.656
24.546 6.025
52.360 6.363
29.004 44.604
42.604 37.543
24.081 7.831
33.969 2.904
44.141 -17.579
33.377 -23.274
52.258 -19.418
28.355 -34.638
35.035 -33.820
33.009 -35.989
38.907 -29.393
8.645 -25.087
27.842 -32.141
33.910 -17.111
37.322 9.516
34.232 -16.988
32.866 -17.321
20.045 30.436
26.904 21.927
19.263 4.260
46.520 -13.263
38.472 -26.544
42.464 -13.347
50.944 21.185
37.528 13.038
60.315 -17.603
49.767 -21.928
20.439 -27.067
35.924 -36.990
31.892 -28.976
45.990 -24.486
47.749 11.937
22.869 21.006
45.128 19.112
45.143 -25.191
53.071 -25.346
56.378 -7.390
64.951 27.504
51.070 38.831
34.191 23.785
43.951 -8.179
39.105 33.847
57.067 36.717
58.889 22.154
62.885 9.984
48.915 -6.283
45.670 -15.500
49.619 -26.833
58.055 -11.307
39.485 -21.021
31.087 25.346
22.332 32.424
22.758 40.448
23.209 33.013
33.128 51.218
34.652 36.926
53.372 32.971
44.252 13.120
40.965 -25.447
33.777 -12.825
27.796 7.028
53.127 35.271
38.301 33.486
25.810 21.176
60.197 3.650
55.155 -21.374
51.081 -20.803
68.553 6.177
48.894 -12.955
49.104 -16.990
30.554 -32.257
23.462 -29.154
7.828 -20.719
49.642 -23.369
23.909 -31.465
36.863 4.116
38.637 25.982
27.103 45.937
25.164 41.011
41.690 48.441
51.174 15.774
64.181 5.165
63.452 -0.258
43.334 -15.041
44.309 -19.334
59.440 -12.408
58.171 0.899
45.140 40.882
18.675 25.005
22.968 14.982
26.432 35.048
26.279 45.011
45.791 19.764
60.389 22.289
57.415 -2.760
62.222 7.529
68.711 1.457
67.540 22.142
40.781 29.807
14.808 47.885
34.986 27.173
58.045 34.330
45.143 -5.910
41.867 -31.881
38.081 -19.265
11.444 1.253
10.037 16.468
36.097 8.242
28.696 30.303
46.455 25.647
44.961 32.730
47.082 -6.407
44.771 14.720
22.725 36.896
38.221 33.062
60.654 20.090
48.889 19.595
46.493 32.916
32.505 24.089
28.413 14.351
32.626 31.911
50.579 19.870
61.788 26.822
48.608 38.208
55.532 17.068
46.507 33.071
47.211 36.647
35.389 34.725
30.051 51.264
42.515 34.817
52.573 -15.999
47.778 -22.725
37.261 -3.129
15.024 -10.790
51.052 -27.688
23.414 21.476
40.690 -5.910
44.325 3.136
52.818 -10.444
21.866 -15.849
71.791 -3.172
42.794 40.103
23.313 42.712
26.199 41.021
16.099 45.769
16.282 41.816
27.617 30.949
72.040 8.396
24.395 -16.707
49.593 15.600
30.095 -23.708
32.188 -28.759
35.405 -8.208
26.010 -26.321
15.418 -25.217
46.260 -23.792
28.251 -31.927
47.945 -3.107
14.880 45.056
33.235 36.571
25.661 -9.277
46.595 32.165
33.725 30.072
50.779 -1.370
67.313 15.870
59.851 -10.831
28.885 -15.062
35.045 -4.821
41.856 -5.639
27.868 44.871
45.052 26.417
24.553 -18.724
49.367 -10.492
44.035 -12.261
41.118 -13.863
62.477 18.082
42.475 39.681
41.513 4.091
38.471 -29.464
47.475 -29.877
53.408 14.437
45.805 25.532
39.372 -21.483
65.131 -0.115
60.873 8.676
60.794 17.204
37.153 8.082
28.116 -1.794
39.263 -9.683
35.507 -29.391
60.446 -27.250
44.992 -20.651
24.628 -41.708
62.245 -16.082
30.162 -23.384
39.898 -18.210
46.910 -8.410
33.061 -25.517
39.326 -28.556
28.684 -24.831
40.005 -22.091
18.495 -21.252
56.076 -4.895
47.325 -19.556
26.183 -16.737
33.561 22.815
43.404 4.335
66.541 -5.803
34.798 -9.731
21.973 20.776
24.772 26.220
69.437 24.018
23.196 43.010
39.345 28.108
28.659 5.488
59.400 19.692
43.317 -24.490
39.476 -38.301
67.490 10.129
52.844 -12.137
60.625 -25.550
48.057 -16.652
62.072 -8.262
74.497 1.776
38.206 -10.096
33.934 -14.437
43.773 -3.775
55.943 -18.934
40.612 -29.649
36.801 -36.585
23.808 0.638
29.978 38.389
34.773 24.837
42.673 -6.350
37.127 -31.810
50.528 -7.652
37.988 -37.425
60.809 -19.689
59.866 -6.218
56.212 7.794
46.420 -9.295
57.445 25.240
59.146 36.983
37.789 25.466
67.020 16.314
66.069 2.766
34.470 -6.264
31.551 18.132
63.241 40.026
23.473 47.040
54.180 23.878
34.990 41.658
44.015 46.985
43.833 30.785
26.999 28.264
57.121 23.802
52.959 30.197
45.705 36.242
35.159 8.034
23.117 4.334
62.530 18.911
33.890 17.050
49.065 -17.299
55.715 -10.695
44.777 -7.622
41.585 3.121
34.119 4.038
53.483 11.811
47.962 27.482
36.606 5.494
40.552 -24.493
56.775 -15.222
40.125 -12.525
28.528 33.140
37.022 -15.689
41.381 -24.145
39.414 -9.448
59.853 -5.399
74.623 7.152
32.892 43.398
47.097 -6.753
24.487 -25.015
34.297 -22.669
50.485 -11.865
53.401 -16.840
46.854 -29.139
35.019 -6.699
39.363 -29.740
36.523 -4.134
28.068 39.916
34.950 38.817
26.186 42.791
11.100 -7.425
69.532 -1.193
49.446 10.748
49.753 -16.215
23.210 -11.808
42.863 0.783
45.949 -20.977
11.176 -23.411
46.494 16.730
33.512 -3.719
53.347 -17.466
62.003 -20.148
57.283 -17.842
16.090 -26.029
43.797 -26.698
34.780 -13.737
54.243 -29.889
25.547 -21.043
31.397 -29.992
27.552 17.759
51.882 18.623
71.799 22.233
62.276 7.410
43.864 20.419
42.320 -12.578
13.669 -4.090
29.954 -22.204
48.094 -27.523
40.851 -3.099
20.899 25.916
41.300 20.275
31.844 33.801
24.784 39.521
27.729 44.950
41.246 32.942
60.621 17.474
33.559 24.927
51.039 16.663
50.485 -10.905
55.331 -19.739
48.508 -15.480
10.171 -24.626
33.952 -26.980
19.194 -29.327
43.739 16.004
17.352 25.049
15.854 38.790
27.680 35.694
33.499 43.504
23.296 25.543
56.355 22.757
62.643 25.536
37.352 40.436
59.732 39.741
45.758 18.828
68.913 -4.828
67.050 -6.855
39.024 -31.469
48.098 -26.122
17.600 -18.469
38.928 -9.332
58.320 -20.845
39.988 -9.820
48.257 -30.871
49.672 -28.742
32.689 -28.211
34.645 -32.613
47.072 -14.136
58.619 8.573
69.873 -11.409
69.100 -4.961
67.478 -0.810
23.486 27.513
61.682 20.409
48.310 13.147
55.389 31.468
30.858 40.233
51.592 36.721
61.484 6.357
29.229 -18.051
19.947 -18.020
40.748 -19.403
45.339 -17.241
65.812 26.693
69.613 -15.899
27.715 26.415
30.678 22.093
36.842 42.772
22.925 38.467
50.867 -6.420
51.375 -12.469
46.026 -3.665
43.053 -1.294
40.197 18.867
44.337 8.273
30.371 49.116
36.966 43.245
33.667 0.290
13.750 -28.410
39.140 -31.663
41.588 -18.202
29.517 -21.500
40.888 -9.346
39.896 36.134
68.701 27.025
39.394 48.977
38.230 38.505
64.644 20.727
36.299 18.385
59.267 30.300
51.498 35.227
64.606 18.367
45.707 13.567
31.712 30.294
45.821 28.378
57.877 17.840
40.154 32.474
45.087 28.326
62.163 -9.148
31.162 40.652
19.067 36.552
21.341 34.288
45.977 47.116
34.584 35.670
28.346 4.113
6.326 36.740
27.224 32.770
25.162 48.289
40.259 35.586
39.310 13.583
18.698 -1.676
30.811 -1.014
71.736 -11.925
27.256 -21.324
24.625 -18.511
50.876 32.018
60.201 25.453
39.305 42.702
30.980 33.887
13.772 23.516
60.742 20.285
27.990 22.997
41.194 22.749
43.647 -2.733
35.783 4.216
26.090 -22.933
45.280 -24.687
47.851 -28.494
42.543 0.535
36.338 -15.639
52.936 32.931
27.667 28.149
33.010 10.209
52.020 7.464
22.274 38.018
11.287 6.960
16.894 -7.500
34.369 2.513
54.115 -11.410
62.698 -13.752
66.761 18.451
73.920 -4.425
51.893 -19.177
48.354 -36.265
46.400 -17.751
30.623 -10.791
39.972 -6.375
39.293 -13.757
36.511 14.944
68.012 14.687
53.476 2.364
15.162 11.034
37.337 -21.146
42.989 -35.491
19.929 -28.149
30.566 -44.740
34.543 -21.885
65.730 13.663
63.991 7.685
40.930 8.835
10.056 35.045
28.806 43.610
41.767 16.192
41.860 7.020
39.471 33.417
51.435 33.588
54.360 38.366
43.504 41.205
51.181 29.968
51.573 33.776
39.075 -2.417
33.512 35.540
38.275 33.976
67.704 7.980
45.261 -19.127
54.204 -15.290
47.447 -6.005
54.314 -24.358
53.831 4.791
72.092 1.400
46.372 40.429
61.459 33.517
58.694 21.934
55.112 11.434
34.966 -30.341
32.441 6.462
34.086 4.712
51.607 14.872
59.353 27.939
15.011 -6.276
19.200 -3.458
17.319 -16.653
30.528 -15.685
23.287 -27.062
48.103 -17.824
43.935 -17.056
58.796 29.109
36.387 32.853
59.522 29.203
36.969 44.426
22.903 33.894
32.220 38.562
29.206 51.628
40.451 40.026
27.522 11.990
35.954 42.234
51.654 40.472
41.152 42.205
4.632 19.941
33.772 30.080
37.713 30.314
43.343 37.487
27.979 32.193
53.833 20.622
36.266 23.738
59.885 -2.687
39.371 -30.946
71.143 19.538
59.870 31.899
38.898 39.576
41.844 39.184
39.299 43.219
40.197 46.509
64.220 28.466
51.527 -5.475
27.427 -10.858
41.649 -9.226
26.941 0.989
33.345 -2.967
55.168 -7.007
43.630 -34.823
67.010 -16.987
50.895 24.554
40.890 44.787
32.108 19.083
32.518 20.397
39.905 13.735
42.625 41.032
69.264 8.050
40.486 10.388
35.710 -6.157
25.151 -17.548
27.333 -13.639
42.817 -19.692
27.486 -6.898
43.303 -18.590
59.721 -25.783
25.531 -24.613
15.499 11.638
68.378 -8.132
26.674 0.528
29.784 36.752
53.350 16.900
36.913 8.098
42.668 25.571
53.166 -5.870
43.423 26.678
46.875 32.690
43.390 36.596
47.866 37.514
49.016 23.660
67.046 9.208
54.916 3.693
24.657 24.042
62.085 19.102
52.223 34.035
33.007 41.626
31.532 46.492
45.291 36.620
50.681 10.316
48.648 39.691
24.293 18.018
18.718 15.788
56.638 36.361
58.409 29.026
43.914 42.884
50.598 26.012
25.974 -17.911
47.878 -31.143
42.088 -18.297
36.179 -19.733
61.689 -26.690
38.306 -23.789
45.260 -13.044
59.555 -5.481
39.313 37.113
53.540 32.053
60.513 26.543
61.209 23.127
54.236 19.833
14.881 38.897
36.671 41.546
46.444 27.420
43.044 42.815
59.957 -3.745
28.627 -21.143
7.832 -15.666
8.571 19.754
33.261 0.072
31.114 8.137
32.144 -13.329
21.055 -28.929
46.505 -33.365
41.765 -18.894
36.814 -7.991
27.716 6.210
28.527 19.217
58.475 25.372
61.657 16.933
63.419 33.974
65.783 21.615
41.889 40.143
22.582 33.364
50.850 3.092
47.626 42.155
39.370 35.425
27.183 37.812
25.367 31.982
41.134 43.784
35.545 39.258
13.461 22.083
28.681 21.801
46.024 -1.660
57.925 8.916
61.368 29.673
49.992 20.105
46.730 38.474
39.318 36.423
31.236 14.843
73.808 3.680
54.347 -5.706
51.660 16.675
21.278 21.518
31.503 39.320
62.935 8.886
49.505 28.776
52.988 35.782
49.141 37.411
20.626 14.632
51.469 29.144
45.647 12.769
45.161 0.221
19.547 15.952
35.970 -20.438
58.174 -10.503
49.065 -38.844
46.541 -12.656
63.187 22.258
39.505 31.237
63.309 5.380
44.300 19.352
41.766 39.594
55.502 -7.378
44.825 -24.426
36.374 -3.438
49.149 24.035
59.921 27.425
54.500 18.365
49.498 6.307
44.722 41.226
37.083 42.103
44.508 49.079
43.568 33.673
48.389 40.087
38.315 45.232
38.975 23.223
36.247 14.412
48.353 38.649
38.348 -2.325
29.794 -6.440
36.170 -21.137
30.536 -39.689
36.208 -24.752
35.581 -15.672
42.416 7.294
52.480 17.963
30.966 -23.991
46.781 -18.660
32.708 25.000
15.753 11.500
50.840 36.223
57.975 26.249
37.280 29.614
46.138 38.294
57.030 32.146
42.449 41.124
33.895 38.826
51.949 -4.840
54.288 -4.694
56.567 -16.607
42.825 0.134
36.432 -35.067
11.812 -5.576
40.377 -5.013
41.306 37.458
27.805 34.814
35.011 41.185
51.939 44.899
52.409 0.912
75.939 -3.331
46.429 -17.355
53.958 -18.488
58.334 -24.381
51.180 -25.731
19.310 -21.410
35.451 -27.534
43.069 14.142
19.172 4.878
7.852 39.643
21.470 32.184
20.785 50.618
17.924 36.618
53.432 17.486
44.612 26.562
38.281 11.765
31.898 -12.822
49.471 -25.060
58.418 -21.805
37.544 22.671
45.148 -5.225
46.545 8.721
31.355 -3.044
49.349 -18.612
57.592 -18.270
42.125 -21.190
26.090 -30.491
47.431 -30.261
33.551 24.627
60.509 29.335
63.819 5.509
46.697 -17.107
50.506 -12.351
73.051 6.584
44.830 -29.911
33.240 -24.235
63.561 -13.283
38.382 -17.365
31.944 16.527
62.382 23.798
47.354 -23.459
56.423 0.243
43.425 -31.677
40.448 -27.665
52.153 -13.523
72.897 10.681
64.768 15.952
55.878 -14.498
60.391 -0.281
56.385 21.852
30.871 25.599
18.017 37.395
60.002 11.335
43.652 -22.341
42.574 -30.063
19.776 -24.566
38.062 -27.875
50.526 -1.724
68.353 0.556
37.490 -6.282
70.040 -6.332
44.328 -21.406
17.537 -13.999
64.748 -15.742
49.720 -0.437
47.748 45.154
54.177 22.849
28.984 12.749
41.148 -8.136
34.816 -34.442
30.424 -29.911
44.118 -20.080
60.270 -17.380
58.024 -18.033
26.857 -0.730
32.695 -14.167
54.753 -0.403
23.404 -21.331
17.697 -4.575
43.487 -37.367
34.960 -24.575
48.629 -30.202
62.311 -20.274
43.155 -22.606
42.672 -14.163
43.584 -12.391
28.874 -30.650
48.774 -26.814
46.170 -27.700
62.664 -17.192
57.673 -2.501
37.671 -15.532
30.749 -24.501
44.595 -5.078
46.144 -14.643
32.203 -9.780
16.996 16.914
30.615 29.244
13.613 44.026
51.704 25.251
49.239 25.045
48.933 25.691
38.439 -1.370
51.454 -2.843
39.762 -24.960
44.185 -14.289
17.412 -12.873
42.563 -26.252
49.084 1.979
66.107 25.568
34.406 13.095
34.806 24.392
51.915 45.856
28.501 38.716
18.224 21.755
27.351 40.064
10.614 37.893
22.478 36.845
35.042 43.937
6.175 36.078
44.386 38.871
26.703 33.974
37.595 41.199
44.587 40.892
29.791 35.222
34.940 34.702
59.768 35.894
54.980 26.294
49.374 38.709
57.100 35.963
44.504 -28.814
31.946 -20.008
40.695 -6.778
38.676 -21.691
33.632 -16.001
45.184 -26.089
45.622 -16.156
43.429 -12.326
60.805 20.149
44.734 32.922
46.463 42.366
16.345 27.701
12.156 21.764
51.529 35.901
30.051 38.287
20.267 35.973
3.892 25.329
62.236 -13.904
39.372 -35.218
53.582 -18.123
30.421 -23.821
43.293 -26.040
41.545 23.657
41.812 35.307
17.025 15.881
29.539 -18.921
39.212 -24.811
64.378 -8.157
60.181 12.869
37.250 39.919
49.155 -17.856
13.667 -29.033
21.970 -24.098
63.719 -16.309
53.600 -7.841
53.987 -28.318
51.588 0.817
58.353 25.573
26.242 -20.243
44.743 -21.774
73.018 4.025
39.483 -9.315
59.380 -0.895
60.410 38.789
47.543 31.114
25.767 37.834
28.969 34.447
9.295 44.088
29.315 49.882
5.140 36.417
59.818 1.178
45.235 6.998
12.095 -12.255
13.105 -29.101
45.257 -31.520
49.066 -23.964
38.874 -7.698
23.387 -26.082
54.170 -15.396
52.380 -15.245
54.572 3.852
52.425 -17.148
38.939 -20.231
40.733 23.396
46.522 28.230
53.323 6.199
65.160 19.441
32.241 4.100
36.387 -23.322
47.188 -14.392
25.488 -13.134
30.704 -21.468
61.237 -3.012
53.199 32.500
40.629 43.916
34.053 40.895
19.257 4.659
42.608 32.132
13.073 15.320
42.182 -9.794
59.130 -9.488
43.656 -18.505
35.081 -14.965
16.448 -16.117
29.994 -35.120
45.463 -20.525
51.343 -1.286
63.651 -21.926
54.245 -9.964
58.225 -2.219
51.485 -24.290
35.310 15.861
68.009 28.036
34.664 39.369
45.977 33.073
51.378 36.513
63.873 20.752
8.637 41.933
32.848 39.403
32.639 30.518
29.940 43.184
17.170 35.823
34.993 39.354
43.807 36.670
47.479 47.575
35.024 9.984
46.772 38.549
25.240 43.650
31.779 17.571
35.210 3.824
41.453 27.657
56.119 28.344
40.470 32.614
41.716 27.915
50.723 21.552
31.800 40.617
47.010 30.223
33.427 39.803
26.947 43.429
12.438 32.693
34.310 40.047
39.232 -9.030
36.834 -2.211
59.933 5.512
68.997 -3.723
58.341 26.821
56.426 5.322
49.458 -29.137
22.715 -34.500
23.375 -30.311
34.793 -15.931
25.762 14.833
54.657 -17.998
44.368 -21.623
56.030 13.830
61.607 -10.527
58.460 -13.038
24.869 14.440
35.958 40.074
47.338 34.730
48.342 23.540
49.376 44.760
35.703 43.792
65.318 22.416
36.710 42.072
20.030 31.715
64.077 31.226
35.935 44.563
47.572 19.465
19.051 -9.445
50.400 -31.545
31.477 -26.350
58.145 -10.718
56.644 -12.881
54.393 -3.228
53.755 -0.799
8.920 -31.546
38.326 -32.780
43.845 -11.680
27.295 -20.594
55.905 -22.126
43.207 2.956
39.523 8.239
25.346 -8.522
55.244 -23.732
65.236 7.275
51.252 -27.525
42.134 -14.680
41.395 15.213
39.694 49.855
12.044 39.782
48.059 37.632
48.556 20.705
42.370 35.556
42.298 34.079
38.269 3.825
38.945 -22.554
60.892 -11.876
20.357 -1.566
30.350 -7.352
53.616 -16.757
60.148 -9.785
24.483 -3.474
36.095 42.803
47.297 36.601
39.036 38.842
26.197 26.658
26.465 -19.396
53.667 -27.175
26.227 -23.518
49.399 -20.103
17.485 -18.360
17.242 -16.594
44.195 15.762
45.340 17.708
63.568 13.641
34.769 33.517
33.189 37.795
49.441 4.241
37.611 -8.217
39.211 31.290
58.672 3.255
22.740 40.206
41.818 -5.816
70.545 -16.742
31.781 -28.757
26.810 -24.908
41.214 -13.917
36.878 -20.186
38.683 -30.625
13.883 -24.970
49.586 -32.331
50.406 -18.623
41.658 -18.643
68.022 -1.010
35.357 21.076
64.166 28.279
39.051 29.295
22.894 29.330
24.682 10.148
34.167 28.403
34.080 42.415
24.758 26.773
21.030 30.988
43.935 30.097
16.794 32.463
37.103 38.927
45.513 38.015
33.334 7.035
27.774 3.993
34.344 37.831
43.757 38.924
50.429 18.318
44.866 -18.181
55.195 -27.352
45.135 -15.089
57.963 -3.859
50.339 -19.426
56.265 -20.487
52.809 -0.421
53.206 19.188
66.388 2.334
53.376 -16.645
43.690 35.120
37.605 43.859
17.326 41.682
40.447 38.222
44.563 3.873
29.666 17.747
45.998 -22.184
66.935 -12.580
61.980 21.059
53.503 -24.863
35.872 -19.854
52.435 -1.550
35.970 -0.360
29.865 12.736
53.415 8.415
17.014 -7.055
24.835 3.110
30.396 21.126
34.373 -10.397
42.982 -31.623
54.420 -28.391
49.500 -0.794
41.395 -3.562
45.118 -21.784
54.368 -17.809
63.643 -5.081
51.342 0.929
62.575 26.921
59.506 11.948
46.451 -28.814
54.662 -11.558
62.935 3.374
40.181 -1.135
51.142 -22.526
53.084 -24.613
37.722 -19.573
21.335 -12.159
38.678 -7.870
19.509 -10.383
49.443 -8.264
23.199 -13.500
28.897 6.804
44.207 22.135
31.560 41.174
38.674 42.325
40.254 26.685
43.450 38.191
57.650 -6.894
38.689 16.460
51.250 17.858
41.498 21.834
25.853 12.143
34.766 36.668
45.123 -1.455
30.440 30.021
22.358 39.263
32.000 36.058
39.567 -11.498
33.432 -22.363
35.046 14.854
54.731 40.986
33.022 11.575
54.605 20.695
49.384 38.723
49.661 27.501
37.736 35.434
46.073 18.677
58.899 22.482
28.387 36.345
22.301 28.217
52.247 30.753
34.607 29.479
43.999 21.933
50.914 16.698
54.223 39.715
44.625 31.733
49.507 39.707
31.446 41.054
57.504 20.764
60.670 21.668
52.782 -19.372
19.844 -6.246
36.939 -5.598
43.304 -11.086
48.032 -24.101
33.991 -30.319
18.837 -21.896
32.564 -34.618
63.419 -19.663
60.702 -8.749
39.954 -4.404
52.054 -21.715
55.108 26.865
44.203 33.698
32.766 42.795
37.810 20.527
57.207 39.734
29.824 38.523
50.854 -12.614
39.746 -15.701
52.339 27.425
22.856 16.120
33.573 -4.066
32.368 7.740
16.663 19.556
29.383 30.792
22.019 38.683
37.556 50.999
60.285 39.222
40.540 41.280
56.511 40.781
37.443 28.949
18.937 52.585
28.731 34.300
56.211 44.096
45.797 44.051
39.200 38.258
33.385 9.008
46.103 25.417
45.418 19.718
41.998 -9.490
60.949 -13.955
61.930 -3.736
55.205 -18.222
32.090 -28.625
35.792 -31.537
36.754 -28.955
49.514 2.351
65.739 20.745
53.598 -0.901
50.713 -4.708
18.174 34.085
27.798 42.235
54.936 43.688
43.693 28.629
57.432 -4.338
54.564 -17.112
42.659 -10.225
44.822 1.064
59.236 -22.749
70.141 9.830
51.178 -24.856
17.001 -17.592
45.145 6.198
50.666 1.080
52.967 17.783
58.874 6.475
43.931 44.613
46.082 42.116
28.558 44.126
56.510 30.049
56.061 33.865
29.676 33.589
36.764 46.850
35.981 39.256
33.775 36.996
43.288 22.273
36.902 11.836
46.227 29.880
51.429 20.535
32.082 15.351
54.802 -9.361
71.523 6.110
29.699 49.108
35.202 35.279
42.306 24.941
37.570 32.442
44.253 19.554
66.358 -9.427
44.401 -17.467
40.699 -8.553
46.234 26.299
50.944 22.217
33.736 38.885
9.570 33.521
58.402 32.010
31.144 36.945
34.450 47.677
20.250 22.484
26.986 24.860
44.486 18.013
41.656 32.906
38.775 43.260
64.413 4.740
65.502 6.349
58.648 2.239
53.150 12.431
47.727 37.429
61.914 21.605
47.568 -9.678
67.535 -9.495
47.620 3.408
46.649 43.525
27.870 34.879
32.335 12.327
58.748 -6.767
60.177 6.343
19.275 33.822
59.845 1.617
34.471 35.734
43.653 -1.322
65.412 9.683
27.389 34.217
60.180 -1.460
40.056 -25.325
53.836 24.220
43.120 43.406
54.585 38.399
59.177 32.296
26.975 7.222
32.352 -27.080
53.191 -17.079
42.090 -17.877
27.033 -33.058
45.728 -8.104
57.243 -8.238
28.187 -26.031
47.005 -18.042
54.558 3.216
48.585 -29.387
43.349 -18.067
61.103 9.000
47.476 13.551
15.445 43.970
38.295 -4.352
52.380 46.357
32.706 52.067
23.127 33.969
47.189 35.820
37.952 23.888
39.551 32.521
40.490 45.590
53.962 39.666
45.327 35.002
50.174 26.043
73.280 8.474
42.931 -25.764
66.258 -23.581
36.909 -20.274
54.338 3.385
49.033 35.536
23.847 38.835
51.639 34.453
21.880 2.172
36.066 9.467
19.021 25.856
52.945 40.099
46.018 -25.846
53.320 -16.818
51.436 -12.759
24.544 -10.372
17.167 -16.734
48.826 5.446
37.893 7.223
46.011 -10.928
55.710 -15.494
63.338 -4.939
54.908 -4.173
72.381 -0.031
55.343 21.258
27.115 9.389
47.549 25.626
14.604 40.083
41.365 41.067
48.401 13.881
43.019 -25.251
50.042 -24.562
30.921 -24.355
16.670 -0.176
53.878 7.282
16.392 -22.026
38.920 -33.511
48.487 -29.467
47.281 -14.159
45.984 -26.121
9.423 -17.705
17.328 -27.166
26.505 -20.399
28.114 -41.550
25.085 -19.424
46.042 -21.640
43.383 -11.841
28.963 41.510
37.957 52.051
29.276 39.467
59.570 17.004
23.980 23.528
46.832 2.522
41.063 -24.307
40.297 -21.643
20.038 -23.883
23.945 -28.627
35.297 3.698
58.603 5.827
52.750 -23.874
45.136 -20.440
46.185 -25.720
42.115 -25.900
27.471 -26.986
52.687 -28.184
35.077 -30.767
40.369 21.666
27.757 20.498
44.102 16.632
64.135 16.733
63.493 -4.002
31.742 -19.670
45.815 -34.616
30.612 -23.003
51.332 -21.552
39.224 -23.323
22.106 -4.023
28.276 -14.890
31.954 -6.863
57.700 29.986
41.863 -18.975
17.288 -15.114
36.212 -37.990
6.614 -13.323
45.340 6.444
37.686 33.088
55.873 -8.771
22.421 -22.382
38.693 18.472
60.441 -9.906
41.557 12.860
16.503 14.389
9.350 25.513
32.650 36.205
55.301 19.825
52.022 38.284
54.790 20.270
57.393 15.884
51.367 -9.103
49.660 -27.869
25.474 -30.207
37.237 -37.428
20.305 -4.250
56.979 25.062
64.656 10.200
37.732 21.248
41.820 1.024
37.590 22.882
16.090 36.450
59.900 15.736
33.324 49.390
32.428 18.683
31.092 -8.617
17.011 28.271
25.400 12.599
22.525 3.266
30.393 -26.165
24.282 -17.696
51.921 -25.298
27.945 -33.299
67.536 -18.432
60.768 -20.282
57.091 -23.712
18.808 -12.810
25.010 -4.067
25.099 -36.547
58.274 9.204
41.106 0.375
24.141 -39.632
23.998 -12.833
27.053 -13.959
32.723 26.005
75.128 9.147
49.316 -29.013
43.376 -31.411
13.193 -21.577
20.683 -5.751
52.316 -10.359
45.150 -5.217
39.922 -11.012
32.826 -18.704
30.309 -9.197
63.742 12.944
53.278 28.628
54.597 -1.659
64.116 14.399
63.763 28.232
15.388 27.652
36.996 29.787
28.035 44.097
28.745 37.851
51.114 42.082
27.402 39.102
65.507 30.069
57.820 17.636
61.254 28.634
41.116 36.202
16.784 44.234
52.378 33.549
30.001 22.619
27.205 -6.264
34.967 -17.427
27.120 -18.055
43.183 -29.228
61.528 9.363
60.394 20.712
27.718 42.405
30.454 37.995
18.592 36.848
30.691 32.332
42.913 28.071
23.291 38.764
64.010 38.849
66.103 -1.190
59.173 24.994
30.586 49.340
51.973 37.853
72.306 23.518
34.010 31.709
39.051 36.141
40.672 32.144
28.156 37.590
41.093 34.397
46.628 14.021
49.341 10.498
43.433 27.234
12.377 31.007
53.625 30.132
39.161 39.400
23.840 0.889
54.441 25.150
49.577 28.776
14.663 39.551
25.695 42.874
33.164 21.726
27.864 20.081
37.751 17.069
56.749 42.646
32.410 49.530
26.044 29.032
47.374 39.435
34.321 39.445
24.834 34.847
17.555 21.469
60.404 27.819
55.226 36.517
39.684 24.940
76.180 8.353
30.408 40.602
23.934 40.301
30.318 37.272
65.789 30.403
51.974 2.331
42.800 6.597
22.446 30.759
19.776 22.639
50.677 19.219
60.471 8.766
43.635 9.635
32.782 -1.535
60.171 -7.899
52.440 5.533
49.214 37.364
58.719 21.924
69.339 17.709
37.921 24.176
37.419 22.691
50.222 25.596
31.830 -15.282
22.524 20.180
50.324 37.898
3.386 42.644
15.357 19.381
22.505 32.568
55.353 34.000
39.210 5.404
26.090 -32.438
27.471 15.630
47.140 26.785
58.136 -0.196
39.424 -9.402
46.919 -21.753
36.608 -28.648
50.212 -27.984
65.879 6.714
45.410 43.163
50.924 24.205
40.376 36.176
45.865 42.128
33.353 31.260
25.568 38.889
15.282 28.485
41.294 48.704
54.658 28.725
57.626 18.800
42.939 -0.095
31.293 -17.554
25.783 2.220
33.651 7.952
20.582 21.233
10.682 31.365
26.133 45.476
4.574 41.426
49.093 -23.317
30.856 -30.032
45.278 -4.871
49.317 -14.363
38.242 -13.668
59.221 -22.752
61.842 -26.025
50.839 -31.770
41.153 -18.295
56.430 -7.247
72.764 1.648
61.262 12.317
53.782 2.957
43.105 -21.083
28.537 -25.054
44.265 10.105
39.754 -5.239
46.935 24.976
21.852 32.009
34.583 50.451
29.817 14.228
38.026 37.495
25.904 7.592
47.564 6.018
30.518 -34.952
41.877 -26.389
44.211 -30.308
37.665 -21.797
47.921 -6.923
51.521 8.398
32.161 -29.909
58.132 9.116
62.681 -20.078
50.062 -5.362
40.212 -16.690
18.786 14.464
21.847 -5.822
21.213 38.887
31.136 28.277
43.984 21.975
61.050 6.723
45.090 -19.147
57.900 21.139
32.415 46.176
36.492 -17.128
33.441 -26.218
47.883 -23.787
48.611 -21.596
54.044 -9.009
50.752 -3.118
56.570 -21.840
30.488 4.072
28.229 19.132
32.346 33.960
32.928 20.922
31.459 22.741
33.050 31.300
22.483 29.861
1.931 39.805
23.716 45.366
30.454 47.589
33.611 41.539
37.533 37.434
27.230 55.705
43.776 39.142
3.430 7.436
55.799 25.168
49.595 -17.034
42.723 -9.402
46.200 11.714
40.676 32.262
37.666 1.173
32.910 -10.407
46.473 -0.525
60.234 16.538
56.162 35.570
23.209 30.857
47.044 29.326
46.439 37.859
33.418 33.172
49.371 14.582
28.211 -8.681
11.846 -13.625
37.091 -32.755
32.367 -2.682
47.768 31.899
41.680 21.268
46.480 24.833
9.611 30.176
50.063 4.305
30.366 -27.529
24.481 -31.185
23.202 -29.186
57.457 -17.974
48.074 -24.822
44.761 -36.241
33.066 -7.025
28.051 -36.898
14.908 -23.697
41.356 -25.172
66.439 18.655
42.302 -32.877
29.427 -9.614
40.895 30.823
25.807 38.814
50.680 34.564
58.819 16.101
55.164 6.610
47.721 21.871
48.787 18.400
35.150 15.785
37.538 6.805
61.096 2.757
67.946 4.301
45.051 -6.403
45.710 -1.788
60.953 -16.800
50.690 7.096
45.517 -14.338
44.546 2.130
59.670 -22.380
55.988 -31.781
60.077 -14.880
43.238 -26.125
54.083 -5.329
42.582 21.367
32.476 8.703
34.014 13.351
23.542 27.664
28.310 33.577
49.726 34.958
60.331 28.858
56.851 4.793
16.263 -6.364
65.426 12.138
51.720 4.335
61.172 -11.156
17.432 -28.573
18.855 -29.609
36.862 -19.048
51.697 -3.730
23.711 -27.302
63.825 -16.207
71.183 -3.666
58.415 5.417
45.155 -23.568
32.236 -24.390
32.678 -33.985
51.588 -25.261
38.484 -32.048
31.608 -15.680
52.322 1.185
48.032 -21.325
48.035 -25.911
16.934 -20.683
46.684 -26.331
56.545 38.635
31.952 -6.671
45.046 12.134
19.535 18.105
31.798 51.266
40.825 26.223
44.276 -28.728
57.074 -1.463
53.923 -2.972
21.414 -8.793
40.619 -25.957
21.693 -20.344
35.297 -9.107
59.747 24.094
36.024 50.315
34.088 32.125
13.347 33.798
63.523 35.442
50.103 41.977
55.026 -15.606
34.477 -29.870
32.481 -0.314
44.040 -2.091
31.041 -25.689
50.399 -22.580
50.213 -15.779
29.356 46.573
32.066 8.057
36.186 -8.354
26.635 14.416
32.983 5.125
41.545 3.147
39.598 -29.159
23.929 -19.055
30.304 -31.770
45.546 -25.539
49.604 -0.719
35.271 30.338
45.481 33.576
54.139 11.882
52.643 -10.298
24.371 -1.951
34.631 -12.676
50.600 -22.595
62.647 -17.842
22.817 -8.812
41.434 17.452
48.879 20.971
62.257 38.268
25.579 17.899
53.327 36.482
60.716 23.755
59.116 -15.726
41.592 -31.677
47.940 -26.659
23.251 -23.203
37.926 -30.397
49.965 -19.809
53.574 -23.866
54.173 -9.902
40.786 40.635
47.020 49.550
35.879 40.531
43.185 33.237
51.675 29.307
30.791 25.667
33.254 32.359
48.057 27.525
45.848 35.536
52.766 42.042
5.351 41.063
36.806 22.575
25.108 -5.864
38.960 -17.532
53.735 4.234
49.691 38.235
23.133 26.710
37.597 42.406
41.844 26.202
41.120 5.643
49.688 11.207
46.247 -10.581
54.703 -4.156
37.952 15.516
31.704 21.177
16.714 11.795
40.518 33.457
14.744 42.501
45.118 36.968
48.122 23.830
71.692 -0.653
56.887 22.523
36.331 21.507
36.193 -1.648
32.312 -22.696
40.441 -8.633
55.560 -22.099
19.723 -27.446
18.763 -35.593
19.021 -7.416
24.778 7.357
55.317 12.736
70.841 -8.489
70.798 -9.947
67.495 28.524
57.157 16.468
59.450 25.555
52.496 39.333
40.304 10.287
39.369 27.290
27.264 -2.842
46.245 33.432
35.093 35.491
24.745 6.494
32.348 21.983
44.138 -19.413
62.168 0.280
20.570 25.098
46.741 -14.696
35.373 30.011
56.211 27.845
60.933 31.712
33.107 37.433
45.066 42.660
44.259 45.770
45.722 45.597
46.236 7.466
26.095 21.809
5.345 41.129
46.400 12.466
52.971 -11.624
23.238 16.124
27.177 18.901
46.758 41.220
28.733 40.788
40.149 6.257
53.974 31.698
49.994 19.879
42.987 2.262
47.189 -1.350
22.635 -8.686
34.187 -15.880
27.652 -21.579
12.378 4.688
24.616 -17.467
53.178 -22.775
35.814 -12.262
28.947 -8.340
36.327 -11.835
47.572 4.393
56.131 -4.197
60.773 -9.929
40.537 5.067
47.323 17.427
29.821 14.289
35.139 30.770
28.599 49.475
60.334 12.861
55.131 -22.230
45.173 -18.768
51.637 30.207
58.860 17.973
48.486 19.977
60.102 -4.879
67.342 7.270
53.906 -22.035
41.060 -24.045
62.418 -19.953
43.955 25.347
45.832 15.182
49.282 27.298
43.294 35.003
48.191 -19.488
61.629 17.299
50.826 9.575
24.664 15.759
35.613 30.478
48.688 12.076
19.237 21.930
53.505 -12.690
57.524 -9.575
58.656 -17.373
24.269 -1.942
34.957 -7.454
49.032 22.076
68.151 20.693
48.317 33.700
32.032 41.556
33.072 45.360
32.592 36.509
56.048 19.160
43.414 26.192
34.536 46.615
30.522 49.516
45.503 39.274
67.569 31.181
60.918 36.545
49.408 10.603
24.646 41.193
52.541 22.096
42.938 12.632
37.591 -17.051
54.370 -13.565
30.995 27.322
42.872 47.587
48.010 41.679
48.577 38.763
45.318 17.259
61.949 -14.324
56.929 2.724
17.856 -10.219
18.057 16.608
42.728 -7.774
59.607 -24.203
64.488 -9.154
54.452 -19.072
59.945 -1.348
36.763 -29.832
36.960 11.326
46.045 24.632
43.554 14.568
52.195 6.752
70.897 18.012
60.160 28.644
26.132 18.522
23.463 9.211
41.453 40.551
73.134 11.175
41.625 -9.205
24.031 -7.750
46.572 6.306
31.227 3.294
53.213 0.371
45.219 -24.366
40.552 -20.536
53.015 -27.602
42.648 -19.219
27.977 27.633
46.334 11.151
55.526 12.369
71.327 -4.827
58.159 -0.436
64.439 -7.073
47.015 26.470
38.360 20.414
25.755 16.932
25.771 -33.119
64.345 -3.422
56.694 16.929
61.603 2.837
58.907 24.210
56.444 34.017
46.848 13.815
59.565 -14.185
43.947 -27.783
56.869 -11.138
54.791 31.270
49.390 42.039
21.205 26.996
37.169 32.249
45.334 14.757
53.879 -6.850
27.251 -27.306
27.277 -30.250
53.725 -8.293
49.562 -13.807
59.076 -17.333
47.829 -26.119
50.886 -18.875
26.158 -5.682
47.328 9.220
26.276 0.485
20.962 21.309
28.131 -1.715
15.328 35.645
29.140 -0.196
26.589 3.533
35.584 51.688
44.620 41.403
46.038 41.524
56.573 -0.040
52.359 16.321
34.938 25.946
19.162 -32.582
28.403 -25.150
44.533 1.607
15.507 -17.043
22.451 -17.779
68.251 -10.390
48.916 42.793
42.914 15.200
62.046 28.461
43.221 18.555
20.024 43.595
58.890 21.153
63.093 20.807
32.440 46.813
28.015 34.714
21.903 39.197
38.450 16.638
68.430 1.394
55.127 4.518
45.661 -13.616
47.809 -4.468
41.421 -16.875
36.091 -14.564
43.156 -29.387
48.716 10.539
53.049 -2.426
57.717 -15.043
37.711 -15.033
33.540 -20.047
14.855 -12.050
32.977 19.775
34.879 51.401
35.540 29.442
41.879 22.520
54.234 5.681
59.136 -8.307
42.105 -0.962
38.978 -15.014
33.743 6.968
54.849 -8.113
51.978 9.282
38.569 5.992
39.638 24.841
55.187 41.685
37.326 39.503
34.765 -4.347
14.410 1.248
55.512 -12.092
54.634 -10.935
9.839 -25.395
23.143 -11.546
40.554 -22.569
43.623 -38.639
64.229 -24.425
35.747 -10.882
58.286 -20.861
45.901 39.423
39.007 26.682
44.174 -11.463
53.391 2.923
57.213 -3.598
44.557 4.920
47.135 5.965
52.619 30.260
59.500 14.401
29.357 42.073
27.599 44.268
53.570 40.838
49.457 4.021
14.523 25.658
45.880 -13.171
49.038 -20.364
39.484 32.432
42.558 -5.447
21.354 -18.344
30.702 -25.191
48.027 13.181
58.780 -5.618
52.634 -3.616
36.988 -4.856
27.378 29.994
49.603 44.172
42.336 33.129
55.536 27.146
55.741 37.179
39.786 10.388
15.425 5.665
40.137 12.049
27.077 -3.037
53.470 9.569
29.993 9.804
27.247 6.225
39.827 8.133
55.653 26.267
70.100 20.881
45.233 4.795
52.661 -7.935
32.756 -2.166
46.186 -30.891
36.615 0.098
51.763 -19.955
42.830 -28.469
36.417 -21.994
29.801 -24.632
23.291 -21.482
47.924 -28.381
56.424 -15.154
38.459 -23.987
22.430 -8.695
50.692 12.295
32.721 -1.072
19.372 -22.968
44.979 -30.091
32.973 -12.329
43.707 -19.702
60.199 -16.384
34.465 -42.671
38.436 -21.103
53.481 -24.903
30.477 -15.959
71.618 -7.875
50.744 -27.540
37.506 -22.824
41.941 -7.288
41.878 3.150
51.678 -9.859
53.226 -1.209
34.790 10.577
13.571 -13.806
26.816 -30.268
50.616 -23.265
49.464 -23.749
65.947 11.194
45.490 -7.426
47.497 23.832
39.954 37.631
48.572 41.700
50.689 43.874
45.676 32.875
52.635 17.897
43.500 -12.924
19.184 -17.043
13.553 -2.093
44.018 -2.156
47.125 -3.888
55.893 45.782
50.633 41.274
54.696 30.502
38.381 18.340
34.211 23.843
36.272 -21.862
61.481 -1.878
62.245 16.174
52.160 29.144
37.199 33.950
37.426 11.773
28.222 40.635
44.750 28.496
47.223 28.010
29.300 16.426
25.752 6.516
40.014 19.499
57.406 23.769
39.292 40.788
49.222 37.985
51.461 12.734
38.151 8.796
21.008 22.511
32.574 -8.543
25.247 0.820
11.256 23.848
9.813 17.095
18.434 33.231
31.507 12.927
39.570 -4.202
47.713 -25.875
29.690 -21.953
30.870 -12.106
54.357 2.909
49.344 -16.559
38.232 -20.296
33.883 -8.428
43.120 -3.021
36.262 -34.812
30.098 -10.682
29.999 2.477
51.753 -7.452
61.608 -9.365
19.781 25.212
25.221 44.495
27.658 28.375
57.633 13.919
32.884 -17.084
3.973 5.051
34.865 0.960
20.324 26.805
70.267 15.114
67.202 16.869
51.007 4.497
38.460 41.705
37.798 39.775
45.023 39.003
23.364 39.563
49.803 43.073
7.833 21.955
23.810 35.859
35.104 35.583
42.162 35.282
14.694 26.358
18.584 27.920
39.683 23.716
58.482 4.636
61.888 1.278
59.883 25.878
42.521 21.741
67.968 25.227
29.294 36.444
53.570 37.852
19.572 34.449
14.787 17.426
33.994 -11.442
46.558 -8.371
52.205 15.597
65.964 3.732
60.828 17.756
24.963 39.087
28.321 -17.303
43.280 -33.331
40.097 -1.126
65.230 20.855
43.237 38.181
30.395 30.005
51.600 15.871
53.556 17.404
35.035 23.751
41.259 17.290
42.816 36.047
24.220 36.537
61.763 16.031
24.105 41.750
37.148 36.731
47.202 30.294
57.876 27.616
54.846 33.868
34.116 41.551
27.664 38.420
17.535 28.814
40.995 -21.990
29.244 -23.496
64.293 3.826
68.347 15.928
54.713 9.509
52.272 -10.649
51.348 -10.209
33.421 1.919
49.958 0.444
20.808 22.667
33.199 15.898
31.747 39.284
41.593 35.327
46.484 -24.362
66.207 1.524
37.555 -16.025
63.052 -20.498
64.194 4.016
50.214 19.346
58.025 -14.235
64.478 -18.250
25.257 -26.373
39.205 -27.190
43.408 -13.684
57.404 -28.511
48.678 -11.221
52.176 -36.338
45.370 -13.791
43.190 -23.940
23.163 17.678
37.091 14.929
33.005 -10.249
29.556 -6.070
36.393 7.895
36.398 42.481
36.574 29.737
11.947 34.160
39.756 47.377
47.038 47.518
9.564 38.299
29.362 24.526
20.581 39.641
8.841 25.986
35.350 28.503
13.696 28.441
27.807 38.961
51.805 32.928
59.546 37.568
46.141 25.742
43.651 26.104
59.148 19.985
64.618 29.861
58.767 -1.762
40.180 -19.086
36.753 -33.672
35.351 -35.732
67.434 7.099
45.728 -21.010
37.413 -15.241
36.338 -19.451
43.986 -35.129
36.696 -31.329
38.437 -30.908
39.791 -30.426
62.199 -16.973
51.008 -27.671
38.349 10.001
37.067 12.889
34.517 3.113
38.365 49.134
29.918 36.959
30.757 42.915
34.992 27.838
48.704 33.592
35.098 27.438
48.461 -5.394
51.981 -4.866
48.506 -13.691
28.664 -16.560
35.385 6.686
37.873 -19.741
60.750 -21.114
39.289 -19.219
50.931 28.508
25.531 42.432
49.999 32.304
41.340 27.219
34.058 9.888
40.995 44.440
26.854 48.137
16.269 42.481
20.129 42.503
38.153 34.009
54.131 37.863
19.669 50.255
51.639 27.817
44.476 36.685
50.924 42.157
36.921 37.309
34.723 18.106
48.873 21.038
58.290 7.176
43.612 34.242
18.028 34.792
41.671 33.692
36.859 33.326
20.129 43.437
5.862 35.925
24.437 5.440
57.340 -3.927
49.076 -28.725
64.798 -11.605
32.265 -5.494
23.767 -24.687
38.831 -13.265
39.896 10.492
23.329 25.105
34.667 13.601
40.899 18.113
29.204 27.997
40.701 20.489
48.596 19.299
35.033 2.020
59.533 34.402
49.013 18.145
32.287 36.785
31.181 39.200
42.558 4.163
72.059 17.692
53.881 32.453
33.010 36.084
12.468 33.130
30.393 48.247
37.150 38.412
46.161 15.092
42.518 25.723
40.217 -18.521
53.567 -17.643
46.048 -17.574
26.600 -6.776
29.413 -31.349
41.311 16.779
25.345 27.202
43.252 34.768
31.695 33.628
60.049 22.110
25.749 29.920
42.386 41.201
22.372 49.198
20.206 34.486
30.724 41.351
16.779 37.717
41.263 -1.432
33.498 -7.941
24.057 4.598
14.715 27.023
45.504 20.721
26.944 22.517
25.674 9.411
34.875 -12.993
68.243 -8.759
56.364 10.167
41.600 21.967
28.671 28.306
40.695 30.829
54.673 36.741
59.096 37.180
58.603 24.169
39.778 25.792
34.489 6.841
45.358 -0.965
61.092 -21.360
56.708 -0.712
29.556 19.386
43.778 28.076
40.851 31.870
50.974 5.409
50.315 4.449
56.729 30.029
64.868 -7.490
29.544 8.183
23.357 38.433
38.675 -2.612
37.917 21.449
55.658 -3.419
42.680 19.107
24.613 38.341
39.785 42.034
52.766 33.102
63.688 28.843
50.211 10.873
18.842 8.327
34.250 22.497
62.797 21.735
35.224 26.236
50.041 34.856
60.151 27.981
68.067 28.137
62.606 28.237
44.391 11.650
49.439 15.655
45.862 31.848
26.452 8.499
49.083 -16.838
43.587 -27.441
41.279 -25.892
68.099 22.559
50.214 28.738
15.067 45.151
28.472 32.640
7.009 39.714
33.488 41.364
38.127 36.111
49.333 20.612
55.812 -20.632
40.848 -32.002
70.656 -3.736
36.838 5.284
35.878 7.562
19.891 9.671
32.824 1.759
23.689 16.463
17.059 38.138
9.681 13.710
24.610 10.120
36.426 -5.583
46.528 -4.660
39.409 0.339
36.233 -20.058
67.859 0.958
57.363 -8.852
39.330 15.744
51.103 37.383
53.266 38.992
41.534 -18.958
16.108 -14.496
44.374 -28.073
25.795 10.447
39.888 18.772
37.821 11.923
17.923 51.242
41.200 33.550
39.699 38.675
27.063 38.442
32.860 -23.261
37.129 -32.349
70.237 -14.925
56.732 -0.160
47.555 18.373
8.941 6.758
11.843 14.591
33.204 36.728
41.877 38.584
56.264 36.100
28.612 20.367
36.619 22.698
64.367 10.271
38.301 6.166
25.429 -3.088
23.450 -13.189
34.763 -18.085
39.932 -25.943
34.873 -29.303
30.016 2.705
37.336 2.877
58.757 27.400
30.223 30.121
30.269 25.694
53.126 43.538
14.055 28.924
19.285 40.047
25.207 -10.524
45.261 -14.868
32.750 -24.302
51.808 1.672
30.681 -13.310
53.982 -14.115
48.452 -7.829
50.061 -16.697
50.320 -17.903
24.497 -30.789
32.670 -35.667
57.341 -21.677
55.065 -20.449
52.975 11.690
13.009 30.257
35.695 3.489
50.227 -16.905
62.370 -7.900
44.380 -7.362
58.176 -13.580
59.045 18.233
64.880 2.817
23.979 18.502
34.009 30.547
29.706 13.407
69.721 9.052
67.729 21.167
52.022 25.819
69.996 29.549
62.342 8.751
66.189 -13.005
39.153 -40.627
49.565 -21.826
50.349 -21.462
45.366 -0.448
24.724 -20.925
63.376 0.349
47.641 -6.678
31.946 19.125
24.335 10.981
54.304 42.702
25.571 35.437
56.624 42.202
42.065 48.672
63.780 27.887
54.377 -15.704
54.932 20.235
23.826 14.430
46.642 -4.818
51.843 -4.399
45.468 37.495
42.218 -8.099
34.933 -10.461
17.083 -19.469
44.975 -9.772
40.201 -29.888
26.765 -28.853
65.548 19.121
67.347 16.639
56.400 36.561
48.493 43.074
58.947 -2.270
75.622 3.150
45.130 31.056
35.663 26.184
72.509 -10.396
43.152 -17.529
39.023 12.161
43.931 19.019
11.926 20.037
11.933 38.379
40.976 41.554
37.807 11.623
55.694 13.886
39.306 -21.339
50.341 -0.999
33.635 3.307
39.409 -23.491
46.154 -28.746
42.893 -20.634
54.353 -21.946
54.147 -16.255
36.631 -29.111
47.218 -2.061
61.435 -3.779
48.526 -26.376
42.272 -5.667
31.893 -6.920
16.410 -20.505
47.129 -31.630
40.000 -13.643
37.855 16.328
49.304 11.625
49.710 23.586
16.213 30.333
41.085 46.614
54.322 12.278
63.704 8.302
20.442 -18.498
47.699 -31.292
40.080 -17.155
23.552 -23.336
26.076 -25.025
31.920 -17.537
18.299 -21.483
33.741 10.979
40.359 -21.694
58.852 -14.150
61.256 -1.452
43.731 -11.119
57.030 -26.250
63.260 18.592
67.324 -3.409
60.963 1.863
50.192 -1.821
49.347 -11.369
51.195 -21.364
46.700 -14.549
24.478 -24.965
11.046 -20.609
62.464 -17.398
13.559 5.647
15.932 -31.034
56.920 -23.706
37.954 -32.680
41.066 -21.754
45.354 -18.137
54.728 -4.795
41.212 -6.877
28.353 -6.024
31.535 -9.250
22.739 23.430
36.363 -12.810
45.354 -23.373
59.030 -12.577
67.820 -9.183
52.120 20.891
56.665 13.942
32.447 -22.524
43.356 -19.359
45.260 -30.321
48.155 -22.133
44.773 -29.915
32.873 5.604
61.051 -2.567
53.728 -8.978
41.806 -2.298
51.561 -12.800
38.709 -12.486
57.698 -26.540
52.010 7.739
57.815 14.835
38.114 -24.861
42.219 -31.993
46.061 -22.673
68.992 16.287
60.118 29.380
63.008 3.206
67.739 -1.601
46.442 12.878
66.930 -17.194
61.045 -14.022
48.837 -33.931
38.513 -25.396
52.409 -28.515
29.134 -13.785
28.457 -10.763
41.969 -19.336
42.574 41.779
22.160 43.489
37.638 30.732
69.436 8.203
39.276 -11.632
61.759 -8.268
40.285 -17.774
53.722 -22.328
27.934 -29.817
37.030 -23.173
37.733 -16.925
65.364 -11.973
61.222 16.039
61.213 -6.924
59.320 16.033
44.998 -15.333
19.992 -3.240
40.394 -23.755
41.435 6.340
43.889 -13.959
50.013 -6.824
57.856 -13.655
20.601 -11.458
30.928 -24.088
39.693 -22.856
69.009 0.271
57.866 28.223
33.761 33.823
48.757 5.455
59.633 12.016
29.035 32.857
32.323 3.381
23.061 12.892
20.323 18.149
32.635 -11.005
29.949 36.386
37.825 11.201
52.022 -11.496
49.188 -12.771
31.477 -22.629
45.581 0.366
54.356 3.457
63.938 34.585
60.613 28.419
35.972 46.236
48.737 27.675
54.359 -6.251
45.669 0.318
32.092 -24.853
32.633 -18.246
53.964 -20.099
54.088 -24.304
34.808 -31.427
20.379 -10.712
56.058 -15.729
29.974 -25.147
46.728 -26.461
41.184 -34.222
28.369 -25.657
43.020 -20.813
50.023 -36.419
38.106 -35.009
35.096 -22.488
43.094 -19.702
30.970 -19.460
54.721 18.772
50.899 27.921
38.261 1.426
57.861 19.156
46.648 7.216
35.247 -23.226
21.135 -6.712
25.260 29.229
49.854 -15.028
55.726 26.099
26.642 32.559
20.982 34.688
44.634 42.725
53.337 -13.423
32.322 -14.426
65.795 -3.081
53.452 -18.585
66.746 -16.055
57.828 15.017
47.158 27.346
63.628 6.903
46.243 36.945
27.601 6.998
22.440 -0.222
19.229 7.001
46.288 -9.585
45.104 25.616
18.066 9.266
34.122 -4.320
13.928 3.584
37.452 15.191
32.740 21.040
22.790 13.577
59.726 13.534
44.812 33.384
39.267 -3.151
28.587 -30.214
55.825 -13.621
70.830 14.173
63.306 -2.260
44.406 -2.692
13.394 -17.652
41.376 4.681
45.962 -4.786
21.334 -3.217
46.973 29.173
46.349 21.588
59.838 13.522
20.386 -15.762
45.684 -2.026
41.702 -1.404
39.609 -3.351
37.908 34.725
36.823 38.493
40.860 31.964
48.876 39.080
17.606 46.769
37.988 37.793
43.572 22.427
3.675 17.761
6.689 32.439
35.612 26.451
21.335 10.031
54.260 4.467
69.521 12.804
20.596 10.936
33.809 35.612
25.935 37.402
39.081 38.687
64.145 22.187
44.039 4.734
43.683 39.421
37.131 20.467
32.206 28.257
41.787 -3.749
54.714 -1.102
58.613 25.894
52.221 21.304
36.826 34.050
49.357 19.285
46.798 14.623
42.168 -3.781
30.966 39.467
20.826 49.378
5.937 35.887
40.257 -22.627
40.575 -33.965
32.465 7.611
45.665 -21.463
23.820 4.039
32.681 35.708
31.648 24.525
36.203 20.306
48.901 -30.227
53.904 -13.948
39.128 -22.591
30.854 -27.029
52.878 28.122
55.299 20.626
58.775 4.650
49.561 2.302
39.979 24.778
45.036 25.173
37.324 31.962
20.737 42.316
40.223 42.321
23.609 33.123
40.884 29.834
41.412 8.121
69.772 10.415
53.342 -16.598
43.367 -22.470
31.608 -30.886
44.994 -16.042
43.026 8.850
34.387 9.542
29.669 41.906
55.626 43.442
37.521 40.548
58.355 36.054
61.196 19.980
48.468 -28.033
70.997 -7.550
67.060 20.187
37.047 42.448
16.644 41.158
49.555 32.766
53.536 34.506
48.042 -14.599
58.434 19.564
30.223 34.526
49.700 6.296
34.332 27.528
26.610 41.271
20.369 35.147
43.087 30.732
54.509 33.250
6.125 33.912
44.034 21.304
46.352 34.193
47.661 22.100
62.687 0.645
59.782 -7.292
38.258 36.987
26.704 41.278
17.770 37.717
42.380 36.745
47.708 7.810
39.263 -24.817
22.829 -12.846
37.257 7.121
31.323 -17.510
32.341 -25.695
20.822 -25.194
40.785 -4.351
24.675 11.175
32.815 21.011
24.320 -21.995
49.977 2.902
41.049 44.479
32.063 33.886
36.295 44.907
24.133 28.209
25.000 -7.642
18.602 30.556
32.707 -1.356
42.980 -25.716
17.837 -19.437
10.792 -25.688
55.220 -21.619
32.755 -35.347
45.369 -19.169
41.498 -22.010
45.343 -35.152
53.822 32.162
39.085 41.708
63.492 35.914
55.493 -16.713
28.126 23.828
43.134 -1.023
55.650 1.534
31.244 -20.325
23.307 -19.843
37.218 -22.851
52.348 -20.632
55.195 -21.507
33.218 -8.723
40.689 -0.143
52.834 5.604
61.962 5.796
38.576 40.730
43.695 38.342
15.536 39.085
44.151 52.140
37.217 21.815
25.361 5.575
29.884 27.666
45.535 -21.795
62.626 -15.719
54.013 1.571
43.359 -24.148
37.225 4.363
28.623 32.637
18.597 29.169
35.849 38.300
43.503 48.559
28.878 46.993
61.662 -13.100
32.959 -22.376
31.506 2.680
20.349 27.608
28.424 -21.667
37.844 -32.154
51.736 -25.838
36.331 -26.275
35.771 -16.042
34.753 -12.096
52.305 4.194
46.263 -18.535
18.507 2.585
25.724 3.961
36.514 -4.929
42.663 -12.482
54.478 -12.832
49.423 -24.410
20.734 -4.994
18.310 36.382
34.738 38.051
48.642 44.229
37.376 54.687
26.012 34.654
51.073 23.401
42.671 38.645
31.475 45.628
5.529 41.807
52.825 28.700
48.565 18.908
52.791 7.917
42.648 15.112
56.589 22.551
23.576 22.575
28.506 12.005
44.389 9.653
60.046 14.803
46.639 -3.487
25.875 -25.765
63.587 19.681
59.146 -9.330
56.260 -6.293
40.409 -32.491
30.676 3.389
51.921 21.881
47.029 8.921
47.380 2.426
43.098 8.565
44.616 -6.617
47.795 -20.475
39.735 -9.878
36.175 -34.482
44.999 -15.685
53.063 -18.810
45.509 -6.968
52.102 -11.440
29.216 -5.327
34.429 -1.688
40.726 33.240
48.113 37.890
47.312 -18.573
50.868 -28.912
58.626 -24.234
45.123 -6.604
58.598 -10.239
54.982 -5.196
40.831 23.314
16.502 38.005
48.323 28.713
24.297 29.974
17.538 31.822
5.847 36.493
68.107 7.767
56.834 28.506
18.831 35.127
46.504 36.559
65.953 23.888
27.385 40.307
38.862 -2.631
57.044 35.328
28.405 23.784
25.421 25.686
22.102 21.052
29.008 27.052
53.793 20.163
44.614 31.000
37.533 41.363
45.823 34.768
45.996 46.476
50.051 17.655
32.500 25.129
44.378 41.357
39.820 44.085
37.356 41.174
52.295 16.700
25.430 -22.005
49.452 33.901
13.852 36.285
42.104 50.112
49.987 44.345
56.497 2.034
48.921 -23.124
26.490 -23.534
28.713 -19.926
66.266 13.507
72.591 20.975
46.529 -30.422
51.295 -12.979
68.901 -2.297
41.663 2.730
29.863 -21.240
21.865 0.697
31.988 4.700
45.348 15.520
39.597 35.879
24.044 31.118
69.910 26.957
21.849 43.591
52.047 25.499
63.004 -14.868
56.838 -23.554
44.422 -23.505
35.803 -33.462
49.985 -32.487
38.692 -30.541
44.690 -30.640
21.496 -22.754
52.289 -27.819
63.578 -2.272
43.088 0.784
25.586 -29.239
30.814 -25.620
58.940 15.813
57.926 -3.290
34.960 -20.440
53.817 10.079
65.686 22.583
68.268 4.790
38.648 36.352
14.876 18.094
32.460 21.980
38.834 -5.038
42.461 0.485
34.546 31.756
48.657 -10.649
50.102 -17.132
41.993 14.362
52.361 -18.588
34.228 2.676
33.830 -21.993
45.431 -27.719
33.875 -32.035
61.022 -21.852
43.125 -20.060
39.859 -8.939
24.467 -25.180
47.493 -33.396
60.053 -17.676
41.425 15.933
67.466 20.309
46.377 -22.353
42.154 -30.767
51.973 -29.629
51.042 -5.182
49.667 24.013
67.089 18.518
59.342 -1.307
39.881 35.593
40.346 39.943
42.311 38.297
28.920 34.653
42.930 25.401
35.980 -4.918
32.835 -26.642
40.398 -27.898
45.221 -6.667
49.656 22.892
46.982 23.606
43.724 39.047
49.556 34.553
62.277 -1.168
52.007 22.183
46.071 34.285
35.708 9.780
20.272 15.001
30.926 38.881
41.497 6.255
41.864 11.996
50.520 -0.171
31.102 7.100
65.258 14.962
69.893 -7.687
44.975 33.240
71.992 23.224
52.134 13.280
31.953 -4.184
43.534 24.066
64.683 19.662
63.114 -2.559
67.110 15.990
65.040 19.274
40.503 24.321
38.423 41.948
46.060 37.601
31.067 38.403
61.489 37.682
52.616 29.674
37.553 35.314
34.859 50.408
36.646 41.962
45.968 8.824
9.214 29.474
-4.937 17.039
38.966 -2.020
43.345 -15.599
31.374 15.499
45.088 -3.393
46.352 10.977
45.431 3.893
46.040 32.314
27.595 36.928
45.549 2.573
30.755 -11.371
17.180 -17.244
44.261 7.383
69.101 -20.680
38.217 -25.361
59.833 -21.709
43.911 -7.518
69.396 -1.966
64.332 2.564
58.302 29.496
42.249 42.969
33.720 33.933
41.344 44.665
25.691 50.514
41.973 36.208
56.679 17.312
67.909 5.682
59.992 -7.345
39.684 0.208
19.018 29.244
39.704 31.430
65.993 14.039
33.196 42.251
57.352 26.093
26.932 45.200
63.459 32.317
36.973 26.754
23.419 34.031
37.460 21.711
32.644 17.856
67.080 14.925
67.134 -0.754
58.201 22.221
58.074 18.316
63.642 23.436
55.423 -10.517
28.313 -33.327
57.851 -14.430
33.107 -6.425
43.060 -27.089
30.718 -19.834
24.124 -0.612
32.218 40.866
19.921 41.433
59.362 33.953
36.463 37.736
56.502 -11.120
40.780 -16.192
30.890 -21.023
18.585 -24.595
38.496 -35.826
50.557 -15.318
53.656 -7.635
43.197 -25.234
27.156 3.712
36.543 -25.713
65.679 -19.445
54.795 -24.425
36.169 -21.948
49.820 -14.575
62.046 -13.927
50.438 16.009
29.958 18.718
31.394 31.709
47.311 40.358
17.963 42.360
32.650 42.632
21.170 25.246
30.189 38.877
20.089 35.591
17.828 43.028
33.212 50.554
57.500 30.237
34.569 33.537
7.334 29.199
45.288 38.932
46.334 49.102
37.715 8.922
16.383 -11.442
55.575 -12.733
41.409 25.788
28.142 44.394
35.240 44.540
39.620 37.802
38.826 40.292
28.460 37.320
38.149 14.065
14.010 29.944
43.858 34.428
50.372 -5.859
32.598 -9.475
36.655 14.373
31.702 -8.944
37.996 16.354
39.257 13.384
59.863 32.594
56.832 21.278
57.654 22.699
53.671 -9.742
50.861 -10.365
31.516 -14.276
51.425 3.309
26.748 -29.015
31.904 -22.707
28.004 22.611
25.937 34.693
36.847 23.787
49.125 8.793
12.296 24.177
35.941 9.012
31.831 2.007
40.357 36.738
39.276 36.602
20.810 31.151
43.052 49.730
25.176 39.299
27.532 32.300
47.280 34.669
23.998 42.208
35.132 17.070
28.528 30.508
22.398 -7.324
24.615 4.124
42.152 22.534
37.677 45.664
19.669 31.924
25.355 44.417
32.951 53.627
26.536 37.222
43.195 36.524
42.029 38.046
42.062 42.046
43.895 -2.443
33.089 -22.527
27.552 -10.600
34.847 -24.422
44.267 -24.437
48.271 3.632
38.550 -9.892
30.642 -0.350
38.724 -2.939
39.928 29.426
31.360 44.618
14.570 15.307
71.793 19.520
51.145 -9.869
63.314 1.043
35.276 -33.680
42.696 -25.816
39.917 -27.170
45.695 -29.167
40.329 4.532
35.523 -15.117
39.010 -16.583
38.992 -32.594
39.280 -19.728
52.865 -12.024
49.187 36.311
29.766 40.074
5.860 35.547
49.098 -24.062
37.970 -21.827
33.645 -14.490
21.240 10.069
31.910 -6.236
27.918 -9.768
65.105 5.570
37.011 -1.093
24.899 7.597
17.043 -23.108
37.070 13.226
42.400 34.214
45.933 40.085
43.854 32.987
26.797 48.905
22.985 34.475
46.552 40.775
24.097 40.280
40.348 25.204
56.997 7.075
29.668 -3.292
31.183 35.285
48.509 24.635
41.807 -8.915
55.586 22.474
68.259 9.691
44.068 -32.565
40.192 -34.654
17.657 -20.778
45.747 -24.718
57.195 -25.481
25.418 -14.765
44.301 9.103
43.383 14.938
52.387 6.792
43.559 10.770
54.927 -15.471
65.809 -5.120
41.398 1.868
70.353 2.663
54.912 9.077
17.040 -1.673
36.262 -0.043
51.164 -28.278
73.266 -2.202
53.045 7.770
43.719 -8.506
59.393 -22.578
41.258 -27.950
31.197 -31.778
20.409 -25.345
34.429 -16.595
41.262 19.983
51.524 -24.542
68.827 -21.987
35.906 -38.418
44.095 -17.578
57.936 19.930
30.946 -35.392
23.650 -9.849
35.420 -14.590
46.007 -20.165
43.669 6.942
69.854 5.335
45.057 -3.496
38.405 7.233
32.011 1.190
44.233 -24.955
37.565 3.575
25.175 8.457
26.418 -5.134
43.709 31.614
62.925 9.060
54.970 23.513
46.245 31.317
58.684 14.339
67.765 -21.424
49.627 -29.785
52.077 -23.927
62.442 -21.920
15.686 -30.043
29.458 -25.357
34.761 -30.471
44.173 -17.962
40.964 -31.535
26.666 -12.256
27.298 -14.848
43.397 -17.780
43.524 -1.827
42.694 28.483
21.143 26.127
5.097 40.871
42.355 40.030
54.961 31.021
37.907 30.048
39.472 43.450
14.371 42.280
43.345 37.763
28.767 13.755
58.972 26.294
44.724 37.696
41.906 39.047
46.334 28.643
27.371 -4.498
19.516 -26.358
32.653 6.747
74.984 1.382
37.695 29.095
47.867 47.670
54.961 28.039
25.900 10.098
20.344 30.539
45.564 -9.912
38.193 18.985
16.775 50.782
1.605 22.884
25.933 34.240
30.725 30.524
51.426 16.073
38.886 -12.741
41.376 15.169
33.386 39.397
19.462 11.161
35.547 44.728
31.016 41.823
33.584 35.787
53.946 35.498
39.093 27.335
49.804 26.763
51.112 39.685
50.971 28.857
49.349 53.468
60.839 32.536
55.425 28.298
45.599 21.151
54.877 32.733
49.770 21.300
27.059 18.603
41.510 -23.631
44.832 -17.443
25.463 40.216
11.176 16.748
21.683 34.474
26.570 21.617
13.376 25.338
25.636 52.263
34.821 45.393
22.150 38.341
29.116 43.809
53.496 22.144
32.025 -11.222
25.478 -18.410
57.391 3.165
48.675 32.836
41.194 13.232
23.039 44.153
18.962 40.062
25.685 5.153
41.864 11.064
40.127 29.419
31.300 23.898
41.340 20.440
51.463 29.537
35.398 -6.874
23.423 2.227
56.926 -22.783
36.695 -5.721
31.001 21.658
24.473 24.001
17.547 45.215
52.379 4.663
49.043 -15.900
35.001 36.010
24.811 40.261
32.152 42.392
67.820 20.186
54.656 20.930
59.599 -25.109
57.181 -18.958
56.983 -13.983
47.768 1.015
35.236 -35.226
24.478 -32.985
58.134 -10.682
23.783 -30.130
43.856 5.554
28.247 44.645
20.640 24.089
44.128 12.704
33.453 10.321
33.061 -11.331
47.358 -11.772
73.761 4.191
37.849 23.475
38.730 20.351
11.095 22.152
17.210 23.469
19.433 38.904
55.388 33.967
33.259 27.747
56.394 22.516
36.345 26.030
37.514 46.695
37.852 48.860
55.726 37.404
61.593 29.639
43.231 43.327
22.594 41.572
37.567 47.595
36.723 43.363
21.435 40.760
37.480 51.465
36.057 29.407
50.012 32.987
46.869 27.553
28.640 -0.727
42.144 -9.798
36.917 -11.220
34.536 -11.002
24.409 12.509
40.752 -0.467
53.312 2.428
32.621 35.751
49.099 38.470
35.689 42.610
26.490 30.372
33.290 32.919
29.074 42.008
37.585 41.333
41.206 45.406
33.106 45.871
19.601 43.969
48.660 17.433
14.899 34.978
31.176 48.453
25.004 34.681
39.620 43.005
38.707 8.087
30.769 37.057
40.885 26.434
40.677 29.188
56.416 30.675
35.696 24.999
44.628 -8.214
50.591 10.922
64.237 21.856
71.404 23.272
65.885 25.715
75.593 11.593
32.931 21.842
66.549 15.001
24.585 -19.413
45.838 -11.516
22.272 8.810
36.980 -16.481
40.195 -4.360
24.064 3.611
15.917 22.660
37.269 35.197
46.684 -0.545
33.656 -17.075
28.468 -18.617
47.882 -17.516
40.448 -26.495
22.318 -24.488
30.469 -3.101
17.015 -12.886
43.656 -8.832
21.869 22.942
6.847 44.119
35.039 39.699
25.355 27.991
33.643 41.908
34.232 16.068
30.775 -23.788
52.386 -13.540
48.850 -28.412
55.683 -14.178
27.651 -17.428
46.751 -22.910
53.594 -23.061
38.737 2.119
55.984 39.584
61.645 13.764
48.344 -22.536
47.190 -35.697
22.636 -28.177
50.959 -28.960
28.474 -35.216
45.048 -25.959
52.727 -5.268
40.925 -30.113
48.533 -24.511
58.749 -16.032
52.092 -17.789
61.044 -1.583
32.698 33.536
30.974 18.074
52.815 32.923
39.842 -5.536
65.288 6.961
66.518 17.125
52.845 28.330
55.166 -5.773
51.267 -0.143
64.635 21.966
45.804 26.632
53.693 24.615
33.556 33.011
47.730 -10.543
57.439 0.799
55.693 -10.523
45.359 -25.714
53.243 -24.059
39.772 -29.639
23.081 -24.417
53.199 -29.758
28.910 -28.898
19.494 -15.923
43.732 -24.687
52.315 -21.122
27.863 8.340
22.224 7.649
44.423 7.970
55.565 13.993
12.997 32.354
37.052 -7.286
29.951 13.663
30.508 44.108
48.360 31.896
50.295 35.869
44.347 31.388
46.780 -1.647
32.400 16.401
50.157 33.640
25.255 43.669
43.955 22.247
67.875 4.130
63.468 4.569
44.461 28.340
51.113 39.704
5.300 37.376
28.911 51.947
16.672 42.823
47.839 35.199
28.268 25.317
34.264 39.183
30.936 37.411
46.160 2.283
22.260 -24.516
40.827 -28.886
56.238 -19.075
32.351 -29.123
32.567 -26.837
55.573 -12.631
30.035 -48.490
37.886 -38.553
45.702 -28.455
13.465 -22.729
23.513 -18.952
57.103 -14.612
62.673 24.651
44.641 53.846
31.682 31.978
35.713 -21.741
60.956 -21.317
46.349 1.286
49.539 -7.619
25.627 -8.161
53.200 20.701
64.373 -2.759
21.312 -20.572
50.503 3.818
42.528 -17.788
67.559 -7.316
59.660 32.538
39.498 45.363
18.190 54.283
56.037 44.055
12.099 32.676
19.265 32.227
25.315 19.128
46.336 33.484
48.279 14.271
31.206 -24.378
27.400 -29.830
41.530 -26.122
19.284 -15.666
38.834 -0.207
27.664 -20.104
46.252 -29.172
48.160 -24.185
26.214 -22.099
47.060 -12.940
43.921 27.633
52.041 19.995
50.412 6.534
62.114 4.785
27.754 -8.289
41.414 45.086
40.808 -0.519
49.528 -18.418
57.393 -12.983
22.495 12.386
40.467 -5.333
29.824 24.300
24.058 29.015
17.092 48.440
14.746 34.760
19.434 37.512
25.069 37.804
50.377 46.126
32.180 31.755
22.089 37.489
59.359 5.717
32.811 -20.206
51.093 -16.176
34.719 -4.393
41.685 -5.747
49.263 -16.443
39.438 -7.298
24.967 10.839
28.928 44.957
19.554 43.439
50.482 37.528
49.203 31.658
58.890 -12.929
61.746 -11.827
30.394 43.891
42.950 34.736
48.897 9.522
43.351 34.315
54.340 21.177
34.148 4.119
58.566 6.343
35.305 49.254
47.874 -11.990
32.191 5.587
30.817 -14.635
43.111 -30.961
48.328 -32.148
33.919 -21.150
54.876 2.726
34.656 -27.281
41.916 -27.878
28.563 -23.330
30.887 -27.050
27.861 -34.524
18.762 -30.724
52.758 -32.838
59.780 -19.178
60.577 12.055
50.393 22.264
18.668 36.673
40.484 28.792
6.067 35.786
44.775 -20.168
38.243 -21.589
55.301 2.573
56.718 -16.766
31.869 -28.359
22.815 -23.025
15.382 -29.212
30.208 -29.674
55.768 7.812
67.597 9.316
55.499 19.485
22.938 43.052
1.646 46.417
5.218 41.872
33.050 -16.905
43.276 -31.634
57.529 -0.529
67.259 1.766
53.262 16.553
66.408 18.387
56.799 -5.774
43.849 27.132
28.961 11.019
46.345 39.003
32.038 49.469
34.285 38.319
24.780 38.348
51.010 39.143
64.720 22.843
56.922 33.051
51.388 31.021
14.672 38.245
32.127 34.760
39.235 35.852
37.996 41.651
31.777 33.706
41.711 39.152
43.347 26.470
39.502 -5.180
30.888 -39.520
46.918 -22.869
34.584 -25.817
55.565 -20.734
35.931 -30.344
29.011 -18.056
48.497 -4.677
30.229 -3.834
21.615 -20.712
62.732 -20.106
71.241 4.531
56.073 8.431
32.357 51.207
51.232 25.920
43.504 30.882
28.374 52.392
46.492 21.471
50.868 5.512
41.602 27.467
39.476 11.525
51.484 0.741
50.986 -10.260
47.884 -17.036
47.022 -22.515
60.697 27.493
29.582 33.953
67.175 12.374
49.791 42.633
47.834 24.869
16.431 -17.737
50.538 -20.282
37.877 32.045
41.258 19.605
58.513 -4.795
25.279 48.929
11.353 40.939
36.385 29.333
41.121 40.264
33.525 36.837
25.718 29.644
41.669 23.401
27.426 39.425
49.558 42.041
56.704 2.873
29.255 -17.770
37.106 -28.834
32.003 -21.707
36.593 -12.887
37.291 -26.222
49.985 -11.975
64.534 3.411
48.023 -28.127
40.926 -35.124
40.736 -17.165
63.269 -22.326
62.378 -7.478
45.551 18.256
48.486 2.698
55.487 21.672
37.274 43.306
49.772 26.559
54.230 32.637
54.696 39.393
46.509 27.164
37.309 39.376
38.103 26.667
39.893 10.085
45.741 -9.285
29.821 -8.294
36.506 9.233
26.230 45.324
58.722 24.193
52.727 12.985
46.337 32.412
28.368 25.731
26.414 19.410
43.662 18.849
24.852 35.254
33.420 48.630
61.825 21.473
52.066 33.587
15.911 32.459
46.973 8.951
57.595 21.693
51.348 31.915
8.369 41.069
5.931 35.810
61.555 -16.435
51.170 -27.439
42.828 -35.425
57.327 -22.518
33.005 26.412
47.702 41.921
20.767 23.314
3.592 34.284
57.066 33.947
52.939 42.213
53.549 32.843
66.630 17.895
50.842 5.248
33.248 16.998
61.424 18.652
35.564 38.600
35.600 28.040
49.835 35.296
35.093 40.208
19.910 32.768
23.643 33.774
39.264 31.640
42.726 37.487
24.727 38.285
26.189 33.743
39.160 32.768
27.848 42.476
46.419 26.350
20.750 26.216
12.535 34.735
49.477 35.922
55.261 21.105
50.260 12.260
54.060 3.364
69.727 12.488
48.309 51.064
55.258 15.192
46.881 8.636
42.074 0.057
28.737 17.440
14.817 -22.985
31.166 -22.906
30.994 40.142
42.107 41.724
35.659 46.874
31.693 28.972
27.664 37.036
26.905 -6.839
53.533 -9.387
15.719 2.290
30.591 9.426
18.864 -17.415
48.249 -30.577
62.041 -22.442
38.491 -23.064
59.276 35.419
40.754 42.450
60.742 30.187
28.350 39.925
11.173 25.594
47.099 14.983
26.336 35.302
42.726 14.090
32.427 31.633
54.766 -4.460
40.635 19.929
44.156 26.285
41.960 2.890
18.236 19.386
19.267 35.715
25.481 30.828
33.059 27.005
40.907 34.702
23.826 26.684
45.483 -17.023
49.289 -32.521
49.822 -3.285
24.580 -18.410
11.402 8.977
47.840 -4.926
60.507 -22.309
60.617 4.560
51.576 0.254
63.711 5.595
69.167 9.474
37.193 -1.637
30.129 -24.081
57.650 -15.225
51.392 -20.611
47.393 -20.881
31.143 -21.976
58.472 -18.607
30.015 -16.694
26.166 -23.997
37.136 -22.634
18.496 -33.187
22.838 -21.824
26.208 -4.692
47.992 9.012
34.249 -26.935
48.603 -16.904
20.443 -26.143
42.592 -17.869
71.318 -0.745
23.172 -0.328
32.033 20.121
27.625 10.055
54.600 -5.827
34.639 35.376
18.433 42.525
40.025 42.828
44.354 30.068
39.616 19.947
52.052 11.273
26.501 26.011
65.301 32.836
46.082 38.515
20.241 33.551
29.438 34.625
27.015 27.946
44.168 33.214
57.129 38.320
50.214 34.640
45.341 40.414
56.358 23.048
46.167 29.444
16.309 40.642
14.022 5.848
27.988 22.828
58.030 5.253
33.627 34.211
42.531 38.944
8.179 17.475
17.415 17.594
12.711 37.314
5.069 36.269
64.733 -13.117
25.163 -1.072
62.823 10.281
54.052 -6.580
68.307 16.855
41.024 37.409
69.838 11.523
52.299 -15.250
46.380 -32.183
45.242 36.753
40.858 -3.498
28.995 11.318
34.080 8.200
50.128 -8.484
55.190 -19.156
43.959 -26.786
34.680 -33.724
47.395 5.245
37.050 41.095
46.143 47.675
51.805 37.261
73.984 11.836
59.110 6.984
36.739 -9.652
46.579 -22.899
44.019 12.596
33.243 45.096
46.954 35.362
51.133 31.854
60.443 1.245
34.776 7.394
42.042 -10.441
41.931 -19.829
18.419 -0.118
14.996 38.210
13.488 45.131
32.534 47.345
34.012 35.985
39.928 4.349
32.464 35.795
17.475 11.987
25.022 -21.860
31.810 2.922
18.869 2.555
42.544 -28.677
19.409 3.791
61.003 -6.896
53.464 -24.566
67.075 11.843
34.349 -8.341
33.174 -9.142
47.491 -13.186
31.030 -7.243
56.412 20.251
19.554 -24.912
66.985 31.606
47.623 40.107
61.549 31.934
31.387 40.467
43.887 26.005
56.893 4.073
40.639 3.925
25.237 43.228
32.982 34.757
54.171 35.373
20.273 43.244
35.923 40.823
25.131 35.253
21.491 14.649
42.612 22.072
41.668 -23.634
57.513 -9.286
41.376 -3.095
34.976 -2.232
46.885 6.779
47.487 -7.599
47.582 31.877
44.976 37.911
14.026 40.088
32.732 5.670
51.202 -9.847
53.352 4.129
47.485 -4.700
47.058 -2.216
54.784 2.392
47.058 -3.455
36.528 -7.229
66.866 -4.385
63.098 5.432
45.020 22.951
60.120 6.294
33.944 -34.517
35.082 -38.126
41.016 -24.075
27.189 -20.771
54.701 -11.803
32.568 -8.676
23.410 -31.075
30.662 -12.367
43.523 28.300
40.016 18.817
48.333 21.703
52.573 0.565
63.164 37.968
36.040 24.598
33.379 48.430
30.228 14.646
28.236 22.319
54.181 5.741
43.133 -13.912
54.250 -22.936
59.303 -24.496
60.764 -16.447
42.206 -19.192
30.589 -22.666
53.148 10.356
40.163 -12.203
36.114 16.621
44.957 20.217
60.385 0.064
59.276 13.213
56.684 -0.569
38.953 -23.533
39.951 -22.586
48.914 19.992
63.876 0.389
50.061 -22.900
30.833 -29.082
42.078 -40.975
24.969 -15.878
32.905 -35.965
31.283 -18.599
53.786 -21.318
45.045 -27.528
47.549 -31.336
42.661 -21.559
45.683 -13.875
28.061 -6.495
25.898 -19.904
30.990 -24.599
43.610 -30.381
45.212 -24.926
45.817 -6.568
64.060 3.042
49.394 39.211
39.355 17.356
61.600 33.138
72.781 5.975
61.890 13.007
23.533 9.749
49.932 45.813
26.204 59.968
15.153 38.648
71.566 20.497
18.276 -33.120
41.859 -22.108
47.467 -17.249
20.703 -10.178
37.715 23.355
51.803 4.845
50.352 14.164
38.026 22.867
31.203 15.913
42.520 22.216
54.486 38.498
52.197 35.704
29.418 14.007
31.755 43.721
28.202 35.712
53.758 21.131
21.110 28.637
39.761 51.030
29.145 38.181
30.283 20.354
40.951 26.634
64.820 35.712
42.112 36.217
37.992 36.549
10.998 45.029
21.321 32.851
38.509 39.431
69.398 15.953
21.433 -19.047
38.601 -2.770
43.327 5.637
39.762 -15.617
54.371 21.865
25.038 35.100
25.287 40.396
43.043 16.166
24.508 42.504
59.586 28.205
25.011 31.874
31.315 10.352
39.994 -1.361
39.970 25.021
59.406 17.432
52.775 -29.929
69.610 13.427
49.206 -29.251
27.105 -29.132
36.080 -31.106
40.667 -33.938
38.906 -23.008
69.782 -12.837
56.592 -1.256
63.768 14.184
44.043 39.350
39.445 41.593
30.629 35.869
54.879 40.097
41.213 22.006
40.982 29.903
40.134 24.499
32.375 -9.993
49.201 4.097
45.707 22.606
33.569 16.192
46.310 13.165
45.691 18.984
35.998 5.946
35.434 27.169
43.273 44.743
27.438 20.410
43.670 38.631
21.122 34.839
37.655 26.556
34.921 -6.408
62.440 1.242
48.130 -9.831
49.920 4.675
31.359 12.180
44.441 -1.990
56.678 -10.320
52.174 -23.189
37.134 -11.086
55.450 11.552
52.944 19.199
55.771 -0.108
63.790 11.273
29.564 -30.775
19.874 -38.540
50.291 -32.505
14.370 -12.375
41.284 -29.107
24.107 -26.856
43.612 -38.583
49.754 9.479
30.808 -12.064
3.294 2.823
18.060 -6.224
17.999 -25.967
24.012 -31.105
20.488 -13.415
56.175 -14.217
68.881 18.504
45.369 32.305
40.416 35.479
26.363 -1.931
59.496 5.737
46.548 31.540
47.071 20.964
32.840 45.988
22.992 38.527
50.756 8.741
47.726 -17.017
21.967 -23.355
66.647 -12.628
34.805 8.691
19.984 42.710
34.494 44.920
59.643 26.316
45.810 31.532
33.483 -7.853
36.314 -24.695
55.887 -20.053
49.524 -21.461
42.262 -26.731
42.272 -13.206
37.147 -26.557
50.525 2.675
47.626 -22.610
28.905 -16.284
59.054 -24.708
27.555 -25.330
27.091 -20.333
39.583 -27.717
47.409 -8.672
17.611 34.531
46.574 37.025
52.153 47.487
16.240 26.811
57.818 36.821
44.682 48.000
52.587 26.869
71.145 15.821
59.524 38.483
62.883 14.154
54.380 -1.346
54.632 23.846
14.686 25.302
38.849 20.983
56.940 38.004
38.792 43.054
38.134 41.555
51.924 31.384
46.939 27.452
35.206 33.488
33.483 31.132
5.912 36.022
51.414 -22.412
58.483 31.742
29.826 44.338
46.159 30.443
18.167 26.548
68.049 28.534
70.877 20.778
44.365 10.038
23.527 8.265
9.472 -30.393
25.001 -22.099
45.015 -20.519
54.023 -10.202
59.916 1.356
60.693 2.561
37.594 19.127
46.549 -2.557
43.582 -17.863
49.818 -24.267
65.656 -2.946
11.698 -6.918
17.043 1.521
47.283 12.875
41.636 -14.541
38.437 -29.738
35.630 -9.720
32.485 -16.971
26.928 -8.712
40.915 15.808
9.468 18.898
58.689 40.283
70.912 21.071
70.505 8.206
34.634 29.641
61.779 29.477
45.729 39.176
30.085 38.999
25.274 25.383
38.544 39.839
22.823 41.063
15.115 42.348
23.876 36.920
19.454 46.068
38.665 28.095
25.609 32.774
45.247 39.237
14.567 45.944
13.909 24.926
33.969 -34.179
13.945 -31.874
45.847 -22.505
50.955 -19.817
49.186 -26.233
68.050 -10.240
42.498 -26.250
23.483 -26.279
32.744 -4.966
63.108 -1.929
59.851 -7.820
31.921 -14.535
61.397 -10.886
38.664 -15.873
48.604 18.204
27.190 28.627
41.831 45.108
43.192 30.409
34.354 -7.992
19.070 -25.090
52.732 -25.938
47.255 -23.822
55.622 -6.216
34.669 -13.345
66.171 -11.204
77.039 8.093
37.494 1.053
27.446 39.315
41.854 37.750
50.254 29.391
20.113 41.020
16.755 30.302
53.526 47.966
59.075 21.502
29.816 33.596
41.042 12.991
46.912 -2.396
53.170 24.044
63.892 -24.141
44.563 -14.929
16.932 -0.523
41.356 -22.633
28.247 14.634
32.213 13.322
27.872 -4.527
44.613 -15.488
41.547 -18.034
32.522 -13.655
32.941 -24.493
49.669 30.670
68.059 29.253
53.687 20.876
55.872 -7.398
45.498 -15.253
50.191 -10.442
53.052 -6.167
30.727 11.907
44.437 24.996
45.432 30.026
40.088 25.395
42.336 38.384
33.805 -0.764
20.302 20.694
25.773 -5.147
5.738 21.880
7.009 -0.715
58.085 34.181
33.957 25.006
39.709 -20.798
41.618 7.342
36.296 -4.374
62.951 -10.451
42.853 -14.377
59.700 -2.277
56.863 17.736
23.577 -9.943
23.860 -20.058
57.165 -18.996
49.158 -27.095
38.306 -23.226
32.093 36.294
26.650 -2.698
12.513 -21.436
23.109 -23.901
37.458 -9.332
44.580 -14.033
23.312 -8.477
37.064 -5.172
39.239 -19.051
43.873 -4.595
43.893 2.340
50.694 13.247
44.090 -27.493
58.289 10.925
44.624 -8.685
59.383 -20.992
34.496 3.257
27.098 38.115
16.800 30.180
18.496 37.176
62.213 14.343
38.264 -10.906
37.173 -2.422
29.093 -9.977
42.402 -17.794
41.035 -28.734
47.615 -22.429
28.707 -22.446
34.316 -22.289
10.287 -7.731
37.983 39.677
38.819 17.633
31.572 -17.099
44.684 -5.918
44.086 -3.780
28.619 29.381
57.741 5.222
51.017 30.338
30.915 27.229
52.751 17.450
64.016 30.993
62.966 2.006
53.845 -11.975
31.877 -26.691
61.365 -28.703
49.862 -21.223
42.960 -6.966
47.211 -1.966
41.434 34.644
37.014 37.372
43.618 44.397
60.699 26.085
45.876 -10.154
23.204 -33.022
21.451 -23.408
63.104 -7.953
47.801 -9.539
33.406 -12.489
43.422 -17.593
12.341 -12.075
35.453 29.672
43.351 12.574
42.062 34.839
45.247 32.204
18.931 -10.125
42.240 11.080
36.179 9.305
12.703 2.231
29.551 -1.951
32.050 15.572
32.724 -9.322
10.753 7.202
31.601 27.509
23.102 -10.129
49.233 -8.517
43.968 30.474
59.857 4.933
34.547 14.080
22.192 5.209
27.861 -13.845
44.332 8.636
32.169 33.527
61.179 23.194
43.144 -18.861
48.328 -13.859
30.190 14.904
54.237 32.811
44.774 -8.123
44.869 -25.965
43.414 -5.028
32.067 -12.452
42.132 -22.590
25.687 -23.394
28.248 5.492
40.730 -22.901
55.124 -23.443
54.815 -10.818
28.671 16.356
42.988 -30.475
52.516 -17.552
17.538 -2.175
31.111 35.068
22.100 29.550
32.086 40.100
48.514 42.059
65.713 1.936
60.112 -9.153
53.209 24.314
39.236 30.528
17.826 24.490
47.376 1.126
22.205 9.595
50.723 -1.230
19.341 -24.282
22.457 -13.218
24.334 -2.119
34.220 1.710
35.560 -28.373
32.495 -14.667
67.913 -8.060
43.530 -9.013
28.721 -20.530
41.317 -28.168
34.589 -33.430
54.086 -32.441
43.606 17.076
50.914 34.962
51.620 -6.827
28.787 -26.256
56.135 -6.231
39.160 0.722
18.256 8.233
42.179 48.977
26.300 17.844
-5.509 16.478
14.639 13.015
29.773 44.217
44.748 23.945
58.388 7.636
40.487 -0.127
35.767 38.203
55.719 29.411
26.860 27.698
49.645 25.527
41.930 11.253
29.671 26.529
24.928 21.739
44.488 -18.146
39.809 -11.076
28.196 -24.473
17.078 -3.957
33.821 23.379
26.959 -7.451
32.630 -0.646
41.406 2.439
43.254 3.837
23.248 -7.808
43.036 -12.960
50.032 17.483
54.858 -11.441
40.150 6.095
63.670 -34.266
35.309 -23.400
32.333 -24.105
44.087 -25.717
40.692 20.044
35.454 43.513
37.982 31.724
15.110 35.553
30.698 38.558
46.423 36.804
42.493 36.000
42.823 34.373
29.052 20.414
48.419 28.578
16.711 5.458
36.785 43.952
37.577 29.240
54.127 4.665
22.499 -19.602
10.803 8.501
15.714 15.492
23.309 -24.780
44.413 -5.457
47.570 -3.699
27.309 -29.048
29.829 36.003
51.335 3.406
17.664 44.375
41.690 34.855
52.162 39.090
46.747 4.578
31.717 46.592
40.583 48.607
49.238 27.938
46.731 49.396
46.729 37.769
24.711 46.321
47.746 35.988
44.541 30.748
39.609 40.534
69.279 0.376
57.200 22.137
39.750 32.693
57.692 37.353
55.905 30.562
57.788 1.847
37.578 -5.843
49.637 -3.706
50.399 19.319
21.303 50.155
39.985 31.562
35.237 27.636
34.148 28.102
29.236 8.429
18.663 37.388
38.268 17.668
39.518 37.588
65.591 27.930
40.739 41.619
32.396 39.892
28.500 29.349
47.902 36.834
30.714 3.838
17.979 -4.627
59.766 13.536
47.847 31.714
41.022 -20.194
32.228 -22.402
25.303 -1.345
43.460 16.436
35.264 28.881
35.772 40.043
8.159 39.980
10.165 34.667
7.002 39.426
27.107 41.703
25.752 48.099
40.871 27.581
26.967 31.073
48.606 39.068
41.491 22.428
58.103 9.329
32.814 43.801
55.534 23.918
39.370 45.026
36.280 37.720
19.025 39.350
20.160 21.018
56.464 15.526
41.518 28.764
51.897 30.707
64.424 10.595
63.466 7.623
50.727 -23.661
49.492 -12.150
48.578 7.038
27.451 -3.918
37.489 20.177
53.849 17.180
49.901 44.201
66.762 21.040
21.974 34.675
9.766 40.777
28.901 36.766
39.507 17.131
46.733 18.431
41.952 -30.637
50.552 -24.261
40.323 17.243
65.890 29.950
64.350 14.569
60.966 -10.079
66.077 3.431
66.783 8.432
59.133 15.039
44.442 4.458
32.611 -19.780
20.164 6.348
42.880 5.531
51.085 2.697
56.427 -10.358
52.147 -8.065
55.623 21.258
22.403 39.600
62.573 12.273
53.297 -7.152
52.942 -17.601
32.812 -8.864
73.236 3.733
50.883 20.040
41.583 -19.448
18.766 -16.712
27.164 -23.189
36.023 34.245
68.609 14.686
60.566 23.943
39.676 29.203
51.573 39.395
37.490 4.504
58.090 -24.525
35.886 -15.582
26.969 -20.370
28.261 -6.747
36.073 -19.800
41.331 -13.326
43.804 -16.021
40.566 6.142
24.835 -26.652
67.284 -12.099
22.251 2.985
22.848 18.637
50.308 33.507
25.328 17.757
51.783 -12.545
44.839 -25.596
46.715 -29.116
68.322 -2.390
15.530 -14.374
30.548 -9.236
27.983 -30.255
56.527 -21.603
13.867 -9.362
33.119 11.785
53.185 -6.156
42.941 -4.769
46.013 30.579
24.014 30.066
50.274 33.531
36.806 52.161
40.241 14.069
53.878 34.586
52.569 22.480
42.796 22.845
66.105 24.356
69.292 10.205
54.596 4.546
51.282 26.525
59.145 25.281
49.465 35.349
57.737 -1.674
49.487 7.384
58.565 -19.998
37.999 -2.344
24.744 3.173
11.229 21.902
46.955 29.231
38.515 44.191
52.083 35.143
56.792 15.325
40.899 13.670
50.000 -10.208
54.286 -25.110
37.903 7.902
49.764 26.513
32.225 37.483
52.917 35.511
45.482 34.821
41.603 24.115
45.120 22.991
62.676 3.925
49.282 33.503
60.653 39.884
53.584 38.301
14.824 40.452
42.798 37.544
34.959 23.606
57.538 14.464
21.853 38.638
42.565 36.249
47.062 11.360
37.088 7.447
33.137 18.448
15.268 27.606
24.376 29.747
33.638 45.909
57.233 6.395
54.259 -23.780
35.649 -5.361
47.677 -23.696
11.900 -23.423
34.490 -29.170
50.625 -22.158
45.439 -0.380
22.716 24.297
52.483 37.784
38.079 46.741
42.129 32.511
22.928 16.710
18.686 -10.868
34.640 30.759
30.794 31.479
59.478 5.034
44.629 14.411
49.251 41.942
46.690 30.955
19.151 -28.845
45.024 -26.336
7.736 -20.744
50.130 -9.178
47.425 -14.725
48.909 13.641
49.750 -29.941
50.421 -17.559
23.702 -37.886
46.232 -28.180
25.124 -22.982
53.275 -7.499
46.205 -20.288
44.810 22.430
42.310 20.287
41.464 7.182
52.953 13.154
36.724 -13.999
50.734 25.062
48.224 4.874
36.084 -5.458
28.831 10.779
21.560 11.441
24.825 38.037
32.987 24.280
56.154 8.720
50.485 12.770
60.058 -21.407
52.353 16.595
51.094 24.611
62.107 24.691
42.441 39.756
51.491 39.641
23.740 18.234
50.676 28.625
40.817 -8.702
41.978 6.446
55.301 15.938
51.586 29.390
43.189 40.455
42.560 25.903
50.866 25.826
48.617 18.248
54.151 -0.066
62.947 -0.150
37.747 -10.508
44.199 -6.555
31.668 -25.481
16.064 -21.658
26.534 3.388
36.230 11.436
40.403 -3.007
37.023 30.975
39.049 44.210
51.956 15.039
47.390 31.369
46.344 -2.335
61.550 -1.819
10.841 13.367
8.378 -15.428
45.753 -17.734
27.182 -26.335
36.241 -25.095
25.374 -21.044
21.755 -28.639
48.723 -34.823
47.844 -22.687
50.038 -19.814
58.713 -16.252
46.257 -29.962
26.825 -37.643
43.288 -17.689
65.039 -22.265
27.647 -36.589
43.290 -26.955
40.903 -28.028
45.437 11.035
59.732 -1.040
58.607 9.628
30.974 23.646
50.983 33.591
21.093 29.545
10.267 22.146
29.316 37.968
40.327 12.251
49.383 -8.059
36.748 -27.716
33.219 -22.366
58.958 -16.965
56.900 -20.987
43.665 42.545
5.564 36.860
64.686 -11.991
54.248 -15.372
64.897 -18.819
56.014 -17.236
43.145 -22.259
33.646 -37.538
29.432 -30.014
45.866 -24.468
71.290 22.074
23.864 35.738
26.059 45.390
17.484 36.200
18.314 52.444
31.868 48.736
12.846 41.362
12.739 47.365
38.076 35.117
58.136 31.641
24.409 51.659
5.087 41.693
37.468 -28.972
60.920 -1.645
50.589 -11.901
28.193 -6.933
48.663 -2.742
38.894 1.092
20.033 -17.822
42.289 -20.226
30.103 -11.026
25.666 1.975
34.815 2.478
45.045 21.475
45.927 21.121
39.979 36.817
25.525 44.735
53.720 40.638
57.937 31.627
36.897 -30.498
51.767 -0.318
27.508 31.409
49.152 27.371
57.086 27.701
19.776 34.336
7.035 23.152
13.347 39.543
20.822 9.225
40.718 -3.998
29.830 -15.973
23.578 32.864
27.970 38.574
65.616 22.328
52.826 33.276
44.527 36.011
43.391 27.832
66.101 13.218
30.891 20.216
20.859 -0.010
21.476 38.211
37.860 44.290
30.161 33.682
48.993 22.169
34.085 35.466
33.805 46.848
31.305 29.370
39.043 38.846
53.910 18.002
31.216 36.796
47.598 40.647
15.311 45.900
68.198 23.450
57.062 27.016
56.180 5.318
55.381 20.668
45.367 1.142
38.176 -18.933
31.008 -30.841
59.247 -14.392
32.348 -31.234
53.574 -21.405
46.565 -8.909
44.198 -35.411
43.958 -35.606
42.455 -31.067
49.439 12.089
40.701 -24.798
36.212 -34.119
26.401 -19.664
45.184 -30.338
55.091 -5.626
43.465 29.022
72.950 18.773
58.388 0.772
51.446 29.279
37.625 23.046
63.538 23.535
51.143 27.006
59.078 -7.315
20.909 -23.874
40.238 -21.466
64.821 -14.463
47.448 13.963
57.615 31.867
58.939 15.543
48.675 -7.447
61.103 3.126
20.528 29.606
57.278 33.714
54.887 22.347
30.940 25.610
62.548 -0.974
55.636 0.645
60.510 26.793
56.003 35.082
45.129 38.676
35.402 33.512
70.749 -8.108
50.033 20.347
51.141 21.859
42.127 35.474
20.449 33.236
29.505 17.519
37.835 45.027
30.466 36.712
46.839 38.507
37.135 14.482
41.714 1.540
51.493 13.728
53.837 25.019
35.587 5.599
39.850 33.397
53.656 -4.020
36.459 -21.131
56.862 -8.256
41.093 27.215
27.132 28.396
67.118 22.734
63.708 0.539
56.001 23.452
56.734 -9.383
67.269 7.295
22.536 30.263
6.506 45.123
48.435 30.999
59.746 36.842
43.271 25.432
34.062 32.190
41.405 29.781
42.569 -19.231
51.474 -36.155
41.244 -27.749
31.228 -20.855
52.232 -0.236
40.836 -14.593
9.340 -22.245
34.222 -27.067
22.653 32.523
36.306 38.814
55.823 28.105
21.511 39.755
41.821 37.784
27.601 42.817
42.862 9.623
38.294 13.896
45.924 -26.414
47.306 -22.841
64.063 -11.940
52.442 -10.852
55.403 -1.057
19.092 28.874
14.897 27.300
31.202 38.105
51.346 23.586
33.360 35.460
20.582 13.706
68.851 8.701
58.623 -4.137
18.092 34.433
52.239 2.561
30.332 32.733
24.504 30.020
13.296 33.025
1.196 45.879
3.801 46.749
52.676 -33.884
28.962 -35.226
27.787 -24.004
48.619 -10.402
35.688 -13.337
39.444 -10.275
36.372 -10.393
47.129 -16.051
25.009 3.467
59.310 20.185
44.497 41.549
31.752 36.839
15.924 44.138
27.621 45.368
43.616 -22.631
54.606 -22.311
31.474 -26.972
54.921 -31.757
55.506 -13.114
40.473 -27.117
65.753 -10.754
32.749 -9.421
57.341 -3.388
24.234 -15.560
19.247 -0.936
37.259 -9.388
41.597 35.820
48.270 32.440
41.052 35.727
68.889 2.006
38.482 35.442
27.257 42.654
68.701 27.302
61.353 6.745
63.662 25.906
29.328 25.038
56.097 11.170
33.874 39.809
45.155 28.434
26.151 33.821
23.679 26.754
16.184 37.139
43.306 42.546
53.147 41.231
49.387 36.839
64.027 25.235
64.768 11.659
52.208 16.140
61.830 -16.197
17.570 -28.833
30.422 -32.806
44.446 -20.225
29.277 -44.042
68.267 -0.327
65.271 -5.554
54.877 -11.852
24.947 -41.907
51.641 -5.196
52.763 15.997
67.360 -7.995
63.163 -9.542
52.158 -24.624
39.113 -10.265
50.180 -23.949
40.266 -10.177
12.395 -7.541
32.951 -19.333
53.799 -18.018
46.970 41.338
58.798 24.834
35.147 22.295
60.771 31.275
37.360 40.038
46.807 16.072
22.342 34.212
29.601 17.883
36.511 36.909
43.079 7.861
46.593 5.029
41.423 6.540
41.151 -19.256
27.014 -5.324
38.055 -20.912
53.196 -6.446
26.028 29.731
28.188 22.508
55.592 11.161
42.043 -17.124
14.398 5.065
31.615 -35.886
72.294 5.870
37.827 8.748
37.796 -11.964
47.553 -29.703
32.008 -33.031
28.482 -22.836
35.745 -33.421
36.938 -30.386
45.592 10.869
18.367 8.109
27.654 15.753
65.457 18.333
32.313 -1.049
53.232 -0.085
41.950 -11.796
46.312 24.279
31.011 19.041
38.326 47.318
49.724 40.687
72.829 9.058
71.487 3.929
52.913 14.980
51.871 -2.406
36.956 -22.711
38.476 -26.473
35.696 -33.781
38.735 -21.663
34.850 -27.868
40.218 -29.007
43.629 -14.029
27.972 -13.629
29.897 -33.261
42.435 -25.714
26.011 -26.989
62.012 -12.938
22.933 -31.040
41.640 -16.415
59.481 10.364
52.253 29.804
39.769 -13.852
34.387 5.009
23.031 0.532
50.712 -14.779
48.405 -30.357
44.900 -10.093
40.383 43.759
19.673 45.914
12.663 21.470
33.725 7.049
22.048 -0.349
46.578 -5.972
31.112 18.679
41.133 32.045
40.804 26.140
41.492 40.693
31.848 27.895
18.461 40.886
59.886 24.805
40.358 15.459
29.389 37.302
48.717 17.679
52.243 0.237
31.900 -19.625
39.890 1.462
28.162 19.164
40.602 3.545
32.683 27.723
41.691 44.045
55.978 35.326
41.515 39.423
25.870 44.964
14.218 30.609
34.584 36.475
48.925 41.339
64.361 12.183
48.867 -28.632
50.136 -30.706
18.005 -19.108
33.753 -2.609
54.599 -22.577
35.396 -18.453
39.506 -5.145
55.917 0.073
35.498 -27.245
19.265 -9.053
43.002 14.840
32.406 4.669
49.151 25.140
40.246 35.657
69.575 23.934
29.766 -15.923
44.576 11.991
43.384 -22.295
24.724 -27.555
12.798 -16.418
26.656 0.788
48.124 31.930
45.263 33.161
17.845 18.545
32.539 3.327
16.648 -6.373
55.728 -23.324
28.992 -8.275
26.506 9.809
26.321 -1.581
27.946 -28.757
31.014 -29.654
45.683 -12.367
39.253 -3.693
62.066 -17.948
57.931 10.668
46.554 -36.774
39.585 -24.914
23.525 4.647
19.161 -33.574
37.481 -31.520
31.520 -12.814
26.789 -10.489
42.772 -24.475
20.195 -9.101
32.375 21.031
37.153 36.914
36.650 35.426
29.931 41.651
59.506 18.640
30.714 -17.381
40.391 -0.739
67.305 24.467
44.977 31.201
5.379 36.614
27.128 -28.845
56.332 -27.348
45.624 -15.538
35.161 -27.859
54.176 -29.427
20.624 -33.933
36.098 -23.258
28.910 -30.617
36.582 -24.262
28.495 -34.683
42.611 0.334
45.530 10.741
14.165 32.377
26.558 29.718
57.541 25.973
66.965 29.622
48.819 21.250
55.665 6.168
61.797 -11.663
41.564 -29.733
68.334 -21.276
39.216 -21.396
33.376 -32.755
56.768 -24.552
36.573 36.783
24.887 36.827
26.560 23.192
30.927 24.074
29.249 18.433
12.387 40.177
46.181 29.458
44.193 7.855
30.122 39.618
27.015 21.988
48.032 -16.669
15.090 -21.556
12.219 -18.783
33.236 12.046
50.751 30.135
54.407 24.782
35.916 -21.703
32.687 -2.346
25.473 -12.784
56.913 -12.825
55.753 -1.855
33.097 41.188
33.633 16.372
12.499 14.608
14.522 27.385
16.535 -2.190
37.134 29.172
24.369 -8.719
34.742 -9.694
27.240 27.962
56.134 29.364
34.349 22.789
59.463 10.039
51.325 10.237
31.650 -17.049
34.123 -22.230
47.767 -19.713
39.109 -33.816
34.678 -20.301
48.332 -21.423
40.539 18.694
61.796 -16.992
38.945 10.944
61.876 15.220
60.954 19.305
29.602 24.862
17.398 43.579
23.909 45.587
42.007 46.508
43.188 39.088
41.310 5.787
35.741 -20.959
30.881 -11.484
23.555 33.693
27.870 32.836
57.680 -10.527
52.130 -14.491
52.417 -7.974
45.967 -22.320
38.596 -28.392
29.031 -6.448
27.524 -11.567
63.771 -11.879
69.800 12.164
56.109 19.369
61.540 18.420
38.676 37.687
34.261 3.922
53.126 26.239
38.276 55.990
20.900 10.523
35.044 1.641
43.532 21.756
30.984 15.852
33.828 -23.946
49.382 -17.700
33.737 -37.861
19.325 -19.054
52.798 -19.747
53.442 -23.418
42.899 -36.143
37.882 -22.492
46.032 -26.122
34.703 -1.196
49.292 -5.197
14.607 16.811
66.484 17.172
17.355 28.532
37.793 33.332
30.557 21.999
40.467 11.221
43.970 1.394
34.800 -24.798
33.481 -22.900
35.826 -26.031
36.401 -35.016
12.351 -18.674
13.885 -24.778
40.737 7.048
51.922 16.801
73.842 8.229
45.608 -18.556
33.110 -34.407
28.141 -26.728
59.826 -18.153
32.850 -7.577
30.026 -3.208
46.700 -4.299
48.816 10.653
40.520 24.491
36.180 35.052
45.641 40.269
8.188 33.953
43.042 21.027
32.641 17.508
40.141 7.811
36.943 -19.596
44.329 -19.257
58.292 -11.251
59.566 -24.398
28.783 -7.606
49.684 13.345
23.003 50.205
50.879 19.427
45.136 -4.325
59.126 -8.146
41.455 -19.259
50.505 -21.458
45.464 -22.993
32.076 -25.401
60.931 -20.937
54.493 -21.982
28.209 -38.596
47.434 -23.636
54.744 -11.892
54.562 -22.149
32.191 -6.418
35.749 -30.687
71.471 -1.999
42.776 15.409
37.568 39.401
36.701 44.859
25.137 14.376
33.463 47.243
45.964 23.219
52.667 11.131
32.629 -15.243
21.370 -14.017
25.247 6.796
24.763 27.006
32.716 33.572
37.233 27.040
22.800 37.499
35.953 11.289
64.254 19.089
48.925 32.523
22.586 37.970
30.129 31.377
30.651 43.063
51.208 17.954
64.068 7.010
61.562 13.983
52.467 14.835
42.774 12.619
62.960 28.271
65.671 5.552
55.364 -13.827
62.796 -24.388
31.396 -29.119
38.251 -30.325
29.134 -21.859
36.629 -3.758
49.989 46.671
43.814 31.721
47.062 13.105
43.355 -18.802
33.645 -22.022
60.804 -7.682
58.999 -19.841
55.115 -17.829
71.123 12.529
42.514 -1.873
28.565 -9.189
48.183 -7.277
39.574 -21.315
28.750 9.857
49.792 22.522
59.075 -0.946
64.918 -9.058
52.197 -25.918
29.402 -31.502
45.013 3.808
37.121 3.821
28.036 10.066
37.995 14.321
25.208 -4.087
42.674 23.722
52.645 38.717
54.870 27.973
58.163 35.028
43.860 4.778
23.416 12.573
23.337 -15.155
40.384 -16.739
39.616 12.642
50.317 39.878
18.621 36.064
44.882 30.477
54.525 36.065
40.245 44.277
43.446 26.517
50.267 21.356
43.831 45.495
29.055 42.721
13.100 42.930
39.854 31.980
62.677 29.101
25.998 2.926
64.926 6.999
55.014 37.265
68.471 -3.231
53.576 -18.670
24.540 11.707
42.865 30.330
29.834 -3.455
44.700 -4.693
47.940 -19.716
58.865 -9.536
50.905 20.862
24.834 8.999
34.235 -28.971
46.542 -30.127
63.202 -14.323
54.004 -4.490
52.572 -11.648
54.886 -3.163
38.608 3.547
28.264 18.991
37.027 2.491
42.655 23.635
35.248 -11.660
37.611 9.987
63.058 -7.730
37.291 18.517
29.858 7.271
50.611 39.436
61.264 19.742
42.096 38.292
57.102 12.316
62.941 -15.537
51.268 5.216
39.139 -34.603
52.501 25.105
40.466 34.015
44.415 18.372
28.565 19.057
33.183 33.007
17.439 45.863
17.670 37.691
40.176 42.978
21.180 44.760
34.700 38.558
36.137 46.357
12.864 35.101
5.812 36.595
23.696 -32.793
30.517 -28.353
54.245 -26.548
46.921 -0.480
9.639 4.888
9.297 -13.610
39.868 -25.993
35.883 -28.646
33.094 -26.886
64.173 -14.129
58.713 29.479
11.185 34.845
62.354 19.963
73.289 9.945
49.147 15.607
50.979 32.827
39.235 12.484
47.818 12.747
40.353 39.283
42.786 44.350
25.523 -0.682
33.668 -22.118
37.514 -20.508
20.355 -8.535
25.058 25.868
32.734 30.479
25.515 17.272
25.483 11.667
49.393 21.194
62.954 -4.464
24.358 -35.052
41.878 -27.821
28.214 -32.344
56.392 -16.979
27.581 -1.855
49.109 -20.923
51.024 -33.557
55.023 -20.117
62.654 -11.323
56.394 27.330
54.857 30.670
33.788 6.082
32.673 21.930
22.203 9.312
16.754 25.819
41.744 31.402
45.714 2.706
56.145 0.825
44.249 -25.845
64.269 16.444
35.933 6.937
33.318 -31.271
30.150 -23.457
45.787 -26.894
37.493 -36.411
54.322 -34.231
37.648 -28.643
51.994 -13.538
65.340 0.472
46.513 6.034
61.789 -17.306
52.537 23.814
57.696 2.383
73.840 8.402
43.682 23.614
18.477 33.385
48.981 40.638
55.310 33.002
62.180 13.261
54.798 20.909
51.865 27.394
44.764 25.290
22.031 18.533
65.532 -2.435
62.930 -17.272
52.755 -11.468
45.107 21.547
34.873 42.357
32.582 29.030
36.163 29.007
50.818 -21.181
46.092 12.835
41.303 39.208
27.839 40.803
60.334 22.190
20.875 -2.576
9.878 4.858
26.173 20.104
41.829 21.546
58.279 21.575
31.441 -13.549
24.863 -15.481
26.103 1.302
43.531 14.273
25.553 13.287
20.407 29.600
18.973 28.811
47.805 28.660
44.831 25.450
30.700 33.916
17.000 42.725
59.260 27.866
32.012 44.149
52.821 38.566
44.043 37.000
52.219 -10.254
62.997 -16.930
34.639 40.588
37.920 39.439
8.856 10.980
46.380 19.942
20.218 -0.878
20.487 -1.747
52.434 1.615
24.197 32.276
33.121 35.508
28.574 18.282
51.322 23.297
56.828 10.904
39.361 -5.034
38.076 -20.730
25.975 -29.157
24.653 5.421
43.781 31.397
59.497 5.636
18.542 -12.548
27.178 -3.768
36.456 36.140
57.064 17.436
54.076 -1.402
33.187 -16.574
9.205 -32.920
54.299 -24.686
34.134 7.426
35.037 -6.435
52.913 -24.902
38.590 1.633
31.731 10.006
23.924 11.604
33.041 15.756
55.951 16.320
54.767 23.223
52.310 -5.524
20.355 21.658
33.150 23.085
35.745 28.492
34.038 22.809
35.559 41.049
16.574 24.633
24.432 38.258
57.536 16.596
44.728 31.568
32.024 22.641
54.020 27.534
49.127 18.082
36.495 15.088
42.625 34.310
20.444 35.338
66.670 17.155
52.864 -0.987
26.441 -32.744
31.798 -34.396
59.776 -28.159
58.293 -28.647
40.607 -20.512
19.997 5.954
28.052 -16.432
15.540 1.815
31.526 -23.083
56.158 -13.788
25.228 -31.530
17.559 22.836
8.451 13.702
39.167 18.103
36.541 18.575
31.825 22.663
43.471 -2.309
20.220 20.350
10.835 -3.225
47.656 -18.735
63.023 -0.671
44.915 18.735
59.302 13.911
44.021 39.904
58.179 36.356
32.545 11.702
54.338 27.025
26.648 38.521
14.270 35.013
21.169 32.899
26.783 38.058
58.570 8.355
30.627 -16.968
17.180 -0.634
37.460 5.878
27.646 0.780
34.924 -13.717
55.592 -12.116
33.653 19.333
16.291 27.376
40.513 32.003
41.041 46.566
38.439 36.157
40.543 43.364
37.831 6.718
49.419 1.273
32.085 49.646
22.741 34.100
32.605 26.523
15.696 46.909
4.007 46.482
43.276 -23.527
43.224 31.278
16.001 21.990
34.987 -29.221
32.017 -24.486
40.395 -22.425
19.504 -25.369
37.263 -9.553
65.001 -1.930
45.522 1.983
36.309 -31.645
26.188 -32.723
20.400 -17.903
52.703 -24.263
59.837 26.583
63.848 -16.932
45.341 16.492
58.570 -0.457
62.909 23.387
61.192 -19.533
58.998 -18.076
38.544 24.687
20.177 46.207
34.516 38.622
28.734 48.957
51.286 21.520
33.219 43.613
34.869 33.984
41.199 21.414
42.085 39.574
38.030 43.066
40.085 28.382
54.805 20.432
61.216 26.389
0.700 19.869
10.460 36.067
22.941 44.411
5.184 41.034
42.084 -19.346
18.455 -22.211
56.650 -18.833
44.552 -36.114
45.669 -35.508
36.315 -16.372
56.920 -13.336
54.812 -19.672
65.333 12.617
54.807 26.186
43.976 48.698
58.672 3.752
64.771 9.591
61.057 10.836
54.458 -10.246
44.948 -26.055
54.421 -17.791
54.176 -4.463
49.169 13.382
37.187 -5.499
47.639 3.183
25.779 7.069
38.201 14.291
34.234 34.114
43.715 36.896
39.601 19.229
55.991 3.723
57.126 -0.504
62.593 -2.638
20.805 5.622
28.683 -0.890
33.873 46.023
33.998 40.945
50.819 2.878
42.442 -11.914
56.816 36.708
42.188 4.187
32.090 -5.889
34.536 26.500
48.249 13.551
28.519 38.168
31.822 37.619
17.619 32.420
39.767 32.302
46.292 12.480
51.694 -6.675
53.509 27.006
51.917 -4.822
56.910 12.665
35.520 47.358
32.362 37.403
41.078 36.690
64.089 34.822
45.025 31.649
38.842 39.029
32.917 43.519
29.773 12.965
29.510 -3.857
47.676 16.539
49.974 33.368
33.949 -5.776
63.999 -14.598
58.486 -12.817
44.636 28.062
28.791 37.138
47.720 38.511
52.041 -18.451
12.041 -23.670
32.601 7.803
44.912 33.450
14.643 18.841
42.805 21.055
32.138 11.838
11.162 41.447
23.268 41.091
12.172 24.780
12.990 51.122
12.122 29.378
50.866 37.420
39.762 33.270
28.246 35.298
46.041 31.362
51.431 24.742
20.195 27.134
37.292 45.689
36.540 38.414
54.940 -6.693
54.253 32.970
65.889 5.237
60.501 -5.583
47.116 -13.133
66.918 -19.013
52.905 12.124
74.546 8.873
50.915 -27.346
35.784 -25.222
40.089 -11.967
50.565 -25.928
35.963 -20.059
41.220 -21.006
43.684 -35.983
34.514 -27.535
32.246 -17.486
34.461 -32.353
26.851 -27.587
34.471 -32.547
44.564 -21.228
41.659 3.916
20.176 17.540
43.196 10.498
64.156 -9.692
28.339 -16.073
27.069 24.130
63.413 28.449
14.217 -9.062
44.842 -14.818
48.736 -17.992
28.475 -37.256
11.328 -22.933
31.240 -29.299
51.916 -21.395
23.768 -15.878
39.143 -31.251
33.416 22.598
53.261 33.316
45.326 45.217
52.352 -32.320
31.456 -34.650
25.090 -27.573
21.287 -16.816
30.351 -31.081
50.849 -31.252
69.968 -9.614
31.232 -29.651
54.217 -31.169
23.466 -30.845
32.119 -26.690
42.649 -1.436
43.268 -5.090
54.070 26.296
65.408 14.013
52.221 -15.115
27.489 -6.672
23.643 -34.508
11.136 -24.719
55.530 -25.353
33.190 -13.160
51.016 -6.169
37.654 -30.529
41.471 -24.861
41.600 22.370
33.337 -2.416
64.765 17.048
37.327 24.914
36.232 43.601
18.933 33.441
28.995 -25.669
27.212 -28.306
41.129 -22.077
39.630 -25.094
58.990 6.121
45.408 19.525
18.062 37.685
31.272 31.329
42.125 -18.985
56.944 -3.309
68.781 24.780
58.961 1.217
53.723 -2.440
59.622 -16.056
61.645 -15.610
28.124 -22.615
37.544 -15.835
34.399 -31.800
38.238 -23.792
53.355 -21.187
38.267 -21.275
54.946 -16.083
44.896 20.349
45.393 37.146
66.555 -10.976
48.415 -16.333
47.779 -15.184
15.414 -23.585
34.890 3.895
21.938 -13.482
43.457 -3.591
39.232 -14.142
62.305 -23.336
40.264 -14.626
40.839 20.812
44.067 -16.430
48.935 0.949
47.395 -6.355
37.215 7.763
30.414 28.782
46.828 16.687
37.190 20.180
47.296 36.749
33.281 32.429
46.638 7.373
68.291 14.272
34.144 34.869
66.338 23.792
63.809 25.308
30.507 23.662
35.025 16.265
63.636 24.467
20.459 44.181
40.189 40.757
72.020 -4.540
30.320 -27.978
7.884 -13.833
16.436 -25.416
49.034 -25.602
42.155 -11.960
54.353 3.015
57.150 -17.679
29.989 -11.398
60.501 5.845
39.908 -18.068
38.322 -6.490
38.383 -19.780
25.119 -27.020
12.041 -28.512
21.376 -30.892
22.995 -21.757
47.626 -10.724
19.350 -13.906
27.565 -26.950
12.461 -19.031
47.081 12.080
44.397 31.667
35.822 -2.878
40.795 2.873
31.964 -4.880
45.298 -4.775
56.342 -3.603
11.937 12.038
16.248 29.238
41.140 28.598
26.654 1.001
53.158 -19.005
50.953 33.386
44.540 28.442
20.889 13.979
56.844 10.276
55.442 28.389
48.512 41.996
37.048 37.946
17.535 35.703
11.525 33.138
44.651 2.994
58.716 -22.990
74.864 -6.028
57.258 3.925
55.459 4.201
34.869 -1.336
14.573 -16.350
40.486 20.629
36.649 0.093
15.440 14.287
55.479 28.110
37.753 -21.777
41.935 -3.242
44.383 -23.274
38.153 -23.534
31.111 -17.425
7.737 5.434
24.985 30.803
4.030 34.223
12.714 34.590
20.090 39.294
54.484 37.229
60.292 -7.569
48.797 9.750
50.280 10.758
49.825 -19.865
24.270 -29.878
60.387 -13.083
41.484 -19.689
69.840 7.770
68.956 7.422
60.853 39.266
42.609 42.612
52.419 41.313
60.682 28.723
62.412 16.446
43.366 34.424
30.093 37.105
8.934 21.526
40.080 1.768
43.386 27.772
54.463 9.842
62.278 8.477
59.798 -13.372
42.204 -25.777
55.023 -16.855
38.487 -8.720
54.641 -31.133
47.934 -29.850
61.193 -14.089
71.870 3.457
48.098 -22.496
41.262 -34.357
42.031 -22.279
18.607 -14.151
63.418 -20.463
36.788 -4.647
26.929 -2.984
37.216 -1.600
30.868 -20.512
48.834 -30.650
48.477 32.767
40.604 -35.308
35.977 -28.798
42.051 -28.546
38.154 -36.492
13.330 -21.219
40.502 -24.599
37.263 18.618
50.883 2.764
41.559 -5.737
43.909 6.503
45.387 24.946
52.845 26.875
54.709 39.866
38.594 48.290
45.556 32.884
24.411 32.359
20.466 21.511
27.412 49.744
28.503 34.852
33.740 25.511
44.387 21.544
57.485 17.868
55.740 21.898
29.755 37.265
53.067 26.916
28.173 8.492
40.823 18.566
23.511 3.811
7.900 21.934
52.886 -5.651
32.758 -15.395
17.999 34.176
57.929 17.831
41.997 -12.568
29.719 8.079
29.004 40.302
58.317 37.863
28.008 32.778
41.762 42.740
39.326 38.426
47.673 34.216
32.858 12.796
31.836 7.196
32.078 37.920
71.013 10.159
47.852 -13.954
37.935 -26.131
36.854 34.999
32.713 34.102
38.699 45.408
48.174 44.456
47.965 31.527
43.951 33.207
32.336 21.098
37.767 34.263
46.310 12.485
37.350 43.753
57.021 36.468
68.261 4.276
26.467 -23.401
22.409 -30.230
36.668 -23.443
26.833 -15.699
38.603 16.015
51.874 -2.812
58.836 -19.959
44.927 -9.770
40.859 -19.001
64.841 4.065
52.402 26.773
47.562 -17.051
36.790 -27.074
43.694 -34.006
35.162 -23.374
70.376 2.553
63.469 -13.663
41.144 0.318
38.465 -11.301
39.042 -7.419
42.724 -6.275
29.981 -20.540
54.594 -19.525
28.328 7.834
36.503 23.644
66.986 3.997
44.936 -32.559
26.247 -19.370
62.074 -0.541
57.529 -16.519
55.492 -26.632
17.477 -28.969
28.442 -11.949
18.263 -25.423
29.347 -25.046
63.537 -27.688
45.973 -20.015
45.040 -29.974
48.684 -17.460
74.405 0.659
45.420 28.657
51.032 1.463
55.371 2.463
46.807 38.487
54.514 22.209
43.281 7.469
11.674 27.803
49.365 24.166
41.832 7.635
67.101 -17.228
52.984 -25.311
54.351 -29.416
50.069 -28.175
56.044 -18.297
52.363 -16.206
64.894 24.935
56.044 11.754
63.599 19.266
28.945 43.200
28.710 21.745
40.531 5.171
43.486 30.469
45.508 19.563
59.312 -18.085
58.673 30.592
51.337 47.770
60.291 42.507
61.827 0.994
54.149 -13.248
50.232 -21.871
37.490 -29.498
20.454 -29.396
43.385 -40.290
32.655 -11.967
50.521 -12.969
47.873 43.869
63.807 13.589
31.160 6.210
21.450 27.991
40.115 -19.292
53.723 -7.134
47.020 -14.695
54.743 -21.972
61.543 1.188
45.701 -8.488
57.780 25.246
61.370 23.580
47.694 -0.727
15.999 1.223
24.812 9.784
27.375 12.835
32.170 7.518
25.849 37.751
28.512 29.865
45.808 38.979
45.473 7.387
47.701 -1.013
68.499 -7.227
62.479 -12.366
52.869 -4.400
38.870 -10.775
17.417 -23.613
52.139 -26.239
12.014 -21.112
42.981 -4.478
22.129 -5.860
30.554 -21.532
34.280 -10.614
23.003 -16.426
13.169 9.617
30.045 30.588
-1.725 7.058
60.205 33.956
32.055 8.904
55.821 -28.969
45.507 -22.949
22.900 -0.504
16.626 7.327
32.245 -7.075
21.604 37.046
36.658 38.913
40.570 41.769
65.858 10.963
50.436 23.158
24.606 35.423
23.765 37.496
45.168 47.357
34.949 15.794
40.549 18.024
43.630 23.779
5.939 35.555
20.596 -21.599
68.858 6.985
34.352 27.582
53.058 42.890
16.027 32.463
43.798 45.725
51.324 -9.892
56.494 -3.865
36.212 -21.319
40.568 -11.030
12.435 -27.251
36.462 -30.350
70.365 -9.353
31.543 -37.387
35.217 -19.744
67.262 17.155
49.071 33.834
38.181 6.052
43.962 28.415
39.361 40.744
36.697 42.914
46.246 37.292
43.885 -1.838
42.726 46.235
15.784 33.728
18.978 43.595
47.345 5.205
58.833 0.460
67.224 10.644
46.146 36.322
51.694 37.674
52.289 31.737
31.325 31.741
36.309 32.975
42.852 34.243
27.679 35.358
26.330 49.148
18.807 36.811
5.779 36.447
34.818 43.546
57.626 34.525
55.660 43.664
63.138 17.603
36.879 35.425
39.695 36.849
55.064 34.364
27.513 12.416
36.430 45.254
58.580 29.803
49.753 29.234
22.902 28.161
34.110 -19.969
41.386 -34.410
13.926 -2.326
50.729 -7.398
40.921 18.026
45.864 -0.392
52.732 31.079
57.498 29.979
71.758 19.134
60.547 29.620
36.860 29.670
17.018 37.661
22.719 48.423
56.067 39.935
23.557 31.097
26.506 30.493
27.408 23.934
39.648 44.215
26.557 37.534
41.141 38.439
40.982 46.607
34.615 41.659
49.920 -0.419
59.158 14.282
55.965 5.550
45.474 -29.963
55.155 -28.644
42.596 -17.760
65.346 -6.137
43.650 -3.098
32.745 -9.065
34.722 -3.285
30.696 30.944
32.341 30.882
38.276 17.293
47.553 -15.834
37.265 36.216
46.899 34.690
48.668 39.947
28.940 30.783
40.937 14.070
54.208 13.266
50.023 -25.177
55.017 -17.426
58.679 2.688
50.391 3.748
30.680 -2.399
53.106 -4.583
22.429 -29.637
31.662 -13.637
44.484 -0.722
51.797 8.694
45.942 -0.565
41.371 32.506
51.022 33.228
26.456 12.325
29.405 50.911
31.049 -10.188
36.247 21.131
33.367 40.914
31.266 47.318
36.824 46.788
61.436 32.484
60.415 -18.324
47.316 -7.541
13.256 27.767
28.518 45.116
51.632 7.123
29.276 -11.403
47.532 29.969
40.578 32.112
41.107 10.826
58.956 -20.497
51.612 -22.558
53.778 -13.742
64.763 -15.701
43.156 -4.067
23.926 -2.152
17.219 24.039
43.788 -18.373
50.925 -21.941
48.281 -15.816
9.660 2.937
30.087 8.648
47.888 16.523
51.102 -5.337
37.076 32.203
35.866 -11.776
31.557 -28.685
52.762 -27.218
50.764 -17.260
23.095 -28.200
41.286 -11.079
38.618 -3.281
25.137 -27.598
51.122 -8.942
53.628 -9.581
48.820 -15.929
68.889 -6.501
24.257 -19.109
14.756 -36.832
29.540 -24.479
57.829 -16.993
27.820 -28.930
62.688 -8.928
31.554 -26.498
20.012 -17.974
46.154 -12.272
28.092 -23.623
59.831 7.677
51.350 34.221
45.674 41.658
36.742 42.701
43.483 -18.176
31.982 -16.127
59.952 -16.183
41.504 -11.389
26.128 4.124
22.346 15.300
18.080 14.476
25.450 -1.178
41.891 -2.734
46.872 23.392
25.940 35.726
40.400 1.007
53.264 -16.153
37.621 -15.434
61.466 37.066
38.024 22.060
56.977 7.671
59.829 12.897
66.749 27.640
59.808 30.932
56.067 39.541
50.580 31.539
35.687 11.252
25.753 -2.643
40.064 37.072
70.035 -0.410
55.139 -5.589
49.462 0.956
36.238 19.183
32.159 34.390
52.591 36.270
59.068 19.741
57.304 34.202
15.485 29.703
45.195 41.142
22.692 40.449
25.474 47.235
16.134 3.664
38.013 18.940
40.908 17.770
31.566 29.441
31.679 -9.260
27.995 1.849
45.414 1.248
35.812 17.717
25.872 -15.847
34.339 -5.878
56.049 30.947
72.612 7.285
69.923 -8.075
54.380 1.024
55.531 5.790
67.063 12.053
33.627 21.059
19.008 -8.849
29.643 12.997
40.454 12.700
22.460 23.381
42.564 31.563
33.590 -2.427
45.205 40.073
60.457 10.554
46.680 35.368
15.601 26.224
55.737 33.623
26.278 40.739
27.565 24.545
60.762 8.941
50.407 15.422
42.656 -25.506
28.676 -15.010
37.451 -27.604
59.400 -2.549
56.638 -21.293
43.098 -24.853
26.573 -28.415
71.124 -7.050
62.460 15.394
25.960 -29.238
43.638 -17.070
54.480 -26.775
32.815 -30.485
44.545 -34.278
54.921 -12.683
41.321 -33.709
38.645 -33.559
30.279 -27.047
52.550 -19.008
44.412 -20.635
40.054 -20.514
36.290 18.195
24.832 -19.736
33.388 -23.884
22.404 -25.507
33.645 -27.892
51.705 -18.976
42.892 -32.525
13.605 -16.212
57.955 -2.104
64.840 29.717
56.874 37.574
30.266 42.043
15.713 34.591
46.144 23.397
34.186 16.645
51.276 8.862
40.349 19.734
23.710 23.597
25.349 -26.075
36.513 -29.483
42.590 -4.862
42.596 -27.077
40.872 -28.645
46.911 -29.126
19.739 -26.442
33.898 -39.882
42.340 -25.910
56.926 3.261
27.096 -13.357
53.510 -20.168
32.304 -25.097
30.340 -40.165
27.240 -31.340
58.722 -19.286
47.915 -6.954
18.707 12.538
36.685 39.638
52.466 26.045
62.215 28.430
63.700 5.831
49.679 -8.586
22.457 -30.035
31.383 -31.941
33.013 -22.188
32.000 2.455
49.049 38.065
15.273 44.786
48.235 42.198
64.035 -8.250
66.091 6.693
37.188 24.876
38.239 -20.197
50.330 -30.268
49.081 -21.576
48.966 13.695
24.202 -27.819
27.897 -10.160
44.315 41.508
25.359 30.640
41.501 22.872
39.774 38.879
55.513 5.458
22.834 -14.303
45.211 13.476
18.628 34.838
27.623 47.034
4.731 31.009
63.492 9.263
65.495 -8.216
59.465 -5.095
66.852 -0.309
34.887 12.764
43.607 -11.479
53.945 -0.363
39.032 23.946
63.973 14.699
25.558 -3.367
27.166 -4.229
14.201 6.215
48.212 37.796
54.492 36.142
44.610 12.128
48.204 26.553
30.003 -25.229
58.561 6.779
64.795 -2.187
65.682 34.400
49.927 -22.756
34.845 21.593
45.343 26.497
50.270 -0.956
58.875 -0.799
35.819 30.546
35.414 42.217
38.985 52.003
22.210 36.350
24.298 44.064
47.472 26.983
66.551 -8.622
27.209 -35.280
54.303 -22.062
23.441 -20.047
11.244 -5.670
35.723 12.667
29.419 16.341
50.405 -6.718
62.701 -11.168
42.773 -35.446
45.684 -31.084
53.655 -14.443
50.495 1.056
71.664 12.995
65.177 -9.632
65.308 -12.020
39.916 -28.726
46.161 -11.568
52.613 -15.521
39.781 1.788
55.078 -10.959
40.231 7.976
40.522 -40.016
60.549 -17.799
64.273 10.749
27.912 35.763
26.636 45.953
38.706 34.721
38.950 38.310
37.258 39.898
39.317 28.898
42.513 7.111
43.185 36.610
35.947 33.693
49.096 0.426
39.639 -30.152
65.921 -3.586
21.022 0.624
25.927 -16.048
51.514 -15.267
37.954 -28.339
40.279 1.151
53.316 2.574
42.675 5.046
39.290 35.113
36.565 46.731
21.357 45.425
19.764 38.646
28.663 30.943
12.791 23.187
38.880 24.615
39.411 -7.037
62.396 23.079
59.442 11.800
47.319 16.484
31.717 43.522
31.831 28.527
44.787 33.007
51.821 -3.084
29.677 14.636
32.725 42.966
51.002 39.252
53.673 30.551
37.512 23.106
50.498 17.781
41.490 31.659
51.090 33.707
40.551 10.843
59.817 23.755
40.286 13.835
57.770 -1.402
29.563 -23.596
33.353 -20.076
36.514 -21.742
23.552 -25.381
18.594 16.161
7.359 13.845
26.763 7.568
50.689 36.730
56.663 -6.805
60.700 8.059
29.242 -4.564
17.045 3.841
26.271 20.864
36.516 -4.026
45.423 4.548
39.606 -28.187
38.283 -22.608
52.258 -16.076
46.751 -19.189
54.791 -26.882
56.086 -15.066
54.593 32.842
39.202 35.773
20.993 12.720
17.469 -5.995
30.771 1.414
55.257 -7.272
70.872 1.110
65.559 25.403
61.112 28.364
53.196 34.804
49.311 34.988
56.607 -6.692
24.145 -18.368
36.720 -25.608
34.839 -1.942
35.139 -0.865
17.918 5.590
40.786 27.258
16.147 42.761
55.580 16.767
36.180 -3.186
44.517 41.194
22.852 38.575
28.240 26.374
41.534 -11.532
39.635 31.850
24.302 42.347
60.489 29.171
42.617 33.216
40.283 12.791
16.307 24.283
23.414 28.460
51.215 41.640
13.582 42.385
4.136 46.793
72.279 -11.375
24.819 -15.848
17.930 -27.128
36.521 -22.575
34.809 -1.868
21.683 -6.893
27.104 -24.515
25.140 21.882
42.753 45.891
34.640 39.610
55.591 8.308
18.609 -6.549
25.259 -38.859
29.144 -19.810
37.093 9.522
40.450 -24.039
29.850 -40.152
47.340 -23.850
41.220 -17.906
33.979 -5.860
28.135 -20.929
17.666 -14.394
26.128 1.158
22.593 -9.256
48.723 -19.366
62.006 -11.009
25.750 5.069
24.133 9.861
55.395 35.532
36.787 40.204
27.325 6.226
16.038 39.227
37.396 29.521
43.066 25.743
57.193 -11.415
28.743 4.071
25.229 47.276
34.685 40.286
61.110 -2.747
38.208 -19.896
44.163 -11.670
54.621 43.013
43.170 6.580
26.634 14.109
42.350 36.724
18.543 32.474
6.831 32.669
5.994 35.754
45.194 -0.165
55.742 37.054
69.795 28.667
39.756 33.992
55.646 36.080
19.465 50.009
25.566 39.204
24.953 47.073
42.171 37.219
30.309 37.649
33.384 30.755
40.725 7.405
47.144 19.721
69.906 -9.235
68.473 -2.723
51.490 -16.644
50.108 -7.561
21.204 2.585
44.480 -26.886
49.402 -6.765
61.335 -8.630
31.334 4.018
62.388 21.442
51.754 -0.801
35.146 -4.545
43.239 2.206
67.438 20.843
40.869 21.533
20.332 -27.178
42.028 -28.410
41.023 -1.790
58.102 -10.231
41.946 5.084
35.787 -12.369
37.736 -8.853
42.165 34.944
13.872 0.594
26.023 16.399
44.772 40.965
34.070 37.765
9.707 37.729
41.122 32.812
51.485 -3.901
56.051 8.945
45.163 35.628
27.667 47.935
50.040 40.580
40.263 38.783
50.508 45.120
37.738 27.063
58.395 22.286
52.135 26.651
61.041 24.300
53.434 -2.130
41.797 42.090
36.829 36.299
36.042 40.669
41.759 53.206
34.108 52.980
65.533 4.306
26.848 1.632
40.271 -25.536
30.906 -40.852
50.825 -13.822
68.252 -16.009
53.022 -8.512
46.888 32.851
41.952 36.813
38.162 47.860
32.764 34.821
59.396 8.423
36.559 -8.355
25.086 43.826
5.886 36.132
34.195 -6.227
21.667 0.579
49.672 -23.845
15.246 -25.847
65.857 -1.952
47.235 2.034
58.098 -8.337
27.667 37.398
40.332 33.368
54.710 24.903
40.678 19.100
56.456 -4.930
59.655 -21.275
10.657 -25.712
41.991 -22.958
34.487 -29.176
54.298 -26.345
36.339 22.898
25.100 28.795
13.514 42.958
45.013 46.024
58.687 25.887
61.775 15.859
48.315 1.867
38.474 42.407
32.043 41.685
26.788 11.285
31.367 35.268
34.197 48.044
34.069 31.387
60.081 20.226
54.739 26.949
25.782 36.798
26.694 48.028
3.988 25.450
27.988 7.918
46.551 45.954
42.776 39.816
23.135 2.504
46.405 26.575
33.648 4.506
47.999 -24.825
52.587 22.518
60.496 10.245
62.491 22.799
53.593 -5.767
46.685 21.414
48.138 15.495
49.684 22.619
56.681 22.309
42.826 32.831
37.876 22.126
36.699 -6.307
25.201 -23.286
25.813 -23.969
37.859 -17.633
22.669 -20.732
44.271 -32.351
37.931 -11.947
23.580 -30.644
42.465 -27.831
33.778 0.301
69.987 0.107
44.457 -4.290
29.343 -18.949
18.043 6.152
30.740 -19.851
30.361 19.829
69.437 9.619
43.563 22.365
29.029 -30.982
34.509 -19.446
40.041 -22.545
19.233 -17.195
31.945 -3.255
41.091 25.863
28.624 35.785
44.384 36.469
56.490 30.990
52.656 11.975
29.999 16.677
31.687 44.209
45.727 40.951
51.509 25.125
58.725 28.447
36.176 21.145
57.798 40.813
39.263 51.220
21.981 13.602
25.565 -26.965
24.644 -22.212
35.082 -19.270
65.184 6.573
51.109 6.895
51.042 11.170
19.433 32.811
64.873 -6.719
30.956 23.899
58.033 36.199
36.925 32.618
35.403 44.632
17.302 41.712
39.491 39.799
43.228 15.890
19.750 -19.612
42.587 -24.552
53.088 -17.448
60.068 8.595
31.835 -20.461
36.637 -23.168
35.858 -8.910
58.111 -23.001
44.303 -17.740
46.398 -20.524
36.834 -8.009
34.879 7.145
12.120 9.322
36.604 17.225
37.109 0.832
16.710 36.242
32.692 26.478
33.470 38.055
69.771 13.015
37.762 2.665
27.278 42.770
33.905 33.531
64.398 30.728
50.607 28.950
35.217 16.484
50.470 -13.945
35.188 -16.202
40.099 -27.413
41.763 6.842
47.184 -20.571
40.666 -17.086
35.072 9.465
63.384 23.198
50.891 -5.355
52.225 -27.584
41.261 -12.787
66.990 10.553
68.119 3.312
41.873 -27.025
43.690 -3.963
59.514 -12.827
32.041 -25.359
32.460 -4.172
20.189 27.624
52.918 36.956
29.788 -4.135
39.751 -27.283
31.401 -36.175
38.722 -26.580
36.083 -33.041
42.530 -26.357
53.515 -11.497
54.956 22.275
33.532 4.433
58.824 -8.368
28.423 12.418
38.252 -31.170
61.383 -26.255
66.776 4.499
65.403 15.177
33.981 23.234
43.230 25.700
34.135 39.102
57.041 24.415
58.071 24.550
21.824 34.478
50.977 7.140
50.210 -23.801
21.985 -4.509
36.902 -14.809
12.680 -24.250
24.649 -25.678
36.777 8.330
38.561 19.325
42.239 10.639
52.816 -2.688
54.902 -14.387
53.641 -20.392
68.456 4.913
61.878 1.650
15.600 -15.949
13.519 -30.469
35.650 -29.781
29.923 -24.018
27.493 7.489
17.051 3.045
28.539 -1.026
48.823 32.320
50.866 40.588
57.542 41.114
42.827 52.497
50.327 27.178
39.142 44.869
4.044 25.372
32.058 -22.774
46.179 -15.313
45.648 29.692
15.812 37.935
9.917 36.376
30.257 37.407
40.185 15.197
56.088 30.454
5.822 17.717
28.795 21.157
30.289 20.868
31.354 19.843
19.415 -31.798
57.479 -3.152
28.413 31.332
37.454 37.822
31.176 14.956
44.342 -7.843
26.268 15.213
31.172 -30.405
53.106 -25.494
45.221 -20.829
31.389 -22.822
57.356 0.827
47.145 -10.672
54.077 -24.626
55.279 -16.349
52.852 -23.935
32.468 -31.583
30.923 -35.852
54.827 27.208
17.223 30.994
20.164 13.791
17.600 45.765
22.879 40.645
21.747 50.796
22.759 38.626
50.960 7.541
49.825 1.593
60.965 -4.198
23.616 -19.516
25.299 -24.220
39.620 -20.922
51.847 28.428
53.428 29.342
57.271 14.628
30.449 30.264
38.515 20.833
17.029 47.281
27.149 32.368
35.591 -14.482
30.469 -16.092
30.170 -25.796
4.034 -4.741
35.884 26.855
45.013 20.723
32.377 34.494
35.963 37.972
62.304 29.013
54.897 25.745
40.543 20.285
39.357 25.611
24.547 15.470
37.631 13.595
25.741 21.314
48.572 -12.975
53.873 -0.098
52.351 -14.072
32.270 -29.477
63.531 -15.986
49.986 30.586
35.106 32.823
38.089 -6.001
58.218 9.941
62.780 -8.459
55.498 -30.638
55.324 -24.914
32.967 -25.693
27.559 -18.122
35.391 -23.358
34.369 -29.018
42.875 -5.682
38.751 -28.510
59.198 -4.949
55.024 -10.137
37.747 30.331
26.733 32.769
21.585 17.383
55.536 -8.607
69.875 -11.490
56.148 6.379
40.786 -2.985
42.661 -19.243
50.257 -25.499
45.124 3.423
41.154 -9.477
61.596 -11.455
13.010 9.158
49.296 -7.233
32.095 -29.618
43.855 -8.705
64.473 11.573
47.774 -7.513
29.755 45.968
49.564 24.885
46.729 34.558
25.726 32.637
25.026 10.287
45.586 -21.524
17.287 -11.052
50.913 27.325
30.600 46.297
28.033 26.699
48.376 2.765
58.329 4.767
27.709 41.657
15.009 3.966
57.547 -3.247
46.445 20.233
37.457 42.497
48.346 26.212
21.950 27.115
20.708 25.514
27.005 41.763
21.997 34.530
49.676 18.612
68.762 16.831
44.224 -9.713
54.063 -20.561
68.017 3.773
55.217 -20.491
34.428 -16.819
62.031 -22.901
49.780 -17.034
45.617 17.839
56.463 5.090
61.257 31.967
52.607 27.046
38.045 44.046
16.788 26.182
22.181 51.169
58.177 40.157
14.712 41.072
61.294 -2.729
52.317 -5.052
45.743 38.973
26.473 31.077
52.876 30.392
41.516 39.738
10.470 8.865
40.862 5.909
24.486 29.208
15.285 -11.945
10.247 -1.327
36.693 15.321
56.323 34.247
35.622 47.554
51.938 30.478
40.295 34.324
16.724 29.323
48.283 32.211
49.266 -10.676
15.279 -10.235
34.156 4.734
41.410 13.897
26.738 15.486
45.478 -24.819
56.952 -10.358
47.326 11.733
36.413 13.187
10.119 32.513
36.237 41.409
17.250 29.494
45.731 36.366
55.579 18.907
52.277 32.556
61.457 16.390
39.220 17.673
22.285 33.006
35.030 43.476
39.142 25.552
36.646 22.136
28.223 -12.983
22.681 6.927
27.269 -0.437
41.019 -33.258
31.798 -34.370
50.819 -7.857
44.674 -5.353
51.165 -28.677
43.232 -25.518
57.699 -7.622
51.599 2.401
26.049 6.434
49.275 30.944
55.080 35.392
42.431 28.762
44.436 49.787
40.436 0.414
44.149 -23.452
26.179 -19.486
19.761 -18.020
23.825 -22.377
18.724 13.042
48.136 9.615
51.790 -6.460
73.063 -8.679
54.556 1.544
61.057 -10.702
50.011 6.777
69.216 10.731
51.625 33.782
75.811 5.532
61.749 -15.855
26.036 0.137
33.168 -13.083
29.617 -18.901
57.989 -5.983
39.266 -38.208
45.831 -21.048
51.730 -20.076
50.099 -17.792
51.625 -4.332
38.090 20.274
59.032 35.432
60.116 33.933
48.940 45.354
59.961 27.034
50.201 19.738
38.863 -4.818
26.436 -24.931
43.503 -9.924
50.852 4.263
46.200 40.518
35.607 41.093
23.376 34.368
33.405 40.079
51.933 31.933
38.452 47.064
48.470 36.385
47.803 33.136
46.267 20.515
24.471 -29.032
53.672 -1.747
51.096 20.741
24.245 -2.021
36.855 -24.014
69.031 -15.990
41.683 14.617
46.932 -11.037
33.941 3.159
7.641 32.895
35.408 50.180
65.865 27.362
49.464 30.553
59.009 27.364
70.121 15.466
68.395 0.422
35.011 29.193
49.448 39.338
18.942 18.521
49.913 -23.280
53.833 -10.121
49.332 -11.224
35.652 -30.804
41.480 -10.082
33.972 8.502
60.623 34.139
58.211 21.988
64.125 8.816
64.528 -13.577
63.318 -0.287
41.696 7.156
47.116 -28.161
39.125 -29.979
31.881 -17.727
50.405 -15.899
47.091 -27.842
54.327 13.546
39.630 32.428
60.048 1.984
70.364 8.007
43.550 -31.868
48.329 -25.622
36.251 42.673
26.862 42.996
24.940 44.799
30.907 18.243
23.849 20.348
33.441 18.566
39.382 14.051
36.595 16.246
47.890 -15.117
66.302 -5.058
43.521 -22.275
44.404 -3.893
20.097 -1.575
25.789 -16.756
40.086 -13.281
14.637 37.311
21.800 49.318
31.138 34.057
21.611 43.396
14.885 28.865
52.582 23.831
18.117 37.110
26.931 -8.460
39.167 3.012
34.237 29.481
13.545 33.295
31.829 35.470
11.486 19.604
36.463 -0.362
46.732 -13.600
51.237 11.934
48.331 -15.161
56.742 26.072
49.778 20.032
44.221 -1.159
28.172 13.421
50.901 -25.003
50.777 1.156
60.566 0.626
46.460 32.794
38.168 35.400
59.594 21.229
66.187 28.737
50.016 24.379
49.475 28.187
31.382 25.952
39.714 30.335
29.029 43.518
34.606 43.465
54.139 34.901
38.824 39.318
51.578 27.523
51.708 23.737
37.665 -13.393
48.108 -34.329
54.867 -23.775
28.908 -17.088
19.698 -30.972
35.852 -20.639
42.047 2.480
32.171 -19.737
42.292 -12.210
64.846 4.610
49.202 -6.186
57.938 -13.405
69.427 4.087
56.553 5.652
53.361 -16.668
63.667 -3.360
45.798 -16.751
64.537 -0.569
30.236 -14.173
52.061 29.795
46.951 12.922
25.407 19.992
14.264 35.018
23.708 38.843
28.038 28.332
24.847 24.054
31.778 -19.059
43.840 0.246
35.536 29.247
39.804 39.483
58.687 33.889
53.969 26.360
42.641 23.327
20.989 35.987
53.620 26.341
40.066 21.423
35.167 -10.183
35.628 -28.180
25.178 -5.518
53.064 30.849
45.344 29.194
41.353 -14.092
24.655 -8.858
38.911 0.414
16.697 31.978
17.700 36.242
27.172 36.209
59.607 19.444
51.914 40.438
58.989 30.254
43.273 35.178
45.623 29.734
34.933 34.916
45.138 34.307
54.726 1.855
45.179 -4.397
55.237 -11.874
61.203 -11.691
26.330 -23.598
39.264 -15.667
75.115 5.216
45.343 31.305
35.192 5.644
58.129 -11.628
28.900 -20.320
39.917 -26.697
60.117 -15.976
48.256 -18.034
45.099 -22.636
33.904 -2.021
28.294 -15.957
32.672 -33.184
37.202 -18.354
30.858 7.270
56.220 41.037
55.758 35.108
40.304 39.850
21.301 28.185
45.587 35.925
37.293 44.515
47.120 35.666
56.428 15.270
41.092 41.634
56.030 30.915
62.779 16.145
42.822 22.122
45.674 8.123
34.075 -33.339
33.477 -34.349
48.121 -17.200
30.332 -30.256
44.900 -22.446
35.630 -33.735
46.821 -28.808
38.461 20.200
50.607 -1.547
11.761 -6.514
27.278 26.052
44.824 35.570
41.753 26.644
16.762 -24.699
56.628 -7.732
45.299 9.476
51.107 -21.699
53.822 -29.107
74.683 0.279
46.194 -8.833
54.455 12.297
33.493 26.125
45.042 20.174
44.671 -7.510
67.978 3.107
43.495 47.916
19.070 48.976
18.920 34.223
37.690 39.522
34.400 6.735
34.267 31.409
61.541 36.060
59.387 35.198
26.218 53.919
56.365 33.317
40.437 29.859
31.040 24.854
4.156 15.688
63.647 29.557
73.606 5.955
47.141 43.999
61.861 15.096
65.364 10.316
50.576 -14.850
45.328 -17.349
60.504 -26.689
49.910 -35.228
35.816 -3.404
17.011 -13.883
63.684 -6.032
42.430 -9.981
51.123 -5.540
55.964 -28.760
25.004 12.012
52.275 -21.228
37.479 -35.695
22.497 -7.597
26.751 -20.946
48.395 -32.386
22.834 -20.077
56.420 4.853
39.769 -32.881
29.402 11.626
32.713 35.654
28.507 31.666
38.661 4.153
22.549 33.212
22.778 44.253
61.056 13.563
32.342 27.766
9.441 33.217
47.204 24.589
47.624 35.219
39.718 26.668
47.545 17.932
43.411 41.843
60.143 17.339
46.139 41.232
39.930 14.671
36.673 -0.981
16.028 9.474
25.693 14.432
24.236 -16.720
37.788 12.539
33.885 -24.187
54.224 -7.927
30.444 -4.845
56.610 14.899
14.865 17.342
19.260 50.800
18.673 41.015
21.133 51.979
26.479 9.208
18.884 -1.567
30.535 43.095
36.522 4.757
56.577 20.131
29.392 8.978
56.144 4.704
52.473 38.074
60.234 20.799
37.620 45.778
43.752 37.434
48.262 16.685
32.455 6.387
28.534 -34.740
16.697 -32.979
32.974 -26.973
29.040 -19.566
51.136 -6.250
21.927 28.812
43.141 -25.197
42.045 -17.801
41.083 -24.519
32.098 -26.669
59.412 -0.942
46.159 -19.007
45.779 28.383
53.412 17.127
28.983 -22.253
31.810 -29.031
27.156 -30.698
30.971 -29.610
48.998 -22.546
30.510 -25.895
48.126 -29.605
53.662 -35.174
36.654 -30.812
41.430 -28.800
11.379 -25.976
39.008 -26.837
28.892 -37.106
33.506 -23.391
63.514 0.576
38.495 -23.148
31.013 -30.520
30.912 -15.968
48.589 -13.754
39.107 -8.240
50.083 -14.693
40.542 -27.518
30.543 -10.789
31.492 -23.380
54.081 -6.503
41.542 31.890
8.562 25.091
33.243 44.274
61.727 17.794
43.244 19.488
42.234 2.163
49.780 -16.382
47.640 -11.641
63.650 1.298
31.150 32.656
38.609 41.241
25.475 45.138
15.807 24.775
26.030 38.261
29.331 -22.422
15.414 -10.599
18.525 -29.971
53.435 10.034
45.743 -8.954
67.582 -14.840
42.159 -23.757
26.515 -24.549
56.089 -4.045
65.872 14.641
62.884 22.074
63.293 24.827
53.499 11.635
30.721 -12.219
36.011 -14.436
46.537 -10.658
50.352 -16.346
66.077 -4.598
68.144 2.020
20.155 40.569
43.668 39.749
18.761 26.649
46.630 8.442
59.908 -4.576
56.297 -21.895
56.045 -12.783
20.978 -30.119
27.318 -29.839
39.294 -10.283
43.348 3.772
55.469 -21.960
7.623 -1.552
16.803 -10.689
7.012 7.140
45.323 33.916
25.442 25.703
44.084 46.996
36.339 40.303
62.952 28.730
72.733 7.907
56.770 -7.441
49.952 -9.797
49.350 -27.646
54.786 -18.144
59.814 -3.291
47.565 2.772
27.486 -35.527
49.007 -14.302
37.594 -24.545
42.770 -22.467
26.909 -18.916
31.246 -30.746
42.541 -7.178
17.581 -13.511
31.184 -25.098
60.371 -15.206
60.702 -14.885
68.682 -14.819
58.741 -7.120
63.341 27.375
56.397 30.680
22.071 30.291
16.235 42.831
24.917 44.271
5.885 35.781
36.346 -28.091
70.953 -2.173
50.450 -7.129
24.899 15.356
55.539 -8.089
26.109 24.109
51.163 12.339
34.107 14.880
38.272 33.669
60.321 -4.605
60.753 1.238
38.634 -33.351
18.086 -16.930
23.610 -34.976
32.858 7.627
54.749 -29.242
59.636 20.693
26.184 35.988
70.428 19.279
33.337 -14.897
28.937 -2.131
23.909 30.633
44.246 46.530
40.281 36.754
61.368 26.991
55.346 40.071
24.560 45.910
31.154 35.821
61.148 16.322
43.817 -9.161
28.687 -21.884
29.038 -23.328
11.232 9.083
46.657 -22.927
59.923 -14.936
60.296 -20.090
50.254 -18.129
57.863 -17.965
47.639 -22.591
54.412 -20.952
48.061 1.908
52.192 -30.675
45.830 -25.341
48.762 -9.340
44.367 -23.749
64.464 -10.523
34.850 8.754
51.029 -2.269
37.476 49.701
45.762 31.914
71.058 -1.606
26.895 38.056
39.916 20.151
23.604 -17.434
38.525 6.394
51.466 39.976
48.687 7.707
23.883 -21.999
44.839 -16.443
26.951 -25.973
65.641 -16.604
41.750 -33.958
24.483 -10.205
12.629 -8.532
16.157 -4.301
31.758 -10.267
47.009 -12.160
45.634 -10.576
48.082 12.986
61.464 26.282
41.431 40.781
62.783 15.036
45.404 29.962
32.812 -14.265
26.668 11.541
39.066 16.512
48.012 41.722
49.271 36.966
59.808 13.694
64.085 16.122
40.378 29.197
34.577 23.323
36.819 47.603
61.336 34.286
55.124 31.481
42.360 19.866
36.665 23.904
40.600 17.917
54.705 35.166
25.985 40.548
17.562 55.806
55.451 6.571
61.853 -11.127
57.097 -15.668
52.730 -22.146
48.219 -19.457
54.213 -15.963
54.107 -12.433
68.157 -2.718
55.953 -16.702
45.995 -34.114
42.313 -21.514
29.364 0.239
31.318 -12.875
64.209 13.649
40.422 -6.715
31.330 -12.650
25.756 -7.480
56.238 18.516
15.913 30.532
28.458 9.869
57.121 30.423
63.359 29.442
43.807 16.390
63.772 12.461
54.755 29.701
27.141 35.417
50.530 -9.671
30.667 -27.367
24.929 -20.697
26.240 11.346
59.253 10.626
69.523 19.510
71.306 10.140
40.087 41.064
48.929 31.343
16.263 34.929
43.359 48.329
31.421 33.126
53.869 1.172
61.151 -5.813
36.235 20.163
53.749 29.139
24.797 42.150
39.449 41.450
23.383 38.570
45.714 34.756
37.177 10.555
33.716 -13.094
63.031 -8.632
65.514 -10.595
49.992 -7.939
69.823 24.186
35.854 36.860
31.441 22.729
39.603 29.006
32.383 28.233
56.679 6.340
74.626 -4.956
47.631 -19.491
40.683 41.897
56.396 38.116
43.326 41.118
56.578 31.486
64.574 -5.293
46.843 27.324
43.119 35.317
58.320 -19.148
42.086 -16.067
65.584 -21.948
51.951 -20.918
39.590 -10.039
59.931 -11.171
48.288 -5.957
17.104 -17.118
16.884 -6.766
44.843 -20.805
41.047 -25.402
42.330 -30.908
54.433 10.192
47.995 -33.719
43.211 -27.138
28.915 -28.699
38.925 -20.906
73.657 10.547
62.555 23.040
35.945 10.896
26.164 13.686
47.348 -24.953
23.260 -17.700
43.616 -23.331
38.266 42.463
29.523 12.977
34.456 45.544
37.756 53.091
31.420 7.194
34.944 11.819
15.386 -6.022
32.543 4.740
17.676 2.069
41.518 17.470
27.514 -17.618
37.339 -8.028
16.702 31.218
15.081 32.365
33.652 32.817
46.501 42.536
17.168 41.397
42.041 35.189
36.226 3.089
57.956 -9.377
36.552 2.857
45.484 2.745
19.790 28.706
20.079 2.380
46.791 3.272
38.610 -20.181
45.805 -23.188
28.882 -26.183
38.253 4.767
51.757 1.607
39.560 -2.670
-6.308 19.115
31.537 15.867
39.276 33.221
33.922 37.980
48.319 -18.188
54.221 12.291
44.712 44.964
38.802 27.588
57.296 -1.329
44.444 -21.873
36.630 -35.322
40.926 -27.347
36.231 -32.897
60.117 2.631
67.653 -15.089
15.167 -7.574
44.945 -29.004
34.902 10.236
55.083 10.007
54.392 2.298
50.187 19.105
24.510 31.450
8.259 9.390
48.057 7.234
26.802 22.387
72.315 22.771
60.092 20.142
66.472 10.140
27.397 29.462
36.794 -36.133
36.261 -21.416
30.208 -27.639
32.363 -3.360
39.747 -13.192
26.931 -29.289
53.508 6.934
37.664 5.663
33.974 16.214
14.246 6.347
43.788 5.138
44.220 -19.034
37.218 -23.525
24.063 -21.752
44.154 -16.067
51.193 26.741
54.629 11.683
40.990 -6.429
26.092 15.270
35.181 23.535
43.889 27.159
33.770 28.642
16.836 42.603
17.321 41.291
36.610 49.826
45.051 39.977
43.292 32.038
56.925 24.181
59.776 20.119
61.368 6.787
45.745 -20.672
42.558 -4.834
56.471 -16.938
51.101 -19.487
54.238 -14.632
41.736 -19.098
25.304 -15.762
19.543 -3.778
49.102 -15.296
40.093 1.657
57.646 2.099
52.457 3.129
47.988 -26.816
20.782 -28.908
22.534 -29.070
58.564 -14.217
54.343 -3.966
51.712 11.358
60.733 -16.119
23.493 -11.497
35.156 -41.796
52.557 -16.273
31.682 -25.712
36.792 -18.427
46.971 -19.611
19.875 -26.354
41.496 -31.920
37.238 -16.370
53.861 -10.754
63.939 -0.461
43.698 -32.051
34.271 -28.745
30.465 -9.444
40.675 -17.252
54.484 -15.003
44.197 -20.365
42.955 -21.598
49.497 -12.946
54.065 -15.801
32.761 -31.480
52.610 -4.504
36.839 26.367
31.072 50.908
38.601 50.292
22.419 29.340
21.527 36.966
45.581 6.911
26.066 37.086
31.766 36.849
27.259 -2.177
50.227 8.093
51.027 -16.784
38.358 -20.973
55.517 -24.030
36.004 -16.205
52.792 1.130
44.725 -4.605
51.229 21.559
40.262 -24.535
45.011 8.304
40.030 8.751
28.073 5.332
55.933 -8.316
34.305 -36.593
32.745 16.087
38.441 -6.003
50.352 22.509
48.262 12.146
67.279 15.019
71.743 8.861
76.243 -3.769
58.715 -19.238
56.595 -25.661
47.139 -15.214
53.069 -6.700
56.473 -23.688
38.999 13.620
52.183 21.164
31.949 32.469
58.303 38.059
23.999 40.476
26.401 19.242
26.808 13.539
44.809 32.184
29.876 33.040
51.132 0.651
68.313 5.616
19.212 -19.594
34.951 -7.187
17.534 -7.621
40.997 -6.646
56.757 28.543
31.698 -23.278
29.618 -19.396
40.613 -36.872
38.187 -32.360
52.673 -6.787
26.032 -22.682
31.394 12.078
38.898 2.525
55.557 11.401
32.918 -38.261
30.522 -26.741
70.855 -6.306
29.184 -17.167
42.110 -19.439
29.468 -26.380
48.900 -26.246
53.071 -17.185
37.844 14.678
24.901 29.566
61.605 25.839
51.074 41.247
35.226 13.877
54.234 -2.972
30.491 19.883
40.736 0.241
36.870 -18.563
57.521 -0.864
37.083 16.095
48.767 33.971
38.409 11.556
68.925 4.626
58.165 17.639
67.827 -18.707
60.736 -21.157
49.036 -10.934
52.995 0.807
25.276 29.584
38.394 -1.775
34.867 -20.069
40.084 -9.192
50.982 -27.961
26.882 -36.689
25.237 -28.146
40.544 -29.279
45.823 10.436
34.844 -14.220
37.853 17.424
44.197 -0.412
19.828 -10.081
37.616 -21.173
39.140 33.046
21.944 47.689
46.227 42.127
55.869 31.512
30.855 33.338
23.319 14.171
34.002 16.975
20.779 46.573
62.208 11.726
57.214 35.425
60.334 -18.401
54.975 -18.142
47.037 -34.543
57.169 -15.885
44.648 -16.607
41.816 6.888
47.312 -23.084
10.978 -28.279
46.818 -21.880
58.328 -32.222
36.565 -22.586
35.414 -30.919
45.253 -26.369
32.073 2.644
21.116 23.273
63.830 10.296
68.795 17.935
62.229 21.092
50.731 18.009
7.496 50.415
49.284 40.110
47.018 43.384
28.742 34.065
24.976 45.348
28.098 42.882
62.229 22.687
61.002 20.349
19.883 42.445
61.178 29.947
25.022 48.073
22.291 19.107
11.917 6.514
42.621 42.572
20.747 41.279
15.997 32.826
47.167 35.145
58.502 17.094
36.816 10.385
51.439 6.816
65.052 -12.832
52.981 10.430
39.561 -19.818
39.505 -22.476
35.399 -35.746
24.883 -35.125
23.300 -19.155
36.487 21.328
34.553 -15.016
55.337 2.032
54.427 -5.751
42.877 -23.368
44.570 -27.438
36.783 -26.433
51.322 0.401
56.677 7.765
32.593 -1.472
58.563 20.595
41.120 0.932
13.721 34.947
25.005 35.458
59.003 24.176
38.516 29.107
44.180 6.333
33.282 -2.613
52.936 13.819
53.538 41.002
7.564 24.867
56.359 -21.377
28.746 -15.540
33.180 -9.392
32.751 -12.606
45.127 -10.912
52.620 -12.299
61.231 -9.239
73.110 10.725
54.320 40.598
61.844 34.315
23.734 37.817
8.578 17.448
46.618 31.321
23.837 41.207
58.440 27.268
24.780 32.765
70.332 12.782
53.270 17.501
21.590 8.289
60.518 16.192
37.366 -17.393
37.189 -29.585
35.510 -26.594
53.009 -24.993
43.794 9.657
42.455 38.206
37.822 1.394
24.452 46.378
21.399 31.812
66.519 16.259
30.613 33.849
30.281 35.697
59.653 14.281
47.142 13.128
57.847 5.143
15.661 11.793
27.025 -8.872
47.926 -9.329
57.242 -17.138
50.021 -31.746
63.624 -11.548
27.405 -19.207
48.981 -19.296
56.127 -31.474
40.029 -28.741
41.443 -30.778
14.752 -25.585
30.401 -27.374
28.864 -14.582
30.042 -38.514
39.166 -28.844
38.618 -22.591
52.897 -28.311
54.964 -19.164
26.484 -23.809
42.995 -31.440
19.149 4.205
29.598 -11.065
38.857 -33.596
12.704 -18.158
38.604 28.410
44.990 37.151
46.621 23.542
43.879 41.664
53.535 41.323
54.395 35.951
21.312 46.635
28.287 39.417
59.242 23.586
47.825 36.000
34.028 37.693
34.857 48.436
26.498 19.492
20.514 41.383
23.726 51.802
29.353 40.468
45.656 38.224
50.626 -6.552
38.033 -32.545
23.610 1.812
28.647 26.745
45.515 -8.916
57.610 15.231
46.823 22.839
67.402 20.452
41.905 47.481
41.352 43.569
34.263 36.024
29.946 40.371
50.976 20.704
61.969 3.932
42.920 -20.780
51.936 -0.841
54.192 -9.254
54.382 10.013
58.936 -20.910
58.377 -12.409
46.360 28.776
44.859 -8.420
58.328 26.483
26.250 -27.873
27.745 -5.024
48.555 10.447
58.622 12.018
57.350 -0.235
51.228 41.976
28.337 44.661
31.563 47.325
60.347 29.968
56.202 12.900
22.869 35.309
28.773 45.218
47.502 44.416
36.970 32.584
42.742 31.518
37.565 25.541
58.469 27.755
61.853 -11.030
23.750 5.587
68.185 -10.455
43.638 -4.038
69.219 24.283
41.952 40.449
52.428 19.309
39.901 -27.038
23.112 7.873
10.497 -11.343
15.122 0.763
22.340 -21.456
17.918 13.542
28.844 1.406
46.938 -12.633
55.108 6.279
56.464 -17.370
48.957 -0.386
32.441 -14.716
63.546 19.709
25.344 25.566
31.056 36.583
31.104 15.832
53.209 20.052
56.690 34.508
34.649 16.167
12.235 17.733
32.838 11.774
54.647 2.450
54.148 -20.019
55.381 2.121
11.957 -10.677
37.527 -10.026
44.822 20.724
49.460 37.748
60.074 22.884
45.534 -4.332
39.727 21.475
51.600 -17.806
66.683 -19.293
43.079 -24.205
43.199 -32.593
6.285 0.352
29.834 -21.272
44.941 -28.695
42.357 10.485
28.826 -3.898
40.027 0.973
21.225 -20.324
64.469 -21.459
67.238 -20.156
39.669 -32.484
35.204 2.302
23.359 25.076
27.420 47.912
53.709 32.037
47.249 30.997
38.140 37.370
53.596 41.285
58.939 24.307
35.707 40.398
12.821 9.819
1.893 20.406
17.695 29.868
63.880 15.711
66.774 13.950
13.631 31.732
26.636 4.441
45.533 -7.833
20.453 2.232
53.440 10.303
42.011 -14.706
58.288 -16.408
38.622 -35.047
42.089 -26.823
47.802 11.323
29.549 -29.293
40.410 -22.465
47.060 8.681
44.308 35.030
26.858 43.128
34.789 18.070
19.728 -2.815
36.833 -10.410
31.936 -28.737
42.335 6.068
4.254 27.660
26.580 52.124
20.786 37.073
21.783 34.143
33.531 51.230
31.109 42.310
55.767 20.515
52.890 -10.697
48.460 -18.358
45.743 -16.921
47.823 37.148
67.148 10.759
49.397 2.639
41.660 -27.601
34.307 -37.192
46.593 -21.320
31.237 -0.397
32.547 -7.318
34.540 29.177
23.612 -3.501
42.896 19.025
28.948 24.079
39.895 26.264
36.334 -11.113
69.709 14.575
70.935 3.210
37.823 22.228
43.115 29.770
21.163 31.369
27.329 -13.956
44.748 -9.432
28.749 25.383
68.904 26.507
39.709 -28.176
19.577 -22.859
56.268 -23.542
59.703 -21.013
9.846 4.766
32.884 3.444
20.318 5.974
32.365 14.990
46.000 5.040
53.768 -16.433
47.078 9.162
35.807 26.612
61.581 -4.789
51.707 12.445
34.024 17.881
38.247 39.394
66.718 23.078
44.938 17.511
46.323 39.236
66.840 26.454
44.683 34.398
53.339 19.054
33.955 -3.586
17.659 12.906
53.228 10.933
21.670 31.880
61.308 20.976
45.764 -14.419
36.560 -26.917
45.069 -15.229
67.991 1.124
46.489 -22.970
26.000 -30.767
33.014 -31.572
21.526 -33.105
40.795 -13.989
42.151 -21.288
40.185 -23.070
50.654 -33.292
51.332 17.883
34.530 4.229
32.820 20.569
65.209 25.609
63.151 -7.237
62.343 -7.320
60.618 -15.262
48.089 -27.093
22.186 -28.204
45.313 -26.470
30.122 -25.009
45.828 26.026
25.728 38.590
56.277 39.658
39.087 17.025
55.213 15.340
39.274 5.485
63.892 14.940
65.492 -4.159
31.239 -3.164
72.710 1.266
46.524 36.625
31.361 29.731
48.324 24.463
60.514 26.440
50.573 26.644
45.420 32.280
52.940 46.624
8.267 34.812
46.557 26.933
48.164 40.206
19.762 38.865
10.469 29.206
12.365 22.531
42.337 42.368
50.371 43.711
30.774 43.913
49.951 33.662
22.341 41.919
42.371 21.096
55.535 34.333
37.950 45.193
36.747 40.124
49.262 9.551
47.291 25.147
17.984 49.432
23.630 23.448
35.704 22.597
33.155 12.738
46.505 41.190
26.732 35.234
47.876 35.400
58.241 -1.252
54.415 -10.976
64.473 18.876
38.754 12.671
41.178 34.722
16.189 40.430
32.520 39.440
43.599 42.237
48.443 29.270
38.443 47.637
52.813 42.758
14.081 32.867
33.935 50.497
66.625 24.044
35.427 -33.129
46.422 16.343
27.006 25.003
53.021 21.312
26.159 42.819
10.876 13.980
41.389 -5.992
24.121 -7.907
38.388 29.346
31.539 45.326
43.503 29.030
52.778 34.696
70.573 0.358
41.483 37.492
12.150 16.056
28.907 41.544
35.236 22.690
39.345 18.378
22.357 -4.812
53.643 -17.773
48.082 -12.054
53.103 -5.652
37.827 -30.751
47.675 6.898
26.758 8.814
51.546 1.159
39.931 -29.028
25.782 -25.150
27.073 -27.196
58.538 -18.353
51.851 4.609
39.162 -21.716
48.317 -21.035
34.515 4.687
60.749 13.052
58.213 -4.965
50.670 -28.103
26.990 -18.554
47.139 -0.368
61.749 -5.835
20.163 -2.362
31.090 -9.423
39.072 7.764
42.589 38.628
33.848 15.571
36.846 -21.355
33.026 -4.604
32.217 4.304
48.036 -23.375
38.338 -20.124
51.945 5.008
50.241 -17.991
68.231 -12.005
63.874 8.259
30.978 -0.933
32.716 -12.197
22.458 26.759
62.252 28.133
65.809 25.182
50.334 34.717
50.374 21.977
36.248 10.867
19.176 13.755
29.666 31.715
43.981 36.117
59.573 -6.947
37.267 -9.805
28.444 -7.877
61.272 -7.270
52.582 -20.565
41.502 8.077
46.260 41.407
27.262 50.656
33.045 22.168
32.050 -5.094
47.767 -21.821
17.036 12.969
16.427 34.959
62.351 19.836
62.567 -7.964
41.412 -39.041
56.187 -31.411
31.820 -17.007
48.178 -19.298
57.240 -20.982
72.343 0.240
43.698 29.109
42.228 15.256
36.806 7.005
31.880 0.594
57.067 26.650
36.385 37.669
32.593 19.983
32.014 39.371
45.616 43.618
45.932 41.346
41.194 -16.251
38.745 -21.848
29.093 11.491
48.750 5.705
40.315 -29.788
23.443 -25.756
37.024 -27.801
25.399 -8.322
16.216 26.903
57.575 26.162
19.584 42.528
39.045 46.957
44.883 0.669
43.289 22.305
71.875 12.044
45.664 4.606
24.698 28.557
40.362 5.105
34.435 16.180
33.231 23.373
35.796 39.913
67.075 21.489
49.199 -15.689
52.921 24.525
52.887 14.145
22.897 29.688
21.610 21.901
29.398 -2.527
55.846 1.130
52.080 -9.949
52.128 11.038
31.595 28.679
53.591 35.339
24.659 48.390
24.403 48.060
33.388 41.338
31.651 40.322
42.969 43.287
57.844 36.246
33.632 41.243
33.028 25.789
47.385 36.591
26.983 14.398
24.642 1.528
59.563 8.427
5.286 31.337
38.432 -25.122
30.983 -37.312
26.000 2.240
31.830 -1.762
40.772 3.603
31.317 -9.897
38.332 6.762
32.636 -27.626
54.670 -13.461
52.447 -29.479
54.097 -26.900
36.385 -14.313
42.294 -0.626
54.593 19.618
59.376 24.497
69.002 20.814
46.412 8.912
49.614 35.155
30.694 39.833
46.439 41.326
15.768 39.649
18.315 39.737
27.223 27.508
30.342 -9.150
66.224 5.497
62.854 -12.105
28.791 -25.357
38.485 -10.549
41.578 -38.824
42.495 -30.298
29.584 -23.096
20.690 -15.192
23.280 23.972
32.082 -7.136
37.442 7.811
26.872 -20.603
16.867 9.711
61.124 6.011
35.462 -17.072
31.307 -27.584
51.036 -5.039
25.706 -15.553
35.907 22.963
29.821 34.691
54.724 20.632
76.009 3.726
49.618 31.711
31.708 18.135
57.461 39.313
42.275 29.771
59.166 28.435
35.702 25.754
58.198 -16.126
57.199 -22.069
43.402 12.384
56.025 -19.826
59.378 -14.230
49.288 13.924
49.456 -9.361
41.983 -29.634
34.142 -30.190
66.640 -9.277
47.170 -15.736
31.987 -18.052
55.909 -21.662
56.370 3.686
60.792 -10.595
50.185 45.045
39.008 37.276
70.509 19.119
49.447 -9.445
37.557 -13.557
21.468 -23.407
36.514 -34.500
50.606 -24.802
40.512 -27.973
59.449 22.771
25.685 27.673
20.103 41.485
35.765 34.139
68.329 2.825
35.375 21.182
19.034 -7.758
16.679 -2.481
57.691 15.046
50.615 -19.689
30.978 0.969
34.137 0.372
13.865 17.559
47.707 31.005
35.851 -16.557
33.204 -17.048
31.581 -12.049
59.750 -17.570
31.180 -16.577
43.948 -29.232
42.141 -23.842
41.973 -3.220
52.541 -19.542
43.621 -22.308
55.387 -12.467
33.105 -21.383
24.094 -8.692
27.164 -15.921
52.200 -6.845
56.499 -11.228
54.906 16.950
27.517 39.181
38.526 17.723
33.513 -11.044
29.357 -30.341
51.709 -12.032
32.805 7.858
29.213 -11.634
32.926 25.466
23.668 13.395
57.369 20.501
36.916 23.067
17.043 15.634
57.066 -11.181
34.815 14.896
29.789 38.659
59.983 32.684
58.001 30.484
41.583 18.350
32.791 12.737
30.688 -9.836
20.750 29.377
26.956 49.379
48.048 26.691
44.521 32.156
37.961 31.978
39.985 13.265
42.220 -10.192
34.129 -23.936
50.705 -28.270
29.213 -32.878
32.825 -9.388
47.117 10.615
58.559 17.577
50.647 15.203
65.067 34.262
36.598 37.488
5.284 29.996
15.977 44.986
57.570 0.034
52.627 -16.776
32.348 -36.990
43.262 -2.709
51.717 3.282
41.493 -14.119
47.520 41.508
54.197 13.963
52.563 -21.465
22.618 -8.194
57.742 31.231
44.012 39.292
33.113 26.530
69.884 -1.904
53.617 -1.893
37.417 -9.091
48.316 -2.128
25.812 -13.171
40.135 -19.218
13.625 -26.439
16.584 -22.181
49.891 -21.511
48.661 -7.193
30.773 20.679
25.303 29.371
31.868 -3.118
44.111 -19.677
56.706 -20.124
72.225 1.764
48.673 -30.255
43.584 -1.841
30.999 -0.035
12.840 4.912
29.036 13.595
23.647 29.811
24.612 39.614
52.587 13.869
44.366 35.777
46.003 36.684
47.250 1.542
43.370 -20.323
47.095 5.056
40.687 21.688
9.110 40.344
36.922 48.499
44.071 -1.191
39.415 -31.460
38.724 -20.787
36.463 -13.445
47.556 -33.671
15.897 -27.194
25.035 -36.957
16.049 -27.707
28.471 1.804
48.363 -8.704
41.973 19.945
69.153 26.150
59.091 23.116
37.933 39.079
20.979 42.646
14.592 49.698
18.114 43.859
23.347 48.406
25.966 29.923
17.415 38.177
40.622 36.992
50.239 -5.596
26.956 42.907
43.605 44.816
14.708 29.376
41.274 -14.165
49.790 -9.873
38.517 -5.471
42.002 -33.214
54.885 -18.225
46.049 -21.280
51.075 -26.553
36.975 -27.463
68.989 -1.905
63.746 -3.860
52.305 -18.438
54.953 8.978
20.111 19.690
35.410 27.325
52.218 -11.133
65.642 -10.953
61.450 18.922
60.946 -1.404
40.579 43.209
40.665 43.045
39.699 10.439
37.938 -27.521
14.796 -9.265
25.623 -1.155
69.345 29.619
65.341 -14.462
55.330 -3.624
14.309 8.737
50.482 28.840
53.430 21.488
27.840 33.752
61.240 18.710
42.827 -18.479
46.278 -15.918
47.175 1.267
73.922 -7.087
59.700 25.090
48.447 32.466
29.386 30.128
32.590 45.461
21.714 40.032
32.029 33.976
33.713 35.819
18.401 36.448
14.922 36.086
18.046 36.471
4.765 30.214
12.486 29.413
16.424 31.549
12.067 13.981
37.706 25.754
47.257 44.897
44.729 28.422
31.509 44.957
32.529 42.973
41.600 33.114
11.639 49.233
29.666 44.902
27.301 46.209
28.281 40.672
22.893 43.340
40.289 45.333
35.477 -8.498
36.505 -14.156
66.084 -7.939
51.208 9.172
46.692 29.073
52.811 39.703
31.913 36.854
27.540 43.094
67.368 12.088
65.260 -2.347
49.203 -25.043
50.570 -29.540
44.634 -17.179
38.233 -28.087
41.841 -13.466
30.810 -10.975
41.827 5.522
31.943 -17.267
48.346 -35.242
67.414 -6.751
55.247 21.655
48.632 36.438
31.140 22.623
42.569 46.367
42.448 29.043
44.431 22.608
16.902 31.534
36.463 2.248
29.177 34.415
36.523 49.510
48.767 36.449
39.767 35.076
19.216 33.304
46.178 30.057
37.115 46.784
43.245 29.476
64.927 23.567
37.676 39.180
63.162 29.102
64.118 26.011
26.179 41.010
52.416 29.434
49.410 -1.877
40.250 -29.528
46.855 -20.571
58.126 -11.530
37.868 2.947
62.026 -5.611
49.911 32.512
28.181 39.166
26.728 21.880
54.861 42.700
60.493 -15.004
46.603 -6.653
54.497 25.991
66.318 32.879
33.302 21.237
43.165 8.710
39.251 27.179
42.553 11.589
48.767 30.081
56.814 24.869
61.282 -12.144
40.969 -3.912
26.968 4.499
16.170 8.789
22.067 44.170
57.642 31.634
42.369 5.531
53.985 -2.050
44.718 -23.027
64.135 -21.179
52.110 -0.179
50.075 -2.245
30.054 7.577
39.642 18.283
26.429 6.122
51.315 -12.814
33.612 36.268
51.026 39.744
35.640 -9.326
51.074 -16.989
69.642 20.470
46.020 30.689
35.042 27.185
13.143 34.613
48.668 40.601
30.070 23.812
33.731 36.005
24.489 37.583
29.359 19.717
33.065 35.480
13.354 12.336
7.545 12.720
20.533 19.391
56.079 29.158
50.141 17.591
24.488 23.555
18.651 36.273
35.513 34.119
46.658 7.069
64.834 -9.811
35.420 14.058
40.271 3.123
24.888 -21.292
33.911 -35.425
31.056 -7.705
58.360 -7.711
61.701 -9.748
43.924 -33.199
57.039 -19.970
38.763 -23.737
45.005 6.725
59.517 -9.155
61.422 26.415
27.524 7.242
40.087 -18.965
40.848 11.304
27.835 28.297
35.278 38.247
18.218 44.340
22.515 38.742
59.093 25.949
60.725 -2.478
57.534 -12.928
33.912 -10.002
-1.242 18.560
54.974 -1.021
41.719 19.626
61.760 25.871
25.009 28.352
44.855 41.812
47.249 44.183
36.371 36.953
45.126 9.451
50.603 -26.757
42.624 -43.267
59.475 -6.281
41.058 -21.577
21.522 17.609
12.605 23.209
26.577 34.393
52.112 36.827
46.694 20.194
29.960 -15.314
57.143 -20.012
59.976 -5.886
51.720 25.545
33.588 34.787
58.112 -1.944
52.544 20.820
40.337 32.751
23.469 41.515
24.359 1.979
43.682 4.501
34.170 47.507
29.703 36.092
66.144 6.789
54.642 5.277
50.333 -17.285
34.966 -1.365
44.833 9.025
26.671 -0.180
27.339 9.532
35.903 16.438
60.008 -13.866
70.596 20.627
35.608 38.929
51.954 26.021
41.633 26.846
54.419 26.279
23.521 19.032
19.835 35.255
31.743 38.598
33.541 27.080
64.093 24.572
37.567 35.703
46.371 43.817
42.456 39.227
56.821 31.900
28.202 43.831
57.426 4.686
47.796 -29.084
44.159 -24.737
56.483 1.508
52.206 13.608
32.537 0.550
49.441 14.048
15.338 25.550
40.856 37.096
30.655 36.790
37.621 42.666
58.299 32.820
21.851 16.587
29.910 -21.618
51.309 -11.048
57.257 8.966
49.645 39.773
14.189 7.790
17.271 22.090
9.321 40.818
58.269 33.094
25.063 33.669
61.528 36.102
52.484 -16.577
42.351 -25.282
11.085 18.530
18.568 -0.856
26.028 -17.296
62.162 1.401
67.439 17.783
68.949 -16.048
60.721 5.093
46.065 19.773
25.477 3.637
45.412 13.789
23.942 35.470
32.054 43.880
42.974 42.333
53.798 4.528
54.349 29.979
56.138 40.883
63.387 8.708
62.669 -12.418
48.113 27.868
30.862 -28.514
22.314 -31.793
29.892 -34.527
45.240 -23.658
39.576 -6.604
50.522 -33.942
60.981 5.130
45.994 -2.179
37.374 -29.473
28.508 -41.465
33.603 -32.791
14.684 -16.009
45.817 -4.500
54.544 -18.583
67.186 -8.287
30.530 39.222
31.554 44.277
38.082 39.910
28.315 45.575
56.545 11.980
70.546 -14.011
54.524 -1.116
46.604 7.370
33.846 -3.080
32.333 -11.344
28.109 -34.455
37.615 -21.360
31.009 -17.098
45.217 -15.723
37.152 -13.815
64.588 -6.854
44.969 -18.380
39.692 -17.074
50.265 -0.104
48.201 4.240
51.617 21.564
52.068 27.359
65.438 -0.910
26.276 11.395
47.159 -20.689
36.174 -7.310
59.124 -24.120
66.123 -8.433
49.357 -24.517
35.833 -29.945
43.732 -16.640
53.389 13.246
17.071 24.569
14.876 22.441
31.469 18.730
34.003 20.287
25.089 43.613
52.521 30.940
54.466 43.464
72.760 17.994
13.303 -19.662
49.852 32.702
49.461 41.111
48.880 12.298
41.660 5.374
47.346 18.373
33.080 39.325
50.784 34.422
55.433 -6.034
33.884 -31.903
26.749 -23.399
31.922 -15.694
44.530 -28.995
30.373 -27.220
22.389 -23.013
43.111 31.862
26.141 30.896
44.511 40.724
36.096 34.056
64.014 25.901
40.780 23.111
51.737 2.765
44.097 -20.262
28.522 -27.745
41.005 -28.718
40.149 -22.310
50.412 19.356
40.268 -9.372
22.801 -2.937
15.459 19.740
27.135 -4.829
45.638 -26.160
34.909 -19.441
21.814 -27.800
36.902 -4.003
41.695 -17.218
42.456 -13.039
55.929 -7.024
57.199 -12.235
71.720 -6.900
60.328 -9.653
58.426 -23.779
41.692 -29.363
38.004 -34.508
33.958 -22.246
63.949 -9.079
57.403 3.985
63.856 23.931
19.925 -7.378
43.068 7.479
33.276 36.752
36.904 26.299
20.857 17.381
45.092 37.510
34.024 28.549
52.361 -2.791
53.466 6.809
29.730 -36.212
37.337 -34.025
43.653 -27.016
32.499 -22.179
18.744 3.026
23.257 -9.263
40.775 -19.639
19.377 -13.593
12.126 5.019
19.853 1.174
51.588 -5.288
47.262 16.381
71.072 4.684
24.732 -20.849
41.074 -23.344
40.501 -28.737
41.193 -2.019
65.453 32.459
46.090 21.934
62.483 24.523
51.304 -5.759
30.740 -9.585
65.982 -0.215
38.027 -6.998
25.500 -25.332
28.842 -18.417
48.562 -24.493
63.371 -15.582
73.149 0.383
53.823 3.424
46.929 -23.705
37.301 -23.235
25.978 -38.445
45.394 4.821
52.276 -5.229
18.276 -21.008
28.316 16.623
28.997 2.590
22.882 -14.871
29.033 -13.032
64.026 22.391
49.426 -1.780
29.857 17.807
19.512 41.493
47.393 37.468
41.195 -9.053
35.040 33.081
39.009 43.861
26.006 40.766
25.260 43.444
35.659 27.349
23.391 30.625
22.938 46.508
10.855 25.101
34.368 27.118
44.914 -8.770
34.877 -21.902
37.731 -14.673
28.076 -15.626
30.533 -11.949
13.404 -13.581
53.281 -21.254
54.320 6.214
53.261 -26.901
42.905 7.101
45.740 25.804
55.625 31.301
31.966 40.496
54.141 33.300
29.469 28.066
52.787 21.631
35.971 37.467
22.170 28.615
15.513 30.554
41.212 36.040
59.080 24.720
58.134 28.877
46.059 -13.576
49.065 -8.633
43.508 -8.771
9.036 -23.321
48.186 -24.696
46.750 -20.455
31.912 42.941
40.208 40.110
50.171 39.648
56.179 27.569
50.330 14.639
46.909 28.907
31.951 32.324
18.517 18.488
51.614 8.232
50.574 4.199
56.868 42.423
30.727 39.244
-5.796 13.904
38.034 15.618
28.002 23.204
26.996 -17.854
42.864 13.414
46.269 -9.220
59.617 33.081
47.011 37.758
43.437 39.590
27.012 42.891
37.564 40.358
44.884 33.159
20.713 -9.733
47.837 -4.031
57.361 -15.988
53.925 33.028
19.005 34.270
38.361 40.186
17.127 17.225
60.788 12.986
40.794 23.318
23.575 12.198
46.493 23.288
12.375 28.235
16.561 28.560
35.115 47.897
30.290 44.448
35.609 48.572
41.598 41.730
40.722 36.841
30.823 50.479
36.997 36.212
45.459 41.762
64.358 22.608
69.823 9.891
61.185 23.654
52.741 35.189
57.811 5.051
39.652 -12.591
40.996 41.782
65.727 -7.475
60.553 -5.530
40.536 22.290
65.412 11.325
43.892 41.192
34.266 21.862
32.633 18.394
28.999 27.837
20.189 29.910
38.392 29.095
34.432 21.653
28.057 36.098
17.527 30.269
24.377 47.221
26.720 32.696
34.779 16.670
44.148 39.950
41.163 48.209
34.512 42.362
36.997 26.801
37.755 -15.269
36.545 -14.708
27.247 2.010
30.564 -3.178
39.423 21.152
50.258 29.211
34.065 29.868
26.696 -23.171
37.903 -17.489
24.808 16.050
47.004 -26.444
68.349 18.907
51.032 38.396
43.676 17.566
18.494 29.877
34.912 30.090
19.784 -0.229
49.132 -15.016
44.134 -6.067
39.840 -2.104
30.062 -15.684
58.709 3.028
22.141 36.277
19.842 18.429
35.705 23.738
58.895 6.130
49.449 29.048
53.269 38.832
62.349 24.424
38.572 14.076
40.238 -13.503
37.066 30.262
60.661 10.906
74.232 1.215
52.404 -24.622
72.273 1.925
67.810 11.215
63.110 -9.020
41.625 -27.730
38.616 -27.837
20.584 -28.132
34.854 -37.123
47.865 -23.112
45.312 15.276
28.274 39.831
27.658 39.649
40.660 25.170
53.161 26.670
61.149 -15.582
56.107 -3.957
45.389 -22.053
27.125 -9.410
54.721 -12.679
43.181 -33.285
59.209 -10.141
41.103 -14.809
29.392 34.875
5.469 41.961
30.706 -15.378
38.909 -31.490
45.459 -27.651
25.297 -26.973
59.160 21.188
63.671 27.006
59.921 -1.417
31.034 3.906
36.686 40.009
52.415 21.085
51.922 34.299
51.504 32.879
42.356 -22.153
53.073 36.712
41.045 7.571
37.599 -9.803
29.726 -32.551
42.107 -11.402
46.603 -16.877
67.642 -1.552
56.519 -10.751
58.690 22.940
55.493 18.172
20.626 28.036
11.589 -4.995
37.792 -22.894
52.874 28.947
38.216 39.654
34.484 45.831
21.482 47.965
38.681 32.625
24.518 32.791
54.401 16.743
19.033 27.061
33.853 35.898
40.051 18.629
29.708 14.480
51.773 34.332
16.035 48.490
23.840 30.596
20.713 -24.293
42.665 -32.176
32.461 -28.451
53.091 -28.168
44.952 -5.220
29.657 26.319
27.750 41.532
23.315 19.024
36.212 18.915
40.345 9.504
46.301 41.732
34.918 36.610
65.719 30.499
47.158 17.053
61.825 9.466
67.614 17.774
50.650 34.161
30.421 34.992
42.631 36.566
32.841 36.248
36.753 31.840
29.412 17.956
41.598 25.447
63.508 -18.494
38.212 -12.972
33.986 -3.918
33.584 -2.942
51.169 -7.012
39.568 -5.098
15.188 0.981
29.951 35.246
65.081 28.318
29.741 31.037
32.949 8.554
39.772 -11.933
48.171 17.919
46.342 -20.808
67.436 -14.487
53.284 -12.046
28.171 -28.759
32.158 -12.115
64.899 -8.872
67.576 4.720
39.713 42.560
37.176 30.253
48.771 30.028
64.933 17.484
54.118 -10.094
31.600 -29.331
49.309 -12.766
39.163 15.604
38.542 -16.432
34.565 1.771
35.874 13.857
55.786 15.467
34.269 18.394
62.182 19.023
49.281 -0.056
44.624 27.645
26.048 -9.160
47.207 20.193
17.662 40.760
11.092 38.348
4.682 42.187
37.977 5.140
67.033 -8.527
33.967 -19.111
30.127 1.066
24.739 33.025
49.739 1.219
58.500 7.604
46.823 31.468
14.654 22.139
59.128 24.475
70.594 17.459
47.508 40.676
52.099 34.740
46.102 22.992
20.812 -8.677
16.028 -18.666
52.985 -14.386
63.398 -7.745
42.345 -21.670
43.507 11.796
42.440 14.091
36.402 -9.989
47.169 -10.999
28.613 0.919
10.857 5.175
36.569 29.162
41.074 23.987
32.531 31.302
41.106 36.161
36.812 12.645
51.503 37.230
38.998 42.264
14.376 37.943
51.118 41.978
18.348 30.605
29.752 41.004
44.257 41.837
17.182 24.730
30.708 41.641
38.786 15.134
39.106 34.759
53.650 8.898
61.876 3.948
67.447 3.289
25.420 41.344
26.068 40.034
38.721 0.894
23.115 -34.190
32.055 11.601
15.869 1.017
48.938 23.231
41.732 8.512
60.720 13.450
31.718 39.148
14.853 46.810
20.749 44.517
28.581 50.644
40.392 19.665
55.563 36.215
39.168 -9.265
46.806 -35.651
16.794 -19.613
37.857 -18.572
33.205 -31.663
53.505 -5.134
36.669 -34.758
16.945 -10.022
26.105 -23.177
39.167 -27.082
34.461 4.050
57.111 30.891
39.725 28.265
56.101 15.417
16.125 -7.293
11.255 33.520
44.410 41.855
50.441 38.694
35.484 39.236
48.585 34.751
31.812 37.059
42.087 31.671
54.437 2.373
52.986 -15.803
27.208 6.536
55.524 -3.269
60.073 24.982
63.634 18.808
52.433 -9.535
47.936 3.306
48.913 -28.340
54.582 1.258
43.408 -24.508
40.275 -4.971
49.158 -7.603
70.932 14.977
50.219 30.914
48.139 26.311
38.144 43.201
15.042 42.385
5.801 35.989
36.819 39.879
54.089 37.130
54.113 35.020
55.421 1.241
32.698 -0.389
35.529 3.796
34.260 -4.939
45.583 -28.687
47.687 -3.657
49.419 1.480
53.682 -14.596
13.475 37.344
50.315 24.799
38.482 6.042
29.298 38.092
41.770 51.085
38.454 7.814
35.499 29.303
19.697 19.647
43.172 -18.463
43.089 13.566
39.873 3.021
31.769 -9.226
44.988 -15.608
51.846 -16.280
36.896 32.431
29.640 14.453
46.997 25.366
40.525 15.526
60.283 -7.374
66.234 3.335
48.264 19.038
49.426 26.161
48.753 4.712
23.337 29.594
35.537 42.516
42.882 44.556
48.738 34.798
30.814 28.286
34.557 22.138
31.933 24.438
37.622 34.526
45.622 8.292
50.157 32.700
38.763 16.058
41.381 -21.689
36.454 -18.157
48.363 -31.225
49.043 4.858
52.502 16.447
40.263 34.292
35.575 24.464
51.854 29.962
42.173 26.484
61.883 -0.471
47.669 38.115
58.585 32.738
33.967 38.534
39.611 32.294
39.011 17.828
31.665 42.972
49.877 35.615
52.937 22.121
69.148 26.036
55.230 29.664
7.467 6.112
16.224 16.023
18.265 4.177
58.179 -20.795
39.669 -22.984
64.816 -11.305
59.630 -4.048
23.561 -18.374
32.743 -22.147
59.094 -4.070
45.542 32.807
48.813 28.949
35.897 9.826
34.132 18.041
33.391 18.729
21.733 33.314
28.234 39.436
29.231 45.414
24.484 35.263
29.296 50.186
40.253 43.400
38.820 36.029
47.960 37.325
52.258 34.514
68.068 17.292
59.084 32.484
55.564 45.022
70.377 19.456
45.563 13.487
35.278 -0.451
16.557 25.914
11.787 20.319
50.411 37.192
65.346 22.559
49.943 14.757
64.979 -5.426
72.656 19.410
41.583 40.632
29.519 45.454
30.316 43.258
43.472 -0.347
28.313 36.988
44.541 44.133
27.404 46.502
22.517 19.299
43.548 25.064
53.076 29.459
33.310 -23.537
35.042 -18.873
47.699 -8.156
67.780 12.369
36.160 -21.257
28.032 25.806
28.656 36.747
24.403 35.327
30.319 34.740
41.981 30.510
53.468 35.529
52.552 -11.805
41.760 -6.431
55.682 -22.012
50.803 4.128
26.495 45.177
25.020 34.488
31.103 12.398
17.094 18.711
41.737 2.431
73.423 -2.601
62.226 1.223
25.085 -26.771
43.750 -21.687
51.020 -24.834
32.249 -29.367
32.406 -19.418
40.660 -34.347
22.284 -26.228
30.013 -36.251
23.482 -31.276
38.530 -27.610
40.432 -32.902
30.082 -21.419
33.308 -27.436
25.980 -37.561
32.552 -7.878
49.316 -15.196
24.579 -19.184
51.724 6.212
66.733 5.262
47.142 33.052
37.643 32.103
22.344 47.306
13.324 40.945
10.180 40.883
39.532 53.867
26.414 26.646
14.414 12.309
29.003 57.909
23.027 40.992
42.294 19.513
47.703 -5.996
35.665 -6.147
43.556 11.257
41.320 37.030
47.498 25.689
39.210 37.713
54.863 12.104
54.261 20.798
52.187 6.024
41.455 15.825
46.884 6.356
37.556 12.191
44.951 6.838
52.728 9.804
41.471 21.274
60.237 -7.991
53.608 -19.222
38.398 -20.113
47.514 -22.411
41.588 2.830
64.165 -19.539
52.766 5.288
29.362 38.117
37.534 -9.122
35.857 -6.047
29.742 -18.832
33.422 -11.912
34.569 -16.541
42.300 9.503
33.821 23.928
45.510 25.223
33.426 50.943
48.333 28.400
42.027 38.710
44.938 10.406
30.529 -12.912
47.827 -19.441
54.582 -8.763
50.107 37.508
9.163 25.721
34.979 33.645
40.499 15.196
34.673 39.386
33.624 35.447
68.857 14.548
25.365 7.378
29.007 -12.143
51.549 -4.512
35.081 26.221
46.239 30.399
66.639 5.771
60.708 17.434
71.669 5.254
46.285 30.628
33.431 2.389
44.809 23.113
44.336 35.816
57.234 34.840
62.525 22.662
36.133 22.752
36.810 31.600
38.180 37.167
18.579 24.314
39.514 25.466
42.670 19.287
56.433 29.311
30.230 24.765
35.958 30.651
36.930 6.689
12.618 -10.475
69.096 -8.581
28.426 22.578
16.774 30.923
47.255 10.238
50.333 15.671
46.479 41.189
65.683 3.144
47.548 11.624
33.455 13.124
31.241 -25.241
37.200 -31.800
26.527 3.536
28.445 -6.123
40.473 -8.498
59.131 32.789
30.695 43.533
65.031 28.133
56.694 24.660
31.183 21.702
46.019 -16.178
31.231 -6.101
27.867 -0.012
38.745 -30.598
43.751 -29.386
48.481 -33.600
32.538 -39.738
36.510 -23.631
52.564 -19.547
54.994 -14.948
42.393 2.731
50.362 -15.015
41.050 9.729
69.044 -6.747
46.759 14.482
37.851 22.022
57.474 -12.290
34.256 -7.893
42.882 13.458
26.232 -11.737
43.667 -33.752
47.444 15.856
19.584 26.844
17.997 0.586
18.348 -3.373
35.160 4.724
35.563 23.013
17.826 31.848
19.796 44.403
41.002 35.125
44.364 30.050
27.703 34.023
68.402 -1.249
62.632 1.095
49.570 -20.159
43.699 9.154
56.116 -11.830
46.308 -22.561
66.019 16.141
59.772 -12.237
54.039 -13.494
62.177 -9.234
60.119 27.860
59.318 13.782
56.934 -14.592
59.175 -15.284
47.681 1.881
39.492 -22.753
57.550 -17.803
26.610 -25.520
32.790 -16.244
25.189 -24.927
21.527 -28.672
21.911 -24.559
46.242 -27.023
62.335 -10.640
49.375 -13.654
60.768 -10.461
40.332 25.433
46.414 32.331
48.861 31.752
53.868 -19.895
43.181 -31.876
49.532 -27.081
53.779 -10.322
59.280 -18.297
41.442 -24.102
64.326 3.245
61.686 -1.508
41.067 9.078
42.697 13.061
39.918 25.117
41.564 9.345
20.521 -18.113
27.694 -28.690
47.216 -27.762
36.742 -3.065
49.719 20.576
56.956 23.336
62.775 25.897
51.764 30.101
44.960 29.876
64.201 14.701
69.151 -14.674
44.461 -18.480
41.349 -0.456
66.317 14.251
37.353 38.360
28.746 44.826
30.625 35.219
18.820 25.719
42.483 35.934
51.990 45.095
47.465 27.043
43.580 41.293
62.264 37.178
49.014 8.715
49.104 28.373
44.184 36.426
46.324 44.504
48.880 39.470
28.616 26.377
10.603 20.829
47.758 -14.745
42.211 -20.827
43.780 -9.931
56.618 -21.947
48.327 -19.345
41.400 -12.305
51.441 -16.567
57.507 -16.458
38.309 1.557
32.886 -6.658
27.520 -2.679
53.861 -34.126
45.051 -20.478
35.695 -14.463
33.725 -15.067
26.182 -35.106
27.066 -14.204
42.555 -35.564
17.300 5.484
68.006 -10.935
49.774 9.048
28.774 -9.211
38.258 -17.287
22.204 -28.906
23.069 -31.632
20.429 -23.217
39.486 -36.887
23.109 -27.638
42.281 -5.656
37.039 16.710
57.627 -13.341
46.518 -7.805
50.143 29.411
33.476 -23.023
53.649 -23.775
37.087 -25.097
60.920 -28.153
46.110 -21.466
43.952 -17.148
31.297 -10.112
20.547 2.813
27.619 30.435
50.861 27.818
35.723 37.986
59.499 30.349
26.846 37.123
18.916 32.630
9.458 25.242
55.265 32.289
59.958 -0.559
51.092 -9.092
50.298 3.570
30.898 -13.167
37.242 -37.197
40.449 -21.366
45.403 -9.373
60.893 16.184
48.010 5.491
48.188 26.434
22.220 29.109
37.853 -7.617
35.510 8.447
38.178 5.256
41.523 4.885
61.336 30.341
52.278 36.595
37.570 42.076
62.451 -1.618
33.706 33.451
42.210 46.392
23.924 35.791
50.631 16.255
41.641 25.827
59.690 17.719
53.189 -4.818
43.110 23.148
32.417 40.403
24.244 37.185
48.671 35.905
30.319 36.193
27.553 32.388
40.019 35.457
44.887 11.999
40.119 7.010
38.573 5.666
19.459 29.220
3.063 -5.465
32.497 -21.615
46.553 -13.610
62.214 3.566
57.416 -8.117
42.637 -7.312
29.793 27.174
14.944 30.816
21.216 38.342
58.922 16.550
31.281 4.079
32.904 20.313
23.326 21.485
39.465 -9.765
20.972 -12.235
30.018 -6.542
44.908 -12.310
64.022 0.843
42.514 -26.583
24.923 -15.010
61.512 -15.587
38.612 -21.909
49.658 -29.631
16.531 -13.483
32.669 -21.638
15.838 12.054
51.786 -9.784
47.490 -25.277
41.004 12.277
64.988 -1.334
44.902 -5.792
50.799 9.199
23.180 31.751
53.535 31.363
44.600 29.558
53.121 33.299
51.159 36.039
38.856 38.796
33.416 13.027
28.565 10.252
54.297 4.216
34.429 7.877
32.180 -6.159
47.179 25.507
42.553 4.462
52.701 15.143
19.135 9.256
11.441 -4.413
46.579 -25.994
45.633 -31.954
25.946 -29.055
37.775 -17.232
49.241 0.697
34.512 13.301
10.104 34.108
33.233 52.959
25.067 42.704
31.302 0.840
56.443 13.078
31.491 27.933
53.206 27.211
69.670 25.924
60.566 -4.079
22.700 36.091
28.843 32.538
24.405 28.871
47.405 32.452
37.103 37.015
40.598 41.851
42.265 34.821
58.075 -12.998
33.964 -19.722
53.767 -23.645
64.857 -11.399
63.061 -22.586
56.418 -16.695
40.231 -14.574
46.410 20.562
55.477 5.193
34.172 30.654
36.688 41.204
31.926 25.554
50.752 43.835
63.438 34.100
30.441 46.478
50.218 39.634
19.437 40.292
32.382 40.443
49.033 33.221
40.074 36.816
47.571 31.937
25.824 39.736
27.831 36.970
39.945 37.872
72.431 11.414
72.643 16.332
55.888 40.619
49.114 16.423
58.644 32.253
44.446 23.477
44.744 -13.791
52.600 -17.267
55.037 -5.322
21.800 19.234
47.574 36.163
51.200 27.169
56.157 6.833
59.073 -4.807
22.728 -33.104
34.154 -29.428
41.219 -8.252
25.146 -5.475
22.885 -26.462
46.744 -16.186
59.199 -6.816
67.238 29.567
49.275 22.125
48.949 32.914
38.401 29.586
12.485 38.662
22.754 39.368
44.455 21.600
35.631 -27.196
26.539 -30.073
55.991 -2.759
31.626 -18.737
19.354 -28.284
30.128 -23.099
28.494 5.134
52.806 -19.915
50.088 2.146
50.912 -17.574
52.350 -14.355
37.010 -27.946
54.454 -24.962
69.921 -2.176
54.114 18.848
55.435 -13.634
61.192 -26.025
36.933 -23.140
13.528 -7.630
64.766 20.100
70.029 -5.717
57.980 7.502
56.644 -19.920
56.169 -14.055
33.384 -5.040
24.694 -22.408
59.818 -6.416
22.045 5.710
28.692 8.770
42.304 -5.290
27.368 -26.315
28.576 -25.989
43.324 2.899
22.915 34.692
23.752 19.129
51.180 -5.181
58.578 -15.394
38.421 -13.978
64.076 1.067
55.443 7.263
54.831 -12.658
53.655 -1.476
71.613 -6.090
20.121 -30.944
27.038 -27.588
13.696 -17.309
42.438 -30.259
30.887 8.434
29.580 20.547
44.680 -7.484
62.142 -21.483
19.001 -21.786
10.928 -6.520
27.921 5.369
31.817 26.749
17.324 10.866
52.415 -4.562
56.283 -15.776
17.635 -0.389
27.298 30.934
63.672 24.127
48.068 30.838
42.821 31.803
38.377 33.997
28.242 -22.350
8.359 -5.369
42.779 16.305
54.859 38.139
68.421 7.457
48.886 -7.219
44.663 8.018
30.434 13.720
20.971 -8.042
41.038 42.426
54.142 33.867
65.526 22.251
52.295 8.103
40.421 -3.921
23.322 -31.037
52.321 -3.384
43.534 9.910
33.699 39.657
43.480 25.659
39.236 29.831
60.044 10.860
52.265 -7.766
35.685 -36.804
34.264 -22.429
32.503 -25.676
57.131 -16.950
40.179 14.122
25.699 26.042
68.654 24.904
65.268 13.772
47.908 31.548
28.280 39.832
25.484 38.948
17.798 29.643
5.363 30.381
44.216 13.788
39.881 29.844
62.599 -9.024
44.526 31.027
51.740 -9.026
42.839 -7.443
59.400 -16.489
25.773 -3.260
5.531 -2.924
31.364 -23.560
51.924 -11.950
51.237 -16.379
47.190 -21.845
51.029 -14.518
66.538 25.741
21.761 36.521
21.579 4.500
25.318 0.429
29.505 34.017
25.360 26.051
46.644 17.706
41.475 33.628
68.042 30.589
66.653 21.609
63.726 -19.447
33.229 -30.652
42.104 -22.589
37.540 -28.242
30.453 -19.554
30.305 26.597
46.377 -18.403
19.043 -14.022
39.446 -19.371
46.607 -20.334
21.639 -1.262
57.270 5.334
33.680 -12.304
37.824 30.865
52.102 38.206
40.061 43.066
59.667 34.448
33.733 33.330
27.933 18.913
67.905 -1.313
19.283 -35.628
50.366 -19.294
52.885 -5.219
57.290 27.353
61.034 25.843
37.700 -25.267
52.436 -9.302
46.510 -16.267
62.420 17.751
66.630 -11.448
21.891 -27.960
42.364 -15.602
22.513 36.057
35.111 28.432
61.246 8.134
50.015 7.329
41.152 -29.053
49.696 -33.766
36.231 -27.640
25.910 -28.900
39.264 -18.290
40.347 23.767
12.736 16.757
5.528 41.409
53.134 -1.832
16.030 40.854
9.703 45.986
18.157 41.130
42.735 25.282
48.909 12.925
27.038 -13.244
34.837 11.072
44.320 10.176
41.280 13.483
39.254 39.593
30.903 52.177
70.311 15.968
24.813 40.179
41.929 42.261
64.897 -15.742
44.901 -26.244
28.804 -29.192
38.340 -30.496
36.942 4.193
50.843 -14.947
64.625 24.047
50.201 34.490
71.906 8.281
63.574 4.024
44.616 31.121
23.830 26.009
29.141 29.158
54.163 24.263
7.456 45.690
5.006 42.236
58.893 -14.957
35.992 20.477
55.105 10.932
35.705 -13.207
53.077 -17.727
44.898 -25.095
46.980 -25.239
38.089 -21.343
37.532 -19.181
72.669 1.010
44.326 -17.028
54.418 2.926
48.981 -6.625
23.857 -11.979
22.480 -9.009
23.603 7.690
52.477 13.875
37.348 16.933
33.387 34.109
12.342 36.646
51.119 27.673
33.235 30.766
50.670 32.311
72.499 -5.915
66.948 26.094
34.261 39.145
20.798 21.004
27.135 22.826
40.286 29.215
31.742 27.768
56.869 28.825
38.883 -3.323
47.216 5.995
39.827 31.578
68.738 24.617
46.923 24.892
39.825 21.392
36.306 25.237
25.302 40.009
29.115 40.292
16.629 42.322
35.922 18.118
16.823 32.960
31.745 31.781
44.437 45.154
24.073 43.083
15.325 44.965
22.960 4.864
19.937 -2.474
36.040 -12.196
27.012 -4.614
48.243 1.622
13.530 17.841
21.829 35.063
19.811 34.498
36.646 1.334
51.093 -6.194
61.057 -21.508
32.042 -27.200
35.599 -10.954
5.400 10.208
41.769 14.559
35.992 31.727
31.686 27.579
60.106 12.013
53.586 28.014
34.326 34.026
39.991 22.923
36.313 42.243
27.336 39.326
35.000 35.925
68.747 18.269
41.174 -17.560
21.286 -37.827
24.824 -32.153
34.484 -33.060
28.027 -32.007
46.878 -8.459
45.377 -20.293
36.117 -10.815
35.628 -25.335
34.087 41.143
39.012 22.526
58.472 15.347
39.247 1.676
32.796 -33.026
65.332 6.132
58.633 -21.114
39.765 -29.097
37.403 -29.436
44.409 -24.645
39.508 -5.173
52.638 -27.409
30.143 -21.100
28.009 48.730
29.000 13.420
44.106 -4.169
40.851 -25.559
42.868 -22.738
45.602 -37.905
17.087 5.524
52.739 -12.631
35.171 -20.357
41.671 -17.221
46.997 -25.631
52.754 -1.908
41.027 -28.015
58.495 -9.248
30.885 -25.308
46.376 -3.168
35.237 -16.880
32.603 -15.358
21.966 26.992
53.538 18.817
42.801 31.138
34.874 29.488
54.778 31.241
52.671 -9.646
43.433 -9.464
51.169 -0.074
56.861 6.640
38.827 -5.490
53.798 2.550
34.575 33.498
39.073 -0.135
28.931 33.587
27.556 39.736
44.808 -4.386
54.320 -8.907
57.769 -25.433
65.044 -20.333
62.260 24.658
52.250 22.527
34.699 26.553
40.997 33.486
25.386 12.329
41.543 -16.182
41.798 -29.964
43.871 -14.464
49.266 -27.269
46.918 -21.451
47.306 -31.229
35.180 -35.217
47.929 -25.897
46.491 7.692
56.478 -10.277
52.992 -17.840
21.511 -29.892
17.636 -13.330
15.422 -19.696
66.908 -3.692
43.572 -4.318
34.988 -7.577
50.771 -4.615
37.379 -18.809
48.469 36.001
54.294 40.921
46.494 41.781
38.349 40.738
46.599 34.946
48.753 28.563
25.552 34.606
51.281 -25.526
58.114 -9.122
51.674 36.944
57.268 13.821
71.487 4.679
45.118 -20.983
68.282 -3.725
68.719 20.805
66.714 -8.723
13.853 -20.322
27.582 -21.999
58.732 -23.376
45.488 -27.039
63.393 -24.934
49.380 -31.630
67.004 -12.651
63.202 -16.919
62.194 -13.583
45.201 31.577
21.756 49.521
30.322 49.832
35.585 38.176
43.308 28.535
41.286 33.543
25.224 17.200
22.772 42.084
30.290 23.720
46.319 30.997
59.380 24.076
47.348 16.518
48.586 34.214
28.690 34.999
42.655 38.179
27.558 23.771
38.153 42.789
65.448 21.734
31.902 36.211
31.046 42.669
53.718 40.433
32.937 38.276
53.661 35.061
32.336 7.260
50.693 5.400
42.087 7.545
26.714 -0.375
41.158 -28.374
46.469 -20.667
32.201 -0.859
47.822 -29.432
35.843 -29.020
29.975 -31.749
17.845 -22.565
52.868 -14.235
31.070 -40.882
47.628 -20.857
42.172 -20.130
37.262 -7.613
54.094 4.244
60.629 12.958
41.077 25.376
10.329 13.409
27.736 6.740
30.757 7.947
41.924 -30.030
36.207 -24.690
21.758 -40.641
33.404 -14.402
42.758 -3.772
21.949 -14.312
32.179 -4.314
25.004 24.237
44.216 30.208
37.629 -11.614
38.454 40.706
38.377 45.367
34.556 19.427
-2.001 15.310
54.195 29.050
66.751 29.275
33.729 -19.922
60.147 -23.136
54.583 -27.031
66.552 5.406
41.564 -16.531
47.137 -0.135
55.913 -30.217
34.630 -27.053
35.452 -11.949
36.968 17.484
43.522 -7.928
44.284 -0.779
45.639 -29.294
45.772 -27.094
61.439 -11.780
61.110 13.132
41.804 43.909
32.781 14.309
26.279 22.475
31.108 24.689
-0.203 30.533
5.116 29.842
34.520 36.402
50.808 21.232
39.120 42.586
59.886 20.693
42.193 -10.174
23.560 31.653
35.017 54.308
41.312 44.451
67.043 20.654
51.822 -13.643
48.417 -29.567
31.316 -25.919
60.946 -5.718
67.515 3.649
58.685 14.738
37.092 35.289
60.785 17.222
47.057 22.035
55.795 35.598
32.843 24.749
12.810 7.762
32.455 23.388
21.077 30.759
27.489 37.498
5.556 36.031
14.588 39.654
50.336 32.697
46.686 -18.451
24.933 -34.272
45.974 -25.547
35.392 -18.975
57.467 -24.610
28.921 7.589
35.515 32.622
25.490 -26.507
56.610 -20.109
51.734 -21.086
24.378 -26.729
35.598 -31.331
29.547 6.316
48.768 -21.502
48.926 -10.273
50.255 1.452
51.799 -8.598
67.129 7.572
38.608 41.249
36.105 35.457
27.397 35.756
52.239 19.727
43.242 27.682
19.296 23.182
3.930 5.776
38.763 12.286
52.307 -2.423
29.070 -36.299
24.085 -39.082
42.323 -12.698
18.145 -1.161
4.401 -7.112
25.628 -15.824
34.663 -5.072
44.413 -24.916
61.288 -3.879
34.847 -14.935
39.346 -18.739
38.662 12.965
46.699 23.794
53.786 32.297
39.293 37.810
8.071 17.263
11.817 49.336
15.427 45.638
21.238 36.510
56.737 33.229
48.610 40.356
30.863 36.941
50.917 29.248
55.130 5.930
40.964 -26.585
19.004 -12.743
40.637 -0.336
45.538 -9.394
69.607 -0.311
40.118 34.581
36.218 5.693
40.240 -13.649
23.672 47.857
19.236 54.751
28.791 47.546
52.146 44.245
36.625 23.191
48.923 41.145
32.707 -2.927
42.109 -24.420
44.308 -27.044
47.778 1.878
27.381 -12.408
44.556 -11.552
63.440 13.731
52.347 21.942
58.367 3.518
50.661 -13.681
51.302 -0.509
51.417 -20.618
35.194 -31.552
39.506 -29.027
13.683 -30.811
32.697 -27.786
45.417 -32.238
18.313 -27.921
42.392 -24.937
29.082 -38.327
13.086 -25.117
22.505 35.741
47.395 37.301
12.869 35.669
52.602 35.548
37.260 6.053
34.935 -5.440
30.782 6.889
20.420 -31.839
57.117 -3.405
62.031 -9.361
25.568 2.656
26.520 -17.266
58.612 -21.659
34.089 -30.305
63.099 -17.198
60.645 -2.246
68.056 -3.822
54.920 -18.902
42.733 -3.115
55.784 -6.919
52.081 -12.002
47.969 -7.048
53.401 -23.356
32.854 2.200
29.583 21.693
45.390 -31.445
29.156 -29.430
46.345 -14.943
65.312 14.230
42.347 29.765
26.251 49.116
52.535 25.768
31.284 48.122
55.393 29.654
29.277 3.442
47.548 -5.369
43.471 5.865
39.259 -16.743
45.420 41.444
17.086 23.413
28.338 51.439
35.928 35.730
31.009 48.282
23.488 -0.746
16.488 19.956
31.690 31.466
61.768 14.784
46.781 38.869
45.411 45.450
45.142 39.141
34.443 20.364
55.002 30.991
70.899 3.925
24.107 38.896
37.260 17.501
62.600 15.037
68.473 2.373
38.441 -12.419
46.283 14.954
19.918 20.610
48.508 -0.909
62.672 24.677
47.167 33.800
61.617 36.610
42.957 17.471
40.566 31.596
53.322 -3.000
57.297 16.144
21.065 -18.102
42.585 -21.649
45.172 24.784
40.123 36.371
36.666 40.238
55.374 20.963
60.484 25.805
34.842 33.262
33.168 -3.284
32.788 -2.076
16.797 23.014
45.304 23.462
52.372 21.484
62.514 2.623
51.478 -21.781
53.120 -30.633
22.149 4.295
29.089 -22.764
51.223 -29.396
31.102 -34.407
36.179 -23.237
34.250 -13.573
20.940 -24.776
36.434 -3.071
47.314 18.384
27.588 25.165
14.040 36.467
33.573 33.540
10.083 39.126
16.298 43.678
20.567 42.433
49.975 28.715
28.904 31.720
48.133 7.541
48.436 13.288
51.611 -2.268
48.369 -16.090
29.846 -8.234
45.270 -32.220
47.490 -5.989
29.296 45.862
36.578 52.016
37.005 37.621
18.563 38.103
41.856 24.320
49.871 22.212
32.953 32.621
41.184 49.825
36.152 46.798
18.030 30.451
56.563 36.618
44.423 32.960
58.067 32.988
28.982 47.161
42.869 11.260
41.217 25.185
53.015 38.319
53.540 31.420
41.020 -12.821
47.686 -14.729
54.251 17.936
30.321 16.782
39.486 -29.561
68.162 -15.170
51.136 -24.889
40.017 -25.939
41.223 1.102
48.537 29.078
26.912 41.097
31.735 4.344
39.990 13.896
49.827 21.142
54.247 21.199
38.613 -20.678
62.088 -11.103
64.638 -5.047
40.849 40.110
59.025 33.595
29.127 43.587
37.937 38.442
48.063 29.747
51.911 3.356
29.593 -11.256
53.688 -17.058
29.472 -28.183
26.780 -12.454
53.219 28.152
46.495 48.570
39.707 37.634
55.578 24.878
42.850 13.144
37.364 -15.348
30.763 -14.648
61.487 -1.457
52.721 34.455
39.822 43.619
31.071 37.237
23.007 8.009
22.176 31.060
41.539 21.900
58.139 3.975
47.445 38.138
21.064 43.538
50.349 37.650
39.020 39.925
56.919 24.395
38.333 41.645
44.520 38.494
37.987 34.059
52.483 9.292
66.365 -5.892
68.401 -10.633
40.448 9.371
37.078 9.890
25.121 24.343
20.508 19.090
38.962 25.437
60.814 16.242
44.704 35.794
53.459 29.634
48.793 35.160
45.285 8.838
29.155 -15.881
37.846 -17.326
23.946 -14.453
33.429 -15.856
40.150 -23.937
57.579 -19.516
56.608 -16.739
54.404 -27.467
50.312 -19.618
49.701 -23.439
45.354 11.541
66.068 -0.191
16.487 -4.465
40.987 0.569
46.178 26.692
51.836 14.430
28.503 5.528
63.728 8.663
63.137 -4.208
52.333 19.530
68.008 13.091
27.239 37.580
36.599 30.062
29.075 42.847
37.371 3.509
29.764 -1.179
31.427 27.991
33.645 33.906
32.476 19.083
48.826 26.259
38.046 39.836
30.785 43.788
38.487 46.920
15.637 17.742
19.118 30.376
44.748 31.502
40.834 30.807
25.084 49.560
50.064 44.862
44.859 26.878
43.406 3.902
32.323 15.800
43.752 31.094
55.709 -8.002
54.921 -16.327
51.033 -26.948
54.654 0.255
34.227 -8.443
64.530 -1.871
33.495 21.657
55.408 37.908
66.117 16.065
49.685 34.111
52.048 37.732
59.368 -14.049
50.331 -21.046
68.291 26.603
58.083 -16.310
54.084 9.637
46.427 27.374
20.882 34.091
54.645 41.558
41.597 -8.208
14.513 -10.579
53.119 -15.083
42.412 -9.348
55.078 -17.643
34.348 2.315
46.240 -15.091
51.017 -12.625
21.737 41.155
28.456 38.026
27.007 21.529
58.077 18.572
69.906 19.218
58.245 15.804
40.727 31.855
61.657 15.989
34.993 31.163
60.410 -6.565
56.631 -20.267
34.866 -14.691
36.898 -21.899
25.759 -24.654
33.815 -26.229
28.177 3.437
48.805 4.108
35.710 -6.639
59.287 -19.077
44.846 -34.201
51.928 2.539
32.987 22.577
42.650 47.536
29.214 36.516
40.662 29.785
47.992 32.682
35.481 47.187
31.137 46.368
43.257 28.725
16.961 37.174
33.020 -8.681
28.809 -20.823
18.741 -1.372
27.327 34.118
39.808 31.130
43.909 24.147
20.530 0.076
32.467 15.570
56.452 -12.540
20.907 -23.649
30.383 -27.064
37.564 -4.810
56.457 11.840
37.709 36.126
49.152 33.006
46.752 38.006
52.996 37.290
71.668 10.413
32.630 16.553
41.840 -1.990
22.185 4.948
28.920 -0.359
65.004 7.695
62.064 25.347
37.193 4.259
35.148 -7.723
39.869 -13.798
54.148 -19.639
15.578 -26.176
37.979 -24.840
42.763 7.022
39.532 -32.397
49.926 -21.930
55.329 -9.019
9.210 11.860
44.469 32.175
68.136 -1.989
69.506 -1.181
37.361 -8.652
43.841 12.844
50.496 11.885
8.889 4.410
30.831 34.133
7.219 25.028
7.517 34.045
18.634 42.475
39.716 46.198
42.300 38.687
45.751 43.532
39.165 44.677
22.039 44.058
37.264 28.526
31.064 42.319
36.320 11.202
50.338 27.701
16.327 10.094
14.000 23.661
15.381 3.032
45.231 27.195
37.099 32.627
43.226 52.517
38.700 18.008
28.665 33.965
34.988 43.897
61.570 28.890
43.812 27.008
63.927 29.126
26.729 36.149
48.101 28.955
17.349 49.638
36.044 17.314
64.258 23.152
36.825 -0.006
16.236 20.986
26.682 39.624
31.124 33.427
55.978 2.385
49.882 22.128
48.853 34.957
52.186 26.877
31.645 39.394
52.155 42.387
36.884 38.265
38.582 14.226
41.936 41.109
32.336 34.119
5.699 36.294
18.447 42.095
36.268 16.723
47.141 30.118
37.231 46.165
30.179 19.350
5.642 34.364
20.176 29.873
20.953 21.067
-1.142 16.225
18.498 10.664
17.527 6.547
27.530 -36.188
28.451 -9.473
29.694 -29.531
40.689 -0.162
64.904 6.655
46.027 33.686
69.576 2.941
54.402 38.158
58.951 32.619
27.027 49.555
46.191 41.385
59.927 15.734
65.096 12.462
53.904 -7.655
27.594 -30.621
23.363 -26.602
61.642 -11.901
37.776 -27.475
38.711 -14.373
22.831 -36.700
44.063 -24.451
56.727 -28.129
66.638 -0.367
65.714 31.663
27.733 14.160
20.808 -4.811
26.945 -34.952
46.357 -19.949
38.046 26.418
56.576 25.919
41.768 18.694
35.649 18.620
45.100 13.030
42.056 44.274
14.403 54.644
53.194 38.294
57.607 14.370
39.768 -13.459
50.318 -15.629
39.497 -18.926
51.939 30.483
51.098 28.350
40.868 33.674
18.034 11.023
31.372 7.381
59.833 21.775
56.987 -6.141
18.257 -3.843
35.262 -25.838
45.370 -16.958
29.400 8.128
27.332 34.734
58.357 -3.049
56.873 31.486
57.994 30.917
28.271 39.840
30.154 11.715
57.438 -24.979
60.049 -14.911
61.758 -5.190
45.567 29.047
25.330 33.647
24.542 23.704
26.540 32.968
11.446 14.828
35.364 25.224
31.322 39.949
29.151 35.851
33.604 39.662
39.476 31.394
31.081 28.090
54.773 -18.651
62.449 -3.973
16.800 -22.669
67.304 3.779
20.173 -18.093
28.473 17.229
54.654 -6.974
38.873 40.613
15.665 40.972
29.592 41.919
48.644 34.204
39.250 31.951
45.950 37.131
24.643 30.653
53.976 39.886
43.967 43.609
39.992 17.547
40.889 36.347
62.758 32.212
67.890 8.144
35.107 42.758
45.253 34.782
43.444 39.565
54.021 31.244
1.145 14.729
23.330 15.603
40.446 -9.531
34.715 6.392
55.289 0.301
64.920 2.766
65.875 27.468
41.221 51.779
21.888 41.289
19.894 44.327
26.300 -3.222
13.948 6.164
12.087 -16.145
35.553 23.377
23.497 8.121
11.792 -13.207
17.411 -9.625
48.019 3.283
8.510 35.158
20.863 31.102
42.260 46.619
66.542 16.805
62.361 35.467
36.514 6.324
34.248 4.649
63.222 23.957
55.777 24.208
41.478 36.277
39.153 37.110
58.873 24.842
35.713 12.806
55.160 -31.699
32.913 -29.215
47.948 -9.616
54.741 21.000
71.756 10.681
59.931 28.701
41.791 34.396
58.482 31.758
17.207 31.552
40.299 43.434
22.079 20.688
49.407 36.295
37.171 38.771
39.109 48.616
27.326 35.517
49.413 25.831
23.927 52.996
43.200 34.861
40.459 7.505
43.681 39.286
42.822 27.347
40.356 36.498
49.070 26.910
57.713 -19.162
43.112 -24.596
31.039 -23.703
43.214 -26.887
51.355 -9.659
55.252 -12.000
53.294 -26.149
48.668 -1.053
35.941 -15.108
48.233 -12.834
63.932 -10.724
12.152 -20.085
38.570 -22.250
63.737 -10.497
43.629 -27.093
19.328 -33.117
31.772 -33.327
27.281 -7.229
26.121 48.713
25.517 43.899
27.293 41.047
59.474 33.376
33.157 39.919
56.142 31.624
30.896 50.935
21.153 -7.934
22.452 -12.411
53.537 -29.542
47.921 -6.165
24.602 8.949
31.176 -5.350
28.898 6.043
53.743 26.825
25.027 39.948
46.232 32.705
38.568 35.391
49.290 -16.126
58.690 12.352
60.850 -14.672
53.567 -18.086
72.806 -3.558
45.668 -31.406
62.242 23.264
47.858 39.439
54.609 19.003
52.537 28.307
24.075 29.308
23.766 15.982
49.750 37.793
66.376 25.494
29.143 37.813
22.594 41.514
10.143 19.486
52.945 21.877
54.103 5.518
33.566 -11.306
40.153 -19.883
44.179 -32.492
37.212 -19.744
54.121 -16.710
35.201 -27.031
49.201 -10.864
59.993 10.601
53.421 -3.250
34.262 -18.541
36.274 -25.156
29.131 6.983
44.190 -11.456
33.903 9.421
54.952 35.632
27.463 30.784
47.740 17.387
62.671 5.628
36.580 24.062
40.665 16.315
42.699 26.644
58.005 6.200
50.457 17.844
61.912 19.996
39.158 -4.197
56.986 11.290
35.088 37.134
25.340 39.311
48.368 -2.226
46.738 -19.083
71.291 9.974
44.331 17.768
54.795 -28.997
54.941 -17.512
51.362 0.078
54.787 22.877
14.748 2.949
14.096 -15.635
43.362 -17.293
23.849 -35.628
19.006 -23.296
52.307 -28.901
49.223 12.484
55.092 28.501
41.368 -2.551
53.432 -13.542
35.828 -36.381
42.586 -26.197
37.655 28.600
12.090 18.158
43.014 16.959
43.414 37.130
65.581 17.965
37.622 -11.233
26.352 -29.547
46.366 32.325
51.258 43.656
27.419 33.858
38.828 -3.277
48.273 -13.387
66.041 19.151
40.470 -26.286
60.935 -3.618
46.883 -22.899
39.913 -0.500
26.240 24.329
30.839 15.284
17.162 35.122
29.317 38.160
13.057 36.176
22.267 41.317
15.908 40.198
14.184 27.324
16.960 42.200
5.326 41.225
17.735 -26.915
17.873 -21.671
40.969 -23.481
41.794 0.677
36.995 -18.574
44.307 -1.088
71.602 7.666
35.383 -13.998
37.553 20.974
37.027 40.713
55.135 37.816
66.020 23.367
34.714 -20.635
36.715 -5.515
60.064 -3.509
26.636 16.884
35.960 -5.566
53.451 -31.763
55.690 -22.573
55.212 -21.211
48.690 -23.865
67.194 12.859
68.627 -1.504
37.996 -32.486
39.733 -28.966
51.180 -16.012
28.067 19.760
22.199 25.766
46.339 14.026
46.293 49.260
44.136 41.292
54.193 37.584
29.390 47.275
29.640 49.461
47.506 43.949
32.101 40.813
25.670 33.038
39.798 29.779
50.567 27.638
40.288 36.386
56.864 38.472
42.303 22.243
30.218 40.022
56.486 22.584
58.943 26.525
19.810 16.728
25.900 29.879
12.574 44.102
22.472 1.667
39.591 34.926
47.618 18.178
62.193 26.787
24.283 11.805
47.024 -5.032
42.568 23.053
40.887 48.182
39.714 32.455
67.248 6.576
52.934 -17.016
31.445 -9.837
47.890 -26.138
50.849 -13.392
56.185 -31.453
53.152 -9.553
30.431 -29.068
44.201 -30.198
42.454 -20.142
39.114 -30.658
34.733 2.731
46.328 -21.086
36.298 3.227
58.845 33.903
8.396 45.251
33.566 42.286
47.952 11.065
26.145 -20.017
18.497 -28.456
47.595 -31.269
39.771 -1.287
55.261 -20.282
49.773 -27.413
26.853 -24.922
38.232 -38.908
28.526 -26.834
36.451 -32.121
29.019 -19.483
44.942 0.897
40.018 -0.309
39.980 17.939
54.695 28.682
31.394 44.422
51.744 25.040
34.757 -13.620
48.631 28.929
55.790 17.117
37.402 39.654
20.895 25.267
20.975 31.842
22.780 38.887
38.497 22.413
60.673 -0.990
33.748 -24.442
35.233 18.772
35.910 16.769
31.634 38.402
19.214 -3.654
43.006 -26.592
45.673 -12.194
26.691 28.566
38.956 38.629
10.198 27.642
16.936 47.490
51.547 0.414
45.546 1.705
33.684 -14.222
55.647 -10.877
26.831 -34.848
33.490 -8.208
41.759 31.581
56.312 19.605
46.933 40.709
36.944 39.491
27.150 3.067
36.872 -21.493
40.650 3.264
18.672 16.927
42.528 3.703
55.414 30.614
34.016 34.793
16.131 17.446
29.004 34.454
20.624 33.989
15.145 45.209
33.189 40.002
68.946 19.177
32.854 44.103
34.828 27.106
41.332 32.814
37.008 43.950
36.125 38.188
37.342 34.552
40.509 17.432
33.834 48.618
31.998 36.512
10.540 40.625
49.093 46.001
33.433 42.883
11.988 35.691
51.543 18.886
52.473 38.684
37.017 43.847
34.749 41.476
60.806 35.924
38.652 30.914
23.086 2.484
36.745 -10.672
18.383 5.610
46.919 6.497
25.779 15.023
24.902 46.507
16.483 30.770
41.077 35.409
30.330 16.652
36.837 25.000
30.700 7.435
33.543 27.963
39.877 -12.774
50.558 -2.671
56.150 -20.664
60.909 3.102
62.221 34.265
44.778 37.381
55.434 31.927
54.176 11.113
30.131 46.141
56.869 35.358
50.391 42.115
45.730 24.805
65.164 9.070
49.488 22.895
74.958 11.897
64.901 14.838
63.406 17.032
34.979 -20.941
49.019 42.888
45.156 33.951
47.585 23.716
34.694 8.477
39.745 2.528
23.225 40.710
27.536 45.068
43.428 35.856
40.178 34.242
55.330 25.156
42.629 29.638
68.443 3.476
49.305 -22.060
28.899 -20.891
40.884 -34.272
47.643 -11.249
49.610 -21.741
34.941 -23.807
46.086 -32.471
50.678 -23.608
15.917 -22.976
56.863 -11.452
56.083 -13.059
54.747 -10.410
47.733 33.444
52.976 45.237
21.280 15.093
36.297 -2.146
31.577 -27.532
46.706 -30.481
42.136 -28.791
56.729 -4.768
31.695 -18.341
40.479 -36.550
41.751 -33.751
29.681 -32.541
33.304 -11.510
49.625 14.037
32.520 22.327
22.231 -24.863
32.427 -8.506
48.225 -25.297
14.329 1.518
50.124 -18.927
37.260 -20.347
62.682 -3.084
49.551 32.436
33.270 6.173
23.717 -25.262
18.739 -23.410
23.726 -19.170
59.778 -13.816
59.338 -12.032
24.308 24.042
57.548 31.882
53.565 16.904
48.883 40.368
39.849 50.404
46.505 38.327
5.250 46.372
22.521 43.600
52.299 14.312
23.474 4.819
40.265 9.357
25.370 34.841
60.839 23.486
38.002 23.291
14.113 31.362
47.029 25.336
46.622 16.187
53.852 35.828
34.512 43.327
58.822 25.885
33.626 33.146
16.033 42.051
22.700 37.005
15.865 37.430
53.347 32.210
38.761 20.378
4.129 -1.450
33.959 13.247
32.651 -17.071
54.484 -11.210
51.100 -16.540
52.442 -26.670
45.156 -25.699
25.255 -26.926
37.789 -28.112
26.228 -29.118
37.923 -33.792
42.329 -32.094
40.827 -26.945
60.739 -17.725
40.031 -22.351
29.058 -33.110
72.832 10.323
54.019 -16.934
47.260 -13.629
38.584 19.904
31.426 38.110
59.721 28.866
55.258 24.851
19.729 49.480
35.806 47.617
41.563 23.879
1.912 4.433
32.647 21.559
38.224 -28.355
40.963 -17.255
30.737 -21.673
29.180 7.649
42.079 31.591
29.219 29.997
29.962 51.064
41.204 37.961
37.292 45.594
16.869 -7.927
30.993 -1.563
45.382 -14.393
40.463 -32.107
46.694 -29.348
38.876 6.105
28.798 -28.493
49.453 26.999
41.681 32.520
56.505 -17.748
45.636 -4.152
29.574 7.579
37.346 -6.979
54.094 -15.519
48.162 -30.873
23.137 -15.206
56.449 4.106
38.884 28.814
29.108 -7.866
28.160 0.704
47.987 12.321
43.084 21.216
47.282 -11.020
37.557 -17.800
62.285 -0.417
31.861 46.061
30.032 43.278
15.279 37.448
13.189 35.963
24.240 41.314
35.678 4.050
52.129 2.947
19.571 5.488
42.622 -23.804
56.261 4.076
49.426 10.214
24.441 20.200
67.245 27.089
40.778 -27.941
50.140 -6.744
64.119 -2.521
40.936 27.380
70.258 1.557
36.418 -10.475
45.213 -26.612
52.188 -19.401
33.018 -26.396
22.235 -20.685
27.992 -23.289
64.835 -26.400
48.099 -19.899
42.499 -27.776
45.163 13.922
31.240 39.830
12.297 6.569
42.841 -17.882
56.068 -16.193
56.728 30.662
23.339 43.801
22.616 30.907
52.343 20.932
47.125 29.964
57.721 33.241
40.000 8.579
55.315 -17.356
39.219 -32.893
49.448 -17.855
52.253 18.826
70.032 -0.119
65.661 9.821
53.294 -14.890
56.536 -1.867
61.197 -5.802
36.564 -28.411
37.032 -25.150
49.494 -21.081
41.074 18.345
16.703 -25.562
22.597 -0.245
39.421 3.524
61.898 2.838
32.505 24.561
32.245 14.115
31.707 -15.757
43.514 -35.520
37.919 -15.547
23.672 -11.527
33.704 -14.124
67.488 -20.123
54.824 -23.459
54.496 -20.212
58.392 17.032
57.906 32.558
55.733 27.867
32.482 36.924
54.810 33.555
65.044 24.913
66.674 25.170
24.828 26.818
36.860 40.005
56.289 40.092
46.592 21.997
26.759 -17.269
29.064 -29.202
35.771 -19.679
52.141 -7.675
45.389 32.749
19.084 39.422
52.538 42.013
56.204 23.605
47.724 23.339
36.037 -22.869
49.373 -10.379
50.286 8.860
23.706 0.607
28.467 -24.760
36.753 -38.189
67.685 -1.029
70.813 -7.304
59.689 25.643
59.733 14.735
55.857 25.097
69.972 15.728
21.120 -20.860
38.521 10.296
36.057 18.609
49.011 34.473
10.659 14.326
36.269 24.532
8.906 39.996
26.130 17.657
37.420 34.545
45.886 37.918
35.005 39.166
42.329 35.573
22.634 41.520
40.609 -26.296
30.960 -28.070
51.057 -22.284
40.537 -4.457
62.067 -27.020
65.199 -1.884
51.984 0.329
29.140 -1.659
45.324 -5.848
67.704 0.328
31.144 36.840
60.853 23.498
45.316 14.298
44.107 31.238
31.501 -24.902
49.316 3.408
66.601 1.807
58.357 -13.809
40.067 29.239
18.952 33.123
40.681 3.028
51.404 14.424
58.102 -18.775
56.254 15.525
49.647 -5.035
69.494 -3.214
58.141 -0.763
27.550 13.407
3.011 21.059
24.244 9.476
26.786 -11.645
30.632 -11.539
23.871 2.307
16.086 30.053
57.136 -6.891
38.446 4.157
55.488 24.108
72.070 1.777
65.327 1.917
49.368 -20.862
46.904 -8.804
49.694 7.076
45.447 41.254
37.048 8.459
62.457 -9.866
56.890 -21.263
31.925 -21.128
30.327 -33.266
40.302 -24.727
50.486 -9.177
46.988 6.525
48.555 -17.551
49.902 -6.414
30.364 -36.750
37.021 -35.691
64.696 9.575
30.481 -25.147
23.312 -37.369
53.597 -23.851
48.717 -23.720
51.941 -14.320
49.857 -7.453
26.993 -7.426
19.078 -2.443
41.938 -23.232
53.820 -5.369
47.117 -15.298
51.340 24.124
39.515 14.065
73.045 5.819
38.243 30.973
47.004 16.389
47.724 24.548
44.657 24.275
17.872 21.198
27.027 -3.271
32.783 -27.913
51.288 -26.211
13.936 -24.492
31.421 -30.586
56.730 -10.410
41.071 -14.126
21.040 -10.946
27.001 25.017
46.074 -12.597
47.819 27.357
35.728 -21.214
45.203 19.102
51.795 22.549
44.325 -15.695
74.789 0.002
43.817 -4.618
50.685 -10.668
68.419 -9.115
38.963 -18.562
48.782 -25.801
32.566 -30.770
34.776 -27.980
58.875 -21.678
47.842 -27.185
36.690 -22.959
41.217 13.541
35.754 53.751
6.557 -1.954
41.122 -26.772
45.385 -19.847
44.708 21.267
41.190 15.956
54.288 -17.034
66.193 21.585
57.688 21.437
37.502 3.865
61.781 24.419
57.082 -19.352
26.016 -7.206
43.898 -6.728
58.248 -16.327
32.452 -20.081
27.146 -24.642
30.843 -30.328
72.247 -1.213
56.270 -9.025
29.347 -24.258
24.532 -1.179
43.188 -1.192
25.162 43.062
2.045 26.972
50.480 32.579
48.967 14.729
51.072 22.524
33.026 11.811
33.651 -16.172
45.281 14.387
55.908 -25.265
49.295 -14.714
45.041 -20.568
61.753 -15.934
36.418 -25.792
36.691 -30.983
58.669 12.070
38.142 -14.087
47.212 -26.432
30.822 -7.456
53.230 -26.863
16.456 -24.132
48.579 -17.888
52.456 -29.097
60.721 -6.891
24.879 -23.219
48.976 -2.446
58.444 -1.962
21.603 18.197
34.727 28.674
57.744 12.155
15.299 1.205
16.843 2.026
36.790 2.685
42.704 -5.866
54.761 -24.365
25.805 -34.762
44.583 -19.745
31.709 -23.316
16.373 11.838
31.382 19.853
42.500 53.062
28.491 37.980
46.010 10.345
74.835 -4.364
53.936 22.668
56.694 10.302
41.060 34.499
27.237 30.267
43.018 30.485
54.617 17.204
62.441 -13.320
57.272 -7.592
51.475 38.890
35.500 44.503
37.069 43.550
38.267 34.270
36.907 3.006
49.369 27.323
43.602 -29.770
39.593 -26.076
45.477 -19.991
38.896 -12.008
39.354 3.125
26.227 43.718
34.702 39.960
44.944 28.665
46.329 37.689
54.599 31.285
40.373 37.650
21.215 40.362
30.725 42.902
12.551 30.860
34.961 47.923
11.612 36.447
29.162 39.491
44.557 38.949
43.755 22.347
24.476 -0.046
15.422 26.677
46.117 21.725
48.755 39.834
41.250 29.438
26.252 22.387
29.334 10.461
31.245 3.902
27.755 26.494
0.949 20.185
45.751 -4.123
25.656 11.167
52.033 -11.119
25.961 -23.033
38.932 -2.423
26.934 -21.887
21.217 -30.729
39.472 -8.995
24.771 -23.911
36.166 -33.575
42.751 -27.679
56.294 -20.671
54.351 -6.111
49.102 2.158
36.911 5.714
58.576 11.916
60.857 18.292
28.354 5.262
31.912 39.579
18.817 43.760
5.349 35.903
5.375 30.835
53.586 6.768
34.764 41.637
35.460 19.947
24.629 6.412
28.045 45.961
40.277 42.467
41.487 32.832
42.966 0.724
37.247 23.108
36.593 24.769
49.055 29.364
3.644 28.851
5.448 41.771
51.511 30.156
34.584 13.179
40.577 14.021
64.564 13.109
39.651 47.386
39.254 43.495
25.338 45.892
4.865 41.172
50.098 8.456
36.891 45.559
11.251 29.876
39.116 -1.375
31.265 12.540
62.180 29.775
53.976 27.608
41.866 30.867
23.769 6.487
35.276 18.634
41.785 -16.634
49.093 -24.700
58.025 -14.959
32.917 -22.022
31.000 -5.237
46.624 -28.790
39.169 -20.201
41.816 -26.319
54.152 2.659
39.631 -16.782
54.103 -24.919
29.530 -6.613
44.202 12.632
42.082 41.003
37.816 23.187
55.343 1.490
71.051 -8.065
54.361 -10.328
56.795 -18.042
65.629 1.007
59.239 26.512
39.804 43.249
41.111 46.136
54.475 37.531
53.106 39.944
46.434 33.500
52.411 42.583
45.108 45.792
47.822 42.082
55.265 2.911
26.005 -12.958
43.495 -19.045
36.533 -36.313
40.729 -12.242
43.733 -12.079
38.957 -17.903
40.506 -26.135
34.661 -15.648
62.339 5.032
60.684 11.882
54.842 5.078
58.756 -3.855
40.423 -15.097
60.282 4.831
30.305 -17.423
32.344 -27.059
46.955 -26.910
30.712 -0.401
59.334 -21.240
39.829 -16.505
30.560 -2.977
60.912 -21.887
43.807 -20.795
35.550 -31.601
20.985 -28.974
45.432 -22.776
31.987 -8.579
22.297 24.231
37.092 20.900
36.473 -20.151
55.925 -14.915
62.939 -7.948
45.066 -2.075
49.397 -32.064
42.470 -19.881
58.494 -13.669
44.135 -30.069
42.297 21.486
39.502 15.134
28.997 -19.414
19.235 -22.357
34.916 -20.321
60.905 4.177
19.080 -0.873
30.732 -2.978
39.748 12.604
58.274 -11.190
42.029 2.468
61.866 19.359
27.763 13.412
33.263 20.587
35.697 15.111
48.016 13.246
29.537 21.382
23.597 32.589
37.936 48.189
35.021 30.963
54.061 -6.689
51.966 -2.466
18.916 13.198
59.420 -1.547
44.040 21.595
39.410 -4.430
40.138 -6.575
39.094 -25.332
43.683 -29.324
44.395 -21.421
20.711 -6.537
17.211 19.878
29.213 4.950
41.412 -10.202
54.466 26.216
35.213 39.386
26.782 17.536
28.055 -0.429
44.730 -18.996
40.657 -13.423
45.844 2.655
41.422 -23.884
47.395 -5.293
41.688 12.898
24.913 14.027
41.160 38.215
63.089 -7.250
69.506 -7.024
43.464 -19.557
24.513 21.644
36.644 43.307
32.367 18.487
55.197 19.620
55.683 -0.075
28.009 -17.735
42.281 -28.226
27.496 13.633
31.374 41.714
33.597 20.144
29.009 -4.912
54.962 -22.589
40.502 -24.932
37.690 -26.905
58.286 -14.445
67.187 11.328
50.600 9.299
33.786 16.735
8.444 53.630
33.758 46.418
53.458 22.754
46.840 36.541
58.057 30.773
74.294 -4.761
39.533 -33.020
54.106 -25.529
55.374 -22.814
67.159 -13.659
40.463 -24.625
43.050 -19.060
34.670 -24.571
45.842 -11.046
35.290 -32.664
32.046 -17.581
32.370 -26.385
34.226 6.372
39.963 -2.289
41.653 -29.863
64.177 -7.461
52.989 -11.631
33.502 -20.403
66.824 -2.099
59.148 27.440
43.617 3.831
54.934 0.963
29.207 -23.397
3.886 -24.910
18.400 -8.758
42.950 5.154
52.130 -14.692
44.292 -36.946
42.410 11.523
47.405 33.238
31.380 36.785
41.247 30.404
43.505 32.130
18.166 18.600
26.453 12.934
40.963 -28.220
29.720 2.257
19.712 12.309
21.198 32.889
38.890 33.106
13.507 47.953
38.795 36.675
22.813 48.941
39.742 43.524
23.291 23.642
47.071 28.250
40.845 34.043
44.379 30.214
47.107 26.202
31.523 -5.985
40.181 36.146
45.477 35.541
36.358 0.286
39.360 2.795
44.656 7.475
38.255 -25.965
39.629 23.501
52.014 25.388
61.397 23.419
53.325 -1.613
49.858 10.263
54.617 -1.168
27.183 -26.702
37.151 -36.761
61.750 -13.994
37.202 13.412
58.811 26.161
42.464 28.363
67.999 12.218
46.755 35.604
28.402 20.827
28.885 7.347
2.847 24.045
49.775 14.208
40.889 17.410
46.990 15.431
37.215 -8.296
25.978 -3.299
51.576 31.768
57.064 31.913
29.248 49.814
15.171 45.503
21.863 26.668
28.643 29.637
53.509 23.947
49.542 7.207
33.495 31.329
9.075 34.463
29.860 15.672
51.354 35.845
17.812 24.735
31.710 15.810
60.414 -3.880
46.157 14.584
45.624 22.322
64.600 35.535
20.698 37.738
50.133 18.788
41.914 17.369
45.463 11.113
51.705 26.594
36.801 23.634
24.337 45.870
30.919 35.620
50.508 12.936
56.542 25.640
30.798 46.334
39.732 13.038
60.365 17.025
34.029 9.308
38.865 18.233
41.319 38.051
19.515 -1.221
16.219 12.209
58.015 18.459
32.970 -10.026
70.719 -5.793
30.815 13.680
56.715 13.816
35.305 35.391
53.575 -8.157
58.900 -1.816
55.612 -0.883
39.756 10.793
46.391 24.261
43.738 9.093
32.050 31.834
43.016 -11.837
45.797 24.181
61.349 -22.128
27.964 -33.876
45.216 -21.803
40.894 -33.441
41.333 -31.936
48.165 -12.357
28.036 16.269
28.613 -11.343
47.544 -24.543
64.812 23.153
26.207 45.240
33.130 29.890
31.995 15.414
30.533 47.372
19.703 41.709
29.377 15.764
48.984 44.899
17.320 45.171
48.987 19.344
49.321 9.809
66.533 27.038
49.569 2.260
62.918 33.787
56.726 23.410
35.450 22.015
29.782 38.403
31.681 33.803
14.343 7.001
28.275 21.583
44.160 -4.807
58.937 -13.032
54.465 -1.084
25.256 8.191
55.827 12.927
50.625 -21.337
41.250 -33.466
61.301 18.301
71.925 10.256
62.883 22.524
46.009 7.330
24.500 -39.029
29.689 -34.910
36.469 -39.206
41.631 -32.781
70.194 0.364
59.300 -15.356
53.865 -28.400
57.312 -16.671
62.193 -3.790
41.898 -14.456
30.845 -10.404
37.733 -19.565
35.188 -31.507
47.574 -27.499
64.894 -1.012
13.009 -21.590
33.278 -24.693
48.821 -20.565
43.351 -29.830
56.257 8.404
36.975 13.790
47.042 -29.539
38.569 -30.183
51.593 -19.468
69.250 -10.749
14.094 -11.738
46.287 -14.030
65.458 -24.164
63.742 21.523
40.045 42.998
36.815 45.989
38.347 39.877
30.874 34.039
41.595 27.274
35.956 -5.085
15.533 15.575
11.703 23.912
36.352 19.228
55.335 -21.890
43.874 -28.369
27.439 -3.610
24.940 -19.573
60.299 -26.380
64.714 14.532
33.436 48.031
45.773 43.426
51.795 -4.456
52.412 33.844
73.259 7.067
53.100 -11.996
28.753 19.550
33.146 -3.242
31.763 -25.933
50.818 -12.391
68.969 24.596
65.978 16.824
45.253 5.748
55.099 6.536
52.238 -10.840
61.676 -15.813
49.366 -9.325
34.838 46.739
38.272 39.330
57.224 0.541
34.414 -14.011
52.484 -24.157
26.494 -24.646
14.491 -21.901
62.337 12.861
39.600 -7.268
58.455 22.555
48.814 -4.662
44.795 22.038
54.306 -21.882
31.118 -20.379
47.663 -25.888
50.260 -8.480
34.010 14.580
49.553 7.188
49.914 39.089
13.818 -3.409
33.458 -11.526
35.805 29.083
53.935 21.052
62.836 -4.595
64.136 -21.433
62.214 -10.663
61.078 15.896
51.738 -11.780
54.676 -2.004
54.447 -12.517
50.213 -17.921
37.020 7.936
48.581 -9.710
68.783 -0.011
36.763 -3.909
23.618 -28.440
49.490 -21.625
64.944 3.124
52.259 -21.038
40.480 -27.019
45.834 -16.437
39.965 26.575
24.283 17.853
23.197 23.434
33.702 -6.792
33.417 0.204
13.161 17.764
52.563 30.173
57.625 1.925
60.628 27.290
50.073 20.075
50.344 -7.402
55.539 -13.625
56.364 15.398
64.984 -5.038
48.018 14.576
50.465 -2.736
28.551 11.879
17.423 -7.012
10.325 0.367
18.001 20.986
14.057 22.602
42.411 22.174
44.659 26.270
42.329 28.414
29.732 38.111
37.158 37.802
55.022 41.911
42.336 -0.119
31.379 2.281
60.415 -4.233
42.803 1.839
58.472 4.690
23.810 17.197
30.480 -6.610
30.233 4.568
41.890 4.014
52.908 24.417
43.291 19.620
33.056 44.359
51.469 36.335
21.817 43.328
24.759 37.322
30.420 27.213
37.574 -22.939
35.276 7.176
21.688 18.531
52.594 -2.925
58.683 33.049
49.461 33.227
22.285 28.088
37.203 16.456
22.412 18.115
41.375 17.258
56.311 11.733
34.939 -3.209
19.593 41.061
61.792 29.202
47.007 6.234
58.337 -17.587
37.658 -24.845
45.843 25.662
57.460 30.513
35.161 23.700
45.702 30.926
57.190 34.276
59.219 20.470
40.540 8.454
52.344 33.355
37.893 46.588
20.020 37.357
11.081 37.857
30.068 13.376
60.991 16.817
56.830 16.630
64.805 22.266
51.789 8.376
56.615 21.309
52.384 22.886
52.114 -26.919
10.086 -25.994
36.119 -31.929
49.266 -30.505
19.441 -32.228
19.161 -20.838
47.155 -16.253
41.494 -27.004
8.029 -18.475
37.729 6.192
31.570 14.710
32.317 29.322
43.251 5.122
31.487 -30.856
17.680 -32.086
25.525 -17.639
53.299 -22.530
60.377 -2.962
37.305 -19.646
33.986 -22.716
28.113 6.341
44.307 52.744
50.493 37.539
30.970 -7.618
22.460 -13.506
19.221 -8.506
29.274 -11.669
28.382 -3.750
67.217 -4.275
65.934 25.197
46.373 -27.338
32.729 19.125
32.301 37.157
29.673 20.859
28.724 6.545
44.415 30.954
34.169 41.348
41.927 25.886
53.652 17.007
45.317 -19.236
24.592 -10.352
45.702 22.793
41.510 34.697
40.350 15.899
28.034 41.890
46.959 3.172
70.926 -8.179
56.943 1.945
29.243 9.039
16.705 34.017
43.748 -18.768
37.864 -24.336
41.501 -7.584
44.558 -16.367
44.667 -14.861
41.171 -10.774
36.189 -19.352
32.953 -21.113
33.711 -21.702
34.403 -14.597
64.713 -5.056
62.766 -22.083
46.570 -20.700
54.616 -10.159
38.903 0.566
32.654 3.841
23.827 10.704
36.258 -9.480
36.522 14.429
20.302 12.889
19.052 14.568
15.946 -4.449
45.446 3.245
15.804 -14.741
66.462 16.062
25.878 7.047
37.026 -10.680
26.160 -32.923
33.128 15.228
50.932 -12.754
14.741 -19.749
37.885 -15.851
26.140 3.001
29.782 -1.092
54.074 38.777
25.633 49.151
28.638 38.822
13.186 45.069
54.179 33.002
26.066 39.468
52.615 19.562
37.471 46.665
40.112 29.229
35.693 -21.482
53.135 -19.427
45.714 -22.963
36.241 -20.630
49.698 -25.936
48.023 -15.212
72.960 5.300
62.764 17.011
59.181 35.062
37.768 26.840
41.823 -24.870
53.019 -14.683
47.639 -13.872
41.503 -33.984
56.921 -0.525
57.804 26.704
37.661 -12.196
38.088 -29.195
26.870 -3.147
56.611 24.315
55.903 32.444
52.445 25.244
34.471 16.436
39.585 9.238
39.215 29.515
21.732 36.041
8.338 40.503
20.080 44.996
5.548 41.690
36.828 -24.528
25.404 -34.477
38.199 -28.737
48.702 -25.369
45.554 -14.615
49.093 -24.800
46.166 -9.131
49.389 -9.563
18.285 -14.697
52.918 36.754
24.540 40.475
55.429 15.950
51.006 -14.616
62.792 -3.463
62.269 13.577
38.411 28.931
46.277 23.495
55.985 16.154
30.789 38.266
55.803 35.227
51.771 12.942
47.316 -3.727
48.484 -17.857
46.671 -8.903
13.969 -13.187
53.529 -7.844
33.168 22.244
46.096 40.999
46.687 25.331
50.505 32.078
31.395 27.371
47.036 37.706
40.037 24.992
41.277 -4.847
64.564 -7.880
45.945 32.090
55.960 13.794
25.877 23.559
34.932 5.345
21.036 -0.248
37.009 22.338
43.338 41.598
13.021 31.165
45.238 2.108
35.229 -25.939
53.294 34.139
48.299 41.894
41.348 38.250
54.907 12.681
54.452 -23.969
58.318 -19.466
39.230 -26.113
46.302 -23.770
22.137 -29.786
9.455 -10.726
38.447 -16.828
59.503 -27.378
36.551 -15.779
45.543 -16.725
64.543 -1.108
57.119 -11.711
14.565 22.793
12.941 5.153
12.450 9.432
22.307 18.945
33.328 4.237
42.064 -20.492
16.171 6.609
39.772 29.984
7.297 -14.260
28.081 28.088
41.455 16.212
52.076 32.852
45.431 23.045
3.600 26.327
8.432 5.891
20.177 26.928
37.756 27.194
52.959 19.718
49.963 9.997
65.052 -19.904
46.897 -1.782
50.066 -9.703
67.348 -0.715
64.870 3.346
23.541 -18.672
52.324 -23.878
31.786 -38.929
50.793 -17.673
46.568 -8.172
54.741 -10.870
44.340 -1.475
11.131 15.343
67.482 25.249
63.689 17.014
46.191 39.483
39.107 38.566
49.535 28.339
17.325 46.552
44.406 41.047
30.142 42.602
22.171 33.882
49.899 40.476
41.441 33.161
13.480 33.448
29.295 35.672
52.332 46.787
63.037 23.355
50.146 33.447
41.740 33.613
40.660 37.234
21.581 52.847
45.972 21.278
56.434 -16.146
44.725 -17.299
25.354 14.631
63.090 21.276
42.900 -27.330
24.808 -16.230
61.932 -7.368
58.368 -18.671
30.029 -5.951
13.654 7.282
52.283 -0.376
27.094 36.357
39.686 34.271
27.812 22.019
44.659 -11.371
27.654 -19.367
27.106 15.823
43.169 19.326
6.867 34.949
49.452 24.235
41.416 26.405
46.151 17.105
75.376 1.431
50.808 12.529
57.489 -14.968
40.511 -30.090
32.199 -10.740
52.192 -22.660
56.449 -12.360
66.748 -0.296
29.817 36.565
45.596 31.100
28.076 8.782
30.815 30.473
42.430 43.319
7.848 37.537
29.940 39.615
24.250 33.025
31.453 45.404
51.864 40.179
26.203 41.450
40.383 24.962
36.980 35.110
24.865 34.810
21.000 32.164
59.789 28.663
58.922 15.713
57.925 -12.288
51.798 -23.414
41.492 -25.490
47.489 15.610
41.284 -13.384
41.465 -28.646
56.275 -20.209
36.632 -35.359
41.983 -19.921
32.006 -35.927
70.898 -4.529
56.748 4.761
44.392 43.300
42.786 33.853
47.397 35.619
24.959 35.883
39.191 37.679
28.043 38.880
32.942 35.339
38.788 28.044
47.839 29.490
42.715 19.164
40.594 -22.773
41.819 -30.349
39.079 -26.449
51.959 7.293
10.395 27.108
38.479 18.567
47.073 -3.362
37.973 5.819
58.747 36.528
31.395 33.859
36.485 32.135
65.086 -13.773
55.891 29.084
58.875 10.998
37.199 38.124
58.435 18.763
56.315 -22.961
38.675 -28.570
29.450 6.652
16.432 -1.745
15.519 22.533
45.663 45.652
53.529 19.459
66.091 14.131
31.686 -14.302
40.403 -32.021
38.126 -33.705
51.703 1.923
41.167 38.135
46.092 28.390
42.419 38.658
14.319 34.673
56.835 33.750
17.791 8.197
58.825 6.405
52.072 16.308
49.982 -8.319
60.554 -17.252
23.980 -30.865
54.258 -23.573
42.542 -26.796
49.388 -17.091
18.731 -27.094
62.460 -9.432
52.079 -29.930
43.903 -31.128
31.364 -27.758
36.219 3.482
38.510 18.848
42.284 -22.541
39.500 -31.255
37.923 -20.234
67.842 -5.980
42.171 -21.264
53.354 -6.673
55.783 7.245
53.338 23.780
38.817 28.565
60.944 35.718
25.341 19.967
59.674 -7.418
62.171 -8.095
34.119 -24.708
60.367 -22.344
17.457 -18.874
19.236 -9.700
42.911 -11.084
40.580 -11.175
39.096 8.585
61.387 -3.037
24.789 10.823
20.399 -14.845
26.528 -9.578
33.615 -18.163
41.413 -7.999
71.479 16.500
44.061 37.970
51.455 34.285
40.791 34.136
50.102 39.073
54.333 31.047
48.777 39.729
57.639 36.228
41.672 -20.546
51.467 -15.396
47.315 -35.229
38.061 -17.085
29.823 32.173
37.422 37.050
47.366 31.757
49.056 27.665
33.602 36.775
39.377 15.213
48.873 -17.680
38.181 -10.625
12.710 -14.229
43.599 -35.757
23.543 -28.533
50.899 -4.108
42.062 -27.775
34.997 -17.446
28.881 -7.539
31.439 -30.256
59.612 -24.034
66.675 -20.139
43.141 33.156
31.310 42.538
58.316 34.907
54.839 13.303
61.936 26.945
59.637 25.004
41.570 47.449
54.411 38.144
33.819 -10.168
40.340 -1.721
51.426 31.895
48.264 42.496
51.746 20.934
55.156 25.214
32.510 43.394
39.634 9.288
53.829 -10.252
52.961 -13.826
49.208 -18.693
29.054 -19.712
46.379 -28.829
48.256 -28.471
41.403 -23.198
35.331 12.673
22.569 7.762
50.550 17.647
54.293 -10.858
40.029 30.375
23.402 -28.590
30.833 1.500
35.572 -21.782
37.220 25.801
44.089 25.214
38.700 43.055
52.236 33.928
40.095 10.691
49.182 -22.527
59.511 10.598
39.790 13.669
9.971 34.402
37.735 14.490
60.606 0.505
26.738 -23.412
31.492 6.523
56.173 -4.007
47.350 -21.186
51.083 -12.375
54.012 22.071
40.670 38.478
36.376 44.691
29.198 9.955
53.679 -4.927
23.364 -21.908
36.021 -35.534
27.072 -30.013
15.313 -27.972
28.065 -10.968
49.922 -4.000
17.993 24.141
62.053 14.926
51.833 -16.762
59.024 12.115
28.732 34.850
30.319 46.943
69.855 10.393
68.326 -8.297
34.100 -19.875
44.387 4.908
63.192 27.484
19.354 22.736
33.975 -9.245
51.935 15.786
66.041 14.990
59.723 8.236
54.165 -19.832
27.937 -6.873
55.434 4.393
32.412 -20.574
38.210 8.111
44.086 25.638
18.580 12.536
52.778 24.474
42.583 42.525
23.848 21.284
24.781 33.932
25.894 36.306
17.965 34.236
27.549 44.105
32.384 35.984
12.838 42.693
24.788 2.851
46.850 -28.161
51.853 -10.519
71.261 -13.420
68.698 -7.481
64.704 26.275
60.929 3.173
35.129 -4.691
67.207 -4.897
62.881 17.704
30.306 21.512
54.980 14.058
64.329 -15.973
31.092 16.545
20.121 -7.377
21.042 -13.694
28.575 -27.656
25.744 -0.494
44.829 -7.610
23.968 18.442
46.211 35.489
57.767 26.782
67.371 14.566
29.595 5.364
32.518 2.446
14.824 -17.974
25.672 14.636
37.984 41.119
29.863 22.985
40.576 10.161
37.607 25.494
20.547 26.469
41.074 44.943
42.045 46.589
5.041 31.063
38.181 -0.552
64.697 -8.504
35.420 -32.917
29.360 -21.484
22.764 -30.445
31.078 -15.279
42.287 -18.928
40.454 -34.495
11.992 -21.795
36.766 -29.066
29.076 -30.324
41.734 -23.290
68.321 5.458
55.339 23.322
50.233 23.402
43.907 3.592
48.918 -33.184
40.495 3.442
26.488 -23.140
25.961 -4.601
28.752 48.089
51.535 29.252
66.457 13.988
27.283 25.063
31.215 23.780
23.788 21.753
36.042 6.178
32.873 3.850
38.948 -2.101
62.661 -19.398
35.826 2.358
18.451 7.678
49.041 5.855
63.890 -8.424
44.920 16.536
30.531 -6.839
58.069 24.845
28.604 42.950
33.011 -19.710
56.445 -11.553
38.686 -35.180
44.992 -29.785
20.373 -25.323
22.171 -21.819
25.772 13.506
10.357 12.363
43.395 41.156
54.343 16.239
47.123 7.852
43.588 49.085
42.058 28.094
31.497 22.258
35.689 37.638
39.679 41.035
40.926 49.774
39.043 16.014
12.785 29.298
48.964 39.020
39.374 48.153
39.712 29.911
20.904 47.970
27.445 8.358
38.185 20.919
62.683 41.663
35.027 -8.195
49.435 0.617
55.188 5.535
33.137 50.264
25.406 20.201
33.293 -3.330
36.943 23.590
55.371 13.756
58.038 19.524
66.038 21.848
61.510 8.170
40.482 42.191
34.973 45.124
20.322 39.196
24.937 44.289
34.186 28.220
61.977 22.222
52.589 36.832
61.204 24.875
28.518 24.322
36.190 32.270
46.235 -0.311
35.193 -15.408
37.849 -10.471
51.710 -16.695
32.690 15.736
32.433 6.642
52.914 -15.424
44.018 -15.730
18.672 9.551
49.557 14.634
39.078 46.052
46.438 31.947
58.003 25.526
48.711 26.870
66.062 27.709
58.072 22.741
26.792 47.281
38.524 45.720
43.169 46.842
39.787 42.664
36.351 40.762
58.065 34.053
28.250 49.651
17.636 30.511
16.149 45.178
37.992 7.542
39.432 17.193
36.750 40.538
28.885 46.461
32.801 41.034
23.770 42.965
5.090 30.647
39.259 4.766
41.444 -2.403
73.249 -5.316
55.907 -15.871
58.168 -16.846
43.003 -10.044
53.810 12.549
20.629 46.273
5.805 36.522
33.587 31.796
36.274 38.080
34.554 35.967
50.196 25.816
9.408 41.354
32.335 37.070
57.552 25.752
41.888 2.824
47.044 26.709
54.138 21.195
45.199 -31.319
39.781 8.370
44.036 26.269
59.124 -8.823
57.262 2.165
39.643 -10.283
43.337 21.035
47.638 -0.114
50.557 19.617
53.242 -10.413
35.667 -31.739
48.765 9.156
25.909 31.657
24.091 19.099
35.408 30.236
23.204 33.598
39.261 31.202
49.845 43.451
41.731 39.346
68.727 25.564
45.899 8.817
42.442 22.483
27.151 34.526
42.745 54.221
38.925 29.897
48.343 -7.901
27.598 -22.763
47.161 -25.545
19.602 -25.829
28.196 -31.629
47.334 -20.974
30.266 -23.189
32.986 -31.454
35.218 -34.707
30.619 -35.986
31.044 -17.906
58.231 -22.553
46.434 -25.819
34.601 -17.310
16.095 29.846
46.940 16.574
38.232 36.532
41.991 -17.150
40.240 16.267
10.709 36.460
48.114 40.082
26.201 23.528
33.135 36.683
33.940 -12.039
15.783 34.573
15.206 32.661
5.717 35.829
44.298 18.524
70.118 -2.091
58.581 7.340
60.747 -10.071
41.095 14.972
30.741 19.722
17.429 -22.190
43.071 -13.994
33.544 -21.950
50.864 -14.536
55.748 3.609
49.617 -21.569
23.790 -3.787
32.488 -21.449
45.745 -14.105
46.888 0.673
48.107 -9.115
55.199 26.545
38.013 26.029
46.489 5.823
47.914 -24.807
55.043 -21.987
10.928 16.655
41.283 9.850
57.084 10.348
42.174 -2.227
50.695 -26.031
56.331 30.850
36.360 36.749
66.193 4.734
66.977 -16.436
40.178 -12.335
34.055 -13.845
13.815 26.928
39.482 26.002
51.552 22.656
39.233 20.369
45.081 -17.269
35.742 -30.254
46.885 -22.043
39.752 -33.036
39.956 -4.846
28.732 10.740
41.359 -13.027
47.365 -4.037
30.127 14.944
34.892 42.794
59.454 35.345
43.065 25.808
33.568 17.519
33.353 -10.587
46.547 -29.727
52.285 -29.043
67.262 -1.045
65.356 -9.316
31.299 11.463
51.238 30.353
51.155 0.984
24.262 17.660
44.093 18.519
40.357 34.558
41.208 38.711
46.825 23.405
41.870 46.595
19.390 45.874
46.030 49.153
22.606 35.138
50.431 41.728
54.486 12.642
21.668 32.727
9.907 40.758
5.152 41.209
30.544 4.215
52.271 24.080
36.228 46.800
44.053 27.950
29.315 41.418
40.843 21.986
54.588 8.799
63.460 -13.367
37.798 -28.470
51.436 -22.077
57.482 -14.731
61.004 -8.749
35.105 3.890
23.452 -25.868
15.621 -17.685
35.669 -12.435
34.240 21.807
26.783 -9.992
60.193 -4.190
49.036 -27.307
56.088 -22.027
41.502 -21.129
28.317 -1.926
52.166 -15.537
41.434 -28.944
48.971 30.561
66.069 21.179
22.737 33.453
52.061 3.393
40.061 -28.285
27.985 -25.847
57.294 -11.546
50.570 -19.462
32.716 6.823
42.222 -7.119
33.903 -5.585
48.981 36.990
33.968 39.192
21.757 7.111
29.641 -32.679
48.738 -12.331
35.246 28.823
48.345 31.299
32.665 24.178
27.029 16.137
63.738 32.157
58.991 32.080
18.075 42.684
20.716 38.921
28.647 35.577
34.996 40.813
51.492 42.154
57.448 12.453
62.081 20.761
59.516 33.222
22.151 32.032
5.252 41.709
45.795 0.995
42.526 -11.676
30.349 -25.036
35.162 34.083
40.992 2.503
67.051 3.956
49.133 -13.176
42.454 -11.835
40.663 -29.436
22.706 -22.176
48.573 -11.773
35.636 -23.166
20.340 -30.777
28.699 -16.909
17.456 9.436
42.254 31.841
36.528 33.943
57.614 6.032
30.642 43.100
59.729 -8.089
47.798 -15.712
42.073 0.003
39.964 -29.599
46.008 0.767
26.827 -19.963
29.083 -27.533
44.771 -24.031
46.141 0.753
56.490 -21.765
49.728 -25.043
44.616 -18.454
55.146 -7.577
51.268 34.214
29.125 -12.244
18.320 -12.299
45.621 -9.911
31.175 -27.931
34.441 -18.637
33.539 2.012
17.515 -3.378
25.569 28.124
27.131 13.954
49.514 -17.923
52.702 -26.036
62.557 -24.931
28.342 -22.213
38.104 -29.258
24.653 -4.626
45.195 -26.425
16.202 -4.234
22.062 -15.981
24.760 -31.778
20.854 -33.438
28.300 -30.337
55.925 -17.613
41.917 -25.519
12.205 -31.436
56.326 -12.955
54.076 9.328
57.201 -6.351
47.052 29.623
28.576 36.157
61.651 18.563
48.500 -32.393
45.505 -31.097
34.470 -26.713
20.747 -15.959
44.021 3.842
72.894 -0.803
60.169 12.552
50.499 41.240
34.402 45.537
62.477 27.121
34.848 3.210
36.130 9.692
22.354 24.070
45.870 10.127
53.371 -27.762
51.106 -22.641
26.667 -31.173
48.712 -23.372
40.240 -13.190
38.241 -28.014
56.827 0.651
56.268 -0.611
55.840 -17.867
24.599 -20.879
32.034 -11.137
28.699 -21.832
33.852 14.671
30.607 -9.816
33.261 7.075
55.530 -6.773
66.845 3.056
37.208 8.682
57.825 13.996
49.064 14.916
42.223 36.502
48.098 18.373
34.170 -2.388
41.767 -27.583
63.247 -15.906
62.365 29.992
43.030 38.206
17.974 30.258
4.472 30.842
42.893 -23.869
38.061 -7.893
37.082 18.064
31.625 30.804
65.169 27.647
56.203 9.857
47.907 29.300
64.944 16.146
62.882 23.592
40.508 -20.875
48.860 -19.618
59.361 -18.695
30.695 -32.797
32.118 -4.735
38.252 30.301
25.104 22.383
16.124 29.633
41.437 -1.000
32.359 41.584
22.551 28.201
22.259 47.076
54.040 30.397
51.171 33.441
57.901 27.333
36.368 41.759
37.382 41.411
40.491 46.240
51.738 10.162
27.492 -23.573
33.164 -33.288
54.675 -13.083
37.301 -20.014
34.186 -23.023
65.754 -2.984
65.224 20.437
36.488 31.470
64.129 33.919
53.063 29.136
51.429 21.071
45.410 42.988
27.060 43.706
38.887 27.912
37.342 44.254
42.180 22.655
63.958 -9.029
50.766 -9.944
25.659 20.487
57.015 29.858
54.940 29.629
63.463 15.254
43.510 35.178
54.635 30.175
21.187 51.847
58.976 13.652
50.810 -15.694
47.919 -19.229
44.533 -15.630
52.271 14.602
42.970 39.981
35.568 0.879
32.764 0.252
38.895 35.468
34.853 37.660
35.119 -17.477
40.182 -5.799
31.671 20.474
8.199 14.834
41.055 -16.544
33.611 5.653
29.724 22.949
26.273 21.906
52.569 40.812
60.051 32.183
62.655 21.756
62.731 4.855
37.619 -15.674
39.905 -16.822
31.636 4.886
30.600 16.934
38.968 25.663
41.474 -19.542
68.038 -16.716
31.929 -26.443
19.785 -13.816
58.153 -0.042
56.327 -21.840
35.441 -26.614
35.967 -21.525
48.975 -27.862
40.404 -13.213
26.820 -20.849
43.310 -18.645
45.899 6.449
57.394 -15.629
55.825 -18.485
26.551 9.622
42.742 16.929
27.441 39.045
48.553 36.810
60.062 -13.316
25.281 -29.055
21.538 -30.832
16.703 -19.234
37.706 -21.766
60.404 -7.898
59.511 5.505
39.884 7.812
37.779 33.796
48.414 15.165
56.361 18.482
39.599 -6.203
10.112 -26.781
10.952 -8.512
49.964 -4.167
54.884 -12.711
44.251 0.579
51.041 27.195
48.443 -2.101
22.795 -5.392
19.859 -22.588
39.889 -22.290
65.039 -2.674
34.667 -23.940
29.519 -6.195
34.642 1.970
25.361 -30.509
15.632 -24.525
46.348 11.018
52.078 -3.028
43.171 25.882
30.619 -11.060
46.244 41.232
41.715 35.042
44.833 44.389
21.361 35.242
58.377 34.622
63.627 32.223
46.297 41.787
29.192 37.235
49.129 31.862
48.324 49.120
55.914 35.191
71.224 16.800
46.511 18.193
23.222 -7.899
38.095 -27.258
53.935 -19.157
32.565 -36.560
49.012 -26.861
63.650 12.262
38.364 44.024
34.589 30.189
52.070 31.547
29.640 32.980
43.425 -10.953
48.455 -21.250
36.560 -18.283
59.979 -14.028
35.788 -25.790
31.368 -34.315
9.621 -25.030
45.044 17.330
35.444 10.463
26.485 -24.962
51.481 -17.424
39.383 -24.709
51.922 -15.979
33.911 -3.216
35.647 -24.188
42.962 -27.103
20.080 -24.158
41.107 -17.179
47.356 -20.816
58.913 -3.862
51.530 -15.795
48.134 -28.284
49.586 -22.848
72.818 -8.459
44.861 -1.770
28.658 28.057
40.558 1.794
31.221 -17.501
26.087 -30.472
14.353 -2.904
59.511 -10.444
26.632 -19.767
47.379 -31.082
42.865 -27.064
37.088 -34.166
40.543 22.287
38.990 54.054
41.087 38.495
47.985 34.895
55.250 24.363
30.385 -4.976
40.648 15.968
51.708 0.764
63.855 5.374
58.207 16.502
32.119 31.311
35.191 37.306
18.571 33.900
5.361 30.397
54.646 -10.844
61.726 22.908
43.060 22.156
53.747 -2.794
45.942 43.125
27.739 49.453
3.851 47.454
39.836 -32.374
31.974 -19.235
12.934 -23.954
51.455 25.099
45.278 19.972
53.362 42.998
30.993 37.458
46.464 37.450
38.223 28.721
36.123 44.594
15.363 35.230
14.541 10.298
44.984 6.300
45.485 -28.015
38.363 -21.392
36.182 -17.382
38.563 3.388
10.242 43.887
49.728 26.185
44.409 33.405
55.063 1.886
48.445 2.846
21.121 -20.022
46.901 -16.939
58.562 -26.861
47.875 -25.020
30.448 -18.660
41.777 22.190
48.427 36.363
22.292 29.764
28.921 39.395
60.413 23.592
57.485 29.501
37.741 7.217
16.077 29.215
20.499 38.569
28.925 42.578
28.529 19.911
29.639 43.130
21.197 31.957
51.053 29.373
21.417 29.963
47.905 -7.752
46.723 38.955
23.061 28.185
48.911 28.086
32.329 34.532
2.775 26.925
18.932 36.442
5.458 30.333
38.886 15.778
60.535 3.484
50.700 13.389
39.247 1.976
68.935 18.724
44.082 15.406
36.230 14.565
24.717 27.214
31.147 -8.746
37.015 -14.770
42.924 -15.184
44.365 -19.842
48.326 -30.754
35.886 -14.081
64.381 27.642
57.677 3.260
57.896 34.931
59.672 33.823
55.591 31.139
61.557 32.201
41.263 44.422
8.985 32.806
45.717 24.900
46.182 25.205
73.660 2.989
62.397 24.017
52.169 -15.437
49.079 -31.064
23.395 -24.352
54.335 -6.364
46.672 -24.277
40.712 -22.838
44.274 -6.614
58.844 -4.177
29.519 -16.737
47.324 -31.506
40.951 -12.722
58.914 23.389
66.633 16.533
41.159 17.482
40.152 47.646
23.317 23.278
52.494 -13.850
26.782 -31.973
34.385 -32.710
39.258 -29.022
44.898 1.395
43.929 29.426
56.107 25.916
62.368 34.877
21.018 45.184
46.008 38.952
55.205 21.800
42.307 -31.964
40.301 -22.577
12.448 -27.334
41.054 -25.663
67.852 5.871
36.555 2.452
35.619 -18.037
26.605 -26.421
44.346 -22.723
62.708 8.322
56.990 -20.704
61.046 -15.078
66.309 13.115
64.003 -6.404
26.754 -33.211
16.120 -27.398
22.389 -18.446
40.923 2.956
19.810 -8.214
48.815 -20.992
37.353 -27.567
65.868 -4.263
64.925 2.051
53.142 -0.250
50.216 -9.489
37.138 32.974
32.486 7.360
21.095 20.095
27.250 40.039
41.924 45.146
8.345 43.158
34.102 46.810
46.564 27.098
49.038 19.730
35.796 39.462
18.865 27.164
27.128 -3.358
37.477 -3.317
45.033 26.304
6.344 27.725
39.091 27.174
34.677 39.533
61.321 6.177
49.800 -19.208
44.604 -18.274
21.880 18.809
42.449 -5.620
31.757 -14.771
27.206 -15.590
31.810 13.297
37.482 37.467
22.932 14.902
36.607 -1.434
10.978 1.546
34.683 31.900
27.020 54.326
23.018 39.978
56.963 7.928
55.568 -17.714
26.211 7.763
36.268 -17.739
54.707 -10.700
31.214 -20.588
17.548 11.943
27.254 29.848
56.276 27.604
17.822 27.132
48.218 10.843
36.597 36.670
35.357 19.177
46.941 19.897
33.598 4.095
57.097 37.566
52.593 16.649
42.551 8.913
68.456 6.205
32.061 15.254
48.531 -0.824
33.360 7.765
48.292 12.059
42.015 22.457
38.187 32.718
10.670 12.048
63.226 -11.829
19.083 -13.875
48.030 -4.933
7.506 7.544
22.025 28.462
66.993 29.952
51.665 29.034
44.064 35.937
29.151 38.569
48.618 -0.738
52.219 -22.967
55.864 -17.212
56.678 -12.196
37.707 -31.676
59.349 2.042
49.703 5.944
44.173 2.526
51.661 -22.004
34.487 -15.545
50.747 26.511
50.360 16.675
42.074 24.339
21.982 -9.875
45.425 31.727
52.816 41.948
51.487 45.066
31.365 42.340
25.903 28.973
60.391 2.617
35.439 -5.130
41.133 -30.097
29.914 -19.991
23.988 -29.332
49.612 -25.720
49.094 27.265
38.098 42.179
30.495 9.267
16.369 18.142
63.413 19.415
72.358 10.315
33.586 0.962
53.580 27.306
12.121 -0.971
34.595 -13.499
55.413 -13.654
56.377 -27.260
65.975 -12.054
40.047 -28.564
31.326 3.776
34.841 -4.583
52.428 -14.351
52.408 3.173
35.941 32.874
44.225 28.557
23.550 18.594
37.822 -6.902
30.036 -18.415
42.098 -25.122
36.837 -38.683
30.070 -22.370
29.375 12.752
55.669 21.471
38.893 21.768
63.978 8.740
55.502 12.433
45.437 10.706
14.366 -9.554
32.043 -28.823
44.194 -22.395
46.279 -36.817
16.097 -24.503
63.888 -4.077
35.432 -12.239
41.089 -34.282
22.033 -6.297
34.386 14.348
33.426 40.441
37.348 33.498
48.276 -0.537
49.805 -17.455
65.074 -14.343
36.975 -17.764
26.911 28.755
11.644 18.173
60.222 14.138
64.741 6.847
35.267 40.118
10.932 32.719
18.322 32.529
29.182 29.311
32.632 11.694
42.997 0.829
46.713 -23.172
19.640 -15.569
49.465 -24.258
36.128 -24.035
30.216 -26.762
42.193 -27.983
30.152 -15.091
28.088 -0.251
35.229 30.658
23.540 32.664
22.551 25.374
31.314 16.422
31.160 -4.295
66.919 -20.548
42.311 -4.236
29.898 -2.545
17.325 18.301
51.743 -1.213
42.699 -28.012
41.620 -20.490
48.330 -20.390
40.324 -16.668
40.288 -20.573
42.964 -16.299
56.097 28.713
69.914 -9.692
62.817 -5.477
56.146 -23.605
27.907 -19.595
49.873 8.285
18.347 15.730
10.534 44.086
44.415 46.168
35.312 24.846
37.598 44.260
34.593 41.035
30.412 46.007
36.947 37.019
36.500 37.878
67.224 21.577
56.998 -7.522
38.414 -29.069
20.704 -12.941
[truncated: 427,972 more chars]
