# Supplementary material for: Myosin V executes steps of variable length via structurally constrained diffusion
Source: eLife. 2020 Jan 15;9:e51569. doi: 10.7554/eLife.51569 (PMC7054003; doi:10.7554/eLife.51569)
Supplement: Source data 1. [file elife-51569-data1.zip › myosin_elife_source_data/Figure 3/BD_diffusion_contours/cont_xz_0kbT.txt]

-35.	-15.	1.5464010741857492e-20
-34.5	-15.	1.368459396388459e-20
-34.	-15.	1.2792868130593171e-20
-33.5	-15.	1.1901142297301751e-20
-33.	-15.	1.100941646401033e-20
-32.5	-15.	1.1069740349711371e-20
-32.	-15.	1.3654911788386214e-20
-31.5	-15.	1.6240083227061056e-20
-31.	-15.	1.8825254665735895e-20
-30.5	-15.	2.1410426104410737e-20
-30.	-15.	1.7825161357890435e-20
-29.5	-15.	1.2911961372670708e-20
-29.	-15.	7.998761387450978e-21
-28.5	-15.	3.0855614022312484e-21
-28.	-15.	1.3289149999250465e-21
-27.5	-15.	4.901407515000807e-21
-27.	-15.	8.473900030076569e-21
-26.5	-15.	1.204639254515233e-20
-26.	-15.	1.561888506022809e-20
-25.5	-15.	1.2610365825851296e-20
-25.	-15.	9.03787331077553e-21
-24.5	-15.	5.465380795699764e-21
-24.	-15.	1.8928882806239978e-21
-23.5	-15.	0.
-23.	-15.	0.
-22.5	-15.	0.
-22.	-15.	0.
-21.5	-15.	0.
-21.	-15.	0.
-20.5	-15.	0.
-20.	-15.	0.
-19.5	-15.	0.
-19.	-15.	5.060933222529161e-17
-18.5	-15.	1.3966121725096294e-16
-18.	-15.	2.2871310227663424e-16
-17.5	-15.	3.177649873023056e-16
-17.	-15.	1.0116350021094756e-14
-16.5	-15.	9.291381948794951e-14
-16.	-15.	1.7571128895480428e-13
-15.5	-15.	2.5850875842165906e-13
-15.	-15.	3.413062278885138e-13
-14.5	-15.	1.0106517576559194e-12
-14.	-15.	1.9735222121432593e-12
-13.5	-15.	2.9363926666305984e-12
-13.	-15.	3.8992631211179375e-12
-12.5	-15.	6.356241019734182e-12
-12.	-15.	1.4250443662130622e-11
-11.5	-15.	2.2144646304527063e-11
-11.	-15.	3.00388489469235e-11
-10.5	-15.	3.793305158931994e-11
-10.	-15.	7.771996509770664e-11
-9.5	-15.	1.2732359458157009e-10
-9.	-15.	1.7692722406543353e-10
-8.5	-15.	2.2653085354929698e-10
-8.	-15.	3.3283158806608014e-10
-7.5	-15.	5.631591212453583e-10
-7.	-15.	7.934866544246364e-10
-6.5	-15.	1.0238141876039149e-9
-6.	-15.	1.254141720783193e-9
-5.5	-15.	2.136941922303592e-9
-5.	-15.	3.1234928807881323e-9
-4.5	-15.	4.110043839272672e-9
-4.	-15.	5.096594797757211e-9
-3.5	-15.	7.310754528737289e-9
-3.	-15.	1.1277763362522242e-8
-2.5	-15.	1.5244772196307193e-8
-2.	-15.	1.921178103009215e-8
-1.5	-15.	2.31787898638771e-8
-1.	-15.	3.555968644039979e-8
-0.5	-15.	4.828233455101648e-8
0.	-15.	6.100498266163318e-8
0.5	-15.	7.372763077224987e-8
1.	-15.	9.408957119992284e-8
1.5	-15.	1.217897640205291e-7
2.	-15.	1.4948995684113542e-7
2.5	-15.	1.771901496617417e-7
3.	-15.	2.0538155069831608e-7
3.5	-15.	2.413887804176663e-7
4.	-15.	2.7739601013701654e-7
4.5	-15.	3.1340323985636676e-7
5.	-15.	3.494104695757169e-7
5.5	-15.	3.7670222313228754e-7
6.	-15.	3.983798188256831e-7
6.5	-15.	4.200574145190785e-7
7.	-15.	4.4173501021247407e-7
7.5	-15.	4.60047489288814e-7
8.	-15.	4.603314632844596e-7
8.5	-15.	4.6061543728010524e-7
9.	-15.	4.6089941127575087e-7
9.5	-15.	4.611833852713965e-7
10.	-15.	4.7048773816156394e-7
10.5	-15.	4.835416302408525e-7
11.	-15.	4.96595522320141e-7
11.5	-15.	5.096494143994295e-7
12.	-15.	5.369438977558657e-7
12.5	-15.	6.057428905574262e-7
13.	-15.	6.745418833589867e-7
13.5	-15.	7.433408761605471e-7
14.	-15.	8.121398689621076e-7
14.5	-15.	9.271679098830567e-7
15.	-15.	1.0534270592479604e-6
15.5	-15.	1.179686208612864e-6
16.	-15.	1.3059453579777678e-6
16.5	-15.	1.4393233995873038e-6
17.	-15.	1.5857138643245138e-6
17.5	-15.	1.7321043290617235e-6
18.	-15.	1.8784947937989333e-6
18.5	-15.	2.024885258536143e-6
19.	-15.	2.1543009163614503e-6
19.5	-15.	2.2818869954246363e-6
20.	-15.	2.4094730744878223e-6
20.5	-15.	2.537059153551008e-6
21.	-15.	2.640102003242516e-6
21.5	-15.	2.713363248095632e-6
22.	-15.	2.786624492948748e-6
22.5	-15.	2.8598857378018647e-6
23.	-15.	2.9330739391821273e-6
23.5	-15.	2.9222244277175097e-6
24.	-15.	2.9113749162528925e-6
24.5	-15.	2.900525404788275e-6
25.	-15.	2.8896758933236574e-6
25.5	-15.	2.8424967593021867e-6
26.	-15.	2.7655874181864257e-6
26.5	-15.	2.688678077070665e-6
27.	-15.	2.6117687359549038e-6
27.5	-15.	2.5350912817988572e-6
28.	-15.	2.4605234725058324e-6
28.5	-15.	2.3859556632128076e-6
29.	-15.	2.3113878539197832e-6
29.5	-15.	2.2368200446267584e-6
30.	-15.	2.2026570579960003e-6
30.5	-15.	2.190431399269117e-6
31.	-15.	2.1782057405422335e-6
31.5	-15.	2.1659800818153503e-6
32.	-15.	2.164343015303954e-6
32.5	-15.	2.2058131583912015e-6
33.	-15.	2.247283301478449e-6
33.5	-15.	2.288753444565697e-6
34.	-15.	2.330223587652944e-6
34.5	-15.	2.3455067369881348e-6
35.	-15.	2.351886737234286e-6
35.5	-15.	2.3582667374804365e-6
36.	-15.	2.364646737726587e-6
36.5	-15.	2.3396974042265277e-6
37.	-15.	2.2400055897518976e-6
37.5	-15.	2.1403137752772675e-6
38.	-15.	2.0406219608026374e-6
38.5	-15.	1.9409301463280074e-6
39.	-15.	1.7901267525644237e-6
39.5	-15.	1.6299078581265302e-6
40.	-15.	1.4696889636886367e-6
40.5	-15.	1.3094700692507432e-6
41.	-15.	1.162097018573958e-6
41.5	-15.	1.0345212760126478e-6
42.	-15.	9.069455334513372e-7
42.5	-15.	7.793697908900266e-7
43.	-15.	6.517940483287162e-7
43.5	-15.	5.831153068539378e-7
44.	-15.	5.180227728677378e-7
44.5	-15.	4.529302388815379e-7
45.	-15.	3.878377048953379e-7
45.5	-15.	3.4093021540660595e-7
46.	-15.	3.128226731618292e-7
46.5	-15.	2.847151309170525e-7
47.	-15.	2.566075886722758e-7
47.5	-15.	2.2896495952383495e-7
48.	-15.	2.122610098713136e-7
48.5	-15.	1.9555706021879225e-7
49.	-15.	1.788531105662709e-7
49.5	-15.	1.6214916091374955e-7
50.	-15.	1.47292370142906e-7
50.5	-15.	1.3371998977991418e-7
51.	-15.	1.2014760941692236e-7
51.5	-15.	1.0657522905393054e-7
52.	-15.	9.346432910071326e-8
52.5	-15.	8.321355884559675e-8
53.	-15.	7.296278859048025e-8
53.5	-15.	6.271201833536372e-8
54.	-15.	5.246124808024721e-8
54.5	-15.	4.488859145751938e-8
55.	-15.	3.8530345532502776e-8
55.5	-15.	3.217209960748618e-8
56.	-15.	2.5813853682469578e-8
56.5	-15.	2.021859388317517e-8
57.	-15.	1.7078388574515228e-8
57.5	-15.	1.3938183265855286e-8
58.	-15.	1.079797795719534e-8
58.5	-15.	7.657772648535398e-9
59.	-15.	6.063592617084823e-9
59.5	-15.	4.8898943495625436e-9
60.	-15.	3.716196082040264e-9
60.5	-15.	2.5424978145179846e-9
61.	-15.	1.6555879706795499e-9
61.5	-15.	1.3373100557460714e-9
62.	-15.	1.0190321408125928e-9
62.5	-15.	7.007542258791142e-10
63.	-15.	3.824763109456356e-10
63.5	-15.	2.8913679321618396e-10
64.	-15.	2.252156448044597e-10
64.5	-15.	1.612944963927354e-10
65.	-15.	9.737334798101112e-11
-35.	-14.5	1.5679403504556254e-20
-34.5	-14.5	1.3951519233854185e-20
-34.	-14.5	1.3183896581263792e-20
-33.5	-14.5	1.2416273928673402e-20
-33.	-14.5	1.164865127608301e-20
-32.5	-14.5	1.1880385884072087e-20
-32.	-14.5	1.4762428226609904e-20
-31.5	-14.5	1.764447056914772e-20
-31.	-14.5	2.052651291168553e-20
-30.5	-14.5	2.3408555254223346e-20
-30.	-14.5	1.949672296983366e-20
-29.5	-14.5	1.4122785697461247e-20
-29.	-14.5	8.74884842508883e-21
-28.5	-14.5	3.374911152716417e-21
-28.	-14.5	1.421671422570625e-21
-27.5	-14.5	5.2435189570759385e-21
-27.	-14.5	9.06536649158125e-21
-26.5	-14.5	1.2887214026086565e-20
-26.	-14.5	1.6709061560591878e-20
-25.5	-14.5	1.3490551859061846e-20
-25.	-14.5	9.668704324556526e-21
-24.5	-14.5	5.846856790051208e-21
-24.	-14.5	2.025009255545889e-21
-23.5	-14.5	0.
-23.	-14.5	0.
-22.5	-14.5	0.
-22.	-14.5	0.
-21.5	-14.5	0.
-21.	-14.5	0.
-20.5	-14.5	0.
-20.	-14.5	0.
-19.5	-14.5	0.
-19.	-14.5	1.137833316387144e-16
-18.5	-14.5	3.1399581659746536e-16
-18.	-14.5	5.142083015562163e-16
-17.5	-14.5	7.144207865149665e-16
-17.	-14.5	1.5567621677648288e-14
-16.5	-14.5	1.405859346161304e-13
-16.	-14.5	2.656042475546126e-13
-15.5	-14.5	3.906225604930947e-13
-15.	-14.5	5.156408734315768e-13
-14.5	-14.5	1.5246260110303669e-12
-14.	-14.5	2.9759726757142267e-12
-13.5	-14.5	4.427319340398084e-12
-13.	-14.5	5.878666005081938e-12
-12.5	-14.5	9.578461696438349e-12
-12.	-14.5	2.1460615846011323e-11
-11.5	-14.5	3.33427699955843e-11
-11.	-14.5	4.522492414515727e-11
-10.5	-14.5	5.710707829473022e-11
-10.	-14.5	1.1551437982252728e-10
-9.5	-14.5	1.8824232531967272e-10
-9.	-14.5	2.6097027081681825e-10
-8.5	-14.5	3.336982163139638e-10
-8.	-14.5	4.854048888683521e-10
-7.5	-14.5	8.098801476435231e-10
-7.	-14.5	1.1343554064186945e-9
-6.5	-14.5	1.4588306651938667e-9
-6.	-14.5	1.7833059239690373e-9
-5.5	-14.5	2.9531380677556604e-9
-5.	-14.5	4.25739180646943e-9
-4.5	-14.5	5.561645545183201e-9
-4.	-14.5	6.865899283896967e-9
-3.5	-14.5	9.689411431240097e-9
-3.	-14.5	1.4682206495225477e-8
-2.5	-14.5	1.9675001559210853e-8
-2.	-14.5	2.4667796623196233e-8
-1.5	-14.5	2.9660591687181613e-8
-1.	-14.5	4.493825624888109e-8
-0.5	-14.5	6.063366704588471e-8
0.	-14.5	7.632907784288835e-8
0.5	-14.5	9.202448863989197e-8
1.	-14.5	1.1705976542189998e-7
1.5	-14.5	1.5106685412961596e-7
2.	-14.5	1.8507394283733197e-7
2.5	-14.5	2.1908103154504795e-7
3.	-14.5	2.536937348589567e-7
3.5	-14.5	2.9794263694951013e-7
4.	-14.5	3.421915390400636e-7
4.5	-14.5	3.8644044113061706e-7
5.	-14.5	4.3068934322117047e-7
5.5	-14.5	4.643805825393536e-7
6.	-14.5	4.912710017573817e-7
6.5	-14.5	5.181614209754098e-7
7.	-14.5	5.45051840193438e-7
7.5	-14.5	5.678156859032579e-7
8.	-14.5	5.684715454941052e-7
8.5	-14.5	5.691274050849526e-7
9.	-14.5	5.697832646757999e-7
9.5	-14.5	5.704391242666473e-7
10.	-14.5	5.81031780695153e-7
10.5	-14.5	5.957549076496539e-7
11.	-14.5	6.104780346041552e-7
11.5	-14.5	6.252011615586562e-7
12.	-14.5	6.562179197303155e-7
12.5	-14.5	7.347228163919207e-7
13.	-14.5	8.132277130535259e-7
13.5	-14.5	8.91732609715131e-7
14.	-14.5	9.70237506376736e-7
14.5	-14.5	1.101104950791815e-6
15.	-14.5	1.24469360570429e-6
15.5	-14.5	1.3882822606167653e-6
16.	-14.5	1.5318709155292403e-6
16.5	-14.5	1.6837328020353529e-6
17.	-14.5	1.8507170961338565e-6
17.5	-14.5	2.01770139023236e-6
18.	-14.5	2.184685684330864e-6
18.5	-14.5	2.351669978429368e-6
19.	-14.5	2.5009251740466784e-6
19.5	-14.5	2.6482694918424565e-6
20.	-14.5	2.795613809638235e-6
20.5	-14.5	2.9429581274340136e-6
21.	-14.5	3.0630279864618064e-6
21.5	-14.5	3.1500020722762143e-6
22.	-14.5	3.2369761580906226e-6
22.5	-14.5	3.3239502439050304e-6
23.	-14.5	3.410843173511891e-6
23.5	-14.5	3.4043645560240114e-6
24.	-14.5	3.397885938536132e-6
24.5	-14.5	3.3914073210482525e-6
25.	-14.5	3.384928703560373e-6
25.5	-14.5	3.338549078505797e-6
26.	-14.5	3.2595166171501467e-6
26.5	-14.5	3.1804841557944967e-6
27.	-14.5	3.101451694438846e-6
27.5	-14.5	3.022505174731e-6
28.	-14.5	2.9443405288983945e-6
28.5	-14.5	2.8661758830657895e-6
29.	-14.5	2.7880112372331846e-6
29.5	-14.5	2.709846591400579e-6
30.	-14.5	2.673987147098455e-6
30.5	-14.5	2.661096819274606e-6
31.	-14.5	2.6482064914507577e-6
31.5	-14.5	2.6353161636269093e-6
32.	-14.5	2.6337526294551037e-6
32.5	-14.5	2.6783015961807303e-6
33.	-14.5	2.722850562906357e-6
33.5	-14.5	2.7673995296319834e-6
34.	-14.5	2.81194849635761e-6
34.5	-14.5	2.8260453042452234e-6
35.	-14.5	2.82978887675252e-6
35.5	-14.5	2.8335324492598163e-6
36.	-14.5	2.837276021767113e-6
36.5	-14.5	2.804992252900928e-6
37.	-14.5	2.6867579528493337e-6
37.5	-14.5	2.5685236527977393e-6
38.	-14.5	2.450289352746145e-6
38.5	-14.5	2.33205505269455e-6
39.	-14.5	2.1544686151254007e-6
39.5	-14.5	1.965948645495757e-6
40.	-14.5	1.7774286758661124e-6
40.5	-14.5	1.5889087062364683e-6
41.	-14.5	1.415171947982393e-6
41.5	-14.5	1.264218262291009e-6
42.	-14.5	1.1132645765996248e-6
42.5	-14.5	9.623108909082406e-7
43.	-14.5	8.113572052168564e-7
43.5	-14.5	7.290010951451406e-7
44.	-14.5	6.508218554547223e-7
44.5	-14.5	5.726426157643041e-7
45.	-14.5	4.94463376073886e-7
45.5	-14.5	4.3762303561210187e-7
46.	-14.5	4.028431404683515e-7
46.5	-14.5	3.680632453246011e-7
47.	-14.5	3.3328335018085075e-7
47.5	-14.5	2.990536451927955e-7
48.	-14.5	2.777690558024559e-7
48.5	-14.5	2.5648446641211645e-7
49.	-14.5	2.3519987702177697e-7
49.5	-14.5	2.139152876314374e-7
50.	-14.5	1.9484365246902642e-7
50.5	-14.5	1.77310781227058e-7
51.	-14.5	1.5977790998508963e-7
51.5	-14.5	1.4224503874312121e-7
52.	-14.5	1.252764951470001e-7
52.5	-14.5	1.118055003636997e-7
53.	-14.5	9.833450558039935e-8
53.5	-14.5	8.486351079709896e-8
54.	-14.5	7.139251601379859e-8
54.5	-14.5	6.13028374214963e-8
55.	-14.5	5.2746441997253446e-8
55.5	-14.5	4.419004657301061e-8
56.	-14.5	3.563365114876779e-8
56.5	-14.5	2.8080917843751107e-8
57.	-14.5	2.375766029172216e-8
57.5	-14.5	1.9434402739693216e-8
58.	-14.5	1.5111145187664284e-8
58.5	-14.5	1.0787887635635339e-8
59.	-14.5	8.569844446418322e-9
59.5	-14.5	6.924369029392048e-9
60.	-14.5	5.278893612365771e-9
60.5	-14.5	3.6334181953394935e-9
61.	-14.5	2.3873661168992943e-9
61.5	-14.5	1.9332737017969757e-9
62.	-14.5	1.4791812866946562e-9
62.5	-14.5	1.0250888715923375e-9
63.	-14.5	5.709964564900176e-10
63.5	-14.5	4.3524143477549483e-10
64.	-14.5	3.4111988748210697e-10
64.5	-14.5	2.469983401887189e-10
65.	-14.5	1.5287679289533084e-10
-35.	-14.	1.6574743107403028e-20
-34.5	-14.	1.468547952021307e-20
-34.	-14.	1.3675731885313268e-20
-33.5	-14.	1.2665984250413466e-20
-33.	-14.	1.1656236615513665e-20
-32.5	-14.	1.1745689743398072e-20
-32.	-14.	1.475023680049419e-20
-31.5	-14.	1.7754783857590312e-20
-31.	-14.	2.075933091468643e-20
-30.5	-14.	2.3763877971782548e-20
-30.	-14.	1.980403627264846e-20
-29.5	-14.	1.4345393359494895e-20
-29.	-14.	8.886750446341331e-21
-28.5	-14.	3.428107533187767e-21
-28.	-14.	1.5205141313698628e-21
-27.5	-14.	5.608078312443999e-21
-27.	-14.	9.695642493518134e-21
-26.5	-14.	1.378320667459227e-20
-26.	-14.	1.7870770855666407e-20
-25.5	-14.	1.442849199612613e-20
-25.	-14.	1.0340927815051989e-20
-24.5	-14.	6.2533636339778464e-21
-24.	-14.	2.1657994529037038e-21
-23.5	-14.	0.
-23.	-14.	0.
-22.5	-14.	0.
-22.	-14.	0.
-21.5	-14.	0.
-21.	-14.	0.
-20.5	-14.	0.
-20.	-14.	0.
-19.5	-14.	0.
-19.	-14.	4.2571083115000795e-16
-18.5	-14.	1.1747891201302386e-15
-18.	-14.	1.92386740911047e-15
-17.5	-14.	2.6729456980907004e-15
-17.	-14.	3.403820233568211e-14
-16.5	-14.	2.9558413097975014e-13
-16.	-14.	5.571300596238182e-13
-15.5	-14.	8.186759882678864e-13
-15.	-14.	1.0802219169119543e-12
-14.5	-14.	3.182645567420045e-12
-14.	-14.	6.206295510027483e-12
-13.5	-14.	9.229945452634922e-12
-13.	-14.	1.2253595395242358e-11
-12.5	-14.	1.9943226929554966e-11
-12.	-14.	4.461288936066391e-11
-11.5	-14.	6.928255179177286e-11
-11.	-14.	9.395221422288182e-11
-10.5	-14.	1.1862187665399075e-10
-10.	-14.	2.3451232273027623e-10
-9.5	-14.	3.7848092521878556e-10
-9.	-14.	5.224495277072949e-10
-8.5	-14.	6.664181301958042e-10
-8.	-14.	9.51409446404909e-10
-7.5	-14.	1.544892628491602e-9
-7.	-14.	2.138375810578295e-9
-6.5	-14.	2.7318589926649885e-9
-6.	-14.	3.3253421747516815e-9
-5.5	-14.	5.18259386422363e-9
-5.	-14.	7.240799471967772e-9
-4.5	-14.	9.299005079711916e-9
-4.	-14.	1.1357210687456057e-8
-3.5	-14.	1.539063087793056e-8
-3.	-14.	2.224437394875382e-8
-2.5	-14.	2.909811701957707e-8
-2.	-14.	3.595186009040033e-8
-1.5	-14.	4.2805603161223585e-8
-1.	-14.	6.247399156646922e-8
-0.5	-14.	8.266287951197667e-8
0.	-14.	1.0285176745748411e-7
0.5	-14.	1.2304065540299156e-7
1.	-14.	1.5487605576616854e-7
1.5	-14.	1.9789901697545592e-7
2.	-14.	2.4092197818474333e-7
2.5	-14.	2.8394493939403074e-7
3.	-14.	3.2774735648936725e-7
3.5	-14.	3.839520369693562e-7
4.	-14.	4.401567174493452e-7
4.5	-14.	4.963613979293341e-7
5.	-14.	5.525660784093232e-7
5.5	-14.	5.962596540797516e-7
6.	-14.	6.318940811584409e-7
6.5	-14.	6.675285082371301e-7
7.	-14.	7.031629353158193e-7
7.5	-14.	7.339353003913832e-7
8.	-14.	7.386593231653092e-7
8.5	-14.	7.433833459392351e-7
9.	-14.	7.48107368713161e-7
9.5	-14.	7.52831391487087e-7
10.	-14.	7.704015610473379e-7
10.5	-14.	7.933115429777522e-7
11.	-14.	8.162215249081666e-7
11.5	-14.	8.391315068385808e-7
12.	-14.	8.811539128656125e-7
12.5	-14.	9.78879889832864e-7
13.	-14.	1.0766058668001157e-6
13.5	-14.	1.1743318437673673e-6
14.	-14.	1.272057820734619e-6
14.5	-14.	1.427211246708767e-6
15.	-14.	1.5963163747770284e-6
15.5	-14.	1.7654215028452893e-6
16.	-14.	1.9345266309135506e-6
16.5	-14.	2.111415565878747e-6
17.	-14.	2.3025323027836898e-6
17.5	-14.	2.4936490396886325e-6
18.	-14.	2.6847657765935758e-6
18.5	-14.	2.875882513498518e-6
19.	-14.	3.0457322179374874e-6
19.5	-14.	3.2132897189284273e-6
20.	-14.	3.380847219919367e-6
20.5	-14.	3.548404720910307e-6
21.	-14.	3.6866879145854003e-6
21.5	-14.	3.7894486495328628e-6
22.	-14.	3.892209384480325e-6
22.5	-14.	3.994970119427788e-6
23.	-14.	4.0976465771163385e-6
23.5	-14.	4.1033606669557985e-6
24.	-14.	4.109074756795258e-6
24.5	-14.	4.114788846634718e-6
25.	-14.	4.120502936474177e-6
25.5	-14.	4.0846586570931816e-6
26.	-14.	4.0148052458669115e-6
26.5	-14.	3.944951834640641e-6
27.	-14.	3.87509842341437e-6
27.5	-14.	3.804638176419043e-6
28.	-14.	3.7286571016701014e-6
28.5	-14.	3.6526760269211605e-6
29.	-14.	3.57669495217222e-6
29.5	-14.	3.5007138774232785e-6
30.	-14.	3.4621654445938735e-6
30.5	-14.	3.443940628748539e-6
31.	-14.	3.425715812903204e-6
31.5	-14.	3.40749099705787e-6
32.	-14.	3.4002899248901018e-6
32.5	-14.	3.4379676071024985e-6
33.	-14.	3.475645289314895e-6
33.5	-14.	3.513322971527292e-6
34.	-14.	3.5510006537396894e-6
34.5	-14.	3.555126718642702e-6
35.	-14.	3.5478457830357633e-6
35.5	-14.	3.5405648474288237e-6
36.	-14.	3.533283911821885e-6
36.5	-14.	3.4858820678603e-6
37.	-14.	3.3427636582777723e-6
37.5	-14.	3.1996452486952443e-6
38.	-14.	3.0565268391127163e-6
38.5	-14.	2.9134084295301883e-6
39.	-14.	2.7022892154116655e-6
39.5	-14.	2.4786432582366884e-6
40.	-14.	2.2549973010617113e-6
40.5	-14.	2.0313513438867346e-6
41.	-14.	1.8241894321657496e-6
41.5	-14.	1.6424318249740002e-6
42.	-14.	1.4606742177822506e-6
42.5	-14.	1.2789166105905008e-6
43.	-14.	1.0971590033987512e-6
43.5	-14.	9.946068604105184e-7
44.	-14.	8.968774965727159e-7
44.5	-14.	7.991481327349132e-7
45.	-14.	7.014187688971107e-7
45.5	-14.	6.289728556633463e-7
46.	-14.	5.826653188062388e-7
46.5	-14.	5.363577819491312e-7
47.	-14.	4.900502450920238e-7
47.5	-14.	4.4441894030056554e-7
48.	-14.	4.1469832051518865e-7
48.5	-14.	3.849777007298118e-7
49.	-14.	3.55257080944435e-7
49.5	-14.	3.255364611590581e-7
50.	-14.	2.9852675287714485e-7
50.5	-14.	2.7340206000151366e-7
51.	-14.	2.4827736712588257e-7
51.5	-14.	2.2315267425025143e-7
52.	-14.	1.987066235420412e-7
52.5	-14.	1.7846661186888399e-7
53.	-14.	1.582266001957268e-7
53.5	-14.	1.3798658852256956e-7
54.	-14.	1.1774657684941235e-7
54.5	-14.	1.0200606857979702e-7
55.	-14.	8.830589385001569e-8
55.5	-14.	7.460571912023435e-8
56.	-14.	6.090554439045304e-8
56.5	-14.	4.871522950554215e-8
57.	-14.	4.1383178837256696e-8
57.5	-14.	3.4051128168971234e-8
58.	-14.	2.6719077500685785e-8
58.5	-14.	1.938702683240033e-8
59.	-14.	1.552524091022842e-8
59.5	-14.	1.2607283697233815e-8
60.	-14.	9.689326484239208e-9
60.5	-14.	6.771369271244601e-9
61.	-14.	4.549578877614347e-9
61.5	-14.	3.70811854141758e-9
62.	-14.	2.866658205220812e-9
62.5	-14.	2.0251978690240446e-9
63.	-14.	1.1837375328272759e-9
63.5	-14.	9.194857365635095e-10
64.	-14.	7.307236486472839e-10
64.5	-14.	5.41961560731058e-10
65.	-14.	3.5319947281483203e-10
-35.	-13.5	1.74700827102498e-20
-34.5	-13.5	1.5419439806571953e-20
-34.	-13.5	1.4167567189362743e-20
-33.5	-13.5	1.291569457215353e-20
-33.	-13.5	1.1663821954944319e-20
-32.5	-13.5	1.1610993602724055e-20
-32.	-13.5	1.4738045374378482e-20
-31.5	-13.5	1.7865097146032906e-20
-31.	-13.5	2.099214891768733e-20
-30.5	-13.5	2.4119200689341753e-20
-30.	-13.5	2.0111349575463257e-20
-29.5	-13.5	1.4568001021528543e-20
-29.	-13.5	9.02465246759383e-21
-28.5	-13.5	3.481303913659117e-21
-28.	-13.5	1.6193568401691008e-21
-27.5	-13.5	5.9726376678120595e-21
-27.	-13.5	1.0325918495455018e-20
-26.5	-13.5	1.467919932309798e-20
-26.	-13.5	1.9032480150740936e-20
-25.5	-13.5	1.5366432133190414e-20
-25.	-13.5	1.101315130554745e-20
-24.5	-13.5	6.659870477904485e-21
-24.	-13.5	2.306589650261519e-21
-23.5	-13.5	0.
-23.	-13.5	0.
-22.5	-13.5	0.
-22.	-13.5	0.
-21.5	-13.5	0.
-21.	-13.5	0.
-20.5	-13.5	0.
-20.	-13.5	0.
-19.5	-13.5	0.
-19.	-13.5	7.376383306613015e-16
-18.5	-13.5	2.035582423663012e-15
-18.	-13.5	3.3335265166647235e-15
-17.5	-13.5	4.6314706096664335e-15
-17.	-13.5	5.2508782993715934e-14
-16.5	-13.5	4.5058232734336987e-13
-16.	-13.5	8.486558716930238e-13
-15.5	-13.5	1.2467294160426778e-12
-15.	-13.5	1.6448029603923318e-12
-14.5	-13.5	4.8406651238097225e-12
-14.	-13.5	9.436618344340742e-12
-13.5	-13.5	1.4032571564871758e-11
-13.	-13.5	1.8628524785402775e-11
-12.5	-13.5	3.030799216267158e-11
-12.	-13.5	6.77651628753165e-11
-11.5	-13.5	1.0522233358796142e-10
-11.	-13.5	1.4267950430060637e-10
-10.5	-13.5	1.8013667501325126e-10
-10.	-13.5	3.535102656380252e-10
-9.5	-13.5	5.687195251178984e-10
-9.	-13.5	7.839287845977715e-10
-8.5	-13.5	9.991380440776446e-10
-8.	-13.5	1.417414003941466e-9
-7.5	-13.5	2.2799051093396805e-9
-7.	-13.5	3.1423962147378954e-9
-6.5	-13.5	4.004887320136111e-9
-6.	-13.5	4.867378425534325e-9
-5.5	-13.5	7.4120496606915995e-9
-5.	-13.5	1.0224207137466114e-8
-4.5	-13.5	1.3036364614240631e-8
-4.	-13.5	1.5848522091015148e-8
-3.5	-13.5	2.1091850324621026e-8
-3.	-13.5	2.9806541402282164e-8
-2.5	-13.5	3.852123247994329e-8
-2.	-13.5	4.723592355760442e-8
-1.5	-13.5	5.595061463526556e-8
-1.	-13.5	8.000972688405736e-8
-0.5	-13.5	1.0469209197806863e-7
0.	-13.5	1.2937445707207988e-7
0.5	-13.5	1.5405682216609112e-7
1.	-13.5	1.926923461104371e-7
1.5	-13.5	2.447311798212959e-7
2.	-13.5	2.967700135321547e-7
2.5	-13.5	3.488088472430135e-7
3.	-13.5	4.018009781197778e-7
3.5	-13.5	4.6996143698920227e-7
4.	-13.5	5.381218958586268e-7
4.5	-13.5	6.062823547280514e-7
5.	-13.5	6.744428135974759e-7
5.5	-13.5	7.281387256201496e-7
6.	-13.5	7.725171605595e-7
6.5	-13.5	8.168955954988504e-7
7.	-13.5	8.612740304382007e-7
7.5	-13.5	9.000549148795087e-7
8.	-13.5	9.088471008365133e-7
8.5	-13.5	9.176392867935177e-7
9.	-13.5	9.264314727505222e-7
9.5	-13.5	9.352236587075266e-7
10.	-13.5	9.59771341399523e-7
10.5	-13.5	9.908681783058503e-7
11.	-13.5	1.021965015212178e-6
11.5	-13.5	1.0530618521185054e-6
12.	-13.5	1.1060899060009096e-6
12.5	-13.5	1.2230369632738075e-6
13.	-13.5	1.339984020546706e-6
13.5	-13.5	1.4569310778196038e-6
14.	-13.5	1.573878135092502e-6
14.5	-13.5	1.7533175426257194e-6
15.	-13.5	1.9479391438497666e-6
15.5	-13.5	2.1425607450738137e-6
16.	-13.5	2.3371823462978604e-6
16.5	-13.5	2.539098329722141e-6
17.	-13.5	2.7543475094335232e-6
17.5	-13.5	2.969596689144905e-6
18.	-13.5	3.184845868856287e-6
18.5	-13.5	3.400095048567669e-6
19.	-13.5	3.5905392618282968e-6
19.5	-13.5	3.778309946014398e-6
20.	-13.5	3.9660806302005e-6
20.5	-13.5	4.153851314386601e-6
21.	-13.5	4.3103478427089934e-6
21.5	-13.5	4.42889522678951e-6
22.	-13.5	4.547442610870027e-6
22.5	-13.5	4.665989994950544e-6
23.	-13.5	4.784449980720787e-6
23.5	-13.5	4.802356777887586e-6
24.	-13.5	4.820263575054384e-6
24.5	-13.5	4.8381703722211825e-6
25.	-13.5	4.856077169387981e-6
25.5	-13.5	4.830768235680567e-6
26.	-13.5	4.770093874583676e-6
26.5	-13.5	4.709419513486785e-6
27.	-13.5	4.648745152389895e-6
27.5	-13.5	4.586771178107085e-6
28.	-13.5	4.512973674441809e-6
28.5	-13.5	4.439176170776531e-6
29.	-13.5	4.365378667111256e-6
29.5	-13.5	4.291581163445978e-6
30.	-13.5	4.250343742089292e-6
30.5	-13.5	4.226784438222472e-6
31.	-13.5	4.203225134355651e-6
31.5	-13.5	4.17966583048883e-6
32.	-13.5	4.166827220325099e-6
32.5	-13.5	4.197633618024267e-6
33.	-13.5	4.228440015723434e-6
33.5	-13.5	4.259246413422601e-6
34.	-13.5	4.2900528111217684e-6
34.5	-13.5	4.284208133040181e-6
35.	-13.5	4.265902689319006e-6
35.5	-13.5	4.2475972455978315e-6
36.	-13.5	4.229291801876656e-6
36.5	-13.5	4.166771882819672e-6
37.	-13.5	3.998769363706211e-6
37.5	-13.5	3.83076684459275e-6
38.	-13.5	3.6627643254792876e-6
38.5	-13.5	3.4947618063658265e-6
39.	-13.5	3.2501098156979303e-6
39.5	-13.5	2.9913378709776204e-6
40.	-13.5	2.73256592625731e-6
40.5	-13.5	2.4737939815370007e-6
41.	-13.5	2.2332069163491065e-6
41.5	-13.5	2.0206453876569916e-6
42.	-13.5	1.8080838589648764e-6
42.5	-13.5	1.5955223302727612e-6
43.	-13.5	1.382960801580646e-6
43.5	-13.5	1.2602126256758963e-6
44.	-13.5	1.1429331376907093e-6
44.5	-13.5	1.0256536497055224e-6
45.	-13.5	9.083741617203355e-7
45.5	-13.5	8.203226757145908e-7
46.	-13.5	7.62487497144126e-7
46.5	-13.5	7.046523185736615e-7
47.	-13.5	6.468171400031968e-7
47.5	-13.5	5.897842354083356e-7
48.	-13.5	5.516275852279214e-7
48.5	-13.5	5.134709350475072e-7
49.	-13.5	4.75314284867093e-7
49.5	-13.5	4.371576346866788e-7
50.	-13.5	4.022098532852632e-7
50.5	-13.5	3.694933387759693e-7
51.	-13.5	3.367768242666755e-7
51.5	-13.5	3.040603097573816e-7
52.	-13.5	2.721367519370823e-7
52.5	-13.5	2.4512772337406825e-7
53.	-13.5	2.1811869481105424e-7
53.5	-13.5	1.9110966624804018e-7
54.	-13.5	1.6410063768502612e-7
54.5	-13.5	1.4270929973809777e-7
55.	-13.5	1.2386534570277793e-7
55.5	-13.5	1.0502139166745811e-7
56.	-13.5	8.61774376321383e-8
56.5	-13.5	6.93495411673332e-8
57.	-13.5	5.9008697382791224e-8
57.5	-13.5	4.866785359824925e-8
58.	-13.5	3.8327009813707286e-8
58.5	-13.5	2.798616602916532e-8
59.	-13.5	2.2480637374038514e-8
59.5	-13.5	1.829019836507558e-8
60.	-13.5	1.4099759356112645e-8
60.5	-13.5	9.909320347149708e-9
61.	-13.5	6.711791638329401e-9
61.5	-13.5	5.482963381038184e-9
62.	-13.5	4.254135123746967e-9
62.5	-13.5	3.0253068664557516e-9
63.	-13.5	1.7964786091645341e-9
63.5	-13.5	1.4037300383515244e-9
64.	-13.5	1.1203274098124606e-9
64.5	-13.5	8.36924781273397e-10
65.	-13.5	5.535221527343332e-10
-35.	-13.	1.836542231309657e-20
-34.5	-13.	1.6153400092930838e-20
-34.	-13.	1.4659402493412217e-20
-33.5	-13.	1.3165404893893595e-20
-33.	-13.	1.1671407294374974e-20
-32.5	-13.	1.1476297462050039e-20
-32.	-13.	1.472585394826277e-20
-31.5	-13.	1.79754104344755e-20
-31.	-13.	2.122496692068823e-20
-30.5	-13.	2.4474523406900958e-20
-30.	-13.	2.0418662878278057e-20
-29.5	-13.	1.4790608683562194e-20
-29.	-13.	9.16255448884633e-21
-28.5	-13.	3.5345002941304675e-21
-28.	-13.	1.718199548968339e-21
-27.5	-13.	6.337197023180121e-21
-27.	-13.	1.0956194497391902e-20
-26.5	-13.	1.5575191971603683e-20
-26.	-13.	2.0194189445815462e-20
-25.5	-13.	1.63043722702547e-20
-25.	-13.	1.168537479604291e-20
-24.5	-13.	7.066377321831122e-21
-24.	-13.	2.447379847619334e-21
-23.5	-13.	0.
-23.	-13.	0.
-22.5	-13.	0.
-22.	-13.	0.
-21.5	-13.	0.
-21.	-13.	0.
-20.5	-13.	0.
-20.	-13.	0.
-19.5	-13.	0.
-19.	-13.	1.049565830172595e-15
-18.5	-13.	2.8963757271957856e-15
-18.	-13.	4.743185624218977e-15
-17.5	-13.	6.589995521242167e-15
-17.	-13.	7.097936365174976e-14
-16.5	-13.	6.055805237069896e-13
-16.	-13.	1.1401816837622296e-12
-15.5	-13.	1.6747828438174694e-12
-15.	-13.	2.2093840038727093e-12
-14.5	-13.	6.498684680199401e-12
-14.	-13.	1.2666941178653998e-11
-13.5	-13.	1.8835197677108594e-11
-13.	-13.	2.5003454175563193e-11
-12.5	-13.	4.06727573957882e-11
-12.	-13.	9.091743638996909e-11
-11.5	-13.	1.4116211538414999e-10
-11.	-13.	1.9140679437833092e-10
-10.5	-13.	2.416514733725118e-10
-10.	-13.	4.725082085457741e-10
-9.5	-13.	7.589581250170111e-10
-9.	-13.	1.045408041488248e-9
-8.5	-13.	1.3318579579594852e-9
-8.	-13.	1.8834185614780228e-9
-7.5	-13.	3.0149175901877596e-9
-7.	-13.	4.146416618897496e-9
-6.5	-13.	5.277915647607233e-9
-6.	-13.	6.409414676316968e-9
-5.5	-13.	9.641505457159569e-9
-5.	-13.	1.320761480296446e-8
-4.5	-13.	1.677372414876935e-8
-4.	-13.	2.0339833494574238e-8
-3.5	-13.	2.679306977131149e-8
-3.	-13.	3.73687088558105e-8
-2.5	-13.	4.794434794030951e-8
-2.	-13.	5.8519987024808526e-8
-1.5	-13.	6.909562610930753e-8
-1.	-13.	9.75454622016455e-8
-0.5	-13.	1.2672130444416058e-7
0.	-13.	1.5589714668667564e-7
0.5	-13.	1.850729889291907e-7
1.	-13.	2.3050863645470565e-7
1.5	-13.	2.9156334266713585e-7
2.	-13.	3.5261804887956606e-7
2.5	-13.	4.1367275509199626e-7
3.	-13.	4.758545997501883e-7
3.5	-13.	5.559708370090484e-7
4.	-13.	6.360870742679084e-7
4.5	-13.	7.162033115267685e-7
5.	-13.	7.963195487856285e-7
5.5	-13.	8.600177971605476e-7
6.	-13.	9.131402399605591e-7
6.5	-13.	9.662626827605707e-7
7.	-13.	1.019385125560582e-6
7.5	-13.	1.0661745293676342e-6
8.	-13.	1.0790348785077173e-6
8.5	-13.	1.0918952276478002e-6
9.	-13.	1.1047555767878834e-6
9.5	-13.	1.1176159259279663e-6
10.	-13.	1.149141121751708e-6
10.5	-13.	1.1884248136339485e-6
11.	-13.	1.2277085055161895e-6
11.5	-13.	1.26699219739843e-6
12.	-13.	1.3310258991362066e-6
12.5	-13.	1.467194036714751e-6
13.	-13.	1.6033621742932957e-6
13.5	-13.	1.7395303118718404e-6
14.	-13.	1.8756984494503849e-6
14.5	-13.	2.079423838542672e-6
15.	-13.	2.2995619129225047e-6
15.5	-13.	2.5196999873023377e-6
16.	-13.	2.7398380616821706e-6
16.5	-13.	2.966781093565535e-6
17.	-13.	3.2061627160833563e-6
17.5	-13.	3.4455443386011774e-6
18.	-13.	3.6849259611189985e-6
18.5	-13.	3.92430758363682e-6
19.	-13.	4.135346305719106e-6
19.5	-13.	4.343330173100369e-6
20.	-13.	4.5513140404816315e-6
20.5	-13.	4.759297907862894e-6
21.	-13.	4.934007770832587e-6
21.5	-13.	5.068341804046159e-6
22.	-13.	5.2026758372597305e-6
22.5	-13.	5.337009870473302e-6
23.	-13.	5.471253384325234e-6
23.5	-13.	5.501352888819373e-6
24.	-13.	5.53145239331351e-6
24.5	-13.	5.561551897807647e-6
25.	-13.	5.591651402301786e-6
25.5	-13.	5.576877814267952e-6
26.	-13.	5.525382503300441e-6
26.5	-13.	5.47388719233293e-6
27.	-13.	5.422391881365419e-6
27.5	-13.	5.368904179795128e-6
28.	-13.	5.297290247213516e-6
28.5	-13.	5.225676314631903e-6
29.	-13.	5.1540623820502905e-6
29.5	-13.	5.082448449468678e-6
30.	-13.	5.038522039584711e-6
30.5	-13.	5.009628247696404e-6
31.	-13.	4.980734455808097e-6
31.5	-13.	4.951840663919791e-6
32.	-13.	4.933364515760097e-6
32.5	-13.	4.957299628946035e-6
33.	-13.	4.981234742131973e-6
33.5	-13.	5.00516985531791e-6
34.	-13.	5.0291049685038475e-6
34.5	-13.	5.0132895474376605e-6
35.	-13.	4.98395959560225e-6
35.5	-13.	4.954629643766839e-6
36.	-13.	4.925299691931428e-6
36.5	-13.	4.847661697779044e-6
37.	-13.	4.654775069134649e-6
37.5	-13.	4.461888440490254e-6
38.	-13.	4.269001811845859e-6
38.5	-13.	4.076115183201465e-6
39.	-13.	3.797930415984195e-6
39.5	-13.	3.504032483718552e-6
40.	-13.	3.2101345514529094e-6
40.5	-13.	2.916236619187267e-6
41.	-13.	2.642224400532463e-6
41.5	-13.	2.3988589503399825e-6
42.	-13.	2.1554935001475024e-6
42.5	-13.	1.9121280499550215e-6
43.	-13.	1.668762599762541e-6
43.5	-13.	1.5258183909412743e-6
44.	-13.	1.388988778808703e-6
44.5	-13.	1.2521591666761315e-6
45.	-13.	1.1153295545435603e-6
45.5	-13.	1.0116724957658352e-6
46.	-13.	9.423096754820133e-7
46.5	-13.	8.729468551981917e-7
47.	-13.	8.035840349143699e-7
47.5	-13.	7.351495305161056e-7
48.	-13.	6.88556849940654e-7
48.5	-13.	6.419641693652026e-7
49.	-13.	5.95371488789751e-7
49.5	-13.	5.487788082142995e-7
50.	-13.	5.058929536933817e-7
50.5	-13.	4.65584617550425e-7
51.	-13.	4.2527628140746844e-7
51.5	-13.	3.8496794526451187e-7
52.	-13.	3.455668803321234e-7
52.5	-13.	3.1178883487925257e-7
53.	-13.	2.780107894263817e-7
53.5	-13.	2.4423274397351075e-7
54.	-13.	2.1045469852063987e-7
54.5	-13.	1.834125308963985e-7
55.	-13.	1.5942479755554018e-7
55.5	-13.	1.3543706421468187e-7
56.	-13.	1.1144933087382354e-7
56.5	-13.	8.998385282912423e-8
57.	-13.	7.663421592832575e-8
57.5	-13.	6.328457902752727e-8
58.	-13.	4.9934942126728786e-8
58.5	-13.	3.658530522593031e-8
59.	-13.	2.943603383784861e-8
59.5	-13.	2.3973113032917347e-8
60.	-13.	1.851019222798608e-8
60.5	-13.	1.3047271423054816e-8
61.	-13.	8.874004399044455e-9
61.5	-13.	7.257808220658788e-9
62.	-13.	5.641612042273124e-9
62.5	-13.	4.025415863887458e-9
63.	-13.	2.409219685501793e-9
63.5	-13.	1.887974340139539e-9
64.	-13.	1.5099311709776378e-9
64.5	-13.	1.131888001815736e-9
65.	-13.	7.538448326538344e-10
-35.	-12.5	1.896322579894078e-20
-34.5	-12.5	1.6635132692853205e-20
-34.	-12.5	1.4952534820116477e-20
-33.5	-12.5	1.3269936947379747e-20
-33.	-12.5	1.1587339074643018e-20
-32.5	-12.5	1.1300849709463872e-20
-32.	-12.5	1.4716857260856554e-20
-31.5	-12.5	1.813286481224923e-20
-31.	-12.5	2.154887236364191e-20
-30.5	-12.5	2.496487991503459e-20
-30.	-12.5	2.0842388224856578e-20
-29.5	-12.5	1.50975414062341e-20
-29.	-12.5	9.352694587611622e-21
-28.5	-12.5	3.607847768989145e-21
-28.	-12.5	1.786824505532549e-21
-27.5	-12.5	6.5903049178456154e-21
-27.	-12.5	1.1393785330158681e-20
-26.5	-12.5	1.619726574247175e-20
-26.	-12.5	2.100074615478481e-20
-25.5	-12.5	1.695556953050585e-20
-25.	-12.5	1.2152089118192777e-20
-24.5	-12.5	7.348608705879703e-21
-24.	-12.5	2.5451282935666303e-21
-23.5	-12.5	7.584863109321326e-18
-23.	-12.5	2.3717750923080194e-17
-22.5	-12.5	3.985063873683907e-17
-22.	-12.5	5.598352655059794e-17
-21.5	-12.5	7.589231436260602e-17
-21.	-12.5	2.8836967275961575e-16
-20.5	-12.5	5.008470311566251e-16
-20.	-12.5	7.133243895536352e-16
-19.5	-12.5	9.25801747950645e-16
-19.	-12.5	5.1538857854073605e-15
-18.5	-12.5	1.2432201173440264e-14
-18.	-12.5	1.9710516561473157e-14
-17.5	-12.5	2.6988831949506063e-14
-17.	-12.5	1.3657907034670999e-13
-16.5	-12.5	1.0153778926622335e-12
-16.	-12.5	1.894176714977757e-12
-15.5	-12.5	2.772975537293281e-12
-15.	-12.5	3.651774359608805e-12
-14.5	-12.5	1.0585783626390905e-11
-14.	-12.5	2.0549988217601643e-11
-13.5	-12.5	3.051419280881235e-11
-13.	-12.5	4.047839740002308e-11
-12.5	-12.5	6.560265566932252e-11
-12.	-12.5	1.4589605140557132e-10
-11.5	-12.5	2.2618944714182014e-10
-11.	-12.5	3.0648284287806895e-10
-10.5	-12.5	3.8677623861431767e-10
-10.	-12.5	7.48389720427941e-10
-9.5	-12.5	1.196594755867167e-9
-9.	-12.5	1.6447997913063933e-9
-8.5	-12.5	2.09300482674562e-9
-8.	-12.5	2.9381098663018024e-9
-7.5	-12.5	4.6514468353573025e-9
-7.	-12.5	6.364783804412805e-9
-6.5	-12.5	8.078120773468308e-9
-6.	-12.5	9.791457742523807e-9
-5.5	-12.5	1.4343104651396664e-8
-5.	-12.5	1.9346075913063626e-8
-4.5	-12.5	2.4349047174730582e-8
-4.	-12.5	2.9352018436397538e-8
-3.5	-12.5	3.776397262182962e-8
-3.	-12.5	5.104346505990202e-8
-2.5	-12.5	6.432295749797439e-8
-2.	-12.5	7.760244993604678e-8
-1.5	-12.5	9.088194237411916e-8
-1.	-12.5	1.240544724733482e-7
-0.5	-12.5	1.5803500909065304e-7
0.	-12.5	1.9201554570795785e-7
0.5	-12.5	2.2599608232526268e-7
1.	-12.5	2.780907150825201e-7
1.5	-12.5	3.4758562574877264e-7
2.	-12.5	4.170805364150253e-7
2.5	-12.5	4.865754470812778e-7
3.	-12.5	5.573832339582882e-7
3.5	-12.5	6.490807682202304e-7
4.	-12.5	7.407783024821727e-7
4.5	-12.5	8.324758367441149e-7
5.	-12.5	9.241733710060572e-7
5.5	-12.5	9.99160447643029e-7
6.	-12.5	1.0633833221503307e-6
6.5	-12.5	1.1276061966576322e-6
7.	-12.5	1.1918290711649337e-6
7.5	-12.5	1.2498077229094035e-6
8.	-12.5	1.274333150110586e-6
8.5	-12.5	1.2988585773117686e-6
9.	-12.5	1.3233840045129512e-6
9.5	-12.5	1.3479094317141337e-6
10.	-12.5	1.397834579510184e-6
10.5	-12.5	1.4583177369948318e-6
11.	-12.5	1.5188008944794798e-6
11.5	-12.5	1.5792840519641273e-6
12.	-12.5	1.667814878206738e-6
12.5	-12.5	1.8380912380597863e-6
13.	-12.5	2.008367597912835e-6
13.5	-12.5	2.1786439577658833e-6
14.	-12.5	2.348920317618932e-6
14.5	-12.5	2.5888609687540154e-6
15.	-12.5	2.8457261996044143e-6
15.5	-12.5	3.1025914304548137e-6
16.	-12.5	3.3594566613052127e-6
16.5	-12.5	3.6200500878027125e-6
17.	-12.5	3.88745817837936e-6
17.5	-12.5	4.154866268956008e-6
18.	-12.5	4.422274359532656e-6
18.5	-12.5	4.689682450109303e-6
19.	-12.5	4.91971828243241e-6
19.5	-12.5	5.145726057744437e-6
20.	-12.5	5.371733833056463e-6
20.5	-12.5	5.59774160836849e-6
21.	-12.5	5.788381743734884e-6
21.5	-12.5	5.936105559452537e-6
22.	-12.5	6.083829375170189e-6
22.5	-12.5	6.231553190887841e-6
23.	-12.5	6.379187888560392e-6
23.5	-12.5	6.424290814523346e-6
24.	-12.5	6.469393740486298e-6
24.5	-12.5	6.514496666449251e-6
25.	-12.5	6.5595995924122036e-6
25.5	-12.5	6.560374392947828e-6
26.	-12.5	6.524873442283621e-6
26.5	-12.5	6.489372491619415e-6
27.	-12.5	6.453871540955209e-6
27.5	-12.5	6.415377361618621e-6
28.	-12.5	6.3496515971151355e-6
28.5	-12.5	6.28392583261165e-6
29.	-12.5	6.218200068108164e-6
29.5	-12.5	6.152474303604679e-6
30.	-12.5	6.103788327401548e-6
30.5	-12.5	6.064353905808176e-6
31.	-12.5	6.024919484214804e-6
31.5	-12.5	5.985485062621432e-6
32.	-12.5	5.954826129310358e-6
32.5	-12.5	5.959893079574465e-6
33.	-12.5	5.964960029838571e-6
33.5	-12.5	5.970026980102677e-6
34.	-12.5	5.9750939303667835e-6
34.5	-12.5	5.938427409293182e-6
35.	-12.5	5.8875721913099325e-6
35.5	-12.5	5.8367169733266845e-6
36.	-12.5	5.785861755343435e-6
36.5	-12.5	5.684398997681681e-6
37.	-12.5	5.462201688106642e-6
37.5	-12.5	5.240004378531601e-6
38.	-12.5	5.01780706895656e-6
38.5	-12.5	4.79560975938152e-6
39.	-12.5	4.481749407821792e-6
39.5	-12.5	4.151003382885841e-6
40.	-12.5	3.82025735794989e-6
40.5	-12.5	3.4895113330139398e-6
41.	-12.5	3.179738682137898e-6
41.5	-12.5	2.9022890422066265e-6
42.	-12.5	2.6248394022753554e-6
42.5	-12.5	2.347389762344084e-6
43.	-12.5	2.0699401224128124e-6
43.5	-12.5	1.9024055044245162e-6
44.	-12.5	1.741563554441846e-6
44.5	-12.5	1.5807216044591757e-6
45.	-12.5	1.4198796544765058e-6
45.5	-12.5	1.2965885562155468e-6
46.	-12.5	1.2121180410679288e-6
46.5	-12.5	1.1276475259203112e-6
47.	-12.5	1.0431770107726934e-6
47.5	-12.5	9.59799891187436e-7
48.	-12.5	9.021486625551028e-7
48.5	-12.5	8.444974339227693e-7
49.	-12.5	7.86846205290436e-7
49.5	-12.5	7.291949766581027e-7
50.	-12.5	6.755740472761028e-7
50.5	-12.5	6.247555613412976e-7
51.	-12.5	5.739370754064923e-7
51.5	-12.5	5.23118589471687e-7
52.	-12.5	4.732039347395049e-7
52.5	-12.5	4.2889097925595475e-7
53.	-12.5	3.8457802377240447e-7
53.5	-12.5	3.402650682888542e-7
54.	-12.5	2.9595211280530396e-7
54.5	-12.5	2.594693214621748e-7
55.	-12.5	2.26537176731632e-7
55.5	-12.5	1.9360503200108905e-7
56.	-12.5	1.6067288727054625e-7
56.5	-12.5	1.310345599485473e-7
57.	-12.5	1.1199472314630908e-7
57.5	-12.5	9.295488634407086e-8
58.	-12.5	7.391504954183263e-8
58.5	-12.5	5.487521273959442e-8
59.	-12.5	4.447607060668982e-8
59.5	-12.5	3.642699000879803e-8
60.	-12.5	2.8377909410906223e-8
60.5	-12.5	2.0328828813014418e-8
61.	-12.5	1.4145480447973242e-8
61.5	-12.5	1.1661426861843898e-8
62.	-12.5	9.177373275714555e-9
62.5	-12.5	6.693319689585207e-9
63.	-12.5	4.209266103455862e-9
63.5	-12.5	3.3597486123243518e-9
64.	-12.5	2.724002478611145e-9
64.5	-12.5	2.0882563448979376e-9
65.	-12.5	1.4525102111847301e-9
-35.	-12.	1.9271935436879423e-20
-34.5	-12.	1.6871794297177333e-20
-34.	-12.	1.5052602153939463e-20
-33.5	-12.	1.3233410010701593e-20
-33.	-12.	1.1414217867463722e-20
-32.5	-12.	1.1085806628368605e-20
-32.	-12.	1.4710964664865803e-20
-31.5	-12.	1.8336122701363e-20
-31.	-12.	2.1961280737860203e-20
-30.5	-12.	2.55864387743574e-20
-30.	-12.	2.137922254796286e-20
-29.5	-12.	1.548640655613659e-20
-29.	-12.	9.593590564310321e-21
-28.5	-12.	3.700774572484052e-21
-28.	-12.	1.8260891062626947e-21
-27.5	-12.	6.7351236678056164e-21
-27.	-12.	1.164415822934854e-20
-26.5	-12.	1.6553192790891462e-20
-26.	-12.	2.146222735243438e-20
-25.5	-12.	1.7328159936394148e-20
-25.	-12.	1.2419125374851219e-20
-24.5	-12.	7.510090813308289e-21
-24.	-12.	2.6010562517653596e-21
-23.5	-12.	2.2539376949453956e-17
-23.	-12.	7.048028695357661e-17
-22.5	-12.	1.1842119695769926e-16
-22.	-12.	1.6636210696182185e-16
-21.5	-12.	2.255235798366692e-16
-21.	-12.	8.569268372334852e-16
-20.5	-12.	1.488330094630301e-15
-20.	-12.	2.1197333520271174e-15
-19.5	-12.	2.7511366094239333e-15
-19.	-12.	1.2942993116501112e-14
-18.5	-12.	3.039691400352934e-14
-18.	-12.	4.7850834890557566e-14
-17.5	-12.	6.53047557775858e-14
-17.	-12.	2.479706645331784e-13
-16.5	-12.	1.6727447802014451e-12
-16.	-12.	3.0975188958697124e-12
-15.5	-12.	4.5222930115379795e-12
-15.	-12.	5.947067127206246e-12
-14.5	-12.	1.7033039432664957e-11
-14.	-12.	3.295374338809198e-11
-13.5	-12.	4.8874447343519e-11
-13.	-12.	6.479515129894602e-11
-12.5	-12.	1.0468441691105786e-10
-12.	-12.	2.3179796952116985e-10
-11.5	-12.	3.589115221312819e-10
-11.	-12.	4.860250747413939e-10
-10.5	-12.	6.131386273515058e-10
-10.	-12.	1.176703397806112e-9
-9.5	-12.	1.8746097631390393e-9
-9.	-12.	2.5725161284719675e-9
-8.5	-12.	3.270422493804895e-9
-8.	-12.	4.564784561574985e-9
-7.5	-12.	7.163913270857341e-9
-7.	-12.	9.7630419801397e-9
-6.5	-12.	1.2362170689422057e-8
-6.	-12.	1.4961299398704414e-8
-5.5	-12.	2.1446702818515652e-8
-5.	-12.	2.855006920068836e-8
-4.5	-12.	3.5653435582861064e-8
-4.	-12.	4.2756801965033765e-8
-3.5	-12.	5.385503724566126e-8
-3.	-12.	7.065737184633905e-8
-2.5	-12.	8.74597064470168e-8
-2.	-12.	1.042620410476946e-7
-1.5	-12.	1.2106437564837237e-7
-1.	-12.	1.592821506195036e-7
-0.5	-12.	1.9836976838194352e-7
0.	-12.	2.3745738614438344e-7
0.5	-12.	2.7654500390682337e-7
1.	-12.	3.351614881961105e-7
1.5	-12.	4.125372692335986e-7
2.	-12.	4.899130502710868e-7
2.5	-12.	5.67288831308575e-7
3.	-12.	6.461747852569146e-7
3.5	-12.	7.490897606444054e-7
4.	-12.	8.520047360318962e-7
4.5	-12.	9.54919711419387e-7
5.	-12.	1.0578346868068778e-6
5.5	-12.	1.1453605807837069e-6
6.	-12.	1.222973449838539e-6
6.5	-12.	1.300586318893371e-6
7.	-12.	1.3781991879482029e-6
7.5	-12.	1.4504575664304176e-6
8.	-12.	1.4940294322361634e-6
8.5	-12.	1.5376012980419092e-6
9.	-12.	1.5811731638476553e-6
9.5	-12.	1.6247450296534013e-6
10.	-12.	1.7041684687768305e-6
10.5	-12.	1.798494483581193e-6
11.	-12.	1.8928204983855554e-6
11.5	-12.	1.987146513189918e-6
12.	-12.	2.113283134366396e-6
12.5	-12.	2.332132451731642e-6
13.	-12.	2.550981769096888e-6
13.5	-12.	2.7698310864621336e-6
14.	-12.	2.98868040382738e-6
14.5	-12.	3.27642711691395e-6
15.	-12.	3.580912096400769e-6
15.5	-12.	3.885397075887588e-6
16.	-12.	4.1898820553744065e-6
16.5	-12.	4.492504544416845e-6
17.	-12.	4.791722639502937e-6
17.5	-12.	5.090940734589027e-6
18.	-12.	5.3901588296751176e-6
18.5	-12.	5.689376924761209e-6
19.	-12.	5.936857793220568e-6
19.5	-12.	6.178762319543098e-6
20.	-12.	6.420666845865629e-6
20.5	-12.	6.66257137218816e-6
21.	-12.	6.866923497150223e-6
21.5	-12.	7.025708237270065e-6
22.	-12.	7.184492977389907e-6
22.5	-12.	7.343277717509748e-6
23.	-12.	7.501979134951578e-6
23.5	-12.	7.564816445517193e-6
24.	-12.	7.627653756082807e-6
24.5	-12.	7.69049106664842e-6
25.	-12.	7.753328377214037e-6
25.5	-12.	7.774522369484411e-6
26.	-12.	7.761637712160408e-6
26.5	-12.	7.748753054836406e-6
27.	-12.	7.735868397512404e-6
27.5	-12.	7.718690353685218e-6
28.	-12.	7.662452240276771e-6
28.5	-12.	7.606214126868325e-6
29.	-12.	7.549976013459878e-6
29.5	-12.	7.493737900051432e-6
30.	-12.	7.438280530167562e-6
30.5	-12.	7.383247055887706e-6
31.	-12.	7.328213581607849e-6
31.5	-12.	7.273180107327994e-6
32.	-12.	7.22397885609784e-6
32.5	-12.	7.198521163625371e-6
33.	-12.	7.1730634711529014e-6
33.5	-12.	7.147605778680431e-6
34.	-12.	7.122148086207961e-6
34.5	-12.	7.0540588265978175e-6
35.	-12.	6.9714755322114845e-6
35.5	-12.	6.888892237825152e-6
36.	-12.	6.80630894343882e-6
36.5	-12.	6.672561776825433e-6
37.	-12.	6.4167528141491645e-6
37.5	-12.	6.160943851472896e-6
38.	-12.	5.905134888796626e-6
38.5	-12.	5.649325926120356e-6
39.	-12.	5.297707982304423e-6
39.5	-12.	4.928440622464272e-6
40.	-12.	4.559173262624121e-6
40.5	-12.	4.18990590278397e-6
41.	-12.	3.842103801969372e-6
41.5	-12.	3.527382778163814e-6
42.	-12.	3.212661754358256e-6
42.5	-12.	2.8979407305526974e-6
43.	-12.	2.583219706747139e-6
43.5	-12.	2.3868249890675044e-6
44.	-12.	2.1976350980733768e-6
44.5	-12.	2.0084452070792496e-6
45.	-12.	1.819255316085122e-6
45.5	-12.	1.6724160150640527e-6
46.	-12.	1.5693593320813796e-6
46.5	-12.	1.4663026490987069e-6
47.	-12.	1.3632459661160338e-6
47.5	-12.	1.26148568848449e-6
48.	-12.	1.1902278052672317e-6
48.5	-12.	1.1189699220499732e-6
49.	-12.	1.0477120388327147e-6
49.5	-12.	9.76454155615456e-7
50.	-12.	9.093805115637425e-7
50.5	-12.	8.452163521191602e-7
51.	-12.	7.810521926745777e-7
51.5	-12.	7.168880332299951e-7
52.	-12.	6.535098516094053e-7
52.5	-12.	5.950029461444993e-7
53.	-12.	5.364960406795931e-7
53.5	-12.	4.779891352146868e-7
54.	-12.	4.1948222974978063e-7
54.5	-12.	3.6987655199883095e-7
55.	-12.	3.2430720266496606e-7
55.5	-12.	2.78737853331101e-7
56.	-12.	2.331685039972361e-7
56.5	-12.	1.9192236914038118e-7
57.	-12.	1.6458700770121222e-7
57.5	-12.	1.372516462620433e-7
58.	-12.	1.0991628482287434e-7
58.5	-12.	8.25809233837054e-8
59.	-12.	6.737135465864916e-8
59.5	-12.	5.545971047895498e-8
60.	-12.	4.354806629926082e-8
60.5	-12.	3.163642211956665e-8
61.	-12.	2.243799776475419e-8
61.5	-12.	1.8619230659519057e-8
62.	-12.	1.4800463554283922e-8
62.5	-12.	1.0981696449048789e-8
63.	-12.	7.162929343813655e-9
63.5	-12.	5.7910327481860625e-9
64.	-12.	4.7391479478723635e-9
64.5	-12.	3.6872631475586642e-9
65.	-12.	2.635378347244965e-9
-35.	-11.5	1.9580645074818068e-20
-34.5	-11.5	1.7108455901501465e-20
-34.	-11.5	1.5152669487762452e-20
-33.5	-11.5	1.3196883074023438e-20
-33.	-11.5	1.1241096660284427e-20
-32.5	-11.5	1.0870763547273337e-20
-32.	-11.5	1.4705072068875055e-20
-31.5	-11.5	1.8539380590476774e-20
-31.	-11.5	2.2373689112078495e-20
-30.5	-11.5	2.6207997633680213e-20
-30.	-11.5	2.1916056871069146e-20
-29.5	-11.5	1.5875271706039083e-20
-29.	-11.5	9.83448654100902e-21
-28.5	-11.5	3.793701375978959e-21
-28.	-11.5	1.86535370699284e-21
-27.5	-11.5	6.879942417765617e-21
-27.	-11.5	1.1894531128538398e-20
-26.5	-11.5	1.6909119839311175e-20
-26.	-11.5	2.192370855008395e-20
-25.5	-11.5	1.7700750342282447e-20
-25.	-11.5	1.2686161631509662e-20
-24.5	-11.5	7.671572920736875e-21
-24.	-11.5	2.656984209964089e-21
-23.5	-11.5	3.749389078958659e-17
-23.	-11.5	1.1724282298407302e-16
-22.5	-11.5	1.969917551785594e-16
-22.	-11.5	2.767406873730458e-16
-21.5	-11.5	3.751548453107324e-16
-21.	-11.5	1.4254840017073546e-15
-20.5	-11.5	2.475813158103977e-15
-20.	-11.5	3.5261423145005995e-15
-19.5	-11.5	4.576471470897221e-15
-19.	-11.5	2.073210044759486e-14
-18.5	-11.5	4.836162683361842e-14
-18.	-11.5	7.599115321964197e-14
-17.5	-11.5	1.0362067960566554e-13
-17.	-11.5	3.5936225871964686e-13
-16.5	-11.5	2.3301116677406567e-12
-16.	-11.5	4.300861076761668e-12
-15.5	-11.5	6.271610485782677e-12
-15.	-11.5	8.242359894803688e-12
-14.5	-11.5	2.3480295238939006e-11
-14.	-11.5	4.5357498558582326e-11
-13.5	-11.5	6.723470187822565e-11
-13.	-11.5	8.911190519786897e-11
-12.5	-11.5	1.437661781527932e-10
-12.	-11.5	3.1769988763676844e-10
-11.5	-11.5	4.916335971207436e-10
-11.	-11.5	6.655673066047188e-10
-10.5	-11.5	8.39501016088694e-10
-10.	-11.5	1.6050170751842828e-9
-9.5	-11.5	2.5526247704109117e-9
-9.	-11.5	3.5002324656375413e-9
-8.5	-11.5	4.44784016086417e-9
-8.	-11.5	6.191459256848166e-9
-7.5	-11.5	9.67637970635738e-9
-7.	-11.5	1.3161300155866593e-8
-6.5	-11.5	1.6646220605375807e-8
-6.	-11.5	2.013114105488502e-8
-5.5	-11.5	2.855030098563464e-8
-5.	-11.5	3.775406248831309e-8
-4.5	-11.5	4.6957823990991546e-8
-4.	-11.5	5.616158549367e-8
-3.5	-11.5	6.99461018694929e-8
-3.	-11.5	9.027127863277607e-8
-2.5	-11.5	1.1059645539605923e-7
-2.	-11.5	1.309216321593424e-7
-1.5	-11.5	1.512468089226256e-7
-1.	-11.5	1.94509828765659e-7
-0.5	-11.5	2.38704527673234e-7
0.	-11.5	2.8289922658080903e-7
0.5	-11.5	3.2709392548838405e-7
1.	-11.5	3.922322613097009e-7
1.5	-11.5	4.774889127184246e-7
2.	-11.5	5.627455641271485e-7
2.5	-11.5	6.480022155358722e-7
3.	-11.5	7.349663365555409e-7
3.5	-11.5	8.490987530685803e-7
4.	-11.5	9.632311695816197e-7
4.5	-11.5	1.077363586094659e-6
5.	-11.5	1.1914960026076983e-6
5.5	-11.5	1.2915607139243848e-6
6.	-11.5	1.3825635775267472e-6
6.5	-11.5	1.4735664411291095e-6
7.	-11.5	1.5645693047314717e-6
7.5	-11.5	1.6511074099514317e-6
8.	-11.5	1.7137257143617408e-6
8.5	-11.5	1.7763440187720503e-6
9.	-11.5	1.8389623231823593e-6
9.5	-11.5	1.9015806275926686e-6
10.	-11.5	2.0105023580434773e-6
10.5	-11.5	2.138671230167554e-6
11.	-11.5	2.2668401022916314e-6
11.5	-11.5	2.395008974415708e-6
12.	-11.5	2.558751390526054e-6
12.5	-11.5	2.826173665403497e-6
13.	-11.5	3.093595940280941e-6
13.5	-11.5	3.361018215158384e-6
14.	-11.5	3.6284404900358278e-6
14.5	-11.5	3.963993265073884e-6
15.	-11.5	4.316097993197124e-6
15.5	-11.5	4.668202721320362e-6
16.	-11.5	5.020307449443601e-6
16.5	-11.5	5.364959001030979e-6
17.	-11.5	5.695987100626513e-6
17.5	-11.5	6.027015200222047e-6
18.	-11.5	6.35804329981758e-6
18.5	-11.5	6.689071399413115e-6
19.	-11.5	6.9539973040087255e-6
19.5	-11.5	7.21179858134176e-6
20.	-11.5	7.469599858674796e-6
20.5	-11.5	7.72740113600783e-6
21.	-11.5	7.945465250565563e-6
21.5	-11.5	8.115310915087593e-6
22.	-11.5	8.285156579609624e-6
22.5	-11.5	8.455002244131655e-6
23.	-11.5	8.624770381342765e-6
23.5	-11.5	8.70534207651104e-6
24.	-11.5	8.785913771679316e-6
24.5	-11.5	8.866485466847592e-6
25.	-11.5	8.94705716201587e-6
25.5	-11.5	8.988670346020993e-6
26.	-11.5	8.998401982037195e-6
26.5	-11.5	9.008133618053397e-6
27.	-11.5	9.017865254069599e-6
27.5	-11.5	9.022003345751815e-6
28.	-11.5	8.975252883438407e-6
28.5	-11.5	8.928502421125e-6
29.	-11.5	8.88175195881159e-6
29.5	-11.5	8.835001496498183e-6
30.	-11.5	8.772772732933574e-6
30.5	-11.5	8.702140205967236e-6
31.	-11.5	8.631507679000895e-6
31.5	-11.5	8.560875152034557e-6
32.	-11.5	8.493131582885321e-6
32.5	-11.5	8.437149247676276e-6
33.	-11.5	8.38116691246723e-6
33.5	-11.5	8.325184577258186e-6
34.	-11.5	8.269202242049139e-6
34.5	-11.5	8.169690243902451e-6
35.	-11.5	8.055378873113035e-6
35.5	-11.5	7.94106750232362e-6
36.	-11.5	7.826756131534204e-6
36.5	-11.5	7.660724555969186e-6
37.	-11.5	7.371303940191688e-6
37.5	-11.5	7.08188332441419e-6
38.	-11.5	6.792462708636691e-6
38.5	-11.5	6.503042092859193e-6
39.	-11.5	6.1136665567870535e-6
39.5	-11.5	5.7058778620427026e-6
40.	-11.5	5.2980891672983525e-6
40.5	-11.5	4.8903004725540015e-6
41.	-11.5	4.504468921800847e-6
41.5	-11.5	4.152476514121002e-6
42.	-11.5	3.800484106441157e-6
42.5	-11.5	3.4484916987613118e-6
43.	-11.5	3.096499291081466e-6
43.5	-11.5	2.8712444737104925e-6
44.	-11.5	2.6537066417049075e-6
44.5	-11.5	2.436168809699323e-6
45.	-11.5	2.218630977693738e-6
45.5	-11.5	2.0482434739125588e-6
46.	-11.5	1.9266006230948306e-6
46.5	-11.5	1.8049577722771024e-6
47.	-11.5	1.6833149214593742e-6
47.5	-11.5	1.5631714857815445e-6
48.	-11.5	1.4783069479793609e-6
48.5	-11.5	1.393442410177177e-6
49.	-11.5	1.3085778723749932e-6
49.5	-11.5	1.2237133345728095e-6
50.	-11.5	1.1431869758513822e-6
50.5	-11.5	1.0656771428970226e-6
51.	-11.5	9.88167309942663e-7
51.5	-11.5	9.106574769883033e-7
52.	-11.5	8.338157684793058e-7
52.5	-11.5	7.611149130330437e-7
53.	-11.5	6.884140575867816e-7
53.5	-11.5	6.157132021405194e-7
54.	-11.5	5.430123466942574e-7
54.5	-11.5	4.802837825354872e-7
55.	-11.5	4.2207722859830006e-7
55.5	-11.5	3.6387067466111297e-7
56.	-11.5	3.0566412072392593e-7
56.5	-11.5	2.5281017833221507e-7
57.	-11.5	2.1717929225611538e-7
57.5	-11.5	1.8154840618001575e-7
58.	-11.5	1.4591752010391604e-7
58.5	-11.5	1.1028663402781636e-7
59.	-11.5	9.026663871060846e-8
59.5	-11.5	7.449243094911193e-8
60.	-11.5	5.8718223187615414e-8
60.5	-11.5	4.294401542611888e-8
61.	-11.5	3.073051508153514e-8
61.5	-11.5	2.5577034457194215e-8
62.	-11.5	2.0423553832853293e-8
62.5	-11.5	1.527007320851237e-8
63.	-11.5	1.0116592584171449e-8
63.5	-11.5	8.222316884047773e-9
64.	-11.5	6.754293417133582e-9
64.5	-11.5	5.286269950219391e-9
65.	-11.5	3.8182464833052e-9
-35.	-11.	1.9889354712756712e-20
-34.5	-11.	1.7345117505825593e-20
-34.	-11.	1.5252736821585438e-20
-33.5	-11.	1.3160356137345285e-20
-33.	-11.	1.106797545310513e-20
-32.5	-11.	1.0655720466178069e-20
-32.	-11.	1.4699179472884307e-20
-31.5	-11.	1.8742638479590546e-20
-31.	-11.	2.2786097486296784e-20
-30.5	-11.	2.6829556493003023e-20
-30.	-11.	2.2452891194175432e-20
-29.5	-11.	1.6264136855941576e-20
-29.	-11.	1.0075382517707721e-20
-28.5	-11.	3.886628179473866e-21
-28.	-11.	1.9046183077229857e-21
-27.5	-11.	7.024761167725619e-21
-27.	-11.	1.2144904027728254e-20
-26.5	-11.	1.7265046887730888e-20
-26.	-11.	2.2385189747733522e-20
-25.5	-11.	1.8073340748170746e-20
-25.	-11.	1.2953197888168103e-20
-24.5	-11.	7.83305502816546e-21
-24.	-11.	2.7129121681628186e-21
-23.5	-11.	5.244840462971922e-17
-23.	-11.	1.6400535901456943e-16
-22.5	-11.	2.755623133994196e-16
-22.	-11.	3.8711926778426978e-16
-21.5	-11.	5.247861107847956e-16
-21.	-11.	1.9940411661812243e-15
-20.5	-11.	3.4632962215776528e-15
-20.	-11.	4.9325512769740824e-15
-19.5	-11.	6.40180633237051e-15
-19.	-11.	2.852120777868861e-14
-18.5	-11.	6.63263396637075e-14
-18.	-11.	1.0413147154872637e-13
-17.5	-11.	1.4193660343374527e-13
-17.	-11.	4.707538529061153e-13
-16.5	-11.	2.987478555279868e-12
-16.	-11.	5.504203257653623e-12
-15.5	-11.	8.020927960027375e-12
-15.	-11.	1.0537652662401131e-11
-14.5	-11.	2.9927551045213054e-11
-14.	-11.	5.776125372907267e-11
-13.5	-11.	8.559495641293229e-11
-13.	-11.	1.134286590967919e-10
-12.5	-11.	1.8284793939452855e-10
-12.	-11.	4.0360180575236694e-10
-11.5	-11.	6.243556721102053e-10
-11.	-11.	8.451095384680437e-10
-10.5	-11.	1.0658634048258823e-9
-10.	-11.	2.033330752562454e-9
-9.5	-11.	3.230639777682784e-9
-9.	-11.	4.427948802803115e-9
-8.5	-11.	5.6252578279234455e-9
-8.	-11.	7.818133952121347e-9
-7.5	-11.	1.2188846141857418e-8
-7.	-11.	1.655955833159349e-8
-6.5	-11.	2.0930270521329555e-8
-6.	-11.	2.5300982711065627e-8
-5.5	-11.	3.565389915275363e-8
-5.	-11.	4.695805577593782e-8
-4.5	-11.	5.826221239912203e-8
-4.	-11.	6.956636902230623e-8
-3.5	-11.	8.603716649332453e-8
-3.	-11.	1.098851854192131e-7
-2.5	-11.	1.3373320434510165e-7
-2.	-11.	1.5758122327099022e-7
-1.5	-11.	1.8142924219687881e-7
-1.	-11.	2.2973750691181437e-7
-0.5	-11.	2.790392869645245e-7
0.	-11.	3.283410670172346e-7
0.5	-11.	3.7764284706994474e-7
1.	-11.	4.4930303442329124e-7
1.5	-11.	5.424405562032506e-7
2.	-11.	6.3557807798321e-7
2.5	-11.	7.287155997631693e-7
3.	-11.	8.237578878541672e-7
3.5	-11.	9.491077454927551e-7
4.	-11.	1.0744576031313431e-6
4.5	-11.	1.199807460769931e-6
5.	-11.	1.325157318408519e-6
5.5	-11.	1.4377608470650627e-6
6.	-11.	1.5421537052149555e-6
6.5	-11.	1.646546563364848e-6
7.	-11.	1.7509394215147406e-6
7.5	-11.	1.8517572534724456e-6
8.	-11.	1.933421996487318e-6
8.5	-11.	2.015086739502191e-6
9.	-11.	2.096751482517063e-6
9.5	-11.	2.178416225531936e-6
10.	-11.	2.3168362473101236e-6
10.5	-11.	2.4788479767539155e-6
11.	-11.	2.640859706197707e-6
11.5	-11.	2.802871435641499e-6
12.	-11.	3.0042196466857124e-6
12.5	-11.	3.3202148790753528e-6
13.	-11.	3.636210111464994e-6
13.5	-11.	3.952205343854634e-6
14.	-11.	4.2682005762442754e-6
14.5	-11.	4.65155941323382e-6
15.	-11.	5.051283889993478e-6
15.5	-11.	5.451008366753136e-6
16.	-11.	5.850732843512795e-6
16.5	-11.	6.237413457645112e-6
17.	-11.	6.600251561750089e-6
17.5	-11.	6.963089665855067e-6
18.	-11.	7.325927769960042e-6
18.5	-11.	7.68876587406502e-6
19.	-11.	7.971136814796883e-6
19.5	-11.	8.244834843140423e-6
20.	-11.	8.518532871483962e-6
20.5	-11.	8.792230899827502e-6
21.	-11.	9.024007003980902e-6
21.5	-11.	9.204913592905122e-6
22.	-11.	9.385820181829341e-6
22.5	-11.	9.566726770753563e-6
23.	-11.	9.74756162773395e-6
23.5	-11.	9.845867707504887e-6
24.	-11.	9.944173787275826e-6
24.5	-11.	0.000010042479867046764
25.	-11.	0.000010140785946817701
25.5	-11.	0.000010202818322557576
26.	-11.	0.00001023516625191398
26.5	-11.	0.000010267514181270388
27.	-11.	0.000010299862110626794
27.5	-11.	0.000010325316337818411
28.	-11.	0.000010288053526600043
28.5	-11.	0.000010250790715381674
29.	-11.	0.000010213527904163304
29.5	-11.	0.000010176265092944936
30.	-11.	0.000010107264935699588
30.5	-11.	0.000010021033356046764
31.	-11.	9.934801776393941e-6
31.5	-11.	9.848570196741119e-6
32.	-11.	9.762284309672804e-6
32.5	-11.	9.675777331727183e-6
33.	-11.	9.58927035378156e-6
33.5	-11.	9.502763375835939e-6
34.	-11.	9.416256397890318e-6
34.5	-11.	9.285321661207086e-6
35.	-11.	9.139282214014587e-6
35.5	-11.	8.993242766822089e-6
36.	-11.	8.847203319629589e-6
36.5	-11.	8.648887335112938e-6
37.	-11.	8.325855066234212e-6
37.5	-11.	8.002822797355484e-6
38.	-11.	7.679790528476758e-6
38.5	-11.	7.35675825959803e-6
39.	-11.	6.929625131269685e-6
39.5	-11.	6.483315101621134e-6
40.	-11.	6.037005071972583e-6
40.5	-11.	5.5906950423240326e-6
41.	-11.	5.166834041632321e-6
41.5	-11.	4.777570250078189e-6
42.	-11.	4.388306458524057e-6
42.5	-11.	3.999042666969925e-6
43.	-11.	3.609778875415793e-6
43.5	-11.	3.3556639583534806e-6
44.	-11.	3.1097781853364383e-6
44.5	-11.	2.8638924123193964e-6
45.	-11.	2.6180066393023546e-6
45.5	-11.	2.424070932761065e-6
46.	-11.	2.2838419141082816e-6
46.5	-11.	2.143612895455498e-6
47.	-11.	2.0033838768027146e-6
47.5	-11.	1.8648572830785988e-6
48.	-11.	1.7663860906914898e-6
48.5	-11.	1.6679148983043809e-6
49.	-11.	1.5694437059172719e-6
49.5	-11.	1.470972513530163e-6
50.	-11.	1.376993440139022e-6
50.5	-11.	1.286137933674885e-6
51.	-11.	1.1952824272107483e-6
51.5	-11.	1.1044269207466115e-6
52.	-11.	1.0141216853492062e-6
52.5	-11.	9.272268799215881e-7
53.	-11.	8.4033207449397e-7
53.5	-11.	7.534372690663521e-7
54.	-11.	6.665424636387341e-7
54.5	-11.	5.906910130721433e-7
55.	-11.	5.198472545316341e-7
55.5	-11.	4.4900349599112493e-7
56.	-11.	3.7815973745061575e-7
56.5	-11.	3.13697987524049e-7
57.	-11.	2.6977157681101855e-7
57.5	-11.	2.2584516609798817e-7
58.	-11.	1.8191875538495775e-7
58.5	-11.	1.3799234467192735e-7
59.	-11.	1.1316192276256779e-7
59.5	-11.	9.35251514192689e-8
60.	-11.	7.388838007597001e-8
60.5	-11.	5.425160873267111e-8
61.	-11.	3.902303239831608e-8
61.5	-11.	3.253483825486937e-8
62.	-11.	2.6046644111422662e-8
62.5	-11.	1.9558449967975954e-8
63.	-11.	1.3070255824529241e-8
63.5	-11.	1.0653601019909484e-8
64.	-11.	8.769438886394801e-9
64.5	-11.	6.885276752880117e-9
65.	-11.	5.001114619365434e-9
-35.	-10.5	5.719375495969003e-17
-34.5	-10.5	1.7676816087372917e-16
-34.	-10.5	3.3655857685830736e-16
-33.5	-10.5	4.963489928428855e-16
-33.	-10.5	6.561394088274637e-16
-32.5	-10.5	1.1319208771897236e-15
-32.	-10.5	2.4457144991627567e-15
-31.5	-10.5	3.759508121135789e-15
-31.	-10.5	5.073301743108818e-15
-30.5	-10.5	6.387095365081852e-15
-30.	-10.5	1.2495072170709747e-14
-29.5	-10.5	1.963480177294389e-14
-29.	-10.5	2.677453137517805e-14
-28.5	-10.5	3.3914260977412186e-14
-28.	-10.5	4.779411122238137e-14
-27.5	-10.5	7.305315661850506e-14
-27.	-10.5	9.831220201462864e-14
-26.5	-10.5	1.2357124741075233e-13
-26.	-10.5	1.4883029280687592e-13
-25.5	-10.5	2.0274764950030362e-13
-25.	-10.5	2.5912093887657106e-13
-24.5	-10.5	3.154942282528386e-13
-24.	-10.5	3.7186751762910594e-13
-23.5	-10.5	4.369297613550634e-13
-23.	-10.5	5.117843237249269e-13
-22.5	-10.5	5.866388860947896e-13
-22.	-10.5	6.614934484646528e-13
-21.5	-10.5	7.360021811437206e-13
-21.	-10.5	7.928738129320963e-13
-20.5	-10.5	8.49745444720472e-13
-20.	-10.5	9.066170765088469e-13
-19.5	-10.5	9.63488708297223e-13
-19.	-10.5	1.0756571836794913e-12
-18.5	-10.5	1.229828818085665e-12
-18.	-10.5	1.3840004524918396e-12
-17.5	-10.5	1.5381720868980142e-12
-17.	-10.5	2.1821232450419087e-12
-16.5	-10.5	6.5083687321928925e-12
-16.	-10.5	1.0834614219343878e-11
-15.5	-10.5	1.5160859706494862e-11
-15.	-10.5	1.9487105193645852e-11
-14.5	-10.5	5.047220696110012e-11
-14.	-10.5	9.479814013252487e-11
-13.5	-10.5	1.391240733039496e-10
-13.	-10.5	1.834500064753743e-10
-12.5	-10.5	2.907819797603362e-10
-12.	-10.5	6.274000071768749e-10
-11.5	-10.5	9.640180345934134e-10
-11.	-10.5	1.300636062009952e-9
-10.5	-10.5	1.6372540894264908e-9
-10.	-10.5	3.0719327785944172e-9
-9.5	-10.5	4.844599344852851e-9
-9.	-10.5	6.617265911111284e-9
-8.5	-10.5	8.389932477369718e-9
-8.	-10.5	1.1585480295961084e-8
-7.5	-10.5	1.7893628070075213e-8
-7.	-10.5	2.4201775844189347e-8
-6.5	-10.5	3.050992361830348e-8
-6.	-10.5	3.681807139241761e-8
-5.5	-10.5	5.113268860903511e-8
-5.	-10.5	6.672042775945243e-8
-4.5	-10.5	8.230816690986977e-8
-4.	-10.5	9.78959060602871e-8
-3.5	-10.5	1.193541583314811e-7
-3.	-10.5	1.4919466062182355e-7
-2.5	-10.5	1.79035162912166e-7
-2.	-10.5	2.0887566520250848e-7
-1.5	-10.5	2.3871616749285097e-7
-1.	-10.5	2.9226804089882514e-7
-0.5	-10.5	3.467830121855898e-7
0.	-10.5	4.0129798347235445e-7
0.5	-10.5	4.558129547591191e-7
1.	-10.5	5.320264383771852e-7
1.5	-10.5	6.290833657894825e-7
2.	-10.5	7.261402932017798e-7
2.5	-10.5	8.231972206140771e-7
3.	-10.5	9.223533925422409e-7
3.5	-10.5	1.0549115617617873e-6
4.	-10.5	1.1874697309813336e-6
4.5	-10.5	1.3200279002008798e-6
5.	-10.5	1.4525860694204261e-6
5.5	-10.5	1.579508041434934e-6
6.	-10.5	1.7027994027672397e-6
6.5	-10.5	1.826090764099545e-6
7.	-10.5	1.9493821254318506e-6
7.5	-10.5	2.072396034940844e-6
8.	-10.5	2.1939235051446206e-6
8.5	-10.5	2.315450975348397e-6
9.	-10.5	2.4369784455521738e-6
9.5	-10.5	2.5585059157559503e-6
10.	-10.5	2.753623960524766e-6
10.5	-10.5	2.979331711835634e-6
11.	-10.5	3.2050394631465023e-6
11.5	-10.5	3.4307472144573703e-6
12.	-10.5	3.6989309569417167e-6
12.5	-10.5	4.0909118889205546e-6
13.	-10.5	4.482892820899393e-6
13.5	-10.5	4.874873752878231e-6
14.	-10.5	5.26685468485707e-6
14.5	-10.5	5.720571053157072e-6
15.	-10.5	6.189285726816233e-6
15.5	-10.5	6.658000400475395e-6
16.	-10.5	7.1267150741345556e-6
16.5	-10.5	7.575644979461489e-6
17.	-10.5	7.988410862609826e-6
17.5	-10.5	8.40117674575816e-6
18.	-10.5	8.813942628906495e-6
18.5	-10.5	9.226708512054831e-6
19.	-10.5	9.541000893972519e-6
19.5	-10.5	9.844679604263872e-6
20.	-10.5	0.000010148358314555225
20.5	-10.5	0.000010452037024846579
21.	-10.5	0.000010708384516792379
21.5	-10.5	0.000010907298668571726
22.	-10.5	0.000011106212820351072
22.5	-10.5	0.000011305126972130419
23.	-10.5	0.00001150397038151949
23.5	-10.5	0.000011621423511289463
24.	-10.5	0.000011738876641059437
24.5	-10.5	0.00001185632977082941
25.	-10.5	0.000011973782900599383
25.5	-10.5	0.000012058027732639353
26.	-10.5	0.000012115096681769532
26.5	-10.5	0.000012172165630899713
27.	-10.5	0.000012229234580029893
27.5	-10.5	0.000012278311450873838
28.	-10.5	0.000012254678554328406
28.5	-10.5	0.000012231045657782978
29.	-10.5	0.000012207412761237546
29.5	-10.5	0.000012183779864692115
30.	-10.5	0.000012106526003538466
30.5	-10.5	0.000012000159264128551
31.	-10.5	0.000011893792524718636
31.5	-10.5	0.000011787425785308721
32.	-10.5	0.000011674977321176743
32.5	-10.5	0.000011537769552221245
33.	-10.5	0.000011400561783265744
33.5	-10.5	0.000011263354014310244
34.	-10.5	0.000011126146245354744
34.5	-10.5	0.000010941635185050042
35.	-10.5	0.000010741041780232192
35.5	-10.5	0.000010540448375414343
36.	-10.5	0.000010339854970596494
36.5	-10.5	0.000010090112486030815
37.	-10.5	9.723114901572877e-6
37.5	-10.5	9.356117317114937e-6
38.	-10.5	8.989119732656998e-6
38.5	-10.5	8.62212214819906e-6
39.	-10.5	8.153826989171052e-6
39.5	-10.5	7.666871334910085e-6
40.	-10.5	7.179915680649119e-6
40.5	-10.5	6.6929600263881534e-6
41.	-10.5	6.227744417196988e-6
41.5	-10.5	5.796033370157996e-6
42.	-10.5	5.364322323119004e-6
42.5	-10.5	4.932611276080011e-6
43.	-10.5	4.500900229041019e-6
43.5	-10.5	4.209630544121727e-6
44.	-10.5	3.926912260042009e-6
44.5	-10.5	3.6441939759622926e-6
45.	-10.5	3.3614756918825752e-6
45.5	-10.5	3.135627081091935e-6
46.	-10.5	2.9685711148705422e-6
46.5	-10.5	2.80151514864915e-6
47.	-10.5	2.634459182427757e-6
47.5	-10.5	2.469252375594126e-6
48.	-10.5	2.3475534028890754e-6
48.5	-10.5	2.2258544301840253e-6
49.	-10.5	2.1041554574789753e-6
49.5	-10.5	1.982456484773925e-6
50.	-10.5	1.8635766757933652e-6
50.5	-10.5	1.746657154725821e-6
51.	-10.5	1.629737633658277e-6
51.5	-10.5	1.512818112590733e-6
52.	-10.5	1.3960974745779291e-6
52.5	-10.5	1.2806094594874918e-6
53.	-10.5	1.1651214443970545e-6
53.5	-10.5	1.0496334293066171e-6
54.	-10.5	9.3414541421618e-7
54.5	-10.5	8.315751505725442e-7
55.	-10.5	7.348625381344615e-7
55.5	-10.5	6.381499256963791e-7
56.	-10.5	5.414373132582965e-7
56.5	-10.5	4.5305145727757104e-7
57.	-10.5	3.914585404393553e-7
57.5	-10.5	3.298656236011396e-7
58.	-10.5	2.682727067629238e-7
58.5	-10.5	2.066797899247081e-7
59.	-10.5	1.7114212370871562e-7
59.5	-10.5	1.4269086022023983e-7
60.	-10.5	1.14239596731764e-7
[truncated: 34,381 more rows]
