# Supplementary material for: Myosin V executes steps of variable length via structurally constrained diffusion
Source: eLife. 2020 Jan 15;9:e51569. doi: 10.7554/eLife.51569 (PMC7054003; doi:10.7554/eLife.51569)
Supplement: Source data 1. [file elife-51569-data1.zip › myosin_elife_source_data/Figure 3/BD_diffusion_contours/cont_xy_5kbT_2pN.txt]

-55.	-10.	5.284839529459036e-12
-54.5	-10.	6.9090176346019766e-12
-54.	-10.	1.7570076799478388e-11
-53.5	-10.	3.726503119514656e-11
-53.	-10.	5.6959985590814774e-11
-52.5	-10.	7.665493998648294e-11
-52.	-10.	9.634989438215112e-11
-51.5	-10.	2.4483451452564503e-10
-51.	-10.	3.9450350881538136e-10
-50.5	-10.	5.441725031051173e-10
-50.	-10.	6.938414973948538e-10
-49.5	-10.	1.1119272524336914e-9
-49.	-10.	1.8188328700821454e-9
-48.5	-10.	2.5257384877306003e-9
-48.	-10.	3.2326441053790536e-9
-47.5	-10.	3.9395497230275084e-9
-47.	-10.	5.991366459152825e-9
-46.5	-10.	8.081217513598849e-9
-46.	-10.	1.0171068568044872e-8
-45.5	-10.	1.2260919622490896e-8
-45.	-10.	1.5342106797941287e-8
-44.5	-10.	1.9571674165351995e-8
-44.	-10.	2.3801241532762703e-8
-43.5	-10.	2.80308089001734e-8
-43.	-10.	3.2260376267584113e-8
-42.5	-10.	4.0138661965842024e-8
-42.	-10.	4.819245038285674e-8
-41.5	-10.	5.624623879987145e-8
-41.	-10.	6.430002721688615e-8
-40.5	-10.	7.698271051674974e-8
-40.	-10.	9.544055364795297e-8
-39.5	-10.	1.1389839677915619e-7
-39.	-10.	1.3235623991035942e-7
-38.5	-10.	1.5081408304156264e-7
-38.	-10.	1.8660273167365748e-7
-37.5	-10.	2.2358198111321612e-7
-37.	-10.	2.6056123055277483e-7
-36.5	-10.	2.975404799923334e-7
-36.	-10.	3.39315761329925e-7
-35.5	-10.	3.8753950794428466e-7
-35.	-10.	4.3576325455864436e-7
-34.5	-10.	4.83987001173004e-7
-34.	-10.	5.322107477873637e-7
-33.5	-10.	5.702390771956615e-7
-33.	-10.	6.073485637246626e-7
-32.5	-10.	6.444580502536637e-7
-32.	-10.	6.815675367826648e-7
-31.5	-10.	7.129793527919377e-7
-31.	-10.	7.361284965433891e-7
-30.5	-10.	7.592776402948406e-7
-30.	-10.	7.824267840462919e-7
-29.5	-10.	8.055759277977433e-7
-29.	-10.	8.347197528560564e-7
-28.5	-10.	8.645375258497772e-7
-28.	-10.	8.943552988434982e-7
-27.5	-10.	9.241730718372189e-7
-27.	-10.	9.54355645440154e-7
-26.5	-10.	9.8510942247913e-7
-26.	-10.	1.0158631995181067e-6
-25.5	-10.	1.0466169765570826e-6
-25.	-10.	1.0773707535960587e-6
-24.5	-10.	1.07397880137848e-6
-24.	-10.	1.065954741598165e-6
-23.5	-10.	1.0579306818178502e-6
-23.	-10.	1.0499066220375354e-6
-22.5	-10.	1.0232804770857793e-6
-22.	-10.	9.651636271782966e-7
-21.5	-10.	9.070467772708143e-7
-21.	-10.	8.489299273633318e-7
-20.5	-10.	7.908130774558492e-7
-20.	-10.	7.243864022895949e-7
-19.5	-10.	6.566311454107891e-7
-19.	-10.	5.888758885319834e-7
-18.5	-10.	5.211206316531776e-7
-18.	-10.	4.634514175750338e-7
-17.5	-10.	4.24271552567187e-7
-17.	-10.	3.850916875593403e-7
-16.5	-10.	3.4591182255149346e-7
-16.	-10.	3.0673195754364666e-7
-15.5	-10.	2.92590706160963e-7
-15.	-10.	2.830856184851235e-7
-14.5	-10.	2.735805308092839e-7
-14.	-10.	2.640754431334444e-7
-13.5	-10.	2.5725525151721684e-7
-13.	-10.	2.5577501897413856e-7
-12.5	-10.	2.542947864310603e-7
-12.	-10.	2.5281455388798206e-7
-11.5	-10.	2.513343213449037e-7
-11.	-10.	2.42603049230331e-7
-10.5	-10.	2.3233769790428685e-7
-10.	-10.	2.2207234657824273e-7
-9.5	-10.	2.118069952521986e-7
-9.	-10.	1.9968799742005105e-7
-8.5	-10.	1.8356006228300482e-7
-8.	-10.	1.674321271459585e-7
-7.5	-10.	1.5130419200891216e-7
-7.	-10.	1.3517625687186588e-7
-6.5	-10.	1.2177373663062927e-7
-6.	-10.	1.0902307171715636e-7
-5.5	-10.	9.627240680368344e-8
-5.	-10.	8.352174189021052e-8
-4.5	-10.	7.226288048039733e-8
-4.	-10.	6.452175565586413e-8
-3.5	-10.	5.6780630831330934e-8
-3.	-10.	4.903950600679776e-8
-2.5	-10.	4.129838118226453e-8
-2.	-10.	3.6485181882394766e-8
-1.5	-10.	3.245688332930004e-8
-1.	-10.	2.842858477620532e-8
-0.5	-10.	2.440028622311058e-8
0.	-10.	2.183761411222778e-8
0.5	-10.	2.305488943563762e-8
1.	-10.	2.4272164759047473e-8
1.5	-10.	2.5489440082457313e-8
2.	-10.	2.6706715405867153e-8
2.5	-10.	3.667450731297727e-8
3.	-10.	4.925302836171152e-8
3.5	-10.	6.183154941044576e-8
4.	-10.	7.441007045917998e-8
4.5	-10.	9.266501075670869e-8
5.	-10.	1.2699122402136891e-7
5.5	-10.	1.6131743728602917e-7
6.	-10.	1.9564365055068942e-7
6.5	-10.	2.2996986381534962e-7
7.	-10.	2.8141577118366364e-7
7.5	-10.	3.3851306186160564e-7
8.	-10.	3.9561035253954764e-7
8.5	-10.	4.527076432174897e-7
9.	-10.	5.084756598816103e-7
9.5	-10.	5.600941753663465e-7
10.	-10.	6.117126908510826e-7
10.5	-10.	6.633312063358188e-7
11.	-10.	7.14949721820555e-7
11.5	-10.	7.333416117437435e-7
12.	-10.	7.396569080564584e-7
12.5	-10.	7.459722043691732e-7
13.	-10.	7.52287500681888e-7
13.5	-10.	7.494256628052077e-7
14.	-10.	7.148140841577001e-7
14.5	-10.	6.802025055101925e-7
15.	-10.	6.45590926862685e-7
15.5	-10.	6.109793482151773e-7
16.	-10.	5.875504035657122e-7
16.5	-10.	5.685780530304167e-7
17.	-10.	5.496057024951213e-7
17.5	-10.	5.306333519598258e-7
18.	-10.	5.234469438351011e-7
18.5	-10.	5.617316941857404e-7
19.	-10.	6.000164445363797e-7
19.5	-10.	6.38301194887019e-7
20.	-10.	6.765859452376583e-7
20.5	-10.	7.367927366114949e-7
21.	-10.	8.065453993341887e-7
21.5	-10.	8.762980620568823e-7
22.	-10.	9.46050724779576e-7
22.5	-10.	1.0105021928432537e-6
23.	-10.	1.0519746453247383e-6
23.5	-10.	1.0934470978062227e-6
24.	-10.	1.1349195502877071e-6
24.5	-10.	1.1763920027691918e-6
25.	-10.	1.1846028520710976e-6
25.5	-10.	1.177035513712424e-6
26.	-10.	1.1694681753537509e-6
26.5	-10.	1.1619008369950773e-6
27.	-10.	1.149541784167748e-6
27.5	-10.	1.1136315773424905e-6
28.	-10.	1.0777213705172331e-6
28.5	-10.	1.0418111636919758e-6
29.	-10.	1.0059009568667185e-6
29.5	-10.	9.628488426784097e-7
30.	-10.	9.161153901604292e-7
30.5	-10.	8.693819376424486e-7
31.	-10.	8.226484851244678e-7
31.5	-10.	7.752830708040246e-7
32.	-10.	7.243553419603106e-7
32.5	-10.	6.734276131165963e-7
33.	-10.	6.224998842728822e-7
33.5	-10.	5.71572155429168e-7
34.	-10.	5.21723306274524e-7
34.5	-10.	4.724774443964869e-7
35.	-10.	4.2323158251844974e-7
35.5	-10.	3.739857206404126e-7
36.	-10.	3.263012887254675e-7
36.5	-10.	2.888591870949227e-7
37.	-10.	2.5141708546437795e-7
37.5	-10.	2.1397498383383316e-7
38.	-10.	1.765328822032884e-7
38.5	-10.	1.4989643947493882e-7
39.	-10.	1.2979646135899875e-7
39.5	-10.	1.0969648324305868e-7
40.	-10.	8.959650512711866e-8
40.5	-10.	7.079354388174526e-8
41.	-10.	6.20816545355331e-8
41.5	-10.	5.336976518932097e-8
42.	-10.	4.4657875843108814e-8
42.5	-10.	3.594598649689667e-8
43.	-10.	2.993221690348218e-8
43.5	-10.	2.5682261297734058e-8
44.	-10.	2.1432305691985946e-8
44.5	-10.	1.7182350086237834e-8
45.	-10.	1.3141693806161335e-8
45.5	-10.	1.1083299104475009e-8
46.	-10.	9.024904402788676e-9
46.5	-10.	6.966509701102347e-9
47.	-10.	4.908114999416017e-9
47.5	-10.	3.6395680838801022e-9
48.	-10.	2.928329827750845e-9
48.5	-10.	2.2170915716215883e-9
49.	-10.	1.5058533154923318e-9
49.5	-10.	8.370745366048167e-10
50.	-10.	6.76454374677815e-10
50.5	-10.	5.158342127508135e-10
51.	-10.	3.5521405082381203e-10
51.5	-10.	1.9459388889681032e-10
52.	-10.	1.1116948047823256e-10
52.5	-10.	8.647710580856178e-11
53.	-10.	6.178473113889096e-11
53.5	-10.	3.709235646922018e-11
54.	-10.	1.3685058612953355e-11
54.5	-10.	1.08766199767188e-11
55.	-10.	8.06818134048424e-12
-55.	-9.5	1.0401290422405338e-11
-54.5	-9.5	1.359200712033796e-11
-54.	-9.5	3.421672087380369e-11
-53.5	-9.5	7.226967140637156e-11
-53.	-9.5	1.1032262193893945e-10
-52.5	-9.5	1.4837557247150733e-10
-52.	-9.5	1.864285230040752e-10
-51.5	-9.5	4.699386365725522e-10
-51.	-9.5	7.557060206776182e-10
-50.5	-9.5	1.0414734047826842e-9
-50.	-9.5	1.3272407888877503e-9
-49.5	-9.5	2.1191101964715736e-9
-49.	-9.5	3.4555518449230838e-9
-48.5	-9.5	4.791993493374594e-9
-48.	-9.5	6.128435141826102e-9
-47.5	-9.5	7.464876790277612e-9
-47.	-9.5	1.1284013663542641e-8
-46.5	-9.5	1.517336158583282e-8
-46.	-9.5	1.9062709508123e-8
-45.5	-9.5	2.295205743041318e-8
-45.	-9.5	2.8494843817060102e-8
-44.5	-9.5	3.595300072321237e-8
-44.	-9.5	4.341115762936465e-8
-43.5	-9.5	5.086931453551692e-8
-43.	-9.5	5.8327471441669195e-8
-42.5	-9.5	7.020815209011435e-8
-42.	-9.5	8.230155536337191e-8
-41.5	-9.5	9.439495863662947e-8
-41.	-9.5	1.0648836190988703e-7
-40.5	-9.5	1.2333151939340258e-7
-40.	-9.5	1.4610062473662327e-7
-39.5	-9.5	1.6886973007984395e-7
-39.	-9.5	1.9163883542306463e-7
-38.5	-9.5	2.1440794076628526e-7
-38.	-9.5	2.5389130089387695e-7
-37.5	-9.5	2.9452290570296394e-7
-37.	-9.5	3.3515451051205093e-7
-36.5	-9.5	3.757861153211378e-7
-36.	-9.5	4.206315605022344e-7
-35.5	-9.5	4.7114269012798444e-7
-35.	-9.5	5.216538197537346e-7
-34.5	-9.5	5.721649493794846e-7
-34.	-9.5	6.226760790052348e-7
-33.5	-9.5	6.665032684124386e-7
-33.	-9.5	7.097280802267173e-7
-32.5	-9.5	7.52952892040996e-7
-32.	-9.5	7.961777038552746e-7
-31.5	-9.5	8.380391699014435e-7
-31.	-9.5	8.77923533337524e-7
-30.5	-9.5	9.178078967736045e-7
-30.	-9.5	9.57692260209685e-7
-29.5	-9.5	9.975766236457654e-7
-29.	-9.5	1.047339326668879e-6
-28.5	-9.5	1.0982125952465484e-6
-28.	-9.5	1.149085863824218e-6
-27.5	-9.5	1.199959132401887e-6
-27.	-9.5	1.2467464388460474e-6
-26.5	-9.5	1.2871359609903932e-6
-26.	-9.5	1.3275254831347394e-6
-25.5	-9.5	1.3679150052790853e-6
-25.	-9.5	1.4083045274234315e-6
-24.5	-9.5	1.3992650998612142e-6
-24.	-9.5	1.383520288734523e-6
-23.5	-9.5	1.3677754776078318e-6
-23.	-9.5	1.3520306664811405e-6
-22.5	-9.5	1.3145490142796191e-6
-22.	-9.5	1.240269957773774e-6
-21.5	-9.5	1.165990901267929e-6
-21.	-9.5	1.0917118447620838e-6
-20.5	-9.5	1.0174327882562388e-6
-20.	-9.5	9.37667696529592e-7
-19.5	-9.5	8.570254929694472e-7
-19.	-9.5	7.763832894093023e-7
-18.5	-9.5	6.957410858491575e-7
-18.	-9.5	6.281805870189512e-7
-17.5	-9.5	5.846009704799157e-7
-17.	-9.5	5.410213539408803e-7
-16.5	-9.5	4.974417374018449e-7
-16.	-9.5	4.538621208628094e-7
-15.5	-9.5	4.410803002168322e-7
-15.	-9.5	4.3400101668843315e-7
-14.5	-9.5	4.26921733160034e-7
-14.	-9.5	4.19842449631635e-7
-13.5	-9.5	4.1524689696333505e-7
-13.	-9.5	4.1559120820304954e-7
-12.5	-9.5	4.15935519442764e-7
-12.	-9.5	4.162798306824785e-7
-11.5	-9.5	4.166241419221929e-7
-11.	-9.5	4.0416557954472795e-7
-10.5	-9.5	3.8899835421355036e-7
-10.	-9.5	3.738311288823728e-7
-9.5	-9.5	3.5866390355119524e-7
-9.	-9.5	3.4031205389544643e-7
-8.5	-9.5	3.150727209925823e-7
-8.	-9.5	2.898333880897181e-7
-7.5	-9.5	2.645940551868539e-7
-7.	-9.5	2.3935472228398967e-7
-6.5	-9.5	2.1762970304464192e-7
-6.	-9.5	1.9674522521736247e-7
-5.5	-9.5	1.7586074739008297e-7
-5.	-9.5	1.5497626956280352e-7
-4.5	-9.5	1.362407972649e-7
-4.	-9.5	1.2257277208996497e-7
-3.5	-9.5	1.0890474691502992e-7
-3.	-9.5	9.523672174009487e-8
-2.5	-9.5	8.15686965651598e-8
-2.	-9.5	7.26245803819433e-8
-1.5	-9.5	6.494682144178661e-8
-1.	-9.5	5.7269062501629906e-8
-0.5	-9.5	4.9591303561473204e-8
0.	-9.5	4.431828289782991e-8
0.5	-9.5	4.524724114003512e-8
1.	-9.5	4.6176199382240336e-8
1.5	-9.5	4.710515762444556e-8
2.	-9.5	4.803411586665077e-8
2.5	-9.5	6.113538404329714e-8
3.	-9.5	7.786827830313051e-8
3.5	-9.5	9.460117256296387e-8
4.	-9.5	1.1133406682279721e-7
4.5	-9.5	1.350594118594494e-7
5.	-9.5	1.7858202348583643e-7
5.5	-9.5	2.221046351122235e-7
6.	-9.5	2.656272467386106e-7
6.5	-9.5	3.0914985836499756e-7
7.	-9.5	3.7359970599524926e-7
7.5	-9.5	4.4495784483402464e-7
8.	-9.5	5.163159836728001e-7
8.5	-9.5	5.876741225115754e-7
9.	-9.5	6.582650835081437e-7
9.5	-9.5	7.264611994028474e-7
10.	-9.5	7.946573152975511e-7
10.5	-9.5	8.62853431192255e-7
11.	-9.5	9.310495470869586e-7
11.5	-9.5	9.606668288491305e-7
12.	-9.5	9.762621961402872e-7
12.5	-9.5	9.918575634314442e-7
13.	-9.5	1.007452930722601e-6
13.5	-9.5	1.0104650396086294e-6
14.	-9.5	9.699433846670739e-7
14.5	-9.5	9.294217297255184e-7
15.	-9.5	8.889000747839632e-7
15.5	-9.5	8.483784198424078e-7
16.	-9.5	8.141378387199531e-7
16.5	-9.5	7.824004421439808e-7
17.	-9.5	7.506630455680086e-7
17.5	-9.5	7.189256489920363e-7
18.	-9.5	7.008350670821869e-7
18.5	-9.5	7.353950455391215e-7
19.	-9.5	7.699550239960562e-7
19.5	-9.5	8.045150024529909e-7
20.	-9.5	8.390749809099256e-7
20.5	-9.5	9.045578672612626e-7
21.	-9.5	9.835060190128498e-7
21.5	-9.5	1.0624541707644368e-6
22.	-9.5	1.1414023225160238e-6
22.5	-9.5	1.2150520968357554e-6
23.	-9.5	1.2657350673691211e-6
23.5	-9.5	1.3164180379024864e-6
24.	-9.5	1.3671010084358519e-6
24.5	-9.5	1.4177839789692174e-6
25.	-9.5	1.425949009546038e-6
25.5	-9.5	1.4139449571128287e-6
26.	-9.5	1.4019409046796192e-6
26.5	-9.5	1.3899368522464094e-6
27.	-9.5	1.3713804228211945e-6
27.5	-9.5	1.320619228149503e-6
28.	-9.5	1.2698580334778113e-6
28.5	-9.5	1.2190968388061196e-6
29.	-9.5	1.168335644134428e-6
29.5	-9.5	1.1115610578589631e-6
30.	-9.5	1.0516868333668474e-6
30.5	-9.5	9.918126088747313e-7
31.	-9.5	9.319383843826154e-7
31.5	-9.5	8.723337437250433e-7
32.	-9.5	8.142487240402774e-7
32.5	-9.5	7.561637043555115e-7
33.	-9.5	6.980786846707456e-7
33.5	-9.5	6.399936649859798e-7
34.	-9.5	5.851857365737848e-7
34.5	-9.5	5.322093787821684e-7
35.	-9.5	4.792330209905518e-7
35.5	-9.5	4.262566631989353e-7
36.	-9.5	3.750731495652685e-7
36.5	-9.5	3.356499469594602e-7
37.	-9.5	2.9622674435365187e-7
37.5	-9.5	2.5680354174784354e-7
38.	-9.5	2.1738033914203527e-7
38.5	-9.5	1.891181772138458e-7
39.	-9.5	1.6760745433136763e-7
39.5	-9.5	1.460967314488895e-7
40.	-9.5	1.2458600856641139e-7
40.5	-9.5	1.0427126007905779e-7
41.	-9.5	9.326145116853856e-8
41.5	-9.5	8.225164225801936e-8
42.	-9.5	7.124183334750015e-8
42.5	-9.5	6.023202443698094e-8
43.	-9.5	5.169901771601694e-8
43.5	-9.5	4.4785145335584114e-8
44.	-9.5	3.787127295515129e-8
44.5	-9.5	3.095740057471847e-8
45.	-9.5	2.4345236525344726e-8
45.5	-9.5	2.0590534298265347e-8
46.	-9.5	1.6835832071185964e-8
46.5	-9.5	1.3081129844106584e-8
47.	-9.5	9.326427617027203e-9
47.5	-9.5	6.982033205799515e-9
48.	-9.5	5.632737814895421e-9
48.5	-9.5	4.283442423991326e-9
49.	-9.5	2.9341470330872317e-9
49.5	-9.5	1.6645437599228085e-9
50.	-9.5	1.3487024961840075e-9
50.5	-9.5	1.0328612324452065e-9
51.	-9.5	7.170199687064056e-10
51.5	-9.5	4.011787049676045e-10
52.	-9.5	2.3537408212607706e-10
52.5	-9.5	1.8372025976594814e-10
53.	-9.5	1.320664374058192e-10
53.5	-9.5	8.041261504569032e-11
54.	-9.5	3.141625382098938e-11
54.5	-9.5	2.5017087752576017e-11
55.	-9.5	1.8617921684162653e-11
-55.	-9.	1.5517741315351642e-11
-54.5	-9.	2.0274996606073942e-11
-54.	-9.	5.086336494812899e-11
-53.5	-9.	1.0727431161759656e-10
-53.	-9.	1.6368525828706416e-10
-52.5	-9.	2.2009620495653173e-10
-52.	-9.	2.765071516259993e-10
-51.5	-9.	6.950427586194592e-10
-51.	-9.	1.116908532539855e-9
-50.5	-9.	1.538774306460251e-9
-50.	-9.	1.960640080380647e-9
-49.5	-9.	3.1262931405094563e-9
-49.	-9.	5.092270819764022e-9
-48.5	-9.	7.0582484990185875e-9
-48.	-9.	9.024226178273153e-9
-47.5	-9.	1.0990203857527718e-8
-47.	-9.	1.6576660867932457e-8
-46.5	-9.	2.2265505658066792e-8
-46.	-9.	2.7954350448201127e-8
-45.5	-9.	3.364319523833546e-8
-45.	-9.	4.164758083617891e-8
-44.5	-9.	5.233432728107275e-8
-44.	-9.	6.30210737259666e-8
-43.5	-9.	7.370782017086044e-8
-43.	-9.	8.439456661575428e-8
-42.5	-9.	1.0027764221438668e-7
-42.	-9.	1.1641066034388709e-7
-41.5	-9.	1.325436784733875e-7
-41.	-9.	1.486766966028879e-7
-40.5	-9.	1.6968032827005543e-7
-40.	-9.	1.9676069582529353e-7
-39.5	-9.	2.2384106338053169e-7
-39.	-9.	2.5092143093576984e-7
-38.5	-9.	2.780017984910079e-7
-38.	-9.	3.211798701140964e-7
-37.5	-9.	3.6546383029271173e-7
-37.	-9.	4.0974779047132704e-7
-36.5	-9.	4.5403175064994224e-7
-36.	-9.	5.019473596745438e-7
-35.5	-9.	5.547458723116843e-7
-35.	-9.	6.075443849488248e-7
-34.5	-9.	6.603428975859652e-7
-34.	-9.	7.131414102231059e-7
-33.5	-9.	7.627674596292158e-7
-33.	-9.	8.121075967287721e-7
-32.5	-9.	8.614477338283282e-7
-32.	-9.	9.107878709278843e-7
-31.5	-9.	9.630989870109493e-7
-31.	-9.	1.0197185701316588e-6
-30.5	-9.	1.0763381532523684e-6
-30.	-9.	1.1329577363730778e-6
-29.5	-9.	1.1895773194937874e-6
-29.	-9.	1.259958900481702e-6
-28.5	-9.	1.3318876646433197e-6
-28.	-9.	1.4038164288049374e-6
-27.5	-9.	1.4757451929665552e-6
-27.	-9.	1.5391372322519406e-6
-26.5	-9.	1.5891624995016565e-6
-26.	-9.	1.6391877667513724e-6
-25.5	-9.	1.6892130340010883e-6
-25.	-9.	1.739238301250804e-6
-24.5	-9.	1.7245513983439484e-6
-24.	-9.	1.7010858358708808e-6
-23.5	-9.	1.6776202733978133e-6
-23.	-9.	1.6541547109247461e-6
-22.5	-9.	1.6058175514734592e-6
-22.	-9.	1.5153762883692516e-6
-21.5	-9.	1.4249350252650438e-6
-21.	-9.	1.334493762160836e-6
-20.5	-9.	1.2440524990566282e-6
-20.	-9.	1.150948990769589e-6
-19.5	-9.	1.0574198405281054e-6
-19.	-9.	9.638906902866214e-7
-18.5	-9.	8.703615400451374e-7
-18.	-9.	7.929097564628684e-7
-17.5	-9.	7.449303883926444e-7
-17.	-9.	6.969510203224204e-7
-16.5	-9.	6.489716522521963e-7
-16.	-9.	6.009922841819721e-7
-15.5	-9.	5.895698942727014e-7
-15.	-9.	5.849164148917428e-7
-14.5	-9.	5.802629355107841e-7
-14.	-9.	5.756094561298255e-7
-13.5	-9.	5.732385424094532e-7
-13.	-9.	5.754073974319605e-7
-12.5	-9.	5.775762524544677e-7
-12.	-9.	5.79745107476975e-7
-11.5	-9.	5.819139624994821e-7
-11.	-9.	5.657281098591249e-7
-10.5	-9.	5.456590105228139e-7
-10.	-9.	5.255899111865029e-7
-9.5	-9.	5.055208118501919e-7
-9.	-9.	4.809361103708419e-7
-8.5	-9.	4.465853797021598e-7
-8.	-9.	4.122346490334777e-7
-7.5	-9.	3.778839183647956e-7
-7.	-9.	3.4353318769611346e-7
-6.5	-9.	3.1348566945865457e-7
-6.	-9.	2.8446737871756854e-7
-5.5	-9.	2.554490879764825e-7
-5.	-9.	2.264307972353965e-7
-4.5	-9.	2.0021871404940272e-7
-4.	-9.	1.806237885240658e-7
-3.5	-9.	1.6102886299872888e-7
-3.	-9.	1.4143393747339197e-7
-2.5	-9.	1.2183901194805507e-7
-2.	-9.	1.0876397888149184e-7
-1.5	-9.	9.743675955427317e-8
-1.	-9.	8.61095402270545e-8
-0.5	-9.	7.478232089983583e-8
0.	-9.	6.679895168343205e-8
0.5	-9.	6.743959284443262e-8
1.	-9.	6.808023400543321e-8
1.5	-9.	6.87208751664338e-8
2.	-9.	6.936151632743438e-8
2.5	-9.	8.559626077361701e-8
3.	-9.	1.0648352824454949e-7
3.5	-9.	1.27370795715482e-7
4.	-9.	1.4825806318641445e-7
4.5	-9.	1.774538129621901e-7
5.	-9.	2.3017282295030397e-7
5.5	-9.	2.8289183293841784e-7
6.	-9.	3.356108429265317e-7
6.5	-9.	3.883298529146456e-7
7.	-9.	4.657836408068349e-7
7.5	-9.	5.514026278064437e-7
8.	-9.	6.370216148060525e-7
8.5	-9.	7.226406018056612e-7
9.	-9.	8.080545071346772e-7
9.5	-9.	8.928282234393484e-7
10.	-9.	9.776019397440197e-7
10.5	-9.	1.062375656048691e-6
11.	-9.	1.1471493723533624e-6
11.5	-9.	1.1879920459545176e-6
12.	-9.	1.2128674842241163e-6
12.5	-9.	1.2377429224937153e-6
13.	-9.	1.262618360763314e-6
13.5	-9.	1.2715044164120508e-6
14.	-9.	1.2250726851764478e-6
14.5	-9.	1.1786409539408444e-6
15.	-9.	1.1322092227052415e-6
15.5	-9.	1.0857774914696383e-6
16.	-9.	1.040725273874194e-6
16.5	-9.	9.962228312575448e-7
17.	-9.	9.517203886408959e-7
17.5	-9.	9.072179460242468e-7
18.	-9.	8.782231903292728e-7
18.5	-9.	9.090583968925028e-7
19.	-9.	9.398936034557328e-7
19.5	-9.	9.707288100189627e-7
20.	-9.	1.0015640165821928e-6
20.5	-9.	1.0723229979110303e-6
21.	-9.	1.160466638691511e-6
21.5	-9.	1.2486102794719914e-6
22.	-9.	1.336753920252472e-6
22.5	-9.	1.4196020008282572e-6
23.	-9.	1.4794954894135037e-6
23.5	-9.	1.5393889779987503e-6
24.	-9.	1.5992824665839966e-6
24.5	-9.	1.659175955169243e-6
25.	-9.	1.6672951670209787e-6
25.5	-9.	1.650854400513233e-6
26.	-9.	1.6344136340054876e-6
26.5	-9.	1.617972867497742e-6
27.	-9.	1.5932190614746411e-6
27.5	-9.	1.527606878956515e-6
28.	-9.	1.4619946964383893e-6
28.5	-9.	1.3963825139202633e-6
29.	-9.	1.3307703314021374e-6
29.5	-9.	1.2602732730395168e-6
30.	-9.	1.1872582765732656e-6
30.5	-9.	1.1142432801070143e-6
31.	-9.	1.0412282836407631e-6
31.5	-9.	9.693844166460617e-7
32.	-9.	9.041421061202442e-7
32.5	-9.	8.388997955944266e-7
33.	-9.	7.736574850686091e-7
33.5	-9.	7.084151745427915e-7
34.	-9.	6.486481668730458e-7
34.5	-9.	5.919413131678499e-7
35.	-9.	5.352344594626539e-7
35.5	-9.	4.78527605757458e-7
36.	-9.	4.2384501040506956e-7
36.5	-9.	3.824407068239978e-7
37.	-9.	3.4103640324292584e-7
37.5	-9.	2.9963209966185395e-7
38.	-9.	2.582277960807821e-7
38.5	-9.	2.2833991495275274e-7
39.	-9.	2.0541844730373654e-7
39.5	-9.	1.824969796547203e-7
40.	-9.	1.595755120057041e-7
40.5	-9.	1.3774897627637032e-7
41.	-9.	1.2444124780154404e-7
41.5	-9.	1.1113351932671776e-7
42.	-9.	9.782579085189149e-8
42.5	-9.	8.45180623770652e-8
43.	-9.	7.34658185285517e-8
43.5	-9.	6.388802937343416e-8
44.	-9.	5.431024021831664e-8
44.5	-9.	4.473245106319911e-8
45.	-9.	3.554877924452812e-8
45.5	-9.	3.0097769492055685e-8
46.	-9.	2.464675973958325e-8
46.5	-9.	1.919574998711082e-8
47.	-9.	1.3744740234638388e-8
47.5	-9.	1.0324498327718929e-8
48.	-9.	8.337145802039997e-9
48.5	-9.	6.349793276361065e-9
49.	-9.	4.3624407506821315e-9
49.5	-9.	2.4920129832408e-9
50.	-9.	2.0209506176902e-9
50.5	-9.	1.5498882521395996e-9
51.	-9.	1.0788258865889991e-9
51.5	-9.	6.077635210383986e-10
52.	-9.	3.595786837739216e-10
52.5	-9.	2.8096341372333455e-10
53.	-9.	2.0234814367274746e-10
53.5	-9.	1.2373287362216043e-10
54.	-9.	4.9147449029025406e-11
54.5	-9.	3.915755552843323e-11
55.	-9.	2.9167662027841066e-11
-55.	-8.5	2.2966356021296336e-11
-54.5	-8.5	2.998963730545475e-11
-54.	-8.5	7.419845489803389e-11
-53.5	-8.5	1.5558052251908962e-10
-53.	-8.5	2.369625901401453e-10
-52.5	-8.5	3.1834465776120117e-10
-52.	-8.5	3.997267253822567e-10
-51.5	-8.5	9.935921061912011e-10
-51.	-8.5	1.5921703805618756e-9
-50.5	-8.5	2.1907486549325505e-9
-50.	-8.5	2.789326929303225e-9
-49.5	-8.5	4.427233173822791e-9
-49.	-8.5	7.1834695878406846e-9
-48.5	-8.5	9.939706001858583e-9
-48.	-8.5	1.2695942415876476e-8
-47.5	-8.5	1.545217882989437e-8
-47.	-8.5	2.320215468386772e-8
-46.5	-8.5	3.1093354350225796e-8
-46.	-8.5	3.89845540165839e-8
-45.5	-8.5	4.687575368294197e-8
-45.	-8.5	5.784805678480344e-8
-44.5	-8.5	7.238956116940254e-8
-44.	-8.5	8.693106555400166e-8
-43.5	-8.5	1.0147256993860078e-7
-43.	-8.5	1.1601407432319987e-7
-42.5	-8.5	1.3649400665060797e-7
-42.	-8.5	1.5725957633190363e-7
-41.5	-8.5	1.780251460131994e-7
-41.	-8.5	1.9879071569449501e-7
-40.5	-8.5	2.2442859527724864e-7
-40.	-8.5	2.5614532718672e-7
-39.5	-8.5	2.878620590961914e-7
-39.	-8.5	3.195787910056628e-7
-38.5	-8.5	3.5129552291513406e-7
-38.	-8.5	3.982346338111333e-7
-37.5	-8.5	4.4621949971903596e-7
-37.	-8.5	4.942043656269386e-7
-36.5	-8.5	5.42189231534841e-7
-36.	-8.5	5.931907131281317e-7
-35.5	-8.5	6.482481605519575e-7
-35.	-8.5	7.033056079757832e-7
-34.5	-8.5	7.583630553996091e-7
-34.	-8.5	8.13420502823435e-7
-33.5	-8.5	8.689485138015538e-7
-33.	-8.5	9.245189334386201e-7
-32.5	-8.5	9.800893530756864e-7
-32.	-8.5	1.0356597727127527e-6
-31.5	-8.5	1.0984998395661307e-6
-31.	-8.5	1.1718822345815858e-6
-30.5	-8.5	1.2452646295970408e-6
-30.	-8.5	1.3186470246124957e-6
-29.5	-8.5	1.3920294196279511e-6
-29.	-8.5	1.4827003461881042e-6
-28.5	-8.5	1.5753149240525303e-6
-28.	-8.5	1.6679295019169565e-6
-27.5	-8.5	1.7605440797813826e-6
-27.	-8.5	1.8402222863638419e-6
-26.5	-8.5	1.899644770944967e-6
-26.	-8.5	1.9590672555260925e-6
-25.5	-8.5	2.018489740107218e-6
-25.	-8.5	2.0779122246883434e-6
-24.5	-8.5	2.0580322082743815e-6
-24.	-8.5	2.0273942516259835e-6
-23.5	-8.5	1.9967562949775854e-6
-23.	-8.5	1.9661183383291883e-6
-22.5	-8.5	1.9076276615354117e-6
-22.	-8.5	1.801986260280966e-6
-21.5	-8.5	1.6963448590265201e-6
-21.	-8.5	1.5907034577720741e-6
-20.5	-8.5	1.4850620565176284e-6
-20.	-8.5	1.37949723939583e-6
-19.5	-8.5	1.2739446666082917e-6
-19.	-8.5	1.168392093820753e-6
-18.5	-8.5	1.0628395210332146e-6
-18.	-8.5	9.764183416755037e-7
-17.5	-8.5	9.250681032523337e-7
-17.	-8.5	8.737178648291637e-7
-16.5	-8.5	8.223676264059937e-7
-16.	-8.5	7.71017387982824e-7
-15.5	-8.5	7.621678223214717e-7
-15.	-8.5	7.61187705005965e-7
-14.5	-8.5	7.602075876904581e-7
-14.	-8.5	7.592274703749514e-7
-13.5	-8.5	7.602075889819032e-7
-13.	-8.5	7.650863984011756e-7
-12.5	-8.5	7.699652078204479e-7
-12.	-8.5	7.748440172397206e-7
-11.5	-8.5	7.79722826658993e-7
-11.	-8.5	7.6011211025133e-7
-10.5	-8.5	7.353202233232927e-7
-10.	-8.5	7.105283363952555e-7
-9.5	-8.5	6.857364494672183e-7
-9.	-8.5	6.549351979037559e-7
-8.5	-8.5	6.111373118760793e-7
-8.	-8.5	5.673394258484022e-7
-7.5	-8.5	5.235415398207253e-7
-7.	-8.5	4.797436537930485e-7
-6.5	-8.5	4.40802868362449e-7
-6.	-8.5	4.030237874879363e-7
-5.5	-8.5	3.6524470661342336e-7
-5.	-8.5	3.2746562573891064e-7
-4.5	-8.5	2.930767567532038e-7
-4.	-8.5	2.6668215267158593e-7
-3.5	-8.5	2.4028754858996775e-7
-3.	-8.5	2.138929445083498e-7
-2.5	-8.5	1.8749834042673183e-7
-2.	-8.5	1.694877576630903e-7
-1.5	-8.5	1.5372471314385624e-7
-1.	-8.5	1.3796166862462217e-7
-0.5	-8.5	1.22198624105388e-7
0.	-8.5	1.1091156085035562e-7
0.5	-8.5	1.1116834902176637e-7
1.	-8.5	1.1142513719317722e-7
1.5	-8.5	1.1168192536458797e-7
2.	-8.5	1.1193871353599882e-7
2.5	-8.5	1.3207553287065812e-7
3.	-8.5	1.58143587944127e-7
3.5	-8.5	1.842116430175959e-7
4.	-8.5	2.102796980910648e-7
4.5	-8.5	2.4625540920400196e-7
5.	-8.5	3.102820160834143e-7
5.5	-8.5	3.743086229628268e-7
6.	-8.5	4.3833522984223906e-7
6.5	-8.5	5.023618367216514e-7
7.	-8.5	5.948699674307108e-7
7.5	-8.5	6.967801357830293e-7
8.	-8.5	7.986903041353481e-7
8.5	-8.5	9.006004724876666e-7
9.	-8.5	1.0024260177874342e-6
9.5	-8.5	1.1039874012569748e-6
10.	-8.5	1.2055487847265155e-6
10.5	-8.5	1.3071101681960561e-6
11.	-8.5	1.4086715516655968e-6
11.5	-8.5	1.4597723394138841e-6
12.	-8.5	1.4925326517883125e-6
12.5	-8.5	1.5252929641627408e-6
13.	-8.5	1.5580532765371691e-6
13.5	-8.5	1.5715049509692933e-6
14.	-8.5	1.5181553520786033e-6
14.5	-8.5	1.464805753187913e-6
15.	-8.5	1.411456154297223e-6
15.5	-8.5	1.3581065554065327e-6
16.	-8.5	1.3018126926759372e-6
16.5	-8.5	1.2443454580097327e-6
17.	-8.5	1.1868782233435287e-6
17.5	-8.5	1.1294109886773242e-6
18.	-8.5	1.0891894277243052e-6
18.5	-8.5	1.1155031284507717e-6
19.	-8.5	1.1418168291772384e-6
19.5	-8.5	1.168130529903705e-6
20.	-8.5	1.1944442306301716e-6
20.5	-8.5	1.2689910054711808e-6
21.	-8.5	1.3645406933060164e-6
21.5	-8.5	1.4600903811408518e-6
22.	-8.5	1.5556400689756871e-6
22.5	-8.5	1.6459361680059346e-6
23.	-8.5	1.713459607896463e-6
23.5	-8.5	1.780983047786991e-6
24.	-8.5	1.848506487677519e-6
24.5	-8.5	1.916029927568047e-6
25.	-8.5	1.922973079113274e-6
25.5	-8.5	1.9011789760865078e-6
26.	-8.5	1.8793848730597415e-6
26.5	-8.5	1.857590770032975e-6
27.	-8.5	1.8256754076175116e-6
27.5	-8.5	1.7440143143002115e-6
28.	-8.5	1.6623532209829115e-6
28.5	-8.5	1.580692127665611e-6
29.	-8.5	1.499031034348311e-6
29.5	-8.5	1.4133659822202692e-6
30.	-8.5	1.325637065876252e-6
30.5	-8.5	1.2379081495322347e-6
31.	-8.5	1.1501792331882175e-6
31.5	-8.5	1.0646561728900779e-6
32.	-8.5	9.915673340873802e-7
32.5	-8.5	9.184784952846825e-7
33.	-8.5	8.453896564819848e-7
33.5	-8.5	7.723008176792872e-7
34.	-8.5	7.078572868965997e-7
34.5	-8.5	6.482456301321413e-7
35.	-8.5	5.886339733676829e-7
35.5	-8.5	5.290223166032245e-7
36.	-8.5	4.7173544972665275e-7
36.5	-8.5	4.296982363320841e-7
37.	-8.5	3.876610229375153e-7
37.5	-8.5	3.456238095429467e-7
38.	-8.5	3.0358659614837796e-7
38.5	-8.5	2.7293820050519675e-7
39.	-8.5	2.491790288216948e-7
39.5	-8.5	2.2541985713819287e-7
40.	-8.5	2.0166068545469085e-7
40.5	-8.5	1.7878973500803238e-7
41.	-8.5	1.6282933797571214e-7
41.5	-8.5	1.4686894094339188e-7
42.	-8.5	1.309085439110716e-7
42.5	-8.5	1.1494814687875132e-7
43.	-8.5	1.0086269930303892e-7
43.5	-8.5	8.800294309047061e-8
44.	-8.5	7.514318687790228e-8
44.5	-8.5	6.228343066533394e-8
45.	-8.5	4.9928974354024986e-8
45.5	-8.5	4.2360183627717845e-8
46.	-8.5	3.479139290141068e-8
46.5	-8.5	2.722260217510352e-8
47.	-8.5	1.965381144879636e-8
47.5	-8.5	1.4868416272242078e-8
48.	-8.5	1.2046957020597537e-8
48.5	-8.5	9.225497768952995e-9
49.	-8.5	6.404038517308453e-9
49.5	-8.5	3.746326990901855e-9
50.	-8.5	3.048362098058086e-9
50.5	-8.5	2.3503972052143154e-9
51.	-8.5	1.6524323123705466e-9
51.5	-8.5	9.544674195267774e-10
52.	-8.5	5.816344773575801e-10
52.5	-8.5	4.561682598072849e-10
53.	-8.5	3.307020422569899e-10
53.5	-8.5	2.052358247066949e-10
54.	-8.5	8.611634987524414e-11
54.5	-8.5	6.873060676131086e-11
55.	-8.5	5.134486364737752e-11
-55.	-8.	4.278426132873463e-11
-54.5	-8.	5.578349793567382e-11
-54.	-8.	1.3300760985413582e-10
-53.5	-8.	2.7443537687659385e-10
-53.	-8.	4.158631438990519e-10
-52.5	-8.	5.572909109215101e-10
-52.	-8.	6.987186779439681e-10
-51.5	-8.	1.6816789865664065e-9
-51.	-8.	2.6723781877444342e-9
-50.5	-8.	3.6630773889224615e-9
-50.	-8.	4.653776590100489e-9
-49.5	-8.	7.286197040301345e-9
-49.	-8.	1.1685130521442462e-8
-48.5	-8.	1.6084064002583584e-8
-48.	-8.	2.04829974837247e-8
-47.5	-8.	2.4881930964865813e-8
-47.	-8.	3.6896777595081086e-8
-46.5	-8.	4.9127003562291326e-8
-46.	-8.	6.135722952950157e-8
-45.5	-8.	7.358745549671183e-8
-45.	-8.	9.021307841689496e-8
-44.5	-8.	1.1193040201220613e-7
-44.	-8.	1.3364772560751732e-7
-43.5	-8.	1.5536504920282853e-7
-43.	-8.	1.7708237279813971e-7
-42.5	-8.	2.0531205808307827e-7
-42.	-8.	2.3385498683556394e-7
-41.5	-8.	2.6239791558804963e-7
-41.	-8.	2.909408443405353e-7
-40.5	-8.	3.2372576486695674e-7
-40.	-8.	3.6180313232028476e-7
-39.5	-8.	3.9988049977361273e-7
-39.	-8.	4.3795786722694075e-7
-38.5	-8.	4.7603523468026867e-7
-38.	-8.	5.270871729822464e-7
-37.5	-8.	5.790304451883582e-7
-37.	-8.	6.3097371739447e-7
-36.5	-8.	6.829169896005817e-7
-36.	-8.	7.370876594309112e-7
-35.5	-8.	7.942531584330846e-7
-35.	-8.	8.514186574352581e-7
-34.5	-8.	9.085841564374315e-7
-34.	-8.	9.65749655439605e-7
-33.5	-8.	1.0277264563523341e-6
-33.	-8.	1.0901368668380026e-6
-32.5	-8.	1.152547277323671e-6
-32.	-8.	1.2149576878093397e-6
-31.5	-8.	1.2887472993085891e-6
-31.	-8.	1.379038849311572e-6
-30.5	-8.	1.469330399314555e-6
-30.	-8.	1.559621949317538e-6
-29.5	-8.	1.649913499320521e-6
-29.	-8.	1.7591260031771648e-6
-28.5	-8.	1.8704656822968249e-6
-28.	-8.	1.981805361416485e-6
-27.5	-8.	2.093145040536145e-6
-27.	-8.	2.1874198119232333e-6
-26.5	-8.	2.254974414301937e-6
-26.	-8.	2.32252901668064e-6
-25.5	-8.	2.3900836190593433e-6
-25.	-8.	2.457638221438047e-6
-24.5	-8.	2.4349749280710585e-6
-24.	-8.	2.400072944646e-6
-23.5	-8.	2.3651709612209416e-6
-23.	-8.	2.330268977795883e-6
-22.5	-8.	2.265347985740881e-6
-22.	-8.	2.1496090485406627e-6
-21.5	-8.	2.0338701113404444e-6
-21.	-8.	1.9181311741402264e-6
-20.5	-8.	1.802392236940008e-6
-20.	-8.	1.6890180999589704e-6
-19.5	-8.	1.5760220491863918e-6
-19.	-8.	1.4630259984138127e-6
-18.5	-8.	1.3500299476412337e-6
-18.	-8.	1.2595288715177897e-6
-17.5	-8.	1.2102647251630788e-6
-17.	-8.	1.1610005788083678e-6
-16.5	-8.	1.1117364324536568e-6
-16.	-8.	1.0624722860989458e-6
-15.5	-8.	1.0626311204673238e-6
-15.	-8.	1.0719411415963848e-6
-14.5	-8.	1.081251162725446e-6
-14.	-8.	1.090561183854507e-6
-13.5	-8.	1.1008664807573028e-6
-13.	-8.	1.113151270266232e-6
-12.5	-8.	1.1254360597751612e-6
-12.	-8.	1.1377208492840905e-6
-11.5	-8.	1.15000563879302e-6
-11.	-8.	1.1285740631003485e-6
-10.5	-8.	1.1000092240414848e-6
-10.	-8.	1.071444384982621e-6
-9.5	-8.	1.0428795459237572e-6
-9.	-8.	1.0059482051636741e-6
-8.5	-8.	9.509223783885512e-7
-8.	-8.	8.958965516134282e-7
-7.5	-8.	8.408707248383053e-7
-7.	-8.	7.858448980631824e-7
-6.5	-8.	7.349836148345164e-7
-6.	-8.	6.851183927569931e-7
-5.5	-8.	6.352531706794696e-7
-5.	-8.	5.853879486019463e-7
-4.5	-8.	5.391087180782076e-7
-4.	-8.	5.012854092977192e-7
-3.5	-8.	4.634621005172306e-7
-3.	-8.	4.2563879173674216e-7
-2.5	-8.	3.878154829562537e-7
-2.	-8.	3.606017527199958e-7
-1.5	-8.	3.362321747861748e-7
-1.	-8.	3.1186259685235367e-7
-0.5	-8.	2.874930189185326e-7
0.	-8.	2.697552859703819e-7
0.5	-8.	2.6912151943292084e-7
1.	-8.	2.6848775289545977e-7
1.5	-8.	2.678539863579987e-7
2.	-8.	2.6722021982053763e-7
2.5	-8.	2.953355942722896e-7
3.	-8.	3.3202831606796944e-7
3.5	-8.	3.6872103786364934e-7
4.	-8.	4.054137596593292e-7
4.5	-8.	4.551150360288246e-7
5.	-8.	5.416465785045485e-7
5.5	-8.	6.281781209802726e-7
6.	-8.	7.147096634559965e-7
6.5	-8.	8.012412059317205e-7
7.	-8.	9.196785695106752e-7
7.5	-8.	1.0486483657237092e-6
8.	-8.	1.1776181619367431e-6
8.5	-8.	1.306587958149777e-6
9.	-8.	1.433251240214175e-6
9.5	-8.	1.5527144393156057e-6
10.	-8.	1.672177638417036e-6
10.5	-8.	1.7916408375184665e-6
11.	-8.	1.911104036619897e-6
11.5	-8.	1.9673327076129392e-6
12.	-8.	2.0005780727418175e-6
12.5	-8.	2.0338234378706958e-6
13.	-8.	2.0670688029995745e-6
13.5	-8.	2.0781470086226576e-6
14.	-8.	2.0125344354677776e-6
14.5	-8.	1.946921862312897e-6
15.	-8.	1.881309289158017e-6
15.5	-8.	1.8156967160031368e-6
16.	-8.	1.7458805355389238e-6
16.5	-8.	1.6743890993526388e-6
17.	-8.	1.6028976631663543e-6
17.5	-8.	1.5314062269800696e-6
18.	-8.	1.4782466934729967e-6
18.5	-8.	1.495813184482535e-6
19.	-8.	1.5133796754920735e-6
19.5	-8.	1.5309461665016118e-6
20.	-8.	1.5485126575111502e-6
20.5	-8.	1.6189535979704937e-6
21.	-8.	1.712418521076133e-6
21.5	-8.	1.8058834441817724e-6
22.	-8.	1.8993483672874118e-6
22.5	-8.	1.9878093382223496e-6
23.	-8.	2.0545797465012743e-6
23.5	-8.	2.1213501547801986e-6
24.	-8.	2.1881205630591233e-6
24.5	-8.	2.2548909713380476e-6
25.	-8.	2.254663506580056e-6
25.5	-8.	2.222654500567758e-6
26.	-8.	2.19064549455546e-6
26.5	-8.	2.1586364885431618e-6
27.	-8.	2.1144457694081453e-6
27.5	-8.	2.0103822419936706e-6
28.	-8.	1.9063187145791956e-6
28.5	-8.	1.8022551871647206e-6
29.	-8.	1.6981916597502457e-6
29.5	-8.	1.5896918806669573e-6
30.	-8.	1.4789054094609227e-6
30.5	-8.	1.3681189382548876e-6
31.	-8.	1.257332467048853e-6
31.5	-8.	1.150492941243859e-6
32.	-8.	1.0659020084232839e-6
32.5	-8.	9.813110756027087e-7
33.	-8.	8.967201427821336e-7
33.5	-8.	8.121292099615586e-7
34.	-8.	7.445077725200691e-7
34.5	-8.	6.86370608355469e-7
35.	-8.	6.282334441908691e-7
35.5	-8.	5.70096280026269e-7
36.	-8.	5.149510206532794e-7
36.5	-8.	4.794314107038937e-7
37.	-8.	4.4391180075450786e-7
37.5	-8.	4.083921908051221e-7
38.	-8.	3.7287258085573623e-7
38.5	-8.	3.4605252852764273e-7
39.	-8.	3.2449493645763144e-7
39.5	-8.	3.0293734438762016e-7
40.	-8.	2.813797523176088e-7
40.5	-8.	2.599432295678661e-7
41.	-8.	2.3944865232657194e-7
41.5	-8.	2.1895407508527774e-7
42.	-8.	1.984594978439836e-7
42.5	-8.	1.779649206026894e-7
43.	-8.	1.581203020263425e-7
43.5	-8.	1.3870057422196764e-7
44.	-8.	1.1928084641759274e-7
44.5	-8.	9.986111861321783e-8
45.	-8.	8.115744415877107e-8
45.5	-8.	6.923546878092351e-8
46.	-8.	5.731349340307595e-8
46.5	-8.	4.5391518025228386e-8
47.	-8.	3.346954264738082e-8
47.5	-8.	2.578457917826466e-8
48.	-8.	2.1089208727132162e-8
48.5	-8.	1.6393838275999666e-8
49.	-8.	1.169846782486717e-8
49.5	-8.	7.264533075887944e-9
50.	-8.	5.9594829354949925e-9
50.5	-8.	4.654432795102038e-9
51.	-8.	3.3493826547090853e-9
51.5	-8.	2.044332514316132e-9
52.	-8.	1.3226717515776684e-9
52.5	-8.	1.0448649971224237e-9
53.	-8.	7.670582426671793e-10
53.5	-8.	4.892514882119348e-10
54.	-8.	2.2511786533387305e-10
54.5	-8.	1.8015473056797413e-10
55.	-8.	1.3519159580207514e-10
-55.	-7.5	6.260216663617292e-11
-54.5	-7.5	8.157735856589289e-11
-54.	-7.5	1.9181676481023771e-10
-53.5	-7.5	3.9329023123409804e-10
-53.	-7.5	5.947636976579585e-10
-52.5	-7.5	7.96237164081819e-10
-52.	-7.5	9.977106305056795e-10
-51.5	-7.5	2.3697658669416124e-9
-51.	-7.5	3.7525859949269924e-9
-50.5	-7.5	5.1354061229123725e-9
-50.	-7.5	6.518226250897753e-9
-49.5	-7.5	1.0145160906779899e-8
-49.	-7.5	1.6186791455044242e-8
-48.5	-7.5	2.222842200330858e-8
-48.	-7.5	2.8270052551572917e-8
-47.5	-7.5	3.431168309983726e-8
-47.	-7.5	5.059140050629445e-8
-46.5	-7.5	6.716065277435686e-8
-46.	-7.5	8.372990504241927e-8
-45.5	-7.5	1.0029915731048168e-7
-45.	-7.5	1.2257810004898648e-7
-44.5	-7.5	1.5147124285500972e-7
-44.	-7.5	1.8036438566103302e-7
-43.5	-7.5	2.092575284670563e-7
-43.	-7.5	2.3815067127307958e-7
-42.5	-7.5	2.741301095155486e-7
-42.	-7.5	3.1045039733922424e-7
-41.5	-7.5	3.467706851628999e-7
-41.	-7.5	3.830909729865755e-7
-40.5	-7.5	4.2302293445666483e-7
-40.	-7.5	4.674609374538495e-7
-39.5	-7.5	5.118989404510341e-7
-39.	-7.5	5.563369434482188e-7
-38.5	-7.5	6.007749464454033e-7
-38.	-7.5	6.559397121533595e-7
-37.5	-7.5	7.118413906576804e-7
-37.	-7.5	7.677430691620014e-7
-36.5	-7.5	8.236447476663223e-7
-36.	-7.5	8.809846057336907e-7
-35.5	-7.5	9.402581563142117e-7
-35.	-7.5	9.995317068947327e-7
-34.5	-7.5	1.058805257475254e-6
-34.	-7.5	1.118078808055775e-6
-33.5	-7.5	1.1865043989031142e-6
-33.	-7.5	1.255754800237385e-6
-32.5	-7.5	1.3250052015716557e-6
-32.	-7.5	1.3942556029059268e-6
-31.5	-7.5	1.4789947590510476e-6
-31.	-7.5	1.5861954640415584e-6
-30.5	-7.5	1.6933961690320692e-6
-30.	-7.5	1.80059687402258e-6
-29.5	-7.5	1.907797579013091e-6
-29.	-7.5	2.0355516601662256e-6
-28.5	-7.5	2.1656164405411194e-6
-28.	-7.5	2.295681220916013e-6
-27.5	-7.5	2.4257460012909073e-6
-27.	-7.5	2.534617337482625e-6
-26.5	-7.5	2.6103040576589065e-6
-26.	-7.5	2.6859907778351877e-6
-25.5	-7.5	2.761677498011469e-6
-25.	-7.5	2.8373642181877505e-6
-24.5	-7.5	2.811917647867736e-6
-24.	-7.5	2.7727516376660167e-6
-23.5	-7.5	2.733585627464297e-6
-23.	-7.5	2.6944196172625776e-6
-22.5	-7.5	2.62306830994635e-6
-22.	-7.5	2.4972318368003596e-6
-21.5	-7.5	2.371395363654369e-6
-21.	-7.5	2.245558890508378e-6
-20.5	-7.5	2.1197224173623875e-6
-20.	-7.5	1.998538960522111e-6
-19.5	-7.5	1.8780994317644917e-6
-19.	-7.5	1.7576599030068722e-6
-18.5	-7.5	1.637220374249253e-6
-18.	-7.5	1.5426394013600756e-6
-17.5	-7.5	1.4954613470738236e-6
-17.	-7.5	1.4482832927875716e-6
-16.5	-7.5	1.4011052385013196e-6
-16.	-7.5	1.3539271842150674e-6
-15.5	-7.5	1.363094418613176e-6
-15.	-7.5	1.382694578186805e-6
-14.5	-7.5	1.402294737760434e-6
-14.	-7.5	1.4218948973340627e-6
-13.5	-7.5	1.4415253725327022e-6
-13.	-7.5	1.4612161421312884e-6
-12.5	-7.5	1.4809069117298744e-6
-12.	-7.5	1.5005976813284606e-6
-11.5	-7.5	1.5202884509270465e-6
-11.	-7.5	1.4970360159493671e-6
-10.5	-7.5	1.4646982247596768e-6
-10.	-7.5	1.4323604335699862e-6
-9.5	-7.5	1.4000226423802959e-6
-9.	-7.5	1.356961212423592e-6
-8.5	-7.5	1.2907074449010233e-6
-8.	-7.5	1.2244536773784542e-6
-7.5	-7.5	1.1581999098558853e-6
-7.	-7.5	1.0919461423333163e-6
-6.5	-7.5	1.0291643613065836e-6
-6.	-7.5	9.672129980260498e-7
-5.5	-7.5	9.052616347455158e-7
-5.	-7.5	8.43310271464982e-7
-4.5	-7.5	7.851406794032114e-7
-4.	-7.5	7.358886659238526e-7
-3.5	-7.5	6.866366524444934e-7
-3.	-7.5	6.373846389651345e-7
-2.5	-7.5	5.881326254857755e-7
-2.	-7.5	5.517157477769013e-7
-1.5	-7.5	5.187396364284932e-7
-1.	-7.5	4.857635250800852e-7
-0.5	-7.5	4.527874137316772e-7
0.	-7.5	4.2859901109040825e-7
0.5	-7.5	4.270746898440753e-7
1.	-7.5	4.255503685977423e-7
1.5	-7.5	4.240260473514093e-7
2.	-7.5	4.225017261050764e-7
2.5	-7.5	4.58595655673921e-7
3.	-7.5	5.059130441918119e-7
3.5	-7.5	5.532304327097028e-7
4.	-7.5	6.005478212275937e-7
4.5	-7.5	6.639746628536472e-7
5.	-7.5	7.730111409256827e-7
5.5	-7.5	8.820476189977183e-7
6.	-7.5	9.91084097069754e-7
6.5	-7.5	1.1001205751417896e-6
7.	-7.5	1.24448717159064e-6
7.5	-7.5	1.400516595664389e-6
8.	-7.5	1.5565460197381384e-6
8.5	-7.5	1.7125754438118875e-6
9.	-7.5	1.864076462640916e-6
9.5	-7.5	2.0014414773742365e-6
10.	-7.5	2.138806492107557e-6
10.5	-7.5	2.276171506840877e-6
11.	-7.5	2.413536521574197e-6
11.5	-7.5	2.4748930758119944e-6
12.	-7.5	2.508623493695323e-6
12.5	-7.5	2.542353911578651e-6
13.	-7.5	2.57608432946198e-6
13.5	-7.5	2.584789066276022e-6
14.	-7.5	2.5069135188569515e-6
14.5	-7.5	2.429037971437881e-6
15.	-7.5	2.351162424018811e-6
15.5	-7.5	2.2732868765997406e-6
16.	-7.5	2.1899483784019103e-6
16.5	-7.5	2.1044327406955452e-6
17.	-7.5	2.01891710298918e-6
17.5	-7.5	1.933401465282815e-6
18.	-7.5	1.8673039592216884e-6
18.5	-7.5	1.8761232405142982e-6
19.	-7.5	1.8849425218069085e-6
19.5	-7.5	1.8937618030995188e-6
20.	-7.5	1.9025810843921286e-6
20.5	-7.5	1.968916190469807e-6
21.	-7.5	2.06029634884625e-6
21.5	-7.5	2.151676507222693e-6
22.	-7.5	2.2430566655991365e-6
22.5	-7.5	2.3296825084387647e-6
23.	-7.5	2.3956998851060855e-6
23.5	-7.5	2.4617172617734066e-6
24.	-7.5	2.5277346384407274e-6
24.5	-7.5	2.5937520151080485e-6
25.	-7.5	2.586353934046838e-6
25.5	-7.5	2.5441300250490084e-6
26.	-7.5	2.5019061160511785e-6
26.5	-7.5	2.4596822070533485e-6
27.	-7.5	2.403216131198779e-6
27.5	-7.5	2.2767501696871296e-6
28.	-7.5	2.1502842081754797e-6
28.5	-7.5	2.02381824666383e-6
29.	-7.5	1.8973522851521803e-6
29.5	-7.5	1.7660177791136455e-6
30.	-7.5	1.6321737530455932e-6
30.5	-7.5	1.4983297269775408e-6
31.	-7.5	1.3644857009094885e-6
31.5	-7.5	1.23632970959764e-6
32.	-7.5	1.1402366827591874e-6
32.5	-7.5	1.044143655920735e-6
33.	-7.5	9.480506290822824e-7
33.5	-7.5	8.519576022438299e-7
34.	-7.5	7.811582581435384e-7
34.5	-7.5	7.244955865787969e-7
35.	-7.5	6.678329150140552e-7
35.5	-7.5	6.111702434493136e-7
36.	-7.5	5.581665915799061e-7
36.5	-7.5	5.291645850757033e-7
37.	-7.5	5.001625785715003e-7
37.5	-7.5	4.7116057206729746e-7
38.	-7.5	4.421585655630945e-7
38.5	-7.5	4.1916685655008876e-7
39.	-7.5	3.998108440935681e-7
39.5	-7.5	3.8045483163704744e-7
40.	-7.5	3.6109881918052673e-7
40.5	-7.5	3.410967241276998e-7
41.	-7.5	3.160679666774317e-7
41.5	-7.5	2.9103920922716363e-7
42.	-7.5	2.6601045177689553e-7
42.5	-7.5	2.409816943266275e-7
43.	-7.5	2.153779047496461e-7
43.5	-7.5	1.8939820535346467e-7
44.	-7.5	1.6341850595728317e-7
44.5	-7.5	1.374388065611017e-7
45.	-7.5	1.1238591396351716e-7
45.5	-7.5	9.61107539341292e-8
46.	-7.5	7.983559390474123e-8
46.5	-7.5	6.356043387535326e-8
47.	-7.5	4.7285273845965276e-8
47.5	-7.5	3.6700742084287245e-8
48.	-7.5	3.0131460433666795e-8
48.5	-7.5	2.3562178783046338e-8
49.	-7.5	1.6992897132425888e-8
49.5	-7.5	1.0782739160874034e-8
50.	-7.5	8.870603772931899e-9
50.5	-7.5	6.958468384989761e-9
51.	-7.5	5.046332997047624e-9
51.5	-7.5	3.134197609105487e-9
52.	-7.5	2.0637090257977568e-9
52.5	-7.5	1.6335617344375625e-9
53.	-7.5	1.2034144430773687e-9
53.5	-7.5	7.732671517171748e-10
54.	-7.5	3.6411938079250195e-10
54.5	-7.5	2.915788543746374e-10
55.	-7.5	2.1903832795677275e-10
-55.	-7.	8.242007194361119e-11
-54.5	-7.	1.0737121919611195e-10
-54.	-7.	2.5062591976633964e-10
-53.5	-7.	5.121450855916023e-10
-53.	-7.	7.736642514168651e-10
-52.5	-7.	1.0351834172421278e-9
-52.	-7.	1.2967025830673906e-9
-51.5	-7.	3.0578527473168178e-9
-51.	-7.	4.832793802109551e-9
-50.5	-7.	6.607734856902284e-9
-50.	-7.	8.382675911695018e-9
-49.5	-7.	1.3004124773258452e-8
-49.	-7.	2.0688452388646018e-8
-48.5	-7.	2.8372780004033582e-8
-48.	-7.	3.605710761942114e-8
-47.5	-7.	4.374143523480871e-8
-47.	-7.	6.428602341750781e-8
-46.5	-7.	8.519430198642239e-8
-46.	-7.	1.0610258055533696e-7
-45.5	-7.	1.2701085912425152e-7
-45.	-7.	1.5494312168107797e-7
-44.5	-7.	1.9101208369781332e-7
-44.	-7.	2.2708104571454868e-7
-43.5	-7.	2.631500077312841e-7
-43.	-7.	2.992189697480194e-7
-42.5	-7.	3.429481609480189e-7
-42.	-7.	3.8704580784288455e-7
-41.5	-7.	4.3114345473775015e-7
-41.	-7.	4.7524110163261575e-7
-40.5	-7.	5.22320104046373e-7
-40.	-7.	5.731187425874143e-7
-39.5	-7.	6.239173811284554e-7
-39.	-7.	6.747160196694967e-7
-38.5	-7.	7.255146582105379e-7
-38.	-7.	7.847922513244725e-7
-37.5	-7.	8.446523361270027e-7
-37.	-7.	9.045124209295328e-7
-36.5	-7.	9.64372505732063e-7
-36.	-7.	1.0248815520364702e-6
-35.5	-7.	1.0862631541953388e-6
-35.	-7.	1.1476447563542075e-6
-34.5	-7.	1.2090263585130763e-6
-34.	-7.	1.270407960671945e-6
-33.5	-7.	1.3452823414538945e-6
-33.	-7.	1.4213727336367675e-6
-32.5	-7.	1.4974631258196406e-6
-32.	-7.	1.5735535180025136e-6
-31.5	-7.	1.6692422187935063e-6
-31.	-7.	1.7933520787715448e-6
-30.5	-7.	1.9174619387495836e-6
-30.	-7.	2.041571798727622e-6
-29.5	-7.	2.165681658705661e-6
-29.	-7.	2.311977317155286e-6
-28.5	-7.	2.460767198785414e-6
-28.	-7.	2.609557080415542e-6
-27.5	-7.	2.7583469620456697e-6
-27.	-7.	2.8818148630420165e-6
-26.5	-7.	2.965633701015876e-6
-26.	-7.	3.0494525389897353e-6
-25.5	-7.	3.1332713769635945e-6
-25.	-7.	3.217090214937454e-6
-24.5	-7.	3.1888603676644135e-6
-24.	-7.	3.145430330686033e-6
-23.5	-7.	3.1020002937076526e-6
-23.	-7.	3.0585702567292724e-6
-22.5	-7.	2.9807886341518196e-6
-22.	-7.	2.8448546250600564e-6
-21.5	-7.	2.7089206159682933e-6
-21.	-7.	2.5729866068765305e-6
-20.5	-7.	2.4370525977847674e-6
-20.	-7.	2.308059821085251e-6
-19.5	-7.	2.1801768143425916e-6
-19.	-7.	2.0522938075999317e-6
-18.5	-7.	1.9244108008572723e-6
-18.	-7.	1.8257499312023616e-6
-17.5	-7.	1.7806579689845684e-6
-17.	-7.	1.7355660067667756e-6
-16.5	-7.	1.6904740445489824e-6
-16.	-7.	1.6453820823311892e-6
-15.5	-7.	1.663557716759028e-6
-15.	-7.	1.693448014777225e-6
-14.5	-7.	1.7233383127954217e-6
-14.	-7.	1.7532286108136184e-6
-13.5	-7.	1.7821842643081018e-6
-13.	-7.	1.8092810139963448e-6
-12.5	-7.	1.8363777636845877e-6
-12.	-7.	1.8634745133728307e-6
-11.5	-7.	1.8905712630610734e-6
-11.	-7.	1.8654979687983857e-6
-10.5	-7.	1.8293872254778688e-6
-10.	-7.	1.7932764821573517e-6
-9.5	-7.	1.7571657388368348e-6
-9.	-7.	1.7079742196835102e-6
-8.5	-7.	1.6304925114134954e-6
-8.	-7.	1.55301080314348e-6
-7.5	-7.	1.4755290948734652e-6
-7.	-7.	1.3980473866034501e-6
-6.5	-7.	1.323345107778651e-6
-6.	-7.	1.2493076032951065e-6
-5.5	-7.	1.1752700988115621e-6
-5.	-7.	1.1012325943280175e-6
-4.5	-7.	1.0311726407282152e-6
-4.	-7.	9.704919225499859e-7
-3.5	-7.	9.098112043717562e-7
-3.	-7.	8.491304861935269e-7
-2.5	-7.	7.884497680152974e-7
-2.	-7.	7.428297428338067e-7
-1.5	-7.	7.012470980708118e-7
-1.	-7.	6.596644533078168e-7
-0.5	-7.	6.180818085448217e-7
0.	-7.	5.874427362104346e-7
0.5	-7.	5.850278602552297e-7
1.	-7.	5.826129843000249e-7
1.5	-7.	5.8019810834482e-7
2.	-7.	5.777832323896152e-7
2.5	-7.	6.218557170755525e-7
3.	-7.	6.797977723156543e-7
3.5	-7.	7.377398275557562e-7
4.	-7.	7.956818827958581e-7
4.5	-7.	8.728342896784699e-7
5.	-7.	1.004375703346817e-6
5.5	-7.	1.1359171170151642e-6
6.	-7.	1.2674585306835114e-6
6.5	-7.	1.3989999443518586e-6
7.	-7.	1.5692957736706044e-6
7.5	-7.	1.752384825605069e-6
8.	-7.	1.9354738775395332e-6
8.5	-7.	2.118562929473998e-6
9.	-7.	2.294901685067657e-6
9.5	-7.	2.4501685154328674e-6
10.	-7.	2.6054353457980777e-6
10.5	-7.	2.7607021761632876e-6
11.	-7.	2.9159690065284974e-6
11.5	-7.	2.9824534440110495e-6
12.	-7.	3.016668914648828e-6
12.5	-7.	3.0508843852866066e-6
13.	-7.	3.0850998559243848e-6
13.5	-7.	3.0914311239293862e-6
14.	-7.	3.0012926022461258e-6
14.5	-7.	2.9111540805628653e-6
15.	-7.	2.821015558879605e-6
15.5	-7.	2.7308770371963444e-6
16.	-7.	2.6340162212648972e-6
16.5	-7.	2.5344763820384516e-6
17.	-7.	2.434936542812006e-6
17.5	-7.	2.3353967035855604e-6
18.	-7.	2.25636122497038e-6
18.5	-7.	2.2564332965460616e-6
19.	-7.	2.2565053681217435e-6
19.5	-7.	2.2565774396974255e-6
20.	-7.	2.256649511273107e-6
20.5	-7.	2.31887878296912e-6
21.	-7.	2.408174176616367e-6
21.5	-7.	2.497469570263614e-6
22.	-7.	2.586764963910861e-6
22.5	-7.	2.6715556786551795e-6
23.	-7.	2.7368200237108966e-6
23.5	-7.	2.8020843687666142e-6
24.	-7.	2.8673487138223314e-6
24.5	-7.	2.932613058878049e-6
25.	-7.	2.9180443615136193e-6
25.5	-7.	2.865605549530258e-6
26.	-7.	2.813166737546897e-6
26.5	-7.	2.7607279255635357e-6
27.	-7.	2.6919864929894128e-6
27.5	-7.	2.543118097380588e-6
28.	-7.	2.394249701771764e-6
28.5	-7.	2.2453813061629394e-6
29.	-7.	2.0965129105541148e-6
29.5	-7.	1.942343677560334e-6
30.	-7.	1.7854420966302638e-6
30.5	-7.	1.628540515700194e-6
31.	-7.	1.471638934770124e-6
31.5	-7.	1.322166477951421e-6
32.	-7.	1.2145713570950908e-6
32.5	-7.	1.106976236238761e-6
33.	-7.	9.993811153824313e-7
33.5	-7.	8.917859945261013e-7
34.	-7.	8.178087437670079e-7
34.5	-7.	7.626205648021246e-7
35.	-7.	7.074323858372414e-7
35.5	-7.	6.522442068723581e-7
36.	-7.	6.013821625065329e-7
36.5	-7.	5.788977594475128e-7
37.	-7.	5.564133563884929e-7
37.5	-7.	5.339289533294728e-7
38.	-7.	5.114445502704528e-7
38.5	-7.	4.922811845725347e-7
39.	-7.	4.7512675172950476e-7
39.5	-7.	4.579723188864747e-7
40.	-7.	4.408178860434447e-7
40.5	-7.	4.222502186875335e-7
41.	-7.	3.9268728102829147e-7
41.5	-7.	3.631243433690495e-7
42.	-7.	3.335614057098075e-7
42.5	-7.	3.0399846805056556e-7
43.	-7.	2.726355074729497e-7
43.5	-7.	2.400958364849617e-7
44.	-7.	2.0755616549697363e-7
44.5	-7.	1.750164945089856e-7
45.	-7.	1.4361438376826324e-7
45.5	-7.	1.2298603908733486e-7
46.	-7.	1.023576944064065e-7
46.5	-7.	8.172934972547812e-8
47.	-7.	6.110100504454974e-8
47.5	-7.	4.7616904990309826e-8
48.	-7.	3.917371214020142e-8
48.5	-7.	3.073051929009301e-8
49.	-7.	2.2287326439984602e-8
49.5	-7.	1.4300945245860125e-8
50.	-7.	1.1781724610368806e-8
50.5	-7.	9.262503974877483e-9
51.	-7.	6.743283339386162e-9
51.5	-7.	4.2240627038948416e-9
52.	-7.	2.804746300017845e-9
52.5	-7.	2.2222584717527016e-9
53.	-7.	1.639770643487558e-9
53.5	-7.	1.0572828152224147e-9
54.	-7.	5.031208962511309e-10
54.5	-7.	4.030029781813007e-10
55.	-7.	3.0288506011147033e-10
-55.	-6.5	1.3881577181147562e-10
-54.5	-6.5	1.8051031363275574e-10
-54.	-6.5	4.018820719062533e-10
-53.5	-6.5	8.028716804159589e-10
-53.	-6.5	1.2038612889256644e-9
-52.5	-6.5	1.6048508974353701e-9
-52.	-6.5	2.0058405059450756e-9
-51.5	-6.5	4.496295448696278e-9
-51.	-6.5	7.005965510199251e-9
-50.5	-6.5	9.515635571702224e-9
-50.	-6.5	1.2025305633205197e-8
-49.5	-6.5	1.8208485179897826e-8
-49.	-6.5	2.8344407848318763e-8
-48.5	-6.5	3.84803305167397e-8
-48.	-6.5	4.861625318516063e-8
-47.5	-6.5	5.8752175853581566e-8
-47.	-6.5	8.444188770533825e-8
-46.5	-6.5	1.10571463396991e-7
-46.	-6.5	1.3670103908864376e-7
-45.5	-6.5	1.6283061478029648e-7
-45.	-6.5	1.9702150791967366e-7
-44.5	-6.5	2.4055076479050815e-7
-44.	-6.5	2.840800216613427e-7
-43.5	-6.5	3.276092785321773e-7
-43.	-6.5	3.711385354030117e-7
-42.5	-6.5	4.235422370686557e-7
-42.	-6.5	4.763727979894465e-7
-41.5	-6.5	5.292033589102373e-7
-41.	-6.5	5.820339198310282e-7
-40.5	-6.5	6.389287997881953e-7
-40.	-6.5	7.008944563852897e-7
-39.5	-6.5	7.62860112982384e-7
-39.	-6.5	8.248257695794785e-7
-38.5	-6.5	8.867914261765729e-7
-38.	-6.5	9.597129832125679e-7
-37.5	-6.5	1.0333871944693012e-6
-37.	-6.5	1.107061405726035e-6
-36.5	-6.5	1.1807356169827683e-6
-36.	-6.5	1.2548165418550192e-6
-35.5	-6.5	1.3294443101768155e-6
-35.	-6.5	1.404072078498612e-6
-34.5	-6.5	1.4786998468204086e-6
-34.	-6.5	1.553327615142205e-6
-33.5	-6.5	1.6405311470265268e-6
-33.	-6.5	1.7288680460470432e-6
-32.5	-6.5	1.8172049450675595e-6
-32.	-6.5	1.9055418440880761e-6
-31.5	-6.5	2.014692777016755e-6
-31.	-6.5	2.1540278948594015e-6
-30.5	-6.5	2.2933630127020476e-6
-30.	-6.5	2.4326981305446937e-6
-29.5	-6.5	2.57203324838734e-6
-29.	-6.5	2.7383222690624643e-6
-28.5	-6.5	2.907641563781405e-6
-28.	-6.5	3.0769608585003445e-6
-27.5	-6.5	3.246280153219285e-6
-27.	-6.5	3.391353418602417e-6
-26.5	-6.5	3.4984623415005034e-6
-26.	-6.5	3.6055712643985893e-6
-25.5	-6.5	3.7126801872966753e-6
-25.	-6.5	3.819789110194762e-6
-24.5	-6.5	3.806959681457124e-6
-24.	-6.5	3.7778597744555816e-6
-23.5	-6.5	3.74875986745404e-6
-23.	-6.5	3.7196599604524975e-6
-22.5	-6.5	3.648182211069095e-6
-22.	-6.5	3.5049647551523504e-6
-21.5	-6.5	3.3617472992356057e-6
-21.	-6.5	3.2185298433188606e-6
-20.5	-6.5	3.0753123874021155e-6
-20.	-6.5	2.9286090488312146e-6
-19.5	-6.5	2.78134838446799e-6
-19.	-6.5	2.634087720104766e-6
-18.5	-6.5	2.486827055741542e-6
-18.	-6.5	2.3727487021194643e-6
-17.5	-6.5	2.319498895270147e-6
-17.	-6.5	2.2662490884208295e-6
-16.5	-6.5	2.2129992815715127e-6
-16.	-6.5	2.159749474722195e-6
-15.5	-6.5	2.1831097788204433e-6
-15.	-6.5	2.2206552539217484e-6
-14.5	-6.5	2.258200729023054e-6
-14.	-6.5	2.295746204124359e-6
-13.5	-6.5	2.33329344586926e-6
-13.	-6.5	2.370844201271409e-6
-12.5	-6.5	2.4083949566735576e-6
-12.	-6.5	2.445945712075706e-6
-11.5	-6.5	2.4834964674778554e-6
-11.	-6.5	2.4674655644748997e-6
-10.5	-6.5	2.440098561666535e-6
-10.	-6.5	2.41273155885817e-6
-9.5	-6.5	2.3853645560498054e-6
-9.	-6.5	2.34723864788378e-6
-8.5	-6.5	2.2858441300307507e-6
-8.	-6.5	2.2244496121777213e-6
-7.5	-6.5	2.1630550943246915e-6
-7.	-6.5	2.1016605764716625e-6
-6.5	-6.5	2.051494741789274e-6
-6.	-6.5	2.004014544790824e-6
-5.5	-6.5	1.956534347792374e-6
-5.	-6.5	1.909054150793924e-6
-4.5	-6.5	1.8644646537654964e-6
-4.	-6.5	1.8266915511326244e-6
-3.5	-6.5	1.7889184484997523e-6
-3.	-6.5	1.7511453458668795e-6
-2.5	-6.5	1.7133722432340079e-6
-2.	-6.5	1.675736910696255e-6
-1.5	-6.5	1.6381385107408478e-6
-1.	-6.5	1.6005401107854403e-6
-0.5	-6.5	1.5629417108300332e-6
0.	-6.5	1.5307990562769059e-6
0.5	-6.5	1.5127271295992783e-6
1.	-6.5	1.4946552029216508e-6
1.5	-6.5	1.4765832762440233e-6
2.	-6.5	1.4585113495663962e-6
2.5	-6.5	1.4815601605191624e-6
3.	-6.5	1.5168774023731085e-6
3.5	-6.5	1.5521946442270542e-6
4.	-6.5	1.5875118860810002e-6
4.5	-6.5	1.6447789964377864e-6
5.	-6.5	1.7641913277235419e-6
5.5	-6.5	1.8836036590092973e-6
6.	-6.5	2.003015990295053e-6
6.5	-6.5	2.122428321580808e-6
7.	-6.5	2.290707255162259e-6
7.5	-6.5	2.475117545936195e-6
8.	-6.5	2.6595278367101303e-6
8.5	-6.5	2.8439381274840657e-6
9.	-6.5	3.0205502667212377e-6
9.5	-6.5	3.172819464877514e-6
10.	-6.5	3.3250886630337896e-6
10.5	-6.5	3.477357861190065e-6
11.	-6.5	3.629627059346341e-6
11.5	-6.5	3.6851065946760438e-6
12.	-6.5	3.705406830155206e-6
12.5	-6.5	3.7257070656343682e-6
13.	-6.5	3.7460073011135307e-6
13.5	-6.5	3.739762639432057e-6
14.	-6.5	3.6416817262318484e-6
14.5	-6.5	3.5436008130316394e-6
15.	-6.5	3.4455198998314308e-6
15.5	-6.5	3.347438986631222e-6
16.	-6.5	3.2503093066664774e-6
16.5	-6.5	3.1535587198956184e-6
17.	-6.5	3.0568081331247585e-6
17.5	-6.5	2.9600575463538995e-6
18.	-6.5	2.8825680635233647e-6
18.5	-6.5	2.8793895419355606e-6
19.	-6.5	2.8762110203477564e-6
19.5	-6.5	2.873032498759952e-6
20.	-6.5	2.8698539771721472e-6
20.5	-6.5	2.9203558622414825e-6
21.	-6.5	2.994232681029861e-6
21.5	-6.5	3.068109499818239e-6
22.	-6.5	3.1419863186066173e-6
22.5	-6.5	3.2111288936700803e-6
23.	-6.5	3.2597500075682373e-6
23.5	-6.5	3.308371121466394e-6
24.	-6.5	3.3569922353645504e-6
24.5	-6.5	3.405613349262707e-6
25.	-6.5	3.375814137633024e-6
25.5	-6.5	3.3088149568406497e-6
26.	-6.5	3.2418157760482755e-6
26.5	-6.5	3.174816595255902e-6
27.	-6.5	3.0909042066906712e-6
27.5	-6.5	2.9238638347151003e-6
28.	-6.5	2.7568234627395294e-6
28.5	-6.5	2.5897830907639585e-6
29.	-6.5	2.4227427187883876e-6
29.5	-6.5	2.2503042049286355e-6
30.	-6.5	2.075083186953799e-6
30.5	-6.5	1.8998621689789623e-6
31.	-6.5	1.7246411510041257e-6
31.5	-6.5	1.5582740314538046e-6
32.	-6.5	1.4418155785702377e-6
32.5	-6.5	1.3253571256866712e-6
33.	-6.5	1.2088986728031048e-6
33.5	-6.5	1.092440219919538e-6
34.	-6.5	1.0161524454661873e-6
34.5	-6.5	9.623161159992191e-7
35.	-6.5	9.084797865322506e-7
35.5	-6.5	8.546434570652822e-7
36.	-6.5	8.05044839332427e-7
36.5	-6.5	7.832438457369451e-7
37.	-6.5	7.614428521414633e-7
37.5	-6.5	7.396418585459814e-7
38.	-6.5	7.178408649504995e-7
38.5	-6.5	6.935197066934414e-7
39.	-6.5	6.676740724856856e-7
39.5	-6.5	6.418284382779297e-7
40.	-6.5	6.159828040701739e-7
40.5	-6.5	5.881534710318455e-7
41.	-6.5	5.448905318625148e-7
41.5	-6.5	5.016275926931843e-7
42.	-6.5	4.5836465352385364e-7
42.5	-6.5	4.151017143545231e-7
43.	-6.5	3.7178698738600837e-7
43.5	-6.5	3.28438405713863e-7
44.	-6.5	2.850898240417175e-7
44.5	-6.5	2.41741242369572e-7
45.	-6.5	1.9994434355810057e-7
45.5	-6.5	1.7284334167171653e-7
46.	-6.5	1.457423397853325e-7
46.5	-6.5	1.1864133789894846e-7
47.	-6.5	9.154033601256438e-8
47.5	-6.5	7.321667194097927e-8
48.	-6.5	6.108620921337232e-8
48.5	-6.5	4.89557464857654e-8
49.	-6.5	3.682528375815846e-8
49.5	-6.5	2.530035268848404e-8
50.	-6.5	2.1022475746887448e-8
50.5	-6.5	1.6744598805290856e-8
51.	-6.5	1.246672186369426e-8
51.5	-6.5	8.18884492209767e-9
52.	-6.5	5.683213027171608e-9
52.5	-6.5	4.525939703303843e-9
53.	-6.5	3.368666379436078e-9
53.5	-6.5	2.211393055568313e-9
54.	-6.5	1.1092040321068582e-9
54.5	-6.5	8.899768187631925e-10
55.	-6.5	6.707496054195268e-10
-55.	-6.	1.9988362441241763e-10
-54.5	-6.	2.596969067276758e-10
-54.	-6.	5.649466585280115e-10
-53.5	-6.	1.1155517864241142e-9
-53.	-6.	1.6661569143202167e-9
-52.5	-6.	2.2167620422163193e-9
-52.	-6.	2.7673671701124223e-9
-51.5	-6.	6.0305825562794586e-9
-51.	-6.	9.31874361988166e-9
-50.5	-6.	1.260690468348386e-8
-50.	-6.	1.5895065747086062e-8
-49.5	-6.	2.3712427641359022e-8
-49.	-6.	3.640326747342904e-8
-48.5	-6.	4.909410730549906e-8
-48.	-6.	6.178494713756907e-8
-47.5	-6.	7.447578696963909e-8
-47.	-6.	1.0542305890189897e-7
-46.5	-6.	1.3688662588173445e-7
-46.	-6.	1.6835019286156986e-7
-45.5	-6.	1.9981375984140533e-7
-45.	-6.	2.4034060108275835e-7
-44.5	-6.	2.9136648943407195e-7
-44.	-6.	3.4239237778538566e-7
-43.5	-6.	3.9341826613669925e-7
-43.	-6.	4.4444415448801285e-7
-42.5	-6.	5.056404876916866e-7
-42.	-6.	5.673260175284534e-7
-41.5	-6.	6.290115473652202e-7
-41.	-6.	6.90697077201987e-7
-40.5	-6.	7.57748730384315e-7
-40.	-6.	8.314953336097137e-7
-39.5	-6.	9.052419368351123e-7
-39.	-6.	9.78988540060511e-7
-38.5	-6.	1.0527351432859096e-6
-38.	-6.	1.1405180948205781e-6
-37.5	-6.	1.2292653228067942e-6
-37.	-6.	1.3180125507930102e-6
-36.5	-6.	1.406759778779226e-6
-36.	-6.	1.495741338057241e-6
-35.5	-6.	1.5850379655480105e-6
-35.	-6.	1.67433459303878e-6
-34.5	-6.	1.7636312205295494e-6
-34.	-6.	1.8529278480203187e-6
-33.5	-6.	1.9532116409586e-6
-33.	-6.	2.054485631603464e-6
-32.5	-6.	2.155759622248328e-6
-32.	-6.	2.2570336128931925e-6
-31.5	-6.	2.379967728412513e-6
-31.	-6.	2.534313016670137e-6
-30.5	-6.	2.6886583049277617e-6
-30.	-6.	2.8430035931853854e-6
-29.5	-6.	2.99734888144301e-6
-29.	-6.	3.1838167036519736e-6
-28.5	-6.	3.3738958797141928e-6
-28.	-6.	3.563975055776412e-6
-27.5	-6.	3.754054231838631e-6
-27.	-6.	3.921628109190227e-6
-26.5	-6.	4.053963273590315e-6
-26.	-6.	4.186298437990403e-6
-25.5	-6.	4.318633602390491e-6
-25.	-6.	4.450968766790579e-6
-24.5	-6.	4.455862395325717e-6
-24.	-6.	4.443467686052887e-6
-23.5	-6.	4.431072976780057e-6
-23.	-6.	4.418678267507227e-6
-22.5	-6.	4.355130953938991e-6
-22.	-6.	4.204989500265608e-6
-21.5	-6.	4.054848046592226e-6
-21.	-6.	3.904706592918843e-6
-20.5	-6.	3.75456513924546e-6
-20.	-6.	3.588886533932805e-6
-19.5	-6.	3.42072383600806e-6
-19.	-6.	3.2525611380833153e-6
-18.5	-6.	3.0843984401585704e-6
-18.	-6.	2.9534544305385552e-6
-17.5	-6.	2.8907383011293564e-6
-17.	-6.	2.828022171720158e-6
-16.5	-6.	2.7653060423109595e-6
-16.	-6.	2.7025899129017606e-6
-15.5	-6.	2.7306464741659587e-6
-15.	-6.	2.775510557618593e-6
-14.5	-6.	2.820374641071227e-6
-14.	-6.	2.8652387245238606e-6
-13.5	-6.	2.9112838516380495e-6
-13.	-6.	2.959677942986338e-6
-12.5	-6.	3.008072034334627e-6
-12.	-6.	3.0564661256829158e-6
-11.5	-6.	3.1048602170312052e-6
-11.	-6.	3.0992592893764343e-6
-10.5	-6.	3.082234808538857e-6
-10.	-6.	3.06521032770128e-6
-9.5	-6.	3.048185846863703e-6
-9.	-6.	3.023321989863423e-6
-8.5	-6.	2.981503677176846e-6
-8.	-6.	2.9396853644902676e-6
-7.5	-6.	2.89786705180369e-6
-7.	-6.	2.8560487391171126e-6
-6.5	-6.	2.8350760645703714e-6
-6.	-6.	2.8190891778033106e-6
-5.5	-6.	2.80310229103625e-6
-5.	-6.	2.7871154042691895e-6
-4.5	-6.	2.7727685336637533e-6
-4.	-6.	2.7622888914419774e-6
-3.5	-6.	2.751809249220201e-6
-3.	-6.	2.7413296069984248e-6
-2.5	-6.	2.7308499647766493e-6
-2.	-6.	2.703394761079386e-6
-1.5	-6.	2.6713888504851063e-6
-1.	-6.	2.639382939890827e-6
-0.5	-6.	2.6073770292965473e-6
0.	-6.	2.574362693614999e-6
0.5	-6.	2.538747563002684e-6
1.	-6.	2.5031324323903697e-6
1.5	-6.	2.467517301778055e-6
2.	-6.	2.4319021711657405e-6
2.5	-6.	2.430222797372125e-6
3.	-6.	2.438668205175367e-6
3.5	-6.	2.447113612978609e-6
4.	-6.	2.455559020781852e-6
4.5	-6.	2.4886476539652408e-6
5.	-6.	2.5915070324928882e-6
5.5	-6.	2.6943664110205357e-6
6.	-6.	2.797225789548183e-6
6.5	-6.	2.9000851680758306e-6
7.	-6.	3.0627775926417623e-6
7.5	-6.	3.2452215078416772e-6
8.	-6.	3.4276654230415917e-6
8.5	-6.	3.610109338241506e-6
9.	-6.	3.7838572085941924e-6
9.5	-6.	3.930459247482214e-6
10.	-6.	4.077061286370235e-6
10.5	-6.	4.223663325258257e-6
11.	-6.	4.370265364146278e-6
11.5	-6.	4.412679325314515e-6
12.	-6.	4.417224948894646e-6
12.5	-6.	4.4217705724747765e-6
13.	-6.	4.426316196054907e-6
13.5	-6.	4.406192424545962e-6
14.	-6.	4.300720996253657e-6
14.5	-6.	4.195249567961354e-6
15.	-6.	4.089778139669049e-6
15.5	-6.	3.9843067113767454e-6
16.	-6.	3.888601056757979e-6
16.5	-6.	3.796787337570652e-6
17.	-6.	3.7049736183833255e-6
17.5	-6.	3.6131598991959987e-6
18.	-6.	3.5390664775537986e-6
18.5	-6.	3.533339456309278e-6
19.	-6.	3.5276124350647576e-6
19.5	-6.	3.5218854138202367e-6
20.	-6.	3.516158392575716e-6
20.5	-6.	3.553959375349107e-6
21.	-6.	3.6107144658165676e-6
21.5	-6.	3.667469556284028e-6
22.	-6.	3.7242246467514894e-6
22.5	-6.	3.7759547193394837e-6
23.	-6.	3.8059029160333945e-6
23.5	-6.	3.835851112727306e-6
24.	-6.	3.865799309421217e-6
24.5	-6.	3.895747506115129e-6
25.	-6.	3.8496882738012244e-6
25.5	-6.	3.7675736694113334e-6
26.	-6.	3.6854590650214424e-6
26.5	-6.	3.6033444606315526e-6
27.	-6.	3.5038912555570205e-6
27.5	-6.	3.3192192717961365e-6
28.	-6.	3.1345472880352525e-6
28.5	-6.	2.949875304274368e-6
29.	-6.	2.7652033205134836e-6
29.5	-6.	2.575078679082815e-6
30.	-6.	2.3821434330534075e-6
30.5	-6.	2.189208187024e-6
31.	-6.	1.9962729409945932e-6
31.5	-6.	1.8135759641682512e-6
32.	-6.	1.6885912334509731e-6
32.5	-6.	1.5636065027336957e-6
33.	-6.	1.4386217720164183e-6
33.5	-6.	1.3136370412991407e-6
34.	-6.	1.235149535662047e-6
34.5	-6.	1.1826493902514099e-6
35.	-6.	1.130149244840773e-6
35.5	-6.	1.077649099430136e-6
36.	-6.	1.0292017365822252e-6
36.5	-6.	1.0073389395230335e-6
37.	-6.	9.85476142463842e-7
37.5	-6.	9.636133454046505e-7
38.	-6.	9.417505483454588e-7
38.5	-6.	9.111237809430193e-7
39.	-6.	8.751955893024698e-7
39.5	-6.	8.392673976619203e-7
40.	-6.	8.033392060213708e-7
40.5	-6.	7.648819745215289e-7
41.	-6.	7.06748265687344e-7
41.5	-6.	6.486145568531593e-7
42.	-6.	5.904808480189745e-7
42.5	-6.	5.323471391847897e-7
43.	-6.	4.7628965359019186e-7
43.5	-6.	4.215894359922069e-7
44.	-6.	3.668892183942218e-7
44.5	-6.	3.1218900079623677e-7
45.	-6.	2.594805654106881e-7
45.5	-6.	2.2563618197353278e-7
46.	-6.	1.9179179853637754e-7
46.5	-6.	1.5794741509922226e-7
47.	-6.	1.2410303166206696e-7
47.5	-6.	1.0069200415174913e-7
48.	-6.	8.464264772116888e-8
48.5	-6.	6.859329129058862e-8
49.	-6.	5.254393486000836e-8
49.5	-6.	3.725534850897062e-8
50.	-6.	3.107172285361477e-8
50.5	-6.	2.488809719825892e-8
51.	-6.	1.870447154290307e-8
51.5	-6.	1.2520845887547222e-8
52.	-6.	8.834697769224741e-9
52.5	-6.	7.048679234794133e-9
53.	-6.	5.262660700363524e-9
53.5	-6.	3.476642165932915e-9
54.	-6.	1.7749484104058253e-9
54.5	-6.	1.4249203539842533e-9
55.	-6.	1.074892297562681e-9
-55.	-5.5	2.6095147701335965e-10
-54.5	-5.5	3.3888349982259587e-10
-54.	-5.5	7.280112451497698e-10
-53.5	-5.5	1.4282318924322695e-9
-53.	-5.5	2.128452539714769e-9
-52.5	-5.5	2.8286731869972685e-9
-52.	-5.5	3.5288938342797685e-9
-51.5	-5.5	7.564869663862638e-9
-51.	-5.5	1.1631521729564068e-8
-50.5	-5.5	1.5698173795265498e-8
-50.	-5.5	1.9764825860966926e-8
[truncated: 35,791 more rows]
