# Supplementary material for: Myosin V executes steps of variable length via structurally constrained diffusion
Source: eLife. 2020 Jan 15;9:e51569. doi: 10.7554/eLife.51569 (PMC7054003; doi:10.7554/eLife.51569)
Supplement: Source data 1. [file elife-51569-data1.zip › myosin_elife_source_data/Figure 3/BD_diffusion_contours/lastbead_rz_0kbT_volEx.dat]

44.7522 49.417
57.4291 47.483
55.3319 23.052
48.2342 50.367
24.7913 29.343
18.092 20.836
40.5395 46.001
39.6146 58.003
61.9993 43.438
60.6604 28.742
58.3507 -12.621
52.3714 17.168
53.7136 38.979
53.4438 30.919
45.2135 54.136
20.6832 39.986
5.71182 41.151
62.8421 40.971
67.4775 4.491
73.2715 -3.628
57.9217 39.132
35.0227 43.948
36.9663 -0.125
40.2399 40.379
46.4337 49.008
42.4997 40.095
47.2784 39.579
60.9631 13.667
61.4572 -13.986
47.4488 26.809
47.5701 4.993
29.7443 54.162
59.9886 45.643
74.2087 9.129
65.8338 14.651
71.5806 5.358
65.6156 7.966
42.7775 23.689
46.7616 3.164
56.8078 43.698
51.6131 45.016
62.6923 30.864
69.7891 3.994
73.0876 21.980
69.532 12.977
68.2825 17.524
69.8687 19.870
59.346 44.356
44.1882 47.193
29.8189 50.957
48.8165 50.017
59.7534 38.989
71.628 23.657
65.557 23.872
51.2054 42.674
37.29 -2.350
64.8135 8.861
61.7041 11.754
70.8989 16.894
64.7513 -22.508
29.9328 -23.060
52.2628 -7.354
55.4207 4.605
75.9348 7.150
66.8962 31.747
73.9493 5.999
72.8898 7.178
69.422 8.811
68.8693 26.239
59.6186 29.460
49.1006 51.168
73.333 13.671
29.7849 -24.803
66.8942 -5.183
54.7792 5.605
45.5396 28.723
50.3536 10.222
53.6151 -4.538
58.3265 23.352
38.6103 24.105
64.2155 6.183
47.0063 32.480
56.9374 -4.385
49.106 -11.635
68.1613 -4.811
65.5827 -1.547
69.672 16.185
64.2597 39.313
70.4503 18.871
57.4304 43.589
65.5227 23.468
57.2864 22.955
65.3965 25.491
60.2814 42.662
43.0452 40.491
44.8751 -1.406
43.6486 -15.053
42.6185 -16.307
56.3453 -11.515
68.1636 17.468
58.8544 3.549
61.0731 -6.166
60.9461 -12.169
46.2049 -18.040
58.9362 -18.671
50.1734 -12.521
43.558 38.371
14.8638 34.894
23.2963 47.820
35.218 41.679
37.8501 23.406
25.3345 46.876
40.8796 45.463
64.671 28.249
72.2554 19.077
65.3461 27.626
70.821 24.840
48.9503 19.868
39.4226 36.991
57.1595 40.926
70.0737 16.011
64.2345 32.665
68.0744 24.705
74.1611 10.100
61.5256 32.790
55.9112 -10.546
59.7299 -9.999
46.883 -19.731
57.3203 -9.652
73.6572 -6.474
51.1798 -12.974
74.1533 10.743
73.9385 19.172
54.6993 -16.467
32.3137 -7.810
70.794 25.390
48.5193 49.002
54.8117 29.270
53.5092 38.917
66.3104 24.280
5.82273 41.985
72.5078 10.492
55.8013 -7.566
67.3579 7.331
73.6068 21.877
38.2968 39.549
49.8158 55.242
27.1779 37.155
55.5428 48.583
53.5016 50.949
36.835 54.832
54.1304 46.194
46.9889 51.022
35.7446 47.562
67.56 30.822
68.5843 -8.535
66.3368 25.145
67.2466 31.154
70.0281 16.531
56.8605 47.062
62.8012 40.766
39.7954 51.410
36.047 54.450
53.7932 34.869
63.8388 5.004
49.3956 13.228
52.3138 4.069
48.2911 -23.080
47.4729 -25.455
47.6776 -21.913
36.945 -15.377
26.5901 -15.880
40.82 -41.284
37.9398 -5.010
43.6129 -19.116
66.6517 -20.520
35.9537 -11.821
29.1079 17.524
39.2705 48.648
70.3099 13.139
60.5019 3.686
57.8046 -18.704
62.5385 -8.471
55.7943 -6.624
62.8476 0.530
61.0962 6.848
52.3887 27.728
30.5654 57.708
51.034 5.809
63.306 -9.692
18.4512 43.152
60.5899 25.171
27.1378 48.048
41.6986 47.795
15.5923 42.087
9.64384 18.156
55.356 28.466
57.8905 25.468
63.0612 21.801
48.3651 54.160
65.6668 15.728
73.1396 3.550
70.969 21.394
53.2415 42.814
64.5195 35.821
51.7198 31.391
61.446 29.843
70.1934 8.813
59.8747 30.119
54.6689 43.161
34.8642 41.668
63.8003 40.450
36.5546 26.794
67.0537 -1.407
64.525 32.965
53.2992 21.094
61.5331 -1.840
50.387 0.488
50.0025 28.972
43.8731 50.243
42.995 26.445
23.7672 17.593
40.2838 -11.950
71.5335 -9.936
57.6753 40.152
51.023 53.254
49.7405 49.410
55.4973 50.658
5.77178 41.868
52.9218 48.590
45.6107 50.272
52.9951 51.135
34.6024 31.332
29.6295 49.221
50.551 49.379
35.8643 30.762
43.9567 39.712
58.5801 -12.656
46.3435 -27.134
45.6592 -24.402
63.8974 -1.351
66.283 -15.791
37.5325 -14.951
54.9594 -8.568
55.9904 5.735
30.0224 12.184
47.4336 -9.207
47.8987 -4.444
31.4022 -13.628
40.4184 -32.676
32.3565 -26.428
31.2274 -19.672
59.9772 7.925
46.0326 6.996
46.4497 -0.526
63.3657 27.008
64.2103 22.257
63.3799 9.091
59.2877 44.969
73.7362 21.989
70.2879 12.946
67.0582 14.603
68.286 33.265
61.5805 41.417
60.8704 27.617
66.7552 23.458
66.6898 14.052
58.9984 -1.800
55.4294 50.151
44.3843 43.711
61.7438 37.525
50.9561 43.515
53.7172 15.001
41.32 37.897
44.3783 41.079
50.4515 26.672
33.6309 33.246
5.21941 40.851
64.6091 -4.718
44.1113 -25.623
27.5393 -15.738
23.7407 -18.575
70.6495 -9.961
63.9625 -6.463
60.4818 -7.255
32.3629 -19.370
61.0478 -1.172
41.7347 2.333
58.1584 3.517
63.1568 4.099
34.014 -17.526
48.0533 0.851
49.1156 1.504
20.2929 48.519
47.2659 1.124
52.9298 46.938
70.2477 23.394
67.4968 5.492
65.5954 23.715
74.3396 3.842
65.8586 29.362
68.8648 16.079
70.6756 13.979
69.1598 -10.375
75.0692 -0.838
73.408 -9.907
65.5011 3.135
39.7123 -15.271
55.4938 -1.179
54.3266 -7.163
52.9578 46.471
71.6723 22.178
72.9683 17.195
70.1001 23.847
64.8653 32.779
70.7888 -3.678
34.9889 -19.845
68.8053 -11.366
53.0801 -14.383
27.2395 45.112
66.1371 6.763
75.7334 1.892
53.716 17.249
72.2153 19.174
34.5677 54.759
63.0236 37.119
44.7633 0.239
39.6653 -3.482
41.4902 -3.107
74.7095 11.581
64.7749 -2.414
47.0835 -16.568
42.1006 30.899
32.2072 20.700
5.67911 40.849
71.3726 8.544
44.3962 -4.385
69.2091 6.060
64.1427 -10.488
65.0164 33.962
64.9124 37.685
64.3366 -8.923
71.2109 6.003
71.3003 9.440
71.901 -7.160
66.4118 -2.791
68.9301 3.389
53.0973 -5.480
73.9595 12.846
68.8065 9.226
55.8679 -5.987
70.4962 18.728
66.1346 8.387
56.1785 48.118
40.0257 46.093
47.4327 46.939
42.6386 36.966
38.9714 51.546
71.0621 25.430
54.8418 46.959
31.4387 51.221
40.7257 28.050
56.9653 36.110
59.9267 42.240
66.2695 8.666
67.7298 19.856
64.6918 -8.258
62.6438 -7.915
61.0316 29.290
22.9223 48.642
42.6485 22.445
50.3162 37.715
52.9654 -16.931
37.8986 -16.259
44.3049 -4.404
65.4734 0.269
68.5657 -7.249
53.4838 -9.491
64.4257 -10.065
74.7015 14.674
63.9448 9.712
59.2127 -10.929
25.7468 -21.669
47.5414 0.601
45.5088 24.313
58.5353 2.558
65.0642 13.091
45.7537 4.864
59.378 31.799
56.0649 5.857
62.1362 25.827
59.1207 -21.167
47.3948 -15.892
71.1375 10.149
64.6185 31.723
66.1486 35.832
60.0417 41.752
53.046 45.801
57.2257 41.501
32.3592 52.398
5.88215 41.253
60.5111 38.665
8.31462 38.430
32.5164 43.051
59.7247 35.221
48.6024 49.037
67.0277 30.142
41.7158 40.203
63.9417 1.209
67.6816 1.780
60.2339 30.400
66.0199 33.710
70.1962 24.487
64.7609 31.394
69.8425 26.463
56.2415 -12.091
68.9091 31.102
28.817 33.258
27.9663 46.952
54.1214 45.856
58.4482 43.369
66.3051 31.293
72.2596 24.230
45.0398 53.073
49.0999 54.862
60.5395 37.204
71.4076 3.628
70.863 18.994
63.3919 35.440
71.4066 11.631
61.1365 1.218
52.8977 -13.711
35.0078 57.022
42.4823 43.477
55.8823 38.222
41.8615 43.376
67.9914 18.364
66.4668 36.944
53.0606 47.790
68.5826 9.775
62.1319 37.603
61.1565 25.758
69.2374 32.039
57.2114 6.077
72.301 2.092
65.8542 -3.357
53.4931 45.577
67.7701 23.350
68.5126 10.993
53.8101 34.364
60.9537 6.995
71.6489 21.360
58.4405 2.722
68.416 12.441
59.8624 -27.170
25.0966 -20.248
46.2882 3.765
59.8475 6.423
35.4395 41.204
6.04329 36.225
44.6196 42.407
49.8339 19.544
63.385 25.109
71.0817 15.835
71.2292 -5.377
52.2291 1.167
68.7693 -9.332
63.3876 -22.475
65.006 -6.229
49.0892 -18.052
45.674 -23.547
69.8762 6.210
31.2405 -18.040
72.256 -1.300
69.6976 -5.630
52.4634 -5.800
65.376 7.375
69.7987 31.148
71.279 15.924
51.7855 -10.532
73.0098 17.176
35.9985 47.797
67.9276 -3.550
48.2634 -14.758
72.2904 16.105
66.368 31.052
66.4928 33.073
25.2093 52.064
5.85878 41.148
56.0848 38.133
59.243 26.388
62.9575 6.614
64.7201 24.285
64.2732 4.999
57.674 38.972
57.0061 41.341
53.8777 38.418
63.5074 20.462
70.6792 28.305
61.076 41.783
69.5392 9.857
62.961 21.858
47.6453 36.758
40.4919 -11.392
66.6227 6.711
69.3749 -4.458
62.4584 0.918
57.684 -14.708
62.2805 1.221
53.9562 -8.138
50.2685 -9.107
71.7276 8.386
66.427 34.019
60.0199 -6.705
71.5233 -8.278
70.5832 -1.772
74.1158 20.083
68.5094 -9.629
74.8386 -2.038
63.6302 0.182
66.4188 -19.149
64.5295 1.952
68.1698 24.440
58.1316 31.275
53.4594 14.305
71.64 23.548
64.2757 38.152
60.7875 44.693
56.9871 42.113
66.7822 5.444
71.2439 26.528
20.1288 35.683
19.4867 40.210
45.1195 56.077
15.8776 25.374
55.9402 40.986
11.8567 48.828
20.9416 50.736
49.0436 50.255
60.9458 21.314
44.5816 1.629
70.3576 17.676
66.4646 9.444
70.8339 23.032
56.9058 31.971
70.1989 21.210
63.7388 11.822
63.9805 22.064
72.0657 7.460
63.9175 35.449
53.6393 -12.014
56.624 10.290
27.7308 37.180
41.7915 60.740
43.9527 54.525
66.5403 33.707
63.9821 35.526
65.8595 36.695
63.435 -11.108
66.2605 1.019
68.327 25.525
60.1633 42.075
65.4169 -1.374
52.2908 -14.387
51.7153 -9.959
34.4265 -16.421
56.9225 -6.734
71.9822 22.675
66.6122 23.725
17.3752 49.762
22.2763 45.659
46.127 49.800
17.9394 38.398
36.7449 32.948
35.5178 34.650
53.1402 32.196
49.6203 51.669
51.7318 38.993
64.3488 15.090
69.4622 31.384
66.7146 34.811
70.0315 16.334
74.1153 19.377
73.53 11.126
69.3039 12.777
63.994 40.646
65.7949 32.288
61.3545 43.667
48.7321 45.832
47.361 47.296
53.6778 27.211
25.7175 45.886
33.5745 53.803
29.9692 39.886
20.4794 34.238
5.5703 30.961
61.7149 33.405
70.0818 16.980
54.0852 8.239
56.9042 17.706
41.6553 -19.388
61.6663 -7.047
58.9508 11.755
60.9324 0.927
51.3561 -17.058
40.93 -15.578
45.3372 -4.023
44.6214 -16.945
36.6291 -6.798
64.5372 39.970
41.6944 33.028
54.9486 37.448
60.3485 14.131
63.3854 41.929
69.5268 30.860
71.9022 20.426
61.2844 0.178
64.7665 21.544
36.9666 46.082
35.8126 35.132
40.8882 36.247
42.9337 45.264
29.352 -2.536
64.9935 3.435
62.098 32.557
72.8289 12.707
67.1441 29.869
52.1948 48.988
53.7376 34.827
54.3452 41.472
41.7144 56.373
38.2786 51.390
49.6506 38.595
27.5719 28.859
49.5893 17.806
46.9887 21.965
41.0832 48.618
55.9749 47.711
59.1306 38.443
57.1131 -10.194
64.0639 7.608
65.9705 37.876
38.2077 45.528
43.1845 47.062
55.9818 44.103
52.0165 44.042
63.8247 35.544
73.2959 10.744
71.3367 18.008
65.1819 15.769
59.5968 5.680
63.8908 1.954
49.4296 -13.133
73.2011 14.212
72.8767 4.963
69.0526 33.449
73.6609 13.727
59.4887 -17.873
51.9003 -2.074
55.067 -10.513
51.347 -4.916
65.5323 2.900
47.0573 2.323
48.0547 35.982
38.8138 53.909
37.163 29.379
56.3878 42.512
32.6429 42.728
49.5055 45.046
69.8536 30.618
65.5179 12.256
58.1906 18.898
67.7193 27.447
74.6594 5.795
53.9788 35.638
54.4692 27.232
47.1895 8.511
50.2156 -3.340
70.8615 28.224
59.6162 28.641
19.5686 39.259
5.99202 41.443
69.8025 -4.586
23.7754 11.738
13.7718 27.231
45.9753 26.000
47.2956 6.509
62.1342 34.899
47.6155 -2.755
47.6636 -15.447
71.2254 8.986
44.51 -21.679
47.8853 -17.955
71.7592 8.776
61.7262 1.365
66.2043 37.200
69.2666 -3.849
71.7045 22.318
55.1907 -13.485
74.7653 -5.378
70.1189 -7.810
46.2678 12.600
47.4444 28.699
33.8244 25.494
58.3186 -12.308
69.1085 -6.635
72.6418 4.662
68.2736 19.580
69.6747 -5.527
57.638 2.197
45.3561 49.931
52.5382 36.585
27.8549 25.658
45.1346 22.573
43.7511 27.386
13.6884 47.612
26.2355 40.643
46.3031 6.456
46.2742 5.951
32.6145 14.037
33.6744 40.017
54.2063 17.204
66.9928 25.940
45.1334 16.163
33.3207 54.052
39.5487 38.342
61.4922 19.364
52.5931 -18.462
40.6899 -28.307
71.7502 -1.214
34.6367 1.763
45.0957 31.807
37.9051 49.519
60.1564 32.161
71.4746 6.542
46.8939 43.698
28.7748 53.975
24.9619 37.841
55.0209 22.593
48.44 21.569
23.6761 28.634
51.6692 28.911
67.1799 -5.369
68.7801 -1.206
71.2565 14.599
60.5953 30.648
46.8421 -18.242
58.6148 -18.577
66.4484 -1.401
71.2487 13.325
64.7649 -3.066
72.7308 16.400
65.9359 3.909
68.8608 4.263
69.6663 30.792
38.2956 45.732
61.5966 34.625
45.669 44.203
39.7081 38.541
66.9102 11.196
51.6201 -10.391
70.445 1.010
73.6666 16.846
65.8333 34.827
71.3485 22.227
45.2842 -15.103
68.8162 19.232
71.149 15.981
71.5627 5.244
51.8852 -17.899
49.9411 -24.503
39.7468 -22.140
69.7561 -0.675
59.6581 11.559
50.1226 22.392
24.6574 37.745
56.4376 50.240
23.948 45.193
18.9155 48.633
5.18011 41.500
68.5265 27.002
63.7249 38.224
58.4964 47.002
6.07808 33.079
34.9278 10.846
43.2001 -18.694
61.6148 -20.421
56.8915 -13.732
72.0033 8.463
69.7104 16.393
35.137 45.006
29.7824 33.525
23.9772 42.628
24.073 35.808
26.1453 42.542
39.0998 53.693
61.8001 42.360
74.1211 16.438
44.2619 39.970
35.23 0.319
36.6807 29.555
63.3256 3.269
59.6919 12.988
47.1599 -10.782
72.958 4.947
69.214 23.508
36.283 47.719
49.5525 37.208
53.8159 50.840
52.2807 43.433
36.2555 32.790
51.116 31.101
28.9645 30.180
65.4295 31.598
59.2626 33.420
66.2012 30.401
67.2394 19.174
67.3542 34.363
73.3011 15.891
67.3658 8.916
65.8127 -11.655
70.4398 -4.165
73.3948 1.816
58.1896 -18.456
71.6606 -14.741
67.9636 -3.746
29.8432 -18.199
39.9947 -8.204
61.4281 10.071
56.7473 19.219
61.4478 34.570
55.2292 46.613
45.8032 52.657
37.2169 54.677
47.1201 49.741
67.4666 14.116
60.9977 24.023
57.1278 42.786
24.8598 25.845
45.1624 56.979
47.0396 44.327
62.3871 30.808
67.9468 25.112
55.48 41.040
68.2943 22.526
68.1747 32.830
72.6993 20.350
63.8034 -10.716
55.6344 -19.578
59.0111 15.818
61.6387 13.344
50.483 -18.268
65.5843 34.926
66.6851 30.696
53.5904 31.604
71.0536 10.769
41.6591 36.476
54.9792 49.994
55.6521 8.033
63.238 2.990
51.0072 -9.930
54.3185 32.162
32.5465 -8.369
72.3 3.876
67.1127 5.926
52.95 -2.478
57.3219 -26.846
72.0426 -2.575
72.0485 13.833
63.811 8.251
52.6737 3.327
35.3152 49.492
60.9431 14.430
55.9972 -11.078
41.062 32.433
44.3066 -4.808
50.1456 -3.626
59.7409 2.909
28.3014 51.728
28.5673 25.686
36.1699 42.587
29.2113 46.197
29.0516 51.975
34.608 51.612
50.5226 46.969
41.3049 53.155
34.1647 41.547
51.2566 32.488
54.7265 21.042
70.4448 27.371
67.4461 30.948
67.7665 15.667
49.1949 41.870
41.5317 48.328
59.0606 31.793
64.8105 -0.638
61.5589 22.893
70.6869 12.280
67.8671 -8.736
10.6629 44.969
15.7052 49.348
11.6494 32.797
47.6892 -7.151
70.4726 26.144
64.3159 38.622
46.7967 43.261
58.5202 26.171
60.6826 -8.216
45.6256 4.355
51.8681 31.237
67.1942 26.121
49.9761 46.746
28.7965 35.561
42.3938 51.139
45.4634 50.103
48.3788 53.137
25.9855 29.467
56.2187 23.816
64.7003 23.117
52.8821 -9.254
37.5215 -1.611
52.8553 -5.245
23.449 9.620
32.5952 -1.744
57.2891 -6.685
55.5391 41.140
61.4925 1.082
26.6732 -18.582
48.1628 -9.792
70.5772 19.283
53.2875 47.774
65.161 23.645
44.203 52.072
39.8746 48.255
40.8155 41.664
54.3798 38.912
60.9649 28.022
73.496 1.909
66.6688 -7.009
57.1713 -19.511
42.8835 -15.141
72.254 -1.548
48.6199 -8.516
49.75 33.847
70.4409 15.621
66.0906 1.185
51.7058 -13.697
46.2787 31.574
24.173 48.404
23.837 25.787
34.285 30.345
48.3742 10.387
41.8914 53.813
70.3539 27.021
61.6918 -5.717
60.5397 17.666
33.2024 -16.704
64.1531 1.537
64.9915 21.531
72.1551 23.510
60.278 -5.932
66.9338 -6.371
68.9872 -8.344
56.9623 -9.356
55.0507 18.061
17.7511 39.959
44.7092 36.723
73.982 12.757
72.731 23.484
68.7568 16.059
57.3852 -6.834
38.4263 -25.513
26.9534 -28.340
44.6068 -9.837
48.5835 -0.447
48.0368 -9.654
29.5746 -17.871
52.3858 11.272
60.8678 -12.164
69.8493 30.790
67.6764 28.468
75.0601 15.336
62.8557 4.249
73.6991 16.259
50.9278 47.737
51.0543 45.572
53.6202 39.710
22.9143 28.141
20.203 41.755
42.0381 41.749
65.1286 37.861
52.994 -4.211
58.237 -12.799
39.2745 -13.767
51.0063 -30.059
59.0265 -12.142
58.0722 5.272
68.7664 -3.600
55.7653 49.987
64.5905 38.259
60.763 40.282
72.1451 14.013
75.2094 4.442
68.974 -10.919
49.2499 -29.126
60.767 -3.578
63.4817 11.930
58.1304 35.562
39.289 45.699
58.7899 44.213
72.1182 7.124
43.3945 43.316
37.1843 53.433
9.11918 34.188
28.8991 36.379
30.4638 52.073
40.2561 36.087
49.168 37.882
60.6588 30.381
60.5314 2.958
67.6904 33.773
57.2466 17.248
53.2167 -18.340
66.788 -17.592
46.6554 -10.845
49.519 -7.250
36.5318 -19.892
36.8587 23.533
28.2576 27.590
59.309 30.510
70.0083 19.197
67.9041 29.266
51.3535 51.636
50.33 -1.078
58.4836 2.835
59.4358 -17.354
67.6083 -2.496
57.4578 34.251
56.2433 11.959
32.684 37.773
8.67661 47.259
5.56002 46.751
19.5365 27.680
47.4626 19.189
9.447 38.798
37.4378 49.627
21.4379 45.741
37.3559 43.445
41.6023 48.908
51.7268 48.956
50.2518 54.284
54.4985 35.813
40.6989 48.304
47.6153 49.386
65.2589 35.104
59.7012 44.585
63.9949 12.728
58.4956 40.362
73.5033 19.837
62.8439 41.209
67.0094 24.243
43.3859 44.508
65.94 21.218
52.0301 24.213
56.4408 -6.659
71.0816 20.932
49.7191 54.055
64.656 31.345
59.093 33.260
29.2862 50.883
46.8547 46.660
70.3896 20.400
63.9647 2.633
68.1485 2.297
64.2445 -8.065
49.7821 -4.896
72.0011 24.632
67.4213 8.386
65.0218 -5.376
70.0372 -4.960
58.547 -9.465
61.4776 37.121
42.8111 49.202
67.291 27.563
61.1507 41.368
67.1422 7.811
59.944 40.824
59.722 22.857
64.0586 29.469
64.9962 18.110
62.1425 11.930
62.5764 -19.288
64.9175 -18.744
50.8573 -16.866
48.5657 -25.236
41.5213 -18.344
53.7892 -11.767
66.9119 26.876
71.481 18.287
53.7176 43.923
60.3796 45.289
67.1359 19.467
54.0454 7.592
67.8984 19.108
73.3568 22.189
64.9924 -11.975
51.6341 -4.784
48.0446 -12.753
50.4988 -21.438
67.7476 -21.050
70.7036 23.236
56.0482 20.184
59.9273 -18.306
52.7443 -27.397
53.3248 -20.116
53.7939 -11.196
58.627 4.755
59.1165 -3.510
58.7791 0.817
52.2125 -10.148
71.7274 18.310
70.6332 25.853
40.9731 54.123
26.3199 52.738
57.4316 47.281
59.6642 40.736
66.017 34.789
36.1764 48.528
46.9996 4.477
60.0678 12.863
58.2923 46.483
65.3101 3.763
72.5368 -2.362
62.1646 -15.585
46.8103 -22.694
44.9803 -25.734
40.5668 -10.692
56.2216 12.999
53.936 29.001
14.1226 35.642
43.0434 57.601
40.0409 46.003
59.4847 38.720
59.1417 39.054
55.7217 27.786
53.6416 2.423
64.769 -14.848
53.2403 -16.939
35.2254 -24.445
71.8925 -0.151
43.9317 -29.549
55.2959 -17.019
56.8698 -11.395
66.0874 -2.471
61.0193 40.857
62.1808 43.296
15.1771 52.904
5.71168 30.606
42.8639 11.452
43.7787 -22.194
48.9395 -30.564
73.7535 5.167
66.978 8.330
68.0441 -1.758
72.3462 -4.716
73.7513 17.740
59.9833 -15.726
33.4718 16.305
41.6167 51.117
31.3885 46.376
72.0815 15.473
56.8096 35.490
60.6287 14.033
52.3259 3.242
63.4475 19.403
63.5579 14.738
68.5584 11.308
42.291 -11.965
41.8928 -4.107
57.9176 -2.341
52.2165 -6.639
68.0766 33.497
29.43 60.024
26.9292 45.330
63.8958 17.673
32.6539 58.047
55.9285 46.570
65.7628 14.340
69.6077 29.588
35.1451 32.845
21.8815 43.080
36.3759 44.641
54.1116 39.259
47.5411 49.841
60.6126 43.048
70.1691 21.298
51.3775 -22.465
75.711 5.815
61.1925 26.784
61.3921 32.465
46.5315 4.134
51.4457 -13.621
54.9536 -6.463
57.6333 -6.525
49.307 14.663
62.6094 36.668
62.4051 41.547
68.2561 14.460
62.0835 -3.587
60.3195 -0.493
63.1765 -0.288
48.5579 -18.650
29.8765 -19.311
49.9664 7.789
61.7197 -11.245
70.8025 25.355
50.3003 45.233
58.4931 43.854
46.8431 48.245
44.1984 55.343
65.5063 29.474
68.2079 31.937
62.1812 16.362
65.1698 -2.889
40.3651 -18.781
57.0651 -10.103
68.5712 9.161
41.5851 -14.192
58.5415 -17.383
58.2225 -9.292
73.1922 4.316
68.1008 1.769
62.0676 -12.992
39.7201 17.270
7.45303 34.385
28.6238 46.046
21.8924 53.015
40.1839 52.394
11.6601 39.812
6.01425 35.575
75.5047 11.032
42.2911 30.596
55.4666 46.142
66.1733 37.695
73.8837 20.445
59.2911 18.115
67.1459 8.304
40.9466 54.182
66.9074 35.617
66.0785 24.269
64.0826 39.687
55.9041 49.233
43.4707 50.461
68.3534 24.260
54.8522 46.042
59.6059 10.395
38.95 2.333
32.3889 32.744
14.6746 46.556
27.6183 47.808
63.603 37.024
68.039 14.171
57.9552 4.096
59.0666 12.738
45.3911 -14.687
54.1889 -7.003
66.0193 1.524
50.5991 -16.427
59.846 -7.657
72.1775 25.388
62.9461 0.044
52.3752 -22.559
45.7749 -9.115
36.1294 -16.107
42.5745 8.806
56.7047 -6.798
71.0717 0.035
70.8032 4.633
56.4075 -14.095
51.231 46.076
63.1987 29.681
58.3446 -15.264
41.2159 -39.110
60.1455 -20.633
52.1282 -11.939
70.064 28.223
56.0766 -11.677
50.4928 -14.379
66.0063 -4.676
54.3068 -5.873
74.0069 4.173
66.2269 -10.288
57.4726 -24.255
47.4473 -29.472
49.1474 14.309
57.7415 8.517
52.7529 5.979
40.9307 -10.083
53.8735 -4.481
61.8103 32.829
32.7436 49.245
49.9228 52.819
51.4009 50.458
32.3876 32.480
58.298 46.116
51.19 46.690
73.3686 7.972
68.1162 13.752
62.9672 -3.608
60.3795 5.528
50.8527 3.268
36.475 -14.494
64.9775 17.550
48.7642 48.571
13.95 33.952
32.3379 39.083
54.5033 45.595
29.1534 43.897
25.2136 43.849
59.1242 37.597
67.4579 -11.997
66.8662 -8.431
71.4604 9.057
57.4779 -0.936
48.7425 1.707
51.5897 26.960
68.1496 32.358
47.4848 44.591
55.2282 45.682
32.1235 43.807
23.091 42.955
55.8155 47.117
66.6965 26.293
55.9751 47.301
31.3944 42.528
69.1367 9.451
43.1542 -12.754
46.0167 -5.816
61.7457 29.781
63.8573 34.010
64.3729 36.610
71.5381 23.542
70.4679 29.802
57.4505 28.556
65.3893 35.347
58.2617 30.100
65.61 38.927
70.7799 12.508
70.5142 17.220
58.6531 -10.170
63.8341 -3.016
60.4514 -10.808
59.6995 32.128
69.6623 24.389
53.6567 37.200
45.4589 40.302
62.5941 38.318
42.6398 43.183
19.3105 49.363
32.4779 7.629
35.0247 41.247
41.7173 46.145
21.7429 36.882
14.3402 39.512
8.64148 31.481
27.3245 44.450
60.2359 41.435
54.3224 43.351
69.4795 27.162
75.6292 5.110
61.8507 -3.590
65.7771 18.161
73.8089 20.298
74.6447 19.083
54.09 5.495
52.6476 1.907
55.1148 20.648
60.2293 20.183
66.3038 36.270
56.6096 48.583
70.5642 22.872
67.8054 24.407
64.9814 33.869
61.315 37.299
34.3884 51.988
53.3697 30.083
52.3035 17.039
72.2512 12.652
58.176 -13.976
42.7687 41.915
50.5371 48.879
61.5638 18.022
63.6547 13.220
40.9077 1.815
58.7303 7.472
58.8587 9.726
41.4196 -19.116
66.7974 -1.347
66.9921 13.124
54.2782 13.643
55.0883 -19.523
71.6347 22.099
68.2115 14.276
46.2022 3.493
59.6255 39.667
69.9174 -1.108
64.8277 -16.421
72.4491 16.577
64.3669 13.532
74.4609 11.042
65.2579 34.531
73.2537 13.738
57.0313 42.929
58.4766 45.250
45.6168 50.796
73.204 20.740
57.6657 -6.438
67.7068 -3.576
52.9329 -16.195
73.6829 -7.520
69.7472 7.925
68.0112 6.152
69.138 3.997
47.178 -17.317
62.688 8.150
67.6475 9.635
71.2948 -3.236
64.7662 2.656
72.8304 -1.219
59.1876 -17.053
44.7952 1.565
31.4484 28.498
48.1765 -2.342
48.6377 -19.492
58.5856 -4.690
62.4979 -18.515
49.9162 -14.969
53.1536 -21.280
68.5583 -11.795
43.5322 -6.292
66.8074 16.813
68.3958 34.024
56.6552 40.172
55.4556 42.560
68.9866 19.473
66.1864 16.835
50.4509 38.377
24.5951 61.833
44.6989 55.514
47.1863 39.952
72.5472 24.003
65.9438 13.172
62.422 11.637
72.1768 19.087
73.1933 20.167
45.4474 16.614
67.134 -7.685
65.7102 6.258
68.8334 1.173
39.7118 22.836
73.1095 9.523
76.4971 2.570
56.419 -4.603
57.5091 -9.618
61.1339 20.467
47.2774 -5.718
66.8748 -1.652
66.9988 33.858
70.7937 27.613
24.9025 51.846
22.4543 36.509
47.2765 22.972
55.5857 41.578
26.9634 49.758
49.6007 43.092
51.9271 38.941
56.2691 5.889
25.6098 18.627
48.6811 32.708
46.5314 -3.113
37.4871 -13.719
42.388 -16.384
57.3739 -18.821
63.4132 1.054
65.2075 38.337
54.6477 48.405
55.2461 45.564
54.1801 43.883
54.3534 47.050
27.8827 52.529
5.784 41.958
62.0902 0.626
36.6523 -10.948
66.1973 -8.331
42.3269 -0.724
63.8668 -12.313
75.1434 5.173
56.3364 42.047
54.719 16.647
35.8214 53.815
35.3477 22.552
46.9186 53.631
50.114 -17.088
66.5958 25.412
51.7213 1.166
35.6488 -19.897
67.9922 -4.630
63.0614 -1.580
43.4177 -12.502
31.4624 12.612
45.1931 40.368
40.9274 20.046
69.4072 8.181
43.529 -17.753
28.7457 -10.581
32.0246 2.175
17.3141 41.789
18.0965 55.758
24.5562 41.882
33.4337 42.468
74.5418 15.302
52.6426 15.335
49.5157 14.420
70.5611 25.851
60.1333 28.434
66.5066 24.226
66.6489 -4.509
58.2806 -12.675
70.0026 0.336
62.4614 26.377
49.7351 20.705
65.5444 32.105
66.573 6.104
53.4185 -18.669
56.7658 -7.912
71.2076 27.502
66.1633 34.829
52.133 8.011
43.5426 -2.876
59.9264 -8.143
66.3954 21.036
58.2458 44.124
64.547 36.877
35.4632 19.487
60.084 2.336
61.0435 16.287
50.7704 2.969
44.5475 38.540
48.9707 14.012
36.0649 15.583
53.6317 0.130
72.588 24.521
64.0712 -18.011
67.912 25.878
54.9585 35.248
65.6751 33.588
50.4265 49.782
64.6032 33.244
63.8062 -1.459
49.4263 32.787
54.2664 48.538
44.3495 39.813
74.7662 14.676
65.4457 -2.901
71.9525 5.079
61.7726 2.214
55.4526 -22.523
53.2628 -16.020
58.8291 46.311
48.7372 52.499
12.4306 43.353
9.3309 47.799
26.8303 55.104
20.9203 44.085
5.88107 36.066
73.8053 0.689
70.2027 23.438
43.6285 53.444
13.2862 53.961
36.3574 40.007
24.5639 50.246
17.3738 48.899
27.1273 38.367
20.414 45.659
24.7295 53.068
47.0362 32.735
55.8391 45.079
59.75 39.104
69.6557 30.663
64.8198 33.377
46.8285 47.285
56.5391 48.945
49.5782 55.038
30.5479 52.193
38.3441 22.041
68.0728 28.073
26.7129 51.610
35.2587 54.008
62.6442 18.671
38.3391 53.560
63.48 21.625
64.6886 9.442
68.8579 -2.009
72.7642 19.038
71.9608 18.263
60.8126 19.319
70.4064 12.320
56.0192 12.044
55.2288 35.485
59.5519 27.805
63.5543 34.549
69.6365 23.291
70.5591 5.298
70.6967 -7.420
68.657 -14.630
59.8867 36.339
65.5294 22.647
59.9703 14.059
45.4028 35.407
62.5741 36.030
72.9913 9.793
54.1593 -19.412
34.7466 -28.421
55.501 11.140
45.1021 27.979
61.7938 5.957
68.7129 7.974
47.8249 16.718
53.5486 41.972
22.4097 52.331
24.206 43.368
48.6516 32.419
58.7241 40.828
66.7024 24.543
71.1424 26.835
67.2887 31.458
29.4416 49.893
43.8654 39.005
53.6655 48.441
14.4571 42.209
5.71603 36.537
66.5591 -14.064
66.2193 -13.061
72.3793 16.243
73.6607 4.288
59.0515 36.604
61.7021 37.114
32.9684 12.013
44.5973 37.216
54.1913 24.479
61.5371 34.325
31.4158 -2.968
53.9481 33.447
51.014 32.218
38.8468 22.399
53.5642 5.990
71.3892 5.585
62.925 -3.191
58.5872 -2.484
74.0445 5.613
72.5729 23.505
58.4731 -3.638
44.2929 50.885
48.6624 44.716
29.209 56.648
40.5498 27.108
63.8796 9.809
70.4412 14.643
63.8891 16.580
71.3669 21.613
72.3484 23.331
73.0549 21.289
67.3777 19.873
66.3122 -4.789
72.1876 6.045
64.2335 23.283
65.7492 33.661
62.4991 31.635
65.2547 5.736
40.5097 4.209
62.2019 43.299
36.2249 50.663
66.8694 24.463
69.1887 16.418
59.9236 17.450
61.1173 19.805
62.5253 37.744
64.4747 33.194
67.88 -0.869
71.1821 19.601
67.3401 14.941
58.7959 -11.028
73.5538 2.601
71.1718 11.170
75.4262 6.616
63.1674 39.269
73.9709 5.604
67.8826 2.711
58.3527 -9.373
66.4069 24.112
50.8958 21.370
55.3425 -19.486
66.6233 -5.693
59.9552 20.395
38.0738 27.829
55.8181 25.757
49.5948 13.585
55.0445 22.728
57.655 47.905
62.3215 40.769
54.4344 42.584
70.103 17.637
63.6176 4.753
39.7848 53.763
20.5339 45.460
29.7957 38.817
20.2467 51.330
33.7337 53.510
44.1066 49.499
57.9123 41.438
51.943 12.133
46.8075 46.273
41.4881 35.512
62.968 37.667
42.0615 42.573
56.8786 26.008
41.3385 2.142
70.8976 13.361
68.4987 7.090
67.1801 27.818
26.2268 48.553
5.81116 35.581
65.2117 -0.064
62.062 40.420
40.3522 38.859
41.1904 -2.084
42.0363 -26.779
52.8144 7.251
30.3842 41.885
59.1437 44.209
47.6092 26.308
64.3449 12.866
43.9359 51.709
45.1592 4.741
45.5451 -11.993
67.9193 22.044
74.0314 2.939
56.3725 -7.905
63.1602 -5.271
64.5277 -7.737
71.6521 22.906
67.7019 25.827
52.6545 38.340
63.3374 34.234
74.0306 7.607
69.0837 -3.777
40.7596 -4.037
41.1624 -13.550
73.9512 11.522
60.0242 8.133
40.2469 -18.670
69.7656 -2.970
44.3799 -10.164
70.1976 25.006
67.8353 34.165
72.2144 27.531
71.9712 20.301
74.4491 18.688
63.7744 32.077
74.2094 10.153
62.132 17.625
67.1476 34.750
54.1449 48.708
61.1583 44.329
70.2418 19.765
72.5441 10.301
71.2916 6.985
73.9234 9.863
73.3138 11.685
44.8537 43.751
51.0993 51.955
56.6914 47.265
54.0156 38.545
57.437 9.804
74.7697 6.207
74.9786 4.912
32.9533 -17.077
48.0473 -17.312
54.5428 0.621
52.2244 -9.816
69.557 23.507
60.1106 34.476
52.7058 49.049
68.2187 27.488
62.3908 22.134
69.8238 29.198
61.4229 -19.621
60.2534 -26.422
55.2036 1.692
60.5274 38.669
42.2818 57.422
51.1008 48.507
59.3564 45.720
31.4452 41.041
56.5137 37.031
55.1044 46.907
59.4525 36.876
50.9634 48.080
59.2993 39.601
16.4919 36.961
40.3427 56.380
23.2879 45.534
52.7795 41.873
48.0651 52.815
69.1609 27.410
69.4452 0.321
43.2284 1.516
52.7875 -7.473
61.7191 26.569
57.211 -11.050
36.1875 -13.133
68.7881 8.253
50.5563 1.396
53.6053 -5.469
53.0441 10.797
60.4834 0.015
56.85 35.740
69.5815 25.886
59.8064 37.802
51.0934 34.233
28.624 48.053
57.1434 44.938
48.305 36.914
68.6381 6.699
71.4302 -10.731
73.3771 7.573
43.5486 13.046
38.0126 51.953
49.952 51.083
49.9612 33.975
29.0972 42.024
34.2532 24.680
42.802 54.333
54.7385 50.523
63.3853 39.370
56.5518 34.842
27.2193 50.570
38.0769 23.149
45.9508 41.032
54.2391 49.368
17.5813 44.714
64.7941 33.525
67.9187 32.345
43.5543 41.855
63.9725 18.329
66.0589 29.185
52.5185 33.668
72.8316 14.948
43.5933 -15.526
49.8425 -11.886
61.6608 2.223
40.0749 32.924
57.7645 27.202
74.3163 14.892
38.2248 -14.748
74.7605 14.964
67.5408 28.296
72.5259 11.436
69.0022 32.719
69.5342 -3.320
59.2647 -8.300
45.855 -15.345
51.0109 -25.257
54.7601 -21.901
71.1618 3.680
62.3182 36.505
49.7017 46.411
40.3454 48.740
34.3624 54.408
50.7914 23.212
66.3449 21.586
57.8348 30.920
65.247 34.660
73.698 2.314
53.2397 38.754
68.1831 29.827
61.0471 36.948
51.4274 46.317
39.8342 34.429
55.3589 -13.474
55.1326 -5.020
56.7167 -10.108
40.1159 7.379
36.9038 28.589
47.4273 0.515
35.8747 -3.123
71.6029 -6.954
51.3873 -6.479
40.2201 -26.107
61.1109 -14.440
58.7036 10.997
28.5622 32.760
18.4121 49.114
42.6703 46.951
43.3414 29.225
31.8032 12.890
63.2191 21.718
73.4471 5.518
60.9527 10.350
58.7874 31.096
52.1679 14.676
24.8284 22.529
17.7253 40.745
57.2936 42.486
60.6825 9.131
53.4785 0.617
73.5341 -2.307
70.3351 25.492
68.5207 32.722
53.3337 -1.043
67.2684 6.880
53.4202 -7.448
71.6301 7.795
63.7338 27.073
66.2768 32.846
47.1909 52.162
39.3227 33.713
48.9712 40.372
71.9497 24.835
64.2856 30.068
51.6837 12.432
54.3476 14.912
52.8739 20.143
70.4888 8.368
60.2794 28.151
69.6786 13.417
59.3048 39.183
65.5733 -10.288
64.5023 -7.838
54.4548 -2.606
60.2201 -18.263
53.4315 -18.704
49.2177 -23.342
55.8929 -0.897
60.0976 33.831
69.9269 8.369
47.2202 -7.152
36.0908 -14.782
17.6323 -16.651
62.6038 -8.591
52.1556 51.370
65.5918 25.171
67.2642 12.128
63.8182 0.325
74.3928 2.781
55.8166 -19.071
62.634 3.324
72.315 18.358
48.8287 18.187
38.2986 2.527
29.4849 19.058
38.8304 50.764
42.0211 48.903
40.1789 54.753
37.9202 58.982
63.9594 40.443
69.3385 31.230
53.3492 48.112
45.0709 36.120
41.8823 56.901
75.2074 14.200
72.966 6.222
67.631 -1.243
66.5078 -4.941
52.9954 -7.305
75.2201 12.326
62.0057 3.248
49.4247 -1.497
24.2554 -18.494
58.4294 -29.885
56.519 -3.848
52.1645 -2.841
53.8402 -3.811
72.2109 13.982
72.0146 17.126
56.1321 42.391
37.6928 48.524
58.0943 40.914
65.3196 25.774
66.1453 24.527
58.2833 -5.197
59.6702 10.612
59.2274 45.115
46.4788 36.852
40.8498 20.752
44.7186 41.001
25.5952 33.157
45.7224 25.578
53.8335 13.241
48.2239 -20.167
46.8972 -18.777
70.373 -0.851
57.3732 -16.129
62.9388 -14.866
69.6442 6.548
38.2147 57.839
55.4622 6.094
47.0924 -19.808
67.5634 -0.526
58.1152 16.847
37.4547 -24.020
24.8894 -26.002
53.1065 9.951
33.4654 20.417
20.5373 39.816
70.5298 21.259
40.5305 23.553
63.6005 -4.901
67.446 34.438
68.4126 30.260
73.4085 11.780
62.7061 -1.068
62.2699 -2.290
56.4393 -13.758
40.9479 4.377
64.4912 2.364
42.7709 -9.961
59.9805 -12.233
54.2676 28.178
25.1438 48.228
24.9984 41.415
30.2237 41.646
45.453 45.685
47.5474 49.147
33.3588 48.322
5.99514 36.047
61.4243 37.481
70.8933 19.486
57.8134 1.284
72.5834 14.300
71.5711 23.931
51.1547 32.324
57.7646 18.042
62.6444 -5.518
39.383 -14.251
37.0535 -26.980
39.3387 -26.969
27.3883 -22.468
35.7203 -16.467
57.9492 -16.736
51.7656 31.944
58.4777 42.865
36.6895 51.824
43.0739 8.206
40.6426 17.145
38.317 16.683
52.3925 -11.473
47.2438 53.967
32.9649 39.445
40.3216 39.091
66.3925 20.063
44.0701 58.383
35.9278 52.657
34.5516 41.807
55.9366 6.612
56.9124 47.420
22.1131 39.886
67.5317 27.970
52.2986 23.140
42.8765 31.124
48.2156 25.757
45.1039 -26.274
53.3222 -19.735
58.7312 30.317
75.6707 11.501
65.163 -4.674
63.2065 -1.737
47.2389 -18.736
56.6604 -14.446
38.5876 -15.197
43.8552 7.067
39.4333 25.997
69.3938 11.495
40.3004 50.551
53.406 49.237
49.9259 12.207
62.6704 5.683
44.5719 -11.211
48.8313 1.446
40.3211 -14.979
34.9453 -15.424
51.3823 -17.763
41.5993 -27.742
51.3665 1.146
49.0731 20.528
55.9824 39.753
38.4696 46.805
15.4948 39.218
36.1284 14.579
71.205 11.994
71.3602 25.986
65.862 17.386
64.3341 8.014
66.5207 -3.548
45.5666 29.081
20.8004 42.853
18.8255 41.105
72.4086 18.811
53.1507 44.699
65.7941 18.037
69.101 -4.751
44.133 -17.116
49.6837 -12.146
63.3215 -4.851
67.9992 1.961
65.4977 -9.000
59.549 -11.060
70.6986 -4.810
63.7655 24.138
54.405 38.310
67.9251 35.773
38.529 51.583
45.4907 53.426
45.249 30.655
71.1277 12.855
57.4155 -4.352
74.0001 -5.837
58.0282 -10.351
59.2102 -19.957
71.1613 -7.968
69.05 4.241
72.8661 1.638
72.9871 19.940
37.0722 26.073
53.9951 32.491
47.9756 33.913
52.4105 36.490
60.0008 36.458
56.4193 40.197
27.5647 40.880
5.81826 41.450
45.335 35.969
66.0678 36.078
69.102 20.412
45.4636 41.773
54.3715 36.685
65.1768 37.565
60.9323 36.098
50.2026 48.350
42.6037 47.198
20.8937 33.786
5.70341 46.649
61.2957 42.172
68.437 25.967
67.167 34.607
65.7767 25.883
27.4797 48.333
43.9705 47.445
64.8272 38.340
64.2116 39.872
64.3481 12.289
52.0375 16.943
52.0022 20.944
32.6298 44.134
61.3614 29.987
45.9279 37.040
26.2858 45.756
51.1222 16.639
67.9315 25.418
64.7612 40.547
53.0669 -19.400
59.6101 -7.684
73.7195 11.702
62.6913 -22.486
71.9708 20.286
59.6162 43.093
69.0447 10.747
39.1041 54.065
43.7574 47.300
5.98206 35.934
65.9954 -4.725
37.6727 -28.013
55.5265 -22.613
34.8174 -25.969
60.0071 -4.144
65.86 6.035
54.1408 -6.977
67.0743 15.325
51.4791 24.256
19.5612 35.992
30.1595 44.503
33.2297 41.323
20.9649 47.520
51.7592 42.040
41.2191 56.470
27.9715 41.031
71.3947 24.844
61.6753 31.344
57.722 25.547
60.3227 14.736
40.3171 43.409
28.115 47.581
53.07 37.536
52.5997 49.327
66.5922 -5.857
42.0237 32.658
35.6696 47.002
13.0816 34.204
5.83383 41.034
32.9121 47.618
57.2331 40.819
17.7697 44.520
28.2119 45.431
26.6143 39.502
26.4198 27.598
33.1403 26.770
22.4916 43.126
23.8699 45.248
54.0233 29.470
49.062 50.295
25.9358 50.378
35.6839 41.470
67.6445 17.104
72.1139 -2.604
61.1678 -16.320
72.2418 2.436
59.3621 -10.317
45.063 -9.293
53.9782 -5.762
56.1542 48.656
64.3956 29.096
42.0367 41.673
6.74414 50.734
42.7433 31.958
61.9691 9.552
71.6506 -2.318
65.0492 -4.228
74.5938 3.328
30.2254 13.558
33.4432 18.680
53.5448 13.047
33.0052 24.011
20.3755 32.339
52.8869 24.331
45.7128 43.702
31.2631 60.418
61.1435 19.237
71.7053 17.521
53.035 -0.447
54.8334 -3.516
60.1263 -7.279
40.1617 -14.242
52.9809 -21.243
75.4845 0.090
68.5335 12.157
49.7028 -1.491
48.393 21.098
59.1037 8.005
13.6554 31.865
54.8827 11.268
62.9773 37.154
67.3042 23.761
72.5498 27.203
58.1688 34.247
15.8032 37.736
20.3215 53.004
39.4593 48.577
21.5077 48.525
30.9301 44.262
47.556 21.848
45.3893 -1.108
52.6585 21.071
43.7071 27.834
40.0607 22.206
21.0873 5.820
36.349 15.587
10.2426 34.140
43.2378 35.450
43.6061 20.935
44.6816 38.482
50.673 40.269
48.9346 41.342
40.2146 52.520
57.3054 45.783
63.1017 -1.229
69.3876 22.592
69.5164 -8.266
59.4176 -12.792
53.0316 -21.786
49.9309 19.029
22.4234 61.347
14.2161 40.667
5.43247 41.065
27.9602 29.530
48.271 38.198
60.3736 -4.237
66.4582 20.412
48.1951 47.503
44.3498 50.654
52.4547 39.371
43.1372 45.755
68.4346 28.043
67.9907 1.951
37.4703 47.642
42.3453 51.936
26.8854 47.429
57.2827 45.856
67.6071 32.682
60.0357 35.728
41.9974 42.020
48.0803 30.561
60.7083 37.810
33.662 51.241
35.9401 36.937
37.9359 57.084
26.5118 53.907
35.0961 48.732
37.7002 46.547
53.3067 47.121
63.5002 22.570
60.9518 26.659
51.3283 18.040
17.5047 34.485
23.1677 5.714
18.0953 28.409
39.6648 39.845
38.2331 51.371
71.8733 26.235
26.1153 41.413
55.0739 29.708
63.9328 15.068
56.2746 -13.052
66.947 2.704
60.1032 10.308
65.6072 28.637
41.0979 50.233
63.8632 37.984
9.23612 45.692
31.1827 30.063
43.8365 24.417
63.4309 19.714
52.8634 32.507
55.1504 1.221
50.7987 -4.005
69.2729 25.618
33.3988 39.079
59.8756 33.044
37.5024 47.921
50.2681 34.782
29.2224 42.727
34.0006 48.372
30.3528 40.178
54.7083 -1.980
67.7764 22.431
53.9132 -9.010
53.4968 28.024
64.2695 39.181
60.5745 44.591
52.2728 44.859
58.5165 -1.372
46.835 30.087
44.2471 -1.440
68.2456 0.054
65.7536 36.164
67.8753 23.985
63.2918 41.038
74.4525 9.353
62.9009 -6.404
62.7814 10.779
52.7021 15.662
51.3836 25.713
64.3837 34.734
56.5103 1.254
72.5309 8.147
64.6473 2.152
64.2756 12.991
62.5173 16.685
62.8946 39.684
58.9727 14.982
71.9359 -0.772
37.7326 -27.105
33.8407 -4.563
46.3659 5.491
52.6719 -2.209
35.8521 -16.464
58.9598 -15.562
52.1265 -26.010
39.4079 -19.962
37.3099 -18.059
53.5661 8.249
22.6778 61.321
48.6848 44.923
42.0227 41.044
68.503 22.699
61.7313 18.178
69.4558 21.490
49.6147 -2.244
65.681 -18.425
68.4741 -14.831
62.9941 -6.425
61.8609 -4.766
74.3461 11.089
63.1702 11.302
60.1784 34.204
65.9376 27.666
41.8905 -4.321
45.4515 -13.855
62.9213 -6.496
66.7387 0.848
54.4812 -13.820
71.1779 8.373
45.9743 -6.442
34.8192 11.186
41.4455 22.516
56.2978 10.683
66.1351 -10.202
72.6461 8.541
71.8319 17.263
55.842 -11.490
56.7104 -3.379
51.7093 33.243
61.5516 37.406
52.6505 -6.367
63.4774 33.936
67.2573 34.571
64.7159 -9.502
49.7056 -1.763
36.5529 -11.023
35.3482 -6.481
51.6973 -19.990
51.7516 -20.700
61.0796 -10.149
65.1184 37.975
69.7099 24.249
60.3388 -5.815
38.5248 26.037
59.3924 16.457
57.4244 21.769
48.9309 29.920
59.497 6.123
43.2643 -6.891
65.2207 -2.764
37.0704 24.781
14.6761 42.425
18.3491 36.780
60.4811 25.437
34.5131 22.804
33.6368 29.076
50.6501 40.813
67.8419 31.579
38.2524 54.880
30.3632 46.640
63.6091 19.570
70.8591 24.173
61.6386 1.194
62.8612 8.011
71.4338 23.801
55.0146 45.958
44.1156 54.737
41.0878 49.571
5.04868 52.909
55.0503 27.537
32.1457 49.487
41.9474 35.829
50.9548 48.782
70.5023 -2.495
53.1067 -15.951
70.1107 5.345
72.2748 -1.453
70.7269 16.655
53.0941 -3.744
39.6954 2.539
60.5471 24.399
48.7623 32.421
27.9479 46.803
48.9608 38.744
65.5851 20.065
55.4591 38.715
59.6611 4.441
68.7521 32.080
35.9215 37.933
46.8516 39.234
37.0965 47.427
71.5541 24.249
67.3744 27.728
71.9026 -2.198
71.0129 22.136
57.3663 27.821
41.2572 34.881
33.2739 31.631
51.7815 -16.887
53.8641 -5.813
48.8497 16.172
54.2031 39.908
24.7399 19.133
50.4882 -1.847
47.0986 43.647
12.0266 51.130
40.6092 41.062
61.2854 42.092
67.0854 31.945
62.2809 10.080
75.4153 10.197
59.9824 4.003
30.09 46.604
72.315 14.675
68.3225 8.835
66.3003 21.605
47.7265 19.060
68.8653 1.705
40.31 -26.749
56.0774 25.076
49.685 47.149
69.2323 30.624
70.7491 -5.290
72.4218 5.008
70.9766 14.854
73.5486 21.612
48.5899 18.866
72.1576 23.876
71.471 19.722
70.8484 25.868
57.4475 31.166
52.788 -6.494
48.2194 -10.918
52.0662 21.080
38.4582 25.039
43.2778 35.248
61.2332 36.927
64.3264 23.866
66.4508 0.031
66.1845 -6.176
34.7629 -16.825
36.5346 -20.227
53.3144 -1.584
57.3409 18.999
57.2436 19.687
55.2246 40.777
45.5392 28.855
69.7624 14.881
44.1692 -8.550
65.868 9.716
57.6491 -2.474
72.9911 -9.029
73.5758 -1.618
64.169 38.375
39.888 55.262
65.0566 34.734
74.1678 13.573
66.2346 -5.694
65.2094 12.762
47.8505 23.526
21.5997 42.232
34.8157 44.485
40.5859 30.456
64.0739 27.654
71.0616 15.188
64.5914 34.950
72.2902 -11.011
74.6704 2.988
26.8158 -18.568
74.079 -1.823
71.9074 10.802
69.3183 29.728
66.6906 -15.903
51.5253 8.237
49.3847 0.650
61.8402 16.970
57.4319 6.724
66.1354 34.080
56.1752 46.874
36.6811 35.235
66.1976 10.565
63.9374 39.496
74.3375 13.943
67.7201 23.385
75.7294 11.552
34.1981 53.169
52.1183 46.500
32.5853 44.221
55.4327 24.711
58.086 25.504
46.78 42.287
36.1567 21.716
37.6088 21.354
49.6976 24.872
29.422 47.813
26.0305 36.973
46.802 28.642
69.1686 1.681
69.7962 1.875
68.8454 5.014
73.8558 16.815
62.5667 35.007
51.5015 18.305
22.9532 32.546
36.878 52.966
50.7379 42.259
57.8839 37.767
23.1958 52.434
5.48451 35.708
52.5937 51.166
60.5412 44.894
59.7117 19.695
42.1287 0.561
52.1392 48.920
23.3347 49.258
43.8104 33.825
50.5222 6.677
57.419 10.169
44.0225 4.574
37.4372 -5.616
38.4689 -19.519
45.6914 19.341
47.1359 -7.213
57.5845 4.456
76.1146 1.559
34.7596 42.165
51.1559 12.537
46.7826 -7.437
53.227 -18.030
59.7365 -6.666
55.664 30.868
52.7458 42.812
40.8373 26.153
5.67458 35.504
73.6836 4.186
63.8916 31.717
65.9285 33.314
23.437 47.383
13.735 43.854
58.856 23.693
35.7055 41.491
25.0445 51.426
5.92245 40.914
51.0534 -10.139
43.7062 -18.099
63.1092 9.856
60.8913 -11.097
44.3786 -20.341
71.9738 9.956
64.4397 15.490
48.3094 3.998
26.699 34.542
53.2387 45.300
51.9431 46.711
65.3875 -3.357
58.0265 -10.008
50.2392 -19.410
33.9346 -15.609
35.1034 -17.051
56.9608 -9.057
62.9315 -10.402
59.1935 -6.075
54.3682 45.873
34.3031 31.689
31.4351 29.471
14.9925 53.269
51.4286 20.571
22.832 27.792
5.40442 30.039
56.7273 11.038
60.593 17.445
61.2373 29.170
36.9304 46.776
50.1449 36.885
61.7659 13.350
43.9747 56.102
25.6783 45.913
31.3245 49.916
51.9597 51.277
34.483 52.382
60.6658 42.701
22.5475 51.317
57.5417 26.398
62.4178 28.171
52.2391 51.151
72.1204 23.894
56.9165 20.536
57.7301 9.895
25.8918 36.761
44.7802 24.174
54.9485 -12.416
39.4521 -7.565
35.0751 -9.583
17.8726 35.727
19.7523 34.433
23.5581 46.726
23.2391 51.796
5.06192 52.702
52.7612 -18.405
71.6848 0.699
68.3081 31.577
45.145 49.388
63.9251 14.507
64.7828 26.027
51.3636 6.828
71.7672 18.525
60.2754 -12.897
71.0482 18.302
69.6573 23.444
61.8236 30.143
43.6936 51.030
47.9332 50.076
10.2107 35.021
5.62022 46.583
48.8303 -22.498
57.5938 27.208
69.697 27.443
67.5283 8.304
67.1494 -7.671
61.6067 41.509
67.0752 29.608
59.6002 23.373
68.7244 19.692
48.0216 19.253
54.8642 25.246
65.8389 12.664
74.986 13.493
67.3606 1.285
69.5999 -2.345
53.7124 3.050
50.2468 -21.021
59.1608 22.521
67.6471 14.021
25.2708 50.356
29.3372 40.912
27.9338 50.883
34.5286 48.783
45.7323 53.249
46.1415 28.356
60.8507 14.869
58.1487 24.455
59.5464 5.913
70.9724 21.259
70.4427 12.160
62.1309 38.503
28.546 30.982
31.4851 16.477
23.4288 31.863
26.0303 7.273
64.8686 34.383
66.9177 24.809
72.3645 15.006
65.09 -8.136
44.2364 26.185
49.1431 43.646
41.3671 52.368
64.7089 30.950
59.7434 -5.039
43.5356 2.582
41.8445 19.056
63.3863 27.022
60.1452 -12.070
65.0054 10.872
64.4462 28.498
40.2324 10.625
37.703 -0.246
38.6503 25.979
33.4397 52.055
52.1249 48.387
60.2514 43.903
54.7492 24.055
46.307 24.702
57.9259 41.561
59.3215 29.684
47.585 44.584
57.7721 46.791
46.3574 43.598
60.3545 43.509
43.7895 36.749
35.0808 35.888
28.7851 15.874
39.0753 6.335
55.6573 9.574
58.913 26.741
41.4456 -21.752
66.8167 10.820
55.7991 25.800
56.5738 18.743
44.7735 -17.589
47.9379 9.830
44.9362 16.032
58.3034 36.377
35.8445 25.404
40.2448 53.650
38.1007 51.009
17.204 44.307
27.9752 37.882
66.2911 27.947
60.8324 39.699
54.8351 44.434
62.6816 37.458
65.0476 27.514
64.0761 7.394
69.7375 4.667
74.5682 17.750
68.5378 -3.814
72.7224 0.049
56.1176 -2.560
57.5316 27.781
46.4592 35.979
48.365 52.898
51.0871 47.325
48.6483 44.149
17.101 53.855
62.2892 37.060
39.8419 45.014
29.6638 29.847
33.7126 39.171
65.8107 20.412
46.3782 11.814
52.2002 42.869
53.8406 -2.581
41.1797 19.810
17.9554 36.415
46.255 14.470
30.8311 33.708
7.13555 32.600
5.00169 30.674
71.8561 -6.510
60.9848 34.571
46.2922 36.865
56.7161 26.173
58.5047 33.431
50.6929 30.443
39.4307 55.244
28.2206 41.289
54.5077 49.321
43.7598 48.431
41.4517 -11.404
70.5252 13.733
56.312 46.905
43.6689 29.751
56.8307 -4.513
38.9077 -16.490
69.9621 -1.251
54.6026 5.796
63.9166 19.949
65.4733 0.706
67.6231 34.157
65.506 32.568
67.3683 1.863
67.4879 12.302
67.9235 -9.461
74.518 11.583
63.9829 -8.687
59.0808 -15.602
63.706 35.076
48.5982 51.417
35.0953 56.466
51.7054 44.304
43.0765 14.694
41.3393 -17.927
38.1341 -22.006
46.1791 -8.480
48.7679 -0.622
71.8722 10.521
72.7333 -5.668
66.6718 35.732
57.2994 38.334
69.1237 6.614
63.108 39.779
71.6963 24.226
65.5456 23.733
64.5519 23.544
46.281 13.602
34.044 54.963
20.3252 45.228
47.6572 48.031
47.6067 33.977
45.704 37.882
63.9645 34.052
55.4971 43.693
54.0881 47.448
50.2703 48.196
28.7795 46.643
38.5518 55.897
17.1373 40.561
5.66835 41.266
54.2728 19.618
45.9888 13.897
59.741 -11.528
51.3739 -22.302
29.9356 -11.972
60.7352 -18.120
43.6668 18.302
46.3693 22.006
62.6138 28.376
62.4125 39.871
71.5339 9.972
65.9111 23.098
52.265 41.724
61.8572 34.755
62.6442 40.014
67.8988 20.253
57.0356 -5.804
64.8398 -12.086
69.8585 21.437
47.8998 51.670
31.6163 40.540
52.6546 9.225
65.8581 32.862
62.3388 32.180
69.2097 20.913
63.0585 10.238
56.2028 -7.082
52.418 1.201
63.778 -4.989
47.5524 -5.387
60.8022 -0.954
67.9246 22.627
67.6281 31.040
34.9616 59.438
40.4242 37.603
56.2437 49.946
68.9329 31.364
43.0106 55.973
60.7714 44.752
31.5866 55.102
59.3432 42.159
17.6271 33.906
67.5608 24.660
70.3212 -1.268
42.2173 -13.531
48.746 -22.660
69.0938 31.815
70.4759 17.825
75.2714 12.567
61.9966 2.798
43.5852 -25.545
62.9706 -9.038
66.6083 18.778
67.4384 33.282
46.8275 53.041
54.3175 48.261
59.2758 34.303
58.2676 31.883
52.0628 -0.938
40.2839 16.871
69.8758 29.864
57.5594 37.036
50.6215 26.465
59.6792 2.399
39.5056 36.838
24.34 29.260
18.4668 51.341
6.00851 35.801
61.3559 -2.916
72.2125 23.617
67.9544 27.451
54.5057 39.684
34.1604 53.719
55.8102 43.248
58.3774 43.506
62.3077 36.568
22.9678 42.275
28.0175 42.446
26.9651 24.868
16.5493 47.036
5.09032 52.473
62.1883 -1.588
66.7678 0.771
44.9151 16.892
65.5356 -2.857
60.7366 21.251
51.4452 50.672
49.145 36.628
57.0352 -4.133
54.0479 9.729
21.355 31.829
6.0106 35.906
50.4198 33.349
65.3763 3.216
56.478 -3.187
61.8181 -19.726
71.1608 6.517
66.467 23.374
32.9285 16.472
37.4162 33.797
59.8014 25.207
70.3716 15.876
70.2559 22.044
63.4945 5.912
57.8975 -7.646
56.9285 -12.876
49.6836 -13.863
54.672 -10.378
57.1103 -1.359
54.0036 -5.410
57.2008 19.490
68.7831 4.373
32.8852 26.735
48.2144 45.956
48.8589 45.538
55.162 42.085
44.7641 52.520
66.2776 36.393
37.0303 40.943
57.0806 9.921
39.5801 35.009
62.4478 10.693
27.4001 19.007
48.2066 38.834
20.9345 50.060
45.8496 23.669
56.5528 13.947
54.9541 -8.891
38.9186 15.105
38.6977 32.056
40.611 49.791
36.0509 2.968
63.2308 -2.328
44.976 -5.690
62.1037 26.703
62.1279 -9.969
57.9801 33.364
47.2456 50.308
47.4534 46.598
19.4642 33.968
53.5673 51.590
14.8986 50.047
35.1248 54.385
38.1099 29.115
58.6497 34.996
49.1995 41.966
21.9073 44.931
45.1377 53.782
26.7364 33.182
65.6397 15.603
65.9124 30.901
49.7803 42.895
50.976 31.128
56.1752 -8.540
56.288 -13.773
73.3602 -4.288
68.6543 18.491
61.0943 40.326
63.3301 -10.194
69.4347 5.689
46.6104 -10.029
37.0184 -13.059
55.8833 5.893
45.7452 22.600
21.8324 43.786
67.4161 33.972
51.1198 -13.879
62.1201 -13.181
52.6402 27.479
68.4511 8.079
36.9701 16.993
61.6473 14.355
69.795 15.407
74.2807 -5.779
68.0549 9.589
54.6702 -18.172
35.6602 -26.950
51.5426 -25.919
53.1164 -18.047
39.5118 -21.207
64.9631 -5.539
28.2584 -22.422
66.7671 11.371
66.2083 -2.951
42.683 -5.271
43.4018 -21.569
64.1635 -3.470
64.8286 4.958
67.6991 4.179
57.6294 -12.879
65.9078 2.542
59.8143 -8.022
55.1319 -11.615
58.1007 7.452
52.0832 9.232
43.088 30.851
60.4396 20.573
72.2114 -2.954
66.2323 5.509
68.8955 -0.254
75.909 9.112
65.884 -1.042
50.4686 0.414
42.356 -33.187
59.7434 -10.523
60.1523 -17.960
47.7811 -26.516
59.0425 -7.168
62.371 35.691
50.452 32.975
30.1076 59.510
58.9044 32.903
59.3374 44.603
69.2641 24.951
23.1125 43.329
45.184 56.244
31.1996 38.233
40.1602 43.688
50.229 10.259
38.5036 -1.693
46.1428 31.604
22.2755 50.083
61.59 41.444
61.7409 24.196
53.4731 37.213
44.4208 15.344
62.7386 23.794
62.6745 17.344
72.3152 13.668
67.2051 -3.043
60.2531 2.117
35.1549 -10.453
46.4223 -32.100
62.1938 34.196
56.4273 41.368
57.3349 14.991
62.128 17.885
36.997 -17.904
18.65 -23.896
41.8225 -19.680
55.8825 -5.212
51.8513 -15.180
62.6984 -14.450
42.512 -24.084
60.9325 -14.201
52.2398 -13.022
32.3753 22.250
22.557 8.199
24.6188 36.847
6.0246 35.920
60.6995 -7.530
68.9719 8.022
59.6789 -3.827
37.8858 -5.511
67.5695 4.823
70.5643 -9.307
38.4832 -14.677
56.2571 -27.575
72.7114 15.161
58.9076 38.947
65.4213 27.224
30.5898 31.177
61.3928 23.377
32.2766 36.394
28.0637 46.741
21.1752 43.642
31.3257 54.322
32.2842 54.602
51.6974 49.958
55.479 44.366
66.5401 9.573
62.5936 0.364
53.7327 27.952
39.2741 26.585
34.0304 35.600
58.1292 30.848
72.1464 8.109
71.4098 6.876
62.431 21.845
62.4243 20.476
28.0224 13.390
54.8696 4.420
72.2397 14.855
69.9265 3.606
71.425 23.578
70.2418 -3.267
73.2196 23.594
70.2791 26.541
65.1898 33.607
70.9714 6.683
49.7854 -21.955
50.485 -19.478
56.4278 -8.189
56.9327 -15.196
59.5285 -6.018
57.2408 23.407
69.0905 -7.660
67.58 -10.043
50.2729 -23.229
59.859 -10.198
62.8663 12.436
66.7327 -3.639
70.4842 20.316
65.9203 17.508
43.8514 42.918
50.4662 23.160
46.2747 10.666
36.5498 29.036
59.6965 25.723
61.9833 32.714
59.043 40.911
67.5313 27.895
64.8626 38.975
55.0746 25.992
59.3992 3.846
48.9606 30.853
55.3231 46.279
57.455 42.927
62.6518 14.728
75.5791 5.333
70.3678 -8.701
67.9676 4.491
69.0392 20.345
42.1014 0.449
64.604 38.237
51.5715 -11.472
55.2136 27.431
66.0775 1.678
58.3353 19.108
56.3098 15.607
35.8446 38.205
12.076 37.817
66.2986 26.996
67.8274 -0.305
61.4031 35.078
74.576 15.602
63.0363 32.901
65.631 29.081
69.8094 29.688
63.5287 -11.831
57.4601 43.476
57.4616 0.667
51.9278 8.020
26.0547 44.739
5.16517 41.908
68.5626 28.443
55.9476 30.993
26.0228 31.487
47.8962 39.673
53.999 44.740
55.0883 10.360
59.362 28.748
71.8626 16.912
75.8284 11.617
69.5557 24.912
52.0015 38.210
5.91393 30.578
60.9801 0.437
51.1868 -23.656
65.9934 -0.307
51.7411 1.110
61.112 -8.825
62.0324 32.637
57.7132 40.866
21.9779 37.312
45.3099 23.789
51.5895 11.289
59.7427 31.815
56.5646 44.216
48.4622 52.377
64.0023 -12.586
31.2749 -16.177
30.7982 -0.881
69.8168 1.498
62.5683 12.172
64.4793 -14.373
68.5643 31.296
65.7763 34.248
38.627 -20.673
56.7436 -14.773
72.2315 20.373
55.506 11.693
61.0822 29.267
57.574 45.305
61.6573 26.162
50.5849 40.090
29.9811 28.044
17.2572 39.422
31.5251 59.361
5.64356 36.611
62.5234 28.972
47.9717 38.876
40.3274 26.906
25.9397 22.204
49.743 1.379
59.1991 14.937
63.5368 14.459
48.2761 8.273
57.3785 7.641
60.3351 16.750
61.3042 24.940
64.3802 3.702
70.8484 -8.442
46.9326 38.626
63.5221 28.656
65.5513 7.705
74.54 10.680
31.1434 -25.768
45.0182 -18.722
57.5757 12.293
48.2575 21.206
44.1389 -6.338
72.4315 13.945
59.9997 39.051
49.9488 51.785
53.8029 42.782
43.0143 10.645
54.9631 40.950
35.9326 24.018
53.6963 0.489
66.5779 0.503
54.2573 12.255
39.3218 20.821
32.5088 15.998
52.2452 -19.629
55.8319 11.262
64.942 27.958
67.8063 17.357
67.9051 13.300
68.3343 18.335
71.5325 -1.637
54.6702 36.029
64.7709 35.726
56.5581 45.531
51.4042 51.038
54.9543 43.566
73.9162 14.688
30.8563 37.954
43.1218 34.164
35.4126 24.854
29.9833 45.973
24.8216 44.655
39.6386 33.060
51.7818 33.139
56.3327 43.808
37.4479 -10.867
49.1725 37.523
42.3804 47.230
43.4293 19.527
42.6494 9.747
44.5655 36.878
63.2782 37.638
53.1048 38.703
56.2767 30.563
73.3818 20.091
40.9482 51.056
43.7806 38.538
18.0438 43.062
37.0892 44.503
24.0466 36.900
52.8934 47.819
51.4551 4.590
60.1565 5.423
67.8936 22.062
75.029 15.373
62.1892 35.036
62.5885 18.010
72.3363 -7.530
31.632 -26.085
29.095 -6.099
29.9203 -23.070
28.2632 -15.983
52.9477 -19.590
51.6042 -20.567
72.244 26.504
72.9857 1.949
70.4301 5.229
31.2145 28.751
28.9303 52.718
30.139 43.228
56.3428 31.733
54.2332 50.784
36.903 55.827
71.2021 20.057
46.117 43.684
35.2225 35.878
63.007 40.572
45.8513 52.120
68.7679 17.413
43.0519 -17.232
66.2065 -16.291
43.7171 -15.681
75.3865 1.630
61.8979 -0.922
70.8862 -7.636
64.9526 -0.914
21.3885 -27.360
49.3916 -28.153
65.3979 -13.514
40.8118 -2.161
65.2336 -3.239
62.06 27.186
62.4755 22.414
44.3167 5.381
64.0514 -8.860
68.3424 16.873
68.0552 -12.199
67.6041 2.323
60.6864 30.386
45.0836 55.252
12.6321 50.890
40.6433 50.941
46.4997 18.312
43.1086 42.223
59.126 39.884
50.0917 13.333
55.6982 -7.064
72.6566 22.873
46.7578 36.349
45.5828 43.234
65.2142 35.724
66.1885 32.086
49.1909 43.493
35.0432 55.668
55.0328 41.480
57.5189 34.538
48.9531 28.699
30.3181 -12.075
65.3468 -14.060
36.7578 -19.309
58.2168 -10.705
26.068 -19.730
27.7975 -23.927
71.8457 13.849
68.5346 28.783
67.5454 2.935
41.6494 5.670
24.2367 51.830
50.4957 -14.451
58.3518 -10.828
62.2315 17.606
66.3318 -4.881
41.9102 19.459
51.6952 -23.427
70.6828 -17.505
39.5058 -17.901
45.0922 -6.810
52.2289 9.494
14.7161 41.112
47.3435 18.393
27.7123 -11.566
61.2496 -22.207
64.0789 -5.444
63.4105 1.821
72.5382 18.840
36.9729 45.580
63.6562 29.111
55.5658 17.025
30.8976 18.638
52.618 11.039
48.7153 34.462
45.0803 50.983
40.3351 35.951
14.1189 39.145
6.05658 41.494
59.6872 23.181
10.0981 36.433
15.8592 56.975
41.177 44.946
48.5362 45.400
65.7787 37.517
71.0466 27.135
65.2952 -8.345
59.3675 0.809
66.3355 20.875
48.5897 9.139
59.4223 23.936
55.0695 2.198
49.968 -12.443
44.5173 -8.647
54.5001 25.158
57.7791 8.364
56.7005 39.217
24.8992 46.384
34.9244 58.290
37.6525 24.036
38.042 45.785
31.5436 22.281
63.9607 20.053
45.9161 -26.265
50.5055 -17.347
54.9777 -15.113
50.9517 -1.933
62.0338 18.803
70.4366 22.966
41.5998 -22.798
67.1147 17.220
73.7529 -0.865
75.8382 1.959
69.2695 1.944
67.4367 22.307
70.7745 22.246
40.3958 42.210
47.4976 53.918
40.6101 47.615
57.8348 41.310
66.987 4.509
66.7812 36.302
46.1162 48.184
48.5793 -11.092
43.2359 -15.782
45.6419 20.461
52.4472 20.325
60.1308 23.060
64.9439 24.058
72.1588 -2.340
64.7948 15.451
46.1127 36.784
36.3752 44.026
42.4098 27.093
41.8461 59.825
6.03214 41.376
66.7283 34.311
42.5604 31.448
41.4419 39.026
59.4052 35.241
50.5078 50.541
22.6044 43.339
46.3727 26.775
44.2341 10.926
50.1356 -4.777
62.4335 15.566
59.689 -1.271
68.6307 10.480
63.3507 24.863
39.0237 23.522
37.6916 23.317
38.7829 43.107
9.36097 53.875
31.7755 51.193
59.2326 43.878
71.646 17.702
63.0599 24.557
41.3739 27.202
49.9636 9.023
52.8053 -8.561
49.2364 6.753
63.0743 -6.570
30.0485 -20.638
25.7649 -32.095
29.035 -17.756
44.8137 -12.938
69.7788 5.458
75.8921 -2.460
74.2261 2.982
71.3466 25.607
69.9056 20.303
71.1217 22.333
58.8148 26.408
67.407 35.575
66.8818 35.811
57.6495 5.318
61.6887 24.189
37.0615 -1.579
53.2009 4.698
42.0681 24.069
59.6819 -11.010
66.5716 13.321
37.155 31.461
50.5826 -5.276
46.5923 39.047
64.3462 32.977
70.4485 29.275
51.9695 47.068
57.0847 48.583
51.3915 54.061
55.1756 48.177
69.9093 16.457
39.1774 35.653
9.8571 53.490
64.5648 30.037
66.4022 26.682
55.7345 38.423
39.824 51.009
31.2322 58.930
15.4627 38.113
26.6064 45.788
4.96911 41.695
4.87746 41.844
40.1968 21.875
60.0758 32.504
68.0321 25.962
71.7308 19.173
61.2499 14.261
33.2681 -16.736
59.0338 15.107
58.222 26.953
37.3594 36.248
44.1339 29.470
54.8644 27.885
37.5288 39.313
51.7444 32.555
62.2368 29.946
59.3384 14.209
63.5464 40.013
71.0788 27.590
64.0003 37.763
48.1426 38.667
63.5986 9.863
70.4816 11.989
62.5762 36.208
55.5103 39.942
23.1969 30.243
32.8377 54.864
37.6261 58.247
63.5436 41.420
58.8322 38.487
67.8851 30.266
65.219 35.764
62.2668 26.621
47.0096 36.343
47.2641 -4.807
32.5123 39.842
29.1549 43.406
21.3763 44.752
5.87755 41.907
50.6842 -7.129
45.6789 -21.939
49.1174 -17.940
65.2373 -16.342
56.2847 -10.223
61.9932 42.870
48.939 52.172
47.0099 49.877
58.6453 -3.358
66.2944 16.775
61.9384 -3.177
51.5176 0.340
53.8754 41.150
75.4507 15.131
69.7277 18.396
75.5711 14.255
52.9084 27.447
58.1127 31.134
56.4037 44.972
31.2516 45.586
44.8595 43.448
20.1354 36.309
46.9335 33.686
67.8669 17.738
74.392 16.656
69.384 -12.825
62.8484 -18.022
39.2652 -21.347
50.0267 -6.877
68.7404 30.185
58.0447 38.075
57.9909 45.642
64.0292 31.855
65.8483 13.512
68.42 5.232
73.2983 14.540
65.5129 -9.726
74.1069 14.703
62.7645 36.409
34.9666 50.901
23.4229 39.441
50.8959 34.480
63.6246 36.986
59.9166 2.694
66.603 31.556
45.8924 42.495
62.6926 17.723
42.6007 42.302
33.4325 51.069
39.7276 43.726
51.9943 40.320
66.5713 31.578
29.4004 39.178
43.3627 4.806
59.8457 22.885
66.9257 23.362
62.7713 -3.817
67.0386 -0.081
42.4274 44.799
27.4164 54.708
20.0547 40.986
60.2077 31.244
61.3896 15.340
44.1495 -11.457
53.6261 -5.537
64.3643 0.110
71.1906 -6.468
53.4459 -25.308
39.4891 5.652
42.7177 46.273
38.9971 40.283
41.7409 39.560
37.6311 -2.224
63.0834 10.608
48.5342 48.016
18.6808 37.039
38.0573 55.342
23.967 44.843
46.9861 28.916
45.4717 30.942
52.1537 42.774
70.0659 15.255
39.6693 -3.743
38.8372 5.288
65.0791 -0.958
36.7579 -26.963
57.2984 -7.087
55.6501 -9.817
54.0649 -21.898
69.7629 25.931
61.7524 41.884
68.9197 23.700
66.1705 0.019
51.333 44.623
63.0912 39.092
71.6442 22.014
60.8641 -14.273
46.8943 -18.660
46.2738 -18.655
66.6215 -3.622
67.848 -3.340
65.173 -2.955
50.1989 -14.719
62.9741 -5.828
62.0417 0.202
59.3459 12.300
66.4546 18.942
40.873 42.036
41.1762 58.938
47.5707 33.009
54.0962 18.117
36.3036 38.396
40.2262 -4.139
65.1704 0.924
71.5655 25.728
56.464 -11.912
57.5539 19.455
8.66745 27.807
24.6047 33.710
26.2228 42.373
5.76399 35.761
53.2118 44.810
60.6884 32.227
73.6736 22.530
66.6714 35.407
70.559 30.920
51.4456 41.208
54.8225 -3.819
73.2241 -4.856
72.0476 5.131
64.1064 14.048
33.185 -13.344
68.4837 28.523
68.7555 1.994
70.5405 13.133
60.8417 -17.570
49.0186 -13.542
70.0653 29.691
59.3292 36.668
68.2071 20.951
68.2086 30.194
69.2185 21.558
60.8842 0.972
56.5706 8.049
45.1393 -28.209
50.9777 -6.331
74.0754 2.495
63.0324 5.437
63.6243 -0.243
50.2748 7.840
52.4996 13.230
52.8632 43.803
40.7689 47.663
52.4864 27.111
53.0927 -2.079
65.5095 -6.921
58.5469 19.788
67.803 19.578
69.3353 17.389
59.7287 39.128
26.0889 48.013
52.023 45.544
19.356 43.930
21.4425 49.456
43.6062 11.877
67.6019 13.709
65.5659 4.767
53.2381 -10.315
41.8483 -14.130
43.0844 -24.011
40.2407 18.933
59.2399 38.465
67.4929 25.619
60.5932 -1.139
55.5499 -13.885
26.0167 -26.614
70.1575 13.471
67.987 32.127
67.3596 22.855
60.5628 31.601
69.3138 3.195
74.3018 19.944
66.0556 23.412
64.3427 39.434
65.6908 37.489
56.4254 4.548
73.8842 12.013
55.4519 -14.673
31.2748 -23.522
62.747 -12.221
62.4205 16.230
69.6706 30.557
60.6383 41.347
62.9442 40.513
31.1454 54.334
10.0148 22.912
5.46426 41.872
74.4833 19.633
62.7938 20.442
38.5505 23.487
54.9564 10.449
72.1419 10.691
59.4496 30.253
59.9496 -15.186
69.778 27.602
52.5687 33.008
50.744 32.657
42.4558 43.931
27.9474 45.368
60.8363 44.248
49.21 31.799
39.8778 42.934
48.5942 47.451
51.4905 49.954
66.6753 33.297
59.2075 40.708
58.0189 42.355
40.4867 56.052
40.8467 55.912
71.4509 28.067
41.3115 -16.121
57.6748 3.259
50.1175 18.175
52.339 48.961
61.5788 40.586
66.6137 2.824
61.5359 -10.680
45.8294 -15.659
44.3778 7.209
39.2296 37.954
60.3164 44.409
64.6907 -11.696
59.5273 15.381
71.6964 25.614
66.941 37.819
71.7889 17.743
51.537 31.909
50.5775 36.553
64.4156 38.642
44.6639 52.416
5.69284 41.930
66.3658 0.448
51.6375 -1.423
55.2786 20.007
30.7295 34.034
49.9796 9.562
38.8324 -11.704
66.4187 22.090
62.2155 37.100
39.1671 39.233
29.6711 19.374
30.9699 56.540
37.7261 58.821
47.3734 49.320
34.5693 48.699
5.91554 41.289
44.277 38.209
64.105 31.724
45.5511 34.064
43.0367 52.643
23.6249 60.226
50.2966 42.853
41.8775 17.078
58.6651 37.447
57.2904 39.111
57.3025 47.243
63.9568 38.885
34.6054 39.823
5.88841 41.093
58.0633 -3.463
59.0306 -3.831
67.0625 27.533
70.3651 9.448
50.0714 -20.057
39.8398 -1.383
30.9365 -7.739
51.1253 -6.743
69.0117 25.106
73.2181 17.935
63.43 40.002
53.2242 22.544
10.4867 34.372
36.976 5.955
39.7359 -23.183
38.2662 -16.079
64.9009 -3.376
39.2519 11.111
40.5874 19.099
53.8781 9.153
27.9299 0.654
49.8059 24.320
52.3722 11.265
56.2376 44.155
71.7133 26.407
28.6692 47.137
64.9987 38.167
67.8193 11.339
54.5006 -17.980
63.6297 -7.679
65.8553 5.322
71.3556 -4.767
73.2072 3.043
55.8151 -25.595
64.2489 25.066
67.1224 9.224
57.6012 -10.884
38.6615 -28.609
60.9808 -23.299
43.2653 -10.484
62.9716 -19.714
52.9557 -17.280
47.6082 -3.182
42.7315 -7.098
53.6467 -7.897
72.3935 -16.058
41.0632 -8.763
52.9042 -21.473
39.0312 27.044
59.4786 17.551
57.3044 22.719
73.778 13.324
67.9143 -0.586
32.6594 -22.850
59.9845 -13.343
71.7142 19.714
62.5252 -2.572
73.2323 17.138
55.2725 -2.782
67.1353 -6.695
35.7329 -16.927
58.6084 -7.573
61.1259 -3.118
71.4481 7.243
54.1132 -5.416
43.2113 -4.774
53.4099 -19.641
61.503 0.064
32.2598 -17.135
51.8888 -10.298
41.7818 -22.409
58.6219 4.289
30.4122 40.748
30.2461 47.437
59.0119 45.554
61.6779 41.530
50.5807 45.191
41.2145 46.111
45.8341 57.066
22.0788 48.327
5.82062 47.316
37.9083 -26.355
54.0328 -24.593
67.9177 3.427
67.4883 4.563
58.2866 44.707
68.8959 31.682
70.4583 19.461
57.2432 31.277
66.7733 13.572
65.7133 25.655
50.5704 52.051
49.8809 43.239
35.9654 46.929
58.3142 28.227
73.404 16.419
71.6485 19.872
67.2941 34.945
51.3559 33.847
51.9019 7.778
58.8897 21.767
52.7466 14.851
49.9313 21.865
53.449 37.240
54.1524 29.665
52.4305 2.189
36.3264 -30.022
56.7136 -12.079
50.1597 -11.773
63.4573 -6.581
47.7281 -16.675
38.0956 -5.687
60.9378 8.969
30.6103 20.729
19.6773 20.219
50.1602 28.048
57.7365 40.233
60.4042 34.472
31.8885 60.032
60.3972 41.706
46.4173 48.879
37.0612 58.658
50.5042 48.794
66.0696 18.376
58.066 40.665
44.3452 40.706
56.5416 36.005
55.3457 0.855
52.5027 -4.493
60.3305 -9.622
66.3962 37.246
46.1025 43.510
69.8758 25.779
61.0758 43.234
60.7939 44.015
53.1278 17.639
71.5054 12.901
46.3352 46.041
62.5078 32.587
69.2361 3.831
36.9069 57.040
12.4425 48.525
32.8448 53.226
41.1008 49.843
44.8495 39.032
38.4984 21.051
57.0548 1.259
57.1564 39.530
56.1488 41.365
64.4371 8.855
54.1499 3.695
59.4361 -9.852
61.4567 -15.700
61.8901 -13.191
51.4948 -24.654
66.386 1.118
73.2026 19.359
75.4894 8.614
67.6746 -4.433
55.7001 4.937
74.4894 7.872
72.9454 13.674
51.0241 43.931
69.8108 29.415
63.2815 38.071
43.6318 41.669
48.8002 22.310
56.3516 36.695
64.5652 30.289
66.7079 23.294
48.6821 42.012
56.0808 36.180
54.0385 15.602
59.4229 2.425
58.4241 10.571
51.1468 22.783
27.3107 53.373
65.9323 32.787
69.3609 14.583
55.7012 38.603
34.4942 34.589
21.7507 37.871
54.9091 37.687
32.4658 45.756
32.707 55.424
66.518 31.623
60.3092 39.346
37.5925 39.074
64.5216 20.016
69.054 27.946
60.2455 36.584
5.51894 47.228
73.4197 8.387
65.729 -6.717
59.5535 -16.656
72.0344 3.707
57.1001 45.457
61.0905 43.875
45.8697 -4.030
33.0322 30.055
67.8058 11.737
60.2389 38.702
64.49 36.441
71.3047 26.677
70.0303 19.048
44.9286 43.688
62.3369 41.468
50.5055 43.663
31.2461 46.383
40.9867 35.857
44.2568 58.106
33.0505 27.701
40.0343 26.455
52.353 36.089
70.0174 24.843
29.2695 45.957
26.2879 40.118
46.4233 39.505
36.5224 49.570
60.8105 31.672
41.3589 26.764
25.0588 37.325
5.33377 22.679
73.9493 5.151
60.151 30.450
71.314 18.192
69.0717 6.074
73.0473 10.024
65.2085 32.574
66.246 19.266
56.6691 -6.434
49.0522 -24.399
63.3636 22.479
42.7231 -19.626
52.4954 14.909
45.9073 11.369
60.8426 -4.358
69.1585 -3.937
63.7075 0.640
74.6342 9.773
66.9355 31.052
54.2065 43.174
53.3439 51.075
62.4208 36.784
74.6648 16.912
71.0926 11.368
52.7857 -3.767
66.1656 2.215
71.374 17.857
47.8852 46.904
55.9311 38.486
60.4766 39.053
66.0999 10.649
64.74 38.691
59.9494 3.150
62.285 -1.287
44.9139 11.972
17.1821 51.893
5.65258 41.251
69.0086 -3.157
68.8362 27.111
45.0708 47.289
52.4888 39.268
31.6403 31.944
65.7125 37.261
71.8274 25.019
62.9449 7.680
42.8859 11.248
23.9892 -22.028
35.1716 -16.431
53.9977 -7.246
70.9712 4.551
70.83 20.942
70.7051 23.794
55.8768 47.510
62.1505 34.412
61.9917 0.028
62.3153 0.366
72.2925 24.330
48.801 13.899
49.8518 19.801
59.0795 26.959
58.4215 0.218
66.0942 -11.018
48.9007 -6.209
52.0975 -13.671
45.1618 -16.378
66.0909 13.781
42.3187 7.127
62.7259 42.496
73.6888 15.618
70.2408 15.319
66.3681 26.806
69.2998 25.533
72.2089 22.101
69.0862 30.033
53.4755 47.952
43.9098 45.586
17.4726 48.412
27.7974 41.745
19.4887 42.527
5.5841 42.008
75.2371 8.848
67.6097 -1.333
76.322 2.211
67.1686 6.883
60.8738 -6.967
48.2667 -28.879
41.7396 -21.901
53.7744 -12.833
70.4212 28.804
37.9481 51.519
41.6306 53.992
15.246 45.932
25.836 55.662
24.7561 53.672
9.17352 49.071
31.9411 51.332
35.0507 48.148
61.4885 36.384
30.3091 57.676
29.9601 51.452
58.6196 43.627
72.5721 15.121
44.3022 -13.418
52.6685 -16.068
41.0296 -5.588
62.8152 28.132
51.6425 46.797
67.8254 27.407
56.9429 -17.923
56.1235 -15.061
54.9965 -0.361
59.8862 19.430
34.0974 9.227
72.2891 11.947
60.4203 -11.084
62.3051 -0.921
70.9706 -9.619
44.6504 -26.648
37.3984 -18.428
40.5114 15.073
30.0408 45.810
30.0006 29.813
55.4943 22.879
64.9764 14.524
51.8984 42.729
54.7894 43.503
61.9816 39.035
57.9785 6.551
34.5525 28.541
60.583 41.755
47.9724 49.491
46.5559 48.251
19.9689 53.272
34.1979 38.890
33.0934 37.318
40.6518 2.130
64.0687 -7.119
65.096 29.089
68.5914 25.610
34.1173 53.528
19.1577 52.317
58.7638 42.906
72.2234 3.650
69.224 -2.527
69.1131 30.381
35.8924 48.925
34.8432 53.520
24.5842 54.319
64.0964 38.007
5.34776 36.444
57.3476 -19.967
72.152 7.417
57.5425 9.420
41.3116 15.781
22.6613 44.023
41.4553 31.371
35.484 4.039
57.7959 4.250
54.9887 4.317
43.9181 18.597
47.2797 17.368
52.5557 44.366
51.9404 42.444
43.4413 52.809
25.5396 46.453
56.5838 46.001
56.3493 36.367
45.3985 -19.838
60.622 29.608
23.2961 42.449
56.5582 41.705
69.9677 30.728
32.2165 47.698
24.6405 29.797
17.4436 48.018
35.9443 22.839
59.9346 8.197
55.6338 -3.175
13.1411 40.178
5.79812 36.073
64.1468 -22.689
36.8135 -27.386
42.1989 -6.891
60.9467 22.933
42.4968 31.753
58.8026 12.324
45.8368 3.631
51.2373 19.293
11.9763 40.691
5.83561 41.255
25.9334 -20.443
67.3603 -16.340
62.7028 9.622
44.8383 -11.364
61.7407 -16.964
31.7076 -23.234
42.3478 -14.812
44.5851 -20.902
51.7946 -4.869
45.1628 -8.710
62.7908 26.199
65.9862 25.228
36.8094 46.757
36.4955 39.690
58.1458 42.487
68.3397 31.498
56.837 41.491
61.1792 6.963
68.9801 3.105
52.6493 -18.596
74.4083 -8.192
58.4969 -6.736
52.2251 -21.744
71.4671 -3.174
44.3069 48.138
43.2418 48.815
37.933 32.166
49.6402 34.855
45.3176 30.684
7.09329 44.981
43.9822 40.858
59.9881 32.390
32.3778 47.055
40.9749 20.257
51.1705 -8.474
23.3713 -21.708
31.3978 -9.763
49.6052 14.262
65.4648 20.005
62.9066 8.717
41.2748 -30.905
45.0995 -12.400
38.1044 -32.501
71.8261 -16.798
69.1195 -13.495
57.9881 33.540
42.8998 25.949
29.7053 9.749
5.74634 42.162
37.619 1.589
38.3023 7.321
62.27 15.534
56.0574 22.195
7.65023 30.992
21.9226 21.885
34.9859 31.574
52.1007 15.770
44.0523 -11.249
71.8693 13.611
61.6262 42.957
13.0846 40.357
66.3532 33.487
72.8932 21.378
27.9868 41.553
47.4915 47.734
26.0451 36.562
42.7645 30.137
47.7896 39.809
44.1312 53.352
22.945 29.486
55.1825 -11.443
60.4011 -9.960
32.6397 -26.390
54.946 -1.927
69.4032 25.494
71.6316 20.493
67.265 17.405
70.9001 26.680
65.0538 0.935
40.3649 -34.327
58.0585 -16.412
38.2024 -23.315
66.3873 12.493
69.6935 11.466
66.3151 -2.713
71.7129 -12.807
73.3928 -2.679
73.7729 10.394
65.5761 39.585
69.5508 24.320
50.8374 5.517
58.2698 23.269
45.9606 16.451
34.4703 43.385
51.8615 42.070
61.8402 15.744
70.933 8.002
57.421 -15.160
73.7675 7.926
64.5208 -0.896
49.4195 -27.964
37.8934 -14.939
58.732 -12.564
57.7995 -20.658
65.6124 -25.697
54.3355 -6.818
64.848 10.328
69.3705 18.851
60.0331 28.200
72.4502 7.248
61.7291 37.862
67.7701 21.527
74.3968 19.463
58.6731 27.837
27.2267 43.480
60.9572 44.849
63.3608 35.812
67.3217 21.653
70.309 19.991
70.5325 26.451
67.9336 3.114
67.0659 3.232
70.272 -6.305
69.8745 -9.883
70.2381 6.105
63.187 37.542
49.0955 42.299
20.9629 38.566
27.9486 45.180
64.8736 5.084
49.3217 49.218
51.4958 49.026
36.7229 48.651
67.5451 22.010
40.5894 -6.659
34.7461 9.059
40.9998 27.457
43.0685 28.569
61.139 35.372
66.8557 1.565
46.7813 -19.843
38.5713 -17.291
70.2044 0.123
71.7325 13.480
61.3337 0.980
48.4131 44.019
66.0377 29.957
62.5056 32.975
59.0207 44.488
45.4506 42.517
64.6856 38.050
45.9162 47.910
64.812 31.350
61.7537 32.832
60.8163 -5.262
70.249 -3.921
56.7572 38.140
54.2936 40.476
32.7838 14.507
54.9648 28.145
43.4936 11.830
42.4484 12.496
59.2811 14.434
39.334 38.925
33.9248 43.059
47.74 26.457
64.1065 32.300
69.3757 24.733
52.9319 20.458
46.4544 -6.658
42.4342 -14.128
38.1381 34.162
47.4555 49.011
64.3509 21.005
42.5719 -0.132
40.7552 12.385
42.2938 48.220
61.1549 29.324
63.8925 7.735
40.0799 -6.373
25.0182 -5.941
66.6865 -20.950
59.8837 11.046
68.3424 -16.530
67.3992 -3.724
52.367 14.799
50.5178 25.168
45.2545 23.860
55.8329 28.129
65.2543 27.474
65.0944 31.030
70.104 9.933
33.1564 50.211
30.1928 47.121
31.2587 49.403
45.6403 44.523
42.2634 51.326
27.8052 29.938
30.3275 46.190
63.2966 23.884
57.2472 42.110
51.8417 34.059
53.6647 41.628
60.8765 27.811
54.815 26.309
52.5435 44.140
17.5877 40.895
71.6724 19.738
68.7647 7.407
48.7023 -17.678
43.8228 -24.381
68.957 -18.645
67.5232 -20.434
59.1693 -5.419
17.2649 38.174
41.3522 14.589
20.7598 50.496
47.003 6.259
69.491 9.165
52.429 -6.912
29.1747 39.221
20.5144 33.775
20.7484 28.453
29.391 27.246
31.1218 38.486
60.1404 11.475
19.3924 33.321
24.3278 17.850
49.5277 11.225
62.2637 34.732
54.3799 38.097
68.888 23.705
54.8588 46.202
62.7546 41.211
71.6005 25.422
66.0928 33.477
34.6471 40.177
21.6695 30.361
14.5463 54.879
20.514 49.821
68.9212 21.507
52.0859 4.429
61.2686 41.661
58.2252 35.875
66.3575 35.650
66.3159 9.262
65.8789 24.489
50.3155 36.364
19.3446 37.310
43.9829 44.665
44.5352 57.567
40.6911 40.623
36.3255 51.419
46.0333 42.902
61.3633 38.758
33.9617 63.659
21.4564 51.183
19.0397 46.559
23.0111 55.734
13.1277 53.789
32.9317 12.275
27.6526 -6.900
26.7163 -16.301
49.0041 -27.582
68.5568 -3.273
67.3349 22.571
56.791 -14.739
39.0985 -15.584
72.1483 9.929
68.723 16.043
25.0004 44.775
30.5685 39.183
39.5052 51.335
61.6929 43.467
38.0337 41.380
19.7735 59.624
5.92392 41.901
57.0091 -4.938
43.9436 53.708
34.9986 42.367
40.0999 0.830
41.8362 -11.274
49.1633 -22.124
34.379 -19.728
49.9056 -19.292
73.5973 3.701
63.9813 17.567
56.7369 -6.764
38.2762 -19.001
41.2582 -5.082
62.4291 -7.350
63.0552 40.936
68.9704 -3.835
56.8805 35.066
63.3759 35.570
63.4013 35.974
44.696 -22.536
62.1064 -14.546
61.7267 33.114
10.8465 45.481
39.4177 38.867
36.7656 43.442
65.0387 33.515
42.0101 49.261
35.252 42.510
61.3669 31.620
47.6314 48.220
40.9527 44.077
46.4088 20.610
68.4372 29.135
70.4562 23.808
21.7886 9.865
5.63536 41.081
57.4296 -8.032
45.1618 6.447
69.2149 9.038
58.2268 -23.574
57.9297 -23.526
46.5279 -13.888
67.2383 4.606
66.0242 -3.822
71.0686 19.745
57.7769 42.708
46.4281 55.341
63.8257 37.770
67.5506 28.688
70.166 29.532
58.0287 8.741
46.7773 12.173
62.5261 -5.901
70.9067 3.822
55.0734 29.323
51.941 13.495
61.2088 22.301
44.9143 21.630
53.091 24.275
25.4678 45.828
42.3157 58.114
63.1725 40.902
71.8769 12.030
65.4705 23.697
73.9777 11.361
27.2083 24.295
47.7162 17.691
33.9108 56.552
44.4694 48.421
60.1125 -1.479
56.8083 -5.618
60.9429 43.877
48.2122 10.836
54.7103 -4.118
62.9483 11.276
68.7863 14.621
41.162 57.199
43.0445 34.953
34.6158 11.047
46.1782 22.346
59.3736 11.995
62.4338 0.202
62.8875 40.101
70.8896 5.096
68.7491 23.560
57.7136 42.778
41.9704 52.162
53.4989 38.149
72.8943 20.522
66.1037 32.672
67.6273 31.595
61.9925 25.116
54.6586 7.238
54.5959 -11.815
68.678 22.422
61.4988 40.927
57.6521 7.821
67.652 -0.338
63.9476 -3.364
54.174 41.954
26.8329 46.213
41.4138 52.538
57.6035 -10.260
32.9437 -13.738
50.4482 20.636
48.431 46.832
27.2805 28.971
51.7783 31.417
53.325 19.257
23.3722 48.601
22.0885 42.014
33.9906 29.988
17.4129 59.685
13.9429 37.381
55.6229 43.544
57.7845 37.945
49.673 32.575
55.1185 11.298
60.6848 23.885
36.43 29.614
36.7784 53.411
46.5377 45.413
62.1508 -7.659
63.6515 34.309
67.6572 5.662
64.8486 4.922
66.0336 8.266
75.638 4.936
66.9463 21.463
71.2204 16.876
63.131 -9.111
50.7119 -7.575
58.5761 13.607
30.0349 41.192
18.1501 41.769
47.239 36.667
35.3498 38.457
25.0675 42.402
45.8739 27.658
40.3373 -3.356
44.6636 -0.311
43.6165 -18.872
40.3812 3.508
56.1014 15.353
48.7645 18.288
55.0898 15.572
64.9529 5.393
49.214 3.259
47.2774 24.065
70.3158 22.830
45.4885 -10.028
50.1616 -9.985
56.3581 -9.638
44.8897 -27.886
30.4 8.068
31.4238 14.877
62.5639 -19.782
43.423 -20.339
57.1972 1.002
34.1672 46.096
55.8719 43.810
60.4325 42.525
62.8478 -22.202
37.483 -25.008
39.1583 -16.805
51.0765 24.361
46.0927 12.389
63.5462 -0.799
73.097 6.935
41.5737 -23.914
62.3573 -23.239
28.3068 -23.819
38.0439 -22.658
63.0147 1.220
55.6227 33.593
62.8403 39.861
71.3686 27.965
66.0879 -10.505
60.4688 -10.945
37.5155 -25.955
16.1616 -24.705
59.6972 -22.169
41.2679 13.947
64.2079 9.035
50.7941 -15.351
54.9475 -12.581
54.1536 38.193
56.237 10.174
71.6744 24.426
57.6978 32.773
40.9642 51.638
27.628 44.272
33.6379 -12.159
41.707 -18.137
60.07 -7.472
49.2005 -13.479
71.4431 16.272
56.6718 34.631
22.5049 47.859
49.3163 40.635
49.1212 -9.570
70.1395 9.364
72.01 27.358
70.3185 12.434
63.179 10.741
72.7282 11.363
75.2357 6.119
53.1745 10.784
48.7747 49.311
26.874 48.786
35.5626 46.679
57.1436 46.317
50.7422 19.170
65.0913 33.103
58.3976 35.006
57.9285 46.026
73.0886 11.197
66.592 4.454
66.1325 -3.879
45.8498 -0.259
56.921 29.336
43.8403 -5.719
58.6501 5.284
63.5522 -15.215
72.5623 -2.638
57.7889 -6.378
60.7539 29.193
45.0814 25.042
30.03 41.538
47.5192 36.123
34.4237 49.371
35.5403 59.043
35.5107 39.353
54.9021 41.628
56.5564 6.625
46.8592 24.365
58.3668 7.279
71.785 11.196
34.3949 42.507
71.2125 26.943
72.2476 24.596
43.4868 17.845
62.4614 15.065
65.9574 34.765
36.4711 56.174
58.1998 26.039
70.8289 -4.185
41.7947 -23.804
28.8047 -9.169
41.4093 -1.439
64.7835 -10.852
54.2999 -0.492
61.9031 26.458
71.2711 20.122
43.9996 47.152
67.9788 32.976
73.5272 14.804
74.2258 13.257
59.1924 12.201
37.1411 -18.690
30.7884 -9.691
42.6493 -15.544
30.9558 35.421
50.2171 38.952
33.0614 12.447
39.1935 2.670
28.3129 16.493
54.7676 42.124
38.5012 43.901
51.0532 10.594
50.289 19.828
62.3093 6.421
58.8017 6.278
68.3537 5.506
28.646 21.026
27.9651 38.383
37.5899 38.973
36.1281 13.198
71.3171 -2.301
65.243 38.611
61.6328 34.110
42.2573 21.978
72.0025 16.775
43.2945 33.528
51.4626 50.448
46.2265 45.061
21.6401 34.655
18.1822 31.591
53.8352 9.094
64.6222 -13.804
65.4231 -12.818
67.958 -1.687
69.3365 -16.846
59.8051 -15.753
44.8269 -4.503
58.3742 30.740
51.7911 17.392
31.7269 35.047
56.968 34.156
36.5005 -13.395
57.8537 -5.025
59.4441 -13.903
49.6029 -1.714
37.4708 10.967
28.6339 31.237
25.0825 54.251
6.07336 36.134
37.142 -8.540
70.8538 26.706
51.9462 22.544
59.8046 36.210
24.8168 27.624
45.4998 50.966
56.2143 -1.027
64.8746 9.462
58.078 -10.690
62.7463 -7.178
27.2108 -6.033
41.0032 -15.526
73.0359 6.297
39.661 -23.638
44.3096 6.163
59.8574 31.300
63.6103 29.739
67.4619 13.100
58.1367 36.884
31.514 51.424
44.7958 52.200
54.6522 41.395
55.3788 10.708
37.9619 57.192
32.7457 26.235
39.0767 34.571
5.6749 36.209
25.5134 58.632
65.5425 34.960
58.6567 44.555
71.9195 9.517
67.6765 24.941
58.1427 38.300
61.648 39.685
26.2952 42.250
49.7033 42.834
65.3832 35.865
58.5164 32.050
43.5254 32.975
51.8469 -12.721
45.133 -25.963
26.0386 -25.240
65.2131 -17.973
71.4757 20.769
72.3453 6.190
47.2851 39.915
61.3903 39.928
66.8184 32.357
68.4852 21.941
43.7887 27.541
22.0106 27.956
37.8334 46.450
52.3154 48.816
29.7766 42.633
44.7971 42.951
23.3409 41.191
49.3869 47.594
39.8731 43.552
47.8051 49.738
50.342 53.045
38.4478 51.281
66.7993 2.861
67.7727 25.013
69.5462 6.234
55.3924 -18.014
62.05 -17.937
62.4649 -3.871
73.4264 20.061
72.7435 17.836
59.2576 -0.486
70.7609 17.783
43.2621 47.520
52.6855 46.406
48.1894 6.266
57.648 -18.510
49.8699 39.271
57.8032 37.769
60.957 41.955
48.8052 35.620
59.5681 15.143
70.1389 18.799
62.8908 -10.458
68.3191 -0.654
69.8573 12.202
65.5026 20.687
43.8421 9.612
68.6024 10.216
36.665 -17.701
49.0117 5.388
47.26 26.804
64.3177 26.502
53.056 13.644
39.8062 45.760
58.1868 46.706
56.1781 23.028
35.5477 57.605
48.8216 1.103
55.5988 35.356
24.4186 51.570
37.6578 54.555
49.0364 49.921
64.4149 40.122
65.4457 2.130
68.8722 8.403
45.0205 49.769
42.595 45.610
62.0901 8.662
52.6164 -2.698
58.3114 42.201
60.6225 35.939
65.7186 17.539
64.0851 -10.285
66.4056 -1.350
65.5407 2.284
69.8212 4.189
59.1302 7.961
46.4443 23.293
29.3118 35.516
51.2815 9.743
60.0306 -5.423
64.1955 -8.617
55.4254 9.363
50.845 21.720
54.4684 38.577
72.9414 5.995
58.7882 45.173
71.578 24.491
61.5913 -9.307
69.8548 16.520
64.3146 8.620
39.6072 -14.233
58.2391 7.143
59.4861 8.171
38.5765 -17.632
70.9232 2.779
71.6326 2.136
59.5409 1.965
71.608 6.944
48.5682 -10.551
36.3254 -18.600
48.0918 -6.711
67.6465 1.078
48.4136 -18.553
71.1697 2.142
41.7729 -23.042
34.6742 -15.176
46.0185 28.755
30.4765 25.059
65.2634 33.447
57.8018 45.019
50.1551 47.745
47.9077 50.449
69.0097 23.702
59.7298 -0.393
73.5899 10.816
73.6347 8.172
57.788 14.622
25.5282 28.649
13.7907 38.995
10.2804 32.861
27.1008 44.082
36.8202 54.223
23.8519 50.111
20.1672 35.157
47.4448 33.442
46.7635 31.053
58.5667 42.749
49.6164 41.038
71.9289 16.489
75.0955 11.023
72.9606 22.262
71.7484 20.077
66.1203 30.619
55.5966 29.922
55.0798 16.273
43.4914 -1.638
47.7382 42.244
73.7765 12.774
62.8452 13.120
69.1294 19.319
62.5211 38.971
55.0647 45.638
70.0554 16.513
63.8463 10.062
71.4113 3.727
34.4968 16.457
51.298 35.291
25.6094 45.526
20.7477 46.648
6.03193 36.357
59.3357 46.034
73.8297 13.654
70.4118 11.968
69.1846 29.270
36.4437 50.846
66.5618 33.956
66.5558 36.740
55.4748 20.808
68.34 14.314
47.1532 6.161
42.168 4.855
20.6397 42.277
46.5114 57.421
57.7179 47.792
50.9092 45.707
55.7335 47.500
42.9507 -1.374
62.0819 21.513
71.8273 19.341
64.0273 40.667
60.1725 -10.890
68.8441 16.055
59.3141 34.840
60.5 12.182
72.785 11.852
61.0742 37.413
41.0467 54.302
44.8326 57.271
15.002 39.782
29.7149 45.119
53.7961 33.827
70.4585 10.090
43.2792 -28.110
66.7914 -5.428
39.6205 -20.179
22.1829 -18.799
63.6865 1.859
70.8719 10.688
73.1777 -7.671
63.8292 5.737
64.5947 -6.460
68.7365 20.971
70.3138 5.746
60.2431 33.152
71.564 23.379
71.0021 5.090
71.8479 9.492
66.8689 11.108
62.6996 25.639
64.6744 10.773
51.0451 25.570
64.2849 16.481
52.3407 26.904
46.9301 -31.014
68.4274 -7.307
71.5812 27.817
31.1258 41.958
30.1956 54.822
45.8397 43.396
51.4783 47.011
41.754 47.032
55.5213 30.302
64.084 15.608
56.1897 42.159
48.0339 42.921
56.4402 10.260
53.6096 -19.501
75.7251 4.688
31.6523 2.564
51.4484 -16.147
63.2428 -3.303
47.6423 -14.314
51.1536 19.163
57.4417 40.574
54.4475 24.419
45.0917 46.467
37.0981 55.900
18.2291 56.626
20.787 45.190
25.9969 33.779
39.7672 28.814
47.1718 33.725
55.3874 0.837
69.6305 30.723
75.812 6.098
55.1211 32.812
40.0718 43.827
40.1555 20.582
35.9205 51.199
59.9266 19.929
55.1452 43.617
52.0225 40.536
58.3161 31.169
65.1666 33.538
57.1147 24.929
65.3727 16.561
59.6663 45.053
69.6756 20.436
57.7164 23.499
67.3705 31.397
64.6408 6.254
72.4196 2.182
62.9972 -1.113
62.3694 -13.215
56.1146 -15.901
52.5035 -4.439
34.7331 32.667
42.0661 24.883
40.6707 19.731
39.9018 51.232
65.4679 7.049
72.6093 21.227
49.2984 8.928
47.3425 21.116
43.233 35.417
55.906 12.067
59.1316 11.074
53.6043 -17.454
54.0542 -10.841
65.3099 -0.422
63.0116 -1.409
73.2731 4.274
66.4831 2.561
54.6543 45.787
47.7045 54.930
25.4146 46.223
15.4064 36.210
29.2193 42.476
52.1332 38.920
74.1807 18.517
74.2605 14.478
67.2018 34.279
63.8998 36.777
68.3177 22.026
72.6999 -0.612
53.614 -19.848
49.5286 -26.131
47.7906 -11.813
53.2989 -20.060
41.1177 10.999
55.5302 27.387
27.1017 47.876
5.83751 35.309
75.3417 5.444
44.9565 18.695
34.6661 15.718
51.1385 6.682
54.7281 19.303
52.8738 6.534
46.2307 -12.460
42.8183 30.410
40.5639 56.004
26.1036 49.085
59.9166 16.113
36.0589 9.654
30.6557 -29.039
41.6111 -14.815
58.1886 4.578
51.673 -7.381
41.7528 -23.718
57.0217 -14.669
64.6139 -3.988
52.1521 16.791
45.6761 -5.095
48.6533 -0.023
51.5984 15.268
46.954 3.686
61.5272 -3.495
73.6371 8.100
51.4433 17.631
41.4192 26.159
63.3112 40.352
53.5778 44.735
44.3041 11.527
12.9255 43.465
45.2847 34.358
48.5529 41.271
54.4848 9.892
53.4169 16.860
36.1152 57.642
43.0487 46.773
63.7063 7.888
54.4502 -9.557
64.6008 -3.151
56.4102 50.038
58.1319 13.772
46.5583 26.013
38.5681 46.723
30.5158 18.619
23.8411 18.663
61.1302 -12.653
25.296 -14.084
73.7228 -1.250
48.4039 -14.803
23.3789 -20.088
45.3201 -19.528
45.7084 -2.610
66.1817 6.483
69.8741 20.967
57.1697 6.743
65.178 28.536
31.9313 40.031
26.3457 32.813
32.7324 46.324
38.9392 36.632
42.4474 57.593
50.9899 53.247
57.8114 -11.856
35.7433 -18.592
29.2218 -22.698
47.9217 -14.701
42.7335 -6.813
64.1132 -20.970
59.8902 -2.420
53.4734 -13.696
53.6665 3.183
55.2475 40.951
36.9656 62.059
63.1486 36.415
58.8144 14.618
71.7217 17.207
19.2702 -23.092
67.69 -8.707
42.4343 -20.000
57.7733 -0.290
61.1753 44.312
49.0026 47.841
29.1101 40.166
65.7491 18.754
51.5105 -2.590
70.1296 13.156
37.1731 23.041
37.4365 52.599
27.6079 45.878
42.7592 10.176
46.6784 9.141
42.5047 19.752
29.1593 28.867
22.2124 56.786
63.0971 32.738
54.6193 50.925
64.066 24.276
66.2693 27.092
67.0815 28.648
57.8564 -5.702
74.3526 14.763
53.6811 48.386
62.2805 34.532
64.0986 -10.571
63.194 -7.551
63.2993 2.815
52.7747 -11.404
46.1829 -17.731
51.6154 7.348
67.611 10.854
60.8169 32.959
70.686 15.174
69.8195 -0.172
75.1145 -4.935
71.61 6.406
76.249 7.863
54.8226 -11.151
59.0077 -8.021
33.3865 -16.048
36.7669 23.591
28.6684 1.030
32.8653 41.121
66.8866 26.191
44.8722 5.869
49.0934 30.332
66.2921 23.988
53.8549 31.437
71.1074 17.391
60.9874 6.017
27.8217 -14.627
63.6512 5.330
64.2102 35.169
59.0992 -10.752
75.9221 15.251
63.3566 15.050
46.3901 39.159
69.8691 29.571
72.861 -4.653
68.3727 7.005
62.2037 5.409
28.1546 -4.673
72.861 15.234
62.8074 1.948
67.4558 9.963
49.1464 -16.004
33.1342 -17.674
67.7788 4.587
60.2368 -20.263
59.7195 41.445
36.6472 -15.948
62.9695 -12.641
64.8449 -17.619
45.7692 -4.406
55.3942 8.482
61.7272 24.028
48.632 17.378
60.2465 23.854
64.9665 36.037
69.5513 30.207
53.4962 44.989
26.3497 33.542
30.1686 33.163
62.6433 36.538
70.1282 9.373
69.5815 29.768
65.5501 36.401
69.9615 26.600
73.3348 22.258
47.4441 43.945
29.1074 43.463
28.541 49.045
42.4129 55.841
58.9328 39.575
61.0308 10.675
58.199 0.032
70.1657 28.748
67.1598 4.161
74.8717 -1.040
67.9016 -0.957
69.831 19.541
48.5528 13.708
65.1236 12.988
37.6999 11.651
41.8559 41.540
53.7058 34.810
34.8461 40.657
53.6332 21.176
54.77 21.025
28.6467 30.257
61.9765 37.570
76.0317 5.930
63.1712 5.371
54.7285 -5.602
59.2572 -0.652
67.4558 33.522
40.4778 41.188
40.0927 37.769
43.1491 58.501
53.8018 44.963
70.5828 29.814
63.1193 38.102
66.1377 30.054
68.1347 13.431
55.1754 18.230
39.3871 47.484
46.8401 22.125
51.5267 38.062
42.1867 20.651
57.1727 -11.646
72.8499 6.795
41.7985 19.376
48.6262 -17.043
62.9836 33.220
48.5636 49.382
13.7169 55.804
42.4792 43.908
25.1738 28.668
22.8779 31.157
30.5803 54.682
41.7283 55.889
50.5218 44.438
50.2 31.085
69.649 24.357
51.8479 8.644
66.756 14.339
47.161 -10.202
58.959 21.435
57.5095 46.072
37.0541 51.721
46.152 49.918
55.3651 47.385
74.378 16.613
71.0997 -2.173
61.9637 -15.192
60.1353 41.385
54.0745 50.278
36.28 52.762
28.4131 49.973
70.5156 27.175
59.1122 5.591
69.3469 21.666
60.7377 1.042
61.6576 -19.629
70.5477 10.277
51.1607 23.978
53.4362 -6.868
62.5796 -15.694
55.7727 22.343
56.2525 41.891
61.4971 -4.567
42.4134 -9.297
68.4224 -12.890
34.1779 -22.185
53.6133 45.869
62.2775 -0.027
71.9324 17.335
68.986 22.117
63.9672 39.274
58.3559 36.920
55.1294 -1.645
68.448 8.502
71.4702 14.124
71.3195 27.992
53.8398 45.503
57.0843 48.550
37.502 47.825
51.8445 23.458
39.545 48.254
53.5964 26.943
69.3807 23.559
47.5307 34.318
64.24 3.973
72.4758 11.282
58.0425 -8.334
47.1096 -8.389
52.7442 -5.049
44.511 -15.164
55.3367 -10.600
49.061 -17.604
36.2428 20.541
55.1987 31.771
51.1112 41.764
33.8178 26.052
23.5377 57.784
5.39794 46.524
60.1126 -10.225
65.8782 17.408
67.8681 24.489
48.2283 39.143
67.5009 31.672
56.1331 46.790
49.3498 41.921
29.7659 56.710
45.9089 42.388
32.1011 53.375
21.7325 48.369
64.5493 36.022
63.5803 36.437
72.7906 10.119
59.383 28.480
58.4695 -9.350
72.7722 1.786
56.4553 4.064
56.0739 -2.764
65.7982 22.190
66.6568 20.218
55.022 26.516
67.9264 33.455
65.1737 7.720
51.8936 7.232
59.6522 11.280
68.8509 26.510
62.5897 26.682
27.3412 -15.815
50.0186 -18.276
53.8409 0.225
68.6388 12.683
50.4814 47.717
68.1822 32.701
62.9723 32.170
55.2066 47.918
14.1815 18.242
35.9723 39.691
49.974 40.893
35.1425 42.365
12.779 38.172
43.5966 26.912
61.8653 -9.506
73.8074 13.878
59.8566 41.082
37.6284 49.960
54.4667 43.877
55.8239 26.119
59.2477 46.595
63.3354 34.612
63.2031 13.856
70.9806 7.319
60.1178 -4.407
66.4969 -15.646
60.3977 32.939
55.2347 38.132
45.6698 46.824
50.0669 54.319
37.8932 58.409
72.0471 15.925
53.3059 18.064
61.3518 -11.620
43.1848 -31.978
60.3447 -0.020
74.5045 -1.362
68.1723 9.231
50.4497 46.388
40.6799 54.165
42.8878 54.945
33.1222 36.814
58.0379 35.084
65.958 17.579
47.0894 45.942
34.0327 40.202
33.4622 57.263
37.2943 48.283
57.5985 -7.722
58.5937 46.354
54.0204 33.402
66.9976 20.182
64.8692 -2.730
60.1672 30.823
58.2641 -16.895
59.0867 34.858
61.1758 -5.212
64.158 7.681
75.3559 1.784
56.6008 -15.659
47.8374 -21.997
53.0716 -8.244
42.5315 -19.689
66.2555 -6.641
15.5688 -11.079
59.2199 -12.913
41.1602 -19.815
27.4396 -19.802
57.8184 -0.290
71.9039 18.808
72.8658 17.763
58.2769 14.264
68.4445 6.522
60.6873 -6.351
35.6981 -17.215
44.4792 -13.410
75.2981 -0.710
69.2601 -3.545
62.2878 42.400
71.4932 17.458
54.5925 10.415
59.5591 39.657
73.6397 4.190
60.3577 -8.750
57.3387 4.107
46.306 4.252
44.3484 -28.776
39.1747 -19.047
50.7244 -24.231
45.7177 -14.257
64.4098 -8.794
58.6393 -6.172
70.9185 25.079
62.9323 14.504
53.5946 4.394
62.323 27.725
38.24 51.592
35.2999 45.473
27.9996 43.544
59.0945 41.748
14.1132 36.798
34.2068 52.636
62.4402 40.235
62.5762 25.761
66.9221 10.231
73.8796 14.328
70.5216 25.525
51.5508 9.078
51.4209 1.278
49.3167 17.926
64.7705 -8.332
58.0569 20.458
69.9006 27.390
40.7202 59.416
20.5625 60.007
32.1836 52.714
38.5484 46.687
66.0911 26.975
53.8292 45.053
66.0538 38.492
58.2261 32.065
57.7708 38.068
60.3337 40.828
61.0746 31.940
34.767 51.805
55.798 47.345
63.6574 30.099
67.0877 17.721
44.5391 50.584
62.9415 38.467
50.6557 50.530
55.9928 47.662
36.1814 51.312
60.9167 32.582
58.2009 41.157
53.2422 27.668
52.5396 13.656
53.1827 14.747
42.9398 -12.220
50.1379 -25.059
51.3301 -4.654
57.3746 2.688
61.7923 17.821
57.8331 27.142
35.054 49.803
30.9564 48.501
22.3148 58.080
51.4372 50.660
62.4495 7.028
63.1669 -17.954
58.4684 16.752
30.42 14.171
62.7851 9.576
70.5472 24.155
72.4391 6.611
51.1102 -4.727
48.9351 -16.127
66.1481 -7.257
74.0684 -0.904
66.8796 3.542
67.3109 20.683
69.2709 19.462
59.1384 39.851
53.6731 43.924
55.5322 44.299
42.0337 40.361
32.8699 33.546
48.1969 -0.846
45.902 -14.633
45.9547 -14.119
38.7181 -19.511
45.3334 -27.606
42.382 -22.120
60.4299 -1.253
71.4892 23.499
48.0409 47.300
51.0238 44.541
72.7303 -2.453
73.6798 11.783
68.8707 -0.285
56.1384 -22.741
67.0771 22.211
69.231 17.516
55.4981 49.509
58.6045 10.540
60.0612 -13.766
66.1989 -2.793
10.5572 27.683
36.3293 45.116
50.4852 26.908
63.6587 12.412
71.7189 12.682
74.8017 9.390
57.7143 40.413
70.9647 17.594
59.954 18.413
51.7647 41.051
5.82157 35.590
25.5308 34.651
39.6766 34.571
50.3996 7.245
22.5869 32.851
57.3297 44.100
59.5555 21.948
65.4781 23.713
24.2353 48.272
50.2733 23.017
68.0829 22.781
62.2106 36.659
68.7354 7.877
69.1414 6.806
41.0761 -13.105
55.7093 6.304
45.288 -17.807
68.2616 5.340
48.8812 45.786
37.9609 43.290
8.75295 54.675
5.35402 47.394
56.1124 -1.113
51.6222 44.306
39.5025 38.513
21.8593 31.457
37.9742 53.097
16.9268 51.820
57.2343 8.771
55.5696 42.331
69.1428 21.027
66.5891 37.046
73.2201 9.650
65.5613 37.737
66.8657 26.741
67.8404 33.570
62.758 16.122
46.2041 4.845
40.9918 -3.378
32.6974 -17.664
25.9499 -17.815
47.375 -17.507
47.6301 -8.793
27.2555 -22.922
57.0108 -20.658
49.237 -5.866
49.5538 -20.043
50.6006 -23.424
65.201 -6.172
67.9357 6.349
62.3889 10.470
50.0321 -8.597
34.4663 20.809
41.0351 -5.535
30.9063 37.842
71.1833 27.494
40.1035 51.064
44.7208 8.148
48.4395 -12.033
48.7899 -13.551
28.0817 -24.788
56.967 -7.040
70.9845 16.770
52.5992 25.771
58.2597 27.807
63.1966 10.043
65.1237 2.771
48.3694 16.379
41.079 50.664
50.4569 42.361
61.9239 25.744
66.525 34.346
66.9099 35.929
62.3622 42.562
47.0269 54.201
5.83709 36.618
51.8431 20.077
26.2743 26.025
42.12 28.378
48.4523 31.642
41.582 32.599
41.0723 55.700
21.5558 49.664
50.4425 51.561
53.15 42.451
59.8371 4.341
51.1662 -1.612
66.8824 3.148
52.0171 29.748
56.139 29.941
38.3995 33.223
46.4389 35.205
51.4183 30.290
52.8115 -0.468
40.692 -2.109
31.8881 23.522
30.684 50.635
5.46124 41.800
48.1674 -16.467
74.8049 16.217
65.5583 5.967
37.0488 32.486
54.0916 42.867
27.6105 53.103
54.2772 48.579
46.2933 39.416
42.8275 52.319
68.5646 12.822
68.7291 21.158
66.4642 13.296
32.9506 -9.876
48.7444 -10.702
53.6164 30.290
59.5226 -14.045
72.2961 19.077
37.267 47.944
72.9907 19.313
40.0827 -8.317
50.3021 -18.428
64.162 37.882
68.4426 27.369
55.1376 10.003
68.0711 21.879
65.3126 37.280
30.2032 53.409
38.0234 47.993
68.698 19.838
60.9787 -4.056
34.88 -18.366
42.5589 2.817
19.8442 43.832
53.2081 44.340
54.5224 49.570
71.9504 1.029
64.2411 -1.301
73.9155 12.061
71.7399 10.372
62.1817 36.218
50.6394 41.614
73.003 21.105
73.9391 15.991
66.7125 18.749
74.1032 2.163
72.8349 20.346
53.4998 42.497
55.4772 48.504
45.6004 55.149
58.7944 34.502
73.204 2.713
36.7646 47.775
23.5757 39.924
31.1121 19.435
51.4103 41.941
51.4232 50.768
55.9844 37.263
57.349 33.082
60.1964 42.944
61.9035 10.070
68.8118 27.471
69.3808 5.135
45.0806 -15.356
39.509 -11.979
37.315 -14.654
64.0427 0.860
57.8617 1.491
60.4127 -10.273
73.0103 21.166
70.6777 28.669
51.9162 41.631
65.8484 5.838
67.7998 31.838
51.6161 -16.226
60.4689 -2.675
70.5903 13.559
63.268 40.461
66.8888 36.293
66.907 16.036
73.9068 9.032
60.9394 34.967
65.2897 18.702
52.8189 49.507
65.4393 35.617
69.1459 29.146
71.7486 25.311
59.8183 39.155
56.8698 42.708
58.1873 41.738
27.7259 58.324
28.9202 65.785
68.162 32.529
67.1498 0.619
74.4471 10.341
71.3391 11.742
60.3592 17.654
65.711 -1.367
74.4296 15.757
59.0852 44.298
46.1554 35.140
54.9214 12.927
60.5436 13.574
45.7201 27.014
49.045 27.735
67.0043 36.389
64.0603 22.101
69.2181 16.369
48.2492 4.137
59.7138 41.339
30.7008 42.785
49.8516 14.184
59.2266 40.067
65.3225 34.883
62.7132 22.813
73.4804 21.171
70.5229 27.156
55.6583 42.312
69.3772 -0.521
44.2458 -21.748
47.9938 -14.425
42.3884 14.323
68.2946 20.912
71.8721 21.089
73.128 14.873
55.1878 45.859
58.5921 35.664
43.9296 29.686
52.4859 53.206
28.5941 27.838
62.109 32.909
65.2965 33.773
28.8189 50.296
58.3758 47.142
31.3295 57.587
42.4567 57.384
19.3018 45.466
52.1134 39.807
61.1763 16.875
49.3285 -3.475
72.3656 1.810
72.48 4.594
68.1945 9.845
68.653 32.224
51.5091 36.971
49.6014 21.462
50.0764 37.199
33.7138 39.811
66.7567 23.464
76.1182 6.330
63.166 -15.400
61.4322 9.274
58.708 0.216
68.3833 25.566
71.4599 24.230
70.1092 8.855
58.9264 20.844
50.4908 28.317
53.6585 -16.568
56.3738 -5.939
74.1434 -5.835
70.1682 2.731
53.2687 4.062
66.7907 -0.092
69.2547 13.468
44.4693 19.431
44.2341 39.140
53.2213 19.982
47.019 8.024
48.067 -21.111
75.2661 5.867
55.6398 -27.523
54.5487 -14.231
52.2948 -6.537
53.4103 0.723
61.1539 35.599
68.9189 32.541
52.2875 11.282
47.7302 19.170
51.3884 -10.922
35.7565 1.538
60.0925 -9.602
41.9437 55.256
57.5718 45.639
46.4392 46.638
41.8556 56.692
25.4828 44.883
28.5203 63.538
28.5305 42.634
30.5939 46.204
5.72637 41.512
48.5961 -5.723
35.9407 -22.933
33.8797 -10.825
56.2351 -22.748
64.1134 -10.824
43.8122 -15.359
62.2358 -10.258
37.7202 -23.687
64.0107 -6.284
58.0168 -20.571
64.0011 -13.260
59.4321 -3.032
63.377 19.933
69.2626 29.993
66.441 25.355
65.1532 36.170
65.472 27.780
57.0391 45.872
41.4808 54.681
52.1328 43.116
33.5222 46.348
24.1008 47.679
38.2983 32.959
47.8529 0.627
73.0536 22.953
75.8593 10.334
45.5877 -15.762
63.1483 -1.392
49.8276 -31.131
51.7555 -23.169
42.1104 9.667
7.81337 31.475
23.1629 52.457
5.2132 42.290
12.763 53.118
5.6427 46.453
50.6524 -7.576
41.4809 -23.807
58.5663 -16.438
34.063 -19.900
65.4492 34.351
68.54 31.896
59.8752 7.613
65.5675 9.034
44.1233 47.965
67.0851 28.744
35.683 46.472
57.3565 37.470
40.5429 -13.938
63.5461 40.523
59.8068 31.819
64.5788 19.897
36.8378 -14.821
47.1232 16.436
47.3141 22.510
65.0258 35.698
58.0339 36.383
53.6496 39.354
69.1938 30.677
34.3046 23.350
37.6559 0.316
47.107 -13.177
54.9324 44.159
52.0511 47.922
25.0791 50.966
17.88 54.617
41.0336 40.964
20.9903 36.496
56.3847 25.513
35.3245 37.737
33.3454 46.899
57.5447 31.390
42.3932 29.949
53.1167 42.481
21.9102 56.844
18.9162 45.110
5.7923 36.050
53.2936 17.106
71.133 3.334
62.5462 15.576
52.2089 18.081
38.5613 43.904
67.3816 11.384
71.9076 20.740
55.2709 40.511
39.8756 28.725
61.1332 32.226
71.3096 14.381
53.6541 46.016
60.0044 39.005
69.1109 31.250
50.0621 -19.928
18.7434 -18.377
58.8279 17.964
68.759 29.148
58.2097 -14.667
68.6849 9.540
70.1869 12.794
65.6864 1.058
70.911 10.372
36.0264 38.075
21.0926 34.567
34.1825 41.779
43.9056 49.205
34.5815 41.415
47.0987 40.970
49.9358 19.412
58.9855 43.716
51.4738 41.559
37.7179 36.706
58.4821 43.217
33.8097 27.123
29.1039 46.253
41.3017 50.373
33.6133 26.861
28.2312 47.790
43.6195 27.992
37.268 46.537
65.4926 26.231
70.3749 15.843
74.0167 16.954
26.5589 33.898
18.0751 45.288
39.1061 41.013
39.2881 20.502
25.4313 52.999
6.03023 41.669
51.6737 41.824
63.7312 41.590
63.0218 36.639
60.5872 -21.169
44.0651 -18.560
61.4296 1.417
59.3895 13.976
66.2253 32.691
51.9664 32.418
60.1059 32.289
63.2936 7.389
16.6132 52.456
5.77371 47.004
60.6421 17.206
58.1866 36.816
73.3579 -2.313
60.6648 37.296
59.7813 -13.904
52.5557 2.961
70.498 18.428
64.6044 7.569
44.7659 -11.876
41.0079 -16.911
58.3246 -14.486
55.1294 -4.066
64.4875 -19.482
58.2765 21.273
64.4837 40.175
11.784 47.401
5.90296 35.473
67.1606 7.400
34.0619 43.549
24.1998 48.367
5.85759 35.717
72.2854 21.030
49.8322 50.629
65.7765 33.209
50.984 27.869
63.7179 34.090
66.8958 5.245
62.7286 -5.605
57.8977 14.521
43.8522 45.068
64.5631 29.361
58.6261 -0.032
69.8924 16.535
70.7489 8.176
54.7974 16.392
44.6615 9.978
38.5141 31.854
50.4775 43.811
53.2296 37.598
28.8947 46.390
26.3622 37.876
62.4446 34.745
52.7446 38.987
52.8814 40.101
74.9516 7.771
68.6028 33.083
52.9009 23.247
37.5566 16.048
44.6716 13.406
60.141 18.322
46.5375 29.664
62.9082 34.324
65.8635 -2.592
64.3543 4.348
65.7178 28.694
71.2114 17.824
62.3148 2.207
41.769 -17.912
49.5501 -21.178
54.3033 -8.762
57.0502 6.001
21.9631 30.415
36.4252 15.975
46.9399 29.304
44.7904 31.783
61.3148 34.642
30.8105 51.535
44.7237 44.506
43.7697 7.696
30.6093 6.599
53.1081 8.904
51.5909 13.237
58.6214 21.713
32.3222 36.598
21.5625 45.185
19.6768 43.455
41.5152 14.050
57.7196 13.116
70.6068 -1.797
53.5216 -11.448
62.4739 0.700
28.9861 20.912
27.5787 40.742
33.1411 44.995
41.7797 39.257
45.832 32.065
55.8302 39.427
31.7792 45.091
36.1999 53.097
42.7754 40.388
30.2106 54.359
32.006 46.066
68.1941 28.503
52.5182 -8.303
27.8044 -27.975
34.1358 -26.767
37.662 -24.667
42.1501 -19.361
62.7248 -11.035
56.5391 -6.055
53.4514 -14.620
45.5201 -25.951
64.2273 21.539
43.2996 30.593
62.4015 16.177
50.4496 26.589
53.8153 -2.886
65.5341 30.189
73.8866 -1.112
73.0097 13.659
55.1136 -18.971
54.1813 -9.287
51.9546 39.781
60.727 36.937
35.9208 52.132
29.8054 56.209
14.7175 51.824
39.9351 46.194
55.9382 -7.965
66.2692 -9.645
59.1214 -27.915
35.0344 -15.929
64.3644 -9.590
49.4147 -9.383
49.2608 0.821
56.8784 -7.348
63.2241 25.427
64.9253 4.166
58.3265 19.174
39.1898 2.359
60.4178 25.608
74.2708 10.250
68.6216 5.565
55.6337 41.298
65.718 39.466
56.4456 45.111
56.1873 47.132
61.0016 39.489
64.8049 8.820
70.6497 18.342
66.1936 36.965
66.8786 30.194
52.427 27.666
60.9749 32.619
36.6641 36.117
42.7552 -3.770
40.9514 30.836
45.449 38.309
54.0584 -1.618
59.2605 -9.280
64.302 -16.349
67.6512 -9.621
61.8277 32.109
64.3537 28.307
39.0122 28.587
42.6079 43.803
47.5635 21.210
47.0261 -9.185
58.6041 -5.849
49.8373 -4.497
58.5437 -20.938
56.9952 -8.694
57.097 -23.041
42.927 -22.916
56.4429 -13.510
62.0897 18.512
68.2406 4.022
65.0553 -0.547
31.1987 -22.031
40.1864 15.044
31.6088 -12.589
72.9181 18.955
74.4234 9.685
66.2008 -0.566
74.5488 13.066
50.7156 -18.952
64.0366 19.927
68.3434 30.592
66.6713 24.283
57.4417 46.438
61.7475 41.981
61.2905 31.909
21.4462 38.815
54.3441 -15.807
65.8803 6.735
56.6349 43.463
71.3043 16.984
72.2771 15.880
66.8122 2.226
57.5498 40.137
61.6333 40.807
68.6459 -3.174
25.5975 -12.454
40.2701 -3.235
67.5902 1.790
60.0436 -8.950
73.9731 1.388
56.783 -17.537
74.0334 4.176
71.2004 10.752
71.2186 8.712
48.1282 50.656
20.4067 58.365
5.19804 31.050
38.0313 43.203
52.2978 39.864
63.6093 -5.483
48.9808 -13.081
56.4138 4.205
51.3809 25.501
68.9385 3.410
44.718 27.468
44.1267 51.209
36.0576 -17.998
65.5264 -6.765
65.0489 -7.162
51.3631 -17.292
45.0701 -24.085
52.2039 14.672
62.7072 -11.533
65.8961 7.888
66.5111 21.022
69.6662 4.109
72.6052 21.538
43.5077 53.574
42.295 41.835
30.7028 37.321
61.8603 20.992
60.8025 30.855
26.8434 23.196
44.3811 13.897
56.1766 26.017
62.7172 9.099
42.4802 -25.752
35.0547 -32.549
58.278 2.168
45.3408 8.906
38.49 10.980
41.3595 5.632
48.6137 19.979
52.5602 -11.853
71.7807 8.479
57.2726 -12.621
52.8772 -20.696
64.0702 7.817
65.6139 37.040
68.2251 17.364
66.6002 21.685
62.6 9.466
31.9876 53.889
33.9373 49.671
23.6757 38.453
45.199 40.574
30.6731 50.020
21.3633 47.107
46.1547 15.774
56.6305 13.127
46.1121 -18.056
40.4432 3.889
53.6107 10.648
57.9003 8.206
71.2361 26.303
42.0664 51.649
38.1072 44.957
34.4832 43.344
30.2733 59.136
33.306 57.874
47.6938 50.863
55.0388 50.336
57.6189 33.815
52.7003 49.966
69.5049 27.793
71.2546 16.672
59.9649 -20.327
62.3287 23.756
44.8631 21.715
64.1696 17.641
50.114 -4.600
64.6389 -0.071
58.4822 -1.272
52.7589 -8.386
66.8547 -3.940
64.557 -16.718
56.4423 -14.342
62.75 -11.899
36.3568 -17.396
41.7256 -15.197
55.1702 -18.343
26.3129 -26.604
49.6879 -17.452
36.3084 -32.737
21.2471 -23.333
44.2873 16.099
51.4581 44.053
18.2735 43.508
42.0167 43.159
58.5608 20.347
49.517 5.737
48.8767 16.192
31.2512 -0.239
72.025 17.795
62.7861 22.206
16.7337 44.909
25.1193 24.474
65.4973 17.877
48.4375 -21.384
75.0563 13.431
73.9074 14.980
71.8415 17.334
58.3895 24.651
46.327 22.512
70.0197 23.303
59.7586 39.131
62.5262 32.944
63.3131 15.417
44.7165 54.729
33.6832 54.648
63.4145 14.456
35.3274 -10.369
58.4084 -2.475
69.4146 26.773
48.9305 44.887
32.3314 57.347
59.6957 46.268
38.4553 56.324
62.0856 28.875
59.2978 34.247
66.9053 36.599
52.5852 34.733
71.0701 25.523
49.6947 53.195
5.80128 35.447
20.973 43.628
51.6601 19.878
55.6668 38.900
48.3589 48.852
49.5109 17.768
22.4963 28.343
19.9721 38.508
21.915 45.434
5.75671 46.837
34.229 -18.653
47.3681 -7.161
61.4069 -9.434
58.7511 13.232
58.1199 -7.083
57.4362 11.721
74.9787 9.928
60.4384 -9.062
57.2146 29.811
42.1938 49.333
64.4226 38.226
71.9734 20.007
59.1249 -21.099
68.0789 -3.260
71.7092 17.247
50.3611 20.970
53.6823 6.458
65.4404 -16.945
65.3754 -9.305
63.6826 -7.907
58.551 -10.641
70.0419 26.545
72.0236 7.874
51.3335 -17.765
56.0602 -10.615
60.4159 5.200
54.4405 34.888
41.5086 34.739
62.9071 24.332
57.5995 47.484
56.5432 46.627
62.1049 42.529
43.3906 55.121
31.3478 56.578
57.1956 46.576
42.3336 50.181
34.9162 37.089
57.9251 36.353
62.9012 33.451
62.3642 39.037
70.2118 30.308
69.3663 17.583
35.9834 44.532
68.9083 21.295
72.0601 23.530
59.4174 0.371
61.7555 7.073
22.6447 42.846
12.5931 32.747
36.2415 54.270
41.9258 37.175
61.1347 35.209
45.266 49.422
54.8587 49.871
39.8097 48.009
38.6531 55.580
31.617 49.946
64.6659 21.981
68.6582 -3.033
45.1601 -20.078
53.8866 -19.898
63.3132 5.095
70.2419 -12.467
67.9345 16.049
42.4087 -16.506
56.321 -21.737
63.5627 -5.850
52.2632 -10.350
56.6695 -13.121
53.2395 -23.634
56.9682 -11.043
68.0722 33.203
9.49508 47.139
43.8019 47.230
67.8593 18.581
43.8991 -10.244
35.611 -11.398
56.0089 -18.296
52.4445 -16.143
67.4034 -24.545
61.2179 -19.272
54.3115 1.611
56.8751 -9.392
44.4224 4.185
52.9972 4.297
37.7334 -25.862
68.319 3.641
68.0286 7.442
70.3401 15.752
66.1761 19.837
48.7023 18.526
70.4118 12.130
47.3716 -3.622
55.3528 33.756
63.2013 18.897
49.1928 46.725
38.904 30.248
20.8178 28.394
12.1555 43.548
22.7906 49.015
48.7025 41.163
43.3991 13.090
27.0108 57.360
23.5344 48.746
22.446 54.075
5.81482 36.588
42.2915 38.536
46.2529 14.410
17.0228 35.667
18.497 47.126
60.8797 23.550
50.324 25.168
55.5029 28.671
48.9916 -1.488
58.2477 6.478
71.3293 13.701
66.9375 16.720
54.7837 -9.525
66.2006 -0.744
68.8186 27.858
63.2308 -3.253
47.1435 19.650
31.014 15.291
44.5382 36.788
64.448 36.304
72.2414 16.327
56.2904 33.913
17.8102 33.262
5.5735 11.417
70.3477 29.168
49.4946 54.135
48.6958 45.231
64.1046 37.261
52.447 45.395
50.2935 30.512
39.4827 38.698
58.4946 33.270
53.7206 41.898
47.1447 45.690
61.3774 41.424
25.1896 35.529
25.7691 43.155
20.1642 39.930
5.30311 47.294
41.3973 46.557
27.9908 35.887
38.5647 58.272
63.6578 39.684
49.8895 51.801
48.8111 47.231
36.8664 49.542
25.4899 41.365
49.8322 31.874
25.2753 51.434
58.2422 45.298
72.0999 16.705
71.7271 17.343
66.4205 17.844
70.3745 -1.089
67.9019 -4.938
53.9424 -1.354
46.008 13.224
30.6374 -6.786
73.3607 -0.158
70.5082 23.756
66.2597 3.696
73.8524 18.812
65.159 -1.335
50.1562 -17.357
36.1399 0.495
46.851 6.555
39.161 30.206
57.3573 39.646
39.859 28.864
64.7396 18.946
57.8575 44.375
63.9023 25.964
66.1076 34.990
71.0727 26.004
57.7449 22.417
68.0962 14.827
70.069 28.157
74.3664 5.273
69.4737 15.615
63.7446 11.113
65.3348 38.493
62.6252 32.855
47.3695 13.572
60.8696 16.177
40.9432 -9.248
65.4546 -7.264
67.6771 -14.212
39.2156 -10.464
64.207 3.591
55.8505 0.381
54.1575 -21.759
37.3771 -29.231
48.0748 -6.764
38.4577 -14.781
42.6313 34.143
65.3014 -8.170
57.2722 -2.190
64.316 12.054
72.2653 23.321
51.0183 -5.409
56.5478 -13.085
74.2195 -8.899
64.2794 -1.134
63.6844 29.411
45.0874 44.692
58.5391 46.597
71.8067 19.242
71.466 28.408
67.717 30.871
48.3019 42.894
32.8074 35.295
59.8163 34.120
50.0176 29.292
44.5571 17.477
56.5234 43.334
73.8379 14.992
70.0761 5.379
52.8492 33.013
61.876 15.293
65.4293 4.422
57.8794 5.515
67.6865 9.183
69.9247 -12.218
69.973 -7.723
75.2372 9.252
53.1043 -1.908
64.4028 18.309
52.3139 13.463
56.2733 6.262
59.9596 5.214
58.8824 -14.965
65.5526 -7.989
65.4625 14.984
72.5226 14.694
68.9054 18.713
30.5972 -17.175
66.6159 -16.883
71.3931 5.109
31.915 -25.419
69.361 -4.459
62.4042 -7.443
62.6112 -18.021
71.6848 21.989
59.392 40.269
65.424 23.589
57.6821 28.006
57.4523 35.661
48.3924 50.504
57.1083 39.098
57.3629 44.962
60.8908 35.465
67.9351 5.174
53.6718 -10.355
57.1313 38.474
41.8571 43.293
57.7087 15.444
23.0859 29.821
5.81064 41.306
62.0577 20.116
41.3977 53.026
35.5918 33.179
48.0243 -0.663
47.862 18.727
52.2136 41.223
57.7527 37.665
60.034 30.116
53.7241 -0.520
55.3305 23.908
54.7382 -8.443
62.6791 -12.080
70.7755 8.827
55.03 -9.023
57.7969 8.542
61.5155 -13.262
61.6283 8.497
63.4498 -4.723
61.7942 23.303
68.3729 -1.679
65.4146 -1.267
53.5579 8.528
69.447 22.174
60.3788 43.231
69.8716 28.200
64.0429 31.890
67.7195 31.559
68.1785 8.637
70.0582 3.744
71.9036 17.817
64.8892 38.663
51.0256 42.882
51.3521 53.188
64.0609 38.102
63.4129 39.067
56.5543 37.340
59.1995 46.689
51.2096 51.256
53.5315 47.531
67.6382 7.414
44.6236 -7.126
56.2547 -4.441
45.8749 -27.749
51.2187 -15.939
61.6683 -12.302
54.566 4.226
51.9909 -2.545
47.0815 7.717
40.2051 45.082
51.9428 37.317
53.7239 29.944
60.5533 29.948
55.2521 9.060
69.384 21.593
48.3236 -6.823
42.0782 1.314
62.7648 -11.229
46.8462 16.971
66.3471 -4.232
54.6255 -5.571
39.1813 10.482
68.7131 -1.764
65.8178 -1.724
41.4636 -20.344
35.0093 -20.053
58.5471 -9.905
62.8758 -9.688
63.0653 -5.402
64.6342 32.748
54.4931 7.166
61.8058 -0.319
68.87 17.094
69.944 26.899
67.6075 -4.574
71.4233 24.768
71.1411 14.336
65.4655 -2.069
59.5172 32.399
52.2013 23.281
46.5895 -5.310
35.7508 -11.749
44.692 -6.081
73.084 17.848
47.8565 45.305
27.2105 45.998
47.279 42.825
56.6472 16.365
49.9593 23.655
51.7056 48.739
44.9471 32.345
48.3474 32.051
56.2547 26.990
63.4176 23.426
44.5283 30.978
38.4438 40.728
34.1662 59.240
54.5237 36.195
66.6484 5.081
67.2743 11.199
38.251 22.045
69.5033 13.352
72.8839 22.666
55.2599 -7.612
72.3198 -11.032
48.5824 -20.754
59.157 -23.453
60.1333 -14.091
40.9726 -13.495
44.9417 10.146
38.7078 10.455
48.8964 -3.428
67.5393 25.659
63.1981 14.608
46.3807 9.677
49.912 -2.443
63.2251 -9.475
55.1885 -3.819
63.564 20.692
64.8731 0.735
63.5101 13.669
65.0438 25.639
44.5648 22.841
55.4965 47.481
70.1629 5.168
73.327 17.053
64.481 2.657
46.9528 42.856
32.3909 50.563
52.2906 32.431
66.6131 32.811
65.5356 3.191
40.8457 5.571
63.4486 -2.166
38.0888 33.425
19.3083 47.910
54.7886 27.183
48.8328 1.764
70.0101 -11.526
59.3891 -11.930
46.0403 -20.890
69.6228 5.691
50.9176 49.743
46.9427 51.189
40.6292 42.700
23.0436 55.615
29.1406 52.851
62.0488 42.453
57.0942 40.026
64.9155 36.342
75.5384 6.471
69.4277 -14.206
68.6041 -9.951
70.5384 -4.903
71.734 8.325
60.7991 -6.261
61.5784 5.526
65.761 0.937
63.2493 12.929
44.4635 -0.613
47.404 6.424
41.7087 3.535
20.4096 41.685
52.7169 48.354
63.8415 28.656
72.4863 23.851
68.7593 9.719
58.5641 3.349
72.0361 16.046
45.9839 29.025
58.6094 -14.506
65.157 -3.765
38.6743 -25.546
20.9721 -24.173
38.4125 -19.359
72.1077 -2.448
65.2344 -7.567
58.276 -10.552
54.3733 33.984
48.0877 46.574
28.4851 49.986
40.746 45.993
44.6966 38.994
38.3399 16.369
38.9406 18.630
44.2959 -17.414
53.2108 12.840
41.6792 21.209
36.7015 43.294
35.8104 43.315
13.0036 53.526
47.405 41.164
22.8069 57.347
41.2462 52.060
17.1055 37.552
42.0791 29.293
49.8533 38.522
54.375 36.255
57.4373 48.378
55.386 10.688
50.4306 47.726
45.8533 46.527
61.9012 14.808
56.5188 11.310
67.2724 16.986
41.1928 -16.651
55.528 33.258
62.8416 19.690
71.7504 19.189
68.9374 -6.595
60.0014 4.085
67.9633 1.684
38.7689 -19.522
50.7353 -19.329
72.934 9.533
63.4158 32.839
67.7827 26.380
62.2798 26.277
70.9639 16.184
56.4954 43.687
45.5707 15.937
50.05 12.678
32.4844 33.659
57.7822 28.369
55.3732 35.200
66.9656 29.774
52.2085 1.616
52.2355 12.285
55.9002 43.268
69.687 25.113
51.2479 53.487
21.7029 53.550
18.6461 50.415
34.9855 19.685
58.6326 12.947
72.1646 17.276
52.0531 43.305
21.3979 34.652
39.0279 8.495
57.7485 16.329
30.6947 23.057
22.6815 0.757
52.8128 -6.669
58.958 8.016
43.7995 36.938
64.3369 23.687
25.2313 45.858
66.2752 32.122
63.9552 34.758
58.4303 7.500
69.607 24.874
59.7106 32.482
48.9531 38.239
49.6973 53.624
65.2692 10.536
66.6131 30.247
46.9976 44.306
59.45 11.409
67.9454 25.736
53.7491 17.016
44.1497 34.355
43.5087 47.955
41.8813 9.270
25.7198 24.749
57.8164 34.446
49.6444 -1.977
72.6615 -2.897
61.1751 2.370
75.4379 6.356
64.5323 23.483
57.1615 -5.659
66.7867 10.769
71.3573 10.403
55.4383 21.151
63.916 34.616
63.9875 18.004
52.0602 42.375
54.967 -3.182
62.205 28.012
73.7462 -7.180
43.2777 -26.788
58.0105 -11.624
49.9906 -17.850
43.944 -22.283
66.566 3.054
55.4265 16.525
53.2036 -3.266
62.9778 -10.261
71.4686 27.510
47.9391 36.741
45.2713 32.564
50.8444 20.854
35.2749 56.789
32.4884 49.931
21.2666 47.966
50.601 38.457
36.415 44.821
51.2559 27.373
29.7904 37.409
59.0618 43.619
61.537 12.976
65.8945 38.240
75.2389 15.055
71.7112 24.407
48.0461 36.666
55.3654 40.477
46.1167 28.761
14.8417 42.518
34.7032 45.976
65.6317 10.900
74.0307 20.137
62.1709 31.062
67.5152 21.455
66.7942 -8.309
68.2261 1.589
59.6968 42.036
67.7009 20.701
66.0134 34.281
66.8071 27.068
55.6444 -20.479
43.4453 -16.687
48.6413 -32.597
58.6099 -20.461
70.5221 20.783
75.3621 9.855
68.1972 -8.109
70.7329 -7.222
65.0027 -6.513
50.6647 -10.242
42.8589 -1.571
14.3622 23.904
35.4119 18.779
49.5594 25.463
61.7346 25.347
59.1443 1.443
41.4466 11.544
51.8853 11.994
54.0765 0.756
54.9935 36.166
38.1198 29.717
17.5998 38.067
8.08463 34.829
35.7939 52.493
47.4085 44.431
27.8977 31.544
32.3183 48.405
71.5308 12.794
50.1061 47.505
38.9002 54.874
35.1463 50.593
60.2449 45.424
52.9029 46.324
57.0113 44.128
66.9814 14.744
57.1083 8.418
42.7069 9.444
47.5516 16.545
60.1839 1.551
58.5392 -15.420
55.5972 -5.560
58.8627 6.255
73.1934 -2.010
65.914 33.722
40.4833 57.838
45.021 51.988
68.1731 23.234
59.5934 35.976
74.737 10.147
69.2361 1.345
48.9418 28.184
56.3384 10.405
55.7257 -12.190
58.6662 2.147
70.8607 26.859
64.8029 19.755
67.9816 12.591
69.1015 17.681
61.7543 -2.560
65.7128 -3.767
64.2765 -1.643
54.2818 43.058
51.1187 22.640
59.4717 -6.894
39.9836 -20.074
64.5132 -11.200
41.6444 -14.237
36.954 -4.656
45.4092 41.195
57.2058 10.311
62.9255 38.137
62.1804 6.017
62.9394 36.108
73.3709 -1.223
48.4989 -9.697
57.1875 -14.685
63.2391 0.970
68.8868 19.963
66.3387 11.614
52.3803 37.261
56.3016 1.406
49.6458 -18.940
63.593 13.475
63.6652 31.756
71.545 6.408
72.071 -0.041
73.7978 9.861
69.4525 25.561
70.1226 8.605
63.5157 16.880
75.5752 7.784
71.9244 0.349
71.0565 16.155
69.6345 -2.134
74.1498 17.467
58.9501 -4.316
39.9882 -26.125
63.1616 -16.553
70.2342 17.092
65.4674 -8.067
54.322 -14.177
59.7777 -5.467
58.9381 36.241
44.1121 28.513
32.9895 32.032
62.0625 5.237
51.7892 13.715
40.1632 28.959
40.5548 42.752
32.085 33.229
50.6726 47.702
60.3404 34.344
63.2663 5.318
70.8329 7.209
63.5372 26.700
70.5058 14.071
56.9451 43.695
58.966 27.089
47.2363 43.855
17.0991 47.719
11.7553 35.253
25.7665 56.264
5.7602 46.740
48.4824 -17.365
31.2933 -23.883
57.2693 -0.055
61.9992 3.051
75.1769 10.526
68.402 0.980
59.6988 40.168
64.5903 24.378
34.3728 4.420
45.7215 50.389
31.7061 45.189
68.8731 18.509
55.4495 -3.275
69.2253 18.681
71.9874 27.168
56.9681 47.308
61.9793 40.124
69.6345 27.089
35.191 43.085
64.8762 40.124
61.073 12.538
64.2082 -2.720
63.3995 -8.414
63.7193 -5.559
47.1993 -8.867
62.5608 4.189
56.2708 37.132
52.9333 48.282
63.7319 26.551
64.9276 35.491
43.5539 32.712
56.9103 41.802
59.8854 42.796
71.9608 16.416
66.9521 20.388
46.6805 48.960
69.4021 3.860
48.2529 46.056
30.6421 46.343
35.0434 46.694
40.5871 32.604
39.2919 38.720
15.0484 38.420
5.79302 31.139
53.4297 40.382
65.2274 26.521
61.8906 20.687
57.9513 -6.172
50.0193 -30.839
34.5643 16.986
62.5835 39.340
54.5636 45.278
45.7128 35.176
44.5449 37.406
64.3679 11.091
60.6908 5.638
57.429 45.623
46.6954 49.644
64.6752 24.985
60.018 -8.993
54.172 -14.156
69.9105 -9.060
73.2128 -9.724
50.2337 -14.314
75.1324 13.349
69.7066 22.535
70.7985 15.461
63.3487 33.911
62.1467 38.019
31.4392 39.943
28.632 59.603
66.2326 36.673
62.8028 19.804
53.0664 3.177
14.8701 50.126
53.3472 37.424
58.304 23.517
56.7245 -12.357
72.7013 21.618
65.0698 13.949
66.6445 -2.794
52.782 -13.629
60.8829 0.930
67.5413 27.199
73.9375 9.763
70.1008 21.393
55.8145 11.188
48.1323 15.135
62.3609 28.265
36.9397 42.111
34.0494 43.914
23.741 29.343
30.5992 38.890
29.5231 59.336
61.9202 34.757
51.9034 46.356
53.3137 30.244
62.4006 41.911
66.4066 14.735
54.0031 51.583
73.2265 13.694
33.4159 -2.561
70.3488 5.302
51.965 39.090
43.8169 35.901
61.1721 44.378
51.1699 37.061
36.6098 40.587
67.9498 20.910
71.2041 20.154
66.2609 36.637
67.1738 34.872
64.5978 13.511
60.7489 38.471
70.2337 19.749
71.0309 -0.465
68.4288 -13.268
40.2499 -17.360
46.259 -10.693
66.8578 -3.193
65.486 -0.084
63.5407 34.826
57.3462 44.833
30.4786 52.796
60.9821 42.808
58.7849 44.047
27.7265 46.412
59.8238 10.669
35.4247 44.374
40.3611 40.987
50.7692 40.167
69.7141 -0.019
61.9954 -7.846
57.6004 -14.162
68.4829 10.957
66.9915 35.240
63.1898 19.415
42.9749 16.862
43.5112 43.149
38.3977 57.281
38.0319 32.866
36.141 9.236
24.1129 40.714
23.9562 48.554
38.6232 51.086
65.8952 35.994
67.5756 23.172
33.9722 50.592
32.9483 56.492
60.5354 43.359
53.4722 27.254
22.8426 43.606
24.6734 51.176
11.0533 34.267
34.4164 32.338
9.59095 49.629
42.6545 31.775
57.1816 18.514
55.7699 16.801
58.0806 47.911
64.821 2.029
73.7047 19.895
57.5305 47.749
67.4388 18.927
61.7185 -1.567
71.4539 11.434
66.2036 -8.326
72.7099 11.088
56.6659 -14.931
60.4471 -22.059
58.1526 -4.472
68.0254 12.709
73.2059 21.495
60.9521 42.935
75.6736 5.435
74.0836 18.890
46.4887 11.672
41.8595 20.512
47.1883 43.615
60.2425 41.686
70.2806 18.295
68.7308 29.537
69.6441 23.374
64.5504 40.927
58.7366 26.100
69.5177 31.140
39.384 35.758
5.71489 42.063
44.1615 -13.089
51.9861 -23.207
73.3495 -2.821
56.9292 -4.336
76.2742 -7.735
61.6976 6.386
72.4041 21.335
29.9783 54.988
5.54662 40.925
59.0427 24.586
48.8096 32.696
50.5749 42.920
61.4277 39.789
20.6821 52.810
41.6623 50.721
60.5462 44.276
71.2591 11.203
66.4847 28.386
71.2094 25.610
57.5246 -17.901
67.7067 17.357
58.2477 39.927
72.93 20.970
64.939 23.650
58.9273 17.659
63.2422 31.455
67.0473 21.891
45.8118 23.480
58.77 -11.783
42.197 -24.326
73.3842 18.891
48.4663 47.325
35.1948 50.192
53.8474 34.478
26.4282 54.890
33.1218 47.463
51.8603 48.384
46.9463 48.326
65.5961 34.813
54.0181 4.962
60.7739 26.449
22.7114 40.930
43.4696 59.099
31.7539 34.480
48.1384 -0.549
45.479 29.589
57.7002 20.413
20.4016 34.362
11.6866 42.907
22.5453 50.595
21.2062 31.663
41.6769 8.249
30.0618 11.674
38.2459 5.609
38.8258 38.611
69.5858 25.709
67.8171 12.147
50.031 -17.475
50.7755 -4.776
59.1063 -9.849
46.9729 9.815
53.5803 -19.964
65.2893 -3.919
17.9467 33.030
43.5082 48.257
43.311 51.040
37.9859 51.288
48.5346 6.724
31.7172 37.708
22.368 36.716
36.4662 23.976
38.3205 25.484
51.4678 9.419
29.4579 40.789
36.3458 15.921
24.8193 35.665
52.6402 29.526
43.9221 9.652
33.8554 2.485
45.4908 -2.655
54.7306 -7.703
70.8144 14.603
66.8494 -5.924
54.0975 -2.243
54.5596 -2.852
67.6839 15.900
61.1467 39.074
28.972 56.818
26.0872 41.421
43.0405 49.682
59.2069 45.684
72.2 18.880
70.3615 14.131
39.6087 45.351
61.8138 17.794
46.7185 -2.645
48.2911 -17.651
58.1035 2.213
56.5286 18.237
60.4838 5.785
58.1901 23.271
68.8406 33.568
68.0981 20.377
67.2803 20.129
50.1093 11.520
38.5149 9.013
33.1767 46.838
49.345 37.967
40.8729 15.809
51.2921 -10.144
50.5011 -26.617
62.3804 1.922
53.2027 20.014
61.4757 34.076
65.3704 33.787
47.8801 45.420
47.2898 54.075
28.9714 47.462
26.1737 52.420
68.9497 33.315
66.0488 10.166
57.2521 -10.397
31.7719 -8.606
63.3167 5.533
24.8117 -15.223
62.8305 -22.448
55.8156 -8.700
38.5036 -8.380
68.0513 21.750
41.8353 47.267
74.2846 17.850
51.7147 -17.541
61.9455 0.867
70.8702 5.061
51.4333 -7.678
59.5017 20.513
22.8372 24.474
31.2211 28.435
16.8801 35.680
31.937 40.802
45.1678 36.738
43.6333 17.939
49.8289 -18.988
46.1561 -14.128
54.5191 13.678
71.7553 23.857
66.5163 26.948
70.9996 21.160
52.5421 48.505
38.9812 51.599
38.6446 46.526
51.2492 45.151
32.8287 48.576
35.6654 45.879
67.3534 31.146
48.1662 35.639
33.4267 36.707
23.4103 38.469
44.7877 38.407
33.5716 37.752
58.8257 29.546
70.1209 9.839
71.9679 -7.337
55.0507 -14.499
33.4329 39.137
20.7889 44.251
49.4306 47.692
59.5917 32.237
58.0999 40.971
57.5822 44.598
42.4318 57.168
52.8574 52.247
69.9971 18.038
65.9494 2.958
60.1744 21.196
64.1861 -10.608
72.0081 21.446
53.8302 5.440
42.7523 -6.935
52.1237 -11.892
47.5035 11.513
31.0974 3.974
33.8165 6.204
47.4218 5.263
58.5353 25.188
36.4025 51.186
9.84522 45.114
7.5229 55.242
41.5849 29.538
68.0343 26.922
68.0742 19.677
36.5825 -14.393
28.4426 -21.663
31.1569 -23.495
28.7898 -23.890
52.4497 -22.949
49.2828 3.955
45.4282 -6.809
37.3128 9.877
32.113 41.751
37.3922 43.656
28.4369 45.939
20.0554 0.395
21.4906 38.190
18.7848 40.468
48.6142 40.226
50.1414 29.907
30.7699 42.228
51.7206 41.660
43.5108 52.517
46.3565 42.353
53.6089 -2.050
18.0108 -14.587
42.0478 -22.174
70.5711 13.452
75.021 8.946
51.8347 33.795
41.3919 34.701
49.7774 23.229
54.6332 8.095
67.9838 -2.497
61.6505 -20.260
63.2717 -13.037
69.0897 -1.896
49.6992 8.411
51.767 29.381
30.2166 44.424
30.6195 47.876
66.6438 35.690
34.22 59.098
21.794 47.803
55.3797 39.713
18.493 44.316
5.6544 36.349
57.2047 27.413
72.6546 9.432
73.6852 13.820
70.249 7.105
42.752 36.034
25.5919 33.745
38.4919 6.840
54.8036 1.998
48.1096 5.670
64.9539 11.003
60.6818 27.790
48.4065 47.808
5.83296 46.691
15.4792 34.145
35.7242 58.607
37.9511 53.413
40.7815 24.123
40.7133 36.434
33.1075 32.586
57.3888 21.782
69.4456 15.475
32.2179 -7.572
56.3942 -7.108
74.2825 9.775
75.49 13.756
66.9285 22.050
75.3219 6.337
29.3313 30.549
6.09807 36.024
59.8263 26.688
60.0919 0.959
39.5134 -16.600
50.7512 45.893
46.2936 8.920
68.4249 9.643
52.9411 -10.314
47.7365 -14.402
47.9626 -24.442
40.5494 -4.430
56.7434 6.911
65.1587 -10.691
33.4689 -22.403
40.0975 -13.013
52.5473 7.315
62.9024 17.232
45.7943 47.934
70.9473 21.866
47.899 48.577
61.738 2.318
62.5022 -4.578
58.9445 8.494
57.7336 -16.310
55.5763 32.143
50.1674 5.291
37.423 -26.503
53.6547 -14.171
66.919 3.375
68.4887 1.642
63.7918 -15.375
65.1986 0.567
64.2999 -13.179
69.6673 23.939
55.1237 -16.769
34.0292 -23.057
52.8856 -10.619
53.0453 0.060
57.3942 -4.475
60.2055 12.588
40.8174 6.264
24.7828 43.850
48.64 30.629
64.6032 2.052
64.9459 -6.055
75.2276 -2.689
52.653 -1.845
52.1754 -17.206
49.0312 13.087
54.01 -14.192
31.7965 13.561
27.9391 12.499
41.8279 -2.744
38.1195 -17.360
41.0608 -15.662
62.4278 13.505
61.7432 12.745
22.0433 -15.209
69.596 1.946
58.7538 42.800
70.6233 10.092
53.4774 48.267
36.8107 45.589
57.9092 28.547
58.2344 -22.238
65.0279 -18.129
47.3142 -16.001
43.3631 -4.066
61.4364 20.464
73.5825 14.283
70.9546 23.482
60.6034 39.608
52.8651 43.960
67.8266 29.658
18.8458 43.771
22.2573 57.897
16.9375 56.478
45.5826 43.798
63.9758 0.360
65.1902 -0.557
29.3608 -17.650
60.8052 -8.650
63.8996 -16.210
62.3664 -18.779
74.412 8.193
75.1145 11.089
69.0337 -9.740
61.5973 -3.866
57.2089 9.595
52.8218 -11.135
49.7877 29.185
59.7948 2.076
46.2028 21.081
31.5226 47.126
48.43 53.842
32.6762 33.397
66.9577 31.621
65.5193 29.805
56.9332 44.183
65.4103 -4.148
54.7494 -8.090
48.1527 -23.659
71.8332 1.346
67.2917 34.376
52.3743 49.785
22.8237 25.990
59.9521 18.150
30.089 30.864
38.6945 14.909
51.1934 -12.256
55.2814 -22.295
51.7449 -10.684
70.5189 -2.319
68.9757 11.563
58.7754 37.720
51.6037 44.448
62.2615 37.672
57.0364 35.495
28.121 46.191
40.5161 42.727
21.0322 54.511
33.4055 61.603
46.3322 54.321
27.4801 57.004
42.0835 56.406
71.0204 25.603
71.6432 23.246
67.1111 30.738
17.409 52.724
39.9921 44.964
53.9858 41.852
54.8127 30.030
42.5491 52.226
47.3023 43.463
23.1793 45.649
5.87132 31.084
62.9751 -1.820
58.7957 7.597
60.1349 27.068
42.7219 38.848
70.5273 22.309
72.4871 21.396
64.1565 36.058
67.6898 34.620
67.163 32.857
58.2166 -11.632
57.2216 -7.382
71.3956 -10.690
40.9633 -27.624
60.5457 -17.090
70.5458 18.944
53.0206 52.283
11.029 50.722
4.89643 17.418
51.4725 -4.393
66.6147 20.303
37.9753 43.378
70.389 9.361
60.065 37.515
42.2992 45.998
18.6449 21.081
19.9421 48.980
20.8789 52.740
65.2381 36.741
64.1112 38.447
66.1608 29.998
62.8921 28.807
66.7177 4.565
73.0918 2.079
65.5192 -10.919
53.1896 -22.157
41.6167 -9.179
43.4807 -24.262
41.1066 -29.437
51.9322 -14.661
66.2582 2.127
60.889 -4.922
73.4485 -1.627
44.8769 27.117
66.3179 3.559
38.6957 43.162
25.5992 41.604
58.3707 -0.830
71.0382 17.935
26.3753 36.820
53.7664 44.904
56.5276 41.432
24.9936 38.782
64.669 32.402
53.1523 44.886
26.2092 53.991
40.4457 43.684
61.864 -7.743
58.4505 11.925
47.7143 49.155
53.3617 29.116
50.6462 3.483
40.6108 -2.888
33.93 -8.796
44.1146 -15.618
51.9254 -20.535
63.868 0.252
48.9049 -8.841
72.5155 21.402
73.8151 19.056
65.3114 14.754
61.837 -0.377
71.1092 3.161
76.1327 -2.967
59.7739 38.286
68.3537 26.265
58.471 42.342
17.115 30.884
25.1031 9.930
64.6498 -9.110
55.554 -21.350
71.6744 15.787
72.3991 4.157
52.5666 52.667
62.0803 40.649
68.3511 16.478
48.8346 46.385
41.6892 45.771
56.249 49.910
5.70482 17.368
62.6278 -5.242
43.9387 -4.475
38.6659 -2.240
53.3002 47.734
60.8636 30.692
58.331 47.008
27.8016 40.192
56.5342 40.731
60.0802 35.485
41.1104 52.035
25.6326 38.808
28.9257 14.035
48.8917 13.912
52.0746 -12.071
47.8114 -10.381
42.6949 -8.742
64.217 11.183
41.3367 56.537
58.5728 38.914
47.3541 37.452
71.6653 10.880
68.1196 8.437
45.7855 19.180
53.6542 17.441
69.3179 -7.395
55.9579 -7.993
46.2307 20.891
50.0652 49.076
52.4156 47.297
47.7941 40.603
29.249 45.799
68.3456 28.768
67.7557 34.894
63.0251 8.520
47.3638 47.537
29.2824 59.030
47.9465 40.859
24.6512 49.313
36.0459 55.585
15.155 48.444
54.7793 38.789
38.1339 60.495
63.0223 33.726
48.0111 49.264
42.8249 18.346
65.8609 28.233
65.7516 29.640
23.3497 33.881
34.3124 28.957
40.6228 10.597
48.4762 4.750
56.9475 -14.328
73.5639 4.373
64.292 17.822
62.9503 -2.587
71.1664 10.104
67.4022 16.707
67.3297 9.593
70.4707 24.980
71.511 17.244
60.4527 -12.650
61.3099 -5.882
41.0033 -18.574
50.6007 -24.200
44.9794 20.363
60.2108 28.100
58.1489 -1.384
63.4016 -1.033
60.6471 9.131
64.7963 19.095
41.2184 44.058
35.4931 33.416
43.1682 45.291
57.8558 33.897
53.963 46.511
67.1756 15.684
76.1945 -1.861
67.0043 30.326
73.1502 3.142
69.9379 -5.003
54.0323 47.932
34.5693 47.356
41.3893 26.002
24.9339 30.081
43.1055 49.217
38.5444 47.075
34.7391 41.161
5.71662 40.670
69.9931 25.201
72.9881 13.896
71.1671 26.300
49.7571 -1.086
69.5517 9.891
57.9281 15.026
57.2628 19.100
34.9553 33.655
39.3882 12.143
53.5888 8.532
17.4344 35.741
20.4823 50.644
75.0761 3.324
60.296 13.547
59.37 44.644
69.333 21.187
63.542 40.548
70.3279 30.214
69.7835 22.988
66.5957 31.973
52.6486 47.877
8.2816 39.989
45.3691 49.444
49.1184 46.862
71.1789 18.299
66.4394 22.107
55.4296 -10.484
61.0495 -19.555
37.5009 -10.293
62.0145 8.066
52.432 -12.510
50.9022 -14.745
47.6448 51.875
67.9608 30.967
50.5554 36.070
68.1611 13.096
58.1564 -13.039
70.1205 21.541
75.3492 16.040
70.099 25.394
48.6648 54.858
28.234 43.268
59.6137 36.350
67.1145 -0.279
45.6956 -19.186
62.523 -8.470
70.2475 13.544
66.0193 37.118
72.2102 13.983
69.9342 31.297
30.9609 52.826
53.0961 48.013
57.7507 35.897
53.7788 -14.646
52.6912 -17.225
19.8398 -23.433
54.0298 -16.595
67.3315 22.740
60.9745 37.960
63.8189 1.932
41.2657 -18.960
58.532 -11.808
65.3131 28.377
63.3931 -6.933
71.2738 4.370
65.7101 27.792
70.4565 2.432
47.356 -24.418
24.6469 -21.402
40.4995 -0.157
59.2754 23.133
19.1355 14.368
53.3487 12.884
44.1264 20.360
68.4325 24.646
65.4405 36.281
67.2592 29.443
72.3794 17.940
49.0047 50.741
38.7655 46.797
15.4435 52.356
5.56548 41.291
47.2981 54.440
48.4013 51.453
26.5859 48.635
10.1129 51.473
28.9988 60.244
37.4744 41.952
35.4902 34.594
69.2293 18.742
67.1902 23.828
65.9763 36.555
53.2409 16.602
62.2781 14.373
45.8903 52.940
64.8825 39.619
54.4003 30.994
59.1305 -17.042
56.0885 -18.797
61.7449 8.782
68.7244 -9.378
57.5195 -5.554
62.4113 -19.922
68.7432 15.680
62.8013 36.676
73.2211 23.879
62.3445 -8.107
59.9245 0.476
44.7459 -23.470
64.4701 -10.380
57.1755 -18.509
32.1405 -27.297
56.4577 26.860
35.0915 41.974
39.6304 32.980
67.3781 27.647
59.8104 30.571
50.6213 29.056
46.2659 -0.188
67.1472 6.646
61.849 26.321
43.024 3.081
53.431 -20.886
63.4239 -5.158
53.4116 -12.138
67.8061 -6.675
47.3737 -16.956
67.4022 30.571
43.6293 29.827
44.7705 28.992
59.7958 29.620
32.8662 29.250
71.4772 18.940
72.5875 7.110
65.4311 15.116
54.2956 -14.028
57.865 -15.984
64.1673 29.691
66.8169 18.249
70.4262 20.753
51.2344 46.880
17.9556 44.331
40.8512 54.584
45.736 50.145
62.9844 41.055
58.2743 11.392
45.9759 41.092
40.8345 28.690
39.6978 38.638
44.814 48.144
65.5329 28.041
36.7414 43.072
44.4877 45.900
30.5714 32.593
55.1957 23.828
62.0924 37.919
58.8279 38.203
60.7761 38.262
43.0749 18.300
32.8384 53.898
17.0497 34.274
26.5551 46.789
42.1389 -6.550
62.0348 -12.088
56.8222 -12.448
56.5806 -13.575
57.7418 -0.928
61.2898 1.479
59.5985 -17.166
60.6802 -8.022
66.6052 35.933
63.6068 30.438
72.0235 21.811
71.8888 0.189
25.5897 -23.297
59.6516 1.435
41.9372 -9.107
48.0519 -14.923
63.6349 -1.605
49.8007 -1.391
71.499 22.542
51.6826 53.148
50.9141 52.312
53.4896 46.916
68.504 23.167
70.9879 8.033
44.0041 -22.293
75.1076 10.114
58.8587 -14.931
72.1391 9.797
55.1493 -4.849
69.335 12.437
60.6853 42.012
51.0879 48.562
56.6222 40.249
55.2353 -6.546
57.6971 15.746
66.6445 3.956
44.3854 46.642
49.3606 40.374
41.597 25.805
18.4764 53.766
55.0828 39.200
64.5966 39.524
38.2238 44.690
48.0148 45.674
40.2111 41.126
69.1914 22.690
56.7598 -28.152
54.8117 20.824
69.764 13.331
52.0212 41.981
73.1347 9.746
57.5588 44.833
73.9819 8.101
54.3997 -15.506
50.2774 42.464
25.0111 47.286
5.86126 40.895
65.1251 7.978
70.4135 3.400
59.2133 -7.927
70.6356 17.091
73.928 13.462
68.4687 -5.461
33.8905 -7.636
30.9121 -22.201
66.4018 -9.113
69.3028 19.108
56.7616 -22.033
42.6523 -30.420
32.0409 -18.785
21.9533 -17.840
47.9231 -11.219
59.5332 2.249
53.3615 -8.180
48.8676 -12.253
65.992 37.409
44.7009 43.773
43.4649 45.798
26.7768 60.462
5.89108 41.246
62.4769 25.104
72.3806 10.747
73.9997 19.673
60.0749 26.630
58.3682 30.485
28.1489 35.358
32.0548 59.878
44.0568 29.154
54.2332 46.614
69.5421 31.725
70.7355 24.574
69.8243 23.442
66.3265 10.281
70.6082 1.611
73.8832 22.413
72.1872 16.001
66.8485 13.987
74.023 16.772
62.4523 0.749
70.9876 10.338
74.5032 17.581
72.4712 7.253
65.6834 35.705
54.1725 27.547
69.375 7.483
65.2143 25.217
71.2804 0.735
56.8299 -28.567
71.214 5.651
71.6689 5.934
65.762 31.331
30.7974 28.890
31.4829 50.164
56.5276 15.231
60.12 6.500
73.9828 10.571
65.0097 -5.716
59.8788 -22.411
66.5269 24.337
73.8793 12.158
68.7865 26.167
61.6961 23.635
24.7431 51.209
74.3467 12.905
73.8421 9.193
73.7039 19.437
68.8272 -0.162
72.3932 9.098
69.6787 25.688
66.2013 21.281
61.7546 36.511
72.3553 22.252
44.1151 -23.684
69.1421 32.879
69.1329 30.173
65.8873 24.141
72.8484 13.035
68.2698 6.081
69.765 -8.598
70.1765 22.089
73.173 14.401
56.9028 11.093
50.5951 30.389
22.5468 19.038
55.6315 48.232
40.3896 50.791
20.0814 32.954
37.2675 54.267
72.477 21.856
65.6642 -2.583
69.8191 -8.666
67.7597 12.847
58.6798 25.796
49.6054 -15.996
74.3357 9.948
73.2108 24.265
66.569 29.897
68.7038 -0.929
43.6244 -11.311
31.7096 32.125
14.9064 42.681
38.4992 58.532
52.6432 50.298
59.7335 -5.908
50.029 -14.467
66.7483 22.650
61.2272 23.192
66.948 7.895
55.0982 41.697
45.0563 36.051
62.938 24.186
61.428 25.309
62.4364 33.893
43.662 50.506
39.3586 37.934
55.3392 44.550
61.8114 38.953
74.583 10.921
56.7636 4.950
74.549 -7.180
58.9231 -11.127
70.1231 18.992
66.8211 -6.644
71.4165 21.572
61.7686 -5.628
51.8245 -5.220
58.2253 9.673
67.9043 28.719
29.7533 49.534
48.9998 50.757
66.1898 21.406
42.888 43.522
69.2833 31.916
60.948 27.707
53.445 34.187
54.6257 45.093
66.7839 37.719
47.5202 47.571
48.12 34.955
66.8069 -8.735
60.8586 5.407
70.8359 28.464
70.8462 25.827
62.6005 0.255
41.5883 -20.290
56.6759 6.987
70.5183 20.232
70.2541 29.245
69.6529 9.389
54.1261 22.654
63.6927 0.902
56.5289 10.209
68.75 2.237
65.6386 22.422
65.1174 39.964
69.7554 14.734
22.3846 49.443
36.9678 31.006
44.4198 30.932
69.402 27.365
54.8251 23.494
46.1404 49.848
52.159 -0.367
60.3744 -3.797
62.1478 24.415
52.1792 35.866
60.0395 11.209
45.8795 -13.765
71.2504 1.805
65.4343 37.836
64.8799 17.734
48.5297 -5.957
62.4407 2.287
65.5233 16.383
40.1119 -7.739
60.677 -0.634
53.6756 -1.165
30.4906 -9.728
30.1643 -14.977
63.7529 -5.993
53.4374 45.485
62.446 39.123
62.8056 26.787
54.8881 -1.280
36.6745 -0.631
29.6985 40.184
61.8797 9.094
47.7663 11.787
24.6672 33.775
38.7286 37.734
55.8224 36.669
35.5054 45.666
34.4237 38.780
60.4845 38.289
45.699 45.617
34.3084 50.486
56.1024 13.261
59.0579 47.254
63.216 37.472
50.2321 32.638
55.8582 -4.066
28.6494 -7.202
67.7704 10.993
58.3092 -0.536
50.8853 -6.821
53.4914 -10.933
55.4101 -6.426
36.2484 -15.928
39.5059 -18.094
42.051 -4.873
59.5567 -6.274
70.0093 7.752
62.4167 -11.303
32.4804 -22.834
62.9308 -9.213
72.9194 6.908
64.1523 10.755
63.5857 9.525
64.146 -4.874
54.0876 9.686
47.2602 34.526
5.33029 31.219
49.5784 3.033
29.4755 -23.787
56.1737 32.863
53.8333 47.249
62.2688 20.003
42.9603 32.179
55.3754 18.476
56.2016 35.535
36.145 54.276
44.0291 41.842
27.0789 26.655
67.4682 -3.273
73.2977 12.648
46.3027 -18.276
40.5866 -21.480
52.3073 -4.430
48.3045 14.553
53.9077 39.608
60.8561 42.724
53.4237 45.823
63.6778 35.738
63.7193 3.777
39.351 -13.165
42.1823 -8.349
54.3349 -7.736
46.7418 11.258
42.4181 26.628
30.893 28.094
29.4767 53.033
36.9356 24.923
43.8942 29.928
61.543 -20.370
54.7365 -16.953
42.1923 -19.974
70.7348 7.146
71.2848 -9.266
73.995 0.703
44.2412 -17.265
40.4644 -17.135
41.8769 -8.535
57.453 -8.609
61.9593 22.403
65.414 27.842
58.1059 29.460
38.1606 36.159
46.5924 26.339
36.2404 44.031
5.76464 35.459
58.7353 -10.595
65.3436 11.720
52.0806 25.516
63.907 -3.492
34.784 -16.689
42.5176 -28.612
68.4328 16.805
57.1002 19.436
66.2576 19.004
75.0967 11.632
60.3183 35.233
68.2733 28.962
67.3336 33.300
56.4774 44.061
57.7546 2.269
61.3414 39.589
46.3345 51.202
66.0938 22.243
64.5395 34.166
62.6063 24.736
66.3621 11.686
34.362 -30.938
69.0669 -8.282
38.7803 -18.313
47.9716 20.172
57.7343 26.704
65.1487 10.612
52.8372 45.929
58.9405 12.426
49.9009 -16.924
60.613 24.571
72.4432 23.744
68.5584 24.387
47.3763 3.846
61.1123 -16.487
34.1856 -20.060
58.5798 -26.195
71.1609 18.889
50.3998 33.798
39.4523 23.237
57.5528 34.344
34.444 49.894
45.5811 41.601
67.088 5.136
76.0256 8.520
69.8015 17.464
67.159 26.010
20.5969 45.205
33.2902 39.993
55.1938 45.269
68.5154 34.285
50.6348 32.233
66.8754 14.570
58.2182 -4.896
69.7556 22.424
70.7147 21.832
72.4422 14.596
68.6812 28.022
64.6778 -6.965
60.4027 -13.573
33.0538 -23.272
33.2487 -25.475
25.7694 -21.681
68.2405 9.023
39.8987 51.410
61.4297 39.479
56.014 25.707
64.6203 31.589
46.4487 6.424
24.6152 25.577
69.9101 25.652
60.7283 -2.066
67.2226 23.678
70.0873 16.479
74.2861 10.695
69.8791 1.624
69.0077 25.894
64.6506 29.601
58.1055 25.039
61.1897 32.563
42.9573 11.909
61.4801 5.738
39.5974 11.193
52.785 -3.455
28.16 9.230
46.9219 10.395
63.7839 26.841
44.9304 44.385
61.4658 41.980
71.3755 20.231
69.6577 27.337
70.5282 25.338
60.0777 -21.086
53.4626 8.112
52.3011 0.422
10.2595 41.493
49.6962 50.686
57.1485 41.010
61.1204 37.220
68.4491 28.116
69.0032 29.003
58.0095 22.550
61.2683 2.233
60.8304 -4.447
69.7568 -1.664
29.1968 -22.719
53.1555 -2.044
48.5189 26.570
61.538 39.193
33.5763 34.362
34.2799 42.418
13.1225 41.104
24.431 53.813
42.5957 50.643
63.0696 37.787
56.2139 46.506
69.5706 -6.941
72.0247 19.159
62.5073 -2.863
53.2116 -11.243
69.5983 -5.559
47.817 42.146
64.3245 0.050
69.0933 24.620
69.3704 8.543
67.8343 35.530
58.9208 -4.087
66.3032 5.991
52.469 11.078
64.1941 20.152
71.101 26.986
70.9809 2.415
39.6369 -6.470
68.4114 17.055
63.1368 36.594
70.4097 4.826
28.1042 -29.359
52.2361 -17.519
27.8067 -11.639
40.8274 -16.994
58.465 -3.682
56.6378 17.716
62.4545 -5.308
63.5079 22.901
39.1345 49.121
52.442 23.633
14.3757 39.497
60.3806 45.654
57.6335 42.979
67.2307 35.944
64.3966 36.341
70.2765 29.373
51.0069 27.332
48.9471 46.397
49.5587 19.279
35.0875 51.107
55.4149 42.051
52.9529 9.635
51.3189 -23.702
27.6665 -16.044
38.0157 -27.338
58.8027 -2.183
53.4425 -21.095
44.2342 -14.854
70.0236 -11.161
62.9168 -21.634
34.6608 -16.070
41.3063 -18.875
42.5016 -8.129
61.7775 -10.225
60.5334 -15.574
42.2736 -18.998
49.3692 -10.971
64.743 -10.684
72.3367 2.508
63.6613 3.791
72.2107 5.706
40.0004 -22.395
44.5966 -18.913
69.3098 -21.368
40.867 -21.415
74.6954 13.281
60.3914 -11.800
54.4591 -7.332
56.9191 12.744
45.4014 9.485
68.7398 4.276
60.782 -9.563
62.1673 42.854
36.5438 54.857
63.35 32.127
61.6328 41.994
47.2726 52.268
45.376 40.350
54.5196 28.821
59.9932 31.760
57.3129 39.363
58.7762 29.635
31.8217 17.196
68.8915 31.571
71.8361 0.937
65.1272 15.326
45.8298 -19.308
47.7548 -27.781
55.6622 -19.150
44.6638 53.726
26.7461 52.682
23.4228 56.316
5.49068 41.589
45.0127 -22.863
57.7306 44.596
56.9223 45.102
65.2562 31.552
69.2704 25.611
62.5663 14.296
54.4889 50.508
43.223 45.285
19.4616 56.127
5.69222 41.999
74.3898 14.785
64.6805 36.493
26.8556 40.193
59.1748 27.193
65.4899 32.697
57.1681 21.089
65.2501 28.552
71.7395 27.380
64.6355 27.579
37.9348 51.984
48.5787 41.504
65.6153 27.552
35.7045 50.225
12.0975 41.240
52.234 47.155
61.2935 40.858
72.4365 18.594
70.7171 3.106
66.4339 32.475
64.2658 11.199
61.2342 27.908
24.6095 45.172
24.3508 47.485
60.7454 43.220
35.4593 45.179
24.4456 30.492
47.1735 47.377
65.8796 28.628
73.4038 10.989
71.4846 17.849
60.5101 7.990
66.1819 20.640
66.9065 35.169
27.9457 53.211
48.8916 28.869
59.2666 43.212
63.8558 31.377
58.339 44.511
55.279 3.893
63.565 2.597
66.1427 17.991
72.6933 22.126
65.5683 -6.138
38.2683 -24.734
21.4914 -21.930
69.8075 2.095
72.6943 -5.137
63.4907 1.517
76.5103 5.166
65.4335 -4.265
59.3959 3.567
57.6815 15.299
54.425 37.660
41.6299 46.439
44.6114 34.808
59.8588 0.711
66.4018 -2.042
69.0976 22.422
69.5829 17.229
60.0209 -11.315
45.735 -20.751
49.3153 -23.110
66.2681 -5.446
68.33 -2.036
44.5171 -0.735
60.7222 28.823
54.6304 49.221
57.9062 28.967
53.3463 51.079
17.6726 48.172
22.245 58.029
52.9553 52.048
38.9948 27.913
44.608 4.951
41.4095 41.679
48.968 38.357
58.5242 7.051
59.3966 -2.272
58.2948 -3.828
55.7022 -4.670
69.3272 -0.052
52.5524 36.514
67.0408 33.684
69.1952 20.287
63.6739 25.092
39.6946 -11.913
9.76359 25.285
12.4943 40.287
5.77193 41.259
69.2097 10.000
57.7155 11.536
62.725 22.601
69.0302 12.977
68.147 20.332
70.817 26.298
64.8237 35.930
57.4551 40.656
62.269 32.780
75.0816 11.004
63.6981 24.173
55.6238 -5.001
44.4618 5.114
17.7966 34.171
50.8592 16.192
28.1549 38.794
31.0379 55.189
47.0458 31.234
59.0441 20.286
70.2463 9.449
57.5258 21.831
73.3084 11.676
45.2874 48.308
64.7559 39.462
73.0223 -0.485
74.6139 2.290
68.865 32.421
60.4015 -11.783
46.3595 21.471
64.511 26.255
59.214 40.441
40.9495 56.362
47.4589 49.805
52.2704 27.131
46.1936 42.237
61.4084 24.587
64.6788 26.032
53.9049 19.729
49.2028 16.245
32.7228 54.905
41.7967 53.300
66.7038 14.405
42.7972 46.758
42.1702 54.381
41.7834 26.227
40.3058 13.386
45.2786 5.908
64.4543 9.555
55.0975 -7.870
70.0687 -2.843
45.8316 -1.477
54.2831 -12.850
47.0472 -36.776
44.7261 -19.354
21.6737 -32.830
65.8602 1.034
43.7743 25.377
51.0961 0.857
49.4872 -2.178
73.7815 17.762
45.5059 -19.234
38.9677 26.197
5.72659 40.974
74.8489 10.321
63.6191 1.063
72.1806 -1.725
61.3268 -20.825
63.4348 1.459
43.3057 -27.550
56.0063 -18.529
52.3789 9.310
31.8491 -7.573
70.2263 4.889
54.4564 4.303
68.3994 9.094
68.7862 4.247
44.4483 51.875
26.0128 29.601
33.33 18.785
48.0419 1.448
57.5038 30.998
34.1222 37.932
50.4713 37.788
31.9533 51.393
53.3939 35.133
35.4373 -0.975
56.633 -10.316
59.2822 -2.245
75.5056 -1.253
60.385 20.745
37.6693 45.055
39.1843 19.529
60.94 21.570
37.3649 44.874
33.2425 60.017
53.3833 33.947
50.8732 39.374
66.1477 36.803
36.009 46.417
50.1262 51.396
43.8225 54.628
31.4746 33.357
5.91759 35.607
44.9127 -8.207
38.2286 3.452
32.0012 -4.040
21.863 -20.220
32.9882 -7.877
62.2864 16.970
64.7651 -4.480
45.9311 39.679
60.4027 40.231
60.7566 42.300
71.7884 16.787
64.8658 2.331
52.6615 -28.917
66.4781 -9.990
49.2658 -20.472
51.0151 -5.675
52.6663 -11.934
67.5988 32.572
38.639 48.678
43.7277 36.367
43.1757 42.305
24.4629 28.183
32.4394 48.299
62.6228 12.122
71.9627 24.713
39.8566 -24.113
57.7048 -10.473
73.2619 17.506
59.7092 37.929
65.6444 30.292
70.8307 -2.008
73.6219 10.889
60.9071 42.479
67.0467 2.933
69.5542 22.827
66.8319 23.845
67.6908 18.348
56.0627 41.935
63.816 16.357
36.9538 42.831
15.9678 31.257
29.8336 47.368
30.2371 62.681
39.3858 46.177
67.6024 29.019
68.5847 25.114
59.3661 7.194
47.0684 -3.652
50.086 -15.522
67.7829 33.216
74.1713 10.450
72.3927 4.091
64.0935 19.912
49.5188 -20.527
63.3871 -7.566
62.7805 -11.271
48.6877 21.250
65.5123 27.623
60.8336 10.515
60.338 -14.489
73.9471 10.117
62.2139 8.581
54.9428 -15.259
73.1177 7.939
48.6601 45.456
44.6329 53.214
35.7003 52.050
25.9781 56.362
49.4756 51.409
25.039 53.948
54.9353 45.448
31.2688 49.160
50.3674 -5.906
56.0568 -7.092
68.1963 -14.161
52.2304 -22.440
46.5071 -30.714
39.4986 -24.589
39.7914 -19.696
28.6689 24.108
24.2587 43.197
28.9563 52.058
34.5645 36.566
54.1345 45.782
44.4609 48.878
45.1342 57.833
43.015 50.578
64.6054 38.242
62.0679 -7.332
56.184 -15.143
53.9414 19.158
59.4902 33.864
64.6701 38.491
59.2205 45.062
54.3488 24.995
43.2421 17.947
34.5836 0.645
31.2027 14.993
12.8412 35.298
64.4676 29.821
69.3474 28.047
74.7115 11.049
70.9375 24.345
70.9145 17.227
42.761 46.525
54.8997 26.883
69.8548 11.548
72.1443 7.742
71.5387 23.339
67.1782 3.895
37.9742 36.188
52.7765 37.104
53.1206 -10.608
48.0774 -16.341
67.8239 16.811
47.7176 21.272
35.7965 53.441
57.2422 17.492
30.9092 48.807
47.8805 53.888
38.9509 52.389
51.2797 14.827
54.0343 18.710
62.5411 28.544
54.9329 -7.023
53.8099 -3.109
60.4341 38.152
39.4049 49.117
17.9132 46.931
62.4267 13.801
31.8765 -17.409
43.6183 -20.878
72.4287 21.074
60.7244 27.143
43.6566 48.672
53.3089 48.862
44.2639 22.555
41.3131 15.588
56.3544 -15.063
61.348 0.114
50.2829 39.471
45.6555 46.907
32.5519 51.700
45.3655 39.505
21.3702 45.356
17.4621 41.767
51.7328 49.574
18.229 23.434
13.3298 56.354
49.1811 41.464
52.558 49.161
51.5713 32.920
42.4855 -1.571
60.3943 24.622
27.7125 26.466
5.67884 46.648
64.7208 9.571
64.6013 14.619
46.1991 0.772
40.5678 33.549
57.7458 17.802
48.3927 -0.693
68.7398 17.621
69.4923 21.480
45.0567 -12.181
54.5308 10.055
56.3839 11.447
61.2973 17.993
24.1516 16.022
13.6776 47.149
46.4203 48.061
53.952 34.978
52.3604 42.192
48.5095 40.146
46.8472 28.716
53.7115 -5.771
29.4895 41.651
51.0349 24.019
61.5927 -1.512
69.9577 29.613
59.2493 0.520
46.534 -16.911
51.0764 -15.232
62.5032 -5.184
69.487 15.428
39.6603 33.146
61.0846 32.785
22.9804 38.533
4.97522 52.831
52.5036 -9.570
41.6983 -17.344
25.0678 -12.207
48.5546 -7.570
64.602 9.866
61.6268 -17.559
68.3389 29.467
46.8311 48.286
68.4953 8.333
70.0118 9.794
62.5393 -8.413
63.7064 -8.678
68.301 13.368
68.5991 16.624
55.4759 24.264
51.3219 35.692
48.9448 34.212
70.1196 24.230
70.6984 23.118
39.0422 38.137
50.0117 42.278
59.688 40.879
54.212 49.440
49.0248 21.442
14.9869 43.408
12.5991 52.028
5.78997 46.632
58.9666 40.513
47.7204 43.237
49.4185 38.498
5.81958 41.718
20.3107 51.660
26.1373 41.994
5.79681 47.058
63.0522 31.283
50.359 43.915
68.5377 31.121
58.2323 36.047
63.2553 37.493
52.5429 8.877
68.3018 -6.161
64.6367 25.805
65.8415 37.376
67.9348 32.985
54.124 46.953
63.2025 40.185
73.1278 -3.798
37.6392 -8.155
61.4667 1.070
51.5525 -31.065
58.1616 -5.070
60.1297 20.273
34.8484 21.091
54.9063 31.631
51.3681 36.627
7.62704 54.818
5.09537 52.362
28.811 -17.276
37.4904 -18.733
57.7923 13.967
58.5022 -8.425
38.2279 -19.250
28.8675 -24.108
56.1563 -11.208
61.4273 -6.340
59.8568 25.469
64.7835 13.269
62.8691 39.371
52.1505 30.646
58.9411 8.243
57.5587 -5.539
34.0147 -23.044
59.4492 5.704
33.3387 21.402
54.3443 12.127
56.0454 10.830
61.4176 37.766
72.3502 16.975
63.6506 -0.646
51.9162 -18.789
39.2905 -10.933
62.2975 -11.675
60.4032 -23.418
63.0606 -0.380
66.3999 -5.757
61.6432 29.185
73.1979 4.720
63.2483 36.895
22.8714 37.720
26.8194 5.831
54.5271 -13.020
57.1963 -15.893
21.9471 -15.529
29.1224 30.366
54.9656 41.362
65.3922 22.293
69.229 12.728
49.1726 -25.859
65.2555 1.841
56.5553 -12.780
57.1359 -1.987
54.3257 5.862
66.7295 4.802
56.4308 31.528
54.0341 34.583
70.5672 8.202
70.8181 19.656
69.2525 18.227
54.1832 47.712
68.9611 24.818
63.0501 9.640
64.371 26.311
57.9048 29.184
69.7793 24.765
64.7696 38.622
57.7325 -7.817
60.4387 -18.054
44.4387 -18.129
44.5384 -30.438
68.4222 -13.988
66.619 32.718
52.2578 13.222
40.413 46.627
48.8346 44.509
35.8675 25.132
8.90318 47.610
5.74291 46.795
53.1366 -15.900
59.4174 -2.957
70.4695 21.496
61.8991 -12.290
72.1517 2.438
44.2128 -0.580
29.9111 51.248
66.2872 6.465
58.4593 -7.968
44.9674 -6.923
46.8522 -8.368
75.1103 9.638
59.6618 32.700
69.6406 9.010
47.786 33.445
66.6484 21.856
61.1495 43.283
49.572 53.144
28.4423 54.725
43.0754 27.375
36.0836 39.423
59.8949 -4.579
68.1618 27.092
59.3286 -6.468
65.5297 -4.153
42.3958 -17.994
58.0162 20.840
36.5765 22.318
42.3654 45.684
53.4501 19.705
67.9879 8.755
44.6669 49.090
45.8711 47.483
63.3552 -2.897
70.3105 0.390
61.8959 16.218
64.2715 -8.660
68.6338 -4.795
49.5515 -11.286
69.1799 6.490
28.4982 26.059
5.96624 41.103
5.74463 41.335
35.6152 25.975
58.6102 11.880
65.7985 35.340
61.5132 42.208
55.2981 -2.002
57.7064 11.886
60.0652 1.819
53.9927 -16.495
55.6921 -16.392
33.1525 -25.754
71.3425 13.786
59.1764 -8.131
53.3993 -6.941
70.4426 19.330
62.7882 19.332
47.7394 40.513
58.1187 41.289
58.5779 39.864
60.2214 22.591
53.3181 -4.842
48.2017 5.425
63.6379 3.744
64.3884 -4.761
63.4926 -4.861
54.8368 -6.932
53.2014 -15.021
69.3108 5.945
54.5541 -15.462
70.0128 -13.176
62.472 27.637
73.8428 17.414
53.8822 35.923
51.611 20.235
57.6335 -10.409
63.7703 3.307
43.8324 -18.057
54.5203 -18.394
30.4368 -13.936
50.0305 -22.785
49.6845 15.532
66.8252 22.786
64.8519 37.859
23.4444 31.522
33.3426 19.812
37.8721 33.875
26.8148 45.391
38.2142 39.483
23.1479 37.164
13.7357 43.363
50.9661 52.846
52.3595 42.508
29.8389 54.296
19.7205 27.294
5.45945 42.205
55.1791 48.477
31.4386 24.008
25.416 55.022
18.5947 40.736
34.6806 50.084
47.4854 36.740
57.8801 27.892
66.0404 25.071
49.7832 26.341
25.9402 54.146
28.6757 41.117
63.9531 32.497
60.9212 23.919
69.4317 16.670
60.799 -5.495
48.856 -13.190
58.7369 2.873
44.7163 7.736
27.7347 -1.561
21.7038 20.762
5.05434 17.164
27.3128 -18.513
33.6371 24.785
20.1979 39.024
45.4478 37.309
21.8381 47.387
38.8045 39.492
38.3374 38.531
45.2254 56.467
44.5861 52.506
43.0433 47.100
69.4681 13.780
43.0077 -17.744
66.9922 14.688
67.2541 9.157
59.8904 36.034
59.3371 38.319
46.6587 44.340
65.3746 38.036
25.4754 33.879
35.7911 34.608
57.6396 11.485
71.069 19.365
53.6184 43.787
34.3121 60.110
59.8825 35.477
57.1564 29.845
49.5384 34.529
54.7834 -4.924
61.7173 28.434
59.5103 -7.984
72.4629 -2.904
71.5712 -2.718
67.4926 -9.934
47.2928 -12.982
72.6971 14.002
60.014 -1.456
61.6187 -20.567
63.0209 -8.189
63.1644 10.134
49.7373 -15.982
41.1189 -8.706
17.6999 -9.605
50.5288 -14.539
58.9745 -16.972
70.2752 29.271
66.1929 11.619
63.4279 40.942
56.8862 4.879
59.812 12.302
67.1228 19.605
65.9178 37.557
54.1609 47.154
54.2647 50.330
22.8887 52.525
5.78854 41.847
40.3396 8.183
64.1041 39.390
51.414 48.681
33.3629 40.130
60.9199 -3.357
73.0912 18.675
44.143 50.575
27.8384 52.884
49.7107 46.965
58.9926 45.979
68.6407 -8.865
63.8633 18.111
70.9072 17.448
63.3781 30.605
17.9116 50.644
38.6995 35.584
37.9092 46.578
50.8108 42.900
62.1182 36.911
69.264 8.035
73.4618 23.856
57.6306 41.640
70.3355 28.143
74.5384 16.629
48.8472 29.940
60.3003 39.158
42.081 -4.923
50.8612 5.387
62.0013 21.611
60.1939 19.381
48.6991 24.840
44.2123 -12.410
28.9672 23.485
17.0223 53.603
35.4962 44.751
61.2054 31.966
65.3038 27.760
45.7659 32.719
57.5374 45.979
70.2448 26.235
57.9556 -23.755
71.5348 11.089
68.7605 6.115
72.1132 14.193
61.2763 -20.081
50.6744 -17.112
69.5262 21.331
68.6348 -0.087
72.6859 6.321
72.1931 23.951
64.4803 34.500
70.7447 15.003
73.596 16.329
65.6894 17.260
34.6985 49.748
47.1585 8.877
54.4586 7.420
47.4617 28.891
61.6678 24.661
71.1884 -7.444
74.2605 12.860
43.71 -23.600
69.9446 -4.171
58.8237 -7.998
53.4148 -9.355
61.6448 8.555
67.4808 19.960
70.6907 25.391
51.9054 -3.397
58.1541 38.553
56.0356 41.063
45.2186 15.927
50.3852 13.337
34.5584 -6.926
20.3904 47.936
5.9203 41.542
68.2722 24.909
64.9475 22.598
40.2552 41.117
46.5319 17.608
43.3583 31.357
38.8294 55.446
60.454 38.401
28.9528 19.026
31.5798 19.347
58.956 -4.280
63.8009 20.801
69.2352 -0.844
60.5491 -12.559
69.2311 26.810
64.3045 37.299
70.7335 11.435
39.1961 -0.703
35.4307 42.226
62.9055 -1.375
54.2266 -5.968
55.3509 -27.622
52.7623 -18.074
67.6536 -4.498
60.0726 -14.901
53.6307 -2.469
61.7565 23.668
50.7367 2.811
50.6151 28.867
35.4495 51.102
43.9172 50.808
57.0336 47.385
15.2573 39.623
5.98606 36.374
69.4597 16.176
53.1261 -17.042
45.4784 -18.274
41.282 -12.569
53.8205 7.680
38.9283 -17.388
51.2438 -27.050
58.1098 2.565
73.1049 1.259
69.9462 9.253
68.4291 33.260
61.2091 27.030
50.1203 -4.255
63.8543 16.385
57.7611 1.535
67.7304 18.332
64.2233 38.097
61.3476 38.023
30.647 37.305
13.4978 51.539
19.6761 43.008
45.3346 56.077
28.0905 55.648
5.33648 47.209
73.8039 7.450
65.0887 14.482
24.0535 2.153
59.4348 -3.484
72.1855 4.246
71.2511 19.644
69.9533 10.056
61.7122 -7.784
65.5187 16.900
56.0862 -4.815
62.5471 6.659
71.727 5.381
63.5306 -5.704
67.5391 6.263
65.6347 -4.107
63.3221 -7.882
59.0007 -15.363
67.1756 20.069
65.3845 -6.644
74.1709 15.452
67.273 32.820
50.0972 51.607
71.3387 26.837
75.6341 12.094
65.8675 -6.573
63.3719 19.565
56.0064 45.534
66.1703 29.692
43.1356 45.344
55.673 31.429
55.2422 18.311
19.4235 48.983
20.4623 36.104
41.0941 57.146
19.459 52.998
19.1245 41.516
70.8682 -7.384
56.4871 40.849
53.8573 44.650
50.0144 49.110
58.8805 43.361
75.2995 7.812
65.8972 -3.294
71.8726 13.965
65.062 39.184
73.9664 11.635
69.5336 23.576
52.1756 -21.358
69.0661 -18.654
35.7731 -24.487
50.0403 -27.152
63.661 -14.685
59.6476 -9.056
71.3402 4.526
59.1274 19.022
69.3955 31.034
25.0056 43.788
36.3721 41.007
58.0565 13.852
61.7219 12.796
63.3589 25.502
61.0881 34.922
51.4018 -14.862
63.3825 -1.579
40.7205 -13.326
46.2174 -26.459
52.1473 -25.954
45.1705 -16.401
48.4677 -15.903
53.0388 4.856
23.4 43.688
58.9932 3.091
59.0388 39.735
71.8658 13.003
73.6301 15.688
60.2209 19.296
74.3361 17.220
69.19 24.395
62.7361 40.688
31.1224 47.204
8.3588 51.382
33.8026 54.025
59.8424 44.296
55.5196 33.960
71.1035 23.832
55.8909 -18.395
43.0712 31.095
52.0609 10.996
52.2787 -11.691
60.8412 -0.113
72.2156 -5.081
74.4795 9.215
56.756 -5.496
52.7291 2.477
37.394 35.028
5.96429 36.227
52.7875 37.780
73.0518 18.553
48.0719 -18.471
55.5875 6.266
74.9241 9.584
72.9326 9.519
50.0972 -18.810
55.9108 20.849
24.8111 14.268
64.2711 1.620
60.8653 -10.560
74.0549 14.404
69.5242 4.725
65.3526 32.952
24.0481 30.442
46.7662 46.674
57.8814 33.436
53.7559 44.747
32.819 44.339
57.6335 26.839
50.877 21.005
58.5576 29.992
65.5486 -6.276
62.122 -17.017
68.0883 5.929
43.4563 9.967
73.8038 1.706
73.4988 10.538
50.7904 49.847
70.3099 24.600
58.1393 -13.733
52.2595 -11.644
60.151 2.884
46.9116 -5.085
49.4564 -23.999
30.9405 -28.146
56.2022 -16.594
39.8894 -31.139
57.5844 -20.921
23.0469 -22.827
45.256 -31.585
32.2031 -15.261
57.8502 -1.057
58.7848 9.066
31.0394 38.436
34.961 32.391
43.6947 20.781
5.74478 31.030
70.3194 -0.330
69.2712 13.310
68.9569 17.530
63.1263 4.308
42.441 -6.383
52.9744 -14.146
48.3682 -13.176
51.1445 -10.042
60.1895 -4.820
49.2064 -22.102
57.6998 -2.569
72.9224 15.406
66.795 20.460
67.2264 28.569
64.9779 15.939
64.3112 11.084
37.2884 -24.457
54.4454 -8.465
57.8078 -20.261
67.9376 14.286
69.6967 27.757
46.0763 35.926
27.1224 21.099
43.2824 12.968
73.2305 15.267
50.2047 -16.694
41.3025 -2.718
45.4699 -6.549
69.88 11.391
64.2745 27.062
58.9115 33.782
29.4598 43.880
59.0136 43.532
58.084 39.291
57.4069 43.425
61.6768 13.103
51.5606 23.892
68.6013 7.762
49.6774 0.265
47.4909 -1.142
65.9602 9.725
42.0768 19.248
51.6861 -2.895
40.7254 27.389
37.2092 34.248
26.3636 56.650
45.7683 12.942
53.6162 24.196
59.9958 -5.014
57.4778 -25.135
62.9573 -8.577
28.9097 14.854
30.9312 35.232
17.8997 42.915
5.87248 36.533
38.034 44.935
65.5258 31.352
66.6279 28.869
70.5364 25.754
69.531 21.002
40.9646 11.044
47.2645 37.057
56.8107 36.011
69.072 28.394
59.7509 43.031
55.0421 32.952
22.4628 7.765
66.805 5.864
73.1095 -6.101
45.9726 5.665
55.6704 -8.327
35.0665 -27.728
49.4914 -11.371
23.9994 -17.802
64.7945 -9.806
56.2796 -1.316
61.1272 38.426
55.075 43.347
57.5777 26.722
43.8975 34.239
50.2526 46.367
67.1079 12.842
61.5383 22.551
55.4859 34.564
55.8078 47.585
23.1454 48.048
55.2852 45.167
57.3633 43.774
54.193 44.247
46.0273 42.958
73.8715 16.743
62.4008 3.981
66.9926 -13.485
71.6386 -11.520
73.0207 12.187
63.8781 34.872
70.8427 5.342
70.3881 29.462
66.0726 33.254
48.7063 21.729
60.1533 11.763
69.672 8.755
56.6212 -12.922
74.0317 2.641
63.51 -0.972
38.3153 -4.230
47.6431 15.091
62.4344 3.783
64.142 35.432
71.0353 20.771
72.7782 16.515
48.7677 47.479
48.2662 41.766
29.36 45.252
45.4413 50.970
68.9044 27.794
57.8611 23.914
60.9543 30.389
67.51 34.798
62.733 8.754
64.3777 -0.890
56.8088 0.833
38.2729 -20.846
48.235 -22.646
32.733 -20.684
29.6195 -21.079
52.7533 -21.879
58.822 -1.692
67.8634 1.863
51.6513 -6.476
68.8509 27.527
57.7251 15.822
64.1906 -1.485
48.3436 -5.448
62.2626 19.504
58.9828 45.857
5.77059 30.107
36.7921 58.969
41.3741 56.288
12.2203 54.857
29.1295 55.270
62.3386 28.889
55.8602 7.148
65.2653 32.405
68.4517 28.935
14.6225 37.099
39.5109 18.727
36.9912 12.290
31.3015 17.259
56.7613 28.389
31.581 40.156
40.5514 57.621
35.5618 46.831
46.4845 45.063
67.6071 25.761
59.2052 17.329
51.574 21.744
29.6321 13.713
51.2811 43.820
54.4632 26.363
53.8086 43.338
54.6517 44.346
60.5251 43.627
51.9432 45.685
65.2044 19.792
57.4351 6.930
35.9037 15.628
40.1826 2.462
45.9139 20.227
49.2509 28.811
67.7944 28.448
46.4859 38.849
37.1695 34.231
45.0419 53.528
5.72192 40.998
63.0722 41.997
73.5967 11.300
48.2316 44.628
36.404 58.517
52.3951 31.625
26.4149 28.724
40.5373 42.618
45.098 41.427
69.7855 21.445
58.982 38.606
61.4533 -11.481
54.4498 24.299
51.5183 27.472
61.18 14.063
67.8279 8.486
68.7546 3.482
63.4927 4.998
54.0811 4.758
21.7189 14.895
24.866 17.885
23.19 30.612
61.0571 42.628
55.0513 34.466
48.4993 37.025
20.282 45.556
42.5413 49.995
68.5142 29.245
71.987 18.440
74.5959 7.614
61.0094 0.735
48.3179 4.553
58.9711 -1.955
52.3682 8.396
57.3428 41.406
66.1256 30.873
52.8068 45.448
41.0886 56.340
47.6589 24.601
24.8601 29.712
53.0723 11.947
68.6769 15.117
35.8722 -18.930
31.4455 -8.735
48.3103 -28.717
62.3487 -5.384
74.9285 10.468
27.3159 -25.024
36.3382 -20.141
69.0098 14.032
50.1042 43.640
61.0211 27.767
47.9668 -18.525
57.8204 -16.180
35.4977 -30.962
26.7601 -20.119
49.9484 -29.053
40.8994 -23.900
61.6919 -5.882
63.6919 -7.595
62.1547 16.276
64.6316 19.507
51.2255 -5.735
72.5724 -1.375
71.3993 24.899
57.4808 36.266
64.9667 34.927
68.005 18.354
70.8126 11.705
59.7316 41.698
71.4484 26.229
72.2256 24.086
59.1374 23.300
70.8135 14.312
71.3815 3.749
73.8822 8.107
45.8897 24.273
52.8138 38.739
60.1327 40.133
64.1997 9.829
57.6767 30.583
38.2809 50.585
39.9738 52.446
59.6121 40.622
10.8275 45.029
5.96378 41.124
40.2542 -8.670
54.808 28.195
47.0042 32.039
62.7237 1.867
72.9433 18.128
62.5023 39.786
59.1588 15.283
23.4444 8.768
24.8258 40.698
7.40856 41.843
65.3381 36.640
69.6876 22.734
64.3446 22.542
62.1763 26.554
53.4728 45.925
46.4282 32.201
36.1622 11.931
61.4105 21.350
46.7945 12.523
37.7145 44.724
38.0413 49.451
12.2111 31.944
5.7377 41.171
72.9904 21.814
57.1326 46.870
65.1022 35.986
47.7252 16.488
64.133 6.734
65.7657 11.620
62.0083 4.562
72.083 8.812
40.5926 -14.592
57.9069 -13.679
67.0411 -15.241
64.0215 27.992
24.1153 49.773
41.853 57.115
64.2773 18.484
65.3848 4.980
50.8961 29.674
18.8054 37.281
62.5656 41.597
55.3712 48.308
63.6437 40.592
66.2763 20.322
73.5745 14.326
72.9479 19.223
58.6008 40.676
65.9406 1.434
67.9291 35.074
63.8677 38.049
67.4881 33.702
52.4337 42.873
64.0314 -8.009
67.693 -1.849
54.5405 -14.272
41.5405 -0.368
65.8465 19.734
46.5792 -0.458
69.0982 16.876
35.2894 33.003
58.6649 45.068
25.726 48.690
24.7509 38.917
48.5611 28.230
24.9032 2.401
30.6414 42.289
22.13 52.468
16.1796 33.889
50.091 22.585
41.4582 50.361
25.6981 55.299
49.3299 41.612
20.4717 52.244
34.6466 48.016
62.8588 0.159
41.3787 -5.486
71.4549 9.097
72.6346 4.709
67.5361 -1.621
71.4352 5.698
70.9772 21.115
65.0022 4.157
67.4988 26.113
69.2633 28.751
60.2772 -7.187
75.8184 6.853
63.0562 36.689
39.517 51.301
33.8737 50.245
42.6414 24.491
57.0868 39.318
59.7698 36.464
43.4134 52.916
12.4815 41.505
30.9763 41.349
53.4992 0.302
53.2603 10.489
23.4833 -23.294
60.282 -5.053
38.9835 3.126
28.0128 4.094
43.9734 30.327
58.7261 27.750
45.39 46.534
31.0687 36.933
51.1942 51.775
59.1322 44.745
65.0513 24.386
53.1502 46.572
30.2445 43.920
62.7648 -2.465
69.9854 26.961
68.1246 12.573
66.2405 27.871
66.3932 31.477
64.9582 37.294
41.0026 45.617
35.56 34.017
49.0344 36.926
18.4089 46.473
32.4161 44.720
28.9297 60.739
59.6877 42.392
35.8471 38.548
29.5852 35.129
63.0919 27.484
40.5256 44.094
21.8826 48.361
66.4806 11.535
50.6454 -22.725
71.3125 12.205
74.2235 7.913
62.2829 -15.513
62.6719 -11.161
74.6721 6.851
74.791 13.751
74.9515 8.405
20.5136 -17.317
55.4678 1.660
29.0108 30.506
56.863 33.697
54.6548 14.303
60.9791 35.543
56.177 26.683
45.4629 -3.683
31.4143 1.001
43.9001 -6.057
51.5875 35.042
52.6148 43.632
26.5059 48.940
32.258 52.974
5.71729 36.498
51.3431 -11.295
56.8926 5.018
68.9889 -4.807
50.0184 -14.405
48.3591 -31.169
50.1469 -27.897
55.3419 -23.175
68.8557 14.956
59.2886 -1.203
44.4254 -9.363
66.1341 -6.645
28.4004 4.596
27.4424 28.987
36.968 19.716
39.0882 16.218
48.4038 -4.468
66.6485 0.267
69.2719 22.622
69.7573 -10.912
27.0869 -13.696
44.5862 35.415
27.0786 37.536
33.0158 31.848
25.3646 44.827
37.366 15.516
44.3784 5.613
46.5784 10.647
24.6587 39.371
56.7015 2.859
40.491 6.456
46.4356 -23.748
55.871 1.291
43.7931 21.870
40.223 -14.875
53.005 -12.576
65.1134 -12.158
39.4248 -10.805
17.9816 41.907
25.6553 43.316
24.6238 54.704
37.0166 56.422
62.828 36.478
41.2896 51.017
39.8157 42.865
59.4716 44.974
65.8873 35.889
74.257 14.157
64.875 34.547
58.1123 39.543
58.7049 36.809
47.5237 49.505
40.9691 47.399
60.3704 42.985
47.3787 47.887
40.2115 51.095
24.2877 59.287
37.1626 35.288
44.1645 6.000
41.6857 11.159
67.8615 26.765
72.8109 15.973
59.9344 40.337
60.9426 -19.482
73.4253 -1.282
67.1478 28.480
62.3124 -5.679
74.5854 5.921
43.4907 -11.634
38.881 -4.208
59.1602 27.969
26.0406 43.556
19.6381 47.713
27.5106 45.697
42.2242 42.622
36.2997 39.938
64.9311 25.462
50.9172 44.605
49.2005 -15.187
66.446 28.059
60.8019 40.083
39.3802 32.716
9.66588 36.838
58.7628 33.134
49.9613 43.243
69.5043 23.260
48.7762 23.431
49.4977 -18.661
57.7227 -4.048
59.0028 -1.078
49.7484 1.858
65.2179 -0.959
58.9739 -8.929
73.2164 19.938
61.0639 40.440
59.8978 2.333
74.8881 13.652
65.4395 14.253
41.1654 33.677
30.8659 49.211
32.8643 48.239
13.7057 31.184
17.9407 55.677
47.5149 34.636
53.4076 20.401
25.0466 2.148
61.0566 29.387
58.0776 7.001
50.2572 -5.770
56.9809 -18.861
51.758 -11.715
75.4298 0.534
61.743 36.520
61.9665 -2.842
44.5684 26.761
41.7305 35.250
61.327 23.155
63.1986 8.539
61.4375 -4.375
61.9291 -27.245
60.9912 -0.094
66.7311 30.805
66.6097 2.246
48.8863 -20.100
57.8076 -2.085
51.1428 -24.583
50.7441 -15.302
48.2241 -5.215
69.7752 3.924
33.6146 42.612
15.6316 40.452
38.3699 47.063
41.923 4.339
43.8234 8.081
63.6864 9.629
53.4906 -3.617
69.7527 -7.374
54.0429 -17.095
64.1222 -1.297
53.5012 20.880
55.4129 42.781
36.754 38.452
37.1853 44.343
35.1804 16.451
53.4496 -4.436
29.5086 31.465
50.9916 40.538
49.1628 -30.504
23.4354 -21.709
55.8845 5.974
54.6524 41.062
59.7969 34.627
58.1669 41.823
65.8498 31.603
66.7991 22.118
55.5623 43.672
54.3112 37.619
34.9148 47.143
52.4397 10.575
53.1421 -0.100
33.1159 41.294
29.7825 57.163
25.7329 36.104
58.3835 12.711
61.5757 23.378
58.6886 7.604
66.7691 21.850
64.6649 1.038
57.7458 -11.014
54.0707 -8.036
43.0227 32.061
61.0815 -6.040
65.7216 24.122
55.1673 34.373
72.3791 16.577
55.2482 -21.814
62.3886 0.807
73.6231 1.706
62.2884 4.973
37.3746 29.502
57.5966 13.010
46.6702 -8.482
62.8553 11.090
46.5254 51.672
48.7527 -5.983
57.3728 -10.805
73.5433 14.259
64.6234 26.169
49.6187 -14.860
55.2249 7.887
43.5735 -3.899
63.4322 27.073
63.1986 4.065
60.286 1.070
63.1713 14.077
14.9799 52.568
39.6387 33.536
14.3221 51.522
5.75019 46.737
37.5392 40.331
66.5047 32.282
75.2743 11.263
47.8371 -12.116
74.3533 -0.936
58.7935 -0.626
67.6062 18.350
67.9444 34.901
51.2177 51.811
25.5445 28.519
42.9592 42.433
64.9494 -11.107
46.2444 -1.268
37.7361 -21.741
59.3092 -19.136
71.603 19.020
53.3206 -10.344
30.9436 14.524
59.2876 13.034
57.9123 -1.645
70.5879 27.071
45.3121 33.554
70.7698 20.956
56.9241 -1.521
50.643 1.297
55.4306 8.958
47.4924 -8.378
48.5803 8.785
70.81 19.640
71.2184 2.650
55.8295 -18.961
67.8446 3.671
46.073 -20.955
55.7325 -5.426
49.5553 -18.389
57.189 -4.274
69.6606 18.973
39.3068 37.148
55.6594 12.705
48.4084 1.939
36.7592 -10.869
63.3744 -5.441
67.5374 -4.318
61.2513 -7.262
43.9934 -18.155
72.1766 -7.120
66.5161 -7.456
54.1764 -20.531
61.3426 -2.636
56.4211 5.447
74.2021 16.869
72.1051 11.073
65.6432 11.102
70.3423 23.449
50.7023 47.985
47.1595 51.708
44.4604 51.731
46.7376 56.454
44.5058 51.312
54.9402 43.219
52.4997 13.646
42.9739 51.403
53.2545 41.988
48.4819 42.135
72.8541 20.583
57.4594 -6.920
39.4443 -12.186
42.185 -23.468
51.8935 -22.070
73.3874 17.761
60.1014 37.778
33.1677 41.879
38.3766 43.379
5.71247 40.853
70.8808 -13.153
31.1966 -15.335
74.7979 -8.621
65.0335 -9.639
67.4095 34.484
67.669 1.464
66.0691 25.010
62.4237 2.385
59.4465 -14.852
66.2993 -5.087
69.7751 31.906
54.3453 26.209
63.6728 22.250
73.6159 10.255
43.8032 56.060
45.1483 52.200
52.6942 45.683
54.4924 27.266
60.5355 5.039
63.46 4.565
54.5828 14.485
37.6081 36.961
35.5536 53.182
42.7552 44.313
52.5138 48.172
54.2125 48.552
71.4794 18.213
34.9139 48.138
5.90612 35.829
58.3238 21.153
41.5376 50.413
55.6404 48.568
4.92465 47.129
68.416 31.650
60.9024 30.318
65.6172 6.328
57.0092 -4.958
56.7364 -12.217
73.3255 12.965
67.8257 28.781
58.388 32.983
60.8557 36.191
47.754 54.172
22.4395 26.671
22.5061 43.593
18.6515 47.620
23.6388 22.044
25.5557 42.154
30.6886 40.026
58.1721 38.914
43.7055 54.052
52.5319 28.968
45.5206 42.876
44.965 47.484
42.6662 42.388
18.3862 30.038
29.0959 53.250
23.9814 24.384
50.9435 23.172
67.1971 21.201
62.9196 4.224
70.6158 10.385
34.2591 -18.307
42.0355 5.978
46.2349 28.253
72.4393 5.843
61.0798 -21.389
59.2634 -15.968
49.8803 -15.973
28.6555 -2.884
53.543 3.748
59.7514 28.274
60.2674 38.746
20.4879 43.220
45.9635 34.364
47.8069 37.838
38.9552 37.769
48.4234 45.492
53.8136 45.130
58.7592 32.006
52.2921 34.024
73.5757 9.429
59.893 23.242
68.8875 28.267
61.3685 44.565
43.8452 35.197
46.3294 38.651
38.7823 45.887
49.3839 31.481
52.9269 -6.837
47.4539 -5.505
69.209 -0.030
28.0136 -16.784
51.8598 0.499
59.4608 27.030
39.8214 17.320
30.8723 5.952
44.294 17.800
66.1326 18.364
63.4226 -5.842
60.9163 7.169
64.9994 7.886
54.4196 14.209
57.5604 7.960
76.2633 9.349
65.9355 1.981
67.7817 30.104
56.7449 46.671
37.3357 44.451
45.9182 53.201
68.8041 15.178
71.0531 16.398
51.5342 -14.838
66.428 3.521
72.9446 4.445
42.0829 -20.266
38.8052 -17.778
54.3203 -4.742
31.6783 19.496
69.3306 25.400
69.3497 1.507
53.6129 -20.087
73.0156 14.055
69.0939 26.374
57.7632 40.481
57.6 47.869
48.4887 6.122
72.3245 -4.055
62.5891 30.233
57.9143 37.679
53.8265 45.516
46.3341 24.310
56.2324 15.635
51.795 41.935
46.0939 46.265
55.6482 16.565
46.6123 2.973
34.77 8.962
55.7686 1.205
55.8371 38.683
67.4418 21.897
51.5695 42.014
72.2233 12.678
75.7362 0.993
66.022 -9.120
62.5992 1.161
62.0194 39.106
59.663 38.521
45.6544 57.638
59.378 35.931
68.1384 12.901
64.0071 -1.580
73.3585 18.313
72.1118 17.121
67.0163 25.362
64.0292 22.661
65.3597 -11.922
47.952 -21.469
39.5198 -5.053
52.5176 -28.462
49.7715 -26.569
62.1426 -17.875
73.3553 9.015
74.3876 5.041
32.4343 44.313
32.1889 56.204
26.994 22.920
52.0917 42.717
27.6942 47.137
28.7515 45.938
51.0593 -2.402
52.0438 18.128
40.7421 5.106
47.0632 -15.648
40.789 -22.340
65.7841 -10.381
69.514 22.567
66.4646 -0.225
60.8051 -14.088
49.3312 -19.385
60.5861 10.639
57.542 25.641
67.351 24.527
72.6267 -3.808
72.9203 6.735
55.481 0.882
56.7387 -15.150
49.8708 -16.575
55.5336 9.373
36.5407 4.522
37.0899 47.117
43.6031 48.898
33.6756 55.280
41.1139 52.348
54.8824 46.456
65.7836 26.434
47.7194 -12.043
54.5625 10.585
38.3306 -1.601
54.6938 3.444
55.8089 8.055
57.9844 -1.361
73.9783 -2.108
68.378 13.306
68.1037 20.936
64.3632 35.948
60.9193 23.640
61.0231 26.651
53.7686 31.639
21.9638 46.606
36.9059 16.774
43.6145 34.325
38.2828 35.345
28.589 -5.563
40.3256 34.223
42.6132 50.468
43.4588 42.387
55.7778 47.150
64.8162 39.702
62.5054 -0.708
63.1009 6.827
48.764 12.978
42.6029 -6.630
45.8123 -8.930
47.5453 10.354
62.5054 -7.898
65.9298 6.187
73.1646 13.600
60.1303 11.634
61.2162 38.493
66.5908 13.983
65.8575 5.918
32.0092 -14.051
55.8686 2.609
39.0912 -23.059
62.0828 -7.122
61.2176 11.413
55.3205 2.889
38.1384 41.774
51.9823 48.333
20.3103 38.511
17.5428 38.927
57.9671 21.824
52.9896 36.215
54.2049 11.114
60.5749 -9.921
70.014 24.624
73.6776 14.687
53.3573 -5.254
60.6092 -22.991
24.1187 -18.794
51.1554 -2.661
35.1049 6.319
43.8176 -14.246
63.0551 11.579
51.55 45.096
44.7789 59.007
67.2498 31.933
58.6058 41.842
28.5909 41.229
52.461 8.033
44.9358 41.642
60.2071 38.253
50.4209 45.136
58.3653 13.327
36.9078 41.212
54.2217 17.699
42.6156 16.111
63.9116 17.194
61.7862 18.937
70.0472 -4.779
73.2596 1.370
67.4011 -7.039
46.6294 -13.550
35.7815 -6.215
61.4016 5.096
55.3483 -8.038
62.3455 -5.439
68.8377 33.851
67.7943 34.631
73.2484 19.035
63.4355 12.308
58.0862 6.228
59.8544 -7.079
64.9141 32.303
29.5872 45.993
36.9326 51.460
66.274 36.402
49.6679 45.980
54.3517 22.520
70.7246 4.169
70.7161 12.396
56.2863 1.059
40.1348 -28.687
41.6568 37.754
60.2213 18.193
59.5833 25.540
54.509 -8.342
56.7563 6.501
62.8543 24.253
50.8194 40.958
70.7253 17.452
72.6104 4.947
65.8524 28.221
41.5055 49.908
65.58 37.248
60.5053 42.768
70.5275 27.298
62.0548 28.605
32.3291 62.319
38.7969 14.281
49.7309 11.933
54.6701 40.171
36.6023 53.122
34.7958 54.895
52.6026 45.976
62.4512 9.895
66.4805 -5.640
71.1285 -11.111
70.9233 29.214
71.777 2.149
39.9705 -11.837
61.271 -13.589
61.83 -5.575
34.7692 -25.520
27.7298 -19.770
68.1966 7.646
42.2964 20.404
47.1149 32.982
64.716 20.702
51.1114 -9.253
70.2195 10.541
70.9919 20.615
67.8869 8.649
64.796 22.093
61.1355 11.684
73.1098 1.590
35.104 54.818
63.3267 16.874
70.9155 -15.461
56.8782 -11.931
70.7726 5.549
74.2984 10.905
60.8869 8.997
44.8019 -19.030
52.5912 -8.417
69.7995 14.305
68.751 31.009
63.7768 -4.524
54.9552 -23.532
51.7794 5.805
56.7192 -22.251
32.537 -7.830
47.4166 0.658
68.7628 1.305
61.7181 4.351
72.3396 21.535
67.4632 6.952
36.408 -20.788
53.1386 -25.016
48.5906 -5.748
49.4639 6.876
57.9227 7.810
64.6457 -1.762
61.5454 38.126
60.1449 39.685
51.1458 43.326
36.1477 24.612
38.5906 -14.461
41.6415 -26.277
56.3865 1.820
67.2103 15.657
68.573 -4.259
61.8822 12.886
67.1425 3.542
53.458 -20.303
59.0412 -17.864
53.1965 -5.767
43.2452 -23.770
29.2642 -1.440
58.6258 16.896
45.4609 -1.277
64.3433 -2.554
64.3369 32.558
67.1624 6.311
70.8755 1.960
68.8666 6.771
42.227 33.410
57.0671 1.255
55.8291 -3.524
60.6216 -4.421
66.7474 -1.720
73.5993 11.994
37.0988 -15.701
47.8868 -0.612
59.2385 10.965
62.9008 8.869
66.7829 -3.742
49.5812 2.032
63.2214 28.504
70.9407 4.872
71.0049 16.869
69.4905 24.478
66.0783 23.055
55.4107 44.033
55.8715 6.835
70.9111 -9.993
63.5643 -5.436
67.008 -15.218
58.8828 3.646
63.5707 -18.543
71.9923 20.426
36.6218 15.675
29.5457 29.194
21.5197 15.197
65.6486 24.134
54.8518 -19.749
65.6976 1.940
69.5721 19.787
61.3465 4.695
49.5341 42.178
40.2849 52.125
65.1847 38.627
57.2639 2.477
49.7593 29.090
28.7485 37.057
52.3787 26.274
53.5166 26.463
59.892 36.088
60.6484 40.797
54.22 45.762
61.3903 2.923
47.0307 -15.193
66.2443 2.534
35.34 42.129
18.0414 44.605
26.2325 46.425
50.5578 26.632
44.2061 -6.339
37.8942 -11.613
31.2039 40.062
29.0617 22.946
48.1955 51.421
57.7171 46.497
65.3672 0.544
69.0969 18.583
50.1089 35.138
24.6128 61.889
42.5645 38.107
35.5074 22.627
28.4045 40.512
63.7076 29.380
67.2964 26.331
74.8659 4.171
71.8135 4.375
70.2737 25.843
71.7442 14.873
70.8597 23.242
67.1053 9.353
66.8674 17.105
61.9263 12.388
74.6445 1.760
73.7151 11.694
71.6487 27.157
75.0227 2.010
72.1959 13.537
37.024 34.481
29.0938 22.006
57.5456 46.756
22.3173 40.324
68.1731 19.126
55.9931 41.165
28.7648 57.704
22.1199 37.774
32.8369 21.172
37.3864 30.672
69.9895 19.895
58.0215 5.865
67.452 14.900
70.6844 15.937
56.7894 14.664
41.6598 29.150
62.6361 -11.854
56.9296 20.414
58.8026 26.590
60.3418 32.426
69.6046 -1.448
51.4621 23.535
66.7247 29.956
54.8913 23.993
50.4007 -18.301
70.4275 19.597
64.1177 37.930
64.9027 31.196
65.633 14.344
43.2622 48.524
54.3246 -20.935
34.867 -17.169
64.5127 -4.395
65.0866 33.622
66.4435 30.533
55.3301 42.991
70.568 25.975
33.9725 45.944
63.1118 28.650
39.6472 53.098
26.266 44.577
25.0304 48.990
20.3858 45.021
28.3571 54.624
24.4683 53.888
56.203 27.500
67.5669 1.565
45.4362 35.118
65.2242 32.735
52.0511 45.067
19.6632 31.849
54.9078 7.355
59.2518 0.979
67.5438 2.710
66.6441 9.280
64.6641 -0.504
68.1486 -3.348
53.1833 32.355
73.0238 3.277
69.1691 -12.104
65.1984 -5.258
71.9138 8.414
74.9273 9.819
61.7961 26.425
56.2549 44.093
55.8699 39.349
30.9078 40.729
5.89272 36.149
62.4501 2.740
60.0763 25.603
68.0524 18.343
68.5365 8.396
70.5607 5.586
72.6654 19.871
69.6381 2.001
60.0527 -6.138
70.3945 16.231
58.1874 44.539
36.7792 42.294
59.8308 14.592
28.8691 49.449
14.2965 36.211
63.1477 12.734
67.783 6.707
68.651 21.015
70.5383 24.147
71.3412 16.739
40.6015 51.415
31.5204 29.339
62.7552 26.362
42.1087 18.525
41.8588 28.292
61.6239 -10.191
54.5049 -1.451
39.9173 5.622
45.1497 6.511
42.1532 -27.081
42.177 -32.295
63.8983 19.278
26.6217 29.177
49.6757 48.893
51.2048 28.045
66.9638 1.725
51.4734 -1.799
53.3239 31.635
41.3159 46.047
54.8564 46.046
62.4803 27.160
46.6344 -11.672
59.7361 -16.886
56.2275 16.319
61.4047 39.775
65.6744 28.476
62.0153 -12.172
47.8698 13.408
17.8796 44.658
64.7099 36.298
63.4926 40.633
64.6107 -6.424
55.1068 -22.570
53.8439 -8.182
56.6593 -11.264
51.1428 -22.587
58.7352 -10.180
35.5605 -0.186
52.8472 35.414
25.1511 39.447
62.0662 29.369
54.7258 30.433
51.615 23.696
50.6691 21.696
47.3282 -15.214
45.8874 28.156
41.7143 -10.944
57.999 14.984
60.2905 19.841
71.5577 26.276
37.8317 43.322
33.9329 3.861
57.2762 -2.487
61.9109 -6.263
41.6419 44.005
48.4725 42.464
67.616 21.062
41.0482 45.151
63.2467 -6.266
70.473 20.510
64.7543 2.660
72.8097 0.771
70.3104 -0.194
47.209 -5.797
68.4515 13.017
57.8337 22.271
51.8391 -10.919
50.6187 -22.050
58.3431 -17.148
73.9953 17.719
38.5773 14.319
35.7127 50.918
47.3474 51.145
52.0812 47.218
64.6488 37.255
73.1611 4.754
59.3913 43.342
51.14 50.509
5.46199 46.594
68.7782 -12.259
45.9793 -13.986
60.659 -8.156
58.7627 0.049
51.5052 -14.626
57.706 -22.009
49.7588 -24.819
35.17 -8.851
32.8236 -21.212
61.1167 -14.053
53.6981 19.216
46.3719 24.452
63.7584 29.369
61.3185 31.765
54.97 39.704
67.8159 19.809
50.0129 37.343
62.049 38.676
63.3232 -4.890
55.5436 -11.161
33.383 -7.679
46.3792 19.554
31.8135 13.939
36.981 28.736
35.0227 45.190
64.7637 38.587
68.1058 32.603
51.588 30.132
54.9862 37.716
44.9322 23.841
65.7187 -14.622
70.9993 11.948
43.5222 -3.990
26.762 36.849
45.6995 15.274
53.6507 24.756
68.8378 -7.116
70.3113 -8.367
46.9568 -24.633
44.8974 -17.410
59.7825 -13.630
54.1196 -21.757
65.0088 -9.819
61.6147 6.139
39.4779 50.566
25.0421 49.402
52.5762 40.292
38.0762 56.115
36.7027 50.612
54.5283 40.079
42.0528 39.027
31.7175 36.306
44.0963 52.545
69.758 18.008
54.329 49.094
54.2636 41.698
60.4493 -6.534
72.7636 13.085
46.7917 44.264
48.6177 51.977
44.2181 28.940
31.0156 55.488
32.0097 39.188
19.965 30.140
5.56808 30.238
68.835 -1.387
69.7197 14.494
70.7313 25.345
67.7147 21.478
69.6088 8.959
65.7708 33.648
62.061 18.395
63.3839 5.740
61.5974 25.373
29.4759 13.459
43.3041 25.510
49.9212 24.723
66.4019 33.938
51.6735 -10.005
40.7016 -0.010
45.0503 25.787
59.407 33.017
57.5124 44.202
51.7286 43.723
58.4237 47.439
45.3262 48.410
52.7397 40.348
43.6751 46.074
53.4303 36.912
38.724 47.578
60.4274 43.922
15.0322 48.145
50.3003 49.388
57.7651 10.029
45.1042 9.970
48.419 -6.983
56.7314 -12.893
69.214 23.007
72.2052 24.237
64.3681 -8.483
60.4924 31.823
69.8249 30.919
43.2737 53.877
39.4414 42.605
43.0097 59.032
10.9431 28.658
15.67 34.364
43.0326 46.177
26.1881 35.120
42.6117 22.309
67.1886 6.779
36.3675 47.052
39.3305 31.841
16.5233 35.972
5.9217 35.638
67.0063 24.561
31.7826 42.676
5.95332 36.393
53.0316 -12.929
62.8513 5.849
60.9855 31.868
48.0861 17.030
56.7902 28.374
48.2478 39.863
60.7241 -5.704
51.0627 -12.296
45.8767 -12.705
64.5357 6.920
64.255 10.406
36.9256 -11.610
48.9319 6.470
45.8407 8.780
32.0993 10.913
50.0717 42.067
34.0933 49.371
23.1829 42.864
54.0631 38.776
51.6152 31.214
58.2789 5.806
64.2125 26.588
69.3952 15.728
35.259 52.290
48.6356 55.027
64.066 33.541
68.1277 34.155
64.5734 38.344
64.3664 34.571
52.8136 49.714
47.0663 47.724
50.2399 12.346
38.3661 -14.239
43.922 40.980
58.6382 47.701
66.3248 31.113
61.845 41.615
66.5553 25.191
64.6038 34.348
48.5814 -9.905
65.5779 -2.774
61.2885 -7.716
70.1462 18.991
51.4103 3.833
46.6837 12.505
55.9347 39.366
27.0177 38.317
44.3256 48.787
59.6073 32.328
72.8742 20.802
63.8338 23.245
64.0494 2.756
55.2167 -6.334
67.1291 -4.109
52.4173 50.991
39.9004 52.760
69.9059 16.212
35.9177 22.880
48.0053 26.667
44.0776 -6.303
43.371 34.853
45.7282 35.415
37.7339 11.497
45.52 17.776
34.2883 17.152
10.3443 25.230
15.4454 49.767
19.2382 52.306
7.83791 30.024
22.5876 46.143
45.6382 39.466
67.5015 26.195
65.0816 33.277
48.7678 49.227
67.2615 24.564
48.8643 26.292
47.5433 19.750
29.2035 43.609
20.6212 30.909
46.9534 21.188
68.8885 -18.603
57.2689 -20.815
67.5827 17.400
60.301 11.921
58.4178 -2.624
63.8466 5.337
40.2828 44.416
52.6975 5.322
53.3795 38.942
74.8857 8.339
26.6642 32.819
28.2119 36.090
50.3666 30.162
18.1617 32.643
5.97993 41.217
36.1873 -11.200
52.0121 5.183
61.3775 44.007
56.5013 39.067
34.5309 50.759
16.7178 39.029
35.2159 11.013
49.1379 -4.287
58.7159 -11.614
75.401 2.844
70.9236 0.131
56.3654 -19.368
49.9968 -23.830
54.994 -11.849
75.7161 14.503
18.4666 59.800
44.2519 37.953
26.5714 56.665
43.9676 49.278
63.0852 2.534
58.805 5.256
48.6234 8.519
63.2937 32.995
42.7513 35.134
51.8067 28.135
38.5259 47.958
64.1883 31.436
66.9558 34.814
46.5167 48.013
27.0365 48.249
36.3148 51.445
26.925 37.931
40.0045 47.339
60.5261 17.743
67.141 32.715
34.8671 36.368
20.424 53.460
6.057 36.107
52.805 39.590
73.3989 1.929
71.5704 25.470
44.3362 55.956
52.1667 31.427
46.2076 43.350
74.25 17.872
56.5263 5.062
45.4928 -11.560
50.7198 34.659
55.599 -2.765
57.411 35.398
42.7913 -5.857
57.4588 23.022
70.5919 24.631
68.8484 4.722
72.497 0.553
65.2176 -5.107
41.631 35.771
54.1184 48.783
37.6062 54.115
51.8201 50.491
47.5829 52.810
54.5174 25.683
65.3836 28.188
50.9488 47.448
68.7526 20.021
48.622 45.082
40.9943 28.893
48.5614 -5.288
39.8321 5.866
58.7237 18.530
48.8262 26.308
40.6986 41.510
69.4649 29.687
70.9493 25.588
59.2856 42.949
64.8186 30.965
75.3134 9.786
63.1259 11.102
60.7333 6.084
63.3088 36.496
38.7788 45.117
5.62081 46.348
51.143 37.071
46.4594 51.839
23.9277 51.598
63.5177 1.851
58.7088 -12.094
75.6887 -7.432
58.9261 -11.340
65.2176 9.675
50.7382 -13.597
58.0435 -15.234
61.591 -18.663
63.8308 14.435
60.5866 43.225
54.7015 38.327
61.8637 33.046
64.6236 20.103
68.0214 31.241
74.0018 6.439
62.9084 8.519
25.9375 2.320
56.2536 32.090
68.8408 15.525
68.2544 30.271
72.8997 20.861
64.6539 17.401
59.7522 3.480
58.4983 -2.282
38.0664 -0.095
52.6049 25.508
26.3007 45.765
25.6018 21.939
32.4358 23.265
48.9418 14.086
66.6393 22.333
41.9556 38.174
48.1584 4.649
41.0884 36.137
42.5123 45.199
54.4494 47.664
40.7407 57.174
5.79586 46.727
45.7928 -16.732
63.9387 -4.090
25.6386 -15.628
48.2652 -10.437
48.5681 -15.570
40.2171 2.166
51.8682 7.472
53.9605 -16.129
51.7653 -14.692
66.9621 9.833
29.8972 25.444
38.6697 49.424
17.5981 32.574
45.0431 28.847
63.3697 40.668
66.7679 -15.231
63.4831 37.509
44.6183 44.049
71.936 22.163
68.2912 31.923
38.7315 -28.963
65.2592 -6.603
62.3625 32.808
64.8985 -9.173
70.6185 -2.826
74.9996 0.985
67.5939 28.874
71.9173 -11.500
63.0761 11.787
70.3962 8.864
51.8559 -0.202
68.4908 0.672
66.1014 2.753
72.4377 0.975
57.6765 -2.580
49.2181 -29.601
56.9584 -22.325
35.0697 -11.966
65.5852 -10.939
43.0056 -25.773
44.8047 -21.270
61.7617 13.089
66.7502 27.304
66.6056 20.894
58.3503 24.011
52.7696 19.423
63.0761 21.342
60.8412 32.772
43.4695 29.436
49.4214 24.362
30.935 31.669
60.4596 25.905
50.945 0.756
59.0662 1.199
67.1511 -15.681
72.9664 -2.943
53.5084 -18.126
42.7216 -3.257
51.4783 28.004
12.6029 33.442
16.4334 33.449
5.59266 35.968
72.443 7.093
68.2899 32.053
42.0408 29.852
28.6576 34.717
69.2262 30.771
49.4501 47.295
63.0665 35.234
53.0249 19.780
46.9861 5.104
29.8023 16.523
34.9065 12.213
42.592 5.229
55.0126 10.313
42.5258 28.647
59.9273 37.104
57.7498 39.015
39.7479 54.259
49.293 -12.766
60.6209 -0.556
67.7708 24.369
64.1139 38.505
27.0658 42.052
6.07036 35.895
68.0551 20.747
47.8644 52.124
73.3517 14.813
40.2061 52.731
48.0429 49.136
43.5062 -0.209
61.6397 14.970
41.2667 9.941
54.7513 -6.420
61.4395 25.092
38.4426 44.605
64.0358 20.273
67.781 16.642
52.5498 37.457
62.2338 29.984
65.9272 -18.474
66.602 -1.372
67.8081 -5.311
70.3741 18.580
65.2167 10.316
41.4969 48.029
52.3205 43.021
63.4236 35.912
58.8181 38.307
63.6966 36.574
71.5219 6.662
53.3138 42.292
65.5843 11.834
69.6284 25.439
46.3215 43.589
10.4119 43.215
57.0764 33.714
69.1271 25.001
39.8985 27.427
66.4428 -4.053
70.9082 8.021
55.5386 -6.436
58.5244 31.296
62.1498 34.708
51.7804 47.632
37.8477 49.124
54.1549 9.383
73.8136 13.498
61.3526 42.349
57.9331 46.758
35.3253 54.546
25.1086 49.172
46.5666 20.855
38.4613 34.770
37.5642 30.925
49.2292 -9.496
66.8873 6.940
65.1434 37.946
65.9959 38.645
65.6966 11.199
59.1863 1.713
36.6299 -6.338
34.8745 2.170
49.5576 17.461
50.4298 21.888
60.7381 34.405
40.0798 -5.998
49.278 2.717
62.6353 2.396
69.9073 17.972
65.8261 16.091
46.3773 -6.534
51.561 -30.170
36.9669 -13.061
43.4611 -14.937
71.8975 5.430
56.8096 41.197
58.3364 34.367
61.4861 31.212
54.7585 48.070
36.0574 46.344
56.8151 34.502
74.5651 8.930
71.1302 12.716
74.1936 20.949
70.6827 22.897
69.8686 8.060
52.6557 47.724
61.8067 39.815
69.2591 30.414
69.1545 21.688
38.4119 -21.345
64.3463 0.337
70.3465 -8.835
62.6649 -3.005
72.4505 6.376
56.4739 -19.045
71.1031 21.458
61.9543 1.342
62.0386 24.332
58.4815 4.992
69.6811 30.620
64.2926 1.678
29.513 -29.866
54.1782 -3.085
69.9773 27.367
27.7625 41.407
37.4947 22.708
63.5428 24.589
46.5978 24.053
47.9387 28.616
42.942 34.795
56.5544 25.725
9.51601 52.988
51.9552 19.530
61.2747 0.956
49.544 8.023
58.3136 15.125
61.0496 26.868
62.8149 -14.239
60.6106 4.654
60.3435 25.903
49.222 -9.341
54.3016 26.388
66.761 -12.487
62.1654 12.795
67.5152 13.223
62.5959 -9.499
33.4762 -16.733
50.6978 -10.188
61.591 43.047
51.4761 50.516
23.6572 55.013
5.82257 46.778
40.125 56.451
18.5412 48.760
21.9327 62.359
34.8511 58.612
45.3191 49.514
44.5154 49.938
21.2721 33.616
20.9814 49.890
45.276 37.069
46.8605 38.192
58.6531 43.259
57.6675 28.736
57.1532 27.477
66.1643 27.539
66.2476 7.300
61.1523 3.278
70.6536 21.966
49.1145 35.694
69.4251 15.679
64.0805 30.085
73.5898 4.064
64.1986 -6.909
60.842 36.780
65.9508 22.851
61.1091 14.360
63.4713 3.472
69.7133 10.278
57.1382 38.766
54.1109 16.630
51.1483 48.890
72.5234 20.594
63.6088 4.763
61.7469 -4.089
68.1789 18.543
38.8634 -4.888
40.4329 26.120
5.56086 46.480
75.6005 11.740
64.5015 -2.202
70.6872 -5.784
69.9088 18.692
52.0615 46.942
50.4708 45.587
36.2633 48.908
35.7245 52.538
54.801 50.610
70.9995 24.606
65.1363 22.910
65.3375 3.737
50.7459 -13.707
71.5643 13.329
52.0386 -19.976
52.2518 5.731
54.213 42.727
61.4706 25.870
45.0483 18.210
37.5187 12.329
66.9485 -9.264
55.0671 -1.686
57.0916 -4.716
48.5098 43.911
62.6573 34.008
72.3971 18.220
71.5278 16.480
69.7822 12.710
71.8591 -11.080
32.6887 -27.307
63.6685 15.593
29.4911 27.195
26.1109 12.576
39.3744 2.092
36.6984 50.374
29.2629 60.834
5.84616 41.547
53.159 2.588
40.9929 28.238
59.2565 -5.780
70.6536 11.684
52.8224 28.223
48.6241 39.237
64.299 29.842
67.7505 33.075
52.9739 44.980
66.7515 31.217
24.8609 46.312
56.4492 36.111
31.7904 40.224
33.5345 57.975
40.3525 47.721
58.8764 39.410
55.0187 43.830
35.8489 48.485
21.763 38.119
45.1524 48.457
58.511 44.598
38.6936 26.185
59.1137 1.361
67.6033 30.877
17.7359 46.765
30.7545 43.769
46.6713 33.082
60.4152 16.408
47.6514 46.238
55.8835 47.045
34.9088 43.863
41.696 50.186
35.1651 48.897
46.6875 53.090
36.4903 40.374
23.8855 46.959
73.9452 7.539
43.7543 -17.797
60.5001 3.257
57.0241 17.462
49.343 41.713
63.0664 40.927
66.7711 35.318
26.8783 59.805
23.4327 32.551
28.0267 30.657
41.9139 39.258
36.2922 49.245
66.1479 33.887
62.5924 5.286
61.0531 4.847
43.1835 33.205
61.6859 8.168
49.3985 -21.651
48.8121 -27.585
34.2112 -17.416
55.351 -9.717
35.3347 -22.730
56.0747 -11.456
50.5885 26.460
39.3017 30.582
58.6282 40.051
64.0771 20.472
58.5677 18.737
60.7079 -2.956
35.3413 38.325
39.3324 53.173
53.5689 47.147
60.6448 14.457
42.5568 30.430
35.0008 -13.516
25.3751 -22.303
42.9902 -21.895
42.5941 -21.408
35.3255 -24.738
54.7644 -0.567
58.7259 17.355
72.6673 -0.255
36.8051 -12.238
49.0042 16.767
44.0683 -5.684
28.8786 28.548
57.33 26.421
56.508 -5.768
70.0983 13.658
73.1921 -5.636
68.0699 6.326
69.9217 29.361
69.842 17.493
31.5858 41.720
34.0925 60.282
16.2506 53.273
64.3967 31.407
61.8841 37.847
54.2952 46.866
20.5375 39.841
65.1077 28.086
44.844 34.716
21.9256 38.044
46.5558 45.649
5.78544 30.617
75.843 0.663
31.7411 -21.458
59.6612 -19.357
34.7924 -35.736
59.7975 -13.557
52.5794 -7.022
67.1712 -0.129
51.7597 2.124
48.9685 -21.541
35.4701 -13.290
35.5966 6.047
50.1523 9.497
49.4261 47.181
20.82 36.210
17.664 30.899
57.2775 29.132
48.1838 18.908
46.0576 13.885
50.2254 20.405
59.4049 30.345
57.7677 29.307
64.43 23.029
56.8096 39.580
67.5278 24.611
71.2822 10.819
67.2977 -5.834
66.9704 -5.425
30.7281 17.256
55.0255 13.741
64.0153 30.652
60.5825 45.627
38.1457 42.148
52.4986 27.971
65.7934 30.839
62.0696 -6.004
55.3956 -7.926
32.8497 -5.255
48.4321 -1.307
52.9967 2.614
68.9189 29.675
46.2432 25.633
52.4235 25.825
36.0039 48.227
49.9709 52.426
21.0282 45.819
13.1039 40.404
38.5588 45.691
33.6582 52.062
64.86 37.670
72.1507 5.488
67.5782 30.974
63.5805 41.068
70.9287 29.456
63.3714 23.240
25.7864 15.162
36.8994 19.933
10.7832 59.937
25.9068 62.091
34.8612 48.632
23.4452 7.038
23.5312 41.571
38.9714 36.967
54.1794 23.467
24.5518 42.552
60.749 44.616
49.8907 37.966
17.692 26.759
60.3138 10.397
30.9721 43.079
49.2455 -6.373
59.4205 -10.098
74.1428 8.309
68.8809 29.675
57.129 -4.557
45.085 28.772
54.1338 -26.392
63.7907 7.834
40.3473 31.851
51.3197 46.818
14.4696 30.948
5.46439 46.422
60.9236 23.678
48.5265 8.883
69.3417 0.309
71.6184 17.594
69.4579 9.408
70.2568 -8.675
64.9881 -8.118
53.8123 -7.156
63.7069 -3.149
43.9291 -34.198
37.1122 -16.544
36.0728 -16.058
59.1519 -20.387
70.0007 7.665
71.9867 14.145
69.9898 -4.409
44.3497 42.307
64.2283 40.199
45.4404 47.176
53.6719 50.620
45.0084 52.783
54.0353 37.588
48.1807 26.085
52.1461 53.155
35.7909 31.027
67.5456 30.261
64.809 1.192
37.5941 13.888
48.1963 14.495
54.5577 -22.155
75.5641 3.565
58.0128 6.367
63.6201 41.647
51.6711 36.328
35.6771 52.171
68.6256 24.099
72.8059 21.848
58.694 -7.246
61.1489 -18.884
74.4062 -4.228
71.0092 25.730
73.1925 21.322
69.1634 25.298
38.3471 9.792
56.8622 5.937
56.7815 40.917
47.2395 49.484
63.2567 11.455
49.642 -14.400
62.6131 -9.910
46.6003 -9.310
70.8988 16.071
63.9553 -16.087
72.4686 10.395
73.522 8.447
70.0314 5.000
57.154 41.312
39.1183 40.990
66.8751 23.033
31.4978 -16.038
57.5545 2.480
31.4092 39.206
67.0497 19.199
48.1712 -2.490
61.2384 0.640
34.2596 -2.383
26.8603 50.522
35.9648 12.818
57.0332 9.211
51.9632 22.530
71.119 21.906
74.2928 7.624
61.5273 -17.916
54.6586 -14.768
63.8739 -15.212
68.9028 -2.545
67.4946 1.096
74.2791 12.481
59.96 -16.826
60.0739 7.068
41.1322 25.932
39.1883 58.052
49.8671 50.601
13.4307 54.458
5.97031 41.123
55.7904 -18.107
48.5582 -10.776
71.3619 10.314
73.1459 6.995
63.9642 33.548
56.0041 43.597
61.9238 28.915
23.9068 51.413
44.3521 48.342
58.2515 43.599
69.6541 30.093
68.3027 -5.454
44.9051 -31.150
65.9844 4.745
62.6489 41.462
59.9313 24.110
70.684 5.181
67.3324 8.910
43.1753 -10.051
42.2504 0.772
65.0269 11.434
48.3177 47.809
37.4354 42.738
55.9762 51.244
67.2777 20.059
66.8461 33.976
60.1383 32.939
33.0393 25.723
49.2494 29.608
60.8931 40.789
47.2537 41.122
24.9988 49.626
34.2535 33.159
57.8778 35.437
34.8945 46.437
38.9684 40.041
5.56972 36.717
70.4534 24.956
68.5539 20.842
39.949 59.484
47.4106 55.823
60.9629 31.704
63.217 32.323
74.5271 19.854
73.5827 -4.859
63.7563 -0.450
71.6332 23.899
52.7875 48.260
54.5475 9.587
48.2949 15.501
35.4816 51.260
53.8248 25.735
24.0792 47.083
30.8559 60.729
52.5487 53.015
61.5879 41.163
65.153 6.867
54.2908 -4.021
29.893 50.015
43.8178 46.562
73.1259 2.070
56.4333 -1.168
62.5 24.932
62.2086 8.906
71.8707 20.155
69.2366 31.320
54.883 42.784
73.8932 9.317
65.7173 25.831
15.8397 40.938
38.6479 54.133
49.7214 49.220
65.7467 31.631
45.1752 33.804
39.303 51.412
47.4733 53.707
57.4541 23.116
59.1837 38.890
47.8815 20.374
56.0532 46.680
34.883 50.115
42.9088 42.221
32.6128 30.017
50.4347 40.476
33.7342 48.794
61.2615 28.860
71.042 23.028
73.5733 19.242
42.2157 22.282
50.2143 14.002
64.8472 23.094
63.8588 10.336
61.8356 -2.673
61.2808 -2.953
63.5433 -5.722
54.4029 -4.919
56.2999 0.994
50.2515 0.408
29.4698 23.656
37.9661 25.237
40.452 34.884
55.8414 27.979
62.6423 40.283
30.6864 53.334
43.1758 39.449
34.8004 48.849
67.7913 21.221
70.963 9.159
71.2498 -2.410
72.6744 16.375
75.2361 4.223
41.1757 -21.012
66.4143 4.036
63.6129 -4.885
57.7709 43.694
69.8895 11.103
19.4105 28.359
37.7334 29.093
55.6662 -6.465
48.788 -16.888
45.149 -15.121
69.6474 21.562
62.0155 39.661
61.7736 4.253
50.5782 10.071
57.4121 27.062
60.1579 28.043
68.3805 27.641
38.0887 55.778
45.3035 44.064
38.482 31.926
59.7916 14.263
64.3244 9.090
67.21 -17.567
71.3832 26.593
47.4259 29.195
43.887 36.624
25.4924 41.483
34.6752 21.609
15.7382 39.803
19.9868 27.973
34.607 57.714
5.62452 41.860
29.7131 22.165
56.0326 30.879
53.7886 6.972
33.3901 34.285
19.8712 58.305
5.51281 46.782
43.1998 28.778
68.2122 21.294
68.0865 34.193
68.7145 28.020
46.3953 54.954
53.7801 38.867
34.9548 51.988
44.0697 32.374
50.3326 32.800
25.8326 17.109
72.9265 15.900
69.5671 20.060
65.6326 -1.504
64.1666 35.316
56.5808 47.122
59.7199 33.668
73.3208 2.624
53.7745 -2.429
65.3401 37.803
35.7146 44.522
55.2203 42.110
60.9891 14.153
53.0036 13.128
65.8174 10.993
56.367 21.952
55.1301 24.546
45.9668 -4.943
62.6619 16.574
68.6715 -1.638
49.7716 -19.922
66.5243 12.997
19.2798 -25.724
63.4528 -14.691
58.8364 -4.723
57.7093 46.146
27.0839 18.382
38.233 38.390
47.1559 45.946
36.1431 48.173
30.1107 52.449
45.8665 32.879
55.3487 36.322
68.7244 9.943
65.563 -6.174
53.7898 -7.508
69.8777 12.576
41.7196 -1.719
45.5595 8.723
46.4187 30.144
53.2969 17.610
61.3467 11.685
32.2977 46.475
38.1822 30.525
57.6306 46.370
31.1109 50.282
21.7902 52.807
68.5806 9.684
53.3762 -8.474
66.8019 -8.474
64.7772 -9.978
62.7019 26.911
64.0377 28.696
60.8958 16.480
53.6057 -5.762
41.4696 -19.259
67.3153 27.604
44.8633 57.514
68.1102 -1.714
71.8939 20.461
69.7631 22.431
60.256 22.398
59.7502 10.282
61.7995 42.053
41.1808 54.592
54.167 23.640
58.9151 16.816
42.3566 42.490
60.3809 37.301
72.1127 19.052
65.9927 6.308
69.5104 -16.572
53.0711 -19.426
58.36 0.241
48.0207 -29.081
59.3751 -22.566
60.215 12.023
41.1014 -21.285
49.1393 -12.993
37.1782 41.289
67.5639 33.635
58.0484 37.234
57.1139 42.961
42.8776 56.834
38.1807 50.087
14.7144 30.996
55.501 39.743
54.7486 47.672
16.7496 45.106
63.1318 41.440
61.0103 36.485
61.4547 31.207
67.8552 22.025
58.6802 40.478
35.7809 58.089
11.3057 39.086
48.4632 8.577
39.5852 -25.810
56.469 18.992
46.1541 -7.452
55.7018 39.906
54.3797 47.202
54.6374 25.475
23.4706 23.616
66.1993 -7.843
70.5486 17.933
58.5951 -5.556
73.3612 15.599
72.9714 18.099
67.9894 19.995
65.1818 11.872
45.6237 43.416
55.6756 40.817
41.1685 16.896
34.1051 16.136
56.2067 24.761
43.1112 46.359
24.827 17.202
36.1815 37.690
29.8051 49.271
70.325 29.834
71.0625 21.326
68.2823 16.999
45.3292 49.344
37.495 43.965
57.2595 46.877
57.8126 44.337
65.0149 35.016
65.6786 -1.645
34.0699 -19.717
70.2278 15.221
64.9469 3.473
53.8301 -9.912
54.2723 -18.596
56.8607 -8.785
61.6001 -5.742
72.5002 8.385
55.5261 36.164
41.2915 28.492
53.1307 32.165
51.1519 42.696
32.0459 38.307
46.5326 56.844
69.2082 31.277
65.6738 24.577
69.7206 22.659
70.268 24.012
69.4796 12.376
33.8641 -36.700
40.2884 -7.623
69.3802 13.423
48.0836 52.517
32.3867 57.055
9.6277 57.250
29.384 15.987
28.2768 49.769
5.91036 36.006
69.6942 24.529
62.8548 39.184
75.0359 10.253
58.4184 -10.473
34.5124 11.644
44.428 -16.939
47.9952 -3.156
51.3793 -12.066
57.5815 -2.423
63.7724 35.468
67.2398 26.929
52.781 6.556
39.6357 -11.117
63.2877 -11.667
69.1257 -1.449
55.9085 5.606
25.617 1.882
48.6056 -14.114
28.8393 -16.176
28.7685 -19.698
43.5303 -23.994
28.2272 -28.340
36.2536 -19.420
48.4792 -25.560
48.5019 -14.702
56.7796 -6.635
51.3215 -14.906
72.7893 3.529
67.9796 26.809
65.2333 -5.277
71.6248 5.064
75.7009 12.998
64.4594 17.043
48.6413 4.063
30.6012 36.964
31.2709 42.830
49.9306 47.409
47.451 48.549
35.5349 54.942
56.3866 44.962
62.5715 37.858
70.5359 24.731
45.6144 34.892
44.8691 11.313
52.6957 0.414
30.3819 -14.891
65.3784 -2.205
50.2325 46.987
43.6322 56.373
47.8772 53.841
63.1769 42.320
64.1116 31.989
45.3219 -2.206
33.2518 22.313
44.3485 27.090
38.261 25.855
26.7183 46.281
18.1124 50.521
46.46 50.025
41.2506 47.436
47.8713 39.839
40.8613 35.449
20.913 32.068
27.6214 20.265
62.6724 22.747
48.8789 28.623
24.1264 20.411
25.9407 46.954
45.7405 52.653
45.6232 53.153
6.89499 31.906
60.8655 38.685
68.4055 24.679
69.3003 12.895
72.7364 17.422
63.2807 41.069
48.7235 53.021
56.413 48.070
23.0266 49.650
56.9289 29.964
59.3929 44.745
25.5143 47.588
27.3557 24.668
56.8934 24.726
46.1538 20.554
53.9483 13.643
42.85 27.998
48.7285 16.400
26.7804 44.359
37.7781 39.877
41.2977 54.626
39.1645 54.935
40.318 55.356
43.0952 43.221
31.8774 41.933
50.6087 17.204
63.5546 19.781
34.6088 36.597
48.3294 31.707
57.4593 8.095
53.4347 -8.829
45.0458 7.778
22.225 50.723
20.7945 36.057
31.4641 59.388
25.2273 50.681
60.3176 44.418
70.5396 29.944
69.3681 7.311
35.5918 -10.156
53.2775 5.749
48.4164 36.042
63.1126 38.087
50.2308 29.833
65.7451 14.754
68.9534 28.112
61.5346 0.704
56.9209 38.584
15.2009 36.989
14.3298 42.452
39.5317 43.396
39.8551 45.758
65.0721 35.431
61.3916 2.601
54.6661 15.742
73.892 8.952
70.8182 20.086
69.9087 -1.840
59.2917 -21.728
66.6379 -15.795
72.2366 20.157
68.5165 16.134
51.2223 -1.334
65.881 30.927
43.568 59.592
68.0946 22.926
37.5637 49.679
49.2111 52.163
70.5187 3.836
55.4553 44.850
69.5976 21.171
54.8029 35.290
42.649 31.302
67.3953 26.035
69.2105 15.039
33.124 15.732
62.904 4.681
63.053 33.081
51.5685 -22.486
58.3544 -20.962
55.7419 -17.148
46.5499 -21.795
69.9951 -8.454
41.5396 13.658
65.8191 -8.350
46.0476 -24.688
57.5081 -20.452
58.2143 1.493
69.1751 9.362
46.7987 15.775
36.5561 16.876
38.101 -7.779
75.0094 10.316
71.4806 8.597
62.4574 11.017
39.4968 -24.271
58.0439 -19.659
71.2569 12.960
44.6089 43.216
56.8857 41.383
54.6412 23.490
27.5477 17.039
18.9107 33.728
37.3981 44.273
59.0879 40.820
72.7995 23.113
56.1309 -6.518
44.0021 -10.832
50.2614 51.265
38.4293 50.185
58.6815 12.551
61.8468 -2.928
66.9294 13.044
29.6888 52.073
30.2679 49.007
63.6961 17.111
71.0499 20.932
62.2544 13.994
67.6769 8.140
49.4628 20.130
64.1217 11.648
65.7337 29.519
63.2857 15.580
67.2283 23.172
75.3659 8.482
72.3829 5.978
63.2092 2.114
61.0149 0.775
57.1324 -15.396
58.5877 -13.098
66.5888 1.646
66.6719 13.692
62.722 -0.445
73.3098 10.066
62.6661 38.373
69.4777 -4.700
65.1119 28.127
50.3702 19.481
42.629 49.899
50.7436 52.688
45.1974 48.259
53.879 12.841
60.351 -10.088
52.8452 -19.165
35.4769 -15.056
45.8066 -19.524
43.6231 -0.473
66.2715 -10.705
56.9086 1.566
23.9745 -14.786
52.4767 5.151
55.7391 32.813
40.0293 -2.057
54.9247 4.209
52.7833 -15.778
51.72 38.153
46.593 52.666
22.5929 40.011
46.8113 47.521
40.4637 35.403
24.3694 41.914
48.4371 48.528
62.5661 4.153
51.522 -25.161
42.8553 -9.394
72.756 17.822
67.6684 18.979
68.7926 -9.166
49.0623 25.395
41.0261 52.140
46.4205 31.699
34.1251 34.448
28.2076 21.359
27.9537 30.164
38.1077 50.561
64.7649 35.896
67.3471 30.749
72.2055 19.115
42.8949 16.098
43.2967 14.285
59.2028 5.197
68.3454 11.742
70.4653 11.805
38.3188 -17.756
63.8685 -1.200
71.3967 20.957
56.4555 8.813
70.3652 25.311
67.2928 27.448
28.2696 45.652
65.528 35.094
57.48 40.599
51.3301 41.466
64.327 33.849
48.2791 34.134
6.05034 36.182
63.9472 12.220
34.116 8.493
61.5956 11.786
66.3063 3.965
66.8352 17.864
53.6865 -2.732
46.7746 -19.147
47.0976 24.194
59.8457 2.985
69.7097 26.599
53.3285 19.978
40.0305 8.035
31.1558 4.893
65.3763 32.782
67.2384 2.734
45.2382 -0.931
61.0457 -4.639
52.6701 9.089
25.5521 36.046
42.5562 43.550
55.6496 43.805
49.983 -5.734
25.0254 -19.496
68.4761 4.588
71.5583 13.156
71.054 14.624
49.4836 -21.367
60.6028 -3.448
71.3118 3.924
63.9874 21.012
63.095 18.006
58.1359 26.735
27.2279 36.787
60.0183 26.611
60.861 35.591
46.3817 53.398
62.3172 -4.224
44.1972 -11.142
47.2156 -21.432
64.28 -19.739
51.3021 -4.893
59.2884 28.805
50.7886 24.483
9.738 28.176
57.5673 44.740
59.797 44.011
41.9618 47.123
57.6759 44.381
69.2888 9.435
38.7697 3.079
36.6539 28.421
60.8164 31.005
39.5567 48.530
44.8521 46.480
15.6553 37.070
40.5626 40.759
50.6061 -0.673
50.5735 13.855
55.2266 44.705
64.7262 36.012
70.8196 15.359
72.1109 -2.528
67.0838 12.889
46.3985 -7.218
60.8203 40.151
72.989 21.424
72.4345 19.557
47.4872 6.605
47.6864 -5.763
60.9393 28.453
70.4611 27.505
61.5223 25.097
63.0625 41.024
66.9975 17.442
52.7097 5.203
65.2506 28.426
60.6049 2.785
61.8791 4.024
53.6784 -9.437
71.8716 14.474
60.7304 -14.152
36.8825 -15.483
62.5233 -2.565
49.7425 20.325
70.5172 27.828
59.6556 40.297
54.4101 48.960
59.8434 42.351
37.1222 53.528
49.0127 7.946
32.5953 7.116
38.6419 -10.358
43.7657 21.660
57.0131 -8.541
70.7073 19.364
61.7117 41.310
32.1237 44.202
54.0428 48.732
29.52 42.041
38.2343 29.441
47.2622 12.302
71.2721 1.920
66.2702 29.021
52.7912 38.136
27.0497 53.039
43.4533 46.060
48.0255 28.560
67.6347 4.189
61.8664 33.514
38.6296 58.344
63.3204 37.486
61.5707 33.329
56.1788 38.105
42.846 56.771
31.786 47.306
28.3271 57.010
43.9217 53.388
51.6483 51.868
55.2626 32.747
40.9071 49.118
65.4178 28.357
46.4599 20.533
70.361 22.907
45.2349 32.962
70.0872 18.342
62.7196 13.971
68.7785 29.901
62.6628 26.922
68.8508 26.016
66.6554 11.513
55.9692 -13.260
31.963 -13.820
38.7759 -25.513
42.1436 -21.634
58.2792 -9.180
65.816 13.924
32.1452 32.201
51.7323 -1.874
60.3788 -8.272
64.9091 7.778
42.2841 14.145
62.2339 19.718
57.1212 -13.931
63.2136 42.203
69.5184 25.842
67.8741 33.812
58.1552 43.967
59.5692 42.442
70.7395 28.068
70.3001 14.473
70.8528 28.185
65.9586 31.149
50.7761 16.049
72.776 18.121
55.2826 -14.658
23.752 -23.204
39.9612 -18.937
48.9762 -10.455
46.587 5.906
59.4823 3.618
67.3926 3.430
57.3613 45.993
73.4693 16.876
66.6316 26.480
63.8992 39.209
71.7054 26.219
63.7064 33.210
52.0631 29.030
56.4668 45.972
69.8913 21.133
53.5346 38.265
61.2436 31.578
57.5537 36.266
67.2275 18.482
66.8507 22.370
43.2194 -13.645
39.0896 -12.576
54.8921 -20.619
54.319 -0.503
69.6395 3.796
70.3812 26.412
63.0747 35.941
66.8376 35.626
70.8939 28.300
68.4536 33.893
38.9142 48.584
57.2271 32.667
46.15 44.889
36.0751 29.034
9.45412 34.419
17.4167 45.291
46.0126 43.740
45.2982 49.138
37.3619 33.400
45.8755 5.006
36.0101 -18.834
33.2777 -13.246
58.1583 -24.006
51.1856 -22.321
44.1475 18.143
44.0668 34.971
67.8209 14.281
60.6923 31.388
64.2097 22.450
63.3818 -18.084
75.6846 3.659
66.9681 28.503
67.4337 25.044
58.3511 38.057
35.4857 32.572
61.4307 23.792
47.2844 6.641
46.2816 -29.602
56.8949 -7.491
68.3564 6.699
51.8051 -19.570
56.7196 29.647
68.4052 29.191
21.5831 49.641
30.289 23.742
50.2172 27.717
61.2887 7.306
58.0862 12.791
27.5685 16.994
51.6317 -8.332
56.1016 3.720
67.1348 27.385
55.7248 44.533
69.5013 22.177
67.7108 18.537
57.3295 -18.791
35.872 -16.288
63.9878 28.051
62.8123 40.557
64.8579 12.327
43.1979 7.397
57.2599 16.785
8.24937 46.202
32.009 31.115
16.5091 28.901
24.4726 38.724
36.0893 29.504
55.4988 34.383
68.2683 29.078
26.0383 35.187
5.93526 30.469
44.9374 12.923
10.588 35.232
31.8654 40.873
25.7818 21.791
55.2411 42.001
50.6283 6.201
61.651 20.314
40.8466 2.935
58.0547 6.122
71.3898 14.932
68.0147 31.309
55.5066 -2.249
51.9152 -2.429
40.4728 27.063
52.6362 49.537
70.6728 28.229
64.2681 0.546
67.447 -1.922
74.0956 10.893
71.1554 16.344
63.475 38.359
55.895 32.204
72.0943 2.033
66.8362 -5.121
62.5482 3.592
73.6382 18.697
65.1252 34.364
66.1689 36.850
72.3881 22.520
41.2142 30.470
42.2584 3.831
35.703 4.795
64.3746 3.102
68.7039 10.327
64.0272 5.141
70.3169 1.672
66.7266 5.202
63.962 18.183
38.0468 -22.567
47.4106 -17.330
71.591 26.859
66.9424 31.134
63.4662 41.066
56.8652 7.686
62.1966 -7.678
61.3726 -20.584
71.5064 7.600
71.2197 24.650
66.0719 35.798
45.265 49.411
61.7557 -8.697
64.222 18.353
43.5427 -23.878
59.0156 -8.350
62.7287 34.128
35.3401 -19.967
64.8927 15.509
68.5577 2.539
66.25 6.856
50.2239 -8.803
45.1863 42.746
24.1002 43.844
69.3249 29.124
64.8678 16.037
56.2624 46.139
68.5975 27.766
61.6502 1.804
59.6709 -6.422
57.8879 1.017
55.6242 30.759
52.2315 37.073
50.5105 8.295
44.7324 37.567
53.5779 48.181
39.4052 47.906
10.2778 40.836
25.4229 44.196
61.9312 35.382
51.6147 43.129
57.1209 23.861
34.7688 39.558
50.4351 25.922
43.6586 -6.657
61.9332 19.504
58.5303 46.567
54.2026 42.282
47.4313 55.477
55.8216 29.600
73.8552 17.076
66.7114 20.503
59.3525 23.604
72.0661 12.837
66.041 20.563
56.0519 2.499
44.9567 41.186
64.4079 12.878
52.6244 -10.275
67.2915 19.840
64.3144 24.484
62.2035 17.721
57.9674 45.096
67.1449 19.692
68.5297 26.215
72.8432 15.543
29.3349 49.514
52.7216 46.012
69.0934 32.861
52.933 47.867
56.0026 38.879
55.4377 17.592
61.0727 0.737
47.316 -12.632
39.8288 -5.975
44.3469 27.533
70.7932 17.954
72.2421 2.863
72.4733 -0.812
67.3284 -0.589
68.2947 -0.814
66.6607 -7.076
48.8163 -24.469
69.8165 -2.831
64.7917 16.079
69.1457 -5.317
62.0773 24.550
62.2127 37.456
69.0139 29.077
57.2451 43.969
55.4428 24.603
59.1848 10.794
10.3049 13.611
49.5378 30.700
47.8376 34.251
67.3787 12.454
46.9817 46.983
65.7562 33.106
55.099 1.863
60.4259 38.948
56.8003 42.991
60.6917 32.610
66.6387 27.200
59.4191 4.322
70.529 17.519
58.864 15.392
48.1107 41.049
23.3286 48.853
59.3139 1.654
44.8806 -22.635
29.8129 -13.076
67.8793 16.556
68.9596 7.072
71.0868 8.791
61.8107 5.631
65.9858 27.091
59.6353 -17.244
65.2243 -4.899
48.9108 -7.742
63.9881 3.938
70.3038 -0.909
63.0893 -8.557
61.478 1.801
25.997 50.262
68.9982 27.903
72.6684 12.315
66.8576 32.588
56.9787 44.295
43.5464 41.890
24.7339 42.424
30.8143 51.922
64.5313 37.661
52.4616 22.080
43.6321 55.723
56.4769 9.757
47.6256 4.587
70.139 2.177
63.3892 -15.511
44.9175 14.132
14.5081 47.636
53.4701 39.360
64.5129 38.468
72.8626 0.834
61.4137 -1.394
66.3049 -1.349
70.8523 27.322
31.5867 -20.457
29.1873 -30.754
37.2015 2.985
46.5314 -15.694
69.8262 21.649
67.0378 33.089
70.5255 9.514
70.3101 18.961
54.9373 34.207
40.2019 53.682
48.3023 26.860
15.0673 43.042
52.1888 45.485
47.9252 22.134
31.8356 16.334
25.553 36.071
25.6321 40.054
49.4391 13.391
46.9213 20.266
62.074 15.637
52.7476 32.476
34.789 33.869
58.0352 29.693
63.0211 38.996
53.7306 43.842
41.222 52.671
28.6804 56.292
5.43543 42.316
48.7565 -14.805
49.7541 -6.480
63.8553 33.588
33.9351 53.495
39.9897 50.331
20.166 49.900
6.09113 41.361
73.5182 16.734
57.8646 31.086
61.1646 37.533
48.4696 53.459
65.6562 15.845
62.5435 2.772
72.4655 21.366
70.2013 11.183
64.4063 8.839
71.9838 11.198
50.0861 -4.721
35.1326 -19.683
44.3895 -3.842
41.6778 39.522
43.203 53.952
40.8991 21.812
35.8151 54.082
13.0322 39.894
5.63626 47.067
36.7454 -21.865
65.2114 -1.120
64.5219 36.834
60.5187 27.207
46.2992 41.668
52.1906 -10.307
60.7778 8.912
35.0813 20.205
54.1882 8.760
51.189 15.942
48.8985 47.607
50.5517 -19.855
66.7678 -9.861
67.5641 32.186
71.387 4.391
73.057 -5.943
56.6499 -20.987
47.1843 -8.189
47.5686 -13.616
59.5582 3.382
60.7169 18.497
48.5837 -10.705
45.4869 -5.589
65.5723 -5.839
65.0977 -11.958
52.1451 -23.026
59.882 5.005
61.6253 -18.981
72.0739 21.577
55.1018 -9.072
56.6001 44.048
63.5348 27.817
59.1898 42.710
36.5285 45.296
18.2243 50.341
44.6003 35.718
65.7372 34.614
21.8713 26.008
64.6373 11.928
53.7567 20.363
56.5534 19.371
57.1477 37.086
44.7923 -2.565
74.4329 8.455
52.961 42.469
43.7064 30.546
5.64117 41.962
49.6539 7.658
72.2292 -6.691
57.9735 -26.701
65.5145 -10.317
71.3834 17.929
56.3864 27.530
53.3865 11.267
69.7771 11.332
73.934 16.813
71.0475 21.543
56.4103 26.869
43.26 12.554
61.9892 13.350
43.8016 -7.685
41.2406 -14.470
53.6889 -14.664
57.7408 -12.883
48.6549 -16.357
62.5331 2.394
73.161 7.943
72.2318 15.590
48.5318 -1.918
68.3438 6.731
62.1076 11.939
63.9811 30.852
20.4223 40.887
37.9252 48.925
14.8686 24.489
45.9982 12.840
50.341 1.758
42.9569 -11.065
53.553 3.265
33.4606 25.642
59.9909 36.741
49.22 2.531
66.5038 32.533
52.5604 35.818
60.7101 31.350
61.7879 43.669
68.4819 28.576
54.7015 25.088
68.2438 32.336
51.2574 39.745
34.6316 54.576
27.5534 48.320
38.2937 55.414
59.1149 36.004
56.7376 33.391
63.096 22.186
57.5302 33.357
65.2809 16.749
68.8496 20.470
66.3166 24.345
35.0901 56.435
66.6432 31.466
53.7587 -0.523
39.9499 -25.670
57.7762 -28.598
68.5876 7.830
72.6529 4.158
74.1646 8.325
68.7935 7.746
48.1853 -15.904
53.7777 9.686
38.833 -19.014
41.731 -27.966
42.1956 -16.518
33.8947 -31.523
66.1621 -13.028
42.517 -6.448
25.4894 -17.639
66.7979 -12.930
72.5588 22.967
73.2695 14.043
67.3862 6.607
57.7315 41.709
59.1563 43.949
61.281 9.771
71.8017 10.780
71.9359 24.339
58.3125 40.829
42.5121 47.793
46.4101 50.561
64.423 37.674
40.4488 21.317
66.7497 -7.298
50.3904 -16.275
40.6772 -24.291
58.3637 15.198
69.6378 14.592
37.7842 31.738
51.1269 48.436
55.4625 44.228
58.3612 46.466
51.0585 50.108
48.1282 36.149
35.7588 51.193
57.4333 8.862
61.4492 -0.984
32.1777 -22.099
73.1861 15.923
51.1224 -10.855
35.8166 -29.795
68.4256 -8.220
72.2706 9.413
66.4371 -9.803
69.9035 19.563
56.5174 5.552
25.2495 46.971
71.6906 26.863
68.3993 15.549
46.9103 48.844
27.3827 45.390
44.0308 46.283
28.7315 45.011
29.1927 54.500
34.0572 43.704
39.8279 42.004
29.5253 45.722
58.9995 40.492
50.0533 54.621
5.77088 36.385
48.8539 -32.473
39.2784 -12.417
43.5676 -9.039
60.3083 -4.077
53.0265 1.734
54.2748 19.123
52.827 -16.671
33.1705 -11.638
38.2423 -6.826
46.6127 -11.606
68.8567 20.157
40.1453 -23.662
41.0686 -21.604
67.6568 3.717
59.7837 -18.133
70.2974 4.810
67.8504 2.964
70.3486 1.436
69.6145 24.089
71.922 1.462
72.516 21.319
64.4735 -25.923
57.749 2.776
50.3363 38.777
57.9412 22.443
36.439 21.179
52.5011 -6.181
58.4186 -13.197
58.0029 -9.015
48.6657 -7.363
44.9221 9.274
5.39477 30.674
50.6703 40.548
52.2692 48.353
41.4777 49.430
40.8054 43.202
31.1789 50.920
40.429 52.885
40.1403 38.476
55.2841 16.974
50.0449 2.523
61.4592 33.727
34.6869 41.946
54.6644 29.359
40.5702 38.952
55.031 46.782
66.9207 13.531
67.4375 4.571
74.1126 17.088
66.3066 -2.712
61.8932 7.879
64.9664 -9.806
64.1193 -11.378
64.9194 2.601
70.308 12.895
68.9627 27.648
72.7423 10.429
71.2462 24.634
32.2435 34.869
65.5766 31.784
19.3087 41.417
45.6673 53.464
45.8996 51.733
33.1647 50.770
21.4867 37.399
43.0088 32.757
59.8904 32.955
46.7291 41.706
30.9749 16.803
36.2457 22.766
51.3103 -0.969
58.7715 35.575
59.8508 41.076
64.5236 12.837
59.8454 -18.984
73.1111 9.478
66.3732 17.576
68.2841 31.563
54.1821 33.757
38.9001 56.662
5.85331 36.308
76.5691 4.792
68.1147 26.351
62.1439 -6.682
70.9946 24.970
59.3672 41.342
51.6065 53.692
35.0857 50.924
44.4056 15.886
47.4799 36.588
36.721 38.565
62.4173 4.054
55.185 -7.688
40.0524 -24.577
48.7225 14.832
57.0991 41.414
68.6642 32.594
55.5402 42.717
22.9231 48.700
37.3366 60.183
18.546 31.262
38.0745 25.765
55.4796 43.161
33.688 1.948
42.5992 31.665
51.2005 43.406
31.8301 31.293
34.2588 27.384
62.2812 37.712
57.2369 10.493
66.1221 4.400
68.8282 26.268
42.1851 48.765
45.617 46.078
62.1457 39.918
72.7855 3.886
73.6412 13.216
58.793 0.222
56.4798 -29.500
35.8223 -19.072
56.6047 -10.259
75.0981 5.163
63.4663 0.547
62.4691 -12.453
63.8152 7.438
64.5448 -17.653
69.2162 1.344
62.6857 13.696
63.8294 7.850
41.5589 -4.277
63.1428 -25.850
56.7601 -18.405
46.4234 -21.155
26.4356 31.786
21.853 34.719
5.64361 46.569
51.3979 -7.783
60.1452 33.339
39.0049 9.797
49.2754 18.569
52.1011 26.029
73.5538 13.853
64.6692 37.097
51.6174 4.124
60.3503 3.779
12.6222 18.066
47.0253 45.480
45.3388 52.202
68.5922 23.274
58.0123 16.398
52.2973 42.448
66.2305 33.849
61.739 8.216
62.4753 -3.583
51.1061 51.368
70.1136 25.191
68.5721 14.962
68.5396 30.520
51.6884 45.409
43.9415 44.752
22.2771 42.855
51.2389 35.810
66.9647 17.375
65.0171 -8.241
54.4473 31.149
50.9205 43.465
68.4229 33.295
53.1094 52.197
35.3956 58.757
68.234 17.335
68.2643 22.019
64.009 26.768
52.1592 37.668
66.8975 3.794
69.9399 1.857
55.0538 39.633
46.2437 54.080
68.579 31.995
44.9459 53.117
25.4879 55.585
15.5082 41.821
70.0803 22.885
50.0503 -8.311
31.2898 -17.651
64.0186 -7.939
28.7257 -32.573
54.9622 0.624
51.9821 -13.100
55.1018 -1.979
60.0725 12.015
58.4769 42.391
45.0066 32.828
44.533 36.297
17.6538 25.702
33.9748 17.233
28.0262 42.608
41.5015 32.892
22.9915 25.571
37.4415 28.634
54.8219 29.547
43.8897 26.477
19.6971 32.740
28.4577 29.799
39.9928 45.344
17.906 50.683
53.6711 40.781
50.8529 37.401
59.9399 44.245
61.2303 28.342
46.1342 -14.340
42.582 -10.239
61.5475 5.211
52.6356 33.902
8.77191 27.901
25.1361 52.145
44.9816 36.119
35.0814 33.726
59.9377 42.778
51.3617 53.989
64.056 38.355
51.7355 45.948
62.5085 40.379
47.128 50.107
27.7985 58.766
24.8273 60.329
5.46403 41.624
73.7861 4.297
52.5234 -20.543
53.8211 3.054
58.6002 -11.687
68.7871 21.442
61.5523 23.045
48.867 45.893
54.0005 37.379
49.5208 25.050
59.2461 37.180
63.1724 -3.312
37.8408 50.437
48.3272 43.142
31.2177 54.986
59.9949 43.433
66.862 26.083
57.6498 28.139
55.2039 49.538
53.9449 2.310
49.7986 11.765
60.663 32.566
63.315 4.892
67.3003 17.054
61.4738 3.412
67.2547 19.823
63.1178 40.041
52.8684 22.227
67.5583 8.739
39.8219 38.250
21.4993 59.862
33.6114 50.576
49.0338 42.061
39.0186 45.019
66.5979 8.893
46.6288 -11.624
71.6584 3.952
67.1211 9.378
59.9309 22.520
66.5904 35.902
62.5299 40.790
66.4752 28.089
69.4199 30.413
44.3835 50.747
36.5947 37.055
58.3003 42.573
38.8856 58.749
56.3941 48.716
61.8726 42.348
69.3468 26.425
65.2301 28.861
53.2838 33.222
31.5907 37.978
35.8249 52.225
66.2239 26.497
38.5071 42.473
54.837 45.723
30.1232 36.396
20.2031 45.310
26.5517 15.926
53.5058 20.673
58.61 40.885
72.2458 21.653
70.9949 11.702
57.9752 44.221
25.6368 24.963
26.2257 48.905
37.527 58.229
45.9388 48.937
58.2603 26.539
47.3924 50.946
70.577 13.811
74.0924 19.866
54.7204 -8.069
58.964 -10.205
36.775 -18.977
62.7284 -16.647
67.2817 0.162
64.8536 24.145
51.1609 46.344
58.6257 5.270
73.4724 19.711
73.2807 18.251
49.4637 28.163
71.0649 24.472
55.1094 45.625
67.6684 34.111
63.5108 31.602
72.9927 21.231
40.5568 37.403
19.988 40.159
16.4354 21.683
47.9872 35.084
48.3269 48.721
31.8922 32.438
33.6392 47.428
23.5333 44.869
48.3456 32.021
43.3702 54.965
40.3075 54.548
60.4301 19.845
69.5142 10.215
68.9094 26.327
48.1339 37.166
54.2306 36.875
34.4478 48.987
15.8442 24.787
40.908 57.491
41.7899 56.292
34.9828 53.443
5.80574 35.845
52.0757 -15.182
56.933 23.922
60.5452 -16.093
72.8151 15.199
63.5049 -17.813
45.2543 -18.322
70.4949 -1.415
48.724 -16.170
38.0008 -20.497
63.27 -8.415
56.1451 -0.696
48.8213 -29.036
70.5815 20.349
61.3583 29.978
70.3096 -15.220
44.1424 -20.474
41.5727 -15.127
49.8881 -5.666
52.7068 -0.566
64.8 4.596
36.5387 26.964
40.6281 53.384
63.6685 9.923
61.2306 -0.634
67.8191 27.207
65.5086 33.161
72.4719 18.196
61.4264 37.628
58.4446 44.131
67.7496 14.885
58.4356 -16.321
62.5519 -13.697
59.3471 21.000
57.7769 6.432
44.6686 -4.846
44.9504 42.702
64.5868 15.640
60.7516 32.804
63.548 18.412
60.4308 43.936
66.9494 20.097
61.747 42.233
67.4144 34.508
43.0369 40.749
20.1374 51.375
5.83613 41.350
38.1533 26.341
14.4986 41.165
56.9528 45.039
33.8 53.559
63.7085 33.691
70.3535 30.658
48.1461 49.431
46.6644 50.166
42.494 55.202
44.0233 44.563
49.5419 53.600
67.7683 31.836
69.0872 23.986
74.1152 15.104
46.7206 -19.406
70.3987 -2.065
69.32 0.203
59.9905 31.484
57.9408 41.362
51.1083 12.034
59.5219 43.472
62.9092 23.575
56.0508 -8.581
46.8922 -14.253
68.2743 -4.687
55.9585 -7.908
71.4663 -10.245
73.6022 15.644
69.1185 -1.653
58.7961 -11.186
58.3695 -19.486
58.5836 5.377
41.8552 29.224
57.1507 18.774
68.1366 -2.158
53.069 -0.929
65.1609 1.387
30.2235 -16.531
76.135 8.101
72.5551 5.549
65.5258 5.491
50.1442 -0.131
65.8391 32.907
63.37 20.477
53.6203 51.945
50.9351 19.404
52.3915 1.899
47.5133 12.815
53.8802 -2.416
60.3571 33.311
46.5516 49.091
42.9947 39.932
43.2019 29.223
48.0973 32.076
56.688 31.690
44.949 52.524
63.3588 2.810
57.9229 19.574
72.0034 26.003
62.7332 21.614
52.6188 24.765
40.7416 41.795
35.0803 40.311
59.0355 45.252
38.4593 52.223
48.3705 19.344
24.8334 -6.913
73.0551 16.609
69.5061 28.887
64.0874 25.768
64.2869 38.137
51.7826 49.527
61.0052 32.437
67.4191 7.817
55.4226 2.023
52.7251 42.119
47.2868 51.950
22.4838 50.081
41.8319 49.828
58.3415 38.131
63.9047 20.852
56.7995 21.769
66.3961 23.673
66.0869 15.120
55.9745 17.496
56.4455 -14.860
67.3074 5.835
59.223 19.405
55.0394 -22.136
34.4213 -24.144
32.9619 -21.074
41.2445 -10.327
63.2458 7.366
66.0657 5.345
66.1526 31.092
59.2712 42.216
45.7297 46.323
68.0835 30.845
62.8109 37.065
58.9664 46.628
32.3244 46.055
69.2986 -6.430
69.3541 3.350
40.9608 -6.176
61.5688 -6.397
51.3432 38.858
65.4836 34.871
65.0204 -1.591
71.4703 4.817
30.2599 45.293
29.4073 51.469
33.0538 44.110
17.013 36.353
36.6441 9.222
23.7905 -12.580
60.0634 9.771
60.6103 -2.118
62.3404 34.963
71.7789 21.075
71.9533 23.820
54.5811 26.827
60.5948 -5.223
49.5108 -14.842
34.8399 22.141
53.5943 21.542
50.1411 -14.342
42.8582 -11.477
38.7726 -5.307
35.7841 13.334
52.8621 6.679
69.1804 9.030
57.749 23.980
44.8624 50.332
60.994 24.780
66.1675 34.663
64.7572 37.352
65.0417 37.611
39.28 38.329
53.5407 33.931
64.6546 10.724
58.0794 27.700
65.0823 32.257
51.3568 -4.767
44.9564 -0.310
65.5492 7.361
41.8044 -8.888
49.9059 50.518
53.5252 36.825
46.5608 2.524
48.976 27.780
31.0285 22.796
18.0289 -10.821
50.9532 -11.271
62.4842 17.610
47.4926 -18.830
46.0536 -11.328
72.1394 18.410
30.522 49.202
45.3097 41.967
27.3778 48.727
62.4833 40.188
50.017 46.876
63.9698 19.481
54.1997 -9.856
37.3944 -13.332
34.3463 12.145
30.3361 15.234
58.9598 15.085
41.2298 -14.004
63.8494 37.222
69.4016 29.448
49.7587 46.663
57.9809 48.300
23.979 49.155
50.3642 28.714
63.2544 41.003
59.9791 30.801
51.3771 10.456
46.9687 -18.072
50.3253 8.685
56.0854 10.526
47.652 -15.179
70.3962 -3.798
53.7427 -12.909
58.2036 19.801
61.3509 29.584
63.0456 38.540
64.5692 12.556
52.2813 29.065
61.5782 5.170
50.6763 -12.421
58.7612 -10.159
56.3613 -9.396
42.5385 -17.484
44.1974 -14.583
57.9445 22.577
62.5529 43.106
69.9686 25.936
71.2448 20.908
62.3988 -7.988
73.1352 -0.927
31.3438 -21.888
50.1206 -19.351
49.4106 -18.727
74.7688 6.710
43.8457 27.565
60.6564 26.470
60.5388 28.559
59.3958 12.750
70.7619 1.256
55.0632 25.728
58.7446 34.508
39.4297 54.560
31.1579 64.722
26.1208 47.682
28.1744 41.966
5.85185 41.277
68.6994 4.184
58.7348 41.363
25.5604 60.332
24.5178 45.679
71.7856 22.366
39.0119 32.797
33.9831 43.338
66.2363 31.844
59.5849 39.446
65.3029 39.100
54.6069 49.929
13.9634 39.337
26.4511 54.668
72.2959 20.324
58.9038 22.268
45.2415 0.929
67.2686 9.084
46.2606 -20.953
65.2508 -11.767
59.942 27.695
26.8512 40.386
26.1364 56.294
18.657 33.295
60.5305 42.398
71.0864 24.324
57.8187 20.811
50.8589 39.619
43.9228 49.922
40.3177 39.438
46.8146 55.243
56.278 34.589
47.4806 28.176
62.7473 -0.922
69.9917 -4.377
47.6671 -3.261
34.1324 29.532
53.9366 34.132
64.07 11.525
38.93 -23.010
56.6644 -6.181
48.049 -18.097
41.3805 47.128
69.3968 32.963
68.2328 29.387
50.1202 27.277
57.8192 -18.889
50.6164 -21.037
66.0073 21.092
65.7782 37.693
53.3782 -11.586
73.8077 6.584
53.5557 8.746
19.1944 32.110
65.2611 32.540
57.2231 3.271
40.0504 20.609
56.2481 -8.800
51.9483 -14.929
52.9918 -0.442
29.5347 41.679
32.6908 43.765
5.96644 35.629
28.7201 57.178
51.7983 24.101
44.5625 -8.934
69.4212 10.592
31.9074 -9.762
5.59256 12.101
60.4524 43.023
69.3409 25.841
52.4731 44.039
37.9523 52.785
17.3584 36.232
5.65064 30.617
52.4155 51.289
64.2658 29.245
44.5023 21.045
65.2017 12.280
58.0289 46.596
37.9877 47.590
24.3983 59.961
14.7249 45.664
32.4001 54.234
51.4551 46.186
43.296 55.005
31.2095 50.576
31.5375 44.229
45.2459 57.809
70.884 25.797
44.2239 36.208
43.2646 34.435
30.5482 17.930
40.5709 27.579
34.0797 52.956
39.1699 45.413
44.382 46.784
46.1606 33.077
64.8501 15.510
43.9996 39.810
72.1973 9.209
45.3835 9.333
70.4858 -5.321
60.6701 36.992
47.1521 29.599
65.6138 20.468
65.2777 7.939
56.9774 4.455
60.1527 28.485
61.3699 33.936
46.2875 19.789
27.3667 28.649
6.00711 36.289
52.2371 -12.157
60.3054 5.931
42.4463 34.782
39.0615 42.357
5.92647 41.035
48.943 -5.904
36.2797 5.263
71.2125 16.587
70.6764 27.672
47.1924 39.458
5.94939 41.286
8.62233 30.668
39.9309 58.091
41.9931 49.631
49.2318 50.178
41.6442 -15.106
47.0273 -3.362
57.7965 31.794
36.2673 6.019
46.8868 12.344
30.7384 41.381
38.2583 36.015
45.2431 22.848
42.483 30.979
39.3152 35.523
45.343 47.088
43.7325 8.974
61.0749 24.145
26.3587 42.853
29.5689 53.904
23.7027 50.680
44.5275 38.679
61.836 42.585
68.2806 -1.192
68.9681 26.565
46.9459 50.353
63.2343 41.560
47.6884 50.047
48.4406 46.056
57.8228 43.500
68.0721 15.190
54.0133 12.711
68.8395 17.083
70.307 9.590
55.9128 -5.699
66.8537 36.804
71.756 10.144
62.1636 -19.314
40.2768 20.934
46.6301 39.904
63.6919 31.539
64.7986 3.722
51.8355 -25.446
43.4238 6.740
58.1152 24.836
67.4228 29.862
69.7221 6.519
69.4631 31.845
43.9156 -6.778
69.1613 21.220
59.5687 34.815
54.4844 46.247
73.6552 14.088
53.0794 12.969
52.7213 5.878
34.1711 26.583
5.69877 36.256
61.1383 11.504
62.2457 28.073
49.6802 54.987
70.6514 26.869
55.6006 -8.504
70.5686 24.879
66.6997 5.721
72.2026 -1.173
73.519 11.072
72.4051 17.804
72.9423 8.589
45.7378 -14.429
72.7717 16.760
49.216 -8.216
68.8619 -5.618
40.5965 19.729
27.0486 26.930
44.6545 37.206
22.3546 38.944
38.8722 36.520
34.8646 47.429
43.452 48.507
36.5927 29.550
62.9815 39.919
73.4143 20.499
65.4877 21.576
56.5527 -14.189
46.6827 -19.121
48.9234 -22.258
55.1249 -15.954
68.379 -8.684
65.9742 22.542
56.058 33.858
53.2144 42.616
35.3115 47.499
57.71 42.935
50.9458 -11.005
64.2449 14.578
16.5543 47.407
18.5405 56.778
23.4975 35.974
43.8604 40.709
61.751 39.882
71.8672 17.118
63.2319 40.071
49.378 48.152
28.0823 58.265
40.0243 48.719
69.922 30.139
59.2329 20.655
55.732 49.264
15.1085 31.316
5.83734 35.777
71.4748 -4.412
66.3403 32.439
64.7491 33.739
72.0356 -6.644
48.9345 -22.723
60.7803 -1.700
28.7228 20.996
53.2051 25.130
60.5131 6.625
48.9468 -25.216
50.0673 -31.338
40.1993 -22.390
55.4548 -23.520
63.3612 -3.614
69.2858 2.733
41.5332 38.410
51.2485 42.426
56.4366 23.967
34.9264 46.774
18.1554 31.930
17.0444 35.977
18.0149 51.151
18.8618 50.418
43.4504 46.413
34.0647 19.017
12.7197 34.057
44.197 53.966
68.9953 31.491
36.0722 51.157
44.1699 40.786
54.1311 34.677
30.9131 52.165
68.2364 28.588
71.3434 9.509
65.8907 27.030
72.0131 -9.067
57.8615 -15.333
39.7727 -17.765
31.2718 9.442
48.9843 21.883
66.7444 9.477
69.9589 31.054
69.5742 -10.313
53.3956 -20.214
56.4601 -18.341
37.8067 -16.178
52.3863 -14.095
27.5003 -24.567
58.6405 -1.556
73.0042 20.240
58.4349 -17.231
25.3053 -13.729
67.563 -4.036
50.4529 -20.974
48.2246 -12.353
62.7478 21.876
40.5459 -4.612
46.7004 30.994
20.4014 59.196
5.47741 36.302
59.3861 34.760
48.7593 7.218
45.3109 28.568
63.122 6.416
64.5188 1.614
66.6111 -6.106
55.9298 -11.960
17.5834 -15.800
61.1612 21.795
59.1111 1.947
44.2176 27.984
53.1875 27.673
63.9282 20.949
62.8619 15.393
45.7394 -20.106
53.9042 -13.614
47.5186 -7.567
29.2813 -20.063
32.9726 -21.594
38.8482 -16.775
42.5893 -22.051
26.4675 -9.004
64.3813 12.352
38.8898 -7.649
35.2697 18.773
36.4325 -3.943
46.6714 30.412
47.6491 41.460
47.748 41.579
52.8763 42.233
51.7614 43.705
33.1817 49.752
30.8932 56.651
23.0264 39.967
22.232 34.259
43.6415 21.514
11.894 36.742
30.5772 53.000
13.3442 50.686
27.4376 39.998
23.5768 40.581
53.6547 40.478
44.1814 35.561
51.929 13.311
39.4196 -24.724
75.1914 -7.873
39.4236 -26.415
69.4594 4.036
71.0239 21.445
43.7489 45.592
67.1905 35.871
65.5636 37.932
66.0267 35.006
48.9742 36.715
42.1103 56.407
53.5486 47.081
66.5902 32.115
72.9129 16.996
71.2218 -1.119
45.4122 43.243
42.6547 39.262
45.7524 46.762
17.2653 60.717
67.1726 30.828
65.0614 25.818
55.9406 -15.919
47.9946 -0.096
53.5575 45.225
55.6196 45.924
19.6436 51.815
38.9205 30.242
60.0776 17.363
66.7456 36.088
66.1183 -7.931
41.1968 -8.956
64.6871 4.844
68.9014 1.715
33.114 -19.216
57.2784 -9.765
54.6228 -11.436
65.8066 5.421
56.45 44.035
71.0809 -2.702
75.2518 12.602
67.7377 21.361
62.5675 35.876
58.2799 -23.118
44.5717 0.151
37.8342 36.330
35.3603 39.632
49.1308 21.943
40.2898 2.458
37.6206 26.373
43.7982 30.560
35.5545 55.450
49.8721 55.718
36.7667 41.136
47.6865 22.505
54.5903 18.719
26.7045 37.633
40.3833 35.272
61.6973 17.454
50.9002 39.458
72.7283 4.214
71.5237 25.588
50.7411 44.509
69.0705 24.549
41.746 38.681
16.626 10.881
49.9662 33.040
26.689 46.596
41.4212 27.292
13.286 40.358
55.5889 16.267
55.6679 -11.857
48.2836 -7.516
71.2883 -12.127
44.333 -12.443
61.5769 -20.061
43.3627 9.521
33.4057 55.365
29.9757 32.609
48.8815 -20.729
40.8802 -28.913
58.1697 1.521
56.5477 -4.568
67.6905 2.873
68.3212 -2.663
56.2669 22.825
42.0535 39.642
62.3404 10.392
58.334 9.504
62.5872 35.434
72.6319 22.606
56.6648 -0.118
70.6091 26.272
65.9431 27.814
51.3229 50.958
55.4758 40.323
23.9088 53.865
68.5008 31.873
26.3267 27.626
28.6192 49.470
27.8341 32.262
35.6253 43.679
59.5936 35.315
56.8057 47.023
36.0833 49.204
59.4215 41.283
43.2652 38.178
39.8743 59.229
52.97 31.624
64.1496 37.403
72.9458 14.611
72.4775 17.416
66.0894 35.632
57.7677 30.394
71.5087 25.834
73.1206 -1.269
61.3781 36.477
54.6914 48.673
47.4123 40.800
45.9824 41.708
39.1997 40.578
45.6159 44.913
30.2924 38.351
23.821 47.900
30.7616 7.236
52.4924 44.359
47.221 36.736
30.5005 48.516
71.0116 18.643
65.8343 28.839
52.6408 48.773
39.4305 47.568
67.6137 24.598
56.4712 20.392
21.2951 49.508
20.009 40.805
60.177 43.306
55.5357 42.111
29.6121 51.443
57.5183 48.458
23.6015 48.149
45.8858 31.998
27.6141 32.451
53.2227 46.205
71.076 10.922
60.087 28.458
54.2093 46.514
40.7892 47.126
60.6009 37.655
31.1465 48.772
39.8795 26.506
47.0122 15.847
56.1751 -11.257
65.1527 20.235
52.9954 33.196
35.7437 17.637
52.7244 30.759
55.0909 33.029
44.683 17.078
25.9051 19.368
39.4364 46.367
51.0701 39.338
31.5257 41.908
50.2927 39.835
35.766 28.116
25.0515 9.776
49.8512 3.419
24.9744 47.104
74.5603 19.357
71.1118 24.109
52.9907 -3.039
56.328 -11.582
65.5821 1.773
56.3627 23.120
39.0099 26.895
40.4636 8.784
58.4134 -17.072
48.7455 19.503
28.5537 39.107
41.6063 28.919
45.9875 51.987
27.9453 46.523
29.5787 36.792
33.3503 0.667
45.4258 -18.703
57.7723 12.682
47.8376 22.593
42.9498 7.665
20.8121 27.076
34.1674 -6.771
41.4834 6.252
59.1549 31.798
37.4482 56.928
47.9779 48.978
49.6438 42.955
24.3101 57.670
43.5686 49.395
63.6482 34.055
46.7722 34.606
38.7514 43.768
50.9915 43.076
58.3117 40.070
34.9411 27.580
54.5406 47.363
43.2913 44.519
23.5479 40.391
17.5965 40.068
19.9331 30.901
41.2669 -0.939
66.2556 36.124
49.0906 54.505
33.3508 51.789
56.0426 48.723
44.4973 48.211
61.1046 27.814
32.3816 47.973
50.6889 53.222
17.9058 51.866
31.2489 54.782
57.3508 47.514
60.4594 42.192
34.6582 53.329
13.5378 44.638
44.3598 16.424
41.0754 32.358
61.3338 -5.595
58.3162 2.842
62.0834 -5.695
71.6195 17.336
62.5325 36.663
34.1648 40.082
33.3404 36.574
50.9483 10.981
47.686 -22.588
30.9663 -21.158
27.1624 -15.178
21.2028 -4.043
50.4714 -2.393
64.6299 6.234
58.2716 -11.851
71.1336 -13.990
67.555 -10.211
67.3465 5.181
32.429 28.678
51.2683 40.988
32.63 32.073
39.7752 46.293
50.3896 42.896
30.6851 41.620
60.3421 30.318
73.6261 11.477
35.8429 4.793
5.80681 41.655
69.6794 -7.356
34.8324 -21.141
71.5887 3.024
69.1717 1.827
67.2346 34.222
66.3169 33.913
74.6842 18.866
70.0077 9.221
35.294 55.087
42.8127 44.569
23.9268 37.085
41.3479 48.664
39.3774 49.255
50.9772 42.377
45.8416 45.931
30.7301 52.952
56.0095 42.643
30.5068 45.411
59.635 35.987
50.1805 45.052
67.3858 33.833
73.1349 16.271
59.6154 -9.056
41.4028 -21.463
70.9787 6.093
66.283 1.298
71.5797 -1.146
61.7787 -10.379
60.1095 -12.289
44.9857 -20.458
62.6452 -20.661
41.0293 -11.153
64.0587 9.181
69.733 13.512
58.3102 -18.366
58.9607 -5.282
60.1913 16.568
60.5065 3.514
58.8968 39.465
39.4331 33.964
40.8458 49.033
48.0592 5.237
65.4262 17.105
63.8246 41.274
63.6347 22.514
67.1255 -3.683
24.9297 -29.073
18.2583 -33.630
73.7825 2.072
64.7779 -7.222
67.6505 27.957
60.1665 43.771
71.3399 17.427
70.1871 -15.307
54.2488 -15.837
32.1066 47.146
22.6127 24.385
48.6128 41.019
62.0735 -15.755
74.9346 16.504
64.4808 -11.491
64.4284 -3.348
58.4861 16.714
69.0748 18.332
28.8911 -6.868
59.5767 45.638
62.793 28.327
71.704 20.413
60.9562 7.588
44.9455 54.072
13.7818 35.606
56.9422 42.899
66.6861 34.447
59.7475 25.755
59.8311 2.681
52.1819 -24.601
36.3092 -12.473
42.2789 -24.083
67.6878 -13.344
73.9428 10.632
70.5286 14.082
65.5577 6.121
68.1439 32.979
53.0996 44.620
54.0053 45.959
53.6853 41.641
70.0012 31.445
63.209 25.171
72.9757 16.139
67.6654 26.275
72.9728 0.812
65.4211 19.844
65.6791 9.893
52.0483 39.760
53.2173 10.749
48.3023 32.582
47.5328 -5.648
63.0427 17.468
61.9722 38.018
44.3221 14.905
58.7004 -0.344
50.2997 39.411
53.6261 16.709
66.3186 19.052
54.2335 39.069
47.9178 1.746
61.3417 31.382
38.1989 52.106
38.3476 52.258
65.3207 37.632
48.2052 47.236
42.9386 46.030
54.7642 44.329
40.6031 32.255
15.8459 38.625
42.6392 3.255
55.653 9.499
61.3688 7.426
63.1773 -9.865
68.589 14.712
38.056 -10.731
51.6558 28.444
14.9036 33.196
39.57 30.487
40.7831 44.992
72.7216 11.597
58.2825 38.802
60.1548 36.489
69.0341 28.333
61.306 36.867
37.2269 47.588
56.7402 41.287
54.8021 3.806
59.1738 7.233
52.7911 41.530
53.9725 49.081
65.399 39.069
67.6297 20.187
56.6226 31.809
61.1712 35.804
69.2425 29.684
33.1806 45.788
54.4527 40.345
72.0814 3.471
69.3522 31.148
66.3231 -2.283
39.6173 -17.578
70.7119 -7.487
71.6945 -1.272
71.1386 1.626
65.7645 -3.611
43.0501 -3.311
42.122 14.954
28.3523 41.590
40.359 42.361
24.1695 34.543
35.6074 36.885
59.7322 26.548
41.3378 -18.050
31.484 25.586
56.7962 39.546
66.9324 29.924
67.1459 25.189
54.4538 19.376
62.4515 19.952
67.8325 28.761
56.0383 -0.180
48.7971 40.244
47.4645 48.368
56.4299 48.424
40.0347 56.115
29.5117 54.853
17.3546 52.385
56.7067 19.081
64.8288 24.545
71.3317 3.353
65.2907 -5.867
62.0065 25.408
64.7549 24.011
70.5538 11.342
71.6608 16.743
62.2676 -6.054
65.601 36.280
45.7575 44.449
63.2711 27.040
39.6648 8.865
59.2324 -13.444
66.6756 -6.414
57.5457 -4.036
47.1104 -1.941
53.4243 8.065
70.8029 9.408
63.8449 2.827
72.0574 -7.298
66.2863 14.831
71.6751 23.087
34.9842 27.107
48.739 18.429
62.7959 38.112
59.6582 -3.473
57.976 -3.616
68.2014 27.017
52.1932 47.890
21.2697 18.586
40.7746 50.517
68.5598 20.055
70.491 24.162
68.8076 31.578
73.281 12.276
59.6067 40.878
71.8186 24.737
66.4711 14.642
49.8601 5.322
68.6899 14.405
59.7151 -8.179
39.2072 -21.795
33.1705 -15.990
49.3698 -5.996
57.3262 16.715
32.3707 27.215
46.7656 22.143
35.243 28.247
23.1133 43.703
22.6277 39.361
56.0814 46.681
64.2779 31.192
31.6016 53.146
70.4671 13.971
64.6151 30.399
75.6292 1.317
62.3327 21.940
70.9696 -0.564
62.3305 -10.739
66.5619 27.799
62.9593 30.887
63.7917 11.559
40.1538 48.708
14.4878 46.537
17.1237 46.103
46.382 -13.682
59.2863 0.326
70.6959 28.954
65.8525 19.044
56.8281 48.867
42.6851 45.336
73.0553 12.277
60.8865 41.874
49.7809 48.295
44.5329 50.422
36.5717 51.980
23.4693 41.822
20.207 54.704
23.9286 51.530
49.0288 43.687
26.3557 39.454
41.1193 57.916
39.2179 30.120
55.9544 34.285
21.2509 51.641
31.3823 22.480
55.0477 16.768
63.7644 -19.457
60.8413 -12.112
50.8798 -26.048
68.1607 -10.625
59.3752 41.006
73.7685 12.584
70.4091 8.669
60.3555 43.699
64.2954 31.953
39.1222 38.070
14.1355 31.283
56.8794 13.065
67.9261 31.415
71.9525 8.192
67.2647 35.629
61.9961 40.297
65.9684 35.531
47.5834 11.973
68.3877 23.352
53.5164 -9.025
52.1315 3.216
71.3466 15.063
71.0785 -10.297
70.1602 16.508
29.077 46.889
5.99841 35.908
28.8142 57.109
8.44779 47.535
5.96749 41.852
32.2329 52.549
45.6209 19.390
60.4477 41.440
57.9142 40.822
51.1026 -18.440
65.143 -5.411
61.8886 7.370
69.1115 15.741
67.8047 17.913
50.3987 -19.252
70.941 26.831
66.9139 35.481
64.7658 39.810
56.1458 47.769
41.022 46.661
5.76106 41.850
60.7881 -13.622
58.6702 -12.097
42.3144 5.029
64.7463 15.999
32.1331 36.116
24.5396 51.671
39.4463 45.405
64.9216 38.935
41.1086 32.415
28.7151 26.137
59.4272 -0.514
72.3108 7.743
37.7438 13.921
39.7979 37.613
27.7981 42.177
31.6718 54.936
25.6087 36.279
56.0653 44.195
50.586 49.143
26.492 43.628
26.8056 49.338
35.1144 54.613
11.7453 46.015
11.3888 58.166
45.6196 47.317
50.2978 46.419
43.0725 56.444
30.6036 31.463
66.3297 8.565
65.1469 -13.001
57.0074 -2.261
72.385 8.393
39.9263 -7.659
50.9795 -4.215
54.4908 -22.006
47.5126 34.582
35.1057 42.043
58.6937 36.245
50.8156 -10.945
39.1404 5.522
60.4607 29.281
42.2304 44.554
4.99072 46.361
73.7335 18.351
61.4302 -10.880
57.42 -16.657
54.9761 -29.011
63.3957 -14.334
70.0406 0.469
58.7763 -5.695
66.3964 15.844
71.3225 13.926
64.8033 3.298
72.9913 1.443
72.3312 22.477
45.7229 26.920
58.2656 -3.166
49.0598 -14.567
69.5392 25.288
56.9927 44.098
52.9894 48.465
63.587 -3.841
66.5171 22.465
69.0108 18.125
55.3636 -15.536
66.4117 20.649
49.9341 28.987
25.8641 18.181
25.7941 36.810
5.56555 41.258
24.8884 43.928
54.1535 8.541
70.553 14.822
60.0018 -2.886
35.2894 -20.332
57.867 1.866
64.2656 3.006
56.4516 37.238
56.338 47.188
61.2293 40.735
50.6819 40.855
38.4457 52.366
35.2695 10.680
46.7976 -7.482
52.4034 37.966
45.7001 39.404
69.9216 15.549
69.9211 17.476
57.0818 34.679
57.5167 46.792
43.2387 56.714
69.6101 17.002
72.1407 16.009
71.5564 13.515
58.3385 6.563
52.883 0.775
54.9022 29.308
27.8217 27.382
62.2184 7.859
52.5906 31.478
72.5645 24.303
64.5509 23.141
70.7637 10.197
73.5326 0.300
70.4601 10.817
54.6396 -17.239
64.6504 -9.129
62.3888 -10.087
69.1229 -2.250
71.3415 17.650
62.5424 1.710
46.7594 -27.229
54.6395 -9.376
63.938 1.575
55.9354 -9.681
38.1916 4.778
33.6394 -20.487
56.275 6.531
54.3284 5.523
52.2077 29.087
45.435 47.998
54.2191 40.210
42.7448 53.347
65.4995 23.875
69.7472 8.759
55.52 23.685
48.1667 1.370
41.3612 5.938
20.7464 44.374
19.3693 56.628
36.4643 56.996
61.0806 8.719
69.4986 2.913
57.7576 0.041
58.4441 -8.953
54.8528 23.666
49.9844 16.294
49.3037 -13.731
47.0333 -5.716
19.9456 45.668
46.3622 51.111
54.4704 47.060
57.1902 41.378
40.0356 30.435
40.3818 -16.377
69.7632 27.345
68.2625 0.779
55.665 15.237
46.5901 -7.415
63.5689 -18.178
57.748 -12.476
62.5657 26.844
55.4836 20.599
63.5879 38.388
63.6074 39.745
65.9482 28.347
50.2155 50.620
55.4597 50.725
32.7649 48.081
30.6277 28.493
38.9181 49.819
61.7136 41.039
72.3287 2.021
64.9634 -6.950
74.7985 14.567
70.2952 -1.920
69.9608 -7.910
45.8083 35.788
58.4988 35.416
29.4557 42.858
45.8706 37.063
28.7853 20.365
48.5912 48.287
72.5722 6.528
72.0702 25.181
69.3174 15.083
72.5829 10.732
73.0081 7.265
49.7787 44.364
67.129 31.057
60.4996 38.996
59.6119 21.403
51.9561 7.812
70.086 9.039
69.0256 24.414
74.2672 -4.504
66.5759 11.142
73.8415 11.065
63.5892 30.400
71.4156 23.664
66.7734 34.437
36.577 53.972
56.8185 24.995
40.5723 29.163
31.8374 36.677
32.2409 55.239
40.3861 52.308
32.8779 52.960
29.3543 51.124
42.3565 47.085
6.06691 35.893
67.0613 23.671
70.7428 24.056
55.3739 38.808
37.4467 -24.804
38.3724 26.992
19.5021 44.923
24.5607 52.954
24.007 61.411
57.2548 41.467
33.7797 53.006
15.3805 46.065
35.2257 57.415
65.8066 25.452
56.124 -4.812
66.1311 -9.299
57.7854 -9.864
63.04 -4.674
61.4654 23.172
70.2329 26.989
68.3024 32.492
57.5679 40.882
71.5645 28.153
40.152 53.680
50.4783 -6.690
66.2303 -5.999
61.529 -14.857
69.3343 31.297
65.7962 8.898
55.5613 50.145
54.0262 24.715
27.8408 45.685
46.429 8.069
59.45 -0.405
72.5512 5.662
48.544 34.031
37.9234 48.260
35.5628 55.696
38.4143 56.890
45.3961 46.271
67.7118 25.842
70.9673 20.744
73.0597 3.429
66.0083 33.037
52.8305 38.830
58.7933 23.656
69.3731 31.187
53.3665 50.509
62.0771 39.499
72.5438 25.723
69.9812 30.412
59.7954 45.397
73.8557 21.084
63.8503 38.937
41.902 42.136
67.2639 16.542
59.2012 10.284
33.3401 -21.560
41.3702 -20.674
64.5547 -12.316
65.1179 13.726
44.0544 37.820
58.4526 35.363
29.2735 -13.976
75.5364 8.774
62.0765 40.891
64.9894 32.523
25.0379 57.096
33.0084 60.593
70.0999 19.230
68.8482 8.546
56.0231 29.695
36.9467 31.475
40.1425 60.718
10.9008 40.628
51.6095 52.557
49.9477 42.346
60.39 36.309
54.2426 49.917
41.1815 54.782
71.1007 5.571
70.0256 15.105
58.167 42.825
55.969 -1.136
41.2124 -10.722
61.098 -23.077
69.6628 -5.119
58.5591 21.040
32.244 -15.455
65.9884 -15.964
50.331 -27.072
73.531 -4.680
63.5999 21.427
62.7493 4.694
56.1293 0.907
70.9529 1.671
56.1089 -5.086
63.0002 -6.547
68.5135 -9.404
70.1735 -4.896
51.8929 -20.200
54.9866 17.191
58.9432 22.080
57.4244 -9.274
56.3257 -18.971
52.439 -15.717
67.1538 3.785
34.986 59.715
39.6273 51.113
37.2139 26.984
69.365 13.692
41.5315 2.360
50.8873 40.994
63.1289 38.829
65.5843 33.988
51.1815 49.573
17.0662 47.863
25.1243 43.250
38.6598 51.313
17.1072 46.109
50.8342 39.505
71.023 11.775
60.5886 43.922
62.1824 36.625
67.1566 11.906
73.4106 -1.933
46.849 -9.616
60.8925 14.424
40.7864 35.965
40.9299 36.179
66.5391 13.894
60.3633 8.055
18.2807 53.175
41.5124 50.392
37.3094 48.884
70.5625 6.099
75.2329 0.965
64.2608 41.239
68.2721 30.279
58.888 43.518
30.6785 54.369
65.1252 36.653
69.4286 17.638
61.818 -1.248
68.9788 10.441
40.2323 49.711
44.5162 40.377
32.2211 46.280
30.8813 12.702
48.5806 26.414
38.7611 41.185
26.5383 8.563
45.4499 12.133
66.7745 18.680
51.7657 -21.401
72.7482 22.544
53.5465 44.402
33.8386 49.864
15.8538 37.154
43.3863 32.497
43.1339 47.428
59.7452 30.623
64.5859 38.063
72.3581 23.686
63.7799 -14.063
64.3373 -29.959
55.9852 -1.969
33.6099 -17.559
46.3128 -7.730
66.1261 -3.357
52.8641 -14.215
37.0538 -20.343
53.8817 -34.794
38.7412 -24.955
44.9262 -10.737
58.0553 -5.745
71.7796 -3.264
28.3052 -22.929
33.6213 -23.658
49.2711 -21.931
65.1708 -3.710
64.4776 32.106
28.7705 26.749
61.3784 40.647
57.8029 37.191
58.2195 45.587
72.7559 22.674
55.3399 -6.892
57.8364 20.647
40.3089 22.512
43.9918 45.169
20.5736 52.833
25.8095 51.511
28.997 46.160
21.3557 55.844
59.702 42.918
55.9554 33.678
62.4629 33.733
35.4151 50.659
24.6615 48.783
64.665 39.478
47.432 42.095
39.5046 49.123
70.4648 20.720
72.3079 16.966
54.8524 3.181
38.9774 27.693
48.5391 -8.620
28.1275 -13.590
52.2465 -19.197
59.1105 -22.436
66.6484 -6.242
38.2595 -15.623
49.779 -28.586
47.4595 -7.482
54.9961 -28.372
56.3052 -14.687
73.6698 13.266
65.2092 31.549
58.9832 37.901
67.4538 1.506
57.5047 -4.828
65.3036 20.785
67.4605 -7.567
63.2028 -16.617
58.3916 35.744
71.4613 24.718
67.2804 24.057
72.6663 14.866
63.6676 2.638
60.5063 40.011
48.8858 32.032
61.0032 28.121
42.9465 0.597
38.02 49.587
36.2055 49.669
7.80803 54.655
41.3352 30.966
64.9003 34.644
49.1319 48.420
36.0613 47.464
57.0579 44.646
64.3713 27.755
16.7229 47.949
5.99112 41.004
58.9774 -2.031
35.7797 10.688
57.6267 0.866
35.0391 48.079
59.4752 17.592
58.9531 22.599
42.2215 -15.716
48.5201 -34.579
57.3411 18.874
21.561 55.297
64.513 39.779
62.5286 40.781
54.2657 45.624
57.0655 32.938
38.0226 -3.851
56.9655 8.512
70.4786 24.733
68.3543 26.754
56.6986 -11.560
48.9701 -16.806
65.0252 28.012
68.3115 26.395
71.9257 24.564
56.7854 35.869
73.3402 20.408
73.6587 12.876
74.6614 -6.235
64.021 -18.318
55.4609 -19.298
56.8236 -8.483
24.3945 -22.703
25.5688 -16.471
68.4523 10.510
67.3309 -3.111
71.4765 28.042
48.388 54.130
48.8894 41.552
22.1538 46.153
38.9643 49.758
65.7031 26.101
42.4085 34.279
22.818 34.766
5.60323 47.152
69.342 -0.237
74.7542 11.559
59.0714 -3.866
35.5642 -14.894
39.0706 -12.241
31.5446 5.090
42.8953 -2.261
29.8336 -4.922
41.6034 7.918
33.6742 20.730
9.95483 44.744
31.4099 47.376
48.9631 50.442
26.4167 53.891
5.38179 47.761
63.0543 40.871
59.0581 19.253
54.4574 23.318
53.3772 46.706
61.1903 41.271
54.3081 50.517
61.7571 9.920
66.948 9.559
64.166 9.552
59.0061 20.787
32.5729 6.193
63.4241 -7.228
69.9196 25.511
65.2694 -14.413
47.3597 -10.127
45.6584 24.140
30.2118 55.207
24.0843 54.111
46.7611 33.888
67.1737 5.908
47.6918 -3.597
48.5374 -11.347
43.9983 -26.070
46.8828 -7.745
39.4919 -15.923
67.1313 -6.130
36.3889 -15.902
69.2467 5.538
70.9785 22.667
62.1595 21.119
45.5715 20.544
38.245 28.049
23.2216 31.946
63.6629 34.783
74.2048 18.535
66.317 32.014
63.9272 24.813
43.1442 50.025
66.4272 35.372
47.371 26.087
62.7856 37.802
29.4703 22.203
58.8239 -14.320
67.6575 30.504
49.8709 45.613
42.8271 40.345
42.9846 29.430
34.776 54.023
53.4507 45.441
68.6173 20.671
63.422 39.321
72.4774 14.079
60.2635 29.151
45.0164 12.867
31.8295 24.201
37.1077 51.229
54.3549 15.835
46.4943 -15.324
58.1953 -15.376
59.2925 -2.699
58.7784 14.445
40.6309 37.162
24.2332 14.501
54.5583 40.874
34.5147 38.147
67.053 22.457
57.1749 44.165
68.9632 6.713
26.6795 54.953
31.8942 47.292
49.7289 44.614
50.0581 46.479
53.9811 43.365
55.6526 37.729
39.9354 43.566
37.628 26.583
40.8463 56.549
9.78245 24.776
30.8278 55.245
61.5003 35.538
23.3128 49.060
20.7096 44.455
5.99643 41.833
39.9049 -10.276
30.6847 -5.411
51.7324 -10.886
45.1187 -7.991
49.5752 13.614
52.7158 27.768
62.5947 14.302
74.9931 2.129
48.9435 -19.270
42.5099 -24.354
28.3227 -4.860
56.5267 14.256
49.742 31.467
63.4269 35.634
73.5117 16.972
70.6746 17.347
69.2759 18.517
70.9752 14.305
63.5738 -0.847
40.5771 -9.033
55.4945 15.738
52.6821 1.635
37.3179 38.181
69.2152 24.193
63.2658 22.797
36.9599 10.273
41.0964 19.180
47.2665 26.228
45.0853 23.815
57.8286 18.438
57.3921 35.294
52.8704 25.106
59.659 42.626
53.7154 40.801
46.9867 13.504
49.5417 34.160
22.928 37.030
37.9212 33.775
25.041 41.276
31.271 56.927
20.1346 37.122
45.0891 57.005
55.7639 45.168
27.9949 64.198
38.7404 53.262
52.6635 44.970
43.2402 49.568
58.5998 10.094
55.8528 10.591
59.6926 6.650
55.7918 3.543
69.9898 15.715
62.5611 7.835
50.6827 -28.236
51.2734 -0.954
39.0115 -11.450
49.245 21.148
50.4462 -7.097
49.6207 3.451
68.5061 13.934
66.5917 36.200
52.4904 28.693
56.0648 31.007
26.5738 40.365
15.0227 47.197
47.2504 40.028
68.2641 9.719
47.6718 24.209
57.9867 16.966
50.7429 6.059
52.6792 2.785
68.9618 15.098
58.2577 -3.452
61.5301 9.286
55.9059 11.816
42.2803 -9.691
55.4699 -16.210
61.1429 -5.189
63.1762 -15.741
58.8153 4.894
23.7651 34.835
24.9613 50.281
62.0906 34.082
66.0914 27.848
67.5369 29.306
51.3983 -11.370
63.0138 17.592
46.4921 -23.804
41.2727 -26.444
48.7078 -11.456
71.3672 26.613
33.7443 57.505
37.7982 45.021
57.1824 39.368
61.8694 33.251
35.2576 -23.604
23.1116 -20.103
57.8071 -12.802
55.3314 -16.587
37.7697 -12.789
59.5047 20.481
67.5915 10.720
58.801 36.477
66.3369 -11.783
53.2606 4.176
70.3655 -7.235
47.81 4.416
18.2781 35.154
38.6664 59.278
16.2317 44.552
31.2344 44.575
30.7826 48.693
10.0031 38.597
57.3851 39.127
49.3683 37.386
46.6096 33.813
21.747 22.837
60.6704 32.943
52.6669 -7.915
43.9506 -21.211
55.1125 5.828
52.1873 -5.753
57.3629 1.948
68.2787 -8.682
62.3395 -7.838
57.8287 31.612
42.5313 35.851
36.4673 52.489
20.9044 57.984
51.165 33.636
66.0934 15.594
41.0202 50.144
16.0736 46.845
38.5805 35.374
27.4642 34.105
44.0018 58.623
23.8792 42.206
34.236 57.051
9.55239 34.706
59.0382 45.062
71.8679 23.147
42.8566 46.450
70.3179 26.329
73.4328 8.258
65.9159 37.421
72.1302 13.167
69.6625 17.884
68.9532 3.300
64.4169 19.979
64.5616 37.290
75.4723 1.761
56.9561 39.956
46.1469 3.541
56.9039 37.234
64.9876 20.487
68.8427 23.499
62.3942 34.413
57.7631 40.250
54.7056 13.915
62.2942 11.704
68.7642 33.283
65.4138 11.203
68.6858 -7.699
33.3708 -29.470
53.1125 -9.806
66.667 4.161
49.4806 39.576
57.3483 26.983
60.0218 13.637
46.0106 42.098
64.9561 22.952
58.4108 33.689
65.7545 -9.210
50.7456 -2.425
50.5912 -6.660
64.4394 0.560
40.3645 -4.329
45.5415 13.167
45.2556 21.307
68.0477 17.658
69.4577 -5.100
61.0321 36.131
51.7733 36.653
30.5066 45.307
54.9259 42.157
52.4004 27.188
9.16859 20.800
27.9266 47.527
33.2628 54.330
49.593 50.483
50.4135 52.851
46.3797 51.023
65.4671 37.119
50.8912 42.099
67.5238 16.084
51.929 -9.869
44.3466 -17.748
52.1155 -0.539
57.6945 17.990
33.9977 49.984
47.0392 56.359
55.9968 38.516
35.8298 50.202
46.0745 41.342
62.3809 35.355
49.4071 44.211
64.7524 7.402
33.7877 -13.903
49.7811 -16.548
31.2781 -13.080
60.7111 -4.059
59.267 -13.993
65.7703 -4.691
53.19 25.211
65.5799 18.680
54.7224 -2.891
56.1601 1.940
49.5326 10.520
55.2604 -12.752
62.7876 12.331
52.718 8.163
74.8775 15.906
65.0312 1.798
71.7541 19.934
69.5592 27.500
57.0629 43.222
36.0436 33.917
39.2398 41.780
26.6358 50.366
68.9831 18.580
64.9926 19.307
69.249 20.188
71.5166 9.554
63.3863 -7.224
68.4813 10.675
57.2311 42.055
41.4513 44.934
53.2068 51.447
45.7359 45.335
65.0244 15.815
68.0365 33.827
73.37 11.350
51.3746 9.978
9.36701 31.876
39.2447 49.968
39.2934 42.310
67.5439 -4.689
60.6201 -1.510
69.2422 8.703
54.2621 51.961
31.8833 35.176
66.3543 35.911
63.2545 39.334
47.2876 47.514
71.7111 18.051
36.3474 -19.574
48.5588 -21.830
55.1823 -25.323
64.6957 -0.008
61.3488 22.231
70.5695 29.198
70.1099 17.363
72.8593 21.841
59.3928 26.871
57.0054 3.869
23.1764 22.337
5.57049 40.872
67.3879 -13.569
72.8902 1.667
50.7432 34.428
56.1022 33.003
64.7539 14.395
62.2062 36.068
44.2361 49.692
56.3399 38.082
38.8615 41.270
5.56361 42.137
74.0351 9.278
58.2179 -2.005
41.1726 10.677
37.7634 43.603
29.138 53.922
36.7622 44.124
34.4518 49.233
59.7899 33.621
53.4216 12.242
59.9294 -1.776
66.5277 21.695
52.0192 -14.054
70.7601 0.544
54.9622 28.863
58.8611 22.915
39.57 16.766
50.3595 -3.341
71.0271 2.763
70.9316 18.503
36.5473 -23.976
40.2393 -4.283
54.4194 0.988
66.5183 -10.363
36.6449 -0.683
67.4866 21.253
57.8652 -11.191
45.8058 -13.761
54.874 5.307
44.073 21.598
71.3271 20.983
66.6731 2.336
70.108 -3.163
67.4316 4.566
50.2749 -13.473
40.6136 39.669
48.9331 14.375
60.9957 12.944
61.3225 18.203
30.1237 40.660
67.1846 24.688
59.6406 3.621
53.378 6.367
29.4951 16.836
56.8016 42.800
68.4446 22.393
55.907 -17.169
45.6033 -10.424
56.0741 8.225
57.2621 0.492
61.0447 32.163
68.9507 33.155
64.1678 2.164
63.8054 24.220
73.4608 12.253
66.4815 1.468
72.3029 17.815
70.9262 7.854
51.7684 -23.181
63.8033 6.991
62.6729 34.606
54.9635 19.786
60.7972 -5.327
70.4101 21.191
60.6589 -4.413
60.4407 43.486
53.6108 44.562
5.53938 40.754
38.1617 14.081
42.3908 25.249
40.0518 14.661
55.0922 18.784
66.2396 1.516
53.2991 33.147
54.3527 47.973
40.9093 23.605
58.5941 -5.073
72.925 10.508
69.8383 24.068
69.6393 -8.103
69.9252 29.623
45.3717 -13.174
68.2382 3.968
69.3005 14.802
65.3402 2.807
62.9309 5.260
35.7351 -26.630
61.7863 4.222
62.8569 32.262
33.0943 42.608
62.5209 23.376
59.5871 39.808
34.8006 53.974
31.9739 39.991
56.8973 46.946
58.2422 20.880
53.5242 -19.940
24.1695 -26.631
56.6853 -22.434
24.6549 -14.138
60.1493 -6.732
66.8086 33.949
75.2998 12.393
67.3923 23.056
73.0087 23.721
24.1234 49.621
23.7399 54.224
54.8277 40.454
56.7934 37.064
55.218 31.763
54.2516 35.815
64.5049 30.888
59.3474 -21.067
55.3851 -14.153
62.1387 14.014
61.7341 32.845
58.0915 40.716
44.9194 30.899
24.8081 31.875
57.0394 27.167
54.0338 24.685
50.767 14.342
69.5042 23.999
30.6437 36.869
43.5583 29.995
74.2002 6.891
52.164 -2.066
52.9731 -9.913
60.0359 34.924
67.6323 1.851
51.4052 -12.672
63.797 -5.640
55.9046 -8.548
71.4143 -11.088
67.7817 -14.136
61.7342 -19.781
66.9929 -17.568
45.04 -17.058
73.2161 6.924
74.652 1.152
64.7712 35.000
61.9939 17.809
41.791 41.139
23.9322 40.268
55.1954 2.146
54.0586 39.050
37.4286 40.330
23.8837 39.972
21.7555 41.057
43.7491 55.788
51.1426 23.036
56.526 10.125
40.8585 42.409
44.6175 29.713
33.6005 39.940
33.4683 0.707
55.6751 12.158
41.8024 46.490
41.4915 58.172
72.8037 18.272
30.201 48.009
28.6976 33.515
58.9665 0.132
68.5835 2.927
69.5898 -8.843
66.8473 -5.077
68.956 9.138
68.6046 27.716
64.803 7.125
53.7324 12.196
55.3674 11.838
55.3067 19.864
35.7457 -21.319
53.4213 -18.134
67.6357 9.617
62.2715 30.568
66.7773 17.895
48.1501 4.497
45.716 46.718
47.364 40.698
47.5561 24.980
59.3907 -4.247
56.9378 -19.890
58.7023 -4.801
61.6269 -5.331
47.1156 27.744
43.4926 56.610
69.0887 19.862
49.2163 -10.340
67.1927 14.718
60.8139 -10.335
69.6735 7.244
69.5402 22.902
67.913 10.902
29.4795 45.644
34.8689 6.322
54.9442 19.490
59.7373 27.668
62.0029 26.719
60.4725 -12.424
69.2703 10.299
65.402 -11.564
60.2293 31.475
29.2669 29.983
41.6879 49.692
62.335 42.655
59.9228 -1.896
70.7744 10.972
49.2943 19.372
16.9844 -10.853
45.614 -10.855
67.132 3.503
63.2624 -5.771
36.5792 -23.360
40.7323 6.828
35.0033 -1.536
67.9174 5.829
44.3475 30.769
69.9939 23.872
65.8608 26.534
42.9706 53.420
54.2223 38.935
5.15244 17.544
51.7776 4.537
54.8087 33.766
52.265 42.151
62.2308 38.806
42.9798 37.741
41.2047 32.280
38.4868 40.268
56.2811 46.864
18.8833 45.712
43.9334 46.570
40.6766 31.728
16.1409 49.830
5.61001 40.884
27.6526 35.463
28.8988 46.038
16.5383 49.818
19.0274 37.177
32.9413 21.524
57.4498 26.708
60.8868 7.598
44.3706 56.200
58.9777 45.900
60.9759 43.114
48.8818 51.481
49.8904 53.302
45.0026 58.303
59.0882 39.868
47.3097 54.011
8.77676 39.338
58.9436 -7.776
67.8506 19.317
69.6574 27.149
62.4964 42.253
66.2068 33.956
61.8475 5.048
48.8836 27.005
64.8751 35.910
59.5802 41.742
54.3137 50.236
36.2697 35.115
11.7965 42.824
33.8309 51.876
63.2036 31.300
39.0442 52.917
56.9208 35.196
64.9204 -4.425
71.5368 18.554
71.5991 23.442
71.0102 -1.123
45.2942 -28.532
29.8644 -19.781
55.2198 23.442
65.1243 12.083
57.8023 0.565
54.0773 -18.375
46.9565 -14.799
55.8497 -9.114
71.9056 -1.998
68.6081 24.133
73.9806 6.482
73.9091 21.061
32.6576 44.649
18.7077 49.002
16.6053 53.425
34.5043 56.013
24.0666 52.560
23.6243 43.801
17.7806 52.502
46.4609 27.401
5.8015 30.366
59.9315 40.146
68.0669 5.490
19.257 52.655
36.5763 8.281
52.4466 34.368
55.9517 40.389
51.0272 49.024
67.2968 4.104
73.0983 -8.477
66.4331 19.388
54.1298 -22.297
57.928 -23.253
52.281 -14.033
44.0186 39.217
54.8874 48.824
64.182 31.417
55.2445 49.011
47.0407 46.184
64.4337 36.543
49.9706 -0.703
62.5347 -15.310
69.9822 9.177
72.5079 12.045
71.4968 21.679
59.9879 41.631
68.4569 3.601
48.4532 46.550
62.9125 30.237
66.7461 -4.469
53.3976 19.037
61.3739 42.720
55.0857 31.229
60.0009 35.226
51.4904 34.329
51.0691 13.574
47.3693 2.470
51.7692 -27.701
67.4223 -9.062
65.2982 -15.034
68.8946 12.272
64.7102 14.940
37.306 54.639
74.2896 14.931
60.3069 35.859
50.0293 27.962
24.3543 35.051
33.783 44.342
48.1866 48.572
29.3624 46.650
21.7845 47.445
28.82 41.486
27.35 41.355
65.2337 27.242
74.6137 9.797
67.3744 4.608
28.8494 34.763
67.9643 33.679
66.3825 27.874
57.8958 45.106
48.4267 1.107
32.429 39.240
34.6782 39.111
59.6662 46.746
58.2061 38.103
64.0294 34.394
33.7192 42.947
50.325 54.357
56.5194 48.245
26.0329 53.776
5.92382 36.463
72.4218 16.183
67.7068 1.865
50.9728 36.906
49.9897 40.654
66.4373 0.789
66.5585 15.289
71.77 6.550
56.3708 -0.210
58.5738 35.860
41.0619 44.722
70.8834 1.060
57.6419 46.159
70.1372 -0.650
48.4642 -3.705
47.703 21.795
35.2526 -3.172
43.8811 -8.108
38.3241 30.876
44.9564 31.177
28.9325 43.333
16.8269 39.169
20.2766 50.287
25.4923 50.607
63.0008 41.453
68.5777 26.334
64.6471 3.046
66.9506 -13.871
53.6039 -3.870
64.4435 40.166
68.2828 10.962
72.722 15.849
64.6403 30.127
58.6225 45.649
55.703 39.929
63.2369 20.951
62.5731 -6.274
72.0338 14.223
30.0853 39.124
41.661 46.352
37.8566 40.250
31.9131 50.946
54.6523 38.062
60.0867 41.706
67.4597 15.655
47.3562 1.449
39.0663 -10.528
36.2047 -20.235
47.5575 13.937
19.4029 39.076
29.9061 34.339
59.3906 -5.296
64.8513 18.792
73.402 16.487
67.7447 28.501
67.247 14.163
58.7401 -0.255
62.5581 18.717
61.5065 31.815
53.6465 41.829
72.5021 22.962
51.996 -17.533
59.7342 -9.564
70.4472 29.497
69.3498 25.832
67.5778 24.282
58.5706 -10.529
68.3029 34.402
37.282 52.664
29.3425 38.050
52.9898 45.079
56.6377 27.417
67.3304 -2.159
47.4882 30.773
48.3978 33.178
72.4157 8.421
73.8018 10.341
63.5575 39.355
66.0218 35.670
57.6139 39.029
54.452 18.006
46.2875 13.912
53.7798 -12.371
60.637 -17.457
54.762 -19.698
63.0059 -3.727
72.0126 24.410
33.3332 -2.754
43.4673 15.203
49.4388 22.593
57.4584 36.641
68.2868 22.210
67.9229 6.644
45.2123 9.694
34.0967 -8.969
45.3016 -9.856
42.6631 -16.338
38.9587 -33.872
62.4975 -17.603
62.0867 -20.830
53.0814 -14.014
62.6664 30.464
71.1279 23.158
41.5563 -15.339
56.8385 6.028
29.6459 32.064
53.129 39.618
55.3138 39.211
65.0489 26.826
68.7558 10.299
67.1277 17.260
62.0761 14.937
40.3365 13.242
48.1665 45.127
43.4166 17.083
66.3709 11.558
67.9706 27.358
65.261 36.070
42.483 43.107
61.0946 -0.569
47.2957 -9.842
59.6014 -5.882
47.4179 -6.189
66.2026 -18.988
39.686 -17.105
49.6307 -6.703
62.5788 -21.411
52.0788 -23.268
57.5815 -12.307
62.6922 -0.978
61.6782 3.264
66.408 22.305
52.5152 40.484
66.332 29.845
44.6124 -0.262
68.1276 4.068
55.8665 9.982
68.7583 26.594
67.1872 -16.008
52.115 -21.025
69.4579 27.992
62.1104 43.657
40.2043 39.398
57.6654 43.483
67.5196 34.945
66.6759 34.796
71.384 3.640
68.3005 19.527
58.3813 45.405
73.8098 18.128
71.6936 -0.539
44.215 -17.630
54.1201 1.627
66.5967 -1.813
71.4525 10.269
57.0116 -7.516
48.6153 -11.154
71.2513 14.181
70.4194 17.437
49.2472 -14.553
44.7621 -25.710
41.8706 -19.224
52.1022 -14.080
28.5222 -23.587
65.1595 -6.170
66.9243 11.503
72.7946 -4.211
52.7727 11.869
63.1611 -12.149
57.3649 1.652
71.2364 25.126
64.4663 -7.054
43.6121 -12.341
53.5131 -14.842
60.4882 33.725
69.678 14.616
66.1376 12.771
62.8006 2.085
62.2212 -4.659
59.4504 -9.035
68.7631 8.495
69.5935 -8.207
43.1848 -19.891
48.2938 -11.401
49.9966 -22.052
53.8237 -23.361
55.9979 -18.041
52.3139 -18.028
50.1381 -17.713
56.488 -8.064
31.6656 -16.547
61.1996 -12.820
53.99 -0.963
68.2501 33.301
61.2974 42.427
35.0886 42.865
5.6238 41.876
50.2137 -17.829
53.0572 26.940
42.3114 41.120
27.5757 32.427
16.7224 24.505
32.4967 45.690
45.0551 47.204
47.7403 25.455
39.2792 -0.621
58.3566 -9.665
40.7546 7.033
37.433 17.677
30.193 25.351
30.0545 60.258
20.6504 48.607
43.4094 54.517
27.7457 59.808
14.1789 11.535
10.9983 49.918
29.1143 31.606
46.3646 50.465
43.3911 45.225
37.7857 45.598
34.7718 60.622
44.2239 45.077
72.6233 20.418
42.477 54.897
48.8423 25.949
52.2556 28.745
18.8498 47.427
22.0289 45.078
47.4832 16.098
73.3972 7.317
36.65 -19.947
61.0041 4.222
37.8416 -22.229
37.937 -25.586
35.8876 -25.841
32.5308 -22.798
25.4497 0.955
61.6799 13.896
56.2724 45.580
47.4825 47.288
23.4308 48.077
53.2976 31.738
53.4345 42.360
56.6439 33.718
46.1522 10.618
44.9412 22.383
47.831 41.839
7.06619 45.214
33.6137 38.926
28.5205 27.081
64.1583 38.989
68.8011 11.074
61.4028 -3.944
43.1407 -24.706
67.3411 16.930
71.2493 23.061
59.197 9.888
46.7584 8.875
46.9832 28.852
50.4462 40.894
60.0857 34.192
65.3347 33.288
64.6475 38.923
51.2223 35.868
33.5303 45.203
5.71472 47.216
60.1852 31.829
38.7495 35.007
32.6766 9.122
51.4658 -23.315
51.5889 -14.095
35.1248 -8.247
33.6013 36.060
20.2286 34.918
30.0468 52.667
50.1787 48.285
66.1835 15.262
69.2776 19.576
68.3648 29.616
70.745 29.906
67.5098 34.055
70.7168 19.738
71.7017 3.873
72.058 11.872
74.1632 14.564
72.7276 13.258
53.0463 -16.395
54.8422 -20.861
62.327 -0.162
67.7884 4.880
41.4715 -9.192
39.7422 29.539
26.4627 33.711
63.1923 1.273
62.9188 34.971
31.5897 50.280
46.9501 45.188
28.3933 57.849
50.8785 16.200
52.9338 29.048
20.9662 34.229
51.3176 35.315
58.8445 30.232
63.4143 14.688
50.5965 20.338
60.3976 36.838
27.3488 47.180
39.1464 39.132
25.5161 27.988
31.5774 19.639
59.5007 -22.301
29.1893 -0.817
34.6856 22.390
22.364 43.668
5.32158 41.508
64.7727 2.674
69.8554 28.116
69.7611 15.832
48.2829 10.705
40.4165 14.748
23.8288 23.981
51.827 37.788
27.8209 45.686
62.42 26.471
54.5398 40.962
70.9389 19.665
40.2 55.545
41.3558 55.714
26.5925 52.251
25.6443 52.655
73.9309 10.609
66.8961 32.383
46.6414 35.291
41.9886 53.514
56.4044 5.187
33.3325 2.551
71.1155 28.044
56.8482 29.141
34.1006 13.215
44.387 34.763
67.2406 1.595
34.0024 30.835
58.6205 36.280
61.9509 0.039
44.6417 -21.335
49.7911 -26.202
73.263 10.215
52.6574 -15.500
45.3716 -9.994
62.0525 -9.751
42.283 -1.098
21.1797 48.722
50.9071 39.112
52.3577 36.030
60.3518 43.285
61.0128 43.517
22.0044 52.393
55.5435 21.396
27.2417 -9.716
46.934 7.792
55.5675 -4.996
36.9281 25.814
65.1288 17.799
61.154 1.172
75.704 10.331
63.537 4.709
73.0629 3.442
46.9544 -18.441
50.3885 26.597
69.678 23.951
69.6846 0.203
74.1791 3.898
61.4576 3.927
29.1136 46.396
24.3821 46.995
30.4607 57.132
5.92919 35.684
69.5137 16.895
48.3004 36.501
58.1601 44.842
61.2553 33.171
64.0822 -11.728
70.0491 28.387
50.8305 52.231
71.8819 14.553
36.5769 24.116
64.589 38.158
62.8192 26.381
59.7052 46.543
55.9072 43.481
34.4162 44.991
53.0632 31.085
52.897 5.542
57.1338 4.126
72.5006 12.212
48.2856 1.144
69.1107 -1.643
54.178 43.895
60.7812 0.663
68.9058 29.597
35.0899 51.372
52.7255 48.004
35.4479 34.859
33.744 22.066
62.4587 35.654
38.1742 7.797
5.96745 36.485
19.9657 45.334
39.1781 49.824
61.2838 42.205
62.5692 21.409
71.3618 -1.720
44.898 -5.250
46.7207 -3.437
54.4863 13.371
63.2309 4.791
45.0556 -11.912
53.8282 20.082
63.9976 21.681
56.9558 32.918
68.3783 29.798
74.2234 14.105
69.8851 13.737
67.0779 2.585
23.933 48.721
60.6226 40.503
61.1261 39.705
67.8796 18.224
53.4305 -14.124
73.6891 14.761
74.4606 12.661
61.4295 6.572
74.2473 18.839
69.6745 -3.598
69.9573 -3.258
64.7055 -19.040
63.4328 6.981
66.5201 -5.327
57.6498 -7.327
53.4427 -24.205
53.7223 -11.745
58.3152 -5.977
62.525 -7.256
57.6549 4.161
71.6025 6.184
56.8309 -16.695
67.4368 -5.774
30.9382 -23.417
71.3824 6.693
51.2135 38.291
55.4582 34.510
52.8493 27.201
65.8794 33.504
70.3052 -14.298
58.9565 -14.421
38.5391 -24.492
52.5255 -14.191
69.4559 3.302
66.4356 15.933
60.1461 29.679
35.586 -18.037
32.2814 -12.217
48.7631 -17.040
56.0444 -14.569
57.3737 2.273
51.223 31.233
70.2296 9.513
71.225 22.858
63.5576 0.713
47.2954 48.226
73.1158 20.182
50.2106 5.106
45.4088 0.201
48.1048 7.211
22.1372 29.036
35.3288 1.094
52.2735 12.153
71.1622 2.827
64.2471 30.721
46.0883 46.487
23.1521 25.975
57.2193 38.615
50.3177 34.799
34.3239 48.945
24.1657 54.128
68.6469 -5.593
62.5843 -1.159
55.5604 47.306
72.8201 12.331
67.9568 26.803
56.7921 -5.125
29.624 14.799
31.4229 18.847
57.633 13.679
55.1022 36.050
69.968 29.496
59.9243 40.622
65.052 28.889
62.2105 32.896
56.9942 15.295
69.4276 -7.477
39.4404 -13.137
31.1705 -27.224
53.067 -0.233
59.2815 19.195
36.0564 10.439
55.316 14.505
52.9727 14.506
52.1777 33.772
49.38 53.272
71.3159 13.044
54.9591 -11.495
73.7656 9.139
72.2774 8.980
31.7254 56.085
59.2958 42.454
58.9931 35.484
14.5282 43.088
16.1506 47.912
33.6983 36.611
29.9172 55.971
38.9528 17.802
51.0826 15.500
35.6861 58.026
56.2571 27.954
39.6694 -6.870
68.1632 22.270
52.0279 28.814
72.6931 23.725
56.2429 45.824
70.2836 29.675
60.5519 2.744
65.6117 3.989
54.7469 -8.032
33.2954 0.113
42.3253 32.952
19.2691 44.273
29.6171 45.070
19.0085 48.790
23.6387 45.934
63.0568 24.974
26.3663 49.896
19.056 38.356
38.3353 53.248
57.7549 42.794
50.5578 13.519
58.2208 12.336
49.6905 -9.702
49.0048 22.473
54.7821 -5.568
70.3645 17.863
65.9425 9.784
67.5613 -10.772
61.1702 -8.305
59.8867 -1.707
49.5721 12.941
64.8758 28.492
64.6563 39.177
69.9219 32.382
73.9484 9.913
57.4552 2.707
49.066 -12.466
52.4695 -1.264
63.7711 28.571
74.3318 7.631
71.5956 -1.615
61.122 -3.066
51.247 -10.137
42.618 -12.610
39.5109 -25.567
54.0907 -18.186
63.7999 8.501
67.2906 30.650
54.1942 38.515
41.3695 32.385
48.0345 -1.129
40.8318 -20.864
39.5597 -16.432
53.9114 -6.529
69.0406 1.058
66.6242 28.442
33.6587 47.028
56.2182 46.334
65.9335 27.425
67.5922 19.333
65.9592 22.993
58.5909 35.093
37.6269 51.094
22.8179 51.141
27.3372 46.896
5.60053 41.849
