# Supplementary material for: Myosin V executes steps of variable length via structurally constrained diffusion
Source: eLife. 2020 Jan 15;9:e51569. doi: 10.7554/eLife.51569 (PMC7054003; doi:10.7554/eLife.51569)
Supplement: Source data 1. [file elife-51569-data1.zip › myosin_elife_source_data/Figure 3/BD_diffusion_contours/cont_rz_8IQ.txt]

-50.	0.	1.303805586329457e-13
-49.5	0.	1.8614425113443477e-13
-49.	0.	2.4190794363592375e-13
-48.5	0.	2.976716361374127e-13
-48.	0.	5.307867409764777e-13
-47.5	0.	1.1353048228757034e-12
-47.	0.	1.739822904774929e-12
-46.5	0.	2.3443409866741537e-12
-46.	0.	2.94885906857338e-12
-45.5	0.	3.5533771504726056e-12
-45.	0.	6.387495870670953e-12
-44.5	0.	1.094671474115677e-11
-44.	0.	1.550593361164258e-11
-43.5	0.	2.0065152482128393e-11
-43.	0.	2.4624371352614207e-11
-42.5	0.	2.918359022310002e-11
-42.	0.	4.876198726071072e-11
-41.5	0.	7.199293315180621e-11
-41.	0.	9.52238790429017e-11
-40.5	0.	1.1845482493399722e-10
-40.	0.	1.4168577082509274e-10
-39.5	0.	1.673938201914586e-10
-39.	0.	2.457001143889926e-10
-38.5	0.	3.240064085865265e-10
-38.	0.	4.0231270278406067e-10
-37.5	0.	4.806189969815944e-10
-37.	0.	5.589252911791286e-10
-36.5	0.	6.627262698228113e-10
-36.	0.	8.30308266919965e-10
-35.5	0.	9.978902640171188e-10
-35.	0.	1.1654722611142725e-9
-34.5	0.	1.3330542582114254e-9
-34.	0.	1.50063625530858e-9
-33.5	0.	1.688552030282723e-9
-33.	0.	1.894779031586122e-9
-32.5	0.	2.1010060328895204e-9
-32.	0.	2.3072330341929204e-9
-31.5	0.	2.5134600354963195e-9
-31.	0.	2.719687036799718e-9
-30.5	0.	2.839420787786928e-9
-30.	0.	2.9328448568847953e-9
-29.5	0.	3.026268925982661e-9
-29.	0.	3.1196929950805275e-9
-28.5	0.	3.2131170641783956e-9
-28.	0.	3.3051352566676115e-9
-27.5	0.	3.207545042086859e-9
-27.	0.	3.1099548275061077e-9
-26.5	0.	3.012364612925355e-9
-26.	0.	2.9147743983446015e-9
-25.5	0.	2.8171841837638496e-9
-25.	0.	2.70113882438319e-9
-24.5	0.	2.529119473580674e-9
-24.	0.	2.3571001227781607e-9
-23.5	0.	2.1850807719756456e-9
-23.	0.	2.0130614211731313e-9
-22.5	0.	1.8410420703706162e-9
-22.	0.	1.7141858818158332e-9
-21.5	0.	1.634609470473993e-9
-21.	0.	1.5550330591321529e-9
-20.5	0.	1.4754566477903127e-9
-20.	0.	1.3958802364484725e-9
-19.5	0.	1.316303825106632e-9
-19.	0.	1.3482763980499783e-9
-18.5	0.	1.421685444114402e-9
-18.	0.	1.4950944901788265e-9
-17.5	0.	1.5685035362432515e-9
-17.	0.	1.6419125823076756e-9
-16.5	0.	1.7153216283721005e-9
-16.	0.	1.870008864043007e-9
-15.5	0.	2.0272320220801216e-9
-15.	0.	2.184455180117236e-9
-14.5	0.	2.3416783381543505e-9
-14.	0.	2.498901496191464e-9
-13.5	0.	2.6392753432278473e-9
-13.	0.	2.7163931333303194e-9
-12.5	0.	2.7935109234327906e-9
-12.	0.	2.870628713535262e-9
-11.5	0.	2.947746503637734e-9
-11.	0.	3.024864293740207e-9
-10.5	0.	3.0203386368284287e-9
-10.	0.	2.9164028173886116e-9
-9.5	0.	2.8124669979487953e-9
-9.	0.	2.7085311785089782e-9
-8.5	0.	2.6045953590691628e-9
-8.	0.	2.500659539629345e-9
-7.5	0.	2.3324597090407813e-9
-7.	0.	2.135593847339351e-9
-6.5	0.	1.9387279856379213e-9
-6.	0.	1.74186212393649e-9
-5.5	0.	1.5449962622350596e-9
-5.	0.	1.3481304005336292e-9
-4.5	0.	1.1971620345977269e-9
-4.	0.	1.0495357073509328e-9
-3.5	0.	9.019093801041387e-10
-3.	0.	7.54283052857345e-10
-2.5	0.	6.066567256105514e-10
-2.	0.	4.744308287216533e-10
-1.5	0.	4.159672061938704e-10
-1.	0.	3.575035836660876e-10
-0.5	0.	2.990399611383048e-10
0.	0.	2.405763386105219e-10
0.5	0.	1.8211271608273894e-10
1.	0.	1.5768985506034e-10
1.5	0.	1.8158584147620319e-10
2.	0.	2.0548182789206636e-10
2.5	0.	2.293778143079296e-10
3.	0.	2.532738007237928e-10
3.5	0.	2.7716978713965595e-10
4.	0.	4.3853644532847353e-10
4.5	0.	6.72659720399971e-10
5.	0.	9.067829954714686e-10
5.5	0.	1.1409062705429668e-9
6.	0.	1.375029545614464e-9
6.5	0.	1.609152820685962e-9
7.	0.	2.5871441389818706e-9
7.5	0.	3.6528598477330285e-9
8.	0.	4.718575556484186e-9
8.5	0.	5.784291265235345e-9
9.	0.	6.850006973986504e-9
9.5	0.	8.287926766030944e-9
10.	0.	1.2108542302953565e-8
10.5	0.	1.592915783987618e-8
11.	0.	1.9749773376798813e-8
11.5	0.	2.3570388913721436e-8
12.	0.	2.7391004450644052e-8
12.5	0.	3.392390624146409e-8
13.	0.	4.496376932313244e-8
13.5	0.	5.6003632404800796e-8
14.	0.	6.704349548646915e-8
14.5	0.	7.80833585681375e-8
15.	0.	8.912322164980583e-8
15.5	0.	1.0934325123791913e-7
16.	0.	1.3527877772366243e-7
16.5	0.	1.612143042094057e-7
17.	0.	1.8714983069514898e-7
17.5	0.	2.1308535718089225e-7
18.	0.	2.390208836666356e-7
18.5	0.	2.8835893177824456e-7
19.	0.	3.416053362094553e-7
19.5	0.	3.9485174064066605e-7
20.	0.	4.480981450718768e-7
20.5	0.	5.013445495030875e-7
21.	0.	5.598129608236401e-7
21.5	0.	6.666240992277998e-7
22.	0.	7.734352376319594e-7
22.5	0.	8.80246376036119e-7
23.	0.	9.870575144402787e-7
23.5	0.	1.0938686528444385e-6
24.	0.	1.235398234601334e-6
24.5	0.	1.4449006835527836e-6
25.	0.	1.6544031325042331e-6
25.5	0.	1.8639055814556828e-6
26.	0.	2.0734080304071324e-6
26.5	0.	2.282910479358582e-6
27.	0.	2.5844749173018537e-6
27.5	0.	2.9530666254740544e-6
28.	0.	3.3216583336462555e-6
28.5	0.	3.690250041818457e-6
29.	0.	4.058841749990657e-6
29.5	0.	4.427433458162859e-6
30.	0.	4.957465784231594e-6
30.5	0.	5.523109984814279e-6
31.	0.	6.088754185396962e-6
31.5	0.	6.654398385979646e-6
32.	0.	7.22004258656233e-6
32.5	0.	7.796487489827956e-6
33.	0.	8.542525004291052e-6
33.5	0.	9.288562518754148e-6
34.	0.	0.000010034600033217245
34.5	0.	0.00001078063754768034
35.	0.	0.000011526675062143435
35.5	0.	0.00001227123567754229
36.	0.	0.000013012357878323952
36.5	0.	0.000013753480079105613
37.	0.	0.000014494602279887278
37.5	0.	0.000015235724480668939
38.	0.	0.0000159768466814506
38.5	0.	0.000016517619522262556
39.	0.	0.000016888454535998543
39.5	0.	0.000017259289549734533
40.	0.	0.000017630124563470523
40.5	0.	0.000018000959577206513
41.	0.	0.000018371794590942503
41.5	0.	0.000018302144187477657
42.	0.	0.000018109454074235554
42.5	0.	0.000017916763960993448
43.	0.	0.00001772407384775134
43.5	0.	0.000017531383734509238
44.	0.	0.00001733052089781416
44.5	0.	0.00001677062477995448
45.	0.	0.000016210728662094803
45.5	0.	0.000015650832544235125
46.	0.	0.000015090936426375447
46.5	0.	0.000014531040308515769
47.	0.	0.000013955716608034524
47.5	0.	0.000013337127533177537
48.	0.	0.000012718538458320547
48.5	0.	0.000012099949383463558
49.	0.	0.000011481360308606572
49.5	0.	0.000010862771233749582
50.	0.	0.00001033350048705547
50.5	0.	9.892324548041348e-6
51.	0.	9.45114860902723e-6
51.5	0.	9.009972670013109e-6
52.	0.	8.568796730998989e-6
52.5	0.	8.127620791984867e-6
53.	0.	7.940705165718344e-6
53.5	0.	7.84125671155132e-6
54.	0.	7.741808257384296e-6
54.5	0.	7.642359803217274e-6
55.	0.	7.542911349050248e-6
55.5	0.	7.443462894883224e-6
56.	0.	7.668060888704428e-6
56.5	0.	7.897713900828287e-6
57.	0.	8.127366912952148e-6
57.5	0.	8.357019925076005e-6
58.	0.	8.586672937199864e-6
58.5	0.	8.844278117740948e-6
59.	0.	9.198032932010967e-6
59.5	0.	9.551787746280984e-6
60.	0.	9.905542560551002e-6
60.5	0.	0.00001025929737482102
61.	0.	0.00001061305218909104
61.5	0.	0.000010920912398557167
62.	0.	0.00001117614534502785
62.5	0.	0.000011431378291498535
63.	0.	0.000011686611237969218
63.5	0.	0.000011941844184439901
64.	0.	0.000012197077130910588
64.5	0.	0.0000122726227952995
65.	0.	0.000012273495204269354
65.5	0.	0.000012274367613239208
66.	0.	0.00001227524002220906
66.5	0.	0.000012276112431178914
67.	0.	0.000012276984840148766
67.5	0.	0.000011958836313324294
68.	0.	0.000011622841707852517
68.5	0.	0.000011286847102380739
69.	0.	0.00001095085249690896
69.5	0.	0.000010614857891437186
70.	0.	0.000010236060499709207
70.5	0.	9.67192943739944e-6
71.	0.	9.107798375089675e-6
71.5	0.	8.543667312779906e-6
72.	0.	7.979536250470142e-6
72.5	0.	7.415405188160375e-6
73.	0.	6.8630594624910785e-6
73.5	0.	6.326450402525885e-6
74.	0.	5.789841342560693e-6
74.5	0.	5.2532322825955e-6
75.	0.	4.716623222630306e-6
75.5	0.	4.180014162665113e-6
76.	0.	3.7686582827817742e-6
76.5	0.	3.4193266305060648e-6
77.	0.	3.0699949782303553e-6
77.5	0.	2.720663325954646e-6
78.	0.	2.371331673678937e-6
78.5	0.	2.0220000214032273e-6
79.	0.	1.8269795016543932e-6
79.5	0.	1.6473311329974429e-6
80.	0.	1.4676827643404925e-6
80.5	0.	1.2880343956835422e-6
81.	0.	1.1083860270265918e-6
81.5	0.	9.42271612890634e-7
82.	0.	8.52848006993217e-7
82.5	0.	7.634244010958e-7
83.	0.	6.740007951983832e-7
83.5	0.	5.845771893009661e-7
84.	0.	4.951535834035493e-7
84.5	0.	4.2248977099563517e-7
85.	0.	3.759741452069447e-7
-50.	0.5	2.5066596466050975e-13
-49.5	0.5	3.574541612581651e-13
-49.	0.5	4.642423578558205e-13
-48.5	0.5	5.710305544534759e-13
-48.	0.5	1.0144025636646542e-12
-47.5	0.5	2.1626363407481824e-12
-47.	0.5	3.31087011783171e-12
-46.5	0.5	4.459103894915237e-12
-46.	0.5	5.607337671998766e-12
-45.5	0.5	6.755571449082294e-12
-45.	0.5	1.2092910530646653e-11
-44.5	0.5	2.067146961645483e-11
-44.	0.5	2.9250028702262994e-11
-43.5	0.5	3.7828587788071176e-11
-43.	0.5	4.6407146873879344e-11
-42.5	0.5	5.498570595968752e-11
-42.	0.5	9.151119747134666e-11
-41.5	0.5	1.3483316844776732e-10
-41.	0.5	1.78155139424188e-10
-40.5	0.5	2.2147711040060868e-10
-40.	0.5	2.647990813770294e-10
-39.5	0.5	3.126886404066608e-10
-39.	0.5	4.575653124532289e-10
-38.5	0.5	6.02441984499797e-10
-38.	0.5	7.473186565463653e-10
-37.5	0.5	8.921953285929333e-10
-37.	0.5	1.0370720006395016e-9
-36.5	0.5	1.2285236596873737e-9
-36.	0.5	1.5364937291385987e-9
-35.5	0.5	1.8444637985898238e-9
-35.	0.5	2.152433868041049e-9
-34.5	0.5	2.4604039374922734e-9
-34.	0.5	2.768374006943499e-9
-33.5	0.5	3.1125456729840676e-9
-33.	0.5	3.4893180506404565e-9
-32.5	0.5	3.866090428296845e-9
-32.	0.5	4.242862805953235e-9
-31.5	0.5	4.619635183609624e-9
-31.	0.5	4.996407561266012e-9
-30.5	0.5	5.214154648033622e-9
-30.	0.5	5.383529118436959e-9
-29.5	0.5	5.552903588840295e-9
-29.	0.5	5.722278059243631e-9
-28.5	0.5	5.891652529646968e-9
-28.	0.5	6.058470847533707e-9
-27.5	0.5	5.880544823052259e-9
-27.	0.5	5.7026187985708105e-9
-26.5	0.5	5.524692774089362e-9
-26.	0.5	5.346766749607912e-9
-25.5	0.5	5.168840725126464e-9
-25.	0.5	4.957774521925252e-9
-24.5	0.5	4.646194987645322e-9
-24.	0.5	4.334615453365393e-9
-23.5	0.5	4.0230359190854636e-9
-23.	0.5	3.7114563848055342e-9
-22.5	0.5	3.3998768505256045e-9
-22.	0.5	3.170286828321858e-9
-21.5	0.5	3.0265288354055313e-9
-21.	0.5	2.882770842489204e-9
-20.5	0.5	2.739012849572877e-9
-20.	0.5	2.5952548566565503e-9
-19.5	0.5	2.451496863740223e-9
-19.	0.5	2.5086421839761153e-9
-18.5	0.5	2.640415926771951e-9
-18.	0.5	2.7721896695677875e-9
-17.5	0.5	2.903963412363624e-9
-17.	0.5	3.03573715515946e-9
-16.5	0.5	3.1675108979552966e-9
-16.	0.5	3.4453153063486513e-9
-15.5	0.5	3.727675948497136e-9
-15.	0.5	4.01003659064562e-9
-14.5	0.5	4.292397232794104e-9
-14.	0.5	4.574757874942588e-9
-13.5	0.5	4.826619393156948e-9
-13.	0.5	4.963980424085655e-9
-12.5	0.5	5.101341455014363e-9
-12.	0.5	5.23870248594307e-9
-11.5	0.5	5.376063516871779e-9
-11.	0.5	5.513424547800487e-9
-10.5	0.5	5.5030587246282524e-9
-10.	0.5	5.312818690934656e-9
-9.5	0.5	5.122578657241059e-9
-9.	0.5	4.932338623547463e-9
-8.5	0.5	4.7420985898538675e-9
-8.	0.5	4.55185855616027e-9
-7.5	0.5	4.245393939579292e-9
-7.	0.5	3.887085414571587e-9
-6.5	0.5	3.528776889563883e-9
-6.	0.5	3.170468364556178e-9
-5.5	0.5	2.8121598395484728e-9
-5.	0.5	2.4538513145407687e-9
-4.5	0.5	2.179130718674867e-9
-4.	0.5	1.910496600697901e-9
-3.5	0.5	1.6418624827209352e-9
-3.	0.5	1.3732283647439697e-9
-2.5	0.5	1.1045942467670038e-9
-2.	0.5	8.638973439028843e-10
-1.5	0.5	7.570092034012243e-10
-1.	0.5	6.501210628995643e-10
-0.5	0.5	5.432329223979043e-10
0.	0.5	4.363447818962443e-10
0.5	0.5	3.294566413945842e-10
1.	0.5	2.8241984326554673e-10
1.5	0.5	3.2033848541420544e-10
2.	0.5	3.5825712756286416e-10
2.5	0.5	3.961757697115229e-10
3.	0.5	4.3409441186018165e-10
3.5	0.5	4.720130540088403e-10
4.	0.5	7.346849265967128e-10
4.5	0.5	1.1163078777624069e-9
5.	0.5	1.497930828928101e-9
5.5	0.5	1.8795537800937953e-9
6.	0.5	2.26117673125949e-9
6.5	0.5	2.642799682425184e-9
7.	0.5	4.1685511304738714e-9
7.5	0.5	5.829229701559704e-9
8.	0.5	7.489908272645538e-9
8.5	0.5	9.15058684373137e-9
9.	0.5	1.0811265414817204e-8
9.5	0.5	1.3006914427995692e-8
10.	0.5	1.862722172200604e-8
10.5	0.5	2.4247529016016382e-8
11.	0.5	2.986783631002674e-8
11.5	0.5	3.5488143604037084e-8
12.	0.5	4.110845089804743e-8
12.5	0.5	5.034144661799632e-8
13.	0.5	6.557758705329525e-8
13.5	0.5	8.081372748859419e-8
14.	0.5	9.60498679238931e-8
14.5	0.5	1.1128600835919202e-7
15.	0.5	1.2652214879449092e-7
15.5	0.5	1.5293722131541302e-7
16.	0.5	1.863122059043068e-7
16.5	0.5	2.196871904932006e-7
17.	0.5	2.530621750820944e-7
17.5	0.5	2.864371596709882e-7
18.	0.5	3.19812144259882e-7
18.5	0.5	3.787656561798457e-7
19.	0.5	4.419909299440544e-7
19.5	0.5	5.052162037082632e-7
20.	0.5	5.684414774724719e-7
20.5	0.5	6.316667512366807e-7
21.	0.5	7.002272902226393e-7
21.5	0.5	8.181790452677204e-7
22.	0.5	9.361308003128014e-7
22.5	0.5	1.0540825553578824e-6
23.	0.5	1.1720343104029633e-6
23.5	0.5	1.2899860654480445e-6
24.	0.5	1.4431159713282801e-6
24.5	0.5	1.6651187742613593e-6
25.	0.5	1.8871215771944382e-6
25.5	0.5	2.109124380127517e-6
26.	0.5	2.3311271830605964e-6
26.5	0.5	2.553129985993675e-6
27.	0.5	2.868519181687058e-6
27.5	0.5	3.2518999019151303e-6
28.	0.5	3.6352806221432027e-6
28.5	0.5	4.018661342371276e-6
29.	0.5	4.402042062599348e-6
29.5	0.5	4.785422782827421e-6
30.	0.5	5.337550315868834e-6
30.5	0.5	5.92690138286865e-6
31.	0.5	6.516252449868466e-6
31.5	0.5	7.105603516868282e-6
32.	0.5	7.694954583868099e-6
32.5	0.5	8.297060227700824e-6
33.	0.5	9.099438210594227e-6
33.5	0.5	9.90181619348763e-6
34.	0.5	0.000010704194176381035
34.5	0.5	0.000011506572159274438
35.	0.5	0.000012308950142167843
35.5	0.5	0.00001312600366164191
36.	0.5	0.000013977223753981879
36.5	0.5	0.000014828443846321846
37.	0.5	0.000015679663938661818
37.5	0.5	0.000016530884031001783
38.	0.5	0.000017382104123341755
38.5	0.5	0.000018050372457823415
39.	0.5	0.00001856345974159012
39.5	0.5	0.000019076547025356824
40.	0.5	0.000019589634309123528
40.5	0.5	0.000020102721592890236
41.	0.5	0.00002061580887665694
41.5	0.5	0.000020669192227663706
42.	0.5	0.000020594167608141768
42.5	0.5	0.00002051914298861983
43.	0.5	0.00002044411836909789
43.5	0.5	0.00002036909374957595
44.	0.5	0.000020284189160651177
44.5	0.5	0.000019765250818728893
45.	0.5	0.000019246312476806608
45.5	0.5	0.000018727374134884327
46.	0.5	0.00001820843579296204
46.5	0.5	0.000017689497451039758
47.	0.5	0.000017132827963340197
47.5	0.5	0.000016470344610453644
48.	0.5	0.00001580786125756709
48.5	0.5	0.000015145377904680539
49.	0.5	0.000014482894551793986
49.5	0.5	0.000013820411198907432
50.	0.5	0.000013234382204929119
50.5	0.5	0.000012723760265503337
51.	0.5	0.000012213138326077555
51.5	0.5	0.000011702516386651772
52.	0.5	0.00001119189444722599
52.5	0.5	0.000010681272507800206
53.	0.5	0.000010459549409325817
53.5	0.5	0.000010337209357964744
54.	0.5	0.000010214869306603672
54.5	0.5	0.0000100925292552426
55.	0.5	9.970189203881526e-6
55.5	0.5	9.847849152520454e-6
56.	0.5	0.000010097713729299132
56.5	0.5	0.000010353384576195132
57.	0.5	0.000010609055423091138
57.5	0.5	0.000010864726269987138
58.	0.5	0.000011120397116883142
58.5	0.5	0.000011400232283567302
59.	0.5	0.000011763187674137506
59.5	0.5	0.000012126143064707711
60.	0.5	0.000012489098455277917
60.5	0.5	0.000012852053845848124
61.	0.5	0.000013215009236418326
61.5	0.5	0.000013500364110097592
62.	0.5	0.000013696734606888705
62.5	0.5	0.000013893105103679819
63.	0.5	0.000014089475600470932
63.5	0.5	0.000014285846097262046
64.	0.5	0.00001448221659405316
64.5	0.5	0.000014461123254781807
65.	0.5	0.000014349657728973002
65.5	0.5	0.000014238192203164197
66.	0.5	0.00001412672667735539
66.5	0.5	0.000014015261151546584
67.	0.5	0.000013903795625737779
67.5	0.5	0.000013466503052075608
68.	0.5	0.000013010983664844192
68.5	0.5	0.000012555464277612775
69.	0.5	0.000012099944890381359
69.5	0.5	0.000011644425503149942
70.	0.5	0.000011151799587691758
70.5	0.5	0.000010498504480334484
71.	0.5	9.845209372977209e-6
71.5	0.5	9.191914265619935e-6
72.	0.5	8.53861915826266e-6
72.5	0.5	7.885324050905385e-6
73.	0.5	7.2628434711209444e-6
73.5	0.5	6.681508760481925e-6
74.	0.5	6.100174049842906e-6
74.5	0.5	5.518839339203887e-6
75.	0.5	4.937504628564867e-6
75.5	0.5	4.356169917925848e-6
76.	0.5	3.921450437727249e-6
76.5	0.5	3.559333476823082e-6
77.	0.5	3.197216515918916e-6
77.5	0.5	2.835099555014749e-6
78.	0.5	2.4729825941105823e-6
78.5	0.5	2.1108656332064157e-6
79.	0.5	1.9124195861636275e-6
79.5	0.5	1.7302780919811822e-6
80.	0.5	1.5481365977987368e-6
80.5	0.5	1.3659951036162913e-6
81.	0.5	1.183853609433846e-6
81.5	0.5	1.0150899237090434e-6
82.	0.5	9.221322369984733e-7
82.5	0.5	8.291745502879034e-7
83.	0.5	7.362168635773334e-7
83.5	0.5	6.432591768667634e-7
84.	0.5	5.503014901561936e-7
84.5	0.5	4.7370292310165706e-7
85.	0.5	4.2262742194647634e-7
-50.	1.	3.709513706880738e-13
-49.5	1.	5.287640713818954e-13
-49.	1.	6.865767720757172e-13
-48.5	1.	8.443894727695389e-13
-48.	1.	1.498018386352831e-12
-47.5	1.	3.1899678586206614e-12
-47.	1.	4.881917330888491e-12
-46.5	1.	6.573866803156321e-12
-46.	1.	8.265816275424152e-12
-45.5	1.	9.957765747691982e-12
-45.	1.	1.7798325190622352e-11
-44.5	1.	3.039622449175289e-11
-44.	1.	4.299412379288342e-11
-43.5	1.	5.559202309401395e-11
-43.	1.	6.818992239514448e-11
-42.5	1.	8.078782169627502e-11
-42.	1.	1.342604076819826e-10
-41.5	1.	1.976734037437284e-10
-41.	1.	2.610863998054743e-10
-40.5	1.	3.2449939586722015e-10
-40.	1.	3.87912391928966e-10
-39.5	1.	4.5798346062186297e-10
-39.	1.	6.694305105174652e-10
-38.5	1.	8.808775604130676e-10
-38.	1.	1.09232461030867e-9
-37.5	1.	1.3037716602042721e-9
-37.	1.	1.5152187100998747e-9
-36.5	1.	1.794321049551936e-9
-36.	1.	2.2426791913572324e-9
-35.5	1.	2.6910373331625288e-9
-35.	1.	3.1393954749678255e-9
-34.5	1.	3.5877536167731214e-9
-34.	1.	4.0361117585784186e-9
-33.5	1.	4.536539315685412e-9
-33.	1.	5.083857069694791e-9
-32.5	1.	5.63117482370417e-9
-32.	1.	6.17849257771355e-9
-31.5	1.	6.725810331722928e-9
-31.	1.	7.273128085732307e-9
-30.5	1.	7.588888508280315e-9
-30.	1.	7.834213379989122e-9
-29.5	1.	8.079538251697928e-9
-29.	1.	8.324863123406734e-9
-28.5	1.	8.57018799511554e-9
-28.	1.	8.811806438399803e-9
-27.5	1.	8.553544604017658e-9
-27.	1.	8.295282769635513e-9
-26.5	1.	8.037020935253368e-9
-26.	1.	7.778759100871224e-9
-25.5	1.	7.520497266489079e-9
-25.	1.	7.2144102194673146e-9
-24.5	1.	6.76327050170997e-9
-24.	1.	6.312130783952626e-9
-23.5	1.	5.8609910661952815e-9
-23.	1.	5.409851348437937e-9
-22.5	1.	4.958711630680593e-9
-22.	1.	4.626387774827883e-9
-21.5	1.	4.4184482003370695e-9
-21.	1.	4.210508625846255e-9
-20.5	1.	4.002569051355442e-9
-20.	1.	3.794629476864628e-9
-19.5	1.	3.5866899023738137e-9
-19.	1.	3.6690079699022523e-9
-18.5	1.	3.8591464094294995e-9
-18.	1.	4.0492848489567484e-9
-17.5	1.	4.2394232884839965e-9
-17.	1.	4.429561728011245e-9
-16.5	1.	4.619700167538493e-9
-16.	1.	5.020621748654295e-9
-15.5	1.	5.428119874914149e-9
-15.	1.	5.835618001174003e-9
-14.5	1.	6.243116127433857e-9
-14.	1.	6.65061425369371e-9
-13.5	1.	7.013963443086047e-9
-13.	1.	7.211567714840991e-9
-12.5	1.	7.409171986595935e-9
-12.	1.	7.606776258350879e-9
-11.5	1.	7.804380530105823e-9
-11.	1.	8.001984801860767e-9
-10.5	1.	7.985778812428076e-9
-10.	1.	7.709234564480699e-9
-9.5	1.	7.432690316533324e-9
-9.	1.	7.156146068585948e-9
-8.5	1.	6.879601820638571e-9
-8.	1.	6.603057572691195e-9
-7.5	1.	6.158328170117803e-9
-7.	1.	5.638576981803823e-9
-6.5	1.	5.118825793489845e-9
-6.	1.	4.599074605175865e-9
-5.5	1.	4.079323416861887e-9
-5.	1.	3.559572228547908e-9
-4.5	1.	3.1610994027520076e-9
-4.	1.	2.77145749404487e-9
-3.5	1.	2.3818155853377317e-9
-3.	1.	1.992173676630594e-9
-2.5	1.	1.6025317679234562e-9
-2.	1.	1.2533638590841154e-9
-1.5	1.	1.0980512006085782e-9
-1.	1.	9.42738542133041e-10
-0.5	1.	7.874258836575039e-10
0.	1.	6.321132251819667e-10
0.5	1.	4.768005667064295e-10
1.	1.	4.0714983147075345e-10
1.5	1.	4.590911293522077e-10
2.	1.	5.11032427233662e-10
2.5	1.	5.629737251151162e-10
3.	1.	6.149150229965705e-10
3.5	1.	6.668563208780246e-10
4.	1.	1.0308334078649523e-9
4.5	1.	1.559956035124843e-9
5.	1.	2.089078662384734e-9
5.5	1.	2.6182012896446247e-9
6.	1.	3.1473239169045155e-9
6.5	1.	3.676446544164406e-9
7.	1.	5.749958121965872e-9
7.5	1.	8.00559955538638e-9
8.	1.	1.0261240988806889e-8
8.5	1.	1.2516882422227396e-8
9.	1.	1.4772523855647904e-8
9.5	1.	1.7725902089960442e-8
10.	1.	2.514590114105851e-8
10.5	1.	3.256590019215658e-8
11.	1.	3.9985899243254656e-8
11.5	1.	4.740589829435273e-8
12.	1.	5.4825897345450795e-8
12.5	1.	6.675898699452857e-8
13.	1.	8.619140478345806e-8
13.5	1.	1.0562382257238757e-7
14.	1.	1.2505624036131705e-7
14.5	1.	1.4448865815024654e-7
15.	1.	1.6392107593917603e-7
15.5	1.	1.965311913929069e-7
16.	1.	2.3734563408495122e-7
16.5	1.	2.7816007677699556e-7
17.	1.	3.189745194690398e-7
17.5	1.	3.597889621610841e-7
18.	1.	4.006034048531284e-7
18.5	1.	4.6917238058144684e-7
19.	1.	5.423765236786535e-7
19.5	1.	6.155806667758603e-7
20.	1.	6.887848098730671e-7
20.5	1.	7.619889529702738e-7
21.	1.	8.406416196216384e-7
21.5	1.	9.697339913076408e-7
22.	1.	1.0988263629936432e-6
22.5	1.	1.2279187346796456e-6
23.	1.	1.3570111063656482e-6
23.5	1.	1.4861034780516506e-6
24.	1.	1.6508337080552261e-6
24.5	1.	1.8853368649699348e-6
25.	1.	2.119840021884643e-6
25.5	1.	2.354343178799352e-6
26.	1.	2.58884633571406e-6
26.5	1.	2.8233494926287683e-6
27.	1.	3.152563446072262e-6
27.5	1.	3.550733178356206e-6
28.	1.	3.94890291064015e-6
28.5	1.	4.347072642924094e-6
29.	1.	4.745242375208038e-6
29.5	1.	5.143412107491983e-6
30.	1.	5.7176348475060725e-6
30.5	1.	6.330692780923021e-6
31.	1.	6.9437507143399694e-6
31.5	1.	7.556808647756918e-6
32.	1.	8.169866581173865e-6
32.5	1.	8.797632965573691e-6
33.	1.	9.656351416897403e-6
33.5	1.	0.000010515069868221113
34.	1.	0.000011373788319544826
34.5	1.	0.000012232506770868537
35.	1.	0.00001309122522219225
35.5	1.	0.000013980771645741531
36.	1.	0.000014942089629639806
36.5	1.	0.00001590340761353808
37.	1.	0.000016864725597436356
37.5	1.	0.00001782604358133463
38.	1.	0.000018787361565232905
38.5	1.	0.000019583125393384273
39.	1.	0.000020238464947181692
39.5	1.	0.000020893804500979115
40.	1.	0.000021549144054776537
40.5	1.	0.000022204483608573956
41.	1.	0.00002285982316237138
41.5	1.	0.000023036240267849756
42.	1.	0.000023078881142047983
42.5	1.	0.00002312152201624621
43.	1.	0.000023164162890444436
43.5	1.	0.000023206803764642663
44.	1.	0.000023237857423488195
44.5	1.	0.000022759876857503308
45.	1.	0.000022281896291518417
45.5	1.	0.000021803915725533526
46.	1.	0.000021325935159548635
46.5	1.	0.000020847954593563744
47.	1.	0.00002030993931864587
47.5	1.	0.000019603561687729753
48.	1.	0.000018897184056813633
48.5	1.	0.00001819080642589752
49.	1.	0.0000174844287949814
49.5	1.	0.00001677805116406528
50.	1.	0.000016135263922802772
50.5	1.	0.000015555195982965326
51.	1.	0.000014975128043127882
51.5	1.	0.000014395060103290434
52.	1.	0.000013814992163452992
52.5	1.	0.000013234924223615546
53.	1.	0.000012978393652933288
53.5	1.	0.000012833162004378168
54.	1.	0.000012687930355823047
54.5	1.	0.000012542698707267927
55.	1.	0.000012397467058712805
55.5	1.	0.000012252235410157685
56.	1.	0.000012527366569893836
56.5	1.	0.00001280905525156198
57.	1.	0.000013090743933230128
57.5	1.	0.00001337243261489827
58.	1.	0.000013654121296566417
58.5	1.	0.000013956186449393654
59.	1.	0.000014328342416264045
59.5	1.	0.00001470049838313444
60.	1.	0.000015072654350004832
60.5	1.	0.000015444810316875224
61.	1.	0.000015816966283745617
61.5	1.	0.000016079815821638018
62.	1.	0.00001621732386874956
62.5	1.	0.000016354831915861103
63.	1.	0.000016492339962972647
63.5	1.	0.00001662984801008419
64.	1.	0.000016767356057195735
64.5	1.	0.000016649623714264114
65.	1.	0.000016425820253676646
65.5	1.	0.000016202016793089185
66.	1.	0.000015978213332501717
66.5	1.	0.000015754409871914256
67.	1.	0.00001553060641132679
67.5	1.	0.000014974169790826924
68.	1.	0.000014399125621835868
68.5	1.	0.000013824081452844812
69.	1.	0.000013249037283853754
69.5	1.	0.0000126739931148627
70.	1.	0.00001206753867567431
70.5	1.	0.000011325079523269528
71.	1.	0.000010582620370864744
71.5	1.	9.840161218459963e-6
72.	1.	9.09770206605518e-6
72.5	1.	8.355242913650397e-6
73.	1.	7.66262747975081e-6
73.5	1.	7.036567118437965e-6
74.	1.	6.410506757125119e-6
74.5	1.	5.784446395812273e-6
75.	1.	5.158386034499427e-6
75.5	1.	4.532325673186581e-6
76.	1.	4.074242592672724e-6
76.5	1.	3.6993403231401e-6
77.	1.	3.324438053607476e-6
77.5	1.	2.949535784074852e-6
78.	1.	2.5746335145422283e-6
78.5	1.	2.199731245009604e-6
79.	1.	1.997859670672862e-6
79.5	1.	1.8132250509649214e-6
80.	1.	1.628590431256981e-6
80.5	1.	1.4439558115490406e-6
81.	1.	1.2593211918411e-6
81.5	1.	1.0879082345274527e-6
82.	1.	9.914164670037298e-7
82.5	1.	8.949246994800066e-7
83.	1.	7.984329319562838e-7
83.5	1.	7.019411644325607e-7
84.	1.	6.054493969088379e-7
84.5	1.	5.249160752076789e-7
85.	1.	4.69280698686008e-7
-50.	1.5	4.912367767156378e-13
-49.5	1.5	7.000739815056258e-13
-49.	1.5	9.089111862956139e-13
-48.5	1.5	1.117748391085602e-12
-48.	1.5	1.9816342090410077e-12
-47.5	1.5	4.2172993764931404e-12
-47.	1.5	6.452964543945271e-12
-46.5	1.5	8.688629711397404e-12
-46.	1.5	1.0924294878849537e-11
-45.5	1.5	1.315996004630167e-11
-45.	1.5	2.350373985059805e-11
-44.5	1.5	4.012097936705095e-11
-44.	1.5	5.673821888350383e-11
-43.5	1.5	7.335545839995674e-11
-43.	1.5	8.997269791640962e-11
-42.5	1.5	1.0658993743286252e-10
-42.	1.5	1.770096178926185e-10
-41.5	1.5	2.605136390396895e-10
-41.	1.5	3.440176601867605e-10
-40.5	1.5	4.275216813338316e-10
-40.	1.5	5.110257024809025e-10
-39.5	1.5	6.032782808370652e-10
-39.	1.5	8.812957085817015e-10
-38.5	1.5	1.159313136326338e-9
-38.	1.5	1.4373305640709746e-9
-37.5	1.5	1.715347991815611e-9
-37.	1.5	1.993365419560248e-9
-36.5	1.5	2.3601184394164985e-9
-36.	1.5	2.9488646535758666e-9
-35.5	1.5	3.537610867735234e-9
-35.	1.5	4.126357081894602e-9
-34.5	1.5	4.715103296053969e-9
-34.	1.5	5.303849510213338e-9
-33.5	1.5	5.960532958386757e-9
-33.	1.5	6.678396088749126e-9
-32.5	1.5	7.396259219111495e-9
-32.	1.5	8.114122349473864e-9
-31.5	1.5	8.831985479836233e-9
-31.	1.5	9.549848610198602e-9
-30.5	1.5	9.96362236852701e-9
-30.	1.5	1.0284897641541286e-8
-29.5	1.5	1.0606172914555563e-8
-29.	1.5	1.0927448187569838e-8
-28.5	1.5	1.1248723460584112e-8
-28.	1.5	1.1565142029265898e-8
-27.5	1.5	1.1226544384983058e-8
-27.	1.5	1.0887946740700217e-8
-26.5	1.5	1.0549349096417374e-8
-26.	1.5	1.0210751452134534e-8
-25.5	1.5	9.872153807851694e-9
-25.	1.5	9.471045917009377e-9
-24.5	1.5	8.880346015774617e-9
-24.	1.5	8.289646114539858e-9
-23.5	1.5	7.698946213305099e-9
-23.	1.5	7.10824631207034e-9
-22.5	1.5	6.5175464108355815e-9
-22.	1.5	6.0824887213339076e-9
-21.5	1.5	5.810367565268608e-9
-21.	1.5	5.538246409203307e-9
-20.5	1.5	5.266125253138006e-9
-20.	1.5	4.994004097072706e-9
-19.5	1.5	4.721882941007405e-9
-19.	1.5	4.829373755828389e-9
-18.5	1.5	5.0778768920870485e-9
-18.	1.5	5.326380028345709e-9
-17.5	1.5	5.574883164604369e-9
-17.	1.5	5.823386300863028e-9
-16.5	1.5	6.071889437121689e-9
-16.	1.5	6.595928190959939e-9
-15.5	1.5	7.128563801331163e-9
-15.	1.5	7.661199411702386e-9
-14.5	1.5	8.19383502207361e-9
-14.	1.5	8.726470632444834e-9
-13.5	1.5	9.201307493015147e-9
-13.	1.5	9.459155005596327e-9
-12.5	1.5	9.717002518177507e-9
-12.	1.5	9.974850030758686e-9
-11.5	1.5	1.0232697543339868e-8
-11.	1.5	1.0490545055921047e-8
-10.5	1.5	1.04684989002279e-8
-10.	1.5	1.0105650438026742e-8
-9.5	1.5	9.742801975825587e-9
-9.	1.5	9.379953513624433e-9
-8.5	1.5	9.017105051423277e-9
-8.	1.5	8.654256589222121e-9
-7.5	1.5	8.071262400656312e-9
-7.	1.5	7.390068549036059e-9
-6.5	1.5	6.708874697415806e-9
-6.	1.5	6.027680845795553e-9
-5.5	1.5	5.3464869941753e-9
-5.	1.5	4.665293142555048e-9
-4.5	1.5	4.143068086829148e-9
-4.	1.5	3.632418387391838e-9
-3.5	1.5	3.121768687954528e-9
-3.	1.5	2.6111189885172186e-9
-2.5	1.5	2.1004692890799086e-9
-2.	1.5	1.6428303742653463e-9
-1.5	1.5	1.439093197815932e-9
-1.	1.5	1.2353560213665177e-9
-0.5	1.5	1.0316188449171034e-9
0.	1.5	8.278816684676891e-10
0.5	1.5	6.241444920182747e-10
1.	1.5	5.318798196759602e-10
1.5	1.5	5.9784377329021e-10
2.	1.5	6.638077269044597e-10
2.5	1.5	7.297716805187094e-10
3.	1.5	7.957356341329592e-10
3.5	1.5	8.616995877472089e-10
4.	1.5	1.3269818891331917e-9
4.5	1.5	2.003604192487279e-9
5.	1.5	2.680226495841366e-9
5.5	1.5	3.3568487991954536e-9
6.	1.5	4.033471102549541e-9
6.5	1.5	4.710093405903628e-9
7.	1.5	7.331365113457872e-9
7.5	1.5	1.0181969409213055e-8
8.	1.5	1.3032573704968238e-8
8.5	1.5	1.5883178000723424e-8
9.	1.5	1.8733782296478605e-8
9.5	1.5	2.244488975192519e-8
10.	1.5	3.166458056011099e-8
10.5	1.5	4.088427136829678e-8
11.	1.5	5.0103962176482575e-8
11.5	1.5	5.932365298466838e-8
12.	1.5	6.854334379285417e-8
12.5	1.5	8.317652737106079e-8
13.	1.5	1.0680522251362087e-7
13.5	1.5	1.3043391765618094e-7
14.	1.5	1.54062612798741e-7
14.5	1.5	1.7769130794130105e-7
15.	1.5	2.0132000308386115e-7
15.5	1.5	2.401251614704008e-7
16.	1.5	2.8837906226559563e-7
16.5	1.5	3.3663296306079046e-7
17.	1.5	3.848868638559852e-7
17.5	1.5	4.3314076465117997e-7
18.	1.5	4.813946654463748e-7
18.5	1.5	5.59579104983048e-7
19.	1.5	6.427621174132527e-7
19.5	1.5	7.259451298434575e-7
20.	1.5	8.091281422736623e-7
20.5	1.5	8.92311154703867e-7
21.	1.5	9.810559490206375e-7
21.5	1.5	1.1212889373475613e-6
22.	1.5	1.261521925674485e-6
22.5	1.5	1.401754914001409e-6
23.	1.5	1.5419879023283328e-6
23.5	1.5	1.6822208906552566e-6
24.	1.5	1.8585514447821724e-6
24.5	1.5	2.1055549556785102e-6
25.	1.5	2.3525584665748483e-6
25.5	1.5	2.5995619774711863e-6
26.	1.5	2.8465654883675235e-6
26.5	1.5	3.0935689992638616e-6
27.	1.5	3.4366077104574665e-6
27.5	1.5	3.849566454797282e-6
28.	1.5	4.262525199137097e-6
28.5	1.5	4.675483943476914e-6
29.	1.5	5.0884426878167284e-6
29.5	1.5	5.501401432156545e-6
30.	1.5	6.097719379143311e-6
30.5	1.5	6.734484178977392e-6
31.	1.5	7.371248978811472e-6
31.5	1.5	8.008013778645554e-6
32.	1.5	8.644778578479634e-6
32.5	1.5	9.298205703446559e-6
33.	1.5	0.000010213264623200577
33.5	1.5	0.000011128323542954597
34.	1.5	0.000012043382462708617
34.5	1.5	0.000012958441382462637
35.	1.5	0.000013873500302216658
35.5	1.5	0.000014835539629841152
36.	1.5	0.00001590695550529773
36.5	1.5	0.00001697837138075431
37.	1.5	0.000018049787256210894
37.5	1.5	0.00001912120313166747
38.	1.5	0.000020192619007124054
38.5	1.5	0.000021115878328945132
39.	1.5	0.00002191347015277327
39.5	1.5	0.000022711061976601406
40.	1.5	0.000023508653800429546
40.5	1.5	0.00002430624562425768
41.	1.5	0.00002510383744808582
41.5	1.5	0.0000254032883080358
42.	1.5	0.000025563594675954197
42.5	1.5	0.00002572390104387259
43.	1.5	0.000025884207411790984
43.5	1.5	0.000026044513779709376
44.	1.5	0.000026191525686325213
44.5	1.5	0.00002575450289627772
45.	1.5	0.000025317480106230222
45.5	1.5	0.000024880457316182728
46.	1.5	0.00002444343452613523
46.5	1.5	0.00002400641173608773
47.	1.5	0.00002348705067395154
47.5	1.5	0.000022736778765005862
48.	1.5	0.000021986506856060177
48.5	1.5	0.000021236234947114496
49.	1.5	0.000020485963038168815
49.5	1.5	0.00001973569112922313
50.	1.5	0.00001903614564067642
50.5	1.5	0.00001838663170042731
51.	1.5	0.00001773711776017821
51.5	1.5	0.000017087603819929096
52.	1.5	0.000016438089879679993
52.5	1.5	0.000015788575939430884
53.	1.5	0.00001549723789654076
53.5	1.5	0.000015329114650791592
54.	1.5	0.000015160991405042422
54.5	1.5	0.000014992868159293254
55.	1.5	0.000014824744913544084
55.5	1.5	0.000014656621667794915
56.	1.5	0.000014957019410488539
56.5	1.5	0.000015264725926928827
57.	1.5	0.000015572432443369118
57.5	1.5	0.000015880138959809405
58.	1.5	0.000016187845476249693
58.5	1.5	0.000016512140615220006
59.	1.5	0.000016893497158390586
59.5	1.5	0.000017274853701561165
60.	1.5	0.000017656210244731745
60.5	1.5	0.000018037566787902328
61.	1.5	0.000018418923331072904
61.5	1.5	0.000018659267533178444
62.	1.5	0.000018737913130610415
62.5	1.5	0.00001881655872804239
63.	1.5	0.000018895204325474364
63.5	1.5	0.000018973849922906332
64.	1.5	0.000019052495520338307
64.5	1.5	0.00001883812417374642
65.	1.5	0.000018501982778380294
65.5	1.5	0.000018165841383014174
66.	1.5	0.000017829699987648047
66.5	1.5	0.000017493558592281927
67.	1.5	0.0000171574171969158
67.5	1.5	0.00001648183652957824
68.	1.5	0.000015787267578827544
68.5	1.5	0.000015092698628076848
69.	1.5	0.00001439812967732615
69.5	1.5	0.000013703560726575456
70.	1.5	0.000012983277763656862
70.5	1.5	0.000012151654566204571
71.	1.5	0.00001132003136875228
71.5	1.5	0.00001048840817129999
72.	1.5	9.656784973847698e-6
72.5	1.5	8.825161776395409e-6
73.	1.5	8.062411488380677e-6
73.5	1.5	7.391625476394005e-6
74.	1.5	6.720839464407332e-6
74.5	1.5	6.0500534524206595e-6
75.	1.5	5.3792674404339874e-6
75.5	1.5	4.7084814284473154e-6
76.	1.5	4.227034747618198e-6
76.5	1.5	3.8393471694571176e-6
77.	1.5	3.4516595912960363e-6
77.5	1.5	3.063972013134955e-6
78.	1.5	2.6762844349738738e-6
78.5	1.5	2.2885968568127925e-6
79.	1.5	2.083299755182096e-6
79.5	1.5	1.8961720099486608e-6
80.	1.5	1.7090442647152252e-6
80.5	1.5	1.5219165194817897e-6
81.	1.5	1.334788774248354e-6
81.5	1.5	1.1607265453458622e-6
82.	1.5	1.0607006970089861e-6
82.5	1.5	9.6067484867211e-7
83.	1.5	8.606490003352341e-7
83.5	1.5	7.60623151998358e-7
84.	1.5	6.605973036614822e-7
84.5	1.5	5.761292273137009e-7
85.	1.5	5.159339754255396e-7
-50.	2.	1.7310643766847438e-12
-49.5	2.	2.380617484493116e-12
-49.	2.	3.030170592301488e-12
-48.5	2.	3.679723700109861e-12
-48.	2.	6.077968684207531e-12
-47.5	2.	1.2138261577901451e-11
-47.	2.	1.819855447159537e-11
-46.5	2.	2.42588473652893e-11
-46.	2.	3.031914025898322e-11
-45.5	2.	3.637943315267714e-11
-45.	2.	6.29286186105255e-11
-44.5	2.	1.0533059448944686e-10
-44.	2.	1.4773257036836812e-10
-43.5	2.	1.9013454624728944e-10
-43.	2.	2.3253652212621075e-10
-42.5	2.	2.7493849800513207e-10
-42.	2.	4.4736435170034216e-10
-41.5	2.	6.514110145076695e-10
-41.	2.	8.55457677314997e-10
-40.5	2.	1.0595043401223245e-9
-40.	2.	1.2635510029296522e-9
-39.5	2.	1.4878552063276922e-9
-39.	2.	2.1423033622512994e-9
-38.5	2.	2.7967515181749062e-9
-38.	2.	3.451199674098513e-9
-37.5	2.	4.105647830022122e-9
-37.	2.	4.76009598594573e-9
-36.5	2.	5.610772456385145e-9
-36.	2.	6.952360739271691e-9
-35.5	2.	8.293949022158235e-9
-35.	2.	9.635537305044777e-9
-34.5	2.	1.0977125587931322e-8
-34.	2.	1.2318713870817868e-8
-33.5	2.	1.379059770439352e-8
-33.	2.	1.5379816906379153e-8
-32.5	2.	1.696903610836479e-8
-32.	2.	1.8558255310350422e-8
-31.5	2.	2.0147474512336058e-8
-31.	2.	2.1736693714321687e-8
-30.5	2.	2.2632922316397302e-8
-30.	2.	2.3318355715734127e-8
-29.5	2.	2.4003789115070958e-8
-29.	2.	2.4689222514407782e-8
-28.5	2.	2.5374655913744607e-8
-28.	2.	2.6049614736664463e-8
-27.5	2.	2.5311883614439044e-8
-27.	2.	2.4574152492213626e-8
-26.5	2.	2.38364213699882e-8
-26.	2.	2.3098690247762783e-8
-25.5	2.	2.2360959125537364e-8
-25.	2.	2.149709750875337e-8
-24.5	2.	2.025068526465104e-8
-24.	2.	1.9004273020548702e-8
-23.5	2.	1.7757860776446367e-8
-23.	2.	1.6511448532344033e-8
-22.5	2.	1.5265036288241695e-8
-22.	2.	1.4351949806913419e-8
-21.5	2.	1.3787810720296923e-8
-21.	2.	1.3223671633680427e-8
-20.5	2.	1.2659532547063927e-8
-20.	2.	1.2095393460447434e-8
-19.5	2.	1.1531254373830938e-8
-19.	2.	1.174506094640435e-8
-18.5	2.	1.224784661281038e-8
-18.	2.	1.2750632279216409e-8
-17.5	2.	1.3253417945622444e-8
-17.	2.	1.3756203612028476e-8
-16.5	2.	1.4258989278434502e-8
-16.	2.	1.5315352792249882e-8
-15.5	2.	1.638898822675491e-8
-15.	2.	1.7462623661259945e-8
-14.5	2.	1.8536259095764977e-8
-14.	2.	1.960989453027001e-8
-13.5	2.	2.0561036948338107e-8
-13.	2.	2.1052313368241452e-8
-12.5	2.	2.154358978814479e-8
-12.	2.	2.203486620804813e-8
-11.5	2.	2.2526142627951474e-8
-11.	2.	2.3017419047854805e-8
-10.5	2.	2.2920107381977118e-8
-10.	2.	2.210612292227008e-8
-9.5	2.	2.1292138462563052e-8
-9.	2.	2.0478154002856012e-8
-8.5	2.	1.966416954314898e-8
-8.	2.	1.8850185083441943e-8
-7.5	2.	1.757479830364775e-8
-7.	2.	1.6093595344210607e-8
-6.5	2.	1.4612392384773453e-8
-6.	2.	1.3131189425336308e-8
-5.5	2.	1.164998646589916e-8
-5.	2.	1.0168783506462013e-8
-4.5	2.	9.033876654591098e-9
-4.	2.	7.924185448368624e-9
-3.5	2.	6.81449424214615e-9
-3.	2.	5.704803035923675e-9
-2.5	2.	4.5951118297012045e-9
-2.	2.	3.5995331022440037e-9
-1.5	2.	3.15051026777818e-9
-1.	2.	2.7014874333123545e-9
-0.5	2.	2.252464598846529e-9
0.	2.	1.8034417643807048e-9
0.5	2.	1.3544189299148798e-9
1.	2.	1.1326715551759204e-9
1.5	2.	1.2335282521251474e-9
2.	2.	1.3343849490743746e-9
2.5	2.	1.4352416460236007e-9
3.	2.	1.5360983429728277e-9
3.5	2.	1.6369550399220543e-9
4.	2.	2.440692223236606e-9
4.5	2.	3.6164302529953746e-9
5.	2.	4.7921682827541435e-9
5.5	2.	5.967906312512911e-9
6.	2.	7.143644342271679e-9
6.5	2.	8.319382372030449e-9
7.	2.	1.2574562815659497e-8
7.5	2.	1.719290203611654e-8
8.	2.	2.181124125657359e-8
8.5	2.	2.6429580477030636e-8
9.	2.	3.1047919697487684e-8
9.5	2.	3.689108230090279e-8
10.	2.	5.057505480887208e-8
10.5	2.	6.425902731684137e-8
11.	2.	7.794299982481066e-8
11.5	2.	9.162697233277996e-8
12.	2.	1.0531094484074924e-7
12.5	2.	1.2583950494127573e-7
13.	2.	1.5774160324675703e-7
13.5	2.	1.8964370155223832e-7
14.	2.	2.2154579985771954e-7
14.5	2.	2.5344789816320084e-7
15.	2.	2.853499964686821e-7
15.5	2.	3.3399043850864073e-7
16.	2.	3.9305203702966174e-7
16.5	2.	4.521136355506828e-7
17.	2.	5.111752340717037e-7
17.5	2.	5.702368325927247e-7
18.	2.	6.292984311137457e-7
18.5	2.	7.161801001947592e-7
19.	2.	8.077078817897647e-7
19.5	2.	8.992356633847705e-7
20.	2.	9.907634449797762e-7
20.5	2.	1.082291226574782e-6
21.	2.	1.1785810389591353e-6
21.5	2.	1.318955349830654e-6
22.	2.	1.4593296607021731e-6
22.5	2.	1.599703971573692e-6
23.	2.	1.740078282445211e-6
23.5	2.	1.8804525933167299e-6
24.	2.	2.0535571764030473e-6
24.5	2.	2.2907421223067484e-6
25.	2.	2.5279270682104495e-6
25.5	2.	2.7651120141141506e-6
26.	2.	3.0022969600178517e-6
26.5	2.	3.2394819059215523e-6
27.	2.	3.567013181983682e-6
27.5	2.	3.9603226141777525e-6
28.	2.	4.353632046371822e-6
28.5	2.	4.746941478565893e-6
29.	2.	5.140250910759963e-6
29.5	2.	5.533560342954033e-6
30.	2.	6.1037255237485984e-6
30.5	2.	6.712902973006282e-6
31.	2.	7.322080422263964e-6
31.5	2.	7.931257871521648e-6
32.	2.	8.54043532077933e-6
32.5	2.	9.16699300226248e-6
33.	2.	0.000010066455054216847
33.5	2.	0.000010965917106171214
34.	2.	0.000011865379158125582
34.5	2.	0.000012764841210079948
35.	2.	0.000013664303262034317
35.5	2.	0.000014628386560152787
36.	2.	0.000015742916590056204
36.5	2.	0.00001685744661995962
37.	2.	0.00001797197664986304
37.5	2.	0.00001908650667976646
38.	2.	0.00002020103670966988
38.5	2.	0.000021221881287236078
39.	2.	0.000022163261162737735
39.5	2.	0.000023104641038239388
40.	2.	0.000024046020913741045
40.5	2.	0.0000249874007892427
41.	2.	0.000025928780664744356
41.5	2.	0.00002643150333603465
42.	2.	0.000026811696967792038
42.5	2.	0.000027191890599549428
43.	2.	0.00002757208423130681
43.5	2.	0.0000279522778630642
44.	2.	0.000028318537495176316
44.5	2.	0.000028072667077718976
45.	2.	0.000027826796660261635
45.5	2.	0.000027580926242804295
46.	2.	0.00002733505582534695
46.5	2.	0.000027089185407889614
47.	2.	0.00002673239922985077
47.5	2.	0.000026064559011561928
48.	2.	0.000025396718793273077
48.5	2.	0.000024728878574984233
49.	2.	0.000024061038356695382
49.5	2.	0.00002339319813840653
50.	2.	0.000022736832089972327
50.5	2.	0.000022091783033329426
51.	2.	0.000021446733976686528
51.5	2.	0.000020801684920043627
52.	2.	0.000020156635863400733
52.5	2.	0.00001951158680675783
53.	2.	0.00001921429378007234
53.5	2.	0.000019036631049567282
54.	2.	0.000018858968319062223
54.5	2.	0.00001868130558855716
55.	2.	0.0000185036428580521
55.5	2.	0.00001832598012754704
56.	2.	0.000018602736567204794
56.5	2.	0.000018886581796869384
57.	2.	0.000019170427026533974
57.5	2.	0.000019454272256198564
58.	2.	0.000019738117485863153
58.5	2.	0.000020024296607699678
59.	2.	0.000020318503832191582
59.5	2.	0.000020612711056683492
60.	2.	0.000020906918281175403
60.5	2.	0.00002120112550566731
61.	2.	0.000021495332730159217
61.5	2.	0.000021612002980313508
62.	2.	0.000021525091892752706
62.5	2.	0.00002143818080519191
63.	2.	0.00002135126971763111
63.5	2.	0.00002126435863007031
64.	2.	0.000021177447542509512
64.5	2.	0.00002078450351214128
65.	2.	0.00002026438033008157
65.5	2.	0.000019744257148021863
66.	2.	0.000019224133965962155
66.5	2.	0.000018704010783902447
67.	2.	0.000018183887601842735
67.5	2.	0.00001737607549376202
68.	2.	0.000016552170024325738
68.5	2.	0.000015728264554889456
69.	2.	0.000014904359085453172
69.5	2.	0.00001408045361601689
70.	2.	0.000013244515450529211
70.5	2.	0.000012356476384112991
71.	2.	0.00001146843731769677
71.5	2.	0.000010580398251280548
72.	2.	9.692359184864328e-6
72.5	2.	8.804320118448106e-6
73.	2.	8.005436040695747e-6
73.5	2.	7.3255983928636355e-6
74.	2.	6.645760745031523e-6
74.5	2.	5.965923097199411e-6
75.	2.	5.286085449367299e-6
75.5	2.	4.606247801535187e-6
76.	2.	4.127191380556458e-6
76.5	2.	3.747559984200298e-6
77.	2.	3.367928587844138e-6
77.5	2.	2.9882971914879773e-6
78.	2.	2.608665795131817e-6
78.5	2.	2.2290343987756567e-6
79.	2.	2.0318162679339923e-6
79.5	2.	1.8527697636803472e-6
80.	2.	1.6737232594267023e-6
80.5	2.	1.4946767551730572e-6
81.	2.	1.315630250919412e-6
81.5	2.	1.1489422973127914e-6
82.	2.	1.0522846690118418e-6
82.5	2.	9.55627040710892e-7
83.	2.	8.589694124099423e-7
83.5	2.	7.623117841089926e-7
84.	2.	6.656541558080429e-7
84.5	2.	5.832719645643145e-7
85.	2.	5.231619327285761e-7
-50.	2.5	3.0062242159294368e-12
-49.5	2.5	4.1087917089615694e-12
-49.	2.5	5.2113592019937024e-12
-48.5	2.5	6.313926695025836e-12
-48.	2.5	1.0288318906663886e-11
-47.5	2.5	2.0276783608770675e-11
-47.	2.5	3.0265248310877467e-11
-46.5	2.5	4.025371301298426e-11
-46.	2.5	5.024217771509105e-11
-45.5	2.5	6.023064241719785e-11
-45.	2.5	1.0341766822553222e-10
-44.5	2.5	1.7229128640826165e-10
-44.	2.5	2.4116490459099104e-10
-43.5	2.5	3.1003852277372046e-10
-43.	2.5	3.7891214095644987e-10
-42.5	2.5	4.477857591391793e-10
-42.	2.5	7.249022116677553e-10
-41.5	2.5	1.0526617231821584e-9
-41.	2.5	1.3804212346965617e-9
-40.5	2.5	1.7081807462109648e-9
-40.	2.5	2.035940257725368e-9
-39.5	2.5	2.3957635367239165e-9
-39.	2.5	3.4364214716734573e-9
-38.5	2.5	4.4770794066229976e-9
-38.	2.5	5.517737341572538e-9
-37.5	2.5	6.55839527652208e-9
-37.	2.5	7.599053211471621e-9
-36.5	2.5	8.946159319764439e-9
-36.	2.5	1.1059918439210447e-8
-35.5	2.5	1.3173677558656452e-8
-35.	2.5	1.528743667810246e-8
-34.5	2.5	1.7401195797548466e-8
-34.	2.5	1.9514954916994472e-8
-33.5	2.5	2.1822835122643694e-8
-33.	2.5	2.4305527661065098e-8
-32.5	2.5	2.67882201994865e-8
-32.	2.5	2.927091273790791e-8
-31.5	2.5	3.1753605276329316e-8
-31.	2.5	3.423629781475072e-8
-30.5	2.5	3.5627114058623007e-8
-30.	2.5	3.668580128818392e-8
-29.5	2.5	3.7744488517744846e-8
-29.	2.5	3.880317574730577e-8
-28.5	2.5	3.986186297686668e-8
-28.	2.5	4.0904316762635446e-8
-27.5	2.5	3.9757391053963714e-8
-27.	2.5	3.861046534529198e-8
-26.5	2.5	3.746353963662024e-8
-26.	2.5	3.631661392794851e-8
-25.5	2.5	3.5169688219276776e-8
-25.	2.5	3.3831467395086534e-8
-24.5	2.5	3.19130532821864e-8
-24.	2.5	2.999463916928627e-8
-23.5	2.5	2.8076225056386145e-8
-23.	2.5	2.6157810943486012e-8
-22.5	2.5	2.4239396830585884e-8
-22.	2.5	2.2836437420306907e-8
-21.5	2.5	2.1973089992236182e-8
-21.	2.5	2.110974256416546e-8
-20.5	2.5	2.0246395136094734e-8
-20.	2.5	1.938304770802401e-8
-19.5	2.5	1.8519700279953283e-8
-19.	2.5	1.8842383446553656e-8
-18.5	2.5	1.960563472026669e-8
-18.	2.5	2.036888599397973e-8
-17.5	2.5	2.113213726769277e-8
-17.	2.5	2.1895388541405808e-8
-16.5	2.5	2.2658639815118842e-8
-16.	2.5	2.426024249308879e-8
-15.5	2.5	2.588800217685684e-8
-15.	2.5	2.751576186062489e-8
-14.5	2.5	2.914352154439294e-8
-14.	2.5	3.0771281228160995e-8
-13.5	2.5	3.221024268925804e-8
-13.	2.5	3.2940413676858686e-8
-12.5	2.5	3.367058466445935e-8
-12.	2.5	3.4400755652059995e-8
-11.5	2.5	3.513092663966064e-8
-11.	2.5	3.586109762726129e-8
-10.5	2.5	3.568632941911775e-8
-10.	2.5	3.4409695037792844e-8
-9.5	2.5	3.3133060656467953e-8
-9.	2.5	3.185642627514306e-8
-8.5	2.5	3.0579791893818166e-8
-8.	2.5	2.9303157512493273e-8
-7.5	2.5	2.731789012153737e-8
-7.	2.5	2.5016525189538345e-8
-6.5	2.5	2.271516025753931e-8
-6.	2.5	2.041379532554028e-8
-5.5	2.5	1.811243039354125e-8
-5.	2.5	1.5811065461542217e-8
-4.5	2.5	1.4048046420178096e-8
-4.	2.5	1.2324227181866763e-8
-3.5	2.5	1.0600407943555428e-8
-3.	2.5	8.876588705244097e-9
-2.5	2.5	7.1527694669327665e-9
-2.	2.5	5.605697087843484e-9
-1.5	2.5	4.90517574787619e-9
-1.	2.5	4.204654407908895e-9
-0.5	2.5	3.5041330679415997e-9
0.	2.5	2.8036117279743046e-9
0.5	2.5	2.10309038800701e-9
1.	2.5	1.7484875815479858e-9
1.5	2.5	1.884895672245594e-9
2.	2.5	2.0213037629432015e-9
2.5	2.5	2.157711853640809e-9
3.	2.5	2.294119944338417e-9
3.5	2.5	2.4305280350360245e-9
4.	2.5	3.580204435253408e-9
4.5	2.5	5.26615503304546e-9
5.	2.5	6.9521056308375105e-9
5.5	2.5	8.638056228629562e-9
6.	2.5	1.0324006826421614e-8
6.5	2.5	1.2009957424213665e-8
7.	2.5	1.7933324956850613e-8
7.5	2.5	2.435641125157165e-8
8.	2.5	3.0779497546292685e-8
8.5	2.5	3.7202583841013734e-8
9.	2.5	4.362567013573477e-8
9.5	2.5	5.164426098440079e-8
10.	2.5	6.987660843127946e-8
10.5	2.5	8.810895587815813e-8
11.	2.5	1.063413033250368e-7
11.5	2.5	1.2457365077191549e-7
12.	2.5	1.4280599821879415e-7
12.5	2.5	1.6933077649794135e-7
13.	2.5	2.0963495019096396e-7
13.5	2.5	2.4993912388398653e-7
14.	2.5	2.902432975770091e-7
14.5	2.5	3.305474712700317e-7
15.	2.5	3.708516449630543e-7
15.5	2.5	4.2944225498759635e-7
16.	2.5	4.994178513354401e-7
16.5	2.5	5.693934476832839e-7
17.	2.5	6.393690440311276e-7
17.5	2.5	7.093446403789713e-7
18.	2.5	7.793202367268151e-7
18.5	2.5	8.748701562990318e-7
19.	2.5	9.746911356053858e-7
19.5	2.5	1.07451211491174e-6
20.	2.5	1.1743330942180942e-6
20.5	2.5	1.2741540735244482e-6
21.	2.5	1.377908518363177e-6
21.5	2.5	1.518077019091504e-6
22.	2.5	1.658245519819831e-6
22.5	2.5	1.798414020548158e-6
23.	2.5	1.938582521276485e-6
23.5	2.5	2.078751022004812e-6
24.	2.5	2.2481617229605e-6
24.5	2.5	2.474823729003124e-6
25.	2.5	2.7014857350457473e-6
25.5	2.5	2.928147741088371e-6
26.	2.5	3.154809747130995e-6
26.5	2.5	3.3814717531736185e-6
27.	2.5	3.692569883520984e-6
27.5	2.5	4.065143145818411e-6
28.	2.5	4.437716408115839e-6
28.5	2.5	4.810289670413267e-6
29.	2.5	5.182862932710694e-6
29.5	2.5	5.555436195008122e-6
30.	2.5	6.097925925658378e-6
30.5	2.5	6.677897202326454e-6
31.	2.5	7.25786847899453e-6
31.5	2.5	7.837839755662607e-6
32.	2.5	8.417811032330681e-6
32.5	2.5	9.015841441762164e-6
33.	2.5	9.897436316508016e-6
33.5	2.5	0.000010779031191253867
34.	2.5	0.000011660626065999719
34.5	2.5	0.000012542220940745569
35.	2.5	0.00001342381581549142
35.5	2.5	0.00001438771974800142
36.	2.5	0.000015543249956263946
36.5	2.5	0.000016698780164526472
37.	2.5	0.000017854310372789002
37.5	2.5	0.00001900984058105153
38.	2.5	0.00002016537078931406
38.5	2.5	0.00002128285666920508
39.	2.5	0.00002236807306494604
39.5	2.5	0.000023453289460687
40.	2.5	0.000024538505856427965
40.5	2.5	0.000025623722252168925
41.	2.5	0.000026708938647909886
41.5	2.5	0.00002741746540689384
42.	2.5	0.000028020772374772764
42.5	2.5	0.00002862407934265169
43.	2.5	0.000029227386310530612
43.5	2.5	0.000029830693278409535
44.	2.5	0.000030419460404663915
44.5	2.5	0.00003036948243252963
45.	2.5	0.00003031950446039535
45.5	2.5	0.000030269526488261067
46.	2.5	0.00003021954851612678
46.5	2.5	0.0000301695705439925
47.	2.5	0.000029979901320571572
47.5	2.5	0.000029398479582697464
48.	2.5	0.00002881705784482335
48.5	2.5	0.000028235636106949246
49.	2.5	0.000027654214369075134
49.5	2.5	0.000027072792631201025
50.	2.5	0.00002646276001055648
50.5	2.5	0.000025824508431193633
51.	2.5	0.00002518625685183079
51.5	2.5	0.00002454800527246794
52.	2.5	0.000023909753693105096
52.5	2.5	0.00002327150211374225
53.	2.5	0.000022969164674591176
53.5	2.5	0.000022782383845888098
54.	2.5	0.00002259560301718502
54.5	2.5	0.000022408822188481942
55.	2.5	0.000022222041359778864
55.5	2.5	0.000022035260531075786
56.	2.5	0.000022286832157198706
56.5	2.5	0.000022545241937839027
57.	2.5	0.000022803651718479352
57.5	2.5	0.00002306206149911967
58.	2.5	0.000023320471279759996
58.5	2.5	0.00002356662989221702
59.	2.5	0.00002377064703943983
59.5	2.5	0.00002397466418666264
60.	2.5	0.000024178681333885454
60.5	2.5	0.000024382698481108264
61.	2.5	0.000024586715628331074
61.5	2.5	0.0000245765190913084
62.	2.5	0.0000243206840975176
62.5	2.5	0.000024064849103726802
63.	2.5	0.000023809014109936003
63.5	2.5	0.000023553179116145204
64.	2.5	0.000023297344122354402
64.5	2.5	0.000022723241618762804
65.	2.5	0.000022016875602831317
65.5	2.5	0.000021310509586899825
66.	2.5	0.000020604143570968334
66.5	2.5	0.000019897777555036846
67.	2.5	0.00001919141153910535
67.5	2.5	0.000018250954958119353
68.	2.5	0.000017297403316070503
68.5	2.5	0.00001634385167402165
69.	2.5	0.000015390300031972797
69.5	2.5	0.000014436748389923945
70.	2.5	0.00001348509737271902
70.5	2.5	0.000012541675954788666
71.	2.5	0.000011598254536858313
71.5	2.5	0.00001065483311892796
72.	2.5	9.711411700997606e-6
72.5	2.5	8.767990283067255e-6
73.	2.5	7.93404547360823e-6
73.5	2.5	7.246282045512236e-6
74.	2.5	6.5585186174162405e-6
74.5	2.5	5.870755189320245e-6
75.	2.5	5.1829917612242505e-6
75.5	2.5	4.495228333128256e-6
76.	2.5	4.019374952040334e-6
76.5	2.5	3.6484574853889386e-6
77.	2.5	3.2775400187375434e-6
77.5	2.5	2.9066225520861482e-6
78.	2.5	2.535705085434753e-6
78.5	2.5	2.1647876187833574e-6
79.	2.5	1.976011535425122e-6
79.5	2.5	1.8053799943187516e-6
80.	2.5	1.6347484532123815e-6
80.5	2.5	1.4641169121060113e-6
81.	2.5	1.2934853709996412e-6
81.5	2.5	1.134488031241237e-6
82.	2.5	1.041416456432131e-6
82.5	2.5	9.483448816230253e-7
83.	2.5	8.552733068139194e-7
83.5	2.5	7.622017320048135e-7
84.	2.5	6.691301571957077e-7
84.5	2.5	5.890238596911814e-7
85.	2.5	5.291456449934311e-7
-50.	3.	4.28138405517413e-12
-49.5	3.	5.836965933430024e-12
-49.	3.	7.392547811685917e-12
-48.5	3.	8.94812968994181e-12
-48.	3.	1.449866912912024e-11
-47.5	3.	2.8415305639639902e-11
-47.	3.	4.2331942150159564e-11
-46.5	3.	5.624857866067923e-11
-46.	3.	7.01652151711989e-11
-45.5	3.	8.408185168171855e-11
-45.	3.	1.4390671784053892e-10
-44.5	3.	2.3925197832707643e-10
-44.	3.	3.3459723881361395e-10
-43.5	3.	4.2994249930015147e-10
-43.	3.	5.25287759786689e-10
-42.5	3.	6.206330202732265e-10
-42.	3.	1.0024400716351684e-9
-41.5	3.	1.4539124318566473e-9
-41.	3.	1.9053847920781266e-9
-40.5	3.	2.356857152299605e-9
-40.	3.	2.8083295125210844e-9
-39.5	3.	3.3036718671201412e-9
-39.	3.	4.730539581095615e-9
-38.5	3.	6.157407295071089e-9
-38.	3.	7.584275009046564e-9
-37.5	3.	9.011142723022037e-9
-37.	3.	1.0438010436997513e-8
-36.5	3.	1.2281546183143733e-8
-36.	3.	1.5167476139149202e-8
-35.5	3.	1.805340609515467e-8
-35.	3.	2.093933605116014e-8
-34.5	3.	2.382526600716561e-8
-34.	3.	2.6711195963171077e-8
-33.5	3.	2.985507254089387e-8
-33.	3.	3.323123841575104e-8
-32.5	3.	3.660740429060822e-8
-32.	3.	3.9983570165465396e-8
-31.5	3.	4.3359736040322574e-8
-31.	3.	4.673590191517975e-8
-30.5	3.	4.862130580084871e-8
-30.	3.	5.0053246860633726e-8
-29.5	3.	5.148518792041874e-8
-29.	3.	5.2917128980203756e-8
-28.5	3.	5.434907003998876e-8
-28.	3.	5.5759018788606423e-8
-27.5	3.	5.420289849348838e-8
-27.	3.	5.2646778198370335e-8
-26.5	3.	5.109065790325228e-8
-26.	3.	4.9534537608134234e-8
-25.5	3.	4.7978417313016193e-8
-25.	3.	4.61658372814197e-8
-24.5	3.	4.357542129972177e-8
-24.	3.	4.0985005318023845e-8
-23.5	3.	3.839458933632592e-8
-23.	3.	3.5804173354628e-8
-22.5	3.	3.3213757372930065e-8
-22.	3.	3.1320925033700396e-8
-21.5	3.	3.015836926417544e-8
-21.	3.	2.899581349465049e-8
-20.5	3.	2.7833257725125538e-8
-20.	3.	2.6670701955600583e-8
-19.5	3.	2.550814618607563e-8
-19.	3.	2.593970594670296e-8
-18.5	3.	2.6963422827723002e-8
-18.	3.	2.7987139708743045e-8
-17.5	3.	2.9010856589763095e-8
-17.	3.	3.003457347078314e-8
-16.5	3.	3.105829035180318e-8
-16.	3.	3.32051321939277e-8
-15.5	3.	3.538701612695877e-8
-15.	3.	3.7568900059989836e-8
-14.5	3.	3.9750783993020905e-8
-14.	3.	4.1932667926051975e-8
-13.5	3.	4.385944843017797e-8
-13.	3.	4.4828513985475934e-8
-12.5	3.	4.57975795407739e-8
-12.	3.	4.6766645096071854e-8
-11.5	3.	4.773571065136982e-8
-11.	3.	4.8704776206667774e-8
-10.5	3.	4.8452551456258376e-8
-10.	3.	4.6713267153315616e-8
-9.5	3.	4.497398285037287e-8
-9.	3.	4.323469854743011e-8
-8.5	3.	4.149541424448735e-8
-8.	3.	3.97561299415446e-8
-7.5	3.	3.706098193942699e-8
-7.	3.	3.393945503486608e-8
-6.5	3.	3.081792813030516e-8
-6.	3.	2.7696401225744247e-8
-5.5	3.	2.4574874321183336e-8
-5.	3.	2.1453347416622418e-8
-4.5	3.	1.9062216185765093e-8
-4.	3.	1.6724268915364902e-8
-3.5	3.	1.438632164496471e-8
-3.	3.	1.204837437456452e-8
-2.5	3.	9.71042710416433e-9
-2.	3.	7.611861073442964e-9
-1.5	3.	6.6598412279742015e-9
-1.	3.	5.707821382505436e-9
-0.5	3.	4.7558015370366704e-9
0.	3.	3.803781691567905e-9
0.5	3.	2.85176184609914e-9
1.	3.	2.3643036079200514e-9
1.5	3.	2.53626309236604e-9
2.	3.	2.708222576812029e-9
2.5	3.	2.880182061258017e-9
3.	3.	3.0521415457040063e-9
3.5	3.	3.224101030149995e-9
4.	3.	4.719716647270211e-9
4.5	3.	6.915879813095544e-9
5.	3.	9.112042978920878e-9
5.5	3.	1.1308206144746213e-8
6.	3.	1.3504369310571547e-8
6.5	3.	1.5700532476396882e-8
7.	3.	2.3292087098041727e-8
7.5	3.	3.151992046702676e-8
8.	3.	3.974775383601179e-8
8.5	3.	4.7975587204996826e-8
9.	3.	5.620342057398186e-8
9.5	3.	6.639743966789878e-8
10.	3.	8.917816205368684e-8
10.5	3.	1.1195888443947488e-7
11.	3.	1.3473960682526296e-7
11.5	3.	1.57520329211051e-7
12.	3.	1.8030105159683905e-7
12.5	3.	2.1282204805460698e-7
13.	3.	2.615282971351709e-7
13.5	3.	3.102345462157348e-7
14.	3.	3.5894079529629867e-7
14.5	3.	4.076470443768626e-7
15.	3.	4.5635329345742645e-7
15.5	3.	5.248940714665519e-7
16.	3.	6.057836656412185e-7
16.5	3.	6.866732598158849e-7
17.	3.	7.675628539905515e-7
17.5	3.	8.484524481652179e-7
18.	3.	9.293420423398844e-7
18.5	3.	1.0335602124033044e-6
19.	3.	1.1416743894210069e-6
19.5	3.	1.2497885664387096e-6
20.	3.	1.3579027434564121e-6
20.5	3.	1.4660169204741146e-6
21.	3.	1.5772359977672189e-6
21.5	3.	1.7171986883523538e-6
22.	3.	1.8571613789374887e-6
22.5	3.	1.997124069522624e-6
23.	3.	2.1370867601077588e-6
23.5	3.	2.2770494506928937e-6
24.	3.	2.4427662695179527e-6
24.5	3.	2.6589053356994993e-6
25.	3.	2.8750444018810456e-6
25.5	3.	3.091183468062592e-6
26.	3.	3.3073225342441385e-6
26.5	3.	3.5234616004256847e-6
27.	3.	3.818126585058286e-6
27.5	3.	4.169963677459071e-6
28.	3.	4.5218007698598555e-6
28.5	3.	4.873637862260641e-6
29.	3.	5.225474954661426e-6
29.5	3.	5.5773120470622105e-6
30.	3.	6.0921263275681575e-6
30.5	3.	6.642891431646627e-6
31.	3.	7.193656535725095e-6
31.5	3.	7.744421639803564e-6
32.	3.	8.295186743882032e-6
32.5	3.	8.86468988126185e-6
33.	3.	9.728417578799185e-6
33.5	3.	0.00001059214527633652
34.	3.	0.000011455872973873854
34.5	3.	0.000012319600671411189
35.	3.	0.000013183328368948524
35.5	3.	0.000014147052935850051
36.	3.	0.000015343583322471687
36.5	3.	0.000016540113709093323
37.	3.	0.000017736644095714963
37.5	3.	0.0000189331744823366
38.	3.	0.000020129704868958238
38.5	3.	0.000021343832051174083
39.	3.	0.00002257288496715435
39.5	3.	0.000023801937883134617
40.	3.	0.000025030990799114885
40.5	3.	0.00002626004371509515
41.	3.	0.000027489096631075416
41.5	3.	0.000028403427477753027
42.	3.	0.00002922984778175349
42.5	3.	0.000030056268085753952
43.	3.	0.00003088268838975441
43.5	3.	0.000031709108693754874
44.	3.	0.00003252038331415151
44.5	3.	0.00003266629778734029
45.	3.	0.00003281221226052906
45.5	3.	0.00003295812673371784
46.	3.	0.00003310404120690661
46.5	3.	0.00003324995568009538
47.	3.	0.00003322740341129237
47.5	3.	0.000032732400153833
48.	3.	0.000032237396896373626
48.5	3.	0.00003174239363891426
49.	3.	0.00003124739038145489
49.5	3.	0.00003075238712399552
50.	3.	0.000030188687931140634
50.5	3.	0.00002955723382905784
51.	3.	0.000028925779726975045
51.5	3.	0.00002829432562489225
52.	3.	0.00002766287152280946
52.5	3.	0.000027031417420726662
53.	3.	0.000026724035569110012
53.5	3.	0.000026528136642208915
54.	3.	0.00002633223771530782
54.5	3.	0.000026136338788406724
55.	3.	0.000025940439861505626
55.5	3.	0.000025744540934604533
56.	3.	0.000025970927747192618
56.5	3.	0.00002620390207880867
57.	3.	0.000026436876410424728
57.5	3.	0.00002666985074204078
58.	3.	0.000026902825073656834
58.5	3.	0.000027108963176734363
59.	3.	0.000027222790246688075
59.5	3.	0.00002733661731664179
60.	3.	0.000027450444386595504
60.5	3.	0.000027564271456549217
61.	3.	0.00002767809852650293
61.5	3.	0.00002754103520230329
62.	3.	0.000027116276302282492
62.5	3.	0.000026691517402261693
63.	3.	0.000026266758502240894
63.5	3.	0.000025841999602220095
64.	3.	0.000025417240702199296
64.5	3.	0.00002466197972538433
65.	3.	0.00002376937087558106
65.5	3.	0.000022876762025777788
66.	3.	0.000021984153175974517
66.5	3.	0.000021091544326171243
67.	3.	0.00002019893547636797
67.5	3.	0.00001912583442247669
68.	3.	0.000018042636607815265
68.5	3.	0.000016959438793153842
69.	3.	0.00001587624097849242
69.5	3.	0.000014793043163831002
70.	3.	0.000013725679294908828
70.5	3.	0.000012726875525464343
71.	3.	0.000011728071756019856
71.5	3.	0.000010729267986575371
72.	3.	9.730464217130886e-6
72.5	3.	8.731660447686402e-6
73.	3.	7.862654906520714e-6
73.5	3.	7.166965698160836e-6
74.	3.	6.471276489800958e-6
74.5	3.	5.77558728144108e-6
75.	3.	5.079898073081202e-6
75.5	3.	4.384208864721324e-6
76.	3.	3.91155852352421e-6
76.5	3.	3.5493549865775793e-6
77.	3.	3.187151449630949e-6
77.5	3.	2.8249479126843188e-6
78.	3.	2.462744375737689e-6
78.5	3.	2.1005408387910582e-6
79.	3.	1.9202068029162514e-6
79.5	3.	1.757990224957156e-6
80.	3.	1.5957736469980608e-6
80.5	3.	1.4335570690389656e-6
81.	3.	1.2713404910798704e-6
81.5	3.	1.1200337651696828e-6
82.	3.	1.0305482438524206e-6
82.5	3.	9.410627225351586e-7
83.	3.	8.515772012178965e-7
83.5	3.	7.620916799006345e-7
84.	3.	6.726061585833725e-7
84.5	3.	5.947757548180482e-7
85.	3.	5.351293572582859e-7
-50.	3.5	7.866252482902073e-12
-49.5	3.5	1.0504927517789922e-11
-49.	3.5	1.3143602552677784e-11
-48.5	3.5	1.578227758756562e-11
-48.	3.5	2.4432966239853432e-11
-47.5	3.5	4.5673798529556625e-11
-47.	3.5	6.691463081925982e-11
-46.5	3.5	8.815546310896301e-11
-46.	3.5	1.093962953986662e-10
-45.5	3.5	1.3063712768836934e-10
-45.	3.5	2.1900161373825388e-10
-44.5	3.5	3.593014209395836e-10
-44.	3.5	4.996012281409131e-10
-43.5	3.5	6.399010353422435e-10
-43.	3.5	7.802008425435724e-10
-42.5	3.5	9.205006497449021e-10
-42.	3.5	1.472277045342666e-9
-41.5	3.5	2.124121389030491e-9
-41.	3.5	2.775965732718317e-9
-40.5	3.5	3.4278100764061438e-9
-40.	3.5	4.079654420093969e-9
-39.5	3.5	4.793448403980644e-9
-39.	3.5	6.8226667837037054e-9
-38.5	3.5	8.851885163426764e-9
-38.	3.5	1.0881103543149825e-8
-37.5	3.5	1.291032192287289e-8
-37.	3.5	1.4939540302595948e-8
-36.5	3.5	1.7545648815762917e-8
-36.	3.5	2.1594985242753668e-8
-35.5	3.5	2.5644321669744426e-8
-35.	3.5	2.9693658096735177e-8
-34.5	3.5	3.374299452372593e-8
-34.	3.5	3.779233095071669e-8
-33.5	3.5	4.2173296723147104e-8
-33.	3.5	4.685290547468869e-8
-32.5	3.5	5.1532514226230244e-8
-32.	3.5	5.621212297777184e-8
-31.5	3.5	6.089173172931341e-8
-31.	3.5	6.557134048085501e-8
-30.5	3.5	6.816297267608076e-8
-30.	3.5	7.011948017905307e-8
-29.5	3.5	7.207598768202531e-8
-29.	3.5	7.403249518499759e-8
-28.5	3.5	7.598900268796986e-8
-28.	3.5	7.791542736198822e-8
-27.5	3.5	7.578462735283323e-8
-27.	3.5	7.365382734367823e-8
-26.5	3.5	7.152302733452324e-8
-26.	3.5	6.939222732536824e-8
-25.5	3.5	6.726142731621325e-8
-25.	3.5	6.4790997249217e-8
-24.5	3.5	6.12904777328924e-8
-24.	3.5	5.778995821656782e-8
-23.5	3.5	5.4289438700243214e-8
-23.	3.5	5.0788919183918636e-8
-22.5	3.5	4.728839966759403e-8
-22.	3.5	4.4738615402783285e-8
-21.5	3.5	4.3184123509961474e-8
-21.	3.5	4.162963161713964e-8
-20.5	3.5	4.00751397243178e-8
-20.	3.5	3.8520647831495975e-8
-19.5	3.5	3.696615593867415e-8
-19.	3.5	3.753593080719275e-8
-18.5	3.5	3.889479508896185e-8
-18.	3.5	4.025365937073092e-8
-17.5	3.5	4.161252365250002e-8
-17.	3.5	4.2971387934269104e-8
-16.5	3.5	4.4330252216038163e-8
-16.	3.5	4.716349342827497e-8
-15.5	3.5	5.004273597804521e-8
-15.	3.5	5.29219785278154e-8
-14.5	3.5	5.580122107758564e-8
-14.	3.5	5.868046362735586e-8
-13.5	3.5	6.121239698097526e-8
-13.	3.5	6.244045445002996e-8
-12.5	3.5	6.366851191908465e-8
-12.	3.5	6.489656938813935e-8
-11.5	3.5	6.612462685719405e-8
-11.	3.5	6.735268432624874e-8
-10.5	3.5	6.693057183188107e-8
-10.	3.5	6.449919012777418e-8
-9.5	3.5	6.206780842366731e-8
-9.	3.5	5.963642671956045e-8
-8.5	3.5	5.7205045015453527e-8
-8.	3.5	5.4773663311346646e-8
-7.5	3.5	5.105387839385941e-8
-7.	3.5	4.6759379792297996e-8
-6.5	3.5	4.246488119073658e-8
-6.	3.5	3.817038258917518e-8
-5.5	3.5	3.387588398761378e-8
-5.	3.5	2.9581385386052364e-8
-4.5	3.5	2.6291639816504658e-8
-4.	3.5	2.307505561338844e-8
-3.5	3.5	1.9858471410272213e-8
-3.	3.5	1.6641887207155994e-8
-2.5	3.5	1.3425303004039775e-8
-2.	3.5	1.0536727804617772e-8
-1.5	3.5	9.21919247623448e-9
-1.	3.5	7.901657147851193e-9
-0.5	3.5	6.5841218194678996e-9
0.	3.5	5.266586491084608e-9
0.5	3.5	3.949051162701317e-9
1.	3.5	3.2613599755909556e-9
[truncated: 49,761 more rows]
