# Supplementary material for: Myosin V executes steps of variable length via structurally constrained diffusion
Source: eLife. 2020 Jan 15;9:e51569. doi: 10.7554/eLife.51569 (PMC7054003; doi:10.7554/eLife.51569)
Supplement: Source data 1. [file elife-51569-data1.zip › myosin_elife_source_data/Figure 3/BD_diffusion_contours/lastbead_xy_8IQ.dat]

52.349 -35.815
36.489 -24.116
20.491 -39.347
36.001 -40.390
28.086 -36.069
22.400 -10.637
26.172 -42.298
43.061 -29.344
53.566 -52.542
62.662 -36.479
81.309 -17.546
68.813 -28.028
60.519 -21.071
48.017 -27.427
55.212 -35.359
42.082 -37.412
15.782 -27.159
46.604 -26.720
62.850 -6.265
42.764 -19.515
45.214 -43.482
39.182 -46.708
68.322 -45.391
68.313 -32.483
75.044 24.268
75.366 23.034
83.192 2.419
84.347 11.523
59.403 14.018
81.279 11.302
65.820 -18.749
60.796 -25.297
83.933 -1.743
69.642 22.837
47.074 38.625
45.351 42.624
56.178 35.495
84.817 16.226
78.510 -9.142
87.070 21.063
68.710 10.657
78.083 9.009
51.125 11.290
58.178 44.992
19.979 44.495
22.252 47.936
33.355 36.700
43.784 42.932
44.021 51.558
19.200 39.759
44.579 49.944
15.566 18.656
53.559 -11.236
28.554 -26.649
63.391 -0.645
83.342 13.922
88.015 24.280
76.887 23.930
66.718 39.630
66.176 37.352
31.379 9.614
35.575 -5.951
69.008 7.694
59.240 29.599
77.801 -9.445
38.252 -35.597
44.048 -20.988
46.063 -10.561
34.724 -7.838
79.320 4.954
82.178 -27.360
50.742 -52.799
39.566 -47.544
51.335 -54.997
23.724 -54.492
38.019 -45.801
36.067 -39.597
41.761 -49.851
68.305 -33.542
54.413 -45.800
19.124 -26.498
75.603 14.997
70.559 33.855
58.192 28.192
28.743 36.831
23.743 7.665
32.255 15.293
50.178 -6.509
66.354 -29.654
85.926 -21.140
43.916 -27.480
60.693 -25.926
82.468 -3.506
69.551 12.571
62.784 32.633
72.793 24.796
79.755 16.224
18.747 30.349
53.206 40.183
52.745 38.065
62.066 37.035
49.439 30.276
59.514 15.602
45.225 30.646
64.570 18.356
57.568 46.863
70.856 38.235
77.481 17.747
56.385 36.140
77.686 30.955
62.744 27.564
33.613 50.672
27.267 30.982
53.354 39.157
60.417 53.399
28.138 51.027
57.473 48.887
42.057 33.613
54.316 33.278
51.188 45.056
45.748 59.315
39.896 44.933
26.005 40.679
25.132 56.552
37.835 44.330
43.196 49.979
37.188 33.009
54.817 61.331
23.804 21.292
41.780 6.183
66.933 -3.499
87.160 -6.879
64.354 -3.484
60.274 6.425
57.809 -5.290
41.584 -26.584
47.251 -29.533
56.331 -43.843
71.374 -44.727
40.224 -41.961
61.198 -47.825
59.887 -48.040
70.647 2.283
32.835 26.740
45.887 27.744
66.602 32.642
65.414 50.414
59.835 26.371
60.375 30.026
69.342 29.429
63.710 25.957
50.375 25.488
59.935 38.132
54.178 42.787
12.521 24.260
53.604 46.056
50.976 2.465
81.148 3.245
54.690 12.076
54.444 34.309
44.778 59.184
48.654 48.519
36.071 37.616
15.829 36.007
36.092 22.407
38.509 15.683
74.742 1.915
61.628 18.706
62.525 44.646
53.354 34.603
48.676 44.066
46.985 14.928
61.455 23.511
42.761 13.916
66.418 11.362
17.895 17.572
58.042 41.333
25.658 39.126
74.130 33.546
71.443 -30.324
72.149 -26.220
72.449 -20.794
61.011 -4.689
70.158 -7.838
54.775 -30.535
46.891 -34.987
59.500 -40.559
26.354 -42.999
44.660 -19.034
49.793 -43.278
32.690 -46.998
45.907 -52.561
23.136 -61.659
27.216 -38.909
37.130 -39.682
19.344 -42.147
77.878 -16.786
71.190 -0.498
69.057 -3.618
76.153 -32.401
91.565 -6.240
78.238 24.444
78.347 3.877
68.408 24.115
74.437 14.394
52.884 44.800
67.250 35.967
54.387 39.625
51.268 48.381
66.533 29.129
47.346 36.516
72.112 40.755
76.562 17.868
67.266 -0.397
47.322 -15.877
34.209 -28.570
14.547 -29.534
41.721 -36.296
64.339 -16.082
73.328 7.489
86.879 -16.215
51.975 10.575
40.945 -10.175
36.741 -35.483
44.948 -23.084
77.304 -12.714
57.353 -21.174
6.466 -49.661
-7.027 -41.988
-1.005 -39.993
16.921 -53.688
57.468 -56.613
62.944 -31.458
60.630 17.592
48.016 44.683
50.907 44.723
38.110 48.264
12.333 41.747
23.758 37.608
39.773 28.937
36.197 27.177
16.687 -23.466
24.215 3.925
13.295 19.552
1.802 5.254
50.410 -47.886
68.353 -23.501
70.421 -39.606
75.359 -8.315
61.720 23.500
58.340 32.239
26.260 9.402
71.360 -2.744
80.230 -6.203
61.045 -24.030
36.967 -35.648
75.571 -12.983
55.346 28.132
81.162 0.142
71.401 28.090
46.070 25.029
58.041 9.929
35.746 49.684
49.315 48.621
49.069 50.148
55.648 57.272
17.459 54.075
37.758 44.090
24.800 30.405
47.081 30.661
51.879 37.008
51.723 38.115
52.882 47.489
19.393 41.205
5.500 27.878
35.718 56.088
49.381 52.937
37.942 48.671
32.138 1.189
49.659 9.557
78.645 -8.091
80.365 -4.143
90.346 -1.952
83.902 -2.179
73.336 -31.583
69.922 -38.693
57.794 -46.358
37.802 -55.974
86.176 22.939
68.990 25.138
92.119 13.003
72.102 19.606
39.586 5.245
38.309 33.576
27.685 41.920
45.545 -2.589
64.157 -14.119
70.692 17.809
76.133 7.015
32.320 20.010
53.095 -8.387
73.989 -12.987
78.766 -1.022
59.306 -6.046
77.097 -0.446
80.627 -18.758
84.680 0.957
78.590 11.019
76.380 -19.551
54.054 -15.407
42.926 -26.538
76.260 -6.985
66.901 -27.098
69.915 -5.063
42.025 -23.486
35.925 -13.673
79.587 10.334
34.211 -25.001
47.230 -26.722
78.806 -3.115
75.144 -4.386
90.003 -9.740
76.943 11.457
77.573 5.352
81.123 21.220
68.220 17.535
72.013 34.732
63.709 42.562
60.701 51.867
47.384 39.229
71.683 40.766
73.261 25.266
52.835 33.326
83.152 13.138
90.073 -0.505
57.703 1.679
25.717 -45.051
73.168 -5.572
30.935 18.647
53.307 39.043
32.240 20.154
24.354 5.151
72.015 -15.665
65.945 -22.948
41.791 -15.456
37.336 -8.378
26.066 -44.293
35.826 -25.487
14.566 -35.536
1.845 -23.438
30.587 -48.226
12.892 -49.028
60.641 -42.966
29.979 -35.867
39.590 -40.923
67.190 -23.807
52.593 -52.939
77.439 -29.626
77.477 -33.822
30.331 -51.926
10.654 -37.505
74.829 -28.211
55.928 -47.885
39.044 -45.438
25.748 -44.582
62.588 -43.159
68.970 -39.000
51.265 -29.658
70.178 -19.417
60.280 17.257
64.557 0.912
39.459 0.021
62.078 27.184
69.793 45.906
58.228 39.188
62.081 41.009
69.907 40.023
57.013 56.428
75.970 47.084
38.077 51.083
80.558 3.887
48.846 47.937
62.984 40.221
55.966 39.971
46.899 50.839
44.566 44.277
46.001 37.748
33.503 44.633
8.702 -6.601
5.005 -2.092
44.162 -61.369
63.420 -51.608
41.527 -47.202
45.822 -42.533
44.539 -50.619
76.993 -43.361
41.556 -33.604
40.164 -19.137
35.403 -36.167
42.308 -37.406
34.027 -53.827
30.052 -49.126
43.121 -67.450
12.222 -56.443
27.780 -51.418
28.525 -41.133
24.509 -24.597
34.818 -14.459
8.482 -12.827
15.242 -10.727
35.656 -52.703
43.508 -37.763
47.220 -45.503
16.146 -41.207
45.447 -29.921
85.652 14.774
76.485 31.412
30.015 51.023
65.220 51.868
72.718 30.257
57.697 48.331
36.057 49.405
45.125 43.947
42.351 52.661
54.018 43.689
54.392 39.796
46.572 37.170
6.891 18.806
5.331 1.582
72.179 24.912
75.618 16.066
67.254 -16.861
80.444 -2.239
80.050 -14.195
65.973 -28.575
37.879 -27.877
44.610 -56.916
51.782 -44.718
25.137 -26.085
67.289 14.130
57.544 12.425
59.655 18.498
42.206 32.540
72.885 -3.094
75.643 -22.941
49.987 -18.290
61.821 2.924
58.371 23.228
53.932 40.017
34.659 39.202
41.042 44.227
76.832 14.323
89.616 16.059
77.838 19.402
73.731 27.395
60.065 19.284
72.965 13.322
39.637 14.712
63.065 15.353
68.289 25.375
73.324 7.254
75.172 16.678
79.198 9.406
69.822 3.147
58.886 -1.192
14.819 -44.320
9.785 -45.775
20.835 -47.675
49.496 -37.821
44.592 -30.366
46.943 -34.509
54.414 -45.167
23.857 -47.123
6.570 -47.389
91.418 -19.683
46.087 -45.379
73.934 -40.198
63.325 -35.142
43.165 -50.901
44.127 -44.182
63.989 -22.581
36.305 -16.462
42.917 8.876
16.391 14.559
6.428 13.316
28.825 29.925
19.026 16.334
31.899 -17.196
16.386 -3.886
7.584 15.968
47.656 2.001
11.244 -3.474
10.393 25.823
22.540 48.996
39.998 43.014
73.461 25.201
63.337 22.059
75.660 -11.711
81.067 -30.924
85.572 3.916
77.519 -21.086
74.523 -29.872
54.771 -28.379
58.763 -38.576
71.047 -28.187
54.859 -37.946
59.658 -42.022
35.581 -39.994
28.466 -22.046
46.190 -3.069
52.693 3.772
55.885 18.022
78.845 0.855
47.857 -32.061
38.854 -26.637
52.496 -25.587
45.427 -23.370
57.271 -33.420
49.071 -33.373
31.671 -28.914
18.817 -40.194
4.598 -40.215
32.575 -44.515
45.253 -37.114
54.983 -6.275
38.305 14.823
44.166 -7.244
26.745 -25.671
21.497 -14.644
38.897 -17.231
64.520 -29.344
65.005 -22.571
56.948 -1.756
47.352 2.912
13.430 22.457
25.742 19.440
35.186 -2.477
28.687 18.245
13.599 -4.311
3.228 13.771
32.247 25.950
22.895 42.719
32.961 -14.544
32.352 -3.782
42.279 -15.297
50.858 16.213
54.986 26.579
29.863 15.112
37.148 -1.129
40.957 1.019
12.940 46.392
8.639 48.362
38.678 48.756
36.687 54.059
66.086 46.249
57.657 42.857
30.539 45.649
34.561 40.473
17.032 26.086
9.717 35.758
29.114 43.805
23.181 35.443
24.182 53.873
52.190 53.656
1.428 53.535
25.953 51.928
18.392 49.404
6.295 41.814
33.009 60.209
10.683 21.530
54.218 28.406
59.080 37.354
42.161 26.757
25.091 23.268
51.522 2.393
63.356 26.213
76.737 16.518
73.215 -7.292
59.858 -24.897
70.169 -27.550
85.131 4.808
58.282 24.593
67.129 21.572
79.239 16.824
51.219 0.660
79.053 6.540
67.861 0.442
64.681 7.932
70.557 -2.448
66.727 -9.365
64.421 -25.450
46.604 -34.718
17.730 -41.616
18.348 -43.115
18.163 -23.810
35.122 -44.443
67.682 -28.295
36.136 -20.561
51.481 -24.636
57.511 8.753
67.663 -22.435
89.842 -20.635
68.788 -15.927
66.533 -33.374
52.232 -44.955
64.884 -51.556
21.928 -33.205
28.832 -38.910
33.811 -22.983
59.356 -24.431
30.273 -38.483
41.544 -34.723
62.815 2.366
73.531 -3.026
46.525 11.444
41.011 -6.824
11.908 -31.157
17.283 -25.167
46.808 -49.400
18.815 -39.593
36.006 -12.647
17.177 -4.188
21.999 -36.879
67.373 -1.011
60.586 -22.552
73.413 -27.957
53.337 -0.059
55.982 -12.039
28.657 -25.234
39.364 -19.116
54.284 -27.366
24.893 -24.817
16.454 -21.522
47.602 -44.241
65.344 -15.303
55.863 15.339
78.466 27.092
70.210 27.478
47.723 39.303
44.202 16.953
51.372 50.402
46.176 47.122
38.372 38.876
68.524 28.349
72.110 31.422
74.508 13.999
81.184 -26.145
43.709 -36.355
57.745 -44.671
31.584 -54.336
23.320 -52.404
19.958 -33.194
24.833 -36.767
15.003 -43.176
2.196 -26.920
22.468 -16.725
24.630 11.497
17.031 25.615
9.053 25.609
57.763 -29.828
53.397 6.004
44.229 -29.914
62.716 -25.472
87.577 -24.367
74.799 -39.724
53.793 -33.521
64.319 -53.853
30.155 -39.309
54.489 -34.211
35.315 12.079
23.581 18.181
55.916 23.263
38.899 32.669
63.098 30.410
73.893 27.831
82.170 27.538
62.947 39.100
81.094 -4.293
15.922 15.289
23.456 27.771
65.429 23.491
44.290 -8.130
0.322 -34.535
24.543 0.446
56.734 3.732
73.930 -2.167
61.699 -7.080
57.849 -13.375
67.641 2.907
77.464 15.300
76.295 9.981
55.185 15.499
44.200 -3.064
21.669 -47.062
51.045 -42.377
76.480 -9.271
59.651 -44.158
33.970 -38.436
-11.541 -33.103
24.814 -42.759
35.973 -52.731
23.508 -47.623
39.777 -41.401
21.769 -36.237
16.078 -29.472
26.353 -27.462
28.000 -12.397
22.750 -37.150
17.643 1.578
19.039 29.693
39.791 -2.622
25.411 8.226
45.425 -32.415
62.043 -35.274
73.916 -25.879
40.572 -39.908
61.832 -41.071
44.847 -42.547
49.302 -58.297
65.372 -43.448
58.862 -40.197
55.358 -15.882
73.155 -12.940
87.690 0.894
50.839 32.425
70.892 -2.879
44.497 15.672
60.352 29.904
50.677 40.011
21.090 30.663
47.945 45.658
47.515 51.010
47.364 35.772
66.943 27.551
72.804 -16.184
79.756 -28.642
47.376 -30.522
49.565 -4.692
60.739 -4.575
52.454 -0.660
53.268 -19.182
21.839 4.287
12.190 -3.416
39.317 -35.261
36.932 -38.580
54.913 1.766
51.600 -23.015
48.167 -36.740
13.090 -34.253
43.160 -41.054
44.938 -2.256
23.935 4.875
35.074 48.490
26.869 12.804
34.059 7.751
49.299 -5.535
52.849 -15.623
59.745 -12.474
51.460 -8.929
63.301 17.271
69.891 15.880
51.619 32.905
33.869 4.444
86.454 0.445
73.018 -7.618
38.453 -33.279
26.226 -52.281
51.720 -40.351
43.103 -15.259
46.571 -39.932
28.459 -40.011
22.053 -12.427
21.763 -9.882
11.511 5.638
29.560 -4.438
9.980 20.142
40.410 43.149
40.693 58.360
35.352 45.885
81.800 2.098
86.353 -11.813
88.452 -15.127
84.695 9.393
65.704 51.175
38.028 40.050
34.704 46.265
28.908 46.709
63.542 34.561
58.715 15.419
65.620 28.705
43.853 52.562
38.967 49.301
27.175 46.150
62.010 48.222
45.025 34.420
53.570 41.862
72.371 26.317
81.224 -7.917
91.119 -13.568
50.804 -57.707
77.688 -16.635
80.506 1.061
70.182 3.080
40.279 48.458
47.061 40.380
41.620 40.094
5.276 2.829
55.104 -8.633
40.156 -42.719
53.910 -37.483
37.951 -33.301
86.539 1.391
67.735 19.659
42.276 -0.344
55.175 -23.624
57.083 -31.731
60.842 -22.143
53.102 -11.459
50.280 22.330
54.045 32.319
21.056 40.144
46.669 33.348
64.904 44.504
41.274 43.092
27.731 37.330
42.914 52.328
39.039 7.991
33.208 26.280
35.641 2.294
20.064 -4.895
51.856 36.681
63.293 41.036
53.937 35.569
34.195 21.710
55.902 46.111
54.497 10.574
62.366 6.815
75.691 -16.731
40.818 -16.622
72.636 25.480
86.757 -7.564
77.491 -21.823
26.961 -35.220
2.608 24.260
33.202 19.961
65.898 21.509
72.464 15.360
58.281 44.776
61.049 33.400
57.418 33.284
56.835 47.380
46.300 27.107
64.135 29.806
68.970 -0.248
46.551 14.515
30.545 7.145
37.634 5.853
41.308 48.266
53.728 34.805
47.891 42.436
72.810 18.698
53.581 35.583
45.919 9.363
53.722 -2.041
68.238 -27.724
56.698 -48.436
63.920 -34.739
79.931 -13.781
82.789 -8.186
65.918 -46.225
34.324 -59.005
49.480 -48.212
39.648 -36.459
54.554 -40.159
20.387 -38.145
14.190 -30.230
62.505 -41.930
34.329 -41.661
46.220 -36.330
28.562 -50.649
34.400 -37.190
61.769 -27.986
87.096 19.343
35.165 45.932
52.310 22.744
38.197 14.911
66.219 12.985
63.826 45.874
59.122 47.214
36.205 49.666
27.065 44.748
24.707 46.073
6.828 36.499
8.923 16.642
18.198 35.446
40.918 15.160
53.142 -35.813
71.727 -40.091
52.507 -43.824
53.479 -22.627
54.761 -38.577
55.985 -53.592
46.688 -55.773
41.701 -29.753
64.083 -33.795
78.862 4.866
37.576 -37.707
55.078 -51.138
72.876 -44.818
83.704 -39.937
49.940 -43.438
48.773 -37.839
25.854 -13.008
57.809 -9.181
29.087 27.581
27.008 49.767
28.610 37.713
26.769 26.874
32.820 51.143
10.664 55.766
28.666 56.650
61.865 52.174
41.908 62.276
63.803 41.809
45.934 33.326
40.988 21.860
61.753 -6.835
42.683 -29.636
9.043 -37.304
17.811 -36.683
33.866 -16.596
12.172 -34.356
14.079 -24.065
18.443 -16.476
14.063 -40.118
6.154 -17.023
13.838 -27.769
14.382 -39.680
41.301 -37.092
73.542 -23.337
50.483 -40.415
61.547 -26.929
84.985 10.779
68.197 33.557
75.348 42.935
40.674 44.892
40.109 47.667
51.170 48.964
58.139 33.753
84.282 27.174
65.010 46.446
78.251 0.435
80.754 -12.794
77.592 17.965
83.113 26.218
78.642 20.893
90.909 -4.378
55.774 18.518
49.557 31.556
56.845 32.109
60.218 11.619
32.811 43.261
80.625 14.951
72.272 16.819
73.890 28.723
89.801 24.161
60.752 3.177
70.916 16.546
56.663 -7.732
76.140 -18.077
77.415 -2.028
84.362 4.646
66.647 48.840
71.090 24.767
68.755 46.797
51.388 47.577
86.721 21.254
35.568 50.887
38.766 43.372
50.202 34.573
49.541 38.924
36.613 43.672
66.278 28.079
50.600 41.151
72.517 31.132
63.840 31.439
79.555 9.968
36.684 -3.394
22.548 8.653
12.091 18.179
32.052 12.702
35.380 -13.116
3.813 3.939
67.323 37.614
52.034 -8.589
75.255 28.554
69.845 36.938
56.682 40.484
20.716 42.936
8.926 37.438
4.745 30.995
58.119 27.947
55.030 40.448
68.637 23.593
89.091 10.048
77.286 16.148
54.021 -41.598
66.974 -33.871
49.300 -26.804
66.012 -25.972
48.363 -20.878
25.988 -26.884
18.689 -18.039
15.435 23.258
32.217 10.540
24.003 11.810
3.467 12.540
17.943 42.474
5.539 2.266
62.195 -49.614
49.533 -40.464
35.588 -50.603
51.036 -46.593
75.247 -30.384
59.292 -30.695
63.164 -7.375
35.188 -52.604
59.040 -38.340
39.411 -37.133
42.410 -37.751
42.313 -38.727
48.631 -47.764
24.101 -23.649
43.980 -18.226
42.133 -19.703
18.181 -36.129
32.565 -45.389
65.702 -28.529
65.663 -1.452
73.736 -10.928
81.178 -18.159
58.409 10.212
57.905 5.091
73.409 2.303
67.411 23.575
74.577 16.098
65.873 20.627
62.786 23.798
4.738 37.802
28.542 60.809
48.846 40.550
44.523 42.009
53.999 22.160
46.200 4.342
52.049 47.822
46.930 15.106
51.451 27.386
74.348 31.088
25.651 37.669
42.017 36.290
30.538 52.989
36.031 53.824
26.656 51.642
1.433 18.820
5.411 43.138
5.450 40.514
5.824 35.309
15.605 33.835
18.918 -2.341
28.814 10.870
23.173 28.649
27.907 -18.643
36.776 15.346
56.146 35.574
84.379 15.600
85.628 11.741
90.679 14.073
84.919 5.254
67.297 -17.961
70.057 5.765
57.244 -5.062
49.497 -17.166
48.369 43.920
45.289 31.284
39.611 3.350
15.521 -19.040
-2.258 -11.176
10.487 -31.690
31.834 -12.512
26.009 -34.237
37.716 -46.956
41.076 -44.791
60.508 -33.290
70.033 -2.026
70.319 30.395
25.853 44.723
50.296 26.467
33.547 9.926
46.410 32.401
12.398 28.902
30.585 39.813
30.235 46.893
26.007 12.582
58.715 -4.718
87.678 7.827
70.659 -8.741
71.416 -32.574
73.712 2.620
67.068 -9.439
62.921 8.640
50.353 -5.509
5.432 1.705
79.683 2.007
89.383 16.278
80.871 12.272
58.555 6.496
64.598 25.482
60.473 0.176
37.751 -19.054
26.219 -18.679
51.978 13.423
66.180 -19.248
62.553 -38.308
30.923 -47.401
34.677 -61.133
38.447 -32.183
53.916 7.038
12.402 -21.285
28.213 -28.985
33.535 -42.573
35.315 -30.999
58.328 -6.331
24.633 -7.740
3.207 -9.540
12.027 3.888
29.689 17.471
33.334 21.540
66.804 28.484
80.059 -2.196
73.345 -18.127
72.646 -31.373
51.936 -38.844
55.807 -44.578
33.704 -53.273
49.229 -29.660
78.242 -29.066
78.051 -2.594
72.190 5.443
68.337 -0.672
35.897 26.921
69.791 33.493
56.874 35.394
35.798 30.970
42.181 51.522
53.941 35.204
57.982 36.282
78.372 -0.105
27.626 -31.756
-3.080 -12.135
3.530 -14.074
5.388 -38.057
-1.552 -27.983
19.759 -37.056
72.631 -15.915
47.150 6.314
45.803 -17.835
70.020 -34.788
65.896 -25.239
75.251 -15.166
31.798 -26.955
31.515 -35.904
19.315 9.773
26.832 4.999
62.203 20.912
66.519 22.180
66.916 -11.837
72.420 -6.487
52.700 -11.036
49.291 -24.019
56.315 -45.792
60.583 -36.383
58.834 -12.471
80.391 -23.628
82.307 -22.503
47.747 -29.228
81.024 -6.105
31.089 -0.323
27.460 -29.340
56.150 -42.666
63.369 5.745
57.819 42.742
42.982 58.324
62.045 53.334
48.712 50.294
71.765 7.728
82.176 -31.919
33.631 -24.161
-1.872 -22.668
20.338 -31.214
17.048 -25.972
15.900 -6.365
18.648 -9.593
-8.957 -25.421
-6.387 -17.679
16.457 -38.417
1.495 -9.700
27.033 -41.030
18.956 -31.844
33.605 -47.727
21.520 -47.179
4.582 -22.231
32.401 -23.454
37.771 -47.776
28.778 -57.576
49.024 -38.412
49.202 -1.703
38.112 9.546
71.133 -24.929
61.948 -5.886
3.305 -4.212
60.810 15.467
63.685 18.345
36.719 50.812
62.199 43.428
36.476 37.447
55.039 52.112
66.396 34.921
52.130 30.016
69.660 12.222
77.203 -1.062
53.356 -6.584
71.503 -17.834
66.897 -20.315
62.299 -28.148
58.947 -30.597
66.058 -31.989
55.554 -26.897
67.752 19.955
62.885 41.612
73.591 24.741
63.877 25.456
76.464 14.847
68.011 -13.278
53.728 -16.899
43.864 -32.469
62.542 -40.423
65.590 -35.645
76.305 -28.601
92.119 -12.047
81.833 -4.430
74.733 -5.707
70.683 -37.375
22.342 -47.407
63.102 -33.204
44.745 -7.646
55.741 -18.287
56.302 -34.090
37.114 -47.814
28.942 -39.619
28.296 -31.973
51.609 -22.299
69.318 -29.016
71.755 -30.719
79.040 -12.322
57.559 -40.309
60.786 -40.331
54.456 -49.396
24.990 -45.331
26.392 -40.388
8.084 -47.189
30.603 -32.828
33.369 -45.339
32.984 -43.353
58.699 -43.868
47.938 -51.554
48.566 -49.743
61.694 -52.315
41.262 -45.653
52.347 -48.743
45.527 -45.878
24.669 -51.428
20.945 -53.485
48.341 -13.635
40.424 -21.955
-4.839 -19.603
1.846 -11.437
22.358 17.306
4.513 1.944
48.979 -22.805
51.753 -43.706
60.608 -43.664
78.778 16.421
49.604 -30.289
58.851 -22.908
26.406 10.200
65.040 28.938
62.876 28.505
78.535 15.217
73.166 -6.454
64.821 -16.373
82.267 11.067
20.659 -15.265
9.719 16.995
45.279 -4.096
25.795 -13.300
20.036 -10.680
4.050 -3.932
16.726 -51.111
24.999 -47.069
40.416 -32.513
54.168 -55.730
58.468 -54.599
60.573 -52.378
43.112 -48.814
28.535 -54.763
25.427 -54.048
30.971 -53.229
51.458 -46.122
42.421 -56.394
38.865 -42.921
66.854 -28.374
39.207 -27.316
56.939 -12.832
44.037 -19.485
61.524 -30.280
31.471 -37.600
24.575 -44.277
12.437 -10.294
2.528 -13.157
4.852 -2.551
78.669 31.851
56.111 16.088
79.394 -12.091
46.811 -37.520
95.248 -10.603
83.664 -14.536
62.358 -5.099
40.346 -12.397
8.367 -25.830
16.967 -40.332
19.015 -42.064
29.280 -35.408
40.941 -34.706
43.547 -24.512
31.164 -36.349
54.815 -6.293
76.116 12.953
67.530 -24.613
53.868 -17.507
15.777 -32.643
11.687 -36.613
14.322 -40.090
-4.522 -13.325
20.911 -28.089
35.647 -44.972
41.641 -39.204
82.218 -21.631
72.447 -30.680
70.816 -4.561
76.697 2.826
38.064 20.536
51.853 26.143
73.694 23.474
56.212 -31.540
59.762 0.971
48.905 -34.075
63.523 -24.586
37.783 -9.582
35.394 -31.786
32.673 -21.320
41.089 -18.741
54.671 -27.094
76.818 12.115
49.043 15.565
9.649 30.741
4.818 23.100
42.497 52.106
27.543 37.120
14.668 -3.611
27.166 -32.984
35.366 -39.821
65.764 -30.933
62.929 -15.322
61.280 5.192
73.649 1.180
70.790 23.674
69.462 13.594
53.730 34.810
81.708 -2.203
82.957 1.742
41.753 33.970
43.556 39.473
54.713 39.591
25.751 47.425
45.636 58.063
50.562 39.349
60.952 10.486
72.290 16.264
63.595 -15.933
59.220 -31.759
38.439 -40.196
69.020 -34.865
37.198 -28.000
35.511 -55.499
13.154 -53.610
17.699 -47.537
21.615 -31.139
33.992 -43.160
39.838 -51.182
28.102 -63.502
16.123 -50.356
26.437 -50.611
37.955 -34.594
24.859 -46.533
55.900 -58.146
60.858 -41.559
47.982 -38.032
77.376 -14.295
77.425 2.357
82.671 -14.577
82.712 -3.200
69.787 -11.673
68.289 -18.151
82.754 4.625
55.173 -3.355
72.812 -46.961
86.432 -28.828
85.874 -25.949
79.433 -28.632
86.006 -1.698
79.842 13.242
67.894 8.239
70.906 -9.461
57.333 32.897
70.834 36.055
67.844 32.655
49.714 38.154
34.540 37.038
0.613 23.548
26.827 46.738
62.925 40.683
40.951 30.997
35.741 24.978
34.807 46.438
64.036 29.168
49.211 24.781
63.847 32.166
77.480 11.408
90.877 15.130
75.806 9.637
72.334 35.979
58.179 52.377
63.037 33.635
47.180 42.406
38.138 48.388
55.839 34.450
66.050 29.715
52.942 47.236
64.828 26.652
39.264 42.084
22.470 45.144
33.299 37.429
31.865 50.228
40.073 37.099
22.300 41.264
18.230 44.519
17.662 52.411
34.002 47.821
48.574 35.055
68.886 11.660
81.765 16.671
87.679 14.278
50.199 -32.383
55.417 -37.884
63.645 -38.642
60.508 -25.873
81.588 -26.597
66.026 -41.614
74.019 -33.086
50.296 -35.276
56.358 -31.091
20.651 -8.071
75.516 7.758
52.321 -25.835
25.721 -39.661
73.754 -6.313
61.790 -7.933
57.972 -0.797
50.002 -37.323
38.509 -23.220
55.220 -19.817
65.110 -31.649
38.097 -38.427
49.556 -30.736
83.544 -11.988
51.101 -9.387
68.769 -31.191
67.359 -11.683
76.416 -31.149
51.472 -50.458
33.890 -50.763
80.883 -12.052
67.099 14.813
66.011 9.660
70.224 2.749
72.049 -34.884
66.610 -26.726
82.001 -22.858
83.545 -24.371
51.876 -30.692
66.609 -29.766
72.113 -39.743
82.634 -17.020
85.672 6.002
88.271 10.663
85.334 10.132
89.985 7.207
61.106 20.309
68.858 35.053
79.334 -3.710
60.362 12.712
36.135 55.582
19.571 30.043
66.170 39.072
26.717 51.169
39.925 57.063
47.969 40.791
56.784 32.002
52.875 47.751
43.855 51.071
20.016 48.376
11.087 29.791
7.920 14.794
40.649 -17.018
25.610 -35.065
31.794 -33.972
30.633 -46.719
14.454 -24.065
38.040 -44.542
68.978 -23.319
43.368 -25.532
45.651 -21.224
80.661 -15.892
84.301 3.291
58.152 -28.999
67.323 -36.142
65.141 -17.860
72.809 -7.525
82.099 11.744
79.303 6.551
79.145 -13.677
61.822 -26.788
63.649 -39.554
72.656 -41.848
47.984 -36.148
69.982 -32.327
65.394 -38.397
64.247 -39.247
61.676 -28.146
42.572 -25.930
85.715 11.171
73.944 -35.943
55.649 -19.471
28.393 -9.389
36.132 38.105
64.202 29.927
84.600 11.793
68.926 25.621
71.363 24.675
68.769 17.773
49.845 26.393
68.430 44.735
71.259 28.709
64.619 53.764
30.902 39.553
14.202 26.438
40.862 32.417
51.483 27.922
73.753 24.441
81.760 18.714
43.771 19.643
27.075 -0.040
38.409 -32.928
32.076 -32.700
31.134 -34.637
36.573 -53.739
30.320 -55.193
20.682 -32.295
19.103 -29.330
50.892 -36.607
43.664 -54.064
58.999 -39.183
73.780 17.471
39.696 45.194
59.526 32.344
23.296 45.323
18.677 35.533
26.979 46.470
28.280 38.883
29.544 58.101
8.779 37.284
20.357 50.035
15.628 44.259
30.922 11.410
66.852 7.246
78.884 23.939
75.012 -9.425
81.236 -24.501
73.673 -14.584
79.817 -15.357
80.353 -15.295
51.054 -15.505
10.328 -7.135
8.480 -39.949
14.879 -49.678
6.629 -49.544
28.529 -49.514
55.969 -42.792
78.828 -24.618
59.535 -32.497
39.660 -8.705
42.390 -39.527
55.093 -34.243
58.131 -39.168
74.308 -24.171
43.781 -25.092
45.769 -19.364
54.779 -30.269
53.266 -41.393
63.652 -32.935
76.928 -5.682
61.658 -23.651
81.423 -14.071
75.873 -13.934
71.974 19.104
79.726 10.553
57.099 -4.952
69.776 -4.754
82.973 -9.916
78.944 -25.328
41.439 -28.704
49.200 -26.864
45.789 -44.622
21.808 -44.628
5.127 -0.395
39.585 42.387
45.838 45.352
43.659 37.470
42.050 48.319
17.989 49.938
17.572 50.176
35.247 28.398
27.453 18.988
18.686 21.951
30.351 1.197
31.007 -13.339
25.075 24.695
16.526 32.483
4.118 35.823
35.521 30.740
15.229 2.622
18.903 15.756
40.808 34.047
32.047 38.407
74.766 37.200
34.321 48.316
7.969 41.195
-2.297 24.894
12.421 13.183
32.862 -24.253
32.798 -45.609
24.914 -44.808
1.482 -37.856
40.549 -39.486
83.101 16.755
86.458 -20.964
63.846 -8.868
67.189 -15.284
68.250 -6.026
47.623 -3.715
46.954 16.173
69.236 -9.829
54.532 -12.900
26.165 -10.866
27.264 -7.649
52.477 11.880
57.753 32.685
57.049 28.638
83.968 16.910
64.188 13.325
41.161 -4.823
41.091 16.352
39.107 0.830
36.413 -22.283
4.685 -20.741
17.689 -31.278
53.944 -40.157
62.849 -33.104
42.603 -38.081
51.689 -42.565
64.597 -48.898
46.780 -24.150
50.324 -24.286
50.147 -38.405
36.926 -15.793
34.991 -26.219
48.574 -43.050
56.021 -49.187
49.651 -49.062
56.509 -37.915
78.295 -24.735
45.406 -34.943
45.658 -32.637
50.832 9.257
65.867 6.254
66.199 -14.049
51.840 -4.025
68.317 -11.294
34.133 4.165
36.727 -3.712
59.748 2.771
63.787 13.697
59.313 20.287
49.066 39.318
40.718 43.873
72.262 41.381
48.349 49.343
52.729 52.007
28.824 40.736
38.991 31.595
32.001 38.899
17.418 36.771
12.575 18.721
9.245 5.999
3.098 9.360
1.690 5.159
45.362 -32.067
59.961 -22.083
68.318 -25.352
45.188 -33.106
53.454 -37.526
74.650 -37.153
64.351 -36.461
78.629 -23.508
81.869 -4.686
72.286 -6.680
79.248 22.697
76.871 -20.126
56.800 -28.797
51.365 -53.942
63.656 -25.539
85.338 -18.258
65.965 -47.669
78.633 -27.837
84.625 -18.759
77.196 7.167
76.168 -3.716
70.330 -9.074
45.881 -37.099
40.013 -30.515
23.699 -54.984
40.166 -31.828
35.085 -41.320
44.214 -43.814
45.905 -37.114
79.724 11.599
69.772 34.695
49.945 43.722
57.903 30.585
84.386 30.483
35.813 58.156
30.264 48.998
21.744 37.891
56.881 38.875
54.280 46.815
78.663 34.225
46.123 53.549
56.676 26.939
76.516 43.061
68.925 42.394
41.214 44.419
64.965 16.872
64.690 28.200
53.018 39.056
26.831 49.452
26.740 60.893
48.715 51.432
49.320 35.989
70.263 11.877
70.432 13.636
63.631 40.759
84.118 22.916
59.842 27.372
74.990 25.427
70.873 22.612
80.642 -15.781
54.082 -37.236
59.795 -25.039
66.446 -19.115
62.918 -38.366
69.917 -22.330
71.756 -15.171
77.907 -0.272
66.397 -6.416
62.432 -31.590
58.814 -20.578
47.651 -24.533
28.432 -36.941
12.376 -17.149
20.604 -4.199
56.848 -33.336
44.396 -13.548
62.690 17.175
70.445 34.446
55.515 22.497
70.766 48.980
59.387 41.690
55.682 37.640
25.345 41.981
36.570 55.906
35.750 42.853
58.675 36.717
46.374 44.527
66.454 40.049
33.916 52.920
55.737 33.422
83.232 22.599
75.743 -3.322
66.719 -15.216
76.217 -7.513
77.865 24.466
62.258 22.776
54.738 35.981
19.921 50.847
29.140 48.271
32.049 41.679
56.847 49.509
49.912 55.444
17.364 46.901
35.211 49.925
57.477 39.321
41.882 44.161
58.637 31.780
56.214 36.697
76.097 9.774
65.327 37.020
74.713 5.637
78.381 -2.964
54.958 42.699
41.043 25.045
55.629 -24.134
67.183 4.243
76.907 9.468
42.467 38.063
55.692 12.577
38.994 7.089
75.135 -11.993
76.491 12.038
69.915 19.407
23.537 50.536
35.448 44.858
58.189 43.375
38.559 43.920
10.019 26.308
19.513 -1.590
22.689 16.037
48.108 22.727
49.345 -27.212
43.680 -13.478
52.379 -13.622
54.682 -20.698
43.671 -40.036
20.164 -39.272
57.764 -18.667
44.188 39.169
46.633 6.902
61.550 36.557
39.925 40.536
55.901 43.805
35.668 37.666
68.322 23.765
61.489 36.107
0.815 39.603
29.624 41.377
55.562 38.489
51.050 41.631
71.628 30.047
78.289 -0.614
63.041 -39.333
54.999 -58.459
55.108 -35.508
51.100 -22.350
41.200 -22.770
76.625 -1.727
80.618 26.871
74.843 11.671
71.228 31.422
79.703 26.232
86.000 -6.934
55.001 -24.180
55.733 -28.952
52.022 6.619
51.634 -6.797
58.478 -11.497
87.645 -2.840
73.887 -28.396
45.642 -50.948
37.358 -39.401
33.146 -52.100
49.825 -54.943
26.479 -56.689
8.363 -42.467
5.324 -2.800
61.324 -29.325
57.989 -29.991
39.766 -42.421
32.789 -38.799
43.697 -60.190
58.295 -53.363
38.825 -43.588
57.689 -41.442
69.047 -18.822
51.969 -46.120
68.934 -13.984
76.581 13.503
36.024 -25.412
56.358 -41.397
63.847 -39.082
52.422 -22.704
60.845 6.767
59.898 -12.116
41.327 -43.600
40.275 -45.337
44.532 -66.292
17.927 -48.906
30.989 -27.511
38.192 -45.539
46.499 -32.075
3.981 -39.148
28.562 -28.351
73.123 0.629
82.063 -3.179
78.858 -12.286
50.693 13.573
72.986 33.108
42.716 36.494
52.934 32.526
43.612 42.763
57.345 41.447
62.979 32.460
52.619 33.936
42.833 43.048
49.932 3.724
27.781 8.893
45.576 22.805
44.969 1.550
42.340 7.973
60.559 19.575
30.128 29.321
48.930 24.839
45.715 4.101
55.665 13.038
58.678 -9.593
71.492 -41.107
54.731 -35.064
78.257 -28.233
45.001 -45.514
70.824 -25.295
43.788 -30.987
26.807 -18.868
34.102 -38.598
16.692 -45.495
27.805 -47.224
44.623 -26.733
88.423 -14.841
83.236 27.710
72.434 -10.933
55.047 -18.388
32.119 5.362
59.100 24.880
58.784 25.300
58.754 31.726
50.668 25.338
60.625 44.230
69.092 33.559
70.364 -3.569
75.224 -19.955
29.254 -28.618
71.053 36.325
37.814 11.534
50.390 10.159
81.992 -8.301
65.790 20.165
61.153 -2.878
50.484 -15.204
39.067 -12.253
38.388 -10.360
32.148 48.853
41.538 22.405
38.621 7.511
35.808 -12.751
21.137 -9.760
56.399 -11.198
59.590 -51.844
36.086 -37.416
46.832 -41.031
74.434 -26.863
80.611 -9.919
64.416 26.140
45.197 37.247
32.449 34.958
53.180 30.625
63.742 25.120
68.657 50.334
76.745 38.329
84.863 20.929
70.196 -9.326
63.808 -21.887
64.470 29.120
58.792 45.202
63.611 22.518
70.993 -16.099
65.327 -15.566
52.781 4.158
43.893 41.359
46.601 -13.233
34.746 -11.903
32.814 -45.103
17.513 -34.514
45.682 -40.862
14.859 -22.695
68.294 -33.124
63.654 -5.110
40.046 -38.578
48.132 -39.617
52.519 -19.832
92.805 -1.879
89.758 -1.968
78.045 -16.176
86.143 -18.694
66.319 -46.793
35.669 -44.341
43.068 -40.102
30.502 -30.606
27.220 -0.134
32.200 21.095
3.031 19.504
5.803 22.107
34.017 29.398
18.754 37.091
51.883 27.953
37.482 27.152
42.616 45.562
50.701 54.846
44.196 47.984
52.457 33.468
64.246 26.437
82.290 33.464
56.809 27.464
76.517 13.027
79.254 28.085
72.554 26.179
67.780 26.111
24.192 35.903
37.013 31.928
64.715 3.498
79.959 -33.532
77.038 4.858
58.320 30.843
67.283 -8.622
67.343 27.351
70.465 26.469
59.805 30.913
26.624 35.137
52.680 10.208
53.718 6.511
59.907 -22.274
67.182 -3.090
89.374 22.658
49.124 60.223
48.295 45.721
53.934 48.247
48.437 21.867
55.454 43.283
76.662 9.197
70.048 -19.416
68.857 -10.937
65.239 -33.546
78.947 -31.417
87.348 -17.274
59.310 -41.666
50.589 -35.444
54.835 -24.966
68.361 -45.292
50.918 -36.437
31.555 -41.420
57.044 -39.038
72.627 -23.762
33.145 -34.333
16.639 -34.684
14.814 -29.332
1.505 -5.321
75.348 -2.747
50.746 -29.072
71.562 -11.496
68.440 -11.822
91.333 -8.165
66.493 -10.216
56.431 33.051
74.078 -17.220
64.068 -32.892
19.082 -28.070
31.022 -47.901
18.376 0.121
20.883 3.981
19.822 -1.213
5.466 36.625
52.460 29.299
51.898 12.298
45.529 -6.912
56.421 -21.169
53.349 7.199
9.423 35.884
52.181 51.674
63.690 26.799
51.667 9.818
64.547 -1.287
60.389 -24.233
91.838 -17.443
50.826 -16.808
64.755 -44.111
35.432 -45.510
57.548 -24.520
69.663 -10.377
60.072 21.974
45.317 14.705
78.260 10.637
71.005 39.277
73.903 30.673
68.921 10.700
78.346 7.605
75.572 4.958
76.710 42.364
74.932 25.762
72.533 -13.890
63.228 4.523
62.943 5.546
57.532 29.979
76.375 25.480
80.260 17.425
70.491 33.958
74.092 0.503
71.554 -12.420
77.781 -37.912
40.233 -41.250
45.655 -40.391
52.588 -28.335
44.841 -37.145
23.192 -48.283
25.401 -32.659
32.111 -30.563
20.424 -47.271
36.076 -40.338
-9.747 -32.367
9.273 -34.675
8.287 -52.476
33.821 -51.161
32.135 -48.538
5.718 -12.481
4.500 -35.324
21.389 -12.364
21.198 -15.170
19.201 -13.007
42.580 11.211
16.859 24.461
3.787 4.396
57.673 -39.652
31.553 -42.123
24.357 -47.028
43.141 -53.899
23.318 -58.364
0.578 -26.575
5.136 18.671
26.842 4.619
31.551 -13.299
19.327 -19.745
63.741 13.338
71.305 12.283
57.109 -15.494
35.376 6.760
34.391 24.534
17.796 34.535
35.152 47.407
22.058 48.917
39.286 33.537
32.173 34.704
31.019 -2.626
54.849 27.044
66.986 40.154
35.668 18.894
35.798 42.954
12.648 30.992
22.773 36.042
51.977 23.600
66.269 41.361
67.655 42.375
65.825 44.196
76.021 25.912
59.718 30.681
34.670 40.090
27.264 30.080
63.158 24.178
49.694 41.674
35.781 42.232
34.297 42.485
2.867 21.109
-6.079 16.019
13.981 8.257
17.471 15.055
17.163 5.676
38.474 15.988
73.545 29.553
50.507 28.755
25.671 5.399
80.324 18.712
81.422 4.766
67.743 12.765
62.774 -3.232
68.345 -13.902
68.849 1.087
68.936 25.362
87.539 3.331
77.924 2.189
81.755 -6.762
84.387 -23.274
78.599 -21.991
73.187 0.379
85.465 8.106
80.205 6.752
60.546 19.386
79.047 23.386
70.354 -28.193
52.447 -31.753
47.239 -17.104
31.744 -45.862
18.247 -62.181
19.068 -48.359
-14.314 -23.325
17.527 -37.814
60.080 -16.040
45.796 -15.195
23.638 -24.994
59.483 -20.500
19.869 -37.257
47.804 -40.198
77.841 -31.614
72.817 -20.108
82.545 -22.502
69.343 -32.334
61.388 -31.677
63.313 25.335
68.281 2.253
48.732 35.950
82.314 27.792
43.356 22.824
67.813 21.263
74.503 13.863
48.181 17.270
45.084 32.389
35.144 30.765
49.533 -6.588
66.900 5.919
35.735 -13.918
16.282 28.854
5.135 29.046
46.518 42.625
38.413 58.719
22.268 28.188
36.289 21.801
48.611 13.084
54.198 6.054
47.523 35.802
53.699 50.604
57.980 29.444
72.067 34.352
52.210 -12.101
38.954 -40.429
67.715 -32.843
79.549 -19.202
33.044 -9.385
15.332 -16.943
44.925 -4.880
39.802 -43.525
21.779 -42.788
47.217 -33.379
46.473 -23.930
41.854 -24.122
30.999 -7.065
53.655 -34.565
58.254 -37.581
79.601 -37.135
33.141 -23.917
58.327 -43.387
61.693 -34.847
71.216 -30.203
64.965 -16.808
65.556 -37.868
53.737 -29.534
31.649 -5.421
69.798 -18.338
59.991 -24.367
27.146 -11.433
20.735 0.275
64.218 18.685
72.782 20.990
69.954 21.467
55.396 32.187
29.292 43.095
50.186 56.222
30.956 49.960
11.274 35.383
33.454 38.691
48.368 25.826
-0.645 23.423
28.016 20.255
52.830 20.799
36.050 42.648
36.967 38.907
56.264 47.593
26.853 47.634
15.550 30.407
43.802 50.806
59.918 50.415
17.570 56.157
25.172 38.389
60.217 46.792
62.287 18.136
71.693 21.033
27.806 12.471
50.336 1.760
78.094 23.580
76.927 21.388
74.838 26.611
63.539 23.088
82.014 22.814
91.135 13.380
73.537 -0.982
72.981 -27.944
43.349 -59.504
64.644 -39.745
42.847 -41.707
41.243 -50.842
68.649 -30.507
86.072 7.025
73.210 -16.008
76.120 -41.542
51.853 8.039
69.159 12.343
63.300 -23.008
74.043 -37.674
59.619 -31.390
37.432 -38.848
48.256 -51.643
33.912 -45.513
34.609 -41.062
-5.878 -33.615
4.400 -25.696
3.085 -4.265
58.130 -10.646
41.355 -11.513
65.781 7.375
91.874 14.744
74.892 -31.317
45.655 -35.408
37.625 -26.218
1.678 -17.782
44.927 3.021
31.234 -13.815
15.431 -22.672
33.629 -22.412
65.467 9.124
71.908 -30.220
74.877 -17.186
63.098 -34.353
76.077 4.490
46.380 11.831
56.944 23.974
27.455 30.554
29.325 -12.362
64.494 -11.435
66.786 -23.586
50.528 -41.195
28.602 -43.304
76.922 -3.229
75.528 -5.022
73.609 26.828
59.017 38.832
45.924 33.675
61.599 -9.342
61.155 -1.199
69.289 27.449
63.492 33.400
65.482 33.507
69.165 -12.474
74.562 -20.207
86.131 -11.877
74.356 -9.218
72.504 -3.346
91.213 -4.936
81.383 5.749
70.206 24.060
88.966 19.281
80.875 34.318
68.628 20.048
24.317 21.760
73.310 20.781
58.417 11.575
48.999 27.055
42.022 13.071
72.198 7.321
47.860 2.354
41.181 -15.175
13.224 6.402
5.628 24.036
21.381 22.466
52.231 38.283
59.429 15.815
56.049 -29.289
88.770 -18.589
84.153 -21.327
58.563 -44.306
70.761 -7.407
35.436 20.665
75.643 32.490
29.644 50.982
59.234 43.273
10.222 23.434
28.619 24.445
33.722 5.816
58.449 2.688
-6.027 18.548
17.847 39.257
19.754 51.218
39.898 50.508
37.366 20.937
27.879 33.579
50.461 18.294
39.467 -13.744
48.296 16.821
53.961 -29.191
40.003 2.735
33.963 -16.652
76.951 -16.388
14.281 -8.451
4.898 -2.676
78.407 -4.437
76.805 18.179
52.290 2.326
44.670 -29.542
38.052 -39.566
38.143 -49.718
42.028 -46.406
36.834 -42.225
13.941 -30.764
25.522 -9.596
38.846 -31.015
14.815 -8.430
5.298 -2.068
42.735 -6.150
25.567 -43.252
31.677 -18.028
27.922 -39.802
41.451 -42.132
48.693 -34.724
48.835 -62.173
60.464 -47.592
26.817 -60.817
16.062 -22.142
22.885 -26.399
14.403 -35.133
8.651 -29.703
15.816 -40.998
8.842 -44.779
41.380 -52.767
34.336 -47.575
35.947 -61.779
43.527 -50.583
18.423 -50.140
54.497 -43.109
21.742 -48.187
42.973 -60.362
68.310 -33.550
42.435 1.655
67.546 2.147
92.735 13.573
91.512 12.039
72.236 26.117
73.207 22.668
67.213 12.392
69.114 43.897
62.209 11.207
36.762 -24.133
14.040 -29.726
0.728 -4.930
69.617 -17.131
62.832 -39.476
46.622 -35.410
52.806 -51.061
32.442 -56.595
61.193 -40.686
46.353 -48.686
24.161 -44.318
19.833 -31.928
36.118 -40.570
28.394 -40.490
44.204 -39.952
71.655 -12.458
63.748 -6.767
64.047 18.875
26.397 24.998
10.902 44.762
25.558 40.528
9.692 37.369
-6.080 18.269
5.434 -2.295
61.793 -47.697
54.525 -48.679
73.876 -43.074
57.870 -38.474
42.808 -53.858
57.677 -53.721
74.064 -40.269
81.437 -28.530
75.387 -28.326
48.665 1.734
15.554 4.304
18.350 -8.094
-6.682 21.123
5.034 41.266
10.100 14.805
11.507 7.817
2.934 12.916
16.316 -23.442
20.789 -33.314
6.255 -15.596
5.760 -28.221
3.530 -17.052
3.636 10.665
11.182 15.245
36.114 -11.669
19.572 34.937
24.542 26.977
48.429 26.480
77.336 47.429
49.126 59.068
66.908 27.996
14.723 18.414
30.973 11.728
25.124 35.803
33.812 37.299
19.777 44.394
3.454 33.594
13.085 53.648
21.466 39.843
32.474 37.230
26.897 45.284
7.610 41.844
48.915 40.355
61.232 46.786
12.459 32.795
52.721 52.991
69.288 29.396
59.642 41.529
63.186 17.357
73.225 -7.884
46.199 -25.629
34.575 -45.732
50.217 -40.269
60.056 -46.735
59.490 -41.989
69.482 -41.372
50.198 -40.974
48.028 -27.093
68.690 -23.989
42.848 -11.410
34.293 -2.776
26.424 12.456
22.619 28.334
36.460 19.442
70.703 19.965
58.791 44.731
74.915 34.444
63.479 36.017
63.351 39.100
45.482 45.975
71.168 34.898
64.236 35.788
36.301 34.188
58.171 30.684
86.793 2.314
84.873 1.900
73.137 -15.399
75.437 4.628
55.891 -37.322
67.252 -35.716
58.694 -37.441
66.861 -4.278
82.117 2.565
83.151 -9.688
77.541 -26.129
72.745 -36.148
33.117 -41.363
19.476 -41.416
68.552 -33.764
32.812 -43.280
64.525 -32.034
76.089 -16.006
56.550 21.775
28.208 26.083
53.253 18.925
53.019 -0.473
16.900 -3.249
5.631 0.340
64.711 -52.647
56.037 -40.632
79.407 -24.950
68.882 -11.396
36.325 26.618
66.033 47.408
56.004 27.422
55.514 41.465
39.644 31.633
49.311 53.520
15.157 8.189
13.379 14.026
34.301 -5.842
33.530 -13.705
42.280 -19.551
27.545 -14.488
64.808 15.928
77.938 17.708
33.644 32.803
24.667 40.279
1.975 20.594
4.160 17.606
23.308 -4.735
67.145 35.118
81.111 14.639
45.035 24.919
40.475 59.480
50.854 60.070
39.684 57.186
66.488 37.706
27.776 22.386
34.078 21.442
39.933 21.063
37.082 35.074
16.362 20.685
61.525 1.667
25.745 -6.514
21.816 6.704
1.757 -17.500
4.073 3.927
60.307 39.297
47.961 41.070
42.794 31.240
45.572 18.776
16.659 48.417
24.025 54.439
40.829 42.439
84.736 22.087
73.655 32.223
84.987 5.179
85.806 -15.095
48.547 23.833
47.866 47.559
42.184 51.531
59.907 31.030
51.851 41.161
56.547 30.490
62.405 -22.017
83.928 -21.797
64.977 -38.360
56.099 -36.937
48.388 -32.682
37.637 -37.709
71.446 -27.051
72.888 -17.377
45.786 -28.724
58.631 -33.778
48.744 -40.475
85.067 -28.872
45.336 -39.617
29.132 -48.657
17.070 -47.829
23.495 -51.955
28.993 -56.958
60.755 -38.980
64.256 -39.035
54.352 -40.398
54.422 -48.497
45.454 -38.200
47.714 -40.103
69.198 -36.465
62.311 10.888
61.246 20.441
41.134 52.206
17.099 49.518
32.785 29.628
51.537 43.775
37.381 45.134
77.826 25.571
80.521 18.503
63.642 23.859
69.761 -19.821
80.602 13.864
18.357 37.732
24.602 36.737
30.131 25.376
46.582 13.316
75.827 -13.289
78.264 4.958
76.295 16.155
51.744 38.366
28.330 43.675
28.645 27.343
18.471 0.168
8.010 1.206
-4.140 6.695
33.625 21.671
39.788 28.892
56.141 27.167
52.601 36.233
59.272 30.270
32.687 47.841
20.819 49.699
15.719 51.705
42.532 43.111
24.094 33.865
34.849 41.416
31.728 37.848
41.268 41.077
44.354 44.905
49.689 45.270
52.259 39.489
56.745 44.660
74.319 35.415
73.641 34.994
71.584 22.885
75.206 34.741
60.169 17.935
73.488 -11.938
61.800 -2.939
67.638 -11.302
58.753 -6.279
39.364 7.130
69.397 -3.386
84.564 2.287
81.198 1.175
17.029 -30.982
27.021 -26.449
8.731 -25.273
69.145 -40.410
37.732 -42.121
74.813 -17.420
48.098 -6.901
55.705 3.971
38.337 19.117
76.875 22.734
70.760 23.025
75.399 -11.841
67.187 -8.037
66.225 -19.352
73.685 -12.864
80.102 -34.510
64.847 3.195
64.351 32.478
60.064 2.077
61.527 2.772
80.838 -5.536
55.927 -28.721
64.971 -45.130
51.804 -15.801
64.101 -28.515
67.943 -38.739
45.311 -46.018
38.662 -42.064
57.280 -39.836
67.864 -29.067
73.180 -29.806
63.329 -21.604
65.818 -9.139
40.448 -6.479
60.909 21.176
63.705 17.846
72.026 20.885
65.806 36.693
18.432 19.513
46.167 9.869
74.032 17.582
33.560 32.695
73.164 12.324
68.527 7.627
36.412 -29.720
32.362 -44.371
29.126 -44.190
41.071 -44.989
19.988 -27.017
73.734 -30.160
47.103 -35.480
30.568 -43.685
25.203 -43.303
42.173 -29.889
11.573 -36.752
23.958 -9.236
26.075 26.408
56.580 0.533
71.323 -12.110
74.793 -23.191
67.720 -43.233
49.227 -41.365
44.620 -26.408
65.115 -16.690
56.738 -23.449
48.987 -51.701
50.075 -58.069
56.086 -52.150
68.082 0.538
89.761 -7.818
68.413 17.332
89.076 -2.100
77.053 3.838
67.973 25.072
66.266 34.344
39.923 45.576
11.890 28.389
35.489 13.551
16.259 -19.355
9.729 -26.671
-9.506 -21.000
-2.308 -48.142
24.201 -57.099
20.036 -29.476
31.157 -44.303
25.950 -52.408
57.675 -53.559
63.303 8.341
72.561 20.012
60.093 1.121
59.144 -4.976
51.244 -17.816
27.863 -19.994
37.603 -25.323
47.512 -11.803
26.802 -24.218
26.743 -20.701
50.103 -49.387
71.294 -23.107
64.724 -27.726
64.004 -40.595
59.096 -49.342
66.086 -43.482
43.370 -44.036
67.215 -43.889
49.594 -42.718
17.048 -31.532
45.922 -18.137
33.652 7.549
29.566 14.023
40.838 -36.344
54.722 -32.049
52.666 -43.292
53.256 -31.748
72.590 -25.832
60.254 -35.870
72.012 -35.661
73.579 0.500
84.208 -26.028
56.508 -22.592
66.888 -33.963
64.205 -6.163
78.033 13.801
76.117 27.426
59.939 25.854
58.516 38.019
33.156 39.120
30.964 56.539
10.625 43.723
1.880 43.100
31.970 46.027
28.156 44.584
49.699 46.714
39.846 18.637
23.226 -5.956
25.230 -32.921
63.776 -23.184
33.276 -46.137
43.714 -40.430
59.025 -40.520
44.151 -39.871
47.362 -52.788
49.178 -35.973
46.559 -29.480
63.089 -8.416
79.434 13.528
70.104 -15.259
78.568 -13.922
50.679 -41.482
53.182 -30.368
35.342 -7.819
29.393 -41.318
46.735 -48.025
67.785 -48.763
27.244 -40.498
35.103 -45.317
77.157 -36.485
73.605 -16.209
85.370 -10.518
41.026 -13.267
29.303 6.416
45.371 -23.442
35.508 -24.079
28.770 -2.035
37.816 -25.027
43.813 -40.339
38.910 -56.533
65.716 -32.798
68.697 -38.580
43.254 -52.641
45.253 -27.875
62.042 -17.148
58.981 -10.092
61.503 9.616
23.190 -11.283
55.671 30.885
56.671 21.211
48.784 -4.672
75.849 -18.774
84.481 -27.081
84.024 0.831
84.551 -7.208
82.859 -18.098
76.070 13.892
82.264 -14.854
66.262 -9.608
83.324 -1.576
72.786 8.576
34.863 -27.803
35.172 -10.889
58.332 3.753
68.062 10.902
50.495 -2.216
34.306 10.602
36.181 -2.773
37.594 19.456
28.240 -8.427
29.973 6.124
34.767 33.835
8.162 15.677
54.691 7.180
69.088 40.326
51.610 48.100
11.398 27.667
12.216 10.833
21.866 -13.415
34.857 -17.933
44.382 -44.025
58.555 -17.075
37.699 -28.334
53.318 -41.004
48.365 -42.996
54.820 -40.951
55.266 -53.111
50.588 -48.153
38.881 -45.104
24.258 -36.161
12.612 -53.819
35.818 -43.709
48.511 -37.810
44.856 -31.673
68.590 -16.243
21.896 32.638
54.545 41.693
54.875 21.888
47.275 7.168
43.098 16.727
10.794 32.539
20.090 31.032
16.529 52.043
60.646 39.475
41.576 45.530
53.158 32.159
89.463 10.004
67.058 -4.718
50.102 -13.490
64.728 -44.733
34.899 -38.220
40.351 -37.021
51.429 -46.295
72.394 -18.824
31.257 -38.438
66.645 -44.172
75.749 -36.867
46.098 -51.051
71.120 -33.162
74.907 -21.426
42.757 -35.404
49.626 -30.045
71.061 -21.316
93.630 9.091
76.042 4.958
76.128 27.691
77.933 27.283
58.612 43.144
70.399 15.659
59.063 -6.293
57.435 14.923
53.115 28.343
39.298 47.003
28.099 43.123
31.581 48.575
35.017 50.044
74.057 33.001
74.283 34.171
51.143 34.527
34.044 32.496
32.200 -2.114
40.704 -3.820
29.282 -30.505
33.945 -34.780
43.923 -23.106
51.688 -14.366
68.899 6.208
40.598 16.218
28.353 28.898
28.026 18.259
36.423 46.457
29.193 44.405
14.592 33.895
29.565 50.091
7.635 36.265
26.692 43.023
26.913 49.192
-3.981 16.512
5.420 2.049
77.797 -43.048
22.829 -41.330
6.641 -59.946
2.593 -28.403
16.672 -29.321
7.243 -22.736
9.693 -42.632
-8.985 -26.795
18.150 -44.998
10.682 -39.399
16.602 -43.799
10.553 -45.032
7.476 -31.370
15.141 -49.586
7.960 -42.451
16.488 -17.996
19.534 -31.524
3.838 -4.289
53.139 -3.050
41.602 -3.315
45.879 28.631
78.943 22.298
66.229 27.569
61.952 28.412
53.008 24.166
45.406 37.626
79.340 25.708
6.349 32.662
18.458 -0.403
65.710 -13.270
88.268 -7.078
22.438 -26.284
3.704 22.312
3.823 3.646
47.754 -47.127
67.112 -25.057
32.916 -45.531
4.501 -47.493
-2.460 -35.321
24.687 -43.809
34.391 -25.209
31.268 -38.497
52.942 -2.185
21.169 -42.368
27.854 -56.838
47.965 -38.874
51.524 -37.891
50.604 -48.512
27.729 -40.017
49.502 -36.551
17.499 -38.440
11.392 -36.753
34.436 -50.517
17.754 -32.756
9.266 -64.804
32.205 -49.455
16.210 -55.448
41.181 -56.220
67.692 -28.883
46.453 -33.039
45.386 -10.262
44.748 20.183
16.846 -30.685
6.978 -16.698
23.751 9.110
20.300 9.045
1.868 14.097
-9.900 8.267
13.331 45.392
18.617 35.950
70.581 34.810
73.548 33.016
74.210 12.965
78.465 33.289
50.287 18.290
36.646 19.421
52.183 35.424
30.749 40.656
15.644 51.885
28.510 52.652
25.287 51.824
14.742 18.443
28.613 19.598
39.911 37.219
65.441 48.785
23.264 25.189
66.298 22.090
65.403 -37.873
84.513 -17.066
45.135 -31.451
45.438 -12.588
10.393 -47.438
55.052 -46.817
51.433 -47.062
47.271 -37.875
68.483 -0.950
54.790 -23.254
60.857 -19.407
45.609 -39.786
40.021 5.773
62.896 9.594
75.603 -0.004
69.923 6.446
64.907 31.147
64.163 48.492
57.586 40.796
72.373 20.633
78.714 18.799
76.416 15.632
63.849 -1.913
66.172 10.596
61.547 2.130
75.816 -24.148
67.841 -8.324
54.351 -43.853
73.876 -35.380
64.055 -27.684
72.516 -18.591
63.784 -5.211
37.531 27.988
54.052 19.935
68.599 25.940
46.090 46.048
11.646 45.286
12.647 36.456
33.001 41.527
49.979 42.885
79.936 34.307
77.019 28.309
62.058 34.539
71.769 -18.154
72.734 -38.061
68.261 -45.407
80.018 -31.226
49.343 -49.614
34.220 -44.689
47.658 -36.819
34.376 -43.889
36.019 -44.352
30.386 -3.783
13.625 -20.732
22.414 -49.620
16.195 -29.428
25.914 -23.189
52.280 -52.883
71.264 -40.397
83.715 -31.626
71.074 -15.548
76.700 -38.148
62.687 -34.613
71.558 -19.833
59.082 -19.195
42.641 -42.273
54.750 -31.768
34.558 -49.932
17.427 -46.475
34.108 -59.405
62.645 -30.181
66.340 -31.553
45.857 -29.617
58.189 -31.751
73.711 -18.952
67.574 -29.431
61.899 5.075
73.561 15.982
75.868 1.301
69.245 -27.576
50.507 -33.687
70.138 -12.883
66.302 19.732
32.978 21.524
54.764 49.647
24.265 39.785
48.433 43.092
56.591 31.286
51.130 33.140
24.461 -3.608
15.751 8.656
18.927 20.621
18.342 1.086
43.073 22.256
50.245 25.544
66.936 23.362
50.610 37.387
64.736 45.012
47.799 33.227
78.549 20.584
86.609 10.603
69.115 22.373
81.872 -0.779
74.329 29.588
66.062 37.689
72.936 23.399
69.892 25.478
76.571 30.729
89.724 -7.057
85.766 -13.133
56.659 -49.930
32.943 -56.379
33.176 -58.876
28.342 -32.431
48.359 -55.369
36.595 -31.306
52.983 -34.021
26.483 -45.063
64.898 -25.730
78.968 -21.803
56.400 -11.207
35.646 17.058
8.657 11.442
58.870 -19.775
48.620 -35.658
59.319 -30.669
36.269 -33.446
20.628 -31.547
53.686 -9.324
45.331 35.248
61.216 37.380
59.534 30.699
70.157 36.444
69.202 33.335
70.814 25.576
65.030 40.902
58.563 32.350
33.519 34.110
59.799 30.445
54.413 33.535
85.286 4.810
73.163 6.921
49.260 5.778
63.345 28.996
89.484 9.197
85.457 14.415
66.956 24.705
47.676 22.958
34.210 39.327
35.519 51.642
41.239 36.795
54.940 34.761
42.171 30.167
85.523 -0.030
59.433 17.912
58.194 32.662
41.637 33.833
30.455 28.181
63.295 20.035
68.719 41.209
88.024 -6.845
84.216 11.268
62.489 47.556
63.641 46.551
54.967 44.289
71.433 36.496
68.262 23.868
57.689 15.955
80.355 -28.285
76.321 1.966
80.933 -6.761
74.194 9.728
80.080 0.322
48.222 30.733
30.358 5.292
24.285 4.280
12.110 -1.704
26.246 19.536
26.075 58.339
34.083 58.722
32.433 51.868
42.315 33.498
48.216 50.227
43.091 38.756
62.593 47.562
61.932 37.562
79.657 22.186
64.090 44.395
62.385 43.422
56.478 50.567
74.586 27.112
44.242 10.638
48.851 24.615
56.969 40.723
53.475 34.893
47.790 50.483
62.125 14.938
74.574 -17.293
68.211 -28.471
75.501 -29.068
86.539 -32.124
85.627 -13.990
84.885 -20.152
51.904 2.761
40.254 12.773
80.884 22.584
80.767 27.673
75.899 24.647
81.006 -15.129
77.621 -3.285
61.511 13.544
69.580 22.471
47.987 37.996
47.362 52.596
39.020 39.133
39.718 33.603
42.092 18.551
67.592 19.149
63.681 -28.133
65.519 -33.135
48.866 -25.883
81.170 -12.987
65.421 27.762
47.346 31.526
45.073 32.320
43.340 40.437
47.576 26.459
70.675 48.482
34.029 33.106
88.890 22.151
75.366 -1.994
53.208 38.229
43.366 42.327
42.754 39.850
31.323 43.050
46.821 46.254
68.633 -8.188
70.851 -13.035
32.245 -27.980
58.498 -39.302
40.591 -38.554
52.131 -46.768
22.118 -39.568
6.409 -46.033
15.344 -25.612
33.345 -47.206
66.482 -42.767
53.330 -16.264
67.147 -46.157
46.172 -43.765
61.311 -13.796
85.006 -2.753
72.859 -19.035
69.319 3.097
94.688 -0.396
89.117 16.216
72.040 -12.952
77.599 -22.488
65.878 3.768
38.157 -41.177
29.686 -36.185
55.999 -32.643
57.634 -38.220
73.172 -34.799
61.398 -40.809
66.026 -24.329
71.927 -32.284
43.811 -48.830
81.396 -30.844
30.220 -46.590
42.588 -46.489
37.201 -44.155
21.699 -45.289
45.597 -48.728
23.764 -50.253
0.332 -45.322
10.878 -40.101
40.621 -46.587
41.799 -39.236
55.301 -36.308
73.631 -29.748
66.256 4.134
32.062 -19.111
46.301 -8.304
55.336 12.166
54.892 15.519
76.811 16.190
49.217 18.538
65.069 27.061
17.959 -3.419
31.813 14.430
52.898 39.474
47.118 44.992
49.429 35.485
21.711 55.524
7.092 50.034
18.675 68.388
35.041 49.469
73.123 30.550
74.157 -17.612
72.275 -7.038
74.435 -6.442
78.590 -7.786
49.358 36.136
56.327 38.555
47.629 53.087
75.648 38.759
69.080 36.058
44.185 28.538
50.493 39.391
59.342 38.439
69.071 45.182
46.813 28.768
62.036 37.950
56.917 22.758
49.080 10.311
74.121 -29.025
72.486 -25.156
69.027 -18.534
62.752 -44.765
48.311 -69.572
49.916 -53.178
46.349 -49.026
88.683 1.039
78.263 -23.940
72.584 -17.917
81.950 -6.877
69.020 -12.617
85.733 5.729
91.109 -6.317
85.722 -10.880
59.605 -48.098
3.357 -45.659
36.118 -52.180
14.545 -48.210
38.836 -51.821
63.619 -31.729
42.745 -24.258
51.784 -52.742
52.407 -38.226
34.767 -53.486
84.110 -40.951
65.208 -42.803
46.537 -43.181
30.379 -32.618
21.575 -49.741
14.788 -10.862
31.476 -34.363
4.197 -27.112
31.975 -37.455
38.598 -57.440
7.424 -40.767
36.758 -29.987
25.654 -41.951
30.682 -58.964
26.610 -65.086
44.455 -48.345
26.514 -36.634
37.383 -45.143
53.737 -41.919
55.174 -4.805
29.075 16.008
51.173 -15.487
44.824 -0.255
34.491 1.660
17.656 20.822
4.955 20.744
33.507 16.486
54.806 0.393
63.539 -21.934
43.359 -1.432
27.301 -41.287
22.150 -17.621
59.725 -20.850
79.924 8.917
88.684 2.525
61.025 -36.689
53.147 -39.537
27.790 -34.994
30.817 -50.030
21.196 -26.375
38.711 8.942
64.060 12.565
29.331 -23.150
6.994 3.151
12.322 35.595
47.755 56.909
39.681 50.465
10.295 36.562
50.687 42.876
50.296 43.186
75.827 9.945
58.290 37.516
78.693 -17.009
47.766 -23.701
41.577 -31.998
34.069 -12.451
65.937 -33.890
56.876 -35.647
60.705 -37.437
70.392 -41.727
80.621 -17.765
76.151 28.454
74.066 33.157
61.522 39.949
61.099 23.945
82.929 -0.169
71.109 17.780
77.313 6.291
56.283 -24.948
51.437 -34.706
45.680 -52.024
66.813 -35.743
40.739 -48.039
24.449 -55.342
55.517 -23.642
62.223 -21.469
80.660 -17.762
65.708 34.175
50.664 -27.246
47.177 -39.707
20.279 -27.494
29.971 -46.981
-4.851 -39.223
-12.763 -13.543
-2.648 -20.615
17.468 -4.884
40.238 31.055
44.323 35.033
57.910 35.056
64.655 5.634
69.149 9.585
84.983 10.249
70.156 5.358
25.764 -2.257
47.377 -25.513
30.065 12.343
55.737 16.122
42.082 11.919
43.137 35.315
30.736 42.337
55.648 34.126
62.105 17.806
75.540 18.242
86.765 10.276
76.649 9.459
77.586 30.442
70.437 -10.757
61.398 -29.867
82.618 -38.883
70.774 -31.560
63.154 -44.746
52.833 -42.633
55.086 -31.232
48.619 -24.910
68.453 3.944
55.091 -3.454
83.632 9.745
50.107 16.837
18.833 20.936
22.699 11.684
1.026 -5.012
49.747 -50.731
11.538 -48.283
13.987 -16.009
19.832 -35.896
20.733 -44.625
4.035 -4.049
61.194 -26.466
31.867 -9.579
33.818 1.208
15.303 2.817
20.259 9.146
10.137 19.568
9.084 15.562
2.092 4.621
79.175 27.939
80.951 15.397
56.559 -15.776
65.438 -17.520
63.962 -9.497
68.461 -26.346
70.782 -36.070
75.217 -15.728
57.041 10.358
86.720 3.114
76.512 -2.171
71.800 42.343
73.062 47.910
89.739 9.345
74.057 27.790
65.977 30.270
34.851 29.761
28.131 42.343
38.194 47.167
65.925 27.523
74.183 16.267
83.037 22.011
90.313 12.896
66.842 33.531
30.979 39.889
45.310 31.508
69.486 26.722
64.501 22.159
36.705 16.268
13.543 14.868
42.182 -29.936
57.232 -36.758
31.028 -30.120
30.708 -44.085
18.729 -40.793
41.662 -47.429
40.547 -47.708
55.270 -28.877
55.004 -12.321
38.340 11.841
46.080 -14.387
36.081 -30.133
32.483 -38.071
24.211 -48.799
3.970 -43.790
33.497 -39.640
47.751 -56.851
35.303 -45.385
31.845 -34.400
46.708 -29.454
55.595 -5.569
20.426 6.602
3.872 4.493
63.392 -10.458
42.605 50.282
38.426 49.228
35.977 57.902
29.687 44.313
18.509 27.288
74.319 27.174
74.744 10.121
79.191 -21.265
64.212 24.956
57.464 37.801
48.080 43.337
18.155 44.563
22.377 29.758
43.884 58.811
20.652 13.345
15.157 -17.389
34.761 -28.052
29.053 -8.803
60.349 7.115
67.094 -10.974
47.076 -37.765
58.987 -44.663
52.811 -49.131
18.117 -30.583
64.065 -31.927
52.185 10.479
82.380 19.531
65.575 5.265
61.010 -37.768
45.226 -35.558
41.795 15.823
39.568 -32.208
32.686 -37.352
58.766 -51.796
60.599 -48.917
39.043 -63.469
0.858 -50.273
30.739 -48.662
2.113 -28.931
36.522 -32.943
38.946 -53.213
28.516 -33.153
18.455 -35.403
34.319 -33.565
62.398 -34.978
52.530 -29.427
80.225 -15.389
63.326 -16.276
51.958 42.332
46.508 9.349
43.658 17.808
28.761 5.691
65.343 19.173
58.876 -4.724
47.764 8.956
27.812 -8.032
50.840 26.038
36.348 27.758
63.084 47.720
30.169 27.619
42.142 31.577
37.233 29.588
1.520 12.001
5.112 3.152
54.601 -28.061
84.000 -27.304
60.767 -49.746
55.629 -45.708
58.577 -31.410
38.091 -40.793
78.432 -24.786
59.640 -23.291
43.552 -33.330
69.313 6.588
69.918 0.582
68.513 2.097
50.880 -25.639
48.880 3.460
54.497 12.349
65.290 4.981
75.592 13.209
76.684 41.292
52.846 60.422
31.635 60.775
48.428 24.466
49.330 43.798
16.931 24.976
5.889 27.877
9.665 48.848
3.555 25.651
21.698 20.980
42.635 42.826
69.557 17.212
37.969 29.512
62.729 28.235
20.008 47.358
18.293 39.946
28.818 50.984
27.379 26.726
63.338 30.939
48.114 47.062
60.518 36.548
41.508 38.107
66.249 23.963
26.477 16.243
60.942 -31.876
80.968 -11.247
86.862 -13.963
84.818 -19.363
51.925 -19.174
69.373 -9.568
55.727 -16.021
78.942 -2.204
58.568 20.305
50.170 44.211
36.531 28.868
39.704 3.106
58.510 -2.730
54.973 5.416
59.505 7.295
49.348 32.615
53.470 21.415
56.239 29.772
66.514 28.977
41.402 34.271
29.208 33.640
55.781 20.968
55.291 47.720
69.782 5.815
68.597 36.539
76.730 26.665
67.814 26.319
78.709 -11.591
79.584 -18.313
49.482 -15.272
66.972 -33.075
70.324 -13.964
44.919 -22.570
72.601 -26.366
73.467 -46.023
50.657 -43.558
39.193 -38.288
6.353 -28.287
26.473 -26.927
24.160 18.570
19.180 10.666
3.952 4.089
28.961 20.075
19.616 8.007
55.568 19.802
31.455 29.333
68.817 -5.310
71.777 -38.010
27.968 -36.566
37.528 -45.368
43.562 -30.617
51.455 -16.798
60.112 -30.581
72.070 -11.648
75.016 -15.141
89.840 11.793
92.077 1.516
77.146 -25.268
23.794 7.401
25.008 45.407
49.891 -11.874
26.549 -15.516
42.782 -6.060
55.933 -28.809
59.888 -36.580
57.589 -21.921
53.547 -38.963
36.356 -19.933
14.341 -34.877
35.047 11.276
35.330 2.183
51.436 -13.040
51.001 20.693
48.758 -1.241
34.984 19.945
48.122 33.955
39.884 5.369
41.403 -31.293
61.043 -35.316
41.171 -43.528
28.756 -54.250
53.632 -42.689
50.980 -34.294
54.862 -7.873
61.546 -39.796
56.344 -26.403
17.977 -28.161
32.566 -23.258
30.526 10.945
11.530 33.082
27.134 25.053
67.059 14.162
59.558 34.367
48.325 22.555
44.616 32.321
73.262 15.423
55.222 24.062
37.823 10.912
48.809 -23.940
36.096 2.708
33.264 14.621
11.917 20.465
39.964 33.404
31.388 67.818
47.405 50.408
30.211 55.187
13.687 46.528
39.723 46.740
29.523 37.314
38.352 29.563
53.845 42.668
39.835 32.605
38.505 33.590
58.114 34.763
63.090 29.118
55.524 42.076
54.132 17.105
59.380 -27.616
77.940 -16.076
56.636 -46.569
63.583 -1.895
69.923 30.809
43.161 36.956
27.651 21.868
42.012 30.681
34.664 27.741
17.234 27.290
23.198 12.539
69.423 -18.777
43.849 6.843
38.204 38.048
51.843 1.343
48.121 33.413
55.930 19.254
68.396 15.204
23.840 27.819
2.770 10.463
20.103 4.987
59.219 -24.806
59.911 -39.075
33.989 -30.647
-4.732 -18.540
10.569 -11.951
35.226 -1.260
24.812 -8.159
54.185 20.132
39.787 11.413
24.945 2.746
16.509 -1.115
38.582 27.393
26.867 24.955
63.089 36.905
75.736 20.916
54.229 42.329
61.485 34.822
27.441 43.472
33.961 31.098
5.513 30.639
18.282 3.801
44.594 0.798
69.993 32.358
70.114 30.113
82.937 19.938
68.760 27.115
46.461 -14.887
51.579 -30.529
78.063 -24.805
52.766 -38.169
30.884 -42.791
34.103 -21.978
37.016 -5.902
60.594 26.502
25.954 15.188
50.270 24.169
52.926 41.049
33.725 53.666
39.033 50.617
48.581 -2.397
39.499 -30.974
19.330 -19.869
4.337 -17.679
3.125 -4.338
29.006 58.929
25.720 34.464
48.364 39.903
49.437 54.522
51.612 29.931
54.659 13.438
53.040 28.550
76.721 16.380
46.780 -26.864
30.053 -28.867
41.848 -41.968
7.057 -45.577
35.337 -18.383
76.187 -20.070
36.585 -31.142
22.602 -24.424
26.684 -27.475
49.977 -24.113
41.945 35.924
38.000 38.289
30.737 30.906
44.374 37.146
81.772 14.817
41.709 30.765
47.536 31.221
10.877 40.276
25.841 30.584
34.896 -19.558
8.542 -6.619
4.003 -3.980
69.070 23.874
75.595 -16.865
81.030 -12.089
60.405 -46.590
57.727 -37.214
49.539 -36.964
57.275 -43.599
48.398 -53.958
16.244 -65.932
-6.228 -47.379
7.175 -27.640
29.616 -40.329
50.472 -27.383
30.367 5.008
36.034 5.944
42.301 1.162
37.462 -4.568
33.884 -10.703
92.144 -17.847
82.427 8.719
55.347 38.005
53.363 27.242
71.637 28.654
50.545 10.203
31.876 -9.830
12.321 12.526
33.921 -12.616
52.596 -31.688
33.723 -43.066
78.633 -21.790
80.723 17.712
66.235 34.958
15.271 35.785
15.102 23.138
16.716 7.804
30.439 12.287
65.206 34.067
36.013 52.365
46.591 20.093
67.335 37.175
83.854 -0.201
68.730 -4.360
39.665 40.231
18.076 30.912
22.866 46.884
30.617 16.748
84.053 3.389
45.645 1.052
33.467 11.071
36.886 19.650
31.299 14.050
34.643 3.133
24.351 -20.002
4.105 -30.903
5.039 -36.272
11.823 -16.631
29.964 -45.305
27.082 -23.333
2.218 -9.141
4.753 -2.665
67.799 -36.970
86.254 -8.714
91.846 20.522
52.906 25.110
77.049 27.291
51.431 35.640
9.497 33.703
14.831 18.264
29.661 12.268
37.134 27.234
26.327 16.217
85.499 3.390
63.753 -21.682
27.726 -43.672
45.340 -47.049
54.454 -41.918
53.694 -33.537
57.189 -43.107
64.833 -40.603
48.638 -41.788
56.786 -34.851
12.502 -12.225
80.133 -19.158
75.111 25.958
68.702 42.879
75.740 36.114
52.056 46.418
48.021 33.124
35.431 21.980
33.370 -3.461
62.244 6.684
44.871 51.846
2.722 21.574
18.490 34.744
2.017 35.060
6.216 47.135
10.362 30.280
15.455 18.073
3.897 4.375
31.374 52.571
45.502 46.105
52.116 39.656
85.504 29.498
67.947 40.255
62.104 51.936
79.959 23.690
73.775 30.000
57.662 11.670
53.439 -10.444
66.021 -14.590
48.094 30.024
56.955 -6.980
75.814 8.287
75.703 -4.860
62.669 20.878
80.825 7.770
73.022 16.218
84.877 7.526
89.034 14.897
58.088 40.888
30.380 51.513
39.148 54.987
27.209 60.590
47.336 55.483
55.757 36.868
53.981 31.080
24.025 28.939
5.371 24.453
3.022 34.033
32.964 40.632
12.138 38.250
29.697 61.457
40.689 37.006
31.900 56.695
36.240 43.634
31.233 55.957
52.415 39.066
58.587 19.215
27.012 28.969
65.370 45.213
33.057 37.412
21.239 24.956
27.313 -3.130
34.148 -33.486
53.600 -21.663
62.926 -18.770
71.378 -13.664
73.770 -34.727
70.482 -27.245
86.881 -15.219
64.221 -27.096
56.971 -30.282
55.511 -36.206
62.155 -41.169
56.534 25.344
65.172 14.105
79.538 6.318
71.477 29.814
50.935 5.979
23.809 -26.739
34.624 2.767
3.250 4.641
70.542 -35.613
35.712 -47.470
61.389 -37.224
82.156 -22.891
20.936 -24.392
43.568 -1.154
62.036 0.964
80.164 8.459
61.721 47.457
50.473 26.825
41.413 38.336
31.796 31.707
63.219 43.919
42.201 56.997
28.519 39.730
46.437 39.450
72.161 24.654
69.160 35.856
77.473 26.673
70.046 33.685
53.632 46.745
33.699 51.586
67.658 41.507
66.186 47.639
38.666 33.616
25.888 35.197
66.033 32.044
60.634 34.822
73.635 -7.550
43.908 4.385
34.660 42.447
52.361 55.481
55.489 40.212
74.906 34.631
69.726 17.222
76.589 -5.030
54.374 -38.149
80.090 -38.968
61.149 -30.862
74.790 -40.178
75.781 -32.799
75.256 -37.287
71.631 -42.624
65.878 -30.684
17.646 -26.536
27.756 -8.900
20.021 -21.611
13.011 9.152
44.635 30.716
22.648 45.722
54.753 34.442
27.838 13.803
25.399 1.267
27.637 6.108
55.221 -1.351
58.176 26.708
50.781 34.755
5.648 21.374
27.120 47.152
56.357 25.069
46.511 37.130
19.283 32.117
52.764 41.035
61.628 38.474
59.448 27.172
81.239 0.101
65.233 28.415
71.180 27.758
74.615 28.883
68.508 38.046
60.237 27.509
62.384 37.804
41.929 36.242
80.705 31.840
82.958 33.215
76.415 22.042
69.243 24.882
68.531 17.751
76.759 -14.243
69.397 -3.441
84.261 11.861
68.226 1.728
78.377 -8.212
69.567 -23.678
63.989 -12.445
72.816 -11.833
64.433 2.170
51.881 -5.453
72.467 14.692
88.893 -13.439
62.568 2.378
63.836 30.508
24.434 18.100
41.195 20.447
19.489 37.541
37.873 24.847
33.748 41.316
60.839 42.692
61.266 38.370
62.265 53.385
61.314 48.755
54.495 38.785
53.022 30.546
53.316 4.595
61.995 18.970
50.200 7.283
50.226 -13.706
11.755 34.032
31.074 25.407
25.564 28.433
29.132 33.112
39.697 25.420
28.896 31.245
59.264 45.102
57.808 49.949
60.521 31.835
51.354 8.640
32.024 22.206
53.284 5.861
73.221 27.838
73.584 32.008
40.717 38.904
38.278 24.657
48.746 41.734
39.382 40.566
58.331 52.746
46.911 39.220
58.179 38.123
30.394 57.112
42.409 46.525
57.252 36.591
25.841 51.989
42.450 41.003
42.443 3.750
51.469 25.575
45.355 -1.696
54.422 6.581
32.730 -20.094
50.698 -23.423
31.781 -33.746
40.390 2.371
38.444 -13.433
23.584 2.367
47.782 -25.405
36.732 -31.482
35.493 -55.835
31.649 -58.931
36.255 -51.700
46.629 -39.448
78.045 -18.640
61.059 -45.861
64.913 -43.666
70.715 -27.272
76.929 -0.191
77.188 -6.595
74.048 -25.598
76.376 -11.923
41.573 -36.537
20.680 -41.522
13.058 -44.936
28.071 -37.748
61.600 -33.264
45.601 -22.450
61.043 15.029
57.274 5.048
78.500 -3.081
30.695 4.010
52.612 5.598
43.077 2.790
60.548 37.108
72.651 32.739
71.044 9.032
60.005 -14.746
59.443 -3.914
66.205 -29.976
29.083 -41.095
48.674 -34.121
41.624 -8.450
35.396 -5.530
80.667 -11.671
78.601 26.805
52.763 35.601
71.947 35.641
73.509 25.353
85.621 5.837
83.881 -1.518
77.040 1.968
86.558 10.302
94.408 -5.686
78.687 -19.606
85.668 -12.317
62.451 2.145
55.711 -17.714
46.725 35.633
29.037 25.361
15.518 9.258
2.506 29.832
8.458 33.012
42.774 3.983
63.655 13.188
68.325 15.738
61.122 -27.142
68.251 -15.683
80.503 -14.696
72.781 -29.434
81.407 -13.196
60.596 -41.358
63.983 -30.897
81.041 -11.601
60.903 -1.411
72.370 6.331
39.057 14.721
55.073 22.567
52.670 -13.076
66.333 -17.627
60.592 -41.236
47.953 -34.482
5.843 -34.478
31.086 -36.250
49.687 -21.628
9.530 -20.720
22.783 -21.318
-5.251 -14.897
20.772 -32.009
43.581 -35.641
12.552 -31.427
30.213 -39.268
-6.024 -34.892
18.247 -20.705
5.531 -33.920
36.721 -39.133
23.005 -40.188
37.100 -37.938
45.416 -34.936
23.415 -42.046
48.250 -42.559
41.633 -48.005
31.829 -42.980
64.879 -39.015
33.886 -41.207
-3.218 -15.166
48.386 -41.846
59.645 -27.926
40.044 -41.137
68.008 -20.443
67.231 -12.550
26.254 -26.195
39.566 -33.411
54.381 -32.649
75.418 -31.767
49.591 -44.029
36.538 -41.537
33.687 -34.619
59.006 -20.961
78.541 -28.959
74.311 -14.241
49.385 -6.061
70.871 2.909
46.628 -28.283
30.400 -46.694
43.702 -34.422
44.254 7.084
43.014 5.487
42.715 24.241
31.465 38.701
21.227 40.774
21.491 11.263
5.253 -2.283
64.518 -25.709
49.453 -54.981
22.391 -48.455
24.667 -32.176
43.728 -36.368
55.936 -36.686
43.344 -44.306
19.684 -48.460
-3.844 -30.737
35.744 -26.345
46.214 -14.736
56.536 -26.635
76.137 -13.315
74.721 -7.101
65.610 -22.116
49.335 -12.009
32.199 -7.605
39.113 -5.655
44.373 -21.019
61.248 -48.783
39.804 -49.648
11.618 -32.791
34.557 -52.512
30.627 -40.596
51.591 -35.337
45.131 -49.083
44.939 -47.633
9.729 -42.501
8.934 -40.414
16.057 -41.566
33.749 -36.575
50.561 -25.957
30.354 -41.501
19.726 -48.880
32.319 -27.153
38.450 -45.758
38.658 -49.363
48.774 -49.135
20.374 -46.959
0.790 -35.997
9.487 -39.562
23.148 -47.431
49.148 -58.609
28.885 -47.060
13.236 -39.819
40.941 -53.160
82.155 -31.717
46.332 -48.990
31.375 -34.155
82.906 -14.241
65.975 -27.140
72.223 -20.659
69.392 -29.259
87.437 -20.113
63.227 -36.512
73.713 -29.708
37.798 -44.213
45.654 -58.364
5.957 -26.293
15.424 -38.300
9.979 -33.213
49.612 -46.645
84.927 -23.770
84.927 -0.429
81.629 -4.757
52.698 6.372
55.141 2.096
54.897 35.330
68.456 45.017
66.426 45.762
50.242 36.480
66.521 22.799
71.795 -10.392
68.236 -8.557
62.587 -15.060
69.837 -5.320
50.087 1.028
71.413 -18.534
64.812 6.656
77.233 3.402
79.432 16.905
83.691 -8.367
79.386 -4.580
77.239 13.399
58.645 8.366
88.446 1.099
76.202 27.789
79.912 -16.297
63.790 -25.206
51.281 -15.533
47.811 -32.555
24.916 -37.487
8.649 -34.034
59.508 -46.665
51.015 -49.567
62.318 -40.675
44.588 -48.376
25.247 -32.303
7.448 -31.609
43.012 -40.421
34.104 9.440
27.417 16.475
43.343 -6.309
34.549 18.226
38.447 41.437
51.674 35.362
59.253 17.260
66.886 23.922
76.267 32.650
52.222 45.191
56.267 28.012
63.768 32.713
47.879 36.873
64.649 29.614
69.419 36.690
79.321 0.832
66.603 -25.849
36.799 -5.367
23.699 -11.667
28.013 -23.644
30.544 -17.027
12.050 -22.948
4.693 -35.862
8.020 -38.903
25.801 -23.658
21.394 3.316
41.885 31.396
36.926 27.761
17.797 13.833
-17.196 19.976
-30.567 5.147
-15.976 19.856
1.912 22.386
27.774 24.767
24.751 33.639
24.851 13.261
32.313 34.637
38.355 13.961
47.727 -2.589
60.799 9.653
73.267 0.955
52.283 21.384
32.133 20.387
28.928 -3.925
43.817 7.772
52.334 34.993
63.340 19.362
31.374 35.525
17.249 19.769
24.585 26.008
26.759 21.144
66.691 7.666
72.098 16.058
75.349 -34.562
78.091 -28.649
53.589 -41.006
72.080 -20.135
52.542 45.338
49.620 43.386
61.915 38.347
46.933 30.396
86.474 23.173
51.328 47.943
39.811 35.595
61.645 24.341
74.785 24.827
81.227 38.335
61.371 12.254
43.119 -14.387
35.372 28.258
27.140 -9.811
41.722 -1.478
66.208 -3.679
39.359 10.640
71.405 17.938
72.911 4.452
68.034 -26.227
87.479 -10.240
77.164 4.090
74.856 10.161
75.720 -1.042
76.379 8.230
86.826 12.382
79.749 -2.518
53.828 3.362
28.289 -23.807
65.024 -34.114
56.123 -28.946
90.870 -8.862
72.995 -26.035
71.757 -8.188
86.903 -9.225
64.042 23.256
46.166 17.299
53.767 0.632
48.692 16.630
12.024 7.805
34.500 21.372
-1.307 19.426
1.923 35.952
19.417 38.774
23.911 31.540
16.356 42.221
53.696 39.551
90.795 6.840
89.906 14.593
51.480 33.924
52.081 37.342
49.662 13.934
56.571 -15.187
53.607 9.486
60.182 29.133
49.092 32.489
39.523 22.447
38.504 42.518
62.392 47.005
51.355 48.243
54.226 55.759
18.072 40.561
13.380 43.057
21.611 34.913
44.654 29.694
47.089 36.802
48.259 40.144
61.457 40.460
29.977 31.197
16.681 23.361
69.395 26.059
56.475 55.441
53.948 60.652
62.873 14.412
56.547 16.546
58.663 21.737
56.463 -12.656
61.022 -35.947
78.717 -31.435
70.152 -41.795
26.716 -26.207
55.239 -38.716
30.283 -21.808
44.407 -33.889
66.733 -29.416
31.453 -33.297
14.492 -31.865
20.177 -20.482
24.759 -2.517
55.949 6.511
33.506 0.441
58.227 13.506
73.982 17.069
66.035 27.503
46.765 42.684
16.207 34.720
-3.645 43.362
30.124 31.097
42.093 29.757
47.952 43.580
37.902 41.775
71.226 -7.594
71.805 -7.421
67.215 -38.842
56.018 -36.400
25.105 -38.099
46.554 -30.446
64.803 -30.966
76.140 -37.571
78.380 -9.875
87.892 1.835
64.420 -31.355
20.091 -44.826
30.722 -37.842
34.081 -46.668
36.663 -64.983
20.583 -49.785
66.300 -32.188
67.599 -25.489
70.847 -8.259
75.063 -40.711
64.963 -32.932
34.274 -43.874
6.748 -13.782
2.675 29.850
-4.559 17.825
16.851 28.134
-6.888 -17.310
13.828 -3.903
-3.408 28.568
18.331 35.013
30.828 33.517
60.504 50.678
50.740 42.931
54.900 36.742
41.244 20.163
70.178 -1.618
80.236 -4.191
76.782 12.728
76.222 -3.687
68.687 -5.312
87.321 -22.596
79.877 -18.364
70.747 20.728
65.381 58.503
54.110 30.545
44.711 43.287
35.433 45.207
28.678 32.061
61.066 10.887
39.601 36.391
28.012 33.915
54.833 16.232
24.458 4.811
32.204 5.303
6.453 42.234
26.314 46.182
31.768 40.963
57.190 34.519
40.837 41.927
61.381 36.229
27.848 49.539
35.221 46.307
24.711 51.169
68.571 35.590
22.770 50.003
24.959 27.883
39.016 50.730
43.816 53.913
38.209 54.629
51.438 47.773
57.896 11.900
50.732 23.436
52.563 22.124
85.722 -7.216
86.922 -0.398
56.623 17.210
47.584 52.567
56.102 45.317
52.389 45.432
77.949 21.454
69.359 5.755
76.140 4.577
52.696 25.661
29.036 36.088
43.156 13.983
42.071 4.910
43.210 -26.069
64.541 18.703
67.133 5.141
8.336 35.539
42.819 34.308
73.428 42.722
45.332 52.079
48.334 50.586
58.252 42.136
27.328 25.605
10.465 6.164
7.402 13.366
14.559 4.006
23.159 32.138
62.460 5.582
33.935 -17.427
29.404 -44.995
43.350 -50.293
49.882 -47.003
51.990 -19.905
49.124 -8.723
66.955 7.276
54.877 33.086
34.832 32.633
15.383 20.603
42.411 38.482
40.960 26.517
60.120 20.124
63.917 -9.531
67.963 -41.307
57.361 -39.067
85.424 -19.158
71.492 -28.207
78.339 -21.392
70.664 -28.327
77.098 -31.554
38.023 -37.194
25.563 1.082
39.351 -34.971
56.785 -50.402
72.960 -28.904
71.089 -25.123
48.752 -31.142
54.440 -37.378
72.574 -23.415
57.088 -48.712
39.100 -54.952
36.520 -38.476
43.519 -52.465
36.372 -51.220
66.544 -37.319
64.752 -34.971
74.586 -17.326
81.133 -14.891
82.721 -8.341
48.888 -2.964
50.848 25.969
67.787 23.976
64.967 39.534
63.680 29.659
60.230 25.042
45.570 22.301
17.219 36.929
27.443 14.049
8.551 37.803
-0.717 10.686
2.758 23.747
13.322 28.112
59.009 21.420
52.089 7.447
47.645 -3.203
56.356 -7.427
53.543 -13.193
33.620 2.686
3.938 4.411
40.517 -39.729
63.947 -21.111
81.415 -32.237
74.512 -26.681
68.257 -22.831
63.202 -33.618
69.898 -14.130
71.944 -10.891
67.970 -19.733
47.375 0.798
4.833 23.521
1.216 29.403
2.579 23.082
45.901 50.758
-1.350 47.572
6.054 42.675
32.152 54.367
35.697 50.280
61.770 38.331
80.124 20.675
50.196 25.529
25.323 46.313
18.767 47.150
15.494 25.142
0.581 20.572
28.241 34.775
34.493 24.823
44.509 25.201
63.703 34.738
67.496 33.882
88.357 13.787
78.204 7.328
66.439 -17.910
89.915 0.968
74.661 -14.020
56.419 -43.400
4.506 -17.741
18.555 -35.765
28.328 -37.855
44.815 -12.068
57.961 -41.403
41.032 -50.135
53.896 -41.866
50.955 -54.269
31.871 -41.431
37.134 -58.556
42.169 -57.408
39.685 -43.042
10.364 -49.527
-2.393 -39.955
-7.763 -13.239
7.944 -8.931
14.331 -27.920
16.048 -14.495
59.275 -25.047
57.264 -34.600
32.232 -34.541
26.630 -16.260
28.068 -10.099
19.960 44.806
15.019 21.687
15.102 41.793
6.037 41.506
36.031 29.585
53.732 33.093
26.438 23.767
42.748 0.004
36.860 26.156
60.460 17.151
71.049 -10.687
34.226 -21.185
39.507 29.331
62.591 -2.494
76.882 19.668
83.952 10.051
61.664 36.859
76.731 13.394
80.575 15.916
78.313 21.168
74.979 26.187
18.265 41.228
37.533 34.156
22.117 34.735
55.793 52.662
57.406 46.225
38.840 48.629
28.396 30.248
35.205 27.640
60.615 12.386
72.475 24.500
68.196 29.505
64.437 41.919
72.251 14.008
78.012 34.844
41.633 38.761
49.224 37.110
69.429 32.860
69.437 25.498
84.584 -13.593
66.796 -7.422
83.233 -10.797
72.349 10.525
55.108 21.654
73.743 8.164
84.457 4.288
60.078 -39.854
89.991 -10.611
70.355 -34.919
43.775 -31.415
33.232 -31.311
42.826 -52.088
40.335 -56.896
32.695 -55.492
6.743 -26.675
12.862 -52.369
64.784 -48.885
18.104 -45.138
15.603 -30.217
11.950 -19.536
11.246 -23.943
4.554 -31.917
4.608 -50.713
5.799 -37.707
19.181 -15.504
56.163 37.575
72.062 -6.728
61.267 -26.397
81.015 28.113
78.512 17.872
47.694 34.178
67.956 23.732
65.339 33.419
65.386 26.964
71.509 41.257
79.129 25.557
46.595 53.716
27.075 52.641
30.688 49.004
31.370 51.862
63.252 45.404
40.225 47.689
40.295 38.430
53.447 40.513
85.799 -11.314
60.405 -44.270
36.455 -47.510
58.377 -28.178
37.510 -36.586
56.909 -25.568
64.318 -4.008
50.723 7.544
46.597 4.704
36.021 20.342
68.095 33.292
24.411 23.665
49.193 29.377
55.469 40.504
46.817 49.153
43.992 33.436
51.529 26.750
68.249 35.370
61.076 3.673
78.277 -1.199
40.154 -0.916
38.473 -2.971
51.831 3.624
82.900 3.652
36.521 -13.311
38.760 27.427
49.658 12.477
52.812 -8.426
64.146 25.211
69.456 48.616
56.797 34.044
55.188 46.978
19.425 44.257
51.682 53.174
30.857 50.686
41.069 44.189
16.058 6.308
85.303 -6.496
73.472 -9.284
79.880 -9.609
57.523 23.033
38.848 29.036
41.501 5.974
51.915 42.897
16.891 50.996
26.189 58.639
22.824 52.982
28.872 45.849
61.441 50.058
54.215 37.377
23.650 15.294
41.610 33.385
60.092 32.897
58.828 20.572
75.758 4.488
69.865 22.669
79.155 -6.191
62.202 -30.818
78.456 -12.866
72.023 -30.593
81.611 -22.637
66.315 -33.021
50.491 -32.042
59.470 -52.532
50.313 -35.067
65.353 13.596
89.913 -0.363
61.358 19.437
27.286 38.999
50.645 11.353
32.543 -40.941
39.546 -48.860
23.804 12.629
15.159 -4.429
40.730 16.784
11.270 10.065
26.491 39.087
18.093 42.459
34.262 9.897
13.625 4.287
24.716 -1.656
13.419 -24.060
32.273 -18.857
30.859 -51.567
29.355 -44.083
51.902 -58.159
59.790 -39.518
52.613 -37.760
33.763 -20.086
18.605 -17.538
32.034 -44.205
46.881 -42.165
52.308 -12.925
26.050 -6.511
29.857 -21.562
67.151 6.905
80.153 15.697
74.537 14.408
61.459 30.262
70.856 24.764
63.086 33.716
90.451 16.868
92.019 11.555
90.845 0.200
90.477 4.119
77.611 14.507
79.913 18.020
86.344 9.713
76.601 35.822
36.597 44.805
29.218 59.275
8.492 31.584
45.020 47.025
74.953 44.046
85.139 10.005
69.324 28.279
39.690 8.891
67.886 28.974
47.443 40.826
45.311 38.537
54.808 -14.728
17.440 -19.220
5.813 -0.041
52.166 -35.230
57.687 -3.478
63.055 -20.277
54.785 -15.515
36.376 -7.558
29.618 -25.268
15.629 -15.449
3.580 -4.554
72.235 23.136
41.255 10.931
10.402 -12.029
30.547 15.044
35.403 9.019
52.799 -4.363
24.959 16.769
24.970 25.606
7.286 12.806
-6.802 21.852
-16.398 28.950
2.511 19.363
14.904 23.084
-2.716 10.195
16.623 41.130
11.298 8.570
20.576 25.578
53.725 9.672
68.565 37.724
39.955 48.490
12.220 40.831
45.992 49.557
59.352 52.107
37.909 45.141
50.189 38.632
60.432 32.839
26.253 31.892
23.997 33.930
65.233 49.450
19.355 39.841
31.334 40.441
28.000 37.847
55.247 48.493
60.091 51.891
73.529 34.975
51.342 35.641
49.355 36.366
54.949 36.583
78.811 8.903
40.419 13.353
35.164 -4.221
63.430 11.418
64.114 8.818
74.214 -28.878
60.645 -37.823
62.638 -28.241
35.236 -2.128
27.024 8.925
2.718 33.998
29.322 55.296
21.551 37.957
33.210 42.716
22.096 36.768
18.638 36.489
37.818 56.121
56.967 50.640
57.585 23.257
72.927 11.294
73.824 20.816
63.024 50.066
62.186 38.369
75.031 6.543
51.490 3.797
28.694 11.590
56.589 16.273
65.601 40.460
43.236 30.058
47.908 53.134
40.693 49.805
28.540 49.391
21.737 36.341
17.471 48.267
17.189 38.087
54.620 31.528
65.227 9.366
78.829 5.312
65.997 21.717
84.977 16.471
56.200 -24.324
47.206 -28.758
23.127 -21.508
44.220 -40.129
78.730 -21.397
66.561 -35.595
61.436 -47.896
30.914 -50.297
14.491 -40.386
15.014 -44.330
30.607 -61.387
36.459 -37.285
47.543 -35.578
20.839 -49.723
9.035 -45.380
7.873 -33.435
5.075 -30.861
-0.674 -18.962
19.627 -43.985
23.620 -48.388
26.957 -46.967
47.874 -11.188
79.070 -7.125
68.010 15.288
79.610 -9.295
82.796 6.005
74.421 -12.627
37.771 -44.905
31.827 -46.790
20.603 -52.223
4.185 -30.073
22.966 -32.910
61.137 -34.068
31.564 -22.623
38.345 -10.728
20.998 -9.793
58.330 -13.878
61.249 -33.649
63.999 -49.435
43.486 -49.267
23.445 -43.276
4.103 -41.622
46.527 -56.513
67.408 -49.099
73.189 -15.093
59.180 -38.564
32.082 -40.205
75.128 -28.812
70.545 -14.380
66.652 -21.549
41.496 -29.388
65.742 3.302
58.281 34.969
37.849 27.683
30.687 -6.040
35.436 6.473
23.524 -3.765
61.333 -12.747
56.424 -17.125
21.656 -46.553
43.471 -44.807
57.183 -21.208
87.795 -12.213
54.072 27.266
63.135 29.067
49.979 30.497
38.663 41.647
36.948 45.395
73.843 39.044
67.062 12.800
50.811 -0.576
36.489 7.081
49.340 25.339
37.675 -48.375
28.963 -43.023
61.888 -33.062
42.166 -11.597
51.351 -21.060
41.729 -53.823
26.722 -36.388
57.733 -53.038
70.155 -31.983
77.992 -14.982
42.657 17.226
49.215 3.441
40.947 -16.027
40.098 -31.005
47.081 -23.257
49.671 -54.322
42.387 -55.238
61.229 -36.698
54.106 -39.631
69.971 -20.069
30.216 -19.833
28.877 -47.904
44.381 -36.117
31.240 -23.759
14.226 6.760
-14.878 10.724
51.162 20.600
51.267 50.664
32.180 60.669
27.982 47.251
33.356 45.849
53.817 31.181
65.263 45.035
58.457 40.196
65.277 -6.946
60.856 -22.334
62.659 20.765
42.903 -5.950
77.757 -24.570
70.443 -28.687
57.853 -0.701
49.175 22.498
64.279 30.614
49.535 26.740
41.334 31.578
48.418 23.095
44.048 52.416
75.606 19.677
31.972 -8.034
65.364 4.305
41.863 9.537
67.042 24.819
43.779 35.053
42.744 45.317
24.112 19.046
4.754 2.974
18.433 30.831
3.684 25.029
42.646 26.820
14.291 29.779
10.047 42.691
50.733 20.671
51.491 27.940
35.673 33.848
44.564 22.638
3.967 4.075
30.315 -12.712
29.665 5.745
64.150 13.427
78.297 4.091
84.072 -3.619
71.221 -4.318
72.013 1.514
84.317 -24.373
36.672 -53.277
52.280 -48.633
62.968 -27.855
41.588 -28.262
56.518 2.764
38.608 -39.495
58.414 -35.100
60.142 -33.013
59.706 -33.068
67.303 -33.374
58.567 -42.216
36.304 -43.369
26.939 -51.074
68.311 -48.051
54.121 -31.853
65.509 -39.801
76.787 -25.461
71.519 -23.386
84.502 -3.168
82.160 -19.669
76.974 -1.598
72.582 -30.489
49.581 -41.828
73.032 -27.759
78.030 -12.669
73.099 -27.697
77.810 -29.570
53.040 -21.071
56.522 -30.288
31.203 -36.963
36.966 -36.751
25.878 -13.004
15.737 -39.598
20.513 -45.648
47.275 -40.395
26.188 -29.747
36.332 -12.043
43.941 -22.468
32.702 -4.773
75.065 28.412
63.733 12.592
63.621 21.876
32.723 45.390
81.680 7.190
51.396 43.701
32.319 -12.689
40.323 -13.058
18.494 -1.803
27.948 -6.313
14.297 -2.887
15.824 -5.741
38.545 -24.581
68.421 -25.814
67.485 -12.539
54.421 -46.581
31.638 -43.002
51.311 -44.934
64.655 -39.485
60.821 -36.584
68.662 -39.257
72.248 -20.910
12.377 -5.228
37.558 15.874
40.907 22.047
35.766 35.670
59.497 36.480
77.681 17.295
77.930 20.139
77.491 3.386
68.489 18.179
66.315 33.644
67.985 32.898
72.977 41.216
69.848 46.370
53.092 20.353
75.733 8.848
23.639 30.501
20.116 7.991
51.107 33.231
62.750 37.060
52.929 36.996
70.111 42.213
68.283 38.507
91.056 9.963
50.819 44.026
76.520 -1.562
79.794 28.260
65.949 -14.207
61.390 -17.511
72.997 8.661
72.576 9.183
73.849 6.176
67.363 -37.935
51.487 -40.343
71.568 -19.196
55.120 -44.900
62.715 16.102
52.497 41.170
57.948 40.816
85.435 -4.453
61.282 -25.377
42.680 -31.259
37.606 -38.861
54.774 -47.357
48.426 -36.292
67.055 -39.119
69.356 -9.175
70.983 5.960
80.844 19.992
62.476 13.064
49.569 41.782
43.286 50.449
49.537 50.957
23.019 39.193
43.086 3.733
59.728 -9.804
50.645 24.252
60.435 -4.002
36.421 23.941
33.605 35.019
48.269 -16.986
47.202 -23.110
36.382 -20.221
38.841 -25.991
78.906 -5.336
62.308 12.612
68.731 34.985
54.033 12.786
33.915 13.531
39.789 37.010
32.779 37.482
68.794 38.138
37.213 46.678
23.811 23.789
22.340 44.113
13.127 42.241
14.839 26.532
16.826 -21.131
3.627 -4.511
63.874 -9.258
72.330 4.224
51.707 14.939
45.562 42.740
35.295 66.738
20.526 50.862
11.994 44.638
18.641 51.411
29.027 65.633
5.861 45.371
21.149 51.431
53.860 26.571
44.021 -0.630
63.747 -10.559
54.245 30.180
62.081 5.619
61.252 -16.169
41.614 -26.459
29.570 -47.033
34.695 -50.998
60.591 -36.008
30.900 -19.872
47.719 -41.064
49.600 -19.153
59.003 -10.383
36.139 -19.628
5.938 -6.335
32.539 -8.419
48.839 -22.867
54.412 -26.101
66.309 -9.759
42.501 -18.274
30.962 -6.950
12.313 -19.364
-3.223 -29.597
-2.771 -30.600
-3.275 -26.208
-4.269 -20.057
20.399 -13.111
49.379 16.330
52.912 -17.792
33.939 -44.402
56.556 -10.783
61.584 1.314
52.784 5.527
78.766 -27.749
43.117 -34.487
33.589 -51.340
42.969 -24.898
37.517 -38.928
25.028 -49.346
67.629 -23.395
14.281 -19.495
33.621 -38.723
34.104 -41.545
10.455 -26.862
23.352 -34.883
11.316 -16.704
9.432 -32.374
24.283 -51.028
46.189 -47.684
23.628 -28.625
34.984 -48.991
43.134 -45.440
68.570 -42.718
86.906 -18.347
72.793 -18.371
64.132 -26.871
62.889 -26.145
50.995 -23.216
71.723 -36.767
51.023 -26.279
73.460 -29.073
74.243 4.771
76.452 -14.837
68.102 -16.527
25.176 -35.024
27.722 -27.363
13.246 -20.656
0.088 -37.618
14.767 -35.417
11.891 -21.956
61.495 -31.108
66.058 -40.738
49.702 -33.297
65.553 -1.833
56.162 35.993
68.180 12.260
58.025 27.728
44.733 6.648
36.721 18.284
45.121 22.785
51.582 29.472
28.963 12.580
77.980 33.436
45.654 26.948
19.682 45.314
15.616 28.579
35.087 -3.539
37.731 -8.974
35.061 5.942
22.778 17.818
10.570 -13.136
9.241 -13.111
-0.946 -4.868
36.235 -57.024
34.887 -55.445
37.083 -52.307
47.550 -42.608
43.046 -56.012
48.960 -43.915
52.971 -29.594
72.627 -29.979
82.548 -32.356
45.925 -42.355
35.655 -52.537
26.556 -24.760
31.243 -21.230
17.796 -27.747
21.840 -5.312
17.427 7.075
9.879 18.990
41.775 47.344
37.956 28.643
68.045 31.643
74.165 22.130
57.520 -22.221
48.710 -43.510
13.835 -43.338
50.099 -32.745
64.778 -27.125
46.305 -46.916
59.993 -45.065
63.877 -37.338
37.917 -30.396
15.103 -38.038
20.438 -36.484
31.507 -37.403
48.373 -28.632
44.347 -32.257
41.996 -40.370
77.378 -31.220
17.374 -0.274
21.181 4.370
69.782 4.525
25.880 -14.410
56.496 -26.580
62.486 -2.532
66.445 -25.750
37.186 17.217
32.922 -38.732
13.251 -10.931
18.990 13.679
1.566 -5.162
61.299 48.766
71.265 5.482
67.103 -30.523
28.978 -25.113
22.867 -36.866
48.631 -39.513
58.509 -33.566
64.839 -24.727
71.755 -20.301
66.184 20.068
49.615 -25.172
83.267 -1.904
73.462 -24.594
83.381 -25.643
58.105 -7.529
55.841 -17.029
55.595 -24.830
59.855 -29.688
59.973 -26.206
65.237 5.494
75.697 29.363
47.684 33.841
32.551 50.307
22.914 37.824
48.064 57.645
28.805 45.358
14.376 48.132
40.188 47.762
25.412 34.046
-7.055 26.007
27.780 39.696
21.669 28.972
16.188 10.042
6.383 18.515
41.237 54.857
54.949 23.300
63.837 27.440
48.276 49.218
30.251 48.535
25.686 61.800
16.066 50.084
-0.386 45.912
67.291 39.131
83.264 23.739
78.218 -9.404
80.063 -19.608
64.469 -41.336
73.075 -36.328
49.747 -47.936
38.823 -42.865
43.213 -53.844
6.797 -45.992
20.158 -52.941
37.770 -41.009
62.360 -43.616
66.672 -41.362
52.913 -7.948
14.743 -16.755
5.930 -4.442
39.549 -35.670
6.111 -9.088
26.564 -39.389
45.129 -45.527
12.954 -25.203
23.720 7.538
6.717 28.718
73.176 49.126
58.547 47.604
64.211 34.713
57.063 47.969
55.502 36.319
51.032 34.781
85.818 12.464
80.398 -8.469
51.653 -38.792
55.520 11.957
77.897 15.414
77.947 -13.229
63.681 16.897
18.463 35.095
53.754 59.132
72.098 43.621
41.553 38.254
76.068 26.772
75.353 38.277
73.936 13.520
95.956 -0.032
69.523 -39.601
67.739 -36.863
24.218 -0.332
27.324 -20.146
40.286 8.025
51.721 -4.907
71.749 -2.427
66.291 -13.544
62.016 -22.120
40.608 -25.254
23.822 -37.204
8.544 -33.060
16.037 -42.920
24.348 -38.084
50.154 -35.187
43.416 -30.643
57.391 -27.142
64.757 -28.915
30.244 -6.229
32.250 -20.798
32.742 -28.335
4.337 -5.698
21.820 -3.939
8.717 -20.046
14.902 -17.069
29.429 6.588
40.306 26.952
52.201 30.320
60.714 23.789
82.402 17.946
47.109 46.888
18.733 50.101
31.219 37.977
13.093 24.299
3.200 4.392
44.923 41.794
37.198 47.756
64.374 23.393
43.815 16.342
34.754 -33.772
57.809 -33.743
43.900 -43.460
34.311 -8.462
62.616 -23.763
73.276 23.743
46.862 28.694
77.330 -19.503
74.956 -20.248
66.840 -12.761
72.933 -10.060
61.810 -40.385
58.827 -44.449
51.104 -36.745
42.393 -22.921
46.301 -40.968
48.448 -39.349
40.970 -28.725
40.022 -37.661
55.093 -32.367
71.865 -40.354
42.078 -20.376
57.286 -32.198
42.352 -35.459
41.643 -51.828
26.511 -51.564
27.534 -50.049
54.450 -41.115
37.571 -48.707
46.000 -40.614
21.426 -52.701
46.402 -51.554
63.862 -22.368
53.751 -24.013
36.522 14.432
75.780 27.675
82.689 -4.637
54.499 14.711
68.145 11.631
77.828 4.616
63.342 20.525
58.077 34.814
25.967 22.731
18.997 -26.897
25.886 -23.997
24.776 -11.289
31.455 -1.190
11.957 7.523
50.802 16.546
34.179 -23.022
19.720 -7.341
41.758 26.065
41.318 34.459
13.932 0.874
33.089 -8.332
3.523 -16.396
-3.872 -9.781
4.609 -31.250
33.328 -45.286
24.763 -40.534
12.086 -41.097
39.624 -46.268
61.497 -28.078
93.437 -6.603
63.024 -7.806
12.142 -15.586
8.745 -17.157
18.507 -44.078
28.749 -55.750
66.225 -40.620
8.278 -35.494
34.929 -49.212
7.032 -38.829
55.369 -53.988
62.844 -36.600
64.704 -0.919
84.102 -22.008
50.464 -52.297
49.544 -51.864
50.334 -43.831
59.377 -38.647
60.900 -26.729
73.437 -0.510
73.538 23.668
84.238 20.110
73.156 -19.357
60.339 -24.302
65.496 -40.007
36.667 -55.425
22.135 -41.631
43.737 -29.221
51.380 -40.422
54.516 -31.467
78.366 -20.697
58.346 -11.814
50.286 -5.261
81.867 29.418
69.796 6.846
82.359 -17.736
66.313 -19.817
49.419 -23.576
41.969 -42.490
38.487 -45.564
32.296 -34.260
11.179 2.719
7.381 21.347
28.903 38.242
40.125 18.330
44.735 37.703
29.469 10.524
25.146 0.976
-1.557 -18.016
-0.616 -5.238
37.818 -35.752
39.921 -30.552
15.511 -4.875
60.916 -29.147
59.516 -6.609
46.973 -58.231
40.886 -40.920
60.091 -39.807
73.949 -19.742
68.141 -40.728
81.029 -18.115
64.725 -19.215
78.076 -10.579
77.995 28.910
66.009 31.814
25.473 43.709
38.291 21.090
41.456 41.241
60.939 7.293
30.584 -4.780
48.863 7.175
55.993 20.489
61.921 14.852
71.570 39.813
57.723 31.280
44.031 34.304
48.302 52.609
38.738 36.599
35.414 47.637
12.848 27.219
6.812 36.683
11.938 27.880
23.344 5.643
27.640 25.418
28.049 19.879
41.729 -3.523
24.586 12.614
14.235 26.293
21.974 43.028
23.439 36.611
17.044 -5.685
43.420 -42.539
30.317 -45.309
12.376 -40.984
31.155 -48.392
63.540 6.916
64.403 13.054
56.634 0.993
34.749 18.224
15.525 12.080
27.561 6.467
9.523 45.430
25.219 30.511
57.858 17.966
16.446 36.842
24.371 43.245
14.537 10.646
44.683 25.333
75.147 27.223
73.059 41.459
81.059 24.373
89.313 19.643
46.342 -9.572
46.922 12.360
42.853 18.627
88.692 -1.439
78.734 -11.024
73.780 6.080
79.819 -11.635
65.622 36.507
63.453 33.886
68.813 13.229
72.152 7.937
83.499 -18.161
68.932 20.833
79.640 9.571
73.143 17.431
25.976 33.253
50.698 50.586
67.186 27.858
78.130 9.198
66.170 37.402
49.790 47.681
37.405 47.797
6.209 38.295
18.763 59.853
29.813 55.291
-10.701 40.524
9.663 51.418
5.525 47.621
3.351 36.837
10.886 43.630
25.858 36.809
24.126 39.328
66.490 12.737
66.868 25.288
47.420 34.772
46.760 39.678
61.327 21.990
63.175 20.045
55.284 -11.955
50.800 -19.979
53.353 20.124
26.660 35.904
71.404 50.298
68.595 36.135
79.529 25.487
60.525 30.796
44.236 47.626
62.829 49.534
60.771 44.921
54.551 49.278
37.063 40.504
23.117 44.399
44.342 9.496
47.989 31.328
3.917 36.513
11.182 -27.342
50.268 -37.327
6.184 -37.685
34.259 -44.023
21.321 -46.882
30.467 -46.676
26.799 -23.992
33.649 -52.144
36.943 -50.976
29.663 -53.864
29.362 -28.012
33.234 -39.943
0.301 -29.685
27.446 -41.386
36.866 -40.204
8.806 -47.496
59.495 -39.237
48.784 -46.830
62.946 -18.358
61.949 -28.856
39.585 42.057
35.400 43.892
69.477 17.229
72.793 27.015
79.235 37.182
71.096 30.128
66.673 -1.053
75.892 -3.081
65.083 33.526
66.480 32.391
83.664 17.215
71.324 21.828
41.639 28.887
75.631 7.095
73.518 -5.637
55.577 -20.913
64.026 -8.358
37.149 -30.781
23.445 -46.454
26.424 -47.408
2.723 -33.918
-4.717 -20.190
5.918 -53.692
10.408 -33.339
22.373 -39.634
16.765 -36.419
27.273 -25.379
37.214 -7.197
42.691 -21.184
67.713 -18.743
80.451 -26.742
68.809 -21.654
18.731 -18.280
49.857 -15.981
48.117 -18.807
43.746 -39.698
39.537 -60.447
28.949 -32.694
25.970 -12.816
31.600 4.100
31.407 -20.697
25.787 -26.123
49.107 -39.241
54.206 -3.245
61.432 5.416
55.597 47.709
45.323 51.549
37.752 42.979
34.266 40.341
51.737 39.397
73.865 37.667
66.926 35.062
-8.812 8.782
5.949 0.385
57.720 8.899
64.710 1.100
49.122 7.643
47.348 51.592
24.589 46.572
43.298 21.580
47.981 21.718
59.850 32.661
38.952 45.507
11.728 55.093
18.612 38.595
21.850 21.799
33.589 13.041
51.982 34.253
42.596 36.629
51.861 46.376
38.079 12.356
16.727 -1.898
5.001 -18.267
5.473 -0.044
87.264 -1.016
84.566 26.868
65.877 -2.944
42.060 -33.292
30.233 -47.737
10.033 -41.800
50.671 -53.700
42.816 -41.613
-10.997 -19.757
20.793 -53.594
67.173 -51.597
68.572 -49.517
72.169 -21.110
86.390 -14.471
70.121 24.747
62.103 39.631
41.171 45.247
17.794 34.232
12.435 28.019
28.191 22.511
48.253 14.404
81.735 23.126
35.514 18.541
51.158 50.119
79.983 24.715
86.095 8.074
68.141 -24.756
55.470 -17.636
70.890 -22.352
57.304 -27.124
75.304 -23.468
39.075 -7.443
12.689 -13.203
22.532 -32.553
17.777 -40.462
32.570 -50.813
47.617 -43.748
52.608 -36.761
55.751 -44.571
51.589 -57.768
46.918 -46.211
53.721 -51.560
15.617 -34.390
35.360 -40.681
32.677 -38.527
47.047 -39.265
62.205 -34.318
72.262 -18.508
54.069 -21.098
68.095 -8.879
40.967 -17.142
51.594 1.054
67.402 -6.100
90.693 -25.031
46.187 -13.758
36.819 2.026
17.956 -3.951
55.295 34.681
47.643 3.113
63.204 25.094
56.272 10.061
78.319 -9.092
64.707 -23.677
67.188 3.906
56.945 4.318
64.032 41.587
71.659 24.725
57.067 37.700
38.369 45.769
39.696 40.540
54.672 39.625
33.497 49.792
44.030 35.397
51.549 42.836
63.878 42.899
46.773 39.348
61.794 -10.961
61.867 -27.184
77.312 -0.780
87.926 25.297
76.280 36.790
73.614 27.265
65.519 15.635
78.370 12.036
83.804 12.134
34.194 36.236
34.404 31.093
25.173 29.331
63.377 40.373
50.697 40.685
36.226 29.312
28.624 35.904
40.315 4.722
38.175 -1.143
48.512 17.814
77.583 7.151
41.885 34.883
33.532 44.145
41.805 51.591
74.758 46.315
51.862 34.968
55.785 35.202
61.015 44.408
38.956 50.353
42.076 55.583
31.244 47.640
55.566 40.836
64.363 35.495
31.119 43.663
72.452 23.569
76.248 18.161
65.873 7.005
61.511 22.119
72.309 20.287
84.504 0.919
33.251 -15.637
50.245 -41.952
52.206 0.806
40.118 22.188
37.469 39.623
81.223 7.494
72.668 9.890
59.964 -24.167
32.623 -18.743
17.231 -41.785
19.444 -52.340
23.379 -38.388
17.838 -6.007
15.320 4.100
39.230 43.183
46.478 23.284
20.452 -17.858
39.190 1.690
61.684 36.116
47.801 45.670
42.776 33.440
35.660 52.971
69.087 31.637
75.135 28.809
86.567 20.064
67.383 50.275
53.626 44.813
36.643 25.920
23.501 40.111
-2.648 34.655
19.861 32.619
58.969 42.840
20.688 31.216
54.665 52.385
46.061 43.477
62.307 28.914
68.817 20.894
72.082 38.725
73.017 21.378
59.686 -34.311
55.889 -26.894
18.536 -39.008
0.971 -20.323
18.381 -33.941
6.572 -20.807
5.524 1.980
61.404 -9.444
81.166 -26.866
57.144 -10.733
95.533 -1.194
67.600 -12.762
66.988 -20.200
73.463 -16.213
58.137 -23.666
77.154 -10.934
43.107 -11.463
33.156 -40.713
41.138 -45.407
29.852 -45.182
37.406 -51.582
26.149 -45.477
54.185 -57.846
51.453 -29.215
57.992 -34.023
31.795 -33.204
22.825 -40.162
30.281 -60.990
7.889 -43.073
33.739 -38.454
46.648 -44.116
15.559 -43.116
8.304 -41.590
25.062 -32.207
12.898 -8.591
22.699 -5.337
25.918 -35.785
49.503 -48.533
51.350 -52.287
25.153 -40.607
20.004 -35.409
42.443 -38.168
27.781 -40.075
44.065 -39.047
44.737 -41.211
48.173 -22.728
76.014 -19.201
66.019 -24.542
57.295 -40.151
62.523 -41.914
78.493 -17.541
67.591 -28.838
58.753 0.431
34.963 -34.693
21.179 -20.970
9.097 -25.498
17.114 -42.848
15.834 -14.608
51.241 -32.785
30.623 -43.768
31.862 -18.893
24.780 -39.413
52.782 -57.170
63.317 -39.205
59.088 -37.220
55.709 -26.306
47.100 15.339
59.925 -2.564
84.928 0.074
88.115 1.520
67.115 -21.206
39.892 0.680
71.290 20.514
81.927 24.291
73.957 3.895
61.583 -10.704
64.631 -0.796
89.056 3.077
54.777 31.254
52.656 26.753
84.947 21.746
61.509 8.250
78.831 28.566
62.690 30.379
37.452 35.587
36.529 38.721
61.554 35.642
78.942 9.778
62.567 30.979
70.659 44.940
81.148 9.053
51.387 27.681
-0.630 12.428
17.017 -22.030
3.978 -10.336
20.923 -35.406
14.028 -20.241
7.637 -29.239
15.679 -30.647
16.261 9.079
29.452 44.413
14.085 33.163
32.136 40.666
73.265 16.363
54.422 -20.586
73.738 -35.158
67.486 -44.693
47.517 -54.138
54.495 -44.848
81.013 -16.058
79.914 -22.787
49.183 -42.486
53.226 2.446
43.012 -13.647
46.904 8.791
51.242 21.600
40.428 19.626
26.754 15.084
32.040 28.334
53.644 48.765
29.223 17.247
28.091 0.656
55.349 -1.468
58.197 1.831
63.411 -23.505
92.522 -2.828
61.336 26.104
79.448 8.511
42.829 25.935
41.377 55.319
30.495 42.407
70.329 32.135
70.064 -18.237
78.002 -18.007
76.560 -20.888
71.847 -4.071
83.557 -17.516
64.604 -31.978
51.787 -41.147
67.647 -39.364
69.858 -51.344
56.961 5.829
62.190 16.313
67.666 20.393
71.610 -21.676
36.293 -30.194
62.542 -31.063
35.373 -47.115
10.223 -51.710
9.817 -51.855
55.728 -53.989
54.045 -39.268
54.778 -46.346
81.123 -18.685
57.314 -36.325
47.570 -38.115
43.400 -48.817
26.257 -53.476
37.735 -22.884
50.312 -39.943
72.075 -27.120
74.381 -3.211
78.818 -24.986
70.145 -27.001
84.244 -23.773
71.076 -38.629
78.600 3.998
75.168 -11.904
51.950 -3.060
76.027 15.542
82.002 -2.560
77.699 -16.542
91.006 -18.232
81.419 11.211
76.000 -30.680
53.458 -38.638
81.791 -6.372
34.607 -16.271
47.461 -7.832
49.004 24.208
46.359 6.059
39.857 15.742
86.218 2.867
86.190 13.732
80.534 11.751
75.732 -5.791
63.761 9.229
59.081 -32.488
49.180 -49.064
30.438 -28.326
40.003 28.871
27.299 39.660
49.909 38.605
33.317 47.078
6.416 28.422
21.397 -9.068
3.928 -3.879
55.888 -35.620
45.525 -41.732
15.003 -43.525
26.091 -46.675
24.332 -43.828
24.502 -42.467
15.407 -41.038
57.346 -35.645
38.833 -21.888
36.849 1.284
1.332 -5.134
14.046 -43.445
42.637 -14.680
69.114 3.181
53.065 17.298
50.574 30.669
65.620 31.166
61.160 43.793
58.104 42.196
44.205 42.597
59.417 36.966
69.978 14.485
64.437 2.505
77.039 3.798
82.762 -3.230
79.193 4.250
92.217 -5.457
89.527 2.795
62.085 16.657
45.230 44.845
48.260 33.151
22.110 32.237
70.604 27.686
65.153 31.558
76.663 -4.495
74.121 39.358
30.270 48.068
23.484 -1.832
19.055 -6.015
62.363 13.458
31.058 23.738
24.172 0.431
27.728 35.300
18.786 20.221
-7.742 25.015
14.861 39.693
62.252 43.748
62.921 37.733
66.239 43.625
62.148 -6.972
68.136 5.857
56.346 32.359
83.383 3.958
78.494 -25.016
53.002 -29.331
44.357 -56.560
42.176 -31.535
15.148 -29.535
51.825 -40.098
46.800 -34.724
79.660 -10.426
50.937 -40.463
45.180 -22.034
29.714 -39.589
73.390 -37.207
42.412 -48.602
11.249 -43.959
-2.116 -18.918
3.073 -32.331
29.639 -39.113
28.824 -35.670
56.505 -7.295
75.288 6.664
74.005 29.478
68.142 36.904
64.933 21.158
37.780 30.769
60.065 45.247
69.254 31.088
43.117 47.066
74.723 29.266
73.444 35.790
42.005 43.350
48.142 47.573
22.486 46.819
45.087 42.497
40.897 17.410
40.048 23.803
12.493 -0.980
42.075 13.983
77.795 16.389
48.619 33.978
22.178 10.294
34.299 -4.535
35.900 13.543
52.766 51.821
44.673 53.840
30.087 42.758
60.135 38.385
36.588 45.527
52.938 24.182
40.712 49.892
29.869 36.038
54.209 27.137
38.256 28.415
43.195 18.834
62.871 -14.560
79.287 25.140
35.234 34.776
41.083 41.193
25.664 46.317
21.239 49.795
25.199 47.831
27.141 28.960
24.772 35.695
32.805 46.861
43.378 41.553
33.520 55.802
6.210 40.142
21.904 46.361
22.686 35.974
48.275 40.759
77.774 21.587
68.638 42.309
54.942 36.550
74.081 28.572
35.495 39.197
37.559 44.081
37.454 -15.050
51.241 8.222
43.366 -18.831
43.161 -20.408
1.850 -15.551
9.223 0.045
7.477 -8.760
46.358 7.526
8.624 -3.981
4.065 3.589
66.404 -5.858
20.141 5.101
2.042 8.627
-1.065 5.449
54.747 -22.207
39.659 -47.669
48.287 -31.376
45.802 -17.709
62.056 9.665
71.704 4.363
61.778 15.782
90.510 0.624
74.598 -15.691
59.360 -45.392
29.933 -22.850
25.914 -20.155
49.680 -0.793
13.604 25.457
46.724 48.083
62.069 47.841
40.520 25.201
44.432 43.242
43.599 44.657
23.749 39.221
31.726 40.724
28.296 40.774
6.073 36.105
59.702 44.746
55.471 26.921
56.095 -0.043
47.106 -26.539
33.441 -22.103
64.072 -17.454
48.936 1.194
27.572 -31.124
32.129 -36.843
39.311 -36.111
18.482 -46.984
46.267 -69.084
40.260 -52.866
25.208 -40.009
29.434 -52.165
37.346 -42.794
14.976 -34.720
4.183 -41.013
64.031 -19.323
62.780 -25.173
53.016 21.902
80.120 2.676
61.419 -5.273
39.970 -32.456
54.856 -46.000
39.638 1.616
51.685 -41.710
63.504 -46.458
38.458 -52.485
35.016 -50.711
22.536 -37.500
18.454 -28.355
49.311 -36.274
58.004 -22.988
54.395 -30.058
67.966 -24.787
65.488 -25.141
76.635 -19.515
57.270 -39.342
82.962 -13.311
76.335 -0.082
64.465 32.199
78.804 22.674
47.210 9.225
55.606 13.245
63.618 13.424
70.326 -10.662
58.091 29.652
58.020 8.165
44.124 41.699
49.098 12.390
53.664 47.825
61.902 25.250
55.640 8.920
46.109 -13.855
61.267 -28.613
53.001 -8.137
74.353 18.717
22.396 35.840
35.851 46.818
66.391 7.426
78.094 -1.266
41.918 45.702
-0.628 51.695
9.264 24.792
3.727 4.552
38.495 -48.011
80.758 -6.739
77.141 -16.024
81.101 -8.580
57.411 -26.911
28.305 27.575
3.192 31.997
26.610 43.871
42.649 32.625
62.846 38.219
54.307 45.946
60.725 40.792
52.372 23.973
45.466 18.292
77.024 24.439
77.801 -14.158
83.400 -0.606
64.228 9.109
42.760 44.174
49.873 56.841
58.204 40.212
35.044 19.845
70.697 33.678
63.900 16.236
69.843 8.068
49.363 -12.417
45.496 9.285
38.217 9.477
57.005 -8.672
54.200 -20.080
77.599 -29.630
78.381 -22.013
88.928 -6.759
89.464 -11.724
89.307 -12.108
38.811 -27.170
34.416 -48.356
59.517 -35.529
60.117 -14.763
51.816 0.861
83.924 29.993
55.425 33.440
71.518 31.813
71.113 15.727
53.819 27.953
56.248 57.079
33.989 31.710
42.476 47.296
31.239 49.666
59.312 43.263
20.152 38.397
34.943 34.653
46.522 30.666
52.217 15.325
81.362 -12.741
55.330 -57.201
53.096 -34.149
60.497 -0.432
61.444 23.306
83.906 -2.424
83.415 3.281
90.980 -16.642
81.652 -17.487
77.110 -18.166
78.777 -19.662
64.718 -21.194
75.175 -35.799
50.959 -19.649
59.302 -39.083
48.355 -43.821
49.558 -50.219
67.452 -41.839
64.946 -23.454
81.636 -34.301
66.124 -29.476
72.881 -38.615
74.528 -30.227
65.005 4.376
50.049 -24.352
18.260 -1.528
23.082 16.960
40.134 48.428
24.849 33.534
11.667 41.317
42.461 45.283
65.734 41.288
59.554 39.286
51.669 56.511
49.041 35.258
76.186 26.482
34.387 39.399
51.924 31.089
43.994 36.731
40.409 18.145
41.007 5.059
83.534 0.720
68.284 -26.023
36.818 -28.459
10.458 -43.407
21.667 -48.022
12.832 -38.773
55.362 -51.676
18.871 -45.693
28.563 -38.090
46.877 -51.874
62.363 -27.116
21.501 -28.782
36.842 -19.704
35.404 -5.660
5.227 21.788
14.034 45.377
56.635 29.991
46.976 50.103
42.490 46.561
36.500 40.322
22.282 11.899
39.166 -6.383
40.024 -14.936
31.150 31.000
57.635 9.464
23.548 43.788
28.646 39.074
37.018 33.297
23.854 42.538
28.374 47.678
8.513 49.871
8.153 37.865
24.956 34.071
26.047 47.498
30.673 9.501
36.876 4.094
31.069 -14.860
50.463 -52.306
66.590 -39.089
62.649 -14.015
40.292 -18.727
25.184 -12.465
4.344 -2.397
27.426 18.203
49.687 14.086
61.143 59.474
50.825 39.395
55.499 22.991
52.038 -31.926
44.782 -47.255
56.071 -49.826
28.072 -49.172
44.435 -60.371
45.122 -28.844
71.689 -18.109
61.938 -2.017
60.064 -18.560
50.101 -33.395
52.494 3.752
83.828 -15.687
55.698 -47.856
55.914 -33.280
34.505 -36.019
1.642 -5.221
58.515 20.175
39.948 32.260
51.606 25.789
37.442 -9.822
54.688 -25.613
65.943 -4.111
60.856 32.079
49.261 43.142
63.037 40.068
51.319 34.292
51.889 38.749
66.961 20.265
59.294 -25.323
49.904 -3.071
63.550 7.001
56.086 18.264
48.014 17.344
59.461 17.964
67.656 39.676
33.876 57.183
25.378 40.145
31.534 51.795
32.759 27.977
13.059 18.242
35.866 52.710
40.854 44.088
41.244 40.261
38.303 -9.964
48.249 -33.913
51.602 -13.332
35.391 -45.982
42.324 -38.845
54.443 -42.193
77.743 -27.400
77.731 -17.727
69.984 -26.124
54.661 -11.557
53.163 -29.553
45.479 -29.447
41.061 -22.682
13.387 1.747
11.408 15.982
32.252 38.641
48.366 41.735
67.033 51.286
20.114 39.381
16.387 39.696
33.799 30.574
54.749 40.847
53.511 26.065
63.140 51.703
52.178 37.100
63.470 38.004
71.023 23.107
53.301 44.489
69.947 21.538
80.161 25.966
24.656 -21.038
79.234 -15.010
82.026 -16.637
78.962 -3.163
38.303 -16.453
28.177 -4.043
15.972 -2.934
12.716 -4.456
-4.065 -30.326
37.263 -8.925
32.908 26.467
40.001 49.183
48.757 52.064
25.612 43.933
74.565 20.786
55.941 22.060
15.790 0.951
43.943 31.287
50.167 37.380
39.565 35.211
43.753 37.727
46.305 44.490
80.162 25.850
49.651 49.160
50.021 51.125
37.213 40.377
47.543 28.563
35.128 43.421
39.012 23.084
44.107 29.970
56.193 45.209
56.865 42.789
34.767 45.664
59.640 41.813
41.919 44.511
43.026 19.989
32.383 37.532
23.078 -0.201
53.697 -18.889
28.572 4.230
41.488 30.690
55.758 42.144
46.091 41.738
20.983 33.824
56.402 23.667
66.767 21.770
58.283 31.530
63.504 0.797
33.558 -10.755
23.452 -20.688
13.712 -17.540
18.376 11.642
46.198 15.723
24.179 -5.119
45.670 32.733
40.647 -8.447
59.560 -16.699
73.589 -35.456
75.813 -41.975
60.578 -52.826
53.620 -36.776
32.544 -23.671
34.684 -36.778
40.334 -28.418
35.743 -39.423
42.632 -32.107
42.733 -43.753
76.673 -27.596
65.252 -27.606
53.289 -29.788
30.627 -29.721
22.487 -32.344
16.372 -21.978
36.549 -12.050
61.105 12.374
46.899 17.979
43.034 32.198
64.477 32.856
44.321 40.122
44.994 47.605
41.913 25.981
13.200 8.704
16.564 -8.967
14.042 -27.010
49.147 -23.857
64.562 6.265
68.135 27.052
43.667 11.583
38.686 15.706
76.333 -2.180
44.084 26.233
35.794 1.453
79.031 -14.111
40.280 -11.489
64.160 -37.666
69.133 -6.274
55.821 10.675
0.977 17.381
23.140 32.454
5.420 21.199
12.472 25.716
18.797 18.584
-1.404 34.232
46.391 32.726
72.053 -8.903
78.148 12.007
62.928 45.503
35.005 0.119
46.976 24.050
36.783 39.470
21.130 38.392
36.228 34.418
12.825 46.818
10.636 34.093
24.705 41.754
15.890 25.120
24.345 15.898
26.886 26.087
18.855 38.149
14.832 44.878
23.219 -6.524
-0.281 25.864
20.913 29.607
31.796 11.049
43.401 22.011
71.280 -3.897
55.720 -21.529
55.890 -33.082
35.187 -24.814
41.799 -41.527
49.819 -38.491
43.770 -47.886
35.268 -51.829
75.507 -36.147
80.333 -19.746
53.644 -42.290
22.571 -33.896
52.570 -36.808
77.547 -15.938
80.774 -12.349
43.290 -42.731
38.860 -29.857
43.556 -45.471
31.929 -40.179
55.872 -35.635
34.075 -46.716
62.053 -21.005
25.262 -45.360
35.309 -50.250
52.969 -23.911
60.720 -31.738
57.124 -13.079
55.340 -47.149
64.958 -25.260
36.579 0.485
40.036 -33.811
59.447 -18.904
46.142 -38.362
36.812 -37.416
17.592 -41.546
45.111 -40.084
49.289 -26.998
78.152 -9.560
73.189 -29.406
75.475 -7.928
41.589 26.998
34.574 3.168
26.478 -19.072
34.213 -33.908
43.881 -38.581
31.055 -44.747
53.135 -38.767
62.098 -50.404
81.179 3.335
77.078 6.822
71.176 -21.249
25.601 6.700
59.515 36.299
85.247 10.389
66.441 -21.706
61.611 -30.076
43.369 -42.228
59.242 9.867
40.213 32.688
55.474 38.687
41.094 27.117
21.868 23.247
42.899 11.028
41.781 30.564
18.682 30.231
5.414 15.971
31.583 23.969
15.520 33.416
17.359 45.106
4.608 7.638
3.667 4.735
52.516 16.655
38.935 26.141
75.815 12.993
77.458 -13.283
59.981 6.174
49.404 -22.015
67.895 -3.451
63.542 12.272
51.622 19.377
52.255 7.167
62.707 11.312
41.617 28.823
72.870 26.024
55.271 10.825
56.196 19.918
65.516 31.668
65.769 34.656
74.495 31.608
50.630 22.923
82.919 3.974
54.183 21.692
66.325 40.850
62.710 35.529
33.895 45.253
32.433 43.169
36.199 43.547
58.907 22.380
73.697 14.891
56.044 -1.890
79.684 -22.107
65.320 -26.524
65.689 10.146
36.141 39.666
29.207 49.577
30.074 47.840
3.173 24.168
-1.470 34.289
12.810 13.299
24.731 1.989
38.158 25.321
25.676 44.189
45.129 43.974
59.171 44.702
49.252 47.156
69.196 23.615
42.916 19.048
67.887 41.033
55.539 45.983
86.580 5.215
86.000 15.960
75.038 -2.337
87.941 5.238
88.341 7.499
80.490 24.948
61.861 -10.627
61.545 -14.276
53.225 18.823
48.916 27.913
52.520 19.475
53.649 21.489
70.919 18.994
58.915 -1.021
55.069 -33.016
50.185 -41.292
65.975 -30.296
63.652 -19.720
61.295 -28.485
54.466 -22.825
53.647 -21.799
51.013 -14.572
27.344 -38.866
49.140 -44.859
33.999 -37.424
1.760 -33.145
66.256 -39.429
74.659 -3.287
36.187 9.622
13.611 25.604
35.519 -13.939
18.226 3.245
2.678 -25.863
1.863 -5.253
29.288 -29.403
28.974 -18.708
45.161 -27.684
76.907 -31.016
63.518 -26.855
39.106 -38.776
72.003 -8.205
70.619 3.368
62.401 5.798
49.099 9.690
78.214 38.121
75.184 27.397
69.637 22.788
79.057 19.669
70.313 -23.787
49.072 -40.466
47.003 -39.890
29.647 -40.480
53.542 -29.234
53.220 -23.791
64.392 -44.777
61.491 -45.803
23.383 -33.285
25.125 -33.124
46.553 -32.149
51.931 -21.277
26.617 -24.010
6.162 4.284
15.186 27.464
33.916 27.420
19.194 25.577
-0.601 16.543
5.778 -20.676
5.088 -18.851
33.812 -22.946
7.474 -37.324
12.972 -37.893
31.029 -49.775
15.427 -15.057
10.383 -13.642
-3.525 -23.457
14.498 -41.821
37.357 -51.526
21.249 -44.151
30.415 -47.025
51.113 -56.552
25.071 -45.445
62.667 -50.335
65.014 -41.275
67.135 -7.806
59.990 5.571
20.603 32.558
31.922 39.802
27.467 20.517
47.442 46.170
26.283 49.999
23.291 47.864
26.982 29.862
74.548 11.684
53.333 44.788
53.162 45.914
43.213 43.201
8.962 37.955
28.492 23.455
23.213 47.745
10.327 34.753
25.714 55.051
8.031 56.898
38.551 52.245
62.017 38.951
57.398 43.631
46.531 49.004
39.046 33.574
70.498 15.772
62.825 -13.321
39.366 -29.901
89.106 -26.623
52.557 -40.785
20.613 -45.549
39.316 -43.364
61.423 -46.968
52.606 -42.698
50.901 -31.160
65.183 -9.711
27.209 17.299
53.677 -5.298
52.341 -2.456
58.181 -31.124
41.387 -47.749
5.371 -31.206
26.677 -31.703
-0.777 -35.415
3.127 -33.453
4.677 -2.496
75.331 21.501
68.774 32.905
47.894 45.714
47.376 36.114
44.921 45.672
67.555 25.515
65.422 0.883
58.006 -16.360
78.714 -32.372
68.103 -43.898
19.503 -37.944
37.418 -45.395
41.762 -43.256
30.085 -47.912
25.156 -50.933
18.306 -35.048
16.085 -6.563
0.369 12.781
3.863 4.053
61.765 32.023
41.666 38.334
77.118 37.376
26.256 55.309
21.574 44.998
34.068 43.442
20.052 53.318
15.358 61.955
20.570 45.978
31.889 50.020
23.130 32.020
18.753 19.532
34.634 47.677
4.423 44.664
6.861 17.837
17.587 24.900
1.879 24.800
4.154 18.281
7.421 10.809
23.155 -18.250
44.209 -33.555
50.682 16.078
64.347 4.150
70.983 -17.228
71.471 -20.370
84.746 13.406
80.372 -23.499
36.762 -35.244
46.940 -36.557
85.317 -17.639
82.619 9.060
85.650 24.447
85.068 22.503
75.580 5.664
66.579 -0.211
80.434 -0.304
59.852 -40.563
85.808 -25.454
65.053 -32.298
45.925 -8.178
24.306 -33.354
-5.624 -14.836
-14.753 -45.957
0.178 -40.068
3.976 -48.959
12.894 -8.243
40.281 -18.358
35.222 -15.689
23.064 -24.238
60.388 -46.345
60.755 -37.193
74.150 -38.441
75.056 -24.257
70.036 -40.360
70.749 -27.049
67.194 -35.906
54.916 -34.795
20.027 -45.512
47.923 -31.080
66.632 -21.942
85.057 -0.687
64.114 -36.778
69.514 -34.303
47.517 -44.694
52.291 -8.969
44.003 -9.729
20.523 -29.553
41.815 -19.670
11.369 -17.159
30.045 -21.621
11.007 -21.823
9.505 -13.272
2.067 -4.645
65.885 19.290
68.555 13.637
66.541 45.720
77.925 19.026
56.742 7.576
41.799 25.357
48.073 41.589
55.221 34.206
79.905 39.979
42.005 19.784
28.940 -35.199
57.261 -56.614
37.444 -58.940
31.390 -29.480
35.211 -28.758
47.098 -17.020
36.215 -33.742
79.562 -8.301
63.911 25.185
57.638 17.561
70.147 -0.757
82.162 -26.761
68.141 -19.929
55.597 -44.847
59.533 -54.725
67.883 -33.870
52.898 -37.563
53.803 -49.886
45.290 -39.176
49.044 -32.320
38.405 -0.345
80.425 -7.007
53.199 -4.612
85.993 -3.398
83.858 -14.472
76.528 24.541
91.702 8.670
86.379 -0.976
90.903 1.427
86.674 -18.578
70.802 6.453
48.724 14.012
47.010 -13.789
81.366 1.430
45.076 -6.074
41.244 -14.296
23.577 15.092
33.644 1.100
80.088 19.045
59.483 15.784
72.783 -24.057
48.651 -23.655
38.771 -38.548
51.758 -18.635
68.103 -27.235
68.612 -28.062
51.466 -28.095
47.309 -4.109
29.529 -2.645
15.433 -7.280
5.722 -0.622
36.609 -24.211
37.033 -27.200
34.290 2.498
29.498 -4.603
38.032 10.010
50.667 29.419
50.640 18.084
18.766 9.201
23.218 15.320
43.840 26.885
35.674 -1.207
75.699 -17.743
73.802 -7.699
38.161 0.816
56.541 -15.021
45.574 -29.634
35.634 -18.158
41.657 10.599
33.579 8.882
39.918 13.382
14.121 13.323
19.036 35.452
27.563 28.592
28.518 37.770
38.169 44.515
65.404 10.531
35.021 -20.927
73.735 -10.240
86.213 -16.243
79.070 -19.424
84.599 -8.370
71.979 -27.082
77.093 -28.564
82.316 9.555
92.106 -3.241
71.805 18.504
57.349 46.201
65.122 24.354
39.633 -17.547
41.519 -17.457
66.960 5.856
40.455 12.446
60.105 34.296
51.727 36.249
37.755 50.210
20.522 53.798
31.863 43.144
56.440 39.790
75.323 22.592
57.422 18.879
50.869 11.669
68.961 19.092
3.679 3.889
29.253 -15.244
30.213 -16.804
53.746 -23.682
52.208 -5.519
52.779 42.808
61.625 11.471
50.271 -17.336
21.892 -29.687
66.486 -6.499
42.348 -31.425
56.070 -34.998
38.363 -35.583
56.481 -46.406
60.099 -20.162
74.639 5.923
82.070 29.565
46.844 50.254
22.544 36.296
37.975 54.631
77.311 26.953
40.508 26.609
43.225 22.873
37.558 6.238
27.089 5.396
46.999 31.904
51.704 47.420
38.486 50.706
31.101 30.042
54.026 40.513
35.182 50.963
64.818 42.007
28.816 39.100
46.602 38.467
54.304 -0.430
25.590 -28.565
28.119 -31.294
50.424 -41.166
68.940 -36.197
84.512 -27.757
57.219 -22.938
69.581 1.160
80.652 22.602
53.514 -10.252
78.137 27.104
74.148 33.686
23.168 46.671
32.602 32.994
46.334 38.570
41.960 30.945
15.664 11.445
3.382 10.516
32.258 40.998
51.159 49.997
65.830 34.690
50.345 21.101
39.075 39.086
33.671 51.229
11.538 35.988
31.058 40.375
57.973 54.647
31.478 44.316
33.234 13.679
43.821 11.744
57.500 18.294
52.866 -7.011
18.701 2.898
37.381 -7.063
60.715 -4.756
77.916 -15.414
42.469 -19.019
54.138 9.243
69.102 3.794
63.723 -22.292
51.245 -41.461
32.205 -45.328
36.114 5.448
28.813 -23.263
38.630 -44.774
57.416 -31.141
44.551 -11.400
69.789 12.548
69.644 23.630
66.129 12.310
78.092 19.019
85.707 15.220
63.947 27.227
66.458 50.389
73.884 36.954
58.783 28.506
82.616 -18.741
80.929 -9.120
70.662 -4.878
46.074 -5.533
23.234 -29.473
47.033 -27.289
63.318 -1.871
75.221 28.906
42.882 0.012
74.162 -12.239
49.785 -6.548
35.817 -11.925
15.585 -3.699
54.573 -10.519
87.722 -7.139
74.904 7.864
74.328 -2.502
89.672 5.589
73.018 4.999
79.893 -8.990
67.417 -3.656
53.202 -8.567
37.265 24.156
72.613 35.902
53.314 38.997
64.360 41.188
12.534 42.545
0.440 29.576
12.715 22.040
21.169 39.329
38.479 52.782
24.786 49.594
1.971 38.799
0.220 18.968
40.844 -7.252
31.023 -6.251
11.510 34.912
42.832 23.277
20.856 37.313
20.226 38.499
60.661 45.962
68.651 35.511
79.618 24.646
82.868 -6.318
79.944 13.211
85.631 5.347
91.829 -2.915
47.589 7.623
47.974 -9.466
77.244 -11.605
75.697 2.930
78.573 7.797
58.314 36.898
43.193 -10.029
3.337 -4.216
76.139 -11.747
49.735 13.609
65.656 20.889
41.352 42.890
65.208 7.251
72.592 18.311
45.086 27.128
59.982 7.655
54.919 -10.271
80.183 6.221
82.968 31.840
61.459 10.218
58.368 26.795
58.853 -2.257
60.271 20.137
59.094 51.390
72.662 41.078
46.104 54.951
67.193 35.111
78.600 15.960
61.275 54.377
40.942 32.256
57.956 38.911
42.831 41.350
34.935 31.436
70.384 7.749
68.185 15.476
56.037 37.977
65.161 25.481
68.242 21.831
22.080 -1.285
34.102 15.601
66.264 -5.852
81.552 1.678
85.485 -7.303
68.234 -25.056
68.771 -23.914
51.996 22.310
44.099 40.798
54.776 29.350
74.756 13.314
66.370 17.708
85.271 -4.031
65.951 38.785
63.184 8.155
65.333 -32.888
47.190 -38.035
46.120 -35.168
57.834 -35.883
76.010 -39.378
72.270 -37.744
59.372 -37.908
53.867 -39.532
61.139 -42.173
31.075 -53.471
25.716 -30.124
26.751 -45.842
12.364 -40.458
40.207 -42.775
43.878 -51.240
45.912 -46.366
51.808 -46.656
18.981 -32.657
44.295 -32.252
72.277 -19.158
49.544 2.590
51.500 -16.770
74.450 -31.739
41.223 -53.933
47.243 -42.949
63.825 -31.082
70.847 -28.054
48.113 -37.105
77.183 -33.321
77.208 -1.930
51.530 3.495
66.874 11.986
60.167 9.490
69.378 13.975
50.100 42.273
23.354 33.705
29.168 26.504
47.738 7.071
85.294 11.168
90.725 -5.373
56.892 -17.016
35.813 -2.935
3.348 -12.831
52.161 -29.647
21.720 11.176
8.063 13.976
21.254 18.024
20.785 42.903
28.474 45.966
25.010 44.274
14.589 19.259
44.993 37.868
28.247 13.733
45.318 32.608
33.932 -4.646
59.454 8.614
51.567 -11.900
73.562 -15.204
66.444 -11.099
36.141 -8.661
57.505 5.430
56.735 39.506
63.035 20.378
70.753 23.431
53.936 23.495
45.279 28.195
42.022 7.576
38.382 23.981
38.871 11.451
38.336 29.276
41.662 32.573
39.602 46.355
35.747 34.030
32.550 40.868
47.979 51.336
60.236 36.221
61.943 44.896
60.431 44.185
30.333 25.691
61.961 2.923
31.635 -43.830
29.328 -24.397
59.354 -43.466
39.369 -41.925
65.019 -32.554
62.348 -16.920
76.376 3.943
78.479 -4.454
59.797 -11.641
50.588 -2.757
48.519 -9.785
49.072 -32.992
51.589 -40.148
54.234 -38.107
78.523 -20.628
80.730 1.513
58.947 -16.755
65.815 -22.985
66.179 -7.828
66.501 -7.732
40.021 -37.407
33.202 -52.453
32.811 -48.839
10.436 -8.439
23.439 5.846
27.432 17.237
29.865 31.009
61.954 13.155
74.532 12.239
59.088 -24.820
80.535 -30.291
88.699 -18.804
71.498 -31.795
77.395 -35.347
86.289 -18.576
49.424 -43.521
36.512 -42.927
47.893 -51.328
36.195 -37.278
79.242 -31.202
49.020 -39.493
33.743 -47.260
42.394 -53.497
56.888 -42.871
48.901 -33.341
49.791 -35.788
40.351 -27.766
70.892 4.123
67.608 3.897
63.853 -2.181
75.431 12.888
46.756 29.863
68.504 38.395
35.379 47.461
-2.310 29.038
-2.232 26.502
10.664 26.422
-1.885 26.409
19.192 43.905
17.682 39.331
41.197 34.909
32.894 11.124
34.383 22.066
17.081 40.015
63.658 43.629
23.060 50.686
27.022 14.151
82.232 6.562
80.791 8.355
82.115 16.344
63.597 -29.168
63.572 -24.803
51.109 -46.740
44.259 -27.471
75.325 -43.950
57.175 -20.548
58.619 -20.434
62.518 -26.976
66.016 -27.407
55.955 -32.324
51.706 -35.604
85.411 -27.176
66.369 -32.773
69.043 -18.462
65.937 -44.166
46.873 -47.347
17.760 -28.259
39.589 -31.343
59.385 2.703
39.055 23.263
29.256 48.835
44.998 48.039
51.665 46.253
35.131 18.570
12.253 37.445
30.223 42.549
52.524 38.921
84.171 8.176
65.379 22.504
62.642 35.479
45.169 38.055
56.235 40.510
79.635 19.962
88.329 -22.303
55.771 -32.600
36.754 -31.073
23.861 -1.589
31.427 9.866
18.991 -6.351
46.957 -21.143
59.385 -35.526
38.490 -32.230
25.209 -38.860
49.837 -50.000
61.007 -45.119
37.128 -44.034
45.215 -47.466
37.217 -51.697
18.175 -32.466
26.947 -46.733
34.793 -35.856
57.583 -30.697
38.185 -41.694
34.011 -35.731
56.102 -34.725
62.774 -21.605
78.627 -5.167
53.053 -28.365
69.211 20.945
57.992 42.485
45.005 35.634
22.041 38.018
23.023 42.309
34.431 38.426
33.830 39.665
53.419 49.908
57.213 51.734
83.003 16.527
51.333 46.977
53.096 54.609
62.030 49.668
34.562 42.348
38.701 34.997
43.213 36.014
72.917 36.494
54.585 35.708
48.867 -32.013
58.502 21.463
26.511 32.058
49.510 14.626
66.033 15.746
32.188 6.128
37.257 20.580
74.643 17.478
72.253 -20.265
57.816 -31.155
68.777 -15.820
63.971 -1.202
73.351 21.121
38.785 -1.660
68.185 5.075
59.695 23.379
72.381 20.574
62.055 21.705
51.333 45.495
67.664 3.865
54.658 -21.099
77.368 -21.717
76.746 -26.683
80.967 21.697
57.290 39.984
52.657 46.662
49.976 33.204
57.903 44.213
48.977 12.482
65.540 11.879
88.384 1.444
70.158 26.008
31.598 37.451
43.924 48.032
55.195 5.770
73.554 -7.631
83.575 -6.157
69.293 -25.007
82.401 -4.548
63.558 34.766
85.361 17.318
60.904 19.136
87.650 7.381
51.567 5.180
64.157 -17.553
68.189 -51.676
57.817 -46.078
58.708 -32.785
63.177 -20.897
72.576 -35.158
72.387 -48.036
81.775 -18.820
71.951 -32.880
58.483 -9.001
48.499 -26.790
75.679 1.357
89.301 22.232
70.415 -7.276
65.390 -16.341
50.169 20.091
39.406 -11.392
38.790 -4.503
42.606 -37.394
63.760 -47.115
47.621 -49.322
57.492 -45.548
36.322 -43.000
44.357 -36.627
35.970 -54.117
22.548 -41.529
13.756 -27.564
25.578 -16.724
30.165 -34.821
39.818 15.213
31.591 -14.469
25.380 8.777
-3.174 15.194
-1.641 24.072
5.354 31.970
23.467 28.406
31.709 6.125
35.218 32.133
53.450 -0.627
37.907 9.425
11.493 -3.756
27.386 -7.111
37.705 -23.753
27.490 -32.720
32.069 -20.904
36.334 24.781
61.301 33.484
49.906 39.350
25.632 43.929
53.321 39.006
23.720 48.328
19.282 46.778
36.596 48.494
49.772 28.715
39.437 54.468
42.757 46.923
60.052 53.061
50.379 45.973
46.687 47.816
42.183 49.384
58.050 45.890
67.929 37.427
66.512 43.538
60.384 50.516
46.687 54.919
45.574 42.638
54.206 47.785
62.940 12.161
49.093 56.478
43.275 42.753
65.953 22.819
77.689 -14.071
73.735 5.656
65.034 21.905
57.469 15.697
36.393 41.641
40.638 28.803
35.026 34.137
48.459 44.625
38.035 18.201
5.342 40.255
6.567 36.046
41.253 47.926
63.911 45.858
63.566 25.329
54.044 31.035
42.227 41.008
8.337 19.614
16.325 11.421
2.361 15.598
18.214 35.963
4.873 32.945
5.518 2.216
75.966 -9.320
65.414 -9.601
63.421 -38.603
49.342 -31.915
45.403 -11.098
40.176 -34.599
41.612 -43.903
29.348 -43.499
28.901 -49.768
11.859 -38.082
53.309 -33.908
69.983 -32.337
70.744 -22.130
56.433 -23.441
25.702 -39.419
55.104 -51.483
61.384 -36.666
45.354 -24.973
40.996 -10.547
30.855 -15.594
50.797 -1.824
81.056 -18.586
59.837 -21.060
89.086 17.776
57.153 8.541
63.761 26.616
34.813 17.289
38.673 38.981
68.615 26.258
59.456 31.302
45.321 26.228
63.315 34.605
60.064 22.239
34.431 -1.167
59.334 -5.130
62.383 43.537
47.787 46.963
28.346 29.564
32.687 36.474
19.131 22.086
29.792 17.623
10.304 14.089
33.212 21.085
30.239 40.531
76.721 13.534
31.811 -2.650
13.997 35.347
30.291 0.523
29.987 3.002
30.373 13.809
21.007 17.395
20.722 6.044
37.236 17.538
53.040 1.066
74.622 11.491
67.244 40.348
56.073 42.973
54.687 42.803
56.707 50.261
57.243 42.494
38.592 45.167
24.910 48.661
32.480 7.279
-1.985 8.522
-5.868 25.902
11.763 36.753
42.926 43.289
59.586 39.317
46.837 19.436
43.411 28.469
47.410 40.891
59.739 21.037
50.469 26.677
54.503 14.194
71.835 23.133
61.308 13.825
67.815 20.689
34.978 11.065
9.790 21.383
42.431 -10.512
33.040 0.434
26.463 15.175
56.966 12.416
56.081 -26.675
87.774 -23.054
86.401 -14.086
80.856 3.518
74.045 27.433
70.135 9.409
36.471 -17.260
36.155 -31.994
39.103 -28.887
48.005 -47.947
39.940 -41.620
27.360 -42.559
54.860 -46.252
26.393 -52.842
43.537 -40.202
44.444 -40.596
76.203 -7.661
64.787 8.825
68.701 5.612
58.223 -41.548
49.053 -47.341
66.013 -31.633
20.590 -49.651
61.478 -42.565
74.470 -16.439
78.198 -26.947
81.638 -20.230
70.301 5.659
69.381 -23.398
70.688 -1.623
81.635 14.066
70.441 -23.890
78.052 -38.469
71.720 -41.153
71.878 -21.339
59.513 -4.623
82.349 9.714
65.958 24.695
78.490 32.526
72.723 26.567
53.155 47.982
44.755 39.128
68.491 30.972
46.598 32.725
34.421 31.252
77.630 29.061
64.768 31.026
52.980 43.637
75.238 -0.913
78.951 14.956
75.568 19.038
44.980 26.695
47.021 3.122
57.281 -22.117
70.177 -41.361
55.705 -40.506
74.365 -18.985
13.318 -16.324
35.304 21.746
58.627 12.722
82.470 -9.440
56.664 -13.326
55.215 21.923
60.299 25.100
59.888 32.868
31.485 41.171
45.130 60.505
44.800 43.457
34.995 45.457
29.789 48.520
37.608 39.483
29.468 45.168
4.823 41.660
28.385 49.481
7.052 37.083
12.629 54.974
43.240 49.908
60.743 52.548
55.366 49.689
76.122 28.862
38.406 40.588
57.158 34.725
60.930 46.908
56.337 17.226
40.357 -0.531
65.680 -11.259
53.525 -30.424
23.469 -16.092
56.181 -7.096
65.528 0.235
81.873 4.134
40.793 33.730
63.479 32.948
42.167 42.544
32.520 37.688
11.860 22.360
71.355 21.851
26.435 17.327
34.325 41.605
35.642 19.569
8.263 -10.671
6.975 -18.045
44.243 -4.949
3.362 22.275
-1.252 27.116
18.785 27.055
5.496 2.474
47.046 55.041
53.808 13.710
54.114 25.053
39.789 -37.274
68.755 -23.224
91.433 -20.523
75.128 -40.482
43.798 -25.594
45.672 -26.377
34.775 -42.227
53.600 -27.333
20.588 -31.367
23.886 -42.706
11.350 -34.804
26.519 -19.592
44.567 -40.854
29.284 -40.910
6.411 -45.915
32.707 -49.702
40.842 -64.877
48.979 -46.231
66.581 -25.390
54.978 -25.766
53.770 -28.480
81.435 -7.790
84.173 -15.105
49.538 -46.142
60.123 -49.188
53.975 -42.293
68.245 -28.516
67.374 -32.072
83.526 -5.189
69.204 -16.973
89.044 -1.263
75.822 -37.334
69.674 -40.494
75.544 -22.562
56.949 -31.993
53.823 -8.398
72.078 -25.474
39.535 -55.471
36.012 -23.294
43.566 6.502
75.048 -4.453
68.879 -17.967
61.972 -14.858
68.342 8.140
77.519 15.874
64.879 -33.745
79.214 -15.045
66.249 16.880
83.740 -5.150
66.995 -39.728
35.398 -53.264
29.972 -47.009
54.780 -35.824
67.496 -18.268
76.912 8.687
62.076 3.769
39.495 11.955
47.117 1.952
60.532 -4.428
69.237 -23.304
66.335 -22.067
46.746 -42.321
68.147 -31.118
50.742 -50.771
46.972 -50.301
40.301 -45.686
12.224 -43.304
42.468 -57.033
41.895 -50.980
43.690 -48.622
78.237 -20.563
79.599 21.748
82.325 -33.436
71.782 2.959
52.581 38.416
85.074 17.355
88.841 14.848
82.614 21.102
86.133 8.471
63.373 36.544
64.123 34.622
73.994 30.738
50.278 42.398
68.421 23.575
72.408 32.118
57.065 42.342
47.788 21.584
31.008 31.606
22.438 27.849
29.395 40.136
24.738 40.287
22.632 39.800
49.542 2.856
53.892 -24.329
56.492 5.087
62.235 -3.248
31.691 43.215
55.226 7.783
58.227 -7.363
84.541 21.903
34.994 37.514
73.081 35.303
61.381 -10.288
73.525 10.680
72.277 25.747
47.282 29.274
76.166 18.438
74.706 3.112
61.360 5.688
66.949 -8.654
87.183 -19.503
47.281 -18.104
40.363 -33.206
42.015 -44.754
73.334 -20.866
60.043 -10.856
79.630 9.391
76.571 20.759
81.691 -17.383
75.989 -3.648
89.510 -19.393
81.665 -12.189
28.471 -37.558
-14.611 -38.256
32.104 -39.209
72.954 -29.421
52.673 -38.763
35.758 -4.221
71.366 19.524
77.875 28.321
47.259 30.530
64.644 -6.343
82.004 -30.275
77.399 -7.940
70.146 -24.791
65.483 -22.151
64.303 -12.315
54.487 -42.692
62.687 -41.195
69.237 -25.147
65.591 -29.085
49.092 -34.765
19.646 -33.157
15.548 -32.713
13.517 -67.046
20.326 -48.483
44.975 -21.222
52.569 -6.678
22.723 -0.110
46.721 -18.346
48.657 -37.620
68.337 -1.944
78.604 -10.814
82.259 1.806
75.666 -39.064
67.712 -34.824
55.525 -42.813
30.899 -49.495
17.485 -41.848
31.382 -22.197
28.498 -20.898
48.559 -29.623
26.756 -30.362
37.547 -41.997
59.607 -42.383
51.164 -20.231
33.527 -24.241
77.050 -2.328
80.584 -4.637
43.642 10.334
19.786 28.715
8.076 7.285
19.425 19.055
11.121 -17.322
26.722 -28.643
32.935 -27.288
49.082 -30.082
44.194 -52.315
51.170 -32.701
30.812 -44.692
4.641 -51.751
17.686 -55.405
34.617 -43.977
49.274 -37.601
35.865 -47.245
31.213 -37.405
27.415 -29.624
17.970 -17.995
17.431 -39.217
13.393 -2.515
34.765 30.844
16.311 -6.565
23.341 -8.165
60.755 1.089
76.034 -18.598
67.154 15.714
59.853 -4.846
37.715 -19.440
-1.105 -16.068
86.651 -8.068
90.179 -15.492
52.356 -36.894
47.517 -36.836
59.563 -33.528
71.268 -17.899
48.205 -14.326
48.251 -35.885
25.436 -46.203
24.611 -30.670
24.787 -14.998
24.839 11.117
24.535 26.259
23.133 8.811
37.350 24.148
14.413 53.430
46.040 22.373
43.428 16.954
49.619 22.909
10.766 0.070
35.462 17.817
52.787 32.507
33.802 42.402
45.053 41.063
33.302 46.039
39.123 47.278
30.808 61.715
53.160 51.873
38.254 45.229
41.082 45.959
38.944 26.175
68.000 23.799
58.950 22.266
72.443 43.003
44.175 41.416
52.324 37.132
66.118 41.400
75.074 40.007
79.965 7.680
64.650 17.370
70.557 3.077
33.567 21.518
-3.147 15.235
2.368 11.853
29.282 50.768
35.799 57.139
24.290 45.615
21.504 38.072
41.716 40.074
52.372 37.577
62.335 30.459
50.417 38.254
62.076 33.357
57.606 29.860
57.784 24.440
57.440 45.544
18.214 39.986
46.421 34.869
92.400 13.088
48.508 17.404
61.219 1.005
83.527 -1.707
70.687 11.346
64.057 -0.688
83.767 -25.256
33.230 13.370
70.368 35.144
52.737 32.153
54.962 44.311
50.790 4.725
54.322 2.853
17.851 -31.084
1.396 -24.614
18.813 -27.201
24.385 -32.727
60.012 -36.244
5.863 -30.031
27.096 -36.741
62.160 -22.387
60.162 -29.457
80.012 -42.380
77.154 -31.452
71.632 -30.913
89.886 -9.809
88.872 -5.328
69.096 6.140
36.292 34.844
36.282 36.785
18.879 44.651
41.052 37.499
24.621 22.104
45.464 28.836
57.276 28.150
73.202 17.466
46.217 36.336
65.861 45.328
61.144 34.745
57.699 25.352
62.705 5.071
55.367 -13.472
65.313 1.592
44.065 2.978
51.068 -24.434
43.919 -1.225
47.568 -8.197
75.106 -7.378
68.942 22.985
59.276 12.265
29.122 8.310
29.681 -24.371
25.646 -34.810
59.387 -33.178
47.417 -61.875
40.046 -28.969
61.659 -43.865
65.267 -40.408
56.588 -44.498
51.967 -41.742
17.793 -41.065
39.316 -42.723
41.234 -28.334
14.804 -23.655
72.538 12.158
67.916 23.374
40.449 54.913
19.478 17.045
58.515 47.727
40.160 49.787
18.005 34.909
13.530 51.024
22.366 52.536
27.414 53.375
53.731 9.595
62.219 -29.613
74.186 -24.705
82.843 -14.133
78.165 21.295
63.214 7.207
67.863 4.373
74.996 -12.101
44.723 -3.549
54.234 27.616
41.752 2.273
36.530 46.003
11.225 30.520
44.327 43.596
60.196 23.329
75.114 4.765
77.342 -3.414
85.314 4.125
54.595 38.106
71.997 40.989
54.654 42.334
64.399 27.853
89.722 8.599
73.739 12.237
71.187 32.521
73.197 -10.046
68.323 -7.647
65.779 35.542
52.901 10.749
67.100 30.059
49.984 12.230
41.130 36.308
37.744 25.270
60.945 18.090
74.503 -6.222
72.833 20.230
54.537 29.330
49.940 40.768
5.256 25.619
16.037 17.153
4.936 2.532
44.536 5.393
69.081 35.132
70.017 38.462
57.756 34.366
39.199 36.451
26.934 50.046
-2.811 26.782
0.425 27.821
40.465 1.049
29.909 -15.245
13.092 13.436
5.281 39.759
42.414 46.911
40.962 60.187
26.858 61.029
30.803 49.482
54.383 39.305
44.683 61.369
62.839 48.672
70.676 29.527
58.369 14.480
47.645 -5.094
38.296 -3.536
21.845 -41.523
38.997 -41.998
45.242 -47.107
48.773 -30.573
24.302 -8.462
11.349 7.350
16.852 30.814
39.099 -23.727
60.064 -24.498
63.305 -5.818
38.607 -6.212
53.997 -1.621
34.308 0.330
25.883 -2.734
33.769 -16.846
54.808 -22.136
81.100 -19.185
68.603 -13.107
39.162 -41.360
26.061 -21.498
43.226 -36.542
53.163 -24.819
80.000 -16.030
75.315 0.649
77.627 11.501
81.859 16.472
68.303 -31.830
60.656 -29.543
19.859 -52.650
46.780 -45.773
35.314 -55.775
38.013 -71.288
6.199 -41.946
6.470 -19.000
16.636 20.798
24.531 49.231
53.217 51.914
49.255 39.145
32.601 -10.762
33.903 -29.442
31.049 -32.183
46.199 -34.360
32.848 -44.557
36.217 -39.615
38.101 -14.829
36.111 -33.748
69.485 -15.547
36.317 -25.909
32.951 -0.751
12.136 -22.428
17.460 4.549
5.962 0.200
60.358 11.604
60.642 24.850
75.901 -16.158
73.491 -9.971
61.308 3.258
71.381 20.443
81.887 20.165
86.397 6.247
54.596 -37.183
20.189 -28.806
2.270 -20.431
25.134 -39.170
30.277 -48.778
40.747 -27.827
20.011 -40.925
31.618 -37.510
34.334 18.640
14.375 -4.664
70.933 28.656
83.183 5.738
84.471 -4.601
77.513 14.078
75.764 10.488
38.208 -2.020
57.767 -22.822
60.067 -37.006
45.996 -51.359
63.887 -47.715
76.081 -29.360
59.891 -17.341
37.395 -47.765
63.461 -47.713
61.820 -48.716
41.943 -43.090
56.919 -30.800
34.601 -34.038
61.985 -22.299
66.665 1.847
73.816 16.695
74.586 -3.079
53.261 -16.046
63.773 -22.398
71.459 -44.372
22.947 -52.928
39.762 -48.604
47.503 -49.593
82.512 -10.300
52.483 -39.910
87.346 -1.837
70.188 -40.454
64.685 -21.588
48.659 -38.945
54.278 -31.732
74.806 -23.634
84.882 -29.622
49.295 -26.093
53.424 -0.678
70.658 -3.036
78.420 18.278
77.022 6.937
70.464 -9.074
76.096 -6.383
54.658 7.958
85.708 -0.590
92.045 -17.696
85.568 5.039
69.161 -14.765
51.888 16.737
35.848 -11.733
13.374 14.633
13.883 -21.162
46.476 -32.388
68.512 -15.060
65.529 -18.523
61.319 -24.645
67.631 -46.287
51.476 6.187
36.815 -0.656
37.276 19.165
42.989 35.016
56.368 35.918
52.182 52.025
68.229 44.005
71.166 0.106
59.990 -41.420
63.345 -37.384
51.056 -36.718
72.496 -33.757
75.825 -38.101
9.634 -26.962
53.819 -46.735
43.353 -50.460
34.479 -59.308
45.502 -58.608
68.528 -47.059
68.068 -25.469
65.247 -1.830
70.493 -15.725
54.508 -38.366
41.797 -40.928
48.816 -39.742
41.916 -47.849
58.472 -37.545
53.640 -31.451
21.774 -39.921
64.826 -13.866
66.944 -16.667
87.082 1.471
90.314 2.296
65.399 -5.767
77.572 16.163
82.352 -14.409
71.086 16.852
84.248 10.910
91.965 -1.569
47.817 -39.788
55.930 -23.985
21.315 -33.322
15.964 -47.413
32.275 -31.701
18.644 -11.230
26.112 11.850
19.542 10.273
42.645 41.872
27.806 51.988
88.869 2.320
89.512 6.155
82.071 2.165
74.144 -10.807
49.991 -27.720
60.502 -40.335
52.806 -42.466
83.482 -34.173
83.996 32.398
73.916 15.692
67.103 -11.328
29.500 25.280
35.175 34.324
25.177 -2.594
15.954 -23.091
25.641 -32.872
-2.366 -20.553
22.177 -9.407
43.948 -32.628
59.006 -13.049
15.638 -1.094
12.750 -33.098
51.515 -47.722
38.902 -28.890
67.454 -18.833
61.847 -44.516
33.113 -44.277
25.406 -16.533
6.470 18.077
53.197 12.141
83.329 -7.639
63.572 -37.069
16.311 4.067
16.661 31.847
40.583 43.822
56.828 37.237
42.075 28.733
51.725 31.244
62.690 35.701
2.219 46.127
42.275 37.971
48.676 39.583
36.193 17.685
23.676 27.779
45.649 28.892
41.286 5.321
29.431 24.258
79.301 34.052
80.249 23.777
82.274 7.291
62.730 -26.200
38.762 -27.996
25.725 -24.948
36.751 -42.876
31.262 -31.270
78.873 -8.117
58.244 -17.791
57.548 -41.883
64.491 12.058
89.684 0.320
79.043 31.866
54.173 50.555
22.272 28.149
19.461 11.231
27.790 34.819
41.682 41.253
70.716 43.876
70.657 13.357
48.289 -52.904
43.298 -53.866
71.591 -38.794
72.260 -35.246
86.727 -18.104
65.814 -37.581
44.841 -52.549
70.686 -38.825
27.783 -42.391
10.147 -11.958
44.936 4.686
39.394 -0.136
26.045 -26.858
19.963 -20.080
55.886 -5.697
69.932 16.010
81.045 18.343
72.912 -3.665
76.064 -21.337
62.588 -41.361
26.266 -6.051
44.466 -4.222
41.642 -21.463
61.601 -31.198
48.514 -51.111
40.064 -26.913
55.998 -35.114
31.889 -40.845
53.513 -56.487
72.860 -21.177
76.673 -25.842
50.262 -28.880
63.382 -39.794
45.155 -37.464
53.298 -36.857
7.627 -38.196
27.217 -55.462
26.002 -54.534
39.856 -59.407
41.519 -48.427
53.154 -28.384
73.627 -27.505
68.299 -48.189
80.948 -17.661
78.534 -18.636
60.156 -42.889
57.449 -40.970
44.967 -23.763
76.082 -1.366
80.355 21.435
63.692 -17.303
58.747 -39.639
48.266 -49.226
57.168 -46.736
46.883 -52.844
42.364 -54.779
37.652 -27.776
44.680 15.622
68.122 -12.614
73.676 33.649
75.233 28.914
41.029 44.275
56.568 42.874
52.893 37.992
59.000 15.789
75.251 2.552
72.115 -39.978
11.055 -42.531
43.987 -28.013
70.977 22.904
83.754 21.451
55.321 17.425
54.262 20.463
51.444 23.278
34.748 21.162
33.983 44.593
25.294 50.390
19.124 44.298
20.697 51.220
18.860 31.997
34.729 29.507
47.291 40.675
48.372 22.803
54.519 39.496
77.442 5.629
80.157 -7.936
75.595 -34.565
70.431 -12.668
74.869 5.623
72.641 -8.863
83.201 2.394
84.350 5.596
52.788 57.419
42.418 44.513
73.649 25.685
58.612 38.790
58.366 31.811
40.091 12.790
33.551 27.729
45.768 19.563
50.396 -6.999
36.740 20.480
29.594 28.535
39.766 11.564
52.530 17.979
28.983 34.235
42.443 30.746
62.904 16.387
33.843 -37.112
63.654 -52.918
61.959 -42.442
37.647 -50.759
66.791 -34.342
54.336 -53.845
66.261 -37.484
39.024 -40.777
21.911 -55.923
21.426 -45.180
31.220 -53.745
7.471 -36.917
25.110 -34.211
60.498 -38.628
28.508 -55.924
8.407 -29.332
7.333 -21.632
15.233 -27.403
28.351 -39.396
38.857 -45.769
25.583 -40.124
16.862 -40.505
67.864 -10.991
80.558 17.460
52.080 46.127
79.928 22.647
86.955 1.463
55.514 -27.125
45.384 -23.649
81.052 -14.822
80.183 -21.199
74.022 -9.730
57.940 11.682
68.791 30.375
79.393 40.927
62.150 37.667
40.081 39.082
60.057 26.890
40.625 23.933
52.969 11.668
70.106 -0.473
76.956 -24.278
83.507 -12.605
71.677 -34.425
28.546 -52.165
33.760 -22.673
29.075 -13.871
24.131 -38.766
36.000 -13.926
13.529 -2.276
42.768 22.740
45.295 32.389
43.315 36.030
44.581 31.082
40.485 17.751
68.517 15.949
59.351 6.137
72.326 53.629
75.718 19.018
71.658 14.560
70.868 10.300
76.813 10.149
52.720 29.189
81.958 27.448
82.497 6.889
86.488 16.293
68.103 15.895
60.879 21.684
55.141 5.595
18.902 21.600
30.937 45.246
59.993 45.361
13.978 3.507
67.855 27.145
67.790 38.887
38.637 14.064
5.909 -21.567
10.662 -18.062
23.134 -18.494
15.771 -13.546
-1.179 -25.242
21.883 -26.813
37.817 2.308
48.221 27.785
57.456 34.848
80.297 17.843
75.897 17.904
62.033 27.181
77.789 8.373
70.981 24.655
50.742 3.277
41.816 -31.929
50.846 -40.568
46.062 -25.920
69.618 -30.642
43.340 -16.191
33.350 -38.255
65.288 -9.342
61.212 17.659
79.362 1.379
57.966 32.872
70.389 33.393
64.446 29.588
34.835 37.557
27.049 46.112
37.592 43.854
38.771 47.683
34.272 26.523
60.655 47.170
56.155 24.943
50.997 45.919
37.829 22.157
37.777 9.544
50.617 -9.461
38.200 -41.736
50.904 -10.299
67.569 -1.917
43.082 28.744
71.351 29.449
74.732 9.035
88.246 9.684
71.930 8.425
65.803 2.869
50.092 3.107
79.965 -12.468
72.706 8.251
49.087 47.643
68.763 22.313
78.069 -12.986
75.681 -21.764
73.170 -4.256
75.043 -28.305
32.137 -32.090
52.747 -14.090
49.100 -27.034
44.126 12.392
11.839 35.011
25.143 23.300
5.114 2.352
29.555 17.894
65.465 -32.055
41.232 -33.499
32.373 -53.663
42.104 -36.884
59.937 -13.336
46.064 -21.714
57.671 9.578
68.036 39.636
65.318 52.211
60.287 57.982
33.959 45.251
36.221 36.486
20.004 28.958
29.494 34.726
15.463 45.397
16.183 35.476
25.876 45.682
20.334 21.856
33.491 29.099
32.696 59.919
65.840 50.637
51.707 44.774
51.430 27.331
50.850 32.059
10.181 44.267
47.982 37.887
29.641 34.689
61.928 39.441
37.089 40.094
71.984 13.716
82.991 5.965
81.541 -1.621
63.091 -2.794
86.424 -15.969
70.748 -40.204
70.246 -32.997
73.361 -0.715
76.252 9.719
76.860 29.958
59.281 0.829
73.419 3.041
64.990 32.191
56.215 27.123
34.233 -3.468
34.963 9.894
50.746 9.309
69.707 22.095
78.165 29.588
72.982 18.784
77.784 22.734
51.779 39.793
55.381 17.097
71.864 21.959
54.190 48.773
48.497 45.540
33.255 30.115
21.887 47.645
38.787 43.526
67.898 32.015
39.884 -7.547
58.302 -41.527
63.004 -34.207
44.675 -19.545
78.530 -8.773
82.844 27.815
82.577 28.100
41.466 47.555
28.200 49.576
40.043 51.110
45.342 51.008
17.290 44.999
15.665 18.096
54.416 10.692
58.457 -31.972
67.660 -22.188
83.599 14.354
73.955 5.759
73.884 7.197
70.877 40.602
60.071 29.899
75.230 16.500
58.913 -38.457
47.451 -40.287
50.424 -33.531
34.103 -7.158
71.800 -31.133
51.943 -11.263
56.592 -35.810
61.144 -3.120
31.954 -15.517
31.362 5.902
45.546 -32.824
57.649 -35.794
87.108 -20.808
78.068 -26.535
65.148 -43.263
81.762 -9.444
75.489 14.238
78.388 -4.423
82.612 -27.304
93.481 0.994
77.002 17.364
75.154 -17.190
61.399 -21.871
64.064 -24.686
66.580 -40.550
66.321 -30.193
77.990 13.118
88.322 -9.299
72.458 13.634
62.229 37.850
75.142 49.330
56.224 34.999
67.322 23.178
24.089 31.636
31.611 45.239
61.948 39.227
42.046 50.994
13.218 48.197
15.056 32.819
9.323 46.519
36.901 50.935
63.307 25.001
50.491 32.916
38.741 39.885
29.157 36.370
49.417 0.447
41.015 -27.659
13.310 -27.141
19.437 -33.179
23.718 -36.986
29.899 -56.885
42.708 -56.745
40.384 -45.236
40.897 16.631
20.391 55.170
19.998 44.357
50.056 44.015
31.214 46.355
45.322 32.618
50.715 51.882
46.561 33.375
68.008 14.047
63.415 -24.707
29.860 -48.955
15.055 -41.820
41.634 -46.382
36.700 -52.205
38.226 -43.244
16.124 -20.384
36.815 -51.912
52.207 -33.818
5.182 -33.519
25.544 -39.599
21.143 -32.954
43.124 -31.213
7.746 -32.939
5.534 -27.966
-5.513 -19.470
-9.548 -8.888
-2.812 -46.108
15.313 -25.509
40.999 -27.987
21.528 -34.057
-5.002 -18.386
1.239 -47.024
26.299 -46.813
27.115 -47.501
21.004 -41.103
35.144 -39.145
42.998 -47.916
43.001 -44.600
73.968 -18.817
77.393 -30.470
83.214 -17.774
44.342 -42.633
46.144 -56.117
76.752 -39.752
83.631 -31.114
82.048 -12.916
71.528 -28.650
35.956 -49.520
37.046 -36.568
10.138 -16.429
14.086 -2.062
33.507 -13.439
47.209 -52.916
53.372 -38.609
28.157 -52.913
14.274 -53.220
26.679 -45.690
72.516 -35.860
66.216 -2.017
56.890 -19.619
36.971 -44.248
52.345 -41.521
40.434 -48.540
33.478 -45.205
60.574 -54.140
8.765 -33.202
15.831 -48.279
-0.457 -31.052
39.677 -15.708
24.337 -2.199
26.778 9.368
20.823 -18.101
13.836 1.520
15.120 34.075
42.867 11.271
25.507 18.000
12.335 38.326
63.596 39.282
67.009 33.082
43.354 34.622
65.254 43.415
70.251 25.471
71.048 22.676
68.872 46.115
54.282 44.039
76.864 34.888
82.496 0.650
72.464 24.317
47.640 10.054
32.757 6.240
14.300 36.959
29.192 36.357
64.053 -6.840
33.127 8.435
30.136 -35.856
29.210 -44.975
29.295 -53.355
33.419 -40.001
67.317 -33.550
42.131 -35.438
50.445 -41.280
27.429 -36.142
10.399 -32.087
16.811 -59.642
29.252 -47.686
25.307 -24.282
26.383 -53.455
41.850 -44.420
26.446 -43.519
12.645 -35.970
22.527 -42.324
35.912 -24.607
13.443 -28.655
45.103 -0.558
31.281 -33.154
5.474 -14.176
8.687 -2.709
6.028 0.260
10.874 -28.835
38.141 -39.811
55.740 -37.102
71.225 0.516
67.556 20.709
26.313 -3.572
17.454 -6.929
5.453 1.762
41.276 3.893
40.285 23.107
15.332 38.861
50.752 41.427
73.548 8.535
71.980 -18.304
63.763 -33.272
42.257 -31.825
67.608 -28.877
63.112 -1.091
42.430 -25.172
42.939 -33.252
24.957 -22.491
28.404 -23.749
47.088 -42.602
10.166 -34.911
12.539 -35.539
-6.417 -9.856
17.118 -3.799
-0.237 15.560
13.035 25.816
8.996 22.337
31.177 39.337
20.359 27.828
26.627 40.773
27.084 41.804
35.245 28.835
81.284 15.179
84.783 -8.842
72.437 -23.639
73.198 -30.488
64.950 -16.763
84.187 -9.636
86.655 20.241
66.917 12.987
62.185 22.982
84.163 15.068
66.598 35.665
55.116 22.493
71.971 -4.057
81.055 15.149
76.581 22.092
66.783 11.449
78.190 15.253
63.667 35.419
77.755 19.182
80.010 19.759
64.163 17.393
69.231 -3.755
72.335 9.981
69.706 2.594
65.318 8.770
77.620 -6.382
46.301 5.206
43.248 -32.217
51.590 -13.865
66.846 -28.720
60.397 -40.904
49.463 -42.574
83.178 -25.313
76.088 -0.143
77.439 14.158
85.720 15.730
74.053 -33.330
80.846 -21.416
69.198 12.207
65.613 -38.343
67.636 -29.785
81.788 -16.236
63.381 -45.494
51.697 -42.947
43.022 -44.667
34.787 -43.788
16.345 -33.899
44.905 -52.525
40.896 -49.843
37.565 -39.897
40.875 -39.032
8.541 -17.503
5.909 0.244
85.994 12.676
63.199 29.998
77.781 38.085
81.093 35.397
55.468 38.554
46.670 50.325
27.931 39.965
58.522 46.593
50.831 36.243
60.433 29.663
60.075 18.187
69.086 17.773
52.284 35.926
28.644 43.809
15.387 28.707
20.810 27.593
9.016 32.957
-3.109 24.186
21.588 53.309
25.849 43.888
16.079 47.753
17.239 49.156
42.672 49.132
38.699 34.138
51.109 -4.190
44.589 -2.062
34.404 -3.220
48.021 27.026
16.738 5.975
48.799 14.682
16.885 8.975
1.538 28.929
25.650 48.439
-2.793 22.207
-13.231 18.263
1.093 4.962
82.168 -10.489
88.572 -10.322
81.504 -21.241
81.430 15.560
45.455 24.472
62.642 26.838
45.874 50.630
63.476 30.839
37.967 37.299
53.275 26.880
35.318 15.343
56.222 -23.985
63.191 -32.750
54.916 -31.148
66.423 -7.327
67.884 -19.090
46.450 -41.009
66.527 -13.557
45.465 -32.411
62.417 -45.339
44.882 -23.870
79.052 -13.048
54.628 -36.388
49.582 -26.820
66.184 -14.669
58.623 -13.924
86.719 17.408
75.906 17.784
82.622 20.120
47.970 25.564
61.327 9.532
82.585 2.943
74.069 17.158
69.155 12.234
65.106 34.916
74.724 29.357
89.263 22.018
77.014 23.112
80.907 19.305
61.766 13.489
50.208 21.581
43.641 24.327
10.838 37.392
-0.477 38.781
16.019 48.877
11.724 26.067
21.507 -12.710
34.878 30.926
24.268 23.429
3.808 4.318
57.609 43.472
54.368 52.656
50.712 31.630
42.441 -15.852
30.638 -49.173
10.233 -51.136
1.057 -38.306
49.298 -38.666
24.845 -13.546
7.740 16.819
40.629 -33.090
12.762 -38.969
6.303 -37.849
17.873 -53.933
44.461 -34.566
74.589 -19.396
82.077 -12.389
68.613 -20.549
63.370 18.228
55.579 15.636
50.340 32.748
41.544 40.133
17.025 48.794
54.954 44.146
37.930 35.013
58.694 43.937
74.001 28.618
58.030 30.735
50.412 14.276
73.350 27.445
74.340 12.909
50.239 1.373
70.746 -22.014
34.752 -25.033
30.473 -46.495
30.628 -35.215
50.271 -27.292
56.352 -21.121
67.705 -36.417
43.041 -53.093
31.989 -62.126
38.914 -49.196
39.226 -39.399
26.381 -0.146
36.177 21.986
31.642 6.682
20.582 -12.634
66.445 -28.875
33.245 -22.924
17.002 -26.261
27.584 -2.969
0.680 -23.014
25.731 -1.929
43.396 41.763
58.029 20.040
53.166 41.601
57.886 33.376
69.091 23.720
60.345 24.070
78.033 -9.558
73.817 -19.300
85.097 -19.624
82.723 -7.281
67.140 -10.699
51.878 6.127
52.120 31.053
41.731 52.113
33.748 45.306
36.809 35.106
67.644 36.533
77.616 12.390
79.700 7.438
74.315 -18.659
36.011 -35.378
43.871 7.943
65.527 -4.395
81.397 21.325
85.106 5.598
83.939 12.417
50.973 19.525
43.019 20.791
54.220 37.388
20.926 57.360
25.730 47.616
64.247 28.739
60.307 22.803
64.117 43.860
33.074 -20.201
75.881 -5.132
70.758 -27.140
71.168 -23.243
64.823 -6.510
45.316 -10.193
49.975 -7.790
68.604 -5.184
58.790 -11.789
63.399 -41.212
77.770 -30.682
48.333 -45.981
52.683 -39.220
51.997 -32.182
52.198 -36.690
65.431 -36.145
52.024 -29.931
36.261 -26.574
22.971 9.076
36.998 9.019
25.852 56.351
46.130 41.862
56.276 24.747
39.208 26.252
36.895 34.009
47.697 47.558
50.173 43.952
55.722 38.451
39.762 48.818
39.918 41.744
43.605 16.278
43.459 27.103
23.804 13.759
23.401 39.672
36.995 39.566
78.474 30.212
76.545 27.928
77.813 26.276
80.737 17.490
84.748 -7.701
80.340 -30.221
47.522 -36.443
33.402 -35.228
45.299 -41.269
59.687 -6.586
70.092 -48.452
53.646 -37.996
90.370 -8.766
73.838 19.084
68.653 32.044
35.449 47.421
57.884 40.467
81.426 21.490
84.964 -24.279
89.818 11.432
45.075 2.617
84.558 -13.264
72.416 -10.924
72.005 -31.720
55.400 -40.095
26.043 -35.602
23.233 -53.982
30.373 -57.890
58.514 -35.733
60.396 -23.356
74.454 1.293
52.136 -14.663
76.314 -15.853
90.113 -12.269
82.794 -0.872
75.184 -29.908
38.038 -49.884
29.319 -44.208
57.263 -36.952
71.266 2.328
73.491 4.732
60.500 19.343
49.250 30.028
38.745 5.444
56.097 40.930
61.011 38.370
15.412 39.626
44.870 36.619
67.547 37.112
53.127 -2.675
54.304 -25.317
57.991 2.566
45.025 -3.884
9.714 8.965
8.251 9.744
26.203 10.910
11.258 7.783
6.131 14.349
46.754 15.929
15.556 25.682
30.991 50.086
10.456 37.930
36.419 35.461
60.993 2.549
65.195 44.564
24.371 43.354
75.000 46.080
64.533 27.290
55.525 -7.024
30.488 -10.993
83.049 -16.418
77.741 -29.428
70.617 -34.580
43.754 -49.104
26.871 -35.361
20.781 -30.046
42.237 -18.239
48.176 -5.591
36.833 15.157
48.364 -2.623
48.711 -26.737
50.572 -7.229
84.211 7.654
76.631 2.191
70.703 -0.324
74.115 16.656
84.554 12.717
55.384 4.741
66.976 6.537
88.126 -4.009
70.729 12.214
22.524 33.221
30.034 31.187
52.389 28.505
61.613 42.741
34.189 51.348
27.066 40.086
63.560 47.513
17.633 32.534
39.436 60.521
32.743 40.670
10.529 36.597
6.670 26.161
9.985 32.528
17.584 26.702
21.148 45.109
31.762 50.418
31.594 41.872
30.028 -0.519
31.160 56.459
21.093 47.219
34.557 55.092
34.511 55.083
55.383 47.077
66.798 27.594
82.902 9.386
53.186 32.872
36.658 30.089
53.045 26.454
39.065 -1.545
67.814 -21.868
76.737 -19.411
69.716 -24.072
31.970 -18.547
53.914 -36.013
48.802 -47.054
60.573 -4.828
57.658 -30.681
34.130 -45.486
19.328 -8.494
38.061 26.722
85.993 32.728
73.817 13.300
71.608 -11.367
74.312 11.686
61.736 4.875
44.276 42.141
43.139 46.307
27.297 35.067
38.826 43.773
37.195 36.453
55.198 36.314
46.741 34.007
52.529 33.168
25.086 50.586
60.349 28.887
68.389 43.902
84.954 1.820
65.917 25.655
86.842 19.346
76.616 -28.210
81.661 -21.394
74.654 -37.926
70.978 -12.490
58.740 21.528
54.399 34.141
59.185 31.943
55.663 21.446
87.790 -11.752
66.143 -27.816
68.773 -39.434
33.602 -12.375
35.074 12.866
72.117 23.194
38.666 25.652
60.735 38.138
72.316 9.852
65.912 36.795
72.848 33.491
56.599 43.930
33.475 42.264
53.402 37.346
56.484 42.639
64.652 22.803
35.290 38.085
46.125 46.163
28.285 15.816
21.824 4.293
13.294 17.999
52.454 4.380
67.353 -1.937
57.890 11.564
71.934 8.122
79.670 -1.687
65.595 3.682
53.676 -2.082
69.070 -33.165
64.754 -12.807
84.655 3.387
68.413 4.268
76.400 -6.235
68.145 -4.806
46.124 40.525
60.176 27.531
79.474 2.402
75.902 11.281
66.253 27.966
49.786 36.755
77.987 -19.480
79.855 16.936
62.966 -13.282
74.453 -1.290
91.849 1.559
65.089 25.447
78.211 6.968
60.178 36.388
53.453 44.693
68.969 42.854
20.586 53.381
36.218 35.954
30.474 44.969
60.768 25.669
62.152 6.284
76.384 -12.318
79.303 19.609
91.839 13.704
78.778 20.957
54.081 -10.630
35.708 38.823
14.087 40.855
8.036 32.100
0.532 25.620
0.782 4.948
60.654 38.610
7.146 1.511
3.943 3.900
40.782 -43.889
60.783 -32.807
70.593 -44.024
56.483 -45.387
71.075 -36.556
62.467 -7.803
78.724 23.932
59.844 20.899
73.490 -15.856
58.495 -32.646
33.579 -18.772
69.205 4.216
51.274 -28.521
76.853 -8.213
73.632 -11.095
62.366 -7.750
46.754 -7.221
86.793 8.358
86.358 -14.690
54.493 -25.497
48.591 -45.815
67.626 -34.876
59.340 -31.303
75.882 -41.171
46.453 -36.371
68.725 -40.664
35.538 -40.012
58.681 -42.566
80.503 -28.378
62.140 -33.068
41.757 2.335
66.296 16.419
59.976 7.254
41.084 4.455
55.482 -36.570
73.709 -14.890
83.565 1.610
73.309 -31.939
55.681 -34.514
79.811 -21.126
33.063 -34.577
40.847 -30.141
21.663 -33.056
40.234 -49.181
60.565 -34.235
52.531 -26.004
43.527 -26.472
48.780 -0.673
67.130 -8.400
54.659 -25.197
42.302 -4.329
42.047 -44.999
36.650 -11.762
67.365 -25.207
70.107 -6.466
17.123 20.459
-1.144 16.640
15.072 42.391
49.153 49.984
63.681 14.503
47.189 -10.300
26.916 12.205
31.816 9.626
32.427 16.138
68.003 27.670
53.136 28.685
50.152 43.376
68.271 13.439
71.184 -0.761
65.820 -1.628
68.595 -35.553
32.423 -45.953
48.716 -39.005
6.750 -33.289
20.436 -22.622
42.084 -43.022
77.630 -34.593
46.901 -40.489
58.928 -19.057
53.044 26.559
71.269 -4.723
64.360 2.406
45.486 -15.216
64.036 -4.411
59.425 19.264
60.400 -18.912
47.264 -58.383
49.056 -36.756
52.375 -50.472
33.395 -43.592
5.503 -30.292
29.374 -52.982
31.741 -39.544
57.165 -41.083
44.421 -44.419
14.727 -36.785
42.772 -44.106
61.944 -21.683
46.291 24.640
59.467 6.834
31.271 -20.727
37.033 -2.010
35.556 22.512
40.175 1.797
36.078 23.345
39.949 43.422
55.478 31.218
49.465 51.437
44.529 45.365
56.923 33.527
30.131 43.112
17.935 49.378
13.470 25.138
22.242 41.587
25.623 35.918
57.564 31.946
38.524 45.826
63.361 40.474
79.520 -5.131
67.963 -4.405
69.399 1.110
89.387 6.207
77.275 21.218
67.915 4.260
72.581 -2.585
72.121 7.323
67.345 27.374
70.456 43.361
66.702 52.749
14.293 36.226
41.254 34.556
66.230 32.943
41.331 30.561
38.319 51.049
68.596 36.032
67.197 20.654
49.332 26.192
64.799 23.132
49.530 35.435
42.471 36.812
17.125 31.720
41.957 57.588
36.363 46.660
47.396 39.322
53.404 32.217
82.944 12.107
69.709 -35.525
72.288 -41.248
74.644 -22.400
60.312 -20.942
60.949 -22.994
29.500 -11.625
40.053 -17.925
61.584 5.659
8.676 0.295
45.639 -34.568
30.050 -6.560
6.796 4.452
39.159 -5.809
12.445 12.141
5.905 0.139
74.733 -9.058
53.133 -20.189
28.058 -2.364
55.108 23.011
80.041 30.714
61.513 34.495
45.659 44.914
62.761 40.755
55.978 54.763
47.376 41.919
40.238 60.883
43.303 56.203
37.326 71.197
40.157 54.167
79.905 20.352
59.642 -9.027
86.286 -8.225
63.891 -29.963
44.268 -32.586
34.340 1.017
4.018 4.123
56.484 -42.910
46.116 -39.014
61.151 -28.908
65.141 -36.401
8.068 -38.971
0.332 -37.568
5.414 -51.970
48.699 -46.857
45.475 -50.992
45.893 -1.509
67.011 19.407
72.189 44.921
39.278 33.524
27.272 49.238
44.922 40.392
26.979 45.744
74.316 27.100
67.881 40.060
80.307 24.354
79.611 -14.512
75.967 -35.053
80.167 -22.489
34.471 -36.416
63.071 -40.712
43.895 -42.997
71.719 -38.945
50.111 4.047
6.390 -15.843
38.095 -19.638
58.340 -25.704
37.684 -8.777
36.286 -14.919
25.137 -8.692
27.979 17.358
8.470 23.303
33.134 33.758
28.295 42.052
23.182 38.099
18.003 -1.050
46.012 -12.390
26.297 -27.602
11.616 -40.770
50.168 -55.683
57.976 -28.331
38.754 -45.022
33.425 -32.876
62.821 -35.974
64.901 -30.704
50.731 -34.498
60.918 -10.683
66.311 -8.937
56.693 27.615
59.827 41.189
31.414 43.424
58.326 32.346
50.109 22.862
58.737 42.945
38.487 36.035
10.389 28.605
5.523 -1.859
67.098 19.284
83.922 29.884
61.437 44.168
82.508 23.558
52.277 20.179
65.026 11.581
60.109 -24.234
76.447 -31.834
60.407 -44.179
62.200 -30.967
70.573 -3.774
82.055 11.320
83.482 18.207
69.869 20.274
87.387 9.179
72.435 20.872
43.138 -5.115
17.039 10.431
43.198 6.352
39.729 -30.369
24.673 -23.498
26.774 -20.781
59.493 -38.665
62.340 -38.023
72.569 19.113
78.808 35.941
64.001 -13.102
47.371 42.836
64.777 49.984
55.504 47.309
37.551 56.296
31.268 49.559
34.648 48.019
78.478 8.938
73.340 -19.382
74.805 17.834
20.796 17.203
24.315 -44.926
25.984 -48.777
44.665 -38.560
69.985 -33.394
58.773 -39.212
75.044 -12.814
79.106 -7.403
66.458 -28.744
54.354 -46.570
45.486 -41.411
48.645 -26.505
44.410 -20.693
28.233 -37.483
65.981 -29.848
40.050 -11.907
58.445 -31.592
52.083 -28.596
75.424 -16.104
77.047 21.693
65.927 16.209
43.314 3.910
40.010 -36.736
44.189 -45.739
50.941 -50.146
42.536 -32.983
46.321 -29.607
14.203 -33.990
32.159 -47.265
36.194 -24.025
47.298 -12.666
58.879 0.349
77.356 -6.775
74.930 -17.726
61.206 -16.360
52.561 -37.003
59.083 -20.692
75.328 -36.826
31.983 -46.686
39.774 -53.786
34.884 -49.012
16.790 -38.961
-6.418 -41.188
2.978 -24.948
17.310 -42.331
3.922 -37.642
12.411 -26.127
27.435 -55.323
16.882 -22.796
25.327 -24.751
24.787 -24.622
42.059 -28.630
64.970 -35.387
70.161 -15.488
78.306 -5.581
60.043 -51.208
65.453 -29.567
59.635 -32.705
29.951 -22.911
43.947 -51.058
15.527 -10.802
36.961 -39.768
56.363 -39.415
82.933 -22.739
46.411 -48.805
29.222 -57.833
40.425 -40.311
11.647 -19.746
26.749 -33.474
8.117 -26.046
38.633 -12.609
67.042 0.601
11.512 28.931
-0.691 14.323
10.442 22.418
1.573 4.969
74.064 21.199
73.469 21.478
69.178 27.854
55.238 47.567
70.701 30.550
47.970 40.554
63.374 -23.874
63.287 -37.444
79.373 -17.949
62.559 36.854
41.858 42.776
28.723 14.545
54.775 33.496
74.762 35.816
70.731 28.207
52.597 12.981
61.344 9.454
40.474 -38.960
54.087 -20.510
62.154 -24.297
87.085 0.841
53.447 -6.255
48.534 35.477
55.425 46.033
54.588 34.788
45.056 23.749
67.180 26.459
74.980 21.947
58.472 26.250
60.953 22.944
42.769 42.600
57.307 19.951
36.598 -25.525
37.219 -0.132
38.269 -14.369
43.989 -42.229
50.195 -50.088
51.504 -35.111
53.263 -14.329
89.058 -4.111
81.815 10.423
84.235 -4.534
60.633 1.455
57.475 21.062
26.660 -2.804
23.597 -6.409
57.684 -42.035
61.024 10.312
68.376 34.670
48.903 46.096
39.284 45.804
17.580 36.455
-2.520 12.488
8.222 15.521
31.525 42.690
15.416 33.032
35.003 46.008
54.937 52.184
57.205 43.417
32.719 40.183
51.764 40.903
33.681 40.175
48.441 38.694
21.558 28.332
10.082 37.346
25.679 58.802
38.555 36.220
5.590 37.853
19.033 53.818
10.284 35.544
15.741 38.503
50.185 53.268
51.386 14.754
67.125 36.619
77.210 11.681
41.676 23.111
33.765 30.091
19.806 49.321
31.362 23.217
56.039 42.856
48.088 43.953
27.527 54.816
55.269 36.826
82.514 12.426
61.856 -35.182
57.496 -39.533
84.234 -2.209
74.502 -1.827
62.461 -7.167
49.754 18.149
63.611 40.472
73.131 57.318
42.285 48.781
49.193 43.378
55.795 46.966
40.456 33.211
40.921 29.642
70.340 35.926
35.982 25.977
44.726 38.741
19.861 34.291
20.002 -6.043
15.960 19.686
25.198 11.731
9.426 16.420
6.678 9.458
3.525 15.612
51.081 11.456
33.807 -2.104
67.375 -5.346
30.927 -33.298
58.119 -8.937
12.264 21.309
46.278 36.889
12.142 18.314
36.164 50.600
51.218 50.318
48.965 60.360
59.999 37.058
69.091 32.443
78.350 17.461
77.146 -5.178
72.243 6.330
68.107 -23.351
38.733 -34.888
55.236 -42.265
52.754 -51.020
64.984 -31.377
39.300 -44.813
52.910 -44.178
43.025 -42.009
54.013 -32.318
81.145 -5.726
55.775 -56.578
66.898 -47.425
48.388 -50.149
37.334 -41.060
37.187 -17.057
20.716 -40.741
18.277 -48.880
5.125 -33.547
19.625 -15.433
38.862 -12.970
44.400 -27.681
41.245 5.091
20.558 -21.584
74.378 -32.754
74.721 -32.993
43.180 -43.860
39.180 -46.947
17.211 -37.871
19.724 -48.219
49.563 -4.967
40.448 -16.603
48.171 -13.724
9.267 16.211
3.919 4.387
71.269 -25.612
24.706 -44.912
10.522 -36.978
0.108 -16.269
20.738 -43.281
-2.680 -39.999
32.282 -53.212
32.455 -38.013
53.190 -18.144
46.745 -32.306
72.008 -28.892
54.076 -47.590
48.348 -57.638
54.194 -15.677
26.617 37.317
30.594 40.994
25.663 44.151
29.311 44.155
40.622 34.030
58.701 32.833
72.981 50.382
49.065 52.598
68.039 31.604
70.251 35.807
58.892 43.829
36.899 45.145
77.551 19.082
78.366 -9.701
32.597 -1.572
17.279 -38.079
51.333 -39.755
21.053 -36.063
35.557 -41.849
65.724 -36.269
79.164 -13.397
78.998 2.446
79.414 -7.427
77.485 -15.885
95.714 -14.898
75.773 -2.481
85.075 6.273
65.313 -25.061
73.171 18.308
79.173 37.248
77.437 -18.746
65.239 -15.058
61.146 41.463
65.444 31.485
72.129 32.958
69.340 38.126
73.653 16.140
88.372 -18.984
71.343 -32.818
40.945 -26.351
49.207 -43.030
46.224 -43.612
45.751 -39.885
24.785 -36.478
29.402 -13.027
17.841 -17.507
29.919 -38.450
40.826 -46.973
38.292 -63.932
3.758 -41.385
5.819 -49.256
16.839 -43.224
34.961 -8.212
53.379 -7.507
72.645 -15.600
90.224 10.172
72.279 14.316
55.467 -3.497
88.005 -9.045
71.642 -14.775
68.807 -13.617
73.397 -11.493
60.982 -26.409
52.864 -22.342
12.942 -26.263
45.136 0.432
50.396 18.733
68.121 7.669
84.961 4.881
80.435 5.550
77.746 33.824
61.093 37.441
76.899 19.660
61.823 38.604
58.102 42.604
29.439 44.053
31.167 38.898
36.562 41.549
42.862 38.268
46.380 40.293
53.860 39.428
50.465 37.983
43.112 48.159
40.873 52.269
29.541 36.649
28.066 19.139
46.177 24.359
34.492 34.000
41.681 8.586
30.951 38.343
46.237 43.626
23.044 50.843
37.622 39.953
59.056 57.551
33.595 45.188
42.379 58.543
62.412 36.812
73.620 26.003
67.059 6.841
7.197 19.283
17.189 19.908
66.732 10.389
38.100 45.209
25.399 36.572
5.204 11.248
7.386 26.625
-2.387 33.690
28.099 29.799
37.445 5.528
54.392 -9.302
28.843 -25.446
24.644 -9.281
31.317 9.063
25.976 -7.962
36.826 25.962
20.488 12.588
76.749 13.822
31.827 31.078
72.150 34.360
66.100 29.239
69.410 35.270
77.766 22.944
24.070 31.741
44.102 19.150
30.713 37.404
50.724 46.653
59.483 47.947
58.541 48.774
63.269 41.767
45.820 9.871
88.861 24.533
79.039 -1.572
57.197 -17.018
50.520 -32.180
73.183 -14.078
39.321 6.212
37.942 14.712
31.785 -3.736
35.413 23.690
67.982 28.350
31.962 37.814
45.311 34.193
61.637 15.822
49.122 22.374
68.681 25.480
68.258 30.567
91.656 4.480
37.287 -41.643
27.080 -29.400
67.413 5.996
56.715 -16.293
29.921 -32.479
-3.699 -32.869
37.616 -12.903
48.186 6.461
22.715 -2.868
27.943 -7.175
76.168 -9.250
79.723 -6.297
72.900 -19.563
46.979 -17.480
47.494 -22.735
34.844 -28.281
18.748 -52.541
17.404 -59.217
10.658 -29.522
10.324 -13.586
5.532 -2.427
56.989 42.465
37.244 38.692
70.981 29.739
33.730 13.124
17.423 28.184
16.771 24.941
26.706 14.200
24.912 37.083
38.403 38.176
40.589 7.140
14.873 30.028
46.341 20.788
51.320 24.862
44.458 37.554
85.588 20.032
89.178 6.826
72.564 -14.992
73.358 -22.124
44.771 -31.222
50.634 -19.519
66.495 6.612
52.825 10.954
79.274 6.834
61.152 28.914
26.774 44.710
45.414 42.810
35.184 60.318
36.230 37.265
13.825 -5.494
4.056 4.148
61.001 -35.864
44.883 -12.641
48.350 -18.398
72.654 -35.606
88.940 -16.215
71.897 -28.100
59.629 -35.778
49.116 -44.497
50.085 -48.378
21.139 -6.716
10.254 6.530
24.998 26.656
40.284 54.353
37.749 10.778
73.651 -11.554
75.560 -22.636
50.547 1.335
44.349 17.020
35.930 28.426
37.973 -5.515
23.286 18.028
62.077 22.347
60.773 33.495
67.800 11.897
68.858 -17.623
71.903 -3.998
44.255 1.069
53.052 6.246
31.260 40.471
58.273 -9.557
27.900 -10.006
15.413 -4.385
30.232 -36.564
28.767 -48.683
60.574 -45.166
63.692 15.964
68.257 26.164
56.271 0.767
33.329 15.747
25.997 27.127
33.188 56.481
21.458 60.729
18.060 44.051
60.163 53.139
36.700 41.458
76.556 36.098
89.843 -9.021
58.565 -3.137
22.202 19.930
27.466 19.782
62.816 4.090
54.472 -6.074
56.428 -39.423
75.075 -21.603
81.044 5.518
81.104 17.631
67.280 36.116
84.430 32.070
57.099 36.717
72.074 40.456
63.893 17.939
25.599 25.863
-1.307 10.014
-2.868 7.678
-3.552 8.702
-14.601 14.031
3.887 34.594
-1.232 26.479
5.760 37.954
46.310 34.965
68.605 36.946
42.830 33.968
21.375 27.535
26.074 44.698
48.316 47.672
73.226 19.977
50.889 35.569
19.209 27.486
22.766 36.284
17.704 31.297
17.862 52.250
15.329 39.631
16.507 38.871
22.863 27.144
-0.324 27.834
25.626 30.484
1.327 30.487
37.619 40.191
54.933 16.356
87.578 21.627
75.068 7.466
49.050 -42.265
50.526 -32.754
56.970 -29.996
85.568 -22.496
80.183 2.557
78.637 3.614
49.097 1.305
83.111 10.130
78.656 -24.952
66.061 -11.049
48.102 -42.744
47.779 -27.648
33.945 -43.976
30.775 -19.672
32.975 16.259
42.421 40.205
57.693 38.274
50.894 13.258
46.424 35.294
77.753 20.888
53.441 19.992
36.515 2.716
59.615 27.917
32.262 -10.886
33.476 -8.496
49.397 -11.794
56.412 -28.761
57.508 36.482
61.744 40.823
70.959 36.402
51.757 56.912
30.478 42.457
13.211 42.328
5.494 33.449
-0.479 21.581
13.620 33.027
47.693 37.969
31.449 42.151
41.747 41.482
67.689 17.799
69.700 -0.817
64.340 -41.587
19.657 -46.012
19.283 -46.661
34.247 -45.580
15.398 -40.470
-0.783 -39.515
23.970 -38.992
27.658 -38.859
18.006 -27.897
15.949 -34.409
11.406 -11.722
41.887 -1.449
14.861 19.077
24.816 9.871
54.435 -8.976
36.966 6.210
22.604 24.875
32.368 -16.691
37.179 -11.312
38.971 -1.375
56.737 -25.628
45.666 -13.411
50.322 17.629
42.696 51.453
57.062 40.623
65.226 51.761
70.716 23.248
83.142 24.727
92.842 -18.312
75.804 -3.665
62.478 -1.300
44.374 -11.085
32.200 -17.400
17.610 -45.392
32.145 -36.050
56.767 -25.562
59.443 11.967
31.344 42.827
34.733 49.276
33.496 46.705
53.675 29.727
40.308 31.011
38.590 -7.645
61.990 -2.343
32.505 -14.712
30.043 0.106
25.267 22.159
14.645 -8.543
52.797 -2.893
67.607 -27.891
66.330 -18.777
37.833 -34.900
22.855 -40.273
36.178 -5.637
24.104 -10.655
44.008 -10.556
25.561 -20.296
35.385 -35.048
68.289 -6.375
53.285 -25.014
68.837 15.146
66.662 12.690
49.637 38.961
37.568 48.662
62.286 55.792
52.782 53.770
63.927 32.745
28.403 34.792
46.523 25.418
80.881 25.564
52.898 41.677
85.226 2.375
74.719 0.981
60.224 20.140
81.407 -12.761
47.305 23.305
78.245 7.222
60.595 -9.035
55.791 -15.400
71.835 -27.089
80.793 -25.762
68.975 3.562
82.739 -19.695
69.781 -4.353
47.377 15.710
40.216 -21.031
60.036 7.585
43.439 47.269
43.929 38.555
45.678 53.673
59.251 29.437
21.024 40.739
12.028 56.965
26.524 41.495
42.354 35.257
76.336 13.409
30.963 35.769
38.449 45.162
75.679 27.328
58.523 43.519
37.320 40.694
42.621 38.453
76.623 10.609
65.232 36.341
54.759 41.296
41.270 39.305
47.529 45.381
68.890 40.826
46.358 25.952
52.339 41.710
58.305 31.707
53.365 49.597
46.799 50.467
62.505 35.110
59.583 40.865
63.421 29.900
82.484 1.193
76.229 0.909
67.723 36.533
63.147 33.343
81.792 23.790
86.358 4.267
70.668 7.349
64.498 21.295
62.578 10.046
64.817 29.987
34.561 7.485
56.087 10.638
48.836 -2.834
65.103 29.721
13.968 21.989
18.957 29.785
50.089 35.001
70.360 29.315
47.450 35.695
50.757 46.806
77.393 17.186
74.667 -31.976
78.639 -15.523
66.440 -33.847
49.766 -47.862
32.650 -35.114
20.721 -38.356
66.556 -42.593
74.463 -24.209
54.412 -43.803
56.926 -23.487
66.484 4.441
84.716 12.609
46.304 20.695
27.730 8.442
59.439 20.415
76.694 33.122
72.052 24.059
67.646 47.675
71.164 31.049
68.153 43.953
47.977 41.650
9.366 41.885
33.193 41.338
46.990 27.424
46.346 13.718
41.143 21.486
30.164 30.414
33.710 36.448
5.161 2.231
33.480 -7.729
74.054 -17.001
87.295 -14.335
79.662 -28.969
67.613 -22.119
81.527 -2.936
77.110 -8.058
80.248 -11.333
53.152 -36.112
47.759 -54.647
38.988 -54.330
38.195 -40.989
63.696 -36.982
69.951 -36.824
80.445 -32.939
88.039 15.395
71.232 29.506
56.924 17.716
70.009 20.700
73.742 28.125
76.749 -1.520
66.285 18.190
10.778 34.700
32.965 65.773
52.217 35.151
61.653 44.877
83.382 -0.280
60.953 -20.382
57.955 -35.352
58.149 -42.991
16.523 -24.334
-1.012 -5.170
29.329 42.005
36.834 35.935
63.933 38.894
61.562 42.629
66.796 -1.924
55.998 -6.355
61.740 -16.343
70.894 12.402
63.753 3.009
69.438 -2.202
62.516 -6.573
65.189 21.836
22.568 36.955
41.907 24.562
60.608 -4.477
54.020 49.012
46.010 39.337
60.565 47.122
69.194 24.495
45.018 21.340
69.199 45.693
52.916 27.167
23.399 12.546
31.312 12.747
43.481 30.771
49.587 -3.444
39.880 1.677
60.786 17.684
65.097 16.908
83.344 7.023
68.409 -23.439
58.279 -23.546
74.377 -31.502
55.726 -35.642
36.776 -44.506
14.562 -40.345
30.636 -64.052
39.423 -49.719
60.252 -53.258
59.448 -29.893
62.082 -33.911
78.843 -17.462
88.209 -14.114
78.349 -2.759
81.513 -21.460
62.608 -4.251
66.663 21.160
51.795 43.060
37.368 50.928
69.876 39.326
42.154 28.180
50.241 28.001
40.845 26.341
38.738 31.191
19.452 15.835
24.284 13.446
45.797 -43.604
26.059 -38.355
25.533 -49.730
10.410 -17.087
3.564 -27.342
-1.111 -7.153
6.046 -5.823
3.835 -4.133
39.531 -54.486
72.965 -32.635
81.935 -29.016
48.981 -45.606
42.473 -41.907
12.546 -38.243
22.103 -27.138
49.342 -2.181
68.734 11.574
52.073 -0.606
29.209 37.001
27.520 46.098
48.791 57.290
42.692 44.847
38.005 44.170
1.492 5.197
50.493 -35.258
56.956 -12.662
61.626 21.924
37.667 29.124
44.562 34.026
69.898 25.481
71.319 31.213
64.739 38.134
56.513 26.467
44.330 43.454
32.089 15.923
24.336 29.668
45.602 30.557
63.248 36.431
52.156 5.114
58.598 16.128
72.393 10.582
78.778 14.043
65.545 16.020
50.910 -0.337
88.361 10.865
73.991 25.170
71.221 44.561
63.796 31.584
35.443 24.034
26.971 44.703
46.163 45.780
51.899 29.421
46.960 35.917
57.081 18.995
66.826 31.967
52.085 30.691
38.016 -1.586
35.023 -14.205
32.784 -30.204
41.654 -11.859
61.213 -13.821
58.663 0.376
70.256 -15.724
43.666 -47.472
37.489 -47.223
6.071 -40.806
58.434 -50.588
63.258 -30.801
18.810 -43.349
21.181 -41.056
12.567 -12.718
10.632 -20.112
34.856 -29.461
9.503 -8.918
10.075 -26.005
22.775 -14.498
5.300 -1.726
70.654 33.892
69.692 19.675
78.872 6.872
81.248 1.029
54.183 1.257
69.254 -14.533
60.600 21.715
58.633 -5.442
50.245 26.277
14.167 30.062
53.054 44.047
33.882 40.298
76.075 31.904
24.773 28.623
61.917 36.809
53.967 27.426
65.422 36.434
64.729 41.947
48.095 44.980
59.090 54.082
34.200 57.435
56.571 48.858
51.008 50.168
7.768 25.308
4.763 35.028
15.390 11.734
60.007 -23.127
31.750 12.855
22.180 -28.725
5.438 2.358
55.068 19.392
63.025 -10.007
49.889 8.707
28.503 -26.202
31.532 27.992
12.470 5.845
24.300 20.157
33.013 42.069
40.170 27.031
67.717 38.996
62.460 42.384
70.469 19.296
54.730 36.252
80.693 17.734
46.845 -14.211
32.630 -24.589
20.433 5.963
43.172 25.723
59.635 39.196
67.944 26.734
55.598 37.122
67.713 32.897
86.181 6.948
81.772 4.382
86.269 -0.944
79.543 18.606
72.807 27.435
57.839 8.507
63.463 39.413
39.237 27.889
54.899 29.612
87.562 13.809
50.206 33.985
21.816 30.125
29.154 40.703
5.877 49.361
-0.029 43.584
5.654 42.672
38.874 46.185
40.558 55.908
39.359 26.044
41.013 -3.379
44.812 12.998
77.980 4.590
71.878 13.037
51.140 12.602
64.529 -37.406
51.971 -33.841
49.983 -39.329
48.351 -40.234
33.013 -43.753
33.017 -46.479
36.511 -50.295
51.507 -43.474
51.552 -41.158
55.179 -1.289
70.533 -0.340
85.044 3.436
83.177 -2.187
64.806 8.242
73.496 22.266
84.971 -16.155
83.743 -16.700
83.930 14.397
69.108 23.515
41.598 25.914
44.977 -29.001
51.666 -2.458
85.062 -3.726
87.635 -13.604
64.753 9.432
90.210 12.081
89.236 21.603
75.283 36.825
28.969 41.044
24.174 42.334
22.943 40.415
22.762 31.380
13.953 44.680
6.815 2.173
4.327 2.218
60.588 43.276
34.762 45.623
10.835 39.799
50.456 40.328
12.750 30.284
30.685 29.203
59.371 46.042
45.477 32.576
36.537 50.121
56.874 41.188
36.240 42.855
60.988 41.299
69.370 33.347
68.391 41.092
65.669 51.155
72.996 41.660
65.940 15.833
22.562 -21.407
41.140 -9.474
58.062 -14.636
74.955 -8.755
52.920 -47.860
77.138 -4.776
73.076 -11.392
71.118 -17.949
55.035 -17.474
63.881 4.306
62.694 30.165
80.221 4.247
78.156 2.676
79.349 -29.647
68.491 -9.225
43.340 -26.449
60.171 -19.977
59.669 -27.116
78.457 -26.570
74.953 18.319
28.186 -28.521
71.799 -7.742
55.576 15.276
46.453 39.190
65.654 3.170
73.332 26.108
65.377 8.020
59.151 40.229
45.588 38.832
48.182 23.333
44.105 51.813
46.636 29.214
54.139 38.059
40.362 37.142
22.556 34.194
18.632 29.812
63.464 39.658
47.598 28.403
64.821 -9.959
54.807 -34.461
29.716 -42.275
19.265 -43.324
20.642 -47.019
7.984 -35.446
9.446 -42.063
17.782 -47.437
37.943 -41.236
46.804 -44.855
56.656 -27.669
35.442 -37.758
46.459 -48.693
47.347 -33.013
37.766 -9.813
47.946 -24.271
66.207 -38.707
35.781 -42.758
63.172 -50.448
39.113 -55.250
35.706 -43.012
19.601 -29.574
36.553 -53.774
61.216 -31.447
53.182 -32.167
44.728 -35.214
69.415 -13.619
59.514 -34.019
62.722 -48.384
65.531 -51.006
65.013 -34.120
68.892 -22.189
41.317 -49.507
64.048 -36.044
40.839 -9.821
37.066 18.194
49.121 33.125
64.931 24.238
33.038 -18.359
16.740 -29.550
12.892 -20.711
41.983 -35.080
46.274 -54.145
25.148 -45.401
48.544 -2.040
16.479 -10.273
26.985 -4.789
56.368 -14.504
53.662 -41.094
23.318 -38.863
46.570 -30.415
39.968 -36.527
30.043 -10.777
44.937 24.749
26.742 4.461
75.972 37.823
66.547 17.130
76.313 17.547
36.361 13.329
54.991 5.017
50.104 -3.951
64.798 -16.761
69.885 -18.285
83.134 -13.411
74.117 18.704
79.195 29.865
73.460 17.113
65.670 0.008
62.088 5.501
51.180 -37.712
30.143 -45.721
64.987 -28.783
68.012 -34.854
44.511 -37.874
76.449 -18.490
68.952 -22.086
78.692 -23.379
60.936 -32.039
52.212 -23.159
31.352 -44.349
36.529 -63.317
50.726 -53.181
57.418 -43.923
44.177 -43.747
62.889 -36.364
56.123 -45.722
29.136 -52.011
62.771 -42.828
64.188 -34.703
25.055 -41.190
29.974 -37.759
10.884 -43.898
10.376 -43.371
13.680 -41.258
9.825 -1.057
34.786 31.426
46.437 37.301
65.072 -20.244
79.330 24.107
65.493 16.109
47.536 33.523
42.436 45.998
32.909 7.224
67.612 -13.594
64.131 -38.952
64.257 -34.620
46.586 -42.954
48.739 -39.843
54.321 -43.370
37.087 -43.202
25.415 -40.060
67.235 -23.604
63.475 -24.513
88.181 -25.145
77.432 16.758
62.472 28.140
53.717 32.608
88.588 -3.137
82.573 -14.893
73.171 -23.140
63.676 -13.091
71.333 -7.641
68.507 -19.743
77.441 -26.352
67.575 -15.855
83.247 -18.185
79.147 -1.145
80.534 10.158
28.025 -2.264
60.667 0.402
63.248 -27.549
48.834 -12.120
28.265 -7.950
67.248 -17.622
45.782 -43.418
60.851 -41.812
55.817 -36.435
74.028 -24.686
73.214 -45.974
50.837 -51.352
45.939 -47.686
51.017 -35.640
59.687 -50.700
49.831 -55.976
46.679 -29.277
22.246 -37.035
71.082 -28.210
67.645 10.833
22.395 41.508
67.013 28.124
76.916 3.306
70.404 8.102
54.634 32.030
57.924 33.029
60.045 21.109
53.633 9.012
70.659 19.019
88.246 -10.256
65.046 -11.181
82.726 -13.473
83.029 5.086
72.927 2.551
71.181 0.047
58.441 -10.383
64.193 -6.768
70.728 -30.741
45.626 -23.544
72.906 -12.229
64.343 16.790
61.411 -15.201
21.926 -41.014
69.564 -3.087
54.163 -33.411
59.593 -2.229
28.425 -22.203
78.841 -22.887
39.509 -37.559
40.536 -36.155
57.805 -1.353
50.312 -28.989
39.634 -30.638
73.446 -23.150
71.535 -39.898
60.236 -21.156
80.515 -25.569
72.076 -32.433
74.052 -28.609
47.992 -46.869
55.061 -39.288
36.362 -35.801
31.824 -9.713
57.610 16.564
37.261 -10.173
46.741 -20.374
37.777 -17.254
46.504 -15.874
41.012 -35.072
42.436 -39.829
41.190 -31.318
44.839 -52.275
60.466 -25.286
53.656 -35.904
86.069 8.518
66.816 10.081
73.268 0.677
78.465 -14.169
63.803 18.637
51.903 21.842
41.806 55.298
39.446 51.348
55.692 34.654
57.758 14.834
55.005 24.969
64.793 -21.626
68.718 -18.642
45.045 -45.549
51.243 -16.778
25.920 -3.231
5.868 6.364
4.512 2.394
65.344 41.586
39.920 44.829
58.807 38.699
78.791 7.585
69.531 -28.646
78.662 -26.984
61.688 -24.780
39.634 -13.504
93.306 -3.805
31.245 -34.831
32.871 -50.226
27.297 -24.107
13.582 -26.295
0.100 -16.246
4.579 -1.569
52.212 23.571
91.712 -11.744
57.929 15.474
69.421 20.076
62.307 -16.091
69.679 1.448
81.490 10.589
79.438 12.263
83.124 -12.899
79.838 16.884
58.452 44.537
80.348 16.772
63.909 5.233
64.505 2.341
73.091 -10.779
75.759 -25.853
62.684 16.812
60.157 -12.518
69.000 8.076
54.820 40.035
55.924 10.430
54.103 12.552
65.050 23.260
53.940 3.759
55.598 -21.020
74.806 -19.858
59.389 -39.745
82.942 22.345
84.436 -5.042
77.987 -1.430
66.342 -11.527
69.371 -13.012
47.024 -45.615
37.156 -40.192
24.775 -44.759
44.271 -54.580
23.864 -33.654
46.651 -36.119
71.192 -43.545
55.977 -39.899
85.950 -11.971
82.478 -39.229
64.841 -15.751
74.981 -16.846
23.857 -36.332
40.222 -42.320
52.885 -33.062
46.161 -53.314
58.665 -43.680
75.301 -32.049
65.380 -30.478
68.560 -47.733
23.552 -36.040
7.353 -29.740
31.075 -58.203
26.596 -40.283
26.845 -0.657
64.921 -47.417
42.729 -40.712
29.752 -48.765
40.719 -44.839
30.874 -36.679
62.938 -33.119
84.080 -5.415
78.977 -6.758
52.891 -28.262
81.886 -3.178
87.850 15.377
80.621 -0.732
68.048 17.056
60.844 24.146
47.852 46.949
54.556 46.401
84.215 3.598
57.552 42.651
57.532 39.534
58.173 39.707
67.300 15.688
72.234 8.968
72.066 38.271
50.318 42.157
34.000 37.435
33.804 40.388
22.414 37.532
20.740 40.781
23.149 12.963
34.458 4.678
8.536 20.926
13.944 24.629
35.744 40.207
68.489 34.879
20.029 -18.275
1.862 18.996
1.623 5.225
41.348 49.869
53.350 32.414
80.799 34.126
69.479 8.799
45.778 -0.010
44.406 -14.279
27.463 -28.643
18.382 -17.107
41.767 -4.787
73.229 23.933
58.930 35.052
64.999 21.596
29.970 47.038
61.245 48.854
37.263 48.231
66.383 45.648
54.628 46.767
42.532 34.031
57.047 39.157
45.704 38.414
58.813 38.446
75.661 6.107
80.536 -2.192
86.337 -2.285
54.254 -13.380
39.278 -45.468
37.217 -43.864
30.682 -48.305
47.386 -52.257
27.715 -54.092
78.418 -24.821
58.628 -32.974
55.645 -34.831
76.197 -14.732
66.250 11.019
66.354 -7.406
80.851 -3.055
73.162 -9.099
60.356 -12.766
75.836 -11.823
61.442 1.629
61.035 27.049
53.533 24.000
73.767 -31.537
69.945 -13.054
81.421 -19.213
58.658 35.542
57.070 13.628
64.607 10.604
45.836 27.324
67.538 39.193
57.086 56.250
64.130 52.371
51.928 58.536
35.452 46.915
19.417 28.373
55.257 43.036
60.243 18.953
67.171 -10.249
78.970 -30.178
82.357 -4.836
37.427 -8.989
44.486 -37.936
63.221 -20.642
74.356 -29.908
62.733 9.229
33.816 30.710
51.565 22.678
75.329 5.044
60.832 35.520
62.250 35.386
67.843 10.105
31.528 -28.612
74.067 -15.272
85.198 -15.401
75.952 15.842
55.294 38.844
55.477 33.770
47.267 32.742
54.108 22.085
55.225 30.270
48.011 55.479
14.642 37.405
50.201 52.370
28.571 27.121
39.993 39.068
46.218 -9.494
33.929 -20.113
24.873 -28.900
11.707 -46.491
4.522 -49.330
42.904 -44.783
50.124 -40.183
50.147 -53.066
38.099 -44.301
38.919 -34.291
64.263 -13.787
66.872 -2.949
29.601 -23.258
58.874 -6.465
81.185 -8.233
90.534 -10.494
74.271 -15.673
76.165 8.750
50.323 -14.360
80.279 9.110
85.779 -5.323
73.744 13.817
56.903 -7.197
70.139 -8.067
62.654 22.476
42.264 22.834
62.059 25.728
49.186 16.854
65.044 -2.785
31.289 -20.045
23.112 14.177
17.504 31.377
39.583 31.722
30.241 30.230
56.384 43.123
48.236 44.482
34.480 19.664
71.582 14.991
56.954 3.738
72.627 -2.846
65.396 -39.232
75.169 -33.498
65.523 -27.070
53.397 -47.995
30.927 -33.078
26.669 -23.040
3.998 -3.620
73.960 -36.730
71.880 -43.082
77.783 -39.096
63.665 -40.711
71.054 -20.038
53.351 -41.754
41.689 -50.042
43.813 -53.481
45.317 -54.376
40.391 -36.191
58.831 -36.014
46.392 -25.852
47.037 13.834
64.244 29.508
77.173 -2.139
56.492 -13.835
26.939 -30.430
46.681 -49.345
81.402 -24.244
59.184 -36.848
70.701 -6.966
60.026 -1.569
84.800 -2.123
74.937 -15.955
50.266 -35.327
45.303 -13.678
43.448 -5.872
73.398 -7.481
77.114 -21.280
66.781 -40.559
37.567 -44.500
38.396 -35.354
44.575 8.459
53.954 6.452
27.309 -27.488
26.138 -4.195
13.258 -23.950
51.886 21.361
7.715 22.270
6.199 23.490
8.475 13.853
3.507 4.487
70.091 32.153
38.604 18.925
44.678 25.734
56.542 9.710
20.150 -20.775
37.632 -38.085
26.314 -44.987
55.119 -34.239
63.158 -35.498
45.809 -34.685
12.289 5.482
36.135 -43.668
18.458 -53.324
52.219 -12.629
49.072 13.629
65.701 -14.111
82.812 5.622
74.246 -12.326
47.695 18.030
58.930 16.441
38.469 25.156
29.930 27.271
37.097 15.914
32.272 33.984
34.077 46.337
39.182 40.200
76.053 30.771
71.002 26.714
81.062 11.313
53.529 54.098
32.293 39.148
30.146 20.367
28.465 35.156
41.161 44.319
40.895 50.216
28.077 51.756
49.678 44.726
54.002 7.007
46.630 19.620
75.207 26.401
84.771 9.738
50.173 15.428
62.778 23.429
62.471 31.533
90.271 -10.761
68.580 25.409
72.283 18.044
66.164 -15.297
62.052 -20.899
77.956 0.564
73.665 -17.094
78.615 -16.928
64.435 4.756
21.578 -4.875
5.269 2.417
64.013 18.389
42.998 2.597
56.961 27.691
70.889 39.619
65.300 35.980
73.690 21.133
41.832 -14.299
40.035 -35.798
9.027 -20.902
3.473 -42.202
11.777 -38.627
-5.795 -19.565
20.588 -14.350
55.307 -28.418
14.380 -18.838
32.903 -31.490
0.686 -19.849
24.241 -39.656
42.995 -7.426
35.279 -22.861
36.276 -40.293
35.311 -29.463
49.358 -31.512
67.041 -11.920
63.458 -16.409
54.000 -47.539
61.816 -25.998
80.414 -8.049
59.149 -0.384
65.803 42.732
77.396 -4.195
80.460 -15.931
75.293 -38.595
59.360 -37.806
51.836 -30.463
60.927 -24.016
91.024 1.496
73.357 -26.807
81.063 -1.942
67.797 -15.823
81.067 30.200
72.014 39.741
43.625 37.691
73.849 17.198
70.356 -0.405
81.867 -14.313
61.317 -37.833
57.297 -58.097
49.696 -43.508
44.961 -42.086
37.679 -42.048
54.113 -32.480
78.277 -46.513
55.026 -35.301
59.907 -29.037
8.735 12.766
-2.783 19.867
18.602 39.899
7.098 30.503
45.572 51.985
78.655 16.826
65.327 34.834
68.410 21.818
76.607 -5.258
51.560 -20.929
79.810 -9.960
86.479 -9.118
62.898 -19.896
74.239 -30.520
72.899 -33.875
80.486 -4.403
64.752 29.459
23.170 57.639
66.747 54.459
51.566 46.346
63.606 40.675
48.678 62.229
53.664 49.323
30.959 3.986
67.649 41.060
56.071 48.448
21.998 53.396
18.962 37.265
51.381 14.566
52.391 37.878
47.264 29.714
73.417 7.801
52.617 43.028
53.568 50.726
50.911 44.317
47.407 51.412
55.316 48.028
31.824 47.262
58.218 28.094
84.088 20.134
67.784 40.850
62.994 53.542
19.931 39.632
56.283 44.684
77.100 26.118
64.686 51.914
31.711 53.447
16.859 51.080
14.104 -4.535
12.078 -45.826
33.420 -50.166
35.409 -54.718
46.181 -41.183
58.597 -42.409
57.359 -32.170
28.302 -10.724
21.059 -9.909
38.395 26.555
48.175 43.053
57.151 45.882
52.201 23.278
33.580 46.255
44.374 48.860
47.743 46.449
61.890 28.637
53.783 11.093
36.569 18.862
50.658 37.187
38.601 44.095
30.804 41.462
62.467 33.772
52.898 31.308
56.236 36.074
25.944 40.196
59.407 21.246
35.939 13.224
65.310 7.080
76.304 -22.552
63.030 -39.788
80.358 -23.207
89.598 -6.488
72.616 -37.140
52.343 -32.020
59.558 -8.088
75.996 16.281
51.742 40.430
63.203 1.671
20.446 -35.274
20.974 -21.005
20.968 7.846
5.068 0.672
57.951 -37.892
35.173 -38.596
36.028 -37.970
41.158 -24.257
47.707 -25.347
26.387 -22.270
8.109 -33.926
36.742 -19.648
51.398 -1.378
25.003 -50.703
47.341 -34.742
24.040 3.134
39.262 -1.019
36.869 25.210
46.560 20.211
74.336 24.833
74.247 6.763
39.722 56.780
12.244 45.905
7.039 8.284
65.213 -7.467
74.545 -14.758
83.664 14.173
23.517 -1.780
2.814 -9.562
49.156 -17.816
61.107 -13.690
66.746 -46.457
86.947 -15.323
35.132 -46.293
43.866 -55.851
60.270 -48.225
35.856 -50.251
32.873 -58.465
66.156 -45.553
71.914 -25.682
67.543 -29.824
50.815 -19.414
32.380 -6.049
41.942 -39.403
69.007 -11.694
76.021 -36.317
65.141 28.495
36.310 36.096
41.261 30.271
7.387 28.338
8.466 43.462
23.076 34.654
23.474 -27.069
41.601 -33.239
-6.784 -7.273
3.062 -3.984
66.807 -4.948
61.240 7.972
55.344 36.100
32.114 45.687
22.429 56.986
40.867 37.235
32.565 36.712
42.898 51.036
66.800 42.068
70.941 30.536
47.986 31.171
39.580 50.208
44.815 53.390
44.313 39.097
36.990 42.414
23.100 48.690
43.693 31.399
83.879 8.334
47.032 7.013
19.584 42.983
14.907 53.814
5.415 24.759
49.092 48.868
49.253 43.345
50.359 2.437
69.833 -16.374
87.438 -7.524
56.125 5.682
63.019 1.889
59.076 -8.857
64.018 7.107
68.930 30.358
46.540 39.456
60.558 41.295
28.753 48.462
64.837 37.075
79.348 25.551
84.132 -11.502
53.568 -9.014
65.332 -21.798
27.872 -42.695
43.594 -45.387
63.529 -48.265
30.846 -46.106
27.528 -48.388
15.348 -48.639
6.256 -36.463
-4.621 -44.644
21.785 -50.821
26.074 -62.257
74.147 -56.639
41.685 -41.487
36.118 -37.496
30.401 -31.776
88.032 -13.221
51.501 -33.266
74.703 -19.397
69.897 -28.796
84.748 12.590
69.888 -10.357
63.923 -24.742
59.579 -23.463
41.077 -46.180
41.442 -45.130
33.825 -51.915
32.159 -42.773
18.423 -53.160
51.067 -58.010
29.006 -29.991
45.918 -28.268
65.230 6.542
90.067 -10.726
60.763 -39.405
64.168 24.653
43.142 -24.640
39.803 -21.956
37.349 -32.183
48.368 -29.837
77.142 0.904
68.139 17.762
51.690 39.554
68.641 39.271
51.736 36.996
48.814 44.364
80.158 31.267
45.264 40.732
16.941 22.007
-1.429 18.983
18.998 42.924
23.199 48.984
29.836 49.305
5.213 40.828
-15.574 26.528
8.735 38.906
39.074 49.175
13.222 22.925
43.997 24.259
66.047 14.187
60.716 22.136
38.706 25.470
24.499 14.458
42.454 4.359
48.479 42.888
29.389 46.957
55.793 55.980
57.824 29.910
73.802 32.575
63.544 46.066
55.000 63.703
59.055 15.648
63.437 14.683
83.140 -22.012
81.026 -25.791
57.959 -32.487
36.012 -47.565
29.331 -22.099
50.219 -39.159
71.479 -38.680
59.298 -39.338
56.309 -43.982
50.846 -31.163
57.768 -42.774
78.146 -14.180
71.346 -11.558
75.589 13.718
76.101 -3.853
53.096 -26.404
51.750 -25.357
77.317 22.963
65.538 15.458
54.248 -7.764
62.572 3.420
74.033 1.038
72.283 -9.817
75.775 -9.244
72.220 -5.128
52.764 -14.278
48.040 -29.279
48.955 -35.941
48.686 -6.912
17.677 -8.242
56.677 -28.953
27.011 -47.160
38.210 -23.835
47.095 -3.730
66.463 -30.079
50.388 -67.510
27.774 -58.930
25.024 -36.308
33.582 -38.878
34.178 -20.465
69.265 -10.660
76.872 13.841
63.552 27.849
63.737 -11.448
78.808 -34.294
57.576 -33.846
58.736 -32.401
69.853 -28.966
51.469 -21.822
46.972 -44.314
41.602 -32.195
52.101 -45.350
33.965 -46.086
75.154 -29.927
72.127 -33.636
65.407 -27.760
82.846 -19.961
67.126 -35.421
53.212 -27.708
71.594 -0.365
65.876 -48.823
38.636 -46.181
49.719 -44.575
44.351 -3.622
70.113 -18.258
70.464 -11.310
56.846 -28.282
55.174 -14.327
80.017 22.100
73.300 17.749
58.575 35.327
67.448 38.683
56.012 39.818
46.631 44.213
15.303 6.952
24.091 -10.108
53.041 -32.414
32.577 -44.279
45.156 -54.099
68.895 -30.468
72.549 -22.429
57.515 13.791
65.119 25.251
74.272 7.678
79.478 0.166
31.238 -23.619
47.892 15.387
80.020 25.637
83.030 -12.442
73.246 23.255
78.003 24.712
69.041 9.114
56.934 -3.570
69.393 7.921
62.369 19.527
45.365 43.044
62.897 46.248
43.214 57.812
29.411 42.650
23.674 58.567
45.361 55.280
45.511 47.038
46.856 37.603
40.794 7.263
70.133 -9.507
74.697 5.516
84.141 23.015
67.322 -0.298
89.997 -2.689
56.257 17.213
64.519 -7.072
76.244 -8.600
80.196 -20.607
25.098 -6.761
34.957 -16.881
70.489 -15.739
34.703 -19.415
63.911 -8.344
50.617 -1.035
83.104 19.770
75.063 31.031
64.777 34.704
44.190 25.162
77.900 28.075
62.536 13.374
80.811 -10.218
78.067 -29.984
48.041 -37.883
63.846 -38.470
38.471 -31.090
55.864 -36.560
67.707 -36.468
31.141 -48.035
20.806 -19.837
28.347 -28.155
16.232 -9.119
26.882 -7.965
37.109 31.225
44.608 42.008
25.421 32.559
1.269 29.293
13.845 19.037
11.038 43.592
21.902 37.636
10.387 40.150
29.311 24.830
29.549 12.413
31.686 10.548
24.691 41.856
36.343 45.797
37.936 44.650
41.313 17.928
18.187 12.184
36.848 -4.120
11.688 7.910
35.053 6.949
35.979 33.724
68.923 25.188
81.143 26.543
57.409 29.985
58.170 16.874
50.447 -2.156
81.283 14.317
59.363 -15.754
66.835 29.191
55.110 34.471
73.885 14.493
43.688 47.322
62.302 6.320
52.701 -8.370
40.522 -17.147
35.616 45.496
16.259 9.044
5.623 0.053
37.728 -0.357
52.853 4.437
67.317 -0.311
85.331 3.426
68.523 -27.552
73.974 12.649
81.478 5.185
86.149 -4.644
75.643 8.439
59.970 -17.041
33.687 3.589
37.593 6.218
47.348 37.829
59.492 48.749
52.758 43.901
53.277 50.912
69.315 44.321
41.573 52.931
56.172 50.963
62.888 40.713
27.294 51.919
51.998 38.468
80.943 33.115
61.837 34.552
78.591 36.492
79.155 7.485
80.433 8.920
52.208 5.003
49.671 30.349
38.476 1.681
54.545 22.430
24.442 -8.851
63.840 -26.260
59.384 8.694
74.843 -4.839
62.914 3.261
60.947 -7.776
66.974 4.873
71.140 -22.795
69.107 13.083
72.400 5.430
77.910 11.240
71.196 -35.820
62.604 -39.824
76.875 -14.970
61.081 34.612
66.773 27.846
60.123 45.264
51.011 51.204
13.434 39.548
43.305 62.555
53.584 54.197
71.222 41.155
70.917 4.308
60.931 23.332
47.910 21.501
63.924 40.047
92.188 5.448
88.031 -14.153
63.796 0.709
61.309 -30.968
61.250 -33.349
67.458 -15.921
71.794 0.746
78.155 27.457
49.284 41.816
76.834 16.424
56.937 -20.915
69.159 -18.204
27.230 -30.307
27.805 -17.687
44.121 -10.428
47.555 3.120
52.380 26.146
68.648 31.610
58.442 43.699
60.601 42.918
25.176 51.580
26.300 38.097
17.797 33.886
32.888 15.735
-2.877 10.069
9.299 31.384
11.204 40.150
22.843 27.111
40.938 32.763
69.602 8.111
52.226 4.509
49.868 32.068
45.402 36.358
75.421 22.175
73.768 -12.925
75.245 -39.156
53.159 -44.335
71.881 -10.828
66.047 -37.985
28.400 -56.684
53.971 -47.806
62.927 -26.398
48.227 -26.960
74.527 -7.621
52.560 7.686
64.057 24.944
71.925 25.574
88.031 25.388
61.365 24.669
39.559 50.327
15.361 54.232
25.619 51.428
47.642 42.471
22.131 44.800
0.847 38.396
29.653 71.098
24.823 57.307
30.838 49.662
45.172 31.681
43.179 65.254
13.879 54.421
31.724 59.014
39.567 45.482
38.251 55.542
12.802 41.300
30.928 55.848
19.100 46.279
32.245 40.572
34.714 50.401
19.823 34.514
38.666 40.983
21.259 35.284
52.956 27.552
57.985 11.510
54.205 23.016
67.346 7.613
47.805 18.067
58.374 23.072
70.319 -3.999
56.453 16.085
32.149 21.204
38.274 28.553
37.246 -4.280
25.969 -7.425
28.198 -0.867
67.736 1.567
53.108 -10.348
28.006 -46.449
64.956 -28.376
59.185 -28.059
69.808 -13.088
74.794 9.436
76.044 23.992
64.348 26.374
38.907 31.743
31.072 -5.500
8.663 -27.176
18.234 -27.359
32.727 10.565
37.297 44.531
43.575 32.684
72.661 34.015
57.983 36.310
79.891 14.570
78.068 -10.298
80.929 5.308
69.893 -17.892
64.225 -14.026
38.910 -36.581
57.668 -40.128
38.786 -52.627
52.743 -51.951
35.164 -43.767
23.375 -47.882
39.514 -47.579
64.027 -18.044
89.419 -5.251
73.763 -6.033
44.985 -10.596
87.984 -3.212
87.285 1.864
73.087 17.314
63.034 22.107
63.533 43.297
64.723 49.951
57.562 49.914
30.897 42.305
32.502 59.543
56.646 54.581
57.151 30.958
39.141 49.186
29.010 47.069
73.417 34.911
64.947 22.402
28.479 48.911
48.538 14.923
53.399 3.431
34.882 38.058
22.293 47.087
31.449 45.607
37.998 42.866
51.374 49.774
66.238 20.206
76.736 12.067
57.174 33.919
65.539 25.265
21.969 34.361
38.211 30.185
0.773 28.145
-4.171 31.463
4.248 14.053
7.511 17.318
28.851 0.130
1.521 -20.965
17.498 -20.146
5.779 0.106
74.412 -4.053
65.214 -25.571
85.182 -26.446
90.337 -12.639
79.608 -9.534
65.044 -34.000
42.081 -58.792
15.536 -37.828
-1.115 -31.352
27.324 -39.787
26.352 -22.101
14.606 5.614
15.413 33.488
23.042 37.465
17.944 35.238
43.350 39.583
76.720 28.225
34.732 -9.008
14.340 25.278
41.042 35.701
44.441 34.026
22.622 31.749
31.694 40.782
24.356 28.966
36.481 36.843
26.856 18.480
31.539 -7.394
17.054 -49.027
20.885 -52.354
6.453 -23.733
62.644 -47.104
42.217 -42.714
11.318 -25.126
40.026 -45.139
44.254 -54.276
25.927 -46.789
8.152 -31.234
47.765 -60.929
85.973 -12.539
84.737 -13.718
71.583 6.426
58.403 6.574
52.989 -15.901
75.427 13.785
75.900 35.513
70.353 28.870
64.790 18.527
63.335 41.835
81.829 23.990
75.444 24.861
67.933 15.724
73.534 20.482
53.842 27.632
24.601 37.594
49.353 37.824
56.775 43.895
74.779 16.598
77.352 7.437
59.211 45.099
54.884 29.860
62.610 1.819
66.299 -28.091
37.155 -6.156
54.084 -10.616
59.919 -18.860
68.227 -4.753
61.997 -23.436
65.112 -36.706
69.316 -25.078
61.095 4.727
58.263 29.426
83.937 28.132
75.492 2.853
88.150 -5.660
85.530 8.482
88.142 -21.974
79.117 -45.969
62.904 -32.391
68.264 -41.254
77.471 -30.510
73.537 5.223
61.496 -18.204
66.810 -8.451
64.757 -38.735
73.857 -38.835
69.624 -18.249
78.475 -20.876
80.497 -31.841
49.167 -33.919
52.289 -32.567
53.488 -27.196
62.258 -23.297
65.292 -44.992
29.185 -36.189
32.687 -35.132
55.850 -24.159
29.713 -56.596
33.646 -58.631
30.999 -34.984
44.371 -39.390
60.961 -19.885
53.715 -9.030
57.017 -12.211
60.142 -51.442
39.963 -54.691
18.917 -62.932
8.514 -33.695
-2.499 -29.339
-1.807 -24.198
12.741 -38.495
47.577 -52.671
76.973 -39.090
-0.408 -45.320
6.545 4.849
39.651 -17.638
19.113 -35.244
14.910 -36.588
6.090 -17.672
23.169 -7.964
28.571 -44.185
42.525 -39.547
52.151 -42.238
33.399 1.577
27.435 24.833
51.031 -12.577
57.702 -12.626
40.792 -12.714
19.034 0.260
47.634 -3.252
1.645 -35.468
23.255 -40.281
25.662 -53.299
37.751 -50.229
58.748 -44.608
33.870 -48.102
78.652 -21.022
39.155 -49.194
13.473 -33.166
13.481 -41.185
13.334 -18.578
28.361 -18.972
50.038 -8.546
43.106 8.762
46.048 -15.264
18.867 -21.468
42.161 -46.582
51.888 -57.725
28.830 -51.895
56.845 -30.691
64.386 -6.137
37.278 -42.480
57.472 -33.643
72.988 -19.348
78.730 -27.207
65.341 11.022
58.823 10.316
91.177 14.994
75.159 24.242
60.503 31.111
67.992 7.587
49.380 -10.611
60.726 -29.579
55.252 -30.839
74.159 -38.980
58.235 -31.640
82.714 -36.095
72.562 -19.241
75.916 -13.313
86.463 -18.035
83.048 11.231
90.616 16.827
56.499 40.613
74.313 26.764
70.265 -19.016
43.045 -43.913
55.749 -35.100
67.837 -14.313
64.861 0.598
50.013 -18.747
71.195 -34.550
64.748 -28.956
54.979 24.193
41.731 -11.663
62.981 -43.272
26.795 -29.763
37.238 -31.136
28.980 -53.765
54.156 -38.827
82.401 -8.759
50.123 11.397
62.699 24.559
76.269 12.798
68.141 -0.138
72.130 6.040
87.056 26.317
35.812 41.329
46.651 55.843
31.165 41.458
79.612 23.744
78.930 30.783
77.723 9.716
84.232 0.033
73.273 21.560
63.652 -0.957
66.509 10.299
84.746 -4.760
72.596 -16.082
46.108 -22.834
84.822 1.390
75.760 14.294
76.877 16.721
67.914 14.956
54.342 -26.921
52.362 -18.062
39.091 -40.436
11.167 -37.752
0.612 -22.805
0.990 -16.182
5.183 1.546
54.065 -3.398
60.116 5.802
76.834 -1.651
76.873 26.291
75.511 4.133
52.708 -32.315
66.834 -32.573
48.429 -50.107
49.141 -45.963
24.627 -24.854
10.909 -20.773
29.424 7.417
71.446 26.740
72.023 33.041
85.483 19.003
56.473 10.992
33.961 -35.948
62.230 -45.801
50.147 -36.165
60.325 -48.866
68.773 -32.984
49.685 -29.376
46.581 -21.610
56.147 -10.008
45.960 -39.988
40.377 -38.209
61.254 -52.156
60.097 -49.112
38.703 -55.915
40.782 -47.671
42.120 -28.036
55.419 -35.215
66.804 -19.623
38.296 -16.331
30.245 -37.985
41.247 -29.817
25.414 -30.893
41.378 -30.641
4.085 -4.085
52.261 -34.505
54.120 -26.448
77.684 -2.479
84.679 -24.832
56.232 -49.394
61.657 -42.856
75.069 -47.874
75.090 8.401
77.229 32.084
70.360 3.856
31.671 -12.032
26.445 -21.296
2.054 -43.428
3.569 -37.399
66.127 -35.636
66.564 -22.683
68.651 1.832
75.347 4.279
90.171 1.368
83.786 8.366
71.648 -28.934
62.932 -23.193
54.367 -35.380
82.559 -5.452
78.689 -10.823
83.486 -7.575
76.533 21.471
79.807 7.245
59.096 35.252
69.135 19.070
74.643 14.254
71.878 11.434
22.706 38.510
0.643 44.626
20.594 54.799
-0.532 55.940
67.067 39.636
77.050 0.787
33.629 -1.852
40.199 -15.117
34.965 -35.207
19.628 -41.227
1.406 -10.145
0.514 -8.723
5.881 -26.652
28.018 -12.898
-2.598 -13.533
-1.309 -23.799
25.350 -39.187
30.950 -44.183
12.731 -37.807
14.462 -51.128
48.601 -56.183
24.928 -51.168
12.963 -28.714
27.393 2.997
62.038 0.708
88.266 -4.667
52.172 -32.687
29.933 -38.709
22.383 -43.595
29.519 -36.509
27.732 -28.425
23.594 -48.508
54.958 -59.831
30.093 -42.654
8.332 -28.511
17.625 -51.000
62.264 -29.949
55.512 -32.445
53.252 -18.109
40.752 -15.785
47.124 29.007
45.005 31.828
39.026 38.573
55.887 41.226
38.756 42.213
68.137 26.108
50.404 43.482
55.409 38.655
76.893 32.921
50.523 48.057
44.823 30.488
34.635 56.589
18.236 39.586
72.775 27.935
60.717 26.491
49.732 14.671
40.405 9.677
41.536 28.526
54.075 -2.008
69.363 -9.528
55.555 20.568
49.331 40.283
55.162 45.360
81.134 29.409
68.294 27.417
61.238 34.143
67.881 43.333
50.186 0.996
23.939 9.808
27.745 -17.853
26.395 -18.660
13.052 -21.194
-0.764 -25.438
35.743 -26.557
62.544 29.665
69.709 19.655
67.945 -14.833
29.998 -48.639
30.129 -39.549
45.292 -48.705
51.038 -55.075
30.712 -46.849
16.513 -4.920
56.251 23.115
8.122 37.035
14.412 7.917
47.268 -12.261
30.468 -18.256
23.468 1.277
24.099 -27.431
44.099 10.746
71.684 -7.053
83.927 18.850
81.026 25.090
88.015 7.726
80.872 8.940
76.385 2.468
70.061 -21.192
66.135 -5.213
69.174 4.900
59.947 16.473
76.363 9.484
82.023 3.415
54.700 15.596
69.936 26.080
58.580 20.381
67.191 32.352
61.800 5.816
45.080 3.870
51.890 8.213
50.452 -11.860
68.792 14.832
67.615 1.579
60.563 32.502
54.504 39.855
78.580 9.124
59.053 25.457
46.206 0.240
29.100 23.022
25.877 25.747
10.142 -10.458
8.405 -22.020
14.434 -7.023
30.252 35.106
21.257 33.501
30.622 24.712
52.862 31.159
37.284 51.035
1.254 31.769
8.439 19.952
-12.550 19.213
-8.904 12.699
11.481 18.010
54.391 28.069
56.156 40.702
55.245 43.643
40.961 53.242
48.946 55.399
31.438 49.601
55.083 43.229
51.989 42.868
58.317 35.839
68.096 31.286
75.957 19.060
86.253 18.684
84.853 2.378
68.603 -2.539
83.171 4.480
67.403 22.789
68.324 31.131
71.590 0.626
77.711 17.363
57.700 -10.081
45.403 -27.471
45.830 -32.096
20.565 -48.601
58.822 -22.828
45.754 -46.465
45.080 -39.857
67.286 -37.848
40.314 -38.358
56.236 -22.439
30.377 -42.329
43.358 -33.258
23.200 -37.438
16.858 -34.578
19.565 -35.488
53.791 -50.693
43.211 -61.812
47.971 -49.737
34.605 -43.858
33.486 -38.020
45.805 -43.849
72.265 -35.356
50.208 -42.738
50.131 -35.003
38.587 -30.750
39.492 -30.849
62.803 -42.118
60.593 -30.275
66.284 5.151
74.627 -14.471
78.530 27.222
67.072 27.939
40.128 49.071
28.477 44.317
73.303 29.994
69.424 21.668
83.512 -11.201
89.615 -5.761
71.794 -15.397
74.852 -42.614
78.813 -24.104
59.084 -20.688
67.059 -43.282
78.133 -26.534
24.272 -7.466
24.153 0.508
6.915 33.363
-3.998 21.155
7.125 41.834
13.055 31.654
16.798 -4.027
24.851 32.356
54.002 21.034
63.305 11.320
31.005 26.899
4.829 2.580
59.317 25.832
60.455 13.949
84.404 4.416
79.025 6.735
68.828 -31.991
47.742 -28.130
64.226 2.768
71.685 23.558
72.915 24.298
73.330 10.758
76.890 6.497
65.823 -2.985
57.421 42.092
61.240 43.134
75.434 23.732
46.117 48.491
32.433 28.893
62.772 24.828
60.974 15.441
62.690 18.938
61.902 43.328
71.341 23.060
57.827 27.335
75.865 16.321
40.581 27.372
69.089 39.740
59.230 32.619
79.235 9.160
82.429 0.298
77.456 -31.685
81.675 -14.231
66.357 -30.187
39.398 -27.086
66.437 -37.591
42.251 -53.447
52.146 -19.372
68.105 -32.491
57.122 -35.727
59.299 1.525
49.719 41.905
25.944 54.498
16.293 55.367
7.301 48.218
49.754 45.945
43.454 55.046
61.651 45.509
32.485 48.122
41.597 48.490
49.972 37.518
35.300 17.768
21.037 25.577
44.247 42.280
17.147 27.678
22.169 34.612
24.326 37.445
7.452 28.199
39.819 42.178
50.090 50.384
38.172 9.332
53.524 22.956
28.877 5.500
47.828 6.352
68.838 -22.643
29.419 2.232
39.298 35.128
30.173 39.592
53.612 41.874
17.879 46.333
34.679 49.818
39.111 50.518
57.631 46.311
58.306 25.264
44.410 36.684
44.103 33.953
64.157 23.624
34.216 2.842
8.531 31.534
35.220 1.847
42.283 17.441
44.173 17.160
51.522 47.453
19.081 44.630
26.375 44.175
30.806 21.593
16.947 31.153
19.798 33.588
36.409 11.271
35.041 17.031
19.722 6.786
57.875 -43.066
67.513 -13.209
23.366 -15.304
43.998 -14.962
43.731 -23.720
66.184 -28.757
28.655 -11.338
30.877 -6.540
31.266 -4.723
3.457 -6.904
28.583 -33.758
17.841 -42.695
72.439 -25.977
80.659 -7.717
62.738 -25.465
50.465 -44.374
73.495 -32.317
55.129 -8.382
31.791 -17.167
62.563 -24.265
51.511 -23.526
63.057 -42.803
61.776 -19.581
31.894 39.404
34.694 -4.032
50.352 -28.614
55.187 -2.016
77.679 -1.444
60.051 -6.741
39.532 -7.239
50.510 11.456
85.111 -14.516
73.067 2.491
62.692 53.574
63.832 28.599
60.317 9.808
54.020 35.045
15.567 41.042
19.617 55.350
47.229 52.719
40.161 53.830
24.880 39.167
18.468 32.633
3.318 4.309
47.950 10.169
69.763 7.721
58.452 28.476
53.514 25.183
50.978 28.816
69.999 38.788
68.740 20.825
44.859 36.169
27.741 44.744
69.161 43.845
61.561 30.928
55.639 53.713
43.857 35.832
52.395 36.461
52.397 40.920
38.892 47.556
15.465 20.825
31.540 -2.363
31.301 -12.055
13.635 -0.538
33.363 -11.368
23.877 -21.438
36.819 2.120
41.566 19.384
31.430 16.531
48.843 -35.428
44.132 -36.916
26.795 -25.926
34.670 -20.595
33.911 29.864
47.173 29.789
59.476 27.876
80.677 -8.022
92.249 5.809
73.163 16.033
58.939 -4.026
59.488 -11.952
69.634 -36.946
60.859 -46.860
54.775 -46.078
28.790 -44.412
32.795 -34.713
52.568 4.483
54.291 -29.410
19.944 -39.732
41.448 -43.328
45.381 -27.987
30.685 -31.199
52.400 -46.666
53.713 -56.625
36.920 -4.334
50.583 36.196
64.342 31.104
54.164 29.114
28.685 38.973
25.456 33.449
47.900 48.514
60.759 47.103
50.594 27.058
38.560 39.983
36.670 48.489
8.179 38.744
31.693 42.457
19.397 35.496
44.070 43.178
11.353 27.163
45.393 41.278
47.956 40.788
46.082 22.958
30.056 7.937
1.359 4.800
74.077 -17.628
55.967 11.065
54.971 22.238
79.086 7.878
89.582 2.271
56.589 37.703
53.300 18.894
60.509 35.140
26.429 45.108
3.836 5.909
10.743 -3.735
2.844 9.449
16.789 32.991
28.891 36.741
56.597 15.781
48.415 40.675
71.833 19.088
48.846 26.592
61.080 -9.636
45.793 -33.154
24.067 -31.682
17.224 -11.382
7.193 -14.857
0.646 -40.633
-7.759 -36.014
25.388 -61.428
17.960 -42.194
34.997 -46.735
66.646 -20.928
73.923 -9.040
63.138 -27.215
29.742 -22.421
3.105 -12.314
7.332 -20.766
41.452 -31.619
36.819 -31.531
47.088 -27.136
74.365 -39.247
78.746 -17.507
79.934 6.064
48.216 -19.812
30.470 -20.105
8.376 -31.236
35.960 -41.213
41.573 -34.833
60.859 8.093
14.360 34.958
28.589 50.538
32.744 39.745
28.705 44.015
25.124 42.768
32.186 16.331
68.857 44.657
50.589 37.554
37.420 7.927
48.852 -4.392
53.666 -7.388
31.283 -23.558
28.669 -35.894
33.782 -48.298
19.347 -18.254
41.069 -5.350
43.905 -36.626
43.690 -44.857
34.721 -47.606
62.740 -33.601
80.580 4.583
73.548 -32.645
73.971 -42.067
18.170 -46.611
19.789 -46.032
53.651 -52.133
58.582 -50.343
79.980 -39.226
66.890 -30.587
40.269 -37.877
59.730 -29.854
64.144 4.043
62.892 -2.047
68.692 14.887
37.894 -43.402
38.520 -29.683
60.048 -17.961
65.898 4.376
57.865 26.584
60.893 -3.915
8.810 -21.193
-7.989 -25.597
34.538 -49.705
68.347 -43.840
39.322 -46.980
33.321 -48.252
37.841 -41.895
20.414 -31.518
20.837 -17.008
23.649 -9.787
30.700 2.310
22.836 -27.160
19.817 -31.066
25.638 -34.630
14.042 -36.193
26.911 -26.112
37.732 -41.076
32.901 -23.697
41.028 -29.918
30.247 -30.785
29.860 37.503
36.991 27.734
31.698 1.910
24.500 -3.110
4.917 -41.092
-4.440 -35.150
39.413 -50.473
15.517 -34.573
18.070 -43.470
15.883 -35.668
67.047 -43.863
68.294 -36.108
11.339 4.248
6.079 0.108
53.906 33.526
43.875 35.696
75.849 -2.613
78.919 38.531
59.722 51.039
44.099 48.781
42.509 46.607
53.233 34.373
43.079 22.707
66.946 26.299
79.986 7.935
64.567 7.785
86.941 -6.372
67.342 -9.871
46.282 38.786
17.894 51.017
56.741 45.017
52.812 35.015
65.956 29.119
56.548 42.068
58.216 34.209
40.497 16.511
56.277 24.508
51.545 43.737
65.651 27.637
55.218 41.949
33.605 51.675
51.692 29.820
36.290 56.653
24.367 40.169
62.041 21.966
64.695 39.877
40.438 38.612
7.788 45.387
11.082 15.719
32.244 19.501
10.118 13.315
42.153 10.022
50.239 49.473
67.351 48.158
79.978 37.894
49.037 60.778
16.677 43.706
28.253 51.120
32.478 39.448
59.412 42.384
34.877 16.190
38.945 7.416
38.236 -29.468
31.751 -41.382
22.589 -40.962
-3.012 -36.654
3.084 -24.137
32.345 -45.690
34.346 -53.307
38.099 -31.101
51.767 -48.611
33.264 -34.234
39.300 -39.719
20.133 -39.361
38.831 -45.967
16.736 -33.397
24.335 -26.235
-0.647 5.022
60.360 -30.095
42.496 25.432
78.964 23.118
83.324 1.927
65.875 -21.757
76.142 4.013
76.362 -21.750
81.727 11.036
92.309 11.294
85.039 12.035
51.597 -36.898
35.764 -36.293
39.831 -47.829
33.678 -48.948
22.228 -29.433
3.843 -14.887
4.593 -25.698
-0.905 -31.701
-8.227 -28.873
5.837 -35.368
6.419 -39.783
11.546 -0.885
31.959 -2.118
40.747 -10.687
65.200 -24.799
83.036 -23.700
89.692 -25.947
75.041 28.061
46.333 40.583
74.160 33.224
46.876 37.966
70.361 21.279
69.189 5.800
67.519 32.409
56.137 8.118
64.333 29.271
59.423 36.333
27.791 31.068
45.277 27.466
12.693 28.591
-0.296 23.642
1.363 4.521
-5.540 38.063
-4.291 25.011
-7.534 13.141
12.373 50.728
41.999 35.108
64.645 27.777
79.697 27.395
87.996 8.195
88.682 11.553
61.589 35.559
25.946 48.505
49.732 50.033
33.442 19.580
40.770 30.494
63.643 10.741
48.487 -26.207
31.883 -41.071
64.595 -37.784
29.008 -47.748
48.921 -41.799
49.069 -44.924
64.206 -39.085
82.114 -8.917
77.548 -32.770
88.484 -18.320
88.135 -8.624
40.367 -33.920
22.392 -26.875
45.914 -50.873
40.304 -42.583
22.753 -48.849
8.813 -23.529
38.204 -6.246
46.549 -19.555
78.102 -17.417
60.887 -26.188
73.860 -18.388
75.994 0.849
80.385 0.696
71.780 -20.238
51.089 -26.087
38.859 -24.512
27.933 -28.049
25.622 -49.819
20.692 -47.335
14.409 -35.279
17.156 -43.914
41.129 -40.209
57.095 -39.236
66.012 -23.934
44.156 -46.905
32.581 -54.178
20.220 -40.179
19.882 1.554
3.760 -4.501
53.735 -41.286
54.571 -25.947
48.667 -12.652
62.148 -33.855
57.962 -31.656
39.938 -16.671
51.656 -11.780
26.007 -20.801
36.868 -0.344
50.957 29.511
68.695 26.796
68.163 33.184
59.628 49.537
46.706 53.842
43.804 54.501
33.207 41.474
10.873 38.979
9.388 38.722
32.158 52.857
49.928 35.006
18.566 35.701
29.917 20.233
29.647 12.535
19.674 -5.093
29.423 -50.758
35.570 -41.848
22.907 -38.524
35.894 -13.145
32.554 -30.979
33.746 3.525
48.756 -2.645
38.283 10.807
34.216 12.888
43.025 29.795
13.099 20.618
41.683 -19.985
42.047 -23.395
34.042 -23.159
38.767 42.878
52.302 35.608
38.540 58.899
36.684 48.812
62.291 34.991
43.218 48.476
43.656 17.179
45.973 34.050
50.924 49.298
16.198 38.134
26.574 44.845
13.008 38.346
45.478 38.879
38.062 48.375
34.621 28.600
43.666 28.199
58.475 40.079
64.232 30.392
21.986 41.303
36.668 38.132
68.463 26.674
38.004 48.497
17.834 42.809
25.449 45.993
38.477 56.543
62.763 55.442
72.097 29.168
51.636 30.829
28.405 44.762
61.862 35.399
48.402 7.867
27.807 21.001
31.241 -1.022
54.049 17.775
46.309 11.426
53.301 37.783
7.212 39.092
37.189 40.291
35.496 9.088
57.290 16.855
33.106 -22.192
15.185 -38.840
65.098 -23.923
78.856 -19.385
75.914 1.861
61.791 3.133
61.186 -17.524
31.314 -33.872
46.853 -45.210
41.723 -42.653
26.225 -38.940
25.775 -52.795
13.365 -54.236
32.534 -40.488
39.307 -21.138
57.761 -22.070
36.292 -40.944
62.367 -40.229
33.091 -26.182
29.264 -19.703
-2.568 -22.451
41.950 -14.554
36.474 -23.551
3.171 -27.341
58.092 -10.024
64.201 -33.074
90.835 -10.960
68.285 -26.950
83.113 -26.134
73.464 -26.152
27.270 1.957
23.513 -0.356
4.038 -4.129
18.836 53.116
7.758 47.679
6.162 38.147
30.674 44.932
37.444 53.680
16.351 30.296
13.427 44.974
26.951 36.162
30.865 35.584
63.225 37.599
68.801 31.625
56.111 36.998
67.479 35.006
81.535 -4.248
57.697 -7.044
70.456 20.702
67.104 31.744
68.767 11.692
74.845 -10.828
48.897 -31.866
49.920 -27.657
68.852 -15.190
80.333 6.781
68.582 -15.366
38.838 8.165
74.244 -0.820
42.247 -27.157
18.743 -37.994
29.678 -37.368
31.827 -19.268
37.650 -41.123
45.035 -30.171
42.072 -42.382
78.423 -23.047
42.739 -36.636
70.400 -37.932
88.659 -10.391
57.913 -14.671
43.362 2.448
58.867 22.854
45.687 27.447
48.864 46.336
48.402 38.353
43.879 40.887
27.862 60.684
57.111 57.243
57.681 42.277
80.820 25.380
49.860 39.947
46.677 44.219
66.740 45.120
66.910 39.766
47.970 30.130
44.859 37.807
53.499 32.298
36.526 27.082
22.957 30.089
34.482 16.636
46.969 49.775
32.787 61.458
30.790 26.266
44.081 39.961
23.786 33.724
34.827 57.020
24.128 16.442
49.762 -5.922
20.648 43.446
42.588 35.169
44.417 43.225
42.078 41.409
31.600 47.628
68.263 0.763
65.980 1.722
44.727 6.785
67.610 50.133
52.911 26.967
67.538 -1.644
81.967 16.293
72.543 -5.926
58.097 -15.542
54.414 -34.621
75.977 -32.696
66.511 -20.933
73.321 8.144
69.002 -3.081
71.953 23.438
88.678 4.776
51.548 19.431
24.798 34.150
40.813 5.488
73.024 27.310
49.263 34.021
73.764 7.138
57.418 41.007
55.866 33.015
74.619 34.927
80.044 32.557
49.388 36.910
43.649 50.418
67.581 25.657
88.408 12.315
55.349 38.077
78.009 23.512
70.325 7.157
75.000 -14.809
80.449 -20.691
66.301 -33.176
75.785 -25.283
55.581 -9.834
71.236 -29.220
51.993 1.043
60.665 -11.967
66.771 -17.611
91.313 -13.129
86.504 -25.585
89.038 -11.594
86.642 -16.823
68.721 -3.518
80.475 1.347
76.304 -11.701
79.084 4.091
59.296 31.765
66.147 25.731
76.233 4.445
87.595 6.555
82.117 -11.554
78.843 3.943
74.256 -14.845
67.977 30.972
76.068 9.649
64.008 -25.508
72.344 -46.918
56.161 -44.830
52.773 -41.677
50.681 -49.255
23.701 -37.023
12.892 -23.344
47.255 -28.477
74.890 -34.413
47.403 -40.001
35.983 -38.711
48.010 -41.796
48.342 -32.910
62.873 -42.721
70.544 -26.273
68.075 -39.837
73.666 -38.323
79.407 -16.725
73.102 -29.399
83.443 15.842
58.941 27.239
57.757 34.407
57.016 35.086
72.037 13.511
55.738 19.129
49.336 36.318
70.511 16.765
32.131 13.291
73.106 24.786
55.797 -2.106
67.063 22.317
52.495 43.207
37.399 47.091
16.262 30.210
39.850 38.489
57.573 49.394
43.017 41.288
34.697 36.698
45.636 51.734
38.270 52.545
31.471 47.687
24.476 57.361
0.549 29.469
32.982 49.267
18.417 31.286
38.224 43.538
31.428 54.654
54.584 15.681
56.215 38.602
53.318 -3.391
45.203 25.419
31.728 31.112
49.263 37.662
52.879 34.476
71.298 19.483
20.635 59.584
21.412 55.539
57.361 36.859
52.828 43.649
57.243 50.558
46.030 36.453
42.400 18.808
41.008 38.970
49.009 25.599
38.550 29.929
47.706 -10.615
27.607 -6.323
59.385 -25.350
46.442 -14.577
44.095 5.551
65.610 17.793
73.655 28.686
66.076 43.004
46.643 48.131
28.397 36.160
43.285 42.708
22.039 25.410
40.205 25.018
54.653 17.834
48.016 29.769
4.036 20.176
4.110 4.089
74.149 -34.087
58.923 -3.443
56.130 -15.518
71.279 -25.580
36.860 -29.268
42.696 -19.121
44.883 -53.566
47.789 -55.418
80.625 -10.989
75.048 15.616
76.139 11.545
54.501 -2.394
75.593 6.668
79.608 2.947
84.000 6.180
76.229 -38.458
48.698 -26.971
35.180 -55.640
49.943 -41.815
72.805 -17.669
46.281 -36.591
51.173 -5.404
56.855 -43.348
66.928 -7.777
74.570 13.703
73.724 4.488
71.429 7.749
88.668 6.086
70.748 -9.101
46.136 8.357
49.672 36.079
32.450 10.330
9.737 26.142
50.027 23.172
50.098 6.818
45.727 -16.302
46.221 16.632
25.589 -2.549
27.993 -19.296
18.710 23.982
12.473 44.677
22.243 14.865
-0.055 17.768
13.275 44.742
37.701 41.139
49.425 53.295
36.286 49.777
22.676 28.244
40.922 36.877
25.826 10.489
66.694 5.305
56.394 12.892
65.887 41.043
59.400 21.344
62.096 26.066
47.251 22.412
55.302 49.879
45.034 31.607
38.576 32.842
22.192 14.042
9.596 11.297
39.183 34.953
54.772 20.931
5.774 34.602
30.218 44.187
35.952 40.687
59.288 35.342
74.051 22.494
52.596 30.059
54.788 46.241
47.490 49.911
39.905 39.080
84.061 9.923
59.838 -10.909
66.336 -29.076
58.177 25.297
75.858 7.908
50.533 50.550
60.806 5.950
86.197 6.506
88.717 -5.353
78.929 -19.393
69.643 14.982
53.517 31.693
62.066 35.409
39.487 28.505
61.731 38.207
76.878 43.095
74.364 16.212
31.304 43.572
63.176 25.681
70.079 -13.236
67.601 -27.700
59.130 -37.304
57.844 -29.187
53.698 -6.072
60.115 20.034
40.568 -23.929
41.388 -3.436
32.527 -9.437
6.335 31.483
23.320 -4.089
14.761 -3.046
3.970 -4.042
23.705 21.581
7.266 -1.791
16.174 -41.146
-1.916 -8.739
1.751 -5.304
64.579 37.180
16.812 28.708
17.754 -19.341
24.978 -23.300
14.216 -15.456
10.089 12.256
56.829 26.761
49.683 52.584
67.275 46.100
63.104 42.455
76.574 26.640
73.937 4.654
27.870 19.381
15.433 -12.424
41.426 -40.117
42.857 -47.504
60.580 30.796
27.547 19.631
51.247 -9.829
67.163 24.179
73.066 33.203
76.894 30.818
80.981 18.471
64.305 44.523
83.324 16.904
68.565 -38.266
78.926 -8.243
79.361 4.762
78.638 -22.453
73.639 10.395
65.404 16.191
17.029 6.890
8.940 -2.055
46.525 8.291
43.547 0.967
46.687 -21.080
37.889 3.073
37.797 7.213
20.380 16.076
50.014 33.272
20.503 27.337
44.856 1.691
29.858 34.825
63.786 34.662
73.195 38.266
47.757 44.429
50.379 36.587
46.962 35.169
42.914 33.364
64.004 22.083
66.697 34.672
72.940 37.235
56.565 51.151
77.932 34.538
25.148 36.574
8.123 30.952
49.550 48.247
24.313 -4.644
28.224 -41.707
28.174 -35.175
50.308 -46.992
49.020 -52.857
45.464 -31.031
17.774 -10.055
37.686 -38.970
41.762 -54.416
38.626 -42.372
46.907 -33.447
66.628 -37.749
58.112 -46.572
52.577 -37.235
44.887 -39.355
39.523 -28.456
86.071 -3.935
73.076 36.947
25.589 52.174
15.970 49.376
-9.426 18.300
8.346 23.600
32.676 1.011
24.337 26.144
22.886 -7.246
20.335 21.577
21.246 2.376
27.805 -17.835
8.010 2.600
26.629 -2.033
43.884 -23.117
35.332 -52.961
61.157 -39.058
47.154 -53.247
53.489 -55.365
49.948 -37.751
69.184 -26.360
51.850 -36.639
17.628 -26.159
34.100 -26.612
33.053 -7.419
32.599 14.760
-7.731 14.353
26.173 33.091
9.727 -8.265
58.967 16.188
69.908 25.598
42.396 21.847
23.126 25.942
-0.555 29.845
46.174 11.894
48.418 14.511
27.749 -11.879
59.713 -10.026
50.306 -32.968
49.798 -42.068
41.960 -34.080
49.387 -17.436
65.367 -29.002
33.794 -46.797
9.771 -34.942
22.119 -34.675
48.212 -39.994
79.498 -34.638
54.022 -37.534
56.937 -47.191
40.735 -45.604
60.430 -54.596
21.989 -53.236
41.562 -40.725
20.571 -62.892
12.027 -59.354
1.564 -29.212
22.277 -32.325
3.937 -3.809
43.422 26.829
49.499 32.500
74.907 19.600
61.910 37.821
64.635 13.983
55.438 22.083
59.249 39.128
77.517 41.775
64.526 12.473
74.187 -7.046
34.194 -38.379
46.707 -50.213
27.921 -44.534
40.322 -38.911
26.534 -46.674
79.714 -16.414
75.762 -18.491
72.101 -17.146
64.527 -40.906
32.861 -29.777
40.746 -51.608
42.050 -45.289
57.177 -39.750
38.722 -42.561
55.569 -21.816
61.127 13.456
62.976 32.638
61.056 -1.505
82.274 9.382
73.215 -3.063
74.197 -14.258
49.658 -44.015
69.854 -19.818
65.281 20.023
67.106 -36.354
64.182 -29.405
46.548 -20.854
72.273 -25.152
51.273 -31.753
54.595 -41.640
40.135 -40.245
45.085 -32.481
42.060 -36.674
62.372 -17.983
65.106 -22.249
64.650 -14.886
69.029 -10.389
81.683 -17.794
61.200 -15.357
39.625 -17.145
32.458 -38.776
46.284 -29.956
49.704 -0.498
23.118 -15.356
2.274 -16.748
28.510 24.911
50.446 50.242
37.835 37.970
50.213 34.108
82.807 16.830
68.664 21.395
45.808 48.460
8.491 51.162
38.431 64.874
69.692 29.601
62.056 44.219
47.003 43.030
64.188 30.694
78.946 16.977
55.845 33.002
67.561 28.108
34.002 31.449
39.536 29.826
63.490 46.743
35.533 46.878
51.201 27.303
64.845 27.375
53.194 2.022
60.818 11.671
21.776 -21.036
-1.509 -26.507
-1.290 -25.875
7.378 -29.728
36.085 -5.759
24.261 -35.495
49.167 -13.892
52.899 -29.581
56.362 -16.603
72.312 -11.827
84.604 -9.596
60.929 -29.182
68.004 0.333
56.007 6.456
37.542 0.586
31.364 -20.660
14.957 -3.758
-11.832 -14.602
-6.845 -11.112
3.630 -25.633
15.850 -36.788
7.814 -47.630
-9.076 -11.509
0.916 -19.942
3.714 -29.803
-2.688 -17.538
-6.653 -14.517
1.467 -5.352
87.369 2.390
55.948 26.883
89.024 0.391
75.571 10.112
61.638 25.889
72.956 21.519
59.566 -31.233
78.183 -21.882
81.679 -13.874
75.278 -28.777
63.314 -22.507
62.820 -21.746
64.933 -52.313
46.768 -57.833
56.916 -47.215
51.351 -41.746
77.205 -39.855
61.781 -20.711
75.681 -14.900
46.231 -19.027
70.849 -29.278
72.107 -17.638
48.109 -26.564
37.410 -13.239
22.155 -28.551
26.167 -47.088
51.521 -48.342
75.457 -17.536
78.902 -19.514
64.604 -38.510
73.233 -13.622
52.370 8.200
50.533 27.154
45.503 -20.362
43.094 -54.769
61.735 -51.034
32.236 -32.155
55.548 -41.571
65.367 -3.880
65.225 26.267
67.782 29.823
46.413 35.973
49.705 17.175
53.786 40.151
52.098 52.775
26.381 40.467
51.553 35.284
64.070 29.714
60.011 37.393
15.948 43.288
48.885 56.194
77.826 22.484
70.519 16.664
29.757 16.391
14.346 41.227
14.196 46.739
-6.950 36.768
-2.632 21.090
12.187 26.372
31.322 35.059
10.687 20.846
0.369 -25.146
9.210 -41.557
44.301 -49.834
12.559 -41.074
21.698 -20.852
67.758 -36.469
44.095 -35.965
42.497 -31.142
55.242 -49.558
51.826 -45.946
40.559 -42.577
56.426 -33.748
81.048 -17.941
72.787 -3.950
79.127 -34.193
44.797 -41.345
67.012 -43.093
80.003 -4.542
43.922 -34.316
25.824 -39.758
12.147 -9.998
26.490 0.591
44.734 -0.653
8.088 1.076
1.145 -5.334
48.699 23.065
71.292 27.989
71.760 -3.973
60.757 -41.183
43.169 -8.920
30.810 -41.803
67.241 -43.919
52.494 -44.683
74.272 -7.127
72.235 -23.081
66.262 -31.418
93.119 -1.119
82.578 20.564
84.596 26.384
67.145 34.882
36.858 33.240
80.945 4.815
76.658 -2.618
69.312 21.009
62.970 30.954
50.691 37.574
42.889 9.552
73.949 8.166
57.173 25.762
42.257 41.795
46.737 46.079
42.518 25.982
26.846 24.048
35.484 25.972
40.250 30.289
32.866 29.775
56.504 -10.125
8.297 -26.517
35.494 -41.861
23.196 -44.245
22.779 -25.911
46.915 -52.509
35.038 -55.651
33.773 -46.794
25.565 -49.134
7.764 -22.960
-0.238 -4.598
53.637 -29.034
52.641 -21.962
47.484 -44.140
42.393 -44.794
33.641 -59.797
48.207 -47.170
62.458 -53.022
63.088 -15.145
57.772 -5.863
30.266 5.896
17.619 -13.552
39.140 -24.629
8.687 -6.472
-0.041 -27.322
4.940 -29.449
22.161 -32.531
22.654 19.652
5.520 -1.817
42.419 -39.916
23.238 -18.044
48.542 17.347
61.945 8.145
54.910 -17.956
71.467 -25.073
69.917 -30.166
67.710 -35.715
46.375 -46.098
41.307 -26.845
59.537 -46.830
55.886 -35.251
40.817 -34.030
43.444 -21.170
59.695 -19.628
62.458 27.555
67.564 42.322
55.922 44.025
24.959 42.726
80.193 30.754
89.640 4.920
44.078 -25.751
79.420 2.805
80.769 17.589
85.926 9.821
63.836 0.119
71.935 13.316
52.263 13.303
46.585 28.222
66.619 23.380
70.196 13.139
57.548 38.479
58.392 42.923
40.868 38.871
78.932 25.940
73.799 14.671
80.547 12.350
56.379 -12.659
60.350 24.117
40.034 27.709
73.730 9.904
73.927 30.175
77.338 -1.508
52.442 43.338
39.779 42.648
64.292 47.941
56.719 35.122
70.227 34.276
70.625 6.524
37.393 -27.351
94.411 0.802
88.307 -23.517
72.999 -24.688
76.896 0.176
73.230 28.424
71.802 3.815
72.772 25.996
51.482 -9.982
53.149 -9.502
45.024 3.510
57.113 4.481
29.927 9.353
56.029 46.332
47.814 51.719
31.917 48.282
42.856 37.755
33.152 34.348
59.848 16.263
37.725 33.509
62.036 48.508
38.662 44.043
41.493 25.266
28.977 -5.917
59.141 -40.027
58.124 -32.204
70.410 -25.237
52.274 -36.065
50.717 -55.049
74.790 15.940
69.372 34.344
58.890 7.844
71.141 9.328
63.735 -28.099
34.403 -34.148
47.483 -38.365
22.683 -40.657
33.349 -44.468
27.676 -30.012
40.380 -28.588
58.723 1.780
51.136 4.897
32.093 -18.047
2.678 -23.050
16.058 -7.139
21.677 1.794
48.652 10.006
27.107 15.417
27.526 42.498
9.618 36.592
39.706 25.183
44.366 13.827
41.888 11.055
75.871 25.172
62.754 46.223
50.961 37.401
19.338 32.442
51.408 41.104
45.424 26.452
80.195 20.223
53.169 43.731
17.961 28.835
42.014 29.777
27.352 8.951
19.606 2.846
-3.277 31.759
14.823 30.324
19.046 9.252
24.263 -2.740
70.854 25.624
52.148 45.416
38.227 39.292
59.039 25.261
44.109 23.915
38.134 -13.591
21.643 -12.205
6.269 17.967
19.567 30.290
20.424 -8.631
67.703 -18.802
31.856 -37.822
12.880 -29.579
5.394 -32.088
23.935 -34.022
28.680 -46.585
34.936 -50.146
23.752 -42.216
27.788 -32.708
41.437 -27.802
49.475 -40.157
34.136 -39.861
62.898 -41.586
42.241 -17.417
21.524 -19.807
24.041 25.479
26.689 18.983
12.252 24.016
9.885 19.088
39.253 30.172
46.384 -2.557
52.287 -22.305
33.194 5.522
32.265 47.872
56.889 41.486
36.333 44.777
37.139 33.002
57.748 36.412
12.169 -2.126
52.293 -28.303
57.952 -16.168
76.582 -11.853
10.664 -20.969
26.397 -22.067
36.693 -36.053
84.579 -16.212
58.918 -36.504
66.256 -40.695
49.105 -40.415
61.492 -13.556
49.876 -26.601
89.227 -8.173
59.025 17.615
57.604 45.271
56.416 16.265
58.910 -40.174
13.336 -36.992
-2.425 -38.770
32.101 -52.719
48.998 -36.212
44.064 -40.166
12.972 -21.745
74.896 -49.127
63.600 -30.689
79.917 -16.115
81.117 -45.273
49.013 -34.815
35.530 -47.613
6.117 -17.071
-0.638 -38.099
36.940 -27.858
17.199 -4.980
16.851 -10.138
18.596 9.390
6.344 22.557
14.879 26.884
53.661 33.650
54.410 29.947
26.575 32.609
6.358 46.109
22.136 52.562
34.512 26.726
76.681 36.639
60.034 29.548
36.763 43.679
47.102 26.808
21.769 -1.408
23.403 16.991
41.557 19.219
16.949 36.602
5.283 37.408
13.835 14.016
27.100 9.289
15.058 15.112
1.267 27.900
-0.497 17.466
0.620 24.023
-0.139 21.574
9.553 15.060
19.375 0.459
24.541 -1.389
49.177 39.361
39.982 39.842
4.941 29.035
5.202 1.677
70.772 -35.660
27.972 -32.754
39.491 -61.065
55.385 -55.678
53.210 -34.435
13.575 -1.299
7.925 9.330
9.507 5.891
19.361 9.486
3.781 4.115
51.110 -20.515
78.641 19.788
70.462 -5.533
66.737 -0.959
67.026 -16.078
67.187 -12.797
72.657 -23.060
40.711 -45.538
56.589 -30.377
41.642 -46.566
63.268 -37.861
49.146 -28.827
38.955 -16.190
73.475 -23.472
56.385 -13.784
85.694 19.391
72.421 -21.908
69.537 -19.892
74.607 -26.356
76.462 -1.907
83.830 -16.235
11.318 17.327
26.515 26.593
41.212 39.928
49.351 21.646
63.545 30.288
67.636 25.098
65.598 7.092
65.360 24.816
58.019 14.308
78.447 38.467
66.072 46.710
59.111 37.794
80.699 20.849
70.976 -7.473
68.657 -0.203
55.600 -16.349
77.316 -19.401
63.367 -8.957
64.429 -26.807
63.665 -33.777
9.149 -25.612
23.230 -3.016
17.833 -5.280
66.224 0.742
70.022 22.543
77.166 20.328
58.933 28.637
47.664 4.988
40.349 -43.099
32.400 -36.749
50.112 -27.986
34.436 -47.999
22.311 -38.643
14.050 -44.430
15.832 -0.868
0.449 -36.477
9.901 -20.588
7.705 -17.691
23.778 -11.687
49.951 7.462
34.441 -26.850
62.840 -5.675
55.878 1.553
36.999 3.675
12.925 22.746
20.653 38.072
42.518 50.080
11.525 43.759
43.615 45.744
33.659 46.863
20.164 36.713
26.462 3.704
47.501 -24.839
69.706 -41.386
40.618 -34.086
19.480 -33.759
11.132 -22.036
30.840 -11.311
23.977 4.323
27.938 11.352
20.975 9.719
42.274 25.353
27.850 24.348
43.794 20.054
63.297 35.171
68.053 31.896
34.552 35.275
60.347 15.967
54.834 -0.699
39.618 39.373
82.238 12.202
67.497 -29.083
88.609 -16.842
48.438 30.431
57.307 33.226
39.295 28.601
69.738 23.800
58.790 34.584
44.037 34.661
55.512 36.065
56.586 45.594
56.826 55.602
37.023 35.932
78.194 2.128
53.703 8.203
35.748 -3.668
29.801 4.012
55.038 4.985
68.387 -20.021
72.387 -14.078
69.020 -20.332
51.485 -7.782
45.280 -30.601
39.660 -58.396
33.357 -54.502
-4.598 -42.026
49.685 -52.455
17.316 -40.875
21.155 1.059
71.886 -25.891
66.920 -30.548
63.688 -24.293
79.558 -12.405
74.602 19.625
51.534 41.147
50.903 49.208
67.401 34.575
47.854 33.817
68.332 35.851
46.222 50.550
24.122 57.596
-5.256 30.646
47.393 41.340
57.404 49.014
55.031 21.290
74.520 -3.553
79.702 -10.645
75.710 -21.686
89.401 -12.480
57.012 -21.087
52.812 -44.087
26.979 -27.042
22.905 -34.453
28.576 -10.537
7.574 -21.900
26.321 -55.861
19.282 -35.229
42.702 14.520
45.374 24.103
19.522 46.928
5.370 18.279
22.596 15.711
57.287 43.091
74.389 30.996
75.744 27.711
55.087 -48.224
72.475 -33.025
70.611 20.059
60.811 -22.135
71.337 -27.232
63.734 -47.401
30.082 -34.678
20.363 -61.761
22.847 -55.638
25.755 -25.304
56.197 -33.629
23.160 -36.848
39.053 3.699
24.053 2.846
28.551 49.706
43.845 48.630
25.966 35.647
51.668 39.630
52.376 41.970
57.799 34.810
65.116 29.916
31.496 36.681
57.941 34.356
72.482 13.060
45.841 3.695
38.776 -2.719
65.152 -3.482
63.030 -20.567
57.039 -33.596
45.370 -25.784
36.120 -42.506
34.101 -15.474
49.512 -7.793
54.714 6.768
79.468 7.721
64.803 -7.871
71.483 -2.730
70.725 -19.882
75.740 -23.138
48.441 -2.012
37.203 21.562
68.486 24.189
73.153 44.710
61.931 18.346
36.263 34.947
38.440 24.877
26.861 -0.545
66.246 -3.182
69.264 20.591
49.040 31.629
35.190 29.404
30.107 32.196
62.407 45.964
41.002 32.821
43.440 33.886
10.662 -9.347
14.746 8.684
12.262 -35.917
35.178 -35.501
1.898 -26.244
39.524 -45.655
38.097 -45.862
43.984 -15.920
74.909 4.608
80.887 -24.474
71.049 -27.091
83.115 14.608
82.553 30.749
44.124 49.066
47.704 43.941
40.249 3.264
44.436 33.649
75.048 43.566
41.773 52.026
26.623 48.511
27.438 48.814
27.992 41.307
36.968 25.349
68.616 -9.735
58.604 -13.480
84.776 12.327
66.623 25.195
70.553 -15.962
65.957 -20.941
72.805 -33.290
46.881 -57.519
29.510 -39.099
32.251 -60.168
59.214 -51.194
46.004 -44.419
45.138 -51.846
61.074 -39.070
74.665 -30.133
86.356 11.199
65.268 23.542
33.662 31.178
41.735 29.589
61.254 22.892
56.152 38.887
49.768 43.585
49.630 33.685
63.246 33.775
82.482 21.652
87.894 19.367
80.226 -2.214
58.485 -25.435
58.846 -37.715
54.818 -30.110
54.552 -32.626
1.958 -14.152
15.392 -36.893
4.255 -46.897
24.939 -30.805
9.212 -13.396
49.222 -10.945
50.671 -17.586
27.600 -28.173
23.900 -22.649
37.092 -32.505
14.706 -26.684
45.711 -36.730
63.611 -17.157
53.191 5.164
76.989 18.523
87.969 12.412
77.025 17.702
61.875 29.982
17.191 24.245
5.582 13.592
52.472 17.399
41.310 30.972
33.271 38.191
34.058 25.954
37.309 38.990
49.557 48.450
63.638 16.422
54.200 16.634
60.531 24.001
31.845 5.329
21.485 -15.044
39.867 -17.102
23.393 20.251
35.323 12.402
51.728 13.619
22.032 53.012
23.845 48.281
5.901 25.279
15.270 41.243
60.352 39.439
62.093 40.618
26.561 45.818
12.423 33.319
19.267 19.614
33.022 3.210
35.668 8.774
26.450 9.733
13.794 9.483
42.218 -35.070
32.790 -27.054
60.514 -20.005
65.011 -19.206
80.746 -9.914
63.270 6.025
62.254 -8.548
48.782 -14.023
40.245 -43.644
30.774 -44.680
9.977 -54.979
27.817 -55.195
51.774 -40.535
37.971 2.063
48.254 -10.589
37.566 32.117
75.661 39.902
49.945 37.894
47.498 33.428
81.297 5.636
40.793 51.488
17.744 50.943
27.618 29.088
-8.380 22.442
10.638 18.663
16.868 40.935
6.989 10.088
36.824 36.286
84.004 -14.725
76.061 -28.330
81.093 -27.109
74.161 -33.022
54.225 -0.268
62.747 -37.581
63.846 -40.244
43.457 -11.457
82.439 -5.768
63.878 12.369
58.589 3.638
38.534 35.019
38.478 28.885
47.049 28.893
14.365 14.657
16.365 35.247
49.102 40.449
34.019 32.180
52.919 39.207
44.215 46.892
54.754 43.213
44.300 37.765
35.165 13.143
16.451 -1.550
5.501 -2.066
40.094 21.684
64.516 32.219
43.848 31.063
38.770 36.982
73.364 27.613
59.796 35.316
68.104 45.426
-7.290 20.568
4.099 57.263
44.388 62.839
31.227 52.078
25.570 48.859
28.889 48.012
45.683 30.352
47.349 36.700
25.027 10.431
23.294 -0.641
36.393 18.692
37.500 21.399
22.862 23.844
20.817 1.293
41.915 -31.094
37.632 -37.372
57.162 -23.828
48.336 3.652
47.059 -22.564
80.190 13.451
71.047 30.439
80.972 -3.528
73.660 13.808
90.475 0.730
37.471 39.620
38.416 44.161
23.718 63.020
13.686 42.420
29.168 58.839
32.154 42.435
52.660 57.635
18.376 44.298
26.847 -23.500
19.979 4.101
17.229 -28.672
2.944 -34.818
12.521 2.238
5.103 22.019
16.118 31.781
22.902 42.903
40.662 32.731
33.412 56.289
6.002 24.464
12.275 22.974
18.799 -5.038
48.267 -4.308
46.566 -4.401
66.981 3.959
64.436 -19.281
86.846 -19.055
66.942 -30.901
81.882 -16.267
89.269 1.627
49.717 -3.397
56.104 34.973
57.377 25.987
64.468 35.170
70.688 18.426
42.002 42.536
43.689 53.538
84.734 23.871
49.771 31.906
45.064 36.891
22.637 42.766
14.924 22.673
0.173 24.107
18.752 52.094
-2.541 36.151
50.079 45.235
39.935 -0.816
65.336 -14.715
83.106 -23.676
41.449 -41.478
70.182 -32.737
78.157 16.999
83.353 29.699
39.073 39.946
13.483 42.631
5.392 40.463
39.359 62.221
37.788 31.080
43.265 53.450
66.542 34.159
32.041 26.715
38.059 47.785
11.426 22.145
4.004 4.071
44.637 -29.226
29.543 -38.786
63.723 -43.557
52.036 -12.307
68.603 -31.548
56.378 -22.967
68.559 -4.671
85.529 3.020
74.305 26.211
77.110 23.069
60.190 28.714
25.799 42.539
53.416 42.278
55.360 49.061
22.212 44.960
31.627 44.562
48.192 36.241
46.020 33.513
48.482 12.586
35.882 9.944
34.955 22.825
46.918 20.864
46.154 54.405
33.603 11.975
40.691 20.543
43.752 22.916
61.195 11.220
71.916 -0.744
50.495 -29.216
82.907 20.845
46.014 34.236
36.684 8.240
23.561 -9.631
78.062 -16.050
44.049 21.829
90.529 0.522
80.290 16.110
70.595 37.094
49.620 -13.416
37.180 -45.040
33.614 -47.303
36.596 -34.935
61.739 -28.896
46.427 -18.286
37.142 -4.693
61.342 -32.687
55.940 -8.705
55.787 -5.883
40.376 -12.405
66.545 0.335
40.725 1.627
51.367 11.537
51.644 25.819
66.374 19.245
73.110 23.767
75.125 26.895
73.472 -5.463
50.461 -4.355
54.335 -39.915
47.156 -45.727
21.457 -47.697
30.967 -20.090
13.096 -26.241
30.258 -18.955
26.787 -30.455
29.919 -31.384
41.307 -16.891
33.276 3.092
71.345 -4.186
61.744 8.502
59.720 2.631
74.722 10.733
42.534 32.572
41.224 53.082
62.423 42.316
46.184 37.806
48.791 44.277
51.550 53.414
40.523 55.238
26.602 39.576
4.456 33.545
28.921 49.067
17.753 57.246
30.645 42.379
-2.640 29.521
19.257 8.369
1.979 -4.384
44.671 -44.791
64.896 -37.177
58.417 -17.775
62.904 -8.760
42.387 -24.071
54.793 -35.564
43.265 -43.552
57.921 -42.256
22.768 -51.387
46.321 -46.784
60.550 -36.070
65.714 -25.446
63.592 4.406
43.665 11.232
51.929 -26.870
66.147 -43.312
76.466 -39.382
47.117 -27.296
28.051 -59.859
23.797 -60.335
33.772 -40.104
64.025 -26.347
69.276 -12.354
89.307 -9.979
53.870 -25.699
79.704 1.139
78.593 -7.469
68.758 3.806
26.623 -14.926
4.134 15.873
22.367 22.579
34.538 45.458
58.743 37.117
39.661 41.981
79.853 -15.432
63.278 -37.931
84.953 -12.191
80.496 -0.138
79.003 13.267
84.276 28.317
50.229 37.386
43.932 -0.404
51.257 -17.538
63.004 1.817
74.243 -22.450
76.115 -10.723
72.251 24.994
72.224 11.119
85.980 4.967
77.695 -13.489
73.765 -6.674
64.439 -29.329
66.388 -35.356
76.039 -20.641
47.106 -20.514
54.924 -28.549
45.314 -25.534
61.412 32.078
50.051 49.135
69.939 20.092
58.349 18.443
34.230 12.646
45.791 -20.555
50.103 -14.900
1.936 -28.909
3.923 -4.016
45.960 38.119
65.377 34.734
45.770 37.311
47.130 57.222
17.568 40.783
52.702 31.080
9.915 20.482
28.965 4.772
44.674 19.129
58.334 19.628
78.696 5.411
36.286 14.894
67.084 5.716
28.804 21.673
9.441 -8.894
18.292 -33.710
10.236 -24.887
26.673 -39.185
47.845 -42.710
32.008 -46.724
51.968 -40.581
39.918 -16.039
27.282 3.274
25.469 -31.129
58.945 -14.877
54.150 28.325
53.262 45.338
47.414 44.864
29.462 45.006
55.241 56.361
61.855 53.645
51.887 37.542
57.975 52.595
46.604 -1.850
37.154 23.058
33.610 39.536
50.414 24.978
37.801 15.413
23.051 33.410
42.337 8.735
43.371 11.588
74.882 0.794
81.883 30.609
5.710 38.352
16.899 47.775
21.773 16.372
39.024 9.055
16.762 13.465
24.090 -25.311
38.837 -38.826
52.414 -43.526
41.676 -46.279
27.955 -37.324
26.156 -23.843
40.817 -21.715
46.964 -9.258
29.260 -11.866
17.248 23.266
9.728 23.831
3.876 3.682
31.280 -36.498
61.707 -45.343
36.460 -63.958
31.744 -48.411
33.750 -45.262
59.704 -28.420
53.792 -46.490
44.984 -49.517
77.498 -11.097
62.305 -36.554
72.550 -23.148
67.563 -1.385
41.751 -27.943
72.606 -13.315
45.080 -25.546
62.865 31.340
74.316 20.448
74.769 1.826
52.330 25.934
73.242 18.388
65.959 9.153
54.906 1.101
81.375 -15.560
81.141 -23.396
60.424 21.111
71.424 32.073
54.001 44.093
34.775 39.388
35.865 23.094
49.656 16.696
38.391 -3.274
27.855 -38.660
15.846 -50.101
22.380 -54.522
8.509 -43.885
10.281 -33.888
-0.285 -23.071
-2.787 -28.273
6.610 -29.705
22.254 1.075
40.123 -15.703
59.634 -49.118
54.064 -33.053
60.689 -37.471
35.245 -47.178
31.574 -56.024
13.352 -36.895
4.357 -20.284
25.717 -54.754
12.892 -32.680
20.446 -51.915
38.197 -42.730
38.816 -39.872
56.544 -46.275
55.247 -48.513
54.291 -40.654
74.382 -15.152
37.287 -37.579
66.134 -6.335
66.718 -16.167
32.512 -37.348
35.587 -33.591
60.611 -26.970
72.394 8.119
78.053 -19.184
70.372 -27.709
35.181 -46.330
56.813 -35.712
75.015 -3.506
74.236 1.303
59.607 -31.254
55.116 -15.300
77.937 7.134
73.581 24.381
63.613 -3.377
54.425 -47.265
28.105 -51.855
45.312 -42.015
8.029 2.247
54.879 -19.009
48.326 23.161
56.280 44.882
44.937 57.916
79.191 29.232
67.554 -6.768
62.369 12.927
61.752 -23.747
66.397 11.420
71.139 15.131
32.079 -0.560
47.141 11.758
67.287 27.867
72.654 27.081
63.145 43.217
29.577 53.949
18.659 19.507
14.596 35.559
13.727 47.070
9.300 29.365
30.192 17.788
7.087 14.570
43.060 9.562
50.077 -31.103
73.834 -9.295
85.487 -23.719
74.406 -34.915
51.723 -42.233
56.315 -41.051
50.194 -54.031
66.110 -54.788
48.756 -33.106
80.812 -18.031
91.371 -20.046
74.795 -3.181
36.589 20.685
53.969 44.754
48.576 32.854
74.127 22.323
74.012 24.344
67.364 33.879
59.095 32.474
54.672 24.822
35.912 46.510
67.408 55.001
44.801 40.391
39.575 42.618
28.484 48.788
40.130 51.859
68.255 29.951
68.057 33.042
70.451 -12.167
59.898 -18.870
55.358 -11.463
54.324 -10.333
71.213 -3.766
78.501 0.801
78.187 1.288
62.385 -23.338
63.199 0.582
90.597 -10.030
74.545 0.922
56.546 22.595
77.513 38.727
31.425 57.851
60.788 30.002
51.902 49.532
61.280 34.555
41.001 50.048
34.839 43.131
59.657 35.722
76.240 -8.525
67.196 17.087
76.283 24.531
30.961 42.880
3.675 15.977
4.588 26.505
24.720 31.711
76.647 13.652
89.140 24.145
80.308 -6.516
83.628 4.781
91.979 -11.506
71.581 -23.917
71.037 -14.677
63.752 -26.568
91.157 -23.934
78.379 -32.899
84.463 -8.303
55.135 6.540
34.038 -30.041
54.984 -13.779
54.651 30.336
33.023 -10.722
70.131 -8.017
56.622 -13.910
69.726 -10.846
84.022 2.010
75.398 -8.779
54.947 -31.871
58.222 -33.251
49.464 -11.358
50.145 -48.206
44.342 -39.661
51.254 -36.567
30.284 -46.346
76.318 6.541
45.095 47.970
25.042 41.540
17.556 26.888
3.856 34.459
33.454 14.882
43.947 -7.622
55.728 39.815
68.990 -3.761
79.413 2.481
88.454 4.064
63.011 15.171
42.662 34.635
45.557 45.465
49.085 54.665
19.000 39.538
32.973 40.290
15.767 55.476
45.059 55.568
56.509 46.106
39.193 41.525
54.028 46.821
23.378 39.958
58.548 34.894
53.855 24.669
17.952 32.460
11.339 18.747
38.771 2.539
43.110 5.471
56.136 35.627
55.397 19.911
30.407 9.321
21.317 -5.013
49.859 -32.141
73.681 -28.231
85.427 -23.746
55.918 -44.296
43.500 -49.662
15.109 -38.289
58.552 -36.168
64.441 -35.897
42.783 -33.512
6.611 -26.160
33.177 -22.960
47.751 -21.770
55.577 -17.422
30.986 -18.562
57.724 -38.139
65.320 -33.868
73.030 -36.830
48.032 -40.485
31.930 -35.287
26.646 -45.907
48.234 -48.081
20.442 -35.673
-3.321 -33.552
5.450 -50.195
20.489 -49.646
37.823 0.904
56.923 -10.610
76.540 -40.718
67.502 -11.552
41.937 40.183
18.698 48.079
42.198 31.415
22.211 8.285
35.206 -37.185
22.147 -19.355
-7.845 -24.948
3.423 -31.628
23.227 -2.326
21.100 -3.928
33.612 19.208
33.178 17.625
13.521 38.723
-7.201 10.838
17.409 19.651
34.703 43.065
33.270 39.380
45.683 12.430
33.509 -25.372
59.537 -38.450
93.482 -14.001
69.539 -13.329
62.756 33.488
50.437 37.566
63.066 19.356
61.076 -40.801
60.513 -3.776
45.070 -26.696
62.593 -22.738
59.939 -11.158
85.572 -13.418
40.581 -35.181
21.489 -57.665
32.837 -45.230
22.607 -43.844
24.389 -27.775
50.762 -10.347
5.967 -17.068
29.903 -5.688
35.352 -37.305
43.622 -15.135
44.773 -29.442
19.743 1.347
17.425 25.222
46.388 -8.596
33.129 -30.990
57.090 -31.733
70.214 -41.149
38.179 -48.105
29.373 -38.822
49.328 -37.905
35.877 -46.149
58.372 -40.823
51.517 -46.096
48.542 -41.265
24.353 -9.887
25.961 -13.572
41.862 -31.971
41.454 5.474
18.828 -26.636
36.089 -43.886
21.580 -23.918
12.746 -28.191
-4.335 -25.437
28.740 -57.256
16.859 -50.524
20.333 -37.617
38.307 -26.853
52.375 -31.312
19.306 -11.888
51.120 -36.978
59.781 -37.469
75.146 -32.097
42.271 -43.706
50.625 -28.584
39.625 15.452
55.322 -13.455
56.406 18.106
47.434 50.940
30.200 48.909
55.635 43.131
46.844 31.991
70.721 34.113
52.714 47.124
56.153 45.240
46.264 37.443
53.057 42.487
63.241 20.564
48.902 27.971
55.512 37.800
89.299 4.826
75.476 22.983
81.446 22.625
78.107 22.564
51.767 31.563
54.762 36.007
26.318 33.396
29.909 50.409
51.320 43.305
66.975 26.467
68.530 19.015
80.076 26.458
86.676 -5.546
61.920 -19.018
54.070 -32.768
54.629 -55.086
44.296 -40.178
63.469 -31.432
60.245 -26.960
81.544 -7.847
65.156 -1.026
40.304 0.931
39.908 -3.187
67.537 -19.160
53.237 -36.515
69.791 -18.219
66.363 -14.099
55.216 14.650
47.506 -27.540
19.144 -24.144
43.888 -13.661
69.763 5.946
73.123 4.834
72.131 -30.801
47.806 -18.066
66.317 -33.592
53.080 -23.565
88.643 12.347
76.192 19.424
62.541 21.223
87.027 4.801
79.044 17.981
56.958 30.821
40.804 44.488
34.590 50.701
18.780 46.269
30.938 44.991
21.957 31.099
22.733 46.941
10.240 23.311
28.849 31.202
64.036 44.169
62.041 28.895
62.583 40.849
65.935 38.461
89.722 -11.835
58.061 23.934
63.289 21.392
82.751 -17.055
56.709 4.742
54.130 -0.016
60.370 -21.383
64.716 20.505
58.017 -41.811
74.400 -3.882
49.305 20.447
34.401 40.130
51.931 48.775
73.994 38.235
88.877 7.165
67.862 -42.924
65.921 -33.215
25.556 -46.862
28.503 -48.088
44.302 -33.667
51.019 -19.600
45.799 -52.785
23.870 -43.662
49.837 -50.311
44.921 -16.909
34.961 -14.885
7.576 -10.420
30.326 -24.944
17.759 22.200
73.040 8.730
75.979 -24.848
55.111 -43.155
38.971 -12.769
49.985 41.517
59.938 40.706
45.839 56.350
69.143 42.892
50.204 27.906
85.581 17.502
83.695 8.003
63.389 35.976
43.230 51.081
55.219 37.408
51.078 26.331
46.940 9.225
37.370 12.345
68.135 -15.259
79.267 -30.907
38.326 -44.372
29.378 -28.610
33.489 -17.337
53.254 -40.058
55.555 -24.356
45.509 -4.764
76.998 -9.711
71.727 -4.401
53.436 -29.055
53.389 -41.757
62.837 -11.186
49.241 -41.608
67.204 -27.127
56.173 -25.225
31.050 -9.952
63.038 11.081
63.240 -18.134
51.185 -11.260
49.986 9.595
54.492 28.395
69.149 36.021
53.435 38.159
29.948 44.918
20.155 3.322
20.338 -0.572
26.843 7.456
29.337 17.966
60.561 27.544
27.148 16.064
35.010 17.526
28.209 -17.632
30.477 3.595
53.815 -10.783
39.288 -15.253
30.396 -21.833
16.297 -24.126
2.991 -4.336
56.321 -7.517
51.032 -19.739
64.862 -0.677
58.289 -12.497
65.404 17.589
42.873 10.427
38.884 12.705
50.825 29.911
50.609 11.758
69.913 22.768
30.225 -39.542
26.609 -33.364
32.584 -26.525
63.480 -12.406
32.304 -40.179
52.786 -49.220
35.593 -54.721
74.800 -26.625
73.774 -12.122
83.761 -2.452
81.781 13.784
70.265 12.807
62.104 32.740
71.346 34.128
71.652 39.777
63.040 45.301
36.490 32.524
65.628 45.264
60.746 31.396
65.996 28.743
72.786 8.758
82.089 -17.542
71.349 -45.543
80.379 -29.647
43.285 -40.728
37.512 -47.457
50.768 -36.615
32.920 -5.043
49.375 -36.801
61.926 -32.978
60.406 -17.337
70.148 30.462
40.971 14.817
47.778 43.341
46.395 49.279
73.152 35.613
48.537 46.647
57.916 27.110
60.329 37.583
92.565 14.558
81.706 1.909
52.244 1.471
55.689 28.062
54.297 34.716
19.761 10.425
54.260 -9.893
53.160 5.425
58.208 -7.439
29.174 3.219
45.026 -5.102
19.856 35.368
3.494 15.276
-0.593 -16.434
23.170 -16.675
35.022 -24.416
42.052 -17.791
14.931 -9.020
31.756 -37.229
38.542 -25.434
31.118 -27.260
43.914 -45.752
68.935 -25.795
41.843 -25.161
63.176 -18.215
68.877 -26.811
52.039 -9.348
57.259 -33.972
25.298 -44.538
32.538 -53.925
17.576 -25.808
25.163 -33.175
36.384 13.363
24.451 33.026
48.041 22.239
6.876 17.732
21.021 49.453
39.424 50.404
29.674 42.377
63.881 44.578
37.168 42.951
13.755 35.450
34.208 15.254
26.465 35.379
49.604 26.800
85.517 24.174
48.619 35.106
51.887 30.450
49.665 27.961
72.022 30.087
60.057 32.700
73.043 33.424
68.087 39.822
45.483 41.031
54.902 49.404
70.951 45.432
63.202 29.026
71.186 29.413
66.922 27.503
27.074 40.348
8.409 24.172
41.230 -1.166
23.463 -0.518
39.931 -6.728
41.607 -50.098
4.019 -15.127
9.061 -23.805
12.952 -35.465
29.884 -17.316
19.738 -18.636
30.639 10.120
28.910 31.100
12.631 25.761
38.844 33.331
47.308 38.304
65.569 23.416
77.752 13.105
57.758 63.110
49.236 40.973
21.923 51.189
11.615 45.178
40.204 50.535
8.393 11.090
37.922 -12.144
71.908 -21.382
40.296 -49.129
51.250 -46.044
47.691 -41.687
53.342 -20.069
81.942 -14.562
69.601 -32.273
56.050 -43.993
41.691 -8.664
69.858 -21.595
82.858 21.066
77.110 12.735
66.166 44.687
69.520 32.712
71.082 30.467
73.144 34.132
62.294 40.004
34.642 39.597
44.116 -10.617
69.266 15.892
81.616 3.806
49.982 -0.541
25.968 -11.651
28.662 -11.992
26.881 -21.637
27.399 -35.316
36.666 -48.202
15.996 -33.328
38.133 -56.757
43.723 -38.651
43.215 -50.951
56.130 -34.090
41.267 -37.565
33.039 -14.471
9.341 -23.383
4.554 -22.554
12.918 -39.907
-11.187 -25.924
20.260 -41.947
13.330 -32.951
21.234 -47.044
33.144 -48.587
24.906 -41.740
67.174 -8.927
61.082 6.821
62.480 6.761
78.889 11.741
84.688 14.868
76.233 0.604
50.285 11.375
71.495 -11.271
67.495 -35.020
54.732 -39.244
52.654 -30.999
72.097 -16.639
53.513 -11.219
84.445 22.232
77.073 17.136
60.715 29.481
60.459 32.267
62.929 41.858
73.839 34.718
63.611 14.336
39.170 43.579
48.089 39.759
57.007 25.674
73.669 20.856
89.140 17.300
55.340 15.428
67.618 7.751
37.100 -16.901
66.309 -19.749
47.664 -39.955
61.068 -38.752
61.243 -20.242
68.820 -32.199
82.310 -26.305
85.179 2.108
57.819 35.130
59.665 38.102
59.390 20.875
60.975 24.971
64.058 20.847
66.841 22.018
70.516 19.007
48.020 36.433
71.673 43.495
60.929 17.340
70.213 -11.890
67.314 -4.945
61.088 14.177
58.273 16.123
57.694 -38.264
46.052 -21.041
23.974 -36.752
55.231 -45.382
77.403 -20.452
55.798 -48.431
50.698 -45.814
64.821 -33.844
48.663 -40.861
39.299 -40.728
60.665 -5.909
86.885 -15.379
71.890 -26.403
54.950 3.575
21.848 34.702
39.368 25.649
32.211 32.089
47.164 41.991
39.335 -9.115
56.314 -3.469
66.447 -3.878
67.465 -24.802
78.654 -20.581
59.749 -32.036
84.219 -28.373
49.867 -30.864
34.106 -43.035
42.342 -53.649
20.982 -47.401
47.612 -39.026
53.287 19.198
34.278 -5.051
28.306 -29.789
59.742 -16.714
59.777 -26.695
45.660 -30.433
36.601 -44.896
32.424 -63.461
29.027 -56.062
40.391 -49.006
55.928 -49.566
67.363 -52.390
41.637 -28.312
71.132 -32.699
65.071 -12.654
75.897 -18.707
72.969 -29.905
79.684 -15.581
56.051 -7.754
37.393 -35.504
51.459 25.414
56.942 40.795
67.307 18.180
54.404 26.601
84.905 2.823
62.887 30.477
50.698 34.363
68.355 31.229
49.793 36.699
82.361 8.246
68.547 -24.490
71.576 -32.617
81.025 5.206
29.631 1.730
40.287 11.528
43.856 6.430
60.251 -24.133
38.124 -8.124
29.137 -27.898
36.704 -41.239
37.258 -43.777
11.366 -3.026
68.490 -1.662
64.725 36.266
66.622 32.030
67.476 40.445
88.133 18.631
68.637 20.526
61.741 23.944
31.544 47.277
30.105 45.995
19.059 64.203
52.437 53.260
71.082 40.164
37.081 40.490
37.272 39.259
62.866 40.070
71.907 41.113
56.587 43.410
61.268 37.300
69.148 35.137
48.061 35.808
37.395 26.035
36.828 37.472
34.222 52.426
59.069 39.519
57.344 28.770
52.146 47.422
28.087 34.670
58.816 39.514
51.930 49.853
47.227 35.364
71.747 13.197
64.708 17.515
60.021 -29.160
47.427 -39.815
68.067 -40.273
55.526 -33.163
59.538 -45.943
43.211 -27.180
58.205 -33.763
54.565 -10.087
46.807 2.010
82.383 10.432
60.770 21.277
57.887 -8.306
68.633 11.467
66.204 23.407
72.043 -7.591
75.838 10.731
84.165 -5.670
86.238 -16.456
65.287 -19.890
74.931 -22.786
62.335 -32.514
60.983 -45.664
31.282 -41.863
61.300 -40.709
69.720 -26.850
54.925 -28.677
68.793 -23.577
49.409 -29.572
43.977 -19.362
57.330 -39.038
21.952 -38.230
44.113 -42.599
40.982 -51.684
49.038 -32.236
42.261 -1.568
34.311 -21.792
19.565 -40.298
7.525 -22.478
34.323 -45.142
36.445 -44.148
29.391 -40.769
37.192 -31.343
26.629 -24.221
46.644 -36.222
67.097 -31.928
58.117 -35.729
19.283 10.674
10.200 34.974
27.977 -11.576
18.805 -3.900
6.099 12.554
27.136 38.163
25.577 39.563
26.469 56.683
33.445 28.386
61.060 6.968
55.633 0.275
30.257 -28.972
62.882 -43.671
54.755 -47.701
85.928 -31.529
81.364 -35.445
46.280 -30.971
63.116 -21.650
55.320 -22.457
64.685 -36.294
52.170 -49.838
35.941 -14.886
60.376 -14.842
42.054 -2.244
45.592 -22.118
81.786 -13.424
64.749 24.160
42.598 32.455
11.828 30.747
5.354 43.733
38.391 48.529
32.471 48.369
37.439 32.635
44.539 25.954
45.882 36.202
80.874 1.618
82.123 3.635
79.660 -11.006
79.087 16.096
78.076 30.921
51.141 25.794
74.688 -3.500
68.586 -4.524
55.419 3.853
30.468 13.574
45.632 -27.734
27.969 -19.409
40.852 -42.165
28.073 -47.502
39.983 -30.877
39.332 -58.821
30.700 -24.777
30.989 -33.185
53.921 -3.089
47.525 13.119
52.029 3.532
54.942 40.019
59.608 33.414
45.310 31.747
29.892 32.248
44.905 48.132
54.618 42.118
52.904 44.222
80.213 12.533
47.424 -3.245
60.393 -26.663
71.667 -29.928
64.713 -37.348
63.876 -38.874
33.790 -50.392
48.567 -40.844
42.733 -37.806
84.413 -13.159
77.937 17.476
45.509 41.994
17.732 36.262
52.726 6.828
50.938 32.850
31.096 35.258
29.008 49.558
24.384 27.261
13.349 46.526
16.968 29.465
28.297 43.892
56.831 15.672
68.410 1.913
51.473 32.754
42.454 24.875
53.233 14.849
46.131 22.974
64.296 12.089
55.243 7.007
37.479 -24.449
76.032 24.959
64.695 20.810
58.947 28.762
65.480 35.465
55.125 40.035
73.691 28.018
55.912 35.777
62.933 25.261
74.712 37.618
65.236 12.249
66.046 35.175
72.522 -5.350
68.294 11.274
56.495 3.640
48.272 -21.888
56.504 -1.667
29.987 24.949
78.939 26.162
52.494 26.579
64.343 16.180
84.539 11.301
66.755 -4.135
74.585 26.459
72.632 4.804
52.249 -6.631
48.677 7.742
66.109 -16.534
61.472 -23.448
54.381 -30.113
56.300 -34.456
60.845 33.642
58.140 32.499
39.965 42.233
25.502 36.108
23.988 4.576
47.239 -11.542
34.661 8.228
10.986 30.182
18.686 34.313
68.942 30.713
72.664 35.492
84.010 4.032
50.550 -25.480
59.847 26.724
54.451 7.383
86.220 23.616
56.480 35.462
43.034 30.502
75.494 21.760
62.667 23.048
56.797 36.958
55.918 11.343
31.422 34.128
43.223 32.624
16.694 21.712
66.579 41.052
45.903 46.816
76.861 28.785
81.256 24.050
82.325 17.060
86.282 21.441
93.144 23.700
81.523 -35.917
86.825 3.973
55.603 19.299
42.657 36.024
47.957 37.978
41.649 48.284
49.755 36.013
58.539 27.392
85.927 10.495
51.261 27.985
41.482 0.205
46.704 6.243
30.891 -25.008
6.763 17.393
24.871 20.426
51.337 30.048
34.292 46.602
9.380 43.447
4.871 42.011
25.961 24.796
12.538 21.993
46.395 35.262
29.635 26.779
6.330 10.471
25.117 -0.288
49.275 -15.425
28.160 -10.540
55.459 2.587
36.284 -7.131
31.603 -5.284
28.964 -20.472
15.226 -0.706
39.043 28.897
57.408 39.269
64.561 28.418
68.842 15.162
44.911 -15.791
18.114 -9.066
14.648 -15.087
17.025 -26.981
-8.211 -45.614
35.128 -43.299
21.418 -44.253
34.525 -56.260
31.460 -50.691
26.495 -50.413
60.953 -41.237
43.294 -45.549
78.579 -25.933
63.081 -15.011
56.346 8.017
70.059 5.893
57.204 1.958
50.244 11.836
86.333 9.722
69.349 16.027
74.232 -2.497
93.889 -15.298
92.994 -0.108
68.185 21.125
83.767 6.498
82.648 4.352
66.182 36.877
53.161 43.801
52.478 32.810
78.013 6.833
69.112 -8.635
67.135 3.244
69.159 9.941
80.636 6.094
69.958 -41.366
79.252 -29.423
59.562 -29.900
79.503 -16.970
90.959 6.435
77.163 22.790
64.046 33.370
31.562 49.453
29.777 37.495
24.437 35.799
48.897 32.205
82.296 32.165
38.448 35.334
53.209 33.769
35.110 38.737
-3.518 29.496
3.804 50.074
-5.831 10.015
11.502 6.948
46.195 3.369
25.109 -0.527
45.613 26.488
63.390 27.563
50.401 35.152
48.212 46.509
54.500 38.541
62.970 5.962
67.572 9.478
47.536 19.698
45.124 21.266
60.099 24.973
27.755 23.874
61.760 -16.338
90.230 5.323
72.592 19.866
54.267 24.044
63.783 41.245
66.197 24.457
60.936 10.699
34.122 5.505
32.638 27.271
53.473 28.271
56.828 37.931
43.581 52.925
36.056 48.573
53.050 41.818
56.654 44.308
87.227 8.295
64.804 -29.999
65.174 -32.071
72.399 11.851
83.922 14.948
37.106 45.774
49.150 44.905
34.800 53.504
40.048 26.123
42.254 16.347
17.530 6.885
6.059 -0.124
43.683 -47.028
56.446 -59.639
25.395 -34.516
59.090 -53.191
37.712 -45.772
19.516 -45.646
17.935 -30.194
12.477 -24.251
8.966 -35.866
18.891 -48.157
45.263 -43.691
55.777 -41.412
41.690 -41.681
45.862 -50.538
15.285 -40.197
19.639 -44.473
31.417 -29.008
20.944 32.415
58.409 8.595
43.602 -25.008
52.687 -40.069
63.633 -36.746
79.972 -4.840
81.859 -4.057
45.488 -35.170
29.271 -3.436
37.333 -15.538
49.538 -29.176
43.803 17.969
36.914 17.122
67.363 12.740
57.864 -3.803
33.795 -15.287
68.086 -17.667
54.372 5.172
40.262 13.723
39.754 10.903
49.147 14.916
78.712 -12.461
67.637 -30.398
50.787 -45.679
44.261 -44.502
19.127 -56.491
35.752 -41.579
23.676 -49.957
24.288 -30.563
19.135 -10.938
46.318 -25.167
89.839 -12.726
62.716 -5.258
51.186 -32.255
54.368 -48.964
43.379 -39.186
38.266 -44.317
28.970 -49.963
44.599 -5.986
44.929 -12.762
12.841 -36.365
55.278 -30.113
46.548 -41.090
59.561 -16.995
59.043 -27.873
19.281 -45.233
-2.928 -9.875
7.824 -15.251
14.640 -17.474
26.411 -33.610
40.471 -11.330
22.700 -5.932
3.425 -30.842
26.719 -3.516
60.969 -23.918
57.590 -31.304
19.345 -30.073
51.102 -38.270
69.176 -44.448
64.666 -33.638
45.965 -28.025
18.760 -16.162
60.594 -31.927
64.803 -43.818
62.791 -40.570
61.559 -41.964
45.830 -40.609
34.728 -44.660
48.918 -9.983
15.860 -14.130
30.728 -17.903
32.906 8.221
24.571 -13.012
30.200 7.234
6.998 0.609
28.911 -17.590
14.275 2.286
-1.967 22.492
19.277 18.228
16.203 27.115
23.601 31.152
41.236 15.174
7.532 32.154
37.343 59.697
20.512 52.720
46.689 43.178
46.618 37.290
59.938 41.926
54.185 28.413
34.017 18.224
55.908 38.354
44.311 58.312
49.430 50.287
58.294 53.519
27.916 50.628
30.759 45.656
45.282 35.731
82.082 33.456
71.755 30.789
42.891 16.075
46.049 2.874
61.022 11.867
76.402 20.416
80.443 9.781
57.168 45.793
56.597 38.706
29.836 44.918
16.095 53.199
42.450 40.413
60.719 36.533
36.972 37.270
58.938 29.187
33.855 41.708
56.198 47.945
28.398 24.760
33.853 9.010
57.096 2.422
39.019 -31.808
48.806 -18.015
26.210 -1.132
31.812 -10.205
68.100 8.302
68.772 -10.062
70.162 0.972
95.252 -5.491
77.251 26.738
79.992 25.415
68.993 22.482
62.847 24.880
74.870 37.941
46.091 56.359
50.613 41.154
35.107 31.614
40.653 43.733
56.790 41.224
45.078 23.169
61.436 51.188
26.742 64.019
64.826 44.467
71.310 20.688
47.495 45.541
39.707 49.797
50.803 40.092
61.641 45.304
74.683 5.160
88.518 -12.176
47.751 -32.501
38.501 -24.501
40.755 -15.673
58.308 -37.103
63.209 -30.972
65.881 -17.145
81.309 -8.398
66.973 -35.949
54.627 -11.043
28.162 -23.839
18.147 -34.293
18.935 -24.347
29.377 -15.544
52.596 -12.491
73.832 -15.506
86.715 10.257
65.134 -2.756
61.894 -16.274
38.337 -7.592
50.175 -14.282
70.114 -17.056
26.786 -7.808
56.252 -18.555
34.248 19.366
67.558 -10.818
60.037 5.794
80.054 -1.962
72.068 -26.169
44.568 -42.352
40.582 -48.798
57.757 -47.058
48.459 -31.075
58.962 -29.582
32.983 -39.371
39.498 -52.554
48.089 -55.127
32.545 -59.653
50.642 -50.185
45.915 -35.153
81.604 8.470
75.145 20.673
59.002 14.970
26.964 0.788
60.151 17.478
41.411 -5.962
44.971 -56.921
39.183 -50.919
14.490 -48.183
8.978 -62.137
25.575 -41.656
26.250 -43.170
51.369 -38.384
60.535 -34.179
70.480 -27.803
44.599 -33.618
53.507 -13.388
58.846 -6.410
24.878 -10.449
23.598 -38.975
54.456 -60.118
35.880 -36.127
30.284 -42.182
21.752 -42.369
21.043 -44.643
58.874 -46.394
86.017 -4.549
88.653 -2.695
70.903 5.322
74.347 37.165
71.537 40.410
47.117 39.996
53.207 47.803
74.740 25.756
67.271 19.305
29.264 20.511
55.993 34.139
57.639 25.753
71.825 -2.830
83.185 8.686
88.933 -0.330
63.542 -42.088
69.240 -40.378
78.897 -22.280
76.526 -8.315
49.815 -19.834
55.181 -36.878
71.194 -32.377
81.617 -13.496
79.570 -31.499
81.176 0.042
57.082 -14.580
58.070 12.266
74.437 16.040
69.924 -10.562
60.921 -42.381
55.199 -48.895
52.742 -47.950
68.367 -28.618
84.235 -11.076
57.498 29.651
90.642 11.907
75.326 31.194
61.603 25.250
28.320 -6.412
44.430 2.285
35.427 30.305
48.974 41.441
20.218 41.559
59.317 27.252
79.702 -11.386
31.005 -40.573
37.248 11.476
28.252 10.325
64.576 30.448
38.816 57.135
25.773 52.648
36.673 61.346
29.247 46.280
44.858 37.054
61.252 23.901
66.360 4.333
73.920 15.492
74.301 16.963
73.077 10.659
76.419 -3.162
60.015 -19.192
59.365 -31.938
59.226 -43.041
24.872 -52.042
51.912 -37.927
9.746 -44.213
18.445 -41.551
19.855 -14.664
15.493 -33.640
36.653 0.276
54.120 -20.098
61.019 -19.199
75.719 -22.944
61.684 -23.114
69.471 -20.039
56.183 -44.431
32.176 -31.136
62.203 -5.862
58.295 -10.869
58.024 -4.836
77.492 -22.826
66.012 -18.707
54.865 -2.108
54.326 -33.591
60.107 -23.470
44.382 -14.481
43.506 -52.224
60.815 -28.527
11.164 -35.827
-11.676 -22.507
-11.338 -29.804
-9.212 -34.036
-0.831 -5.128
43.661 -22.637
29.275 -7.981
33.096 -26.259
64.517 -36.872
61.970 -49.957
66.721 -31.361
42.165 -41.385
75.092 -31.348
63.898 -26.626
88.957 -9.802
75.776 -19.840
48.655 -39.247
48.874 -31.503
43.107 -58.267
16.670 -58.222
26.599 -49.146
46.523 -35.681
33.587 -37.518
62.977 -41.668
35.724 -61.017
10.334 -53.821
11.388 -40.458
6.536 -28.235
39.170 -39.014
80.972 -13.337
73.088 -20.596
45.021 -21.391
54.810 -7.664
60.903 -42.708
80.011 -13.396
60.109 -16.575
82.866 4.131
68.286 24.017
52.968 20.391
36.872 2.351
30.081 -22.430
39.446 -36.059
63.055 -32.962
74.861 -34.568
79.496 -21.196
80.225 -6.708
75.097 -15.574
77.801 16.290
22.737 37.266
30.698 53.888
48.808 34.833
47.484 53.105
33.526 53.047
37.412 48.084
54.029 51.851
53.096 46.207
58.939 2.009
45.801 -2.780
54.606 -51.768
27.460 -33.378
30.789 -24.022
44.373 -42.849
39.992 -51.355
19.784 -53.751
29.412 -48.011
60.469 -38.803
64.455 -39.251
59.328 -13.938
72.438 -23.985
81.596 -20.872
77.735 -5.107
78.829 -19.866
82.994 10.825
79.772 21.566
57.748 38.869
65.383 21.511
64.162 28.734
59.503 23.817
36.210 12.048
40.463 38.078
61.460 52.775
69.916 36.758
59.044 39.373
49.543 51.927
25.433 37.155
32.555 49.932
73.249 19.549
65.362 -18.830
57.326 -37.753
30.482 -41.755
29.696 -17.167
45.348 0.374
33.613 4.838
7.789 -8.881
5.079 11.388
8.138 26.770
10.052 45.549
-4.462 15.310
4.665 9.980
21.786 -14.598
28.019 -1.349
54.680 -27.033
58.466 -27.319
56.071 -32.076
51.276 -21.324
75.400 9.083
74.515 16.791
72.315 36.334
34.054 31.721
32.831 38.582
45.917 36.655
60.734 40.224
78.582 31.440
56.491 38.215
33.796 29.809
30.466 -1.900
37.119 5.138
31.288 -3.611
16.734 2.730
4.042 -3.664
87.359 8.451
57.385 -29.168
37.248 -44.119
31.953 -2.095
25.627 21.853
61.168 43.629
49.596 44.519
42.894 46.904
32.504 55.857
27.329 26.311
45.145 -22.569
43.443 -13.597
64.852 -10.521
73.836 19.188
44.062 41.052
42.381 44.224
53.262 33.644
71.221 33.261
55.234 44.252
45.661 47.734
32.283 51.612
39.624 40.846
49.151 44.362
25.682 37.875
52.760 44.127
69.694 39.884
59.883 40.392
35.210 57.707
31.548 34.117
62.022 27.811
42.290 24.478
31.023 3.536
23.122 -11.822
15.471 -33.704
17.919 12.659
10.853 9.151
24.926 31.464
62.681 26.308
74.592 24.635
33.225 50.496
35.973 53.121
16.037 39.617
58.418 35.970
58.683 16.698
79.291 29.662
66.107 4.494
75.212 15.917
90.791 -5.144
34.425 -35.702
58.308 -33.972
55.850 -38.733
78.512 -23.382
71.475 -11.357
60.430 -24.263
56.825 -47.435
62.238 16.341
36.267 34.100
31.718 46.254
25.278 32.523
2.112 7.784
3.373 3.815
57.820 -40.121
76.834 -17.678
61.712 -14.847
69.620 19.388
64.400 54.780
81.840 33.482
69.393 44.658
33.064 44.290
28.719 43.277
37.867 48.714
18.682 53.631
4.230 28.557
51.906 16.150
53.405 9.006
45.586 53.366
64.656 45.413
21.690 31.200
34.763 -19.807
19.806 -33.286
43.664 -10.447
51.015 1.192
64.256 20.048
25.364 4.214
11.850 4.424
43.870 -12.093
58.445 -5.501
44.661 -8.755
14.734 -19.659
8.620 -27.224
58.667 -39.340
55.401 -46.660
69.340 -15.766
56.734 -48.765
7.621 -40.594
33.768 -15.871
60.428 11.228
50.248 11.610
78.994 -7.339
53.959 -32.905
72.082 -28.971
78.443 -33.389
52.797 -39.944
45.304 -45.674
45.440 -44.717
33.614 -51.775
31.133 -59.245
44.114 -45.429
55.934 -45.946
10.759 -42.987
12.648 -29.957
2.533 -33.483
18.879 -54.929
35.583 -30.397
14.067 -9.715
5.309 1.939
70.739 43.503
70.583 33.710
77.143 21.351
62.496 36.034
52.899 33.287
86.001 24.519
79.358 22.454
76.472 -9.501
80.445 2.791
59.014 33.342
56.655 38.646
76.424 -0.136
38.056 -13.596
45.539 5.485
30.244 18.150
-5.029 24.788
5.930 44.003
22.438 53.116
40.074 65.503
-0.297 32.244
26.163 39.989
66.966 41.150
55.662 49.653
41.749 48.131
12.801 33.159
5.152 2.827
45.145 51.419
35.930 45.234
12.243 31.958
35.768 37.432
21.949 43.916
25.732 39.020
54.624 44.707
57.441 42.094
47.804 47.223
29.519 45.356
48.930 60.764
50.158 47.782
68.309 24.928
57.674 27.755
64.165 26.030
31.739 42.991
35.411 38.380
51.475 13.984
75.646 -12.373
61.179 -34.280
73.428 -28.398
78.367 14.413
89.194 6.516
51.317 -39.330
60.237 -55.155
41.879 -63.838
19.391 -40.031
27.734 -42.497
22.677 -32.613
45.888 -49.263
60.625 -24.205
85.670 11.332
51.585 34.935
80.856 -12.709
71.274 -7.121
67.141 37.424
76.164 -14.155
45.985 24.038
17.690 -4.366
5.671 43.272
5.144 22.182
26.689 9.731
10.096 15.557
28.953 38.480
44.626 51.579
47.780 15.385
66.639 31.525
44.678 47.069
82.849 30.621
84.252 12.993
79.076 -12.237
84.369 -12.470
73.226 -24.951
71.061 -32.101
46.340 -24.474
78.729 2.647
50.727 -7.199
51.359 -9.248
41.375 1.985
67.162 -4.383
71.165 7.906
57.675 -35.899
53.898 -40.936
81.861 -21.221
38.339 -47.798
63.030 -43.596
50.695 -49.885
50.585 -46.281
54.382 -38.739
72.293 12.668
76.625 9.129
60.477 8.342
72.293 40.418
16.894 34.312
54.576 38.204
77.922 10.342
55.346 -32.835
75.472 -13.608
48.009 -30.410
42.425 24.468
51.236 46.190
53.796 31.268
20.427 40.717
51.401 43.240
24.039 22.250
8.026 -21.206
3.701 -4.092
80.693 -6.706
60.903 -15.232
73.949 23.086
80.055 25.880
67.721 15.140
78.167 -23.072
51.221 -0.280
42.861 18.198
65.985 4.566
63.385 -5.886
45.376 -35.426
40.937 -56.765
23.407 -42.061
57.423 -46.029
40.138 -55.219
51.805 -39.195
72.736 -45.539
73.563 -12.543
60.278 -41.483
10.888 -25.230
2.925 -34.703
0.827 -19.214
27.875 -48.057
53.164 -40.519
37.697 -34.544
27.081 -29.227
64.726 -30.343
75.764 -17.151
59.971 -39.794
29.048 -38.678
39.820 -13.175
4.396 -25.971
40.575 -35.049
40.477 -49.502
68.038 -41.826
44.395 -35.924
48.924 -31.679
70.142 -35.860
67.282 -25.123
47.536 -40.287
12.286 -31.620
29.898 -31.924
15.893 -14.755
16.646 -30.732
6.225 -0.974
3.547 3.917
61.316 -37.887
56.895 -46.200
39.997 -40.840
44.129 -18.975
58.375 -28.733
62.270 -45.573
62.648 -40.530
58.814 -30.374
71.613 -38.120
83.306 -28.570
63.723 -25.839
61.753 -43.831
66.983 -15.349
62.915 -36.234
63.466 -48.566
62.769 -33.356
89.756 5.943
54.281 32.530
49.142 19.597
44.296 19.886
41.866 -1.705
34.425 9.983
40.310 27.918
30.702 40.222
59.376 35.393
67.289 21.355
5.297 21.803
-0.670 5.098
74.457 -13.539
73.096 21.773
61.567 29.854
38.130 16.564
58.535 31.608
46.398 33.670
81.322 23.290
77.666 8.772
72.891 23.985
62.517 26.211
36.391 48.788
20.341 51.788
3.855 45.419
24.632 48.029
30.908 40.109
44.364 40.805
46.890 46.457
45.933 47.301
43.723 47.554
36.373 32.025
72.410 2.877
64.701 -16.775
80.359 4.022
69.462 32.218
85.659 25.109
64.728 28.841
59.448 22.974
68.238 18.436
63.154 17.595
77.180 -7.440
74.245 21.949
53.912 32.712
66.566 31.661
53.794 44.332
31.221 37.496
70.485 28.434
72.278 38.188
67.723 29.793
63.698 24.649
31.762 44.454
46.947 53.612
47.874 45.019
59.100 25.581
48.004 22.088
66.062 -11.683
58.142 33.897
30.420 39.532
35.381 47.697
52.085 14.122
35.459 -21.795
74.042 14.200
64.988 13.989
74.832 -15.970
74.001 28.826
65.035 36.732
70.249 30.882
78.644 -8.675
47.318 -29.038
20.160 -35.772
20.181 -29.977
20.590 -40.049
52.332 -46.673
66.222 -17.394
63.319 -31.902
60.688 -18.821
38.398 19.541
51.915 30.040
25.351 46.505
30.725 44.367
15.302 57.293
33.498 54.556
14.247 44.044
30.177 51.759
42.134 39.224
58.740 9.609
69.256 3.478
79.540 23.039
50.776 45.418
14.792 45.626
32.853 39.598
35.835 40.514
74.326 30.695
49.417 24.524
41.856 5.009
44.169 47.545
63.589 10.851
76.518 18.255
52.484 38.430
37.377 31.664
11.258 47.271
7.057 40.842
13.915 23.668
13.044 42.342
28.407 41.608
22.609 32.720
14.352 28.769
47.732 35.593
27.138 35.079
71.494 33.760
69.053 22.786
44.012 36.742
64.834 31.790
60.855 37.237
62.382 7.170
65.776 -1.529
63.435 -35.497
14.031 -36.183
30.482 -17.786
65.672 -13.945
63.713 -33.730
42.877 -31.281
31.128 -35.533
17.853 -29.335
33.114 -10.224
4.003 -21.736
26.032 -7.966
47.595 -27.994
47.463 -48.630
13.204 -43.123
17.029 -10.937
47.517 -37.777
69.598 -26.877
63.448 -19.308
60.635 -6.690
65.716 -5.332
39.271 -6.306
74.414 -24.275
71.554 -30.799
90.006 12.014
62.343 19.554
55.949 36.439
31.962 40.566
19.558 35.025
4.633 47.332
12.187 40.395
3.088 9.472
-1.902 11.203
-0.693 18.734
11.738 28.727
17.323 26.284
-7.931 36.221
-3.440 32.739
5.665 30.382
17.833 37.314
41.864 39.181
40.291 21.622
53.075 29.303
48.198 28.806
29.639 -7.670
21.284 -35.897
12.177 -14.814
47.263 -34.037
11.851 -24.260
30.695 -3.954
53.769 18.377
63.132 44.511
48.573 16.960
44.064 25.191
38.543 17.487
22.157 -2.056
11.914 25.413
4.240 23.848
-0.777 21.067
6.935 13.464
1.667 5.233
70.387 6.380
86.295 -0.051
70.368 5.931
69.528 -18.558
65.739 15.134
63.751 -26.270
50.782 -35.115
63.631 -20.797
44.712 -8.189
41.997 -18.030
66.464 10.236
62.642 -22.333
64.256 -3.293
50.815 -8.311
40.401 -37.197
22.671 -19.198
68.717 -2.969
48.608 -10.592
28.938 -36.435
29.816 -23.324
18.309 -27.543
14.908 14.485
-5.272 -12.331
4.035 -4.094
63.144 13.902
69.436 8.508
69.248 23.236
65.891 31.126
80.575 18.225
64.485 -19.603
72.527 21.396
57.741 -10.288
84.948 -11.543
81.864 5.846
69.334 37.293
67.290 27.028
27.928 24.042
46.422 35.194
83.276 6.057
83.475 18.257
64.251 43.250
75.332 31.548
31.687 42.045
51.796 52.216
28.340 52.070
27.621 45.525
17.706 31.302
37.612 53.516
13.487 36.011
15.588 -4.399
40.226 0.467
32.814 -14.352
58.479 22.043
64.830 35.415
77.616 26.714
51.340 40.282
10.156 50.402
22.037 41.035
42.653 42.633
30.989 57.965
50.581 52.938
38.930 50.491
27.936 53.932
76.080 33.334
51.324 -4.625
45.417 -7.075
46.763 26.127
60.951 -5.636
28.447 -32.911
57.368 -46.812
39.246 -33.510
20.375 -38.680
8.212 -38.129
54.971 -41.403
86.882 -3.226
71.005 28.082
56.103 -39.608
29.529 -32.078
48.315 -46.448
61.202 -16.552
63.883 -49.090
34.244 -63.460
12.163 -50.025
36.029 -38.040
54.087 -51.025
48.188 -39.980
73.964 -11.790
80.949 5.069
82.181 21.046
68.861 25.596
33.518 32.207
39.749 29.839
29.985 39.709
29.781 37.601
55.564 42.533
33.977 42.174
53.877 49.187
36.384 21.177
40.683 10.762
39.941 56.472
37.789 49.990
38.512 28.730
8.145 34.259
19.577 27.586
70.985 23.237
62.028 5.267
88.145 -10.790
57.878 -29.695
63.411 -24.034
82.284 -8.554
89.616 -24.320
57.085 -27.230
73.146 -17.378
85.396 8.709
54.895 21.534
35.581 6.310
52.199 32.996
44.316 34.101
39.996 22.217
38.199 31.640
61.944 29.951
64.627 11.693
79.875 15.395
83.595 5.081
79.609 11.893
62.582 21.536
43.172 41.948
75.940 13.252
49.773 19.348
37.088 44.773
29.636 49.349
25.049 42.536
38.017 50.234
70.708 25.830
58.344 20.638
78.510 -24.102
75.774 0.659
75.795 -31.736
53.476 35.644
67.271 41.269
50.257 36.188
46.757 23.279
64.792 -9.376
26.002 -40.546
28.905 -23.189
24.018 16.812
40.196 -5.680
9.605 -4.201
34.568 -2.840
9.123 44.510
12.512 17.791
-5.188 -17.036
7.387 -15.013
24.696 -30.948
13.786 -14.876
18.909 10.001
50.230 0.957
5.153 16.743
11.371 21.562
5.616 12.382
19.843 5.900
40.784 19.211
52.263 19.410
36.892 15.923
30.433 16.160
14.462 38.332
34.168 41.707
57.937 49.190
74.092 26.392
75.622 18.880
90.340 -0.613
67.680 5.186
73.783 23.967
75.982 8.847
72.924 22.843
50.553 32.359
56.604 14.329
64.236 30.243
82.927 16.728
69.878 -2.587
31.483 42.812
41.824 39.868
65.925 38.238
79.627 24.515
84.917 13.765
61.894 23.650
65.782 31.705
44.001 43.794
52.529 43.229
61.949 23.156
60.213 3.649
37.503 17.680
62.261 29.643
61.029 32.342
76.807 10.873
63.527 13.248
76.676 -10.572
60.222 -41.210
78.465 17.023
72.211 0.620
50.176 -10.449
55.579 -14.915
48.450 -50.761
56.430 -23.143
44.031 21.439
78.893 12.710
78.215 -18.915
66.991 -15.880
84.944 -5.359
84.760 -24.368
69.579 -20.407
36.040 -26.707
33.137 -22.900
58.904 -5.603
62.037 -5.415
68.390 18.311
76.894 -10.204
67.783 19.434
64.934 -30.994
18.922 7.652
41.194 9.172
45.059 -11.377
19.778 -0.677
18.856 25.475
61.829 19.993
46.059 31.310
32.050 -12.060
29.489 -8.480
53.311 -42.432
65.236 -45.399
34.298 -41.958
61.898 -23.096
73.848 -21.790
65.942 -41.695
54.036 -17.086
40.722 -18.821
39.611 10.009
59.916 20.258
69.899 35.453
63.823 51.486
47.167 37.024
66.315 29.964
73.164 14.077
68.061 8.291
65.476 44.401
63.066 22.799
41.964 10.937
44.132 30.649
37.826 -15.489
54.685 -29.956
25.580 -10.417
48.973 -36.143
46.167 -37.684
20.086 -34.229
7.047 -43.721
24.313 -32.532
65.286 -39.200
57.792 -23.533
61.388 -1.355
70.821 14.161
85.422 20.788
78.948 -6.877
82.364 -15.474
61.523 -27.541
31.143 -38.540
33.283 -45.893
61.872 -41.954
38.258 -45.410
53.736 1.720
81.028 23.222
85.795 15.873
74.922 23.440
80.508 26.909
78.665 -8.738
64.044 -17.196
32.475 -21.542
59.263 -37.444
35.415 -53.716
45.146 -44.610
57.191 -51.429
49.794 -46.184
45.879 -56.477
75.762 -24.273
51.884 -43.461
-2.074 -35.602
41.881 -39.281
63.375 -35.610
62.302 -39.605
23.285 -43.322
23.651 -21.658
14.172 -31.592
17.262 -34.854
9.774 -31.301
15.831 -29.078
55.287 -52.366
23.210 -46.808
32.428 -51.206
33.470 -39.630
53.381 -44.153
19.210 -30.917
61.807 10.584
84.370 5.255
74.575 26.066
75.235 19.192
61.008 27.132
18.253 18.342
28.416 30.341
24.934 10.476
26.074 6.045
30.693 1.232
24.735 -1.223
41.691 -20.959
31.101 -5.591
46.739 -8.592
46.375 33.307
57.869 24.419
75.498 13.974
61.415 15.595
38.683 -11.413
23.721 -13.779
3.037 -29.138
37.720 -48.791
22.956 -27.859
51.113 -0.320
31.225 -6.122
32.316 -6.391
24.754 17.694
45.275 9.128
52.457 -5.459
72.716 -1.996
13.766 15.432
5.255 1.750
73.588 -13.650
77.449 -18.857
61.538 2.028
49.050 21.439
74.151 7.244
52.080 23.752
35.021 35.745
43.019 46.344
34.253 57.684
18.363 53.290
62.138 37.861
13.614 34.309
41.560 43.216
32.683 43.252
27.833 50.647
19.309 51.211
42.076 41.440
77.621 30.412
51.252 48.238
59.467 44.878
31.928 44.714
22.090 22.801
-3.278 19.705
10.167 21.842
26.320 47.371
57.925 8.065
24.053 43.700
17.545 29.019
60.723 -3.103
44.227 5.153
-5.016 16.829
20.586 -18.345
5.266 -30.728
56.121 -47.419
51.505 -26.990
45.741 -3.808
72.434 -13.375
64.112 16.353
63.189 -2.674
54.250 28.659
67.252 23.309
58.964 -18.250
64.707 27.801
29.238 39.881
53.988 26.299
56.864 40.259
57.036 35.149
45.176 29.419
41.477 22.597
45.393 46.222
55.959 43.508
71.571 30.347
77.433 30.499
71.613 33.878
75.937 40.079
81.546 32.548
78.813 17.550
65.890 -0.252
60.776 10.092
71.605 -5.858
53.836 -29.635
43.167 -48.742
39.277 -5.614
38.145 -41.805
29.797 -45.028
18.018 -10.766
50.011 -11.407
74.689 3.676
66.104 14.078
67.103 -30.887
44.472 -47.935
66.942 -22.604
70.625 15.298
67.783 7.886
55.706 -29.718
61.628 -11.217
57.068 -7.809
70.018 -14.089
64.090 -19.617
50.189 -40.131
56.363 -56.291
55.336 -35.247
52.262 -16.851
57.009 -10.181
43.258 -31.621
32.998 -15.172
38.647 -28.911
46.085 1.176
47.819 3.608
57.878 3.124
67.928 -1.463
79.095 -8.155
74.223 -31.098
52.312 -41.842
45.821 -42.063
35.492 -34.266
49.876 -24.986
4.906 -43.632
6.425 -31.099
36.190 -53.270
53.314 -43.867
73.462 -34.491
90.541 -3.027
83.408 24.235
63.191 7.196
48.406 -48.812
56.954 -57.253
54.630 -57.090
28.736 -54.812
23.005 -31.662
29.883 -35.932
62.956 -37.484
81.940 -22.203
56.808 17.008
87.278 22.360
84.407 25.187
71.050 26.519
60.605 35.803
56.844 27.550
80.392 -10.489
64.195 9.231
50.068 35.941
36.942 40.576
36.330 57.304
74.733 17.735
73.208 -30.799
50.760 -33.720
64.399 -36.704
32.250 -31.831
54.693 -39.205
36.962 -30.105
47.918 -35.551
76.273 -38.401
55.665 -44.891
63.240 -42.989
47.155 -23.215
55.641 -23.382
47.658 -40.689
16.128 -39.014
27.598 -61.482
63.601 -29.621
75.454 -7.891
65.008 -17.521
60.747 3.861
73.183 -15.361
79.878 -31.484
66.990 -6.660
59.507 32.442
83.355 -9.012
66.524 -27.790
35.402 -46.592
21.276 -41.772
68.250 -52.698
56.531 -36.169
64.686 -38.869
73.087 -26.983
90.825 -22.984
21.401 -44.563
24.640 -54.136
30.705 -14.501
23.401 14.705
9.409 25.351
4.705 38.263
10.086 23.153
37.453 14.462
72.574 -16.774
75.247 -5.401
64.502 12.867
76.487 -15.941
51.686 15.012
41.721 23.800
55.658 -27.135
48.412 -24.285
16.509 5.142
26.936 20.285
59.762 -12.688
52.767 31.347
13.017 9.317
12.488 2.379
20.043 -0.336
44.989 25.045
29.204 -11.183
28.903 -0.295
4.728 44.499
34.493 39.603
27.510 37.626
1.692 20.969
33.411 24.407
81.917 10.617
64.428 17.229
63.617 -15.189
74.213 -30.149
76.210 -13.173
84.232 -11.688
83.636 -0.131
71.759 6.698
52.485 29.627
51.776 28.407
48.660 45.074
44.027 53.948
53.839 45.478
18.904 -7.024
53.595 26.688
36.141 26.743
35.981 19.510
37.184 3.928
69.974 -21.835
54.033 -29.745
88.673 -18.596
73.857 -25.800
82.798 19.951
71.829 32.435
70.959 23.351
71.821 -11.479
84.744 7.711
47.468 28.799
51.033 26.326
58.514 36.732
85.363 14.271
86.899 -23.279
62.235 -7.902
69.207 -9.805
66.993 24.099
57.431 -24.278
39.120 -20.801
73.443 10.714
68.278 26.044
44.793 25.166
39.124 28.888
55.930 29.322
58.898 -16.725
73.665 -20.845
85.686 10.633
64.593 21.302
79.044 -0.034
36.946 32.769
21.308 18.314
35.752 25.172
77.621 18.790
77.962 26.726
69.298 16.408
78.909 11.331
73.465 -32.851
49.837 -25.622
73.941 3.991
48.873 35.235
23.836 37.945
37.646 42.205
52.549 50.189
18.362 13.595
8.776 0.131
5.183 -1.720
48.322 0.145
51.092 -23.772
53.794 -17.124
77.111 5.238
78.526 20.659
75.343 5.777
68.385 -25.748
63.499 -51.454
49.130 -34.752
53.429 -46.455
69.450 -27.016
70.240 2.993
79.579 18.560
62.871 -8.088
44.219 -43.078
58.470 -40.261
85.998 -11.934
78.461 15.083
73.321 1.536
82.009 3.670
60.205 -10.598
54.454 -4.877
86.562 4.285
83.372 -12.211
88.052 -11.210
82.549 5.542
79.543 18.109
73.340 -32.147
39.713 -53.001
55.580 -39.037
35.325 -15.016
74.405 -31.495
61.502 -2.655
43.218 -8.983
26.188 -30.733
49.215 -49.746
50.129 -31.743
62.247 -29.737
57.647 -25.130
46.644 -9.725
52.389 18.978
51.278 -7.056
31.836 -15.238
48.050 -26.628
56.001 -7.963
52.180 -23.337
39.231 -49.919
23.014 -60.139
17.163 -52.520
9.331 -52.117
42.150 -34.326
28.505 -43.974
54.863 -30.046
85.280 -28.246
46.067 -35.729
45.600 -37.388
41.072 -50.488
35.833 -60.705
47.776 -52.700
62.491 -19.693
32.670 -40.810
56.816 -44.103
17.873 -46.793
35.982 -54.191
22.458 -4.331
5.455 -11.345
5.264 -2.597
67.536 37.357
37.238 36.127
82.206 32.099
65.768 33.042
71.206 16.840
55.558 23.043
85.206 11.298
77.711 -0.296
68.012 15.124
63.061 22.455
62.588 -15.136
67.614 -2.647
57.556 -9.634
83.810 -11.486
86.813 8.288
90.515 8.906
74.196 -9.808
79.975 -16.495
48.623 -42.777
67.757 -41.163
22.215 -41.501
32.492 -47.454
27.164 -33.795
73.261 -26.993
59.668 -35.198
62.341 -19.073
63.298 29.497
70.911 31.336
75.850 14.923
81.691 8.392
78.756 -3.865
72.686 -18.593
67.909 -14.681
58.335 -19.833
75.154 -3.681
48.316 -22.777
59.611 -37.214
75.889 -20.220
58.237 -6.374
41.993 -5.304
53.727 -5.690
72.438 -14.380
56.583 -18.490
81.446 -32.620
55.202 -32.344
69.145 -25.308
71.231 -11.533
60.742 -15.885
76.087 3.466
51.727 -47.542
59.067 -36.708
72.716 -12.159
67.588 -28.776
43.301 -51.110
26.767 -43.671
22.286 -20.505
14.123 4.120
9.508 -1.511
23.569 -33.402
46.804 -50.702
51.537 -37.934
51.013 -46.224
41.899 -35.662
30.288 -52.776
35.130 -37.248
71.303 -16.569
75.058 -26.191
68.456 7.839
65.387 35.605
71.946 34.226
64.277 42.486
54.885 35.767
55.755 55.834
15.954 29.741
57.572 22.422
22.036 45.524
41.410 47.085
26.422 34.367
52.954 27.087
27.153 41.781
32.484 47.155
54.858 49.000
37.621 29.822
53.948 30.990
68.413 28.353
52.706 41.804
38.402 34.495
49.375 31.651
75.936 12.651
80.404 -3.956
43.070 -24.937
36.449 -21.981
35.865 -1.957
49.738 18.162
72.882 16.357
50.195 49.654
40.057 52.825
39.756 43.246
26.795 28.871
32.822 23.325
61.065 12.269
53.079 28.350
80.984 10.135
74.922 -2.811
77.614 -15.940
87.675 -3.726
69.315 -6.165
32.467 19.111
56.218 22.779
27.662 12.768
59.609 29.348
42.307 19.964
34.466 -12.889
19.693 -41.381
32.703 -27.766
5.441 -40.037
4.387 -35.221
31.291 -39.345
42.851 -32.073
38.759 -38.490
37.799 -14.796
22.524 15.748
12.182 31.458
23.123 29.540
8.972 -5.171
5.840 10.225
63.014 -28.239
19.664 -4.078
11.656 4.613
5.573 -1.882
90.773 -2.363
90.777 -1.633
79.647 25.709
22.347 28.459
31.573 57.123
37.567 47.602
47.912 39.181
59.197 12.927
61.850 16.969
63.400 -32.434
46.546 -13.299
71.821 -1.442
91.953 -8.460
78.099 -21.053
68.698 30.638
42.018 46.803
51.517 55.712
39.128 45.271
66.376 34.266
48.603 11.887
63.725 33.248
56.807 16.647
53.726 35.114
65.146 -29.851
36.674 -21.768
77.950 -16.331
65.209 -34.986
27.162 -43.334
59.800 -40.943
35.624 -53.565
41.609 -30.785
74.291 -17.313
77.719 -26.337
67.287 -2.189
48.769 -8.283
40.710 -0.774
44.542 15.247
20.772 2.350
20.688 -16.461
15.053 -31.910
7.846 -36.528
26.564 -45.275
13.753 -37.379
34.024 -54.841
39.636 -43.888
71.494 -38.677
79.579 -7.946
69.665 -20.974
64.508 28.557
75.017 29.505
68.473 27.099
76.569 20.851
81.969 22.965
79.896 6.638
62.564 32.037
52.245 29.932
76.028 30.781
51.066 30.782
48.357 33.012
75.848 35.184
72.555 35.856
75.052 -16.190
64.569 -20.982
49.804 -31.451
63.479 -46.745
37.340 -33.105
42.306 -46.935
17.450 -25.463
34.213 -29.634
46.198 -30.335
24.649 32.412
23.314 33.693
24.837 39.580
8.098 14.203
63.606 8.604
62.032 -20.621
76.888 9.393
53.171 -42.624
47.421 -30.963
61.663 -39.817
58.324 -19.687
52.132 -24.552
46.996 -35.586
76.689 -29.375
58.959 12.137
39.188 46.722
20.171 53.526
25.977 52.639
19.580 30.987
31.474 47.385
40.538 54.273
32.117 51.646
55.183 36.328
57.218 51.201
30.812 50.980
43.206 42.357
34.108 37.904
54.096 49.067
47.172 -4.993
35.996 -13.260
34.851 9.455
48.017 6.708
66.320 28.406
54.055 43.785
81.736 23.675
83.860 14.200
59.557 16.257
61.917 32.005
84.098 9.746
73.372 4.295
75.726 6.978
64.317 26.248
72.450 18.484
63.811 -9.023
57.771 -11.692
54.450 -0.656
80.528 -6.748
62.944 36.423
57.612 28.252
50.367 44.631
14.234 46.390
58.770 36.141
59.573 46.658
60.437 48.139
67.591 13.290
82.330 17.722
45.748 25.472
61.156 5.873
58.594 -13.912
77.700 -13.418
48.314 -23.827
74.823 -24.963
74.126 -8.026
79.956 5.338
71.778 -28.795
58.453 -29.490
50.753 -27.098
34.258 -4.772
21.533 -36.829
8.932 -36.573
24.413 -43.344
60.893 -33.879
44.939 -50.475
57.679 -14.020
48.441 -25.243
73.546 -29.278
62.845 -20.134
71.771 -4.787
60.712 5.985
13.579 -29.625
31.491 -29.510
60.694 -22.353
33.799 -6.775
78.253 11.054
45.795 -34.028
66.402 -13.884
53.194 -0.066
64.565 5.150
84.074 16.480
71.330 -16.095
78.943 -22.322
53.312 0.922
75.925 15.518
64.177 29.962
50.659 8.536
61.969 -18.844
29.669 -23.716
69.164 -9.954
71.231 -22.244
83.268 -17.343
56.363 36.985
55.780 3.729
39.974 -19.914
44.755 -48.279
1.094 -44.809
27.832 -43.900
38.421 -37.460
18.873 -45.011
35.176 -51.315
33.741 -52.158
36.481 -49.691
29.423 -16.204
43.064 -50.521
68.484 -35.245
45.453 -50.877
36.241 -55.486
23.496 -50.009
59.511 -50.790
33.214 -31.986
13.984 -23.541
26.048 -31.238
30.042 -50.858
15.950 -44.905
9.288 -35.724
22.691 -33.032
19.079 -0.969
13.813 -33.023
20.071 -35.216
21.766 -24.532
22.616 -53.264
52.581 -39.490
25.618 -46.142
38.410 -41.889
18.800 -5.066
38.082 -31.200
59.934 -9.030
38.600 -26.615
59.844 9.072
22.721 -10.065
23.905 26.258
26.071 29.052
18.785 -28.324
43.118 -22.144
38.934 14.455
25.544 39.492
44.316 41.525
47.022 31.999
32.230 36.637
31.052 30.109
51.353 31.511
34.830 6.126
36.227 8.123
26.553 22.121
54.450 36.865
83.902 16.083
43.215 37.671
62.989 46.204
48.175 44.148
21.101 36.752
22.275 21.251
34.193 -24.211
44.738 -18.916
22.484 -32.554
25.301 5.600
28.741 -33.299
55.264 -33.317
49.820 -46.779
59.764 -38.982
61.016 -46.205
60.361 -36.427
63.036 -21.342
19.078 -41.789
58.866 -49.522
81.448 -18.020
62.328 -42.463
31.943 -37.252
15.087 -42.937
52.283 -45.667
47.310 -56.086
48.906 -42.965
57.088 -30.733
53.235 -51.055
26.321 -36.482
15.576 -55.551
-11.705 -32.259
21.085 -51.456
20.904 -61.015
44.786 -26.482
65.333 -28.516
76.125 -19.365
67.652 -16.716
5.526 -2.091
46.367 -34.528
28.528 -21.623
51.915 -18.862
19.251 -40.441
44.021 -38.730
55.228 8.537
57.668 6.173
42.770 28.697
54.958 11.892
39.360 3.854
34.038 34.007
42.250 14.120
35.333 27.425
29.211 34.267
27.920 46.988
25.303 37.142
64.996 38.508
56.574 25.388
60.457 25.194
49.392 46.284
71.215 19.303
80.846 -7.329
60.973 25.322
81.250 45.248
84.575 27.491
67.266 12.414
56.813 44.594
40.456 32.857
42.476 38.426
43.650 40.867
53.576 59.466
71.056 18.839
44.511 39.490
56.647 -23.553
57.359 -21.026
67.222 -17.227
85.456 -0.044
64.143 -1.720
61.656 -5.551
73.357 17.870
76.526 -30.340
57.941 9.812
69.086 3.379
67.665 26.312
80.527 16.293
52.804 -7.494
41.424 19.131
62.170 29.344
54.030 33.782
53.201 41.797
48.488 37.106
58.781 41.171
57.281 44.605
35.623 21.541
60.982 37.476
77.741 7.061
74.436 -2.661
48.802 18.077
70.322 35.459
64.876 33.038
55.687 29.997
71.580 36.422
52.001 50.332
28.172 52.577
51.103 38.791
69.424 23.546
72.010 23.942
66.355 -11.167
69.968 -35.767
44.273 -47.919
54.731 -44.572
57.445 -35.804
28.441 -39.420
4.467 -22.880
22.003 -39.826
33.329 -34.182
40.790 -27.698
69.099 -3.840
76.019 29.272
83.631 16.476
79.198 15.623
79.604 11.829
80.151 11.596
78.459 -42.484
37.687 -44.994
51.028 -26.012
81.687 5.190
80.462 15.736
65.218 -1.488
22.261 22.422
38.075 7.468
21.754 -13.342
12.558 7.517
26.148 31.074
-8.274 -13.544
15.475 -40.997
13.211 -13.638
4.174 18.417
10.613 27.739
57.030 35.256
47.495 38.975
59.545 23.859
76.038 18.381
74.397 26.840
36.648 35.051
60.175 52.194
46.429 45.015
40.331 56.966
40.721 52.104
49.977 35.842
56.258 35.286
66.285 29.668
77.846 10.936
63.757 4.291
32.651 37.296
66.055 16.402
77.798 14.766
45.972 21.365
30.955 39.488
38.791 34.799
16.582 38.615
20.833 45.026
2.205 11.489
20.928 34.080
21.280 40.444
0.759 29.998
0.101 -12.878
5.444 -0.084
83.657 21.396
41.431 25.143
29.911 23.807
32.303 31.727
38.479 46.507
17.483 30.395
23.752 36.816
44.242 47.339
51.939 12.983
58.160 3.569
63.312 7.183
60.421 15.330
68.589 35.741
49.165 39.307
74.842 30.720
77.758 40.627
52.637 50.454
59.220 41.520
58.576 35.388
68.432 44.397
59.567 14.676
64.554 -11.677
50.431 15.222
42.598 15.189
48.491 1.733
36.206 -40.322
36.881 -49.824
14.015 -45.644
30.502 -52.088
25.322 -40.583
9.731 2.036
5.680 -0.377
50.145 32.809
35.727 47.107
14.049 33.321
9.342 27.717
8.719 31.605
32.185 9.686
51.267 -27.129
47.019 -54.874
30.285 -45.572
29.292 -65.284
49.318 -48.594
65.402 -14.072
72.138 5.997
84.465 6.610
75.321 20.529
56.777 33.197
48.794 29.365
45.262 36.442
34.270 51.846
70.976 32.666
93.922 4.925
64.985 14.539
81.486 22.263
79.320 6.956
87.028 10.413
80.352 31.537
54.580 20.742
83.387 -7.299
44.015 -27.977
36.245 -5.956
30.218 -7.479
44.559 -10.122
56.207 25.932
60.082 40.605
67.899 -1.929
81.191 -6.757
89.614 14.073
49.467 46.857
25.315 45.899
55.672 54.367
29.271 46.342
44.179 37.466
40.349 33.683
49.791 35.005
57.677 46.695
63.957 -3.453
78.140 -12.150
77.808 17.268
47.013 47.318
67.088 25.263
42.977 33.521
76.166 24.538
77.130 20.870
45.729 -1.833
17.269 -16.746
32.970 -39.050
43.345 -47.894
43.901 -44.929
29.647 -12.570
57.485 -17.181
66.752 -2.386
66.110 -28.281
61.466 -30.635
67.133 -24.576
45.313 14.897
56.417 39.880
82.153 12.436
84.566 6.477
47.696 12.062
14.730 -8.043
14.273 -45.813
27.594 -33.838
40.487 -39.702
7.988 -23.728
32.998 -41.363
11.253 -23.111
24.982 -28.261
12.432 -50.173
9.870 -37.769
28.877 -57.374
70.106 -46.943
51.669 -51.763
87.231 -9.161
45.019 -41.260
29.048 -36.083
51.907 -15.733
12.460 -53.775
44.320 -40.496
26.628 -3.666
27.943 -28.933
56.338 -9.417
89.955 5.485
87.871 16.484
46.260 31.958
53.069 36.107
45.803 29.175
55.037 20.030
73.485 -12.584
21.207 -5.602
42.687 -26.735
40.028 -28.500
40.049 -23.390
36.990 -34.851
61.691 -17.918
60.554 17.187
65.045 19.537
71.188 -9.820
70.023 -14.187
48.667 -22.814
80.430 -2.029
69.379 25.911
79.922 11.325
79.067 8.256
34.188 42.075
50.457 36.388
73.541 12.006
38.499 51.441
18.558 43.966
53.920 52.359
44.885 52.224
62.613 39.494
56.012 35.702
66.988 43.496
49.498 24.064
43.001 36.475
43.594 51.032
33.064 56.884
56.208 24.232
79.071 -28.384
72.453 -3.537
44.628 -10.726
38.399 32.224
19.846 27.658
68.494 -16.829
66.918 19.043
71.618 24.576
73.197 29.750
70.205 37.399
86.989 11.373
86.032 12.442
45.395 23.986
69.898 -0.674
71.597 21.900
84.818 17.379
69.510 13.824
69.413 26.742
33.050 40.090
86.239 -7.824
54.139 -36.167
65.367 -50.743
45.435 -45.809
50.629 -43.672
72.955 -27.890
38.097 -10.211
32.812 0.403
39.812 -24.024
56.130 -39.097
61.843 -41.895
73.352 -26.405
69.387 -19.692
69.180 -42.365
62.949 -45.190
28.531 -49.051
48.910 -46.286
70.882 -35.324
52.774 -17.241
55.761 -39.591
28.672 -43.249
60.954 -11.405
25.214 13.885
52.579 33.378
57.051 49.810
46.651 43.378
50.665 25.399
66.669 9.343
59.466 35.979
69.444 24.482
73.559 37.970
54.979 43.818
15.045 35.326
-0.970 33.846
17.063 37.053
26.031 31.225
47.914 44.479
36.449 47.041
39.988 50.261
72.237 30.037
74.692 16.597
62.245 36.887
45.080 33.306
36.952 0.889
31.265 -23.890
52.563 -20.726
60.751 -34.630
59.405 -9.760
35.329 -11.025
17.700 -11.797
27.273 6.793
27.764 3.827
54.201 -12.414
65.171 31.437
59.227 50.569
45.986 51.012
44.237 43.366
30.451 37.102
66.345 30.979
62.026 40.888
70.773 25.932
49.002 46.524
80.469 1.368
80.166 -14.609
69.216 16.109
64.044 42.263
68.844 26.738
74.762 14.675
63.748 21.372
54.090 37.971
48.472 24.838
55.554 39.809
48.502 32.369
48.590 11.532
69.795 28.196
59.310 40.356
47.968 24.609
49.499 40.222
74.823 25.284
80.608 19.345
75.078 25.643
65.729 31.799
86.536 14.483
64.667 35.573
60.742 28.955
60.447 33.278
57.149 37.318
32.505 51.424
35.399 36.990
28.563 26.362
39.003 -11.806
51.914 48.087
42.356 46.399
10.872 23.715
28.993 17.966
35.887 11.046
23.875 11.480
28.140 19.093
22.214 16.332
33.844 31.501
22.915 48.349
8.462 49.244
27.414 39.164
42.136 11.425
68.412 35.254
27.870 41.191
73.827 37.243
52.171 43.176
47.629 33.584
7.396 24.958
24.246 43.331
44.918 56.914
60.640 33.273
64.452 42.844
68.292 33.563
39.110 31.889
74.779 28.167
47.707 24.107
66.490 28.358
54.578 32.129
49.649 47.841
84.917 29.534
92.122 3.843
96.063 2.096
81.055 7.802
75.762 1.983
65.439 30.953
84.176 18.833
50.428 44.193
84.315 -4.633
71.408 4.598
77.827 15.859
30.999 54.615
32.565 43.143
13.331 42.405
22.391 31.558
25.648 30.952
39.550 47.510
26.134 38.800
35.925 23.368
14.170 38.804
9.272 34.125
31.884 45.542
16.947 29.907
27.488 26.311
28.578 31.288
46.854 24.849
44.343 33.238
46.997 43.647
45.453 48.724
54.415 56.443
26.944 37.754
41.015 -2.701
56.671 -16.411
85.629 -8.079
85.928 -0.066
61.382 1.204
55.923 -11.297
89.002 -16.394
84.292 4.840
66.524 2.555
58.484 40.040
43.521 30.972
30.887 -1.418
56.905 -8.955
62.949 -27.719
87.202 -22.465
79.052 -23.678
43.243 -30.163
50.869 -47.447
63.581 -31.158
27.242 -49.927
28.952 -48.460
46.498 -31.379
73.196 -27.516
82.942 6.563
74.476 30.934
56.103 41.210
56.386 40.113
14.641 40.114
21.945 29.348
-7.879 44.382
-2.434 34.753
27.895 45.746
50.547 43.983
31.253 48.916
42.228 45.336
42.559 50.608
35.593 45.266
38.292 41.785
60.210 40.589
30.647 37.330
44.454 24.773
53.701 -5.288
72.914 -11.192
51.474 -26.802
23.775 14.032
30.032 38.890
18.042 44.164
33.950 48.994
-2.914 38.446
14.801 34.357
34.108 49.237
34.788 42.914
77.231 17.893
66.056 14.754
40.598 15.700
36.525 28.235
52.567 10.368
53.842 -28.284
51.640 -41.436
43.266 -0.675
44.473 24.247
42.573 30.028
26.785 34.897
32.905 28.996
66.851 12.616
88.037 -13.278
83.882 -18.178
70.963 -9.978
71.467 -15.723
59.979 -41.162
57.860 -43.258
30.165 -49.451
59.108 -29.633
55.325 -49.376
38.897 -40.021
35.731 -51.665
15.762 -51.123
21.298 -49.010
22.821 -13.098
57.965 -16.659
53.912 -2.313
26.045 -24.717
55.706 -16.817
71.999 16.888
79.571 19.044
77.712 36.263
50.230 33.852
14.274 17.958
42.620 30.001
52.325 41.109
71.709 28.692
53.942 49.855
43.171 37.160
48.241 15.039
71.247 14.100
83.768 24.377
60.705 37.224
30.856 38.430
31.172 56.511
21.480 35.729
32.108 39.814
34.670 34.564
61.231 33.119
76.410 11.326
86.779 13.340
80.736 32.862
49.298 46.949
41.521 53.900
70.482 39.317
26.018 17.249
48.340 33.109
61.024 24.658
47.778 24.591
37.523 40.453
58.249 27.912
79.016 24.565
59.781 -0.675
85.185 9.572
52.441 29.687
43.986 26.187
60.972 43.034
60.322 42.858
53.735 14.095
36.331 24.583
69.638 -30.387
81.966 -39.550
29.067 -34.023
48.193 -49.248
24.624 -28.201
23.882 -11.868
37.507 39.081
28.227 52.550
50.551 48.826
65.565 22.633
60.261 9.751
66.824 19.469
70.715 4.545
91.548 6.690
89.562 9.465
85.608 7.761
55.069 8.625
40.666 -6.143
77.970 -14.241
61.349 -38.784
74.996 1.580
63.266 18.389
60.946 38.677
21.458 35.203
30.687 33.127
10.166 35.571
26.041 54.929
30.319 42.675
62.979 38.820
34.436 42.991
49.307 26.533
56.279 17.834
14.393 6.497
39.605 -1.206
83.348 -13.403
77.169 -14.907
82.882 -20.555
55.801 -40.112
61.747 -1.091
49.752 8.339
34.317 48.040
57.185 41.309
19.840 52.363
35.145 60.651
45.985 53.615
14.426 32.349
13.207 11.235
18.741 -9.074
-0.092 -28.016
21.145 -33.643
41.160 -22.822
7.388 -6.612
61.689 -45.829
20.431 -43.445
27.106 -39.860
31.811 -25.189
49.746 -18.382
39.648 -27.525
20.714 -2.745
18.521 -20.552
31.010 -8.628
35.689 -22.412
35.242 -44.593
63.596 -44.505
48.506 -41.520
27.029 -31.270
16.533 -30.807
12.701 -17.756
15.036 32.049
31.986 18.613
6.407 15.788
50.276 38.529
12.372 16.640
61.016 -14.709
47.920 -41.986
22.082 -24.987
27.457 -5.253
18.042 26.465
9.891 10.925
17.001 35.828
44.761 40.877
53.489 12.902
69.146 3.797
68.347 30.085
52.074 42.385
62.893 25.983
63.712 32.157
47.618 42.564
56.978 42.950
44.396 37.489
60.049 44.017
47.465 40.417
26.591 18.279
49.294 -15.366
69.967 12.863
62.358 -15.465
80.996 -22.927
87.192 -3.742
87.638 -24.503
65.481 4.885
78.234 12.174
72.756 -9.683
84.874 -7.827
37.837 -37.242
46.887 -44.965
55.797 -23.223
46.075 -37.608
32.205 -46.157
18.117 -40.073
32.579 -45.475
62.397 -2.114
42.028 7.350
53.487 19.577
38.792 33.300
21.442 21.604
26.837 47.321
42.957 38.520
50.952 40.074
51.789 37.120
17.877 29.620
17.265 7.931
58.599 10.004
60.623 38.908
64.248 -1.572
57.668 5.636
46.968 9.946
80.767 -6.500
53.872 -32.071
65.294 -39.820
65.506 -32.306
62.323 1.801
45.239 4.807
63.779 -18.238
71.308 -2.701
81.127 -17.956
73.074 -21.947
31.299 -48.751
9.895 -25.559
22.602 -39.895
35.736 -30.922
49.758 -28.032
83.658 0.294
75.009 23.401
63.799 -2.066
49.872 -31.424
65.342 -35.126
27.522 -35.662
37.188 -40.255
48.037 -21.126
46.646 -30.822
72.178 -14.197
61.033 -4.451
65.614 1.367
57.427 -10.465
82.776 -11.966
55.192 9.257
50.796 10.448
34.257 37.936
49.018 35.147
37.948 33.970
48.906 27.367
58.136 19.332
46.996 -7.600
48.252 1.275
55.482 -15.238
67.858 -26.724
34.199 -40.867
46.581 -52.081
64.200 -30.923
33.618 -36.641
12.686 -22.272
37.319 -45.263
26.243 -30.413
78.185 -29.325
37.263 -30.426
26.049 -16.671
42.319 -33.426
15.394 -1.944
33.040 -28.493
65.204 -46.710
64.692 -28.146
7.165 -31.197
36.229 -42.941
21.448 -28.394
21.284 -17.622
25.700 -33.968
32.834 -14.677
46.889 -5.939
39.741 -30.510
60.538 -31.625
62.076 -35.916
67.043 2.075
92.683 -5.325
36.065 21.131
34.646 19.446
18.104 17.570
15.511 28.562
34.655 27.895
40.341 1.519
52.710 -4.867
34.435 43.532
67.701 33.617
38.155 48.026
53.200 40.550
61.775 19.514
83.131 31.033
47.790 37.809
66.322 17.995
70.867 26.476
72.757 28.233
57.866 17.458
40.936 28.166
48.259 34.099
48.071 43.223
72.680 -21.045
77.378 0.405
83.731 -9.115
70.397 12.891
57.610 45.396
76.797 27.200
69.626 8.340
62.407 -26.889
54.515 -51.713
44.587 -34.050
15.075 -11.562
44.989 -33.724
60.376 -14.805
73.942 -13.838
62.876 23.233
71.126 25.483
63.810 2.210
71.481 -24.307
53.672 -29.287
52.180 5.482
60.307 -3.761
61.614 -36.277
52.394 -26.890
77.122 -25.685
63.216 -33.520
45.238 -29.677
92.112 4.969
76.184 -18.598
73.349 -23.524
48.255 15.016
71.218 16.666
49.172 43.019
45.695 45.650
52.384 23.913
72.942 4.206
55.644 -12.546
73.913 -10.598
72.174 -41.918
58.214 -47.146
71.335 -32.462
71.964 27.862
92.547 13.747
69.321 24.815
33.451 34.544
51.002 21.115
25.542 -5.391
11.010 5.217
16.227 3.341
19.114 8.475
21.892 43.282
14.104 44.091
55.854 38.677
82.851 -7.575
77.287 0.559
54.863 -25.449
69.835 -9.203
58.313 -33.516
79.381 10.138
44.138 -5.531
55.323 -24.364
49.447 -32.026
25.206 -17.021
20.681 -34.537
28.681 -42.158
34.321 -38.180
39.150 -43.809
18.298 -30.931
21.678 -31.381
26.967 -31.049
25.045 -33.652
31.195 -30.458
44.026 14.706
53.249 35.040
63.372 41.585
57.857 37.295
39.570 32.353
31.123 46.300
15.599 25.796
45.729 3.350
48.591 -33.982
34.238 -27.541
24.160 -52.386
53.441 -49.015
46.237 -42.059
40.731 -48.313
32.020 -43.884
42.618 -38.058
56.110 -45.768
43.815 -44.353
46.040 -35.418
47.538 -28.606
22.506 -17.234
62.977 -36.534
74.180 -37.371
21.129 -38.482
7.457 -44.929
54.063 -26.149
56.553 -34.525
51.047 -39.111
68.018 -18.157
52.832 26.453
64.639 15.999
39.119 60.097
52.811 32.128
46.473 -18.690
68.631 24.851
78.362 -12.283
79.256 -21.200
70.799 -25.942
47.373 -16.927
32.853 8.836
10.191 15.753
25.621 20.136
43.024 39.660
58.876 15.472
59.602 4.540
61.170 -11.476
37.259 2.124
46.401 -25.838
29.994 -38.136
16.899 13.726
53.763 20.943
12.930 42.014
16.818 37.251
47.006 30.677
40.587 -3.236
43.661 14.370
70.425 7.860
74.615 18.097
67.183 7.138
19.194 27.408
11.391 18.555
24.537 21.773
-12.026 21.866
24.126 35.945
75.914 18.250
43.842 20.607
55.802 6.505
56.591 -23.935
54.675 -4.157
69.170 22.672
56.527 23.168
35.096 39.917
17.601 44.330
21.758 33.031
9.604 27.234
41.412 49.618
55.263 32.667
60.036 39.172
63.547 45.817
48.917 34.189
59.592 10.624
46.321 -15.318
31.608 -1.507
24.530 -21.488
4.337 -40.460
-3.921 -41.926
16.873 -46.136
47.550 -38.832
50.044 -35.656
75.736 -6.174
46.277 -10.943
17.263 28.373
8.410 34.053
-5.773 14.259
31.125 43.907
54.932 40.125
68.909 40.141
41.642 50.078
58.265 60.364
40.245 67.802
50.689 40.789
59.457 35.340
28.573 34.467
51.391 42.196
41.894 48.713
79.120 38.399
69.729 38.337
80.674 32.035
67.225 14.124
48.650 12.296
53.526 36.165
53.196 26.949
62.246 28.781
38.883 44.161
46.567 26.428
75.499 31.611
64.793 -0.575
65.896 -13.923
82.336 20.156
79.332 21.949
80.875 5.049
76.905 19.626
72.054 -12.501
79.430 3.890
52.737 36.799
10.636 36.924
26.704 55.104
19.216 40.154
61.214 15.216
54.741 41.448
69.153 22.262
65.049 43.081
40.601 43.011
28.273 30.291
23.219 29.114
54.443 22.487
21.260 16.970
-18.892 11.878
16.125 -3.184
12.652 29.809
6.909 21.353
9.449 39.070
38.182 45.291
48.450 58.802
60.050 52.126
46.197 20.102
22.852 23.195
31.410 27.705
23.965 3.485
23.803 26.148
44.938 -12.848
57.200 17.487
60.192 12.632
62.664 -13.336
43.161 -19.844
22.298 -7.204
24.699 -27.889
23.377 -25.868
36.780 -25.940
43.584 -30.635
63.371 -39.500
63.714 -38.939
55.795 -34.399
64.401 -32.472
50.336 -34.874
78.385 -1.155
78.849 27.789
54.553 34.280
71.825 28.118
46.904 57.625
19.142 38.348
11.373 49.297
34.328 41.281
24.044 44.203
45.875 50.642
37.975 50.001
15.982 50.702
37.956 41.230
30.857 46.408
34.207 56.974
40.895 43.570
17.641 45.162
29.309 54.793
6.478 21.548
8.916 34.766
57.875 44.382
62.891 42.072
48.392 38.295
52.390 40.720
45.151 36.560
60.779 2.416
84.035 13.570
57.525 -26.124
40.029 -24.219
58.458 -36.436
65.986 -27.440
79.296 -23.795
65.213 -46.035
74.957 -21.250
37.120 -48.692
26.244 -39.155
11.336 -28.772
31.005 -42.464
29.034 -31.179
42.275 -37.860
26.588 -29.869
31.757 -23.324
25.339 -18.249
55.641 -49.795
22.958 -25.101
56.241 -2.603
45.978 45.129
56.037 49.206
67.216 35.136
78.006 8.904
76.740 -6.494
63.388 -27.210
53.353 -39.373
56.201 -37.807
42.737 -28.573
40.854 -24.067
76.588 -23.154
71.493 10.475
62.062 -16.551
87.665 -30.169
46.365 -58.746
22.572 -55.552
44.713 -51.251
64.445 -33.635
61.952 -36.968
81.229 33.955
65.170 36.687
50.312 47.150
29.875 44.703
17.252 42.268
32.747 53.600
27.495 58.983
44.768 36.098
40.750 40.503
45.036 42.496
70.177 23.563
43.087 33.288
60.710 44.436
37.458 51.033
44.923 52.387
45.204 53.596
61.543 40.316
59.614 29.194
60.359 14.046
76.449 13.019
87.310 -0.663
79.588 -8.035
72.968 10.552
72.927 21.358
69.715 16.711
64.343 10.752
53.977 -14.992
67.188 -32.668
75.129 -22.590
84.161 -7.576
70.792 22.573
42.419 38.619
50.260 35.406
3.140 34.981
46.146 9.036
20.962 24.118
32.454 7.341
43.974 26.036
39.899 6.611
35.396 31.605
35.246 49.942
49.797 26.985
42.287 12.833
64.396 7.008
86.019 14.122
46.875 30.242
42.094 -16.917
58.787 -21.071
69.670 -8.377
33.431 -35.731
61.201 -34.259
33.451 -46.823
54.338 -38.430
44.722 -43.194
66.077 -38.865
47.404 -35.988
49.275 -42.291
41.974 -36.475
27.501 -22.791
29.379 -8.852
77.069 3.831
79.590 4.355
72.509 -16.501
50.290 -42.378
26.145 -36.389
24.230 -28.602
68.142 -30.488
36.916 -1.588
39.390 13.348
24.748 22.823
32.565 20.633
70.516 -8.902
49.164 6.220
50.498 28.055
30.379 29.973
68.220 35.163
36.814 17.581
77.414 17.928
39.859 34.418
49.086 33.188
70.086 31.347
62.947 41.949
28.944 44.766
53.679 17.609
49.352 36.893
73.070 42.013
62.121 10.801
83.045 13.337
51.456 3.400
64.990 32.612
72.068 4.426
49.558 -18.563
58.470 -1.513
56.524 -38.140
21.069 -46.394
16.905 -41.438
61.810 -49.630
31.358 -73.671
33.326 -45.495
43.619 -50.623
44.099 -60.231
43.306 -57.041
7.377 -41.235
12.086 -32.463
23.483 -46.248
45.260 -37.749
16.372 6.410
3.907 3.319
81.538 11.442
69.105 -22.342
70.743 23.772
62.765 32.525
72.309 7.219
51.080 -2.696
46.470 -5.532
44.402 -16.603
22.287 -22.805
69.146 21.483
67.875 5.506
39.540 -0.543
71.237 -18.508
51.448 -42.639
29.151 -35.474
73.392 -19.700
39.304 -18.544
79.133 -19.399
79.246 -18.475
78.566 -15.630
50.751 -10.381
64.964 -45.540
40.712 -12.417
52.305 -3.214
34.021 -18.373
37.803 -17.490
63.765 24.646
57.321 15.167
46.219 32.867
76.697 4.401
70.255 15.223
67.365 8.107
65.452 20.462
82.045 11.487
62.147 24.844
72.732 30.510
60.905 15.552
65.088 37.564
55.905 44.700
52.687 49.577
71.930 23.720
80.115 9.827
58.467 41.367
53.049 40.542
72.893 47.825
56.155 54.356
40.058 48.358
46.142 53.219
35.594 46.556
-4.660 13.212
4.476 2.379
34.875 -8.577
80.139 -9.242
63.527 -3.820
51.105 -41.516
49.619 12.329
63.125 29.896
48.807 31.118
56.587 34.209
16.272 36.873
17.010 22.012
43.725 18.112
69.050 19.545
63.369 35.782
74.843 18.153
76.534 -6.049
69.173 26.705
66.246 24.404
66.034 27.241
49.625 41.865
51.051 40.374
24.779 50.444
32.268 47.850
14.688 46.143
26.284 39.416
35.592 50.587
34.967 44.004
38.842 41.487
59.543 25.874
17.956 -14.151
54.102 -5.645
36.575 25.429
19.756 4.973
27.452 -17.024
71.524 -8.609
64.302 -24.900
61.049 -34.010
17.825 -4.840
18.869 31.438
-16.222 6.237
-11.832 25.461
17.275 -10.410
22.079 9.190
30.197 -10.966
19.848 -46.914
35.770 -51.763
13.508 -29.770
56.108 -31.678
38.204 -6.030
37.639 29.654
45.425 -16.007
43.047 -1.489
49.365 1.470
68.845 -12.551
62.222 17.065
79.734 19.276
74.437 16.757
26.635 48.068
17.110 38.604
41.470 44.406
36.545 39.650
17.709 18.904
16.691 29.129
23.012 43.678
63.201 32.964
77.193 24.264
68.596 38.162
66.785 26.194
69.728 5.540
61.396 -21.121
58.597 -36.255
55.873 -29.819
55.984 -37.135
28.378 -26.018
26.440 30.034
23.221 42.205
11.614 44.695
-4.090 37.756
-3.589 46.607
22.400 37.601
41.850 33.539
34.699 38.680
32.143 33.381
61.395 18.179
43.157 41.366
44.599 41.060
40.851 39.173
43.330 50.446
35.866 24.382
22.421 16.815
37.644 26.796
50.564 48.058
67.033 41.040
25.696 42.169
32.186 41.279
37.670 49.684
64.704 33.786
37.545 56.704
41.505 60.690
50.517 50.023
56.293 28.834
46.252 38.976
78.645 31.082
53.885 13.211
63.322 -2.025
63.466 9.173
45.424 -3.804
64.429 11.491
64.909 13.720
60.822 -6.623
55.790 14.637
51.028 3.715
53.475 -24.844
62.373 -21.717
47.148 11.562
65.931 26.175
77.584 -1.815
73.018 -47.108
52.848 -51.974
44.381 -46.221
48.574 -54.408
9.848 -23.418
30.204 0.088
58.677 0.246
45.650 -46.760
15.666 -41.823
-1.468 -21.836
9.642 -42.927
32.764 -49.228
62.607 -35.056
73.311 -11.165
71.849 -20.305
63.551 -19.581
64.938 -38.419
71.560 -20.332
52.970 -40.434
38.808 -51.480
28.758 -53.077
65.149 -38.221
56.008 -15.585
61.189 -30.718
44.004 -49.631
33.056 -56.513
4.628 -44.510
37.140 -50.247
31.955 -33.325
30.204 -33.413
9.806 -16.014
-8.434 -16.933
28.110 -27.660
29.718 -40.851
9.191 -41.095
14.294 -34.991
35.451 -48.392
36.174 -35.526
56.222 -34.247
33.485 -43.267
47.691 -47.886
55.923 -36.047
35.843 -46.437
41.057 -51.738
26.778 -40.116
41.947 -34.722
78.563 -27.368
73.495 -44.056
55.785 -39.044
41.110 -47.399
80.614 -34.363
59.888 -43.502
60.067 -30.119
56.178 -1.458
68.347 36.723
37.108 47.558
28.482 55.507
21.328 55.121
27.576 61.619
38.065 51.994
1.887 19.163
10.088 20.107
10.512 16.927
-6.983 23.702
-8.160 21.881
-7.109 22.825
1.676 5.076
85.849 27.585
59.297 17.805
39.160 35.409
35.990 36.361
81.095 -1.723
70.533 -12.043
79.981 -1.924
73.994 38.803
37.558 26.571
30.710 34.918
26.135 47.262
16.800 25.429
55.256 44.267
34.576 -6.345
26.204 -30.246
32.185 -49.201
29.959 -25.068
81.688 -11.318
70.521 15.190
44.258 59.133
47.287 53.403
65.947 29.738
72.651 10.544
67.984 -1.031
75.145 8.022
55.202 15.999
62.210 19.101
52.280 4.785
74.709 -17.048
71.337 -21.974
66.923 7.129
69.925 43.089
86.459 21.873
84.600 9.599
69.977 -19.846
73.055 -20.544
85.435 21.241
73.875 42.037
68.172 13.218
5.418 46.378
58.339 24.830
10.644 19.413
9.782 44.614
6.104 21.346
68.655 35.006
29.762 42.750
35.278 63.227
33.598 52.307
25.587 49.734
57.574 20.635
25.156 53.165
63.800 50.634
39.311 46.797
52.074 45.233
48.976 54.461
37.766 31.857
68.098 -26.450
62.643 -38.985
53.907 0.492
33.508 -21.827
40.903 -48.044
43.418 -20.536
31.351 6.680
7.620 -4.555
19.668 -12.239
39.319 10.922
55.402 53.914
43.544 43.819
42.795 44.805
53.173 47.431
30.552 29.442
30.018 13.791
42.579 45.511
42.310 40.879
33.936 52.528
28.707 55.711
9.073 26.125
-10.960 22.394
-3.948 29.488
-10.201 16.080
1.705 17.703
5.408 0.178
74.623 6.311
67.500 4.869
51.869 31.665
42.843 36.978
41.975 28.862
38.622 26.295
68.840 37.806
72.334 27.537
54.944 22.592
66.598 -22.870
77.814 -23.981
59.392 -30.246
84.514 -38.616
65.266 -37.188
56.277 -39.442
32.929 -47.639
74.623 -16.395
90.670 -8.248
72.414 -3.530
63.718 36.550
75.053 45.138
81.312 21.351
66.223 33.658
54.985 52.978
46.020 43.608
64.602 39.277
59.120 31.481
53.127 37.326
55.315 13.814
49.761 5.030
48.176 28.044
26.112 30.818
36.364 11.200
54.927 -39.005
34.978 -40.163
53.708 -24.650
66.800 -9.035
35.010 4.538
41.567 -28.132
39.745 -36.006
41.503 -47.311
58.537 -37.583
48.051 -37.296
34.667 -36.472
41.683 -16.305
48.520 -7.298
74.346 10.894
61.801 40.229
56.354 28.869
59.446 -3.100
76.103 25.944
68.353 13.562
82.897 10.590
49.437 -15.160
39.297 -6.813
53.429 14.183
42.412 16.298
72.990 -22.091
55.432 8.412
39.507 -11.640
61.156 -7.666
39.161 -19.133
42.204 46.789
28.137 35.196
50.608 37.025
50.190 36.307
49.875 12.206
69.882 -23.861
37.101 -28.660
34.615 -47.579
61.727 -30.047
75.831 -15.894
81.694 -24.789
57.160 -25.709
72.795 -14.599
26.790 -52.439
40.574 -49.102
22.403 -59.051
33.145 -34.086
46.115 -24.563
2.498 -19.386
1.683 -5.103
52.243 33.081
50.714 8.885
33.584 32.042
51.591 26.172
51.060 4.606
76.888 25.032
45.933 36.803
74.020 35.360
65.436 34.312
81.456 23.677
79.190 14.384
40.861 15.515
53.932 -23.532
55.726 -37.505
44.080 -38.367
43.010 -26.837
28.623 -45.800
36.357 -51.999
26.616 -44.939
43.923 3.387
35.393 15.603
29.869 4.502
39.314 7.488
66.246 -17.336
48.684 -21.902
65.989 -6.884
75.152 -17.738
65.238 -38.975
62.626 -33.752
39.286 -43.579
32.158 -32.471
55.440 2.542
76.548 11.048
40.947 12.252
32.264 36.065
32.995 56.131
53.177 38.160
55.870 10.203
63.885 0.182
75.207 5.536
73.627 -14.413
31.919 -21.182
41.173 -46.106
33.624 -48.588
21.522 -55.992
28.024 -58.647
46.012 -49.954
64.542 -32.374
60.552 -29.877
41.362 -36.195
39.151 -51.062
59.642 -34.064
75.798 -9.245
62.723 21.942
33.926 35.142
53.847 47.248
70.533 16.458
55.164 37.736
28.642 38.350
46.137 49.347
48.464 28.325
75.778 -2.977
80.201 10.370
68.561 23.148
54.606 -0.295
67.949 13.471
62.429 5.397
49.368 -11.931
74.912 33.730
57.116 34.788
42.550 44.448
30.383 48.704
8.343 30.675
9.519 17.856
21.236 -4.924
13.673 -40.540
55.650 -36.799
13.423 -31.237
50.163 -38.882
70.419 -34.378
57.096 -47.783
45.234 -34.180
70.575 -40.339
49.310 -47.970
54.895 -23.029
68.109 -21.730
19.969 -46.314
64.325 -20.606
55.891 -5.089
72.854 -18.889
77.375 -14.926
63.185 -23.520
57.128 -7.272
52.680 -2.348
28.908 -25.311
53.386 -27.949
28.737 1.767
53.397 -11.720
81.057 -15.635
74.119 -2.086
55.191 -11.500
50.415 27.241
55.035 10.447
79.203 37.933
74.880 35.457
83.081 4.651
56.230 -18.187
54.048 -10.334
31.902 -27.402
27.372 -43.273
36.671 -46.314
44.081 -60.819
26.996 -17.973
43.110 20.949
49.513 41.674
42.006 15.742
42.861 31.004
64.387 -1.888
72.779 -4.959
69.160 -24.672
78.829 -27.611
65.225 -45.261
58.432 -50.303
36.702 -49.667
23.013 -29.183
3.146 -4.846
63.864 -10.878
56.888 10.100
42.394 3.670
41.656 -28.802
16.199 -40.878
66.583 -41.654
49.339 -43.383
56.055 -29.337
65.229 -43.142
87.063 -30.907
19.520 -31.712
29.340 -27.326
23.997 -36.289
19.327 -45.974
33.388 -60.048
16.558 -36.445
45.403 -36.899
45.524 -29.594
58.633 -7.392
47.374 -38.778
27.637 -44.403
13.877 -21.864
68.576 -41.050
75.015 -15.249
83.872 -13.808
68.620 -18.047
52.229 -31.130
57.070 -20.081
84.641 -3.081
52.444 -34.355
81.557 -22.877
74.523 23.973
71.444 11.155
59.774 14.706
69.688 19.939
62.678 9.750
41.552 27.584
24.983 -3.521
45.413 -27.787
30.062 -30.526
34.206 -42.820
58.698 -9.988
46.553 15.502
60.548 32.949
78.054 35.351
68.076 35.263
48.805 38.516
20.020 52.217
33.042 44.768
38.753 63.754
32.306 49.547
16.248 25.974
23.849 27.061
23.471 27.878
34.905 19.266
12.986 -4.448
46.541 18.574
6.187 -4.379
39.720 -22.037
16.768 4.610
11.146 41.436
32.966 36.958
26.151 -10.960
1.185 -16.890
26.449 -9.473
17.067 13.805
18.620 -7.300
23.010 21.194
39.831 6.625
53.821 23.273
46.543 29.400
20.559 13.364
5.863 13.181
7.403 24.035
7.105 12.463
0.586 16.865
19.544 14.967
30.466 32.317
34.793 33.512
34.447 23.356
10.378 28.504
49.301 29.809
49.040 16.865
58.916 38.111
48.694 36.140
2.154 -7.422
34.165 -12.331
41.681 1.263
37.421 16.480
24.753 5.461
27.674 33.109
54.630 23.485
62.453 -1.018
38.861 -4.421
75.258 15.972
59.656 52.343
81.202 7.191
82.770 1.047
55.987 -20.435
38.731 -35.840
53.787 -42.697
79.224 -3.631
52.674 18.720
79.645 -19.710
57.312 -33.105
41.375 -46.807
36.322 -42.999
11.388 -43.453
32.830 -30.672
2.538 -19.085
23.728 0.170
30.216 17.177
24.520 19.539
32.876 1.513
25.219 -1.123
21.533 13.892
35.633 41.163
72.236 42.505
62.845 46.508
40.666 42.046
15.933 37.046
35.420 26.428
36.124 41.846
40.436 42.745
79.756 30.650
82.753 16.289
71.321 -11.331
56.397 -6.179
79.392 -3.564
80.889 -14.369
72.397 3.881
61.482 -8.464
62.720 -9.796
68.374 -18.711
78.799 -24.205
73.692 19.825
75.995 -9.475
74.388 -14.914
64.042 -45.595
54.429 -42.141
36.330 -11.360
26.038 -38.852
17.637 -33.494
48.816 -42.119
46.532 -26.185
61.347 -43.041
82.846 -14.212
72.221 6.808
60.352 19.685
68.458 -2.554
49.356 11.743
25.995 37.775
19.323 33.008
25.517 -9.904
39.459 3.984
49.801 43.797
65.171 26.630
45.893 7.362
61.032 5.704
51.657 23.264
45.803 30.215
20.531 -2.882
8.892 -9.509
51.850 -36.604
21.663 -35.529
0.807 -41.741
9.665 -33.250
-1.044 -13.720
38.212 -17.132
90.928 -2.032
38.263 44.555
36.967 37.436
10.838 33.564
26.182 39.720
-1.731 31.757
20.606 57.628
12.651 39.963
58.620 59.237
42.719 33.352
41.726 49.530
40.139 43.300
38.883 21.840
69.279 35.616
61.486 36.523
47.196 21.199
59.700 17.900
73.965 15.271
73.422 25.174
80.532 -2.099
68.687 -23.916
63.957 -0.178
43.960 34.352
28.713 -4.547
54.529 -6.337
80.393 -6.968
71.984 31.414
77.475 30.725
77.173 -7.047
60.692 10.490
75.359 -13.934
76.077 -14.510
63.124 -42.750
39.821 -26.536
51.102 -43.827
92.018 -15.314
71.619 -16.642
81.381 -0.063
80.757 -14.429
28.832 2.306
44.637 -7.094
44.904 -5.517
73.946 9.300
71.676 33.068
78.055 17.205
61.138 19.615
57.048 39.035
21.611 50.362
22.041 35.942
3.803 4.538
51.727 26.685
68.294 37.946
62.190 34.297
10.551 61.148
23.150 47.624
28.712 13.579
38.052 37.267
52.319 31.101
77.688 44.673
70.963 26.224
47.910 2.929
41.333 11.852
31.266 38.353
27.453 3.967
29.662 32.101
39.708 62.717
27.889 25.745
38.231 49.571
50.030 31.533
60.432 37.706
61.306 32.781
64.413 35.171
63.540 35.076
72.559 45.634
52.381 37.285
41.736 -12.749
42.101 -10.934
45.938 -6.762
39.126 -25.907
36.588 -33.169
39.796 -11.954
16.741 22.583
1.070 35.494
14.070 34.723
38.143 50.904
61.394 26.817
66.173 28.625
28.920 38.249
37.024 48.624
54.857 34.428
29.013 31.543
38.834 35.734
58.423 31.278
68.778 38.508
31.587 57.153
43.234 40.526
70.451 32.301
80.444 32.570
46.374 33.352
56.232 19.302
59.328 29.173
47.618 33.312
65.003 9.459
59.712 14.882
43.407 -6.489
35.535 -24.158
60.538 -27.550
45.036 -57.708
23.596 -30.076
28.959 -14.280
62.360 2.926
52.223 -21.265
18.729 2.422
12.810 -1.031
38.878 9.298
44.915 25.813
38.433 -4.826
65.589 14.159
41.174 -33.010
18.892 -30.115
6.599 -33.416
14.900 -17.695
42.525 -15.036
37.168 -16.399
4.048 -3.471
-2.949 18.254
6.076 36.127
2.773 31.289
14.924 39.028
34.453 55.699
46.804 51.514
71.487 24.792
64.634 44.493
25.691 33.645
0.305 30.699
7.824 34.768
29.645 38.114
46.284 43.932
52.424 39.292
31.899 51.961
43.277 48.137
68.504 5.765
87.212 24.148
80.865 36.400
80.162 27.609
51.761 18.625
35.583 24.500
26.532 0.724
21.375 -2.743
40.563 -34.585
67.940 -42.824
23.434 -46.296
53.063 -28.385
81.752 -9.481
79.727 -17.883
84.655 -13.005
88.837 -23.185
68.717 -27.997
83.431 -31.963
77.494 -4.556
72.380 -32.856
61.496 -34.103
55.104 -33.922
68.775 1.403
80.381 -5.340
67.160 -23.587
81.298 -16.858
70.622 -25.893
83.457 6.610
75.858 -11.357
67.087 19.622
79.349 3.306
66.176 -23.375
68.870 -0.972
53.844 21.005
78.337 0.763
81.720 7.118
69.983 8.571
35.350 43.557
44.976 45.088
30.398 24.979
61.542 30.925
56.354 27.740
68.390 14.610
36.849 -28.013
24.686 10.089
31.539 6.499
69.236 25.889
56.878 24.705
65.379 3.388
71.329 14.653
47.355 -5.486
40.979 -16.707
73.087 1.814
55.421 15.127
60.302 38.568
65.193 46.784
36.957 48.263
63.941 35.405
84.616 26.689
53.238 42.909
58.345 36.103
52.586 44.846
47.505 34.382
80.564 3.171
81.531 2.814
80.108 7.517
82.683 -25.824
71.923 -32.865
42.980 -50.669
69.783 -44.011
31.423 -53.297
17.882 -33.515
48.179 -35.656
42.433 -64.872
60.698 -42.186
45.631 -49.780
58.898 -40.498
79.967 -38.262
83.866 -25.099
75.151 -7.217
40.111 -37.181
52.492 -32.391
77.180 -26.181
59.759 -31.654
50.895 -28.746
40.638 -37.550
76.508 12.390
72.226 15.678
78.063 19.397
47.445 40.537
44.892 38.602
30.884 45.926
46.686 35.123
35.201 42.376
8.485 33.836
2.196 48.942
3.495 30.420
5.594 37.063
29.097 16.387
37.424 0.497
40.142 -26.885
51.384 -51.416
47.119 -38.505
70.218 -16.878
68.939 14.719
48.246 38.119
53.166 1.910
77.391 -10.556
81.905 -13.423
78.442 -13.680
70.759 -11.029
19.597 -9.994
5.525 1.997
34.656 40.711
34.273 40.834
29.228 19.222
6.202 -16.713
9.116 20.835
5.028 8.237
-7.514 18.676
23.721 34.610
69.350 25.764
53.885 27.257
76.240 30.207
72.626 27.660
61.789 42.567
83.815 7.406
82.480 -11.179
75.443 3.010
81.208 15.015
53.187 34.327
64.342 25.551
57.394 32.764
65.724 41.289
67.108 30.472
55.964 45.568
32.696 45.581
51.847 43.383
57.419 -10.425
33.449 27.540
64.550 35.102
45.836 49.897
40.862 43.863
24.965 38.585
19.942 35.269
18.112 18.993
14.896 36.208
15.032 31.301
1.033 22.242
12.096 31.887
0.156 34.972
8.915 31.116
-0.709 28.189
1.744 5.391
72.404 37.433
62.127 37.848
40.193 36.849
17.174 10.541
43.424 25.237
43.570 16.562
54.425 39.639
64.666 27.871
65.140 18.590
67.295 18.643
72.525 10.612
27.879 25.075
36.424 0.145
50.944 -15.236
42.351 -45.167
37.538 -45.357
42.675 -49.862
21.078 -38.963
28.015 -26.101
63.153 11.306
66.937 -1.380
88.490 -4.593
78.354 -2.802
64.770 -30.182
69.977 -31.204
53.950 10.654
65.470 26.787
60.804 6.636
51.615 16.264
53.494 35.686
51.194 41.159
52.773 41.067
67.842 30.192
70.178 32.788
66.287 35.855
79.542 20.038
84.180 26.718
73.964 -7.111
36.641 21.042
48.122 25.055
62.151 19.925
65.982 23.833
73.429 -12.203
51.213 -9.703
29.366 -40.172
75.696 -37.232
64.986 -33.647
45.265 -42.744
30.415 -32.824
46.431 -40.463
59.644 -37.168
80.519 -16.869
53.500 -19.630
80.540 -25.170
56.737 1.005
46.279 27.806
78.356 20.570
61.174 12.523
54.937 31.952
77.294 1.478
48.402 30.312
76.547 8.316
80.580 24.606
70.662 24.848
53.046 30.501
52.196 27.473
77.197 0.961
60.805 27.243
77.946 21.287
77.320 29.915
63.588 34.262
68.536 20.182
44.823 46.737
66.330 54.829
66.234 30.489
72.851 27.957
55.322 44.296
23.039 42.339
24.515 41.278
36.273 41.423
71.976 31.206
89.455 0.736
74.271 20.179
61.790 37.230
55.143 30.058
81.372 5.002
82.485 24.326
71.363 6.377
53.313 -10.819
70.734 -19.693
86.153 -9.029
69.322 2.543
77.226 9.583
38.709 -6.214
35.001 4.452
59.832 28.924
80.322 1.659
43.121 22.445
23.971 45.947
50.161 47.872
71.108 32.868
68.953 34.050
65.115 47.932
57.811 45.581
45.004 19.466
38.851 26.886
24.216 46.823
56.728 53.793
17.776 35.020
25.820 5.649
32.319 -11.230
41.650 -26.868
61.731 -35.335
50.165 8.642
23.459 17.678
74.421 27.040
30.070 37.643
51.489 25.544
59.642 15.091
86.175 18.744
68.839 25.298
74.487 25.588
43.102 -17.357
22.231 -20.539
20.914 -7.030
40.879 25.297
51.265 25.406
66.904 40.383
73.963 21.764
66.595 48.857
72.272 34.528
68.552 30.645
26.556 -17.855
61.842 -22.767
57.471 -28.727
75.079 -33.028
71.878 -15.454
68.965 14.176
67.931 38.890
55.296 4.878
68.074 -11.642
60.835 -25.205
68.191 7.176
30.810 29.580
13.192 37.236
62.094 34.811
69.232 18.714
16.708 -0.709
27.579 20.440
25.824 11.248
26.139 10.251
31.576 24.294
34.657 14.247
31.276 4.393
41.227 7.977
59.017 -1.042
57.695 12.137
80.148 4.151
75.028 21.773
70.540 28.086
40.318 31.731
61.388 15.773
56.167 29.020
74.094 -17.683
34.888 -21.269
61.086 -17.145
67.622 9.482
41.801 24.051
53.779 33.657
69.106 21.018
78.612 27.458
68.075 23.155
62.229 27.753
76.938 9.370
63.621 3.063
59.456 12.789
49.858 19.818
79.839 3.637
87.140 -9.690
77.176 22.523
68.654 25.978
44.890 47.689
31.985 55.711
64.874 49.146
61.068 39.328
62.755 44.165
52.596 51.483
26.461 30.482
52.146 32.304
28.373 15.362
40.237 -15.404
28.390 17.792
19.724 4.238
10.355 12.577
7.859 20.623
13.479 3.091
32.973 -13.698
33.343 3.923
9.735 5.785
-9.727 14.775
-0.808 19.280
-4.551 32.980
4.652 18.729
3.762 21.738
39.772 44.738
61.932 36.725
63.958 39.173
58.445 39.265
38.780 34.318
31.352 26.401
5.446 25.180
39.597 16.797
27.233 35.983
17.640 24.820
33.690 -10.512
45.123 -12.469
46.559 49.504
68.830 29.406
40.565 14.522
22.874 31.975
14.606 27.324
14.917 36.727
10.837 39.512
21.434 1.894
26.998 10.801
41.289 19.055
45.719 -8.161
45.972 4.502
14.573 -8.935
35.699 -28.970
59.898 -24.226
82.680 -10.084
75.287 -17.252
78.978 5.675
63.347 -10.595
55.065 21.674
72.231 -2.611
82.392 16.794
57.681 25.888
55.410 0.954
14.854 23.772
46.617 48.121
38.557 49.113
64.818 45.116
41.312 55.754
15.388 30.684
16.438 15.246
16.864 39.459
-7.035 23.879
17.328 52.240
60.815 50.786
85.632 14.830
54.995 -18.848
35.384 -4.826
82.688 -6.266
80.843 9.966
80.794 13.279
57.580 29.597
47.498 26.134
39.749 24.099
11.778 17.863
48.333 34.798
27.992 51.536
50.685 50.410
41.413 14.831
24.287 -11.558
8.173 -23.448
25.698 -48.539
34.645 -45.802
44.386 -57.746
16.713 -40.403
29.533 -54.333
14.137 -37.660
54.186 -33.280
72.837 -24.272
80.702 -27.101
68.142 -22.934
44.521 -32.018
66.529 0.563
33.786 22.305
50.105 28.528
79.346 20.006
78.509 14.483
62.936 -11.800
66.075 7.513
53.173 23.799
86.362 4.953
85.897 -8.624
58.813 -20.687
71.590 -10.803
65.504 -22.906
77.473 -31.016
77.163 -23.637
37.910 11.786
59.880 14.480
86.855 8.104
57.802 -20.058
58.504 -29.696
60.225 -20.570
65.838 -24.932
62.696 -46.996
37.137 -44.905
39.204 -55.348
35.607 -50.159
62.648 -37.502
64.899 -26.930
86.025 -5.363
87.421 9.265
50.881 20.652
45.405 39.698
53.227 34.024
48.402 -3.218
67.313 -10.014
69.474 -20.673
40.515 -18.331
46.950 -37.446
43.764 -13.410
72.616 -10.338
78.730 -20.188
71.913 -24.944
74.369 -33.752
85.989 -32.720
79.417 -21.518
28.053 21.148
70.008 -33.489
53.276 -47.336
60.579 -43.280
34.563 -52.932
58.593 -45.125
46.688 -38.841
28.370 19.822
36.432 21.689
47.045 8.379
35.617 9.214
36.363 -2.821
23.855 -10.653
19.597 -27.141
11.524 2.580
10.871 26.030
24.731 29.197
42.703 17.431
32.947 -18.657
30.859 -19.363
26.995 33.793
55.609 46.349
27.522 20.211
13.683 1.160
11.471 19.261
22.693 -4.068
23.689 -9.768
42.409 15.535
72.220 -6.166
58.547 -38.912
63.563 -31.717
57.990 -41.067
63.698 -35.952
48.846 -54.972
73.226 -20.135
51.699 -9.815
60.518 2.336
55.835 -0.441
61.210 -33.162
57.630 -42.053
67.729 -41.885
33.020 -41.782
38.317 -40.154
45.088 -46.676
42.864 -52.310
31.710 -35.690
62.525 -29.035
16.028 19.020
23.369 43.887
9.630 35.421
9.388 23.764
35.371 44.744
14.470 52.371
37.967 47.999
33.845 48.710
33.637 28.206
10.860 39.676
53.189 45.955
45.775 33.206
67.941 24.955
81.724 34.029
37.585 30.414
55.394 21.040
49.786 35.526
24.436 31.778
36.502 25.828
-7.358 17.754
8.888 22.431
23.134 36.605
15.908 7.201
15.281 -5.154
8.981 -17.328
32.097 -7.285
35.959 11.858
22.840 -0.950
44.084 7.613
51.236 -1.506
42.820 -2.932
-0.356 12.529
36.933 33.331
56.819 24.816
49.008 -1.752
34.315 13.760
34.548 34.591
36.065 46.992
35.449 49.641
43.116 33.627
74.940 25.314
61.276 4.418
31.431 -14.403
13.834 34.663
23.376 12.714
17.354 1.193
37.358 1.967
9.299 5.988
37.996 -21.477
22.911 9.218
19.454 -21.036
19.855 -26.806
9.894 -23.828
37.501 -20.574
29.631 -42.356
24.969 -43.314
25.515 -20.664
29.859 -19.393
35.847 -40.513
7.258 3.642
13.375 17.371
4.934 -17.709
20.216 -42.713
35.056 -44.792
14.848 -40.776
22.755 -31.939
63.888 11.003
36.061 15.574
40.283 -12.133
68.724 -12.571
75.760 -1.182
45.591 37.853
34.226 43.563
79.252 28.462
76.850 29.072
39.855 47.280
47.420 17.748
61.015 15.038
50.201 60.125
54.922 49.412
23.904 50.665
19.418 12.865
39.080 -13.319
38.722 -35.251
49.548 -27.966
54.703 -45.082
44.243 -40.155
23.100 -35.126
56.753 -33.549
58.542 -38.255
46.698 -38.668
17.955 -41.788
58.610 -41.438
63.336 -34.414
57.365 -39.504
34.002 -34.726
41.989 -55.040
79.723 -37.818
55.848 -44.559
73.358 -35.408
72.029 -9.427
61.462 15.695
70.137 26.952
60.503 33.640
62.109 25.677
54.510 -6.126
72.427 -12.228
95.869 -1.277
68.329 -13.305
75.380 -6.295
69.915 -7.327
73.885 20.659
60.537 9.646
51.849 13.972
36.240 23.967
38.147 5.854
57.574 8.197
38.223 26.785
71.093 33.375
66.168 -4.237
56.048 0.336
76.230 -19.463
70.204 -24.481
70.260 -27.217
82.356 -17.823
56.999 -35.438
46.969 -45.214
45.216 -29.408
61.516 -10.965
81.940 -15.499
66.411 -6.516
-3.740 -18.845
15.981 -46.385
-5.711 -34.675
30.582 -41.285
43.058 -50.614
28.220 -12.604
56.642 1.246
48.017 10.443
53.147 18.045
30.784 5.274
81.402 17.636
79.327 -3.426
73.116 6.524
67.788 13.705
32.449 -30.648
62.573 -16.050
56.753 -30.900
3.774 -23.146
17.116 -40.738
38.432 -40.442
18.649 -35.512
50.575 -50.865
32.045 -42.358
85.087 -13.712
85.410 0.148
56.328 -41.490
53.164 -43.868
62.498 -47.165
56.098 -37.265
24.482 -53.953
34.305 -50.375
41.748 -35.538
25.979 -34.409
62.211 -27.324
47.455 -51.693
53.489 -60.880
32.139 -45.152
45.529 -32.214
76.771 -6.787
71.844 26.123
41.409 26.894
24.023 13.980
39.528 26.087
22.033 16.548
7.637 19.820
41.834 43.074
61.546 29.611
70.443 29.772
42.436 17.467
24.166 -12.158
40.862 15.976
47.512 -28.902
73.464 -36.509
54.369 -41.585
67.116 -36.415
45.323 -43.740
51.603 -54.009
67.884 -29.903
68.843 -38.519
44.408 -40.374
55.099 -23.042
44.308 -10.218
63.743 -28.249
65.199 -31.200
73.003 -32.760
51.475 -37.615
40.899 -11.751
23.102 -5.172
17.809 -42.321
19.561 -43.131
26.599 -39.330
42.248 -59.026
18.452 -53.724
43.733 -43.508
33.696 -36.171
19.290 -48.148
11.212 -29.207
46.807 -26.774
69.735 -24.108
83.315 -8.012
75.201 -25.098
79.384 -18.920
64.716 -17.745
53.099 -31.051
59.982 -26.572
66.010 -16.525
63.277 -27.585
39.559 -44.441
46.306 -50.083
36.225 -41.620
25.235 -28.283
48.014 -39.915
59.967 -27.580
75.445 -21.174
78.309 -25.545
50.125 -38.671
46.267 0.317
50.627 -0.601
79.963 8.797
55.271 -25.093
53.281 6.110
48.952 11.615
38.473 29.197
45.793 11.997
66.611 30.375
86.809 5.758
74.318 -25.924
86.836 -24.196
75.508 -29.397
76.902 37.515
55.033 38.688
63.473 39.773
86.339 11.081
44.021 -7.593
39.098 -13.401
64.478 0.118
82.686 0.209
83.233 -26.832
60.534 -18.528
50.113 -45.698
55.734 -27.967
49.950 -40.008
70.347 -40.862
62.738 -34.749
75.414 -10.278
68.239 -26.501
75.830 5.899
93.150 23.013
80.357 14.243
62.595 -7.188
34.811 18.486
46.999 -14.040
46.995 -40.904
31.713 -54.443
49.315 -56.170
52.008 -36.813
63.533 -34.694
36.718 -23.464
30.092 -22.595
48.404 -43.610
58.548 -39.214
33.719 -37.625
45.432 -51.325
76.160 -13.770
47.242 -61.378
5.190 -53.266
33.190 -44.659
28.033 -23.831
9.993 -18.801
31.582 6.197
3.902 3.574
62.327 22.580
81.037 5.744
55.665 11.462
63.800 0.674
54.654 -11.286
23.016 -47.064
64.616 -29.868
39.050 -39.365
46.089 -43.023
42.380 -66.524
68.623 -35.684
38.258 -57.982
58.172 -41.941
29.250 -37.730
23.993 -25.230
8.534 4.619
25.709 8.020
9.560 24.410
24.714 -2.726
10.005 29.884
34.119 39.257
24.292 9.975
69.762 1.557
67.995 21.916
69.128 14.488
35.663 27.302
25.495 8.598
70.799 -8.769
54.963 -15.216
22.716 -14.281
5.504 1.803
60.964 24.135
50.025 33.588
82.357 30.460
64.959 39.621
55.349 28.763
35.999 12.837
55.762 20.527
27.380 -12.981
52.164 -36.184
34.591 23.151
21.580 17.191
18.872 -7.781
57.882 21.499
37.105 28.543
42.472 22.433
13.494 5.326
24.270 3.509
4.766 2.580
33.587 -12.943
49.445 4.598
57.972 29.119
68.970 37.956
52.607 38.965
49.631 19.528
63.607 35.384
72.304 22.388
84.658 -10.903
86.056 -21.993
81.250 -30.189
60.337 6.463
55.660 -7.107
48.948 -22.727
70.721 6.229
77.588 -16.315
50.287 -0.842
61.383 -16.948
65.574 -8.177
62.449 -4.395
68.948 5.577
41.261 19.421
68.554 10.692
73.666 7.529
84.755 -12.192
84.224 -19.673
73.455 -21.761
90.244 4.784
59.510 8.443
67.314 -5.123
70.854 24.606
90.168 -1.847
59.165 -37.416
45.803 -41.628
33.235 -32.344
19.258 -32.410
32.814 -39.284
49.159 -29.890
47.464 -8.426
59.990 -17.712
18.341 15.244
17.465 -34.680
29.924 -49.917
26.807 -31.976
55.943 -38.761
42.994 -37.990
71.509 -37.206
73.510 -12.738
86.361 2.478
54.425 46.303
57.705 36.097
31.997 49.464
31.661 44.523
65.042 39.590
60.615 45.941
26.124 52.619
65.093 37.844
72.319 45.613
55.184 30.626
72.716 22.332
76.942 -3.508
67.745 14.154
77.642 13.402
62.881 22.864
65.153 24.901
49.134 29.681
23.352 41.824
25.692 45.743
26.835 57.223
12.108 32.749
27.121 26.634
14.408 21.146
3.895 43.110
51.620 50.319
64.101 44.857
27.763 46.003
61.953 42.624
31.513 17.579
41.428 29.660
36.325 48.807
46.845 60.831
15.813 45.786
22.351 32.230
68.657 25.081
59.933 43.151
49.480 33.645
75.075 -5.880
84.050 17.420
62.770 23.990
59.846 34.778
66.949 32.827
62.741 44.134
84.460 13.561
56.910 38.500
51.932 48.095
78.075 25.701
79.035 12.659
79.085 -10.220
44.262 16.210
40.869 20.758
12.489 32.020
20.333 33.932
25.071 7.374
34.249 24.181
9.384 3.271
31.879 36.412
17.347 25.588
20.603 1.947
27.851 25.856
12.205 22.005
6.381 -6.375
38.288 4.112
34.100 36.307
52.339 41.947
37.781 31.608
48.985 16.393
27.167 7.676
49.793 24.986
88.648 -6.831
77.391 14.284
81.620 -2.507
77.060 -12.229
70.204 -31.408
34.096 -44.847
54.643 -50.894
51.541 -43.134
86.135 -28.315
23.088 -45.786
16.513 -47.328
54.167 -32.826
50.469 -41.888
54.614 -37.713
70.639 -14.674
66.429 -34.663
63.239 -9.779
82.569 -14.966
70.499 -24.205
75.362 4.105
46.499 -0.679
43.029 38.642
31.107 46.685
49.591 42.749
29.960 49.461
50.408 47.517
51.901 7.604
70.928 7.027
49.318 -4.815
33.794 -13.673
23.975 1.649
49.875 17.342
65.600 -0.111
84.290 2.584
58.285 -17.274
61.515 -31.535
71.128 -12.827
78.577 -9.223
79.669 -8.693
57.046 -8.040
72.386 1.531
85.511 14.749
69.343 14.538
61.291 45.239
69.451 24.056
78.531 16.029
56.195 -17.539
72.080 -29.557
50.725 -17.641
58.761 26.631
44.724 39.244
41.835 19.269
50.819 -14.223
69.246 -22.246
31.103 -46.319
55.805 -34.470
71.986 8.268
30.463 8.586
34.066 33.223
37.905 33.585
33.101 43.163
29.538 44.843
20.804 47.969
5.852 25.619
-2.425 29.944
32.237 12.628
19.715 33.577
42.033 52.018
18.833 14.631
27.409 1.452
20.130 -4.864
61.104 -3.714
79.423 -17.105
59.720 -36.264
70.059 6.021
49.969 44.254
64.312 43.657
71.211 16.410
40.724 40.290
35.428 33.883
26.151 53.356
30.801 56.656
51.703 43.858
79.405 2.985
82.281 -12.726
40.465 -20.270
48.669 -4.347
41.343 -4.896
24.603 -49.325
42.073 -40.341
64.556 -30.373
41.436 -52.574
35.582 -34.407
65.585 -39.335
35.296 -45.941
16.006 -29.204
10.453 -11.870
17.147 21.872
12.366 18.028
34.949 25.360
51.416 -0.154
41.356 -11.937
53.251 18.183
36.427 -2.193
27.177 -31.820
9.249 -36.637
26.352 -46.436
8.562 -40.692
31.673 -46.362
9.390 -25.675
7.870 -13.021
19.538 -18.195
19.662 -7.332
17.740 -12.627
48.434 6.004
82.564 15.523
36.686 -5.919
58.954 -32.688
63.743 -32.160
75.977 14.131
81.167 15.965
11.521 16.798
34.123 27.240
55.811 16.871
78.644 -14.126
80.448 -35.840
76.160 -28.738
75.661 -23.224
89.492 18.602
89.395 16.239
59.846 -50.071
37.706 -52.325
40.434 -39.986
28.462 -29.205
27.312 -15.310
37.052 -14.359
54.510 -23.407
73.060 7.940
72.054 13.184
59.937 20.644
37.231 12.075
41.824 -26.840
68.886 -10.219
50.990 21.186
38.868 44.438
30.004 50.722
21.029 41.732
65.959 30.782
44.489 46.249
54.036 24.036
30.301 -5.279
69.544 3.756
76.934 15.741
65.002 33.278
67.033 15.733
61.110 18.759
17.803 36.002
-11.647 24.648
-11.219 27.595
3.609 3.968
56.753 -52.480
47.990 -43.734
77.397 -19.812
66.101 -28.797
66.162 0.969
83.884 0.701
80.783 6.548
50.198 1.907
49.706 34.375
65.930 31.448
65.315 30.588
37.108 13.642
71.645 32.561
66.572 30.439
75.839 2.841
63.932 6.766
54.799 -22.846
62.563 -32.017
56.354 -50.340
53.598 -23.936
57.016 -39.158
31.724 -47.935
10.635 -43.606
11.591 -39.550
38.243 -43.207
46.701 -35.125
55.148 -24.149
46.095 24.920
22.033 22.829
15.429 26.767
15.195 32.135
8.770 11.394
51.752 18.324
62.966 20.860
24.198 29.562
17.555 -2.754
22.339 18.195
44.675 35.043
27.088 0.323
13.846 0.959
4.970 2.306
81.764 16.616
61.496 36.348
69.860 19.408
72.362 15.250
80.184 32.169
57.555 29.971
61.430 43.143
49.115 37.239
49.934 50.799
69.317 20.357
73.834 -23.613
61.405 -41.194
50.490 -43.192
64.435 -49.680
45.194 -39.485
48.054 -36.030
87.300 -5.851
84.772 11.063
75.949 12.489
64.973 -0.944
79.879 -1.907
65.437 21.127
69.278 31.227
39.204 49.917
27.702 54.425
35.260 54.256
53.037 25.450
84.079 21.991
73.924 -10.307
83.847 -5.244
82.793 31.152
71.281 48.490
57.214 24.754
73.681 -21.176
76.210 -9.803
71.920 -0.986
60.909 2.534
69.349 -12.422
70.672 -33.067
49.864 6.040
46.504 -0.197
65.681 -23.159
43.017 -34.528
65.664 -26.963
65.132 -36.915
75.925 -24.109
44.958 -20.388
63.780 -10.435
48.964 -20.659
42.564 -33.094
65.167 -32.432
61.031 -32.482
48.625 -37.493
59.333 -35.536
41.035 -55.300
59.015 -31.432
41.414 -47.176
57.086 -41.991
29.240 -45.404
58.570 -45.609
68.136 -35.143
51.492 -42.971
17.566 -25.999
63.815 -24.257
52.347 -2.355
67.515 29.900
46.343 9.776
46.506 -42.677
62.758 -26.756
41.258 -25.614
24.303 -3.501
33.111 14.365
55.010 33.129
64.831 22.606
73.324 17.882
76.985 23.807
77.386 -10.434
65.416 -29.864
84.387 -5.817
57.408 33.736
57.229 33.596
28.975 45.062
16.404 41.731
27.495 25.918
29.928 3.242
31.755 3.594
31.326 -37.136
4.773 -33.057
24.901 -19.052
44.619 -35.300
36.197 -48.314
33.372 -34.651
30.891 8.023
20.571 -31.224
31.692 -0.820
31.374 29.348
9.494 5.318
3.840 -3.962
57.125 -36.804
77.045 11.106
61.482 23.734
74.617 26.592
82.778 31.544
73.391 -2.121
56.156 25.940
37.375 27.575
52.604 23.474
13.417 22.048
49.126 19.119
65.211 49.562
51.659 38.524
79.542 9.330
39.597 15.609
41.009 15.221
39.036 -4.954
21.558 20.930
59.675 0.889
47.339 4.839
57.388 -27.568
60.799 -44.865
66.529 -40.438
80.009 -12.190
76.456 -27.196
77.583 -0.640
63.583 27.872
58.021 22.930
72.075 10.966
43.554 33.046
44.351 44.018
46.511 29.906
33.534 46.682
16.965 16.811
47.335 37.620
7.108 33.212
27.024 32.947
61.548 33.788
61.024 20.988
36.820 19.386
46.262 33.785
61.482 25.028
11.673 32.648
32.076 40.021
49.835 44.772
67.308 35.733
42.544 51.099
59.043 58.471
36.609 60.546
52.522 56.844
52.429 45.333
37.562 39.421
39.086 31.614
58.079 2.187
50.980 27.193
51.479 28.734
62.274 28.919
74.762 26.067
54.389 23.529
11.732 23.313
15.699 31.978
5.537 9.940
18.037 11.372
37.291 -15.919
50.778 -26.576
44.739 -46.616
37.719 -50.800
27.232 -42.809
2.532 -40.880
22.597 -44.583
5.715 -42.840
29.139 -57.494
29.173 -49.625
54.895 -49.844
71.151 -47.951
55.112 -38.895
72.612 -35.815
57.145 -40.656
48.751 -48.817
28.865 -39.682
32.952 -41.385
31.764 -50.201
32.336 -55.229
50.534 -29.078
69.687 -26.018
48.305 -37.537
42.533 -54.356
60.395 -44.776
24.732 -44.841
38.705 -50.797
62.192 -43.932
37.905 -55.547
50.989 -36.525
77.060 -34.237
51.824 -23.622
54.771 -18.982
56.963 -37.141
50.109 -20.212
32.141 -36.735
52.653 -51.634
34.932 -42.540
75.494 -36.098
70.646 -37.655
40.196 -46.706
53.711 -32.686
61.221 -42.980
52.382 -26.449
40.372 -36.448
41.595 -30.583
58.752 -41.802
61.626 13.377
74.687 17.481
80.928 44.566
83.263 16.527
78.274 -7.279
64.283 -1.853
65.475 -30.296
73.549 -36.672
45.140 -48.043
31.004 -42.166
21.264 -43.666
18.884 -43.284
28.518 -54.742
39.382 -49.637
10.385 -38.920
27.756 -41.044
39.702 -6.823
65.395 -27.068
65.376 15.202
48.892 -16.908
66.677 -7.599
26.425 -18.878
5.961 -10.094
32.825 -22.224
38.785 -28.309
30.071 -27.028
50.896 -38.649
77.565 -17.050
72.047 9.326
71.542 38.085
72.568 41.087
74.497 15.238
44.260 24.802
11.690 20.025
11.008 30.106
13.071 25.157
36.239 35.309
29.505 28.547
57.198 21.791
53.545 3.268
4.409 -12.048
50.771 -27.250
15.784 -42.180
46.540 -47.355
63.340 -40.837
50.416 -37.965
37.188 -18.229
50.240 -35.137
69.926 -37.621
87.043 -35.641
61.317 -38.345
38.494 -49.892
31.299 -35.474
70.849 -20.507
32.116 -40.457
20.767 -48.514
10.087 -46.053
24.769 -48.628
23.136 -51.513
54.599 -35.012
62.520 -33.994
76.837 -32.684
83.273 -27.409
63.424 -29.739
30.657 -46.321
33.579 -43.802
19.624 -33.621
40.676 -0.713
38.706 -15.303
1.968 -9.431
12.012 1.766
44.764 34.266
64.381 23.799
35.919 51.984
50.276 52.566
16.115 29.066
23.382 38.592
25.573 35.360
53.039 38.374
49.534 49.564
45.342 50.456
46.413 50.685
49.170 36.063
57.709 48.795
72.924 19.471
58.606 38.769
80.485 36.850
35.148 35.413
42.480 36.004
18.081 13.500
29.149 -14.355
31.510 -30.399
48.831 -18.849
70.587 -17.428
72.050 -46.301
30.951 -48.808
44.153 -32.570
68.425 -28.460
81.232 1.070
68.061 -5.025
63.823 -41.871
51.123 -45.511
33.466 -40.790
65.075 -17.214
66.740 14.174
64.373 11.355
85.364 9.082
73.341 2.801
55.853 43.070
44.757 5.044
18.591 -18.388
3.968 -4.043
54.376 -26.439
50.936 -16.321
78.998 19.161
57.688 34.172
57.909 22.943
37.656 34.690
36.076 16.916
12.016 42.893
12.261 33.417
31.232 41.353
46.187 -14.515
42.142 36.591
25.876 46.701
25.083 55.459
61.992 47.507
63.895 49.193
74.808 11.163
63.573 16.268
55.999 4.417
58.035 -10.776
62.385 15.591
71.081 42.790
72.062 -6.947
69.313 -1.873
64.161 21.860
51.989 33.973
63.158 22.281
58.165 36.935
80.558 24.350
65.412 27.554
92.013 13.722
71.472 22.390
51.386 40.885
29.438 33.238
36.475 23.266
47.082 -11.829
53.183 4.399
70.483 -15.172
85.721 2.316
76.440 15.280
56.255 40.734
15.792 37.061
8.133 6.878
3.928 4.131
51.033 27.597
55.355 37.101
73.042 33.740
71.207 5.824
50.863 -23.541
69.352 -24.290
88.890 -11.869
72.852 7.440
91.166 -9.415
66.382 -20.981
56.451 -22.539
50.324 -12.868
24.522 -11.439
46.242 -30.668
35.100 -23.434
64.330 -42.737
42.006 -42.865
45.109 -32.342
51.572 -45.028
82.594 -13.988
60.047 -29.501
47.014 -42.304
41.263 -39.970
61.307 -47.470
68.291 -16.111
70.679 -7.515
82.132 5.089
61.777 35.838
59.457 39.136
60.412 24.264
56.306 41.298
63.488 22.302
84.692 17.760
37.112 39.611
53.958 24.347
56.294 31.096
75.258 -2.735
77.155 -17.633
79.350 -26.052
39.212 -32.153
37.210 -40.817
29.649 -35.169
20.711 -35.652
21.008 -44.052
23.560 -52.782
42.365 -42.728
46.838 -25.477
37.217 18.041
52.770 -30.243
62.358 -48.077
39.486 -48.848
49.822 -42.420
69.545 -34.500
61.912 -20.767
43.069 -33.372
40.803 -48.533
55.230 -33.985
74.996 -36.309
73.432 -37.566
69.556 -20.467
72.702 11.007
68.056 39.187
77.909 15.449
60.492 27.258
72.870 44.705
37.238 37.598
47.215 45.258
77.203 32.996
61.843 40.722
52.629 43.679
21.439 31.605
31.449 2.186
4.099 3.624
24.725 -51.479
52.949 -34.202
34.550 -36.078
45.584 -39.837
76.793 14.807
72.356 37.516
58.475 30.003
68.878 37.540
55.445 -42.465
33.478 -31.807
27.687 -49.227
69.524 -17.061
72.438 3.984
80.759 13.751
64.871 22.832
68.306 25.147
63.802 -20.123
60.645 -0.227
52.620 -16.138
57.125 1.775
53.430 21.077
51.457 43.022
58.700 20.576
41.422 4.543
68.044 18.784
71.215 18.643
78.283 -11.380
58.304 -45.922
64.421 -40.699
63.086 -44.319
80.618 -21.213
86.163 1.161
76.552 -7.077
73.778 0.447
77.068 -8.832
77.613 -26.968
39.444 -25.447
73.763 -16.177
87.514 -21.486
77.344 11.839
73.245 23.779
74.439 37.162
49.521 50.075
33.831 30.319
64.394 16.794
77.900 32.350
53.755 38.083
60.996 43.586
56.178 43.815
37.954 44.422
63.132 33.266
79.267 32.295
80.884 -19.132
66.376 -32.724
43.990 -40.635
54.330 -45.037
80.334 -35.472
86.966 -2.918
80.000 -0.204
66.153 -22.377
49.953 -37.097
56.994 -8.692
71.163 -13.492
85.337 2.928
74.452 17.946
62.161 4.259
95.018 12.151
62.837 40.275
18.252 12.986
31.716 17.989
49.940 12.567
50.823 -11.353
77.170 -23.503
62.564 -25.877
79.340 -20.994
70.094 2.408
61.781 -30.179
70.516 -37.269
84.895 -31.339
58.329 -43.791
42.077 -35.892
65.710 -41.433
64.767 -24.945
37.249 -38.385
33.500 -41.589
26.199 -49.759
17.260 -41.151
33.074 -50.478
21.842 -48.435
11.834 -65.371
23.826 -49.279
28.970 -28.098
19.054 -38.783
72.625 -25.394
54.197 -17.041
55.240 17.817
86.755 4.389
76.141 -6.852
68.423 7.842
73.658 29.372
35.404 49.288
32.131 47.560
53.507 6.919
51.902 40.677
49.541 42.527
49.163 53.676
52.879 57.717
14.839 30.752
30.799 40.394
42.380 55.090
44.203 34.846
48.380 54.995
63.704 35.543
50.423 4.522
54.151 -8.880
52.656 -25.931
47.597 -33.432
22.596 -4.606
46.087 32.249
35.430 6.268
57.733 -5.634
54.918 14.882
85.489 -5.308
56.858 -25.655
52.048 15.229
53.712 -2.174
35.382 -25.239
33.826 -44.942
29.430 -40.367
20.126 -38.946
0.518 -59.364
22.860 -13.033
34.352 1.701
39.606 -2.671
7.875 15.536
24.467 28.338
15.595 0.707
-0.925 24.303
25.622 33.660
4.056 3.997
71.275 -24.477
58.795 -38.642
71.703 -39.963
55.275 -41.864
50.735 -38.348
63.082 -43.713
78.840 -27.980
25.513 -2.245
34.600 1.428
56.070 -29.948
71.537 -20.593
49.064 -28.865
66.359 -7.958
25.264 1.183
26.611 0.528
36.536 -40.089
32.435 -40.257
63.800 -48.813
42.688 -29.734
28.101 -40.981
27.475 -41.472
25.487 -38.292
5.513 -28.234
-3.126 -9.790
1.387 -4.840
59.245 -12.114
82.383 0.322
60.683 -7.445
44.753 -39.036
66.687 -25.170
65.432 -9.069
45.961 -37.792
53.465 -43.768
67.158 -20.113
56.412 -15.635
69.972 15.355
71.637 19.559
42.015 39.059
54.030 34.421
59.396 37.044
31.587 30.221
40.543 33.803
21.086 31.434
34.321 28.530
32.177 -1.625
34.856 29.064
34.183 51.394
48.777 49.439
45.151 47.291
65.365 48.052
43.118 56.474
1.131 38.262
18.312 56.397
37.084 43.418
71.786 40.684
58.648 38.689
56.408 36.313
34.939 38.054
26.860 35.776
61.719 36.008
53.873 44.727
36.074 41.093
34.782 39.029
48.315 27.533
57.931 31.240
42.866 40.331
50.100 34.811
67.601 40.221
53.730 40.587
75.011 23.967
69.795 27.843
54.112 36.562
46.422 43.552
25.296 34.365
34.710 47.565
24.507 34.417
21.981 23.580
-9.614 23.419
-1.391 22.873
3.619 4.389
73.329 20.016
79.938 23.294
69.365 35.070
68.958 13.837
82.815 10.567
73.221 13.651
62.590 21.829
59.918 18.072
66.257 -18.576
54.678 -20.648
92.870 -4.676
74.184 -15.563
48.913 -37.408
27.997 -45.273
52.733 -19.776
58.751 20.296
46.761 1.193
70.194 -29.840
35.985 -10.507
38.248 -21.308
51.281 13.237
67.666 41.194
54.124 34.810
40.677 37.916
60.256 14.554
52.774 5.609
41.816 16.334
31.113 22.031
51.988 29.153
68.437 47.300
60.710 40.960
58.941 -1.019
82.345 4.267
70.028 21.214
58.992 -16.697
33.511 -23.662
29.936 -29.445
32.614 -48.856
72.498 -24.773
63.969 -44.871
68.337 -27.364
53.688 -30.757
75.391 -26.623
63.612 -36.883
82.374 -10.326
77.104 -19.236
73.128 -34.840
68.627 -13.397
75.351 -1.161
80.247 14.836
63.309 20.244
28.634 12.757
16.485 -25.985
24.802 -28.738
35.501 -20.380
35.069 -40.299
40.853 -67.074
34.323 -55.756
34.212 -54.705
52.289 -57.587
59.458 -54.249
66.600 -26.847
47.240 -12.357
85.994 -9.900
56.831 22.292
60.094 39.809
47.711 47.319
39.830 47.391
39.162 28.562
43.185 17.347
83.122 14.422
72.350 29.138
59.828 28.601
72.914 22.894
53.522 43.529
35.121 24.303
7.689 27.949
5.573 21.129
8.370 10.574
-10.107 20.011
11.243 22.142
-8.716 14.038
-3.921 21.661
12.608 11.642
16.446 41.697
12.982 28.458
13.655 7.372
27.634 43.971
11.986 26.665
19.351 -11.897
24.828 42.169
27.967 41.009
30.197 37.037
11.667 45.254
34.009 28.523
61.587 32.811
33.659 44.983
57.667 33.537
78.934 7.240
41.262 -12.068
26.138 23.457
29.131 37.757
40.701 9.087
68.400 -16.726
90.670 4.586
71.911 10.496
55.801 18.939
36.434 20.743
47.609 -18.834
58.911 -17.092
63.493 -24.431
62.853 -36.379
29.729 -44.487
68.800 -35.901
55.608 -13.975
69.479 -29.775
51.715 14.464
49.600 18.768
52.539 7.243
17.021 -1.747
26.222 -23.962
25.447 -16.156
15.571 -25.998
24.929 -34.098
43.852 -45.542
93.402 -7.930
61.213 -40.426
46.134 -41.352
55.284 -43.387
61.147 -33.116
54.222 0.968
62.024 20.248
74.419 19.323
51.698 27.613
50.350 13.788
57.482 51.878
74.368 48.108
36.870 41.149
39.700 46.463
37.216 48.135
74.134 13.638
45.401 42.675
66.477 16.650
70.051 33.689
84.894 8.547
71.328 22.476
78.325 1.334
62.320 40.345
33.309 46.398
69.561 28.423
41.364 48.713
52.683 60.340
61.127 28.608
66.333 26.064
17.907 31.812
45.187 45.036
71.876 46.717
74.313 11.666
81.824 -11.282
54.296 -9.503
46.213 -10.704
20.329 18.979
2.081 25.524
25.228 37.741
15.784 16.689
26.209 23.124
47.791 40.353
34.706 41.922
28.436 43.262
19.758 35.614
19.123 19.851
27.673 -0.187
17.319 -20.785
50.470 -32.481
53.729 -26.433
77.963 5.993
63.820 -27.331
64.377 -49.183
59.146 -45.687
84.282 -24.814
71.023 -27.993
92.254 -11.469
74.402 -13.191
64.953 -36.104
59.849 -33.940
66.672 -30.902
64.603 -43.779
60.010 -33.985
34.659 -40.542
68.010 -17.414
62.579 17.063
75.059 32.676
54.573 36.746
62.260 26.930
81.495 15.087
62.112 26.499
79.352 33.699
53.332 26.655
32.558 48.383
77.630 12.672
79.154 -17.945
72.499 -33.325
53.410 -41.289
83.426 -5.016
57.668 24.817
83.206 17.641
74.436 -22.170
63.757 -20.702
34.480 -20.222
62.510 -27.695
34.173 -4.904
37.200 7.372
23.686 -27.503
83.371 -10.723
76.428 4.595
69.139 44.814
53.382 44.156
68.624 22.698
72.466 26.119
60.047 15.171
74.587 14.816
73.729 30.404
77.145 39.805
66.350 26.978
56.132 38.926
38.415 44.280
45.376 41.455
37.009 11.663
64.770 -2.237
62.497 -27.453
60.998 -40.162
62.915 -14.004
57.833 -11.376
54.180 18.877
59.980 38.297
52.476 33.743
30.583 46.017
41.592 48.069
22.721 27.188
25.865 7.350
5.205 -26.252
18.668 -33.298
18.876 -23.540
38.394 -15.123
20.880 18.354
35.982 18.650
45.314 56.798
26.548 15.070
33.575 -3.851
54.800 17.667
35.994 -4.006
33.141 2.368
35.936 -15.192
50.377 -40.055
47.504 -41.707
42.411 -44.807
30.370 -48.629
55.012 -26.177
80.181 -16.045
69.076 -14.930
58.184 -42.683
77.598 -40.137
82.940 -14.459
80.114 8.067
71.402 13.188
63.339 12.751
62.235 -2.331
73.119 20.663
61.144 17.530
51.335 43.630
46.576 25.207
56.075 35.724
57.554 46.275
46.687 53.892
18.492 42.288
57.685 40.178
24.180 42.634
60.598 46.548
65.890 31.545
70.745 21.187
43.656 12.048
48.565 22.539
41.043 -8.338
75.112 21.617
77.149 3.696
79.329 -4.613
72.807 22.791
90.042 19.390
52.233 54.220
43.058 31.680
45.698 45.248
72.670 18.044
56.457 14.275
40.765 28.963
21.953 13.584
44.440 14.919
46.331 42.003
13.499 36.630
37.908 46.177
56.322 40.205
76.796 13.547
20.230 14.872
46.157 7.431
67.524 -8.334
57.036 -34.031
60.806 -33.073
77.343 -38.309
70.454 -21.253
59.365 -12.378
65.800 -35.034
79.621 -36.815
61.674 -42.032
60.127 -19.250
71.653 -34.486
49.437 -39.294
71.580 -28.252
40.318 -33.711
40.688 -15.189
55.431 -36.717
83.467 -36.442
82.171 -13.541
74.169 24.948
82.243 4.755
56.763 -37.647
47.899 -34.899
72.073 -33.324
65.984 -39.740
69.336 -14.355
81.077 -3.316
69.052 -21.815
58.776 -35.597
70.753 -16.106
66.213 -3.621
53.577 -3.550
43.005 9.868
54.689 10.414
69.635 18.482
75.005 -17.810
52.292 -26.375
36.330 -37.656
37.263 -48.584
27.047 -49.869
20.334 -23.522
21.590 -27.232
23.213 -6.807
3.431 4.576
57.742 35.779
69.444 16.947
87.371 -10.570
63.673 -19.956
44.137 -21.162
19.965 -34.538
47.055 -14.056
45.179 -34.046
46.653 -41.440
49.911 -48.643
77.630 -31.184
34.948 -43.521
62.463 -21.021
44.475 -21.075
68.311 -13.257
55.867 -0.290
87.466 14.032
66.709 4.394
24.080 41.774
43.371 44.235
77.195 43.571
67.469 49.723
28.837 4.999
50.114 26.906
27.972 28.786
42.677 43.347
83.064 17.488
58.873 23.461
52.080 -10.149
63.773 -6.078
56.221 9.472
61.674 18.072
34.055 -24.449
22.341 -19.441
33.323 -13.443
80.234 -10.679
76.585 -32.656
49.039 -45.401
62.740 -44.263
50.931 -24.358
36.362 -33.584
66.670 -29.791
11.212 -51.999
10.782 -48.177
55.376 -47.306
45.589 -47.726
50.231 -23.272
70.836 4.134
47.026 40.713
24.658 47.434
21.562 48.765
35.917 55.256
36.222 35.941
27.814 60.907
10.576 39.080
35.243 60.433
25.470 36.162
43.782 53.924
85.838 5.897
71.198 7.396
66.412 38.352
67.339 16.432
36.747 17.699
48.026 29.671
49.484 29.216
39.281 35.497
46.995 9.305
68.034 22.640
31.216 40.782
54.218 28.081
56.875 45.486
43.863 35.174
64.559 21.814
52.944 26.628
56.427 28.757
44.280 19.463
32.410 36.910
87.634 26.175
87.062 8.125
48.570 24.655
31.813 42.911
42.549 40.449
74.219 22.612
69.401 9.270
62.690 4.239
45.986 37.281
61.173 43.986
45.746 42.611
49.774 46.116
62.778 53.777
52.851 25.007
55.805 37.749
49.554 42.178
13.636 44.781
18.781 58.780
21.105 49.705
38.794 39.173
34.402 22.890
45.346 38.570
49.709 47.045
50.379 -2.769
72.795 18.598
45.618 33.395
55.725 53.518
59.794 41.538
6.856 45.231
24.488 43.051
21.295 37.031
31.301 44.627
43.867 38.955
54.446 48.290
82.444 44.091
62.258 53.054
55.522 46.492
68.856 35.660
76.698 17.041
52.006 30.979
77.408 10.014
70.480 18.230
64.824 35.691
41.775 49.897
70.701 39.463
35.915 52.236
39.284 57.572
61.437 52.320
74.056 44.385
62.771 40.985
21.424 43.500
37.841 44.015
37.032 39.656
49.163 27.812
65.233 43.935
41.938 46.094
54.680 51.296
37.712 33.842
58.454 12.607
68.594 19.467
87.190 16.906
57.008 33.254
40.923 48.389
-4.430 26.477
-5.874 16.538
1.274 9.345
-1.050 10.820
-12.357 20.879
-2.376 29.697
65.395 34.491
24.579 48.202
10.864 37.675
28.307 27.600
6.153 7.670
6.356 30.531
19.672 27.836
8.469 11.444
6.666 16.694
17.222 18.516
11.616 1.062
51.366 29.572
47.671 15.995
30.864 9.723
15.696 23.934
29.440 8.850
48.230 0.587
15.502 3.202
49.799 -2.445
25.826 10.289
7.578 18.752
19.927 20.900
74.887 24.344
62.050 22.159
69.272 16.758
39.818 -5.654
84.285 20.837
59.523 26.224
59.662 45.725
39.130 49.079
50.620 12.711
72.939 26.799
30.590 29.233
41.519 37.765
59.204 38.601
51.350 33.821
51.595 22.686
59.505 13.257
44.434 10.668
40.797 -32.360
81.649 -29.723
74.987 -30.954
25.612 -47.661
25.299 -45.854
44.947 -42.022
67.856 -31.757
67.941 -32.363
84.139 -30.222
40.996 -34.447
21.551 -32.638
73.046 -35.085
89.038 -9.941
38.978 20.913
43.694 -4.149
58.758 39.738
45.700 44.538
48.430 59.253
29.566 38.951
54.719 40.747
70.968 38.118
67.221 36.588
51.085 37.632
53.408 11.191
41.694 -6.414
63.175 48.260
56.486 57.550
24.574 25.772
71.004 41.186
41.751 43.307
50.750 37.646
34.721 50.002
63.470 28.830
64.147 21.963
78.139 28.261
73.736 13.785
63.585 28.924
71.534 30.269
69.663 13.109
69.572 -18.407
79.911 3.626
82.761 -4.243
61.803 25.336
49.898 38.230
34.105 13.578
43.876 6.139
35.174 13.329
39.034 12.101
33.581 -43.427
19.046 -41.904
2.942 -20.135
25.310 -10.105
45.111 11.435
63.805 33.966
59.004 23.046
36.503 24.938
46.198 25.696
37.600 55.326
36.461 57.569
47.803 32.206
55.571 34.386
30.476 36.126
35.381 23.261
70.680 21.711
70.375 -7.068
49.786 -24.123
75.470 -24.673
82.067 -13.625
68.975 -22.382
54.134 -31.871
68.743 -42.421
63.571 -43.239
69.756 -37.600
84.796 19.158
85.364 -22.080
77.234 -3.615
76.539 13.780
33.818 -7.435
59.262 1.290
68.383 19.936
82.703 0.975
77.208 7.216
66.279 24.397
66.051 31.448
59.238 22.270
51.888 35.316
42.953 26.189
48.694 23.341
34.662 31.996
48.382 25.337
23.711 12.815
24.919 10.354
-1.916 -9.673
1.560 -4.841
47.706 -39.753
32.501 -18.502
43.921 -49.663
20.500 -59.997
31.574 -47.069
6.061 -41.153
2.410 -11.644
56.228 -37.849
41.720 -45.634
74.948 -27.369
60.952 -35.313
27.436 -42.759
52.976 -45.125
55.463 -33.816
72.660 -19.362
74.198 -17.917
71.018 -23.421
53.348 -25.587
66.172 -25.969
73.761 29.217
58.318 38.172
65.208 -10.142
49.228 -17.021
63.087 7.767
62.754 -10.236
67.902 -33.744
62.851 -29.522
72.664 -17.438
69.151 -44.978
57.287 -55.956
56.154 -48.220
55.514 -36.356
34.470 -32.813
30.121 -22.492
29.681 -10.900
56.514 -8.798
67.138 -37.770
50.122 -54.030
40.243 -40.235
34.242 -46.396
51.773 -46.458
31.419 -49.619
31.489 -42.370
24.260 -46.861
5.297 2.339
44.955 -39.488
71.915 -8.458
82.445 -17.648
70.446 -7.461
46.212 25.857
46.382 -9.110
75.089 -28.521
73.790 -29.518
60.073 -51.128
59.753 -6.613
46.178 -51.348
27.142 -41.940
60.425 -22.482
57.688 -36.138
53.234 -15.986
51.445 -20.884
43.322 -20.239
36.765 -38.740
45.998 -32.687
84.636 -17.198
76.571 -37.922
64.727 -29.468
74.912 -21.747
90.109 -11.692
86.966 20.252
85.471 -11.902
69.435 -5.909
70.902 46.241
73.806 17.177
87.650 1.086
87.279 -17.222
78.734 18.316
67.919 -7.770
42.517 35.880
39.746 36.316
19.197 34.190
19.019 58.490
33.403 61.201
31.550 47.926
44.950 47.701
64.077 41.910
80.910 39.176
67.006 38.790
37.096 44.027
48.280 49.154
52.987 42.312
55.973 20.582
64.412 30.630
58.294 40.535
79.918 32.928
71.198 40.591
55.662 30.202
57.504 47.382
75.017 39.242
67.450 25.902
39.910 48.847
63.663 39.444
80.115 16.942
79.826 33.853
58.181 36.647
70.130 11.189
44.552 32.864
29.858 36.979
24.177 6.253
25.405 -27.462
75.987 -28.325
65.130 21.156
60.958 18.101
86.047 15.189
53.398 -0.691
50.242 -8.263
78.583 9.259
51.017 -32.537
45.432 -48.621
78.424 -15.540
77.165 3.033
76.754 -19.213
79.730 10.525
78.051 10.983
47.795 25.864
67.574 -8.129
55.033 -40.180
83.532 -19.419
45.918 -38.217
64.024 -15.781
48.517 46.144
83.490 20.618
44.820 44.265
65.007 35.608
59.408 30.256
39.203 26.098
40.664 -28.941
43.803 3.937
45.905 32.111
36.284 12.183
24.734 40.477
54.268 29.956
48.413 40.351
55.898 47.180
79.337 12.980
76.112 29.081
81.571 0.559
37.490 17.801
35.335 54.671
39.189 49.045
22.879 50.621
6.103 17.388
13.277 29.010
8.627 21.908
-9.528 24.300
7.250 40.831
39.798 34.504
16.249 33.428
14.194 27.283
45.545 33.459
46.565 23.564
53.825 1.922
24.722 -2.132
52.521 32.099
72.986 39.012
61.693 39.522
71.660 18.281
67.303 24.029
46.055 55.935
46.436 20.449
61.557 -1.575
58.100 -48.027
66.077 -30.735
79.906 12.195
80.613 12.790
21.675 25.278
50.368 4.107
9.414 30.562
56.699 52.730
24.486 38.669
19.889 -29.290
23.655 -38.594
31.178 -30.846
64.489 -15.972
75.979 -0.342
55.562 -35.481
73.245 -15.232
35.614 -31.073
26.378 6.133
30.332 1.501
29.044 -6.849
22.817 -25.047
28.988 19.425
3.299 -20.020
12.911 -19.108
55.351 -4.720
48.203 -9.866
36.654 -13.489
47.815 9.269
17.421 -17.996
24.592 -17.137
54.846 -11.886
29.823 -9.425
44.885 -23.513
52.009 10.178
42.093 -2.944
45.482 -20.654
78.993 -32.354
78.248 13.189
45.743 16.110
78.722 14.983
61.478 40.121
79.403 26.926
65.267 27.822
78.192 26.681
41.849 35.831
79.547 26.763
66.974 -11.353
87.939 -0.931
69.088 -20.862
75.969 -9.361
80.833 -4.524
83.966 -15.706
50.681 -39.641
21.038 -13.212
51.910 -2.243
53.715 -36.937
45.176 -47.716
33.461 -43.302
22.507 -32.727
26.996 -48.061
48.115 -35.416
67.205 -39.081
77.247 -5.783
70.158 7.817
45.083 30.154
20.293 31.826
2.736 20.194
18.119 19.485
9.193 18.083
21.880 -18.761
5.055 -1.616
52.108 -40.655
35.460 -38.227
85.134 -29.465
62.278 -1.486
72.983 6.984
68.098 -5.048
65.380 17.278
80.088 -21.077
56.213 -16.153
37.370 -37.882
40.101 -39.549
25.394 -44.722
35.211 -36.212
5.548 -35.554
7.200 -43.824
37.598 -35.274
56.773 -45.103
72.504 -39.201
7.666 -43.512
22.255 -40.411
20.512 -28.817
14.354 -8.444
2.973 -8.273
20.658 25.681
18.998 1.464
41.937 4.561
13.238 11.555
43.632 30.217
27.514 17.870
38.897 35.349
34.875 40.288
12.406 53.236
62.503 48.758
78.764 23.285
94.497 -13.636
84.729 -10.601
92.127 -1.460
67.350 -31.825
80.402 -25.397
69.763 16.378
72.356 27.111
31.431 35.478
43.860 59.046
20.396 49.716
20.076 43.307
72.478 45.483
73.874 25.771
82.586 20.552
61.070 11.554
66.209 10.384
47.502 35.783
47.579 50.108
72.891 23.825
66.883 14.476
60.014 9.246
58.764 -19.944
46.339 18.906
60.382 42.984
25.188 35.618
35.078 47.741
50.077 38.333
62.223 27.992
66.267 29.837
79.743 7.743
60.257 43.646
39.737 49.560
55.452 -16.207
68.670 -15.543
47.679 -50.310
39.833 -49.809
43.651 -42.191
30.109 -43.229
23.938 -40.187
28.862 -43.589
38.292 -37.599
31.341 -37.553
17.404 -45.747
12.944 -31.870
22.903 -36.668
40.134 -34.380
51.983 -26.917
37.370 -31.608
74.083 -31.795
55.425 -30.539
26.834 -35.939
30.644 -36.004
27.996 -32.544
59.376 -34.433
47.502 -34.322
39.356 -0.581
25.692 7.845
10.011 27.463
42.316 45.580
85.224 14.846
74.365 5.829
78.274 -8.605
76.873 2.935
77.004 -13.397
74.424 11.399
62.458 53.216
58.309 48.260
53.502 40.771
32.665 4.662
18.710 -15.498
35.805 -14.323
31.939 2.390
54.093 42.128
46.317 14.161
42.190 16.807
53.801 13.721
52.405 -3.221
55.737 7.311
67.354 -20.759
48.541 -43.752
31.835 -42.932
58.680 -39.778
32.587 -42.652
60.813 -39.420
38.655 -36.973
46.227 -41.112
37.924 -31.973
46.119 -26.329
40.682 -37.819
56.299 -27.651
35.801 -48.826
67.855 -25.025
64.086 -19.814
78.549 -30.335
51.601 -2.884
67.882 -1.292
88.376 -4.512
40.866 -48.233
47.766 -37.119
58.544 -38.212
18.814 -7.828
7.316 -22.408
-3.580 -36.878
35.123 -38.044
51.461 -38.075
8.951 -59.418
55.839 -47.822
21.136 -50.661
40.153 -56.670
39.159 -51.381
69.202 -37.751
71.263 -32.087
53.494 26.457
50.752 30.316
50.707 22.832
50.919 14.716
60.733 -28.740
63.053 10.035
49.077 -11.641
52.030 15.660
45.813 40.773
61.884 37.042
51.805 20.662
75.794 17.223
64.155 33.696
85.182 38.060
62.277 36.792
53.713 41.217
52.487 26.325
68.804 30.441
78.300 31.536
65.896 40.905
60.555 46.896
51.994 41.869
56.219 28.897
61.616 22.488
50.460 41.293
75.629 6.609
45.988 -27.297
22.765 -10.085
47.176 -27.942
50.571 -43.751
71.553 -22.586
44.726 -22.581
57.266 -53.739
33.810 -41.682
72.140 -11.671
37.835 14.986
74.805 1.131
61.244 21.465
65.053 43.531
50.059 18.080
65.734 -10.647
51.231 -4.706
54.339 -9.928
26.939 -37.961
10.424 -42.253
18.550 -27.652
15.675 -39.575
24.770 -34.122
67.751 -16.379
60.472 -2.688
54.133 20.472
56.829 7.537
60.187 -1.134
56.036 -39.124
66.057 -19.688
59.127 -37.914
60.692 -7.147
60.439 -11.609
48.846 4.135
45.921 21.348
52.182 -15.582
51.404 -30.310
34.544 4.120
57.071 52.043
55.614 45.982
40.894 44.268
42.029 27.616
78.176 34.226
49.511 33.814
52.050 39.844
39.151 52.695
17.312 41.052
56.657 39.029
39.292 36.974
45.477 34.998
36.022 54.514
32.000 45.683
29.107 42.139
42.091 48.188
15.253 52.825
41.906 48.127
49.071 31.858
49.001 35.808
12.460 45.923
0.452 32.017
3.138 38.569
58.041 37.017
67.408 3.735
66.412 19.960
91.383 5.990
90.300 -3.088
72.993 4.329
66.926 33.659
45.045 33.328
27.423 51.819
28.828 42.228
20.737 46.541
39.178 52.243
67.501 20.365
85.968 20.136
64.342 30.331
65.672 25.688
31.704 40.683
39.174 36.895
39.464 22.470
47.198 -5.231
51.293 -17.959
57.258 -16.987
73.055 -27.253
34.947 -37.502
59.684 -43.154
50.641 -50.370
31.918 -50.929
30.872 -45.836
61.848 -41.568
38.946 -38.762
53.719 -43.618
46.037 -16.978
24.854 -28.564
29.637 -24.883
21.173 -20.110
38.947 28.459
32.437 39.506
-1.889 28.550
22.500 38.839
25.264 47.687
16.333 44.589
61.485 52.012
60.840 26.247
70.331 -5.762
85.953 1.684
67.904 -9.677
39.016 -22.145
63.236 -8.585
49.151 -33.561
57.061 -23.250
75.768 -14.448
56.274 -31.993
65.007 -29.782
83.166 4.652
72.649 30.090
59.962 3.180
72.233 9.834
59.393 -12.579
51.304 -28.916
18.542 -18.161
17.920 -33.847
33.867 -48.863
18.140 -17.244
28.665 -13.579
63.828 -27.396
49.564 -38.541
41.660 -47.563
67.031 -26.500
62.961 -22.754
73.524 4.013
76.688 4.276
73.739 15.647
36.327 43.981
43.768 45.107
35.744 41.598
28.216 6.448
9.248 -39.942
16.509 -26.901
59.856 -32.717
54.836 -40.576
64.129 -46.035
6.301 -30.389
40.022 -34.659
24.337 -48.482
47.097 -13.424
17.044 -50.327
37.586 -64.207
26.834 -55.143
42.805 -50.454
52.974 -42.136
54.354 -34.479
42.352 -29.441
49.641 -40.609
72.725 -47.819
61.089 -30.501
48.701 -41.753
19.182 -51.858
43.707 -48.717
22.063 -29.707
26.952 -49.070
73.179 -33.955
28.230 -30.176
20.954 -32.243
9.512 14.142
11.641 -2.129
-13.599 12.784
15.800 43.136
38.202 43.005
2.491 27.935
1.606 36.468
-6.511 29.812
-16.701 18.448
-4.995 18.585
-1.180 26.928
-5.182 28.445
17.485 46.146
36.993 51.706
35.521 -12.495
50.569 -15.643
43.109 -41.513
34.952 -55.033
43.220 -24.181
46.945 -49.855
57.049 -43.000
49.761 -29.352
84.305 -21.971
71.610 -29.757
67.064 -19.589
69.959 -35.271
30.622 -36.823
15.545 -30.922
-1.040 -12.114
7.834 -5.963
33.087 -16.193
46.011 -9.638
35.432 -32.556
33.658 -53.227
40.640 -39.583
31.692 -35.192
20.851 -41.854
23.358 -40.835
21.734 -26.453
31.913 -34.395
41.837 -10.577
41.327 36.109
37.566 46.204
42.037 36.232
44.266 62.914
29.940 23.860
67.283 44.804
70.167 1.885
80.175 27.702
76.914 -9.609
59.598 -20.619
45.262 -40.414
36.316 -44.191
49.130 -45.518
49.013 -30.951
60.674 -16.723
38.141 -23.985
33.065 -19.882
37.655 -43.993
24.605 -39.522
20.561 -48.759
30.345 -37.849
14.652 -11.707
5.194 -1.791
59.126 10.285
75.489 9.337
48.213 33.890
65.126 20.617
74.103 -26.419
65.507 -33.928
60.327 -37.889
56.657 -24.622
67.803 -25.759
51.030 -23.050
66.641 -33.503
21.290 -26.553
30.366 -45.539
43.252 -45.138
11.962 -36.062
56.670 -23.020
63.559 22.487
75.260 -19.799
72.253 -24.935
49.354 -7.858
14.965 5.686
28.464 10.978
38.697 7.956
56.105 37.326
65.572 14.812
43.418 38.892
64.711 40.794
33.995 39.200
34.669 34.134
-5.222 16.984
41.547 -13.134
46.204 7.175
43.449 -27.316
39.645 13.452
40.407 23.271
66.756 18.546
53.185 27.710
44.983 18.487
64.218 33.907
58.939 28.608
72.481 36.923
52.734 34.539
37.464 42.978
49.643 52.286
45.204 48.073
54.908 45.419
67.467 25.093
67.335 18.139
64.078 -26.196
45.585 -28.203
45.450 6.410
47.335 5.082
39.290 4.952
31.507 32.402
42.729 32.468
71.831 39.595
41.973 16.494
86.423 -5.509
85.785 -15.518
69.966 22.527
46.726 3.413
43.756 -26.767
49.302 -2.115
37.608 30.654
24.830 -14.056
45.819 -6.181
64.937 7.633
39.426 8.262
3.105 4.005
64.303 6.047
57.816 28.204
48.863 14.108
49.720 -3.803
47.301 -27.241
50.940 -17.682
34.445 -8.760
32.352 -6.548
23.766 -13.599
33.754 33.899
63.898 19.898
56.900 12.130
60.782 18.333
37.744 -39.269
50.592 -53.169
44.677 -40.613
49.763 -50.280
59.508 -37.324
40.651 -44.410
8.625 -43.774
30.253 -47.272
33.703 -55.007
36.188 -42.404
42.002 -36.032
70.084 -36.140
55.141 -21.723
64.936 -27.438
53.964 -20.632
67.372 -7.062
69.971 -22.596
84.234 -22.059
76.857 -38.140
72.417 -47.036
63.869 -30.288
50.379 -21.110
78.642 -11.036
84.003 4.177
82.740 -25.740
64.886 -25.089
73.031 -26.046
62.596 -26.236
60.219 -49.022
49.772 -38.783
62.179 -37.522
54.078 3.035
41.591 -27.966
81.622 -7.358
83.623 3.515
47.141 38.966
23.121 0.778
5.449 2.272
9.770 -33.499
23.221 -40.032
28.480 -37.174
34.160 -33.948
41.321 -29.064
46.837 -42.283
59.447 -48.098
28.538 -38.940
54.337 -25.835
30.887 -41.141
18.315 -42.535
41.291 -28.002
49.650 -30.895
55.566 -4.617
26.532 -44.085
41.149 -47.123
63.673 -29.649
62.311 -28.841
71.729 -29.449
60.725 -19.373
59.924 -7.050
45.335 -20.960
35.518 9.820
61.070 -15.769
79.231 -31.352
64.338 -32.869
76.895 -13.004
58.297 34.454
64.992 9.009
71.818 -14.635
31.870 18.399
61.976 40.202
53.218 44.316
53.319 31.980
65.807 10.588
61.050 -1.830
71.363 -18.641
75.328 -1.450
65.789 36.850
72.503 22.315
56.748 -8.904
56.865 33.226
76.474 35.064
81.888 22.646
67.878 16.856
53.665 41.516
51.071 49.884
22.033 36.981
26.363 44.568
37.597 27.626
66.329 25.821
56.744 38.033
67.573 36.901
40.807 38.553
36.144 36.074
49.658 47.040
72.427 14.741
82.006 -17.796
83.050 10.902
74.219 33.128
76.771 11.211
81.345 24.015
30.675 36.661
70.527 9.552
89.134 -3.396
72.578 -6.823
73.070 15.619
70.837 -27.616
79.389 -19.734
65.632 -17.784
44.316 12.649
37.086 29.915
59.616 0.193
47.500 -12.123
32.447 10.992
20.598 8.379
23.053 -8.101
50.910 -14.163
47.469 12.673
29.407 12.378
65.930 -19.246
39.407 -32.438
22.941 -24.349
48.980 -36.259
69.001 -21.120
15.037 -19.098
15.070 -47.244
79.358 -17.751
80.651 -20.581
30.153 -27.234
25.758 -23.056
17.224 10.845
28.126 29.907
43.034 48.436
57.106 40.678
50.414 50.805
86.579 -11.954
59.775 -13.257
53.218 -31.848
76.707 -29.916
70.915 -30.454
71.806 -16.326
49.829 -35.929
66.470 -25.877
36.710 12.446
29.117 18.539
44.330 32.936
36.163 36.919
47.054 39.516
31.045 40.663
3.633 43.065
24.256 16.457
51.769 28.562
23.975 11.425
48.150 15.890
44.750 24.016
41.358 9.815
36.683 -61.789
48.134 -61.870
44.455 -35.578
82.071 2.604
80.966 11.141
76.304 13.114
76.854 -16.584
75.812 17.024
67.631 45.082
51.479 15.085
42.553 -42.357
-0.146 -40.677
24.152 -11.836
45.835 0.821
32.379 -0.820
52.736 40.828
68.591 4.354
77.261 -20.675
86.831 -17.173
70.908 18.712
73.181 39.364
46.958 28.343
67.120 35.050
66.528 27.895
36.957 36.451
67.157 32.919
60.192 29.578
67.206 -7.118
81.898 -13.388
89.140 20.418
61.182 15.788
79.606 -26.756
78.709 -15.166
77.246 -28.776
80.100 18.389
61.048 19.698
64.529 43.308
25.339 48.766
23.961 53.261
19.010 31.208
62.106 5.655
59.383 -20.904
29.011 16.460
-1.919 18.526
25.300 24.332
38.029 37.001
48.874 18.240
46.730 28.089
51.255 45.851
55.611 24.292
48.437 8.783
11.713 -8.477
10.673 11.000
8.374 10.154
12.217 -5.052
19.275 2.888
26.071 -35.431
-3.852 -36.979
-1.067 -17.000
38.905 -19.679
36.523 4.400
12.507 -20.742
15.394 15.560
12.358 29.541
22.197 -14.511
31.077 -31.506
33.829 0.571
6.928 -24.032
32.737 -42.060
28.676 2.623
26.013 -5.395
25.038 -39.884
50.681 -33.692
46.175 -23.506
46.512 -29.145
26.654 -17.792
65.760 -47.146
48.621 -38.467
24.210 -44.964
7.611 -25.462
38.338 27.112
28.369 6.414
25.705 44.805
14.865 27.824
15.858 -3.603
18.856 -12.189
41.522 -3.103
40.237 -21.648
34.860 -0.640
24.548 8.569
18.930 0.674
17.890 -5.954
37.487 -26.896
10.814 7.729
8.972 29.164
20.425 26.299
14.744 5.791
18.117 -37.715
1.502 -23.539
2.946 -10.838
31.693 -38.740
50.366 -31.564
72.369 -30.093
72.164 -32.807
36.777 -34.528
47.011 -47.531
70.999 -16.973
75.814 -39.644
51.541 -57.918
33.318 -50.992
37.098 -47.272
31.636 -48.900
17.708 -39.527
46.198 -40.665
34.811 -19.947
74.470 -8.379
51.585 5.284
63.052 30.434
58.082 8.497
70.490 9.349
64.471 -12.898
65.524 -3.740
57.683 -21.071
40.763 -50.220
30.331 -40.852
4.490 -37.438
-3.741 -36.488
4.835 -27.080
1.780 -41.984
5.097 -48.782
16.441 -36.248
26.988 7.722
6.438 -24.772
0.488 -22.212
20.761 -22.964
5.163 -25.129
5.887 -18.670
22.210 -14.587
32.941 -40.413
62.336 -37.700
53.598 -38.308
40.156 -38.085
47.767 -37.689
31.408 -24.303
18.831 -32.248
11.346 -39.964
18.528 -50.012
9.802 -29.280
38.151 -46.576
20.614 -28.257
39.479 -34.663
34.397 -1.514
29.364 36.750
27.188 -6.546
50.631 26.453
33.036 41.914
27.096 49.929
4.509 21.718
23.939 28.742
69.461 21.508
83.414 -0.281
85.834 8.554
80.378 16.318
60.357 24.888
59.169 29.400
34.063 43.258
50.601 41.674
41.803 -20.508
30.309 -10.315
50.355 -30.245
60.720 -39.960
20.739 -43.760
-2.986 -46.472
22.334 -51.249
53.061 -34.825
11.709 -42.955
46.938 -49.450
41.061 -45.000
51.945 -38.902
70.088 -33.197
47.978 -40.453
31.764 -41.505
32.467 -50.492
13.322 -54.598
50.349 -61.652
46.382 -44.284
41.607 -56.392
61.437 -38.529
67.720 -37.631
32.943 -31.577
40.721 -16.721
49.551 9.179
87.505 1.129
84.706 -14.443
72.984 -30.291
63.349 -31.577
77.089 -20.923
67.671 -26.074
42.128 -28.214
46.237 -51.260
52.374 -59.065
55.116 -39.121
57.709 -39.074
52.192 -19.958
73.998 -26.115
64.375 -9.717
72.459 12.426
82.591 0.531
80.230 -27.644
74.404 -28.636
81.333 -29.834
76.566 -24.058
39.062 -55.159
51.619 -51.330
66.757 -42.821
59.721 -44.176
53.307 -35.148
62.012 -27.052
86.604 -5.856
79.877 20.047
66.341 22.629
58.799 -20.683
73.602 -39.712
63.120 -38.018
48.019 -39.013
17.665 -41.977
20.203 -6.861
38.406 -22.486
30.897 -34.755
27.092 -36.106
35.073 -23.514
34.828 -19.571
22.702 3.743
5.822 -15.065
23.248 9.981
20.831 -0.101
29.567 5.312
21.077 34.173
33.471 59.805
40.051 40.012
47.456 38.223
49.210 44.442
40.402 39.225
51.208 43.172
43.656 46.054
37.564 46.746
27.180 46.311
32.786 34.077
29.428 16.679
27.011 23.295
39.336 6.234
40.873 -0.700
45.966 -10.839
38.769 -21.238
80.518 -20.544
71.381 22.447
27.390 28.177
17.717 34.328
29.653 22.718
28.647 2.523
13.180 -7.618
18.279 -17.621
15.311 -38.602
49.497 -48.224
20.952 -38.882
37.280 -17.403
54.615 -29.372
58.592 -18.325
46.618 -32.182
20.484 -48.675
35.436 -41.916
90.735 -14.655
65.663 -23.826
60.572 -19.004
67.367 -8.224
43.873 -26.976
41.885 -48.431
47.944 -38.572
55.597 -34.292
48.330 -41.997
51.899 -45.882
82.610 -2.494
70.920 9.033
85.838 13.592
78.694 28.438
70.680 15.538
61.233 41.635
54.111 39.272
63.403 38.551
67.471 36.007
70.925 -25.463
49.680 -32.630
49.355 -46.618
33.962 -43.805
22.090 -54.028
45.968 -53.239
48.338 -14.143
24.121 -37.083
49.303 -47.578
11.708 -66.219
54.964 -45.972
69.102 -35.621
68.215 -17.331
73.970 18.150
61.543 -31.011
9.954 14.436
27.646 -31.606
40.063 -40.587
37.131 -25.392
66.011 -29.515
48.006 -44.681
44.948 -46.042
39.229 -38.890
51.676 -36.187
61.180 -31.145
92.048 -2.855
84.624 -20.841
74.567 -30.740
77.333 -30.217
81.411 3.377
81.918 -26.724
86.804 -12.764
63.704 -9.577
71.688 -26.959
52.400 -49.112
45.752 -27.931
63.901 -36.836
52.551 -31.031
75.305 -14.798
65.510 -6.699
72.980 10.752
65.906 0.777
64.001 -25.322
54.369 -5.107
53.219 16.582
58.123 35.660
57.955 31.052
44.079 43.544
44.841 36.000
39.902 22.386
70.910 27.500
63.452 19.528
63.072 1.186
83.555 14.378
73.531 -23.302
36.267 -18.713
46.802 -44.900
68.746 -27.386
42.193 -30.746
49.909 -43.751
58.781 -41.454
66.816 -31.156
62.352 -21.889
93.250 -8.804
84.649 2.882
87.437 8.768
36.330 12.475
60.037 -27.458
67.169 -41.371
67.309 -16.295
78.625 0.749
66.898 -24.721
69.296 -5.210
54.220 5.289
33.451 39.396
19.538 64.231
17.937 47.198
43.457 26.011
46.693 8.326
84.196 -5.813
78.999 -20.523
88.751 2.260
79.485 0.015
85.374 -27.360
33.881 -44.874
28.213 -49.865
41.402 -32.401
54.383 -28.378
61.991 -42.391
56.544 -37.392
36.422 -18.848
73.095 -17.778
54.234 -18.389
68.494 -29.110
79.872 -7.835
44.905 -9.620
14.899 -36.699
30.428 -29.709
59.851 -47.787
70.618 -24.121
80.432 -33.124
83.154 -31.908
61.115 -43.661
47.575 -52.963
55.736 -37.416
49.768 -27.896
53.039 -18.684
17.078 -24.976
34.536 -43.518
34.567 -15.240
37.613 -28.241
23.439 -33.753
-0.415 -13.783
3.879 -3.930
76.435 2.509
70.140 -25.112
82.727 -1.134
83.245 -8.984
76.922 -34.636
79.475 -1.744
59.198 -33.077
64.119 -32.221
61.690 -29.658
67.557 -15.942
65.827 8.781
50.388 -12.009
47.510 5.209
80.832 -24.489
45.576 -34.231
53.064 -45.960
43.571 -48.132
25.030 -38.197
48.351 -33.154
80.377 -5.497
67.126 -6.651
72.306 -1.795
61.835 11.562
34.631 -7.391
24.268 -24.943
45.706 -10.076
54.739 -15.952
40.596 -31.741
79.295 -20.995
68.181 -29.572
66.246 -31.584
53.084 -43.069
57.185 -26.724
45.179 -22.891
45.914 -9.373
57.112 -35.339
52.554 -30.547
82.350 -26.036
62.556 -11.239
82.933 -7.123
72.022 45.251
67.079 21.943
46.903 5.546
68.774 19.846
59.952 20.532
74.806 -25.283
82.151 17.111
59.022 28.909
65.015 40.476
61.852 10.486
48.229 -24.300
32.512 -38.522
26.190 -29.777
1.467 -5.312
60.853 -29.378
60.166 -32.314
49.270 -16.332
57.009 -36.415
53.286 -43.674
36.575 -23.844
32.348 -36.375
65.391 -36.444
49.579 -27.526
58.451 -2.868
60.649 21.398
70.240 31.570
41.171 13.326
60.619 6.203
70.805 1.282
78.038 -1.601
46.653 -34.647
57.979 -13.949
85.745 15.040
71.190 11.461
69.953 22.335
63.646 36.195
77.469 6.614
52.119 -26.104
59.242 -34.615
61.472 -30.726
80.725 -5.334
38.057 -29.554
77.706 -21.916
60.632 -33.069
56.620 -56.043
39.885 -51.501
68.783 -6.920
82.464 -0.799
76.470 -29.932
70.206 -42.040
63.187 -7.820
80.385 -21.108
78.357 -14.821
53.282 -37.013
43.810 -39.237
88.430 -7.670
91.463 -8.844
65.669 -38.085
69.109 -23.603
67.501 -37.701
57.547 9.665
62.736 3.437
35.308 -35.105
46.476 3.960
41.706 14.811
83.927 20.659
43.377 51.551
16.832 39.776
54.179 30.984
91.570 0.016
87.184 -0.876
69.426 22.822
49.036 28.343
66.813 37.017
75.264 10.411
74.162 8.993
83.226 -5.697
69.028 4.029
80.828 -29.590
56.997 -33.528
66.323 -38.733
79.418 -31.226
62.416 -38.356
46.438 -58.403
33.618 -54.888
12.259 -47.776
23.612 -49.511
56.248 -45.189
64.744 -39.856
54.230 -31.183
49.453 -21.987
50.312 -44.748
41.713 -37.538
49.708 -45.992
17.829 -42.871
52.800 -57.960
55.522 -34.693
79.931 17.380
65.980 18.028
59.137 -24.699
50.856 -29.946
62.337 -23.131
88.339 7.607
55.468 -36.672
56.138 -46.258
86.801 2.640
85.679 15.712
68.060 26.543
64.347 45.293
49.303 29.904
45.026 -1.031
67.006 5.098
73.226 44.544
47.408 43.033
22.808 36.465
51.288 27.871
69.027 45.606
77.218 28.218
87.415 7.860
79.577 20.739
78.037 -2.876
68.699 15.738
73.421 27.790
85.490 10.767
72.203 4.266
41.089 -9.811
56.306 -20.514
41.681 -36.280
65.518 -11.107
51.835 -43.991
65.312 -15.492
52.593 -16.392
54.537 -31.739
28.880 -53.780
20.284 -46.652
30.319 -70.197
6.474 -42.344
19.765 -45.469
49.967 -45.808
28.607 -42.777
23.743 -44.713
58.751 -44.003
31.317 -1.551
11.864 -21.495
34.775 -29.572
41.420 -24.493
34.032 -15.536
65.657 -27.485
67.116 -33.785
56.593 -41.630
63.136 -33.007
60.743 -23.897
67.633 -36.401
75.849 -20.019
48.950 -26.436
21.083 -24.969
23.034 -14.082
1.904 -4.899
31.410 -36.302
45.294 -20.582
65.313 -18.175
63.050 -5.682
67.460 15.346
64.477 0.436
46.161 -33.425
69.874 -33.063
53.574 -38.271
41.720 -6.840
36.158 -14.743
36.380 -1.280
30.060 42.585
25.485 43.309
44.829 48.506
64.035 13.931
71.238 12.646
44.497 -11.561
38.697 -43.750
56.549 -34.198
62.692 -14.934
45.372 1.376
67.896 13.687
73.507 27.305
89.547 13.941
32.645 38.639
59.925 11.014
53.278 -21.972
52.984 -14.638
45.410 -12.569
53.860 19.652
34.941 38.779
38.687 28.364
12.354 23.598
51.861 24.247
34.126 18.832
57.074 31.367
42.659 10.305
39.585 -21.149
77.192 17.019
85.860 1.044
81.350 1.435
74.552 -25.628
70.569 -37.939
68.304 -30.217
74.687 -39.707
65.579 -43.674
57.430 -56.353
21.585 -22.136
28.319 -22.253
46.616 -49.874
21.376 -46.264
13.962 -39.524
8.046 -8.365
26.838 -8.540
52.451 2.147
35.421 27.559
37.537 40.994
30.478 41.295
53.340 37.575
51.642 44.029
56.343 30.862
78.116 10.440
60.714 -29.539
84.506 -14.664
71.366 -11.331
68.464 28.295
75.051 12.995
78.385 -2.668
77.293 -15.832
75.781 3.066
64.338 37.665
82.626 12.988
75.933 6.187
62.883 45.140
74.052 28.810
57.166 32.480
24.997 13.743
68.713 10.066
48.978 30.613
42.292 40.236
54.927 28.256
41.869 36.946
52.900 44.242
37.129 36.797
43.027 44.217
51.752 46.596
73.793 38.379
80.718 42.574
85.846 15.714
66.795 18.212
70.460 -3.184
78.866 -36.599
79.330 -31.478
70.161 -10.639
56.805 -21.272
45.337 -24.116
46.059 -38.903
39.518 -40.092
46.482 -29.928
67.167 -32.883
37.453 -23.434
39.881 -37.190
40.649 -53.001
13.693 -48.750
55.974 -33.856
67.077 -48.162
73.816 -16.896
63.466 -29.038
26.711 -38.613
40.268 -11.612
47.638 -38.458
51.652 -29.820
84.470 -15.513
91.584 4.589
82.976 -21.477
67.280 -23.615
41.073 -30.546
32.571 -11.017
28.068 31.032
23.816 22.019
53.044 39.846
41.915 48.330
55.075 46.049
62.040 52.494
42.041 28.214
39.532 33.895
36.786 11.169
66.745 29.926
48.923 9.568
13.100 17.380
20.679 17.948
4.898 8.973
1.864 5.049
10.350 20.156
58.027 38.338
37.666 46.121
49.828 45.583
19.974 42.673
38.640 47.937
49.597 52.905
35.737 21.267
44.602 15.314
51.038 27.170
53.789 34.915
57.411 30.027
75.453 12.216
56.007 47.373
35.762 37.128
43.048 19.666
25.614 -29.757
14.126 -38.892
34.634 -5.939
35.507 11.336
22.220 -10.710
-10.466 -15.961
13.795 14.796
27.584 33.021
14.827 27.947
7.765 25.796
28.854 52.190
12.328 25.838
25.357 -2.211
4.845 1.948
60.046 -44.280
11.032 -24.379
37.709 -59.673
46.537 -37.714
86.191 -23.242
68.103 -19.571
76.787 29.222
89.433 8.467
78.256 8.355
78.805 25.809
65.097 17.036
79.899 -10.579
56.205 44.590
40.153 26.517
49.794 6.778
36.945 -1.876
40.200 -27.404
7.313 -30.644
26.436 -30.407
56.239 -44.434
67.064 -39.810
73.079 -28.781
63.746 -52.496
66.980 -23.954
60.994 9.807
51.536 6.929
28.464 9.892
66.055 15.718
61.427 2.748
54.279 -10.036
36.659 8.856
11.224 6.832
13.511 28.593
48.227 28.915
32.016 25.621
60.159 42.326
27.184 12.004
22.286 58.872
0.371 33.099
-2.721 21.930
2.197 13.949
68.026 39.390
84.909 29.321
85.583 2.885
79.178 4.909
49.132 7.328
50.170 36.024
57.241 -2.804
73.987 9.428
78.635 4.727
57.346 -5.402
59.151 -6.474
51.639 13.304
43.518 2.586
78.716 15.258
87.587 1.128
66.020 -32.384
70.514 -21.407
63.660 29.661
80.725 -3.424
82.063 -12.803
79.306 2.072
89.034 -0.571
70.578 -27.560
43.834 -13.736
30.605 -5.483
26.225 7.531
8.251 28.032
-4.686 20.427
7.074 30.570
13.722 28.674
22.367 22.594
6.069 13.225
14.695 20.876
24.051 31.980
9.345 41.658
12.638 32.018
26.031 16.712
23.088 -14.836
9.553 7.716
10.470 -15.694
14.104 -16.852
5.223 -39.081
3.786 -33.688
12.919 -25.546
40.988 -31.878
7.942 -36.501
26.699 -12.377
35.826 0.610
31.191 10.291
24.346 9.699
16.251 15.451
59.456 -28.544
51.586 -13.588
45.688 -49.547
48.227 -47.310
39.213 -23.777
12.224 -51.071
48.339 -16.715
60.339 -40.860
56.735 -32.004
44.912 -43.431
53.353 -55.489
43.697 -41.845
33.562 -43.151
44.412 -54.454
47.994 -55.852
16.414 -44.497
6.428 -23.537
17.819 -2.966
-4.049 -34.813
-4.631 -42.641
1.222 -27.316
30.782 4.464
50.451 28.973
37.885 17.562
23.069 36.223
25.454 37.969
23.994 41.614
41.891 45.694
46.342 48.151
7.241 52.169
34.053 38.776
51.023 59.262
74.131 13.001
70.882 13.075
80.758 22.844
81.061 21.153
82.992 -30.342
85.351 21.885
75.393 23.827
78.994 19.289
56.147 -16.399
52.557 -31.981
49.210 -25.983
12.776 -15.011
21.796 -39.099
34.595 -32.278
42.704 -57.970
34.445 -55.883
60.944 -28.794
7.554 -31.543
16.255 -21.460
14.541 2.272
60.752 -12.420
29.179 30.688
32.583 36.702
49.710 26.821
8.493 44.899
28.065 31.451
29.810 30.435
18.463 10.240
47.406 13.071
33.214 41.904
16.628 24.900
6.689 31.355
9.031 44.201
14.222 33.460
19.939 -15.796
30.423 0.277
22.289 19.994
9.486 -24.562
3.425 -4.031
11.498 31.443
27.716 45.288
21.656 34.881
54.686 48.365
27.315 42.687
40.170 33.312
48.352 39.065
38.749 21.222
24.825 -1.335
18.190 -26.260
53.753 -3.477
34.528 8.817
36.730 36.648
42.476 38.223
57.535 35.408
28.070 -6.695
39.003 -21.983
40.578 -39.240
36.860 -27.354
34.394 -34.674
24.256 -49.750
60.691 -30.991
15.313 -46.942
28.261 -41.731
78.253 -18.050
74.111 5.756
81.709 6.166
76.643 20.506
34.574 35.249
50.415 39.436
40.991 31.037
27.866 26.820
27.149 55.150
32.144 26.030
44.775 34.995
41.447 53.928
50.198 40.596
41.792 29.585
38.132 15.061
24.206 13.581
29.818 4.122
39.813 -26.114
8.908 -10.365
9.077 -48.956
5.823 -38.135
3.770 -12.776
5.243 -2.725
49.645 -8.763
26.896 1.148
73.540 4.433
61.056 -16.143
56.883 -28.254
73.471 -32.052
53.569 -32.863
41.625 -34.351
54.235 -52.273
23.330 -54.617
16.079 -42.671
27.630 -46.429
27.352 -42.872
51.672 -49.084
60.090 -36.361
85.316 -33.000
39.819 -38.104
25.861 -42.456
32.159 -34.031
39.514 -37.354
70.923 8.040
75.726 12.878
56.936 27.666
54.053 43.739
88.158 17.181
84.519 16.644
58.869 14.505
62.073 15.138
62.909 35.141
76.591 37.553
67.137 44.690
54.569 32.424
54.156 41.512
34.309 42.442
62.726 21.663
54.303 42.311
42.202 -4.376
69.392 -16.402
44.874 15.060
56.779 20.544
43.632 -4.362
69.648 -6.833
57.032 -27.835
26.361 -23.325
26.624 -46.838
31.243 -59.490
23.401 -51.078
27.916 -54.613
30.653 -43.233
43.774 -43.075
21.981 -46.396
3.530 -43.935
50.716 -42.630
51.859 -20.628
62.565 -18.119
38.571 22.428
17.004 21.625
11.087 50.636
9.269 43.879
6.534 36.365
15.231 31.521
38.407 30.453
41.435 18.012
-8.334 13.610
11.974 19.536
17.688 14.998
0.605 15.392
4.347 2.817
11.384 45.749
23.868 54.260
30.129 61.313
55.598 54.880
53.640 -7.916
49.087 3.381
52.886 6.511
40.537 36.195
23.770 30.822
22.297 40.765
39.431 19.293
63.753 -24.305
48.777 -34.619
62.034 -13.607
84.640 -30.101
78.311 -28.131
47.992 -26.586
50.695 -18.729
52.897 -3.429
63.427 -18.292
33.585 -43.689
40.851 -16.778
39.528 29.954
51.766 1.327
79.973 -28.627
84.090 -39.191
64.086 -25.313
65.396 -24.385
82.259 -10.165
67.709 -29.104
59.654 -35.935
24.047 -36.325
14.054 -16.774
40.682 -37.860
47.518 -3.706
24.848 27.433
44.899 52.527
24.149 38.951
24.742 45.057
-0.776 21.822
3.712 3.866
41.357 -37.172
66.802 -34.844
69.363 -9.189
70.223 7.782
23.343 14.684
36.003 26.282
42.266 0.635
55.666 21.897
57.982 36.680
42.280 53.066
22.873 39.665
12.494 36.652
25.142 28.254
57.370 47.202
71.798 46.270
51.511 46.257
41.242 42.422
15.503 51.511
9.681 35.558
6.966 28.551
35.268 68.667
10.397 35.926
11.952 51.048
29.783 51.115
25.638 48.832
13.105 43.625
16.520 45.044
9.721 14.490
5.211 -0.101
76.556 13.962
34.535 43.813
59.732 10.279
68.283 20.481
73.474 22.447
84.296 22.832
70.646 10.732
73.801 -0.509
78.955 -29.474
69.733 16.647
49.060 41.354
30.806 43.006
19.812 42.915
8.938 56.995
3.108 26.743
13.432 3.214
26.627 -28.534
21.432 -43.629
19.662 -43.546
15.973 -36.093
9.240 -13.899
5.041 -17.561
21.083 -42.388
0.319 -17.680
19.004 -40.391
40.431 -30.261
40.024 -31.428
28.234 -4.711
28.463 -1.565
17.812 -25.184
46.992 -18.805
32.525 -23.813
68.292 -23.864
43.306 -5.959
21.995 -9.966
44.429 -43.737
21.512 -35.168
23.163 -52.197
48.398 26.326
53.587 56.389
36.266 48.184
54.054 35.751
78.435 32.778
56.467 33.823
25.076 30.473
61.449 34.999
64.045 56.354
48.155 59.704
70.185 34.567
60.991 33.587
30.183 30.986
27.222 35.796
46.407 36.081
46.782 26.284
69.810 40.694
29.873 22.724
40.699 45.399
34.771 42.939
51.500 45.491
39.873 21.630
73.875 31.616
33.922 40.634
56.077 34.846
7.090 4.018
3.946 -3.898
37.196 51.867
36.853 49.127
45.932 46.515
43.621 47.132
50.745 45.273
40.750 56.982
63.666 36.640
66.262 26.867
53.571 43.300
51.601 41.630
64.010 32.186
54.255 28.076
47.740 39.510
24.772 29.362
-11.302 9.144
0.206 25.420
19.827 17.547
30.750 -12.739
39.970 -11.231
53.810 -31.544
82.512 13.567
46.733 36.640
70.104 47.511
74.981 27.322
38.095 51.417
15.238 43.384
35.419 53.775
53.738 48.382
39.728 49.105
45.667 37.844
53.691 -15.951
60.420 -38.594
18.661 -46.412
25.201 -35.410
43.066 -49.874
43.389 -45.032
11.401 -24.396
-2.453 -22.186
-7.773 -19.318
40.963 -48.087
38.670 -52.162
2.722 -15.492
19.063 -40.389
5.567 -25.219
48.600 -43.733
47.349 -45.923
62.660 -22.341
79.969 -18.751
30.831 -39.469
-10.268 -19.402
-11.997 -9.776
9.177 -39.570
40.484 -41.604
37.439 -54.210
41.783 -46.543
68.741 -35.761
62.322 -27.790
68.166 -25.972
57.657 -32.969
53.286 -19.712
40.500 -30.429
73.736 -38.992
62.670 -43.107
71.322 -14.073
80.355 -0.826
49.603 4.293
52.503 32.101
53.187 20.395
76.479 -30.499
55.721 -22.152
70.180 -11.462
61.933 -37.863
84.469 -14.042
64.693 19.350
66.711 14.493
49.291 47.151
32.929 50.695
33.343 58.441
57.776 31.750
71.466 33.570
50.733 -2.720
51.269 -26.718
55.950 -27.107
76.500 -39.958
54.879 -25.147
33.798 -51.918
33.432 -4.295
61.387 14.627
77.746 30.743
83.128 -7.505
69.420 27.537
66.288 8.334
75.848 -7.613
47.749 32.653
28.266 50.632
8.473 29.815
24.746 41.975
53.352 45.778
18.373 40.315
-0.609 20.491
18.005 28.930
24.434 39.330
26.150 48.984
21.104 45.088
62.830 29.055
31.137 49.571
32.719 31.365
66.131 -2.555
55.971 -25.402
74.471 -20.599
60.475 -47.459
72.020 -17.530
63.881 -26.878
60.809 -22.105
69.325 17.031
81.105 4.134
83.604 9.614
67.142 30.574
83.684 11.852
79.540 10.208
69.801 27.928
73.432 7.979
53.945 10.348
63.123 8.160
74.195 27.273
62.482 -7.182
34.668 -5.528
28.858 -38.454
20.450 -42.979
0.308 -13.074
-11.231 -13.892
19.138 -35.880
20.188 -31.083
31.194 -12.106
31.921 -31.687
38.260 14.661
38.852 -27.877
11.030 -34.901
24.163 -54.236
3.348 -37.445
5.042 -32.093
6.878 -20.059
28.344 -14.990
5.448 -0.910
49.266 -35.237
54.881 -46.073
41.141 -41.647
32.719 -27.578
37.573 -53.360
34.662 -52.239
46.471 -42.097
2.669 -35.181
-2.384 -26.672
37.507 -39.212
51.786 -17.628
28.857 -19.972
35.350 -3.765
47.499 34.908
49.892 39.470
57.310 14.411
72.875 20.418
50.797 41.596
35.701 45.633
54.457 48.725
43.228 24.882
38.646 32.328
80.241 9.594
77.468 32.950
70.581 -4.346
76.440 -6.304
74.223 23.290
45.174 40.210
23.897 51.575
7.578 50.743
39.449 42.758
42.361 42.093
63.421 43.961
41.843 10.448
31.353 25.935
17.847 6.177
42.296 -15.302
56.396 -3.469
69.197 -3.935
57.184 20.882
57.730 32.141
79.772 -15.477
74.238 -9.965
25.019 -1.478
35.551 -6.714
45.651 -30.984
27.575 -39.936
29.271 -37.039
30.253 -55.080
64.495 -44.545
57.532 -28.956
39.747 -51.244
34.684 -40.885
48.005 -55.949
41.464 -47.800
51.706 -32.460
67.898 7.495
74.806 23.757
63.771 20.269
65.242 -40.781
64.885 -50.744
15.141 -37.565
47.073 -56.401
31.554 -39.290
-0.544 15.479
-3.055 14.203
25.534 -19.825
6.945 -9.211
57.203 -20.002
63.173 -19.501
28.884 -38.249
40.205 -30.031
64.693 -31.450
67.452 -23.438
77.421 -9.681
68.853 11.660
47.877 4.018
60.207 30.445
23.555 30.629
36.638 40.127
27.005 16.474
56.911 -0.566
36.471 36.857
46.885 11.189
67.425 14.234
69.310 -15.111
73.744 -14.848
74.566 -8.052
75.742 -10.126
80.807 -10.652
82.051 -27.903
66.158 -24.347
56.473 -26.069
67.429 -33.100
41.582 -46.201
34.256 -38.918
43.255 -22.530
5.781 -27.196
11.846 -23.785
26.465 -58.392
26.836 -39.313
56.546 -43.621
37.503 -26.302
30.135 -28.958
58.493 -50.245
52.355 -46.554
62.528 -31.824
72.590 -28.876
74.727 -29.066
88.987 -15.833
80.494 -17.540
78.122 -19.777
68.168 -24.529
45.303 -47.421
32.116 -47.156
55.327 -53.088
54.475 -57.573
45.486 -42.516
29.655 -50.063
10.637 -42.647
14.689 -54.466
32.519 -52.179
37.404 -30.835
27.580 -3.878
48.499 -29.238
61.488 4.481
29.345 -12.836
26.641 -32.715
36.435 -30.371
43.850 -50.219
45.342 -48.924
45.064 -38.395
56.166 -50.425
39.148 -54.617
47.984 -8.919
65.829 21.737
73.917 20.323
68.731 -2.818
51.844 32.884
63.599 9.527
42.001 11.646
39.547 18.419
61.372 -3.645
43.754 -26.206
75.175 -19.971
56.564 -10.238
27.602 0.541
63.129 -26.593
47.216 -42.285
47.982 -36.200
54.455 -41.544
31.657 -33.672
58.752 -36.880
65.934 -29.895
68.161 -21.055
69.390 -22.684
56.903 -18.989
87.214 -18.181
83.234 -5.639
75.727 -5.799
80.143 5.569
50.718 36.993
62.295 22.464
41.302 18.200
44.996 7.274
67.721 33.082
63.387 -3.251
43.470 29.428
73.251 23.942
50.275 -9.670
76.702 32.359
71.531 22.273
36.714 33.840
40.513 39.724
38.878 40.791
55.478 38.207
66.543 22.612
71.783 -8.479
73.703 -35.092
59.225 -21.711
76.413 -1.522
53.358 -25.242
66.507 -28.636
81.718 -5.971
62.192 -6.845
64.229 46.917
59.951 37.874
67.634 -13.287
74.786 18.717
82.844 0.460
92.075 7.163
32.742 16.082
44.795 -0.392
54.506 -26.696
68.215 -6.910
62.522 17.952
82.000 8.758
51.139 35.768
67.001 24.818
57.164 45.373
39.743 30.959
60.774 52.289
72.647 23.994
76.550 17.601
81.462 23.654
46.660 37.317
73.575 13.322
66.687 47.807
47.514 44.294
83.134 21.362
60.991 37.653
51.451 45.617
30.516 0.453
20.631 -14.479
19.209 26.416
32.818 -21.695
11.876 7.300
24.976 -29.949
16.330 -18.710
21.625 14.107
19.990 17.223
20.826 -21.852
24.888 1.293
-6.913 -20.175
37.565 -44.737
16.680 -31.838
7.465 -45.911
29.712 -40.614
21.883 -27.822
31.524 -18.715
60.182 -30.126
46.332 -39.928
46.568 -50.566
59.421 -43.532
66.203 -16.431
69.347 -26.690
85.485 -24.152
85.569 -13.302
65.084 3.959
74.425 -1.946
49.337 28.504
22.239 51.667
-2.122 12.668
14.255 36.285
12.889 40.867
30.097 48.704
34.740 55.574
12.313 49.772
13.312 43.671
48.710 22.671
23.188 14.148
14.424 -3.160
15.991 25.213
18.572 29.068
28.428 35.703
52.230 34.081
51.049 32.215
63.646 19.317
21.928 13.502
48.188 27.419
81.305 33.872
51.373 38.148
43.756 33.312
43.175 35.061
66.411 1.992
57.559 25.296
64.912 33.591
79.755 20.411
47.577 49.556
36.732 31.494
32.538 55.245
19.108 45.779
16.393 50.468
2.101 32.780
35.255 32.117
52.453 -1.883
39.345 1.371
56.821 -6.255
59.250 8.271
19.767 -32.645
4.441 -2.340
64.481 0.757
65.066 18.509
73.840 17.163
88.910 12.591
64.677 -12.979
70.061 -5.510
62.857 14.784
66.496 9.005
83.144 -1.533
56.403 -5.872
74.874 -23.759
46.358 10.545
72.918 -19.411
74.316 0.161
65.549 22.659
48.406 29.290
79.303 -3.960
67.936 -20.357
51.161 -36.953
56.548 -37.301
52.438 -49.931
40.373 -45.083
51.634 -42.616
33.769 -30.718
32.491 9.750
68.172 0.996
51.026 20.098
61.234 19.746
53.585 -15.199
57.763 -6.703
39.874 -43.117
48.735 -38.212
32.703 -54.521
36.754 -34.554
50.072 -46.281
75.921 -21.564
88.453 -8.023
81.054 30.968
73.861 18.437
51.795 5.583
42.101 -5.627
61.144 11.739
72.783 -27.646
70.889 16.329
67.405 7.031
82.076 -3.338
65.644 -42.697
16.633 -52.435
62.677 -33.260
19.656 -45.565
13.769 -27.063
25.629 -26.358
45.114 -32.088
46.355 -17.904
9.677 -15.619
55.039 -27.730
60.375 -34.197
42.466 -30.693
33.074 35.147
31.583 12.673
19.384 -5.900
47.562 -9.238
43.197 -11.362
20.717 9.344
42.682 -16.156
39.844 1.286
10.320 19.814
36.988 -20.774
64.123 -25.300
74.323 14.333
53.849 29.032
53.186 37.968
21.372 31.169
1.857 -14.897
25.968 -12.427
45.892 -16.296
65.018 -9.360
40.984 15.081
5.462 30.788
28.672 43.596
3.413 22.726
-0.233 24.553
39.505 52.718
38.581 50.158
52.966 47.999
41.019 29.849
62.584 26.952
55.826 41.329
29.407 55.813
26.513 53.351
33.285 39.066
61.124 37.438
32.517 34.685
5.204 2.471
30.625 30.154
53.689 -28.306
93.962 0.013
81.476 -16.324
88.041 -21.359
79.245 -29.064
77.862 25.210
77.768 19.515
84.041 4.898
62.726 -17.521
15.361 -2.527
21.803 -43.242
36.272 -53.662
36.376 -34.111
15.313 -43.803
24.286 -66.857
45.758 -39.289
40.524 -23.482
-5.628 -50.610
7.183 -46.792
6.896 -43.020
13.759 -50.754
18.017 -51.502
24.869 -55.720
27.244 -31.261
64.403 -34.840
67.154 -40.425
54.495 -54.359
22.569 -59.816
40.406 -37.000
17.932 -35.494
51.460 -42.919
56.116 -52.256
52.896 -52.770
43.721 -43.311
79.427 0.333
56.395 -43.197
35.591 -24.657
37.333 -44.853
30.176 -51.072
63.380 -34.107
81.983 7.800
59.924 -2.125
67.193 42.370
57.116 38.435
25.484 44.277
22.835 30.300
25.185 36.546
27.842 50.169
31.659 38.278
50.482 25.313
62.356 -23.400
70.724 -33.663
68.618 -4.445
86.962 6.931
81.184 1.987
67.039 -24.754
74.082 -14.409
65.162 -32.359
59.007 -23.998
59.992 12.431
51.924 5.892
65.341 21.796
60.950 29.846
53.292 36.164
59.364 13.828
28.778 44.100
18.513 42.725
28.980 43.136
28.201 38.064
62.281 26.224
45.014 4.982
34.762 11.835
57.540 -14.723
44.506 3.386
26.715 -35.402
39.837 -14.218
54.927 -25.225
47.515 -33.544
34.071 -28.639
1.976 -28.516
63.386 -29.226
85.093 -32.393
75.841 -19.292
73.115 -17.699
87.142 -10.449
79.406 9.673
84.208 21.841
83.381 -3.772
79.268 -7.907
73.804 -9.190
72.632 -45.492
74.308 -36.663
52.293 -20.968
71.104 -5.428
79.675 -32.132
86.552 -11.905
53.047 -30.882
61.672 4.536
53.604 27.178
34.561 2.869
47.215 25.969
61.641 19.201
50.240 34.453
44.695 9.497
83.911 -29.757
91.468 4.694
72.326 11.531
48.965 25.748
-13.006 20.705
-6.209 11.590
32.377 48.067
34.976 36.091
22.932 52.656
31.030 53.365
41.648 51.272
56.193 32.597
42.355 50.744
70.820 48.118
65.062 32.624
68.711 25.168
66.227 26.049
84.930 22.361
84.761 -9.007
67.127 4.461
62.743 5.848
13.441 6.623
32.608 3.815
49.630 31.254
37.230 -0.513
38.261 -11.358
34.557 -29.191
43.332 -42.087
67.075 -29.132
67.981 -34.159
66.185 -25.948
70.996 22.280
24.756 4.774
22.152 7.891
22.396 20.231
17.239 12.436
13.866 3.298
5.471 2.092
35.203 52.618
36.552 55.775
47.444 45.512
34.171 35.293
68.665 39.155
56.715 39.500
34.465 24.948
34.926 23.743
44.457 39.803
20.448 49.995
33.777 14.024
17.315 -17.091
27.589 -8.539
47.116 12.089
10.801 42.482
6.315 40.407
4.630 18.491
33.467 11.286
49.583 6.480
36.767 3.064
51.744 -6.626
40.719 42.516
61.056 43.735
71.597 29.466
59.315 39.027
69.337 20.634
48.046 33.031
34.108 24.494
69.233 42.000
23.432 26.997
19.210 18.015
1.658 32.182
7.258 22.509
17.134 1.883
16.233 -13.769
50.700 25.006
64.611 37.135
54.660 42.400
62.688 41.073
66.192 39.246
27.544 32.308
31.469 21.800
37.257 31.427
10.619 38.011
69.955 27.941
66.501 -12.801
32.591 -41.632
43.623 -39.513
34.377 -34.258
40.494 -27.786
36.621 -27.887
62.293 -11.946
25.002 -38.561
15.747 -38.323
10.197 -32.296
14.487 -41.898
37.313 -17.830
46.611 -46.059
82.497 -13.365
51.431 42.894
47.105 49.183
43.224 5.911
26.450 -4.229
10.766 -32.310
41.556 -28.495
60.962 -39.474
61.842 -44.404
38.014 -21.949
29.558 12.567
14.798 20.149
10.301 21.457
22.744 17.098
43.202 -26.533
66.446 3.605
37.455 29.316
49.378 39.822
56.207 45.161
66.470 42.036
49.827 40.296
30.885 44.800
48.616 23.368
41.452 32.858
34.355 -18.121
-0.311 -15.928
11.195 -12.565
15.972 -16.904
20.693 44.092
50.987 37.897
32.382 38.843
20.640 50.861
19.476 45.730
16.316 39.232
23.239 37.908
41.584 29.915
47.831 35.866
17.187 33.598
9.190 19.170
8.483 19.135
3.945 4.242
55.900 34.266
41.406 49.946
32.263 19.014
64.562 -0.372
58.069 -38.590
14.577 -31.623
20.499 -7.143
12.646 11.933
59.011 15.261
26.415 35.154
50.960 2.644
48.568 -27.502
53.113 -23.841
59.879 -44.282
40.171 -56.249
51.502 -44.000
69.432 -38.247
70.590 -21.478
58.365 -29.976
46.247 -23.659
47.678 -20.788
53.778 -23.126
47.225 -40.154
20.973 -25.436
28.383 15.027
58.729 -2.535
32.086 17.346
39.862 42.583
39.801 46.422
42.282 48.794
62.804 22.524
71.607 -7.876
66.799 25.758
88.948 8.808
65.316 -27.705
77.571 -32.225
49.167 -30.031
60.047 4.003
24.131 -32.629
76.118 -25.235
42.635 -29.306
26.782 -43.760
45.835 -36.126
32.221 -48.964
31.244 -56.356
30.263 -42.141
18.441 -47.957
-12.112 -10.906
20.836 -19.176
14.409 -19.303
1.680 -15.380
5.225 -40.270
22.982 -15.084
48.665 26.046
35.174 41.038
41.736 11.319
52.305 21.835
56.253 19.255
81.680 17.512
39.448 -11.195
50.434 -32.043
77.060 -25.977
59.511 -20.489
57.756 -44.143
19.586 -21.974
42.096 -42.863
68.294 -9.090
53.676 -6.768
68.797 -20.450
50.969 -26.683
50.543 -2.532
62.036 -44.573
61.836 -39.831
58.067 -42.734
40.296 -40.531
66.724 -12.078
55.810 -22.393
34.190 -3.070
0.316 23.363
2.490 10.604
3.145 4.488
28.280 20.187
49.480 37.907
43.064 50.995
35.560 34.426
40.661 53.453
46.160 54.221
54.798 39.643
83.005 33.997
73.885 2.156
74.685 25.445
68.596 27.640
74.383 19.212
61.028 25.170
65.236 44.734
88.671 20.019
73.873 30.651
78.568 29.008
82.093 25.786
79.828 25.336
70.541 -13.955
53.158 -0.823
49.540 -19.313
71.006 -20.689
90.050 3.316
65.790 32.291
51.946 19.288
77.697 19.270
40.762 41.329
48.356 21.793
73.461 41.240
35.141 20.794
55.774 -0.106
59.806 31.690
51.084 45.901
48.004 46.488
43.436 37.878
39.856 43.789
25.223 40.905
36.958 38.779
59.056 32.924
63.003 -2.035
58.923 11.290
61.454 3.815
36.590 33.359
60.064 46.404
34.560 41.105
65.153 32.488
49.630 21.698
55.476 -11.839
5.929 -24.115
39.435 -27.971
44.175 -11.015
9.219 14.857
29.799 20.974
32.132 46.942
33.870 39.946
20.972 38.102
20.345 50.452
55.259 43.225
71.251 13.307
80.380 3.771
72.014 -17.873
28.877 -39.261
44.325 -39.902
67.701 -30.252
46.276 -35.647
43.025 -52.786
56.176 -44.957
38.028 -47.284
40.531 -47.393
52.556 -21.416
53.110 -9.916
53.795 -26.133
38.389 -36.790
36.068 -42.719
57.252 -36.764
77.408 -23.224
64.335 2.140
45.434 -8.480
38.148 -42.069
61.798 -14.006
61.247 -24.013
65.282 -11.718
63.191 4.775
57.560 -15.341
58.558 -20.931
64.461 -32.160
4.704 -32.788
56.558 -49.965
44.663 -39.441
53.744 -41.505
69.543 -22.242
50.545 -33.071
31.178 -54.953
22.245 -59.741
20.969 -48.800
32.222 -42.590
31.340 1.024
41.730 -14.488
63.759 -16.781
79.913 -32.753
62.533 -19.766
54.095 -15.985
65.680 -30.221
64.647 -18.135
68.057 -42.879
70.352 -10.688
67.465 -15.543
67.900 -14.451
70.403 0.304
80.502 7.561
71.187 34.871
77.204 19.877
68.573 15.255
36.229 35.650
32.373 30.260
50.457 12.881
26.860 1.657
31.728 -21.410
57.308 -6.276
54.024 -36.794
93.354 -11.072
87.311 -6.848
69.594 -13.002
45.684 8.958
78.993 14.934
65.387 3.694
44.422 -23.868
52.510 -28.065
45.147 -19.554
55.672 -13.435
54.879 -21.789
68.907 -17.986
55.822 -11.705
62.257 -29.966
57.774 -34.080
70.546 -35.795
69.355 -4.270
63.677 28.837
75.390 4.166
54.788 -25.099
82.235 -12.916
83.916 -10.990
57.585 -31.729
51.429 -27.274
56.779 3.728
50.196 -46.776
40.616 -43.026
41.131 -60.148
43.366 -46.225
48.184 -30.383
58.189 -12.207
82.403 -18.126
85.802 23.085
72.910 7.566
71.393 -21.211
64.824 33.206
30.130 36.727
34.126 25.949
52.683 55.999
20.548 30.113
51.872 47.553
28.501 39.225
58.718 36.022
79.129 21.729
33.449 36.205
-0.269 14.605
26.823 -3.573
26.992 5.982
46.682 14.127
51.233 27.868
75.792 13.912
75.224 0.621
65.900 14.089
42.229 21.592
78.725 -19.139
74.713 -26.728
77.952 -5.844
54.151 24.212
13.197 27.857
20.774 -1.380
26.446 -1.253
24.876 -6.473
-2.894 13.749
11.627 -2.779
36.253 -17.298
73.197 -21.551
68.996 1.813
61.429 13.774
59.043 25.928
36.582 23.310
42.043 30.055
66.616 18.927
68.846 7.552
64.557 48.957
44.353 44.812
43.217 34.874
79.841 9.425
90.120 15.815
67.107 43.092
68.929 34.889
63.952 22.898
73.474 14.016
64.880 -16.919
61.918 -5.618
48.132 -32.696
61.280 -30.157
22.149 -34.991
43.183 -12.260
22.122 -12.537
46.380 14.563
45.550 -8.378
67.372 -34.249
22.873 -1.503
25.044 31.694
1.929 4.511
42.020 44.785
33.880 29.243
28.452 14.098
42.393 12.473
48.782 23.953
49.585 19.527
64.587 -1.380
53.419 29.671
67.075 27.231
37.410 30.387
55.449 50.884
34.005 54.613
45.818 69.034
52.852 32.035
26.568 28.148
36.223 41.785
17.966 31.329
1.400 4.977
65.430 -25.568
35.711 -35.563
18.462 -48.459
49.314 -45.398
44.512 -38.726
31.861 -44.361
74.163 -26.201
68.520 -33.857
64.416 -47.601
34.547 -22.055
61.322 -30.347
50.895 -42.514
29.660 -34.326
17.277 -28.363
12.713 -10.114
22.711 -34.404
10.564 -10.076
49.979 -18.041
66.770 -19.773
25.580 -28.565
21.070 -39.751
13.109 -26.010
-3.420 -24.939
12.952 -32.460
45.292 -18.586
63.376 -39.342
37.193 -46.637
11.979 -58.445
27.033 -48.730
28.526 -56.823
22.810 -49.754
27.793 -50.854
-6.586 -16.827
26.746 -44.177
55.006 -10.296
37.560 -22.645
-7.512 15.037
7.593 -25.709
5.789 -32.325
-4.123 -20.621
12.131 -31.912
51.825 -32.723
87.748 -20.853
79.622 -28.014
49.972 -31.958
49.385 -39.077
45.148 -33.964
51.906 -29.061
50.039 -40.732
45.484 -50.835
38.940 -35.175
11.707 -18.648
12.393 -17.185
35.321 -2.841
28.211 -8.529
41.454 -29.899
52.025 -13.518
71.064 19.279
26.290 29.508
50.868 51.622
-0.166 30.829
0.513 38.670
4.344 17.411
17.541 41.092
20.982 46.794
-10.709 14.027
9.408 16.663
19.501 44.225
22.132 44.461
26.026 25.446
44.283 31.108
22.556 51.149
9.671 38.673
13.627 25.629
33.627 14.370
52.369 -2.795
77.773 -26.777
46.026 -41.705
32.129 -27.958
83.586 -11.996
62.894 -34.720
73.591 -28.517
49.343 -22.748
40.909 -12.021
52.016 -19.283
80.138 -23.202
64.550 -12.518
57.799 -5.161
66.894 -7.388
56.815 -38.397
48.356 -44.813
59.945 -57.408
40.192 -55.438
26.816 -53.922
34.113 -50.224
4.925 -11.872
60.972 -49.414
75.182 -29.061
64.004 -26.509
86.637 -2.813
50.500 -26.311
50.689 10.986
24.357 -19.977
65.187 -13.985
79.740 -39.265
27.779 -31.310
70.274 4.494
66.042 -37.557
40.845 11.716
60.758 17.387
68.622 28.528
77.571 18.097
83.222 6.900
82.350 4.333
71.792 -21.623
62.153 7.281
54.200 29.262
55.031 1.663
63.359 10.352
39.452 5.987
62.691 -26.022
68.869 -16.998
58.018 -38.544
75.710 -25.358
59.690 9.439
57.486 18.080
50.662 24.729
51.692 33.225
72.319 14.471
75.359 -14.125
56.394 -31.102
81.918 -4.774
60.055 25.351
79.011 8.393
22.960 41.069
48.766 24.944
38.476 11.720
66.616 -10.590
80.718 -28.415
59.123 -32.410
61.847 -18.164
58.366 30.060
53.410 11.292
59.015 -6.388
58.667 -6.448
72.162 4.376
78.444 -1.733
70.290 -30.503
56.405 -47.156
65.375 -42.159
68.963 -35.806
73.488 -25.318
78.252 -44.320
52.238 -12.084
60.934 -17.863
66.554 -26.555
67.988 -7.134
77.844 -28.594
57.516 -43.804
35.180 -27.914
28.372 -13.313
27.605 -27.127
35.903 -6.408
29.056 -6.721
52.107 -6.462
58.222 12.936
31.262 25.291
22.122 30.173
48.393 28.652
83.342 17.454
65.405 32.300
9.026 33.186
32.971 49.347
16.663 48.638
25.862 42.624
39.731 42.034
76.324 43.100
71.340 31.028
59.001 4.640
73.002 7.604
68.190 -1.349
56.436 -3.133
43.388 -41.174
31.714 -50.752
24.377 -46.750
19.661 -54.529
29.194 -55.229
45.972 -44.981
30.127 -46.206
43.023 -59.221
35.344 -57.508
25.909 -50.693
19.565 -58.549
26.120 -57.076
32.929 -50.712
44.236 -46.101
45.921 -49.101
35.244 -54.284
66.016 -40.958
66.906 -29.663
65.453 -6.526
72.172 13.428
82.802 12.777
66.736 40.673
79.181 8.636
79.272 -1.761
71.243 -16.975
76.520 -3.151
77.076 17.313
61.925 17.463
70.005 30.197
79.610 10.396
77.153 8.568
65.208 14.075
57.606 20.745
75.321 21.618
53.118 16.316
78.408 -22.824
62.662 -24.896
66.265 14.253
31.195 24.434
51.674 -4.226
77.722 -17.545
64.699 -29.208
67.412 -31.447
71.001 -27.483
71.598 -8.645
48.680 29.959
58.223 43.835
66.599 6.920
77.637 -18.234
63.913 -16.758
26.782 -35.614
4.432 -30.674
19.136 -37.943
46.828 -7.910
56.048 2.128
46.400 31.963
48.667 2.934
38.022 38.806
35.719 49.266
74.695 30.961
54.248 45.837
68.952 26.091
59.551 20.082
87.294 9.564
71.505 10.916
83.657 0.059
91.208 -9.339
82.751 6.141
57.250 -40.788
71.456 -37.197
46.444 -14.138
63.790 3.181
54.325 4.642
34.438 -37.606
48.481 -20.299
28.571 -31.383
36.129 -44.926
78.063 -20.110
68.761 -37.976
70.286 -28.910
74.624 9.206
76.030 30.603
50.601 34.349
63.670 31.229
81.399 7.814
79.390 -2.405
79.813 -19.449
38.658 -9.553
46.022 -2.826
31.045 -5.403
32.193 -12.055
73.760 -23.429
67.764 -18.066
81.481 4.641
55.893 -22.286
67.999 3.534
65.459 -17.360
80.650 -0.090
43.450 -6.804
37.630 1.179
61.506 -15.907
48.455 -19.085
57.688 -28.943
28.593 -50.490
60.729 -32.876
74.577 -17.518
41.918 -35.453
38.826 -19.886
21.965 1.657
37.548 30.932
27.448 2.634
34.737 -14.246
26.655 -24.156
38.843 15.690
60.543 45.857
61.496 37.354
57.589 45.247
53.171 39.832
45.598 33.544
47.911 -0.524
69.172 -37.740
43.316 5.595
78.992 35.658
73.186 -2.959
51.838 14.413
78.379 34.661
50.984 27.817
26.850 24.034
68.026 -12.290
56.333 -6.990
57.830 -44.360
40.740 -17.823
42.725 -24.812
59.673 -2.199
55.485 -19.253
47.304 -13.543
55.816 -11.110
92.195 11.822
83.916 12.052
73.493 -17.079
83.548 5.650
83.864 23.142
90.944 16.922
62.631 39.150
53.202 36.926
45.022 11.121
31.788 27.327
17.552 46.115
31.474 36.006
18.596 6.968
17.085 -19.113
49.089 5.214
77.212 -33.151
77.047 -14.463
76.528 -2.317
79.986 -15.541
82.686 -24.103
41.369 -44.468
78.603 -37.893
35.475 -24.404
70.857 7.232
67.112 -21.946
50.433 16.091
80.856 25.354
23.616 40.367
33.893 43.185
13.018 27.525
-6.039 21.457
21.252 13.708
9.277 13.826
43.093 33.223
14.101 8.164
26.848 41.040
24.279 40.888
12.991 36.604
-7.244 23.117
-19.986 13.097
2.248 11.992
35.583 52.633
40.006 49.483
58.662 47.902
33.466 46.789
62.416 27.815
68.208 13.499
53.113 42.040
58.559 45.390
84.144 -4.462
75.403 6.430
73.888 32.047
76.459 -1.617
65.857 8.948
56.411 -32.573
71.654 2.212
53.787 -23.927
79.441 -8.685
62.381 8.485
62.582 -10.816
51.166 -11.563
70.752 -11.325
46.663 -45.324
60.862 -36.316
43.337 -47.749
42.694 -45.138
18.342 -38.299
22.634 -28.001
-0.809 -30.718
32.309 -36.090
16.997 -16.001
20.384 -11.688
40.493 -14.166
53.235 -30.203
66.117 -35.348
57.067 -30.202
9.717 -34.212
7.203 -57.843
-2.004 -45.396
8.900 -40.840
17.713 -60.494
19.191 -34.962
21.367 -12.669
39.146 7.858
53.788 40.979
54.189 46.109
55.001 50.075
61.990 37.675
44.120 48.063
45.132 26.524
64.580 23.311
60.017 30.317
77.121 24.777
82.877 30.141
46.271 50.612
41.591 45.374
54.297 41.642
49.050 51.568
21.016 29.342
17.428 18.862
3.722 7.910
53.481 34.680
32.833 10.497
8.057 2.892
26.802 24.063
71.333 18.750
68.255 23.333
54.517 48.646
69.827 26.413
61.851 34.539
63.726 24.153
64.705 48.847
75.609 40.130
44.237 29.515
20.989 52.180
37.071 53.777
12.833 39.885
21.554 23.930
16.468 -8.080
5.700 -8.573
3.599 -3.758
60.653 5.586
51.959 2.923
58.413 -14.183
82.618 -11.465
64.825 -13.351
59.729 -24.619
69.119 -33.662
76.700 -4.203
62.870 10.625
73.733 9.629
74.170 -1.900
64.314 8.746
50.871 16.699
59.999 14.982
62.410 2.998
60.097 -9.716
58.282 -30.402
71.430 -44.976
30.336 -53.775
5.280 -31.700
39.389 -44.416
64.604 -29.256
66.531 -28.283
49.105 -52.633
65.564 -20.877
71.741 14.726
83.121 28.270
84.660 -1.199
61.151 25.583
58.469 18.144
65.637 30.327
67.433 28.533
33.888 51.634
38.673 4.287
25.688 43.708
40.622 40.229
36.768 31.064
58.359 45.002
58.077 32.446
53.781 36.669
45.881 40.838
51.391 49.769
63.973 43.824
49.884 22.188
78.797 24.904
86.142 3.531
69.354 -13.430
47.615 -47.621
25.489 -38.074
9.827 -31.689
28.201 -37.378
37.953 -43.242
44.785 -30.622
12.465 -46.670
40.704 -46.764
48.888 -46.400
60.016 -47.108
64.430 -46.838
50.003 -44.865
38.592 -39.017
63.588 -25.329
53.315 -29.943
52.272 -30.962
33.421 -13.215
54.294 -14.658
63.820 -44.093
69.255 -32.796
53.059 -36.378
83.304 -31.892
47.211 -33.435
62.960 -39.123
59.024 -39.666
34.728 -43.702
37.788 -31.244
36.456 -47.391
-0.364 -21.774
17.433 -31.195
57.577 -42.492
75.821 -13.041
83.019 -5.156
71.880 -19.033
60.391 -3.570
62.002 -41.337
72.677 -22.656
76.693 -20.598
68.830 -38.274
66.580 -18.998
85.179 -14.128
60.090 40.715
39.911 42.899
56.092 52.615
31.692 15.113
46.181 -42.086
56.839 -38.486
46.235 20.461
10.973 16.284
-3.725 21.687
8.871 14.802
22.646 38.900
26.403 19.965
29.782 -1.916
23.805 -11.319
33.581 -31.209
49.738 -29.694
53.351 -42.638
53.246 -34.492
80.521 -10.305
50.173 -40.858
10.564 -43.880
13.798 -43.065
6.677 -29.297
21.425 -3.936
53.411 -30.578
26.757 -7.858
26.889 -47.762
52.561 -37.370
62.820 -20.123
49.669 40.672
10.093 33.136
29.839 21.794
40.715 32.183
47.963 -6.798
32.833 -7.955
18.755 -7.577
43.723 14.592
29.390 50.828
62.669 36.975
52.532 53.784
71.227 41.886
44.095 46.021
63.901 53.826
80.127 16.001
71.621 36.244
68.745 10.232
47.321 19.173
51.091 8.034
62.179 2.854
54.387 12.752
66.971 31.133
37.479 16.218
54.034 15.426
67.143 30.364
51.027 23.758
30.823 40.264
41.603 56.153
32.838 50.256
65.047 49.507
43.153 62.858
17.282 34.607
-2.284 15.125
14.502 49.662
70.008 20.689
67.249 33.171
82.115 20.401
50.842 5.257
42.571 -26.763
61.170 14.122
15.666 19.341
21.982 26.793
52.479 24.491
43.675 46.933
25.223 51.974
22.312 33.710
23.425 48.982
27.600 25.553
15.594 39.848
7.152 49.277
23.968 49.371
37.845 46.605
80.051 -3.824
59.644 7.093
77.326 -8.971
68.620 -26.564
60.936 -15.722
41.664 17.364
50.449 35.875
34.930 54.771
26.441 46.613
17.033 32.286
42.072 53.661
2.179 36.557
21.246 50.766
49.712 41.902
19.119 10.248
16.558 32.053
17.157 21.677
18.441 -23.319
33.862 -25.577
37.019 1.885
43.726 22.059
13.060 4.379
1.947 11.912
12.669 41.772
-3.297 8.425
7.452 20.351
31.550 29.653
23.552 10.181
59.872 -0.103
27.382 -1.263
34.665 -24.142
2.114 -19.496
50.019 -38.793
82.508 -19.607
47.215 -20.900
37.480 33.859
61.877 8.511
48.685 14.006
48.819 18.541
43.550 -0.145
38.732 37.022
43.848 28.515
76.700 25.351
64.071 42.097
58.461 12.607
46.546 -10.996
63.925 6.230
60.044 10.479
66.287 12.379
57.155 -20.021
42.193 -26.639
47.749 -37.995
46.212 -46.649
44.300 -35.033
91.159 -2.210
78.411 -3.414
78.621 33.286
87.920 21.157
92.821 7.104
66.467 28.189
76.764 -1.095
74.352 23.366
52.087 31.244
49.462 32.887
69.975 44.064
42.135 31.030
69.043 5.138
55.726 -33.169
24.956 -42.563
36.339 -45.701
13.569 -12.223
45.002 -39.276
52.992 -40.478
83.200 -15.394
82.497 -21.947
76.155 6.424
82.176 8.573
75.135 7.412
41.075 -9.760
28.764 -45.876
65.830 -17.318
75.212 -34.973
68.535 -29.718
70.731 -22.286
66.965 -28.150
82.154 11.317
71.482 18.180
60.646 20.402
66.971 26.132
49.743 3.870
65.859 35.765
37.770 57.672
17.712 41.177
15.519 40.945
27.086 53.210
52.489 16.325
76.220 18.479
80.990 -19.140
81.062 -12.463
81.710 13.673
52.505 28.913
15.118 34.411
3.701 16.564
11.949 12.437
12.677 -23.313
31.144 -40.061
33.930 -16.476
13.222 -12.563
51.555 -1.152
46.545 35.501
14.781 35.618
31.137 -16.327
7.135 -14.634
8.587 -50.352
24.389 -46.794
64.045 -32.525
81.155 -26.133
57.900 -12.262
42.732 -35.218
35.374 25.792
32.823 49.242
42.311 22.379
81.781 26.258
54.409 -11.266
59.641 31.474
65.640 28.037
24.555 25.283
81.138 8.089
69.273 -21.523
59.895 -13.300
55.440 -8.849
55.900 -30.703
48.043 -19.011
54.132 3.724
58.958 18.631
68.181 27.690
60.589 43.832
65.422 39.574
72.300 34.861
69.641 7.669
52.495 -7.076
42.997 -16.018
74.011 -3.908
37.565 19.978
47.943 14.695
75.080 -21.734
61.113 -32.166
64.551 -32.548
47.894 -11.576
75.518 -21.598
64.444 -26.969
70.336 -8.829
36.152 -30.744
23.587 -51.393
15.551 -23.921
-1.260 10.620
13.986 -11.565
35.130 5.651
20.502 16.952
25.820 27.519
22.395 0.276
15.471 -3.629
37.221 -11.617
21.722 26.320
11.039 14.406
42.087 28.529
25.919 20.070
32.893 -3.554
45.759 28.695
42.940 26.967
43.996 45.697
49.935 36.944
40.082 12.697
39.200 42.330
37.736 34.695
25.142 22.542
49.757 19.292
67.210 -5.850
57.588 -12.252
65.088 2.355
55.352 -10.422
50.208 -1.732
67.934 -30.275
42.784 -35.878
54.334 -15.626
39.793 28.821
40.756 27.062
54.587 -16.189
39.197 -35.763
36.177 -46.380
49.066 -47.805
39.473 -48.812
32.460 -26.313
52.052 -12.334
63.086 -12.786
53.765 -22.744
54.496 -14.551
64.158 3.530
59.622 -19.421
53.048 -35.768
27.915 -26.168
37.360 -26.784
78.250 -19.013
62.013 -36.061
42.852 -55.634
39.108 -43.530
65.067 -49.250
11.571 -40.043
25.917 -52.380
8.240 -32.800
27.534 -24.463
35.795 -6.683
23.249 -9.835
-10.823 -12.899
3.885 -36.875
61.635 -51.831
59.514 -9.957
57.036 -33.772
44.124 -58.277
37.069 -48.375
59.546 -39.468
75.739 6.609
40.934 -8.643
74.518 -11.230
86.844 -9.130
75.476 25.409
74.478 18.106
83.142 -9.398
72.932 -7.167
76.842 -21.299
78.779 2.098
64.760 17.808
75.764 21.209
76.946 -18.167
66.419 2.906
40.591 -12.458
35.801 -33.593
56.173 -26.146
62.350 -36.568
44.152 -25.852
48.199 -28.738
63.354 -25.617
76.413 -27.928
86.721 -20.945
60.819 -30.074
52.916 -19.287
58.446 -29.012
54.819 -30.334
52.580 -43.349
60.038 -32.616
64.849 -33.347
69.608 -23.292
63.256 -7.039
66.538 27.485
88.803 -4.576
86.801 -19.473
71.981 -36.199
33.620 -34.169
53.401 -30.985
63.881 -10.932
70.973 -11.601
67.410 2.804
50.075 5.159
76.139 20.431
73.559 6.521
74.130 24.529
68.591 14.877
92.211 -1.765
77.638 -20.373
63.174 -30.895
62.674 -36.715
63.850 -11.147
54.461 -31.733
43.141 -17.281
52.677 -5.919
63.722 41.959
64.501 14.019
40.611 35.828
43.287 59.449
9.841 43.783
32.455 36.028
44.744 24.300
54.170 17.054
70.036 31.797
86.793 10.164
56.061 24.606
33.429 37.408
35.689 44.036
7.889 29.459
2.637 47.542
6.888 12.818
21.622 28.289
28.162 11.781
20.253 2.016
8.247 -28.206
9.552 -40.072
13.758 -25.297
17.569 -36.877
49.809 -51.806
61.987 -28.199
57.303 -37.689
38.123 -34.501
80.988 -4.321
82.682 -9.691
90.353 5.377
64.539 -0.438
73.441 19.345
66.649 31.198
72.013 39.986
72.402 31.631
90.828 18.438
71.135 29.017
83.059 33.742
59.889 -11.063
29.577 -21.820
41.346 -48.119
32.990 -54.999
35.191 -51.468
40.226 -49.825
24.185 -61.421
49.114 -43.041
34.352 -42.877
36.694 -37.218
44.989 -39.385
43.632 -31.171
34.454 -40.489
24.220 -43.978
19.074 -30.872
36.258 -42.658
63.399 -8.112
43.256 -27.842
61.398 -35.461
40.409 -42.338
30.620 -47.668
26.009 -34.747
21.237 -30.220
46.597 -15.031
55.583 -27.278
47.172 -34.500
31.435 -46.092
48.128 -37.935
65.647 -40.243
76.036 -30.747
56.079 -33.473
70.074 1.808
38.645 2.556
92.158 11.617
86.066 12.868
37.435 39.267
31.972 39.215
48.671 37.730
39.977 52.395
42.644 51.130
52.223 47.300
56.994 42.939
40.479 52.105
33.528 42.596
43.952 58.682
26.748 44.802
32.740 57.395
50.616 42.359
42.869 48.056
24.710 42.170
29.218 27.369
35.205 45.042
44.409 49.142
37.879 35.739
30.506 51.460
64.413 41.525
58.199 41.737
73.029 25.771
48.850 47.760
57.250 26.507
62.679 21.431
69.579 19.570
50.609 -40.294
57.332 -39.428
42.291 -52.776
67.564 -48.706
24.378 -49.428
16.703 -36.472
33.882 -50.445
37.900 -48.400
69.182 -24.999
57.845 -32.342
64.653 -21.462
74.544 -27.766
63.990 4.904
20.407 -28.244
61.586 -22.185
75.533 15.901
42.166 39.679
44.737 37.262
34.854 45.966
59.130 28.190
81.458 18.029
68.601 4.673
53.898 14.601
66.985 -4.181
85.715 -26.581
62.781 -0.222
88.058 -11.337
88.096 -8.072
78.414 4.936
76.854 16.174
44.557 -31.068
55.843 4.291
67.122 1.567
30.823 7.032
64.776 12.980
25.435 9.443
10.428 -11.886
5.559 -1.740
59.284 36.293
58.325 56.037
36.269 46.689
47.817 52.720
31.600 45.341
27.210 37.980
28.718 44.972
36.910 47.551
32.030 48.427
13.311 28.567
10.234 17.216
65.763 42.849
71.192 30.141
72.969 19.783
72.962 31.273
50.619 32.531
60.522 40.881
27.577 28.716
45.393 41.495
32.779 47.689
35.724 45.356
52.168 29.520
41.202 8.113
55.305 41.881
65.582 45.954
30.822 33.228
25.670 32.776
25.668 35.396
62.877 31.179
34.350 45.626
52.753 35.391
79.229 10.295
35.314 32.883
62.662 21.444
63.949 49.056
39.316 54.700
55.689 38.757
80.174 29.457
73.531 -2.459
78.195 13.126
62.330 25.849
50.074 46.585
76.510 33.595
53.997 0.118
59.958 43.036
33.297 30.351
47.404 24.850
57.700 37.790
79.575 -22.337
87.206 -4.190
70.266 28.308
55.915 11.565
78.452 23.236
60.073 10.132
67.838 21.677
54.763 28.419
49.264 34.696
53.474 51.130
12.347 45.798
-6.922 31.075
17.508 30.461
38.325 -3.635
31.543 5.037
47.960 50.846
24.396 49.308
7.995 42.394
10.251 35.631
-9.688 42.116
3.383 27.536
17.296 11.972
18.629 42.503
5.512 38.363
33.406 36.397
38.466 27.423
43.485 20.182
19.389 51.284
33.360 47.372
34.546 50.793
39.234 7.465
37.574 25.686
26.663 18.846
42.233 -6.484
64.101 -2.600
47.282 34.886
44.961 34.494
39.706 1.305
54.807 -18.439
81.858 5.569
71.710 -24.218
38.373 -40.096
61.927 -25.020
57.624 -13.660
35.971 10.889
57.810 10.927
77.299 35.460
75.580 4.592
80.755 13.862
85.574 36.096
70.903 12.022
41.449 -15.380
51.295 -32.596
46.030 -15.840
52.754 -12.027
64.729 -15.276
55.070 -13.440
44.511 -41.305
49.890 -37.502
68.970 -33.455
41.902 -52.767
32.703 -43.844
77.672 -22.967
54.022 -31.233
71.662 -25.441
61.379 -40.840
52.021 -45.429
50.789 -34.741
11.966 9.337
45.624 -21.357
58.126 -31.036
63.205 -35.727
46.282 -36.445
20.537 -50.210
51.140 -20.763
48.623 21.340
80.233 23.047
59.015 -1.968
55.132 27.183
70.615 36.031
41.549 37.675
91.461 21.682
44.481 38.588
32.690 44.437
44.621 37.633
49.931 38.385
57.607 29.847
63.272 33.032
63.985 30.974
56.264 24.192
30.239 3.308
19.489 12.880
22.635 -1.410
5.395 -1.964
37.161 38.559
56.176 36.062
35.496 17.890
56.438 -5.430
48.566 -27.783
-1.014 -29.071
32.126 0.701
47.216 22.160
27.488 -8.137
23.776 -6.613
31.465 35.610
24.245 5.861
45.278 -26.545
49.104 -24.607
73.406 -9.156
56.917 -20.428
63.489 16.427
46.104 34.333
24.768 30.722
6.586 40.195
46.359 35.279
31.816 -7.202
34.408 -34.397
36.863 -19.544
48.374 -49.421
60.938 -38.188
53.826 -35.514
24.316 -25.242
55.103 -42.718
32.236 -34.525
19.304 -29.178
51.224 -20.336
29.523 -27.675
53.940 -8.677
60.308 -27.200
51.970 -24.365
77.384 -12.450
81.016 5.685
85.501 -7.738
83.414 -3.817
82.222 -10.666
63.654 -30.184
68.791 -24.064
53.149 -11.072
51.317 17.308
26.370 26.531
29.416 39.310
49.799 0.838
35.989 9.517
53.156 38.751
37.228 24.692
50.750 0.055
40.782 -2.451
67.456 -16.531
67.801 -10.036
41.486 -3.494
51.534 31.979
7.148 37.076
-1.618 31.282
4.534 36.732
-3.872 35.143
40.560 -17.384
12.389 -19.410
33.540 44.079
10.701 28.836
31.567 60.834
35.146 34.571
75.330 30.535
54.822 1.248
14.369 -13.014
58.205 12.313
77.838 -21.594
72.009 -8.893
79.319 -3.824
54.954 27.065
88.508 -2.613
80.030 -0.713
72.772 25.968
67.615 -6.715
63.928 -50.857
59.041 -44.287
67.249 -4.321
71.885 25.181
54.885 25.405
59.012 6.785
91.179 -9.027
70.950 28.932
33.252 36.888
58.088 11.812
59.785 32.191
37.274 24.412
53.500 10.081
53.949 10.009
39.107 -12.920
59.452 -37.558
72.777 -30.426
39.044 -31.143
26.761 -46.407
43.845 -35.398
-0.385 -27.618
1.418 -5.359
86.144 11.697
70.936 33.869
46.400 14.801
27.804 -15.207
8.351 -15.873
27.947 26.158
14.759 34.025
20.587 43.734
20.859 28.778
34.318 23.285
48.086 20.350
51.519 43.491
45.329 36.876
77.112 20.277
84.915 9.243
59.791 28.401
82.661 30.241
79.243 27.722
53.680 32.132
61.935 38.746
32.693 42.467
14.513 35.874
35.261 39.425
67.830 28.497
81.128 19.561
67.171 29.482
79.545 19.812
51.214 36.306
50.903 23.775
76.998 24.154
73.359 17.312
72.433 31.192
63.103 30.664
46.236 36.832
28.474 50.030
53.947 49.541
52.562 28.853
77.924 10.850
71.334 28.375
75.945 29.681
63.940 43.975
58.993 46.705
51.119 30.546
77.455 24.126
82.474 7.308
80.091 27.573
86.937 11.994
75.504 5.737
74.786 26.466
65.630 31.561
72.451 28.582
42.137 39.703
25.294 51.748
24.669 51.693
15.361 45.346
34.100 41.848
43.780 27.517
69.454 27.858
42.693 24.544
66.597 35.585
77.162 36.317
84.779 -7.582
83.973 12.284
89.344 -2.166
24.086 18.473
30.662 28.740
66.347 21.583
22.716 16.154
5.438 1.749
