# Supplementary material for: Myosin V executes steps of variable length via structurally constrained diffusion
Source: eLife. 2020 Jan 15;9:e51569. doi: 10.7554/eLife.51569 (PMC7054003; doi:10.7554/eLife.51569)
Supplement: Source data 1. [file elife-51569-data1.zip › myosin_elife_source_data/Figure 3/BD_diffusion_contours/lastbead_xz_5kbT_volEx.dat]

21.764 47.481
32.778 52.127
15.304 23.056
33.478 52.759
-0.924 29.151
-0.751 23.802
32.679 42.829
29.288 55.899
62.686 37.292
55.514 2.026
41.075 -23.843
37.999 4.816
41.130 24.942
29.623 23.468
34.549 52.903
5.849 35.509
60.725 25.052
60.239 -6.467
62.458 -12.870
54.904 8.605
31.724 22.005
35.387 -11.673
39.002 17.861
54.484 13.222
38.922 26.842
37.122 7.573
36.907 -8.987
49.851 -20.064
17.090 24.773
27.678 7.886
19.757 49.095
4.813 41.515
62.989 29.822
44.464 -5.570
54.532 -3.548
70.745 6.896
26.665 25.421
29.717 54.774
14.565 30.432
40.513 49.106
24.420 52.850
13.590 47.969
29.727 50.293
5.538 41.755
38.833 44.093
31.057 46.634
30.907 51.874
15.748 25.764
5.882 41.394
40.116 47.840
14.159 26.241
29.278 35.726
45.239 -18.534
34.177 -27.059
45.828 -25.034
53.859 -2.830
55.067 -19.608
30.591 -16.546
29.416 -10.695
35.060 6.857
9.798 13.193
37.917 -7.112
24.008 -2.981
22.876 -13.091
38.432 -31.924
32.665 -26.281
30.266 -20.331
39.209 7.398
31.033 6.651
32.195 -2.156
43.494 24.338
47.411 12.144
37.067 3.988
61.092 37.228
72.388 9.629
60.673 0.931
58.906 2.710
58.274 -10.238
52.633 7.859
38.407 8.752
51.107 13.947
54.203 3.926
38.364 -8.304
37.628 51.914
19.546 38.448
42.653 36.583
34.607 40.727
26.453 13.872
18.855 27.929
19.181 34.991
24.389 23.629
8.339 30.853
5.344 41.279
53.391 -14.344
41.819 -27.879
28.255 -16.353
23.097 -20.835
63.540 -17.006
49.221 -11.157
47.750 -9.720
23.691 -19.208
51.138 -3.592
20.228 0.930
26.642 7.869
53.081 -4.319
31.534 -18.970
22.145 0.028
31.306 -0.296
19.299 48.798
36.657 0.963
37.790 46.199
56.636 28.748
48.314 -2.624
34.123 -2.056
52.273 -6.929
52.676 -17.701
59.802 -3.431
62.696 -1.759
55.880 -18.099
67.309 -10.524
59.721 -20.625
48.629 -17.426
22.793 -17.653
44.493 -3.512
45.343 -8.671
41.621 41.192
63.511 23.218
65.705 11.091
53.222 -9.495
62.293 13.451
59.020 -14.296
28.764 -21.041
59.814 -14.996
46.646 -16.685
19.232 42.005
50.395 1.458
67.310 -7.610
32.517 8.575
65.181 2.058
20.889 46.481
45.874 38.774
24.128 9.989
19.873 6.589
22.454 23.092
60.318 35.002
43.675 8.423
27.135 -11.550
20.266 33.682
14.546 31.333
40.125 51.174
24.486 41.008
44.351 6.123
52.952 15.315
34.685 -0.966
48.481 25.322
35.092 29.497
32.482 8.397
19.122 36.227
10.224 43.499
8.463 36.903
5.370 41.354
60.877 -1.356
37.943 -6.996
63.276 -1.520
53.435 -13.728
62.352 31.591
68.028 16.678
45.809 -17.782
53.426 -14.669
43.843 -19.620
53.403 -23.421
50.293 -12.903
56.398 -4.037
40.130 -8.259
65.650 10.404
61.592 8.098
35.038 -16.490
63.116 4.462
56.270 -4.650
60.449 20.102
65.501 -15.846
49.863 -19.638
28.251 14.289
17.619 36.470
58.444 30.040
43.092 47.429
15.014 48.026
20.915 26.388
38.731 33.290
54.771 45.891
51.646 11.767
58.382 5.235
39.685 -31.424
52.259 -15.620
50.241 17.647
6.666 42.251
25.690 20.663
35.048 34.982
42.910 -20.861
32.796 -17.150
45.266 -4.712
57.952 -2.907
59.489 -14.704
42.467 -13.918
51.495 -14.799
67.526 1.952
52.797 -4.701
45.852 -16.601
27.895 -24.309
32.209 -1.218
33.292 23.216
46.702 -4.846
49.719 9.676
28.092 3.692
41.961 29.745
30.133 0.315
40.474 18.522
48.400 -26.027
37.069 -16.456
62.436 2.159
48.268 16.224
55.104 25.283
24.047 20.954
36.610 47.646
37.179 43.463
7.647 47.175
21.368 39.061
22.879 35.989
5.572 7.096
-6.336 22.028
16.774 49.709
48.188 35.961
46.626 33.106
50.239 23.333
49.899 5.538
44.098 3.367
26.148 7.701
57.372 8.966
27.793 30.860
23.199 50.375
24.847 52.128
10.255 30.750
26.289 37.138
31.631 43.813
16.213 26.809
48.763 49.388
43.685 -14.683
34.699 -2.379
15.880 -7.162
58.313 8.621
34.272 -19.281
45.213 -4.103
51.428 -23.645
40.712 -7.998
54.222 27.462
56.259 -5.307
34.773 -27.608
23.588 -15.240
47.410 0.264
47.981 8.576
61.918 -9.976
53.036 -12.124
42.886 -11.194
26.070 -16.236
63.591 17.551
66.706 20.700
36.446 49.587
53.766 49.684
62.726 5.863
57.826 -4.672
31.219 10.057
18.233 22.250
47.336 38.512
45.679 -11.912
18.986 -9.656
45.614 -24.334
46.451 -4.378
15.986 -14.979
30.009 -19.412
72.850 3.213
59.993 1.769
48.725 9.270
33.830 11.409
36.767 32.482
51.790 -10.727
46.286 6.897
36.623 2.338
51.638 0.703
31.386 -4.027
8.706 10.074
19.812 39.926
4.707 42.048
12.994 38.491
35.976 15.092
67.180 24.198
25.316 46.201
12.196 42.198
12.307 44.784
5.331 36.367
47.716 33.689
-7.993 29.553
27.902 39.520
32.486 31.676
15.631 39.775
34.364 42.246
13.827 37.217
18.743 48.786
56.518 36.994
29.560 37.147
47.716 54.628
66.427 32.556
32.969 42.666
53.852 36.175
37.609 43.054
37.738 50.842
6.326 37.289
22.638 47.311
37.399 44.495
42.495 48.951
35.598 45.905
66.303 34.827
22.056 50.632
28.098 56.515
37.688 43.792
35.220 26.698
51.494 20.825
28.748 38.483
27.992 6.004
42.964 6.308
35.563 -4.221
16.629 55.581
24.671 40.191
36.816 39.597
5.372 41.326
27.412 42.328
24.121 19.273
41.582 22.517
52.291 10.821
51.452 -8.957
34.016 1.055
57.841 -11.805
49.415 -27.522
58.458 -11.210
34.431 -23.817
42.083 -25.702
57.724 1.425
24.403 -18.157
69.022 -2.719
63.643 -7.386
32.835 -6.102
58.010 4.846
68.110 16.892
64.744 11.740
39.619 -14.185
68.172 0.151
30.067 34.174
49.739 -12.309
30.505 -19.211
66.600 6.363
57.947 16.308
52.895 26.189
5.707 30.825
8.181 37.495
-1.784 38.946
8.798 46.515
-1.270 20.284
20.726 39.939
20.361 37.301
27.301 48.661
35.235 19.497
25.686 -4.326
28.666 -22.197
58.646 -25.387
63.174 -10.928
51.706 13.215
28.266 5.156
29.962 -18.548
66.625 3.990
27.945 42.087
19.071 49.909
13.501 51.874
5.690 36.027
51.692 37.790
36.490 26.603
46.125 5.752
31.792 10.675
41.502 0.462
43.430 34.419
43.470 42.941
16.449 38.712
35.232 24.813
63.140 19.416
52.036 20.275
50.823 -2.977
44.637 8.556
33.072 22.601
29.212 -17.501
62.369 7.447
58.924 -9.563
47.431 -5.466
43.118 -17.272
44.940 0.718
48.544 -9.184
39.367 -10.692
62.185 5.109
64.165 33.460
49.840 -12.516
51.998 -15.108
56.362 -9.355
71.324 15.730
55.592 -16.710
67.136 -10.095
57.275 -6.700
49.733 -27.786
50.860 -9.990
31.691 -8.397
44.898 15.910
36.120 6.120
66.387 -8.434
56.420 -16.353
53.565 -9.361
54.475 -1.284
39.651 -22.369
73.339 12.241
37.815 35.103
26.854 40.435
37.286 54.624
1.926 26.502
44.215 40.015
8.610 48.481
13.781 44.827
28.068 48.909
21.904 19.819
17.900 3.123
51.737 11.976
57.291 6.902
67.365 14.166
33.662 24.581
60.058 1.330
52.328 -11.281
45.667 -5.908
63.020 -5.926
60.658 10.562
37.970 -16.023
40.354 9.763
5.479 35.536
36.391 61.318
35.589 52.638
60.841 31.856
51.822 37.296
38.928 48.811
43.616 4.641
33.946 17.571
19.125 45.611
22.807 51.890
51.876 8.900
28.917 10.024
19.103 10.841
29.331 -7.991
55.320 -6.821
68.854 12.484
53.896 -11.358
8.491 36.870
16.940 38.667
34.960 47.995
1.091 39.691
16.138 34.410
14.465 33.944
27.514 29.694
25.902 56.719
36.256 39.720
38.492 42.028
54.908 49.430
41.973 48.606
39.280 17.091
71.930 17.918
67.980 2.532
50.435 -8.907
62.929 12.787
57.001 7.950
53.928 31.067
23.149 35.879
27.229 44.003
27.135 24.727
14.628 42.909
5.066 41.650
42.742 45.190
33.155 17.384
36.200 11.406
32.745 16.462
29.080 -17.241
43.395 -6.475
51.100 11.282
49.005 -3.080
51.517 -17.331
44.008 -15.529
40.088 -4.076
42.145 -17.105
30.753 -7.392
48.158 47.245
16.012 30.802
40.061 32.880
45.766 8.456
62.332 40.333
52.780 32.086
29.937 48.186
34.839 9.969
50.362 19.496
25.421 41.193
16.058 25.361
30.691 35.091
27.522 42.792
15.951 -3.430
60.300 0.225
45.465 19.067
64.517 -2.779
53.748 -4.434
69.064 17.406
39.672 -4.365
46.363 28.205
26.094 52.227
18.311 48.329
18.905 34.705
14.499 31.006
28.737 21.641
29.694 23.765
31.071 48.438
40.893 46.433
23.467 39.622
37.661 16.496
21.250 45.060
21.218 53.158
5.422 41.799
66.551 -7.966
9.066 8.517
-4.194 25.956
15.709 25.520
17.331 6.917
55.594 29.670
27.320 -11.471
40.575 -17.154
67.364 4.261
38.214 -23.431
47.409 -18.456
66.364 4.975
51.285 -10.600
47.067 35.199
40.025 -6.595
61.885 17.329
38.680 -9.780
60.676 -5.196
61.994 -12.011
24.798 11.507
21.493 26.262
17.103 25.746
42.699 -15.161
64.184 -11.521
61.897 0.252
50.041 13.779
59.198 -13.961
37.727 -2.357
29.772 44.747
30.797 33.432
18.415 20.965
13.476 20.335
14.526 20.573
14.645 48.518
26.284 41.434
31.263 7.901
31.952 7.460
9.602 13.432
20.167 38.395
31.771 12.392
43.831 21.347
20.103 16.538
17.415 48.645
16.368 32.507
40.866 15.145
37.416 -22.233
39.196 -28.381
59.662 -8.312
16.711 -1.348
31.194 31.524
31.041 46.997
35.015 32.104
60.808 -8.119
51.895 28.136
15.409 42.938
15.146 27.589
36.907 12.442
26.291 17.151
11.639 29.724
36.158 26.010
45.114 -9.860
48.654 -6.400
58.216 8.543
40.894 26.521
40.087 -19.882
50.613 -20.437
57.719 -4.597
65.194 6.701
49.184 -9.008
59.310 -5.293
48.504 -8.678
51.012 -3.369
57.994 16.775
26.080 42.815
45.272 31.615
15.642 32.571
17.740 32.710
41.754 2.549
25.647 -14.461
63.157 -5.869
69.295 3.226
51.673 12.296
75.843 0.403
34.659 -19.888
58.075 -1.397
52.381 -11.227
58.162 -12.854
30.326 -24.488
45.952 -25.001
44.497 -22.098
62.318 -4.521
33.595 7.336
28.229 21.618
17.312 37.066
46.291 52.402
7.337 37.305
4.684 46.780
25.720 42.542
36.358 41.003
41.218 52.660
53.165 4.695
49.239 -10.638
28.103 -13.690
42.251 7.853
68.399 11.700
33.112 3.938
51.412 9.256
62.046 -9.551
40.774 -0.689
58.488 -5.226
51.145 -10.387
55.993 -14.386
57.076 9.041
35.917 -5.186
45.128 2.253
47.867 17.108
42.688 -9.631
44.901 39.213
51.190 25.503
28.574 35.698
22.398 39.508
14.686 53.476
8.512 34.004
30.579 58.124
4.885 41.169
42.859 21.613
67.331 31.498
52.550 45.464
1.610 34.925
11.778 14.852
31.574 -10.870
46.714 -19.604
49.884 -15.596
59.518 -3.787
63.304 6.714
31.212 30.203
28.627 -0.548
21.329 30.355
22.217 25.502
21.911 36.048
34.962 51.696
51.361 43.757
71.200 19.670
46.927 38.937
28.662 -4.289
22.560 25.573
31.303 -0.370
39.395 10.954
43.675 -8.270
63.747 0.736
41.573 10.516
2.983 20.360
33.824 19.432
38.154 46.517
24.506 40.092
15.060 29.802
32.181 30.190
8.859 30.028
62.882 26.105
47.747 23.326
53.616 14.049
56.604 8.171
47.924 5.794
57.380 -4.584
58.264 9.152
52.084 -14.805
57.870 -7.143
55.857 -1.824
44.803 -22.492
56.566 -22.689
44.517 -7.022
24.326 -18.542
36.243 -8.049
50.299 8.427
41.839 16.767
70.181 12.901
62.022 34.644
38.119 49.876
30.618 52.113
31.306 47.314
58.772 -0.864
31.901 14.715
41.102 32.738
2.970 20.703
38.187 56.385
5.434 30.351
10.220 27.706
16.803 15.127
6.756 36.219
19.818 45.927
16.093 44.022
28.810 41.915
33.603 46.704
31.235 51.041
37.826 56.025
30.103 29.194
15.596 43.659
36.246 47.809
46.547 32.837
35.424 35.056
17.697 28.988
21.672 48.487
35.928 43.576
17.975 46.933
26.736 30.146
14.742 42.891
37.958 27.041
20.227 24.065
39.332 -7.003
64.383 20.964
51.107 45.902
63.460 7.655
38.714 19.574
21.051 45.645
33.397 45.645
47.720 50.727
36.126 43.668
34.838 49.500
34.536 45.847
15.677 52.756
58.144 45.086
63.261 11.685
55.206 -11.610
64.097 -8.678
53.458 -11.939
47.742 37.000
27.004 47.611
38.472 29.473
34.163 48.491
62.378 17.390
45.847 42.966
27.517 15.918
39.069 13.579
48.878 18.115
49.065 7.131
50.722 -21.736
55.426 -21.918
40.667 -17.081
39.794 -26.742
36.345 -19.484
51.669 -11.444
56.857 19.588
67.137 8.280
43.260 41.474
55.305 50.419
52.919 12.342
35.374 6.703
50.211 14.236
59.074 22.239
46.170 -18.807
36.282 -5.673
38.955 -9.031
44.884 -18.892
61.591 -23.506
65.666 9.938
44.325 -3.273
53.481 -23.190
46.237 -28.806
49.323 -20.585
48.855 -11.831
35.148 4.961
31.922 -3.880
48.570 -2.779
29.465 -11.581
58.100 12.278
57.513 9.722
45.018 36.717
23.166 47.598
52.022 50.148
65.547 21.509
65.657 -2.404
38.302 44.961
26.330 0.327
44.889 6.304
53.867 45.356
54.405 -6.838
62.804 -10.760
41.067 -23.946
42.294 -22.929
39.271 -26.119
36.246 -11.297
49.853 13.796
37.288 27.785
2.718 34.188
39.497 57.481
24.393 42.689
42.983 41.429
37.549 36.335
32.297 24.946
42.300 5.358
53.372 -14.657
40.044 -17.025
33.383 -24.001
58.539 -7.726
38.528 -29.608
53.501 -17.196
55.001 -11.992
56.301 -8.199
51.075 24.729
65.959 6.295
17.202 47.994
29.203 0.463
13.175 28.275
36.349 11.964
31.499 22.499
42.102 0.480
51.043 -0.680
24.867 -3.582
23.040 -15.724
24.114 -8.996
19.718 1.413
25.514 18.790
5.242 32.823
9.104 44.935
15.313 34.237
26.622 26.207
34.826 18.332
33.576 -0.022
55.230 20.598
54.318 41.279
12.346 25.116
39.436 44.798
46.202 44.482
21.822 29.104
14.913 43.749
22.990 24.599
8.545 36.113
29.975 51.383
22.310 35.659
45.598 53.366
23.609 45.516
5.783 36.694
16.893 11.050
42.812 -21.802
45.645 -29.764
64.404 -5.267
52.005 -11.011
49.668 -17.435
58.812 -15.078
64.953 -9.102
51.031 -22.090
19.007 14.249
25.886 45.517
17.399 43.022
57.383 12.538
31.641 29.897
35.849 8.262
31.464 3.766
51.067 13.882
50.151 -3.544
55.738 -9.931
33.217 -16.103
29.621 -5.940
49.744 -6.455
46.006 -12.077
68.001 20.551
56.506 48.635
24.408 41.866
46.989 7.299
20.677 51.990
38.049 42.085
50.562 9.168
67.169 22.199
12.745 23.741
8.291 37.181
33.666 43.955
36.085 42.126
4.076 46.774
59.298 -10.401
31.685 6.510
59.744 -4.147
57.205 -7.335
36.267 -22.033
30.111 -13.253
54.807 -7.724
52.546 45.232
48.811 40.234
59.311 18.554
61.372 14.246
59.939 36.165
63.992 4.273
61.364 -1.272
54.855 21.237
47.068 -7.273
22.386 -9.717
16.098 29.347
6.411 46.058
5.367 41.318
45.066 -3.469
22.601 -10.563
64.086 -8.561
23.613 -2.597
62.062 -13.714
71.029 2.244
38.538 36.332
23.978 11.822
15.288 51.392
14.543 23.126
37.056 52.592
42.066 -18.301
53.584 14.259
23.913 -10.676
34.582 -21.556
61.693 -10.777
47.055 -8.303
29.970 -13.623
11.360 12.325
37.050 39.244
16.403 20.894
60.674 11.920
40.260 -17.037
18.088 -9.629
21.702 3.766
8.155 42.422
6.124 53.757
7.858 39.246
33.894 42.818
47.506 39.467
33.212 20.482
25.241 30.615
37.513 38.127
8.083 34.989
18.357 50.238
33.704 37.743
54.310 -9.033
65.819 -2.093
48.699 12.068
13.622 15.194
45.783 29.579
43.355 3.483
46.765 -19.454
55.531 -8.939
70.672 22.906
56.999 40.308
25.169 6.819
24.469 -2.785
57.436 -9.738
61.494 17.518
56.264 43.242
62.272 9.067
50.004 -13.857
44.136 -12.152
39.860 0.879
32.868 -2.740
27.130 33.877
30.074 10.581
15.906 13.349
34.398 -1.255
69.616 4.979
58.406 -21.706
71.532 12.191
44.833 11.331
63.632 18.717
35.898 38.644
48.637 16.610
44.678 -12.459
20.380 19.393
40.080 49.252
20.865 33.697
68.418 5.137
51.850 -18.115
58.995 -10.719
42.750 -0.336
50.731 -23.491
46.446 -16.263
40.075 47.810
29.784 50.703
4.980 41.799
64.620 -12.610
72.734 9.678
41.838 47.874
2.816 49.557
20.377 39.817
12.917 44.628
12.649 46.018
15.493 31.835
17.360 43.430
20.875 51.830
20.510 23.279
32.795 29.600
49.834 30.837
58.703 0.180
51.606 0.505
36.173 25.155
42.168 45.696
27.079 56.516
15.989 46.795
17.649 20.051
49.799 24.523
18.310 47.322
25.731 51.208
39.742 16.470
23.235 50.290
36.595 44.016
24.932 36.334
57.553 5.264
71.821 17.661
60.696 5.310
55.656 6.327
49.568 0.755
30.472 7.372
25.595 29.648
57.303 24.957
52.961 46.945
58.959 15.934
57.157 -0.985
62.389 -14.101
57.521 -22.091
36.653 26.773
24.296 13.737
34.739 12.762
26.853 34.615
39.520 40.791
62.039 40.826
26.405 40.952
13.257 31.175
5.268 40.836
62.277 -17.123
61.359 -16.578
62.335 7.339
61.151 -3.854
35.663 20.935
47.266 33.055
8.799 10.789
28.674 34.687
34.826 18.828
33.721 27.603
14.715 -2.685
43.362 32.805
34.542 30.108
15.684 20.904
42.173 4.246
57.328 1.490
39.394 -7.046
42.453 -6.146
63.351 -1.765
70.545 10.703
43.913 -9.604
39.028 46.494
23.184 41.705
16.987 51.718
10.793 14.427
50.463 6.873
49.767 6.351
41.363 18.232
63.103 2.789
69.870 -1.455
57.680 -10.834
36.392 -16.841
51.149 -19.395
63.480 -4.170
63.806 20.972
54.651 35.086
34.029 25.039
40.004 2.674
23.603 6.230
54.600 47.287
15.801 43.811
56.109 30.339
58.490 41.590
40.470 25.910
43.504 16.488
47.184 39.950
62.858 11.295
59.977 -10.963
53.205 2.262
57.230 -3.179
47.846 -20.183
66.032 -5.200
61.159 -3.700
54.171 -21.083
46.606 6.777
56.482 -17.925
56.554 -8.331
42.318 -14.723
61.175 12.667
45.523 -1.272
43.080 -32.472
58.040 -14.114
42.659 11.453
18.859 25.977
30.792 23.261
31.654 11.485
29.668 14.251
42.837 50.406
36.251 43.583
23.890 32.082
51.989 10.865
41.750 8.855
13.282 47.236
3.727 36.888
23.998 37.536
11.458 46.013
21.444 48.972
33.434 48.364
37.218 42.603
21.320 8.021
34.949 45.229
21.157 32.609
56.641 34.623
14.706 37.751
29.519 24.343
24.396 1.574
50.414 9.578
54.692 3.521
52.431 38.007
5.437 40.986
5.855 35.625
60.561 -4.181
55.820 34.945
21.634 31.598
29.740 -4.801
42.562 -26.993
43.345 5.820
24.611 39.833
45.344 41.969
21.900 20.483
48.525 -5.081
30.375 32.777
18.170 -0.884
37.121 -13.584
42.837 15.566
53.651 -13.502
33.986 -16.679
37.792 -8.048
56.925 -12.218
64.066 1.538
63.954 10.474
40.870 25.690
50.799 29.216
71.626 6.691
55.993 -15.928
26.417 -5.552
35.647 -13.309
68.232 1.174
48.881 -10.257
31.629 -26.592
59.963 -11.204
41.833 -12.125
69.302 -2.067
58.934 1.236
75.891 6.981
62.372 -7.109
55.739 -18.143
70.109 -0.234
56.981 -18.678
36.366 -4.651
65.006 18.499
66.968 23.830
61.832 13.196
52.076 -12.567
53.761 -20.007
62.726 -8.947
64.516 -6.776
62.306 -8.809
36.123 39.277
40.239 50.441
32.749 50.791
37.648 34.656
30.258 6.158
69.956 12.930
62.225 0.237
25.872 -17.929
45.864 -17.618
37.434 0.180
50.378 -10.276
51.193 17.087
43.307 31.239
32.340 44.696
49.415 14.767
47.266 17.861
45.499 45.385
50.801 -7.123
54.981 -27.147
46.112 -6.551
52.386 29.915
36.551 55.076
37.077 47.970
36.727 50.998
15.664 38.927
35.586 34.676
40.425 46.966
46.743 44.120
21.917 49.684
31.492 38.373
-1.580 33.819
34.478 54.773
20.779 44.798
34.884 41.884
34.579 50.707
42.641 38.815
47.897 5.643
17.165 14.325
42.414 0.773
28.432 43.521
40.551 33.979
11.045 38.440
42.529 30.975
23.984 17.958
39.278 -2.260
32.872 10.346
37.010 -3.531
39.935 32.383
54.752 34.567
47.215 35.009
17.488 25.062
14.051 42.192
35.052 37.300
32.461 34.755
65.007 3.267
64.117 -16.621
67.845 0.137
18.122 -1.264
26.045 39.845
35.647 37.305
34.099 24.139
18.758 20.340
31.340 -2.561
45.233 23.596
53.279 49.170
30.923 43.758
43.998 38.128
16.443 44.503
9.399 23.804
27.779 38.687
25.039 53.923
11.731 44.837
36.127 46.077
44.695 47.691
25.327 42.349
35.365 26.927
36.101 37.358
28.947 31.146
58.301 10.769
30.430 -16.682
43.925 -13.784
43.967 -3.543
18.032 30.576
42.007 30.900
68.304 4.208
27.808 -15.335
72.855 10.105
65.762 25.755
66.506 1.695
68.104 23.738
56.536 -13.530
50.555 -16.127
42.525 -18.184
45.998 -25.914
45.923 -26.020
56.758 -2.019
50.014 20.960
28.946 42.766
24.599 43.244
24.809 51.791
15.491 32.961
30.489 19.887
40.793 27.808
54.517 23.973
55.504 -9.094
32.693 24.962
54.236 20.552
39.554 30.468
41.374 43.345
11.743 22.559
43.839 -15.820
41.306 -5.303
51.705 -11.908
25.720 7.642
20.061 28.302
23.504 0.239
25.013 -2.087
64.788 -10.826
46.667 -9.384
27.245 -27.211
49.736 -16.880
53.268 11.461
18.129 36.403
3.555 47.343
56.754 35.302
67.885 15.730
33.278 -8.419
48.448 6.008
54.903 11.278
20.901 11.770
36.120 9.854
44.330 -14.088
30.595 -15.208
37.274 -27.076
36.216 -26.331
28.692 -23.188
38.966 -16.809
42.539 -16.666
30.458 31.883
52.757 41.157
16.122 48.501
12.508 7.747
19.117 20.066
19.763 20.698
28.709 -10.238
34.091 52.944
15.346 36.658
31.668 38.040
51.582 14.893
31.959 58.242
22.898 48.867
5.400 36.634
35.517 21.766
59.072 24.214
42.766 9.571
24.408 30.159
11.755 14.686
66.247 22.722
49.219 19.673
39.279 45.189
26.812 43.635
5.376 33.247
3.723 47.288
31.528 43.151
33.844 36.248
51.317 45.468
55.072 21.886
10.628 40.333
25.772 43.458
55.258 45.652
56.812 45.798
45.917 5.463
27.962 9.078
27.776 9.980
19.600 39.128
31.016 26.438
25.830 34.856
14.429 43.872
30.013 21.458
56.825 30.557
42.054 46.324
31.397 -16.088
46.188 -5.228
69.176 4.846
52.881 -27.734
49.235 -13.863
70.919 15.875
53.339 -12.280
39.368 43.832
33.635 44.605
5.146 40.925
50.101 -3.818
32.837 -27.244
49.727 -23.179
30.274 -26.508
42.381 -7.172
46.701 2.843
29.939 -8.733
48.046 13.908
25.847 21.259
15.506 34.141
8.715 39.877
19.475 39.182
5.520 41.629
12.276 21.334
34.429 32.547
54.473 -8.474
65.098 12.257
38.214 37.492
40.957 50.162
29.821 38.411
11.811 41.237
37.951 32.635
29.011 7.745
17.988 42.628
20.776 48.194
13.810 43.587
42.302 48.571
61.135 42.506
27.489 41.640
20.794 41.794
17.617 29.531
43.461 41.263
23.540 46.783
10.262 28.240
32.143 54.609
11.652 49.218
24.215 46.948
13.414 39.178
46.108 46.854
38.016 31.764
26.862 24.043
18.880 14.478
2.390 36.210
-6.042 7.532
-0.478 30.330
20.885 37.373
24.725 46.854
51.984 43.196
10.579 43.254
28.348 29.893
38.342 11.133
27.900 -13.129
58.051 -2.781
34.106 1.993
40.028 24.540
26.164 47.568
59.134 41.684
3.600 43.022
16.641 24.080
15.239 20.825
51.625 15.535
47.830 0.477
38.505 -15.784
40.197 -9.729
58.025 -4.807
34.290 6.431
43.925 7.487
28.638 25.805
25.708 23.307
24.027 40.934
25.991 46.546
17.238 38.455
41.714 -3.013
46.529 16.132
22.710 -10.352
38.648 26.076
59.375 39.464
28.828 56.669
20.236 42.968
35.527 -3.604
28.508 27.041
33.540 -0.315
63.584 -3.825
58.475 0.741
41.395 -17.378
67.649 3.116
62.543 -17.685
30.327 -26.711
46.387 -2.138
32.887 11.713
28.577 21.660
44.066 29.331
32.604 -1.258
66.916 3.138
51.158 -6.891
47.193 -1.524
38.161 1.708
37.331 38.893
19.073 27.683
41.544 2.862
31.998 -25.156
22.689 -5.213
19.430 4.914
33.009 -3.433
35.398 -16.871
49.035 -16.149
47.850 -25.724
37.170 -20.593
38.215 -18.289
34.598 6.665
13.035 56.468
35.628 44.211
21.689 39.174
54.290 16.443
36.628 16.609
58.343 8.155
37.969 -11.406
43.804 -31.423
55.598 -24.445
59.895 -9.654
47.433 -12.253
71.483 5.508
38.419 6.137
48.794 28.843
30.757 30.455
17.308 -2.032
31.396 -11.334
56.900 -7.611
56.858 -6.810
43.346 -17.731
57.653 -5.550
25.582 -13.495
17.042 8.931
17.731 20.018
43.422 -3.061
38.504 -22.482
49.880 -7.746
64.417 3.318
37.736 0.855
22.061 3.987
27.430 29.175
54.247 40.263
26.468 -9.320
41.561 39.783
63.619 31.401
54.747 -16.671
28.921 -4.547
36.249 -11.020
26.563 0.101
50.080 -18.521
50.523 -20.316
48.662 -13.928
48.373 40.954
49.379 38.986
36.267 10.418
9.277 29.328
29.797 45.753
23.740 34.163
13.128 34.172
24.688 7.639
20.122 -1.750
57.108 4.707
16.092 25.569
13.702 42.064
14.341 38.628
43.183 25.061
16.278 24.771
16.409 30.701
47.855 39.837
49.915 38.967
24.403 53.083
22.218 44.280
19.388 42.458
31.692 50.722
24.592 47.586
28.348 31.663
47.836 31.602
9.349 36.599
26.710 54.664
16.651 44.169
17.817 50.352
5.473 41.248
32.771 22.722
19.509 45.856
16.805 29.896
31.143 44.357
61.657 -12.226
48.172 -17.386
60.039 -4.362
57.688 -8.796
54.069 6.922
31.331 -5.683
12.276 3.061
45.561 23.800
23.698 30.521
17.412 44.462
35.414 34.451
34.147 18.669
35.017 38.094
43.384 48.472
52.645 49.066
16.649 38.192
28.094 39.935
22.650 45.809
47.752 40.763
56.566 46.005
68.842 0.941
65.327 8.413
49.534 9.212
53.753 -13.142
35.173 -22.082
36.207 -41.260
40.648 -16.814
35.124 -3.957
46.896 32.338
-5.076 13.354
33.769 -2.959
35.714 40.733
5.535 46.982
3.688 46.254
31.641 45.150
42.972 50.364
28.059 20.865
3.884 19.373
5.245 42.058
63.643 -9.029
64.190 1.309
46.765 -13.487
13.354 -2.099
32.614 -4.321
52.007 -9.115
29.178 24.726
21.021 45.563
19.687 37.938
27.914 47.107
31.782 35.574
16.575 25.542
26.814 39.519
44.129 -5.881
18.487 -22.976
27.687 -32.044
36.449 4.462
10.639 36.001
33.503 43.265
13.311 40.459
34.046 40.997
32.634 39.493
39.656 21.063
27.032 36.128
22.997 45.460
33.795 45.881
29.878 51.646
14.159 41.021
22.173 35.164
5.426 30.382
50.244 -13.009
36.117 -18.800
40.818 5.104
47.897 -17.273
37.655 -21.480
61.658 3.224
56.068 5.186
18.413 -10.825
11.972 29.700
38.112 44.968
24.268 45.343
44.311 1.010
46.609 -10.655
46.094 -20.113
35.009 -16.005
39.242 -17.549
51.980 -11.022
49.865 -12.712
52.131 -8.925
45.132 43.713
13.677 25.023
13.082 27.082
13.188 51.018
33.998 18.795
9.596 26.789
5.332 31.000
33.824 1.592
37.545 13.993
38.767 24.337
28.174 44.083
39.740 38.778
42.604 5.650
59.367 46.745
25.315 43.789
29.751 47.889
41.434 50.963
17.654 47.512
22.299 44.590
13.046 48.676
5.041 41.802
51.608 -19.003
66.667 -2.146
55.655 38.341
26.889 45.697
33.746 9.125
32.972 23.073
35.614 5.974
60.509 15.706
48.661 -20.508
59.512 5.039
36.319 7.400
28.379 27.437
11.553 44.792
27.792 49.320
5.161 34.499
7.655 27.691
-5.261 13.460
15.432 24.739
19.015 48.020
29.562 37.578
-0.448 36.956
5.913 36.354
44.019 -21.665
46.702 26.617
51.849 18.137
49.539 6.833
53.291 -14.817
70.020 27.529
63.129 12.998
35.465 7.297
45.835 9.301
24.143 4.693
42.577 17.084
49.015 6.642
66.963 -6.120
52.369 -12.172
52.296 -18.863
24.316 -8.213
36.236 -23.221
35.273 19.928
58.736 7.068
13.543 45.523
21.166 39.700
25.358 49.429
27.654 45.078
33.874 51.238
8.886 27.016
35.005 10.921
31.445 21.312
56.943 8.118
67.555 15.642
52.384 -12.300
61.793 22.167
24.519 -10.165
1.202 4.184
24.032 17.407
12.974 -2.023
63.287 23.026
42.737 20.747
58.919 1.803
35.657 -16.388
16.613 20.477
37.105 40.640
25.679 47.630
40.403 29.405
32.603 -10.130
21.180 4.368
21.822 18.941
46.239 24.116
38.501 -13.995
35.185 8.998
46.340 30.079
15.099 18.831
13.741 24.086
14.842 44.931
21.062 52.304
29.018 49.037
33.356 50.549
28.754 28.153
16.311 37.959
38.617 44.471
35.348 35.986
17.089 41.461
28.022 50.693
20.182 41.381
35.085 42.729
18.025 31.430
22.943 30.142
2.421 14.494
29.206 8.101
43.663 7.019
46.111 23.237
39.559 -22.503
45.962 7.157
31.652 21.416
45.214 16.806
45.283 -19.039
24.578 8.985
25.444 15.520
45.336 34.163
14.456 22.241
32.390 51.398
14.826 41.411
9.438 41.227
12.501 33.820
47.494 25.797
47.991 33.810
40.046 37.080
47.868 37.888
56.683 0.665
42.836 -11.744
58.279 -10.130
49.681 -18.703
56.572 -15.224
53.984 -18.055
42.267 -9.551
37.482 19.842
31.753 28.524
38.985 53.277
41.239 47.326
27.902 42.799
4.057 47.401
52.077 -12.766
46.062 23.883
56.362 -11.096
55.311 -10.524
53.900 4.750
28.251 13.166
42.436 29.431
20.716 33.434
41.014 34.957
29.506 46.692
22.050 -8.864
56.943 8.053
36.976 40.275
10.858 24.092
41.835 -8.803
35.208 -17.571
60.366 -6.138
49.332 1.725
49.373 13.258
46.561 -7.784
67.084 24.992
46.517 -7.404
53.339 -17.452
45.883 -8.497
55.297 -15.944
67.107 -0.987
51.433 -18.526
46.863 -24.028
57.518 29.198
30.179 51.351
20.291 52.949
26.773 37.329
28.501 14.074
37.523 -16.596
36.206 -19.922
44.703 -8.174
33.308 -0.436
65.657 1.594
68.130 -10.092
64.523 23.886
48.322 38.049
53.565 -5.739
62.299 20.582
69.967 11.003
53.247 24.467
48.694 11.886
23.781 4.312
24.230 49.031
16.809 43.390
34.325 46.779
29.742 33.345
21.646 33.415
38.238 34.195
38.250 41.584
32.930 48.628
40.914 48.567
8.732 37.686
16.237 51.993
5.960 36.266
18.756 15.819
17.998 12.867
41.655 -14.351
50.942 -22.599
18.662 -12.958
51.959 -18.634
25.598 17.008
21.122 19.045
31.006 17.534
32.145 31.188
55.782 1.456
47.893 15.301
31.356 27.025
40.786 22.223
38.837 42.346
59.710 15.297
33.736 -9.051
44.133 -18.517
65.111 12.706
64.320 30.605
60.917 6.829
52.502 -10.253
66.249 -4.060
58.456 -3.540
57.430 -1.434
39.465 0.932
49.265 -10.887
40.739 0.406
47.255 -6.882
37.451 -6.617
40.133 -4.553
53.853 4.437
60.996 21.280
20.574 56.753
20.343 33.554
45.316 53.294
68.651 32.434
27.369 54.670
31.072 52.872
14.966 51.539
40.861 47.558
2.770 33.370
52.526 31.718
55.455 -8.425
38.017 -15.501
48.747 -23.037
68.970 22.364
59.586 -2.269
67.646 -9.895
51.182 -3.442
38.103 -26.807
56.743 -10.582
51.070 12.033
54.110 34.746
24.157 48.657
5.814 36.587
43.527 -9.992
65.917 12.194
61.329 -9.588
70.058 17.062
34.572 38.428
50.362 42.075
31.500 47.304
38.064 45.577
10.351 37.844
14.547 41.877
12.430 25.750
1.667 47.137
1.663 52.047
59.377 -5.258
43.382 -13.547
26.197 8.566
46.560 -9.271
30.662 16.106
40.593 47.628
13.638 21.007
26.338 -10.450
33.977 4.893
6.803 33.015
5.862 36.069
28.872 28.990
47.900 -1.028
35.143 -5.233
44.283 -22.150
61.511 -3.561
54.552 14.844
12.819 14.343
11.498 31.462
33.237 16.847
60.399 6.137
58.766 0.295
47.035 -6.836
51.343 -13.137
46.268 -17.114
35.824 -17.577
46.500 -14.800
43.335 -3.588
47.972 -6.403
37.557 13.579
53.740 -4.808
2.344 26.106
39.363 43.300
33.887 43.938
34.236 42.572
21.881 48.337
51.783 45.937
25.254 38.871
35.869 13.419
17.041 33.485
40.892 9.311
-0.553 16.774
24.471 37.801
18.617 49.247
22.644 21.522
32.430 10.858
45.609 -9.703
12.095 10.411
19.108 26.491
21.486 43.748
12.833 -5.665
49.212 -7.994
34.381 -9.355
48.100 22.151
34.258 -13.740
37.121 29.198
29.652 47.772
20.471 39.758
8.733 31.066
44.411 53.607
5.725 36.689
54.465 -10.752
60.884 -3.972
41.870 -14.404
10.180 -11.469
49.494 -6.299
59.690 -18.635
30.264 -16.698
48.926 -27.763
58.063 7.992
46.567 34.666
42.751 18.123
16.271 27.005
47.845 18.339
27.591 33.247
5.805 40.731
11.074 43.128
27.607 52.727
16.380 51.580
30.592 48.653
39.721 45.813
45.601 16.792
35.424 2.776
30.022 30.470
18.380 28.640
13.064 32.353
25.575 30.052
63.025 -0.973
64.612 -3.122
39.430 15.019
41.313 17.377
9.113 12.605
49.721 2.529
70.503 11.630
56.992 -8.032
43.544 -13.743
61.795 -16.144
57.238 -3.938
69.895 12.507
67.702 4.303
52.637 -6.748
44.635 -23.468
41.839 -23.728
50.868 -11.206
55.422 -15.783
53.596 -8.659
43.875 23.308
61.566 -12.959
61.362 -13.089
42.739 -25.175
55.457 -12.479
53.720 7.607
60.169 -10.999
72.269 9.374
52.415 -8.074
43.641 12.460
40.102 -0.168
29.894 -7.146
17.165 18.076
43.577 18.113
45.060 33.504
27.224 37.986
23.553 22.397
30.419 35.483
26.809 26.085
18.797 16.841
17.965 38.654
33.792 51.198
30.863 47.652
60.497 11.176
66.474 -7.621
55.851 -17.642
59.080 -3.299
58.633 13.472
18.044 -2.791
26.020 34.066
27.398 -10.761
39.162 28.305
54.706 -6.091
52.923 4.087
31.936 6.378
23.856 33.742
9.113 34.654
5.971 36.350
71.390 5.842
38.249 14.319
16.304 19.441
37.805 38.608
43.428 34.801
21.964 0.466
51.097 22.104
66.119 4.132
60.420 -16.409
57.215 -6.866
51.032 -18.724
42.786 -14.477
53.266 1.235
50.901 6.352
37.873 -10.000
31.959 -16.746
58.782 5.935
36.865 26.809
27.381 38.559
30.934 37.010
37.179 51.794
23.979 16.928
1.285 21.530
16.663 29.651
42.786 33.055
19.854 48.735
28.048 44.386
16.053 28.076
15.936 36.158
35.851 32.821
37.444 23.519
36.112 21.506
27.109 -15.418
27.101 -9.173
44.403 -15.585
45.971 -12.579
16.886 -23.978
36.983 -29.540
32.260 -1.310
33.388 19.559
34.157 -8.791
35.389 -11.670
14.877 39.852
3.159 32.464
3.820 46.850
45.576 -4.622
47.614 -25.529
57.830 -5.615
35.183 1.531
44.328 -11.776
37.831 29.310
38.121 36.725
8.806 36.753
10.669 24.797
40.595 11.998
50.378 28.154
43.118 41.618
28.188 49.455
43.069 -12.158
19.358 -16.091
13.397 -0.125
62.213 -1.703
54.682 1.251
55.167 -19.791
63.348 2.720
60.584 28.738
29.890 -22.492
50.691 -16.768
64.649 15.410
36.023 9.373
41.820 24.317
44.519 48.279
45.200 21.531
15.390 22.473
9.361 26.487
-5.427 36.646
16.698 51.974
1.086 52.648
53.396 11.867
58.633 -6.518
17.405 0.062
6.738 15.055
40.236 -5.617
53.024 -0.356
52.736 -2.983
25.676 2.344
47.451 1.732
47.173 10.867
46.923 23.145
53.580 -3.997
50.177 -22.153
26.168 21.792
49.889 24.838
57.224 -2.735
62.586 -4.515
28.844 -27.684
43.130 -19.565
39.988 10.735
20.501 20.238
31.990 -6.575
57.426 8.631
48.062 40.746
36.086 49.677
32.173 30.738
18.086 6.803
37.581 37.724
5.733 22.676
40.630 -0.856
58.038 -4.226
39.206 10.556
22.366 20.504
6.007 13.617
31.847 -20.878
45.435 10.737
61.142 13.737
53.124 -1.857
48.714 1.396
61.246 9.886
55.492 -13.559
31.186 26.405
61.730 34.045
56.029 4.301
70.235 10.241
57.797 35.958
61.779 -4.084
6.085 30.084
25.074 24.184
18.236 13.911
24.314 40.631
14.214 40.493
24.909 29.558
32.907 27.701
34.444 39.880
25.768 -11.797
42.589 39.788
17.609 44.011
20.109 18.091
27.248 12.222
31.785 35.939
50.998 34.793
25.969 33.716
30.808 26.859
35.247 13.062
24.043 44.370
30.419 29.414
13.560 33.542
15.014 26.690
4.775 31.347
25.247 41.498
35.458 0.656
36.462 3.574
65.411 16.569
74.996 5.059
50.195 32.162
51.096 8.566
50.911 -23.403
23.591 -26.877
21.871 -7.116
36.389 -25.207
25.368 -16.270
47.793 -19.628
47.422 -20.632
67.944 14.063
65.270 -7.309
54.214 -1.918
16.339 27.104
24.568 49.718
25.224 41.990
37.205 29.115
44.210 49.538
28.592 53.788
54.749 37.866
23.324 45.750
12.068 33.533
48.829 44.048
27.582 52.058
39.531 47.377
14.119 43.215
45.304 33.074
40.173 -4.620
63.108 8.000
49.471 -1.861
63.813 -12.893
56.213 -6.640
13.291 -27.055
50.621 -28.244
56.745 -17.057
24.882 -3.064
54.011 -9.681
39.601 16.734
36.129 18.193
24.455 4.220
59.780 -9.211
66.833 13.959
53.285 -23.100
52.540 -9.851
45.619 -3.139
51.356 43.981
7.053 45.424
34.904 49.695
25.269 16.243
31.377 39.936
37.163 36.659
35.592 12.275
38.219 -8.351
61.144 9.462
15.923 16.617
15.824 30.762
37.567 32.444
48.811 47.162
-1.747 37.160
15.400 52.198
29.138 39.959
21.012 34.988
19.929 27.772
22.746 -12.389
55.722 -18.734
34.571 -21.042
55.206 -11.896
27.241 -21.422
28.260 -24.393
66.809 3.755
67.915 7.562
56.170 -6.221
27.185 -11.330
29.623 30.373
51.154 -18.065
47.429 -18.461
32.396 15.267
57.760 -10.654
13.581 10.494
47.837 -24.072
64.798 -21.790
29.210 -18.736
27.491 -7.896
42.917 9.759
16.522 42.518
32.357 19.475
24.319 -11.658
51.768 -23.183
55.147 -11.176
47.997 -11.078
68.225 11.317
30.481 42.105
37.359 22.037
23.820 9.763
13.784 15.475
23.896 7.966
24.195 32.308
20.381 46.515
14.378 27.791
7.504 36.394
29.407 49.521
12.112 31.571
25.389 39.462
37.914 31.674
29.970 1.860
29.771 -5.096
28.358 36.871
33.293 35.131
41.626 44.410
50.341 15.664
57.832 9.030
32.997 20.386
58.244 14.258
55.371 -11.687
57.010 -9.636
49.498 15.137
50.112 23.661
65.166 9.326
57.157 -4.339
65.643 33.314
36.570 50.850
14.140 44.562
27.728 28.023
41.466 -15.221
22.200 5.717
32.191 -20.024
45.427 -9.371
28.386 -0.013
27.618 -24.778
36.745 -11.091
53.887 4.329
35.687 7.578
27.136 23.780
42.319 25.601
12.140 14.282
17.229 25.975
17.606 38.726
17.519 15.958
16.694 26.532
51.009 -0.272
52.115 37.640
59.100 7.700
50.014 -0.390
54.941 -7.142
63.950 8.312
42.625 13.406
61.244 23.199
49.405 7.198
47.124 -21.377
65.494 -12.805
67.546 0.062
25.233 23.786
50.093 -5.500
55.227 -14.696
49.261 -13.614
42.200 -25.907
52.608 -17.015
40.416 -21.989
62.048 -6.168
37.150 -24.221
28.944 -6.717
47.700 20.811
29.828 27.924
38.616 50.735
35.562 47.028
26.955 33.798
42.405 9.723
19.920 29.143
27.082 31.094
10.871 39.822
4.796 29.774
20.101 50.066
18.674 39.943
15.084 56.384
8.342 28.306
25.458 22.206
35.817 -21.992
22.097 -5.723
21.564 43.418
43.450 49.000
25.222 7.507
46.011 3.175
47.872 40.847
44.634 38.169
27.318 46.658
36.725 20.162
50.382 18.106
22.339 39.352
14.433 33.692
49.741 39.951
26.892 35.597
36.954 27.781
41.225 29.578
47.464 49.063
23.957 36.169
42.337 46.238
18.614 39.676
29.796 42.522
41.706 38.030
26.853 33.775
7.237 32.376
15.292 34.977
46.240 40.908
47.353 10.489
26.463 2.387
17.890 3.910
30.519 -14.162
52.813 8.744
46.001 19.006
34.601 31.566
51.922 -6.041
53.810 32.226
27.230 50.173
24.705 52.147
5.910 36.254
30.066 15.199
4.689 32.700
12.291 53.228
31.651 40.575
30.252 42.787
48.974 40.236
55.115 28.859
54.468 -11.681
51.705 -5.453
58.001 9.706
30.824 3.804
45.772 20.605
51.399 -3.701
41.792 -17.141
32.785 -12.176
43.396 23.571
34.560 4.593
38.740 35.936
13.314 33.098
25.518 54.861
20.324 25.794
26.406 44.717
15.760 23.504
40.165 18.744
32.461 -26.693
46.994 -17.570
52.222 -16.611
36.811 -2.297
47.412 17.856
52.643 17.790
36.224 -23.137
55.866 16.122
62.207 -9.482
60.591 -14.006
56.351 -11.172
49.142 -3.338
43.135 -11.083
19.667 36.072
21.538 48.362
4.673 41.678
23.824 44.389
10.999 27.267
21.534 35.759
39.199 35.401
31.530 47.565
5.995 36.248
31.527 41.714
41.814 30.908
14.921 32.599
20.172 29.935
30.107 48.434
16.420 46.468
27.348 54.146
37.482 36.056
30.434 48.217
25.087 31.760
37.800 50.265
5.915 36.117
5.522 36.398
20.968 19.741
44.410 22.734
43.393 10.260
59.919 14.331
27.639 6.835
25.481 -16.853
37.121 17.336
35.389 25.515
16.580 34.999
21.858 25.034
35.232 26.248
24.069 35.254
33.555 29.496
49.337 24.861
30.441 12.826
49.335 44.415
69.283 26.593
48.543 20.254
28.391 32.881
40.899 6.358
62.019 0.069
56.876 35.497
35.788 35.061
3.711 28.881
24.274 51.189
25.098 54.531
34.788 43.524
45.719 41.135
37.650 42.176
26.243 32.379
28.130 33.748
16.629 35.745
18.442 0.834
15.001 41.119
13.691 42.516
16.560 42.827
5.352 42.066
42.366 -6.982
44.715 -21.746
51.794 -16.928
57.808 -17.046
45.738 -15.514
66.399 12.568
61.046 30.538
43.802 41.923
43.493 -6.068
48.991 12.812
38.096 -8.078
32.403 -2.208
43.155 42.299
61.076 -3.337
62.907 5.858
64.773 -8.244
30.405 21.052
40.797 25.890
48.134 26.272
14.975 40.700
28.744 38.471
14.456 34.178
33.680 32.295
37.423 8.974
75.237 6.628
53.620 -16.084
45.361 -24.084
35.019 -22.303
49.751 -6.799
67.867 10.433
57.995 -6.892
46.627 18.697
58.426 15.672
46.276 -4.432
50.301 -11.847
62.426 -2.802
47.959 -19.994
68.016 6.238
58.868 14.987
20.616 41.114
8.411 37.106
39.385 33.286
43.902 38.993
45.548 -5.917
51.063 26.757
23.920 37.448
43.086 12.033
26.618 38.197
18.767 45.837
14.422 40.355
36.601 37.689
39.997 31.731
0.892 29.377
32.998 8.922
38.170 24.222
44.539 16.351
53.564 -10.348
56.895 -8.640
45.921 35.624
19.069 49.134
5.306 41.345
43.213 44.593
37.420 41.940
45.860 41.675
37.638 49.397
56.078 46.691
12.201 43.613
5.159 30.826
71.635 8.272
34.518 7.302
6.160 16.010
48.438 6.391
64.649 -1.528
45.521 10.544
35.966 -23.289
55.543 17.053
18.838 33.077
17.891 33.265
7.687 40.185
10.554 39.936
40.354 49.868
22.283 27.913
12.961 35.459
37.742 45.944
5.422 41.205
49.479 -1.362
35.144 -3.899
27.550 16.704
8.476 30.605
25.758 6.682
39.363 -12.366
52.862 12.747
36.270 38.321
22.602 36.279
8.257 20.197
21.030 53.054
28.225 56.854
40.881 47.372
32.116 48.104
19.841 48.518
5.300 35.297
30.186 32.993
8.967 30.246
31.288 17.037
55.168 6.340
29.824 2.148
26.872 41.536
41.641 27.706
32.645 -7.368
54.340 28.406
63.217 17.657
41.915 -24.598
42.145 -27.241
21.702 -12.202
48.154 1.760
59.638 -9.702
24.359 -3.781
43.092 20.360
34.239 21.973
48.879 13.396
38.274 12.907
47.985 -9.781
65.335 1.536
41.839 5.830
67.795 10.901
53.409 17.126
16.247 8.085
31.980 8.477
51.246 -19.726
69.522 -3.370
52.459 2.058
48.268 -4.991
59.173 -14.033
47.094 -16.557
41.403 -18.008
14.311 36.351
13.766 57.365
23.203 48.172
26.279 30.880
63.193 17.648
43.056 -28.434
58.300 -9.307
66.565 27.631
31.220 -27.524
24.030 7.831
21.376 38.542
29.650 37.207
31.488 41.441
65.656 9.608
39.391 -21.086
39.452 -11.762
23.949 20.687
36.908 24.264
31.154 47.799
19.962 48.072
20.054 31.337
25.667 42.358
47.739 19.086
29.684 5.223
58.440 8.942
67.144 9.416
50.179 -17.231
50.224 -28.312
51.614 -11.578
64.739 -10.683
20.358 -23.066
36.990 -18.799
41.328 -23.010
50.559 -8.391
48.524 -23.706
25.584 16.126
22.577 5.370
43.692 -0.830
37.117 13.463
34.735 33.539
14.985 30.237
33.595 47.501
27.600 18.061
61.054 44.205
51.106 -24.073
68.630 13.591
30.335 34.766
14.699 2.718
9.002 21.530
43.001 46.176
33.572 39.965
22.396 29.837
25.681 35.947
1.985 32.856
20.772 51.738
32.016 34.946
34.356 13.303
23.324 37.629
27.244 45.108
5.448 41.887
25.067 35.425
46.970 30.066
30.673 35.462
29.941 50.851
4.477 41.693
49.929 -5.606
52.645 -5.949
61.984 19.048
51.676 -4.190
42.572 -26.401
30.138 -4.202
20.808 -11.096
40.065 -7.609
61.188 11.043
71.292 6.700
59.359 16.146
27.415 6.475
-6.808 29.122
14.369 8.362
41.628 -22.486
39.337 -16.617
55.974 -5.367
24.233 12.022
26.499 17.006
36.412 6.643
18.615 -1.692
39.682 21.096
46.943 3.849
41.732 19.725
56.347 27.739
15.065 41.653
40.605 41.154
20.429 34.996
9.544 31.958
47.142 42.625
50.766 49.388
49.633 40.260
65.824 4.111
38.214 -24.147
59.961 17.983
56.200 2.615
44.857 -17.144
32.239 -29.591
56.782 -23.811
40.797 -10.118
52.726 -20.648
44.059 -18.844
37.687 -6.234
35.112 -9.246
48.289 -10.204
63.240 -22.650
37.296 -11.483
48.591 -22.681
21.467 28.810
38.751 14.724
36.688 13.955
69.473 4.351
50.289 -10.269
21.078 -24.597
58.706 -14.406
56.680 -10.423
49.757 -10.952
70.737 0.638
36.757 -9.718
58.530 -11.181
33.120 -17.952
45.901 -16.631
46.528 -6.103
67.875 2.913
39.910 -7.058
40.081 -4.674
48.386 -21.144
32.552 -4.111
25.989 -17.719
54.186 -9.273
44.171 -21.753
43.991 4.554
22.613 42.019
11.880 44.609
48.792 47.700
45.653 46.276
24.587 45.691
17.491 42.508
36.643 58.127
5.216 41.850
41.789 -26.813
48.752 -24.193
65.980 2.117
61.384 0.580
57.528 19.488
66.160 11.429
51.662 -8.140
42.752 -4.196
43.148 -15.948
53.213 2.871
57.743 34.608
36.882 27.059
23.920 38.254
50.272 7.482
65.900 -4.066
57.022 -1.985
68.084 14.212
32.404 21.986
31.992 -0.546
38.710 16.602
31.124 8.547
26.923 17.123
31.456 34.066
31.811 24.540
34.571 1.038
34.710 -30.522
52.536 -13.276
38.719 -11.911
53.886 -9.376
40.831 -17.679
33.542 -6.101
57.726 11.578
12.945 23.944
4.288 27.666
32.597 31.668
42.265 36.426
40.183 28.703
20.798 56.438
33.021 44.158
29.321 47.104
21.202 53.671
5.438 31.098
63.046 -1.584
57.661 -12.197
50.220 -24.821
58.944 -6.753
58.600 30.125
56.053 31.836
29.354 -12.417
9.452 23.981
54.744 8.490
44.565 38.345
54.280 44.940
67.213 24.565
63.210 3.009
62.760 -1.820
70.721 14.903
32.293 34.600
24.176 42.338
33.610 34.290
22.407 54.263
9.072 24.057
14.286 23.109
31.824 32.776
23.612 21.264
16.068 40.041
19.595 36.380
29.215 33.110
18.060 45.339
39.729 25.695
11.407 24.551
5.356 37.129
28.721 46.690
37.168 49.112
27.794 39.899
33.322 37.846
70.423 23.625
50.683 42.990
43.753 0.954
41.993 5.798
39.488 -0.379
25.983 16.222
14.740 -15.431
34.191 -11.943
11.113 48.773
23.528 35.433
24.511 49.519
22.611 48.506
14.142 38.844
3.591 47.700
65.015 -3.344
47.547 -10.129
56.238 -2.109
54.377 -11.770
56.474 -1.429
39.894 20.461
43.524 11.088
42.693 -13.368
49.241 -24.685
40.572 19.218
30.202 -19.847
28.564 16.288
32.070 12.593
48.234 -10.320
56.380 -9.206
48.420 -12.418
46.210 -23.365
54.740 4.695
39.445 23.257
42.736 46.537
48.259 40.282
72.579 16.280
52.941 3.336
38.191 -0.448
53.063 -2.689
52.276 5.236
28.791 41.070
36.664 35.722
41.292 44.119
59.898 13.680
57.684 39.065
57.874 9.353
40.174 0.758
16.838 12.013
14.367 50.626
5.447 41.584
55.636 -12.129
72.457 19.134
27.030 41.731
38.482 36.379
10.323 28.586
60.320 38.569
66.394 28.415
34.015 8.139
19.062 11.963
14.438 -20.073
30.407 -15.902
55.735 -5.557
62.986 -4.602
63.565 4.651
64.077 0.067
64.214 13.946
63.986 -2.993
48.875 -12.208
46.085 -9.351
59.877 11.462
12.183 10.153
11.661 13.331
42.836 25.787
42.702 -6.326
41.129 -23.777
45.228 -9.399
44.873 -12.825
45.199 -16.520
57.778 9.187
27.302 3.981
62.823 38.188
66.041 6.156
67.051 7.553
57.747 6.295
59.260 6.664
61.833 -1.374
48.889 -10.282
57.204 -5.465
52.594 11.145
16.323 38.176
5.438 41.933
63.953 6.105
54.437 -11.026
69.437 -8.331
52.661 -1.458
47.361 -14.743
39.878 -31.070
32.256 -21.614
50.337 -12.935
68.622 21.192
33.753 15.299
27.661 37.663
9.665 44.108
12.299 51.197
20.663 52.207
5.451 41.249
39.482 -26.215
61.094 -0.211
42.319 7.810
20.269 16.420
18.735 45.824
24.063 28.632
16.873 0.884
36.820 0.963
28.920 -0.263
21.979 16.577
32.990 17.147
51.304 35.003
28.959 44.979
30.686 54.878
15.845 43.040
40.730 45.880
44.956 38.691
37.341 -21.821
45.522 22.197
12.630 36.115
40.185 34.759
51.295 30.931
12.671 38.414
-1.635 23.843
5.929 43.521
10.804 21.505
37.219 4.728
31.591 -6.774
12.649 41.375
19.343 41.891
57.340 34.086
48.506 42.973
35.103 40.204
38.789 31.776
59.209 14.033
20.268 20.557
13.016 8.869
12.608 43.535
29.092 51.058
13.289 35.831
40.615 33.219
25.705 42.779
23.004 49.823
21.044 46.170
25.726 44.253
43.777 39.883
15.235 50.375
35.613 53.122
6.052 47.279
55.737 27.182
31.142 30.094
52.998 45.978
53.538 47.991
32.253 16.975
31.276 1.856
39.271 -25.098
55.903 -2.334
33.709 -15.756
56.667 -2.239
46.804 6.769
48.664 -22.441
49.283 -25.175
48.575 -20.659
64.296 17.724
51.841 -15.880
24.774 -14.103
23.824 0.769
42.014 17.437
37.784 38.925
25.908 51.786
59.090 44.546
57.274 30.218
44.560 44.932
30.563 37.893
59.489 36.370
43.337 33.172
56.332 -6.353
30.746 -16.811
46.889 -22.901
68.171 -19.266
63.859 1.100
58.918 10.229
63.352 10.694
47.087 -9.716
70.775 6.540
65.274 11.176
72.809 22.064
56.362 -5.026
31.453 10.153
62.486 -7.015
58.983 -3.379
60.469 -8.382
64.394 5.094
65.742 20.573
25.361 38.189
55.199 -11.994
39.581 21.274
44.171 26.608
31.795 41.108
9.941 33.567
22.117 23.436
30.924 50.260
5.293 41.275
56.512 -24.637
33.816 -27.471
36.512 -7.530
47.818 11.292
12.086 16.796
35.152 6.473
37.692 2.331
40.773 15.406
10.543 39.467
44.555 43.906
28.424 46.850
19.519 35.228
5.214 42.027
26.342 -22.135
56.223 -21.482
45.055 0.940
33.683 -12.647
57.442 -18.931
29.322 -24.757
45.280 -14.247
36.796 -21.587
41.797 -4.919
27.251 -6.677
37.819 23.154
38.746 20.791
9.463 41.009
19.325 38.566
44.463 44.108
61.257 42.185
36.014 43.603
37.237 7.447
51.697 -5.342
44.552 -21.473
69.050 -12.147
42.834 -8.464
42.636 -24.039
58.869 -9.521
31.354 44.136
12.684 36.016
17.033 29.793
26.145 29.012
21.490 27.368
3.910 44.564
33.287 39.552
35.046 40.571
16.903 46.473
16.302 17.892
44.606 -7.601
20.466 -20.439
26.996 -11.877
47.991 9.883
48.653 12.360
40.494 0.895
37.978 -32.322
46.498 -12.964
34.271 -31.617
64.432 -20.410
63.738 -17.383
37.718 23.201
24.322 13.485
3.208 7.497
1.646 39.125
9.134 40.894
22.253 56.771
15.012 29.562
17.588 40.877
18.297 43.499
41.154 25.964
22.666 10.115
61.012 11.661
51.940 10.209
34.765 -11.046
46.168 -9.025
48.988 -13.327
44.319 -24.329
41.852 -17.637
49.962 -21.713
45.637 -6.040
55.832 -5.544
58.487 0.238
55.790 4.876
64.437 11.600
27.730 16.294
8.180 45.266
16.071 47.154
33.851 52.820
29.138 44.662
43.414 36.028
30.549 40.814
46.353 44.649
17.366 50.918
14.868 54.946
23.424 27.813
51.223 3.738
45.461 10.337
36.275 20.770
36.113 24.599
20.609 42.695
15.583 43.527
4.667 41.976
8.618 -3.160
22.454 7.299
49.283 13.373
37.533 20.854
7.655 32.878
-7.444 24.527
18.569 32.905
33.315 17.892
40.470 -7.863
58.476 7.298
45.262 44.406
2.072 39.115
49.363 38.965
66.449 30.379
28.425 44.535
18.903 44.168
20.084 36.112
21.853 28.607
24.798 38.405
32.283 49.475
6.117 26.682
48.102 -14.908
43.585 -14.829
25.569 -13.449
55.884 1.447
64.624 13.271
68.872 29.116
52.807 2.689
66.634 4.556
58.028 -9.683
33.015 -35.173
48.727 -18.039
33.849 -23.855
52.936 -0.195
41.426 -16.115
54.434 -12.072
57.191 -21.049
63.261 -13.339
69.645 0.782
68.982 22.511
59.490 9.483
34.622 -0.487
35.142 13.008
20.248 13.866
12.058 42.943
36.041 38.268
44.525 8.270
55.112 -3.586
45.272 -20.345
69.432 3.797
54.817 -11.839
38.450 -30.620
32.232 -15.455
49.413 -15.844
42.178 -24.649
57.762 -28.029
42.581 -7.286
53.167 7.268
66.009 -6.242
40.568 17.522
61.125 -5.628
54.333 21.378
56.251 7.500
74.735 7.535
38.318 25.157
7.791 33.041
37.977 49.744
46.918 40.505
55.767 14.730
65.621 -6.039
69.529 6.550
58.952 -7.401
40.171 -20.247
58.283 -18.339
54.574 -20.625
53.195 -11.256
55.766 6.724
35.378 27.614
20.453 33.014
25.355 41.094
50.997 -5.102
37.723 45.722
32.865 48.033
14.874 39.529
52.240 27.490
15.095 -1.699
6.850 17.560
22.810 28.741
25.550 35.523
42.375 39.882
28.815 44.073
27.264 42.318
18.750 51.394
31.586 49.163
5.520 41.689
43.454 -9.180
35.785 51.037
8.102 32.810
30.327 -9.435
35.162 -13.517
50.910 -22.477
26.142 -19.184
46.649 -19.726
69.217 0.646
41.348 13.192
38.341 -11.335
31.565 -19.802
24.496 -4.833
52.911 -11.204
52.708 37.121
61.470 -8.313
47.339 20.553
58.080 5.748
63.849 27.270
40.840 -25.876
55.956 -18.728
57.187 1.384
2.826 37.671
24.311 35.178
19.280 40.698
35.355 35.554
28.588 48.729
25.335 39.760
31.397 38.269
28.792 50.610
19.111 44.598
21.826 28.105
53.798 40.907
46.923 34.615
-10.143 15.413
6.049 35.950
45.928 -13.191
28.132 3.861
57.510 -0.479
47.647 -26.682
50.006 -24.315
46.021 -14.312
55.643 3.449
52.479 -4.758
62.482 23.195
41.485 46.254
30.059 57.979
30.969 40.782
44.719 46.994
69.596 29.081
33.670 3.414
33.076 10.179
53.603 -10.576
63.144 -4.516
35.891 26.729
25.004 10.981
41.578 19.604
21.095 19.085
30.833 21.537
10.642 41.609
31.912 56.853
33.244 56.270
36.548 26.525
42.330 21.456
54.627 10.623
7.189 27.553
20.723 16.225
21.135 53.414
26.672 44.994
39.776 -2.168
41.463 -7.873
51.115 45.355
26.996 11.293
51.594 -3.051
60.330 9.569
64.046 4.814
32.129 54.561
20.914 34.170
4.632 12.155
30.893 21.427
41.234 9.425
51.847 -1.098
59.035 20.738
52.995 -13.515
56.412 0.767
28.640 18.543
15.933 36.767
24.551 38.871
63.157 16.147
62.454 -0.769
43.542 4.128
34.455 14.999
34.609 -3.901
35.692 -16.396
56.621 7.373
65.083 24.841
41.442 -8.695
61.309 -10.208
54.839 -8.825
45.023 28.928
19.446 41.079
30.268 51.761
47.565 -12.434
11.210 -13.639
31.369 20.288
34.142 43.934
6.778 24.900
37.703 30.054
23.917 14.706
1.275 43.148
8.319 42.326
5.120 26.699
7.079 55.248
5.836 32.742
42.636 42.901
27.306 34.374
15.428 31.832
32.794 13.791
44.017 22.051
13.932 29.436
22.861 50.048
29.237 43.317
55.620 20.842
53.245 33.683
49.665 -7.209
58.437 -1.308
41.787 -1.936
65.908 -11.188
45.650 12.022
68.814 10.005
49.633 -13.573
43.220 -10.684
34.439 10.232
26.859 41.421
17.988 41.781
28.677 33.605
22.192 30.336
18.237 39.920
18.805 17.523
24.259 -3.669
26.612 0.811
38.858 -17.806
29.204 6.710
46.159 15.034
24.641 18.385
30.987 16.393
51.708 0.387
28.775 2.085
21.188 29.506
57.683 29.336
21.994 23.939
40.988 10.461
56.834 3.856
33.500 -25.719
16.743 11.250
17.267 19.516
62.946 -16.877
38.060 -17.652
40.580 1.963
16.958 45.580
44.897 44.571
33.206 52.612
54.660 -25.145
37.029 -25.763
42.944 -17.072
38.665 18.777
25.871 7.270
43.066 -2.080
66.748 3.341
41.137 -25.714
55.358 -23.533
29.211 -23.892
38.475 -22.910
59.665 -1.753
40.964 23.438
60.532 38.536
65.901 15.934
53.122 -19.865
42.360 -23.352
28.424 -27.118
17.719 -27.042
51.382 -21.823
25.654 12.706
48.744 6.008
40.679 -18.775
43.123 -14.068
36.850 34.143
27.860 5.148
59.957 24.657
33.135 26.390
28.128 47.063
10.311 37.843
29.742 -15.032
35.122 -19.090
42.906 -7.586
40.582 -13.466
57.096 12.680
41.857 28.514
6.178 40.899
22.166 31.914
42.002 -13.386
57.966 2.789
65.048 33.778
56.744 5.310
48.677 5.717
56.702 -13.745
63.129 -11.912
29.073 -0.885
35.740 17.724
23.050 39.244
33.735 45.299
30.791 46.181
27.564 18.008
40.388 28.859
31.395 30.234
33.401 43.106
64.466 -1.269
45.423 -5.716
51.081 -9.176
20.782 -1.055
31.873 22.587
21.303 -3.622
30.099 30.278
40.592 24.890
60.346 0.480
52.845 -9.610
69.957 2.960
44.078 -8.918
35.091 18.395
37.156 16.792
27.067 23.724
29.423 52.092
27.631 35.553
26.195 40.725
32.385 5.779
19.707 21.215
36.937 0.978
61.714 2.364
24.544 37.327
64.200 33.516
61.096 32.904
20.275 24.278
29.937 11.886
55.627 32.364
19.592 40.513
37.088 17.623
58.291 -11.618
31.416 -24.895
12.709 -9.613
18.428 -4.454
56.132 -14.850
40.960 -5.862
53.956 9.292
61.306 -4.731
42.477 -9.200
68.612 7.348
49.613 -25.859
42.211 -20.460
43.259 -2.735
26.591 -20.730
23.005 -16.946
27.535 -18.148
19.545 31.843
33.755 34.249
14.903 11.337
18.216 3.624
4.447 16.531
37.702 38.734
35.748 43.032
32.592 9.484
35.949 16.783
24.756 0.677
42.982 3.941
54.117 2.569
7.630 18.395
8.805 35.478
30.126 38.480
19.689 13.159
53.769 -8.523
43.648 44.681
30.090 37.679
14.708 24.008
37.469 35.790
21.158 40.830
33.440 51.429
22.090 41.595
4.807 35.082
5.648 35.555
19.126 -10.337
52.802 32.640
20.780 27.394
30.531 33.871
2.033 25.929
33.710 50.488
39.844 -0.200
52.568 6.240
39.964 -22.103
50.439 -16.600
12.236 -8.524
34.111 -16.456
68.037 5.566
38.486 -24.715
26.908 2.574
55.055 28.793
44.142 18.623
36.518 10.053
39.863 34.090
26.343 49.655
20.710 45.522
29.909 39.352
39.219 12.875
29.051 55.368
12.798 24.641
17.368 31.501
5.943 36.026
22.509 54.050
49.344 37.441
54.789 45.646
56.056 0.403
35.216 -15.078
41.345 20.392
52.165 34.406
8.358 30.986
21.565 39.627
49.789 42.656
39.377 34.422
15.964 32.830
35.464 -14.354
45.573 -26.358
30.282 -27.167
62.507 -18.063
62.098 3.852
62.165 -12.087
27.128 33.234
45.211 40.150
46.390 33.760
35.003 18.741
20.058 26.711
-0.856 30.199
11.262 46.377
49.226 48.513
10.547 33.087
17.808 37.891
16.337 38.016
29.411 44.480
16.087 37.848
35.668 49.459
31.369 52.073
24.146 48.591
41.401 1.836
54.504 17.250
50.169 -0.795
46.640 -21.309
59.131 -19.112
51.617 -9.384
69.559 6.662
64.141 -12.068
40.621 -17.854
54.537 -11.319
69.518 12.770
50.241 7.929
45.837 -17.432
49.012 -22.244
52.706 29.933
44.481 33.326
44.055 41.676
21.315 19.543
31.197 2.174
52.794 6.027
51.393 -18.315
58.389 -6.020
56.686 6.769
49.343 12.343
27.834 8.427
51.539 6.106
27.798 -19.212
28.868 4.532
34.184 27.650
46.255 25.533
32.034 12.252
27.638 44.441
36.079 45.373
19.908 15.835
19.146 55.481
27.399 -4.317
34.318 26.907
23.073 49.117
20.288 48.589
26.924 47.603
47.169 44.974
41.496 16.911
60.490 0.332
45.843 4.334
30.092 28.014
40.677 -0.116
23.593 0.912
39.465 39.045
33.520 35.224
37.391 15.766
57.540 -15.350
53.598 -13.234
56.734 -5.749
60.549 -4.492
42.151 2.487
24.948 19.181
8.353 32.970
39.090 11.011
56.203 -8.622
59.156 -12.982
31.557 0.666
33.182 17.190
43.391 32.455
64.181 -7.732
64.556 24.165
47.321 -21.985
47.728 -22.509
52.946 6.451
46.392 0.963
25.359 -17.301
39.905 4.500
37.669 6.336
27.080 -18.448
53.209 -3.313
60.502 -10.564
50.242 -7.555
65.077 -0.989
35.371 -20.939
18.487 -22.916
36.521 -8.988
61.879 -3.776
39.446 -21.230
67.192 -0.530
36.899 -23.984
28.812 -16.932
28.524 26.961
13.199 25.771
61.448 35.989
59.921 42.228
43.258 42.041
27.557 36.897
35.350 -2.431
47.557 -11.260
61.562 -4.450
57.506 -21.967
18.234 -1.291
4.126 25.966
8.664 39.885
-0.359 30.558
27.626 45.563
27.219 50.011
14.622 44.659
11.020 36.959
37.989 36.317
30.603 24.581
43.994 41.435
23.776 37.494
67.175 29.929
52.672 37.899
60.099 41.078
45.246 34.287
45.426 43.168
40.847 35.904
31.855 14.684
19.594 -1.146
30.845 42.678
71.181 15.778
47.950 5.473
60.338 0.105
58.760 9.649
53.716 18.732
61.029 -0.754
53.047 2.385
63.058 -5.911
18.322 8.706
50.381 15.913
18.783 35.878
15.923 44.462
3.994 46.885
57.141 36.662
64.791 27.914
63.938 4.134
61.625 15.906
19.475 43.393
32.449 48.566
39.708 49.088
22.760 27.152
38.483 14.424
27.286 23.349
20.704 16.989
8.092 44.492
39.929 58.345
46.172 53.302
21.882 43.666
30.410 54.366
15.445 16.340
47.017 22.606
54.785 16.738
60.949 43.836
50.601 -16.617
56.880 -0.098
58.221 30.534
54.883 7.030
64.698 0.205
58.922 -7.592
67.863 10.569
64.795 28.928
53.770 -15.734
29.693 25.084
38.959 10.960
60.201 -8.095
31.643 -28.340
55.338 -8.077
33.964 -21.598
21.870 -21.518
63.406 2.437
53.838 -8.087
54.008 -22.467
47.032 0.074
37.145 -8.568
37.845 9.936
60.309 -4.628
44.439 10.164
68.340 16.262
60.154 -6.712
61.678 -2.942
41.305 -12.593
36.333 16.825
47.590 2.241
34.235 21.971
48.548 7.943
29.940 21.025
40.669 -31.795
59.550 -10.958
71.441 13.315
15.105 36.992
19.080 51.382
27.245 39.962
31.652 41.936
31.280 45.203
32.126 28.266
35.314 11.525
37.961 43.659
27.873 38.764
45.068 9.080
44.791 -20.386
72.190 -1.423
13.843 7.228
15.566 -0.502
52.858 -3.176
36.044 -13.487
36.463 19.150
42.043 31.314
32.534 15.164
26.896 41.966
25.535 52.787
10.943 52.362
10.959 42.207
16.543 33.354
7.687 27.435
32.034 32.210
37.628 -1.262
61.400 24.557
70.978 -6.701
37.260 19.554
16.011 38.251
16.340 14.704
5.429 42.062
71.328 0.308
15.864 6.867
9.850 9.974
35.946 3.375
31.907 17.174
19.238 4.286
27.160 -13.473
23.067 29.047
31.495 54.015
5.758 35.656
51.749 -15.605
52.467 3.170
61.350 13.665
53.400 29.121
47.553 15.900
22.659 17.574
22.824 18.602
17.446 51.269
5.415 41.786
10.092 36.447
4.589 33.331
31.300 8.582
5.134 34.207
53.798 43.817
43.482 17.127
55.275 12.362
15.605 42.445
25.266 19.606
61.531 37.539
36.785 43.019
54.142 25.852
48.992 21.151
7.221 15.311
31.317 20.738
33.754 -11.854
53.059 3.555
25.317 42.145
13.670 36.769
3.751 46.317
33.824 -14.686
32.129 33.806
33.499 24.993
10.636 11.280
37.306 44.193
16.231 51.193
39.521 6.201
42.461 40.648
66.675 14.664
71.225 27.878
63.028 -8.708
64.497 5.713
58.191 -2.054
68.469 16.559
42.250 3.513
19.972 -1.641
32.206 -5.676
30.871 -17.984
28.452 -18.884
28.026 -16.268
42.032 -8.489
27.332 -23.577
43.868 -21.914
50.468 -5.958
35.033 -19.212
49.858 -23.156
54.286 -11.366
51.343 -1.951
34.899 6.211
30.078 -8.063
16.180 21.234
29.592 -5.926
26.103 38.387
64.483 28.709
27.366 47.334
19.945 11.604
45.565 -11.957
47.211 -13.918
29.093 -26.357
49.041 -9.963
59.084 1.497
35.974 6.731
42.473 18.824
45.573 -4.724
51.906 -4.060
28.066 14.058
26.518 48.693
34.568 41.596
43.038 23.561
60.775 31.755
54.768 2.357
65.843 30.515
35.301 52.692
3.972 46.796
35.600 21.139
15.330 27.473
13.690 25.239
27.118 31.173
27.161 33.199
33.715 52.483
12.031 45.142
36.229 50.022
24.769 40.476
28.555 2.213
33.643 0.062
53.449 1.870
34.397 29.197
27.923 26.893
8.330 28.411
24.015 32.498
35.640 28.278
31.632 -1.452
28.453 -2.438
9.515 22.824
10.609 49.460
4.854 41.993
37.323 -17.062
71.576 12.298
49.079 -1.075
18.602 27.338
35.722 38.606
10.240 42.204
31.650 47.646
24.719 34.653
26.700 48.853
51.379 10.796
51.305 15.298
37.722 -12.666
20.813 -14.232
23.347 -14.123
29.916 27.178
55.613 -15.092
68.288 8.866
41.534 45.144
67.940 21.532
40.143 -9.034
46.858 -18.304
59.341 13.040
55.896 7.587
42.217 -6.659
59.927 15.234
65.909 24.956
19.978 49.360
17.891 40.714
55.836 20.991
42.424 -5.703
34.879 -19.056
28.808 1.010
2.949 43.578
23.634 41.600
31.043 50.546
68.328 6.293
51.243 -2.560
62.525 -0.732
49.860 -11.072
48.349 17.514
32.839 26.768
50.985 -3.335
52.528 0.351
44.989 11.306
44.221 -17.138
61.015 -0.433
62.746 7.065
63.747 -4.381
53.302 26.002
47.863 17.434
59.133 -10.691
33.144 17.495
21.754 39.404
17.843 1.378
34.928 30.127
46.727 50.056
38.674 38.826
12.607 37.246
30.215 51.587
17.259 22.071
42.118 34.095
36.417 9.885
34.362 -18.992
23.324 -3.140
32.541 -13.961
44.356 1.518
52.033 -3.024
56.348 -12.641
68.014 10.810
69.936 23.858
35.501 35.139
62.775 12.880
67.834 17.622
37.279 -23.586
51.881 -9.309
41.286 0.027
55.127 31.663
63.379 21.436
55.238 10.569
56.161 -2.377
39.427 6.563
25.226 2.663
50.016 38.270
62.350 24.932
66.707 9.427
46.284 -12.830
60.914 -8.358
61.775 -10.627
56.755 -2.559
52.811 1.427
41.983 23.280
59.485 -9.307
59.029 -11.911
52.851 -7.077
52.960 -1.904
35.164 9.416
58.253 -7.912
63.083 -7.614
48.357 34.741
25.227 27.793
39.957 1.123
38.550 5.561
23.200 24.563
24.945 20.127
54.836 38.789
19.667 26.191
12.299 12.891
23.825 4.983
46.434 41.346
6.986 36.563
20.440 9.972
49.699 35.537
62.402 34.671
42.997 27.249
46.957 11.352
42.300 12.550
19.564 34.372
45.875 -2.504
35.912 -24.632
44.944 -15.846
34.165 5.898
61.039 8.522
68.051 11.669
73.365 6.829
47.944 41.896
43.681 32.604
3.111 29.672
30.384 57.250
17.223 30.489
55.668 33.955
33.065 40.243
4.731 42.231
34.116 -6.984
36.616 -25.001
32.585 -11.873
48.570 -23.174
58.884 -13.649
40.967 -15.922
57.266 -11.639
29.461 -23.907
53.193 -11.088
45.010 -25.385
56.191 -18.614
37.546 -4.347
44.065 5.761
58.887 16.607
63.833 26.952
65.641 20.722
67.320 -8.355
40.504 40.652
16.009 46.488
34.966 38.144
11.223 41.329
10.536 42.151
18.467 30.827
27.075 -0.204
70.283 6.839
62.354 -17.010
31.318 -18.624
40.628 -2.907
44.749 -32.170
46.666 -23.472
29.069 8.977
5.149 33.091
8.959 47.861
5.562 41.615
11.681 51.191
3.669 45.208
2.354 20.348
20.513 22.658
33.844 24.217
37.262 2.188
34.116 51.744
26.098 47.998
20.355 48.652
-0.529 43.017
20.344 49.106
13.942 52.438
13.824 39.327
14.466 20.751
30.444 45.898
30.605 -11.274
42.985 -13.167
64.911 0.879
64.340 5.446
59.472 36.771
57.843 40.444
25.740 53.647
16.666 44.001
58.915 24.343
58.206 3.559
48.526 -16.841
53.421 -21.075
46.120 -7.688
36.389 -17.727
60.546 -3.309
45.913 -20.430
61.577 -5.482
37.970 -24.822
48.536 -18.128
66.758 4.594
48.866 29.661
42.673 42.390
29.971 15.610
32.360 50.276
32.833 29.522
41.894 27.885
10.438 36.757
34.547 9.001
18.907 36.722
25.150 55.633
41.644 48.618
35.167 43.243
8.523 38.579
41.215 48.453
35.027 47.613
38.174 3.147
59.555 14.800
31.237 30.804
57.670 4.214
59.641 15.187
30.785 -5.190
56.995 6.748
50.680 -8.010
43.230 -22.536
54.540 -11.568
63.771 -0.107
45.977 -6.898
64.176 -6.780
57.016 -3.181
19.657 14.046
20.493 20.010
54.273 28.746
56.206 -16.854
51.599 -1.530
45.330 26.542
48.533 35.621
24.224 7.433
32.154 -3.925
34.045 27.232
39.113 10.679
46.270 34.119
51.164 38.967
49.200 -5.045
52.908 -4.383
55.489 -12.227
25.490 30.934
19.560 39.781
45.875 33.788
16.627 26.046
37.168 25.109
40.954 -6.424
62.118 -7.472
52.102 17.969
45.822 13.137
23.048 21.233
26.261 39.555
11.954 25.986
48.033 0.725
24.232 45.304
5.390 41.790
28.148 -7.666
41.933 -24.684
46.000 -17.832
35.124 -20.836
54.869 28.524
58.627 37.348
38.344 12.891
26.391 24.967
27.879 46.195
52.620 36.392
21.066 42.483
34.314 34.992
32.013 -14.122
65.687 37.061
64.068 22.567
55.000 34.258
37.595 -6.712
27.005 32.159
27.703 23.981
53.277 34.876
32.322 25.420
35.353 32.395
38.647 24.117
9.273 23.352
9.149 0.302
39.435 -13.636
45.665 41.450
31.553 46.624
18.264 49.915
13.672 52.351
32.603 39.070
13.875 34.510
41.803 24.470
10.715 30.846
23.998 43.178
30.365 25.943
17.686 21.875
38.845 36.309
8.962 50.782
19.056 45.719
9.554 25.425
28.653 15.420
26.749 3.278
54.242 -18.776
55.552 -7.909
67.768 24.151
31.186 29.386
8.557 35.745
18.618 39.930
19.198 51.495
31.262 47.124
24.570 37.714
51.079 24.676
40.623 20.345
56.311 -0.636
63.902 22.438
47.421 37.144
25.803 45.938
30.568 15.179
23.581 33.874
27.485 21.418
27.206 15.819
36.307 27.818
58.883 -10.413
35.526 -7.374
36.869 6.213
41.558 2.590
47.160 0.457
38.046 2.679
12.497 10.732
15.647 45.805
39.552 46.191
16.629 50.134
29.005 48.635
32.877 27.632
38.165 38.983
52.389 -8.588
67.836 -4.599
53.676 -0.345
31.217 -16.493
37.029 -0.290
66.468 -1.695
68.699 1.938
37.961 49.741
27.343 46.051
49.234 47.721
54.689 29.988
18.120 2.205
26.241 -4.449
46.823 7.088
62.904 8.677
42.878 -16.133
57.955 -9.909
58.134 -3.881
57.313 -3.927
22.446 1.434
55.531 -0.431
62.647 -10.070
69.595 13.646
36.778 -18.303
67.774 23.209
12.935 31.751
-0.440 21.173
-0.774 28.366
17.204 49.621
18.118 36.069
12.437 29.538
58.932 0.838
42.391 -17.364
43.546 -21.544
58.904 -3.481
57.686 -10.414
66.187 -1.086
34.647 -9.442
41.289 -17.455
47.359 -12.817
44.518 -6.362
23.401 -2.430
30.250 25.995
55.533 32.328
64.695 -0.078
64.789 3.660
44.164 -16.484
45.268 -20.917
46.678 -6.072
42.465 3.288
53.501 -30.391
53.938 -2.744
42.973 -16.771
39.811 -21.061
50.894 -4.827
48.352 -1.061
42.132 9.973
44.828 12.691
46.339 -16.736
57.341 9.433
21.693 39.385
25.053 28.604
28.173 -2.563
27.876 0.990
23.260 -5.315
37.997 -4.629
43.612 8.470
67.812 12.587
63.187 27.196
39.680 -9.013
61.323 14.476
60.298 8.385
50.206 -8.056
18.208 11.389
18.129 42.819
45.493 -7.091
56.337 -14.932
43.796 -10.604
22.518 -6.200
34.810 -7.729
25.831 29.397
16.284 48.112
51.960 43.296
27.271 7.633
60.779 16.155
35.331 14.725
30.690 0.934
19.321 36.291
34.300 21.138
18.359 58.966
32.065 53.315
19.843 43.232
35.374 9.063
37.767 49.866
36.135 43.669
24.920 39.152
22.495 4.798
59.618 19.259
22.031 17.298
25.584 45.615
53.016 -23.465
50.520 -20.228
58.688 9.804
54.081 -22.103
60.183 -11.169
53.938 -5.734
8.617 2.866
50.016 14.045
44.361 34.935
52.597 17.908
21.637 24.886
17.201 16.010
10.785 38.868
6.934 34.077
32.740 14.139
49.257 -4.394
43.036 12.976
38.438 -18.384
32.104 2.295
48.075 -6.351
38.070 5.208
65.969 -0.844
68.730 2.014
40.087 21.541
6.796 40.991
49.679 -3.063
31.238 18.901
42.042 21.553
58.575 8.485
37.887 -1.046
57.748 7.417
19.925 14.258
52.405 9.782
45.685 -25.358
39.108 -11.250
70.529 12.409
24.160 -16.095
54.232 -11.670
61.698 -13.875
62.010 7.364
44.769 46.010
30.739 39.189
17.592 33.886
10.030 20.405
45.836 -2.446
66.257 17.537
40.163 9.591
62.577 21.525
24.039 -13.453
29.227 17.223
12.021 23.901
41.140 37.582
30.892 40.950
31.851 43.049
34.563 49.970
5.244 41.243
31.524 17.924
64.419 -4.719
28.443 2.669
25.648 14.013
17.963 39.454
45.329 7.378
58.409 7.554
39.863 36.161
6.799 21.971
46.813 30.282
57.760 15.816
35.152 47.621
40.599 42.424
33.681 42.265
30.074 45.892
-0.162 26.688
25.775 40.028
39.589 50.594
57.755 -10.145
59.085 1.524
58.721 -2.827
49.525 -13.250
56.971 -15.941
15.771 27.436
2.425 34.810
12.184 41.088
33.738 46.844
19.418 39.274
25.598 36.390
30.874 19.394
48.337 42.266
21.216 37.957
7.667 27.119
44.524 41.347
8.603 29.342
17.381 43.554
26.363 46.077
10.672 26.207
20.234 47.158
26.912 27.818
25.135 43.558
46.705 18.286
66.004 6.393
63.158 4.047
4.502 30.996
15.759 44.912
35.209 40.606
15.037 18.306
18.648 51.423
10.449 41.901
5.059 36.796
27.374 41.659
47.281 48.589
40.412 40.685
31.783 -9.595
42.372 -18.242
49.798 -1.888
43.032 7.007
42.272 14.936
35.739 27.280
42.949 29.293
50.054 6.391
-1.503 41.583
31.420 -5.964
21.310 -9.658
27.500 46.980
39.292 60.712
4.915 41.523
42.038 18.400
37.017 31.466
59.018 -6.503
44.538 29.682
50.572 33.035
55.666 23.078
33.660 30.520
28.088 38.458
-2.162 31.740
10.038 13.529
32.354 33.850
27.699 14.216
41.732 -10.948
41.316 23.984
45.045 47.473
5.353 40.849
49.924 2.755
5.204 44.236
3.091 50.320
5.857 36.443
63.298 6.261
29.253 35.532
48.994 20.762
28.060 -4.498
54.662 -9.444
50.139 -15.425
53.155 -14.494
37.709 2.970
17.398 25.924
52.487 24.898
37.862 -2.674
54.121 0.100
50.734 -6.446
23.545 -5.169
22.317 1.243
17.587 20.728
42.630 40.191
29.537 32.746
15.354 42.557
5.505 37.455
46.784 30.826
24.966 31.046
65.978 29.551
73.806 1.105
67.167 15.725
35.112 7.797
22.238 12.124
25.996 10.553
35.640 14.932
28.191 23.152
48.082 31.079
49.368 -14.137
54.016 -4.440
43.338 16.496
62.657 8.870
31.662 -9.339
39.133 -19.810
47.581 -22.257
47.268 -10.433
37.479 1.824
10.758 28.434
21.863 13.350
18.322 27.135
26.048 23.673
35.879 34.183
16.971 47.536
7.918 41.589
18.584 9.119
13.925 8.122
29.298 10.273
25.288 11.405
48.533 20.185
7.326 30.413
12.759 41.683
10.638 40.635
23.406 12.666
38.765 19.105
61.599 -6.322
33.218 -9.274
35.372 -2.524
0.942 20.204
17.843 40.873
21.804 41.189
23.085 33.802
40.276 30.535
42.226 36.585
16.240 38.776
26.763 50.493
23.550 37.916
19.290 47.830
23.431 43.974
45.281 31.717
31.869 -6.709
24.630 -28.602
32.795 -26.475
38.444 -25.101
33.474 -18.873
57.532 -12.161
42.904 -6.980
47.992 -15.770
42.628 -25.421
39.690 11.445
27.273 31.226
41.282 15.006
36.660 23.620
37.644 -4.684
61.984 32.245
71.666 25.830
46.745 27.036
47.036 -18.718
51.178 -11.457
63.637 10.533
47.403 19.109
23.743 40.150
17.969 52.171
5.671 35.447
7.917 33.527
41.456 39.218
58.259 28.092
25.761 7.012
33.499 26.956
8.423 48.511
49.930 17.937
17.574 30.673
25.314 49.014
25.277 -17.664
60.436 -7.866
56.216 -11.123
27.827 -16.944
40.755 -23.637
32.426 13.659
50.498 -13.982
49.931 -0.376
52.026 10.005
56.053 -4.379
70.391 0.585
52.046 47.622
40.644 35.557
18.136 28.354
44.941 14.106
37.326 28.090
9.250 22.441
-1.182 14.392
31.653 23.731
55.771 5.786
35.365 -28.066
32.434 -32.853
47.626 2.235
16.169 8.640
2.974 10.540
18.962 5.293
28.506 17.511
48.159 -14.348
66.561 3.090
47.594 -18.092
50.931 -21.317
52.407 0.308
67.222 23.822
49.475 8.818
48.072 3.743
22.012 -15.672
5.280 38.688
5.899 41.043
8.988 34.704
34.333 30.897
29.395 36.599
15.128 41.378
24.233 10.291
38.942 7.760
38.477 -19.472
17.610 2.547
38.658 9.099
46.631 4.377
67.509 10.777
39.432 47.632
33.080 43.510
18.868 39.765
22.193 55.218
12.822 51.929
22.947 41.543
41.809 51.290
22.017 26.909
37.092 51.456
24.176 41.953
33.252 26.888
49.483 -19.470
42.924 15.725
32.995 11.709
50.309 0.301
27.098 -10.544
32.543 -4.299
55.603 -1.784
48.161 -10.399
59.386 -8.868
58.355 -19.380
35.796 -17.923
44.714 -17.311
18.809 -18.835
35.802 -16.415
50.747 -19.483
25.364 -27.210
45.936 -17.350
32.070 -31.137
22.970 -25.675
28.352 9.156
48.864 40.716
4.658 38.312
42.413 43.025
26.328 9.734
28.683 2.423
22.342 13.478
9.324 -2.774
61.962 7.137
41.618 11.776
3.959 47.258
12.290 40.143
28.649 17.592
39.301 38.549
23.763 41.852
22.943 8.749
-4.119 27.430
11.692 35.514
10.694 41.123
4.717 41.588
21.369 -18.114
16.000 -7.573
54.008 -13.335
47.280 10.262
37.457 -10.000
38.297 9.179
68.708 16.151
34.901 -7.926
36.451 25.958
29.021 46.517
48.867 42.845
56.468 37.386
49.559 -22.365
57.312 -10.108
62.447 3.970
20.824 16.829
33.350 6.625
59.313 -21.198
57.492 -13.205
56.818 -10.721
54.544 -13.864
72.341 10.638
63.300 -6.675
37.518 -27.420
38.961 -16.045
51.468 -0.057
22.236 26.419
16.200 28.678
41.685 17.910
37.034 55.814
38.318 45.573
44.444 40.923
18.169 49.301
17.631 52.556
38.837 52.019
21.344 41.865
12.995 31.647
34.401 32.628
47.426 30.440
24.914 30.472
49.501 19.101
40.327 6.059
15.909 34.110
41.680 14.277
55.532 23.503
25.283 1.380
26.997 21.740
7.691 47.899
5.941 35.856
35.541 1.980
31.033 -3.315
16.477 30.535
19.174 49.028
39.430 17.765
28.030 24.424
30.327 22.407
27.380 -4.357
42.745 3.415
53.115 5.280
53.026 -2.101
37.529 -17.303
45.530 -2.295
57.040 17.680
54.062 -14.164
15.539 2.817
7.943 13.833
34.146 35.893
52.517 34.173
62.343 15.158
37.696 22.316
-2.456 27.835
38.205 27.115
61.085 -0.029
65.817 6.258
43.089 21.458
36.953 14.018
53.961 1.397
37.557 10.187
51.850 -19.398
40.238 21.827
52.162 17.731
25.979 44.711
11.826 37.664
13.404 43.538
4.714 37.057
8.981 47.082
24.814 52.097
9.372 13.327
34.730 23.836
56.918 3.495
54.100 -11.872
66.557 4.229
59.750 9.227
49.797 -17.077
24.105 16.534
43.921 5.866
53.226 -4.096
41.807 -0.205
40.436 -18.886
47.142 -9.173
21.209 20.685
7.686 27.294
12.741 27.910
40.747 9.823
55.533 34.615
45.535 43.378
40.175 16.252
14.462 36.289
7.870 45.472
13.509 31.846
7.738 47.001
10.434 42.524
17.675 30.663
57.757 21.714
31.203 25.474
8.427 16.029
6.333 34.590
-0.792 36.640
15.487 41.839
37.757 41.620
38.557 33.834
22.498 7.337
23.085 -4.258
37.370 -11.938
44.692 -16.641
45.351 -0.167
9.135 49.140
11.150 41.974
3.502 47.746
62.219 -3.768
67.534 21.857
55.359 37.121
50.984 29.204
27.454 32.521
33.912 25.396
26.178 31.247
35.066 16.225
27.737 26.380
60.507 35.612
71.023 20.560
3.665 36.076
-1.506 36.575
18.849 41.003
3.814 47.196
30.848 43.941
14.007 33.912
22.366 53.804
49.244 41.662
33.718 50.549
27.962 46.658
13.244 44.618
10.961 42.337
3.921 46.785
41.473 15.105
25.067 48.971
7.619 27.686
36.237 1.452
26.178 17.374
43.987 37.842
34.346 37.652
33.669 31.379
20.917 1.864
32.339 22.759
44.009 -13.086
55.151 -15.567
60.876 -4.102
32.176 -12.545
37.046 2.556
48.835 -19.087
41.524 -5.976
46.580 -12.873
58.068 15.546
48.436 -18.071
49.945 -11.046
42.656 -3.359
69.520 -4.621
63.539 21.201
49.348 -11.033
57.985 -9.185
59.305 8.283
39.299 -7.883
57.304 -10.632
65.022 3.597
71.003 21.944
44.116 32.570
37.261 53.563
45.982 42.588
46.166 44.650
31.698 38.528
41.974 53.889
33.486 51.122
30.164 43.955
47.994 5.252
24.168 -5.191
48.984 2.206
46.760 -26.783
54.154 -15.205
50.305 -18.503
46.007 3.154
40.796 -4.267
33.053 6.887
38.474 44.953
33.083 30.996
36.392 27.109
37.315 25.024
40.869 8.744
53.929 16.029
29.151 -7.702
27.988 4.836
54.421 -12.006
29.293 16.693
59.803 -3.592
38.296 -6.312
27.292 9.883
57.232 -4.601
43.926 -6.984
41.876 -21.308
26.515 -21.141
54.490 -11.220
45.900 -18.745
42.796 -20.805
67.757 -1.190
28.983 -4.605
52.317 -4.187
58.918 4.832
56.051 -14.038
48.423 -19.590
49.799 -19.357
56.362 -3.210
46.348 -18.208
37.167 27.619
30.866 18.854
26.747 -6.742
23.346 -12.411
38.372 -7.244
69.279 11.445
42.868 -15.774
44.422 -24.006
58.426 -13.175
43.867 -5.582
33.883 7.155
41.935 21.732
20.117 19.903
28.387 24.524
29.810 12.389
45.657 18.859
21.369 25.324
15.536 38.156
23.401 55.536
24.667 31.944
46.685 -0.088
60.595 0.491
17.496 9.802
61.883 3.527
58.279 -11.289
45.785 -17.222
54.811 -23.470
44.247 -21.621
48.258 -26.516
54.721 -16.611
34.626 -13.267
36.404 8.670
7.909 7.883
34.905 -3.197
63.577 13.704
44.035 -1.679
28.127 2.769
33.037 -3.618
48.213 -9.851
42.129 -5.873
44.037 12.272
40.716 -13.501
45.336 5.928
38.456 19.890
21.197 21.140
32.520 47.722
51.039 4.271
60.967 8.619
41.895 -5.926
18.070 32.041
25.913 48.544
26.298 25.403
56.805 17.196
44.874 -6.494
26.285 1.386
47.055 -10.668
20.977 31.213
18.513 47.461
26.181 22.691
25.988 0.321
54.704 -16.121
43.788 -19.436
44.774 -21.531
56.932 -4.091
59.592 24.269
63.892 12.250
42.693 35.243
5.143 51.660
18.690 48.282
32.967 46.576
34.012 40.810
46.799 48.285
72.459 16.538
47.649 -27.358
56.795 -14.497
59.343 -13.785
60.988 -3.619
38.402 -14.848
49.787 -6.422
49.173 -8.585
45.110 4.842
28.162 -1.899
32.074 9.184
21.011 6.804
19.453 40.462
34.103 47.642
45.468 31.878
72.418 16.923
65.172 9.680
29.907 -1.989
67.052 7.459
26.027 4.983
53.219 -16.444
53.234 -11.828
38.126 -26.351
19.883 -26.209
37.753 -20.017
64.383 -8.851
50.730 -14.271
45.707 -12.919
33.914 29.345
33.384 44.254
18.003 45.659
23.103 42.276
27.809 35.117
8.804 15.208
20.096 17.983
40.156 -16.866
27.014 11.176
13.791 18.253
14.385 41.401
22.970 40.054
6.606 50.214
26.637 36.800
11.987 51.947
32.288 49.485
9.739 34.553
27.984 27.977
28.317 33.025
37.033 37.772
28.158 51.181
19.888 14.546
32.421 46.608
31.474 44.124
31.534 8.679
39.627 8.823
42.526 12.220
42.140 -18.047
40.700 30.767
39.772 11.693
56.764 15.908
49.527 -15.810
44.990 -11.215
53.215 -6.600
34.499 -20.631
45.128 -20.280
66.195 2.169
64.069 -3.631
65.951 3.293
40.217 7.144
57.253 -7.021
33.800 35.374
25.082 4.562
25.622 7.065
-0.827 31.346
43.907 27.168
33.045 22.545
39.129 19.876
35.953 0.295
32.574 13.194
44.297 43.110
44.325 43.353
18.392 55.861
6.349 47.575
10.045 45.932
19.958 17.815
36.751 8.034
41.461 28.193
25.186 41.529
0.456 28.205
18.460 8.735
40.134 20.792
10.145 24.297
12.768 4.037
53.866 -2.996
38.933 7.278
36.505 38.363
52.938 14.237
13.521 38.808
48.161 46.065
38.391 43.756
25.765 10.961
57.875 22.638
34.405 19.714
22.697 28.565
49.637 50.434
36.474 9.231
34.220 32.487
16.584 38.006
31.662 6.159
46.216 7.704
30.058 16.484
26.470 35.182
33.361 46.046
14.526 7.725
12.208 25.057
42.905 33.629
27.819 0.568
73.418 15.042
57.503 0.792
64.410 -5.933
36.412 14.224
47.623 -8.913
56.225 -1.116
54.205 -5.975
35.528 5.460
42.320 23.289
43.576 11.154
26.558 34.557
40.649 -6.106
43.095 22.871
57.189 -23.597
33.199 -28.226
55.884 -13.012
42.836 -18.578
43.853 -22.447
48.029 1.362
27.912 12.485
27.786 -4.346
51.810 -15.704
75.266 11.682
25.268 20.885
23.540 27.485
28.046 15.232
22.204 52.143
14.343 45.234
5.791 35.535
41.229 -20.876
31.384 -25.357
41.735 -6.021
48.695 -2.817
60.537 -13.804
52.126 -14.707
56.326 0.828
41.383 11.463
10.622 0.215
35.652 48.544
13.748 39.910
47.129 14.622
45.572 -9.844
63.104 8.015
73.074 16.294
64.370 13.410
51.753 14.546
60.006 24.838
21.676 38.517
53.097 46.252
41.046 16.353
32.252 14.955
49.594 -7.385
48.384 -9.673
19.519 -13.780
59.004 1.852
38.474 21.177
40.504 45.011
36.137 30.826
47.528 37.048
21.227 34.325
38.662 42.718
28.824 47.626
19.624 44.632
42.460 35.091
34.906 50.615
47.986 34.570
15.758 46.785
5.899 35.511
30.339 38.665
43.324 28.636
42.725 18.358
55.051 -7.765
28.311 -30.202
19.172 17.153
62.361 36.473
41.288 45.697
16.189 22.507
18.864 30.725
48.784 5.690
48.788 -6.804
61.117 15.778
42.021 28.842
47.055 5.786
40.699 -17.806
43.537 -17.240
60.883 -14.520
60.081 -19.577
44.625 -14.641
65.292 -1.037
61.217 -5.605
62.983 -2.962
54.191 16.300
53.978 3.518
39.612 -13.386
59.432 14.556
73.379 17.964
47.341 8.470
31.947 -2.927
4.028 48.729
38.001 33.437
36.577 18.827
40.136 -15.340
63.980 4.692
50.548 0.225
48.103 -10.351
47.827 -16.170
57.306 -0.609
65.464 15.338
69.287 -4.480
56.950 1.147
34.457 -8.140
31.420 0.428
33.612 21.210
19.151 40.677
16.186 40.691
4.747 29.887
27.979 38.829
22.219 55.770
53.670 29.875
67.486 27.292
60.834 17.363
64.541 14.561
53.505 -3.740
50.655 -5.007
55.702 -11.266
19.099 -8.995
58.701 -6.156
28.128 32.106
17.634 31.071
32.377 48.219
25.973 38.321
16.530 39.012
49.595 24.601
64.223 18.307
60.061 0.886
66.713 -3.752
54.739 -1.885
52.508 12.250
57.196 7.961
62.729 -12.803
55.873 -20.273
28.522 -17.966
41.647 -10.965
59.742 -4.703
54.580 -3.626
68.819 29.013
64.959 30.920
20.314 49.074
31.498 44.035
36.185 49.674
12.343 40.823
36.706 12.661
13.284 39.335
34.909 41.226
27.217 35.716
51.956 -8.534
52.435 -17.894
47.791 -18.364
60.335 2.972
67.714 17.216
51.969 12.090
18.296 2.563
33.808 21.227
26.241 28.047
25.436 19.900
19.145 3.341
19.680 36.574
3.745 41.498
33.217 48.855
64.958 31.871
46.483 27.246
14.519 41.958
20.584 51.537
20.863 42.492
6.682 37.661
7.612 37.288
5.480 35.234
38.742 -12.652
53.459 -22.778
64.990 -7.673
56.133 -4.512
66.036 -15.540
65.958 29.666
61.716 37.926
8.225 50.803
18.448 45.353
19.536 35.170
60.267 20.848
38.530 1.659
52.641 0.192
45.003 19.531
26.578 18.860
29.562 -5.707
39.660 -6.039
23.919 -14.940
47.350 -10.859
65.045 -5.889
58.731 10.319
30.905 -5.043
50.843 -20.646
42.572 30.136
3.890 47.174
41.651 14.101
45.390 25.863
66.086 8.737
63.939 18.566
28.017 22.447
36.005 46.500
52.195 47.797
61.995 32.597
45.160 36.127
58.150 43.337
48.132 -14.755
59.605 9.687
46.913 40.063
49.134 38.570
41.684 24.507
21.543 10.663
33.489 34.918
31.898 32.868
22.957 25.380
43.012 -11.356
37.454 -24.873
63.126 -0.265
63.933 20.869
62.672 1.053
47.980 -4.834
39.570 4.400
32.180 19.977
41.942 38.626
30.542 43.167
50.832 32.885
10.411 27.166
25.128 42.277
13.241 39.599
27.204 59.591
19.219 35.041
32.735 2.065
37.892 35.377
39.915 21.479
0.966 35.200
9.413 41.520
10.220 43.912
7.350 32.636
19.345 9.649
8.656 15.684
16.098 9.859
22.827 39.638
52.737 26.830
51.296 6.893
41.251 -20.822
42.762 -10.370
53.726 -12.301
27.311 9.638
50.621 -19.288
52.117 -14.366
6.454 33.879
4.058 47.105
40.601 24.885
66.979 -1.483
48.535 -17.200
56.673 -9.959
28.469 18.744
16.979 21.917
19.605 -8.785
43.569 -3.670
34.187 -7.322
53.869 -1.650
54.861 17.750
48.397 3.731
-0.722 36.311
9.263 31.629
35.342 44.624
39.181 38.990
28.815 49.789
45.340 50.389
22.466 47.719
31.479 36.632
51.891 -6.726
58.740 -9.988
4.599 37.891
27.482 25.644
54.008 21.138
38.286 13.569
52.465 -16.552
46.508 41.241
25.964 46.160
33.767 38.470
59.219 17.615
30.932 44.892
19.183 39.649
9.245 49.258
40.051 48.491
48.101 46.353
34.084 44.009
5.130 29.941
7.823 36.713
28.866 54.733
25.923 50.058
22.347 19.377
14.961 33.838
22.429 27.084
34.508 12.700
53.782 2.835
31.787 -8.180
51.307 -6.631
56.878 -5.507
62.838 -3.758
40.984 -4.858
39.087 -23.516
19.389 -10.752
35.197 9.349
23.819 43.456
19.405 7.927
17.719 49.175
38.311 36.910
48.515 21.322
34.998 8.704
20.950 16.695
52.480 -4.377
49.952 -14.864
48.458 32.978
64.544 37.753
30.918 53.386
55.394 40.479
5.191 36.441
41.176 18.601
40.956 -2.002
32.921 -17.657
30.185 43.624
13.620 18.698
54.903 20.670
33.127 -5.700
48.420 -15.062
45.646 -26.009
25.326 -5.397
47.338 7.143
52.209 -16.543
27.470 -22.624
37.925 -14.117
43.576 6.981
45.414 15.138
31.143 45.641
56.378 39.844
24.234 45.935
50.009 1.005
43.386 -5.740
45.456 8.506
43.463 -21.925
34.147 24.198
23.404 1.013
37.304 -26.709
50.159 -14.175
59.360 -2.044
53.052 -7.905
53.982 -19.466
44.201 -1.337
64.694 -12.483
64.783 8.669
44.788 -22.772
29.730 -24.387
46.014 -10.502
28.564 -0.113
34.098 -5.484
34.391 10.023
15.032 3.580
16.185 40.780
20.883 25.713
51.884 -7.994
56.776 -6.731
62.896 -12.123
35.682 -2.836
39.555 -17.526
26.487 13.647
45.857 -15.225
16.297 13.550
18.233 13.128
25.756 -1.248
27.423 -17.225
34.857 -16.048
49.623 11.538
37.816 7.950
13.398 -15.128
65.424 -1.720
40.699 25.026
62.152 -0.408
64.242 27.008
43.518 29.896
53.472 0.336
44.730 -27.845
48.061 -22.081
46.439 -17.475
23.660 -4.322
45.570 17.128
71.287 7.292
74.773 7.389
52.330 22.413
34.551 32.878
61.662 9.990
12.103 30.706
13.800 53.467
3.987 46.952
45.806 -13.220
37.699 3.131
34.188 22.543
22.499 38.188
55.803 40.564
56.611 32.916
34.983 41.702
44.778 51.442
58.615 41.677
54.519 -11.246
50.057 -9.218
64.577 -15.195
34.147 -27.208
51.540 -21.894
65.519 10.421
61.654 15.541
56.892 15.343
55.301 -19.108
51.587 45.893
17.700 35.643
19.546 36.286
53.367 25.616
48.413 24.844
42.996 31.546
26.742 42.626
22.026 47.247
28.164 47.660
47.424 17.854
23.455 -14.852
31.893 -7.619
50.002 36.728
13.387 32.391
6.474 35.511
47.816 45.647
58.977 43.291
27.567 45.229
58.016 40.639
51.326 41.919
20.840 -17.256
53.902 1.028
19.378 6.097
31.166 -6.555
35.268 12.463
40.177 10.310
62.570 -4.456
55.280 -8.756
53.513 -4.499
66.509 30.250
52.368 27.200
56.693 36.433
60.727 35.260
61.100 41.678
11.930 55.920
54.767 15.539
51.119 -16.672
49.845 -15.443
57.155 -12.929
68.337 9.106
59.983 12.708
40.301 -23.455
38.268 -20.047
60.355 17.696
50.536 24.720
36.545 0.485
37.060 -6.638
64.218 10.694
36.533 -10.998
47.034 -14.508
50.225 -12.120
58.843 -0.186
53.946 -0.468
53.802 30.950
61.047 25.153
62.726 2.600
48.214 3.746
39.707 -15.239
30.747 15.135
24.244 29.443
14.484 35.124
26.433 40.281
36.138 -4.920
69.758 -6.478
31.182 -18.382
23.880 -1.293
49.316 20.931
52.337 -5.059
37.057 -18.681
35.955 -13.378
50.486 -19.064
42.419 0.019
29.517 -13.901
50.809 -8.318
46.832 16.275
58.134 -3.457
58.474 -6.816
19.503 21.905
38.798 31.509
10.847 37.036
5.485 36.644
47.633 1.087
48.296 20.796
23.855 41.533
67.820 15.219
53.093 35.252
19.657 39.726
7.830 21.293
12.172 48.465
19.748 52.162
65.623 36.510
64.783 20.474
51.399 33.956
51.578 29.948
46.745 4.450
62.087 -3.614
56.950 -15.238
50.302 -23.087
28.323 -9.979
39.071 -24.360
36.896 -29.277
38.673 -16.289
60.672 0.519
47.241 -7.228
61.890 -8.035
23.061 26.461
51.324 0.608
0.249 31.585
14.080 39.262
41.039 -3.255
52.878 16.187
11.150 33.550
37.771 43.172
46.624 42.645
9.490 35.543
60.760 38.688
30.833 45.092
17.382 50.877
34.417 42.888
44.825 -15.923
31.879 6.356
24.719 46.597
19.650 26.295
26.502 2.985
38.321 -3.032
30.018 -13.693
44.415 -15.508
51.950 -19.751
45.605 -4.653
32.623 -11.939
64.611 18.980
62.607 6.739
48.386 -7.487
39.607 -17.074
58.278 -6.461
72.854 -10.878
53.667 32.824
56.636 10.112
60.557 30.446
9.605 26.687
13.962 6.782
53.295 -13.268
52.765 -23.744
63.764 -0.303
56.845 -6.995
55.997 37.681
71.415 14.235
33.977 -27.711
55.259 -9.671
66.797 19.860
60.701 33.245
13.058 32.472
31.372 9.344
20.370 39.774
21.292 28.199
35.970 -0.327
59.153 -18.413
62.323 -11.123
66.577 4.936
58.959 -6.863
35.222 -8.199
43.920 -15.635
50.587 -26.951
49.237 -12.147
69.057 11.375
55.232 14.469
42.338 -3.233
42.583 -10.596
64.720 -4.795
37.522 -9.980
49.219 -13.340
65.667 5.234
55.547 -3.489
25.844 43.064
25.462 52.310
37.353 34.566
14.750 29.702
61.045 19.362
20.170 26.498
53.058 -10.001
39.331 -8.541
63.120 38.102
58.687 6.421
62.709 -6.300
52.475 13.545
43.500 29.207
28.367 40.231
30.370 34.659
38.074 47.716
40.325 22.755
17.057 37.246
-2.045 35.319
8.243 23.838
29.317 11.284
41.575 7.221
50.377 -10.154
40.114 -24.423
66.878 -4.532
58.183 -8.520
52.605 -5.952
46.555 19.702
25.821 44.023
43.835 46.959
24.024 46.828
27.238 8.455
33.765 15.259
18.279 22.497
15.312 25.633
33.003 17.545
51.590 30.167
20.529 36.056
33.509 43.380
56.356 30.935
50.618 -13.398
43.816 -13.116
48.857 -8.006
45.336 -14.118
32.224 -18.072
51.784 -18.973
21.426 -19.862
31.970 -9.613
17.632 12.576
18.785 9.766
32.752 11.551
43.220 14.454
54.419 -9.012
39.631 8.372
36.707 34.746
39.169 33.141
27.078 31.283
3.347 47.580
33.704 -3.893
30.208 -2.181
11.999 2.632
42.419 47.088
39.590 26.964
47.235 52.164
16.611 39.310
40.524 37.748
34.021 27.265
26.990 47.857
6.332 35.602
5.556 13.698
32.926 16.485
40.073 -3.721
38.307 -9.870
41.072 -9.107
55.108 2.184
55.084 29.034
69.746 13.910
64.102 29.673
63.729 -3.980
53.518 -9.423
28.733 13.508
43.519 14.579
59.514 -12.103
48.313 -8.863
28.996 17.259
8.098 46.772
27.566 49.171
16.113 38.698
18.461 42.010
54.212 27.619
37.238 47.651
21.514 54.305
7.888 51.316
8.514 53.931
23.376 35.480
12.404 43.974
18.097 49.168
4.573 41.891
63.017 0.231
64.286 -2.416
63.099 -0.932
30.335 -9.878
57.622 -1.986
36.505 7.564
33.558 14.400
18.234 30.606
23.160 12.394
28.183 4.718
17.944 38.432
13.011 51.023
70.632 1.815
39.294 7.183
59.390 38.816
49.284 8.026
54.792 37.259
53.830 42.618
48.407 45.301
58.906 31.289
38.200 45.232
1.330 36.888
5.936 35.837
55.406 19.125
45.981 46.237
16.063 46.057
5.392 41.736
43.338 2.876
53.502 -3.244
47.391 -13.228
66.607 12.251
63.276 -0.700
51.576 -19.616
23.408 -13.735
32.254 -24.865
62.740 -10.484
56.430 -2.357
34.073 -28.781
40.397 -32.078
33.786 -19.626
17.541 -18.990
46.027 -10.644
59.169 1.714
52.285 -9.017
49.507 -12.344
58.993 37.918
24.369 39.708
36.699 45.363
12.769 55.525
15.192 54.077
31.373 11.606
42.297 14.466
49.773 -15.199
38.351 -4.214
47.050 -17.519
14.258 3.558
8.525 -13.310
49.484 -8.968
41.927 -19.606
56.830 -5.979
61.924 -16.739
58.759 -8.857
65.701 -0.903
65.210 -9.279
49.647 -21.544
45.569 -21.759
47.234 -1.745
44.413 40.171
17.960 24.471
23.046 49.008
27.704 55.553
38.028 48.111
35.491 41.069
5.801 36.092
45.520 20.266
62.047 -3.732
66.750 0.604
38.970 14.077
40.199 24.661
5.489 41.393
33.366 3.322
30.465 -24.714
40.417 29.610
35.966 48.251
38.041 13.203
16.099 27.766
24.954 15.101
36.675 32.006
25.596 51.341
24.147 38.047
5.401 23.013
53.987 -7.157
64.489 -3.992
31.553 -24.632
34.909 -22.963
37.584 -6.825
32.239 12.355
39.096 23.156
35.742 16.686
39.407 42.676
36.335 42.091
41.157 34.852
29.341 5.803
6.715 21.194
19.014 36.303
7.637 31.531
15.352 46.902
5.408 30.419
48.902 -14.507
55.520 -1.640
23.242 9.591
52.190 -8.360
28.247 -18.225
38.389 -28.032
53.428 10.917
30.929 17.293
48.904 15.349
69.534 -1.130
59.746 10.902
50.320 6.927
55.091 35.061
31.806 49.934
26.928 16.570
42.656 44.707
24.377 48.699
39.555 19.895
46.204 33.958
33.846 21.525
49.493 4.328
33.002 -31.754
57.738 -12.480
25.383 -18.371
22.585 20.431
34.831 28.536
41.077 8.447
24.099 47.418
30.955 12.685
31.460 3.724
24.106 32.437
49.432 41.542
26.233 42.191
10.076 52.916
42.958 39.320
11.197 45.014
57.269 -5.111
54.187 18.912
37.004 33.998
10.831 23.689
31.175 38.877
7.086 45.093
24.616 37.415
55.325 2.049
66.779 8.935
58.334 11.477
47.266 17.380
14.075 42.228
18.499 37.435
43.310 45.720
67.669 26.419
27.831 27.520
48.301 7.485
39.271 -16.073
63.450 -12.140
59.407 -6.557
62.298 -4.716
65.611 0.140
46.869 -22.927
48.770 -20.726
31.959 -23.803
36.131 -26.300
24.609 -23.581
55.854 5.706
21.300 48.952
45.754 46.797
36.247 23.537
38.914 30.148
16.155 9.981
2.608 28.611
57.217 31.054
56.528 -5.739
56.862 4.327
51.519 5.557
65.082 -5.272
65.273 -3.030
68.576 23.018
37.823 23.546
40.599 27.295
54.468 12.127
24.276 9.091
39.400 1.375
26.165 10.163
30.228 -6.523
8.854 7.260
14.976 11.240
38.800 23.444
39.659 43.935
43.844 46.523
50.531 30.555
40.346 36.414
59.108 40.675
54.161 -21.243
26.944 6.946
30.536 3.308
4.597 45.305
40.347 49.848
40.569 39.737
39.042 31.174
55.301 19.819
52.471 18.822
38.220 17.031
40.165 -1.916
44.661 -7.734
47.145 -15.971
19.805 -23.830
40.763 -1.091
23.852 24.230
44.450 40.333
19.976 28.654
16.901 40.657
4.233 41.246
14.674 50.582
4.052 46.884
40.112 -23.412
62.191 30.880
47.103 41.633
44.148 27.485
49.196 37.225
36.178 29.719
29.023 55.303
5.826 35.246
64.962 -0.532
66.897 27.067
28.270 39.497
43.095 22.971
50.220 20.367
28.572 8.756
60.704 13.043
71.126 22.080
50.309 18.654
27.723 45.773
30.736 41.809
49.801 27.287
17.119 46.318
9.590 40.671
35.074 45.365
45.321 46.706
31.130 18.665
50.782 9.283
28.833 30.328
24.757 12.963
28.277 24.651
10.117 40.899
16.547 44.424
46.518 47.347
20.009 40.713
8.010 28.716
34.663 43.651
58.747 19.836
52.647 -9.484
55.494 1.842
43.031 -4.381
51.730 0.412
65.048 17.708
19.560 45.891
37.738 22.477
54.756 45.223
54.415 23.090
43.855 48.152
9.447 48.201
44.822 21.586
36.631 22.422
45.526 36.250
65.009 10.375
37.293 -21.409
18.565 -18.005
62.137 -5.068
64.202 -13.945
44.329 -15.207
67.641 -11.247
59.441 -8.677
59.635 1.690
48.605 3.714
38.215 26.194
29.909 41.808
28.082 29.546
50.087 -2.056
49.380 -12.747
61.567 1.738
41.781 -17.736
55.462 -16.232
37.851 -25.063
46.732 -24.301
56.747 -11.940
51.529 -5.483
19.737 -2.763
37.153 27.285
44.116 47.157
35.452 25.650
41.616 50.278
10.031 43.995
10.585 50.849
47.086 53.575
1.807 22.837
16.939 3.504
24.691 36.973
25.534 37.266
31.776 10.754
41.265 -1.428
43.985 -0.076
24.044 2.065
51.401 1.747
32.727 40.912
53.555 39.613
62.337 40.472
46.125 42.230
23.726 38.362
0.013 33.015
12.193 43.243
3.914 47.209
63.210 3.250
38.722 -1.687
44.607 6.734
59.767 0.544
56.746 3.678
58.113 5.107
51.435 10.977
19.688 9.636
49.256 26.955
67.448 -7.786
55.495 8.146
41.507 -11.177
22.077 8.448
5.924 37.600
21.473 19.775
26.481 40.682
-1.903 45.660
5.437 41.559
67.196 -10.285
34.464 -20.393
57.851 -13.255
44.335 -21.509
51.055 -7.134
34.968 -28.662
53.045 -19.054
25.964 0.185
13.378 -10.045
44.066 -0.093
28.295 -0.009
55.088 2.170
61.225 0.428
24.884 45.549
8.364 23.711
5.856 17.415
19.815 1.577
42.671 29.048
12.750 32.753
35.163 34.984
18.190 46.759
28.764 29.042
14.980 -0.485
52.971 -8.483
48.835 -8.934
74.763 -4.658
34.464 17.387
16.997 39.776
10.526 16.169
43.253 13.887
28.507 44.934
22.618 57.104
32.532 33.362
42.058 39.692
55.510 39.586
19.775 42.886
39.789 52.733
21.976 52.419
10.430 29.686
5.552 35.962
41.684 -8.048
21.386 3.806
26.313 -3.237
17.518 -22.481
16.833 -10.058
41.135 12.772
47.539 -9.800
26.493 31.267
48.394 44.753
47.736 44.861
23.720 9.855
33.797 5.321
27.432 -10.607
55.646 -8.667
36.113 -18.390
32.660 -4.764
47.175 -13.427
66.061 12.243
68.944 5.423
37.362 24.804
26.900 28.381
10.971 18.188
30.425 45.414
42.572 3.584
58.193 -4.202
32.941 -26.515
55.960 -11.927
61.872 3.399
34.674 17.513
26.826 46.553
46.709 16.159
68.749 8.465
62.168 25.961
53.589 -13.078
59.382 9.204
55.674 14.569
54.129 3.424
66.691 30.775
44.208 5.608
26.115 36.983
10.591 32.341
21.030 43.678
23.423 59.840
25.293 43.425
56.924 28.888
45.951 15.189
35.798 2.510
38.310 -0.826
47.573 -15.503
65.376 26.528
63.978 -7.768
57.554 -15.187
51.285 -2.027
37.743 -26.061
49.840 -15.711
47.111 -15.826
30.484 14.719
50.066 19.276
38.303 0.269
50.724 -20.548
66.261 -5.950
44.707 0.105
44.033 -23.171
56.179 -2.430
36.434 43.727
22.903 52.102
13.786 48.088
9.566 49.212
39.332 50.790
15.146 48.129
44.395 47.160
5.264 42.057
53.128 2.882
35.488 4.133
20.642 -1.485
22.381 28.627
32.471 11.329
29.023 -0.031
54.102 19.933
55.269 13.302
33.309 -11.946
38.397 9.183
38.313 8.302
39.189 13.413
-2.573 13.734
9.121 47.097
39.055 46.790
33.083 30.913
39.628 42.321
18.758 44.031
11.878 24.590
38.410 -5.699
18.059 39.435
29.856 18.415
37.856 -16.868
61.131 -2.621
46.248 -10.141
37.293 -20.629
49.099 -17.050
37.983 -0.807
49.073 10.534
21.594 24.349
38.582 22.360
13.490 34.909
3.787 46.288
43.741 -10.402
29.728 -18.041
16.206 -14.208
41.965 -8.598
41.709 6.661
55.157 -19.294
50.689 28.560
21.631 41.460
62.204 13.482
36.404 5.388
42.601 -13.443
49.970 -13.040
56.126 -1.184
43.385 -7.888
14.711 12.880
27.108 27.763
42.934 33.186
54.710 26.323
61.756 15.939
17.814 32.785
35.233 38.604
21.768 38.714
35.353 52.395
17.013 20.088
10.387 40.991
9.484 50.595
30.572 41.429
36.473 42.497
64.596 17.708
45.145 -21.386
66.300 10.615
41.563 -16.085
27.723 0.926
33.348 -21.592
61.493 3.661
29.795 7.009
39.168 30.978
32.365 40.926
42.298 47.916
26.985 46.143
44.930 52.185
42.271 24.712
5.262 29.600
37.979 51.427
7.763 32.491
15.091 45.147
33.569 50.395
32.021 43.996
36.674 45.989
30.790 47.749
41.745 37.968
6.909 16.874
29.361 14.073
52.565 41.836
21.800 29.635
-0.142 47.102
32.480 43.460
41.858 37.444
36.855 40.338
34.310 41.693
43.905 52.160
19.743 45.172
41.501 38.145
35.306 47.894
5.462 41.166
54.724 33.545
35.283 30.517
32.182 19.722
23.922 11.207
53.059 0.526
40.716 -1.233
29.515 39.153
7.586 22.379
22.380 48.426
32.495 12.758
34.771 34.928
43.393 45.922
43.443 41.318
46.272 4.351
61.820 -11.481
40.154 -23.647
16.279 -24.907
42.684 -18.299
57.026 0.354
42.445 26.349
28.012 31.414
35.324 8.351
13.608 45.991
4.011 46.765
5.854 42.420
7.478 40.108
7.814 53.908
3.809 42.766
23.764 45.295
33.574 4.598
24.985 25.896
50.414 22.790
45.097 7.133
52.586 -10.700
47.562 -16.215
43.819 -18.398
53.645 -13.695
56.527 -16.235
68.050 -8.174
36.417 4.008
49.910 28.806
65.432 34.414
65.580 0.406
25.569 -7.316
63.375 -3.605
64.932 -7.151
62.830 19.212
58.072 -7.288
54.628 2.135
42.191 51.709
9.596 37.200
4.112 46.986
35.775 4.592
32.980 38.293
41.966 29.826
35.516 22.078
40.007 32.420
30.368 4.839
64.627 -8.673
43.367 11.969
65.223 15.569
65.450 20.020
47.215 35.138
53.037 21.850
66.439 -13.125
28.726 -11.343
45.076 -2.479
40.580 -29.486
51.350 -6.691
34.628 17.484
3.188 20.164
31.017 30.165
23.234 33.346
-3.194 48.196
13.299 34.371
41.819 48.223
35.378 31.870
25.411 27.188
55.631 40.230
11.608 40.633
11.625 31.175
0.630 34.359
20.836 25.314
15.285 6.228
32.469 21.252
15.330 10.092
52.727 15.578
34.605 27.443
33.099 38.247
33.902 47.457
46.809 28.469
27.714 26.203
52.576 18.729
52.316 28.632
15.223 32.995
11.057 33.625
23.901 35.416
29.816 52.712
20.634 34.037
23.789 49.238
21.773 49.203
29.934 13.361
39.329 -19.999
48.290 -16.733
25.785 2.132
28.715 -3.471
32.934 17.745
42.716 9.954
12.005 4.229
49.881 16.651
55.891 16.282
13.864 44.353
41.725 3.112
16.118 0.359
38.666 -21.416
47.784 5.354
21.103 29.250
28.225 15.447
29.634 11.429
39.437 -12.646
55.259 18.426
37.238 -17.867
39.364 -14.203
36.196 5.461
40.083 23.108
25.413 40.266
9.283 15.742
34.934 43.218
38.187 19.587
10.365 13.031
30.733 7.829
14.655 11.861
19.940 34.970
53.993 0.791
73.682 12.094
65.865 -5.725
63.708 15.841
72.636 -1.424
44.066 -13.193
60.479 2.769
68.071 26.819
36.658 41.721
19.759 45.490
35.897 -4.318
42.025 -33.462
48.101 -20.660
67.249 15.153
54.880 2.051
30.387 30.636
23.249 21.561
70.203 27.979
61.781 8.159
44.876 -0.298
23.426 -11.665
31.181 -26.670
48.028 -23.793
68.478 -12.301
50.685 -20.229
57.695 -11.276
53.991 -13.916
40.866 -19.204
63.870 -4.322
46.540 -8.223
51.610 -18.878
64.730 7.186
62.323 -3.668
37.591 19.161
19.849 42.911
28.388 54.368
16.909 30.305
46.892 46.426
39.221 53.166
50.720 -16.203
67.711 -6.030
49.300 -9.985
42.927 49.453
10.105 33.764
54.194 1.223
30.339 5.898
59.981 -8.110
29.873 26.110
16.171 40.743
23.510 46.889
29.083 49.148
14.851 41.632
40.061 49.588
38.240 11.626
39.273 14.449
17.512 38.473
19.682 55.445
56.598 36.111
24.097 50.596
17.088 35.406
29.255 50.034
16.783 45.369
17.895 42.058
35.575 -13.092
39.758 -4.145
63.535 -5.523
49.063 -7.106
38.826 -9.502
7.536 15.744
19.787 36.111
39.277 52.272
33.859 32.508
39.037 21.084
35.508 42.132
55.180 21.713
53.290 -8.150
60.477 4.837
65.649 13.662
34.556 7.418
45.969 23.595
38.168 13.771
19.389 19.483
20.973 22.109
-3.368 22.196
5.182 41.523
19.173 -17.628
30.050 -19.097
26.771 12.659
47.934 -9.903
30.901 -19.706
28.956 -25.406
51.047 -10.996
44.106 -7.165
49.530 17.604
44.959 2.394
68.745 23.092
45.486 23.499
33.191 0.391
45.572 -8.966
34.114 -23.576
42.959 7.006
7.109 23.513
32.352 18.219
39.776 19.277
32.246 42.415
54.528 35.560
48.047 1.777
29.848 -16.410
30.586 -8.279
56.594 -12.194
50.566 -26.256
44.334 -8.177
61.511 -10.243
53.135 19.440
49.865 -1.391
42.429 26.187
10.153 33.800
1.380 10.698
48.539 -11.017
42.761 -19.791
23.481 -17.009
16.981 32.014
39.699 37.915
44.507 12.936
58.749 -2.039
42.131 -27.466
42.102 0.358
50.200 -15.187
38.104 -2.400
29.424 3.997
47.173 -0.077
38.975 28.785
30.784 25.552
62.263 -1.579
63.813 2.258
52.565 -5.365
48.303 44.230
40.577 36.675
36.984 13.315
46.257 23.605
20.371 13.899
55.138 15.367
29.396 -11.033
21.612 -19.188
42.877 -22.135
35.485 -18.445
38.700 -29.757
63.167 -16.632
65.932 24.935
29.145 5.199
25.989 40.248
39.654 43.074
2.037 24.966
4.682 41.926
49.341 -16.716
40.042 -5.536
66.040 12.997
44.492 -19.778
60.810 -5.565
27.257 -5.392
27.185 48.958
45.729 -1.300
50.074 -11.675
34.174 -9.373
46.029 -8.399
72.519 5.084
48.923 12.987
59.424 -5.548
26.085 23.076
43.924 24.230
43.471 49.851
36.044 54.532
5.407 41.241
16.001 23.211
46.404 9.927
70.936 7.729
62.653 4.494
41.518 -11.390
51.170 2.702
48.243 -3.565
48.755 -17.998
56.257 -15.631
34.907 -26.894
66.773 12.063
53.788 -12.699
29.467 -9.635
57.849 14.841
47.305 11.871
26.106 32.924
65.136 10.493
53.099 18.501
38.693 13.492
27.801 -6.668
34.007 5.955
58.866 -2.184
47.736 -8.661
42.051 -8.029
48.857 -7.260
48.493 -17.540
64.642 1.212
50.476 -19.314
62.842 -17.150
58.228 19.553
70.302 13.360
20.307 31.994
29.467 15.700
50.346 -13.661
50.839 -2.149
25.116 -16.235
53.828 -18.054
28.523 -15.620
49.261 -22.502
39.591 15.207
61.023 16.267
63.213 18.400
4.499 25.034
26.842 9.247
43.441 -4.223
32.981 25.516
19.348 29.831
5.918 33.512
7.713 40.435
44.323 48.486
32.492 38.164
5.336 41.627
49.755 33.568
8.057 9.479
49.643 3.945
24.811 30.180
33.445 44.127
30.032 33.469
32.381 23.539
47.935 18.458
25.054 20.017
17.705 51.557
4.756 37.214
51.334 27.711
45.344 16.694
54.112 11.985
51.237 -10.958
47.844 -14.743
55.825 2.327
25.769 5.969
8.940 -3.542
7.524 19.483
4.713 41.486
26.977 -19.910
17.523 22.145
3.755 37.468
32.081 33.791
10.812 43.686
23.709 37.282
26.311 35.770
35.808 55.043
32.165 50.496
28.229 42.476
43.592 22.934
39.302 -17.300
62.357 6.595
59.444 -1.645
53.578 -7.533
61.806 11.993
38.423 22.688
39.147 -10.461
23.501 -25.468
29.909 0.122
33.355 -5.999
60.648 11.346
41.276 36.719
21.496 54.573
14.965 22.003
18.003 27.041
18.549 31.654
46.701 -10.203
35.665 19.433
44.962 -13.368
58.302 -10.153
57.317 -18.508
49.025 -20.975
39.441 -15.290
63.911 1.913
45.156 -9.070
57.779 -23.233
56.324 -12.381
55.317 0.692
44.639 -20.168
32.447 -10.804
15.535 -12.101
48.990 -14.739
50.768 -18.062
64.716 11.366
42.602 -19.087
66.587 19.750
37.455 -0.446
40.903 7.853
47.867 3.833
62.932 6.168
62.806 5.835
56.665 5.739
22.876 36.014
28.949 42.474
59.485 30.271
41.318 46.767
51.065 32.691
70.946 27.291
52.086 29.656
37.612 3.789
50.188 -11.978
35.189 46.977
23.175 32.375
36.687 14.904
52.834 9.022
47.824 -17.152
46.343 -7.884
17.467 20.055
20.108 45.987
21.165 49.069
31.672 44.340
65.033 33.836
59.055 23.273
64.143 9.820
20.942 30.874
33.220 -8.571
62.639 -1.191
49.088 -9.063
60.343 4.515
33.070 7.889
19.367 6.434
32.012 -3.634
27.048 -23.983
34.892 -20.388
39.854 -6.682
35.186 -22.607
65.519 14.469
53.034 -16.003
13.911 -0.570
13.146 26.849
28.099 35.247
45.001 5.945
40.078 34.532
34.367 4.293
33.963 -14.454
45.576 -11.979
33.669 -19.843
57.993 -4.902
69.632 -9.112
41.866 1.604
34.850 16.284
22.685 61.582
14.208 47.080
6.390 37.752
14.436 44.122
6.757 47.871
43.980 10.597
38.750 2.108
45.233 33.339
55.509 19.254
42.067 14.434
33.183 43.106
31.579 31.786
42.493 36.936
41.485 48.593
21.213 41.172
16.956 39.473
30.955 43.658
40.873 46.012
34.443 13.860
20.225 20.916
11.602 51.684
9.191 39.475
24.052 42.085
17.383 52.308
0.346 31.324
22.030 46.731
19.384 15.660
7.452 14.551
24.204 0.696
19.236 23.835
16.131 40.723
24.974 49.981
18.048 48.132
33.010 31.363
27.273 40.579
29.640 7.848
34.057 6.972
18.327 16.262
25.075 20.299
27.782 12.376
46.043 11.191
21.391 -8.118
12.271 16.873
43.334 36.840
-1.301 30.680
29.681 18.908
4.841 40.159
45.867 43.268
26.189 29.807
31.583 12.910
30.926 26.472
21.624 -7.578
48.284 6.078
58.854 -9.564
53.311 -18.356
17.453 52.952
5.479 41.603
14.776 5.607
40.561 41.452
36.309 49.726
18.628 35.199
48.595 -6.037
66.110 7.407
28.896 42.129
18.745 49.393
28.912 41.398
39.582 54.624
64.762 -0.013
45.108 9.500
58.899 3.886
63.978 15.784
52.565 37.553
50.702 29.906
39.277 44.776
43.021 42.014
37.935 39.053
34.298 36.914
60.440 37.242
42.345 44.930
58.701 36.448
46.762 34.773
27.014 37.279
29.183 45.803
13.434 -2.293
32.235 20.712
38.701 26.051
35.265 19.732
26.602 22.359
26.168 -13.129
0.356 23.656
14.824 50.639
21.226 41.365
37.170 31.139
44.231 27.988
20.556 30.410
45.534 45.115
49.448 40.351
49.230 0.898
46.533 11.363
57.726 0.998
58.095 -4.795
31.801 -32.442
49.470 -19.266
60.599 2.823
52.421 -16.713
47.696 -13.925
68.073 1.369
44.095 -4.965
58.507 -7.940
56.482 -10.829
57.644 -5.048
45.575 -12.833
32.496 -15.073
47.835 -8.250
28.291 9.412
47.437 12.190
59.478 -18.163
67.411 0.959
40.318 -24.746
60.373 -9.649
43.956 -15.326
45.945 -14.643
46.015 4.632
56.994 13.593
62.591 0.623
31.390 -13.921
39.303 27.760
37.273 29.686
22.287 10.921
23.330 8.459
27.928 -9.630
16.693 44.488
5.898 36.617
57.683 15.432
52.535 25.597
27.005 39.429
25.521 15.123
19.575 28.013
30.230 51.894
44.512 42.436
7.996 20.750
7.581 24.795
42.642 -0.880
45.892 15.586
53.050 -9.886
47.140 -17.266
64.544 17.236
58.329 32.432
54.689 0.849
4.790 -2.994
33.383 40.552
52.215 -7.025
30.896 -10.799
49.724 -27.444
41.661 -18.391
58.279 -9.263
50.507 -17.370
34.633 -5.071
43.742 20.336
33.356 0.889
36.286 26.117
30.983 48.217
36.788 47.868
42.474 49.726
7.410 34.128
5.415 31.051
64.142 5.603
42.965 -20.933
45.766 -19.065
23.989 -12.566
46.104 14.114
35.097 -18.502
43.075 -27.301
51.654 2.585
67.939 -2.873
64.003 2.505
53.147 -6.955
40.975 -12.758
41.810 -15.570
56.190 1.597
35.356 -11.083
48.306 9.292
41.869 -9.033
49.282 12.676
23.890 28.432
24.508 5.395
40.411 -12.057
58.387 40.052
23.501 40.476
9.146 41.516
42.432 10.847
38.281 12.672
23.780 37.093
53.706 11.972
15.337 28.149
32.160 44.945
37.193 42.044
40.444 30.026
16.547 -5.347
32.919 -19.991
26.141 -20.322
41.696 14.377
24.201 -4.014
31.489 38.861
34.426 26.223
26.586 46.454
22.578 17.861
20.445 43.024
20.535 41.670
12.983 29.522
3.570 42.630
27.747 49.926
16.845 55.756
30.879 53.019
4.035 47.125
61.274 -11.074
39.326 -14.442
22.279 -4.451
43.412 -7.167
60.532 3.581
56.592 4.934
41.980 -8.454
26.135 -13.006
43.635 8.833
46.791 -11.604
42.943 3.142
47.259 -2.114
45.184 -15.382
46.722 -0.674
54.055 -4.505
47.661 -12.872
53.919 -17.580
59.341 9.242
54.813 -11.794
68.487 2.869
60.946 11.806
50.022 37.685
43.531 -1.153
71.219 3.743
44.495 -14.525
47.655 16.568
43.435 44.899
43.940 32.131
20.834 40.647
29.656 23.997
25.687 14.682
14.806 44.861
15.347 35.375
32.529 53.226
9.219 45.428
3.647 35.523
55.513 -9.845
40.698 39.746
29.659 44.292
22.154 52.020
47.913 48.584
41.999 26.708
57.294 7.354
59.466 8.775
52.026 32.140
67.890 26.004
67.538 18.646
39.529 -24.592
54.252 -25.080
28.550 -24.893
48.079 -28.149
53.403 -16.742
49.908 -11.294
63.944 -4.475
44.813 13.435
62.892 12.777
29.682 32.350
36.861 25.457
45.567 -4.417
51.871 -5.762
39.964 16.711
57.811 33.635
36.709 -8.474
62.356 -0.202
35.955 -11.027
37.819 -25.863
44.899 -25.877
34.559 -16.510
47.299 -14.702
40.486 4.720
17.273 42.438
34.844 0.673
41.042 33.104
58.423 -2.772
62.779 -0.252
36.259 2.439
64.626 -13.117
64.625 -5.016
64.374 12.265
38.924 -13.311
4.206 28.794
17.643 43.705
48.962 45.801
41.501 33.813
57.568 27.741
42.215 -22.546
12.859 12.575
44.138 -9.901
53.863 -14.334
47.213 -8.296
50.453 -21.888
66.128 -4.737
40.562 -13.681
30.742 -5.197
26.438 26.891
5.401 30.104
53.596 7.945
60.634 -9.632
42.965 -24.049
44.725 2.854
73.201 -3.387
59.011 -2.018
43.480 -22.843
37.983 19.056
-2.531 12.889
50.939 -0.095
48.679 -12.676
61.677 0.793
59.732 -6.935
53.816 10.757
15.426 15.619
35.797 41.623
43.009 34.999
23.828 42.872
10.728 41.878
30.460 22.351
26.933 23.065
43.560 32.478
49.726 -7.486
42.164 -16.239
55.272 -0.352
13.040 8.335
68.754 -3.998
65.254 -4.306
59.504 39.956
64.001 25.797
40.633 -21.653
43.833 -15.015
46.963 -1.132
27.507 -7.640
49.574 -24.326
32.525 -29.419
54.925 -15.347
38.379 -30.907
50.446 -21.411
21.109 -24.441
43.208 -31.561
30.170 -16.249
59.411 0.331
36.422 5.632
20.976 38.211
9.229 33.346
18.337 20.007
5.413 30.976
63.449 -7.408
63.110 6.842
65.442 11.067
33.443 -5.025
21.037 -7.192
43.732 -13.432
47.647 -12.269
39.430 -9.692
55.371 -6.145
45.397 -23.313
53.844 -5.835
65.952 -1.461
49.088 -9.905
60.585 25.946
50.344 21.374
29.483 10.281
28.663 -24.316
45.630 -8.076
52.041 -21.042
47.310 11.021
59.899 32.267
26.223 33.736
-0.815 18.036
24.899 12.346
63.866 14.195
50.303 -17.605
39.065 -2.825
31.785 -6.671
53.556 5.617
45.256 22.885
41.903 26.392
10.132 22.406
40.119 -16.266
50.179 -22.778
52.497 -4.152
43.750 -13.835
31.665 8.565
52.897 -5.411
37.886 -2.399
28.291 -1.865
49.429 3.145
10.008 13.452
45.975 -6.875
18.970 20.022
36.857 34.257
17.034 53.048
30.692 12.020
36.087 23.336
46.321 -7.620
49.195 -27.736
40.245 -8.421
7.811 22.333
11.846 36.530
14.718 42.623
5.627 36.533
13.782 37.274
51.598 26.970
49.812 5.258
52.919 -1.775
57.947 2.519
22.677 -2.117
28.534 25.559
33.464 10.253
63.663 -3.890
45.752 24.788
33.529 10.954
5.966 1.391
47.086 1.476
51.923 -9.267
27.002 8.569
45.215 -10.727
33.580 -28.268
37.272 -11.766
25.096 -18.989
58.942 -12.612
45.728 -6.595
59.922 11.722
40.841 26.869
39.986 8.836
34.953 21.885
32.661 39.331
41.174 5.066
32.054 18.786
36.251 27.272
20.002 19.063
12.311 28.865
42.264 28.614
41.124 45.771
50.680 41.530
31.734 41.898
70.428 19.986
51.860 5.242
61.824 -13.617
54.143 -18.603
54.485 -9.934
61.893 -13.080
51.336 -14.840
59.398 -8.177
65.693 1.814
17.923 10.411
35.144 3.162
59.044 -1.819
46.999 -16.820
70.419 -0.840
39.505 -8.931
25.806 -3.062
26.940 18.468
48.177 -6.480
50.184 27.393
49.898 32.177
58.896 4.940
28.050 38.983
16.983 29.596
7.861 43.398
37.835 47.488
62.149 25.509
41.817 44.317
42.978 40.609
50.471 45.306
58.009 6.522
49.087 -8.751
38.910 -4.855
40.384 -22.172
45.411 -22.799
30.255 -21.345
22.956 -20.700
46.621 -23.372
43.992 -7.852
50.920 -1.663
47.914 -10.816
65.411 15.086
42.747 -5.314
42.721 -17.611
37.637 -13.218
45.267 16.551
42.334 48.570
5.334 30.136
24.891 56.156
21.473 53.967
11.127 51.667
5.158 41.664
62.560 19.977
63.567 -11.186
29.166 32.967
21.924 54.728
30.986 27.765
8.158 28.252
4.783 42.070
16.181 -8.214
27.451 28.003
26.507 35.211
41.514 4.822
58.844 13.267
55.836 37.870
41.150 10.255
9.294 8.244
14.833 38.361
7.552 42.694
40.168 42.362
44.196 21.718
43.041 18.934
42.950 25.222
27.482 27.994
35.643 14.175
34.631 -6.233
43.793 12.097
17.529 5.418
27.009 39.768
30.562 47.750
5.091 30.217
5.210 40.921
63.137 5.451
40.809 47.575
62.307 37.731
25.847 13.310
55.717 1.449
52.470 3.270
40.942 -11.969
57.406 -2.956
28.532 -17.928
54.582 -14.597
53.547 -21.900
63.183 12.822
38.874 48.122
41.268 53.079
45.822 8.177
51.901 -0.233
28.497 26.905
8.774 32.804
52.114 42.255
52.816 47.008
46.952 42.168
46.745 16.608
66.181 -1.339
60.700 -7.402
46.044 13.025
46.622 -18.214
69.289 15.262
59.486 8.286
64.741 30.507
42.888 43.724
59.707 -7.382
60.632 -7.115
30.065 -16.160
21.779 -4.195
49.154 14.286
34.833 -0.836
57.790 11.292
22.413 30.080
54.459 46.219
9.496 42.044
8.940 34.717
14.467 26.000
11.215 3.335
22.220 40.326
21.522 52.112
-4.175 35.341
31.900 19.851
27.944 45.256
5.435 30.674
50.970 -12.761
53.710 3.220
56.840 -11.376
47.129 -14.886
44.609 -29.145
40.748 -28.757
50.588 -24.426
60.290 2.439
39.165 -21.104
36.133 -26.094
51.494 -10.737
16.661 -0.633
3.311 29.413
7.344 19.204
26.040 18.063
33.842 -4.167
49.138 -3.534
63.188 16.446
55.328 -21.397
16.133 -15.660
32.384 32.363
31.544 26.005
31.680 10.178
23.415 39.687
17.805 8.127
31.071 0.897
26.917 7.243
13.579 38.091
47.724 0.321
24.938 6.156
46.099 -23.177
43.658 3.143
19.371 21.495
37.369 -14.526
48.382 -11.896
51.262 -15.991
16.923 -11.528
15.870 42.147
8.399 38.361
20.060 54.398
28.635 53.906
50.811 46.662
17.152 50.344
5.354 41.628
21.389 39.633
67.169 8.076
71.075 -1.260
46.573 -13.875
62.470 -8.645
32.463 -9.689
49.160 10.042
48.542 30.937
12.729 47.184
5.218 30.038
62.578 -17.308
28.270 -16.497
70.069 -12.280
55.252 -14.276
60.783 13.756
44.356 -16.547
48.438 5.515
44.974 -6.752
51.904 -18.129
46.518 -13.228
63.233 21.544
39.021 18.326
40.109 13.119
54.758 6.565
54.533 49.367
38.583 49.958
32.153 40.903
27.112 17.870
38.857 6.757
47.882 10.558
19.721 32.580
24.667 42.161
25.722 49.752
13.561 38.605
32.772 48.062
39.387 52.552
67.254 18.057
32.867 33.754
15.397 42.082
48.078 34.039
54.753 5.542
45.335 -6.184
40.327 -5.619
45.919 -14.753
31.309 -19.759
45.317 -6.871
10.880 0.489
24.693 0.166
49.428 -10.175
47.828 -12.123
13.544 12.968
9.976 32.993
31.308 -5.100
37.711 -18.633
61.357 6.534
33.976 29.049
41.922 -15.081
49.386 -15.212
65.907 2.129
53.299 0.801
53.140 -15.570
53.660 -5.108
20.197 7.337
39.459 -28.103
42.300 -6.227
33.356 -2.014
7.872 35.105
4.962 34.203
28.137 6.582
31.166 20.952
40.528 -5.435
27.309 2.566
54.163 10.523
26.076 -9.074
39.086 17.536
33.306 -12.471
15.668 28.888
15.908 33.417
39.436 3.267
33.731 8.360
53.845 -11.347
34.433 36.850
6.778 38.076
21.563 31.325
39.552 4.918
36.656 41.275
11.142 20.063
21.602 5.362
49.703 -1.489
57.023 1.805
59.290 -11.219
53.382 -8.212
50.919 -8.646
65.367 -4.673
15.950 37.160
19.200 48.763
3.537 46.441
35.641 16.384
34.143 49.443
22.787 48.457
3.384 47.223
59.794 2.689
48.859 -3.610
51.144 -10.288
40.333 -14.562
45.959 -20.045
54.950 -12.268
50.047 16.680
34.741 27.942
39.552 35.420
24.042 49.688
10.821 25.447
6.934 44.012
12.226 44.565
-2.306 21.986
18.762 42.723
16.208 37.360
47.915 36.677
30.777 53.404
27.854 22.870
15.851 35.831
23.048 44.037
13.657 34.329
6.390 27.836
21.367 50.029
3.438 25.161
32.427 23.168
53.662 18.716
42.314 2.209
52.825 -1.062
30.271 -19.739
12.750 5.884
31.400 27.836
61.091 1.278
50.402 -25.149
49.590 -20.506
42.616 -17.298
21.354 -7.125
47.223 0.893
43.639 24.808
41.628 33.384
16.711 41.484
5.299 42.047
51.100 -9.380
42.243 17.295
51.569 -6.719
46.580 -14.397
50.383 -14.935
61.909 0.003
55.436 -11.358
55.631 -9.488
63.723 7.951
53.191 37.651
25.633 31.462
43.391 0.997
20.132 45.446
6.426 31.569
56.499 4.623
58.503 -3.543
62.575 10.165
66.228 21.750
54.507 -1.785
28.683 40.607
9.605 24.044
42.058 18.984
19.325 17.556
29.041 26.903
51.202 -11.972
36.680 -4.959
28.601 2.799
32.820 -0.506
43.422 -27.915
39.094 -32.011
48.342 18.375
8.087 29.021
47.161 47.382
30.786 30.992
51.608 -2.571
30.037 -4.046
16.072 23.505
31.190 45.764
30.159 45.067
40.738 24.057
23.467 -10.129
52.118 -16.097
33.568 15.679
41.597 44.921
36.868 26.856
29.208 -10.123
26.029 17.747
11.935 42.153
55.076 35.249
33.719 55.579
26.802 27.649
31.039 -7.776
51.017 -5.764
50.442 -14.572
45.953 -22.120
48.383 -11.149
24.878 0.421
32.144 29.484
10.989 33.842
44.126 23.932
39.109 28.045
20.634 18.606
36.422 18.633
32.882 -18.249
30.094 26.041
38.136 -9.898
42.535 14.783
30.369 18.945
68.159 18.060
21.384 18.025
15.408 -6.512
58.934 -2.726
43.479 -15.637
62.751 3.829
58.956 -13.285
58.070 -3.090
39.335 -10.975
42.205 -22.732
53.421 6.695
51.932 -1.758
60.252 -6.540
55.108 -15.565
32.052 -10.197
52.390 7.338
40.545 13.790
50.924 -12.298
45.959 -23.103
51.414 -19.271
74.085 12.065
16.125 13.663
31.130 48.510
38.271 51.050
37.248 47.647
48.380 43.714
5.906 36.126
56.867 -19.655
33.740 -14.924
43.946 -10.736
48.406 -2.462
50.114 -14.594
60.588 -18.833
39.943 -24.739
22.614 -8.242
23.433 -20.731
55.429 -15.972
39.341 19.598
27.383 23.474
57.251 27.222
47.415 23.217
24.038 33.230
56.064 14.073
31.126 25.858
48.185 31.850
48.943 -12.314
41.128 -18.097
16.761 -9.089
31.731 19.171
19.325 13.093
21.368 24.728
32.020 44.660
44.633 44.166
55.736 35.831
24.608 20.322
37.102 34.162
37.206 20.035
50.238 -26.841
54.390 -1.302
28.044 -7.030
12.248 34.800
21.605 12.869
30.577 22.961
56.321 -10.125
55.877 -11.484
45.002 -24.459
42.436 -18.197
51.225 -14.579
42.086 -22.017
62.619 -10.962
46.333 -1.278
21.224 44.914
10.712 44.859
34.905 37.815
29.756 53.577
24.355 45.998
28.752 34.412
18.585 35.286
19.986 34.144
27.197 48.736
59.618 10.270
45.359 44.361
26.953 36.803
42.313 -10.503
54.431 -2.791
36.296 41.347
32.229 48.298
20.858 12.082
13.171 39.420
22.835 32.801
13.971 25.707
7.704 48.594
61.402 24.261
23.006 48.219
14.592 12.751
27.369 -1.386
22.670 30.364
29.785 9.070
40.110 37.844
49.407 41.485
37.994 31.809
14.621 -6.595
41.107 -18.963
47.638 -20.144
62.919 4.355
49.766 -14.512
50.867 -13.895
47.865 -6.737
50.712 -22.893
39.152 5.687
16.514 26.153
50.737 46.094
51.095 22.156
61.814 3.534
35.281 -4.843
21.979 -24.605
55.408 4.345
50.345 19.550
49.048 39.202
53.723 44.532
19.449 26.448
23.013 39.524
40.224 50.349
28.390 50.037
62.392 22.471
41.531 37.614
46.219 20.264
42.392 33.003
42.688 43.760
29.283 42.792
9.378 35.446
40.368 46.343
28.502 23.557
6.309 46.855
-3.104 26.930
23.787 42.906
47.461 50.215
24.117 46.379
34.972 42.831
16.633 18.210
22.955 8.088
66.157 6.930
50.641 23.374
34.463 13.222
31.717 53.025
36.066 35.563
34.565 37.048
36.909 43.233
46.893 43.821
49.578 50.252
26.681 48.839
11.677 36.699
21.941 54.111
23.464 -6.411
37.913 39.534
57.462 10.157
55.689 35.443
53.608 -12.773
56.133 4.229
64.935 7.980
62.505 18.400
68.640 7.921
52.735 6.070
44.425 -13.916
46.802 -15.277
63.374 -7.189
46.578 -11.856
43.974 -27.325
36.811 1.542
40.415 33.272
19.843 24.711
13.961 26.724
4.946 28.392
22.438 22.841
0.545 36.827
16.359 43.822
34.680 50.143
39.943 48.405
10.161 37.673
5.467 41.705
53.923 -5.239
53.380 -6.995
62.757 5.042
53.806 3.533
59.060 -5.283
64.134 28.337
44.734 12.278
48.581 -0.524
27.437 4.203
7.526 4.650
23.006 21.594
37.978 21.491
66.220 24.754
43.836 -15.753
26.773 -2.122
33.575 22.957
35.547 27.717
42.589 45.580
29.735 44.317
43.188 52.097
24.985 45.726
30.965 39.306
23.933 42.468
15.879 29.865
30.734 45.777
40.946 48.507
5.659 36.013
57.758 2.379
45.325 -11.099
51.749 -21.007
63.318 10.398
15.448 16.106
27.827 16.893
25.675 3.477
13.838 26.822
57.322 32.009
49.913 44.481
40.363 3.325
47.032 20.523
28.766 47.190
50.425 27.403
56.219 -12.060
57.565 -8.775
58.110 6.001
25.489 -6.502
31.470 -4.180
24.832 21.625
23.730 25.430
47.609 52.113
36.391 38.637
10.638 9.988
31.768 33.514
9.267 32.224
4.607 41.723
47.076 -13.649
46.051 3.438
42.491 28.019
16.697 11.560
38.857 26.108
29.530 35.694
36.197 -11.478
28.945 -11.033
28.489 -10.937
44.338 7.387
41.871 2.752
22.571 -12.923
28.039 6.825
27.593 6.899
15.120 10.129
36.440 40.307
16.829 45.757
10.287 40.973
35.082 35.824
32.861 29.056
39.094 -0.240
48.279 11.850
54.924 9.998
12.769 46.104
41.847 54.877
62.422 29.647
59.293 13.971
60.549 12.485
58.442 -4.184
48.504 37.226
25.444 45.483
24.287 10.947
20.093 -13.279
37.818 40.639
34.635 55.825
52.887 42.674
35.469 48.531
37.472 44.090
34.620 42.183
29.968 27.418
48.215 20.271
43.060 43.257
34.985 53.597
17.280 22.058
17.262 27.132
25.410 43.704
10.211 32.956
28.870 46.362
31.234 30.578
51.143 32.473
23.190 43.859
37.689 6.926
47.417 -6.064
62.486 -5.671
43.024 50.680
28.012 48.534
51.364 16.197
15.119 24.660
30.520 30.914
21.630 -5.693
15.265 36.708
23.013 32.982
20.071 10.625
16.917 16.894
5.885 16.177
5.173 35.692
28.893 -11.458
36.375 4.536
43.969 42.628
26.627 31.134
19.091 46.920
10.459 42.168
16.302 11.137
36.120 -5.323
48.938 -14.389
70.639 -3.817
62.445 -11.304
41.233 -23.398
42.648 -25.708
51.278 -12.846
75.048 11.431
13.255 56.617
25.132 33.700
22.617 54.765
30.476 48.659
13.337 24.960
40.344 20.198
15.615 6.833
49.201 30.377
27.640 34.297
30.641 25.424
21.133 41.429
48.758 21.410
58.124 29.354
35.722 41.574
11.363 40.133
8.245 45.613
13.634 34.866
25.130 42.081
32.538 10.296
53.530 20.095
13.667 5.970
13.394 46.126
3.537 42.049
6.577 40.601
22.496 43.018
5.283 41.230
50.510 32.437
59.445 -18.281
73.693 11.826
44.999 46.720
31.691 21.525
39.920 41.676
68.793 30.977
14.849 25.244
23.632 4.045
30.489 35.529
37.539 -2.395
37.874 23.395
31.441 -11.737
29.216 18.912
52.741 27.708
61.959 2.823
60.438 -14.786
58.022 -13.003
48.505 31.936
52.488 48.132
17.966 47.241
22.882 47.989
22.117 51.084
16.254 23.006
36.987 27.047
24.090 41.858
54.071 20.154
23.241 34.930
25.678 26.978
46.432 -6.272
20.484 -4.582
43.853 11.055
22.079 16.732
36.384 41.217
48.890 32.337
58.622 31.431
41.399 38.611
41.357 25.211
64.936 -4.688
45.865 2.160
45.147 2.211
50.173 43.660
9.408 42.999
4.020 46.769
38.008 31.399
32.738 51.252
9.981 44.730
42.048 0.201
47.602 -11.374
73.043 -10.336
52.159 -14.385
56.875 -2.330
48.213 -15.797
46.593 -17.340
57.253 -20.339
52.777 10.103
61.854 39.971
35.256 39.923
49.351 29.584
47.601 9.290
41.840 0.892
61.058 -14.251
50.574 -0.496
9.282 -1.787
38.927 23.621
63.139 7.395
59.547 2.909
67.857 0.685
52.022 -4.012
51.778 -4.270
34.831 -9.124
22.798 -1.631
45.303 21.814
11.996 34.861
-2.435 20.096
23.121 19.934
30.636 9.172
60.500 8.585
24.375 33.842
25.892 1.939
23.973 29.613
24.843 40.010
39.441 44.801
24.609 52.341
-2.067 26.668
32.062 47.410
45.363 38.391
22.145 49.345
2.808 11.675
24.231 -0.445
52.220 -17.812
45.525 -15.606
68.032 8.434
49.767 -24.194
57.054 -6.110
32.329 -15.307
68.426 16.735
54.372 39.752
45.655 43.255
54.340 39.068
31.617 50.577
27.547 43.593
36.658 48.746
16.692 40.048
36.861 36.065
29.937 17.488
23.672 0.498
17.631 34.468
15.852 27.823
32.578 13.170
28.992 41.814
27.773 24.876
33.695 16.876
10.925 32.277
38.596 35.400
25.246 9.067
61.061 11.059
45.822 -9.704
33.913 -17.914
59.478 8.245
40.072 -8.073
50.691 -30.444
36.122 -32.906
62.861 4.761
68.085 15.890
58.541 21.672
31.887 -5.419
55.550 0.458
69.728 25.254
58.355 33.930
24.819 28.865
52.426 -10.190
56.784 -5.815
60.229 3.708
62.464 -6.453
67.121 6.029
36.650 3.470
52.915 -17.233
42.970 -10.093
27.725 -19.307
44.726 -8.846
47.475 -25.260
57.456 -18.531
52.725 -5.798
46.480 -18.384
63.491 -4.436
43.669 40.825
30.837 39.535
18.164 43.347
23.919 49.768
13.974 48.168
20.114 40.185
7.686 29.857
13.420 47.468
3.917 46.483
44.024 -17.186
47.769 -5.364
27.486 -16.591
43.048 -11.241
46.294 -16.466
24.730 0.355
43.041 6.300
43.487 -19.457
49.391 -15.678
47.059 5.818
8.091 25.961
38.151 49.616
-2.893 29.368
20.068 25.936
57.429 41.706
44.812 -17.725
57.541 29.601
23.017 35.146
72.008 19.850
53.291 33.596
31.175 -23.125
63.008 -5.667
48.014 33.205
35.636 20.235
46.950 2.335
65.781 -4.207
61.744 25.367
64.575 -16.484
47.476 -1.805
62.144 -4.201
26.139 -6.319
54.543 -11.842
55.650 -5.064
64.607 -4.621
37.701 -5.443
45.858 -30.765
52.065 -23.002
30.995 -11.168
56.656 -12.392
28.959 -25.571
36.076 -21.457
41.081 10.282
48.874 24.926
36.026 14.278
34.901 21.274
23.136 18.925
45.423 17.346
46.522 28.679
12.638 21.639
28.874 20.603
16.201 31.927
40.455 21.251
29.549 -0.382
42.332 -0.597
60.051 -20.002
64.263 -5.446
45.538 -17.825
27.372 -2.861
23.995 22.950
3.937 36.629
10.745 36.038
5.717 36.248
70.548 4.141
60.481 34.244
16.659 25.290
19.992 35.959
45.946 45.916
36.113 47.928
39.210 31.780
31.348 11.581
32.133 1.901
16.863 15.478
20.946 12.250
26.128 6.301
37.214 8.624
26.608 26.805
44.918 33.209
33.189 32.642
24.746 50.967
35.650 -13.875
51.286 -5.412
53.328 17.274
59.122 39.838
10.222 38.708
5.640 36.232
50.215 11.924
58.872 42.973
65.458 -2.220
41.642 -7.850
42.847 17.048
33.884 -16.273
43.728 4.043
16.899 5.066
43.511 -10.181
46.132 20.794
20.913 41.245
41.614 17.524
44.586 8.464
26.227 0.602
47.684 18.600
55.740 -23.631
57.484 -8.978
57.810 -13.193
38.744 -21.420
46.559 0.022
25.908 43.955
33.404 41.338
39.283 40.138
37.765 32.509
43.233 37.065
65.481 0.395
54.707 37.604
53.842 -4.428
63.972 11.381
28.029 33.488
5.429 41.863
25.126 45.216
6.012 39.912
5.526 41.304
65.103 -11.633
53.529 -10.099
57.703 -13.895
57.739 -1.103
48.581 40.985
26.766 27.103
10.148 31.190
23.923 46.440
31.180 54.193
58.942 34.711
39.548 25.208
40.876 8.033
43.272 -16.287
65.726 1.994
32.864 -23.470
33.864 3.278
31.965 39.864
22.059 21.093
27.103 17.373
23.869 10.580
55.726 -16.011
34.037 -9.315
43.063 -7.549
35.949 9.026
48.885 10.225
53.953 -14.498
66.055 -2.515
50.424 -7.111
59.554 -21.314
26.619 -27.963
48.043 10.474
8.525 23.007
8.782 14.734
20.793 4.768
29.876 46.593
5.306 41.040
37.255 1.577
11.843 25.922
49.880 -7.437
61.415 5.912
39.084 22.827
24.310 31.058
35.666 19.649
52.753 23.390
23.677 3.810
46.212 5.996
14.967 33.496
49.251 36.072
17.705 36.614
26.946 54.329
16.584 42.080
44.458 42.013
32.899 44.847
22.658 44.758
8.867 38.024
24.930 44.649
50.614 45.127
21.946 22.473
38.410 -2.871
48.271 22.536
6.166 40.128
23.342 41.959
29.916 30.466
46.250 13.591
31.611 41.791
14.590 32.620
6.591 33.386
28.050 46.586
27.859 46.180
35.331 50.952
20.305 34.172
23.568 47.076
68.363 5.286
37.441 -18.993
44.555 -10.090
34.215 11.886
39.973 39.433
52.114 44.564
44.969 48.203
4.013 46.673
67.491 -12.986
31.006 -22.855
54.673 -19.222
27.853 -33.336
39.876 -16.413
51.850 -8.211
59.226 -1.993
27.255 0.256
45.294 -21.815
29.784 -13.772
20.191 4.901
36.449 8.800
39.574 47.191
6.857 34.077
13.148 31.164
42.970 29.205
31.769 17.334
28.836 13.315
31.787 19.348
39.280 27.465
40.696 18.895
49.960 20.301
28.176 38.813
43.178 33.823
62.176 36.533
38.356 44.066
32.680 15.526
0.812 31.149
29.892 26.108
41.391 29.783
42.883 52.829
14.262 35.612
27.629 25.594
37.571 39.130
42.640 14.199
26.586 24.579
9.048 23.681
21.199 45.244
24.376 18.650
61.119 19.477
26.087 22.762
32.239 24.023
20.351 43.068
31.597 52.943
5.362 41.113
43.570 21.651
23.324 7.348
58.265 -3.793
49.704 2.817
61.609 -2.698
58.370 -14.633
52.028 -13.072
49.981 -8.736
52.545 -9.700
42.747 -34.631
34.864 -16.358
32.928 -16.283
51.655 -21.578
64.423 1.312
60.509 -4.899
55.934 -17.475
26.059 26.533
56.210 16.608
32.612 35.973
35.644 44.330
20.455 48.696
35.730 35.907
17.991 22.590
41.654 55.293
23.559 28.758
62.660 31.253
59.257 -2.711
23.161 13.183
34.250 12.943
48.840 -22.471
66.280 -11.001
39.489 -6.400
56.830 20.083
40.316 -0.470
31.943 34.252
56.421 -11.823
61.732 -9.139
39.591 -20.137
48.906 -20.939
63.663 -13.665
62.773 0.716
70.915 10.020
59.423 11.349
18.232 9.931
34.133 1.538
38.661 40.614
24.876 46.458
44.517 2.405
47.700 -16.164
57.780 -12.802
45.121 -11.097
61.561 0.158
53.570 -21.982
59.971 -4.796
58.806 -8.319
51.472 -3.743
41.579 35.692
23.942 35.019
31.656 20.719
16.265 -12.815
47.956 3.938
12.217 28.706
59.777 28.925
31.146 1.258
35.974 3.137
20.797 1.857
5.597 48.564
10.101 8.730
50.079 8.510
27.409 17.711
60.306 21.335
59.920 -5.427
51.296 -22.440
40.751 -18.400
51.895 -22.334
60.772 -5.541
57.109 -8.031
61.361 -7.064
45.045 -23.235
47.241 3.837
18.043 12.634
27.113 53.474
39.853 49.412
4.051 47.038
49.229 -22.049
22.997 -12.699
65.292 7.417
61.327 -7.237
55.645 14.869
68.940 3.821
43.325 -11.999
45.361 -7.852
73.518 19.368
69.004 -11.089
64.005 -7.048
46.232 -23.116
40.531 -32.555
65.976 5.037
63.797 30.876
36.998 20.628
53.402 -1.719
47.350 -0.380
26.247 -11.158
27.538 2.439
32.367 6.573
40.260 47.703
17.390 37.454
44.721 46.301
42.022 8.099
30.239 13.011
42.090 19.702
20.043 6.290
38.589 11.464
54.032 27.372
35.345 26.127
14.834 43.545
18.580 26.252
27.922 26.803
17.709 38.311
22.919 28.404
11.395 40.408
49.139 52.815
43.795 39.585
61.481 2.504
59.668 3.778
49.896 14.252
44.860 1.197
35.492 -23.525
45.159 -18.228
44.135 -1.468
45.023 -0.964
13.759 7.049
-0.559 16.864
31.133 21.869
25.830 39.389
-5.370 38.549
25.229 -12.249
49.735 -1.153
27.341 13.065
24.492 38.815
-2.633 36.435
4.504 41.744
54.856 18.736
55.027 0.460
27.800 56.329
27.685 55.699
3.647 26.330
35.971 41.111
45.018 42.758
22.382 34.215
11.876 41.928
54.241 48.975
20.845 49.448
18.489 20.604
27.065 32.699
5.070 48.309
26.868 25.051
17.409 45.772
22.053 56.317
44.905 52.452
60.976 32.550
51.467 40.884
19.696 36.932
5.060 42.081
8.516 20.519
47.120 29.713
26.738 9.753
8.768 34.069
12.981 52.637
6.947 47.016
5.126 30.866
16.307 30.707
52.314 24.141
36.846 35.429
38.159 25.252
27.083 50.502
32.842 37.630
23.144 48.302
4.989 36.317
66.285 8.024
45.245 26.742
67.887 19.688
56.090 -9.790
13.140 11.647
41.387 -16.965
39.381 -1.375
52.291 -11.808
58.969 -1.415
63.958 32.598
52.570 21.650
38.919 4.791
39.357 -11.701
58.482 -13.723
51.103 -4.990
25.123 1.938
13.068 1.784
38.571 -13.879
25.987 -14.846
27.513 -20.147
40.870 -23.650
22.496 -27.527
32.334 -19.918
38.328 -25.097
38.561 -14.979
53.811 -7.533
49.908 -15.553
64.141 -7.438
68.281 3.549
50.250 -15.919
57.717 -9.963
63.621 -7.172
53.129 10.532
29.812 1.922
-1.208 34.739
28.994 43.334
35.890 46.962
26.344 45.951
17.977 50.505
39.825 42.426
32.671 28.301
52.689 11.271
25.031 29.091
28.921 6.335
48.105 -8.806
26.165 -22.602
50.609 -7.309
40.615 29.470
33.930 40.472
34.122 42.255
52.622 49.020
26.489 49.976
17.965 13.549
7.984 43.933
16.714 34.177
26.783 32.029
12.136 43.699
14.053 49.775
34.067 48.118
16.117 42.382
18.884 34.372
18.618 35.820
2.352 29.424
11.248 24.292
40.877 20.014
30.762 23.423
13.359 19.153
27.943 40.129
36.265 50.841
22.916 52.785
-3.404 22.485
29.357 46.270
39.604 22.557
48.834 -4.836
56.947 -5.956
51.436 -12.322
53.611 28.014
47.638 16.714
15.750 40.186
39.188 25.055
39.743 44.429
5.423 41.021
42.682 12.246
6.903 10.195
47.342 11.274
48.114 -0.382
52.078 14.055
18.720 -7.601
28.356 -20.067
40.185 22.295
54.509 -0.185
70.356 17.426
26.424 14.375
17.024 5.044
18.007 3.565
47.269 33.665
49.729 -0.933
22.118 -4.162
39.626 -7.070
32.883 7.675
9.929 33.855
32.681 40.889
40.369 39.617
37.098 -6.871
26.308 -20.898
54.349 0.313
55.442 7.261
62.204 1.297
40.825 -25.253
45.269 -8.001
56.081 -6.905
46.456 3.239
46.523 7.544
30.587 21.704
14.559 31.102
38.805 13.135
38.898 9.087
19.341 49.379
57.161 -5.981
34.593 -13.298
38.703 -20.822
61.696 -20.582
33.394 -5.584
36.421 28.729
15.045 20.728
5.164 41.507
26.267 11.279
6.913 34.963
15.341 37.011
12.021 17.954
29.380 33.775
32.547 3.208
45.070 18.140
23.075 2.087
40.605 4.790
58.540 6.418
52.918 26.186
20.758 -7.599
38.025 -3.886
20.957 26.134
38.393 49.529
48.484 31.557
58.530 12.221
64.630 14.099
72.159 8.681
62.678 3.287
53.465 32.768
17.943 25.368
65.652 32.010
60.921 -4.504
40.609 3.551
66.849 11.447
44.415 20.589
60.139 26.716
69.089 10.002
28.666 15.048
33.373 -9.441
44.978 -16.379
49.670 -3.575
49.893 -3.132
45.181 -14.227
61.084 -7.359
44.849 -1.989
49.281 13.052
33.414 -24.778
49.865 -17.201
68.406 19.032
69.371 21.877
64.804 30.646
36.179 2.943
46.783 -12.311
54.680 -23.794
64.686 -0.084
71.855 19.045
66.495 15.944
40.420 34.030
45.733 -17.236
62.388 13.262
35.001 -25.623
47.010 -9.561
46.021 14.977
25.035 -21.979
50.189 11.037
49.431 -6.085
44.477 4.307
20.131 -9.174
37.262 40.841
18.939 42.878
66.704 19.005
50.220 -1.038
47.863 32.929
52.050 13.586
43.376 -6.452
42.961 -15.865
47.779 -8.433
34.149 23.454
45.066 32.405
29.689 5.590
31.103 34.687
41.161 40.973
23.570 44.457
4.507 40.708
22.549 44.237
48.984 34.165
22.638 42.612
21.535 20.529
13.606 33.797
26.456 21.951
35.759 -8.392
50.082 18.506
45.250 46.855
30.760 42.069
5.987 36.563
42.576 -16.680
42.977 -8.729
50.410 28.125
22.142 48.957
31.243 49.046
4.054 45.450
14.596 41.387
32.144 44.389
5.868 36.362
67.043 8.272
36.843 24.087
48.771 36.426
13.875 49.677
39.854 15.867
37.603 1.907
54.108 5.566
61.139 -2.629
43.230 1.387
58.974 13.868
15.460 8.919
28.131 -21.084
17.576 11.910
17.551 54.252
18.520 47.844
-3.226 18.653
17.415 50.927
-4.200 37.688
3.803 46.428
37.868 -22.611
52.499 -4.821
53.828 35.492
38.100 23.244
31.896 38.446
35.577 -13.926
23.540 8.519
10.929 35.443
26.966 53.107
11.801 32.141
23.626 48.507
23.308 28.775
31.376 50.560
18.063 53.628
3.374 47.513
39.127 10.069
63.541 -12.213
44.270 -27.622
59.185 -13.659
64.744 1.900
31.409 23.757
39.215 10.212
46.630 -12.882
58.994 -13.993
62.011 -3.498
33.470 -9.778
21.880 -1.834
52.478 0.108
34.941 -11.231
40.612 -16.006
49.381 -15.593
53.025 -15.878
43.156 -17.664
50.937 -2.331
65.180 -2.564
54.569 1.056
33.318 -2.039
67.626 8.613
40.423 6.880
44.094 25.715
19.240 40.341
19.591 42.733
-0.499 26.946
27.171 16.441
29.895 3.296
22.849 -10.801
28.856 4.244
14.674 25.083
51.446 14.024
24.683 -3.888
51.998 30.190
34.199 32.617
39.086 28.026
51.552 51.379
64.749 35.465
24.077 23.320
50.928 38.635
24.915 43.767
19.511 50.402
5.941 35.940
45.936 -32.102
37.105 -12.247
40.868 -8.806
51.591 -3.697
45.852 2.769
26.113 16.805
37.732 -17.640
26.120 -9.820
20.992 -5.220
40.971 -10.864
49.586 14.235
40.051 -24.567
40.543 -21.427
60.746 0.885
45.814 -28.339
63.903 -1.349
59.969 -9.687
59.531 -14.243
62.853 -1.904
59.257 -17.982
62.209 -5.612
48.549 -33.254
45.385 -1.258
32.796 35.885
44.415 20.624
27.463 19.474
36.280 -7.021
48.643 -17.793
37.855 -18.204
34.935 -9.463
26.212 9.927
5.240 30.718
39.240 44.713
37.729 49.413
22.048 46.745
29.515 41.104
14.903 43.003
28.094 49.797
16.487 32.726
35.173 17.239
12.412 1.619
42.713 33.646
18.539 38.193
33.312 26.588
26.396 38.835
46.545 49.453
52.817 -5.011
57.420 -11.048
59.473 -15.457
47.820 -21.704
44.989 -3.224
56.113 -14.683
48.392 -16.869
63.460 0.484
58.990 7.777
61.698 19.143
52.703 -8.036
65.251 1.370
22.360 23.583
72.787 0.562
51.087 -14.315
58.993 40.915
34.931 37.576
29.326 48.917
14.499 38.754
20.217 29.281
43.384 25.077
22.614 36.417
12.352 15.921
19.240 23.163
31.355 -3.462
36.521 32.403
42.202 34.235
55.188 5.768
44.071 -20.887
64.369 -1.068
37.987 1.130
43.873 14.618
29.539 19.017
22.598 53.119
1.075 34.898
11.112 36.220
5.188 40.859
68.905 -6.375
58.340 13.459
42.976 -14.704
63.135 14.809
42.446 38.231
37.104 57.775
20.745 47.309
15.023 12.932
31.241 23.496
11.878 28.366
51.887 -0.462
41.264 -8.800
36.686 -25.251
25.297 13.346
44.384 39.068
55.149 38.451
38.413 46.106
11.166 48.218
25.831 58.340
-3.637 30.104
18.636 25.724
32.556 38.770
17.718 0.814
27.089 31.019
32.796 42.146
5.438 31.545
20.697 27.142
30.833 39.874
30.405 10.472
58.397 -2.517
62.282 12.596
39.834 38.613
28.322 34.746
44.731 38.305
65.701 26.837
69.412 10.266
36.663 -14.149
45.154 -31.796
37.359 -19.817
51.491 -10.449
60.339 -9.593
41.565 -5.038
50.365 -19.580
59.210 -1.174
52.914 -18.623
59.117 -0.903
46.280 2.926
42.280 -3.267
24.695 -6.324
59.375 -25.378
48.637 -21.285
41.718 -22.439
18.506 32.052
8.594 36.707
22.040 55.321
47.958 47.850
68.153 31.718
50.657 0.070
61.672 42.699
68.022 10.386
31.931 50.249
-7.689 29.624
23.009 46.345
25.259 39.603
33.646 38.316
47.439 44.950
51.377 36.400
43.593 37.588
12.247 6.848
49.421 25.755
48.879 14.800
64.993 18.007
60.598 5.268
49.873 6.081
56.825 -1.246
67.035 19.024
61.110 0.049
62.436 -9.498
54.425 -12.977
48.819 -21.446
51.336 -4.850
47.690 -12.190
54.695 -9.298
25.786 -7.809
20.066 14.812
9.673 2.745
11.208 34.312
5.353 41.035
40.873 -16.029
53.288 19.230
23.467 3.932
40.017 13.010
27.523 19.261
59.326 2.551
58.159 27.374
21.787 -2.623
45.289 1.772
7.987 17.917
43.043 43.584
36.346 50.478
56.019 38.309
30.730 19.806
34.416 45.016
63.481 31.349
55.303 3.233
43.300 -9.063
43.719 48.628
51.511 26.942
54.923 7.108
65.626 14.742
31.698 40.140
22.007 40.888
17.046 41.475
29.944 32.825
45.531 13.346
43.028 -14.453
32.833 28.327
23.937 39.448
43.431 39.815
29.949 53.784
14.083 50.354
36.267 20.455
43.907 20.955
59.638 26.886
47.437 1.647
55.281 -13.363
56.861 -12.208
30.924 25.912
29.939 50.330
60.717 42.197
24.611 51.493
14.437 51.080
6.176 37.264
64.265 21.125
32.773 -9.843
29.024 -16.830
59.851 -8.611
28.331 -32.503
50.367 -1.486
42.466 -14.528
45.830 -1.662
50.489 9.034
65.522 10.108
27.303 20.370
26.313 29.676
11.476 23.898
11.071 15.253
28.911 42.950
23.039 33.376
8.029 27.797
22.928 30.176
37.906 30.897
15.868 26.247
7.909 33.355
10.219 26.525
31.257 43.944
13.094 48.359
41.966 37.327
40.829 36.793
18.542 47.563
32.531 28.652
29.407 -11.812
41.523 -8.952
34.476 2.402
27.037 33.767
-1.861 28.367
5.470 41.765
61.413 -9.163
46.169 -23.189
41.286 2.239
49.145 -14.968
55.731 9.206
36.626 16.133
35.856 43.860
17.664 28.156
31.088 23.488
38.530 24.527
39.648 -4.936
17.833 43.414
31.687 40.441
15.337 51.271
49.424 44.002
53.639 20.246
45.466 10.574
43.630 50.082
34.603 -0.022
33.549 11.605
44.854 28.099
36.789 -1.308
35.459 8.601
35.559 -2.228
50.036 14.902
62.370 32.636
29.025 11.114
59.750 5.752
18.641 29.933
15.106 55.085
5.500 41.870
44.140 -16.009
30.413 20.279
48.048 -18.671
70.185 8.000
51.474 -22.951
29.761 -21.894
57.445 -8.660
43.601 -17.816
25.502 -21.001
58.224 -10.637
46.950 -6.688
41.913 -29.327
65.682 12.382
39.496 28.254
73.401 3.034
30.548 -17.928
31.403 -13.910
42.399 -3.111
40.750 0.127
52.219 -0.511
13.053 23.708
29.954 50.247
44.812 5.690
32.200 -9.936
46.499 11.154
51.509 18.786
52.408 8.096
56.679 38.066
27.580 36.192
-2.442 16.849
18.045 5.888
39.443 7.176
20.943 31.641
22.331 14.632
24.501 0.499
26.202 45.097
32.976 21.127
44.458 41.814
31.518 22.534
32.554 51.616
35.582 22.061
40.304 47.172
40.121 43.778
18.924 38.914
5.443 41.421
18.345 33.633
13.971 44.093
49.930 45.523
16.684 48.593
20.311 47.351
56.081 40.487
16.941 48.087
24.225 46.304
28.575 54.447
14.627 38.800
43.719 53.287
50.331 38.661
65.541 13.720
67.974 0.477
27.823 -23.060
60.127 -9.193
54.503 -5.731
41.410 26.410
33.508 31.049
32.097 6.529
41.290 45.098
40.300 24.151
39.725 -6.668
47.082 -14.483
48.865 -7.494
39.595 -9.704
63.438 -15.898
66.078 1.773
55.266 -12.850
40.297 -20.962
38.649 -25.313
32.820 -0.665
9.540 26.504
40.223 13.669
53.360 -11.635
35.247 -6.745
63.404 -2.766
25.875 -17.742
74.806 3.257
64.766 -5.279
56.251 -1.971
31.344 -4.114
49.038 27.371
19.747 1.194
24.908 25.538
22.689 13.358
40.958 -1.342
44.680 7.905
34.476 -6.510
38.382 28.786
36.009 48.726
21.271 34.401
23.009 33.684
21.254 31.163
42.713 29.173
30.678 50.615
22.460 38.520
24.957 50.309
64.532 36.003
22.813 30.955
17.602 28.890
29.521 38.991
11.369 27.745
46.167 39.372
21.844 42.873
19.867 16.907
8.736 -4.790
62.143 21.820
48.842 36.394
58.399 45.299
58.554 40.960
32.674 50.800
9.235 38.370
10.796 25.840
32.238 15.828
25.614 40.423
20.466 51.636
4.089 47.281
64.023 -1.203
36.312 44.589
5.368 36.889
21.794 53.959
20.247 20.961
34.017 -8.176
51.468 8.340
26.049 -10.785
4.133 21.913
37.854 11.788
20.395 18.409
30.769 29.863
10.329 26.079
29.755 26.598
43.985 -3.686
50.290 8.614
15.963 32.587
29.374 31.959
44.932 45.832
6.099 28.706
1.802 28.209
12.480 30.981
7.027 44.393
14.037 39.951
0.021 35.065
12.192 30.827
12.314 26.319
29.452 43.298
32.629 48.381
20.680 51.982
25.735 48.084
25.257 42.848
41.432 43.488
19.967 12.360
18.376 22.318
61.634 23.965
63.734 -0.970
54.001 15.505
14.825 26.414
30.909 34.212
20.175 37.689
39.328 41.935
42.089 39.090
66.365 34.040
29.532 44.616
4.496 41.677
5.158 31.063
39.661 50.618
44.758 28.027
10.317 18.441
50.719 5.516
51.659 43.745
21.552 44.295
15.447 55.838
6.371 42.805
21.276 50.841
39.820 43.637
11.297 50.649
5.525 41.228
44.863 -16.177
31.132 6.152
19.413 35.964
4.459 38.557
5.745 36.546
43.271 -5.618
16.918 5.469
64.891 7.925
71.863 22.671
41.117 37.013
5.318 36.810
5.481 30.459
34.962 -5.584
32.324 7.654
32.840 48.742
62.404 33.564
50.348 -9.637
55.809 17.365
33.507 7.342
55.881 -15.272
61.380 -8.416
68.464 1.358
64.275 -5.182
34.381 -19.243
60.122 -7.130
42.116 -14.733
47.961 -9.911
18.112 14.495
6.533 26.884
33.107 36.624
6.859 33.899
20.150 34.517
20.270 42.253
27.789 45.516
10.989 29.120
52.314 39.350
74.904 16.139
60.677 -1.746
41.459 -20.161
46.033 -20.446
45.608 -22.432
51.595 -16.474
60.985 -13.330
50.231 15.764
33.239 27.715
32.577 42.256
16.464 41.418
41.134 46.538
33.910 -10.610
47.935 4.577
31.482 -16.953
46.443 -7.127
45.719 -12.253
40.651 18.548
62.916 10.108
64.182 5.929
69.993 18.574
60.468 -3.202
37.531 45.667
26.838 43.968
43.448 37.753
9.932 13.439
20.332 55.743
6.159 26.932
5.732 36.569
59.355 -14.857
69.121 4.907
69.373 6.587
57.486 -17.925
41.437 -25.398
46.465 -7.263
-0.168 14.507
41.174 11.409
47.223 -10.310
39.596 -27.476
48.290 -31.620
40.934 -22.613
48.450 -24.794
40.488 -6.388
62.560 0.168
33.839 37.714
33.648 37.797
38.214 23.043
13.850 42.341
9.145 28.494
10.613 38.720
16.436 49.489
15.055 50.127
34.958 44.318
9.964 14.700
5.616 34.149
4.122 47.203
31.505 37.572
21.419 6.292
17.829 29.160
46.350 6.869
56.511 -4.117
54.848 -13.603
48.269 -14.346
12.042 -16.178
40.826 15.802
38.471 -1.549
28.210 25.009
31.732 22.809
46.306 17.774
28.759 7.863
38.980 -21.787
47.212 -17.114
31.639 -8.337
30.299 -20.902
35.252 -21.975
39.915 -17.240
41.313 -22.322
16.244 -8.157
46.937 11.045
28.935 -3.661
14.215 24.234
11.820 1.794
27.160 32.566
33.089 42.876
25.722 40.921
41.340 42.204
27.389 43.100
16.356 42.759
18.733 51.248
5.535 35.869
60.389 -15.679
26.176 -23.215
62.563 0.012
58.394 -8.167
47.430 20.408
58.340 46.177
62.729 33.176
48.415 36.456
18.908 52.410
24.831 41.511
20.133 37.000
24.621 45.086
22.994 45.931
32.269 41.441
26.322 38.359
25.491 50.519
42.191 38.022
18.873 40.291
43.406 37.506
32.906 46.920
57.288 20.968
54.323 3.769
39.091 -9.675
28.727 -17.153
46.947 7.414
50.956 5.094
45.488 -9.258
52.986 -13.047
58.151 -13.533
43.222 -21.676
54.724 -24.145
39.890 -12.441
45.122 -7.156
60.065 -1.816
48.782 -22.396
46.643 -12.576
46.788 4.056
48.136 -3.937
36.748 32.233
26.425 30.371
14.826 26.430
28.781 -0.490
56.347 11.856
57.254 43.563
39.378 21.038
50.173 -15.803
16.450 -26.215
18.120 -34.543
66.108 -4.904
55.438 -13.237
65.672 7.363
57.354 41.365
64.498 21.125
63.953 -19.079
46.328 -18.177
24.971 43.693
11.724 26.930
34.255 38.893
40.302 -18.031
70.407 4.308
56.180 -16.670
47.288 -16.839
43.371 11.146
44.111 10.055
16.349 -3.702
30.074 43.320
26.938 52.051
49.168 37.346
46.856 6.387
26.434 51.115
-3.400 33.930
37.588 42.873
39.138 42.841
26.118 24.769
40.699 8.182
37.033 -24.484
34.295 -14.253
33.746 -25.192
59.798 -16.956
65.717 -3.692
50.259 -4.657
44.577 -4.251
56.231 32.624
29.377 41.764
37.676 42.658
34.836 44.134
25.608 43.398
44.832 32.817
66.794 8.270
57.713 1.327
56.378 -12.380
53.561 -1.673
45.670 -20.589
56.474 5.786
31.073 1.246
33.797 21.448
44.280 -14.760
58.999 7.786
57.537 28.484
29.166 2.442
40.385 -4.559
38.493 38.061
34.569 16.346
48.514 4.334
35.859 23.003
28.309 -5.555
40.134 22.612
25.179 50.188
21.446 48.721
35.678 44.276
30.994 46.337
33.033 45.870
38.987 43.779
16.839 33.144
1.504 39.473
15.436 5.806
26.742 8.086
46.953 2.191
45.260 -21.155
54.662 1.611
25.574 -17.939
29.771 17.062
-3.185 33.151
25.278 28.398
29.260 42.079
66.028 -2.712
70.215 16.458
69.354 14.362
60.785 5.989
55.111 24.272
24.883 41.139
47.500 37.998
40.626 2.529
28.960 4.830
36.004 38.152
33.057 50.719
48.671 50.276
33.594 34.115
7.723 44.220
5.773 36.648
13.415 49.680
3.662 45.187
5.421 41.436
29.938 27.985
23.778 4.278
50.887 30.700
44.657 33.350
38.927 -22.797
51.079 -10.579
42.653 4.353
61.051 13.488
45.614 13.512
43.207 -20.917
68.928 15.786
55.459 2.791
58.764 20.131
42.170 29.253
26.098 43.687
37.057 43.980
4.997 40.922
59.926 -13.662
50.175 -15.265
23.208 5.166
51.410 10.090
12.002 33.672
18.887 49.665
38.799 44.997
47.501 44.031
4.878 26.712
-0.253 28.997
25.762 0.002
59.787 12.529
15.892 14.302
20.846 39.011
19.281 43.371
22.902 50.881
7.635 33.211
43.941 43.531
17.210 49.584
7.097 38.329
19.726 47.905
24.450 52.338
9.966 46.357
8.214 52.546
26.655 44.135
39.864 47.251
31.105 56.150
5.525 41.756
67.893 -1.731
28.606 -29.336
31.158 -29.494
45.271 -31.393
56.701 -18.175
56.093 -8.118
53.129 -7.714
47.161 4.519
54.603 -5.912
46.654 -3.275
62.139 -6.690
59.677 31.388
29.835 24.942
40.982 -6.945
38.644 -15.658
57.687 17.665
36.777 41.278
33.144 43.638
50.136 -4.977
47.128 18.803
56.699 11.020
32.762 -24.045
51.066 8.020
40.718 -17.851
-5.297 2.365
15.816 28.443
5.705 24.342
19.125 -0.598
54.187 -2.965
40.097 -27.980
73.672 -10.178
36.033 -8.822
53.210 -0.567
53.098 -17.523
47.946 -22.606
57.246 -17.465
56.751 -9.443
58.047 10.051
65.622 1.331
65.798 2.691
39.592 -17.238
60.657 0.468
46.135 -1.153
63.284 -1.420
52.664 38.745
63.721 24.819
51.588 36.589
18.787 40.416
5.318 41.548
15.546 43.752
44.026 10.231
50.805 12.828
52.365 -7.020
34.368 -21.875
42.564 -0.100
44.587 -0.998
29.999 31.021
39.646 46.876
28.355 49.326
31.423 38.911
17.262 44.483
15.076 9.092
31.334 -9.230
34.416 33.474
29.337 36.033
44.097 7.920
51.132 1.494
36.149 18.767
33.939 35.844
28.414 54.503
56.098 40.666
56.281 26.101
65.660 0.378
33.788 -4.443
42.327 -2.540
34.110 23.269
10.489 21.307
48.035 2.762
32.823 23.033
32.660 31.457
50.404 22.868
58.395 5.028
67.629 -3.355
64.362 2.201
42.722 -21.286
55.331 -16.309
51.855 -13.688
64.509 -5.736
58.695 9.157
47.542 -13.571
38.881 -28.017
26.841 -11.698
38.980 -1.947
54.067 -12.666
26.358 4.509
23.280 -21.541
42.738 5.543
36.509 4.574
38.701 29.503
40.698 44.446
30.343 34.695
16.694 43.933
49.911 19.393
49.823 2.321
36.371 21.800
28.959 2.367
6.072 6.828
13.386 45.582
14.386 53.401
20.287 52.548
24.523 26.647
44.433 5.694
32.537 -1.305
54.939 -9.247
34.350 19.981
26.959 12.970
46.453 -16.020
31.354 -6.235
12.789 42.809
31.497 50.045
25.972 44.057
24.045 44.978
15.297 29.932
27.703 -12.741
66.416 15.821
58.657 -10.420
28.717 9.216
28.421 -9.787
54.927 -19.857
54.489 -13.093
38.695 22.230
29.579 15.119
59.962 28.691
50.419 29.134
46.649 30.791
46.397 49.759
42.975 55.280
23.681 45.697
4.774 23.154
35.892 48.764
57.643 43.535
49.872 22.903
48.688 0.009
61.303 -9.779
53.559 -17.014
54.861 -18.613
49.489 30.665
35.958 23.902
14.378 34.141
24.549 31.867
14.684 19.266
36.922 45.061
70.064 23.703
61.146 36.582
57.117 14.119
55.916 0.205
43.532 -13.355
32.042 39.617
40.868 33.621
26.133 38.880
36.960 19.496
29.594 7.498
56.290 6.437
58.917 22.986
60.043 -16.582
59.108 0.413
58.879 -11.687
46.762 18.739
61.309 31.095
64.878 26.328
16.111 44.848
26.198 23.292
16.806 30.227
21.408 39.117
24.350 52.267
33.043 50.724
22.675 48.839
24.337 49.325
31.424 45.615
5.182 35.859
33.062 45.782
12.191 35.090
-4.154 41.498
34.001 -21.089
24.260 34.149
15.265 42.219
22.962 53.003
3.518 47.460
46.858 -2.561
9.540 10.559
34.505 1.341
14.240 44.840
35.823 13.517
42.099 17.434
38.519 -17.720
39.658 -33.934
37.068 16.522
7.031 48.282
5.412 41.601
65.013 -3.815
56.537 -12.288
39.697 -19.078
23.329 -19.204
35.607 -13.407
12.753 4.007
34.585 -5.044
16.750 -7.837
30.067 4.313
21.367 18.569
1.013 45.982
23.630 44.345
36.674 45.406
19.525 51.981
11.990 56.987
17.102 61.857
4.913 41.316
51.050 50.878
39.344 18.812
30.374 18.331
32.407 44.945
46.113 46.347
33.763 54.653
14.210 42.437
8.740 35.204
25.088 29.545
30.417 28.580
-1.494 16.993
52.893 0.812
60.995 27.189
49.242 -19.892
27.269 -10.525
30.183 24.166
15.126 51.340
17.338 49.597
24.534 26.390
41.611 -1.055
39.491 -5.451
31.822 -12.058
40.210 -26.435
41.216 -7.834
37.550 -15.229
49.839 -10.094
24.786 -16.982
58.136 -5.617
61.288 26.419
30.050 14.337
4.762 16.232
21.880 27.871
8.352 33.295
56.042 35.839
71.268 21.328
63.481 21.234
36.034 9.851
24.549 45.382
57.277 43.327
15.504 23.339
25.426 38.834
10.371 22.712
39.220 -8.724
53.337 31.776
32.887 43.439
14.331 37.742
35.142 29.722
25.567 50.699
42.662 44.544
50.949 20.375
65.177 17.611
53.146 -4.674
39.282 20.242
19.858 9.994
19.872 23.551
27.034 46.736
32.381 11.150
44.084 -17.069
59.108 -15.329
60.259 -1.664
38.755 10.952
17.588 35.098
-1.027 14.737
46.707 41.109
13.420 36.271
47.814 25.723
33.939 45.264
34.483 22.764
6.767 46.262
3.907 46.551
33.061 -11.031
21.092 -5.164
39.367 -10.377
21.997 -7.990
16.021 13.406
40.041 26.998
44.556 4.576
67.114 -5.788
35.431 -21.476
40.050 -24.931
26.890 -6.904
34.168 9.097
35.005 26.844
50.573 34.170
41.839 19.223
34.392 17.879
59.607 20.428
56.182 0.479
44.926 -11.852
28.145 -11.603
31.804 12.884
44.330 1.847
32.448 35.606
55.868 15.672
40.109 12.571
18.513 6.607
24.805 15.115
15.762 22.973
17.041 22.440
44.057 18.500
42.092 33.085
30.373 20.689
52.894 45.077
28.630 37.063
17.196 11.293
17.699 27.888
11.397 35.554
22.350 32.704
17.793 40.385
28.886 54.918
10.116 36.811
38.537 55.864
37.158 45.857
3.435 56.022
25.261 50.231
28.126 45.000
20.507 45.199
36.811 13.299
29.028 16.372
41.179 6.050
34.956 2.222
53.623 3.477
49.933 -7.651
41.732 -30.272
42.376 -0.935
35.839 -11.770
35.129 21.427
36.723 -7.549
35.761 2.707
57.591 8.460
58.261 37.658
34.535 28.610
42.420 26.921
15.443 37.879
-1.246 43.642
34.421 36.048
40.392 33.237
16.162 37.121
33.232 34.189
21.939 18.218
30.549 11.334
49.836 14.982
46.375 -10.135
37.039 -4.235
20.985 7.524
34.472 -11.023
50.810 -15.541
47.698 -11.917
60.644 -16.732
48.239 7.234
11.371 36.259
18.097 49.417
51.258 33.115
51.121 19.846
52.209 28.514
39.516 -12.854
53.522 16.811
43.668 -24.421
40.815 -27.124
45.791 -11.935
68.807 8.385
50.642 32.916
46.376 27.639
56.327 -10.082
55.040 17.471
29.291 -26.359
20.226 -23.193
51.138 -13.742
52.134 -17.193
24.092 -12.933
40.047 19.172
54.508 7.607
33.690 24.640
52.309 -17.753
40.696 6.138
56.189 -0.453
23.968 13.151
5.714 33.984
31.111 57.346
5.401 41.970
61.160 -18.350
60.409 -4.342
21.650 20.419
33.266 18.483
48.281 13.719
24.738 14.088
21.734 43.724
24.784 37.552
17.451 35.888
5.225 41.246
60.656 17.295
37.311 0.196
15.212 18.338
23.013 45.020
21.985 51.261
27.461 41.081
21.781 45.369
43.935 30.170
32.990 9.514
38.386 -5.848
57.454 10.760
36.997 -20.831
57.282 -12.437
38.994 17.704
23.719 18.344
17.865 15.508
36.930 -4.753
64.154 -2.856
48.111 7.941
24.000 -24.402
25.503 -3.181
34.117 1.279
60.042 -11.308
21.020 -0.917
56.010 14.664
49.838 -16.719
40.994 -16.407
51.178 4.259
21.956 20.255
74.926 6.115
57.904 -8.137
47.213 -23.403
44.823 -15.255
44.781 -17.171
26.721 32.698
23.539 9.335
47.121 10.534
36.360 14.925
29.193 40.980
62.658 22.972
49.211 0.148
23.664 3.279
13.612 16.277
47.117 42.118
54.547 24.606
33.395 -14.515
31.070 -6.421
32.613 11.250
40.424 2.794
47.623 35.947
45.858 45.656
5.607 36.658
24.757 6.014
34.447 14.150
10.133 5.658
43.665 15.318
51.823 -2.753
33.885 19.164
42.817 47.252
10.527 25.282
27.653 12.509
61.017 6.277
65.004 12.688
53.249 -21.467
67.067 15.836
34.692 -18.929
58.030 -8.801
57.297 5.010
47.934 -13.291
46.607 -8.867
27.578 -28.116
46.531 1.298
48.486 22.119
20.586 4.275
47.217 -15.158
43.713 -8.045
48.348 43.727
36.945 40.783
56.625 44.051
36.933 14.989
47.430 -20.839
25.955 -28.202
47.704 -21.895
13.857 -13.503
57.789 -7.901
64.865 27.882
69.072 -1.578
60.157 7.366
70.548 1.988
33.176 44.493
4.889 42.157
35.537 2.288
26.419 29.280
32.935 34.574
43.643 36.832
18.071 31.635
19.061 32.681
30.796 41.799
41.963 49.209
9.735 44.256
24.243 43.333
19.373 29.037
14.543 49.965
5.376 41.811
17.113 33.891
8.954 41.041
5.449 41.247
63.520 25.330
47.310 -9.108
4.669 49.019
15.815 7.020
39.315 29.173
55.152 39.627
32.192 50.061
57.893 7.350
48.785 -16.218
51.237 8.832
39.775 -22.876
49.653 -24.461
49.266 -14.757
19.780 30.163
28.788 32.581
34.291 20.541
32.660 42.304
23.986 41.740
50.085 26.625
34.177 -5.489
52.474 -20.106
57.824 1.439
61.614 0.234
69.814 11.450
44.740 39.036
55.490 -2.578
33.149 40.372
44.694 26.670
44.620 -8.738
33.271 16.609
48.288 45.042
20.325 29.134
32.591 35.079
12.159 23.912
19.947 11.324
24.549 1.529
38.853 -27.157
55.509 -15.338
52.851 -20.273
57.476 12.399
46.490 11.696
15.273 48.389
59.560 34.280
31.457 43.184
5.395 42.202
61.899 7.032
53.853 -13.297
31.607 10.941
33.203 31.796
62.988 0.195
61.176 7.060
63.559 -6.816
30.970 -8.358
42.993 31.403
13.690 36.422
55.152 -8.963
68.202 31.910
59.014 -11.070
32.290 -7.836
13.773 20.098
12.079 -3.706
25.461 -9.078
14.462 24.691
25.142 29.648
14.852 40.533
15.151 38.201
15.522 48.677
18.844 47.960
50.248 45.784
40.701 33.853
61.172 7.796
60.249 -14.221
45.069 -6.104
59.376 34.676
52.700 -4.656
52.784 5.639
43.544 26.196
59.589 11.553
42.806 -6.931
40.715 3.485
52.391 -15.751
66.961 2.098
22.449 38.006
24.690 42.439
23.017 40.934
25.334 49.325
23.197 32.889
51.461 32.985
46.086 7.906
23.089 0.009
22.000 -11.210
27.345 -20.341
33.774 14.307
10.587 40.015
19.262 35.069
46.732 -7.101
47.638 15.254
66.591 9.721
67.891 5.661
53.430 -2.598
35.836 -5.395
43.766 15.563
34.232 41.078
21.258 35.897
42.078 28.815
14.149 6.774
39.744 -2.806
67.455 17.293
40.176 21.759
48.306 -5.238
47.012 -21.035
70.693 20.873
26.383 49.254
14.256 39.403
33.125 41.925
42.358 27.477
50.484 -13.024
14.262 16.071
41.961 29.680
58.283 13.741
67.953 1.536
67.518 19.167
59.590 5.219
50.741 3.765
35.891 3.519
26.722 0.545
46.098 -18.514
45.992 -21.970
52.275 -20.779
26.625 -8.922
68.707 14.905
18.238 -0.599
18.308 19.578
28.832 22.921
42.422 31.199
15.924 11.177
29.449 8.409
17.419 13.870
22.339 7.057
32.996 1.151
44.056 -14.297
33.384 -31.734
49.326 -23.518
46.526 -26.365
48.796 -16.152
44.754 24.871
60.690 8.074
27.389 -18.095
41.072 5.029
19.596 31.793
32.808 36.594
40.554 36.043
61.904 12.371
56.579 0.802
48.779 3.940
25.224 6.780
7.012 11.034
28.751 39.133
19.399 11.134
39.601 9.701
56.703 26.130
50.278 25.638
30.345 35.480
43.120 -14.324
37.255 -12.801
38.837 -12.885
36.525 -10.520
54.780 -24.607
36.325 -18.442
44.356 -9.443
49.791 -26.479
34.689 -22.597
38.611 -11.805
57.997 -2.322
47.388 -7.362
33.183 2.263
31.847 17.222
52.257 0.106
30.746 -6.686
49.324 -14.416
30.493 -8.336
61.861 -5.502
61.431 -22.835
44.140 -22.230
62.459 25.865
48.696 43.984
19.809 34.343
29.706 45.885
57.108 44.423
47.415 33.479
57.143 -0.626
34.520 -2.539
51.616 39.830
53.203 7.912
49.183 -7.908
37.908 -15.956
26.858 1.277
53.945 -7.150
63.529 -0.442
40.755 -19.017
17.615 -19.112
49.948 -12.135
65.369 9.752
33.747 -16.196
36.902 -26.108
37.062 -20.039
48.390 -15.160
29.449 -24.638
57.849 -8.469
49.844 -5.082
58.112 -22.034
22.753 -12.129
51.588 -22.579
39.094 -3.065
71.616 8.216
54.687 -10.352
35.855 -14.159
46.593 -14.653
38.176 28.999
62.867 1.417
49.304 2.889
55.505 -6.619
56.871 -8.935
44.759 -13.861
54.283 -0.068
64.559 -12.437
39.654 -20.323
41.490 -12.103
42.698 -22.472
47.069 -24.694
45.901 -20.898
45.945 -18.701
52.391 -17.324
36.785 -9.383
18.372 -16.325
49.527 -12.273
36.458 -4.678
68.157 26.135
52.695 44.312
22.511 44.693
5.392 41.711
39.761 -17.776
37.336 26.568
17.456 37.010
11.625 34.134
-5.079 26.953
28.784 44.282
33.965 45.436
16.598 18.608
25.519 1.510
39.410 -7.062
16.327 7.607
19.525 20.390
0.947 27.606
17.189 56.303
5.189 41.780
39.146 25.897
18.451 28.374
16.061 8.779
46.427 -22.352
24.102 -13.307
25.197 -8.129
14.007 34.685
8.385 34.241
18.806 49.484
29.649 48.648
39.188 14.469
50.137 8.756
61.539 22.924
66.687 1.186
61.262 2.900
47.071 -14.437
56.010 -13.772
64.403 0.769
63.540 -3.778
60.920 -2.078
40.472 -22.966
48.628 -23.569
49.748 -2.768
55.147 -2.309
34.511 -10.849
27.472 28.943
23.984 32.164
51.265 -2.005
39.881 29.848
16.969 42.890
21.583 41.072
19.781 53.291
17.224 8.432
25.818 25.464
11.105 35.422
34.277 32.821
41.381 24.504
47.512 7.009
28.037 18.035
50.177 39.388
19.835 45.577
21.917 36.738
6.200 27.732
9.892 18.203
52.915 -22.560
15.696 -2.567
21.773 15.643
26.848 37.480
2.637 35.559
48.557 49.161
48.203 40.409
47.398 -3.648
51.345 -18.009
43.899 -20.016
51.515 -20.205
62.163 -3.182
55.450 -19.138
62.522 -3.734
67.274 4.992
33.315 -17.747
48.583 -22.371
58.583 -4.661
45.714 9.116
33.974 17.265
15.074 42.778
13.130 39.889
16.518 34.916
36.757 50.546
14.571 31.683
13.429 24.593
5.349 41.151
49.397 -7.661
65.563 15.712
56.034 2.774
30.664 1.953
27.054 6.307
15.254 13.931
38.671 11.232
24.476 42.017
47.910 31.277
32.718 38.299
37.716 6.222
19.569 49.528
22.658 52.838
5.178 36.268
54.444 12.869
31.505 33.393
23.066 47.140
42.421 37.164
48.020 -13.990
69.861 14.937
64.548 27.240
58.051 -6.174
26.595 6.562
56.086 10.204
43.771 -5.385
68.900 16.061
46.668 10.197
32.613 8.573
29.698 14.573
39.699 -4.095
44.127 -10.154
63.160 -7.039
38.479 -3.550
60.230 -7.878
41.544 18.732
35.699 -14.018
58.683 1.575
14.360 37.765
38.134 41.829
9.283 28.749
17.043 22.347
42.356 34.535
17.510 7.332
5.627 36.313
13.375 44.597
20.442 46.746
42.445 45.079
43.043 16.238
58.633 -7.447
42.766 -8.996
29.257 -4.297
22.235 11.701
47.904 0.862
40.300 -13.389
35.535 20.020
46.184 18.637
35.029 31.301
63.241 36.540
72.190 12.192
49.199 10.648
48.366 -0.247
14.717 45.319
47.777 43.409
29.363 42.643
36.088 27.924
35.218 -9.208
70.525 11.743
65.002 3.239
34.681 10.343
48.653 35.843
63.485 -5.358
44.035 -17.998
56.027 -25.104
52.443 -6.387
56.773 -12.247
43.422 -16.846
49.842 -24.933
43.877 -11.373
60.478 -3.006
57.633 -8.904
39.997 0.819
59.759 -9.557
39.836 -25.962
48.499 -14.742
27.015 -24.456
63.539 0.477
36.488 30.685
23.979 -1.306
21.573 4.404
49.788 1.408
38.000 -32.763
45.622 -21.894
38.502 -27.300
47.254 -16.139
57.426 -9.815
53.831 1.686
38.233 16.555
29.486 -20.793
27.055 -12.010
32.306 -17.367
55.566 -14.164
45.879 1.916
36.998 29.181
37.141 2.548
63.823 16.567
55.405 -4.930
29.293 43.432
63.201 14.926
26.471 8.189
28.498 1.784
17.156 7.646
1.461 28.846
19.343 4.285
20.220 12.378
58.609 -5.548
62.746 -9.593
42.982 -21.071
39.858 -29.568
61.841 -6.935
47.139 -31.316
27.978 -10.811
19.249 42.722
52.517 -13.076
49.655 -6.967
65.655 15.456
60.757 -6.816
52.194 15.025
29.481 -9.585
11.266 18.087
15.201 20.309
37.880 12.486
33.319 36.113
67.351 12.743
67.249 -2.677
52.286 -4.981
47.348 3.774
32.601 -1.629
58.046 -16.347
34.829 -14.066
26.431 -27.430
35.580 -0.675
44.868 14.867
17.949 1.761
42.994 11.059
28.342 12.928
39.366 31.809
39.601 53.010
60.249 26.491
49.185 -12.985
63.552 -3.428
57.549 -1.175
36.327 45.311
46.844 31.013
38.974 20.227
8.298 37.413
6.006 36.343
