# Supplementary material for: Myosin V executes steps of variable length via structurally constrained diffusion
Source: eLife. 2020 Jan 15;9:e51569. doi: 10.7554/eLife.51569 (PMC7054003; doi:10.7554/eLife.51569)
Supplement: Source data 1. [file elife-51569-data1.zip › myosin_elife_source_data/Figure 3/BD_diffusion_contours/cont_yz_8IQ.txt]

-50.	-70.	8.079517751105797e-14
-49.5	-70.	1.1290011696998479e-13
-49.	-70.	1.450050564289115e-13
-48.5	-70.	1.7710999588783823e-13
-48.	-70.	2.9891500893345433e-13
-47.5	-70.	6.085667040748381e-13
-47.	-70.	9.182183992162213e-13
-46.5	-70.	1.227870094357605e-12
-46.	-70.	1.5375217894989901e-12
-45.5	-70.	1.8471734846403713e-12
-45.	-70.	3.0944790090490423e-12
-44.5	-70.	5.067271750316676e-12
-44.	-70.	7.040064491584307e-12
-43.5	-70.	9.012857232851941e-12
-43.	-70.	1.0985649974119588e-11
-42.5	-70.	1.295844271538721e-11
-42.	-70.	2.0440839967470647e-11
-41.5	-70.	2.9263130748694325e-11
-41.	-70.	3.8085421529918016e-11
-40.5	-70.	4.690771231114168e-11
-40.	-70.	5.573000309236537e-11
-39.5	-70.	6.546038544917552e-11
-39.	-70.	9.447297523036639e-11
-38.5	-70.	1.2348556501155731e-10
-38.	-70.	1.5249815479274834e-10
-37.5	-70.	1.8151074457393905e-10
-37.	-70.	2.1052333435512987e-10
-36.5	-70.	2.5234949315720205e-10
-36.	-70.	3.262318432764063e-10
-35.5	-70.	4.0011419339561057e-10
-35.	-70.	4.73996543514815e-10
-34.5	-70.	5.478788936340193e-10
-34.	-70.	6.217612437532231e-10
-33.5	-70.	7.346348398194674e-10
-33.	-70.	8.826213172063977e-10
-32.5	-70.	1.0306077945933293e-9
-32.	-70.	1.1785942719802583e-9
-31.5	-70.	1.326580749367189e-9
-31.	-70.	1.474567226754119e-9
-30.5	-70.	1.689918188850383e-9
-30.	-70.	1.925760208420647e-9
-29.5	-70.	2.1616022279909105e-9
-29.	-70.	2.397444247561172e-9
-28.5	-70.	2.633286267131439e-9
-28.	-70.	2.869994617724762e-9
-27.5	-70.	3.2235436954967292e-9
-27.	-70.	3.5770927732686934e-9
-26.5	-70.	3.930641851040659e-9
-26.	-70.	4.2841909288126266e-9
-25.5	-70.	4.637740006584591e-9
-25.	-70.	5.0832986941294934e-9
-24.5	-70.	5.807920221007128e-9
-24.	-70.	6.532541747884749e-9
-23.5	-70.	7.2571632747623795e-9
-23.	-70.	7.981784801640004e-9
-22.5	-70.	8.706406328517628e-9
-22.	-70.	1.0065948205826653e-8
-21.5	-70.	1.2090166585451833e-8
-21.	-70.	1.4114384965077e-8
-20.5	-70.	1.6138603344702174e-8
-20.	-70.	1.8162821724327355e-8
-19.5	-70.	2.0187040103952536e-8
-19.	-70.	2.494629392366093e-8
-18.5	-70.	3.0721515958807894e-8
-18.	-70.	3.649673799395487e-8
-17.5	-70.	4.2271960029101825e-8
-17.	-70.	4.804718206424878e-8
-16.5	-70.	5.382240409939574e-8
-16.	-70.	6.800044922563035e-8
-15.5	-70.	8.244066686233965e-8
-15.	-70.	9.688088449904895e-8
-14.5	-70.	1.1132110213575825e-7
-14.	-70.	1.2576131977246753e-7
-13.5	-70.	1.434642718826036e-7
-13.	-70.	1.734162540926846e-7
-12.5	-70.	2.033682363027657e-7
-12.	-70.	2.333202185128467e-7
-11.5	-70.	2.6327220072292773e-7
-11.	-70.	2.9322418293300875e-7
-10.5	-70.	3.3283866561572824e-7
-10.	-70.	3.842183392297494e-7
-9.5	-70.	4.355980128437709e-7
-9.	-70.	4.869776864577921e-7
-8.5	-70.	5.383573600718135e-7
-8.	-70.	5.897370336858348e-7
-7.5	-70.	6.55644214701044e-7
-7.	-70.	7.280316320368734e-7
-6.5	-70.	8.004190493727031e-7
-6.	-70.	8.728064667085326e-7
-5.5	-70.	9.451938840443622e-7
-5.	-70.	1.0175813013801918e-6
-4.5	-70.	1.098279067753889e-6
-4.	-70.	1.1795819544623958e-6
-3.5	-70.	1.2608848411709025e-6
-3.	-70.	1.3421877278794094e-6
-2.5	-70.	1.423490614587916e-6
-2.	-70.	1.503572800449295e-6
-1.5	-70.	1.5778082879583418e-6
-1.	-70.	1.6520437754673886e-6
-0.5	-70.	1.7262792629764353e-6
0.	-70.	1.8005147504854823e-6
0.5	-70.	1.874750237994529e-6
1.	-70.	1.9447795936421933e-6
1.5	-70.	2.008838593906261e-6
2.	-70.	2.072897594170329e-6
2.5	-70.	2.1369565944343974e-6
3.	-70.	2.201015594698465e-6
3.5	-70.	2.2650745949625328e-6
4.	-70.	2.3266679660257944e-6
4.5	-70.	2.3869563981022574e-6
5.	-70.	2.447244830178721e-6
5.5	-70.	2.5075332622551842e-6
6.	-70.	2.5678216943316476e-6
6.5	-70.	2.6281101264081106e-6
7.	-70.	2.6875636203945895e-6
7.5	-70.	2.7469186500960667e-6
8.	-70.	2.806273679797544e-6
8.5	-70.	2.865628709499021e-6
9.	-70.	2.9249837392004977e-6
9.5	-70.	2.9848370000952537e-6
10.	-70.	3.04787972987946e-6
10.5	-70.	3.1109224596636664e-6
11.	-70.	3.173965189447873e-6
11.5	-70.	3.23700791923208e-6
12.	-70.	3.3000506490162863e-6
12.5	-70.	3.3669094053455433e-6
13.	-70.	3.4401091899857614e-6
13.5	-70.	3.5133089746259794e-6
14.	-70.	3.5865087592661975e-6
14.5	-70.	3.6597085439064155e-6
15.	-70.	3.7329083285466336e-6
15.5	-70.	3.7986780048461427e-6
16.	-70.	3.859821756208391e-6
16.5	-70.	3.92096550757064e-6
17.	-70.	3.982109258932888e-6
17.5	-70.	4.043253010295136e-6
18.	-70.	4.1043967616573844e-6
18.5	-70.	4.105753386602314e-6
19.	-70.	4.097125216015393e-6
19.5	-70.	4.0884970454284726e-6
20.	-70.	4.079868874841553e-6
20.5	-70.	4.071240704254632e-6
21.	-70.	4.053319533990226e-6
21.5	-70.	3.949368422226954e-6
22.	-70.	3.845417310463682e-6
22.5	-70.	3.7414661987004116e-6
23.	-70.	3.637515086937139e-6
23.5	-70.	3.5335639751738664e-6
24.	-70.	3.4128344149529128e-6
24.5	-70.	3.2592554773230262e-6
25.	-70.	3.105676539693139e-6
25.5	-70.	2.952097602063252e-6
26.	-70.	2.7985186644333644e-6
26.5	-70.	2.6449397268034774e-6
27.	-70.	2.4959801607429177e-6
27.5	-70.	2.3503838053826243e-6
28.	-70.	2.2047874500223312e-6
28.5	-70.	2.059191094662038e-6
29.	-70.	1.913594739301745e-6
29.5	-70.	1.7679983839414517e-6
30.	-70.	1.6493980785490652e-6
30.5	-70.	1.53675277974892e-6
31.	-70.	1.4241074809487752e-6
31.5	-70.	1.31146218214863e-6
32.	-70.	1.198816883348485e-6
32.5	-70.	1.088556794577375e-6
33.	-70.	1.0157492687508274e-6
33.5	-70.	9.429417429242806e-7
34.	-70.	8.701342170977335e-7
34.5	-70.	7.973266912711862e-7
35.	-70.	7.245191654446391e-7
35.5	-70.	6.636662112770406e-7
36.	-70.	6.306450669666911e-7
36.5	-70.	5.976239226563414e-7
37.	-70.	5.64602778345992e-7
37.5	-70.	5.315816340356423e-7
38.	-70.	4.985604897252928e-7
38.5	-70.	4.804850239627967e-7
39.	-70.	4.750865946379616e-7
39.5	-70.	4.6968816531312636e-7
40.	-70.	4.64289735988291e-7
40.5	-70.	4.58891306663456e-7
41.	-70.	4.5349287733862066e-7
41.5	-70.	4.513926507854353e-7
42.	-70.	4.5021370311223927e-7
42.5	-70.	4.4903475543904315e-7
43.	-70.	4.4785580776584693e-7
43.5	-70.	4.466768600926509e-7
44.	-70.	4.4520902146832367e-7
44.5	-70.	4.310500075362609e-7
45.	-70.	4.1689099360419816e-7
45.5	-70.	4.027319796721353e-7
46.	-70.	3.8857296574007264e-7
46.5	-70.	3.7441395180800984e-7
47.	-70.	3.5773303206212865e-7
47.5	-70.	3.3397963687717915e-7
48.	-70.	3.1022624169222964e-7
48.5	-70.	2.864728465072801e-7
49.	-70.	2.6271945132233064e-7
49.5	-70.	2.3896605613738114e-7
50.	-70.	2.1690080806205216e-7
50.5	-70.	1.965005821385749e-7
51.	-70.	1.7610035621509768e-7
51.5	-70.	1.5570013029162044e-7
52.	-70.	1.3529990436814317e-7
52.5	-70.	1.1489967844466596e-7
53.	-70.	1.0111108928149037e-7
53.5	-70.	8.959694540678087e-8
54.	-70.	7.808280153207136e-8
54.5	-70.	6.656865765736184e-8
55.	-70.	5.5054513782652295e-8
55.5	-70.	4.35403699079428e-8
56.	-70.	3.847828993330403e-8
56.5	-70.	3.3516860039254766e-8
57.	-70.	2.855543014520554e-8
57.5	-70.	2.3594000251156273e-8
58.	-70.	1.863257035710702e-8
58.5	-70.	1.4379440012032097e-8
59.	-70.	1.2562712495808074e-8
59.5	-70.	1.0745984979584055e-8
60.	-70.	8.929257463360036e-9
60.5	-70.	7.112529947136017e-9
61.	-70.	5.295802430911997e-9
61.5	-70.	4.058713248430945e-9
62.	-70.	3.48629432866338e-9
62.5	-70.	2.9138754088958135e-9
63.	-70.	2.3414564891282478e-9
63.5	-70.	1.769037569360682e-9
64.	-70.	1.1966186495931164e-9
64.5	-70.	9.256993695223637e-10
65.	-70.	7.80075320939333e-10
65.5	-70.	6.344512723563018e-10
66.	-70.	4.888272237732707e-10
66.5	-70.	3.4320317519023954e-10
67.	-70.	1.975791266072082e-10
67.5	-70.	1.6313588494612871e-10
68.	-70.	1.349121141779535e-10
68.5	-70.	1.066883434097783e-10
69.	-70.	7.846457264160309e-11
69.5	-70.	5.024080187342788e-11
70.	-70.	2.6527717287524147e-11
70.5	-70.	2.2345651593686392e-11
71.	-70.	1.8163585899848597e-11
71.5	-70.	1.3981520206010829e-11
72.	-70.	9.799454512173067e-12
72.5	-70.	5.617388818335289e-12
73.	-70.	3.0095519788417194e-12
73.5	-70.	2.5037436157768777e-12
74.	-70.	1.9979352527120376e-12
74.5	-70.	1.492126889647196e-12
75.	-70.	9.86318526582355e-13
75.5	-70.	4.805101635175142e-13
76.	-70.	2.7959770972617586e-13
76.5	-70.	2.296669177262305e-13
77.	-70.	1.7973612572628476e-13
77.5	-70.	1.298053337263394e-13
78.	-70.	7.987454172639405e-14
78.5	-70.	2.994374972644865e-14
79.	-70.	2.1740508373650317e-14
79.5	-70.	1.7694078021707416e-14
80.	-70.	1.364764766976449e-14
80.5	-70.	9.601217317821564e-15
81.	-70.	5.5547869658786375e-15
81.5	-70.	2.0621055066571837e-15
82.	-70.	1.7072689454761391e-15
82.5	-70.	1.352432384295104e-15
83.	-70.	9.975958231140626e-16
83.5	-70.	6.427592619330227e-16
84.	-70.	2.8792270075198527e-16
84.5	-70.	6.682316661306948e-17
85.	-70.	5.437660562611193e-17
-50.	-69.5	1.5954095279986752e-13
-49.5	-69.5	2.2282603138042595e-13
-49.	-69.5	2.8611110996098437e-13
-48.5	-69.5	3.493961885415427e-13
-48.	-69.5	5.864433681298034e-13
-47.5	-69.5	1.1873769175184349e-12
-47.	-69.5	1.7883104669070652e-12
-46.5	-69.5	2.3892440162956963e-12
-46.	-69.5	2.990177565684328e-12
-45.5	-69.5	3.5911111150729585e-12
-45.	-69.5	5.98355289214986e-12
-44.5	-69.5	9.762131298243827e-12
-44.	-69.5	1.3540709704337792e-11
-43.5	-69.5	1.731928811043176e-11
-43.	-69.5	2.109786651652574e-11
-42.5	-69.5	2.48764449226197e-11
-42.	-69.5	3.892668667640995e-11
-41.5	-69.5	5.5474918118220006e-11
-41.	-69.5	7.202314956003007e-11
-40.5	-69.5	8.857138100184014e-11
-40.	-69.5	1.0511961244365021e-10
-39.5	-69.5	1.2329462860194766e-10
-39.	-69.5	1.7601241685662038e-10
-38.5	-69.5	2.287302051112932e-10
-38.	-69.5	2.8144799336596597e-10
-37.5	-69.5	3.3416578162063864e-10
-37.	-69.5	3.868835698753113e-10
-36.5	-69.5	4.614442198571339e-10
-36.	-69.5	5.90649984974179e-10
-35.5	-69.5	7.198557500912241e-10
-35.	-69.5	8.490615152082692e-10
-34.5	-69.5	9.782672803253145e-10
-34.	-69.5	1.1074730454423596e-9
-33.5	-69.5	1.3007158442393078e-9
-33.	-69.5	1.5516260683548842e-9
-32.5	-69.5	1.8025362924704614e-9
-32.	-69.5	2.053446516586038e-9
-31.5	-69.5	2.3043567407016146e-9
-31.	-69.5	2.5552669648171906e-9
-30.5	-69.5	2.916099200481183e-9
-30.	-69.5	3.310367723322538e-9
-29.5	-69.5	3.704636246163891e-9
-29.	-69.5	4.098904769005243e-9
-28.5	-69.5	4.4931732918466e-9
-28.	-69.5	4.8888638207955915e-9
-27.5	-69.5	5.476338117434247e-9
-27.	-69.5	6.0638124140728985e-9
-26.5	-69.5	6.651286710711552e-9
-26.	-69.5	7.238761007350207e-9
-25.5	-69.5	7.82623530398886e-9
-25.	-69.5	8.554165244547195e-9
-24.5	-69.5	9.708093631238066e-9
-24.	-69.5	1.0862022017928927e-8
-23.5	-69.5	1.2015950404619794e-8
-23.	-69.5	1.3169878791310659e-8
-22.5	-69.5	1.4323807178001527e-8
-22.	-69.5	1.6356916836261618e-8
-21.5	-69.5	1.9310411440588496e-8
-21.	-69.5	2.2263906044915368e-8
-20.5	-69.5	2.5217400649242246e-8
-20.	-69.5	2.8170895253569124e-8
-19.5	-69.5	3.1124389857895995e-8
-19.	-69.5	3.755493523765566e-8
-18.5	-69.5	4.5277081091593516e-8
-18.	-69.5	5.29992269455314e-8
-17.5	-69.5	6.072137279946926e-8
-17.	-69.5	6.844351865340712e-8
-16.5	-69.5	7.616566450734499e-8
-16.	-69.5	9.406111046249183e-8
-15.5	-69.5	1.122739687442382e-7
-15.	-69.5	1.3048682702598454e-7
-14.5	-69.5	1.486996853077309e-7
-14.	-69.5	1.6691254358947724e-7
-13.5	-69.5	1.889829264408502e-7
-13.	-69.5	2.255353135587262e-7
-12.5	-69.5	2.620877006766023e-7
-12.	-69.5	2.9864008779447834e-7
-11.5	-69.5	3.351924749123544e-7
-11.	-69.5	3.7174486203023037e-7
-10.5	-69.5	4.1947851134660376e-7
-10.	-69.5	4.808266163611455e-7
-9.5	-69.5	5.421747213756873e-7
-9.	-69.5	6.035228263902292e-7
-8.5	-69.5	6.64870931404771e-7
-8.	-69.5	7.262190364193127e-7
-7.5	-69.5	8.040491157712794e-7
-7.	-69.5	8.892312539305387e-7
-6.5	-69.5	9.74413392089798e-7
-6.	-69.5	1.0595955302490574e-6
-5.5	-69.5	1.1447776684083168e-6
-5.	-69.5	1.2299598065675762e-6
-4.5	-69.5	1.3245843415738058e-6
-4.	-69.5	1.419896427285235e-6
-3.5	-69.5	1.5152085129966642e-6
-3.	-69.5	1.6105205987080933e-6
-2.5	-69.5	1.7058326844195225e-6
-2.	-69.5	1.7997638130009978e-6
-1.5	-69.5	1.8870806758552566e-6
-1.	-69.5	1.9743975387095153e-6
-0.5	-69.5	2.0617144015637734e-6
0.	-69.5	2.1490312644180328e-6
0.5	-69.5	2.2363481272722913e-6
1.	-69.5	2.3185280246056175e-6
1.5	-69.5	2.3934163032346343e-6
2.	-69.5	2.468304581863651e-6
2.5	-69.5	2.5431928604926687e-6
3.	-69.5	2.6180811391216854e-6
3.5	-69.5	2.6929694177507022e-6
4.	-69.5	2.7641458807441374e-6
4.5	-69.5	2.8333578581883696e-6
5.	-69.5	2.902569835632602e-6
5.5	-69.5	2.971781813076834e-6
6.	-69.5	3.040993790521066e-6
6.5	-69.5	3.1102057679652984e-6
7.	-69.5	3.178166957628162e-6
7.5	-69.5	3.245980641833964e-6
8.	-69.5	3.313794326039766e-6
8.5	-69.5	3.3816080102455684e-6
9.	-69.5	3.44942169445137e-6
9.5	-69.5	3.5179719284223466e-6
10.	-69.5	3.5912372476654784e-6
10.5	-69.5	3.66450256690861e-6
11.	-69.5	3.7377678861517424e-6
11.5	-69.5	3.8110332053948746e-6
12.	-69.5	3.884298524638006e-6
12.5	-69.5	3.962379716850884e-6
13.	-69.5	4.04846336567213e-6
13.5	-69.5	4.134547014493375e-6
14.	-69.5	4.220630663314622e-6
14.5	-69.5	4.306714312135868e-6
15.	-69.5	4.392797960957114e-6
15.5	-69.5	4.470132367279477e-6
16.	-69.5	4.542019566481594e-6
16.5	-69.5	4.6139067656837105e-6
17.	-69.5	4.685793964885826e-6
17.5	-69.5	4.757681164087943e-6
18.	-69.5	4.829568363290059e-6
18.5	-69.5	4.832452050603694e-6
19.	-69.5	4.823811752764123e-6
19.5	-69.5	4.815171454924552e-6
20.	-69.5	4.806531157084981e-6
20.5	-69.5	4.797890859245409e-6
21.	-69.5	4.778613270191283e-6
21.5	-69.5	4.660860961170078e-6
22.	-69.5	4.543108652148875e-6
22.5	-69.5	4.425356343127671e-6
23.	-69.5	4.307604034106466e-6
23.5	-69.5	4.189851725085261e-6
24.	-69.5	4.052738810615762e-6
24.5	-69.5	3.8777210900588216e-6
25.	-69.5	3.702703369501882e-6
25.5	-69.5	3.527685648944942e-6
26.	-69.5	3.352667928388002e-6
26.5	-69.5	3.177650207831062e-6
27.	-69.5	3.0073227222125185e-6
27.5	-69.5	2.8404100405548247e-6
28.	-69.5	2.673497358897131e-6
28.5	-69.5	2.5065846772394376e-6
29.	-69.5	2.3396719955817443e-6
29.5	-69.5	2.1727593139240506e-6
30.	-69.5	2.0354736545821596e-6
30.5	-69.5	1.9047233629480941e-6
31.	-69.5	1.7739730713140285e-6
31.5	-69.5	1.6432227796799626e-6
32.	-69.5	1.512472488045897e-6
32.5	-69.5	1.3843243634205309e-6
33.	-69.5	1.2970354597858713e-6
33.5	-69.5	1.2097465561512123e-6
34.	-69.5	1.1224576525165528e-6
34.5	-69.5	1.0351687488818934e-6
35.	-69.5	9.478798452472342e-7
35.5	-69.5	8.738128037483565e-7
36.	-69.5	8.305279904564078e-7
36.5	-69.5	7.872431771644588e-7
37.	-69.5	7.4395836387251e-7
37.5	-69.5	7.006735505805611e-7
38.	-69.5	6.573887372886124e-7
38.5	-69.5	6.31296766031235e-7
39.	-69.5	6.197878921047252e-7
39.5	-69.5	6.082790181782155e-7
40.	-69.5	5.967701442517056e-7
40.5	-69.5	5.85261270325196e-7
41.	-69.5	5.737523963986861e-7
41.5	-69.5	5.673853895014483e-7
42.	-69.5	5.624546476933369e-7
42.5	-69.5	5.575239058852255e-7
43.	-69.5	5.525931640771142e-7
43.5	-69.5	5.476624222690029e-7
44.	-69.5	5.4244655344448e-7
44.5	-69.5	5.247048615158335e-7
45.	-69.5	5.069631695871873e-7
45.5	-69.5	4.892214776585408e-7
46.	-69.5	4.7147978572989443e-7
46.5	-69.5	4.53738093801248e-7
47.	-69.5	4.3333708304162584e-7
47.5	-69.5	4.0547823344691613e-7
48.	-69.5	3.7761938385220647e-7
48.5	-69.5	3.497605342574967e-7
49.	-69.5	3.2190168466278704e-7
49.5	-69.5	2.940428350680774e-7
50.	-69.5	2.680068849687424e-7
50.5	-69.5	2.4376886351146806e-7
51.	-69.5	2.195308420541937e-7
51.5	-69.5	1.9529282059691932e-7
52.	-69.5	1.7105479913964493e-7
52.5	-69.5	1.4681677768237056e-7
53.	-69.5	1.3000616958222214e-7
53.5	-69.5	1.1575063913198896e-7
54.	-69.5	1.0149510868175581e-7
54.5	-69.5	8.723957823152265e-8
55.	-69.5	7.298404778128946e-8
55.5	-69.5	5.872851733105632e-8
56.	-69.5	5.2094540970856885e-8
56.5	-69.5	4.55794583546222e-8
57.	-69.5	3.906437573838754e-8
57.5	-69.5	3.254929312215285e-8
58.	-69.5	2.6034210505918176e-8
58.5	-69.5	2.0415920408246028e-8
59.	-69.5	1.7882409670213525e-8
59.5	-69.5	1.534889893218103e-8
60.	-69.5	1.2815388194148532e-8
60.5	-69.5	1.0281877456116035e-8
61.	-69.5	7.748366718083538e-9
61.5	-69.5	6.005313813017684e-9
62.	-69.5	5.168677521410058e-9
62.5	-69.5	4.33204122980243e-9
63.	-69.5	3.4954049381948043e-9
63.5	-69.5	2.6587686465871776e-9
64.	-69.5	1.8221323549795513e-9
64.5	-69.5	1.4205210396138262e-9
65.	-69.5	1.1996945343260873e-9
65.5	-69.5	9.788680290383484e-10
66.	-69.5	7.580415237506093e-10
66.5	-69.5	5.372150184628703e-10
67.	-69.5	3.163885131751312e-10
67.5	-69.5	2.6236013829377384e-10
68.	-69.5	2.1766247566189309e-10
68.5	-69.5	1.7296481303001233e-10
69.	-69.5	1.2826715039813158e-10
69.5	-69.5	8.356948776625082e-11
70.	-69.5	4.592414549451004e-11
70.5	-69.5	3.881495595451025e-11
71.	-69.5	3.1705766414510414e-11
71.5	-69.5	2.4596576874510587e-11
72.	-69.5	1.7487387334510767e-11
72.5	-69.5	1.0378197794510943e-11
73.	-69.5	5.8983333141960925e-12
73.5	-69.5	4.929340924678924e-12
74.	-69.5	3.9603485351617605e-12
74.5	-69.5	2.9913561456445945e-12
75.	-69.5	2.0223637561274277e-12
75.5	-69.5	1.053371366610262e-12
76.	-69.5	6.556656573558148e-13
76.5	-69.5	5.408558798666584e-13
77.	-69.5	4.260461023775016e-13
77.5	-69.5	3.1123632488834525e-13
78.	-69.5	1.9642654739918889e-13
78.5	-69.5	8.161676991003242e-14
79.	-69.5	6.095460239079101e-14
79.5	-69.5	4.96712221417759e-14
80.	-69.5	3.838784189276078e-14
80.5	-69.5	2.7104461643745642e-14
81.	-69.5	1.582108139473052e-14
81.5	-69.5	6.0748906019734865e-15
82.	-69.5	5.03925825193493e-15
82.5	-69.5	4.003625901896378e-15
83.	-69.5	2.967993551857823e-15
83.5	-69.5	1.932361201819268e-15
84.	-69.5	8.967288517807151e-16
84.5	-69.5	2.475992897280874e-16
85.	-69.5	2.0148115710841483e-16
-50.	-69.	2.3828672808867707e-13
-49.5	-69.	3.3275194579086715e-13
-49.	-69.	4.2721716349305723e-13
-48.5	-69.	5.216823811952472e-13
-48.	-69.	8.739717273261526e-13
-47.5	-69.	1.7661871309620312e-12
-47.	-69.	2.658402534597909e-12
-46.5	-69.	3.5506179382337877e-12
-46.	-69.	4.442833341869666e-12
-45.5	-69.	5.335048745505544e-12
-45.	-69.	8.872626775250677e-12
-44.5	-69.	1.4456990846170978e-11
-44.	-69.	2.004135491709128e-11
-43.5	-69.	2.5625718988011578e-11
-43.	-69.	3.121008305893189e-11
-42.5	-69.	3.679444712985219e-11
-42.	-69.	5.741253338534927e-11
-41.5	-69.	8.16867054877457e-11
-41.	-69.	1.0596087759014216e-10
-40.5	-69.	1.3023504969253858e-10
-40.	-69.	1.5450922179493502e-10
-39.5	-69.	1.8112887175471977e-10
-39.	-69.	2.575518584828743e-10
-38.5	-69.	3.33974845211029e-10
-38.	-69.	4.103978319391836e-10
-37.5	-69.	4.868208186673382e-10
-37.	-69.	5.632438053954927e-10
-36.5	-69.	6.705389465570658e-10
-36.	-69.	8.550681266719517e-10
-35.5	-69.	1.0395973067868376e-9
-35.	-69.	1.2241264869017235e-9
-34.5	-69.	1.4086556670166099e-9
-34.	-69.	1.5931848471314956e-9
-33.5	-69.	1.8667968486591477e-9
-33.	-69.	2.2206308195033706e-9
-32.5	-69.	2.5744647903475944e-9
-32.	-69.	2.928298761191817e-9
-31.5	-69.	3.28213273203604e-9
-31.	-69.	3.6359667028802623e-9
-30.5	-69.	4.142280212111984e-9
-30.	-69.	4.694975238224428e-9
-29.5	-69.	5.247670264336871e-9
-29.	-69.	5.8003652904493136e-9
-28.5	-69.	6.353060316561759e-9
-28.	-69.	6.907733023866421e-9
-27.5	-69.	7.729132539371764e-9
-27.	-69.	8.550532054877104e-9
-26.5	-69.	9.371931570382445e-9
-26.	-69.	1.0193331085887786e-8
-25.5	-69.	1.1014730601393128e-8
-25.	-69.	1.2025031794964894e-8
-24.5	-69.	1.3608267041469002e-8
-24.	-69.	1.5191502287973105e-8
-23.5	-69.	1.6774737534477213e-8
-23.	-69.	1.8357972780981314e-8
-22.5	-69.	1.994120802748542e-8
-22.	-69.	2.2647885466696587e-8
-21.5	-69.	2.6530656295725163e-8
-21.	-69.	3.0413427124753735e-8
-20.5	-69.	3.429619795378231e-8
-20.	-69.	3.817896878281089e-8
-19.5	-69.	4.206173961183946e-8
-19.	-69.	5.016357655165037e-8
-18.5	-69.	5.983264622437915e-8
-18.	-69.	6.950171589710793e-8
-17.5	-69.	7.917078556983669e-8
-17.	-69.	8.883985524256546e-8
-16.5	-69.	9.850892491529424e-8
-16.	-69.	1.201217716993533e-7
-15.5	-69.	1.4210727062613672e-7
-15.	-69.	1.6409276955292013e-7
-14.5	-69.	1.8607826847970356e-7
-14.	-69.	2.0806376740648699e-7
-13.5	-69.	2.345015809990968e-7
-13.	-69.	2.7765437302476786e-7
-12.5	-69.	3.208071650504389e-7
-12.	-69.	3.639599570761099e-7
-11.5	-69.	4.07112749101781e-7
-11.	-69.	4.50265541127452e-7
-10.5	-69.	5.061183570774793e-7
-10.	-69.	5.774348934925414e-7
-9.5	-69.	6.487514299076038e-7
-9.	-69.	7.200679663226661e-7
-8.5	-69.	7.913845027377285e-7
-8.	-69.	8.627010391527907e-7
-7.5	-69.	9.524540168415149e-7
-7.	-69.	1.0504308758242042e-6
-6.5	-69.	1.1484077348068933e-6
-6.	-69.	1.2463845937895825e-6
-5.5	-69.	1.3443614527722716e-6
-5.	-69.	1.4423383117549608e-6
-4.5	-69.	1.5508896153937225e-6
-4.	-69.	1.6602109001080741e-6
-3.5	-69.	1.7695321848224256e-6
-3.	-69.	1.8788534695367775e-6
-2.5	-69.	1.9881747542511287e-6
-2.	-69.	2.0959548255527007e-6
-1.5	-69.	2.1963530637521715e-6
-1.	-69.	2.296751301951642e-6
-0.5	-69.	2.3971495401511124e-6
0.	-69.	2.4975477783505832e-6
0.5	-69.	2.597946016550054e-6
1.	-69.	2.6922764555690413e-6
1.5	-69.	2.7779940125630078e-6
2.	-69.	2.8637115695569734e-6
2.5	-69.	2.94942912655094e-6
3.	-69.	3.0351466835449056e-6
3.5	-69.	3.1208642405388717e-6
4.	-69.	3.201623795462481e-6
4.5	-69.	3.2797593182744814e-6
5.	-69.	3.357894841086483e-6
5.5	-69.	3.4360303638984834e-6
6.	-69.	3.5141658867104848e-6
6.5	-69.	3.592301409522486e-6
7.	-69.	3.6687702948617344e-6
7.5	-69.	3.7450426335718613e-6
8.	-69.	3.821314972281988e-6
8.5	-69.	3.897587310992115e-6
9.	-69.	3.973859649702242e-6
9.5	-69.	4.051106856749439e-6
10.	-69.	4.134594765451497e-6
10.5	-69.	4.2180826741535535e-6
11.	-69.	4.3015705828556115e-6
11.5	-69.	4.385058491557669e-6
12.	-69.	4.468546400259726e-6
12.5	-69.	4.557850028356224e-6
13.	-69.	4.656817541358498e-6
13.5	-69.	4.755785054360772e-6
14.	-69.	4.854752567363046e-6
14.5	-69.	4.95372008036532e-6
15.	-69.	5.052687593367594e-6
15.5	-69.	5.141586729712813e-6
16.	-69.	5.224217376754796e-6
16.5	-69.	5.306848023796782e-6
17.	-69.	5.389478670838766e-6
17.5	-69.	5.472109317880749e-6
18.	-69.	5.554739964922734e-6
18.5	-69.	5.559150714605074e-6
19.	-69.	5.550498289512853e-6
19.5	-69.	5.54184586442063e-6
20.	-69.	5.533193439328409e-6
20.5	-69.	5.524541014236187e-6
21.	-69.	5.503907006392341e-6
21.5	-69.	5.372353500113203e-6
22.	-69.	5.240799993834067e-6
22.5	-69.	5.109246487554931e-6
23.	-69.	4.9776929812757936e-6
23.5	-69.	4.846139474996657e-6
24.	-69.	4.6926432062786095e-6
24.5	-69.	4.4961867027946165e-6
25.	-69.	4.299730199310624e-6
25.5	-69.	4.103273695826632e-6
26.	-69.	3.906817192342639e-6
26.5	-69.	3.710360688858647e-6
27.	-69.	3.5186652836821193e-6
27.5	-69.	3.330436275727025e-6
28.	-69.	3.142207267771931e-6
28.5	-69.	2.953978259816837e-6
29.	-69.	2.765749251861743e-6
29.5	-69.	2.577520243906649e-6
30.	-69.	2.421549230615254e-6
30.5	-69.	2.272693946147268e-6
31.	-69.	2.1238386616792817e-6
31.5	-69.	1.9749833772112956e-6
32.	-69.	1.826128092743309e-6
32.5	-69.	1.680091932263687e-6
33.	-69.	1.5783216508209153e-6
33.5	-69.	1.4765513693781437e-6
34.	-69.	1.3747810879353722e-6
34.5	-69.	1.2730108064926009e-6
35.	-69.	1.171240525049829e-6
35.5	-69.	1.0839593962196727e-6
36.	-69.	1.0304109139461244e-6
36.5	-69.	9.768624316725765e-7
37.	-69.	9.233139493990282e-7
37.5	-69.	8.6976546712548e-7
38.	-69.	8.162169848519319e-7
38.5	-69.	7.821085080996732e-7
39.	-69.	7.644891895714889e-7
39.5	-69.	7.468698710433046e-7
40.	-69.	7.292505525151202e-7
40.5	-69.	7.11631233986936e-7
41.	-69.	6.940119154587516e-7
41.5	-69.	6.833781282174613e-7
42.	-69.	6.746955922744346e-7
42.5	-69.	6.66013056331408e-7
43.	-69.	6.573305203883813e-7
43.5	-69.	6.486479844453548e-7
44.	-69.	6.396840854206362e-7
44.5	-69.	6.183597154954062e-7
45.	-69.	5.970353455701763e-7
45.5	-69.	5.757109756449462e-7
46.	-69.	5.543866057197162e-7
46.5	-69.	5.330622357944861e-7
47.	-69.	5.08941134021123e-7
47.5	-69.	4.769768300166532e-7
48.	-69.	4.4501252601218324e-7
48.5	-69.	4.130482220077133e-7
49.	-69.	3.8108391800324344e-7
49.5	-69.	3.4911961399877357e-7
50.	-69.	3.1911296187543274e-7
50.5	-69.	2.910371448843612e-7
51.	-69.	2.629613278932897e-7
51.5	-69.	2.348855109022182e-7
52.	-69.	2.0680969391114665e-7
52.5	-69.	1.7873387692007516e-7
53.	-69.	1.5890124988295387e-7
53.5	-69.	1.4190433285719706e-7
54.	-69.	1.2490741583144025e-7
54.5	-69.	1.0791049880568346e-7
55.	-69.	9.091358177992663e-8
55.5	-69.	7.391666475416984e-8
56.	-69.	6.571079200840975e-8
56.5	-69.	5.764205666998964e-8
57.	-69.	4.957332133156955e-8
57.5	-69.	4.1504585993149436e-8
58.	-69.	3.343585065472933e-8
58.5	-69.	2.6452400804459956e-8
59.	-69.	2.320210684461898e-8
59.5	-69.	1.9951812884778008e-8
60.	-69.	1.6701518924937027e-8
60.5	-69.	1.3451224965096055e-8
61.	-69.	1.0200931005255081e-8
61.5	-69.	7.951914377604422e-9
62.	-69.	6.851060714156735e-9
62.5	-69.	5.750207050709048e-9
63.	-69.	4.649353387261361e-9
63.5	-69.	3.5484997238136735e-9
64.	-69.	2.447646060365986e-9
64.5	-69.	1.9153427097052888e-9
65.	-69.	1.619313747712842e-9
65.5	-69.	1.323284785720395e-9
66.	-69.	1.027255823727948e-9
66.5	-69.	7.312268617355012e-10
67.	-69.	4.351978997430541e-10
67.5	-69.	3.61584391641419e-10
68.	-69.	3.0041283714583267e-10
68.5	-69.	2.3924128265024637e-10
69.	-69.	1.7806972815466006e-10
69.5	-69.	1.1689817365907376e-10
70.	-69.	6.532057370149595e-11
70.5	-69.	5.528426031533409e-11
71.	-69.	4.524794692917221e-11
71.5	-69.	3.5211633543010345e-11
72.	-69.	2.5175320156848473e-11
72.5	-69.	1.5139006770686597e-11
73.	-69.	8.787114649550466e-12
73.5	-69.	7.354938233580972e-12
74.	-69.	5.922761817611483e-12
74.5	-69.	4.490585401641992e-12
75.	-69.	3.058408985672501e-12
75.5	-69.	1.6262325697030103e-12
76.	-69.	1.0317336049854536e-12
76.5	-69.	8.520448420070863e-13
77.	-69.	6.723560790287185e-13
77.5	-69.	4.926673160503511e-13
78.	-69.	3.129785530719837e-13
78.5	-69.	1.3328979009361619e-13
79.	-69.	1.0016869640793171e-13
79.5	-69.	8.16483662618444e-14
80.	-69.	6.312803611575706e-14
80.5	-69.	4.460770596966972e-14
81.	-69.	2.6087375823582396e-14
81.5	-69.	1.0087675697289792e-14
82.	-69.	8.37124755839372e-15
82.5	-69.	6.654819419497652e-15
83.	-69.	4.938391280601584e-15
83.5	-69.	3.2219631417055136e-15
84.	-69.	1.505535002809445e-15
84.5	-69.	4.283754128431053e-16
85.	-69.	3.4858570859071774e-16
-50.	-68.5	3.1703250337748663e-13
-49.5	-68.5	4.426778602013083e-13
-49.	-68.5	5.683232170251301e-13
-48.5	-68.5	6.939685738489516e-13
-48.	-68.5	1.1615000865225018e-12
-47.5	-68.5	2.344997344405628e-12
-47.	-68.5	3.5284946022887533e-12
-46.5	-68.5	4.711991860171879e-12
-46.	-68.5	5.895489118055004e-12
-45.5	-68.5	7.07898637593813e-12
-45.	-68.5	1.1761700658351494e-11
-44.5	-68.5	1.9151850394098133e-11
-44.	-68.5	2.6542000129844764e-11
-43.5	-68.5	3.39321498655914e-11
-43.	-68.5	4.1322299601338044e-11
-42.5	-68.5	4.871244933708467e-11
-42.	-68.5	7.589838009428859e-11
-41.5	-68.5	1.0789849285727138e-10
-41.	-68.5	1.3989860562025421e-10
-40.5	-68.5	1.71898718383237e-10
-40.	-68.5	2.0389883114621983e-10
-39.5	-68.5	2.389631149074919e-10
-39.	-68.5	3.390913001091283e-10
-38.5	-68.5	4.3921948531076477e-10
-38.	-68.5	5.393476705124013e-10
-37.5	-68.5	6.394758557140378e-10
-37.	-68.5	7.396040409156742e-10
-36.5	-68.5	8.796336732569976e-10
-36.	-68.5	1.1194862683697244e-9
-35.5	-68.5	1.3593388634824511e-9
-35.	-68.5	1.5991914585951779e-9
-34.5	-68.5	1.839044053707905e-9
-34.	-68.5	2.0788966488206316e-9
-33.5	-68.5	2.4328778530789876e-9
-33.	-68.5	2.889635570651857e-9
-32.5	-68.5	3.346393288224727e-9
-32.	-68.5	3.803151005797596e-9
-31.5	-68.5	4.259908723370465e-9
-31.	-68.5	4.716666440943334e-9
-30.5	-68.5	5.368461223742784e-9
-30.	-68.5	6.079582753126318e-9
-29.5	-68.5	6.790704282509851e-9
-29.	-68.5	7.501825811893384e-9
-28.5	-68.5	8.212947341276918e-9
-28.	-68.5	8.926602226937253e-9
-27.5	-68.5	9.981926961309282e-9
-27.	-68.5	1.1037251695681307e-8
-26.5	-68.5	1.2092576430053338e-8
-26.	-68.5	1.3147901164425367e-8
-25.5	-68.5	1.4203225898797394e-8
-25.	-68.5	1.5495898345382594e-8
-24.5	-68.5	1.750844045169994e-8
-24.	-68.5	1.9520982558017283e-8
-23.5	-68.5	2.1533524664334627e-8
-23.	-68.5	2.354606677065197e-8
-22.5	-68.5	2.5558608876969317e-8
-22.	-68.5	2.8938854097131553e-8
-21.5	-68.5	3.375090115086183e-8
-21.	-68.5	3.856294820459211e-8
-20.5	-68.5	4.3374995258322376e-8
-20.	-68.5	4.8187042312052655e-8
-19.5	-68.5	5.299908936578293e-8
-19.	-68.5	6.277221786564509e-8
-18.5	-68.5	7.438821135716477e-8
-18.	-68.5	8.600420484868446e-8
-17.5	-68.5	9.762019834020413e-8
-17.	-68.5	1.092361918317238e-7
-16.5	-68.5	1.2085218532324348e-7
-16.	-68.5	1.4618243293621475e-7
-15.5	-68.5	1.7194057250803525e-7
-15.	-68.5	1.9769871207985574e-7
-14.5	-68.5	2.234568516516762e-7
-14.	-68.5	2.4921499122349673e-7
-13.5	-68.5	2.800202355573434e-7
-13.	-68.5	3.297734324908094e-7
-12.5	-68.5	3.795266294242755e-7
-12.	-68.5	4.2927982635774155e-7
-11.5	-68.5	4.790330232912076e-7
-11.	-68.5	5.287862202246736e-7
-10.5	-68.5	5.927582028083547e-7
-10.	-68.5	6.740431706239375e-7
-9.5	-68.5	7.553281384395203e-7
-9.	-68.5	8.366131062551033e-7
-8.5	-68.5	9.178980740706859e-7
-8.	-68.5	9.991830418862687e-7
-7.5	-68.5	1.1008589179117504e-6
-7.	-68.5	1.2116304977178693e-6
-6.5	-68.5	1.3224020775239884e-6
-6.	-68.5	1.4331736573301073e-6
-5.5	-68.5	1.5439452371362264e-6
-5.	-68.5	1.6547168169423454e-6
-4.5	-68.5	1.777194889213639e-6
-4.	-68.5	1.9005253729309131e-6
-3.5	-68.5	2.023855856648187e-6
-3.	-68.5	2.1471863403654612e-6
-2.5	-68.5	2.2705168240827354e-6
-2.	-68.5	2.3921458381044036e-6
-1.5	-68.5	2.5056254516490863e-6
-1.	-68.5	2.6191050651937686e-6
-0.5	-68.5	2.732584678738451e-6
0.	-68.5	2.8460642922831337e-6
0.5	-68.5	2.959543905827816e-6
1.	-68.5	3.0660248865324655e-6
1.5	-68.5	3.162571721891381e-6
2.	-68.5	3.259118557250296e-6
2.5	-68.5	3.3556653926092112e-6
3.	-68.5	3.4522122279681258e-6
3.5	-68.5	3.548759063327041e-6
4.	-68.5	3.639101710180824e-6
4.5	-68.5	3.7261607783605936e-6
5.	-68.5	3.8132198465403638e-6
5.5	-68.5	3.900278914720133e-6
6.	-68.5	3.987337982899904e-6
6.5	-68.5	4.0743970510796735e-6
7.	-68.5	4.159373632095307e-6
7.5	-68.5	4.244104625309759e-6
8.	-68.5	4.32883561852421e-6
8.5	-68.5	4.413566611738662e-6
9.	-68.5	4.498297604953114e-6
9.5	-68.5	4.584241785076532e-6
10.	-68.5	4.6779522832375146e-6
10.5	-68.5	4.771662781398498e-6
11.	-68.5	4.865373279559481e-6
11.5	-68.5	4.959083777720463e-6
12.	-68.5	5.052794275881445e-6
12.5	-68.5	5.153320339861564e-6
13.	-68.5	5.265171717044866e-6
13.5	-68.5	5.377023094228168e-6
14.	-68.5	5.48887447141147e-6
14.5	-68.5	5.600725848594772e-6
15.	-68.5	5.712577225778074e-6
15.5	-68.5	5.8130410921461476e-6
16.	-68.5	5.9064151870279996e-6
16.5	-68.5	5.999789281909852e-6
17.	-68.5	6.093163376791704e-6
17.5	-68.5	6.186537471673556e-6
18.	-68.5	6.279911566555409e-6
18.5	-68.5	6.2858493786064555e-6
19.	-68.5	6.277184826261583e-6
19.5	-68.5	6.2685202739167086e-6
20.	-68.5	6.259855721571838e-6
20.5	-68.5	6.251191169226964e-6
21.	-68.5	6.229200742593398e-6
21.5	-68.5	6.0838460390563285e-6
22.	-68.5	5.9384913355192596e-6
22.5	-68.5	5.793136631982191e-6
23.	-68.5	5.647781928445121e-6
23.5	-68.5	5.502427224908051e-6
24.	-68.5	5.332547601941458e-6
24.5	-68.5	5.114652315530412e-6
25.	-68.5	4.896757029119367e-6
25.5	-68.5	4.6788617427083225e-6
26.	-68.5	4.460966456297277e-6
26.5	-68.5	4.243071169886231e-6
27.	-68.5	4.03000784515172e-6
27.5	-68.5	3.820462510899225e-6
28.	-68.5	3.610917176646731e-6
28.5	-68.5	3.4013718423942365e-6
29.	-68.5	3.191826508141742e-6
29.5	-68.5	2.982281173889248e-6
30.	-68.5	2.8076248066483487e-6
30.5	-68.5	2.640664529346442e-6
31.	-68.5	2.4737042520445348e-6
31.5	-68.5	2.306743974742628e-6
32.	-68.5	2.139783697440721e-6
32.5	-68.5	1.9758595011068434e-6
33.	-68.5	1.8596078418559593e-6
33.5	-68.5	1.7433561826050754e-6
34.	-68.5	1.6271045233541915e-6
34.5	-68.5	1.5108528641033079e-6
35.	-68.5	1.3946012048524242e-6
35.5	-68.5	1.2941059886909887e-6
36.	-68.5	1.230293837435841e-6
36.5	-68.5	1.1664816861806938e-6
37.	-68.5	1.1026695349255464e-6
37.5	-68.5	1.0388573836703988e-6
38.	-68.5	9.750452324152515e-7
38.5	-68.5	9.329202501681113e-7
39.	-68.5	9.091904870382525e-7
39.5	-68.5	8.854607239083937e-7
40.	-68.5	8.617309607785348e-7
40.5	-68.5	8.380011976486761e-7
41.	-68.5	8.142714345188171e-7
41.5	-68.5	7.993708669334742e-7
42.	-68.5	7.869365368555323e-7
42.5	-68.5	7.745022067775903e-7
43.	-68.5	7.620678766996486e-7
43.5	-68.5	7.496335466217067e-7
44.	-68.5	7.369216173967924e-7
44.5	-68.5	7.120145694749788e-7
45.	-68.5	6.871075215531653e-7
45.5	-68.5	6.622004736313516e-7
46.	-68.5	6.37293425709538e-7
46.5	-68.5	6.123863777877243e-7
47.	-68.5	5.845451850006202e-7
47.5	-68.5	5.484754265863901e-7
48.	-68.5	5.124056681721601e-7
48.5	-68.5	4.7633590975793e-7
49.	-68.5	4.402661513436999e-7
49.5	-68.5	4.041963929294698e-7
50.	-68.5	3.70219038782123e-7
50.5	-68.5	3.383054262572544e-7
51.	-68.5	3.0639181373238576e-7
51.5	-68.5	2.744782012075171e-7
52.	-68.5	2.425645886826484e-7
52.5	-68.5	2.1065097615777978e-7
53.	-68.5	1.877963301836856e-7
53.5	-68.5	1.6805802658240516e-7
54.	-68.5	1.483197229811247e-7
54.5	-68.5	1.2858141937984427e-7
55.	-68.5	1.088431157785638e-7
55.5	-68.5	8.910481217728336e-8
56.	-68.5	7.93270430459626e-8
56.5	-68.5	6.970465498535707e-8
57.	-68.5	6.008226692475155e-8
57.5	-68.5	5.0459878864146014e-8
58.	-68.5	4.0837490803540486e-8
58.5	-68.5	3.2488881200673883e-8
59.	-68.5	2.8521804019024432e-8
59.5	-68.5	2.455472683737498e-8
60.	-68.5	2.0587649655725523e-8
60.5	-68.5	1.6620572474076075e-8
61.	-68.5	1.2653495292426622e-8
61.5	-68.5	9.898514942191162e-9
62.	-68.5	8.533443906903413e-9
62.5	-68.5	7.168372871615664e-9
63.	-68.5	5.803301836327917e-9
63.5	-68.5	4.438230801040169e-9
64.	-68.5	3.0731597657524207e-9
64.5	-68.5	2.4101643797967513e-9
65.	-68.5	2.038932961099596e-9
65.5	-68.5	1.6677015424024416e-9
66.	-68.5	1.2964701237052868e-9
66.5	-68.5	9.252387050081319e-10
67.	-68.5	5.540072863109771e-10
67.5	-68.5	4.608086449890642e-10
68.	-68.5	3.8316319862977225e-10
68.5	-68.5	3.055177522704804e-10
69.	-68.5	2.2787230591118855e-10
69.5	-68.5	1.502268595518967e-10
70.	-68.5	8.471700190848184e-11
70.5	-68.5	7.175356467615794e-11
71.	-68.5	5.879012744383402e-11
71.5	-68.5	4.5826690211510096e-11
72.	-68.5	3.286325297918617e-11
72.5	-68.5	1.989981574686225e-11
73.	-68.5	1.1675895984904837e-11
73.5	-68.5	9.78053554248302e-12
74.	-68.5	7.885175100061206e-12
74.5	-68.5	5.98981465763939e-12
75.	-68.5	4.094454215217574e-12
75.5	-68.5	2.1990937727957586e-12
76.	-68.5	1.4078015526150925e-12
76.5	-68.5	1.1632338041475141e-12
77.	-68.5	9.186660556799353e-13
77.5	-68.5	6.740983072123569e-13
78.	-68.5	4.295305587447785e-13
78.5	-68.5	1.8496281027719995e-13
79.	-68.5	1.393827904250724e-13
79.5	-68.5	1.1362551038191289e-13
80.	-68.5	8.786823033875334e-14
80.5	-68.5	6.21109502955938e-14
81.	-68.5	3.6353670252434265e-14
81.5	-68.5	1.4100460792606098e-14
82.	-68.5	1.1703236864852512e-14
82.5	-68.5	9.306012937098928e-15
83.	-68.5	6.9087890093453434e-15
83.5	-68.5	4.511565081591758e-15
84.	-68.5	2.1143411538381745e-15
84.5	-68.5	6.091515359581232e-16
85.	-68.5	4.956902600730206e-16
-50.	-68.	3.957782786662962e-13
-49.5	-68.	5.526037746117495e-13
-49.	-68.	7.094292705572029e-13
-48.5	-68.	8.662547665026561e-13
-48.	-68.	1.4490284457188509e-12
-47.5	-68.	2.9238075578492247e-12
-47.	-68.	4.398586669979597e-12
-46.5	-68.	5.8733657821099696e-12
-46.	-68.	7.348144894240342e-12
-45.5	-68.	8.822924006370715e-12
-45.	-68.	1.4650774541452312e-11
-44.5	-68.	2.3846709942025284e-11
-44.	-68.	3.304264534259825e-11
-43.5	-68.	4.223858074317122e-11
-43.	-68.	5.1434516143744196e-11
-42.5	-68.	6.063045154431716e-11
-42.	-68.	9.43842268032279e-11
-41.5	-68.	1.3411028022679707e-10
-41.	-68.	1.7383633365036627e-10
-40.5	-68.	2.1356238707393547e-10
-40.	-68.	2.532884404975046e-10
-39.5	-68.	2.96797358060264e-10
-39.	-68.	4.2063074173538223e-10
-38.5	-68.	5.444641254105007e-10
-38.	-68.	6.68297509085619e-10
-37.5	-68.	7.921308927607373e-10
-37.	-68.	9.159642764358556e-10
-36.5	-68.	1.0887283999569295e-9
-36.	-68.	1.383904410067497e-9
-35.5	-68.	1.6790804201780647e-9
-35.	-68.	1.9742564302886325e-9
-34.5	-68.	2.2694324403992e-9
-34.	-68.	2.5646084505097677e-9
-33.5	-68.	2.9989588574988276e-9
-33.	-68.	3.5586403218003435e-9
-32.5	-68.	4.1183217861018595e-9
-32.	-68.	4.678003250403375e-9
-31.5	-68.	5.2376847147048906e-9
-31.	-68.	5.797366179006406e-9
-30.5	-68.	6.594642235373584e-9
-30.	-68.	7.464190268028208e-9
-29.5	-68.	8.33373830068283e-9
-29.	-68.	9.203286333337455e-9
-28.5	-68.	1.007283436599208e-8
-28.	-68.	1.0945471430008082e-8
-27.5	-68.	1.2234721383246797e-8
-27.	-68.	1.3523971336485512e-8
-26.5	-68.	1.481322128972423e-8
-26.	-68.	1.6102471242962946e-8
-25.5	-68.	1.739172119620166e-8
-25.	-68.	1.8966764895800295e-8
-24.5	-68.	2.1408613861930876e-8
-24.	-68.	2.385046282806146e-8
-23.5	-68.	2.6292311794192046e-8
-23.	-68.	2.8734160760322624e-8
-22.5	-68.	3.1176009726453215e-8
-22.	-68.	3.522982272756652e-8
-21.5	-68.	4.09711460059985e-8
-21.	-68.	4.671246928443047e-8
-20.5	-68.	5.245379256286245e-8
-20.	-68.	5.8195115841294424e-8
-19.5	-68.	6.393643911972639e-8
-19.	-68.	7.538085917963982e-8
-18.5	-68.	8.894377648995039e-8
-18.	-68.	1.0250669380026098e-7
-17.5	-68.	1.1606961111057156e-7
-17.	-68.	1.2963252842088214e-7
-16.5	-68.	1.4319544573119273e-7
-16.	-68.	1.7224309417307621e-7
-15.5	-68.	2.017738743899338e-7
-15.	-68.	2.3130465460679133e-7
-14.5	-68.	2.6083543482364886e-7
-14.	-68.	2.9036621504050645e-7
-13.5	-68.	3.2553889011558997e-7
-13.	-68.	3.8189249195685106e-7
-12.5	-68.	4.3824609379811215e-7
-12.	-68.	4.945996956393731e-7
-11.5	-68.	5.509532974806342e-7
-11.	-68.	6.073068993218952e-7
-10.5	-68.	6.793980485392302e-7
-10.	-68.	7.706514477553335e-7
-9.5	-68.	8.619048469714368e-7
-9.	-68.	9.531582461875403e-7
-8.5	-68.	1.0444116454036435e-6
-8.	-68.	1.1356650446197467e-6
-7.5	-68.	1.2492638189819857e-6
-7.	-68.	1.3728301196115346e-6
-6.5	-68.	1.4963964202410835e-6
-6.	-68.	1.6199627208706322e-6
-5.5	-68.	1.743529021500181e-6
-5.	-68.	1.86709532212973e-6
-4.5	-68.	2.0035001630335554e-6
-4.	-68.	2.140839845753752e-6
-3.5	-68.	2.2781795284739487e-6
-3.	-68.	2.4155192111941454e-6
-2.5	-68.	2.552858893914342e-6
-2.	-68.	2.6883368506561064e-6
-1.5	-68.	2.814897839546001e-6
-1.	-68.	2.941458828435895e-6
-0.5	-68.	3.0680198173257895e-6
0.	-68.	3.1945808062156837e-6
0.5	-68.	3.321141795105579e-6
1.	-68.	3.4397733174958897e-6
1.5	-68.	3.547149431219754e-6
2.	-68.	3.6545255449436182e-6
2.5	-68.	3.7619016586674825e-6
3.	-68.	3.869277772391346e-6
3.5	-68.	3.97665388611521e-6
4.	-68.	4.076579624899167e-6
4.5	-68.	4.172562238446706e-6
5.	-68.	4.268544851994245e-6
5.5	-68.	4.364527465541783e-6
6.	-68.	4.460510079089323e-6
6.5	-68.	4.556492692636862e-6
7.	-68.	4.649976969328879e-6
7.5	-68.	4.743166617047656e-6
8.	-68.	4.836356264766432e-6
8.5	-68.	4.92954591248521e-6
9.	-68.	5.022735560203986e-6
9.5	-68.	5.117376713403626e-6
10.	-68.	5.221309801023534e-6
10.5	-68.	5.325242888643442e-6
11.	-68.	5.42917597626335e-6
11.5	-68.	5.533109063883258e-6
12.	-68.	5.637042151503165e-6
12.5	-68.	5.748790651366904e-6
13.	-68.	5.873525892731235e-6
13.5	-68.	5.9982611340955644e-6
14.	-68.	6.122996375459895e-6
14.5	-68.	6.247731616824225e-6
15.	-68.	6.372466858188555e-6
15.5	-68.	6.4844954545794825e-6
16.	-68.	6.588612997301203e-6
16.5	-68.	6.692730540022923e-6
17.	-68.	6.796848082744643e-6
17.5	-68.	6.9009656254663634e-6
18.	-68.	7.005083168188084e-6
18.5	-68.	7.012548042607836e-6
19.	-68.	7.003871363010312e-6
19.5	-68.	6.995194683412788e-6
20.	-68.	6.986518003815266e-6
20.5	-68.	6.9778413242177416e-6
21.	-68.	6.954494478794456e-6
21.5	-68.	6.795338577999454e-6
22.	-68.	6.636182677204452e-6
22.5	-68.	6.47702677640945e-6
23.	-68.	6.317870875614448e-6
23.5	-68.	6.158714974819447e-6
24.	-68.	5.972451997604306e-6
24.5	-68.	5.733117928266208e-6
25.	-68.	5.4937838589281104e-6
25.5	-68.	5.254449789590013e-6
26.	-68.	5.0151157202519134e-6
26.5	-68.	4.775781650913816e-6
27.	-68.	4.541350406621321e-6
27.5	-68.	4.310488746071425e-6
28.	-68.	4.079627085521531e-6
28.5	-68.	3.848765424971636e-6
29.	-68.	3.6179037644217413e-6
29.5	-68.	3.387042103871847e-6
30.	-68.	3.1937003826814434e-6
30.5	-68.	3.008635112545616e-6
31.	-68.	2.8235698424097882e-6
31.5	-68.	2.638504572273961e-6
32.	-68.	2.453439302138133e-6
32.5	-68.	2.2716270699499994e-6
33.	-68.	2.140894032891003e-6
33.5	-68.	2.0101609958320073e-6
34.	-68.	1.8794279587730109e-6
34.5	-68.	1.7486949217140153e-6
35.	-68.	1.6179618846550193e-6
35.5	-68.	1.5042525811623046e-6
36.	-68.	1.4301767609255578e-6
36.5	-68.	1.356100940688811e-6
37.	-68.	1.2820251204520645e-6
37.5	-68.	1.2079493002153177e-6
38.	-68.	1.133873479978571e-6
38.5	-68.	1.0837319922365495e-6
39.	-68.	1.0538917845050161e-6
39.5	-68.	1.0240515767734827e-6
40.	-68.	9.942113690419493e-7
40.5	-68.	9.643711613104161e-7
41.	-68.	9.345309535788826e-7
41.5	-68.	9.15363605649487e-7
42.	-68.	8.991774814366299e-7
42.5	-68.	8.829913572237728e-7
43.	-68.	8.668052330109157e-7
43.5	-68.	8.506191087980587e-7
44.	-68.	8.341591493729487e-7
44.5	-68.	8.056694234545515e-7
45.	-68.	7.771796975361544e-7
45.5	-68.	7.486899716177571e-7
46.	-68.	7.202002456993598e-7
46.5	-68.	6.917105197809625e-7
47.	-68.	6.601492359801174e-7
47.5	-68.	6.199740231561271e-7
48.	-68.	5.797988103321368e-7
48.5	-68.	5.396235975081465e-7
49.	-68.	4.994483846841563e-7
49.5	-68.	4.59273171860166e-7
50.	-68.	4.213251156888133e-7
50.5	-68.	3.8557370763014755e-7
51.	-68.	3.4982229957148177e-7
51.5	-68.	3.1407089151281594e-7
52.	-68.	2.7831948345415016e-7
52.5	-68.	2.425680753954844e-7
53.	-68.	2.1669141048441737e-7
53.5	-68.	1.9421172030761326e-7
54.	-68.	1.7173203013080917e-7
54.5	-68.	1.4925233995400506e-7
55.	-68.	1.2677264977720097e-7
55.5	-68.	1.0429295960039687e-7
56.	-68.	9.294329408351546e-8
56.5	-68.	8.17672533007245e-8
57.	-68.	7.059121251793356e-8
57.5	-68.	5.941517173514259e-8
58.	-68.	4.823913095235164e-8
58.5	-68.	3.852536159688782e-8
59.	-68.	3.384150119342988e-8
59.5	-68.	2.9157640789971957e-8
60.	-68.	2.4473780386514022e-8
60.5	-68.	1.9789919983056093e-8
61.	-68.	1.510605957959816e-8
61.5	-68.	1.18451155067779e-8
62.	-68.	1.021582709965009e-8
62.5	-68.	8.586538692522282e-9
63.	-68.	6.957250285394474e-9
63.5	-68.	5.327961878266665e-9
64.	-68.	3.6986734711388556e-9
64.5	-68.	2.904986049888214e-9
65.	-68.	2.458552174486351e-9
65.5	-68.	2.0121182990844882e-9
66.	-68.	1.5656844236826254e-9
66.5	-68.	1.1192505482807628e-9
67.	-68.	6.728166728789e-10
67.5	-68.	5.600328983367094e-10
68.	-68.	4.659135601137118e-10
68.5	-68.	3.7179422189071443e-10
69.	-68.	2.7767488366771704e-10
69.5	-68.	1.835555454447196e-10
70.	-68.	1.0411343011546774e-10
70.5	-68.	8.82228690369818e-11
71.	-68.	7.233230795849582e-11
71.5	-68.	5.644174688000985e-11
72.	-68.	4.055118580152388e-11
72.5	-68.	2.4660624723037905e-11
73.	-68.	1.456467732025921e-11
73.5	-68.	1.2206132851385067e-11
74.	-68.	9.847588382510928e-12
74.5	-68.	7.489043913636787e-12
75.	-68.	5.130499444762647e-12
75.5	-68.	2.7719549758885064e-12
76.	-68.	1.7838695002447314e-12
76.5	-68.	1.474422766287942e-12
77.	-68.	1.1649760323311524e-12
77.5	-68.	8.555292983743628e-13
78.	-68.	5.460825644175734e-13
78.5	-68.	2.366358304607837e-13
79.	-68.	1.785968844422131e-13
79.5	-68.	1.456026545019814e-13
80.	-68.	1.1260842456174964e-13
80.5	-68.	7.961419462151788e-14
81.	-68.	4.661996468128614e-14
81.5	-68.	1.8113245887922404e-14
82.	-68.	1.5035226171311302e-14
82.5	-68.	1.1957206454700202e-14
83.	-68.	8.879186738089105e-15
83.5	-68.	5.801167021478003e-15
84.	-68.	2.7231473048669047e-15
84.5	-68.	7.899276590731411e-16
85.	-68.	6.427948115553235e-16
-50.	-67.5	4.745240539551057e-13
-49.5	-67.5	6.625296890221907e-13
-49.	-67.5	8.505353240892757e-13
-48.5	-67.5	1.0385409591563606e-12
-48.	-67.5	1.7365568049151999e-12
-47.5	-67.5	3.502617771292821e-12
-47.	-67.5	5.2686787376704414e-12
-46.5	-67.5	7.034739704048061e-12
-46.	-67.5	8.80080067042568e-12
-45.5	-67.5	1.0566861636803302e-11
-45.	-67.5	1.753984842455313e-11
-44.5	-67.5	2.8541569489952435e-11
-44.	-67.5	3.954329055535174e-11
-43.5	-67.5	5.054501162075104e-11
-43.	-67.5	6.154673268615035e-11
-42.5	-67.5	7.254845375154966e-11
-42.	-67.5	1.1287007351216721e-10
-41.5	-67.5	1.6032206759632276e-10
-41.	-67.5	2.0777406168047833e-10
-40.5	-67.5	2.5522605576463393e-10
-40.	-67.5	3.0267804984878945e-10
-39.5	-67.5	3.546316012130361e-10
-39.	-67.5	5.021701833616362e-10
-38.5	-67.5	6.497087655102364e-10
-38.	-67.5	7.972473476588366e-10
-37.5	-67.5	9.447859298074368e-10
-37.	-67.5	1.092324511956037e-9
-36.5	-67.5	1.2978231266568613e-9
-36.	-67.5	1.6483225517652697e-9
-35.5	-67.5	1.9988219768736784e-9
-35.	-67.5	2.349321401982087e-9
-34.5	-67.5	2.6998208270904957e-9
-34.	-67.5	3.050320252198904e-9
-33.5	-67.5	3.565039861918668e-9
-33.	-67.5	4.227645072948829e-9
-32.5	-67.5	4.890250283978992e-9
-32.	-67.5	5.552855495009154e-9
-31.5	-67.5	6.215460706039316e-9
-31.	-67.5	6.878065917069477e-9
-30.5	-67.5	7.820823247004384e-9
-30.	-67.5	8.848797782930098e-9
-29.5	-67.5	9.876772318855812e-9
-29.	-67.5	1.0904746854781524e-8
-28.5	-67.5	1.193272139070724e-8
-28.	-67.5	1.2964340633078912e-8
-27.5	-67.5	1.4487515805184316e-8
-27.	-67.5	1.6010690977289718e-8
-26.5	-67.5	1.7533866149395122e-8
-26.	-67.5	1.9057041321500527e-8
-25.5	-67.5	2.0580216493605928e-8
-25.	-67.5	2.2437631446217993e-8
-24.5	-67.5	2.5308787272161817e-8
-24.	-67.5	2.817994309810564e-8
-23.5	-67.5	3.105109892404946e-8
-23.	-67.5	3.392225474999328e-8
-22.5	-67.5	3.679341057593711e-8
-22.	-67.5	4.152079135800149e-8
-21.5	-67.5	4.819139086113516e-8
-21.	-67.5	5.486199036426884e-8
-20.5	-67.5	6.15325898674025e-8
-20.	-67.5	6.820318937053619e-8
-19.5	-67.5	7.487378887366987e-8
-19.	-67.5	8.798950049363454e-8
-18.5	-67.5	1.0349934162273603e-7
-18.	-67.5	1.1900918275183751e-7
-17.5	-67.5	1.3451902388093898e-7
-17.	-67.5	1.5002886501004048e-7
-16.5	-67.5	1.6553870613914195e-7
-16.	-67.5	1.9830375540993767e-7
-15.5	-67.5	2.3160717627183232e-7
-15.	-67.5	2.649105971337269e-7
-14.5	-67.5	2.9821401799562157e-7
-14.	-67.5	3.3151743885751616e-7
-13.5	-67.5	3.710575446738366e-7
-13.	-67.5	4.3401155142289266e-7
-12.5	-67.5	4.969655581719487e-7
-12.	-67.5	5.599195649210047e-7
-11.5	-67.5	6.228735716700608e-7
-11.	-67.5	6.858275784191168e-7
-10.5	-67.5	7.660378942701057e-7
-10.	-67.5	8.672597248867295e-7
-9.5	-67.5	9.684815555033534e-7
-9.	-67.5	1.0697033861199772e-6
-8.5	-67.5	1.170925216736601e-6
-8.	-67.5	1.2721470473532248e-6
-7.5	-67.5	1.3976687200522213e-6
-7.	-67.5	1.5340297415052e-6
-6.5	-67.5	1.6703907629581786e-6
-6.	-67.5	1.8067517844111572e-6
-5.5	-67.5	1.9431128058641357e-6
-5.	-67.5	2.0794738273171145e-6
-4.5	-67.5	2.229805436853472e-6
-4.	-67.5	2.3811543185765913e-6
-3.5	-67.5	2.5325032002997104e-6
-3.	-67.5	2.6838520820228295e-6
-2.5	-67.5	2.8352009637459486e-6
-2.	-67.5	2.9845278632078093e-6
-1.5	-67.5	3.124170227442916e-6
-1.	-67.5	3.2638125916780215e-6
-0.5	-67.5	3.403454955913128e-6
0.	-67.5	3.543097320148234e-6
0.5	-67.5	3.6827396843833407e-6
1.	-67.5	3.8135217484593135e-6
1.5	-67.5	3.9317271405481275e-6
2.	-67.5	4.049932532636941e-6
2.5	-67.5	4.168137924725754e-6
3.	-67.5	4.286343316814567e-6
3.5	-67.5	4.40454870890338e-6
4.	-67.5	4.51405753961751e-6
4.5	-67.5	4.618963698532818e-6
5.	-67.5	4.723869857448126e-6
5.5	-67.5	4.828776016363433e-6
6.	-67.5	4.933682175278741e-6
6.5	-67.5	5.038588334194049e-6
7.	-67.5	5.140580306562452e-6
7.5	-67.5	5.242228608785554e-6
8.	-67.5	5.3438769110086545e-6
8.5	-67.5	5.445525213231757e-6
9.	-67.5	5.547173515454858e-6
9.5	-67.5	5.650511641730718e-6
10.	-67.5	5.764667318809551e-6
10.5	-67.5	5.878822995888385e-6
11.	-67.5	5.992978672967218e-6
11.5	-67.5	6.107134350046052e-6
12.	-67.5	6.221290027124884e-6
12.5	-67.5	6.344260962872245e-6
13.	-67.5	6.481880068417603e-6
13.5	-67.5	6.619499173962961e-6
14.	-67.5	6.757118279508319e-6
14.5	-67.5	6.894737385053676e-6
15.	-67.5	7.0323564905990345e-6
15.5	-67.5	7.1559498170128175e-6
16.	-67.5	7.270810807574406e-6
16.5	-67.5	7.385671798135994e-6
17.	-67.5	7.500532788697582e-6
17.5	-67.5	7.6153937792591704e-6
18.	-67.5	7.730254769820758e-6
18.5	-67.5	7.739246706609216e-6
19.	-67.5	7.730557899759041e-6
19.5	-67.5	7.721869092908867e-6
20.	-67.5	7.713180286058694e-6
20.5	-67.5	7.704491479208518e-6
21.	-67.5	7.679788214995513e-6
21.5	-67.5	7.506831116942579e-6
22.	-67.5	7.333874018889644e-6
22.5	-67.5	7.16091692083671e-6
23.	-67.5	6.987959822783776e-6
23.5	-67.5	6.815002724730841e-6
24.	-67.5	6.612356393267154e-6
24.5	-67.5	6.351583541002003e-6
25.	-67.5	6.090810688736853e-6
25.5	-67.5	5.830037836471702e-6
26.	-67.5	5.569264984206551e-6
26.5	-67.5	5.3084921319414005e-6
27.	-67.5	5.052692968090921e-6
27.5	-67.5	4.800514981243626e-6
28.	-67.5	4.54833699439633e-6
28.5	-67.5	4.2961590075490354e-6
29.	-67.5	4.0439810207017405e-6
29.5	-67.5	3.791803033854446e-6
30.	-67.5	3.5797759587145378e-6
30.5	-67.5	3.3766056957447897e-6
31.	-67.5	3.1734354327750417e-6
31.5	-67.5	2.970265169805293e-6
32.	-67.5	2.7670949068355447e-6
32.5	-67.5	2.5673946387931553e-6
33.	-67.5	2.422180223926047e-6
33.5	-67.5	2.2769658090589386e-6
34.	-67.5	2.1317513941918302e-6
34.5	-67.5	1.9865369793247223e-6
35.	-67.5	1.8413225644576142e-6
35.5	-67.5	1.7143991736336206e-6
36.	-67.5	1.6300596844152746e-6
36.5	-67.5	1.5457201951969286e-6
37.	-67.5	1.4613807059785826e-6
37.5	-67.5	1.3770412167602365e-6
38.	-67.5	1.2927017275418905e-6
38.5	-67.5	1.2345437343049878e-6
39.	-67.5	1.1985930819717798e-6
39.5	-67.5	1.162642429638572e-6
40.	-67.5	1.126691777305364e-6
40.5	-67.5	1.0907411249721561e-6
41.	-67.5	1.054790472638948e-6
41.5	-67.5	1.0313563443655e-6
42.	-67.5	1.0114184260177277e-6
42.5	-67.5	9.914805076699553e-7
43.	-67.5	9.71542589322183e-7
43.5	-67.5	9.516046709744106e-7
44.	-67.5	9.31396681349105e-7
44.5	-67.5	8.993242774341242e-7
45.	-67.5	8.672518735191434e-7
45.5	-67.5	8.351794696041625e-7
46.	-67.5	8.031070656891816e-7
46.5	-67.5	7.710346617742007e-7
47.	-67.5	7.357532869596146e-7
47.5	-67.5	6.914726197258641e-7
48.	-67.5	6.471919524921136e-7
48.5	-67.5	6.029112852583632e-7
49.	-67.5	5.586306180246127e-7
49.5	-67.5	5.143499507908622e-7
50.	-67.5	4.7243119259550364e-7
50.5	-67.5	4.328419890030407e-7
51.	-67.5	3.932527854105778e-7
51.5	-67.5	3.5366358181811484e-7
52.	-67.5	3.1407437822565186e-7
52.5	-67.5	2.74485174633189e-7
53.	-67.5	2.4558649078514913e-7
53.5	-67.5	2.2036541403282136e-7
54.	-67.5	1.9514433728049363e-7
54.5	-67.5	1.6992326052816588e-7
55.	-67.5	1.4470218377583813e-7
55.5	-67.5	1.1948110702351038e-7
56.	-67.5	1.0655954512106832e-7
56.5	-67.5	9.382985161609194e-8
57.	-67.5	8.110015811111556e-8
57.5	-67.5	6.837046460613917e-8
58.	-67.5	5.56407711011628e-8
58.5	-67.5	4.4561841993101745e-8
59.	-67.5	3.916119836783534e-8
59.5	-67.5	3.3760554742568934e-8
60.	-67.5	2.8359911117302518e-8
60.5	-67.5	2.2959267492036115e-8
61.	-67.5	1.7558623866769706e-8
61.5	-67.5	1.379171607136464e-8
62.	-67.5	1.1898210292396768e-8
62.5	-67.5	1.00047045134289e-8
63.	-67.5	8.11119873446103e-9
63.5	-67.5	6.2176929554931604e-9
64.	-67.5	4.3241871765252905e-9
64.5	-67.5	3.399807719979676e-9
65.	-67.5	2.8781713878731052e-9
65.5	-67.5	2.356535055766535e-9
66.	-67.5	1.834898723659964e-9
66.5	-67.5	1.3132623915533937e-9
67.	-67.5	7.916260594468229e-10
67.5	-67.5	6.592571516843546e-10
68.	-67.5	5.486639215976514e-10
68.5	-67.5	4.3807069151094847e-10
69.	-67.5	3.274774614242455e-10
69.5	-67.5	2.1688423133754255e-10
70.	-67.5	1.2350985832245364e-10
70.5	-67.5	1.0469217339780565e-10
71.	-67.5	8.587448847315763e-11
71.5	-67.5	6.705680354850961e-11
72.	-67.5	4.8239118623861584e-11
72.5	-67.5	2.9421433699213555e-11
73.	-67.5	1.7453458655613584e-11
73.5	-67.5	1.4631730160287116e-11
74.	-67.5	1.181000166496065e-11
74.5	-67.5	8.988273169634185e-12
75.	-67.5	6.16654467430772e-12
75.5	-67.5	3.3448161789812547e-12
76.	-67.5	2.1599374478743703e-12
76.5	-67.5	1.7856117284283699e-12
77.	-67.5	1.4112860089823693e-12
77.5	-67.5	1.0369602895363686e-12
78.	-67.5	6.626345700903681e-13
78.5	-67.5	2.883088506443675e-13
79.	-67.5	2.1781097845935383e-13
79.5	-67.5	1.7757979862204988e-13
80.	-67.5	1.373486187847459e-13
80.5	-67.5	9.711743894744197e-14
81.	-67.5	5.688625911013802e-14
81.5	-67.5	2.2126030983238707e-14
82.	-67.5	1.8367215477770093e-14
82.5	-67.5	1.4608399972301476e-14
83.	-67.5	1.0849584466832864e-14
83.5	-67.5	7.090768961364248e-15
84.	-67.5	3.3319534558956342e-15
84.5	-67.5	9.70703782188159e-16
85.	-67.5	7.898993630376264e-16
-50.	-67.	6.612197182424903e-13
-49.5	-67.	9.22905416124274e-13
-49.	-67.	1.1845911140060573e-12
-48.5	-67.	1.4462768118878407e-12
-48.	-67.	2.4113379221894605e-12
-47.5	-67.	4.84938263448463e-12
-47.	-67.	7.287427346779803e-12
-46.5	-67.	9.725472059074963e-12
-46.	-67.	1.2163516771370142e-11
-45.5	-67.	1.4601561483665296e-11
-45.	-67.	2.4171867970702346e-11
-44.5	-67.	3.926059136529949e-11
-44.	-67.	5.434931475989663e-11
-43.5	-67.	6.943803815449375e-11
-43.	-67.	8.452676154909087e-11
-42.5	-67.	9.961548494368804e-11
-42.	-67.	1.544046679350739e-10
-41.5	-67.	2.1884869798729785e-10
-41.	-67.	2.832927280395219e-10
-40.5	-67.	3.4773675809174553e-10
-40.	-67.	4.121807881439696e-10
-39.5	-67.	4.825985405017649e-10
-39.	-67.	6.798609368232317e-10
-38.5	-67.	8.771233331446976e-10
-38.	-67.	1.0743857294661644e-9
-37.5	-67.	1.2716481257876311e-9
-37.	-67.	1.468910522109097e-9
-36.5	-67.	1.740879273310365e-9
-36.	-67.	2.199743744254501e-9
-35.5	-67.	2.6586082151986365e-9
-35.	-67.	3.11747268614277e-9
-34.5	-67.	3.5763371570869055e-9
-34.	-67.	4.035201628031041e-9
-33.5	-67.	4.700343153436977e-9
-33.	-67.	5.551243855206136e-9
-32.5	-67.	6.402144556975289e-9
-32.	-67.	7.253045258744445e-9
-31.5	-67.	8.1039459605136e-9
-31.	-67.	8.95484666228276e-9
-30.5	-67.	1.0156551321014789e-8
-30.	-67.	1.1464964196624735e-8
-29.5	-67.	1.2773377072234681e-8
-29.	-67.	1.4081789947844634e-8
-28.5	-67.	1.5390202823454586e-8
-28.	-67.	1.6703274349894152e-8
-27.5	-67.	1.8644650919226406e-8
-27.	-67.	2.0586027488558666e-8
-26.5	-67.	2.2527404057890927e-8
-26.	-67.	2.4468780627223174e-8
-25.5	-67.	2.641015719655542e-8
-25.	-67.	2.877160492099067e-8
-24.5	-67.	3.240711792571677e-8
-24.	-67.	3.6042630930442884e-8
-23.5	-67.	3.967814393516901e-8
-23.	-67.	4.331365693989514e-8
-22.5	-67.	4.694916994462124e-8
-22.	-67.	5.2829277221253134e-8
-21.5	-67.	6.105917383564293e-8
-21.	-67.	6.928907045003276e-8
-20.5	-67.	7.75189670644225e-8
-20.	-67.	8.57488636788123e-8
-19.5	-67.	9.39787602932021e-8
-19.	-67.	1.0966698070038921e-7
-18.5	-67.	1.2812570265314345e-7
-18.	-67.	1.4658442460589753e-7
-17.5	-67.	1.6504314655865177e-7
-17.	-67.	1.83501868511406e-7
-16.5	-67.	2.019605904641601e-7
-16.	-67.	2.397480820554212e-7
-15.5	-67.	2.7813864144967944e-7
-15.	-67.	3.1652920084393757e-7
-14.5	-67.	3.549197602381958e-7
-14.	-67.	3.9331031963245384e-7
-13.5	-67.	4.38583671630533e-7
-13.	-67.	5.096965562239007e-7
-12.5	-67.	5.808094408172686e-7
-12.	-67.	6.519223254106363e-7
-11.5	-67.	7.230352100040039e-7
-11.	-67.	7.941480945973718e-7
-10.5	-67.	8.84122342270381e-7
-10.	-67.	9.970624400859053e-7
-9.5	-67.	1.1100025379014291e-6
-9.	-67.	1.2229426357169532e-6
-8.5	-67.	1.3358827335324768e-6
-8.	-67.	1.448822831348001e-6
-7.5	-67.	1.5880759713500752e-6
-7.	-67.	1.7390664814993071e-6
-6.5	-67.	1.8900569916485387e-6
-6.	-67.	2.0410475017977702e-6
-5.5	-67.	2.1920380119470018e-6
-5.	-67.	2.3430285220962333e-6
-4.5	-67.	2.5092377910744127e-6
-4.	-67.	2.6765552181330764e-6
-3.5	-67.	2.84387264519174e-6
-3.	-67.	3.0111900722504037e-6
-2.5	-67.	3.1785074993090674e-6
-2.	-67.	3.3436938118655634e-6
-1.5	-67.	3.498672886770206e-6
-1.	-67.	3.653651961674848e-6
-0.5	-67.	3.80863103657949e-6
0.	-67.	3.963610111484133e-6
0.5	-67.	4.118589186388776e-6
1.	-67.	4.2639030094212415e-6
1.5	-67.	4.395497579122956e-6
2.	-67.	4.5270921488246706e-6
2.5	-67.	4.658686718526385e-6
3.	-67.	4.790281288228098e-6
3.5	-67.	4.921875857929812e-6
4.	-67.	5.043689927090241e-6
4.5	-67.	5.160327647567525e-6
5.	-67.	5.276965368044809e-6
5.5	-67.	5.393603088522092e-6
6.	-67.	5.510240808999376e-6
6.5	-67.	5.62687852947666e-6
7.	-67.	5.7403286053089614e-6
7.5	-67.	5.853402762070649e-6
8.	-67.	5.966476918832334e-6
8.5	-67.	6.079551075594022e-6
9.	-67.	6.192625232355708e-6
9.5	-67.	6.307604075227535e-6
10.	-67.	6.4347759264344745e-6
10.5	-67.	6.561947777641415e-6
11.	-67.	6.689119628848355e-6
11.5	-67.	6.816291480055295e-6
12.	-67.	6.943463331262234e-6
12.5	-67.	7.0801658283867355e-6
13.	-67.	7.232705242490597e-6
13.5	-67.	7.385244656594457e-6
14.	-67.	7.537784070698319e-6
14.5	-67.	7.69032348480218e-6
15.	-67.	7.842862898906041e-6
15.5	-67.	7.979189203010605e-6
16.	-67.	8.105421356879785e-6
16.5	-67.	8.231653510748966e-6
17.	-67.	8.357885664618145e-6
17.5	-67.	8.484117818487324e-6
18.	-67.	8.610349972356505e-6
18.5	-67.	8.620056239079458e-6
19.	-67.	8.610302009420609e-6
19.5	-67.	8.60054777976176e-6
20.	-67.	8.590793550102915e-6
20.5	-67.	8.581039320444066e-6
21.	-67.	8.553797730023563e-6
21.5	-67.	8.364666903026455e-6
22.	-67.	8.175536076029349e-6
22.5	-67.	7.986405249032242e-6
23.	-67.	7.797274422035135e-6
23.5	-67.	7.608143595038028e-6
24.	-67.	7.386577020989298e-6
24.5	-67.	7.101506714809025e-6
25.	-67.	6.816436408628754e-6
25.5	-67.	6.531366102448482e-6
26.	-67.	6.24629579626821e-6
26.5	-67.	5.961225490087939e-6
27.	-67.	5.681403685014754e-6
27.5	-67.	5.40540313891994e-6
28.	-67.	5.129402592825122e-6
28.5	-67.	4.8534020467303076e-6
29.	-67.	4.577401500635493e-6
29.5	-67.	4.301400954540677e-6
30.	-67.	4.068525433937293e-6
30.5	-67.	3.845162779527198e-6
31.	-67.	3.6218001251171033e-6
31.5	-67.	3.398437470707009e-6
32.	-67.	3.1750748162969143e-6
32.5	-67.	2.9553875868915972e-6
33.	-67.	2.793411873312487e-6
33.5	-67.	2.6314361597333763e-6
34.	-67.	2.4694604461542656e-6
34.5	-67.	2.3074847325751557e-6
35.	-67.	2.145509018996045e-6
35.5	-67.	2.0029502505278107e-6
36.	-67.	1.9055966754995308e-6
36.5	-67.	1.8082431004712501e-6
37.	-67.	1.7108895254429694e-6
37.5	-67.	1.6135359504146888e-6
38.	-67.	1.5161823753864085e-6
38.5	-67.	1.4472129404496896e-6
39.	-67.	1.402319145641339e-6
39.5	-67.	1.3574253508329885e-6
40.	-67.	1.312531556024638e-6
40.5	-67.	1.2676377612162873e-6
41.	-67.	1.2227439664079366e-6
41.5	-67.	1.1925898332321252e-6
42.	-67.	1.1665528935402826e-6
42.5	-67.	1.14051595384844e-6
43.	-67.	1.114479014156598e-6
43.5	-67.	1.0884420744647553e-6
44.	-67.	1.0621541445003429e-6
44.5	-67.	1.0248400417283346e-6
45.	-67.	9.875259389563264e-7
45.5	-67.	9.502118361843179e-7
46.	-67.	9.128977334123095e-7
46.5	-67.	8.755836306403013e-7
47.	-67.	8.350371796377414e-7
47.5	-67.	7.854258764326009e-7
48.	-67.	7.358145732274605e-7
48.5	-67.	6.862032700223201e-7
49.	-67.	6.365919668171795e-7
49.5	-67.	5.86980663612039e-7
50.	-67.	5.39957043800962e-7
50.5	-67.	4.954856601952137e-7
51.	-67.	4.510142765894654e-7
51.5	-67.	4.0654289298371706e-7
52.	-67.	3.6207150937796874e-7
52.5	-67.	3.176001257722204e-7
53.	-67.	2.8478316558437193e-7
53.5	-67.	2.559754015144634e-7
54.	-67.	2.2716763744455486e-7
54.5	-67.	1.9835987337464633e-7
55.	-67.	1.695521093047378e-7
55.5	-67.	1.4074434523482923e-7
56.	-67.	1.2568339183317008e-7
56.5	-67.	1.1083688416903575e-7
57.	-67.	9.59903765049014e-8
57.5	-67.	8.114386884076702e-8
58.	-67.	6.62973611766327e-8
58.5	-67.	5.3349194109644483e-8
59.	-67.	4.693092305587124e-8
59.5	-67.	4.0512652002098e-8
60.	-67.	3.409438094832475e-8
60.5	-67.	2.767610989455151e-8
61.	-67.	2.1257838840778256e-8
61.5	-67.	1.676459814705201e-8
62.	-67.	1.4478786397649634e-8
62.5	-67.	1.2192974648247255e-8
63.	-67.	9.90716289884487e-9
63.5	-67.	7.621351149442491e-9
64.	-67.	5.335539400040109e-9
64.5	-67.	4.211985069509415e-9
65.	-67.	3.5714340105325093e-9
65.5	-67.	2.930882951555604e-9
66.	-67.	2.290331892578697e-9
66.5	-67.	1.6497808336017924e-9
67.	-67.	1.0092297746248866e-9
67.5	-67.	8.430409247180058e-10
68.	-67.	7.033879674142059e-10
68.5	-67.	5.637350101104063e-10
69.	-67.	4.240820528066063e-10
69.5	-67.	2.844290955028063e-10
70.	-67.	1.66286043995363e-10
70.5	-67.	1.4127968156338084e-10
71.	-67.	1.1627331913139848e-10
71.5	-67.	9.126695669941632e-11
72.	-67.	6.626059426743406e-11
72.5	-67.	4.125423183545183e-11
73.	-67.	2.522935596349819e-11
73.5	-67.	2.1197234802997737e-11
74.	-67.	1.7165113642497283e-11
74.5	-67.	1.3132992481996856e-11
75.	-67.	9.10087132149641e-12
75.5	-67.	5.0687501609959694e-12
76.	-67.	3.3480189067184355e-12
76.5	-67.	2.7718667644431556e-12
77.	-67.	2.195714622167879e-12
77.5	-67.	1.6195624798926007e-12
78.	-67.	1.0434103376173232e-12
78.5	-67.	4.67258195342047e-13
79.	-67.	3.5543608472321457e-13
79.5	-67.	2.898695571348468e-13
80.	-67.	2.2430302954647898e-13
80.5	-67.	1.5873650195811138e-13
81.	-67.	9.316997436974389e-14
81.5	-67.	3.651012014187217e-14
82.	-67.	3.032036152970752e-14
82.5	-67.	2.41306029175429e-14
83.	-67.	1.7940844305378277e-14
83.5	-67.	1.1751085693213692e-14
84.	-67.	5.5613270810490696e-15
84.5	-67.	1.667931440184662e-15
85.	-67.	1.357260583885223e-15
-50.	-66.5	1.187982178153429e-12
-49.5	-66.5	1.6572324013409983e-12
-49.	-66.5	2.126482624528568e-12
-48.5	-66.5	2.5957328477161373e-12
-48.	-66.5	4.306053638355965e-12
-47.5	-66.5	8.615379970694827e-12
-47.	-66.5	1.2924706303033693e-11
-46.5	-66.5	1.7234032635372547e-11
-46.	-66.5	2.1543358967711423e-11
-45.5	-66.5	2.5852685300050273e-11
-45.	-66.5	4.2595020880988176e-11
-44.5	-66.5	6.8957099906046e-11
-44.	-66.5	9.53191789311038e-11
-43.5	-66.5	1.2168125795616158e-10
-43.	-66.5	1.4804333698121938e-10
-42.5	-66.5	1.7440541600627723e-10
-42.	-66.5	2.6854807975405976e-10
-41.5	-66.5	3.791744614698082e-10
-41.	-66.5	4.898008431855568e-10
-40.5	-66.5	6.004272249013049e-10
-40.	-66.5	7.110536066170535e-10
-39.5	-66.5	8.314994841201321e-10
-39.	-66.5	1.1604502741942282e-9
-38.5	-66.5	1.489401064268324e-9
-38.	-66.5	1.81835185434242e-9
-37.5	-66.5	2.1473026444165166e-9
-37.	-66.5	2.4762534344906124e-9
-36.5	-66.5	2.9209673068998357e-9
-36.	-66.5	3.6552900703797973e-9
-35.5	-66.5	4.389612833859759e-9
-35.	-66.5	5.123935597339719e-9
-34.5	-66.5	5.85825836081968e-9
-34.	-66.5	6.59258112429964e-9
-33.5	-66.5	7.628826604442452e-9
-33.	-66.5	8.93696328120415e-9
-32.5	-66.5	1.0245099957965843e-8
-32.	-66.5	1.155323663472754e-8
-31.5	-66.5	1.2861373311489231e-8
-31.	-66.5	1.4169509988250932e-8
-30.5	-66.5	1.598760595438774e-8
-30.	-66.5	1.796082231004544e-8
-29.5	-66.5	1.9934038665703135e-8
-29.	-66.5	2.1907255021360838e-8
-28.5	-66.5	2.3880471377018534e-8
-28.	-66.5	2.5860803980805856e-8
-27.5	-66.5	2.8800893979994498e-8
-27.	-66.5	3.1740983979183134e-8
-26.5	-66.5	3.4681073978371776e-8
-26.	-66.5	3.762116397756042e-8
-25.5	-66.5	4.0561253976749035e-8
-25.	-66.5	4.412501886323665e-8
-24.5	-66.5	4.9580374044473575e-8
-24.	-66.5	5.50357292257105e-8
-23.5	-66.5	6.049108440694743e-8
-23.	-66.5	6.594643958818437e-8
-22.5	-66.5	7.140179476942129e-8
-22.	-66.5	7.994408788186002e-8
-21.5	-66.5	9.171799123577892e-8
-21.	-66.5	1.0349189458969782e-7
-20.5	-66.5	1.1526579794361667e-7
-20.	-66.5	1.2703970129753555e-7
-19.5	-66.5	1.3881360465145445e-7
-19.	-66.5	1.5991337386200427e-7
-18.5	-66.5	1.8447736995346524e-7
-18.	-66.5	2.0904136604492605e-7
-17.5	-66.5	2.3360536213638702e-7
-17.	-66.5	2.58169358227848e-7
-16.5	-66.5	2.8273335431930874e-7
-16.	-66.5	3.2965446687424954e-7
-15.5	-66.5	3.772731332496941e-7
-15.	-66.5	4.2489179962513864e-7
-14.5	-66.5	4.7251046600058327e-7
-14.	-66.5	5.201291323760278e-7
-13.5	-66.5	5.75438361013203e-7
-13.	-66.5	6.596196690048778e-7
-12.5	-66.5	7.438009769965527e-7
-12.	-66.5	8.279822849882275e-7
-11.5	-66.5	9.121635929799022e-7
-11.	-66.5	9.963449009715772e-7
-10.5	-66.5	1.1012644663147062e-6
-10.	-66.5	1.2314352135867e-6
-9.5	-66.5	1.3616059608586937e-6
-9.	-66.5	1.4917767081306873e-6
-8.5	-66.5	1.6219474554026807e-6
-8.	-66.5	1.7521182026746745e-6
-7.5	-66.5	1.910800215125366e-6
-7.	-66.5	2.082200151653161e-6
-6.5	-66.5	2.253600088180955e-6
-6.	-66.5	2.425000024708749e-6
-5.5	-66.5	2.5963999612365433e-6
-5.	-66.5	2.767799897764337e-6
-4.5	-66.5	2.9560325776277247e-6
-4.	-66.5	3.1454909382942395e-6
-3.5	-66.5	3.3349492989607543e-6
-3.	-66.5	3.5244076596272686e-6
-2.5	-66.5	3.7138660202937833e-6
-2.	-66.5	3.901245186621025e-6
-1.5	-66.5	4.078665793366533e-6
-1.	-66.5	4.256086400112039e-6
-0.5	-66.5	4.433507006857546e-6
0.	-66.5	4.610927613603053e-6
0.5	-66.5	4.78834822034856e-6
1.	-66.5	4.955695180379563e-6
[truncated: 74,151 more rows]
