# Supplementary material for: Myosin V executes steps of variable length via structurally constrained diffusion
Source: eLife. 2020 Jan 15;9:e51569. doi: 10.7554/eLife.51569 (PMC7054003; doi:10.7554/eLife.51569)
Supplement: Source data 1. [file elife-51569-data1.zip › myosin_elife_source_data/Figure 3/BD_diffusion_contours/cont_xz_8IQ.txt]

-50.	-20.	3.7250816163339535e-21
-49.5	-20.	2.711953209220104e-21
-49.	-20.	1.6988248021062545e-21
-48.5	-20.	6.856963949924048e-22
-48.	-20.	0.
-47.5	-20.	0.
-47.	-20.	0.
-46.5	-20.	0.
-46.	-20.	0.
-45.5	-20.	0.
-45.	-20.	1.808194351085545e-14
-44.5	-20.	5.0154358199481394e-14
-44.	-20.	8.222677288810731e-14
-43.5	-20.	1.1429918757673323e-13
-43.	-20.	1.463716022653592e-13
-42.5	-20.	1.784440169539851e-13
-42.	-20.	5.275849331174104e-13
-41.5	-20.	9.5383447524232e-13
-41.	-20.	1.3800840173672293e-12
-40.5	-20.	1.806333559492139e-12
-40.	-20.	2.2325831016170484e-12
-39.5	-20.	2.8147058922908377e-12
-39.	-20.	6.706605352226733e-12
-38.5	-20.	1.0598504812162628e-11
-38.	-20.	1.4490404272098526e-11
-37.5	-20.	1.8382303732034418e-11
-37.	-20.	2.2274203191970316e-11
-36.5	-20.	3.1644366751176395e-11
-36.	-20.	5.471971126080888e-11
-35.5	-20.	7.779505577044139e-11
-35.	-20.	1.0087040028007389e-10
-34.5	-20.	1.2394574478970638e-10
-34.	-20.	1.470210892993389e-10
-33.5	-20.	2.0395121096248882e-10
-33.	-20.	2.9136865724060993e-10
-32.5	-20.	3.787861035187311e-10
-32.	-20.	4.662035497968522e-10
-31.5	-20.	5.536209960749734e-10
-31.	-20.	6.410384423530945e-10
-30.5	-20.	8.182926931307165e-10
-30.	-20.	1.0228736744878482e-9
-29.5	-20.	1.2274546558449796e-9
-29.	-20.	1.432035637202111e-9
-28.5	-20.	1.6366166185592428e-9
-28.	-20.	1.8416845804437556e-9
-27.5	-20.	2.1124308539968873e-9
-27.	-20.	2.3831771275500195e-9
-26.5	-20.	2.653923401103151e-9
-26.	-20.	2.924669674656283e-9
-25.5	-20.	3.1954159482094154e-9
-25.	-20.	3.4328878368401353e-9
-24.5	-20.	3.5694393503446934e-9
-24.	-20.	3.7059908638492515e-9
-23.5	-20.	3.8425423773538104e-9
-23.	-20.	3.979093890858369e-9
-22.5	-20.	4.115645404362927e-9
-22.	-20.	4.134811450135477e-9
-21.5	-20.	4.031090645515162e-9
-21.	-20.	3.9273698408948464e-9
-20.5	-20.	3.823649036274532e-9
-20.	-20.	3.7199282316542166e-9
-19.5	-20.	3.6162074270339017e-9
-19.	-20.	3.585985403751025e-9
-18.5	-20.	3.5830655589401113e-9
-18.	-20.	3.5801457141291975e-9
-17.5	-20.	3.5772258693182837e-9
-17.	-20.	3.57430602450737e-9
-16.5	-20.	3.571386179696456e-9
-16.	-20.	4.9061200768159535e-9
-15.5	-20.	6.2825894759049465e-9
-15.	-20.	7.65905887499394e-9
-14.5	-20.	9.035528274082932e-9
-14.	-20.	1.0411997673171926e-8
-13.5	-20.	1.2745047059549944e-8
-13.	-20.	1.8669310243047018e-8
-12.5	-20.	2.459357342654409e-8
-12.	-20.	3.0517836610041165e-8
-11.5	-20.	3.644209979353824e-8
-11.	-20.	4.236636297703531e-8
-10.5	-20.	5.20577012226172e-8
-10.	-20.	6.633588088502187e-8
-9.5	-20.	8.061406054742656e-8
-9.	-20.	9.489224020983123e-8
-8.5	-20.	1.0917041987223591e-7
-8.	-20.	1.2344859953464062e-7
-7.5	-20.	1.4187303325702966e-7
-7.	-20.	1.621469725698843e-7
-6.5	-20.	1.8242091188273897e-7
-6.	-20.	2.026948511955936e-7
-5.5	-20.	2.2296879050844825e-7
-5.	-20.	2.4324272982130294e-7
-4.5	-20.	2.592307209379288e-7
-4.	-20.	2.7490662956612264e-7
-3.5	-20.	2.9058253819431645e-7
-3.	-20.	3.062584468225103e-7
-2.5	-20.	3.2193435545070405e-7
-2.	-20.	3.359965239098648e-7
-1.5	-20.	3.423294833580111e-7
-1.	-20.	3.486624428061573e-7
-0.5	-20.	3.549954022543036e-7
0.	-20.	3.6132836170244983e-7
0.5	-20.	3.676613211505961e-7
1.	-20.	3.73362352930277e-7
1.5	-20.	3.7816640076323393e-7
2.	-20.	3.829704485961909e-7
2.5	-20.	3.877744964291478e-7
3.	-20.	3.9257854426210476e-7
3.5	-20.	3.973825920950617e-7
4.	-20.	4.0552895253359446e-7
4.5	-20.	4.1544423833351355e-7
5.	-20.	4.253595241334327e-7
5.5	-20.	4.352748099333518e-7
6.	-20.	4.451900957332709e-7
6.5	-20.	4.5510538153319e-7
7.	-20.	4.7580071422952995e-7
7.5	-20.	4.977673383218117e-7
8.	-20.	5.197339624140934e-7
8.5	-20.	5.417005865063751e-7
9.	-20.	5.636672105986568e-7
9.5	-20.	5.893149667683591e-7
10.	-20.	6.385277995476363e-7
10.5	-20.	6.877406323269132e-7
11.	-20.	7.369534651061904e-7
11.5	-20.	7.861662978854673e-7
12.	-20.	8.353791306647443e-7
12.5	-20.	8.942309054472023e-7
13.	-20.	9.690995510266268e-7
13.5	-20.	1.0439681966060511e-6
14.	-20.	1.1188368421854755e-6
14.5	-20.	1.1937054877649e-6
15.	-20.	1.2685741333443243e-6
15.5	-20.	1.3400004716961099e-6
16.	-20.	1.4092836576043704e-6
16.5	-20.	1.478566843512631e-6
17.	-20.	1.5478500294208912e-6
17.5	-20.	1.6171332153291518e-6
18.	-20.	1.686416401237412e-6
18.5	-20.	1.73797538876621e-6
19.	-20.	1.7865743327640716e-6
19.5	-20.	1.8351732767619333e-6
20.	-20.	1.883772220759795e-6
20.5	-20.	1.9323711647576565e-6
21.	-20.	1.9825398388646787e-6
21.5	-20.	2.047240288947889e-6
22.	-20.	2.1119407390310994e-6
22.5	-20.	2.17664118911431e-6
23.	-20.	2.2413416391975205e-6
23.5	-20.	2.306042089280731e-6
24.	-20.	2.3922911143527288e-6
24.5	-20.	2.5207286215252403e-6
25.	-20.	2.649166128697752e-6
25.5	-20.	2.7776036358702633e-6
26.	-20.	2.906041143042775e-6
26.5	-20.	3.034478650215286e-6
27.	-20.	3.20236978693257e-6
27.5	-20.	3.398985798247601e-6
28.	-20.	3.595601809562632e-6
28.5	-20.	3.792217820877663e-6
29.	-20.	3.988833832192695e-6
29.5	-20.	4.185449843507725e-6
30.	-20.	4.412778353786058e-6
30.5	-20.	4.64688167497221e-6
31.	-20.	4.880984996158362e-6
31.5	-20.	5.115088317344514e-6
32.	-20.	5.349191638530666e-6
32.5	-20.	5.582054254335978e-6
33.	-20.	5.795435316816459e-6
33.5	-20.	6.00881637929694e-6
34.	-20.	6.222197441777422e-6
34.5	-20.	6.435578504257903e-6
35.	-20.	6.648959566738385e-6
35.5	-20.	6.826425605641565e-6
36.	-20.	6.92027676182549e-6
36.5	-20.	7.014127918009415e-6
37.	-20.	7.10797907419334e-6
37.5	-20.	7.201830230377265e-6
38.	-20.	7.29568138656119e-6
38.5	-20.	7.294722780643246e-6
39.	-20.	7.213345824701053e-6
39.5	-20.	7.131968868758858e-6
40.	-20.	7.0505919128166645e-6
40.5	-20.	6.969214956874471e-6
41.	-20.	6.887838000932277e-6
41.5	-20.	6.719405874320457e-6
42.	-20.	6.526656840688499e-6
42.5	-20.	6.333907807056541e-6
43.	-20.	6.141158773424583e-6
43.5	-20.	5.948409739792625e-6
44.	-20.	5.755192597435036e-6
44.5	-20.	5.541411121453272e-6
45.	-20.	5.327629645471506e-6
45.5	-20.	5.113848169489742e-6
46.	-20.	4.900066693507978e-6
46.5	-20.	4.686285217526214e-6
47.	-20.	4.4766994797028275e-6
47.5	-20.	4.27888034113596e-6
48.	-20.	4.081061202569093e-6
48.5	-20.	3.883242064002226e-6
49.	-20.	3.685422925435358e-6
49.5	-20.	3.4876037868684907e-6
50.	-20.	3.304823695264888e-6
50.5	-20.	3.1368766393569723e-6
51.	-20.	2.968929583449056e-6
51.5	-20.	2.8009825275411403e-6
52.	-20.	2.633035471633224e-6
52.5	-20.	2.4650884157253083e-6
53.	-20.	2.3227566165896656e-6
53.5	-20.	2.189236629444112e-6
54.	-20.	2.0557166422985585e-6
54.5	-20.	1.9221966551530045e-6
55.	-20.	1.7886766680074505e-6
55.5	-20.	1.6551566808618967e-6
56.	-20.	1.5502476147387194e-6
56.5	-20.	1.445784869599221e-6
57.	-20.	1.3413221244597222e-6
57.5	-20.	1.2368593793202239e-6
58.	-20.	1.1323966341807253e-6
58.5	-20.	1.0340014343289508e-6
59.	-20.	9.564773257048874e-7
59.5	-20.	8.789532170808236e-7
60.	-20.	8.014291084567599e-7
60.5	-20.	7.239049998326962e-7
61.	-20.	6.463808912086325e-7
61.5	-20.	5.809412949267348e-7
62.	-20.	5.293589877950623e-7
62.5	-20.	4.777766806633898e-7
63.	-20.	4.261943735317172e-7
63.5	-20.	3.746120664000447e-7
64.	-20.	3.2302975926837215e-7
64.5	-20.	2.864156393311321e-7
65.	-20.	2.560218998937281e-7
65.5	-20.	2.2562816045632424e-7
66.	-20.	1.9523442101892034e-7
66.5	-20.	1.6484068158151646e-7
67.	-20.	1.3444694214411256e-7
67.5	-20.	1.1848751594847546e-7
68.	-20.	1.0333554738470465e-7
68.5	-20.	8.818357882093383e-8
69.	-20.	7.3031610257163e-8
69.5	-20.	5.787964169339217e-8
70.	-20.	4.446844853538547e-8
70.5	-20.	3.859471552489336e-8
71.	-20.	3.272098251440126e-8
71.5	-20.	2.684724950390916e-8
72.	-20.	2.097351649341706e-8
72.5	-20.	1.5099783482924962e-8
73.	-20.	1.1031013865125141e-8
73.5	-20.	9.37236679074084e-9
74.	-20.	7.71371971635654e-9
74.5	-20.	6.055072641972237e-9
75.	-20.	4.396425567587936e-9
75.5	-20.	2.7377784932036355e-9
76.	-20.	1.967782352398083e-9
76.5	-20.	1.6378380149239392e-9
77.	-20.	1.307893677449796e-9
77.5	-20.	9.779493399756524e-10
78.	-20.	6.480050025015087e-10
78.5	-20.	3.180606650273653e-10
79.	-20.	2.468415995121538e-10
79.5	-20.	2.0139620247252898e-10
80.	-20.	1.559508054329041e-10
80.5	-20.	1.1050540839327924e-10
81.	-20.	6.506001135365437e-11
81.5	-20.	2.57788300463401e-11
82.	-20.	2.1427475489534398e-11
82.5	-20.	1.70761209327287e-11
83.	-20.	1.2724766375923003e-11
83.5	-20.	8.373411819117307e-12
84.	-20.	4.022057262311609e-12
84.5	-20.	1.2774913273500405e-12
85.	-20.	1.0397945115059286e-12
-50.	-19.5	3.501034414263844e-21
-49.5	-19.5	2.5488412049068144e-21
-49.	-19.5	1.5966479955497852e-21
-48.5	-19.5	6.444547861927558e-22
-48.	-19.5	0.
-47.5	-19.5	0.
-47.	-19.5	0.
-46.5	-19.5	0.
-46.	-19.5	0.
-45.5	-19.5	0.
-45.	-19.5	3.778042818146078e-14
-44.5	-19.5	1.0479255876478064e-13
-44.	-19.5	1.7180468934810053e-13
-43.5	-19.5	2.388168199314205e-13
-43.	-19.5	3.058289505147404e-13
-42.5	-19.5	3.7284108109806016e-13
-42.	-19.5	1.102336409959674e-12
-41.5	-19.5	1.9929425678825237e-12
-41.	-19.5	2.8835487258053733e-12
-40.5	-19.5	3.774154883728223e-12
-40.	-19.5	4.664761041651071e-12
-39.5	-19.5	5.881048897975903e-12
-39.	-19.5	1.401278694868424e-11
-38.5	-19.5	2.214452499939258e-11
-38.	-19.5	3.0276263050100926e-11
-37.5	-19.5	3.8408001100809266e-11
-37.	-19.5	4.6539739151517606e-11
-36.5	-19.5	6.611785268952489e-11
-36.	-19.5	1.1433179765830547e-10
-35.5	-19.5	1.62545742627086e-10
-35.	-19.5	2.1075968759586662e-10
-34.5	-19.5	2.5897363256464725e-10
-34.	-19.5	3.071875775334278e-10
-33.5	-19.5	4.2613983452545013e-10
-33.	-19.5	6.087942352825399e-10
-32.5	-19.5	7.9144863603963e-10
-32.	-19.5	9.741030367967196e-10
-31.5	-19.5	1.1567574375538096e-9
-31.	-19.5	1.3394118383108992e-9
-30.5	-19.5	1.7097994978741771e-9
-30.	-19.5	2.137292218250683e-9
-29.5	-19.5	2.564784938627189e-9
-29.	-19.5	2.992277659003695e-9
-28.5	-19.5	3.419770379380202e-9
-28.	-19.5	3.848282204075937e-9
-27.5	-19.5	4.414239054471517e-9
-27.	-19.5	4.980195904867096e-9
-26.5	-19.5	5.546152755262674e-9
-26.	-19.5	6.1121096056582535e-9
-25.5	-19.5	6.678066456053831e-9
-25.	-19.5	7.174154792203179e-9
-24.5	-19.5	7.458333676572169e-9
-24.	-19.5	7.742512560941152e-9
-23.5	-19.5	8.026691445310145e-9
-23.	-19.5	8.310870329679132e-9
-22.5	-19.5	8.595049214048122e-9
-22.	-19.5	8.621573986562599e-9
-21.5	-19.5	8.378369439866482e-9
-21.	-19.5	8.135164893170368e-9
-20.5	-19.5	7.89196034647426e-9
-20.	-19.5	7.648755799778143e-9
-19.5	-19.5	7.405551253082029e-9
-19.	-19.5	7.142735295233643e-9
-18.5	-19.5	6.872634396905654e-9
-18.	-19.5	6.602533498577668e-9
-17.5	-19.5	6.332432600249685e-9
-17.	-19.5	6.062331701921696e-9
-16.5	-19.5	5.79223080359371e-9
-16.	-19.5	7.027447851801944e-9
-15.5	-19.5	8.309631613557227e-9
-15.	-19.5	9.591815375312508e-9
-14.5	-19.5	1.0873999137067788e-8
-14.	-19.5	1.2156182898823071e-8
-13.5	-19.5	1.4493649171756786e-8
-13.	-19.5	2.0792880445380807e-8
-12.5	-19.5	2.709211171900483e-8
-12.	-19.5	3.339134299262885e-8
-11.5	-19.5	3.9690574266252873e-8
-11.	-19.5	4.5989805539876894e-8
-10.5	-19.5	5.639142485143634e-8
-10.	-19.5	7.178816718288769e-8
-9.5	-19.5	8.718490951433906e-8
-9.	-19.5	1.0258165184579042e-7
-8.5	-19.5	1.1797839417724178e-7
-8.	-19.5	1.3337513650869313e-7
-7.5	-19.5	1.5333955079093467e-7
-7.	-19.5	1.7534145112351999e-7
-6.5	-19.5	1.9734335145610527e-7
-6.	-19.5	2.1934525178869056e-7
-5.5	-19.5	2.413471521212758e-7
-5.	-19.5	2.6334905245386115e-7
-4.5	-19.5	2.809559526790545e-7
-4.	-19.5	2.9824282977112164e-7
-3.5	-19.5	3.155297068631887e-7
-3.	-19.5	3.3281658395525573e-7
-2.5	-19.5	3.501034610473228e-7
-2.	-19.5	3.6571199224901957e-7
-1.5	-19.5	3.732818773115289e-7
-1.	-19.5	3.8085176237403827e-7
-0.5	-19.5	3.8842164743654757e-7
0.	-19.5	3.959915324990569e-7
0.5	-19.5	4.035614175615663e-7
1.	-19.5	4.107039923187094e-7
1.5	-19.5	4.172400253728851e-7
2.	-19.5	4.237760584270608e-7
2.5	-19.5	4.3031209148123654e-7
3.	-19.5	4.3684812453541225e-7
3.5	-19.5	4.4338415758958796e-7
4.	-19.5	4.5409471407683554e-7
4.5	-19.5	4.6701464510318027e-7
5.	-19.5	4.799345761295251e-7
5.5	-19.5	4.928545071558697e-7
6.	-19.5	5.057744381822145e-7
6.5	-19.5	5.186943692085593e-7
7.	-19.5	5.437722645268297e-7
7.5	-19.5	5.702839490989876e-7
8.	-19.5	5.967956336711457e-7
8.5	-19.5	6.233073182433038e-7
9.	-19.5	6.498190028154617e-7
9.5	-19.5	6.80302229959474e-7
10.	-19.5	7.362096209192857e-7
10.5	-19.5	7.921170118790974e-7
11.	-19.5	8.480244028389091e-7
11.5	-19.5	9.039317937987208e-7
12.	-19.5	9.598391847585324e-7
12.5	-19.5	1.026143484385423e-6
13.	-19.5	1.1097241555013747e-6
13.5	-19.5	1.193304826617326e-6
14.	-19.5	1.2768854977332775e-6
14.5	-19.5	1.360466168849229e-6
15.	-19.5	1.4440468399651803e-6
15.5	-19.5	1.5239697859483295e-6
16.	-19.5	1.6016154620547035e-6
16.5	-19.5	1.6792611381610773e-6
17.	-19.5	1.756906814267451e-6
17.5	-19.5	1.834552490373825e-6
18.	-19.5	1.9121981664801986e-6
18.5	-19.5	1.969825461075807e-6
19.	-19.5	2.0241095703029066e-6
19.5	-19.5	2.0783936795300066e-6
20.	-19.5	2.1326777887571067e-6
20.5	-19.5	2.1869618979842067e-6
21.	-19.5	2.24268207039423e-6
21.5	-19.5	2.3116965972541748e-6
22.	-19.5	2.3807111241141204e-6
22.5	-19.5	2.449725650974066e-6
23.	-19.5	2.518740177834011e-6
23.5	-19.5	2.5877547046939563e-6
24.	-19.5	2.6792233436004746e-6
24.5	-19.5	2.8146533537184377e-6
25.	-19.5	2.950083363836401e-6
25.5	-19.5	3.085513373954364e-6
26.	-19.5	3.220943384072327e-6
26.5	-19.5	3.35637339419029e-6
27.	-19.5	3.5355564240760906e-6
27.5	-19.5	3.7465945714911323e-6
28.	-19.5	3.957632718906174e-6
28.5	-19.5	4.1686708663212165e-6
29.	-19.5	4.379709013736258e-6
29.5	-19.5	4.5907471611513e-6
30.	-19.5	4.842857922298005e-6
30.5	-19.5	5.104028812086618e-6
31.	-19.5	5.36519970187523e-6
31.5	-19.5	5.626370591663844e-6
32.	-19.5	5.887541481452456e-6
32.5	-19.5	6.1480345722748265e-6
33.	-19.5	6.397884865130579e-6
33.5	-19.5	6.647735157986332e-6
34.	-19.5	6.897585450842086e-6
34.5	-19.5	7.147435743697839e-6
35.	-19.5	7.397286036553593e-6
35.5	-19.5	7.608150395210755e-6
36.	-19.5	7.728250388679643e-6
36.5	-19.5	7.84835038214853e-6
37.	-19.5	7.968450375617418e-6
37.5	-19.5	8.088550369086305e-6
38.	-19.5	8.208650362555194e-6
38.5	-19.5	8.219715028040214e-6
39.	-19.5	8.138295112017752e-6
39.5	-19.5	8.056875195995286e-6
40.	-19.5	7.975455279972824e-6
40.5	-19.5	7.89403536395036e-6
41.	-19.5	7.812615447927897e-6
41.5	-19.5	7.6299005999607e-6
42.	-19.5	7.418891287428514e-6
42.5	-19.5	7.207881974896326e-6
43.	-19.5	6.996872662364138e-6
43.5	-19.5	6.7858633498319495e-6
44.	-19.5	6.5743326542622185e-6
44.5	-19.5	6.339897248434085e-6
45.	-19.5	6.105461842605952e-6
45.5	-19.5	5.871026436777819e-6
46.	-19.5	5.636591030949686e-6
46.5	-19.5	5.402155625121553e-6
47.	-19.5	5.172434139048542e-6
47.5	-19.5	4.955932449490993e-6
48.	-19.5	4.739430759933443e-6
48.5	-19.5	4.522929070375895e-6
49.	-19.5	4.306427380818346e-6
49.5	-19.5	4.089925691260797e-6
50.	-19.5	3.888405689852766e-6
50.5	-19.5	3.7016621510521252e-6
51.	-19.5	3.514918612251484e-6
51.5	-19.5	3.328175073450843e-6
52.	-19.5	3.1414315346502015e-6
52.5	-19.5	2.9546879958495605e-6
53.	-19.5	2.7931457048272308e-6
53.5	-19.5	2.640272804055889e-6
54.	-19.5	2.4873999032845483e-6
54.5	-19.5	2.334527002513207e-6
55.	-19.5	2.1816541017418654e-6
55.5	-19.5	2.028781200970524e-6
56.	-19.5	1.905802633642905e-6
56.5	-19.5	1.7832904081117839e-6
57.	-19.5	1.6607781825806624e-6
57.5	-19.5	1.5382659570495409e-6
58.	-19.5	1.4157537315184196e-6
58.5	-19.5	1.299904317751226e-6
59.	-19.5	1.2069735878279513e-6
59.5	-19.5	1.114042857904676e-6
60.	-19.5	1.0211121279814015e-6
60.5	-19.5	9.281813980581265e-7
61.	-19.5	8.352506681348516e-7
61.5	-19.5	7.556388442089637e-7
62.	-19.5	6.912997864770794e-7
62.5	-19.5	6.269607287451952e-7
63.	-19.5	5.626216710133111e-7
63.5	-19.5	4.982826132814269e-7
64.	-19.5	4.339435555495428e-7
64.5	-19.5	3.8683165105840963e-7
65.	-19.5	3.468788932758583e-7
65.5	-19.5	3.069261354933069e-7
66.	-19.5	2.6697337771075565e-7
66.5	-19.5	2.2702061992820433e-7
67.	-19.5	1.87067862145653e-7
67.5	-19.5	1.6523744665975795e-7
68.	-19.5	1.444207977001696e-7
68.5	-19.5	1.2360414874058124e-7
69.	-19.5	1.027874997809929e-7
69.5	-19.5	8.197085082140452e-8
70.	-19.5	6.349820631155792e-8
70.5	-19.5	5.517496997178487e-8
71.	-19.5	4.6851733632011846e-8
71.5	-19.5	3.852849729223879e-8
72.	-19.5	3.020526095246577e-8
72.5	-19.5	2.1882024612692724e-8
73.	-19.5	1.609217030446251e-8
73.5	-19.5	1.3685077757509801e-8
74.	-19.5	1.1277985210557087e-8
74.5	-19.5	8.870892663604377e-9
75.	-19.5	6.463800116651667e-9
75.5	-19.5	4.056707569698957e-9
76.	-19.5	2.9323914116217967e-9
76.5	-19.5	2.443294372622528e-9
77.	-19.5	1.95419733362326e-9
77.5	-19.5	1.4651002946239918e-9
78.	-19.5	9.760032556247237e-10
78.5	-19.5	4.869062166254555e-10
79.	-19.5	3.799291945409899e-10
79.5	-19.5	3.110181663939504e-10
80.	-19.5	2.4210713824691113e-10
80.5	-19.5	1.7319611009987174e-10
81.	-19.5	1.0428508195283238e-10
81.5	-19.5	4.466500179309112e-11
82.	-19.5	3.76925280179275e-11
82.5	-19.5	3.0720054242763904e-11
83.	-19.5	2.374758046760029e-11
83.5	-19.5	1.677510669243669e-11
84.	-19.5	9.802632917273088e-12
84.5	-19.5	5.284589498867735e-12
85.	-19.5	4.595883420006097e-12
-50.	-19.	3.283981710512883e-21
-49.5	-19.	2.3908213714818957e-21
-49.	-19.	1.4976610324509085e-21
-48.5	-19.	6.04500693419921e-22
-48.	-19.	0.
-47.5	-19.	0.
-47.	-19.	0.
-46.5	-19.	0.
-46.	-19.	0.
-45.5	-19.	0.
-45.	-19.	6.008583196130027e-14
-44.5	-19.	1.6666163883830914e-13
-44.	-19.	2.7323744571531807e-13
-43.5	-19.	3.79813252592327e-13
-43.	-19.	4.863890594693359e-13
-42.5	-19.	5.929648663463448e-13
-42.	-19.	1.7531511288907392e-12
-41.5	-19.	3.169567367472732e-12
-41.	-19.	4.585983606054724e-12
-40.5	-19.	6.002399844636716e-12
-40.	-19.	7.418816083218708e-12
-39.5	-19.	9.353195106911175e-12
-39.	-19.	2.228587664668342e-11
-38.5	-19.	3.521855818645566e-11
-38.	-19.	4.815123972622791e-11
-37.5	-19.	6.108392126600015e-11
-37.	-19.	7.40166028057724e-11
-36.5	-19.	1.0515359987521908e-10
-36.	-19.	1.8183302313877439e-10
-35.5	-19.	2.585124464023297e-10
-35.	-19.	3.3519186966588507e-10
-34.5	-19.	4.118712929294404e-10
-34.	-19.	4.885507161929957e-10
-33.5	-19.	6.777332488979648e-10
-33.	-19.	9.682284797247012e-10
-32.5	-19.	1.258723710551438e-9
-32.	-19.	1.5492189413781743e-9
-31.5	-19.	1.8397141722049114e-9
-31.	-19.	2.1302094030316476e-9
-30.5	-19.	2.7192908050314446e-9
-30.	-19.	3.399196718208718e-9
-29.5	-19.	4.079102631385991e-9
-29.	-19.	4.759008544563265e-9
-28.5	-19.	5.4389144577405386e-9
-28.	-19.	6.120442062743737e-9
-27.5	-19.	7.020684739879905e-9
-27.	-19.	7.920927417016073e-9
-26.5	-19.	8.82117009415224e-9
-26.	-19.	9.721412771288408e-9
-25.5	-19.	1.0621655448424576e-8
-25.	-19.	1.1410589211634676e-8
-24.5	-19.	1.1861925829938934e-8
-24.	-19.	1.2313262448243185e-8
-23.5	-19.	1.2764599066547445e-8
-23.	-19.	1.3215935684851698e-8
-22.5	-19.	1.3667272303155957e-8
-22.	-19.	1.3701936272642596e-8
-21.5	-19.	1.3300399829528354e-8
-21.	-19.	1.2898863386414116e-8
-20.5	-19.	1.249732694329988e-8
-20.	-19.	1.209579050018564e-8
-19.5	-19.	1.1694254057071401e-8
-19.	-19.	1.1164948613076904e-8
-18.5	-19.	1.0588181537722808e-8
-18.	-19.	1.0011414462368711e-8
-17.5	-19.	9.43464738701462e-9
-17.	-19.	8.857880311660522e-9
-16.5	-19.	8.281113236306427e-9
-16.	-19.	9.379095087735621e-9
-15.5	-19.	1.0529329988620877e-8
-15.	-19.	1.1679564889506133e-8
-14.5	-19.	1.282979979039139e-8
-14.	-19.	1.3980034691276645e-8
-13.5	-19.	1.6282366139364466e-8
-13.	-19.	2.2909923988699357e-8
-12.5	-19.	2.9537481838034247e-8
-12.	-19.	3.616503968736914e-8
-11.5	-19.	4.279259753670403e-8
-11.	-19.	4.9420155386038914e-8
-10.5	-19.	6.047006606093636e-8
-10.	-19.	7.690469319775306e-8
-9.5	-19.	9.333932033456978e-8
-9.	-19.	1.097739474713865e-7
-8.5	-19.	1.262085746082032e-7
-8.	-19.	1.426432017450199e-7
-7.5	-19.	1.640577222778405e-7
-7.	-19.	1.876936070933569e-7
-6.5	-19.	2.113294919088733e-7
-6.	-19.	2.3496537672438972e-7
-5.5	-19.	2.5860126153990613e-7
-5.	-19.	2.8223714635542253e-7
-4.5	-19.	3.0142622141565275e-7
-4.	-19.	3.2029150080909567e-7
-3.5	-19.	3.391567802025386e-7
-3.	-19.	3.580220595959815e-7
-2.5	-19.	3.7688733898942444e-7
-2.	-19.	3.9402758409459295e-7
-1.5	-19.	4.0290556317881453e-7
-1.	-19.	4.1178354226303606e-7
-0.5	-19.	4.206615213472576e-7
0.	-19.	4.295395004314791e-7
0.5	-19.	4.3841747951570065e-7
1.	-19.	4.4711282142656553e-7
1.5	-19.	4.5554892067288014e-7
2.	-19.	4.6398501991919475e-7
2.5	-19.	4.7242111916550947e-7
3.	-19.	4.808572184118241e-7
3.5	-19.	4.892933176581388e-7
4.	-19.	5.028068609541173e-7
4.5	-19.	5.190076512584955e-7
5.	-19.	5.352084415628739e-7
5.5	-19.	5.514092318672522e-7
6.	-19.	5.676100221716306e-7
6.5	-19.	5.838108124760089e-7
7.	-19.	6.136085802462399e-7
7.5	-19.	6.450098401560915e-7
8.	-19.	6.764111000659431e-7
8.5	-19.	7.078123599757947e-7
9.	-19.	7.392136198856464e-7
9.5	-19.	7.748707587640388e-7
10.	-19.	8.37772264816839e-7
10.5	-19.	9.006737708696392e-7
11.	-19.	9.635752769224395e-7
11.5	-19.	1.0264767829752397e-6
12.	-19.	1.08937828902804e-6
12.5	-19.	1.1634228346609525e-6
13.	-19.	1.255983585203205e-6
13.5	-19.	1.3485443357454575e-6
14.	-19.	1.4411050862877099e-6
14.5	-19.	1.5336658368299622e-6
15.	-19.	1.6262265873722148e-6
15.5	-19.	1.7149708528265327e-6
16.	-19.	1.801339005749055e-6
16.5	-19.	1.8877071586715767e-6
17.	-19.	1.9740753115940985e-6
17.5	-19.	2.0604434645166205e-6
18.	-19.	2.1468116174391426e-6
18.5	-19.	2.210893769250295e-6
19.	-19.	2.2712540301184653e-6
19.5	-19.	2.331614290986635e-6
20.	-19.	2.391974551854805e-6
20.5	-19.	2.4523348127229755e-6
21.	-19.	2.51397759299422e-6
21.5	-19.	2.587493296223259e-6
22.	-19.	2.6610089994522975e-6
22.5	-19.	2.7345247026813366e-6
23.	-19.	2.8080404059103757e-6
23.5	-19.	2.8815561091394144e-6
24.	-19.	2.978325372412186e-6
24.5	-19.	3.1206211914868484e-6
25.	-19.	3.2629170105615102e-6
25.5	-19.	3.4052128296361724e-6
26.	-19.	3.5475086487108347e-6
26.5	-19.	3.6898044677854965e-6
27.	-19.	3.880133877004187e-6
27.5	-19.	4.105434944579455e-6
28.	-19.	4.330736012154724e-6
28.5	-19.	4.556037079729992e-6
29.	-19.	4.78133814730526e-6
29.5	-19.	5.006639214880529e-6
30.	-19.	5.283965861504564e-6
30.5	-19.	5.572768730263646e-6
31.	-19.	5.861571599022728e-6
31.5	-19.	6.150374467781811e-6
32.	-19.	6.4391773365408924e-6
32.5	-19.	6.7279362670517875e-6
33.	-19.	7.0160052792805e-6
33.5	-19.	7.304074291509212e-6
34.	-19.	7.592143303737925e-6
34.5	-19.	7.880212315966636e-6
35.	-19.	8.168281328195349e-6
35.5	-19.	8.414390423420172e-6
36.	-19.	8.562811331648868e-6
36.5	-19.	8.711232239877562e-6
37.	-19.	8.859653148106258e-6
37.5	-19.	9.008074056334953e-6
38.	-19.	9.156494964563647e-6
38.5	-19.	9.181107057670316e-6
39.	-19.	9.100703586874681e-6
39.5	-19.	9.020300116079048e-6
40.	-19.	8.939896645283412e-6
40.5	-19.	8.859493174487779e-6
41.	-19.	8.779089703692144e-6
41.5	-19.	8.582327959673751e-6
42.	-19.	8.353064144965965e-6
42.5	-19.	8.123800330258178e-6
43.	-19.	7.89453651555039e-6
43.5	-19.	7.665272700842602e-6
44.	-19.	7.43543102650485e-6
44.5	-19.	7.18020358692098e-6
45.	-19.	6.92497614733711e-6
45.5	-19.	6.669748707753239e-6
46.	-19.	6.414521268169369e-6
46.5	-19.	6.159293828585499e-6
47.	-19.	5.909342712186003e-6
47.5	-19.	5.674188606018046e-6
48.	-19.	5.43903449985009e-6
48.5	-19.	5.203880393682133e-6
49.	-19.	4.9687262875141775e-6
49.5	-19.	4.733572181346221e-6
50.	-19.	4.51318781255693e-6
50.5	-19.	4.307370858996063e-6
51.	-19.	4.101553905435195e-6
51.5	-19.	3.8957369518743274e-6
52.	-19.	3.6899199983134606e-6
52.5	-19.	3.484103044752593e-6
53.	-19.	3.302590859010345e-6
53.5	-19.	3.1294396686851814e-6
54.	-19.	2.9562884783600185e-6
54.5	-19.	2.783137288034855e-6
55.	-19.	2.609986097709691e-6
55.5	-19.	2.436834907384528e-6
56.	-19.	2.294431448943047e-6
56.5	-19.	2.152507645033816e-6
57.	-19.	2.010583841124585e-6
57.5	-19.	1.8686600372153537e-6
58.	-19.	1.7267362333061225e-6
58.5	-19.	1.5920532092354628e-6
59.	-19.	1.482276958728793e-6
59.5	-19.	1.3725007082221225e-6
60.	-19.	1.2627244577154524e-6
60.5	-19.	1.1529482072087823e-6
61.	-19.	1.043171956702112e-6
61.5	-19.	9.48018984430576e-7
62.	-19.	8.696344997149158e-7
62.5	-19.	7.912500149992557e-7
63.	-19.	7.128655302835957e-7
63.5	-19.	6.344810455679357e-7
64.	-19.	5.560965608522757e-7
64.5	-19.	4.974230568089246e-7
65.	-19.	4.469409120941289e-7
65.5	-19.	3.9645876737933324e-7
66.	-19.	3.459766226645376e-7
66.5	-19.	2.95494477949742e-7
67.	-19.	2.4501233323494633e-7
67.5	-19.	2.1671902187573748e-7
68.	-19.	1.8966695715813084e-7
68.5	-19.	1.626148924405242e-7
69.	-19.	1.3556282772291757e-7
69.5	-19.	1.0851076300531091e-7
70.	-19.	8.44664909738795e-8
70.5	-19.	7.344579305141258e-8
71.	-19.	6.242509512894568e-8
71.5	-19.	5.140439720647877e-8
72.	-19.	4.0383699284011874e-8
72.5	-19.	2.936300136154497e-8
73.	-19.	2.167730146757858e-8
73.5	-19.	1.8444741157094986e-8
74.	-19.	1.521218084661139e-8
74.5	-19.	1.1979620536127795e-8
75.	-19.	8.747060225644202e-9
75.5	-19.	5.514499915160606e-9
76.	-19.	3.999157213126273e-9
76.5	-19.	3.3341649431421887e-9
77.	-19.	2.6691726731581048e-9
77.5	-19.	2.0041804031740216e-9
78.	-19.	1.3391881331899376e-9
78.5	-19.	6.741958632058538e-10
79.	-19.	5.276442573235406e-10
79.5	-19.	4.327386220866576e-10
80.	-19.	3.3783298684977476e-10
80.5	-19.	2.429273516128918e-10
81.	-19.	1.480217163760089e-10
81.5	-19.	6.586797931773119e-11
82.	-19.	5.5973490387981066e-11
82.5	-19.	4.6079001458230965e-11
83.	-19.	3.6184512528480845e-11
83.5	-19.	2.629002359873073e-11
84.	-19.	1.639553466898062e-11
84.5	-19.	9.895131926487613e-12
85.	-19.	8.690092702745821e-12
-50.	-18.5	3.0669290067619225e-21
-49.5	-18.5	2.232801538056977e-21
-49.	-18.5	1.3986740693520317e-21
-48.5	-18.5	5.645466006470862e-22
-48.	-18.5	0.
-47.5	-18.5	0.
-47.	-18.5	0.
-46.5	-18.5	0.
-46.	-18.5	0.
-45.5	-18.5	0.
-45.	-18.5	8.239123574113976e-14
-44.5	-18.5	2.2853071891183765e-13
-44.	-18.5	3.746702020825356e-13
-43.5	-18.5	5.208096852532336e-13
-43.	-18.5	6.669491684239315e-13
-42.5	-18.5	8.130886515946294e-13
-42.	-18.5	2.4039658478218044e-12
-41.5	-18.5	4.346192167062939e-12
-41.	-18.5	6.288418486304074e-12
-40.5	-18.5	8.23064480554521e-12
-40.	-18.5	1.0172871124786343e-11
-39.5	-18.5	1.2825341315846444e-11
-39.	-18.5	3.05589663446826e-11
-38.5	-18.5	4.829259137351874e-11
-38.	-18.5	6.60262164023549e-11
-37.5	-18.5	8.375984143119104e-11
-37.	-18.5	1.0149346646002719e-10
-36.5	-18.5	1.4418934706091328e-10
-36.	-18.5	2.493342486192433e-10
-35.5	-18.5	3.544791501775734e-10
-35.	-18.5	4.5962405173590346e-10
-34.5	-18.5	5.647689532942335e-10
-34.	-18.5	6.699138548525635e-10
-33.5	-18.5	9.293266632704796e-10
-33.	-18.5	1.3276627241668626e-9
-32.5	-18.5	1.7259987850632461e-9
-32.	-18.5	2.1243348459596294e-9
-31.5	-18.5	2.5226709068560127e-9
-31.	-18.5	2.921006967752396e-9
-30.5	-18.5	3.728782112188713e-9
-30.	-18.5	4.6611012181667535e-9
-29.5	-18.5	5.593420324144794e-9
-29.	-18.5	6.525739430122835e-9
-28.5	-18.5	7.458058536100875e-9
-28.	-18.5	8.392601921411535e-9
-27.5	-18.5	9.627130425288294e-9
-27.	-18.5	1.0861658929165049e-8
-26.5	-18.5	1.2096187433041805e-8
-26.	-18.5	1.3330715936918564e-8
-25.5	-18.5	1.456524444079532e-8
-25.	-18.5	1.5647023631066173e-8
-24.5	-18.5	1.6265517983305695e-8
-24.	-18.5	1.6884012335545218e-8
-23.5	-18.5	1.750250668778474e-8
-23.	-18.5	1.8121001040024266e-8
-22.5	-18.5	1.8739495392263792e-8
-22.	-18.5	1.878229855872259e-8
-21.5	-18.5	1.8222430219190227e-8
-21.	-18.5	1.7662561879657864e-8
-20.5	-18.5	1.7102693540125503e-8
-20.	-18.5	1.6542825200593137e-8
-19.5	-18.5	1.5982956861060773e-8
-19.	-18.5	1.5187161930920163e-8
-18.5	-18.5	1.430372867853996e-8
-18.	-18.5	1.3420295426159756e-8
-17.5	-18.5	1.2536862173779553e-8
-17.	-18.5	1.1653428921399349e-8
-16.5	-18.5	1.0769995669019145e-8
-16.	-18.5	1.17307423236693e-8
-15.5	-18.5	1.2749028363684529e-8
-15.	-18.5	1.376731440369976e-8
-14.5	-18.5	1.4785600443714989e-8
-14.	-18.5	1.580388648373022e-8
-13.5	-18.5	1.807108310697215e-8
-13.	-18.5	2.5026967532017903e-8
-12.5	-18.5	3.1982851957063663e-8
-12.	-18.5	3.8938736382109424e-8
-11.5	-18.5	4.5894620807155185e-8
-11.	-18.5	5.285050523220094e-8
-10.5	-18.5	6.454870727043638e-8
-10.	-18.5	8.202121921261843e-8
-9.5	-18.5	9.949373115480049e-8
-9.	-18.5	1.1696624309698256e-7
-8.5	-18.5	1.344387550391646e-7
-8.	-18.5	1.5191126698134667e-7
-7.5	-18.5	1.747758937647463e-7
-7.	-18.5	2.000457630631938e-7
-6.5	-18.5	2.2531563236164134e-7
-6.	-18.5	2.5058550166008887e-7
-5.5	-18.5	2.758553709585364e-7
-5.	-18.5	3.011252402569839e-7
-4.5	-18.5	3.21896490152251e-7
-4.	-18.5	3.4234017184706976e-7
-3.5	-18.5	3.627838535418885e-7
-3.	-18.5	3.832275352367073e-7
-2.5	-18.5	4.0367121693152605e-7
-2.	-18.5	4.223431759401663e-7
-1.5	-18.5	4.325292490461001e-7
-1.	-18.5	4.4271532215203385e-7
-0.5	-18.5	4.529013952579675e-7
0.	-18.5	4.6308746836390126e-7
0.5	-18.5	4.73273541469835e-7
1.	-18.5	4.835216505344215e-7
1.5	-18.5	4.938578159728752e-7
2.	-18.5	5.041939814113288e-7
2.5	-18.5	5.145301468497824e-7
3.	-18.5	5.24866312288236e-7
3.5	-18.5	5.352024777266896e-7
4.	-18.5	5.51519007831399e-7
4.5	-18.5	5.710006574138108e-7
5.	-18.5	5.904823069962229e-7
5.5	-18.5	6.099639565786347e-7
6.	-18.5	6.294456061610466e-7
6.5	-18.5	6.489272557434585e-7
7.	-18.5	6.834448959656501e-7
7.5	-18.5	7.197357312131953e-7
8.	-18.5	7.560265664607406e-7
8.5	-18.5	7.923174017082858e-7
9.	-18.5	8.286082369558312e-7
9.5	-18.5	8.694392875686034e-7
10.	-18.5	9.393349087143922e-7
10.5	-18.5	1.0092305298601811e-6
11.	-18.5	1.07912615100597e-6
11.5	-18.5	1.1490217721517588e-6
12.	-18.5	1.2189173932975476e-6
12.5	-18.5	1.300702184936482e-6
13.	-18.5	1.4022430149050355e-6
13.5	-18.5	1.5037838448735889e-6
14.	-18.5	1.6053246748421422e-6
14.5	-18.5	1.7068655048106958e-6
15.	-18.5	1.8084063347792494e-6
15.5	-18.5	1.9059719197047358e-6
16.	-18.5	2.0010625494434063e-6
16.5	-18.5	2.096153179182076e-6
17.	-18.5	2.191243808920746e-6
17.5	-18.5	2.2863344386594162e-6
18.	-18.5	2.3814250683980865e-6
18.5	-18.5	2.451962077424783e-6
19.	-18.5	2.5183984899340235e-6
19.5	-18.5	2.5848349024432638e-6
20.	-18.5	2.651271314952504e-6
20.5	-18.5	2.7177077274617444e-6
21.	-18.5	2.78527311559421e-6
21.5	-18.5	2.863289995192342e-6
22.	-18.5	2.941306874790475e-6
22.5	-18.5	3.0193237543886073e-6
23.	-18.5	3.09734063398674e-6
23.5	-18.5	3.1753575135848716e-6
24.	-18.5	3.277427401223898e-6
24.5	-18.5	3.426589029255259e-6
25.	-18.5	3.57575065728662e-6
25.5	-18.5	3.724912285317981e-6
26.	-18.5	3.874073913349342e-6
26.5	-18.5	4.023235541380703e-6
27.	-18.5	4.224711329932283e-6
27.5	-18.5	4.464275317667778e-6
28.	-18.5	4.703839305403273e-6
28.5	-18.5	4.943403293138768e-6
29.	-18.5	5.182967280874263e-6
29.5	-18.5	5.4225312686097575e-6
30.	-18.5	5.725073800711123e-6
30.5	-18.5	6.0415086484406745e-6
31.	-18.5	6.357943496170226e-6
31.5	-18.5	6.674378343899778e-6
32.	-18.5	6.990813191629329e-6
32.5	-18.5	7.3078379618287486e-6
33.	-18.5	7.634125693430421e-6
33.5	-18.5	7.960413425032091e-6
34.	-18.5	8.286701156633762e-6
34.5	-18.5	8.612988888235433e-6
35.	-18.5	8.939276619837105e-6
35.5	-18.5	9.220630451629588e-6
36.	-18.5	9.397372274618093e-6
36.5	-18.5	9.574114097606595e-6
37.	-18.5	9.750855920595098e-6
37.5	-18.5	9.9275977435836e-6
38.	-18.5	0.000010104339566572103
38.5	-18.5	0.000010142499087300417
39.	-18.5	0.000010063112061731612
39.5	-18.5	9.983725036162807e-6
40.	-18.5	9.904338010594002e-6
40.5	-18.5	9.824950985025197e-6
41.	-18.5	9.745563959456392e-6
41.5	-18.5	9.534755319386803e-6
42.	-18.5	9.287237002503415e-6
42.5	-18.5	9.039718685620028e-6
43.	-18.5	8.79220036873664e-6
43.5	-18.5	8.544682051853255e-6
44.	-18.5	8.296529398747482e-6
44.5	-18.5	8.020509925407874e-6
45.	-18.5	7.744490452068268e-6
45.5	-18.5	7.46847097872866e-6
46.	-18.5	7.192451505389054e-6
46.5	-18.5	6.916432032049446e-6
47.	-18.5	6.646251285323462e-6
47.5	-18.5	6.392444762545099e-6
48.	-18.5	6.138638239766735e-6
48.5	-18.5	5.8848317169883725e-6
49.	-18.5	5.631025194210009e-6
49.5	-18.5	5.377218671431646e-6
50.	-18.5	5.137969935261093e-6
50.5	-18.5	4.913079566939999e-6
51.	-18.5	4.688189198618906e-6
51.5	-18.5	4.463298830297813e-6
52.	-18.5	4.23840846197672e-6
52.5	-18.5	4.013518093655626e-6
53.	-18.5	3.81203601319346e-6
53.5	-18.5	3.618606533314474e-6
54.	-18.5	3.4251770534354888e-6
54.5	-18.5	3.2317475735565028e-6
55.	-18.5	3.038318093677517e-6
55.5	-18.5	2.8448886137985316e-6
56.	-18.5	2.683060264243189e-6
56.5	-18.5	2.5217248819558486e-6
57.	-18.5	2.3603894996685072e-6
57.5	-18.5	2.1990541173811667e-6
58.	-18.5	2.0377187350938257e-6
58.5	-18.5	1.8842021007196994e-6
59.	-18.5	1.7575803296296343e-6
59.5	-18.5	1.6309585585395688e-6
60.	-18.5	1.5043367874495033e-6
60.5	-18.5	1.3777150163594378e-6
61.	-18.5	1.2510932452693725e-6
61.5	-18.5	1.1403991246521882e-6
62.	-18.5	1.047969212952752e-6
62.5	-18.5	9.555393012533162e-7
63.	-18.5	8.631093895538803e-7
63.5	-18.5	7.706794778544444e-7
64.	-18.5	6.782495661550086e-7
64.5	-18.5	6.080144625594394e-7
65.	-18.5	5.470029309123995e-7
65.5	-18.5	4.859913992653595e-7
66.	-18.5	4.249798676183196e-7
66.5	-18.5	3.639683359712797e-7
67.	-18.5	3.029568043242397e-7
67.5	-18.5	2.68200597091717e-7
68.	-18.5	2.3491311661609207e-7
68.5	-18.5	2.0162563614046714e-7
69.	-18.5	1.6833815566484224e-7
69.5	-18.5	1.350506751892173e-7
70.	-18.5	1.0543477563620107e-7
70.5	-18.5	9.17166161310403e-8
71.	-18.5	7.799845662587952e-8
71.5	-18.5	6.428029712071875e-8
72.	-18.5	5.056213761555798e-8
72.5	-18.5	3.6843978110397214e-8
73.	-18.5	2.7262432630694653e-8
73.5	-18.5	2.3204404556680175e-8
74.	-18.5	1.9146376482665693e-8
74.5	-18.5	1.5088348408651212e-8
75.	-18.5	1.1030320334636737e-8
75.5	-18.5	6.9722922606222556e-9
76.	-18.5	5.065923014630749e-9
76.5	-18.5	4.2250355136618485e-9
77.	-18.5	3.38414801269295e-9
77.5	-18.5	2.5432605117240505e-9
78.	-18.5	1.7023730107551515e-9
78.5	-18.5	8.614855097862521e-10
79.	-18.5	6.753593201060912e-10
79.5	-18.5	5.544590777793648e-10
80.	-18.5	4.335588354526384e-10
80.5	-18.5	3.1265859312591187e-10
81.	-18.5	1.9175835079918547e-10
81.5	-18.5	8.707095684237127e-11
82.	-18.5	7.425445275803463e-11
82.5	-18.5	6.143794867369803e-11
83.	-18.5	4.8621444589361394e-11
83.5	-18.5	3.5804940505024774e-11
84.	-18.5	2.2988436420688157e-11
84.5	-18.5	1.4505674354107489e-11
85.	-18.5	1.2784301985485546e-11
-50.	-18.	2.8498763030109615e-21
-49.5	-18.	2.074781704632058e-21
-49.	-18.	1.2996871062531548e-21
-48.5	-18.	5.245925078742514e-22
-48.	-18.	0.
-47.5	-18.	0.
-47.	-18.	0.
-46.5	-18.	0.
-46.	-18.	0.
-45.5	-18.	0.
-45.	-18.	1.0469663952097925e-13
-44.5	-18.	2.9039979898536613e-13
-44.	-18.	4.761029584497531e-13
-43.5	-18.	6.618061179141401e-13
-43.	-18.	8.47509277378527e-13
-42.5	-18.	1.0332124368429138e-12
-42.	-18.	3.0547805667528695e-12
-41.5	-18.	5.522816966653147e-12
-41.	-18.	7.990853366553425e-12
-40.5	-18.	1.0458889766453702e-11
-40.	-18.	1.292692616635398e-11
-39.5	-18.	1.6297487524781716e-11
-39.	-18.	3.883205604268177e-11
-38.5	-18.	6.136662456058182e-11
-38.	-18.	8.390119307848189e-11
-37.5	-18.	1.0643576159638193e-10
-37.	-18.	1.2897033011428197e-10
-36.5	-18.	1.8322509424660748e-10
-36.	-18.	3.168354740997122e-10
-35.5	-18.	4.5044585395281703e-10
-35.	-18.	5.840562338059218e-10
-34.5	-18.	7.176666136590266e-10
-34.	-18.	8.512769935121313e-10
-33.5	-18.	1.1809200776429944e-9
-33.	-18.	1.687096968609024e-9
-32.5	-18.	2.193273859575054e-9
-32.	-18.	2.699450750541084e-9
-31.5	-18.	3.2056276415071144e-9
-31.	-18.	3.7118045324731444e-9
-30.5	-18.	4.7382734193459805e-9
-30.	-18.	5.923005718124788e-9
-29.5	-18.	7.107738016903595e-9
-29.	-18.	8.292470315682405e-9
-28.5	-18.	9.477202614461213e-9
-28.	-18.	1.0664761780079335e-8
-27.5	-18.	1.223357611069668e-8
-27.	-18.	1.3802390441314028e-8
-26.5	-18.	1.537120477193137e-8
-26.	-18.	1.6940019102548718e-8
-25.5	-18.	1.8508833433166065e-8
-25.	-18.	1.9883458050497666e-8
-24.5	-18.	2.066911013667246e-8
-24.	-18.	2.145476222284725e-8
-23.5	-18.	2.2240414309022043e-8
-23.	-18.	2.3026066395196832e-8
-22.5	-18.	2.3811718481371628e-8
-22.	-18.	2.3862660844802588e-8
-21.5	-18.	2.31444606088521e-8
-21.	-18.	2.2426260372901608e-8
-20.5	-18.	2.1708060136951123e-8
-20.	-18.	2.0989859901000635e-8
-19.5	-18.	2.0271659665050144e-8
-19.	-18.	1.9209375248763426e-8
-18.5	-18.	1.8019275819357114e-8
-18.	-18.	1.68291763899508e-8
-17.5	-18.	1.5639076960544487e-8
-17.	-18.	1.4448977531138176e-8
-16.5	-18.	1.325887810173186e-8
-16.	-18.	1.4082389559602976e-8
-15.5	-18.	1.496872673874818e-8
-15.	-18.	1.5855063917893387e-8
-14.5	-18.	1.674140109703859e-8
-14.	-18.	1.7627738276183794e-8
-13.5	-18.	1.9859800074579825e-8
-13.	-18.	2.7144011075336452e-8
-12.5	-18.	3.442822207609308e-8
-12.	-18.	4.171243307684971e-8
-11.5	-18.	4.899664407760634e-8
-11.	-18.	5.6280855078362965e-8
-10.5	-18.	6.86273484799364e-8
-10.	-18.	8.71377452274838e-8
-9.5	-18.	1.0564814197503121e-7
-9.	-18.	1.2415853872257862e-7
-8.5	-18.	1.4266893547012602e-7
-8.	-18.	1.6117933221767344e-7
-7.5	-18.	1.854940652516521e-7
-7.	-18.	2.1239791903303073e-7
-6.5	-18.	2.3930177281440937e-7
-6.	-18.	2.66205626595788e-7
-5.5	-18.	2.9310948037716665e-7
-5.	-18.	3.200133341585453e-7
-4.5	-18.	3.423667588888492e-7
-4.	-18.	3.6438884288504385e-7
-3.5	-18.	3.864109268812384e-7
-3.	-18.	4.0843301087743304e-7
-2.5	-18.	4.3045509487362766e-7
-2.	-18.	4.506587677857397e-7
-1.5	-18.	4.621529349133857e-7
-1.	-18.	4.7364710204103163e-7
-0.5	-18.	4.851412691686775e-7
0.	-18.	4.966354362963235e-7
0.5	-18.	5.081296034239694e-7
1.	-18.	5.199304796422777e-7
1.5	-18.	5.321667112728703e-7
2.	-18.	5.444029429034628e-7
2.5	-18.	5.566391745340553e-7
3.	-18.	5.688754061646479e-7
3.5	-18.	5.811116377952404e-7
4.	-18.	6.002311547086806e-7
4.5	-18.	6.229936635691261e-7
5.	-18.	6.457561724295717e-7
5.5	-18.	6.685186812900171e-7
6.	-18.	6.912811901504626e-7
6.5	-18.	7.140436990109081e-7
7.	-18.	7.532812116850602e-7
7.5	-18.	7.944616222702991e-7
8.	-18.	8.35642032855538e-7
8.5	-18.	8.768224434407769e-7
9.	-18.	9.180028540260158e-7
9.5	-18.	9.64007816373168e-7
10.	-18.	1.0408975526119454e-6
10.5	-18.	1.117787288850723e-6
11.	-18.	1.1946770250895004e-6
11.5	-18.	1.2715667613282778e-6
12.	-18.	1.3484564975670553e-6
12.5	-18.	1.4379815352120116e-6
13.	-18.	1.548502444606866e-6
13.5	-18.	1.6590233540017205e-6
14.	-18.	1.7695442633965748e-6
14.5	-18.	1.8800651727914293e-6
15.	-18.	1.990586082186284e-6
15.5	-18.	2.0969729865829387e-6
16.	-18.	2.2007860931377572e-6
16.5	-18.	2.3045991996925757e-6
17.	-18.	2.408412306247394e-6
17.5	-18.	2.5122254128022123e-6
18.	-18.	2.6160385193570304e-6
18.5	-18.	2.6930303855992715e-6
19.	-18.	2.765542949749582e-6
19.5	-18.	2.8380555138998923e-6
20.	-18.	2.910568078050203e-6
20.5	-18.	2.983080642200513e-6
21.	-18.	3.0565686381942e-6
21.5	-18.	3.1390866941614262e-6
22.	-18.	3.2216047501286523e-6
22.5	-18.	3.304122806095878e-6
23.	-18.	3.386640862063104e-6
23.5	-18.	3.4691589180303297e-6
24.	-18.	3.57652943003561e-6
24.5	-18.	3.73255686702367e-6
25.	-18.	3.88858430401173e-6
25.5	-18.	4.0446117409997894e-6
26.	-18.	4.200639177987849e-6
26.5	-18.	4.356666614975909e-6
27.	-18.	4.569288782860379e-6
27.5	-18.	4.8231156907561e-6
28.	-18.	5.076942598651822e-6
28.5	-18.	5.330769506547543e-6
29.	-18.	5.584596414443266e-6
29.5	-18.	5.838423322338987e-6
30.	-18.	6.1661817399176826e-6
30.5	-18.	6.510248566617703e-6
31.	-18.	6.854315393317723e-6
31.5	-18.	7.198382220017744e-6
32.	-18.	7.542449046717764e-6
32.5	-18.	7.88773965660571e-6
33.	-18.	8.252246107580341e-6
33.5	-18.	8.61675255855497e-6
34.	-18.	8.981259009529601e-6
34.5	-18.	9.345765460504231e-6
35.	-18.	9.710271911478861e-6
35.5	-18.	0.000010026870479839006
36.	-18.	0.000010231933217587317
36.5	-18.	0.000010436995955335627
37.	-18.	0.000010642058693083936
37.5	-18.	0.000010847121430832247
38.	-18.	0.000011052184168580558
38.5	-18.	0.000011103891116930519
39.	-18.	0.000011025520536588543
39.5	-18.	0.000010947149956246568
40.	-18.	0.000010868779375904592
40.5	-18.	0.000010790408795562617
41.	-18.	0.00001071203821522064
41.5	-18.	0.000010487182679099854
42.	-18.	0.000010221409860040868
42.5	-18.	9.955637040981881e-6
43.	-18.	9.689864221922893e-6
43.5	-18.	9.424091402863908e-6
44.	-18.	9.157627770990113e-6
44.5	-18.	8.860816263894769e-6
45.	-18.	8.564004756799426e-6
45.5	-18.	8.267193249704082e-6
46.	-18.	7.970381742608737e-6
46.5	-18.	7.673570235513393e-6
47.	-18.	7.383159858460923e-6
47.5	-18.	7.110700919072152e-6
48.	-18.	6.838241979683381e-6
48.5	-18.	6.565783040294611e-6
49.	-18.	6.293324100905841e-6
49.5	-18.	6.02086516151707e-6
50.	-18.	5.762752057965257e-6
50.5	-18.	5.5187882748839365e-6
51.	-18.	5.274824491802618e-6
51.5	-18.	5.030860708721298e-6
52.	-18.	4.786896925639978e-6
52.5	-18.	4.542933142558658e-6
53.	-18.	4.321481167376574e-6
53.5	-18.	4.1077733979437665e-6
54.	-18.	3.894065628510959e-6
54.5	-18.	3.6803578590781507e-6
55.	-18.	3.4666500896453433e-6
55.5	-18.	3.252942320212536e-6
56.	-18.	3.0716890795433314e-6
56.5	-18.	2.890942118877881e-6
57.	-18.	2.71019515821243e-6
57.5	-18.	2.5294481975469793e-6
58.	-18.	2.3487012368815282e-6
58.5	-18.	2.176350992203936e-6
59.	-18.	2.0328837005304758e-6
59.5	-18.	1.889416408857015e-6
60.	-18.	1.7459491171835542e-6
60.5	-18.	1.6024818255100936e-6
61.	-18.	1.4590145338366329e-6
61.5	-18.	1.3327792648738004e-6
62.	-18.	1.2263039261905886e-6
62.5	-18.	1.1198285875073767e-6
63.	-18.	1.0133532488241649e-6
63.5	-18.	9.068779101409531e-7
64.	-18.	8.004025714577414e-7
64.5	-18.	7.186058683099543e-7
65.	-18.	6.4706494973067e-7
65.5	-18.	5.755240311513858e-7
66.	-18.	5.039831125721016e-7
66.5	-18.	4.324421939928173e-7
67.	-18.	3.6090127541353305e-7
67.5	-18.	3.1968217230769653e-7
68.	-18.	2.801592760740533e-7
68.5	-18.	2.406363798404101e-7
69.	-18.	2.011134836067669e-7
69.5	-18.	1.615905873731237e-7
70.	-18.	1.2640306029852263e-7
70.5	-18.	1.09987439210668e-7
71.	-18.	9.357181812281336e-8
71.5	-18.	7.715619703495872e-8
72.	-18.	6.074057594710409e-8
72.5	-18.	4.4324954859249465e-8
73.	-18.	3.2847563793810724e-8
73.5	-18.	2.796406795626536e-8
74.	-18.	2.3080572118719995e-8
74.5	-18.	1.819707628117463e-8
75.	-18.	1.331358044362927e-8
75.5	-18.	8.430084606083906e-9
76.	-18.	6.132688816135225e-9
76.5	-18.	5.11590608418151e-9
77.	-18.	4.099123352227795e-9
77.5	-18.	3.08234062027408e-9
78.	-18.	2.0655578883203655e-9
78.5	-18.	1.0487751563666504e-9
79.	-18.	8.230743828886419e-10
79.5	-18.	6.761795334720719e-10
80.	-18.	5.29284684055502e-10
80.5	-18.	3.82389834638932e-10
81.	-18.	2.35494985222362e-10
81.5	-18.	1.0827393436701134e-10
82.	-18.	9.25354151280882e-11
82.5	-18.	7.679689588916509e-11
83.	-18.	6.105837665024195e-11
83.5	-18.	4.531985741131882e-11
84.	-18.	2.958133817239569e-11
84.5	-18.	1.9116216781727368e-11
85.	-18.	1.687851126822527e-11
-50.	-17.5	2.632823599260001e-21
-49.5	-17.5	1.9167618712071394e-21
-49.	-17.5	1.200700143154278e-21
-48.5	-17.5	4.846384151014165e-22
-48.	-17.5	0.
-47.5	-17.5	0.
-47.	-17.5	0.
-46.5	-17.5	0.
-46.	-17.5	0.
-45.5	-17.5	0.
-45.	-17.5	1.2700204330081872e-13
-44.5	-17.5	3.522688790588946e-13
-44.	-17.5	5.775357148169706e-13
-43.5	-17.5	8.028025505750467e-13
-43.	-17.5	1.0280693863331225e-12
-42.5	-17.5	1.2533362220911984e-12
-42.	-17.5	3.705595285683935e-12
-41.5	-17.5	6.699441766243355e-12
-41.	-17.5	9.693288246802775e-12
-40.5	-17.5	1.2687134727362195e-11
-40.	-17.5	1.5680981207921617e-11
-39.5	-17.5	1.9769633733716985e-11
-39.	-17.5	4.710514574068095e-11
-38.5	-17.5	7.44406577476449e-11
-38.	-17.5	1.0177616975460887e-10
-37.5	-17.5	1.2911168176157282e-10
-37.	-17.5	1.5644719376853678e-10
-36.5	-17.5	2.2226084143230168e-10
-36.	-17.5	3.8433669958018115e-10
-35.5	-17.5	5.464125577280607e-10
-35.	-17.5	7.084884158759402e-10
-34.5	-17.5	8.705642740238197e-10
-34.	-17.5	1.0326401321716992e-9
-33.5	-17.5	1.432513492015509e-9
-33.	-17.5	2.0465312130511853e-9
-32.5	-17.5	2.6605489340868623e-9
-32.	-17.5	3.2745666551225392e-9
-31.5	-17.5	3.888584376158216e-9
-31.	-17.5	4.502602097193893e-9
-30.5	-17.5	5.747764726503248e-9
-30.	-17.5	7.184910218082824e-9
-29.5	-17.5	8.622055709662398e-9
-29.	-17.5	1.0059201201241974e-8
-28.5	-17.5	1.149634669282155e-8
-28.	-17.5	1.2936921638747134e-8
-27.5	-17.5	1.4840021796105069e-8
-27.	-17.5	1.6743121953463003e-8
-26.5	-17.5	1.864622211082094e-8
-26.	-17.5	2.0549322268178874e-8
-25.5	-17.5	2.2452422425536806e-8
-25.	-17.5	2.4119892469929163e-8
-24.5	-17.5	2.5072702290039222e-8
-24.	-17.5	2.602551211014928e-8
-23.5	-17.5	2.6978321930259342e-8
-23.	-17.5	2.79311317503694e-8
-22.5	-17.5	2.8883941570479463e-8
-22.	-17.5	2.8943023130882585e-8
-21.5	-17.5	2.806649099851397e-8
-21.	-17.5	2.7189958866145356e-8
-20.5	-17.5	2.6313426733776747e-8
-20.	-17.5	2.543689460140813e-8
-19.5	-17.5	2.4560362469039517e-8
-19.	-17.5	2.3231588566606686e-8
-18.5	-17.5	2.1734822960174267e-8
-18.	-17.5	2.0238057353741844e-8
-17.5	-17.5	1.874129174730942e-8
-17.	-17.5	1.7244526140877002e-8
-16.5	-17.5	1.574776053444458e-8
-16.	-17.5	1.6434036795536654e-8
-15.5	-17.5	1.718842511381183e-8
-15.	-17.5	1.794281343208701e-8
-14.5	-17.5	1.869720175036219e-8
-14.	-17.5	1.945159006863737e-8
-13.5	-17.5	2.1648517042187507e-8
-13.	-17.5	2.9261054618654998e-8
-12.5	-17.5	3.68735921951225e-8
-12.	-17.5	4.4486129771589996e-8
-11.5	-17.5	5.209866734805749e-8
-11.	-17.5	5.971120492452498e-8
-10.5	-17.5	7.270598968943642e-8
-10.	-17.5	9.225427124234918e-8
-9.5	-17.5	1.1180255279526192e-7
-9.	-17.5	1.313508343481747e-7
-8.5	-17.5	1.5089911590108744e-7
-8.	-17.5	1.704473974540002e-7
-7.5	-17.5	1.962122367385579e-7
-7.	-17.5	2.2475007500286763e-7
-6.5	-17.5	2.532879132671774e-7
-6.	-17.5	2.8182575153148715e-7
-5.5	-17.5	3.103635897957969e-7
-5.	-17.5	3.3890142806010666e-7
-4.5	-17.5	3.6283702762544743e-7
-4.	-17.5	3.864375139230179e-7
-3.5	-17.5	4.100380002205884e-7
-3.	-17.5	4.336384865181588e-7
-2.5	-17.5	4.5723897281572927e-7
-2.	-17.5	4.789743596313131e-7
-1.5	-17.5	4.917766207806713e-7
-1.	-17.5	5.045788819300294e-7
-0.5	-17.5	5.173811430793874e-7
0.	-17.5	5.301834042287457e-7
0.5	-17.5	5.429856653781038e-7
1.	-17.5	5.563393087501338e-7
1.5	-17.5	5.704756065728653e-7
2.	-17.5	5.846119043955967e-7
2.5	-17.5	5.987482022183283e-7
3.	-17.5	6.128845000410597e-7
3.5	-17.5	6.270207978637912e-7
4.	-17.5	6.489433015859624e-7
4.5	-17.5	6.749866697244414e-7
5.	-17.5	7.010300378629205e-7
5.5	-17.5	7.270734060013995e-7
6.	-17.5	7.531167741398786e-7
6.5	-17.5	7.791601422783577e-7
7.	-17.5	8.231175274044704e-7
7.5	-17.5	8.691875133274029e-7
8.	-17.5	9.152574992503354e-7
8.5	-17.5	9.61327485173268e-7
9.	-17.5	1.0073974710962006e-6
9.5	-17.5	1.0585763451777327e-6
10.	-17.5	1.1424601965094987e-6
10.5	-17.5	1.2263440478412647e-6
11.	-17.5	1.3102278991730309e-6
11.5	-17.5	1.3941117505047969e-6
12.	-17.5	1.4779956018365629e-6
12.5	-17.5	1.575260885487541e-6
13.	-17.5	1.6947618743086965e-6
13.5	-17.5	1.8142628631298518e-6
14.	-17.5	1.9337638519510074e-6
14.5	-17.5	2.0532648407721627e-6
15.	-17.5	2.1727658295933184e-6
15.5	-17.5	2.287974053461142e-6
16.	-17.5	2.4005096368321086e-6
16.5	-17.5	2.513045220203075e-6
17.	-17.5	2.6255808035740413e-6
17.5	-17.5	2.738116386945008e-6
18.	-17.5	2.8506519703159743e-6
18.5	-17.5	2.9340986937737597e-6
19.	-17.5	3.0126874095651403e-6
19.5	-17.5	3.091276125356521e-6
20.	-17.5	3.1698648411479015e-6
20.5	-17.5	3.2484535569392824e-6
21.	-17.5	3.3278641607941903e-6
21.5	-17.5	3.4148833931305095e-6
22.	-17.5	3.5019026254668295e-6
22.5	-17.5	3.588921857803149e-6
23.	-17.5	3.6759410901394682e-6
23.5	-17.5	3.7629603224757874e-6
24.	-17.5	3.875631458847322e-6
24.5	-17.5	4.038524704792081e-6
25.	-17.5	4.201417950736839e-6
25.5	-17.5	4.364311196681598e-6
26.	-17.5	4.5272044426263566e-6
26.5	-17.5	4.690097688571116e-6
27.	-17.5	4.913866235788474e-6
27.5	-17.5	5.1819560638444225e-6
28.	-17.5	5.450045891900371e-6
28.5	-17.5	5.71813571995632e-6
29.	-17.5	5.986225548012268e-6
29.5	-17.5	6.254315376068217e-6
30.	-17.5	6.607289679124242e-6
30.5	-17.5	6.978988484794731e-6
31.	-17.5	7.350687290465221e-6
31.5	-17.5	7.722386096135711e-6
32.	-17.5	8.094084901806201e-6
32.5	-17.5	8.467641351382672e-6
33.	-17.5	8.870366521730262e-6
33.5	-17.5	9.27309169207785e-6
34.	-17.5	9.67581686242544e-6
34.5	-17.5	0.000010078542032773028
35.	-17.5	0.000010481267203120617
35.5	-17.5	0.000010833110508048422
36.	-17.5	0.00001106649416055654
36.5	-17.5	0.00001129987781306466
37.	-17.5	0.000011533261465572776
37.5	-17.5	0.000011766645118080894
38.	-17.5	0.000012000028770589012
38.5	-17.5	0.000012065283146560621
39.	-17.5	0.000011987929011445474
39.5	-17.5	0.000011910574876330327
40.	-17.5	0.00001183322074121518
40.5	-17.5	0.000011755866606100035
41.	-17.5	0.000011678512470984889
41.5	-17.5	0.000011439610038812903
42.	-17.5	0.000011155582717578318
42.5	-17.5	0.000010871555396343733
43.	-17.5	0.000010587528075109145
43.5	-17.5	0.000010303500753874562
44.	-17.5	0.000010018726143232745
44.5	-17.5	9.701122602381663e-6
45.	-17.5	9.383519061530584e-6
45.5	-17.5	9.065915520679501e-6
46.	-17.5	8.748311979828422e-6
46.5	-17.5	8.430708438977341e-6
47.	-17.5	8.120068431598384e-6
47.5	-17.5	7.828957075599205e-6
48.	-17.5	7.5378457196000275e-6
48.5	-17.5	7.24673436360085e-6
49.	-17.5	6.955623007601672e-6
49.5	-17.5	6.664511651602494e-6
50.	-17.5	6.38753418066942e-6
50.5	-17.5	6.124496982827874e-6
51.	-17.5	5.861459784986329e-6
51.5	-17.5	5.598422587144783e-6
52.	-17.5	5.335385389303237e-6
52.5	-17.5	5.072348191461691e-6
53.	-17.5	4.830926321559689e-6
53.5	-17.5	4.596940262573059e-6
54.	-17.5	4.362954203586428e-6
54.5	-17.5	4.128968144599799e-6
55.	-17.5	3.894982085613169e-6
55.5	-17.5	3.6609960266265396e-6
56.	-17.5	3.4603178948434733e-6
56.5	-17.5	3.260159355799913e-6
57.	-17.5	3.0600008167563525e-6
57.5	-17.5	2.8598422777127923e-6
58.	-17.5	2.6596837386692312e-6
58.5	-17.5	2.4684998836881726e-6
59.	-17.5	2.308187071431317e-6
59.5	-17.5	2.1478742591744614e-6
60.	-17.5	1.987561446917605e-6
60.5	-17.5	1.8272486346607493e-6
61.	-17.5	1.6669358224038933e-6
61.5	-17.5	1.5251594050954126e-6
62.	-17.5	1.404638639428425e-6
62.5	-17.5	1.2841178737614371e-6
63.	-17.5	1.1635971080944495e-6
63.5	-17.5	1.043076342427462e-6
64.	-17.5	9.225555767604743e-7
64.5	-17.5	8.291972740604693e-7
65.	-17.5	7.471269685489407e-7
65.5	-17.5	6.650566630374121e-7
66.	-17.5	5.829863575258835e-7
66.5	-17.5	5.00916052014355e-7
67.	-17.5	4.1884574650282644e-7
67.5	-17.5	3.7116374752367604e-7
68.	-17.5	3.254054355320145e-7
68.5	-17.5	2.79647123540353e-7
69.	-17.5	2.3388881154869157e-7
69.5	-17.5	1.8813049955703008e-7
70.	-17.5	1.4737134496084422e-7
70.5	-17.5	1.282582622902957e-7
71.	-17.5	1.0914517961974721e-7
71.5	-17.5	9.003209694919871e-8
72.	-17.5	7.09190142786502e-8
72.5	-17.5	5.180593160810171e-8
73.	-17.5	3.8432694956926796e-8
73.5	-17.5	3.2723731355850545e-8
74.	-17.5	2.7014767754774297e-8
74.5	-17.5	2.130580415369805e-8
75.	-17.5	1.5596840552621804e-8
75.5	-17.5	9.887876951545554e-9
76.	-17.5	7.199454617639701e-9
76.5	-17.5	6.00677665470117e-9
77.	-17.5	4.81409869176264e-9
77.5	-17.5	3.6214207288241092e-9
78.	-17.5	2.4287427658855794e-9
78.5	-17.5	1.2360648029470487e-9
79.	-17.5	9.707894456711926e-10
79.5	-17.5	7.97899989164779e-10
80.	-17.5	6.250105326583656e-10
80.5	-17.5	4.5212107615195206e-10
81.	-17.5	2.7923161964553853e-10
81.5	-17.5	1.2947691189165141e-10
82.	-17.5	1.1081637749814177e-10
82.5	-17.5	9.215584310463214e-11
83.	-17.5	7.34953087111225e-11
83.5	-17.5	5.483477431761286e-11
84.	-17.5	3.6174239924103227e-11
84.5	-17.5	2.3726759209347243e-11
85.	-17.5	2.0972720550964995e-11
-50.	-17.	2.5543209506149176e-21
-49.5	-17.	1.8596099664027465e-21
-49.	-17.	1.1648989821905756e-21
-48.5	-17.	4.701879979784046e-22
-48.	-17.	0.
-47.5	-17.	0.
-47.	-17.	0.
-46.5	-17.	0.
-46.	-17.	0.
-45.5	-17.	0.
-45.	-17.	1.9299865446099985e-13
-44.5	-17.	5.353254002836428e-13
-44.	-17.	8.776521461062862e-13
-43.5	-17.	1.2199788919289294e-12
-43.	-17.	1.5623056377515723e-12
-42.5	-17.	1.9046323835742153e-12
-42.	-17.	5.63120785954033e-12
-41.5	-17.	1.0180806651538992e-11
-41.	-17.	1.4730405443537652e-11
-40.5	-17.	1.9280004235536305e-11
-40.	-17.	2.3829603027534962e-11
-39.5	-17.	3.0042923821599116e-11
-39.	-17.	7.1583334529027e-11
-38.5	-17.	1.131237452364549e-10
-38.	-17.	1.5466415594388278e-10
-37.5	-17.	1.962045666513107e-10
-37.	-17.	2.377449773587386e-10
-36.5	-17.	3.377596385105688e-10
-36.	-17.	5.840615484622247e-10
-35.5	-17.	8.303634584138807e-10
-35.	-17.	1.0766653683655366e-9
-34.5	-17.	1.3229672783171924e-9
-34.	-17.	1.5692691882688485e-9
-33.5	-17.	2.176963564314478e-9
-33.	-17.	3.1101035747310072e-9
-32.5	-17.	4.043243585147537e-9
-32.	-17.	4.9763835955640695e-9
-31.5	-17.	5.9095236059805985e-9
-31.	-17.	6.842663616397129e-9
-30.5	-17.	8.73523670569119e-9
-30.	-17.	1.0919651979284015e-8
-29.5	-17.	1.3104067252876843e-8
-29.	-17.	1.528848252646967e-8
-28.5	-17.	1.74728978000625e-8
-28.	-17.	1.966254258250008e-8
-27.5	-17.	2.255748314673509e-8
-27.	-17.	2.545242371097009e-8
-26.5	-17.	2.8347364275205087e-8
-26.	-17.	3.1242304839440105e-8
-25.5	-17.	3.413724540367511e-8
-25.	-17.	3.6676025743486705e-8
-24.5	-17.	3.813458105321464e-8
-24.	-17.	3.959313636294256e-8
-23.5	-17.	4.1051691672670494e-8
-23.	-17.	4.25102469823984e-8
-22.5	-17.	4.3968802292126335e-8
-22.	-17.	4.407043732122015e-8
-21.5	-17.	4.275155869778915e-8
-21.	-17.	4.1432680074358165e-8
-20.5	-17.	4.0113801450927165e-8
-20.	-17.	3.879492282749615e-8
-19.5	-17.	3.747604420406515e-8
-19.	-17.	3.536674194033351e-8
-18.5	-17.	3.296382545738275e-8
-18.	-17.	3.0560908974432e-8
-17.5	-17.	2.8157992491481243e-8
-17.	-17.	2.5755076008530488e-8
-16.5	-17.	2.3352159525579732e-8
-16.	-17.	2.336360643444956e-8
-15.5	-17.	2.345038275401501e-8
-15.	-17.	2.3537159073580457e-8
-14.5	-17.	2.3623935393145905e-8
-14.	-17.	2.371071171271135e-8
-13.5	-17.	2.531747247330212e-8
-13.	-17.	3.263059252276556e-8
-12.5	-17.	3.994371257222901e-8
-12.	-17.	4.7256832621692455e-8
-11.5	-17.	5.45699526711559e-8
-11.	-17.	6.188307272061934e-8
-10.5	-17.	7.469383042432567e-8
-10.	-17.	9.419858590391121e-8
-9.5	-17.	1.1370334138349676e-7
-9.	-17.	1.3320809686308233e-7
-8.5	-17.	1.5271285234266786e-7
-8.	-17.	1.722176078222534e-7
-7.5	-17.	1.982535268759651e-7
-7.	-17.	2.2720278007848607e-7
-6.5	-17.	2.5615203328100704e-7
-6.	-17.	2.8510128648352805e-7
-5.5	-17.	3.14050539686049e-7
-5.	-17.	3.4299979288857e-7
-4.5	-17.	3.6809381737804985e-7
-4.	-17.	3.929071223358986e-7
-3.5	-17.	4.1772042729374734e-7
-3.	-17.	4.4253373225159607e-7
-2.5	-17.	4.673470372094448e-7
-2.	-17.	4.904592733089484e-7
-1.5	-17.	5.054240287913244e-7
-1.	-17.	5.203887842737004e-7
-0.5	-17.	5.353535397560763e-7
0.	-17.	5.503182952384524e-7
0.5	-17.	5.652830507208285e-7
1.	-17.	5.813807586327493e-7
1.5	-17.	5.990866255040204e-7
2.	-17.	6.167924923752913e-7
2.5	-17.	6.344983592465624e-7
3.	-17.	6.522042261178335e-7
3.5	-17.	6.699100929891045e-7
4.	-17.	6.969596644984476e-7
4.5	-17.	7.289544096208203e-7
5.	-17.	7.609491547431931e-7
5.5	-17.	7.929438998655656e-7
6.	-17.	8.249386449879383e-7
6.5	-17.	8.56933390110311e-7
7.	-17.	9.094141233945113e-7
7.5	-17.	9.643107701471535e-7
8.	-17.	1.0192074168997956e-6
8.5	-17.	1.0741040636524378e-6
9.	-17.	1.12900071040508e-6
9.5	-17.	1.1894069895665785e-6
10.	-17.	1.2850836440024875e-6
10.5	-17.	1.380760298438397e-6
11.	-17.	1.4764369528743067e-6
11.5	-17.	1.5721136073102157e-6
12.	-17.	1.6677902617461251e-6
12.5	-17.	1.7780557087464762e-6
13.	-17.	1.9125631115041394e-6
13.5	-17.	2.0470705142618025e-6
14.	-17.	2.181577917019466e-6
14.5	-17.	2.3160853197771294e-6
15.	-17.	2.4505927225347924e-6
15.5	-17.	2.5819887838774165e-6
16.	-17.	2.7114477493958383e-6
16.5	-17.	2.84090671491426e-6
17.	-17.	2.9703656804326818e-6
17.5	-17.	3.0998246459511035e-6
18.	-17.	3.229283611469525e-6
18.5	-17.	3.3283431160845306e-6
19.	-17.	3.4223257350957644e-6
19.5	-17.	3.5163083541069978e-6
20.	-17.	3.6102909731182316e-6
20.5	-17.	3.704273592129465e-6
21.	-17.	3.798672969627942e-6
21.5	-17.	3.89693048868684e-6
22.	-17.	3.995188007745737e-6
22.5	-17.	4.093445526804634e-6
23.	-17.	4.191703045863531e-6
23.5	-17.	4.289960564922429e-6
24.	-17.	4.4123795618860144e-6
24.5	-17.	4.582102664974218e-6
25.	-17.	4.7518257680624215e-6
25.5	-17.	4.921548871150626e-6
26.	-17.	5.09127197423883e-6
26.5	-17.	5.260995077327034e-6
27.	-17.	5.491096838972222e-6
27.5	-17.	5.765158292423748e-6
28.	-17.	6.039219745875273e-6
28.5	-17.	6.3132811993267974e-6
29.	-17.	6.587342652778323e-6
29.5	-17.	6.861404106229848e-6
30.	-17.	7.227785112184067e-6
30.5	-17.	7.614530710158222e-6
31.	-17.	8.001276308132375e-6
31.5	-17.	8.38802190610653e-6
32.	-17.	8.774767504080683e-6
32.5	-17.	9.164229928031137e-6
33.	-17.	9.5963519478445e-6
33.5	-17.	0.000010028473967657862
34.	-17.	0.000010460595987471226
34.5	-17.	0.000010892718007284588
35.	-17.	0.000011324840027097951
35.5	-17.	0.000011705934400651946
36.	-17.	0.000011968229724882386
36.5	-17.	0.000012230525049112826
37.	-17.	0.000012492820373343263
37.5	-17.	0.000012755115697573703
38.	-17.	0.000013017411021804143
38.5	-17.	0.000013101024676428275
39.	-17.	0.00001303307920116156
39.5	-17.	0.000012965133725894848
40.	-17.	0.000012897188250628131
40.5	-17.	0.00001282924277536142
41.	-17.	0.000012761297300094706
41.5	-17.	0.000012518669484794887
42.	-17.	0.000012227248080464439
42.5	-17.	0.000011935826676133989
43.	-17.	0.00001164440527180354
43.5	-17.	0.000011352983867473094
44.	-17.	0.000011060739768072303
44.5	-17.	0.000010732354116568173
45.	-17.	0.000010403968465064046
45.5	-17.	0.000010075582813559916
46.	-17.	9.747197162055787e-6
46.5	-17.	9.418811510551659e-6
47.	-17.	9.09713759556712e-6
47.5	-17.	8.794286188317874e-6
48.	-17.	8.491434781068628e-6
48.5	-17.	8.188583373819382e-6
49.	-17.	7.885731966570138e-6
49.5	-17.	7.582880559320892e-6
50.	-17.	7.291213471384599e-6
50.5	-17.	7.01057749519403e-6
51.	-17.	6.729941519003462e-6
51.5	-17.	6.449305542812892e-6
52.	-17.	6.168669566622323e-6
52.5	-17.	5.888033590431754e-6
53.	-17.	5.623920349898591e-6
53.5	-17.	5.365491035998266e-6
54.	-17.	5.107061722097942e-6
54.5	-17.	4.848632408197618e-6
55.	-17.	4.590203094297294e-6
55.5	-17.	4.33177378039697e-6
56.	-17.	4.103203829715111e-6
56.5	-17.	3.875099675305705e-6
57.	-17.	3.6469955208962987e-6
57.5	-17.	3.4188913664868926e-6
58.	-17.	3.1907872120774864e-6
58.5	-17.	2.971658493979218e-6
59.	-17.	2.783403406183681e-6
59.5	-17.	2.5951483183881436e-6
60.	-17.	2.4068932305926067e-6
60.5	-17.	2.2186381427970693e-6
61.	-17.	2.0303830550015324e-6
61.5	-17.	1.862131817187661e-6
62.	-17.	1.7168189591333472e-6
62.5	-17.	1.5715061010790334e-6
63.	-17.	1.42619324302472e-6
63.5	-17.	1.2808803849704063e-6
64.	-17.	1.1355675269160925e-6
64.5	-17.	1.0219168852313197e-6
65.	-17.	9.214242185724034e-7
65.5	-17.	8.209315519134872e-7
66.	-17.	7.204388852545708e-7
66.5	-17.	6.199462185956546e-7
67.	-17.	5.194535519367383e-7
67.5	-17.	4.606338137274892e-7
68.	-17.	4.0414526534038803e-7
68.5	-17.	3.476567169532868e-7
69.	-17.	2.911681685661856e-7
69.5	-17.	2.3467962017908442e-7
70.	-17.	1.8432544576523898e-7
70.5	-17.	1.6053276756754106e-7
71.	-17.	1.367400893698432e-7
71.5	-17.	1.1294741117214532e-7
72.	-17.	8.915473297444744e-8
72.5	-17.	6.536205477674957e-8
73.	-17.	4.86790741004749e-8
73.5	-17.	4.148949497606694e-8
74.	-17.	3.429991585165899e-8
74.5	-17.	2.7110336727251037e-8
75.	-17.	1.9920757602843085e-8
75.5	-17.	1.273117847843513e-8
76.	-17.	9.330478263768062e-9
76.5	-17.	7.805996183617887e-9
77.	-17.	6.281514103467713e-9
77.5	-17.	4.75703202331754e-9
78.	-17.	3.232549943167366e-9
78.5	-17.	1.7080678630171912e-9
79.	-17.	1.363519674300114e-9
79.5	-17.	1.1365140229264022e-9
80.	-17.	9.095083715526911e-10
80.5	-17.	6.825027201789797e-10
81.	-17.	4.554970688052686e-10
81.5	-17.	2.580755793044335e-10
82.	-17.	2.2829417471529522e-10
82.5	-17.	1.9851277012615663e-10
83.	-17.	1.6873136553701835e-10
83.5	-17.	1.3894996094787986e-10
84.	-17.	1.0916855635874158e-10
84.5	-17.	8.749908773838759e-11
85.	-17.	7.848564711072912e-11
-50.	-16.5	2.5190807494888565e-21
-49.5	-16.5	1.8339542126822583e-21
-49.	-16.5	1.1488276758756596e-21
-48.5	-16.5	4.637011390690613e-22
-48.	-16.5	0.
-47.5	-16.5	0.
-47.	-16.5	0.
-46.5	-16.5	0.
-46.	-16.5	0.
-45.5	-16.5	0.
-45.	-16.5	2.7263790592825485e-13
-44.5	-16.5	7.562228686575119e-13
-44.	-16.5	1.239807831386769e-12
-43.5	-16.5	1.723392794116026e-12
-43.	-16.5	2.206977756845283e-12
-42.5	-16.5	2.6905627195745403e-12
-42.	-16.5	7.954877837660652e-12
-41.5	-16.5	1.4381829835971515e-11
-41.	-16.5	2.0808781834282382e-11
-40.5	-16.5	2.7235733832593237e-11
-40.	-16.5	3.36626858309041e-11
-39.5	-16.5	4.2439880550446556e-11
-39.	-16.5	1.0112158806004634e-10
-38.5	-16.5	1.5980329556964613e-10
-38.	-16.5	2.1848500307924587e-10
-37.5	-16.5	2.7716671058884564e-10
-37.	-16.5	3.3584841809844544e-10
-36.5	-16.5	4.771341293270587e-10
-36.	-16.5	8.250734077594878e-10
-35.5	-16.5	1.1730126861919167e-9
-35.	-16.5	1.5209519646243458e-9
-34.5	-16.5	1.8688912430567747e-9
-34.	-16.5	2.2168305214892038e-9
-33.5	-16.5	3.0753088139314923e-9
-33.	-16.5	4.3935440434271606e-9
-32.5	-16.5	5.711779272922829e-9
-32.	-16.5	7.030014502418499e-9
-31.5	-16.5	8.348249731914166e-9
-31.	-16.5	9.666484961409835e-9
-30.5	-16.5	1.2340335902363632e-8
-30.	-16.5	1.542654061661501e-8
-29.5	-16.5	1.851274533086639e-8
-29.	-16.5	2.159895004511777e-8
-28.5	-16.5	2.468515475936915e-8
-28.	-16.5	2.777876294769874e-8
-27.5	-16.5	3.1870866251539654e-8
-27.	-16.5	3.596296955538056e-8
-26.5	-16.5	4.005507285922147e-8
-26.	-16.5	4.414717616306239e-8
-25.5	-16.5	4.82392794669033e-8
-25.	-16.5	5.182999656229565e-8
-24.5	-16.5	5.390002185954662e-8
-24.	-16.5	5.5970047156797574e-8
-23.5	-16.5	5.8040072454048536e-8
-23.	-16.5	6.011009775129949e-8
-22.5	-16.5	6.218012304855045e-8
-22.	-16.5	6.233505745057145e-8
-21.5	-16.5	6.048514838365347e-8
-21.	-16.5	5.8635239316735505e-8
-20.5	-16.5	5.6785330249817526e-8
-20.	-16.5	5.4935421182899553e-8
-19.5	-16.5	5.3085512115981574e-8
-19.	-16.5	5.003517213682606e-8
-18.5	-16.5	4.6538914845671854e-8
-18.	-16.5	4.3042657554517646e-8
-17.5	-16.5	3.954640026336344e-8
-17.	-16.5	3.6050142972209224e-8
-16.5	-16.5	3.2553885681055016e-8
-16.	-16.5	3.1722638714526325e-8
-15.5	-16.5	3.0974541475139744e-8
-15.	-16.5	3.022644423575316e-8
-14.5	-16.5	2.947834699636659e-8
-14.	-16.5	2.8730249756980007e-8
-13.5	-16.5	2.9573534981267444e-8
-13.	-16.5	3.639122353405842e-8
-12.5	-16.5	4.320891208684941e-8
-12.	-16.5	5.002660063964039e-8
-11.5	-16.5	5.684428919243137e-8
-11.	-16.5	6.366197774522235e-8
-10.5	-16.5	7.60288158013699e-8
-10.	-16.5	9.515237315581861e-8
-9.5	-16.5	1.1427593051026735e-7
-9.	-16.5	1.3339948786471607e-7
-8.5	-16.5	1.525230452191648e-7
-8.	-16.5	1.7164660257361353e-7
-7.5	-16.5	1.9758544873687032e-7
-7.	-16.5	2.265643678358834e-7
-6.5	-16.5	2.555432869348965e-7
-6.	-16.5	2.845222060339096e-7
-5.5	-16.5	3.135011251329227e-7
-5.	-16.5	3.4248004423193576e-7
-4.5	-16.5	3.686001771461683e-7
-4.	-16.5	3.945121467636007e-7
-3.5	-16.5	4.2042411638103306e-7
-3.	-16.5	4.4633608599846544e-7
-2.5	-16.5	4.722480556158978e-7
-2.	-16.5	4.966887843063497e-7
-1.5	-16.5	5.140828218079691e-7
-1.	-16.5	5.314768593095884e-7
-0.5	-16.5	5.488708968112076e-7
0.	-16.5	5.66264934312827e-7
0.5	-16.5	5.836589718144463e-7
1.	-16.5	6.028727285329499e-7
[truncated: 60,601 more rows]
