# Supplementary material for: Myosin V executes steps of variable length via structurally constrained diffusion
Source: eLife. 2020 Jan 15;9:e51569. doi: 10.7554/eLife.51569 (PMC7054003; doi:10.7554/eLife.51569)
Supplement: Source data 1. [file elife-51569-data1.zip › myosin_elife_source_data/Figure 3/BD_diffusion_contours/lastbead_xz_12kbT.dat]

31.365 -0.574
44.216 18.678
37.745 -5.719
50.671 25.286
-0.389 34.999
2.291 27.713
28.701 34.678
28.099 48.513
45.163 27.850
34.455 29.307
35.732 13.429
26.964 32.106
27.461 27.951
31.212 37.090
30.170 53.232
17.360 33.686
22.918 26.763
47.357 42.081
53.654 45.335
42.630 49.334
8.235 46.097
-0.497 19.317
2.550 37.145
19.560 47.874
38.214 41.846
21.710 44.758
-8.138 9.021
8.023 27.059
11.773 45.135
23.682 57.162
55.277 34.366
23.105 48.918
35.226 47.620
62.497 8.047
49.958 22.163
53.489 39.188
12.171 46.544
32.326 51.643
18.259 51.372
27.650 48.386
17.986 35.503
6.685 24.612
20.664 31.937
38.005 29.796
18.418 50.130
30.431 41.063
23.734 24.260
24.002 29.827
37.712 -10.854
62.729 19.541
48.925 28.151
62.561 19.830
60.252 -3.312
53.413 -4.729
55.547 -0.399
22.119 1.993
29.760 47.906
48.117 13.194
22.306 20.366
15.774 57.520
17.386 47.111
5.392 41.045
63.092 24.966
49.014 -4.097
59.078 -13.346
45.474 10.683
45.061 5.212
39.673 -8.519
27.690 5.377
26.272 46.700
33.354 45.677
37.097 29.846
34.009 13.074
47.902 -20.205
34.753 8.879
52.732 -0.011
23.745 30.833
38.602 17.787
68.345 -9.398
47.519 -3.469
53.666 -11.957
50.769 -1.436
30.856 -11.087
20.391 -13.296
46.311 16.141
25.893 35.207
47.067 25.711
56.190 -4.153
63.331 8.077
48.155 5.471
53.079 12.464
40.867 11.983
53.845 24.417
35.543 27.081
22.863 46.140
44.630 36.654
49.274 45.032
38.920 21.155
40.215 31.877
33.665 50.827
5.857 36.685
53.262 -13.445
47.519 -21.040
44.900 -5.942
57.377 9.222
40.886 1.697
27.719 36.900
15.897 26.517
37.189 18.391
31.681 10.984
22.369 40.804
29.294 33.423
32.846 28.200
32.315 -4.262
48.971 8.549
48.125 -22.866
58.605 -0.265
59.746 0.119
44.215 -22.930
55.341 -1.847
49.011 15.800
43.579 24.832
20.607 47.044
63.224 9.479
54.667 0.094
39.272 9.290
27.629 1.027
41.404 -23.628
44.615 -23.252
47.587 -11.221
33.017 -24.355
31.899 -0.494
38.823 -37.142
27.407 -14.126
33.658 -21.317
46.415 -26.044
19.080 -17.880
7.500 14.979
30.692 45.176
41.739 30.364
52.598 -1.002
39.573 -15.564
51.276 -14.068
52.864 -9.813
53.790 -11.367
39.322 0.094
27.696 24.217
16.567 50.132
32.576 9.039
50.262 -11.154
4.309 48.166
37.092 41.893
4.069 47.328
38.588 45.687
30.202 45.679
26.790 48.299
15.102 30.175
7.667 42.264
41.967 41.043
19.844 25.952
35.397 31.341
51.525 -19.358
36.508 -28.303
46.593 -24.117
55.690 -6.349
52.626 -21.619
31.310 -16.249
31.685 -14.432
36.135 3.412
13.195 11.483
38.471 -7.067
26.807 -4.342
23.748 -13.907
41.443 -33.073
26.118 -7.769
33.713 5.591
34.985 19.583
30.416 18.473
39.836 3.888
26.421 52.388
11.970 47.035
5.494 41.617
43.945 -6.816
33.270 -20.780
9.042 8.410
2.175 13.525
48.891 -1.856
46.725 -22.271
51.200 -12.281
32.234 -23.571
51.905 -8.337
38.025 -3.858
46.884 -19.928
52.241 6.621
27.995 -1.574
16.080 32.568
28.725 9.840
19.534 50.374
37.728 2.469
35.024 45.510
57.279 19.298
52.085 -5.624
26.257 26.742
50.261 30.133
26.363 41.975
50.160 35.536
48.556 14.949
54.727 -14.404
61.601 -15.067
56.453 -23.867
41.372 -13.610
29.560 -21.540
49.938 -10.294
47.551 -10.874
40.905 37.610
62.596 21.803
61.725 12.661
54.965 -7.375
57.494 14.364
47.355 -13.234
20.406 -7.894
53.737 -13.954
41.560 -11.302
50.552 21.313
54.512 -11.589
61.593 -10.404
33.282 7.765
65.138 0.194
19.917 45.449
40.854 40.026
30.507 6.734
25.836 0.131
38.990 10.873
58.950 19.329
40.054 -1.081
28.915 -14.823
24.177 31.009
17.910 35.892
5.280 41.611
56.826 -5.285
41.717 -7.580
62.106 -0.110
55.120 -15.868
59.500 27.276
57.351 9.709
44.811 -22.020
53.353 -16.891
43.665 -19.365
52.253 -23.257
54.181 -16.394
60.629 -13.121
45.205 -10.915
64.091 9.507
60.501 9.550
38.597 -14.172
58.014 9.984
53.257 -6.081
26.051 33.257
43.190 9.101
42.319 -4.068
34.901 0.736
24.333 25.665
51.855 29.120
36.377 46.621
13.848 48.402
21.888 30.449
36.226 34.999
45.545 50.374
31.472 38.542
36.927 28.416
15.992 16.689
50.053 3.813
37.185 48.117
7.011 50.068
24.576 33.464
32.819 40.315
42.042 -19.550
33.206 -18.543
32.902 3.697
49.598 -4.990
57.142 -15.735
44.210 -14.382
51.466 -20.071
66.265 -3.066
46.047 -4.377
45.511 -20.998
40.791 -18.629
43.745 -12.202
50.862 -5.698
38.474 -17.290
56.055 -4.620
35.195 -6.820
43.127 25.506
32.335 -0.552
39.559 17.552
49.155 -25.380
39.936 -16.525
60.938 0.543
52.841 15.047
58.193 19.956
39.514 -2.386
41.435 42.647
37.894 43.215
9.555 46.304
18.167 33.766
30.687 32.897
12.058 -12.193
9.305 4.572
32.107 36.737
54.158 -2.677
62.209 9.890
49.131 -9.491
54.985 -6.789
47.383 -3.534
35.683 -8.052
59.864 -7.368
54.885 -6.314
44.842 31.485
21.711 49.013
5.655 36.809
25.022 25.077
-1.295 25.086
23.249 27.381
26.360 49.029
15.841 44.597
43.592 36.060
19.031 30.663
38.310 3.276
51.583 -0.579
36.546 43.753
42.332 28.045
57.149 20.886
48.347 3.282
61.091 11.641
47.690 -12.017
47.957 38.923
5.462 41.568
27.730 30.619
29.852 27.809
36.505 45.874
44.479 36.860
49.219 -1.041
34.721 6.696
54.787 -1.882
47.632 -25.602
55.371 -7.727
21.697 -12.370
24.797 6.703
47.619 27.533
28.605 -19.485
62.374 6.830
64.288 -12.186
34.661 -12.309
60.824 -4.036
62.579 10.764
64.970 6.816
42.261 -17.967
68.345 -4.314
48.407 -19.439
47.432 -21.329
20.738 -5.333
49.408 18.695
44.879 22.467
54.241 44.424
2.379 30.992
12.599 45.669
1.375 43.910
8.505 45.648
-0.991 22.291
19.133 38.770
21.701 39.575
38.296 9.507
46.986 -8.920
42.037 -25.663
30.260 -18.736
53.500 -3.754
57.931 -3.908
60.302 7.424
40.134 -4.900
34.296 -22.038
66.005 -2.509
26.032 26.147
22.412 49.734
19.256 53.346
12.458 45.249
33.199 51.876
23.206 13.547
45.296 20.683
14.947 28.555
21.420 14.918
34.161 46.025
21.609 35.599
32.095 -3.141
46.559 -7.111
48.218 -7.218
36.636 -19.818
8.946 11.795
4.503 38.587
21.433 22.200
19.949 29.449
22.721 13.987
5.271 40.891
33.859 49.035
16.985 42.663
38.962 42.284
59.305 12.150
51.476 -4.165
33.254 3.674
39.852 20.095
47.076 45.062
49.659 1.633
62.128 20.764
51.398 -13.984
62.249 16.704
59.027 2.243
41.379 17.656
38.684 30.118
12.384 13.741
32.972 30.293
44.645 -5.956
29.178 -6.407
66.285 9.400
46.903 -1.053
59.538 28.090
40.767 -2.572
45.554 11.984
57.595 14.557
47.912 -16.310
40.256 -28.023
61.643 -4.152
51.130 30.451
22.440 7.664
19.431 42.504
30.551 30.102
15.420 -10.945
29.091 -16.425
64.435 6.862
59.010 7.654
48.183 -22.706
24.497 12.453
27.812 3.752
29.462 20.363
50.344 0.321
54.228 -2.380
57.558 0.676
59.750 2.297
45.949 43.436
20.808 43.954
5.754 35.533
35.665 24.290
40.661 11.188
62.058 -13.411
46.927 -1.973
44.273 -3.178
43.084 32.473
40.256 42.302
17.358 38.157
36.752 33.893
60.706 20.970
47.109 37.577
50.264 3.194
42.766 14.892
34.570 31.051
29.160 -11.995
62.532 20.745
60.910 -5.531
47.188 -6.592
42.439 -18.114
48.033 2.445
50.522 -9.175
39.779 -11.580
62.582 3.754
60.187 33.248
52.200 29.184
47.586 -4.432
54.410 -6.148
61.171 23.732
53.873 -12.912
65.329 -10.155
57.192 -6.512
43.314 -22.396
27.148 15.504
7.593 37.395
31.611 43.627
25.592 23.755
38.776 37.977
31.496 42.393
18.538 32.202
38.862 30.573
40.772 -2.783
47.458 7.935
6.603 7.358
30.215 17.923
39.675 47.617
8.151 25.275
4.956 41.551
50.511 -2.024
43.790 -19.856
45.965 -4.835
45.719 1.195
33.057 -22.824
43.833 -11.371
51.745 10.764
50.484 -3.185
53.877 -9.550
36.076 -9.658
24.559 37.599
23.709 15.864
10.216 30.583
29.387 37.352
7.649 37.242
35.334 39.098
44.955 11.228
63.654 36.479
59.895 18.746
60.320 -1.831
40.374 -12.435
52.323 12.033
33.374 34.638
19.606 22.942
32.549 36.845
28.618 43.116
16.714 -0.324
58.975 0.029
49.634 11.645
63.380 -6.484
55.000 -6.894
48.381 28.265
39.856 5.198
57.914 12.766
28.740 17.015
34.780 33.218
48.015 23.344
25.070 27.680
34.284 8.903
32.775 20.450
34.137 32.931
39.197 42.142
16.211 15.939
31.849 -11.153
32.052 4.691
26.336 39.276
21.366 20.566
21.633 38.134
35.105 45.754
12.625 40.852
5.608 36.454
37.433 19.532
1.486 38.570
-8.811 27.388
5.090 30.603
44.217 16.082
67.564 20.234
52.558 29.481
11.086 33.242
3.339 1.018
37.427 2.035
49.799 -22.866
46.637 -16.584
56.995 -8.126
61.846 3.164
29.781 31.867
28.875 2.290
21.752 30.514
25.672 30.457
21.459 36.455
34.553 46.742
48.641 45.539
63.815 27.907
13.006 46.651
2.594 38.578
14.604 49.307
24.146 15.937
36.736 13.697
41.326 2.993
60.529 2.651
35.957 11.547
-0.590 22.952
29.608 25.375
36.963 42.904
19.742 42.865
13.896 31.489
32.126 37.720
19.004 45.513
47.076 14.525
57.201 14.299
61.295 6.596
58.816 -2.581
53.406 -5.679
59.520 -11.282
54.290 -20.950
51.383 -19.284
53.864 -9.022
52.875 -2.883
44.069 -18.705
54.683 -26.161
45.041 -9.700
27.868 -20.921
38.389 -9.003
51.043 5.897
42.730 20.753
52.776 33.095
39.393 37.365
30.695 46.357
30.728 50.524
28.096 48.377
58.048 -0.786
37.318 13.510
41.927 35.989
2.069 21.601
35.766 54.095
31.710 44.997
41.508 35.986
48.257 20.690
26.169 45.385
39.335 24.974
43.828 32.237
60.495 16.747
47.812 -17.286
34.000 -22.605
43.489 11.227
43.376 10.898
49.959 -15.906
61.453 30.833
68.003 15.574
29.242 23.884
48.280 -12.181
29.529 27.762
45.317 33.820
27.912 -7.743
44.839 -5.762
32.374 -6.586
13.101 27.900
1.275 21.961
62.202 17.307
49.099 34.211
31.179 6.001
41.664 -29.585
63.834 -4.186
61.612 -0.847
55.140 -1.246
35.010 -9.408
52.567 -8.714
60.179 -8.315
44.880 -18.943
21.439 39.538
17.284 25.785
8.355 34.285
18.992 36.371
23.555 48.542
6.048 35.726
12.575 22.219
18.507 11.347
5.658 35.589
28.623 -1.248
43.954 -23.671
45.574 -30.395
46.415 2.975
35.712 8.695
33.806 13.414
49.334 -6.892
45.848 13.390
47.495 18.233
2.995 35.163
24.486 48.468
14.518 50.596
55.123 22.203
27.403 35.328
34.146 16.040
29.065 12.633
43.788 18.127
51.351 12.555
50.795 -1.361
34.043 -9.151
35.849 -17.065
46.716 -16.660
39.637 -15.288
38.619 24.426
14.367 42.725
20.875 40.798
30.694 51.736
16.610 53.116
38.435 48.572
50.661 15.978
61.849 20.983
11.927 22.999
9.435 37.703
33.155 31.553
44.733 -6.120
35.194 7.583
38.119 7.122
54.585 -8.478
42.469 -30.974
66.105 -6.002
31.720 17.544
34.401 28.316
30.604 4.029
50.371 -13.199
54.452 -6.385
33.292 -9.022
28.265 13.724
44.736 34.142
38.138 47.143
42.871 19.296
39.276 -10.365
42.912 -10.066
47.372 -10.661
45.145 -20.854
26.960 -16.407
32.381 34.414
49.213 4.246
60.742 3.007
53.668 20.112
48.784 17.860
47.937 27.408
25.474 57.433
36.312 40.853
36.367 45.674
32.664 44.073
26.978 38.855
20.646 28.213
35.693 14.905
28.613 20.110
35.871 4.204
55.677 -2.170
25.091 21.232
39.869 11.807
32.622 6.389
43.076 -11.501
32.112 -0.422
15.569 20.997
19.447 28.492
31.544 20.565
37.099 21.027
11.582 13.971
34.361 8.804
43.533 3.757
18.271 15.955
37.681 33.083
15.983 41.054
26.621 29.948
44.451 36.566
44.574 46.989
33.848 50.798
21.920 50.849
30.739 43.192
5.530 37.827
5.477 41.190
55.548 -9.887
30.763 37.127
40.373 26.381
41.438 6.496
23.766 -4.276
6.048 12.464
38.898 16.839
17.826 46.367
36.893 12.106
59.645 32.610
52.058 15.114
50.679 37.887
32.509 15.553
65.456 0.091
58.087 25.532
52.068 3.666
25.260 -6.998
18.263 29.613
6.765 46.573
5.123 41.730
38.815 15.798
20.483 -4.475
62.904 -6.599
15.797 24.015
35.509 47.137
55.250 40.276
23.085 50.438
17.488 27.675
9.174 56.711
14.820 30.394
38.405 33.410
39.801 -20.006
36.584 36.666
39.341 21.904
28.119 -5.912
43.859 3.819
49.715 -11.771
34.588 -5.886
26.276 7.886
35.518 23.272
14.914 35.093
56.167 23.720
31.143 -3.052
12.037 0.666
10.152 34.611
9.193 38.895
14.821 32.107
9.017 44.428
35.365 43.296
29.137 -4.126
46.665 -9.220
42.654 8.244
49.160 -8.229
28.715 -3.793
33.795 7.805
51.230 -24.305
51.637 -15.987
60.522 -4.864
53.819 -4.387
35.094 -8.107
48.283 22.326
40.875 1.220
45.111 -18.577
51.030 -3.748
54.382 29.468
47.253 36.996
21.995 38.848
23.490 19.742
57.864 -5.235
59.279 13.328
47.503 30.316
29.383 12.938
22.982 8.588
52.646 -20.763
47.618 -13.300
44.276 -11.218
37.090 19.033
34.288 1.373
20.285 4.407
34.374 -4.272
69.018 4.585
57.667 -20.812
64.806 7.168
45.231 8.449
54.093 32.941
28.469 54.735
42.360 30.029
42.185 -1.823
19.852 35.124
39.292 47.468
18.336 37.280
63.838 5.935
51.030 -16.999
49.106 -8.454
31.597 11.270
47.985 -16.258
51.345 -18.395
47.710 44.552
31.261 51.197
27.914 5.442
22.989 21.275
39.368 28.721
18.610 7.252
55.921 -1.860
27.010 -0.235
38.939 38.782
8.950 40.320
5.468 41.909
57.401 -6.595
58.975 12.932
27.753 49.561
7.610 28.029
14.420 40.929
8.297 38.873
12.914 40.417
22.668 5.643
27.021 25.514
29.267 43.845
18.388 31.496
27.195 41.564
46.557 33.700
48.311 5.738
53.541 -3.288
42.570 17.422
41.338 42.216
25.800 53.481
14.829 44.912
18.517 24.329
50.580 30.258
16.664 46.909
25.588 36.270
44.264 6.596
23.589 53.579
33.912 11.764
46.743 7.001
57.632 -4.344
59.913 17.343
64.170 1.509
32.729 21.300
44.784 34.348
16.938 42.512
21.946 47.244
44.456 29.518
40.857 45.953
67.413 7.531
56.096 -7.412
59.383 -15.926
54.153 -16.909
48.516 15.582
29.851 2.269
33.534 11.637
26.159 34.173
49.152 7.353
54.784 -0.352
28.047 -9.410
16.851 -12.796
32.481 20.688
25.124 44.207
29.676 36.657
36.927 11.457
-2.364 32.021
16.530 42.198
18.984 38.090
38.014 -4.618
21.559 -15.990
58.642 10.619
52.403 6.969
50.834 -7.735
49.110 -2.524
37.059 28.726
48.841 16.947
55.249 25.376
0.147 37.832
4.679 41.819
49.934 -3.686
54.052 -3.845
52.356 39.470
55.966 34.722
19.395 43.697
40.806 31.701
7.121 16.269
27.274 35.876
33.669 24.861
31.319 28.882
15.060 -1.252
42.966 33.314
36.389 29.695
17.633 22.571
42.262 5.221
57.558 1.270
36.921 -9.738
45.248 -4.328
61.164 -3.021
62.120 10.854
45.813 -19.920
28.706 33.636
19.717 48.941
18.020 42.618
28.522 -2.699
57.824 -0.846
60.817 -9.011
52.377 -6.783
56.105 2.523
54.436 11.618
50.514 -12.933
5.172 14.176
40.492 -4.473
61.230 -3.373
65.578 20.013
48.897 43.721
23.298 45.127
37.983 9.434
23.694 11.505
50.828 45.325
14.978 29.163
50.217 19.007
49.021 8.371
56.112 8.913
51.301 3.717
49.032 34.299
50.291 0.074
54.169 -15.316
62.871 0.272
47.309 3.086
48.164 -18.995
63.320 -7.530
50.384 11.937
43.048 -11.416
45.021 -1.343
49.841 -21.181
56.341 -7.937
44.813 -18.948
55.714 14.709
24.102 43.332
32.932 37.855
41.334 28.780
31.956 30.903
15.491 32.912
28.766 33.396
29.694 16.367
25.047 33.523
37.267 52.085
31.579 45.361
19.977 41.358
47.318 18.607
37.633 16.112
9.171 46.736
2.687 37.944
28.754 29.442
14.685 48.532
20.314 42.475
33.072 43.209
35.769 42.096
21.438 10.553
34.708 45.942
23.141 33.489
54.847 29.841
11.979 34.933
27.189 23.075
24.731 1.622
48.101 8.038
53.354 2.413
49.685 33.047
3.454 36.971
14.999 36.487
28.638 48.970
35.100 26.462
16.558 17.821
39.434 44.754
40.645 46.937
35.733 -11.772
44.469 25.922
47.358 33.985
34.115 13.496
55.694 8.942
36.074 27.912
41.907 3.824
32.217 6.078
52.545 4.307
8.346 14.494
16.848 8.444
13.300 28.199
30.484 14.045
42.555 21.926
34.175 -10.975
42.735 -22.831
34.151 -22.761
40.225 -7.018
50.596 -18.344
52.532 -1.788
48.910 -6.867
46.479 9.375
52.140 41.127
53.832 0.556
36.828 30.469
23.347 20.409
3.482 46.810
57.620 -2.344
49.351 44.789
16.107 43.623
5.347 42.068
50.681 29.085
59.509 18.102
9.178 5.596
28.361 25.236
25.864 35.636
0.368 32.317
21.585 44.327
27.014 44.798
15.558 36.105
12.605 9.306
31.884 -3.068
8.991 -8.345
24.383 7.973
54.090 -16.095
35.732 27.605
49.995 38.496
10.870 42.952
12.419 4.014
23.453 16.650
23.586 27.337
28.689 -8.836
29.498 51.882
14.416 38.744
36.300 41.201
50.715 19.320
31.609 57.346
22.154 49.117
23.775 37.640
46.701 0.740
57.854 13.634
14.918 21.719
60.645 13.663
49.700 1.436
25.892 23.330
25.419 19.330
40.737 -26.207
46.468 -22.017
55.636 4.028
65.942 -9.599
54.880 -13.506
54.150 -4.389
37.113 -25.440
50.941 -17.353
31.372 -28.337
30.760 -14.761
27.707 11.292
62.834 -0.020
27.842 44.113
38.053 43.072
20.594 25.574
38.140 29.183
23.298 24.789
12.675 22.132
19.632 8.967
12.061 -8.974
46.307 -17.720
38.031 -26.923
42.878 2.167
20.635 15.122
25.579 29.168
19.844 41.580
5.751 36.257
64.060 7.183
61.313 -11.585
49.807 -17.458
39.970 6.995
25.144 -21.273
55.706 4.638
39.984 1.471
35.671 49.884
26.817 41.488
1.453 37.776
2.556 34.330
23.428 20.719
1.456 27.523
16.318 27.124
30.143 24.440
37.566 32.279
49.551 9.626
53.046 21.718
56.473 39.347
35.080 25.503
21.572 41.538
33.656 -6.571
18.346 -17.557
45.317 19.567
31.993 36.360
30.231 36.484
29.335 48.347
34.215 40.550
5.685 46.417
29.967 52.042
39.137 45.596
28.892 -3.889
49.466 8.671
55.738 -7.405
43.424 19.930
41.694 21.083
45.676 2.332
31.859 -2.478
34.882 -22.468
54.481 -12.328
40.552 -23.992
63.905 8.174
40.703 18.978
36.951 -3.708
29.575 -2.014
29.450 20.242
31.259 43.547
25.993 50.860
28.733 41.619
34.858 48.560
20.784 53.971
17.775 46.182
24.388 49.242
47.797 44.293
4.025 37.365
37.890 18.922
21.951 -1.852
44.795 14.558
28.804 34.708
42.975 40.346
46.267 40.407
36.400 -8.896
33.662 11.341
30.683 21.433
55.981 20.537
54.268 -5.443
62.164 14.250
35.275 24.150
49.826 21.152
41.392 -19.037
49.419 -22.720
61.074 -3.742
26.285 2.095
51.391 1.407
35.122 -20.936
54.780 -2.560
56.701 -16.763
52.412 -10.879
22.905 -21.992
51.002 -10.287
48.372 -24.395
33.105 -18.080
50.048 -16.338
49.694 -9.912
54.190 17.632
41.839 24.185
20.351 35.291
30.292 50.499
21.067 16.518
18.051 53.575
34.529 36.388
17.377 39.664
29.175 17.206
58.512 -1.103
22.859 12.073
46.152 7.135
51.494 -24.388
58.172 7.917
56.031 -10.832
61.214 -2.101
39.536 -0.573
40.381 20.529
22.634 9.945
57.682 8.357
46.578 14.954
31.433 7.750
58.822 0.252
59.505 -8.578
34.284 -17.501
48.502 -8.734
42.017 -8.731
31.076 -19.984
50.457 11.480
40.213 -5.242
45.322 -3.751
51.221 -2.558
39.931 -18.286
45.862 -17.803
36.942 37.842
14.483 25.334
41.953 7.178
32.713 8.644
34.052 44.161
30.187 23.893
21.207 49.399
28.156 44.352
7.559 41.514
12.318 39.972
10.518 47.909
11.663 40.887
13.135 43.879
29.829 24.172
22.068 13.072
20.211 37.685
11.364 34.340
49.189 24.554
41.367 45.014
40.381 51.171
4.735 30.954
31.052 23.644
45.231 21.928
36.896 20.433
50.842 35.852
7.912 38.615
5.956 36.181
51.533 8.070
31.636 -26.590
50.054 -23.496
30.947 -27.697
41.932 -11.776
46.024 0.686
29.746 -9.950
46.064 12.377
24.327 20.362
15.005 34.155
7.783 39.086
20.789 41.101
20.816 46.987
35.384 41.492
22.651 51.265
5.289 41.948
28.364 16.761
47.230 2.997
51.053 -12.134
60.008 3.619
49.564 24.969
46.048 44.837
31.436 37.649
25.381 21.450
47.386 15.283
47.336 -18.335
35.016 33.806
28.505 36.940
17.952 41.784
43.673 35.656
52.874 18.378
40.165 32.283
25.391 35.502
9.850 45.471
39.674 45.644
18.069 44.832
6.640 31.011
28.881 52.472
10.127 48.750
25.541 49.868
9.872 41.958
48.060 47.069
32.151 40.915
21.452 39.678
12.994 29.870
4.529 43.629
4.078 46.568
31.979 24.128
18.617 45.999
16.356 29.917
29.265 42.932
58.534 -14.311
48.112 -17.931
51.908 2.243
60.124 -14.707
55.809 2.444
34.115 -10.446
14.500 -1.393
46.855 15.550
24.353 26.949
18.094 45.701
35.491 31.869
31.286 19.444
34.328 38.406
38.204 2.881
49.456 39.493
14.813 41.600
27.602 43.004
20.390 49.954
42.350 32.814
29.334 32.499
52.036 3.020
56.708 4.723
38.627 35.505
30.381 28.232
26.654 22.837
47.734 -13.918
50.661 -12.557
43.447 -11.254
46.148 36.301
-4.739 36.539
5.306 40.835
60.425 -0.834
63.538 3.064
42.925 -15.636
38.664 -14.016
54.973 17.018
16.279 29.510
33.483 -23.965
43.830 -8.468
36.681 -20.775
34.491 -20.151
33.118 -20.670
33.220 -25.880
38.112 1.508
40.947 -24.164
46.715 -10.376
67.305 -10.267
24.217 22.193
40.068 0.096
41.487 -16.752
46.441 -13.517
52.398 -19.130
61.353 -6.090
41.386 6.402
49.960 -4.003
51.307 -16.370
33.599 -0.904
53.352 21.085
40.729 -10.043
19.081 -10.463
41.910 -13.396
45.693 -4.625
46.675 1.917
39.940 22.116
54.728 29.596
60.130 24.945
34.616 -21.610
43.624 -19.396
49.770 -9.430
38.144 21.558
38.994 24.492
44.071 33.504
12.345 29.133
26.151 1.830
20.109 29.446
1.864 1.058
22.841 6.396
47.461 24.948
61.768 -2.888
55.601 -11.374
37.943 -23.718
41.270 -20.329
37.250 -4.253
24.692 44.311
14.414 25.215
35.909 44.836
27.016 36.304
43.865 -15.308
52.219 -14.030
36.395 -19.479
36.145 17.827
21.686 14.080
23.386 25.724
60.131 3.829
36.677 -18.189
29.436 -28.540
63.910 -2.754
34.904 3.563
44.171 -1.243
45.290 38.366
30.765 40.183
34.042 40.306
35.942 25.876
28.729 14.236
47.505 -14.045
46.916 -8.856
37.818 -10.162
61.055 -2.875
32.100 14.961
27.320 33.419
35.201 43.719
7.393 24.355
30.665 10.895
41.446 34.216
42.386 30.393
38.641 25.178
39.453 22.541
60.234 -4.750
52.766 3.868
53.857 -0.058
37.015 19.114
40.195 4.599
66.109 -8.487
53.181 -14.449
20.407 24.893
4.077 47.380
44.238 3.686
30.942 12.742
27.987 4.460
20.873 9.306
16.943 21.720
52.376 17.298
22.371 47.023
14.420 39.667
22.538 34.990
24.654 43.825
24.382 47.224
17.886 37.955
27.481 42.236
49.897 -2.558
21.700 -24.544
28.295 -32.006
35.911 2.849
10.741 32.995
31.628 40.715
10.055 45.730
28.013 48.629
34.394 48.080
35.509 29.844
23.010 38.587
23.504 43.615
27.590 39.869
33.069 35.364
12.671 46.131
18.240 39.236
5.956 35.614
24.880 12.142
25.329 -5.757
48.993 39.043
52.786 23.683
35.137 4.807
65.145 3.818
58.824 4.195
27.693 -16.074
17.713 18.357
62.823 7.048
27.695 27.147
43.386 -12.318
47.195 -13.963
47.563 -22.054
38.497 -13.968
33.217 5.909
45.040 8.417
54.045 -15.829
52.631 -11.927
63.333 24.786
46.457 21.051
13.486 42.742
12.693 46.903
33.453 27.934
9.168 32.609
4.751 33.937
37.749 7.543
8.411 25.525
24.709 27.484
11.379 9.592
13.339 34.739
34.427 22.839
17.133 35.439
2.027 31.929
15.549 31.258
41.909 40.839
54.985 9.479
50.569 8.074
36.701 40.636
61.434 9.592
60.980 -3.714
54.254 5.477
36.388 -20.187
23.263 -23.618
54.624 -3.224
39.925 -8.587
48.593 -10.744
37.025 12.211
44.976 -7.821
34.000 9.510
24.053 39.385
7.991 33.514
35.896 28.493
32.555 47.006
28.048 47.311
34.869 43.459
36.602 47.004
35.930 7.879
44.716 29.976
5.059 41.084
35.167 -3.351
35.956 11.978
36.590 22.577
29.312 39.058
40.648 32.110
35.433 40.531
15.138 43.942
3.836 39.779
30.451 47.585
37.758 49.055
21.729 30.142
39.222 24.426
12.420 43.464
18.971 39.926
34.153 12.743
36.010 6.057
64.385 -2.855
57.708 -10.419
47.098 -18.852
13.544 26.387
38.824 9.207
38.935 -18.046
28.332 -14.613
31.073 -17.414
29.314 27.268
11.002 26.267
9.171 46.744
11.965 48.547
38.072 32.974
16.865 32.012
17.677 52.468
38.985 43.085
18.447 44.795
23.855 35.425
12.319 42.669
62.733 8.568
19.018 7.573
18.795 35.616
7.316 18.495
24.359 34.560
32.603 52.510
42.171 21.228
40.474 -14.131
52.785 -15.644
60.543 -18.625
41.644 -19.719
51.553 -17.100
39.754 8.041
31.755 -4.933
43.325 -11.415
46.634 5.106
51.706 12.717
69.457 -0.865
18.246 9.799
25.809 46.578
5.521 39.345
34.888 28.696
6.928 4.252
5.298 37.429
29.763 48.913
36.335 41.825
48.819 -8.239
22.238 34.776
47.671 33.188
49.281 -8.858
61.967 -1.964
54.290 16.788
12.782 39.232
10.766 31.899
2.854 42.189
28.622 20.633
24.441 -5.435
49.224 19.242
21.176 28.604
44.080 -6.498
62.503 -2.947
44.934 11.812
45.046 25.322
43.443 26.148
35.800 10.188
55.541 -5.283
32.665 33.727
44.917 5.012
59.703 34.249
44.342 24.362
7.111 43.837
8.952 26.667
36.945 41.336
34.696 49.421
33.965 30.850
34.076 7.074
36.170 35.335
18.136 49.489
4.842 13.950
4.403 33.659
23.842 45.835
51.340 39.023
6.347 25.830
26.410 46.257
37.970 46.163
20.581 44.159
26.371 46.119
10.333 17.751
31.144 25.796
61.763 6.077
41.645 12.183
11.387 9.529
12.795 44.479
48.540 18.384
58.494 29.090
52.671 43.291
21.781 43.587
39.193 41.432
20.927 44.980
42.045 48.011
62.022 7.019
48.262 -1.429
35.624 26.286
14.568 42.314
37.754 43.127
39.618 46.320
22.930 46.667
5.085 41.557
42.422 15.559
45.133 19.730
43.209 36.737
20.756 48.251
31.163 22.413
29.808 23.692
35.473 6.659
57.714 15.203
46.181 -16.936
64.064 3.041
27.905 25.636
25.977 25.859
17.451 15.217
30.597 37.870
13.166 35.081
4.491 38.551
-5.323 27.568
20.547 40.218
18.246 48.592
37.635 50.278
8.750 49.437
21.328 43.845
28.844 56.208
16.478 6.875
35.773 -9.633
55.856 -7.279
49.020 3.578
23.823 23.298
46.475 2.421
43.708 8.361
15.825 19.151
32.358 20.681
2.342 29.486
15.621 44.747
22.158 42.015
29.553 24.531
51.242 17.468
23.225 18.122
56.345 -13.912
52.373 33.653
15.687 29.483
17.884 40.419
43.169 47.271
21.146 32.777
15.562 16.202
58.705 29.010
48.245 20.524
11.819 23.076
17.584 30.634
27.820 16.175
50.490 -16.840
28.046 -11.343
25.281 -22.050
52.587 -12.286
41.088 -26.548
48.629 -24.868
54.534 -3.088
57.175 5.107
37.118 -14.185
38.624 -24.614
33.929 -23.779
53.501 -16.839
52.188 -2.968
49.579 -5.982
44.520 -1.901
6.674 22.196
32.534 37.396
34.867 20.753
49.338 -11.174
62.368 -8.813
55.753 -3.554
56.746 -11.054
48.247 -27.248
41.917 -15.915
40.540 -21.400
34.290 -24.209
53.641 -28.088
57.700 -14.675
43.127 -4.612
54.199 10.132
32.578 51.874
25.740 47.726
12.086 43.589
30.969 49.698
56.527 6.150
38.901 -0.693
51.317 -3.836
61.142 2.941
15.923 0.771
23.250 39.423
42.319 30.284
44.090 19.377
38.017 44.349
37.649 48.806
3.239 46.754
29.979 7.347
67.861 14.147
63.793 1.313
57.214 -9.203
51.498 -16.778
49.834 31.859
47.212 22.353
30.460 49.679
35.950 36.041
15.412 45.302
3.944 46.515
58.123 -19.999
58.467 13.166
26.303 10.415
38.410 7.011
48.227 27.165
31.190 43.211
34.609 51.999
16.483 40.596
36.690 52.391
28.633 46.851
21.317 34.232
42.950 38.777
26.778 47.259
8.585 26.398
42.985 -8.896
38.538 -17.891
57.738 -9.464
49.296 1.110
46.773 11.698
50.855 -9.134
66.805 18.076
39.920 -7.437
51.434 -16.176
46.987 -10.598
53.383 -17.190
62.179 -0.878
44.687 -17.107
37.328 -17.751
67.587 23.699
45.634 39.485
23.142 54.026
21.712 41.255
28.606 16.933
36.984 -13.508
36.985 -11.982
49.243 -9.771
45.536 -17.096
63.130 -4.409
63.543 -13.736
53.106 24.055
40.870 38.631
46.356 5.948
57.280 17.238
65.451 9.029
49.438 15.566
51.155 25.838
22.834 17.623
16.540 47.014
16.645 42.144
32.073 46.019
27.389 39.484
16.154 42.213
34.855 35.783
36.627 41.021
31.159 48.458
37.791 47.522
21.254 24.654
23.243 31.000
-5.005 31.068
19.030 45.755
16.997 41.361
23.894 47.466
30.887 49.359
11.901 34.624
5.022 41.439
16.402 14.101
17.804 12.634
38.888 -15.305
40.535 -7.543
6.666 4.500
43.065 -15.447
38.669 -1.009
43.793 -2.420
46.099 11.157
46.028 6.924
59.733 -10.668
55.007 6.240
44.321 22.330
49.137 16.536
41.566 40.403
58.969 12.920
34.997 -11.562
43.170 -21.371
62.903 12.414
18.203 36.103
27.111 11.030
40.482 -9.034
50.492 8.487
48.206 6.460
61.658 -3.532
46.282 -9.146
53.339 -11.731
47.475 -5.046
46.471 -9.564
40.914 -7.592
37.946 -6.393
48.909 11.913
57.674 22.164
14.329 53.271
19.093 35.037
39.017 54.319
59.679 23.666
22.574 41.921
39.378 26.664
30.657 41.592
45.711 47.386
4.172 36.075
4.805 42.256
43.197 -18.027
63.251 1.781
52.260 -1.860
45.283 32.226
22.345 49.320
42.696 25.093
21.142 37.661
38.929 21.125
14.758 22.676
34.954 -1.416
44.413 -13.293
37.873 15.553
18.757 5.518
22.486 -16.909
32.472 -23.481
56.157 -2.233
62.314 2.478
40.005 0.355
25.697 8.050
50.331 23.052
26.424 -3.428
20.697 9.666
39.068 2.451
32.845 -17.327
65.987 4.119
45.897 28.484
50.776 41.139
48.348 3.472
52.874 -14.905
50.021 2.254
42.839 20.243
43.605 17.490
25.205 -4.697
23.812 11.913
32.816 38.670
29.169 53.244
47.565 46.824
16.804 46.696
25.157 32.747
41.786 38.945
25.165 17.593
12.170 34.925
6.708 19.505
35.480 43.322
25.574 38.209
45.767 40.280
20.890 46.219
51.702 17.508
57.277 -10.624
57.140 -8.681
38.394 43.646
26.534 32.101
28.449 31.818
54.267 -5.226
60.851 23.648
46.096 48.160
45.259 4.634
59.290 -5.319
57.330 -9.252
49.785 -17.928
35.323 -20.953
37.304 -30.617
43.199 -12.423
55.057 -3.814
62.548 3.144
38.772 -10.490
59.053 28.857
40.906 13.571
37.870 -1.094
50.962 -2.283
32.954 -20.535
38.779 -20.438
59.887 -5.344
44.246 -19.477
51.732 5.192
44.497 7.734
24.902 37.322
23.567 42.416
5.492 41.265
54.965 7.422
19.584 30.218
22.318 35.411
44.160 -0.335
26.798 19.969
39.578 43.049
10.709 21.581
25.889 -9.691
32.235 5.011
10.773 37.262
23.949 43.688
20.133 39.553
25.842 40.445
31.348 -3.884
32.164 2.189
23.352 11.738
7.659 18.058
13.575 9.679
30.472 -2.026
51.155 -16.732
40.424 -13.235
36.902 33.740
25.083 1.501
25.785 44.031
26.676 44.139
34.376 49.576
27.731 52.912
35.601 32.100
22.452 42.614
54.330 23.434
51.166 -0.822
57.456 0.034
50.816 -14.069
46.928 3.483
51.203 16.887
60.104 -4.177
52.816 11.463
40.112 17.085
41.963 7.318
50.484 -9.396
30.152 -2.351
37.487 2.468
59.440 0.598
59.993 -18.354
35.602 13.147
54.291 27.283
21.545 42.404
5.378 42.100
27.172 27.117
47.123 -2.546
34.300 -5.444
41.422 -22.537
64.490 -4.244
56.529 11.487
17.739 13.108
12.568 29.058
30.431 12.901
57.778 3.627
56.758 -2.083
48.259 -8.449
51.528 -13.292
46.720 -18.967
39.816 -20.698
46.964 -14.750
52.667 -15.916
51.128 -11.513
43.553 7.008
52.320 -9.011
4.231 23.926
39.536 38.483
31.158 44.086
34.626 43.585
27.752 28.325
47.749 16.207
26.346 18.106
50.225 -2.543
22.240 26.052
42.309 26.570
-3.560 22.362
29.819 49.088
5.562 35.999
48.864 -5.273
33.253 4.561
31.717 -0.857
15.241 27.361
48.148 19.929
53.359 -9.591
14.546 9.356
44.847 -22.012
66.519 6.843
52.678 29.000
41.460 11.351
21.318 25.657
46.843 16.436
27.544 32.593
5.762 40.281
12.086 44.451
26.795 49.000
16.248 51.632
29.804 51.139
37.063 35.945
35.739 42.549
34.892 20.985
25.869 44.383
17.291 35.357
11.926 34.070
22.233 36.151
63.058 2.636
61.322 -1.684
38.506 12.519
39.292 15.672
9.807 12.953
49.459 1.973
63.206 24.081
56.723 -0.573
27.511 9.626
52.115 -9.659
47.663 2.519
55.256 20.016
31.720 26.654
55.167 34.120
47.953 -14.101
25.177 2.804
51.149 -5.932
55.606 -7.228
54.461 1.123
66.320 8.816
51.747 -10.180
54.102 -14.532
34.670 -18.245
49.596 -6.164
58.294 8.023
51.956 0.407
57.838 19.949
20.592 5.939
15.276 39.050
5.561 41.643
54.026 7.658
54.076 2.839
48.157 -11.117
50.296 -17.815
50.948 7.435
31.772 -16.938
43.458 16.986
52.144 1.249
47.508 -4.002
40.709 10.361
23.679 24.276
26.981 29.594
35.239 38.937
44.714 29.607
28.972 6.810
29.157 -10.188
54.119 10.553
35.289 26.452
35.071 35.714
31.048 36.175
36.838 49.106
21.804 19.804
0.483 22.468
16.158 32.194
41.160 36.357
19.119 48.212
26.494 40.361
15.005 21.958
26.342 20.249
46.209 17.876
33.834 9.504
41.248 12.698
37.708 -26.227
45.703 -22.429
46.337 -27.728
45.995 -18.381
12.745 -12.569
36.539 -9.745
45.509 -14.144
37.075 12.522
35.631 -12.755
35.848 -11.747
15.671 39.206
6.207 35.907
3.586 30.223
45.078 0.951
56.453 -6.114
40.301 27.269
32.291 32.765
27.796 27.737
55.355 -7.942
52.898 -14.625
26.095 -17.937
42.762 -24.013
50.164 -12.110
57.391 -6.783
55.874 27.069
13.342 39.812
40.671 34.007
48.218 -16.893
57.934 -16.247
58.821 10.098
49.581 29.170
50.031 23.049
29.873 9.241
43.633 -11.152
33.782 33.472
45.957 44.993
29.025 38.286
35.367 19.343
55.911 9.785
35.688 -3.479
50.791 -20.514
56.977 -10.205
58.953 -8.456
60.668 30.648
20.237 40.352
15.949 46.293
5.088 42.325
60.199 -2.637
45.331 -16.916
55.577 -3.605
42.500 -17.147
46.863 -17.814
35.712 26.795
33.462 29.870
10.204 33.746
14.806 11.179
21.374 19.914
46.617 36.774
33.564 53.230
23.465 54.987
44.192 3.982
25.929 -22.186
27.390 -12.013
60.420 -6.168
53.011 -0.844
54.349 -20.460
54.861 7.088
52.205 26.961
23.949 -14.163
47.570 -11.669
66.701 11.922
35.125 -14.723
58.726 -6.579
60.725 29.719
49.885 16.295
30.444 12.888
27.042 9.158
2.958 34.021
14.750 47.568
4.757 41.035
19.167 48.822
29.153 43.621
23.993 40.827
28.952 44.614
40.606 10.663
43.225 0.461
60.765 1.718
54.621 -14.817
28.252 -3.434
60.243 -0.204
47.959 -9.842
57.268 -18.957
51.720 -8.761
61.371 10.005
47.882 -22.278
41.783 -6.952
47.006 -14.758
55.175 -4.609
46.921 -5.090
21.308 13.226
27.238 44.184
35.146 19.896
21.000 -5.549
33.160 -11.602
59.507 -11.283
37.341 19.527
41.325 29.620
41.480 37.094
43.734 25.327
33.821 16.730
27.941 -22.355
22.229 -15.622
19.850 24.483
5.437 40.960
56.886 6.181
42.212 2.780
15.422 -8.968
24.506 -22.868
52.259 -19.843
52.480 -7.432
42.215 7.334
11.894 27.985
52.122 24.182
48.574 17.084
49.221 23.929
52.215 -6.857
42.869 -11.847
46.084 16.478
37.478 20.936
46.356 1.787
59.396 1.714
33.093 -13.327
47.963 -19.965
49.653 3.525
30.033 8.193
33.204 -10.493
56.457 3.709
40.608 35.849
32.287 45.345
26.223 34.510
17.514 7.992
33.898 36.719
5.508 23.182
39.901 -1.087
61.126 1.144
55.196 -3.705
37.188 8.231
13.023 3.464
30.559 -25.204
52.757 3.925
53.086 8.229
58.058 -10.001
53.718 -1.677
62.313 11.243
52.492 -15.391
33.259 24.297
67.915 28.890
33.419 12.316
39.695 33.002
45.678 41.237
51.256 24.363
2.626 46.175
5.406 41.114
50.754 -9.811
47.200 -12.863
54.022 9.631
53.480 -15.124
47.272 -15.526
64.238 -13.729
63.808 -12.774
55.233 -20.631
45.683 -6.719
57.405 6.295
37.308 26.405
39.424 34.759
45.063 31.738
30.447 12.887
27.209 11.640
39.616 31.279
35.773 13.062
38.569 38.322
11.021 35.579
22.434 54.070
25.775 28.749
27.192 45.681
18.675 24.507
36.583 19.400
31.465 -26.813
47.606 -18.361
54.646 -17.702
43.554 -7.094
48.911 9.028
49.353 12.937
35.524 -23.710
54.531 15.382
59.869 -12.293
39.628 -3.271
46.194 -4.232
14.009 31.952
16.750 19.419
9.696 42.629
17.016 39.265
26.788 40.175
46.697 24.551
46.124 -10.436
55.708 28.386
19.074 51.651
33.152 -8.685
43.327 -0.339
23.034 34.981
23.875 39.845
40.765 35.837
23.504 31.563
64.069 5.803
36.841 -6.954
28.502 24.297
21.800 39.096
19.939 30.374
26.701 27.720
26.687 38.898
13.975 34.418
-4.715 42.118
13.044 45.987
3.946 46.599
23.921 40.815
17.615 6.005
35.480 12.995
35.833 37.393
43.204 43.481
16.213 38.397
23.409 46.248
20.916 36.534
33.304 27.028
40.970 23.544
43.770 -2.246
52.876 0.726
34.445 11.195
21.492 29.981
9.783 25.980
30.036 40.918
5.007 44.956
29.941 34.804
41.521 20.629
66.665 3.057
53.201 -0.514
31.317 13.772
35.558 -4.910
36.012 -16.791
42.579 3.486
52.498 -13.639
28.023 -23.030
26.085 -27.682
23.922 2.814
19.077 23.383
48.686 24.677
63.234 -7.971
66.049 -7.548
62.252 11.633
60.697 -7.100
62.415 -0.549
52.109 7.071
45.934 -5.946
39.230 17.970
27.808 -10.341
59.907 10.047
29.977 -20.472
29.878 -20.235
41.515 -7.868
43.357 -18.530
62.587 7.959
13.847 30.452
48.789 -4.115
29.392 37.466
48.102 27.746
49.866 30.243
17.216 48.305
29.086 49.137
30.950 51.934
35.518 50.210
35.853 22.986
19.127 33.952
8.847 53.132
49.497 13.334
47.060 11.783
58.888 27.043
25.817 45.019
5.200 30.853
3.981 47.209
9.994 50.746
4.964 41.767
45.518 -9.491
47.358 -21.341
30.657 14.567
49.561 -4.164
21.371 13.927
24.903 38.670
26.279 28.968
27.011 26.609
49.632 -11.397
62.706 0.671
43.048 -17.959
44.979 -12.231
48.127 37.709
61.308 -4.997
56.611 0.183
51.918 2.894
39.258 16.682
40.749 21.389
46.307 30.345
12.039 46.138
26.194 44.277
14.330 38.029
31.274 38.960
32.711 9.398
66.840 14.872
50.632 -13.821
46.638 -15.767
36.973 -22.076
47.776 -4.643
37.803 15.403
30.774 12.507
25.184 47.116
5.530 41.426
43.227 39.171
33.170 39.916
41.964 21.593
35.816 27.229
51.388 23.563
14.544 30.805
22.708 30.605
35.305 22.558
47.922 26.166
51.259 -1.134
31.643 -22.395
62.028 26.436
58.064 -1.378
53.341 -0.654
42.821 -24.849
29.428 14.515
41.374 19.001
57.196 -4.755
46.836 -11.312
47.481 1.963
47.857 -6.007
48.966 -10.584
36.816 -2.721
40.055 -27.996
47.938 -7.146
52.391 -9.850
45.792 0.716
50.578 3.761
27.432 11.476
16.655 27.499
31.562 38.580
33.944 44.648
27.516 36.581
44.866 19.895
56.177 -4.527
38.253 11.571
54.331 8.614
50.686 8.579
34.310 31.265
6.681 37.711
34.300 36.712
8.731 39.127
3.806 38.200
5.954 36.229
64.113 3.730
40.766 -3.377
9.413 13.654
50.582 5.245
64.257 -0.930
41.264 16.126
35.033 -19.758
55.493 20.882
18.299 40.861
15.563 37.327
6.125 41.573
11.150 41.942
38.987 44.129
19.107 42.341
7.293 42.686
34.760 43.013
34.199 51.728
39.825 29.088
24.808 38.185
29.112 49.632
31.215 46.680
26.138 44.890
46.800 18.092
27.284 -12.689
37.848 46.851
5.617 39.180
4.910 40.998
55.433 -16.979
48.862 -18.215
46.894 -12.524
25.377 10.660
30.878 -5.124
40.259 -1.514
67.397 10.566
36.549 -2.075
20.976 9.763
17.894 -12.152
35.267 26.114
33.853 38.724
35.086 48.744
32.813 42.026
14.972 52.962
11.984 41.283
5.833 35.960
25.264 47.225
42.315 36.931
30.815 38.925
27.110 50.357
3.707 48.127
30.640 42.808
18.660 26.451
47.936 34.830
30.573 39.733
32.699 36.753
35.176 25.176
22.473 3.010
22.895 -15.258
41.311 7.903
67.659 -6.221
36.431 31.526
36.680 51.179
41.442 26.074
16.752 6.276
14.609 38.452
35.982 16.092
26.546 40.807
2.776 47.439
-5.082 24.716
5.353 36.206
48.700 -8.456
54.908 -9.864
60.877 11.218
52.626 -12.462
40.513 -22.614
34.858 -18.719
25.954 -24.567
46.006 -19.061
53.524 25.413
60.859 10.832
57.322 11.006
60.244 5.875
30.322 14.778
17.892 -13.371
29.488 -4.437
37.319 -2.060
57.196 -5.934
32.852 2.930
41.032 7.927
49.871 -12.213
41.869 -18.776
50.846 -12.359
39.676 1.883
53.441 19.456
58.634 14.800
29.496 21.551
59.262 3.037
33.707 -8.783
35.668 -17.967
54.132 -10.501
48.775 5.071
55.009 -4.477
60.758 -4.497
37.054 -28.643
57.771 17.106
62.854 3.504
42.718 -13.018
30.242 -29.773
58.879 -19.234
39.030 -4.137
50.833 -26.529
47.954 -20.075
45.135 -10.333
42.301 -17.553
45.905 -4.442
54.202 -1.395
11.762 20.337
15.229 21.686
4.653 40.834
44.420 -10.562
48.530 -22.071
58.440 9.875
61.455 8.915
50.014 23.462
62.275 15.383
49.850 -8.909
44.611 5.110
25.557 -0.374
42.453 36.839
20.972 50.346
14.686 25.116
16.037 40.832
33.583 50.434
52.600 22.415
56.666 -0.163
41.169 26.850
2.111 29.868
20.918 28.754
33.655 38.414
22.992 43.217
15.238 40.651
26.382 46.914
33.436 36.048
33.122 5.244
35.252 -30.356
52.241 -13.111
41.072 -18.458
54.808 -12.660
43.978 -23.805
38.496 -10.612
60.769 8.949
34.022 15.230
20.671 -8.489
62.028 -0.359
64.420 10.480
57.506 8.302
24.153 53.537
34.927 38.553
28.696 41.703
15.366 53.224
37.558 31.580
42.003 6.899
32.462 37.019
29.788 22.712
50.109 12.009
47.683 -2.727
50.731 -6.864
47.381 -14.274
57.039 27.088
23.067 33.010
63.072 11.496
58.421 17.559
42.319 48.603
5.045 30.803
61.712 -4.410
56.016 -14.578
50.706 -21.974
59.938 -9.950
29.191 34.983
33.549 46.576
16.382 25.538
-4.034 35.841
44.541 43.170
39.041 50.183
46.246 37.377
63.904 10.251
47.620 2.065
28.761 22.022
57.238 27.346
25.361 42.891
24.256 33.826
32.357 43.900
24.658 43.476
6.152 31.712
10.361 33.140
28.557 35.969
24.385 30.785
14.667 39.883
16.227 34.161
28.642 34.432
18.148 46.836
37.546 28.138
7.608 24.723
5.338 36.977
35.295 39.896
46.861 27.158
44.334 18.217
54.334 2.472
63.029 6.444
54.322 35.083
48.288 -4.806
45.705 6.335
43.553 -3.126
27.237 14.389
15.416 -16.224
34.195 -12.451
14.586 51.563
20.503 47.404
24.678 50.700
23.202 33.092
14.265 41.157
23.455 1.137
52.390 -0.554
10.817 19.918
20.360 27.321
18.953 1.940
55.013 -20.107
59.425 -12.659
39.465 -13.747
52.597 26.048
29.488 54.009
42.239 45.042
14.353 46.343
3.126 29.329
38.438 24.178
18.501 43.930
35.518 24.587
27.118 41.778
51.009 12.028
24.645 43.435
31.560 36.855
33.360 9.891
11.053 30.219
9.695 39.341
17.487 36.656
5.400 30.703
62.559 -4.935
33.494 -0.085
56.429 8.966
50.077 -7.437
58.002 15.214
34.940 28.126
60.275 -1.469
39.435 -11.860
44.821 -25.364
34.154 44.323
26.802 23.909
25.314 35.310
26.588 29.544
41.417 5.962
57.564 -7.445
47.924 -8.037
47.947 -20.441
52.408 12.549
33.035 45.447
34.632 51.506
39.222 43.441
66.832 22.886
51.518 3.743
41.581 1.954
64.311 -1.725
43.530 33.540
21.344 52.065
33.495 38.336
37.413 39.670
55.388 10.042
28.950 12.689
39.339 -5.176
46.450 -10.702
18.920 8.171
14.025 49.347
5.752 36.500
54.304 -13.959
49.033 30.176
22.168 51.357
36.222 38.202
8.067 32.105
57.782 38.874
63.332 28.791
33.795 10.844
19.341 12.904
17.195 -18.863
31.411 -15.275
59.036 -1.208
54.612 -3.642
59.574 5.600
62.894 2.444
35.854 21.754
43.541 2.360
44.262 -10.669
48.736 -15.707
62.372 4.853
17.622 1.191
12.812 7.313
43.438 24.305
40.887 -9.107
37.173 -21.823
50.339 2.484
31.769 6.485
23.294 5.103
37.801 32.137
4.220 36.536
44.534 50.524
65.070 20.906
62.174 6.107
25.627 27.358
56.780 24.277
30.654 39.520
16.990 33.955
15.631 23.967
24.333 44.514
5.390 41.031
64.783 2.813
55.040 -9.246
65.310 -8.880
55.342 -6.842
44.427 -11.033
38.607 -30.476
34.621 -23.922
52.825 -14.030
66.873 20.348
36.185 13.398
27.811 37.257
8.875 42.874
10.909 52.794
22.883 52.628
3.680 41.375
5.151 48.677
5.423 40.994
44.114 -22.326
63.222 6.497
57.458 5.465
26.915 11.624
29.050 38.808
27.263 23.672
21.842 -1.806
38.128 -1.953
28.062 -2.136
21.118 16.124
33.785 17.087
39.770 35.308
29.821 25.315
31.362 38.995
4.057 47.034
54.438 -24.526
33.105 -27.970
40.989 -14.755
52.850 4.260
45.307 -3.691
41.102 -3.547
39.934 1.183
56.367 15.172
25.065 39.447
45.997 38.351
29.117 49.568
16.993 39.185
5.066 41.912
38.035 -24.421
53.912 -22.593
49.148 -4.438
37.846 -18.121
56.913 -19.459
32.091 -28.829
46.558 -12.803
38.701 -22.772
46.309 -15.072
38.002 -20.201
42.897 11.722
39.716 16.571
9.506 38.792
19.332 38.163
44.594 38.222
55.463 36.829
32.581 31.759
40.790 22.432
45.224 11.053
45.211 -19.689
66.196 -13.231
44.662 -10.092
42.944 -24.094
58.652 -11.880
29.393 37.509
14.025 31.945
17.413 28.738
25.218 27.462
20.549 27.281
5.177 41.735
21.036 -22.434
32.691 -8.504
52.869 -4.062
42.327 14.872
9.252 34.400
-7.723 26.202
26.389 38.210
35.517 26.528
41.585 7.275
53.697 12.515
38.459 46.377
1.759 40.401
50.068 28.673
69.414 15.640
53.952 -14.911
42.216 4.434
47.444 -22.426
36.235 -6.316
33.895 17.563
36.178 41.147
13.488 27.107
46.150 -15.757
49.238 -14.165
32.389 -18.678
40.058 23.149
33.565 28.993
19.756 16.025
19.965 21.365
41.937 33.267
59.257 0.515
27.323 -26.612
47.966 -18.322
35.820 -26.902
58.500 -4.685
30.632 7.584
48.245 -12.645
54.633 -24.419
60.958 -6.570
60.665 -1.166
53.083 27.013
42.592 41.902
26.520 16.117
25.262 30.806
18.647 15.919
10.985 44.600
35.264 37.852
44.186 9.660
55.150 -2.885
50.195 -16.940
62.677 25.253
32.767 11.124
36.240 -19.506
36.228 -14.019
53.706 -14.978
45.148 -28.559
54.808 -26.331
52.792 -14.077
59.587 -0.139
55.587 24.349
51.012 10.718
61.403 -8.571
57.544 17.451
59.685 3.071
68.024 2.233
42.271 33.548
7.774 37.558
35.556 45.862
45.305 42.725
54.819 14.049
56.445 -15.120
60.660 -7.392
49.088 1.848
22.060 14.353
57.857 -8.345
55.526 -17.714
51.385 -9.684
44.601 27.216
24.894 45.858
22.960 37.270
26.285 39.238
49.177 -7.606
37.867 28.146
27.245 47.230
15.337 44.105
50.567 33.377
14.280 3.849
5.693 22.863
21.663 29.776
30.004 40.788
39.891 29.963
27.641 -6.192
25.569 -6.789
27.385 13.548
39.753 21.749
19.314 25.732
15.332 39.049
12.048 35.178
36.744 37.087
35.555 30.686
22.412 37.968
9.884 47.052
52.480 34.170
17.146 47.855
27.024 50.841
25.920 39.848
44.864 3.116
60.846 -8.149
26.972 46.410
26.254 44.276
-0.767 22.082
37.655 30.272
16.259 13.934
18.711 12.938
50.312 12.812
15.009 34.370
21.448 41.407
19.591 20.335
47.069 28.804
48.401 21.241
33.825 6.128
40.885 -11.918
36.358 -19.054
23.113 28.440
31.274 38.634
48.747 9.665
17.444 1.736
19.318 14.171
29.182 49.065
49.951 25.072
49.277 2.256
40.055 -7.393
26.608 -29.273
57.006 -16.487
36.865 17.904
33.698 1.604
56.126 -15.637
35.173 6.648
29.191 17.551
20.944 22.537
27.042 25.413
53.080 21.756
49.392 24.041
51.091 -6.555
28.503 21.945
29.476 27.725
26.944 32.919
25.118 26.269
24.630 45.173
6.907 28.634
13.288 43.988
46.148 20.748
37.191 37.390
24.428 29.576
39.234 40.169
41.878 27.535
27.753 23.295
32.061 41.241
11.394 38.750
53.030 32.776
54.301 2.830
31.977 -25.332
40.428 -26.335
60.511 -18.763
60.655 -19.741
46.320 -12.081
17.491 31.993
30.040 5.036
6.303 45.214
25.926 2.875
62.515 8.937
21.867 -10.166
13.494 40.290
2.271 35.525
13.645 37.530
5.024 41.459
46.315 -8.330
34.951 50.035
7.522 32.249
31.553 -6.470
36.635 -12.943
51.266 -15.895
25.722 -20.816
44.445 -0.895
63.678 6.699
44.123 9.922
48.363 -18.715
37.468 -21.804
27.411 -11.113
54.204 -13.284
53.136 32.910
59.364 -9.824
44.921 18.873
56.490 4.166
57.464 32.029
24.485 -4.489
48.554 -4.735
30.635 28.022
15.522 45.975
20.620 44.489
14.737 51.070
38.436 25.285
24.131 48.819
24.455 38.357
25.527 18.343
45.387 29.944
60.013 2.125
50.311 -19.949
61.058 0.215
65.604 3.258
0.237 2.618
5.586 41.317
42.608 -12.498
34.340 -20.524
55.346 -13.396
46.875 -28.736
51.386 -26.127
42.063 -4.228
59.901 -1.024
55.735 -6.155
60.704 24.619
41.825 46.320
26.701 50.868
47.678 1.337
56.899 1.851
56.449 8.611
44.835 -15.161
41.362 -3.498
50.087 -15.221
57.537 -3.220
41.218 20.760
34.285 4.027
44.510 12.840
21.777 16.469
30.148 22.133
15.736 44.923
31.785 44.536
37.496 24.621
47.326 1.738
56.027 0.744
54.091 -4.954
13.623 21.423
23.587 11.148
24.624 50.932
24.815 42.797
45.708 -2.086
41.107 -8.055
51.494 43.571
31.518 16.801
53.539 2.404
38.464 22.750
45.355 16.516
21.813 40.471
26.035 43.701
10.673 41.935
4.019 46.623
23.069 -13.991
61.198 18.037
18.593 25.842
26.229 45.882
4.173 35.472
32.538 51.258
41.956 7.254
51.019 5.787
37.209 -14.343
45.856 -2.489
19.106 -25.278
41.145 -21.671
69.255 2.029
41.981 -30.807
50.618 -3.858
61.464 31.743
32.864 45.384
33.312 26.846
34.492 36.377
25.773 49.292
17.268 45.553
27.130 45.674
39.607 19.047
26.713 54.259
4.264 34.811
6.234 35.919
41.201 6.134
53.903 3.387
61.440 13.197
45.169 13.070
53.639 9.675
45.481 7.144
29.881 1.284
37.854 -4.860
45.450 -4.890
33.509 -1.259
43.066 14.143
13.612 34.016
27.241 0.466
47.593 4.460
42.484 4.894
25.352 8.287
39.170 12.329
39.227 21.276
15.458 44.285
6.634 40.820
14.368 32.793
4.763 42.662
38.029 44.981
51.756 14.154
51.588 16.015
54.531 15.896
17.387 23.985
20.116 34.483
28.019 19.909
25.484 32.290
22.358 36.271
5.879 30.273
23.147 23.857
8.577 33.502
45.246 46.317
49.313 43.232
26.889 48.819
20.571 32.481
28.003 -1.565
49.202 -5.011
45.944 1.423
28.885 -21.938
58.404 19.627
35.650 32.510
51.391 -9.192
29.887 -13.908
33.819 8.552
47.788 -0.875
31.337 -6.439
20.660 3.563
44.931 7.368
62.792 -2.436
27.541 -15.554
57.407 -9.084
58.464 -11.458
57.934 -4.049
23.657 -7.947
59.746 12.513
53.845 41.423
42.591 41.281
17.434 46.069
33.060 46.578
57.805 36.199
60.299 -2.076
39.442 -14.709
32.163 -20.012
43.612 -5.898
40.641 24.820
55.341 11.186
24.661 26.049
13.260 32.504
17.998 39.111
28.812 47.555
31.975 22.679
55.181 -5.539
57.931 8.787
19.689 20.098
21.415 49.784
34.554 28.357
43.779 10.298
41.012 15.285
39.140 7.415
41.939 28.131
26.641 14.638
35.862 11.081
38.165 29.236
25.451 31.934
37.976 3.355
43.686 -4.628
42.519 -20.177
51.171 9.915
42.674 -11.059
58.967 -2.478
39.261 31.379
16.678 36.267
53.329 27.482
32.778 -4.396
36.287 -14.317
48.003 -19.400
65.208 6.235
52.392 0.279
38.671 -4.420
40.742 -1.371
48.411 -23.385
47.167 -9.817
32.394 11.060
43.868 16.614
21.650 33.801
18.125 40.170
56.613 -5.295
22.144 -24.950
32.213 -21.737
38.370 -8.947
46.397 29.596
40.668 43.086
55.790 1.246
54.664 -6.397
22.959 11.157
58.810 -4.576
51.397 7.385
31.230 42.498
33.904 48.402
23.343 37.947
11.851 31.088
3.753 47.141
22.674 52.967
35.145 47.315
37.450 49.779
46.141 30.729
15.830 34.215
27.294 38.616
46.027 41.514
14.734 22.699
18.959 47.437
46.006 36.307
40.409 40.142
16.427 39.433
33.999 -12.997
48.677 -24.896
15.500 4.636
49.119 2.064
36.210 14.832
42.786 1.869
48.026 41.875
43.452 38.885
66.130 12.542
54.420 -3.232
31.068 13.906
17.070 6.342
21.271 34.167
52.000 44.493
15.196 33.906
15.046 33.311
17.572 29.960
24.711 50.881
11.232 41.598
31.513 42.285
27.579 51.589
23.259 48.044
40.345 4.815
54.191 16.446
48.923 -3.278
47.487 -21.467
58.814 -17.574
47.230 -12.061
62.945 3.032
42.239 -0.971
32.209 -3.692
33.529 2.296
24.508 35.216
25.441 28.960
22.019 25.231
43.054 -7.112
28.380 41.399
34.793 41.768
34.467 47.063
12.310 36.933
27.329 24.165
46.576 25.981
50.545 -17.575
59.370 -3.462
51.467 5.079
51.337 8.856
29.601 6.996
49.459 3.173
29.503 -20.927
30.016 3.314
36.094 29.662
45.801 24.131
45.313 18.962
31.637 41.006
35.149 43.378
18.188 15.880
18.157 55.968
26.928 -1.073
30.716 24.757
23.455 49.278
17.807 48.637
23.624 50.741
49.955 42.833
56.338 -9.134
44.910 -0.574
7.856 36.179
17.186 49.623
40.821 16.117
25.199 19.971
29.748 44.571
26.261 39.765
33.164 15.204
58.177 -12.988
49.818 -14.614
57.258 -0.516
62.921 -4.773
43.403 1.421
42.494 4.228
11.721 31.655
46.542 9.790
56.187 -8.755
54.177 -6.188
7.086 26.386
20.776 31.428
37.285 36.508
42.819 4.687
29.922 34.024
33.566 -4.876
34.709 -12.752
58.133 -5.718
52.303 -9.762
34.092 -21.827
44.232 -0.464
38.017 4.721
27.694 -19.130
49.410 -3.779
52.765 -5.746
46.099 -5.347
60.529 -2.119
23.832 -4.449
18.959 -16.628
40.232 -14.018
58.008 -1.098
27.568 -17.845
59.372 2.773
34.269 -18.609
19.036 -1.065
35.903 18.974
20.942 16.732
52.753 14.995
46.541 37.206
40.510 42.785
28.753 43.933
39.668 -11.694
35.482 -6.029
60.167 -4.979
38.952 -6.850
22.907 22.533
14.931 36.507
9.977 25.868
13.808 13.488
36.807 9.490
38.652 30.189
15.766 36.983
33.064 10.122
53.300 -3.945
40.475 -7.021
59.197 33.771
28.536 37.565
53.594 12.181
56.519 22.303
59.507 36.039
46.509 43.368
39.097 45.611
35.294 43.751
25.887 31.479
7.833 26.833
22.017 47.739
62.379 3.884
52.140 -2.530
47.438 11.185
31.761 27.080
22.738 43.888
38.969 44.086
51.643 15.720
62.881 9.086
14.075 23.309
38.072 43.625
12.022 43.455
5.628 36.590
55.008 17.058
57.192 -8.994
58.553 0.469
66.253 8.158
34.880 13.352
43.238 -6.287
55.586 -1.434
38.523 15.622
60.396 -3.841
30.366 -16.816
33.780 -4.344
20.490 11.263
45.802 40.109
49.177 32.051
37.631 20.533
43.739 32.556
29.769 -20.009
53.254 7.357
65.372 6.491
57.176 39.165
46.236 -17.556
31.097 27.798
37.676 32.787
47.404 3.801
55.559 -1.124
28.039 28.412
28.044 45.414
27.505 56.368
12.378 39.044
4.024 47.317
68.678 -5.173
37.221 -12.864
31.691 -23.490
44.543 -13.885
39.734 7.593
20.345 0.296
27.732 -15.159
22.553 28.665
31.345 52.080
19.200 45.799
42.111 24.645
6.737 18.334
26.687 -12.337
39.785 -14.469
47.258 13.702
45.110 -15.209
34.489 -31.931
51.268 -13.869
42.499 -10.268
35.338 5.446
35.492 -12.208
19.598 -5.722
23.466 9.805
20.462 2.776
46.645 -7.317
56.196 -5.937
23.092 10.890
22.510 19.944
44.520 43.022
25.472 47.616
20.756 16.096
4.668 45.209
28.268 39.043
26.692 37.192
44.685 3.628
27.196 14.759
17.876 51.437
23.045 42.318
53.744 4.757
36.346 -12.133
41.101 -4.158
44.036 51.231
35.714 14.007
23.859 17.712
28.568 44.027
5.098 28.104
-1.765 32.011
47.002 6.959
19.702 9.536
48.426 4.147
33.496 -15.192
22.887 -16.692
46.235 -23.011
36.664 -13.479
41.606 -7.134
58.378 6.553
39.289 -4.804
49.896 14.785
11.490 33.177
5.839 35.594
41.995 3.366
50.998 28.798
63.557 30.225
30.817 37.462
38.334 42.458
4.270 45.051
5.795 36.549
29.252 20.517
34.149 9.556
54.668 -10.829
29.837 -10.161
61.796 28.567
41.504 13.374
58.492 7.560
15.561 41.843
20.565 34.952
42.603 45.902
30.417 27.442
50.840 3.371
60.389 -11.701
16.683 -17.186
49.711 -7.116
41.615 -21.280
63.061 -5.158
48.690 12.299
23.020 27.189
3.760 47.205
20.132 24.813
33.358 52.987
28.385 41.846
18.452 10.149
35.793 30.939
30.406 15.503
48.062 -16.965
45.335 25.000
54.925 11.476
58.209 23.008
48.785 -8.925
46.030 16.494
44.222 12.754
43.948 24.893
59.816 -4.508
46.897 -20.360
45.968 -24.254
31.741 -21.107
27.878 0.983
31.196 -21.993
44.752 -10.428
27.136 -11.397
50.678 -21.469
46.006 0.253
29.840 -23.850
47.784 -19.058
32.936 7.495
67.452 -4.660
38.227 0.407
30.896 -9.779
17.343 19.525
31.277 -6.761
27.951 38.034
62.141 29.105
17.221 36.443
31.541 -18.834
37.440 -9.823
41.555 -12.420
26.006 -3.434
26.810 15.259
29.197 38.013
17.209 41.505
32.832 40.229
36.239 31.201
44.251 14.817
21.697 23.710
20.912 49.834
31.357 47.087
39.523 33.236
48.639 34.577
22.783 37.202
43.677 48.707
28.347 54.892
15.771 16.687
33.494 -20.302
39.374 -11.806
50.082 0.900
57.714 21.538
50.689 17.662
47.071 20.798
11.171 37.347
58.320 -2.656
15.541 33.301
37.138 39.626
23.668 33.175
18.402 46.631
8.751 41.170
29.212 43.623
34.430 21.027
22.716 -0.209
49.138 18.756
34.405 35.045
32.693 41.666
18.724 25.897
3.477 20.087
19.791 28.345
42.052 37.486
29.115 16.293
42.150 9.819
35.486 5.714
32.022 18.645
7.608 16.837
36.652 26.285
33.476 9.259
10.221 39.315
26.451 35.132
22.288 45.058
61.495 20.912
34.794 10.334
16.122 45.207
23.266 39.394
56.310 36.541
39.278 41.259
24.592 21.481
46.355 -9.327
39.992 -10.263
45.996 -19.300
39.798 16.045
52.330 -11.072
47.787 -4.755
29.641 13.783
48.874 23.352
42.805 -1.038
54.629 -19.180
49.214 -2.452
61.080 22.307
65.570 8.536
42.083 -20.030
40.946 1.990
61.319 -6.773
33.770 -17.288
28.190 4.674
12.762 37.393
36.811 41.960
32.176 0.870
50.133 -19.095
40.119 -27.548
48.901 -15.370
43.757 -24.503
52.001 -13.307
49.738 -5.148
50.524 24.321
35.997 9.495
60.579 3.186
26.220 24.623
50.639 -15.710
60.167 -18.332
59.795 8.926
55.285 9.222
31.260 26.980
39.293 33.528
23.506 46.619
47.049 33.752
54.987 28.169
13.946 36.236
45.615 10.331
47.866 -18.050
22.140 5.445
35.817 -3.853
23.213 -17.604
32.368 -10.860
36.297 21.018
28.947 30.782
33.398 21.608
51.747 5.248
53.876 -4.519
56.858 -8.724
63.674 6.070
65.177 0.078
39.091 -1.195
23.938 -10.459
51.612 -3.103
25.276 2.888
19.823 24.624
12.469 13.464
19.684 15.271
37.776 42.237
34.362 49.328
45.866 49.358
30.176 56.861
38.000 24.175
30.674 49.851
17.420 45.456
3.868 46.431
19.667 30.808
33.882 10.791
32.751 11.844
7.618 38.928
28.381 0.676
50.843 1.786
33.811 -8.558
60.807 -4.758
51.142 -10.665
19.682 -15.522
15.000 27.008
7.254 47.401
16.087 30.360
21.788 1.768
39.044 -12.554
56.113 -8.637
49.323 -2.431
48.041 24.321
49.374 22.503
44.917 -18.317
29.934 -18.011
40.061 -5.377
39.471 -16.139
29.032 5.768
31.022 26.555
14.533 18.095
39.458 1.899
38.954 -18.096
23.657 28.133
67.553 -0.493
38.488 43.311
36.758 40.043
51.353 19.650
49.651 -2.307
43.058 -17.640
53.159 -9.765
29.485 -14.405
26.660 -16.836
48.391 -16.088
60.295 2.556
66.774 21.139
54.758 7.200
35.391 -21.519
57.880 -16.536
44.843 -3.052
36.682 5.482
21.469 6.447
12.413 35.566
25.177 30.263
15.723 46.983
5.396 40.761
39.338 28.988
21.467 30.090
12.905 25.905
26.998 31.919
29.019 32.354
1.587 54.985
40.829 -19.115
65.009 8.687
46.717 -1.282
21.356 29.252
31.756 43.936
7.230 43.599
30.196 50.549
23.600 37.283
25.723 47.122
54.530 10.850
55.611 18.446
43.653 -17.581
27.475 -17.096
30.537 -19.542
32.784 22.523
55.395 -16.199
61.360 3.616
60.121 27.731
64.049 18.924
39.026 -8.824
29.303 3.303
17.788 33.268
26.898 52.958
30.067 38.268
51.570 30.183
62.118 27.380
18.215 47.893
17.307 38.739
52.417 18.752
39.473 -6.592
36.525 -16.272
38.221 -15.173
14.435 25.085
51.187 -8.547
64.269 2.698
59.215 -12.938
53.344 -8.174
56.154 -6.575
51.453 -13.967
63.587 2.499
41.901 19.238
55.268 -16.919
55.181 -15.627
48.093 3.921
49.686 -15.086
62.024 -2.445
32.560 10.015
46.398 11.273
26.687 54.445
34.903 34.477
56.457 -3.541
37.723 30.406
30.363 33.714
26.293 -7.692
39.356 43.997
39.660 50.075
40.509 20.093
26.023 -11.327
50.536 -1.870
31.651 -18.101
65.230 -1.963
43.333 -27.171
26.286 2.886
6.648 12.494
13.294 6.946
32.811 4.567
45.822 -1.116
43.489 1.783
44.799 22.687
53.640 33.882
31.186 47.800
48.956 17.030
35.046 34.765
29.815 -5.703
21.341 22.951
32.659 29.324
38.046 48.644
34.778 44.324
52.406 17.892
55.788 5.854
39.650 23.123
25.225 14.671
29.325 51.836
55.863 30.197
64.223 4.733
48.539 37.827
27.898 28.482
32.082 23.571
39.904 47.199
8.942 40.591
3.174 55.654
45.539 9.198
57.232 -7.480
57.750 -17.519
53.910 -12.968
45.544 0.788
56.333 -8.223
56.542 -6.908
64.239 14.152
31.864 3.962
45.138 -15.441
39.431 -3.278
26.094 20.617
27.982 11.426
52.952 34.131
27.395 22.076
14.986 10.249
24.674 4.146
48.081 34.626
7.240 34.084
19.193 10.389
50.922 34.399
59.565 31.368
35.593 9.482
53.461 -2.502
60.727 -2.170
33.212 17.073
48.215 -10.615
31.485 -16.194
30.740 -9.286
21.727 28.851
56.977 13.850
63.866 10.874
69.330 -2.799
49.603 22.259
48.355 23.592
9.749 26.681
30.476 55.341
19.497 33.913
47.283 4.942
60.677 6.101
26.003 30.381
44.222 31.700
17.568 43.351
31.077 45.062
13.108 41.241
33.193 38.083
32.752 12.928
30.151 -3.803
58.231 -1.324
62.000 -5.047
47.982 -5.546
65.412 24.609
27.749 44.596
19.164 33.374
31.205 41.401
5.636 35.483
35.985 -7.884
38.522 -25.629
34.628 8.998
30.478 4.015
39.487 11.349
30.544 1.909
33.356 22.178
39.505 -13.384
54.548 -4.139
46.628 -24.680
56.234 -17.549
38.992 -6.169
44.127 2.041
59.760 4.936
62.983 2.096
57.947 11.304
58.693 -12.425
39.777 39.729
15.948 48.580
33.556 38.698
9.822 40.563
9.283 41.544
19.324 31.470
28.703 -0.526
64.738 6.731
58.391 -15.384
32.629 -18.224
39.357 -3.162
44.429 -31.931
44.417 -21.583
39.852 0.495
17.631 4.728
10.338 40.429
24.495 10.339
25.732 29.683
16.138 9.082
12.431 23.245
50.241 43.494
16.213 48.210
5.018 42.070
6.449 37.122
6.686 39.119
3.354 30.016
5.638 36.441
28.643 -10.623
43.676 -24.324
44.651 -19.801
34.336 -19.805
55.388 23.109
56.221 32.598
51.232 -1.237
27.998 9.015
29.234 45.041
43.571 31.079
31.965 44.518
33.745 37.269
38.696 -13.975
55.703 36.681
31.644 13.534
37.455 2.880
37.211 -19.800
45.281 8.009
58.083 -8.003
64.304 10.345
53.125 -5.347
57.146 18.449
47.953 -5.539
23.297 -9.232
20.490 -13.131
40.471 -19.612
54.162 27.327
30.221 42.503
17.742 49.570
13.387 51.681
28.612 37.428
13.927 35.870
41.314 27.156
9.608 32.072
24.431 42.991
28.856 25.711
21.299 21.237
42.046 41.735
7.464 50.530
16.617 29.705
21.133 -13.219
42.759 -19.875
39.759 -20.012
52.451 -20.311
45.915 2.303
24.025 29.085
17.500 39.487
12.648 27.509
25.176 25.292
31.286 20.619
34.654 49.122
22.116 40.432
49.163 43.643
40.403 19.855
51.407 4.391
62.114 17.109
51.916 28.462
33.453 36.200
41.308 29.020
21.002 38.123
21.681 43.728
22.157 24.028
32.710 32.158
60.562 -12.901
34.788 -9.444
40.509 1.005
44.371 4.162
49.655 1.361
37.213 1.957
12.201 10.380
15.886 45.888
44.472 26.150
20.185 33.351
29.189 12.301
40.360 -4.263
43.239 27.189
45.205 -14.966
64.349 -9.035
52.873 -3.676
33.862 -19.615
38.183 -1.591
58.252 -4.852
62.962 4.264
32.210 46.025
28.687 34.197
39.530 34.504
55.870 23.069
22.927 -2.571
33.334 -8.299
51.426 -0.486
30.897 27.350
35.311 -5.750
31.505 11.483
29.776 27.074
47.112 23.333
12.212 45.165
35.243 37.682
45.444 21.426
33.284 38.355
22.523 15.959
38.378 30.659
5.057 42.311
-1.369 39.870
1.347 31.352
17.728 49.950
19.486 41.249
14.235 36.272
56.662 15.227
43.634 -14.884
44.732 -19.365
59.751 -1.381
55.955 -10.298
56.966 3.089
41.685 -15.059
40.405 -21.113
46.709 -14.217
43.022 -6.161
24.479 -3.729
29.901 24.525
45.678 26.572
63.256 -0.819
63.922 2.131
42.061 -17.901
42.943 -21.769
54.373 -14.298
48.845 -2.588
52.951 -31.734
53.381 -4.548
46.429 -15.705
37.083 -4.662
55.779 -7.792
37.437 0.563
51.792 25.189
31.733 24.695
42.226 -8.135
59.140 6.165
60.652 9.132
39.306 10.573
36.272 -13.236
28.762 -2.486
24.296 -7.971
40.095 -3.690
48.443 7.054
63.874 10.638
53.588 41.373
37.394 8.533
54.058 19.065
65.566 7.516
36.221 2.592
31.610 21.621
19.516 30.077
30.667 29.135
53.265 -2.303
47.320 -20.298
31.218 -11.420
39.595 -13.017
26.681 27.172
17.599 48.248
47.695 44.787
26.259 7.010
56.999 15.123
35.680 10.411
40.894 -7.665
19.636 32.533
35.245 20.157
12.675 54.638
5.446 41.939
34.332 16.190
59.619 -9.697
51.775 -14.059
37.051 0.501
18.524 35.430
42.709 2.205
57.152 7.097
38.094 36.328
7.988 23.505
51.325 38.779
56.428 29.614
34.606 47.999
40.784 42.336
32.795 28.435
20.091 -0.974
16.867 -4.245
33.999 19.448
51.144 12.356
40.455 -9.711
34.709 25.124
38.191 24.196
31.420 -9.670
46.022 -5.647
42.221 10.021
10.653 31.110
3.796 24.874
20.692 44.326
42.495 44.350
36.533 46.425
32.036 -2.611
26.251 5.932
28.676 15.404
25.570 15.199
50.076 -12.761
61.708 -10.002
56.555 -6.017
53.439 -11.797
37.320 3.391
47.453 -28.754
33.655 -24.826
58.675 6.988
45.070 54.074
39.010 6.302
26.040 34.274
15.020 27.108
31.156 36.116
35.711 40.720
37.209 33.371
21.752 22.945
48.127 -0.930
53.290 -3.948
28.093 35.263
23.814 17.525
42.546 28.613
35.211 9.039
59.568 4.330
64.439 6.823
48.033 18.137
40.978 20.487
44.099 2.843
19.887 32.497
29.011 44.763
33.116 50.619
35.702 39.753
50.502 28.512
28.034 16.627
24.374 32.971
28.488 39.342
35.427 20.600
32.372 43.531
29.239 25.215
41.641 -14.330
44.568 -5.969
53.124 -15.070
43.288 31.149
41.020 34.254
29.265 44.058
26.379 34.949
41.919 35.019
31.281 39.354
54.971 14.174
41.154 32.293
42.336 23.019
26.766 36.836
31.462 32.293
32.787 17.728
17.776 47.033
35.275 44.254
40.691 32.081
62.777 25.615
50.760 36.341
-0.978 17.532
9.349 22.207
15.721 21.569
53.756 21.920
40.803 -2.454
61.424 -1.738
55.782 0.154
27.723 -10.874
37.056 -14.210
59.151 -1.283
43.324 29.240
61.222 29.034
33.486 7.995
29.177 23.854
19.432 30.467
13.426 41.660
16.114 41.237
20.483 51.221
17.449 40.493
19.237 53.035
23.351 49.879
28.882 42.481
41.220 39.143
47.873 17.929
57.864 13.519
51.791 23.211
49.922 48.345
60.824 9.775
40.703 -5.930
44.767 -17.026
46.513 -6.778
18.483 17.440
41.716 39.159
57.182 11.782
43.795 10.485
62.866 1.672
71.908 15.143
40.250 37.167
19.771 47.952
22.611 46.293
38.974 -2.321
25.681 35.858
38.237 47.343
23.441 53.040
16.689 29.991
31.276 31.316
44.193 29.463
38.350 -16.951
44.461 -0.233
44.802 2.942
61.226 16.802
41.425 -19.195
26.218 26.180
21.477 39.725
15.914 38.015
18.761 39.686
28.429 36.163
35.875 43.211
42.354 -3.917
41.197 6.093
54.296 -13.776
52.599 15.773
18.208 49.942
5.382 31.039
41.829 16.945
36.828 31.565
56.646 -6.188
39.611 29.443
42.299 -11.967
47.403 -1.406
60.789 -4.840
24.428 0.075
3.102 9.082
25.805 28.031
47.860 19.728
51.874 -0.341
47.446 -5.443
58.297 9.791
44.517 29.559
8.764 35.809
17.266 9.272
19.909 14.917
22.944 37.138
16.223 32.742
40.030 27.358
36.329 39.070
53.882 45.181
59.710 28.475
56.451 -16.823
36.871 -20.945
45.570 -4.883
35.675 15.990
13.370 37.869
11.290 48.614
5.675 36.777
48.287 0.099
9.663 45.284
3.790 51.175
5.368 41.723
58.823 -2.098
37.475 24.519
50.464 10.707
34.053 -9.890
54.947 -7.883
48.840 -16.157
52.561 -14.838
48.056 -6.183
50.416 -4.034
70.611 4.114
42.235 -8.787
52.325 -1.667
49.104 -6.318
28.440 -9.806
23.588 -1.044
17.060 17.865
41.775 36.557
30.009 31.572
16.170 42.371
6.290 38.101
43.910 31.285
23.476 34.317
63.879 16.232
70.138 -3.191
67.198 11.575
46.721 0.918
27.029 9.554
29.884 10.244
40.911 12.040
28.714 24.699
48.885 31.096
35.681 0.905
44.515 13.282
29.445 37.343
56.648 33.406
37.797 21.867
32.157 13.113
29.265 24.679
13.396 40.604
14.979 41.631
3.813 46.519
5.136 38.328
37.799 39.758
42.317 4.337
26.292 -21.581
49.676 -15.279
44.271 7.093
65.541 -6.293
41.512 4.395
34.507 35.499
27.272 -20.579
58.008 -8.273
53.450 -10.514
28.322 -20.086
39.905 -23.724
33.852 11.561
49.259 -14.745
46.077 -3.532
49.985 6.342
54.950 -4.225
66.435 -0.817
33.588 35.964
35.748 34.806
15.173 35.142
5.494 30.660
3.852 46.370
24.357 -21.280
18.023 -10.529
50.745 4.566
42.674 26.999
38.171 -6.173
39.630 11.186
65.245 18.437
30.811 -7.214
34.463 25.884
27.272 46.665
45.459 37.772
52.059 44.901
35.427 -7.393
38.349 7.507
56.664 4.890
21.409 24.258
32.486 11.255
58.180 -20.347
55.189 -13.676
55.025 -11.825
52.172 -15.244
64.976 8.065
61.031 -10.319
38.599 -30.290
40.139 -17.963
55.575 -1.706
21.934 23.985
16.084 29.426
40.480 19.886
35.969 49.719
33.075 41.628
43.844 39.973
14.506 47.564
18.142 53.340
33.809 50.860
19.586 42.538
13.823 37.301
32.230 33.244
45.094 31.222
22.342 37.869
43.865 29.007
35.336 8.678
16.894 39.648
40.084 21.534
49.987 37.157
14.560 28.247
14.087 41.245
12.581 51.259
15.288 19.923
30.134 45.016
33.240 33.191
51.769 39.400
34.111 11.164
47.455 1.549
38.340 28.516
39.019 49.275
30.514 30.825
56.638 -11.569
54.740 -16.497
33.682 -3.250
49.916 -14.261
57.147 -2.269
57.753 -21.416
54.098 -2.166
33.836 -23.058
47.573 -21.917
41.162 -15.766
46.619 -20.929
37.858 15.650
50.853 -8.290
38.766 10.413
57.569 33.909
4.965 42.383
6.085 33.959
10.959 17.408
12.016 31.366
25.460 17.554
42.998 34.058
38.138 33.316
28.418 46.234
25.419 35.408
28.770 47.520
39.155 40.484
22.333 32.671
34.329 1.816
50.521 -6.014
56.929 12.971
53.563 -15.092
18.387 0.764
15.453 9.659
38.356 29.660
50.178 25.011
57.946 16.954
35.933 23.523
-2.850 34.731
3.881 11.596
53.167 -3.239
31.028 40.375
30.948 21.847
23.162 7.234
16.714 48.329
31.906 46.762
31.428 27.903
35.595 -0.357
25.784 23.927
31.192 29.682
41.167 34.630
-3.514 34.193
-3.234 40.870
5.850 36.414
34.350 40.589
18.856 30.644
22.680 44.452
52.821 30.589
29.054 53.095
28.060 50.261
14.327 49.665
12.755 44.147
34.451 24.244
26.142 49.555
36.728 46.392
54.989 23.810
41.991 25.834
8.016 44.319
5.249 41.282
52.090 -4.459
64.929 14.188
24.808 47.283
29.839 41.724
13.499 46.842
37.773 24.852
34.226 8.277
35.453 41.711
16.295 41.522
28.639 36.778
42.670 -4.795
55.000 -12.956
58.695 -6.256
33.416 -15.667
37.539 2.740
46.786 -20.550
43.814 -11.147
49.248 -16.744
53.655 15.967
40.652 -8.751
55.582 -14.465
35.035 5.717
35.094 24.301
33.936 47.224
22.925 29.799
48.160 11.638
67.884 1.477
37.223 -12.568
50.728 -6.019
61.071 6.376
55.895 28.470
27.001 49.116
30.098 52.241
42.363 46.308
39.862 48.324
31.989 43.519
39.574 45.800
34.775 53.240
27.643 48.845
47.540 10.160
26.305 -3.391
50.395 5.966
48.226 -24.577
49.314 -2.311
39.616 -10.036
47.448 -7.924
45.869 -15.205
42.410 -1.257
57.333 20.537
59.322 23.465
55.762 0.550
62.073 -5.322
45.086 -6.316
55.333 6.943
30.874 -9.549
38.004 -0.172
54.036 -14.892
31.833 14.063
60.391 -4.784
39.040 -6.429
31.932 9.806
54.367 -6.404
42.616 -9.163
44.015 -21.841
28.035 -22.928
49.885 -12.296
35.472 1.620
15.069 35.237
28.659 28.723
38.098 -8.302
52.879 -7.646
62.411 2.416
42.065 8.744
51.818 -21.676
49.565 -6.803
60.536 -4.050
50.194 -19.280
36.232 27.835
32.861 21.621
29.363 -6.878
24.198 -12.996
41.121 -7.742
60.882 12.063
17.814 5.974
25.793 9.541
31.506 22.344
55.808 -4.751
45.342 2.087
54.304 -4.237
34.742 7.963
31.035 16.228
35.193 9.963
46.527 17.192
23.007 26.621
15.315 38.114
23.951 51.960
24.086 38.972
48.309 0.970
56.590 10.326
15.546 32.332
48.753 25.178
35.766 34.321
41.437 5.260
37.017 -0.725
44.204 -13.328
42.102 -18.942
46.845 -9.266
17.940 23.689
15.974 44.079
8.886 36.827
23.907 28.474
40.688 43.868
15.249 35.043
18.670 21.294
19.564 22.219
33.169 19.628
33.697 9.906
36.188 15.712
40.318 -7.038
43.488 8.749
36.171 20.585
21.021 22.924
30.042 44.202
51.041 -2.107
61.258 3.113
41.802 -8.937
18.689 28.930
25.880 48.512
27.971 23.323
53.600 18.207
44.960 -6.698
29.803 0.080
47.206 -14.859
22.529 29.647
20.664 41.085
24.091 33.478
24.194 4.654
50.527 -15.947
41.233 -19.925
45.337 -19.953
54.719 -7.620
55.494 20.620
41.648 20.449
22.756 18.628
0.816 53.321
18.294 48.247
39.025 26.711
30.490 46.123
49.623 31.958
69.969 -3.359
37.034 -29.333
55.338 -16.615
55.755 -15.332
59.688 -9.888
41.203 -17.950
50.254 -7.046
49.161 -11.934
51.233 -0.705
49.193 -17.163
40.721 -4.252
28.578 -7.052
26.830 16.534
37.081 5.739
50.238 -20.170
62.791 0.951
51.166 -6.115
34.543 -13.204
59.666 -0.111
33.078 -14.813
43.604 -4.564
54.245 -8.990
31.187 -18.614
4.838 -15.553
19.819 6.651
40.596 13.581
52.032 -5.268
52.853 -26.293
41.534 23.005
35.255 43.219
18.940 45.204
25.331 32.370
29.483 47.662
6.289 29.607
17.336 31.557
24.991 2.998
20.826 17.390
12.123 18.571
13.379 40.870
22.790 44.589
9.938 51.174
5.529 41.611
40.309 -16.491
35.598 -25.332
48.762 -15.561
56.437 -14.289
45.994 -5.035
48.924 -15.282
46.661 9.189
64.839 16.593
22.613 -8.304
45.701 40.727
13.882 41.448
44.566 16.842
49.323 -8.061
60.347 5.886
60.298 12.925
37.718 23.983
43.910 12.489
49.217 16.295
44.788 31.240
52.173 26.878
54.248 -4.996
51.179 -11.229
53.524 -13.936
46.307 -15.485
28.277 -24.696
60.071 -1.603
42.554 13.308
41.496 40.683
37.905 21.619
42.765 36.008
20.327 35.702
33.884 43.195
27.144 31.014
38.039 5.961
62.930 8.551
39.760 37.105
32.993 7.877
19.350 22.708
29.798 13.007
21.530 22.862
18.115 46.115
5.114 41.541
31.131 38.724
38.518 34.004
39.821 23.677
60.184 3.022
26.736 -29.279
22.504 18.339
64.637 29.144
44.501 36.131
21.574 17.390
22.971 26.932
48.806 2.202
27.913 13.116
27.679 26.986
25.835 50.187
34.092 40.316
39.913 -7.386
39.011 -9.954
57.821 -13.494
58.283 -13.116
44.203 -12.747
55.000 7.467
55.422 9.651
49.249 3.936
67.101 18.273
48.717 7.254
36.951 -2.002
30.142 41.630
48.424 25.805
54.810 7.107
36.358 -7.466
4.755 47.129
36.927 32.003
37.721 20.272
42.209 -15.204
61.147 -0.051
56.037 -2.414
49.871 -12.447
49.068 -16.300
60.883 -1.899
57.322 13.082
53.496 4.831
46.065 16.525
8.273 27.754
7.876 40.231
23.155 44.234
20.507 49.173
12.196 46.786
4.657 41.574
27.854 40.045
18.860 52.206
54.244 34.881
66.696 25.144
46.136 -2.250
45.843 11.084
55.323 -7.111
23.612 31.067
35.851 7.736
11.983 5.656
44.228 -0.417
60.081 13.682
23.869 40.485
32.810 47.788
24.363 32.088
15.389 39.457
49.043 31.539
54.109 20.468
26.594 44.449
34.860 44.645
44.216 29.477
22.353 45.191
51.733 27.574
62.213 6.906
57.117 -21.182
25.946 -20.420
43.222 -14.698
60.153 -13.130
60.784 -12.069
65.432 21.186
48.930 22.853
17.708 47.236
29.555 49.186
35.789 46.811
11.225 40.178
34.134 32.559
14.422 44.828
38.493 29.319
36.546 35.355
50.156 -15.065
37.832 0.121
33.703 -7.659
56.073 1.473
45.228 28.215
29.941 41.052
7.072 25.672
28.130 44.811
20.572 45.234
5.769 36.611
29.649 30.231
36.369 13.222
67.856 -2.065
59.030 -5.143
60.504 -11.854
45.053 -1.408
50.756 17.447
5.460 41.128
22.336 37.367
19.162 49.691
22.172 40.804
43.753 25.897
4.305 39.711
23.924 40.462
50.035 28.442
35.636 5.278
36.166 33.076
44.597 25.695
47.260 -22.941
41.238 18.668
33.559 29.349
58.019 -2.373
56.182 1.651
46.331 -14.117
50.938 22.522
52.369 7.043
57.158 -10.855
50.538 -19.238
40.169 -26.606
49.561 6.725
22.992 34.700
17.553 22.082
20.996 40.706
11.069 40.057
27.774 38.886
36.163 51.268
29.733 46.057
47.855 47.251
8.700 43.706
5.020 42.004
40.100 24.753
64.802 -5.061
43.949 -13.535
53.251 -5.888
46.287 18.318
26.280 25.098
26.930 -6.907
43.280 -2.534
34.369 -4.879
54.781 0.637
54.663 17.770
59.540 12.148
2.784 35.495
9.248 29.199
29.886 51.869
31.109 36.327
36.638 16.252
45.965 33.449
26.915 32.669
38.681 16.321
54.088 -15.441
61.022 -10.709
9.311 34.914
30.894 22.996
51.093 15.994
42.400 9.189
49.726 -18.379
49.035 39.967
23.959 40.459
64.111 16.715
64.377 -8.390
43.791 -4.044
35.652 -1.920
9.089 33.878
35.009 31.894
43.012 25.818
31.937 27.537
46.991 2.293
52.425 -10.713
54.043 -14.682
47.725 -20.295
46.638 0.560
25.462 12.580
42.222 -13.793
47.008 -3.546
43.002 -0.767
32.644 29.767
43.776 31.228
30.080 47.803
18.430 47.141
28.320 18.660
46.166 -19.075
53.080 -19.412
64.003 7.749
63.482 -0.220
30.206 18.464
39.960 38.839
43.614 7.077
20.324 26.714
33.818 41.229
17.151 47.783
21.353 53.368
37.623 34.725
22.203 51.096
6.238 46.252
31.175 53.615
12.654 40.605
30.676 47.879
48.190 17.637
11.842 38.970
5.890 36.143
15.540 35.065
29.929 51.841
21.262 49.910
21.274 30.208
14.531 37.280
29.593 20.390
46.072 7.535
60.967 -9.272
45.385 -18.280
54.384 -14.094
54.484 -11.813
61.655 -7.613
41.211 -6.998
47.787 -22.486
36.628 -17.171
44.858 -4.831
33.183 35.421
30.334 10.847
25.692 48.865
48.612 -11.077
60.411 -10.850
50.610 -13.615
31.571 7.932
52.051 -6.769
52.964 -15.814
46.152 29.129
54.235 34.243
14.632 38.928
47.537 10.351
42.380 -18.759
32.100 -17.558
56.616 -3.039
53.428 -11.564
39.493 12.399
48.412 3.551
34.852 9.153
35.429 45.651
20.922 42.624
15.329 9.942
38.018 -24.126
55.520 2.895
28.016 37.398
41.678 29.404
18.798 35.997
19.958 23.639
51.349 43.724
46.125 43.469
7.560 46.010
13.362 42.781
15.562 38.832
22.871 46.429
41.737 48.322
50.371 21.267
53.793 12.920
53.426 40.065
12.472 37.582
16.466 47.296
15.890 29.019
36.304 2.723
52.743 22.619
34.889 14.745
26.777 -2.645
45.261 -2.792
30.876 31.812
15.660 32.307
18.632 43.331
5.329 41.535
43.184 11.401
40.998 -3.750
33.693 -16.509
29.160 41.352
22.233 28.999
57.184 27.530
27.966 14.373
35.065 6.217
44.761 -16.457
22.581 3.197
44.927 16.480
51.696 -6.582
28.516 -24.240
34.005 -5.020
16.045 24.316
33.755 45.462
26.078 41.911
50.521 16.572
19.858 52.048
55.195 2.075
45.930 -6.254
47.087 9.604
45.305 -22.813
47.125 21.243
28.884 -4.882
37.507 -22.787
51.713 -15.020
47.649 7.160
56.257 -12.733
48.840 -17.914
51.491 -7.699
58.286 2.071
43.777 33.681
29.589 -4.151
20.891 2.565
33.626 15.521
37.979 -3.286
43.177 -13.647
35.298 5.213
15.634 2.024
18.017 39.454
19.594 25.580
53.908 -5.280
59.713 -2.142
63.656 -7.936
42.674 -13.800
40.808 -20.785
32.483 10.811
46.583 -15.226
18.519 11.881
23.294 11.846
36.525 -2.071
29.765 -18.282
39.331 -18.013
51.812 8.457
42.373 -0.619
16.911 -20.569
61.292 -4.322
59.301 11.231
53.988 -7.670
61.004 13.182
50.143 13.861
65.676 -10.720
43.738 -28.265
47.636 -24.790
48.747 -17.702
26.283 -6.274
45.268 14.257
68.395 5.257
50.430 7.079
50.992 28.721
31.594 42.455
50.710 25.407
28.208 4.829
36.833 19.695
15.715 28.602
28.650 37.740
36.041 32.382
55.850 -3.329
39.674 -19.133
58.161 -6.100
41.344 3.871
41.157 -5.995
51.597 6.123
53.879 2.344
54.829 -11.115
27.896 -14.691
38.282 -5.633
30.561 -14.525
31.787 25.616
23.603 -0.261
24.760 21.849
27.587 47.208
26.363 42.726
13.802 42.169
48.079 30.798
44.378 27.749
21.306 47.241
10.121 30.908
22.576 36.538
42.065 2.025
59.344 0.406
55.755 21.735
29.847 42.861
8.896 32.592
4.861 31.479
45.566 -15.943
37.986 1.612
30.524 20.729
23.263 37.977
53.199 22.361
56.806 0.025
57.676 11.154
63.552 6.801
60.710 19.261
42.293 -13.800
54.447 -6.291
54.366 -10.851
32.727 -26.516
31.545 1.261
32.480 33.812
17.209 26.196
5.489 36.225
36.607 20.854
17.595 48.861
9.641 35.006
11.248 44.605
46.293 31.714
44.059 31.167
39.566 35.731
22.519 42.471
21.686 45.525
25.993 50.520
46.646 20.900
24.924 -12.935
32.839 -3.295
45.323 38.518
15.854 35.512
8.996 38.037
45.818 41.502
52.172 33.184
23.883 38.652
49.663 43.903
39.739 38.771
22.711 13.186
29.578 38.063
16.998 40.493
29.204 20.189
47.797 9.446
25.693 41.392
50.177 38.443
36.715 17.948
17.247 32.943
45.188 39.777
44.242 39.423
52.375 26.578
32.405 34.192
47.565 32.904
12.419 52.247
52.640 17.386
45.895 -21.243
52.108 -15.807
47.544 0.355
49.338 23.058
35.789 47.480
23.992 9.331
28.585 14.873
32.605 39.202
21.965 41.438
33.025 -8.842
40.762 2.703
27.877 26.620
2.898 19.878
40.114 10.974
26.646 21.894
23.798 29.021
22.478 28.402
48.656 43.479
52.777 39.954
49.756 30.615
53.324 17.590
36.747 -4.061
53.249 -9.561
35.806 10.594
28.658 25.041
29.884 36.779
40.900 -8.964
66.437 -8.896
37.922 -19.530
32.384 -11.768
54.460 9.161
54.211 -11.190
38.423 -20.152
36.070 -14.141
48.107 -20.037
43.154 -0.561
28.570 -14.226
47.378 -9.815
46.468 15.880
59.699 -3.083
58.577 -4.739
22.612 19.330
38.462 30.133
9.760 36.112
25.391 42.958
55.621 -5.305
29.940 -21.698
29.906 -25.683
21.503 -9.641
41.964 -10.070
55.695 0.232
59.167 11.455
35.166 11.268
27.902 41.722
27.882 29.890
45.324 30.264
33.382 3.424
16.497 -13.432
12.500 17.067
39.037 28.947
48.440 32.352
20.239 42.643
40.678 36.067
46.362 -0.889
22.261 3.413
26.332 -15.532
47.964 -7.111
60.660 23.807
32.045 10.512
15.826 42.664
13.448 42.250
22.915 -8.686
15.065 11.166
40.067 43.630
57.389 30.812
41.923 42.270
31.541 0.375
33.632 49.534
31.989 39.711
34.024 48.538
11.801 37.987
47.152 46.838
46.420 43.548
26.779 50.290
14.091 38.613
33.471 43.560
35.405 56.873
42.935 44.792
60.609 30.816
33.259 44.534
15.552 13.958
38.179 -15.091
61.777 -5.247
40.162 -26.639
53.398 -13.311
54.463 22.206
20.887 46.369
16.669 39.865
41.864 38.054
14.709 42.066
39.142 -0.249
55.374 -9.402
46.365 -8.314
63.613 -2.751
44.188 -13.625
38.672 -9.372
14.816 -0.435
34.246 35.808
15.128 28.304
16.289 30.824
37.323 46.921
26.393 41.222
38.482 31.096
21.499 26.979
26.384 14.254
37.108 29.518
9.601 23.516
28.150 23.527
37.137 50.972
36.023 44.858
25.550 42.718
25.936 46.807
42.602 16.161
61.856 10.875
40.079 10.211
19.889 38.992
26.875 20.068
29.957 -8.890
33.255 -18.741
15.366 10.642
55.921 2.309
29.462 -11.589
46.020 -22.673
52.008 -15.545
40.829 -23.955
33.716 33.295
25.202 56.654
23.993 38.056
36.311 30.719
45.647 35.057
22.206 20.280
30.678 26.180
42.383 6.632
58.992 9.872
49.293 11.352
24.488 32.770
17.974 44.554
8.195 34.427
28.848 6.043
21.922 37.392
14.877 19.521
-6.739 39.903
16.238 53.070
9.192 43.685
13.197 39.488
17.950 9.946
34.293 30.540
48.092 41.352
30.859 43.553
26.812 45.418
23.929 15.344
31.781 -17.584
44.714 19.449
47.090 18.681
19.214 48.848
14.059 36.476
41.010 35.155
13.365 52.031
14.650 37.640
34.245 21.162
14.430 23.075
33.199 10.711
13.287 32.467
11.432 41.726
6.121 30.533
38.614 7.119
24.054 -17.921
60.344 -15.252
50.689 -8.911
32.104 -21.951
46.027 -13.891
24.476 -21.808
61.673 -11.424
39.781 -24.438
41.965 9.783
25.573 -0.907
7.479 28.856
33.307 46.028
38.333 35.505
24.328 34.413
7.685 9.383
21.425 6.612
23.338 21.048
22.870 46.173
18.693 34.436
41.744 49.658
46.773 15.255
48.816 -14.657
57.807 0.100
49.472 -7.757
29.243 -19.209
35.639 -17.788
48.823 -1.985
37.626 -1.609
57.373 -3.914
60.994 -1.297
56.896 -4.187
55.947 17.610
61.607 10.742
53.611 -2.695
28.242 22.976
25.633 -18.210
31.208 -2.455
31.915 7.985
41.773 28.894
48.273 -9.896
48.828 -19.788
55.584 -5.152
54.117 -15.516
60.347 -4.146
46.156 -16.912
28.815 14.860
39.191 18.589
42.308 -2.135
51.706 -14.745
36.293 -14.119
52.953 -9.161
31.682 9.476
42.346 35.411
38.535 43.022
26.975 46.677
33.497 29.576
17.605 28.671
22.785 52.888
26.547 41.005
33.102 21.524
5.473 41.443
35.744 13.119
19.683 -10.471
14.850 6.087
31.128 -7.889
45.781 -7.118
44.843 -8.643
51.652 -11.426
58.004 23.554
36.767 29.677
16.571 32.567
54.427 36.805
17.013 26.905
36.416 25.339
38.253 33.139
1.360 22.811
24.310 46.011
38.574 39.427
24.166 45.079
30.175 32.330
57.345 27.298
47.552 12.298
24.164 25.304
24.533 8.987
40.100 -8.891
43.874 -23.512
42.065 -17.028
58.585 5.007
61.094 2.003
56.607 26.154
33.101 34.543
59.797 19.402
19.920 34.243
28.689 40.821
35.207 30.181
46.800 3.306
18.299 14.133
26.089 11.716
49.521 -8.151
15.014 -9.723
24.344 24.948
15.836 39.569
1.110 35.450
27.213 47.786
34.473 38.170
26.185 45.676
35.371 37.012
13.113 29.489
23.857 50.153
43.003 -19.970
48.573 -12.183
56.829 -6.979
40.733 18.839
46.892 5.460
36.776 38.122
63.874 9.206
39.377 -20.491
54.862 -7.810
20.530 -24.049
22.142 -20.746
58.588 18.384
31.603 32.437
4.223 32.774
24.977 9.661
30.734 -5.443
27.522 -7.158
35.906 19.244
47.415 6.121
48.093 -10.805
53.917 -7.260
60.986 -6.773
21.176 42.735
38.537 21.691
42.181 19.551
36.516 21.098
52.706 36.539
58.859 17.998
64.292 1.017
39.629 -19.020
27.466 30.174
36.523 54.430
15.294 45.813
33.599 44.377
39.266 46.843
56.757 26.266
18.079 41.697
36.762 52.584
39.899 48.578
6.660 38.532
11.867 40.999
24.456 45.530
10.781 29.429
12.279 41.765
47.707 20.137
56.095 36.382
31.639 45.258
46.626 38.136
16.042 53.870
3.069 30.644
37.675 19.870
40.279 -8.972
38.477 -16.484
51.616 -7.061
41.806 29.676
32.470 -5.414
51.486 8.127
16.880 20.440
26.755 26.807
11.775 46.177
4.469 36.673
48.562 -6.696
29.257 8.858
52.498 16.142
37.264 16.424
32.125 49.961
29.897 43.463
24.508 30.518
46.398 31.636
27.745 43.134
15.176 44.216
40.945 41.686
51.042 37.637
55.677 -6.876
47.352 -3.263
48.027 3.834
16.564 11.904
38.134 -9.624
57.620 0.894
35.357 7.222
34.603 25.340
20.711 47.455
3.760 46.500
5.345 31.061
48.101 -17.288
35.058 -8.835
19.701 -10.581
44.745 41.930
38.349 16.110
47.480 45.122
18.525 42.277
37.479 38.047
33.107 26.075
26.242 47.394
7.696 36.417
4.146 17.239
35.348 23.511
40.297 22.940
36.910 -4.738
40.504 -8.326
42.144 11.780
6.234 49.259
45.254 28.322
33.956 41.002
45.670 0.498
46.641 4.299
38.612 -11.995
56.713 -1.257
60.181 -16.364
53.306 -13.008
43.000 5.598
36.534 14.413
45.195 35.065
19.249 33.951
17.360 43.864
48.308 30.535
31.844 44.236
29.609 25.627
9.414 35.305
12.251 44.412
16.155 41.861
19.913 26.007
19.106 46.639
13.475 39.870
42.531 36.114
16.103 32.798
46.853 -0.450
36.111 45.457
5.330 35.449
30.049 38.506
15.881 29.368
-3.717 29.761
5.181 41.026
33.211 15.071
58.968 3.123
50.825 3.058
35.090 -9.748
58.371 -2.805
44.994 2.967
35.918 10.902
21.030 28.686
28.101 8.549
31.965 -0.576
24.656 40.835
21.458 45.799
47.881 -12.039
45.982 -6.126
63.757 32.486
52.846 -0.986
53.419 33.596
51.841 33.478
45.035 41.727
51.176 32.548
34.623 44.474
8.487 43.523
32.413 34.898
34.304 35.025
65.694 21.883
56.532 35.387
38.403 2.581
54.278 -22.624
32.319 -20.462
54.654 2.243
50.999 -14.962
46.962 -12.917
59.000 33.670
61.504 23.638
20.608 31.532
34.657 22.001
36.312 9.215
54.639 16.270
69.463 1.366
42.455 11.133
33.629 50.085
15.572 24.909
49.964 -7.505
35.493 -27.037
40.827 -24.297
45.535 -17.477
46.821 19.216
36.508 37.815
50.058 7.800
54.980 29.658
15.409 42.085
33.592 45.372
36.827 36.543
38.442 -17.429
39.916 -9.032
20.529 -13.203
43.659 -14.159
59.688 25.944
27.462 14.541
36.948 5.809
31.045 -3.230
50.425 -3.066
64.781 16.600
59.270 -10.911
58.087 -10.876
54.235 33.420
53.213 3.853
28.987 -25.111
22.568 -22.826
35.455 -13.385
40.452 10.847
18.345 15.311
50.943 -1.541
42.759 -2.717
60.981 9.730
64.955 14.859
52.234 2.281
49.652 -3.876
33.710 34.602
27.747 10.407
13.301 32.878
16.571 43.698
25.403 51.005
0.240 42.000
25.124 51.324
34.587 31.171
39.374 23.175
21.902 44.278
10.260 36.455
18.767 18.023
30.469 9.788
35.078 31.853
-0.664 32.852
26.095 37.043
22.019 44.510
48.222 27.488
46.513 -7.060
54.494 -3.819
55.699 -8.905
52.348 -16.369
45.078 -18.090
39.692 -15.788
34.721 10.622
33.037 40.048
18.913 19.998
34.525 6.707
5.401 17.608
28.567 35.003
16.307 53.763
11.347 43.680
49.058 14.731
51.995 -9.328
26.865 15.786
34.501 -10.968
56.417 2.985
34.086 -8.052
13.560 19.286
18.867 32.139
47.558 35.481
10.140 25.562
40.857 8.033
18.191 37.607
27.799 22.021
42.192 21.931
28.289 8.816
39.184 47.396
39.141 30.506
30.585 21.237
49.490 33.696
20.406 28.399
45.621 3.645
27.798 -1.447
54.580 -9.681
11.951 8.444
16.947 -1.517
8.227 0.823
57.572 -9.252
21.781 -8.782
45.120 9.493
3.594 26.502
16.209 40.667
51.620 41.376
31.849 39.740
31.993 42.385
20.274 44.617
42.135 1.547
49.349 -18.478
55.559 -8.720
58.867 -2.224
39.926 -24.332
57.320 8.062
48.191 11.579
43.748 7.427
55.006 -13.617
45.769 -14.071
48.032 27.432
42.330 19.752
33.197 25.681
30.765 5.751
36.187 39.895
39.532 46.735
35.999 50.774
20.666 47.919
15.036 33.110
56.176 12.817
35.320 2.030
42.065 -22.538
36.022 -11.434
31.680 -22.839
59.092 -10.083
35.358 40.191
21.059 43.237
4.479 42.153
26.253 31.699
29.239 29.868
16.304 48.037
10.226 36.185
11.685 55.341
25.246 35.108
16.312 41.596
49.539 32.366
66.877 15.516
51.610 39.152
14.455 29.149
41.568 17.209
42.301 44.816
41.373 19.776
49.764 17.076
52.017 -17.932
39.636 -22.640
50.706 -3.787
53.771 -25.840
47.607 -15.708
50.244 -21.480
60.426 6.006
62.909 32.378
62.907 -2.234
55.888 -12.801
52.942 -5.537
42.368 -21.812
56.813 -10.800
49.277 -25.235
29.552 -26.938
41.284 15.049
33.354 35.356
14.228 34.585
39.620 39.871
36.316 48.218
18.623 45.296
19.049 5.972
49.914 13.872
28.322 34.121
19.051 5.944
45.059 -21.991
53.611 -9.628
44.991 6.977
36.285 34.929
23.112 27.520
36.184 50.415
14.085 37.944
10.543 37.390
42.042 31.152
18.823 26.810
50.826 23.191
53.607 5.815
44.845 20.451
42.067 -13.475
47.418 -18.826
53.230 26.951
37.928 38.426
43.373 34.623
30.217 48.413
11.487 42.543
25.155 48.226
25.221 44.207
23.441 36.732
29.822 37.606
24.810 44.159
5.435 41.240
51.862 -14.329
56.189 -11.529
48.776 -12.159
64.928 11.668
61.523 -2.943
50.042 -20.841
29.646 -21.381
29.122 -10.152
48.882 19.405
6.743 35.312
25.196 -2.016
24.960 -9.865
16.121 33.654
13.458 27.677
26.570 41.875
31.916 42.542
30.359 19.059
22.428 39.776
41.399 56.848
18.436 45.538
34.720 52.652
6.775 49.613
13.728 49.363
19.998 39.693
40.827 43.851
44.017 9.570
0.007 41.552
13.818 18.395
-2.375 34.363
-0.407 18.439
51.761 7.976
28.388 0.339
28.346 24.379
50.802 -12.869
38.877 21.825
66.025 3.325
63.287 -11.328
48.495 -21.176
42.431 -22.963
48.234 -4.135
41.774 38.532
19.473 20.412
24.554 47.819
30.242 45.788
32.187 43.118
35.395 19.375
7.132 15.783
36.427 26.956
46.369 -11.230
56.376 -20.974
42.944 -20.070
57.576 2.326
71.028 18.185
46.646 -5.311
53.406 -8.476
16.926 -16.469
18.247 28.190
58.147 8.976
66.495 5.029
58.684 12.805
9.724 42.132
25.040 49.222
20.927 51.343
41.513 29.446
40.437 26.252
52.776 9.990
63.132 6.080
60.845 1.139
50.029 -8.399
44.509 12.225
52.870 -4.182
31.646 -1.361
31.829 -20.569
51.739 -14.905
49.749 -14.249
51.165 -0.998
49.368 0.814
54.744 -17.710
56.591 -17.666
32.825 -28.331
54.000 -20.052
47.852 -21.835
45.805 -1.239
41.069 -14.345
36.522 -28.836
55.345 -12.180
48.306 19.685
32.686 10.039
38.417 24.087
22.642 43.794
37.477 28.231
46.353 6.992
39.545 -7.087
35.019 5.131
22.113 26.045
25.827 17.633
42.420 2.526
23.239 1.041
55.136 15.450
36.177 14.277
35.619 25.737
56.034 4.286
51.597 9.090
40.371 11.566
23.302 33.054
26.935 43.591
13.511 41.998
8.184 42.334
42.143 5.013
28.057 -7.925
49.137 -5.561
33.182 0.302
29.056 31.331
-0.978 24.807
22.177 35.190
27.743 42.807
27.789 42.454
47.388 -11.705
37.698 -15.190
39.022 -7.918
57.783 -2.947
39.895 -9.911
58.533 1.542
37.499 -0.443
49.317 -15.066
41.104 -26.443
32.210 25.383
27.215 -6.537
64.838 -6.051
44.822 -9.470
52.961 9.472
43.543 5.070
41.242 -7.714
24.636 7.419
49.158 -22.297
23.983 6.952
32.736 14.643
63.621 0.870
63.705 19.910
52.945 23.789
25.875 29.691
35.077 26.259
11.989 52.257
39.171 41.753
31.889 45.133
23.498 36.218
22.939 48.705
31.132 44.155
49.543 43.170
34.768 55.096
12.209 43.933
24.015 18.200
28.402 20.945
30.456 28.459
26.720 47.969
45.939 39.910
44.961 30.659
41.416 28.049
56.023 39.483
56.373 8.625
46.327 -0.500
32.415 22.850
40.774 5.647
23.012 44.939
29.159 52.634
24.019 57.173
30.096 43.275
48.274 38.149
56.651 -5.493
38.171 -8.255
50.380 31.630
53.706 12.547
29.063 35.660
49.637 41.173
41.576 40.496
32.922 27.068
22.611 18.837
39.924 13.657
48.330 16.622
46.734 42.307
48.252 12.400
52.442 7.252
22.203 4.372
16.342 1.232
45.963 4.234
29.295 17.200
32.916 39.959
11.194 48.274
15.724 39.201
5.778 35.505
53.882 11.934
51.195 0.171
51.638 5.810
39.956 46.791
36.332 41.389
5.300 41.093
36.422 -2.036
32.487 -25.251
46.659 29.428
32.835 47.893
34.970 16.555
15.214 30.199
24.461 16.094
31.180 29.724
23.678 50.588
17.221 43.491
14.362 38.699
49.516 39.221
50.754 10.192
26.263 6.561
31.093 -16.340
42.868 -5.228
40.384 11.026
38.891 32.044
42.322 12.490
42.066 45.647
36.202 40.366
48.358 5.091
29.481 -22.348
37.424 -15.270
41.870 -3.364
39.119 9.772
41.553 12.151
38.371 -5.552
39.763 -3.943
42.600 -9.143
48.112 -7.769
46.088 -28.814
51.980 -20.603
46.132 -22.153
52.988 4.326
52.570 -24.597
55.570 -7.707
21.744 -14.394
27.347 22.484
14.898 31.065
37.099 23.297
26.330 39.999
59.466 19.733
46.710 6.153
15.402 26.671
32.670 18.450
26.695 33.125
4.880 41.948
46.885 -15.480
37.509 8.872
6.894 32.668
55.383 26.063
41.277 -12.501
40.902 -26.774
58.438 -0.214
39.668 4.238
52.244 6.583
66.357 -6.687
54.552 15.103
53.679 2.212
46.192 -9.574
31.909 21.707
35.921 -4.995
55.415 34.705
23.717 48.821
60.213 17.188
51.988 28.318
34.965 18.054
48.078 1.735
33.161 -30.988
54.534 -12.712
28.981 -20.792
23.193 18.928
37.058 27.986
42.450 7.714
26.932 47.794
41.010 2.791
46.758 -18.152
51.819 10.735
63.354 -0.114
23.048 7.721
16.890 0.385
48.317 -17.896
29.897 -14.986
46.633 -27.070
58.471 5.122
43.631 26.232
23.262 8.661
31.059 27.100
14.761 38.907
25.728 33.740
55.633 0.345
62.674 7.712
56.935 8.840
49.144 7.174
16.677 41.733
27.400 33.861
39.918 42.677
63.440 22.659
25.296 26.631
46.761 6.290
40.340 -16.163
54.132 4.476
62.838 -4.831
46.478 -3.268
49.427 10.718
43.728 -9.101
51.546 -21.636
33.557 -24.862
34.748 -18.433
14.610 0.323
40.268 35.970
16.940 56.195
35.491 30.353
35.342 25.652
35.796 30.652
15.956 11.714
3.775 31.491
53.849 35.341
56.734 -4.521
55.302 2.543
51.705 2.582
55.761 -15.355
60.356 -2.139
48.076 4.374
29.609 33.774
40.800 24.714
29.113 26.635
12.954 44.252
63.873 16.242
44.004 9.658
43.444 0.267
29.603 -2.649
27.377 1.134
41.578 16.015
40.071 43.198
39.688 42.531
49.453 42.571
35.641 48.553
58.384 35.049
53.400 -19.272
32.644 -1.307
34.555 -4.960
6.565 45.097
39.182 47.978
39.066 39.338
35.683 30.815
49.262 14.773
50.559 16.020
38.554 15.378
39.429 -3.250
45.610 -9.479
50.071 -14.126
22.109 -26.721
51.557 -10.296
54.948 1.553
59.399 9.636
46.804 24.080
25.381 45.359
9.259 47.116
13.624 50.764
38.585 26.403
54.402 8.469
46.213 33.147
50.803 -26.051
62.519 -3.721
50.720 -13.946
51.021 -16.015
43.316 -0.570
25.175 10.289
38.225 -10.217
50.257 3.528
49.257 -10.411
44.781 19.967
29.740 -4.133
57.172 -16.794
44.994 -13.550
49.299 -1.714
36.301 2.908
57.831 -17.020
27.837 -18.032
56.826 4.963
44.268 32.865
57.249 -0.761
19.994 -30.557
41.492 -23.385
18.725 -16.264
27.049 -18.596
43.134 -7.896
40.733 20.188
34.004 -6.965
46.679 17.549
8.072 38.858
27.450 17.658
5.132 40.935
39.277 -21.943
45.537 41.155
41.872 42.605
41.045 33.690
40.573 17.623
42.006 -3.272
34.055 26.573
12.511 1.620
21.708 26.102
35.345 30.445
25.485 45.809
11.896 23.608
7.239 37.351
23.808 41.384
11.565 52.005
41.504 42.702
10.674 50.258
24.932 47.966
31.594 32.397
8.906 45.985
20.366 42.427
11.463 37.219
36.550 49.724
19.373 40.684
34.812 39.500
43.924 41.646
52.935 6.865
42.662 42.607
19.965 42.983
37.836 49.455
47.374 39.381
46.085 0.061
29.455 25.423
27.526 27.352
27.007 5.246
37.188 23.916
10.314 27.127
5.204 41.988
49.388 7.842
48.052 13.150
28.735 16.065
46.311 32.808
46.652 23.085
23.068 36.641
44.956 35.707
58.327 38.595
43.695 19.425
25.750 34.585
30.981 6.230
49.583 28.381
15.989 30.267
4.291 26.264
34.023 43.226
47.876 46.795
41.791 27.814
57.253 -5.224
42.021 9.991
25.106 15.501
29.689 45.580
5.377 41.157
59.525 6.573
48.942 -10.824
50.366 -7.016
57.268 -5.924
57.482 -3.855
63.177 0.345
53.346 6.602
33.722 -0.716
46.693 23.230
63.402 -13.759
55.111 8.016
44.980 -16.065
35.770 -5.254
13.384 27.515
24.201 12.673
31.246 36.911
10.317 38.655
35.277 29.169
32.190 20.774
40.916 6.607
46.794 6.719
63.023 -8.378
26.285 42.506
55.583 15.915
62.029 -11.357
60.738 -15.212
53.906 10.807
26.689 -20.991
52.734 -13.473
54.370 -10.144
64.291 -1.495
59.213 -5.981
52.897 -12.009
45.857 -12.683
39.549 11.642
40.979 3.525
51.879 -5.993
33.179 3.949
28.248 11.651
23.313 48.592
23.883 43.935
46.848 11.738
22.933 37.878
27.080 48.606
15.380 17.797
23.034 14.506
25.544 4.384
43.647 6.421
51.148 -6.869
51.090 -11.029
35.482 -5.249
45.662 -15.411
32.667 -11.856
36.538 -9.728
15.643 -9.187
44.522 20.199
19.541 35.311
25.811 9.242
27.020 7.063
67.672 3.236
35.392 -21.709
48.249 -0.713
14.378 35.741
38.141 2.076
57.411 1.531
3.300 38.996
22.473 42.256
18.361 25.570
54.468 1.398
35.688 -14.755
51.996 0.264
51.765 18.024
33.713 43.650
41.793 27.580
44.196 8.826
48.277 -3.125
44.656 9.610
20.212 33.966
13.094 47.578
26.023 25.725
36.527 -15.459
66.201 9.155
27.853 -19.603
46.518 -25.235
51.795 -13.064
44.922 -6.591
43.541 11.461
51.469 2.110
60.994 9.428
46.987 -24.487
33.119 -27.974
31.315 -20.729
24.162 -13.371
41.406 -15.820
43.588 2.402
26.712 40.756
17.184 28.459
23.771 25.024
43.863 7.045
55.731 -9.628
56.289 -13.919
48.446 -11.073
28.826 26.076
45.896 21.522
58.400 1.726
42.733 2.795
51.264 27.730
27.740 -4.785
56.663 11.807
22.151 37.790
35.389 4.464
27.265 37.914
21.864 48.178
36.519 30.229
27.641 25.349
61.283 12.021
49.841 -0.502
2.776 39.917
12.038 47.522
4.863 30.897
58.635 -3.692
26.373 -4.651
59.163 -12.966
44.878 -26.784
43.758 -3.838
35.558 -29.025
49.681 -7.982
41.749 -4.838
19.520 -16.682
44.505 -4.913
29.300 -2.530
52.904 -1.206
56.437 2.604
22.875 45.622
10.250 28.212
5.143 21.290
19.380 4.253
40.957 29.564
10.211 32.320
36.722 32.199
19.851 39.552
20.464 48.708
3.129 21.103
29.208 51.112
19.148 48.493
65.120 15.986
34.559 30.241
16.676 46.021
7.430 33.322
26.342 42.732
26.761 30.487
24.622 42.390
25.389 43.842
35.247 32.869
45.991 42.315
15.744 49.480
32.940 51.920
18.388 49.327
3.568 39.231
18.248 48.162
26.470 41.030
26.477 34.027
18.427 3.199
38.776 -18.923
20.169 11.414
35.233 11.087
34.119 9.747
6.143 20.214
1.619 12.818
31.833 11.378
40.543 5.380
40.778 44.610
50.117 25.096
19.125 47.024
14.607 43.168
3.219 29.496
44.721 16.919
22.581 16.958
24.668 13.402
14.829 34.352
15.215 45.222
40.877 35.635
43.327 26.614
39.520 33.044
38.663 20.931
20.425 21.587
21.171 34.744
42.402 41.852
24.139 54.240
5.702 35.697
47.487 -0.257
40.499 -9.146
49.031 -20.834
23.835 -22.286
30.802 -24.565
50.807 -15.431
48.390 -16.894
36.505 28.295
49.667 42.446
42.573 42.378
19.246 10.135
31.948 16.112
30.157 -1.215
53.190 -6.871
35.236 -18.103
33.097 -5.041
50.019 -10.570
64.673 8.579
37.064 24.218
33.485 41.882
22.151 46.929
14.251 41.543
27.876 44.934
36.645 19.401
28.447 50.851
20.216 -6.691
44.961 7.447
26.029 47.903
19.154 50.040
39.961 4.394
62.698 -13.003
64.644 5.565
34.048 37.796
32.769 -2.793
51.124 16.837
60.854 12.214
62.854 -1.325
44.634 29.826
36.567 42.031
20.942 48.408
12.986 15.958
20.865 20.699
26.199 31.031
25.487 35.630
53.960 37.074
46.491 11.157
37.569 0.129
42.189 -2.059
44.090 -10.306
50.259 28.303
46.100 -6.539
42.428 -3.764
34.118 11.407
25.583 -15.198
44.764 -9.280
53.706 -18.039
46.318 -0.495
59.160 5.635
48.348 -15.668
47.460 -19.821
59.914 -1.818
54.390 -3.758
45.138 -21.370
66.344 2.665
43.324 41.180
22.801 52.986
12.453 47.217
11.348 49.408
31.010 49.975
3.479 47.331
49.867 15.368
34.784 31.024
12.311 35.298
16.501 34.773
18.474 44.143
17.810 31.674
56.027 10.859
51.737 28.244
20.044 19.430
24.630 30.529
15.489 46.718
27.039 45.273
3.987 47.251
33.127 -2.986
26.292 -27.044
4.852 3.823
25.986 41.963
43.280 24.163
55.124 -17.960
45.583 28.204
17.021 42.317
53.505 37.799
23.440 38.397
38.667 17.759
29.497 14.575
42.304 34.540
20.480 40.767
7.342 40.819
20.427 43.060
39.974 41.181
45.312 27.221
58.850 11.611
16.928 33.435
33.739 35.587
16.856 25.532
40.471 43.851
18.434 13.820
21.629 26.059
10.032 39.246
27.729 53.029
40.788 38.596
65.822 1.193
46.732 -18.633
57.160 12.828
36.562 -11.111
48.932 -19.848
35.498 -24.607
65.893 -3.140
44.245 -5.666
50.279 7.602
34.900 35.817
40.330 46.114
28.829 46.202
35.126 23.748
30.631 31.737
9.067 36.121
38.038 46.028
14.777 28.643
18.440 17.247
34.155 38.621
35.754 -7.490
38.543 19.208
30.896 39.528
42.418 28.711
13.081 21.274
38.718 10.093
59.606 21.059
38.666 -5.878
21.601 33.364
33.927 48.916
37.601 31.864
37.134 40.272
32.879 46.485
33.627 47.797
24.134 34.005
43.728 38.178
25.988 13.379
21.391 20.313
23.413 52.821
16.993 44.114
5.190 42.100
58.461 25.644
47.448 25.235
36.878 20.824
28.332 10.793
50.984 -1.400
46.498 -15.831
38.202 36.543
8.858 28.037
19.558 47.047
32.982 21.152
39.034 36.850
38.855 48.411
40.555 41.175
44.425 4.140
56.258 -8.360
39.494 -19.213
11.008 -11.545
36.838 0.243
53.411 2.794
36.151 45.582
23.093 47.749
32.482 18.195
12.621 46.305
10.901 48.871
5.054 42.020
6.181 39.643
8.245 40.113
3.624 46.256
27.887 22.461
27.952 45.277
38.086 41.848
30.086 34.478
37.083 37.653
28.305 7.050
55.078 -6.961
34.592 35.298
25.866 35.550
55.999 22.743
28.805 51.018
35.758 46.375
61.647 -5.411
31.827 -14.671
52.288 -14.045
36.589 -35.435
51.010 -2.488
50.346 36.406
0.597 37.210
28.764 35.451
21.127 34.258
-4.545 45.660
16.085 34.633
39.662 42.349
34.215 30.236
26.043 27.586
46.649 11.280
18.883 15.508
19.114 -9.089
30.078 1.956
21.453 42.376
26.455 2.171
61.708 -0.412
39.937 -22.006
62.357 4.649
58.452 13.125
35.787 36.990
45.155 40.617
48.646 24.831
27.606 25.168
51.664 18.299
54.656 24.561
16.526 31.544
10.366 32.960
22.589 34.896
24.554 49.741
11.541 30.447
26.670 31.485
20.419 35.941
33.755 24.387
38.092 2.827
49.345 -11.340
38.792 -17.642
35.154 -14.305
40.941 6.643
45.779 -3.107
18.131 -3.539
47.751 10.624
53.574 13.220
12.188 50.118
43.554 4.515
17.808 0.069
43.164 -20.255
49.280 4.067
25.062 29.602
28.005 19.050
34.698 15.859
40.666 -12.518
53.969 15.786
38.224 -18.703
41.260 -18.034
41.937 -0.705
42.698 20.813
27.724 39.240
9.864 13.893
35.958 42.848
39.859 17.977
11.051 13.410
29.579 7.626
16.154 14.292
19.890 35.496
52.229 -0.420
71.650 6.127
57.841 -10.498
62.103 11.905
49.521 14.175
28.789 24.637
38.382 32.514
32.214 42.924
23.529 45.134
19.774 28.804
35.732 34.062
49.600 -30.610
45.186 -19.039
34.470 27.270
43.872 9.091
5.211 42.041
3.224 24.716
21.500 -20.851
31.951 -21.036
27.485 11.628
48.238 -10.609
33.916 -16.105
30.860 -26.756
56.422 -12.818
43.473 -9.739
49.345 14.404
43.892 0.415
61.781 31.436
55.493 -11.493
39.274 -17.677
47.429 -16.920
36.545 -23.637
53.670 -2.155
20.356 -4.882
48.716 -14.994
40.989 5.742
31.428 20.346
68.770 9.484
51.299 8.359
31.252 -16.085
33.894 -6.767
56.504 -9.873
49.032 -25.233
54.750 -16.490
55.591 2.806
55.843 27.898
67.008 -6.809
58.471 5.451
27.575 -8.518
25.772 -27.894
51.504 -24.633
41.138 -21.666
23.920 -11.231
27.378 1.678
64.048 3.207
55.587 -0.547
55.606 -10.517
41.617 -29.049
41.232 -2.315
49.957 -15.351
41.785 -9.556
28.633 0.953
49.735 -0.516
37.640 27.927
35.128 26.581
56.200 -4.060
49.868 7.931
56.169 7.760
37.734 46.648
35.146 40.186
19.595 47.752
24.949 43.291
15.490 39.512
56.994 23.511
27.107 3.961
29.488 -28.999
42.049 -26.080
36.481 -19.793
36.823 -29.348
53.824 -7.908
47.705 44.266
8.559 41.992
17.641 46.426
37.155 43.403
-3.586 36.371
2.042 33.721
54.829 1.899
38.447 -13.913
47.007 -13.091
44.334 -1.900
49.239 -1.670
43.546 -4.681
31.270 -22.101
55.810 17.134
39.974 -11.256
34.212 10.551
23.712 33.432
9.932 41.058
0.944 13.625
26.040 30.893
62.540 -0.856
53.236 19.334
46.595 -13.020
38.721 -24.067
50.352 19.109
64.293 10.443
45.299 46.179
37.838 46.729
23.961 43.596
53.365 1.839
40.825 -3.711
28.704 24.678
26.249 50.326
17.162 38.743
22.329 45.044
64.714 12.575
50.710 -20.319
26.930 9.185
23.799 46.282
47.131 22.724
45.792 14.121
29.706 21.266
29.138 19.532
45.582 6.105
69.819 2.270
53.328 32.352
38.118 33.357
27.020 35.391
11.450 33.258
39.505 44.771
57.412 13.373
48.646 1.986
42.421 -20.379
39.517 -29.291
34.786 -18.891
23.898 23.607
43.358 41.702
26.053 28.383
51.656 44.820
26.375 44.897
42.109 27.666
57.560 43.883
23.473 41.015
14.356 42.516
5.029 36.026
48.339 -14.186
45.126 -11.016
61.785 5.047
43.037 -23.256
59.852 -6.955
31.830 -15.906
39.259 43.859
44.975 -6.950
50.655 -14.065
42.964 -12.413
28.660 9.476
53.856 23.502
16.353 46.214
36.226 43.899
21.156 41.753
33.863 35.257
39.598 40.857
33.500 44.387
18.624 44.345
22.686 30.954
9.980 38.691
59.166 12.525
46.444 23.627
50.830 -12.323
53.540 -6.358
41.712 -8.007
42.114 35.065
8.560 41.064
25.378 49.233
30.494 21.496
54.505 2.552
38.114 44.467
29.880 41.198
31.914 1.467
27.212 29.835
12.805 51.874
20.084 26.731
44.246 30.766
27.962 33.470
37.771 21.111
1.785 37.588
4.079 47.302
9.294 38.738
42.686 16.556
41.207 48.109
27.145 48.674
38.875 3.197
35.050 30.630
41.965 6.543
47.185 -15.382
54.310 -5.647
33.143 -22.705
63.456 16.807
47.348 -4.766
38.779 -13.800
59.294 10.559
47.746 5.128
31.333 27.046
55.172 14.363
40.730 18.011
49.890 -15.962
34.324 -26.773
40.320 -5.255
55.110 -1.080
51.456 -17.022
47.231 -14.039
51.513 -10.423
44.942 -17.180
58.791 2.627
46.114 -19.893
60.183 -19.019
57.103 18.099
69.608 25.312
18.785 32.508
26.938 17.453
52.042 -7.788
50.280 -0.977
30.142 -11.730
56.826 -14.640
21.682 -3.355
45.339 -17.472
17.250 46.639
43.108 34.109
37.383 41.470
1.495 31.730
21.685 37.123
37.183 29.185
28.267 41.568
17.884 44.274
5.344 42.774
8.396 44.269
41.667 46.356
30.586 37.814
24.604 39.330
2.578 36.526
42.812 35.329
33.475 10.414
42.669 -18.052
48.638 -12.840
38.240 -7.684
46.089 -8.943
45.151 -24.666
52.303 10.300
26.957 54.041
15.770 28.151
26.629 45.507
41.596 17.626
70.925 14.190
54.135 -6.811
34.273 -3.320
53.440 9.113
52.340 -2.652
59.039 -5.601
46.261 -19.591
58.098 -11.405
41.170 -24.859
60.456 -8.754
60.201 -12.992
39.488 -25.089
58.445 -16.574
59.518 -4.243
54.682 0.828
52.978 -10.406
45.762 -10.223
55.389 -11.053
53.090 -11.227
42.184 -12.903
30.103 40.844
25.938 50.863
51.668 41.236
42.283 21.904
24.808 22.434
24.755 24.144
14.030 47.449
5.449 41.192
33.876 49.745
5.969 36.523
31.707 -22.264
55.488 -3.105
33.760 19.710
51.762 8.312
20.439 37.436
26.578 42.294
25.302 49.728
33.746 54.025
28.077 53.172
5.519 41.827
22.363 -4.965
55.418 16.047
34.338 44.171
21.723 34.516
46.306 -6.957
65.530 1.231
40.765 32.719
23.516 45.649
27.067 44.391
37.193 53.073
52.554 -11.934
22.811 24.000
55.583 13.885
45.517 25.722
11.244 29.118
36.469 16.137
36.400 29.359
37.288 24.764
35.481 24.604
42.390 -13.328
54.428 2.015
39.831 30.448
62.123 9.020
50.753 -10.726
47.645 -15.311
59.709 4.336
35.006 -21.646
44.328 -14.873
47.861 2.835
55.550 9.381
43.310 9.793
33.085 -23.382
3.610 16.068
16.588 47.701
22.087 37.400
32.996 28.332
41.390 25.826
20.199 30.115
44.672 45.322
50.561 40.004
50.706 -24.778
50.901 -4.512
58.595 1.562
54.502 -3.810
35.423 -27.502
45.601 -10.328
30.426 16.066
40.160 -1.153
37.649 11.004
48.176 21.896
32.483 15.057
43.193 24.526
44.450 17.709
31.577 40.927
1.967 27.774
5.848 36.467
55.943 16.360
43.015 29.622
24.459 39.517
27.074 23.482
21.248 36.067
27.939 47.952
39.772 45.808
3.535 33.374
2.588 39.910
44.550 14.532
41.867 25.270
51.780 -6.407
49.632 -18.596
63.826 15.441
46.989 33.650
51.782 2.272
3.745 -0.635
35.684 39.051
50.401 -8.156
31.413 -10.813
48.504 -26.846
41.307 -21.520
57.193 -10.887
51.851 -16.299
47.219 -13.910
48.506 13.775
36.181 -2.078
37.911 23.802
31.516 46.788
30.711 33.590
34.910 34.479
16.213 24.342
18.412 57.118
26.491 47.854
61.885 13.446
63.712 4.826
56.719 -7.174
48.633 -10.817
15.057 -12.819
23.046 -12.424
46.027 37.699
13.029 51.528
14.396 28.122
28.994 40.173
5.270 41.340
62.064 2.574
43.718 -22.156
43.015 -11.892
29.286 -18.519
64.938 1.222
21.451 -6.834
40.547 -29.790
34.320 14.748
55.673 6.499
60.483 1.976
37.352 7.580
35.764 10.678
39.806 -18.102
38.367 10.708
19.976 24.488
39.813 45.602
6.298 27.202
33.384 47.498
19.709 28.893
32.200 14.221
31.023 9.770
49.688 38.023
19.860 49.774
4.484 40.529
44.349 26.473
39.402 18.465
13.558 48.858
43.877 28.838
9.828 37.609
29.835 41.484
36.678 45.140
37.670 32.633
13.347 1.654
32.327 -17.626
28.137 -21.818
45.391 15.989
29.118 -1.029
31.676 37.930
36.494 27.403
5.476 41.237
45.694 14.063
26.373 10.701
12.046 4.811
51.835 -12.901
60.217 -6.167
63.136 -2.220
46.412 -16.831
34.303 -28.080
46.921 4.935
47.073 -12.767
42.707 -0.560
46.632 -4.423
45.403 -16.386
45.452 0.972
58.161 -3.653
47.739 -13.183
54.029 -17.294
56.025 16.036
59.341 -11.887
65.170 -6.728
62.111 7.531
49.500 37.691
41.059 6.231
67.294 5.383
43.769 -10.987
46.854 20.604
38.830 45.462
39.965 35.457
17.776 41.306
30.118 24.433
24.586 15.630
5.416 41.495
24.618 43.793
38.024 18.347
32.974 -0.632
36.629 27.257
49.888 16.613
59.643 -0.870
31.932 1.297
19.564 41.792
-1.152 21.148
23.833 17.142
46.551 -5.524
44.043 1.849
51.417 -4.020
13.444 32.272
5.854 36.563
62.161 -3.345
64.088 7.077
63.138 10.272
36.169 -10.499
22.901 -10.087
44.123 -12.967
50.665 -11.618
42.230 -12.053
53.248 -6.808
45.308 -16.189
34.466 6.591
29.286 26.240
20.950 27.574
34.470 23.936
41.904 28.605
28.499 19.743
30.171 -5.492
57.630 -14.029
50.831 -13.476
59.929 1.511
60.819 28.712
25.575 34.569
-0.644 20.498
24.762 14.171
60.527 15.931
50.529 -4.911
39.446 13.369
27.800 18.539
47.606 28.772
39.326 34.571
23.464 44.107
16.475 23.266
22.944 0.384
35.844 23.441
27.323 26.324
22.843 30.630
22.107 49.036
44.720 26.213
53.734 26.290
36.159 -7.959
60.993 7.698
22.213 -0.533
46.568 -5.920
17.787 31.829
41.623 1.877
37.312 34.083
37.652 5.608
38.063 17.610
44.578 -10.302
48.779 -27.386
40.068 -10.259
14.672 16.824
11.667 35.919
15.057 42.758
37.538 47.270
19.846 29.726
21.306 47.933
7.936 52.392
45.945 35.611
54.996 -14.694
57.872 -5.402
40.131 40.015
6.028 35.852
37.907 12.070
62.087 7.762
52.216 -17.398
55.581 -18.036
61.013 -1.794
34.595 -10.019
34.892 21.999
39.302 6.026
66.269 -8.665
52.110 12.984
38.202 5.443
7.850 -1.860
45.707 -0.835
48.424 -10.151
26.408 10.166
43.667 -11.163
35.774 -28.423
39.930 -17.384
28.886 -21.625
57.626 -11.140
46.821 -8.068
60.735 -0.217
60.294 -2.371
51.629 -8.285
51.199 8.013
36.007 33.144
44.166 -2.709
37.318 11.884
37.993 23.257
37.044 11.959
37.355 16.833
46.226 13.883
28.143 11.185
60.213 5.261
45.083 4.642
69.984 -2.097
46.358 -11.341
59.730 -17.104
55.899 -14.802
49.935 6.288
33.650 36.967
45.645 29.896
20.766 44.827
25.622 45.038
9.081 33.631
24.885 19.244
55.511 -1.319
45.550 -15.202
69.047 -2.268
39.883 -11.787
28.716 -4.018
38.964 4.590
50.790 -12.343
60.798 12.198
55.307 -0.504
52.355 -9.131
53.967 15.575
51.891 3.838
24.889 19.553
35.686 46.764
54.608 38.552
27.402 32.939
40.065 42.713
46.481 45.552
31.118 11.362
33.248 -9.433
34.195 2.951
22.198 29.225
34.244 3.900
18.885 -5.131
15.998 -14.694
44.453 1.929
43.641 2.158
57.453 -11.857
39.705 -3.013
44.009 36.093
6.886 29.644
36.860 29.166
33.586 19.411
54.361 14.464
47.471 39.452
5.162 28.285
10.427 50.391
4.748 42.039
20.903 56.154
18.080 53.443
6.025 45.917
28.664 27.148
30.509 15.851
15.442 39.043
28.786 51.860
34.357 50.487
10.466 29.482
5.208 30.259
56.270 19.959
59.262 10.086
23.446 43.299
21.015 51.390
27.683 41.466
5.422 41.022
15.957 -7.776
25.428 28.720
27.255 34.980
40.643 4.834
54.435 12.976
47.375 38.117
39.033 10.021
9.629 10.575
15.338 39.615
20.291 30.927
56.215 5.176
57.602 -9.063
45.700 7.864
46.691 17.556
39.996 32.740
39.040 19.353
37.427 4.113
42.092 12.712
17.252 5.934
27.373 39.938
31.361 45.340
8.501 35.161
48.355 43.941
62.034 5.420
61.265 3.204
14.589 48.236
26.140 44.582
62.670 10.303
60.803 20.320
40.290 47.867
25.720 34.778
16.603 21.345
21.786 49.696
41.892 49.787
48.053 30.134
38.616 1.227
60.250 6.112
64.340 2.095
61.910 -17.062
34.771 -2.339
56.413 0.039
43.662 10.680
31.274 27.224
29.896 44.325
15.367 49.401
19.440 46.643
16.453 14.733
31.921 45.495
63.518 29.909
17.241 20.458
32.867 3.017
61.476 -4.429
48.914 -13.922
42.595 -16.919
40.485 -28.060
51.944 -8.638
22.253 -3.991
25.381 26.517
45.439 17.747
28.770 20.857
24.464 48.708
59.052 15.200
5.324 14.592
37.212 48.068
18.921 42.055
27.235 41.684
25.960 23.229
35.852 45.354
20.938 13.622
23.131 48.897
41.682 49.887
29.780 18.335
54.738 -1.308
39.605 12.532
49.771 42.424
44.705 41.825
3.011 30.229
45.214 -1.166
43.719 -4.585
45.549 10.670
59.296 -5.571
48.829 -7.931
41.972 11.195
42.020 19.000
14.593 44.311
5.236 42.010
39.879 28.267
36.583 41.554
42.914 44.172
23.444 20.557
43.364 31.794
43.196 23.610
28.297 9.186
49.512 11.258
28.127 -16.126
54.036 -12.559
45.061 -11.378
37.813 26.016
9.010 41.096
27.423 47.651
41.477 13.043
50.959 -1.214
29.213 26.097
10.187 35.727
49.212 43.886
51.235 39.743
56.447 29.326
48.526 11.646
62.504 -6.754
52.650 -13.136
34.089 21.822
41.274 -1.355
60.402 23.325
31.212 28.121
36.072 25.483
36.046 24.078
44.846 -16.003
52.407 -2.817
31.948 6.163
29.329 -1.498
61.043 3.023
49.773 5.239
60.580 5.782
56.523 -7.111
60.299 14.920
27.723 10.005
11.025 36.889
13.658 35.054
2.229 20.818
21.474 41.118
18.609 44.179
7.858 26.706
29.232 24.076
30.036 41.370
28.915 35.384
31.874 44.181
5.346 30.364
32.875 6.397
39.127 21.970
58.611 -7.186
51.911 -15.894
42.657 -25.385
41.400 -29.905
50.003 -23.195
56.010 7.174
40.715 -20.928
37.249 -15.792
55.398 -13.724
28.417 -20.318
26.304 -16.212
38.086 5.724
44.226 -9.420
44.071 -21.883
56.858 -10.617
59.759 1.659
50.890 -20.393
15.037 -15.378
47.389 7.167
43.644 -7.471
34.775 -2.498
21.787 32.769
24.080 -2.133
43.744 -10.971
52.269 -13.828
24.480 9.547
46.505 -13.865
38.196 -14.508
45.642 -28.050
53.263 -20.268
25.612 6.492
38.808 -18.301
50.826 -12.675
48.883 -17.839
16.876 -11.987
17.874 41.433
9.176 38.014
22.003 54.403
28.295 49.206
46.348 31.407
22.226 40.412
20.241 12.613
52.285 23.443
48.100 5.039
55.868 -8.222
54.306 0.941
52.858 17.577
39.046 6.879
44.622 42.288
30.242 45.361
33.781 47.498
25.755 39.145
30.675 47.851
22.418 43.204
31.063 19.959
21.476 36.848
14.008 37.447
41.717 44.482
42.709 35.287
32.136 28.786
47.174 -19.523
69.893 7.951
52.218 32.545
46.378 9.205
49.697 2.314
42.494 -12.334
18.578 -8.702
42.453 15.284
18.153 35.892
5.026 40.888
23.079 38.492
56.098 0.131
64.692 -0.028
17.060 25.339
47.103 6.747
42.597 -5.661
38.885 18.454
39.143 39.993
20.312 31.947
24.338 -2.495
30.564 36.471
49.461 -13.134
31.279 -15.909
34.027 -31.270
50.270 -28.232
64.659 7.794
30.685 -13.657
8.885 17.134
32.139 11.715
49.559 -3.249
56.899 29.227
13.231 26.130
63.216 9.450
29.452 -11.257
48.826 -16.264
53.426 -11.000
46.165 -25.390
37.377 -2.029
60.522 5.518
55.191 -5.855
46.189 -23.222
54.783 -1.699
38.185 -22.525
26.998 17.385
44.352 -24.393
55.437 -7.736
56.547 1.133
26.027 19.756
32.212 -11.477
44.501 -7.363
37.071 -20.237
54.487 8.258
37.497 0.409
45.982 14.943
40.211 -15.542
63.463 -14.573
41.157 -14.959
48.670 -21.213
54.738 -3.699
35.831 22.893
29.736 32.852
59.964 33.604
11.502 41.929
36.177 36.767
11.493 32.498
13.510 38.179
15.956 49.149
31.379 56.661
3.535 46.767
53.866 -8.802
29.808 -9.647
61.066 -9.712
53.686 -15.384
50.510 17.212
45.735 -13.901
58.022 -9.433
46.668 -13.061
47.921 -6.531
49.958 -17.369
65.096 16.051
41.580 20.363
39.314 12.612
49.978 6.298
47.016 48.095
35.759 50.240
27.508 44.280
26.052 20.129
36.850 11.230
38.005 24.337
15.296 39.964
24.106 43.795
29.340 36.201
10.768 41.274
28.037 37.289
35.951 40.657
45.259 3.773
2.878 29.234
22.007 20.037
45.442 39.509
52.193 35.782
44.997 -0.734
39.001 -2.786
43.632 -15.572
31.624 -19.116
47.290 -6.588
19.787 -6.586
36.770 -14.089
54.795 -20.098
48.594 -19.145
24.875 -5.070
22.553 13.266
34.169 -13.316
42.120 -20.375
64.051 3.166
30.466 33.153
47.474 -5.817
47.085 15.284
60.048 4.161
47.013 5.056
53.350 -4.703
36.552 32.556
12.160 37.596
45.842 33.422
29.890 35.991
29.611 10.314
7.056 38.852
3.053 47.002
39.072 13.877
36.235 45.742
26.022 37.996
4.804 41.944
24.257 34.981
34.053 35.260
51.497 7.000
39.209 -4.714
19.583 19.684
39.076 25.502
37.353 44.060
25.704 40.835
33.550 41.061
19.925 49.056
12.439 27.804
7.097 45.861
11.312 45.462
-3.746 28.892
18.647 43.898
15.972 38.831
46.474 38.336
26.917 47.815
34.939 6.585
30.127 21.292
29.871 50.697
14.292 42.316
7.333 33.094
22.621 44.382
14.689 8.760
26.726 17.550
64.421 10.014
50.996 -13.739
57.423 -10.567
35.225 -21.689
23.575 -7.677
36.299 20.042
61.988 -3.717
50.777 -29.068
49.256 -18.143
45.531 -19.163
29.820 -21.783
46.133 2.660
43.448 14.042
45.092 11.183
17.878 25.526
24.676 47.530
21.369 50.810
33.459 19.763
7.982 12.937
34.997 49.375
31.645 37.259
32.487 38.781
59.075 31.312
32.937 34.374
27.581 17.037
35.342 28.621
25.372 40.472
5.954 35.840
32.422 17.180
50.467 44.712
39.275 14.115
35.611 16.563
37.213 7.838
56.334 12.308
61.333 3.309
56.618 -3.081
61.707 16.070
49.901 37.373
29.121 40.739
43.948 12.606
18.900 47.971
5.936 32.111
55.544 3.335
53.532 -2.878
61.774 8.870
65.031 32.087
43.520 44.974
12.279 49.568
6.018 30.897
38.016 33.893
13.613 28.405
23.361 35.985
48.205 -10.068
36.876 -3.692
36.490 -6.055
38.424 -22.541
42.414 -27.641
38.450 -29.098
52.290 10.927
10.003 28.046
47.707 44.321
31.194 47.245
49.037 -2.100
29.998 -3.152
13.297 29.289
31.151 46.840
27.150 48.531
40.529 28.584
23.711 -4.586
50.082 -7.770
32.501 21.974
30.620 47.002
35.277 34.015
31.289 -1.031
25.677 19.793
4.071 46.884
55.190 -19.619
35.671 -19.025
46.617 -14.645
52.008 -4.485
51.128 -15.178
63.761 -10.747
37.123 -28.313
29.583 -16.830
25.034 -24.658
50.370 -15.998
47.507 10.967
30.394 20.081
56.073 27.664
44.912 19.798
21.733 31.157
52.917 11.780
29.553 25.483
48.421 31.603
52.560 -10.226
36.099 -6.505
8.052 16.476
30.519 31.809
24.607 6.572
30.636 7.988
52.131 4.102
39.300 6.448
64.778 10.460
45.094 4.750
53.724 6.810
59.017 -15.594
41.748 -28.265
26.266 15.572
30.853 7.083
1.378 45.442
9.828 39.193
29.754 46.338
53.502 3.052
56.168 -10.624
44.361 -22.420
42.266 -16.994
48.497 -16.612
43.467 -31.646
58.905 -6.310
53.437 -0.527
18.319 44.829
9.178 48.239
33.754 43.616
30.215 44.568
22.969 46.475
26.028 43.066
17.769 38.964
19.604 35.892
23.493 47.830
59.614 9.988
45.463 40.522
27.210 36.083
41.668 -11.113
60.664 -8.436
37.056 37.753
30.024 47.997
28.985 3.760
22.264 24.120
25.933 27.848
19.194 25.062
5.723 47.114
50.521 20.314
19.964 46.660
5.687 36.801
63.031 -5.503
42.491 2.955
51.869 13.529
46.733 23.000
52.418 1.051
47.574 37.931
57.137 2.930
61.825 -10.347
33.199 -14.064
26.460 -25.824
46.635 7.101
50.819 -0.897
63.595 3.265
25.986 3.772
16.257 44.850
17.085 45.109
19.366 38.350
36.529 43.333
25.041 49.419
40.769 47.214
18.915 44.850
27.584 38.069
20.925 42.045
13.186 34.166
31.827 45.507
39.089 22.035
19.369 19.512
54.777 13.585
52.834 -5.464
39.596 -5.255
43.244 -22.086
51.217 -20.171
60.341 6.536
64.949 -9.727
39.571 -27.321
41.496 10.345
60.326 32.437
23.455 51.609
15.637 40.448
28.125 52.247
4.718 36.234
34.154 30.696
5.342 21.851
25.757 5.276
32.163 45.431
-0.016 42.156
11.038 37.678
6.069 35.290
7.530 46.947
5.820 35.961
49.653 -15.562
52.906 0.316
46.416 32.412
17.500 14.489
36.537 27.025
30.503 32.799
39.227 -15.423
35.762 -16.875
31.243 -15.200
50.132 0.557
40.608 -1.226
24.069 -14.377
30.166 5.806
27.699 5.666
15.361 10.077
34.261 38.883
15.133 45.460
10.150 41.641
33.769 40.359
30.547 42.296
36.171 5.849
41.882 13.488
53.080 11.009
10.336 45.137
4.941 41.305
32.818 -18.873
42.117 -1.986
45.347 38.685
26.735 32.935
18.432 46.524
6.045 35.798
55.408 -6.801
47.377 -21.247
65.056 7.962
53.780 40.596
34.836 18.416
40.387 40.939
60.350 23.072
26.041 -12.983
32.178 -25.945
40.075 24.238
41.639 -7.295
39.543 28.359
36.969 -5.126
28.565 20.455
49.165 29.875
60.299 2.240
58.347 -16.093
55.626 -12.185
38.202 15.965
43.938 41.182
23.298 11.450
42.069 11.335
28.220 53.427
32.475 35.585
47.171 30.482
23.504 49.049
59.462 28.359
15.453 46.055
5.069 41.385
62.005 23.956
65.240 14.542
30.380 32.024
48.029 -14.211
49.279 -15.326
68.387 -9.977
52.653 -12.975
55.510 -3.438
49.294 -14.884
47.006 -21.524
50.978 -15.717
53.130 8.280
60.900 39.046
29.474 26.635
45.207 26.692
36.403 23.391
34.137 11.820
59.933 -13.263
48.767 -2.631
10.793 -3.401
38.390 21.674
62.844 6.457
56.999 0.986
66.442 -1.318
52.515 -5.695
51.169 -4.698
35.783 -11.810
24.741 -2.568
51.182 19.984
15.670 37.485
-2.709 21.752
25.226 22.380
31.868 10.218
56.303 9.569
22.227 40.960
25.166 2.730
22.547 29.771
25.451 42.626
33.658 42.366
20.338 50.509
-2.257 32.942
44.219 34.595
41.346 4.662
26.532 14.056
20.945 -14.874
44.945 -23.378
53.316 -20.602
52.095 -18.065
59.037 9.281
47.852 -23.845
56.690 -6.813
40.387 -18.192
59.396 18.901
47.449 44.998
40.775 50.038
47.770 39.297
23.013 50.854
26.056 42.646
35.977 46.380
14.604 46.641
34.265 36.494
28.176 17.015
23.970 0.017
18.357 34.622
19.570 25.721
33.947 12.130
28.530 41.274
28.195 24.631
33.677 18.282
9.782 31.217
34.565 34.453
26.416 11.155
59.264 15.302
52.515 -11.632
32.894 -21.168
59.736 18.247
45.061 -2.548
40.822 -23.264
30.990 -28.502
37.031 22.438
27.106 43.971
53.216 35.723
5.272 35.440
42.723 -12.919
52.519 -13.341
28.581 -11.639
49.993 -11.986
29.109 4.682
10.453 29.460
29.735 28.384
36.786 4.137
44.262 11.012
53.182 2.685
38.318 0.296
50.214 22.547
7.404 13.265
4.572 30.421
60.301 -2.583
55.791 22.132
53.258 4.630
46.680 9.305
58.592 -14.259
65.928 11.559
51.065 -12.486
37.714 -15.624
49.303 -11.555
30.504 2.351
28.089 1.433
37.745 -12.937
42.219 -6.599
34.625 12.095
52.008 24.973
34.221 23.144
23.329 48.064
37.383 -13.624
48.874 -4.418
45.853 18.169
54.664 40.166
7.314 39.981
5.487 41.266
52.752 9.631
39.548 49.477
39.907 10.212
13.290 31.091
31.121 50.147
24.031 32.182
32.355 21.221
10.555 14.995
41.735 -7.410
44.532 22.670
19.889 42.472
40.128 17.670
42.030 8.928
30.409 -3.842
44.668 11.835
50.613 -25.799
51.540 -8.911
57.089 -10.987
36.281 -17.301
52.850 -4.217
26.904 42.564
32.496 37.909
34.829 43.194
30.600 23.962
42.652 32.008
62.621 -2.460
40.897 29.032
53.639 0.334
63.827 15.180
13.316 40.915
6.555 32.374
33.941 3.044
58.518 6.995
28.563 -6.648
49.822 -19.106
56.423 -9.764
44.809 -21.834
61.036 18.983
43.981 15.278
21.642 30.229
26.260 39.357
26.518 48.716
55.446 24.552
44.649 53.213
27.828 46.589
5.373 35.806
17.804 51.803
8.838 45.104
15.804 48.890
28.171 53.298
24.762 32.280
25.811 49.735
7.639 34.751
7.243 49.649
23.304 48.505
15.169 50.359
32.280 8.649
52.495 -9.885
51.448 -10.500
54.364 0.806
57.512 -21.684
61.026 -9.511
59.136 -3.162
47.543 -17.912
53.928 -13.060
36.663 28.659
65.299 -3.698
59.626 -8.415
63.581 4.631
33.854 -12.787
40.636 -12.070
51.743 -12.936
49.262 -9.689
36.170 -17.568
31.665 -31.682
46.034 -4.862
62.106 -13.414
42.010 -5.289
44.788 -15.233
53.016 9.842
36.014 -4.232
25.237 20.326
5.368 42.065
62.387 -14.595
53.529 -11.291
56.017 -14.913
56.612 -2.650
49.727 40.563
28.432 46.978
8.600 37.104
23.321 50.155
26.862 51.162
65.168 15.244
59.404 5.554
45.857 -6.661
44.804 -17.629
65.419 -3.956
38.872 -28.466
36.211 -4.834
30.967 36.311
21.291 19.939
28.948 18.465
31.650 13.945
51.658 -20.733
35.387 -12.010
45.613 -10.431
21.746 37.243
35.713 41.051
33.574 14.904
59.901 17.625
28.193 18.751
51.075 -10.902
25.660 -20.992
54.608 6.439
19.771 15.771
13.798 9.190
25.044 -1.405
32.113 45.147
27.660 40.038
25.792 5.625
40.189 12.887
25.615 43.758
8.901 49.900
-0.209 26.770
11.574 46.725
14.871 36.573
2.869 42.435
20.147 36.308
23.119 42.591
5.901 36.662
40.176 -3.897
12.690 23.328
50.520 -9.439
62.428 2.117
39.413 17.560
30.122 25.992
41.451 12.485
57.367 15.058
39.586 -14.864
50.749 -16.969
45.499 -7.655
59.235 -16.710
57.041 13.420
59.462 27.473
21.121 41.780
47.524 37.393
33.688 48.343
21.287 42.485
5.490 41.568
61.096 -9.421
24.493 -17.269
42.171 12.542
27.639 -28.717
44.267 -22.610
47.063 0.822
62.046 -3.107
38.922 -15.098
45.953 -21.867
38.928 -22.710
32.744 -26.459
44.073 -19.836
45.739 31.029
11.517 39.550
15.558 28.863
46.040 34.778
31.581 29.252
30.120 27.125
27.552 38.193
34.347 36.888
34.672 20.324
44.343 20.234
28.883 38.033
40.104 35.018
57.041 -1.993
47.501 -8.366
54.282 -21.848
44.080 -15.270
46.826 -4.551
50.005 13.369
45.538 40.534
17.923 30.272
27.420 22.528
36.564 39.394
51.279 28.120
29.068 47.510
10.251 38.812
20.971 52.073
23.528 24.130
58.626 18.295
27.991 22.411
31.247 23.572
20.617 43.198
27.867 48.076
10.958 32.898
14.896 31.492
18.073 33.280
17.678 21.866
51.008 5.895
57.541 -17.641
56.956 -2.122
16.958 16.926
42.058 3.392
50.842 -11.996
20.759 -16.475
34.918 -11.610
18.595 27.648
8.485 43.808
33.362 30.874
5.517 36.670
41.596 24.705
23.785 9.280
56.053 -4.527
47.530 8.239
56.883 -10.067
56.378 -16.863
51.829 -15.362
52.934 -10.827
46.877 -2.301
45.808 -2.245
41.693 -17.098
38.722 0.991
56.290 -10.721
54.919 9.881
37.831 14.144
45.746 -3.458
25.137 26.868
41.888 22.152
25.253 31.191
38.074 40.708
26.661 37.128
44.625 18.232
40.999 -9.543
51.994 33.994
28.998 35.581
49.870 25.097
57.750 -4.744
29.855 8.132
49.865 0.227
46.448 -22.105
56.398 1.535
24.179 15.969
33.307 47.741
10.052 48.223
14.889 48.938
39.195 14.954
45.398 4.133
35.456 -12.978
52.485 -24.678
56.978 -10.047
37.941 15.500
65.462 11.429
64.421 0.923
32.256 -4.766
44.320 -24.517
52.695 -10.286
28.691 36.623
45.807 -1.454
52.104 -17.315
53.289 -5.508
27.605 8.234
44.483 15.194
53.463 -20.106
40.375 10.811
49.584 5.588
61.039 -9.324
51.823 29.052
26.334 36.262
33.087 24.099
16.178 -11.769
47.025 4.622
10.240 27.262
63.233 27.795
35.699 8.684
36.476 7.840
27.543 1.296
5.371 47.929
10.210 8.851
52.140 10.861
26.626 24.901
56.643 26.279
57.498 -8.489
48.239 -22.932
38.785 -21.035
46.229 -16.383
61.569 -8.170
47.580 -4.714
60.304 -2.693
50.306 -26.667
51.937 -0.181
32.078 5.083
32.635 48.544
46.465 23.562
10.785 23.831
53.169 37.439
41.402 31.025
67.800 13.991
36.781 1.450
28.572 40.473
41.104 26.244
35.093 24.845
40.516 13.130
61.455 30.026
28.574 -7.210
31.759 13.359
28.942 19.931
44.834 36.495
45.285 19.714
53.255 -12.505
54.118 -22.377
50.914 -23.382
53.520 -6.746
53.988 -5.111
56.364 5.535
61.837 4.562
64.731 -1.227
59.956 -1.911
56.077 0.947
46.642 7.395
64.298 11.218
69.299 11.611
35.989 8.802
50.857 -11.102
62.597 16.181
46.980 1.942
54.971 -16.480
58.082 3.238
49.490 0.304
43.837 -7.480
43.932 25.224
34.872 28.088
30.423 -7.354
7.998 3.503
32.197 37.757
50.733 -13.349
60.904 17.118
41.015 13.795
60.061 15.839
32.974 24.504
47.275 31.203
43.143 -16.765
61.917 14.138
12.825 13.206
19.726 50.005
-1.901 14.488
40.583 46.738
51.300 28.595
46.532 46.823
35.302 27.826
48.964 5.995
-1.187 39.332
48.611 40.510
51.629 -3.169
31.683 -3.981
54.893 -17.135
29.937 7.130
35.047 23.750
45.149 50.283
10.770 51.623
30.076 30.516
35.565 38.321
17.171 34.233
5.353 41.640
48.358 -18.274
9.185 0.298
54.219 4.054
44.381 -1.809
37.159 29.210
33.138 20.221
24.346 -0.643
11.303 26.380
33.549 24.157
47.119 28.133
44.088 13.838
46.696 -20.566
40.927 -31.796
49.318 28.583
44.955 47.190
18.892 43.852
33.432 32.533
45.968 29.317
32.099 -11.054
30.096 18.552
27.509 38.096
33.758 40.360
5.520 41.390
60.326 15.470
56.067 -6.447
31.020 53.836
31.371 41.589
6.715 19.395
34.286 26.494
38.670 13.048
29.181 -11.248
34.180 -2.621
59.822 13.473
50.409 32.812
39.704 -12.283
35.914 10.081
3.490 49.091
19.082 41.343
16.368 49.502
19.535 54.179
41.049 48.667
59.870 24.117
38.607 -0.146
36.508 5.471
15.491 44.814
23.650 43.117
42.906 28.927
24.665 36.707
24.856 34.728
59.607 16.360
50.992 39.198
51.788 47.871
37.774 44.042
46.838 12.574
34.988 52.425
11.141 48.123
28.689 50.571
27.777 45.352
45.473 44.767
10.685 41.807
23.179 39.236
35.713 49.672
59.619 10.288
64.497 7.320
51.211 -0.266
47.010 40.367
36.790 42.350
21.431 38.516
11.082 30.806
28.534 39.699
17.611 43.967
43.778 32.564
42.346 32.849
54.759 24.323
-0.997 22.008
36.004 31.101
39.084 23.917
37.077 4.811
43.388 -7.014
53.578 -2.543
51.377 -14.062
49.123 -13.000
26.609 -3.248
21.068 -1.992
19.841 25.922
36.891 24.911
16.682 33.837
45.468 25.588
44.520 29.946
17.914 46.577
36.836 32.004
21.531 38.551
56.581 12.790
53.019 -8.876
44.961 -18.658
42.862 -6.579
68.217 -5.729
36.284 -14.660
56.434 13.977
55.687 -11.576
45.208 30.984
54.032 1.269
5.984 29.797
19.588 27.913
57.634 -5.418
54.798 -17.085
32.140 -23.046
57.635 2.271
62.437 14.412
51.740 -21.699
30.929 0.715
32.054 22.662
40.103 18.967
54.248 35.992
13.092 41.523
36.131 17.493
21.736 4.224
46.609 18.758
51.837 14.148
54.762 -25.411
64.083 12.637
29.908 -7.869
59.879 -5.144
35.854 -3.761
31.910 12.436
37.837 13.280
9.790 -5.882
29.625 47.102
5.512 41.625
23.903 2.084
58.303 13.120
27.652 -8.081
9.365 30.656
11.795 48.739
-0.410 27.666
16.825 3.693
53.325 24.361
28.665 9.126
44.471 -8.170
31.584 18.976
18.456 40.605
43.846 -7.224
22.080 6.281
39.028 14.275
29.538 30.843
37.392 1.512
45.380 -9.000
54.822 -12.179
63.167 -3.158
41.456 -18.982
62.684 -8.810
48.132 -17.708
53.980 -7.719
61.679 10.424
60.043 -3.265
46.120 -2.012
45.790 -21.708
50.528 0.398
57.197 -19.123
55.484 -21.988
44.688 4.213
40.194 -7.165
51.232 -7.946
49.850 -5.738
54.844 36.907
51.896 12.591
47.311 10.823
49.395 -5.612
24.685 25.444
39.544 8.656
56.181 11.635
37.261 -9.119
54.833 -7.026
60.282 -3.483
56.892 -14.090
40.248 -8.352
55.660 -9.710
60.519 20.027
26.949 -3.521
60.299 -11.337
49.257 13.959
63.878 17.635
46.585 0.092
41.381 16.480
44.303 -21.054
39.229 20.268
47.212 -7.993
34.966 -11.435
56.777 1.161
29.007 20.379
22.349 41.501
10.606 38.963
16.347 44.017
21.592 48.301
55.523 34.664
55.466 33.412
38.436 48.971
47.059 33.926
50.879 3.791
57.091 -10.860
43.774 7.770
37.012 -4.985
12.316 44.968
35.107 28.741
31.018 6.921
25.776 26.121
33.774 7.241
35.755 12.936
37.516 -15.811
53.039 -21.256
49.557 -5.152
50.430 1.819
52.043 -20.876
49.543 -11.428
14.578 17.287
10.799 42.083
52.135 27.053
37.362 36.189
21.257 25.643
22.274 40.355
20.619 26.862
24.152 14.717
30.305 22.345
38.928 44.877
16.151 47.065
17.124 40.105
-0.989 21.716
11.881 24.968
23.161 50.902
40.792 44.731
24.527 45.333
22.981 27.633
56.465 25.430
5.442 40.699
1.774 52.106
18.650 32.166
47.956 28.046
30.753 34.208
34.204 26.081
20.817 48.116
5.615 36.535
55.824 10.193
58.615 19.228
62.004 -12.093
48.427 -9.985
17.196 3.644
42.712 -18.628
54.746 -10.972
42.998 4.703
54.232 2.012
50.719 38.579
47.639 52.714
36.240 21.911
42.068 -2.547
60.237 -8.094
52.715 -14.517
38.921 -16.476
22.993 -12.365
33.793 -19.804
30.644 -14.519
23.633 -24.626
30.208 -4.086
25.908 -30.953
36.874 -24.643
38.433 -26.323
38.811 -15.851
49.629 -3.959
25.259 11.417
48.211 1.920
45.694 31.037
44.324 2.166
49.343 8.070
46.028 13.119
63.019 6.744
49.052 -15.791
4.230 42.143
38.196 29.377
42.653 21.585
31.258 26.622
17.196 40.562
38.423 48.964
28.547 43.153
40.313 37.182
21.780 35.388
21.897 33.201
39.021 25.713
26.056 2.556
54.261 8.791
22.284 48.455
15.489 54.586
20.270 50.905
38.642 37.164
37.462 18.500
37.208 -21.255
43.384 -1.603
52.585 -8.954
47.152 -16.253
19.803 33.041
17.174 49.337
32.189 44.754
14.778 42.168
18.186 36.354
22.489 42.128
2.206 30.731
13.442 27.934
39.860 19.129
30.957 21.825
17.828 20.467
30.378 43.698
33.699 43.526
32.931 39.776
-1.238 18.776
24.393 40.551
30.120 43.128
27.027 34.597
38.414 50.799
22.840 21.398
35.328 52.769
5.030 41.684
45.551 6.757
8.685 9.218
47.706 10.420
52.536 0.916
50.853 13.190
17.290 -8.797
27.614 -20.279
44.881 29.020
56.872 3.451
61.101 22.822
21.481 19.448
14.776 7.603
18.379 5.661
42.676 33.244
48.720 0.743
23.151 -4.090
38.023 -7.651
32.842 7.243
11.930 33.948
31.760 41.046
37.424 38.897
37.082 -7.340
30.192 -18.245
55.544 -3.886
59.484 2.238
61.978 -1.623
41.988 -26.930
41.998 -5.114
54.110 -9.601
48.940 2.453
46.706 6.832
30.111 18.690
17.693 24.880
30.672 1.185
29.974 1.703
35.169 18.075
44.750 -5.553
38.340 -3.904
40.828 -21.595
51.857 -4.310
42.612 -15.168
42.780 17.276
21.569 9.149
0.174 27.257
34.616 42.167
40.654 50.398
23.492 45.721
28.178 41.474
63.770 3.787
20.664 -8.705
26.365 11.033
51.737 5.691
29.314 37.522
33.323 43.779
1.463 34.569
5.414 41.323
30.740 5.127
19.417 30.119
18.109 32.154
12.839 20.715
30.030 44.646
28.812 12.419
41.295 22.677
23.898 5.420
41.920 4.604
53.595 4.843
49.608 22.049
20.222 -8.635
42.663 -1.311
22.399 24.819
35.190 46.861
51.104 25.837
46.995 -14.312
56.308 -9.953
67.596 2.875
64.642 -4.864
58.337 22.705
33.260 5.176
60.323 -9.813
38.680 -8.827
44.625 -19.282
68.214 4.546
59.295 -3.145
63.030 15.455
67.399 4.659
46.966 -9.719
45.426 -25.048
43.057 -5.627
53.009 -6.832
49.149 -7.560
43.443 -11.862
54.789 -2.368
53.815 -7.531
51.332 7.548
37.591 -26.373
51.915 -14.846
66.661 9.619
53.969 18.253
42.655 27.704
24.291 30.481
42.960 7.804
55.525 -21.393
60.770 -3.030
59.293 23.975
29.354 40.758
13.840 43.685
41.306 -12.513
55.999 4.583
33.388 -24.204
52.224 -18.345
56.453 -2.953
28.458 -26.366
49.927 9.269
47.782 -4.548
46.793 6.640
19.831 -8.810
34.552 39.673
19.417 42.815
60.603 18.081
53.850 -6.851
61.876 17.503
58.897 4.444
47.011 -10.852
46.833 -15.402
41.578 5.684
44.108 29.551
47.381 30.515
40.181 18.942
29.907 38.790
41.841 41.499
21.259 43.423
5.882 28.182
20.560 23.509
50.963 22.432
25.781 13.610
33.938 7.191
17.748 39.142
28.738 33.387
29.758 16.310
35.345 37.877
33.599 53.143
30.317 41.069
29.256 53.215
46.392 10.766
42.174 -8.043
41.118 11.678
19.563 26.163
52.862 14.967
48.228 10.105
40.372 4.363
39.154 35.100
46.862 -3.388
33.609 2.131
42.015 21.707
48.472 24.771
30.296 4.414
51.861 34.826
47.365 37.081
43.128 29.678
55.421 1.304
17.441 44.140
35.679 44.560
55.068 42.510
35.127 50.443
32.650 42.837
31.220 21.588
41.842 4.193
44.811 -4.761
29.091 -4.652
30.987 25.789
49.923 7.033
58.918 -8.624
62.748 -9.480
49.180 -15.553
57.881 -18.212
47.192 -19.100
39.582 -24.734
58.142 -6.282
48.848 12.351
52.782 -6.660
43.887 19.683
43.907 6.754
51.827 0.554
40.331 28.927
37.911 38.172
29.381 22.754
-1.441 28.920
30.397 40.455
18.612 34.627
36.251 24.943
23.347 45.020
28.206 31.079
37.080 10.074
36.969 33.651
35.061 48.534
30.233 33.127
57.336 25.465
38.980 6.470
60.546 -2.603
45.462 7.311
21.633 34.818
16.525 44.841
46.544 11.542
40.194 -20.730
31.827 -8.903
57.000 4.033
54.156 -0.516
60.014 -0.025
36.429 -8.280
62.294 22.429
46.910 -21.637
46.177 -14.140
39.898 1.832
54.392 24.923
61.456 -3.973
56.203 -15.325
52.667 -4.235
20.214 45.705
44.700 44.518
60.447 1.703
44.565 -6.075
29.669 33.934
24.969 50.325
9.471 40.566
24.408 46.615
34.072 24.181
19.246 33.237
21.732 27.270
33.855 -3.357
32.781 -6.506
55.919 -1.876
50.302 -25.561
29.386 -7.070
9.929 37.147
37.059 30.830
45.765 44.356
59.659 7.452
46.733 -8.893
42.981 5.363
20.033 14.196
22.576 -26.184
29.952 -33.111
29.456 -7.568
47.658 -22.686
49.167 14.276
30.212 29.730
34.946 31.009
33.336 34.258
20.596 43.345
22.898 50.632
5.601 36.047
63.579 5.317
35.073 23.696
45.181 34.430
8.913 46.379
40.087 17.438
38.616 3.210
50.755 15.543
59.910 1.184
42.091 -0.601
52.763 17.173
15.186 12.443
27.260 -20.587
15.263 16.695
16.629 52.665
16.014 41.677
-4.623 22.570
14.636 52.519
-3.861 37.017
33.560 10.503
33.046 -10.280
56.935 -1.474
57.389 -8.067
49.244 -0.532
34.956 -0.535
58.991 0.261
37.727 13.592
32.258 -17.845
59.602 -12.359
55.161 -15.701
62.991 -4.475
45.984 -12.311
68.733 2.579
64.207 22.973
59.444 8.642
23.938 -9.436
49.185 18.774
12.154 13.513
30.223 20.537
22.763 -3.497
53.689 19.378
30.758 13.695
47.280 9.594
57.479 -4.338
54.743 2.832
36.711 39.883
53.220 11.628
35.527 21.621
33.197 48.566
24.366 38.254
9.826 49.449
16.127 35.375
13.604 34.933
32.446 35.303
31.997 38.001
1.026 42.127
17.543 38.082
40.169 -3.532
20.694 -12.518
11.795 17.930
19.511 11.709
57.348 -10.827
54.172 -13.136
21.108 1.046
0.195 3.879
20.213 31.568
37.525 7.127
53.524 17.458
51.210 0.920
40.879 -8.240
42.868 -20.559
28.425 -23.187
35.012 -7.054
49.163 15.087
28.808 51.207
48.842 39.203
60.098 -9.519
47.161 -8.818
57.893 -10.153
62.286 -11.917
37.734 -28.762
52.345 -4.148
59.919 -22.941
39.328 -5.898
49.990 -8.470
50.165 -22.716
29.560 -23.858
52.103 -16.639
57.613 -5.055
52.255 9.483
66.939 5.961
50.473 27.500
37.717 9.463
39.981 -3.860
27.158 -5.187
26.026 50.257
29.820 31.065
39.050 8.269
42.461 37.030
2.385 25.969
31.960 20.163
21.894 0.410
31.913 -2.459
69.823 6.821
52.474 -4.328
50.580 -14.678
33.396 10.815
67.672 18.314
57.947 6.359
17.978 9.500
31.847 18.825
54.358 8.147
41.743 -0.303
63.033 -18.947
38.956 -18.440
31.863 -25.152
36.336 7.316
56.875 3.859
44.708 31.684
34.517 51.745
31.642 47.690
12.546 44.922
3.784 44.396
5.785 35.877
43.168 -16.511
57.755 -9.241
62.362 25.091
37.971 20.282
31.928 36.137
40.261 -18.727
37.703 -4.498
42.294 -12.647
44.132 0.765
39.419 -11.490
54.492 3.788
29.061 -28.618
56.810 -5.055
28.271 22.617
44.887 2.867
49.909 -17.626
52.577 -0.179
16.395 31.165
15.783 31.560
34.687 42.724
24.579 49.594
22.122 16.436
22.554 8.653
28.646 14.841
16.279 22.128
21.198 -6.059
22.963 24.220
44.573 -17.956
65.749 8.169
43.732 -15.060
53.413 32.795
56.329 18.634
61.598 18.264
19.407 38.919
21.205 15.690
37.915 7.084
66.872 7.574
9.796 8.286
52.468 -1.796
37.283 12.419
29.140 14.195
31.205 30.835
21.143 -5.538
65.281 -0.644
32.467 36.523
33.502 28.177
12.435 29.508
40.346 33.448
10.155 36.677
26.797 56.446
17.763 48.765
4.638 39.375
17.772 -5.609
30.536 -15.168
34.140 31.415
36.000 22.124
10.113 35.341
25.252 33.704
38.587 -4.254
43.510 -7.205
20.779 20.622
49.152 -8.726
26.029 48.531
36.604 35.030
39.452 38.668
11.476 37.001
27.354 43.072
43.521 26.179
45.253 28.049
21.901 28.560
27.138 39.779
41.847 45.148
18.688 49.158
5.439 41.759
48.336 3.161
60.449 -15.149
46.100 -31.611
53.186 -9.495
45.528 20.220
24.316 35.653
36.502 16.030
49.489 29.057
49.930 9.531
48.202 11.725
30.318 6.991
9.428 2.689
33.059 19.477
43.110 -8.921
44.737 -19.554
36.015 -2.397
47.130 -7.776
43.960 -18.009
53.763 -5.793
61.098 -2.686
54.360 -4.128
50.602 -8.078
57.486 13.108
52.326 7.366
45.063 47.357
20.674 40.728
28.436 4.841
8.760 -1.137
48.791 -20.187
38.521 -19.319
27.866 -17.130
35.745 -4.938
20.194 19.691
49.499 6.216
27.606 -8.762
53.636 22.368
32.627 31.080
37.267 26.973
48.308 47.404
51.972 20.723
19.000 41.173
41.252 32.254
28.159 28.979
16.772 46.293
32.893 6.057
22.713 35.155
43.229 41.281
26.759 46.376
39.252 21.476
32.615 33.238
45.203 10.775
45.976 -0.943
39.963 -9.414
21.103 38.965
42.443 13.263
32.260 -11.153
29.216 -14.028
52.052 -27.514
56.298 17.457
63.804 -1.190
64.720 -2.713
59.806 -2.956
51.758 -16.072
47.426 0.251
46.453 -21.259
21.228 1.960
26.642 3.181
21.904 -11.841
53.184 -10.817
30.430 -19.294
17.231 -1.750
44.586 -5.957
38.840 20.653
16.931 5.532
40.952 -7.426
24.638 41.485
28.598 53.385
31.846 16.022
49.709 -0.171
46.076 14.270
43.319 34.865
31.463 33.671
40.744 28.086
38.002 29.936
12.684 40.362
31.415 31.770
28.447 13.521
33.551 -32.366
54.974 -7.058
45.813 -16.451
13.064 12.233
30.775 43.808
39.339 46.559
31.762 27.424
35.476 48.537
5.487 30.797
43.384 -30.047
43.902 -12.456
40.029 -14.034
62.252 -9.692
57.102 -16.399
33.326 5.481
37.256 -24.163
34.516 -10.088
31.611 -18.309
44.801 -14.838
51.589 4.486
42.845 -25.073
35.587 -10.247
61.954 -2.980
43.056 -29.856
61.385 -1.182
51.414 -14.572
53.657 -12.476
47.685 16.024
45.682 0.736
46.773 18.334
45.042 -24.670
48.896 1.503
30.433 45.627
40.387 30.528
25.867 30.344
28.991 15.959
46.169 -14.805
34.022 -5.727
39.536 -10.678
33.473 6.224
15.511 39.153
33.618 50.089
31.067 44.786
32.897 35.729
35.013 16.507
47.007 -7.700
13.286 -11.576
40.688 10.111
66.060 9.258
56.619 16.356
26.281 44.968
16.372 43.425
17.063 37.403
55.264 19.732
13.417 43.799
6.104 36.140
33.336 53.127
29.383 41.195
15.867 41.499
32.442 36.166
19.166 29.346
33.005 40.076
18.516 39.858
29.780 35.289
9.002 9.456
38.274 35.751
16.404 36.993
30.837 25.618
27.131 38.721
41.413 46.589
27.542 12.988
39.447 1.667
37.599 10.078
48.563 -12.051
54.026 -9.548
44.903 -10.839
53.169 -8.765
60.745 4.721
64.796 6.987
64.563 5.472
53.233 -15.208
65.330 -3.799
30.577 15.206
66.831 1.977
43.120 8.654
28.642 43.841
24.349 47.778
23.744 31.831
16.832 25.010
19.478 41.142
38.678 31.113
19.043 36.921
12.474 17.300
20.677 24.822
30.887 -3.462
35.170 30.757
41.526 33.345
52.829 5.413
42.549 -20.493
60.077 -1.761
47.374 -9.661
53.522 1.276
35.192 10.932
23.650 51.633
5.797 36.732
57.582 22.183
42.479 48.903
37.629 -6.570
57.046 19.116
41.606 32.827
35.750 54.130
20.105 46.201
13.011 17.811
30.010 25.162
12.575 33.071
51.342 0.312
41.848 -9.400
39.326 -24.206
23.884 13.587
42.879 41.474
49.453 40.629
33.648 44.383
10.017 42.767
27.271 41.206
2.190 35.948
18.020 39.616
25.417 45.928
15.902 6.457
24.839 35.850
25.434 43.069
4.606 34.681
20.264 31.937
30.377 49.679
27.070 27.600
58.625 8.572
61.672 12.923
41.093 40.914
26.810 42.213
41.998 41.796
54.648 32.493
67.385 8.121
36.640 -19.059
42.460 -32.325
26.033 -0.717
46.803 9.057
56.897 1.653
50.769 -7.544
47.309 -19.826
29.876 18.497
55.134 -15.727
62.962 -2.600
45.151 2.127
43.619 -2.316
26.519 -7.071
58.216 -24.554
48.948 -20.072
44.036 -27.007
24.978 27.739
15.640 33.740
19.712 52.332
41.865 37.962
54.507 2.051
46.024 -3.361
48.973 30.015
56.032 3.615
23.780 30.320
-5.698 34.974
17.139 41.827
19.927 46.071
29.489 49.870
44.326 46.053
42.108 11.118
65.209 12.645
34.737 -19.992
65.136 -10.062
56.549 -17.658
59.420 -4.803
37.643 5.365
45.536 18.003
43.894 13.059
27.925 30.755
13.021 20.788
50.869 -5.979
44.664 -3.240
46.196 -18.960
47.034 -13.934
50.228 -14.109
60.737 -14.744
35.174 -19.036
58.467 2.785
24.956 2.088
32.237 19.456
30.392 37.578
44.571 11.741
34.476 56.219
10.820 49.987
11.061 35.504
14.349 42.302
34.124 53.275
24.307 46.531
14.631 47.600
5.013 41.088
32.314 15.588
28.832 43.150
5.999 36.011
62.015 -8.757
47.761 -22.802
52.943 -5.626
49.544 -17.487
55.155 -7.993
43.152 6.546
51.189 35.255
22.893 24.177
32.319 20.501
38.683 23.033
40.071 -5.264
18.728 42.462
30.633 41.468
13.192 50.796
48.303 44.956
52.493 17.801
41.258 5.466
46.331 43.201
35.361 -2.661
36.919 9.632
46.235 27.131
39.207 -3.106
35.395 7.255
35.275 -3.895
48.383 13.635
68.159 24.018
41.055 -0.256
52.474 -6.659
18.431 23.807
14.755 51.501
12.714 49.059
20.377 44.105
25.838 45.528
54.639 4.624
27.325 -5.179
58.771 0.972
39.406 10.958
34.847 18.043
56.899 29.093
56.683 34.935
44.430 41.704
43.819 42.219
23.794 46.382
18.190 36.069
33.673 36.606
16.492 50.792
34.289 49.858
29.228 48.830
43.210 33.879
44.295 37.805
22.313 26.546
13.256 35.757
23.975 45.025
45.063 21.755
22.006 41.412
46.687 45.308
5.210 41.799
43.451 -18.119
39.024 13.479
47.866 -20.981
66.778 3.817
53.134 -22.941
31.647 -22.680
53.838 -10.210
46.203 -11.513
31.811 -20.604
57.012 -7.540
14.567 19.238
35.547 -20.970
66.842 11.809
42.051 29.087
50.508 -5.703
30.884 -25.628
37.469 -21.103
48.294 -10.752
44.793 -5.476
52.338 -2.242
14.120 23.042
27.938 49.109
44.073 8.256
28.953 -5.472
44.567 15.210
46.999 21.586
50.815 13.061
51.291 39.163
23.420 35.612
4.705 27.082
5.363 41.764
20.684 27.737
13.939 28.859
45.870 45.970
19.400 42.937
23.623 43.729
52.111 38.239
15.787 48.552
26.017 50.068
26.545 52.857
14.464 39.596
41.644 50.889
45.367 37.744
53.719 39.522
55.114 33.943
18.559 3.181
40.746 6.649
48.888 -2.640
37.560 26.308
29.007 31.143
34.073 12.393
36.750 45.115
39.039 25.247
41.174 -7.208
51.372 -11.509
47.609 -9.992
41.811 -10.032
59.447 -17.250
58.916 -1.887
53.722 -17.226
35.847 -20.236
39.173 -29.210
48.308 -10.526
37.739 -6.894
48.108 2.459
51.617 -10.800
39.753 -19.883
39.346 14.517
23.930 5.562
64.826 18.338
59.039 5.511
55.468 -0.266
45.191 -6.756
36.504 19.439
25.793 10.982
28.214 26.698
17.650 35.314
37.402 20.858
28.635 56.809
27.284 7.012
32.709 33.731
33.443 48.041
37.933 -2.157
41.736 0.014
54.697 3.228
60.190 2.633
46.904 26.729
30.543 -13.194
37.729 5.289
64.961 19.618
29.822 7.707
21.225 20.444
27.337 34.899
13.242 23.551
44.778 34.419
23.621 40.732
19.956 19.911
7.956 -2.281
54.614 30.155
40.410 35.036
55.033 22.410
48.382 29.206
31.742 31.937
12.590 23.375
33.352 11.674
51.474 -6.563
45.585 30.516
20.829 51.078
15.886 47.085
27.308 45.529
40.696 -0.368
46.582 -16.497
50.821 -0.902
45.956 11.857
29.532 3.172
39.846 14.852
42.650 -20.380
47.655 7.885
61.383 -8.112
46.977 -19.945
33.488 -25.901
31.255 -6.188
26.858 -15.780
41.698 -6.207
58.377 -8.794
60.319 15.948
59.348 20.077
41.928 36.431
61.464 39.087
22.550 39.090
29.620 51.146
20.290 45.882
56.412 -9.151
50.628 -0.452
36.522 -4.425
59.916 -3.576
42.085 36.486
43.070 27.302
42.524 21.842
30.641 5.658
14.145 40.661
18.018 32.597
23.159 34.275
21.810 27.773
5.667 18.995
9.755 2.913
29.397 29.846
34.952 24.064
27.058 50.112
35.104 32.598
33.853 27.597
17.382 49.937
52.139 -5.973
35.721 6.311
25.021 28.594
41.292 41.771
14.478 -16.153
32.450 -15.015
41.379 -2.352
33.538 -6.685
36.943 -2.346
36.478 -13.151
54.039 -9.521
66.724 12.307
48.758 -3.232
55.559 14.990
51.380 19.023
43.078 20.762
26.527 45.737
29.880 35.279
42.170 25.531
28.707 30.251
13.428 37.364
34.369 -1.543
25.289 2.394
46.093 7.016
17.722 -10.719
30.394 44.297
17.614 48.608
10.812 24.538
35.711 33.689
19.562 40.420
3.705 26.812
21.720 11.901
33.332 20.961
39.361 -20.355
27.177 -3.957
47.542 1.014
24.446 33.174
33.361 21.401
28.899 22.787
58.648 5.788
51.120 0.906
45.355 -17.959
44.554 -17.732
32.449 -22.808
39.586 -11.847
21.207 -0.092
62.636 -3.291
21.878 12.672
29.533 43.409
46.767 31.995
36.286 47.968
45.500 52.792
8.407 41.904
30.659 43.484
46.976 49.002
33.164 34.381
23.050 16.926
27.012 5.843
25.266 22.573
23.682 41.147
5.304 41.712
40.624 30.565
22.714 40.413
15.319 48.352
21.770 42.593
65.804 24.883
21.276 26.709
36.366 43.784
51.582 4.654
38.230 13.772
35.960 13.020
24.920 31.429
7.760 24.560
20.609 39.461
47.222 2.061
35.945 0.700
26.711 -20.885
50.405 -4.954
42.972 -24.969
57.747 -16.614
47.675 23.809
12.807 36.046
19.360 50.691
10.212 34.493
49.939 18.580
62.095 10.753
51.063 -11.527
58.089 21.231
25.645 44.027
7.199 16.993
28.971 29.234
50.349 19.663
12.041 29.666
5.737 35.385
24.840 52.210
33.759 17.765
42.633 -9.963
62.391 -4.168
23.657 -19.290
15.834 4.889
30.412 10.340
18.600 20.955
26.300 32.212
6.254 11.501
54.487 -4.589
50.255 -22.445
58.661 -5.413
22.798 20.946
35.768 20.845
40.368 40.485
7.777 27.697
2.589 29.434
15.179 37.644
9.598 43.580
13.657 45.156
-0.623 36.009
11.650 33.413
11.886 27.330
29.822 43.054
33.898 23.673
18.268 38.207
27.314 48.850
24.118 33.077
38.277 48.807
28.728 16.191
25.011 36.770
52.123 10.321
41.134 14.865
18.389 33.420
6.583 35.900
33.437 41.107
21.863 52.675
29.525 41.218
35.065 32.599
45.552 25.589
28.683 26.323
39.068 37.122
36.487 50.452
24.901 44.775
26.897 29.906
20.142 39.115
29.014 45.652
49.218 30.334
57.463 -6.267
52.597 -17.256
30.241 -15.327
18.378 -12.300
26.887 41.409
43.469 31.573
62.811 32.267
48.460 25.991
20.148 44.337
38.648 41.536
27.803 42.509
5.620 36.676
36.729 31.395
53.173 9.388
31.670 17.957
26.127 38.327
14.791 33.347
16.158 20.404
-1.241 37.574
14.433 33.013
12.812 43.396
24.220 35.413
60.449 2.277
55.620 -18.382
2.484 13.852
50.523 17.010
37.490 -22.025
39.263 -14.588
62.427 24.487
33.268 3.709
32.166 19.198
47.315 24.369
51.729 20.485
41.660 38.075
52.144 8.375
58.651 30.531
36.171 27.972
61.795 36.176
22.084 32.144
37.026 27.640
3.220 25.391
27.477 9.799
42.530 14.438
53.848 -28.680
58.756 1.748
52.749 9.223
60.218 5.855
50.713 -24.354
61.362 1.940
56.646 1.828
53.185 11.736
43.633 -5.279
35.365 2.960
9.722 41.024
6.636 31.650
40.632 -7.670
24.532 -28.181
49.950 -25.002
27.342 -6.793
55.774 -12.830
55.105 24.168
-1.067 17.007
52.763 -8.363
39.905 -2.239
52.404 -5.915
48.984 6.839
32.325 -18.584
39.790 39.210
47.630 -6.557
49.699 11.576
41.515 27.641
46.728 6.034
46.927 -14.742
47.197 -5.776
47.063 4.670
41.995 -15.287
38.694 -23.651
30.854 31.300
49.856 13.366
54.310 29.619
36.177 42.697
22.533 58.050
45.013 48.744
46.976 -3.719
55.027 -16.998
21.103 -6.321
34.211 19.188
15.302 -3.338
40.574 -14.143
43.445 -24.907
29.326 1.986
39.041 -14.764
58.192 3.566
26.911 27.242
51.612 14.187
37.708 -8.380
15.540 15.738
2.139 9.370
34.156 -17.474
38.148 5.828
27.341 13.193
44.320 -0.166
38.555 20.858
24.910 51.785
46.300 4.044
43.998 -22.332
28.123 -11.273
57.015 -3.119
55.831 6.684
24.502 15.237
25.041 -14.068
20.502 14.569
22.277 40.117
11.869 23.037
45.167 28.359
38.410 6.035
16.353 47.290
19.697 57.746
12.316 46.248
9.866 23.675
46.986 43.667
26.168 40.643
21.886 43.602
25.923 37.109
44.120 20.070
55.759 -11.150
44.130 -24.355
35.414 -21.384
36.464 3.517
33.362 -17.572
32.796 -12.433
49.795 -21.588
39.356 15.317
34.836 23.918
32.443 47.000
44.103 39.698
36.779 40.868
11.292 9.906
32.161 36.062
44.815 34.486
55.302 0.108
34.491 49.078
62.285 29.628
45.184 26.135
45.331 -10.530
26.033 0.054
72.240 -4.728
48.781 11.396
58.233 2.810
43.159 20.494
17.465 18.173
27.794 15.731
24.688 2.913
53.082 16.664
51.117 -5.867
45.662 24.265
14.625 12.749
17.083 17.347
42.598 -13.565
61.977 5.280
59.666 -1.482
58.682 -10.742
45.458 -15.303
57.835 -16.823
58.006 -9.950
12.114 15.745
24.555 30.371
27.840 42.758
25.519 39.373
19.334 43.649
26.243 48.232
-0.608 24.869
29.243 27.148
15.227 40.553
42.264 46.744
23.188 45.197
5.276 35.485
5.235 36.715
35.400 46.190
43.884 41.329
8.048 27.468
40.800 24.100
19.582 41.846
17.002 46.426
14.015 51.204
7.033 45.478
3.697 46.973
27.359 2.411
22.422 43.335
12.378 53.736
0.623 47.740
5.129 40.973
50.652 -6.223
53.269 -10.233
61.055 1.492
61.902 11.518
29.133 14.039
17.262 2.327
45.860 -20.586
56.007 -4.272
35.686 -11.724
15.182 23.077
30.578 42.427
29.013 32.833
39.860 41.606
38.043 22.118
20.066 30.359
12.174 46.136
52.412 -2.707
26.557 5.890
34.525 16.062
52.567 -9.372
44.072 -6.960
37.168 24.410
28.809 -14.609
43.383 -6.744
32.140 -17.689
53.383 -7.353
42.144 14.441
42.361 6.522
22.945 37.496
58.756 -21.213
47.734 -8.561
37.196 33.068
44.389 4.996
40.948 -5.248
47.368 -5.797
42.215 -17.504
32.723 -27.513
46.169 -18.284
40.378 -18.885
57.218 -13.063
41.014 6.495
38.864 -31.583
50.088 29.800
49.480 38.822
27.193 40.713
47.682 9.955
45.962 -1.356
51.630 -4.707
27.751 5.189
49.719 5.974
53.388 1.880
47.559 -6.858
33.446 10.262
30.057 39.686
51.784 23.250
55.834 13.603
49.303 0.447
38.715 -9.471
46.912 -14.454
20.072 0.375
52.385 13.964
28.694 13.314
23.625 6.754
54.061 -15.406
67.342 -7.812
50.378 -8.819
25.590 13.849
55.436 -3.474
62.311 17.612
45.138 33.102
47.153 -3.496
71.131 -0.245
55.821 11.641
61.609 -1.977
44.145 -19.894
11.587 34.346
27.873 39.619
66.206 10.239
29.362 46.826
0.567 33.044
18.910 37.250
25.959 35.487
6.810 41.744
59.172 10.777
61.230 -2.872
49.274 8.898
29.149 13.277
58.053 -9.418
56.075 -9.615
49.235 -8.391
17.987 10.862
22.382 17.903
30.624 3.468
40.905 -0.188
25.721 -12.352
41.649 -6.782
50.424 1.327
54.897 6.867
43.464 9.115
45.082 9.340
50.878 -12.063
39.758 -27.314
39.430 -2.688
48.544 0.881
40.036 -6.444
55.631 19.776
38.542 38.144
23.867 37.268
2.346 40.164
10.305 40.300
32.490 14.902
22.182 14.599
32.868 26.019
12.185 18.293
19.259 40.612
20.508 41.167
5.761 36.712
14.797 12.035
36.256 38.261
25.513 39.130
22.877 29.854
25.524 19.789
41.295 -2.716
61.226 19.997
23.498 -15.378
27.607 -5.210
24.230 29.266
30.170 16.061
26.607 11.002
18.213 25.885
24.374 33.203
33.042 46.026
12.256 11.770
27.176 24.587
21.574 40.235
17.206 50.721
16.477 48.006
21.384 41.935
19.247 44.340
66.723 22.058
44.484 26.073
23.400 40.968
37.610 41.864
19.812 33.053
44.838 18.458
47.416 26.882
19.947 1.657
31.517 -6.608
49.243 -5.949
59.291 -5.363
41.255 -13.790
60.504 26.665
52.156 -6.387
51.004 -23.749
24.968 20.957
42.847 32.987
41.153 19.369
38.183 11.488
34.614 -14.219
48.464 -3.116
62.355 18.092
53.694 36.847
30.358 -2.040
43.614 23.230
9.016 31.863
39.898 32.108
28.851 42.620
24.917 33.641
45.044 2.914
29.052 38.296
19.644 38.812
16.825 38.086
-0.429 38.267
38.719 37.287
34.778 37.809
15.026 8.227
39.325 48.361
30.615 43.648
61.536 12.730
59.612 -0.170
20.754 -2.991
41.881 31.707
32.871 3.436
38.695 -8.815
64.211 14.514
53.479 -14.555
23.981 -4.934
46.095 -8.700
34.085 8.441
34.265 32.169
18.327 8.512
37.877 16.612
43.242 5.379
27.902 19.846
48.458 12.615
46.071 21.241
43.037 7.679
62.299 20.410
17.835 3.379
54.275 7.763
40.129 33.474
2.778 19.942
7.343 37.996
13.870 35.301
33.670 40.238
32.534 51.317
10.563 36.786
44.662 21.786
23.215 37.619
51.554 18.509
22.992 0.504
54.546 4.687
46.046 24.790
43.342 10.090
45.084 30.122
45.592 -11.872
40.877 7.209
55.472 22.427
45.373 37.784
19.111 27.788
16.600 13.251
55.077 -14.292
40.067 -20.328
56.500 -3.343
51.788 2.302
19.491 45.208
0.830 28.464
39.983 9.773
39.631 17.216
52.369 -18.886
39.874 -15.619
47.915 -16.446
64.019 22.278
37.525 38.844
22.094 24.709
45.658 7.743
23.983 18.300
63.533 26.040
19.112 32.325
28.756 45.033
41.194 42.859
32.866 40.496
14.289 41.108
33.676 47.733
33.816 36.447
34.366 -2.599
27.028 -10.509
35.168 -25.514
49.167 -26.658
36.196 -12.520
46.299 -1.205
42.817 -10.868
29.748 12.967
45.154 47.013
7.632 48.496
29.796 45.389
13.825 14.708
37.337 19.166
20.075 3.943
52.869 25.585
29.763 -26.402
22.777 -22.068
35.958 -12.701
55.831 -5.114
54.929 -11.742
54.790 -11.441
43.305 -8.808
39.694 28.765
27.313 15.607
-1.097 27.864
25.330 32.308
30.478 43.038
5.187 41.351
42.497 -2.539
37.844 24.723
41.550 38.249
58.130 16.226
48.293 -12.923
42.006 24.937
25.049 -10.064
28.286 -5.215
30.849 14.235
46.807 22.393
51.924 5.225
37.950 -22.258
47.872 9.544
21.549 19.483
58.290 29.434
6.554 28.378
5.768 29.656
51.548 6.607
16.548 27.158
30.090 31.442
19.364 48.236
22.897 51.374
7.692 43.208
46.918 44.471
60.996 17.481
33.780 10.762
40.309 -20.998
47.706 -20.228
44.662 -23.500
51.689 -16.400
60.088 -14.067
50.089 14.983
35.221 28.008
34.504 41.652
17.847 44.330
41.780 46.901
35.902 -6.316
48.019 7.141
14.570 18.509
11.267 38.654
12.659 33.422
30.045 53.684
41.213 43.110
58.649 21.456
50.453 41.687
38.310 48.578
14.835 52.560
20.060 42.955
35.709 18.646
13.407 -1.220
26.324 30.838
16.433 2.403
43.907 1.865
44.211 -8.679
15.143 4.200
3.326 13.521
58.184 9.901
24.702 28.621
23.723 -10.610
46.958 -13.879
49.600 -13.358
45.555 0.218
50.748 -5.877
21.677 40.138
26.015 15.430
7.967 41.784
20.330 45.040
36.821 41.723
15.704 11.417
39.712 24.734
36.069 35.481
46.294 30.343
50.880 31.365
43.938 13.645
42.867 -16.105
52.404 -8.079
60.798 -4.516
36.431 -17.100
50.876 18.615
5.721 26.724
51.892 5.961
25.324 -3.306
19.680 30.472
28.796 45.795
6.227 34.076
51.392 13.994
63.639 8.078
35.401 9.607
28.173 27.338
18.068 17.137
45.746 -5.916
40.913 -27.401
49.562 -7.815
27.040 36.837
53.089 16.905
13.321 10.793
57.006 1.261
26.305 -25.020
56.127 -10.102
31.846 -26.628
31.399 -22.074
44.330 -13.378
46.492 -20.021
64.076 -1.836
43.714 12.638
12.092 29.644
5.373 47.926
11.231 45.845
35.807 43.440
25.821 47.380
27.350 37.308
44.437 37.338
28.014 40.839
5.952 40.355
9.721 27.538
30.112 30.409
62.678 8.424
48.184 -3.468
56.953 11.696
41.591 8.844
42.264 -5.395
57.067 4.480
44.823 21.426
44.478 38.050
25.000 0.541
28.991 10.135
45.772 39.229
44.793 38.252
28.228 45.311
43.824 26.190
37.853 12.030
38.686 34.326
41.630 34.198
42.432 34.911
32.489 41.863
41.406 20.961
11.473 31.275
51.535 13.748
46.781 -17.640
64.227 0.417
53.819 8.765
35.050 44.966
34.972 25.319
35.335 21.758
54.236 -10.800
24.667 -13.533
35.301 3.740
34.926 11.285
64.501 0.690
41.610 -19.184
52.627 -16.872
61.767 -10.838
51.849 -18.576
39.596 -21.539
7.901 9.785
28.180 48.377
14.750 42.792
41.615 7.890
34.741 0.554
66.673 13.252
58.694 13.097
52.438 -10.899
34.358 4.836
50.515 -4.500
22.833 -22.845
55.021 11.289
39.641 36.748
43.848 51.673
40.429 42.827
50.056 32.891
18.676 18.016
18.224 33.838
18.173 51.283
6.658 30.401
62.779 -9.582
52.092 -22.677
53.912 -12.285
59.592 1.715
42.698 -27.194
46.194 -16.278
59.491 -2.874
63.660 -3.684
56.757 -6.177
27.275 7.472
48.987 9.230
44.738 -13.806
53.785 0.801
46.621 13.495
32.431 18.207
8.370 28.705
7.692 14.737
31.301 37.505
32.047 39.406
5.346 30.771
46.693 -3.149
28.271 32.453
35.396 3.748
55.254 -21.837
36.849 -23.839
51.760 -12.803
15.341 26.868
50.373 -13.058
45.688 -12.466
38.929 -28.094
47.209 -22.473
37.434 -3.649
35.967 5.078
38.988 34.230
63.660 9.671
40.231 35.980
33.575 45.474
39.403 36.215
5.525 41.519
28.955 47.362
23.237 18.180
17.877 34.685
43.156 8.496
52.155 -3.469
55.210 -15.428
49.385 -15.205
13.781 -18.243
39.675 13.209
37.777 -2.903
31.698 28.594
33.537 33.204
42.997 19.892
26.064 19.335
39.888 -22.053
43.950 -12.043
33.290 -14.197
24.831 -7.252
26.441 1.928
31.325 1.861
27.394 -0.895
9.638 -0.806
38.683 33.143
15.402 40.875
9.745 49.825
10.542 37.475
21.904 47.238
26.908 44.856
24.023 45.964
38.365 42.423
35.262 39.191
15.213 42.303
14.138 46.699
26.292 -6.071
13.862 23.950
11.823 41.242
5.332 41.475
55.765 -12.447
31.100 -23.349
66.171 -5.198
57.202 -11.354
55.141 19.226
58.323 39.878
50.384 10.438
56.611 -11.609
30.836 50.407
28.695 45.467
23.349 40.652
22.923 45.636
21.354 46.077
29.011 47.508
11.195 39.539
27.001 41.726
36.763 50.527
20.487 41.304
43.197 39.492
31.950 44.603
56.336 26.294
48.633 37.199
40.666 6.317
32.366 26.229
36.617 37.854
44.005 19.341
37.547 -7.197
51.561 -11.461
53.875 1.674
37.584 -14.139
38.691 5.740
20.850 12.883
12.762 27.371
26.435 33.241
49.645 -10.364
27.960 23.404
26.227 37.910
41.630 19.044
28.004 40.766
25.610 34.668
14.286 37.864
27.197 4.664
53.700 13.555
58.865 23.078
40.313 9.271
46.889 -19.597
16.913 -27.600
21.281 -36.766
62.833 -7.051
47.464 -5.906
43.152 24.209
42.526 47.156
44.034 12.656
60.058 -16.490
40.869 -14.001
15.426 44.471
11.806 37.831
33.227 44.365
49.587 -8.737
67.333 3.147
54.771 -17.269
41.357 -18.475
50.468 4.221
41.100 5.679
22.968 -11.521
52.775 21.445
43.088 6.473
58.614 24.578
53.319 4.070
31.860 55.068
-1.325 38.256
27.038 31.547
32.463 27.583
28.428 37.154
55.220 -3.239
25.501 -2.004
12.747 17.437
26.343 -18.193
53.184 -12.101
50.225 5.276
37.923 3.924
53.429 -7.771
48.469 21.479
24.101 48.476
32.290 48.633
28.646 41.255
24.778 32.640
55.590 40.220
64.324 3.630
54.802 -4.400
53.131 -14.202
55.000 -2.492
41.413 -12.098
34.257 32.805
23.527 19.456
23.371 48.220
22.286 43.668
30.266 52.029
35.689 49.137
15.680 30.689
30.296 10.624
35.015 42.489
33.162 20.227
44.190 16.239
28.802 30.685
24.212 1.426
33.812 20.809
23.769 49.916
21.925 42.160
39.718 11.505
37.330 25.355
44.001 7.690
40.379 14.053
33.085 8.892
8.806 21.830
30.826 -4.388
49.562 -10.208
54.127 -7.547
39.553 -15.540
58.074 -4.223
30.742 -18.188
44.901 -6.622
5.025 14.058
31.152 18.102
36.894 35.186
61.222 -7.481
37.323 20.073
41.506 25.060
47.513 39.379
39.003 44.777
22.542 44.697
45.036 38.557
41.742 3.827
27.431 4.924
37.661 36.734
29.892 49.944
42.596 49.466
32.104 44.532
7.711 38.054
28.431 46.498
51.671 40.192
17.250 45.632
48.101 40.263
50.172 3.703
43.465 38.714
34.399 22.000
29.291 3.589
59.672 29.873
56.250 -12.384
51.257 -5.104
44.577 -11.371
18.421 -10.965
21.190 -3.747
21.338 34.269
28.630 50.370
29.480 12.868
41.436 13.826
60.661 -3.454
31.511 -26.411
24.911 8.094
41.668 41.115
44.778 15.887
41.806 43.155
22.661 31.607
31.726 43.400
48.003 34.044
29.696 1.003
35.931 38.637
24.623 46.267
45.655 37.687
27.458 52.693
12.024 46.822
5.230 42.054
10.120 44.649
4.452 42.301
12.529 41.151
18.048 33.336
47.215 48.116
39.769 43.123
43.421 -20.689
51.633 -13.019
43.554 1.051
61.790 12.428
44.261 13.090
45.233 -19.389
64.746 25.552
36.487 35.987
34.990 43.231
25.944 47.044
19.853 45.677
5.487 41.866
47.189 6.745
40.020 6.420
20.321 29.152
61.883 13.265
17.025 37.045
18.840 49.409
38.256 36.847
44.667 10.738
7.724 19.717
-2.129 31.614
5.198 30.698
54.047 0.484
26.753 -14.122
23.660 -6.017
43.086 -23.304
52.886 -16.031
58.289 -16.285
55.766 -8.747
53.705 -3.303
57.543 1.500
51.042 -15.202
60.042 -12.748
54.643 25.354
25.954 18.049
41.256 -8.495
37.929 -16.272
57.252 9.419
38.222 39.972
30.246 42.077
47.220 -4.709
46.561 17.782
50.051 10.810
32.553 -18.324
58.423 6.001
17.612 -7.290
19.233 -24.118
45.720 -23.802
32.590 -17.105
36.954 -26.251
56.785 -10.013
38.381 -29.208
58.891 7.571
55.384 -18.621
59.788 -5.434
49.633 -17.141
50.600 -22.030
54.501 -18.126
55.324 -10.786
60.533 8.332
62.209 -3.131
59.165 0.029
11.991 12.526
33.015 47.321
29.614 34.105
44.506 8.143
46.113 18.443
52.384 9.774
32.374 4.781
49.709 40.065
14.531 34.432
15.133 46.934
3.474 48.363
-0.466 21.432
33.028 -3.794
52.450 7.067
46.050 30.372
27.558 33.477
65.064 2.341
42.141 40.817
12.884 27.243
5.450 41.137
20.086 44.281
45.855 12.788
47.928 15.344
50.483 -7.651
35.610 -22.469
41.399 -1.233
45.843 -1.952
27.179 39.568
39.661 45.172
28.378 49.848
28.927 36.674
15.603 50.079
14.299 12.763
31.167 -4.378
30.612 34.768
28.131 35.464
43.372 6.460
50.322 0.404
39.731 19.963
31.674 36.794
25.743 51.923
45.656 14.688
51.094 34.821
42.160 7.726
-1.777 27.513
14.229 43.332
14.368 43.226
6.760 32.630
50.092 5.554
48.308 -7.507
36.905 -1.703
57.426 21.807
63.217 -2.120
64.648 -6.797
59.913 2.485
34.738 -14.703
44.047 -0.471
52.785 -14.283
60.741 -0.823
57.554 4.038
46.905 -12.664
42.584 -25.769
44.723 -17.206
45.663 -2.096
40.547 2.976
5.565 26.935
3.522 25.323
33.485 24.767
17.086 18.927
6.872 33.544
2.919 23.400
5.465 41.087
46.909 -3.261
10.529 11.626
33.600 1.883
12.268 43.923
35.087 13.411
40.595 16.167
41.775 -18.286
38.655 -33.809
36.833 16.309
6.216 46.661
55.462 42.856
29.055 44.300
25.254 50.914
24.895 54.664
14.291 11.870
35.097 24.087
47.907 26.150
45.082 33.033
45.733 -9.093
43.433 -16.538
59.040 23.558
45.350 14.920
19.500 9.213
29.767 45.972
65.234 18.387
62.712 -1.336
63.679 -15.615
39.916 -17.169
48.741 -17.958
52.696 1.911
15.922 18.301
27.468 19.711
32.391 35.889
26.560 20.383
41.291 28.964
15.394 43.388
24.756 24.411
9.903 40.769
23.385 34.105
57.318 20.953
26.641 29.323
3.236 24.532
33.214 44.163
21.972 39.404
30.393 42.445
30.942 45.870
23.118 33.002
48.849 38.203
38.055 11.433
5.038 16.039
18.695 45.477
33.924 29.457
7.981 20.665
5.013 42.060
52.065 2.711
36.240 2.168
34.832 -4.934
25.662 -3.020
24.421 16.378
3.594 24.590
16.396 21.085
3.118 23.046
21.716 32.071
10.182 39.255
2.000 40.828
26.872 45.408
5.373 41.287
44.957 46.287
35.259 20.238
27.548 18.916
29.658 44.040
35.457 34.784
45.142 26.223
24.515 -7.367
37.043 -15.163
51.095 -15.735
49.056 2.006
17.229 -24.712
46.704 -20.482
68.185 0.850
49.242 -23.243
30.777 -14.899
36.787 19.305
19.116 47.028
18.774 49.713
18.405 23.394
39.068 -1.432
42.750 -5.311
33.619 -14.795
41.095 -27.521
41.449 -8.406
42.501 -16.943
49.234 -13.105
27.357 -18.977
57.610 -4.199
50.230 34.458
27.361 20.893
3.744 22.548
21.026 36.641
9.422 37.632
53.706 35.384
57.450 13.981
53.744 23.954
42.343 6.643
24.650 46.206
52.133 38.093
24.748 22.687
33.289 35.821
11.601 29.006
41.830 2.449
51.354 32.367
29.709 42.683
14.211 40.722
39.124 25.972
25.742 39.911
5.412 41.558
26.333 4.621
27.402 -2.493
51.715 -11.110
37.428 -27.363
27.119 -7.038
47.916 15.736
45.956 -3.846
66.443 -9.738
35.995 -23.229
41.302 -25.942
42.788 -11.917
44.422 -2.461
41.831 17.589
52.100 27.272
54.724 -4.893
51.005 -8.049
64.327 3.524
55.161 -9.287
41.737 -17.701
30.830 -16.827
56.863 30.194
34.591 39.235
23.386 34.134
64.101 21.566
51.273 6.310
32.805 4.422
39.564 2.836
19.956 16.914
19.627 23.478
46.271 20.268
37.625 32.492
28.392 20.130
44.756 47.258
24.532 38.441
15.250 12.665
15.116 28.029
12.076 37.553
22.089 34.106
18.137 41.431
27.166 53.580
8.131 32.351
35.437 52.468
27.377 23.816
0.770 45.384
23.554 48.422
28.207 41.083
16.781 42.680
36.427 20.742
25.894 27.870
37.908 13.184
33.018 9.796
50.442 9.882
48.293 -3.402
43.160 -32.653
48.802 -9.784
39.106 -16.303
50.246 7.391
45.770 -17.845
40.046 -4.052
58.880 12.214
55.622 37.942
33.823 30.956
40.270 26.029
15.251 40.196
3.478 47.066
61.661 -18.034
58.111 -6.212
25.918 19.701
38.691 18.333
40.537 22.329
16.216 37.784
19.353 46.457
19.515 43.630
14.723 39.072
1.351 37.250
9.814 32.975
8.071 31.936
17.459 29.561
33.690 36.389
43.697 -16.423
51.042 7.862
45.809 25.824
14.944 38.655
33.263 38.018
45.757 33.523
52.328 25.804
58.071 -0.660
52.574 -9.773
38.637 -25.303
56.787 -7.238
31.310 5.355
47.203 -0.231
58.695 -7.884
38.810 26.751
18.585 33.716
25.976 45.830
31.415 46.226
13.192 47.197
14.861 42.145
23.213 42.908
41.146 36.222
19.302 39.108
3.777 30.050
7.896 17.782
6.145 48.674
26.244 39.958
35.968 17.165
36.799 28.045
58.051 5.580
55.379 -19.709
30.808 3.799
44.781 9.563
28.594 4.553
49.418 -0.265
57.645 9.545
36.571 2.229
55.535 15.526
15.097 12.552
51.604 31.853
30.888 40.185
26.193 34.569
55.242 1.782
50.804 1.471
53.142 -5.097
51.370 -12.857
28.590 -17.831
36.282 -0.874
34.013 12.538
38.415 4.806
42.290 2.569
33.917 -21.356
42.983 -18.034
29.930 1.316
61.975 12.619
39.797 20.722
38.500 32.226
1.172 15.390
41.498 -2.736
40.844 -12.723
43.329 21.418
34.969 48.131
38.166 39.913
31.005 47.926
41.398 42.569
8.504 31.867
5.364 37.207
41.347 21.331
10.254 34.039
8.837 35.406
27.017 48.866
5.270 42.030
61.280 -16.056
41.652 -11.178
34.576 -9.062
32.462 29.382
26.773 48.566
26.136 39.795
19.949 45.658
43.693 30.718
32.854 9.828
37.587 -4.524
53.076 13.717
36.023 -25.203
49.747 -7.874
53.179 11.469
25.116 17.624
18.521 14.931
37.470 -6.155
61.192 -5.080
45.229 2.948
24.963 -26.097
30.163 -3.868
34.986 0.458
58.643 -11.698
22.450 -1.436
52.253 11.379
51.838 -16.624
40.236 -10.885
19.686 39.576
12.691 45.426
48.452 35.042
48.107 14.878
38.746 -11.826
46.690 7.560
49.605 -14.932
54.224 5.004
33.224 -3.053
48.871 7.285
34.179 13.950
5.955 35.954
17.207 39.308
22.372 39.257
6.601 46.938
40.425 36.547
49.029 7.407
33.752 19.056
37.123 46.152
9.814 40.969
24.011 24.382
46.153 16.404
62.642 12.931
47.751 -14.883
60.832 10.852
48.217 -20.311
53.431 -12.593
61.243 0.629
31.707 -6.017
38.620 -11.663
29.418 -21.260
56.795 -2.098
46.951 14.787
34.658 -9.909
45.498 -18.775
40.678 -5.818
23.214 47.023
34.651 3.988
46.574 21.775
37.910 3.580
49.270 -24.917
25.770 -19.901
47.612 -22.194
15.050 -26.289
47.933 -0.787
66.339 23.528
64.359 -1.733
38.359 19.459
43.312 0.946
11.163 41.453
13.538 51.621
32.117 55.364
24.404 47.480
26.760 30.295
30.092 43.670
54.827 1.230
47.706 -25.071
39.158 -11.751
60.414 5.588
58.310 7.683
40.680 0.002
12.780 27.156
1.941 26.637
0.930 19.776
5.387 41.159
13.552 30.877
4.126 46.965
63.895 24.841
45.557 -7.699
4.659 49.359
16.906 12.015
38.452 30.822
56.655 31.050
43.309 33.284
56.326 -9.424
44.800 -22.459
54.655 -1.744
38.247 -23.895
47.517 -24.382
49.968 -10.477
27.939 30.312
29.566 35.824
34.161 21.184
31.198 43.317
22.830 41.050
48.108 23.587
35.078 -6.218
51.077 -20.607
54.387 -3.631
59.256 -1.539
58.540 10.186
41.276 28.383
51.819 -10.265
66.532 18.422
55.973 5.165
45.451 -18.208
34.892 12.592
44.990 36.513
20.209 24.942
28.813 27.354
8.589 16.936
12.155 35.581
22.049 16.919
34.996 -20.410
50.812 -14.553
50.948 -20.012
58.041 10.287
52.598 10.018
15.775 48.967
55.979 11.783
43.402 33.151
30.422 27.727
16.696 41.376
35.590 1.283
31.242 48.352
12.679 45.659
3.858 46.819
66.976 11.427
45.818 8.759
11.719 45.368
27.807 45.633
56.510 3.388
56.677 6.544
47.844 3.946
46.276 -13.335
45.048 26.795
13.955 35.293
53.721 -11.438
57.461 31.448
29.575 -19.499
32.318 -22.087
21.750 -19.290
25.577 -23.919
28.078 -13.735
13.774 21.738
26.506 31.363
15.500 41.666
24.205 25.417
36.033 22.225
33.050 7.588
52.693 11.464
56.771 -11.008
52.130 -12.127
55.769 -19.332
49.857 -7.953
66.245 21.625
53.255 -11.260
54.872 -8.883
42.009 22.594
57.086 10.816
43.655 -21.951
44.384 -10.435
51.700 -17.615
62.767 -1.277
19.317 33.804
26.102 33.319
21.521 47.441
21.205 27.008
20.622 48.706
43.355 42.139
42.407 15.074
22.031 2.852
21.203 -9.865
28.111 -20.635
35.071 14.062
11.511 42.413
20.236 38.807
44.945 -2.997
43.436 19.726
58.714 7.300
61.876 1.367
53.093 -7.165
44.851 -15.587
42.147 7.999
33.565 31.685
25.161 22.134
42.095 15.839
28.033 -18.473
38.407 -9.758
62.660 10.313
43.853 8.995
28.613 8.910
43.783 -12.432
50.180 35.556
16.819 51.126
16.526 16.552
52.511 22.802
65.233 -4.107
48.839 -19.481
30.698 -6.423
50.659 18.230
51.522 -20.015
53.836 2.869
56.526 23.441
44.261 2.830
34.433 24.167
22.224 38.318
20.773 47.235
43.328 -11.632
45.508 -23.004
49.897 -14.572
32.970 -20.974
67.399 4.809
34.043 -6.754
47.567 -7.136
42.894 23.225
30.822 14.415
22.472 7.477
19.771 16.806
17.431 29.424
18.567 30.067
38.870 16.629
22.961 5.539
32.894 -22.704
49.435 -12.394
42.597 -23.712
48.178 -15.829
29.847 35.195
51.142 22.017
44.080 -28.163
50.485 -3.536
40.380 27.057
32.693 31.286
37.157 32.734
57.785 5.705
54.990 -1.376
47.337 1.603
28.303 8.574
6.919 10.706
26.880 37.906
19.138 10.992
35.936 12.616
53.372 27.421
47.940 26.287
30.238 35.646
47.872 -9.773
39.390 -12.751
42.646 -16.061
39.175 -11.581
51.148 -24.560
40.832 -17.894
42.085 -6.596
38.725 -4.764
32.369 -32.451
38.823 -18.461
58.016 -3.930
53.025 -6.862
43.750 -7.566
56.254 0.196
57.094 -14.609
37.660 -15.349
49.591 -22.082
41.698 -23.041
56.479 -1.532
60.642 -22.806
43.216 -21.717
58.328 29.372
45.585 43.269
18.379 34.851
48.082 13.337
60.046 13.688
66.997 13.487
60.065 -13.578
36.576 -7.950
34.766 36.975
44.310 9.209
53.014 -19.499
30.945 -1.106
49.112 25.711
42.680 4.222
55.328 4.642
40.707 -1.300
6.704 15.032
20.363 27.756
54.372 37.502
47.602 -9.519
39.835 -28.900
37.935 -14.444
43.281 -6.121
24.191 -10.500
61.915 -4.081
35.509 16.710
45.018 -4.613
20.404 22.044
32.822 3.562
48.810 -11.612
60.788 8.649
55.761 -14.971
42.255 -20.086
49.085 -23.983
58.405 7.074
60.450 -0.337
51.170 -1.774
57.690 -6.164
55.265 -3.460
45.894 -15.050
56.168 -2.831
62.545 -11.977
39.161 -23.206
48.463 -16.964
42.507 -23.182
46.448 -25.047
45.729 -23.039
47.691 -20.204
53.016 -11.644
43.157 3.055
33.036 -32.504
52.113 -17.005
40.225 -10.793
64.719 18.107
44.817 46.185
20.314 45.666
20.184 47.357
42.457 40.853
41.923 17.691
39.586 40.044
14.484 47.544
26.491 30.896
21.588 34.959
14.372 52.993
23.300 35.694
35.562 31.065
31.279 44.793
40.871 41.113
15.218 40.512
35.659 44.795
5.310 41.670
18.901 38.876
23.980 54.394
7.611 40.632
5.400 36.073
44.401 14.123
23.250 23.037
18.131 8.275
47.345 -22.354
23.967 -13.301
25.767 -7.607
17.315 35.681
8.670 35.077
17.801 47.530
29.254 38.566
53.117 36.075
64.616 4.385
53.083 12.743
40.480 7.114
42.225 21.714
26.605 8.870
54.370 -8.224
63.963 -1.686
58.792 -5.772
58.777 -5.838
36.450 -17.265
20.842 -5.976
54.774 -2.133
57.106 -7.335
36.272 -11.957
55.813 -15.684
38.085 -12.089
56.910 -20.134
52.421 -1.854
40.035 20.601
46.749 4.692
39.661 30.901
8.552 24.971
23.309 28.635
12.260 41.449
33.027 34.611
39.503 35.273
44.738 14.509
25.629 22.501
42.869 39.760
19.327 44.044
21.990 47.899
4.918 35.651
8.099 21.214
47.665 -16.319
14.805 7.632
20.446 33.739
18.623 44.469
6.054 35.949
50.338 -13.264
66.567 8.757
57.138 -0.612
32.649 -0.367
30.845 2.616
20.955 8.453
43.251 2.821
25.974 40.847
41.525 23.812
33.441 38.285
38.100 6.763
18.124 49.322
22.774 46.350
11.950 49.817
15.753 51.196
62.779 16.411
61.034 33.999
7.169 44.796
10.826 46.743
27.351 10.761
17.375 5.613
62.533 26.627
17.210 23.543
12.192 17.034
16.600 36.833
49.780 -3.286
16.914 31.556
38.205 32.847
51.354 -5.912
31.805 -21.171
35.961 -21.280
62.686 -1.215
41.097 -19.736
30.938 -13.807
51.271 -17.273
20.487 -27.554
22.907 43.036
40.678 36.897
24.318 29.188
39.705 44.868
44.924 40.055
7.032 39.805
16.958 36.059
9.738 30.649
16.348 35.762
9.827 11.433
8.624 40.012
34.085 40.000
5.444 30.531
53.899 9.511
30.639 32.333
23.580 46.451
44.182 35.980
52.059 -21.022
60.091 11.258
23.695 35.755
40.394 -3.998
13.409 14.673
46.292 16.870
47.785 -8.955
46.675 33.125
17.292 48.613
18.448 53.168
19.571 34.992
33.898 11.819
39.197 5.085
58.444 7.405
47.993 -13.674
59.630 -7.475
53.254 5.029
40.251 -18.763
55.862 13.899
42.172 32.082
48.748 36.867
10.088 27.521
17.903 24.063
38.266 34.757
19.865 13.026
15.920 46.109
30.410 -11.970
19.857 -7.491
38.036 -24.012
29.552 -18.957
44.680 -16.812
50.903 35.770
36.797 31.020
41.211 0.920
20.788 -17.238
31.257 -24.716
38.224 -18.426
55.928 -21.434
47.301 -5.747
47.934 -19.590
50.117 -5.193
50.871 19.130
21.454 -20.589
61.459 -15.915
58.874 3.932
22.534 21.833
28.095 50.703
37.165 31.887
9.866 35.199
1.932 26.225
6.488 42.664
23.572 44.108
19.280 27.566
40.783 35.293
10.048 33.586
19.148 41.556
17.714 28.896
33.129 -0.343
54.925 -10.126
44.739 -17.349
49.243 -18.092
24.583 28.338
21.850 39.060
48.771 14.449
32.278 5.497
53.409 -15.334
12.434 -10.865
54.494 6.769
53.506 -18.121
45.104 -30.391
26.381 0.182
36.880 30.749
19.565 25.665
7.892 42.542
13.923 47.156
27.355 49.395
22.274 46.528
42.968 13.311
33.815 12.306
37.978 25.578
56.494 12.511
30.860 -13.232
33.882 -20.818
50.588 5.033
44.687 25.105
34.173 24.742
29.741 -2.159
21.632 -5.184
61.525 6.333
22.035 47.957
40.045 25.566
58.745 25.661
43.937 41.963
22.139 25.830
33.798 44.307
36.765 18.805
12.349 38.156
17.104 39.043
31.397 44.031
15.734 51.369
43.693 42.554
44.666 37.877
56.997 30.677
51.197 9.556
59.616 -1.091
55.758 -8.291
69.028 5.315
45.633 26.335
56.333 32.356
5.413 41.229
15.684 46.227
19.962 44.223
40.196 47.627
44.351 16.898
59.316 -3.615
36.397 -1.076
14.462 16.202
5.425 41.370
