# Supplementary material for: Myosin V executes steps of variable length via structurally constrained diffusion
Source: eLife. 2020 Jan 15;9:e51569. doi: 10.7554/eLife.51569 (PMC7054003; doi:10.7554/eLife.51569)
Supplement: Source data 1. [file elife-51569-data1.zip › myosin_elife_source_data/Figure 3/BD_diffusion_contours/cont_xy_3kbT.txt]

-55.	-15.	2.929614565127152e-13
-54.5	-15.	3.8643930576141946e-13
-54.	-15.	8.420510089257827e-13
-53.5	-15.	2.076478575038867e-12
-53.	-15.	3.3109061411519518e-12
-52.5	-15.	4.545333707265036e-12
-52.	-15.	5.7797612733781205e-12
-51.5	-15.	1.2369435251514321e-11
-51.	-15.	2.4297806823321857e-11
-50.5	-15.	3.6226178395129384e-11
-50.	-15.	4.815454996693692e-11
-49.5	-15.	6.008292153874445e-11
-49.	-15.	1.1897524498284932e-10
-48.5	-15.	1.995492470531181e-10
-48.	-15.	2.8012324912338693e-10
-47.5	-15.	3.606972511936557e-10
-47.	-15.	4.4127125326392457e-10
-46.5	-15.	7.828002596560485e-10
-46.	-15.	1.1641774015835748e-9
-45.5	-15.	1.5455545435111011e-9
-45.	-15.	1.926931685438628e-9
-44.5	-15.	2.3552133285366827e-9
-44.	-15.	3.658013456971678e-9
-43.5	-15.	4.960813585406675e-9
-43.	-15.	6.2636137138416714e-9
-42.5	-15.	7.566413842276668e-9
-42.	-15.	9.405758983619924e-9
-41.5	-15.	1.2998733329728516e-8
-41.	-15.	1.6591707675837103e-8
-40.5	-15.	2.0184682021945694e-8
-40.	-15.	2.377765636805428e-8
-39.5	-15.	2.9963111274935063e-8
-39.	-15.	3.97632678728656e-8
-38.5	-15.	4.956342447079613e-8
-38.	-15.	5.9363581068726655e-8
-37.5	-15.	6.916373766665718e-8
-37.	-15.	9.000118629663904e-8
-36.5	-15.	1.1816514930995577e-7
-36.	-15.	1.4632911232327248e-7
-35.5	-15.	1.7449307533658922e-7
-35.	-15.	2.0265703834990597e-7
-34.5	-15.	2.640107969409851e-7
-34.	-15.	3.34486448747844e-7
-33.5	-15.	4.049621005547029e-7
-33.	-15.	4.7543775236156186e-7
-32.5	-15.	5.459134041684207e-7
-32.	-15.	6.727720939767689e-7
-31.5	-15.	8.015073928360516e-7
-31.	-15.	9.302426916953342e-7
-30.5	-15.	1.0589779905546168e-6
-30.	-15.	1.1918615103171049e-6
-29.5	-15.	1.3480383467716142e-6
-29.	-15.	1.5042151832261235e-6
-28.5	-15.	1.6603920196806329e-6
-28.	-15.	1.8165688561351422e-6
-27.5	-15.	1.96049040645184e-6
-27.	-15.	2.0800342871349484e-6
-26.5	-15.	2.1995781678180566e-6
-26.	-15.	2.319122048501165e-6
-25.5	-15.	2.4386659291842737e-6
-25.	-15.	2.5347388333632105e-6
-24.5	-15.	2.60896490958291e-6
-24.	-15.	2.6831909858026097e-6
-23.5	-15.	2.757417062022309e-6
-23.	-15.	2.8316431382420084e-6
-22.5	-15.	2.92038138460266e-6
-22.	-15.	3.0153008074353675e-6
-21.5	-15.	3.1102202302680747e-6
-21.	-15.	3.2051396531007814e-6
-20.5	-15.	3.300059075933489e-6
-20.	-15.	3.428668959344195e-6
-19.5	-15.	3.5616707564665817e-6
-19.	-15.	3.6946725535889685e-6
-18.5	-15.	3.827674350711355e-6
-18.	-15.	3.956759297387786e-6
-17.5	-15.	4.032202854783779e-6
-17.	-15.	4.107646412179771e-6
-16.5	-15.	4.183089969575765e-6
-16.	-15.	4.2585335269717575e-6
-15.5	-15.	4.296395114680411e-6
-15.	-15.	4.222364055963114e-6
-14.5	-15.	4.148332997245817e-6
-14.	-15.	4.07430193852852e-6
-13.5	-15.	4.000270879811223e-6
-13.	-15.	3.8700972708917386e-6
-12.5	-15.	3.666944697494209e-6
-12.	-15.	3.4637921240966786e-6
-11.5	-15.	3.260639550699149e-6
-11.	-15.	3.0574869773016196e-6
-10.5	-15.	2.8329875133029673e-6
-10.	-15.	2.595303152907302e-6
-9.5	-15.	2.3576187925116355e-6
-9.	-15.	2.11993443211597e-6
-8.5	-15.	1.8822500717203041e-6
-8.	-15.	1.6825460356530931e-6
-7.5	-15.	1.4922448153854819e-6
-7.	-15.	1.3019435951178706e-6
-6.5	-15.	1.1116423748502591e-6
-6.	-15.	9.213411545826478e-7
-5.5	-15.	8.08592487945585e-7
-5.	-15.	6.970300474482205e-7
-4.5	-15.	5.854676069508561e-7
-4.	-15.	4.739051664534916e-7
-3.5	-15.	3.7450213389163567e-7
-3.	-15.	3.351831466097161e-7
-2.5	-15.	2.9586415932779657e-7
-2.	-15.	2.5654517204587696e-7
-1.5	-15.	2.1722618476395743e-7
-1.	-15.	1.9956042274814838e-7
-0.5	-15.	2.2181077492629887e-7
0.	-15.	2.440611271044494e-7
0.5	-15.	2.6631147928259986e-7
1.	-15.	2.885618314607504e-7
1.5	-15.	3.429310696655453e-7
2.	-15.	4.252093920585131e-7
2.5	-15.	5.074877144514809e-7
3.	-15.	5.897660368444487e-7
3.5	-15.	6.720443592374166e-7
4.	-15.	7.827521723531419e-7
4.5	-15.	9.046015133970408e-7
5.	-15.	1.0264508544409398e-6
5.5	-15.	1.1483001954848387e-6
6.	-15.	1.2701495365287377e-6
6.5	-15.	1.3725544318358256e-6
7.	-15.	1.472842413861427e-6
7.5	-15.	1.5731303958870282e-6
8.	-15.	1.67341837791263e-6
8.5	-15.	1.767481119108531e-6
9.	-15.	1.7946994694711594e-6
9.5	-15.	1.821917819833788e-6
10.	-15.	1.8491361701964165e-6
10.5	-15.	1.8763545205590448e-6
11.	-15.	1.8916670558520445e-6
11.5	-15.	1.874555486113099e-6
12.	-15.	1.8574439163741534e-6
12.5	-15.	1.8403323466352078e-6
13.	-15.	1.8232207768962622e-6
13.5	-15.	1.8208717849023202e-6
14.	-15.	1.8364244140503486e-6
14.5	-15.	1.8519770431983773e-6
15.	-15.	1.8675296723464055e-6
15.5	-15.	1.8830823014944342e-6
16.	-15.	1.9298620955746396e-6
16.5	-15.	1.9945660763353193e-6
17.	-15.	2.0592700570959994e-6
17.5	-15.	2.123974037856679e-6
18.	-15.	2.1886780186173587e-6
18.5	-15.	2.2346089124927e-6
19.	-15.	2.2763826317842857e-6
19.5	-15.	2.318156351075872e-6
20.	-15.	2.3599300703674582e-6
20.5	-15.	2.401514646716095e-6
21.	-15.	2.3523743043682002e-6
21.5	-15.	2.303233962020306e-6
22.	-15.	2.2540936196724116e-6
22.5	-15.	2.204953277324517e-6
23.	-15.	2.141497995100243e-6
23.5	-15.	2.0151704183087603e-6
24.	-15.	1.8888428415172776e-6
24.5	-15.	1.7625152647257947e-6
25.	-15.	1.636187687934312e-6
25.5	-15.	1.5057492442357222e-6
26.	-15.	1.3682760999556208e-6
26.5	-15.	1.2308029556755193e-6
27.	-15.	1.0933298113954177e-6
27.5	-15.	9.55856667115316e-7
28.	-15.	8.402730563054376e-7
28.5	-15.	7.424397024796954e-7
29.	-15.	6.446063486539532e-7
29.5	-15.	5.467729948282109e-7
30.	-15.	4.4893964100246875e-7
30.5	-15.	3.880168811116471e-7
31.	-15.	3.4036187837962486e-7
31.5	-15.	2.9270687564760256e-7
32.	-15.	2.4505187291558036e-7
32.5	-15.	1.9739687018355806e-7
33.	-15.	1.815132030519358e-7
33.5	-15.	1.6843115869587097e-7
34.	-15.	1.5534911433980613e-7
34.5	-15.	1.4226706998374128e-7
35.	-15.	1.3059271317273262e-7
35.5	-15.	1.3126543502808957e-7
36.	-15.	1.319381568834465e-7
36.5	-15.	1.3261087873880347e-7
37.	-15.	1.3328360059416042e-7
37.5	-15.	1.3369481819574977e-7
38.	-15.	1.334522892756183e-7
38.5	-15.	1.3320976035548683e-7
39.	-15.	1.3296723143535537e-7
39.5	-15.	1.3272470251522388e-7
40.	-15.	1.2964432613854993e-7
40.5	-15.	1.2335218266762232e-7
41.	-15.	1.1706003919669467e-7
41.5	-15.	1.1076789572576704e-7
42.	-15.	1.0447575225483942e-7
42.5	-15.	9.626082014158386e-8
43.	-15.	8.702174982743593e-8
43.5	-15.	7.778267951328798e-8
44.	-15.	6.854360919914003e-8
44.5	-15.	5.93045388849921e-8
45.	-15.	5.1819312628726275e-8
45.5	-15.	4.4678519990827234e-8
46.	-15.	3.75377273529282e-8
46.5	-15.	3.0396934715029165e-8
47.	-15.	2.3326869761126894e-8
47.5	-15.	1.9864780649774732e-8
48.	-15.	1.6402691538422567e-8
48.5	-15.	1.2940602427070408e-8
49.	-15.	9.478513315718245e-9
49.5	-15.	6.4925516336732075e-9
50.	-15.	5.380512091246831e-9
50.5	-15.	4.2684725488204535e-9
51.	-15.	3.1564330063940765e-9
51.5	-15.	2.0443934639676995e-9
52.	-15.	1.2680374599223827e-9
52.5	-15.	1.0256893760907607e-9
53.	-15.	7.833412922591388e-10
53.5	-15.	5.409932084275169e-10
54.	-15.	2.9864512459589497e-10
54.5	-15.	1.736157460201909e-10
55.	-15.	1.373224238353166e-10
-55.	-14.5	3.8455917867546175e-13
-54.5	-14.5	5.072639386535692e-13
-54.	-14.5	1.1053647925997108e-12
-53.5	-14.5	2.7258666597700855e-12
-53.	-14.5	4.34636852694046e-12
-52.5	-14.5	5.9668703941108345e-12
-52.	-14.5	7.587372261281209e-12
-51.5	-14.5	1.6238512474886226e-11
-51.	-14.5	3.189856490919039e-11
-50.5	-14.5	4.755861734349455e-11
-50.	-14.5	6.321866977779871e-11
-49.5	-14.5	7.887872221210285e-11
-49.	-14.5	1.5614605252622415e-10
-48.5	-14.5	2.6185539307949856e-10
-48.	-14.5	3.67564733632773e-10
-47.5	-14.5	4.732740741860474e-10
-47.	-14.5	5.789834147393219e-10
-46.5	-14.5	1.0258312591643077e-9
-46.	-14.5	1.5247713536457753e-9
-45.5	-14.5	2.0237114481272427e-9
-45.	-14.5	2.522651542608711e-9
-44.5	-14.5	3.082237654418809e-9
-44.	-14.5	4.772548150720954e-9
-43.5	-14.5	6.4628586470230995e-9
-43.	-14.5	8.153169143325245e-9
-42.5	-14.5	9.84347963962739e-9
-42.	-14.5	1.2203687791623995e-8
-41.5	-14.5	1.6753371318411752e-8
-41.	-14.5	2.130305484519951e-8
-40.5	-14.5	2.5852738371987266e-8
-40.	-14.5	3.040242189877502e-8
-39.5	-14.5	3.801271162050027e-8
-39.	-14.5	4.989041169657069e-8
-38.5	-14.5	6.176811177264111e-8
-38.	-14.5	7.364581184871153e-8
-37.5	-14.5	8.552351192478195e-8
-37.	-14.5	1.1002137702865438e-7
-36.5	-14.5	1.428964618643007e-7
-36.	-14.5	1.7577154669994704e-7
-35.5	-14.5	2.0864663153559337e-7
-35.	-14.5	2.415217163712397e-7
-34.5	-14.5	3.1196213347989965e-7
-34.	-14.5	3.9272701760152625e-7
-33.5	-14.5	4.734919017231529e-7
-33.	-14.5	5.542567858447795e-7
-32.5	-14.5	6.35021669966406e-7
-32.	-14.5	7.792362224987544e-7
-31.5	-14.5	9.255625842957119e-7
-31.	-14.5	1.0718889460926694e-6
-30.5	-14.5	1.2182153078896268e-6
-30.	-14.5	1.3691769928594718e-6
-29.5	-14.5	1.5461671978033866e-6
-29.	-14.5	1.7231574027473017e-6
-28.5	-14.5	1.9001476076912166e-6
-28.	-14.5	2.0771378126351315e-6
-27.5	-14.5	2.2404521209576456e-6
-27.	-14.5	2.376562944511981e-6
-26.5	-14.5	2.512673768066316e-6
-26.	-14.5	2.648784591620651e-6
-25.5	-14.5	2.7848954151749866e-6
-25.	-14.5	2.8950064525700107e-6
-24.5	-14.5	2.980916841342748e-6
-24.	-14.5	3.0668272301154856e-6
-23.5	-14.5	3.1527376188882227e-6
-23.	-14.5	3.23864800766096e-6
-22.5	-14.5	3.3406826448876755e-6
-22.	-14.5	3.4495850919736527e-6
-21.5	-14.5	3.558487539059629e-6
-21.	-14.5	3.667389986145606e-6
-20.5	-14.5	3.776292433231583e-6
-20.	-14.5	3.922434599014111e-6
-19.5	-14.5	4.073431362458902e-6
-19.	-14.5	4.2244281259036935e-6
-18.5	-14.5	4.375424889348484e-6
-18.	-14.5	4.522144494423861e-6
-17.5	-14.5	4.6102882819454445e-6
-17.	-14.5	4.698432069467027e-6
-16.5	-14.5	4.786575856988609e-6
-16.	-14.5	4.8747196445101914e-6
-15.5	-14.5	4.9213820219332125e-6
-15.	-14.5	4.844541964757342e-6
-14.5	-14.5	4.7677019075814715e-6
-14.	-14.5	4.690861850405601e-6
-13.5	-14.5	4.6140217932297305e-6
-13.	-14.5	4.473177552624654e-6
-12.5	-14.5	4.2491351136458934e-6
-12.	-14.5	4.025092674667131e-6
-11.5	-14.5	3.801050235688369e-6
-11.	-14.5	3.5770077967096083e-6
-10.5	-14.5	3.324257768962049e-6
-10.	-14.5	3.0537765132432942e-6
-9.5	-14.5	2.7832952575245393e-6
-9.	-14.5	2.5128140018057847e-6
-8.5	-14.5	2.24233274608703e-6
-8.	-14.5	2.0099017862214796e-6
-7.5	-14.5	1.7868909650554793e-6
-7.	-14.5	1.5638801438894789e-6
-6.5	-14.5	1.3408693227234786e-6
-6.	-14.5	1.1178585015574782e-6
-5.5	-14.5	9.824691516378644e-7
-5.	-14.5	8.484200397210694e-7
-4.5	-14.5	7.143709278042745e-7
-4.	-14.5	5.803218158874794e-7
-3.5	-14.5	4.6065187892177807e-7
-3.	-14.5	4.1203466125227387e-7
-2.5	-14.5	3.634174435827696e-7
-2.	-14.5	3.148002259132654e-7
-1.5	-14.5	2.661830082437612e-7
-1.	-14.5	2.435362600020552e-7
-0.5	-14.5	2.6876414524385044e-7
0.	-14.5	2.939920304856457e-7
0.5	-14.5	3.192199157274409e-7
1.	-14.5	3.444478009692362e-7
1.5	-14.5	4.0787846271937286e-7
2.	-14.5	5.045046875070564e-7
2.5	-14.5	6.011309122947399e-7
3.	-14.5	6.977571370824235e-7
3.5	-14.5	7.94383361870107e-7
4.	-14.5	9.245737363753205e-7
4.5	-14.5	1.0679179135676822e-6
5.	-14.5	1.211262090760044e-6
5.5	-14.5	1.3546062679524054e-6
6.	-14.5	1.497950445144767e-6
6.5	-14.5	1.618774004396372e-6
7.	-14.5	1.7371457480564522e-6
7.5	-14.5	1.8555174917165326e-6
8.	-14.5	1.973889235376613e-6
8.5	-14.5	2.0850517918948356e-6
9.	-14.5	2.118804696950029e-6
9.5	-14.5	2.1525576020052216e-6
10.	-14.5	2.186310507060415e-6
10.5	-14.5	2.2200634121156077e-6
11.	-14.5	2.2402871434541545e-6
11.5	-14.5	2.223665740963689e-6
12.	-14.5	2.2070443384732232e-6
12.5	-14.5	2.1904229359827574e-6
13.	-14.5	2.1738015334922915e-6
13.5	-14.5	2.174943412675344e-6
14.	-14.5	2.1976256721530943e-6
14.5	-14.5	2.2203079316308445e-6
15.	-14.5	2.242990191108595e-6
15.5	-14.5	2.2656724505863454e-6
16.	-14.5	2.3247769648528724e-6
16.5	-14.5	2.404787613108052e-6
17.	-14.5	2.484798261363231e-6
17.5	-14.5	2.5648089096184103e-6
18.	-14.5	2.6448195578735893e-6
18.5	-14.5	2.7016335912429194e-6
19.	-14.5	2.753310889326168e-6
19.5	-14.5	2.804988187409416e-6
20.	-14.5	2.856665485492664e-6
20.5	-14.5	2.908116000795236e-6
21.	-14.5	2.85078715051432e-6
21.5	-14.5	2.793458300233405e-6
22.	-14.5	2.7361294499524893e-6
22.5	-14.5	2.6788005996715737e-6
23.	-14.5	2.6041221817727e-6
23.5	-14.5	2.453243155606523e-6
24.	-14.5	2.3023641294403466e-6
24.5	-14.5	2.15148510327417e-6
25.	-14.5	2.000606077107993e-6
25.5	-14.5	1.8440685584698087e-6
26.	-14.5	1.6778479726871976e-6
26.5	-14.5	1.5116273869045866e-6
27.	-14.5	1.3454068011219756e-6
27.5	-14.5	1.1791862153393648e-6
28.	-14.5	1.0386698969131635e-6
28.5	-14.5	9.189972091557417e-7
29.	-14.5	7.993245213983199e-7
29.5	-14.5	6.796518336408982e-7
30.	-14.5	5.599791458834764e-7
30.5	-14.5	4.850740084536419e-7
31.	-14.5	4.262608631328483e-7
31.5	-14.5	3.674477178120547e-7
32.	-14.5	3.0863457249126116e-7
32.5	-14.5	2.4982142717046754e-7
33.	-14.5	2.3016731113165482e-7
33.5	-14.5	2.1396627083649247e-7
34.	-14.5	1.977652305413301e-7
34.5	-14.5	1.8156419024616776e-7
35.	-14.5	1.6710543952030814e-7
35.5	-14.5	1.6792862152683628e-7
36.	-14.5	1.6875180353336442e-7
36.5	-14.5	1.6957498553989259e-7
37.	-14.5	1.703981675464207e-7
37.5	-14.5	1.7086007421652522e-7
38.	-14.5	1.704188120426522e-7
38.5	-14.5	1.6997754986877921e-7
39.	-14.5	1.6953628769490623e-7
39.5	-14.5	1.690950255210332e-7
40.	-14.5	1.650696528054709e-7
40.5	-14.5	1.569879210092164e-7
41.	-14.5	1.4890618921296184e-7
41.5	-14.5	1.4082445741670732e-7
42.	-14.5	1.327427256204528e-7
42.5	-14.5	1.2226249335999083e-7
43.	-14.5	1.1050474369788715e-7
43.5	-14.5	9.874699403578348e-8
44.	-14.5	8.698924437367982e-8
44.5	-14.5	7.523149471157615e-8
45.	-14.5	6.572663589468127e-8
45.5	-14.5	5.6664217408848513e-8
46.	-14.5	4.7601798923015753e-8
46.5	-14.5	3.8539380437182993e-8
47.	-14.5	2.9566816380304267e-8
47.5	-14.5	2.5177925797409576e-8
48.	-14.5	2.078903521451489e-8
48.5	-14.5	1.64001446316202e-8
49.	-14.5	1.2011254048725513e-8
49.5	-14.5	8.226091865651457e-9
50.	-14.5	6.817058309291454e-9
50.5	-14.5	5.408024752931448e-9
51.	-14.5	3.998991196571442e-9
51.5	-14.5	2.5899576402114367e-9
52.	-14.5	1.606286933913665e-9
52.5	-14.5	1.2992866773894877e-9
53.	-14.5	9.922864208653102e-10
53.5	-14.5	6.85286164341133e-10
54.	-14.5	3.782859078169555e-10
54.5	-14.5	2.1990484383452514e-10
55.	-14.5	1.739345077183473e-10
-55.	-14.	7.492748269394112e-13
-54.5	-14.	9.875596682519554e-13
-54.	-14.	2.140796209763807e-12
-53.5	-14.	5.261755156243309e-12
-53.	-14.	8.382714102722814e-12
-52.5	-14.	1.1503673049202315e-11
-52.	-14.	1.4624631995681815e-11
-51.5	-14.	3.1222825498584095e-11
-51.	-14.	6.125660611736224e-11
-50.5	-14.	9.12903867361404e-11
-50.	-14.	1.2132416735491852e-10
-49.5	-14.	1.513579479736967e-10
-49.	-14.	2.9891511457297575e-10
-48.5	-14.	5.00728879782537e-10
-48.	-14.	7.025426449920982e-10
-47.5	-14.	9.043564102016593e-10
-47.	-14.	1.1061701754112206e-9
-46.5	-14.	1.951977112022903e-9
-46.	-14.	2.8961225619909145e-9
-45.5	-14.	3.840268011958927e-9
-45.	-14.	4.784413461926937e-9
-44.5	-14.	5.839120904670803e-9
-44.	-14.	8.95521913177986e-9
-43.5	-14.	1.2071317358888916e-8
-43.	-14.	1.5187415585997972e-8
-42.5	-14.	1.8303513813107028e-8
-42.	-14.	2.2502809762404405e-8
-41.5	-14.	3.024239984260542e-8
-41.	-14.	3.798198992280642e-8
-40.5	-14.	4.5721580003007426e-8
-40.	-14.	5.3461170083208426e-8
-39.5	-14.	6.513814089210367e-8
-39.	-14.	8.230501083223039e-8
-38.5	-14.	9.947188077235711e-8
-38.	-14.	1.1663875071248386e-7
-37.5	-14.	1.338056206526106e-7
-37.	-14.	1.6503883535119723e-7
-36.5	-14.	2.0560923863685166e-7
-36.	-14.	2.461796419225061e-7
-35.5	-14.	2.867500452081605e-7
-35.	-14.	3.27320448493815e-7
-34.5	-14.	4.0865107099348035e-7
-34.	-14.	5.011842441762568e-7
-33.5	-14.	5.937174173590333e-7
-33.	-14.	6.862505905418099e-7
-32.5	-14.	7.787837637245863e-7
-32.	-14.	9.400000442876704e-7
-31.5	-14.	1.1035023198152823e-6
-31.	-14.	1.2670045953428943e-6
-30.5	-14.	1.4305068708705062e-6
-30.	-14.	1.5989907271507702e-6
-29.5	-14.	1.7954474278879768e-6
-29.	-14.	1.9919041286251837e-6
-28.5	-14.	2.1883608293623905e-6
-28.	-14.	2.384817530099597e-6
-27.5	-14.	2.5666519824729154e-6
-27.	-14.	2.7194005093193393e-6
-26.5	-14.	2.872149036165763e-6
-26.	-14.	3.0248975630121865e-6
-25.5	-14.	3.1776460898586107e-6
-25.	-14.	3.3034280486033167e-6
-24.5	-14.	3.4041094763213484e-6
-24.	-14.	3.50479090403938e-6
-23.5	-14.	3.6054723317574124e-6
-23.	-14.	3.7061537594754445e-6
-22.5	-14.	3.8258471729487e-6
-22.	-14.	3.953638371790778e-6
-21.5	-14.	4.081429570632855e-6
-21.	-14.	4.209220769474933e-6
-20.5	-14.	4.33701196831701e-6
-20.	-14.	4.506499901073218e-6
-19.5	-14.	4.681423451338595e-6
-19.	-14.	4.856347001603973e-6
-18.5	-14.	5.03127055186935e-6
-18.	-14.	5.201821427540272e-6
-17.5	-14.	5.3124883879700576e-6
-17.	-14.	5.423155348399841e-6
-16.5	-14.	5.533822308829627e-6
-16.	-14.	5.644489269259411e-6
-15.5	-14.	5.710852969307839e-6
-15.	-14.	5.645312751317665e-6
-14.5	-14.	5.579772533327491e-6
-14.	-14.	5.5142323153373166e-6
-13.5	-14.	5.4486920973471425e-6
-13.	-14.	5.3093623727701145e-6
-12.5	-14.	5.07411463661967e-6
-12.	-14.	4.838866900469226e-6
-11.5	-14.	4.603619164318781e-6
-11.	-14.	4.3683714281683364e-6
-10.5	-14.	4.088486273757056e-6
-10.	-14.	3.7810308400860716e-6
-9.5	-14.	3.473575406415087e-6
-9.	-14.	3.166119972744103e-6
-8.5	-14.	2.8586645390731185e-6
-8.	-14.	2.579971519127082e-6
-7.5	-14.	2.3083992303224842e-6
-7.	-14.	2.036826941517886e-6
-6.5	-14.	1.7652546527132882e-6
-6.	-14.	1.49368236390869e-6
-5.5	-14.	1.3188021180064066e-6
-5.	-14.	1.1454008514983797e-6
-4.5	-14.	9.71999584990353e-7
-4.	-14.	7.985983184823264e-7
-3.5	-14.	6.429144976388843e-7
-3.	-14.	5.74779002602245e-7
-2.5	-14.	5.066435075656057e-7
-2.	-14.	4.3850801252896637e-7
-1.5	-14.	3.7037251749232707e-7
-1.	-14.	3.3512989641526214e-7
-0.5	-14.	3.6052284796084935e-7
0.	-14.	3.8591579950643646e-7
0.5	-14.	4.113087510520236e-7
1.	-14.	4.3670170259761083e-7
1.5	-14.	5.088376552942677e-7
2.	-14.	6.215900338922114e-7
2.5	-14.	7.343424124901551e-7
3.	-14.	8.470947910880987e-7
3.5	-14.	9.598471696860425e-7
4.	-14.	1.112670181742964e-6
4.5	-14.	1.2811968898715649e-6
5.	-14.	1.4497235980001661e-6
5.5	-14.	1.6182503061287672e-6
6.	-14.	1.7867770142573682e-6
6.5	-14.	1.9310502239424935e-6
7.	-14.	2.0726829596499883e-6
7.5	-14.	2.214315695357483e-6
8.	-14.	2.3559484310649782e-6
8.5	-14.	2.489640078172398e-6
9.	-14.	2.538063179926115e-6
9.5	-14.	2.5864862816798327e-6
10.	-14.	2.6349093834335502e-6
10.5	-14.	2.6833324851872678e-6
11.	-14.	2.7174532098529467e-6
11.5	-14.	2.7126230710794627e-6
12.	-14.	2.707792932305979e-6
12.5	-14.	2.702962793532495e-6
13.	-14.	2.6981326547590115e-6
13.5	-14.	2.7143104893328787e-6
14.	-14.	2.7559633314779786e-6
14.5	-14.	2.7976161736230785e-6
15.	-14.	2.8392690157681784e-6
15.5	-14.	2.8809218579132775e-6
16.	-14.	2.962734418605033e-6
16.5	-14.	3.067598392828211e-6
17.	-14.	3.1724623670513887e-6
17.5	-14.	3.277326341274567e-6
18.	-14.	3.3821903154977446e-6
18.5	-14.	3.456476026866395e-6
19.	-14.	3.523990386356123e-6
19.5	-14.	3.591504745845851e-6
20.	-14.	3.6590191053355786e-6
20.5	-14.	3.726257462434647e-6
21.	-14.	3.661107615870842e-6
21.5	-14.	3.595957769307037e-6
22.	-14.	3.530807922743232e-6
22.5	-14.	3.4656580761794267e-6
23.	-14.	3.378566273734238e-6
23.5	-14.	3.1951037477325105e-6
24.	-14.	3.0116412217307828e-6
24.5	-14.	2.8281786957290554e-6
25.	-14.	2.644716169727328e-6
25.5	-14.	2.4513726812378293e-6
26.	-14.	2.2411204447568897e-6
26.5	-14.	2.03086820827595e-6
27.	-14.	1.8206159717950107e-6
27.5	-14.	1.6103637353140713e-6
28.	-14.	1.4295187872331739e-6
28.5	-14.	1.2725202553866572e-6
29.	-14.	1.1155217235401405e-6
29.5	-14.	9.58523191693624e-7
30.	-14.	8.015246598471074e-7
30.5	-14.	7.017229563664744e-7
31.	-14.	6.22481031207211e-7
31.5	-14.	5.432391060479478e-7
32.	-14.	4.6399718088868464e-7
32.5	-14.	3.847552557294214e-7
33.	-14.	3.5773124848249394e-7
33.5	-14.	3.3531186063071537e-7
34.	-14.	3.1289247277893675e-7
34.5	-14.	2.9047308492715824e-7
35.	-14.	2.703452783396236e-7
35.5	-14.	2.703173399645767e-7
36.	-14.	2.7028940158952987e-7
36.5	-14.	2.70261463214483e-7
37.	-14.	2.702335248394361e-7
37.5	-14.	2.694599912023755e-7
38.	-14.	2.6682250964809995e-7
38.5	-14.	2.6418502809382436e-7
39.	-14.	2.6154754653954877e-7
39.5	-14.	2.589100649852731e-7
40.	-14.	2.5127637499262974e-7
40.5	-14.	2.379881675870129e-7
41.	-14.	2.246999601813959e-7
41.5	-14.	2.1141175277577901e-7
42.	-14.	1.9812354537016208e-7
42.5	-14.	1.8188292668750754e-7
43.	-14.	1.6406976014025835e-7
43.5	-14.	1.4625659359300913e-7
44.	-14.	1.2844342704575994e-7
44.5	-14.	1.1063026049851075e-7
45.	-14.	9.652155791185493e-8
45.5	-14.	8.314036694193733e-8
46.	-14.	6.975917597201974e-8
46.5	-14.	5.637798500210215e-8
47.	-14.	4.313078180941576e-8
47.5	-14.	3.671859195421234e-8
48.	-14.	3.030640209900892e-8
48.5	-14.	2.3894212243805507e-8
49.	-14.	1.748202238860209e-8
49.5	-14.	1.1953899433730586e-8
50.	-14.	9.905249484324985e-9
50.5	-14.	7.856599534919382e-9
51.	-14.	5.807949585513778e-9
51.5	-14.	3.759299636108176e-9
52.	-14.	2.329506474581403e-9
52.5	-14.	1.884195387448625e-9
53.	-14.	1.4388843003158467e-9
53.5	-14.	9.935732131830687e-10
54.	-14.	5.482621260502906e-10
54.5	-14.	3.185704527786073e-10
55.	-14.	2.5196629761069756e-10
-55.	-13.5	1.141269623681475e-12
-54.5	-13.5	1.5037595421173365e-12
-54.	-13.5	3.2533471037312813e-12
-53.5	-13.5	7.986068211919084e-12
-53.	-13.5	1.2718789320106888e-11
-52.5	-13.5	1.745151042829469e-11
-52.	-13.5	2.2184231536482492e-11
-51.5	-13.5	4.731733356548096e-11
-51.	-13.5	9.278777512145093e-11
-50.5	-13.5	1.382582166774209e-10
-50.	-13.5	1.8372865823339085e-10
-49.5	-13.5	2.2919909978936088e-10
-49.	-13.5	4.5223138055009077e-10
-48.5	-13.5	7.57237996528107e-10
-48.	-13.5	1.0622446125061235e-9
-47.5	-13.5	1.3672512284841395e-9
-47.	-13.5	1.6722578444621562e-9
-46.5	-13.5	2.9463528016343008e-9
-46.	-13.5	4.3684286862695355e-9
-45.5	-13.5	5.790504570904769e-9
-45.	-13.5	7.212580455540002e-9
-44.5	-13.5	8.798747430613141e-9
-44.	-13.5	1.3444337025816554e-8
-43.5	-13.5	1.8089926621019968e-8
-43.	-13.5	2.273551621622338e-8
-42.5	-13.5	2.7381105811426795e-8
-42.	-13.5	3.3551154477262656e-8
-41.5	-13.5	4.4703703927590144e-8
-41.	-13.5	5.585625337791762e-8
-40.5	-13.5	6.70088028282451e-8
-40.	-13.5	7.816135227857258e-8
-39.5	-13.5	9.416887303798156e-8
-39.	-13.5	1.1694569161450039e-7
-38.5	-13.5	1.397225101910192e-7
-38.	-13.5	1.6249932876753806e-7
-37.5	-13.5	1.852761473440569e-7
-37.	-13.5	2.235518374213026e-7
-36.5	-13.5	2.7211562213677907e-7
-36.	-13.5	3.2067940685225554e-7
-35.5	-13.5	3.6924319156773206e-7
-35.	-13.5	4.1780697628320853e-7
-34.5	-13.5	5.102079432941843e-7
-34.	-13.5	6.146571344300515e-7
-33.5	-13.5	7.191063255659188e-7
-33.	-13.5	8.235555167017862e-7
-32.5	-13.5	9.280047078376534e-7
-32.	-13.5	1.1061873452897224e-6
-31.5	-13.5	1.2868240692475577e-6
-31.	-13.5	1.4674607932053931e-6
-30.5	-13.5	1.6480975171632285e-6
-30.	-13.5	1.8340480118188017e-6
-29.5	-13.5	2.049836682063227e-6
-29.	-13.5	2.2656253523076526e-6
-28.5	-13.5	2.4814140225520778e-6
-28.	-13.5	2.697202692796503e-6
-27.5	-13.5	2.8974701321233867e-6
-27.	-13.5	3.0668634298464206e-6
-26.5	-13.5	3.2362567275694544e-6
-26.	-13.5	3.4056500252924882e-6
-25.5	-13.5	3.5750433230155225e-6
-25.	-13.5	3.71665928676599e-6
-24.5	-13.5	3.832420057130826e-6
-24.	-13.5	3.948180827495662e-6
-23.5	-13.5	4.063941597860499e-6
-23.	-13.5	4.1797023682253354e-6
-22.5	-13.5	4.317490275073669e-6
-22.	-13.5	4.464660212070226e-6
-21.5	-13.5	4.611830149066781e-6
-21.	-13.5	4.759000086063338e-6
-20.5	-13.5	4.9061700230598945e-6
-20.	-13.5	5.099584376399353e-6
-19.5	-13.5	5.2990271865405465e-6
-19.	-13.5	5.498469996681742e-6
-18.5	-13.5	5.697912806822936e-6
-18.	-13.5	5.892913873665528e-6
-17.5	-13.5	6.027085127204902e-6
-17.	-13.5	6.161256380744276e-6
-16.5	-13.5	6.295427634283651e-6
-16.	-13.5	6.429598887823025e-6
-15.5	-13.5	6.516752660913266e-6
-15.	-13.5	6.4639214795292784e-6
-14.5	-13.5	6.411090298145293e-6
-14.	-13.5	6.3582591167613065e-6
-13.5	-13.5	6.30542793537732e-6
-13.	-13.5	6.168829785182776e-6
-12.5	-13.5	5.923344051163781e-6
-12.	-13.5	5.677858317144786e-6
-11.5	-13.5	5.4323725831257895e-6
-11.	-13.5	5.186886849106794e-6
-10.5	-13.5	4.87997797841887e-6
-10.	-13.5	4.535131137818042e-6
-9.5	-13.5	4.190284297217213e-6
-9.	-13.5	3.845437456616385e-6
-8.5	-13.5	3.5005906160155564e-6
-8.	-13.5	3.1742836401337056e-6
-7.5	-13.5	2.8525665916941393e-6
-7.	-13.5	2.5308495432545726e-6
-6.5	-13.5	2.2091324948150063e-6
-6.	-13.5	1.8874154463754396e-6
-5.5	-13.5	1.6713612972243724e-6
-5.	-13.5	1.4569233436370184e-6
-4.5	-13.5	1.2424853900496646e-6
-4.	-13.5	1.0280474364623109e-6
-3.5	-13.5	8.347769159348487e-7
-3.	-13.5	7.461023603734535e-7
-2.5	-13.5	6.574278048120582e-7
-2.	-13.5	5.687532492506628e-7
-1.5	-13.5	4.800786936892675e-7
-1.	-13.5	4.314796212771865e-7
-0.5	-13.5	4.567567286077029e-7
0.	-13.5	4.820338359382192e-7
0.5	-13.5	5.073109432687357e-7
1.	-13.5	5.325880505992521e-7
1.5	-13.5	6.133937235489204e-7
2.	-13.5	7.42449868555054e-7
2.5	-13.5	8.715060135611876e-7
3.	-13.5	1.0005621585673212e-6
3.5	-13.5	1.1296183035734548e-6
4.	-13.5	1.3053885842887763e-6
4.5	-13.5	1.4994661520645651e-6
5.	-13.5	1.693543719840354e-6
5.5	-13.5	1.8876212876161427e-6
6.	-13.5	2.081698855391931e-6
6.5	-13.5	2.2499242128361244e-6
7.	-13.5	2.415335044829324e-6
7.5	-13.5	2.580745876822523e-6
8.	-13.5	2.746156708815722e-6
8.5	-13.5	2.9029197251106285e-6
9.	-13.5	2.9668256153594376e-6
9.5	-13.5	3.0307315056082466e-6
10.	-13.5	3.094637395857056e-6
10.5	-13.5	3.1585432861058656e-6
11.	-13.5	3.207458509808893e-6
11.5	-13.5	3.215548393647608e-6
12.	-13.5	3.223638277486323e-6
12.5	-13.5	3.2317281613250378e-6
13.	-13.5	3.2398180451637522e-6
13.5	-13.5	3.2721849636358045e-6
14.	-13.5	3.3339910684046793e-6
14.5	-13.5	3.3957971731735536e-6
15.	-13.5	3.457603277942429e-6
15.5	-13.5	3.519409382711303e-6
16.	-13.5	3.624967081396062e-6
16.5	-13.5	3.7556379063803053e-6
17.	-13.5	3.8863087313645486e-6
17.5	-13.5	4.016979556348792e-6
18.	-13.5	4.147650381333035e-6
18.5	-13.5	4.240065837063425e-6
19.	-13.5	4.324009897027863e-6
19.5	-13.5	4.407953956992302e-6
20.	-13.5	4.49189801695674e-6
20.5	-13.5	4.575515698327372e-6
21.	-13.5	4.502581562719248e-6
21.5	-13.5	4.429647427111124e-6
22.	-13.5	4.3567132915030005e-6
22.5	-13.5	4.283779155894876e-6
23.	-13.5	4.184155086279442e-6
23.5	-13.5	3.967306815418437e-6
24.	-13.5	3.750458544557431e-6
24.5	-13.5	3.5336102736964252e-6
25.	-13.5	3.31676200283542e-6
25.5	-13.5	3.085543134733755e-6
26.	-13.5	2.829732653463886e-6
26.5	-13.5	2.5739221721940167e-6
27.	-13.5	2.3181116909241474e-6
27.5	-13.5	2.0623012096542785e-6
28.	-13.5	1.839589879896188e-6
28.5	-13.5	1.6437187039536246e-6
29.	-13.5	1.4478475280110616e-6
29.5	-13.5	1.2519763520684985e-6
30.	-13.5	1.0561051761259355e-6
30.5	-13.5	9.303167922501938e-7
31.	-13.5	8.297201315906288e-7
31.5	-13.5	7.291234709310639e-7
32.	-13.5	6.285268102714989e-7
32.5	-13.5	5.279301496119339e-7
33.	-13.5	4.931767371463431e-7
33.5	-13.5	4.6422943702292907e-7
34.	-13.5	4.35282136899515e-7
34.5	-13.5	4.063348367761009e-7
35.	-13.5	3.8024985291838507e-7
35.5	-13.5	3.792707558213452e-7
36.	-13.5	3.7829165872430535e-7
36.5	-13.5	3.773125616272654e-7
37.	-13.5	3.763334645302255e-7
37.5	-13.5	3.741960313716887e-7
38.	-13.5	3.691628205717666e-7
38.5	-13.5	3.6412960977184446e-7
39.	-13.5	3.590963989719223e-7
39.5	-13.5	3.5406318817200016e-7
40.	-13.5	3.42555167139082e-7
40.5	-13.5	3.237192037955474e-7
41.	-13.5	3.048832404520126e-7
41.5	-13.5	2.860472771084779e-7
42.	-13.5	2.672113137649432e-7
42.5	-13.5	2.448612177790975e-7
43.	-13.5	2.2063938331780706e-7
43.5	-13.5	1.9641754885651655e-7
44.	-13.5	1.7219571439522609e-7
44.5	-13.5	1.4797387993393563e-7
45.	-13.5	1.2900322133172437e-7
45.5	-13.5	1.1106382973052978e-7
46.	-13.5	9.312443812933519e-8
46.5	-13.5	7.518504652814061e-8
47.	-13.5	5.7426273723898496e-8
47.5	-13.5	4.888126587405267e-8
48.	-13.5	4.033625802420685e-8
48.5	-13.5	3.179125017436103e-8
49.	-13.5	2.3246242324515203e-8
49.5	-13.5	1.5880895372720204e-8
50.	-13.5	1.3158407743936238e-8
50.5	-13.5	1.0435920115152272e-8
51.	-13.5	7.713432486368307e-9
51.5	-13.5	4.9909448575843426e-9
52.	-13.5	3.091177008775671e-9
52.5	-13.5	2.5001980292160725e-9
53.	-13.5	1.9092190496564746e-9
53.5	-13.5	1.3182400700968762e-9
54.	-13.5	7.27261090537278e-10
54.5	-13.5	4.224674525884233e-10
55.	-13.5	3.341351074573125e-10
-55.	-13.	1.5332644204235386e-12
-54.5	-13.	2.0199594159827174e-12
-54.	-13.	4.365897997698756e-12
-53.5	-13.	1.0710381267594858e-11
-53.	-13.	1.7054864537490962e-11
-52.5	-13.	2.3399347807387065e-11
-52.	-13.	2.974383107728317e-11
-51.5	-13.	6.341184163237782e-11
-51.	-13.	1.243189441255396e-10
-50.5	-13.	1.8522604661870142e-10
-50.	-13.	2.461331491118632e-10
-49.5	-13.	3.0704025160502505e-10
-49.	-13.	6.055476465272058e-10
-48.5	-13.	1.0137471132736772e-9
-48.	-13.	1.4219465800201486e-9
-47.5	-13.	1.83014604676662e-9
-47.	-13.	2.2383455135130918e-9
-46.5	-13.	3.940728491245699e-9
-46.	-13.	5.840734810548156e-9
-45.5	-13.	7.740741129850612e-9
-45.	-13.	9.640747449153066e-9
-44.5	-13.	1.1758373956555477e-8
-44.	-13.	1.7933454919853248e-8
-43.5	-13.	2.410853588315102e-8
-43.	-13.	3.028361684644879e-8
-42.5	-13.	3.6458697809746565e-8
-42.	-13.	4.459949919212091e-8
-41.5	-13.	5.916500801257487e-8
-41.	-13.	7.373051683302881e-8
-40.5	-13.	8.829602565348277e-8
-40.	-13.	1.0286153447393672e-7
-39.5	-13.	1.2319960518385945e-7
-39.	-13.	1.5158637239677037e-7
-38.5	-13.	1.799731396096813e-7
-38.	-13.	2.0835990682259226e-7
-37.5	-13.	2.367466740355032e-7
-37.	-13.	2.8206483949140797e-7
-36.5	-13.	3.386220056367065e-7
-36.	-13.	3.95179171782005e-7
-35.5	-13.	4.5173633792730355e-7
-35.	-13.	5.082935040726021e-7
-34.5	-13.	6.117648155948882e-7
-34.	-13.	7.281300246838463e-7
-33.5	-13.	8.444952337728044e-7
-33.	-13.	9.608604428617625e-7
-32.5	-13.	1.0772256519507204e-6
-32.	-13.	1.2723746462917743e-6
-31.5	-13.	1.470145818679833e-6
-31.	-13.	1.6679169910678919e-6
-30.5	-13.	1.8656881634559508e-6
-30.	-13.	2.069105296486833e-6
-29.5	-13.	2.304225936238477e-6
-29.	-13.	2.539346575990121e-6
-28.5	-13.	2.774467215741765e-6
-28.	-13.	3.009587855493409e-6
-27.5	-13.	3.2282882817738576e-6
-27.	-13.	3.414326350373502e-6
-26.5	-13.	3.600364418973146e-6
-26.	-13.	3.78640248757279e-6
-25.5	-13.	3.972440556172434e-6
-25.	-13.	4.129890524928663e-6
-24.5	-13.	4.260730637940304e-6
-24.	-13.	4.391570750951944e-6
-23.5	-13.	4.522410863963586e-6
-23.	-13.	4.653250976975227e-6
-22.5	-13.	4.809133377198638e-6
-22.	-13.	4.975682052349673e-6
-21.5	-13.	5.142230727500708e-6
-21.	-13.	5.308779402651744e-6
-20.5	-13.	5.47532807780278e-6
-20.	-13.	5.692668851725488e-6
-19.5	-13.	5.916630921742499e-6
-19.	-13.	6.140592991759511e-6
-18.5	-13.	6.364555061776523e-6
-18.	-13.	6.584006319790784e-6
-17.5	-13.	6.741681866439747e-6
-17.	-13.	6.8993574130887106e-6
-16.5	-13.	7.057032959737674e-6
-16.	-13.	7.214708506386638e-6
-15.5	-13.	7.322652352518693e-6
-15.	-13.	7.282530207740893e-6
-14.5	-13.	7.242408062963094e-6
-14.	-13.	7.2022859181852965e-6
-13.5	-13.	7.162163773407498e-6
-13.	-13.	7.028297197595438e-6
-12.5	-13.	6.772573465707892e-6
-12.	-13.	6.516849733820345e-6
-11.5	-13.	6.261126001932798e-6
-11.	-13.	6.005402270045252e-6
-10.5	-13.	5.671469683080683e-6
-10.	-13.	5.289231435550012e-6
-9.5	-13.	4.906993188019339e-6
-9.	-13.	4.524754940488667e-6
-8.5	-13.	4.142516692957995e-6
-8.	-13.	3.7685957611403288e-6
-7.5	-13.	3.3967339530657944e-6
-7.	-13.	3.024872144991259e-6
-6.5	-13.	2.6530103369167243e-6
-6.	-13.	2.2811485288421895e-6
-5.5	-13.	2.0239204764423384e-6
-5.	-13.	1.7684458357756573e-6
-4.5	-13.	1.5129711951089763e-6
-4.	-13.	1.2574965544422952e-6
-3.5	-13.	1.026639334230813e-6
-3.	-13.	9.174257181446618e-7
-2.5	-13.	8.082121020585105e-7
-2.	-13.	6.989984859723592e-7
-1.5	-13.	5.897848698862079e-7
-1.	-13.	5.278293461391109e-7
-0.5	-13.	5.529906092545564e-7
0.	-13.	5.781518723700021e-7
0.5	-13.	6.033131354854477e-7
1.	-13.	6.284743986008933e-7
1.5	-13.	7.17949791803573e-7
2.	-13.	8.633097032178967e-7
2.5	-13.	1.0086696146322202e-6
3.	-13.	1.1540295260465437e-6
3.5	-13.	1.2993894374608674e-6
4.	-13.	1.4981069868345888e-6
4.5	-13.	1.7177354142575652e-6
5.	-13.	1.9373638416805417e-6
5.5	-13.	2.156992269103518e-6
6.	-13.	2.3766206965264944e-6
6.5	-13.	2.5687982017297557e-6
7.	-13.	2.7579871300086594e-6
7.5	-13.	2.947176058287563e-6
8.	-13.	3.1363649865664664e-6
8.5	-13.	3.3161993720488585e-6
9.	-13.	3.3955880507927595e-6
9.5	-13.	3.474976729536661e-6
10.	-13.	3.554365408280562e-6
10.5	-13.	3.6337540870244634e-6
11.	-13.	3.6974638097648403e-6
11.5	-13.	3.7184737162157537e-6
12.	-13.	3.7394836226666666e-6
12.5	-13.	3.76049352911758e-6
13.	-13.	3.781503435568493e-6
13.5	-13.	3.8300594379387295e-6
14.	-13.	3.91201880533138e-6
14.5	-13.	3.993978172724029e-6
15.	-13.	4.075937540116679e-6
15.5	-13.	4.157896907509329e-6
16.	-13.	4.287199744187091e-6
16.5	-13.	4.443677419932399e-6
17.	-13.	4.6001550956777075e-6
17.5	-13.	4.756632771423017e-6
18.	-13.	4.913110447168325e-6
18.5	-13.	5.023655647260454e-6
19.	-13.	5.1240294076996035e-6
19.5	-13.	5.224403168138753e-6
20.	-13.	5.324776928577903e-6
20.5	-13.	5.424773934220097e-6
21.	-13.	5.344055509567654e-6
21.5	-13.	5.263337084915212e-6
22.	-13.	5.182618660262769e-6
22.5	-13.	5.1019002356103265e-6
23.	-13.	4.989743898824646e-6
23.5	-13.	4.7395098831043626e-6
24.	-13.	4.489275867384079e-6
24.5	-13.	4.239041851663795e-6
25.	-13.	3.988807835943512e-6
25.5	-13.	3.7197135882296805e-6
26.	-13.	3.4183448621708815e-6
26.5	-13.	3.1169761361120826e-6
27.	-13.	2.8156074100532845e-6
27.5	-13.	2.5142386839944855e-6
28.	-13.	2.249660972559202e-6
28.5	-13.	2.0149171525205923e-6
29.	-13.	1.7801733324819827e-6
29.5	-13.	1.5454295124433732e-6
30.	-13.	1.3106856924047636e-6
30.5	-13.	1.1589106281339132e-6
31.	-13.	1.0369592319740466e-6
31.5	-13.	9.150078358141798e-7
32.	-13.	7.93056439654313e-7
32.5	-13.	6.711050434944463e-7
33.	-13.	6.286222258101925e-7
33.5	-13.	5.931470134151429e-7
34.	-13.	5.576718010200933e-7
34.5	-13.	5.221965886250437e-7
35.	-13.	4.901544274971467e-7
35.5	-13.	4.882241716781137e-7
36.	-13.	4.862939158590808e-7
36.5	-13.	4.843636600400478e-7
37.	-13.	4.824334042210149e-7
37.5	-13.	4.789320715410019e-7
38.	-13.	4.7150313149543326e-7
38.5	-13.	4.640741914498646e-7
39.	-13.	4.5664525140429585e-7
39.5	-13.	4.492163113587272e-7
40.	-13.	4.338339592855343e-7
40.5	-13.	4.094502400040818e-7
41.	-13.	3.850665207226293e-7
41.5	-13.	3.6068280144117676e-7
42.	-13.	3.362990821597243e-7
42.5	-13.	3.078395088706875e-7
43.	-13.	2.7720900649535575e-7
43.5	-13.	2.46578504120024e-7
44.	-13.	2.1594800174469226e-7
44.5	-13.	1.8531749936936052e-7
45.	-13.	1.6148488475159385e-7
45.5	-13.	1.3898729251912225e-7
46.	-13.	1.1648970028665066e-7
46.5	-13.	9.399210805417908e-8
47.	-13.	7.172176563838124e-8
47.5	-13.	6.1043939793893e-8
48.	-13.	5.036611394940478e-8
48.5	-13.	3.968828810491655e-8
49.	-13.	2.9010462260428318e-8
49.5	-13.	1.9807891311709818e-8
50.	-13.	1.641156600354749e-8
50.5	-13.	1.3015240695385163e-8
51.	-13.	9.618915387222835e-9
51.5	-13.	6.222590079060509e-9
52.	-13.	3.8528475429699384e-9
52.5	-13.	3.11620067098352e-9
53.	-13.	2.3795537989971023e-9
53.5	-13.	1.6429069270106837e-9
54.	-13.	9.062600550242654e-10
54.5	-13.	5.263644523982393e-10
55.	-13.	4.1630391730392746e-10
-55.	-12.5	2.1858083890523824e-12
-54.5	-12.5	2.8765372036606007e-12
-54.	-12.5	6.171057264250806e-12
-53.5	-12.5	1.5065368408306206e-11
-53.	-12.5	2.3959679552361612e-11
-52.5	-12.5	3.285399069641702e-11
-52.	-12.5	4.1748301840472416e-11
-51.5	-12.5	8.86606509654468e-11
-51.	-12.5	1.7347355447558531e-10
-50.5	-12.5	2.582864579857237e-10
-50.	-12.5	3.430993614958622e-10
-49.5	-12.5	4.2791226500600076e-10
-49.	-12.5	8.422075246195345e-10
-48.5	-12.5	1.4086137176879472e-9
-48.	-12.5	1.9750199107563598e-9
-47.5	-12.5	2.541426103824772e-9
-47.	-12.5	3.107832296893185e-9
-46.5	-12.5	5.464593164939049e-9
-46.	-12.5	8.094743293828336e-9
-45.5	-12.5	1.072489342271762e-8
-45.	-12.5	1.3355043551606907e-8
-44.5	-12.5	1.628435009353894e-8
-44.	-12.5	2.4791326297958687e-8
-43.5	-12.5	3.329830250237843e-8
-43.	-12.5	4.1805278706798184e-8
-42.5	-12.5	5.031225491121793e-8
-42.	-12.5	6.144616462571183e-8
-41.5	-12.5	8.116587275676924e-8
-41.	-12.5	1.0088558088782656e-7
-40.5	-12.5	1.2060528901888391e-7
-40.	-12.5	1.4032499714994132e-7
-39.5	-12.5	1.670534348321136e-7
-39.	-12.5	2.0355416047041218e-7
-38.5	-12.5	2.400548861087108e-7
-38.	-12.5	2.7655561174700926e-7
-37.5	-12.5	3.130563373853079e-7
-37.	-12.5	3.677400569826132e-7
-36.5	-12.5	4.3449358196206303e-7
-36.	-12.5	5.012471069415128e-7
-35.5	-12.5	5.680006319209626e-7
-35.	-12.5	6.347541569004124e-7
-34.5	-12.5	7.503737419811311e-7
-34.	-12.5	8.794236894476398e-7
-33.5	-12.5	1.0084736369141487e-6
-33.	-12.5	1.1375235843806578e-6
-32.5	-12.5	1.2665735318471665e-6
-32.	-12.5	1.478011938420197e-6
-31.5	-12.5	1.692192498192701e-6
-31.	-12.5	1.9063730579652055e-6
-30.5	-12.5	2.12055361773771e-6
-30.	-12.5	2.340645799084947e-6
-29.5	-12.5	2.5939332409346387e-6
-29.	-12.5	2.8472206827843312e-6
-28.5	-12.5	3.100508124634023e-6
-28.	-12.5	3.3537955664837145e-6
-27.5	-12.5	3.5900123130577613e-6
-27.	-12.5	3.792272792502196e-6
-26.5	-12.5	3.994533271946631e-6
-26.	-12.5	4.196793751391066e-6
-25.5	-12.5	4.399054230835501e-6
-25.	-12.5	4.572531719941985e-6
-24.5	-12.5	4.719217948874277e-6
-24.	-12.5	4.865904177806569e-6
-23.5	-12.5	5.012590406738861e-6
-23.	-12.5	5.159276635671153e-6
-22.5	-12.5	5.334750889964907e-6
-22.	-12.5	5.522486843460979e-6
-21.5	-12.5	5.71022279695705e-6
-21.	-12.5	5.897958750453123e-6
-20.5	-12.5	6.085694703949194e-6
-20.	-12.5	6.329634024715453e-6
-19.5	-12.5	6.580900058596395e-6
-19.	-12.5	6.8321660924773385e-6
-18.5	-12.5	7.083432126358281e-6
-18.	-12.5	7.33018402640861e-6
-17.5	-12.5	7.5151147225572495e-6
-17.	-12.5	7.70004541870589e-6
-16.5	-12.5	7.884976114854528e-6
-16.	-12.5	8.069906811003168e-6
-15.5	-12.5	8.202438230975737e-6
-15.	-12.5	8.178961497812045e-6
-14.5	-12.5	8.155484764648352e-6
-14.	-12.5	8.132008031484661e-6
-13.5	-12.5	8.108531298320969e-6
-13.	-12.5	7.980583812980295e-6
-12.5	-12.5	7.716836167428485e-6
-12.	-12.5	7.453088521876677e-6
-11.5	-12.5	7.189340876324867e-6
-11.	-12.5	6.9255932307730595e-6
-10.5	-12.5	6.564706017995833e-6
-10.	-12.5	6.143820599678991e-6
-9.5	-12.5	5.7229351813621476e-6
-9.	-12.5	5.302049763045305e-6
-8.5	-12.5	4.881164344728462e-6
-8.	-12.5	4.455881151523338e-6
-7.5	-12.5	4.0295091980737e-6
-7.	-12.5	3.603137244624062e-6
-6.5	-12.5	3.1767652911744238e-6
-6.	-12.5	2.7503933377247856e-6
-5.5	-12.5	2.4470312218870757e-6
-5.	-12.5	2.145550636417927e-6
-4.5	-12.5	1.8440700509487777e-6
-4.	-12.5	1.5425894654796289e-6
-3.5	-12.5	1.2694751970041337e-6
-3.	-12.5	1.1365291903150171e-6
-2.5	-12.5	1.0035831836259005e-6
-2.	-12.5	8.706371769367839e-7
-1.5	-12.5	7.376911702476675e-7
-1.	-12.5	6.59877693280704e-7
-0.5	-12.5	6.83696944239756e-7
0.	-12.5	7.075161951988078e-7
0.5	-12.5	7.313354461578599e-7
1.	-12.5	7.551546971169117e-7
1.5	-12.5	8.522494394498839e-7
2.	-12.5	1.0130155013917617e-6
2.5	-12.5	1.1737815633336393e-6
3.	-12.5	1.334547625275517e-6
3.5	-12.5	1.495313687217395e-6
4.	-12.5	1.7157009849999344e-6
4.5	-12.5	1.9594538671578294e-6
5.	-12.5	2.203206749315724e-6
5.5	-12.5	2.4469596314736187e-6
6.	-12.5	2.6907125136315125e-6
6.5	-12.5	2.9065479742747222e-6
7.	-12.5	3.1193440702999207e-6
7.5	-12.5	3.3321401663251192e-6
8.	-12.5	3.5449362623503178e-6
8.5	-12.5	3.7479643553863956e-6
9.	-12.5	3.846107155254344e-6
9.5	-12.5	3.944249955122292e-6
10.	-12.5	4.04239275499024e-6
10.5	-12.5	4.140535554858189e-6
11.	-12.5	4.222887457699199e-6
11.5	-12.5	4.262234685870258e-6
12.	-12.5	4.3015819140413164e-6
12.5	-12.5	4.340929142212375e-6
13.	-12.5	4.380276370383432e-6
13.5	-12.5	4.4496575461273005e-6
14.	-12.5	4.555458943334742e-6
14.5	-12.5	4.661260340542183e-6
15.	-12.5	4.767061737749624e-6
15.5	-12.5	4.872863134957064e-6
16.	-12.5	5.0275827569737945e-6
16.5	-12.5	5.210381117341043e-6
17.	-12.5	5.39317947770829e-6
17.5	-12.5	5.575977838075539e-6
18.	-12.5	5.7587761984427866e-6
18.5	-12.5	5.887244059646741e-6
19.	-12.5	6.003680795036177e-6
19.5	-12.5	6.120117530425614e-6
20.	-12.5	6.236554265815051e-6
20.5	-12.5	6.352565787474112e-6
21.	-12.5	6.26461790935152e-6
21.5	-12.5	6.176670031228928e-6
22.	-12.5	6.0887221531063366e-6
22.5	-12.5	6.000774274983745e-6
23.	-12.5	5.876565034443627e-6
23.5	-12.5	5.5930931578735226e-6
24.	-12.5	5.309621281303418e-6
24.5	-12.5	5.026149404733313e-6
25.	-12.5	4.742677528163208e-6
25.5	-12.5	4.435113284227106e-6
26.	-12.5	4.086321096271074e-6
26.5	-12.5	3.737528908315042e-6
27.	-12.5	3.3887367203590103e-6
27.5	-12.5	3.039944532402978e-6
28.	-12.5	2.731067277019549e-6
28.5	-12.5	2.45455710299178e-6
29.	-12.5	2.178046928964011e-6
29.5	-12.5	1.901536754936242e-6
30.	-12.5	1.625026580908473e-6
30.5	-12.5	1.4449388492762472e-6
31.	-12.5	1.2995108024114357e-6
31.5	-12.5	1.1540827555466244e-6
32.	-12.5	1.0086547086818126e-6
32.5	-12.5	8.632266618170011e-7
33.	-12.5	8.115540768393388e-7
33.5	-12.5	7.681489264026604e-7
34.	-12.5	7.24743775965982e-7
34.5	-12.5	6.813386255293037e-7
35.	-12.5	6.418970801443558e-7
35.5	-12.5	6.372210219927059e-7
36.	-12.5	6.325449638410561e-7
36.5	-12.5	6.278689056894062e-7
37.	-12.5	6.231928475377562e-7
37.5	-12.5	6.163764456944406e-7
38.	-12.5	6.042093001306916e-7
38.5	-12.5	5.920421545669427e-7
39.	-12.5	5.798750090031936e-7
39.5	-12.5	5.677078634394445e-7
40.	-12.5	5.462033886673834e-7
40.5	-12.5	5.141312822101405e-7
41.	-12.5	4.820591757528976e-7
41.5	-12.5	4.499870692956546e-7
42.	-12.5	4.179149628384116e-7
42.5	-12.5	3.8168469761605834e-7
43.	-12.5	3.4323966518373796e-7
43.5	-12.5	3.047946327514175e-7
44.	-12.5	2.663496003190972e-7
44.5	-12.5	2.279045678867768e-7
45.	-12.5	1.98399337320631e-7
45.5	-12.5	1.7064977499101408e-7
46.	-12.5	1.4290021266139722e-7
46.5	-12.5	1.1515065033178033e-7
47.	-12.5	8.768333215383579e-8
47.5	-12.5	7.461391340352563e-8
48.	-12.5	6.154449465321551e-8
48.5	-12.5	4.8475075902905354e-8
49.	-12.5	3.5405657152595215e-8
49.5	-12.5	2.4145018596778252e-8
50.	-12.5	2.0003300404564442e-8
50.5	-12.5	1.5861582212350633e-8
51.	-12.5	1.1719864020136823e-8
51.5	-12.5	7.578145827923014e-9
52.	-12.5	4.688959097015509e-9
52.5	-12.5	3.792308919673299e-9
53.	-12.5	2.8956587423310893e-9
53.5	-12.5	1.9990085649888796e-9
54.	-12.5	1.1023583876466697e-9
54.5	-12.5	6.400203177906905e-10
55.	-12.5	5.061818130897256e-10
-55.	-12.	3.4658541424648303e-12
-54.5	-12.	4.5528748350238725e-12
-54.	-12.	9.644281667243766e-12
-53.5	-12.	2.3347640718838936e-11
-53.	-12.	3.705099977043411e-11
-52.5	-12.	5.075435882202928e-11
-52.	-12.	6.445771787362445e-11
-51.5	-12.	1.3595650938860452e-10
-51.	-12.	2.650721335342425e-10
-50.5	-12.	3.941877576798804e-10
-50.	-12.	5.233033818255183e-10
-49.5	-12.	6.524190059711564e-10
-49.	-12.	1.2795906096746353e-9
-48.5	-12.	2.136697924835613e-9
-48.	-12.	2.993805239996591e-9
-47.5	-12.	3.850912555157569e-9
-47.	-12.	4.708019870318547e-9
-46.5	-12.	8.263669270427167e-9
-46.	-12.	1.2231389215143375e-8
-45.5	-12.	1.619910915985958e-8
-45.	-12.	2.0166829104575786e-8
-44.5	-12.	2.4582693532271183e-8
-44.	-12.	3.735405955761108e-8
-43.5	-12.	5.0125425582950984e-8
-43.	-12.	6.289679160829088e-8
-42.5	-12.	7.566815763363078e-8
-42.	-12.	9.225739795028642e-8
-41.5	-12.	1.2132487531379125e-7
-41.	-12.	1.5039235267729604e-7
-40.5	-12.	1.7945983004080082e-7
-40.	-12.	2.0852730740430563e-7
-39.5	-12.	2.466069371041764e-7
-39.	-12.	2.972522318212447e-7
-38.5	-12.	3.4789752653831306e-7
-38.	-12.	3.9854282125538137e-7
-37.5	-12.	4.4918811597244973e-7
-37.	-12.	5.188322494424566e-7
-36.5	-12.	6.010877431071426e-7
-36.	-12.	6.833432367718287e-7
-35.5	-12.	7.655987304365148e-7
-35.	-12.	8.47854224101201e-7
-34.5	-12.	9.78218147030409e-7
-34.	-12.	1.1218042048625472e-6
-33.5	-12.	1.2653902626946858e-6
-33.	-12.	1.4089763205268245e-6
-32.5	-12.	1.5525623783589627e-6
-32.	-12.	1.778659856229104e-6
-31.5	-12.	2.0075035798344378e-6
-31.	-12.	2.2363473034397713e-6
-30.5	-12.	2.465191027045105e-6
-30.	-12.	2.7000518059178e-6
-29.5	-12.	2.9686998823251423e-6
-29.	-12.	3.2373479587324845e-6
-28.5	-12.	3.5059960351398266e-6
-28.	-12.	3.7746441115471687e-6
-27.5	-12.	4.026169495461857e-6
-27.	-12.	4.243635181697549e-6
-26.5	-12.	4.461100867933242e-6
-26.	-12.	4.678566554168934e-6
-25.5	-12.	4.896032240404626e-6
-25.	-12.	5.086003308621691e-6
-24.5	-12.	5.250382335981351e-6
-24.	-12.	5.414761363341011e-6
-23.5	-12.	5.579140390700672e-6
-23.	-12.	5.7435194180603325e-6
-22.5	-12.	5.942191742103181e-6
-22.	-12.	6.155470628538044e-6
-21.5	-12.	6.368749514972907e-6
-21.	-12.	6.582028401407771e-6
-20.5	-12.	6.795307287842634e-6
-20.	-12.	7.072280654691847e-6
-19.5	-12.	7.357557281784193e-6
-19.	-12.	7.64283390887654e-6
-18.5	-12.	7.928110535968886e-6
-18.	-12.	8.209028050958084e-6
-17.5	-12.	8.430247389448464e-6
-17.	-12.	8.651466727938848e-6
-16.5	-12.	8.87268606642923e-6
-16.	-12.	9.093905404919613e-6
-15.5	-12.	9.260170229101864e-6
-15.	-12.	9.262819199986753e-6
-14.5	-12.	9.265468170871642e-6
-14.	-12.	9.26811714175653e-6
-13.5	-12.	9.27076611264142e-6
-13.	-12.	9.156414472299216e-6
-12.5	-12.	8.889975272344899e-6
-12.	-12.	8.623536072390581e-6
-11.5	-12.	8.357096872436262e-6
-11.	-12.	8.090657672481947e-6
-10.5	-12.	7.702982230081882e-6
-10.	-12.	7.240425282638348e-6
-9.5	-12.	6.7778683351948124e-6
-9.	-12.	6.315311387751279e-6
-8.5	-12.	5.852754440307743e-6
-8.	-12.	5.367081636505845e-6
-7.5	-12.	4.875686023769826e-6
-7.	-12.	4.3842904110338065e-6
-6.5	-12.	3.8928947982977876e-6
-6.	-12.	3.4014991855617686e-6
-5.5	-12.	3.0400570486425134e-6
-5.	-12.	2.6806026503951903e-6
-4.5	-12.	2.321148252147867e-6
-4.	-12.	1.961693853900544e-6
-3.5	-12.	1.6350745564122019e-6
-3.	-12.	1.4707054022891972e-6
-2.5	-12.	1.3063362481661928e-6
-2.	-12.	1.1419670940431882e-6
-1.5	-12.	9.77597939920184e-7
-1.	-12.	8.779019390697205e-7
-0.5	-12.	8.974260977836847e-7
0.	-12.	9.169502564976488e-7
0.5	-12.	9.364744152116131e-7
1.	-12.	9.55998573925577e-7
1.5	-12.	1.0581829710919143e-6
2.	-12.	1.2321933821513849e-6
2.5	-12.	1.4062037932108554e-6
3.	-12.	1.580214204270326e-6
3.5	-12.	1.7542246153297966e-6
4.	-12.	1.9932049054873338e-6
4.5	-12.	2.257646915290862e-6
5.	-12.	2.522088925094391e-6
5.5	-12.	2.7865309348979194e-6
6.	-12.	3.050972944701448e-6
6.5	-12.	3.289757833469086e-6
7.	-12.	3.5257494361219776e-6
7.5	-12.	3.761741038774869e-6
8.	-12.	3.99773264142776e-6
8.5	-12.	4.2242490794657334e-6
9.	-12.	4.349024617182645e-6
9.5	-12.	4.473800154899556e-6
10.	-12.	4.598575692616468e-6
10.5	-12.	4.723351230333379e-6
11.	-12.	4.833611996861102e-6
11.5	-12.	4.904343469274938e-6
12.	-12.	4.975074941688775e-6
12.5	-12.	5.045806414102612e-6
13.	-12.	5.1165378865164475e-6
13.5	-12.	5.217909707391898e-6
14.	-12.	5.356437092782725e-6
14.5	-12.	5.49496447817355e-6
15.	-12.	5.633491863564379e-6
15.5	-12.	5.772019248955205e-6
16.	-12.	5.956181620721095e-6
16.5	-12.	6.166538173634202e-6
17.	-12.	6.37689472654731e-6
17.5	-12.	6.587251279460418e-6
18.	-12.	6.797607832373527e-6
18.5	-12.	6.9434996192376504e-6
19.	-12.	7.075116114637808e-6
19.5	-12.	7.206732610037966e-6
20.	-12.	7.338349105438124e-6
20.5	-12.	7.46949654569128e-6
21.	-12.	7.375655469786985e-6
21.5	-12.	7.2818143938826874e-6
22.	-12.	7.18797331797839e-6
22.5	-12.	7.094132242074093e-6
23.	-12.	6.959024587723993e-6
23.5	-12.	6.642671011404881e-6
24.	-12.	6.326317435085768e-6
24.5	-12.	6.009963858766655e-6
25.	-12.	5.6936102824475415e-6
25.5	-12.	5.3461439786928785e-6
26.	-12.	4.945436174610169e-6
26.5	-12.	4.5447283705274585e-6
27.	-12.	4.144020566444749e-6
27.5	-12.	3.7433127623620394e-6
28.	-12.	3.3842759802232487e-6
28.5	-12.	3.059030295062488e-6
29.	-12.	2.7337846099017275e-6
29.5	-12.	2.4085389247409667e-6
30.	-12.	2.083293239580206e-6
30.5	-12.	1.8692909767919656e-6
31.	-12.	1.6952758980667798e-6
31.5	-12.	1.5212608193415938e-6
32.	-12.	1.3472457406164078e-6
32.5	-12.	1.173230661891222e-6
33.	-12.	1.1088512007316566e-6
33.5	-12.	1.0541394994373786e-6
34.	-12.	9.99427798143101e-7
34.5	-12.	9.447160968488233e-7
35.	-12.	8.944017826946635e-7
35.5	-12.	8.826577358815667e-7
36.	-12.	8.709136890684699e-7
36.5	-12.	8.591696422553731e-7
37.	-12.	8.474255954422762e-7
37.5	-12.	8.325949637214041e-7
38.	-12.	8.100480363059798e-7
38.5	-12.	7.875011088905555e-7
39.	-12.	7.649541814751311e-7
39.5	-12.	7.424072540597066e-7
40.	-12.	7.093671169203336e-7
40.5	-12.	6.644511667851689e-7
41.	-12.	6.195352166500044e-7
41.5	-12.	5.746192665148397e-7
42.	-12.	5.29703316379675e-7
42.5	-12.	4.817015207728076e-7
43.	-12.	4.320561060181822e-7
43.5	-12.	3.824106912635568e-7
44.	-12.	3.3276527650893143e-7
44.5	-12.	2.8311986175430606e-7
45.	-12.	2.4598963691896076e-7
45.5	-12.	2.1131724300026525e-7
46.	-12.	1.766448490815698e-7
46.5	-12.	1.4197245516287428e-7
47.	-12.	1.0765744178398017e-7
47.5	-12.	9.157320143958761e-8
48.	-12.	7.548896109519505e-8
48.5	-12.	5.940472075080249e-8
49.	-12.	4.332048040640993e-8
49.5	-12.	2.9469898595841087e-8
50.	-12.	2.4410455294077684e-8
50.5	-12.	1.9351011992314277e-8
51.	-12.	1.4291568690550874e-8
51.5	-12.	9.232125388787467e-9
52.	-12.	5.704353020218262e-9
52.5	-12.	4.613174395362264e-9
53.	-12.	3.521995770506265e-9
53.5	-12.	2.430817145650267e-9
54.	-12.	1.3396385207942685e-9
54.5	-12.	7.771792537406944e-10
55.	-12.	6.14626128223e-10
-55.	-11.5	4.7458998958772774e-12
-54.5	-11.5	6.229212466387144e-12
-54.	-11.5	1.3117506070236727e-11
-53.5	-11.5	3.1629913029371665e-11
-53.	-11.5	5.0142319988506606e-11
-52.5	-11.5	6.865472694764155e-11
-52.	-11.5	8.716713390677647e-11
-51.5	-11.5	1.8325236781176227e-10
-51.	-11.5	3.566707125928997e-10
-50.5	-11.5	5.300890573740371e-10
-50.	-11.5	7.035074021551746e-10
-49.5	-11.5	8.76925746936312e-10
-49.	-11.5	1.7169736947297362e-9
-48.5	-11.5	2.8647821319832795e-9
-48.	-11.5	4.0125905692368224e-9
-47.5	-11.5	5.160399006490366e-9
-47.	-11.5	6.308207443743909e-9
-46.5	-11.5	1.1062745375915284e-8
-46.	-11.5	1.6368035136458413e-8
-45.5	-11.5	2.1673324897001537e-8
-45.	-11.5	2.6978614657544665e-8
-44.5	-11.5	3.2881036971003425e-8
-44.	-11.5	4.991679281726348e-8
-43.5	-11.5	6.695254866352353e-8
-43.	-11.5	8.398830450978359e-8
-42.5	-11.5	1.0102406035604363e-7
-42.	-11.5	1.23068631274861e-7
-41.5	-11.5	1.6148387787081326e-7
-41.	-11.5	1.9989912446676548e-7
-40.5	-11.5	2.383143710627177e-7
-40.	-11.5	2.7672961765867e-7
-39.5	-11.5	3.261604393762392e-7
-39.	-11.5	3.9095030317207726e-7
-38.5	-11.5	4.557401669679154e-7
-38.	-11.5	5.205300307637534e-7
-37.5	-11.5	5.853198945595916e-7
-37.	-11.5	6.699244419022999e-7
-36.5	-11.5	7.676819042522224e-7
-36.	-11.5	8.654393666021447e-7
-35.5	-11.5	9.63196828952067e-7
-35.	-11.5	1.0609542913019895e-6
-34.5	-11.5	1.2060625520796868e-6
-34.	-11.5	1.364184720277455e-6
-33.5	-11.5	1.522306888475223e-6
-33.	-11.5	1.680429056672991e-6
-32.5	-11.5	1.838551224870759e-6
-32.	-11.5	2.0793077740380112e-6
-31.5	-11.5	2.3228146614761746e-6
-31.	-11.5	2.5663215489143375e-6
-30.5	-11.5	2.8098284363525004e-6
-30.	-11.5	3.0594578127506533e-6
-29.5	-11.5	3.343466523715646e-6
-29.	-11.5	3.6274752346806386e-6
-28.5	-11.5	3.911483945645631e-6
-28.	-11.5	4.195492656610623e-6
-27.5	-11.5	4.462326677865953e-6
-27.	-11.5	4.6949975708929026e-6
-26.5	-11.5	4.927668463919853e-6
-26.	-11.5	5.160339356946803e-6
-25.5	-11.5	5.3930102499737526e-6
-25.	-11.5	5.599474897301397e-6
-24.5	-11.5	5.781546723088426e-6
-24.	-11.5	5.963618548875454e-6
-23.5	-11.5	6.145690374662483e-6
-23.	-11.5	6.327762200449512e-6
-22.5	-11.5	6.549632594241455e-6
-22.	-11.5	6.788454413615109e-6
-21.5	-11.5	7.027276232988764e-6
-21.	-11.5	7.266098052362419e-6
-20.5	-11.5	7.504919871736073e-6
-20.	-11.5	7.81492728466824e-6
-19.5	-11.5	8.13421450497199e-6
-19.	-11.5	8.453501725275741e-6
-18.5	-11.5	8.772788945579492e-6
-18.	-11.5	9.087872075507554e-6
-17.5	-11.5	9.34538005633968e-6
-17.	-11.5	9.602888037171807e-6
-16.5	-11.5	9.860396018003933e-6
-16.	-11.5	0.00001011790399883606
-15.5	-11.5	0.000010317902227227993
-15.	-11.5	0.000010346676902161461
-14.5	-11.5	0.00001037545157709493
-14.	-11.5	0.0000104042262520284
-13.5	-11.5	0.000010433000926961868
-13.	-11.5	0.00001033224513161814
-12.5	-11.5	0.000010063114377261312
-12.	-11.5	9.793983622904485e-6
-11.5	-11.5	9.524852868547658e-6
-11.	-11.5	9.255722114190833e-6
-10.5	-11.5	8.84125844216793e-6
-10.	-11.5	8.337029965597705e-6
-9.5	-11.5	7.832801489027479e-6
-9.	-11.5	7.328573012457252e-6
-8.5	-11.5	6.824344535887024e-6
-8.	-11.5	6.278282121488351e-6
-7.5	-11.5	5.721862849465952e-6
-7.	-11.5	5.165443577443552e-6
-6.5	-11.5	4.609024305421151e-6
-6.	-11.5	4.0526050333987525e-6
-5.5	-11.5	3.633082875397951e-6
-5.	-11.5	3.215654664372454e-6
-4.5	-11.5	2.7982264533469564e-6
-4.	-11.5	2.3807982423214595e-6
-3.5	-11.5	2.0006739158202698e-6
-3.	-11.5	1.8048816142633774e-6
-2.5	-11.5	1.609089312706485e-6
-2.	-11.5	1.4132970111495927e-6
-1.5	-11.5	1.2175047095927005e-6
-1.	-11.5	1.095926184858737e-6
-0.5	-11.5	1.1111552513276133e-6
0.	-11.5	1.1263843177964897e-6
0.5	-11.5	1.1416133842653662e-6
1.	-11.5	1.1568424507342426e-6
1.5	-11.5	1.2641165027339448e-6
2.	-11.5	1.4513712629110082e-6
2.5	-11.5	1.6386260230880714e-6
3.	-11.5	1.8258807832651349e-6
3.5	-11.5	2.0131355434421983e-6
4.	-11.5	2.2707088259747328e-6
4.5	-11.5	2.5558399634238955e-6
5.	-11.5	2.8409711008730582e-6
5.5	-11.5	3.126102238322221e-6
6.	-11.5	3.4112333757713837e-6
6.5	-11.5	3.6729676926634503e-6
7.	-11.5	3.932154801944034e-6
7.5	-11.5	4.191341911224619e-6
8.	-11.5	4.4505290205052024e-6
8.5	-11.5	4.700533803545072e-6
9.	-11.5	4.851942079110946e-6
9.5	-11.5	5.00335035467682e-6
10.	-11.5	5.1547586302426955e-6
10.5	-11.5	5.30616690580857e-6
11.	-11.5	5.444336536023004e-6
11.5	-11.5	5.546452252679619e-6
12.	-11.5	5.648567969336233e-6
12.5	-11.5	5.750683685992849e-6
13.	-11.5	5.852799402649463e-6
13.5	-11.5	5.986161868656494e-6
14.	-11.5	6.157415242230707e-6
14.5	-11.5	6.3286686158049196e-6
15.	-11.5	6.499921989379133e-6
15.5	-11.5	6.671175362953346e-6
16.	-11.5	6.884780484468395e-6
16.5	-11.5	7.122695229927362e-6
17.	-11.5	7.360609975386331e-6
17.5	-11.5	7.598524720845298e-6
18.	-11.5	7.836439466304267e-6
18.5	-11.5	7.999755178828558e-6
19.	-11.5	8.146551434239438e-6
19.5	-11.5	8.293347689650318e-6
20.	-11.5	8.440143945061198e-6
20.5	-11.5	8.586427303908449e-6
21.	-11.5	8.486693030222448e-6
21.5	-11.5	8.386958756536447e-6
22.	-11.5	8.287224482850444e-6
22.5	-11.5	8.18749020916444e-6
23.	-11.5	8.041484141004359e-6
23.5	-11.5	7.692248864936237e-6
24.	-11.5	7.343013588868117e-6
24.5	-11.5	6.9937783127999955e-6
25.	-11.5	6.644543036731875e-6
25.5	-11.5	6.257174673158651e-6
26.	-11.5	5.804551252949263e-6
26.5	-11.5	5.351927832739875e-6
27.	-11.5	4.8993044125304884e-6
27.5	-11.5	4.4466809923211e-6
28.	-11.5	4.037484683426948e-6
28.5	-11.5	3.6635034871331957e-6
29.	-11.5	3.2895222908394437e-6
29.5	-11.5	2.9155410945456913e-6
30.	-11.5	2.541559898251939e-6
30.5	-11.5	2.293643104307684e-6
31.	-11.5	2.0910409937221235e-6
31.5	-11.5	1.8884388831365634e-6
32.	-11.5	1.6858367725510032e-6
32.5	-11.5	1.483234661965443e-6
33.	-11.5	1.406148324623974e-6
33.5	-11.5	1.340130072472097e-6
34.	-11.5	1.27411182032022e-6
34.5	-11.5	1.208093568168343e-6
35.	-11.5	1.1469064852449714e-6
35.5	-11.5	1.1280944497704274e-6
36.	-11.5	1.1092824142958837e-6
36.5	-11.5	1.09047037882134e-6
37.	-11.5	1.071658343346796e-6
37.5	-11.5	1.0488134817483677e-6
38.	-11.5	1.015886772481268e-6
38.5	-11.5	9.829600632141683e-7
39.	-11.5	9.500333539470685e-7
39.5	-11.5	9.171066446799689e-7
40.	-11.5	8.725308451732837e-7
40.5	-11.5	8.147710513601975e-7
41.	-11.5	7.570112575471113e-7
41.5	-11.5	6.992514637340249e-7
42.	-11.5	6.414916699209386e-7
42.5	-11.5	5.817183439295568e-7
43.	-11.5	5.208725468526264e-7
43.5	-11.5	4.6002674977569603e-7
44.	-11.5	3.9918095269876567e-7
44.5	-11.5	3.3833515562183526e-7
45.	-11.5	2.9357993651729053e-7
45.5	-11.5	2.519847110095164e-7
46.	-11.5	2.1038948550174233e-7
46.5	-11.5	1.6879425999396824e-7
47.	-11.5	1.2763155141412455e-7
47.5	-11.5	1.0853248947564959e-7
48.	-11.5	8.94334275371746e-8
48.5	-11.5	7.033436559869963e-8
49.	-11.5	5.123530366022466e-8
49.5	-11.5	3.4794778594903926e-8
50.	-11.5	2.8817610183590926e-8
50.5	-11.5	2.2840441772277925e-8
51.	-11.5	1.6863273360964925e-8
51.5	-11.5	1.0886104949651924e-8
52.	-11.5	6.719746943421016e-9
52.5	-11.5	5.434039871051228e-9
53.	-11.5	4.148332798681441e-9
53.5	-11.5	2.8626257263116545e-9
54.	-11.5	1.5769186539418675e-9
54.5	-11.5	9.143381896906983e-10
55.	-11.5	7.230704433562745e-10
-55.	-11.	6.025945649289725e-12
-54.5	-11.	7.905550097750416e-12
-54.	-11.	1.6590730473229688e-11
-53.5	-11.	3.9912185339904394e-11
-53.	-11.	6.32336402065791e-11
-52.5	-11.	8.655509507325381e-11
-52.	-11.	1.098765499399285e-10
-51.5	-11.	2.3054822623492004e-10
-51.	-11.	4.482692916515569e-10
-50.5	-11.	6.659903570681938e-10
-50.	-11.	8.837114224848307e-10
-49.5	-11.	1.1014324879014677e-9
-49.	-11.	2.154356779784837e-9
-48.5	-11.	3.5928663391309455e-9
-48.	-11.	5.031375898477054e-9
-47.5	-11.	6.469885457823163e-9
-47.	-11.	7.908395017169272e-9
-46.5	-11.	1.3861821481403401e-8
-46.	-11.	2.050468105777345e-8
-45.5	-11.	2.7147540634143496e-8
-45.	-11.	3.3790400210513544e-8
-44.5	-11.	4.117938040973567e-8
-44.	-11.	6.247952607691587e-8
-43.5	-11.	8.377967174409607e-8
-43.	-11.	1.0507981741127629e-7
-42.5	-11.	1.263799630784565e-7
-42.	-11.	1.538798645994356e-7
-41.5	-11.	2.016428804278353e-7
-41.	-11.	2.49405896256235e-7
-40.5	-11.	2.971689120846346e-7
-40.	-11.	3.449319279130343e-7
-39.5	-11.	4.0571394164830197e-7
-39.	-11.	4.846483745229098e-7
-38.5	-11.	5.635828073975177e-7
-38.	-11.	6.425172402721255e-7
-37.5	-11.	7.214516731467333e-7
-37.	-11.	8.210166343621432e-7
-36.5	-11.	9.34276065397302e-7
-36.	-11.	1.0475354964324607e-6
-35.5	-11.	1.1607949274676195e-6
-35.	-11.	1.274054358502778e-6
-34.5	-11.	1.4339069571289647e-6
-34.	-11.	1.6065652356923624e-6
-33.5	-11.	1.7792235142557601e-6
-33.	-11.	1.951881792819158e-6
-32.5	-11.	2.124540071382555e-6
-32.	-11.	2.379955691846918e-6
-31.5	-11.	2.638125743117911e-6
-31.	-11.	2.8962957943889032e-6
-30.5	-11.	3.1544658456598955e-6
-30.	-11.	3.4188638195835063e-6
-29.5	-11.	3.7182331651061495e-6
-29.	-11.	4.017602510628792e-6
-28.5	-11.	4.316971856151434e-6
-28.	-11.	4.616341201674077e-6
-27.5	-11.	4.898483860270049e-6
-27.	-11.	5.146359960088257e-6
-26.5	-11.	5.394236059906464e-6
-26.	-11.	5.642112159724671e-6
-25.5	-11.	5.889988259542878e-6
-25.	-11.	6.1129464859811025e-6
-24.5	-11.	6.3127111101955e-6
-24.	-11.	6.512475734409896e-6
-23.5	-11.	6.712240358624294e-6
-23.	-11.	6.912004982838691e-6
-22.5	-11.	7.157073446379728e-6
-22.	-11.	7.421438198692175e-6
-21.5	-11.	7.685802951004621e-6
-21.	-11.	7.950167703317067e-6
-20.5	-11.	8.214532455629514e-6
-20.	-11.	8.557573914644634e-6
-19.5	-11.	8.91087172815979e-6
-19.	-11.	9.264169541674943e-6
-18.5	-11.	9.617467355190099e-6
-18.	-11.	9.966716100057027e-6
-17.5	-11.	0.000010260512723230897
-17.	-11.	0.000010554309346404765
-16.5	-11.	0.000010848105969578634
-16.	-11.	0.000011141902592752506
-15.5	-11.	0.00001137563422535412
-15.	-11.	0.00001143053460433617
-14.5	-11.	0.000011485434983318219
-14.	-11.	0.000011540335362300269
-13.5	-11.	0.000011595235741282318
-13.	-11.	0.000011508075790937061
-12.5	-11.	0.000011236253482177726
-12.	-11.	0.00001096443117341839
-11.5	-11.	0.000010692608864659054
-11.	-11.	0.000010420786555899719
-10.5	-11.	9.979534654253979e-6
-10.	-11.	9.433634648557061e-6
-9.5	-11.	8.887734642860144e-6
-9.	-11.	8.341834637163225e-6
-8.5	-11.	7.795934631466305e-6
-8.	-11.	7.189482606470858e-6
-7.5	-11.	6.568039675162077e-6
-7.	-11.	5.9465967438532964e-6
-6.5	-11.	5.325153812544516e-6
-6.	-11.	4.7037108812357356e-6
-5.5	-11.	4.226108702153389e-6
-5.	-11.	3.7507066783497177e-6
-4.5	-11.	3.275304654546046e-6
-4.	-11.	2.7999026307423745e-6
-3.5	-11.	2.366273275228338e-6
-3.	-11.	2.1390578262375577e-6
-2.5	-11.	1.9118423772467775e-6
-2.	-11.	1.6846269282559973e-6
-1.5	-11.	1.4574114792652169e-6
-1.	-11.	1.3139504306477534e-6
-0.5	-11.	1.324884404871542e-6
0.	-11.	1.3358183790953309e-6
0.5	-11.	1.3467523533191195e-6
1.	-11.	1.3576863275429083e-6
1.5	-11.	1.4700500343759752e-6
2.	-11.	1.6705491436706316e-6
2.5	-11.	1.8710482529652875e-6
3.	-11.	2.071547362259944e-6
3.5	-11.	2.2720464715546e-6
4.	-11.	2.548212746462132e-6
4.5	-11.	2.8540330115569285e-6
5.	-11.	3.1598532766517257e-6
5.5	-11.	3.465673541746522e-6
6.	-11.	3.7714938068413193e-6
6.5	-11.	4.056177551857815e-6
7.	-11.	4.338560167766092e-6
7.5	-11.	4.620942783674368e-6
8.	-11.	4.903325399582645e-6
8.5	-11.	5.176818527624409e-6
9.	-11.	5.354859541039246e-6
9.5	-11.	5.532900554454084e-6
10.	-11.	5.710941567868922e-6
10.5	-11.	5.88898258128376e-6
11.	-11.	6.055061075184906e-6
11.5	-11.	6.1885610360842984e-6
12.	-11.	6.322060996983692e-6
12.5	-11.	6.4555609578830854e-6
13.	-11.	6.589060918782478e-6
13.5	-11.	6.754414029921091e-6
14.	-11.	6.95839339167869e-6
14.5	-11.	7.162372753436288e-6
15.	-11.	7.366352115193888e-6
15.5	-11.	7.570331476951486e-6
16.	-11.	7.813379348215695e-6
16.5	-11.	8.078852286220522e-6
17.	-11.	8.344325224225351e-6
17.5	-11.	8.609798162230179e-6
18.	-11.	8.875271100235006e-6
18.5	-11.	9.056010738419468e-6
19.	-11.	9.21798675384107e-6
19.5	-11.	9.37996276926267e-6
20.	-11.	9.541938784684271e-6
20.5	-11.	9.703358062125619e-6
21.	-11.	9.59773059065791e-6
21.5	-11.	9.492103119190204e-6
22.	-11.	9.386475647722497e-6
22.5	-11.	9.28084817625479e-6
23.	-11.	9.123943694284723e-6
23.5	-11.	8.741826718467594e-6
24.	-11.	8.359709742650467e-6
24.5	-11.	7.977592766833336e-6
25.	-11.	7.595475791016208e-6
25.5	-11.	7.1682053676244224e-6
26.	-11.	6.663666331288357e-6
26.5	-11.	6.159127294952292e-6
27.	-11.	5.654588258616227e-6
27.5	-11.	5.150049222280161e-6
28.	-11.	4.690693386630648e-6
28.5	-11.	4.267976679203904e-6
29.	-11.	3.84525997177716e-6
29.5	-11.	3.422543264350416e-6
30.	-11.	2.999826556923672e-6
30.5	-11.	2.7179952318234022e-6
31.	-11.	2.4868060893774675e-6
31.5	-11.	2.255616946931533e-6
32.	-11.	2.0244278044855986e-6
32.5	-11.	1.793238662039664e-6
33.	-11.	1.7034454485162915e-6
33.5	-11.	1.6261206455068152e-6
34.	-11.	1.548795842497339e-6
34.5	-11.	1.4714710394878627e-6
35.	-11.	1.399411187795279e-6
35.5	-11.	1.3735311636592882e-6
36.	-11.	1.3476511395232975e-6
36.5	-11.	1.3217711153873068e-6
37.	-11.	1.295891091251316e-6
37.5	-11.	1.265031999775331e-6
38.	-11.	1.221725508656556e-6
38.5	-11.	1.178419017537781e-6
39.	-11.	1.1351125264190059e-6
39.5	-11.	1.0918060353002309e-6
40.	-11.	1.035694573426234e-6
40.5	-11.	9.65090935935226e-7
41.	-11.	8.94487298444218e-7
41.5	-11.	8.238836609532101e-7
42.	-11.	7.532800234622021e-7
42.5	-11.	6.817351670863062e-7
43.	-11.	6.096889876870708e-7
43.5	-11.	5.376428082878354e-7
44.	-11.	4.655966288885999e-7
44.5	-11.	3.9355044948936446e-7
45.	-11.	3.411702361156203e-7
45.5	-11.	2.9265217901876764e-7
46.	-11.	2.4413412192191486e-7
46.5	-11.	1.956160648250622e-7
47.	-11.	1.4760566104426895e-7
47.5	-11.	1.2549177751171156e-7
48.	-11.	1.0337789397915416e-7
48.5	-11.	8.126401044659677e-8
49.	-11.	5.915012691403938e-8
49.5	-11.	4.011965859396676e-8
50.	-11.	3.322476507310417e-8
50.5	-11.	2.632987155224157e-8
51.	-11.	1.9434978031378975e-8
51.5	-11.	1.254008451051638e-8
52.	-11.	7.73514086662377e-9
52.5	-11.	6.254905346740194e-9
53.	-11.	4.774669826856618e-9
53.5	-11.	3.2944343069730423e-9
54.	-11.	1.8141987870894666e-9
54.5	-11.	1.051497125640702e-9
55.	-11.	8.315147584895489e-10
-55.	-10.5	9.338422916724918e-12
-54.5	-10.5	1.219181566262142e-11
-54.	-10.5	2.466717422685634e-11
-53.5	-10.5	5.783581935086612e-11
-53.	-10.5	9.100446447487587e-11
-52.5	-10.5	1.2417310959888567e-10
-52.	-10.5	1.573417547228954e-10
-51.5	-10.5	3.2290488562631344e-10
-51.	-10.5	6.204533759819137e-10
-50.5	-10.5	9.180018663375139e-10
-50.	-10.5	1.215550356693114e-9
[truncated: 38,001 more rows]
