# Supplementary material for: Myosin V executes steps of variable length via structurally constrained diffusion
Source: eLife. 2020 Jan 15;9:e51569. doi: 10.7554/eLife.51569 (PMC7054003; doi:10.7554/eLife.51569)
Supplement: Source data 1. [file elife-51569-data1.zip › myosin_elife_source_data/Figure 3/BD_diffusion_contours/cont_rz_12kbT.txt]

-40.	0.	0
-39.5	0.	0
-39.	0.	0
-38.5	0.	0
-38.	0.	0
-37.5	0.	0
-37.	0.	0
-36.5	0.	0
-36.	0.	0
-35.5	0.	0
-35.	0.	0
-34.5	0.	0
-34.	0.	0
-33.5	0.	0
-33.	0.	0
-32.5	0.	0
-32.	0.	0
-31.5	0.	0
-31.	0.	0
-30.5	0.	0
-30.	0.	0
-29.5	0.	0
-29.	0.	0
-28.5	0.	0
-28.	0.	0
-27.5	0.	0
-27.	0.	0
-26.5	0.	0
-26.	0.	0
-25.5	0.	0
-25.	0.	0
-24.5	0.	0
-24.	0.	0
-23.5	0.	0
-23.	0.	0
-22.5	0.	0
-22.	0.	0
-21.5	0.	0
-21.	0.	0
-20.5	0.	0
-20.	0.	0
-19.5	0.	0
-19.	0.	0
-18.5	0.	0
-18.	0.	0
-17.5	0.	0
-17.	0.	0
-16.5	0.	0
-16.	0.	0
-15.5	0.	0
-15.	0.	0
-14.5	0.	0
-14.	0.	0
-13.5	0.	0
-13.	0.	0
-12.5	0.	0
-12.	0.	0
-11.5	0.	0
-11.	0.	0
-10.5	0.	0
-10.	0.	0
-9.5	0.	0
-9.	0.	0
-8.5	0.	0
-8.	0.	0
-7.5	0.	0
-7.	0.	0
-6.5	0.	0
-6.	0.	0
-5.5	0.	0
-5.	0.	0
-4.5	0.	0
-4.	0.	0
-3.5	0.	0
-3.	0.	0
-2.5	0.	0
-2.	0.	0
-1.5	0.	0
-1.	0.	0
-0.5	0.	0
0.	0.	0
0.5	0.	0
1.	0.	0
1.5	0.	0
2.	0.	0
2.5	0.	0
3.	0.	0
3.5	0.	0
4.	0.	0
4.5	0.	0
5.	0.	0
5.5	0.	0
6.	0.	0
6.5	0.	0
7.	0.	0
7.5	0.	0
8.	0.	0
8.5	0.	0
9.	0.	0
9.5	0.	0
10.	0.	0
10.5	0.	0
11.	0.	0
11.5	0.	0
12.	0.	0
12.5	0.	0
13.	0.	0
13.5	0.	0
14.	0.	0
14.5	0.	0
15.	0.	0
15.5	0.	0
16.	0.	0
16.5	0.	0
17.	0.	0
17.5	0.	0
18.	0.	0
18.5	0.	0
19.	0.	0
19.5	0.	0
20.	0.	0
20.5	0.	0
21.	0.	0
21.5	0.	0
22.	0.	0
22.5	0.	0
23.	0.	0
23.5	0.	0
24.	0.	0
24.5	0.	0
25.	0.	0
25.5	0.	0
26.	0.	0
26.5	0.	0
27.	0.	0
27.5	0.	0
28.	0.	0
28.5	0.	0
29.	0.	0
29.5	0.	0
30.	0.	0
30.5	0.	0
31.	0.	0
31.5	0.	0
32.	0.	0
32.5	0.	0
33.	0.	0
33.5	0.	0
34.	0.	0
34.5	0.	0
35.	0.	0
35.5	0.	0
36.	0.	0
36.5	0.	0
37.	0.	0
37.5	0.	0
38.	0.	0
38.5	0.	0
39.	0.	0
39.5	0.	0
40.	0.	0
40.5	0.	0
41.	0.	0
41.5	0.	0
42.	0.	0
42.5	0.	0
43.	0.	0
43.5	0.	0
44.	0.	0
44.5	0.	0
45.	0.	0
45.5	0.	0
46.	0.	0
46.5	0.	0
47.	0.	0
47.5	0.	0
48.	0.	0
48.5	0.	0
49.	0.	0
49.5	0.	0
50.	0.	0
50.5	0.	0
51.	0.	0
51.5	0.	0
52.	0.	0
52.5	0.	0
53.	0.	0
53.5	0.	0
54.	0.	0
54.5	0.	0
55.	0.	0
55.5	0.	0
56.	0.	0
56.5	0.	0
57.	0.	0
57.5	0.	0
58.	0.	0
58.5	0.	0
59.	0.	0
59.5	0.	0
60.	0.	0
60.5	0.	0
61.	0.	0
61.5	0.	0
62.	0.	0
62.5	0.	0
63.	0.	0
63.5	0.	0
64.	0.	0
64.5	0.	0
65.	0.	0
65.5	0.	0
66.	0.	0
66.5	0.	0
67.	0.	0
67.5	0.	0
68.	0.	0
68.5	0.	0
69.	0.	0
69.5	0.	0
70.	0.	0
-40.	0.5	2.1227684077097685e-12
-39.5	0.5	3.728327471816298e-12
-39.	0.5	5.811826702291279e-12
-38.5	0.5	7.895325932766252e-12
-38.	0.5	9.978825163241235e-12
-37.5	0.5	1.4185752511922476e-11
-37.	0.5	2.1248837438898122e-11
-36.5	0.5	2.831192236587376e-11
-36.	0.5	3.5375007292849406e-11
-35.5	0.5	4.389578214440129e-11
-35.	0.5	6.101907567356555e-11
-34.5	0.5	7.814236920272976e-11
-34.	0.5	9.526566273189402e-11
-33.5	0.5	1.1238895626105826e-10
-33.	0.5	1.3949543635996244e-10
-32.5	0.5	1.6818182201794218e-10
-32.	0.5	1.9686820767592192e-10
-31.5	0.5	2.255545933339016e-10
-31.	0.5	2.5522671976608845e-10
-30.5	0.5	2.856072942069796e-10
-30.	0.5	3.159878686478708e-10
-29.5	0.5	3.463684430887619e-10
-29.	0.5	3.7166581203394197e-10
-28.5	0.5	3.85119654210592e-10
-28.	0.5	3.985734963872418e-10
-27.5	0.5	4.1202733856389184e-10
-27.	0.5	4.2497595413568186e-10
-26.5	0.5	4.115221119532583e-10
-26.	0.5	3.980682697708348e-10
-25.5	0.5	3.8461442758841124e-10
-25.	0.5	3.711605854059877e-10
-24.5	0.5	3.45227573841026e-10
-24.	0.5	3.1484699940058965e-10
-23.5	0.5	2.844664249601534e-10
-23.	0.5	2.54085850519717e-10
-22.5	0.5	2.2447734526199064e-10
-22.	0.5	1.9579095960243786e-10
-21.5	0.5	1.6710457394288503e-10
-21.	0.5	1.3841818828333225e-10
-20.5	0.5	1.1174593223029484e-10
-20.	0.5	9.462263871103369e-11
-19.5	0.5	7.749934519177254e-11
-19.	0.5	6.037605167251141e-11
-18.5	0.5	4.325275815325026e-11
-18.	0.5	3.5109770193671447e-11
-17.5	0.5	2.804668528097922e-11
-17.	0.5	2.0983600368286993e-11
-16.5	0.5	1.3920515455594766e-11
-16.	0.5	9.900584444311443e-12
-15.5	0.5	7.817085209181171e-12
-15.	0.5	5.733585974050896e-12
-14.5	0.5	3.650086738920623e-12
-14.	0.5	2.1059839379744116e-12
-13.5	0.5	1.6590236129195862e-12
-13.	0.5	1.2120632878647619e-12
-12.5	0.5	7.651029628099374e-13
-12.	0.5	3.362429082765224e-13
-11.5	0.5	2.6585551665417755e-13
-11.	0.5	1.9546812503183277e-13
-10.5	0.5	1.2508073340948795e-13
-10.	0.5	5.46933417871431e-14
-9.5	0.5	5.1970224470129e-13
-9.	0.5	1.147777159067409e-12
-8.5	0.5	1.7758520734335283e-12
-8.	0.5	2.4039269877996475e-12
-7.5	0.5	6.083355800701474e-12
-7.	0.5	1.3002809036729893e-11
-6.5	0.5	1.992226227275831e-11
-6.	0.5	2.684171550878673e-11
-5.5	0.5	4.446409055334472e-11
-5.	0.5	1.0398407273557131e-10
-4.5	0.5	1.6350405491779794e-10
-4.	0.5	2.230240371000245e-10
-3.5	0.5	2.825440192822511e-10
-3.	0.5	6.356411171449297e-10
-2.5	0.5	1.013593286255889e-9
-2.	0.5	1.3915454553668481e-9
-1.5	0.5	1.7694976244778075e-9
-1.	0.5	3.0337270767959356e-9
-0.5	0.5	4.795589242064225e-9
0.	0.5	6.557451407332515e-9
0.5	0.5	8.319313572600804e-9
1.	0.5	1.1592511853338725e-8
1.5	0.5	1.7565569007872475e-8
2.	0.5	2.3538626162406223e-8
2.5	0.5	2.9511683316939974e-8
3.	0.5	3.6143224868145263e-8
3.5	0.5	5.0628753005222104e-8
4.	0.5	6.511428114229895e-8
4.5	0.5	7.95998092793758e-8
5.	0.5	9.408533741645263e-8
5.5	0.5	1.1638513611535585e-7
6.	0.5	1.406897435048424e-7
6.5	0.5	1.6499435089432894e-7
7.	0.5	1.892989582838155e-7
7.5	0.5	2.144735084990074e-7
8.	0.5	2.404696404765686e-7
8.5	0.5	2.664657724541298e-7
9.	0.5	2.9246190443169107e-7
9.5	0.5	3.154354212158923e-7
10.	0.5	3.2844586070064694e-7
10.5	0.5	3.4145630018540155e-7
11.	0.5	3.5446673967015616e-7
11.5	0.5	3.674771791549108e-7
12.	0.5	3.6394382945052553e-7
12.5	0.5	3.5956236280023085e-7
13.	0.5	3.5518089614993616e-7
13.5	0.5	3.5079942949964153e-7
14.	0.5	3.4841986286537134e-7
14.5	0.5	3.4702762333401893e-7
15.	0.5	3.456353838026665e-7
15.5	0.5	3.442431442713141e-7
16.	0.5	3.612331445525645e-7
16.5	0.5	4.071964754978119e-7
17.	0.5	4.5315980644305927e-7
17.5	0.5	4.991231373883066e-7
18.	0.5	5.578409179903514e-7
18.5	0.5	7.234017979977322e-7
19.	0.5	8.889626780051127e-7
19.5	0.5	1.0545235580124935e-6
20.	0.5	1.220084438019874e-6
20.5	0.5	1.6035042786501995e-6
21.	0.5	2.0330999277626163e-6
21.5	0.5	2.4626955768750335e-6
22.	0.5	2.8922912259874508e-6
22.5	0.5	3.624718951588589e-6
23.	0.5	4.611416623632695e-6
23.5	0.5	5.598114295676802e-6
24.	0.5	6.584811967720909e-6
24.5	0.5	7.835064126258859e-6
25.	0.5	9.827485673240087e-6
25.5	0.5	0.000011819907220221313
26.	0.5	0.00001381232876720254
26.5	0.5	0.000015804750314183766
27.	0.5	0.00001921847275421591
27.5	0.5	0.000022660425620855044
28.	0.5	0.000026102378487494176
28.5	0.5	0.000029544331354133304
29.	0.5	0.00003412533070851976
29.5	0.5	0.00003919683387567593
30.	0.5	0.0000442683370428321
30.5	0.5	0.00004933984020998826
31.	0.5	0.00005496717713984453
31.5	0.5	0.00006137013252053544
32.	0.5	0.00006777308790122633
32.5	0.5	0.00007417604328191722
33.	0.5	0.00008064711431715564
33.5	0.5	0.00008755116245346728
34.	0.5	0.00009445521058977892
34.5	0.5	0.00010135925872609056
35.	0.5	0.00010826330686240219
35.5	0.5	0.00011448907735829725
36.	0.5	0.00012059926507044007
36.5	0.5	0.00012670945278258288
37.	0.5	0.0001328196404947257
37.5	0.5	0.00013742360409505308
38.	0.5	0.0001409045506239428
38.5	0.5	0.00014438549715283257
39.	0.5	0.0001478664436817223
39.5	0.5	0.00015000217649126354
40.	0.5	0.00014886585369996646
40.5	0.5	0.00014772953090866938
41.	0.5	0.0001465932081173723
41.5	0.5	0.00014540792479070304
42.	0.5	0.00013928271904207543
42.5	0.5	0.00013315751329344785
43.	0.5	0.00012703230754482027
43.5	0.5	0.00012090710179619269
44.	0.5	0.00011291317547091259
44.5	0.5	0.00010422204632890529
45.	0.5	0.00009553091718689799
45.5	0.5	0.00008683978804489072
46.	0.5	0.00007851207736302512
46.5	0.5	0.00007063441299023308
47.	0.5	0.00006275674861744103
47.5	0.5	0.000054879084244649005
48.	0.5	0.000047418287186267537
48.5	0.5	0.00004206367065977074
49.	0.5	0.000036709054133273944
49.5	0.5	0.00003135443760677715
50.	0.5	0.000025999821080280352
50.5	0.5	0.00002268664910845864
51.	0.5	0.000019642159623451277
51.5	0.5	0.000016597670138443906
52.	0.5	0.000013553180653436543
52.5	0.5	0.000011392593775439443
53.	0.5	9.815982237972639e-6
53.5	0.5	8.239370700505838e-6
54.	0.5	6.662759163039034e-6
54.5	0.5	5.345824663425445e-6
55.	0.5	4.579100586602622e-6
55.5	0.5	3.8123765097797992e-6
56.	0.5	3.045652432956976e-6
56.5	0.5	2.295504768708098e-6
57.	0.5	1.9526928959229984e-6
57.5	0.5	1.6098810231378977e-6
58.	0.5	1.2670691503527975e-6
58.5	0.5	9.242572775676973e-7
59.	0.5	7.385599725366965e-7
59.5	0.5	6.031399921959987e-7
60.	0.5	4.677200118553008e-7
60.5	0.5	3.32300031514603e-7
61.	0.5	2.3974013558912477e-7
61.5	0.5	1.9435416656986073e-7
62.	0.5	1.4896819755059668e-7
62.5	0.5	1.0358222853133268e-7
63.	0.5	6.46083930632e-8
63.5	0.5	5.218745651947005e-8
64.	0.5	3.9766519975740103e-8
64.5	0.5	2.7345583432010158e-8
65.	0.5	1.4924646888280205e-8
65.5	0.5	1.1371964734589627e-8
66.	0.5	8.664520429841346e-9
66.5	0.5	5.957076125093064e-9
67.	0.5	3.2496318203447837e-9
67.5	0.5	1.9613357410469234e-9
68.	0.5	1.5013241604680672e-9
68.5	0.5	1.0413125798892113e-9
69.	0.5	5.813009993103551e-10
69.5	0.5	2.6143580021364347e-10
70.	0.5	2.0193060293128713e-10
-40.	1.	4.3538946649837774e-12
-39.5	1.	7.646969433265593e-12
-39.	1.	1.1920321253526215e-11
-38.5	1.	1.6193673073786836e-11
-38.	1.	2.046702489404746e-11
-37.5	1.	2.9095624468042965e-11
-37.	1.	4.358233328083269e-11
-36.5	1.	5.806904209362242e-11
-36.	1.	7.255575090641215e-11
-35.5	1.	9.0032248139242e-11
-35.	1.	1.2515290294761455e-10
-34.5	1.	1.6027355775598702e-10
-34.	1.	1.9539421256435957e-10
-33.5	1.	2.305148673727321e-10
-33.	1.	2.8611149245619116e-10
-32.5	1.	3.4494857578803465e-10
-32.	1.	4.0378565911987824e-10
-31.5	1.	4.6262274245172167e-10
-31.	1.	5.234816250064756e-10
-30.5	1.	5.857935666929502e-10
-30.	1.	6.481055083794248e-10
-29.5	1.	7.104174500658993e-10
-29.	1.	7.623035057959191e-10
-28.5	1.	7.898979487797893e-10
-28.	1.	8.174923917636594e-10
-27.5	1.	8.450868347475296e-10
-27.	1.	8.716450349572369e-10
-26.5	1.	8.440505919672883e-10
-26.	1.	8.164561489773399e-10
-25.5	1.	7.888617059873913e-10
-25.	1.	7.612672629974428e-10
-24.5	1.	7.08077475309057e-10
-24.	1.	6.457655336233841e-10
-23.5	1.	5.834535919377113e-10
-23.	1.	5.211416502520383e-10
-22.5	1.	4.6041325762585724e-10
-22.	1.	4.015761742956923e-10
-21.5	1.	3.4273909096552727e-10
-21.	1.	2.8390200763536224e-10
-20.5	1.	2.2919599584602721e-10
-20.	1.	1.9407534104669304e-10
-19.5	1.	1.5895468624735886e-10
-19.	1.	1.2383403144802468e-10
-18.5	1.	8.871337664869049e-11
-18.	1.	7.201173751621042e-11
-17.5	1.	5.7525028711779385e-11
-17.	1.	4.303831990734833e-11
-16.5	1.	2.8551611102917285e-11
-16.	1.	2.030654952416643e-11
-15.5	1.	1.6033197696193825e-11
-15.	1.	1.1759845868221215e-11
-14.5	1.	7.486494040248609e-12
-14.	1.	4.319468880272758e-12
-13.5	1.	3.4027329375527268e-12
-13.	1.	2.485996994832695e-12
-12.5	1.	1.5692610521126632e-12
-12.	1.	6.896495859566893e-13
-11.5	1.	5.452818255429078e-13
-11.	1.	4.009140651291262e-13
-10.5	1.	2.5654630471534463e-13
-10.	1.	1.1217854430156304e-13
-9.5	1.	7.511513798026908e-13
-9.	1.	1.6287067902819296e-12
-8.5	1.	2.5062622007611685e-12
-8.	1.	3.383817611240407e-12
-7.5	1.	8.552756410136651e-12
-7.	1.	1.8278422304550473e-11
-6.5	1.	2.8004088198964287e-11
-6.	1.	3.772975409337811e-11
-5.5	1.	6.249980566011341e-11
-5.	1.	1.4616253829120686e-10
-4.5	1.	2.2982527092230035e-10
-4.	1.	3.134880035533938e-10
-3.5	1.	3.9715073618448726e-10
-3.	1.	8.934725932506252e-10
-2.5	1.	1.4247313421630956e-9
-2.	1.	1.9559900910755658e-9
-1.5	1.	2.487248839988036e-9
-1.	1.	4.26429017289203e-9
-0.5	1.	6.740821584989276e-9
0.	1.	9.217352997086522e-9
0.5	1.	1.1693884409183768e-8
1.	1.	1.6294840479070536e-8
1.5	1.	2.469088005509149e-8
2.	1.	3.3086919631112445e-8
2.5	1.	4.14829592071334e-8
3.	1.	5.080467775761679e-8
3.5	1.	7.116731130168334e-8
4.	1.	9.152994484574989e-8
4.5	1.	1.1189257838981643e-7
5.	1.	1.3225521193388298e-7
5.5	1.	1.6360784700527388e-7
6.	1.	1.9778004794620836e-7
6.5	1.	2.3195224888714277e-7
7.	1.	2.6612444982807725e-7
7.5	1.	3.0153657494207174e-7
8.	1.	3.381196955022108e-7
8.5	1.	3.747028160623498e-7
9.	1.	4.1128593662248885e-7
9.5	1.	4.4364240825802156e-7
10.	1.	4.6206709325859487e-7
10.5	1.	4.804917782591683e-7
11.	1.	4.989164632597416e-7
11.5	1.	5.173411482603149e-7
12.	1.	5.126411953411671e-7
12.5	1.	5.067557584277837e-7
13.	1.	5.008703215144001e-7
13.5	1.	4.949848846010166e-7
14.	1.	4.916562625828735e-7
14.5	1.	4.895886489182983e-7
15.	1.	4.875210352537232e-7
15.5	1.	4.85453421589148e-7
16.	1.	5.076991418334783e-7
16.5	1.	5.682665394179074e-7
17.	1.	6.288339370023366e-7
17.5	1.	6.894013345867657e-7
18.	1.	7.658584147948674e-7
18.5	1.	9.754222135022266e-7
19.	1.	1.184986012209586e-6
19.5	1.	1.3945498109169451e-6
20.	1.	1.6041136096243043e-6
20.5	1.	2.064523386183985e-6
21.	1.	2.5781006606454795e-6
21.5	1.	3.091677935106974e-6
22.	1.	3.605255209568469e-6
22.5	1.	4.4463817030750265e-6
23.	1.	5.562531646374977e-6
23.5	1.	6.678681589674926e-6
24.	1.	7.794831532974876e-6
24.5	1.	9.181582988210459e-6
25.	1.	0.000011330348254316184
25.5	1.	0.000013479113520421906
26.	1.	0.00001562787878652763
26.5	1.	0.000017776644052633352
27.	1.	0.000021301567099793965
27.5	1.	0.00002485382392365707
28.	1.	0.00002840608074752018
28.5	1.	0.00003195833757138328
29.	1.	0.00003656272183741031
29.5	1.	0.00004162018025576775
30.	1.	0.000046677638674125183
30.5	1.	0.00005173509709248261
31.	1.	0.00005733485829757676
31.5	1.	0.00006369135663445063
32.	1.	0.00007004785497132451
32.5	1.	0.0000764043533081984
33.	1.	0.00008287118924658145
33.5	1.	0.00009003938605653164
34.	1.	0.00009720758286648182
34.5	1.	0.00010437577967643202
35.	1.	0.0001115439764863822
35.5	1.	0.00011855115538864867
36.	1.	0.0001255308958248725
36.5	1.	0.0001325106362610963
37.	1.	0.00013949037669732013
37.5	1.	0.0001451863529937933
38.	1.	0.00014992517488453743
38.5	1.	0.0001546639967752816
39.	1.	0.0001594028186660257
39.5	1.	0.00016270644356677433
40.	1.	0.00016251914038533272
40.5	1.	0.00016233183720389113
41.	1.	0.00016214453402244952
41.5	1.	0.00016190005182026857
42.	1.	0.00015588643485538897
42.5	1.	0.0001498728178905094
43.	1.	0.00014385920092562976
43.5	1.	0.0001378455839607502
44.	1.	0.00012942317024370456
44.5	1.	0.00012010205615298303
45.	1.	0.00011078094206226153
45.5	1.	0.00010145982797154002
46.	1.	0.00009237353238935998
46.5	1.	0.00008357802886829329
47.	1.	0.0000747825253472266
47.5	1.	0.0000659870218261599
48.	1.	0.00005761863214551786
48.5	1.	0.00005140819254756057
49.	1.	0.00004519775294960328
49.5	1.	0.00003898731335164599
50.	1.	0.000032776873753688704
50.5	1.	0.000028782519267432506
51.	1.	0.000025079832393426917
51.5	1.	0.000021377145519421324
52.	1.	0.000017674458645415735
52.5	1.	0.000014986790072249504
53.	1.	0.00001296972214351634
53.5	1.	0.000010952654214783178
54.	1.	8.935586286050012e-6
54.5	1.	7.237672920571179e-6
55.	1.	6.215992496732064e-6
55.5	1.	5.194312072892949e-6
56.	1.	4.1726316490538345e-6
56.5	1.	3.172547796971763e-6
57.	1.	2.7031611998184597e-6
57.5	1.	2.233774602665157e-6
58.	1.	1.7643880055118535e-6
58.5	1.	1.2950014083585506e-6
59.	1.	1.0380791718863135e-6
59.5	1.	8.491464274120324e-7
60.	1.	6.602136829377513e-7
60.5	1.	4.712809384634701e-7
61.	1.	3.4166727504911873e-7
61.5	1.	2.7734312359548684e-7
62.	1.	2.1301897214185485e-7
62.5	1.	1.486948206882229e-7
63.	1.	9.340398897404058e-8
63.5	1.	7.552049197625673e-8
64.	1.	5.7636994978472866e-8
64.5	1.	3.975349798068902e-8
65.	1.	2.1870000982905155e-8
65.5	1.	1.6697928965051502e-8
66.	1.	1.2737389345174077e-8
66.5	1.	8.776849725296652e-9
67.	1.	4.816310105419228e-9
67.5	1.	2.9247147106719135e-9
68.	1.	2.2406566257398388e-9
68.5	1.	1.5565985408077637e-9
69.	1.	8.725404558756887e-10
69.5	1.	3.963368861054307e-10
70.	1.	3.0627958263422427e-10
-40.	1.5	6.5850209222577855e-12
-39.5	1.5	1.1565611394714886e-11
-39.	1.5	1.8028815804761154e-11
-38.5	1.5	2.4492020214807416e-11
-38.	1.5	3.095522462485369e-11
-37.5	1.5	4.4005496424163454e-11
-37.	1.5	6.591582912276727e-11
-36.5	1.5	8.782616182137109e-11
-36.	1.5	1.097364945199749e-10
-35.5	1.5	1.3616871413408272e-10
-35.	1.5	1.892867302216635e-10
-34.5	1.5	2.4240474630924426e-10
-34.	1.5	2.955227623968251e-10
-33.5	1.5	3.4864077848440593e-10
-33.	1.5	4.327275485524199e-10
-32.5	1.5	5.217153295581272e-10
-32.	1.5	6.107031105638345e-10
-31.5	1.5	6.996908915695418e-10
-31.	1.5	7.917365302468629e-10
-30.5	1.5	8.85979839178921e-10
-30.	1.5	9.802231481109787e-10
-29.5	1.5	1.0744664570430368e-9
-29.	1.5	1.1529411995578965e-9
-28.5	1.5	1.1946762433489866e-9
-28.	1.5	1.236411287140077e-9
-27.5	1.5	1.2781463309311673e-9
-27.	1.5	1.318314115778792e-9
-26.5	1.5	1.2765790719813184e-9
-26.	1.5	1.234844028183845e-9
-25.5	1.5	1.1931089843863713e-9
-25.	1.5	1.151373940588898e-9
-24.5	1.5	1.070927376777088e-9
-24.	1.5	9.766840678461786e-10
-23.5	1.5	8.824407589152692e-10
-23.	1.5	7.881974499843596e-10
-22.5	1.5	6.963491699897239e-10
-22.	1.5	6.073613889889468e-10
-21.5	1.5	5.183736079881695e-10
-21.	1.5	4.293858269873923e-10
-20.5	1.5	3.466460594617596e-10
-20.	1.5	2.9352804338235236e-10
-19.5	1.5	2.404100273029452e-10
-19.	1.5	1.8729201122353795e-10
-18.5	1.5	1.3417399514413072e-10
-18.	1.5	1.089137048387494e-10
-17.5	1.5	8.700337214257955e-11
-17.	1.5	6.509303944640967e-11
-16.5	1.5	4.318270675023981e-11
-16.	1.5	3.0712514604021417e-11
-15.5	1.5	2.424931018320648e-11
-15.	1.5	1.7786105762391534e-11
-14.5	1.5	1.1322901341576593e-11
-14.	1.5	6.532953822571106e-12
-13.5	1.5	5.1464422621858666e-12
-13.	1.5	3.759930701800628e-12
-12.5	1.5	2.3734191414153893e-12
-12.	1.5	1.0430562636368562e-12
-11.5	1.5	8.24708134431638e-13
-11.	1.5	6.063600052264197e-13
-10.5	1.5	3.880118760212013e-13
-10.	1.5	1.69663746815983e-13
-9.5	1.5	9.826005149040916e-13
-9.	1.5	2.10963642149645e-12
-8.5	1.5	3.2366723280888082e-12
-8.	1.5	4.363708234681167e-12
-7.5	1.5	1.1022157019571829e-11
-7.	1.5	2.355403557237105e-11
-6.5	1.5	3.6085914125170264e-11
-6.	1.5	4.8617792677969484e-11
-5.5	1.5	8.05355207668821e-11
-5.	1.5	1.883410038468424e-10
-4.5	1.5	2.9614648692680274e-10
-4.	1.5	4.0395197000676305e-10
-3.5	1.5	5.117574530867233e-10
-3.	1.5	1.1513040693563208e-9
-2.5	1.5	1.8358693980703022e-9
-2.	1.5	2.520434726784283e-9
-1.5	1.5	3.2050000554982646e-9
-1.	1.5	5.494853268988124e-9
-0.5	1.5	8.686053927914326e-9
0.	1.5	1.1877254586840529e-8
0.5	1.5	1.506845524576673e-8
1.	1.5	2.0997169104802348e-8
1.5	1.5	3.1816191102310506e-8
2.	1.5	4.263521309981867e-8
2.5	1.5	5.3454235097326834e-8
3.	1.5	6.546613064708833e-8
3.5	1.5	9.170586959814457e-8
4.	1.5	1.1794560854920081e-7
4.5	1.5	1.4418534750025708e-7
5.	1.5	1.7042508645131333e-7
5.5	1.5	2.1083055789519196e-7
6.	1.5	2.548703523875743e-7
6.5	1.5	2.989101468799566e-7
7.	1.5	3.4294994137233894e-7
7.5	1.5	3.8859964138513613e-7
8.	1.5	4.3576975052785297e-7
8.5	1.5	4.829398596705699e-7
9.	1.5	5.301099688132867e-7
9.5	1.5	5.718493953001508e-7
10.	1.5	5.956883258165428e-7
10.5	1.5	6.195272563329349e-7
11.	1.5	6.433661868493271e-7
11.5	1.5	6.672051173657192e-7
12.	1.5	6.613385612318088e-7
12.5	1.5	6.539491540553365e-7
13.	1.5	6.465597468788641e-7
13.5	1.5	6.391703397023917e-7
14.	1.5	6.348926623003756e-7
14.5	1.5	6.321496745025778e-7
15.	1.5	6.294066867047799e-7
15.5	1.5	6.266636989069819e-7
16.	1.5	6.54165139114392e-7
16.5	1.5	7.293366033380029e-7
17.	1.5	8.045080675616139e-7
17.5	1.5	8.796795317852247e-7
18.	1.5	9.738759115993835e-7
18.5	1.5	1.2274426290067213e-6
19.	1.5	1.481009346414059e-6
19.5	1.5	1.7345760638213968e-6
20.	1.5	1.9881427812287346e-6
20.5	1.5	2.5255424937177703e-6
21.	1.5	3.1231013935283424e-6
21.5	1.5	3.7206602933389145e-6
22.	1.5	4.318219193149487e-6
22.5	1.5	5.268044454561464e-6
23.	1.5	6.513646669117258e-6
23.5	1.5	7.75924888367305e-6
24.	1.5	9.004851098228842e-6
24.5	1.5	0.000010528101850162061
25.	1.5	0.000012833210835392282
25.5	1.5	0.000015138319820622501
26.	1.5	0.00001744342880585272
26.5	1.5	0.00001974853779108294
27.	1.5	0.00002338466144537202
27.5	1.5	0.0000270472222264591
28.	1.5	0.000030709783007546185
28.5	1.5	0.00003437234378863326
29.	1.5	0.000039000112966300864
29.5	1.5	0.00004404352663585957
30.	1.5	0.00004908694030541827
30.5	1.5	0.000054130353974976966
31.	1.5	0.000059702539455308974
31.5	1.5	0.00006601258074836584
32.	1.5	0.0000723226220414227
32.5	1.5	0.00007863266333447956
33.	1.5	0.00008509526417600727
33.5	1.5	0.00009252760965959599
34.	1.5	0.00009995995514318473
34.5	1.5	0.00010739230062677348
35.	1.5	0.00011482464611036222
35.5	1.5	0.0001226132334190001
36.	1.5	0.00013046252657930493
36.5	1.5	0.00013831181973960973
37.	1.5	0.00014616111289991455
37.5	1.5	0.00015294910189253352
38.	1.5	0.00015894579914513206
38.5	1.5	0.0001649424963977306
39.	1.5	0.00017093919365032911
39.5	1.5	0.0001754107106422851
40.	1.5	0.000176172427070699
40.5	1.5	0.00017693414349911289
41.	1.5	0.00017769585992752677
41.5	1.5	0.0001783921788498341
42.	1.5	0.0001724901506687025
42.5	1.5	0.0001665881224875709
43.	1.5	0.00016068609430643926
43.5	1.5	0.00015478406612530766
44.	1.5	0.00014593316501649653
44.5	1.5	0.00013598206597706077
45.	1.5	0.00012603096693762506
45.5	1.5	0.00011607986789818932
46.	1.5	0.00010623498741569484
46.5	1.5	0.0000965216447463535
47.	1.5	0.00008680830207701214
47.5	1.5	0.00007709495940767081
48.	1.5	0.00006781897710476818
48.5	1.5	0.00006075271443535041
49.	1.5	0.00005368645176593263
49.5	1.5	0.00004662018909651484
50.	1.5	0.000039553926427097063
50.5	1.5	0.00003487838942640637
51.	1.5	0.000030517505163402556
51.5	1.5	0.00002615662090039874
52.	1.5	0.000021795736637394923
52.5	1.5	0.00001858098636905957
53.	1.5	0.00001612346204906004
53.5	1.5	0.000013665937729060518
54.	1.5	0.00001120841340906099
54.5	1.5	9.129521177716913e-6
55.	1.5	7.852884406861506e-6
55.5	1.5	6.576247636006099e-6
56.	1.5	5.299610865150693e-6
56.5	1.5	4.049590825235428e-6
57.	1.5	3.4536295037139215e-6
57.5	1.5	2.857668182192416e-6
58.	1.5	2.2617068606709096e-6
58.5	1.5	1.6657455391494038e-6
59.	1.5	1.3375983712359305e-6
59.5	1.5	1.095152862628066e-6
60.	1.5	8.527073540202016e-7
60.5	1.5	6.102618454123372e-7
61.	1.5	4.4359441450911274e-7
61.5	1.5	3.603320806211129e-7
62.	1.5	2.7706974673311296e-7
62.5	1.5	1.938074128451131e-7
63.	1.5	1.2219958488488115e-7
63.5	1.5	9.885352743304341e-8
64.	1.5	7.550746998120564e-8
64.5	1.5	5.216141252936788e-8
65.	1.5	2.88153550775301e-8
65.5	1.5	2.2023893195513377e-8
66.	1.5	1.681025826050681e-8
66.5	1.5	1.159662332550024e-8
67.	1.5	6.382988390493672e-9
67.5	1.5	3.8880936802969035e-9
68.	1.5	2.97998909101161e-9
68.5	1.5	2.0718845017263163e-9
69.	1.5	1.1637799124410223e-9
69.5	1.5	5.312379719972179e-10
70.	1.5	4.106285623371614e-10
-40.	2.	2.285520820166114e-11
-39.5	2.	4.014841971772696e-11
-39.	2.	6.259011713258913e-11
-38.5	2.	8.503181454745128e-11
-38.	2.	1.0747351196231345e-10
-37.5	2.	1.5280388253160508e-10
-37.	2.	2.2892110042886312e-10
-36.5	2.	3.050383183261212e-10
-36.	2.	3.8115553622337916e-10
-35.5	2.	4.730025697906271e-10
-35.	2.	6.576786960305331e-10
-34.5	2.	8.423548222704388e-10
-34.	2.	1.0270309485103447e-9
-33.5	2.	1.2117070747502506e-9
-33.	2.	1.504387635500079e-9
-32.5	2.	1.8141606151178726e-9
-32.	2.	2.123933594735665e-9
-31.5	2.	2.4337065743534583e-9
-31.	2.	2.7546126935233622e-9
-30.5	2.	3.083520156203345e-9
-30.	2.	3.412427618883325e-9
-29.5	2.	3.741335081563307e-9
-29.	2.	4.015704306941823e-9
-28.5	2.	4.163003109152649e-9
-28.	2.	4.310301911363473e-9
-27.5	2.	4.457600713574298e-9
-27.	2.	4.599456235002988e-9
-26.5	2.	4.456853278765969e-9
-26.	2.	4.314250322528949e-9
-25.5	2.	4.171647366291929e-9
-25.	2.	4.029044410054908e-9
-24.5	2.	3.751430505800329e-9
-24.	2.	3.425698841318394e-9
-23.5	2.	3.0999671768364588e-9
-23.	2.	2.7742355123545243e-9
-22.5	2.	2.456329248405792e-9
-22.	2.	2.1477692391150895e-9
-21.5	2.	1.8392092298243879e-9
-21.	2.	1.5306492205336855e-9
-20.5	2.	1.2435706668466105e-9
-20.	2.	1.0583354176154502e-9
-19.5	2.	8.731001683842898e-10
-19.	2.	6.878649191531291e-10
-18.5	2.	5.026296699219685e-10
-18.	2.	4.1304387258119355e-10
-17.5	2.	3.3496014873257204e-10
-17.	2.	2.568764248839505e-10
-16.5	2.	1.7879270103532897e-10
-16.	2.	1.3315242704737593e-10
-15.5	2.	1.0815669792096939e-10
-15.	2.	8.316096879456288e-11
-14.5	2.	5.816523966815637e-11
-14.	2.	3.912328625806961e-11
-13.5	2.	3.219142445469912e-11
-13.	2.	2.5259562651328617e-11
-12.5	2.	1.832770084795811e-11
-12.	2.	1.1634330947809497e-11
-11.5	2.	9.664251096257441e-12
-11.	2.	7.694171244705385e-12
-10.5	2.	5.724091393153333e-12
-10.	2.	3.754011541601277e-12
-9.5	2.	3.976474147077942e-12
-9.	2.	4.8667208912481785e-12
-8.5	2.	5.756967635418415e-12
-8.	2.	6.64721437958865e-12
-7.5	2.	1.4790055516544253e-11
-7.	2.	3.063393158587271e-11
-6.5	2.	4.6477807655201153e-11
-6.	2.	6.232168372452961e-11
-5.5	2.	1.0293025957450977e-10
-5.	2.	2.404826121663854e-10
-4.5	2.	3.780349647582611e-10
-4.	2.	5.155873173501368e-10
-3.5	2.	6.531396699420123e-10
-3.	2.	1.4693346796680126e-9
-2.5	2.	2.342985501493315e-9
-2.	2.	3.2166363233186175e-9
-1.5	2.	4.090287145143921e-9
-1.	2.	7.012692294584161e-9
-0.5	2.	1.1085445301898007e-8
0.	2.	1.5158198309211852e-8
0.5	2.	1.9230951316525697e-8
1.	2.	2.6797652914909848e-8
1.5	2.	4.060596285682013e-8
2.	2.	5.441427279873041e-8
2.5	2.	6.822258274064069e-8
3.	2.	8.355374740398484e-8
3.5	2.	1.1704856273973651e-7
4.	2.	1.5054337807548815e-7
4.5	2.	1.8403819341123985e-7
5.	2.	2.175330087469915e-7
5.5	2.	2.691360998278994e-7
6.	2.	3.2538500247856753e-7
6.5	2.	3.8163390512923556e-7
7.	2.	4.3788280777990365e-7
7.5	2.	4.962692576640107e-7
8.	2.	5.566744262170976e-7
8.5	2.	6.170795947701846e-7
9.	2.	6.774847633232716e-7
9.5	2.	7.310720338401245e-7
10.	2.	7.621862997535574e-7
10.5	2.	7.933005656669905e-7
11.	2.	8.244148315804236e-7
11.5	2.	8.555290974938565e-7
12.	2.	8.496189387671941e-7
12.5	2.	8.418107238219225e-7
13.	2.	8.340025088766507e-7
13.5	2.	8.26194293931379e-7
14.	2.	8.226908533856641e-7
14.5	2.	8.213105061026537e-7
15.	2.	8.199301588196431e-7
15.5	2.	8.185498115366326e-7
16.	2.	8.541046809033553e-7
16.5	2.	9.478753202768106e-7
17.	2.	1.0416459596502658e-6
17.5	2.	1.135416599023721e-6
18.	2.	1.251001239300661e-6
18.5	2.	1.549320182481605e-6
19.	2.	1.847639125662549e-6
19.5	2.	2.1459580688434926e-6
20.	2.	2.4442770120244366e-6
20.5	2.	3.041445792408073e-6
21.	2.	3.7019566212808655e-6
21.5	2.	4.362467450153658e-6
22.	2.	5.022978279026451e-6
22.5	2.	6.0301456065742194e-6
23.	2.	7.328379621555532e-6
23.5	2.	8.626613636536844e-6
24.	2.	9.924847651518155e-6
24.5	2.	0.000011484231590851862
25.	2.	0.000013779013672053866
25.5	2.	0.000016073795753255868
26.	2.	0.000018368577834457872
26.5	2.	0.000020663359915659876
27.	2.	0.000024149244639574585
27.5	2.	0.000027658787503648702
28.	2.	0.00003116833036772282
28.5	2.	0.00003467787323179694
29.	2.	0.000039012808087756044
29.5	2.	0.00004370317876078162
30.	2.	0.0000483935494338072
30.5	2.	0.00005308392010683278
31.	2.	0.00005826126208936721
31.5	2.	0.00006411813086215518
32.	2.	0.00006997499963494315
32.5	2.	0.0000758318684077311
33.	2.	0.00008187108160281878
33.5	2.	0.000089069366965511
34.	2.	0.00009626765232820323
34.5	2.	0.00010346593769089546
35.	2.	0.00011066422305358768
35.5	2.	0.00011868094104122951
36.	2.	0.0001268371251051041
36.5	2.	0.00013499330916897867
37.	2.	0.00014314949323285324
37.5	2.	0.0001505518600608791
38.	2.	0.00015739219258208349
38.5	2.	0.00016423252510328786
39.	2.	0.00017107285762449223
39.5	2.	0.00017644162827491929
40.	2.	0.00017823101804928076
40.5	2.	0.00018002040782364224
41.	2.	0.0001818097975980037
41.5	2.	0.0001835316455664619
42.	2.	0.00017843879514845893
42.5	2.	0.00017334594473045594
43.	2.	0.0001682530943124529
43.5	2.	0.00016316024389444991
44.	2.	0.00015479492637654582
44.5	2.	0.0001452086808567758
45.	2.	0.00013562243533700577
45.5	2.	0.00012603618981723577
46.	2.	0.00011634182238761656
46.5	2.	0.00010651356009080035
47.	2.	0.00009668529779398413
47.5	2.	0.00008685703549716792
48.	2.	0.00007740720887116898
48.5	2.	0.00006986939073058704
49.	2.	0.00006233157259000511
49.5	2.	0.00005479375444942317
50.	2.	0.00004725593630884123
50.5	2.	0.00004199659236852905
51.	2.	0.000037037127311955755
51.5	2.	0.000032077662255382455
52.	2.	0.000027118197198809162
52.5	2.	0.000023354176683322073
53.	2.	0.000020379960527986392
53.5	2.	0.00001740574437265071
54.	2.	0.00001443152821731503
54.5	2.	0.000011890745481407775
55.	2.	0.000010268332682738355
55.5	2.	8.645919884068938e-6
56.	2.	7.0235070853995174e-6
56.5	2.	5.433794690547604e-6
57.	2.	4.647636430872364e-6
57.5	2.	3.861478171197125e-6
58.	2.	3.0753199115218853e-6
58.5	2.	2.2891616518466462e-6
59.	2.	1.8484149478310417e-6
59.5	2.	1.5182013992314416e-6
60.	2.	1.1879878506318413e-6
60.5	2.	8.577743020322412e-7
61.	2.	6.291262234394417e-7
61.5	2.	5.122661201543797e-7
62.	2.	3.9540601686931745e-7
62.5	2.	2.7854591358425544e-7
63.	2.	1.7785476451004403e-7
63.5	2.	1.4411989503457336e-7
64.	2.	1.1038502555910264e-7
64.5	2.	7.665015608363194e-8
65.	2.	4.291528660816123e-8
65.5	2.	3.291028971790044e-8
66.	2.	2.5166999086554107e-8
66.5	2.	1.7423708455207772e-8
67.	2.	9.680417823861433e-9
67.5	2.	5.952537528060125e-9
68.	2.	4.568247617873697e-9
68.5	2.	3.183957707687268e-9
69.	2.	1.799667797500839e-9
69.5	2.	8.337094256645701e-10
70.	2.	6.449156080035823e-10
-40.	2.5	4.1893393310975266e-11
-39.5	2.5	7.359411444444876e-11
-39.	2.5	1.1473292875827918e-10
-38.5	2.5	1.558717430721096e-10
-38.	2.5	1.9701055738594e-10
-37.5	2.5	2.801137063352543e-10
-37.	2.5	4.196617857060734e-10
-36.5	2.5	5.592098650768925e-10
-36.	2.5	6.987579444477116e-10
-35.5	2.5	8.671514939176327e-10
-35.	2.5	1.2057758250568234e-9
-34.5	2.5	1.5444001561960142e-9
-34.	2.5	1.8830244873352053e-9
-33.5	2.5	2.2216488184743963e-9
-33.	2.5	2.758433130270427e-9
-32.5	2.5	3.3265775747093754e-9
-32.	2.5	3.894722019148323e-9
-31.5	2.5	4.462866463587272e-9
-31.	2.5	5.05160721110937e-9
-30.5	2.5	5.655150440468205e-9
-30.	2.5	6.258693669827039e-9
-29.5	2.5	6.862236899185872e-9
-29.	2.5	7.365881620260654e-9
-28.5	2.5	7.636769538960114e-9
-28.	2.5	7.907657457659575e-9
-27.5	2.5	8.178545376359033e-9
-27.	2.5	8.439454477643986e-9
-26.5	2.5	8.17888410281006e-9
-26.	2.5	7.918313727976136e-9
-25.5	2.5	7.657743353142211e-9
-25.	2.5	7.397172978308286e-9
-24.5	2.5	6.888891482235612e-9
-24.	2.5	6.292326002438408e-9
-23.5	2.5	5.695760522641204e-9
-23.	2.5	5.099195042843999e-9
-22.5	2.5	4.516796014476476e-9
-22.	2.5	3.951316664801516e-9
-21.5	2.5	3.3858373151265567e-9
-21.	2.5	2.8203579654515975e-9
-20.5	2.5	2.2941796155291227e-9
-20.	2.5	1.9543267994563285e-9
-19.5	2.5	1.6144739833835335e-9
-19.	2.5	1.2746211673107392e-9
-18.5	2.5	9.347683512379444e-10
-18.	2.5	7.698618288934939e-10
-17.5	2.5	6.259930133824215e-10
-17.	2.5	4.821241978713494e-10
-16.5	2.5	3.382553823602771e-10
-16.	2.5	2.5373812332760775e-10
-15.5	2.5	2.069876824225762e-10
-15.	2.5	1.602372415175446e-10
-14.5	2.5	1.1348680061251305e-10
-14.	2.5	7.77028403237164e-11
-13.5	2.5	6.422490753640148e-11
-13.	2.5	5.074697474908655e-11
-12.5	2.5	3.7269041961771635e-11
-12.	2.5	2.4244144933165823e-11
-11.5	2.5	2.019154114328817e-11
-11.	2.5	1.6138937353410518e-11
-10.5	2.5	1.208633356353287e-11
-10.	2.5	8.033729773655217e-12
-9.5	2.5	7.51499852199991e-12
-9.	2.5	8.072581218849716e-12
-8.5	2.5	8.630163915699519e-12
-8.	2.5	9.187746612549323e-12
-7.5	2.5	1.8813971088247055e-11
-7.	2.5	3.8069567254378246e-11
-6.5	2.5	5.732516342050942e-11
-6.	2.5	7.65807595866406e-11
-5.5	2.5	1.261844410560804e-10
-5.	2.5	2.945885938515058e-10
-4.5	2.5	4.6299274664693123e-10
-4.	2.5	6.313968994423567e-10
-3.5	2.5	7.99801052237782e-10
-3.	2.5	1.7992343938023924e-9
-2.5	2.5	2.8690250234287246e-9
-2.	2.5	3.938815653055057e-9
-1.5	2.5	5.00860628268139e-9
-1.	2.5	8.587171799781222e-9
-0.5	2.5	1.3574380500103484e-8
0.	2.5	1.8561589200425746e-8
0.5	2.5	2.354879790074801e-8
1.	2.5	3.2814653425277136e-8
1.5	2.5	4.972390638994727e-8
2.	2.5	6.663315935461742e-8
2.5	2.5	8.354241231928755e-8
3.	2.5	1.0231688043187713e-7
3.5	2.5	1.433384584616833e-7
4.	2.5	1.843600364914895e-7
4.5	2.5	2.2538161452129568e-7
5.	2.5	2.6640319255110186e-7
5.5	2.5	3.2962677737810675e-7
6.	2.5	3.9854645064014173e-7
6.5	2.5	4.674661239021767e-7
7.	2.5	5.363857971642116e-7
7.5	2.5	6.080017443255672e-7
8.	2.5	6.821640766016434e-7
8.5	2.5	7.563264088777196e-7
9.	2.5	8.304887411537958e-7
9.5	2.5	8.964098431813346e-7
10.	2.5	9.35166384470513e-7
10.5	2.5	9.739229257596915e-7
11.	2.5	1.01267946704887e-6
11.5	2.5	1.0514360083380485e-6
12.	2.5	1.0457036623454723e-6
12.5	2.5	1.0376905946405403e-6
13.	2.5	1.029677526935608e-6
13.5	2.5	1.0216644592306761e-6
14.	2.5	1.0192750267819162e-6
14.5	2.5	1.0196591431921897e-6
15.	2.5	1.020043259602463e-6
15.5	2.5	1.0204273760127364e-6
16.	2.5	1.064587282154957e-6
16.5	2.5	1.177744788367205e-6
17.	2.5	1.2909022945794532e-6
17.5	2.5	1.4040598007917013e-6
18.	2.5	1.5417521453544047e-6
18.5	2.5	1.8849710507103044e-6
19.	2.5	2.228189956066204e-6
19.5	2.5	2.571408861422104e-6
20.	2.5	2.9146277667780033e-6
20.5	2.5	3.56817027933726e-6
21.	2.5	4.287486737630584e-6
21.5	2.5	5.006803195923909e-6
22.	2.5	5.726119654217233e-6
22.5	2.5	6.7805033536805295e-6
23.	2.5	8.116222935573888e-6
23.5	2.5	9.451942517467245e-6
24.	2.5	0.000010787662099360605
24.5	2.5	0.000012363390639643527
25.	2.5	0.000014614984365295065
25.5	2.5	0.000016866578090946604
26.	2.5	0.000019118171816598145
26.5	2.5	0.000021369765542249684
27.	2.5	0.00002465386486332152
27.5	2.5	0.000027958472208820364
28.	2.5	0.000031263079554319216
28.5	2.5	0.000034567686899818055
29.	2.5	0.00003854744037607764
29.5	2.5	0.000042817929792333655
30.	2.5	0.00004708841920858967
30.5	2.5	0.000051358908624845684
31.	2.5	0.00005606899511584906
31.5	2.5	0.00006139250170650717
32.	2.5	0.00006671600829716529
32.5	2.5	0.00007203951488782338
33.	2.5	0.00007757269863116633
33.5	2.5	0.00008443869501991112
34.	2.5	0.00009130469140865592
34.5	2.5	0.00009817068779740073
35.	2.5	0.00010503668418614554
35.5	2.5	0.00011317244638708843
36.	2.5	0.00012152458468322021
36.5	2.5	0.000129876722979352
37.	2.5	0.00013822886127548374
37.5	2.5	0.00014615143352553856
38.	2.5	0.00015375372806972594
38.5	2.5	0.00016135602261391335
39.	2.5	0.00016895831715810073
39.5	2.5	0.0001751709813032868
40.	2.5	0.000178003552111074
40.5	2.5	0.00018083612291886115
41.	2.5	0.00018366869372664834
41.5	2.5	0.00018643277603963348
42.	2.5	0.00018228664283829178
42.5	2.5	0.00017814050963695004
43.	2.5	0.00017399437643560829
43.5	2.5	0.00016984824323426655
44.	2.5	0.00016214873122470642
44.5	2.5	0.00015312348558490688
45.	2.5	0.00014409823994510738
45.5	2.5	0.00013507299430530784
46.	2.5	0.0001257083813434733
46.5	2.5	0.0001159235062666034
47.	2.5	0.00010613863118973349
47.5	2.5	0.00009635375611286358
48.	2.5	0.00008687475393446359
48.5	2.5	0.00007894114407088049
49.	2.5	0.00007100753420729737
49.5	2.5	0.00006307392434371425
50.	2.5	0.000055140314480131136
50.5	2.5	0.00004931636256082195
51.	2.5	0.00004377007095880968
51.5	2.5	0.000038223779356797404
52.	2.5	0.00003267748775478514
52.5	2.5	0.000028359822207847004
53.	2.5	0.000024853883329894684
53.5	2.5	0.000021347944451942364
54.	2.5	0.00001784200557399004
54.5	2.5	0.000014823379468867385
55.	2.5	0.000012837284268235066
55.5	2.5	0.00001085118906760275
56.	2.5	8.865093866970433e-6
56.5	2.5	6.917992429677494e-6
57.	2.5	5.929093219865464e-6
57.5	2.5	4.940194010053434e-6
58.	2.5	3.951294800241404e-6
58.5	2.5	2.962395590429374e-6
59.	2.5	2.4008917665719384e-6
59.5	2.5	1.9761562697891e-6
60.	2.5	1.5514207730062616e-6
60.5	2.5	1.1266852762234235e-6
61.	2.5	8.311418658184264e-7
61.5	2.5	6.777936499120534e-7
62.	2.5	5.244454340056803e-7
62.5	2.5	3.7109721809930726e-7
63.	2.5	2.388056878688056e-7
63.5	2.5	1.937107267639865e-7
64.	2.5	1.4861576565916735e-7
64.5	2.5	1.0352080455434826e-7
65.	2.5	5.8425843449529136e-8
65.5	2.5	4.4893003472127583e-8
66.	2.5	3.43683653568375e-8
66.5	2.5	2.3843727241547417e-8
67.	2.5	1.3319089126257328e-8
67.5	2.5	8.234071763027557e-9
68.	2.5	6.323883827084534e-9
68.5	2.5	4.413695891141511e-9
69.	2.5	2.5035079551984876e-9
69.5	2.5	1.1692197281287889e-9
70.	2.5	9.048217662333572e-10
-40.	3.	6.09315784202894e-11
-39.5	3.	1.0703980917117056e-10
-39.	3.	1.6687574038396922e-10
-38.5	3.	2.2671167159676788e-10
-38.	3.	2.8654760280956653e-10
-37.5	3.	4.074235301389035e-10
-37.	3.	6.104024709832836e-10
-36.5	3.	8.133814118276637e-10
-36.	3.	1.016360352672044e-9
-35.5	3.	1.261300418044638e-9
-35.	3.	1.7538729540831138e-9
-34.5	3.	2.2464454901215896e-9
-34.	3.	2.7390180261600655e-9
-33.5	3.	3.231590562198542e-9
-33.	3.	4.012478625040774e-9
-32.5	3.	4.838994534300878e-9
-32.	3.	5.665510443560982e-9
-31.5	3.	6.492026352821085e-9
-31.	3.	7.3486017286953774e-9
-30.5	3.	8.226780724733065e-9
-30.	3.	9.104959720770752e-9
-29.5	3.	9.983138716808438e-9
-29.	3.	1.0716058933579485e-8
-28.5	3.	1.111053596876758e-8
-28.	3.	1.1505013003955676e-8
-27.5	3.	1.189949003914377e-8
-27.	3.	1.2279452720284982e-8
-26.5	3.	1.1900914926854152e-8
-26.	3.	1.1522377133423323e-8
-25.5	3.	1.1143839339992492e-8
-25.	3.	1.0765301546561662e-8
-24.5	3.	1.0026352458670895e-8
-24.	3.	9.158953163558422e-9
-23.5	3.	8.291553868445947e-9
-23.	3.	7.424154573333474e-9
-22.5	3.	6.577262780547159e-9
-22.	3.	5.754864090487942e-9
-21.5	3.	4.9324654004287254e-9
-21.	3.	4.1100667103695095e-9
-20.5	3.	3.3447885642116345e-9
-20.	3.	2.8503181812972064e-9
-19.5	3.	2.3558477983827775e-9
-19.	3.	1.8613774154683492e-9
-18.5	3.	1.3669070325539205e-9
-18.	3.	1.1266797852057941e-9
-17.5	3.	9.170258780322712e-10
-17.	3.	7.073719708587482e-10
-16.5	3.	4.977180636852252e-10
-16.	3.	3.743238196078396e-10
-15.5	3.	3.0581866692418297e-10
-15.	3.	2.3731351424052637e-10
-14.5	3.	1.6880836155686974e-10
-14.	3.	1.1628239438936318e-10
-13.5	3.	9.625839061810384e-11
-13.	3.	7.62343868468445e-11
-12.5	3.	5.621038307558515e-11
-12.	3.	3.685395891852215e-11
-11.5	3.	3.07188311903189e-11
-11.	3.	2.458370346211565e-11
-10.5	3.	1.8448575733912405e-11
-10.	3.	1.2313448005709156e-11
-9.5	3.	1.105352289692188e-11
-9.	3.	1.127844154645125e-11
-8.5	3.	1.1503360195980623e-11
-8.	3.	1.1728278845509994e-11
-7.5	3.	2.283788665994986e-11
-7.	3.	4.550520292288378e-11
-6.5	3.	6.817251918581768e-11
-6.	3.	9.08398354487516e-11
-5.5	3.	1.4943862253765103e-10
-5.	3.	3.486945755366262e-10
-4.5	3.	5.479505285356014e-10
-4.	3.	7.472064815345766e-10
-3.5	3.	9.464624345335519e-10
-3.	3.	2.1291341079367725e-9
-2.5	3.	3.395064545364134e-9
-2.	3.	4.660994982791496e-9
-1.5	3.	5.9269254202188585e-9
-1.	3.	1.0161651304978282e-8
-0.5	3.	1.6063315698308964e-8
0.	3.	2.1964980091639643e-8
0.5	3.	2.7866644484970328e-8
1.	3.	3.883165393564442e-8
1.5	3.	5.8841849923074423e-8
2.	3.	7.885204591050442e-8
2.5	3.	9.886224189793443e-8
3.	3.	1.2108001345976942e-7
3.5	3.	1.696283541836301e-7
4.	3.	2.1817669490749083e-7
4.5	3.	2.667250356313515e-7
5.	3.	3.152733763552122e-7
5.5	3.	3.901174549283141e-7
6.	3.	4.717078988017159e-7
6.5	3.	5.532983426751177e-7
7.	3.	6.348887865485195e-7
7.5	3.	7.197342309871236e-7
8.	3.	8.07653726986189e-7
8.5	3.	8.955732229852546e-7
9.	3.	9.8349271898432e-7
9.5	3.	1.0617476525225448e-6
10.	3.	1.1081464691874686e-6
10.5	3.	1.1545452858523927e-6
11.	3.	1.2009441025173166e-6
11.5	3.	1.2473429191822405e-6
12.	3.	1.2417883859237504e-6
12.5	3.	1.233570465459158e-6
13.	3.	1.2253525449945655e-6
13.5	3.	1.2171346245299733e-6
14.	3.	1.2158592001781684e-6
14.5	3.	1.2180077802817258e-6
15.	3.	1.220156360385283e-6
15.5	3.	1.2223049404888403e-6
16.	3.	1.2750698834065587e-6
16.5	3.	1.4076142564575995e-6
17.	3.	1.5401586295086406e-6
17.5	3.	1.6727030025596814e-6
18.	3.	1.8325030514081485e-6
18.5	3.	2.220621918939004e-6
19.	3.	2.6087407864698594e-6
19.5	3.	2.996859654000715e-6
20.	3.	3.38497852153157e-6
20.5	3.	4.094894766266447e-6
21.	3.	4.873016853980303e-6
21.5	3.	5.651138941694159e-6
22.	3.	6.429261029408015e-6
22.5	3.	7.5308611007868395e-6
23.	3.	8.904066249592244e-6
23.5	3.	0.000010277271398397649
24.	3.	0.000011650476547203053
24.5	3.	0.000013242549688435192
25.	3.	0.000015450955058536267
25.5	3.	0.00001765936042863734
26.	3.	0.00001986776579873842
26.5	3.	0.000022076171168839492
27.	3.	0.000025158485087068457
27.5	3.	0.00002825815691399203
28.	3.	0.000031357828740915606
28.5	3.	0.00003445750056783918
29.	3.	0.00003808207266439923
29.5	3.	0.00004193268082388569
30.	3.	0.00004578328898337214
30.5	3.	0.000049633897142858596
31.	3.	0.00005387672814233091
31.5	3.	0.000058666872550859165
32.	3.	0.00006345701695938743
32.5	3.	0.00006824716136791568
33.	3.	0.00007327431565951387
33.5	3.	0.00007980802307431125
34.	3.	0.00008634173048910862
34.5	3.	0.000092875437903906
35.	3.	0.00009940914531870338
35.5	3.	0.00010766395173294736
36.	3.	0.00011621204426133634
36.5	3.	0.00012476013678972532
37.	3.	0.00013330822931811425
37.5	3.	0.000141751006990198
38.	3.	0.00015011526355736843
38.5	3.	0.00015847952012453881
39.	3.	0.00016684377669170925
39.5	3.	0.00017390033433165435
40.	3.	0.00017777608617286722
40.5	3.	0.0001816518380140801
41.	3.	0.00018552758985529295
41.5	3.	0.00018933390651280506
42.	3.	0.00018613449052812462
42.5	3.	0.00018293507454344413
43.	3.	0.00017973565855876366
43.5	3.	0.0001765362425740832
44.	3.	0.00016950253607286698
44.5	3.	0.00016103829031303797
45.	3.	0.00015257404455320896
45.5	3.	0.00014410979879337992
46.	3.	0.00013507494029933005
46.5	3.	0.00012533345244240644
47.	3.	0.00011559196458548284
47.5	3.	0.00010585047672855924
48.	3.	0.0000963422989977582
48.5	3.	0.00008801289741117392
49.	3.	0.00007968349582458963
49.5	3.	0.00007135409423800533
50.	3.	0.00006302469265142104
50.5	3.	0.00005663613275311485
51.	3.	0.000050503014605663596
51.5	3.	0.00004436989645821236
52.	3.	0.000038236778310761114
52.5	3.	0.00003336546773237194
53.	3.	0.000029327806131802976
53.5	3.	0.000025290144531234013
54.	3.	0.00002125248293066505
54.5	3.	0.000017756013456326996
55.	3.	0.000015406235853731776
55.5	3.	0.000013056458251136563
56.	3.	0.000010706680648541348
56.5	3.	8.402190168807385e-6
57.	3.	7.210550008858564e-6
57.5	3.	6.018909848909743e-6
58.	3.	4.827269688960922e-6
58.5	3.	3.635629529012101e-6
59.	3.	2.9533685853128354e-6
59.5	3.	2.4341111403467586e-6
60.	3.	1.914853695380682e-6
60.5	3.	1.3955962504146059e-6
61.	3.	1.0331575081974111e-6
61.5	3.	8.433211796697271e-7
62.	3.	6.53484851142043e-7
62.5	3.	4.6364852261435907e-7
63.	3.	2.997566112275672e-7
63.5	3.	2.433015584933996e-7
64.	3.	1.8684650575923206e-7
64.5	3.	1.3039145302506457e-7
65.	3.	7.393640029089704e-8
65.5	3.	5.687571722635472e-8
66.	3.	4.356973162712089e-8
66.5	3.	3.026374602788706e-8
67.	3.	1.6957760428653227e-8
67.5	3.	1.0515605997994988e-8
68.	3.	8.079520036295371e-9
68.5	3.	5.643434074595754e-9
69.	3.	3.2073481128961357e-9
69.5	3.	1.5047300305930076e-9
70.	3.	1.164727924463132e-9
-40.	3.5	1.6572953855592696e-10
-39.5	3.5	2.9119044180249495e-10
-39.	3.5	4.5400957222971147e-10
-38.5	3.5	6.16828702656928e-10
-38.	3.5	7.796478330841447e-10
-37.5	3.5	1.1086891376501661e-9
-37.	3.5	1.6613107547667074e-9
-36.5	3.5	2.213932371883249e-9
-36.	3.5	2.7665539889997905e-9
-35.5	3.5	3.4335717113833406e-9
-35.	3.5	4.775695034494443e-9
-34.5	3.5	6.117818357605545e-9
-34.	3.5	7.459941680716648e-9
-33.5	3.5	8.802065003827753e-9
-33.	3.5	1.0932275100084731e-8
-32.5	3.5	1.318720516077682e-8
-32.	3.5	1.544213522146891e-8
-31.5	3.5	1.769706528216101e-8
-31.	3.5	2.003765530146767e-8
-30.5	3.5	2.243980879536532e-8
-30.	3.5	2.484196228926297e-8
-29.5	3.5	2.7244115783160624e-8
-29.	3.5	2.9252609298567383e-8
-28.5	3.5	3.0343901552508397e-8
-28.	3.5	3.143519380644942e-8
-27.5	3.5	3.2526486060390444e-8
-27.	3.5	3.357827286891212e-8
-26.5	3.5	3.2565558632333415e-8
-26.	3.5	3.1552844395754705e-8
-25.5	3.5	3.0540130159175996e-8
-25.	3.5	2.9527415922597286e-8
-24.5	3.5	2.7529521784381836e-8
-24.	3.5	2.5180510562819924e-8
-23.5	3.5	2.2831499341258005e-8
-23.	3.5	2.0482488119696096e-8
-22.5	3.5	1.8185600990988152e-8
-22.	3.5	1.5950968189527098e-8
-21.5	3.5	1.371633538806604e-8
-21.	3.5	1.1481702586604989e-8
-20.5	3.5	9.400902804622125e-9
-20.	3.5	8.0494233874773e-9
-19.5	3.5	6.697943970332479e-9
-19.	3.5	5.346464553187656e-9
-18.5	3.5	3.994985136042834e-9
-18.	3.5	3.3272366876078236e-9
-17.5	3.5	2.741708510126107e-9
-17.	3.5	2.15618033264439e-9
-16.5	3.5	1.5706521551626729e-9
-16.	3.5	1.2173341764973792e-9
-15.5	3.5	1.011777113744605e-9
-15.	3.5	8.062200509918309e-10
-14.5	3.5	6.006629882390566e-10
-14.	3.5	4.3966526622069544e-10
-13.5	3.5	3.6930207998934583e-10
-13.	3.5	2.989388937579962e-10
-12.5	3.5	2.2857570752664665e-10
-12.	3.5	1.603554328942886e-10
-11.5	3.5	1.3457514424804637e-10
-11.	3.5	1.0879485560180415e-10
-10.5	3.5	8.301456695556193e-11
-10.	3.5	5.7234278309319725e-11
-9.5	3.5	4.617431829941081e-11
-9.	3.5	3.959773873588176e-11
-8.5	3.5	3.3021159172352706e-11
-8.	3.5	2.644457960882366e-11
-7.5	3.5	3.399798450670615e-11
-7.	3.5	5.655505540850327e-11
-6.5	3.5	7.911212631030039e-11
-6.	3.5	1.0166919721209751e-10
-5.5	3.5	1.6333692801108857e-10
-5.	3.5	3.7810706323591684e-10
-4.5	3.5	5.928771984607452e-10
-4.	3.5	8.076473336855734e-10
-3.5	3.5	1.0224174689104019e-9
-3.	3.5	2.2994414565715626e-9
-2.5	3.5	3.6663988681130904e-9
-2.	3.5	5.033356279654619e-9
-1.5	3.5	6.400313691196147e-9
-1.	3.5	1.0973251560671876e-8
-0.5	3.5	1.7346304115670988e-8
0.	3.5	2.3719356670670103e-8
0.5	3.5	3.009240922566922e-8
1.	3.5	4.1933843206038994e-8
1.5	3.5	6.354402284494785e-8
2.	3.5	8.51542024838567e-8
2.5	3.5	1.0676438212276558e-7
3.	3.5	1.307598786341598e-7
3.5	3.5	1.8320593041193543e-7
4.	3.5	2.356519821897111e-7
4.5	3.5	2.880980339674867e-7
5.	3.5	3.405440857452623e-7
5.5	3.5	4.214780144574464e-7
6.	3.5	5.097207179045844e-7
6.5	3.5	5.979634213517226e-7
7.	3.5	6.862061247988607e-7
7.5	3.5	7.782220415936117e-7
8.	3.5	8.738014147217301e-7
8.5	3.5	9.693807878498488e-7
9.	3.5	1.0649601609779674e-6
9.5	3.5	1.1504602502796738e-6
10.	3.5	1.2027372273220993e-6
10.5	3.5	1.255014204364525e-6
11.	3.5	1.3072911814069505e-6
11.5	3.5	1.3595681584493757e-6
12.	3.5	1.3587593680292318e-6
12.5	3.5	1.3552291370456905e-6
13.	3.5	1.3516989060621495e-6
13.5	3.5	1.3481686750786085e-6
14.	3.5	1.354618593204152e-6
14.5	3.5	1.365990671091764e-6
15.	3.5	1.3773627489793762e-6
15.5	3.5	1.3887348268669883e-6
16.	3.5	1.454446460237687e-6
16.5	3.5	1.60580586695898e-6
17.	3.5	1.7571652736802731e-6
17.5	3.5	1.908524680401566e-6
18.	3.5	2.0875647538450213e-6
18.5	3.5	2.498483764113144e-6
19.	3.5	2.909402774381266e-6
19.5	3.5	3.3203217846493884e-6
20.	3.5	3.7312407949175107e-6
20.5	3.5	4.446478778820189e-6
21.	3.5	5.226218009785807e-6
21.5	3.5	6.0059572407514254e-6
22.	3.5	6.7856964717170436e-6
22.5	3.5	7.85231740555493e-6
23.	3.5	9.15981571298741e-6
23.5	3.5	0.000010467314020419888
24.	3.5	0.000011774812327852367
24.5	3.5	0.000013270764127738648
25.	3.5	0.000015297400929823537
25.5	3.5	0.000017324037731908427
26.	3.5	0.00001935067453399332
26.5	3.5	0.00002137731133607821
27.	3.5	0.00002414590211100795
27.5	3.5	0.000026929229861956335
28.	3.5	0.000029712557612904716
28.5	3.5	0.0000324958853638531
29.	3.5	0.00003572568130009944
29.5	3.5	0.00003914773835081717
30.	3.5	0.000042569795401534905
30.5	3.5	0.000045991852452252633
31.	3.5	0.000049776356995988014
31.5	3.5	0.00005406662600008583
32.	3.5	0.00005835689500418364
32.5	3.5	0.00006264716400828144
33.	3.5	0.00006717152842250014
33.5	3.5	0.00007318392011505876
34.	3.5	0.00007919631180761737
34.5	3.5	0.000085208703500176
35.	3.5	0.00009122109519273461
35.5	3.5	0.00009902885220294377
36.	3.5	0.00010714255077587167
36.5	3.5	0.00011525624934879959
37.	3.5	0.0001233699479217275
37.5	3.5	0.00013156841592808707
38.	3.5	0.0001398300866943368
38.5	3.5	0.0001480917574605865
39.	3.5	0.00015635342822683623
39.5	3.5	0.0001634915594033868
40.	3.5	0.0001678968281697776
40.5	3.5	0.00017230209693616842
41.	3.5	0.00017670736570255923
41.5	3.5	0.00018104947318170743
42.	3.5	0.00017901885910710306
42.5	3.5	0.00017698824503249868
43.	3.5	0.00017495763095789428
43.5	3.5	0.0001729270168832899
44.	3.5	0.00016717070511028037
44.5	3.5	0.00016002436908107355
45.	3.5	0.00015287803305186673
45.5	3.5	0.0001457316970226599
46.	3.5	0.00013780475066888572
46.5	3.5	0.00012891112035728707
47.	3.5	0.00012001749004568842
47.5	3.5	0.00011112385973408977
48.	3.5	0.00010234967657500459
48.5	3.5	0.00009417898824152986
49.	3.5	0.00008600829990805513
49.5	3.5	0.00007783761157458039
50.	3.5	0.00006966692324110566
50.5	3.5	0.00006302685757154767
51.	3.5	0.00005658824312571933
51.5	3.5	0.00005014962867989101
52.	3.5	0.00004371101423406268
52.5	3.5	0.00003845476486893118
53.	3.5	0.00003397967854727857
53.5	3.5	0.00002950459222562595
54.	3.5	0.000025029505903973336
54.5	3.5	0.000021117811251434513
55.	3.5	0.000018399845436156668
55.5	3.5	0.00001568187962087883
56.	3.5	0.000012963913805600986
56.5	3.5	0.000010296253939253642
57.	3.5	8.864773097259782e-6
57.5	3.5	7.433292255265923e-6
58.	3.5	6.001811413272063e-6
58.5	3.5	4.570330571278204e-6
59.	3.5	3.7337865599787565e-6
59.5	3.5	3.087624845080099e-6
60.	3.5	2.4414631301814405e-6
60.5	3.5	1.795301415282783e-6
61.	3.5	1.3406675323432064e-6
61.5	3.5	1.0968386459083722e-6
62.	3.5	8.530097594735385e-7
62.5	3.5	6.091808730387045e-7
63.	3.5	3.982830528857524e-7
63.5	3.5	3.237540821154418e-7
64.	3.5	2.492251113451311e-7
64.5	3.5	1.7469614057482056e-7
65.	3.5	1.0016716980450991e-7
65.5	3.5	7.726366548283435e-8
66.	3.5	5.928061069863457e-8
66.5	3.5	4.1297555914434804e-8
67.	3.5	2.331450113023504e-8
67.5	3.5	1.4564089243408477e-8
68.	3.5	1.1202300515854222e-8
68.5	3.5	7.84051178829996e-9
69.	3.5	4.4787230607457025e-9
69.5	3.5	2.1256286221848883e-9
70.	3.5	1.6464580347791094e-9
-40.	4.	2.7538949346348124e-10
-39.5	4.	4.838850173251026e-10
-39.	4.	7.54465793405493e-10
-38.5	4.	1.0250465694858836e-9
-38.	4.	1.2956273455662743e-9
-37.5	4.	1.8424941264604258e-9
-37.	4.	2.7609846791505842e-9
-36.5	4.	3.6794752318407414e-9
-36.	4.	4.597965784530899e-9
-35.5	4.	5.706650424754123e-9
-35.	4.	7.937760460659678e-9
-34.5	4.	1.0168870496565232e-8
-34.	4.	1.2399980532470787e-8
-33.5	4.	1.4631090568376344e-8
-33.	4.	1.8173281042348213e-8
-32.5	4.	2.1922958700700144e-8
-32.	4.	2.5672636359052076e-8
-31.5	4.	2.942231401740401e-8
-31.	4.	3.331586779845888e-8
-30.5	4.	3.731282478175117e-8
-30.	4.	4.130978176504347e-8
-29.5	4.	4.530673874833576e-8
-29.	4.	4.865012351705101e-8
-28.5	4.	5.0470729003079056e-8
-28.	4.	5.2291334489107114e-8
-27.5	4.	5.411193997513516e-8
-27.	4.	5.586688923382684e-8
-26.5	4.	5.419073302048834e-8
-26.	4.	5.251457680714983e-8
-25.5	4.	5.083842059381133e-8
-25.	4.	4.916226438047283e-8
-24.5	4.	4.584712886797658e-8
-24.	4.	4.194786285278794e-8
-23.5	4.	3.8048596837599305e-8
-23.	4.	3.414933082241067e-8
-22.5	4.	3.033523844144245e-8
-22.	4.	2.6622873054791797e-8
-21.5	4.	2.2910507668141148e-8
-21.	4.	1.91981422814905e-8
-20.5	4.	1.574079508143386e-8
-20.	4.	1.3492485820812877e-8
-19.5	4.	1.1244176560191895e-8
-19.	4.	8.99586729957091e-9
-18.5	4.	6.747558038949929e-9
-18.	4.	5.632321022759251e-9
-17.5	4.	4.653338631867334e-9
-17.	4.	3.674356240975418e-9
-16.5	4.	2.6953738500835018e-9
-16.	4.	2.1013010881575907e-9
-15.5	4.	1.7521555499688597e-9
-15.	4.	1.4030100117801284e-9
-14.5	4.	1.0538644735913971e-9
-14.	4.	7.791945451709392e-10
-13.5	4.	6.560094055186658e-10
-13.	4.	5.328242658663922e-10
-12.5	4.	4.0963912621411867e-10
-12.	4.	2.901437082400102e-10
-11.5	4.	2.437225768522841e-10
-11.	4.	1.9730144546455795e-10
-10.5	4.	1.508803140768318e-10
-10.	4.	1.0445918268910569e-10
-9.5	4.	8.308561322891173e-11
-9.	4.	6.934079664168068e-11
-8.5	4.	5.5595980054449636e-11
-8.	4.	4.185116346721859e-11
-7.5	4.	4.5562655253777354e-11
-7.	4.	6.780980935595599e-11
-6.5	4.	9.005696345813461e-11
-6.	4.	1.1230411756031325e-10
-5.5	4.	1.7670481907725558e-10
-5.	4.	4.0611959811790346e-10
-4.5	4.	6.355343771585514e-10
-4.	4.	8.649491561991994e-10
-3.5	4.	1.0943639352398474e-9
-3.	4.	2.4607010057402437e-9
-2.5	4.	3.923293141941158e-9
-2.	4.	5.385885278142073e-9
-1.5	4.	6.848477414342988e-9
-1.	4.	1.174160176211158e-8
-0.5	4.	1.856092356935662e-8
0.	4.	2.538024537660166e-8
0.5	4.	3.21995671838467e-8
1.	4.	4.48707825442186e-8
1.5	4.	6.7995851667629e-8
2.	4.	9.112092079103938e-8
2.5	4.	1.1424598991444978e-7
3.	4.	1.3992478442576158e-7
3.5	4.	1.9606280476225602e-7
4.	4.	2.5220082509875046e-7
4.5	4.	3.0833884543524493e-7
5.	4.	3.6447686577173934e-7
5.5	4.	4.5118709482306287e-7
6.	4.	5.457408492856042e-7
6.5	4.	6.402946037481457e-7
7.	4.	7.348483582106872e-7
7.5	4.	8.336912419421709e-7
8.	4.	9.3658481760384e-7
8.5	4.	1.0394783932655093e-6
9.	4.	1.1423719689271786e-6
9.5	4.	1.2348287207579653e-6
10.	4.	1.2928838448803309e-6
10.5	4.	1.3509389690026964e-6
11.	4.	1.4089940931250621e-6
11.5	4.	1.4670492172474274e-6
12.	4.	1.471245140171074e-6
12.5	4.	1.4726799724698613e-6
13.	4.	1.4741148047686486e-6
13.5	4.	1.4755496370674362e-6
14.	4.	1.4900997152719715e-6
14.5	4.	1.511118167341597e-6
15.	4.	1.5321366194112227e-6
15.5	4.	1.5531550714808483e-6
16.	4.	1.6320595374786982e-6
16.5	4.	1.8022015588267584e-6
17.	4.	1.972343580174818e-6
17.5	4.	2.142485601522878e-6
18.	4.	2.340603121666734e-6
18.5	4.	2.773069365525226e-6
19.	4.	3.2055356093837177e-6
19.5	4.	3.6380018532422103e-6
20.	4.	4.070468097100702e-6
20.5	4.	4.788133520098406e-6
21.	4.	5.566247696902359e-6
21.5	4.	6.3443618737063135e-6
22.	4.	7.122476050510267e-6
22.5	4.	8.149457921601843e-6
23.	4.	9.385399081391015e-6
23.5	4.	0.000010621340241180184
24.	4.	0.000011857281400969357
24.5	4.	0.000013250735807062236
25.	4.	0.000015087747487539323
25.5	4.	0.000016924759168016407
26.	4.	0.000018761770848493498
26.5	4.	0.000020598782528970586
27.	4.	0.000023047304053598005
27.5	4.	0.000025507971622640893
28.	4.	0.00002796863919168378
28.5	4.	0.000030429306760726666
29.	4.	0.000033262081782445766
29.5	4.	0.00003625509620287341
30.	4.	0.00003924811062330105
30.5	4.	0.00004224112504372869
31.	4.	0.000045567809347203276
31.5	4.	0.000049360101418946315
32.	4.	0.00005315239349068934
32.5	4.	0.00005694468556243237
33.	4.	0.000060966443761059656
33.5	4.	0.00006644680320301103
34.	4.	0.00007192716264496239
34.5	4.	0.00007740752208691377
35.	4.	0.00008288788152886513
35.5	4.	0.0000902164954849913
36.	4.	0.00009786006365617862
36.5	4.	0.00010550363182736596
37.	4.	0.00011314719999855329
37.5	4.	0.00012105801554405467
38.	4.	0.00012916808653985542
38.5	4.	0.00013727815753565616
39.	4.	0.0001453882285314569
39.5	4.	0.00015256471489836688
40.	4.	0.00015747037933573393
40.5	4.	0.000162376043773101
41.	4.	0.00016728170821046808
41.5	4.	0.00017213089461503046
42.	4.	0.00017128167313906187
42.5	4.	0.00017043245166309325
43.	4.	0.00016958323018712466
43.5	4.	0.00016873400871115607
44.	4.	0.00016428976460700192
44.5	4.	0.00015850424993843904
45.	4.	0.0001527187352698762
45.5	4.	0.00014693322060131334
46.	4.	0.00014015830262452625
46.5	4.	0.00013215813784305607
47.	4.	0.0001241579730615859
47.5	4.	0.00011615780828011572
48.	4.	0.00010816088623760848
48.5	4.	0.00010018034781031319
49.	4.	0.00009219980938301787
49.5	4.	0.00008421927095572255
50.	4.	0.00007623873252842724
50.5	4.	0.00006936491184893494
51.	4.	0.00006263675061240928
51.5	4.	0.000055908589375883635
52.	4.	0.000049180428139357985
52.5	4.	0.0000435488044817883
53.	4.	0.000038641639493076946
53.5	4.	0.000033734474504365595
54.	4.	0.00002882730951565425
54.5	4.	0.00002450393970958819
55.	4.	0.000021417530232868024
55.5	4.	0.000018331120756147853
56.	4.	0.000015244711279427685
56.5	4.	0.000012213554320346728
57.	4.	0.000010540129494351615
57.5	4.	8.866704668356502e-6
58.	4.	7.19327984236139e-6
58.5	4.	5.519855016366277e-6
59.	4.	4.527127244715593e-6
59.5	4.	3.752225402933943e-6
60.	4.	2.9773235611522915e-6
60.5	4.	2.2024217193706404e-6
61.	4.	1.6541583689673387e-6
61.5	4.	1.355344541874363e-6
62.	4.	1.0565307147813875e-6
62.5	4.	7.57716887688412e-7
63.	4.	4.989397703459414e-7
63.5	4.	4.059562533384532e-7
64.	4.	3.1297273633096494e-7
64.5	4.	2.1998921932347675e-7
65.	4.	1.2700570231598852e-7
65.5	4.	9.812813325203588e-8
66.	4.	7.536053478219022e-8
66.5	4.	5.2592936312344577e-8
67.	4.	2.982533784249893e-8
67.5	4.	1.871274645556098e-8
68.	4.	1.4402588758147377e-8
68.5	4.	1.0092431060733771e-8
69.	4.	5.7822733633201675e-9
69.5	4.	2.7627067847851935e-9
70.	4.	2.1407640513984555e-9
-40.	4.5	4.046970971142799e-10
-39.5	4.5	7.099272505157717e-10
-39.	4.5	1.1060024202362615e-9
-38.5	4.5	1.5020775899567518e-9
-38.	4.5	1.898152759677241e-9
-37.5	4.5	2.698630717078963e-9
-37.	4.5	4.043058373938764e-9
-36.5	4.5	5.387486030798568e-9
-36.	4.5	6.731913687658367e-9
-35.5	4.5	8.354853870571785e-9
-35.	4.5	1.1621428386775784e-8
[truncated: 31,371 more rows]
