# Supplementary material for: Myosin V executes steps of variable length via structurally constrained diffusion
Source: eLife. 2020 Jan 15;9:e51569. doi: 10.7554/eLife.51569 (PMC7054003; doi:10.7554/eLife.51569)
Supplement: Source data 1. [file elife-51569-data1.zip › myosin_elife_source_data/Figure 3/BD_diffusion_contours/lastbead_rz_0kbT.dat]

59.2302 15.934
67.0474 33.163
71.6527 24.367
60.1787 42.377
16.9974 36.105
16.7088 22.625
39.968 43.411
40.2677 55.208
63.0313 38.704
47.9794 35.193
40.5372 24.210
37.2668 49.018
46.2075 40.184
40.1018 43.637
40.8128 56.471
28.8806 35.525
43.8339 29.309
59.9579 42.292
66.5189 37.685
63.1991 41.225
33.1308 50.821
24.027 21.128
21.3371 34.982
19.9438 44.878
49.0961 41.389
27.6627 42.580
19.1923 8.050
41.007 32.090
33.1616 52.012
37.9315 60.919
70.1248 26.091
41.3778 52.678
47.2892 48.012
72.9127 19.287
61.9332 38.244
65.9205 36.284
24.6287 50.362
50.8493 52.048
43.8205 54.395
51.1935 47.113
44.3766 30.866
37.7611 7.112
28.1889 29.294
60.969 32.488
33.5415 56.651
40.3154 46.408
46.9746 30.593
30.4791 39.022
50.534 -5.295
70.2955 24.775
63.9593 31.520
71.4191 26.478
73.8187 21.033
70.7724 27.023
58.1585 34.398
45.2559 30.664
33.1623 52.545
66.3732 35.100
38.8935 47.320
29.7328 62.736
38.2001 51.311
32.6481 34.012
32.56 24.629
55.354 47.601
38.4622 47.893
37.2565 54.396
46.018 56.933
41.2363 26.250
62.6841 10.153
43.2233 38.902
42.2719 18.967
62.8605 35.720
71.672 24.474
58.49 40.350
53.6448 8.280
71.8055 -6.220
68.9673 27.039
56.7427 25.972
43.4738 10.895
38.4175 0.055
68.1449 0.538
70.0047 11.228
63.8544 34.712
53.706 38.119
52.1706 31.893
26.6322 23.523
15.2512 43.992
34.0266 55.879
32.1464 49.546
55.8619 35.403
62.4433 29.518
41.2431 44.303
27.6662 48.007
54.5352 49.373
41.8278 38.381
69.5591 30.415
28.9532 55.144
35.5596 43.205
52.2639 -0.294
50.4815 8.387
61.5287 10.046
48.9472 49.100
48.4401 34.334
73.1273 0.049
34.58 45.187
45.3425 30.329
47.4438 54.378
38.547 35.943
47.4001 31.909
30.6217 40.228
55.6225 35.860
69.7826 17.103
54.2907 38.637
67.5846 20.585
69.5892 23.893
38.8174 33.761
63.8546 13.610
55.5923 0.512
63.1761 -15.232
71.9587 19.874
69.1397 20.042
58.9311 42.562
66.4551 25.236
59.1032 41.407
28.0214 15.570
33.7923 36.839
37.7063 38.118
54.633 -0.996
60.741 17.473
64.9882 38.266
62.7712 23.336
36.7109 36.113
62.8086 26.850
22.3517 47.413
38.8861 47.380
22.6394 31.280
52.3655 37.005
9.0288 43.510
5.87561 41.042
54.8918 45.926
67.0741 9.953
72.9985 -2.771
58.1874 39.082
39.8602 50.267
19.1168 42.113
35.3334 45.226
21.8715 54.924
37.8664 43.950
52.008 34.564
69.1556 24.897
62.299 -12.246
68.18 10.789
59.6731 -2.364
59.9874 31.586
64.4435 24.670
75.5583 4.696
66.3893 10.759
71.5875 4.061
63.3915 12.012
42.8906 -16.796
41.0819 -15.434
67.3407 35.994
52.3017 46.468
62.0959 31.421
70.0722 4.558
73.6451 21.639
70.0823 12.928
68.5158 17.496
68.9859 19.260
55.8123 42.231
37.0734 51.069
29.0051 49.898
46.6306 46.412
57.824 42.059
67.1155 28.300
60.4095 31.927
49.7302 46.256
33.7813 6.665
62.836 16.770
60.6826 16.427
69.028 21.619
65.494 -21.575
28.4721 -23.709
52.4398 -4.371
46.3635 24.510
68.3524 20.259
62.9109 39.220
73.393 18.120
73.353 11.421
67.3906 12.089
60.3959 27.515
46.8854 35.367
45.7894 55.534
72.9996 17.994
32.2237 -19.329
69.0476 -3.556
55.8938 8.291
44.9886 31.634
49.9423 11.803
53.4117 -2.678
58.6302 23.646
35.4936 23.878
64.0817 4.453
48.5018 30.399
57.2945 -4.734
51.1643 -3.300
70.2169 -5.791
62.3399 -5.022
67.5431 15.511
61.9688 40.445
71.3352 21.526
59.7011 41.750
65.1303 14.709
54.5505 11.774
74.0602 11.996
62.9043 5.842
51.4382 39.181
48.7801 -13.473
40.6982 -26.855
41.0803 -20.747
58.0174 1.400
69.741 24.299
63.9683 11.831
66.5522 -0.581
66.7822 -12.179
52.2813 -18.605
57.3755 -18.466
48.1747 -13.976
48.6687 33.657
19.1934 34.915
48.9032 34.101
26.7632 47.480
30.7526 30.280
14.9141 49.248
35.1365 50.161
64.9451 26.869
71.065 16.555
58.624 11.023
70.6565 14.390
33.2978 -14.549
53.2634 -4.268
69.3966 0.797
55.1534 -18.993
69.3072 31.417
70.9481 25.162
74.1584 10.023
61.6699 32.640
55.8937 -10.632
59.031 -8.918
46.9102 -19.639
57.7338 -7.583
73.4994 -6.385
55.8106 -7.615
71.3777 14.241
55.5447 21.959
55.7365 -13.787
36.6513 -5.683
50.0061 43.494
29.2837 58.263
40.6225 46.818
44.513 50.547
60.779 34.650
5.56638 46.883
59.8883 -1.316
49.2793 -18.940
67.2982 9.386
70.2652 23.026
51.1508 39.184
54.5878 50.619
30.8881 39.150
65.5591 30.215
55.2245 18.840
41.7401 45.724
54.271 39.443
51.8526 31.459
41.7019 -4.680
72.6084 15.076
60.2944 -20.584
72.4535 9.563
69.5508 17.320
50.66 -14.577
65.5168 14.761
61.3585 21.804
53.8366 30.165
43.044 56.706
68.2001 18.823
65.8731 2.621
49.809 10.111
52.5601 3.251
48.4962 -22.987
49.9477 -24.014
53.0373 -10.713
28.3779 -22.181
46.4917 1.679
42.8872 -36.769
33.0835 -13.217
42.4264 -20.068
66.4647 -19.793
29.7096 -16.039
30.1419 15.836
39.6358 48.510
68.0758 10.306
59.1304 1.039
51.965 -15.309
46.353 -16.674
54.1468 -8.803
62.6752 -8.501
61.4869 1.731
53.3835 25.529
30.9561 57.611
53.382 7.671
66.5021 -7.853
15.4858 46.104
51.2156 39.845
20.0053 49.690
46.2779 43.675
35.5674 30.387
40.854 2.238
65.7878 25.357
62.4017 35.508
68.5779 19.137
54.3543 50.441
57.5605 10.650
68.1236 -4.926
67.6983 19.689
38.8295 40.511
52.3871 32.453
44.8226 35.017
56.441 44.085
68.5094 13.575
52.6867 45.421
51.6025 45.279
45.9708 31.878
69.3182 24.329
16.9174 34.803
59.6604 41.393
55.0521 39.992
45.1302 44.895
46.9411 16.706
46.2536 26.209
47.0264 34.273
40.5231 51.353
24.1863 35.801
9.21555 29.063
24.4476 48.444
61.5698 31.241
47.3633 49.220
42.8708 59.954
50.6124 47.416
54.3788 51.996
17.9407 42.239
36.5547 59.537
38.0015 29.909
21.162 48.490
53.7767 42.666
38.8606 38.113
45.4185 48.388
49.7652 28.755
36.7741 50.264
38.4373 37.378
52.0342 -8.483
58.4105 9.343
56.7097 23.188
53.8558 37.216
55.8325 2.593
45.2376 32.284
18.5475 42.034
72.7971 16.374
72.0191 10.133
73.3559 8.855
68.3177 9.365
53.3489 18.484
33.2033 3.242
49.3357 -16.319
50.6685 -15.901
56.7199 35.784
53.2255 9.748
70.4694 13.853
39.3662 48.751
71.104 1.133
60.2478 4.161
33.5349 16.715
37.2475 -13.047
50.6938 -9.192
30.3001 -15.327
56.414 -19.892
65.9964 -8.141
16.5516 45.667
25.6146 44.945
31.2467 60.696
26.3198 45.813
63.4978 36.615
65.1698 18.227
59.6854 26.165
31.7984 45.514
36.6204 -18.216
45.7679 27.946
56.113 16.166
51.8402 27.610
50.224 35.563
55.838 48.862
47.7418 42.548
41.4464 50.998
31.9461 35.533
51.6696 29.157
73.6692 6.134
73.3402 4.371
69.4873 17.206
70.2363 28.750
62.8478 26.321
32.1317 18.708
28.2458 27.420
34.604 54.839
70.8458 22.309
55.0451 45.237
51.8441 48.298
38.4263 48.548
37.3094 44.754
32.6093 47.597
10.6613 42.797
5.67739 41.928
50.8651 50.604
44.6953 50.736
51.9943 51.154
28.2202 36.465
23.0332 51.862
49.4898 45.894
28.5885 33.377
39.1056 41.686
61.0558 -10.967
44.2484 -27.696
48.0858 -23.546
63.142 -5.675
66.0197 -17.223
37.7446 -14.261
53.514 -11.984
56.7135 2.184
31.7285 9.613
47.1835 -9.752
48.5106 -6.225
31.2484 -14.413
40.1545 -34.315
47.671 -8.404
53.6589 0.602
43.8308 11.849
41.3509 14.200
48.1392 3.241
23.4241 51.068
20.7519 53.871
44.9175 30.224
49.9438 52.140
72.1706 24.643
70.0358 13.765
67.844 19.718
58.5798 25.856
65.542 34.747
67.2295 30.292
67.4241 23.526
66.9049 14.331
62.9003 -0.448
55.9652 49.879
29.6458 48.648
59.3089 44.589
49.0441 48.466
53.8132 17.809
38.4327 38.649
42.1155 45.624
49.26 29.283
27.816 38.797
33.6151 30.525
44.3848 23.172
41.6782 46.728
61.9348 15.569
64.4962 29.848
48.4222 32.038
65.8493 28.033
45.0992 39.840
61.1673 33.646
50.929 29.073
35.644 32.878
70.1246 28.554
39.5241 57.594
39.0744 39.806
62.581 28.162
56.2811 2.802
49.2368 -2.206
43.6858 31.758
31.3447 34.872
25.9272 38.436
14.2328 42.922
39.4462 44.899
43.2333 31.328
50.9198 15.153
54.9809 51.347
49.6027 17.067
48.2738 38.843
32.8179 42.827
15.9679 44.298
11.6609 40.320
49.39 27.269
71.5835 16.135
68.0312 17.561
26.5886 56.951
6.01177 36.252
59.6448 -0.101
39.2635 -20.044
40.0282 8.718
29.7312 12.512
64.9987 1.340
48.0626 -20.388
57.9992 -10.899
40.6418 -20.567
62.3177 -4.704
51.9505 -3.493
58.9175 -1.288
65.5002 31.181
38.8765 5.171
40.1613 31.002
47.9974 12.092
20.2787 50.478
47.5933 2.279
51.9879 48.833
68.5174 21.473
66.7069 7.033
38.9488 38.753
69.6837 22.675
47.8827 40.085
66.3522 27.161
66.8497 21.114
67.6688 -9.748
74.3946 -1.600
73.9364 -10.622
57.3377 -3.589
29.9203 -20.298
49.3473 -9.729
52.7069 -10.364
55.2793 45.205
72.3092 20.855
72.8937 17.672
69.0653 18.910
62.8243 31.248
70.3365 -4.058
38.112 -5.949
70.801 -5.477
55.0017 -7.438
56.9535 44.513
67.6609 3.924
74.7008 1.014
52.5577 17.750
71.776 19.923
34.669 55.040
62.0373 38.753
43.618 -1.311
39.9919 -10.933
45.8877 -16.123
75.18 12.877
66.0089 -3.663
47.0237 -19.506
39.4999 27.828
33.5549 19.092
5.89877 41.005
70.9412 9.122
45.6122 -3.864
70.4742 12.779
62.4869 -11.274
64.4198 32.168
65.0659 37.555
61.3369 -9.638
70.0787 5.142
62.4353 2.906
70.0389 -9.743
66.3006 -7.711
73.1797 -4.363
52.6129 -9.752
74.4756 11.928
69.2568 9.560
58.5123 13.722
55.4661 39.626
66.4252 22.966
47.5185 47.979
55.4644 11.049
57.1542 -3.287
44.4298 2.550
50.8465 34.451
72.1233 20.994
55.2283 46.673
27.3969 50.470
38.9007 29.457
56.1576 37.885
58.9827 41.894
64.0263 6.355
64.6664 16.314
46.1018 5.991
56.0408 -12.995
69.2199 30.368
15.1129 55.263
5.61479 46.603
48.5305 29.562
28.2062 24.976
45.3167 28.319
56.6429 48.642
56.8008 45.068
63.4867 28.712
44.6101 35.232
60.6206 3.818
63.1403 3.845
58.4308 36.179
66.5344 32.625
68.5778 26.164
66.0151 23.443
71.8417 22.661
60.2081 -10.867
68.825 32.884
25.7054 38.888
26.8694 46.483
53.9162 45.554
58.3834 42.399
65.2312 27.224
71.6706 24.646
52.1638 36.804
61.1419 15.939
62.111 15.972
50.4958 -21.970
73.7427 11.973
60.7952 36.405
64.0838 12.985
55.7759 -1.827
49.3235 -0.104
30.4508 54.536
32.7039 45.683
51.0776 41.720
45.6672 27.683
66.5964 12.773
67.2861 31.953
41.0872 50.267
61.0918 5.670
64.3364 31.954
65.268 33.334
68.4438 33.567
59.4163 8.902
72.6505 2.638
63.8082 -1.619
53.5238 29.603
65.4943 32.006
72.3516 13.122
54.2631 35.020
59.1649 6.368
71.8088 21.044
57.7503 2.480
70.954 12.178
56.3117 -28.018
27.9683 -24.382
41.8733 -5.119
59.5372 0.755
36.6872 42.686
4.9596 35.840
44.2827 34.419
40.1707 24.468
60.8127 42.925
72.6213 24.181
72.6585 -1.524
52.5684 3.578
68.4321 -4.027
62.5188 -19.340
67.6064 -2.345
43.7721 -8.706
41.1156 8.026
56.0804 32.241
30.7492 -17.251
72.1232 1.840
68.106 -10.728
44.2524 -11.100
65.2855 -0.632
72.5484 24.465
71.5674 15.201
51.7533 -11.690
73.1196 18.113
41.7178 46.006
65.4606 -3.525
47.4384 1.404
65.609 25.632
64.1733 38.474
64.9482 37.903
33.6391 48.295
16.3205 48.642
9.75951 41.618
17.0035 51.524
23.7304 19.699
27.9758 44.543
22.542 42.550
46.8048 12.945
48.2534 -1.691
44.9458 -26.678
34.3003 -16.764
67.9951 1.886
72.2036 8.530
63.1855 14.782
50.6561 -0.459
41.7806 -21.522
75.1446 8.744
32.8337 32.753
23.9901 51.666
29.825 59.102
13.1784 44.476
44.636 55.615
47.3491 15.803
57.4843 22.913
48.4132 35.724
42.9443 20.168
47.9825 49.731
44.195 36.438
53.7839 -6.680
56.0075 -8.253
64.9723 -6.097
42.8606 -11.082
17.9021 25.388
18.2606 43.789
45.6801 27.172
44.657 32.105
32.7962 9.626
31.7728 39.585
33.9936 50.409
24.568 47.523
54.4406 40.021
71.4822 9.792
56.9158 2.126
52.1165 15.291
47.7062 37.862
44.538 57.027
62.4651 41.489
57.7792 47.736
70.7591 22.801
53.4416 49.216
60.9397 35.060
54.8803 31.862
53.6868 22.345
39.1273 11.873
51.1686 22.495
67.0436 -6.726
47.9028 -5.258
72.3055 26.581
53.0776 7.549
66.5628 33.045
62.0634 5.143
60.9705 15.748
69.8705 25.412
60.3602 -7.765
49.6644 -25.901
72.848 4.708
56.1619 42.359
45.2402 8.809
33.9728 42.549
49.4495 32.471
25.7257 -13.851
42.5056 -18.502
73.2884 11.093
66.6643 34.971
62.0973 -17.046
60.6052 19.558
63.2675 14.323
54.4067 31.717
65.3937 6.064
71.3541 6.643
65.5979 17.457
70.2379 28.723
28.0466 54.535
27.9357 46.117
37.5049 32.736
43.7795 41.653
44.602 -5.551
45.4898 38.023
56.7171 11.663
50.004 30.680
55.7051 6.213
13.7255 36.163
42.0725 36.979
48.8417 -8.929
54.1163 -14.629
69.7783 10.663
64.4662 6.647
47.5375 6.080
42.357 -8.868
44.4906 19.481
27.892 15.666
69.9252 19.481
70.0227 11.459
51.6201 28.758
46.4042 3.180
48.2158 42.934
32.7877 43.431
57.6076 39.815
52.4213 51.694
50.719 3.865
53.0566 -17.791
69.0566 23.703
62.4933 -16.045
47.7201 -10.720
59.7379 24.851
32.0834 48.635
47.3819 42.573
64.7598 39.109
70.8752 -6.201
58.0342 -9.573
36.7833 3.327
50.9589 3.487
34.1682 20.731
40.8713 4.442
48.3824 46.381
40.4923 44.340
62.8814 33.923
62.448 7.340
67.5424 36.154
73.4071 20.534
52.4359 18.267
60.8436 27.359
50.6227 9.219
53.8528 -5.734
42.8734 6.298
51.9291 44.020
34.755 55.209
28.3942 60.230
18.0335 43.531
38.3065 51.578
23.735 53.033
58.653 22.026
66.2298 6.009
65.7184 9.015
55.6296 -4.797
30.4928 -18.586
37.8918 27.330
39.2264 5.066
68.6629 19.183
41.8062 28.312
47.2908 55.767
75.399 7.981
72.7594 13.995
49.1174 25.394
36.5311 42.131
31.7507 24.776
32.1993 45.563
44.9649 54.895
45.9934 53.896
62.3905 39.440
69.5085 21.333
68.2204 -7.115
48.4367 2.693
60.5882 -13.501
65.0677 6.633
53.6179 5.055
52.9021 24.713
42.6841 47.842
68.9348 33.153
69.2274 17.691
67.2034 27.249
54.4237 43.094
30.6436 48.617
63.6045 39.770
59.1985 39.944
57.4906 44.303
22.017 54.056
52.3967 26.809
73.2148 18.133
19.0689 47.460
50.9129 49.684
30.3582 55.031
18.9162 39.549
33.9862 45.757
28.6978 48.501
66.925 32.630
49.6684 22.129
55.3026 32.543
71.1184 11.002
61.6816 41.893
5.95483 36.197
51.3155 27.890
70.8765 21.914
68.6698 0.393
64.1913 17.798
65.6678 4.967
58.634 38.662
57.6193 41.361
57.2031 37.254
66.2385 23.228
66.3193 32.297
55.4705 44.672
70.0344 11.815
63.5082 25.236
42.7642 37.159
39.6013 -7.444
59.8471 18.430
70.5935 -2.441
64.6668 1.344
57.9418 -15.098
62.6094 3.225
56.1662 -7.263
50.9721 -9.371
72.1886 10.102
66.435 34.118
60.2723 -6.847
71.4422 -9.158
70.439 -2.482
74.2463 19.852
64.1908 -6.092
74.7533 -0.737
67.0553 3.158
69.3393 -12.416
52.2706 20.214
11.5476 36.411
40.3381 46.994
46.9147 29.717
58.3922 37.835
54.6136 37.064
51.8489 31.401
61.7519 26.665
65.6262 -4.647
66.6712 15.231
30.3587 19.725
41.3432 21.847
50.69 52.504
15.4422 24.969
49.5851 43.895
29.7077 42.054
41.3253 33.650
56.7576 15.342
36.5528 47.644
48.0829 20.733
68.3728 25.847
66.4931 11.961
70.6229 23.260
56.6582 33.222
69.6215 22.889
67.2009 21.450
61.1886 43.577
71.6038 13.924
63.2951 38.850
51.5082 -13.596
59.4596 5.963
30.6926 34.322
46.1345 55.687
49.6789 47.724
66.6184 33.233
64.7376 35.208
68.702 33.320
63.1778 -12.210
65.6276 -5.264
66.1803 21.885
59.2259 39.059
66.784 -2.209
53.6367 0.055
25.0143 21.681
31.2243 16.955
56.2701 9.745
67.6472 27.303
41.059 25.629
15.2741 44.733
5.43403 36.817
59.2862 28.789
72.6041 24.538
54.6322 12.095
58.4356 19.353
42.4918 -18.959
62.0884 -8.970
57.7406 12.573
61.3951 1.582
55.3307 -0.847
45.8112 -5.460
30.8302 40.480
40.0721 22.215
26.6597 35.666
54.8771 45.497
10.3082 36.926
45.9847 43.358
60.8057 19.048
62.6026 42.962
68.9851 30.806
63.9802 17.908
69.1197 0.813
65.9063 22.305
33.4903 46.834
34.8495 35.048
36.7661 39.969
38.9259 46.884
28.5856 1.367
65.4273 4.892
56.9294 31.837
72.7816 13.353
69.1778 29.902
51.0816 46.457
42.9339 50.611
43.4641 55.517
38.4535 50.437
28.5774 49.350
31.7267 53.020
19.9154 38.907
36.7325 34.195
36.4957 32.918
38.2745 52.540
54.2609 49.335
59.3886 37.396
58.1886 -6.492
65.5951 12.662
45.8982 44.807
42.0609 20.487
35.6607 42.596
53.0364 49.853
42.4062 49.972
61.9594 31.744
65.9635 4.454
61.3659 11.772
67.6193 9.188
60.2852 4.217
59.6159 1.393
50.0367 2.287
71.7591 14.839
75.0273 11.780
69.5273 31.423
66.3057 10.452
57.8298 -16.359
44.2524 -10.038
61.085 -7.669
55.9646 -7.249
66.3963 3.111
53.7868 3.102
53.4231 28.650
55.6208 33.160
37.3836 -7.245
48.4866 0.705
38.1685 14.768
49.8646 42.526
69.6099 25.459
67.769 12.401
62.1382 27.671
67.3312 29.965
73.637 9.141
54.9038 32.981
55.0845 27.081
47.4766 6.932
50.1766 -8.396
71.823 26.147
61.1109 25.772
22.902 40.392
6.0101 36.147
61.1657 22.043
29.6311 38.303
25.5202 25.942
15.1654 46.660
5.80405 41.698
68.8385 25.843
62.8294 38.072
56.7788 49.510
5.39506 35.818
32.7848 15.374
44.3314 -16.995
61.7274 -20.139
56.8401 -13.687
72.4863 8.724
69.4971 16.758
34.1185 44.383
28.3264 18.623
5.34065 25.632
24.1675 22.130
49.1267 16.967
9.38957 38.969
36.0024 52.125
20.1595 45.649
35.1174 44.686
42.3942 47.563
50.54 50.866
50.4244 53.795
52.8634 46.516
5.56426 42.094
46.9202 10.063
43.6215 -22.560
48.2907 -31.382
63.1682 7.579
52.5741 14.578
60.5916 15.869
69.9179 1.756
66.1402 21.358
61.7407 -11.241
24.639 -8.817
41.6331 40.369
23.3667 53.642
66.5886 33.264
50.482 47.673
56.8108 29.164
51.6966 17.798
61.9507 25.550
64.709 23.832
62.2815 14.434
40.0842 3.727
33.7125 17.781
44.8371 9.410
48.3127 -1.715
58.9053 31.900
31.1742 45.538
30.9716 42.218
66.5582 27.302
31.0714 58.694
52.8402 48.095
64.3618 17.179
69.3337 30.555
34.7402 34.839
19.8634 43.579
45.8116 30.362
60.5479 -4.141
58.4858 7.356
56.8175 10.652
67.8273 2.786
48.0154 -29.893
75.7932 4.269
62.9485 24.058
61.7364 32.035
45.8172 3.566
53.1948 -11.837
55.2054 -6.417
56.6707 -9.167
50.321 12.311
63.1872 36.153
57.7712 43.884
63.4982 16.166
57.9166 -7.711
58.9343 -7.120
62.2445 -5.035
48.4336 -19.939
31.3208 -15.982
39.8372 35.839
56.8629 14.742
68.8667 32.221
49.3599 43.305
51.0094 50.139
44.607 49.523
44.2992 57.723
64.5936 32.963
67.6753 32.531
61.6222 20.778
58.136 -4.097
45.5129 -1.762
63.3839 9.127
61.2916 26.230
53.8527 0.415
64.3419 -7.358
49.115 21.778
66.023 20.374
63.9188 14.924
57.8121 -7.809
45.6822 13.570
41.7039 24.984
44.8938 34.259
49.9238 21.674
53.0687 24.001
35.62 14.100
51.9595 9.343
57.3793 3.757
42.3677 15.848
64.01 32.382
34.0495 50.086
61.8417 21.041
66.8697 26.762
63.792 33.754
49.9253 49.083
36.4852 52.096
40.5807 42.618
10.388 34.953
5.80369 42.070
73.4525 9.511
38.8916 37.426
61.0772 36.745
61.9384 14.456
40.7787 -0.627
15.9193 12.202
52.9483 23.176
38.0516 54.433
68.2631 27.195
66.8318 28.279
61.0496 38.393
55.2943 50.348
48.7618 42.785
69.8419 26.721
45.9965 46.869
47.6841 35.833
35.7833 26.194
27.7722 38.187
11.5449 48.279
22.012 48.679
56.786 31.098
59.886 33.550
53.9575 23.061
51.1898 27.730
45.9797 -7.417
54.9401 0.168
66.4115 9.732
53.6199 12.567
47.1521 28.183
66.0968 34.088
59.8165 11.558
55.1997 -17.960
46.8677 2.520
38.5949 -17.294
30.5814 -13.159
56.5356 -19.401
71.6365 -3.450
71.7821 3.740
56.9784 -13.884
48.0416 41.397
67.0553 31.565
60.5596 -16.159
41.3527 -39.314
63.5591 -13.435
51.0821 -4.019
64.8923 34.143
57.3654 -10.088
49.7847 -15.400
64.6459 -3.263
55.4439 -2.316
74.0754 8.582
65.9959 -7.415
41.3717 -20.559
50.6293 -23.384
46.3221 -5.066
58.5181 -12.619
53.6047 -17.458
38.9542 -20.774
55.143 -19.736
70.6336 19.506
35.9603 48.608
53.2087 49.454
52.3275 43.692
21.6316 32.286
52.2498 47.840
48.1616 47.216
54.3923 11.077
48.4333 20.507
55.5465 13.342
49.8686 21.274
26.4339 33.798
31.0063 28.434
54.5894 44.962
39.5223 54.832
5.90264 35.980
60.0195 20.564
38.3124 -6.177
65.9942 -7.742
42.1098 12.383
63.984 -3.427
75.0006 9.626
52.7193 45.885
54.4791 19.501
34.6634 55.792
32.7531 25.394
54.4662 38.344
54.2549 -16.056
62.3511 34.683
70.8997 10.220
42.1537 -13.194
59.3792 3.030
63.4753 -6.429
45.4845 -14.906
33.2175 -14.399
57.5109 13.630
64.3843 -4.159
74.7522 -0.901
47.0377 -11.079
25.8212 -8.994
32.9826 28.846
23.8754 38.505
30.0028 31.576
12.0889 45.524
35.4028 42.932
57.7452 0.484
62.7115 11.702
58.8558 16.943
71.3286 6.864
45.43 9.322
48.1688 12.611
60.3332 -21.630
59.2783 -14.445
70.402 1.132
64.3276 36.524
52.1106 26.675
65.19 33.388
66.7395 6.549
52.9005 -17.631
58.2488 -3.267
65.9034 34.927
64.565 37.964
50.5261 22.705
43.4803 3.862
61.2572 -5.434
66.2271 21.723
56.6533 40.619
51.0491 23.927
29.9587 10.724
51.1076 -21.226
61.0012 -3.462
52.4224 -7.544
63.19 22.055
54.7385 3.734
38.5704 5.206
53.3471 -3.302
72.802 23.109
64.001 -17.634
67.4933 25.859
53.0621 40.674
65.3021 34.217
49.7032 51.484
63.6268 34.522
63.7605 -2.345
52.1716 29.810
57.6693 46.545
42.8935 43.761
74.3205 17.160
57.8793 -8.105
65.5991 4.414
44.3317 20.552
57.5555 -12.610
51.9793 -17.997
61.9537 38.264
60.6238 41.564
36.4516 -4.554
45.9279 3.502
62.1193 24.045
49.8275 7.538
66.5601 3.219
41.8679 9.467
47.8322 46.343
6.00067 36.201
73.6278 1.065
70.936 23.783
41.2323 54.286
33.543 33.077
17.8434 41.481
23.2621 45.423
28.1717 43.778
49.7927 20.647
44.7241 32.106
33.3123 46.486
43.0902 42.704
52.4384 52.181
58.8896 41.155
69.1086 31.163
60.026 25.714
43.3244 54.367
56.7269 49.411
52.3091 49.982
28.4454 53.845
28.2059 32.269
56.8633 46.827
27.2689 51.968
47.9175 41.147
51.8015 5.379
28.1401 55.465
57.5208 14.147
59.4862 0.563
69.2908 -2.223
71.5959 18.827
72.1448 17.055
53.0396 17.177
71.4692 12.034
68.5133 9.528
64.0838 33.622
59.2313 23.111
64.4338 32.674
70.6646 23.610
73.1763 4.978
69.9747 -7.969
65.9401 -10.206
62.9299 36.847
71.5048 22.338
61.3759 12.887
47.5417 34.986
62.3858 1.972
72.0526 3.146
54.152 -8.061
41.8945 -9.132
39.2958 24.537
29.0457 46.200
48.0724 39.675
55.6394 13.578
14.3318 30.280
29.2634 49.445
37.2217 39.075
55.0996 -1.799
23.2498 -10.344
67.3011 20.658
68.3877 19.359
71.5825 17.871
66.019 20.270
33.1894 48.647
40.668 41.462
47.7695 54.029
9.52748 46.537
5.93187 36.528
70.1826 0.153
69.5832 -0.743
61.0913 43.554
72.1811 20.013
56.219 45.797
57.6676 34.729
32.0273 12.769
41.3536 36.533
51.2382 27.351
60.2207 36.618
31.3607 -1.950
53.4423 34.099
50.7216 32.771
38.12 23.164
52.1384 7.199
71.5429 6.131
63.075 -3.777
57.0238 -0.660
74.1164 5.527
72.5896 22.781
53.338 -13.999
39.7638 43.122
46.0007 51.555
38.7928 51.706
46.4703 10.101
65.8589 8.102
72.7703 12.906
64.0457 12.212
69.0927 22.602
69.7406 23.827
70.567 20.232
33.2457 23.220
47.8004 -0.478
69.1456 6.585
63.4927 21.925
65.2512 36.644
61.6965 39.245
66.349 7.113
42.3357 2.748
65.999 38.341
47.6408 36.934
65.2911 21.358
68.9677 15.028
63.3669 16.310
62.0236 19.360
62.5967 37.156
64.0061 31.205
67.8018 -1.390
71.0648 21.451
61.3562 17.905
65.1185 -7.698
73.8636 2.797
58.346 20.446
67.9343 7.052
65.4453 19.953
70.2733 -9.291
67.6557 0.797
53.1603 -14.456
62.2043 22.732
40.8393 33.094
57.9765 -8.550
66.1854 -4.019
59.6841 20.698
36.4725 28.818
54.2795 28.344
49.2946 14.712
48.1467 34.071
54.3753 51.457
59.7013 44.575
55.1118 43.542
70.6814 18.295
64.4806 3.897
36.8908 47.271
17.3733 39.049
39.0309 27.838
20.5479 52.830
33.8413 49.374
45.8604 46.433
58.7129 42.556
52.3061 14.850
47.4668 47.738
41.3586 36.090
63.4664 37.978
41.8553 43.737
56.9468 26.307
41.2218 2.168
70.9209 13.366
68.5059 7.090
68.2814 29.054
23.8028 50.636
32.4116 29.145
42.0496 49.285
47.009 20.077
32.5675 12.471
47.1551 34.145
46.6514 -2.078
44.8764 -25.922
55.0102 18.386
68.569 31.804
61.581 12.745
63.9498 2.251
61.6988 24.837
70.7677 11.291
58.524 9.583
71.5772 6.329
50.21 14.575
42.8272 8.514
37.2698 31.984
51.8905 18.712
65.4353 28.413
54.4672 -6.971
50.2724 -22.537
34.7356 -21.820
59.7568 -0.908
62.2426 -13.450
72.4546 23.376
67.8904 3.563
64.4898 21.526
57.1308 44.329
71.1885 24.280
53.6794 46.835
30.3133 31.102
5.94669 36.335
67.5336 1.875
61.7196 42.627
43.7278 45.795
40.2471 23.163
29.6853 41.638
5.68946 36.478
65.3592 35.569
71.1198 18.044
53.9757 -5.293
63.0171 19.761
62.99 34.335
23.5115 39.203
27.1008 46.641
51.6535 44.819
25.3106 41.759
43.1586 -10.151
53.5257 -9.703
32.6547 -12.175
56.9106 11.017
52.1897 -15.985
55.8545 27.520
60.0255 41.614
35.7582 52.704
43.7579 9.369
39.6349 17.817
34.2963 23.819
52.3899 -9.771
45.2229 54.205
28.5641 41.940
35.8791 41.838
64.8348 28.698
43.2501 58.971
29.7174 54.801
34.6347 37.685
54.852 -1.522
67.8736 20.007
38.8597 32.456
71.8816 24.924
59.9455 21.010
45.0653 31.611
49.0976 25.717
45.9842 -26.182
52.5503 -21.906
61.3948 36.281
75.5334 11.846
63.2509 -3.495
61.9706 1.749
44.0598 -25.430
58.064 -15.640
32.6221 -25.287
44.3688 -8.032
43.5013 14.927
69.3674 7.392
44.7749 49.780
55.3314 48.122
52.4101 17.863
63.3245 10.894
51.3994 -8.121
50.7541 -0.164
40.0047 -17.314
34.9772 -16.115
51.3632 -17.817
41.0591 -28.069
50.4327 1.320
49.7659 20.535
56.2143 39.971
38.4889 46.815
5.98901 36.308
31.2782 48.962
68.3638 30.030
71.4632 20.170
50.6386 38.918
57.4012 -0.146
69.8395 30.678
62.2556 37.952
49.2469 50.860
42.6426 48.263
7.73796 40.398
20.9093 36.617
43.8181 23.148
14.6316 26.706
33.6938 28.715
48.865 29.035
59.1608 39.523
68.7894 14.194
53.2237 47.842
68.0115 34.945
68.6175 32.524
60.9894 36.802
51.0971 -12.384
39.6965 -19.655
53.8495 18.054
53.5868 39.019
43.8734 38.945
37.8408 51.540
61.5538 37.451
19.5822 47.764
34.0303 53.253
52.9622 46.666
45.664 -12.923
50.6319 -2.616
67.5529 -9.492
58.4748 14.645
59.3608 19.001
60.7734 6.093
37.6475 -2.624
32.361 -22.709
48.3723 -16.617
42.952 -24.376
67.4155 6.047
71.3184 14.484
56.5453 -5.432
44.3173 -8.579
39.7818 8.520
52.3768 38.960
45.2985 51.241
54.5811 42.955
48.7303 49.909
28.192 56.858
18.3762 44.890
35.1514 55.050
64.8458 39.218
12.7622 41.980
60.9622 27.205
35.265 -1.574
51.2382 13.562
21.3894 43.504
48.6455 50.928
54.355 45.242
62.3299 -4.940
62.0274 1.818
68.7491 3.970
67.9727 27.907
59.7833 3.543
65.3691 34.833
58.7593 35.299
67.6801 35.373
56.9907 5.091
64.3694 -1.466
70.2017 9.345
50.4819 17.060
69.8234 14.578
51.6276 -17.874
69.2904 2.293
67.7738 -9.737
55.3776 -9.614
38.5082 -22.585
55.6658 -8.726
59.1004 -21.394
34.5631 -17.118
44.5265 -12.223
63.8886 -6.082
68.3432 21.808
54.2031 41.891
38.0239 45.227
42.9136 54.803
52.8668 24.322
22.658 56.396
54.9935 40.432
28.3235 43.249
41.2042 18.587
60.6471 2.647
38.1421 17.380
55.5919 12.413
61.0668 -21.400
65.6662 17.420
68.2653 -7.175
72.363 9.022
63.0573 2.778
54.0308 23.811
41.3855 7.374
62.5181 11.342
61.5217 28.255
45.9947 34.824
35.0687 39.667
55.156 41.006
71.9074 22.294
62.6064 28.394
64.124 2.107
36.4582 -16.260
62.6023 17.317
47.7098 -2.774
64.1494 -4.529
70.8307 8.391
56.6051 -12.088
65.2081 -3.576
43.4857 47.375
20.198 27.659
46.1821 28.485
41.1278 31.386
46.6417 48.722
47.2485 53.838
30.9375 56.440
53.989 31.946
38.3561 54.429
37.6307 51.758
19.1339 54.343
36.6922 43.297
17.5476 45.617
46.9928 26.786
41.5698 13.400
29.6582 37.727
19.1166 31.574
59.4465 23.212
59.3245 43.096
54.5219 47.602
17.9204 36.408
20.2094 43.242
31.9316 28.993
46.7678 -25.992
66.2247 27.911
69.9757 -4.625
75.4282 3.978
51.6034 -3.353
62.8153 -10.127
53.5218 46.194
61.3406 14.124
66.8909 14.398
46.4376 25.427
41.947 31.625
37.7256 51.752
65.1969 38.023
30.0959 42.330
44.7842 9.222
56.3779 13.916
24.1808 -17.972
36.0098 -16.002
53.217 -5.555
75.2835 12.335
66.3715 9.202
65.9517 1.549
65.5763 9.534
54.5827 -7.113
54.081 0.001
59.9153 -8.054
67.858 0.951
40.5251 31.231
51.1769 47.736
62.2094 38.155
65.5831 7.112
70.1302 18.225
68.1471 33.235
64.581 39.029
51.8417 -12.276
18.7075 -4.519
52.8269 11.608
28.9152 47.108
27.283 52.436
39.2345 43.595
45.509 27.793
62.6692 7.436
55.3617 8.752
45.8171 27.190
60.0901 10.225
42.4733 48.781
45.8911 48.199
56.1026 47.054
60.1147 24.971
62.9673 41.758
30.8505 57.755
25.0807 61.293
37.1216 52.594
68.3017 27.029
54.8765 45.426
29.5569 43.278
42.3538 21.354
50.4079 15.831
46.7319 -9.051
69.533 3.092
39.5327 -17.386
55.0145 -14.826
47.7959 -0.086
51.4003 41.168
49.2178 17.047
67.334 -1.158
72.2695 22.493
65.5321 21.753
68.4403 33.184
64.1252 7.149
52.315 13.165
62.6511 2.987
57.4046 2.510
52.5862 16.575
55.2325 4.203
50.4301 8.902
68.7407 8.712
70.6565 22.684
66.9375 -6.275
74.1345 11.026
59.7227 17.949
60.4487 -13.272
49.5702 -20.093
72.3133 8.712
31.2106 -21.336
62.0223 -12.463
67.7176 31.439
57.8402 42.358
55.9608 20.241
27.2865 9.196
68.2811 9.261
62.335 15.266
65.9007 36.082
53.9307 50.958
50.7491 50.125
60.2559 27.446
63.4617 33.986
63.1116 17.433
66.2724 18.056
72.0103 4.062
44.2069 -9.805
70.5977 9.401
43.0316 -23.792
56.3803 -4.203
53.1849 -9.910
44.8729 -14.442
41.1506 -18.698
57.8888 -1.999
63.0158 16.378
55.7951 38.669
70.3654 26.801
75.4085 -2.840
42.0339 -14.328
46.9659 32.334
64.142 -0.620
70.5526 2.758
58.4798 46.400
61.1638 36.841
65.819 27.611
49.7922 21.619
42.8237 48.977
28.4871 32.366
48.4806 9.346
60.083 28.701
66.0242 7.863
44.1837 9.715
34.015 4.333
59.5349 -1.609
73.7674 10.525
60.7666 -20.412
54.2832 -17.994
70.0877 12.946
62.5359 -5.713
58.2156 20.325
65.4593 29.807
70.3009 12.878
42.5186 -15.741
46.2062 30.989
72.733 13.867
51.9675 39.241
53.2401 32.380
51.2251 46.352
57.612 47.254
66.9459 31.185
67.5716 16.869
72.0421 22.593
54.6621 25.363
59.1854 14.581
57.9173 26.046
52.5537 46.303
48.8873 31.258
31.2612 42.301
5.64914 35.853
60.4613 17.466
56.8282 10.587
61.0064 28.431
66.7603 33.229
29.2356 43.393
42.8766 43.587
66.9813 30.041
66.5825 33.910
64.9401 2.929
65.472 5.361
66.3113 14.762
39.6589 45.162
63.2196 29.704
46.3002 36.740
31.425 49.327
47.9452 27.933
67.7392 29.506
61.8118 42.907
54.3608 -19.500
60.2112 -6.431
71.1611 14.895
58.9387 -17.073
55.737 12.470
59.3979 32.560
60.6875 7.751
31.428 55.359
37.7376 49.008
33.1204 18.186
50.109 40.389
57.0504 47.639
63.6827 31.555
40.4049 44.490
62.8279 40.583
51.3686 31.689
69.8315 20.753
57.5724 45.479
66.9371 -10.344
56.403 -26.643
58.1042 -0.077
52.9652 8.860
53.9126 8.757
59.4652 13.789
61.1728 6.157
71.5782 18.110
66.6735 -5.162
72.8799 17.207
52.7195 -2.009
41.736 37.728
34.0565 19.125
36.7012 12.763
37.6718 29.569
34.9999 35.119
70.4338 2.570
63.8425 17.550
63.8643 8.855
50.8147 27.510
68.1775 -0.350
71.9146 -4.776
61.9318 8.554
47.3268 -28.183
71.0672 3.717
75.2269 13.448
41.2262 -32.169
56.992 -14.864
64.4256 17.206
55.257 -13.517
50.6672 24.058
48.9954 15.525
68.7718 18.841
62.6656 -7.228
38.4817 -20.045
65.7249 -6.612
71.076 17.695
48.635 30.041
45.5885 33.270
68.4919 18.865
62.9701 -3.846
56.7218 4.620
46.3083 -10.311
30.9525 -12.513
57.123 45.832
28.7182 62.655
56.4658 47.375
45.8416 48.314
64.2243 38.098
68.7795 9.700
41.9623 0.159
65.1166 -4.604
63.1067 22.495
61.7647 13.711
54.7585 49.169
35.0446 59.146
70.3203 25.799
57.862 27.881
56.3349 37.631
53.4129 37.783
33.0679 36.264
68.2579 33.565
37.5889 25.388
65.6922 24.292
69.883 3.921
72.6516 11.574
57.182 0.980
53.4585 2.269
61.5954 13.993
67.7945 27.854
69.3191 20.967
65.0856 37.481
47.3283 52.036
29.033 38.973
66.981 33.984
43.6656 50.737
42.3439 47.190
46.7995 34.588
53.7848 16.790
48.074 -4.979
48.5308 -6.947
50.9305 23.822
47.0493 -10.572
44.8921 -28.808
55.5866 -11.523
54.9461 35.426
43.6583 47.133
26.3372 42.927
18.7684 46.982
42.5977 24.876
50.0882 46.935
11.1914 45.332
26.5095 39.311
42.3891 35.985
34.7485 49.277
16.5767 44.790
30.9879 52.495
46.2134 32.098
42.2793 32.327
55.9309 41.988
71.2119 16.527
65.758 -15.561
65.5129 -14.479
47.0859 -24.927
60.0104 20.705
53.8699 27.210
59.1074 22.026
23.7359 36.484
14.3334 39.659
13.4522 56.183
5.74599 41.141
64.5911 17.753
34.8452 -26.834
55.3664 -22.836
34.6816 -26.214
60.8324 -6.121
66.2643 5.201
54.4429 -7.470
67.1736 15.052
50.164 23.484
19.4395 36.003
28.4244 45.582
31.7469 43.022
25.0039 47.646
49.0894 42.976
41.5256 56.762
21.9852 43.769
67.8941 29.194
56.4467 30.577
57.9955 29.713
59.9655 18.258
41.0464 44.278
28.6794 48.929
52.2213 42.677
54.079 48.069
66.6471 -7.959
44.4018 29.124
39.7773 45.087
21.6164 35.574
5.84758 25.077
43.5649 41.003
66.4027 29.379
47.7719 19.230
39.1053 31.245
6.50765 43.774
6.04008 36.323
32.1524 37.695
66.1654 34.275
67.6369 10.982
64.0354 23.854
41.6817 51.042
54.0904 43.293
57.2489 25.350
46.3485 7.331
55.2071 -9.469
51.8455 -23.184
48.2023 45.887
45.3618 43.666
23.9609 50.340
60.0361 34.665
65.7475 30.474
49.799 40.970
35.9677 42.901
36.3569 47.590
57.3276 42.627
32.685 51.674
31.4488 41.383
37.4425 57.281
17.9353 53.644
29.3346 51.938
29.6235 51.974
54.7722 46.350
71.7782 25.450
62.5414 32.398
56.595 19.755
18.1036 36.643
22.8035 6.385
15.3977 29.585
37.1659 42.603
40.3545 51.135
70.9455 25.906
28.1989 46.087
54.4425 35.253
61.1801 16.225
61.5091 -12.538
67.1243 3.127
60.3873 9.866
66.0213 28.614
40.6452 50.128
64.112 37.222
10.3503 45.587
31.8395 27.616
43.296 25.884
63.1371 20.667
51.0721 38.539
53.8477 1.480
51.7737 -4.475
70.3233 26.544
21.6604 43.817
55.4523 39.783
32.4543 51.575
46.6077 40.103
29.0279 43.427
45.8168 37.472
35.4218 30.462
55.7618 5.853
67.2617 30.063
64.8726 4.759
57.1262 30.910
64.3999 38.682
60.9465 44.305
42.0355 41.476
68.976 26.965
45.9041 35.361
53.1748 3.189
59.3726 29.279
46.0518 33.545
41.6945 8.742
56.8244 39.894
72.1589 1.231
45.5757 -10.823
61.564 -3.389
52.7498 8.000
54.4695 7.775
66.8306 29.800
56.5047 0.686
72.5791 8.020
65.5834 0.047
50.9316 21.640
58.8668 30.782
58.4091 30.507
45.9662 0.287
66.5671 -11.928
39.769 -28.176
21.8386 -15.420
34.6773 -18.881
50.2555 -15.796
33.3954 -7.061
58.0536 -18.279
48.6341 -22.195
39.3576 -24.603
41.5988 -15.532
52.798 -2.526
33.9347 60.630
56.9962 39.304
44.624 19.438
59.9305 19.526
68.5116 10.541
72.0681 20.855
52.181 -3.231
60.69 -9.904
66.6683 2.494
56.0996 12.522
66.11 6.633
74.4904 13.335
66.8155 11.688
60.7246 34.219
64.5335 10.088
43.5265 -24.034
41.147 -25.524
62.1888 -10.710
64.5348 -0.510
56.5707 -14.222
63.2358 9.501
48.7102 -10.418
36.9341 -10.245
45.0042 -16.724
46.4111 -6.674
42.0069 -19.543
58.1125 -7.844
68.144 16.353
48.5858 -14.490
53.1066 -15.420
56.1484 30.519
63.4093 36.206
52.1933 -7.120
64.0194 33.380
68.3363 33.105
62.151 -2.306
49.9122 -9.789
39.9598 -11.600
40.7053 -17.616
52.8887 -2.831
50.6183 -1.825
64.176 -6.989
63.6871 32.207
73.1 9.421
64.7894 -7.863
50.3578 38.942
68.0624 13.566
68.4926 30.312
48.0057 50.713
68.7684 16.336
54.6618 -7.737
70.2661 6.757
46.2437 25.772
36.3064 35.565
23.2793 34.473
43.073 40.132
21.3859 43.442
10.4725 50.478
50.2329 39.540
69.9065 24.237
53.1245 29.947
44.1849 29.403
48.0948 2.184
57.4447 27.162
54.9078 11.718
59.0995 28.215
69.0329 30.735
40.8014 37.041
39.9784 48.960
43.6034 38.074
24.4681 52.108
32.9741 49.051
47.1899 45.740
50.9779 46.305
15.6639 41.154
44.3332 -14.169
64.7799 23.879
58.2465 17.126
54.5042 48.004
52.7228 40.366
15.5117 50.027
59.9326 13.064
42.3088 41.248
15.0321 35.776
27.1443 41.818
31.3797 39.924
42.9062 12.787
51.9432 23.059
47.7185 15.831
55.6953 31.476
14.8219 48.091
23.6109 51.813
25.0895 24.007
7.42401 35.802
5.61273 31.236
55.8653 28.708
32.1044 50.078
40.8878 36.428
50.5106 49.277
70.8907 -2.318
53.2984 -16.018
64.6385 8.867
73.091 -1.092
71.1104 16.957
52.5576 -8.181
38.0911 -2.885
64.9367 17.129
47.8251 30.570
25.6521 47.072
47.5793 37.943
66.6322 21.988
55.8909 39.152
55.6266 -0.296
65.084 36.509
32.9919 43.867
42.5195 45.206
29.0709 52.270
68.1685 24.999
63.177 28.567
71.5955 1.845
70.8591 24.049
54.5566 43.531
43.8572 40.089
40.8708 28.550
61.8045 3.879
66.2978 -0.015
57.3594 17.291
54.5601 40.956
22.2327 23.481
50.8408 -0.290
46.8724 44.886
11.4301 51.663
43.3777 36.300
67.9161 27.705
64.4529 18.702
58.6614 6.415
70.3477 0.183
57.11 -3.884
53.1162 16.758
69.3242 -1.184
66.6342 2.960
65.0318 20.485
37.9072 19.608
64.4219 4.718
38.1093 -27.666
60.5284 20.023
50.3267 45.322
69.3861 29.596
64.6645 -5.323
57.0401 -3.012
66.7812 2.899
71.1917 10.063
47.2426 4.930
74.9577 16.189
71.1947 14.488
63.6973 25.588
53.3841 35.118
55.0885 -1.179
49.1031 -9.687
54.2649 20.710
38.7833 24.855
43.903 34.821
58.7162 35.744
58.7644 20.957
67.8313 -3.517
60.7553 -13.525
31.0175 -21.572
37.7555 -20.210
49.1548 -16.303
60.4217 2.533
58.3622 14.785
57.3475 37.620
46.2113 27.757
67.9027 13.422
43.5373 -9.615
66.4297 12.717
58.8555 2.521
70.2703 -4.395
73.4696 -5.448
62.7751 32.843
48.5096 47.176
66.1003 18.128
73.2632 8.185
58.7924 -3.967
64.3916 -1.604
34.974 30.199
5.65846 41.357
67.2755 34.454
65.8419 36.992
64.8168 24.498
41.4601 22.864
66.1372 32.114
39.6442 36.333
39.5543 -21.616
55.3809 -7.581
45.2422 -19.793
30.8579 -18.812
32.7581 -20.432
30.1637 -24.212
47.2352 0.462
43.2036 -23.668
62.3338 -5.284
75.1914 -2.291
36.9589 47.324
55.8108 18.722
52.399 -2.269
53.96 -13.855
58.9923 -14.678
63.5421 20.401
60.2267 30.623
44.9398 28.608
16.5815 40.218
16.0601 36.524
47.6747 50.988
17.176 42.873
5.66016 30.418
69.977 12.760
55.8147 19.254
44.2568 3.730
31.5062 5.431
48.2475 21.037
61.9401 14.520
29.3263 46.944
36.7042 43.937
33.784 35.704
53.101 50.193
52.512 46.925
57.0267 38.179
44.4472 43.443
59.2296 -3.127
39.7101 -24.610
28.2091 -31.691
55.9407 3.227
39.5282 39.252
43.5588 46.207
35.6863 53.946
57.1624 45.757
64.057 38.001
64.9291 27.049
51.1252 44.347
41.5654 46.289
60.5815 40.665
55.3812 36.676
34.3606 52.049
46.4935 44.647
28.6959 56.661
32.1163 55.642
45.2408 46.287
13.8051 32.544
51.6039 9.306
23.1464 -6.703
37.1019 -23.165
29.5885 -11.975
62.7152 29.994
37.3228 29.240
58.5336 41.593
67.7109 22.164
66.8088 26.247
66.1912 -1.490
75.3653 6.466
58.2425 30.413
47.4016 40.808
57.5446 32.133
46.5596 -2.459
41.4841 31.388
59.3467 16.979
48.5989 26.530
30.8681 21.734
34.3511 31.650
16.0409 31.539
45.1591 33.800
39.5166 29.043
55.0979 17.299
72.0309 13.565
65.5366 31.652
52.2156 41.960
67.1787 29.515
66.2349 33.182
74.4957 13.931
59.3004 -7.398
71.2405 23.018
38.9941 -16.363
41.4526 -15.313
55.7808 -1.752
65.6276 -12.383
71.0788 20.774
72.8981 22.539
39.7565 -17.431
43.3414 -22.205
56.6053 -5.146
70.009 20.167
45.1181 45.641
40.4229 45.523
46.4972 31.262
48.6352 39.577
67.7767 30.687
60.4882 19.178
35.2236 45.818
37.9688 51.460
52.2561 27.476
66.6263 11.113
27.7121 37.230
45.8726 10.395
50.8171 -15.432
37.5721 -10.555
56.9401 17.538
36.0343 15.493
53.4661 33.992
48.8388 -16.598
66.2548 13.888
60.5092 -10.482
62.6533 12.746
60.3516 35.991
47.6984 31.527
14.941 48.212
23.8224 48.203
65.5738 37.592
57.0147 37.298
42.2799 11.817
39.9487 1.924
47.5397 -7.501
12.63 32.718
31.3534 21.009
31.3656 46.861
41.1823 47.874
49.2397 48.549
54.562 31.755
53.5538 -14.247
52.3248 -5.425
62.3459 38.623
72.6789 15.094
33.1195 -22.470
47.7274 -6.964
58.8602 28.350
15.9716 48.796
56.874 47.644
52.39 46.823
56.7423 5.406
36.9247 13.583
34.6466 14.995
35.8151 38.460
23.6466 8.240
59.7106 20.903
52.9316 47.111
54.7726 -1.328
62.7298 14.665
68.5252 -12.719
36.8092 -15.495
44.3412 7.205
55.5068 -6.388
45.175 -20.973
66.9892 24.632
66.165 33.795
47.7355 46.420
68.5356 26.741
51.678 41.580
51.8046 29.476
55.7833 27.981
28.413 54.402
44.0492 28.268
9.58295 45.431
41.5248 46.325
27.447 43.870
32.4441 48.021
69.5695 30.666
50.9001 30.488
64.1382 31.079
68.9036 6.037
26.389 42.881
39.0351 38.080
40.5483 48.202
41.0995 35.078
62.4863 -10.062
51.0902 -3.675
63.8779 40.369
73.7666 19.792
70.6246 17.759
69.0165 6.477
65.9515 31.678
61.4807 24.710
45.9404 43.729
57.2794 25.833
56.6524 33.744
58.0431 18.456
63.9596 -5.026
49.6886 23.517
72.3672 -1.646
72.9563 21.670
59.0584 -5.479
53.2522 27.099
57.9006 44.248
60.7892 18.904
55.5163 10.085
34.0428 -22.528
39.0045 2.823
51.8015 26.158
23.3953 54.958
39.4688 16.814
41.3753 30.053
44.9825 43.413
33.3619 44.009
28.0725 40.096
33.2157 38.531
35.2194 32.579
41.2191 49.234
47.0697 32.297
45.1029 54.790
52.2437 45.048
62.445 25.420
67.0207 15.400
71.5637 19.908
73.2319 10.070
62.0652 -12.143
72.2459 15.529
62.1024 43.892
38.3486 44.578
50.3748 30.127
23.6794 53.302
46.7112 55.876
55.1797 44.864
54.4005 46.322
50.1075 1.919
46.2612 4.814
64.0409 16.498
53.4837 40.166
62.9913 42.397
45.2973 47.214
57.0388 32.820
61.2079 37.310
52.7598 41.323
5.79249 46.647
47.9152 15.886
57.1539 1.891
65.8256 35.174
67.3004 -1.479
47.9437 -17.778
71.8122 9.101
64.938 15.496
49.2274 0.364
26.8331 34.686
56.9215 38.323
57.2609 45.596
64.5343 -5.358
58.0292 -10.701
49.9644 -20.882
40.9751 -11.303
46.9287 8.095
61.0189 16.935
65.2491 -7.854
61.1425 -5.985
54.9054 45.096
30.4343 34.840
29.6024 31.443
20.8284 52.128
46.9838 25.410
20.1159 31.189
11.6159 28.823
56.8581 6.838
34.0682 24.919
44.0945 21.283
28.9553 7.955
31.9936 36.278
41.4942 21.243
38.9495 37.822
18.3259 36.803
30.1029 33.147
55.1967 45.040
66.3844 16.312
71.708 10.397
56.9953 41.296
70.3501 28.423
69.2829 21.581
55.6118 39.104
66.5019 2.998
19.6297 -20.036
65.1604 -0.188
63.9993 -8.066
61.8528 -4.205
64.641 18.467
60.8907 -6.695
56.766 8.679
48.8307 42.627
39.6952 32.113
51.443 30.440
42.8334 50.260
46.9194 49.530
50.3135 44.082
51.3307 46.196
66.5106 5.373
70.7542 11.187
53.8657 1.575
68.4124 -1.039
71.6036 12.521
53.8518 15.519
56.4553 39.318
67.8971 19.261
60.9572 23.562
62.4042 16.473
45.7672 -10.311
72.1307 4.404
54.6448 -10.405
70.0292 27.203
62.6316 3.701
74.7659 13.371
65.0854 -4.964
60.5335 -12.763
63.5052 -0.377
61.2233 -10.197
66.4083 -14.155
62.2043 -18.748
61.3909 -11.546
34.8858 -20.809
50.7741 -16.784
53.7576 1.921
73.338 3.338
61.5536 3.273
70.0263 25.294
61.7615 39.745
46.8362 40.534
49.0306 2.192
55.5283 -1.379
29.75 -20.277
52.3539 -14.983
45.3731 -20.777
42.7231 33.298
60.7793 39.441
62.4402 37.466
63.8075 33.917
68.2779 16.113
68.3628 0.991
60.4989 21.050
31.9489 47.883
55.8267 40.894
54.538 42.279
56.6767 41.228
61.4758 38.826
48.6989 54.517
54.686 33.322
63.757 33.157
64.3842 26.895
58.8302 34.510
58.7137 44.492
70.7535 -5.318
54.8457 -14.971
51.7584 -26.530
68.0394 13.659
54.6599 1.289
61.2612 0.981
64.8317 13.703
70.6195 5.158
70.1826 27.156
47.5439 50.034
59.4501 19.409
36.5641 12.471
34.8151 32.596
43.1276 41.992
40.1408 41.616
39.5714 48.099
36.2917 56.052
29.3293 55.820
25.0584 55.149
45.5051 44.443
68.7642 29.969
60.3854 44.039
58.7394 41.669
42.8296 21.193
36.2938 -16.369
37.3402 0.083
43.9726 -4.262
41.0318 -19.339
76.2408 -2.934
69.1211 17.857
61.1786 8.321
59.0329 -13.390
46.435 -16.029
54.8933 -9.506
67.5558 7.895
73.7292 1.528
51.7778 -17.818
68.7799 29.903
51.6214 -12.200
36.7633 1.422
70.142 -7.350
63.5491 -15.224
46.1938 23.816
23.771 44.065
43.8782 10.348
65.7689 15.704
61.5286 -10.761
54.8104 -24.667
46.003 11.793
50.1342 33.801
15.9407 53.343
39.4224 56.423
68.0391 29.945
52.6118 43.720
49.0868 28.083
28.8066 30.685
20.7257 42.858
5.53769 47.641
57.0202 10.969
60.9698 17.363
61.7838 29.137
50.9084 41.471
52.0725 27.648
63.2119 10.644
48.4047 45.442
9.61356 46.398
34.532 51.068
55.9088 49.397
42.7526 32.524
52.4402 22.551
25.9981 45.511
44.1489 41.053
52.1537 12.715
51.0053 4.049
71.9421 -1.384
57.9858 -8.333
55.097 -18.203
30.7378 26.723
51.9687 12.341
52.5672 -15.750
35.8241 -12.216
31.9051 -14.980
25.4268 32.033
22.4923 30.509
22.5993 47.591
20.9204 51.504
45.3581 37.467
33.2196 39.139
30.6497 57.343
56.8793 41.476
29.3865 48.263
47.153 39.381
24.0382 46.375
72.4324 14.375
53.9477 17.334
54.2158 43.872
22.5097 28.792
36.1606 42.327
33.646 52.639
58.8519 36.405
64.7593 4.270
62.0456 -12.033
69.3421 -14.693
52.0551 -17.620
53.6508 -14.546
68.0368 21.184
44.8672 2.897
54.7365 10.861
54.0826 17.406
43.7405 4.092
72.1811 8.902
43.8351 24.090
40.0493 46.880
5.42905 47.226
60.0596 17.995
64.5658 26.535
59.4359 37.569
39.0184 53.795
56.2947 21.210
64.3848 26.978
51.3629 7.335
71.4538 19.311
59.3359 -9.168
71.7477 26.871
57.0156 39.075
57.7004 42.144
47.3701 23.497
48.4212 49.170
16.767 33.987
22.8177 33.313
23.1779 24.032
27.6353 38.567
28.4248 47.769
39.2956 52.097
16.5052 52.418
35.8263 46.800
41.3383 59.400
41.8634 11.707
42.0582 -8.891
62.1252 -6.607
63.4982 13.646
35.6503 37.245
67.6265 13.946
65.7499 21.567
45.7125 27.182
56.6999 40.268
19.7118 40.586
25.2808 47.551
37.0005 44.956
59.6242 32.906
70.5847 21.354
40.1006 16.823
53.1568 -17.938
70.9433 24.069
44.6345 47.121
43.0865 52.316
51.6819 51.192
44.9583 27.497
41.5659 12.677
69.0221 31.884
67.1272 25.239
39.6606 23.766
38.3972 29.664
57.6751 17.947
49.0373 -16.856
29.0293 -13.904
23.2994 -23.163
62.4609 -0.943
48.3045 -21.809
51.1656 -23.281
66.964 10.537
67.0065 13.097
42.8376 -10.401
42.6834 -22.230
30.997 -16.512
60.3073 -15.333
70.9228 16.479
69.1213 11.428
67.0411 10.831
7.6197 26.392
5.71927 36.479
49.0001 -8.330
66.3194 19.824
71.4945 20.386
64.7866 5.290
67.6469 -8.305
63.4002 40.359
65.5559 26.975
63.6804 22.790
68.9752 19.581
68.309 22.476
61.2425 28.514
66.8226 13.085
69.9238 13.232
62.8703 2.667
66.1257 6.771
32.3706 30.251
37.1593 -7.658
66.299 14.267
69.4997 12.429
25.8022 50.800
28.2918 42.631
29.9956 50.951
38.7614 46.674
47.8201 49.736
43.9958 30.408
59.4277 16.366
57.9132 25.078
59.543 6.856
67.4026 28.684
66.4366 25.861
58.0762 45.192
22.7892 39.462
18.4243 32.219
14.223 45.331
17.147 19.654
59.5952 42.871
65.6863 27.870
70.8049 15.144
61.2239 -10.888
42.9825 25.502
49.2284 43.809
41.5836 52.636
61.3841 25.415
58.5669 -8.032
43.7992 0.826
38.3695 21.323
63.1204 28.655
60.2982 -11.246
65.1075 11.293
64.2608 23.292
41.4901 15.683
37.2083 6.273
33.7657 35.383
30.7588 53.744
49.2547 50.536
56.2896 45.439
53.6228 25.229
47.332 34.951
61.8714 37.669
67.48 23.925
63.9055 33.043
65.711 30.340
55.1849 40.553
61.1585 44.434
32.8363 45.847
25.9937 44.321
25.5882 19.926
31.5895 19.162
47.2732 27.780
52.0963 37.970
45.6988 -19.922
65.6317 8.213
61.7967 21.221
57.6547 14.588
50.4063 -14.905
45.661 -3.099
50.3493 6.155
61.8436 31.188
37.3691 24.650
38.9203 53.898
40.6836 34.737
40.2833 23.899
29.1399 44.025
62.6226 42.152
59.4752 42.729
52.9128 44.666
57.8415 14.091
49.451 16.283
39.4793 -13.011
53.4766 34.283
48.842 25.073
69.7553 0.280
71.2983 5.583
68.5382 6.492
65.6188 35.195
53.9203 39.838
53.8578 47.214
54.9267 46.559
51.362 41.115
16.9395 52.592
59.8946 41.261
29.9752 50.526
21.245 33.966
23.1791 44.199
65.417 23.300
46.1146 15.895
51.9796 43.459
54.0485 -2.309
38.2218 22.221
19.1964 37.506
46.8801 10.253
37.9652 37.221
12.6763 30.888
40.4805 40.600
41.1674 54.536
59.9403 32.359
61.7404 35.235
71.3961 -0.627
58.9271 5.867
48.4469 -17.160
68.0655 24.605
30.5544 27.983
58.22 40.602
48.41 45.177
29.4253 52.007
5.8454 41.624
72.4863 -9.256
61.7114 35.580
37.8364 23.905
55.3262 22.960
45.7005 55.084
41.6892 43.612
43.1108 57.028
25.0425 43.978
52.1389 51.045
42.5262 47.522
38.5079 25.635
67.114 31.433
49.6286 53.057
41.5478 32.523
55.3088 -4.289
39.5633 -16.286
70.1714 -2.489
54.2782 5.771
64.5804 19.918
63.9846 -0.509
67.9983 33.545
55.2111 21.476
62.9428 3.456
68.2096 13.262
69.3709 -9.239
74.561 12.603
64.6217 -6.383
56.1195 -10.112
69.2465 31.522
44.4453 54.059
31.5307 59.560
49.7357 49.813
42.3305 17.162
41.8242 -16.723
38.6979 -20.635
46.9878 -7.845
45.1268 -23.875
71.1759 6.789
72.0513 -7.579
67.4405 34.385
53.6489 35.862
70.2746 11.093
61.2089 40.846
71.5073 24.899
60.6148 23.402
54.3377 31.289
38.2272 28.393
27.53 53.784
19.7693 43.274
44.8337 48.278
40.3174 39.947
36.5187 49.343
60.9949 36.083
53.9233 45.207
53.447 46.803
49.6813 47.797
40.2195 23.304
44.3602 25.822
12.8648 29.956
24.6717 47.578
34.1385 48.063
36.0555 51.309
42.6964 51.383
37.092 39.039
5.82605 36.209
54.2463 19.668
45.9828 13.921
59.7382 -11.523
57.5362 -7.145
25.9634 3.907
49.7057 -17.924
40.7824 4.399
51.3564 8.751
59.6826 25.449
68.2084 32.415
72.006 6.928
65.4147 18.726
51.8091 39.306
61.7233 30.536
62.4144 40.786
68.1573 21.201
57.7166 -6.446
65.0513 -14.084
69.8311 23.374
43.9101 47.894
38.6492 12.163
48.3077 -9.456
60.7028 10.257
59.8846 8.091
63.6132 -1.190
61.9816 -7.073
55.6116 -11.048
52.1881 -6.289
63.7088 -7.851
47.052 -7.230
60.9061 -2.035
63.2027 24.165
67.3437 32.471
37.1536 58.449
37.3502 41.550
55.9683 50.570
68.5848 28.003
40.6978 51.455
55.5344 29.972
39.6298 50.904
59.0329 44.454
13.7776 35.483
5.89522 41.575
60.8965 -3.532
71.7428 23.427
58.9755 16.470
54.9841 38.300
43.038 54.495
62.738 33.266
62.6854 38.976
58.6671 23.576
33.8071 22.865
44.4271 -5.665
54.3591 -15.287
57.222 13.050
56.0651 9.656
28.4305 -12.100
30.48 -21.749
54.1638 -5.130
71.6861 16.975
65.3745 12.354
49.5005 16.431
62.9327 32.784
49.5608 0.339
44.227 10.987
56.4106 2.470
41.6125 -17.960
72.6477 8.094
62.7866 34.809
62.1249 42.488
68.5818 11.077
63.5211 -10.100
64.897 6.474
60.1541 25.075
64.1638 23.217
59.0638 -2.796
39.5885 6.309
49.4224 42.523
61.1616 42.642
66.7939 35.146
50.1099 47.651
68.4518 14.691
69.0338 27.180
56.8895 17.536
49.7044 35.531
35.0983 15.063
38.8409 44.788
43.9534 41.718
60.6457 44.341
36.9669 52.745
71.668 27.189
74.0546 1.089
70.6634 9.251
44.8669 47.802
36.8054 39.426
41.7236 42.164
64.3138 11.337
57.8073 37.252
58.7215 42.468
62.2214 0.158
71.0965 11.280
69.578 2.840
66.1588 -4.248
54.883 -17.752
47.999 -30.861
44.7527 -9.852
65.2406 9.501
70.7927 26.096
58.252 4.996
62.6436 40.378
63.6945 26.873
56.8582 4.349
54.8903 -6.616
32.8698 -23.890
40.1771 -24.040
63.6761 -5.906
58.2886 -12.516
62.0361 16.160
55.5496 36.547
23.1219 47.565
28.9581 43.402
25.9201 29.786
5.6851 35.413
61.2986 13.684
27.8596 32.642
33.1179 37.811
69.165 7.884
59.5076 25.256
50.4774 50.567
45.3979 41.228
60.23 -0.271
55.2851 12.896
17.969 38.424
38.0575 45.730
42.7067 35.617
55.5363 39.243
39.6235 -11.005
54.6416 -4.924
54.5562 13.492
54.0374 21.214
35.7615 6.002
41.0549 -2.660
55.4608 -15.530
40.5957 -12.143
49.4363 34.537
41.9331 1.200
35.4201 48.114
40.1922 47.554
44.7082 48.409
34.7316 52.595
58.0761 35.786
32.8944 47.053
67.4677 27.492
67.1635 3.406
66.0782 11.925
63.5724 1.308
65.077 15.028
62.8644 31.027
71.2066 14.635
35.119 54.166
46.2682 48.472
63.8508 29.601
66.4099 5.371
41.5499 -1.267
53.4891 6.691
69.0798 12.669
75.5418 4.123
51.5642 23.902
65.1787 36.465
39.5698 45.602
24.0833 50.272
28.4971 26.103
31.8264 17.902
52.8603 37.526
48.6405 52.001
74.0875 3.753
57.0024 32.069
65.8024 36.947
46.2879 28.544
56.9696 36.917
61.1964 -13.137
63.5799 2.297
70.5687 8.644
69.3866 11.814
55.1502 24.234
39.6459 10.168
38.7907 40.869
42.1171 44.768
35.0729 47.980
27.7889 52.817
35.234 38.173
23.0395 24.088
41.5707 2.177
47.0311 -13.360
46.7769 15.862
25.8323 13.820
11.1515 22.311
52.2905 27.734
16.9009 45.052
27.6156 44.685
62.1899 21.618
26.6452 26.422
42.8949 29.711
8.47669 54.685
20.5769 46.503
26.9594 52.675
37.7047 21.216
53.538 1.446
44.781 35.437
47.6291 41.221
44.3881 27.171
6.94552 42.611
30.5121 43.297
51.6671 47.698
47.4053 24.840
61.2827 4.388
43.822 47.482
65.9288 14.010
74.5663 13.823
59.4658 19.104
48.5199 6.883
73.9197 -1.491
42.3431 -7.542
59.0409 -9.037
48.9979 -4.378
35.8922 -18.213
39.0868 -17.627
45.5208 -9.595
56.0351 -5.773
66.7902 6.438
67.9738 22.473
57.3213 20.729
45.5541 16.548
60.5809 -4.066
66.9071 -3.989
61.9728 18.977
50.0295 25.546
55.2295 -8.740
66.1769 23.033
53.6997 23.356
37.7412 36.442
46.0664 45.398
42.5617 41.305
67.159 22.571
74.869 4.821
70.9509 10.073
55.1921 11.931
64.1253 -9.941
61.4756 -5.905
50.4178 -22.862
55.853 2.203
58.9371 6.961
63.8501 1.808
45.1127 -22.370
56.756 -17.328
63.7111 9.136
43.2667 -14.313
57.2724 -6.025
65.9033 5.071
39.4346 50.771
29.3172 52.871
68.1884 23.176
50.9842 43.654
60.521 30.956
27.9671 29.606
24.0941 21.615
29.4591 25.445
32.855 48.201
25.3464 43.958
20.9874 53.202
14.243 41.788
36.6291 46.916
52.5804 40.417
47.3651 36.518
53.8734 36.833
43.2135 -24.439
46.2468 -3.224
67.9629 0.230
65.3365 12.831
57.9867 -9.804
70.252 -2.285
58.222 31.199
43.736 23.781
62.6072 26.005
66.5891 29.306
58.8042 -12.331
51.1003 -21.373
64.9657 6.097
62.762 22.309
69.3146 -3.154
54.9114 12.114
57.659 -5.686
45.9304 52.553
46.1254 22.247
71.0287 9.972
65.8569 25.136
71.9665 -3.560
61.882 34.810
65.3436 24.805
55.6327 36.805
61.7554 34.886
53.1666 45.070
31.4273 24.106
5.96877 30.117
50.9643 33.258
65.8183 2.377
56.5277 -3.128
62.2125 -19.827
73.2013 9.190
66.923 24.284
33.7874 17.548
37.8337 33.992
59.9398 25.249
70.2914 15.814
70.7656 20.305
62.983 6.418
58.6897 -7.270
55.3208 -13.641
49.9893 -16.447
54.1397 -10.581
51.7101 -14.386
54.6066 -10.320
61.4786 19.315
69.2343 3.977
32.8739 25.691
49.1049 44.577
48.8625 46.997
56.5825 41.410
55.4129 31.033
68.1624 24.297
40.8308 31.553
60.6904 11.987
28.8623 38.644
62.3155 21.774
7.14746 32.607
5.95871 36.265
61.9713 -0.527
65.5653 12.844
49.2703 2.290
29.0512 28.663
62.8487 27.664
68.4973 0.226
56.3526 12.613
48.1091 -23.176
72.8158 10.907
61.6698 38.039
66.6188 27.208
29.7598 32.247
61.5598 26.354
29.9176 36.513
24.5108 48.354
18.7116 45.078
36.1301 52.239
28.7348 56.233
49.0417 51.233
56.7149 37.848
69.4499 12.664
66.5547 1.449
59.4816 30.067
41.6776 26.996
32.9316 36.240
59.2101 31.526
70.0278 8.858
70.4924 7.965
62.9392 22.856
62.6628 20.612
27.5419 14.008
54.997 4.771
64.9495 27.037
69.5182 5.400
46.3235 12.678
66.9885 -5.792
68.2976 15.627
69.5024 27.701
61.5206 36.678
72.2302 11.441
50.9822 -21.659
46.965 -4.261
56.9986 -4.220
60.1601 -6.626
56.881 1.473
68.3892 9.943
69.7872 -4.378
66.3537 -9.071
48.2438 -17.306
60.6214 -3.903
64.0607 11.596
65.3912 3.029
67.784 23.772
50.6657 11.130
31.0403 41.561
17.5698 51.440
10.1687 43.243
10.1543 51.543
50.1503 46.032
58.2949 40.555
54.3554 51.120
59.8002 32.646
59.4534 39.903
46.5769 44.416
50.7256 39.068
35.2544 52.633
49.6527 53.037
52.2639 46.632
60.124 17.629
71.4266 9.836
70.2526 -9.149
67.5837 5.852
69.1997 20.132
41.7988 -1.039
66.6228 34.980
52.5842 -13.430
55.8818 26.645
65.4589 0.332
50.972 28.770
54.3699 22.587
33.4243 40.925
14.4974 37.952
71.1105 9.514
63.1306 -7.277
62.1186 29.720
72.4364 13.857
65.6166 33.285
63.0607 29.799
68.8173 30.123
65.4698 -11.163
59.2793 44.378
59.0046 -3.632
55.3496 -1.507
36.5049 41.473
5.88052 35.835
68.081 28.150
56.2957 33.645
27.2038 41.353
48.2389 39.884
54.5289 37.036
53.2351 21.380
54.9304 34.557
70.2954 16.990
72.4355 13.084
61.1368 21.096
48.2218 37.055
32.3148 37.757
35.1446 46.682
61.6159 30.715
60.6897 11.078
40.3139 -9.561
65.7899 14.718
53.3348 30.150
43.5533 41.385
52.3253 41.476
55.4764 48.014
55.7742 21.501
34.8826 24.000
36.3319 27.326
65.7858 29.121
26.4765 52.322
45.5538 45.958
30.1684 18.855
42.2236 19.166
61.3705 15.201
48.0873 14.081
54.8869 22.051
40.1773 -23.586
44.6281 -20.712
44.3156 -27.167
55.3856 -16.490
28.6537 -9.278
49.0584 -6.120
55.6474 -13.261
63.4508 16.502
59.4618 -8.979
50.3446 -9.197
27.8693 39.007
12.7645 32.647
25.4537 24.263
54.8053 1.151
54.1743 -5.173
61.133 38.007
49.767 32.711
49.8546 34.326
70.4234 1.855
64.758 -7.696
38.7713 -15.362
48.526 -21.425
47.9631 -8.175
63.6109 -0.542
64.8335 29.911
34.5622 45.836
64.5915 31.690
61.0786 -13.098
70.8765 -7.901
67.5388 29.954
60.2729 30.844
63.9092 26.356
56.1532 39.531
59.3177 -2.807
54.7038 41.304
61.8461 43.069
58.6499 -6.443
66.0392 -11.175
62.8499 -3.506
60.3274 2.693
60.2898 -16.654
70.8716 4.623
68.3485 11.267
49.3042 50.675
22.0251 44.676
20.6907 49.021
21.3769 43.967
28.1687 53.216
31.4442 40.553
55.4386 42.033
60.4779 23.051
53.4478 -16.479
42.0393 -4.841
51.9315 15.018
64.8414 34.070
51.237 30.971
43.1181 32.183
71.2345 16.516
71.7374 13.581
63.3148 8.258
70.1444 18.120
56.2948 -3.141
57.5956 -5.830
41.3282 -25.421
30.0739 -21.644
13.9941 -15.407
58.799 -11.524
48.0045 -19.607
49.9281 14.342
56.3481 36.608
31.6399 54.362
31.4413 48.501
40.6413 56.390
6.03159 41.554
66.8108 3.888
51.0177 -19.287
67.6322 3.064
49.4744 -11.810
61.4297 -12.929
62.8613 31.392
57.9541 40.445
27.6617 24.766
31.6639 -4.501
45.7812 -12.556
69.8033 20.429
64.6171 38.172
50.7387 53.542
65.2413 -12.400
21.1234 -15.075
29.7364 4.843
69.0379 5.823
65.3992 17.525
62.9101 -14.436
62.2197 28.328
63.9866 36.043
37.6963 -19.433
55.0886 -13.550
72.0533 21.152
61.8914 4.802
66.1288 24.799
59.5331 43.103
61.4992 25.528
50.6235 42.289
25.8795 39.895
13.1818 44.121
32.0817 59.596
5.77244 35.885
63.2943 29.745
46.4818 36.065
21.5729 36.500
19.4981 28.627
47.4371 10.562
52.3444 29.250
60.9403 41.058
41.4681 16.521
55.8161 13.240
60.8661 19.247
60.1827 24.046
64.0253 3.006
61.551 1.184
45.1342 44.258
63.9168 25.476
63.1876 8.285
74.405 9.323
32.7041 -25.968
44.0084 -21.401
57.2351 6.960
48.4836 15.056
43.7673 -8.642
72.8966 12.478
60.0351 39.013
49.9051 51.704
50.9717 43.021
42.522 11.226
54.6832 41.265
35.7099 24.106
53.672 0.536
63.8386 3.120
56.515 0.569
47.8262 13.842
37.4529 9.902
52.2854 -22.911
58.1603 8.686
63.7036 22.166
70.775 13.321
69.1103 11.363
68.8965 20.424
71.7193 -1.003
54.2341 37.085
64.1412 38.532
53.1005 42.217
53.7204 40.957
56.2144 43.031
73.8888 13.991
18.4271 45.968
36.1054 44.701
31.2809 32.867
28.2177 50.160
15.9918 45.019
22.8866 43.019
27.2897 48.605
44.1048 57.415
36.8895 8.865
38.1916 46.389
34.8525 53.174
40.2631 22.779
39.3055 19.490
40.7345 41.197
61.8294 39.867
52.0727 41.207
54.43 35.326
71.4944 27.675
39.2851 50.194
37.8229 43.239
19.0866 48.990
12.0929 51.142
15.1203 40.996
50.2165 51.559
51.5113 6.568
60.6555 5.923
67.9009 23.983
73.6556 12.795
62.9139 36.155
61.9528 18.657
73.3296 -5.210
29.2019 -25.763
35.8931 -24.080
53.9956 -3.766
45.2399 25.521
59.1328 -4.200
56.0197 -10.518
67.7346 33.969
71.3088 5.848
70.8033 5.218
31.4687 29.271
30.2823 51.942
39.1166 40.091
57.3882 43.289
52.6185 52.612
40.1016 51.660
71.1332 19.016
46.4959 47.521
36.2371 39.547
68.3746 33.029
46.9375 50.056
65.5414 15.777
38.8969 -9.709
62.469 -21.796
43.0576 -16.491
73.8808 4.632
62.0146 4.635
70.7734 7.681
66.3288 9.228
20.1865 -27.110
53.0494 -22.290
61.8049 -0.990
36.1898 -13.319
64.8847 -7.960
66.9512 24.375
62.9206 21.088
44.9351 4.416
64.1066 -9.552
67.7083 14.749
64.9937 -9.242
63.325 11.984
55.8604 41.587
44.046 55.972
10.9987 49.706
45.4133 47.209
45.0712 34.903
40.5983 46.318
58.2547 41.621
48.9138 15.290
56.1866 -6.925
72.6804 20.296
53.4425 34.783
57.689 39.500
72.2166 23.776
67.8394 21.666
49.4233 25.885
37.341 57.659
53.4783 43.689
57.7293 41.110
48.6359 31.140
30.4687 -11.205
65.0893 -13.404
38.5434 -13.788
59.2466 -7.544
46.0858 -8.263
42.9167 -3.710
52.2047 35.435
51.4849 31.093
64.3133 25.545
22.2596 37.161
5.22374 41.641
66.8879 15.881
36.62 39.271
33.4521 60.277
51.0253 42.956
56.6019 24.043
66.9997 7.801
71.6969 -2.718
65.1987 -15.803
58.1402 -0.081
62.1594 14.999
44.6617 20.968
55.4051 32.530
47.2276 29.964
41.9513 14.242
43.9247 12.067
50.5597 32.640
55.8608 15.181
53.992 41.125
25.0868 45.999
33.5965 59.357
37.2678 28.776
35.1291 49.573
29.5033 23.169
63.852 21.655
46.3136 -26.022
49.5002 -17.867
55.7932 -15.851
50.1868 -6.871
64.3208 10.507
71.3132 20.538
41.414 -23.137
66.5338 17.261
73.5528 -1.368
71.1625 1.309
60.6798 -2.687
26.7384 31.079
33.3107 17.566
16.2045 46.052
52.2212 42.417
39.2582 35.352
69.0105 22.207
57.6159 -5.559
64.8235 32.455
41.7924 54.806
52.9241 -6.982
49.8113 -10.930
49.9868 22.837
55.0541 23.742
59.2317 25.774
63.7929 34.552
71.1009 0.000
63.323 9.774
40.9937 35.970
32.1287 45.514
35.1174 38.153
51.2491 33.521
44.0999 41.142
30.4667 35.123
18.5188 44.074
22.4997 55.556
30.2867 55.623
38.3751 50.163
33.4201 42.861
23.1975 63.736
51.2604 48.536
34.4331 15.083
45.4392 49.996
65.0504 4.980
67.3506 3.903
62.4861 25.098
30.7367 42.562
55.5649 15.823
46.3313 10.178
57.8293 27.537
67.9542 30.800
64.3171 39.555
40.3432 38.448
53.1889 37.159
69.5676 31.423
48.1952 40.954
66.6994 11.929
43.0975 -10.441
40.2983 -6.743
42.3372 -22.054
40.3003 20.947
61.0579 40.670
63.1551 8.502
67.307 23.467
19.8413 33.348
56.4428 8.682
51.1784 -20.474
37.6094 -20.307
36.401 -15.872
65.9857 -0.455
60.3772 -2.864
67.7418 -16.572
60.9303 23.716
55.2094 -7.548
30.9057 -5.618
51.1386 22.107
48.529 52.337
56.4258 -19.522
43.7341 3.957
50.8358 36.120
33.984 46.915
50.5896 45.459
67.9843 26.419
71.9473 20.771
60.5427 34.841
66.9917 27.605
60.2359 24.894
56.3442 16.484
73.1826 18.002
70.7393 24.286
60.5337 15.060
57.5634 9.997
67.7499 -4.592
67.5301 21.643
66.637 0.375
68.0113 15.198
72.0043 -0.057
64.7546 -19.607
70.1198 4.698
67.3702 28.523
68.1897 15.041
44.9769 35.397
42.3018 28.171
31.4329 31.845
23.7179 38.047
5.96007 41.403
46.7571 33.882
42.5402 5.842
54.0579 9.150
65.1847 29.686
55.3135 48.049
26.766 33.224
22.6431 45.623
21.4365 35.483
48.769 25.971
60.4676 35.109
60.8692 5.796
68.4645 17.369
62.0588 29.911
28.0761 33.920
34.4624 28.743
37.6645 43.820
13.8856 50.457
48.9419 37.732
62.6431 30.179
73.091 11.649
66.0208 21.163
41.6079 29.684
50.9687 10.975
54.7927 -8.531
49.5807 5.966
63.4261 -6.100
29.1177 -22.169
34.6718 -26.243
41.4763 3.694
35.3444 25.942
62.975 29.303
75.9313 5.561
75.2148 6.306
71.2006 25.184
72.9645 16.756
69.5191 26.076
60.9189 30.572
67.2261 21.879
66.7116 33.150
65.5083 8.030
65.2021 30.971
37.0917 -3.780
53.4456 4.037
42.6452 22.852
59.7563 -11.213
65.6056 14.349
33.1607 33.060
50.3407 -4.824
46.4388 39.312
64.3731 33.381
69.1189 32.120
47.1844 47.576
55.63 49.294
52.6247 52.741
54.3346 49.855
64.4827 15.238
45.5498 37.555
15.3681 58.683
69.1513 8.019
68.5224 19.178
59.9452 36.565
42.5034 50.518
34.5765 56.341
15.5758 36.813
41.4562 37.160
29.0797 45.206
52.0654 31.692
53.1818 11.792
28.8518 45.649
14.0641 48.206
46.8315 43.024
27.3262 33.551
5.81799 41.450
43.0677 44.998
61.4828 40.162
42.871 41.240
44.8084 32.549
39.1854 52.365
43.2761 46.809
60.3316 12.912
66.5025 34.154
66.0841 25.973
55.6636 17.791
64.9206 10.181
44.9866 5.737
48.6575 1.757
48.0828 -10.379
42.7547 18.001
40.0484 12.946
61.6458 1.252
50.3113 -3.947
54.0824 8.534
48.3296 9.394
50.9609 25.357
62.7477 20.650
71.8746 15.735
62.5665 21.541
61.4214 31.544
52.8773 25.911
38.5194 41.561
27.4229 56.704
70.3902 18.723
62.0667 -12.954
54.7679 -8.220
63.2893 40.603
67.6711 18.783
56.1616 29.364
63.1878 9.709
71.2498 24.140
65.638 -5.223
54.7021 -11.728
71.4553 -2.595
43.4351 40.616
52.623 33.835
44.1656 43.418
51.0032 48.610
68.7934 -1.438
67.0239 28.883
67.3667 25.525
55.6159 27.300
55.7684 27.658
70.9146 14.571
45.0374 36.059
57.614 0.228
62.552 3.550
69.7222 2.073
47.3827 14.870
46.4773 7.546
62.6186 30.216
73.584 15.765
73.4328 11.705
55.7532 39.745
42.3195 49.569
42.2841 42.244
65.4227 19.259
65.2357 32.035
57.0395 48.438
50.7262 50.613
53.644 45.819
68.8423 33.745
65.9449 35.157
57.7539 16.375
33.1401 48.758
59.6304 29.912
58.1498 18.977
41.076 -3.098
69.5856 2.752
35.8241 45.566
37.6468 58.173
53.8694 49.530
56.9303 47.892
60.9244 26.096
69.2212 -2.199
68.9498 9.954
34.8016 -0.579
19.0524 38.851
42.7704 21.832
69.2845 3.101
67.8002 27.687
66.5667 15.528
72.0497 25.190
62.81 -7.079
60.4436 22.454
60.5425 33.714
73.6569 23.120
63.2904 32.568
69.382 18.093
70.4863 26.569
44.9765 11.873
41.6336 10.382
38.4854 47.269
69.3029 18.095
45.4031 21.467
38.1363 29.111
50.0054 35.835
35.5452 25.488
65.2301 23.784
56.5826 -11.539
57.4065 6.626
65.9711 -10.529
55.9298 33.620
34.7455 51.903
50.0816 34.973
67.4157 30.512
71.3247 20.114
58.8095 18.286
69.3389 15.093
54.2117 44.425
39.3553 40.290
23.4951 37.319
37.0487 -4.993
67.1445 31.823
61.1519 40.201
68.611 18.629
66.567 30.279
64.1156 37.902
61.8907 16.174
68.2564 -1.657
59.186 -13.262
64.9675 4.482
64.2979 39.536
57.2417 49.145
52.3384 37.087
55.5765 41.997
69.6717 20.077
68.6592 2.393
53.087 -16.763
35.1298 -23.518
57.4109 2.661
60.8561 -0.897
72.4121 -3.042
61.6652 -18.287
68.8671 -0.429
55.4093 14.637
65.3325 19.992
50.1672 11.082
36.6592 34.387
42.1235 8.342
33.5106 47.445
53.5966 7.945
50.8352 15.570
37.9449 59.701
54.1708 49.603
52.6522 45.777
67.3234 1.076
68.6494 14.795
62.9806 17.112
34.4997 -28.333
55.4472 -16.059
62.1609 14.397
38.9287 -10.195
37.9363 -7.181
74.207 11.326
54.3127 47.591
56.9053 22.007
68.9427 31.107
58.1067 22.736
32.7916 46.338
62.4504 27.081
70.2978 20.878
57.4082 31.283
46.0886 46.325
36.2898 51.643
57.511 27.476
73.9811 12.330
60.0339 -10.587
60.4185 -10.786
66.1647 5.289
60.2044 -6.364
59.6661 -0.712
56.1619 -17.269
63.5077 20.034
65.0481 11.023
66.5023 9.605
54.0073 18.202
50.6838 -4.462
35.1477 -12.803
47.1035 24.837
41.321 58.886
47.2955 39.080
56.2538 31.018
61.634 19.660
63.611 7.649
64.4519 8.524
53.8878 5.327
54.3826 23.976
67.4342 7.227
68.5765 28.469
62.9299 13.560
49.1622 39.499
57.4605 47.582
42.3192 49.538
47.6828 -1.317
30.6528 8.042
62.7948 14.419
65.7992 8.867
35.3819 -11.012
37.6523 8.565
42.9281 21.093
63.8822 -15.793
74.8771 1.741
67.9425 16.630
71.4712 4.756
43.6964 48.495
44.8572 29.528
54.8098 2.028
64.9761 4.433
64.6607 -3.500
69.7911 20.011
66.8591 19.443
61.2124 38.554
70.7212 21.159
31.7281 49.512
24.1042 52.268
55.2288 48.918
67.6519 16.396
25.1658 40.981
51.2472 7.898
56.4576 2.642
47.0346 52.619
60.1379 9.908
30.3294 -1.205
45.2824 -4.118
66.5324 26.817
72.1184 11.108
65.123 12.435
66.1657 8.111
42.3554 39.061
54.6025 51.836
65.0613 30.961
67.921 29.260
64.6288 33.187
54.1962 13.730
38.5858 18.302
41.7378 29.921
35.9252 25.153
64.2026 21.366
51.9853 20.148
49.7142 16.432
53.6942 20.042
67.3372 30.629
70.2761 24.866
43.3844 -13.700
61.3442 -10.878
48.5957 -12.301
59.8758 -14.770
58.3576 4.393
60.9915 -7.062
52.3937 -19.003
51.4013 -10.716
51.699 -11.627
36.0277 -13.074
57.0307 -14.950
70.8007 1.603
58.6354 -11.248
45.5278 3.221
50.0311 32.104
52.7742 13.663
35.2893 14.410
55.2525 -11.799
41.8207 3.309
64.2439 -18.277
71.5861 4.125
44.9136 -34.524
51.7203 -4.903
67.3795 -9.889
49.0366 -6.474
73.6891 1.651
59.3005 -14.158
50.2799 -12.983
60.9416 13.260
48.8569 34.787
38.8344 41.949
33.7849 51.138
33.919 45.503
14.9729 16.385
21.3751 45.985
27.9464 50.670
38.8407 51.543
51.5137 47.631
65.0085 33.404
56.3183 35.851
39.978 47.608
57.5025 38.816
55.5713 47.581
53.564 40.872
67.0904 18.421
55.4481 -13.851
35.9482 -6.919
18.1093 23.026
58.3645 12.867
45.6334 30.177
45.9596 57.973
58.7087 46.515
65.4987 34.510
57.4468 25.627
40.8304 37.091
56.3628 -12.960
72.1089 12.146
70.7959 26.447
61.5058 40.938
53.4799 43.892
54.6832 16.370
40.5389 48.130
58.1029 32.100
65.1281 34.304
46.4067 21.311
48.9088 12.588
51.6877 28.360
62.0889 38.061
41.1055 54.023
62.8517 34.442
66.9352 17.398
59.2298 15.750
48.7893 32.472
41.3464 3.642
31.5169 15.393
10.6285 50.825
37.7385 30.972
12.5731 39.610
47.6097 26.230
62.8532 5.786
53.0288 -11.972
39.0257 -12.345
51.2346 -4.943
68.4947 14.758
70.3392 -4.054
53.7621 -5.154
48.88 3.567
62.2433 6.894
45.6147 -27.544
47.2799 -1.415
56.6965 14.069
63.2372 15.242
66.1286 8.035
8.50067 41.872
25.5751 48.871
36.9291 28.425
64.5734 19.520
50.8554 -8.556
25.6932 25.135
53.5158 20.576
25.9562 36.953
68.599 27.628
69.7976 24.858
49.46 38.237
32.4304 51.430
42.3881 47.181
48.7734 51.093
23.083 47.300
49.5876 51.304
23.2555 28.987
23.6027 36.316
42.063 46.332
53.3015 45.165
20.004 32.670
8.86935 32.063
5.85832 30.351
28.3672 41.124
40.621 53.479
45.0809 41.446
69.5435 29.192
61.3362 27.997
34.0225 -15.844
58.7324 16.851
58.0065 27.413
36.4622 36.658
42.4399 29.695
54.9518 27.976
37.635 39.287
51.8284 32.506
61.9159 30.010
59.0415 14.315
63.4567 39.017
65.8734 23.380
52.6139 40.319
38.5701 46.990
63.984 13.569
70.7317 13.635
61.5811 36.210
55.019 47.491
30.6202 39.548
34.0229 55.381
51.0598 46.736
62.3196 24.917
59.5244 33.487
58.8599 -7.117
56.878 -2.578
59.7725 -0.991
48.16 21.808
38.5083 -20.591
48.2442 27.811
32.7233 40.686
35.2888 37.417
36.1169 35.861
65.2334 29.012
50.8928 32.133
44.6308 48.728
18.8105 53.262
31.1243 44.517
28.5649 41.823
25.8074 41.515
45.0681 8.721
49.2747 3.968
52.1487 13.719
13.4307 39.556
6.06427 41.742
50.6409 -9.293
46.6757 -21.607
57.6675 17.431
53.2132 -1.552
43.6093 16.300
49.0753 45.372
45.971 33.345
42.4026 31.492
56.1135 -1.299
61.5412 8.205
61.1107 -10.764
55.9614 6.290
56.5437 35.136
61.113 24.824
70.3349 17.461
66.725 15.854
54.1436 29.918
58.366 31.870
49.9382 46.893
20.2253 45.419
36.4929 50.914
17.3308 40.145
35.2783 46.900
65.4471 26.354
73.8922 18.261
68.7292 -12.320
58.8343 -8.856
39.1628 -20.903
52.2364 -4.240
62.7106 24.991
58.689 21.308
40.7804 53.178
55.9824 47.809
62.4989 35.979
71.0847 24.746
73.0604 23.677
63.1239 -14.850
74.4479 11.610
64.8937 37.745
31.9804 52.568
5.63948 35.832
54.337 42.127
56.9368 22.638
70.7276 13.065
64.3624 20.623
71.1622 25.129
50.0448 19.820
42.1074 23.682
58.2502 21.388
70.7003 21.374
67.9433 18.737
39.5386 -11.875
69.9516 27.665
67.8226 1.946
70.6165 13.286
60.5268 -17.858
46.6708 15.646
65.2835 32.636
63.9396 29.396
62.3539 13.889
69.0484 26.427
63.3273 8.426
59.7842 -5.485
59.1969 5.821
46.1548 -27.664
50.5531 -6.912
74.4313 1.925
63.2547 4.505
60.7796 6.244
50.4011 12.615
49.4406 25.770
50.6818 45.825
40.5023 47.737
38.2697 -10.247
53.978 -18.100
65.5793 -12.838
59.4062 13.878
70.9834 20.075
70.4511 17.360
58.9221 39.578
22.4697 50.634
49.2687 52.656
38.7327 31.607
32.404 40.680
33.1529 20.830
67.4938 15.137
65.6314 5.001
53.1536 -10.147
41.2342 -14.249
47.432 -19.428
51.5248 -15.038
66.1189 33.201
72.5435 19.040
63.5683 -3.246
46.8063 -13.095
21.1364 -30.231
70.5933 11.536
68.5451 30.449
71.6152 21.448
63.856 32.860
68.1313 3.739
62.2814 27.832
69.397 27.740
62.556 42.010
61.4097 27.843
55.0674 -3.333
74.9352 9.814
51.4618 -9.466
41.8764 -13.696
72.3446 6.092
49.3619 40.798
57.1989 42.714
55.1162 39.396
60.5373 41.520
33.0696 48.936
18.4207 21.585
29.9715 48.781
23.2598 46.165
33.0862 54.947
20.9082 46.666
31.0262 53.535
61.189 35.997
66.2905 33.374
58.6231 33.248
63.7189 23.949
62.086 -13.536
56.7406 12.109
70.3135 -1.554
49.9002 -18.814
69.7776 19.814
59.205 -17.475
61.4813 33.908
42.1316 42.718
37.0738 11.511
48.4217 29.777
72.9466 16.601
57.0255 31.544
58.0739 43.054
58.7568 36.234
56.5278 30.467
42.3982 31.341
41.9914 50.780
33.1315 49.872
49.2414 25.148
27.8838 43.679
41.5448 45.962
71.1377 18.833
60.0354 -3.198
61.1274 19.185
62.1555 28.261
54.9501 35.809
58.5984 30.511
39.278 28.289
40.0334 7.313
28.2759 22.990
50.9911 47.419
58.6493 18.134
23.1591 50.375
48.5581 42.284
47.2803 19.685
44.0314 4.003
69.3095 16.275
59.9651 -13.756
29.6844 -17.979
64.5758 -2.481
69.7169 -11.285
63.7421 11.203
21.4199 40.150
15.7458 20.548
5.56967 31.264
71.9659 20.321
64.9666 31.798
31.6281 39.290
56.7498 31.516
70.7609 23.436
56.493 44.017
65.1418 -10.089
71.2337 27.290
69.4901 15.529
61.6404 26.350
55.4676 24.870
40.0355 33.263
66.7247 26.312
49.9643 37.448
57.97 47.673
53.3296 42.671
49.7866 52.671
65.6271 27.483
49.0953 35.621
61.3177 43.944
45.5848 52.138
41.9775 53.948
64.7738 25.276
43.3726 -13.574
44.816 50.412
12.091 47.273
45.7396 57.020
53.6274 50.672
67.9237 7.649
62.0228 -10.215
44.0674 -15.357
44.6644 -7.594
54.7032 25.671
69.3771 28.345
57.2306 -25.386
60.5037 4.749
72.1064 20.398
64.9377 24.870
46.2153 -6.374
46.5869 14.556
50.2834 15.658
59.9097 26.511
51.0304 45.693
15.9957 45.554
67.1754 35.696
21.5077 51.838
47.3048 36.934
70.787 0.673
69.9005 -6.056
52.7666 -14.942
60.3543 -13.138
55.6341 -22.965
46.8705 -21.397
57.8544 -19.823
45.9628 -14.876
61.464 -15.397
69.7029 23.531
51.4013 20.142
40.9617 4.290
45.3715 27.585
50.5819 52.543
57.6526 38.652
58.1656 32.247
59.8066 41.655
68.7002 25.962
72.3 9.367
36.7094 41.397
32.9246 27.618
54.9678 32.451
61.6732 2.769
63.5675 25.510
46.5714 46.341
62.2016 7.537
65.0794 -4.165
61.0629 24.645
67.3317 -2.156
52.2851 16.139
49.2633 -9.503
54.2449 -15.299
41.5187 -24.013
69.0322 -7.724
55.9317 -6.504
55.5389 7.034
42.1456 -12.122
56.7494 -15.965
69.0794 5.420
55.357 44.195
68.8208 32.601
56.4618 -8.724
67.0471 -5.698
70.1841 -1.132
72.6135 13.741
56.9078 28.263
69.2273 19.094
66.6326 8.064
56.028 45.258
60.7997 42.855
57.9847 40.217
39.656 42.981
54.7351 38.020
59.2021 5.136
46.4045 -17.081
49.0193 -19.326
55.2715 3.766
51.5569 33.252
55.2808 33.999
53.2731 41.008
62.9243 41.471
71.2055 7.541
69.7272 30.195
51.7004 36.281
47.5665 2.716
55.2553 20.132
43.3082 46.310
60.9799 16.678
48.2581 24.871
61.0933 11.653
59.1453 18.753
67.4158 27.567
72.7807 0.866
57.5701 40.918
65.6028 38.008
64.6325 21.425
49.1777 6.610
51.5741 33.930
71.7966 20.674
74.914 -3.779
72.7888 15.652
65.3859 0.988
61.3721 23.781
65.5433 38.653
68.609 18.537
49.1248 50.922
64.485 39.148
66.1969 24.722
59.2555 43.285
45.7017 56.127
38.3506 51.771
56.0124 20.467
5.59148 30.875
54.9404 -19.897
50.5295 -14.507
59.2825 -7.186
47.6064 18.095
53.3626 0.227
41.6396 0.308
72.0289 26.172
61.2112 14.301
49.4599 15.850
24.6926 -9.189
55.7272 29.052
49.45 47.125
43.298 51.376
40.2393 42.886
18.206 55.341
22.9872 39.219
31.9497 46.287
20.5571 51.247
51.2646 35.377
70.6815 16.561
53.8917 9.704
42.6704 45.291
59.6676 36.550
51.3335 0.791
67.8378 25.050
68.9317 27.829
54.6789 -21.325
52.7273 -27.526
34.1154 -14.741
58.3032 -3.443
72.3134 -8.512
46.4504 -4.602
68.5369 21.518
69.1854 32.344
67.7077 27.724
61.1325 28.582
73.9571 13.913
74.266 16.324
63.7127 18.403
71.7388 26.003
63.2318 37.768
43.759 16.011
50.1023 13.725
58.621 -16.429
73.6391 9.700
70.4359 24.911
57.2169 11.500
68.1913 -5.450
52.7325 -14.912
49.1947 -23.117
53.4885 0.738
53.3586 39.972
47.042 54.438
63.274 42.198
76.1281 8.955
52.5491 -28.148
56.4486 -6.431
63.8738 30.747
35.8386 -27.881
46.1541 4.611
6.0292 35.915
31.1217 48.839
61.5263 39.789
44.9857 37.343
43.2418 52.402
23.3631 51.782
47.996 45.051
39.9923 20.629
59.7966 34.864
55.0783 45.428
56.1363 43.519
63.0276 33.399
42.6417 6.293
21.8595 -14.842
61.6027 16.706
75.1437 11.296
50.0805 38.514
44.7443 57.802
69.4242 24.548
50.6933 1.939
36.6901 36.811
45.8135 5.747
52.9268 34.327
24.3755 60.635
10.6337 27.476
6.03606 35.961
56.7907 -6.757
58.5702 -6.524
70.2264 23.445
71.2888 8.343
53.8888 -13.562
34.3672 -15.279
24.0326 -21.634
40.9369 -18.956
66.6407 27.106
72.2115 18.336
59.2137 38.146
5.55419 42.185
49.8155 -6.754
56.4688 -21.718
69.8007 16.756
69.2514 11.213
49.538 44.070
65.0988 38.053
71.1587 27.555
55.2976 37.131
67.0463 17.326
65.9889 30.537
46.0736 54.995
45.0144 47.826
29.6236 47.423
55.8944 41.116
72.1722 21.436
70.8566 22.357
65.4387 31.655
57.0122 24.176
59.9601 6.557
62.8048 22.352
57.1692 11.906
54.7834 21.242
57.5245 37.107
51.7602 28.031
52.7387 1.886
36.0728 -30.159
57.3434 -12.025
44.8361 -18.603
63.6519 -9.116
43.5446 -22.622
37.2832 -9.946
60.9445 8.214
46.7991 15.074
39.0669 -7.374
72.5708 7.691
66.031 36.681
65.9218 33.833
34.9636 59.037
61.3382 23.153
57.3061 33.517
36.7228 59.676
59.7244 29.277
66.142 10.139
46.3292 36.108
48.8126 22.662
58.1836 26.221
56.8391 0.352
52.507 -6.168
60.201 -10.207
67.3199 36.232
45.541 44.745
67.7879 21.913
61.9137 43.147
68.8248 26.812
45.9047 -0.700
73.5376 -4.614
55.6191 40.968
65.4394 29.130
68.1241 1.645
33.1623 59.146
13.2474 47.101
45.4746 37.750
43.7886 49.774
40.7532 45.687
35.7418 45.895
67.9125 22.283
39.3629 44.930
56.3615 46.726
67.5139 0.250
51.7691 -12.754
53.9638 -16.734
58.3202 -12.870
59.7837 -5.347
51.0496 -19.273
68.2816 5.614
72.9273 18.952
62.9388 -14.656
53.9521 -21.872
52.7874 -6.751
74.0103 -1.842
70.6511 9.945
57.1878 34.860
66.8411 17.534
65.265 32.377
34.6222 48.698
41.9776 30.519
51.4558 43.883
64.3196 34.057
66.0608 28.490
48.6505 45.065
56.2806 37.130
53.9554 19.793
59.9384 3.448
58.5522 10.926
48.2373 22.553
26.2136 53.655
65.4484 31.303
69.9461 14.951
55.8783 38.722
30.4453 38.773
15.7646 42.039
52.9872 43.034
29.8456 47.887
30.4047 54.446
65.3101 33.872
59.5514 40.866
33.5142 43.309
63.9565 23.084
66.7681 29.034
61.9781 36.103
11.2732 45.424
17.5879 34.982
57.4831 4.781
30.3553 51.011
57.4609 35.653
36.5128 54.404
50.7117 40.287
67.3014 28.552
73.6097 11.752
67.2763 24.320
66.9851 23.427
55.964 44.036
31.4917 56.557
50.2222 12.066
68.5043 26.438
62.0956 40.749
42.9638 15.294
44.8012 39.874
55.0145 46.575
59.1239 17.709
55.1055 39.721
71.3423 17.348
54.4261 46.667
56.5211 41.427
49.9673 22.638
56.1668 -18.058
40.2024 10.685
72.441 13.898
28.8846 -21.322
48.335 -19.209
71.4883 -10.066
36.4237 -14.922
68.1699 18.192
63.8445 7.788
66.757 -2.576
66.9901 -0.195
71.4265 14.932
5.52222 40.991
73.0053 5.556
64.2978 -8.767
59.2329 -14.969
72.8295 2.778
48.2047 42.146
52.3961 49.231
45.6917 24.194
21.0241 40.610
49.2051 44.838
53.3837 48.951
62.0318 41.071
70.9292 28.189
68.2942 18.704
40.7843 33.293
63.3414 36.585
47.572 47.898
39.771 40.751
35.7963 44.338
42.1383 52.226
18.7146 38.694
21.0468 41.247
48.444 38.490
68.1354 33.321
28.5506 47.210
25.9519 40.354
44.5678 41.534
33.1509 50.227
59.9774 34.475
41.1214 28.602
24.7334 37.601
40.5755 39.388
58.1905 31.787
57.8193 24.668
68.4489 12.814
73.5003 19.784
53.7429 52.234
66.3595 15.013
56.0546 13.645
64.3522 6.759
49.6361 24.683
38.9367 -12.676
50.0874 -11.356
16.9094 50.257
25.9218 46.841
27.7753 52.480
41.2649 38.546
31.7 42.678
47.3742 3.524
61.672 3.444
35.3135 18.976
52.8445 29.397
38.9263 1.173
59.3296 -20.345
71.7245 -2.460
60.5392 -5.498
49.2808 38.729
46.6409 53.301
67.2647 34.921
28.7958 48.408
16.716 30.944
64.3428 29.654
38.2135 46.135
57.8099 26.429
36.7787 43.602
59.1844 9.081
48.7778 45.311
48.151 47.889
53.5259 30.955
34.8169 33.912
25.4943 47.666
18.3816 32.125
27.2481 47.154
39.5246 51.005
27.5873 37.232
49.7097 17.851
52.5408 -15.832
67.0829 15.459
54.3295 -2.245
27.0336 27.928
61.1723 13.576
72.9815 -5.058
72.5662 11.848
71.3018 -5.361
52.4992 33.870
67.4883 31.780
66.1286 18.878
48.6784 -12.842
68.5224 -1.352
70.1554 6.928
69.2803 -3.732
48.2169 -13.177
68.2652 -2.504
50.2278 -6.638
48.1942 -14.738
48.7417 -12.572
23.3558 -25.875
40.3041 -11.588
38.1957 8.783
47.6431 29.024
40.4909 -13.193
61.2122 -2.637
30.8381 -19.148
57.0086 -3.862
69.9136 14.875
34.0619 14.244
38.7432 35.658
44.4126 27.723
53.5782 46.155
36.6903 55.309
13.4879 49.484
52.0966 40.930
61.0042 33.422
55.0042 26.477
56.83 24.402
36.9432 38.185
64.8235 37.872
55.3862 44.847
25.9638 40.520
36.0058 39.351
29.2838 32.957
48.1672 41.894
65.5946 35.186
68.2566 32.563
68.5504 28.308
69.2698 25.654
66.6777 24.518
22.8549 44.492
29.6102 0.505
53.7322 28.954
67.8038 15.877
41.084 40.329
38.974 49.488
18.0262 25.329
13.0655 29.542
5.41461 46.506
72.8291 6.100
46.6661 33.790
70.3596 24.475
66.9394 5.978
72.163 15.833
64.7778 34.202
70.0177 16.819
57.9802 -5.183
50.1932 -25.100
56.2615 45.003
51.4223 5.917
54.2607 23.648
44.102 18.377
58.659 0.715
70.6484 -2.461
67.3583 7.864
65.5903 13.583
61.4074 31.183
42.7514 52.923
50.9615 54.154
59.682 41.294
74.4764 17.699
70.7522 9.688
49.7243 -11.420
52.6819 31.348
34.8372 41.317
29.6122 51.836
52.4063 41.173
61.0903 38.369
64.686 9.771
55.1797 17.125
53.6882 -0.587
57.8245 -9.975
44.5719 9.083
17.5666 51.416
32.883 41.011
28.7736 52.518
44.0369 43.779
64.9078 12.850
40.2304 42.869
28.1302 22.214
35.7731 0.724
45.2317 21.834
18.4141 30.067
39.8633 14.643
43.1854 26.768
71.4211 17.858
70.4516 -5.005
65.8305 36.547
52.6907 13.323
54.0351 6.569
61.2032 -0.027
48.8444 5.174
65.0153 32.741
39.6435 -8.243
60.8454 43.391
56.8463 43.192
68.107 33.575
51.6642 44.323
59.2923 32.108
70.5994 10.619
58.2908 11.790
33.674 54.590
41.1317 45.624
65.8994 35.703
32.578 52.578
33.7853 46.620
24.2368 41.006
5.92312 41.259
65.9356 -4.852
69.1746 27.450
44.5035 48.966
52.3392 38.473
30.4981 33.971
65.7672 37.455
71.8943 25.154
64.3939 8.637
43.7194 12.060
23.7003 -22.303
35.522 -16.314
55.6442 -6.382
69.5863 5.758
70.356 21.928
70.3977 27.075
59.2548 34.468
56.5344 11.387
59.9588 -4.251
67.5005 -2.384
72.8282 23.756
48.3485 9.603
52.0557 18.146
59.4808 26.495
57.6547 0.049
63.6272 -5.712
53.3808 9.271
42.5915 12.443
47.9075 9.551
50.3919 34.482
23.7646 41.274
56.3136 51.143
73.6684 20.319
69.8403 15.994
53.3796 36.838
67.7008 34.067
65.2323 33.107
61.238 36.040
59.6821 31.321
45.2827 47.421
32.7536 48.433
10.8358 45.731
20.7469 45.352
7.70984 44.852
39.6265 24.365
32.7405 38.816
45.1551 46.789
26.2567 54.371
21.59 27.440
42.4648 20.079
24.6657 25.545
56.2473 18.424
68.5577 22.287
58.3973 -5.257
72.5123 5.304
56.7528 -8.155
47.2061 -6.435
49.7849 18.993
68.501 23.581
73.3023 12.897
57.2237 -0.794
66.707 6.632
63.7171 12.132
62.0208 33.061
38.397 38.667
46.7997 53.196
43.7461 35.641
49.83 0.565
38.4149 -18.060
61.5527 -6.131
70.0781 26.935
71.1208 28.826
48.135 1.018
73.8517 13.614
73.9518 21.918
58.2135 18.850
33.0472 56.912
35.5052 46.493
61.9423 34.089
17.7051 47.403
24.5606 39.559
52.2676 52.936
71.1637 24.525
46.5654 41.395
62.6176 18.636
67.9424 4.098
66.1632 15.569
70.4951 -15.926
63.0153 -8.120
39.1862 -5.902
56.1387 -15.708
55.0268 24.925
56.3659 21.051
38.2134 11.694
59.351 23.249
57.5364 7.654
51.872 3.471
39.2051 -12.514
56.7515 35.670
70.2058 28.765
67.3278 19.216
69.8911 6.847
60.5466 -5.107
64.0964 23.620
66.8442 20.712
46.9174 30.192
47.3642 38.247
37.1263 42.646
45.873 39.483
49.3872 51.444
49.2984 5.453
27.9595 31.513
47.3665 4.545
32.8264 20.075
40.832 4.178
61.6728 42.548
47.1179 31.642
50.4121 -11.561
59.8039 17.471
47.4775 5.301
73.3229 17.617
59.2782 1.748
71.6588 17.479
70.1715 20.775
43.0312 -6.515
44.5732 5.741
65.2131 0.508
64.3349 -10.621
64.4822 -12.634
43.3225 45.979
47.9258 8.337
21.2506 1.861
46.3888 0.702
52.3744 -5.986
61.5293 -7.863
43.2004 -3.906
54.7125 10.534
62.1933 3.308
56.7657 9.945
65.6462 18.800
59.1031 25.423
48.9619 -13.058
67.6735 21.241
63.8069 -3.757
69.992 -10.000
53.6479 12.808
42.3087 51.310
16.6042 32.383
27.6676 34.108
58.0451 39.226
44.0506 40.164
33.711 47.717
20.7306 47.861
48.3393 20.718
42.8714 9.615
54.1297 31.999
41.7315 18.568
33.3255 52.814
21.3205 48.707
35.2519 57.731
58.1518 33.956
44.7696 -4.481
66.2423 18.307
53.0007 28.539
23.5992 46.552
51.4191 36.818
58.1276 42.808
52.375 40.009
63.3619 28.823
67.6187 34.423
70.4609 5.567
61.0433 12.775
55.5804 -9.817
70.3916 -13.292
61.7782 -11.281
61.7186 4.236
61.6643 13.025
51.0326 46.205
44.7859 51.243
49.112 51.285
69.6921 26.023
61.0205 -0.324
32.5735 -27.435
36.9957 -14.796
72.1475 20.768
54.5363 38.339
62.0095 16.718
61.056 1.547
47.6374 6.555
46.3917 45.816
59.3621 28.554
42.827 44.957
55.8455 37.447
33.5762 -3.169
57.3209 20.719
61.1768 20.877
39.4315 11.867
42.1865 11.364
38.7312 33.975
50.7216 4.817
31.8705 21.809
56.6028 38.643
36.7694 0.884
56.4859 6.150
61.1793 40.163
59.2335 24.021
54.0893 24.535
22.2646 33.295
5.88101 36.606
75.8135 7.400
67.5961 2.844
75.9726 2.831
68.2239 5.264
59.1746 -2.980
49.2067 -28.327
40.4231 -24.060
52.5699 -13.900
70.6952 27.994
36.4803 49.477
39.3545 51.670
20.8362 39.793
16.3174 58.758
26.2398 53.893
11.7643 48.700
25.7563 55.749
38.8984 44.006
62.3683 36.213
30.3782 58.299
30.1777 51.851
58.7241 44.334
72.6683 16.052
43.5571 5.581
53.9015 -12.158
44.9456 -10.984
70.5533 18.174
63.0317 12.065
52.4407 -13.105
48.1106 -23.701
53.0061 -21.488
54.6449 -3.167
59.9595 19.035
33.3443 9.730
73.0731 12.559
62.0206 -9.659
61.7554 0.016
71.81 -4.219
44.5389 -27.533
39.1659 -18.749
41.9659 8.647
33.7609 45.867
39.6713 19.073
56.9421 16.026
65.1603 13.499
63.8571 28.161
62.6748 10.089
59.8396 16.321
29.176 -12.001
50.0128 -18.302
58.3427 -15.476
54.9428 -5.782
52.8656 -2.124
59.997 -2.656
53.5622 -24.633
36.7466 -16.387
60.2416 -17.413
63.8829 -16.232
66.5176 22.096
69.0511 23.241
32.0207 49.603
40.4594 34.443
58.7815 27.114
63.6219 -6.108
67.5895 -8.344
69.8051 27.827
45.473 32.351
24.5907 48.421
26.5585 47.033
63.7605 39.470
31.0767 8.850
37.1922 32.457
48.6448 40.217
44.9676 19.468
49.9431 50.415
31.4194 50.623
44.9547 54.064
38.2026 56.464
49.7055 52.939
58.0542 43.390
73.2932 20.221
73.3024 18.169
66.3058 36.626
62.7354 15.811
62.9724 14.582
60.8611 21.197
69.0528 10.719
50.4275 -23.302
63.096 -22.287
53.9244 20.756
67.3086 22.979
68.6339 -11.179
40.7009 3.019
56.5101 -2.387
54.7904 8.674
53.2121 -10.065
54.4265 -14.857
67.3025 8.845
62.8998 -3.583
65.1569 19.750
74.7122 11.168
50.667 37.764
72.4315 10.897
61.0835 44.157
41.2323 26.770
53.9955 30.639
74.2254 8.670
49.6301 -1.645
54.5132 -14.733
45.8144 -14.949
57.0624 -10.050
58.6894 -11.421
62.8548 0.739
59.1988 41.397
48.1276 39.004
12.4206 50.907
48.4182 41.165
41.9689 50.179
59.5625 33.523
70.0346 29.337
58.834 15.535
70.4625 12.526
69.0744 20.748
40.009 44.020
28.6779 40.712
39.1576 8.338
39.1844 30.023
63.6845 36.183
67.4307 30.346
42.5576 26.943
41.4737 0.737
59.9633 12.108
65.6362 1.985
29.7849 10.128
37.7378 38.192
61.6885 43.642
64.2848 35.788
49.5839 39.656
66.8001 34.831
41.0984 34.968
41.3419 50.329
49.3227 14.443
71.0175 20.092
61.6644 7.575
51.6465 24.149
55.8945 7.672
57.9506 37.857
53.673 43.032
13.5522 48.849
55.4462 40.364
36.0996 51.695
31.869 45.607
37.9771 46.621
34.0498 26.284
61.0186 40.258
52.9144 49.119
30.4464 57.547
14.2224 33.030
41.0015 45.349
43.0273 47.764
36.8851 42.316
42.1132 50.113
44.407 33.719
27.6633 53.959
59.2141 46.029
69.3419 27.031
69.5303 -14.465
65.8738 0.237
65.1632 22.560
67.5437 11.222
66.2713 -10.776
63.9881 28.016
20.1652 40.618
5.65782 46.344
54.6301 -8.431
68.2996 17.502
59.3055 8.390
48.3831 9.005
46.3776 27.030
47.3301 21.100
35.3283 -1.012
59.275 2.165
55.309 3.425
44.3248 18.351
46.7396 16.998
45.2918 43.041
42.9329 21.394
50.3015 42.258
18.9104 49.034
55.9322 49.898
68.9871 27.510
43.9505 -20.302
67.9693 18.742
32.3304 45.133
56.757 42.419
69.5449 32.195
41.7375 51.538
11.4559 39.897
15.2781 52.427
27.7918 31.201
59.3567 11.583
55.7029 -1.308
23.5005 37.063
23.6393 43.674
68.5277 28.313
59.3927 37.425
54.8844 43.206
59.0006 35.924
72.3905 22.090
40.0308 33.818
39.0958 11.118
36.68 52.071
42.3617 54.174
70.1883 5.601
71.7531 12.188
54.3544 35.525
40.3299 53.077
50.5915 38.008
37.5324 46.372
52.5799 30.895
36.5942 43.503
56.6686 45.786
13.4273 53.814
5.82363 41.296
63.9758 -22.320
37.2157 -27.769
39.7797 -13.598
56.2891 8.230
63.5252 12.526
64.4349 4.311
45.9031 2.739
60.3793 23.693
30.2771 33.539
64.2453 34.530
49.8435 48.447
51.3568 39.765
15.3452 51.334
5.89983 35.514
33.5765 -23.602
67.3538 -15.045
63.529 7.659
46.0629 -15.098
61.9749 -16.955
31.5399 -25.419
45.5928 -12.948
46.7541 -21.347
51.241 -13.697
43.6956 -20.474
66.6289 16.816
64.7022 22.628
38.4066 45.835
36.6443 39.557
60.2961 40.538
68.7161 30.713
70.2227 22.077
62.8135 2.586
68.5856 6.159
54.5301 -18.585
74.424 -8.659
56.4422 -9.853
50.7074 -21.954
70.1426 -4.985
45.2433 46.697
40.9221 50.482
35.8222 33.783
49.0292 35.938
44.9618 31.475
5.73925 42.000
45.06 2.861
39.9081 5.845
61.8341 12.181
57.4419 20.612
8.62718 31.665
21.7616 22.219
34.4744 34.509
48.8472 23.220
46.2318 -2.976
71.3284 17.523
60.2469 45.234
10.7004 41.021
64.3646 28.362
73.2594 20.430
45.8216 36.673
50.5945 49.486
38.585 34.591
37.1988 43.182
40.7503 47.610
41.8105 55.507
10.1154 35.404
5.9496 30.218
60.408 -2.211
48.2145 53.888
35.1936 43.646
42.2755 4.345
43.0584 -10.610
54.4475 -15.641
32.0606 -19.459
62.7598 7.741
70.8083 13.711
66.5147 21.342
62.9737 -2.686
44.5321 -16.974
41.5283 -8.754
63.6856 -7.004
62.695 42.245
69.3757 -3.128
56.5557 34.896
61.594 36.543
63.1374 38.052
70.9495 3.732
69.7061 -0.452
48.1076 37.888
5.8529 41.433
53.622 -6.775
31.7378 -17.765
70.2434 -5.845
56.6379 -26.092
58.1606 -25.440
47.0137 -3.734
67.7665 -0.417
67.9398 -5.342
71.3328 17.428
61.5299 38.492
49.2573 50.202
69.941 17.212
68.972 19.778
67.5291 24.623
69.8326 14.420
53.4646 11.303
62.4418 -6.804
69.6471 7.058
58.3849 25.840
53.334 7.198
63.4055 17.785
46.289 20.042
52.3889 23.977
32.7741 43.440
52.3702 46.526
53.4925 27.326
72.5099 14.339
69.1735 26.644
75.0373 11.097
29.3092 24.357
47.5798 17.915
33.1787 55.313
43.2221 49.341
60.5561 1.630
56.9577 -4.316
59.3341 45.461
47.4527 14.854
38.4817 10.082
57.0441 38.822
60.8935 26.723
42.3199 46.921
35.6488 43.750
14.9625 44.192
5.70513 41.846
34.4886 -11.734
74.3366 17.531
50.0486 31.971
64.7946 37.709
36.0844 30.362
48.595 49.976
57.0307 -1.028
65.3419 9.263
49.6419 0.520
60.2486 9.693
48.8608 -18.087
47.4761 -20.534
73.9924 2.351
37.6271 -30.197
48.3993 -2.313
59.2771 34.514
64.4875 35.179
68.1799 14.633
58.0405 37.418
32.914 51.333
42.2524 52.776
52.8292 46.645
55.9906 12.783
38.5681 57.396
7.70788 28.456
23.0907 35.412
68.0649 11.922
64.2033 5.580
67.599 20.996
52.329 43.205
63.2525 40.194
63.4266 37.095
57.3319 26.461
55.144 5.531
58.5824 2.809
44.0352 7.542
44.091 24.298
11.0574 39.736
42.64 3.889
57.7561 11.368
65.5847 13.806
51.3094 11.505
62.1556 13.949
53.2056 22.398
29.8335 50.772
27.5678 47.905
25.8219 31.826
11.1116 40.843
56.3634 45.247
70.2375 21.054
68.5676 25.385
66.6542 28.919
53.6134 40.492
56.4932 40.755
48.3476 22.457
53.167 39.461
38.4113 41.323
26.681 49.943
50.6887 43.630
24.024 43.098
52.3711 49.518
60.6952 44.073
35.8526 49.293
38.8348 30.614
38.7201 -3.737
61.8239 -4.341
67.2767 6.950
31.318 -19.813
65.9553 29.957
56.8009 41.078
72.3135 1.547
51.8258 -10.883
53.4069 11.048
64.7085 3.046
57.9445 4.161
37.216 6.452
57.3449 15.435
71.6862 5.313
41.0843 -11.086
66.0926 -3.263
72.4437 0.904
73.5178 15.832
41.8477 5.418
73.0118 18.013
64.6007 39.725
67.8584 27.010
40.8878 56.722
36.1167 52.915
67.0299 32.793
67.1786 -2.812
57.7466 -6.280
27.3805 -16.610
49.121 -1.752
50.556 28.594
62.6613 27.525
46.789 36.453
36.2081 39.206
28.9947 42.647
40.3601 50.171
59.9534 36.207
67.7854 15.649
72.337 19.530
47.5013 42.785
5.83029 41.192
26.657 58.672
65.5473 37.064
58.5687 45.562
72.2095 12.300
52.5592 35.925
53.5367 43.948
59.6817 40.190
41.3589 19.079
45.6344 52.434
65.4276 34.591
57.9368 34.374
43.1213 34.967
52.3004 -12.359
48.0322 -24.953
62.2484 4.832
63.3818 3.185
61.2611 26.564
61.7853 8.156
49.515 46.419
64.169 36.018
69.13 30.697
70.6586 22.083
45.2173 26.588
24.0654 27.640
38.7769 46.555
53.0994 48.957
25.1337 39.381
37.5047 40.171
30.6654 31.375
42.3402 55.374
30.7652 47.139
49.0623 46.542
48.2441 54.315
39.3362 50.627
66.6561 3.207
67.8648 26.096
69.8643 6.768
55.7664 -17.417
64.1768 -15.358
56.473 -4.964
72.3238 19.547
65.4149 13.496
58.9808 4.425
61.4756 13.014
47.0635 41.603
57.1425 45.193
32.3564 42.824
61.6052 2.053
37.6271 45.614
51.8515 41.745
55.856 46.005
46.5758 37.274
57.2244 19.069
70.3869 22.522
62.8704 -9.407
61.5726 -0.212
70.5892 11.920
65.5369 19.113
44.0731 9.304
69.1249 9.609
36.6582 -18.216
49.081 5.013
45.3595 28.922
62.2357 27.281
53.7059 17.912
41.7899 43.208
60.8309 44.597
55.6662 27.168
38.4332 58.611
48.0208 11.879
54.0549 38.489
26.5758 52.757
34.3186 56.252
46.7129 53.061
65.3168 38.292
65.5857 -5.593
62.4078 6.164
33.7203 40.084
22.5367 52.409
61.0965 18.529
70.4391 23.905
48.3913 51.911
54.0308 43.433
65.5711 19.074
64.9857 -8.108
67.2505 -0.327
63.6462 8.185
71.245 6.247
59.9559 8.699
52.9199 7.366
30.2683 34.040
54.1311 5.721
62.7355 -5.395
62.4261 -2.991
26.2826 24.754
40.1134 34.857
51.3128 40.777
64.7014 13.858
55.4657 41.805
54.9502 -1.407
43.632 -13.648
64.0213 -7.011
63.227 -2.176
37.143 -20.564
59.6543 2.075
59.7771 6.776
38.5861 -18.051
70.8692 2.665
66.1875 3.424
60.055 4.940
71.6314 8.324
43.9355 4.184
32.9678 0.333
47.7489 7.377
68.3922 10.055
39.3604 -9.438
70.8566 9.820
46.2178 -15.055
30.2415 1.067
51.3377 29.031
31.1884 17.728
63.8361 21.439
59.8966 42.450
52.4268 48.982
44.3929 52.399
61.2188 -6.255
46.9908 -4.527
72.8523 4.906
65.6941 5.949
33.7875 25.166
26.7269 36.104
34.1425 30.159
37.8358 15.354
58.897 13.147
58.1088 36.655
35.0553 44.311
44.1727 8.458
64.451 -3.778
62.5472 -2.613
61.5039 42.285
65.5782 26.431
68.1087 11.190
65.6373 20.102
69.013 31.151
73.3083 22.198
69.4531 28.029
59.1958 27.388
55.4988 15.765
44.4542 -0.555
47.057 43.124
73.6597 10.579
62.3323 12.962
69.4843 25.866
53.0907 42.396
36.234 50.905
58.2244 37.946
65.1431 17.086
73.4925 15.896
31.214 29.850
43.7086 49.896
24.9007 48.385
17.3397 50.005
27.0902 8.675
40.606 30.474
48.4159 30.925
52.3704 45.190
54.5824 -1.917
51.5181 14.650
61.2252 16.295
57.2875 29.619
48.2879 -4.276
52.9966 10.524
59.9046 43.727
70.5982 21.055
74.2814 6.090
65.2333 25.599
48.3498 46.367
57.1905 21.920
47.519 45.863
32.0116 8.674
26.6229 36.056
39.3737 42.030
25.217 56.703
47.8536 51.826
46.6463 17.975
30.1667 56.037
72.3123 23.721
56.002 43.333
14.2757 32.227
64.3881 37.129
35.8671 49.099
42.8488 31.245
70.0351 17.469
65.8349 23.412
54.0855 -9.634
43.3615 -4.325
42.8838 -14.630
68.0345 23.325
72.0822 6.333
65.7387 5.159
37.2745 -10.787
75.6452 7.080
70.3676 16.421
39.6858 -21.658
57.174 -6.671
65.6529 -13.031
50.0164 -9.537
61.8718 -18.877
63.9089 6.976
53.0227 -24.601
52.5431 -24.686
42.9829 -16.197
68.1215 -5.451
66.2841 5.029
58.7228 -4.056
50.9918 36.131
39.0158 -0.642
41.5468 -1.600
36.7378 -18.157
48.4566 -18.934
55.7891 -7.782
50.9236 -22.564
44.5398 -6.811
69.9679 18.710
62.1161 41.345
62.0853 42.109
52.354 45.485
29.4216 52.407
54.6696 39.654
57.8997 30.165
61.0816 20.824
60.0608 28.090
50.0043 31.460
43.3432 -17.663
45.3673 -21.563
51.871 9.709
55.9138 1.970
49.2761 -11.794
62.9519 -13.586
42.9329 -14.464
47.2126 -30.472
47.0564 -17.429
67.7058 27.603
51.436 5.615
63.1533 -3.810
52.2016 -12.293
39.363 -31.143
36.4791 -23.985
73.1541 -3.834
58.1402 6.843
24.0199 26.315
42.5313 53.999
59.7056 36.908
70.4015 29.939
73.79 6.303
64.9528 -2.361
37.5813 -25.987
42.2735 -23.879
60.0734 -10.697
58.6228 13.665
51.7375 47.362
19.1549 50.917
45.4701 50.175
68.5657 -1.324
69.4106 18.965
53.418 35.883
51.6909 -14.056
58.9444 -20.047
64.9381 -8.217
68.8729 24.974
45.5392 -7.541
41.2541 -12.909
70.9881 27.057
50.6193 12.780
59.8338 11.947
58.3726 38.563
70.0463 13.415
56.4681 -7.536
58.1247 17.373
46.1543 43.790
27.5657 54.934
5.7238 30.533
61.7361 34.553
69.4481 1.922
68.0968 9.909
71.1133 26.971
40.8421 42.646
63.3316 10.924
68.9943 29.364
61.0368 33.065
70.5904 18.293
53.997 5.897
46.902 -1.411
25.7607 39.373
47.3873 57.148
58.4002 46.555
58.186 37.113
56.2608 42.559
44.626 -13.422
62.706 21.433
69.6055 22.084
64.0354 40.999
59.4943 -10.743
55.6257 32.403
52.7202 35.354
59.6131 12.388
66.2986 9.871
50.4021 41.922
37.8396 49.247
42.044 59.050
14.849 38.207
5.48855 47.526
75.5657 1.502
53.5465 0.276
38.2413 -19.677
55.2264 -13.570
54.8127 8.313
54.9376 2.000
46.5695 -14.589
43.2179 29.589
40.896 55.482
30.8357 46.525
62.9224 16.441
36.5275 5.942
31.5749 -30.408
39.4797 -12.229
56.1685 22.335
47.5672 -12.291
41.0975 -33.999
56.7542 -13.282
61.5598 -2.935
53.2732 13.801
43.8745 -7.023
48.3799 -1.713
51.9163 14.498
47.0286 3.410
61.582 -3.705
73.7059 7.995
50.9811 17.533
37.5806 27.157
62.6801 41.113
51.1454 47.431
44.106 15.714
10.5483 45.268
41.4525 38.347
44.9807 46.662
53.9108 10.527
54.3249 16.163
36.7532 57.441
42.3108 47.098
63.4323 5.506
53.8851 -11.379
64.5658 -3.798
56.5512 50.002
57.9449 15.070
43.4511 25.909
40.7342 45.188
10.0238 26.807
11.0963 28.760
68.4182 4.128
40.0636 9.706
71.2796 8.613
53.434 -13.989
28.9645 -18.369
42.2107 -23.559
44.5622 -9.714
66.9787 0.124
70.6664 17.893
57.6768 5.726
65.715 28.073
31.6395 40.262
5.90325 35.496
57.3923 3.009
67.7484 31.690
67.9673 26.982
47.8706 38.840
66.6223 37.135
47.4871 57.588
34.898 48.931
28.6684 55.373
36.2528 46.639
36.4833 49.736
38.5034 37.727
55.5266 15.129
62.9666 27.448
74.8324 4.609
61.6153 28.935
62.6083 -6.018
71.8363 5.431
44.2725 19.130
61.3064 -6.542
65.9026 23.170
69.9731 19.801
60.6289 25.496
69.9898 30.318
65.7599 7.920
52.1503 7.912
60.1982 14.821
68.8591 27.455
62.3685 28.165
27.7934 -15.488
50.0163 -18.111
52.3856 7.415
72.513 6.240
63.6041 31.611
64.3639 5.527
61.8899 4.528
57.8319 41.792
34.0633 11.926
34.8444 31.995
40.1001 48.507
30.1552 48.062
13.6021 42.977
31.0417 37.993
54.9469 17.736
68.7154 20.508
51.8757 44.267
31.4081 55.098
51.3996 46.365
59.1709 33.929
58.7671 46.331
59.0648 27.936
67.0667 17.706
68.6228 15.419
62.0349 -2.310
64.5898 -10.751
60.2394 42.414
55.8981 40.365
43.181 48.158
49.8224 55.989
37.1984 59.586
72.3431 20.470
52.8386 22.010
64.0863 -10.626
43.5386 -32.459
57.614 -1.643
74.3567 -2.281
67.9505 11.554
50.2925 45.188
47.4719 48.803
43.4154 54.140
27.1387 40.702
68.1267 15.831
56.1113 1.638
31.2958 50.661
5.2146 46.481
39.2501 19.586
37.7173 11.045
57.6352 -11.858
38.803 4.871
63.001 37.954
60.5819 19.411
65.0725 23.097
28.0995 44.856
5.47243 36.879
34.3043 31.156
38.9893 56.875
39.6189 47.322
38.0178 13.770
57.5868 36.997
52.3098 17.584
55.617 -12.740
65.2442 37.589
67.7426 19.213
68.2037 31.185
67.2285 1.525
67.6784 31.677
66.2691 28.825
61.9173 30.936
67.0732 21.743
55.0011 9.693
43.7095 -3.859
33.6424 -15.920
37.7726 -11.561
44.9933 -20.667
47.2849 -9.061
29.4852 -10.634
54.8851 -18.827
55.4597 0.998
32.2636 -23.235
54.2736 -19.706
57.6198 8.199
75.0403 6.484
64.2941 10.132
49.7324 -9.657
34.6094 19.794
41.5271 -5.996
32.0319 37.058
71.9627 25.216
43.3802 39.820
30.8749 -19.723
48.0752 -10.520
45.1413 -12.423
41.6613 -4.817
44.9632 15.900
46.1637 39.722
37.0356 44.795
43.7902 43.265
63.6642 27.555
66.0804 13.532
50.4186 22.445
35.278 50.254
50.0432 45.666
62.1051 29.270
65.1453 34.739
60.0698 27.114
60.8503 44.796
44.8132 56.645
45.947 21.949
33.276 -16.246
50.6775 -2.797
58.1009 14.804
63.5023 32.950
61.1288 39.668
55.3394 32.962
17.2387 39.151
66.2388 -3.186
23.9947 31.387
58.3798 45.310
45.4104 40.407
40.2785 53.495
21.5313 51.013
36.8771 46.339
50.5902 24.320
36.2875 1.023
50.7864 33.072
48.6398 47.459
42.2144 47.181
35.4222 26.635
29.3309 25.153
34.7817 31.746
49.6853 41.418
52.6556 23.007
58.8137 14.706
56.0158 9.464
52.0382 24.332
28.2027 19.366
52.6679 38.966
51.6377 21.787
12.0545 41.677
42.9768 37.115
30.7127 48.261
69.6641 23.301
58.573 12.767
42.5549 50.837
30.6395 42.038
64.3013 40.673
57.0817 36.785
50.5084 24.258
69.3692 -0.182
50.5747 -8.331
59.2186 -12.836
58.9362 29.533
64.8355 1.566
53.8702 1.911
54.3953 20.777
68.3308 27.342
61.9703 3.365
68.0609 -7.278
54.851 21.616
64.417 26.647
69.8102 29.703
61.8337 -8.941
55.5125 8.689
69.9235 9.908
58.4439 0.198
56.2599 14.788
17.6881 37.924
48.01 46.063
45.696 4.657
56.5054 -16.069
41.1836 -27.099
48.0552 -15.529
41.1605 -24.117
52.1806 -13.493
67.8248 12.113
66.0661 34.584
53.6362 16.592
68.8872 15.424
35.8949 28.906
47.0876 -8.534
70.9785 -13.272
69.0897 18.355
68.9034 23.989
45.1677 37.386
49.1788 40.592
48.6842 47.972
65.051 34.279
61.9933 36.706
28.942 43.976
62.6399 21.884
70.2879 -7.899
39.0281 8.036
55.1956 0.269
34.6635 -13.596
46.1366 -3.892
61.0276 34.885
59.1445 31.255
60.8835 22.849
67.6848 5.562
63.7737 18.619
64.2977 18.177
64.4317 39.257
49.7329 49.691
33.1591 45.972
19.3184 25.040
35.7535 43.589
20.3261 37.422
32.1216 37.901
40.0936 20.455
35.8456 17.985
45.5131 48.957
55.7743 46.860
58.9606 47.477
46.0878 57.681
60.0827 43.112
40.2733 53.393
21.2762 44.087
8.07733 48.184
35.7071 31.355
54.4138 16.244
53.2817 21.591
15.3193 39.087
37.8939 2.832
60.8789 5.026
49.735 -5.738
68.7494 -6.690
64.789 -7.630
42.2999 -17.513
38.38 22.392
12.6268 45.956
35.9681 29.357
33.4816 1.451
52.0955 -11.279
54.7437 -9.386
59.3098 -1.435
59.1997 38.343
58.5864 40.428
55.1016 -11.019
37.6796 -16.392
54.2634 -4.659
40.5159 -16.224
43.9452 2.726
55.1878 33.185
42.2646 22.458
66.7507 8.136
42.9039 -17.278
37.8208 29.798
74.1953 10.497
47.534 54.201
62.3019 37.574
66.7727 20.700
64.5884 10.884
64.4522 -6.179
64.7336 -1.111
38.254 -12.812
27.3672 -15.299
51.8667 -15.955
68.4258 6.601
63.0849 37.210
62.802 31.463
55.7881 -5.509
71.0346 -9.502
61.6362 3.623
67.5961 9.802
44.3924 4.673
29.0917 31.649
39.6603 33.698
28.6361 53.773
5.98827 35.831
40.6053 32.413
22.996 33.092
40.0292 32.439
47.5749 33.032
38.9216 32.125
40.846 50.095
31.8611 43.153
48.9264 51.503
48.8371 49.430
67.1628 16.843
55.9507 1.971
67.3399 3.850
51.8399 30.415
55.2967 31.748
38.047 34.312
46.2434 35.737
50.9972 30.075
52.8319 -0.654
40.8047 -1.999
31.5534 24.024
30.5184 50.817
16.9247 39.559
43.5298 42.703
45.2469 39.859
32.6702 5.689
26.5644 38.975
14.4221 30.666
69.7443 23.480
40.3001 -13.163
28.8626 -14.086
59.8664 -2.027
65.0373 10.268
42.9719 1.570
42.0583 24.956
47.7375 38.256
67.1542 22.767
57.3942 -7.561
68.8397 32.083
61.0312 30.481
66.5278 37.711
60.1532 37.649
40.8785 56.952
46.2235 44.206
43.4134 32.731
52.7981 9.969
62.4585 -2.517
65.0719 30.448
55.1177 3.915
42.467 29.775
28.8145 33.104
46.5566 6.524
39.666 36.086
51.9006 16.760
70.5112 27.135
29.9237 53.436
12.5505 47.148
43.477 44.260
58.2884 42.780
67.8445 1.637
66.6454 1.961
71.2686 -5.133
58.3481 -5.111
66.3905 5.309
59.9878 18.715
63.7141 -13.722
73.1683 10.084
51.4178 1.216
45.8283 -6.443
59.8481 -11.020
29.6801 -12.033
51.2476 -19.720
62.9256 -5.801
42.0946 -9.622
44.6694 34.529
62.9733 32.905
64.6305 28.002
60.7942 21.788
44.8152 46.220
53.263 22.164
33.3792 45.926
36.748 27.188
62.6232 42.364
69.8935 29.668
69.5189 17.155
51.2947 47.350
19.8518 43.683
46.7976 51.151
52.6104 37.460
30.8535 53.083
46.1099 38.450
46.5768 28.003
5.70794 41.749
48.0263 -18.185
74.6572 15.992
66.055 6.457
36.705 34.063
40.0835 53.467
19.844 58.199
53.8108 48.625
38.5195 43.930
41.1931 51.178
71.6657 9.375
68.4273 19.490
67.1771 28.920
57.5866 7.237
49.9675 -15.520
57.6464 17.194
61.6269 -16.658
70.8123 23.844
40.6884 44.270
73.2093 20.089
40.6131 -7.122
57.0108 6.571
41.4716 39.629
32.5853 54.713
25.7991 42.011
64.8481 35.750
62.6424 40.885
28.2245 53.769
39.094 43.711
68.829 19.857
61.0135 -4.097
38.0057 -14.795
33.9561 -14.308
21.8758 32.611
68.0385 27.107
63.687 30.975
67.3903 -2.753
61.0125 -5.049
73.386 8.455
66.2309 2.694
69.9254 19.983
54.8544 38.281
74.2414 8.817
73.1672 8.245
65.4137 15.904
61.901 -0.478
73.2662 19.805
50.2872 25.365
58.8374 19.175
34.6366 59.342
55.8864 39.096
73.4523 3.595
37.1881 45.516
43.2568 16.945
36.0724 -11.944
44.2646 40.568
52.7703 48.966
60.7216 21.280
32.9457 -11.426
60.904 -0.460
41.7426 -16.675
72.557 12.473
70.1096 -8.281
45.2535 4.279
28.5736 12.547
41.8637 9.912
45.8436 7.767
59.0514 3.939
58.6758 2.759
65.607 27.213
67.9822 32.245
50.8309 44.639
67.2067 4.631
58.61 33.408
49.704 -12.143
42.6895 20.947
42.1997 28.693
49.4805 51.641
61.2708 42.983
67.1038 20.919
72.8002 8.864
63.1247 29.933
66.3328 9.808
49.2233 49.722
64.8266 36.541
64.0462 29.130
58.5955 13.541
59.1549 31.184
59.9335 26.061
56.3568 46.870
40.2434 48.043
28.1013 65.284
68.7836 18.712
66.896 -0.164
74.1161 -0.155
70.457 4.926
65.1186 13.266
64.6579 -1.218
72.5831 17.377
60.3653 42.887
45.6877 38.158
55.0613 20.344
61.725 16.404
45.2892 28.877
49.9997 29.740
67.0053 36.541
62.0667 21.533
70.892 17.707
48.6536 3.836
60.0176 38.355
29.1167 42.924
50.1969 16.997
58.6427 39.564
65.2959 35.079
58.8458 20.696
75.4721 15.376
70.4153 22.955
53.8495 22.329
63.0175 -14.420
50.5203 -6.090
48.3538 3.789
42.9342 35.203
67.9879 29.002
71.0747 25.325
73.527 15.351
54.5759 47.308
59.642 36.315
35.9459 30.982
48.1373 54.261
25.0774 35.823
64.4713 9.456
69.0619 13.276
41.4994 46.121
62.6749 40.739
32.0521 54.027
46.433 52.079
20.82 45.902
48.9918 42.771
61.8491 19.485
49.4829 -2.451
72.1442 2.885
72.6764 5.184
67.1548 7.822
68.4531 32.063
50.9148 39.222
49.6231 20.982
50.3326 36.692
32.7308 38.727
64.6201 26.593
75.6436 6.983
63.8314 -9.828
63.7805 30.924
65.8297 13.073
62.7405 39.881
67.2818 27.913
70.8114 3.768
70.6194 21.430
56.3578 28.660
55.6727 -15.616
57.6811 -6.056
74.3688 -5.755
69.9276 2.747
52.6128 3.337
67.0146 -0.058
66.3743 17.093
43.0115 4.791
22.8175 36.380
48.7806 36.405
42.2666 20.043
46.2857 -16.320
71.2035 20.895
59.3542 -24.741
54.334 -17.106
48.6953 -20.027
54.4339 -4.050
63.8675 30.114
71.6382 26.836
51.7676 15.045
48.4905 19.458
52.6247 -10.135
37.4082 -1.082
61.5807 -7.473
45.7159 51.765
55.5933 21.851
36.0964 54.591
38.3438 58.307
43.6695 19.918
55.8762 22.968
42.6366 5.488
49.533 18.368
42.3346 16.601
50.2767 30.752
42.0831 -2.172
54.6504 -7.646
32.5023 29.390
10.2556 27.411
37.1651 36.506
42.8575 50.271
5.92343 46.562
50.0273 -3.893
37.2809 -21.748
48.6518 9.722
60.4863 5.401
59.665 12.768
51.7161 2.496
53.5352 22.427
37.4727 -12.906
68.1288 1.486
60.6291 -18.494
66.9466 -10.615
59.4512 -3.476
62.4982 19.815
69.9071 29.230
66.0253 25.201
66.0756 33.325
61.8925 15.161
61.2536 40.425
45.4113 51.846
50.989 46.576
29.8574 47.563
22.3381 48.667
36.5293 33.407
46.3488 0.233
72.9125 23.393
75.6048 8.910
44.1397 -16.928
62.9268 -2.893
50.1393 -31.016
52.411 -21.738
42.4677 -1.828
49.7051 6.187
25.5933 46.585
44.0273 9.588
35.1533 30.458
39.1656 19.703
39.7794 24.497
59.7819 45.430
41.7557 43.975
25.5312 17.949
31.6365 52.839
22.9334 49.410
15.1408 52.025
17.1978 48.088
47.3053 54.577
57.7515 41.016
37.2047 53.830
45.4053 37.329
63.9458 41.768
49.8946 37.478
67.9191 29.185
58.8326 27.903
63.4165 -8.193
68.3633 -2.724
54.7478 44.725
69.4931 -0.805
74.384 0.709
62.3173 25.697
67.4388 3.965
49.4948 -16.092
40.384 -22.169
74.2725 9.259
71.1595 -3.289
46.0835 -9.343
67.1431 -6.102
63.9868 28.377
68.7489 23.220
44.5178 55.711
39.5941 46.048
72.7787 23.832
66.3601 -3.770
54.9135 -5.295
35.0406 -19.895
52.2724 -24.784
60.5163 -14.167
49.8002 -16.786
67.4529 31.695
42.4103 38.443
5.51121 52.339
35.9306 38.058
27.3178 38.038
19.621 24.967
16.6244 41.982
39.7072 46.520
50.7303 33.470
40.5056 54.829
34.9874 51.319
45.6521 43.183
10.925 59.245
32.5744 53.110
40.2561 51.896
38.8537 49.567
13.7007 46.543
43.725 54.030
39.5047 1.712
37.1472 11.655
65.4371 12.740
67.9192 20.521
58.2171 39.124
60.6452 42.407
34.194 43.238
28.83 52.029
72.5781 17.693
68.4425 11.492
63.8291 -7.557
63.8882 -17.795
54.1189 -5.748
44.5022 -15.474
59.5315 -1.282
54.6285 -1.157
55.0761 16.053
53.1472 -6.435
63.3595 -21.147
72.7655 11.728
64.2363 27.638
58.7797 43.901
55.6521 34.355
51.6231 50.559
63.7442 33.317
57.9925 31.380
32.9282 45.481
57.4582 19.184
40.6894 48.810
40.3315 55.495
58.6109 43.659
46.9536 39.803
20.6235 39.128
55.4516 40.611
46.6318 54.810
53.3555 33.823
71.6176 25.421
51.8285 45.532
71.9126 21.817
66.1976 24.518
61.6329 14.882
70.3085 22.955
64.2721 1.522
48.3014 -20.020
63.6603 -3.757
68.8741 5.560
59.4917 15.005
72.0715 11.124
62.8354 41.365
38.7998 34.717
47.661 26.899
61.459 43.378
66.0369 -4.827
52.8906 29.225
57.2179 42.010
65.3127 38.703
46.9161 21.314
46.1465 17.823
46.7632 38.244
59.1061 22.562
57.3709 35.839
66.2769 26.308
61.8739 -11.634
54.052 5.559
50.8637 11.998
25.064 32.222
17.3371 53.831
50.1744 45.146
35.8157 27.393
57.5716 27.211
64.8387 0.994
72.9652 -0.639
67.5291 17.109
70.3851 8.945
51.2667 14.492
55.6769 37.135
33.8335 25.500
61.4233 3.688
34.565 47.635
45.9619 50.299
52.4327 2.720
58.0768 -0.365
61.6658 34.680
53.8024 42.533
60.6136 28.657
27.2576 41.247
33.2347 46.297
46.2921 29.547
44.3173 44.449
24.4639 46.100
35.1406 17.754
41.9463 46.205
5.60367 30.504
50.9417 -8.063
43.472 -21.440
58.4091 -18.191
36.1413 -18.324
66.676 33.471
68.7566 30.618
62.2251 -2.574
51.4514 7.480
45.6735 46.864
63.2046 23.782
35.5025 48.425
57.3159 39.095
43.3418 -13.412
60.0723 44.278
47.6054 17.676
42.5142 5.523
39.5809 -17.080
55.3525 12.713
62.7884 -10.394
71.7154 21.268
66.9055 18.433
60.162 39.898
70.7632 21.963
38.2344 22.136
38.4579 -0.704
46.4147 -13.100
55.4491 44.016
52.0468 48.082
27.048 51.163
17.5123 54.991
41.78 40.532
19.929 38.325
54.577 29.346
33.6621 40.961
34.0379 47.992
58.6366 32.837
42.1789 26.767
53.9162 43.540
22.3406 58.640
34.5379 35.214
43.8255 -12.070
55.6528 -19.437
41.598 -18.990
64.5927 -19.433
62.2929 7.069
47.9059 37.349
43.1213 50.279
22.6278 29.347
43.8916 30.397
55.2225 26.670
41.4324 50.502
35.2257 44.035
62.2948 40.529
58.9106 34.133
71.6387 10.395
72.5267 18.058
61.4936 31.960
41.1413 46.919
58.0367 47.426
39.8379 46.873
47.3536 37.780
55.2986 27.435
55.8179 35.075
69.7923 -11.068
61.8393 -9.855
58.7461 5.831
58.4345 13.050
70.9449 7.927
61.1275 4.896
41.759 11.968
28.7808 46.885
52.5596 35.763
41.1622 37.370
51.3771 17.588
56.7367 0.761
65.1056 30.116
53.9701 -10.159
74.0013 1.529
67.0563 10.872
47.6841 -13.902
50.7708 0.715
72.0216 10.878
73.2085 18.755
42.4233 51.030
46.8973 38.459
63.1623 34.960
70.7602 14.503
35.8556 -14.295
36.2175 -20.137
60.5877 3.057
53.2477 30.964
60.003 -2.295
51.1294 13.692
57.6731 30.322
64.5733 31.751
30.0995 46.686
67.3041 27.633
66.3857 10.928
58.8301 38.117
44.2879 8.266
58.1609 27.980
24.2798 49.132
11.1563 45.783
5.90957 41.334
52.8437 17.951
72.3339 5.411
65.7045 16.924
58.5392 17.501
39.933 44.453
68.1135 11.596
71.1446 20.853
54.2633 41.480
33.9547 28.755
61.9007 33.085
71.7648 15.673
56.856 44.777
63.4251 37.401
65.8143 19.485
50.4633 -6.283
36.0608 -7.216
56.5457 7.238
69.7032 18.318
58.0481 -8.893
55.5702 26.785
63.3398 27.964
62.7568 -0.433
62.1301 2.174
49.5633 26.536
20.1235 38.035
20.7775 50.039
48.0421 39.009
22.6868 40.918
42.8508 45.103
48.3195 23.093
57.9539 45.162
34.1641 50.027
14.7337 48.555
55.8042 47.787
30.2785 36.974
25.0338 47.391
38.7914 49.071
29.5852 30.211
26.029 49.698
42.2295 31.045
36.2589 47.738
65.2498 27.549
67.5487 15.050
68.8332 21.867
19.9572 46.070
18.3066 46.882
56.3381 9.409
31.9302 -26.299
42.94 30.709
47.3722 20.167
51.1415 39.064
46.3713 26.548
71.7546 21.306
36.6235 48.518
8.74931 50.681
9.91732 42.697
5.62481 41.029
46.1716 48.253
59.9 43.305
62.2165 38.871
58.3469 -17.614
51.4504 -1.748
47.3635 4.433
58.2799 -5.443
53.141 -16.067
59.8196 8.783
66.2271 17.108
61.9068 -2.351
18.8772 55.073
52.9374 -4.220
39.5676 -8.085
54.311 27.809
51.0588 52.184
61.3929 16.282
46.7541 37.714
26.9514 28.918
30.3886 42.665
43.294 44.946
44.7039 37.905
42.8909 42.905
64.6794 9.095
67.8412 4.825
48.5995 43.244
53.0687 23.739
55.4568 32.445
62.8168 14.559
69.9995 10.446
71.2165 22.889
54.8544 45.807
63.4009 38.400
65.6795 17.882
43.3719 39.195
40.6384 51.893
50.3412 49.723
61.8689 18.990
44.355 23.809
49.6751 29.321
44.6669 36.198
48.8289 42.726
49.7433 20.966
49.6292 44.155
52.706 28.227
53.9066 -12.129
49.798 -5.735
69.1089 -12.757
64.9924 32.582
64.8309 36.246
56.5695 45.372
44.9036 35.825
69.2246 26.284
58.4535 28.113
70.2924 4.777
61.3392 40.437
70.5946 29.012
43.5267 46.726
58.5214 41.766
61.7869 32.014
33.6844 51.679
48.4308 44.672
60.1333 31.293
70.8068 27.977
60.6551 36.495
21.2858 11.102
46.8234 25.710
26.0026 20.402
69.0245 31.712
62.4744 5.025
74.3393 5.397
67.045 11.942
46.4841 -1.922
45.5205 -13.291
70.7202 8.771
57.8971 43.242
59.0584 45.510
60.1275 19.361
42.8634 23.456
39.1443 30.097
14.9102 39.040
25.0924 49.160
22.8315 51.955
27.0785 43.794
28.57 59.017
33.6981 52.084
47.8716 46.409
55.9302 45.399
64.4579 38.382
68.1499 24.121
70.0612 31.984
62.4606 41.697
75.0879 17.516
55.1418 0.781
54.4024 -5.638
46.1788 25.121
26.7345 19.882
59.0497 43.736
69.3301 23.671
63.3929 21.293
69.0612 11.089
71.0383 27.236
51.2004 47.557
38.7173 54.608
32.8764 50.337
58.3022 4.837
36.0281 45.189
50.4667 50.524
34.5413 53.394
25.3548 39.116
41.8295 45.121
58.6082 43.667
47.1827 -13.250
48.9594 -14.365
61.5196 -12.348
71.8895 14.681
46.031 -17.990
61.1355 32.334
54.2634 43.252
31.7525 42.091
37.036 44.605
48.3161 39.645
63.6826 41.076
70.8434 7.101
68.9138 3.487
68.6765 -4.081
62.3012 17.936
34.3309 54.734
35.8951 31.152
48.3141 15.406
15.5479 35.924
47.368 34.359
61.1729 35.709
51.0486 35.053
39.8099 3.407
51.6939 1.278
54.1196 -6.266
51.2353 -16.726
48.1307 -3.998
56.3346 -22.865
36.0933 -13.248
44.6365 -21.530
36.5584 -15.610
56.1362 1.806
57.9136 -17.411
43.6215 -7.840
47.8966 -17.033
35.7796 -31.933
50.5711 1.170
67.1729 -3.456
47.6258 -10.806
64.4691 21.666
67.7186 20.046
51.2411 41.853
41.373 41.738
22.4625 53.081
10.3006 41.325
33.8136 21.661
32.8166 62.434
28.1261 45.546
15.661 29.028
36.3281 59.973
42.7217 46.126
53.6912 24.760
64.0371 -0.519
59.9022 -0.803
63.6214 18.758
39.5155 45.241
57.7493 34.001
48.2526 45.175
66.8159 18.640
63.0655 28.117
70.5445 12.427
62.0979 24.975
61.5211 22.557
55.2093 39.579
63.1995 29.125
66.2839 24.832
64.16 24.220
74.7961 3.049
72.7298 10.137
57.1198 -6.693
63.6471 -4.982
60.7758 12.141
71.0281 -4.883
66.7454 14.734
27.3748 46.146
40.6586 6.965
37.0453 28.943
52.2832 5.000
47.8944 15.042
50.7363 2.605
42.7541 40.949
33.3925 52.869
44.01 39.639
42.834 58.356
55.0049 36.791
56.3413 43.949
62.6946 14.783
44.009 -7.236
74.1051 1.173
67.8704 13.297
51.8408 46.504
23.5261 36.156
25.0622 45.789
47.6636 29.708
42.7367 49.087
50.6785 47.516
69.254 31.334
57.1511 16.010
45.059 -0.843
65.9646 8.631
47.727 35.159
58.1836 39.938
66.5768 4.051
72.1393 19.898
73.096 17.928
58.8278 35.083
50.4199 -2.349
53.4957 16.625
50.4101 40.674
53.7217 45.091
63.8819 38.339
49.163 33.808
41.8893 41.781
48.5711 48.776
22.0072 34.744
25.5399 40.913
54.6634 34.192
62.7225 38.404
50.9158 28.155
57.7096 32.373
58.4825 5.506
32.1585 -5.829
73.8144 3.729
48.5761 36.329
24.8842 43.848
65.4776 21.491
62.4312 24.120
58.1557 41.823
69.1186 6.974
65.6891 19.719
50.8942 21.270
39.1919 -16.585
45.1503 -20.121
43.0867 21.020
50.0166 15.795
57.4668 7.771
55.393 49.472
24.7248 50.257
58.6176 38.835
61.8152 42.707
46.292 44.289
64.378 25.599
50.9006 17.051
43.9396 19.750
47.7817 -18.193
52.8605 -17.608
55.223 -25.386
40.2586 -32.985
52.8448 -14.009
62.5911 -6.661
69.9474 5.270
53.2384 13.150
60.3193 3.123
53.5996 34.334
70.6903 26.756
57.1492 27.717
63.0774 37.642
69.0227 4.779
69.0161 24.385
58.8454 37.902
49.5415 15.283
29.5094 -6.216
48.7925 45.269
41.9923 39.272
39.6774 11.593
24.7876 25.414
55.2554 32.663
45.8743 37.143
40.759 43.177
21.5477 53.985
5.38277 42.014
62.5132 18.918
56.1195 39.295
73.917 0.427
60.2742 38.220
56.2947 -3.515
53.28 3.876
70.0958 9.011
51.4065 9.090
18.9355 10.875
31.0574 32.459
60.195 28.435
63.6731 16.697
65.8062 9.016
62.9251 36.477
62.6889 37.716
28.69 38.392
51.9513 12.986
45.9057 15.662
5.383 36.570
67.9089 7.910
31.2223 51.495
18.4551 53.105
18.4902 42.122
38.785 36.493
46.3277 40.194
17.6792 36.712
34.1586 46.747
49.9685 36.780
57.9855 33.643
47.7704 47.685
40.6111 59.307
69.7098 8.544
41.0036 -7.923
62.5637 25.946
69.0524 -8.935
57.5243 -15.502
46.4919 -21.050
50.0287 -21.895
60.6397 11.307
59.9177 -5.008
70.9568 27.214
59.5867 38.923
73.9943 11.431
65.772 31.502
51.4897 43.666
28.5366 35.291
37.5074 39.973
63.4051 38.554
8.6769 53.068
22.1692 35.928
69.9056 26.809
75.4527 10.719
55.2658 -6.534
56.8451 -10.822
60.4296 19.478
65.5505 17.908
53.4284 -10.892
74.024 5.335
71.165 3.635
67.948 17.405
69.292 10.689
44.1647 38.611
45.8749 27.863
44.7945 -6.841
49.6615 -0.935
71.1593 25.131
59.03 35.369
19.5114 36.425
5.93046 35.933
72.3273 11.955
53.4435 49.161
66.9724 30.501
57.2605 18.310
67.6344 19.087
61.7651 -5.638
58.9917 -10.831
58.9144 4.371
64.1558 14.500
69.5032 22.560
59.2448 -3.371
70.2042 15.594
70.5031 7.098
54.7963 9.468
45.7277 8.113
40.5221 30.206
51.4789 43.018
53.2484 37.401
29.197 47.452
25.1236 38.861
58.3091 34.531
49.5296 40.850
52.3441 40.526
74.687 7.674
68.5805 33.302
54.6283 32.827
36.4093 19.795
43.0691 17.539
60.8356 24.386
41.4183 30.916
58.9685 36.058
59.0041 8.353
63.7675 19.907
53.5942 43.607
70.1337 24.661
60.996 9.867
52.6525 -4.703
55.5894 11.997
29.8296 41.093
21.7989 45.767
14.0727 45.643
47.2463 16.798
8.94587 36.736
38.356 39.875
52.8368 51.872
27.1882 51.444
38.1327 51.929
42.6489 11.305
30.0078 8.802
49.6118 12.797
51.6471 15.131
56.1922 24.653
30.4606 38.174
20.7795 45.587
17.1237 44.918
38.7405 19.374
42.2333 35.802
65.5777 33.798
67.9946 18.261
64.8004 7.858
27.4208 23.214
27.6792 45.212
31.8948 45.518
40.1388 41.632
50.409 30.223
57.2322 39.861
32.9351 45.056
57.7755 35.501
28.3902 48.498
35.6465 52.633
35.121 45.080
69.2708 29.595
55.7748 -7.697
27.8205 -28.781
34.1349 -26.417
40.0219 -24.617
38.585 -26.524
66.8007 1.022
51.3794 -8.367
54.0118 6.077
53.4208 -9.690
40.4485 53.249
45.5098 31.041
46.2979 35.393
64.2709 15.637
45.5553 -23.569
70.7824 19.499
68.9977 -9.713
65.4767 -9.224
50.0693 -19.708
53.253 -8.692
48.5023 29.400
65.7937 29.189
31.7427 52.532
25.2855 58.825
43.8512 27.975
54.1778 9.385
51.5786 -15.649
61.4885 -6.815
60.9224 -26.757
41.3008 17.455
59.9994 4.951
44.2657 -13.101
49.0968 -4.453
56.1376 -10.907
68.2349 30.032
71.2512 13.878
59.9467 34.612
42.0967 24.654
44.8272 37.176
55.2674 19.285
44.414 20.212
43.2312 40.651
65.2753 31.056
57.8565 41.083
55.3653 39.220
61.1244 38.074
55.1535 0.781
65.6528 13.056
69.1017 28.521
66.0511 38.627
55.6779 35.076
66.2776 34.252
34.0578 38.910
42.3124 3.003
37.6372 36.256
40.6623 41.301
54.0186 -0.663
59.1762 -0.612
64.8431 -15.155
68.9991 -6.112
60.8639 37.091
62.9032 30.903
35.8775 32.180
43.4506 45.076
47.7571 22.172
47.2577 -8.222
58.7049 -9.830
50.1217 -2.328
56.807 -16.623
55.4684 -9.566
55.944 -22.354
42.662 -23.712
56.151 -12.815
64.227 18.786
69.1582 4.497
64.7355 0.864
29.3083 -21.293
36.4534 28.878
43.144 16.268
64.4641 32.592
52.863 24.185
53.2706 19.135
68.8207 24.940
56.0633 5.187
48.4057 53.497
56.7341 47.347
55.096 44.476
49.586 48.885
55.7848 42.231
61.4179 37.877
20.7719 40.396
55.4488 -15.743
66.054 6.771
54.232 44.904
68.2841 18.823
73.5798 15.279
68.0486 -0.827
60.5157 37.996
64.6505 37.022
69.6101 -4.183
26.1352 -11.241
40.4992 -7.103
68.6256 -2.807
60.7622 -11.291
74.5581 -0.447
58.1283 -17.173
73.3191 3.919
72.9217 10.712
71.3912 8.951
49.4884 50.312
18.2323 59.234
20.5724 54.873
35.1206 48.225
34.0851 38.749
23.2976 36.567
28.4775 37.947
5.83836 41.493
18.3528 44.297
50.0726 41.461
60.6869 -9.355
39.8292 -23.147
56.5958 3.361
61.6186 15.509
72.4977 1.396
46.5777 26.890
45.767 51.103
36.2459 -18.284
65.7243 -5.508
64.3849 -5.970
48.9449 -20.578
45.0099 -24.493
50.2865 12.081
62.6893 -12.309
66.0881 7.488
66.6348 20.936
68.9141 5.713
71.5404 22.529
48.4192 44.797
40.8599 43.076
29.0482 42.176
61.6641 27.690
59.4294 34.683
21.3208 32.318
41.1309 18.672
53.5543 29.355
60.764 14.143
42.7915 -24.319
31.4655 -32.995
58.4317 -2.243
45.8147 7.365
38.4891 10.038
41.5779 4.980
48.833 19.341
52.9978 -10.979
70.3542 13.034
64.1941 -0.902
60.6855 -7.327
54.691 28.866
59.5913 34.408
53.6875 40.529
61.188 40.469
12.5052 32.821
16.9108 57.946
27.5983 52.111
19.235 40.396
36.1505 50.223
32.726 54.695
28.1281 47.154
33.2818 41.088
61.8872 42.756
65.183 9.251
58.9251 2.614
61.0796 9.463
60.0752 6.953
71.759 22.142
44.9418 45.323
54.4253 16.369
51.5496 3.582
24.8727 57.097
20.29 62.163
45.6972 53.858
55.2666 50.412
57.2831 29.306
53.0842 47.879
54.9739 3.179
52.5716 -12.294
59.0346 -17.706
71.8468 11.561
63.6835 3.838
67.9964 3.926
60.4427 -7.507
70.8858 0.817
63.5446 0.606
50.1362 -6.071
60.6516 18.968
65.6878 -2.133
52.5236 -14.831
63.5251 -14.055
28.8969 -22.903
39.5731 -18.263
55.0028 -19.660
34.9304 -22.266
49.9796 -17.339
36.2451 -33.191
29.7051 -15.426
24.3277 48.166
45.8139 48.615
8.8126 44.032
41.7609 45.857
51.9737 28.544
48.3335 10.581
43.5837 22.773
29.6892 5.422
55.2326 39.548
58.6998 32.260
15.8209 42.450
16.8798 36.137
70.9463 11.864
52.0391 -19.301
74.6666 8.427
73.6451 16.352
73.2822 16.503
60.1102 25.330
45.5365 23.732
66.1059 23.048
63.7825 35.918
51.6393 47.301
64.7084 29.589
51.5628 41.404
39.5561 49.361
40.3196 36.386
36.905 30.779
50.3656 37.635
57.7514 45.732
36.8229 52.118
22.381 58.593
60.4907 39.838
35.0166 59.141
59.7673 35.770
52.0393 8.452
56.9348 5.878
50.2875 19.323
57.882 -4.673
51.073 50.376
45.5183 32.601
31.3508 59.900
35.9023 39.199
26.8136 56.880
45.4947 9.581
24.248 28.418
47.4578 41.369
65.0209 25.580
55.7506 44.468
54.4569 50.276
62.0238 41.755
35.8092 26.022
71.1191 22.777
75.1618 6.740
30.9451 48.254
45.8171 32.390
64.4737 18.262
72.1765 -6.837
61.3397 -5.725
63.9642 23.789
59.0169 30.240
73.4138 11.912
72.4723 24.849
65.9201 29.891
62.3012 42.709
60.5073 25.208
57.9471 39.459
68.3277 11.228
67.417 20.298
36.5677 -10.694
57.4367 -10.686
66.5092 34.964
53.0163 42.779
52.9541 48.718
66.7587 26.081
70.7115 28.306
45.1124 39.033
52.8308 2.406
58.2673 6.575
41.6375 32.934
63.3258 33.175
63.0547 30.207
60.772 4.627
56.4001 -12.808
64.0718 -15.743
49.2988 15.342
35.7646 -13.634
61.8019 -14.274
42.6995 -23.406
47.145 -15.173
64.3887 2.408
39.5684 -16.112
49.5703 10.493
60.2552 31.681
46.1928 37.451
25.115 42.983
35.6809 39.241
19.4338 46.838
26.2509 52.040
11.2098 45.981
59.046 34.882
50.6743 42.339
70.4351 14.912
66.0923 17.303
63.2361 7.227
67.1622 1.346
51.0499 1.796
61.2011 -19.460
58.6952 -6.338
53.0132 52.294
42.3771 58.195
39.1547 45.571
5.71132 46.867
16.0094 46.527
51.3465 21.140
52.4738 40.729
44.1835 54.674
46.3692 25.547
13.1523 39.872
20.1819 37.701
37.4412 32.177
16.9273 35.823
39.5216 24.510
26.0234 25.820
30.8703 -12.220
49.3188 18.978
47.7582 -19.541
53.5206 13.469
68.7011 24.300
27.8229 40.497
71.3335 14.182
62.1978 39.369
68.5221 30.466
23.0183 53.939
43.3183 52.642
68.3575 20.456
74.0642 10.204
67.5869 -3.609
36.8441 -24.523
33.1204 -21.461
70.4072 3.029
52.5746 -15.967
54.918 14.582
39.215 3.159
62.2525 -8.572
69.7741 -7.828
70.3217 16.181
67.4356 35.991
50.8784 20.809
40.8486 2.721
37.7189 -25.479
55.7714 -6.048
45.1093 47.474
63.5911 33.748
70.39 6.841
66.4313 23.376
68.1708 19.117
59.6868 46.112
29.1383 61.217
63.1911 36.367
68.682 20.561
62.3312 -5.122
62.7112 -3.800
52.0721 -8.818
58.5639 39.744
70.1692 20.663
61.5833 11.132
47.1539 7.282
43.8737 14.370
63.7101 33.524
72.4895 21.802
41.0643 14.719
42.5589 -14.130
60.7572 4.890
45.8278 35.877
20.9393 47.124
5.32222 25.430
32.8647 -21.622
47.6083 -9.864
56.4673 9.337
53.3259 31.696
57.3016 -1.394
54.2255 14.885
74.8931 11.366
60.5582 -9.995
57.5668 29.470
42.0279 47.935
64.2517 40.472
73.3914 17.702
53.9062 -16.575
62.2446 0.925
69.3269 15.042
50.7773 22.419
53.8843 6.525
65.5202 -16.578
65.5641 -9.175
63.0475 -8.645
56.5316 -12.077
70.3247 24.558
69.7796 11.022
51.3108 -17.807
57.1672 -15.171
61.5476 2.001
57.968 35.063
42.2288 35.195
62.3134 25.594
58.2115 46.584
55.7519 47.780
61.803 43.384
43.0033 55.093
30.1871 56.382
56.644 47.155
40.9784 51.198
25.844 43.282
56.1321 39.947
61.5741 36.451
55.6659 38.162
66.5455 37.080
69.713 23.887
34.1856 47.363
68.0046 24.967
69.183 23.661
41.8191 -6.354
52.4509 18.029
23.4001 48.801
39.571 7.954
53.9974 42.909
49.7079 28.893
67.6843 32.141
47.1289 17.354
59.9421 6.833
53.7735 35.827
42.2971 56.974
46.4855 45.904
70.3342 17.880
68.4834 -5.103
51.5032 -2.351
56.7984 -14.172
63.9533 -0.872
69.974 -16.586
68.6388 12.923
41.8377 -18.323
58.8746 -20.577
59.3621 -9.914
52.0025 -18.535
57.4694 13.269
58.6285 -9.188
61.564 12.579
65.4604 38.607
8.25052 51.502
6.00861 46.944
21.7684 42.673
9.69442 51.812
19.2272 38.666
44.6522 22.064
52.6623 48.659
34.1738 62.017
44.1656 47.383
51.6916 11.727
59.609 29.144
69.9264 25.271
69.2385 29.632
60.495 -8.755
67.3617 -0.512
69.123 27.954
63.5714 -2.540
45.0004 21.672
28.6461 22.036
40.297 42.398
62.5266 39.778
72.5032 18.643
52.8129 33.374
11.368 36.913
42.411 53.188
69.4962 24.024
61.9017 42.918
45.8431 48.430
54.5137 41.763
68.1598 21.046
51.4569 51.567
72.6787 13.043
63.5664 37.996
66.2208 32.263
44.207 50.652
24.2625 47.024
27.5728 53.806
19.6886 44.232
11.802 50.910
38.2898 54.298
10.3435 16.594
48.5658 51.482
54.3801 18.013
50.6631 11.870
62.7337 39.604
66.2738 35.040
70.1999 -5.961
45.319 19.901
61.3207 10.658
59.2313 2.882
48.3803 0.840
42.1544 -21.190
60.0052 -9.465
52.549 27.376
16.9517 29.299
23.7026 31.475
63.7938 13.622
64.9884 34.446
54.6936 43.345
64.5772 18.886
29.8641 46.186
24.253 44.535
13.4552 44.222
13.5691 55.114
24.46 49.544
27.2428 32.338
69.1704 28.568
52.4082 36.580
27.9642 25.438
13.3615 36.449
8.88763 39.465
23.1505 44.278
57.9749 43.237
58.6407 34.073
46.3665 -10.919
39.0785 -19.736
52.6153 -18.514
56.945 -18.666
56.934 -0.497
11.1744 48.988
19.8213 56.944
6.81913 43.818
5.39668 47.114
68.3268 30.137
50.4233 53.119
53.6278 30.471
60.8027 20.207
37.132 57.030
5.91096 46.781
45.2356 45.027
30.343 36.427
43.246 58.150
63.1648 35.577
48.396 54.529
48.0913 50.940
34.3507 54.942
5.59464 46.882
61.377 18.477
41.7294 53.434
32.2234 37.567
45.6855 4.915
47.5751 24.640
54.0911 43.227
61.9717 36.973
54.3422 38.930
61.1902 12.530
54.4891 26.962
54.3734 -4.050
62.2687 -9.138
69.8137 6.833
54.8332 -12.456
56.4146 8.804
60.0732 -14.589
66.0148 6.349
67.3749 -9.776
59.3621 24.278
65.9194 9.679
70.7755 4.102
55.3544 21.187
43.3379 29.106
49.1716 51.673
55.7033 33.586
56.3108 14.279
74.8169 18.853
69.1279 -1.048
68.2923 1.368
70.5201 15.213
65.2404 37.217
49.3932 48.044
48.2528 53.703
64.2071 40.247
62.1 40.862
56.5579 38.633
59.8038 45.936
48.037 53.170
49.6931 50.855
69.0169 9.996
44.5563 -5.658
56.8488 -2.443
44.0768 -25.110
57.3305 6.593
63.6116 -1.503
51.9023 -7.200
43.9971 -14.425
45.0614 -0.856
70.1482 23.185
64.3872 39.066
62.9558 33.407
65.867 33.016
57.0829 5.887
70.0944 20.826
48.295 -7.530
43.7078 -1.549
61.8678 -12.907
47.0937 14.694
67.0382 -5.318
54.4093 -6.057
39.8258 10.940
69.5519 -2.463
66.2482 -2.778
42.6402 -20.625
33.1448 -22.028
60.4562 -9.093
55.3068 9.889
34.3209 39.127
46.9693 33.539
60.9331 30.864
64.4772 4.414
68.7491 22.458
48.8293 33.952
67.3657 -6.620
63.4301 18.555
70.6843 12.646
71.3365 -0.115
59.526 34.078
50.4862 27.156
47.0489 -4.702
35.5898 -11.774
44.892 -6.146
70.8372 19.179
48.3346 16.389
45.8845 11.641
46.4114 24.752
67.3055 9.046
59.2149 21.079
62.6773 26.743
52.2729 30.387
52.8791 31.196
53.6736 24.123
64.0072 23.105
43.4097 29.587
37.8674 41.047
35.8172 57.472
51.3676 40.417
63.9076 4.163
65.6199 18.584
17.6583 38.345
5.96497 30.562
46.6966 -16.050
37.8517 -23.726
56.8035 -10.883
68.981 -2.480
66.5949 10.466
66.7696 -0.740
55.7024 38.206
62.3419 31.839
33.5368 5.946
49.2697 48.990
22.3232 45.838
66.934 25.196
59.0625 3.005
68.9601 22.378
68.6265 25.726
55.0491 43.682
65.9705 33.411
71.0178 22.414
37.7165 44.598
65.0343 38.224
60.5516 12.035
62.8761 -7.094
63.4094 -9.745
62.4706 -4.796
48.9313 -9.754
62.0185 5.186
55.6218 38.325
53.3164 48.149
62.6811 27.265
64.9919 35.707
44.0947 32.914
56.9496 42.586
54.5536 32.863
60.0599 5.878
68.1495 11.665
47.9209 44.981
68.4611 -0.606
50.2034 25.529
44.5832 12.794
31.4986 17.613
22.9512 40.755
5.81093 41.308
52.4147 39.202
65.4866 28.242
65.1267 23.933
64.0487 1.054
50.9445 -31.520
33.8441 17.486
62.6349 39.749
53.2597 47.046
41.9914 38.746
36.9058 39.195
64.8396 13.478
61.8142 22.831
51.5797 31.606
32.1981 51.657
53.937 48.031
72.9755 11.307
66.5522 -4.763
73.0265 -3.135
74.912 -4.605
51.7039 -13.520
68.5061 19.579
70.4492 24.465
66.3005 17.015
62.4881 38.701
60.9418 28.703
36.6412 38.689
38.591 56.728
65.4 29.940
64.5622 16.982
55.5513 -0.508
14.9774 50.038
53.3599 37.874
56.5689 24.054
56.62 -12.024
72.6164 21.984
65.6161 13.992
66.6662 -2.567
53.4038 -13.058
61.936 2.497
65.7769 26.924
66.0256 10.206
60.1803 21.539
18.08 25.233
14.4945 40.870
28.5104 47.676
5.68272 40.811
40.9013 30.621
58.2645 20.674
75.0603 10.184
62.9229 0.366
74.2839 -4.028
58.9351 2.851
66.5218 22.182
23.9444 57.041
5.45682 41.577
48.4669 38.715
38.7546 45.617
36.776 45.414
57.3622 34.808
18.6788 52.832
39.8831 45.816
60.5503 37.240
60.0105 9.776
62.7617 32.050
66.731 24.518
50.9128 -21.422
58.7836 20.701
56.4787 36.381
71.6927 5.565
66.7523 17.637
69.6068 16.934
63.0055 40.524
57.8134 21.157
48.2072 38.187
69.8398 0.906
45.9417 -22.939
71.8445 21.817
44.9267 44.189
45.7784 31.870
28.5447 48.424
26.116 50.871
35.4286 42.972
46.9092 51.551
45.6283 47.850
66.5721 34.499
59.3557 13.082
66.2036 36.634
29.6723 43.044
43.5351 59.678
28.005 38.585
47.0656 20.470
40.6332 50.639
54.2094 39.504
10.5889 51.553
19.4904 46.801
51.9155 15.333
47.9225 8.533
41.9419 -12.241
40.3317 -11.941
45.3365 -15.285
51.2261 1.090
73.7933 5.033
69.9876 -2.425
50.9544 -3.590
40.3014 39.688
52.5567 40.639
32.0751 53.173
45.0234 -4.074
51.8205 27.005
24.5708 42.302
42.596 48.307
42.7877 32.863
35.6806 45.988
49.1041 3.867
18.1195 46.518
8.84288 40.420
5.99657 41.304
57.0799 27.393
72.6252 9.397
72.3737 16.459
67.3204 8.356
36.1067 45.684
16.5852 42.020
5.22246 20.473
18.4444 34.384
40.8327 57.536
33.4694 55.935
36.2718 32.593
36.4385 42.163
57.124 25.119
63.2372 15.254
73.8283 8.711
44.5568 -15.186
54.4608 -14.335
73.9178 4.520
75.8245 10.850
66.1856 17.978
56.4747 14.935
28.215 22.493
31.0321 39.740
27.0428 52.903
19.1037 41.433
30.9774 59.091
59.3486 -1.000
64.9942 -8.000
64.8068 -4.505
47.6486 11.500
66.7345 -4.012
61.4718 -7.105
62.4269 42.842
71.0382 21.744
45.9919 39.860
56.547 11.253
44.1196 -18.800
48.086 -17.943
67.6631 7.130
64.4806 -5.280
60.1132 14.222
64.356 7.888
54.2435 10.789
61.435 37.520
43.4849 44.107
42.8871 8.815
35.3514 -23.446
64.4889 1.488
50.0076 42.403
61.6031 43.171
48.2039 21.240
43.5487 23.339
60.0866 40.693
64.294 38.330
21.9363 50.896
15.7044 41.870
19.9581 40.250
24.9153 46.210
53.7414 49.376
58.0394 21.408
69.2168 27.400
65.6106 34.506
37.3444 38.094
26.1443 53.682
35.1557 27.963
59.6077 8.324
66.2046 32.615
62.2828 39.203
44.7956 -0.167
62.9966 0.394
56.6794 40.021
37.1173 38.801
32.7207 50.271
26.6144 39.302
22.0766 45.019
45.4316 46.504
35.4137 48.677
60.8391 14.290
71.1463 25.323
62.6214 42.758
69.2588 28.831
63.8394 38.886
69.6743 20.560
70.2872 14.968
59.5849 -4.059
32.0333 15.168
71.1833 12.182
57.1124 14.361
75.3139 0.372
56.7442 40.620
37.0011 -26.881
43.2336 -26.468
40.2936 -17.611
63.2266 -10.340
57.1229 -3.800
61.8799 12.270
60.4621 35.599
64.3568 39.645
45.6647 13.126
41.7367 46.053
40.9767 19.109
54.5021 -7.062
52.1352 -4.568
34.357 31.035
49.8936 22.011
37.108 37.676
37.1851 17.928
62.5034 13.655
56.6116 -15.033
56.6387 26.136
60.2171 30.612
54.211 13.824
64.3654 13.226
63.9298 30.536
52.1348 40.557
19.9939 44.609
42.3562 37.334
44.488 48.768
5.40335 36.819
60.1417 22.971
60.7874 0.287
39.2569 -14.792
50.0615 45.687
45.2546 20.269
69.5795 20.710
58.8696 7.534
50.3504 8.441
60.8197 -12.279
35.0149 -18.954
58.0639 -1.996
57.0958 -0.253
29.0761 -21.284
48.181 -3.586
43.5399 30.218
38.4326 46.452
40.4969 46.694
67.9932 22.207
27.2025 54.005
63.7564 4.600
63.8896 -3.909
56.88 11.403
60.8509 -11.837
56.1152 38.578
49.7673 12.906
38.072 -26.738
53.3376 -14.917
65.2992 10.112
71.443 1.554
66.9638 -11.748
63.2868 -5.480
64.0603 3.215
65.9826 34.886
56.8224 -3.642
32.3999 0.941
50.101 15.440
36.933 -8.323
54.9538 -14.032
60.721 8.311
41.5411 5.215
24.812 44.274
48.8258 32.292
64.0138 2.950
66.614 -2.972
75.2966 -0.452
46.6677 -12.469
51.4422 -21.464
49.1589 9.330
54.1815 -14.579
32.1182 12.318
28.3216 11.764
43.9817 3.460
38.982 -15.912
42.198 -15.925
62.8086 13.621
59.4108 12.699
22.9581 -16.548
69.1051 2.237
57.2258 43.981
65.3653 6.372
56.9773 45.264
37.5137 46.819
52.8974 35.618
62.2739 -19.788
65.0258 -19.228
47.972 -16.121
41.9578 -5.339
61.8 19.224
73.3044 14.159
70.2067 21.342
65.8981 36.730
47.685 50.685
64.4149 36.919
57.9303 16.570
47.0883 23.172
43.4699 35.937
46.3164 45.600
42.6763 44.929
69.8195 17.354
43.086 -10.418
64.7188 -4.164
73.0397 -0.413
68.4367 -15.978
71.2992 12.018
73.4319 11.066
68.9805 -6.191
53.1805 -8.493
49.6335 -6.553
50.5658 -16.333
49.8002 27.679
60.2856 1.896
47.062 20.357
34.6556 48.104
51.302 45.699
24.5503 40.475
65.5691 35.628
65.4437 31.430
47.0289 43.652
49.8502 -13.547
46.9121 -23.371
48.4864 -27.391
71.5869 2.775
67.3191 33.485
52.9082 45.101
18.9981 29.250
34.0104 38.665
17.8822 42.499
34.5424 20.177
64.5693 5.856
55.7334 -21.943
59.3179 -5.270
66.212 2.379
65.1704 16.476
50.3584 34.079
59.6779 26.296
58.2173 8.736
36.2785 15.473
27.7031 43.532
38.9979 43.240
31.7232 51.427
32.5077 61.581
44.2992 45.210
26.6118 54.144
41.15 55.970
69.9272 31.234
70.2899 27.375
66.2482 31.743
38.1606 38.374
34.2737 37.426
30.5544 46.117
28.1537 51.171
41.6358 51.029
53.8122 30.847
37.9971 31.456
32.6356 13.051
17.4202 28.318
24.4268 50.775
48.4271 42.873
21.9783 39.662
6.02714 41.508
62.8306 -3.792
59.0357 6.961
60.2913 26.861
41.6488 38.393
70.389 21.215
70.6349 8.883
67.078 31.898
71.2655 26.169
68.1062 29.549
47.1743 -11.085
57.6794 -6.064
73.3579 -4.762
41.8692 -27.343
61.9447 6.047
60.8848 38.267
47.4454 31.906
29.0808 34.557
49.396 17.046
35.7233 54.239
33.6449 39.005
38.806 52.096
56.8939 37.078
59.9728 43.002
66.592 26.744
54.5238 43.213
41.4827 50.041
47.1779 53.090
55.7135 20.030
30.4719 -13.143
42.5584 -8.839
66.5919 30.797
54.3736 16.749
59.0043 8.995
71.356 19.636
68.7508 31.510
47.1556 41.235
66.2168 36.852
64.3813 31.174
34.1605 -33.041
53.8815 0.296
43.3727 -12.492
43.898 -18.884
58.6443 7.694
58.367 0.699
68.9797 -0.415
61.5128 6.626
42.8131 30.052
65.5917 34.254
61.6064 33.677
64.0019 40.101
58.7328 44.006
64.5581 37.090
23.9232 60.307
67.8694 24.317
66.579 -7.978
58.3255 -8.676
59.3156 -1.343
58.5256 31.187
49.6024 51.398
62.9705 17.433
61.7825 19.040
50.9151 47.768
44.5441 47.107
58.8362 -4.079
50.3761 5.118
46.821 33.393
36.4407 25.149
54.2843 15.746
52.3312 24.146
55.7626 34.596
45.2302 30.840
55.2745 47.251
66.7984 34.323
70.2085 14.627
68.7321 8.788
57.685 -2.283
63.3955 17.996
46.5871 29.167
39.8071 39.135
41.3693 41.776
51.6314 -6.177
73.6704 -3.652
40.3317 -17.911
40.1015 -9.696
71.1904 20.375
69.6431 -1.667
44.2918 -19.527
54.1238 -13.897
67.1671 -14.724
55.2613 0.277
42.7865 -13.282
65.3341 -0.308
60.016 20.453
65.2214 2.404
70.3459 11.144
60.0118 27.090
53.9227 32.000
24.5643 45.649
33.5523 45.132
67.1409 -4.673
36.1894 -21.340
30.7567 -24.539
44.0223 -14.398
52.544 -11.020
69.0077 17.770
59.9698 39.858
49.2777 33.851
28.1607 51.309
39.4349 17.391
62.0686 27.566
58.9901 5.526
19.1879 -16.821
40.8385 0.873
59.3872 19.186
60.0484 21.220
42.2543 40.268
62.625 37.489
69.3048 12.965
49.893 13.918
32.5648 -10.703
49.9374 -1.276
70.2884 8.237
44.3734 -12.016
42.3965 -6.582
55.5527 4.581
36.8434 -26.415
26.2496 -15.804
64.6882 14.611
68.5088 2.180
57.9506 32.987
49.0031 -1.791
56.0823 48.208
53.7105 42.976
48.7233 50.458
36.1639 46.395
64.3283 37.021
69.9657 26.352
64.8048 33.717
25.1356 46.330
43.7556 43.892
49.8052 52.777
51.7364 44.697
73.0662 16.989
59.3541 25.730
50.8097 2.298
44.8768 -17.980
66.4768 -2.778
46.9832 -24.655
68.7456 -4.255
67.1644 20.684
52.7964 52.036
49.2404 31.024
61.1764 36.415
47.0007 28.231
52.9807 -4.593
59.9645 -7.027
52.4402 -3.942
70.3419 1.931
67.5568 21.854
50.1883 35.076
34.7705 39.160
47.2351 50.014
46.2386 51.809
21.8629 38.054
58.0251 44.917
67.6335 13.433
69.6415 8.940
66.2283 17.439
47.9243 -9.195
65.2052 0.609
41.6398 6.960
54.1745 10.674
59.1445 33.387
62.3198 26.067
64.4749 15.886
69.9152 1.952
60.0385 -4.929
76.5569 4.606
59.8041 16.387
37.4452 41.735
63.6399 23.644
56.8002 -7.062
46.6112 -18.460
42.7348 10.405
63.8818 4.664
41.009 -10.157
61.9606 -22.180
51.0806 -14.944
55.1116 -24.914
60.9863 33.443
44.2218 55.826
60.1166 43.121
61.0479 39.333
67.8918 27.431
43.808 6.648
58.8879 28.246
72.3223 16.269
67.0323 26.021
70.1478 28.422
44.868 41.169
38.4641 41.358
14.0061 34.833
44.9037 -3.958
32.5504 24.740
39.7057 12.040
14.9305 35.417
21.558 48.596
27.1738 45.916
26.4083 44.802
44.3018 12.207
50.7853 36.454
66.7363 36.829
48.8352 47.694
63.6291 19.703
68.5601 -1.341
40.624 -24.265
60.2007 8.013
65.9317 4.844
55.5168 48.587
35.5698 43.520
52.2395 40.878
54.0936 49.727
33.3867 49.202
55.8983 26.580
44.5823 24.722
58.2458 14.301
41.7197 36.349
39.5314 45.712
34.2018 33.228
55.7526 5.243
29.6716 -18.249
69.9608 -11.418
62.148 -5.426
50.4699 -21.696
62.5786 -13.879
25.8988 -19.544
64.794 -13.162
53.1604 -23.915
62.0829 11.455
37.9833 -0.940
17.596 27.800
39.1206 46.892
42.366 37.335
49.1852 46.669
29.932 21.951
35.9486 15.153
43.1367 32.628
25.3369 49.534
29.2983 38.642
54.7855 50.523
66.8788 11.547
59.3671 -11.634
71.922 15.951
71.1789 11.543
56.3669 -15.686
43.5504 -14.923
59.6668 -5.095
43.0526 -4.102
53.9715 -6.874
65.0438 -2.248
56.6921 -3.885
67.7343 26.561
68.7935 31.900
67.7519 19.035
44.3997 35.986
28.7795 -13.923
37.6965 2.251
52.8487 13.934
57.0847 34.492
53.7242 -6.392
63.4327 -11.486
66.7652 5.789
65.4924 -9.539
66.4378 -0.254
48.6322 -13.028
51.9236 19.656
66.622 27.265
60.6068 3.138
64.5632 -0.744
48.6202 -15.228
67.4124 0.702
61.9449 14.154
53.8881 38.685
55.7589 49.559
36.7952 49.846
58.6331 35.711
45.7639 31.869
36.8553 58.645
43.6364 47.234
56.7518 27.681
11.7633 46.043
63.0544 15.720
40.2372 -8.077
38.917 6.257
43.0087 -8.187
57.2045 -7.521
61.4248 -1.667
67.2016 0.231
59.8697 38.744
58.5434 35.324
31.7786 34.636
58.9518 44.169
22.2811 27.112
49.5724 27.756
62.4792 24.025
27.9797 13.183
30.7941 41.120
52.5889 39.678
60.1627 38.797
58.1119 28.883
73.4591 22.435
67.1155 9.612
50.8596 27.748
55.1694 10.567
43.4462 -9.435
47.4386 -21.643
66.1025 -9.178
69.3415 12.325
70.9374 13.988
67.8502 32.593
48.1297 44.339
68.6793 25.059
36.0701 44.432
37.9118 43.585
62.4982 37.648
64.7795 14.230
48.8283 15.497
57.6572 17.331
54.7628 -5.342
34.0528 -9.453
41.9349 24.429
15.5367 37.270
5.52503 24.689
64.9295 3.887
65.2365 24.854
54.579 31.647
67.2464 3.425
56.9016 45.875
25.6303 54.422
13.6734 25.400
17.9076 50.578
5.81921 36.583
57.404 -16.557
43.2898 -10.824
34.5724 -16.509
58.0374 42.514
62.4167 29.202
58.4366 46.585
23.9223 41.155
54.4874 45.557
54.9516 38.441
41.097 52.592
24.5386 38.755
26.1244 16.977
47.1761 19.952
53.8153 4.293
49.7495 -7.074
42.8956 -8.107
56.8392 18.152
13.7424 51.831
58.4747 33.434
42.1534 40.215
63.9347 10.613
65.848 15.547
46.1401 5.106
56.573 5.545
69.0269 -11.073
55.8449 -11.503
52.3219 14.354
52.4251 25.021
54.7513 48.646
45.1531 46.634
24.9257 49.105
67.9752 30.944
69.0835 28.092
53.4879 12.381
44.4606 37.449
30.189 47.659
38.0723 51.718
46.5312 29.082
36.9619 54.828
31.1741 41.161
50.8658 38.824
47.7461 40.958
63.0456 7.567
48.9997 53.104
53.7345 25.727
62.371 23.430
66.8015 23.875
17.6926 24.006
15.4146 35.677
5.38598 24.789
62.7188 26.617
72.2044 15.984
70.5357 25.069
51.6688 0.384
68.9226 6.634
58.404 16.885
58.4978 20.063
35.7681 34.754
40.3564 12.410
54.1529 9.146
18.9845 37.655
44.2597 28.719
64.4006 -8.903
58.6 -2.029
63.8728 40.398
69.5949 16.527
64.524 39.511
70.7969 27.855
68.2191 22.231
65.6163 32.970
55.935 46.206
19.801 37.943
57.4092 32.050
64.8631 29.698
75.255 13.333
67.9801 24.151
56.5467 -8.543
60.0724 -22.103
35.2144 -14.684
59.9313 5.921
53.4133 -13.199
49.9783 -11.225
51.6285 49.946
68.9961 28.167
50.9853 12.147
61.6639 -9.407
59.2111 -0.278
66.6837 31.498
73.4076 21.007
57.3603 23.413
46.1763 54.595
31.2923 33.107
55.2172 -3.270
43.8335 -25.374
41.2901 -23.804
55.7594 -13.055
60.4399 22.279
50.9488 41.161
72.8017 23.458
69.2375 33.153
28.4382 51.376
53.0689 47.745
50.9848 46.124
41.1396 28.647
60.9683 0.766
30.3383 -22.913
51.862 -16.982
68.7523 22.829
59.9508 19.476
57.5661 -1.200
40.3923 -10.364
54.1944 -7.839
66.3501 29.025
66.0266 -4.189
71.4251 4.704
57.5933 36.737
69.9161 4.964
41.647 -26.351
23.5398 -21.652
36.1108 -9.940
61.2614 18.535
21.809 15.503
58.1025 5.285
49.5101 7.551
70.3266 21.102
67.2961 34.934
64.3674 20.761
67.7816 10.718
50.3982 48.716
49.961 22.482
29.6538 34.193
24.0074 49.353
45.2237 54.687
18.3438 53.853
38.3801 55.628
56.4067 33.985
57.2885 26.453
28.3498 47.719
26.6981 37.168
37.5808 14.399
56.9399 15.310
61.097 40.450
12.3989 39.704
37.4356 39.461
34.4845 49.669
68.985 11.973
71.8491 14.520
66.8464 21.554
31.682 51.575
62.4749 19.421
53.2344 9.790
49.9342 13.268
37.8491 33.844
38.8878 50.877
46.1081 25.457
49.3487 10.405
37.8274 22.080
48.442 42.919
34.5302 61.287
18.0478 43.238
64.6366 14.523
65.1759 -2.976
52.3843 20.092
57.2093 -8.029
71.7764 13.849
57.9603 -2.384
50.8311 24.715
50.1514 37.586
60.2066 36.212
42.0282 46.742
69.9091 22.507
54.5756 28.742
64.1688 31.251
65.2829 33.381
54.5709 16.348
52.3889 48.293
44.4531 27.949
53.7607 21.299
64.4337 37.735
54.5661 39.392
63.9889 13.587
67.6378 28.370
62.609 25.242
34.3848 28.651
37.3371 11.350
32.2125 3.200
68.9341 -4.574
35.9957 -7.826
60.658 11.947
28.2114 26.644
37.4694 42.729
65.7162 29.130
61.5769 34.484
52.506 43.075
26.5306 45.328
53.372 3.044
64.4614 -10.556
65.8486 -3.323
64.234 5.452
45.5234 -22.893
71.943 15.054
64.3335 18.595
63.1312 15.596
69.91 -0.041
67.6785 20.578
62.4482 37.094
64.7333 27.124
55.5083 35.365
48.8566 2.569
51.923 42.452
57.8351 47.488
58.7383 46.647
36.7785 49.985
33.1005 30.568
61.702 12.359
52.3928 7.124
52.8027 -22.257
35.749 -11.083
37.0585 -23.019
64.5151 -8.176
43.706 46.004
38.0652 41.829
18.3975 28.993
5.98734 36.216
52.3182 40.458
53.8107 35.899
18.4898 47.619
32.1189 37.241
19.0329 61.812
40.2118 49.934
30.4218 50.849
58.6534 39.079
66.3083 32.260
64.9625 37.812
53.9853 19.273
56.8189 14.651
44.1704 53.677
63.4074 33.289
54.1126 43.585
73.4283 21.855
73.5621 7.996
69.112 26.817
75.1028 -3.570
62.1883 -6.609
61.2416 -19.380
68.1711 15.892
62.1303 38.291
71.1205 22.058
64.3529 -6.523
60.5257 1.019
47.0003 -21.207
66.8992 -7.892
52.2602 -25.053
29.3301 -23.577
54.411 13.527
37.7319 38.005
15.0535 34.974
58.2731 36.850
55.5686 41.787
38.5347 48.627
45.3303 4.626
65.1807 13.248
54.7371 33.565
42.6175 5.008
53.5485 -20.180
63.1403 -0.731
58.4505 9.065
54.1393 38.168
51.7734 30.382
55.0756 49.417
28.0087 41.202
39.478 35.834
57.5219 32.588
30.1978 33.510
71.3144 18.895
73.2999 4.842
59.921 19.042
53.333 -14.719
57.9218 -16.268
64.6378 29.146
66.8148 17.898
71.398 18.402
51.2235 46.645
20.3295 44.824
37.6588 53.983
44.5918 50.274
43.1238 35.218
58.3537 30.866
41.4556 46.716
37.5651 31.051
35.8225 42.005
40.0699 51.111
65.3284 31.340
35.6186 45.087
40.4262 49.059
26.6951 35.630
53.4782 27.620
61.7709 38.512
56.5367 41.706
61.4571 42.671
32.5978 45.010
21.6574 57.420
5.82768 30.468
68.6643 -4.508
69.9123 -3.070
57.6112 -7.109
70.3154 17.134
72.4345 11.619
68.0677 -5.842
33.9996 -15.468
40.1603 -6.902
61.3513 25.108
27.9248 40.787
37.1109 -0.565
47.5507 -7.974
42.1439 35.314
30.8671 25.780
40.6907 42.027
53.9007 47.155
56.332 23.627
36.3385 40.205
50.1599 55.905
34.0317 48.626
34.9116 52.045
27.7194 59.039
20.6669 51.482
20.2868 38.911
51.8019 44.215
51.292 5.927
6.08799 44.728
29.4448 22.625
5.97681 30.441
67.3128 16.992
68.9405 10.298
71.3582 20.607
60.5713 32.920
57.0824 35.032
23.6492 38.206
31.8898 59.987
43.2795 29.022
54.1722 46.832
70.14 29.560
66.0888 15.909
70.4627 19.666
67.5635 9.951
69.7723 -0.572
62.5802 26.953
67.875 21.740
55.711 30.667
47.7514 27.994
59.5569 12.602
74.0178 17.724
68.1348 21.152
56.0969 15.128
58.5018 32.928
42.9814 38.143
69.4166 23.070
64.391 26.622
68.0138 14.265
57.788 -23.648
71.1866 4.605
71.317 5.302
66.1397 31.546
29.3872 27.602
30.817 51.605
56.529 17.436
57.7765 7.133
73.1965 11.938
63.9314 -6.027
56.9075 -15.082
58.2331 26.782
53.3722 10.769
25.661 34.136
5.88023 41.238
48.962 -1.927
29.8686 -23.757
55.7612 30.529
54.4062 48.562
63.5623 23.006
40.9769 34.287
55.2442 19.822
56.0442 35.685
35.0173 54.347
24.0136 44.722
20.8181 35.578
61.0442 38.580
71.5937 21.111
44.5137 5.195
33.2975 -19.598
43.6993 -8.537
55.3788 2.944
50.9049 35.919
67.1124 23.887
58.0362 44.099
63.7462 32.470
62.6837 1.662
36.6317 -13.710
47.3959 -17.994
68.4441 0.224
51.1726 7.121
56.3506 23.105
45.0096 34.699
58.8516 31.616
32.316 29.966
54.3541 39.179
65.4441 -13.831
57.8232 -16.284
42.5503 -21.865
64.5956 11.006
72.4235 -13.370
72.9075 2.944
45.8464 -4.371
39.641 27.909
31.4557 29.309
54.1193 25.161
46.6894 46.773
62.7913 30.702
60.8388 35.105
29.7329 47.135
42.5425 33.775
30.551 51.610
26.5996 27.286
63.5205 -18.377
63.9682 -16.238
43.5052 1.651
61.7588 6.320
69.2821 4.891
64.3859 23.638
43.6489 1.135
71.1759 9.768
73.629 7.405
44.1469 -25.055
33.7872 -17.165
53.624 -8.527
61.2501 34.548
47.7545 44.997
39.844 36.141
70.1698 -6.247
70.1775 7.131
64.3275 11.147
49.8293 21.683
65.8795 0.408
65.6655 -14.152
65.8776 -6.284
72.4869 -1.501
72.757 13.576
44.3251 -11.830
61.401 0.531
56.7673 33.458
58.7901 12.212
53.8323 40.370
15.8297 49.904
41.8322 51.050
52.1267 50.120
70.9627 23.037
49.3938 31.935
61.6616 38.891
50.1826 46.791
39.5596 30.845
38.3034 49.647
70.5274 17.402
64.6564 38.222
68.5398 16.682
59.8096 25.489
65.5386 -8.247
63.5793 -3.045
53.6272 25.844
45.8611 53.502
64.6418 29.372
68.1512 -5.580
70.0668 23.717
68.1598 27.489
68.3618 11.290
69.2016 11.092
66.682 37.387
54.3416 37.589
47.3662 -10.601
69.9267 -1.363
63.5914 -11.652
47.8904 33.622
68.879 28.318
69.9729 9.489
70.487 -3.040
57.3137 15.829
64.3032 32.752
48.0899 43.155
12.0378 44.224
38.0489 -1.756
63.4412 2.474
71.3903 8.655
58.1177 -2.005
53.6111 -12.936
69.4815 12.379
57.9154 33.218
55.1546 33.512
60.8337 31.137
60.5364 15.908
48.1063 49.994
43.4731 44.560
66.541 11.824
72.5598 15.301
74.5652 15.895
63.3477 -12.604
41.3293 -23.987
29.6188 -17.939
60.2285 -9.056
39.1573 -27.136
32.428 -13.908
56.2872 41.044
60.923 -0.916
68.5024 31.830
66.206 33.509
51.665 45.000
59.0145 14.269
68.833 1.363
52.1143 22.088
66.8183 -5.442
53.2622 -4.677
73.3808 5.985
74.3339 13.634
47.7168 -8.610
61.0647 26.050
48.527 26.425
30.5925 45.277
65.4736 13.137
63.1471 6.511
72.7533 22.295
56.1484 5.768
67.5828 -7.221
50.2108 -9.569
67.237 27.025
59.0188 -14.408
55.483 -8.173
62.6413 15.798
59.8128 -6.560
74.1518 14.068
48.1831 48.176
55.5322 34.290
54.3798 47.491
35.0771 49.519
51.0077 49.691
62.0653 20.641
40.3204 45.479
66.0916 36.215
21.6889 43.193
40.438 43.921
29.9849 34.272
50.5946 40.976
70.3108 16.845
59.4155 36.457
48.4315 54.180
27.3311 50.592
47.3135 46.024
45.814 33.370
63.9127 38.197
36.1137 44.789
41.2095 54.450
10.7281 41.467
5.53758 46.453
57.76 -11.103
55.4044 12.538
18.5474 30.824
69.8089 23.838
41.899 2.574
53.2485 -1.333
65.8961 29.151
56.4706 36.536
63.0988 35.840
74.9661 15.049
56.9536 37.815
67.6519 31.172
64.9254 26.382
52.8289 39.086
57.8227 19.088
58.9638 44.771
40.0867 55.154
67.5667 23.989
66.0856 34.217
63.9235 24.642
66.5496 11.392
34.4505 -29.100
66.6516 -9.208
35.5775 -20.300
49.58 17.114
55.7112 25.087
65.6449 10.979
54.4307 43.493
52.1151 3.769
43.722 -20.318
69.846 13.047
72.684 16.560
44.1078 22.380
33.7981 6.331
56.804 -14.915
34.6933 -12.725
58.434 -26.530
71.5582 17.712
55.4146 31.615
57.7836 0.053
69.7804 16.748
33.2158 35.131
40.5807 47.154
68.8293 16.647
75.6045 10.953
70.3979 17.436
63.4568 25.265
28.2777 40.745
37.6484 20.100
51.4423 44.089
67.7751 35.460
51.5299 34.915
66.4032 14.733
55.8109 -6.222
67.1061 26.916
71.3971 23.118
68.8225 9.161
61.9592 15.932
52.9019 -3.636
58.9007 -16.499
35.1394 -24.418
40.5616 -18.344
34.3561 0.940
57.3064 39.528
28.9377 61.302
54.4037 33.800
54.9488 30.530
64.0592 33.600
48.046 8.040
23.8913 26.321
70.4034 27.022
61.4237 -1.367
67.5293 25.177
70.6952 17.634
72.0033 9.117
69.8052 3.492
63.2896 13.842
40.5045 45.874
54.8817 41.637
44.7836 35.516
16.9841 45.680
64.4384 39.381
51.0378 39.646
60.06 8.990
27.8219 12.163
47.0798 11.690
62.6078 26.217
44.9649 44.431
59.0805 38.303
71.844 23.425
68.9553 27.838
71.0614 27.071
62.3259 -19.055
55.02 5.633
53.4302 -3.092
12.8526 40.399
48.4953 50.499
56.1066 42.020
60.6952 38.334
68.4763 28.544
69.012 29.354
58.3428 23.008
60.6622 2.137
62.2789 -5.790
66.8225 -2.161
24.6287 -24.361
48.5534 -6.357
58.8337 30.382
60.397 26.643
33.4415 39.882
22.2571 49.546
5.96766 41.386
44.2586 -21.402
54.0146 48.936
54.7889 45.714
61.5391 34.582
62.6564 17.744
65.4384 3.336
57.5273 40.600
50.1461 8.208
43.001 27.122
56.0452 34.714
39.6661 50.754
32.6865 24.951
14.0825 36.224
31.0186 41.070
17.137 59.177
59.3333 42.835
25.1238 53.865
40.2767 50.811
56.8361 31.740
21.6624 51.653
35.2786 42.784
26.9852 29.704
44.5417 54.408
32.1263 44.212
52.3086 45.426
62.2125 39.688
74.2257 2.119
60.4827 39.789
37.0399 51.980
51.5746 52.815
63.0469 38.545
52.4463 1.794
64.0415 30.049
56.268 34.822
57.4217 10.241
51.5266 13.543
37.7553 2.789
44.4082 0.741
65.2706 -18.895
65.5905 17.375
50.2184 -17.624
59.6034 45.106
14.2646 34.530
33.3698 49.214
49.1359 45.055
62.321 36.288
69.6527 6.082
39.8828 -21.131
58.588 34.574
67.1358 17.664
41.4826 -10.215
57.9882 -19.501
56.5091 -5.940
71.16 9.493
58.2898 26.265
51.7837 -1.542
43.9114 -7.233
60.1813 -2.855
65.4036 30.767
37.0534 48.103
43.0262 37.088
51.0882 43.720
55.9192 20.748
73.2454 3.761
63.1304 -2.242
60.4617 8.220
34.8895 -13.262
69.1969 20.216
41.8935 55.130
24.6856 47.079
20.4771 48.522
53.5902 43.901
65.5767 36.654
64.4286 3.028
52.5286 50.498
64.7744 36.024
62.1638 17.109
48.8384 -6.053
48.9363 -8.003
52.788 15.915
47.6952 -6.187
41.3906 -20.112
59.6749 -25.651
42.4778 -11.883
44.7326 -11.496
59.1405 -6.664
52.9639 7.595
52.0844 16.558
47.9351 38.303
63.7005 39.775
64.2348 34.450
52.8438 42.529
53.6465 41.058
67.9312 29.514
56.2733 39.750
65.9469 32.576
69.7192 25.345
64.3962 -8.707
50.4696 -12.233
65.0469 4.584
69.312 0.728
52.7835 -23.005
62.378 -4.309
53.7883 -19.796
66.4998 -4.918
46.5349 27.057
68.5395 30.664
45.0852 42.555
54.1371 50.452
41.9644 28.058
21.0177 36.265
32.1606 55.647
21.6964 42.607
50.2187 18.452
63.3416 33.734
63.8675 -8.327
53.091 -2.427
50.1783 3.157
61.8524 40.673
29.2078 46.996
51.3072 36.838
46.4853 29.431
63.1858 34.381
60.6444 15.477
72.8621 17.269
57.1865 -15.747
74.1822 16.833
44.6481 45.747
20.877 43.618
41.3077 51.365
63.5521 37.188
56.2385 37.956
59.7065 2.346
56.0321 -0.954
60.3914 25.742
54.7288 14.173
68.5363 31.502
51.0962 43.606
56.2114 41.625
34.1184 59.559
39.6802 27.129
45.8921 18.591
42.446 8.251
47.0868 30.016
74.8767 5.979
20.5473 35.306
50.6049 9.126
28.0776 31.006
41.0476 42.913
56.3594 32.540
48.0649 52.345
52.7176 12.709
60.2391 43.036
61.4968 31.078
56.7092 48.638
50.3922 19.591
46.9775 42.759
57.1822 23.095
64.2561 36.622
37.3425 21.428
46.2068 6.933
58.2968 -13.815
41.8998 -17.145
52.2837 13.450
48.8026 41.760
39.6639 31.928
27.4098 49.317
46.4179 46.432
49.8571 33.332
33.698 -4.080
57.8392 11.309
48.2059 -13.405
68.2595 4.635
68.7856 18.186
73.0898 13.556
67.4839 33.599
41.2734 49.279
47.834 54.175
20.4389 15.695
30.0322 6.164
47.0836 2.593
34.5061 53.565
47.7868 36.669
24.0276 51.809
33.3025 49.766
54.4374 44.504
64.8164 32.220
44.483 58.008
44.386 38.669
71.9576 2.416
53.0867 27.058
47.709 -12.267
67.6242 -2.530
71.0499 8.933
50.4264 34.968
67.3388 14.760
76.2454 8.353
67.0666 14.201
43.559 13.681
60.2827 4.029
67.8403 23.177
74.2964 14.603
69.814 8.663
59.5163 35.728
49.5097 50.843
23.0139 43.935
58.5312 36.529
72.5146 8.873
66.5128 11.991
49.2534 51.959
20.565 51.151
17.4407 44.325
47.8322 20.153
49.789 42.664
41.4482 35.282
35.5456 41.699
62.1194 41.829
58.0533 22.172
56.8542 28.389
70.5523 10.802
74.3121 -5.668
71.8221 15.213
66.4303 36.608
62.6208 38.291
54.1576 -0.677
69.1829 -9.591
68.3324 15.360
74.7019 3.844
69.4221 20.527
72.3549 15.044
42.0519 -20.318
34.884 -29.939
20.1185 -21.734
47.7732 -29.448
44.5527 -23.989
24.658 -17.075
51.8675 -21.426
62.2018 -1.688
58.0418 35.779
67.888 25.529
51.2047 35.089
72.7981 14.335
68.8535 -6.618
58.6761 -18.739
44.8408 35.848
44.7216 25.572
39.1131 38.476
13.5922 45.659
5.73665 47.523
68.3036 13.357
60.9936 18.693
47.7021 17.273
46.4174 36.292
65.1962 33.008
44.3173 36.253
59.5842 34.759
70.5292 29.345
59.3481 18.793
50.61 35.953
50.0125 9.813
58.2899 30.592
45.461 36.256
32.5037 25.263
42.7132 42.550
57.9238 47.186
68.1865 28.102
70.7479 3.395
66.0902 30.565
52.1727 20.511
50.7154 46.722
5.71748 41.217
67.8586 13.070
57.3639 -1.827
65.0417 9.075
69.0674 8.623
70.3023 19.502
71.5993 25.463
64.309 34.600
61.7146 35.334
62.7114 32.701
76.0004 8.581
58.5885 24.770
59.7358 4.824
52.6822 6.425
22.0793 33.066
51.6308 15.291
31.0992 37.841
27.3382 40.147
46.4967 24.393
49.8631 10.355
60.5113 6.980
54.8731 10.305
75.4539 6.058
46.6827 47.835
65.4072 37.543
73.1747 -0.603
73.7759 2.546
69.1019 28.579
48.5575 -16.319
51.0974 -11.642
71.5234 7.277
68.0209 33.860
55.8826 49.638
58.9294 43.791
63.5664 20.741
52.4319 39.153
64.9022 23.849
65.4315 25.591
53.3198 19.288
46.0256 18.200
37.4337 54.382
45.4945 50.691
67.545 15.111
42.7095 47.828
41.9049 54.729
41.9391 26.877
40.2873 13.713
45.2865 6.071
64.5099 9.565
54.2328 -6.184
73.0195 3.472
52.1808 -5.719
58.551 -13.139
60.3681 -11.995
45.9404 -10.507
44.4201 -8.624
57.0826 22.819
33.6469 38.333
43.2932 8.341
42.7147 9.396
74.8584 16.760
46.5629 -18.647
47.9682 4.965
13.3999 34.050
51.3561 4.970
71.0577 16.630
18.4625 42.558
43.4066 46.866
34.9496 21.441
67.0871 -0.668
53.7747 -10.218
65.6832 7.645
64.6403 36.500
43.2208 46.382
59.523 29.129
75.1345 11.175
64.7733 -3.722
61.8293 7.451
51.6434 7.988
50.1761 22.143
61.1715 22.760
48.3893 -15.388
73.6103 21.129
31.5961 -17.043
47.4116 -23.141
64.6088 -9.798
43.5304 26.726
23.7669 42.943
50.8295 39.272
55.015 46.756
62.386 -18.160
40.6499 -27.365
39.1494 -20.204
27.9323 -10.701
38.2538 -14.659
66.5169 8.718
46.5683 49.684
41.7342 37.757
42.9154 32.113
43.4948 28.343
66.558 12.469
68.9579 11.258
64.7866 -2.401
46.4906 31.461
60.4451 32.468
71.2552 21.151
65.858 19.821
70.1195 13.921
46.3485 2.924
59.7392 19.782
34.2954 52.536
32.4204 38.430
30.2653 56.655
37.8607 48.621
53.5949 19.911
55.7769 27.508
75.1772 15.248
61.5589 1.180
12.4272 42.492
5.30032 55.071
73.0664 10.771
49.1491 13.631
73.3413 5.173
59.069 -24.808
59.0616 3.830
41.7865 -27.095
58.926 -6.645
57.9076 14.252
38.5853 1.854
71.4318 9.638
55.1098 5.887
68.4024 9.581
64.9451 7.091
42.9661 52.822
23.9164 30.350
30.6469 21.865
45.6169 2.934
56.9933 32.039
33.5073 38.456
48.2307 34.427
36.1284 41.039
49.5696 54.559
29.3918 21.199
41.118 40.574
49.4197 44.172
75.0037 9.933
63.4412 12.901
40.6892 48.187
30.9746 35.604
55.144 43.294
42.4295 30.719
47.5615 48.869
32.9953 47.815
51.1443 38.417
63.8969 39.759
27.8505 49.841
46.4432 53.706
41.3891 57.780
18.6286 41.255
20.8787 51.617
45.6216 48.111
36.4103 39.073
43.0949 -18.343
55.6128 -8.188
30.1584 9.227
59.7256 12.099
43.8633 11.491
13.5573 19.989
12.4303 13.669
49.8538 21.112
52.4656 9.835
50.447 48.990
70.9079 26.857
55.3251 25.408
48.7125 13.643
41.6233 47.044
64.4194 19.580
48.9709 19.484
44.5082 16.183
28.8051 35.026
20.4274 49.220
55.5419 40.941
64.815 35.095
63.5606 39.005
66.8448 23.796
58.9751 26.490
34.6313 38.721
52.5756 41.171
46.1183 56.909
13.4156 53.777
51.9333 48.503
59.2088 39.383
33.3554 16.820
60.3256 24.708
37.0145 39.587
51.5067 50.704
32.712 45.499
54.39 9.591
54.914 45.457
74.734 14.892
43.3174 34.435
36.1119 48.348
43.8975 41.112
28.0506 35.689
43.8134 42.859
41.7492 50.292
41.3772 50.395
45.3849 47.455
68.6555 28.717
56.2853 -3.073
52.3771 45.671
64.4623 38.649
34.7781 32.247
40.9509 51.145
56.0343 47.873
34.7967 39.912
71.0787 5.361
52.0292 -10.671
65.5506 22.738
48.9012 -0.152
32.617 25.752
51.0904 5.358
45.803 -17.405
48.6924 -10.914
32.7874 4.040
27.3214 45.155
63.3057 35.625
51.3982 40.823
72.4722 12.669
51.5171 8.202
63.1101 16.021
68.6987 4.193
68.2871 31.261
31.4855 24.442
49.8269 26.029
55.7186 28.939
63.1686 7.180
60.1318 37.814
49.8878 42.429
65.8531 36.198
26.4138 51.697
32.4907 47.867
64.278 39.735
58.3012 12.429
57.685 -2.899
49.0978 5.046
39.8965 29.552
46.3379 -3.845
66.0162 -13.489
37.0176 -11.181
57.9908 22.168
67.843 -5.773
43.7124 3.318
50.2271 30.024
41.0508 -17.198
45.3801 31.069
49.5561 31.772
54.346 18.437
61.7772 -1.877
43.4072 -10.005
58.5453 -8.671
46.7531 -15.491
38.9 -13.116
32.7893 -6.741
39.1399 57.489
28.8919 51.341
27.3379 20.702
49.1628 40.630
56.9515 41.717
58.4016 25.667
48.0226 -14.726
45.3942 -5.371
45.8505 -25.721
52.6562 -13.330
47.3511 7.416
57.959 18.992
60.989 23.217
39.0154 22.922
10.9322 34.404
16.6485 55.915
45.2135 31.677
38.1351 3.598
43.7953 -14.845
34.7456 -16.759
69.2666 -8.773
73.5205 13.057
72.1269 18.605
70.2811 18.322
60.6131 0.332
60.9681 3.200
20.4374 42.816
34.817 49.758
25.1999 35.999
63.8939 31.066
63.6637 9.972
62.8321 -1.252
54.6768 -16.493
52.7097 -22.232
58.5838 -11.813
30.3077 -20.962
65.5824 -15.304
61.9002 31.916
56.081 43.788
41.6764 58.304
32.8097 39.211
45.7707 26.243
48.2273 14.870
58.3 5.790
45.6627 15.390
66.4023 29.730
58.1988 23.340
33.1405 51.800
43.2587 32.365
51.8428 34.950
31.4557 46.970
21.7171 39.769
33.2857 29.147
18.2918 48.172
41.7794 25.495
54.8476 47.828
46.316 24.129
38.1264 9.628
54.8668 16.708
45.9017 12.520
42.5556 5.570
48.6227 42.532
57.2088 32.396
66.2986 15.888
38.1002 37.269
47.9505 -10.486
61.8326 25.062
41.3754 55.768
34.4065 49.607
69.7579 25.431
63.2693 2.028
71.5788 8.559
67.7757 14.808
49.6212 46.410
5.56629 31.029
49.9389 -0.826
37.5289 -11.366
45.9178 -22.174
22.5781 -19.227
26.7831 -21.128
63.3227 -9.952
64.0764 -11.653
48.465 35.975
62.4023 37.478
60.6971 41.353
72.7795 18.043
64.3057 7.836
56.3841 -23.564
66.7859 -13.501
47.6361 -22.206
50.6458 -6.857
53.0152 -10.794
67.97 32.964
46.1814 30.891
43.0073 41.925
41.3369 49.831
20.9868 35.169
32.7032 48.551
64.3827 20.096
64.6007 30.566
37.4331 -23.388
59.9582 -1.526
37.34 46.793
30.7272 52.325
45.8746 1.422
63.456 -14.019
73.1516 9.736
60.5686 43.589
55.1894 -1.297
70.4019 20.708
66.9874 24.345
71.7252 17.774
52.5431 41.845
48.6594 39.734
27.3093 50.421
39.0626 18.577
43.1258 25.265
53.1743 34.647
42.8485 40.948
66.6495 32.112
69.0164 28.504
60.6229 8.304
47.9572 -3.714
52.5786 -9.625
63.1845 39.655
72.732 16.264
62.2578 4.098
57.7235 18.428
53.3372 -10.756
62.6602 -2.388
59.9005 -14.426
58.1912 11.841
70.9102 22.174
61.1763 -4.031
59.8533 -14.323
70.4355 8.924
61.1652 4.429
54.6688 -12.885
72.3961 20.599
49.3196 44.946
40.112 54.550
31.1091 54.662
23.0511 55.484
46.8708 52.981
20.3099 55.007
56.3569 34.732
23.3915 50.308
5.83114 41.118
62.99 22.169
41.0262 35.353
28.7131 44.279
32.9284 43.625
39.528 47.312
36.977 37.136
62.6644 16.826
68.0544 32.019
50.1822 -6.136
55.8574 12.447
55.9663 11.206
62.3593 18.123
24.429 16.513
13.8041 47.369
46.3322 46.026
53.8941 36.256
52.8957 41.700
35.861 30.103
23.4267 45.097
42.3873 26.681
23.7419 47.649
46.9179 33.585
66.5912 27.432
57.854 39.052
59.38 1.868
49.2364 -5.845
45.9816 18.430
43.4742 14.704
50.5196 41.742
30.7255 39.993
38.7153 55.806
5.77487 42.117
38.5875 3.117
35.7415 -18.382
22.7473 8.500
32.6611 47.741
68.6501 29.076
65.1908 -13.670
68.1514 30.355
44.8985 51.475
67.9524 9.303
70.5725 10.377
61.6272 -8.963
62.4474 -10.260
71.313 13.778
61.3403 16.439
58.647 3.342
64.0778 35.324
60.8574 31.161
73.4195 17.997
70.4219 20.194
37.2378 40.775
49.3723 42.036
58.9147 38.476
53.477 46.189
49.3279 21.184
44.6186 27.033
31.3232 40.603
36.6801 56.699
55.9826 38.626
73.5107 12.508
51.1839 -16.941
67.8614 23.954
43.0176 0.281
50.2561 -10.975
33.7009 -22.186
75.6468 12.186
58.8117 10.465
67.9028 19.178
51.6957 42.648
65.3498 32.576
68.1046 34.223
67.8579 18.388
65.4301 8.953
14.0599 38.736
46.7779 51.084
19.6421 32.682
45.0996 27.428
52.0166 42.132
58.4787 -4.606
61.3154 21.072
51.6802 41.627
59.3399 32.809
35.2692 24.764
55.692 12.117
71.3413 27.348
62.4587 25.764
39.7989 52.164
51.3337 50.967
52.3113 37.414
60.5429 43.280
62.8816 30.320
58.6746 33.233
51.2365 18.528
60.0588 34.217
50.1786 4.591
44.087 12.294
38.6265 56.059
42.5823 52.507
22.7311 38.042
51.44 30.383
71.4621 9.200
62.4652 34.139
64.0874 29.017
46.4851 3.542
51.5139 -21.197
29.667 -0.234
50.4621 5.188
38.8729 -0.887
46.9648 3.673
51.7482 -4.339
59.7733 30.687
44.7291 56.325
56.3871 49.234
39.1561 44.481
24.2532 26.137
45.9832 23.233
67.3846 33.196
48.8125 42.730
44.5824 9.808
15.3572 30.843
13.4421 43.407
51.381 45.267
26.6724 32.393
58.5171 15.662
49.5869 -14.136
72.5755 13.931
64.7014 8.843
73.6119 18.127
74.2692 10.045
50.0861 40.511
45.7719 54.229
42.9088 23.464
64.7194 15.069
41.738 39.742
46.9313 32.585
65.8384 -2.720
43.5171 43.788
62.522 33.266
58.5898 38.250
50.1815 49.893
47.0636 27.606
57.6123 28.995
40.0515 45.798
31.2526 50.597
34.3975 20.235
39.6322 41.852
19.1767 22.475
5.88278 36.239
58.8517 38.167
48.4412 43.348
44.6812 44.531
13.687 38.942
67.8686 19.819
46.3716 -14.154
51.2939 35.188
25.4171 46.284
33.5295 50.599
29.8156 43.825
44.8692 52.132
50.7607 54.755
55.2771 44.282
66.4078 12.816
69.7662 22.236
64.5575 -1.184
33.5095 -6.959
56.7407 8.799
63.0208 8.746
58.8384 44.363
39.045 47.780
52.4049 16.460
25.6383 49.556
13.1045 49.018
5.28761 41.840
19.8977 49.922
25.1487 41.754
5.82599 47.117
49.1305 36.256
40.1807 47.963
65.9829 35.242
54.4841 42.068
61.389 40.050
52.7001 10.261
65.6125 -1.978
55.2001 40.161
58.7134 40.001
66.3295 36.419
48.7579 52.875
53.4882 49.995
73.5359 -0.966
38.9214 -9.030
61.8774 -8.282
48.1793 -38.035
58.9035 -7.262
62.3531 18.229
40.3289 24.324
56.4072 32.211
51.9025 36.696
7.4207 55.212
5.0339 52.727
27.4798 -19.281
37.2226 -19.967
56.9458 13.311
58.7294 -8.711
40.167 -13.653
27.3422 -24.836
58.5088 -13.517
60.553 -8.499
60.5833 25.059
65.3166 13.289
59.8248 39.094
43.0526 32.610
52.4993 33.438
65.7245 -8.391
44.7856 -6.498
46.3506 32.753
18.0963 25.653
53.918 33.758
59.0956 32.204
43.2564 27.658
73.7375 19.341
65.2385 2.049
51.572 -19.578
40.4823 -10.895
63.7428 -10.294
65.2883 -19.868
67.8529 -3.483
69.5576 11.872
59.7401 42.097
73.9939 10.651
62.0075 39.404
26.7741 40.415
5.91602 30.466
51.7398 -13.249
59.7163 -7.397
70.5481 19.218
62.1446 -13.234
70.8764 0.460
41.3803 -9.280
44.0787 39.533
68.3124 3.511
59.4719 -9.875
48.0511 -10.843
46.3477 8.817
68.4753 26.224
39.8831 50.416
62.5362 36.067
35.7731 43.062
65.2504 30.727
58.4277 42.179
51.1909 49.260
32.2071 47.938
39.1231 31.257
32.8109 42.056
57.4834 14.876
63.275 35.904
60.8227 -3.503
67.6494 2.300
55.1187 -1.193
47.2467 45.563
11.9559 46.158
5.45187 42.291
17.7868 35.775
56.2362 16.496
49.0494 47.769
53.1286 48.631
55.1676 1.107
57.7571 14.467
60.5557 3.297
54.2568 -16.369
57.6322 -12.734
33.9977 -25.345
70.807 14.638
57.0223 -1.777
52.357 -11.146
71.2273 17.321
61.8997 17.586
50.1088 38.990
56.2235 38.321
60.3448 41.938
69.3472 27.824
52.9039 -9.107
48.9586 2.061
59.7487 4.824
60.2888 -12.824
60.2635 -11.665
54.3658 -10.116
48.8304 -14.897
66.5225 5.794
56.7327 -15.900
69.4709 -15.267
62.288 25.844
73.7464 17.522
53.821 36.992
49.0518 20.792
58.9799 -8.938
65.6397 2.446
49.1264 -22.672
59.8185 -12.712
34.8802 14.642
51.6753 -10.613
25.9361 48.880
55.9951 40.336
57.0453 44.995
14.2823 33.622
23.5351 32.122
44.1609 29.572
38.4539 43.877
29.7214 45.903
15.622 41.036
10.441 45.442
49.3338 52.806
50.5812 43.805
37.7965 46.693
7.87595 35.882
54.4949 40.398
60.5653 17.387
63.8565 -8.465
49.2488 -11.303
52.8873 -7.583
52.6135 -7.478
54.8951 -22.275
65.3114 24.232
40.347 57.354
29.0178 21.967
46.5707 42.389
59.0613 38.159
67.0964 31.627
74.9745 2.573
63.0226 1.436
61.2098 12.673
56.703 -4.406
74.8888 4.394
45.2769 -19.574
60.6036 -15.018
39.9828 -22.183
74.3199 1.267
66.029 -7.848
58.3755 -24.285
56.8735 -16.931
74.4712 13.422
66.6793 14.975
71.0435 10.895
70.3488 2.269
69.9131 6.280
55.5066 -9.518
46.0501 -13.650
44.2083 42.905
42.476 53.905
69.4825 30.908
65.4878 10.887
60.4979 19.415
50.6373 10.785
27.406 42.724
5.88044 41.266
54.7225 50.063
20.1475 31.848
37.7179 46.332
23.1092 40.890
57.3067 15.587
39.7949 32.754
59.4132 36.093
69.0897 29.148
51.9307 31.499
25.9091 54.906
24.5747 42.495
60.9312 37.838
59.8205 25.141
69.7251 17.337
60.7038 -0.765
52.8431 -7.868
55.8469 27.003
19.7382 27.271
10.5965 27.264
8.54174 31.993
5.96381 35.913
25.2166 -20.178
43.9536 9.927
24.3347 33.181
39.5127 50.587
17.7608 52.415
29.2219 45.363
25.5583 52.438
43.1425 57.985
43.8094 53.263
49.5389 41.887
66.9284 4.080
46.2724 -18.729
54.692 28.918
59.5276 25.498
38.7892 26.611
47.6163 37.898
35.2563 51.908
41.623 22.117
47.1606 6.861
18.3511 31.877
43.6016 51.191
70.389 25.378
53.7592 45.903
34.8006 59.782
60.6522 36.943
53.1239 42.216
46.6064 39.406
55.0423 4.218
67.3123 26.173
65.1135 -4.481
74.3876 -4.184
64.642 -0.722
64.9871 -7.574
46.9834 -12.707
71.5339 21.302
63.0253 2.064
70.1301 -11.814
63.4199 1.172
45.9884 31.818
50.1804 3.296
44.7342 -18.218
18.1256 -15.876
53.6406 -13.083
59.4864 -18.694
70.8204 30.685
64.972 21.295
62.5498 42.542
58.1053 7.061
58.7773 13.232
68.4674 21.415
60.7685 33.150
45.9223 43.306
47.0669 36.627
15.3195 54.321
32.6943 48.392
69.8919 30.465
58.3638 41.237
66.9378 33.981
70.6223 26.434
66.2402 30.056
69.2806 7.230
67.1274 -7.682
48.2623 50.915
42.666 37.258
51.2105 17.879
70.9083 15.103
57.764 -3.169
69.9659 -4.036
49.7728 21.640
22.8056 47.301
34.2904 47.147
48.3129 40.394
71.3555 23.398
70.7426 20.408
70.2764 23.279
34.3936 43.802
5.988 36.535
43.4587 -1.174
64.9137 35.220
52.4613 47.295
31.4516 41.195
61.5172 -1.394
73.1596 19.580
46.0497 49.997
38.3723 46.326
47.8662 52.080
59.3415 45.371
68.4452 -8.389
44.9313 28.613
71.3893 24.469
60.8059 32.215
29.8958 37.714
47.0721 17.926
50.014 31.795
56.8329 29.464
59.8473 31.601
61.931 -6.194
69.797 17.824
59.4987 38.305
73.059 13.598
72.9136 3.850
63.9113 16.523
68.4577 30.584
46.8475 -7.560
51.7361 -6.312
66.4448 10.749
63.0921 14.998
49.142 23.550
44.4019 -13.390
29.0552 23.068
17.2563 53.653
35.871 43.874
61.3517 32.498
65.4684 27.950
45.2334 32.975
56.3713 46.007
68.4258 28.500
53.6849 -26.926
72.4974 9.546
63.6861 6.746
68.1488 12.635
49.7823 -13.833
51.4792 -8.208
59.7521 24.915
59.6357 3.594
52.3133 14.386
69.3521 26.556
62.4716 26.496
68.7647 30.764
63.5 24.995
65.0132 29.587
23.9353 31.962
5.50776 30.617
68.1815 25.162
64.5513 22.579
42.5285 39.563
45.32 19.016
40.2924 34.940
39.7254 54.407
62.4535 42.476
37.3914 34.146
35.6029 34.393
66.6878 3.860
62.6545 29.271
71.0609 4.693
60.7783 -12.010
68.7138 26.149
62.7694 36.647
73.4566 14.388
40.9287 -1.714
39.215 40.873
63.3898 -1.094
53.5757 -6.016
55.4669 -27.385
48.9612 -20.989
67.0596 -5.920
58.017 -14.335
54.1086 -12.851
64.8362 17.905
51.6778 0.968
51.2859 27.497
37.3896 50.846
46.9149 38.632
57.0876 37.576
37.303 22.434
32.2743 63.424
35.1137 52.763
69.7627 26.676
64.3133 37.992
57.0308 39.296
71.1573 19.202
34.6319 -4.972
25.811 11.530
54.0745 49.051
21.5518 59.019
47.1187 33.545
36.4612 42.540
43.7472 53.357
60.5426 43.561
51.18 45.509
48.5227 24.817
65.843 32.091
47.6521 30.214
25.228 46.303
54.5941 38.185
34.9806 44.935
60.2668 24.519
74.2793 11.807
62.8704 -0.420
32.8924 -10.942
69.4721 17.871
69.9846 22.941
52.5925 22.771
68.1444 26.600
55.1416 46.311
47.5364 54.344
45.4761 31.787
73.9129 3.105
63.8964 20.047
41.8833 39.864
49.5136 45.718
40.6127 56.096
39.119 49.174
49.1178 50.767
67.6621 29.254
53.2438 44.432
27.5541 48.580
59.6145 27.508
70.0054 19.894
48.9612 -24.593
60.3761 4.364
66.6228 5.642
73.2147 19.073
46.7598 37.817
52.443 16.398
28.4219 -1.274
35.9673 -11.593
33.6674 -22.998
56.3576 0.244
68.9453 22.926
65.7103 -5.508
65.2701 -17.022
57.7006 -17.332
57.6755 -11.450
50.8136 -23.720
64.2604 -8.530
56.0088 -5.086
41.0647 27.001
45.1718 2.114
69.57 25.125
64.018 11.058
59.4494 -5.692
61.7565 6.260
75.8303 0.663
64.2634 -2.257
58.67 28.937
63.6019 37.681
68.7471 33.588
66.8324 12.610
41.0589 43.656
59.6835 32.913
48.062 16.223
41.6686 21.553
58.3705 9.166
67.9007 -5.054
59.6228 -3.801
47.1429 -15.783
59.5503 17.626
27.8572 26.998
53.584 34.446
52.3875 -18.772
71.9588 0.113
57.027 3.128
60.2599 43.487
61.9584 35.784
39.4577 57.617
29.3634 54.563
17.832 54.607
38.5364 47.682
55.6871 47.153
55.1956 33.033
38.6789 10.334
52.7296 30.715
41.9079 19.465
70.245 -4.480
43.7513 -7.445
51.2316 -14.157
5.2406 47.193
69.3842 15.908
52.3634 -17.771
53.1266 -8.032
36.0765 -18.550
59.3515 -5.438
41.5678 -6.543
43.8874 -30.966
52.3161 14.803
70.9438 8.678
70.4932 12.197
48.951 22.368
56.3252 34.778
21.3304 43.396
48.1865 36.063
28.492 35.219
58.7927 44.582
27.7447 34.245
5.76526 41.495
64.237 20.813
55.4811 24.973
48.1278 6.104
52.7485 -14.219
73.4542 0.121
70.2423 15.457
63.3495 -2.871
55.6876 -12.991
65.5436 10.289
57.6583 -5.480
63.1825 -0.881
70.9139 1.592
62.3257 -7.810
64.8523 5.348
66.811 -3.798
57.9706 -9.158
59.8025 -15.140
65.6657 20.922
67.9672 -6.408
74.3645 13.159
67.9685 32.573
49.079 51.484
65.9464 30.873
75.2068 9.555
63.7516 -9.990
67.767 11.238
63.0634 35.366
72.2856 24.880
46.1278 47.027
52.7657 26.654
54.9093 19.328
18.9857 48.955
20.1557 35.701
54.1336 37.531
41.8452 37.416
17.0467 46.055
54.2117 14.910
46.0274 46.159
55.4189 32.453
42.3375 39.122
54.2028 46.880
72.4468 18.000
65.7255 -3.849
71.8155 13.718
62.0683 42.182
69.2467 7.543
67.1038 22.881
42.0161 -15.269
65.3942 -21.974
46.6492 -16.498
57.3319 -4.463
62.6736 -13.757
61.6325 -8.510
69.209 12.800
61.4176 17.919
69.4361 29.455
23.0392 42.081
39.5142 41.318
51.8163 42.334
47.1744 42.744
49.9966 44.969
58.2264 37.711
53.324 -9.924
63.8663 -0.740
39.9703 -11.172
43.3231 -26.621
50.1189 -25.344
40.6781 -22.045
51.235 -21.702
52.1948 -5.972
66.6987 6.471
59.8363 -13.186
63.5351 33.232
72.8735 9.019
70.9405 10.765
69.402 16.356
72.7177 15.358
59.6366 23.931
57.7273 43.205
35.4749 30.653
5.53696 60.137
34.4069 47.804
62.6838 22.735
47.5645 -2.715
59.2246 29.784
67.1039 25.655
73.6517 16.566
57.4745 5.067
30.9904 44.323
14.7467 20.213
41.6435 14.101
53.8199 -10.426
68.6369 7.023
68.955 3.383
48.4983 45.131
17.3466 39.911
49.2518 41.965
53.6486 22.737
55.45 17.769
50.3803 10.906
62.4977 2.380
45.4183 -7.678
61.2099 -10.592
61.4676 -16.565
55.7221 -24.107
66.3279 1.632
42.5007 6.434
73.4447 1.498
71.8467 9.492
44.0296 52.341
68.0863 26.707
67.2755 -7.572
51.1564 -4.014
63.6615 -4.703
50.4528 -11.149
55.127 -23.148
35.2323 -26.577
47.9787 5.204
46.9541 -23.199
57.0412 -12.933
49.4069 6.830
49.9918 -17.104
35.7322 -4.651
59.0034 31.823
59.3929 32.996
22.4998 52.074
5.85817 36.342
67.9492 0.737
70.269 13.231
68.9332 17.796
67.3697 0.558
42.7207 -10.203
52.5443 -14.088
49.8965 -13.062
46.6466 -14.193
61.0962 -5.583
47.331 -15.418
62.3677 11.295
50.6483 28.653
35.556 29.402
59.3009 28.906
67.0308 22.703
72.8961 18.845
53.4055 22.441
59.1656 10.014
71.4039 -1.345
65.6021 30.961
66.4058 29.241
43.9947 38.282
23.0687 23.376
41.419 14.960
72.4935 18.638
51.5434 -4.020
48.5756 12.716
39.5643 19.358
61.7191 35.239
51.8635 39.653
52.4881 51.389
39.2906 25.231
49.8779 1.258
57.4524 22.592
53.9982 26.802
49.0471 4.186
39.7516 21.791
69.4823 -0.173
53.2829 -7.842
43.7195 -6.951
66.6018 9.216
42.9731 18.704
51.8618 -2.617
46.0713 31.401
55.4115 2.032
47.6128 43.222
53.1238 11.897
55.9528 24.054
60.7835 -5.168
58.1277 -23.628
61.6238 -10.718
31.9159 4.288
30.9737 34.100
17.861 43.025
42.4726 48.880
41.2809 28.443
32.8444 52.975
11.3494 54.307
60.0099 37.242
72.5142 -0.815
69.6114 10.068
46.2771 53.638
25.196 48.869
61.7583 21.357
62.0867 6.784
51.4151 -24.914
59.6094 -8.632
67.5205 -10.838
60.6861 30.051
24.4264 46.056
65.3088 11.228
62.8433 4.292
75.5733 3.681
41.5959 -15.874
49.4121 -1.600
47.9481 -3.630
60.7237 -5.794
59.8219 8.369
69.8889 20.099
62.187 9.831
65.5536 31.222
68.0775 30.853
59.3615 23.992
30.4633 32.202
60.6806 -8.881
59.6993 25.730
45.7493 -9.480
56.6547 3.583
61.0158 -11.339
36.5749 -6.242
48.8161 53.844
63.7579 27.277
70.7605 26.888
52.9837 47.630
42.5065 55.935
21.9335 28.962
13.4136 51.336
27.3169 51.271
5.39646 41.540
58.0001 18.544
73.969 13.002
75.0736 7.795
74.857 11.245
70.1148 14.683
44.4357 8.506
48.6479 37.988
56.867 30.194
72.3316 23.166
62.3326 40.896
57.5925 33.190
22.5609 8.468
66.8325 6.017
73.1015 -6.073
45.9523 5.717
55.7605 -8.221
36.3705 -27.640
47.7052 -18.116
28.8033 -20.145
68.5354 -7.477
55.728 -1.568
64.4037 31.697
49.6881 52.215
58.164 42.222
41.553 40.186
49.3267 49.308
67.8653 11.182
62.2353 19.272
54.0802 33.005
56.251 47.209
25.8389 45.819
51.4877 47.472
48.9239 35.791
51.8055 43.078
52.3313 21.378
74.6649 9.532
49.3268 -9.566
63.9665 -17.113
70.6559 -8.327
73.7762 16.141
53.4035 38.349
69.5401 25.881
64.1159 38.933
53.0526 45.370
38.8644 42.635
58.4311 32.022
71.15 13.357
57.2141 -10.317
74.1442 2.971
64.2994 -2.097
37.5458 -2.836
48.7263 4.540
63.7544 -0.745
68.6471 30.424
72.4616 14.451
67.3072 14.064
40.9853 50.984
36.0303 58.288
28.0425 51.985
45.185 51.069
68.6954 28.345
54.6532 23.483
62.9827 29.747
68.5486 33.272
58.0267 7.312
62.77 -5.717
62.9362 -8.236
52.2301 23.005
54.7346 0.802
29.858 -7.820
24.1213 -16.278
56.901 1.819
61.2975 7.548
70.4861 -1.138
51.5873 -0.521
59.6666 40.412
33.1699 39.102
51.0227 31.397
57.7278 22.902
64.7521 22.481
61.6631 42.010
16.8775 24.168
20.949 56.354
8.15286 39.411
31.5806 33.433
24.4478 32.325
19.3512 25.628
67.7956 25.848
65.9508 32.093
60.8798 25.692
68.6113 33.346
71.302 23.672
70.0019 6.215
74.7843 7.435
30.6882 39.965
55.3576 47.145
42.3823 41.272
60.8345 42.680
69.4388 1.827
63.4363 25.046
62.9383 38.344
47.7541 44.784
43.1849 37.108
36.4043 40.111
55.2981 20.067
46.3573 46.761
52.7781 37.143
45.9891 10.385
48.2032 -5.308
49.061 17.328
5.84652 41.428
61.4943 40.875
70.9246 25.145
39.9475 52.042
33.2517 59.674
44.0977 37.949
17.9601 38.764
34.4636 46.169
46.8479 40.987
56.7464 -5.518
46.992 20.389
60.4308 -11.827
59.9928 8.539
51.354 -0.943
67.7446 -3.258
63.3352 -4.603
49.4338 17.325
57.1045 13.230
50.8575 -18.418
34.7067 -7.862
29.9603 7.249
34.5842 25.269
55.3338 43.588
49.2441 30.625
40.8266 51.788
29.985 41.330
55.5924 39.745
64.5042 19.804
70.8105 17.768
73.3567 6.196
60.7679 -11.826
47.9325 -6.559
58.4733 -13.266
53.7705 3.638
59.5551 38.224
67.1938 24.594
53.5524 45.577
41.8477 50.048
18.6469 33.440
32.3025 28.714
63.91 23.744
71.3739 26.685
54.1549 -14.383
37.6475 -14.541
63.379 -4.729
49.9852 24.889
63.9214 13.723
39.8824 -7.108
33.6918 -24.461
64.634 15.691
43.3481 49.461
59.772 30.910
49.0831 -15.754
58.0663 -14.978
35.2144 -32.101
35.5957 -19.602
46.3423 -23.362
39.8289 -18.032
56.6294 9.183
58.7228 -12.068
65.5545 14.163
65.5554 19.179
51.8183 -7.438
71.8631 1.831
71.5395 25.719
54.4834 38.226
62.6371 38.115
65.3153 24.244
72.7778 20.434
60.7018 43.555
71.4151 26.743
73.2298 18.538
49.9583 6.644
59.8795 8.013
70.5325 2.106
74.6348 7.282
45.8349 24.251
52.5978 39.529
60.0665 40.220
65.4401 9.078
54.5552 28.340
37.9345 50.741
50.4379 43.292
65.0053 33.306
26.1558 46.108
23.8572 37.680
28.5207 15.745
13.4451 24.452
39.4048 46.356
19.25 35.028
49.5612 44.952
40.1795 37.016
16.6349 18.477
5.00264 19.559
40.2504 -8.506
54.8822 28.370
47.0432 30.927
62.8433 1.584
72.9202 18.571
62.1871 40.905
59.503 16.156
22.8882 10.185
23.6368 41.056
36.0461 28.026
64.9176 16.979
73.0176 10.485
64.2433 19.495
61.8356 27.995
58.006 35.630
40.0697 46.887
43.1462 15.151
53.5972 2.308
14.9022 16.434
35.5708 43.863
47.2741 29.506
27.0871 25.378
59.8899 41.456
70.7669 15.639
70.3094 14.644
30.044 51.454
29.2941 46.342
68.0131 17.987
57.5994 45.007
38.0544 57.575
43.9551 30.699
12.0915 23.676
41.352 51.318
55.8865 44.918
66.1286 25.980
53.9479 -3.420
71.6977 16.702
72.8853 22.153
71.553 -8.689
44.6279 0.912
73.5997 9.402
61.9292 11.271
60.3189 39.512
43.7516 50.226
23.0557 53.270
30.9579 52.309
33.5346 15.105
37.8699 45.991
72.5234 23.999
46.2993 23.563
45.5375 -3.621
70.6728 -0.140
50.2901 -10.889
49.3198 -14.350
42.6881 -27.448
50.1521 -8.632
35.3735 -6.785
33.1588 24.902
63.3999 26.481
53.9649 26.605
58.5504 37.676
66.3656 22.542
27.4493 23.835
50.7313 50.064
31.9474 43.992
42.9665 43.833
46.2202 24.550
54.8401 45.569
47.4502 21.185
38.397 51.229
56.5807 46.955
51.2286 28.440
72.9904 9.095
56.4121 14.176
62.4905 38.678
68.7477 28.964
40.609 24.401
61.291 -7.915
63.1344 -3.932
64.9002 12.920
69.2584 10.553
67.4214 2.534
61.1644 12.932
60.2115 32.694
51.2771 22.874
45.3878 -8.851
46.9538 13.386
70.2601 26.448
45.9926 47.791
68.1466 33.542
49.1932 -10.472
55.9777 -10.157
73.6758 -2.093
54.1206 7.069
54.4331 40.090
69.9458 10.470
62.7861 5.224
37.8692 -16.240
64.4619 -14.112
60.804 5.895
72.9998 20.440
66.2735 -3.696
55.7846 12.107
51.2757 4.648
50.6959 -9.625
67.0501 10.791
66.7965 29.610
61.1621 -4.443
52.9281 18.019
53.4671 21.811
59.6871 46.309
61.0171 36.851
56.3498 37.767
66.4463 26.927
69.5171 28.433
65.8772 -2.434
57.7133 19.035
50.0202 -30.619
52.7592 -8.149
46.2839 -18.642
70.8874 13.837
38.2244 51.407
37.3044 49.998
40.3518 27.557
39.0738 -11.188
39.9868 -24.846
63.6543 -23.961
57.1286 -10.886
43.1553 -29.067
64.8011 -1.747
63.0974 -6.112
55.5936 -8.664
45.6779 6.284
65.6151 -1.061
38.7954 -17.564
54.4739 9.896
61.9431 37.955
46.2159 52.978
20.9712 39.186
51.0729 34.505
39.7744 30.649
63.0891 34.406
55.603 21.502
69.102 -8.325
62.4908 19.032
64.2746 28.857
50.0276 14.099
35.5429 12.573
41.7908 44.304
42.4562 24.072
65.5804 16.163
50.8406 -10.224
50.1641 -7.970
38.6373 -5.506
65.5949 -0.811
51.6069 -22.217
59.6132 14.209
16.6258 51.556
22.1534 38.009
63.0338 36.775
59.3836 20.050
57.7468 41.029
44.9406 45.391
31.736 57.608
33.918 45.210
44.8096 26.526
42.7854 17.544
47.7081 24.773
33.1344 25.451
54.1045 6.930
55.8415 28.166
52.8037 10.005
60.0999 24.789
44.8171 35.264
29.7872 33.045
4.95106 42.389
61.4235 31.643
57.0647 45.307
65.7788 35.156
47.6209 23.201
68.5404 21.420
67.472 17.329
57.8918 12.628
73.4797 14.159
40.5207 -15.586
59.7814 -7.460
68.9207 -2.427
51.6086 30.222
21.6161 44.229
40.9887 52.144
66.6996 22.390
67.0392 3.807
53.5038 30.545
17.901 39.780
64.6746 39.446
56.3585 48.602
64.3292 40.464
67.6783 29.103
73.548 17.527
70.1343 24.843
39.2627 49.380
61.4856 27.406
65.5422 39.617
55.1449 43.868
63.6411 33.686
52.3875 27.008
60.8409 -13.025
63.7755 -0.437
39.9133 3.736
38.6568 -7.907
71.5543 10.295
61.2346 5.721
69.5838 16.700
43.8493 26.934
58.5349 40.989
20.3025 45.312
16.1249 40.941
5.88484 36.329
45.2338 7.062
60.6093 33.030
69.0059 8.401
60.1543 -9.735
53.793 -25.937
50.3452 -27.633
56.3306 -21.784
69.421 14.689
60.4099 -2.564
45.8553 -19.795
66.1254 -8.982
29.7332 0.485
22.4071 31.594
31.5251 22.548
35.2274 23.635
49.1739 1.362
68.5887 11.435
68.49 26.133
71.2204 -8.502
20.4014 -15.999
58.8332 -4.164
60.0577 -18.168
65.4903 -0.955
45.4291 35.903
44.557 -13.571
49.9721 -14.337
54.4411 -14.622
32.5077 12.816
59.5635 -18.235
40.1154 -3.694
46.9976 -26.024
59.1624 -8.271
48.0638 19.093
40.6948 -15.984
53.0877 -12.875
65.1829 -12.503
39.4353 -11.075
18.2295 41.220
24.6683 44.176
25.167 54.912
40.4152 52.579
65.6069 33.998
45.1048 52.160
55.2112 36.815
63.9133 35.708
69.9924 27.743
73.7378 8.935
65.9748 33.820
58.9994 40.825
61.3813 36.893
45.716 50.098
40.7994 45.896
62.0747 32.076
57.3222 39.277
42.7625 50.619
45.7851 45.446
50.5827 19.547
20.3093 34.706
28.9412 39.554
56.8948 48.063
65.2709 29.962
52.1937 31.517
61.1236 -18.314
75.291 7.253
63.1466 33.455
60.2981 -2.515
75.3336 7.056
46.5625 -8.086
23.0286 -17.701
71.9231 13.859
54.2813 45.942
5.86272 41.856
40.2337 38.314
69.1415 22.271
73.8669 9.820
51.4185 27.977
61.1191 18.066
68.3253 9.316
69.0546 28.002
61.614 42.751
45.746 32.894
29.0011 -7.824
50.2279 28.494
60.1995 -12.929
38.302 -11.895
34.2857 -30.032
59.3892 -25.715
72.207 16.863
52.2526 -14.275
33.0494 11.272
60.2366 9.914
57.6612 -2.444
70.4958 27.204
45.3717 34.837
70.6673 21.886
57.6613 -0.436
55.5368 0.520
59.9796 5.707
49.5905 -15.723
49.6023 5.490
71.3144 18.341
71.2 2.057
55.0808 -19.352
66.6215 4.459
49.043 -18.906
51.506 21.186
47.9016 -23.907
56.805 -7.220
71.2919 18.211
35.4803 43.090
47.5738 33.831
49.3214 14.410
38.9962 1.833
59.5791 11.241
65.2104 18.547
61.0419 18.172
43.9588 -13.221
71.6764 -6.056
66.6966 -3.892
57.688 -18.304
61.0591 0.111
48.3096 23.472
51.2794 36.549
64.9772 34.469
30.0073 32.096
56.3783 31.101
36.4585 32.020
41.8689 43.736
25.7086 58.463
42.0771 59.991
44.4581 48.903
54.7074 37.138
49.0718 -5.547
52.2814 5.951
75.1452 16.800
65.9875 28.695
74.7928 13.003
53.6136 -7.290
34.1666 13.212
36.9962 -15.921
55.1152 -9.821
70.9425 17.033
60.0546 38.322
11.1265 52.007
29.4293 48.316
20.0457 15.572
48.1332 -15.252
37.13 41.637
53.4296 9.951
50.7701 34.573
58.3843 28.640
36.6649 48.861
53.9013 40.842
45.9932 45.095
63.4583 40.986
74.9215 15.317
45.2796 -5.156
32.5405 -27.450
68.3097 -3.066
53.9817 -16.566
71.4741 4.067
60.3849 -17.448
35.1515 31.108
63.4716 7.261
65.5328 35.045
38.8044 40.211
39.3177 60.040
9.3512 45.887
50.2087 42.208
39.4744 9.190
50.1068 -5.211
49.2862 -21.474
70.4975 -3.618
32.1457 -4.698
52.9908 20.908
26.0895 63.069
5.79874 40.909
69.4806 -3.360
38.2079 -7.692
73.931 -4.372
63.7916 -10.050
60.5866 31.472
64.7934 -3.103
72.5413 23.438
62.8558 2.828
60.5007 -4.120
69.6424 -3.568
69.362 32.371
50.8916 29.232
63.5166 24.846
73.8764 11.576
43.5288 55.688
44.7139 53.014
48.4285 49.977
54.7209 31.195
62.4184 12.685
66.2969 17.367
44.2842 38.238
29.8496 44.082
44.3874 42.042
22.3324 47.662
54.6444 40.028
52.9985 43.742
67.6813 12.729
29.6106 42.077
42.2857 18.741
67.1155 34.269
72.346 20.317
63.4739 1.238
64.6473 -3.744
61.8581 -6.340
36.6212 -16.824
43.8675 -6.120
23.7774 -3.585
35.2948 -13.503
60.1807 -19.854
64.0367 -13.440
36.9776 1.466
45.204 20.047
53.297 -8.262
40.2614 -19.214
71.6097 9.878
37.2412 54.959
38.8923 38.494
38.1114 40.038
60.273 37.775
53.1829 40.403
43.063 48.002
39.9458 47.301
14.3417 40.130
56.8722 -6.020
56.5429 13.263
54.6976 5.763
18.4151 37.252
21.8951 37.287
41.8957 6.618
46.3934 22.489
60.5769 -4.433
44.7422 4.903
67.3588 13.977
36.9755 -1.285
54.3468 22.228
52.5073 -10.901
37.604 23.785
39.5121 38.324
59.8358 4.909
51.7097 17.487
68.8627 -4.891
54.506 41.847
34.3167 50.050
38.8433 41.933
65.5511 8.948
58.4486 42.874
30.6522 31.207
35.6546 11.590
66.2185 1.486
62.2889 5.454
70.7067 -7.811
69.1749 0.488
62.1208 -2.237
69.4068 2.696
36.0617 39.798
29.776 45.794
59.1587 31.452
71.6557 21.463
22.6764 37.859
29.4399 32.895
44.5546 10.918
61.5493 -2.233
49.2692 22.821
69.8995 15.351
63.9181 12.626
69.0508 -7.438
46.4313 -8.853
44.5798 -10.875
55.7395 -15.613
68.8418 2.802
62.0473 -0.611
55.9166 34.071
62.7268 23.151
59.9193 -4.630
67.9746 -6.070
64.6381 32.393
53.3315 13.883
37.6601 34.524
35.3499 12.750
63.3445 18.239
55.7576 -1.221
40.9901 47.758
29.1565 49.514
69.8436 1.029
49.8292 -20.342
55.8647 -17.037
32.5983 -3.150
54.0432 31.840
49.261 7.797
66.3206 11.339
25.6631 -2.302
12.389 9.201
27.6728 42.639
28.9755 54.209
53.0757 35.761
63.2646 37.884
46.1332 -5.291
56.223 -1.305
63.4487 12.672
27.0986 -2.188
58.2439 33.549
43.8259 15.648
42.9369 47.648
58.2337 33.041
54.3069 27.517
66.5056 -8.543
53.8161 -3.343
59.7415 -7.105
42.0514 -10.886
52.1601 -17.045
62.4642 41.167
59.2603 31.521
63.0484 25.986
66.2585 29.823
63.4756 41.255
40.1104 50.286
43.8854 48.387
48.174 51.014
19.6758 39.955
11.5315 24.181
43.711 44.283
48.4035 46.142
52.5098 21.246
37.9073 43.658
32.229 34.559
13.162 32.997
35.2891 50.180
58.4625 9.229
70.6742 18.694
63.2294 -0.017
65.3033 29.262
57.6632 -6.613
56.1202 39.715
31.4112 46.511
55.5186 39.000
59.2495 44.123
45.3629 -22.721
62.5635 -15.503
70.3682 -1.016
42.4754 -9.241
49.6907 -15.689
63.5782 -2.731
57.289 -29.459
67.5189 3.720
38.3174 -21.077
19.2942 -18.753
59.885 13.477
61.2222 25.781
63.2671 38.061
72.8212 18.547
64.6748 34.720
57.8681 40.750
55.1511 36.769
6.2871 42.372
38.2142 43.218
36.0874 48.003
40.333 50.719
65.6521 37.190
65.3891 36.735
58.3546 41.681
69.4266 26.850
53.0276 32.071
53.9402 34.812
25.3096 48.473
56.2445 41.589
53.8972 37.092
46.0567 44.601
60.1832 42.534
40.8415 48.652
64.0109 13.334
65.9008 35.804
69.9722 29.143
72.5149 22.111
67.9688 32.164
46.4509 24.907
61.9392 -7.676
52.5247 23.217
56.0783 0.571
45.6962 34.399
62.2532 42.939
65.2184 38.041
56.0203 0.841
66.6018 -3.596
54.4464 28.743
60.429 7.136
68.3982 -2.604
70.3567 17.484
53.823 32.756
33.8412 34.313
60.5463 22.348
62.7792 34.499
59.6067 45.916
40.9469 45.082
50.4347 41.052
72.4054 17.644
74.1023 4.105
63.0794 35.490
43.4959 1.877
51.8892 16.364
56.8541 6.905
60.5966 7.590
39.1989 54.396
70.1073 29.182
67.4183 4.014
44.6359 50.581
17.9927 43.538
36.64 40.698
18.524 53.133
22.4876 42.721
31.3306 22.296
31.9384 41.540
42.9626 25.963
9.53617 45.771
43.8719 25.894
38.9826 45.913
24.0989 43.052
5.39978 31.033
60.6601 20.516
45.0288 47.735
53.4086 40.659
5.28617 41.638
52.3673 36.901
42.8689 37.772
62.0473 10.922
51.115 -3.420
32.4056 16.038
55.1955 29.400
56.9453 41.154
48.5333 41.583
58.0539 40.927
45.9972 55.651
19.7294 27.211
17.8502 45.057
15.9804 48.956
16.0861 27.318
19.602 44.035
29.2514 43.220
58.6961 42.225
47.0332 50.597
50.675 7.633
38.223 18.954
43.5149 53.037
44.2862 49.699
14.0213 37.212
34.2699 52.816
37.1831 16.025
27.8073 30.361
60.9905 35.100
73.381 22.702
66.8329 25.577
38.7044 -3.587
14.0332 36.684
26.8938 46.594
66.7895 37.731
63.4581 -15.843
64.1785 -0.490
50.9987 -15.264
41.8849 -9.049
52.0303 12.098
46.0842 30.241
57.7086 25.063
40.1942 30.725
36.1809 51.164
41.0318 51.741
49.1102 27.865
30.4151 15.721
40.9352 52.190
56.2191 40.603
50.6095 39.082
74.5794 16.135
63.7288 22.645
66.8309 17.076
58.9835 28.344
33.725 40.198
44.8329 43.557
55.6092 29.257
52.2567 -6.450
42.5478 -17.462
45.2794 -8.244
55.9935 -9.829
32.0069 -10.348
51.5394 -8.324
54.2365 40.148
17.9898 44.471
37.4469 27.190
12.9933 39.231
50.523 52.251
64.2939 38.272
60.8139 32.657
31.291 29.581
59.5782 35.517
61.7456 20.464
75.0865 16.186
62.3205 1.056
67.8299 32.530
55.0594 48.033
36.4347 46.047
50.32 51.500
69.2504 15.783
70.3812 15.462
52.0079 -15.742
66.5898 3.449
72.0815 7.333
46.6374 -16.792
34.0416 -24.322
53.0595 -5.142
25.3864 -18.907
72.4957 8.662
65.7965 -5.127
52.9692 -20.661
74.2529 7.252
71.2039 25.611
44.936 46.928
56.7125 47.624
40.6646 5.959
61.733 5.047
33.1916 34.979
47.1485 23.071
47.0022 29.537
42.1302 23.487
49.6483 23.986
65.9127 20.579
35.3296 54.480
54.6764 23.497
45.7367 10.084
30.4523 23.592
53.3711 15.136
51.2407 45.568
60.4758 31.359
46.5542 49.750
69.891 17.440
76.1919 5.957
69.737 -1.688
63.0568 3.241
61.1969 39.416
59.821 31.734
52.1185 41.564
66.6958 35.305
69.1898 14.217
66.1789 0.464
61.16 39.820
65.7598 32.230
53.5931 35.042
51.7569 33.839
49.023 -23.048
49.8516 -13.692
25.8012 46.195
36.7614 18.226
52.4689 -14.534
66.1217 -12.513
69.018 19.764
74.6711 6.216
35.2912 37.244
40.5716 45.043
14.0968 18.855
5.06375 19.934
38.2009 17.161
56.4203 37.793
59.6218 28.699
67.5625 26.635
73.0561 16.207
72.2411 23.633
71.4453 5.260
62.1066 -5.130
70.4732 17.833
54.2808 46.266
32.0412 43.735
56.9403 28.464
25.5992 55.436
9.33128 37.086
63.7171 15.203
68.0772 10.659
68.9477 24.299
70.0343 27.385
69.4269 25.632
38.7749 55.643
27.0067 34.287
60.0385 35.191
38.7705 24.435
38.1748 33.423
61.8933 -8.999
52.622 -1.173
38.0169 -1.210
45.9805 -10.982
44.2023 -27.976
44.4427 -30.491
64.9316 13.210
27.1177 27.514
50.9631 47.079
49.5276 36.406
67.4076 2.830
53.1238 -1.486
49.6144 43.144
41.6545 46.840
53.9463 49.450
61.7523 31.304
51.1048 -10.471
65.6053 -5.066
58.9466 27.770
61.4438 35.283
68.9918 26.842
62.8464 -14.939
48.2216 9.934
16.4815 45.383
64.2651 36.833
63.0899 35.802
57.9098 -14.048
55.3695 -24.527
53.9352 -1.280
63.4296 -1.159
49.7602 -13.493
57.615 -21.414
31.1027 -16.027
59.0866 28.715
47.9438 47.354
68.6914 29.686
57.9993 29.171
50.3342 24.782
50.9901 23.641
47.8381 -14.562
46.3378 28.172
41.944 -10.886
56.1269 16.026
52.6702 21.055
71.7689 25.189
36.5973 41.237
35.1747 1.793
58.7716 -1.820
57.601 -8.176
45.7489 41.340
50.2838 39.097
68.9344 29.626
47.4365 31.829
64.0748 -6.653
70.678 17.367
66.016 1.245
72.8807 0.424
68.2596 3.396
25.002 10.376
45.5123 51.700
39.2879 55.261
41.14 33.234
54.1818 9.488
58.0712 8.545
71.5867 23.793
31.3257 -17.342
54.4615 37.083
55.718 45.762
55.2658 45.340
64.796 35.385
64.071 -4.981
64.5799 35.125
53.03 45.685
32.16 41.738
53.8408 1.213
32.3337 -9.659
65.1948 14.476
58.4284 -11.847
68.2293 -9.849
35.951 -24.603
52.045 -1.429
73.5578 -10.424
57.7609 14.771
50.8728 4.693
57.9243 6.416
49.707 13.418
10.9504 24.120
19.518 18.116
47.2363 38.460
34.9031 32.120
36.7415 36.475
58.2059 8.318
64.0315 -3.591
52.7198 18.258
53.6211 24.237
65.2719 -0.518
36.2125 -19.263
31.7614 -16.073
48.9907 22.655
10.6032 29.236
33.6479 39.691
42.6711 51.008
56.1662 42.953
65.185 4.784
61.0959 28.089
56.3992 44.515
64.8805 34.795
63.9533 19.708
25.409 13.808
44.5252 52.607
24.8803 48.351
5.60083 41.255
69.4248 -11.539
43.929 -17.894
60.1982 -11.555
58.6424 -1.881
51.5993 -15.129
61.0808 -15.739
44.091 -28.075
37.8682 -16.022
30.4249 -25.625
60.1816 -13.780
56.0777 11.200
49.4892 21.680
59.7881 29.455
61.7277 32.484
54.9441 40.139
67.7095 19.875
48.319 35.959
61.265 36.796
63.8874 -4.204
55.1874 2.382
18.7487 25.083
44.3396 43.123
42.6957 16.632
40.2299 20.291
68.383 14.302
57.377 13.868
69.9078 28.747
58.337 29.456
59.9572 35.160
53.2164 21.290
59.0616 -23.828
49.7091 12.167
42.3304 -3.384
31.9828 45.300
17.6118 34.844
39.6688 51.876
71.5704 12.256
74.7482 -3.065
49.0692 -22.477
46.0992 -16.132
57.3788 -14.903
49.4573 -31.454
65.9031 -5.447
67.9307 5.804
41.1039 50.678
22.2631 53.021
47.7253 47.388
48.2402 47.923
34.6715 50.461
56.431 44.864
39.7854 42.467
30.7646 37.681
43.4109 53.083
68.5044 16.015
55.0533 49.058
52.6407 42.082
61.105 -5.846
71.824 23.071
48.4486 42.919
46.9252 52.776
45.0262 17.550
37.6126 50.980
36.3815 35.688
20.6311 31.396
5.86681 30.765
71.134 -0.172
58.3782 19.711
68.6893 28.583
61.5532 35.085
71.0125 14.869
62.0502 37.655
66.2491 18.645
71.0042 4.466
71.0693 25.444
13.7137 36.243
28.156 44.764
39.8819 40.407
63.3287 39.809
47.7155 14.869
26.4882 47.972
27.4356 49.207
35.5442 45.221
53.8886 44.765
49.5315 46.746
58.7955 45.543
46.8355 48.966
56.9038 38.617
46.3232 45.610
48.9616 45.867
41.934 48.177
57.7967 28.217
49.5447 35.038
67.457 23.994
52.4987 -3.324
54.7767 0.015
48.9249 -20.728
57.4139 -18.961
68.5979 16.454
74.3098 17.420
59.5381 -18.564
62.0287 29.225
69.1658 33.035
43.5961 53.344
27.8493 40.455
46.8009 53.863
5.43491 47.214
56.4417 44.174
22.6686 36.148
53.1889 12.123
48.6055 47.550
17.8053 41.795
14.6114 41.858
14.711 29.338
8.31799 46.700
61.3173 7.410
70.6403 26.598
56.3075 -4.530
71.0699 20.667
45.2729 52.344
68.1065 28.498
64.6365 12.938
68.7167 19.720
70.022 29.776
65.2478 3.692
55.1353 -5.753
69.3889 -3.625
68.8274 26.967
60.6781 46.286
54.385 43.340
55.5234 13.970
54.5737 36.697
32.1557 30.330
8.74175 48.334
13.2208 45.909
27.7938 48.885
5.47604 36.045
52.8025 -13.709
65.2223 4.318
60.0523 36.534
47.1715 21.796
56.351 30.393
49.8727 38.230
60.2261 -7.247
50.7193 -14.484
45.5416 -13.738
64.5559 2.959
64.136 8.517
37.1047 -12.486
49.0598 5.582
45.8998 8.393
32.1043 10.894
50.249 42.282
33.1962 49.538
22.0489 42.973
52.0914 44.073
47.7332 39.109
61.2632 10.360
63.7933 29.022
69.1879 16.704
34.9711 52.615
48.4401 52.906
62.3973 28.820
68.1953 22.941
66.9088 20.798
47.5706 14.150
50.9522 51.767
34.1736 45.597
35.6074 31.388
41.6293 -4.727
40.7418 44.146
52.1463 53.284
61.4837 24.319
62.0589 39.700
70.1551 28.887
64.3067 35.113
37.5378 -20.751
62.9616 -9.307
55.0845 -12.669
47.9246 36.291
9.90977 44.500
16.7352 47.415
36.2481 57.542
18.8789 41.881
37.9106 47.004
55.2276 38.914
71.682 20.824
60.1088 9.908
66.8377 0.843
53.82 -7.242
67.2234 -4.103
53.3327 49.881
38.8573 52.746
64.378 23.767
56.4817 23.276
65.8806 21.365
44.6283 -11.403
57.9431 21.912
51.2684 31.630
40.1587 7.486
48.0558 14.258
34.7285 15.960
8.60194 26.884
15.6687 50.173
20.8324 52.991
33.9159 9.429
39.8884 23.676
38.6249 48.026
65.8035 36.128
64.3875 36.322
52.8375 43.221
69.1317 23.191
47.4176 30.626
45.9235 22.108
29.8564 43.903
18.7159 32.029
34.7557 37.644
70.7532 -12.802
57.572 -19.665
68.7998 19.487
40.6338 40.755
61.2614 16.319
69.149 19.633
36.162 49.391
49.331 16.349
42.008 47.326
74.0352 17.121
20.4047 39.579
21.5463 41.573
45.7915 36.311
14.2927 36.372
5.96627 36.440
33.9891 -19.593
48.7024 -3.597
64.9628 40.057
54.3231 41.313
34.015 51.530
4.97606 30.606
64.704 -2.468
66.0625 -11.671
72.3457 22.619
42.7138 57.523
51.0621 38.335
46.1694 43.364
72.8617 15.942
39.8575 -12.468
29.3051 -24.159
57.6762 28.577
55.4008 -5.647
55.3015 34.740
44.3943 -4.151
59.2776 22.626
70.9182 23.985
69.1329 5.428
71.0098 -1.935
65.1512 -4.852
48.7043 25.249
54.7453 46.658
60.2246 18.528
59.3606 15.445
35.7646 56.212
63.3088 39.576
68.7953 32.489
48.2894 51.536
68.3074 20.022
49.2775 45.903
40.1518 29.903
54.8711 2.415
30.8914 -16.264
62.3203 4.122
56.9403 11.266
50.769 40.248
74.3661 13.274
72.4631 19.060
61.3296 41.714
65.6453 32.430
75.4246 10.364
62.6455 11.501
59.2977 6.231
46.116 28.002
9.02271 51.849
5.56621 35.950
51.1226 39.627
48.2842 49.128
21.2227 52.414
66.4866 11.771
59.2916 -10.825
75.3793 -6.969
58.1746 -11.079
66.1186 11.645
54.191 -12.006
54.0737 -17.863
59.7307 -14.427
63.9361 14.297
60.6904 43.444
56.3402 38.057
62.0439 37.506
58.4554 26.657
56.8453 34.542
68.8595 -0.617
64.8628 7.554
25.9666 -1.044
58.077 28.857
68.7035 13.660
67.0872 27.864
72.9156 22.139
65.2194 18.356
60.5699 4.133
59.2009 -3.776
39.1631 -0.937
54.2315 23.260
25.4019 47.673
23.8515 23.456
31.3753 24.961
49.9176 15.538
61.9451 20.903
27.1543 46.517
47.4166 7.921
39.6808 37.439
38.4837 46.477
53.4719 49.079
38.4225 57.981
15.0598 31.904
58.0346 38.266
66.1567 8.032
52.1125 12.800
27.9749 -16.267
43.6717 -24.770
56 -21.478
61.8051 -11.677
71.9477 25.343
58.5576 -20.873
66.9334 -0.822
41.4764 -17.375
70.3955 25.272
59.978 43.220
66.5081 35.670
67.5876 25.602
49.9296 45.254
45.0897 43.447
48.5736 47.867
52.246 43.681
54.9462 36.683
58.0335 22.603
46.6775 2.077
23.7674 33.635
42.7592 28.771
47.2134 14.532
52.1472 45.398
43.8103 26.591
53.7479 21.849
40.795 37.075
60.6391 36.950
38.9639 9.108
70.5399 17.595
58.8242 -11.279
34.7936 -19.282
62.8215 22.240
57.5416 6.172
62.7002 -19.846
45.6076 -28.149
62.2386 25.529
39.94 45.870
64.0989 39.047
29.7138 38.034
41.7993 47.016
46.809 45.604
16.0342 55.810
22.5297 49.148
43.7712 43.758
67.0702 7.761
64.6169 25.562
74.302 7.588
70.1766 26.470
43.2816 36.938
55.5757 23.203
55.618 6.949
49.4221 -2.665
57.8966 -1.677
55.6844 -15.414
66.6587 -0.878
59.0031 -4.763
59.6063 -17.020
71.1804 4.255
53.3925 50.635
51.379 44.004
49.8412 51.423
54.9377 39.457
37.1224 40.348
22.207 47.536
28.3755 28.036
37.8367 44.671
23.9312 31.934
24.4286 24.451
23.7785 40.521
21.8004 42.093
30.9407 42.494
45.1438 28.078
39.0262 -13.955
45.7857 -6.055
67.7789 5.719
63.2552 0.467
56.3304 37.732
49.866 50.671
69.0264 31.021
64.2998 15.053
59.2576 44.015
36.0797 57.769
14.6763 50.060
57.825 29.993
63.994 22.174
65.4273 -4.945
69.6803 29.839
52.1338 34.112
71.2884 19.363
60.019 -4.418
71.5592 18.370
67.6677 5.134
53.7048 -8.891
54.3393 8.505
50.4099 -18.959
64.9984 4.856
57.1011 18.637
38.5575 -1.399
19.944 41.250
5.14634 36.045
45.9771 -13.075
64.6071 -11.374
31.635 -10.026
47.7317 -11.727
45.0882 6.951
26.4535 28.114
5.21686 20.373
70.5452 7.766
63.4712 34.876
44.0834 34.736
28.5553 37.700
67.7179 20.779
49.2937 46.031
58.9701 45.494
45.4585 38.010
48.1668 16.453
64.2732 36.416
52.7887 19.649
50.0558 39.553
61.6062 28.340
44.4597 30.740
61.1001 39.355
58.0027 41.595
40.6619 54.702
47.5238 -10.441
56.2559 0.264
67.6464 25.931
64.6392 35.786
21.3865 43.231
43.9413 44.270
27.4978 42.412
40.5197 41.562
35.1464 15.105
56.657 16.184
43.7325 18.656
33.8864 41.742
19.3729 18.716
5.82296 30.621
68.9864 20.681
48.1296 50.618
65.1772 13.671
34.383 30.135
34.4011 51.350
31.3675 31.924
55.178 27.334
38.3874 17.399
55.0303 -3.803
58.0699 25.933
35.8234 46.021
63.2719 21.820
64.3015 17.292
56.4456 36.262
63.0469 30.182
65.8249 -19.008
64.7129 -0.905
66.5691 -2.202
62.3748 18.467
64.8445 7.913
43.0686 48.348
50.1174 39.407
63.2438 37.133
57.8166 39.367
62.6774 37.761
72.0632 8.206
51.8364 36.949
68.1559 16.314
69.5417 31.653
33.0231 51.112
30.9428 36.825
66.4927 7.261
68.7002 15.855
49.3852 33.632
72.1279 4.796
72.5617 10.410
64.0592 -2.305
56.1125 35.719
62.0662 29.655
35.7323 37.253
27.368 42.697
31.9958 42.699
73.5127 19.406
58.6863 46.182
56.2638 47.751
33.8967 55.739
35.8235 32.428
41.7523 32.557
11.5862 52.542
25.5683 51.797
44.308 42.505
63.654 37.834
32.5084 52.777
49.5543 51.914
46.6977 31.692
61.6001 17.302
36.749 -0.065
33.9582 7.886
49.2235 19.541
47.9986 25.044
60.5839 35.519
39.2835 -9.457
46.8014 -0.812
62.7232 -0.391
70.5026 16.341
63.9382 15.747
46.2058 -6.654
49.3422 -30.876
34.3303 -12.516
40.354 -18.774
66.8876 9.921
54.3445 47.166
35.8702 56.464
38.6609 46.786
51.0397 50.899
36.3418 35.178
58.9159 39.226
70.7142 8.107
68.7715 9.335
63.566 19.332
71.8407 22.776
62.877 11.882
50.1607 37.726
53.3953 28.336
69.6302 25.929
65.7487 16.585
39.9544 -19.670
61.3385 -4.427
73.0599 -10.379
62.7614 -3.542
68.5816 16.317
48.2495 -25.387
72.932 12.135
63.1308 -1.847
62.8019 22.446
55.9291 1.151
71.1843 27.974
64.3615 0.833
29.5169 -30.060
54.1475 -3.110
69.6971 21.410
33.0224 29.970
50.5583 1.761
70.7827 9.108
42.7675 -10.002
54.347 -2.867
52.955 -3.685
60.0859 3.818
30.0126 45.894
55.7725 14.483
61.0661 -0.549
49.5175 7.490
58.3854 14.802
60.927 26.560
62.816 -14.061
60.3095 1.485
61.5958 27.754
49.4013 -9.418
54.8492 26.753
66.4547 -11.460
62.68 11.642
66.4342 15.386
62.9288 -8.377
33.9082 -15.728
50.7049 -10.531
59.2157 46.875
45.3859 52.191
31.9533 49.042
43.2183 29.859
52.467 45.394
70.5098 3.448
69.0566 -2.128
72.485 11.545
65.1278 31.330
75.0524 14.905
72.8619 19.896
70.5069 23.166
65.3699 1.763
39.8858 -13.424
52.3151 14.153
70.499 -10.771
71.5465 2.196
67.2279 -9.587
62.785 3.849
23.8693 9.785
5.06912 19.181
26.0064 60.333
10.205 47.720
30.7755 55.490
35.642 55.759
41.6882 37.135
35.744 53.569
17.2491 29.569
18.9945 52.967
31.793 51.170
26.3931 50.544
56.8969 13.879
52.6295 -10.301
55.8786 -12.323
65.9661 4.582
65.0329 -18.700
60.6586 -9.204
72.3894 5.844
67.869 5.043
70.1718 5.281
43.8615 46.511
72.0246 11.381
66.8022 -3.543
61.2643 37.252
50.6593 -0.331
52.1177 -6.142
60.5782 -6.228
75.0222 3.421
59.2104 35.944
53.2245 30.661
62.7751 29.033
68.0667 2.657
66.1581 -2.372
60.4591 -8.936
67.9663 16.793
38.5673 -6.533
42.1482 24.009
8.14975 46.740
5.36083 47.534
75.5228 10.517
66.1918 -3.048
70.3585 -6.538
70.0508 18.782
55.7728 45.764
43.6443 49.266
28.397 46.600
31.5669 54.095
54.2479 45.852
71.6413 10.874
67.0745 15.940
63.9876 -2.748
49.653 -14.160
75.145 12.065
52.3482 -23.018
53.4938 0.852
55.9875 41.481
62.0291 25.567
45.0314 19.412
38.103 14.973
68.1151 -8.690
56.2648 -1.680
56.8542 -7.051
37.9946 47.027
53.9438 44.531
68.8285 27.089
71.9596 21.730
59.4605 21.581
68.8754 -8.253
40.1906 -20.807
66.6743 15.935
34.5527 28.640
27.5573 13.488
39.5111 1.775
36.9806 50.284
46.1847 43.168
39.3106 4.965
56.9889 15.284
46.0261 48.397
19.7242 52.198
23.4848 27.805
5.94127 35.865
54.3126 -2.122
41.7165 25.860
58.72 -7.212
71.1828 10.186
53.1595 26.652
50.4604 33.080
69.0543 17.611
70.7477 23.824
62.5617 12.069
66.5621 6.052
30.1926 43.709
63.3854 27.059
22.0477 43.460
35.8429 59.235
32.5229 51.558
60.4436 33.604
58.2995 43.596
38.0183 47.127
12.6725 39.717
36.6655 54.090
57.4315 46.349
36.112 31.812
56.9916 8.297
65.7828 33.790
36.0545 51.668
27.4554 48.340
34.8944 47.212
53.9368 25.653
46.6139 48.218
52.8856 52.122
28.8813 47.520
39.5735 51.667
35.4176 49.026
51.491 47.411
34.0287 41.468
36.9503 40.332
67.737 -3.360
37.5244 -24.735
49.2836 -2.085
49.896 4.583
66.1852 18.461
70.842 24.728
62.498 20.401
41.0389 40.541
22.3229 23.543
19.9407 32.873
56.318 19.728
48.6544 26.190
71.0465 13.409
56.601 -0.185
58.6498 -4.746
48.9537 20.989
61.6101 4.657
48.0423 -23.722
50.9246 -26.488
41.1973 30.876
38.791 43.418
33.7539 12.817
51.7906 13.251
20.1636 36.405
40.9294 29.677
41.4212 36.300
55.5448 41.125
54.8432 40.256
67.0846 9.923
29.3066 50.259
36.6765 54.100
51.928 48.549
60.7225 15.599
41.1425 31.753
36.0555 -14.755
22.7727 -25.036
58.9105 -3.545
54.6326 -7.738
48.5043 11.712
12.5032 39.662
36.3202 45.854
48.1041 46.572
24.2032 28.944
33.1139 59.480
25.761 38.028
5.8865 36.009
75.7467 2.440
35.0457 -16.593
46.7846 13.092
37.2527 -30.065
59.1434 -18.775
54.4518 2.778
65.2927 -1.619
60.9082 -9.221
50.9487 -21.110
36.396 -21.602
23.4936 -23.368
45.2796 -19.071
52.6666 34.585
18.4562 41.440
29.0555 31.521
54.5245 35.888
53.5318 28.640
44.4168 28.138
43.2271 43.107
55.0516 39.588
54.8279 34.873
63.2587 24.167
54.038 38.527
68.4902 30.120
65.7869 6.348
57.8342 2.948
62.4661 -14.731
53.8905 0.045
66.7517 2.682
71.2221 22.880
64.4185 37.350
47.1623 41.316
54.2761 30.422
67.7345 27.592
59.2304 -3.459
50.3913 -5.150
48.4347 10.895
58.6278 14.508
64.4035 -4.756
61.1448 31.388
47.7285 37.531
56.1104 36.076
34.7302 50.329
52.5155 48.455
27.1687 34.907
32.2588 32.971
37.9199 37.170
53.1871 31.184
64.3122 17.964
70.4611 -8.558
70.1204 24.098
53.6716 25.317
57.9664 8.270
55.0332 -2.889
30.8457 2.967
38.6441 1.491
38.8134 45.334
31.7518 54.575
47.4671 38.290
18.7835 33.906
13.7727 47.270
50.2133 20.506
43.4096 12.924
44.9357 29.160
65.0179 29.360
30.4955 -12.989
22.2962 16.599
63.2866 15.869
29.0288 40.531
43.6264 29.129
53.7805 15.486
46.5229 28.206
57.2167 36.648
53.3725 5.327
47.7567 29.350
40.5965 -31.239
61.6889 -2.297
43.8798 28.249
54.4368 46.355
14.454 32.029
5.74405 46.947
61.3231 24.462
49.5358 8.877
70.0471 0.697
69.8479 17.310
69.3911 9.460
70.0272 -8.522
64.0715 -8.865
54.2615 -8.095
64.8586 3.484
51.4398 0.072
48.7908 -14.838
44.915 0.142
60.5362 -10.580
67.5 13.429
61.9404 18.552
65.2997 0.093
40.9158 32.543
64.8409 30.660
45.291 35.441
47.7253 43.461
50.1746 47.065
63.7617 24.136
60.2016 4.444
61.0316 42.381
35.552 34.295
63.8332 26.802
64.831 1.337
36.8169 12.585
52.0846 10.972
55.6632 -21.810
75.7625 9.187
49.3175 19.578
56.6295 48.165
19.6273 50.338
25.7612 55.524
56.7077 18.852
68.6659 10.508
57.1171 -9.592
53.5631 -23.333
71.7354 -3.459
65.5239 25.724
72.8285 22.656
69.957 29.699
44.5633 12.226
71.4003 8.638
67.4298 31.339
51.641 48.031
63.0416 11.794
52.4841 -13.656
64.6495 -2.858
44.583 7.928
61.857 23.430
62.7064 -14.579
64.5024 16.343
71.326 15.092
72.3137 5.641
57.7524 39.700
37.2507 42.545
68.8718 23.565
32.2301 -18.045
57.5342 1.685
31.3734 38.855
67.7521 19.701
46.8502 0.316
63.0774 2.515
33.4048 -9.711
27.4337 49.646
34.6519 12.788
56.5923 10.238
37.6659 27.299
69.1011 27.708
74.5334 9.208
62.7522 -16.961
53.7461 -16.107
63.2698 -9.381
67.3506 -5.009
63.5098 1.495
74.1291 11.621
61.1619 -16.628
60.3817 4.449
43.4859 26.437
39.1639 58.952
64.5354 30.046
45.8687 34.579
63.1775 41.695
57.9861 41.329
67.4401 33.450
27.6083 40.514
22.6247 53.905
41.9447 50.242
43.9256 46.598
43.4247 24.740
57.3146 47.140
40.8174 20.083
49.0006 37.066
34.8086 26.852
55.8313 48.158
63.6023 27.662
62.2006 7.315
72.2851 -5.759
69.8032 -8.533
68.9976 5.826
66.5754 23.093
66.5759 25.760
52.4252 47.379
52.3054 48.825
51.7481 51.346
65.8391 23.993
58.5372 42.030
64.3203 37.111
65.6397 35.960
44.053 32.322
68.1338 8.773
60.9099 37.607
66.5573 12.715
72.6449 -2.397
70.1295 15.220
61.4856 6.891
50.3445 -3.884
59.163 43.528
51.6164 39.739
54.2782 -1.370
20.2097 1.248
41.4043 35.410
55.3855 -14.076
70.3226 28.153
57.2082 19.699
70.6438 22.392
44.7824 40.856
62.9246 41.476
63.7468 -5.317
69.3425 28.909
28.2049 22.951
6.03081 41.227
52.4846 -17.824
24.0005 0.811
69.0125 11.651
64.8535 9.255
55.8507 39.600
60.8829 27.195
35.3829 -1.163
38.2147 31.549
57.1158 30.513
65.0633 28.313
63.0239 19.857
64.5793 -11.221
41.9821 -30.779
63.3163 29.767
56.7472 48.485
50.0584 47.109
65.8321 19.934
73.1944 15.180
46.1758 -12.714
45.9717 -15.446
70.4717 -3.875
63.8097 26.734
42.404 34.543
59.7642 47.190
55.6207 36.912
44.219 49.732
50.9549 42.947
5.853 36.370
68.6852 29.655
70.1314 27.768
38.0803 57.824
49.7796 49.429
56.6115 24.364
59.0061 29.025
69.6026 19.255
44.6836 -9.128
45.6073 -2.514
70.3118 21.134
56.0642 47.824
66.9782 30.587
62.8296 39.262
19.993 61.943
49.9458 34.382
23.1909 50.134
30.4355 60.512
52.4549 53.411
62.0149 39.536
64.1907 8.081
53.6656 5.739
28.6705 49.673
34.4701 47.610
68.9925 14.255
69.8151 5.439
63.9699 26.647
61.8876 8.242
69.6295 22.662
68.7323 33.052
54.9769 42.807
72.309 8.081
65.3466 31.712
17.0528 44.271
38.3307 55.207
48.2131 50.032
65.1026 33.859
39.0491 39.452
43.7282 43.758
51.2079 51.027
58.3669 21.748
61.2059 39.489
48.8363 20.821
56.2786 46.648
44.9934 43.230
42.5105 47.407
31.5387 33.362
49.0136 43.538
36.0651 48.873
60.7652 30.642
72.2646 23.032
73.7255 19.232
42.6637 22.486
49.4035 19.946
65.2841 27.374
64.1861 11.584
62.2399 -2.144
60.251 -0.372
62.172 -9.343
58.2368 -7.107
57.2468 -0.904
50.6138 -0.492
30.9405 24.034
40.7939 23.149
41.0066 36.041
54.8496 26.274
62.8316 40.334
30.8459 54.518
43.8844 38.954
34.0817 49.705
66.2486 22.978
70.5842 10.468
71.5771 -0.982
66.9011 13.081
74.7215 2.304
44.2326 -13.776
61.4695 15.312
66.9775 -1.592
52.434 52.392
70.9416 16.762
15.1133 33.560
35.8728 32.135
56.7643 -4.467
48.7316 -17.052
39.4802 -26.614
72.1501 15.043
64.7931 39.153
66.9697 1.839
51.7514 8.662
57.1015 27.115
59.9409 28.273
67.6866 27.120
49.6946 41.992
53.9227 11.789
34.6304 -2.680
64.5632 10.481
72.6319 12.884
70.0095 -17.271
71.4226 26.226
44.8668 24.035
47.8052 29.695
32.3122 34.305
5.28854 41.018
33.9455 7.847
63.2216 19.031
50.7401 -4.954
34.5644 32.021
25.7244 57.120
23.0243 33.568
30.5036 2.918
59.7723 21.650
46.2358 5.416
64.3499 -7.854
57.9715 24.227
42.0886 48.251
54.4209 -6.567
47.0498 4.102
53.7638 11.063
44.255 33.804
64.02 3.711
64.3562 -4.365
64.9514 -10.569
73.2437 18.767
58.4891 31.188
66.5688 23.395
68.7786 5.564
68.0048 9.958
61.0672 42.548
42.3833 44.874
52.2433 37.913
56.4975 -12.006
59.031 2.277
62.8757 -16.747
65.5216 -19.747
59.682 7.948
47.9617 -6.711
62.6394 -5.886
68.3637 -2.022
64.5556 40.109
71.9333 23.382
66.0274 14.757
64.3237 0.452
43.0305 36.484
58.595 13.494
68.09 24.629
57.2019 0.260
72.0423 3.731
69.9761 15.970
74.3816 11.042
55.8836 1.391
66.613 -4.375
63.9949 40.506
61.4578 5.610
69.1037 -4.399
67.3582 24.864
44.5359 52.722
59.8039 30.702
41.5373 46.032
58.3811 -11.730
39.9811 29.910
64.9562 31.933
50.7341 4.476
68.463 8.207
51.8428 31.003
47.6844 47.925
23.5205 42.911
21.7792 45.904
27.9316 52.608
64.178 35.686
64.0755 38.787
59.246 46.841
63.3618 31.279
61.4916 4.078
52.765 -8.882
55.5306 15.980
62.3405 6.226
18.4211 49.105
66.6002 24.131
52.4626 2.345
53.3482 4.839
60.3378 4.743
62.1914 11.564
41.1675 -17.282
53.26 -21.199
50.5639 -4.731
62.6856 3.795
53.9802 -20.702
60.6563 -8.038
36.4375 16.574
19.0811 40.313
65.0575 27.116
48.8385 40.855
39.5522 27.163
32.7357 42.505
48.1863 39.129
37.2656 20.103
44.0258 26.404
55.3993 45.855
41.594 53.318
30.7511 45.864
11.4491 29.546
42.0697 28.355
29.416 52.825
52.4598 45.270
32.5142 45.809
45.3749 30.374
71.68 24.475
48.7684 44.152
17.6784 49.570
32.4131 34.125
75.1267 9.822
32.005 3.881
59.3805 7.707
45.2727 40.775
47.3072 41.594
48.2066 49.358
71.4307 14.848
64.6381 13.772
66.5008 6.585
75.5316 7.977
53.3241 -8.519
58.5984 23.498
54.1651 28.939
70.3125 16.286
50.3309 47.869
48.691 -4.576
26.7181 23.964
10.1516 55.451
13.9606 45.799
5.12356 47.425
44.1958 27.837
68.5798 22.167
67.9422 34.556
68.787 28.427
47.2122 54.066
51.98 44.419
35.7153 52.333
41.0797 36.995
50.0059 44.152
12.7281 31.702
69.1103 28.817
69.2603 26.206
66.8554 3.127
61.1953 37.382
54.448 50.338
59.9334 39.282
72.8571 1.884
54.7405 -0.589
63.4499 37.973
33.9281 27.776
44.0129 29.702
61.6269 -1.627
58.5131 8.032
66.9427 19.930
46.3592 14.875
58.964 35.519
53.8014 11.401
68.2102 27.497
75.6946 7.776
58.394 -14.411
71.6631 14.424
36.8042 -1.917
65.6186 9.438
50.3349 22.490
47.5635 52.628
21.2767 22.464
37.3916 43.497
43.6518 47.079
33.495 50.638
27.3987 55.096
29.7336 43.470
51.7301 36.957
70.4148 16.422
67.3883 3.476
69.9349 2.294
72.3414 13.900
43.6527 -0.441
44.2012 9.772
50.1656 28.067
56.4544 17.897
54.0678 2.752
40.2015 7.858
53.0033 -13.516
70.6486 13.046
48.0398 25.139
34.1335 42.291
69.5399 12.498
55.1442 -7.070
65.4686 -9.734
65.0065 -9.144
62.6199 26.193
61.507 31.047
56.8598 22.856
51.6535 -4.441
42.3204 -19.432
52.7005 48.784
44.3063 56.133
51.6581 -13.381
52.213 17.425
70.7019 23.415
56.1955 -0.912
60.4509 0.803
63.9913 39.896
42.3552 53.862
54.4777 24.422
59.1669 17.065
44.3978 40.798
63.0334 34.911
72.1968 16.776
66.1684 6.063
67.8608 -15.973
53.8275 -19.362
64.6506 10.807
56.4716 -22.665
58.8851 -24.042
60.5381 11.785
42.0594 -16.431
53.4302 -8.022
47.3398 39.322
67.7217 25.567
65.4806 31.980
59.1789 43.535
43.4109 56.694
35.3595 51.776
10.9357 35.139
53.8752 43.259
54.5912 38.312
53.4344 24.274
69.741 19.643
60.7151 19.768
71.2802 25.028
69.3438 25.694
63.401 40.288
34.8273 54.213
38.8181 22.626
36.38 12.563
43.9185 -26.892
59.5694 5.564
39.5327 -14.400
63.8309 36.204
56.6165 46.461
54.455 26.402
23.575 23.613
66.3257 -7.867
70.6462 17.917
58.5061 -2.854
73.4325 15.557
70.3183 21.283
66.9076 19.596
67.4123 13.957
55.8913 46.560
57.9904 40.415
41.2371 17.023
32.8435 17.934
56.0408 26.826
42.272 47.300
23.9603 18.573
37.1403 37.888
30.8927 49.685
70.5884 29.393
70.9427 22.292
66.0424 13.287
50.8739 51.650
38.6896 45.472
57.8546 45.738
58.3966 43.423
63.2874 30.093
58.1862 -8.300
40.2392 -12.169
66.8594 27.186
70.9133 15.238
55.5279 3.773
57.2527 -17.857
54.9991 -0.623
63.3841 -4.307
74.0735 19.983
59.1572 42.398
37.2957 38.618
50.9319 35.765
50.2273 42.463
31.0039 39.296
45.5391 58.078
66.815 27.474
66.1703 29.600
70.6258 27.728
71.6092 17.663
68.636 4.977
45.1921 -29.746
28.2522 -11.130
69.2538 -3.852
59.3658 43.862
58.45 44.788
19.4926 54.162
13.1666 31.810
20.7966 53.876
42.8613 34.600
9.98686 35.690
21.8929 29.038
43.3134 54.945
57.3022 39.870
56.0587 38.916
72.629 18.296
44.2795 23.320
46.718 44.099
34.2623 35.176
51.4697 44.912
47.344 47.377
62.568 23.966
40.9917 26.812
72.4203 16.470
23.8711 45.972
33.7782 53.584
56.807 40.521
54.8935 49.756
57.7789 36.152
57.3172 28.350
50.2344 39.803
33.4417 46.082
38.7987 54.485
42.8315 40.871
39.619 56.332
15.1133 50.615
27.0074 52.237
59.6306 45.377
61.5182 40.221
64.1684 -10.819
42.7362 -2.088
44.1484 31.268
59.5587 -6.968
65.5864 3.720
70.2672 25.926
60.3108 43.137
51.2638 -11.815
37.2544 -31.614
33.5393 -25.194
69.4582 12.750
34.2383 46.790
28.73 42.883
18.3099 30.922
5.94288 41.229
66.3859 26.460
65.4208 37.597
65.1496 6.341
50.2942 4.024
34.8654 -4.497
44.301 -20.041
52.2498 -13.293
51.7898 5.213
66.2574 3.860
60.9205 39.477
64.7946 39.227
55.6938 14.092
43.0866 -9.452
65.1968 -9.424
63.7782 -6.470
56.1558 -9.804
29.8832 -13.437
41.7142 -19.361
39.4578 -12.676
28.4119 -22.087
58.0406 -3.443
27.0232 -30.904
34.5517 -23.763
47.7819 -27.149
47.8113 -15.580
57.6368 -3.207
53.1646 12.651
67.1352 9.305
58.0716 35.594
68.2121 10.689
68.6301 23.171
64.7078 21.595
69.1612 15.320
61.5603 -6.493
22.531 46.564
35.3384 46.637
54.2382 40.770
51.3958 48.432
35.485 51.730
55.8962 48.296
55.3429 44.831
66.6217 32.858
42.5341 35.473
43.207 21.777
53.3261 40.276
40.4002 41.950
60.3023 43.449
38.2854 57.679
25.5895 62.834
41.4488 57.454
62.6818 39.735
64.6508 29.227
45.0359 -16.616
38.8084 -1.570
55.2613 -1.319
45.9408 14.840
30.0875 44.058
15.5357 51.395
44.8288 51.771
38.7039 49.678
45.9873 44.050
38.2841 40.024
19.4672 34.267
26.2269 21.738
62.4835 23.316
48.7022 28.715
24.7493 21.961
31.2821 51.754
49.523 47.248
46.4547 46.183
29.1843 29.930
56.1289 42.954
63.2317 41.284
66.1989 24.987
65.316 34.544
53.945 13.501
51.0878 52.427
55.6258 46.688
38.1227 46.074
62.6225 19.639
62.3141 41.792
9.40238 44.335
5.48537 36.327
59.9973 8.728
35.0061 7.400
61.9278 10.969
64.5091 3.370
67.1113 18.347
53.7959 -2.684
46.8092 -19.169
43.3347 31.692
61.7141 8.083
65.1378 35.556
52.885 25.792
39.8024 10.634
30.7804 6.502
65.1864 33.389
64.5871 2.856
45.0294 -3.848
61.5864 -6.784
53.1181 8.136
25.3893 35.471
41.798 44.666
55.04 44.927
50.0986 -5.514
30.0703 -16.240
70.668 4.355
73.2544 13.537
71.9699 17.027
49.3085 -21.394
56.2999 -0.645
72.2905 5.802
65.377 24.330
64.4791 18.935
60.9726 24.664
36.8715 25.546
61.6859 -6.911
58.6608 1.029
49.1329 13.944
56.2335 -3.962
47.046 -3.246
47.1421 -21.192
66.184 -3.749
48.2326 -11.999
63.6337 19.328
53.4525 17.005
9.44215 26.382
57.9814 44.428
59.7587 44.049
42.5209 47.384
58.7845 42.785
69.1949 8.795
38.1532 0.417
38.4665 26.225
59.4275 30.324
37.2126 49.060
44.1197 49.150
7.97294 40.583
61.2844 -6.347
41.777 -18.001
50.7461 -9.663
72.6631 16.892
69.5618 23.041
66.4845 4.843
71.0647 -4.857
67.3417 10.737
45.8427 -7.176
58.5346 38.659
72.6227 17.562
60.0273 22.799
61.8322 24.635
60.2795 -0.446
56.6913 24.222
58.0856 17.960
53.4778 3.745
48.7811 39.692
68.3673 27.874
59.2386 6.986
65.131 35.613
66.4841 9.864
67.3276 15.315
52.3938 8.816
68.2985 18.783
56.6617 -11.986
52.3521 12.379
65.2908 10.940
70.7188 18.905
71.6537 24.628
60.4117 39.289
64.9259 24.736
53.5209 24.402
48.957 31.298
35.3036 -7.692
30.5251 12.464
41.4347 0.832
22.9 36.135
67.8403 17.780
64.8644 34.060
61.0398 40.627
32.5163 37.609
45.5823 37.346
24.4848 36.329
21.3312 34.383
34.9545 25.619
70.5284 7.865
63.8104 34.430
36.3026 40.695
35.5702 41.614
36.1257 45.327
41.4765 48.342
69.8982 16.885
58.2252 38.622
38.0843 59.502
62.9026 36.389
59.175 34.667
55.9099 39.359
41.7969 57.990
37.0486 46.674
32.6087 55.574
64.0666 14.197
64.7045 27.927
73.9719 15.715
55.6672 38.669
63.7365 23.276
49.2524 28.284
70.4319 25.237
46.0618 34.589
69.8577 18.954
59.7227 12.759
69.572 30.740
65.0741 27.666
69.5878 28.193
67.3163 11.859
55.9923 -10.354
31.3587 -14.540
43.9519 -20.911
35.0716 -24.490
57.776 -17.270
66.3228 7.567
30.7611 31.735
52.1151 -2.000
60.5835 -8.446
64.1368 7.732
42.8752 14.721
62.1399 19.956
55.5734 -14.447
63.1046 40.211
68.9857 28.232
65.7498 36.946
54.0176 46.649
42.9359 34.314
63.0302 28.666
67.231 18.942
58.3317 29.438
53.5631 47.060
46.1832 34.371
70.1694 28.806
57.0259 -11.222
24.9883 -23.483
30.2109 -21.484
42.1423 -23.872
41.9443 -11.632
61.0838 -5.515
64.6262 2.207
46.4874 46.700
70.4988 17.003
69.5214 28.180
58.8054 38.509
69.814 28.927
56.8136 24.243
50.3261 19.454
67.0188 22.493
66.0944 14.459
47.7284 5.220
57.2616 5.686
55.3734 16.406
72.4291 11.450
67.6838 19.049
43.22 -14.253
40.4247 -10.024
50.8947 -15.707
52.9601 -7.687
70.9228 3.856
62.6638 40.173
64.7372 14.467
65.4816 26.205
66.9616 19.248
68.4211 29.478
31.9671 41.383
23.2934 48.769
32.9587 53.263
25.5589 35.990
8.51942 36.361
18.7792 44.611
43.379 47.117
45.1454 49.228
33.5122 33.899
45.4219 5.677
36.0245 -18.679
41.8532 2.249
61.0469 -0.433
52.2803 -17.938
55.6496 8.259
57.0398 21.387
73.6797 8.724
68.8813 18.957
72.8752 17.687
65.3149 -17.805
70.1379 4.474
65.5483 31.711
67.7946 33.986
52.4853 38.075
22.6155 47.923
59.7712 43.193
50.6473 26.716
51.6157 -25.142
56.4192 -4.030
64.1238 0.868
47.9608 -21.532
55.0242 23.297
68.8911 28.948
23.1819 50.814
29.0236 26.214
49.3729 29.986
60.8 9.763
58.1953 13.262
27.4995 17.176
52.7105 -7.828
54.9613 5.742
67.1511 27.711
57.1892 43.473
69.2944 25.968
68.8894 20.351
58.5414 -18.545
46.0038 4.745
41.1732 49.896
55.7664 41.983
63.6303 12.195
42.4036 -2.167
60.074 11.019
44.1938 21.051
46.5491 10.684
28.6458 11.524
38.411 26.513
47.2272 10.396
57.6399 21.542
66.495 20.304
12.7866 34.980
70.0184 15.225
30.7117 -19.158
61.7897 9.129
19.0801 -25.584
52.6582 1.237
58.0761 1.210
61.9124 4.170
67.4486 -5.831
72.9298 10.003
56.8423 8.417
30.9698 33.286
5.73448 31.083
46.3442 8.657
13.9918 35.709
31.924 41.903
20.9744 24.272
49.05 53.146
47.2208 16.688
59.9377 25.227
38.8003 5.891
58.3092 6.068
71.3783 15.042
67.7993 30.761
55.294 -2.814
50.3947 -0.199
40.7971 26.893
52.7109 49.196
69.3182 29.848
60.9447 -4.015
67.7144 -4.705
74.1159 9.521
71.7545 17.852
64.2191 37.849
53.8875 27.335
71.8487 0.677
58.2297 2.222
57.2833 -2.608
73.4245 19.899
66.9959 35.673
65.607 37.857
72.0467 23.750
39.6417 34.417
37.8415 16.693
30.1639 38.441
61.6459 32.029
67.0903 31.291
46.3401 49.958
62.3881 39.159
56.0481 35.403
63.4716 26.020
40.044 -18.177
53.0062 -10.406
70.681 29.121
66.5437 31.971
62.3773 35.669
60.6984 14.402
66.4309 -4.480
65.4852 -17.105
71.032 7.085
70.3705 21.995
58.2602 35.023
29.1243 56.615
68.0608 6.199
62.5233 22.519
41.1912 -19.703
57.5305 -18.680
69.4831 25.135
38.5425 -24.600
65.2895 15.768
69.3092 3.724
67.4449 7.699
51.8908 -9.433
45.9214 42.436
25.2661 42.582
69.6595 28.568
67.8057 17.320
57.736 46.062
69.2054 29.797
63.6802 1.067
60.3315 -2.364
61.4361 11.161
59.4999 31.668
65.4973 31.386
53.848 4.309
50.3513 32.964
58.5662 45.307
37.9397 40.269
30.9381 20.869
49.7566 22.770
68.3889 22.211
60.7549 12.321
49.3897 3.755
30.5899 43.673
40.3909 36.494
30.5446 18.025
45.4689 41.918
47.1965 54.748
49.2498 43.280
43.8666 56.712
63.761 10.275
65.6283 -1.006
67.1451 19.046
41.6165 36.907
66.4719 17.645
69.6356 26.535
61.8871 9.986
46.9159 48.540
65.0252 12.135
54.0787 -8.732
66.8028 19.777
64.0617 24.960
62.9444 16.145
58.5921 44.949
66.3655 20.021
68.5119 26.766
72.8718 14.855
26.2361 45.226
54.034 45.584
69.3325 31.769
51.2816 49.770
55.4861 44.613
56.8026 23.123
62.2348 4.488
48.9015 -8.783
39.9581 -5.388
44.7318 26.982
71.2361 16.284
70.2638 1.386
71.4496 -1.075
55.1872 -6.084
65.9803 -15.324
58.5068 -14.790
45.1733 -23.532
68.2269 -2.897
62.9413 13.395
64.4563 -3.567
59.3689 39.204
66.271 23.354
67.6066 19.509
55.6341 40.258
56.2668 31.537
60.1521 16.849
7.76276 22.891
48.9956 36.367
46.4206 37.253
62.9361 16.847
44.8725 48.919
64.7293 35.695
52.4434 10.438
56.9567 42.444
53.7375 44.311
61.0602 35.409
65.5894 28.906
59.18 1.836
70.3336 16.527
56.7631 15.799
47.6985 42.042
22.0169 49.202
55.17 17.224
45.4267 -18.430
32.4516 -5.507
66.2115 24.966
68.6256 11.932
70.7306 10.380
59.0924 4.287
63.4705 30.328
61.4834 -15.561
62.5043 -5.039
47.6334 8.099
62.4363 38.960
71.6635 10.875
65.409 -5.916
64.2467 0.069
30.6868 50.759
69.6569 22.481
68.4982 6.728
51.3057 -1.641
34.4907 36.492
26.4895 52.212
18.5321 45.339
29.9876 47.162
62.5622 27.319
38.9787 30.336
46.8962 30.759
44.8412 -14.696
39.3467 -15.640
62.7289 -4.171
59.2266 -22.862
41.8004 0.097
19.8287 42.039
54.0241 38.095
65.0844 37.695
72.708 -1.230
53.1134 1.260
55.4692 14.222
57.9376 24.371
21.7088 -23.432
30.3359 -32.534
33.6324 -4.526
48.3984 -22.436
66.9687 20.895
64.0728 35.333
68.3939 29.337
55.4557 34.530
40.4268 47.268
35.6434 55.043
18.4746 46.437
5.86709 46.638
49.7914 -14.090
50.1732 -6.620
64.6083 33.367
34.5067 53.068
45.4661 43.769
9.08774 50.283
36.4813 32.652
50.0949 46.722
4.82867 25.539
73.5446 16.655
56.6413 31.563
60.9838 38.558
47.8877 42.941
66.4792 25.796
71.1299 21.844
63.6659 32.025
66.0494 20.557
65.3828 8.022
73.0152 10.025
47.3536 -11.527
37.0622 -18.122
54.7326 6.513
66.9351 34.736
60.9715 29.699
6.71692 17.059
25.0392 58.323
15.6519 41.359
52.5853 9.344
47.8084 -8.716
57.1962 -1.401
68.6316 -3.678
69.4585 8.195
57.1304 5.176
70.8121 14.106
60.7101 20.489
31.7347 -16.694
59.6642 -12.831
68.751 -5.570
71.6633 22.129
44.192 22.640
70.9966 19.673
62.1144 41.309
68.6593 29.386
45.3126 35.866
55.2435 46.167
25.3996 35.675
20.1769 49.124
24.2439 44.467
55.528 46.309
43.4335 35.691
50.1403 31.146
61.9582 4.946
59.2053 10.453
49.8988 46.544
66.3276 12.719
56.8849 27.775
46.646 54.365
33.3832 53.242
16.2153 52.203
21.4953 30.787
13.6165 30.829
44.5448 38.709
60.5861 36.891
23.3839 47.129
31.236 37.988
64.6394 3.316
29.043 -11.567
23.8871 17.033
46.2439 15.591
70.0666 -3.349
65.7465 -4.508
58.6428 4.173
23.6398 1.564
36.3418 31.920
63.663 11.271
71.3872 22.024
70.4303 21.044
66.8788 -1.875
57.298 -20.485
37.1204 -22.791
49.4135 -4.939
67.1338 19.673
43.7326 52.565
65.8614 37.888
71.4733 6.792
64.5355 14.442
71.2362 4.949
73.0925 -0.902
38.0393 -26.436
55.2735 -3.992
67.9337 -22.262
65.471 3.486
64.6094 -0.390
70.218 -13.678
35.8177 -23.105
64.9307 -7.653
66.672 4.155
64.2981 21.615
73.7688 20.490
58.0089 41.661
59.5377 24.733
55.6047 12.179
36.3483 2.160
36.4723 55.188
52.0121 39.107
67.8978 13.769
64.723 36.310
24.9922 24.379
49.3365 17.384
32.1841 -1.409
41.8184 -4.422
74.7944 14.410
67.3317 3.624
64.6169 1.535
44.9185 29.323
70.9211 28.041
69.647 27.105
45.8023 19.750
57.3778 24.639
57.7201 31.852
62.9346 16.207
74.6009 -5.005
46.5032 -17.498
42.4865 -25.295
47.515 4.785
72.6126 9.024
63.7429 34.464
57.6076 46.813
55.7338 45.349
33.0567 48.742
5.95105 41.520
51.1223 -13.566
67.7935 -2.107
66.4726 34.413
61.7713 29.478
46.5389 42.402
48.7123 -13.083
59.1343 -2.407
38.3488 -13.440
66.2512 3.259
48.714 -6.881
69.8483 17.326
39.7334 -29.744
66.8024 -3.914
62.2305 27.597
62.3147 3.753
69.0317 -5.813
63.013 5.550
53.4807 35.905
33.0286 28.573
50.8559 44.018
46.0163 54.571
65.1835 22.715
57.3141 7.771
73.3779 10.777
73.7684 11.411
66.7313 -8.730
52.9593 24.816
63.3578 -16.731
71.1129 22.910
55.2181 -10.337
59.4768 41.633
60.6602 23.011
57.1974 40.306
28.8453 51.376
41.1269 27.073
50.5793 11.771
70.2141 20.939
30.7648 10.269
65.8687 6.395
54.8918 18.568
56.9782 18.238
55.5317 36.667
44.6964 -2.233
73.9409 9.452
52.3943 43.124
41.9852 30.907
27.2612 22.853
55.0111 40.254
14.8259 38.026
6.02313 41.364
51.4691 -0.713
72.5714 -9.396
52.9498 -31.095
66.1248 -6.928
62.1373 28.710
46.9669 36.243
52.2039 15.325
66.337 15.843
57.399 14.023
66.6085 22.029
49.3031 21.599
14.173 26.863
44.5317 42.507
37.0532 14.409
52.7463 2.946
54.281 13.063
48.8492 2.263
49.7322 -15.791
62.9924 -0.237
72.75 7.965
71.7538 16.229
55.7861 -0.027
72.0473 18.013
66.5454 19.375
64.6775 32.602
22.0958 41.724
45.1118 41.338
30.6739 17.031
48.6731 -15.265
41.8673 -19.008
41.4252 -18.022
53.4077 -6.119
37.2229 19.486
60.4787 28.172
49.5654 -0.294
65.42 29.286
52.9829 35.811
60.6007 31.670
62.2508 43.120
68.0219 24.954
31.4517 42.692
59.8978 39.383
46.5638 35.986
35.9243 52.702
63.0064 9.886
55.1464 46.081
59.1993 40.099
50.1471 47.772
58.082 29.884
57.1771 37.465
65.8463 19.208
58.4841 16.430
61.3952 5.612
40.9977 45.184
67.6038 33.219
58.6175 9.909
45.8426 -15.518
53.7782 -28.362
70.0487 6.792
72.896 4.506
73.9148 7.726
68.6037 8.061
51.9152 -14.367
56.84 6.120
47.7684 -19.067
41.5492 3.282
50.7507 6.509
30.4546 -10.277
71.5817 -2.043
38.7705 -12.417
44.4436 -0.929
58.6625 -4.829
63.9229 28.776
48.1015 7.469
52.3498 -5.231
37.8392 42.722
47.6249 55.193
64.4404 16.755
70.087 9.403
64.3879 22.534
54.7229 39.604
45.883 39.870
50.3853 30.520
57.695 31.543
39.8904 41.910
69.8242 8.868
57.1376 -10.677
39.6891 -26.371
59.2393 11.841
70.6458 11.707
35.4658 22.220
45.4041 50.195
53.6943 45.074
53.4375 31.782
46.0838 50.360
33.8856 41.278
47.4285 23.822
63.4009 4.030
63.7138 -2.777
20.4466 -7.916
75.2661 9.800
52.9064 -14.830
38.1313 -30.381
68.6448 -9.345
71.1828 11.658
68.5434 -9.518
63.1126 22.808
52.8464 -1.376
43.9278 30.363
73.8522 16.859
69.531 8.600
49.7651 48.258
28.5103 46.668
44.1388 48.948
27.5458 46.099
32.7924 53.187
31.6903 47.528
33.4341 46.461
28.1954 46.661
53.6573 13.162
45.6103 52.042
24.6912 27.935
60.9102 43.644
30.0958 43.811
48.7559 45.823
36.5778 17.135
62.9412 28.068
38.139 36.337
34.0077 51.481
23.7522 44.679
72.8555 16.881
48.8365 39.423
44.2449 56.528
74.6421 2.290
54.17 29.277
33.4731 19.112
22.1116 46.968
18.6613 40.859
43.7352 41.133
61.2017 -8.030
69.2954 -1.890
65.6232 0.888
35.9476 52.203
46.2864 45.886
54.7174 41.606
68.7855 26.717
50.7966 44.919
55.5472 46.101
41.2424 30.595
61.8263 25.694
68.6123 29.716
68.4313 22.336
62.9272 -20.783
47.2184 -28.162
45.51 -19.249
73.8201 -10.963
60.4154 -22.083
65.3706 2.228
65.9074 4.487
32.5904 58.922
22.5812 56.133
14.093 39.845
19.7528 33.974
37.6247 53.520
42.4541 48.844
51.0685 45.502
74.1879 13.475
68.5018 -0.487
38.0058 -21.419
55.795 -14.446
46.3785 -18.214
31.5741 40.734
5.78913 36.676
52.7988 -30.093
42.7898 -12.942
39.2587 -14.405
60.2833 -11.520
53.4849 -17.843
56.4726 6.795
50.4304 -21.805
34.8909 -10.340
35.4403 -18.417
47.5121 -15.096
71.1589 18.427
40.1884 -23.210
46.2007 -10.496
68.4136 0.564
59.1624 -21.946
68.8295 4.134
66.3814 3.058
68.5321 1.562
63.636 27.782
67.7245 19.897
63.4399 40.178
70.0036 -14.707
60.6392 9.537
51.2412 43.660
57.8589 24.784
35.7628 23.843
53.9978 -6.167
58.8973 -12.915
54.6534 -3.756
43.6173 -11.025
45.1162 0.160
18.1578 35.020
46.35 55.223
48.3611 49.034
53.1865 41.326
66.5575 25.089
67.9358 0.636
35.4369 -12.754
54.4459 3.142
73.7391 16.818
74.8154 15.144
53.7062 38.815
55.4169 25.527
46.1698 43.290
64.613 27.500
31.711 51.231
47.9923 45.171
45.9596 45.379
34.0988 38.661
56.3235 37.169
56.4423 37.319
63.3308 3.363
57.1835 -18.438
71.4161 15.275
46.8772 17.659
71.0403 1.829
37.3614 8.616
30.5292 0.105
58.4285 -12.139
73.5939 15.642
63.0362 -13.807
57.9696 42.532
72.4811 20.024
69.1321 14.921
71.952 8.635
70.1263 9.134
73.5879 8.565
57.2915 -6.253
40.6767 -27.115
49.4781 -9.738
36.5159 -7.477
50.2726 -11.300
63.0185 -5.429
67.0881 12.634
65.2935 33.515
60.0671 44.118
42.9422 36.611
27.0571 46.949
34.6451 39.487
29.4038 52.121
52.6796 46.933
30.6164 51.238
66.5339 30.948
67.4891 23.673
50.4645 -19.822
69.7489 -6.822
57.181 -14.010
56.5334 34.544
54.505 23.063
47.2165 -1.688
7.00568 36.759
48.7453 32.967
68.8976 25.689
32.1909 22.564
61.2918 36.634
62.5401 37.339
63.2223 41.168
30.402 47.431
29.8964 51.723
42.5784 36.375
19.2279 47.704
43.8596 39.829
44.754 18.410
44.508 10.554
35.397 12.504
4.95629 14.336
35.5509 54.952
50.861 45.357
32.855 46.008
40.2973 38.857
36.2783 31.210
49.3623 45.242
28.1291 43.243
45.8586 35.101
47.5186 12.369
59.0489 37.221
33.942 42.749
54.2715 29.894
40.3829 38.817
55.2195 46.278
53.9816 21.200
59.1915 7.422
66.3071 17.444
62.5545 -9.116
62.4345 -3.244
61.6984 -9.766
55.5455 -10.390
65.2981 4.452
71.9254 13.608
71.4945 26.063
71.5771 8.899
73.0541 19.614
36.5656 35.446
73.5671 22.272
59.7761 42.574
50.9949 51.271
52.7468 53.166
49.6716 39.393
30.825 25.948
25.2118 41.407
55.0393 40.969
43.8452 43.711
30.174 17.640
35.6091 23.706
49.5653 -0.736
58.4144 35.882
58.614 41.320
63.9488 13.358
59.2195 -19.207
73.1058 9.686
71.1415 17.053
68.5809 27.917
57.0895 34.041
37.4819 56.930
30.995 29.057
30.2025 28.002
28.0388 33.484
35.5157 47.634
37.8462 32.248
51.9685 21.031
66.2606 18.016
74.047 8.143
60.3512 -3.839
45.5313 -13.753
52.0258 -22.681
62.0684 -14.017
68.1166 -4.285
67.4125 17.584
56.6988 19.184
66.7619 -0.444
65.2964 24.384
73.0964 8.948
71.1463 20.469
56.7915 33.925
66.2906 20.878
46.5822 34.684
60.6226 -6.349
66.3664 -3.414
51.2425 -10.429
52.2761 41.437
49.3862 42.545
59.6923 36.919
60.4959 38.776
51.8347 37.737
32.1028 32.369
58.3229 38.044
66.9514 7.298
47.1304 32.996
41.1486 5.754
46.9464 33.454
5.76426 35.547
75.5065 8.939
68.2872 29.216
63.1253 -5.568
70.2447 25.381
57.7659 37.025
52.2183 52.827
35.6733 49.785
42.3213 23.611
43.0646 38.637
34.6347 43.831
63.2012 5.929
55.0497 -8.463
41.3022 -23.109
48.8341 15.083
56.5711 41.723
68.5265 31.444
54.6056 38.082
35.0979 36.297
55.9244 39.130
16.2127 34.416
22.9299 37.655
46.9792 52.701
32.5219 7.719
38.7315 38.135
49.1265 45.605
28.6336 33.816
29.5639 31.488
59.5054 44.273
60.2976 15.040
67.8083 7.297
67.0884 30.588
38.9012 50.056
43.0653 44.437
59.081 42.775
72.1399 6.432
72.8853 13.550
62.7636 -0.166
57.2823 -29.873
53.61 0.816
50.8945 9.788
68.8549 10.365
66.5883 1.156
62.3992 -12.107
59.138 24.146
62.279 -12.991
69.1469 -0.168
60.733 15.146
63.1415 10.137
41.5387 -5.088
64.8494 -24.850
58.4058 -16.925
44.1646 -24.856
34.2501 25.509
28.2594 30.476
31.444 57.809
59.9391 38.697
69.0006 6.686
54.926 -0.313
58.4009 40.589
71.3544 20.937
41.4936 36.367
24.2646 35.460
29.9127 41.829
23.1881 47.839
43.0747 53.133
57.1633 45.520
54.6511 5.737
72.6338 24.287
42.5424 -7.826
76.1332 6.093
72.6213 2.272
74.8592 7.275
60.5307 22.150
68.1587 19.576
68.6074 14.799
53.8357 38.693
31.4675 26.545
64.9349 4.711
64.3778 10.114
55.0038 -14.643
56.7682 -8.495
54.7379 -10.442
71.1885 -10.111
35.5396 -21.372
54.1187 8.163
35.7796 1.056
41.6107 19.228
50.2409 43.474
67.9427 15.834
53.128 52.692
23.7809 57.284
19.4916 41.101
41.7826 50.778
61.4753 43.211
70.7012 15.067
57.539 37.727
38.105 50.538
26.3632 35.997
18.9377 43.586
54.5466 44.852
57.84 37.283
52.9533 15.495
59.6414 34.841
45.539 48.195
39.5638 44.270
48.6365 37.375
33.0065 25.849
44.6223 47.270
48.2561 16.244
56.8391 17.787
47.9648 -0.137
52.6476 -14.543
52.2755 -6.417
57.2333 45.298
59.9515 40.686
47.5269 51.476
30.0659 52.743
29.9487 43.389
64.3933 22.239
72.0872 23.832
48.1087 -0.140
20.714 -3.479
61.2495 12.617
47.1943 4.243
53.8111 12.826
47.9036 2.994
60.8761 -11.934
52.7989 2.206
42.7614 -31.415
58.9003 5.150
50.9635 -15.410
74.3774 11.206
63.0615 -7.647
59.5622 -6.196
69.5361 23.302
45.6207 -23.163
62.5425 6.027
38.0365 -20.719
47.9781 -14.979
57.1386 -11.100
58.611 16.396
39.6826 28.486
45.8154 35.749
62.7206 39.633
50.0835 20.027
56.8804 22.454
50.7525 20.260
56.7254 13.970
46.4934 -12.229
42.6444 -16.832
61.0045 40.722
41.7902 45.915
30.2706 31.603
57.1756 23.259
54.5936 -9.273
71.5045 20.299
57.0839 -9.740
58.4065 2.535
50.3564 20.525
34.4654 34.091
25.8219 31.302
38.2873 59.357
31.5645 46.333
61.4181 37.137
42.297 16.656
52.3889 31.081
57.9975 30.249
51.3715 43.243
63.3347 -4.163
66.5406 13.572
60.3914 10.889
72.9982 -2.632
75.1456 14.139
71.7338 -10.860
51.8662 19.353
53.5411 3.761
70.6701 2.652
62.816 -16.737
32.8767 -13.072
47.9577 -21.302
23.9677 -27.610
55.9667 -16.339
59.5837 1.636
66.3106 31.385
66.0124 8.630
71.2615 22.898
68.2746 32.606
68.045 31.963
64.2805 5.755
64.0527 -9.720
65.5194 24.716
44.6151 -17.680
57.6011 -12.579
51.5621 -13.886
45.6331 -16.999
51.4828 -13.707
72.0171 4.280
54.0808 40.603
42.4972 56.660
35.8897 41.038
72.1469 23.824
52.5425 10.653
49.8591 7.411
54.9369 41.112
56.9166 19.356
24.3406 -12.780
34.4917 -0.382
43.5531 38.883
56.742 14.865
50.8366 33.812
46.2578 49.546
50.3661 51.800
40.3963 50.406
63.6126 13.778
64.2022 31.824
69.5363 31.344
69.84 26.956
66.197 29.329
41.3669 47.789
65.6467 17.930
60.781 36.873
66.2345 32.534
55.4563 34.176
47.9385 48.171
61.0592 43.216
72.9377 17.419
45.2424 42.829
28.2311 48.265
47.0601 24.979
66.5177 30.541
56.625 17.483
49.8663 8.080
52.4822 1.804
53.2821 27.332
55.3991 37.783
63.7011 33.642
62.2054 40.381
66.3941 6.939
75.216 7.418
66.6086 19.410
69.1655 -3.599
75.156 13.482
42.2381 -25.559
70.1696 1.342
69.8135 24.053
73.7217 15.098
56.1741 16.358
68.3446 -10.075
68.9645 4.623
51.4622 25.225
5.85863 30.264
52.7043 12.331
47.2596 43.998
23.1715 24.440
39.1354 47.669
37.446 51.249
72.4352 24.173
60.8652 41.990
65.3013 19.891
68.9168 16.266
24.0217 24.181
49.4881 45.197
46.267 52.027
68.9542 20.848
58.9886 14.598
52.7394 43.103
65.1035 32.291
39.5421 -0.126
46.3451 -13.670
60.2398 41.170
71.5662 21.969
69.1918 15.283
68.4087 30.178
51.2925 46.184
41.8342 47.034
27.9957 45.408
46.5413 44.428
70.8079 22.434
64.7161 -6.378
62.7858 29.720
57.8041 41.469
70.1883 25.795
57.3512 47.844
38.4851 58.865
69.5289 31.173
67.797 31.511
61.2938 23.576
68.892 31.552
66.1284 0.869
64.5921 2.238
68.3765 27.404
49.5437 53.577
69.2332 30.597
45.0217 50.931
38.41 43.970
28.8911 31.295
69.9525 26.342
44.6631 -13.747
36.4674 -22.739
67.1367 -6.700
31.7147 -30.644
53.8884 3.277
53.3309 -15.164
47.2319 -0.940
51.676 41.325
40.0308 39.514
20.7069 50.274
30.9784 45.936
12.6441 27.501
22.2174 32.358
33.8882 39.005
20.2271 35.326
5.33299 41.585
74.6002 10.268
54.6091 -19.297
54.8794 -0.657
60.8604 -13.204
70.4998 19.319
61.071 24.658
48.8739 45.128
50.7472 53.568
47.4699 38.391
48.6875 42.765
63.0571 -1.844
36.5126 48.733
47.3483 44.624
31.713 56.430
59.8023 44.348
67.3074 26.519
56.6158 30.264
55.9435 47.146
54.058 1.709
48.3577 12.219
61.2167 33.134
63.9284 3.861
67.3255 16.742
62.0904 2.809
67.4689 19.575
61.6214 42.025
50.9654 17.039
66.8904 8.293
40.6174 38.838
25.4163 58.095
19.612 55.092
38.3767 49.684
33.9905 48.105
66.4939 11.432
47.5105 -5.307
71.2255 6.161
67.3391 16.219
59.5009 24.732
66.1656 36.038
61.4029 40.535
66.8225 31.571
69.1054 31.618
43.4364 49.688
34.8348 38.297
52.3562 36.231
37.9606 55.556
55.5808 48.999
55.8616 45.007
68.0813 27.776
65.5503 31.287
53.7813 34.336
31.3074 38.605
36.0846 52.581
65.4643 27.365
35.2635 43.837
55.6116 45.432
5.49426 42.222
53.4244 -17.040
58.7272 17.886
61.2638 -17.739
71.8813 15.034
65.4503 -16.838
54.3456 -14.865
67.546 0.131
48.737 -8.058
30.6616 -18.186
64.8348 -3.414
36.5469 16.961
40.9859 -24.144
69.8114 23.314
61.8995 31.137
66.3805 -8.241
37.0947 -24.732
38.8568 -19.979
49.052 -11.116
53.9742 -4.590
62.9133 2.102
37.6054 26.225
41.5721 53.121
64.3961 11.617
59.3032 1.908
67.9742 29.176
66.1717 34.104
72.4044 18.874
62.0581 36.654
55.6031 43.952
61.2214 -1.339
52.7883 -27.313
55.0596 -19.526
66.5604 -4.760
48.6523 -10.501
43.5786 -10.712
50.1658 35.115
63.9416 1.618
61.2852 23.848
65.0064 19.017
59.0334 42.277
67.8212 27.265
62.4569 41.346
70.2396 18.678
40.7528 31.868
22.8853 40.811
48.0138 30.284
33.1385 25.708
57.1037 39.745
67.423 32.663
64.7862 4.920
67.3785 29.373
60.0514 44.166
56.5308 24.031
70.0585 14.411
64.6836 39.395
39.846 29.334
70.2577 29.693
54.0416 45.082
42.1124 51.950
60.2592 40.051
57.4882 44.698
51.5662 19.587
60.308 15.336
68.0839 -0.570
73.0639 22.044
55.1569 -10.771
33.0249 -26.773
60.3977 2.735
60.1883 -24.321
31.1285 -17.155
65.4222 -6.142
56.7932 36.584
45.1538 48.269
41.7727 46.630
41.9713 42.073
52.9577 22.805
49.7155 2.411
73.4821 18.851
53.5618 15.228
51.1066 2.135
50.7812 36.019
64.1529 36.803
41.7557 55.878
46.9051 48.299
50.1941 44.831
70.9305 24.561
58.4115 32.362
57.81 10.451
49.8116 11.291
47.3643 4.461
58.0384 24.017
15.956 42.747
25.6447 26.915
16.2653 36.730
31.0846 4.597
18.5836 32.609
5.75866 35.613
44.474 31.187
44.6813 31.537
58.3448 44.738
44.8787 50.979
50.9904 45.235
67.483 35.170
36.6865 48.855
42.4169 52.940
40.0182 56.490
39.4078 46.268
48.7632 53.441
67.0835 32.064
66.7146 26.660
73.7754 19.337
45.3506 -24.287
65.0914 -5.101
70.0469 -1.773
60.6649 30.915
57.5413 41.700
45.0114 17.686
56.5614 45.953
61.8644 26.824
57.3036 -9.592
52.3328 -11.079
68.3307 -5.824
55.1167 -8.214
71.6787 -10.062
71.5228 16.803
71.0101 0.785
51.8395 -10.092
58.12 -23.170
60.1675 -3.550
43.876 -7.975
68.7504 9.361
62.9089 -7.524
40.4571 -19.914
58.0774 17.678
38.6699 9.568
73.4924 15.803
69.6684 11.626
63.7844 8.400
56.1327 -1.444
57.2071 24.614
53.5473 15.352
48.4078 30.049
37.3128 33.073
50.551 16.055
35.7037 55.449
51.6797 8.990
56.6879 38.011
46.1711 48.975
46.4551 -6.304
56.6804 -2.685
51.1475 2.076
70.0984 15.760
56.0217 47.504
51.3324 -9.616
53.1532 3.149
73.686 19.869
72.9587 10.317
57.7903 19.026
40.828 41.102
38.2165 37.545
61.2696 42.500
41.5941 50.667
47.2532 20.606
24.7452 -6.167
72.7686 18.644
69.658 29.324
65.9146 27.178
59.5829 37.374
48.4796 36.738
36.9166 28.088
49.3335 12.197
51.3191 -5.874
59.2137 38.771
55.0639 49.399
24.5407 50.010
39.6568 49.917
61.2605 -1.625
46.8726 -15.546
60.3373 0.830
68.9924 16.345
67.5568 10.789
55.3873 15.926
56.1645 -15.302
61.614 15.287
68.9557 16.577
57.9461 -17.617
32.6332 -23.894
38.2517 -5.274
32.5726 -15.204
61.084 -1.345
63.925 -4.672
67.6591 27.712
59.6221 44.608
43.4229 49.066
67.7518 31.778
62.2357 39.156
58.1102 47.790
29.8088 46.525
67.9016 -4.293
68.0651 3.509
40.7878 -6.413
62.5743 -5.973
48.818 39.906
66.0675 33.520
56.1223 20.997
53.7585 8.973
25.5346 38.980
41.9672 35.779
38.029 33.016
44.5038 20.669
32.8655 6.395
50.5385 0.913
51.1451 29.713
63.2585 25.348
52.4262 51.754
65.8694 27.893
68.3188 23.638
59.5381 29.457
61.6511 -7.057
50.3505 -16.003
39.4886 1.786
55.8747 12.279
49.187 -20.949
40.4995 -18.030
39.6935 -9.327
39.4477 10.730
61.2235 2.214
66.9588 -0.955
60.4971 20.564
47.961 49.274
61.3468 24.443
66.5602 35.655
63.5591 26.870
58.003 29.658
45.9336 51.051
52.0936 38.075
66.189 17.254
59.1163 31.424
64.5485 31.843
52.1511 -5.010
44.4539 -0.048
65.6615 7.179
41.8031 -8.983
50.5598 47.747
25.8506 50.288
32.6427 28.159
44.6424 33.496
18.9659 38.526
16.1785 17.377
50.8517 9.818
60.8817 22.913
44.4467 -18.076
44.264 1.356
64.9852 9.045
35.2481 35.073
54.1804 26.948
48.5481 31.510
71.3133 15.285
60.9778 41.942
62.9863 3.093
53.4164 -16.513
29.7598 -21.185
38.212 -18.012
30.5361 -6.579
71.0715 0.127
53.1335 14.420
48.6517 48.460
56.7419 38.915
46.5874 47.322
56.7923 49.368
26.038 50.694
39.365 43.432
63.2579 39.848
59.0174 33.365
52.914 13.186
50.4079 -18.057
51.9585 6.698
59.0515 10.275
50.0723 -13.417
66.1088 4.931
62.8218 3.809
47.7905 41.243
23.5757 37.562
35.0987 54.377
62.4739 27.485
47.0742 34.878
61.7467 8.053
50.9742 -13.995
57.8775 -8.952
56.6307 1.759
37.19 -20.979
41.4015 -22.013
63.7418 10.571
67.8445 28.965
72.9293 24.313
72.9798 7.624
60.3232 -9.495
73.1511 -3.187
33.9203 -21.394
50.2157 -23.548
49.1393 -19.139
75.2144 5.919
43.9369 29.192
61.5531 26.746
59.5796 28.760
58.2724 13.109
70.893 1.642
55.4307 26.350
56.0954 38.163
51.1694 38.931
38.5108 60.303
24.0382 46.743
23.5688 47.846
40.5208 21.273
50.0391 10.679
46.894 9.942
44.9485 42.138
47.2595 7.563
25.9035 51.548
44.8238 48.297
59.2415 28.605
65.0928 16.323
18.5562 45.154
36.8144 30.686
60.0588 46.155
55.4769 28.458
34.4526 47.212
44.8729 42.570
65.2242 34.216
51.0201 51.485
46.0817 26.140
63.1112 34.142
58.9223 11.015
45.0201 51.907
58.3761 12.051
60.2625 15.029
38.6259 31.532
57.364 43.821
63.3548 41.714
59.3567 45.554
33.9827 43.555
66.0252 20.504
44.1813 41.243
42.6268 14.790
41.5126 46.060
63.5837 33.471
37.0225 39.191
28.1521 26.715
52.3598 51.683
52.9476 50.204
53.4012 19.464
28.4608 43.199
37.8888 52.004
45.6677 41.436
54.8292 42.867
50.3105 44.011
34.6356 50.189
39.9249 27.889
5.62955 41.595
57.381 34.015
48.5752 44.761
34.0747 50.010
5.62456 35.597
33.7016 56.475
59.8681 25.913
51.7306 -11.549
75.0212 14.679
30.973 -17.640
47.8416 -2.326
53.3448 8.622
38.2474 18.712
47.1886 33.234
35.7125 14.173
60.6564 -5.444
55.3534 -21.008
62.7013 -5.771
50.5096 21.505
60.9027 24.860
65.1321 36.098
30.2662 32.126
24.6246 25.712
23.8395 32.488
14.7539 48.992
25.2912 46.685
17.5452 40.291
28.8869 32.063
32.8453 27.059
29.9372 43.785
53.3896 29.383
39.6686 40.358
35.1635 51.886
42.8633 37.049
49.5482 50.071
55.8781 12.245
51.8877 34.773
55.5622 13.663
64.6258 18.328
39.5831 38.258
10.639 32.869
38.8137 42.235
27.0977 54.167
45.5835 43.054
56.2162 32.460
65.7943 33.832
54.4792 29.739
57.5969 45.091
54.17 49.566
38.0244 47.148
56.6249 37.580
38.0124 38.030
55.0405 45.945
63.0102 26.616
62.7632 0.498
65.9834 -2.232
38.3765 -6.041
20.0322 1.968
21.2024 51.711
68.2088 29.177
67.6542 30.728
60.1911 25.414
44.4898 38.459
52.0085 44.667
49.5853 34.284
53.122 16.945
63.5891 18.949
61.4169 1.260
62.4048 33.529
62.6401 32.569
62.3953 40.450
62.9957 36.617
66.4799 32.011
31.4129 55.948
19.8805 63.882
35.2799 39.575
48.3429 49.153
44.1821 46.750
52.1236 46.583
54.3957 47.090
42.3825 50.814
54.0975 27.603
66.9715 20.946
69.2537 30.654
71.9727 25.736
66.8571 29.158
66.9232 13.097
68.7434 15.389
64.6307 39.292
69.0421 12.926
63.0961 -5.916
72.0744 17.024
69.0025 31.619
41.5934 -22.344
38.7592 -15.180
62.7027 0.491
56.1001 24.272
59.8134 27.709
64.7779 -7.420
60.1006 -4.713
46.4184 29.436
62.6575 39.150
45.8299 17.671
5.90047 35.560
54.4835 36.581
70.1299 22.569
50.7632 24.433
36.4883 41.410
37.027 36.288
38.3182 23.725
9.72059 39.405
36.8444 32.122
33.5274 44.548
44.0297 40.283
70.4235 15.558
66.7084 -6.146
18.1794 20.227
4.92819 19.762
54.6944 48.576
64.6812 34.797
45.1104 28.108
67.2323 23.148
55.2702 36.047
36.534 50.658
32.2649 56.842
9.33868 48.130
31.2399 56.594
50.2323 47.335
45.9377 51.055
35.901 48.271
36.1037 34.021
49.7336 53.214
72.6548 19.590
42.2978 22.397
60.2926 26.930
18.7355 19.453
34.055 44.826
29.719 57.589
38.8089 49.178
44.3497 47.835
43.8518 38.922
66.0197 15.602
43.6785 39.257
72.0192 10.290
44.8937 9.941
70.5098 -5.153
60.8227 38.973
46.8254 33.885
64.3013 19.932
66.3443 6.081
54.7414 -5.910
66.9384 24.511
63.893 30.687
57.0721 10.239
27.3507 11.328
52.1858 20.001
62.021 1.259
63.1786 29.197
61.5988 41.129
46.1109 44.584
54.4499 41.111
46.8534 5.110
43.7499 23.250
58.7819 26.800
55.0767 35.360
29.5347 -2.434
42.9846 41.073
50.1343 11.337
66.7151 1.948
72.283 12.312
54.0187 -6.947
28.2804 31.673
33.2555 46.967
63.3877 8.236
51.3406 34.300
64.8433 20.585
69.6742 12.820
71.4794 -3.476
58.4748 21.105
53.8568 32.770
66.4685 35.465
70.9167 26.655
56.1099 -5.687
38.7399 -0.238
50.6977 -10.473
44.6403 17.328
56.4673 26.422
71.2756 13.286
64.4892 30.963
69.6329 6.698
48.3603 -9.737
48.1512 -20.090
42.9803 -4.883
60.2594 -3.287
64.4411 2.604
44.2889 -2.037
45.9786 -5.341
71.4017 2.994
69.2762 22.992
42.5347 50.548
21.5144 37.520
38.7959 47.413
66.142 26.239
42.1158 26.649
23.8382 52.435
53.4085 49.676
26.5178 50.635
22.6446 53.125
60.4712 37.455
48.1212 36.802
21.0476 48.044
27.1101 30.366
40.7213 34.159
55.4272 23.216
42.5075 23.925
62.8421 24.479
64.2292 -13.095
65.6299 13.924
68.2792 -16.376
49.968 -22.837
61.2506 -6.535
48.1978 -11.880
20.7742 -28.776
59.9679 -1.429
68.4619 -4.664
60.3255 -7.742
62.9361 -18.957
34.8032 -18.507
34.5895 -17.520
50.0655 -8.308
49.9221 -19.837
44.0941 -11.688
71.1463 3.801
63.4731 7.191
73.1291 16.235
58.3252 -7.966
34.1684 11.262
54.087 29.368
39.3354 31.804
16.4835 54.907
63.0653 30.702
54.6409 34.807
19.3834 47.264
39.3504 50.707
39.2211 36.324
53.4863 41.234
63.2214 10.483
52.5939 -4.078
69.9647 16.905
65.7406 11.058
73.6174 7.584
37.4492 33.132
60.8501 35.260
48.0981 29.454
25.4431 32.838
21.3853 60.042
42.9361 51.196
68.5704 14.972
68.9456 32.092
69.8565 23.138
75.3812 11.933
55.7681 34.200
50.1445 11.010
49.0202 -8.257
40.8079 -5.956
55.5738 -3.458
71.8269 6.722
46.1883 1.184
36.0357 13.593
53.6909 38.756
52.3027 31.343
41.1485 38.012
57.3839 31.956
67.9632 2.081
45.093 22.842
49.9916 30.477
52.197 -2.837
57.4633 2.514
58.2585 30.190
42.9914 7.617
74.2806 0.301
64.0117 16.362
39.8694 20.966
31.4748 50.689
26.7138 42.250
61.2724 32.269
46.7704 23.400
49.8094 -15.824
55.4259 -10.396
28.6907 -20.211
61.0783 -5.180
69.3901 12.441
69.019 21.841
58.2703 16.165
59.0666 46.515
44.3051 40.129
69.9884 22.612
65.1984 22.006
50.103 48.025
38.0821 35.698
12.4964 37.900
28.9726 30.346
52.1929 17.429
64.1433 20.629
44.0045 0.093
14.6917 54.983
48.7498 46.043
69.9799 17.871
43.9355 35.686
53.0536 48.077
51.3261 43.234
71.5257 20.189
69.1299 17.669
62.3013 32.502
65.5753 1.526
61.1477 4.667
53.6057 -4.495
50.8465 -7.330
55.4725 11.625
68.7149 33.312
62.9927 38.789
66.1141 22.078
61.9064 13.582
72.6799 -5.401
59.5569 -4.641
18.638 -17.328
65.2589 32.534
58.4632 8.966
58.2649 4.818
67.6614 32.100
45.5005 29.767
8.60198 32.457
41.9301 43.527
30.3893 60.624
46.4685 48.587
63.2392 20.357
50.7905 44.400
49.6026 20.276
65.4799 -1.962
60.4935 -6.674
67.7533 -2.532
62.4712 4.587
17.504 44.563
56.3199 39.800
56.7385 30.534
67.3106 16.888
58.6519 45.335
28.9302 51.101
33.7638 28.681
39.7168 7.093
41.8191 1.042
43.8281 -20.928
50.5946 -3.870
64.4838 -0.878
52.31 -11.564
38.8583 11.314
54.4568 35.994
68.0245 7.679
40.6001 40.048
42.2232 32.881
48.1073 46.604
60.2023 1.404
55.8297 -11.506
59.6553 30.225
47.7748 -2.752
68.56 -24.400
40.4977 -18.730
24.1301 -20.529
40.7038 -11.573
50.9556 45.592
62.2329 33.902
51.3319 44.242
64.5722 17.543
20.4257 48.552
39.3311 34.204
37.0428 9.248
55.1289 -8.024
66.0096 23.455
49.1097 41.423
57.021 49.900
20.6727 37.937
47.7975 15.915
51.6604 -3.512
63.828 2.784
59.8102 -2.507
45.3337 3.414
40.0623 -17.361
56.4632 -14.807
37.5424 -8.072
42.4774 -5.565
54.1735 4.365
45.7399 36.275
11.3044 31.870
24.9092 35.863
52.1675 31.713
54.7025 35.787
62.0824 39.652
68.3632 33.135
50.9167 6.048
60.4207 -4.442
59.7707 -10.845
60.1356 -5.875
71.3499 15.105
68.7913 -8.685
56.5873 -17.551
75.3284 10.156
64.248 -3.279
62.8689 23.548
52.8727 37.422
43.4635 51.754
56.3752 46.158
59.2746 -0.813
61.9063 -12.583
54.7886 2.206
61.8753 8.301
68.3559 7.738
66.0975 8.455
69.1175 2.536
59.7811 2.909
56.7691 27.568
44.2053 35.528
69.5481 -4.831
51.6338 -5.602
52.0259 -19.442
36.3804 -23.279
74.8342 18.100
64.6526 26.813
53.8103 -8.176
65.1859 -12.780
28.229 -25.456
70.251 -6.390
46.6407 15.915
51.4901 1.433
40.2181 5.369
57.4358 27.138
58.8607 5.824
38.8036 35.774
56.698 31.988
60.6931 14.144
58.6445 13.226
55.5136 37.775
47.1632 54.354
57.5497 36.314
54.0078 17.163
72.4215 2.420
67.0657 2.064
66.1543 11.024
72.1744 -2.253
71.7706 7.013
54.152 28.914
55.4309 38.779
67.3397 35.377
52.5861 25.987
60.6712 36.263
42.2583 53.178
66.2385 22.498
49.9294 50.956
32.128 43.020
29.4169 51.094
52.6539 35.452
58.8064 8.654
31.0066 -18.720
74.6546 8.607
28.0219 48.391
26.6592 39.257
31.5062 46.719
55.7698 32.649
54.5135 50.549
20.0401 39.707
32.1328 39.601
43.6695 49.421
63.6491 38.395
38.8574 44.266
49.804 52.024
59.7739 37.609
65.8654 12.413
67.0295 6.913
71.0122 26.344
66.9446 8.896
68.1327 10.765
65.6886 -5.696
52.758 35.886
63.4141 30.466
69.7708 24.352
58.0043 8.446
71.4782 10.962
54.2113 30.780
30.1545 51.626
54.0026 41.454
22.6733 40.996
46.6532 26.311
58.5751 15.691
52.3193 1.351
67.8458 8.676
53.8679 40.428
72.5077 14.767
54.7876 7.530
48.9264 18.660
56.826 -4.865
45.0343 45.253
37.3062 35.734
43.5364 5.787
42.4676 -12.057
40.334 19.873
38.3252 22.184
42.6557 15.116
58.6419 6.225
57.3894 -1.631
70.0336 19.875
67.4344 21.980
63.1064 1.664
64.2787 -2.859
68.1852 34.123
68.5846 31.090
66.5108 29.120
45.1161 37.467
54.8691 39.995
54.8265 15.160
59.3335 40.803
59.2822 20.148
59.5871 35.547
60.7249 15.618
46.5904 4.465
58.47 13.280
52.8271 -7.259
39.0903 20.624
42.9664 53.540
45.1093 57.463
53.6182 31.150
39.647 29.057
51.4435 28.758
68.9547 15.809
67.798 32.097
72.7289 5.450
53.7127 35.671
44.4942 43.876
66.0479 16.331
68.8669 31.967
67.1755 10.948
56.0844 24.359
56.196 31.762
20.0705 43.510
48.7047 52.181
69.2916 16.520
61.9154 38.030
61.4732 39.502
68.3248 6.266
38.8273 53.166
52.9124 46.851
48.5418 16.939
68.0157 7.582
72.139 23.740
60.4366 -13.272
64.7823 21.361
36.2655 27.868
33.6017 55.507
36.1136 44.980
42.2935 53.426
23.3741 60.096
29.3389 43.195
46.6967 44.349
55.0076 36.604
14.8567 55.501
56.1854 50.257
45.4134 45.609
28.143 43.821
5.92292 36.417
56.3735 3.933
29.6724 41.705
13.6278 53.499
22.8693 54.130
14.9496 41.074
13.4451 44.586
48.9406 -6.068
60.4608 1.237
38.5577 20.653
59.1813 30.919
68.5849 32.483
56.9395 47.270
25.3917 47.534
39.3229 9.669
58.298 32.355
73.4252 22.726
72.6765 16.163
59.2341 1.602
65.2842 -5.672
66.4029 32.563
65.3359 28.347
61.1199 35.890
37.5744 53.085
34.5659 37.061
59.468 35.019
60.0223 26.749
44.1445 47.827
31.4521 42.203
38.4846 20.119
45.3368 7.321
27.4871 40.396
62.1202 4.812
55.5671 20.235
40.4326 23.629
43.5824 -6.420
43.8132 -15.704
58.7262 31.969
40.2051 53.296
40.2496 35.680
27.2662 40.708
43.2258 15.161
52.3725 14.353
23.5311 30.495
29.8323 35.294
15.6756 35.164
19.2444 38.103
52.4403 47.582
52.97 46.407
37.7163 39.290
39.8736 39.927
57.7069 43.109
61.2043 33.008
30.3604 43.191
7.039 33.751
50.5559 48.454
55.9309 34.975
54.9589 5.816
46.6196 51.961
61.577 23.613
26.9281 36.279
47.0502 44.988
35.6133 52.383
47.2449 44.008
42.3966 50.853
37.0496 43.625
66.6399 30.892
62.9987 33.556
48.8416 24.331
44.3287 23.138
26.0418 56.106
24.6447 40.670
16.2042 45.985
51.4752 27.909
39.2638 31.808
22.3338 51.279
45.4981 46.289
61.9564 32.616
66.8597 31.393
69.1976 27.498
61.512 -10.844
60.3007 -0.588
40.0839 30.645
59.7537 18.867
13.2327 43.918
5.69587 25.190
45.9211 -3.067
52.3323 -3.331
73.3828 16.112
71.355 25.658
47.9483 27.689
53.4151 8.575
49.4303 -18.929
64.3042 -0.372
49.2055 -8.868
40.0315 24.895
39.9202 43.926
54.2329 38.730
51.7765 45.713
56.4241 35.529
40.8304 36.806
15.8327 48.287
64.5603 -5.117
44.7109 4.536
53.7504 5.977
58.9539 -6.247
63.6033 -0.626
61.0568 29.800
48.2314 -13.708
58.8848 -4.582
32.9478 -16.671
58.3719 -5.926
54.787 11.234
60.9695 5.167
44.1571 40.201
67.458 -19.780
63.0251 -0.509
45.6021 44.903
60.575 13.065
62.3051 14.649
67.1465 9.152
56.3078 0.115
49.589 -26.085
56.3061 -15.351
35.2529 -17.880
60.1776 -12.923
59.6785 11.554
41.7761 -31.544
65.0657 35.214
60.6318 41.120
58.3416 27.169
69.1991 -0.112
68.9768 -0.910
48.3426 29.219
50.6567 41.484
68.4001 30.889
71.6946 19.686
63.5893 2.594
54.3118 27.792
48.4199 45.330
70.524 24.273
66.7142 20.286
64.3311 36.198
26.684 45.235
37.0926 42.879
44.797 20.912
59.879 27.531
44.1562 23.787
41.1745 16.347
54.4238 -15.511
74.076 -1.205
64.855 -2.595
46.4728 18.388
62.8042 -3.701
67.2363 34.291
67.3007 33.919
67.5624 1.787
76.0967 9.810
58.1725 19.543
74.0475 11.440
67.7012 3.591
16.3941 38.783
32.1211 48.260
71.5022 23.175
51.2785 51.948
36.1236 38.689
41.5497 41.936
38.7187 37.752
16.5034 46.205
73.4169 17.773
59.0337 20.216
62.5891 41.025
29.6388 50.526
63.4021 31.672
66.5961 15.849
69.8309 13.286
56.3343 49.585
59.8552 43.937
54.2179 18.978
56.593 18.200
46.3572 -2.978
55.624 0.393
50.4721 19.471
64.4176 29.851
48.5103 35.054
66.0787 20.457
61.4705 -1.564
54.9396 -18.067
66.8189 10.934
58.667 5.592
67.6528 -1.026
63.5079 30.043
53.1979 41.984
53.0043 42.839
36.0829 35.201
28.0517 44.510
54.461 11.419
53.1822 13.794
48.0907 24.311
41.3616 18.796
34.598 39.124
34.0109 43.705
56.1008 -2.472
29.0138 33.801
52.0523 45.271
36.2127 35.250
54.5588 45.311
63.6835 36.517
67.5068 33.183
38.5595 53.081
36.5928 51.490
65.9849 22.908
62.3135 13.908
67.1944 21.838
41.1917 6.465
48.5002 56.631
47.7696 47.153
32.8964 45.915
61.6285 14.458
59.2002 -12.857
23.1517 36.621
39.7339 39.861
30.4839 38.145
19.7969 42.070
34.4494 31.496
17.5948 33.488
42.1504 25.598
50.3678 38.113
42.2586 30.557
35.2844 49.277
22.006 53.160
19.7278 45.275
23.7384 54.738
16.5438 38.087
27.0322 37.782
23.4096 42.364
49.4841 52.274
68.7365 8.533
72.3952 20.420
65.3365 9.290
73.6238 5.826
50.0673 21.430
55.7383 34.594
50.83 -25.894
54.8711 -10.638
56.5382 -5.841
67.1185 12.497
45.4046 41.333
36.6223 43.964
59.2421 44.112
72.3117 17.763
65.286 33.800
61.9879 16.326
73.6836 0.355
53.7629 -13.777
35.0108 -21.357
47.1753 -15.700
61.5478 -4.393
64.4939 -8.839
71.7926 26.116
50.2195 52.494
38.6226 48.698
48.2125 48.563
16.8853 52.737
39.465 53.302
44.1307 26.689
62.6582 37.984
63.3286 23.415
71.9455 25.608
43.0884 -12.668
29.2711 -17.595
34.4566 -12.658
51.3994 -7.359
64.4671 -16.804
65.4615 30.102
39.1637 0.648
44.3874 -15.468
30.1764 -14.652
57.7926 15.601
30.6743 55.921
56.7703 40.859
46.1127 33.137
73.6834 6.412
51.1183 32.133
51.0113 -1.972
49.2117 25.638
41.464 3.136
56.4862 -8.021
58.538 29.234
27.8398 42.712
42.7053 28.527
59.6772 45.022
66.1806 13.271
35.801 21.660
52.7865 39.081
48.2529 47.923
69.7439 -10.379
72.101 1.434
56.3643 47.079
55.475 25.105
63.3384 40.091
62.5876 -7.974
42.7604 -24.997
57.5131 -8.962
63.5401 34.099
61.6143 28.906
62.8619 12.968
62.3306 22.674
71.7193 20.895
53.3781 -10.882
40.546 35.134
61.2117 27.258
64.5568 22.829
40.0314 50.656
64.6174 32.155
52.0777 34.866
63.5987 23.579
46.6622 49.536
5.95629 42.033
36.1308 12.847
55.6867 43.302
43.1483 47.514
57.0613 36.446
49.2551 -20.106
44.6998 -13.397
61.3097 27.835
34.5506 1.476
47.2131 9.837
32.2075 39.472
23.688 40.942
42.6432 28.240
36.178 34.689
37.3589 37.393
43.9394 48.267
42.4681 11.427
60.7797 25.273
29.4939 39.708
27.562 54.926
20.4444 49.755
37.027 45.478
53.0632 47.093
71.1322 3.947
58.574 36.539
47.0062 46.253
62.899 40.762
41.8454 33.005
63.7652 16.118
62.3946 29.692
56.5425 8.285
54.8559 11.884
64.3989 9.235
70.3884 7.441
53.9737 -9.384
67.9834 35.398
67.3027 17.073
63.243 -17.278
39.4902 22.856
52.655 37.765
60.1305 20.533
67.4102 11.885
41.8859 -16.600
45.4906 -5.050
71.6851 22.665
72.2755 19.361
58.9078 -2.359
61.5494 23.841
29.3263 31.039
60.931 32.322
51.4114 44.642
49.9996 39.097
72.3347 16.732
51.6782 23.983
55.6681 13.140
30.8099 34.348
9.43693 40.259
43.7873 40.848
53.1405 46.525
27.9862 9.764
44.3904 53.700
50.2673 47.696
68.6792 17.260
70.4157 7.147
42.6689 7.145
54.5226 38.467
62.725 17.359
69.6162 10.670
69.8443 32.002
70.8376 -4.288
33.4894 -2.177
41.5159 -7.292
50.3319 11.016
40.4374 35.026
32.9347 7.558
58.0594 20.506
55.5544 9.466
57.1913 25.011
65.4364 17.994
54.9065 40.200
69.4941 19.063
69.6847 29.408
48.6129 17.447
63.5052 18.417
57.7774 42.158
20.5558 25.150
16.7666 39.440
22.0374 41.304
40.7797 35.724
45.5074 51.386
30.2149 38.172
57.7899 22.138
35.9529 36.025
64.6647 21.884
47.2439 1.385
64.2634 10.368
60.1813 33.765
64.2388 33.673
61.4684 40.919
50.0017 -5.517
59.4001 18.512
63.2997 35.547
55.8414 45.194
45.0804 45.619
29.4561 38.537
68.3057 23.911
63.9282 8.740
73.1131 13.837
34.3004 49.415
20.0506 55.070
23.8175 25.612
56.924 8.508
61.9098 15.939
58.5618 -16.243
54.4666 -13.765
48.6095 -13.278
48.6234 43.408
40.905 49.560
52.1817 38.308
65.0243 9.617
40.1335 18.753
70.7815 15.161
38.9046 35.985
69.8107 30.712
74.4222 14.704
68.433 16.061
62.7856 -2.669
67.7896 30.301
66.6389 28.918
63.2491 -3.284
45.0731 -12.678
45.0828 -26.283
45.5198 -23.280
52.2463 -6.500
44.9287 1.730
39.86 -7.288
33.5072 24.431
51.8517 49.158
6.00385 36.021
50.5536 1.683
48.999 34.378
54.3735 49.732
70.7979 20.762
57.7556 -8.447
57.4937 29.953
42.4707 -7.698
61.9006 -2.054
56.952 18.570
69.047 23.252
67.308 12.258
46.1034 -19.777
65.8344 18.144
44.9702 19.995
63.1795 33.432
30.3538 39.650
25.5102 32.384
66.7992 14.830
38.0587 35.020
48.02 39.922
28.1092 53.533
34.0477 56.045
21.7181 42.872
61.1294 43.861
73.2153 17.588
55.0373 16.794
54.4592 -16.667
48.4683 -18.839
47.9328 -23.185
55.9267 -15.233
68.6701 -8.734
64.9149 23.093
52.8964 33.830
56.1444 41.408
34.5239 48.644
57.2104 43.850
52.2351 -9.768
65.1954 17.170
33.6949 27.487
31.5047 46.547
22.6865 35.054
30.4706 52.401
55.3471 43.519
71.5526 21.911
61.7459 40.959
44.7245 50.774
29.5757 59.563
37.3608 48.376
65.9594 21.957
34.9406 -3.739
54.0777 33.203
36.3422 -0.116
45.7847 -3.110
56.4775 -11.730
31.3897 -0.703
15.5328 11.187
67.7437 12.157
38.6052 47.141
32.7274 12.644
56.6885 0.954
55.5709 -10.033
56.1237 9.668
58.8423 -3.080
37.043 42.470
36.0812 15.992
13.6297 43.972
37.9436 52.593
53.0044 48.501
48.582 16.608
49.4433 27.730
52.1585 40.852
65.6201 30.042
54.9756 5.078
66.7353 11.313
49.1557 -9.338
60.8407 9.225
61.7273 14.138
49.3767 -15.335
59.1114 -1.668
28.9159 -31.148
67.9481 -7.263
37.5467 -26.331
45.2406 4.378
40.5565 39.881
39.2235 27.180
65.0999 10.447
71.5584 25.566
51.4152 19.829
51.2314 36.783
33.7582 20.130
30.2168 17.444
46.5584 -32.914
49.3673 -7.893
56.6122 43.630
69.3027 25.166
42.9989 12.414
64.9414 5.250
34.1782 -26.142
64.2077 -7.191
37.5256 -25.675
41.3227 -23.145
59.5204 -11.671
66.0748 -14.449
74.0367 5.638
61.5488 23.136
29.3057 30.813
18.9189 54.259
18.6801 47.827
66.6871 32.775
40.3405 46.842
55.9098 31.008
65.0622 31.429
37.9312 43.771
5.19415 41.108
73.6322 8.349
49.6081 38.572
48.9119 8.416
63.8249 -19.570
40.613 -23.972
54.6383 -13.817
25.2961 23.708
61.9569 -8.595
57.2919 -8.897
43.5937 -27.386
54.8857 -22.355
49.0592 -3.533
62.1693 5.043
64.5317 25.854
70.7858 8.468
43.9581 38.642
47.8425 48.083
56.8942 23.099
31.3327 51.938
17.2779 36.518
15.9615 41.636
5.14174 35.625
41.5823 48.572
48.7102 21.876
41.6122 37.662
59.8168 13.115
62.4262 2.700
65.0524 -7.839
56.4734 -12.715
17.069 -17.282
61.5308 20.558
59.3621 1.737
41.4269 31.410
48.9998 37.066
64.167 24.030
60.7967 29.349
49.6366 -18.504
51.8568 -6.265
42.2992 -13.985
34.6991 -6.745
44.0104 1.884
56.6717 4.335
49.8162 0.940
29.8322 -1.945
52.2979 36.999
28.0435 46.464
18.7222 57.223
26.3491 38.645
39.8725 47.326
44.8993 44.433
43.4669 45.199
54.9019 41.825
51.7505 32.719
25.3187 45.671
35.6918 53.564
59.5222 -2.071
26.5798 24.362
11.5809 48.099
5.06925 42.171
71.0018 -3.060
43.163 -20.069
73.4627 2.281
68.9645 1.130
66.6387 32.920
67.523 30.555
71.5459 11.190
67.6301 -9.867
47.8803 50.645
44.9537 49.610
32.1178 41.069
38.2085 52.919
38.4681 50.899
49.1926 46.133
39.6327 45.641
40.0384 43.539
44.0984 54.748
35.5197 42.355
60.2836 35.527
54.5868 44.988
63.0863 40.061
68.2014 22.133
63.9377 -7.211
55.5444 -7.202
74.2975 16.178
68.6809 0.516
72.5573 -1.168
61.41 -9.860
61.2378 5.692
52.6762 -8.964
58.8426 7.838
46.9416 12.905
32.5936 25.665
52.0878 33.729
57.9056 -9.474
53.3111 23.853
51.5891 45.127
63.5315 17.460
56.9731 46.202
40.8261 36.358
58.1611 43.299
55.9372 2.117
68.2053 14.489
65.8192 38.446
65.872 22.457
66.8862 -3.872
25.9013 -29.444
22.4688 -34.613
73.6331 1.640
65.5645 0.641
57.8976 26.665
58.6422 45.133
62.8375 15.076
69.1151 -15.148
53.9942 -12.723
19.5169 46.626
12.6111 31.689
48.025 45.600
61.185 -17.606
75.005 16.452
63.4854 -11.866
58.0752 0.228
61.7573 6.416
71.6213 16.162
24.2712 -16.228
68.3938 8.878
58.699 13.377
73.9578 18.410
62.5351 7.810
37.8286 59.826
14.243 36.751
50.3033 37.638
59.1847 30.360
43.0521 35.524
65.4303 4.443
50.4358 -1.584
40.4939 15.398
34.6106 -20.758
69.9909 -8.683
71.5356 14.092
69.335 16.019
68.4792 2.041
69.2243 28.719
44.9146 51.110
50.7235 49.865
57.6407 37.339
68.1257 23.796
63.1779 25.731
72.7263 15.519
66.0171 29.256
72.5694 0.940
68.8562 21.730
68.9892 14.313
48.598 42.445
52.6088 15.597
37.4672 46.025
31.8143 32.285
56.0269 42.861
57.7425 44.156
38.1739 21.528
58.5442 3.798
48.6481 40.888
53.3069 17.698
49.5098 19.890
49.1061 40.466
45.725 4.647
60.7975 32.316
37.2531 52.129
42.4529 42.426
57.4798 13.478
59.5091 27.552
60.4803 9.111
59.4154 19.322
55.7836 10.122
34.0875 22.680
40.7326 -7.366
52.1168 -10.545
63.5668 0.623
55.5595 -9.507
71.9685 12.362
58.1505 -0.938
58.9091 29.216
14.0078 36.068
40.3598 29.085
30.2413 54.150
68.2833 7.879
48.0512 27.810
57.9061 35.864
64.1214 37.973
58.6791 40.377
33.5538 45.276
56.7691 41.614
55.1422 4.229
59.8001 7.363
51.3788 39.414
54.0484 49.291
65.4798 38.933
70.7136 26.333
54.626 37.423
42.8449 45.775
66.8485 34.631
25.9574 49.287
52.7359 42.936
72.6207 5.437
63.0599 36.122
60.4653 16.151
31.6577 -14.796
65.2288 5.398
64.031 8.235
71.4829 -0.261
62.3131 -1.073
29.8768 -7.919
41.4022 0.024
31.6595 34.266
26.4058 50.423
43.131 11.822
54.5498 14.683
65.9564 2.423
39.0529 -25.735
54.9304 11.924
57.7159 42.242
63.9695 21.081
67.847 32.845
56.4416 23.516
61.7559 27.348
65.8507 26.526
53.1882 -0.692
49.469 39.997
46.6334 49.695
55.8063 43.575
40.2797 56.091
28.3748 53.340
23.3804 46.235
34.2182 44.585
57.9616 40.787
72.8118 13.978
70.9476 3.717
63.2118 30.226
61.6062 32.281
70.4524 11.134
72.6285 17.742
62.4411 -6.454
65.9572 36.382
49.6676 42.004
64.1528 26.189
40.8517 8.398
63.179 -12.501
67.9279 -6.454
62.9537 -5.930
50.59 -4.734
56.5548 6.068
69.4705 9.434
64.9661 2.843
73.073 -4.926
64.1019 6.589
73.1973 20.172
43.3581 26.615
51.5328 17.342
64.1331 36.613
56.4733 -5.331
56.2398 -3.625
68.9321 26.702
44.4563 46.915
37.7361 -11.936
70.1019 8.616
71.6091 -3.756
66.1398 10.289
68.6357 31.474
56.4293 15.850
56.3636 46.909
68.4567 21.380
61.0377 -5.076
39.9465 -22.347
67.6373 18.467
58.9735 -9.482
31.3219 -25.538
27.5173 -20.761
52.8001 -18.616
64.7657 4.907
42.501 20.630
49.6696 17.769
36.8854 25.280
26.0852 42.364
20.5763 41.377
58.4319 35.438
67.121 25.092
40.2637 50.023
71.4836 14.502
62.4733 31.390
75.8408 2.204
62.7333 22.512
61.9826 2.894
59.942 -11.858
68.055 26.161
62.9697 29.994
62.4948 11.237
40.6093 48.737
15.4096 46.286
9.09688 46.516
5.71554 41.329
25.944 54.715
8.81736 48.839
5.74841 40.993
36.4295 50.729
34.5632 33.936
58.2597 45.579
55.9188 44.718
56.3593 -15.374
63.649 -6.951
61.702 4.086
69.8766 14.045
68.7926 17.425
52.8833 -19.089
68.3625 29.364
65.616 35.257
64.8271 38.794
54.2367 52.025
32.4829 48.530
48.0804 16.017
8.19583 46.573
5.2862 36.312
65.1654 9.070
61.3976 8.411
42.9856 26.706
67.8689 23.072
33.9751 44.614
25.3057 52.766
50.9189 39.133
68.6702 18.081
39.5078 34.274
12.8503 29.592
5.55851 25.699
69.0068 15.003
41.6028 -1.456
38.3461 -2.726
53.2818 -22.867
63.4089 -12.157
73.2898 -1.479
59.4065 -6.244
68.9998 15.756
71.6012 16.137
70.4599 1.241
73.4171 0.441
66.2893 19.998
46.8894 26.726
59.1586 -2.445
49.4341 -14.872
70.1677 24.480
55.4965 44.393
52.5657 49.416
62.8612 -3.096
66.8812 23.582
68.6301 18.745
47.9676 -6.186
65.2815 31.741
35.0142 10.777
29.265 -6.105
50.8066 16.690
30.0206 -6.550
40.4049 -31.449
63.4491 -7.838
44.7569 -29.556
71.9454 5.935
66.8877 -4.945
68.5512 2.682
57.1837 -13.542
51.3329 -21.766
64.7533 -14.960
69.4657 -1.582
71.668 20.061
72.2161 10.640
72.3849 14.253
45.3324 19.733
36.902 47.722
50.1065 38.099
70.3854 17.918
66.4655 25.811
70.2527 15.749
54.651 7.535
43.0379 43.031
40.9437 40.071
5.92276 41.510
24.2446 45.166
54.0654 11.532
70.0185 18.348
60.2606 -1.682
35.724 -20.219
58.4387 1.276
64.5491 2.671
46.0911 42.380
51.4264 46.016
58.7182 44.297
49.0121 43.039
27.2138 55.624
32.9161 13.619
47.5885 -3.624
51.5988 39.838
44.5812 39.876
70.2473 16.620
70.256 18.343
56.2196 33.946
57.6707 47.466
46.9328 53.446
68.1393 9.583
72.5626 14.952
63.9643 11.590
13.1313 22.312
33.9663 38.349
19.328 46.360
8.66382 33.720
63.7303 12.900
63.4459 35.588
52.4805 5.951
65.4613 32.072
71.1686 13.621
73.4286 0.386
68.1843 11.780
47.7922 -12.884
62.2141 1.323
59.8529 -12.667
67.2839 1.181
71.3518 17.695
62.4573 2.942
43.3638 -22.671
60.2755 -10.155
71.6867 11.890
56.5502 4.527
28.8063 22.757
27.9288 11.593
56.4802 34.279
39.7091 46.788
49.3239 42.040
33.5401 53.605
47.5191 26.041
46.0243 48.233
68.3557 27.723
69.2896 10.075
56.9217 24.270
48.9057 -0.117
41.7361 5.278
21.2549 44.093
19.4359 56.480
35.4765 57.765
61.4535 10.175
69.8842 3.924
56.889 -1.569
58.9127 -9.409
53.5277 18.810
50.4728 14.395
50.295 8.302
54.3169 -0.313
43.2006 48.427
44.9095 56.621
58.4195 44.970
55.9586 27.372
32.9973 40.827
57.6571 -8.680
65.9761 32.437
67.6419 4.610
59.4246 12.544
45.1111 -9.262
64.6066 -18.259
55.7456 -12.419
65.3827 26.807
56.8298 19.869
60.5097 38.151
62.358 41.852
62.0821 27.730
49.4657 50.186
56.1313 49.868
30.035 48.288
26.1546 33.046
38.1421 50.427
61.6362 39.558
71.6303 -4.151
64.2537 -8.272
52.7004 18.993
59.6312 1.803
68.4242 -13.311
50.0027 33.140
44.3302 28.710
37.7113 32.974
37.2973 44.412
26.102 24.423
48.2521 48.871
65.6296 0.408
72.8133 21.808
70.2454 13.984
73.0019 10.385
72.0963 7.765
50.096 43.731
69.4102 28.035
62.8876 38.936
59.3871 21.599
52.1592 8.623
71.2432 8.575
69.2789 24.267
74.2388 -4.669
65.3465 15.129
59.8773 23.173
62.1227 41.281
69.3086 22.379
64.5334 33.584
35.7733 58.630
60.987 29.433
40.6043 33.561
29.3516 43.332
33.8195 55.481
41.6764 50.855
31.9854 53.458
30.9605 50.198
42.5986 45.710
30.6942 51.341
28.7699 37.321
40.6969 45.443
59.4225 38.300
50.8937 51.983
42.1946 27.101
35.6687 36.860
51.343 27.288
60.5172 44.329
47.8629 32.313
60.6582 20.582
56.4982 46.365
33.0762 31.682
34.1916 44.644
34.011 45.140
37.8386 25.718
47.7946 35.956
23.9113 59.895
57.5121 16.702
11.0013 36.421
38.9211 40.791
60.207 4.066
66.5628 -2.556
66.6022 6.350
53.2213 -9.078
71.118 3.883
38.6879 -23.463
53.3511 -25.513
49.2296 -9.717
62.9753 -1.503
67.7899 24.531
51.2943 -3.307
43.8542 -20.889
47.7907 -15.542
43.2518 -26.598
65.2568 -8.750
67.3616 24.153
43.8733 25.786
33.6756 36.607
62.626 40.912
47.7263 44.689
59.9024 14.163
54.4307 -2.381
45.1796 16.966
66.7204 28.928
57.9609 -5.227
52.747 -1.373
70.2011 7.601
69.7996 22.726
58.9655 -17.544
74.9631 3.942
73.7295 12.133
52.9854 24.427
33.543 28.575
54.7224 3.718
46.1388 16.392
36.837 28.653
67.9997 2.222
63.2967 -4.171
47.4976 1.351
41.1284 21.717
39.2853 27.616
43.7891 42.474
42.6704 41.582
28.6604 58.812
33.2176 34.145
30.3618 32.334
12.3756 44.930
16.5182 36.393
30.4479 39.867
50.1017 30.198
21.0581 51.447
51.3158 40.705
61.5164 6.687
41.7134 41.580
58.9892 30.738
62.2747 32.339
73.3274 4.983
23.5832 5.790
62.6328 42.292
41.2873 53.136
62.8833 41.639
45.5079 43.181
62.1121 39.865
70.4008 -2.235
71.2513 1.322
73.4943 -2.452
48.2227 -12.396
22.1232 -12.163
56.3276 -19.459
38.9072 -9.944
56.5387 14.605
57.2368 19.074
59.026 26.666
62.0912 36.644
57.7446 22.951
62.0072 36.250
54.7593 -0.919
75.501 6.342
65.012 15.153
67.9673 33.201
65.8977 25.601
61.0036 15.970
32.8881 42.343
26.9191 53.255
51.5463 52.291
69.1333 27.274
61.6992 39.242
69.6405 13.378
52.609 -20.186
46.5856 43.089
41.9883 39.565
41.2595 47.722
30.1991 57.490
47.4005 40.285
70.6915 15.130
61.2809 18.127
49.1969 30.240
50.7215 35.095
22.557 14.656
46.0025 -3.361
28.9894 30.733
27.904 26.229
68.3505 27.082
46.5099 28.988
22.6002 50.782
57.2586 38.363
63.3284 -6.316
70.99 20.362
57.4608 29.376
48.3821 55.734
58.5117 28.170
68.5708 9.612
57.3846 15.057
54.2014 29.210
72.8506 -10.663
64.6039 0.260
71.9249 -3.913
76.1079 10.605
45.1562 -17.643
44.8769 -16.744
63.8289 -14.980
54.2114 -14.758
64.2608 32.023
52.9428 45.374
58.7787 41.606
58.1687 36.637
69.0157 19.044
66.1816 34.822
53.912 38.660
64.2143 34.593
75.9462 11.147
58.6435 36.562
70.1033 24.052
67.1081 18.744
64.1229 32.973
56.792 22.026
41.8149 -11.450
43.3516 -9.502
65.9571 36.191
59.1623 38.938
58.4015 7.497
72.7237 1.269
57.4078 -21.006
71.9757 10.146
71.4576 0.600
58.3916 -10.347
54.6604 32.318
64.3159 8.555
10.9284 44.800
32.9669 20.999
53.7731 43.009
50.4714 35.345
53.6727 19.282
63.6909 18.343
68.5851 5.745
63.9081 40.091
47.6248 28.221
49.1092 41.307
64.6035 39.697
32.4812 44.627
41.1221 18.511
71.7962 27.005
72.4532 17.579
61.5575 4.061
59.5313 1.175
71.8161 24.048
59.0575 46.746
62.7142 17.222
49.0679 48.878
58.6511 19.678
53.0054 37.212
74.9521 4.535
70.9492 2.846
66.0994 -7.765
36.1024 0.405
62.6191 -10.686
72.7832 19.493
73.7406 9.673
51.6165 7.318
46.8472 29.975
48.0943 14.968
57.2526 3.524
25.5965 -14.862
37.8956 -16.690
46.9704 39.484
61.2894 15.286
50.5172 -12.229
61.6243 -13.525
63.3778 37.824
57.2887 39.738
62.3708 39.656
67.4032 22.708
53.1965 12.423
21.7897 20.123
44.3909 22.641
36.0822 46.972
72.4125 22.234
54.2785 35.230
63.1891 28.212
33.3128 54.557
22.8033 48.975
16.6088 41.733
28.6459 40.838
5.81075 40.796
66.645 21.285
45.9919 5.760
29.0669 22.576
33.143 -1.172
30.2297 41.235
31.0589 38.967
44.2385 38.566
27.2298 57.972
56.8841 45.555
35.5312 52.957
40.2278 20.342
47.813 48.932
62.1613 19.694
56.7432 -3.098
46.2779 8.514
49.4674 -8.386
61.1279 4.540
49.0845 36.953
66.1755 31.829
50.196 38.552
43.6856 41.923
67.9839 20.812
49.9959 30.334
36.7148 20.288
67.2539 6.938
59.9239 -5.928
71.1185 23.973
68.7794 4.173
53.8177 51.410
50.3046 28.130
24.2013 47.601
45.5371 10.057
59.9782 0.951
71.2678 4.390
47.7686 36.118
37.6805 47.550
36.0201 55.121
55.2396 39.429
41.3394 54.640
67.9253 30.803
71.1036 25.426
74.0255 10.131
61.8225 41.661
46.6179 45.385
54.1573 42.416
66.9287 35.377
52.4073 50.909
59.6697 32.675
66.4562 19.895
68.4242 29.820
60.6695 40.966
73.9353 18.231
66.9785 27.981
32.8962 47.022
68.5562 25.586
36.4105 37.186
23.3813 0.048
35.3846 6.010
57.6942 11.382
36.4286 43.129
34.015 45.152
36.6376 52.371
20.6394 36.251
64.6632 31.558
47.0036 44.758
41.697 30.823
11.5715 48.418
50.5553 48.801
72.519 11.673
73.0166 3.643
60.3157 30.587
35.7934 34.035
43.1484 57.536
20.0352 38.925
53.0673 44.669
55.007 42.471
61.7223 36.340
49.5886 48.609
34.9406 53.803
71.2488 5.305
69.6676 13.751
59.6162 42.111
60.4953 -1.546
41.2416 -15.308
65.1486 -19.243
65.2253 14.071
46.2769 25.017
25.3175 27.859
68.5258 1.770
47.387 -18.707
64.7401 19.093
48.3873 24.334
53.3141 -6.479
49.6717 -1.857
68.7159 -0.958
55.8292 -3.982
66.6923 11.948
74.3372 12.536
60.695 35.617
70.2292 6.606
56.5321 28.940
58.909 25.831
57.5415 -8.665
58.537 -16.474
54.5005 -11.931
65.3156 16.429
32.7621 55.615
31.02 51.670
34.2107 30.217
68.792 15.483
41.5789 2.631
50.312 40.613
63.332 39.345
64.8797 29.992
54.9261 41.006
25.0273 39.193
43.4049 5.310
49.8301 25.572
37.2418 25.770
41.0651 50.397
68.1027 14.597
58.7434 45.414
59.7713 40.538
64.8479 13.015
74.7271 4.084
51.2707 -15.834
61.2469 8.038
41.7332 33.313
41.2813 35.769
64.3541 -10.475
59.2924 -1.401
21.2441 50.978
41.1955 49.879
36.9541 49.546
68.8984 6.246
73.8654 -1.326
53.7485 49.421
53.3052 41.288
56.2175 46.489
33.6581 52.271
63.8635 38.265
53.0021 12.103
54.188 0.901
64.151 6.992
32.6936 48.869
31.2285 44.401
28.196 49.329
20.4865 20.261
44.538 32.417
29.7048 42.042
23.1687 13.907
42.9955 15.940
66.0667 21.257
55.2645 -20.082
70.9123 26.245
53.6655 45.696
35.2253 50.942
39.6404 23.119
27.7273 41.510
31.6919 57.947
55.3391 34.437
64.6195 39.047
70.6565 13.603
62.613 -14.795
60.9292 -31.820
56.5649 -6.273
38.1111 -17.713
44.3731 -18.638
65.996 -3.280
51.8882 -14.984
40.0216 -12.726
63.4268 0.496
37.1926 -11.665
36.5151 -13.998
52.2791 -1.204
71.7604 -9.103
32.707 -23.067
44.3324 -20.405
49.1164 -22.076
68.2972 -3.514
60.8071 28.882
32.2462 30.782
62.5944 40.933
58.104 36.764
61.4786 43.973
72.2185 21.283
59.7284 -7.387
60.1958 19.323
43.3688 22.137
46.5326 44.496
21.5883 53.013
24.9836 51.811
28.1503 46.738
21.8522 55.624
56.3655 49.577
55.1298 37.105
61.6826 29.642
28.9274 55.229
18.2336 49.496
62.2693 43.373
44.1851 45.848
39.802 49.620
70.5189 24.373
69.2174 17.229
54.6832 3.818
39.4315 29.715
48.6277 -8.240
29.1492 -12.942
53.2534 -17.275
58.645 -21.054
67.1414 -5.410
47.9641 0.390
58.1645 -10.862
37.5362 -17.384
50.2826 -31.224
55.0819 -8.741
69.3333 16.686
61.4162 39.893
57.1075 45.987
49.6155 28.577
58.1261 4.702
65.4653 25.600
68.7505 -5.289
63.7998 -9.599
56.3961 7.677
55.8747 11.650
68.5485 26.025
73.7275 18.333
59.9813 11.038
60.0815 37.244
44.999 48.141
55.7161 43.423
41.9184 6.997
35.9951 56.299
39.0498 50.787
19.0677 56.320
5.71584 36.716
59.344 -2.680
35.4116 12.153
57.5872 1.632
34.7557 48.138
59.0104 17.687
58.9597 22.732
42.3263 -15.851
47.7935 -34.945
55.5374 18.502
21.9483 55.818
64.9962 38.813
64.5354 40.641
52.117 50.431
56.4332 43.084
38.6033 0.307
55.7841 11.370
70.0244 25.945
67.545 26.422
55.7848 -12.645
49.9749 -13.204
66.4323 32.571
64.0664 24.876
59.6016 17.113
50.4862 47.547
72.7488 22.930
74.2373 13.897
75.1196 -5.592
57.7969 -9.274
53.264 -14.431
56.5384 6.825
38.5699 17.885
46.1939 20.013
53.0828 40.918
56.4189 25.168
64.3715 31.410
41.3121 51.907
41.3654 30.014
15.9572 44.918
43.1543 42.743
68.1792 30.895
46.4982 47.162
30.9305 47.860
44.2296 52.623
42.6511 50.255
44.358 47.978
49.9188 47.068
46.4495 32.608
69.7393 29.867
57.3744 13.348
14.9009 14.134
24.6365 44.781
48.9283 36.778
39.7825 22.604
50.1341 49.008
64.8803 30.397
51.619 17.617
59.3382 -11.341
65.575 17.115
56.5122 50.149
44.6152 54.963
62.7803 37.073
38.6575 34.833
58.376 36.797
26.6369 48.108
59.0099 24.209
67.5043 22.625
29.4312 8.353
58.704 29.265
57.9458 29.806
68.3715 33.098
73.4195 15.422
55.5182 34.166
30.0092 39.604
19.2577 48.250
20.1716 36.706
54.0729 42.446
56.3494 20.832
37.4365 41.068
46.0008 -12.630
9.95752 34.703
29.3295 49.964
51.3348 36.814
69.8181 27.905
68.4406 21.122
74.9824 15.473
59.7188 3.148
63.7049 21.111
68.2559 25.217
21.3301 28.885
5.86599 30.501
69.3999 6.635
64.1893 16.976
43.9606 -1.794
36.9866 5.274
40.6172 21.479
18.7293 20.667
33.031 20.665
20.5086 18.369
29.6889 29.246
20.5515 37.765
21.5476 40.690
32.1395 48.350
35.2071 60.792
41.3775 37.262
44.5385 46.988
39.4475 57.683
49.6848 15.312
53.1625 4.724
55.4117 42.723
46.0825 -13.547
61.7997 -7.674
67.6249 3.014
66.7269 -18.199
48.1685 12.941
34.7467 30.085
56.1553 6.288
49.0249 -11.077
55.3563 -5.670
30.7916 40.323
56.8956 44.537
40.8732 31.457
35.5517 28.838
42.0694 42.252
36.1752 53.200
10.3891 45.114
14.197 38.344
20.0918 44.700
37.6197 41.616
5.90117 35.684
62.9351 40.779
58.9455 19.653
54.6706 24.768
52.7079 47.113
58.4443 28.380
58.0682 24.587
37.1059 -4.898
47.1374 -13.424
58.7843 -10.130
59.8809 4.471
24.6644 -23.589
55.1756 -19.378
73.5884 13.488
58.7074 -19.487
41.9183 -14.722
44.9353 19.229
42.3539 53.156
29.049 54.775
47.9017 33.996
66.3943 4.812
47.9539 -4.205
47.353 -14.709
43.5181 -27.370
46.6877 -8.216
40.2807 -17.829
67.6222 -7.421
36.4507 -17.023
68.6136 5.979
70.7866 22.296
60.4408 20.225
44.354 20.889
37.5351 29.582
21.2043 33.508
64.3633 33.927
74.3347 16.688
56.5578 30.187
64.0919 33.319
37.5688 55.013
66.6035 35.462
40.7929 27.231
64.7561 38.587
23.2547 33.162
71.0768 8.778
66.9871 34.207
49.3275 47.060
39.8045 44.545
43.15 25.089
44.0327 46.724
53.9669 46.140
66.8741 20.301
62.3335 34.369
68.4322 15.348
65.5641 30.313
44.6387 10.245
33.5036 19.931
38.7506 49.896
54.3055 14.688
48.4019 -15.259
62.77 -1.147
69.6711 10.943
67.3531 0.243
37.5762 45.626
20.9336 20.303
53.9957 40.248
30.5273 42.409
68.5573 31.978
61.3039 23.192
60.0632 -6.152
38.8026 35.323
45.7457 20.299
50.782 45.754
47.3869 48.510
49.5205 41.376
54.4439 43.633
38.2453 45.832
24.9136 40.403
38.1386 58.813
22.4292 18.100
44.8164 33.785
52.2809 12.253
43.6666 36.502
26.9961 42.933
33.0514 4.737
40.511 2.428
34.3841 33.449
22.8421 36.423
41.5212 56.679
56.5899 37.251
30.5763 42.519
44.9058 0.966
60.6431 -12.169
65.2637 1.883
53.2216 47.621
6.06238 36.240
34.8482 4.947
36.6172 -5.752
54.6012 -14.178
35.2911 -26.962
43.053 -4.272
54.1884 17.930
62.8354 8.127
75.1834 1.039
48.8542 -20.280
42.0519 -25.260
31.6461 -12.242
57.9082 1.493
53.1092 22.683
68.2427 29.070
69.9679 0.657
68.5153 5.371
69.9026 11.716
72.8823 9.561
61.2489 -6.138
33.9104 -13.156
53.7507 37.326
37.8487 45.533
33.2236 53.840
70.251 27.707
65.064 26.699
41.8819 9.428
48.7121 11.358
51.0535 23.064
43.9476 24.441
58.1817 20.303
57.3163 35.760
53.0871 26.455
60.2181 43.058
53.6703 42.373
47.1331 14.566
49.3356 35.011
22.1916 38.200
37.447 35.396
24.8179 41.771
31.3848 56.377
16.2062 33.137
46.6038 54.898
61.3667 27.608
31.23 55.886
37.3264 51.155
49.0759 46.950
39.3521 51.331
57.9856 12.266
56.4392 14.116
59.6833 10.532
55.3963 9.314
69.9512 22.973
59.8122 13.410
42.0831 -31.204
48.1955 -11.473
38.3033 -16.701
52.2852 3.641
53.6045 -19.681
48.6281 -3.349
64.6867 16.119
66.843 36.048
51.0837 30.403
54.7235 30.956
24.011 41.256
13.725 49.187
49.4069 36.108
69.0979 6.772
68.3162 23.835
72.1371 19.037
65.3642 11.000
60.7055 3.730
70.427 12.995
56.3979 -7.314
67.4103 0.240
52.3281 3.359
43.9722 -12.602
57.3151 -16.146
61.2028 -4.800
63.0048 -16.162
57.9234 9.032
23.2908 37.536
19.6769 49.905
57.0257 38.481
64.3629 32.483
66.5768 32.007
52.8684 -10.641
62.4625 14.517
47.0753 -23.441
47.5771 -19.969
49.4912 -1.980
54.5804 32.726
18.1214 55.482
40.8552 35.220
51.9311 27.844
58.2801 39.296
39.0365 -22.800
22.8913 -21.776
58.33 -12.155
57.094 -16.201
35.4487 -15.710
60.1794 19.369
67.364 10.377
59.2144 37.161
65.3984 -12.031
54.4955 3.041
72.2607 -7.553
47.3059 2.256
19.0188 35.216
43.9965 55.866
31.2586 30.226
42.147 32.067
41.701 18.189
44.4421 19.792
57.7468 36.493
54.4037 41.525
50.0932 41.496
18.9053 26.125
59.8556 36.948
55.3623 -4.921
45.9293 -20.639
52.2149 8.831
52.6945 -6.090
57.7118 1.683
65.3116 -11.506
58.6449 -12.142
57.8045 27.276
43.1416 40.411
44.4927 36.783
18.6976 58.022
46.5236 35.560
66.2538 17.153
40.7285 50.706
24.9755 45.688
20.427 42.057
12.5004 43.020
54.3849 42.897
32.1622 44.092
49.2153 49.678
52.9945 -1.497
64.4427 17.123
56.3409 5.281
36.3578 31.543
70.5519 21.634
73.5847 7.023
67.3109 36.380
73.7811 14.593
69.6648 18.682
69.8737 3.581
65.1081 22.103
61.5058 41.666
62.4085 -0.672
51.6136 33.485
35.6318 34.256
53.7174 41.810
65.5517 27.094
67.2423 24.217
63.2674 40.722
58.1671 26.511
66.4694 29.069
56.3792 32.178
58.8977 40.359
66.8863 20.607
60.7249 -11.589
40.9171 -12.971
51.9517 -10.512
69.6316 -12.070
68.4573 6.605
65.1294 7.955
61.2714 -0.064
58.085 35.069
66.3593 14.752
73.6283 13.288
63.6268 -14.135
49.328 -6.429
49.3264 -0.304
65.4264 1.727
46.8014 -0.910
56.0649 1.324
51.698 11.813
63.8644 21.708
64.4688 -7.158
60.6472 36.713
45.1238 44.092
40.4737 47.679
57.147 48.720
28.9577 39.954
24.5354 31.566
50.6676 33.043
59.3069 17.473
60.1017 32.427
56.4796 47.209
51.1254 43.526
67.2494 32.613
51.145 44.669
58.5601 35.583
60.228 4.374
47.2222 -17.056
53.4291 -9.963
62.3912 -8.396
51.8767 40.770
50.0425 54.916
57.2487 43.519
35.9846 50.783
44.2613 42.937
61.2204 35.285
52.1781 43.433
65.4353 7.243
34.3799 -13.706
45.9701 -9.569
21.2819 -14.540
64.6744 2.089
60.2582 -0.594
64.3585 1.979
47.9493 35.102
62.8359 36.967
57.7959 -2.726
60.9608 7.253
50.1238 11.649
55.5969 -12.417
61.0599 14.952
50.0312 14.186
74.8322 17.527
64.8568 2.071
72.2833 21.807
64.0039 25.374
63.0943 41.346
41.8245 35.602
41.5409 40.712
27.9591 51.032
68.8377 16.632
65.3625 23.230
68.2804 21.897
72.0408 11.322
64.4327 -6.495
67.6361 11.231
44.1413 43.876
24.2215 49.789
52.6591 52.312
43.5076 48.542
57.0738 5.925
70.3655 25.755
69.1071 2.742
11.479 38.902
5.81915 36.525
71.0942 -9.677
73.4492 2.709
51.1755 37.305
57.2589 37.649
62.6266 17.268
40.5545 37.261
44.2245 45.984
35.5547 40.126
29.6194 48.036
14.147 42.335
22.708 29.183
12.7426 27.147
38.0636 17.320
49.6434 27.797
55.2555 -18.752
64.2582 21.867
60.2952 38.029
25.3164 46.067
50.0361 37.394
64.5927 30.628
62.0383 28.857
72.0083 13.768
69.5626 -0.283
47.5385 -25.372
70.8198 -5.811
71.5989 6.716
73.7385 9.510
72.0245 7.045
46.8571 32.265
44.5098 39.367
35.5683 50.427
42.9213 50.094
26.3274 54.228
30.3022 46.723
30.3663 44.312
66.7452 35.504
57.0001 43.801
40.5448 51.918
58.5799 42.329
18.0807 54.865
35.3596 44.784
63.9111 32.718
58.5486 39.197
69.5094 28.838
70.0523 19.379
48.6501 22.133
64.7652 15.839
55.9078 10.123
66.2786 4.620
68.7255 22.865
66.6406 21.696
66.5652 34.657
30.701 43.450
50.5324 46.873
48.7646 45.474
45.1446 48.799
68.11 6.716
55.2959 26.341
59.1077 9.574
65.8374 -5.810
44.7261 -9.572
52.2172 -3.059
48.5747 12.364
63.7249 2.845
65.6096 6.083
32.4417 -20.808
41.3471 -18.522
60.1607 -0.740
59.0374 38.191
31.4521 35.644
50.3089 45.851
15.2224 32.303
56.3935 14.653
47.1083 -7.612
52.5991 25.296
54.644 46.381
62.4838 39.312
51.8586 48.009
63.9851 35.213
47.3708 25.331
21.6319 47.718
55.6222 26.165
29.2547 53.501
39.963 46.868
30.3116 51.942
5.2914 42.080
75.9555 1.489
55.1757 -6.448
37.9823 -4.134
41.134 33.326
36.283 53.159
37.62 44.016
33.845 50.291
58.9382 34.755
53.3235 12.927
57.1059 -0.419
63.3591 22.719
51.9622 -18.356
67.1927 3.205
55.7836 25.465
58.9683 25.073
39.4331 17.416
51.6136 -2.354
71.2477 3.553
71.8995 18.762
37.0004 -24.526
40.2964 -4.204
54.4805 0.656
66.4289 -10.402
36.6851 -0.865
67.743 21.242
59.8398 -9.929
44.991 -5.266
42.3223 45.595
14.2689 46.144
60.0192 33.584
64.8454 13.061
65.23 -3.006
70.7663 13.950
55.6638 -10.552
44.954 40.928
52.2987 15.233
61.1872 13.344
61.4596 18.692
34.8641 35.239
70.4216 12.765
49.2776 -7.478
38.2596 -15.775
42.4773 4.061
59.8469 23.908
71.4392 4.331
47.2016 -17.337
40.6767 -16.918
58.9481 -9.687
58.1307 -9.968
73.5585 8.315
68.931 8.581
50.1062 -2.910
53.1927 17.696
73.0475 19.810
75.1492 7.382
70.8788 18.665
67.5726 9.897
52.9865 -22.301
62.2115 9.176
63.9041 34.160
56.7772 22.689
62.1088 1.372
69.0314 24.151
60.08 -6.885
60.9265 41.607
52.0616 47.135
21.7414 41.132
30.9574 41.955
43.5068 55.951
68.2473 28.804
25.4051 52.709
45.2202 49.787
51.942 49.663
69.9726 9.286
59.3292 46.822
23.2104 53.080
44.5776 51.096
35.1334 45.943
26.0069 35.997
32.9032 35.013
74.8605 15.213
67.7813 7.649
52.215 -12.306
71.266 -3.268
63.8543 -3.552
56.9212 17.723
55.779 6.610
36.2072 12.381
37.7325 8.805
31.7755 55.131
64.6596 30.804
58.8017 6.432
63.5062 41.111
50.3144 19.800
23.9177 59.093
47.1342 44.065
66.6719 1.800
61.2678 4.973
52.5275 -3.878
69.6553 26.472
65.2576 31.334
59.2887 33.710
49.3674 29.742
53.1232 33.847
22.0212 52.933
39.4629 49.356
62.0063 -0.232
67.5251 -0.126
59.5078 20.382
51.5579 -16.647
43.777 -8.194
39.2569 11.473
28.0498 24.785
35.4124 56.388
26.2414 55.883
27.3409 41.275
41.8749 40.512
5.66218 41.551
24.9511 39.320
36.4881 37.200
7.80701 45.452
45.081 39.921
67.057 12.703
50.1935 30.636
51.9409 42.500
50.6546 31.318
53.6189 -10.021
67.5004 10.139
69.746 24.773
71.0015 -3.107
68.4141 32.261
54.761 -7.173
66.9833 9.948
70.049 18.354
56.1935 6.021
60.343 -0.962
38.1506 -18.192
60.2469 1.398
64.2975 29.312
52.9599 -5.206
51.8204 -17.583
52.8962 -2.224
38.9134 52.634
56.3778 17.167
65.4681 34.347
65.0513 28.807
65.0612 -16.902
30.3008 -26.452
54.9655 -21.625
13.2497 -23.112
57.7265 -1.379
69.9549 30.420
75.1867 9.993
57.8947 25.786
72.3149 17.238
20.2694 46.626
21.2898 50.894
33.1883 57.333
49.4979 48.150
45.7537 23.096
49.7124 43.068
68.0207 32.225
65.6754 -16.688
59.599 -8.076
65.0098 16.001
66.9868 35.257
62.3726 11.383
6.92264 31.814
11.0412 29.173
5.74801 24.909
21.1058 51.597
37.1263 51.688
43.96 46.865
60.3613 41.433
37.9165 42.833
32.8228 41.567
31.4812 47.051
56.4494 45.914
14.0996 48.742
36.6454 51.232
42.4361 43.467
34.0265 44.312
35.144 55.404
35.4061 41.857
26.717 50.608
20.0973 38.536
15.2573 46.443
24.7535 41.217
5.77584 46.746
22.4035 31.758
19.5165 50.948
17.1508 49.426
17.3336 31.145
38.8563 -8.888
65.4863 0.125
58.7626 6.222
28.0477 55.377
57.6529 25.474
58.532 45.418
47.1686 52.358
49.7511 54.021
52.5022 34.157
57.7903 44.914
51.5693 50.991
27.7329 28.061
55.8532 -22.043
71.9919 12.228
69.2293 27.093
65.8411 37.021
67.5405 28.638
59.5727 -1.254
49.2753 25.716
65.0849 35.812
59.4291 41.907
54.4757 50.130
33.2304 37.953
14.5229 40.695
50.2789 39.409
66.2452 30.503
38.8563 55.807
54.6237 45.697
65.8259 1.732
70.8707 21.885
64.827 26.994
63.9762 -0.103
38.079 -31.516
22.9942 -26.890
56.2801 19.177
64.9896 9.767
57.9011 -1.328
53.7329 -20.381
47.1199 -16.110
52.4101 -6.260
71.1048 -3.688
65.7207 25.332
74.8 9.071
74.2149 20.859
31.8105 49.446
12.0365 52.919
38.091 41.101
33.2872 55.927
13.1662 54.708
5.85021 41.581
61.7324 40.574
65.7947 6.107
20.1921 51.878
36.5339 11.294
50.8844 35.591
57.9763 28.887
58.5661 35.511
65.7478 -3.842
63.4402 -11.642
67.0625 13.724
54.2058 -22.767
57.1494 -23.165
51.3673 -11.224
44.6076 42.402
61.417 42.334
70.5172 29.786
56.5097 48.154
45.1728 48.994
63.9411 37.913
49.8881 0.380
62.2329 -15.183
70.7266 9.421
71.4525 12.176
70.6656 18.754
61.0192 36.879
67.7007 0.794
51.3797 45.805
63.6317 31.556
68.6912 -4.536
51.8701 18.296
62.7899 41.788
50.454 33.886
60.2656 37.252
50.4983 34.103
52.1806 4.898
48.1101 -12.845
49.974 -34.230
67.4192 -11.169
62.9318 -16.287
70.5043 2.763
68.3402 9.113
40.9708 45.322
69.235 -1.832
66.704 19.222
63.938 26.196
32.233 37.921
60.2136 16.827
56.6659 46.070
27.9713 49.365
20.3196 48.912
29.8306 41.603
62.4723 30.701
67.2928 17.546
74.0027 4.545
65.8506 11.781
22.8302 39.065
68.9057 33.552
66.6241 29.886
57.9967 45.950
48.5768 1.435
34.121 37.741
37.3081 41.937
60.9104 45.291
58.2186 38.601
57.8937 35.644
40.3406 34.351
51.5058 49.754
55.7937 47.686
31.9194 51.504
27.1831 41.532
33.6729 33.456
44.3562 17.684
53.2022 39.710
64.7888 28.954
71.6901 15.405
71.2812 16.692
74.5976 5.527
58.3103 -2.882
52.3427 -10.626
66.3583 -7.477
58.4337 46.971
50.8439 33.364
71.2537 6.737
73.0388 17.533
47.0923 8.773
42.7412 32.225
56.7719 3.429
70.9921 16.699
55.0135 4.085
73.768 16.180
70.6559 15.325
34.8416 -28.641
29.0937 -19.194
49.47 -24.797
55.5949 -19.357
70.7424 -3.583
55.194 -14.381
70.0417 8.462
66.7838 10.018
72.7842 20.290
52.0899 49.574
75.1092 -4.593
64.6544 -13.026
27.5678 -5.083
45.743 5.992
63.8378 -0.680
63.0052 -9.890
66.5394 31.786
59.2021 47.204
42.115 29.840
72.8789 22.190
37.9864 48.686
49.0805 53.311
26.9513 43.657
41.776 57.156
22.5772 46.274
49.7846 32.360
44.9437 46.922
46.1213 36.111
39.0596 52.451
32.0032 40.564
45.2017 40.253
42.2822 35.725
16.1035 44.042
25.5366 1.013
69.4154 -17.336
67.4422 -13.637
45.7707 -17.742
47.8719 -14.577
61.1503 -14.268
59.3262 -4.500
66.1063 2.080
54.94 -0.051
44.5314 -16.704
71.9978 3.664
61.4736 39.609
52.53 41.719
60.4981 35.457
68.2184 -1.328
68.7267 22.668
69.4697 13.238
64.412 37.219
71.4086 22.123
69.1122 14.879
59.6688 34.091
63.388 18.039
64.0251 -16.463
66.8475 -8.432
60.7895 10.851
51.2787 -15.194
52.025 -21.138
32.4899 -1.770
12.9183 -4.657
43.2548 19.207
55.7607 21.864
64.4044 21.810
36.5098 25.916
59.5923 34.731
54.7312 29.339
65.8556 -3.854
59.8798 2.498
66.5445 23.377
70.6708 15.257
52.4071 11.349
49.3779 47.710
29.7693 42.162
55.1869 39.822
56.8764 -10.063
51.305 -10.638
54.2042 -9.047
59.289 32.150
15.4797 44.635
5.52522 30.830
71.3411 24.886
63.5443 41.185
22.3543 48.805
43.2014 45.297
67.2053 2.413
66.2563 16.548
70.0695 13.123
59.8831 1.953
59.4857 36.009
39.4242 46.817
71.8884 2.414
56.278 46.727
61.5223 -7.928
38.5725 -22.259
34.0044 -9.042
36.0008 -17.341
43.2419 -11.715
39.1968 30.183
43.8602 33.690
27.8276 45.505
42.8429 27.500
48.8434 23.672
53.0755 11.037
68.9174 16.535
66.4345 -2.935
61.5802 -7.792
59.5166 -16.599
52.6376 -5.423
66.8846 37.262
68.7879 10.657
73.5877 16.052
64.8375 30.238
59.2479 37.579
51.4531 -12.342
71.7299 -1.390
63.2049 -9.013
70.9353 15.073
31.9555 42.968
41.4352 44.975
35.0329 42.073
52.4552 33.684
38.9817 52.600
56.4857 48.471
68.2289 19.340
48.0848 2.459
37.7628 -9.751
36.0517 -20.451
46.8351 13.763
17.8264 41.814
26.0286 37.561
59.7308 -0.115
62.7294 24.795
73.1567 18.277
65.6653 25.344
68.9969 13.635
60.0858 -9.841
62.8782 13.131
60.7829 23.961
59.1435 39.361
72.9539 19.771
51.8506 -13.948
59.2148 -11.184
68.538 28.952
55.4779 19.000
47.001 14.017
53.3196 -11.216
61.109 40.750
21.2885 53.563
32.4515 14.413
63.1966 28.223
71.4477 6.231
65.5694 -7.662
51.6356 23.695
51.4219 27.896
70.4393 0.694
65.9515 12.070
61.6058 41.430
58.6135 24.530
60.2426 42.760
56.1782 31.186
51.9914 24.137
59.1904 -7.024
62.3165 -15.395
53.49 -17.937
63.2626 -9.713
72.9316 22.400
34.2215 -5.502
49.6434 -9.276
67.7754 14.936
57.366 15.477
46.1271 6.940
31.4539 12.041
31.0816 22.764
34.8967 27.883
47.7475 14.603
42.1592 7.543
43.7093 -22.893
66.6911 -9.495
62.9977 -18.787
52.1018 -13.945
41.0054 35.251
66.1983 24.634
46.2362 -23.041
56.0828 1.068
40.0331 31.424
54.612 40.129
55.3887 39.208
64.4564 26.245
70.4813 5.056
68.4455 14.058
61.07 14.415
40.5268 12.562
48.3066 45.000
43.5211 16.679
66.7543 10.867
67.9206 27.193
66.047 35.365
43.5601 42.766
61.8991 -0.706
46.5241 -10.931
58.7748 -15.070
48.1551 -8.748
65.8482 -18.585
41.9648 -16.280
48.5554 -3.634
60.5108 -2.252
35.3095 -32.227
52.7202 -18.931
62.4385 -2.637
61.3364 -0.925
67.0286 10.155
72.6165 17.509
74.0114 11.265
42.9273 -13.356
61.5205 -17.094
45.3875 -18.931
60.7383 4.188
66.8851 -20.356
50.6713 -21.372
58.8653 32.756
61.6849 44.035
43.6798 39.337
60.8437 6.970
70.1658 21.553
71.6283 27.639
71.7796 0.611
65.1823 13.588
58.6383 43.774
66.793 18.408
69.5613 -8.594
43.1863 -2.345
69.6974 11.149
62.5237 -1.264
70.8954 9.321
59.3147 3.478
39.4073 21.330
46.2535 37.726
65.3764 29.698
46.8551 -16.639
44.5724 -28.477
45.2081 -15.115
47.9181 -6.777
38.5441 -10.840
68.1539 -2.564
62.3767 27.926
68.1576 4.971
37.2894 26.251
55.534 7.252
48.5312 -10.151
72.5109 22.436
57.9783 -12.531
45.3736 -18.749
49.6921 -25.047
67.9971 16.412
68.1661 10.314
66.4983 10.570
63.5102 2.810
59.2028 3.186
60.0165 -8.739
70.0774 10.705
70.937 -5.038
40.3175 -22.554
46.2813 -17.054
49.2098 -23.165
56.8616 -23.544
56.4717 -19.311
52.8989 -19.232
53.6181 -7.889
48.9526 6.285
30.1459 -31.885
60.7529 -18.435
51.8074 -5.041
69.0732 31.808
60.4615 38.601
39.1505 41.121
39.9556 49.586
5.66564 36.728
21.3786 32.275
24.8359 55.822
13.2127 43.666
5.44271 36.824
64.5618 21.716
43.0021 27.882
33.202 7.682
51.938 -24.060
51.2542 -14.769
34.9734 -7.959
31.3805 38.551
19.4643 35.921
26.5068 54.496
50.0846 37.184
72.5961 19.585
71.1797 20.552
66.83 29.130
64.3864 21.219
58.8066 29.871
55.0492 17.655
74.1097 6.030
71.6487 12.038
73.4877 15.346
72.7052 13.491
52.3461 -13.427
50.8427 -1.442
61.9383 2.914
70.3586 6.300
38.5351 -6.973
33.7697 23.167
52.9854 15.274
65.452 32.208
61.6588 44.473
30.8386 50.459
31.5241 48.739
33.2244 51.284
33.7213 29.947
49.7727 32.884
17.1045 38.258
49.4048 37.861
53.5701 42.230
62.9136 22.770
50.0513 25.687
60.2347 37.427
31.2723 45.283
5.67567 41.067
65.4389 3.392
69.9155 28.196
70.7373 15.535
49.0336 12.855
43.2818 13.796
27.2482 23.584
54.4949 32.157
29.444 45.268
61.0728 26.293
52.0619 43.127
73.2018 22.036
39.0251 55.786
41.4884 51.792
24.0433 54.664
22.4444 54.122
73.9515 10.322
67.0502 32.952
24.181 50.321
30.5831 56.717
54.1495 10.887
34.3466 4.023
69.6901 28.842
56.2515 32.233
32.7111 13.296
44.6884 35.170
67.3748 1.782
34.4253 30.999
56.2082 30.506
61.005 -0.269
45.5368 -19.417
51.3514 -19.463
74.2769 9.477
48.3602 -16.138
43.6352 -5.985
57.7713 -12.930
19.3221 -16.580
30.1549 41.859
52.7818 38.588
53.7944 37.008
58.194 39.796
61.9383 40.659
25.9596 47.452
22.1542 38.456
35.8923 33.762
39.6881 41.414
21.6084 5.729
31.738 27.926
62.7549 37.610
63.7963 8.489
74.959 10.919
49.5709 15.385
65.9461 9.835
41.2931 -15.004
61.8843 27.509
71.861 24.667
69.6132 -0.087
73.9814 2.405
61.8361 2.548
30.107 46.255
23.9633 47.074
5.27975 36.198
70.079 15.060
48.1423 36.210
60.2538 41.858
60.3335 31.698
62.9567 -13.688
69.9776 28.666
46.1122 43.616
64.6889 5.202
47.7309 14.359
61.0756 20.703
60.2818 -3.539
63.0508 37.565
54.9275 50.848
36.9429 48.789
50.1116 36.616
50.9618 10.893
57.9499 14.161
73.6185 17.508
51.1606 1.904
71.7442 1.594
48.9603 46.864
66.0825 10.761
60.0819 43.365
27.4196 60.447
52.4054 47.759
31.5309 38.519
32.0065 25.534
61.1446 39.040
35.531 11.016
29.3793 46.146
41.9306 -7.670
38.1143 -5.671
46.5723 -22.665
35.6117 -17.382
37.4224 -17.831
62.6011 33.296
64.7713 19.176
51.6398 -1.790
26.2166 -18.257
46.2517 -24.552
39.7495 -18.571
63.8854 -20.847
57.4764 -6.030
55.5855 -20.261
62.1796 -0.295
71.2339 25.286
38.7572 -21.831
72.7762 -11.008
69.4302 15.085
44.6679 35.657
38.5516 55.486
63.5618 32.329
39.2177 37.660
29.043 26.041
17.6645 45.216
40.5538 46.973
45.1072 33.380
57.5947 42.348
29.5246 41.664
33.3741 45.353
45.9206 28.186
53.8666 0.921
62.6354 -7.831
53.9377 -15.173
55.5798 -16.839
30.7289 27.957
29.4349 38.416
51.7245 18.126
46.9153 6.635
72.4658 -9.358
43.077 -11.383
68.3984 13.481
70.1758 -8.781
52.9704 -30.809
42.5968 0.279
46.438 31.088
36.5463 22.817
17.2833 39.436
33.5238 53.139
33.5029 52.645
38.8602 53.394
58.0269 12.630
56.8145 16.084
56.0823 35.370
64.9867 24.506
64.1345 -7.915
58.8168 -18.510
66.9874 6.850
64.3604 38.713
55.7325 35.610
37.3256 40.846
47.1321 13.550
68.0504 13.380
34.8998 56.189
63.1571 29.649
69.9763 30.129
59.9523 44.819
45.9065 34.183
59.1344 37.668
64.7334 25.114
26.2248 47.166
27.6156 42.870
44.2397 48.274
30.2781 58.591
62.7595 39.409
61.6458 24.537
70.0813 25.231
73.3287 8.328
67.0398 22.711
71.713 3.165
74.5432 14.441
63.9532 41.255
68.3736 31.958
40.2214 5.080
36.04 27.022
63.0822 -8.966
43.1665 -0.465
38.1982 35.841
64.032 1.870
60.4175 42.226
31.5552 26.167
18.1778 48.862
17.2864 37.216
22.259 51.654
12.1705 55.544
20.1144 51.014
58.2345 30.232
69.6535 26.122
48.0174 31.950
26.6835 27.130
12.0815 44.097
29.3356 47.405
65.7095 37.308
57.1144 39.103
52.7769 24.399
67.0868 8.564
72.9642 3.738
50.3844 -22.474
47.4524 42.663
31.6284 30.469
22.3301 39.116
37.6091 52.032
44.3596 50.477
61.2185 15.363
60.3411 -17.418
56.7193 -23.392
58.8822 -22.310
56.5847 -18.672
48.2195 -13.068
58.9732 -15.399
61.3913 37.905
66.9309 23.014
53.943 20.066
45.8078 16.994
36.9482 47.950
48.1815 39.975
62.7379 20.974
70.192 31.122
65.5358 35.787
66.4808 9.010
38.0412 -21.100
71.1213 -1.780
62.0603 27.919
49.5295 2.046
65.5198 -12.676
48.4305 -16.344
64.3246 0.170
8.18515 42.362
45.7221 23.830
19.5994 21.942
5.69092 31.212
17.4379 46.078
41.5549 46.471
60.1607 44.275
60.5779 19.797
70.5364 -1.672
49.8071 7.180
24.9689 23.503
5.91385 41.717
