# Supplementary material for: Myosin V executes steps of variable length via structurally constrained diffusion
Source: eLife. 2020 Jan 15;9:e51569. doi: 10.7554/eLife.51569 (PMC7054003; doi:10.7554/eLife.51569)
Supplement: Source data 1. [file elife-51569-data1.zip › myosin_elife_source_data/Figure 3/BD_diffusion_contours/cont_xz_5kbT_volEx.txt]

-35.	-15.	3.2229615703291013e-21
-34.5	-15.	4.1672459277061754e-21
-34.	-15.	3.549181080343094e-21
-33.5	-15.	2.6048967229660196e-21
-33.	-15.	1.6606123655889453e-21
-32.5	-15.	7.163280082118711e-22
-32.	-15.	0.
-31.5	-15.	0.
-31.	-15.	0.
-30.5	-15.	0.
-30.	-15.	0.
-29.5	-15.	0.
-29.	-15.	0.
-28.5	-15.	0.
-28.	-15.	0.
-27.5	-15.	0.
-27.	-15.	0.
-26.5	-15.	0.
-26.	-15.	0.
-25.5	-15.	0.
-25.	-15.	4.8392857470321745e-17
-24.5	-15.	1.4841384348634698e-16
-24.	-15.	2.4843482950237224e-16
-23.5	-15.	3.484558155183975e-16
-23.	-15.	4.484768015344227e-16
-22.5	-15.	1.5967443462802932e-15
-22.	-15.	2.8641203582007684e-15
-21.5	-15.	4.131496370121243e-15
-21.	-15.	5.398872382041719e-15
-20.5	-15.	1.3034909062920737e-13
-20.	-15.	5.278993935984193e-13
-19.5	-15.	9.254496965676313e-13
-19.	-15.	1.3229999995368434e-12
-18.5	-15.	1.7205503025060553e-12
-18.	-15.	5.44313077323686e-12
-17.5	-15.	1.0419050923551903e-11
-17.	-15.	1.5394971073866946e-11
-16.5	-15.	2.0370891224181992e-11
-16.	-15.	3.146915394177436e-11
-15.5	-15.	8.005529122680559e-11
-15.	-15.	1.2864142851183683e-10
-14.5	-15.	1.7722756579686806e-10
-14.	-15.	2.258137030818993e-10
-13.5	-15.	4.390721033832e-10
-13.	-15.	7.846175733147893e-10
-12.5	-15.	1.1301630432463785e-9
-12.	-15.	1.4757085131779678e-9
-11.5	-15.	1.8212539831095573e-9
-11.	-15.	3.5672852506685536e-9
-10.5	-15.	5.358615582036642e-9
-10.	-15.	7.149945913404731e-9
-9.5	-15.	8.94127624477282e-9
-9.	-15.	1.2626060621686941e-8
-8.5	-15.	1.9363609907491047e-8
-8.	-15.	2.6101159193295156e-8
-7.5	-15.	3.2838708479099265e-8
-7.	-15.	3.9576257764903364e-8
-6.5	-15.	5.552621500056099e-8
-6.	-15.	7.382336590949175e-8
-5.5	-15.	9.21205168184225e-8
-5.	-15.	1.1041766772735327e-7
-4.5	-15.	1.3238357681971214e-7
-4.	-15.	1.6806089622008958e-7
-3.5	-15.	2.0373821562046705e-7
-3.	-15.	2.394155350208445e-7
-2.5	-15.	2.7509285442122195e-7
-2.	-15.	3.1951992831571353e-7
-1.5	-15.	3.691917284661695e-7
-1.	-15.	4.1886352861662545e-7
-0.5	-15.	4.6853532876708143e-7
0.	-15.	5.182170684024192e-7
0.5	-15.	5.681413374870563e-7
1.	-15.	6.180656065716934e-7
1.5	-15.	6.679898756563304e-7
2.	-15.	7.179141447409675e-7
2.5	-15.	7.643399695356622e-7
3.	-15.	8.065500769738484e-7
3.5	-15.	8.487601844120344e-7
4.	-15.	8.909702918502206e-7
4.5	-15.	9.331803992884066e-7
5.	-15.	9.83890396122109e-7
5.5	-15.	1.0358969584379695e-6
6.	-15.	1.0879035207538295e-6
6.5	-15.	1.1399100830696898e-6
7.	-15.	1.204644021404526e-6
7.5	-15.	1.3018168031130794e-6
8.	-15.	1.3989895848216327e-6
8.5	-15.	1.4961623665301861e-6
9.	-15.	1.5933351482387395e-6
9.5	-15.	1.7269082575224121e-6
10.	-15.	1.8763856281574182e-6
10.5	-15.	2.025862998792424e-6
11.	-15.	2.1753403694274297e-6
11.5	-15.	2.3246150033799625e-6
12.	-15.	2.4722504869746844e-6
12.5	-15.	2.6198859705694063e-6
13.	-15.	2.767521454164128e-6
13.5	-15.	2.91515693775885e-6
14.	-15.	3.028447920769139e-6
14.5	-15.	3.1105667568204412e-6
15.	-15.	3.1926855928717445e-6
15.5	-15.	3.274804428923047e-6
16.	-15.	3.3569232649743497e-6
16.5	-15.	3.3918508043240942e-6
17.	-15.	3.423677880711498e-6
17.5	-15.	3.455504957098902e-6
18.	-15.	3.487332033486306e-6
18.5	-15.	3.5313014154891e-6
19.	-15.	3.5975756608206024e-6
19.5	-15.	3.663849906152106e-6
20.	-15.	3.730124151483609e-6
20.5	-15.	3.7963983968151124e-6
21.	-15.	3.9298646097851675e-6
21.5	-15.	4.083784645506058e-6
22.	-15.	4.237704681226947e-6
22.5	-15.	4.391624716947837e-6
23.	-15.	4.554501184886813e-6
23.5	-15.	4.757966942552424e-6
24.	-15.	4.961432700218035e-6
24.5	-15.	5.164898457883646e-6
25.	-15.	5.368364215549257e-6
25.5	-15.	5.538786119828336e-6
26.	-15.	5.686707703737549e-6
26.5	-15.	5.834629287646762e-6
27.	-15.	5.982550871555975e-6
27.5	-15.	6.129073642605513e-6
28.	-15.	6.1224547381878196e-6
28.5	-15.	6.1158358337701256e-6
29.	-15.	6.1092169293524316e-6
29.5	-15.	6.1025980249347375e-6
30.	-15.	6.027542758725169e-6
30.5	-15.	5.859209023674843e-6
31.	-15.	5.690875288624515e-6
31.5	-15.	5.522541553574188e-6
32.	-15.	5.354207818523861e-6
32.5	-15.	5.126287366119287e-6
33.	-15.	4.886791021113419e-6
33.5	-15.	4.6472946761075504e-6
34.	-15.	4.4077983311016824e-6
34.5	-15.	4.172350331805109e-6
35.	-15.	3.94895258072559e-6
35.5	-15.	3.72555482964607e-6
36.	-15.	3.5021570785665507e-6
36.5	-15.	3.2787593274870315e-6
37.	-15.	3.078703126921752e-6
37.5	-15.	2.890373168493463e-6
38.	-15.	2.7020432100651745e-6
38.5	-15.	2.513713251636886e-6
39.	-15.	2.327542912053934e-6
39.5	-15.	2.166292002857902e-6
40.	-15.	2.0050410936618704e-6
40.5	-15.	1.8437901844658385e-6
41.	-15.	1.6825392752698067e-6
41.5	-15.	1.5384576837080417e-6
42.	-15.	1.4119700375310363e-6
42.5	-15.	1.2854823913540314e-6
43.	-15.	1.1589947451770262e-6
43.5	-15.	1.032507099000021e-6
44.	-15.	9.45253087533958e-7
44.5	-15.	8.619727307805901e-7
45.	-15.	7.786923740272222e-7
45.5	-15.	6.954120172738544e-7
46.	-15.	6.229156302272215e-7
46.5	-15.	5.731078829152642e-7
47.	-15.	5.233001356033067e-7
47.5	-15.	4.734923882913492e-7
48.	-15.	4.2368464097939173e-7
48.5	-15.	3.8603690833630696e-7
49.	-15.	3.527438934174135e-7
49.5	-15.	3.194508784985201e-7
50.	-15.	2.861578635796267e-7
50.5	-15.	2.541107491217811e-7
51.	-15.	2.290987097711948e-7
51.5	-15.	2.040866704206085e-7
52.	-15.	1.790746310700222e-7
52.5	-15.	1.5406259171943592e-7
53.	-15.	1.336212112767499e-7
53.5	-15.	1.1670465766733982e-7
54.	-15.	9.978810405792972e-8
54.5	-15.	8.287155044851963e-8
55.	-15.	6.595499683910953e-8
55.5	-15.	5.67661717067172e-8
56.	-15.	4.7745257407021884e-8
56.5	-15.	3.872434310732656e-8
57.	-15.	2.970342880763124e-8
57.5	-15.	2.277058696300609e-8
58.	-15.	1.9064539257781164e-8
58.5	-15.	1.5358491552556234e-8
59.	-15.	1.1652443847331303e-8
59.5	-15.	7.946396142106371e-9
60.	-15.	6.2681688565086826e-9
60.5	-15.	5.074865848616853e-9
61.	-15.	3.881562840725023e-9
61.5	-15.	2.688259832833193e-9
62.	-15.	1.6908405265459618e-9
62.5	-15.	1.38327070480031e-9
63.	-15.	1.075700883054659e-9
63.5	-15.	7.681310613090076e-10
64.	-15.	4.605612395633565e-10
64.5	-15.	3.07802689105381e-10
65.	-15.	2.439171331424893e-10
-35.	-14.5	3.444802493875304e-21
-34.5	-14.5	4.45408325575787e-21
-34.	-14.5	3.793476146081537e-21
-33.5	-14.5	2.784195384198971e-21
-33.	-14.5	1.7749146223164058e-21
-32.5	-14.5	7.6563386043384055e-22
-32.	-14.5	0.
-31.5	-14.5	0.
-31.	-14.5	0.
-30.5	-14.5	0.
-30.	-14.5	0.
-29.5	-14.5	0.
-29.	-14.5	0.
-28.5	-14.5	0.
-28.	-14.5	0.
-27.5	-14.5	0.
-27.	-14.5	0.
-26.5	-14.5	0.
-26.	-14.5	0.
-25.5	-14.5	0.
-25.	-14.5	6.584736499922432e-17
-24.5	-14.5	2.0194427512317486e-16
-24.	-14.5	3.380411852471254e-16
-23.5	-14.5	4.741380953710759e-16
-23.	-14.5	6.102350054950265e-16
-22.5	-14.5	2.1726134591337907e-15
-22.	-14.5	3.897055128714159e-15
-21.5	-14.5	5.621496798294527e-15
-21.	-14.5	7.345938467874896e-15
-20.5	-14.5	1.5782941994859638e-13
-20.	-14.5	6.361815542094489e-13
-19.5	-14.5	1.1145336884703016e-12
-19.	-14.5	1.5928858227311544e-12
-18.5	-14.5	2.071237956992007e-12
-18.	-14.5	6.54321971959867e-12
-17.5	-14.5	1.2520563607126644e-11
-17.	-14.5	1.849790749465462e-11
-16.5	-14.5	2.44752513821826e-11
-16.	-14.5	3.7798194804709624e-11
-15.5	-14.5	9.609916926105744e-11
-15.	-14.5	1.5440014371740523e-10
-14.5	-14.5	2.1270111817375305e-10
-14.	-14.5	2.7100209263010084e-10
-13.5	-14.5	5.267802676901091e-10
-13.	-14.5	9.411988823004619e-10
-12.5	-14.5	1.3556174969108143e-9
-12.	-14.5	1.770036111521167e-9
-11.5	-14.5	2.18445472613152e-9
-11.	-14.5	4.278048067661859e-9
-10.5	-14.5	6.425954736203601e-9
-10.	-14.5	8.573861404745343e-9
-9.5	-14.5	1.0721768073287086e-8
-9.	-14.5	1.5139961270346264e-8
-8.5	-14.5	2.3218476228943125e-8
-8.	-14.5	3.129699118753998e-8
-7.5	-14.5	3.9375506146136843e-8
-7.	-14.5	4.7454021104733704e-8
-6.5	-14.5	6.658032549024572e-8
-6.	-14.5	8.852145327346903e-8
-5.5	-14.5	1.1046258105669232e-7
-5.	-14.5	1.3240370883991562e-7
-4.5	-14.5	1.5874613216349407e-7
-4.	-14.5	2.01537709675881e-7
-3.5	-14.5	2.44329287188268e-7
-3.	-14.5	2.871208647006549e-7
-2.5	-14.5	3.2991244221304185e-7
-2.	-14.5	3.8320616317730433e-7
-1.5	-14.5	4.427950170556397e-7
-1.	-14.5	5.02383870933975e-7
-0.5	-14.5	5.619727248123104e-7
0.	-14.5	6.21571702541346e-7
0.5	-14.5	6.814177083572782e-7
1.	-14.5	7.412637141732106e-7
1.5	-14.5	8.011097199891428e-7
2.	-14.5	8.609557258050751e-7
2.5	-14.5	9.164114566420734e-7
3.	-14.5	9.665767906927786e-7
3.5	-14.5	1.0167421247434834e-6
4.	-14.5	1.0669074587941885e-6
4.5	-14.5	1.1170727928448934e-6
5.	-14.5	1.1759261037473513e-6
5.5	-14.5	1.236104670823344e-6
6.	-14.5	1.2962832378993367e-6
6.5	-14.5	1.356461804975329e-6
7.	-14.5	1.4307036520158588e-6
7.5	-14.5	1.540789221706697e-6
8.	-14.5	1.6508747913975349e-6
8.5	-14.5	1.760960361088373e-6
9.	-14.5	1.871045930779211e-6
9.5	-14.5	2.0207094180983757e-6
10.	-14.5	2.1876655395127546e-6
10.5	-14.5	2.3546216609271327e-6
11.	-14.5	2.521577782341511e-6
11.5	-14.5	2.6880620413578485e-6
12.	-14.5	2.8507312363751465e-6
12.5	-14.5	3.0134004313924454e-6
13.	-14.5	3.1760696264097434e-6
13.5	-14.5	3.338738821427042e-6
14.	-14.5	3.463728763058592e-6
14.5	-14.5	3.554519831395773e-6
15.	-14.5	3.6453108997329544e-6
15.5	-14.5	3.736101968070135e-6
16.	-14.5	3.8268930364073164e-6
16.5	-14.5	3.871514832697303e-6
17.	-14.5	3.913103312931452e-6
17.5	-14.5	3.954691793165602e-6
18.	-14.5	3.996280273399751e-6
18.5	-14.5	4.054095980244046e-6
19.	-14.5	4.141720364551088e-6
19.5	-14.5	4.229344748858132e-6
20.	-14.5	4.316969133165174e-6
20.5	-14.5	4.404593517472218e-6
21.	-14.5	4.568669643215498e-6
21.5	-14.5	4.756018347859002e-6
22.	-14.5	4.943367052502505e-6
22.5	-14.5	5.130715757146009e-6
23.	-14.5	5.3272838151691974e-6
23.5	-14.5	5.565632684603499e-6
24.	-14.5	5.803981554037802e-6
24.5	-14.5	6.042330423472103e-6
25.	-14.5	6.280679292906405e-6
25.5	-14.5	6.478332589940771e-6
26.	-14.5	6.648275335002805e-6
26.5	-14.5	6.818218080064839e-6
27.	-14.5	6.988160825126872e-6
27.5	-14.5	7.156505760085562e-6
28.	-14.5	7.149922852043466e-6
28.5	-14.5	7.1433399440013696e-6
29.	-14.5	7.136757035959273e-6
29.5	-14.5	7.130174127917176e-6
30.	-14.5	7.047080711797201e-6
30.5	-14.5	6.8597037999321255e-6
31.	-14.5	6.67232688806705e-6
31.5	-14.5	6.484949976201974e-6
32.	-14.5	6.297573064336898e-6
32.5	-14.5	6.043585988636305e-6
33.	-14.5	5.776658577623557e-6
33.5	-14.5	5.509731166610808e-6
34.	-14.5	5.24280375559806e-6
34.5	-14.5	4.979353339157468e-6
35.	-14.5	4.726252495271326e-6
35.5	-14.5	4.473151651385185e-6
36.	-14.5	4.220050807499043e-6
36.5	-14.5	3.966949963612901e-6
37.	-14.5	3.735415193600476e-6
37.5	-14.5	3.514714708312759e-6
38.	-14.5	3.294014223025042e-6
38.5	-14.5	3.073313737737325e-6
39.	-14.5	2.854707848678286e-6
39.5	-14.5	2.6602711064212216e-6
40.	-14.5	2.4658343641641574e-6
40.5	-14.5	2.2713976219070932e-6
41.	-14.5	2.076960879650029e-6
41.5	-14.5	1.902297312890341e-6
42.	-14.5	1.7478959474128877e-6
42.5	-14.5	1.5934945819354342e-6
43.	-14.5	1.4390932164579806e-6
43.5	-14.5	1.2846918509805273e-6
44.	-14.5	1.1776317975299769e-6
44.5	-14.5	1.0753665592686605e-6
45.	-14.5	9.731013210073439e-7
45.5	-14.5	8.708360827460276e-7
46.	-14.5	7.816254154288143e-7
46.5	-14.5	7.198805575580557e-7
47.	-14.5	6.581356996872969e-7
47.5	-14.5	5.963908418165382e-7
48.	-14.5	5.346459839457796e-7
48.5	-14.5	4.875899786325436e-7
49.	-14.5	4.4579431290952364e-7
49.5	-14.5	4.039986471865036e-7
50.	-14.5	3.6220298146348363e-7
50.5	-14.5	3.219397196455444e-7
51.	-14.5	2.903292972027782e-7
51.5	-14.5	2.58718874760012e-7
52.	-14.5	2.2710845231724578e-7
52.5	-14.5	1.9549802987447956e-7
53.	-14.5	1.69638742607511e-7
53.5	-14.5	1.4821464860215493e-7
54.	-14.5	1.2679055459679888e-7
54.5	-14.5	1.0536646059144281e-7
55.	-14.5	8.394236658608676e-8
55.5	-14.5	7.227979284442505e-8
56.	-14.5	6.082932088671453e-8
56.5	-14.5	4.937884892900398e-8
57.	-14.5	3.792837697129343e-8
57.5	-14.5	2.912009475726748e-8
58.	-14.5	2.4394909544690312e-8
58.5	-14.5	1.9669724332113133e-8
59.	-14.5	1.494453911953596e-8
59.5	-14.5	1.0219353906958785e-8
60.	-14.5	8.071062333777048e-9
60.5	-14.5	6.53899805306846e-9
61.	-14.5	5.006933772359871e-9
61.5	-14.5	3.4748694916512817e-9
62.	-14.5	2.193555101559496e-9
62.5	-14.5	1.7953140931420477e-9
63.	-14.5	1.3970730847246e-9
63.5	-14.5	9.988320763071517e-10
64.	-14.5	6.00591067889704e-10
64.5	-14.5	4.0236513018214e-10
65.	-14.5	3.189624745927201e-10
-35.	-14.	7.01809218040843e-18
-34.5	-14.	9.074298722118249e-18
-34.	-14.	3.0968782775596185e-17
-33.5	-14.	5.700551182127922e-17
-33.	-14.	8.304224086696233e-17
-32.5	-14.	1.0907896991264542e-16
-32.	-14.	1.9020430925511792e-16
-31.5	-14.	4.44439608612175e-16
-31.	-14.	6.986749079692321e-16
-30.5	-14.	9.529102073262892e-16
-30.	-14.	1.2071455066833463e-15
-29.5	-14.	2.477042426783303e-15
-29.	-14.	4.280613094647577e-15
-28.5	-14.	6.0841837625118486e-15
-28.	-14.	7.887754430376123e-15
-27.5	-14.	1.0209940199570039e-14
-27.	-14.	1.9455590958045794e-14
-26.5	-14.	2.8701241716521556e-14
-26.	-14.	3.794689247499732e-14
-25.5	-14.	4.719254323347309e-14
-25.	-14.	6.85935707236171e-14
-24.5	-14.	1.0296261426466048e-13
-24.	-14.	1.373316578057039e-13
-23.5	-14.	1.7170070134674734e-13
-23.	-14.	2.0606974488779087e-13
-22.5	-14.	2.933676502013729e-13
-22.	-14.	3.866796707462634e-13
-21.5	-14.	4.799916912911538e-13
-21.	-14.	5.733037118360443e-13
-20.5	-14.	8.746137135027329e-13
-20.	-14.	1.6343564795780274e-12
-19.5	-14.	2.3940992456533214e-12
-19.	-14.	3.1538420117286155e-12
-18.5	-14.	3.9135847778039095e-12
-18.	-14.	9.606917187197577e-12
-17.5	-14.	1.7159921043397842e-11
-17.	-14.	2.4712924899598103e-11
-16.5	-14.	3.226592875579837e-11
-16.	-14.	4.8721715343497214e-11
-15.5	-14.	1.1969036178379357e-10
-15.	-14.	1.906590082240899e-10
-14.5	-14.	2.616276546643862e-10
-14.	-14.	3.3259630110468257e-10
-13.5	-14.	6.413416500182224e-10
-13.	-14.	1.1411014577142388e-9
-12.5	-14.	1.6408612654102553e-9
-12.	-14.	2.140621073106272e-9
-11.5	-14.	2.6403808808022884e-9
-11.	-14.	5.155574831827412e-9
-10.5	-14.	7.735958504887816e-9
-10.	-14.	1.0316342177948218e-8
-9.5	-14.	1.2896725851008622e-8
-9.	-14.	1.8199404491832982e-8
-8.5	-14.	2.7891165914352748e-8
-8.	-14.	3.758292733687252e-8
-7.5	-14.	4.7274688759392286e-8
-7.	-14.	5.696645018191205e-8
-6.5	-14.	7.991471055971505e-8
-6.	-14.	1.0624054286517979e-7
-5.5	-14.	1.3256637517064448e-7
-5.	-14.	1.588922074761092e-7
-4.5	-14.	1.9051273590021402e-7
-4.	-14.	2.4192136354188886e-7
-3.5	-14.	2.933299911835637e-7
-3.	-14.	3.4473861882523854e-7
-2.5	-14.	3.9614724646691333e-7
-2.	-14.	4.6029351174818974e-7
-1.5	-14.	5.320748966905169e-7
-1.	-14.	6.038562816328439e-7
-0.5	-14.	6.75637666575171e-7
0.	-14.	7.474488436938001e-7
0.5	-14.	8.199869679528344e-7
1.	-14.	8.925250922118687e-7
1.5	-14.	9.650632164709032e-7
2.	-14.	1.0376013407299374e-6
2.5	-14.	1.105244983214405e-6
3.	-14.	1.166990646466368e-6
3.5	-14.	1.2287363097183306e-6
4.	-14.	1.2904819729702934e-6
4.5	-14.	1.3522276362222562e-6
5.	-14.	1.4254156336075897e-6
5.5	-14.	1.5003490343484622e-6
6.	-14.	1.5752824350893346e-6
6.5	-14.	1.650215835830207e-6
7.	-14.	1.7421351393963306e-6
7.5	-14.	1.8773471877110954e-6
8.	-14.	2.01255923602586e-6
8.5	-14.	2.147771284340625e-6
9.	-14.	2.2829833326553897e-6
9.5	-14.	2.464409786784522e-6
10.	-14.	2.6660285314020144e-6
10.5	-14.	2.8676472760195066e-6
11.	-14.	3.069266020636999e-6
11.5	-14.	3.2700865477988226e-6
12.	-14.	3.464453391235973e-6
12.5	-14.	3.658820234673123e-6
13.	-14.	3.853187078110273e-6
13.5	-14.	4.047553921547423e-6
14.	-14.	4.197829440105944e-6
14.5	-14.	4.3080862879793575e-6
15.	-14.	4.418343135852769e-6
15.5	-14.	4.528599983726181e-6
16.	-14.	4.638856831599594e-6
16.5	-14.	4.698515742272988e-6
17.	-14.	4.754850374080904e-6
17.5	-14.	4.811185005888822e-6
18.	-14.	4.8675196376967375e-6
18.5	-14.	4.943501495412776e-6
19.	-14.	5.0555744138013005e-6
19.5	-14.	5.167647332189825e-6
20.	-14.	5.279720250578349e-6
20.5	-14.	5.391793168966874e-6
21.	-14.	5.590692332655951e-6
21.5	-14.	5.816022164978684e-6
22.	-14.	6.041351997301417e-6
22.5	-14.	6.26668182962415e-6
23.	-14.	6.501954365250901e-6
23.5	-14.	6.782285832296547e-6
24.	-14.	7.062617299342193e-6
24.5	-14.	7.3429487663878374e-6
25.	-14.	7.623280233433484e-6
25.5	-14.	7.856541352881003e-6
26.	-14.	8.057751189190022e-6
26.5	-14.	8.258961025499041e-6
27.	-14.	8.46017086180806e-6
27.5	-14.	8.659599682323096e-6
28.	-14.	8.66404334750611e-6
28.5	-14.	8.668487012689124e-6
29.	-14.	8.672930677872138e-6
29.5	-14.	8.677374343055152e-6
30.	-14.	8.597336596531074e-6
30.5	-14.	8.402151046657829e-6
31.	-14.	8.206965496784582e-6
31.5	-14.	8.011779946911335e-6
32.	-14.	7.816594397038087e-6
32.5	-14.	7.543048021751704e-6
33.	-14.	7.254278513871213e-6
33.5	-14.	6.965509005990721e-6
34.	-14.	6.676739498110229e-6
34.5	-14.	6.387643435875377e-6
35.	-14.	6.097575356597273e-6
35.5	-14.	5.80750727731917e-6
36.	-14.	5.517439198041067e-6
36.5	-14.	5.227371118762964e-6
37.	-14.	4.948635354434031e-6
37.5	-14.	4.6755926767312654e-6
38.	-14.	4.4025499990285e-6
38.5	-14.	4.129507321325733e-6
39.	-14.	3.858153223098915e-6
39.5	-14.	3.6062833217221524e-6
40.	-14.	3.3544134203453912e-6
40.5	-14.	3.102543518968629e-6
41.	-14.	2.8506736175918672e-6
41.5	-14.	2.6230445563703253e-6
42.	-14.	2.4202558543789283e-6
42.5	-14.	2.217467152387531e-6
43.	-14.	2.0146784503961335e-6
43.5	-14.	1.8118897484047363e-6
44.	-14.	1.6695141919719474e-6
44.5	-14.	1.5332573900804184e-6
45.	-14.	1.3970005881888893e-6
45.5	-14.	1.26074378629736e-6
46.	-14.	1.1407994095506648e-6
46.5	-14.	1.0551751159806544e-6
47.	-14.	9.695508224106438e-7
47.5	-14.	8.839265288406334e-7
48.	-14.	7.983022352706227e-7
48.5	-14.	7.308466316658984e-7
49.	-14.	6.698975593747996e-7
49.5	-14.	6.089484870837009e-7
50.	-14.	5.479994147926022e-7
50.5	-14.	4.891173453239702e-7
51.	-14.	4.419067701340552e-7
51.5	-14.	3.9469619494414016e-7
52.	-14.	3.4748561975422507e-7
52.5	-14.	3.002750445643101e-7
53.	-14.	2.614578586913598e-7
53.5	-14.	2.2911353471484888e-7
54.	-14.	1.9676921073833792e-7
54.5	-14.	1.64424886761827e-7
55.	-14.	1.320805627853161e-7
55.5	-14.	1.141409252523581e-7
56.	-14.	9.651427786943836e-8
56.5	-14.	7.888763048651858e-8
57.	-14.	6.12609831035988e-8
57.5	-14.	4.759520372576761e-8
58.	-14.	4.005033535115553e-8
58.5	-14.	3.250546697654343e-8
59.	-14.	2.496059860193135e-8
59.5	-14.	1.741573022731925e-8
60.	-14.	1.3878490200407143e-8
60.5	-14.	1.1299617227604879e-8
61.	-14.	8.720744254802617e-9
61.5	-14.	6.141871282000351e-9
62.	-14.	3.975872791724559e-9
62.5	-14.	3.2639067023995247e-9
63.	-14.	2.5519406130744916e-9
63.5	-14.	1.8399745237494576e-9
64.	-14.	1.1280084344244236e-9
64.5	-14.	7.681401746239807e-10
65.	-14.	6.104018256807519e-10
-35.	-13.5	1.5860691085779928e-17
-34.5	-13.5	2.050766008080976e-17
-34.	-13.5	7.000315033411887e-17
-33.5	-13.5	1.288630404190017e-16
-33.	-13.5	1.877229305038846e-16
-32.5	-13.5	2.465828205887674e-16
-32.	-13.5	4.299756508777832e-16
-31.5	-13.5	1.0046996870747568e-15
-31.	-13.5	1.5794237232717303e-15
-30.5	-13.5	2.154147759468704e-15
-30.	-13.5	2.7288717956656773e-15
-29.5	-13.5	5.59959936701264e-15
-29.	-13.5	9.676749221587519e-15
-28.5	-13.5	1.3753899076162397e-14
-28.	-13.5	1.7831048930737276e-14
-27.5	-13.5	2.3080579509085164e-14
-27.	-13.5	4.39812873754466e-14
-26.5	-13.5	6.488199524180804e-14
-26.	-13.5	8.578270310816948e-14
-25.5	-13.5	1.0668341097453093e-13
-25.	-13.5	1.5497499427940824e-13
-24.5	-13.5	2.324886510893748e-13
-24.	-13.5	3.100023078993414e-13
-23.5	-13.5	3.8751596470930797e-13
-23.	-13.5	4.650296215192746e-13
-22.5	-13.5	6.602977202082588e-13
-22.	-13.5	8.689458304588414e-13
-21.5	-13.5	1.0775939407094237e-12
-21.	-13.5	1.286242050960006e-12
-20.5	-13.5	1.7710298568299226e-12
-20.	-13.5	2.8644364740122105e-12
-19.5	-13.5	3.957843091194498e-12
-19.	-13.5	5.051249708376786e-12
-18.5	-13.5	6.144656325559074e-12
-18.	-13.5	1.3182328861012519e-11
-17.5	-13.5	2.2460638011918076e-11
-17.	-13.5	3.1738947162823626e-11
-16.5	-13.5	4.101725631372918e-11
-16.	-13.5	6.084255219807634e-11
-15.5	-13.5	1.4524837610464673e-10
-15.	-13.5	2.296542000112171e-10
-14.5	-13.5	3.1406002391778746e-10
-14.	-13.5	3.9846584782435787e-10
-13.5	-13.5	7.629009512265252e-10
-13.	-13.5	1.3522935071870125e-9
-12.5	-13.5	1.9416860631474995e-9
-12.	-13.5	2.531078619107987e-9
-11.5	-13.5	3.120471175068474e-9
-11.	-13.5	6.076560095958598e-9
-10.5	-13.5	9.109200403398531e-9
-10.	-13.5	1.2141840710838463e-8
-9.5	-13.5	1.5174481018278397e-8
-9.	-13.5	2.1401015503687377e-8
-8.5	-13.5	3.277697946278615e-8
-8.	-13.5	4.415294342188493e-8
-7.5	-13.5	5.552890738098371e-8
-7.	-13.5	6.69048713400825e-8
-6.5	-13.5	9.384333265959509e-8
-6.	-13.5	1.2474690229210576e-7
-5.5	-13.5	1.5565047192461638e-7
-5.	-13.5	1.86554041557127e-7
-4.5	-13.5	2.236876286639153e-7
-4.	-13.5	2.841049323704514e-7
-3.5	-13.5	3.445222360769876e-7
-3.	-13.5	4.0493953978352373e-7
-2.5	-13.5	4.653568434900599e-7
-2.	-13.5	5.408731757118817e-7
-1.5	-13.5	6.254400785922224e-7
-1.	-13.5	7.100069814725633e-7
-0.5	-13.5	7.94573884352904e-7
0.	-13.5	8.791953252334923e-7
0.5	-13.5	9.651475263419202e-7
1.	-13.5	1.051099727450348e-6
1.5	-13.5	1.137051928558776e-6
2.	-13.5	1.2230041296672039e-6
2.5	-13.5	1.3036586565628033e-6
3.	-13.5	1.3779293467363612e-6
3.5	-13.5	1.4522000369099194e-6
4.	-13.5	1.5264707270834776e-6
4.5	-13.5	1.6007414172570357e-6
5.	-13.5	1.6898775659202962e-6
5.5	-13.5	1.781281278249075e-6
6.	-13.5	1.8726849905778538e-6
6.5	-13.5	1.964088702906632e-6
7.	-13.5	2.0758144381135987e-6
7.5	-13.5	2.239335839308569e-6
8.	-13.5	2.40285724050354e-6
8.5	-13.5	2.566378641698511e-6
9.	-13.5	2.7299000428934815e-6
9.5	-13.5	2.9471737231120366e-6
10.	-13.5	3.187933189057565e-6
10.5	-13.5	3.4286926550030925e-6
11.	-13.5	3.6694521209486203e-6
11.5	-13.5	3.909072100477686e-6
12.	-13.5	4.139479195863227e-6
12.5	-13.5	4.369886291248769e-6
13.	-13.5	4.600293386634311e-6
13.5	-13.5	4.830700482019852e-6
14.	-13.5	5.0098022351905575e-6
14.5	-13.5	5.142337649061318e-6
15.	-13.5	5.2748730629320784e-6
15.5	-13.5	5.407408476802838e-6
16.	-13.5	5.539943890673598e-6
16.5	-13.5	5.616032258463633e-6
17.	-13.5	5.6884120615830755e-6
17.5	-13.5	5.760791864702518e-6
18.	-13.5	5.833171667821961e-6
18.5	-13.5	5.928445418289628e-6
19.	-13.5	6.065774309093208e-6
19.5	-13.5	6.20310319989679e-6
20.	-13.5	6.340432090700371e-6
20.5	-13.5	6.477760981503952e-6
21.	-13.5	6.7125811188933566e-6
21.5	-13.5	6.977078444606091e-6
22.	-13.5	7.241575770318825e-6
22.5	-13.5	7.5060730960315594e-6
23.	-13.5	7.78135646219835e-6
23.5	-13.5	8.10552064500426e-6
24.	-13.5	8.42968482781017e-6
24.5	-13.5	8.753849010616079e-6
25.	-13.5	9.078013193421988e-6
25.5	-13.5	9.34906502357579e-6
26.	-13.5	9.583951430275776e-6
26.5	-13.5	9.818837836975762e-6
27.	-13.5	0.000010053724243675747
27.5	-13.5	0.000010286650544152345
28.	-13.5	0.000010304984914716946
28.5	-13.5	0.000010323319285281546
29.	-13.5	0.000010341653655846145
29.5	-13.5	0.000010359988026410744
30.	-13.5	0.000010285896986561075
30.5	-13.5	0.000010085830507051989
31.	-13.5	9.885764027542905e-6
31.5	-13.5	9.685697548033821e-6
32.	-13.5	9.485631068524738e-6
32.5	-13.5	9.194221195005507e-6
33.	-13.5	8.88506606942594e-6
33.5	-13.5	8.575910943846375e-6
34.	-13.5	8.266755818266808e-6
34.5	-13.5	7.95262828224165e-6
35.	-13.5	7.623699940057855e-6
35.5	-13.5	7.2947715978740594e-6
36.	-13.5	6.965843255690264e-6
36.5	-13.5	6.636914913506469e-6
37.	-13.5	6.306880908350432e-6
37.5	-13.5	5.976291444304615e-6
38.	-13.5	5.645701980258796e-6
38.5	-13.5	5.315112516212978e-6
39.	-13.5	4.985716752196118e-6
39.5	-13.5	4.6700948653792496e-6
40.	-13.5	4.354472978562382e-6
40.5	-13.5	4.0388510917455145e-6
41.	-13.5	3.723229204928647e-6
41.5	-13.5	3.4368015289116475e-6
42.	-13.5	3.1802900884321015e-6
42.5	-13.5	2.923778647952555e-6
43.	-13.5	2.6672672074730086e-6
43.5	-13.5	2.4107557669934626e-6
44.	-13.5	2.2290229592169524e-6
44.5	-13.5	2.0548638689519242e-6
45.	-13.5	1.8807047786868957e-6
45.5	-13.5	1.7065456884218673e-6
46.	-13.5	1.5522141545314126e-6
46.5	-13.5	1.4395982685549826e-6
47.	-13.5	1.3269823825785527e-6
47.5	-13.5	1.2143664966021229e-6
48.	-13.5	1.1017506106256926e-6
48.5	-13.5	1.0110310814438958e-6
49.	-13.5	9.28153027426836e-7
49.5	-13.5	8.452749734097765e-7
50.	-13.5	7.623969193927167e-7
50.5	-13.5	6.821851205211349e-7
51.	-13.5	6.170285413801713e-7
51.5	-13.5	5.518719622392076e-7
52.	-13.5	4.867153830982439e-7
52.5	-13.5	4.215588039572803e-7
53.	-13.5	3.6781880596951066e-7
53.5	-13.5	3.2288311221969097e-7
54.	-13.5	2.7794741846987123e-7
54.5	-13.5	2.3301172472005156e-7
55.	-13.5	1.880760309702319e-7
55.5	-13.5	1.6286818992117437e-7
56.	-13.5	1.3808900267176322e-7
56.5	-13.5	1.1330981542235206e-7
57.	-13.5	8.853062817294088e-8
57.5	-13.5	6.923023093288827e-8
58.	-13.5	5.839645919248028e-8
58.5	-13.5	4.756268745207229e-8
59.	-13.5	3.6728915711664304e-8
59.5	-13.5	2.5895143971256305e-8
60.	-13.5	2.072949529445018e-8
60.5	-13.5	1.6919297256152924e-8
61.	-13.5	1.3109099217855667e-8
61.5	-13.5	9.29890117955841e-9
62.	-13.5	6.091653636718875e-9
62.5	-13.5	5.007834868649007e-9
63.	-13.5	3.924016100579141e-9
63.5	-13.5	2.8401973325092744e-9
64.	-13.5	1.7563785644394077e-9
64.5	-13.5	1.2045929231732121e-9
65.	-13.5	9.582332160546742e-10
-35.	-13.	2.4703289991151426e-17
-34.5	-13.	3.194102143950127e-17
-34.	-13.	1.0903751789264158e-16
-33.5	-13.	2.0072056901672418e-16
-33.	-13.	2.924036201408068e-16
-32.5	-13.	3.840866712648894e-16
-32.	-13.	6.697469925004486e-16
-31.5	-13.	1.5649597655373387e-15
-31.	-13.	2.4601725385742284e-15
-30.5	-13.	3.355385311611118e-15
-30.	-13.	4.250598084648008e-15
-29.5	-13.	8.722156307241976e-15
-29.	-13.	1.507288534852746e-14
-28.5	-13.	2.1423614389812945e-14
-28.	-13.	2.777434343109843e-14
-27.5	-13.	3.595121881860029e-14
-27.	-13.	6.85069837928474e-14
-26.5	-13.	1.0106274876709451e-13
-26.	-13.	1.3361851374134167e-13
-25.5	-13.	1.6617427871558877e-13
-25.	-13.	2.413564178351994e-13
-24.5	-13.	3.620146879140891e-13
-24.	-13.	4.826729579929789e-13
-23.5	-13.	6.033312280718686e-13
-23.	-13.	7.239894981507583e-13
-22.5	-13.	1.0272277902151446e-12
-22.	-13.	1.3512119901714192e-12
-21.5	-13.	1.6751961901276937e-12
-21.	-13.	1.999180390083968e-12
-20.5	-13.	2.6674460001571122e-12
-20.	-13.	4.094516468446394e-12
-19.5	-13.	5.521586936735675e-12
-19.	-13.	6.948657405024956e-12
-18.5	-13.	8.375727873314238e-12
-18.	-13.	1.675774053482746e-11
-17.5	-13.	2.7761354980438306e-11
-17.	-13.	3.8764969426049155e-11
-16.5	-13.	4.976858387165999e-11
-16.	-13.	7.296338905265547e-11
-15.5	-13.	1.708063904254999e-10
-15.	-13.	2.6864939179834434e-10
-14.5	-13.	3.664923931711887e-10
-14.	-13.	4.6433539454403316e-10
-13.5	-13.	8.844602524348282e-10
-13.	-13.	1.5634855566597862e-9
-12.5	-13.	2.2425108608847437e-9
-12.	-13.	2.921536165109702e-9
-11.5	-13.	3.6005614693346597e-9
-11.	-13.	6.9975453600897835e-9
-10.5	-13.	1.0482442301909247e-8
-10.	-13.	1.3967339243728709e-8
-9.5	-13.	1.745223618554817e-8
-9.	-13.	2.460262651554177e-8
-8.5	-13.	3.7662793011219555e-8
-8.	-13.	5.0722959506897345e-8
-7.5	-13.	6.378312600257513e-8
-7.	-13.	7.684329249825293e-8
-6.5	-13.	1.0777195475947512e-7
-6.	-13.	1.4325326171903172e-7
-5.5	-13.	1.7873456867858828e-7
-5.	-13.	2.1421587563814484e-7
-4.5	-13.	2.5686252142761656e-7
-4.	-13.	3.26288501199014e-7
-3.5	-13.	3.957144809704115e-7
-3.	-13.	4.651404607418089e-7
-2.5	-13.	5.345664405132063e-7
-2.	-13.	6.214528396755737e-7
-1.5	-13.	7.188052604939281e-7
-1.	-13.	8.161576813122825e-7
-0.5	-13.	9.135101021306371e-7
0.	-13.	1.0109418067731848e-6
0.5	-13.	1.110308084731006e-6
1.	-13.	1.2096743626888275e-6
1.5	-13.	1.3090406406466488e-6
2.	-13.	1.4084069186044703e-6
2.5	-13.	1.5020723299112013e-6
3.	-13.	1.5888680470063548e-6
3.5	-13.	1.6756637641015082e-6
4.	-13.	1.7624594811966617e-6
4.5	-13.	1.8492551982918153e-6
5.	-13.	1.9543394982330027e-6
5.5	-13.	2.0622135221496877e-6
6.	-13.	2.1700875460663728e-6
6.5	-13.	2.277961569983058e-6
7.	-13.	2.4094937368308666e-6
7.5	-13.	2.6013244909060433e-6
8.	-13.	2.79315524498122e-6
8.5	-13.	2.984985999056397e-6
9.	-13.	3.1768167531315738e-6
9.5	-13.	3.4299376594395515e-6
10.	-13.	3.709837846713115e-6
10.5	-13.	3.9897380339866785e-6
11.	-13.	4.269638221260242e-6
11.5	-13.	4.54805765315655e-6
12.	-13.	4.814505000490483e-6
12.5	-13.	5.080952347824415e-6
13.	-13.	5.347399695158348e-6
13.5	-13.	5.613847042492281e-6
14.	-13.	5.821775030275171e-6
14.5	-13.	5.976589010143278e-6
15.	-13.	6.131402990011387e-6
15.5	-13.	6.286216969879495e-6
16.	-13.	6.4410309497476025e-6
16.5	-13.	6.533548774654277e-6
17.	-13.	6.621973749085247e-6
17.5	-13.	6.710398723516216e-6
18.	-13.	6.798823697947184e-6
18.5	-13.	6.91338934116648e-6
19.	-13.	7.075974204385117e-6
19.5	-13.	7.238559067603754e-6
20.	-13.	7.401143930822393e-6
20.5	-13.	7.56372879404103e-6
21.	-13.	7.834469905130764e-6
21.5	-13.	8.138134724233498e-6
22.	-13.	8.441799543336233e-6
22.5	-13.	8.745464362438967e-6
23.	-13.	9.060758559145798e-6
23.5	-13.	9.428755457711972e-6
24.	-13.	9.796752356278146e-6
24.5	-13.	0.00001016474925484432
25.	-13.	0.000010532746153410493
25.5	-13.	0.000010841588694270577
26.	-13.	0.00001111015167136153
26.5	-13.	0.000011378714648452483
27.	-13.	0.000011647277625543433
27.5	-13.	0.000011913701405981594
28.	-13.	0.00001194592648192778
28.5	-13.	0.000011978151557873967
29.	-13.	0.000012010376633820152
29.5	-13.	0.000012042601709766339
30.	-13.	0.000011974457376591073
30.5	-13.	0.000011769509967446151
31.	-13.	0.000011564562558301229
31.5	-13.	0.000011359615149156308
32.	-13.	0.000011154667740011386
32.5	-13.	0.000010845394368259312
33.	-13.	0.000010515853624980668
33.5	-13.	0.000010186312881702027
34.	-13.	9.856772138423385e-6
34.5	-13.	9.517613128607924e-6
35.	-13.	9.149824523518436e-6
35.5	-13.	8.782035918428949e-6
36.	-13.	8.414247313339463e-6
36.5	-13.	8.046458708249973e-6
37.	-13.	7.665126462266833e-6
37.5	-13.	7.276990211877963e-6
38.	-13.	6.8888539614890925e-6
38.5	-13.	6.500717711100223e-6
39.	-13.	6.113280281293321e-6
39.5	-13.	5.733906409036346e-6
40.	-13.	5.354532536779373e-6
40.5	-13.	4.9751586645224e-6
41.	-13.	4.595784792265426e-6
41.5	-13.	4.25055850145297e-6
42.	-13.	3.940324322485275e-6
42.5	-13.	3.630090143517579e-6
43.	-13.	3.3198559645498837e-6
43.5	-13.	3.0096217855821887e-6
44.	-13.	2.788531726461958e-6
44.5	-13.	2.5764703478234303e-6
45.	-13.	2.364408969184902e-6
45.5	-13.	2.1523475905463745e-6
46.	-13.	1.96362889951216e-6
46.5	-13.	1.824021421129311e-6
47.	-13.	1.6844139427464614e-6
47.5	-13.	1.5448064643636121e-6
48.	-13.	1.4051989859807626e-6
48.5	-13.	1.2912155312218931e-6
49.	-13.	1.1864084954788726e-6
49.5	-13.	1.081601459735852e-6
50.	-13.	9.767944239928314e-7
50.5	-13.	8.752528957182996e-7
51.	-13.	7.921503126262873e-7
51.5	-13.	7.090477295342751e-7
52.	-13.	6.259451464422628e-7
52.5	-13.	5.428425633502505e-7
53.	-13.	4.7417975324766145e-7
53.5	-13.	4.16652689724533e-7
54.	-13.	3.5912562620140456e-7
54.5	-13.	3.015985626782761e-7
55.	-13.	2.4407149915514766e-7
55.5	-13.	2.1159545458999062e-7
56.	-13.	1.796637274740881e-7
56.5	-13.	1.4773200035818553e-7
57.	-13.	1.1580027324228296e-7
57.5	-13.	9.086525814000893e-8
58.	-13.	7.674258303380504e-8
58.5	-13.	6.261990792760114e-8
59.	-13.	4.849723282139725e-8
59.5	-13.	3.437455771519336e-8
60.	-13.	2.758050038849322e-8
60.5	-13.	2.253897728470097e-8
61.	-13.	1.7497454180908715e-8
61.5	-13.	1.2455931077116467e-8
62.	-13.	8.20743448171319e-9
62.5	-13.	6.75176303489849e-9
63.	-13.	5.296091588083791e-9
63.5	-13.	3.840420141269091e-9
64.	-13.	2.384748694454392e-9
64.5	-13.	1.6410456717224433e-9
65.	-13.	1.3060646064285966e-9
-35.	-12.5	4.27259794359568e-17
-34.5	-12.5	5.524410150404934e-17
-34.	-12.5	1.8877052353951674e-16
-33.5	-12.5	3.475635557561246e-16
-33.	-12.5	5.06356587972732e-16
-32.5	-12.5	6.651496201893411e-16
-32.	-12.5	1.1600513041422867e-15
-31.5	-12.5	2.711137831916295e-15
-31.	-12.5	4.262224359690308e-15
-30.5	-12.5	5.8133108874643025e-15
-30.	-12.5	7.364397415238335e-15
-29.5	-12.5	1.5116635164532652e-14
-29.	-12.5	2.6127233321716988e-14
-28.5	-12.5	3.7137831478901324e-14
-28.	-12.5	4.814842963608556e-14
-27.5	-12.5	6.23286598402033e-14
-27.	-12.5	1.1882319298225413e-13
-26.5	-12.5	1.7531772612430486e-13
-26.	-12.5	2.318122592663556e-13
-25.5	-12.5	2.8830679240840673e-13
-25.	-12.5	4.1874836905736957e-13
-24.5	-12.5	6.280806677532991e-13
-24.	-12.5	8.374129664492279e-13
-23.5	-12.5	1.0467452651451574e-12
-23.	-12.5	1.256077563841087e-12
-22.5	-12.5	1.7802448519464045e-12
-22.	-12.5	2.340185701805098e-12
-21.5	-12.5	2.900126551663791e-12
-21.	-12.5	3.4600674015224844e-12
-20.5	-12.5	4.466758548533955e-12
-20.	-12.5	6.458098549440721e-12
-19.5	-12.5	8.449438550347501e-12
-19.	-12.5	1.0440778551254255e-11
-18.5	-12.5	1.2432118552161035e-11
-18.	-12.5	2.2480310261683932e-11
-17.5	-12.5	3.556545845865202e-11
-17.	-12.5	4.865060665562018e-11
-16.5	-12.5	6.173575485258827e-11
-16.	-12.5	8.86764421027799e-11
-15.5	-12.5	2.0045633989758639e-10
-15.	-12.5	3.122362376923929e-10
-14.5	-12.5	4.2401613548719935e-10
-14.	-12.5	5.357960332820058e-10
-13.5	-12.5	1.0116938396190213e-9
-13.	-12.5	1.780100476761376e-9
-12.5	-12.5	2.54850711390373e-9
-12.	-12.5	3.3169137510460847e-9
-11.5	-12.5	4.085320388188439e-9
-11.	-12.5	7.914887206021351e-9
-10.5	-12.5	1.1843468016420176e-8
-10.	-12.5	1.5772048826819005e-8
-9.5	-12.5	1.9700629637217834e-8
-9.	-12.5	2.7752491690221943e-8
-8.5	-12.5	4.245220892435337e-8
-8.	-12.5	5.7151926158484805e-8
-7.5	-12.5	7.185164339261624e-8
-7.	-12.5	8.655136062674768e-8
-6.5	-12.5	1.2135524845127744e-7
-6.	-12.5	1.6128139988734623e-7
-5.5	-12.5	2.0120755132341502e-7
-5.	-12.5	2.4113370275948375e-7
-4.5	-12.5	2.891349938451683e-7
-4.	-12.5	3.673158572805824e-7
-3.5	-12.5	4.454967207159965e-7
-3.	-12.5	5.236775841514106e-7
-2.5	-12.5	6.018584475868247e-7
-2.	-12.5	6.998258302781412e-7
-1.5	-12.5	8.096535316933013e-7
-1.	-12.5	9.194812331084613e-7
-0.5	-12.5	1.0293089345236212e-6
0.	-12.5	1.1392452168447622e-6
0.5	-12.5	1.2518309390156626e-6
1.	-12.5	1.3644166611865632e-6
1.5	-12.5	1.4770023833574636e-6
2.	-12.5	1.5895881055283645e-6
2.5	-12.5	1.6962185537033537e-6
3.	-12.5	1.7956727401269404e-6
3.5	-12.5	1.8951269265505273e-6
4.	-12.5	1.9945811129741137e-6
4.5	-12.5	2.0940352993977006e-6
5.	-12.5	2.2156774632988285e-6
5.5	-12.5	2.3407041613247707e-6
6.	-12.5	2.4657308593507138e-6
6.5	-12.5	2.5907575573766564e-6
7.	-12.5	2.742983615013601e-6
7.5	-12.5	2.964533920238674e-6
8.	-12.5	3.186084225463747e-6
8.5	-12.5	3.4076345306888202e-6
9.	-12.5	3.6291848359138936e-6
9.5	-12.5	3.920035857440835e-6
10.	-12.5	4.241166186252165e-6
10.5	-12.5	4.562296515063497e-6
11.	-12.5	4.883426843874829e-6
11.5	-12.5	5.202764574387599e-6
12.	-12.5	5.507608932972502e-6
12.5	-12.5	5.812453291557406e-6
13.	-12.5	6.11729765014231e-6
13.5	-12.5	6.422142008727213e-6
14.	-12.5	6.661071113666689e-6
14.5	-12.5	6.840173465020893e-6
15.	-12.5	7.019275816375096e-6
15.5	-12.5	7.1983781677293e-6
16.	-12.5	7.377480519083503e-6
16.5	-12.5	7.4876928143294305e-6
17.	-12.5	7.593379040525211e-6
17.5	-12.5	7.699065266720988e-6
18.	-12.5	7.804751492916767e-6
18.5	-12.5	7.939557823916786e-6
19.	-12.5	8.127856463408277e-6
19.5	-12.5	8.31615510289977e-6
20.	-12.5	8.504453742391264e-6
20.5	-12.5	8.692752381882754e-6
21.	-12.5	8.999750008293697e-6
21.5	-12.5	9.342880644712836e-6
22.	-12.5	9.686011281131975e-6
22.5	-12.5	0.000010029141917551112
23.	-12.5	0.000010384865713673309
23.5	-12.5	0.000010797659936424669
24.	-12.5	0.000011210454159176027
24.5	-12.5	0.000011623248381927385
25.	-12.5	0.000012036042604678745
25.5	-12.5	0.00001238427260146929
26.	-12.5	0.00001268853933067244
26.5	-12.5	0.00001299280605987559
27.	-12.5	0.000013297072789078738
27.5	-12.5	0.000013599027321376952
28.	-12.5	0.000013647843125657947
28.5	-12.5	0.00001369665892993894
29.	-12.5	0.000013745474734219932
29.5	-12.5	0.000013794290538500927
30.	-12.5	0.000013734648271644801
30.5	-12.5	0.000013527178117037142
31.	-12.5	0.000013319707962429483
31.5	-12.5	0.000013112237807821826
32.	-12.5	0.000012904767653214169
32.5	-12.5	0.000012578720284607822
33.	-12.5	0.000012229636958406278
33.5	-12.5	0.000011880553632204735
34.	-12.5	0.00001153147030600319
34.5	-12.5	0.000011167616012186663
35.	-12.5	0.000010759794666406678
35.5	-12.5	0.000010351973320626693
36.	-12.5	9.944151974846709e-6
36.5	-12.5	9.536330629066726e-6
37.	-12.5	9.101674757002081e-6
37.5	-12.5	8.653537854504034e-6
38.	-12.5	8.205400952005987e-6
38.5	-12.5	7.75726404950794e-6
39.	-12.5	7.309329460645605e-6
39.5	-12.5	6.8637293302791815e-6
40.	-12.5	6.418129199912759e-6
40.5	-12.5	5.972529069546336e-6
41.	-12.5	5.526928939179913e-6
41.5	-12.5	5.120697037067734e-6
42.	-12.5	4.754807009487455e-6
42.5	-12.5	4.388916981907175e-6
43.	-12.5	4.023026954326897e-6
43.5	-12.5	3.6571369267466185e-6
44.	-12.5	3.3949613919852813e-6
44.5	-12.5	3.1432902518894197e-6
45.	-12.5	2.8916191117935567e-6
45.5	-12.5	2.639947971697695e-6
46.	-12.5	2.4150746051962335e-6
46.5	-12.5	2.2465816855347727e-6
47.	-12.5	2.0780887658733124e-6
47.5	-12.5	1.909595846211852e-6
48.	-12.5	1.7411029265503918e-6
48.5	-12.5	1.601850213487789e-6
49.	-12.5	1.473068938939238e-6
49.5	-12.5	1.3442876643906877e-6
50.	-12.5	1.2155063898421367e-6
50.5	-12.5	1.0906179825013607e-6
51.	-12.5	9.877109565353467e-7
51.5	-12.5	8.848039305693326e-7
52.	-12.5	7.818969046033186e-7
52.5	-12.5	6.789898786373045e-7
53.	-12.5	5.938034888818145e-7
53.5	-12.5	5.222830005370842e-7
54.	-12.5	4.5076251219235414e-7
54.5	-12.5	3.7924202384762373e-7
55.	-12.5	3.0772153550289353e-7
55.5	-12.5	2.670755979789682e-7
56.	-12.5	2.2710051367573834e-7
56.5	-12.5	1.8712542937250846e-7
57.	-12.5	1.471503450692787e-7
57.5	-12.5	1.1585362388612009e-7
58.	-12.5	9.79679752868829e-8
58.5	-12.5	8.008232668764576e-8
59.	-12.5	6.21966780884086e-8
59.5	-12.5	4.431102948917143e-8
60.	-12.5	3.5631392145595675e-8
60.5	-12.5	2.915324084856255e-8
61.	-12.5	2.267508955152941e-8
61.5	-12.5	1.6196938254496293e-8
62.	-12.5	1.0731822923332275e-8
62.5	-12.5	8.834346620593094e-9
63.	-12.5	6.936870317853917e-9
63.5	-12.5	5.039394015114737e-9
64.	-12.5	3.141917712375556e-9
64.5	-12.5	2.1691630134139034e-9
65.	-12.5	1.7272661603857696e-9
-35.	-12.	1.658508075200504e-16
-34.5	-12.	2.1444266273769844e-16
-34.	-12.	7.344590537444319e-16
-33.5	-12.	1.352909188377173e-15
-33.	-12.	1.9713593230099136e-15
-32.5	-12.	2.589809457642656e-15
-32.	-12.	4.518687996119376e-15
-31.5	-12.	1.0565445119103219e-14
-31.	-12.	1.661220224208706e-14
-30.5	-12.	2.2658959365070898e-14
-30.	-12.	2.870571648805475e-14
-29.5	-12.	5.897109216329298e-14
-29.	-12.	1.0196200621124454e-13
-28.5	-12.	1.4495292025919615e-13
-28.	-12.	1.8794383430714766e-13
-27.5	-12.	2.433444173380156e-13
-27.	-12.	4.644129659015494e-13
-26.5	-12.	6.854815144650829e-13
-26.	-12.	9.065500630286169e-13
-25.5	-12.	1.1276186115921507e-12
-25.	-12.	1.638112733878015e-12
-24.5	-12.	2.4573817767958014e-12
-24.	-12.	3.2766508197135867e-12
-23.5	-12.	4.095919862631375e-12
-23.	-12.	4.915188905549161e-12
-22.5	-12.	6.9535416872519674e-12
-22.	-12.	9.130414547341784e-12
-21.5	-12.	1.13072874074316e-11
-21.	-12.	1.3484160267521418e-11
-20.5	-12.	1.6603261425569014e-11
-20.	-12.	2.1799057371744684e-11
-19.5	-12.	2.699485331792036e-11
-19.	-12.	3.219064926409603e-11
-18.5	-12.	3.73864452102717e-11
-18.	-12.	5.2785524615174784e-11
-17.5	-12.	7.203063830417507e-11
-17.	-12.	9.127575199317538e-11
-16.5	-12.	1.1052086568217567e-10
-16.	-12.	1.4551649743950483e-10
-15.5	-12.	2.769545348984604e-10
-15.	-12.	4.0839257235741604e-10
-14.5	-12.	5.398306098163716e-10
-14.	-12.	6.712686472753271e-10
-13.5	-12.	1.203891883172699e-9
-13.	-12.	2.0588014185862227e-9
-12.5	-12.	2.913710953999746e-9
-12.	-12.	3.76862048941327e-9
-11.5	-12.	4.623530024826793e-9
-11.	-12.	8.79051584192602e-9
-10.5	-12.	1.3064631595707816e-8
-10.	-12.	1.733874734948961e-8
-9.5	-12.	2.1612863103271407e-8
-9.	-12.	3.030992282197748e-8
-8.5	-12.	4.613797584990528e-8
-8.	-12.	6.196602887783306e-8
-7.5	-12.	7.779408190576087e-8
-7.	-12.	9.362213493368867e-8
-6.5	-12.	1.3098490420607245e-7
-6.	-12.	1.7383442026603458e-7
-5.5	-12.	2.1668393632599669e-7
-5.	-12.	2.595334523859588e-7
-4.5	-12.	3.11075726295178e-7
-4.	-12.	3.951058240456628e-7
-3.5	-12.	4.791359217961475e-7
-3.	-12.	5.631660195466322e-7
-2.5	-12.	6.471961172971169e-7
-2.	-12.	7.529347901463422e-7
-1.5	-12.	8.716858891015261e-7
-1.	-12.	9.9043698805671e-7
-0.5	-12.	1.1091880870118938e-6
0.	-12.	1.2281291709499395e-6
0.5	-12.	1.3517060035023767e-6
1.	-12.	1.475282836054814e-6
1.5	-12.	1.598859668607251e-6
2.	-12.	1.7224365011596886e-6
2.5	-12.	1.8415070812701777e-6
3.	-12.	1.9551475087019626e-6
3.5	-12.	2.068787936133747e-6
4.	-12.	2.182428363565532e-6
4.5	-12.	2.296068790997317e-6
5.	-12.	2.4412493716710043e-6
5.5	-12.	2.5912410589476773e-6
6.	-12.	2.741232746224351e-6
6.5	-12.	2.891224433501024e-6
7.	-12.	3.074304832310459e-6
7.5	-12.	3.3417199383878367e-6
8.	-12.	3.6091350444652137e-6
8.5	-12.	3.876550150542592e-6
9.	-12.	4.143965256619969e-6
9.5	-12.	4.494103443755003e-6
10.	-12.	4.88038552267819e-6
10.5	-12.	5.266667601601378e-6
11.	-12.	5.652949680524566e-6
11.5	-12.	6.0374642146526594e-6
12.	-12.	6.40768793742886e-6
12.5	-12.	6.77791166020506e-6
13.	-12.	7.148135382981261e-6
13.5	-12.	7.518359105757461e-6
14.	-12.	7.813189388013486e-6
14.5	-12.	8.039590216713745e-6
15.	-12.	8.265991045414002e-6
15.5	-12.	8.492391874114262e-6
16.	-12.	8.718792702814519e-6
16.5	-12.	8.861182505852586e-6
17.	-12.	8.998052793816904e-6
17.5	-12.	9.134923081781223e-6
18.	-12.	9.271793369745542e-6
18.5	-12.	9.437703068612028e-6
19.	-12.	9.656956844940873e-6
19.5	-12.	9.876210621269718e-6
20.	-12.	0.000010095464397598565
20.5	-12.	0.00001031471817392741
21.	-12.	0.000010661813905435358
21.5	-12.	0.000011047825846473287
22.	-12.	0.000011433837787511215
22.5	-12.	0.000011819849728549144
23.	-12.	0.000012220797576189673
23.5	-12.	0.000012689432849544076
24.	-12.	0.000013158068122898478
24.5	-12.	0.000013626703396252883
25.	-12.	0.000014095338669607284
25.5	-12.	0.00001450123713352336
26.	-12.	0.000014864416659825428
26.5	-12.	0.000015227596186127496
27.	-12.	0.000015590775712429564
27.5	-12.	0.00001595153976753771
28.	-12.	0.000016047858651784444
28.5	-12.	0.00001614417753603117
29.	-12.	0.000016240496420277898
29.5	-12.	0.00001633681530452463
30.	-12.	0.000016314931216713373
30.5	-12.	0.000016131936982814466
31.	-12.	0.000015948942748915558
31.5	-12.	0.000015765948515016654
32.	-12.	0.000015582954281117747
32.5	-12.	0.000015252606531733874
33.	-12.	0.000014893632461830674
33.5	-12.	0.000014534658391927478
34.	-12.	0.000014175684322024278
34.5	-12.	0.000013790983754811308
35.	-12.	0.000013329706061878476
35.5	-12.	0.000012868428368945648
36.	-12.	0.000012407150676012816
36.5	-12.	0.000011945872983079986
37.	-12.	0.000011434705007555416
37.5	-12.	0.00001089847333570113
38.	-12.	0.000010362241663846842
38.5	-12.	9.826009991992557e-6
39.	-12.	9.289465493715905e-6
39.5	-12.	8.749311350953985e-6
40.	-12.	8.209157208192067e-6
40.5	-12.	7.669003065430146e-6
41.	-12.	7.128848922668228e-6
41.5	-12.	6.636343678881406e-6
42.	-12.	6.192665776056501e-6
42.5	-12.	5.748987873231596e-6
43.	-12.	5.305309970406691e-6
43.5	-12.	4.861632067581787e-6
44.	-12.	4.538584752357701e-6
44.5	-12.	4.227755125003903e-6
45.	-12.	3.9169254976501065e-6
45.5	-12.	3.6060958702963088e-6
46.	-12.	3.3248316492741704e-6
46.5	-12.	3.10577076070848e-6
47.	-12.	2.88670987214279e-6
47.5	-12.	2.6676489835771e-6
48.	-12.	2.44858809501141e-6
48.5	-12.	2.261107226088454e-6
49.	-12.	2.0849357243836607e-6
49.5	-12.	1.9087642226788684e-6
50.	-12.	1.7325927209740754e-6
50.5	-12.	1.5612632458270791e-6
51.	-12.	1.4172746551009742e-6
51.5	-12.	1.2732860643748695e-6
52.	-12.	1.129297473648765e-6
52.5	-12.	9.8530888292266e-7
53.	-12.	8.652718511618872e-7
53.5	-12.	7.637059193980678e-7
54.	-12.	6.621399876342483e-7
54.5	-12.	5.605740558704287e-7
55.	-12.	4.5900812410660937e-7
55.5	-12.	3.9986892171316383e-7
56.	-12.	3.416515823844437e-7
56.5	-12.	2.8343424305572363e-7
57.	-12.	2.2521690372700358e-7
57.5	-12.	1.7923410031082366e-7
58.	-12.	1.5215788640738146e-7
58.5	-12.	1.2508167250393927e-7
59.	-12.	9.800545860049709e-8
59.5	-12.	7.09292446970549e-8
60.	-12.	5.7419692468613945e-8
60.5	-12.	4.715441352490453e-8
61.	-12.	3.6889134581195114e-8
61.5	-12.	2.6623855637485702e-8
62.	-12.	1.7934327782762955e-8
62.5	-12.	1.4794169618314485e-8
63.	-12.	1.1654011453866016e-8
63.5	-12.	8.513853289417545e-9
64.	-12.	5.373695124969075e-9
64.5	-12.	3.746741113184397e-9
65.	-12.	2.9884769791523924e-9
-35.	-11.5	2.88975635604144e-16
-34.5	-11.5	3.736412239713476e-16
-34.	-11.5	1.2801475839493469e-15
-33.5	-11.5	2.3582548209982214e-15
-33.	-11.5	3.4363620580470957e-15
-32.5	-11.5	4.5144692950959715e-15
-32.	-11.5	7.877324688096467e-15
-31.5	-11.5	1.841975240629014e-14
-31.	-11.5	2.896218012448381e-14
-30.5	-11.5	3.950460784267748e-14
-30.	-11.5	5.004703556087117e-14
-29.5	-11.5	1.0282554916205329e-13
-29.	-11.5	1.777967791007721e-13
-28.5	-11.5	2.5276800903949097e-13
-28.	-11.5	3.2773923897820976e-13
-27.5	-11.5	4.2436017483582794e-13
-27.	-11.5	8.100027388208447e-13
-26.5	-11.5	1.195645302805861e-12
-26.	-11.5	1.581287866790878e-12
-25.5	-11.5	1.9669304307758947e-12
-25.	-11.5	2.8574770986986603e-12
-24.5	-11.5	4.2866828858383045e-12
-24.	-11.5	5.715888672977946e-12
-23.5	-11.5	7.145094460117591e-12
-23.	-11.5	8.574300247257236e-12
-22.5	-11.5	1.212683852255753e-11
-22.	-11.5	1.592064339287847e-11
-21.5	-11.5	1.9714448263199408e-11
-21.	-11.5	2.350825313352035e-11
-20.5	-11.5	2.873976430260407e-11
-20.	-11.5	3.7140016194048646e-11
-19.5	-11.5	4.554026808549322e-11
-19.	-11.5	5.39405199769378e-11
-18.5	-11.5	6.234077186838238e-11
-18.	-11.5	8.309073896866565e-11
-17.5	-11.5	1.0849581814969811e-10
-17.	-11.5	1.339008973307306e-10
-16.5	-11.5	1.5930597651176304e-10
-16.	-11.5	2.0235655277622974e-10
-15.5	-11.5	3.534527298993345e-10
-15.	-11.5	5.045489070224392e-10
-14.5	-11.5	6.556450841455439e-10
-14.	-11.5	8.067412612686485e-10
-13.5	-11.5	1.3960899267263769e-9
-13.	-11.5	2.3375023604110695e-9
-12.5	-11.5	3.278914794095762e-9
-12.	-11.5	4.220327227780455e-9
-11.5	-11.5	5.161739661465147e-9
-11.	-11.5	9.666144477830691e-9
-10.5	-11.5	1.4285795174995456e-8
-10.	-11.5	1.8905445872160215e-8
-9.5	-11.5	2.352509656932498e-8
-9.	-11.5	3.286735395373302e-8
-8.5	-11.5	4.9823742775457175e-8
-8.	-11.5	6.678013159718133e-8
-7.5	-11.5	8.373652041890549e-8
-7.	-11.5	1.0069290924062965e-7
-6.5	-11.5	1.4061455996086746e-7
-6.	-11.5	1.863874406447229e-7
-5.5	-11.5	2.3216032132857836e-7
-5.	-11.5	2.779332020124338e-7
-4.5	-11.5	3.3301645874518773e-7
-4.	-11.5	4.2289579081074313e-7
-3.5	-11.5	5.127751228762984e-7
-3.	-11.5	6.026544549418539e-7
-2.5	-11.5	6.925337870074092e-7
-2.	-11.5	8.060437500145432e-7
-1.5	-11.5	9.33718246509751e-7
-1.	-11.5	1.0613927430049587e-6
-0.5	-11.5	1.1890672395001662e-6
0.	-11.5	1.3170131250551166e-6
0.5	-11.5	1.4515810679890906e-6
1.	-11.5	1.5861490109230646e-6
1.5	-11.5	1.7207169538570384e-6
2.	-11.5	1.8552848967910124e-6
2.5	-11.5	1.9867956088370015e-6
3.	-11.5	2.1146222772769847e-6
3.5	-11.5	2.2424489457169675e-6
4.	-11.5	2.3702756141569504e-6
4.5	-11.5	2.498102282596933e-6
5.	-11.5	2.66682128004318e-6
5.5	-11.5	2.841777956570584e-6
6.	-11.5	3.016734633097988e-6
6.5	-11.5	3.191691309625392e-6
7.	-11.5	3.4056260496073175e-6
7.5	-11.5	3.718905956536999e-6
8.	-11.5	4.032185863466681e-6
8.5	-11.5	4.345465770396363e-6
9.	-11.5	4.6587456773260445e-6
9.5	-11.5	5.068171030069171e-6
10.	-11.5	5.519604859104215e-6
10.5	-11.5	5.97103868813926e-6
11.	-11.5	6.422472517174304e-6
11.5	-11.5	6.872163854917721e-6
12.	-11.5	7.307766941885217e-6
12.5	-11.5	7.743370028852714e-6
13.	-11.5	8.17897311582021e-6
13.5	-11.5	8.614576202787709e-6
14.	-11.5	8.965307662360283e-6
14.5	-11.5	9.239006968406596e-6
15.	-11.5	9.51270627445291e-6
15.5	-11.5	9.786405580499223e-6
16.	-11.5	0.000010060104886545536
16.5	-11.5	0.00001023467219737574
17.	-11.5	0.000010402726547108598
17.5	-11.5	0.000010570780896841458
18.	-11.5	0.000010738835246574317
18.5	-11.5	0.00001093584831330727
19.	-11.5	0.000011186057226473468
19.5	-11.5	0.000011436266139639668
20.	-11.5	0.000011686475052805866
20.5	-11.5	0.000011936683965972066
21.	-11.5	0.000012323877802577019
21.5	-11.5	0.000012752771048233737
22.	-11.5	0.000013181664293890456
22.5	-11.5	0.000013610557539547174
23.	-11.5	0.000014056729438706037
23.5	-11.5	0.000014581205762663484
24.	-11.5	0.00001510568208662093
24.5	-11.5	0.000015630158410578377
25.	-11.5	0.000016154634734535824
25.5	-11.5	0.00001661820166557743
26.	-11.5	0.000017040293988978414
26.5	-11.5	0.0000174623863123794
27.	-11.5	0.000017884478635780387
27.5	-11.5	0.000018304052213698473
28.	-11.5	0.000018447874177910938
28.5	-11.5	0.000018591696142123403
29.	-11.5	0.000018735518106335865
29.5	-11.5	0.000018879340070548334
30.	-11.5	0.00001889521416178194
30.5	-11.5	0.000018736695848591785
31.	-11.5	0.000018578177535401633
31.5	-11.5	0.000018419659222211478
32.	-11.5	0.000018261140909021325
32.5	-11.5	0.000017926492778859924
33.	-11.5	0.00001755762796525507
33.5	-11.5	0.00001718876315165022
34.	-11.5	0.000016819898338045366
34.5	-11.5	0.00001641435149743595
35.	-11.5	0.000015899617457350276
35.5	-11.5	0.0000153848834172646
36.	-11.5	0.000014870149377178924
36.5	-11.5	0.000014355415337093247
37.	-11.5	0.00001376773525810875
37.5	-11.5	0.000013143408816898224
38.	-11.5	0.000012519082375687699
38.5	-11.5	0.000011894755934477173
39.	-11.5	0.000011269601526786204
39.5	-11.5	0.00001063489337162879
40.	-11.5	0.000010000185216471374
40.5	-11.5	9.365477061313958e-6
41.	-11.5	8.730768906156544e-6
41.5	-11.5	8.151990320695078e-6
42.	-11.5	7.630524542625547e-6
42.5	-11.5	7.109058764556016e-6
43.	-11.5	6.587592986486486e-6
43.5	-11.5	6.066127208416954e-6
44.	-11.5	5.68220811273012e-6
44.5	-11.5	5.312219998118388e-6
45.	-11.5	4.942231883506655e-6
45.5	-11.5	4.572243768894923e-6
46.	-11.5	4.234588693352108e-6
46.5	-11.5	3.964959835882187e-6
47.	-11.5	3.6953309784122674e-6
47.5	-11.5	3.425702120942348e-6
48.	-11.5	3.156073263472428e-6
48.5	-11.5	2.920364238689119e-6
49.	-11.5	2.696802509828084e-6
49.5	-11.5	2.473240780967049e-6
50.	-11.5	2.2496790521060143e-6
50.5	-11.5	2.0319085091527974e-6
51.	-11.5	1.846838353666602e-6
51.5	-11.5	1.6617681981804065e-6
52.	-11.5	1.476698042694211e-6
52.5	-11.5	1.2916278872080155e-6
53.	-11.5	1.13674021344196e-6
53.5	-11.5	1.0051288382590512e-6
54.	-11.5	8.735174630761424e-7
54.5	-11.5	7.419060878932337e-7
55.	-11.5	6.102947127103252e-7
55.5	-11.5	5.326622454473593e-7
56.	-11.5	4.5620265109314906e-7
56.5	-11.5	3.7974305673893874e-7
57.	-11.5	3.0328346238472846e-7
57.5	-11.5	2.4261457673552726e-7
58.	-11.5	2.0634779752788003e-7
58.5	-11.5	1.700810183202328e-7
59.	-11.5	1.3381423911258558e-7
59.5	-11.5	9.754745990493836e-8
60.	-11.5	7.920799279163223e-8
60.5	-11.5	6.515558620124652e-8
61.	-11.5	5.110317961086082e-8
61.5	-11.5	3.705077302047511e-8
62.	-11.5	2.5136832642193634e-8
62.5	-11.5	2.0753992616035875e-8
63.	-11.5	1.6371152589878116e-8
63.5	-11.5	1.1988312563720353e-8
64.	-11.5	7.605472537562594e-9
64.5	-11.5	5.324319212954889e-9
65.	-11.5	4.249687797919015e-9
-35.	-11.	4.1210046368823756e-16
-34.5	-11.	5.328397852049967e-16
-34.	-11.	1.825836114154262e-15
-33.5	-11.	3.36360045361927e-15
-33.	-11.	4.901364793084278e-15
-32.5	-11.	6.439129132549286e-15
-32.	-11.	1.1235961380073556e-14
-31.5	-11.	2.627405969347706e-14
-31.	-11.	4.131215800688057e-14
-30.5	-11.	5.635025632028408e-14
-30.	-11.	7.138835463368759e-14
-29.5	-11.	1.466800061608136e-13
-29.	-11.	2.536315519902997e-13
-28.5	-11.	3.605830978197858e-13
-28.	-11.	4.675346436492719e-13
-27.5	-11.	6.053759323336402e-13
-27.	-11.	1.15559251174014e-12
-26.5	-11.	1.7058090911466393e-12
-26.	-11.	2.256025670553139e-12
-25.5	-11.	2.806242249959639e-12
-25.	-11.	4.076841463519306e-12
-24.5	-11.	6.115983994880807e-12
-24.	-11.	8.155126526242307e-12
-23.5	-11.	1.0194269057603809e-11
-23.	-11.	1.223341158896531e-11
-22.5	-11.	1.7300135357863092e-11
-22.	-11.	2.2710872238415157e-11
-21.5	-11.	2.812160911896722e-11
-21.	-11.	3.353234599951928e-11
-20.5	-11.	4.0876267179639126e-11
-20.	-11.	5.24809750163526e-11
-19.5	-11.	6.408568285306608e-11
-19.	-11.	7.569039068977956e-11
-18.5	-11.	8.729509852649304e-11
-18.	-11.	1.133959533221565e-10
-17.5	-11.	1.4496099799522115e-10
-17.	-11.	1.765260426682858e-10
-16.5	-11.	2.0809108734135044e-10
-16.	-11.	2.5919660811295467e-10
-15.5	-11.	4.2995092490020855e-10
-15.	-11.	6.007052416874623e-10
-14.5	-11.	7.714595584747161e-10
-14.	-11.	9.4221387526197e-10
-13.5	-11.	1.5882879702800546e-9
-13.	-11.	2.616203302235916e-9
-12.5	-11.	3.6441186341917774e-9
-12.	-11.	4.672033966147639e-9
-11.5	-11.	5.6999492981035e-9
-11.	-11.	1.054177311373536e-8
-10.5	-11.	1.5506958754283095e-8
-10.	-11.	2.0472144394830822e-8
-9.5	-11.	2.543733003537856e-8
-9.	-11.	3.542478508548856e-8
-8.5	-11.	5.350950970100908e-8
-8.	-11.	7.159423431652958e-8
-7.5	-11.	8.96789589320501e-8
-7.	-11.	1.0776368354757063e-7
-6.5	-11.	1.5024421571566247e-7
-6.	-11.	1.9894046102341123e-7
-5.5	-11.	2.4763670633116005e-7
-5.	-11.	2.963329516389088e-7
-4.5	-11.	3.5495719119519744e-7
-4.	-11.	4.5068575757582346e-7
-3.5	-11.	5.464143239564494e-7
-3.	-11.	6.421428903370754e-7
-2.5	-11.	7.378714567177015e-7
-2.	-11.	8.591527098827443e-7
-1.5	-11.	9.957506039179757e-7
-1.	-11.	1.1323484979532073e-6
-0.5	-11.	1.2689463919884388e-6
0.	-11.	1.4058970791602938e-6
0.5	-11.	1.5514561324758044e-6
1.	-11.	1.697015185791315e-6
1.5	-11.	1.8425742391068257e-6
2.	-11.	1.9881332924223367e-6
2.5	-11.	2.1320841364038254e-6
3.	-11.	2.274097045852007e-6
3.5	-11.	2.4161099553001875e-6
4.	-11.	2.5581228647483685e-6
4.5	-11.	2.70013577419655e-6
5.	-11.	2.892393188415356e-6
5.5	-11.	3.09231485419349e-6
6.	-11.	3.292236519971625e-6
6.5	-11.	3.4921581857497597e-6
7.	-11.	3.736947266904176e-6
7.5	-11.	4.096091974686162e-6
8.	-11.	4.455236682468148e-6
8.5	-11.	4.814381390250134e-6
9.	-11.	5.1735260980321205e-6
9.5	-11.	5.642238616383339e-6
10.	-11.	6.158824195530239e-6
10.5	-11.	6.675409774677141e-6
11.	-11.	7.191995353824042e-6
11.5	-11.	7.706863495182782e-6
12.	-11.	8.207845946341575e-6
12.5	-11.	8.708828397500369e-6
13.	-11.	9.209810848659163e-6
13.5	-11.	9.710793299817955e-6
14.	-11.	0.00001011742593670708
14.5	-11.	0.000010438423720099447
15.	-11.	0.000010759421503491815
15.5	-11.	0.000011080419286884184
16.	-11.	0.000011401417070276554
16.5	-11.	0.000011608161888898894
17.	-11.	0.000011807400300400294
17.5	-11.	0.000012006638711901692
18.	-11.	0.00001220587712340309
18.5	-11.	0.000012433993558002511
19.	-11.	0.000012715157608006062
19.5	-11.	0.000012996321658009616
20.	-11.	0.000013277485708013169
20.5	-11.	0.000013558649758016722
21.	-11.	0.00001398594169971868
21.5	-11.	0.000014457716249994188
22.	-11.	0.000014929490800269696
22.5	-11.	0.000015401265350545204
23.	-11.	0.000015892661301222403
23.5	-11.	0.000016472978675782892
24.	-11.	0.000017053296050343383
24.5	-11.	0.000017633613424903872
25.	-11.	0.000018213930799464364
25.5	-11.	0.0000187351661976315
26.	-11.	0.000019216171318131404
26.5	-11.	0.00001969717643863131
27.	-11.	0.000020178181559131213
27.5	-11.	0.00002065656465985923
28.	-11.	0.000020847889704037432
28.5	-11.	0.000021039214748215636
29.	-11.	0.000021230539792393836
29.5	-11.	0.000021421864836572037
30.	-11.	0.00002147549710685051
30.5	-11.	0.00002134145471436911
31.	-11.	0.000021207412321887708
31.5	-11.	0.000021073369929406304
32.	-11.	0.000020939327536924904
32.5	-11.	0.000020600379025985977
33.	-11.	0.000020221623468679467
33.5	-11.	0.000019842867911372963
34.	-11.	0.000019464112354066455
34.5	-11.	0.000019037719240060594
35.	-11.	0.000018469528852822075
35.5	-11.	0.000017901338465583553
36.	-11.	0.00001733314807834503
36.5	-11.	0.00001676495769110651
37.	-11.	0.000016100765508662087
37.5	-11.	0.00001538834429809532
38.	-11.	0.000014675923087528554
38.5	-11.	0.00001396350187696179
39.	-11.	0.000013249737559856504
39.5	-11.	0.000012520475392303592
40.	-11.	0.00001179121322475068
40.5	-11.	0.00001106195105719777
41.	-11.	0.00001033268888964486
41.5	-11.	9.667636962508751e-6
42.	-11.	9.068383309194595e-6
42.5	-11.	8.469129655880436e-6
43.	-11.	7.86987600256628e-6
43.5	-11.	7.270622349252123e-6
44.	-11.	6.825831473102539e-6
44.5	-11.	6.396684871232871e-6
45.	-11.	5.967538269363204e-6
45.5	-11.	5.538391667493536e-6
46.	-11.	5.144345737430044e-6
46.5	-11.	4.824148911055894e-6
47.	-11.	4.5039520846817444e-6
47.5	-11.	4.1837552583075955e-6
48.	-11.	3.863558431933447e-6
48.5	-11.	3.579621251289784e-6
49.	-11.	3.3086692952725065e-6
49.5	-11.	3.0377173392552297e-6
50.	-11.	2.7667653832379525e-6
50.5	-11.	2.5025537724785156e-6
51.	-11.	2.2764020522322295e-6
51.5	-11.	2.0502503319859434e-6
52.	-11.	1.8240986117396573e-6
52.5	-11.	1.5979468914933712e-6
53.	-11.	1.4082085757220325e-6
53.5	-11.	1.2465517571200346e-6
54.	-11.	1.0848949385180367e-6
54.5	-11.	9.232381199160388e-7
55.	-11.	7.61581301314041e-7
55.5	-11.	6.654555691815549e-7
56.	-11.	5.707537198018544e-7
56.5	-11.	4.760518704221539e-7
57.	-11.	3.813500210424534e-7
57.5	-11.	3.059950531602308e-7
58.	-11.	2.605377086483786e-7
58.5	-11.	2.1508036413652635e-7
59.	-11.	1.696230196246741e-7
59.5	-11.	1.241656751128218e-7
60.	-11.	1.0099629311465049e-7
60.5	-11.	8.31567588775885e-8
61.	-11.	6.531722464052652e-8
61.5	-11.	4.747769040346452e-8
62.	-11.	3.2339337501624314e-8
62.5	-11.	2.6713815613757265e-8
63.	-11.	2.1088293725890213e-8
63.5	-11.	1.546277183802316e-8
64.	-11.	9.83724995015611e-9
64.5	-11.	6.901897312725383e-9
65.	-11.	5.510898616685637e-9
-35.	-10.5	9.94911806669318e-16
-34.5	-10.5	1.2851281057466103e-15
-34.	-10.5	4.36714719703057e-15
-33.5	-10.5	8.032096491220631e-15
-33.	-10.5	1.1697045785410691e-14
-32.5	-10.5	1.5361995079600746e-14
-32.	-10.5	2.672130833945922e-14
-31.5	-10.5	6.225932262768896e-14
-31.	-10.5	9.779733691591863e-14
-30.5	-10.5	1.3333535120414844e-13
-30.	-10.5	1.6887336549237806e-13
-29.5	-10.5	3.458168611127418e-13
-29.	-10.5	5.970610801588255e-13
-28.5	-10.5	8.483052992049096e-13
-28.	-10.5	1.0995495182509936e-12
-27.5	-10.5	1.422997326337841e-12
-27.	-10.5	2.71035655841249e-12
-26.5	-10.5	3.9977157904871375e-12
-26.	-10.5	5.2850750225617865e-12
-25.5	-10.5	6.5724342546364355e-12
-25.	-10.5	9.536719648570701e-12
-24.5	-10.5	1.4290040945153144e-11
-24.	-10.5	1.904336224173558e-11
-23.5	-10.5	2.379668353831803e-11
-23.	-10.5	2.8550004834900505e-11
-22.5	-10.5	4.029379421697966e-11
-22.	-10.5	5.28318852178549e-11
-21.5	-10.5	6.536997621873012e-11
-21.	-10.5	7.790806721960538e-11
-20.5	-10.5	9.434694122638077e-11
-20.	-10.5	1.1938323876154024e-10
-19.5	-10.5	1.444195362966997e-10
-19.	-10.5	1.6945583383185906e-10
-18.5	-10.5	1.9449213136701863e-10
-18.	-10.5	2.3911794775680784e-10
-17.5	-10.5	2.9112785392795373e-10
-17.	-10.5	3.431377600990996e-10
-16.5	-10.5	3.951476662702455e-10
-16.	-10.5	4.69414180933508e-10
-15.5	-10.5	6.799607123192116e-10
-15.	-10.5	8.905072437049153e-10
-14.5	-10.5	1.1010537750906189e-9
-14.	-10.5	1.3116003064763225e-9
-13.5	-10.5	2.042757592220249e-9
-13.	-10.5	3.192139962447644e-9
-12.5	-10.5	4.341522332675039e-9
-12.	-10.5	5.490904702902435e-9
-11.5	-10.5	6.6402870731298285e-9
-11.	-10.5	1.1841781780363769e-8
-10.5	-10.5	1.7174343075796345e-8
-10.	-10.5	2.2506904371228915e-8
-9.5	-10.5	2.783946566666149e-8
-9.	-10.5	3.840821834215269e-8
-8.5	-10.5	5.741914120861121e-8
-8.	-10.5	7.643006407506972e-8
-7.5	-10.5	9.544098694152824e-8
-7.	-10.5	1.1445190980798675e-7
-6.5	-10.5	1.587238340821542e-7
-6.	-10.5	2.094319108809893e-7
-5.5	-10.5	2.601399876798244e-7
-5.	-10.5	3.108480644786595e-7
-4.5	-10.5	3.718703465972109e-7
-4.	-10.5	4.714403590563953e-7
-3.5	-10.5	5.710103715155797e-7
-3.	-10.5	6.705803839747641e-7
-2.5	-10.5	7.701503964339485e-7
-2.	-10.5	8.967915468823807e-7
-1.5	-10.5	1.0396595192703945e-6
-1.	-10.5	1.1825274916584082e-6
-0.5	-10.5	1.325395464046422e-6
0.	-10.5	1.4687234763000767e-6
0.5	-10.5	1.6232767398214204e-6
1.	-10.5	1.7778300033427642e-6
1.5	-10.5	1.932383266864108e-6
2.	-10.5	2.0869365303854517e-6
2.5	-10.5	2.2420839048236232e-6
3.	-10.5	2.3979471985379606e-6
3.5	-10.5	2.5538104922522976e-6
4.	-10.5	2.709673785966635e-6
4.5	-10.5	2.8655370796809724e-6
5.	-10.5	3.082185441943539e-6
5.5	-10.5	3.3081059038821082e-6
6.	-10.5	3.534026365820678e-6
6.5	-10.5	3.7599468277592476e-6
7.	-10.5	4.036671607660467e-6
7.5	-10.5	4.442883668415318e-6
8.	-10.5	4.849095729170169e-6
8.5	-10.5	5.25530778992502e-6
9.	-10.5	5.661519850679871e-6
9.5	-10.5	6.190597370325346e-6
10.	-10.5	6.773358043376937e-6
10.5	-10.5	7.356118716428529e-6
11.	-10.5	7.93887938948012e-6
11.5	-10.5	8.520122822493093e-6
12.	-10.5	9.089099188087135e-6
12.5	-10.5	9.658075553681178e-6
13.	-10.5	0.000010227051919275222
13.5	-10.5	0.000010796028284869263
14.	-10.5	0.000011262998616592425
14.5	-10.5	0.000011637385069545556
15.	-10.5	0.000012011771522498687
15.5	-10.5	0.000012386157975451818
16.	-10.5	0.00001276054442840495
16.5	-10.5	0.00001300768310410275
17.	-10.5	0.000013246461614939744
17.5	-10.5	0.000013485240125776738
18.	-10.5	0.000013724018636613733
18.5	-10.5	0.000013991316612620211
19.	-10.5	0.000014311003549419028
19.5	-10.5	0.000014630690486217845
20.	-10.5	0.000014950377423016664
20.5	-10.5	0.000015270064359815482
21.	-10.5	0.00001574430571765243
21.5	-10.5	0.000016265594793310017
22.	-10.5	0.000016786883868967604
22.5	-10.5	0.00001730817294462519
23.	-10.5	0.000017851934644823635
23.5	-10.5	0.000018497539115245355
24.	-10.5	0.000019143143585667078
24.5	-10.5	0.000019788748056088794
25.	-10.5	0.000020434352526510517
25.5	-10.5	0.000021026072431975587
26.	-10.5	0.00002158110109685399
26.5	-10.5	0.0000221361297617324
27.	-10.5	0.000022691158426610803
27.5	-10.5	0.000023243492800604215
28.	-10.5	0.000023500856894998983
28.5	-10.5	0.000023758220989393755
29.	-10.5	0.000024015585083788526
29.5	-10.5	0.000024272949178183298
30.	-10.5	0.00002438186700675284
30.5	-10.5	0.00002428845320899461
31.	-10.5	0.000024195039411236388
31.5	-10.5	0.00002410162561347816
32.	-10.5	0.000024008211815719937
32.5	-10.5	0.000023675526967598155
33.	-10.5	0.00002329635900873307
33.5	-10.5	0.00002291719104986798
34.	-10.5	0.0000225380230910029
34.5	-10.5	0.000022098713878032826
35.	-10.5	0.000021480389064101097
35.5	-10.5	0.000020862064250169364
36.	-10.5	0.000020243739436237632
36.5	-10.5	0.000019625414622305906
37.	-10.5	0.000018886282215939903
37.5	-10.5	0.000018086458936445873
38.	-10.5	0.000017286635656951843
38.5	-10.5	0.000016486812377457816
39.	-10.5	0.000015685057058571372
39.5	-10.5	0.000014861008305244859
40.	-10.5	0.000014036959551918345
40.5	-10.5	0.000013212910798591834
41.	-10.5	0.00001238886204526532
41.5	-10.5	0.00001163583569073307
42.	-10.5	0.00001095558824518827
42.5	-10.5	0.000010275340799643469
43.	-10.5	9.595093354098668e-6
43.5	-10.5	8.914845908553868e-6
44.	-10.5	8.40049296631829e-6
44.5	-10.5	7.902942124620725e-6
45.	-10.5	7.405391282923161e-6
45.5	-10.5	6.907840441225597e-6
46.	-10.5	6.446003565058006e-6
46.5	-10.5	6.059306115228021e-6
47.	-10.5	5.672608665398036e-6
47.5	-10.5	5.285911215568053e-6
48.	-10.5	4.899213765738068e-6
48.5	-10.5	4.548300310197062e-6
49.	-10.5	4.2102017400337415e-6
49.5	-10.5	3.872103169870422e-6
50.	-10.5	3.5340045997071012e-6
50.5	-10.5	3.2037224642468666e-6
51.	-10.5	2.917576443128335e-6
51.5	-10.5	2.6314304220098035e-6
52.	-10.5	2.3452844008912726e-6
52.5	-10.5	2.0591383797727417e-6
53.	-10.5	1.8180920672029014e-6
53.5	-10.5	1.6118260053734024e-6
54.	-10.5	1.4055599435439034e-6
54.5	-10.5	1.1992938817144044e-6
55.	-10.5	9.930278198849056e-7
55.5	-10.5	8.690083868927808e-7
56.	-10.5	7.467760379028537e-7
56.5	-10.5	6.245436889129264e-7
57.	-10.5	5.023113399229993e-7
57.5	-10.5	4.046877253858929e-7
58.	-10.5	3.450931169388795e-7
58.5	-10.5	2.85498508491866e-7
59.	-10.5	2.259039000448525e-7
59.5	-10.5	1.6630929159783896e-7
60.	-10.5	1.3560876474184426e-7
[truncated: 34,381 more rows]
