# Supplementary material for: Myosin V executes steps of variable length via structurally constrained diffusion
Source: eLife. 2020 Jan 15;9:e51569. doi: 10.7554/eLife.51569 (PMC7054003; doi:10.7554/eLife.51569)
Supplement: Source data 1. [file elife-51569-data1.zip › myosin_elife_source_data/Figure 3/BD_diffusion_contours/cont_yz_5kbT_2pN.txt]

-55.	-55.	4.428500059666331e-21
-54.5	-55.	7.091518954767612e-21
-54.	-55.	9.75453784986889e-21
-53.5	-55.	1.1987832654710556e-20
-53.	-55.	9.360654926206718e-21
-52.5	-55.	6.73347719770288e-21
-52.	-55.	4.106299469199041e-21
-51.5	-55.	1.479121740695202e-21
-51.	-55.	4.3440124365210775e-21
-50.5	-55.	1.1282777672868719e-20
-50.	-55.	1.8221542909216354e-20
-49.5	-55.	2.5160308145563993e-20
-49.	-55.	3.123933269271423e-20
-48.5	-55.	2.5350782440692288e-20
-48.	-55.	1.9462232188670342e-20
-47.5	-55.	1.3573681936648397e-20
-47.	-55.	7.685131684626454e-21
-46.5	-55.	1.9440544916588215e-18
-46.	-55.	5.406971865347912e-18
-45.5	-55.	8.869889239037002e-18
-45.	-55.	1.2332806612726091e-17
-44.5	-55.	2.335987989745162e-17
-44.	-55.	1.700340910505087e-16
-43.5	-55.	3.167083022035657e-16
-43.	-55.	4.633825133566227e-16
-42.5	-55.	6.100567245096799e-16
-42.	-55.	2.0671693802885205e-15
-41.5	-55.	4.615166898955066e-15
-41.	-55.	7.163164417621612e-15
-40.5	-55.	9.711161936288156e-15
-40.	-55.	1.3294819043941515e-14
-39.5	-55.	4.266497189567137e-14
-39.	-55.	7.203512474740124e-14
-38.5	-55.	1.014052775991311e-13
-38.	-55.	1.3077543045086097e-13
-37.5	-55.	2.851565549839529e-13
-37.	-55.	5.49726782223337e-13
-36.5	-55.	8.142970094627212e-13
-36.	-55.	1.0788672367021054e-12
-35.5	-55.	1.386788932155236e-12
-35.	-55.	3.427619252163509e-12
-34.5	-55.	5.468449572171781e-12
-34.	-55.	7.509279892180055e-12
-33.5	-55.	9.550110212188326e-12
-33.	-55.	1.9166856654608433e-11
-32.5	-55.	3.585271322815848e-11
-32.	-55.	5.253856980170852e-11
-31.5	-55.	6.922442637525857e-11
-31.	-55.	8.694414451191615e-11
-30.5	-55.	2.0498919372470521e-10
-30.	-55.	3.2303424293749427e-10
-29.5	-55.	4.4107929215028323e-10
-29.	-55.	5.591243413630724e-10
-28.5	-55.	9.069814222841003e-10
-28.	-55.	1.4818211947252298e-9
-27.5	-55.	2.05666096716636e-9
-27.	-55.	2.6315007396074894e-9
-26.5	-55.	3.2063405120486194e-9
-26.	-55.	4.986340849651864e-9
-25.5	-55.	6.771188575549273e-9
-25.	-55.	8.556036301446682e-9
-24.5	-55.	1.034088402734409e-8
-24.	-55.	1.3044709988651963e-8
-23.5	-55.	1.6709278224239463e-8
-23.	-55.	2.0373846459826968e-8
-22.5	-55.	2.4038414695414473e-8
-22.	-55.	2.7702982931001978e-8
-21.5	-55.	3.370170378829741e-8
-21.	-55.	3.974372311211257e-8
-20.5	-55.	4.578574243592773e-8
-20.	-55.	5.182776175974289e-8
-19.5	-55.	5.9807641928914e-8
-19.	-55.	6.993207701415475e-8
-18.5	-55.	8.00565120993955e-8
-18.	-55.	9.018094718463624e-8
-17.5	-55.	1.0030538226987699e-7
-17.	-55.	1.1503015911110313e-7
-16.5	-55.	1.2990906739464563e-7
-16.	-55.	1.4478797567818813e-7
-15.5	-55.	1.5966688396173063e-7
-15.	-55.	1.7447016122931998e-7
-14.5	-55.	1.8918482520889403e-7
-14.	-55.	2.0389948918846813e-7
-13.5	-55.	2.1861415316804218e-7
-13.	-55.	2.3332881714761625e-7
-12.5	-55.	2.468063144899059e-7
-12.	-55.	2.602233089598714e-7
-11.5	-55.	2.736403034298369e-7
-11.	-55.	2.8705729789980243e-7
-10.5	-55.	3.0874203054781104e-7
-10.	-55.	3.406852262747911e-7
-9.5	-55.	3.7262842200177127e-7
-9.	-55.	4.0457161772875143e-7
-8.5	-55.	4.365148134557315e-7
-8.	-55.	5.157290712301776e-7
-7.5	-55.	5.980050903337127e-7
-7.	-55.	6.80281109437248e-7
-6.5	-55.	7.625571285407832e-7
-6.	-55.	8.663096778132252e-7
-5.5	-55.	9.98292217196415e-7
-5.	-55.	1.1302747565796047e-6
-4.5	-55.	1.2622572959627944e-6
-4.	-55.	1.394239835345984e-6
-3.5	-55.	1.515399731719811e-6
-3.	-55.	1.635681656448321e-6
-2.5	-55.	1.7559635811768314e-6
-2.	-55.	1.8762455059053416e-6
-1.5	-55.	1.966186775447171e-6
-1.	-55.	2.01385918618657e-6
-0.5	-55.	2.061531596925968e-6
0.	-55.	2.1092040076653663e-6
0.5	-55.	2.1568764184047647e-6
1.	-55.	2.1610766063350197e-6
1.5	-55.	2.161017080362188e-6
2.	-55.	2.1609575543893566e-6
2.5	-55.	2.160898028416525e-6
3.	-55.	2.167546161495477e-6
3.5	-55.	2.1841039613031504e-6
4.	-55.	2.2006617611108233e-6
4.5	-55.	2.217219560918496e-6
5.	-55.	2.2337773607261695e-6
5.5	-55.	2.26004289108596e-6
6.	-55.	2.28742854673369e-6
6.5	-55.	2.3148142023814205e-6
7.	-55.	2.342199858029151e-6
7.5	-55.	2.3514617153387475e-6
8.	-55.	2.3323102832518833e-6
8.5	-55.	2.313158851165019e-6
9.	-55.	2.2940074190781543e-6
9.5	-55.	2.2748559869912905e-6
10.	-55.	2.2053833598235693e-6
10.5	-55.	2.129200756205195e-6
11.	-55.	2.0530181525868205e-6
11.5	-55.	1.976835548968446e-6
12.	-55.	1.8952019344805554e-6
12.5	-55.	1.804492692962139e-6
13.	-55.	1.7137834514437227e-6
13.5	-55.	1.6230742099253061e-6
14.	-55.	1.5323649684068895e-6
14.5	-55.	1.4565584988350944e-6
15.	-55.	1.383015592552193e-6
15.5	-55.	1.3094726862692922e-6
16.	-55.	1.235929779986391e-6
16.5	-55.	1.1683145575894107e-6
17.	-55.	1.1111901741637274e-6
17.5	-55.	1.054065790738044e-6
18.	-55.	9.969414073123607e-7
18.5	-55.	9.398170238866774e-7
19.	-55.	8.851429682365755e-7
19.5	-55.	8.308880450593156e-7
20.	-55.	7.766331218820557e-7
20.5	-55.	7.223781987047959e-7
21.	-55.	6.677079508522958e-7
21.5	-55.	6.122555410039926e-7
22.	-55.	5.568031311556895e-7
22.5	-55.	5.013507213073863e-7
23.	-55.	4.45898311459083e-7
23.5	-55.	3.9859824117394516e-7
24.	-55.	3.5285414940947373e-7
24.5	-55.	3.071100576450024e-7
25.	-55.	2.613659658805311e-7
25.5	-55.	2.2160193872772557e-7
26.	-55.	1.9383628523610082e-7
26.5	-55.	1.660706317444761e-7
27.	-55.	1.3830497825285135e-7
27.5	-55.	1.1053932476122662e-7
28.	-55.	9.461579254703957e-8
28.5	-55.	8.119516244687165e-8
29.	-55.	6.77745323467037e-8
29.5	-55.	5.4353902246535775e-8
30.	-55.	4.331742709529445e-8
30.5	-55.	3.738429294089322e-8
31.	-55.	3.145115878649199e-8
31.5	-55.	2.551802463209075e-8
32.	-55.	1.9584890477689516e-8
32.5	-55.	1.6422343841514074e-8
33.	-55.	1.3904143404730387e-8
33.5	-55.	1.13859429679467e-8
34.	-55.	8.867742531163012e-9
34.5	-55.	6.82525193430997e-9
35.	-55.	5.870795283609108e-9
35.5	-55.	4.916338632908247e-9
36.	-55.	3.961881982207386e-9
36.5	-55.	3.007425331506525e-9
37.	-55.	2.534907800550495e-9
37.5	-55.	2.185059872163041e-9
38.	-55.	1.8352119437755868e-9
38.5	-55.	1.4853640153881331e-9
39.	-55.	1.1892153722210858e-9
39.5	-55.	1.0245335109613308e-9
40.	-55.	8.598516497015763e-10
40.5	-55.	6.951697884418215e-10
41.	-55.	5.304879271820667e-10
41.5	-55.	4.335960820957224e-10
42.	-55.	3.55502229545332e-10
42.5	-55.	2.7740837699494155e-10
43.	-55.	1.9931452444455114e-10
43.5	-55.	1.3570888913090895e-10
44.	-55.	1.1014663953777065e-10
44.5	-55.	8.458438994463238e-11
45.	-55.	5.90221403514941e-11
45.5	-55.	3.345989075835582e-11
46.	-55.	2.3488927537576385e-11
46.5	-55.	1.8209424617944603e-11
47.	-55.	1.2929921698312817e-11
47.5	-55.	7.650418778681032e-12
48.	-55.	3.559645209322876e-12
48.5	-55.	2.8243195835147282e-12
49.	-55.	2.088993957706581e-12
49.5	-55.	1.3536683318984331e-12
50.	-55.	6.183427060902854e-13
50.5	-55.	3.730245241726183e-13
51.	-55.	2.8715328053560163e-13
51.5	-55.	2.012820368985849e-13
52.	-55.	1.154107932615682e-13
52.5	-55.	4.8257871908340616e-14
53.	-55.	3.805048186596303e-14
53.5	-55.	2.7843091823585448e-14
54.	-55.	1.763570178120786e-14
54.5	-55.	7.428311738830275e-15
55.	-55.	4.049442659152835e-15
55.5	-55.	3.0662326274566837e-15
56.	-55.	2.083022595760531e-15
56.5	-55.	1.0998125640643784e-15
57.	-55.	3.287834657855855e-16
57.5	-55.	2.5551104465235945e-16
58.	-55.	1.822386235191334e-16
58.5	-55.	1.0896620238590736e-16
59.	-55.	3.569378125268131e-17
59.5	-55.	1.3107072442231336e-17
60.	-55.	9.642103350270524e-18
-55.	-54.5	4.658497288475081e-21
-54.5	-54.5	7.424740933163352e-21
-54.	-54.5	1.0190984577851622e-20
-53.5	-54.5	1.2505214893062781e-20
-53.	-54.5	9.706866178082151e-21
-52.5	-54.5	6.908517463101521e-21
-52.	-54.5	4.1101687481208905e-21
-51.5	-54.5	1.3118200331402602e-21
-51.	-54.5	4.1275350023869594e-21
-50.5	-54.5	1.1107617445775763e-20
-50.	-54.5	1.808769988916456e-20
-49.5	-54.5	2.506778233255336e-20
-49.	-54.5	3.117808680203601e-20
-48.5	-54.5	2.5181097651262562e-20
-48.	-54.5	1.918410850048911e-20
-47.5	-54.5	1.3187119349715656e-20
-47.	-54.5	7.190130198942204e-21
-46.5	-54.5	2.587472609867099e-18
-46.	-54.5	7.200481930419799e-18
-45.5	-54.5	1.1813491250972499e-17
-45.	-54.5	1.6426500571525197e-17
-44.5	-54.5	3.102632936265423e-17
-44.	-54.5	2.247186429629426e-16
-43.5	-54.5	4.184109565632309e-16
-43.	-54.5	6.121032701635192e-16
-42.5	-54.5	8.057955837638075e-16
-42.	-54.5	2.7264201804636662e-15
-41.5	-54.5	6.084643234833468e-15
-41.	-54.5	9.442866289203271e-15
-40.5	-54.5	1.2801089343573072e-14
-40.	-54.5	1.7521433363334854e-14
-39.5	-54.5	5.615671125761397e-14
-39.	-54.5	9.47919891518931e-14
-38.5	-54.5	1.3342726704617225e-13
-38.	-54.5	1.7206254494045137e-13
-37.5	-54.5	3.732559949339731e-13
-37.	-54.5	7.177339813188001e-13
-36.5	-54.5	1.062211967703627e-12
-36.	-54.5	1.406689954088454e-12
-35.5	-54.5	1.806572740931506e-12
-35.	-54.5	4.421177670111839e-12
-34.5	-54.5	7.035782599292172e-12
-34.	-54.5	9.650387528472506e-12
-33.5	-54.5	1.2264992457652837e-11
-33.	-54.5	2.4411238551834117e-11
-32.5	-54.5	4.545148769951707e-11
-32.	-54.5	6.64917368472e-11
-31.5	-54.5	8.753198599488295e-11
-31.	-54.5	1.0986574317492111e-10
-30.5	-54.5	2.5772077537519595e-10
-30.	-54.5	4.055758075754708e-10
-29.5	-54.5	5.534308397757456e-10
-29.	-54.5	7.012858719760204e-10
-28.5	-54.5	1.136363364691955e-9
-28.	-54.5	1.8551271669029433e-9
-27.5	-54.5	2.5738909691139325e-9
-27.	-54.5	3.2926547713249206e-9
-26.5	-54.5	4.0114185735359095e-9
-26.	-54.5	6.236097302462421e-9
-25.5	-54.5	8.466833111747173e-9
-25.	-54.5	1.0697568921031925e-8
-24.5	-54.5	1.2928304730316675e-8
-24.	-54.5	1.6304077466576296e-8
-23.5	-54.5	2.0876924669854868e-8
-23.	-54.5	2.544977187313344e-8
-22.5	-54.5	3.002261907641202e-8
-22.	-54.5	3.4595466279690586e-8
-21.5	-54.5	4.203748496398322e-8
-21.	-54.5	4.9532726699825566e-8
-20.5	-54.5	5.702796843566792e-8
-20.	-54.5	6.452321017151026e-8
-19.5	-54.5	7.438007244334503e-8
-19.	-54.5	8.685044793130719e-8
-18.5	-54.5	9.932082341926936e-8
-18.	-54.5	1.1179119890723153e-7
-17.5	-54.5	1.242615743951937e-7
-17.	-54.5	1.4239946284208033e-7
-16.5	-54.5	1.6072723760460192e-7
-16.	-54.5	1.7905501236712348e-7
-15.5	-54.5	1.9738278712964507e-7
-15.	-54.5	2.1568256935855493e-7
-14.5	-54.5	2.339495540584093e-7
-14.	-54.5	2.5221653875826374e-7
-13.5	-54.5	2.704835234581182e-7
-13.	-54.5	2.887505081579726e-7
-12.5	-54.5	3.053338756883373e-7
-12.	-54.5	3.218349069581058e-7
-11.5	-54.5	3.383359382278743e-7
-11.	-54.5	3.548369694976427e-7
-10.5	-54.5	3.806918110087527e-7
-10.	-54.5	4.181526945766056e-7
-9.5	-54.5	4.5561357814445845e-7
-9.	-54.5	4.930744617123114e-7
-8.5	-54.5	5.305353452801643e-7
-8.	-54.5	6.218448489259161e-7
-7.5	-54.5	7.166421443715174e-7
-7.	-54.5	8.114394398171187e-7
-6.5	-54.5	9.062367352627199e-7
-6.	-54.5	1.0256865501055089e-6
-5.5	-54.5	1.1775410585051368e-6
-5.	-54.5	1.3293955669047647e-6
-4.5	-54.5	1.4812500753043927e-6
-4.	-54.5	1.6331045837040204e-6
-3.5	-54.5	1.7747809627763795e-6
-3.	-54.5	1.915631655466588e-6
-2.5	-54.5	2.056482348156797e-6
-2.	-54.5	2.1973330408470055e-6
-1.5	-54.5	2.3047253781745202e-6
-1.	-54.5	2.3655054558166173e-6
-0.5	-54.5	2.4262855334587135e-6
0.	-54.5	2.4870656111008106e-6
0.5	-54.5	2.5478456887429073e-6
1.	-54.5	2.558696791401358e-6
1.5	-54.5	2.564655502202175e-6
2.	-54.5	2.570614213002991e-6
2.5	-54.5	2.576572923803808e-6
3.	-54.5	2.5891199684102552e-6
3.5	-54.5	2.611400392696161e-6
4.	-54.5	2.6336808169820667e-6
4.5	-54.5	2.6559612412679724e-6
5.	-54.5	2.6782416655538777e-6
5.5	-54.5	2.709208257723466e-6
6.	-54.5	2.741177102298966e-6
6.5	-54.5	2.7731459468744656e-6
7.	-54.5	2.805114791449966e-6
7.5	-54.5	2.8156136769100423e-6
8.	-54.5	2.7924533839630645e-6
8.5	-54.5	2.769293091016087e-6
9.	-54.5	2.7461327980691094e-6
9.5	-54.5	2.7229725051221317e-6
10.	-54.5	2.641654222847131e-6
10.5	-54.5	2.5525809828812143e-6
11.	-54.5	2.4635077429152976e-6
11.5	-54.5	2.3744345029493813e-6
12.	-54.5	2.2790261302416283e-6
12.5	-54.5	2.1730701172282368e-6
13.	-54.5	2.0671141042148452e-6
13.5	-54.5	1.9611580912014537e-6
14.	-54.5	1.8552020781880622e-6
14.5	-54.5	1.7653390333078644e-6
15.	-54.5	1.6779203291185198e-6
15.5	-54.5	1.5905016249291757e-6
16.	-54.5	1.5030829207398313e-6
16.5	-54.5	1.4219574701380822e-6
17.	-54.5	1.3519698452476215e-6
17.5	-54.5	1.2819822203571604e-6
18.	-54.5	1.2119945954666997e-6
18.5	-54.5	1.1420069705762388e-6
19.	-54.5	1.0746496190189663e-6
19.5	-54.5	1.0077421799090719e-6
20.	-54.5	9.408347407991772e-7
20.5	-54.5	8.739273016892826e-7
21.	-54.5	8.069084104241725e-7
21.5	-54.5	7.396796264044132e-7
22.	-54.5	6.724508423846541e-7
22.5	-54.5	6.052220583648948e-7
23.	-54.5	5.379932743451355e-7
23.5	-54.5	4.811988375078722e-7
24.	-54.5	4.2639592960133427e-7
24.5	-54.5	3.715930216947964e-7
25.	-54.5	3.1679011378825855e-7
25.5	-54.5	2.691368600832004e-7
26.	-54.5	2.3582863912080516e-7
26.5	-54.5	2.0252041815840985e-7
27.	-54.5	1.6921219719601453e-7
27.5	-54.5	1.3590397623361927e-7
28.	-54.5	1.1661872576722315e-7
28.5	-54.5	1.0029731274827282e-7
29.	-54.5	8.397589972932246e-8
29.5	-54.5	6.765448671037214e-8
30.	-54.5	5.4187871387067326e-8
30.5	-54.5	4.683201917688638e-8
31.	-54.5	3.9476166966705444e-8
31.5	-54.5	3.212031475652449e-8
32.	-54.5	2.4764462546343548e-8
32.5	-54.5	2.080436434487425e-8
33.	-54.5	1.7634005206036634e-8
33.5	-54.5	1.4463646067199014e-8
34.	-54.5	1.1293286928361394e-8
34.5	-54.5	8.718432023288929e-9
35.	-54.5	7.505602384518066e-9
35.5	-54.5	6.292772745747204e-9
36.	-54.5	5.079943106976341e-9
36.5	-54.5	3.867113468205479e-9
37.	-54.5	3.2636939213869507e-9
37.5	-54.5	2.8153895970484996e-9
38.	-54.5	2.367085272710049e-9
38.5	-54.5	1.9187809483715983e-9
39.	-54.5	1.5387804397117842e-9
39.5	-54.5	1.3260015765990667e-9
40.	-54.5	1.1132227134863492e-9
40.5	-54.5	9.004438503736316e-10
41.	-54.5	6.87664987260914e-10
41.5	-54.5	5.62222793282051e-10
42.	-54.5	4.609988271067273e-10
42.5	-54.5	3.597748609314036e-10
43.	-54.5	2.5855089475607995e-10
43.5	-54.5	1.7609894693003343e-10
44.	-54.5	1.4293885628311188e-10
44.5	-54.5	1.0977876563619035e-10
45.	-54.5	7.66186749892688e-11
45.5	-54.5	4.3458584342347264e-11
46.	-54.5	3.051923344858797e-11
46.5	-54.5	2.3664357917937955e-11
47.	-54.5	1.680948238728794e-11
47.5	-54.5	9.954606856637924e-12
48.	-54.5	4.642347747648307e-12
48.5	-54.5	3.684460050919487e-12
49.	-54.5	2.7265723541906685e-12
49.5	-54.5	1.7686846574618496e-12
50.	-54.5	8.107969607330304e-13
50.5	-54.5	4.905349887854318e-13
51.	-54.5	3.7775449666626907e-13
51.5	-54.5	2.649740045471064e-13
52.	-54.5	1.5219351242794374e-13
52.5	-54.5	6.396816863850913e-14
53.	-54.5	5.044535143523602e-14
53.5	-54.5	3.6922534231962896e-14
54.	-54.5	2.339971702868978e-14
54.5	-54.5	9.876899825416657e-15
55.	-54.5	5.3950937711173544e-15
55.5	-54.5	4.085157625433565e-15
56.	-54.5	2.7752214797497744e-15
56.5	-54.5	1.4652853340659838e-15
57.	-54.5	4.380385879226629e-16
57.5	-54.5	3.404155026369663e-16
58.	-54.5	2.427924173512698e-16
58.5	-54.5	1.4516933206557324e-16
59.	-54.5	4.754624677987669e-17
59.5	-54.5	1.7454503060928408e-17
60.	-54.5	1.2839697064713558e-17
-55.	-54.	4.899571477978209e-21
-54.5	-54.	7.72312296729421e-21
-54.	-54.	1.0546674456610211e-20
-53.5	-54.	1.2904033879303572e-20
-53.	-54.	9.98844308476805e-21
-52.5	-54.	7.072852290232529e-21
-52.	-54.	4.157261495697005e-21
-51.5	-54.	1.2416707011614824e-21
-51.	-54.	3.988581574966254e-21
-50.5	-54.	1.0935789968758484e-20
-50.	-54.	1.788299836255071e-20
-49.5	-54.	2.4830206756342938e-20
-49.	-54.	6.944191623415102e-20
-48.5	-54.	6.383427976217574e-19
-48.	-54.	1.2072436790093616e-18
-47.5	-54.	1.7761445603969674e-18
-47.	-54.	2.345045441784573e-18
-46.5	-54.	1.99535592440401e-17
-46.	-54.	5.09546236040081e-17
-45.5	-54.	8.195568796397618e-17
-45.	-54.	1.1295675232394425e-16
-44.5	-54.	1.8528137449265937e-16
-44.	-54.	9.986566055091618e-16
-43.5	-54.	1.8120318365256633e-15
-43.	-54.	2.6254070675421673e-15
-42.5	-54.	3.4387822985586634e-15
-42.	-54.	1.0389965405844759e-14
-41.5	-54.	2.2450615295790368e-14
-41.	-54.	3.451126518573594e-14
-40.5	-54.	4.657191507568151e-14
-40.	-54.	6.294714946176802e-14
-39.5	-54.	1.867495886266369e-13
-39.	-54.	3.1055202779150584e-13
-38.5	-54.	4.343544669563748e-13
-38.	-54.	5.581569061212435e-13
-37.5	-54.	1.113372708700945e-12
-37.	-54.	2.0488515455633503e-12
-36.5	-54.	2.9843303824257557e-12
-36.	-54.	3.919809219288163e-12
-35.5	-54.	4.9712661602542275e-12
-35.	-54.	1.0658770394240328e-11
-34.5	-54.	1.634627462822643e-11
-34.	-54.	2.2033778862212523e-11
-33.5	-54.	2.772128309619863e-11
-33.	-54.	4.9086988339721425e-11
-32.5	-54.	8.508207012379704e-11
-32.	-54.	1.2107715190787268e-10
-31.5	-54.	1.5707223369194826e-10
-31.	-54.	1.9499259933613727e-10
-30.5	-54.	4.197414027267011e-10
-30.	-54.	6.444902061172647e-10
-29.5	-54.	8.692390095078281e-10
-29.	-54.	1.0939878128983919e-9
-28.5	-54.	1.7365385815045296e-9
-28.	-54.	2.7917475294152953e-9
-27.5	-54.	3.846956477326062e-9
-27.	-54.	4.9021654252368235e-9
-26.5	-54.	5.95737437314759e-9
-26.	-54.	9.200559227693659e-9
-25.5	-54.	1.2452544543443262e-8
-25.	-54.	1.5704529859192866e-8
-24.5	-54.	1.8956515174942476e-8
-24.	-54.	2.3869721930139097e-8
-23.5	-54.	3.0519646272671815e-8
-23.	-54.	3.716957061520451e-8
-22.5	-54.	4.3819494957737224e-8
-22.	-54.	5.0469419300269935e-8
-21.5	-54.	6.111415717131182e-8
-21.	-54.	7.183299872272488e-8
-20.5	-54.	8.255184027413799e-8
-20.	-54.	9.327068182555108e-8
-19.5	-54.	1.0713777635376918e-7
-19.	-54.	1.244889194991097e-7
-18.5	-54.	1.418400626444502e-7
-18.	-54.	1.591912057897908e-7
-17.5	-54.	1.7654234893513137e-7
-17.	-54.	2.0179869680060998e-7
-16.5	-54.	2.273199033809299e-7
-16.	-54.	2.5284110996124987e-7
-15.5	-54.	2.783623165415696e-7
-15.	-54.	3.0438881607965104e-7
-14.5	-54.	3.3100734350250827e-7
-14.	-54.	3.576258709253655e-7
-13.5	-54.	3.8424439834822284e-7
-13.	-54.	4.1086292577108007e-7
-12.5	-54.	4.3576453485440427e-7
-12.	-54.	4.605821791039239e-7
-11.5	-54.	4.853998233534436e-7
-11.	-54.	5.102174676029631e-7
-10.5	-54.	5.458510185478195e-7
-10.	-54.	5.949047549303786e-7
-9.5	-54.	6.439584913129378e-7
-9.	-54.	6.93012227695497e-7
-8.5	-54.	7.420659640780563e-7
-8.	-54.	8.531044343372723e-7
-7.5	-54.	9.681576750069116e-7
-7.	-54.	1.083210915676551e-6
-6.5	-54.	1.19826415634619e-6
-6.	-54.	1.341661187901495e-6
-5.5	-54.	1.5223149331861847e-6
-5.	-54.	1.7029686784708742e-6
-4.5	-54.	1.8836224237555642e-6
-4.	-54.	2.0642761690402537e-6
-3.5	-54.	2.2354867240969422e-6
-3.	-54.	2.4059312136690406e-6
-2.5	-54.	2.5763757032411393e-6
-2.	-54.	2.7468201928132377e-6
-1.5	-54.	2.8801160985172e-6
-1.	-54.	2.9616587300558156e-6
-0.5	-54.	3.0432013615944305e-6
0.	-54.	3.124743993133046e-6
0.5	-54.	3.2062866246716614e-6
1.	-54.	3.2288299256686486e-6
1.5	-54.	3.245592057626171e-6
2.	-54.	3.262354189583692e-6
2.5	-54.	3.2791163215412133e-6
3.	-54.	3.3011866513392517e-6
3.5	-54.	3.3310991315989536e-6
4.	-54.	3.3610116118586555e-6
4.5	-54.	3.390924092118358e-6
5.	-54.	3.420836572378059e-6
5.5	-54.	3.4563767040043858e-6
6.	-54.	3.492566181486947e-6
6.5	-54.	3.528755658969508e-6
7.	-54.	3.564945136452069e-6
7.5	-54.	3.5757745823326434e-6
8.	-54.	3.5468462520800227e-6
8.5	-54.	3.517917921827401e-6
9.	-54.	3.4889895915747813e-6
9.5	-54.	3.4600612613221598e-6
10.	-54.	3.3648053601231284e-6
10.5	-54.	3.260705145144102e-6
11.	-54.	3.1566049301650743e-6
11.5	-54.	3.052504715186047e-6
12.	-54.	2.940608169532578e-6
12.5	-54.	2.8157311710600573e-6
13.	-54.	2.6908541725875373e-6
13.5	-54.	2.565977174115018e-6
14.	-54.	2.441100175642497e-6
14.5	-54.	2.330054197794124e-6
15.	-54.	2.221108996274135e-6
15.5	-54.	2.1121637947541457e-6
16.	-54.	2.003218593234157e-6
16.5	-54.	1.8996288670619319e-6
17.	-54.	1.8055172828705213e-6
17.5	-54.	1.7114056986791107e-6
18.	-54.	1.6172941144877006e-6
18.5	-54.	1.5231825302962905e-6
19.	-54.	1.4316074921632555e-6
19.5	-54.	1.340466334277802e-6
20.	-54.	1.249325176392349e-6
20.5	-54.	1.1581840185068957e-6
21.	-54.	1.0680225181951498e-6
21.5	-54.	9.79705962257613e-7
22.	-54.	8.913894063200759e-7
22.5	-54.	8.030728503825391e-7
23.	-54.	7.147562944450021e-7
23.5	-54.	6.413703356107155e-7
24.	-54.	5.708340726475815e-7
24.5	-54.	5.002978096844473e-7
25.	-54.	4.297615467213133e-7
25.5	-54.	3.68236172959006e-7
26.	-54.	3.247902051349064e-7
26.5	-54.	2.813442373108069e-7
27.	-54.	2.3789826948670725e-7
27.5	-54.	1.944523016626077e-7
28.	-54.	1.684907316255252e-7
28.5	-54.	1.4622459209098751e-7
29.	-54.	1.2395845255644967e-7
29.5	-54.	1.0169231302191193e-7
30.	-54.	8.310241734411328e-8
30.5	-54.	7.238161003950322e-8
31.	-54.	6.16608027348932e-8
31.5	-54.	5.093999543028317e-8
32.	-54.	4.0219188125673105e-8
32.5	-54.	3.419144556888017e-8
33.	-54.	2.925515326004468e-8
33.5	-54.	2.43188609512092e-8
34.	-54.	1.938256864237371e-8
34.5	-54.	1.533859983469685e-8
35.	-54.	1.3335535331945636e-8
35.5	-54.	1.1332470829194423e-8
36.	-54.	9.32940632644322e-9
36.5	-54.	7.3263418236920065e-9
37.	-54.	6.2721273261610864e-9
37.5	-54.	5.459426846208135e-9
38.	-54.	4.646726366255184e-9
38.5	-54.	3.834025886302236e-9
39.	-54.	3.1334433319690894e-9
39.5	-54.	2.7073482836587385e-9
40.	-54.	2.281253235348391e-9
40.5	-54.	1.8551581870380408e-9
41.	-54.	1.4290631387276907e-9
41.5	-54.	1.1723472717366343e-9
42.	-54.	9.625998046061295e-10
42.5	-54.	7.528523374756251e-10
43.	-54.	5.431048703451207e-10
43.5	-54.	3.720660632980396e-10
44.	-54.	3.026690567716192e-10
44.5	-54.	2.3327205024519835e-10
45.	-54.	1.638750437187778e-10
45.5	-54.	9.447803719235712e-11
46.	-54.	6.710111238859836e-11
46.5	-54.	5.236814399387218e-11
47.	-54.	3.7635175599145993e-11
47.5	-54.	2.2902207204419782e-11
48.	-54.	1.1426790223263668e-11
48.5	-54.	9.146522826961453e-12
49.	-54.	6.8662554306592245e-12
49.5	-54.	4.5859880343569964e-12
50.	-54.	2.3057206380547716e-12
50.5	-54.	1.49422059758639e-12
51.	-54.	1.1606530066230353e-12
51.5	-54.	8.270854156596805e-13
52.	-54.	4.93517824696325e-13
52.5	-54.	2.305445251105281e-13
53.	-54.	1.8233563491250828e-13
53.5	-54.	1.3412674471448855e-13
54.	-54.	8.591785451646882e-14
54.5	-54.	3.770896431844902e-14
55.	-54.	2.13507842218974e-14
55.5	-54.	1.6166830909741405e-14
56.	-54.	1.098287759758541e-14
56.5	-54.	5.7989242854294164e-15
57.	-54.	1.7336749347576473e-15
57.5	-54.	1.3472818616167678e-15
58.	-54.	9.6088878847589e-16
58.5	-54.	5.744957153350108e-16
59.	-54.	1.8810264219413157e-16
59.5	-54.	6.901025230479219e-17
60.	-54.	5.07599707232307e-17
-55.	-53.5	5.151718968294655e-21
-54.5	-53.5	7.986676568445245e-21
-54.	-53.5	1.0821634168595833e-20
-53.5	-53.5	1.318432878730135e-20
-53.	-53.5	1.0205407001762756e-20
-52.5	-53.5	7.226485216224163e-21
-52.	-53.5	4.247563430685569e-21
-51.5	-53.5	1.2686416451469748e-21
-51.	-53.5	3.9271265399544914e-21
-50.5	-53.5	1.076729414066024e-20
-50.	-53.5	1.7607461741365984e-20
-49.5	-53.5	2.444762934207173e-20
-49.	-53.5	1.4601815819994704e-19
-48.5	-53.5	1.864633234714416e-18
-48.	-53.5	3.5832483112288854e-18
-47.5	-53.5	5.301863387743353e-18
-47.	-53.5	7.020478464257821e-18
-46.5	-53.5	5.403678914411567e-17
-46.	-53.5	1.3665553289172811e-16
-45.5	-53.5	2.1927427663934055e-16
-45.	-53.5	3.0189302038695295e-16
-44.5	-53.5	4.860765817108202e-16
-44.	-53.5	2.491610333904898e-15
-43.5	-53.5	4.497144086098975e-15
-43.	-53.5	6.502677838293053e-15
-42.5	-53.5	8.508211590487126e-15
-42.	-53.5	2.505549080388463e-14
-41.5	-53.5	5.37081612080319e-14
-41.	-53.5	8.236083161217916e-14
-40.5	-53.5	1.1101350201632643e-13
-40.	-53.5	1.495583549579724e-13
-39.5	-53.5	4.344049132238469e-13
-39.	-53.5	7.192514714897214e-13
-38.5	-53.5	1.0040980297555958e-12
-38.	-53.5	1.2889445880214705e-12
-37.5	-53.5	2.505291266643406e-12
-37.	-53.5	4.5426951777013656e-12
-36.5	-53.5	6.580099088759327e-12
-36.	-53.5	8.617502999817288e-12
-35.5	-53.5	1.0879962258793516e-11
-35.	-53.5	2.213866477040656e-11
-34.5	-53.5	3.33973672820196e-11
-34.	-53.5	4.465606979363264e-11
-33.5	-53.5	5.591477230524568e-11
-33.	-53.5	9.318768580091426e-11
-32.5	-53.5	1.547345378472903e-10
-32.	-53.5	2.1628138989366634e-10
-31.5	-53.5	2.7782824194004235e-10
-31.	-53.5	3.4230416007947155e-10
-30.5	-53.5	6.910149661531772e-10
-30.	-53.5	1.0397257722268824e-9
-29.5	-53.5	1.3884365783005877e-9
-29.	-53.5	1.737147384374293e-9
-28.5	-53.5	2.7073845608415887e-9
-28.	-53.5	4.291496160479911e-9
-27.5	-53.5	5.875607760118234e-9
-27.	-53.5	7.459719359756555e-9
-26.5	-53.5	9.043830959394879e-9
-26.	-53.5	1.3879160078415042e-8
-25.5	-53.5	1.8727566221527105e-8
-25.	-53.5	2.357597236463917e-8
-24.5	-53.5	2.842437850775124e-8
-24.	-53.5	3.57402205647244e-8
-23.5	-53.5	4.563563404154011e-8
-23.	-53.5	5.553104751835582e-8
-22.5	-53.5	6.542646099517153e-8
-22.	-53.5	7.532187447198724e-8
-21.5	-53.5	9.09281715682557e-8
-21.	-53.5	1.0664040539757888e-7
-20.5	-53.5	1.223526392269021e-7
-20.	-53.5	1.380648730562253e-7
-19.5	-53.5	1.580747451584413e-7
-19.	-53.5	1.8284064569670752e-7
-18.5	-53.5	2.0760654623497372e-7
-18.	-53.5	2.3237244677323998e-7
-17.5	-53.5	2.5713834731150624e-7
-17.	-53.5	2.9321727814377966e-7
-16.5	-53.5	3.2967524465832934e-7
-16.	-53.5	3.6613321117287907e-7
-15.5	-53.5	4.025911776874287e-7
-15.	-53.5	4.405732092000386e-7
-14.5	-53.5	4.803409156626021e-7
-14.	-53.5	5.201086221251655e-7
-13.5	-53.5	5.59876328587729e-7
-13.	-53.5	5.996440350502925e-7
-12.5	-53.5	6.380745348589056e-7
-12.	-53.5	6.764396393998024e-7
-11.5	-53.5	7.14804743940699e-7
-11.	-53.5	7.531698484815957e-7
-10.5	-53.5	8.04188856322255e-7
-10.	-53.5	8.709086032296435e-7
-9.5	-53.5	9.376283501370323e-7
-9.	-53.5	1.004348097044421e-6
-8.5	-53.5	1.0710678439518096e-6
-8.	-53.5	1.209466479348621e-6
-7.5	-53.5	1.3525077785524914e-6
-7.	-53.5	1.495549077756362e-6
-6.5	-53.5	1.6385903769602324e-6
-6.	-53.5	1.8141818505467083e-6
-5.5	-53.5	2.0325591509728665e-6
-5.	-53.5	2.250936451399025e-6
-4.5	-53.5	2.4693137518251835e-6
-4.	-53.5	2.687691052251342e-6
-3.5	-53.5	2.897450497088949e-6
-3.	-53.5	3.106510830550191e-6
-2.5	-53.5	3.3155711640114333e-6
-2.	-53.5	3.524631497472675e-6
-1.5	-53.5	3.6922806793970214e-6
-1.	-53.5	3.802238222614516e-6
-0.5	-53.5	3.912195765832011e-6
0.	-53.5	4.022153309049506e-6
0.5	-53.5	4.132110852267001e-6
1.	-53.5	4.171385969548528e-6
1.5	-53.5	4.20373512599789e-6
2.	-53.5	4.236084282447251e-6
2.5	-53.5	4.2684334388966115e-6
3.	-53.5	4.303650230039855e-6
3.5	-53.5	4.343103566883573e-6
4.	-53.5	4.382556903727291e-6
4.5	-53.5	4.422010240571008e-6
5.	-53.5	4.461463577414724e-6
5.5	-53.5	4.501449768278727e-6
6.	-53.5	4.541497442437893e-6
6.5	-53.5	4.58154511659706e-6
7.	-53.5	4.621592790756225e-6
7.5	-53.5	4.6318466288286096e-6
8.	-53.5	4.59539166606517e-6
8.5	-53.5	4.5589367033017304e-6
9.	-53.5	4.5224817405382926e-6
9.5	-53.5	4.486026777774851e-6
10.	-53.5	4.374741985029938e-6
10.5	-53.5	4.253479162228797e-6
11.	-53.5	4.132216339427655e-6
11.5	-53.5	4.0109535166265144e-6
12.	-53.5	3.879856279826744e-6
12.5	-53.5	3.7323852959088957e-6
13.	-53.5	3.584914311991048e-6
13.5	-53.5	3.437443328073201e-6
14.	-53.5	3.289972344155353e-6
14.5	-53.5	3.1506194302618606e-6
15.	-53.5	3.0124995598148907e-6
15.5	-53.5	2.8743796893679213e-6
16.	-53.5	2.736259818920952e-6
16.5	-53.5	2.6012547282728353e-6
17.	-53.5	2.4717621875396052e-6
17.5	-53.5	2.3422696468063756e-6
18.	-53.5	2.2127771060731464e-6
18.5	-53.5	2.0832845653399167e-6
19.	-53.5	1.95596126098065e-6
19.5	-53.5	1.8290090079618033e-6
20.	-53.5	1.7020567549429565e-6
20.5	-53.5	1.5751045019241099e-6
21.	-53.5	1.4510099933098335e-6
21.5	-53.5	1.3322973442387719e-6
22.	-53.5	1.21358469516771e-6
22.5	-53.5	1.0948720460966483e-6
23.	-53.5	9.761593970255864e-7
23.5	-53.5	8.790871056836534e-7
24.	-53.5	7.86145154049135e-7
24.5	-53.5	6.932032024146164e-7
25.	-53.5	6.002612507800979e-7
25.5	-53.5	5.188828402323179e-7
26.	-53.5	4.6070546442493976e-7
26.5	-53.5	4.0252808861756165e-7
27.	-53.5	3.4435071281018354e-7
27.5	-53.5	2.861733370028054e-7
28.	-53.5	2.5022194123676797e-7
28.5	-53.5	2.1896813732343413e-7
29.	-53.5	1.877143334101002e-7
29.5	-53.5	1.5646052949676637e-7
30.	-53.5	1.3005510310850557e-7
30.5	-53.5	1.1402774539527078e-7
31.	-53.5	9.8000387682036e-8
31.5	-53.5	8.197302996880121e-8
32.	-53.5	6.594567225556641e-8
32.5	-53.5	5.658061219818312e-8
33.	-53.5	4.8764980247843866e-8
33.5	-53.5	4.094934829750461e-8
34.	-53.5	3.3133716347165353e-8
34.5	-53.5	2.6684193549067993e-8
35.	-53.5	2.33592080361465e-8
35.5	-53.5	2.003422252322501e-8
36.	-53.5	1.6709237010303524e-8
36.5	-53.5	1.3384251497382035e-8
37.	-53.5	1.1559454808452205e-8
37.5	-53.5	1.0116506280996199e-8
38.	-53.5	8.673557753540192e-9
38.5	-53.5	7.2306092260841876e-9
39.	-53.5	5.9727926626866105e-9
39.5	-53.5	5.1682168350463315e-9
40.	-53.5	4.363641007406055e-9
40.5	-53.5	3.5590651797657766e-9
41.	-53.5	2.754489352125499e-9
41.5	-53.5	2.2638104282826456e-9
42.	-53.5	1.8601742872523658e-9
42.5	-53.5	1.456538146222086e-9
43.	-53.5	1.0529020051918063e-9
43.5	-53.5	7.235588348269303e-10
44.	-53.5	5.89295300083283e-10
44.5	-53.5	4.5503176533963533e-10
45.	-53.5	3.2076823059598786e-10
45.5	-53.5	1.8650469585234045e-10
46.	-53.5	1.332248003758268e-10
46.5	-53.5	1.0431310131303477e-10
47.	-53.5	7.54014022502427e-11
47.5	-53.5	4.648970318745062e-11
48.	-53.5	2.391108875388589e-11
48.5	-53.5	1.9208987414388775e-11
49.	-53.5	1.4506886074891646e-11
49.5	-53.5	9.804784735394516e-12
50.	-53.5	5.102683395897391e-12
50.5	-53.5	3.383788554048084e-12
51.	-53.5	2.635620072052204e-12
51.5	-53.5	1.8874515900563242e-12
52.	-53.5	1.1392831080604438e-12
52.5	-53.5	5.479370944530576e-13
53.	-53.5	4.3368185043861977e-13
53.5	-53.5	3.1942660642418205e-13
54.	-53.5	2.0517136240974427e-13
54.5	-53.5	9.091611839530639e-14
55.	-53.5	5.191168678426615e-14
55.5	-53.5	3.9307597295168674e-14
56.	-53.5	2.670350780607119e-14
56.5	-53.5	1.4099418316973698e-14
57.	-53.5	4.215300520231061e-15
57.5	-53.5	3.275805500947881e-15
58.	-53.5	2.336310481664702e-15
58.5	-53.5	1.3968154623815219e-15
59.	-53.5	4.573204430983418e-16
59.5	-53.5	1.6775872231842234e-16
60.	-53.5	1.2339145178545934e-16
-55.	-53.	5.403866458611102e-21
-54.5	-53.	8.250230169596279e-21
-54.	-53.	1.1096593880581457e-20
-53.5	-53.	1.3464623695299128e-20
-53.	-53.	1.0422370918757464e-20
-52.5	-53.	7.380118142215798e-21
-52.	-53.	4.337865365674133e-21
-51.5	-53.	1.2956125891324673e-21
-51.	-53.	3.865671504942728e-21
-50.5	-53.	1.0598798312561993e-20
-50.	-53.	1.7331925120181256e-20
-49.5	-53.	2.406505192780052e-20
-49.	-53.	2.2259440016574306e-19
-48.5	-53.	3.0909236718070754e-18
-48.	-53.	5.9592529434484085e-18
-47.5	-53.	8.827582215089739e-18
-47.	-53.	1.169591148673107e-17
-46.5	-53.	8.812001904419124e-17
-46.	-53.	2.2235644217944807e-16
-45.5	-53.	3.5659286531470493e-16
-45.	-53.	4.908292884499617e-16
-44.5	-53.	7.868717889289811e-16
-44.	-53.	3.984564062300635e-15
-43.5	-53.	7.182256335672285e-15
-43.	-53.	1.0379948609043939e-14
-42.5	-53.	1.357764088241559e-14
-42.	-53.	3.972101620192449e-14
-41.5	-53.	8.496570712027344e-14
-41.	-53.	1.3021039803862238e-13
-40.5	-53.	1.7545508895697132e-13
-40.	-53.	2.361695604541767e-13
-39.5	-53.	6.820602378210569e-13
-39.	-53.	1.1279509151879371e-12
-38.5	-53.	1.5738415925548171e-12
-38.	-53.	2.0197322699216975e-12
-37.5	-53.	3.897209824585867e-12
-37.	-53.	7.036538809839382e-12
-36.5	-53.	1.01758677950929e-11
-36.	-53.	1.3315196780346415e-11
-35.5	-53.	1.6788658357332805e-11
-35.	-53.	3.3618559146572784e-11
-34.5	-53.	5.044845993581277e-11
-34.	-53.	6.727836072505275e-11
-33.5	-53.	8.410826151429273e-11
-33.	-53.	1.372883832621071e-10
-32.5	-53.	2.2438700557078356e-10
-32.	-53.	3.1148562787946005e-10
-31.5	-53.	3.9858425018813643e-10
-31.	-53.	4.896157208228058e-10
-30.5	-53.	9.622885295796531e-10
-30.	-53.	1.4349613383365002e-9
-29.5	-53.	1.9076341470933473e-9
-29.	-53.	2.3803069558501942e-9
-28.5	-53.	3.6782305401786474e-9
-28.	-53.	5.791244791544527e-9
-27.5	-53.	7.904259042910407e-9
-27.	-53.	1.0017273294276286e-8
-26.5	-53.	1.2130287545642166e-8
-26.	-53.	1.8557760929136423e-8
-25.5	-53.	2.500258789961095e-8
-25.	-53.	3.1447414870085475e-8
-24.5	-53.	3.789224184056001e-8
-24.	-53.	4.76107191993097e-8
-23.5	-53.	6.075162181040842e-8
-23.	-53.	7.389252442150713e-8
-22.5	-53.	8.703342703260584e-8
-22.	-53.	1.0017432964370455e-7
-21.5	-53.	1.207421859651996e-7
-21.	-53.	1.4144781207243287e-7
-20.5	-53.	1.621534381796662e-7
-20.	-53.	1.828590642868995e-7
-19.5	-53.	2.0901171396311342e-7
-19.	-53.	2.4119237189430536e-7
-18.5	-53.	2.7337302982549724e-7
-18.	-53.	3.0555368775668917e-7
-17.5	-53.	3.377343456878811e-7
-17.	-53.	3.8463585948694934e-7
-16.5	-53.	4.320305859357288e-7
-16.	-53.	4.794253123845083e-7
-15.5	-53.	5.268200388332878e-7
-15.	-53.	5.767576023204261e-7
-14.5	-53.	6.296744878226958e-7
-14.	-53.	6.825913733249654e-7
-13.5	-53.	7.355082588272351e-7
-13.	-53.	7.884251443295048e-7
-12.5	-53.	8.403845348634071e-7
-12.	-53.	8.922970996956808e-7
-11.5	-53.	9.442096645279545e-7
-11.	-53.	9.96122229360228e-7
-10.5	-53.	1.0625266940966906e-6
-10.	-53.	1.1469124515289085e-6
-9.5	-53.	1.2312982089611268e-6
-9.	-53.	1.315683966393345e-6
-8.5	-53.	1.4000697238255631e-6
-8.	-53.	1.5658285243599696e-6
-7.5	-53.	1.7368578820980713e-6
-7.	-53.	1.907887239836173e-6
-6.5	-53.	2.078916597574275e-6
-6.	-53.	2.2867025131919213e-6
-5.5	-53.	2.542803368759549e-6
-5.	-53.	2.798904224327176e-6
-4.5	-53.	3.0550050798948034e-6
-4.	-53.	3.3111059354624304e-6
-3.5	-53.	3.5594142700809557e-6
-3.	-53.	3.8070904474313415e-6
-2.5	-53.	4.054766624781727e-6
-2.	-53.	4.302442802132113e-6
-1.5	-53.	4.504445260276843e-6
-1.	-53.	4.642817715173217e-6
-0.5	-53.	4.781190170069591e-6
0.	-53.	4.919562624965966e-6
0.5	-53.	5.05793507986234e-6
1.	-53.	5.113942013428408e-6
1.5	-53.	5.1618781943696096e-6
2.	-53.	5.209814375310809e-6
2.5	-53.	5.257750556252011e-6
3.	-53.	5.3061138087404584e-6
3.5	-53.	5.355108002168192e-6
4.	-53.	5.404102195595925e-6
4.5	-53.	5.453096389023657e-6
5.	-53.	5.50209058245139e-6
5.5	-53.	5.5465228325530685e-6
6.	-53.	5.590428703388839e-6
6.5	-53.	5.634334574224611e-6
7.	-53.	5.678240445060383e-6
7.5	-53.	5.687918675324576e-6
8.	-53.	5.643937080050317e-6
8.5	-53.	5.5999554847760605e-6
9.	-53.	5.555973889501802e-6
9.5	-53.	5.511992294227544e-6
10.	-53.	5.384678609936749e-6
10.5	-53.	5.2462531793134926e-6
11.	-53.	5.107827748690237e-6
11.5	-53.	4.969402318066981e-6
12.	-53.	4.819104390120909e-6
12.5	-53.	4.649039420757734e-6
13.	-53.	4.478974451394559e-6
13.5	-53.	4.308909482031384e-6
14.	-53.	4.13884451266821e-6
14.5	-53.	3.971184662729597e-6
15.	-53.	3.803890123355647e-6
15.5	-53.	3.636595583981697e-6
16.	-53.	3.469301044607747e-6
16.5	-53.	3.3028805894837384e-6
17.	-53.	3.138007092208689e-6
17.5	-53.	2.9731335949336404e-6
18.	-53.	2.808260097658592e-6
18.5	-53.	2.6433866003835438e-6
19.	-53.	2.4803150297980448e-6
19.5	-53.	2.317551681645804e-6
20.	-53.	2.1547883334935644e-6
20.5	-53.	1.992024985341324e-6
21.	-53.	1.8339974684245175e-6
21.5	-53.	1.684888726219931e-6
22.	-53.	1.535779984015344e-6
22.5	-53.	1.3866712418107575e-6
23.	-53.	1.237562499606171e-6
23.5	-53.	1.1168038757565915e-6
24.	-53.	1.0014562354506885e-6
24.5	-53.	8.861085951447855e-7
25.	-53.	7.707609548388824e-7
25.5	-53.	6.695295075056299e-7
26.	-53.	5.966207237149731e-7
26.5	-53.	5.237119399243164e-7
27.	-53.	4.508031561336598e-7
27.5	-53.	3.7789437234300306e-7
28.	-53.	3.3195315084801074e-7
28.5	-53.	2.9171168255588075e-7
29.	-53.	2.5147021426375076e-7
29.5	-53.	2.1122874597162082e-7
30.	-53.	1.7700778887289783e-7
30.5	-53.	1.5567388075103834e-7
31.	-53.	1.343399726291788e-7
31.5	-53.	1.1300606450731927e-7
32.	-53.	9.167215638545973e-8
32.5	-53.	7.896977882748607e-8
33.	-53.	6.827480723564304e-8
33.5	-53.	5.7579835643800025e-8
34.	-53.	4.6884864051956997e-8
34.5	-53.	3.802978726343913e-8
35.	-53.	3.3382880740347364e-8
35.5	-53.	2.8735974217255595e-8
36.	-53.	2.4089067694163825e-8
36.5	-53.	1.944216117107206e-8
37.	-53.	1.6846782290743323e-8
37.5	-53.	1.4773585715784263e-8
38.	-53.	1.27003891408252e-8
38.5	-53.	1.0627192565866139e-8
39.	-53.	8.81214199340413e-9
39.5	-53.	7.629085386433926e-9
40.	-53.	6.44602877946372e-9
40.5	-53.	5.262972172493513e-9
41.	-53.	4.079915565523308e-9
41.5	-53.	3.355273584828657e-9
42.	-53.	2.7577487698986017e-9
42.5	-53.	2.1602239549685466e-9
43.	-53.	1.562699140038492e-9
43.5	-53.	1.075051606355821e-9
44.	-53.	8.759215433949468e-10
44.5	-53.	6.767914804340724e-10
45.	-53.	4.77661417473198e-10
45.5	-53.	2.785313545123238e-10
46.	-53.	1.9934848836305525e-10
46.5	-53.	1.5625805863219733e-10
47.	-53.	1.131676289013394e-10
47.5	-53.	7.007719917048146e-11
48.	-53.	3.639538728450811e-11
48.5	-53.	2.927145200181609e-11
49.	-53.	2.2147516719124064e-11
49.5	-53.	1.5023581436432036e-11
50.	-53.	7.899646153740009e-12
50.5	-53.	5.273356510509778e-12
51.	-53.	4.110587137481373e-12
51.5	-53.	2.947817764452968e-12
52.	-53.	1.7850483914245627e-12
52.5	-53.	8.653296637955873e-13
53.	-53.	6.850280659647314e-13
53.5	-53.	5.047264681338756e-13
54.	-53.	3.2442487030301966e-13
54.5	-53.	1.4412327247216373e-13
55.	-53.	8.24725893466349e-14
55.5	-53.	6.244836368059593e-14
56.	-53.	4.242413801455696e-14
56.5	-53.	2.239991234851798e-14
57.	-53.	6.696926105704475e-15
57.5	-53.	5.204329140278994e-15
58.	-53.	3.711732174853514e-15
58.5	-53.	2.2191352094280325e-15
59.	-53.	7.26538244002552e-16
59.5	-53.	2.665071923320525e-16
60.	-53.	1.9602293284768795e-16
-55.	-52.5	5.656013948927548e-21
-54.5	-52.5	8.513783770747313e-21
-54.	-52.5	1.1371553592567079e-20
-53.5	-52.5	1.3744918603296906e-20
-53.	-52.5	1.063933483575217e-20
-52.5	-52.5	7.533751068207432e-21
-52.	-52.5	4.4281673006626965e-21
-51.5	-52.5	1.3225835331179597e-21
-51.	-52.5	3.8042164699309655e-21
-50.5	-52.5	1.0430302484463748e-20
-50.	-52.5	1.705638849899653e-20
-49.5	-52.5	2.368247451352931e-20
-49.	-52.5	2.991706421315391e-19
-48.5	-52.5	4.317214108899735e-18
-48.	-52.5	8.335257575667931e-18
-47.5	-52.5	1.2353301042436127e-17
-47.	-52.5	1.637134450920432e-17
-46.5	-52.5	1.222032489442668e-16
-46.	-52.5	3.0805735146716804e-16
-45.5	-52.5	4.939114539900693e-16
-45.	-52.5	6.797655565129705e-16
-44.5	-52.5	1.087666996147142e-15
-44.	-52.5	5.477517790696371e-15
-43.5	-52.5	9.867368585245599e-15
-43.	-52.5	1.4257219379794826e-14
-42.5	-52.5	1.8647070174344052e-14
-42.	-52.5	5.438654159996436e-14
-41.5	-52.5	1.1622325303251498e-13
-41.	-52.5	1.7805996446506562e-13
-40.5	-52.5	2.3989667589761624e-13
-40.	-52.5	3.227807659503811e-13
-39.5	-52.5	9.29715562418267e-13
-39.	-52.5	1.5366503588861526e-12
-38.5	-52.5	2.1435851553540386e-12
-38.	-52.5	2.7505199518219245e-12
-37.5	-52.5	5.289128382528327e-12
-37.	-52.5	9.530382441977398e-12
-36.5	-52.5	1.3771636501426472e-11
-36.	-52.5	1.8012890560875542e-11
-35.5	-52.5	2.2697354455872096e-11
-35.	-52.5	4.509845352273901e-11
-34.5	-52.5	6.749955258960594e-11
-34.	-52.5	8.990065165647287e-11
-33.5	-52.5	1.1230175072333978e-10
-33.	-52.5	1.8138908072329993e-10
-32.5	-52.5	2.940394732942768e-10
-32.	-52.5	4.0668986586525365e-10
-31.5	-52.5	5.193402584362305e-10
-31.	-52.5	6.369272815661401e-10
-30.5	-52.5	1.2335620930061293e-9
-30.	-52.5	1.830196904446118e-9
-29.5	-52.5	2.4268317158861068e-9
-29.	-52.5	3.0234665273260954e-9
-28.5	-52.5	4.6490765195157065e-9
-28.	-52.5	7.290993422609144e-9
-27.5	-52.5	9.932910325702581e-9
-27.	-52.5	1.2574827228796016e-8
-26.5	-52.5	1.5216744131889456e-8
-26.	-52.5	2.3236361779857805e-8
-25.5	-52.5	3.1277609577694795e-8
-25.	-52.5	3.931885737553178e-8
-24.5	-52.5	4.736010517336877e-8
-24.	-52.5	5.9481217833895004e-8
-23.5	-52.5	7.586760957927671e-8
-23.	-52.5	9.225400132465843e-8
-22.5	-52.5	1.0864039307004014e-7
-22.	-52.5	1.2502678481542185e-7
-21.5	-52.5	1.5055620036214346e-7
-21.	-52.5	1.7625521874728689e-7
-20.5	-52.5	2.0195423713243034e-7
-20.	-52.5	2.2765325551757377e-7
-19.5	-52.5	2.5994868276778553e-7
-19.	-52.5	2.9954409809190316e-7
-18.5	-52.5	3.391395134160207e-7
-18.	-52.5	3.7873492874013833e-7
-17.5	-52.5	4.1833034406425596e-7
-17.	-52.5	4.76054440830119e-7
-16.5	-52.5	5.343859272131282e-7
-16.	-52.5	5.927174135961375e-7
-15.5	-52.5	6.510488999791468e-7
-15.	-52.5	7.129419954408136e-7
-14.5	-52.5	7.790080599827894e-7
-14.	-52.5	8.450741245247654e-7
-13.5	-52.5	9.111401890667413e-7
-13.	-52.5	9.772062536087171e-7
-12.5	-52.5	1.0426945348679086e-6
-12.	-52.5	1.1081545599915593e-6
-11.5	-52.5	1.17361458511521e-6
-11.	-52.5	1.2390746102388607e-6
-10.5	-52.5	1.3208645318711259e-6
-10.	-52.5	1.4229162998281732e-6
-9.5	-52.5	1.5249680677852213e-6
-9.	-52.5	1.6270198357422688e-6
-8.5	-52.5	1.7290716036993167e-6
-8.	-52.5	1.9221905693713185e-6
-7.5	-52.5	2.121207985643651e-6
-7.	-52.5	2.3202254019159844e-6
-6.5	-52.5	2.5192428181883175e-6
-6.	-52.5	2.759223175837135e-6
-5.5	-52.5	3.0530475865462307e-6
-5.	-52.5	3.3468719972553267e-6
-4.5	-52.5	3.640696407964423e-6
-4.	-52.5	3.934520818673519e-6
-3.5	-52.5	4.221378043072963e-6
-3.	-52.5	4.5076700643124915e-6
-2.5	-52.5	4.793962085552021e-6
-2.	-52.5	5.08025410679155e-6
-1.5	-52.5	5.316609841156665e-6
-1.	-52.5	5.483397207731918e-6
-0.5	-52.5	5.650184574307171e-6
0.	-52.5	5.816971940882426e-6
0.5	-52.5	5.983759307457679e-6
1.	-52.5	6.056498057308287e-6
1.5	-52.5	6.120021262741328e-6
2.	-52.5	6.183544468174369e-6
2.5	-52.5	6.247067673607409e-6
3.	-52.5	6.308577387441062e-6
3.5	-52.5	6.36711243745281e-6
4.	-52.5	6.425647487464559e-6
4.5	-52.5	6.484182537476307e-6
5.	-52.5	6.542717587488055e-6
5.5	-52.5	6.591595896827411e-6
6.	-52.5	6.639359964339786e-6
6.5	-52.5	6.687124031852163e-6
7.	-52.5	6.734888099364538e-6
7.5	-52.5	6.743990721820542e-6
8.	-52.5	6.692482494035465e-6
8.5	-52.5	6.640974266250389e-6
9.	-52.5	6.589466038465313e-6
9.5	-52.5	6.537957810680236e-6
10.	-52.5	6.394615234843559e-6
10.5	-52.5	6.239027196398188e-6
11.	-52.5	6.083439157952819e-6
11.5	-52.5	5.927851119507449e-6
12.	-52.5	5.758352500415076e-6
12.5	-52.5	5.565693545606573e-6
13.	-52.5	5.37303459079807e-6
13.5	-52.5	5.180375635989568e-6
14.	-52.5	4.9877166811810655e-6
14.5	-52.5	4.791749895197333e-6
15.	-52.5	4.5952806868964034e-6
15.5	-52.5	4.398811478595472e-6
16.	-52.5	4.202342270294542e-6
16.5	-52.5	4.004506450694641e-6
17.	-52.5	3.804251996877773e-6
17.5	-52.5	3.6039975430609057e-6
18.	-52.5	3.403743089244038e-6
18.5	-52.5	3.20348863542717e-6
19.	-52.5	3.0046687986154392e-6
19.5	-52.5	2.8060943553298055e-6
20.	-52.5	2.6075199120441718e-6
20.5	-52.5	2.4089454687585384e-6
21.	-52.5	2.216984943539201e-6
21.5	-52.5	2.0374801082010897e-6
22.	-52.5	1.8579752728629783e-6
22.5	-52.5	1.6784704375248668e-6
23.	-52.5	1.498965602186755e-6
23.5	-52.5	1.3545206458295294e-6
24.	-52.5	1.216767316852242e-6
24.5	-52.5	1.0790139878749545e-6
25.	-52.5	9.412606588976669e-7
25.5	-52.5	8.201761747789418e-7
26.	-52.5	7.325359830050066e-7
26.5	-52.5	6.448957912310713e-7
27.	-52.5	5.572555994571361e-7
27.5	-52.5	4.696154076832008e-7
28.	-52.5	4.136843604592535e-7
28.5	-52.5	3.644552277883274e-7
29.	-52.5	3.1522609511740133e-7
29.5	-52.5	2.6599696244647527e-7
30.	-52.5	2.2396047463729012e-7
30.5	-52.5	1.9732001610680588e-7
31.	-52.5	1.706795575763216e-7
31.5	-52.5	1.4403909904583735e-7
32.	-52.5	1.1739864051535305e-7
32.5	-52.5	1.0135894545678903e-7
33.	-52.5	8.778463422344222e-8
33.5	-52.5	7.421032299009544e-8
34.	-52.5	6.063601175674865e-8
34.5	-52.5	4.9375380977810274e-8
35.	-52.5	4.340655344454823e-8
35.5	-52.5	3.743772591128618e-8
36.	-52.5	3.146889837802413e-8
36.5	-52.5	2.550007084476209e-8
37.	-52.5	2.213410977303444e-8
37.5	-52.5	1.9430665150572325e-8
38.	-52.5	1.6727220528110205e-8
38.5	-52.5	1.4023775905648089e-8
39.	-52.5	1.1651491324121653e-8
39.5	-52.5	1.008995393782152e-8
40.	-52.5	8.528416551521385e-9
40.5	-52.5	6.96687916522125e-9
41.	-52.5	5.405341778921116e-9
41.5	-52.5	4.446736741374668e-9
42.	-52.5	3.6553232525448376e-9
42.5	-52.5	2.8639097637150076e-9
43.	-52.5	2.0724962748851775e-9
43.5	-52.5	1.4265443778847118e-9
44.	-52.5	1.1625477867066105e-9
44.5	-52.5	8.985511955285093e-10
45.	-52.5	6.345546043504082e-10
45.5	-52.5	3.7055801317230707e-10
46.	-52.5	2.6547217635028367e-10
46.5	-52.5	2.0820301595135992e-10
47.	-52.5	1.509338555524361e-10
47.5	-52.5	9.36646951535123e-11
48.	-52.5	4.887968581513033e-11
48.5	-52.5	3.9333916589243415e-11
49.	-52.5	2.9788147363356485e-11
49.5	-52.5	2.0242378137469555e-11
50.	-52.5	1.0696608911582627e-11
50.5	-52.5	7.1629244669714715e-12
51.	-52.5	5.585554202910542e-12
51.5	-52.5	4.008183938849612e-12
52.	-52.5	2.4308136747886815e-12
52.5	-52.5	1.1827222331381168e-12
53.	-52.5	9.363742814908429e-13
53.5	-52.5	6.900263298435691e-13
54.	-52.5	4.436783781962951e-13
54.5	-52.5	1.9733042654902113e-13
55.	-52.5	1.1303349190900365e-13
55.5	-52.5	8.558913006602319e-14
56.	-52.5	5.814476822304273e-14
56.5	-52.5	3.070040638006227e-14
57.	-52.5	9.178551691177888e-15
57.5	-52.5	7.132852779610108e-15
58.	-52.5	5.087153868042326e-15
58.5	-52.5	3.041454956474544e-15
59.	-52.5	9.957560449067623e-16
59.5	-52.5	3.652556623456826e-16
60.	-52.5	2.6865441390991653e-16
-55.	-52.	5.908161439243994e-21
-54.5	-52.	8.777337371898348e-21
-54.	-52.	1.1646513304552702e-20
-53.5	-52.	1.4025213511294684e-20
-53.	-52.	1.0856298752746876e-20
-52.5	-52.	7.687383994199068e-21
-52.	-52.	4.518469235651261e-21
-51.5	-52.	1.3495544771034523e-21
-51.	-52.	3.742761434919203e-21
-50.5	-52.	1.0261806656365501e-20
-50.	-52.	1.6780851877811805e-20
-49.5	-52.	2.3299897099258104e-20
-49.	-52.	3.7574688409733514e-19
-48.5	-52.	5.543504545992394e-18
-48.	-52.	1.0711262207887454e-17
-47.5	-52.	1.587901986978251e-17
-47.	-52.	2.104677753167757e-17
-46.5	-52.	1.5628647884434236e-16
-46.	-52.	3.93758260754888e-16
-45.5	-52.	6.312300426654337e-16
-45.	-52.	8.687018245759792e-16
-44.5	-52.	1.3884622033653026e-15
-44.	-52.	6.970471519092108e-15
-43.5	-52.	1.255248083481891e-14
-43.	-52.	1.8134490150545714e-14
-42.5	-52.	2.3716499466272518e-14
-42.	-52.	6.905206699800423e-14
-41.5	-52.	1.4748079894475652e-13
-41.	-52.	2.2590953089150884e-13
-40.5	-52.	3.0433826283826113e-13
-40.	-52.	4.093919714465855e-13
-39.5	-52.	1.177370887015477e-12
-39.	-52.	1.945349802584368e-12
-38.5	-52.	2.71332871815326e-12
-38.	-52.	3.4813076337221515e-12
-37.5	-52.	6.681046940470788e-12
-37.	-52.	1.2024226074115414e-11
-36.5	-52.	1.7367405207760042e-11
-36.	-52.	2.271058434140467e-11
-35.5	-52.	2.8606050554411382e-11
-35.	-52.	5.657834789890524e-11
-34.5	-52.	8.455064524339911e-11
-34.	-52.	1.1252294258789297e-10
-33.5	-52.	1.4049523993238682e-10
-33.	-52.	2.2548977818449274e-10
-32.5	-52.	3.6369194101777003e-10
-32.	-52.	5.018941038510474e-10
-31.5	-52.	6.400962666843246e-10
-31.	-52.	7.842388423094744e-10
-30.5	-52.	1.5048356564326052e-9
-30.	-52.	2.2254324705557358e-9
-29.5	-52.	2.946029284678866e-9
-29.	-52.	3.6666260988019966e-9
-28.5	-52.	5.619922498852765e-9
-28.	-52.	8.790742053673761e-9
-27.5	-52.	1.1961561608494755e-8
-27.	-52.	1.5132381163315746e-8
-26.5	-52.	1.8303200718136744e-8
-26.	-52.	2.7914962630579187e-8
-25.5	-52.	3.7552631255778635e-8
-25.	-52.	4.7190299880978084e-8
-24.5	-52.	5.682796850617754e-8
-24.	-52.	7.135171646848031e-8
-23.5	-52.	9.098359734814503e-8
-23.	-52.	1.1061547822780972e-7
-22.5	-52.	1.3024735910747445e-7
-22.	-52.	1.4987923998713914e-7
-21.5	-52.	1.8037021475908734e-7
-21.	-52.	2.110626254221409e-7
-20.5	-52.	2.417550360851945e-7
-20.	-52.	2.72447446748248e-7
-19.5	-52.	3.1088565157245764e-7
-19.	-52.	3.5789582428950097e-7
-18.5	-52.	4.049059970065442e-7
-18.	-52.	4.519161697235875e-7
-17.5	-52.	4.989263424406308e-7
-17.	-52.	5.674730221732887e-7
-16.5	-52.	6.367412684905276e-7
-16.	-52.	7.060095148077667e-7
-15.5	-52.	7.752777611250058e-7
-15.	-52.	8.491263885612011e-7
-14.5	-52.	9.283416321428832e-7
-14.	-52.	1.0075568757245654e-6
-13.5	-52.	1.0867721193062474e-6
-13.	-52.	1.1659873628879294e-6
-12.5	-52.	1.24500453487241e-6
-12.	-52.	1.3240120202874378e-6
-11.5	-52.	1.4030195057024653e-6
-11.	-52.	1.4820269911174931e-6
-10.5	-52.	1.5792023696455612e-6
-10.	-52.	1.6989201481274382e-6
-9.5	-52.	1.8186379266093155e-6
-9.	-52.	1.938355705091193e-6
-8.5	-52.	2.05807348357307e-6
-8.	-52.	2.278552614382667e-6
-7.5	-52.	2.505558089189231e-6
-7.	-52.	2.732563563995795e-6
-6.5	-52.	2.9595690388023597e-6
-6.	-52.	3.231743838482348e-6
-5.5	-52.	3.563291804332913e-6
-5.	-52.	3.894839770183478e-6
-4.5	-52.	4.2263877360340425e-6
-4.	-52.	4.557935701884608e-6
-3.5	-52.	4.8833418160649695e-6
-3.	-52.	5.208249681193642e-6
-2.5	-52.	5.533157546322315e-6
-2.	-52.	5.858065411450988e-6
-1.5	-52.	6.128774422036486e-6
-1.	-52.	6.323976700290619e-6
-0.5	-52.	6.519178978544752e-6
0.	-52.	6.714381256798885e-6
0.5	-52.	6.909583535053018e-6
1.	-52.	6.9990541011881666e-6
1.5	-52.	7.078164331113047e-6
2.	-52.	7.157274561037927e-6
2.5	-52.	7.236384790962807e-6
3.	-52.	7.311040966141665e-6
3.5	-52.	7.379116872737429e-6
4.	-52.	7.447192779333193e-6
4.5	-52.	7.515268685928957e-6
5.	-52.	7.583344592524721e-6
5.5	-52.	7.636668961101753e-6
6.	-52.	7.688291225290733e-6
6.5	-52.	7.739913489479714e-6
7.	-52.	7.791535753668696e-6
7.5	-52.	7.800062768316508e-6
8.	-52.	7.741027908020613e-6
8.5	-52.	7.681993047724719e-6
9.	-52.	7.622958187428824e-6
9.5	-52.	7.563923327132928e-6
10.	-52.	7.404551859750369e-6
10.5	-52.	7.231801213482884e-6
11.	-52.	7.0590505672154e-6
11.5	-52.	6.886299920947916e-6
12.	-52.	6.697600610709241e-6
12.5	-52.	6.482347670455411e-6
13.	-52.	6.267094730201581e-6
13.5	-52.	6.05184178994775e-6
14.	-52.	5.836588849693921e-6
14.5	-52.	5.61231512766507e-6
15.	-52.	5.386671250437159e-6
15.5	-52.	5.161027373209248e-6
16.	-52.	4.935383495981337e-6
16.5	-52.	4.706132311905545e-6
17.	-52.	4.4704969015468575e-6
17.5	-52.	4.23486149118817e-6
18.	-52.	3.999226080829484e-6
18.5	-52.	3.7635906704707967e-6
19.	-52.	3.5290225674328337e-6
19.5	-52.	3.2946370290138064e-6
20.	-52.	3.0602514905947795e-6
20.5	-52.	2.825865952175752e-6
21.	-52.	2.599972418653885e-6
21.5	-52.	2.390071490182249e-6
22.	-52.	2.1801705617106125e-6
22.5	-52.	1.970269633238976e-6
23.	-52.	1.7603687047673395e-6
23.5	-52.	1.5922374159024673e-6
24.	-52.	1.4320783982537954e-6
24.5	-52.	1.2719193806051236e-6
25.	-52.	1.1117603629564515e-6
25.5	-52.	9.708228420522538e-7
26.	-52.	8.6845124229504e-7
26.5	-52.	7.660796425378261e-7
27.	-52.	6.637080427806124e-7
27.5	-52.	5.613364430233985e-7
28.	-52.	4.954155700704962e-7
28.5	-52.	4.3719877302077403e-7
29.	-52.	3.789819759710519e-7
29.5	-52.	3.207651789213297e-7
30.	-52.	2.709131604016824e-7
30.5	-52.	2.389661514625734e-7
31.	-52.	2.070191425234644e-7
31.5	-52.	1.750721335843554e-7
32.	-52.	1.4312512464524636e-7
32.5	-52.	1.2374811208609197e-7
33.	-52.	1.072944612112414e-7
33.5	-52.	9.084081033639085e-8
34.	-52.	7.438715946154028e-8
34.5	-52.	6.072097469218142e-8
35.	-52.	5.3430226148749086e-8
35.5	-52.	4.613947760531676e-8
36.	-52.	3.8848729061884435e-8
36.5	-52.	3.1557980518452116e-8
37.	-52.	2.7421437255325563e-8
37.5	-52.	2.4087744585360387e-8
38.	-52.	2.075405191539521e-8
38.5	-52.	1.7420359245430038e-8
39.	-52.	1.4490840654839174e-8
39.5	-52.	1.2550822489209114e-8
40.	-52.	1.061080432357905e-8
40.5	-52.	8.670786157948986e-9
41.	-52.	6.730767992318925e-9
41.5	-52.	5.5381998979206794e-9
42.	-52.	4.552897735191074e-9
42.5	-52.	3.5675955724614685e-9
43.	-52.	2.582293409731863e-9
43.5	-52.	1.7780371494136023e-9
44.	-52.	1.4491740300182743e-9
44.5	-52.	1.1203109106229464e-9
45.	-52.	7.914477912276184e-10
45.5	-52.	4.625846718322904e-10
46.	-52.	3.315958643375121e-10
46.5	-52.	2.601479732705225e-10
47.	-52.	1.8870008220353282e-10
47.5	-52.	1.1725219113654313e-10
48.	-52.	6.136398434575255e-11
48.5	-52.	4.939638117667073e-11
49.	-52.	3.74287780075889e-11
49.5	-52.	2.5461174838507075e-11
50.	-52.	1.3493571669425245e-11
50.5	-52.	9.052492423433165e-12
51.	-52.	7.06052126833971e-12
51.5	-52.	5.068550113246255e-12
52.	-52.	3.0765789581528008e-12
52.5	-52.	1.5001148024806465e-12
53.	-52.	1.1877204970169545e-12
53.5	-52.	8.753261915532626e-13
54.	-52.	5.629318860895705e-13
54.5	-52.	2.5053758062587847e-13
55.	-52.	1.435943944713724e-13
55.5	-52.	1.0872989645145044e-13
56.	-52.	7.38653984315285e-14
56.5	-52.	3.900090041160655e-14
57.	-52.	1.1660177276651302e-14
57.5	-52.	9.06137641894122e-15
58.	-52.	6.4625755612311375e-15
58.5	-52.	3.863774703521055e-15
59.	-52.	1.2649738458109725e-15
59.5	-52.	4.640041323593128e-16
60.	-52.	3.4128589497214514e-16
-55.	-51.5	5.97697747991331e-21
-54.5	-51.5	8.788423312344201e-21
-54.	-51.5	1.1599869144775095e-20
-53.5	-51.5	1.3927325274837283e-20
-53.	-51.5	1.078052778936687e-20
-52.5	-51.5	7.633730303896457e-21
-52.	-51.5	4.4869328184260445e-21
-51.5	-51.5	1.3401353329556315e-21
-51.	-51.5	6.577476858140857e-19
-50.5	-51.5	1.8033956205498045e-18
-50.	-51.5	2.9490435552855245e-18
-49.5	-51.5	4.094691490021243e-18
-49.	-51.5	8.633252782730507e-18
-48.5	-51.5	6.040110647587896e-17
-48.	-51.5	1.1216896016902745e-16
-47.5	-51.5	1.6393681386217586e-16
-47.	-51.5	2.1570466755532438e-16
-46.5	-51.5	1.0294126555012933e-15
-46.	-51.5	2.4419794213619987e-15
-45.5	-51.5	3.854546187222701e-15
-45.	-51.5	5.267112953083408e-15
-44.5	-51.5	7.915549394830123e-15
-44.	-51.5	3.272669457551262e-14
-43.5	-51.5	5.753783975619511e-14
-43.	-51.5	8.23489849368776e-14
-42.5	-51.5	1.071601301175601e-13
-42.	-51.5	2.815621160298337e-13
-41.5	-51.5	5.80492182181191e-13
-41.	-51.5	8.794222483325481e-13
-40.5	-51.5	1.1783523144839053e-12
-40.	-51.5	1.5663215836221133e-12
-39.5	-51.5	4.171244235215519e-12
-39.	-51.5	6.776166886808924e-12
-38.5	-51.5	9.381089538402325e-12
-38.	-51.5	1.1986012189995736e-11
-37.5	-51.5	2.1847741501860438e-11
-37.	-51.5	3.8105877494304176e-11
-36.5	-51.5	5.4364013486747934e-11
-36.	-51.5	7.062214947919168e-11
-35.5	-51.5	8.830421307111118e-11
-35.	-51.5	1.6290560418632014e-10
-34.5	-51.5	2.3750699530152914e-10
-34.	-51.5	3.121083864167381e-10
-33.5	-51.5	3.8670977753194705e-10
-33.	-51.5	5.75617140043623e-10
-32.5	-51.5	8.711837484327693e-10
-32.	-51.5	1.1667503568219153e-9
-31.5	-51.5	1.4623169652110617e-9
-31.	-51.5	1.7674211608942834e-9
-30.5	-51.5	2.9980473385239964e-9
-30.	-51.5	4.2286735161537094e-9
-29.5	-51.5	5.459299693783422e-9
-29.	-51.5	6.6899258714131346e-9
-28.5	-51.5	9.737470412404826e-9
-28.	-51.5	1.4579564252328692e-8
-27.5	-51.5	1.9421658092252562e-8
-27.	-51.5	2.426375193217643e-8
-26.5	-51.5	2.9105845772100293e-8
-26.	-51.5	4.327153156753468e-8
-25.5	-51.5	5.7474718648533105e-8
-25.	-51.5	7.167790572953156e-8
-24.5	-51.5	8.588109281053004e-8
-24.	-51.5	1.071959348360676e-7
-23.5	-51.5	1.359456292683728e-7
-23.	-51.5	1.64695323700678e-7
-22.5	-51.5	1.9344501813298323e-7
-22.	-51.5	2.221947125652884e-7
-21.5	-51.5	2.6651511118907224e-7
-21.	-51.5	3.111243459445869e-7
-20.5	-51.5	3.5573358070010157e-7
-20.	-51.5	4.003428154556162e-7
-19.5	-51.5	4.554088548254616e-7
-19.	-51.5	5.220470314804913e-7
-18.5	-51.5	5.88685208135521e-7
-18.	-51.5	6.553233847905508e-7
-17.5	-51.5	7.219615614455804e-7
-17.	-51.5	8.185507138358859e-7
-16.5	-51.5	9.161433540829039e-7
-16.	-51.5	1.0137359943299223e-6
-15.5	-51.5	1.1113286345769406e-6
-15.	-51.5	1.2174382949493803e-6
-14.5	-51.5	1.3335269453947991e-6
-14.	-51.5	1.449615595840218e-6
-13.5	-51.5	1.565704246285637e-6
-13.	-51.5	1.6817928967310555e-6
-12.5	-51.5	1.8022186469775946e-6
-12.	-51.5	1.922856500418333e-6
-11.5	-51.5	2.043494353859071e-6
-11.	-51.5	2.1641322072998096e-6
-10.5	-51.5	2.3055391814486208e-6
-10.	-51.5	2.472716112673758e-6
-9.5	-51.5	2.6398930438988957e-6
-9.	-51.5	2.807069975124033e-6
-8.5	-51.5	2.974246906349171e-6
-8.	-51.5	3.2505330589135084e-6
-7.5	-51.5	3.5338862495360975e-6
-7.	-51.5	3.817239440158685e-6
-6.5	-51.5	4.1005926307812735e-6
-6.	-51.5	4.43053410261731e-6
-5.5	-51.5	4.821713898688626e-6
-5.	-51.5	5.212893694759943e-6
-4.5	-51.5	5.604073490831259e-6
-4.	-51.5	5.995253286902576e-6
-3.5	-51.5	6.3742529713382565e-6
-3.	-51.5	6.752264561401459e-6
-2.5	-51.5	7.130276151464662e-6
-2.	-51.5	7.508287741527864e-6
-1.5	-51.5	7.826788057631056e-6
-1.	-51.5	8.062380683683017e-6
-0.5	-51.5	8.297973309734982e-6
0.	-51.5	8.533565935786947e-6
0.5	-51.5	8.76915856183891e-6
1.	-51.5	8.886878286271486e-6
1.5	-51.5	8.993047995421207e-6
2.	-51.5	9.099217704570929e-6
2.5	-51.5	9.205387413720649e-6
3.	-51.5	9.303132018942836e-6
3.5	-51.5	9.388429662947682e-6
4.	-51.5	9.473727306952527e-6
4.5	-51.5	9.559024950957371e-6
5.	-51.5	9.644322594962217e-6
5.5	-51.5	9.705628145669718e-6
6.	-51.5	9.764165371662328e-6
6.5	-51.5	9.822702597654937e-6
7.	-51.5	9.881239823647546e-6
7.5	-51.5	9.89206540082392e-6
8.	-51.5	9.828091818348106e-6
8.5	-51.5	9.764118235872292e-6
9.	-51.5	9.700144653396481e-6
9.5	-51.5	9.636171070920668e-6
10.	-51.5	9.463399600083748e-6
10.5	-51.5	9.276120698181038e-6
11.	-51.5	9.088841796278329e-6
11.5	-51.5	8.901562894375617e-6
12.	-51.5	8.692898391652796e-6
12.5	-51.5	8.448628064338352e-6
13.	-51.5	8.204357737023906e-6
13.5	-51.5	7.96008740970946e-6
14.	-51.5	7.715817082395016e-6
14.5	-51.5	7.44150148308398e-6
15.	-51.5	7.1626223451950275e-6
15.5	-51.5	6.883743207306074e-6
16.	-51.5	6.604864069417122e-6
16.5	-51.5	6.315390576200522e-6
17.	-51.5	6.0071671499770246e-6
17.5	-51.5	5.69894372375353e-6
18.	-51.5	5.390720297530034e-6
18.5	-51.5	5.082496871306539e-6
19.	-51.5	4.773469210034754e-6
19.5	-51.5	4.464303983075678e-6
20.	-51.5	4.1551387561166e-6
20.5	-51.5	3.8459735291575245e-6
21.	-51.5	3.5485833879056508e-6
21.5	-51.5	3.2733687278774067e-6
22.	-51.5	2.998154067849162e-6
22.5	-51.5	2.7229394078209178e-6
23.	-51.5	2.4477247477926733e-6
23.5	-51.5	2.2254853210671364e-6
24.	-51.5	2.0133568967731907e-6
24.5	-51.5	1.8012284724792457e-6
25.	-51.5	1.5891000481853002e-6
25.5	-51.5	1.4011290635823876e-6
26.	-51.5	1.2616274529633312e-6
26.5	-51.5	1.1221258423442748e-6
27.	-51.5	9.826242317252184e-7
27.5	-51.5	8.431226211061625e-7
28.	-51.5	7.506856202856478e-7
28.5	-51.5	6.681960020835404e-7
29.	-51.5	5.857063838814334e-7
29.5	-51.5	5.032167656793262e-7
30.	-51.5	4.31815847472061e-7
30.5	-51.5	3.841505582392528e-7
31.	-51.5	3.364852690064445e-7
31.5	-51.5	2.8881997977363626e-7
32.	-51.5	2.41154690540828e-7
32.5	-51.5	2.110966713679738e-7
33.	-51.5	1.8513351563840128e-7
33.5	-51.5	1.591703599088288e-7
34.	-51.5	1.332072041792563e-7
34.5	-51.5	1.1139294324069728e-7
35.	-51.5	9.906795074420942e-8
35.5	-51.5	8.674295824772162e-8
36.	-51.5	7.441796575123382e-8
36.5	-51.5	6.209297325474596e-8
37.	-51.5	5.455320902181806e-8
37.5	-51.5	4.82314452068716e-8
38.	-51.5	4.190968139192515e-8
38.5	-51.5	3.558791757697868e-8
39.	-51.5	2.9948736720404295e-8
39.5	-51.5	2.598065790091686e-8
40.	-51.5	2.2012579081429428e-8
40.5	-51.5	1.8044500261941994e-8
41.	-51.5	1.407642144245457e-8
41.5	-51.5	1.1615514353045864e-8
42.	-51.5	9.572542005826136e-9
42.5	-51.5	7.529569658606405e-9
43.	-51.5	5.4865973113866776e-9
43.5	-51.5	3.8169182615604165e-9
44.	-51.5	3.1274385466528753e-9
44.5	-51.5	2.4379588317453326e-9
45.	-51.5	1.7484791168377898e-9
45.5	-51.5	1.0589994019302479e-9
46.	-51.5	7.768949874923024e-10
46.5	-51.5	6.173709044123559e-10
47.	-51.5	4.5784682133240984e-10
47.5	-51.5	2.9832273825246356e-10
48.	-51.5	1.7213301836113938e-10
48.5	-51.5	1.4003681133299543e-10
49.	-51.5	1.0794060430485142e-10
49.5	-51.5	7.584439727670742e-11
50.	-51.5	4.3748190248563425e-11
50.5	-51.5	3.084854365468177e-11
51.	-51.5	2.419539969035353e-11
51.5	-51.5	1.7542255726025285e-11
52.	-51.5	1.0889111761697042e-11
52.5	-51.5	5.595012048360953e-12
53.	-51.5	4.435444040076721e-12
53.5	-51.5	3.2758760317924894e-12
54.	-51.5	2.116308023508256e-12
54.5	-51.5	9.567400152240223e-13
55.	-51.5	5.556987137643252e-13
55.5	-51.5	4.2077234089102245e-13
56.	-51.5	2.858459680177199e-13
56.5	-51.5	1.5091959514441704e-13
57.	-51.5	4.511107312438034e-14
57.5	-51.5	3.505655939231382e-14
58.	-51.5	2.500204566024727e-14
58.5	-51.5	1.4947531928180713e-14
59.	-51.5	4.893018196114165e-15
59.5	-51.5	1.794309115973624e-15
60.	-51.5	1.3197534706269192e-15
-55.	-51.	6.044107569866825e-21
-54.5	-51.	8.797187512389806e-21
-54.	-51.	1.1550267454912786e-20
-53.5	-51.	1.3825959194592986e-20
-53.	-51.	1.0702064780611904e-20
-52.5	-51.	7.57817036663082e-21
-52.	-51.	4.4542759526497364e-21
-51.5	-51.	1.3303815386686532e-21
-51.	-51.	1.317767528433829e-18
-50.5	-51.	3.6130209819575406e-18
-50.	-51.	5.908274435481253e-18
-49.5	-51.	8.203527889004965e-18
-49.	-51.	1.6965992059145368e-17
-48.5	-51.	1.1575191209871948e-16
-48.	-51.	2.1453783213829364e-16
-47.5	-51.	3.133237521778677e-16
-47.	-51.	4.121096722174418e-16
-46.5	-51.	1.910254829928372e-15
-46.	-51.	4.508248289707483e-15
-45.5	-51.	7.106241749486591e-15
-45.	-51.	9.704235209265702e-15
-44.5	-51.	1.4499894746025996e-14
-44.	-51.	5.87060472497372e-14
-43.5	-51.	1.029121997534484e-13
-43.	-51.	1.471183522571596e-13
-42.5	-51.	1.9132450476087082e-13
-42.	-51.	4.958915807531854e-13
-41.5	-51.	1.0171981697581016e-12
-41.	-51.	1.5385047587630176e-12
-40.5	-51.	2.0598113477679338e-12
-40.	-51.	2.733094046477916e-12
-39.5	-51.	7.190372324222703e-12
-39.	-51.	1.1647650601967489e-11
-38.5	-51.	1.6104928879712274e-11
-38.	-51.	2.056220715745706e-11
-37.5	-51.	3.714111151095803e-11
-37.	-51.	6.440444686010979e-11
-36.5	-51.	9.166778220926158e-11
-36.	-51.	1.1893111755841336e-10
-35.5	-51.	1.4849703370339752e-10
-35.	-51.	2.7010509476858074e-10
-34.5	-51.	3.91713155833764e-10
-34.	-51.	5.133212168989472e-10
-33.5	-51.	6.349292779641306e-10
-33.	-51.	9.285587810397407e-10
-32.5	-51.	1.3827020092990398e-9
-32.	-51.	1.8368452375583386e-9
-31.5	-51.	2.2909884658176377e-9
-31.	-51.	2.758290305199455e-9
-30.5	-51.	4.502496194868859e-9
-30.	-51.	6.246702084538263e-9
-29.5	-51.	7.990907974207667e-9
-29.	-51.	9.73511386387707e-9
-28.5	-51.	1.3883955992618063e-8
-28.	-51.	2.0407829583437526e-8
-27.5	-51.	2.6931703174256995e-8
-27.	-51.	3.345557676507646e-8
-26.5	-51.	3.997945035589592e-8
-26.	-51.	5.872629712036226e-8
-25.5	-51.	7.752230704100426e-8
-25.	-51.	9.631831696164626e-8
-24.5	-51.	1.1511432688228827e-7
-24.	-51.	1.4326062006857108e-7
-23.5	-51.	1.8118213106050546e-7
-23.	-51.	2.191036420524398e-7
-22.5	-51.	2.5702515304437416e-7
-22.	-51.	2.949466640363085e-7
-21.5	-51.	3.5317803707373085e-7
-21.	-51.	4.117861574898887e-7
-20.5	-51.	4.7039427790604655e-7
-20.	-51.	5.290023983222043e-7
-19.5	-51.	6.007926948064295e-7
-19.	-51.	6.87171190726655e-7
-18.5	-51.	7.735496866468805e-7
-18.	-51.	8.59928182567106e-7
-17.5	-51.	9.463066784873314e-7
-17.	-51.	1.0710966609006255e-6
-16.5	-51.	1.1971735950511443e-6
-16.	-51.	1.323250529201663e-6
-15.5	-51.	1.4493274633521815e-6
-15.	-51.	1.5878848898915638e-6
-14.5	-51.	1.7410651196908114e-6
-14.	-51.	1.894245349490059e-6
-13.5	-51.	2.047425579289307e-6
-13.	-51.	2.2006058090885547e-6
-12.5	-51.	2.362696524481396e-6
-12.	-51.	2.5252230016834953e-6
-11.5	-51.	2.687749478885594e-6
-11.	-51.	2.8502759560876926e-6
-10.5	-51.	3.0361798004095678e-6
-10.	-51.	3.251089867753681e-6
-9.5	-51.	3.465999935097794e-6
-9.	-51.	3.6809100024419067e-6
-8.5	-51.	3.89582006978602e-6
-8.	-51.	4.228174846783571e-6
-7.5	-51.	4.568136553999061e-6
-7.	-51.	4.908098261214552e-6
-6.5	-51.	5.248059968430042e-6
-6.	-51.	5.636003279491204e-6
-5.5	-51.	6.087016378428163e-6
-5.	-51.	6.53802947736512e-6
-4.5	-51.	6.989042576302078e-6
-4.	-51.	7.4400556752390365e-6
-3.5	-51.	7.872787283659653e-6
-3.	-51.	8.30403583195405e-6
-2.5	-51.	8.735284380248449e-6
-2.	-51.	9.166532928542845e-6
-1.5	-51.	9.532948128824981e-6
-1.	-51.	9.809041231052288e-6
-0.5	-51.	0.000010085134333279595
0.	-51.	0.000010361227435506901
0.5	-51.	0.000010637320537734208
1.	-51.	0.000010783395336121609
1.5	-51.	0.000010916730027361645
2.	-51.	0.000011050064718601681
2.5	-51.	0.000011183399409841716
3.	-51.	0.000011304323873333404
3.5	-51.	0.000011406913889581397
4.	-51.	0.00001150950390582939
4.5	-51.	0.000011612093922077384
5.	-51.	0.000011714683938325377
5.5	-51.	0.000011784003180822675
6.	-51.	0.000011849483479209668
6.5	-51.	0.000011914963777596661
7.	-51.	0.000011980444075983656
7.5	-51.	0.00001199359464710309
8.	-51.	0.000011924706141360655
8.5	-51.	0.000011855817635618222
9.	-51.	0.000011786929129875789
9.5	-51.	0.000011718040624133355
10.	-51.	0.000011531893325594618
10.5	-51.	0.000011330110394058078
11.	-51.	0.000011128327462521538
11.5	-51.	0.000010926544530984997
12.	-51.	0.000010697907805279008
12.5	-51.	0.000010424561020086736
13.	-51.	0.000010151214234894464
13.5	-51.	9.877867449702191e-6
14.	-51.	9.60452066450992e-6
14.5	-51.	9.279963309282637e-6
15.	-51.	8.94762764497636e-6
15.5	-51.	8.615291980670081e-6
16.	-51.	8.282956316363805e-6
16.5	-51.	7.932995599890071e-6
17.	-51.	7.551841994640894e-6
17.5	-51.	7.17068838939172e-6
18.	-51.	6.789534784142544e-6
18.5	-51.	6.408381178893369e-6
19.	-51.	6.024537963018369e-6
19.5	-51.	5.640234684957478e-6
20.	-51.	5.255931406896586e-6
20.5	-51.	4.871628128835696e-6
[truncated: 49,051 more rows]
