# Supplementary material for: Myosin V executes steps of variable length via structurally constrained diffusion
Source: eLife. 2020 Jan 15;9:e51569. doi: 10.7554/eLife.51569 (PMC7054003; doi:10.7554/eLife.51569)
Supplement: Source data 1. [file elife-51569-data1.zip › myosin_elife_source_data/Figure 3/BD_diffusion_contours/lastbead_yz_0kbT.dat]

-35.537 15.934
-24.225 33.163
19.851 24.367
-16.463 42.377
16.969 36.105
16.688 22.625
-14.643 43.411
-13.202 55.208
-30.949 38.704
-22.049 35.193
-25.699 24.210
-24.458 49.018
-30.546 40.184
-7.304 43.637
1.204 56.471
-21.616 35.525
-35.404 29.309
8.146 42.292
14.555 37.685
12.898 41.225
17.169 50.821
-23.658 21.128
-20.790 34.982
-8.686 44.878
-18.999 41.389
-15.499 42.580
-18.326 8.050
-39.058 32.090
-26.560 52.012
9.560 60.919
-17.360 26.091
8.101 52.678
-1.239 48.012
7.173 19.287
19.328 38.244
-1.122 36.284
-9.919 50.362
5.313 52.048
-4.218 54.395
-16.890 47.113
-24.942 30.866
-34.862 7.112
17.899 29.294
-21.530 32.488
-1.894 56.651
13.073 46.408
34.937 30.593
10.558 39.022
30.484 -5.295
18.961 24.775
-2.352 31.520
-2.905 26.478
3.472 21.033
8.086 27.023
-18.055 34.398
31.161 30.664
2.446 52.545
-18.413 35.100
-20.214 47.320
12.845 62.736
13.914 51.311
-28.307 34.012
-30.929 24.629
-6.902 47.601
-24.351 47.893
-12.736 54.396
8.474 56.933
-29.663 26.250
-37.704 10.153
-23.041 38.902
-35.770 18.967
-22.040 35.720
28.823 24.474
15.474 40.350
21.025 8.280
21.976 -6.220
-6.032 27.039
38.849 25.972
33.426 10.895
27.867 0.055
24.100 0.538
43.156 11.228
-13.309 34.712
-27.138 38.119
-41.232 31.893
-26.495 23.523
0.634 43.992
-14.501 55.879
-3.012 49.546
-36.910 35.403
-21.154 29.518
4.553 44.303
-16.682 48.007
-11.355 49.373
-29.846 38.381
-15.791 30.415
-12.460 55.144
-26.736 43.205
-41.951 -0.294
-31.068 8.387
-27.948 10.046
-31.890 49.100
-32.858 34.334
-16.122 0.049
-21.696 45.187
-21.891 30.329
-5.718 54.378
-13.917 35.943
-32.937 31.909
3.465 40.228
8.655 35.860
-13.901 17.103
-20.267 38.637
-24.002 20.585
-43.022 23.893
-33.700 33.761
-22.410 13.610
12.464 0.512
28.268 -15.232
20.800 19.874
26.784 20.042
-8.540 42.562
19.329 25.236
2.124 41.407
21.320 15.570
30.744 36.839
37.002 38.118
27.724 -0.996
25.259 17.473
2.528 38.266
21.446 23.336
-22.405 36.113
-27.286 26.850
-7.753 47.413
-23.898 47.380
-22.347 31.280
-13.171 37.005
-6.587 43.510
2.168 41.042
-6.169 45.926
-25.715 9.953
-18.834 -2.771
-10.084 39.082
-7.099 50.267
2.215 42.113
-18.852 45.226
2.146 54.924
13.432 43.950
-10.834 34.564
-7.925 24.897
6.604 -12.246
21.615 10.789
18.043 -2.364
-11.504 31.586
-27.600 24.670
21.269 4.696
21.216 10.759
10.636 4.061
-27.529 12.012
15.536 -16.796
26.379 -15.434
5.460 35.994
35.546 46.468
29.822 31.421
17.837 4.558
23.162 21.639
36.400 12.928
27.113 17.496
25.997 19.260
6.909 42.231
15.588 51.069
-9.102 49.898
-28.690 46.412
3.549 42.059
-18.231 28.300
-19.584 31.927
18.088 46.256
32.167 6.665
45.688 16.770
31.717 16.427
25.217 21.619
17.394 -21.575
5.196 -23.709
-4.278 -4.371
-34.391 24.510
-25.952 20.259
-21.287 39.220
4.782 18.120
7.408 11.421
10.567 12.089
-16.887 27.515
-27.148 35.367
-6.949 55.534
2.042 17.994
-13.834 -19.329
0.709 -3.556
26.073 8.291
35.171 31.634
43.058 11.803
32.441 -2.678
29.608 23.646
26.544 23.878
28.633 4.453
33.806 30.399
41.792 -4.734
-15.085 -3.300
-25.638 -5.791
-5.762 -5.022
-4.531 15.511
-7.395 40.445
18.965 21.526
-18.254 41.750
-33.994 14.709
-18.163 11.774
-27.700 11.996
-30.818 5.842
-11.945 39.181
7.913 -13.473
6.240 -26.855
-2.032 -20.747
-27.762 1.400
8.194 24.299
-4.623 11.831
-2.967 -0.581
21.449 -12.179
3.660 -18.605
17.589 -18.466
0.399 -13.976
32.323 33.657
6.473 34.915
-32.636 34.101
8.122 47.480
25.596 30.280
7.895 49.248
16.275 50.161
3.831 26.869
-15.832 16.555
-30.597 11.023
-24.178 14.390
-18.453 -14.549
-28.129 -4.268
-33.466 0.797
-25.397 -18.993
-4.263 31.417
19.295 25.162
15.502 10.023
25.557 32.640
44.825 -10.632
15.258 -8.918
10.320 -19.639
-0.748 -7.583
-17.997 -6.385
-29.814 -7.615
-21.869 14.241
-27.969 21.959
-24.665 -13.787
-24.277 -5.683
-30.718 43.494
-0.401 58.263
19.984 46.818
31.123 50.547
35.034 34.650
3.825 46.883
-28.240 -1.316
-9.621 -18.940
-30.233 9.386
-10.999 23.026
-9.615 39.184
-15.289 50.619
-13.816 39.150
-43.283 30.215
-35.369 18.840
-27.473 45.724
-30.485 39.443
-31.214 31.459
-25.607 -4.680
-35.552 15.076
-21.318 -20.584
8.365 9.563
-9.099 17.320
-21.012 -14.577
-37.070 14.761
-35.265 21.804
-26.944 30.165
-8.482 56.706
-5.499 18.823
31.429 2.621
30.492 10.111
40.725 3.251
3.483 -22.987
-26.781 -24.014
-29.187 -10.713
3.876 -22.181
-39.429 1.679
-18.013 -36.769
20.989 -13.217
11.959 -20.068
-12.138 -19.793
21.610 -16.039
29.480 15.836
13.976 48.510
-15.912 10.306
17.697 1.039
-29.125 -15.309
-4.642 -16.674
2.807 -8.803
30.968 -8.501
41.628 1.731
43.634 25.529
13.985 57.611
33.904 7.671
24.494 -7.853
13.944 46.104
29.948 39.845
5.921 49.690
-19.754 43.675
-34.932 30.387
-39.114 2.238
-9.805 25.357
-14.996 35.508
23.461 19.137
1.487 50.441
-24.064 10.650
-22.217 -4.926
-29.421 19.689
-24.387 40.511
-21.573 32.453
0.383 35.017
-1.060 44.085
-16.755 13.575
24.638 45.421
10.152 45.279
-27.777 31.878
-46.533 24.329
9.950 34.803
-18.618 41.393
-7.742 39.992
7.170 44.895
-21.610 16.706
33.553 26.209
31.193 34.273
28.564 51.353
-22.127 35.801
9.177 29.063
-6.190 48.444
-34.153 31.241
-20.783 49.220
11.383 59.954
-18.416 47.416
2.871 51.996
13.247 42.239
-9.150 59.537
-26.293 29.909
-4.991 48.490
-14.079 42.666
-3.783 38.113
-19.718 48.388
42.397 28.755
-5.536 50.264
27.933 37.378
5.710 -8.483
-46.068 9.343
-30.674 23.188
-30.730 37.216
-29.322 2.593
-32.749 32.284
8.870 42.034
13.555 16.374
24.513 10.133
3.248 8.855
-16.999 9.365
-38.097 18.484
-30.297 3.242
-24.341 -16.319
-21.246 -15.901
-24.777 35.784
-35.976 9.748
-11.123 13.853
-0.302 48.751
23.612 1.133
28.203 4.161
30.201 16.715
15.592 -13.047
28.585 -9.192
26.133 -15.327
13.361 -19.892
9.320 -8.141
10.910 45.667
-10.984 44.945
7.093 60.696
-16.108 45.813
-18.078 36.615
25.831 18.227
32.224 26.165
16.395 45.514
21.386 -18.216
34.843 27.946
47.254 16.166
36.589 27.610
-5.210 35.563
5.362 48.862
-4.385 42.548
-9.047 50.998
25.950 35.533
-28.572 29.157
-26.814 6.134
3.021 4.371
-13.865 17.206
4.468 28.750
33.408 26.321
29.730 18.708
25.519 27.420
0.455 54.839
-0.631 22.309
-1.965 45.237
6.340 48.298
-29.018 48.548
-29.276 44.754
12.699 47.597
9.391 42.797
1.950 41.928
12.406 50.604
22.400 50.736
5.166 51.154
17.141 36.465
19.343 51.862
13.765 45.894
14.582 33.377
5.120 41.686
-2.877 -10.967
17.364 -27.696
-14.025 -23.546
16.607 -5.675
6.689 -17.223
-7.264 -14.261
36.013 -11.984
42.007 2.184
28.360 9.613
25.024 -9.752
40.655 -6.225
20.366 -14.413
9.697 -34.315
-37.251 -8.404
-44.393 0.602
-28.117 11.849
-29.935 14.200
-28.844 3.241
0.438 51.068
-7.213 53.871
34.877 30.224
-2.658 52.140
-13.546 24.643
-3.103 13.765
-7.784 19.718
-37.188 25.856
-13.009 34.747
20.440 30.292
22.118 23.526
11.432 14.331
12.636 -0.448
-3.430 49.879
-5.933 48.648
-1.535 44.589
13.108 48.466
37.643 17.809
18.047 38.649
27.984 45.624
38.863 29.283
24.001 38.797
-33.615 30.525
-39.648 23.172
-20.921 46.728
-45.424 15.569
-32.108 29.848
-30.451 32.038
26.802 28.033
0.684 39.840
-37.705 33.646
-26.844 29.073
-29.077 32.878
-6.646 28.554
-7.613 57.594
-22.612 39.806
-33.920 28.162
-23.764 2.802
-37.817 -2.206
-36.985 31.758
-26.296 34.872
-13.913 38.436
2.435 42.922
28.617 44.899
29.257 31.328
24.140 15.153
0.457 51.347
37.662 17.067
37.874 38.843
14.526 42.827
15.466 44.298
-7.086 40.320
31.924 27.269
10.159 16.135
24.353 17.561
16.913 56.951
0.096 36.252
-24.921 -0.101
-21.629 -20.044
-38.461 8.718
-29.707 12.512
-31.293 1.340
-7.821 -20.388
15.000 -10.899
-0.625 -20.567
8.975 -4.704
15.311 -3.493
-24.864 -1.288
-27.678 31.181
-29.332 5.171
37.001 31.002
36.806 12.092
-0.167 50.478
29.709 2.279
17.714 48.833
10.390 21.473
14.885 7.033
-23.506 38.753
6.136 22.675
-14.432 40.085
-11.664 27.161
-19.765 21.114
-10.360 -9.748
-14.368 -1.600
9.190 -10.622
-30.399 -3.589
-1.346 -20.298
15.026 -9.729
12.427 -10.364
20.656 45.205
14.335 20.855
9.873 17.672
-13.635 18.910
-18.336 31.248
-30.175 -4.058
-31.553 -5.949
-23.707 -5.477
-23.476 -7.438
-0.630 44.513
9.519 3.924
5.739 1.014
29.258 17.750
-4.952 19.923
-0.744 55.040
10.396 38.753
28.893 -1.311
27.250 -10.933
9.331 -16.123
1.228 12.877
21.099 -3.663
33.025 -19.506
26.796 27.828
29.140 19.092
2.430 41.005
20.565 9.122
16.804 -3.864
8.923 12.779
8.899 -11.274
8.950 32.168
-20.083 37.555
-6.662 -9.638
-11.923 5.142
-14.396 2.906
-2.243 -9.743
12.498 -7.711
13.180 -4.363
23.187 -9.752
22.574 11.928
13.456 9.560
-35.759 13.722
-26.989 39.626
-15.560 22.966
-31.505 47.979
-35.714 11.049
-32.943 -3.287
32.561 2.550
39.152 34.451
30.853 20.994
21.323 46.673
14.070 50.470
31.075 29.457
32.074 37.885
-8.850 41.894
14.413 6.355
-20.398 16.314
-33.287 5.991
-13.522 -12.995
-18.065 30.368
-4.807 55.263
3.925 46.603
-37.383 29.562
-28.206 24.976
-36.755 28.319
-0.461 48.642
-30.098 45.068
-10.854 28.712
-24.221 35.232
-40.594 3.818
-12.141 3.845
35.261 36.179
-29.601 32.625
-9.236 26.164
0.817 23.443
13.671 22.661
-5.037 -10.867
-0.833 32.884
19.546 38.888
-1.169 46.483
-9.174 45.554
-10.015 42.399
-25.300 27.224
-10.311 24.646
-35.223 36.804
-41.821 15.939
-31.773 15.972
-10.151 -21.970
4.696 11.973
-16.387 36.405
-26.064 12.985
-17.334 -1.827
-28.496 -0.104
-21.819 54.536
-2.044 45.683
-16.962 41.720
-29.685 27.683
-42.067 12.773
-33.988 31.953
-20.196 50.267
-20.216 5.670
-26.906 31.954
11.376 33.334
-6.970 33.567
-14.014 8.902
-27.142 2.638
-21.857 -1.619
-28.712 29.603
0.416 32.006
30.735 13.122
28.445 35.020
24.703 6.368
18.379 21.044
16.260 2.480
20.573 12.178
-4.679 -28.018
-12.499 -24.382
11.123 -5.119
15.805 0.755
26.772 42.686
-0.367 35.840
-22.462 34.419
-28.067 24.468
9.386 42.925
7.755 24.181
32.230 -1.524
31.696 3.578
17.854 -4.027
-9.602 -19.340
-21.280 -2.345
-32.429 -8.706
-32.868 8.026
-28.016 32.241
-15.769 -17.251
-26.167 1.840
-5.580 -10.728
24.246 -11.100
-0.262 -0.632
-13.612 24.465
17.195 15.201
27.408 -11.690
24.480 18.113
-0.265 46.006
11.725 -3.525
-36.760 1.404
-27.174 25.632
-22.105 38.474
17.632 37.903
-23.089 48.295
4.354 48.642
9.707 41.618
13.091 51.524
23.725 19.699
2.743 44.543
-8.532 42.550
-29.283 12.945
-29.050 -1.691
4.760 -26.678
-18.212 -16.764
-34.140 1.886
-18.845 8.530
-5.262 14.782
27.280 -0.459
17.565 -21.522
15.006 8.744
-20.211 32.753
1.669 51.666
6.815 59.102
-4.286 44.476
-13.470 55.615
-39.610 15.803
-29.306 22.913
-42.140 35.724
-29.441 20.168
-1.049 49.731
27.883 36.438
27.280 -6.680
22.423 -8.253
-35.024 -6.097
-21.405 -11.082
-16.861 25.388
-16.428 43.789
-38.443 27.172
-35.615 32.105
-24.108 9.626
-31.304 39.585
-2.439 50.409
-15.630 47.523
11.496 40.021
27.873 9.792
-6.701 2.126
-41.645 15.291
-21.052 37.862
-2.088 57.027
-1.622 41.489
15.715 47.736
6.878 22.801
4.179 49.216
12.312 35.060
27.122 31.862
-17.911 22.345
-33.677 11.873
-39.403 22.495
-40.400 -6.726
-36.077 -5.258
-14.157 26.581
-26.229 7.549
-9.278 33.045
-31.609 5.143
-31.043 15.748
-16.398 25.412
23.930 -7.765
-1.793 -25.901
-1.829 4.708
18.461 42.359
32.092 8.809
22.848 42.549
30.884 32.471
21.135 -13.851
30.043 -18.502
14.597 11.093
11.703 34.971
12.250 -17.046
48.981 19.558
44.921 14.323
37.638 31.717
33.030 6.064
24.745 6.643
-6.139 17.457
-0.513 28.723
-11.561 54.535
-21.115 46.117
-33.718 32.736
-34.762 41.653
29.034 -5.551
21.110 38.023
38.937 11.663
31.081 30.680
21.370 6.213
11.637 36.163
16.691 36.979
29.384 -8.929
1.751 -14.629
-5.123 10.663
-36.632 6.647
-35.853 6.080
-24.666 -8.868
-36.156 19.481
-23.462 15.666
-12.852 19.481
-24.170 11.459
-36.681 28.758
-38.064 3.180
-32.521 42.934
-4.228 43.431
-9.033 39.815
12.513 51.694
33.269 3.865
15.105 -17.791
6.780 23.703
17.483 -16.045
19.022 -10.720
16.212 24.851
15.554 48.635
24.235 42.573
-1.966 39.109
-18.917 -6.201
20.877 -9.573
-33.352 3.327
-43.314 3.487
-34.132 20.731
-35.345 4.442
-1.566 46.381
-10.381 44.340
-17.566 33.923
-31.705 7.340
2.926 36.154
-9.590 20.534
39.164 18.267
36.450 27.359
39.814 9.219
44.809 -5.734
34.077 6.298
1.935 44.020
3.352 55.209
-5.907 60.230
-6.407 43.531
9.389 51.578
-2.155 53.033
-27.050 22.026
-12.461 6.009
19.720 9.015
-31.026 -4.797
-26.911 -18.586
-27.194 27.330
-27.033 5.066
-25.244 19.183
-17.643 28.312
-0.268 55.767
4.609 7.981
4.149 13.995
-22.377 25.394
-32.235 42.131
-31.054 24.776
-24.358 45.563
11.689 54.895
15.522 53.896
-18.353 39.440
10.486 21.333
-10.807 -7.115
-22.069 2.693
-29.676 -13.501
-33.372 6.633
-37.564 5.055
-31.924 24.713
0.779 47.842
-2.312 33.153
-7.490 17.691
16.138 27.249
15.093 43.094
13.759 48.617
-10.770 39.770
-26.192 39.944
4.799 44.303
-19.496 54.056
-33.673 26.809
-17.884 18.133
-4.591 47.460
-0.773 49.684
-3.036 55.031
-11.053 39.549
-14.871 45.757
9.922 48.501
-0.018 32.630
-39.140 22.129
-25.341 32.543
0.252 11.002
7.974 41.893
0.359 36.197
-27.063 27.890
-23.087 21.914
9.723 0.393
28.471 17.798
42.593 4.967
21.538 38.662
8.770 41.361
17.241 37.254
32.834 23.228
-4.327 32.297
-1.838 44.672
27.815 11.815
26.472 25.236
6.528 37.159
27.269 -7.444
-4.019 18.430
10.594 -2.441
19.257 1.344
25.465 -15.098
36.313 3.225
14.635 -7.263
22.127 -9.371
14.981 10.102
8.638 34.118
16.688 -6.847
36.430 -9.158
24.031 -2.482
-3.620 19.852
-10.734 -6.092
-6.738 -0.737
-14.535 3.158
-28.094 -12.416
-33.139 20.214
-7.038 36.411
19.088 46.994
32.894 29.717
-2.083 37.835
-31.399 37.064
-33.471 31.401
-27.177 26.665
-20.531 -4.647
-27.971 15.231
-26.915 19.725
-29.718 21.847
-16.026 52.504
-13.673 24.969
-5.712 43.895
-24.898 42.054
-32.533 33.650
-35.277 15.342
17.909 47.644
41.077 20.733
29.684 25.847
22.292 11.961
8.116 23.260
37.549 33.222
4.245 22.889
8.802 21.450
-10.822 43.577
-12.222 13.924
-8.909 38.850
9.347 -13.596
29.297 5.963
29.575 34.322
-21.476 55.687
-21.638 47.724
9.662 33.233
8.935 35.208
-1.229 33.320
8.134 -12.210
18.343 -5.264
-19.588 21.885
-24.225 39.059
9.457 -2.209
-24.348 0.055
-21.269 21.681
-30.456 16.955
-39.122 9.745
-23.316 27.303
-34.978 25.629
-14.331 44.733
0.256 36.817
-12.636 28.789
-0.546 24.538
22.772 12.095
26.186 19.353
5.464 -18.959
32.725 -8.970
24.238 12.573
17.301 1.582
-28.063 -0.847
-32.636 -5.460
-24.601 40.480
-37.625 22.215
-25.901 35.666
-32.324 45.497
3.853 36.926
13.020 43.358
28.807 19.048
4.659 42.962
-3.807 30.806
-21.777 17.908
21.606 0.813
18.048 22.305
12.809 46.834
19.432 35.048
20.019 39.969
23.677 46.884
21.328 1.367
1.856 4.892
22.771 31.837
-3.316 13.353
-1.777 29.902
-19.843 46.457
-11.668 50.611
13.617 55.517
-23.958 50.437
-3.915 49.350
22.159 53.020
14.572 38.907
30.034 34.195
27.298 32.918
21.076 52.540
18.018 49.335
-25.812 37.396
-23.647 -6.492
-36.476 12.662
-25.390 44.807
-35.867 20.487
-21.551 42.596
12.604 49.853
18.160 49.972
-20.978 31.744
-20.873 4.454
-22.579 11.772
27.674 9.188
16.267 4.217
-3.449 1.393
-31.569 2.287
-25.614 14.839
-4.747 11.780
-15.568 31.423
-43.285 10.452
-26.882 -16.359
-23.098 -10.038
7.083 -7.669
8.502 -7.249
8.351 3.111
28.390 3.102
24.061 28.650
-38.463 33.160
-27.902 -7.245
-27.967 0.705
-31.248 14.768
-28.179 42.526
-15.276 25.459
-22.196 12.401
16.341 27.671
1.727 29.965
-12.890 9.141
25.572 32.981
32.484 27.081
30.291 6.932
34.174 -8.396
7.359 26.147
28.597 25.772
-1.600 40.392
-0.222 36.147
-42.375 22.043
-29.617 38.303
-23.902 25.942
-3.775 46.660
1.842 41.698
21.524 25.843
-7.282 38.072
14.561 49.510
2.292 35.818
29.477 15.374
13.221 -16.995
27.768 -20.139
0.077 -13.687
-1.583 8.724
10.102 16.758
-2.604 44.383
-25.918 18.623
-4.444 25.632
21.016 22.130
44.849 16.967
1.982 38.969
19.587 52.125
1.970 45.649
13.009 44.686
-4.726 47.563
14.521 50.866
-2.663 53.795
12.464 46.516
2.423 42.094
39.053 10.063
11.949 -22.560
4.151 -31.382
-28.392 7.579
-29.526 14.578
-45.497 15.869
-26.057 1.756
-33.950 21.358
-20.231 -11.241
-19.523 -8.817
-23.700 40.369
-11.544 53.642
23.964 33.264
25.650 47.673
31.452 29.164
39.797 17.798
24.109 25.550
-9.998 23.832
-32.312 14.434
-29.408 3.727
-30.271 17.781
-38.095 9.410
-38.365 -1.715
-37.143 31.900
-26.105 45.538
-15.043 42.218
4.499 27.302
-2.876 58.694
3.533 48.095
23.754 17.179
11.340 30.555
24.611 34.839
14.016 43.579
-27.636 30.362
-32.003 -4.141
-45.066 7.356
-33.245 10.652
-0.427 2.786
15.119 -29.893
8.303 4.269
42.114 24.058
45.385 32.035
33.094 3.566
-5.842 -11.837
5.855 -6.417
42.585 -9.167
41.144 12.311
22.077 36.153
-10.086 43.884
-21.457 16.166
-14.658 -7.711
32.333 -7.120
27.476 -5.035
16.418 -19.939
-14.245 -15.982
-27.403 35.839
-24.389 14.742
-2.562 32.221
-17.265 43.305
-2.862 50.139
-1.268 49.523
4.471 57.723
5.489 32.963
-16.897 32.531
5.169 20.778
-9.911 -4.097
-25.180 -1.762
-40.096 9.127
-34.529 26.230
-29.425 0.415
-26.980 -7.358
-33.089 21.778
-30.138 20.374
-43.736 14.924
-28.101 -7.809
-35.168 13.570
-38.667 24.984
-35.943 34.259
-39.530 21.674
-31.986 24.001
-33.822 14.100
-35.544 9.343
-37.584 3.757
-38.941 15.848
7.635 32.382
-10.485 50.086
26.098 21.041
-3.482 26.762
20.978 33.754
-11.877 49.083
17.109 52.096
-19.961 42.618
9.201 34.953
2.444 42.070
-20.874 9.511
15.125 37.426
-31.109 36.745
-36.660 14.456
-29.832 -0.627
-15.678 12.202
-34.250 23.176
-22.638 54.433
-23.794 27.195
-8.647 28.279
-11.035 38.393
10.726 50.348
-25.826 42.785
9.142 26.721
0.937 46.869
16.266 35.833
26.477 26.194
23.712 38.187
8.342 48.279
-4.903 48.679
-26.101 31.098
10.995 33.550
35.642 23.061
38.147 27.730
34.458 -7.417
38.648 0.168
-17.380 9.732
-45.680 12.567
-39.047 28.183
-21.898 34.088
-36.590 11.558
-26.858 -17.960
-30.574 2.520
-18.624 -17.294
5.687 -13.159
24.515 -19.401
-8.520 -3.450
23.619 3.740
-6.966 -13.884
-17.510 41.397
8.534 31.565
26.007 -16.159
7.771 -39.314
-22.784 -13.435
-21.279 -4.019
-12.284 34.143
4.779 -10.088
25.836 -15.400
-20.513 -3.263
-16.139 -2.316
-18.325 8.582
-19.834 -7.415
-21.892 -20.559
-31.782 -23.384
-18.629 -5.066
0.090 -12.619
20.887 -17.458
16.706 -20.774
4.224 -19.736
7.805 19.506
-2.263 48.608
-23.394 49.454
-24.418 43.692
-13.164 32.286
-8.814 47.840
-16.125 47.216
-41.807 11.077
-30.108 20.507
-39.025 13.342
-33.240 21.274
-19.364 33.798
-26.846 28.434
-30.635 44.962
9.421 54.832
0.456 35.980
28.074 20.564
31.071 -6.177
7.409 -7.742
30.810 12.383
9.459 -3.427
19.194 9.626
19.184 45.885
40.153 19.501
24.398 55.792
28.555 25.394
-26.314 38.344
-24.634 -16.056
-1.125 34.683
-4.786 10.220
-19.804 -13.194
-24.108 3.030
-3.514 -6.429
-23.220 -14.906
-21.435 -14.399
-25.169 13.630
-1.152 -4.159
-6.580 -0.901
-27.228 -11.079
-18.848 -8.994
-31.532 28.846
-21.780 38.505
-26.497 31.576
6.551 45.524
-5.851 42.932
-40.543 0.484
15.302 11.702
-30.466 16.943
-24.820 6.864
-29.905 9.322
-34.087 12.611
-20.722 -21.630
-7.601 -14.445
-18.311 1.132
-1.547 36.524
43.134 26.675
35.338 33.388
42.134 6.549
14.364 -17.631
-22.590 -3.267
-19.729 34.927
-3.967 37.964
31.651 22.705
32.731 3.862
-11.682 -5.434
10.314 21.723
-20.840 40.619
-33.420 23.927
-25.801 10.724
-13.733 -21.226
-5.340 -3.462
15.244 -7.544
28.490 22.055
32.443 3.734
34.716 5.206
37.639 -3.302
-4.794 23.109
-7.693 -17.634
-6.145 25.859
16.348 40.674
0.379 34.217
18.666 51.484
21.971 34.522
21.673 -2.345
35.740 29.810
-7.766 46.545
14.708 43.761
17.408 17.160
-25.920 -8.105
-29.398 4.414
-33.896 20.552
-32.301 -12.610
3.353 -17.997
-9.344 38.264
-13.295 41.564
-16.887 -4.554
-34.201 3.502
-42.530 24.045
-40.893 7.538
-25.516 3.219
-35.573 9.467
-23.684 46.343
-0.374 36.201
-17.331 1.065
-21.504 23.783
-7.907 54.286
-32.287 33.077
-13.126 41.481
-19.017 45.423
-23.987 43.778
-38.542 20.647
-33.903 32.106
-16.088 46.486
25.459 42.704
9.649 52.181
14.260 41.155
-2.057 31.163
-20.967 25.714
1.751 54.367
0.742 49.411
-15.790 49.982
7.744 53.845
21.431 32.269
19.984 46.827
-6.544 51.968
-33.448 41.147
-26.238 5.379
-4.769 55.465
-17.091 14.147
-2.675 0.563
-13.184 -2.223
-7.852 18.827
13.418 17.055
-23.011 17.177
-9.930 12.034
28.481 9.528
35.035 33.622
-9.010 23.111
-5.507 32.674
14.881 23.610
15.187 4.978
0.895 -7.969
-17.893 -10.206
21.665 36.847
0.631 22.338
31.924 12.887
31.281 34.986
-23.046 1.972
-36.540 3.146
-42.735 -8.061
-36.777 -9.132
-28.106 24.537
-14.426 46.200
-21.002 39.675
-36.477 13.578
-14.326 30.280
-7.530 49.445
-31.346 39.075
-37.231 -1.799
16.212 -10.344
13.099 20.658
31.423 19.359
13.526 17.871
12.796 20.270
1.678 48.647
-0.026 41.462
1.762 54.029
9.303 46.537
-0.149 36.528
-36.007 0.153
-34.057 -0.743
-10.728 43.554
10.386 20.013
21.253 45.797
20.256 34.729
30.615 12.769
24.635 36.533
32.246 27.351
39.946 36.618
27.869 -1.950
30.424 34.099
39.415 32.771
34.399 23.164
30.462 7.199
20.841 6.131
33.523 -3.777
18.001 -0.660
16.857 5.527
-17.251 22.781
3.166 -13.999
-8.755 43.122
20.424 51.555
-22.142 51.706
-27.512 10.101
3.097 8.102
10.955 12.906
-7.449 12.212
-19.322 22.602
-20.342 23.827
-20.190 20.232
-31.997 23.220
-32.762 -0.478
-1.093 6.585
-11.903 21.925
1.156 36.644
27.443 39.245
38.467 7.113
28.784 2.748
-3.188 38.341
-34.522 36.934
-13.063 21.358
-12.659 15.028
9.551 16.310
26.333 19.360
10.327 37.156
5.182 31.205
-11.520 -1.390
13.775 21.451
-21.641 17.905
-22.516 -7.698
-11.806 2.797
-17.515 20.446
-37.022 7.052
-35.239 19.953
-26.706 -9.291
-16.896 0.797
8.667 -14.456
-8.143 22.732
24.007 33.094
43.698 -8.550
15.949 -4.019
30.695 20.698
30.822 28.818
43.821 28.344
35.703 14.712
30.312 34.071
9.881 51.457
-4.825 44.575
3.248 43.542
12.457 18.295
19.714 3.897
-23.521 47.271
-14.278 39.049
-22.416 27.838
-10.430 52.830
-13.345 49.374
-13.485 46.433
4.804 42.556
34.012 14.850
24.497 47.738
29.852 36.090
22.400 37.978
30.514 43.737
38.725 26.307
31.817 2.168
44.064 13.366
35.553 7.090
3.917 29.054
6.465 50.636
-28.322 29.145
-22.214 49.285
-30.730 20.077
-28.575 12.471
-28.895 34.145
-33.022 -2.078
-20.901 -25.922
-24.349 18.386
-27.869 31.804
-27.922 12.745
-23.715 2.251
-33.449 24.837
-39.925 11.291
-41.897 9.583
-27.165 6.329
-48.844 14.575
-38.654 8.514
-32.265 31.984
-37.170 18.712
-39.466 28.413
-33.776 -6.971
-21.139 -22.537
-7.693 -21.820
26.247 -0.908
10.654 -13.450
25.659 23.376
28.201 3.563
28.440 21.526
-7.615 44.329
21.070 24.280
4.957 46.835
19.849 31.102
0.282 36.335
-16.880 1.875
9.013 42.627
12.229 45.795
26.653 23.163
-18.334 41.638
0.072 36.478
-14.069 35.569
-6.747 18.044
-10.903 -5.293
-29.822 19.761
-23.777 34.335
-19.351 39.203
-0.393 46.641
-6.380 44.819
-2.908 41.759
-32.939 -10.151
-38.102 -9.703
-29.978 -12.175
-49.141 11.017
3.256 -15.985
33.843 27.520
6.862 41.614
23.308 52.704
34.379 9.369
30.468 17.817
28.565 23.819
42.823 -9.771
-1.469 54.205
21.411 41.940
10.172 41.838
29.063 28.698
-10.800 58.971
7.831 54.801
-22.543 37.685
-18.517 -1.522
-16.649 20.007
-27.631 32.456
0.289 24.924
36.866 21.010
35.634 31.611
40.099 25.717
3.651 -26.182
15.755 -21.906
21.942 36.281
2.033 11.846
3.119 -3.495
-19.541 1.749
8.284 -25.430
1.633 -15.640
16.940 -25.287
33.984 -8.032
35.203 14.927
1.915 7.392
-15.335 49.780
-8.041 48.122
37.023 17.863
29.419 10.894
18.802 -8.121
42.113 -0.164
30.298 -17.314
30.929 -16.115
6.710 -17.817
6.729 -28.069
30.950 1.320
33.777 20.535
41.239 39.971
27.745 46.815
0.155 36.308
13.443 48.962
-23.494 30.030
-3.628 20.170
5.199 38.918
-15.883 -0.146
-21.894 30.678
-19.169 37.952
8.161 50.860
-6.922 48.263
0.621 40.398
-20.640 36.617
-37.475 23.148
-14.590 26.706
-29.131 28.715
-37.592 29.035
-32.225 39.523
-18.865 14.194
-5.139 47.842
3.204 34.945
-4.749 32.524
38.280 36.802
35.738 -12.384
33.785 -19.655
30.034 18.054
30.568 39.019
25.631 38.945
13.911 51.540
28.019 37.451
14.061 47.764
12.412 53.253
-8.062 46.666
-30.409 -12.923
1.307 -2.616
-9.518 -9.492
-31.917 14.645
-28.384 19.001
-27.617 6.093
-21.175 -2.624
-6.483 -22.709
15.079 -16.617
-16.805 -24.376
-2.279 6.047
-19.844 14.484
-30.735 -5.432
-29.703 -8.579
-25.712 8.520
-4.570 38.960
6.273 51.241
0.673 42.955
13.148 49.909
-1.869 56.858
-5.367 44.890
14.503 55.050
-8.288 39.218
-9.140 41.980
-31.560 27.205
-27.118 -1.574
-30.965 13.562
-15.729 43.504
1.909 50.928
4.739 45.242
-19.228 -4.940
-1.738 1.818
-14.719 3.970
-10.233 27.907
18.558 3.543
22.714 34.833
32.470 35.299
4.920 35.373
-14.656 5.091
-27.617 -1.466
1.486 9.345
39.124 17.060
26.312 14.578
25.485 -17.874
30.670 2.293
6.185 -9.737
-17.996 -9.614
-28.071 -22.585
-13.659 -8.726
-9.949 -21.394
13.232 -17.118
-17.322 -12.223
16.590 -6.082
20.950 21.808
13.469 41.891
25.288 45.227
12.877 54.803
42.170 24.322
2.663 56.396
30.474 40.432
18.917 43.249
28.814 18.587
8.135 2.647
32.159 17.380
26.598 12.413
14.805 -21.400
-1.040 17.420
17.092 -7.175
-18.345 9.022
-39.497 2.778
-23.623 23.811
-34.893 7.374
10.640 11.342
31.321 28.255
34.050 34.824
-18.403 39.667
-7.713 41.006
24.774 22.294
4.161 28.394
36.981 2.107
23.463 -16.260
30.625 17.317
3.676 -2.774
-16.605 -4.529
2.809 8.391
15.904 -12.088
26.805 -3.576
-9.568 47.375
19.905 27.659
29.406 28.485
27.583 31.386
20.830 48.722
-6.987 53.838
-8.952 56.440
26.883 31.946
-8.838 54.429
-14.697 51.758
-11.439 54.343
-34.373 43.297
-10.731 45.617
-36.402 26.786
-37.009 13.400
-22.362 37.727
-15.768 31.574
-19.137 23.212
-5.964 43.096
-0.656 47.602
-16.719 36.408
17.998 43.242
23.389 28.993
17.705 -25.992
19.606 27.911
14.386 -4.625
-4.852 3.978
-32.920 -3.353
-28.829 -10.127
-32.919 46.194
-32.609 14.124
-23.854 14.398
-27.876 25.427
-36.284 31.625
-25.544 51.752
-14.377 38.023
-1.386 42.330
-29.275 9.222
-28.450 13.916
-18.738 -17.972
-18.650 -16.002
-32.085 -5.555
-11.138 12.335
-8.989 9.202
7.141 1.549
-3.608 9.534
11.268 -7.113
-39.559 0.001
-15.216 -8.054
-35.075 0.951
-23.981 31.231
-8.878 47.736
1.592 38.155
-14.372 7.112
1.879 18.225
-12.408 33.235
-4.710 39.029
-24.226 -12.276
-16.575 -4.519
-32.166 11.608
-3.232 47.108
14.694 52.436
14.041 43.595
37.427 27.793
9.269 7.436
31.852 8.752
41.220 27.190
46.367 10.225
22.080 48.781
23.754 48.199
-30.736 47.054
6.268 24.971
5.631 41.758
1.010 57.755
-5.156 61.293
6.824 52.594
2.994 27.029
-4.141 45.426
17.495 43.278
37.759 21.354
37.905 15.831
26.702 -9.051
18.726 3.092
16.032 -17.386
29.365 -14.826
32.818 -0.086
37.707 41.168
38.383 17.047
18.443 -1.158
-16.119 22.493
-29.222 21.753
-10.193 33.184
-41.240 7.149
-17.202 13.165
-12.750 2.987
-31.688 2.510
-41.980 16.575
-34.740 4.203
-32.690 8.902
-13.043 8.712
-12.388 22.684
-26.949 -6.275
-26.262 11.026
-26.493 17.949
11.447 -13.272
4.484 -20.093
15.720 8.712
-11.542 -21.336
8.176 -12.463
-3.616 31.439
-13.511 42.358
-39.816 20.241
-26.464 9.196
-5.637 9.261
-24.386 15.266
-1.731 36.082
2.876 50.958
3.234 50.125
9.620 27.446
20.950 33.986
-21.374 17.433
-17.747 18.056
-9.990 4.062
1.805 -9.805
8.664 9.401
-4.591 -23.792
31.565 -4.203
30.015 -9.910
4.135 -14.442
-15.909 -18.698
-22.797 -1.999
-24.257 16.378
-14.982 38.669
-7.807 26.801
7.694 -2.840
25.057 -14.328
34.445 32.334
44.126 -0.620
7.442 2.758
8.910 46.400
-3.182 36.841
21.582 27.611
34.117 21.619
-3.481 48.977
-27.028 32.366
-39.483 9.346
-37.617 28.701
-40.178 7.863
-33.096 9.715
-28.104 4.333
-7.150 -1.609
30.462 10.525
10.922 -20.412
-1.365 -17.994
11.912 12.946
17.158 -5.713
-23.974 20.325
-6.273 29.807
-1.833 12.878
-23.139 -15.741
-29.172 30.989
-7.287 13.867
25.838 39.241
15.251 32.380
4.954 46.352
-12.579 47.254
-7.601 31.185
-8.593 16.869
-19.935 22.593
36.567 25.363
37.907 14.581
33.905 26.046
18.142 46.303
-30.660 31.258
-24.336 42.301
-0.773 35.853
-40.436 17.466
-24.274 10.587
-35.108 28.431
1.279 33.229
-16.591 43.393
-10.896 43.587
-26.286 30.041
-28.575 33.910
-0.726 2.929
4.546 5.361
21.712 14.762
9.975 45.162
38.589 29.704
30.087 36.740
-0.248 49.327
33.735 27.933
13.082 29.506
-3.080 42.907
34.472 -19.500
27.812 -6.431
-21.929 14.895
-23.468 -17.073
-34.272 12.470
-39.616 32.560
-42.495 7.751
-9.056 55.359
6.870 49.008
-28.791 18.186
28.283 40.389
11.256 47.639
-3.887 31.555
-16.843 44.490
7.346 40.583
43.706 31.689
20.074 20.753
-8.934 45.479
-2.257 -10.344
-1.213 -26.643
34.519 -0.077
33.188 8.860
33.328 8.757
30.973 13.789
30.486 6.157
24.367 18.110
2.768 -5.162
-9.793 17.207
17.799 -2.009
34.775 37.728
33.994 19.125
36.629 12.763
25.977 29.569
19.715 35.119
16.244 2.570
44.942 17.550
42.009 8.855
40.301 27.510
8.205 -0.350
1.635 -4.776
0.315 8.554
21.182 -28.183
23.332 3.717
14.450 13.448
7.158 -32.169
0.024 -14.864
-28.508 17.206
-30.503 -13.517
-29.712 24.058
-41.690 15.525
10.201 18.841
10.868 -7.228
-0.665 -20.045
11.909 -6.612
23.644 17.695
25.230 30.041
21.976 33.270
25.034 18.865
33.322 -3.846
32.836 4.620
31.812 -10.311
9.582 -12.513
25.990 45.832
15.433 62.655
11.095 47.375
-26.241 48.314
7.456 38.098
34.672 9.700
21.248 0.159
0.462 -4.604
21.578 22.495
38.613 13.711
5.396 49.169
-2.144 59.146
-8.764 25.799
-23.310 27.881
4.859 37.631
-36.597 37.783
-24.583 36.264
-7.533 33.565
29.119 25.388
25.405 24.292
40.842 3.921
-23.937 11.574
-14.787 0.980
-35.779 2.269
-10.224 13.993
-10.798 27.854
32.387 20.967
-0.855 37.481
12.079 52.036
-28.863 38.973
-14.082 33.984
10.047 50.737
10.192 47.190
-32.624 34.588
-31.470 16.790
-18.079 -4.979
-39.808 -6.947
-32.576 23.822
-15.591 -10.572
-20.504 -28.808
-1.784 -11.523
-30.677 35.426
-32.375 47.133
-22.463 42.927
1.067 46.982
-35.400 24.876
-18.970 46.935
-5.368 45.332
-17.448 39.311
-31.418 35.985
-22.907 49.277
-13.808 44.790
-3.470 52.495
35.205 32.098
39.549 32.327
12.648 41.988
27.628 16.527
-28.423 -15.561
-18.197 -14.479
4.214 -24.927
-42.575 20.705
-29.275 27.210
-27.518 22.026
-16.446 36.484
4.694 39.659
1.494 56.183
2.382 41.141
-20.606 17.753
-5.964 -26.834
2.241 -22.836
0.896 -26.214
34.645 -6.121
38.721 5.201
42.448 -7.470
43.176 15.052
39.110 23.484
5.964 36.003
25.106 45.582
20.839 43.022
-11.566 47.646
10.134 42.976
-3.533 56.762
17.438 43.769
-11.708 29.194
12.874 30.577
26.609 29.713
37.890 18.258
9.666 44.278
4.668 48.929
16.590 42.677
-5.357 48.069
10.283 -7.959
29.020 29.124
25.534 45.087
-11.674 35.574
-4.486 25.077
-24.441 41.003
-14.065 29.379
-41.238 19.230
-31.200 31.245
-0.246 43.774
-0.222 36.323
17.795 37.695
-11.151 34.275
-18.010 10.982
-15.970 23.854
5.844 51.042
-27.412 43.293
-23.704 25.350
-33.585 7.331
-26.675 -9.469
-14.921 -23.184
9.134 45.887
10.470 43.666
10.650 50.340
-22.905 34.665
-20.805 30.474
-15.686 40.970
-12.011 42.901
27.330 47.590
7.054 42.627
-0.442 51.674
25.358 41.383
-1.269 57.281
-3.773 53.644
10.474 51.938
20.655 51.974
1.107 46.350
4.853 25.450
24.429 32.398
29.399 19.755
12.870 36.643
22.499 6.385
15.352 29.585
25.934 42.603
-6.936 51.135
-12.470 25.906
10.191 46.087
36.371 35.253
9.327 16.225
10.333 -12.538
5.208 3.127
31.638 9.866
39.086 28.614
19.436 50.128
1.478 37.222
-3.701 45.587
16.547 27.616
37.840 25.884
27.874 20.667
29.667 38.539
24.606 1.480
26.513 -4.475
13.939 26.544
10.912 43.817
26.307 39.783
8.798 51.575
33.157 40.103
11.143 43.427
-32.745 37.472
-26.950 30.462
-34.297 5.853
-25.996 30.063
41.677 4.759
23.281 30.910
1.336 38.682
-12.331 44.305
-5.355 41.476
29.585 26.965
18.992 35.361
23.413 3.189
-36.633 29.279
-26.591 33.545
-35.257 8.742
-23.490 39.894
-21.680 1.231
-25.484 -10.823
11.798 -3.389
31.703 8.000
44.051 7.775
40.224 29.800
42.638 0.686
14.212 8.020
-4.274 0.047
-23.423 21.640
-12.797 30.782
-19.261 30.507
-21.979 0.287
-12.997 -11.928
-14.243 -28.176
4.174 -15.420
25.103 -18.881
34.249 -15.796
-23.534 -7.061
-17.661 -18.279
-7.534 -22.195
-9.151 -24.603
-14.214 -15.532
8.366 -2.526
-0.813 60.630
-22.463 39.304
-31.720 19.438
-32.728 19.526
26.588 10.541
9.783 20.855
-7.083 -3.231
-34.250 -9.904
-45.710 2.494
-29.674 12.522
5.675 6.633
6.727 13.335
26.782 11.688
21.426 34.219
21.657 10.088
15.109 -24.034
14.036 -25.524
-0.774 -10.710
-10.266 -0.510
-3.662 -14.222
-10.308 9.501
-11.196 -10.418
21.889 -10.245
29.545 -16.724
-7.176 -6.674
-23.560 -19.543
-26.238 -7.844
-0.977 16.353
-5.861 -14.490
21.990 -15.420
25.732 30.519
12.545 36.206
35.984 -7.120
24.176 33.380
-5.163 33.105
-28.386 -2.306
23.582 -9.789
-2.508 -11.600
-23.539 -17.616
-38.369 -2.831
-32.830 -1.825
2.910 -6.989
-21.186 32.207
-11.353 9.421
-12.285 -7.863
-7.807 38.942
-33.696 13.566
-6.071 30.312
-3.169 50.713
13.249 16.336
6.449 -7.737
-12.710 6.757
28.753 25.772
-26.843 35.565
-14.917 34.473
8.415 40.132
-15.302 43.442
4.639 50.478
-15.493 39.540
-17.300 24.237
-35.370 29.947
-32.783 29.403
-27.151 2.184
-34.369 27.162
-31.842 11.718
-1.000 28.215
17.454 30.735
-30.114 37.041
-25.352 48.960
-31.558 38.074
-11.144 52.108
-2.835 49.051
-9.528 45.740
-25.963 46.305
-14.074 41.154
-17.630 -14.169
-26.162 23.879
-41.913 17.126
-28.077 48.004
-32.724 40.366
2.393 50.027
35.921 13.064
27.765 41.248
12.656 35.776
8.859 41.818
14.251 39.924
27.184 12.787
31.852 23.059
43.784 15.831
43.111 31.476
11.705 48.091
-17.052 51.813
21.298 24.007
-5.632 35.802
-2.055 31.236
38.741 28.708
19.171 50.078
34.471 36.428
34.802 49.277
1.626 -2.318
9.894 -16.018
-14.383 8.867
8.720 -1.092
15.318 16.957
28.070 -8.181
34.751 -2.885
32.198 17.129
33.177 30.570
14.834 47.072
23.090 37.943
14.978 21.988
11.777 39.152
-26.954 -0.296
-12.859 36.509
18.287 43.867
23.879 45.206
10.226 52.270
-11.899 24.999
-23.276 28.567
-23.300 1.845
-20.317 24.049
3.424 43.531
-29.152 40.089
-28.849 28.550
-13.055 3.879
-2.021 -0.015
12.508 17.291
6.065 40.956
21.994 23.481
37.003 -0.290
27.761 44.886
0.374 51.663
-23.056 36.300
-38.154 27.705
-45.667 18.702
-33.669 6.415
-13.080 0.183
6.551 -3.884
-28.700 16.758
-7.126 -1.184
8.530 2.960
-23.023 20.485
-26.956 19.608
-13.085 4.718
4.711 -27.666
39.505 20.023
18.786 45.322
-6.626 29.596
-30.372 -5.323
-28.605 -3.012
-6.293 2.899
-28.344 10.063
-19.033 4.930
-3.923 16.189
0.623 14.488
-8.241 25.588
7.623 35.118
30.927 -1.179
3.531 -9.687
40.634 20.710
38.675 24.855
35.102 34.821
11.515 35.744
-10.722 20.957
23.829 -3.517
7.100 -13.525
17.781 -21.572
2.449 -20.210
13.064 -16.303
45.228 2.533
47.262 14.785
42.392 37.620
35.995 27.757
30.387 13.422
22.200 -9.615
15.629 12.717
21.150 2.521
-23.028 -4.395
-15.148 -5.448
-21.817 32.843
-29.561 47.176
-36.388 18.128
-15.313 8.185
-27.531 -3.967
5.687 -1.604
29.577 30.199
1.571 41.357
-19.929 34.454
-12.959 36.992
-20.648 24.498
-26.698 22.864
-35.563 32.114
-33.204 36.333
-17.056 -21.616
-34.495 -7.581
10.309 -19.793
3.694 -18.812
-4.708 -20.432
-3.395 -24.212
30.706 0.462
23.096 -23.668
-24.526 -5.284
-12.255 -2.291
20.684 47.324
34.149 18.722
28.734 -2.269
-8.189 -13.855
30.322 -14.678
12.107 20.401
-12.449 30.623
28.176 28.608
-11.484 40.218
15.403 36.524
22.465 50.988
0.019 42.873
-1.795 30.418
-39.854 12.760
-33.632 19.254
-34.656 3.730
-24.448 5.431
-44.160 21.037
-24.148 14.520
-12.406 46.944
-27.216 43.937
-19.662 35.704
-20.705 50.193
8.814 46.925
-9.819 38.179
9.184 43.443
22.197 -3.127
31.468 -24.610
3.703 -31.691
39.839 3.227
37.494 39.252
12.967 46.207
6.338 53.946
0.527 45.757
-12.218 38.001
9.158 27.049
18.871 44.347
-19.011 46.289
-22.117 40.665
-25.610 36.676
5.953 52.049
26.878 44.647
12.070 56.661
-26.271 55.642
2.833 46.287
13.077 32.544
41.332 9.306
21.614 -6.703
21.757 -23.165
17.639 -11.975
43.164 29.994
30.782 29.240
29.073 41.593
25.683 22.164
19.238 26.247
-0.905 -1.490
17.004 6.466
14.619 30.413
-18.874 40.808
-35.739 32.133
-36.224 -2.459
-40.893 31.388
-31.678 16.979
-32.753 26.530
-29.804 21.734
-31.878 31.650
-16.039 31.539
-29.196 33.800
-37.549 29.043
-34.636 17.299
11.574 13.565
-8.940 31.652
6.210 41.960
13.095 29.515
-11.160 33.182
-4.560 13.931
-7.824 -7.398
-18.764 23.018
-14.412 -16.363
-21.538 -15.313
-16.086 -1.752
-7.453 -12.383
9.843 20.774
-3.374 22.539
11.915 -17.431
-7.804 -22.205
15.750 -5.146
13.762 20.167
20.588 45.641
23.996 45.523
-32.469 31.262
-18.542 39.577
14.230 30.687
-24.219 19.178
-24.601 45.818
13.502 51.460
13.789 27.476
-32.664 11.113
-25.142 37.230
-34.820 10.395
-27.958 -15.432
-19.292 -10.555
-36.992 17.538
-27.261 15.493
-28.958 33.992
-5.285 -16.598
-27.322 13.888
-17.587 -10.482
-42.712 12.746
-7.205 35.991
-26.516 31.527
-6.471 48.212
-2.174 48.203
2.914 37.592
-4.803 37.298
-27.518 11.817
-36.978 1.924
28.758 -7.501
12.630 32.718
26.824 21.009
22.496 46.861
-17.072 47.874
-28.102 48.549
-32.099 31.755
-25.101 -14.247
31.995 -5.425
14.990 38.623
11.533 15.094
-1.247 -22.470
31.183 -6.964
15.623 28.350
3.475 48.796
11.821 47.644
-12.005 46.823
-36.496 5.406
-36.329 13.583
-31.007 14.995
24.895 38.460
-22.898 8.240
-39.662 20.903
-3.615 47.111
-25.187 -1.328
-42.122 14.665
-16.075 -12.719
-22.122 -15.495
-30.821 7.205
-8.285 -6.388
18.355 -20.973
-7.805 24.632
-4.877 33.795
4.874 46.420
-31.354 26.741
-34.795 41.580
-42.254 29.476
-37.611 27.981
4.964 54.402
-28.223 28.268
1.288 45.431
19.929 46.325
18.300 43.870
10.622 48.021
-11.188 30.666
-18.299 30.488
15.060 31.079
5.421 6.037
-8.063 42.881
-34.618 38.080
-21.315 48.202
-18.481 35.078
-6.663 -10.062
14.782 -3.675
-3.293 40.369
0.292 19.792
6.233 17.759
-9.773 6.477
23.407 31.678
27.282 24.710
-5.184 43.729
-41.503 25.833
-34.164 33.744
-23.534 18.456
-38.869 -5.026
-30.467 23.517
-13.260 -1.646
-8.495 21.670
-11.881 -5.479
-34.271 27.099
-16.014 44.248
-31.381 18.904
-33.055 10.085
-12.426 -22.528
-33.921 2.823
-44.119 26.158
-17.958 54.958
-37.941 16.814
-34.777 30.053
-21.983 43.413
-25.224 44.009
-3.382 40.096
-27.512 38.531
-26.635 32.579
25.149 49.234
37.086 32.297
13.646 54.790
-4.341 45.048
37.988 25.420
3.581 15.400
3.979 19.908
-4.986 10.070
22.325 -12.143
15.697 15.529
-8.205 43.892
16.707 44.578
-24.355 30.127
1.382 53.302
4.468 55.876
-8.462 44.864
-2.200 46.322
-39.322 1.919
-41.043 4.814
-30.310 16.498
-36.731 40.166
-9.564 42.397
-20.431 47.214
-18.501 32.820
-5.960 37.310
-7.352 41.323
4.219 46.647
-39.613 15.886
-34.371 1.891
22.189 35.174
21.158 -1.479
-11.370 -17.778
8.436 9.101
9.756 15.496
32.541 0.364
25.044 34.686
-21.436 38.323
21.327 45.596
21.913 -5.358
15.838 -10.701
4.559 -20.882
-23.269 -11.303
-36.456 8.095
-21.909 16.935
7.909 -7.854
3.556 -5.985
2.305 45.096
21.411 34.840
26.466 31.443
-13.672 52.128
33.144 25.410
17.418 31.189
-11.082 28.823
-41.807 6.838
-32.501 24.919
-35.658 21.283
-25.720 7.955
-27.691 36.278
-22.824 21.243
-31.513 37.822
-17.178 36.803
-22.176 33.147
11.516 45.040
-1.431 16.312
34.475 10.397
8.741 41.296
-16.002 28.423
-16.076 21.581
-37.569 39.104
-35.774 2.998
2.428 -20.036
-2.897 -0.188
20.388 -8.066
15.852 -4.205
26.889 18.467
31.178 -6.695
36.623 8.679
31.031 42.627
38.275 32.113
31.680 30.440
15.885 50.260
13.584 49.530
-2.606 44.082
2.258 46.196
6.771 5.373
8.373 11.187
6.822 1.575
11.184 -1.039
23.159 12.521
19.629 15.519
29.164 39.318
33.002 19.261
42.041 23.562
34.024 16.473
22.398 -10.311
-14.285 4.404
8.194 -10.405
16.593 27.203
31.688 3.701
7.837 13.371
9.290 -4.964
4.003 -12.763
-23.184 -0.377
-10.570 -10.197
-6.675 -14.155
11.334 -18.748
-26.441 -11.546
-7.541 -20.809
-23.108 -16.784
15.067 1.921
14.669 3.338
-18.496 3.273
-3.435 25.294
-13.651 39.745
-36.834 40.534
-30.378 2.192
-34.822 -1.379
10.194 -20.277
-7.296 -14.983
-2.152 -20.777
24.228 33.298
11.261 39.441
12.224 37.466
13.869 33.917
12.723 16.113
18.998 0.991
38.791 21.050
1.182 47.883
18.978 40.894
-8.573 42.279
11.358 41.228
20.596 38.826
-3.955 54.517
-42.520 33.322
-37.792 33.157
24.528 26.895
-21.274 34.510
-9.063 44.492
-16.507 -5.318
-11.535 -14.971
-19.974 -26.530
22.911 13.659
39.446 1.289
42.027 0.981
25.011 13.703
20.011 5.158
28.236 27.156
15.326 50.034
-27.663 19.409
-30.886 12.471
-24.773 32.596
35.146 41.992
-24.638 41.616
-7.845 48.099
-1.418 56.052
-25.246 55.820
-3.217 55.149
4.659 44.443
12.257 29.969
-13.061 44.039
-29.199 41.669
-31.394 21.193
-17.376 -16.369
-32.079 0.083
12.811 -4.262
-5.707 -19.339
9.073 -2.934
14.012 17.857
-5.072 8.321
-17.440 -13.390
-0.301 -16.029
12.263 -9.506
-14.718 7.895
8.135 1.528
-3.229 -17.818
-10.156 29.903
-22.477 -12.200
-30.155 1.422
-3.064 -7.350
-11.302 -15.224
-25.383 23.816
5.084 44.065
37.150 10.348
50.896 15.704
-2.841 -10.761
5.009 -24.667
38.617 11.793
47.445 33.801
15.391 53.343
-3.651 56.423
22.015 29.945
15.820 43.720
30.982 28.083
23.474 30.685
-14.170 42.858
4.013 47.641
36.785 10.969
41.707 17.363
36.740 29.137
-29.128 41.471
-21.464 27.648
-4.618 10.644
-34.973 45.442
6.044 46.398
1.931 51.068
-13.526 49.397
-27.632 32.524
-23.125 22.551
-20.236 45.511
-27.544 41.053
-25.599 12.715
-33.511 4.049
-12.195 -1.384
15.492 -8.333
18.484 -18.203
28.548 26.723
36.571 12.341
31.374 -15.750
21.250 -12.216
18.864 -14.980
18.776 32.033
21.963 30.509
20.657 47.591
10.863 51.504
-23.544 37.467
-21.944 39.139
11.516 57.343
16.789 41.476
16.127 48.263
33.222 39.381
3.397 46.375
14.304 14.375
31.954 17.334
36.630 43.872
20.529 28.792
20.890 42.327
-10.623 52.639
28.267 36.405
21.335 4.270
17.488 -12.033
-8.001 -14.693
-21.596 -17.620
-7.764 -14.546
-35.736 21.184
-28.309 2.897
-29.945 10.861
-18.645 17.406
32.339 4.092
17.134 8.902
27.183 24.090
21.039 46.880
4.357 47.226
-39.378 17.995
-36.945 26.535
-10.450 37.569
12.191 53.795
31.061 21.210
49.998 26.978
35.076 7.335
27.317 19.311
-22.119 -9.168
-1.502 26.871
-8.254 39.075
-27.159 42.144
-39.576 23.497
-15.958 49.170
-11.129 33.987
-22.678 33.313
-22.668 24.032
-19.287 38.567
-21.596 47.769
3.238 52.097
-10.232 52.418
-21.907 46.800
1.295 59.400
-35.935 11.707
-25.253 -8.891
-8.302 -6.607
-26.025 13.646
-20.641 37.245
-36.808 13.946
-30.667 21.567
-38.443 27.182
-36.473 40.268
-18.661 40.586
-18.735 47.551
25.902 44.956
40.709 32.906
28.414 21.354
30.487 16.823
-5.957 -17.938
-1.149 24.069
13.547 47.121
32.773 52.316
-18.923 51.192
-35.840 27.497
-37.682 12.677
-25.807 31.884
-28.716 25.239
-35.675 23.766
-32.090 29.664
-47.389 17.947
-5.950 -16.856
-7.294 -13.904
-0.950 -23.163
34.068 -0.943
16.875 -21.809
17.381 -23.281
9.505 10.537
-0.447 13.097
26.499 -10.401
10.010 -22.230
21.130 -16.512
21.386 -15.333
22.682 16.479
15.979 11.428
30.493 10.831
-2.184 26.392
0.221 36.479
-31.735 -8.330
13.619 19.824
10.898 20.386
13.679 5.290
-17.388 -8.305
-10.035 40.359
-10.908 26.975
30.692 22.790
22.619 19.581
21.407 22.476
24.187 28.514
32.039 13.085
-24.575 13.232
-7.283 2.667
-49.129 6.771
-28.120 30.251
-16.831 -7.658
28.263 14.267
11.245 12.429
13.307 50.800
15.102 42.631
-4.201 50.951
-17.375 46.674
-14.395 49.736
42.290 30.408
45.126 16.366
44.164 25.078
18.393 6.856
0.941 28.684
-19.252 25.861
1.872 45.192
-8.361 39.462
17.330 32.219
2.944 45.331
16.781 19.654
11.836 42.871
44.377 27.870
19.742 15.144
19.107 -10.888
34.199 25.502
15.797 43.809
7.612 52.636
18.560 25.415
31.003 -8.032
36.896 0.826
30.341 21.323
34.521 28.655
37.414 -11.246
50.271 11.293
24.698 23.292
28.371 15.683
31.792 6.273
23.141 35.383
-3.728 53.744
-10.247 50.536
-8.592 45.439
27.687 25.229
28.176 34.951
-17.418 37.669
-17.701 23.925
-25.825 33.043
-24.720 30.340
-18.711 40.553
2.558 44.434
22.631 45.847
7.387 44.321
25.564 19.926
27.815 19.162
26.358 27.780
20.825 37.970
-15.698 -19.922
29.998 8.213
34.202 21.221
24.310 14.588
-19.461 -14.905
33.294 -3.099
38.098 6.155
31.283 31.188
31.846 24.650
11.005 53.898
-28.959 34.737
-34.942 23.899
-8.590 44.025
5.772 42.152
25.568 42.729
20.933 44.666
-33.272 14.091
-33.036 16.283
-17.764 -13.011
-37.460 34.283
-39.980 25.073
-17.190 0.280
-27.369 5.583
-0.659 6.492
11.839 35.195
9.758 39.838
-10.877 47.214
3.517 46.559
-16.660 41.115
-6.368 52.592
-3.752 41.261
19.274 50.526
18.253 33.966
13.622 44.199
28.029 23.300
30.698 15.895
13.790 43.459
39.481 -2.309
25.983 22.221
5.080 37.506
27.464 10.253
22.218 37.221
-8.728 30.888
25.462 40.600
-17.047 54.536
-33.701 32.359
-14.235 35.235
0.934 -0.627
-1.144 5.867
-1.520 -17.160
29.376 24.605
16.649 27.983
22.703 40.602
-0.759 45.177
7.907 52.007
1.960 41.624
22.166 -9.256
26.075 35.580
-19.419 23.905
-43.111 22.960
-13.948 55.084
23.214 43.612
-6.700 57.028
10.135 43.978
4.316 51.045
-5.711 47.522
19.942 25.635
18.342 31.433
26.763 53.057
38.416 32.523
20.571 -4.289
-0.428 -16.286
8.764 -2.489
5.850 5.771
23.993 19.918
19.797 -0.509
1.241 33.545
-18.616 21.476
-16.425 3.456
7.437 13.262
17.034 -9.239
-9.906 12.603
-16.438 -6.383
-28.845 -10.112
-1.510 31.522
-1.205 54.059
2.933 59.560
32.565 49.813
31.862 17.162
21.285 -16.723
4.888 -20.635
-16.755 -7.845
-8.573 -23.875
-23.202 6.789
-4.728 -7.579
-0.249 34.385
-3.206 35.862
3.012 11.093
9.321 40.846
4.785 24.899
16.856 23.402
17.009 31.289
30.837 28.393
-2.535 53.784
-5.063 43.274
3.328 48.278
24.008 39.947
23.551 49.343
27.460 36.083
22.815 45.207
-8.143 46.803
-3.975 47.797
-27.992 23.304
-30.727 25.822
-11.997 29.956
13.362 47.578
21.744 48.063
16.795 51.309
6.387 51.383
27.422 39.039
0.777 36.209
48.266 19.668
41.816 13.921
35.714 -11.523
-38.016 -7.145
-25.517 3.907
-18.220 -17.924
23.359 4.399
22.480 8.751
-24.549 25.449
-20.027 32.415
9.152 6.928
18.354 18.726
12.385 39.306
11.830 30.536
4.729 40.786
9.991 21.201
35.915 -6.446
23.057 -14.084
-7.228 23.374
-24.921 47.894
-27.828 12.163
-29.837 -9.456
-29.297 10.257
-30.893 8.091
6.101 -1.190
36.967 -7.073
3.720 -11.048
23.288 -6.289
30.700 -7.851
22.760 -7.230
36.159 -2.035
23.338 24.165
12.369 32.471
-13.149 58.449
25.769 41.550
9.987 50.570
-21.889 28.003
-19.953 51.455
-33.154 29.972
-20.628 50.904
14.036 44.454
12.202 35.483
2.408 41.575
7.459 -3.532
-9.846 23.427
-28.164 16.470
-20.832 38.300
-14.359 54.495
-27.667 33.266
-19.686 38.976
-25.538 23.576
-29.191 22.865
-31.140 -5.665
-30.263 -15.287
-41.914 13.050
-46.201 9.656
-20.233 -12.100
1.397 -21.749
16.890 -5.130
10.897 16.975
40.484 12.354
38.548 16.431
30.633 32.784
34.068 0.339
37.007 10.987
39.413 2.470
25.369 -17.960
-17.674 8.094
-18.305 34.809
-13.086 42.488
-14.479 11.077
-12.223 -10.100
-24.028 6.474
-24.987 25.075
-15.855 23.217
-36.464 -2.796
-30.523 6.309
-14.071 42.523
-7.684 42.642
10.119 35.146
-9.583 47.651
-22.021 14.691
17.992 27.180
38.040 17.536
41.642 35.531
34.205 15.063
6.945 44.788
-22.804 41.718
-16.062 44.341
-1.652 52.745
9.422 27.189
-1.616 1.089
26.084 9.251
21.796 47.802
16.795 39.426
12.072 42.164
-26.133 11.337
-6.226 37.252
24.284 42.468
32.428 0.158
-10.262 11.280
14.019 2.840
-18.919 -4.248
24.343 -17.752
17.266 -30.861
-26.488 -9.852
-11.500 9.501
-18.163 26.096
22.012 4.996
7.169 40.378
28.581 26.873
13.864 4.349
7.576 -6.616
8.405 -23.890
14.665 -24.040
11.033 -5.906
-9.361 -12.516
-27.225 16.160
-20.099 36.547
5.756 47.565
11.550 43.402
25.231 29.786
0.738 35.413
-31.790 13.684
-20.632 32.642
8.323 37.811
32.503 7.884
41.165 25.256
8.120 50.567
35.773 41.228
39.018 -0.271
31.112 12.896
15.115 38.424
-22.579 45.730
-22.947 35.617
-34.826 39.243
-21.593 -11.005
-32.661 -4.924
-40.007 13.492
-49.358 21.214
-32.903 6.002
-28.474 -2.660
4.100 -15.530
14.082 -12.143
31.188 34.537
34.188 1.200
11.130 48.114
-14.640 47.554
25.883 48.409
10.148 52.595
27.120 35.786
12.113 47.053
17.517 27.492
17.398 3.406
8.346 11.925
5.535 1.308
27.771 15.028
10.437 31.027
-12.454 14.635
-0.013 54.166
-20.994 48.472
-25.264 29.601
-1.819 5.371
-24.019 -1.267
-25.091 6.691
-8.111 12.669
5.771 4.123
-28.523 23.902
-7.437 36.465
16.139 45.602
18.169 50.272
28.239 26.103
28.064 17.902
20.704 37.526
0.959 52.001
7.975 3.753
-19.137 32.069
-4.447 36.947
-32.182 28.544
-16.145 36.917
3.675 -13.137
3.490 2.297
-39.322 8.644
-18.507 11.814
-41.637 24.234
-35.937 10.168
11.972 40.869
6.195 44.768
0.790 47.980
22.785 52.817
30.495 38.173
20.381 24.088
34.997 2.177
30.345 -13.360
40.332 15.862
24.560 13.820
11.102 22.311
22.796 27.734
9.040 45.052
14.593 44.685
44.477 21.618
21.212 26.422
35.875 29.711
-4.723 54.685
4.155 46.503
1.788 52.675
-29.027 21.216
-49.102 1.446
-28.471 35.437
-24.320 41.221
29.923 27.171
5.959 42.611
15.059 43.297
6.505 47.698
38.843 24.840
21.866 4.388
28.071 47.482
34.548 14.010
9.067 13.823
17.335 19.104
38.073 6.883
16.172 -1.491
21.203 -7.542
1.911 -9.037
-15.666 -4.378
-2.227 -18.213
9.614 -17.627
13.357 -9.595
0.095 -5.773
-12.416 6.438
6.586 22.473
26.959 20.729
38.662 16.548
41.029 -4.066
19.046 -3.989
24.220 18.977
-13.188 25.546
-13.945 -8.740
-29.975 23.033
-43.065 23.356
-34.989 36.442
23.815 45.398
25.401 41.305
1.418 22.571
18.669 4.821
-24.518 10.073
-37.869 11.931
-34.440 -9.941
-5.388 -5.905
10.738 -22.862
26.437 2.203
-25.452 6.961
13.008 1.808
8.930 -22.370
-0.061 -17.328
1.599 9.136
22.113 -14.313
-12.645 -6.025
-6.679 5.071
-17.017 50.771
1.534 52.871
-24.414 23.176
-16.956 43.654
-30.951 30.956
-24.262 29.606
-20.829 21.615
-28.790 25.445
-5.335 48.201
2.951 43.958
6.879 53.202
-13.169 41.788
16.713 46.916
32.296 40.417
27.079 36.518
-23.242 36.833
-7.771 -24.439
-27.635 -3.224
-37.217 0.230
-7.617 12.831
-1.002 -9.804
-20.360 -2.285
-30.589 31.199
-35.017 23.781
-18.109 26.005
21.147 29.306
17.748 -12.331
2.080 -21.373
14.337 6.097
-28.102 22.309
-2.343 -3.154
28.360 12.114
9.927 -5.686
13.219 52.553
-23.463 22.247
4.849 9.972
-20.445 25.136
-19.437 -3.560
-28.985 34.810
-15.104 24.805
-21.484 36.805
-27.299 34.886
-24.213 45.070
-30.256 24.106
-3.041 30.117
32.636 33.258
31.690 2.377
37.143 -3.128
28.696 -19.827
17.995 9.190
23.482 24.284
28.068 17.548
35.311 33.992
42.716 25.249
18.971 15.814
20.365 20.305
24.732 6.418
-0.890 -7.270
6.104 -13.641
15.465 -16.447
-1.966 -10.581
10.250 -14.386
-5.626 -10.320
28.197 19.315
17.121 3.977
32.705 25.691
16.460 44.577
11.541 46.997
8.588 41.410
-34.327 31.033
-33.447 24.297
-21.498 31.553
-32.160 11.987
-18.998 38.644
27.210 21.774
-6.748 32.607
-0.322 36.265
-28.140 -0.527
-49.666 12.844
-36.952 2.290
-25.346 28.663
-20.064 27.664
-20.683 0.226
-51.281 12.613
-17.125 -23.176
4.510 10.907
8.616 38.039
31.543 27.208
18.472 32.247
32.028 26.354
9.286 36.513
20.597 48.354
13.515 45.078
-18.269 52.239
16.210 56.233
8.011 51.233
-21.330 37.848
-6.262 12.664
28.766 1.449
29.216 30.067
28.672 26.996
26.550 36.240
27.296 31.526
-8.813 8.858
0.585 7.965
40.311 22.856
40.112 20.612
25.319 14.008
18.598 4.771
4.731 27.037
6.335 5.400
-26.560 12.678
-24.098 -5.792
-23.218 15.627
-23.149 27.701
-24.637 36.678
19.861 11.441
13.173 -21.659
-34.277 -4.261
-11.954 -4.220
-18.574 -6.626
-20.630 1.473
-12.179 9.943
-29.943 -4.378
-23.097 -9.071
-29.342 -17.306
-26.286 -3.903
-7.833 11.596
-29.824 3.029
-13.461 23.772
-41.107 11.130
-23.107 41.561
-0.166 51.440
-5.982 43.243
0.999 51.543
21.277 46.032
10.393 40.555
12.737 51.120
-5.647 32.646
-14.690 39.903
12.320 44.416
-22.503 39.068
-9.848 52.633
14.952 53.037
9.109 46.632
-12.114 17.629
-15.619 9.836
4.978 -9.149
3.383 5.852
25.573 20.132
27.186 -1.039
12.115 34.980
31.261 -13.430
35.626 26.645
8.328 0.332
23.453 28.770
46.768 22.587
25.876 40.925
-5.521 37.952
10.732 9.514
9.789 -7.277
-7.485 29.720
-16.864 13.857
-31.724 33.285
-28.254 29.799
-24.564 30.123
7.928 -11.163
8.981 44.378
27.601 -3.632
18.029 -1.507
9.229 41.473
0.608 35.835
-21.715 28.150
15.875 33.645
9.657 41.353
-17.535 39.884
-20.455 37.036
31.697 21.380
1.973 34.557
-23.497 16.990
-24.857 13.084
-33.195 21.096
-31.964 37.055
-22.856 37.757
-2.549 46.682
22.328 30.715
33.808 11.078
14.820 -9.561
20.132 14.718
31.378 30.150
8.609 41.385
27.380 41.476
-4.000 48.014
37.460 21.501
34.541 24.000
31.596 27.326
33.167 29.121
2.791 52.322
-14.252 45.958
-27.101 18.855
-32.683 19.166
-40.862 15.201
-37.537 14.081
-26.176 22.051
6.885 -23.586
-13.428 -20.712
-11.690 -27.167
-21.415 -16.490
-26.760 -9.278
-34.670 -6.120
18.341 -13.261
32.083 16.502
32.280 -8.979
27.554 -9.197
23.033 39.007
11.360 32.647
25.296 24.263
30.313 1.151
12.888 -5.173
17.539 38.007
-30.706 32.711
-35.229 34.326
-24.112 1.855
16.586 -7.696
29.360 -15.362
27.598 -21.425
20.929 -8.175
-4.479 -0.542
-19.977 29.911
-14.143 45.836
-32.945 31.690
-24.964 -13.098
-8.299 -7.901
-1.714 29.954
-10.302 30.844
-32.538 26.356
17.281 39.531
14.086 -2.807
24.704 41.304
-5.890 43.069
5.914 -6.443
1.271 -11.175
-24.080 -3.506
1.407 2.693
-12.998 -16.654
-15.037 4.623
5.548 11.267
-14.283 50.675
-6.133 44.676
-2.945 49.021
-9.308 43.967
12.850 53.216
8.952 40.553
16.959 42.033
31.999 23.051
21.259 -16.479
-17.350 -4.841
-36.072 15.018
-13.203 34.070
21.923 30.971
-33.734 32.183
-20.784 16.516
21.620 13.581
-11.750 8.258
4.651 18.120
-10.003 -3.141
-8.412 -5.830
-6.249 -25.421
5.552 -21.644
-7.136 -15.407
1.283 -11.524
14.358 -19.607
26.077 14.342
36.340 36.608
-3.560 54.362
22.615 48.501
-6.060 56.390
2.392 41.554
13.224 3.888
-12.475 -19.287
-14.273 3.064
24.621 -11.810
28.493 -12.929
35.238 31.392
21.272 40.445
-24.201 24.766
-17.035 -4.501
-26.007 -12.556
-17.125 20.429
-8.844 38.172
13.629 53.542
10.194 -12.400
-15.403 -15.075
-27.381 4.843
-11.661 5.823
-17.056 17.525
-3.885 -14.436
-16.225 28.328
5.113 36.043
-3.203 -19.433
-2.475 -13.550
0.214 21.152
25.964 4.802
29.114 24.799
10.302 43.103
16.881 25.528
19.724 42.289
11.205 39.895
13.151 44.121
8.519 59.596
0.840 35.885
9.316 29.745
-15.481 36.065
13.066 36.500
19.496 28.627
33.472 10.562
26.409 29.250
10.109 41.058
36.132 16.521
20.330 13.240
28.315 19.247
23.289 24.046
7.104 3.006
-26.922 1.184
11.233 44.258
-2.169 25.476
-11.355 8.285
0.004 9.323
-8.903 -25.968
5.431 -21.401
33.031 6.960
38.951 15.056
26.636 -8.642
25.843 12.478
15.740 39.013
17.361 51.704
18.267 43.021
37.713 11.226
31.012 41.265
34.821 24.106
32.101 0.536
-0.675 3.120
14.909 0.569
33.040 13.842
35.170 9.902
27.212 -22.911
33.150 8.686
-18.365 22.166
19.544 13.321
20.490 11.363
3.330 20.424
0.427 -1.003
31.928 37.085
4.669 38.532
-25.860 42.217
-28.855 40.957
1.622 43.031
-9.325 13.991
16.511 45.968
22.010 44.701
22.257 32.867
14.567 50.160
-3.451 45.019
0.730 43.019
-2.768 48.605
19.837 57.415
25.553 8.865
-1.020 46.389
18.393 53.174
27.713 22.779
26.959 19.490
20.244 41.197
13.404 39.867
6.025 41.207
24.969 35.326
17.411 27.675
15.110 50.194
15.771 43.239
-7.047 48.990
0.580 51.142
13.920 40.996
31.048 51.559
33.555 6.568
41.203 5.923
-27.131 23.983
-15.635 12.795
9.717 36.155
7.377 18.657
-6.688 -5.210
-0.796 -25.763
-12.923 -24.080
-38.939 -3.766
-31.821 25.521
-10.367 -4.200
-13.663 -10.518
-23.509 33.969
-10.113 5.848
31.691 5.218
25.741 29.271
-4.219 51.942
-21.722 40.091
11.143 43.289
14.811 52.612
-16.897 51.660
1.856 19.016
6.168 47.521
18.520 39.547
-9.955 33.029
-11.231 50.056
-22.181 15.777
-25.640 -9.709
-9.593 -21.796
-8.794 -16.491
-19.822 4.632
-6.298 4.635
-36.661 7.681
-24.265 9.228
-13.395 -27.110
-27.571 -22.290
-31.324 -0.990
7.032 -13.319
10.287 -7.960
26.851 24.375
42.783 21.088
36.593 4.416
19.484 -9.552
4.198 14.749
-22.202 -9.242
-28.524 11.984
-3.052 41.587
-5.283 55.972
-6.236 49.706
-11.835 47.209
24.307 34.903
16.317 46.318
37.976 41.621
32.477 15.290
37.190 -6.925
6.901 20.296
25.534 34.783
19.802 39.500
4.154 23.776
-11.503 21.666
-25.670 25.885
-9.448 57.659
5.835 43.689
24.072 41.110
37.880 31.140
17.352 -11.205
12.256 -13.404
-16.877 -13.788
-19.195 -7.544
-40.045 -8.263
-37.034 -3.710
-32.900 35.435
-27.359 31.093
19.208 25.545
-1.185 37.161
1.258 41.641
28.959 15.881
15.894 39.271
1.295 60.277
0.186 42.956
-31.690 24.043
-32.376 7.801
-20.212 -2.718
-19.864 -15.803
-28.826 -0.081
-19.438 14.999
25.911 20.968
32.501 32.530
13.557 29.964
28.408 14.242
34.432 12.067
26.125 32.640
33.253 15.181
20.662 41.125
10.273 45.999
2.660 59.357
24.836 28.776
16.301 49.573
23.824 23.169
37.617 21.655
17.387 -26.022
5.577 -17.867
4.290 -15.851
27.873 -6.871
35.450 10.507
35.287 20.538
13.569 -23.137
29.027 17.261
-3.360 -1.368
-39.496 1.309
-30.561 -2.687
-22.136 31.079
-29.639 17.566
7.558 46.052
-37.855 42.417
-25.997 35.352
-30.942 22.207
-7.847 -5.559
-12.756 32.455
7.905 54.806
21.693 -6.982
9.127 -10.930
28.963 22.837
30.309 23.742
24.259 25.774
9.083 34.552
-27.672 0.000
-32.616 9.774
-20.776 35.970
-15.231 45.514
-27.429 38.153
-39.589 33.521
-33.054 41.142
-25.734 35.123
-18.112 44.074
5.536 55.556
-17.660 55.623
20.635 50.163
2.759 42.861
5.826 63.736
23.996 48.536
34.433 15.083
12.528 49.996
29.027 4.980
40.035 3.903
35.146 25.098
9.748 42.562
38.124 15.823
37.285 10.178
27.191 27.537
15.158 30.800
1.797 39.555
26.872 38.448
13.512 37.159
9.925 31.423
-5.914 40.954
-23.368 11.929
-27.228 -10.441
-37.595 -6.743
-15.636 -22.054
-27.379 20.947
-14.884 40.670
-14.802 8.502
35.398 23.467
17.247 33.348
29.216 8.682
38.301 -20.474
5.917 -20.307
20.787 -15.872
23.012 -0.455
9.162 -2.864
3.447 -16.572
-27.364 23.716
-28.897 -7.548
-21.423 -5.618
-34.010 22.107
-3.563 52.337
-19.552 -19.522
22.824 3.957
13.520 36.120
11.586 46.915
20.919 45.459
-22.091 26.419
-35.359 20.771
-17.790 34.841
-29.377 27.605
-31.944 24.894
-29.352 16.484
-14.489 18.002
1.471 24.286
-29.423 15.060
-30.452 9.997
-9.048 -4.592
-17.818 21.643
-32.328 0.375
-35.110 15.198
-6.699 -0.057
-0.577 -19.607
9.421 4.698
18.834 28.523
16.413 15.041
14.946 35.397
28.153 28.171
21.730 31.845
16.580 38.047
2.596 41.403
-26.906 33.882
-35.000 5.842
-36.237 9.150
-7.967 29.686
-0.911 48.049
-19.710 33.224
-1.702 45.623
3.877 35.483
34.886 25.971
25.660 35.109
25.652 5.796
20.241 17.369
30.309 29.911
17.953 33.920
33.271 28.743
7.367 43.820
-11.610 50.457
-32.043 37.732
-34.308 30.179
-4.522 11.649
5.761 21.163
29.997 29.684
36.347 10.975
37.377 -8.531
31.004 5.966
11.202 -6.100
-8.570 -22.169
-25.213 -26.243
-34.588 3.694
-30.132 25.942
-37.781 29.303
-7.191 5.561
13.789 6.306
-6.039 25.184
-18.573 16.756
-2.010 26.076
-0.323 30.572
-30.018 21.879
-37.366 33.150
-32.463 8.030
14.732 30.971
29.349 -3.780
48.576 4.037
34.337 22.852
37.021 -11.213
12.874 14.349
29.533 33.060
17.637 -4.824
25.482 39.312
21.431 33.381
16.384 32.120
-11.175 47.576
-4.931 49.294
-11.881 52.741
15.252 49.855
-27.084 15.238
-23.804 37.555
-3.484 58.683
-23.706 8.019
-29.275 19.178
1.870 36.565
7.247 50.518
-14.823 56.341
-5.637 36.813
-27.299 37.160
-24.961 45.206
-45.152 31.692
-41.420 11.792
-11.709 45.649
-10.331 48.206
30.049 43.024
24.052 33.551
2.501 41.450
22.759 44.998
20.962 40.162
31.792 41.240
35.861 32.549
-3.338 52.365
-28.481 46.809
-38.749 12.912
-3.599 34.154
-26.215 25.973
-28.335 17.791
-38.347 10.181
-34.516 5.737
-34.477 1.757
-34.110 -10.379
-40.874 18.001
-33.925 12.946
-26.025 1.252
11.940 -3.947
-42.423 8.534
-31.625 9.394
-24.396 25.357
-12.044 20.650
-16.368 15.735
-32.370 21.541
-23.630 31.544
-41.698 25.911
-20.363 41.561
-7.269 56.704
-27.758 18.723
-7.589 -12.954
-11.014 -8.220
-9.710 40.603
22.012 18.783
-25.648 29.364
-1.804 9.709
19.624 24.140
10.951 -5.223
-11.724 -11.728
-12.044 -2.595
-10.198 40.616
-30.082 33.835
-13.810 43.418
-8.068 48.610
-22.951 -1.438
-10.458 28.883
-13.043 25.525
-24.672 27.300
22.366 27.658
5.788 14.571
-28.135 36.059
-12.827 0.228
0.791 3.550
-21.331 2.073
-41.814 14.870
-33.887 7.546
-28.689 30.216
12.439 15.765
-1.072 11.705
12.061 39.745
11.978 49.569
23.156 42.244
17.445 19.259
37.614 32.035
2.123 48.438
5.012 50.613
5.968 45.819
0.426 33.745
-11.880 35.157
20.001 16.375
7.988 48.758
-25.900 29.912
-34.505 18.977
-21.275 -3.098
-40.034 2.752
22.829 45.566
0.716 58.173
13.342 49.530
19.496 47.892
31.374 26.096
7.442 -2.199
21.928 9.954
27.428 -0.579
17.004 38.851
32.333 21.832
24.309 3.101
19.250 27.687
33.291 15.528
9.844 25.190
-0.040 -7.079
31.947 22.454
7.660 33.714
9.201 23.120
14.108 32.568
14.434 18.093
-15.031 26.569
29.489 11.873
34.789 10.382
-12.520 47.269
-17.664 18.095
-22.958 21.467
-34.863 29.111
-22.493 35.835
-23.020 25.488
-31.871 23.784
7.853 -11.539
24.175 6.626
21.611 -10.529
23.388 33.620
4.752 51.903
-12.003 34.973
-0.711 30.512
-23.371 20.114
-26.338 18.286
-22.912 15.093
15.983 44.425
23.226 40.290
18.370 37.319
30.575 -4.993
36.763 31.823
17.098 40.201
13.237 18.629
-13.771 30.279
-20.826 37.902
-30.773 16.174
14.870 -1.657
10.047 -13.262
11.358 4.482
-6.961 39.536
6.236 49.145
26.130 37.087
20.549 41.997
36.346 20.077
15.360 2.393
34.618 -16.763
-14.444 -23.518
-16.203 2.661
23.976 -0.897
-18.152 -3.042
-28.224 -18.287
-21.298 -0.429
-41.343 14.637
-39.692 19.992
-38.508 11.082
-32.424 34.387
-34.103 8.342
-30.125 47.445
-46.411 7.945
-42.313 15.570
-4.543 59.701
22.594 49.603
-2.776 45.777
20.192 1.076
-12.292 14.795
-12.930 17.112
1.478 -28.333
9.102 -16.059
25.597 14.397
24.722 -10.195
21.222 -7.181
9.526 11.326
7.553 47.591
38.047 22.007
4.402 31.107
20.949 22.736
-23.757 46.338
-18.313 27.081
3.669 20.878
35.657 31.283
-19.898 46.325
-21.252 51.643
-21.288 27.476
2.075 12.330
8.381 -10.587
-24.403 -10.786
-28.777 5.289
-27.433 -6.364
-45.326 -0.712
-24.838 -17.269
-36.964 20.034
-24.957 11.023
24.502 9.605
41.363 18.202
11.933 -4.462
-15.248 -12.803
-31.896 24.837
-8.444 58.886
-22.988 39.080
-29.749 31.018
-12.544 19.660
-8.781 7.649
-37.780 8.524
-31.463 5.327
-42.816 23.976
-24.549 7.227
28.273 28.469
42.282 13.560
19.667 39.499
18.343 47.582
-6.481 49.538
-34.437 -1.317
-25.548 8.042
-34.681 14.419
-20.458 8.867
-33.802 -11.012
-30.936 8.565
-27.996 21.093
-29.089 -15.793
-2.419 1.741
26.689 16.630
-8.271 4.756
-3.513 48.495
-29.258 29.528
-14.324 2.028
9.864 4.433
21.141 -3.500
1.908 20.011
23.922 19.443
-12.177 38.554
-16.414 21.159
2.688 49.512
7.572 52.268
8.575 48.918
41.168 16.396
24.132 40.981
21.760 7.898
23.774 2.642
14.774 52.619
42.330 9.908
26.271 -1.205
35.263 -4.118
43.720 26.817
26.310 11.108
13.143 12.435
41.011 8.111
29.155 39.061
12.940 51.836
6.894 30.961
4.803 29.260
7.346 33.187
29.806 13.730
36.482 18.302
26.315 29.921
32.524 25.153
34.463 21.366
38.655 20.148
38.099 16.432
32.383 20.042
8.911 30.629
-16.737 24.866
-10.164 -13.700
-21.607 -10.878
-2.262 -12.301
26.178 -14.770
-13.769 4.393
11.398 -7.062
0.529 -19.003
24.433 -10.716
-10.420 -11.627
-16.603 -13.074
-8.988 -14.950
-23.919 1.603
-25.080 -11.248
-38.401 3.221
-28.161 32.104
-36.644 13.663
-34.315 14.410
-23.303 -11.799
-23.035 3.309
-20.241 -18.277
30.480 4.125
11.985 -34.524
-2.753 -4.903
-19.487 -9.889
-31.574 -6.474
-2.519 1.651
20.585 -14.158
-18.283 -12.983
-31.813 13.260
-17.884 34.787
-6.426 41.949
0.895 51.138
-23.384 45.503
-14.599 16.385
-9.608 45.985
-13.111 50.670
1.733 51.543
-8.068 47.631
20.604 33.404
25.339 35.851
-3.628 47.608
-16.890 38.816
-8.586 47.581
1.501 40.872
-39.593 18.421
-10.669 -13.851
27.911 -6.919
17.729 23.026
32.828 12.867
28.016 30.177
-0.486 57.973
-17.290 46.515
15.169 34.510
37.934 25.627
29.816 37.091
39.363 -12.960
29.851 12.146
28.509 26.447
25.661 40.938
28.690 43.892
25.750 16.370
30.145 48.130
35.011 32.100
19.707 34.304
30.660 21.311
39.688 12.588
29.731 28.360
10.214 38.061
2.829 54.023
-14.051 34.442
-28.478 17.398
-40.040 15.750
-41.926 32.472
-34.266 3.642
-23.146 15.393
-10.228 50.825
-37.584 30.972
-0.392 39.610
-39.706 26.230
-44.641 5.786
5.498 -11.972
2.348 -12.345
-33.689 -4.943
-28.125 14.758
-37.698 -4.054
-31.626 -5.154
-32.931 3.567
-38.567 6.894
-15.584 -27.544
-32.947 -1.415
-47.469 14.069
-29.577 15.242
-12.047 8.035
1.496 41.872
-20.681 48.871
-32.565 28.425
-26.485 19.520
-36.353 -8.556
-25.693 25.135
-45.271 20.576
-21.702 36.953
-1.993 27.628
-6.492 24.858
23.634 38.237
-12.146 51.430
-22.149 47.181
6.465 51.093
2.380 47.300
-13.252 51.304
-22.439 28.987
-22.331 36.316
-24.911 46.332
-22.920 45.165
17.339 32.670
0.721 32.063
-2.174 30.351
25.711 41.124
-5.275 53.479
-15.515 41.446
5.874 29.192
32.325 27.997
21.494 -15.844
41.064 16.851
41.167 27.413
31.441 36.658
29.579 29.695
36.004 27.976
20.312 39.287
33.024 32.506
23.929 30.010
48.758 14.315
-0.854 39.017
-37.761 23.380
-26.180 40.319
21.992 46.990
41.050 13.569
-6.924 13.635
-6.192 36.210
0.339 47.491
15.277 39.548
7.522 55.381
-31.228 46.736
-26.091 24.917
-27.319 33.487
-40.353 -7.117
-23.571 -2.578
-24.097 -0.991
-30.905 21.808
11.852 -20.591
30.341 27.811
28.039 40.686
-17.634 37.417
-27.115 35.861
6.665 29.012
43.896 32.133
0.498 48.728
-2.475 53.262
21.046 44.517
20.618 41.823
24.264 41.515
30.034 8.721
32.957 3.968
44.095 13.719
8.979 39.556
2.734 41.742
25.483 -9.293
7.501 -21.607
-45.177 17.431
-26.471 -1.552
-35.727 16.300
-34.138 45.372
-28.297 33.345
-26.981 31.492
-29.860 -1.299
-13.186 8.205
8.660 -10.764
-22.912 6.290
-15.777 35.136
-23.715 24.824
-23.618 17.461
-29.365 15.854
33.573 29.918
31.475 31.870
6.495 46.893
-9.289 45.419
6.606 50.914
-3.215 40.145
21.113 46.900
44.913 26.354
0.158 18.261
27.600 -12.320
20.298 -8.856
5.568 -20.903
-18.300 -4.240
-37.846 24.991
-37.935 21.308
-6.761 53.178
7.118 47.809
12.858 35.979
-3.894 24.746
-12.964 23.677
-0.703 -14.850
4.007 11.610
6.291 37.745
13.984 52.568
0.556 35.832
13.097 42.127
-20.287 22.638
-34.415 13.065
-35.261 20.623
-23.299 25.129
-33.579 19.820
-31.710 23.682
-38.188 21.388
-21.374 21.374
36.000 18.737
16.611 -11.875
18.298 27.665
17.965 1.946
28.518 13.286
-9.092 -17.858
-34.481 15.646
-33.180 32.636
-13.149 29.396
-23.285 13.889
-27.231 26.427
-24.188 8.426
17.278 -5.485
31.543 5.821
-9.737 -27.664
10.882 -6.912
31.967 1.925
31.740 4.505
24.022 6.244
38.890 12.615
42.705 25.770
22.095 45.825
6.434 47.737
-10.041 -10.247
8.026 -18.100
17.363 -12.838
18.824 13.878
18.322 20.075
27.399 17.360
32.573 39.578
7.956 50.634
2.343 52.656
-33.397 31.607
-24.785 40.680
28.025 20.830
37.632 15.137
50.059 5.001
28.950 -10.147
10.511 -14.249
-13.902 -19.428
-21.469 -15.038
17.616 33.201
3.836 19.040
12.743 -3.246
-11.694 -13.095
7.321 -30.231
15.306 11.536
-14.587 30.449
11.868 21.448
-0.016 32.860
-19.101 3.739
-19.672 27.832
9.825 27.740
0.070 42.010
-26.518 27.843
-13.770 -3.333
-3.816 9.814
-31.948 -9.466
-29.113 -13.696
-32.707 6.092
-34.398 40.798
-23.289 42.714
-35.469 39.396
-18.662 41.520
-21.954 48.936
-17.456 21.585
-18.339 48.781
7.991 46.165
-20.328 54.947
5.193 46.666
9.381 53.535
23.061 35.997
1.801 33.374
33.229 33.248
38.954 23.949
13.124 -13.536
38.196 12.109
30.554 -1.554
-7.955 -18.814
-19.322 19.814
0.052 -17.475
34.540 33.908
33.182 42.718
27.692 11.511
35.452 29.777
27.172 16.601
19.505 31.544
-7.864 43.054
-26.212 36.234
-31.098 30.467
35.362 31.341
-4.297 50.780
7.270 49.872
38.904 25.148
16.737 43.679
28.470 45.962
17.930 18.833
29.223 -3.198
-10.137 19.185
-3.836 28.261
-12.119 35.809
-36.155 30.511
-35.535 28.289
-32.642 7.313
-26.930 22.990
-24.384 47.419
-34.244 18.134
2.606 50.375
-11.854 42.284
38.651 19.685
37.848 4.003
25.320 16.275
-14.995 -13.756
-10.461 -17.979
2.268 -2.481
-14.478 -11.285
-34.163 11.203
-15.717 40.150
-15.641 20.548
-2.516 31.264
-15.671 20.321
29.403 31.798
26.764 39.290
25.615 31.516
5.015 23.436
0.582 44.017
-17.378 -10.089
2.255 27.290
-17.708 15.529
-25.900 26.350
-32.318 24.870
-24.405 33.263
-23.969 26.312
-11.955 37.448
-0.063 47.673
-9.845 42.671
12.348 52.671
-26.696 27.483
-14.193 35.621
-7.305 43.944
-21.204 52.138
-20.689 53.948
-25.294 25.276
-29.895 -13.574
-19.749 50.412
1.521 47.273
-16.061 57.020
0.202 50.672
-16.263 7.649
-7.700 -10.215
-11.972 -15.357
28.319 -7.594
-21.584 25.671
-21.233 28.345
4.703 -25.386
-11.353 4.749
-16.321 20.398
-36.781 24.870
-30.602 -6.374
-39.371 14.556
-35.851 15.658
-26.870 26.511
-24.581 45.693
-10.405 45.554
-3.326 35.696
-6.027 51.838
19.849 36.934
9.845 0.673
12.657 -6.056
-2.987 -14.942
11.163 -13.138
0.105 -22.965
4.510 -21.397
0.986 -19.823
10.190 -14.876
-7.457 -15.397
-7.585 23.531
-29.459 20.142
-26.154 4.290
-23.383 27.585
-9.777 52.543
-23.441 38.652
-27.418 32.247
-20.980 41.655
7.658 25.962
-20.681 9.367
-13.643 41.397
30.621 27.618
44.066 32.451
40.581 2.769
27.708 25.510
27.492 46.341
17.277 7.537
28.885 -4.165
31.395 24.645
12.125 -2.156
26.792 16.139
-25.104 -9.503
-18.612 -15.299
5.536 -24.013
-9.394 -7.724
10.533 -6.504
32.046 7.034
23.437 -12.122
23.454 -15.965
21.314 5.420
37.226 44.195
4.076 32.601
7.839 -8.724
-20.316 -5.698
5.503 -1.132
28.663 13.741
-27.569 28.263
-10.272 19.094
-2.517 8.064
18.914 45.258
10.028 42.855
-28.344 40.217
-25.021 42.981
23.837 38.020
40.228 5.136
11.597 -17.081
-6.267 -19.326
25.797 3.766
6.598 33.252
-23.370 33.999
6.218 41.008
-21.179 41.471
-3.447 7.541
3.936 30.195
19.019 36.281
24.839 2.716
49.502 20.132
26.023 46.310
43.726 16.678
35.383 24.871
33.861 11.653
46.855 18.753
2.256 27.567
-25.906 0.866
-19.411 40.918
4.219 38.008
30.866 21.425
33.489 6.610
26.736 33.930
3.704 20.674
-7.264 -3.779
9.896 15.652
11.000 0.988
-21.414 23.781
10.058 38.653
0.374 18.537
-20.697 50.922
-3.190 39.148
4.864 24.722
-8.109 43.285
0.719 56.127
-13.869 51.771
-22.433 20.467
-2.120 30.875
3.320 -19.897
19.965 -14.507
32.171 -7.186
40.884 18.095
38.077 0.227
-19.636 0.308
2.570 26.172
-41.953 14.301
-40.793 15.850
-19.701 -9.189
-39.187 29.052
-26.789 47.125
-15.190 51.376
-20.814 42.886
-5.523 55.341
-18.596 39.219
-4.599 46.287
8.752 51.247
27.540 35.377
30.278 16.561
39.019 9.704
25.612 45.291
29.743 36.550
34.651 0.791
4.908 25.050
-4.947 27.829
10.440 -21.325
18.747 -27.526
16.747 -14.741
27.066 -3.443
24.267 -8.512
37.904 -4.602
35.185 21.518
14.931 32.344
2.722 27.724
17.710 28.582
0.677 13.913
9.576 16.324
34.583 18.403
12.129 26.003
20.854 37.768
38.405 16.011
38.348 13.725
20.183 -16.429
-6.718 9.700
14.449 24.911
17.503 11.500
2.254 -5.450
2.285 -14.912
8.320 -23.117
-13.614 0.738
-28.050 39.972
15.784 54.438
-6.041 42.198
-4.746 8.955
-6.764 -28.148
-23.365 -6.431
-19.878 30.747
0.689 -27.881
32.161 4.611
0.163 35.915
-1.959 48.839
20.609 39.789
27.844 37.343
0.495 52.402
-17.225 51.782
19.666 45.051
32.416 20.629
-12.242 34.864
-2.184 45.428
-19.257 43.519
-16.413 33.399
-32.166 6.293
-6.196 -14.842
41.333 16.706
-14.251 11.296
25.862 38.514
5.260 57.802
11.536 24.548
36.869 1.939
33.223 36.811
29.942 5.747
31.754 34.327
-12.815 60.635
-9.974 27.476
-0.440 35.961
16.227 -6.757
-12.089 -6.524
-22.353 23.445
15.896 8.343
-26.774 -13.562
11.344 -15.279
5.932 -21.634
-1.400 -18.956
-21.439 27.106
-13.565 18.336
-8.385 38.146
2.602 42.185
-30.796 -6.754
-15.263 -21.718
-29.501 16.756
-2.963 11.213
-15.192 44.070
0.787 38.053
-0.485 27.555
13.430 37.131
-19.077 17.326
4.075 30.537
-9.393 54.995
4.999 47.826
6.207 47.423
25.585 41.116
14.351 21.436
4.942 22.357
-18.443 31.655
7.987 24.176
28.494 6.557
30.420 22.352
24.629 11.906
34.797 21.242
36.420 37.107
32.032 28.031
34.637 1.886
7.384 -30.159
-9.234 -12.025
12.891 -18.603
11.616 -9.116
9.440 -22.622
11.654 -9.946
-13.677 8.214
-36.098 15.074
-33.395 -7.374
-27.070 7.691
2.056 36.681
17.334 33.833
-6.011 59.037
-30.461 23.153
-38.839 33.517
-5.121 59.676
-36.241 29.277
-28.145 10.139
-26.487 36.108
-33.666 22.662
-2.251 26.221
21.129 0.352
2.805 -6.168
2.526 -10.207
5.235 36.232
26.671 44.745
-7.398 21.913
5.351 43.147
-24.050 26.812
-32.489 -0.700
25.478 -4.614
14.226 40.968
29.305 29.130
3.502 1.645
15.568 59.146
-9.596 47.101
-27.437 37.750
-12.927 49.774
-6.127 45.687
8.151 45.895
-14.484 22.283
-17.544 44.930
1.034 46.726
-11.143 0.250
9.564 -12.754
15.406 -16.734
-29.959 -12.870
-27.297 -5.347
-22.960 -19.273
-28.644 5.614
-10.462 18.952
-19.634 -14.656
-5.850 -21.872
19.138 -6.751
5.076 -1.842
-9.526 9.945
-28.077 34.860
-38.434 17.534
-15.272 32.377
9.647 48.698
20.090 30.519
4.597 43.883
8.398 34.057
31.513 28.490
19.524 45.065
33.240 37.130
38.715 19.793
37.018 3.448
51.287 10.926
28.357 22.553
4.218 53.655
26.162 31.303
35.929 14.951
7.886 38.722
20.351 38.773
11.938 42.039
30.678 43.034
22.591 47.887
-14.371 54.446
4.913 33.872
-9.851 40.866
27.853 43.309
42.062 23.084
11.756 29.034
-5.661 36.103
-9.364 45.424
-16.270 34.982
-45.142 4.781
0.142 51.011
-28.241 35.653
-12.093 54.404
16.133 40.287
-2.654 28.552
3.633 11.752
17.453 24.320
28.726 23.427
38.504 44.036
10.062 56.557
44.701 12.066
-4.207 26.438
-21.185 40.749
-32.547 15.294
-24.048 39.874
-24.658 46.575
-40.325 17.709
-34.988 39.721
7.141 17.348
18.095 46.667
26.000 41.427
31.198 22.638
15.686 -18.058
34.344 10.685
23.802 13.898
11.934 -21.322
22.939 -19.209
3.987 -10.066
-10.538 -14.922
-9.158 18.192
-6.614 7.788
14.178 -2.576
36.161 -0.195
22.337 14.932
1.459 40.991
7.461 5.556
-5.559 -8.767
-26.761 -14.969
-10.373 2.778
-31.365 42.146
-14.058 49.231
-34.145 24.194
-21.015 40.610
5.664 44.838
4.958 48.951
-10.369 41.071
4.750 28.189
-11.009 18.704
-21.995 33.293
-17.458 36.585
30.975 47.898
-21.332 40.751
-2.336 44.338
-19.396 52.226
3.194 38.694
9.378 41.247
22.225 38.490
27.031 33.321
8.315 47.210
3.191 40.354
24.634 41.534
23.798 50.227
37.671 34.475
31.217 28.602
23.826 37.601
-22.816 39.388
-26.308 31.787
-24.181 24.668
-9.791 12.814
-16.384 19.784
11.523 52.234
34.466 15.013
24.582 13.645
38.224 6.759
26.847 24.683
35.059 -12.676
35.807 -11.356
-11.825 50.257
18.709 46.841
8.816 52.480
-25.313 38.546
-28.033 42.678
-41.480 3.524
-23.799 3.444
-33.405 18.976
-47.952 29.397
-33.957 1.173
1.743 -20.345
-11.330 -2.460
-22.574 -5.498
23.823 38.729
-16.184 53.301
1.860 34.921
4.233 48.408
15.460 30.944
45.161 29.654
31.968 46.135
37.993 26.429
18.495 43.602
29.187 9.081
31.103 45.311
12.534 47.889
28.174 30.955
33.071 33.912
20.103 47.666
-9.474 32.125
9.979 47.154
15.367 51.005
24.121 37.232
40.041 17.851
19.803 -15.832
27.713 15.459
36.302 -2.245
24.637 27.928
33.957 13.576
11.005 -5.058
17.785 11.848
-0.634 -5.361
-25.060 33.870
-6.231 31.780
-36.845 18.878
-32.683 -12.842
-18.022 -1.352
5.922 6.928
-33.206 -3.732
8.226 -13.177
13.804 -2.504
-25.120 -6.638
-33.492 -14.738
10.309 -12.572
-2.940 -25.875
21.569 -11.588
25.424 8.783
29.381 29.024
19.562 -13.193
-10.855 -2.637
4.292 -19.148
22.380 -3.862
0.604 14.875
27.864 14.244
28.399 35.658
37.480 27.723
17.038 46.155
23.657 55.309
1.572 49.484
-32.196 40.930
-40.648 33.422
-36.450 26.477
-27.946 24.402
-22.188 38.185
-1.370 37.872
18.373 44.847
18.434 40.520
25.305 39.351
22.279 32.957
21.809 41.894
2.307 35.186
-3.037 32.563
-6.853 28.308
-30.350 25.654
6.955 24.518
12.259 44.492
26.348 0.505
43.230 28.954
28.170 15.877
17.484 40.329
7.817 49.488
17.672 25.329
11.331 29.542
4.197 46.506
-1.985 6.100
-25.651 33.790
-0.603 24.475
-7.709 5.978
4.396 15.833
-7.829 34.202
15.105 16.819
-7.025 -5.183
-11.839 -25.100
7.851 45.003
26.866 5.917
44.063 23.648
31.407 18.377
20.206 0.715
8.310 -2.461
3.836 7.864
-40.426 13.583
-23.811 31.183
3.630 52.923
-0.594 54.154
-0.034 41.294
-2.512 17.699
7.835 9.688
10.491 -11.420
-15.951 31.348
10.997 41.317
19.081 51.836
22.283 41.173
-18.319 38.369
-4.461 9.771
-33.782 17.125
-19.386 -0.587
34.415 -9.975
40.080 9.083
9.343 51.416
-32.083 41.011
-15.758 52.518
-31.474 43.779
-40.860 12.850
-23.680 42.869
-26.934 22.214
-30.957 0.724
-34.447 21.834
-18.209 30.067
-32.360 14.643
-40.694 26.768
-18.735 17.858
-23.502 -5.005
-8.364 36.547
-22.494 13.323
-39.499 6.569
-26.151 -0.027
-38.834 5.174
-26.472 32.741
-33.196 -8.243
-6.567 43.391
-22.049 43.192
-27.530 33.575
-24.410 44.323
-35.893 32.108
-28.847 10.619
-29.875 11.790
-11.719 54.590
-23.944 45.624
-7.370 35.703
-17.722 52.578
17.080 46.620
15.376 41.006
2.201 41.259
-0.461 -4.852
-3.012 27.450
29.219 48.966
26.361 38.473
25.927 33.971
9.161 37.455
12.273 25.154
27.108 8.637
33.215 12.060
18.033 -22.303
13.453 -16.314
-2.410 -6.382
-25.699 5.758
-12.041 21.928
-1.747 27.075
-36.698 34.468
-20.696 11.387
-20.188 -4.251
6.860 -2.384
10.632 23.756
42.112 9.603
46.776 18.146
35.965 26.495
11.065 0.049
-21.275 -5.712
-22.907 9.271
-35.215 12.443
-41.554 9.551
-34.346 34.482
-23.046 41.274
-10.984 51.143
9.945 20.319
-6.273 15.994
-32.611 36.838
6.794 34.067
-13.992 33.107
-33.006 36.040
-44.706 31.321
-13.131 47.421
-25.118 48.433
-2.336 45.731
-0.952 45.352
-1.285 44.852
35.095 24.365
28.582 38.816
12.411 46.789
-22.023 54.371
-21.074 27.440
-32.315 20.079
-22.330 25.545
-31.812 18.424
-34.047 22.287
-5.581 -5.257
-11.615 5.304
-3.065 -8.155
10.168 -6.435
23.230 18.993
-0.736 23.581
22.259 12.897
34.561 -0.794
2.396 6.632
-38.080 12.132
-16.747 33.061
-12.299 38.667
6.718 53.196
15.177 35.641
32.780 0.565
23.398 -18.060
13.271 -6.131
-9.993 26.935
14.036 28.826
14.167 1.018
16.182 13.614
-0.521 21.918
-36.665 18.850
-19.929 56.912
7.322 46.493
6.541 34.089
-3.230 47.403
-21.896 39.559
3.818 52.936
-4.425 24.525
-28.712 41.395
-35.078 18.636
-20.136 4.098
-13.482 15.569
-9.148 -15.926
-15.414 -8.120
-28.630 -5.902
-22.850 -15.708
-44.351 24.925
-44.418 21.051
-29.366 11.694
-37.783 23.249
-32.717 7.654
-36.726 3.471
1.880 -12.514
-15.081 35.670
-15.603 28.765
32.573 19.216
24.183 6.847
11.177 -5.107
-5.127 23.620
-28.466 20.712
-32.266 30.192
-19.915 38.247
-10.512 42.646
-24.994 39.483
-20.844 51.444
-39.444 5.453
-24.841 31.513
-38.571 4.545
32.820 20.075
40.542 4.178
24.418 42.548
36.717 31.642
32.466 -11.561
37.661 17.471
28.142 5.301
14.934 17.617
27.537 1.748
6.720 17.479
15.681 20.775
24.430 -6.515
31.985 5.741
-3.292 0.508
-2.998 -10.621
38.344 -12.634
28.281 45.979
37.665 8.337
20.263 1.861
44.268 0.702
-13.890 -5.986
-12.375 -7.863
-29.486 -3.906
-37.106 10.534
29.257 3.308
26.082 9.945
43.071 18.800
27.358 25.423
11.275 -13.058
-21.279 21.241
-25.470 -3.757
-1.398 -10.000
-28.405 12.808
-16.383 51.310
12.685 32.383
26.952 34.108
-6.658 39.226
22.295 40.164
3.003 47.717
-2.891 47.861
-27.277 20.718
-29.029 9.615
-40.747 31.999
-32.747 18.568
-12.354 52.814
-9.536 48.707
-12.128 57.731
-33.962 33.956
-28.879 -4.481
-32.289 18.307
-17.623 28.539
-6.138 46.552
-6.536 36.818
11.528 42.808
21.698 40.009
18.946 28.823
6.166 34.423
-31.981 5.567
-15.748 12.775
-13.694 -9.817
-3.531 -13.292
-17.864 -11.281
-35.323 4.236
-30.467 13.025
-26.181 46.205
-14.862 51.243
-10.799 51.285
4.272 26.023
13.918 -0.324
0.316 -27.435
3.336 -14.796
12.872 20.768
26.800 38.339
36.016 16.718
29.419 1.547
30.456 6.555
23.181 45.816
31.789 28.554
15.825 44.957
-17.692 37.447
-29.478 -3.169
-38.163 20.719
-43.202 20.877
-36.886 11.867
-36.401 11.364
-30.331 33.975
-34.692 4.817
-31.030 21.809
-44.340 38.643
-28.054 0.884
1.160 6.150
-2.648 40.163
30.270 24.021
42.292 24.535
20.041 33.295
-0.013 36.606
17.177 7.400
-5.184 2.844
-11.534 2.831
13.440 5.264
-20.479 -2.980
-18.203 -28.327
16.404 -24.060
9.209 -13.900
-2.413 27.994
-8.995 49.477
-10.604 51.670
-14.623 39.793
5.181 58.758
-7.783 53.893
-8.359 48.700
21.828 55.749
-7.121 44.006
9.984 36.213
14.994 58.299
8.797 51.851
11.738 44.334
4.497 16.052
-27.100 5.581
2.532 -12.158
-0.880 -10.984
18.373 18.174
-30.786 12.065
-22.606 -13.105
16.105 -23.701
25.586 -21.488
34.521 -3.167
32.830 19.035
27.416 9.730
24.786 12.559
-3.601 -9.659
17.957 0.016
-12.639 -4.219
4.636 -27.533
4.319 -18.749
34.900 8.647
4.084 45.867
31.877 19.073
41.201 16.026
5.092 13.499
-17.325 28.161
-40.090 10.089
-37.007 16.321
-21.364 -12.001
8.605 -18.302
-4.300 -15.476
-24.745 -5.782
9.598 -2.124
4.746 -2.656
4.961 -24.633
23.659 -16.387
-28.885 -17.413
9.316 -16.232
25.061 22.096
20.850 23.241
-12.519 49.603
-29.196 34.443
-31.386 27.114
-20.756 -6.108
1.962 -8.344
-2.183 27.827
-27.255 32.351
-14.391 48.421
-22.128 47.033
-3.950 39.470
-28.755 8.850
-25.073 32.457
11.919 40.217
33.078 19.468
19.334 50.415
-5.552 50.623
20.397 54.064
-2.220 56.464
-16.314 52.939
24.438 43.390
1.099 20.221
2.664 18.169
2.816 36.626
29.016 15.811
22.286 14.582
-16.630 21.197
-12.619 10.719
5.685 -23.302
7.872 -22.287
-11.041 20.756
-23.695 22.979
-20.099 -11.179
-30.957 3.019
-16.616 -2.387
-27.689 8.674
-15.948 -10.065
-23.802 -14.857
-16.962 8.845
20.614 -3.583
24.095 19.750
21.106 11.168
21.053 37.764
-25.599 10.897
-3.755 44.157
32.533 26.770
33.063 30.639
23.359 8.670
36.577 -1.645
15.618 -14.733
-29.469 -14.949
-32.951 -10.050
-16.711 -11.421
23.526 0.739
31.678 41.397
-20.814 39.004
4.596 50.907
25.294 41.165
19.086 50.179
-17.391 33.523
-5.136 29.337
-24.070 15.535
-7.549 12.526
-20.035 20.748
-27.190 44.020
23.191 40.712
30.025 8.338
26.445 30.023
17.038 36.183
14.184 30.346
33.712 26.943
-32.389 0.737
-41.279 12.108
-12.218 1.985
-24.785 10.128
-28.408 38.192
4.502 43.642
1.784 35.788
-1.254 39.656
18.990 34.831
23.059 34.968
3.722 50.329
36.231 14.443
25.418 20.092
-6.694 7.575
33.703 24.149
27.524 7.672
32.169 37.857
32.590 43.032
9.884 48.849
-38.112 40.364
-10.743 51.695
-7.341 45.607
-25.117 46.621
-28.789 26.284
4.396 40.258
8.182 49.119
4.690 57.547
12.694 33.030
0.729 45.349
17.193 47.764
6.762 42.316
6.484 50.113
25.764 33.719
6.806 53.959
3.593 46.029
10.489 27.031
-16.303 -14.465
-19.349 0.237
-29.930 22.560
-12.215 11.222
9.957 -10.776
-16.594 28.016
18.261 40.618
4.461 46.344
-32.862 -8.431
-16.454 17.502
9.114 8.390
32.342 9.005
29.797 27.030
32.561 21.100
28.210 -1.012
42.435 2.165
42.263 3.425
34.331 18.351
33.213 16.998
15.823 43.041
-24.409 21.394
-29.464 42.258
-0.597 49.034
-2.616 49.898
-0.134 27.510
-6.627 -20.302
4.381 18.742
-10.546 45.133
-1.008 42.419
11.015 32.195
-1.061 51.538
7.743 39.897
10.730 52.427
27.326 31.201
44.341 11.583
42.973 -1.308
-17.761 37.063
-10.563 43.674
-4.031 28.313
1.017 37.425
20.671 43.206
34.701 35.924
22.111 22.090
21.186 33.818
33.055 11.118
28.889 52.071
4.046 54.174
1.200 5.601
30.746 12.188
18.575 35.525
13.308 53.077
-38.008 38.008
-10.676 46.372
-20.627 30.895
-25.911 43.503
-24.063 45.786
5.658 53.814
2.474 41.296
15.551 -22.320
-7.101 -27.769
-5.126 -13.598
1.262 8.230
38.905 12.526
40.469 4.311
22.572 2.739
21.267 23.693
-23.870 33.539
-17.315 34.530
-5.011 48.447
20.417 39.765
3.734 51.334
-0.099 35.514
-11.592 -23.602
6.484 -15.045
21.045 7.659
22.514 -15.098
5.894 -16.955
1.756 -25.419
-9.425 -12.948
-5.654 -21.347
14.047 -13.697
27.486 -20.474
41.851 16.816
36.066 22.628
32.151 45.835
29.526 39.557
8.632 40.538
0.539 30.713
-37.778 22.077
11.822 2.586
2.975 6.159
-11.250 -18.585
3.638 -8.659
21.221 -9.853
3.928 -21.954
9.524 -4.985
-4.479 46.697
8.889 50.482
30.023 33.783
35.328 35.938
35.010 31.475
2.339 42.000
38.325 2.861
31.716 5.845
17.709 12.181
36.687 20.612
0.352 31.665
20.761 22.219
21.295 34.509
35.106 23.220
25.669 -2.976
22.324 17.523
18.710 45.234
9.123 41.021
-5.479 28.362
10.298 20.430
-17.352 36.673
24.751 49.486
-10.400 34.591
20.621 43.182
32.725 47.610
12.078 55.507
7.557 35.404
-2.553 30.218
24.967 -2.211
7.510 53.888
24.971 43.646
30.027 4.345
16.669 -10.610
-21.733 -15.641
-11.521 -19.459
-39.122 7.741
-10.675 13.711
34.628 21.342
19.998 -2.686
-5.737 -16.974
28.320 -8.754
5.622 -7.004
18.184 42.245
11.966 -3.128
11.360 34.896
0.064 36.543
0.553 38.052
-13.584 3.732
-14.096 -0.452
2.162 37.888
3.049 41.433
-11.789 -6.775
2.263 -17.765
8.269 -5.845
6.123 -26.092
11.452 -25.440
-22.039 -3.734
19.798 -0.417
18.360 -5.342
22.020 17.428
1.749 38.492
-15.683 50.202
-25.733 17.212
-11.294 19.778
-24.740 24.623
26.571 14.420
26.966 11.303
4.100 -6.804
-22.572 7.058
26.377 25.840
31.090 7.198
38.561 17.785
38.118 20.042
36.428 23.977
-18.543 43.440
-30.205 46.526
-26.687 27.326
-23.363 14.339
3.294 26.644
5.396 11.097
22.285 24.357
34.050 17.915
10.028 55.313
25.068 49.341
23.905 1.630
26.014 -4.316
14.845 45.461
30.809 14.854
-29.552 10.082
-46.266 38.822
-33.980 26.723
-28.956 46.921
2.384 43.750
6.847 44.192
2.318 41.846
13.124 -11.734
-4.197 17.531
20.207 31.971
10.292 37.709
23.128 30.362
21.974 49.976
22.434 -1.028
26.851 9.263
-24.160 0.520
-33.245 9.693
-14.084 -18.087
9.001 -20.534
4.254 2.351
-5.445 -30.197
-14.334 -2.313
0.104 34.514
7.525 35.179
48.195 14.633
33.252 37.418
-4.049 51.333
1.753 52.776
12.061 46.645
32.543 12.783
4.133 57.396
-7.166 28.456
-22.334 35.412
-48.383 11.922
-26.113 5.580
12.151 20.996
13.476 43.205
7.098 40.194
13.062 37.095
24.452 26.461
35.562 5.531
33.950 2.809
29.350 7.542
30.193 24.298
7.608 39.736
34.145 3.889
36.279 11.368
39.563 13.806
42.330 11.505
42.617 13.949
26.541 22.398
11.614 50.772
-15.936 47.905
-20.153 31.826
-10.248 40.843
-3.174 45.247
-16.803 21.054
-19.410 25.385
-6.775 28.919
-34.053 40.492
-42.900 40.755
-36.324 22.457
-36.799 39.461
-24.028 41.323
-24.412 49.943
-35.689 43.630
-22.872 43.098
0.655 49.518
8.571 44.073
-5.037 49.293
-32.642 30.614
-29.856 -3.737
-27.984 -4.341
-32.118 6.950
-4.171 -19.813
-5.124 29.957
-21.650 41.078
-25.134 1.547
-31.828 -10.883
-40.775 11.048
-35.764 3.046
-38.267 4.161
-29.741 6.452
-27.362 15.435
-30.002 5.313
-30.517 -11.086
-12.592 -3.263
-14.804 0.904
1.832 15.832
29.956 5.418
20.286 18.013
-3.422 39.725
-7.736 27.010
-0.385 56.722
-2.442 52.915
18.948 32.793
0.697 -2.812
35.851 -6.280
-2.446 -16.610
-23.793 -1.752
-32.448 28.594
-9.408 27.525
-33.613 36.453
-30.722 39.206
-15.908 42.647
12.070 50.171
40.352 36.207
-5.632 15.649
22.478 19.530
27.423 42.785
2.776 41.192
-1.548 58.672
22.240 37.064
3.985 45.562
9.619 12.300
-6.514 35.925
21.611 43.948
4.267 40.190
-29.443 19.079
17.234 52.434
-1.934 34.591
20.085 34.374
35.326 34.967
28.500 -12.359
-5.580 -24.953
-59.257 4.832
-34.023 3.185
-29.846 26.564
-29.874 8.156
3.049 46.419
-9.310 36.018
21.642 30.697
37.152 22.083
32.936 26.588
23.191 27.640
35.912 46.555
1.642 48.957
10.107 39.381
-23.281 40.171
-22.323 31.375
-8.887 55.374
-20.373 47.139
-19.360 46.542
-5.200 54.315
-6.253 50.627
16.154 3.207
16.329 26.096
12.653 6.768
-0.205 -17.417
-17.566 -15.358
-20.484 -4.964
-23.143 19.547
-29.310 13.496
-33.553 4.425
-39.840 13.014
-32.107 41.603
-18.294 45.193
-21.462 42.824
-25.493 2.053
1.317 45.614
10.399 41.745
4.627 46.005
25.056 37.274
22.979 19.069
20.363 22.522
-4.063 -9.407
-4.816 -0.212
29.964 11.920
25.373 19.113
33.282 9.304
36.091 9.609
22.898 -18.216
40.355 5.013
30.981 28.922
27.733 27.281
19.251 17.912
18.139 43.208
0.592 44.597
44.685 27.168
10.301 58.611
41.741 11.879
37.874 38.489
-7.975 52.757
5.261 56.252
18.312 53.061
-9.522 38.292
14.245 -5.593
-18.605 6.164
-30.538 40.084
5.884 52.409
22.953 18.529
12.220 23.905
3.898 51.911
26.323 43.433
47.309 19.074
-11.856 -8.108
-12.029 -0.327
-12.667 8.185
7.103 6.247
28.765 8.699
21.163 7.366
26.140 34.040
34.322 5.721
-12.635 -5.395
-20.695 -2.991
-25.443 24.754
-33.915 34.857
-32.023 40.777
-35.843 13.858
-32.451 41.805
-37.419 -1.407
-27.480 -13.648
-12.283 -7.011
20.428 -2.176
11.921 -20.564
37.281 2.075
43.588 6.776
27.517 -18.051
33.851 2.665
10.154 3.424
-29.283 4.940
0.242 8.324
-28.409 4.184
-29.772 0.333
-34.804 7.377
-24.212 10.055
-27.543 -9.438
-33.773 9.820
-21.724 -15.055
-26.921 1.067
-37.110 29.031
-27.381 17.728
-19.302 21.439
-18.796 42.450
-7.934 48.982
-0.723 52.399
-28.926 -6.255
-21.975 -4.527
-6.961 4.906
-37.835 5.949
-28.477 25.166
-23.390 36.104
-31.761 30.159
-35.517 15.354
-42.962 13.147
-33.334 36.655
-20.122 44.311
-28.382 8.458
-27.531 -3.778
-36.297 -2.613
13.584 42.285
-31.402 26.431
-20.762 11.190
-16.025 20.102
-12.872 31.151
7.148 22.198
6.051 28.029
18.584 27.388
38.367 15.765
23.215 -0.555
2.742 43.124
-10.510 10.579
11.744 12.962
-32.825 25.866
-25.207 42.396
-13.350 50.905
12.998 37.946
18.621 17.086
-2.982 15.896
21.225 29.850
-1.582 49.896
-10.820 48.385
2.807 50.005
-25.149 8.675
-32.209 30.474
-24.207 30.925
-22.018 45.190
-36.570 -1.917
-38.902 14.650
-34.818 16.295
-38.326 29.619
-40.293 -4.276
-36.132 10.524
-15.465 43.727
17.589 21.055
3.347 6.090
-12.332 25.599
-7.064 46.367
22.157 21.920
-18.860 45.863
-24.672 8.674
-19.926 36.056
-21.857 42.030
-1.123 56.703
-6.398 51.826
-37.225 17.975
-4.534 56.037
-17.261 23.721
-1.921 43.333
-5.336 32.227
19.887 37.129
0.278 49.099
30.616 31.245
18.414 17.469
30.877 23.412
-11.276 -9.634
-21.831 -4.325
5.062 -14.630
8.738 23.325
10.876 6.333
20.315 5.159
20.991 -10.787
2.586 7.080
9.870 16.421
24.664 -21.658
29.448 -6.671
3.434 -13.031
-0.212 -9.537
14.239 -18.877
15.048 6.976
-0.845 -24.601
-5.827 -24.686
21.237 -16.197
22.251 -5.451
23.758 5.029
-22.138 -4.056
-23.085 36.131
-26.653 -0.642
-33.200 -1.600
22.315 -18.157
28.857 -18.934
-7.265 -7.782
-0.517 -22.564
-29.048 -6.811
-25.874 18.710
12.852 41.345
13.436 42.109
21.790 45.485
-7.682 52.407
-32.560 39.654
-42.448 30.165
-27.168 20.824
-31.002 28.090
-38.456 31.460
-34.560 -17.663
-12.096 -21.563
15.452 9.709
26.916 1.970
11.568 -11.794
4.027 -13.586
34.164 -14.464
13.461 -30.472
-4.229 -17.429
21.088 27.603
42.751 5.615
7.385 -3.810
21.631 -12.293
-10.517 -31.143
13.016 -23.985
25.305 -3.834
-15.219 6.843
-20.830 26.315
-25.269 53.999
-10.365 36.908
3.979 29.939
2.429 6.303
-19.149 -2.361
-11.576 -25.987
-1.347 -23.879
-37.122 -10.697
-40.127 13.665
-11.248 47.362
15.877 50.917
-4.800 50.175
-6.746 -1.324
10.680 18.965
13.656 35.883
11.027 -14.056
-1.346 -20.047
-20.411 -8.217
10.434 24.974
29.253 -7.541
-18.493 -12.909
-14.054 27.057
-15.904 12.780
-22.893 11.947
-24.169 38.563
-25.973 13.415
-37.532 -7.536
-23.846 17.373
-30.249 43.790
11.767 54.934
-2.502 30.533
-21.579 34.553
-9.319 1.922
-3.104 9.909
3.960 26.971
-17.653 42.646
-36.273 10.924
-8.791 29.364
14.968 33.065
26.002 18.293
27.258 5.897
23.940 -1.411
21.293 39.373
10.207 57.148
-7.341 46.555
-29.113 37.113
-17.588 42.559
12.037 -13.422
17.336 21.433
-4.341 22.084
-11.863 40.999
-7.568 -10.743
-36.374 32.403
-21.081 35.354
-13.681 12.388
-12.477 9.871
-21.594 41.922
-15.427 49.247
0.963 59.050
-4.761 38.207
3.701 47.526
-5.771 1.502
7.603 0.276
-1.364 -19.677
17.396 -13.570
36.006 8.313
47.275 2.000
36.659 -14.589
32.058 29.589
0.287 55.482
-18.387 46.525
19.890 16.441
32.956 5.942
6.290 -30.408
-18.193 -12.229
-37.521 22.335
3.337 -12.291
6.227 -33.999
-7.718 -13.282
-13.016 -2.935
37.822 13.801
16.955 -7.023
44.207 -1.713
43.217 14.498
41.965 3.410
29.008 -3.705
22.333 7.995
41.966 17.533
26.596 27.157
12.593 41.113
17.757 47.431
34.859 15.714
8.394 45.268
30.538 38.347
25.714 46.662
24.190 10.527
44.908 16.163
24.790 57.441
11.018 47.098
1.440 5.506
26.651 -11.379
36.600 -3.798
8.332 50.002
33.382 15.070
29.782 25.909
-11.305 45.188
-8.255 26.807
-10.918 28.760
-43.643 4.128
-36.485 9.706
-38.914 8.613
-3.235 -13.989
-17.483 -18.369
9.585 -23.559
29.738 -9.714
44.555 0.124
19.147 17.893
19.728 5.726
28.567 28.073
25.392 40.262
-0.224 35.496
-14.631 3.009
6.478 31.690
9.835 26.982
-13.034 38.840
-7.681 37.135
-5.086 57.588
11.712 48.931
-12.551 55.373
2.870 46.639
-16.600 49.736
-27.245 37.727
-33.748 15.129
-34.991 27.448
-3.737 4.609
18.067 28.935
-14.314 -6.018
-18.736 5.431
-36.168 19.130
-10.405 -6.542
-1.523 23.170
7.665 19.801
43.616 25.496
6.341 30.318
27.780 7.920
31.541 7.912
28.197 14.821
15.943 27.455
35.859 28.165
17.306 -15.488
7.175 -18.111
-20.659 7.415
-4.799 6.240
-25.776 31.611
-30.603 5.527
-32.239 4.528
-24.820 41.792
-31.799 11.926
-28.002 31.995
16.932 48.507
-0.893 48.062
-13.242 42.977
9.563 37.993
-30.726 17.736
-34.013 20.508
-20.921 44.267
10.167 55.098
0.242 46.365
23.047 33.929
-4.772 46.331
-28.418 27.936
12.057 17.706
4.154 15.419
17.018 -2.310
-26.284 -10.751
19.887 42.414
26.967 40.365
2.786 48.158
0.209 55.989
2.505 59.586
-9.072 20.470
29.382 22.010
31.779 -10.626
27.885 -32.459
10.155 -1.643
-3.355 -2.281
-17.358 11.554
-11.406 45.188
-15.931 48.803
-1.598 54.140
-2.205 40.702
-29.064 15.831
-30.387 1.638
18.521 50.661
3.432 46.481
-28.994 19.586
27.494 11.045
5.124 -11.858
35.575 4.871
5.848 37.954
30.724 19.411
-16.152 23.097
-17.927 44.856
-0.125 36.879
-25.420 31.156
1.587 56.875
-19.434 47.322
-33.794 13.770
-32.389 36.997
-40.526 17.584
-2.083 -12.740
-17.634 37.589
-26.510 19.213
-23.323 31.185
-17.185 1.525
-24.100 31.677
-21.805 28.825
-31.162 30.936
17.819 21.743
38.167 9.693
26.601 -3.859
8.488 -15.920
-21.003 -11.561
30.332 -20.667
23.428 -9.061
-16.627 -10.634
-1.846 -18.827
-31.680 0.998
-5.024 -23.235
-22.297 -19.706
-40.475 8.199
8.838 6.484
40.417 10.132
37.002 -9.657
30.513 19.794
26.561 -5.996
18.053 37.058
-4.268 25.216
-31.015 39.820
-10.926 -19.723
-22.270 -10.520
-13.450 -12.423
-33.772 -4.817
-33.183 15.900
-22.032 39.722
-26.114 44.795
8.930 43.265
5.279 27.555
16.528 13.532
34.740 22.445
-8.888 50.254
12.768 45.666
23.635 29.270
3.333 34.739
-27.920 27.114
5.357 44.796
9.988 56.645
-41.022 21.949
-7.226 -16.246
-26.957 -2.797
-30.677 14.804
-11.160 32.950
30.131 39.668
25.367 32.962
-5.660 39.151
-17.038 -3.186
9.219 31.387
-28.153 45.310
-32.294 40.407
-22.091 53.495
-12.745 51.013
12.196 46.339
33.713 24.320
30.466 1.023
20.647 33.072
26.477 47.459
14.393 47.181
31.239 26.635
28.526 25.153
25.463 31.746
16.416 41.418
36.252 23.007
28.687 14.706
37.774 9.464
31.237 24.332
25.860 19.366
22.415 38.966
32.632 21.787
0.329 41.677
32.001 37.115
9.687 48.261
-5.583 23.301
29.431 12.767
18.254 50.837
-2.846 42.038
6.238 40.673
-24.281 36.785
-26.102 24.258
-18.568 -0.182
-5.543 -8.331
3.666 -12.836
27.606 29.533
-22.264 1.566
-33.111 1.911
-40.830 20.777
-15.468 27.342
-22.292 3.365
12.469 -7.278
25.686 21.616
-16.466 26.647
-2.216 29.703
11.112 -8.941
27.497 8.689
-2.884 9.908
37.551 0.198
41.832 14.788
12.957 37.924
-10.490 46.063
30.233 4.657
22.337 -16.069
-1.958 -27.099
-9.278 -15.529
0.356 -24.117
-7.776 -13.493
19.178 12.113
19.123 34.584
18.305 16.592
-34.721 15.424
-24.340 28.906
-16.162 -8.534
8.547 -13.272
-6.210 18.355
36.031 23.989
23.320 37.386
26.112 40.592
-24.938 47.972
-29.786 34.279
-1.587 36.706
-18.278 43.976
-14.863 21.884
-28.131 -7.899
-27.551 8.036
-36.541 0.269
-19.994 -13.596
-29.383 -3.892
-31.696 34.885
-21.841 31.255
-32.011 22.849
-13.321 5.562
21.293 18.619
22.364 18.177
0.463 39.257
9.521 49.691
23.790 45.972
18.317 25.040
24.336 43.589
20.261 37.422
28.450 37.901
37.776 20.455
29.518 17.985
15.984 48.957
-13.820 46.860
-0.437 47.477
-6.243 57.681
20.627 43.112
5.844 53.393
-10.466 44.087
-6.147 48.184
-30.070 31.355
-38.738 16.244
-25.348 21.591
5.968 39.087
-29.563 2.832
-37.747 5.026
-7.835 -5.738
12.917 -6.690
-8.906 -7.630
-25.893 -17.513
-34.868 22.392
-10.685 45.956
-32.140 29.357
-26.854 1.451
-28.950 -11.279
-11.772 -9.386
-24.489 -1.435
-15.087 38.343
-18.818 40.428
-17.310 -11.019
-19.512 -16.392
-32.005 -4.659
-10.041 -16.224
-33.581 2.726
-38.912 33.185
-37.191 22.458
-46.419 8.136
-19.583 -17.278
-32.003 29.798
-3.798 10.497
-9.804 54.201
32.138 37.574
22.955 20.700
-24.801 10.884
-33.459 -6.179
-9.552 -1.111
-23.264 -12.812
-15.546 -15.299
-18.693 -15.955
13.891 6.601
-3.053 37.210
-26.744 31.463
-9.420 -5.509
-21.920 -9.502
-25.019 3.623
-23.679 9.802
-37.063 4.673
-25.627 31.649
-17.122 33.698
0.421 53.773
0.057 35.831
21.357 32.413
13.143 33.092
35.786 32.439
38.339 33.032
24.479 32.125
-17.435 50.095
-25.770 43.153
-5.795 51.503
18.652 49.430
30.303 16.843
37.313 1.971
33.302 3.850
34.685 30.415
39.763 31.748
34.430 34.312
35.065 35.737
26.599 30.075
38.770 -0.654
26.125 -1.999
29.495 24.024
27.926 50.817
-9.582 39.559
-18.949 42.703
22.344 39.859
29.682 5.689
21.720 38.975
-14.220 30.666
-35.775 23.480
-35.337 -13.163
-25.525 -14.086
-41.616 -2.027
-42.679 10.268
-29.765 1.570
-36.318 24.956
-23.733 38.256
-6.437 22.767
14.509 -7.561
11.490 32.083
-21.056 30.481
-1.959 37.711
-16.181 37.649
11.454 56.952
-22.671 44.206
-34.848 32.731
-43.988 9.969
-12.025 -2.517
-8.779 30.448
-37.930 3.915
-35.333 29.775
-25.516 33.104
-33.962 6.524
-21.843 36.086
-34.885 16.760
-7.641 27.135
-14.114 53.436
-8.274 47.148
7.847 44.260
3.521 42.780
-20.428 1.637
3.764 1.961
-5.195 -5.133
-25.103 -5.111
16.031 5.309
-9.757 18.715
13.199 -13.722
22.481 10.084
23.362 1.216
12.604 -6.443
43.720 -11.020
26.065 -12.033
-36.508 -19.720
-31.284 -5.801
9.222 -9.622
35.651 34.529
42.606 32.905
28.284 28.002
45.040 21.788
13.489 46.220
35.087 22.164
5.360 45.926
28.008 27.188
15.479 42.364
3.728 29.668
2.355 17.155
-3.228 47.350
11.754 43.683
-2.197 51.151
29.098 37.460
12.855 53.083
38.985 38.450
37.236 28.003
1.976 41.749
22.915 -18.185
0.175 15.992
23.266 6.457
26.260 34.063
11.703 53.467
6.856 58.199
-12.566 48.625
22.733 43.930
4.135 51.178
10.815 9.375
15.225 19.490
6.215 28.920
-14.984 7.237
13.949 -15.520
40.998 17.194
13.010 -16.658
-18.411 23.844
-24.126 44.270
6.389 20.089
-19.129 -7.122
-45.304 6.571
-31.558 39.629
1.382 54.713
8.150 42.011
14.466 35.750
0.895 40.885
13.805 53.769
12.702 43.711
26.672 19.857
34.696 -4.097
-14.524 -14.795
-8.661 -14.308
21.013 32.611
-14.074 27.107
-25.687 30.975
-13.939 -2.753
19.169 -5.049
-9.200 8.455
1.085 2.694
15.696 19.983
17.097 38.281
-18.791 8.817
-9.829 8.245
13.686 15.904
-35.153 -0.478
-8.383 19.805
-30.689 25.365
-37.462 19.175
9.263 59.342
28.702 39.096
17.382 3.595
-15.565 45.516
-28.551 16.945
-22.921 -11.944
-24.078 40.568
-15.731 48.966
-30.095 21.280
-15.360 -11.426
-17.562 -0.460
-2.427 -16.675
-0.065 12.473
-0.294 -8.281
-35.457 4.279
-27.912 12.547
-37.596 9.912
-28.195 7.767
-24.419 3.939
-35.792 2.759
-38.109 27.213
-4.891 32.245
5.937 44.639
-4.438 4.631
-15.779 33.408
-23.764 -12.143
-30.168 20.947
-26.232 28.693
-14.695 51.641
-21.344 42.983
20.830 20.919
-8.860 8.864
4.733 29.933
-5.457 9.808
-12.962 49.722
-1.054 36.541
-11.937 29.130
-15.247 13.541
-31.599 31.184
-35.525 26.061
-13.721 46.870
-26.210 48.043
-14.989 65.284
-35.276 18.712
-6.706 -0.164
0.127 -0.155
5.966 4.926
21.809 13.266
-10.809 -1.218
-24.545 17.377
-2.629 42.887
20.274 38.158
31.337 20.344
37.505 16.404
37.439 28.877
29.758 29.740
12.894 36.541
14.563 21.533
37.828 17.707
34.875 3.836
19.056 38.355
23.683 42.924
42.790 16.997
16.365 39.564
-0.337 35.079
16.172 20.696
0.131 15.376
-8.437 22.955
-35.350 22.329
3.358 -14.420
-40.692 -6.090
-40.570 3.789
-36.754 35.203
-22.853 29.002
2.630 25.325
2.169 15.351
5.471 47.308
10.951 36.315
15.696 30.982
-2.881 54.261
8.697 35.823
-35.246 9.456
-20.140 13.276
-18.119 46.121
-18.920 40.739
-9.271 54.027
-22.363 52.079
-8.493 45.902
19.587 42.771
40.917 19.485
37.654 -2.451
31.854 2.885
8.514 5.184
-23.230 7.822
-3.331 32.063
24.903 39.222
36.680 20.982
31.316 36.692
22.007 38.727
12.941 26.593
-4.198 6.983
-28.288 -9.828
16.486 30.924
10.475 13.073
2.492 39.881
-19.798 27.913
-6.559 3.768
3.368 21.430
30.771 28.660
12.579 -15.616
25.393 -6.056
18.908 -5.755
24.790 2.747
33.173 3.337
7.425 -0.058
-37.046 17.093
-33.523 4.791
-14.991 36.380
33.839 36.405
35.897 20.043
9.260 -16.320
-29.266 20.895
-14.817 -24.741
0.740 -17.106
24.943 -20.027
33.007 -4.050
-1.805 30.114
0.154 26.836
24.947 15.045
37.996 19.458
17.758 -10.135
26.912 -1.082
-18.392 -7.473
-23.247 51.765
-34.012 21.851
4.821 54.591
1.066 58.307
-35.967 19.918
-44.027 22.968
-38.089 5.488
-35.301 18.368
-39.914 16.601
-33.201 30.752
-26.342 -2.172
19.453 -7.646
29.459 29.390
9.329 27.411
31.191 36.506
-3.103 50.271
4.533 46.562
32.238 -3.893
-1.494 -21.748
-35.908 9.722
-45.611 5.401
-40.022 12.768
-39.086 2.496
-38.338 22.427
-14.389 -12.906
-7.614 1.486
8.045 -18.494
1.070 -10.615
41.073 -3.476
21.499 19.815
22.273 29.230
0.412 25.201
2.711 33.325
-32.239 15.161
2.747 40.425
-10.117 51.846
21.101 46.576
25.413 47.563
14.829 48.667
29.884 33.407
36.568 0.233
7.707 23.393
-1.730 8.910
24.967 -16.928
44.025 -2.893
7.567 -31.016
-11.481 -21.738
-29.626 -1.828
-45.390 6.187
-21.227 46.585
-37.659 9.588
-25.357 30.458
-34.096 19.703
-37.580 24.497
13.175 45.430
30.127 43.975
22.407 17.949
-18.427 52.839
-16.786 49.410
-1.310 52.025
4.672 48.088
-3.371 54.577
18.063 41.016
-1.675 53.830
-32.403 37.329
-2.499 41.768
-20.733 37.478
-0.833 29.185
23.930 27.903
-13.212 -8.193
-22.871 -2.724
-8.326 44.725
36.732 -0.805
28.777 0.709
20.557 25.697
33.231 3.965
-5.045 -16.092
10.717 -22.169
11.906 9.259
40.300 -3.289
29.769 -9.343
-13.008 -6.102
21.068 28.377
13.547 23.220
1.784 55.711
-1.351 46.048
6.442 23.832
29.203 -3.770
22.342 -5.295
6.433 -19.895
14.347 -24.784
16.445 -14.167
11.027 -16.786
9.348 31.695
31.758 38.443
5.294 52.339
-34.670 38.058
-26.191 38.038
-19.473 24.967
-0.900 41.982
23.620 46.520
20.504 33.470
-7.622 54.829
-6.565 51.319
-31.112 43.183
1.002 59.245
-5.849 53.110
-12.519 51.896
1.033 49.567
-4.197 46.543
7.820 54.030
22.708 1.712
26.247 11.655
35.280 12.740
-8.029 20.521
-15.251 39.124
-10.422 42.407
-18.618 43.238
11.879 52.029
18.154 17.693
-12.689 11.492
-6.609 -7.557
5.067 -17.795
15.164 -5.748
8.201 -15.474
-24.756 -1.282
-35.356 -1.157
-32.266 16.053
-40.487 -6.435
5.584 -21.147
-0.606 11.728
13.452 27.638
16.159 43.901
22.554 34.355
-16.794 50.559
28.838 33.317
20.543 31.380
22.007 45.481
32.908 19.184
21.908 48.810
-12.834 55.495
-28.318 43.659
10.233 39.803
-14.599 39.128
-26.961 40.611
-15.467 54.810
-33.424 33.823
-7.932 25.421
-8.432 45.532
-2.615 21.817
4.954 24.518
4.060 14.882
17.468 22.955
11.255 1.522
-6.411 -20.020
-19.606 -3.757
-10.882 5.560
-12.475 15.005
-7.947 11.124
-1.821 41.365
31.928 34.717
42.440 26.899
12.342 43.378
-2.928 -4.827
-21.910 29.225
24.570 42.010
16.879 38.703
34.860 21.314
34.299 17.823
33.695 38.244
33.266 22.562
-1.008 35.839
-11.022 26.308
4.431 -11.634
-28.532 5.559
-39.512 11.998
-19.951 32.222
8.002 53.831
1.201 45.146
-25.312 27.393
-31.562 27.211
-7.657 0.994
5.402 -0.639
21.997 17.109
28.177 8.945
32.446 14.492
39.340 37.135
30.103 25.500
29.521 3.688
11.180 47.635
-19.828 50.299
-37.459 2.720
-1.478 -0.365
-4.770 34.680
21.143 42.533
27.698 28.657
18.435 41.247
-13.079 46.297
-36.729 29.547
-26.810 44.449
-2.937 46.100
-29.125 17.754
-29.138 46.205
-3.304 30.504
36.737 -8.063
-11.725 -21.440
14.838 -18.191
-14.337 -18.324
22.752 33.471
3.699 30.618
-2.995 -2.574
-27.897 7.480
-13.897 46.864
-24.774 23.782
13.389 48.425
32.897 39.095
12.876 -13.412
-11.226 44.278
-30.792 17.676
-24.426 5.523
-19.794 -17.080
-30.364 12.713
-2.223 -10.394
-24.397 21.268
-22.805 18.433
-4.815 39.898
-13.316 21.963
32.937 22.136
36.841 -0.704
20.476 -13.100
22.639 44.016
33.350 48.082
-5.647 51.163
6.644 54.991
-4.052 40.532
7.064 38.325
27.099 29.346
27.867 40.961
18.665 47.992
34.193 32.837
27.968 26.767
5.480 43.540
9.532 58.640
-29.779 35.214
-39.971 -12.070
-29.841 -19.437
0.027 -18.990
-13.510 -19.433
-27.059 7.069
-32.003 37.349
-13.232 50.279
-17.700 29.347
-28.835 30.397
-39.408 26.670
-4.905 50.502
-4.016 44.035
1.960 40.529
26.272 34.133
19.748 10.395
-6.037 18.058
-15.225 31.960
-17.489 46.919
-3.434 47.426
-4.991 46.873
25.909 37.780
40.603 27.435
32.992 35.075
13.099 -11.068
32.905 -9.855
27.069 5.831
17.393 13.050
35.702 7.927
40.844 4.896
38.883 11.968
22.491 46.885
-22.864 35.763
-33.974 37.370
-35.893 17.588
-30.348 0.761
-31.141 30.116
-16.866 -10.159
-0.214 1.529
20.661 10.872
21.961 -13.902
27.102 0.715
-18.089 10.878
-0.273 18.755
-6.737 51.030
-20.097 38.459
-34.815 34.960
-1.963 14.503
-12.847 -14.295
-4.062 -20.137
-10.046 3.057
-31.504 30.964
-36.688 -2.295
-34.553 13.692
-45.064 30.322
-23.357 31.751
14.696 46.686
17.374 27.633
-20.966 10.928
-21.512 38.117
-36.072 8.266
-28.824 27.980
-13.104 49.132
-6.546 45.783
2.197 41.334
23.238 17.951
-17.127 5.411
-5.912 16.924
34.175 17.501
29.010 44.453
31.941 11.596
15.909 20.853
23.089 41.480
28.672 28.755
12.123 33.085
10.415 15.673
4.705 44.777
-5.582 37.401
-26.603 19.485
-40.967 -6.283
-31.409 -7.216
-36.516 7.238
-20.986 18.318
-33.844 -8.893
-31.043 26.785
-41.171 27.964
-34.174 -0.433
-27.181 2.174
-27.693 26.536
-19.039 38.035
-5.228 50.039
-24.906 39.009
-1.714 40.918
21.700 45.103
37.415 23.093
24.640 45.162
1.081 50.027
3.838 48.555
8.918 47.787
21.742 36.974
-6.188 47.391
-10.792 49.071
27.660 30.211
14.530 49.698
32.392 31.045
19.448 47.738
17.244 27.549
-20.424 15.050
-8.217 21.867
12.730 46.070
-4.085 46.882
-41.342 9.409
-12.092 -26.299
-29.999 30.709
-44.638 20.167
-23.441 39.064
-27.654 26.548
-26.404 21.306
-4.377 48.518
-3.673 50.681
-5.770 42.697
1.677 41.029
0.231 48.253
-6.548 43.305
2.159 38.871
-13.312 -17.614
-36.842 -1.748
-23.725 4.433
-39.340 -5.443
-8.879 -16.067
32.354 8.783
37.932 17.108
24.582 -2.351
-6.370 55.073
-36.457 -4.220
-23.839 -8.085
-44.539 27.809
-28.174 52.184
-37.125 16.282
-31.199 37.714
-18.687 28.918
-13.332 42.665
-17.748 44.946
-20.245 37.905
-21.398 42.905
-16.742 9.095
-15.677 4.825
-19.006 43.244
-42.900 23.739
-22.297 32.445
-35.680 14.559
-12.796 10.446
-6.874 22.889
16.854 45.807
30.789 38.400
37.364 17.882
34.817 39.195
9.539 51.893
-14.298 49.723
28.032 18.990
28.968 23.809
-25.218 29.321
-31.359 36.198
-27.495 42.726
-24.437 20.966
-9.456 44.155
-28.161 28.227
-25.023 -12.129
-12.456 -5.735
-24.614 -12.757
-21.637 32.582
-15.162 36.246
-26.567 45.372
-27.533 35.825
19.872 26.284
27.199 28.113
23.774 4.777
27.159 40.437
27.922 29.012
19.600 46.726
22.977 41.766
27.977 32.014
-7.218 51.679
-3.844 44.672
18.222 31.293
-3.796 27.977
-11.649 36.495
-20.716 11.102
-45.099 25.710
-22.549 20.402
6.917 31.712
-25.051 5.025
-11.699 5.397
24.401 11.942
34.237 -1.922
-27.953 -13.291
-10.314 8.771
-24.241 43.242
-0.226 45.510
-35.352 19.361
-24.906 23.456
-33.023 30.097
-6.557 39.040
7.320 49.160
-9.245 51.955
-14.925 43.794
3.940 59.017
-1.010 52.084
-26.770 46.409
-20.709 45.399
-21.976 38.382
-8.787 24.121
3.727 31.984
18.471 41.697
3.420 17.516
9.910 0.781
25.240 -5.638
42.734 25.121
25.945 19.882
30.563 43.736
12.505 23.671
27.650 21.293
-8.011 11.089
5.994 27.236
10.940 47.557
19.735 54.608
12.930 50.337
33.728 4.837
21.265 45.189
11.397 50.524
-13.481 53.394
21.190 39.116
18.569 45.121
7.932 43.667
-14.330 -13.250
-12.469 -14.365
15.357 -12.348
-0.602 14.681
-13.700 -17.990
32.817 32.334
37.177 43.252
24.506 42.091
27.777 44.605
16.983 39.645
17.587 41.076
8.917 7.101
6.259 3.487
5.895 -4.081
13.886 17.936
13.970 54.734
-31.997 31.152
-40.612 15.406
-13.059 35.924
-23.784 34.359
3.546 35.709
21.007 35.053
31.174 3.407
29.968 1.278
28.402 -6.266
35.420 -16.726
36.681 -3.998
26.424 -22.865
23.223 -13.248
17.987 -21.530
22.812 -15.610
28.074 1.806
18.716 -17.411
25.352 -7.840
14.839 -17.033
-5.515 -31.933
-26.124 1.170
-28.402 -3.456
-31.355 -10.806
-27.476 21.666
20.170 20.046
4.363 41.853
-5.355 41.738
12.184 53.081
8.742 41.325
33.668 21.661
5.699 62.434
-21.230 45.546
15.622 29.028
24.897 59.973
30.910 46.126
36.327 24.760
26.104 -0.519
43.051 -0.803
42.127 18.758
12.507 45.241
23.116 34.001
19.691 45.175
24.278 18.640
23.208 28.117
26.527 12.427
8.675 24.975
-22.182 22.557
30.949 39.579
22.984 29.125
25.511 24.832
33.283 24.220
19.435 3.049
-1.192 10.137
-31.787 -6.693
-28.781 -4.982
-32.842 12.141
10.618 -4.883
-28.746 14.734
-11.931 46.146
-26.128 6.965
-31.410 28.943
-44.586 5.000
-38.454 15.042
-36.057 2.605
-19.365 40.949
-3.005 52.869
1.923 39.639
2.729 58.356
-5.688 36.791
-20.720 43.949
-15.560 14.783
-18.328 -7.236
-19.124 1.173
-1.582 13.297
-4.558 46.504
-22.986 36.156
-3.404 45.789
-29.488 29.708
-26.224 49.087
-26.565 47.516
-13.109 31.334
-49.060 16.010
-34.795 -0.843
-35.449 8.631
32.031 35.159
27.720 39.938
-10.529 4.051
8.853 19.898
1.834 17.928
4.182 35.083
21.291 -2.349
36.367 16.625
21.990 40.674
-1.786 45.091
-17.497 38.339
-29.533 33.808
-28.068 41.781
-31.218 48.776
-19.284 34.744
-10.727 40.913
-37.748 34.192
-2.466 38.404
-25.612 28.155
-11.131 32.373
-23.998 5.506
-29.114 -5.829
-3.810 3.729
-26.126 36.329
-21.727 43.848
-40.899 21.491
-28.038 24.120
7.831 41.823
-14.720 6.974
30.677 19.719
31.137 21.270
20.628 -16.585
16.409 -20.121
28.131 21.020
40.963 15.795
37.071 7.771
9.415 49.472
-5.488 50.257
-20.192 38.835
-2.284 42.707
23.935 44.289
15.561 25.599
37.247 17.051
33.683 19.750
4.035 -18.193
-6.519 -17.608
-12.888 -25.386
2.134 -32.985
-26.538 -14.009
-15.029 -6.661
10.259 5.270
28.282 13.150
26.466 3.123
29.680 34.334
17.997 26.756
-32.297 27.717
-36.743 37.642
-8.182 4.779
-10.881 24.385
-24.315 37.902
-33.987 15.283
-22.859 -6.216
-28.950 45.269
-37.721 39.272
-36.574 11.593
-23.824 25.414
-42.642 32.663
-30.362 37.143
-32.677 43.177
-6.401 53.985
1.387 42.014
30.573 18.918
18.297 39.295
21.088 0.427
17.136 38.220
-34.186 -3.515
-21.971 3.876
-26.974 9.011
-40.229 9.090
-18.523 10.875
-24.847 32.459
-30.281 28.435
-11.985 16.697
-18.919 9.016
-2.217 36.477
-26.839 37.716
-26.681 38.392
-48.325 12.986
-40.383 15.662
-0.005 36.570
23.898 7.910
17.705 51.495
17.421 53.105
-16.002 42.122
-19.361 36.493
-22.388 40.194
-1.723 36.712
-28.279 46.747
-26.793 36.780
-34.950 33.643
-3.033 47.685
-3.261 59.307
11.015 8.544
28.376 -7.923
37.736 25.946
0.433 -8.935
10.042 -15.502
-21.155 -21.050
-22.616 -21.895
-26.970 11.307
-23.814 -5.008
-8.100 27.214
20.607 38.923
5.372 11.431
-11.237 31.502
-17.601 43.666
-24.513 35.291
-29.228 39.973
-23.175 38.554
5.441 53.068
20.133 35.928
-4.616 26.809
-19.419 10.719
-29.511 -6.534
-0.681 -10.822
29.480 19.478
9.345 17.908
19.507 -10.892
1.886 5.335
14.409 3.635
30.506 17.405
26.219 10.689
15.461 38.611
26.895 27.863
25.107 -6.841
33.223 -0.935
-3.295 25.131
17.375 35.369
4.136 36.425
0.428 35.933
-1.386 11.955
28.203 49.161
13.043 30.501
21.762 18.310
0.432 19.087
-5.770 -5.638
-13.670 -10.831
19.863 4.371
29.244 14.500
19.289 22.560
37.043 -3.371
26.526 15.594
23.299 7.098
39.921 9.468
38.115 8.113
30.342 30.206
23.539 43.018
40.247 37.401
19.429 47.452
24.053 38.861
19.135 34.531
33.797 40.850
-6.704 40.526
-13.688 7.674
-2.631 33.302
27.978 32.827
28.477 19.795
34.870 17.539
43.827 24.386
22.007 30.916
23.092 36.058
-33.745 8.353
-31.801 19.907
-7.513 43.607
-8.357 24.661
24.056 9.867
-27.676 -4.703
-34.418 11.997
-21.939 41.093
2.394 45.767
-10.989 45.643
-39.841 16.798
-3.088 36.736
-25.215 39.875
4.545 51.872
5.323 51.444
31.853 51.929
37.899 11.305
26.888 8.802
39.147 12.797
41.024 15.131
24.611 24.653
26.954 38.174
11.110 45.587
8.405 44.918
28.728 19.374
19.252 35.802
-4.742 33.798
27.230 18.261
36.450 7.858
27.259 23.214
14.554 45.212
15.070 45.518
25.929 41.632
15.869 30.223
18.867 39.861
1.061 45.056
-44.179 35.501
1.016 48.498
-19.956 52.633
-16.089 45.080
7.366 29.595
30.057 -7.697
11.201 -28.781
4.567 -26.417
-4.571 -24.617
11.366 -26.524
-38.626 1.022
7.760 -8.367
-29.877 6.077
-34.057 -9.690
-12.193 53.249
-29.667 31.041
-22.359 35.393
-46.595 15.637
-12.369 -23.569
-24.167 19.499
-24.011 -9.713
-12.832 -9.224
-12.347 -19.708
-18.662 -8.692
-25.157 29.400
-14.970 29.189
-10.192 52.532
5.750 58.825
-34.500 27.975
-31.868 9.385
-12.975 -15.649
-20.965 -6.815
-8.339 -26.757
-33.338 17.455
-26.484 4.951
8.860 -13.101
26.058 -4.453
-1.139 -10.907
14.410 30.032
-5.559 13.878
-11.316 34.612
-21.055 24.654
-27.179 37.176
-40.383 19.285
-31.568 20.212
-36.343 40.651
-31.476 31.056
-29.320 41.083
-33.122 39.220
-14.036 38.074
-8.843 0.781
-33.172 13.056
-22.731 28.521
-6.383 38.627
-10.101 35.076
10.136 34.252
14.100 38.910
35.046 3.003
29.056 36.256
34.282 41.301
30.694 -0.663
18.953 -0.612
-5.528 -15.155
6.222 -6.112
15.236 37.091
27.939 30.903
25.924 32.180
22.550 45.076
38.567 22.172
25.767 -8.222
24.678 -9.830
-14.030 -2.328
-16.803 -16.623
0.393 -9.566
-1.861 -22.354
-1.167 -23.712
-3.934 -12.815
30.613 18.786
29.158 4.497
17.433 0.864
-5.360 -21.293
-33.146 28.878
-41.164 16.268
-20.162 32.592
-31.234 24.185
-42.589 19.135
-39.462 24.940
-38.064 5.187
-4.002 53.497
0.596 47.347
8.216 44.476
-9.332 48.885
-12.575 42.231
24.712 37.877
7.553 40.396
22.393 -15.743
14.833 6.771
14.137 44.904
-3.945 18.823
14.289 15.279
25.636 -0.827
25.803 37.996
9.757 37.022
23.651 -4.183
15.153 -11.241
19.734 -7.103
32.091 -2.807
10.264 -11.291
17.090 -0.447
-1.844 -17.173
-4.514 3.919
-1.124 10.712
8.668 8.951
7.886 50.312
1.751 59.234
-0.125 54.873
-6.672 48.225
16.703 38.749
-4.243 36.567
25.828 37.947
2.935 41.493
15.274 44.297
-3.341 41.461
-15.371 -9.355
19.436 -23.147
17.061 3.361
39.557 15.509
31.607 1.396
32.686 26.890
21.619 51.103
20.741 -18.284
-7.161 -5.508
-6.760 -5.970
32.237 -20.578
6.521 -24.493
31.703 12.081
23.887 -12.309
31.868 7.488
34.876 20.936
27.432 5.713
-4.637 22.529
-30.084 44.797
3.354 43.076
5.937 42.176
27.555 27.690
31.630 34.683
17.401 32.318
41.075 18.672
39.907 29.355
22.063 14.143
-9.529 -24.319
-0.588 -32.995
22.012 -2.243
41.520 7.365
38.359 10.038
37.444 4.980
37.277 19.341
-8.101 -10.979
-21.035 13.034
-44.476 -0.902
-41.102 -7.327
-30.664 28.866
-31.686 34.408
11.488 40.529
-4.664 40.469
-4.961 32.821
10.257 57.946
24.921 52.111
16.482 40.396
21.817 50.223
-6.485 54.695
-12.500 47.154
13.663 41.088
13.076 42.756
-2.527 9.251
25.828 2.614
28.564 9.463
10.118 6.953
-18.339 22.142
-24.388 45.323
-43.769 16.369
-37.187 3.582
-10.745 57.097
10.280 62.163
18.813 53.858
-2.317 50.412
28.542 29.306
-2.377 47.879
-36.526 3.179
-26.594 -12.294
-28.410 -17.706
-16.293 11.561
-38.839 3.838
-31.473 3.926
19.414 -7.507
36.861 0.817
4.748 0.606
-12.125 -6.071
-35.793 18.968
-38.844 -2.133
-0.520 -14.831
10.424 -14.055
18.538 -22.903
8.953 -18.263
0.303 -19.660
-24.022 -22.266
-7.763 -17.339
1.998 -33.191
-24.689 -15.426
-16.527 48.166
-14.020 48.615
0.341 44.032
-5.199 45.857
36.422 28.544
37.644 10.581
36.135 22.773
29.366 5.422
12.800 39.548
33.971 32.260
-10.127 42.450
-14.281 36.137
-3.333 11.864
-23.912 -19.301
-3.697 8.427
1.220 16.352
16.567 16.503
31.013 25.330
31.054 23.732
-7.657 23.048
-12.018 35.918
-1.708 47.301
19.291 29.589
-33.243 41.404
-26.389 49.361
-9.584 36.386
-33.874 30.779
-33.772 37.635
-15.390 45.732
-13.421 52.118
3.123 58.593
-24.039 39.838
-7.938 59.141
18.262 35.770
-34.192 8.452
-29.416 5.878
-19.759 19.323
-35.454 -4.673
-16.768 50.376
-42.997 32.601
-12.721 59.900
22.262 39.199
-5.990 56.880
-41.274 9.581
-21.355 28.418
-31.551 41.369
-20.568 25.580
-24.057 44.468
-2.931 50.276
17.249 41.755
25.701 26.022
0.933 22.777
-3.693 6.740
-8.524 48.254
-26.566 32.390
37.531 18.262
17.016 -6.837
43.701 -5.725
30.423 23.789
37.487 30.240
3.177 11.912
0.695 24.849
17.550 29.891
-8.922 42.709
-27.790 25.208
-33.895 39.459
-34.382 11.228
-23.445 20.298
-28.848 -10.694
-19.196 -10.686
-18.779 34.964
-24.509 42.779
3.088 48.718
27.437 26.081
22.829 28.306
27.857 39.033
35.577 2.406
32.192 6.575
31.027 32.934
34.046 33.175
0.917 30.207
-17.003 4.627
4.782 -12.808
-0.474 -15.743
-40.223 15.342
-13.653 -13.634
-13.299 -14.274
11.431 -23.406
18.520 -15.173
38.561 2.408
25.365 -16.112
33.730 10.493
29.663 31.681
32.882 37.451
-22.855 42.983
-24.938 39.241
-18.401 46.838
-22.285 52.040
-1.267 45.981
-21.043 34.882
-39.320 42.339
-27.629 14.912
-34.221 17.303
-22.633 7.227
-3.649 1.346
-33.067 1.796
-3.302 -19.460
-17.467 -6.338
1.903 52.294
5.051 58.195
10.620 45.571
4.049 46.867
6.311 46.527
39.352 21.140
-10.285 40.729
3.406 54.674
22.648 25.547
12.634 39.872
-9.740 37.701
-31.723 32.177
-14.902 35.823
-37.240 24.510
-24.671 25.820
-22.337 -12.220
-43.316 18.978
-33.432 -19.541
-32.279 13.469
3.870 24.300
11.956 40.497
18.492 14.182
2.633 39.369
10.037 30.466
-6.800 53.939
-0.341 52.642
19.534 20.456
11.924 10.204
27.257 -3.609
-7.887 -24.523
-12.994 -21.461
5.513 3.029
14.323 -15.967
22.958 14.582
28.261 3.159
-0.254 -8.572
3.642 -7.828
10.056 16.181
-0.589 35.991
37.601 20.809
29.204 2.721
21.561 -25.479
10.390 -6.048
1.353 47.474
4.978 33.748
5.498 6.841
-34.738 23.376
-22.985 19.117
0.901 46.112
12.347 61.217
-0.944 36.367
17.946 20.561
29.649 -5.122
18.141 -3.800
26.557 -8.818
10.987 39.744
-28.890 20.663
-30.486 11.132
-41.732 7.282
-36.962 14.370
-16.028 33.524
-6.405 21.802
-32.785 14.719
-17.194 -14.130
16.919 4.890
-19.812 35.877
-2.251 47.124
-3.504 25.430
20.214 -21.622
44.056 -9.864
24.734 9.337
27.412 31.696
38.545 -1.394
28.303 14.885
9.011 11.366
42.006 -9.995
31.457 29.470
-6.274 47.935
1.115 40.472
-9.164 17.702
-31.754 -16.575
-33.349 0.925
-4.908 15.042
40.223 22.419
42.772 6.525
2.209 -16.578
4.000 -9.175
-1.793 -8.645
-8.714 -12.077
-9.471 24.558
-23.296 11.022
-10.963 -17.807
8.472 -15.171
4.484 2.001
41.524 35.063
32.260 35.195
36.945 25.594
1.466 46.584
18.633 47.780
18.888 43.384
11.746 55.093
1.456 56.382
3.545 47.155
3.304 51.198
16.796 43.282
37.793 39.947
22.627 36.451
-14.449 38.162
0.441 37.080
17.778 23.887
8.616 47.363
13.176 24.967
-20.753 23.661
-19.167 -6.354
-37.995 18.029
-21.045 48.801
-36.374 7.954
-30.369 42.909
-28.466 28.893
-12.111 32.141
-40.380 17.354
-36.670 6.833
-27.390 35.827
3.353 56.974
-23.197 45.904
3.051 17.880
-8.743 -5.103
-35.246 -2.351
-21.774 -14.172
20.303 -0.872
8.275 -16.586
2.218 12.923
8.256 -18.323
-19.812 -20.577
-9.077 -9.914
-1.386 -18.535
-34.477 13.269
-29.996 -9.188
-39.020 12.579
1.595 38.607
7.577 51.502
4.638 46.944
-3.344 42.673
-1.459 51.812
-12.031 38.666
-36.559 22.064
-2.870 48.659
-5.440 62.017
17.520 47.383
32.727 11.727
28.691 29.144
18.045 25.271
-12.439 29.632
8.646 -8.755
35.138 -0.512
30.339 27.954
1.445 -2.540
29.138 21.672
27.970 22.036
25.904 42.398
23.070 39.778
14.039 18.643
18.060 33.374
11.306 36.913
0.412 53.188
-18.942 24.024
-15.922 42.918
18.853 48.430
20.982 41.763
11.196 21.046
4.002 51.567
-10.678 13.043
10.399 37.996
16.254 32.263
-14.630 50.652
19.316 47.024
20.546 53.806
16.535 44.232
-0.405 50.910
17.853 54.298
-10.248 16.594
-20.960 51.482
-38.933 18.013
-30.926 11.870
-13.800 39.604
6.073 35.040
25.119 -5.961
34.882 19.901
32.315 10.658
-10.288 2.882
15.250 0.840
6.293 -21.190
24.477 -9.465
41.738 27.376
14.082 29.299
20.063 31.475
36.043 13.622
18.234 34.446
7.272 43.345
42.133 18.886
22.667 46.186
-19.558 44.535
6.739 44.222
8.569 55.114
20.403 49.544
22.188 32.338
18.915 28.568
24.731 36.580
25.491 25.438
12.103 36.449
8.850 39.465
13.448 44.278
9.152 43.237
26.748 34.073
21.670 -10.919
20.862 -19.736
28.860 -18.514
22.092 -18.666
29.961 -0.497
3.054 48.988
14.357 56.944
-1.557 43.818
4.492 47.114
-15.808 30.137
-16.607 53.119
-36.380 30.471
-46.704 20.207
-6.327 57.030
4.546 46.781
11.130 45.027
17.359 36.427
14.884 58.150
0.776 35.577
3.490 54.529
17.067 50.940
15.258 54.942
4.080 46.882
21.436 18.477
6.804 53.434
29.452 37.567
27.941 4.915
35.750 24.640
9.870 43.227
-9.352 36.973
26.383 38.930
41.320 12.530
36.318 26.962
14.505 -4.050
-12.680 -9.138
-10.033 6.833
30.656 -12.456
29.115 8.804
5.564 -14.589
17.020 6.349
15.953 -9.776
-11.095 24.278
-29.873 9.679
0.699 4.102
-29.913 21.187
-24.043 29.106
-8.935 51.673
-31.285 33.586
-19.661 14.279
0.762 18.853
-2.406 -1.048
-18.060 1.368
-1.357 15.213
-18.335 37.217
2.813 48.044
-10.081 53.703
0.101 40.247
12.259 40.862
11.631 38.633
-7.329 45.936
18.367 53.170
6.094 50.855
21.969 9.996
21.319 -5.658
11.128 -2.443
-20.388 -25.110
-40.019 6.593
-36.292 -1.503
-26.289 -7.200
-8.582 -14.425
-19.317 -0.856
-32.556 23.185
-7.841 39.066
17.220 33.407
17.769 33.016
21.662 5.887
38.560 20.826
35.232 -7.530
31.374 -1.549
18.116 -12.907
32.366 14.694
24.127 -5.318
31.768 -6.057
26.689 10.940
20.726 -2.463
36.237 -2.778
3.118 -20.625
20.386 -22.028
-20.154 -9.093
-33.226 9.889
-29.329 39.127
-34.139 33.539
-17.490 30.864
13.695 4.414
7.191 22.458
-20.831 33.952
-7.114 -6.620
-21.266 18.555
11.902 12.646
-3.651 -0.115
37.438 34.078
33.418 27.156
37.349 -4.702
27.106 -11.774
23.862 -6.146
-9.368 19.179
-41.088 16.389
-37.104 11.641
-27.887 24.752
14.968 9.046
19.460 21.079
-21.203 26.743
24.373 30.387
31.915 31.196
26.395 24.123
36.334 23.105
33.429 29.587
33.902 41.047
-8.459 57.472
36.850 40.417
28.221 4.163
-23.043 18.584
-11.189 38.345
-2.411 30.562
-17.661 -16.050
-16.153 -23.726
-2.511 -10.883
1.052 -2.480
-32.047 10.466
-11.097 -0.740
-23.941 38.206
39.303 31.839
31.073 5.946
-10.618 48.990
1.081 45.838
27.911 25.196
-6.728 3.005
-21.796 22.378
-26.523 25.726
-26.683 43.682
-22.464 33.411
-26.768 22.414
9.673 44.598
-7.069 38.224
23.494 12.035
22.023 -7.094
24.574 -9.745
19.969 -4.796
33.216 -9.754
12.806 5.186
31.271 38.325
9.611 48.149
22.987 27.265
35.174 35.707
34.334 32.914
25.407 42.586
-23.753 32.863
-34.208 5.878
6.854 11.665
-17.061 44.981
-38.510 -0.606
-36.632 25.529
-30.898 12.794
-23.972 17.613
-14.014 40.755
1.975 41.308
31.379 39.202
15.800 28.242
16.625 23.933
-5.616 1.054
28.249 -31.520
28.415 17.486
4.556 39.749
12.587 47.046
25.677 38.746
22.682 39.195
22.045 13.478
-48.041 22.831
-39.878 31.606
-12.247 51.657
11.002 48.031
21.737 11.307
15.716 -4.763
3.773 -3.135
9.344 -4.605
15.544 -13.520
-21.213 19.579
-11.459 24.465
-26.615 17.015
18.781 38.701
-15.867 28.703
-22.968 38.689
-19.629 56.728
-16.113 29.940
20.551 16.982
30.092 -0.508
13.180 50.038
30.003 37.874
36.161 24.054
28.328 -12.024
8.670 21.984
12.310 13.992
35.747 -2.567
6.816 -13.058
17.943 2.497
-10.397 26.924
-35.642 10.206
-25.291 21.539
-16.400 25.233
-11.978 40.870
3.755 47.676
2.218 40.811
-31.209 30.621
-38.971 20.674
-2.959 10.184
-6.645 0.366
-18.637 -4.028
-23.096 2.851
-18.107 22.182
-2.801 57.041
2.335 41.577
31.082 38.715
23.686 45.617
-15.131 45.414
-28.205 34.808
-17.237 52.832
-21.919 45.816
-15.672 37.240
-36.730 9.776
-24.700 32.050
-31.998 24.518
5.671 -21.422
-28.108 20.701
-24.799 36.381
-14.157 5.565
-0.839 17.637
5.880 16.934
-25.551 40.524
-22.463 21.157
10.659 38.187
19.747 0.906
9.166 -22.939
-19.710 21.817
-27.902 44.189
-36.059 31.870
-10.933 48.424
-19.653 50.871
-15.209 42.972
7.336 51.551
22.408 47.850
-1.969 34.499
2.976 13.082
3.306 36.634
-10.777 43.044
7.765 59.678
14.654 38.585
31.528 20.470
9.026 50.639
26.503 39.504
0.907 51.553
-12.457 46.801
-33.277 15.333
-42.958 8.533
-25.760 -12.241
-26.722 -11.941
-28.483 -15.285
-29.733 1.090
1.599 5.033
-4.826 -2.425
-24.934 -3.590
-36.614 39.688
-33.718 40.639
-15.099 53.173
-27.905 -4.074
-26.139 27.005
-23.755 42.302
-17.398 48.307
-33.641 32.863
-17.449 45.988
-39.912 3.867
-15.326 46.518
1.735 40.420
2.455 41.304
33.376 27.393
12.370 9.397
-31.330 16.459
-11.354 8.356
9.980 45.684
1.746 42.020
-5.077 20.473
16.286 34.384
1.754 57.536
-4.803 55.935
-16.511 32.593
-29.541 42.163
-42.485 25.119
-20.718 15.254
-8.775 8.711
-11.308 -15.186
2.329 -14.335
10.550 4.520
2.184 10.850
-9.335 17.978
-22.366 14.935
-23.188 22.493
-19.910 39.740
-10.010 52.903
-0.951 41.433
-14.377 59.091
-22.554 -1.000
-6.523 -8.000
8.073 -4.505
32.568 11.500
30.715 -4.012
10.439 -7.105
12.296 42.842
-14.402 21.744
-35.298 39.860
-18.815 11.253
-4.326 -18.800
-24.389 -17.943
-3.145 7.130
-7.221 -5.280
-33.695 14.222
-19.053 7.888
-22.972 10.789
22.926 37.520
22.158 44.107
37.386 8.815
-7.183 -23.446
15.364 1.488
22.593 42.403
-4.438 43.171
-26.291 21.240
-31.320 23.339
-9.175 40.693
9.105 38.330
12.759 50.896
-6.380 41.870
6.156 40.250
7.668 46.210
4.213 49.376
10.909 21.408
6.295 27.400
-17.725 34.506
-26.634 38.094
8.916 53.682
-31.208 27.963
-39.218 8.324
-3.684 32.615
3.909 39.203
-33.155 -0.167
-34.237 0.394
-28.134 40.021
-23.773 38.801
-16.355 50.271
-17.985 39.302
6.776 45.019
24.905 46.504
1.568 48.677
-29.965 14.290
-4.136 25.323
0.225 42.758
0.323 28.831
-0.218 38.886
3.642 20.560
-1.727 14.968
-14.459 -4.059
-28.487 15.168
-32.572 12.182
-23.051 14.361
3.595 0.372
-4.679 40.620
0.279 -26.881
21.690 -26.468
4.267 -17.611
4.317 -10.340
37.505 -3.800
20.714 12.270
34.576 35.599
21.543 39.645
36.894 13.126
24.136 46.053
36.110 19.109
37.088 -7.062
42.313 -4.568
22.735 31.035
31.175 22.011
29.614 37.676
28.560 17.928
6.311 13.655
0.721 -15.033
-34.059 26.136
-43.417 30.612
-42.263 13.824
-27.767 13.226
-20.375 30.536
15.803 40.557
7.235 44.609
28.840 37.334
18.728 48.768
0.121 36.819
24.216 22.971
37.408 0.287
21.664 -14.792
30.302 45.687
29.307 20.269
10.353 20.710
29.171 7.534
-26.959 8.441
-29.192 -12.279
14.212 -18.954
18.392 -1.996
-32.870 -0.253
-15.739 -21.284
-34.803 -3.586
-38.382 30.218
-7.169 46.452
-20.197 46.694
-18.397 22.207
-1.029 54.005
16.546 4.600
32.653 -3.909
30.502 11.403
15.157 -11.837
31.942 38.578
45.026 12.906
1.406 -26.738
9.625 -14.917
-24.652 10.112
3.605 1.554
-24.510 -11.748
30.967 -5.480
-24.824 3.215
-17.502 34.886
-41.280 -3.642
-24.931 0.941
-33.044 15.440
-19.344 -8.323
31.498 -14.032
40.554 8.311
36.061 5.215
14.884 44.274
38.892 32.292
1.118 2.950
3.739 -2.972
-10.828 -0.452
4.543 -12.469
16.583 -21.464
35.907 9.330
21.484 -14.579
27.310 12.318
20.809 11.764
33.284 3.460
28.198 -15.912
23.124 -15.925
17.577 13.621
24.601 12.699
13.127 -16.548
-3.736 2.237
5.330 43.981
-15.339 6.372
-14.006 45.264
-12.403 46.819
-0.378 35.618
-1.163 -19.788
26.225 -19.228
-0.314 -16.121
34.224 -5.339
31.791 19.224
-3.759 14.159
-24.398 21.342
0.103 36.730
11.618 50.685
-6.921 36.919
-48.439 16.570
-30.530 23.172
-37.942 35.937
-33.971 45.600
-9.361 44.929
10.698 17.354
22.282 -10.418
12.358 -4.164
-23.373 -0.413
-7.595 -15.978
-27.441 12.018
-21.656 11.066
-21.440 -6.191
-32.250 -8.493
27.564 -6.553
32.037 -16.333
33.125 27.679
52.264 1.896
36.949 20.357
4.577 48.104
-25.475 45.699
14.427 40.475
30.987 35.628
28.857 31.430
-21.546 43.652
-6.809 -13.547
13.182 -23.371
0.372 -27.391
0.520 2.775
6.876 33.485
-15.322 45.101
-16.930 29.250
-22.111 38.665
-14.719 42.499
-24.141 20.177
-50.178 5.856
-19.972 -21.943
-43.036 -5.270
-17.618 2.379
-15.440 16.476
-27.432 34.079
-37.186 26.296
-31.349 8.736
-29.079 15.473
18.155 43.532
24.664 43.240
-21.836 51.427
-7.465 61.581
-25.893 45.210
-10.070 54.144
-0.280 55.970
9.948 31.234
4.271 27.375
11.394 31.743
-27.321 38.374
-27.859 37.426
-15.413 46.117
7.262 51.171
-23.227 51.029
-35.666 30.847
-31.833 31.456
-32.562 13.051
-17.401 28.318
-8.184 50.775
-13.432 42.873
3.474 39.662
2.507 41.508
32.543 -3.792
42.954 6.961
39.456 26.861
29.877 38.393
8.325 21.215
-24.594 8.883
-13.001 31.898
-7.441 26.169
-10.416 29.549
-18.961 -11.085
-17.328 -6.064
-34.954 -4.762
-9.548 -27.343
-43.793 6.047
-41.084 38.267
-39.651 31.906
-28.200 34.557
-33.180 17.046
-16.682 54.239
-19.717 39.005
31.505 52.096
12.710 37.078
10.072 43.002
11.457 26.744
24.117 43.213
-13.597 50.041
18.796 53.090
28.107 20.030
15.041 -13.143
29.133 -8.839
17.516 30.797
31.630 16.749
-7.113 8.995
0.380 19.636
-17.622 31.510
-21.001 41.235
-0.486 36.852
-15.438 31.174
1.419 -33.041
-20.593 0.296
13.613 -12.492
-21.322 -18.884
14.003 7.694
33.910 0.699
3.315 -0.415
-31.334 6.626
-35.338 30.052
-23.381 34.254
7.844 33.677
-0.788 40.101
-17.596 44.006
-26.041 37.090
-11.087 60.307
28.201 24.317
21.707 -7.978
22.827 -8.676
-27.786 -1.343
-13.340 31.187
-5.396 51.398
-26.394 17.433
-36.862 19.040
-17.233 47.768
-29.346 47.107
-42.630 -4.079
-15.828 5.118
-30.961 33.393
-35.650 25.149
-36.136 15.746
-43.990 24.146
-46.267 34.596
-37.093 30.840
-7.197 47.251
-2.978 34.323
-11.898 14.627
-12.846 8.788
-18.488 -2.283
32.110 17.996
26.664 29.167
31.707 39.135
29.202 41.776
31.439 -6.177
-5.223 -3.652
-2.081 -17.911
-16.860 -9.696
17.997 20.375
12.539 -1.667
12.836 -19.527
33.569 -13.897
31.331 -14.724
35.322 0.277
24.859 -13.282
23.248 -0.308
33.097 20.453
13.533 2.404
-2.803 11.144
52.976 27.090
32.840 32.000
-0.947 45.649
-13.110 45.132
1.028 -4.673
10.153 -21.340
-3.919 -24.539
37.403 -14.398
25.269 -11.020
15.528 17.770
-10.355 39.858
-28.787 33.851
-13.163 51.309
24.892 17.391
26.728 27.566
32.580 5.526
11.004 -16.821
38.138 0.873
32.822 19.186
24.616 21.220
28.716 40.268
33.660 37.489
32.466 12.965
42.914 13.918
25.677 -10.703
29.155 -1.276
32.474 8.237
25.737 -12.016
-20.387 -6.582
-31.918 4.581
-12.033 -26.415
9.064 -15.804
-23.632 14.611
-29.924 2.180
-33.787 32.987
-34.237 -1.791
-20.078 48.208
-28.976 42.976
3.998 50.458
19.558 46.395
-15.815 37.021
-5.229 26.352
19.924 33.717
-1.497 46.330
9.921 43.892
11.353 52.777
-5.855 44.697
-8.728 16.989
-31.657 25.730
-41.247 2.298
-19.316 -17.980
12.799 -2.778
1.112 -24.655
-6.411 -4.255
26.286 20.684
10.876 52.036
-27.425 31.024
-23.774 36.415
31.554 28.231
23.157 -4.593
-2.844 -7.027
-11.472 -3.942
-18.746 1.931
7.564 21.854
13.135 35.076
21.583 39.160
19.802 50.014
12.854 51.809
-3.801 38.054
-16.941 44.917
-25.662 13.433
12.096 8.940
30.765 17.439
19.255 -9.195
8.236 0.609
30.503 6.960
37.585 10.674
31.235 33.387
24.774 26.067
0.493 15.886
3.369 1.952
3.296 -4.929
3.497 4.606
15.543 16.387
21.740 41.735
39.741 23.644
39.445 -7.062
32.869 -18.460
39.838 10.405
19.818 4.664
25.560 -10.157
15.078 -22.180
-0.238 -14.944
-22.743 -24.914
-26.702 33.443
2.940 55.826
11.665 43.121
14.755 39.333
-24.892 27.431
-31.842 6.648
-39.811 28.246
-15.050 16.269
-6.380 26.021
-22.380 28.422
-24.053 41.169
7.604 41.358
-10.136 34.833
-33.749 -3.958
-26.822 24.740
-35.671 12.040
-12.996 35.417
-16.336 48.596
-24.727 45.916
-18.687 44.802
-39.701 12.207
-24.516 36.454
-6.681 36.829
-0.346 47.694
25.307 19.703
30.717 -1.341
12.429 -24.265
-34.714 8.013
4.783 4.844
-10.172 48.587
7.217 43.520
3.426 40.878
-11.164 49.727
17.645 49.202
26.732 26.580
40.206 24.722
38.335 14.301
37.329 36.349
35.867 45.712
32.185 33.228
36.074 5.243
18.807 -18.249
3.124 -11.418
8.889 -5.426
-29.620 -21.696
-39.653 -13.879
-6.195 -19.544
-7.665 -13.162
-20.803 -23.915
-34.269 11.455
-27.733 -0.940
-16.847 27.800
-11.713 46.892
17.210 37.335
33.472 46.669
26.059 21.951
31.661 15.153
34.555 32.628
13.383 49.534
21.574 38.642
-0.239 50.523
-16.619 11.547
-6.565 -11.634
3.714 15.951
-8.174 11.543
-28.189 -15.686
-7.527 -14.923
-34.102 -5.095
-22.624 -4.102
4.081 -6.874
-3.619 -2.248
-3.141 -3.885
-17.941 26.561
9.496 31.900
-18.098 19.035
-32.360 35.986
-13.686 -13.923
-29.560 2.251
-44.744 13.934
-36.000 34.492
-17.955 -6.392
-13.644 -11.486
7.985 5.789
15.338 -9.539
-14.198 -0.254
-1.436 -13.028
34.278 19.656
40.160 27.265
31.696 3.138
-3.938 -0.744
22.553 -15.228
-2.304 0.702
38.610 14.154
14.242 38.685
24.168 49.559
16.714 49.846
-35.468 35.711
-40.314 31.869
16.451 58.645
-24.577 47.234
-32.341 27.681
-7.924 46.043
-49.768 15.720
-35.382 -8.077
-36.892 6.257
-31.404 -8.187
-33.630 -7.521
-33.068 -1.667
-24.547 0.231
-8.225 38.744
36.206 35.324
25.303 34.636
-9.569 44.169
-15.695 27.112
-35.720 27.756
-16.943 24.025
-26.250 13.183
-15.262 41.120
0.914 39.678
2.494 38.797
-26.408 28.883
-21.005 22.435
-27.633 9.612
-36.622 27.748
-43.020 10.567
-15.300 -9.435
-5.862 -21.643
-18.970 -9.178
21.729 12.325
-1.973 13.988
-5.914 32.593
14.448 44.339
13.547 25.059
21.978 44.432
24.567 43.585
35.771 37.648
22.676 14.230
43.941 15.497
44.615 17.331
6.695 -5.342
28.637 -9.453
34.411 24.429
8.268 37.270
-4.122 24.689
-43.433 3.887
1.510 24.854
-23.261 31.647
-25.106 3.425
8.787 45.875
13.825 54.422
12.310 25.400
14.016 50.578
0.361 36.583
10.888 -16.557
24.711 -10.824
28.242 -16.509
24.229 42.514
36.725 29.202
-2.230 46.585
-8.940 41.155
21.561 45.557
15.827 38.441
1.835 52.592
22.131 38.755
25.622 16.977
33.169 19.952
38.456 4.293
29.563 -7.074
10.451 -8.107
-25.328 18.152
-9.013 51.831
-20.968 33.434
2.293 40.215
-24.892 10.613
-19.166 15.547
30.240 5.106
23.577 5.545
7.438 -11.073
19.755 -11.503
24.828 14.354
-22.966 25.021
-10.678 48.646
37.967 46.634
2.089 49.105
28.735 30.944
-18.822 28.092
-31.432 12.381
-41.061 37.449
-25.322 47.659
17.817 51.718
-37.723 29.082
-11.498 54.828
-27.181 41.161
-16.230 38.824
-40.558 40.958
-26.855 7.567
-2.184 53.104
22.001 25.727
-19.495 23.430
-30.228 23.875
-17.625 24.006
-10.051 35.677
-3.722 24.789
-32.315 26.617
-17.586 15.984
-17.066 25.069
9.706 0.384
10.429 6.634
30.289 16.885
38.977 20.063
26.440 34.754
32.699 12.410
39.978 9.146
-1.370 37.655
-33.316 28.719
-26.002 -8.903
22.215 -2.029
0.482 40.398
10.963 16.527
8.505 39.511
-13.663 27.855
-11.856 22.231
4.669 32.970
-13.035 46.206
-18.763 37.943
-35.219 32.050
-39.836 29.698
-16.517 13.333
21.511 24.151
-17.545 -8.543
13.909 -22.103
21.270 -14.684
12.120 5.921
3.070 -13.199
-7.349 -11.225
-6.394 49.946
-15.288 28.167
-31.630 12.147
-10.456 -9.407
-36.395 -0.278
-15.316 31.498
-15.498 21.007
-25.981 23.413
-12.307 54.595
-21.284 33.107
-18.723 -3.270
13.453 -25.374
-7.819 -23.804
-18.129 -13.055
-28.120 22.279
-20.426 41.161
12.260 23.458
-1.601 33.153
-4.939 51.376
-11.780 47.745
-9.205 46.124
26.949 28.647
7.622 0.766
-17.345 -22.913
-8.823 -16.982
-8.499 22.829
-36.343 19.476
-34.110 -1.200
-25.836 -10.364
-11.126 -7.839
12.890 29.025
1.909 -4.189
4.275 4.704
1.238 36.737
-20.092 4.964
-7.769 -26.351
-3.045 -21.652
21.394 -9.940
40.992 18.535
16.964 15.503
27.553 5.285
31.032 7.551
22.809 21.102
12.080 34.934
-18.022 20.761
-21.075 10.718
-10.407 48.716
-32.435 22.482
-26.181 34.193
0.458 49.353
-5.189 54.687
-16.165 53.853
-10.510 55.628
-28.239 33.985
-30.771 26.453
-4.213 47.719
-23.671 37.168
-33.870 14.399
-42.486 15.310
-30.174 40.450
-10.325 39.704
-22.841 39.461
-7.944 49.669
-20.129 11.973
-2.010 14.520
23.589 21.554
18.340 51.575
47.503 19.421
40.021 9.790
41.337 13.268
22.495 33.844
16.574 50.877
40.049 25.457
32.933 10.405
37.521 22.080
32.957 42.919
12.142 61.287
-10.054 43.238
-38.164 14.523
-17.552 -2.976
-40.442 20.092
-37.594 -8.029
13.822 13.849
34.446 -2.384
43.900 24.715
32.925 37.586
14.270 36.212
17.874 46.742
17.781 22.507
-4.687 28.742
32.970 31.251
18.133 33.381
33.414 16.348
-9.371 48.293
-20.571 27.949
-22.595 21.299
-9.872 37.735
-38.499 39.392
-23.895 13.587
5.583 28.370
32.853 25.242
31.744 28.651
34.328 11.350
31.759 3.200
20.102 -4.574
22.935 -7.826
36.564 11.947
27.906 26.644
31.330 42.729
-6.253 29.130
-15.850 34.484
-22.311 43.075
-6.200 45.328
28.294 3.044
-8.756 -10.556
-1.524 -3.323
-0.032 5.452
9.603 -22.893
-19.900 15.054
-31.845 18.595
-32.455 15.596
-10.172 -0.041
-22.139 20.578
-20.299 37.094
-30.762 27.124
-11.944 35.365
-16.284 2.569
-16.573 42.452
-2.015 47.488
-1.916 46.647
-8.744 49.985
-29.181 30.568
-20.343 12.359
-29.263 7.124
-20.817 -22.257
-16.587 -11.083
16.979 -23.019
12.252 -8.176
-7.133 46.004
27.215 41.829
15.109 28.993
-0.228 36.216
-37.847 40.458
-36.486 35.899
-6.544 47.619
-30.470 37.241
-3.507 61.812
-14.926 49.934
-1.757 50.849
-2.894 39.079
24.663 32.260
0.766 37.812
41.866 19.273
21.466 14.651
-11.589 53.677
-35.043 33.289
10.404 43.585
-6.225 21.855
6.571 7.996
-9.087 26.817
-8.537 -3.570
24.168 -6.609
0.752 -19.380
-6.315 15.892
23.280 38.291
-0.274 22.058
-7.621 -6.523
-1.505 1.019
-11.991 -21.207
-14.851 -7.892
-1.775 -25.053
-13.637 -23.577
38.903 13.527
-9.911 38.005
-8.132 34.974
2.774 36.850
13.908 41.787
7.963 48.627
39.133 4.626
27.531 13.248
34.469 33.565
37.064 5.008
3.311 -20.180
-7.486 -0.731
-36.415 9.065
-21.454 38.168
-26.191 30.382
5.331 49.417
14.609 41.202
36.881 35.834
28.614 32.588
8.741 33.510
-0.249 18.895
15.245 4.842
16.351 19.042
20.764 -14.719
4.710 -16.268
21.774 29.146
17.966 17.898
10.253 18.402
0.750 46.645
-8.068 44.824
3.941 53.983
-5.622 50.274
-31.099 35.218
21.395 30.866
12.576 46.716
30.698 31.051
28.381 42.005
13.576 51.111
26.496 31.340
24.343 45.087
22.975 49.059
24.727 35.630
38.924 27.620
23.172 38.512
25.093 41.706
3.454 42.671
5.282 45.010
7.058 57.420
-2.370 30.468
21.248 -4.508
22.505 -3.070
9.745 -7.109
-0.790 17.134
6.380 11.619
-3.102 -5.842
19.330 -15.468
-31.982 -6.902
-35.475 25.108
-24.247 40.787
-31.058 -0.565
-40.004 -7.974
-37.832 35.314
-28.386 25.780
-30.101 42.027
-32.159 47.155
-38.496 23.627
-28.633 40.205
3.524 55.905
24.005 48.626
6.885 52.045
-17.715 59.039
-13.628 51.482
-12.536 38.911
28.473 44.215
27.962 5.927
-0.661 44.728
-23.769 22.625
-2.851 30.441
20.350 16.992
-22.988 10.298
-26.620 20.607
27.825 32.920
27.439 35.032
23.318 38.206
9.718 59.987
35.357 29.022
22.312 46.832
10.726 29.560
-16.784 15.909
11.469 19.666
-17.338 9.951
-14.631 -0.572
-25.352 26.953
-16.812 21.740
-12.485 30.667
-31.092 27.994
-33.475 12.602
-15.758 17.724
-28.209 21.152
-32.311 15.128
-41.660 32.928
11.803 38.143
4.705 23.070
-17.886 26.622
-42.220 14.265
-19.904 -23.648
3.055 4.605
19.349 5.302
28.063 31.546
27.694 27.602
7.972 51.605
42.598 17.436
31.824 7.133
-0.268 11.938
-9.047 -6.027
-25.489 -15.082
-21.625 26.782
-33.813 10.769
-20.377 34.136
2.178 41.238
32.784 -1.927
2.152 -23.757
23.092 30.529
17.823 48.562
32.201 23.006
33.854 34.287
46.894 19.822
29.097 35.685
-6.031 54.347
-0.356 44.722
-15.609 35.578
-1.950 38.580
-20.979 21.111
-29.066 5.195
-14.443 -19.598
-13.585 -8.537
-31.886 2.944
-11.211 35.919
-27.612 23.887
-5.415 44.099
2.724 32.470
2.201 1.662
15.433 -13.710
-2.217 -17.994
-11.106 0.224
22.298 7.121
28.507 23.105
19.115 34.699
-25.769 31.616
-18.037 29.966
-26.395 39.179
-23.777 -13.831
-7.820 -16.284
-4.344 -21.865
-22.382 11.006
-10.155 -13.370
-24.106 2.944
-34.460 -4.371
-30.990 27.909
-28.553 29.309
-36.355 25.161
-13.733 46.773
-8.377 30.702
-5.430 35.105
19.133 47.135
30.001 33.775
14.352 51.610
-25.720 27.286
-26.532 -18.377
-23.019 -16.238
25.021 1.651
39.851 6.320
10.059 4.891
-22.098 23.638
-31.021 1.135
7.847 9.768
-2.486 7.405
-21.281 -25.055
-21.922 -17.165
-27.235 -8.527
-33.170 34.548
-33.773 44.997
-34.378 36.141
-19.371 -6.247
-7.589 7.131
-4.397 11.147
-19.197 21.683
-18.157 0.408
-10.693 -14.152
-33.500 -6.284
-5.768 -1.501
8.994 13.576
19.580 -11.830
32.385 0.531
-15.721 33.458
-31.830 12.212
-21.779 40.370
-7.026 49.904
2.317 51.050
2.918 50.120
4.482 23.037
20.737 31.935
10.500 38.891
23.521 46.791
28.294 30.845
32.095 49.647
-6.032 17.402
-16.653 38.222
-22.507 16.682
-39.006 25.489
-13.309 -8.247
17.854 -3.045
19.727 25.844
-6.808 53.502
-26.418 29.372
0.551 -5.580
-13.227 23.717
2.926 27.489
-6.331 11.290
-28.850 11.092
-1.789 37.387
-12.527 37.589
17.391 -10.601
27.566 -1.363
13.912 -11.652
31.981 33.622
2.131 28.318
-5.312 9.489
12.565 -3.040
-34.013 15.829
-13.561 32.752
-25.625 43.155
4.715 44.224
33.423 -1.756
45.851 2.474
19.002 8.655
19.113 -2.005
25.732 -12.936
24.350 12.379
6.730 33.218
21.165 33.512
19.649 31.137
26.933 15.908
15.319 49.994
24.265 44.560
24.617 11.824
-23.982 15.301
-18.421 15.895
4.963 -12.604
4.271 -23.987
-22.184 -17.939
-20.816 -9.056
0.150 -27.136
18.827 -13.908
30.248 41.044
34.135 -0.916
4.337 31.830
13.976 33.509
-3.355 45.000
39.126 14.269
36.252 1.363
24.852 22.088
-21.710 -5.442
-21.336 -4.677
-29.720 5.985
-23.633 13.634
-29.168 -8.610
-41.180 26.050
-38.845 26.425
20.532 45.277
25.751 13.137
0.133 6.511
-7.965 22.295
25.629 5.768
17.919 -7.221
-28.117 -9.569
8.306 27.025
-5.521 -14.408
15.510 -8.173
18.256 15.798
18.762 -6.560
8.655 14.068
28.997 48.176
25.102 34.290
11.233 47.491
-17.451 49.519
-4.230 49.691
-17.473 20.641
-22.320 45.479
17.212 36.215
-10.145 43.193
-30.861 43.921
27.468 34.272
17.003 40.976
17.305 16.845
13.312 36.457
21.732 54.180
-11.607 50.592
-10.388 46.024
-25.578 33.370
-9.485 38.197
-24.121 44.789
-5.232 54.450
1.627 41.467
4.129 46.453
-12.383 -11.103
-33.214 12.538
-17.196 30.824
7.489 23.838
-25.895 2.574
-34.864 -1.333
18.123 29.151
14.026 36.536
18.829 35.840
-10.669 15.049
-11.277 37.815
6.321 31.172
-22.405 26.382
-33.865 39.086
-32.869 19.088
-10.557 44.771
-2.665 55.154
31.261 23.989
22.984 34.217
39.585 24.642
26.479 11.392
-8.311 -29.100
10.932 -9.208
14.400 -20.300
36.739 17.114
28.598 25.087
28.808 10.979
-0.274 43.493
10.685 3.769
-5.513 -20.318
0.023 13.047
-18.105 16.560
-31.764 22.380
-28.246 6.331
-17.097 -14.915
-20.274 -12.725
-4.280 -26.530
15.884 17.712
6.774 31.615
34.947 0.053
25.774 16.748
-24.762 35.131
5.897 47.154
15.852 16.647
11.222 10.953
13.311 17.436
20.404 25.265
-18.124 40.745
-29.255 20.100
-10.155 44.089
-2.878 35.460
32.616 34.915
19.926 14.733
4.731 -6.222
-15.498 26.916
2.173 23.118
-34.851 9.161
-29.187 15.932
-23.034 -3.636
0.565 -16.499
-5.614 -24.418
-26.039 -18.344
-31.351 0.940
-23.982 39.528
-0.198 61.302
-28.329 33.800
31.123 30.530
37.909 33.600
37.168 8.040
23.677 26.321
20.773 27.022
2.592 -1.367
8.478 25.177
30.963 17.634
-22.541 9.117
-20.334 3.492
-33.390 13.842
-15.255 45.874
-31.835 41.637
-29.409 35.516
1.519 45.680
16.958 39.381
13.401 39.646
36.571 8.990
25.567 12.163
44.810 11.690
40.370 26.217
-0.507 44.431
-12.855 38.303
-9.157 23.425
-18.612 27.838
0.952 27.071
-4.900 -19.055
39.107 5.633
39.680 -3.092
11.210 40.399
20.165 50.499
19.535 42.020
26.127 38.334
25.403 28.544
33.722 29.354
39.120 23.008
38.361 2.137
28.140 -5.790
16.912 -2.161
7.235 -24.361
-17.994 -6.357
-23.140 30.382
-14.834 26.643
7.137 39.882
10.101 49.546
2.688 41.386
-13.943 -21.402
2.266 48.936
15.256 45.714
19.814 34.582
-25.373 17.744
-4.949 3.336
-23.579 40.600
-43.636 8.208
-36.286 27.122
-38.967 34.714
-0.080 50.754
-27.800 24.951
-11.348 36.224
-20.606 41.070
2.115 59.177
29.575 42.835
16.324 53.865
8.988 50.811
27.524 31.740
5.619 51.653
19.022 42.784
25.081 29.704
11.210 54.408
22.537 44.212
26.157 45.426
11.945 39.688
1.529 2.119
4.079 39.789
-13.998 51.980
9.024 52.815
-0.487 38.545
-5.724 1.794
27.258 30.049
18.668 34.822
29.047 10.241
11.372 13.543
24.294 2.789
30.647 0.741
14.703 -18.895
37.602 17.375
22.633 -17.624
23.904 45.106
-12.589 34.530
15.088 49.214
-16.017 45.055
-22.002 36.288
-18.969 6.082
1.758 -21.131
-26.370 34.574
-38.764 17.664
17.956 -10.215
18.039 -19.501
19.759 -5.940
24.933 9.493
32.532 26.265
32.239 -1.542
34.104 -7.233
21.363 -2.855
27.440 30.767
-11.666 48.103
-35.807 37.088
-35.418 43.720
-21.809 20.748
-17.902 3.761
8.906 -2.242
18.406 8.220
11.636 -13.262
0.736 20.216
-19.438 55.130
7.709 47.079
15.173 48.522
20.833 43.901
3.273 36.654
1.629 3.028
3.587 50.498
32.793 36.024
46.041 17.109
23.616 -6.053
-33.865 -8.003
-42.705 15.915
-29.169 -6.187
-13.564 -20.112
26.261 -25.651
-24.866 -11.883
-16.864 -11.496
-14.438 -6.664
-34.195 7.595
-38.059 16.558
-19.828 38.303
10.086 39.775
-7.235 34.450
-8.829 42.529
0.692 41.058
0.175 29.514
15.857 39.750
32.492 32.576
-8.066 25.345
-11.345 -8.707
-10.683 -12.233
-45.753 4.584
12.377 0.728
24.921 -23.005
-8.494 -4.309
0.372 -19.796
32.144 -4.918
28.055 27.057
17.255 30.664
11.575 42.555
-2.465 50.452
25.222 28.058
-16.727 36.265
-11.511 55.647
-10.047 42.607
-39.550 18.452
-6.414 33.734
29.092 -8.327
33.751 -2.427
41.175 3.157
19.858 40.673
-14.457 46.996
-22.595 36.838
-27.472 29.431
-20.441 34.381
-14.906 15.477
-11.555 17.269
-8.334 -15.747
-22.565 16.833
-7.539 45.747
-5.042 43.618
15.196 51.365
17.297 37.188
-11.491 37.956
-37.882 2.346
-50.328 -0.954
-41.629 25.742
-43.805 14.173
-2.753 31.502
-30.809 43.606
5.677 41.625
5.276 59.559
-32.466 27.129
-40.003 18.591
-33.369 8.251
-35.239 30.016
-27.199 5.979
-14.775 35.306
-33.943 9.126
-25.402 31.006
-21.306 42.913
-52.638 32.540
-25.140 52.345
0.245 12.709
10.751 43.036
25.587 31.078
-10.567 48.638
35.418 19.591
-16.776 42.759
-26.802 23.095
9.533 36.622
33.358 21.428
35.833 6.933
47.276 -13.815
25.966 -17.145
41.589 13.450
21.562 41.760
26.348 31.928
19.755 49.317
10.879 46.432
27.186 33.332
28.439 -4.080
30.108 11.309
-4.353 -13.405
22.559 4.635
21.700 18.186
-7.869 13.556
-3.282 33.599
0.335 49.279
14.416 54.175
19.162 15.695
26.407 6.164
39.793 2.593
12.972 53.565
35.567 36.669
10.030 51.809
6.560 49.766
16.000 44.504
6.778 32.220
8.440 58.008
25.739 38.669
-19.796 2.416
-32.816 27.058
-15.859 -12.267
-25.036 -2.530
-3.106 8.933
7.616 34.968
6.011 14.760
-3.157 8.353
41.063 14.201
22.460 13.681
36.063 4.029
26.768 23.177
17.471 14.603
31.438 8.663
33.055 35.728
7.450 50.843
-17.295 43.935
-25.312 36.529
-16.874 8.873
-17.618 11.991
0.189 51.959
-4.716 51.151
-16.844 44.325
-33.829 20.153
-22.786 42.664
-33.713 35.282
-12.423 41.699
-6.437 41.829
19.411 22.172
41.621 28.389
33.440 10.802
23.108 -5.668
37.095 15.213
9.863 36.608
-3.621 38.291
15.926 -0.677
6.014 -9.591
7.737 15.360
10.787 3.844
5.332 20.527
-17.495 15.044
5.193 -20.318
-0.987 -29.939
-4.568 -21.734
-14.775 -29.448
-9.758 -23.989
-12.837 -17.075
11.012 -21.426
-0.690 -1.688
-20.611 35.779
-26.072 25.529
-32.639 35.089
-14.571 14.335
-9.442 -6.618
-13.157 -18.739
-35.061 35.848
-30.779 25.572
-32.004 38.476
-2.878 45.659
4.343 47.523
-29.591 13.357
-22.550 18.693
-40.356 17.273
-17.635 36.292
-21.025 33.008
19.403 36.253
8.415 34.759
-9.105 29.345
-14.897 18.793
-35.570 35.953
-31.657 9.813
-31.656 30.592
-38.316 36.256
-32.194 25.263
-18.959 42.550
-8.231 47.186
-1.671 28.102
-0.521 3.395
-18.850 30.565
-37.789 20.511
0.197 46.722
1.722 41.217
-17.809 13.070
2.268 -1.827
20.571 9.075
7.389 8.623
4.392 19.502
10.761 25.463
2.406 34.600
6.144 35.334
26.052 32.701
-13.881 8.581
-21.360 24.770
15.618 4.824
22.151 6.425
18.462 33.066
45.765 15.291
11.373 37.841
17.344 40.147
-31.866 24.393
-36.752 10.355
-36.071 6.980
18.635 10.305
13.414 6.058
16.599 47.835
-5.302 37.543
10.001 -0.603
1.533 2.546
-26.964 28.579
-27.153 -16.319
6.881 -11.642
14.764 7.277
10.763 33.860
-11.770 49.638
-0.632 43.791
22.632 20.741
14.731 39.153
40.634 23.849
13.960 25.591
35.091 19.288
30.254 18.200
-1.304 54.382
-5.124 50.691
22.498 15.111
25.490 47.828
16.532 54.729
35.364 26.877
34.143 13.713
36.277 6.071
40.295 9.565
8.879 -6.184
-19.112 3.472
-16.320 -5.719
3.747 -13.139
-40.644 -11.995
-26.109 -10.507
-40.957 -8.624
-29.203 22.819
-24.271 38.333
-34.742 8.341
-32.934 9.396
-5.208 16.760
-17.557 -18.647
22.841 4.965
2.906 34.050
32.433 4.970
20.686 16.630
17.799 42.558
33.515 46.866
30.537 21.441
34.822 -0.668
-26.199 -10.218
20.640 7.645
22.078 36.500
2.592 46.382
16.605 29.129
27.043 11.175
20.050 -3.722
-5.624 7.451
-28.845 7.988
-31.882 22.143
-44.750 22.760
-21.951 -15.388
16.118 21.129
-5.447 -17.043
13.483 -23.141
-19.468 -9.798
-28.323 26.726
-3.707 42.943
27.545 39.272
15.299 46.756
24.488 -18.160
-2.013 -27.365
-24.825 -20.204
19.233 -10.701
9.525 -14.659
35.417 8.718
15.240 49.684
26.046 37.757
33.096 32.113
22.782 28.343
35.886 12.469
20.756 11.258
28.130 -2.401
31.872 31.461
16.881 32.468
14.716 21.151
20.917 19.821
-32.099 13.921
-20.393 2.924
-10.217 19.782
18.462 52.536
14.091 38.430
-12.903 56.655
-22.225 48.621
-27.242 19.911
-40.135 27.508
-2.268 15.248
-20.458 1.180
-11.446 42.492
-5.131 55.071
-17.442 10.771
-25.850 13.631
-0.432 5.173
24.593 -24.808
-9.179 3.830
-11.604 -27.095
-24.481 -6.645
-5.306 14.252
31.326 1.854
48.772 9.638
44.727 5.887
34.019 9.581
14.737 7.091
24.033 52.822
20.458 30.350
30.230 21.865
41.729 2.934
33.827 32.039
25.627 38.456
19.673 34.427
-17.375 41.039
4.377 54.559
27.011 21.199
25.264 40.574
19.959 44.172
-8.100 9.933
-14.907 12.901
-1.959 48.187
24.510 35.604
11.912 43.294
-26.881 30.719
-29.804 48.869
-6.281 47.815
-23.806 38.417
-0.940 39.759
8.589 49.841
-3.326 53.706
7.655 57.780
11.928 41.255
-8.891 51.617
-24.911 48.111
-13.870 39.073
-3.778 -18.343
34.572 -8.188
-24.012 9.227
-47.485 12.099
-34.068 11.491
-13.022 19.989
-12.427 13.669
-32.912 21.112
-33.205 9.835
-3.095 48.990
-14.305 26.857
36.519 25.408
36.985 13.643
-18.137 47.044
-23.640 19.580
-36.405 19.484
-32.175 16.183
-23.443 35.026
-8.959 49.220
-20.904 40.941
-13.804 35.095
-16.266 39.005
-6.153 23.796
-35.098 26.490
-15.798 38.721
-4.757 41.171
-0.549 56.909
-2.379 53.777
11.579 48.503
20.281 39.383
32.044 16.820
25.187 24.708
-13.139 39.587
9.742 50.704
-21.706 45.499
-38.531 9.591
-28.622 45.457
-11.266 14.892
-29.546 34.435
-25.887 48.348
-33.981 41.112
-18.966 35.689
11.427 42.859
-19.318 50.292
-8.598 50.395
7.367 47.455
31.794 28.717
29.949 -3.073
-10.514 45.671
-0.197 38.649
-16.975 32.247
-8.905 51.145
8.078 47.873
-22.988 39.912
-25.056 5.361
-21.882 -10.671
-25.406 22.738
-44.648 -0.152
-32.039 25.752
-34.529 5.358
-3.409 -17.405
-4.522 -10.914
-23.692 4.040
-23.491 45.155
-32.091 35.625
-25.562 40.823
-15.469 12.669
-42.591 8.202
-17.745 16.021
24.134 4.193
-1.738 31.261
-24.937 24.442
-28.216 26.029
-45.297 28.939
-26.518 7.180
12.890 37.814
22.823 42.429
-12.089 36.198
6.627 51.697
-6.519 47.867
5.302 39.735
-12.141 12.429
6.798 -2.899
30.746 5.046
19.488 29.552
23.689 -3.845
-11.368 -13.489
23.097 -11.181
37.280 22.168
32.840 -5.773
33.644 3.318
36.611 30.024
25.582 -17.198
31.407 31.069
29.976 31.772
34.384 18.437
20.362 -1.877
23.897 -10.005
-11.915 -8.671
21.279 -15.491
24.137 -13.116
-2.909 -6.741
4.697 57.489
2.618 51.341
18.871 20.702
32.368 40.630
2.201 41.717
30.470 25.667
2.603 -14.726
31.781 -5.371
-4.336 -25.721
-4.821 -13.330
-35.792 7.416
-47.672 18.992
-47.444 23.217
-25.949 22.922
-4.709 34.404
-2.866 55.915
-28.463 31.677
-34.718 3.598
-20.958 -14.845
-7.126 -16.759
21.693 -8.773
20.718 13.057
1.649 18.605
1.724 18.322
25.440 0.332
19.266 3.200
17.502 42.816
11.210 49.758
12.530 35.999
30.193 31.066
24.516 9.972
32.918 -1.252
19.943 -16.493
37.735 -22.232
24.842 -11.813
11.221 -20.962
10.824 -15.304
22.803 31.916
13.455 43.788
-3.537 58.304
-24.019 39.211
-38.589 26.243
-38.677 14.870
-42.710 5.790
-33.238 15.390
-27.953 29.730
-31.867 23.340
-16.975 51.800
32.344 32.365
27.762 34.950
18.298 46.970
-8.948 39.769
-29.026 29.147
-17.974 48.172
-29.574 25.495
-5.609 47.828
-34.574 24.129
-31.174 9.628
-51.565 16.708
-34.667 12.520
-33.962 5.570
-20.342 42.532
-39.121 32.396
-27.993 15.888
-20.628 37.269
-39.892 -10.486
-42.405 25.062
13.529 55.768
-9.607 49.607
-12.957 25.431
-20.512 2.028
-12.734 8.559
-0.709 14.808
5.395 46.410
-2.117 31.029
-25.096 -0.826
20.448 -11.366
-1.981 -22.174
-8.522 -19.227
7.895 -21.128
35.600 -9.952
29.825 -11.653
23.044 35.975
5.107 37.478
15.476 41.353
21.221 18.043
-17.594 7.836
-23.297 -23.564
11.479 -13.501
21.810 -22.206
36.866 -6.857
11.567 -10.794
-2.273 32.964
-27.547 30.891
14.964 41.925
19.471 49.831
15.561 35.169
-2.870 48.551
22.546 20.096
-20.781 30.566
-18.544 -23.388
-30.615 -1.526
-14.320 46.793
-7.132 52.325
-24.735 1.422
-9.312 -14.019
-9.727 9.736
-14.897 43.589
-30.359 -1.297
-20.852 20.708
8.229 24.345
10.842 17.774
-15.593 41.845
16.176 39.734
6.559 50.421
-38.094 18.577
-33.489 25.265
-43.211 34.647
-28.482 40.948
20.634 32.112
15.734 28.504
35.684 8.304
22.675 -3.714
-21.266 -9.625
-20.888 39.655
-27.641 16.264
-31.440 4.098
-40.446 18.428
-41.399 -10.756
-24.115 -2.388
-3.364 -14.426
19.544 11.841
14.116 22.174
3.818 -4.031
-16.004 -14.323
-17.029 8.924
8.861 4.429
-18.249 -12.885
-13.214 20.599
-15.697 44.946
-14.465 54.550
23.997 54.662
-4.680 55.484
4.966 52.981
4.084 55.007
-24.932 34.732
3.883 50.308
2.374 41.118
-25.015 22.169
-21.311 35.353
9.714 44.279
-19.597 43.625
18.597 47.312
-28.333 37.136
-7.483 16.826
0.247 32.019
26.669 -6.136
35.097 12.447
35.212 11.206
38.194 18.123
24.358 16.513
9.765 47.369
14.411 46.026
31.575 36.256
-5.364 41.700
-12.823 30.103
14.835 45.097
28.559 26.681
12.024 47.649
29.070 33.585
-30.183 27.432
-23.855 39.052
-18.717 1.868
-25.280 -5.845
-41.395 18.430
-39.104 14.704
-15.107 41.742
9.503 39.993
14.129 55.806
2.237 42.117
-29.592 3.117
-30.405 -18.382
-22.707 8.500
-13.448 47.741
24.462 29.076
7.218 -13.670
36.055 30.355
24.381 51.475
-2.642 9.303
4.683 10.377
10.684 -8.963
-6.036 -10.260
-1.999 13.778
-13.695 16.439
4.007 3.342
12.599 35.324
9.603 31.161
4.475 17.997
-5.209 20.194
27.118 40.775
20.280 42.036
44.075 38.476
10.520 46.189
34.955 21.184
-36.322 27.033
-28.571 40.603
6.875 56.699
-10.326 38.626
7.353 12.508
-15.429 -16.941
-22.751 23.954
-25.966 0.281
-17.529 -10.975
-12.840 -22.186
5.994 12.186
20.098 10.465
17.801 19.178
15.887 42.648
-13.998 32.576
-5.490 34.223
-40.308 18.388
-14.998 8.953
2.211 38.736
-8.463 51.084
-10.037 32.682
-34.936 27.428
-30.805 42.132
-39.129 -4.606
-40.235 21.072
-27.176 41.627
-17.089 32.809
-29.550 24.764
-38.734 12.117
-4.809 27.348
-16.066 25.764
-19.005 52.164
28.532 50.967
21.597 37.414
-2.383 43.280
-18.437 30.320
-26.958 33.233
-30.990 18.528
-10.026 34.217
-23.976 4.591
-34.175 12.294
-13.059 56.059
-25.625 52.507
16.233 38.042
30.706 30.383
-3.686 9.200
-41.512 34.139
-35.305 29.017
-27.127 3.542
-0.959 -21.197
28.573 -0.234
37.382 5.188
29.309 -0.887
43.589 3.673
36.592 -4.339
33.806 30.687
-4.237 56.325
16.156 49.234
34.133 44.481
21.606 26.137
40.776 23.233
25.282 33.196
21.126 42.730
35.288 9.808
15.327 30.843
7.183 43.407
-7.964 45.267
-20.935 32.393
36.157 15.662
2.457 -14.136
-10.849 13.931
0.230 8.843
0.659 18.127
23.757 10.045
9.638 40.511
26.666 54.229
39.775 23.464
47.114 15.069
-24.425 39.742
-33.011 32.585
-42.880 -2.720
-28.963 43.788
19.501 33.266
-25.758 38.250
-15.194 49.893
38.387 27.606
23.335 28.995
-3.181 45.798
-21.081 50.597
-30.681 20.235
15.644 41.852
19.086 22.475
-0.571 36.239
-4.722 38.167
-1.847 43.348
13.762 44.531
-2.655 38.942
32.216 19.819
7.488 -14.154
-16.357 35.188
10.263 46.284
-11.873 50.599
15.913 43.825
2.747 52.132
-0.691 54.755
21.788 44.282
28.872 12.816
-22.598 22.236
-22.138 -1.184
-32.053 -6.959
-27.748 8.799
-18.202 8.746
5.412 44.363
18.474 47.780
34.441 16.460
19.883 49.556
-7.261 49.018
2.323 41.840
12.750 49.922
23.231 41.754
4.189 47.117
-18.459 36.256
15.937 47.963
-7.701 35.242
15.203 42.068
34.112 40.050
35.324 10.261
-16.023 -1.978
-14.410 40.161
-39.322 40.001
-16.875 36.419
3.389 52.875
-5.555 49.995
-12.533 -0.966
1.020 -9.030
-0.644 -8.282
-7.967 -38.035
-16.228 -7.262
15.689 18.229
37.205 24.324
39.165 32.211
37.365 36.696
7.182 55.212
4.736 52.727
18.439 -19.281
22.897 -19.967
49.233 13.311
28.373 -8.711
21.720 -13.653
3.177 -24.836
8.356 -13.517
27.723 -8.499
22.645 25.059
25.019 13.289
-11.693 39.094
-20.877 32.610
-23.041 33.438
-8.458 -8.391
-33.450 -6.498
-28.174 32.753
-18.054 25.653
-24.024 33.758
-36.032 32.204
-28.210 27.658
-9.980 19.341
19.873 2.049
35.608 -19.578
18.529 -10.895
2.468 -10.294
-24.682 -19.868
3.982 -3.483
-30.824 11.872
1.253 42.097
32.384 10.651
14.584 39.404
-8.476 40.415
-2.234 30.466
-14.783 -13.249
20.457 -7.397
-6.969 19.218
9.986 -13.234
9.968 0.460
27.810 -9.280
-26.519 39.533
30.637 3.511
14.939 -9.875
27.839 -10.843
-35.420 8.817
-24.485 26.224
0.750 50.416
10.561 36.067
18.720 43.062
-4.108 30.727
-21.269 42.179
-20.470 49.260
-20.544 47.938
31.549 31.257
30.130 42.056
17.834 14.876
27.030 35.904
0.300 -3.503
-24.495 2.300
-36.249 -1.193
-21.294 45.563
-2.696 46.158
2.334 42.291
15.524 35.775
35.249 16.496
-5.057 47.769
-6.414 48.631
26.729 1.107
35.623 14.467
32.463 3.297
20.782 -16.369
20.597 -12.734
10.502 -25.345
22.855 14.638
-26.666 -1.777
24.132 -11.146
29.377 17.321
26.378 17.586
28.521 38.990
-9.765 38.321
-20.235 41.938
7.880 27.824
21.951 -9.107
29.763 2.061
-11.323 4.824
10.598 -12.824
29.740 -11.665
14.911 -10.116
-8.182 -14.897
-8.337 5.794
-20.057 -15.900
-5.187 -15.267
-11.929 25.844
5.069 17.522
45.005 36.992
28.925 20.792
-0.966 -8.938
15.718 2.446
-0.796 -22.672
-27.634 -12.712
-33.211 14.642
-34.443 -10.613
-21.584 48.880
-30.150 40.336
-18.233 44.995
13.403 33.622
14.638 32.122
-23.740 29.572
-22.859 43.877
21.378 45.903
14.578 41.036
3.613 45.442
6.878 52.806
12.883 43.805
-19.566 46.693
6.934 35.882
22.074 40.398
29.638 17.387
19.429 -8.465
4.308 -11.303
-31.885 -7.583
-24.118 -7.478
-4.671 -22.275
-24.998 24.232
9.823 57.354
23.087 21.967
26.608 42.389
11.997 38.159
-21.581 31.627
17.938 2.573
36.884 1.436
18.573 12.673
11.666 -4.406
-11.821 4.394
-9.012 -19.574
-0.434 -15.018
13.477 -22.183
-8.588 1.267
-5.058 -7.848
-34.744 -24.285
11.513 -16.931
16.802 13.422
24.747 14.975
8.206 10.895
-32.524 2.269
9.512 6.280
-7.416 -9.518
-19.059 -13.650
-2.108 42.905
-3.507 53.905
13.144 30.908
32.544 10.887
44.519 19.415
31.084 10.785
18.891 42.724
2.613 41.266
0.773 50.063
20.146 31.848
-21.821 46.332
-16.683 40.890
-36.680 15.587
-17.858 32.754
21.310 36.093
17.760 29.148
32.112 31.499
9.494 54.906
22.758 42.495
17.623 37.838
29.420 25.141
21.418 17.337
-22.064 -0.765
-28.711 -7.868
-40.236 27.003
-18.226 27.271
9.687 27.264
8.409 31.993
0.285 35.913
3.388 -20.178
-21.935 9.927
-18.524 33.181
0.672 50.587
2.317 52.415
15.130 45.363
11.915 52.438
6.044 57.985
19.294 53.263
-19.880 41.887
-12.943 4.080
-12.328 -18.729
-38.464 28.918
-42.661 25.498
-30.165 26.611
-12.777 37.898
-0.404 51.908
-28.979 22.117
-44.749 6.861
-18.338 31.877
6.679 51.191
23.328 25.378
9.883 45.903
-3.421 59.782
12.222 36.943
29.267 42.216
36.647 39.406
-26.631 4.218
-16.163 26.173
-10.720 -4.481
5.928 -4.184
-24.329 -0.722
-20.641 -7.574
-13.285 -12.707
-6.322 21.302
16.818 2.064
-9.892 -11.814
-28.287 1.172
-26.760 31.818
-30.831 3.296
12.258 -18.218
3.045 -15.876
-13.034 -13.083
4.199 -18.694
2.899 30.685
-0.008 21.295
-10.063 42.542
40.033 7.061
32.953 13.232
6.987 21.415
-35.783 33.150
-18.730 43.306
-17.419 36.627
-6.436 54.321
-4.753 48.392
3.755 30.465
-0.751 41.237
11.189 33.981
-10.233 26.434
10.013 30.056
39.054 7.230
21.103 -7.682
18.347 50.915
29.026 37.258
31.448 17.879
21.136 15.103
-26.336 -3.169
29.242 -4.036
43.195 21.640
-0.274 47.301
-20.710 47.147
-17.773 40.394
-11.093 23.398
12.204 20.408
-4.976 23.279
15.132 43.802
0.005 36.535
21.268 -1.174
4.593 35.220
5.464 47.295
11.736 41.195
23.533 -1.394
9.824 19.580
-9.073 49.997
-24.358 46.326
11.772 52.080
-2.519 45.371
-27.879 -8.389
-25.639 28.613
-11.062 24.469
-19.170 32.215
-24.284 37.714
-30.113 17.926
-30.002 31.795
-29.682 29.464
-22.311 31.601
0.612 -6.194
-25.151 17.824
-25.276 38.305
-15.926 13.598
-13.684 3.850
20.907 16.523
16.666 30.584
31.995 -7.560
25.534 -6.312
28.056 10.749
30.161 14.998
35.690 23.550
34.963 -13.390
29.055 23.068
5.137 53.653
24.246 43.874
31.105 32.498
30.372 27.950
33.669 32.975
7.197 46.007
-2.119 28.500
3.818 -26.926
36.041 9.546
12.244 6.746
-25.830 12.635
-20.048 -13.833
-25.417 -8.208
-41.655 24.915
-38.017 3.594
-35.995 14.386
-30.421 26.556
-38.163 26.496
-15.326 30.764
-23.388 24.995
-6.167 29.587
-20.979 31.962
-1.437 30.617
18.707 25.162
26.024 22.579
21.760 39.563
33.147 19.016
30.391 34.940
-10.333 54.407
-11.704 42.476
16.158 34.146
26.183 34.393
27.373 3.860
16.840 29.271
9.021 4.693
0.396 -12.010
1.920 26.149
-2.047 36.647
9.725 14.388
36.706 -1.714
14.557 40.873
18.851 -1.094
36.930 -6.016
-1.695 -27.385
8.239 -20.989
-11.768 -5.920
3.176 -14.335
20.855 -12.851
30.191 17.905
33.923 0.968
31.711 27.497
0.213 50.846
-27.168 38.632
-30.424 37.576
-31.627 22.434
7.054 63.424
13.910 52.763
-3.615 26.676
-7.288 37.992
-19.649 39.296
-20.071 19.202
23.347 -4.972
24.210 11.530
14.081 49.051
-4.824 59.019
-41.310 33.545
-3.435 42.540
-2.745 53.357
-0.278 43.561
0.713 45.509
-32.930 24.817
-33.839 32.091
-28.253 30.214
-22.515 46.303
-45.139 38.185
-14.356 44.935
-39.207 24.519
9.362 11.807
16.898 -0.420
21.537 -10.942
2.983 17.871
-38.526 22.941
-29.945 22.771
-3.075 26.600
-3.850 46.311
19.884 54.344
41.048 31.787
27.474 3.105
19.438 20.047
4.872 39.864
20.150 45.718
-8.862 56.096
5.258 49.174
19.312 50.767
19.905 29.254
11.608 44.432
16.748 48.580
33.821 27.508
23.495 19.894
-6.185 -24.593
21.477 4.364
2.916 5.642
-13.205 19.073
-31.818 37.817
-47.122 16.398
-27.974 -1.274
-25.326 -11.593
3.221 -22.998
38.239 0.244
-7.655 22.926
-1.591 -5.508
1.537 -17.022
9.673 -17.332
-0.420 -11.450
-4.012 -23.720
-6.113 -8.530
36.742 -5.086
25.294 27.001
28.341 2.114
3.839 25.125
-24.912 11.058
-18.410 -5.692
-13.891 6.260
-7.404 0.663
25.536 -2.257
23.135 28.937
6.169 37.681
8.577 33.588
-14.997 12.610
37.647 43.656
12.249 32.913
25.528 16.223
27.155 21.553
44.917 9.166
12.149 -5.054
-11.280 -3.801
33.070 -15.783
31.318 17.626
23.666 26.998
32.045 34.446
3.492 -18.772
-0.349 0.113
-20.562 3.128
16.227 43.487
8.995 35.784
-8.636 57.617
-17.599 54.563
-5.440 54.607
-9.176 47.682
-7.498 47.153
-22.456 33.033
-35.006 10.334
-40.227 30.715
-20.036 19.465
2.086 -4.480
25.554 -7.445
34.289 -14.157
4.189 47.193
-4.066 15.908
7.946 -17.771
-31.911 -8.032
23.960 -18.550
-11.960 -5.438
-33.862 -6.543
-15.138 -30.966
-35.754 14.803
-31.827 8.678
-17.258 12.197
-24.336 22.368
-29.831 34.778
-4.159 43.396
-34.260 36.063
-22.614 35.219
9.854 44.582
-23.288 34.245
1.667 41.495
-30.178 20.813
-23.905 24.973
-44.810 6.104
-7.511 -14.219
1.098 0.121
-14.862 15.457
-7.844 -2.871
-33.414 -12.991
1.179 10.289
-12.710 -5.480
33.332 -0.881
14.918 1.592
0.980 -7.810
26.905 5.348
24.636 -3.798
18.334 -9.158
-7.566 -15.140
-1.186 20.922
6.242 -6.408
-4.536 13.159
-15.296 32.573
-3.473 51.484
-10.854 30.873
-11.726 9.555
7.259 -9.990
15.926 11.238
-24.196 35.366
12.033 24.880
17.950 47.027
26.027 26.654
44.726 19.328
4.157 48.955
-10.547 35.701
-37.861 37.531
-34.324 37.416
-16.373 46.055
-22.854 14.910
-20.476 46.159
-37.482 32.453
-31.908 39.122
-21.881 46.880
-10.594 18.000
-10.315 -3.849
13.698 13.718
-13.746 42.182
-31.104 7.543
-28.916 22.881
-27.573 -15.269
-5.906 -21.974
-35.550 -16.498
-36.640 -4.463
-12.092 -13.757
1.241 -8.510
-27.509 12.800
19.639 17.919
-9.786 29.455
-12.590 42.081
-24.135 41.318
-36.744 42.334
-25.050 42.744
33.235 44.969
-7.980 37.711
10.986 -9.924
-10.283 -0.740
-18.443 -11.172
-11.272 -26.621
2.345 -25.344
7.364 -22.045
-12.649 -21.702
12.291 -5.972
-0.597 6.471
20.448 -13.186
22.364 33.232
6.622 9.019
-10.939 10.765
18.942 16.356
-17.168 15.358
-31.364 23.931
-11.202 43.205
-28.548 30.653
-3.957 60.137
-4.205 47.804
-36.834 22.735
-31.326 -2.715
-36.772 29.784
-34.948 25.655
-5.474 16.566
-43.378 5.067
-24.506 44.323
-14.746 20.213
-30.775 14.101
-27.682 -10.426
-33.438 7.023
-30.292 3.383
-14.098 45.131
-9.712 39.911
-18.704 41.965
-32.363 22.737
-43.333 17.769
-42.285 10.906
-22.073 2.380
-1.959 -7.678
-17.034 -10.592
16.927 -16.565
-5.540 -24.107
7.089 1.632
39.217 6.434
7.924 1.498
-19.854 9.492
-11.201 52.341
1.892 26.707
-2.968 -7.572
-8.793 -4.014
-2.035 -4.703
4.074 -11.149
-13.454 -23.148
-17.032 -26.577
-31.201 5.204
-26.296 -23.199
-20.412 -12.933
-44.359 6.830
-23.859 -17.104
-24.443 -4.651
-38.693 31.823
-7.313 32.996
-6.933 52.074
-0.718 36.342
-11.742 0.737
-0.004 13.231
-9.263 17.796
38.214 0.558
32.576 -10.203
26.615 -14.088
5.611 -13.062
19.264 -14.193
-13.133 -5.583
-17.717 -15.418
-46.325 11.295
-35.084 28.653
-26.895 29.402
-31.227 28.906
7.989 22.703
1.713 18.845
19.272 22.441
28.800 10.014
26.000 -1.345
36.599 30.961
7.073 29.241
23.749 38.282
22.988 23.376
32.834 14.960
27.692 18.638
-18.614 -4.020
-32.357 12.716
-31.001 19.358
-18.618 35.239
-15.102 39.653
-3.158 51.389
-30.398 25.231
-37.005 1.258
-40.636 22.592
-42.393 26.802
-35.321 4.186
-27.722 21.791
-18.249 -0.173
11.304 -7.842
28.305 -6.951
33.590 9.216
39.735 18.704
10.013 -2.617
-28.618 31.401
-29.505 2.032
13.876 43.222
28.756 11.897
36.968 24.054
28.087 -5.168
1.624 -23.628
40.522 -10.718
28.227 4.288
28.566 34.100
8.164 43.025
-11.245 48.880
-32.603 28.443
-7.040 52.975
-1.722 54.307
3.077 37.242
-5.358 -0.815
-33.060 10.068
-4.090 53.638
-6.341 48.869
30.831 21.357
18.347 6.784
-1.872 -24.914
13.963 -8.632
40.442 -10.838
28.909 30.051
6.983 46.056
14.613 11.228
20.940 4.292
22.743 3.681
8.113 -15.874
-29.744 -1.600
-31.725 -3.630
-30.607 -5.794
-29.795 8.369
14.138 20.099
20.068 9.831
17.531 31.222
5.950 30.853
-29.285 23.992
-28.165 32.202
-23.539 -8.881
12.149 25.730
-11.597 -9.480
30.436 3.583
9.377 -11.339
29.394 -6.242
12.056 53.844
-27.121 27.277
-4.704 26.888
11.512 47.630
-3.366 55.935
-15.962 28.962
1.742 51.336
11.156 51.271
1.330 41.540
34.732 18.544
26.780 13.002
-4.000 7.795
-4.982 11.245
3.645 14.683
33.244 8.506
32.148 37.988
17.355 30.194
2.238 23.166
20.307 40.896
32.866 33.190
22.134 8.468
44.711 6.017
42.283 -6.073
33.818 5.717
15.685 -8.221
-3.972 -27.640
25.511 -18.116
-12.553 -20.145
-23.919 -7.477
-11.583 -1.568
-28.588 31.697
0.842 52.215
-1.562 42.222
8.686 40.186
26.103 49.308
25.080 11.182
36.116 19.272
24.185 33.005
6.354 47.209
-14.879 45.819
-4.165 47.472
-6.934 35.791
-10.890 43.078
-29.313 21.378
-18.043 9.532
0.688 -9.566
-5.588 -17.113
-3.940 -8.327
-6.627 16.141
-14.533 38.349
29.623 25.881
-16.048 38.933
-12.471 45.370
29.895 42.635
34.151 32.022
15.411 13.357
15.839 -10.317
2.284 2.971
29.391 -2.097
21.188 -2.836
30.976 4.540
-1.970 -0.745
20.772 30.424
9.718 14.451
-24.224 14.064
-5.294 50.984
8.624 58.288
21.951 51.985
6.168 51.069
11.000 28.345
-10.999 23.483
15.471 29.747
7.671 33.272
-23.207 7.312
-12.636 -5.717
-16.172 -8.236
-44.004 23.005
-37.464 0.802
-22.306 -7.820
-14.844 -16.278
-33.588 1.819
-14.338 7.548
14.253 -1.138
-21.638 -0.521
-18.960 40.412
-26.068 39.102
-20.181 31.397
-34.811 22.902
25.335 22.481
1.224 42.010
-15.447 24.168
14.241 56.354
5.486 39.411
-22.456 33.433
-21.979 32.325
-19.324 25.628
-12.475 25.848
-16.248 32.093
-21.771 25.692
-8.920 33.346
15.946 23.672
-19.706 6.215
-1.182 7.435
-18.070 39.965
3.303 47.145
-23.779 41.272
-20.910 42.680
-30.510 1.827
-11.652 25.046
-28.028 38.344
22.246 44.784
16.911 37.108
29.261 40.111
32.232 20.067
16.877 46.761
26.098 37.143
39.076 10.385
35.308 -5.308
40.190 17.328
2.119 41.428
-15.461 40.875
-0.609 25.145
13.957 52.042
-0.336 59.674
20.830 37.949
15.936 38.764
20.214 46.169
-10.435 40.987
-35.332 -5.518
-39.476 20.389
-42.735 -11.827
-16.764 8.539
9.796 -0.943
26.791 -3.258
2.807 -4.603
-32.450 17.325
-27.889 13.230
6.036 -18.418
-28.752 -7.862
-29.735 7.249
-33.720 25.269
-11.498 43.588
-27.451 30.625
-18.299 51.788
-24.815 41.330
-33.787 39.745
-29.047 19.804
-4.042 17.768
-10.321 6.196
14.547 -11.826
-3.410 -6.559
17.510 -13.266
32.827 3.638
20.708 38.224
1.204 24.594
12.637 45.577
-17.261 50.048
-6.068 33.440
-20.740 28.714
-20.262 23.744
-10.529 26.685
-5.320 -14.383
-0.202 -14.541
-39.055 -4.729
-25.294 24.889
-25.023 13.723
-36.961 -7.108
-14.386 -24.461
-11.173 15.691
20.001 49.461
32.477 30.910
26.963 -15.754
22.552 -14.978
10.860 -32.101
-16.168 -19.602
-25.992 -23.362
-18.446 -18.032
-31.779 9.183
-0.464 -12.068
21.776 14.163
30.008 19.179
33.196 -7.438
-16.403 1.831
12.011 25.719
-9.339 38.226
-12.086 38.115
-0.211 24.244
4.033 20.434
29.824 43.555
10.385 26.743
-9.291 18.538
-29.082 6.644
-16.921 8.013
-7.402 2.106
13.585 7.282
35.830 24.251
46.008 39.529
5.981 40.220
10.365 9.078
29.524 28.340
2.177 50.741
-26.782 43.292
-15.201 33.306
-19.923 46.108
-20.763 37.680
-24.226 15.745
-13.421 24.452
-18.470 46.356
-17.307 35.028
-24.449 44.952
-23.029 37.016
-16.558 18.477
-4.661 19.559
35.931 -8.506
40.997 28.370
33.944 30.927
43.673 1.584
19.226 18.571
17.602 40.905
33.806 16.156
21.004 10.185
15.223 41.056
-30.148 28.026
-15.079 16.979
11.872 10.485
23.838 19.495
13.151 27.995
-23.313 35.630
-20.344 46.887
-40.837 15.151
-32.190 2.308
-14.801 16.434
-23.445 43.863
-29.117 29.506
-24.177 25.378
-13.994 41.456
-0.354 15.639
7.178 14.644
-16.625 51.454
0.941 46.342
14.548 17.987
8.743 45.007
-4.332 57.575
29.270 30.699
10.426 23.676
29.604 51.318
21.649 44.918
32.948 25.980
34.079 -3.420
20.006 16.702
6.609 22.153
2.332 -8.689
25.244 0.912
30.056 9.402
41.702 11.271
31.592 39.512
22.166 50.226
-1.903 53.270
17.421 52.309
29.378 15.105
-17.679 45.991
-9.078 23.999
-35.025 23.563
-28.388 -3.621
-4.521 -0.140
1.274 -10.889
-11.231 -14.350
-15.796 -27.448
-1.521 -8.632
-27.676 -6.785
-25.823 24.902
-29.843 26.481
-24.873 26.605
5.211 37.676
10.226 22.542
-26.704 23.835
-11.614 50.064
-21.731 43.992
-22.856 43.833
-34.345 24.550
-22.769 45.569
15.541 21.185
15.224 51.229
-1.602 46.955
29.629 28.440
20.702 9.095
31.697 14.176
-0.829 38.678
19.905 28.964
38.697 24.401
34.566 -7.915
34.130 -3.932
32.951 12.920
-8.523 10.553
23.466 2.534
38.703 12.932
14.903 32.694
-31.693 22.874
-38.293 -8.851
-36.263 13.386
-4.785 26.448
-18.915 47.791
-10.858 33.542
29.356 -10.472
25.524 -10.157
16.011 -2.093
31.642 7.069
24.143 40.090
12.717 10.470
-4.453 5.224
15.277 -16.240
-33.681 -14.112
-29.542 5.895
14.382 20.440
9.220 -3.696
38.659 12.107
42.651 4.648
29.076 -9.625
14.366 10.791
-7.258 29.610
21.563 -4.443
38.160 18.019
44.030 21.811
-6.891 46.309
6.338 36.851
21.449 37.767
8.090 26.927
-2.178 28.433
17.234 -2.434
-38.567 19.035
-11.166 -30.619
-32.220 -8.149
-11.313 -18.642
-21.729 13.837
-8.293 51.407
-3.291 49.998
-35.543 27.557
-22.378 -11.188
-3.724 -24.846
-34.744 -23.961
-10.518 -10.886
12.328 -29.067
-7.633 -1.747
-18.728 -6.112
-9.878 -8.664
34.082 6.284
9.906 -1.061
31.011 -17.564
39.062 9.896
22.590 37.955
15.254 52.978
1.588 39.186
40.909 34.505
37.529 30.649
32.922 34.406
37.218 21.502
30.710 -8.325
25.321 19.032
-26.439 28.857
-24.319 14.099
-34.495 12.573
-23.064 44.304
-35.972 24.072
-43.207 16.163
-29.529 -10.224
-30.016 -7.970
-23.875 -5.506
2.940 -0.811
27.266 -22.217
36.564 14.209
0.889 51.556
10.500 38.009
20.538 36.775
37.537 20.050
16.754 41.029
18.924 45.391
8.261 57.608
20.915 45.210
34.816 26.526
34.666 17.544
36.826 24.773
31.922 25.451
40.962 6.930
24.736 28.166
29.069 10.005
33.514 24.789
31.714 35.264
19.483 33.045
1.938 42.389
-29.187 31.643
-18.329 45.307
-15.969 35.156
24.608 23.201
-1.195 21.420
6.735 17.329
-7.981 12.628
6.718 14.159
9.783 -15.586
-18.613 -7.460
-33.985 -2.427
-24.817 30.222
-17.974 44.229
-22.906 52.144
15.858 22.390
18.009 3.807
31.746 30.545
6.717 39.780
4.722 39.446
-12.353 48.602
-12.750 40.464
24.402 29.103
0.032 17.527
-4.071 24.843
-3.527 49.380
16.244 27.406
-2.351 39.617
-23.400 43.868
-30.583 33.686
-33.991 27.008
-26.387 -13.025
-22.846 -0.437
-21.881 3.736
-13.129 -7.907
4.977 10.295
2.608 5.721
18.176 16.700
28.908 26.934
8.483 40.989
-9.509 45.312
11.422 40.941
0.147 36.329
-31.039 7.062
-41.033 33.030
-0.348 8.401
0.178 -9.735
-16.883 -25.937
-3.079 -27.633
-10.900 -21.784
-0.031 14.689
16.510 -2.564
23.043 -19.795
32.912 -8.982
22.015 0.485
22.351 31.594
30.858 22.548
26.807 23.635
34.894 1.362
37.025 11.435
4.424 26.133
-13.112 -8.502
-4.383 -15.999
18.864 -4.164
-20.477 -18.168
-21.121 -0.955
-25.379 35.903
-24.270 -13.571
-9.054 -14.337
13.102 -14.622
24.174 12.816
7.751 -18.235
24.612 -3.694
4.507 -26.024
24.509 -8.271
36.559 19.093
13.964 -15.984
23.573 -12.875
27.351 -12.503
33.651 -11.075
8.463 41.220
21.622 44.176
12.904 54.912
-15.086 52.579
-8.771 33.998
-5.387 52.160
-35.607 36.815
-23.251 35.708
-21.205 27.743
-17.639 8.935
6.240 33.820
25.899 40.825
28.530 36.893
-2.158 50.098
-7.139 45.896
-30.576 32.076
-26.181 39.277
-4.434 50.619
-34.991 45.446
-39.201 19.547
-5.276 34.706
22.598 39.554
13.553 48.063
-24.892 29.962
-26.803 31.517
-15.053 -18.314
-6.044 7.253
1.043 33.455
11.183 -2.515
25.582 7.056
-14.304 -8.086
8.915 -17.701
-14.866 13.859
-16.490 45.942
2.049 41.856
30.465 38.314
-28.978 22.271
-31.119 9.820
-45.574 27.977
-28.343 18.066
-29.512 9.316
-27.179 28.002
-18.939 42.751
-30.121 32.894
-15.734 -7.824
-29.621 28.494
-19.549 -12.929
5.107 -11.895
8.556 -30.032
6.656 -25.715
9.427 16.863
9.285 -14.275
30.256 11.272
42.456 9.914
23.882 -2.444
16.973 27.204
36.911 34.837
10.372 21.886
41.532 -0.436
32.106 0.520
23.006 5.707
31.750 -15.723
35.885 5.490
27.707 18.341
33.243 2.057
12.724 -19.352
21.444 4.459
-19.076 -18.906
-36.819 21.186
-7.868 -23.907
-0.021 -7.220
-14.108 18.211
25.553 43.090
37.043 33.831
34.878 14.410
31.190 1.833
23.483 11.241
30.071 18.547
46.435 18.172
28.060 -13.221
12.707 -6.056
-14.225 -3.892
-17.363 -18.304
-14.632 0.111
-31.929 23.472
-33.300 36.549
-23.502 34.469
-19.160 32.096
-32.137 31.101
-31.577 32.020
-34.055 43.736
8.422 58.463
5.959 59.991
4.160 48.903
-23.709 37.138
-18.322 -5.547
-25.224 5.951
1.869 16.800
21.615 28.695
10.634 13.003
-16.783 -7.290
-32.062 13.212
-22.187 -15.921
-33.861 -9.821
-25.761 17.033
-23.050 38.322
11.090 52.007
21.106 48.316
-18.545 15.572
3.299 -15.252
-22.754 41.637
-34.430 9.951
-28.871 34.573
-27.646 28.640
19.618 48.861
3.032 40.842
17.659 45.095
12.410 40.986
16.214 15.317
28.904 -5.156
-17.541 -27.450
-36.523 -3.066
-11.280 -16.566
-27.086 4.067
24.727 -17.448
28.798 31.108
40.293 7.261
-2.958 35.045
16.792 40.211
-5.157 60.040
5.616 45.887
15.139 42.208
28.255 9.190
20.099 -5.211
26.028 -21.474
-15.870 -3.618
-30.987 -4.698
-21.292 20.908
-7.524 63.069
2.090 40.909
-27.217 -3.360
-27.534 -7.692
-24.711 -4.372
-10.491 -10.050
-12.888 31.472
-14.682 -3.103
0.197 23.438
4.711 2.828
-22.468 -4.120
13.482 -3.568
5.171 32.371
23.365 29.232
37.627 24.846
19.607 11.576
-9.994 55.688
4.296 53.014
8.582 49.977
28.170 31.195
29.703 12.685
16.515 17.367
22.453 38.238
3.703 44.082
-25.322 42.042
-3.158 47.662
-27.516 40.028
-21.022 43.742
-34.980 12.729
-24.723 42.077
-36.462 18.741
-5.485 34.269
8.474 20.317
28.863 1.238
45.772 -3.744
27.112 -6.340
14.243 -16.824
5.439 -6.120
19.840 -3.585
18.328 -13.503
14.798 -19.854
15.713 -13.440
27.629 1.466
42.176 20.047
36.499 -8.262
5.796 -19.214
11.508 9.878
20.337 54.959
-27.903 38.494
-27.160 40.038
-16.976 37.775
12.636 40.403
-10.914 48.002
-7.263 47.301
6.945 40.130
31.955 -6.020
33.438 13.263
38.741 5.763
15.917 37.252
20.795 37.287
31.613 6.618
33.073 22.489
42.093 -4.433
34.057 4.903
33.642 13.977
20.298 -1.285
27.280 22.228
21.153 -10.901
30.231 23.785
30.209 38.324
39.199 4.909
34.831 17.487
27.002 -4.891
33.656 41.847
27.093 50.050
4.641 41.933
26.100 8.948
18.872 42.874
17.962 31.207
26.951 11.590
42.365 1.486
12.731 5.454
29.725 -7.811
28.456 0.488
15.815 -2.237
-22.989 2.696
-23.225 39.798
-20.623 45.794
-28.827 31.452
-3.891 21.463
12.592 37.859
21.907 32.895
41.719 10.918
1.010 -2.233
-29.550 22.821
-11.720 15.351
-3.411 12.626
-35.185 -7.438
24.368 -8.853
18.127 -10.875
-13.171 -15.613
-31.329 2.802
-7.793 -0.611
-27.755 34.071
-37.630 23.151
-21.940 -4.630
-16.807 -6.070
-37.835 32.393
-39.499 13.883
-36.728 34.524
-35.331 12.750
-39.870 18.239
-37.454 -1.221
-28.832 47.758
-16.132 49.514
-22.091 1.029
7.133 -20.342
9.354 -17.037
24.587 -3.150
28.015 31.840
36.705 7.797
37.073 11.339
22.205 -2.302
11.169 9.201
19.988 42.639
-10.744 54.209
-37.401 35.761
-4.803 37.884
-20.613 -5.291
-21.322 -1.305
-17.362 12.672
-22.501 -2.188
-29.251 33.549
-35.756 15.648
-18.323 47.648
-18.904 33.041
-31.438 27.517
-26.658 -8.543
-30.130 -3.343
-15.647 -7.105
-31.618 -10.886
-1.886 -17.045
25.736 41.167
29.545 31.521
28.044 25.986
19.422 29.823
-10.093 41.255
10.410 50.286
14.807 48.387
1.118 51.014
-14.696 39.955
-11.498 24.181
-27.866 44.283
-11.616 46.142
-40.514 21.246
-17.744 43.658
-27.224 34.559
1.706 32.997
13.031 50.180
31.410 9.229
-9.014 18.694
24.781 -0.017
20.591 29.262
6.891 -6.613
15.145 39.715
19.982 46.511
-21.406 39.000
-3.534 44.123
11.996 -22.721
-10.635 -15.503
-7.022 -1.016
31.904 -9.241
2.706 -15.689
12.101 -2.731
5.441 -29.459
2.407 3.720
9.504 -21.077
-15.542 -18.753
-42.430 13.477
-29.115 25.781
-20.432 38.061
-5.356 18.547
-9.039 34.720
-13.168 40.750
-12.452 36.769
-4.901 42.372
15.629 43.218
-7.770 48.003
-7.634 50.719
-16.290 37.190
6.247 36.735
-11.391 41.681
-2.095 26.850
-38.318 32.071
-27.277 34.812
10.061 48.473
24.078 41.589
31.851 37.092
24.528 44.601
6.647 42.534
17.766 48.652
-25.073 13.334
-7.987 35.804
3.889 29.143
23.056 22.111
13.954 32.164
37.421 24.907
32.650 -7.676
29.050 23.217
25.925 0.571
-15.821 34.399
-15.495 42.939
4.586 38.041
30.541 0.841
13.506 -3.596
23.796 28.743
32.616 7.136
21.660 -2.604
18.155 17.484
31.806 32.756
-27.140 34.313
-26.498 22.348
4.779 34.499
4.689 45.916
22.716 45.082
20.936 41.052
-10.018 17.644
-29.921 4.105
-12.413 35.490
-33.610 1.877
-29.459 16.364
-37.254 6.905
-40.999 7.590
3.526 54.396
-3.025 29.182
36.249 4.014
-8.804 50.581
0.998 43.538
18.681 40.698
-11.084 53.133
0.752 42.721
28.069 22.296
20.537 41.540
38.556 25.963
7.919 45.771
31.553 25.894
30.402 45.913
16.914 43.052
-2.612 31.033
36.973 20.516
22.964 47.735
12.853 40.659
2.549 41.638
-38.889 36.901
-13.160 37.772
-11.102 10.922
-15.482 -3.420
-25.832 16.038
-9.267 29.400
-7.092 41.154
18.563 41.583
17.317 40.927
27.940 55.651
15.000 27.211
16.634 45.057
6.639 48.956
15.708 27.318
6.217 44.035
20.802 43.220
16.194 42.225
-18.486 50.597
-30.286 7.633
-21.913 18.954
12.773 53.037
5.873 49.699
4.914 37.212
-10.355 52.816
-34.638 16.025
-19.489 30.361
-19.980 35.100
-0.033 22.702
-7.995 25.577
-25.281 -3.587
-9.782 36.684
-3.181 46.594
-3.456 37.731
-15.304 -15.843
-29.098 -0.490
-11.962 -15.264
-37.753 -9.049
-36.458 12.098
-23.608 30.241
-35.239 25.063
-34.514 30.725
-6.424 51.164
12.706 51.741
-27.529 27.865
-27.912 15.721
0.131 52.190
27.357 40.603
6.885 39.082
-16.212 16.135
-0.861 22.645
-24.327 17.076
-35.697 28.344
2.141 40.198
-13.853 43.557
-36.470 29.257
-29.972 -6.450
-6.095 -17.462
-21.707 -8.244
-31.432 -9.829
-22.388 -10.348
-11.772 -8.324
-22.032 40.148
2.098 44.471
-34.426 27.190
-5.134 39.231
-12.973 52.251
-29.507 38.272
-37.843 32.657
-21.081 29.581
10.763 35.517
28.748 20.464
-9.695 16.186
-4.792 1.056
7.500 32.530
10.020 48.033
30.629 46.047
-11.000 51.500
7.806 15.783
6.263 15.462
27.653 -15.742
-6.301 3.449
-10.257 7.333
-17.370 -16.792
5.459 -24.322
-7.699 -5.142
12.205 -18.907
28.443 8.662
24.370 -5.127
6.922 -20.661
5.485 7.252
-7.858 25.611
-7.782 46.928
-13.204 47.624
-21.034 5.959
-39.073 5.047
-23.255 34.979
-31.754 23.071
-34.921 29.537
-29.742 23.487
-24.569 23.986
-40.043 20.579
12.408 54.480
33.793 23.497
35.418 10.084
26.434 23.592
44.268 15.136
29.396 45.568
24.400 31.359
16.285 49.750
-12.160 17.440
4.273 5.957
15.755 -1.688
4.013 3.241
-6.413 39.416
-29.809 31.734
-33.414 41.564
-6.483 35.305
26.444 14.217
-9.735 0.464
-23.836 39.820
-17.671 32.230
-13.580 35.042
-41.754 33.839
-18.246 -23.048
-25.659 -13.692
-21.990 46.195
-32.963 18.226
-30.871 -14.534
-28.362 -12.513
-26.391 19.764
8.068 6.216
-30.235 37.244
-26.742 45.043
-11.480 18.855
-4.969 19.934
-19.166 17.161
28.287 37.793
-9.593 28.699
-3.236 26.635
-3.843 16.207
10.418 23.633
8.440 5.260
-4.707 -5.130
15.270 17.833
8.865 46.266
5.521 43.735
19.942 28.464
13.099 55.436
3.223 37.086
0.808 15.203
-25.070 10.659
-0.313 24.299
7.561 27.385
4.113 25.632
-1.274 55.643
24.681 34.287
31.609 35.191
34.481 24.435
26.517 33.423
25.613 -8.999
29.708 -1.173
22.631 -1.210
28.726 -10.982
-9.332 -27.976
-13.322 -30.491
30.809 13.210
24.323 27.514
-0.076 47.079
28.025 36.406
28.537 2.830
31.873 -1.486
21.360 43.144
3.676 46.840
9.673 49.450
22.679 31.304
10.649 -10.471
-20.400 -5.066
14.840 27.770
-8.830 35.283
10.757 26.842
5.649 -14.939
35.423 9.934
6.207 45.383
17.716 36.833
-18.019 35.802
-7.531 -14.048
2.065 -24.527
-18.525 -1.280
-31.728 -1.159
-24.379 -13.493
-0.011 -21.414
8.407 -16.027
29.596 28.715
8.457 47.354
22.956 29.686
30.639 29.171
38.116 24.782
32.191 23.641
23.564 -14.562
30.416 28.172
17.746 -10.886
31.938 16.026
26.690 21.055
-2.038 25.189
22.221 41.237
30.384 1.793
1.395 -1.820
0.340 -8.176
-19.815 41.340
-22.948 39.097
2.933 29.626
-26.048 31.829
-2.500 -6.653
9.136 17.367
4.831 1.245
1.515 0.424
-29.585 3.396
-22.591 10.376
-7.672 51.700
-7.138 55.261
-35.418 33.234
-40.878 9.488
-32.953 8.545
-16.581 23.793
15.814 -17.342
22.659 37.083
0.475 45.762
7.698 45.340
-12.489 35.385
-25.123 -4.981
-12.654 35.125
-27.466 45.685
-19.336 41.738
-40.945 1.213
-18.496 -9.659
-29.464 14.476
-21.434 -11.847
-6.572 -9.849
0.037 -24.603
29.665 -1.429
10.208 -10.424
26.510 14.771
37.181 4.693
42.223 6.416
43.248 13.418
9.545 24.120
19.518 18.116
34.800 38.460
25.207 32.120
23.103 36.475
42.317 8.318
29.911 -3.591
42.606 18.258
28.008 24.237
17.141 -0.518
-1.304 -19.263
-25.480 -16.073
-29.886 22.655
3.158 29.236
-24.922 39.691
-15.735 51.008
3.336 42.953
-19.090 4.784
31.297 28.089
10.611 44.515
-21.160 34.795
-39.505 19.708
-25.402 13.808
-7.915 52.607
-16.767 48.351
1.508 41.255
-11.617 -11.539
10.858 -17.894
26.807 -11.555
20.429 -1.881
10.844 -15.129
3.593 -15.739
-6.185 -28.075
8.443 -16.022
13.560 -25.625
-14.255 -13.780
27.962 11.200
34.281 21.680
13.431 29.455
28.831 32.484
41.254 40.139
29.426 19.875
25.584 35.959
14.004 36.796
-3.545 -4.204
-37.969 2.382
-17.910 25.083
-27.352 43.123
-35.387 16.632
-30.539 20.291
-40.325 14.302
-33.783 13.868
6.067 28.747
24.043 29.456
7.713 35.160
26.992 21.290
-18.577 -23.828
-34.639 12.167
-28.759 -3.384
-31.413 45.300
-15.390 34.844
11.011 51.876
24.627 12.256
11.063 -3.065
-12.875 -22.477
-12.536 -16.132
-4.700 -14.903
10.393 -31.454
-21.452 -5.447
-9.444 5.804
-11.668 50.678
8.936 53.021
24.816 47.388
-27.431 47.923
-7.842 50.461
27.240 44.864
27.182 42.467
13.094 37.681
13.110 53.083
11.270 16.015
16.219 49.058
28.357 42.082
24.062 -5.846
-0.016 23.071
-5.009 42.919
4.935 52.776
29.669 17.550
14.124 50.980
23.334 35.688
16.020 31.396
-2.066 30.765
18.549 -0.172
-30.384 19.711
-22.041 28.583
-16.804 35.085
-22.340 14.869
-7.624 37.655
24.656 18.645
18.234 4.466
10.838 25.444
-1.495 36.243
20.569 44.764
13.186 40.407
-16.153 39.809
-39.219 14.869
-19.002 47.972
-16.348 49.207
-16.677 45.221
-11.660 44.765
16.416 46.746
-15.381 45.543
-8.053 48.966
-7.769 38.617
-4.922 45.610
29.747 45.867
0.001 48.177
-27.708 28.217
-41.234 35.038
-29.147 23.994
-9.418 -3.324
-29.457 0.015
7.374 -20.728
-12.046 -18.961
3.682 16.454
-15.780 17.420
-11.835 -18.564
-20.770 29.225
11.405 33.035
-14.469 53.344
-9.282 40.455
-20.924 53.863
3.612 47.214
-6.110 44.174
-18.262 36.148
-44.993 12.123
-29.587 47.550
-17.714 41.795
5.880 41.858
-14.025 29.338
-4.739 46.700
-36.698 7.410
-10.557 26.598
-12.887 -4.530
-5.907 20.667
-9.883 52.344
3.451 28.498
-27.495 12.938
-26.465 19.720
-3.607 29.776
9.824 3.692
23.783 -5.753
-11.102 -3.625
2.660 26.967
0.117 46.286
2.617 43.340
-13.046 13.970
5.429 36.697
-26.747 30.330
1.648 48.334
-11.300 45.909
16.843 48.885
-0.661 36.045
7.639 -13.709
25.910 4.318
18.671 36.534
36.706 21.796
28.649 30.393
29.857 38.230
17.044 -7.247
5.883 -14.484
15.601 -13.738
35.693 2.959
28.136 8.517
28.216 -12.486
41.231 5.582
34.700 8.393
27.020 10.894
26.624 42.282
17.596 49.538
15.913 42.973
3.450 44.073
26.041 39.109
26.375 10.360
28.039 29.022
31.430 16.704
27.280 52.615
-7.093 52.906
-16.588 28.820
-20.513 22.941
-37.172 20.798
-38.385 14.150
-12.429 51.767
-13.618 45.597
29.389 31.388
38.539 -4.727
17.723 44.146
-9.095 53.284
-33.171 24.319
-22.398 39.700
-12.738 28.887
-20.647 35.113
29.084 -20.751
17.932 -9.307
-10.651 -12.669
-26.481 36.291
-1.301 44.500
11.799 47.415
12.029 57.542
-7.320 41.881
-4.139 47.004
18.466 38.914
2.140 20.824
-28.106 9.908
7.654 0.843
11.632 -7.242
8.875 -4.103
-9.121 49.881
-0.155 52.746
-18.819 23.767
18.094 23.276
25.686 21.365
19.078 -11.403
36.571 21.912
37.163 31.630
29.872 7.486
40.641 14.258
33.901 15.960
8.427 26.884
0.630 50.173
-1.008 52.991
-29.095 9.429
-32.300 23.676
9.478 48.026
18.722 36.128
25.460 36.322
-16.700 43.221
8.289 23.191
38.016 30.626
31.016 22.108
-2.871 43.903
17.374 32.029
13.596 37.644
15.911 -12.802
4.842 -19.665
-17.621 19.487
-8.856 40.755
33.915 16.319
36.999 19.633
13.235 49.391
38.932 16.349
10.800 47.326
12.543 17.121
14.273 39.579
11.633 41.573
27.391 36.311
13.138 36.372
0.057 36.440
13.122 -19.593
30.160 -3.597
11.560 40.057
31.268 41.313
20.614 51.530
-2.145 30.606
-11.449 -2.468
-22.185 -11.671
-15.917 22.619
3.622 57.523
31.242 38.335
-0.766 43.364
-28.086 15.942
-28.210 -12.468
2.726 -24.159
24.978 28.577
31.038 -5.647
23.167 34.740
22.186 -4.151
45.612 22.626
41.602 23.985
23.359 5.428
4.454 -1.935
-14.087 -4.852
-26.684 25.249
-15.375 46.658
-51.002 18.528
-39.282 15.445
1.662 56.212
0.691 39.576
4.100 32.489
24.042 51.536
19.297 20.022
24.290 45.903
25.790 29.903
13.375 2.415
16.409 -16.264
31.205 4.122
43.236 11.266
1.235 40.248
15.630 13.274
5.527 19.060
19.344 41.714
29.241 32.430
18.001 10.364
32.119 11.501
29.834 6.231
-28.956 28.002
0.221 51.849
0.843 35.950
15.876 39.627
-14.329 49.128
2.414 52.414
31.867 11.771
30.572 -10.825
5.109 -6.969
2.844 -11.079
-2.508 11.645
-10.202 -12.006
-3.843 -17.863
-18.360 -14.427
17.168 14.297
-0.212 43.444
11.486 38.057
16.761 37.506
-22.304 26.657
-15.980 34.542
-18.460 -0.617
17.412 7.554
24.251 -1.044
36.402 28.857
10.908 13.660
9.123 27.864
4.261 22.139
4.043 18.356
-3.647 4.133
36.251 -3.776
29.691 -0.937
29.531 23.260
11.771 47.673
23.392 23.456
24.563 24.961
39.413 15.538
12.214 20.903
16.419 46.517
37.391 7.921
22.886 37.439
21.556 46.477
11.421 49.079
9.308 57.981
-15.055 31.904
-21.934 38.266
-22.478 8.032
-39.769 12.800
-18.391 -16.267
-6.775 -24.770
-3.030 -21.478
6.986 -11.677
-8.557 25.343
7.178 -20.873
-6.781 -0.822
-4.270 -17.375
-29.250 25.272
4.808 43.220
-2.034 35.670
-0.869 25.602
20.509 45.254
25.407 43.447
-1.834 47.867
29.932 43.681
27.640 36.683
37.630 22.603
38.637 2.077
15.798 33.635
37.883 28.771
32.182 14.532
36.195 45.398
29.104 26.591
34.470 21.849
38.315 37.075
37.236 36.950
28.173 9.108
20.779 17.595
8.277 -11.279
-9.544 -19.282
-8.246 22.240
-17.981 6.172
-33.425 -19.846
-25.504 -28.149
-43.829 25.529
-13.222 45.870
-10.896 39.047
8.443 38.034
-12.039 47.016
-33.407 45.604
-9.243 55.810
7.847 49.148
-27.786 43.758
-24.932 7.761
-9.829 25.562
-1.927 7.588
-25.951 26.470
-23.229 36.938
-35.316 23.203
-33.889 6.949
-33.391 -2.665
-16.384 -1.677
-26.475 -15.414
-19.720 -0.878
-9.738 -4.763
6.990 -17.020
-8.074 4.255
-7.494 50.635
-3.804 44.004
-19.254 51.423
-35.678 39.457
-27.943 40.348
-11.604 47.536
-26.579 28.036
-32.345 44.671
-22.309 31.934
-22.237 24.451
-20.575 40.521
14.481 42.093
30.869 42.494
38.031 28.078
25.344 -13.955
34.958 -6.055
25.840 5.719
14.868 0.467
8.703 37.732
15.721 50.671
-14.750 31.021
-16.133 15.053
-10.752 44.015
-1.670 57.769
-1.250 50.060
-35.486 29.993
-34.767 22.174
-24.729 -4.945
4.912 29.839
24.414 34.112
37.745 19.363
23.951 -4.418
26.117 18.370
15.684 5.134
-30.335 -8.891
-32.696 8.505
-28.129 -18.959
-42.691 4.856
-39.488 18.637
-29.030 -1.399
1.985 41.250
-0.651 36.045
-20.085 -13.075
24.445 -11.374
-18.260 -10.026
-11.291 -11.727
-32.363 6.951
-25.768 28.114
-4.956 20.373
-9.281 7.766
-9.274 34.876
24.882 34.736
16.733 37.700
-23.194 20.779
-0.926 46.031
14.017 45.494
-24.893 38.010
-36.713 16.453
-9.548 36.416
21.576 19.649
19.451 39.553
29.995 28.340
20.352 30.740
20.201 39.355
22.618 41.595
12.048 54.702
20.552 -10.441
10.777 0.264
34.861 25.931
-17.408 35.786
15.144 43.231
-36.746 44.270
-19.744 42.412
-35.018 41.562
-29.163 15.105
-33.355 16.184
-27.937 18.656
-28.020 41.742
-18.126 18.716
-2.403 30.621
28.922 20.681
-12.703 50.618
-37.562 13.671
-31.231 30.135
-0.949 51.350
19.840 31.924
41.626 27.334
37.261 17.399
29.746 -3.803
27.603 25.933
25.995 46.021
30.689 21.820
16.984 17.292
-7.165 36.262
17.415 30.182
10.109 -19.008
-16.382 -0.905
1.101 -2.202
-14.157 18.467
18.959 7.913
23.167 48.348
12.393 39.407
14.623 37.133
15.177 39.367
12.855 37.761
-15.892 8.206
-25.789 36.949
-16.780 16.314
-1.221 31.653
4.390 51.112
-28.188 36.825
-14.176 7.261
8.511 15.855
17.654 33.632
-10.625 4.796
7.681 10.410
8.806 -2.305
9.213 35.719
-25.939 29.655
-22.642 37.253
-13.334 42.697
21.549 42.699
10.061 19.406
-1.102 46.182
-11.258 47.751
-1.534 55.739
-24.156 32.428
-25.288 32.557
-3.452 52.542
-8.933 51.797
-30.737 42.505
-30.952 37.834
-14.909 52.777
-14.029 51.914
-27.174 31.692
4.181 17.302
30.538 -0.065
31.552 7.886
44.064 19.541
41.964 25.044
34.047 35.519
24.180 -9.457
31.593 -0.812
22.709 -0.391
26.808 16.341
24.946 15.747
25.556 -6.654
-0.715 -30.876
-8.186 -12.516
7.323 -18.774
-22.183 9.921
-6.520 47.166
-12.585 56.464
16.635 46.786
0.696 50.899
-20.761 35.178
17.962 39.226
-15.498 8.107
-9.756 9.335
-32.506 19.332
2.168 22.776
-26.592 11.882
-44.103 37.726
-25.246 28.336
-26.012 25.929
-13.336 16.585
-25.645 -19.670
6.044 -4.427
19.520 -10.379
14.375 -3.542
-25.489 16.317
-0.661 -25.387
24.000 12.135
30.717 -1.847
32.580 22.446
14.699 1.151
5.520 27.974
48.896 0.833
12.658 -30.060
11.934 -3.110
0.392 21.410
-22.952 29.970
-34.501 1.761
-23.124 9.108
-19.941 -10.002
24.813 -2.867
32.478 -3.685
43.923 3.818
24.744 45.894
49.872 14.483
39.692 -0.549
39.370 7.490
44.626 14.802
28.023 26.560
1.371 -14.061
5.458 1.485
43.713 27.754
33.585 -9.418
42.909 26.753
13.572 -11.460
41.039 11.642
30.210 15.386
36.284 -8.377
16.350 -15.728
26.418 -10.531
2.746 46.875
-8.696 52.191
-21.652 49.042
-31.757 29.859
2.897 45.394
0.337 3.448
-9.971 -2.128
1.371 11.545
2.469 31.330
-13.017 14.905
-5.299 19.896
-33.646 23.166
-43.946 1.763
-22.638 -13.424
-48.906 14.153
-24.321 -10.771
-2.893 2.196
10.442 -9.587
-8.809 3.849
-20.219 9.785
-4.865 19.181
11.014 60.333
-3.337 47.720
-24.722 55.490
-17.727 55.759
-27.228 37.135
-7.245 53.569
-15.456 29.569
-15.897 52.967
-19.234 51.170
19.007 50.544
-39.412 13.879
-23.053 -10.301
19.171 -12.323
25.935 4.582
9.331 -18.700
-0.280 -9.204
-17.070 5.844
-25.501 5.043
1.625 5.281
-9.967 46.511
5.464 11.381
2.614 -3.543
-0.403 37.252
-27.838 -0.331
-30.879 -6.142
-6.926 -6.228
24.017 3.421
-17.387 35.944
-19.891 30.661
-36.091 29.033
-8.602 2.657
36.361 -2.372
7.339 -8.936
24.775 16.793
19.788 -6.533
33.735 24.009
5.127 46.740
3.754 47.534
-14.110 10.517
17.542 -3.048
18.348 -6.538
-16.229 18.782
-10.811 45.764
8.814 49.266
-12.467 46.600
-2.381 54.095
-13.854 45.852
-10.389 10.874
11.496 15.940
22.343 -2.748
-8.660 -14.160
-4.137 12.065
23.492 -23.018
26.371 0.852
35.413 41.481
48.066 25.567
33.183 19.412
23.490 14.973
17.671 -8.690
32.510 -1.680
24.703 -7.051
-4.510 47.027
9.871 44.531
-31.551 27.089
3.446 21.730
-35.959 21.581
-23.324 -8.253
-28.453 -20.807
20.668 15.935
23.577 28.640
25.066 13.488
33.552 1.775
-2.615 50.284
-32.476 43.168
-29.973 4.965
-30.972 15.284
-11.750 48.397
15.017 52.198
23.480 27.805
0.057 35.865
29.990 -2.122
37.065 25.860
18.750 -7.212
19.632 10.186
20.073 26.652
12.522 33.080
27.311 17.611
6.307 23.824
-36.357 12.069
-33.852 6.052
-17.131 43.709
-28.320 27.059
0.275 43.460
-15.744 59.235
11.904 51.558
-12.115 33.604
14.730 43.596
-6.274 47.127
-10.492 39.717
18.108 54.090
6.978 46.349
21.970 31.812
21.162 8.297
-8.277 33.790
-13.920 51.668
2.471 48.340
19.765 47.212
23.589 25.653
25.597 48.218
6.593 52.122
20.681 47.520
19.051 51.667
-4.747 49.026
-20.897 47.411
-3.473 41.468
-25.649 40.332
-10.230 -3.360
0.177 -24.735
-28.890 -2.085
-28.644 4.583
-35.682 18.461
-30.763 24.728
-17.153 20.401
-35.382 40.541
-19.747 23.543
-19.718 32.873
-32.879 19.728
-30.943 26.190
-28.302 13.409
-2.180 -0.185
22.329 -4.746
40.745 20.989
28.563 4.657
6.727 -23.722
-7.455 -26.488
-31.425 30.876
-17.798 43.418
-25.211 12.817
-29.228 13.251
-16.941 36.405
-34.093 29.677
-22.160 36.300
-1.192 41.125
25.891 40.256
14.961 9.923
15.394 50.259
24.610 54.100
17.871 48.549
34.994 15.599
26.111 31.753
26.590 -14.755
4.513 -25.036
-37.065 -3.545
-37.077 -7.738
-43.381 11.712
5.916 39.662
21.783 45.854
-25.388 46.572
-23.449 28.944
-20.805 59.480
-15.797 38.028
-0.133 36.009
-19.852 2.440
-24.839 -16.593
-23.447 13.092
-14.198 -30.065
14.690 -18.775
-22.251 2.778
-3.123 -1.619
21.336 -9.221
-5.284 -21.110
7.622 -21.602
-4.457 -23.368
-14.845 -19.071
-13.728 34.585
8.327 41.440
-21.104 31.521
-11.824 35.888
19.571 28.640
22.160 28.138
16.219 43.107
20.682 39.588
25.714 34.873
21.613 24.167
-17.079 38.527
3.293 30.120
-22.807 6.348
-38.741 2.948
-7.510 -14.731
-20.994 0.045
14.517 2.682
25.131 22.880
-0.916 37.350
-8.034 41.316
31.722 30.422
-14.061 27.592
-15.582 -3.459
-17.131 -5.150
-35.556 10.895
-35.181 14.508
-7.754 -4.756
-15.752 31.388
22.493 37.531
28.477 36.076
17.895 50.329
-20.075 48.455
-20.112 34.907
-28.013 32.971
-29.614 37.170
-44.344 31.184
-10.006 17.964
8.313 -8.558
-16.613 24.098
-47.155 25.317
-37.785 8.270
-21.012 -2.889
-29.358 2.967
-34.167 1.491
-36.607 45.334
-26.200 54.575
-21.472 38.290
8.685 33.906
-4.088 47.270
-37.351 20.506
-27.573 12.924
-39.017 29.160
-34.442 29.360
-24.151 -12.989
-19.107 16.599
-25.468 15.869
-19.164 40.531
-30.832 29.129
-35.092 15.486
-27.308 28.206
-29.277 36.648
-40.843 5.327
-38.359 29.350
-9.359 -31.239
27.095 -2.297
35.519 28.249
26.202 46.355
14.331 32.029
4.758 46.947
20.716 24.462
35.773 8.877
25.026 0.697
13.909 17.310
9.433 9.460
25.429 -8.522
8.824 -8.865
8.952 -8.095
-21.691 3.484
-25.268 0.072
-15.959 -14.838
-22.820 0.142
-8.165 -10.580
-26.292 13.429
-37.154 18.552
-34.031 0.093
-25.979 32.543
-31.479 30.660
-28.859 35.441
-18.272 43.461
-29.569 47.065
-32.414 24.136
-4.799 4.444
-15.926 42.381
13.249 34.295
-13.662 26.802
7.297 1.337
25.878 12.585
33.031 10.972
-2.432 -21.810
-23.942 9.187
-30.637 19.578
-9.992 48.165
-11.662 50.338
-6.082 55.524
-32.758 18.852
-37.998 10.508
-25.932 -9.592
9.085 -23.333
-13.197 -3.459
-32.433 25.724
-16.352 22.656
1.589 29.699
18.689 12.226
11.215 8.638
4.712 31.339
19.663 48.031
21.847 11.794
8.434 -13.656
-18.369 -2.858
-32.398 7.928
-29.024 23.430
-1.432 -14.579
-33.864 16.343
-19.165 15.092
22.326 5.641
10.102 39.700
19.219 42.545
24.515 23.565
24.319 -18.045
26.411 1.685
9.451 38.855
17.095 19.701
26.448 0.316
40.694 2.515
21.311 -9.711
25.829 49.646
31.370 12.788
22.266 10.238
24.268 27.299
17.193 27.708
17.135 9.208
-13.481 -16.961
-4.575 -16.107
-26.670 -9.381
2.610 -5.009
-24.138 1.495
2.910 11.621
10.161 -16.628
23.838 4.449
31.150 26.437
17.591 58.952
-31.849 30.046
-41.559 34.579
-14.593 41.695
-25.044 41.329
0.119 33.450
-16.619 40.514
-2.164 53.905
-5.762 50.242
-18.777 46.598
-22.021 24.740
4.559 47.140
29.770 20.083
43.898 37.066
26.788 26.852
23.805 48.158
26.593 27.662
-5.138 7.315
13.528 -5.759
6.657 -8.533
-3.395 5.826
-26.440 23.093
-14.619 25.760
2.338 47.379
-19.200 48.825
-12.044 51.346
-27.443 23.993
-29.204 42.030
-11.576 37.111
9.879 35.960
30.777 32.322
18.229 8.773
12.729 37.607
26.496 12.715
12.785 -2.397
19.923 15.220
23.477 6.891
16.117 -3.884
22.460 43.528
21.057 39.739
21.048 -1.370
17.900 1.248
20.902 35.410
4.080 -14.076
23.935 28.153
29.914 19.699
-5.681 22.392
19.898 40.856
16.664 41.476
26.593 -5.317
2.967 28.909
25.579 22.951
2.925 41.227
-12.847 -17.824
-20.540 0.811
-27.384 11.651
-27.282 9.255
-20.109 39.600
-42.615 27.195
-21.413 -1.163
-34.022 31.549
-31.037 30.513
-35.124 28.313
-28.009 19.857
-11.384 -11.221
-5.441 -30.779
-37.175 29.767
-11.995 48.485
11.206 47.109
-11.150 19.934
4.532 15.180
21.796 -12.714
11.450 -15.446
41.091 -3.875
21.049 26.734
26.926 34.543
-3.408 47.190
6.598 36.912
-17.390 49.732
2.835 42.947
-0.507 36.370
6.907 29.655
-6.015 27.768
-9.305 57.824
-22.980 49.429
-34.709 24.364
-26.831 29.025
-31.991 19.255
-25.425 -9.128
-29.821 -2.514
-19.568 21.134
0.373 47.824
-4.883 30.587
-23.211 39.262
12.122 61.943
40.437 34.382
5.123 50.134
-3.131 60.512
-2.668 53.411
-12.160 39.536
-29.852 8.081
-25.849 5.739
-17.359 49.673
-8.141 47.610
-4.703 14.255
23.213 5.439
45.969 26.647
17.346 8.242
-4.621 22.662
-3.979 33.052
-3.194 42.807
-10.619 8.081
13.836 31.712
9.350 44.271
-2.636 55.207
2.617 50.032
6.197 33.859
28.393 39.452
-25.218 43.758
-18.056 51.027
17.673 21.748
30.627 39.489
35.372 20.821
17.277 46.648
-22.947 43.230
10.235 47.407
25.377 33.362
30.094 43.538
12.588 48.873
16.652 30.642
17.183 23.032
17.196 19.232
41.284 22.486
25.363 19.946
32.645 27.374
39.017 11.584
33.627 -2.144
23.472 -0.372
6.503 -9.343
9.191 -7.107
46.892 -0.904
42.530 -0.492
25.789 24.034
24.809 23.149
35.622 36.041
25.227 26.274
23.595 40.334
11.440 54.518
19.841 38.954
17.720 49.705
7.705 22.978
7.082 10.468
18.038 -0.982
11.740 13.081
-5.801 2.304
-23.784 -13.776
-20.156 15.312
18.700 -1.592
11.665 52.392
19.150 16.762
14.960 33.560
31.219 32.135
15.013 -4.467
12.846 -17.052
1.232 -26.614
-0.092 15.043
22.930 39.153
28.711 1.839
41.845 8.662
43.665 27.115
32.819 28.273
-6.929 27.120
-36.212 41.992
-29.940 11.789
-28.272 -2.680
-22.012 10.481
-6.967 12.884
11.334 -17.271
17.730 26.226
33.242 24.035
32.857 29.695
24.880 34.305
2.704 41.018
30.306 7.847
29.306 19.031
31.547 -4.954
32.474 32.021
-15.009 57.120
-22.998 33.568
-26.718 2.918
-22.304 21.650
-37.025 5.416
-37.675 -7.854
-38.076 24.227
-20.087 48.251
-11.828 -6.567
-38.299 4.102
-36.908 11.063
-25.264 33.804
-47.073 3.711
-28.105 -4.365
-25.599 -10.569
10.334 18.767
-27.999 31.188
-7.110 23.395
9.750 5.564
-2.354 9.958
24.245 42.548
11.705 44.874
32.482 37.913
26.309 -12.006
25.877 2.277
10.181 -16.747
-7.430 -19.747
32.489 7.948
29.298 -6.711
34.037 -5.886
27.250 -2.022
-3.039 40.109
22.711 23.382
22.900 14.757
18.020 0.452
24.786 36.484
35.801 13.494
13.751 24.629
27.627 0.260
23.122 3.731
9.789 15.970
22.899 11.042
29.735 1.391
-5.093 -4.375
0.614 40.506
44.629 5.610
7.730 -4.399
28.213 24.864
-13.809 52.722
-32.915 30.702
-17.182 46.032
-23.069 -11.730
-20.606 29.910
15.495 31.933
40.071 4.476
31.500 8.207
42.825 31.003
33.463 47.925
16.609 42.911
8.654 45.904
4.997 52.608
16.450 35.686
-2.071 38.787
10.861 46.841
4.809 31.279
19.681 4.078
-11.453 -8.882
-29.576 15.980
-35.528 6.226
3.669 49.105
-16.694 24.131
-36.988 2.345
-42.893 4.839
-43.912 4.743
-44.390 11.564
-20.845 -17.282
8.871 -21.199
2.268 -4.731
-30.313 3.795
10.621 -20.702
18.457 -8.038
33.685 16.574
17.021 40.313
-20.903 27.116
-8.979 40.855
-32.855 27.163
-22.114 42.505
-29.672 39.129
-24.425 20.103
-32.994 26.404
-24.460 45.855
32.727 53.318
18.385 45.864
-10.234 29.546
-38.623 28.355
-7.789 52.825
-5.052 45.270
-3.829 45.809
30.542 30.374
18.234 24.475
28.788 44.152
-9.859 49.570
26.264 34.125
29.933 9.822
30.185 3.881
28.693 7.707
-9.210 40.775
-22.035 41.594
-20.330 49.358
-21.078 14.848
-31.709 13.772
-13.059 6.585
0.734 7.977
-26.922 -8.519
-34.297 23.498
-21.155 28.939
-27.329 16.286
-7.055 47.869
-36.943 -4.576
-23.670 23.964
-7.961 55.451
2.207 45.799
3.910 47.425
37.550 27.837
28.941 22.167
18.085 34.556
28.088 28.427
-4.267 54.066
10.850 44.419
-9.393 52.333
-21.680 36.995
-9.599 44.152
-12.695 31.702
-8.234 28.817
17.871 26.206
-9.203 3.127
-19.831 37.382
13.215 50.338
14.101 39.282
2.859 1.884
2.182 -0.589
-21.459 37.973
-28.022 27.776
-26.963 29.702
-31.367 -1.627
-23.440 8.032
-33.254 19.930
-30.962 14.875
-20.087 35.519
-16.712 11.401
-4.402 27.497
-20.097 7.776
-33.840 -14.411
-18.690 14.424
-36.152 -1.917
-38.507 9.438
-38.449 22.490
-24.237 52.628
18.569 22.464
23.682 43.497
10.577 47.079
18.306 50.638
8.348 55.096
13.689 43.470
0.102 36.957
-19.840 16.422
-24.956 3.476
14.735 2.294
16.998 13.900
35.650 -0.441
33.045 9.772
10.408 28.067
39.363 17.897
5.972 2.752
-23.559 7.858
-10.090 -13.516
-26.739 13.046
-43.553 25.139
-29.659 42.291
30.603 12.498
-11.281 -7.070
-11.900 -9.734
-12.239 -9.144
-3.061 26.193
0.045 31.047
26.192 22.856
23.697 -4.441
1.706 -19.432
-12.271 48.784
-24.193 56.133
-19.141 -13.381
-27.010 17.425
18.380 23.415
15.802 -0.912
7.964 0.803
15.968 39.896
15.171 53.862
32.390 24.422
55.418 17.065
29.509 40.798
19.272 34.911
-5.341 16.776
8.338 6.063
-11.606 -15.973
-4.778 -19.362
-33.916 10.807
-31.838 -22.665
6.430 -24.042
36.758 11.785
12.361 -16.431
-15.734 -8.022
8.992 39.322
3.027 25.567
-18.749 31.980
19.079 43.535
5.461 56.694
20.113 51.776
7.984 35.139
27.210 43.259
9.802 38.312
-47.176 24.274
-31.480 19.643
-13.320 19.768
-9.375 25.028
3.528 25.694
-3.184 40.288
-21.092 54.213
-34.724 22.626
-29.233 12.563
-15.800 -26.892
6.730 5.564
-4.891 -14.400
6.871 36.204
20.295 46.461
40.282 26.402
22.447 23.613
36.535 -7.867
29.717 17.917
5.339 -2.854
3.053 15.557
-33.953 21.283
-19.115 19.596
18.751 13.957
29.897 46.560
28.182 40.415
38.143 17.023
23.760 17.934
33.261 26.826
30.113 47.300
21.319 18.573
30.281 37.888
13.050 49.685
22.364 29.393
-13.471 22.292
-5.881 13.287
0.295 51.650
11.220 45.472
-0.431 45.738
-7.832 43.423
-13.989 30.093
1.091 -8.300
-26.193 -12.169
-30.222 27.186
2.535 15.238
-26.314 3.773
-11.036 -17.857
-25.537 -0.623
-16.614 -4.307
-2.293 19.983
5.381 42.398
29.010 38.618
35.334 35.765
32.544 42.463
25.233 39.296
6.387 58.078
-20.591 27.474
0.413 29.600
12.178 27.728
-6.192 17.663
2.620 4.977
-28.111 -29.746
0.095 -11.130
1.102 -3.852
-19.439 43.862
-32.107 44.788
-15.981 54.162
2.997 31.810
-1.330 53.876
-33.418 34.600
-9.835 35.690
-21.109 29.038
-5.388 54.945
9.608 39.870
-10.813 38.916
-28.040 18.296
-37.321 23.320
-31.499 44.099
-26.494 35.176
10.682 44.912
-18.353 47.377
-21.197 23.966
-16.255 26.812
11.626 16.470
3.234 45.972
-10.741 53.584
9.881 40.521
-16.978 49.756
-30.851 36.152
-44.875 28.350
-39.822 39.803
22.936 46.082
19.064 54.485
23.829 40.871
18.836 56.332
6.639 50.615
-9.367 52.237
17.678 45.377
8.254 40.221
16.363 -10.819
36.912 -2.088
36.240 31.268
25.351 -6.968
22.108 3.720
14.361 25.926
-28.358 43.137
-17.586 -11.815
12.125 -31.614
1.402 -25.194
4.364 12.750
10.386 46.790
16.683 42.883
17.368 30.922
2.501 41.229
-12.953 26.460
17.179 37.597
-23.972 6.341
-21.313 4.024
23.939 -4.497
5.113 -20.041
-9.834 -13.293
-31.332 5.213
-38.231 3.860
-6.063 39.477
10.040 39.227
28.686 14.092
3.886 -9.452
-19.299 -9.424
-6.990 -6.470
4.589 -9.804
15.314 -13.437
-12.784 -19.361
-29.110 -12.676
-19.997 -22.087
-45.447 -3.443
3.669 -30.904
6.991 -23.763
25.073 -27.149
20.022 -15.580
-19.961 -3.207
-43.603 12.651
-32.457 9.305
-14.258 35.594
-30.197 10.689
-21.808 23.171
-21.496 21.595
-8.410 15.320
-2.437 -6.493
21.279 46.564
-5.278 46.637
-11.560 40.770
-11.113 48.432
-16.085 51.730
-4.255 48.296
10.622 44.831
7.980 32.858
21.401 35.473
31.263 21.777
16.865 40.276
-15.494 41.950
3.188 43.449
8.656 57.679
2.531 62.834
-6.861 57.454
-30.229 39.735
-15.057 29.227
11.492 -16.616
10.284 -1.570
35.942 -1.319
32.887 14.840
24.122 44.058
-0.340 51.395
13.784 51.771
26.607 49.678
30.399 44.050
28.162 40.024
18.622 34.267
24.094 21.738
44.219 23.316
33.728 28.715
20.385 21.961
-5.986 51.754
-21.654 47.248
-11.145 46.183
-29.025 29.930
-17.766 42.954
13.319 41.284
9.696 24.987
-16.321 34.544
-42.375 13.501
-9.252 52.427
-0.557 46.688
-24.722 46.074
-35.284 19.639
-16.235 41.792
-7.572 44.335
0.303 36.327
17.123 8.728
30.595 7.400
31.200 10.969
23.818 3.370
28.740 18.347
47.148 -2.684
34.619 -19.169
25.508 31.692
13.771 8.083
15.965 35.556
42.739 25.792
35.111 10.634
26.210 6.502
24.721 33.389
19.072 2.856
31.924 -3.848
37.452 -6.784
38.425 8.136
22.679 35.471
19.362 44.666
24.903 44.927
30.708 -5.514
-12.912 -16.240
12.719 4.355
20.618 13.537
-3.617 17.027
13.589 -21.394
21.570 -0.645
15.972 5.802
15.331 24.330
23.845 18.935
45.181 24.664
-18.667 25.546
-29.844 -6.911
-36.081 1.029
-28.050 13.944
-27.192 -3.962
-27.384 -3.246
-15.643 -21.192
-33.540 -3.749
12.035 -11.999
42.309 19.328
42.928 17.005
9.368 26.382
6.836 44.428
10.896 44.049
-2.039 47.384
-8.964 42.785
9.077 8.795
32.027 0.417
32.025 26.225
33.436 30.324
17.417 49.060
-3.483 49.150
2.666 40.583
-27.967 -6.347
-5.518 -18.001
0.785 -9.663
15.388 16.892
-0.814 23.041
-6.990 4.843
3.279 -4.857
5.297 10.737
-26.575 -7.176
-32.191 38.659
-15.930 17.562
-4.117 22.799
12.218 24.635
11.985 -0.446
-26.788 24.222
-35.431 17.960
-31.859 3.745
-23.406 39.692
13.834 27.874
12.065 6.986
8.515 35.613
-0.901 9.864
-10.416 15.315
-25.749 8.816
-12.156 18.783
-19.959 -11.986
-48.968 12.379
-14.141 10.940
-3.993 18.905
7.338 24.628
-5.252 39.289
-41.458 24.736
-31.094 24.402
-36.768 31.298
-29.862 -7.692
-28.810 12.464
-33.672 0.832
-21.743 36.135
-44.087 17.780
-7.904 34.060
-31.032 40.627
-18.335 37.609
-26.758 37.346
-19.692 36.329
-10.484 34.383
26.405 25.619
30.717 7.865
13.601 34.430
-18.559 40.695
-28.148 41.614
-9.293 45.327
8.453 48.342
20.599 16.885
20.452 38.622
12.251 59.502
-2.315 36.389
8.279 34.667
15.701 39.359
7.381 57.990
-12.235 46.674
-11.578 55.574
-33.248 14.197
-25.639 27.927
-16.666 15.715
-16.624 38.669
-2.128 23.276
31.948 28.284
35.445 25.237
25.849 34.589
16.231 18.954
23.338 12.759
-0.830 30.740
7.996 27.666
15.951 28.193
31.317 11.859
12.841 -10.354
21.965 -14.540
-19.324 -20.911
4.259 -24.490
36.509 -17.270
24.335 7.567
23.125 31.735
23.884 -2.000
9.513 -8.446
39.667 7.732
31.831 14.721
32.174 19.956
-2.436 -14.447
-12.175 40.211
-6.977 28.232
-14.407 36.946
-5.320 46.649
-22.696 34.314
-23.379 28.666
-18.474 18.942
-27.349 29.438
12.567 47.060
28.419 34.371
19.286 28.806
29.345 -11.222
-5.862 -23.483
1.591 -21.484
-2.862 -23.872
32.323 -11.632
18.759 -5.515
-13.261 2.207
-22.866 46.700
-35.658 17.003
-5.824 28.180
-11.164 38.509
-8.164 28.927
-24.501 24.243
-31.481 19.454
-48.584 22.493
-43.785 14.459
-38.552 5.220
-35.339 5.686
-25.280 16.406
8.256 11.450
12.444 19.049
3.426 -14.253
-21.406 -10.024
-14.824 -15.707
-4.542 -7.687
-15.506 3.856
-10.755 40.173
-46.454 14.467
-33.069 26.205
-22.484 19.248
-32.171 29.478
-19.786 41.383
-8.771 48.769
14.887 53.263
25.473 35.990
8.036 36.361
-6.784 44.611
16.089 47.117
4.206 49.228
32.473 33.899
37.797 5.677
1.750 -18.679
-33.171 2.249
-40.304 -0.433
-10.233 -17.938
-26.424 8.259
-32.283 21.387
4.110 8.724
13.522 18.957
14.202 17.687
-6.596 -17.805
-21.600 4.474
-19.188 31.711
12.822 33.986
-16.767 38.075
-2.605 47.923
-12.697 43.193
29.356 26.716
-19.403 -25.142
-10.691 -4.030
-9.414 0.868
0.866 -21.532
21.155 23.297
16.979 28.948
5.359 50.814
25.389 26.214
40.015 29.986
33.228 9.763
43.334 13.262
25.953 17.176
29.879 -7.828
29.006 5.742
28.417 27.711
-10.780 43.473
10.357 25.968
20.958 20.351
-18.432 -18.545
-41.961 4.745
1.929 49.896
-19.287 41.983
-12.631 12.195
22.255 -2.167
25.187 11.019
23.988 21.051
39.327 10.684
25.623 11.524
32.718 26.513
35.978 10.396
22.061 21.542
-24.515 20.304
-12.656 34.980
-35.513 15.225
-7.294 -19.158
-36.400 9.129
-4.979 -25.584
-37.242 1.237
-30.789 1.210
39.397 4.170
-20.097 -5.831
-7.997 10.003
35.359 8.417
27.646 33.286
-1.941 31.083
36.587 8.657
11.386 35.709
25.603 41.903
17.300 24.272
28.203 53.146
35.739 16.688
37.377 25.227
29.109 5.891
36.943 6.068
19.717 15.042
12.198 30.761
47.352 -2.814
30.409 -0.199
35.129 26.893
11.713 49.196
5.620 29.848
-14.122 -4.015
-20.537 -4.705
-10.696 9.521
15.556 17.852
22.036 37.849
28.951 27.335
-27.424 0.677
-34.793 2.222
-22.473 -2.608
7.125 19.899
3.431 35.673
0.518 37.857
-3.864 23.750
18.540 34.417
29.695 16.693
15.202 38.441
38.569 32.029
18.009 31.291
-3.235 49.958
-12.828 39.159
-9.570 35.403
20.391 26.020
23.095 -18.177
19.756 -10.406
2.838 29.121
-9.787 31.971
-13.189 35.669
27.428 14.402
20.814 -4.480
-19.447 -17.105
-4.614 7.085
-10.250 21.995
-22.063 35.023
1.934 56.615
22.357 6.199
-16.875 22.519
-14.642 -19.703
10.217 -18.680
2.985 25.135
14.710 -24.600
28.633 15.768
23.832 3.724
22.661 7.699
39.597 -9.433
0.201 42.436
-8.939 42.582
-3.904 28.568
17.985 17.320
8.553 46.062
22.467 29.797
26.503 1.067
9.771 -2.364
-25.522 11.161
-16.058 31.668
-20.957 31.386
27.084 4.309
29.722 32.964
8.582 45.307
-14.999 40.269
-29.880 20.869
-42.267 22.770
-26.328 22.211
-41.765 12.321
-32.361 3.755
-13.681 43.673
27.985 36.494
22.238 18.025
30.054 41.918
-3.626 54.748
-10.871 43.280
-7.753 56.712
-28.554 10.275
-27.273 -1.006
-43.272 19.046
-14.263 36.907
-18.701 17.645
4.637 26.535
36.081 9.986
19.082 48.540
24.335 12.135
-1.600 -8.732
16.279 19.777
7.037 24.960
20.784 16.145
16.366 44.949
31.080 20.021
20.703 26.766
-1.655 14.855
-7.738 45.226
-13.267 45.584
-13.442 31.769
1.799 49.770
19.902 44.613
34.111 23.123
35.049 4.488
21.372 -8.783
28.172 -5.388
30.839 26.982
20.760 16.284
1.112 1.386
-22.271 -1.075
-16.614 -6.084
0.554 -15.324
-17.472 -14.790
-10.567 -23.532
13.435 -2.897
17.735 13.395
-16.027 -3.567
-4.408 39.204
-32.098 23.354
-19.030 19.509
-22.674 40.258
21.724 31.537
28.300 16.849
7.709 22.891
35.604 36.367
32.431 37.253
14.415 16.847
16.436 48.919
35.634 35.695
23.467 10.438
14.382 42.444
4.045 44.311
23.483 35.409
-8.356 28.906
24.676 1.836
3.549 16.527
31.178 15.799
35.678 42.042
5.382 49.202
29.813 17.224
21.016 -18.430
22.708 -5.507
18.084 24.966
-22.498 11.932
-19.792 10.380
-34.645 4.287
-5.554 30.328
6.900 -15.561
-20.646 -5.039
-31.315 8.099
-10.755 38.960
-14.153 10.875
4.713 -5.916
24.635 0.069
3.884 50.759
3.538 22.481
-27.279 6.728
-28.838 -1.641
-23.126 36.492
2.151 52.212
10.234 45.339
-14.343 47.162
-35.991 27.319
-26.575 30.336
-33.930 30.759
-17.138 -14.696
-12.100 -15.640
-6.415 -4.171
3.451 -22.862
33.911 0.097
19.496 42.039
32.714 38.095
0.665 37.695
-16.188 -1.230
-22.575 1.260
-39.822 14.222
-47.463 24.371
-1.363 -23.432
-8.062 -32.534
22.492 -4.526
17.717 -22.436
-17.712 20.895
-18.343 35.333
-16.402 29.337
-23.505 34.530
9.804 47.268
-16.167 55.043
13.176 46.437
4.523 46.638
16.554 -14.090
12.077 -6.620
27.326 33.367
8.572 53.068
-17.491 43.769
-6.423 50.283
-30.694 32.652
-13.333 46.722
-3.832 25.539
23.583 16.655
34.330 31.563
7.515 38.558
-29.182 42.941
14.729 25.796
14.673 21.844
-18.712 32.025
-29.533 20.557
26.032 8.022
14.361 10.025
22.795 -11.527
-5.791 -18.122
7.924 6.513
-18.816 34.736
-38.193 29.699
-6.682 17.059
12.081 58.323
-15.647 41.359
-39.512 9.344
-30.838 -8.716
-1.520 -1.401
-9.319 -3.678
-25.089 8.195
-33.669 5.176
9.940 14.106
37.473 20.489
0.333 -16.694
-3.130 -12.831
-1.335 -5.570
-13.667 22.129
-26.867 22.640
-24.669 19.673
8.457 41.309
3.960 29.386
-20.886 35.866
-29.924 46.167
-17.408 35.675
3.408 49.124
1.053 44.467
1.856 46.309
29.484 35.691
24.589 31.146
11.619 4.946
10.805 10.453
21.220 46.544
34.244 12.719
35.386 27.775
12.326 54.365
-10.867 53.242
-12.850 52.203
-16.436 30.787
-8.122 30.829
-23.801 38.709
-29.518 36.891
-22.112 47.129
-24.892 37.988
-38.373 3.316
-21.755 -11.567
-22.874 17.033
-42.420 15.591
-24.093 -3.349
-10.633 -4.508
-49.545 4.173
-23.626 1.564
-28.580 31.920
-45.317 11.271
-28.044 22.024
-25.021 21.044
-10.072 -1.875
-17.246 -20.485
15.361 -22.791
36.513 -4.939
24.550 19.673
-9.675 52.565
-9.240 37.888
7.256 6.792
-14.266 14.442
-22.272 4.949
-8.031 -0.902
-8.632 -26.436
-8.364 -3.992
11.617 -22.262
23.088 3.486
3.435 -0.390
10.576 -13.678
10.286 -23.105
-24.414 -7.653
-1.094 4.155
-24.193 21.615
-11.688 20.490
-12.464 41.661
-32.220 24.733
-27.326 12.179
-29.362 2.160
19.040 55.188
24.965 39.107
19.799 13.769
32.746 36.310
24.521 24.379
37.708 17.384
26.864 -1.409
31.444 -4.422
6.630 14.410
28.008 3.624
-2.711 1.535
26.475 29.323
10.550 28.041
17.053 27.105
38.273 19.750
45.045 24.639
1.832 31.852
31.789 16.207
-1.332 -5.005
-20.129 -17.498
-27.023 -25.295
-34.181 4.785
-31.046 9.024
-19.425 34.464
1.938 46.813
9.379 45.349
-3.601 48.742
2.424 41.520
-27.309 -13.566
11.116 -2.107
-8.421 34.413
29.317 29.478
24.675 42.402
7.321 -13.083
34.076 -2.407
12.855 -13.440
-38.924 3.259
18.216 -6.881
-24.843 17.326
-7.706 -29.744
-26.977 -3.914
-42.225 27.597
-31.663 3.753
-21.025 -5.813
-34.759 5.550
-47.077 35.905
-27.731 28.573
2.112 44.018
11.485 54.571
28.549 22.715
29.839 7.771
-4.625 10.777
0.804 11.411
-3.782 -8.730
23.538 24.816
27.372 -16.731
-9.377 22.910
27.255 -10.337
18.140 41.633
-12.368 23.011
-11.502 40.306
-6.011 51.376
-33.769 27.073
-34.977 11.771
-23.173 20.939
29.006 10.269
26.611 6.395
33.038 18.568
45.566 18.238
34.416 36.667
34.019 -2.233
8.135 9.452
29.923 43.124
14.308 30.907
-24.537 22.853
20.549 40.254
11.208 38.026
2.809 41.364
22.904 -0.713
-3.056 -9.396
18.617 -31.095
-26.095 -6.928
-19.993 28.710
35.429 36.243
33.877 15.325
-35.624 15.843
-36.333 14.023
-35.770 22.029
-31.891 21.599
-13.437 26.863
-24.938 42.507
-31.458 14.409
-41.877 2.946
-42.364 13.063
-28.040 2.263
-6.428 -15.791
5.021 -0.237
-17.463 7.965
15.593 16.229
13.584 -0.027
-27.569 18.013
27.197 19.375
31.006 32.602
-3.404 41.724
-28.967 41.338
-30.635 17.031
-18.928 -15.265
17.551 -19.008
28.203 -18.022
38.530 -6.119
30.346 19.486
18.697 28.172
35.067 -0.294
21.388 29.286
30.417 35.811
37.967 31.670
2.538 43.120
-12.944 24.954
14.685 42.692
-14.565 39.383
-18.398 35.986
-18.964 52.702
-48.958 9.886
-26.770 46.081
-3.580 40.099
13.319 47.772
14.681 29.884
26.672 37.465
29.747 19.208
-26.028 16.430
-31.737 5.612
-31.126 45.184
-27.504 33.219
-23.193 9.909
-26.931 -15.518
-1.973 -28.362
24.477 6.792
8.557 4.506
6.964 7.726
6.605 8.061
-5.960 -14.367
18.328 6.120
-9.402 -19.067
-36.561 3.282
-41.956 6.509
-23.457 -10.277
-29.758 -2.043
-28.655 -12.417
-39.601 -0.929
-33.074 -4.829
-35.746 28.776
-43.470 7.469
-24.201 -5.231
-27.455 42.722
3.488 55.193
-16.703 16.755
-26.678 9.403
-22.060 22.534
-11.661 39.604
-23.105 39.870
-25.365 30.520
-20.668 31.543
14.167 41.910
-12.133 8.868
4.807 -10.677
16.301 -26.371
40.128 11.841
39.178 11.707
-25.437 22.220
-11.525 50.195
-9.829 45.074
-30.189 31.782
-16.696 50.360
-2.025 41.278
-28.382 23.822
22.453 4.030
-5.922 -2.777
-16.536 -7.916
7.210 9.800
-3.538 -14.830
-6.593 -30.381
-6.035 -9.345
-30.665 11.658
-3.499 -9.518
-47.757 22.808
-13.104 -1.376
-40.618 30.363
-26.283 16.859
5.164 8.600
12.818 48.258
8.232 46.668
25.958 48.948
20.054 46.099
-9.421 53.187
-2.296 47.528
16.002 46.461
2.193 46.661
-41.475 13.162
-15.711 52.042
-24.192 27.935
-19.789 43.644
-22.996 43.811
-18.179 45.823
-34.053 17.135
-45.469 28.068
-18.327 36.337
-25.632 51.481
15.207 44.679
16.707 16.881
31.855 39.423
2.204 56.528
3.543 2.290
30.183 29.277
24.350 19.112
7.184 46.968
15.868 40.859
7.717 41.133
-1.908 -8.030
-24.689 -1.890
-4.148 0.888
-4.753 52.203
-23.721 45.886
-31.290 41.606
-28.369 26.717
23.126 44.919
26.258 46.101
27.296 30.595
19.357 25.694
-25.760 29.716
-7.958 22.336
-14.436 -20.783
-6.535 -28.162
-21.660 -19.249
4.031 -10.963
-7.207 -22.083
-35.907 2.228
-0.845 4.487
17.293 58.922
13.542 56.133
12.607 39.845
18.841 33.974
16.933 53.520
23.870 48.844
16.737 45.502
6.204 13.475
-25.071 -0.487
1.454 -21.419
-34.843 -14.446
-30.402 -18.214
-26.463 40.734
-0.570 36.676
-19.794 -30.093
-16.837 -12.942
-6.652 -14.405
8.817 -11.520
5.637 -17.843
38.874 6.795
13.123 -21.805
15.409 -10.340
23.880 -18.417
20.209 -15.096
22.966 18.427
-5.458 -23.210
-27.846 -10.496
4.506 0.564
-14.480 -21.946
-10.250 4.134
-16.543 3.058
-18.117 1.562
-17.123 27.782
-27.146 19.897
-12.728 40.178
-7.017 -14.707
8.404 9.537
19.235 43.660
32.047 24.784
20.621 23.843
38.744 -6.167
15.084 -12.915
27.515 -3.756
14.382 -11.025
33.126 0.160
10.476 35.020
11.101 55.223
21.179 49.034
22.319 41.326
33.043 25.089
23.317 0.636
30.960 -12.754
28.563 3.142
-17.217 16.818
8.412 15.144
-20.911 38.815
-36.182 25.527
20.244 43.290
6.157 27.500
-8.513 51.231
-20.934 45.171
-28.424 45.379
-27.437 38.661
19.266 37.169
17.785 37.319
22.676 3.363
-10.334 -18.438
-6.796 15.275
-34.325 17.659
-28.224 1.829
-32.423 8.616
-20.271 0.105
-14.334 -12.139
2.682 15.642
-27.360 -13.807
18.813 42.532
30.992 20.024
15.992 14.921
-3.848 8.635
4.224 9.134
-1.379 8.565
18.618 -6.253
-0.682 -27.115
5.450 -9.738
28.644 -7.477
16.880 -11.300
35.783 -5.429
14.699 12.634
-22.623 33.515
0.989 44.118
-25.741 36.611
-23.959 46.949
-31.157 39.487
-5.003 52.121
-6.362 46.933
-7.322 51.238
-0.723 30.948
2.268 23.673
1.946 -19.822
7.183 -6.822
44.426 -14.010
36.669 34.544
38.029 23.063
41.809 -1.688
2.037 36.759
33.999 32.967
36.442 25.689
31.925 22.564
24.891 36.634
12.642 37.339
7.946 41.168
7.839 47.431
15.818 51.723
28.217 36.375
8.967 47.704
-20.794 39.829
-39.716 18.410
-33.442 10.554
-34.415 12.504
-4.832 14.336
4.444 54.952
-29.411 45.357
-18.295 46.008
-22.476 38.857
-27.563 31.210
-28.611 45.242
10.455 43.243
32.672 35.101
45.380 12.369
36.978 37.221
24.939 42.749
37.225 29.894
28.892 38.817
7.246 46.278
-40.690 21.200
-30.003 7.422
-38.317 17.444
-27.298 -9.116
10.853 -3.244
-26.162 -9.766
-11.913 -10.390
-18.291 4.452
-9.464 13.608
-2.551 26.063
-5.571 8.899
-1.486 19.614
17.443 35.446
-4.132 22.272
-4.726 42.574
-16.426 51.271
-9.860 53.166
-32.394 39.393
-26.421 25.948
13.360 41.407
28.684 40.969
33.067 43.711
27.443 17.640
31.542 23.706
33.471 -0.736
40.287 35.882
24.832 41.320
10.151 13.358
23.403 -19.207
-14.472 9.686
32.919 17.053
5.907 27.917
23.765 34.041
5.966 56.930
-24.518 29.057
-24.383 28.002
-25.580 33.484
-21.242 47.634
-36.004 32.248
-31.969 21.031
-13.864 18.016
-26.964 8.143
-10.915 -3.839
4.917 -13.753
-14.791 -22.681
-21.880 -14.017
-13.566 -4.285
-13.436 17.584
30.075 19.184
31.029 -0.444
23.732 24.384
6.963 8.948
-18.128 20.469
-33.145 33.925
-30.933 20.878
24.285 34.684
8.137 -6.349
42.836 -3.414
11.458 -10.429
2.463 41.437
32.099 42.545
-16.253 36.919
4.038 38.776
27.539 37.737
22.031 32.369
8.729 38.044
39.516 7.298
36.155 32.996
36.413 5.754
27.948 33.454
-0.609 35.547
-3.145 8.939
7.428 29.216
20.485 -5.568
13.264 25.381
19.617 37.025
-8.685 52.827
-6.713 49.785
36.067 23.611
19.472 38.637
25.662 43.831
27.279 5.929
32.061 -8.463
14.954 -23.109
36.238 15.083
19.234 41.723
-16.006 31.444
-18.263 38.082
-30.665 36.297
-39.566 39.130
-16.150 34.416
16.697 37.655
27.155 52.701
27.213 7.719
21.895 38.135
12.758 45.605
27.420 33.816
17.370 31.488
22.906 44.273
32.014 15.040
-3.613 7.297
-2.440 30.588
-0.798 50.056
-6.769 44.437
8.666 42.775
-9.881 6.432
3.484 13.550
13.763 -0.166
11.422 -29.873
-46.808 0.816
-26.423 9.788
-9.855 10.365
30.989 1.156
-0.174 -12.107
-44.106 24.146
1.900 -12.991
14.893 -0.168
15.193 15.146
34.278 10.137
31.857 -5.088
0.912 -24.850
-10.179 -16.925
-4.632 -24.856
22.232 25.509
26.335 30.476
-14.043 57.809
-26.991 38.697
-24.417 6.686
-20.651 -0.313
-20.157 40.589
-20.370 20.937
-29.572 36.367
-23.872 35.460
-25.330 41.829
-7.919 47.839
9.995 53.133
-2.444 45.520
-22.459 5.737
12.961 24.287
7.450 -7.826
7.325 6.093
-8.208 2.272
-20.516 7.275
-27.353 22.150
-0.302 19.576
-11.398 14.799
-31.382 38.693
-26.354 26.545
-16.445 4.711
-26.842 10.114
-15.832 -14.643
1.021 -8.495
-15.613 -10.442
2.119 -10.111
10.248 -21.372
-28.905 8.163
-29.763 1.056
-34.030 19.228
-34.710 43.474
-36.018 15.834
7.401 52.692
-12.094 57.284
4.496 41.101
33.255 50.778
-3.200 43.211
8.158 15.067
19.067 37.727
9.872 50.538
19.244 35.997
12.515 43.586
28.664 44.852
12.231 37.283
39.695 15.495
30.108 34.841
12.625 48.195
30.373 44.270
42.256 37.375
30.119 25.849
20.441 47.270
36.944 16.244
45.577 17.787
36.201 -0.137
22.799 -14.543
-24.293 -6.417
-21.940 45.298
16.332 40.686
-18.565 51.476
-3.068 52.743
-14.853 43.389
-35.486 22.239
7.519 23.832
36.017 -0.140
18.684 -3.479
44.079 12.617
39.905 4.243
30.679 12.826
19.969 2.994
-3.725 -11.934
26.031 2.206
7.773 -31.415
33.423 5.150
7.188 -15.410
18.006 11.206
14.676 -7.647
-13.010 -6.196
21.759 23.302
-8.010 -23.163
-16.796 6.027
-9.316 -20.719
-14.163 -14.979
-26.114 -11.100
-30.264 16.396
-31.575 28.486
-22.537 35.749
8.164 39.633
34.567 20.027
29.657 22.454
25.016 20.260
33.993 13.970
26.259 -12.229
28.366 -16.832
13.882 40.722
12.987 45.915
24.812 31.603
35.473 23.259
21.017 -9.273
-2.551 20.299
-10.462 -9.740
-38.265 2.535
-40.327 20.525
-27.691 34.091
-25.819 31.302
-4.017 59.357
-20.595 46.333
-29.079 37.137
-34.386 16.656
-35.422 31.081
-47.473 30.249
-16.419 43.243
-12.852 -4.163
-24.967 13.572
26.921 10.889
-4.538 -2.632
-11.347 14.139
-5.160 -10.860
-42.277 19.353
-36.523 3.761
-3.567 2.652
21.190 -16.737
13.850 -13.072
6.255 -21.302
4.091 -27.610
-25.486 -16.339
-35.002 1.636
-5.230 31.385
-5.582 8.630
8.473 22.898
-21.506 32.606
-2.809 31.963
-35.914 5.755
-0.290 -9.720
27.313 24.716
21.587 -17.680
21.708 -12.579
30.444 -13.886
-8.949 -16.999
24.615 -13.707
15.515 4.280
7.328 40.603
6.364 56.660
-2.070 41.038
6.850 23.824
-40.058 10.653
-38.890 7.411
-35.084 41.112
-29.546 19.356
-14.980 -12.780
-34.178 -0.382
-31.067 38.883
-22.282 14.865
-38.481 33.812
11.537 49.546
0.957 51.800
16.329 50.406
36.483 13.778
4.951 31.824
-3.826 31.344
1.058 26.956
-14.727 29.329
6.276 47.789
-47.232 17.930
-27.330 36.873
-29.197 32.534
-14.262 34.176
1.001 48.171
0.794 43.216
-23.833 17.419
-20.293 42.829
6.383 48.265
33.262 24.979
41.450 30.541
9.694 17.483
-28.407 8.080
-38.864 1.804
-28.958 27.332
-28.443 37.783
-6.457 33.642
1.741 40.381
20.574 6.939
10.581 7.418
24.844 19.410
21.254 -3.599
7.306 13.482
-17.551 -25.559
-24.667 1.342
-21.817 24.053
14.160 15.098
31.343 16.358
50.874 -10.075
43.996 4.623
21.517 25.225
-1.926 30.264
-36.248 12.331
-27.148 43.998
-22.458 24.440
-21.619 47.669
3.370 51.249
16.525 24.173
-2.071 41.990
7.798 19.891
18.965 16.266
14.267 24.181
7.305 45.197
16.989 52.027
1.538 20.848
37.286 14.598
22.218 43.103
-7.952 32.291
-29.900 -0.126
-18.693 -13.670
-19.060 41.170
14.490 21.969
16.306 15.283
3.109 30.178
27.063 46.184
31.325 47.034
0.304 45.408
13.405 44.428
3.487 22.434
16.133 -6.378
19.025 29.720
15.995 41.469
-1.201 25.795
3.372 47.844
-4.765 58.865
8.790 31.173
5.164 31.511
-21.085 23.576
-16.896 31.552
-19.301 0.869
-32.250 2.238
-10.938 27.404
5.918 53.577
1.351 30.597
-18.810 50.931
-26.515 43.970
-25.543 31.295
-5.783 26.342
7.966 -13.747
-4.816 -22.739
-8.916 -6.700
-13.468 -30.644
-6.945 3.277
-2.188 -15.164
-17.058 -0.940
-34.324 41.325
-27.234 39.514
2.140 50.274
17.497 45.936
-8.422 27.501
21.705 32.358
-18.423 39.005
9.444 35.326
2.700 41.585
-1.737 10.268
1.103 -19.297
21.848 -0.657
6.168 -13.204
13.694 19.319
29.539 24.658
-11.017 45.128
5.977 53.568
27.476 38.391
7.100 42.765
32.309 -1.844
10.360 48.733
18.800 44.624
15.231 56.430
13.355 44.348
16.427 26.519
35.676 30.264
-0.978 47.146
34.133 1.709
28.369 12.219
19.317 33.134
35.468 3.861
37.607 16.742
37.129 2.809
33.466 19.575
9.421 42.025
31.033 17.039
2.648 8.293
24.777 38.838
-12.106 58.095
5.524 55.092
28.328 49.684
12.489 48.105
1.150 11.432
35.411 -5.307
14.743 6.161
28.362 16.219
28.060 24.732
-17.344 36.038
-15.771 40.535
18.502 31.571
15.381 31.618
13.325 49.688
17.970 38.297
7.148 36.231
-16.783 55.556
-12.693 48.999
-5.920 45.007
-3.749 27.776
15.677 31.287
35.703 34.336
26.894 38.605
12.274 52.581
34.901 27.365
22.969 43.837
-1.933 45.432
1.803 42.222
2.601 -17.040
40.380 17.886
22.645 -17.739
-4.901 15.034
-3.550 -16.838
-20.804 -14.865
-16.578 0.131
-15.182 -8.058
-5.658 -18.186
-13.127 -3.414
-32.439 16.961
-23.275 -24.144
-5.259 23.314
6.031 31.137
-28.329 -8.241
17.882 -24.732
18.305 -19.979
19.464 -11.116
30.180 -4.590
20.374 2.102
31.276 26.225
3.961 53.121
30.517 11.617
16.612 1.908
23.785 29.176
16.645 34.104
17.575 18.874
-5.889 36.654
-10.821 43.952
-47.804 -1.339
-22.194 -27.313
-4.979 -19.526
14.373 -4.760
14.855 -10.501
16.219 -10.712
28.118 35.115
31.069 1.618
-15.256 23.848
29.805 19.017
-18.295 42.277
9.532 27.265
-18.465 41.346
-39.266 18.678
-27.287 31.868
-19.605 40.811
-42.778 30.284
-30.007 25.708
9.464 39.745
4.785 32.663
20.531 4.920
13.144 29.373
7.705 44.166
19.391 24.031
-30.853 14.411
8.967 39.395
21.738 29.334
17.482 29.693
-6.494 45.082
-26.274 51.950
-0.931 40.051
22.531 44.698
34.580 19.587
39.873 15.336
9.499 -0.570
18.833 22.044
-24.201 -10.771
-16.240 -26.773
-21.847 2.735
4.707 -24.321
-13.372 -17.155
-20.706 -6.142
-17.487 36.584
12.105 48.269
-17.750 46.630
-19.825 42.073
-40.459 22.805
-34.490 2.411
-13.155 18.851
30.955 15.228
48.464 2.135
33.871 36.019
32.061 36.803
-1.316 55.878
-8.249 48.299
29.495 44.831
10.379 24.561
33.828 32.362
29.699 10.451
28.458 11.291
36.112 4.461
33.936 24.017
13.727 42.747
25.450 26.915
15.603 36.730
29.828 4.597
-18.106 32.609
-0.087 35.613
-37.890 31.187
-41.556 31.537
-4.355 44.738
-18.696 50.979
-11.451 45.235
-4.556 35.170
-10.231 48.855
-7.690 52.940
9.909 56.490
26.138 46.268
3.669 53.441
-11.015 32.064
-26.150 26.660
-11.485 19.337
-6.447 -24.287
0.421 -5.101
24.445 -1.773
31.867 30.915
35.668 41.700
26.174 17.686
-0.526 45.953
26.068 26.824
29.247 -9.592
-4.791 -11.079
37.163 -5.824
30.733 -8.214
-6.292 -10.062
-22.047 16.803
-12.462 0.785
-16.364 -10.092
0.057 -23.170
-0.883 -3.550
-9.911 -7.975
10.761 9.361
-2.698 -7.524
-2.872 -19.914
-43.863 17.678
-32.302 9.568
-17.817 15.803
-16.882 11.626
-2.634 8.400
-13.851 -1.444
-31.805 24.614
-41.798 15.352
-33.558 30.049
31.354 33.073
33.228 16.055
18.983 55.449
42.646 8.990
37.953 38.011
1.099 48.975
-22.274 -6.304
-32.766 -2.685
17.996 2.076
12.288 15.760
5.419 47.504
-16.049 -9.616
8.109 3.149
-0.857 19.869
12.238 10.317
43.902 19.026
20.369 41.102
25.000 37.545
25.036 42.500
22.747 50.667
29.198 20.606
22.129 -6.167
23.908 18.644
11.501 29.324
-30.526 27.178
-24.557 37.374
-29.763 36.738
-31.647 28.088
-31.621 12.197
4.823 -5.874
11.627 38.771
5.302 49.399
-4.530 50.010
-2.712 49.917
-38.352 -1.625
13.065 -15.546
35.377 0.830
41.888 16.345
44.803 10.789
35.266 15.926
9.295 -15.302
-29.273 15.287
-15.118 16.577
-21.664 -17.617
-8.220 -23.894
-27.659 -5.274
-25.228 -15.204
-32.694 -1.345
-5.214 -4.672
15.835 27.712
1.469 44.608
16.575 49.066
4.334 31.778
21.975 39.156
20.136 47.790
17.762 46.525
7.094 -4.293
23.305 3.509
15.741 -6.413
2.159 -5.973
-0.825 39.906
-13.857 33.520
-31.843 20.997
-35.485 8.973
-21.699 38.980
-32.089 35.779
-25.280 33.016
-39.244 20.669
-32.104 6.395
-48.938 0.913
-38.213 29.713
-36.692 25.348
-14.109 51.754
-27.861 27.893
-11.233 23.638
17.281 29.457
27.602 -7.057
13.496 -16.003
33.321 1.786
38.083 12.279
35.680 -20.949
26.173 -18.030
16.849 -9.327
25.692 10.730
29.844 2.214
19.567 -0.955
31.364 20.564
-2.146 49.274
30.025 24.443
0.648 35.655
-19.688 26.870
-11.038 29.658
-0.780 51.051
23.724 38.075
9.239 17.254
23.309 31.424
20.119 31.843
27.146 -5.010
33.909 -0.048
43.438 7.179
33.097 -8.983
-25.865 47.747
-3.109 50.288
30.190 28.159
26.816 33.496
-11.900 38.526
16.022 17.377
46.161 9.818
44.624 22.913
-3.669 -18.076
-29.357 1.356
-31.632 9.045
-27.608 35.073
-35.274 26.948
-37.201 31.510
-27.820 15.285
14.147 41.942
12.473 3.093
-8.928 -16.513
3.347 -21.185
-13.090 -18.012
-20.439 -6.579
0.596 0.127
-44.711 14.420
-35.737 48.460
-18.553 38.915
-2.506 47.322
-4.382 49.368
-3.498 50.694
-11.532 43.432
-4.579 39.848
17.536 33.365
35.841 13.186
12.281 -18.057
33.691 6.698
34.091 10.275
-22.463 -13.417
-39.292 4.931
-47.630 3.809
-33.123 41.243
-14.926 37.562
11.217 54.377
26.378 27.485
42.588 34.878
41.264 8.053
33.760 -13.995
21.233 -8.952
-27.840 1.759
3.178 -20.979
9.401 -22.013
36.405 10.571
-10.449 28.965
-3.225 24.313
4.283 7.624
-15.856 -9.495
9.466 -3.187
-8.473 -21.394
10.987 -23.548
3.350 -19.139
19.349 5.919
35.880 29.192
30.067 26.746
31.019 28.760
33.583 13.109
13.010 1.642
36.210 26.350
36.484 38.163
-33.767 38.931
-23.211 60.303
-17.978 46.743
-0.364 47.846
-35.763 21.273
-31.048 10.679
-38.606 9.942
-24.748 42.138
-22.696 7.563
0.158 51.548
-29.194 48.297
-32.233 28.605
-27.094 16.323
1.430 45.154
-24.545 30.686
13.130 46.155
40.507 28.458
13.170 47.212
-32.901 42.570
3.858 34.216
15.907 51.485
28.015 26.140
23.953 34.142
25.123 11.015
32.231 51.907
39.406 12.051
29.300 15.029
22.771 31.532
20.977 43.821
-21.060 41.714
5.114 45.554
-24.288 43.555
-40.250 20.504
-24.039 41.243
-37.197 14.790
-13.360 46.060
15.518 33.471
34.795 39.191
23.933 26.715
-3.466 51.683
-14.855 50.204
-39.144 19.464
-5.236 43.199
2.000 52.004
-21.408 41.436
2.393 42.867
13.174 44.011
25.954 50.189
33.740 27.889
2.532 41.595
-33.193 34.015
-25.725 44.761
-28.504 50.010
-0.525 35.597
-3.367 56.475
-26.144 25.913
-17.900 -11.549
-0.797 14.679
-1.829 -17.640
-44.964 -2.326
-41.239 8.622
-31.508 18.712
-35.053 33.234
-33.923 14.173
-25.202 -5.444
-5.749 -21.008
16.070 -5.771
42.053 21.505
40.238 24.860
-5.063 36.098
26.723 32.126
24.461 25.712
19.886 32.488
-8.578 48.992
16.679 46.685
17.464 40.291
26.073 32.063
30.703 27.059
-0.264 43.785
-31.310 29.383
-30.170 40.358
-8.365 51.886
-23.993 37.049
-0.154 50.071
-30.921 12.245
-16.312 34.773
-11.184 13.663
-36.508 18.328
-28.319 38.258
-7.775 32.869
3.109 42.235
6.392 54.167
-20.030 43.054
-30.070 32.460
-27.668 33.832
-25.513 29.739
-12.890 45.091
15.968 49.566
-16.531 47.148
-37.706 37.580
28.719 38.030
7.151 45.945
2.221 26.616
-27.173 0.498
-27.061 -2.232
-28.768 -6.041
-19.248 1.968
1.856 51.711
28.035 29.177
-5.149 30.728
-29.538 25.414
-31.490 38.459
-18.641 44.667
-29.883 34.284
-41.799 16.945
-18.416 18.949
-9.324 1.260
-31.187 33.529
-22.169 32.569
-28.605 40.450
-9.912 36.617
-7.857 32.011
17.236 55.948
-1.637 63.882
17.879 39.575
3.388 49.153
1.928 46.750
0.765 46.583
-0.430 47.090
-8.274 50.814
-26.946 27.603
-6.675 20.946
6.218 30.654
-0.905 25.736
-25.505 29.158
-16.430 13.097
5.086 15.389
0.998 39.292
-5.705 12.926
5.230 -5.916
17.016 17.024
17.612 31.619
23.298 -22.344
-23.771 -15.180
-37.152 0.491
-42.947 24.272
-19.382 27.709
4.052 -7.420
-22.680 -4.713
-29.953 29.436
-16.323 39.150
32.315 17.671
-0.413 35.560
-34.350 36.581
-22.783 22.569
-33.235 24.433
-22.796 41.410
-34.275 36.288
-33.281 23.725
-9.717 39.405
33.449 32.122
30.508 44.548
25.697 40.283
-14.412 15.558
-27.635 -6.146
-18.112 20.227
-4.529 19.762
-16.191 48.576
13.376 34.797
38.842 28.108
25.291 23.148
-28.100 36.047
5.634 50.658
-21.267 56.842
-2.128 48.130
8.315 56.594
16.503 47.335
-18.561 51.055
-18.494 48.271
-29.325 34.021
-25.148 53.214
-12.611 19.590
-29.252 22.397
-39.981 26.930
-16.303 19.453
10.515 44.826
5.014 57.589
21.273 49.178
7.780 47.835
29.325 38.922
32.246 15.602
34.484 39.257
38.536 10.290
40.359 9.941
4.309 -5.153
17.579 38.973
28.363 33.885
6.072 19.932
18.475 6.081
15.378 -5.910
13.085 24.511
17.548 30.687
-18.962 10.239
-24.692 11.328
-29.831 20.001
-40.366 1.259
-22.993 29.197
-1.042 41.129
-9.403 44.584
-26.019 41.111
-36.012 5.110
-35.053 23.250
-29.411 26.800
-40.236 35.360
-27.334 -2.434
-31.945 41.073
-43.524 11.337
-36.663 1.948
-7.650 12.312
-22.807 -6.947
-23.128 31.673
-8.096 46.967
11.809 8.236
-30.971 34.300
-19.439 20.585
-4.751 12.820
25.221 -3.476
36.821 21.105
35.503 32.770
16.809 35.465
15.554 26.655
29.416 -5.687
35.716 -0.238
28.182 -10.473
31.731 17.328
18.991 26.422
30.967 13.286
39.529 30.963
18.882 6.698
29.148 -9.737
-2.131 -20.090
-3.755 -4.883
30.156 -3.287
-2.782 2.604
-31.748 -2.037
-20.465 -5.341
-1.952 2.994
-1.246 22.992
12.819 50.548
15.780 37.520
-6.990 47.413
-35.142 26.239
-28.732 26.649
-6.965 52.435
5.658 49.676
13.172 50.635
-10.717 53.125
-22.080 37.455
-29.525 36.802
-17.478 48.044
-19.264 30.366
-33.154 34.159
-37.165 23.216
-37.909 23.925
-19.680 24.479
-10.201 -13.095
-20.473 13.924
-16.190 -16.376
-17.482 -22.837
5.949 -6.535
17.193 -11.880
9.135 -28.776
29.738 -1.429
29.973 -4.664
24.025 -7.742
-15.324 -18.957
-15.383 -18.507
7.071 -17.520
-27.256 -8.308
-18.381 -19.837
-18.784 -11.688
-29.673 3.801
-26.913 7.191
-8.648 16.235
-41.005 -7.966
-28.013 11.262
-26.018 29.368
-30.657 31.804
0.123 54.907
9.524 30.702
38.452 34.807
10.110 47.264
23.309 50.707
27.718 36.324
35.512 41.234
38.760 10.483
30.318 -4.078
14.926 16.905
31.888 11.058
12.386 7.584
32.585 33.132
30.561 35.260
34.884 29.454
24.480 32.838
3.699 60.042
-18.519 51.196
-6.569 14.972
-13.384 32.092
2.437 23.138
10.148 11.933
-29.758 34.200
-21.587 11.010
32.501 -8.257
30.496 -5.956
26.007 -3.458
-6.708 6.722
-38.187 1.184
-30.280 13.593
-11.622 38.756
-32.280 31.343
16.986 38.012
33.829 31.956
23.172 2.081
33.490 22.842
40.702 30.477
34.544 -2.837
29.789 2.514
37.508 30.190
32.278 7.617
15.739 0.301
44.272 16.362
34.955 20.966
8.653 50.689
12.439 42.250
26.101 32.269
-29.289 23.400
-5.507 -15.824
46.436 -10.396
21.938 -20.211
39.006 -5.180
13.800 12.441
-6.545 21.841
-4.210 16.165
-5.392 46.515
-12.477 40.129
12.757 22.612
30.298 22.006
5.836 48.025
-28.258 35.698
-10.839 37.900
-23.434 30.346
-38.070 17.429
-28.391 20.629
-33.437 0.093
4.988 54.983
-11.467 46.043
-19.008 17.871
23.326 35.686
14.135 48.077
21.284 43.234
25.515 20.189
8.631 17.669
15.400 32.502
-19.419 1.526
-21.097 4.667
-13.353 -4.495
22.130 -7.330
37.281 11.625
13.780 33.312
9.436 38.789
-13.491 22.078
-38.474 13.582
-35.820 -5.401
-21.393 -4.641
1.976 -17.328
-30.176 32.534
-21.985 8.966
-26.178 4.818
-16.383 32.100
-26.982 29.767
-5.241 32.457
16.042 43.527
-5.241 60.624
8.356 48.587
39.007 20.357
29.802 44.400
38.567 20.276
26.163 -1.962
29.026 -6.674
31.394 -2.532
10.444 4.587
17.100 44.563
34.772 39.800
32.322 30.534
52.185 16.888
-1.077 45.335
4.365 51.101
-32.115 28.681
-33.531 7.093
-28.266 1.042
-18.648 -20.928
-35.540 -3.870
-23.633 -0.878
-19.238 -11.564
-30.219 11.314
-24.843 35.994
-38.580 7.679
-35.603 40.048
-26.882 32.881
-29.964 46.604
-43.838 1.404
-17.612 -11.506
-34.831 30.225
-39.688 -2.752
-19.417 -24.400
-14.953 -18.730
-3.547 -20.529
-28.938 -11.573
-11.032 45.592
17.475 33.902
-1.999 44.242
-22.568 17.543
-8.153 48.552
-30.518 34.204
-34.290 9.248
-25.249 -8.024
14.073 23.455
0.410 41.423
11.888 49.900
16.605 37.937
34.200 15.915
19.885 -3.512
27.433 2.784
32.817 -2.507
24.041 3.414
13.391 -17.361
14.932 -14.807
29.168 -8.072
35.439 -5.565
33.982 4.365
31.799 36.275
3.313 31.870
-18.152 35.863
-26.609 31.713
-12.985 35.787
14.334 39.652
-14.035 33.135
-22.219 6.048
-27.941 -4.442
-20.963 -10.845
5.895 -5.875
5.105 15.105
-3.822 -8.685
-2.589 -17.551
-5.123 10.156
-14.720 -3.279
-41.273 23.548
-10.136 37.422
-9.440 51.754
-2.075 46.158
26.973 -0.813
23.325 -12.583
-24.219 2.206
-31.286 8.301
-41.739 7.738
-16.966 8.455
15.330 2.536
-32.857 2.909
-49.025 27.568
-26.851 35.528
-20.061 -4.831
-30.963 -5.602
-3.960 -19.442
-11.539 -23.279
-3.909 18.100
17.013 26.813
9.388 -8.176
8.201 -12.780
6.374 -25.456
34.468 -6.390
33.891 15.915
34.432 1.433
25.892 5.369
38.662 27.138
36.971 5.824
34.653 35.774
23.093 31.988
27.650 14.144
11.722 13.226
15.609 37.775
2.883 54.354
22.963 36.314
34.241 17.163
-4.395 2.420
0.477 2.064
17.104 11.024
-3.710 -2.253
22.559 7.013
24.857 28.914
-16.539 38.779
10.007 35.377
-30.495 25.987
-10.133 36.263
-12.478 53.178
-20.288 22.498
-3.348 50.956
-21.985 43.020
11.824 51.094
17.371 35.452
-24.543 8.654
2.062 -18.720
9.356 8.607
3.081 48.391
16.114 39.257
1.011 46.719
19.786 32.649
11.805 50.549
-18.197 39.707
28.483 39.601
12.144 49.421
19.339 38.395
-19.313 44.266
-6.797 52.024
-5.005 37.609
-3.002 12.413
29.338 6.913
21.485 26.344
12.689 8.896
-1.759 10.765
25.517 -5.696
22.997 35.886
21.173 30.466
-10.289 24.352
3.900 8.446
13.746 10.962
34.000 30.780
24.166 51.626
7.802 41.454
15.234 40.996
28.548 26.311
-24.998 15.691
-26.467 1.351
-24.458 8.676
-31.278 40.428
-31.325 14.767
-39.236 7.530
-30.310 18.660
-29.783 -4.865
-24.273 45.253
-24.427 35.734
-26.215 5.787
-31.522 -12.057
-25.977 19.873
-32.393 22.184
-29.725 15.116
-45.661 6.225
-33.712 -1.631
-4.942 19.875
13.114 21.980
17.543 1.664
-3.375 -2.859
-0.754 34.123
-2.500 31.090
-28.656 29.120
-17.573 37.467
16.634 39.995
42.027 15.160
-16.963 40.803
-37.232 20.148
-39.684 35.547
-29.894 15.618
-31.667 4.465
-34.112 13.280
-15.197 -7.259
-27.307 20.624
4.953 53.540
4.182 57.463
-43.869 31.150
-32.644 29.057
-43.528 28.758
-6.936 15.809
13.808 32.097
15.260 5.450
15.241 35.671
1.819 43.876
16.783 16.331
11.854 31.967
40.683 10.948
33.484 24.359
24.045 31.762
11.182 43.510
4.984 52.181
0.795 16.520
2.735 38.030
-12.648 39.502
-5.599 6.266
-9.615 53.166
-11.271 46.851
-30.178 16.939
-26.417 7.582
1.472 23.740
18.073 -13.272
13.330 21.361
26.753 27.868
14.302 55.507
23.347 44.980
8.444 53.426
4.555 60.096
12.198 43.195
28.291 44.349
22.780 36.604
5.450 55.501
16.806 50.257
32.193 45.609
24.780 43.821
0.473 36.417
-44.641 3.933
20.947 41.705
1.912 53.499
22.138 54.130
-9.216 41.074
-5.537 44.586
-36.505 -6.068
-23.672 1.237
-30.548 20.653
-31.571 30.919
-16.877 32.483
-1.983 47.270
0.701 47.534
-34.953 9.669
-39.492 32.355
-7.264 22.726
-13.024 16.163
-3.801 1.602
22.860 -5.672
-6.788 32.563
-5.056 28.347
7.955 35.890
-13.005 53.085
-18.845 37.061
-30.842 35.019
-22.280 26.749
21.038 47.827
17.170 42.203
-35.157 20.119
-36.466 7.321
-16.048 40.396
-17.195 4.812
-47.351 20.235
-39.143 23.629
-35.571 -6.420
-24.782 -15.704
-34.288 31.969
-7.481 53.296
-33.145 35.680
-21.367 40.708
-35.599 15.161
-42.295 14.353
-23.376 30.495
-25.020 35.294
-15.421 35.164
15.164 38.103
23.241 47.582
20.775 46.407
-30.569 39.290
-34.963 39.927
-21.161 43.109
-28.899 33.008
-21.495 43.191
-6.901 33.751
-25.419 48.454
-20.341 34.975
-25.656 5.816
-7.624 51.961
38.153 23.613
19.664 36.279
-3.458 44.988
-0.721 52.383
-4.655 44.008
-17.787 50.853
3.236 43.625
5.936 30.892
13.103 33.556
31.988 24.331
29.195 23.138
4.771 56.106
-7.727 40.670
15.253 45.985
-39.838 27.909
-37.161 31.808
0.726 51.279
9.989 46.289
-6.194 32.616
10.310 31.393
17.600 27.498
7.835 -10.844
26.707 -0.588
23.316 30.645
30.335 18.867
-2.075 43.918
-4.600 25.190
-13.754 -3.067
-18.970 -3.331
-15.445 16.112
-10.615 25.658
-27.952 27.689
-50.739 8.575
-6.605 -18.929
-4.717 -0.372
27.631 -8.868
36.901 24.895
23.728 43.926
-39.566 38.730
0.234 45.713
-22.571 35.529
-30.403 36.806
1.017 48.287
33.524 -5.117
25.532 4.536
30.404 5.977
1.999 -6.247
-32.173 -0.626
-41.272 29.800
-36.712 -13.708
-24.883 -4.582
-10.365 -16.671
27.888 -5.926
22.990 11.234
33.690 5.167
15.498 40.201
5.883 -19.780
-23.019 -0.509
25.990 44.903
39.792 13.065
-29.788 14.649
-33.390 9.152
-7.990 0.115
16.572 -26.085
2.490 -15.351
0.834 -17.880
-17.147 -12.923
-34.314 11.554
1.296 -31.544
-21.772 35.214
4.614 41.120
38.341 27.169
31.439 -0.112
-1.886 -0.910
-25.555 29.219
18.456 41.484
20.746 30.889
13.723 19.686
12.696 2.594
-34.692 27.792
-16.549 45.330
-6.552 24.273
-0.406 20.286
21.604 36.198
-17.530 45.235
-16.935 42.879
-41.565 20.912
-21.717 27.531
-32.608 23.787
-33.185 16.347
0.291 -15.511
-7.735 -1.205
19.705 -2.595
30.345 18.388
18.928 -3.701
13.951 34.291
14.002 33.919
-1.887 1.787
-12.288 9.810
7.538 19.543
21.505 11.440
-9.010 3.591
6.950 38.783
8.252 48.260
2.043 23.175
-10.214 51.948
-33.228 38.689
-31.763 41.936
-23.786 37.752
-7.749 46.205
7.420 17.773
33.115 20.216
-3.319 41.025
-1.665 50.526
30.658 31.672
21.550 15.849
-8.440 13.286
-19.168 49.585
-29.533 43.937
-31.721 18.978
-18.511 18.200
-34.348 -2.978
-36.751 0.393
-33.758 19.471
-22.536 29.851
-22.292 35.054
-19.811 20.457
2.636 -1.564
18.150 -18.067
42.903 10.934
-18.263 5.592
-38.925 -1.026
-19.083 30.043
-19.594 41.984
-17.420 42.839
34.000 35.201
22.787 44.510
41.632 11.419
38.397 13.794
31.869 24.311
37.839 18.796
28.803 39.124
8.633 43.705
38.258 -2.472
17.621 33.801
-21.228 45.271
-26.489 35.250
7.137 45.311
5.831 36.517
19.064 33.183
2.069 53.081
12.121 51.490
-28.447 22.908
-27.939 13.908
23.056 21.838
28.534 6.465
14.535 56.631
21.290 47.153
4.051 45.915
25.393 14.458
37.110 -12.857
17.094 36.621
23.390 39.861
-25.893 38.145
16.149 42.070
29.961 31.496
10.586 33.488
35.367 25.598
28.775 38.113
29.367 30.557
25.383 49.277
-3.842 53.160
-11.731 45.275
-1.787 54.738
-4.241 38.087
24.440 37.782
15.287 42.364
8.068 52.274
27.359 8.533
8.470 20.420
41.334 9.290
25.034 5.826
37.728 21.430
29.371 34.594
5.487 -25.894
28.695 -10.638
31.972 -5.841
27.902 12.497
21.391 41.333
22.828 43.964
-25.536 44.112
15.869 17.763
25.098 33.800
30.829 16.326
25.604 0.355
-28.832 -13.777
8.687 -21.357
5.505 -15.700
35.291 -4.393
23.691 -8.839
12.438 26.116
-4.254 52.494
-32.664 48.698
-29.006 48.563
-10.766 52.737
-22.135 53.302
41.536 26.689
-0.805 37.984
-22.460 23.415
-0.712 25.608
16.054 -12.668
2.881 -17.595
23.509 -12.658
28.059 -7.359
7.018 -16.804
-15.736 30.102
-24.833 0.648
15.487 -15.468
-17.435 -14.652
-29.767 15.601
-13.204 55.921
-23.907 40.859
-22.374 33.137
-6.248 6.412
-29.513 32.133
-34.247 -1.972
-43.307 25.638
-27.987 3.136
-29.275 -8.021
-37.320 29.234
-7.566 42.712
-27.231 28.527
-20.942 45.022
-31.670 13.271
-35.060 21.660
-30.144 39.081
-3.285 47.923
14.291 -10.379
-18.277 1.434
6.211 47.079
-37.899 25.105
-11.056 40.091
27.318 -7.974
11.165 -24.997
15.364 -8.962
-9.087 34.099
-22.949 28.906
18.304 12.968
29.940 22.674
7.548 20.895
2.447 -10.882
-8.905 35.134
-28.049 27.258
-2.378 22.829
15.428 50.656
16.322 32.155
-28.616 34.866
-15.492 23.579
2.270 49.536
2.919 42.033
-32.693 12.847
-35.488 43.302
-20.031 47.514
-31.743 36.446
-5.180 -20.106
16.510 -13.397
35.513 27.835
27.631 1.476
39.526 9.837
22.606 39.472
14.916 40.942
27.530 28.240
31.102 34.689
24.178 37.393
9.550 48.267
38.363 11.427
45.885 25.273
10.897 39.708
13.379 54.926
5.771 49.755
10.374 45.478
-27.313 47.093
-3.249 3.947
-16.740 36.539
-25.356 46.253
-31.025 40.762
-32.508 33.005
-41.781 16.118
-20.591 29.692
-38.005 8.285
-29.180 11.884
-18.578 9.235
-8.817 7.441
29.033 -9.384
10.844 35.398
-18.898 17.073
-5.149 -17.278
32.176 22.856
16.515 37.765
-26.687 20.533
-29.963 11.885
-16.093 -16.600
-0.378 -5.050
-1.612 22.665
-12.525 19.361
-40.577 -2.359
-32.656 23.841
-27.906 31.039
-32.902 32.322
16.303 44.642
-28.400 39.097
-13.888 16.732
27.812 23.983
38.938 13.140
21.210 34.348
-9.257 40.259
-13.504 40.848
-27.700 46.525
-25.217 9.764
-1.721 53.700
19.644 47.696
14.398 17.260
-1.171 7.147
39.064 7.145
27.961 38.467
27.806 17.359
-14.193 10.670
3.369 32.002
14.904 -4.288
24.745 -2.177
19.448 -7.292
40.943 11.016
27.770 35.026
29.688 7.558
39.651 20.506
-16.889 9.466
-36.640 25.011
-28.173 17.994
-2.954 40.200
-6.724 19.063
2.522 29.408
-28.623 17.447
-6.477 18.417
29.266 42.158
19.313 25.150
14.975 39.440
-8.272 41.304
-15.696 35.724
-20.910 51.386
-26.970 38.172
-33.673 22.138
-28.608 36.025
-33.600 21.884
-40.215 1.385
-25.448 10.368
-30.661 33.765
-24.942 33.673
-12.252 40.919
7.954 -5.517
30.696 18.512
19.740 35.547
3.445 45.194
-4.062 45.619
12.098 38.537
3.558 23.911
-7.715 8.740
3.178 13.837
-10.371 49.415
-7.319 55.070
23.711 25.612
32.224 8.508
35.271 15.939
-12.279 -16.243
15.992 -13.765
-12.439 -13.278
0.185 43.408
13.930 49.560
34.164 38.308
41.600 9.617
29.857 18.753
-3.417 15.161
-19.920 35.985
-3.966 30.712
-2.121 14.704
0.069 16.061
-11.280 -2.669
15.769 30.301
21.539 28.918
42.311 -3.284
33.672 -12.678
20.246 -26.283
-10.829 -23.280
-37.955 -6.500
-27.494 1.730
-20.348 -7.288
-28.062 24.431
5.604 49.158
-0.185 36.021
-20.856 1.683
-24.415 34.378
-22.247 49.732
-25.809 20.762
-14.262 -8.447
-31.052 29.953
-31.829 -7.698
-48.811 -2.054
-40.968 18.570
-31.245 23.252
-28.273 12.258
-5.451 -19.777
-14.176 18.144
-37.819 19.995
2.372 33.432
-23.687 39.650
-24.447 32.384
-28.036 14.830
-26.850 35.020
-33.558 39.922
-0.794 53.533
12.205 56.045
19.533 42.872
10.959 43.861
-17.255 17.588
-28.892 16.794
-8.467 -16.667
-9.018 -18.839
-5.588 -23.185
-3.806 -15.233
-3.798 -8.734
23.943 23.093
22.356 33.830
-10.308 41.408
-2.839 48.644
4.832 43.850
24.515 -9.768
9.771 17.170
-32.957 27.487
-28.692 46.547
-18.515 35.054
11.277 52.401
-0.482 43.519
17.327 21.911
-14.170 40.959
-16.319 50.774
-6.873 59.563
-11.750 48.376
-29.323 21.957
-26.522 -3.739
-43.327 33.203
-32.104 -0.116
-20.329 -3.110
-27.089 -11.730
-28.536 -0.703
-15.215 11.187
-2.697 12.157
-12.106 47.141
-25.338 12.644
-28.437 0.954
-15.199 -10.033
-19.433 9.668
-26.451 -3.080
-24.256 42.470
-29.249 15.992
-11.574 43.972
18.034 52.593
27.071 48.501
44.331 16.608
25.651 27.730
27.382 40.852
7.681 30.042
-17.308 5.078
-14.509 11.313
-26.275 -9.338
-22.921 9.225
-31.599 14.138
-2.805 -15.335
7.029 -1.668
-10.379 -31.148
-13.178 -7.263
-0.528 -26.331
38.654 4.378
29.294 39.881
36.205 27.180
29.673 10.447
-8.165 25.566
-25.957 19.829
-26.887 36.783
-29.498 20.130
-16.056 17.444
15.575 -32.914
-6.933 -7.893
30.062 43.630
17.021 25.166
39.452 12.414
12.852 5.250
12.207 -26.142
16.213 -7.191
3.291 -25.675
22.906 -23.145
30.730 -11.671
29.028 -14.449
12.269 5.638
35.024 23.136
27.029 30.813
15.800 54.259
13.397 47.827
14.153 32.775
0.669 46.842
31.705 31.008
-14.350 31.429
5.516 43.771
1.428 41.108
-30.291 8.349
-30.759 38.572
-27.055 8.416
2.524 -19.570
-14.657 -23.972
-15.846 -13.817
-21.523 23.708
-18.048 -8.595
-20.355 -8.897
-13.125 -27.386
-23.881 -22.355
-32.939 -3.533
-44.134 5.043
-2.347 25.854
9.999 8.468
12.152 38.642
3.715 48.083
19.448 23.099
5.672 51.938
5.401 36.518
-6.956 41.636
-0.389 35.625
-9.800 48.572
28.571 21.876
31.202 37.662
25.644 13.115
-18.390 2.700
2.894 -7.839
10.514 -12.715
9.494 -17.282
37.350 20.558
39.149 1.737
27.620 31.410
29.832 37.066
29.623 24.030
19.207 29.349
-4.851 -18.504
-18.905 -6.265
23.101 -13.985
-25.152 -6.745
-36.078 1.884
-42.134 4.335
-38.037 0.940
-28.514 -1.945
-21.467 36.999
-17.189 46.464
0.972 57.223
14.596 38.645
25.570 47.326
19.143 44.433
28.948 45.199
-14.469 41.825
-15.566 32.719
-13.363 45.671
-22.644 53.564
-49.578 -2.071
-25.038 24.362
2.781 48.099
1.636 42.171
-21.435 -3.060
-15.793 -20.069
11.506 2.281
1.760 1.130
13.388 32.920
-18.934 30.555
-30.377 11.190
-15.869 -9.867
-14.997 50.645
8.929 49.610
-10.257 41.069
20.060 52.919
19.538 50.899
18.422 46.133
-9.501 45.641
-23.101 43.539
2.806 54.748
-18.903 42.355
-16.551 35.527
-15.234 44.988
4.160 40.061
-14.311 22.133
-11.500 -7.211
-34.783 -7.202
-15.224 16.178
20.220 0.516
22.526 -1.168
11.829 -9.860
-27.668 5.692
-30.329 -8.964
-37.136 7.838
-39.980 12.905
-26.146 25.665
-38.361 33.729
-14.043 -9.474
-37.590 23.853
-21.224 45.127
9.096 17.460
25.305 46.202
15.027 36.358
19.409 43.299
34.528 2.117
23.827 14.489
-7.634 38.446
25.581 22.457
0.545 -3.872
0.526 -29.444
-9.284 -34.613
-8.192 1.640
-31.261 0.641
-21.023 26.665
-7.734 45.133
-15.683 15.076
-12.971 -15.148
-16.554 -12.723
4.513 46.626
9.208 31.689
14.257 45.600
-5.525 -17.606
0.676 16.452
-3.386 -11.866
-16.837 0.228
17.520 6.416
24.693 16.162
0.504 -16.228
-23.216 8.878
-33.586 13.377
-6.934 18.410
14.271 7.810
1.335 59.826
-14.237 36.751
-22.641 37.638
-34.145 30.360
-20.003 35.524
8.003 4.443
-30.581 -1.584
-37.057 15.398
-18.759 -20.758
-26.432 -8.683
-34.662 14.092
-25.476 16.019
13.407 2.041
-17.750 28.719
20.138 51.110
10.221 49.865
-18.946 37.339
-23.301 23.796
21.856 25.731
5.682 15.519
-0.530 29.256
15.407 0.940
11.577 21.730
-15.017 14.313
-7.029 42.445
38.292 15.597
23.484 46.025
26.553 32.285
19.351 42.861
22.991 44.156
29.382 21.528
41.196 3.798
28.358 40.888
38.599 17.698
8.080 19.890
18.681 40.466
35.241 4.647
40.893 32.316
-10.369 52.129
-28.345 42.426
-31.302 13.478
-38.924 27.552
-37.124 9.111
-31.134 19.322
-42.151 10.122
-32.520 22.680
-28.672 -7.366
20.972 -10.545
4.243 0.623
-25.366 -9.507
7.759 12.362
0.931 -0.938
37.560 29.216
13.992 36.068
26.371 29.085
6.030 54.150
-30.572 7.879
-27.356 27.810
-23.469 35.864
-5.336 37.973
9.290 40.377
11.616 45.276
2.313 41.614
33.557 4.229
48.803 7.363
24.220 39.414
-0.395 49.291
-7.846 38.933
3.248 26.333
-24.569 37.423
15.750 45.775
7.574 34.631
13.445 49.287
13.002 42.936
20.429 5.437
-11.529 36.122
-38.248 16.151
-28.806 -14.796
-44.084 5.398
-22.584 8.235
32.667 -0.261
-24.499 -1.073
-22.169 -7.919
-37.621 0.024
-24.716 34.266
-4.922 50.423
-35.796 11.822
-36.799 14.683
-2.222 2.423
-8.645 -25.735
-44.727 11.924
-23.462 42.242
-26.280 21.081
6.623 32.845
32.529 23.516
37.202 27.348
11.271 26.526
25.351 -0.692
-2.777 39.997
31.827 49.695
13.906 43.575
9.845 56.091
2.413 53.340
-18.651 46.235
15.244 44.585
10.939 40.787
5.743 13.978
20.221 3.717
30.601 30.226
23.517 32.281
24.180 11.134
37.366 17.742
22.576 -6.454
19.628 36.382
9.944 42.004
21.073 26.189
28.265 8.398
10.737 -12.501
8.035 -6.454
15.424 -5.930
16.978 -4.734
32.311 6.068
10.875 9.434
4.927 2.843
-4.505 -4.926
1.926 6.589
14.244 20.172
33.707 26.615
36.549 17.342
19.917 36.613
23.363 -5.331
19.683 -3.625
27.155 26.702
-12.819 46.915
-21.851 -11.936
-39.165 8.616
-14.681 -3.756
-26.408 10.289
1.322 31.474
-32.749 15.850
7.121 46.909
-31.308 21.380
-38.019 -5.076
6.963 -22.347
-9.139 18.467
-8.775 -9.482
8.960 -25.538
9.982 -20.761
17.876 -18.616
14.868 4.907
31.811 20.630
32.766 17.769
35.547 25.280
12.835 42.364
12.630 41.377
-25.560 35.438
8.186 25.092
-4.557 50.023
28.609 14.502
9.723 31.390
4.116 2.204
14.401 22.512
-17.537 2.894
14.467 -11.858
34.816 26.161
23.797 29.994
34.694 11.237
16.498 48.737
2.746 46.286
4.540 46.516
2.934 41.329
-14.157 54.715
5.985 48.839
1.946 40.993
-23.178 50.729
19.246 33.936
2.478 45.579
10.896 44.718
-13.964 -15.374
4.836 -6.951
33.102 4.086
16.153 14.045
37.245 17.425
15.312 -19.089
-7.571 29.364
-27.261 35.257
-19.134 38.794
1.853 52.025
1.346 48.530
-28.806 16.017
0.476 46.573
0.626 36.312
-41.801 9.070
-35.548 8.411
-34.355 26.706
-0.965 23.072
20.670 44.614
1.723 52.766
-25.275 39.133
-31.454 18.081
-31.378 34.274
-12.722 29.592
-4.036 25.699
-23.605 15.003
-34.613 -1.456
-29.241 -2.726
-18.329 -22.867
-21.938 -12.157
-9.760 -1.479
-5.746 -6.244
23.061 15.756
-7.792 16.137
18.744 1.241
6.784 0.441
-20.677 19.998
26.981 26.726
31.008 -2.445
23.005 -14.872
13.021 24.480
3.833 44.393
23.390 49.416
21.846 -3.096
30.213 23.582
8.457 18.745
-29.602 -6.186
-20.128 31.741
-33.634 10.777
-19.214 -6.105
-35.704 16.690
-19.907 -6.550
4.152 -31.449
-1.473 -7.838
-4.550 -29.556
-30.454 5.935
22.009 -4.945
19.541 2.682
-5.109 -13.542
2.240 -21.766
1.579 -14.960
10.292 -1.582
12.338 20.061
8.985 10.640
-21.088 14.253
-42.126 19.733
-10.908 47.722
-33.158 38.099
-38.467 17.918
-25.090 25.811
-24.645 15.749
-29.960 7.535
-17.042 43.031
-31.624 40.071
2.205 41.510
15.398 45.166
31.006 11.532
37.462 18.348
10.876 -1.682
4.859 -20.219
28.992 1.276
24.458 2.671
27.429 42.380
7.078 46.016
-9.839 44.297
25.824 43.039
11.751 55.624
29.675 13.619
37.311 -3.624
31.431 39.838
24.177 39.876
42.851 16.620
24.814 18.343
19.512 33.946
18.997 47.466
-20.190 53.446
-14.780 9.583
4.023 14.952
-20.727 11.590
-13.085 22.312
-30.382 38.349
-7.079 46.360
-2.695 33.720
-22.048 12.900
-19.447 35.588
-34.078 5.951
-7.866 32.072
19.099 13.621
11.936 0.386
-5.326 11.780
-21.999 -12.884
-33.969 1.323
-7.924 -12.667
-12.056 1.181
25.720 17.695
-5.158 2.942
-11.295 -22.671
9.809 -10.155
-10.849 11.890
-30.617 4.527
-28.602 22.757
-25.096 11.593
-32.209 34.279
1.694 46.788
-6.392 42.040
-8.205 53.605
-35.873 26.041
-28.290 48.233
8.067 27.723
28.120 10.075
34.334 24.270
36.329 -0.117
41.166 5.278
16.885 44.093
8.487 56.480
17.701 57.765
29.016 10.175
34.771 3.924
34.338 -1.569
11.103 -9.409
25.545 18.810
31.617 14.395
-29.385 8.302
-22.648 -0.313
-33.837 48.427
-8.719 56.621
-18.905 44.970
-34.807 27.372
16.900 40.827
0.096 -8.680
-24.653 32.437
-29.822 4.610
38.669 12.544
28.923 -9.262
15.328 -18.259
-3.247 -12.419
30.835 26.807
32.142 19.869
5.568 38.151
14.694 41.852
6.403 27.730
-11.468 50.186
-14.075 49.868
-0.032 48.288
23.802 33.046
3.763 50.427
-13.516 39.558
-14.487 -4.151
-16.883 -8.272
-40.318 18.993
-36.221 1.803
-12.138 -13.311
-22.806 33.140
-28.490 28.710
-33.754 32.974
24.517 44.412
22.663 24.423
11.604 48.871
-22.558 0.408
-14.019 21.808
10.206 13.984
11.042 10.385
7.606 7.765
23.470 43.731
-7.945 28.035
31.718 38.936
26.723 21.599
32.056 8.623
30.431 8.575
25.694 24.267
5.207 -4.669
-26.984 15.129
-27.484 23.173
11.345 41.281
-26.612 22.379
-2.310 33.584
8.800 58.630
12.362 29.433
31.108 33.561
14.938 43.332
-5.026 55.481
-13.076 50.855
2.545 53.458
-5.880 50.198
-7.456 45.710
-13.383 51.341
25.688 37.321
-12.188 45.443
-15.330 38.300
12.554 51.983
30.226 27.101
27.061 36.860
40.928 27.288
4.204 44.329
-17.331 32.313
-18.560 20.582
-8.200 46.365
-24.378 31.682
15.725 44.644
-8.295 45.140
-33.196 25.718
-35.243 35.956
-20.612 59.895
-39.981 16.702
9.347 36.421
21.972 40.791
28.547 4.066
24.197 -2.556
31.828 6.350
27.983 -9.078
13.957 3.883
18.952 -23.463
3.331 -25.513
17.318 -9.717
11.057 -1.503
-13.337 24.531
29.152 -3.307
28.695 -20.889
13.306 -15.542
12.678 -26.598
-8.330 -8.750
-32.376 24.153
-33.413 25.786
25.329 36.607
2.718 40.912
-24.288 44.689
-27.074 14.163
-35.964 -2.381
-43.173 16.966
-36.850 28.928
-4.235 -5.227
6.492 -1.373
12.529 7.601
9.015 22.726
5.037 -17.544
4.206 3.942
7.119 12.133
-31.195 24.427
-29.500 28.575
-27.881 3.718
-32.572 16.392
-34.477 28.653
-2.381 2.222
2.457 -4.171
23.650 1.351
29.539 21.717
33.406 27.616
18.569 42.474
37.089 41.582
10.006 58.812
32.057 34.145
27.720 32.334
-8.326 44.930
-14.195 36.393
-3.603 39.867
23.718 30.198
-3.184 51.447
38.427 40.705
43.877 6.687
22.922 41.580
-27.196 30.738
-27.408 32.339
0.970 4.983
18.410 5.790
11.580 42.292
13.433 53.136
13.514 41.639
-16.991 43.181
-6.950 39.865
-18.116 -2.235
-1.476 1.322
4.986 -2.452
20.113 -12.396
12.310 -12.163
32.721 -19.459
26.556 -9.944
35.561 14.605
33.014 19.074
26.941 26.666
8.344 36.644
-22.596 22.951
-23.087 36.250
-20.466 -0.919
-20.580 6.342
-31.565 15.153
9.529 33.201
-18.924 25.601
-27.946 15.970
-1.407 42.343
-13.247 53.255
3.149 52.291
5.362 27.274
-18.209 39.242
-6.797 13.378
-14.410 -20.186
-23.163 43.089
-24.327 39.565
-22.427 47.722
6.015 57.490
-34.182 40.285
-34.247 15.130
-40.180 18.127
-38.398 30.240
-37.745 35.095
-22.530 14.656
-20.726 -3.361
-23.362 30.733
-27.057 26.229
-22.106 27.082
-33.897 28.988
7.124 50.782
-23.837 38.363
-34.065 -6.316
-1.357 20.362
-38.632 29.376
-12.775 55.734
-38.953 28.170
-37.624 9.612
-25.096 15.057
-31.506 29.210
-12.432 -10.663
10.235 0.260
12.204 -3.913
12.290 10.605
-8.787 -17.643
-20.310 -16.744
-12.811 -14.980
-9.350 -14.758
-15.574 32.023
18.859 45.374
-3.209 41.606
15.838 36.637
3.316 19.044
22.518 34.822
-27.557 38.660
-23.507 34.593
-14.168 11.147
-3.773 36.562
-3.093 24.052
3.772 18.744
8.714 32.973
31.908 22.026
32.256 -11.450
17.245 -9.502
-15.537 36.191
-38.498 38.938
-41.398 7.497
-36.920 1.269
-11.133 -21.006
-13.771 10.146
-15.813 0.600
-19.756 -10.347
-25.078 32.318
-15.331 8.555
-0.176 44.800
29.815 20.999
29.067 43.009
-30.620 35.345
-39.391 19.282
-17.783 18.343
17.748 5.745
15.647 40.091
27.436 28.221
34.024 41.307
1.547 39.697
0.683 44.627
-25.245 18.511
-0.947 27.005
-7.374 17.579
2.205 4.061
-1.209 1.175
-13.593 24.048
5.625 46.746
20.147 17.222
1.929 48.878
-28.887 19.678
-28.958 37.212
1.647 4.535
-17.199 2.846
-33.611 -7.765
-35.349 0.405
-30.351 -10.686
-7.131 19.493
14.604 9.673
25.022 7.318
23.406 29.975
44.586 14.968
26.167 3.524
16.975 -14.862
30.482 -16.690
35.165 39.484
36.303 15.286
13.311 -12.229
0.639 -13.525
18.238 37.824
-26.331 39.738
-23.449 39.656
-38.560 22.708
-47.817 12.423
-20.183 20.123
-34.504 22.641
-25.356 46.972
-23.582 22.234
-19.981 35.230
-7.718 28.212
8.561 54.557
8.285 48.975
13.034 41.733
21.506 40.838
2.482 40.796
-17.527 21.285
-28.693 5.760
-24.309 22.576
-29.642 -1.172
-27.284 41.235
-25.584 38.967
-37.194 38.566
-13.950 57.972
1.221 45.555
-3.868 52.957
-34.309 20.342
-31.856 48.932
-18.201 19.694
-40.136 -3.098
-33.157 8.514
-18.918 -8.386
-37.747 4.540
-13.151 36.953
-28.418 31.829
-31.419 38.552
-25.157 41.923
-39.298 20.812
-40.475 30.334
-29.497 20.288
-39.298 6.938
-29.531 -5.928
-21.146 23.973
24.294 4.173
-4.195 51.410
35.794 28.130
12.104 47.601
37.459 10.057
-2.664 0.951
-11.639 4.390
23.799 36.118
0.848 47.550
-6.504 55.121
-38.351 39.429
12.326 54.640
18.653 30.803
11.466 25.426
10.116 10.131
22.389 41.661
8.887 45.385
28.308 42.416
6.655 35.377
-4.623 50.909
-31.472 32.675
-16.764 19.895
-9.461 29.820
-23.058 40.966
-11.760 18.231
-16.343 27.981
9.311 47.022
-35.447 25.586
-25.827 37.186
-20.067 0.048
-32.893 6.010
-39.956 11.382
-34.806 43.129
-30.652 45.152
-4.337 52.371
-5.957 36.251
-14.675 31.558
-7.570 44.758
-17.293 30.823
-11.363 48.418
-37.458 48.801
-4.407 11.673
14.901 3.643
35.701 30.587
28.395 34.035
-11.298 57.536
-18.918 38.925
-13.186 44.669
-1.904 42.471
10.005 36.340
-7.035 48.609
1.485 53.803
2.553 5.305
-1.653 13.751
6.378 42.111
32.495 -1.546
24.490 -15.308
-20.273 -19.243
-33.250 14.071
-29.527 25.017
-23.090 27.859
-41.305 1.770
-21.917 -18.707
-35.004 19.093
-32.336 24.334
-1.603 -6.479
-20.478 -1.857
-18.214 -0.958
-19.186 -3.982
-5.330 11.948
-17.124 12.536
-6.983 35.617
36.259 6.606
32.493 28.940
43.450 25.831
21.022 -8.665
1.025 -16.474
-21.309 -11.931
-20.842 16.429
-23.796 55.615
-1.408 51.670
30.918 30.217
23.696 15.483
31.759 2.631
21.489 40.613
-8.918 39.345
-19.755 29.992
-21.529 41.006
-19.761 39.193
-35.171 5.310
-27.974 25.572
-33.724 25.770
10.754 50.397
10.787 14.597
-10.408 45.414
4.222 40.538
-12.288 13.015
-4.408 4.084
19.237 -15.834
45.370 8.038
35.632 33.313
30.245 35.769
32.276 -10.475
36.642 -1.401
17.722 50.978
13.588 49.879
23.414 49.546
-19.770 6.246
-13.469 -1.326
-25.678 49.421
-2.170 41.288
-4.218 46.489
-17.323 52.271
16.727 38.265
-24.509 12.103
-17.702 0.901
-25.871 6.992
-22.178 48.869
15.992 44.401
8.201 49.329
19.715 20.261
36.399 32.417
23.019 42.042
22.970 13.907
38.379 15.940
44.854 21.257
-6.877 -20.082
7.872 26.245
11.343 45.696
-0.151 50.942
-33.033 23.119
-14.403 41.510
-6.849 57.947
-7.748 34.437
3.304 39.047
-22.992 13.603
-13.916 -14.795
-6.688 -31.820
5.875 -6.273
-3.122 -17.713
15.925 -18.638
-5.311 -3.280
-12.334 -14.984
-28.346 -12.726
-44.780 0.496
-25.423 -11.665
-12.083 -13.998
-21.789 -1.204
-10.289 -9.103
-15.839 -23.067
-24.953 -20.405
-2.702 -22.076
3.754 -3.514
-3.658 28.882
18.919 30.782
5.991 40.933
-5.955 36.764
-11.199 43.973
-18.225 21.283
25.049 -7.387
40.659 19.323
29.747 22.137
22.956 44.496
8.276 53.013
22.480 51.811
-6.750 46.738
-11.597 55.624
15.806 49.577
11.542 37.105
-22.296 29.642
-14.637 55.229
-13.744 49.496
9.359 43.373
27.776 45.848
-0.020 49.620
20.376 24.373
17.252 17.229
20.545 3.818
29.873 29.715
32.731 -8.240
11.488 -12.942
6.881 -17.275
-13.118 -21.054
-18.959 -5.410
-41.815 0.390
-35.856 -10.862
10.813 -17.384
-11.025 -31.224
-20.510 -8.741
-23.812 16.686
-14.533 39.893
-5.880 45.987
-22.636 28.577
33.936 4.702
28.708 25.600
15.328 -5.289
-16.050 -9.599
-51.301 7.677
-38.487 11.650
-25.435 26.025
-0.902 18.333
-25.468 11.038
-29.364 37.244
8.821 48.141
1.891 43.423
38.528 6.997
-5.325 56.299
-14.983 50.787
-15.355 56.320
0.098 36.716
34.598 -2.680
34.234 12.153
46.197 1.632
27.750 48.138
38.944 17.687
32.668 22.732
19.488 -15.851
16.459 -34.945
25.208 18.502
2.800 55.818
3.784 38.813
0.562 40.641
19.077 50.431
29.275 43.084
31.284 0.307
34.734 11.370
28.327 25.945
-2.963 26.422
3.467 -12.645
-14.638 -13.204
12.041 32.571
-19.183 24.876
-29.528 17.113
18.813 47.547
17.639 22.930
12.006 13.897
11.794 -5.592
-24.160 -9.274
-4.202 -14.431
-22.381 6.825
-35.607 17.885
-38.370 20.013
-32.493 40.918
-44.776 25.168
-34.354 31.410
-23.624 51.907
-28.113 30.014
-6.675 44.918
-30.308 42.743
-5.916 30.895
-9.978 47.162
-24.389 47.860
-19.330 52.623
-27.640 50.255
-7.020 47.978
8.539 47.068
27.937 32.608
15.548 29.867
29.945 13.348
14.163 14.134
18.773 44.781
29.291 36.778
38.863 22.604
-0.783 49.008
-19.757 30.397
-36.605 17.617
-13.492 -11.341
-3.998 17.115
-4.847 50.149
-18.034 54.963
-28.383 37.073
27.563 34.833
14.894 36.797
-8.504 48.108
-23.621 24.209
-33.917 22.625
-24.222 8.353
-32.727 29.265
37.399 29.806
4.951 33.098
3.125 15.422
26.706 34.166
-26.898 39.604
-12.737 48.250
-12.118 36.706
-25.965 42.446
-38.254 20.832
-32.665 41.068
-31.848 -12.630
-3.099 34.703
-1.247 49.964
-17.835 36.814
-16.110 27.905
10.483 21.122
-8.087 15.473
-33.980 3.148
-37.426 21.111
-33.706 25.217
-20.597 28.885
-2.069 30.501
-26.389 6.635
-27.216 16.976
-28.516 -1.794
-30.787 5.274
-32.960 21.479
18.357 20.667
27.495 20.665
20.247 18.369
22.115 29.246
18.566 37.765
-21.431 40.690
-8.342 48.350
9.225 60.792
-25.289 37.262
-37.780 46.988
-27.708 57.683
-34.185 15.312
-34.254 4.724
-14.224 42.723
-12.277 -13.547
-7.130 -7.674
-13.064 3.014
2.365 -18.199
43.114 12.941
31.071 30.085
42.825 6.288
31.446 -11.077
38.463 -5.670
5.823 40.323
6.698 44.537
27.708 31.457
23.017 28.838
18.842 42.252
-14.650 53.200
3.726 45.114
13.518 38.344
8.630 44.700
-18.649 41.616
0.596 35.684
-0.086 40.779
28.425 19.653
34.668 24.768
5.054 47.113
-27.242 28.380
-31.958 24.587
-24.127 -4.898
-22.182 -13.424
-0.385 -10.130
29.993 4.471
18.301 -23.589
4.570 -19.378
-0.808 13.488
8.284 -19.487
28.709 -14.722
28.677 19.229
23.487 53.156
2.030 54.775
33.034 33.996
39.600 4.812
19.659 -4.205
35.712 -14.709
19.361 -27.370
17.388 -8.216
9.608 -17.829
33.090 -7.421
21.362 -17.023
15.004 5.979
2.703 22.296
33.415 20.225
41.314 20.889
31.713 29.582
19.666 33.508
-13.334 33.927
-13.224 16.688
-24.723 30.187
25.386 33.319
9.104 55.013
-4.720 35.462
16.958 27.231
16.052 38.587
12.178 33.162
23.493 8.778
28.519 34.207
12.777 47.060
28.163 44.545
13.716 25.089
-24.097 46.724
-10.170 46.140
-29.981 20.301
-20.362 34.369
-14.857 15.348
19.022 30.313
34.823 10.245
25.848 19.931
19.069 49.896
34.419 14.688
-11.901 -15.259
-31.808 -1.147
-36.555 10.943
-14.426 0.243
17.667 45.626
20.911 20.303
-10.051 40.248
-1.549 42.409
0.766 31.978
-29.292 23.192
-27.674 -6.152
-34.614 35.323
-34.898 20.299
1.687 45.754
15.653 48.510
12.999 41.376
17.739 43.633
22.531 45.832
20.280 40.403
13.493 58.813
-22.371 18.100
-33.485 33.785
-20.977 12.253
-36.645 36.502
-18.561 42.933
-31.416 4.737
-30.440 2.428
-27.658 33.449
-22.112 36.423
-22.759 56.679
9.598 37.251
1.113 42.519
-31.475 0.966
-26.645 -12.169
-23.660 1.883
-6.312 47.621
-0.170 36.240
-21.958 4.947
-29.062 -5.752
-13.729 -14.178
11.250 -26.962
36.915 -4.272
29.441 17.930
25.395 8.127
15.141 1.039
21.459 -20.280
11.142 -25.260
4.813 -12.242
39.638 1.493
33.992 22.683
21.720 29.070
1.540 0.657
15.701 5.371
2.230 11.716
4.422 9.561
-6.748 -6.138
-5.850 -13.156
2.575 37.326
14.430 45.533
-16.304 53.840
15.150 27.707
27.450 26.699
29.191 9.428
35.452 11.358
47.203 23.064
38.643 24.441
36.612 20.303
26.560 35.760
30.962 26.455
13.140 43.058
26.390 42.373
40.032 14.566
36.823 35.011
16.113 38.200
27.537 35.396
14.203 41.771
-7.947 56.377
-12.117 33.137
-12.714 54.898
-43.131 27.608
-25.002 55.886
-18.185 51.155
-19.988 46.950
1.126 51.331
33.262 12.266
27.854 14.116
25.741 10.532
31.671 9.314
14.024 22.973
-29.073 13.410
-12.030 -31.204
18.339 -11.473
10.066 -16.701
25.308 3.641
27.723 -19.681
25.511 -3.349
21.044 16.119
13.700 36.048
32.484 30.403
25.523 30.956
16.138 41.256
13.564 49.187
21.072 36.108
3.404 6.772
8.153 23.835
6.108 19.037
24.819 11.000
26.197 3.730
35.661 12.995
-3.675 -7.314
11.285 0.240
40.417 3.359
21.144 -12.602
20.108 -16.146
5.740 -4.800
4.703 -16.162
27.094 9.032
19.612 37.536
6.312 49.905
13.149 38.481
12.324 32.483
17.266 32.007
20.381 -10.641
27.074 14.517
-10.900 -23.441
-27.183 -19.969
-30.183 -1.980
-33.326 32.726
-13.024 55.482
-31.146 35.220
-40.468 27.844
14.999 39.296
6.804 -22.800
12.311 -21.776
0.339 -12.155
-2.944 -16.201
19.950 -15.710
39.557 19.369
24.622 10.377
29.505 37.161
1.550 -12.031
19.677 3.041
13.020 -7.553
27.156 2.256
16.605 35.216
-20.971 55.866
-28.647 30.226
-32.169 32.067
-35.209 18.189
-39.124 19.792
-11.792 36.493
12.970 41.525
27.273 41.496
18.488 26.125
28.135 36.948
19.016 -4.921
21.990 -20.639
27.050 8.831
32.393 -6.090
31.030 1.683
2.765 -11.506
7.626 -12.142
15.325 27.276
15.182 40.411
-32.050 36.783
-2.959 58.022
25.263 35.560
25.471 17.153
28.387 50.706
-18.607 45.688
-5.112 42.057
-7.999 43.020
-29.795 42.897
-7.103 44.092
-18.341 49.678
-48.334 -1.497
-35.351 17.123
-29.517 5.281
-27.039 31.543
-19.278 21.634
-8.186 7.023
1.937 36.380
22.143 14.593
21.782 18.682
17.187 3.581
-0.892 22.103
12.796 41.666
-28.955 -0.672
-31.159 33.485
17.689 34.256
11.119 41.810
17.671 27.094
16.702 24.217
12.005 40.722
-15.676 26.511
18.586 29.069
-27.160 32.178
-1.634 40.359
6.507 20.607
-32.273 -11.589
-34.120 -12.971
-21.381 -10.512
7.008 -12.070
-10.508 6.605
24.887 7.955
22.275 -0.064
12.707 35.069
23.140 14.752
25.488 13.288
-8.339 -14.135
20.080 -6.429
-9.199 -0.304
10.190 1.727
3.967 -0.910
18.499 1.324
26.884 11.813
-10.290 21.708
-7.033 -7.158
-25.810 36.713
11.277 44.092
-14.822 47.679
-1.473 48.720
9.800 39.954
-23.888 31.566
-32.656 33.043
-37.984 17.473
-30.880 32.427
-12.133 47.209
-19.998 43.526
-26.932 32.613
5.922 44.669
0.355 35.583
-5.084 4.374
-15.150 -17.056
4.527 -9.963
7.523 -8.396
16.730 40.770
9.414 54.916
23.560 43.519
17.293 50.783
31.132 42.937
29.482 35.285
-1.212 43.433
45.602 7.243
-3.434 -13.706
-19.251 -9.569
-5.235 -14.540
-19.359 2.089
-34.856 -0.594
-15.162 1.979
-1.249 35.102
-9.711 36.967
19.683 -2.726
27.934 7.253
43.541 11.649
29.991 -12.417
42.775 14.952
18.450 14.186
21.673 17.527
-1.069 2.071
8.345 21.807
-3.502 25.374
19.427 41.346
25.415 35.602
21.722 40.712
3.405 51.032
2.278 16.632
26.645 23.230
-4.392 21.897
18.668 11.322
19.221 -6.495
-6.922 11.231
-20.567 43.876
-9.412 49.789
-1.030 52.312
-9.268 48.542
-7.151 5.925
-25.591 25.755
-18.176 2.742
2.864 38.902
0.360 36.525
-7.038 -9.677
17.557 2.709
25.531 37.305
22.707 37.649
8.674 17.268
-11.469 37.261
-24.123 45.984
-16.372 40.126
0.146 48.036
-12.279 42.335
-20.947 29.183
-10.598 27.147
-34.995 17.320
-34.360 27.797
-5.590 -18.752
27.310 21.867
-32.574 38.029
-12.256 46.067
12.568 37.394
28.417 30.628
12.279 28.857
-18.576 13.768
-26.163 -0.283
4.615 -25.372
8.942 -5.811
31.944 6.716
22.023 9.510
-29.168 7.045
-10.030 32.265
-36.939 39.367
-5.029 50.427
14.494 50.094
16.181 54.228
23.984 46.723
18.635 44.312
22.504 35.504
24.603 43.801
22.435 51.918
25.631 42.329
-8.645 54.865
2.731 44.784
31.922 32.718
6.334 39.197
-11.680 28.838
-8.424 19.379
-32.914 22.133
-38.452 15.839
-39.907 10.123
-36.216 4.620
-7.882 22.865
-32.615 21.696
-19.688 34.657
-21.835 43.450
-0.199 46.873
7.921 45.474
-5.261 48.799
36.358 6.716
39.008 26.341
27.222 9.574
-12.750 -5.810
3.942 -9.572
-36.524 -3.059
-32.515 12.364
-47.972 2.845
-39.974 6.083
10.162 -20.808
3.056 -18.522
-43.974 -0.740
-1.052 38.191
15.582 35.644
11.171 45.851
15.099 32.303
30.033 14.653
22.039 -7.612
29.679 25.296
-4.126 46.381
8.644 39.312
-17.811 48.009
-22.774 35.213
-35.863 25.331
11.568 47.718
32.217 26.165
17.903 53.501
36.639 46.868
8.391 51.942
1.794 42.080
-10.040 1.489
29.278 -6.448
26.815 -4.134
23.401 33.326
9.486 53.159
5.763 44.016
16.631 50.291
34.056 34.755
39.558 12.927
35.575 -0.419
16.559 22.719
-16.277 -18.356
-20.416 3.205
14.302 25.465
47.324 25.073
34.668 17.416
31.706 -2.354
9.132 3.553
33.767 18.762
16.742 -24.526
30.258 -4.204
39.832 0.656
17.284 -10.402
28.607 -0.865
19.486 21.242
-20.156 -9.929
-23.200 -5.266
-34.688 45.595
0.332 46.144
-27.345 33.584
-21.592 13.061
-33.239 -3.006
11.921 13.950
4.665 -10.552
19.080 40.928
36.447 15.233
33.294 13.344
40.258 18.692
-13.484 35.239
-38.134 12.765
-20.269 -7.478
-8.311 -15.775
-38.680 4.061
-36.112 23.908
-15.774 4.331
-26.981 -17.337
3.039 -16.918
4.218 -9.687
19.278 -9.968
14.526 8.315
2.195 8.581
-46.710 -2.910
-31.731 17.696
-12.655 19.810
10.794 7.382
-16.498 18.665
-9.984 9.897
6.559 -22.301
-17.539 9.176
7.436 34.160
30.780 22.689
-19.972 1.372
-30.851 24.151
2.402 -6.885
11.153 41.607
20.485 47.135
-20.233 41.132
-14.395 41.955
8.304 55.951
4.957 28.804
5.973 52.709
6.273 49.787
5.376 49.663
-10.762 9.286
-19.506 46.822
-15.449 53.080
13.952 51.096
-20.555 45.943
-18.821 35.997
-19.121 35.013
8.913 15.213
30.030 7.649
19.192 -12.306
20.986 -3.268
2.910 -3.552
37.354 17.723
42.196 6.610
33.702 12.381
34.169 8.805
-1.346 55.131
-20.085 30.804
-38.565 6.432
-11.954 41.111
29.414 19.800
4.155 59.093
-29.591 44.065
-1.313 1.800
30.063 4.973
27.390 -3.878
29.645 26.472
24.244 31.334
23.427 33.710
40.505 29.742
30.403 33.847
3.856 52.933
-1.535 49.356
19.621 -0.232
15.906 -0.126
-13.002 20.382
-2.053 -16.647
27.281 -8.194
29.484 11.473
-27.004 24.785
-11.330 56.388
5.713 55.883
20.753 41.275
25.516 40.512
1.598 41.551
-15.025 39.320
-29.100 37.200
-3.489 45.452
9.129 39.921
23.418 12.703
30.730 30.636
-18.857 42.500
-39.809 31.318
-28.970 -10.021
-19.355 10.139
0.987 24.773
-23.379 -3.107
-4.515 32.261
31.104 -7.173
-3.258 9.948
9.491 18.354
-34.495 6.021
-25.311 -0.962
-20.960 -18.192
4.780 1.398
-24.226 29.312
-34.790 -5.206
-20.484 -17.583
-21.571 -2.224
-6.007 52.634
-35.044 17.167
-29.056 34.347
5.551 28.807
12.284 -16.902
-10.571 -26.452
-2.536 -21.625
0.809 -23.112
-31.015 -1.379
-2.771 30.420
-4.727 9.993
-30.426 25.786
-41.296 17.238
-12.440 46.626
-17.037 50.894
-2.392 57.333
8.555 48.150
-24.554 23.096
5.439 43.068
10.138 32.225
-5.352 -16.688
-22.726 -8.076
21.496 16.001
2.922 35.257
-39.051 11.383
-6.467 31.814
-10.719 29.173
-4.364 24.909
10.755 51.597
30.639 51.688
15.331 46.865
29.284 41.433
28.173 42.833
27.139 41.567
3.482 47.051
-18.623 45.914
5.947 48.742
18.668 51.232
23.384 43.467
-26.677 44.312
19.067 55.404
26.474 41.857
-4.437 50.608
17.641 38.536
4.189 46.443
14.647 41.217
4.274 46.746
-16.357 31.758
0.239 50.948
-7.744 49.426
-16.420 31.145
-25.371 -8.888
-28.762 0.125
-47.030 6.222
-22.640 55.377
-39.511 25.474
-11.669 45.418
4.431 52.358
6.662 54.021
-39.854 34.157
4.674 44.914
-16.774 50.991
-26.487 28.061
-5.916 -22.043
15.375 12.228
5.262 27.093
-27.354 37.021
-13.808 28.638
13.717 -1.254
30.978 25.716
13.582 35.812
18.171 41.907
-3.036 50.130
28.195 37.953
-11.344 40.695
-37.018 39.409
-15.397 30.503
7.416 55.807
13.841 45.697
-12.650 1.732
-4.665 21.885
-20.510 26.994
-23.816 -0.103
10.450 -31.516
13.899 -26.890
41.262 19.177
24.908 9.767
35.767 -1.328
31.313 -20.381
21.402 -16.110
20.786 -6.260
12.005 -3.688
-8.343 25.332
-25.365 9.071
-4.056 20.859
-4.304 49.446
10.330 52.919
-30.035 41.101
-8.645 55.927
6.978 54.708
1.853 41.581
-5.642 40.574
6.039 6.107
18.162 51.878
33.572 11.294
28.289 35.591
-10.965 28.887
-15.499 35.511
2.075 -3.842
-13.052 -11.642
2.702 13.724
25.491 -22.767
-2.400 -23.165
-4.300 -11.224
25.035 42.402
-9.114 42.334
6.446 29.786
7.012 48.154
34.385 48.994
26.623 37.913
35.668 0.380
4.996 -15.183
27.186 9.421
7.922 12.176
-25.128 18.754
-19.066 36.879
-11.365 0.794
-1.185 45.805
18.993 31.556
24.663 -4.536
28.442 18.296
-2.180 41.788
23.261 33.886
21.628 37.252
20.428 34.103
-25.597 4.898
3.425 -12.845
10.997 -34.230
3.098 -11.169
-14.637 -16.287
-20.375 2.763
-24.590 9.113
-28.364 45.322
-21.045 -1.832
9.542 19.222
25.103 26.196
20.689 37.921
-24.605 16.827
18.122 46.070
13.381 49.365
14.746 48.912
19.431 41.603
24.377 30.701
23.634 17.546
5.501 4.545
33.057 11.781
15.722 39.065
4.042 33.552
30.005 29.886
26.499 45.950
37.444 1.435
18.890 37.741
20.424 41.937
1.613 45.291
24.501 38.601
-5.764 35.644
-22.726 34.351
-20.556 49.754
-4.705 47.686
-15.736 51.504
-16.468 41.532
-24.063 33.456
-27.777 17.684
-25.044 39.710
-19.791 28.954
-2.306 15.405
6.303 16.692
10.940 5.527
-25.897 -2.882
-7.614 -10.626
-4.141 -7.477
-19.149 46.971
0.303 33.364
-30.622 6.737
-4.335 17.533
36.601 8.773
29.174 32.225
28.163 3.429
22.968 16.699
22.361 4.085
-11.309 16.180
-39.064 15.325
-12.221 -28.641
-5.129 -19.194
22.697 -24.797
-17.436 -19.357
-4.790 -3.583
-7.271 -14.381
8.360 8.462
7.324 10.018
9.803 20.290
6.280 49.574
-7.357 -4.593
-7.932 -13.026
15.278 -5.083
31.503 5.992
21.386 -0.680
21.589 -9.890
24.370 31.786
10.514 47.204
35.967 29.840
16.325 22.190
19.285 48.686
-6.092 53.311
-25.687 43.657
-22.827 57.156
-14.261 46.274
27.752 32.360
16.483 46.922
37.919 36.111
4.247 52.451
-26.980 40.564
-35.695 40.253
1.095 35.725
-2.773 44.042
-22.272 1.013
-4.237 -17.336
13.244 -13.637
10.402 -17.742
11.819 -14.577
3.518 -14.268
-32.109 -4.500
6.835 2.080
30.147 -0.051
-14.646 -16.704
2.860 3.664
20.263 39.609
-16.050 41.719
10.047 35.457
31.846 -1.328
0.478 22.668
6.902 13.238
-0.877 37.219
11.167 22.123
0.549 14.879
-21.677 34.091
-40.845 18.039
-19.016 -16.463
-23.934 -8.432
-34.242 10.851
-24.987 -15.194
-31.912 -21.138
-29.842 -1.770
-6.162 -4.657
-39.880 19.207
-37.237 21.864
-27.978 21.810
-24.647 25.916
-29.061 34.731
-21.986 29.339
-17.901 -3.854
-40.864 2.498
-27.803 23.377
-30.771 15.257
-20.096 11.349
4.912 47.710
21.551 42.162
14.664 39.822
21.102 -10.063
15.590 -10.638
3.979 -9.047
42.298 32.150
-0.603 44.635
-1.353 30.830
7.039 24.886
-2.529 41.185
12.984 48.805
23.076 45.297
-13.156 2.413
-15.941 16.548
-40.854 13.123
36.382 1.953
31.182 36.009
27.627 46.817
15.642 2.414
-9.414 46.727
-27.934 -7.928
-14.533 -22.259
30.095 -9.042
30.560 -17.341
32.448 -11.715
33.454 30.183
32.600 33.690
19.356 45.505
-34.337 27.500
-33.558 23.672
-40.065 11.037
-34.931 16.535
-9.697 -2.935
-15.908 -7.792
-8.823 -16.599
9.325 -5.423
1.740 37.262
5.484 10.657
26.659 16.052
38.381 30.238
-20.302 37.579
-27.129 -12.342
5.788 -1.390
-11.019 -9.013
-6.001 15.073
2.655 42.968
2.793 44.975
23.681 42.073
-40.965 33.684
0.455 52.600
4.626 48.471
22.052 19.340
39.424 2.459
26.563 -9.751
23.857 -20.451
33.738 13.763
13.956 41.814
17.854 37.561
38.178 -0.115
41.633 24.795
20.771 18.277
-16.961 25.344
5.820 13.635
21.647 -9.841
18.968 13.131
-12.678 23.961
0.235 39.361
6.384 19.771
-16.643 -13.948
20.549 -11.184
-15.842 28.952
-15.872 19.000
-31.274 14.017
-25.556 -11.216
-23.270 40.750
0.635 53.563
-29.630 14.413
-19.270 28.223
13.315 6.231
0.223 -7.662
40.959 23.695
23.261 27.896
-2.230 0.694
-21.764 12.070
-13.987 41.430
-28.167 24.530
-13.679 42.760
24.895 31.186
29.818 24.137
11.159 -7.024
11.022 -15.395
-9.963 -17.937
34.043 -9.713
8.945 22.400
-13.498 -5.502
-20.780 -9.276
-24.516 14.936
-37.627 15.477
-37.369 6.940
-27.381 12.041
-28.739 22.764
-30.184 27.883
-31.437 14.603
-32.962 7.543
-22.582 -22.893
-18.634 -9.495
-10.318 -18.787
-10.188 -13.945
-22.113 35.251
-18.646 24.634
13.310 -23.041
24.356 1.068
24.668 31.424
31.548 40.129
28.406 39.208
-4.488 26.245
11.932 5.056
18.310 14.058
45.088 14.415
39.424 12.562
32.167 45.000
34.050 16.679
37.193 10.867
20.101 27.193
21.467 35.365
12.852 42.766
22.117 -0.706
21.981 -10.931
36.354 -15.070
24.810 -8.748
-9.031 -18.585
-2.454 -16.280
-16.161 -3.634
-32.885 -2.252
3.913 -32.227
24.419 -18.931
6.644 -2.637
15.670 -0.925
12.984 10.155
-7.682 17.509
-15.327 11.265
-0.171 -13.356
-10.038 -17.094
-6.127 -18.931
-21.845 4.188
-9.815 -20.356
-10.786 -21.372
-3.015 32.756
-7.151 44.035
-6.680 39.337
-29.806 6.970
-18.175 21.553
9.292 27.639
9.947 0.611
-31.782 13.588
-24.748 43.774
-20.787 18.408
-3.881 -8.594
-29.206 -2.345
5.067 11.149
-14.446 -1.264
-11.539 9.321
-10.444 3.478
-36.357 21.330
-25.814 37.726
3.418 29.698
4.172 -16.639
14.333 -28.477
-15.136 -15.115
-12.943 -6.777
-29.841 -10.840
-11.069 -2.564
-2.167 27.926
-32.080 4.971
-28.889 26.251
-40.709 7.252
-1.951 -10.151
-20.390 22.436
6.818 -12.531
2.245 -18.749
-3.321 -25.047
5.329 16.412
0.138 10.314
23.691 10.570
-3.007 2.810
-16.024 3.186
12.231 -8.739
14.715 10.705
-13.216 -5.038
-6.030 -22.554
-0.347 -17.054
5.406 -23.165
-6.854 -23.544
-3.405 -19.311
15.120 -19.232
-25.865 -7.889
-19.824 6.285
-0.486 -31.885
22.882 -18.435
27.274 -5.041
3.328 31.808
-7.631 38.601
-2.718 41.121
-27.043 49.586
-0.203 36.728
-15.327 32.275
-4.065 55.822
0.665 43.666
-0.201 36.824
33.573 21.716
28.204 27.882
28.408 7.682
23.223 -24.060
44.464 -14.769
23.618 -7.959
28.138 38.551
17.141 35.921
14.485 54.496
-27.888 37.184
15.450 19.585
23.315 20.552
-16.869 29.130
-35.352 21.219
-24.478 29.871
-36.441 17.655
-22.243 6.030
1.547 12.038
-7.500 15.346
-0.425 13.491
-27.110 -13.427
-41.186 -1.442
3.114 2.914
0.481 6.300
-19.641 -6.973
-31.265 23.167
-46.184 15.274
-3.214 32.208
-4.997 44.473
-4.069 50.459
-8.661 48.739
-23.772 51.284
30.775 29.947
40.430 32.884
13.973 38.258
33.846 37.861
29.015 42.230
28.612 22.770
35.178 25.687
22.357 37.427
-15.257 45.283
1.784 41.067
0.616 3.392
2.351 28.196
18.312 15.535
30.637 12.855
32.154 13.796
24.310 23.584
37.472 32.157
-4.234 45.268
22.259 26.293
20.215 43.127
7.168 22.036
5.731 55.786
-11.296 51.792
1.702 54.664
10.657 54.122
-2.088 10.322
3.339 32.952
-4.853 50.321
-1.311 56.717
38.294 10.887
27.943 4.023
0.760 28.842
41.964 32.233
28.032 13.296
39.664 35.170
28.815 1.782
26.998 30.999
-13.870 30.506
-6.861 -0.269
-12.229 -19.417
-27.502 -19.463
12.068 9.477
-5.859 -16.138
-18.413 -5.985
-4.341 -12.930
-11.558 -16.580
9.241 41.859
23.232 38.588
29.002 37.008
-17.834 39.796
-17.294 40.659
-18.146 47.452
-1.301 38.456
-34.690 33.762
-31.926 41.414
-18.941 5.729
-28.935 27.926
-2.503 37.610
-25.009 8.489
-23.780 10.919
-42.296 15.385
-17.640 9.835
-24.381 -15.004
26.507 27.509
12.129 24.667
9.981 -0.087
12.487 2.405
37.204 2.548
21.167 46.255
4.871 47.074
-0.596 36.198
33.405 15.060
30.767 36.210
-12.429 41.858
13.141 31.698
-8.294 -13.688
-16.378 28.666
-32.734 43.616
-32.658 5.202
-45.492 14.359
-26.525 20.703
-20.769 -3.539
-29.163 37.565
11.791 50.848
15.554 48.789
36.408 36.616
28.477 10.893
9.125 14.161
-5.443 17.508
17.319 1.904
7.100 1.594
-3.556 46.864
20.844 10.761
-3.231 43.365
18.070 60.447
-7.969 47.759
28.161 38.519
27.060 25.534
27.193 39.040
29.195 11.016
-25.809 46.146
-28.113 -7.670
-33.941 -5.671
-21.732 -22.665
-19.088 -17.382
-11.418 -17.831
2.920 33.296
19.377 19.176
21.750 -1.790
7.503 -18.257
17.772 -24.552
10.153 -18.571
-0.557 -20.847
-28.759 -6.030
-4.500 -20.261
22.474 -0.295
5.211 25.286
15.111 -21.831
15.424 -11.008
8.118 15.085
29.495 35.657
12.719 55.486
23.374 32.329
34.482 37.660
28.714 26.041
16.354 45.216
31.125 46.973
37.259 33.380
28.895 42.348
23.630 41.664
25.807 45.353
42.549 28.186
42.508 0.921
2.357 -7.831
-26.666 -15.173
9.557 -16.839
22.120 27.957
22.624 38.416
21.768 18.126
-33.499 6.635
-25.081 -9.358
-35.806 -11.383
-26.572 13.481
-21.291 -8.781
13.279 -30.809
34.425 0.279
29.780 31.088
-24.958 22.817
-14.693 39.436
-25.739 53.139
-8.791 52.645
-0.972 53.394
19.258 12.630
33.906 16.084
27.767 35.370
17.364 24.506
34.399 -7.915
34.740 -18.510
36.299 6.850
10.728 38.713
28.746 35.610
18.012 40.846
40.284 13.550
6.259 13.380
13.815 56.189
23.353 29.649
9.769 30.129
13.640 44.819
30.846 34.183
-20.176 37.668
-25.200 25.114
-4.750 47.166
9.895 42.870
-8.614 48.274
-7.141 58.591
7.799 39.409
-0.982 24.537
11.645 25.231
13.378 8.328
7.605 22.711
12.890 3.165
-11.041 14.441
-8.310 41.255
4.799 31.958
-38.621 5.080
-29.598 27.022
-11.693 -8.966
-34.264 -0.465
-20.621 35.841
-8.283 1.870
-17.124 42.226
-22.112 26.167
-17.984 48.862
-13.641 37.216
-3.532 51.654
4.753 55.544
-3.706 51.014
-37.373 30.232
-28.560 26.122
-35.753 31.950
-25.367 27.130
3.115 44.097
10.599 47.405
0.924 37.308
-19.622 39.103
-36.250 24.399
-29.160 8.564
-12.583 3.738
18.674 -22.474
20.975 42.663
26.663 30.469
11.305 39.116
-11.167 52.032
-3.977 50.477
38.377 15.363
18.095 -17.418
8.439 -23.392
36.310 -22.310
6.484 -18.672
-4.214 -13.068
5.284 -15.399
-25.948 37.905
-26.209 23.014
-43.677 20.066
-35.460 16.994
10.996 47.950
31.178 39.975
22.662 20.974
3.574 31.122
-6.135 35.787
-12.411 9.010
7.260 -21.100
5.413 -1.780
-35.887 27.919
-26.954 2.046
-33.367 -12.676
-17.534 -16.344
-17.586 0.170
0.849 42.362
37.583 23.830
19.585 21.942
-2.060 31.212
7.591 46.078
-9.172 46.471
6.668 44.275
27.400 19.797
7.102 -1.672
-41.841 7.180
-23.378 23.503
2.186 41.717
