# Supplementary material for: Myosin V executes steps of variable length via structurally constrained diffusion
Source: eLife. 2020 Jan 15;9:e51569. doi: 10.7554/eLife.51569 (PMC7054003; doi:10.7554/eLife.51569)
Supplement: Source data 1. [file elife-51569-data1.zip › myosin_elife_source_data/Figure 3/BD_diffusion_contours/lastbead_xy_5kbT.dat]

32.656 -37.409
45.754 -35.389
33.989 -22.998
47.372 -38.695
-0.733 -14.024
1.509 -24.679
31.958 -22.397
30.711 -16.672
49.332 -35.030
35.712 -28.497
34.296 -31.337
27.723 -31.813
28.873 -34.299
32.007 -16.424
34.179 -2.490
17.489 -23.310
23.376 -35.832
48.892 -0.410
60.226 13.507
50.513 12.063
12.989 20.179
-0.965 -22.251
3.299 -20.893
19.134 -8.627
41.149 -16.466
21.839 -13.964
-7.266 -18.180
9.067 -36.986
13.796 -24.027
26.249 10.291
62.784 -20.661
30.514 8.140
36.977 -1.862
65.426 13.999
58.982 18.922
59.520 4.240
15.506 -9.449
36.694 5.750
20.367 0.844
33.439 -14.570
19.397 -16.622
6.961 -32.683
20.366 19.636
61.396 10.285
26.014 10.346
32.672 22.138
25.231 36.464
26.861 18.505
38.174 29.472
65.804 19.952
53.000 1.325
69.146 -8.449
65.181 -13.218
59.731 -9.525
50.318 -25.001
34.756 28.223
34.024 5.829
54.532 -23.219
27.343 -35.023
20.116 -9.059
22.327 -12.740
5.594 0.323
61.059 -5.693
53.128 -25.836
61.731 -15.346
51.581 -18.742
47.105 -33.017
40.361 -38.923
32.115 -41.533
25.894 -17.785
33.822 6.645
38.523 -19.270
36.024 -31.803
50.157 -6.052
37.080 -28.143
55.166 -22.039
27.693 -29.164
44.543 -33.888
72.349 17.605
51.004 23.045
58.348 14.838
51.325 -24.782
29.647 23.637
21.729 28.992
53.243 21.758
28.651 40.443
48.519 33.031
58.670 20.401
67.413 28.744
51.105 39.269
56.166 30.860
44.879 34.013
55.076 10.157
31.800 29.206
22.016 -2.428
33.891 -24.533
51.628 2.508
40.858 -31.014
37.688 -32.499
35.946 6.896
2.641 -14.628
44.373 -16.755
47.108 -9.532
48.743 -9.529
54.634 2.836
22.107 -5.297
51.250 -12.310
20.783 -34.061
48.264 -30.258
46.693 -27.827
59.671 -8.096
69.215 -4.013
58.385 14.593
50.497 -18.427
31.377 -33.729
31.770 -20.758
69.214 -11.759
24.050 -26.040
65.724 -9.894
48.569 23.684
24.968 35.706
19.561 40.542
36.573 32.145
44.450 29.908
18.814 26.069
52.872 30.347
28.024 34.035
36.778 41.291
51.366 -14.130
63.279 -19.529
55.648 -3.733
62.076 -3.134
64.303 -11.934
66.357 22.212
49.457 -10.946
51.208 15.031
43.290 28.075
56.423 17.258
43.326 -22.495
30.255 5.493
14.694 24.825
27.425 35.600
39.018 25.400
58.889 1.717
60.959 20.763
50.461 9.713
54.369 7.772
43.168 26.161
42.419 5.076
45.871 20.311
49.503 1.811
29.435 32.426
18.733 8.263
35.932 -29.599
21.748 9.631
13.225 25.525
9.150 9.650
21.936 16.311
44.449 17.493
61.868 5.344
63.778 -3.363
68.793 -13.093
19.930 16.268
33.381 29.903
61.912 10.070
44.486 -1.032
64.346 2.895
62.025 23.768
69.027 15.735
45.221 35.003
30.281 43.730
54.986 15.504
44.669 11.196
52.443 -1.217
67.100 -18.080
45.809 -29.320
60.276 -25.009
40.688 -31.162
48.908 -22.376
30.720 -22.310
29.363 -30.664
22.201 0.075
25.642 20.422
15.898 28.891
46.386 36.638
9.659 31.826
36.973 19.605
43.640 38.849
-3.710 20.463
35.035 29.475
29.255 28.448
61.286 -11.882
59.418 -26.642
21.062 -47.343
46.972 -21.179
22.611 -39.842
30.082 -38.890
25.405 -22.439
65.661 -8.878
63.829 -5.000
51.645 9.814
58.138 -11.145
43.654 27.066
65.624 7.968
57.983 -26.708
55.209 -4.057
61.029 -8.644
56.150 -30.912
47.714 -42.220
44.941 -29.148
28.743 -38.923
45.124 -35.563
38.337 13.714
30.812 38.246
29.551 22.465
38.203 35.777
33.870 33.012
21.352 34.512
46.971 35.571
63.651 17.677
4.929 38.814
14.509 19.787
31.863 39.475
24.981 30.745
56.670 4.332
31.246 19.181
32.406 37.327
23.480 39.295
34.236 39.171
66.478 26.822
27.524 32.323
43.976 29.375
31.260 0.996
30.803 4.642
46.088 -5.031
52.757 24.016
52.751 24.296
69.529 -10.268
59.270 2.190
19.615 26.134
30.952 39.540
30.114 35.766
38.922 39.824
41.311 38.140
26.868 24.607
40.073 -8.066
39.636 26.571
18.888 -17.740
-7.767 -17.425
-2.063 -15.618
21.757 -26.510
51.318 -14.075
14.744 15.121
37.889 -25.546
31.543 -30.723
41.751 -7.472
59.406 -11.923
60.609 -2.211
63.441 3.784
54.469 -13.750
45.888 -18.682
56.697 -17.781
30.918 31.051
64.834 0.883
67.141 -14.535
23.777 -20.217
59.871 6.448
60.860 -11.310
70.276 -9.118
53.746 -19.114
48.571 31.130
38.555 45.037
49.706 33.734
22.660 28.883
28.811 29.417
27.763 31.236
30.454 26.868
27.861 29.574
27.866 41.759
40.900 20.511
54.385 5.113
26.938 8.705
65.602 14.865
26.203 -7.586
42.886 26.467
57.229 15.214
54.561 7.154
49.715 31.441
27.008 25.300
10.371 11.578
41.265 30.030
23.159 -14.988
1.605 -29.441
26.598 -8.671
4.027 3.753
54.015 -13.842
47.426 0.668
47.574 -26.334
60.667 -18.383
42.053 -34.063
33.051 -31.013
16.870 -23.712
39.899 -46.654
33.971 -35.263
24.049 -28.892
33.255 -32.649
34.879 -30.869
32.195 -26.360
53.178 -40.415
50.356 -19.182
61.917 15.427
62.409 2.262
44.033 -5.871
56.336 -18.997
50.341 -32.976
44.355 -28.113
24.683 -15.264
64.197 -7.445
55.654 30.850
39.439 30.161
28.906 38.175
43.108 2.729
43.921 -26.889
46.467 -29.511
30.951 3.375
29.035 -40.316
38.899 -17.009
26.245 22.843
35.890 10.162
49.928 -15.373
17.185 22.626
6.647 30.676
32.813 11.530
50.202 -24.112
52.758 15.206
40.472 -28.860
49.035 -7.476
52.978 0.880
53.486 29.955
40.436 41.076
27.968 43.565
19.390 10.767
32.761 34.667
52.921 25.020
4.661 13.639
38.683 27.683
5.323 1.903
40.933 18.150
32.225 25.484
32.167 11.043
15.693 18.794
8.311 21.340
43.581 16.989
19.886 20.634
34.132 16.347
53.089 -2.504
37.155 17.540
46.186 -13.851
57.637 17.218
56.406 6.164
30.934 -6.922
33.573 32.171
36.987 42.027
13.562 28.459
39.006 25.667
26.610 41.474
23.466 21.055
40.804 11.800
27.179 -34.860
32.621 -45.643
34.947 -28.960
29.992 -31.187
39.539 -29.095
25.112 -0.686
13.066 -8.912
27.781 39.221
44.829 5.429
68.799 -13.435
61.826 -8.116
59.972 -13.679
41.146 -39.263
60.104 -18.600
57.218 22.082
57.125 27.193
56.890 20.311
43.984 19.560
43.752 10.828
17.204 5.134
39.979 8.022
32.887 18.733
28.249 38.784
21.492 22.512
19.622 31.466
24.811 37.153
12.278 24.367
-0.496 -33.101
19.232 -39.549
29.279 -20.820
40.423 -45.964
50.087 -33.895
29.341 -31.447
45.544 28.904
26.171 6.109
29.200 -32.760
29.260 -22.880
13.638 -22.575
54.525 -6.045
13.468 -2.752
19.635 -23.007
43.612 -36.404
47.092 -28.684
23.004 -36.482
20.452 -36.054
16.266 -25.651
16.354 -14.528
11.813 2.318
27.411 28.385
31.873 28.839
43.900 24.106
35.000 18.248
19.156 35.420
25.848 39.258
28.493 15.526
2.985 15.616
6.133 -3.192
32.666 32.852
65.513 18.459
52.455 28.506
8.032 17.830
7.979 -3.678
53.112 -16.171
38.992 0.061
55.996 -0.500
52.722 -26.424
50.723 -38.718
25.453 -33.023
64.829 -19.624
32.220 -17.553
59.078 -1.407
31.091 -23.537
14.830 -26.722
58.670 -23.993
60.032 -19.617
38.562 -33.806
20.934 -18.430
48.101 -23.328
59.595 -10.343
51.923 -6.603
27.530 -36.188
32.803 -34.612
8.932 5.098
23.783 14.817
22.261 -7.582
10.873 -32.227
16.527 -28.774
28.368 -24.829
55.758 -19.999
17.535 -24.841
49.966 -26.088
49.524 -21.341
24.632 -30.398
10.548 -10.853
6.010 -0.256
47.616 -26.620
32.535 -23.267
9.264 -36.672
1.778 -32.151
51.523 -31.144
45.485 -7.671
52.450 15.224
34.869 2.544
54.441 10.462
39.758 21.878
46.777 -8.954
52.237 -31.334
26.442 -28.279
15.779 35.442
28.784 36.117
19.466 -1.003
37.348 30.301
38.636 20.585
60.016 19.242
55.367 17.498
25.546 -27.624
53.837 6.598
28.568 -14.395
61.880 -12.856
55.173 -24.482
57.049 -13.068
68.531 -8.280
63.511 9.277
41.191 -29.162
29.064 -1.543
49.066 14.194
48.269 12.160
45.204 26.056
65.991 19.971
65.911 16.907
57.642 -4.095
58.472 -17.010
52.033 -30.823
20.340 -31.441
57.706 -21.935
42.856 -21.797
53.008 20.140
57.023 13.169
66.209 10.785
35.029 32.744
67.061 5.021
22.122 6.211
46.520 17.151
29.939 32.721
25.500 34.585
38.661 26.667
72.881 12.771
47.242 29.271
30.258 34.954
25.566 25.980
16.909 27.156
39.697 14.378
25.096 17.292
46.099 24.083
54.522 24.488
38.258 30.288
50.855 24.564
39.125 26.276
34.386 31.522
19.651 30.256
12.455 14.867
8.918 20.482
5.171 2.219
61.272 14.304
40.738 16.172
64.510 6.811
56.173 6.989
61.324 10.182
57.039 -30.299
46.547 -12.298
54.806 -13.548
43.514 -15.195
56.170 -3.036
55.450 10.410
65.526 9.401
45.595 23.240
67.449 26.687
63.858 17.170
38.763 -30.656
44.144 -29.712
59.304 -24.301
24.596 -33.366
41.908 -37.206
43.421 -32.571
32.917 33.362
26.707 38.917
60.149 31.640
43.832 20.394
15.819 12.213
21.793 31.285
38.999 32.500
52.949 -5.814
51.327 30.071
56.905 -16.056
30.961 -33.784
57.218 -10.139
65.723 -18.068
24.561 -26.475
26.293 14.279
33.899 21.513
44.248 -15.227
33.280 -8.567
33.334 -39.267
50.723 -20.516
61.107 -3.570
45.719 -9.395
52.954 4.904
69.314 0.247
48.416 -19.766
45.763 1.720
39.504 -27.745
44.617 1.010
51.277 23.927
40.012 -2.685
57.565 12.191
35.222 29.638
46.509 27.503
34.415 33.128
42.703 32.009
49.681 9.997
40.350 15.718
63.496 12.779
56.431 18.098
64.981 15.484
51.058 5.353
69.458 6.450
62.826 -21.982
26.464 -39.979
21.689 -35.399
39.069 -34.873
14.453 -33.441
10.679 -38.090
34.679 -30.215
56.844 -27.076
66.539 -19.046
50.756 8.154
56.845 15.212
48.099 21.167
34.956 22.156
61.419 -4.029
50.456 29.091
53.876 -24.322
25.530 -11.260
10.824 -14.601
21.328 -35.972
31.982 2.450
17.031 -1.383
45.909 -7.944
43.225 -10.188
45.216 9.123
24.559 13.866
57.957 18.807
35.480 18.908
50.856 29.964
52.633 20.542
42.412 12.641
34.639 -9.665
38.907 -25.697
35.681 -5.169
25.059 12.181
49.915 27.114
59.852 4.960
63.422 -5.644
46.205 -28.529
33.671 -23.202
27.056 -30.223
42.254 -37.721
38.593 -34.851
26.827 -32.989
54.839 -24.416
31.805 -35.798
21.351 -45.024
13.070 -27.270
10.057 8.642
38.502 -2.169
35.288 33.744
10.433 20.281
41.409 24.290
41.511 31.868
-3.735 25.404
15.957 32.719
65.208 23.633
60.747 -2.145
62.588 18.182
49.919 28.674
41.507 33.761
55.281 14.854
51.357 22.548
47.382 18.665
59.399 17.292
35.141 41.154
12.492 33.542
22.296 10.554
10.689 1.237
3.992 3.567
26.329 -35.474
-1.182 -27.238
24.163 -34.666
32.252 7.168
18.094 -23.475
45.319 -17.093
19.973 -23.417
38.592 -41.687
54.174 -15.176
41.238 26.312
50.871 -37.356
61.398 -17.708
55.998 -15.942
65.947 -0.693
56.000 -18.966
51.611 -14.465
4.872 2.265
29.075 -24.078
27.820 -29.456
42.151 2.409
53.019 14.844
52.866 37.510
35.602 32.416
58.747 22.352
50.619 -7.854
56.391 -22.513
23.050 -30.083
24.404 -33.139
48.192 -28.798
27.812 -15.214
66.809 -27.902
65.725 -5.030
34.836 24.716
61.965 0.497
66.674 -18.372
66.581 17.189
41.490 25.612
72.807 13.774
57.139 9.425
50.784 10.151
21.503 -32.828
52.293 -29.756
49.184 -33.037
59.240 6.414
4.469 -22.749
12.911 -1.350
1.189 9.759
9.193 12.976
-0.772 24.416
21.497 2.313
20.647 -12.697
37.519 -29.940
44.283 -27.675
43.884 8.729
29.934 -17.005
55.134 -34.312
61.192 -21.232
60.158 -7.354
40.483 25.002
35.215 15.312
69.797 15.363
25.807 -22.031
21.975 0.755
20.025 2.548
11.819 -7.628
35.181 -13.739
23.444 -39.551
45.762 -29.539
17.141 -40.174
22.355 -28.652
36.835 -0.935
23.358 26.643
33.291 31.732
47.261 23.640
50.674 -33.797
35.054 -12.883
7.115 -19.087
5.664 -17.854
22.169 -37.724
21.108 -34.022
22.240 -25.459
5.278 -30.616
34.030 -2.985
17.772 -16.990
42.296 5.698
60.918 29.355
53.089 -4.958
29.955 -39.998
35.847 -26.148
41.627 -9.652
44.011 -23.220
48.204 -9.673
40.493 -36.925
51.985 -25.621
49.849 -15.714
38.791 14.952
35.536 -22.270
12.263 -31.531
32.192 -39.360
47.808 -39.814
29.585 -35.464
70.834 -14.309
45.964 -25.996
62.566 -16.563
41.858 -34.559
45.855 -34.239
62.330 -24.567
55.635 21.433
43.872 -6.912
65.259 -8.834
52.127 21.726
24.291 33.574
20.896 21.757
32.367 30.314
15.075 24.923
29.715 32.013
67.283 15.369
65.144 25.529
50.938 17.389
27.086 48.233
30.335 42.793
31.012 39.382
51.864 31.903
57.463 28.124
59.444 -4.583
61.313 5.799
39.204 0.855
18.499 -13.411
15.549 -31.787
22.170 -33.137
26.015 33.361
32.583 16.225
31.562 37.382
35.172 31.446
48.906 23.012
4.525 5.727
35.082 11.145
36.618 30.604
46.834 0.801
64.988 -0.635
50.441 -30.959
30.500 -35.050
41.750 -20.307
29.263 -37.806
16.770 -24.998
68.824 -15.430
56.552 -27.205
30.478 -36.326
25.760 -39.394
33.614 -32.210
24.377 -3.170
46.935 -12.200
42.638 12.302
23.158 32.443
48.767 19.247
55.798 16.438
42.175 26.190
40.953 32.750
41.539 20.438
10.580 14.717
19.461 30.385
49.357 23.977
55.153 3.202
42.400 27.722
20.533 -30.357
28.619 -38.856
-1.270 -34.247
22.872 -37.067
44.574 -5.256
40.964 -7.073
50.162 -24.694
41.512 -32.917
63.304 -6.726
74.756 -8.372
27.389 40.178
43.195 37.185
26.916 38.726
17.464 38.277
26.550 34.240
45.977 6.247
19.709 0.323
21.878 -7.434
13.016 -6.933
27.385 10.660
14.600 1.699
42.876 -28.684
58.303 -19.000
56.276 16.302
39.540 -31.361
13.267 -27.583
25.532 -27.234
30.297 -28.279
62.393 -20.827
35.295 -19.051
46.362 -15.987
65.905 7.621
63.982 6.413
39.565 -23.246
24.516 -41.309
8.099 -35.168
20.195 -28.789
34.585 7.715
37.025 16.341
52.625 -20.471
64.084 15.358
61.386 -9.789
48.195 -18.270
46.138 -24.049
53.820 -30.782
37.121 -36.605
43.238 -32.110
29.364 -2.549
56.760 -13.884
57.502 -20.996
65.643 3.504
59.688 -9.029
26.652 2.170
48.754 -31.019
42.089 -30.310
43.648 -5.854
1.797 -22.577
37.100 -34.616
61.440 -20.261
6.304 -4.691
33.521 -5.160
21.885 -3.601
14.962 -11.610
25.265 -17.152
19.731 9.909
54.193 20.176
11.855 -30.652
33.995 -28.852
56.821 -23.117
44.854 -12.271
7.396 -28.212
6.217 -8.819
35.324 -8.182
14.740 0.697
12.808 9.154
34.932 -24.506
41.846 -41.481
47.398 -33.415
54.733 -23.323
28.462 -6.756
48.273 -16.304
26.912 9.630
57.756 7.505
29.760 -35.313
43.087 -35.079
32.636 -17.012
50.662 -13.541
60.172 -2.511
29.515 -32.623
19.617 -31.991
48.068 -30.323
58.319 -1.384
45.264 30.689
63.089 17.622
58.787 -16.749
42.048 20.419
25.507 39.986
13.274 34.437
2.518 32.536
19.499 18.788
24.860 22.583
29.026 24.625
41.401 2.607
36.802 6.190
31.483 -19.964
44.876 20.966
13.018 45.975
26.205 40.465
27.370 18.368
56.831 15.316
59.543 22.646
55.194 25.180
40.137 23.399
7.057 22.174
30.108 38.827
10.290 43.967
22.606 34.011
22.596 23.310
19.166 29.745
60.881 17.417
67.459 -10.015
60.740 -18.055
30.820 -42.968
44.056 -35.143
33.075 -17.079
53.177 -27.584
66.141 -14.674
73.925 4.415
30.139 32.774
19.416 25.134
26.915 41.807
38.943 34.544
18.095 28.494
42.099 17.726
58.443 21.318
56.463 27.875
45.342 22.025
48.203 16.159
34.227 29.932
47.094 -6.747
40.479 -19.013
16.050 -43.227
50.917 -35.919
64.304 -13.909
57.707 24.222
53.023 17.900
46.269 -0.249
51.095 -8.853
57.761 -31.621
59.799 5.987
32.518 -36.290
26.566 -32.996
32.393 13.450
46.307 35.347
48.835 23.456
29.218 27.043
57.302 22.772
65.143 7.246
59.682 16.438
56.980 -22.443
63.326 -0.459
39.264 29.024
48.774 13.392
38.051 37.299
11.965 26.401
43.075 43.225
50.498 29.973
46.429 29.277
42.397 31.954
22.176 13.657
34.753 23.912
9.234 -8.086
31.892 7.747
19.901 19.732
13.192 -4.588
49.754 -27.503
24.251 -20.479
25.119 -1.238
23.341 0.589
3.781 -4.079
38.918 -27.780
43.422 -33.945
63.211 -2.858
49.366 22.407
46.011 41.104
45.551 27.357
44.884 10.507
20.167 23.986
39.161 34.176
65.463 0.432
46.696 4.125
54.036 32.824
43.196 31.529
32.888 12.237
27.896 28.320
63.270 1.385
62.906 15.228
50.334 19.961
43.950 24.449
48.092 37.423
50.953 14.863
40.829 22.222
66.303 18.914
64.772 10.580
50.580 9.957
53.213 34.230
57.772 24.402
68.758 10.592
55.257 -5.797
68.047 -5.641
59.181 -14.549
48.053 -28.903
28.873 -33.589
7.569 -8.275
32.591 18.875
27.087 32.645
41.884 7.482
33.010 -25.115
22.620 -29.047
43.554 -32.294
43.618 -28.951
52.140 -31.218
7.844 -25.674
29.709 -31.468
42.287 -21.101
7.582 -18.865
43.150 -11.233
13.063 -28.468
19.267 -31.353
38.202 -35.374
25.169 12.961
17.737 39.293
48.710 33.601
56.145 27.454
67.160 10.909
35.288 39.657
60.591 13.346
51.993 15.758
49.868 8.186
64.966 5.405
63.499 6.375
40.360 13.282
48.721 30.360
7.216 28.683
37.239 -22.408
39.022 -23.286
63.949 11.839
53.523 11.589
50.862 24.511
53.084 25.416
45.031 36.841
38.154 25.265
29.379 5.428
55.296 25.382
47.147 36.046
23.154 37.696
30.986 22.258
55.903 -7.074
62.967 -20.485
20.920 -35.626
4.301 -15.794
19.717 -22.517
38.757 -8.012
5.842 0.246
63.705 5.591
47.504 21.116
41.704 29.500
41.824 29.162
33.489 9.167
45.318 32.910
51.373 24.857
52.172 19.920
51.560 -22.419
34.533 -29.238
22.172 -27.524
20.003 -43.507
8.704 -29.641
33.164 -32.804
8.162 2.364
37.164 14.951
46.599 30.217
62.414 9.518
61.156 12.563
64.029 7.759
43.878 30.600
53.870 26.458
35.366 27.652
21.723 24.104
32.070 23.966
28.786 25.761
16.566 21.560
60.562 0.217
50.406 25.403
66.268 2.163
57.074 20.875
50.652 -25.330
41.174 -30.562
58.043 -27.156
30.734 -37.875
34.210 -20.271
46.830 -25.863
23.156 -44.405
32.847 -35.498
31.146 -31.404
34.694 -34.819
42.903 -13.314
20.035 -34.462
33.187 -30.768
34.413 -43.540
27.356 -26.886
20.476 -36.836
22.569 -22.147
39.600 17.998
15.244 23.025
41.668 -15.705
41.872 -30.974
43.568 -27.529
55.583 25.252
55.472 17.723
50.763 -4.909
35.568 -32.063
59.513 -28.689
65.164 -20.425
66.819 -23.491
41.254 -43.605
46.259 -26.406
38.748 -22.130
53.832 5.722
51.021 7.247
57.097 9.820
40.921 23.963
62.150 15.602
43.213 -38.287
25.865 -19.534
37.784 -22.776
24.827 -32.169
44.287 -30.339
58.003 -21.790
47.100 -27.186
57.604 -17.863
61.164 -20.675
51.009 -30.558
47.246 27.000
38.746 31.880
35.358 30.734
34.899 33.934
69.430 14.125
33.077 35.996
21.729 21.022
22.696 34.900
33.061 40.014
18.272 8.905
11.534 18.291
29.012 26.497
43.408 22.336
5.231 -2.205
39.264 -41.412
0.924 -30.922
-8.950 -25.575
5.298 -2.651
50.483 32.414
65.938 -5.939
48.355 0.874
5.742 0.467
12.048 21.736
18.678 41.747
5.790 -0.186
27.233 40.562
43.215 12.350
46.374 5.053
48.976 -28.281
36.538 -30.263
35.201 -44.124
53.607 -26.241
48.310 -36.808
55.838 -18.516
17.404 -21.887
34.053 -23.513
19.491 -11.494
56.306 28.291
27.677 30.462
32.214 35.085
26.488 41.456
46.710 27.452
52.283 12.340
54.195 -23.342
32.664 -21.196
32.774 -3.877
46.324 -12.709
40.215 -19.218
43.093 -35.939
15.125 -26.690
21.799 -15.484
44.973 -6.641
18.258 -3.732
39.765 1.951
51.694 26.694
65.932 17.655
13.442 27.033
9.129 15.103
33.492 -26.149
46.677 -30.820
35.978 -44.736
39.430 -33.447
57.088 0.092
43.139 14.460
71.110 10.829
34.467 43.985
35.822 45.786
30.301 33.130
51.348 -1.872
54.817 8.003
35.253 41.515
28.535 41.178
49.716 25.161
40.725 -9.501
46.872 -28.925
41.516 -24.615
44.114 29.312
49.398 26.098
44.981 16.337
26.804 -13.587
31.141 -28.551
48.606 -24.980
65.795 1.102
54.478 -23.660
48.315 -23.871
45.071 -18.632
29.705 -0.619
42.256 1.457
52.235 -1.649
51.974 17.989
55.545 -0.026
42.667 -20.103
45.074 -36.966
38.283 -36.391
38.549 -31.477
57.755 -28.023
28.237 -33.336
45.345 -32.690
38.350 -45.206
44.558 -26.116
29.979 -34.460
15.638 -38.647
21.851 -34.727
31.024 -40.388
38.146 -32.256
11.191 -34.473
35.164 -34.207
43.539 -37.370
17.892 -39.614
44.268 7.706
18.307 -10.596
31.843 28.581
48.892 -8.598
52.548 22.959
43.979 -10.003
24.727 16.221
32.175 -19.599
5.172 9.074
5.430 1.581
59.248 -16.556
32.210 -2.551
44.847 -36.537
42.565 -38.199
24.200 -28.286
4.696 -20.334
38.904 -33.781
22.601 -23.105
43.410 -34.804
62.947 -17.620
49.045 -22.338
47.970 -6.230
29.426 -37.719
66.772 -17.590
58.707 -8.056
47.446 14.217
20.377 26.074
14.369 24.289
7.346 7.702
18.962 -5.426
37.734 -26.818
38.616 8.133
27.242 28.898
5.289 1.804
41.903 30.345
20.132 32.136
64.021 10.486
17.746 27.617
39.126 15.523
59.367 17.821
26.093 6.484
20.182 35.450
11.513 16.184
14.286 27.802
40.971 -28.377
40.668 -25.675
42.535 -14.480
37.941 -32.990
27.638 -31.812
44.400 -27.909
52.088 -14.652
32.889 -31.531
23.937 -37.692
37.073 -23.353
14.940 -8.846
59.535 -23.486
32.827 -34.509
12.543 -23.651
9.544 -30.288
9.195 -20.482
14.399 -26.748
9.131 7.444
35.199 -4.927
31.815 -38.330
50.702 9.706
41.198 -33.574
52.920 -29.532
28.099 -29.369
33.579 -33.285
52.898 -18.447
53.508 -7.635
62.906 -17.364
57.312 -11.468
34.386 34.390
52.097 40.196
44.277 41.467
46.352 13.452
51.250 -24.290
58.556 -23.374
53.404 -13.877
23.445 16.004
23.927 29.633
58.275 -9.845
62.357 11.191
48.810 -24.593
30.256 -35.798
19.482 -29.145
52.951 -10.282
50.190 3.240
44.742 17.241
41.569 33.928
35.483 33.621
18.733 36.965
35.190 35.809
71.205 -4.686
58.826 -7.207
68.431 -13.949
50.516 -10.134
60.383 -9.992
34.082 16.167
47.109 29.984
45.085 27.982
20.433 34.379
41.317 -11.512
21.514 14.664
68.879 25.696
53.766 -13.444
53.047 -23.715
30.423 -36.163
48.286 -29.506
51.418 4.350
54.584 3.729
35.071 8.664
27.262 -22.652
24.050 -40.825
40.461 -41.900
19.256 -39.232
57.378 -25.237
24.330 -34.334
39.592 -24.621
4.748 -2.678
61.285 -26.711
63.463 -29.931
31.891 -12.566
6.891 -33.006
12.995 -17.660
9.481 -17.864
13.278 -24.313
23.043 -37.195
26.663 -35.106
28.794 -17.616
21.356 25.334
30.891 24.078
49.828 25.021
53.228 24.395
57.455 12.213
54.563 23.472
49.421 18.111
35.730 4.040
17.193 14.980
17.812 28.174
52.022 34.323
19.139 -0.038
27.616 -32.587
43.598 -27.946
24.428 -4.843
39.355 -25.254
49.053 -19.890
60.078 -19.967
64.158 -17.682
65.945 4.246
46.836 -22.978
62.250 -11.081
50.932 27.581
37.160 41.273
57.750 -4.320
58.200 0.798
60.037 24.158
61.016 22.862
62.726 2.640
55.951 -16.982
51.262 33.501
38.449 36.333
37.238 37.256
27.932 30.585
49.938 -29.380
57.010 -38.051
29.064 -41.226
17.365 -34.107
30.581 -29.401
25.109 -15.528
32.713 -21.823
37.415 -36.464
-1.958 -15.293
19.433 -8.971
18.790 -32.448
38.427 -35.585
19.131 12.935
61.719 14.558
56.401 31.886
52.152 23.670
50.272 23.835
33.848 20.123
45.038 27.156
53.250 24.170
-1.124 15.735
5.625 -0.126
52.769 -36.580
55.564 -35.250
54.280 -17.310
64.597 13.113
38.848 30.119
46.287 24.693
8.637 32.018
28.806 23.878
35.016 33.118
33.958 41.369
14.334 30.221
43.140 30.208
34.515 40.357
16.727 35.259
42.156 30.319
60.855 23.046
40.838 33.587
45.386 21.619
64.585 20.340
65.628 -21.926
46.621 2.385
30.072 -15.033
23.226 5.404
19.928 -25.922
27.899 -26.835
62.143 -4.969
63.058 9.992
54.736 3.630
60.456 -20.142
58.125 -28.182
65.830 -5.231
7.081 -30.803
39.956 -31.675
64.855 -0.569
63.385 -8.376
58.056 -8.640
39.954 1.141
46.322 40.452
24.862 32.293
56.188 -10.567
18.035 -33.896
54.388 -18.671
54.267 -26.137
60.197 -15.399
53.215 22.644
52.111 12.350
61.328 4.935
58.720 -13.303
63.839 -0.508
48.385 -26.346
47.686 -26.865
66.907 -8.157
50.713 -19.856
46.559 -34.051
45.956 -35.984
54.363 -22.413
57.572 -15.296
45.769 9.660
56.735 -9.828
24.579 8.318
32.080 32.044
51.068 31.846
36.478 29.510
16.378 29.350
29.600 39.238
30.550 34.829
27.332 30.515
41.178 10.119
36.465 -10.592
25.445 10.745
55.028 26.164
42.008 39.356
11.698 -4.655
3.315 -5.565
28.644 -18.870
14.975 -7.476
22.788 -15.182
35.685 -15.663
41.189 12.422
23.406 34.986
35.489 25.204
23.231 29.945
58.154 24.907
15.289 27.861
29.662 37.543
24.656 31.447
50.501 44.203
54.722 34.863
52.994 18.000
5.829 14.719
15.073 -22.386
30.927 -18.026
34.967 -30.845
16.004 -28.472
38.263 -22.961
34.353 -32.113
37.076 -24.848
46.949 -26.475
51.340 -31.623
38.964 -33.701
56.480 -27.920
39.765 -33.043
47.022 -43.287
33.414 -41.537
56.767 -31.085
8.759 -47.518
16.997 -38.989
14.234 -30.359
31.217 -36.774
44.756 -41.534
35.600 -31.257
43.454 -20.515
34.174 -6.379
42.607 27.227
53.018 12.469
55.912 27.983
51.466 28.397
47.134 33.636
56.343 7.281
57.098 30.349
40.093 25.435
23.043 27.693
3.530 4.192
58.580 -22.092
54.355 -1.313
20.392 -0.364
5.586 0.057
54.840 -21.911
67.072 -11.259
21.262 -25.260
33.632 -33.455
34.136 -34.505
0.756 -13.177
3.373 -4.720
61.695 27.764
69.147 -3.379
51.165 23.874
37.767 24.832
24.082 23.390
64.031 -21.588
51.301 -25.797
43.834 1.586
30.883 -14.971
2.090 -7.139
2.572 -23.300
23.286 -38.775
1.283 -16.474
16.316 -29.544
30.196 -38.667
40.954 -34.625
53.621 -24.546
53.845 -14.305
64.621 0.156
42.781 -23.237
24.984 31.277
33.674 38.565
19.045 33.602
44.996 30.472
33.981 32.239
30.891 26.245
30.741 15.575
39.164 26.739
5.942 10.092
30.641 12.515
42.268 -6.252
30.571 -32.338
52.051 -5.024
59.964 -16.338
45.958 -34.170
45.940 -29.624
47.181 -29.071
30.670 -22.123
33.477 -9.893
52.871 1.836
41.764 -24.227
67.561 -14.599
50.397 -39.223
38.603 -34.058
30.607 -33.200
29.736 -27.150
36.653 -3.366
29.814 5.978
31.669 5.678
36.304 16.137
21.554 -1.203
17.479 -4.967
26.517 15.700
52.909 -6.264
4.212 -12.715
40.829 -33.965
21.445 -27.665
43.232 -31.290
26.941 -26.454
46.856 -12.520
48.848 -7.075
42.461 -29.005
35.445 -43.626
32.988 -32.717
58.832 -21.844
54.998 5.246
63.959 24.328
38.717 35.670
52.704 24.783
46.165 2.549
51.451 -16.105
64.866 0.569
26.709 35.561
54.774 28.379
37.328 22.775
56.965 30.476
58.366 5.904
52.251 -17.469
23.974 -26.054
51.873 -12.867
51.122 -9.124
32.377 14.163
47.474 -9.457
53.891 22.673
57.909 26.478
44.770 24.580
21.804 29.258
34.475 13.671
22.899 40.294
18.718 5.086
36.899 31.833
17.620 20.038
28.232 30.472
58.008 6.551
21.650 33.179
46.591 26.588
53.732 12.464
60.022 0.184
58.993 20.700
65.835 -18.889
42.234 -38.590
42.848 -25.018
22.105 -36.125
58.626 9.523
47.188 33.244
28.423 40.325
49.579 26.903
50.576 29.187
30.638 38.847
40.969 41.186
41.258 38.771
28.108 24.399
49.763 31.396
45.341 -0.824
53.204 -20.101
58.291 -5.598
41.447 11.350
48.539 26.933
42.323 -14.678
6.754 -17.526
37.686 -39.318
29.410 -37.215
31.976 -25.667
31.665 -32.875
24.240 -13.628
39.881 20.000
19.202 -12.246
17.302 -15.032
5.342 2.433
36.175 -37.659
47.443 -25.976
40.195 -35.886
58.640 8.188
13.060 -14.317
28.970 -11.732
53.919 -31.488
55.295 -33.249
54.886 -5.075
46.440 0.186
44.724 16.531
27.243 26.998
34.372 42.668
26.770 30.389
20.776 -0.165
29.717 33.995
58.423 20.082
40.781 0.389
30.027 38.195
47.115 33.005
66.357 -17.626
49.473 -21.665
35.862 -33.673
36.453 -40.101
38.685 -41.768
22.493 -9.599
28.483 5.534
15.188 -29.510
34.146 29.317
41.813 22.078
41.321 4.329
15.039 6.079
47.414 19.583
9.961 41.784
55.509 26.390
54.968 2.666
56.636 -16.373
49.875 -3.914
41.200 34.818
33.832 33.434
38.045 32.267
48.212 31.780
48.108 30.919
59.059 29.352
55.557 3.661
68.733 -7.808
38.972 17.774
20.918 34.536
-1.728 35.089
2.632 36.189
29.041 27.071
31.114 20.095
62.707 17.832
37.934 43.951
41.428 41.256
23.213 38.446
58.085 5.138
62.401 1.527
54.192 1.964
39.027 21.312
59.809 23.335
72.137 18.689
36.387 8.041
48.534 4.917
53.321 -29.892
39.204 -26.694
35.091 -31.287
18.262 -39.065
63.534 11.977
58.679 9.717
32.225 -6.127
58.073 7.445
65.762 24.225
37.952 27.128
28.761 26.788
56.714 28.581
49.904 33.551
35.955 31.987
36.432 33.154
33.424 10.325
47.515 27.982
19.456 14.593
35.783 21.791
15.124 -14.606
49.961 17.217
39.595 33.240
8.255 27.456
46.784 35.298
39.830 30.995
32.216 40.162
45.681 20.120
24.866 5.384
46.280 -25.353
18.447 -27.031
22.152 -9.031
23.752 -38.773
19.907 -24.782
61.110 -15.250
16.536 22.982
49.275 20.709
49.233 41.817
66.850 -5.398
23.485 39.514
19.397 23.800
59.948 22.884
50.167 23.292
49.737 37.994
55.659 24.342
33.943 27.174
1.750 -25.907
59.606 -13.471
27.554 1.679
5.846 -0.472
53.449 -22.561
32.032 -5.831
51.061 2.569
31.028 1.647
44.895 31.976
47.630 38.003
30.474 40.663
48.197 42.452
25.670 38.668
15.542 5.612
9.224 22.706
21.091 21.724
21.033 -10.313
37.894 12.218
29.114 -0.845
3.561 4.312
28.279 29.577
49.369 35.529
53.390 -8.615
63.043 -4.854
44.074 12.180
44.910 -23.893
35.978 -23.128
27.523 -34.731
48.217 -31.724
47.780 -16.697
38.367 19.573
31.837 18.268
17.632 18.082
46.217 -23.705
56.057 -25.654
40.152 -22.177
25.895 -17.490
12.769 18.915
42.477 2.311
23.869 3.310
8.468 25.295
32.531 1.134
12.199 -2.589
25.515 10.735
12.732 18.719
49.602 1.805
41.133 -7.026
27.959 17.712
14.885 21.847
5.274 1.659
3.817 3.657
33.503 39.743
19.830 19.802
17.227 34.354
31.246 35.328
62.702 4.744
48.993 9.977
53.930 -17.022
64.075 16.564
59.488 20.911
35.515 27.643
14.539 35.464
50.110 32.734
27.694 34.284
18.859 14.911
37.061 24.187
36.796 32.792
35.478 16.840
41.234 -30.141
55.574 -15.108
17.932 13.489
29.530 20.579
21.342 6.845
48.591 -22.165
40.370 -31.737
56.917 -31.027
60.652 -23.503
40.862 -12.254
29.951 -35.909
26.938 -30.080
50.321 -22.795
52.629 -9.382
45.009 0.612
50.299 -6.086
-4.562 17.335
5.288 -0.533
62.741 -12.657
68.044 -7.367
45.410 16.455
37.542 -6.994
57.286 -36.857
18.463 -34.319
33.517 -13.476
43.651 -33.680
38.661 12.623
33.180 5.880
32.758 -3.474
31.883 -2.702
37.664 31.458
39.439 24.202
48.869 -25.093
70.369 -12.815
22.526 31.350
38.659 33.810
39.748 21.420
47.405 -17.406
51.898 21.726
63.672 -2.355
44.956 -26.015
48.990 16.563
49.467 14.840
29.380 29.291
48.936 39.303
32.775 31.579
13.826 38.730
43.167 -2.624
50.744 -2.070
51.815 -14.305
42.618 -14.581
53.675 19.766
60.904 -15.297
38.037 -0.597
48.113 21.305
52.824 -33.779
40.610 -40.079
42.033 -29.167
48.329 -24.287
14.511 -24.590
25.065 -37.767
23.377 -41.290
1.930 -30.327
22.687 -21.239
47.451 -27.665
66.518 -22.971
57.288 10.784
37.439 5.902
41.100 13.761
37.720 32.972
27.030 6.289
15.056 21.061
44.408 9.754
32.102 10.488
47.948 24.359
52.814 10.416
35.889 7.155
35.507 32.987
22.517 35.761
26.934 27.255
65.015 22.347
38.397 33.718
30.094 -4.225
65.037 -7.610
35.205 37.915
44.784 24.688
47.009 12.243
33.581 -31.047
37.026 -25.138
38.476 -26.439
29.404 -32.946
47.802 -9.569
47.641 -21.320
38.465 -26.490
64.626 -29.815
34.125 -36.607
28.256 -27.369
39.192 -15.377
8.799 25.835
33.920 33.177
46.312 16.276
50.578 25.393
43.194 -27.035
43.086 -35.134
63.776 -12.095
53.412 11.262
61.012 -19.243
43.245 -31.619
44.528 -32.561
68.985 0.707
56.681 -7.420
25.917 -30.090
17.185 -8.821
44.360 22.854
42.339 19.679
53.323 10.441
43.290 -2.857
47.869 34.158
55.321 28.924
43.233 40.290
45.184 26.889
24.848 28.150
63.904 18.637
33.837 36.216
52.528 6.724
43.178 -35.178
28.338 -14.513
50.164 -31.549
63.172 -4.543
49.213 -20.524
52.070 -21.913
49.218 -34.525
12.898 9.422
21.606 40.734
20.359 34.115
46.240 29.382
48.989 29.920
47.407 27.615
46.830 26.541
61.438 -7.542
56.452 5.224
49.807 27.684
51.024 24.689
26.264 1.233
26.585 -2.543
22.244 -2.888
47.618 -8.813
18.323 -31.454
36.811 -14.651
11.607 -20.109
25.327 -33.390
27.043 -38.899
26.888 -39.596
28.560 -10.969
47.804 -0.773
46.448 -15.568
38.597 -43.024
41.088 -17.055
26.653 -36.669
64.020 -2.761
57.499 -5.378
46.887 -37.462
5.438 -2.212
47.707 -40.693
34.014 -34.495
27.217 -36.035
20.113 -26.466
17.711 -42.835
54.084 -24.683
23.395 -10.212
16.122 -25.160
23.231 -18.081
31.614 -28.094
29.108 5.137
20.354 -17.838
29.455 4.805
50.117 25.354
21.137 32.168
28.097 4.845
37.326 38.662
11.331 36.522
33.970 14.458
12.854 6.490
31.645 -2.935
36.347 -8.286
41.987 21.154
27.763 21.692
24.505 -16.866
33.486 -29.293
34.867 -28.837
13.406 1.806
20.813 25.501
5.964 0.288
24.893 -38.661
29.245 -31.351
55.091 -5.328
61.652 25.364
41.311 -8.473
65.421 12.829
58.484 10.466
23.129 28.741
12.073 31.199
44.584 -2.137
28.107 20.410
46.835 30.083
48.798 20.972
47.357 9.311
37.667 -14.863
33.380 -35.078
51.167 -23.654
55.919 6.718
54.549 3.222
49.589 -0.394
16.033 23.387
12.575 27.417
14.088 -13.209
5.737 -0.602
34.900 36.729
38.565 40.626
39.856 37.954
31.530 -26.099
40.754 -20.303
62.173 -16.664
22.458 -32.957
4.624 7.240
31.393 4.975
42.571 -13.997
23.726 -27.351
39.689 -26.168
12.883 -18.511
22.057 -24.168
37.426 -26.769
36.683 -34.729
66.683 -14.814
56.660 13.789
48.880 17.005
12.824 30.195
38.366 36.452
39.469 29.954
27.461 18.845
29.061 17.893
24.671 27.114
8.684 26.891
9.195 20.683
12.481 8.817
37.988 -27.113
18.737 -24.479
20.572 9.660
44.009 14.610
19.782 15.229
25.737 31.799
15.419 3.995
66.435 19.050
24.179 33.336
21.441 39.237
6.997 24.245
25.160 22.812
31.620 -0.125
43.933 37.189
43.233 21.715
53.959 20.270
62.997 -7.238
42.657 -19.768
51.579 -5.766
44.782 -38.399
31.367 -28.399
42.799 -21.609
47.330 -17.559
29.978 -12.785
54.813 5.442
6.730 3.736
23.522 9.869
0.570 -6.820
31.337 -23.604
2.264 -23.019
2.298 -12.957
4.907 2.775
43.509 -39.023
46.990 -37.019
46.895 -16.460
24.812 9.952
32.968 32.334
32.824 49.946
35.422 34.910
61.027 30.324
47.316 -20.048
68.252 -6.081
36.286 -18.723
26.976 -32.730
16.804 -37.575
34.046 -21.920
12.740 -12.967
3.807 -22.661
-5.195 -23.153
20.422 -18.705
17.855 -20.993
38.223 4.232
8.814 -10.948
22.200 -22.066
33.562 3.200
16.688 -35.171
34.749 -26.191
57.692 -7.612
50.709 -25.773
22.069 -28.642
48.390 -37.970
45.943 -33.316
17.236 -36.392
34.754 -42.241
2.300 -20.130
15.739 -19.135
22.475 27.315
32.871 42.683
55.059 33.051
22.902 31.005
54.908 6.194
59.007 12.863
19.201 27.360
5.010 2.843
31.290 -35.406
67.686 4.803
68.378 5.832
58.635 14.056
54.730 -17.362
56.104 -21.090
53.392 -22.856
38.642 1.551
39.568 6.155
14.944 -3.767
17.338 8.434
44.308 33.305
45.429 -19.308
47.777 -21.256
27.778 -49.088
9.050 -19.828
24.679 -23.634
35.914 -5.073
55.239 19.443
9.921 9.254
22.211 14.622
27.183 -3.986
28.034 -17.547
36.164 -18.214
9.421 40.998
34.972 43.906
31.390 42.114
56.826 20.821
65.978 0.750
49.027 -28.533
52.744 -13.272
22.299 -29.698
1.296 -11.857
25.412 -44.069
11.780 -30.534
52.835 -33.855
46.707 31.634
61.506 22.378
42.191 25.059
19.090 34.797
38.060 19.655
26.439 4.924
45.662 24.522
37.127 32.952
22.732 38.287
23.881 30.779
46.657 34.907
39.712 37.968
35.498 49.529
51.636 27.173
20.195 27.805
14.173 27.784
16.287 7.461
22.901 -10.734
33.639 -21.752
35.963 -20.165
41.914 22.586
25.095 0.107
37.418 -31.567
39.465 -33.138
33.507 -42.559
38.839 -39.590
24.328 -33.787
40.286 -19.473
17.524 9.470
23.427 -9.139
5.201 1.709
61.110 15.412
60.347 27.586
28.030 -23.566
38.251 -41.908
47.453 -28.046
32.608 19.906
38.811 -11.576
17.516 8.761
39.086 6.839
30.140 -6.952
20.138 17.683
47.380 24.413
29.868 32.578
9.683 34.598
44.223 21.356
37.510 1.829
62.097 12.156
49.946 6.224
50.939 26.984
51.747 21.526
69.022 6.001
42.849 -11.736
52.425 -10.351
48.733 12.173
56.611 19.127
65.669 -16.329
47.997 -17.248
39.465 -27.166
68.678 1.302
34.982 -4.644
22.666 -0.108
27.340 34.072
27.972 32.516
37.024 23.986
37.112 12.516
47.697 -8.161
46.581 11.834
64.535 -14.538
68.113 -0.358
58.511 15.437
43.996 -1.479
57.181 25.915
62.802 17.252
69.499 11.150
51.341 19.558
48.804 21.212
21.301 33.515
18.588 0.900
17.261 -3.431
34.989 2.414
27.402 24.723
17.972 23.353
38.888 29.089
39.873 27.102
34.943 -1.024
40.858 -0.780
22.024 -26.566
24.245 -29.724
-4.998 -10.859
19.771 14.884
19.072 21.400
26.121 16.160
33.095 4.608
13.854 24.592
4.947 2.412
18.725 44.766
17.985 40.893
41.653 33.395
41.336 -37.462
5.634 -28.109
43.961 -19.129
35.741 22.139
43.118 21.705
46.859 -29.477
49.324 -28.479
62.382 3.905
56.225 20.752
45.408 23.443
50.847 21.762
46.461 21.544
61.899 16.630
36.222 36.370
45.696 24.498
65.121 -10.377
21.710 -30.334
26.855 -28.663
40.892 -28.732
51.302 -29.122
49.276 -30.764
61.710 5.868
47.101 36.216
53.175 6.022
47.120 24.563
49.341 29.695
40.127 24.524
41.254 34.379
50.948 26.410
62.899 18.947
21.288 -9.060
20.304 26.704
45.783 11.063
62.049 -22.082
26.431 -22.554
39.789 -35.083
31.255 -23.801
51.345 6.314
4.439 11.334
5.294 2.399
48.990 15.891
67.411 6.912
55.743 -21.861
48.098 -22.758
26.348 -19.231
45.852 -34.488
26.796 -33.127
39.832 -29.859
14.949 -29.768
33.524 -35.010
44.757 -31.908
38.191 -42.177
21.366 -41.609
21.168 -18.731
31.792 4.326
54.209 18.867
66.189 12.472
42.887 41.046
26.393 38.417
51.501 32.466
27.487 33.132
20.804 36.195
39.001 39.486
32.631 26.496
67.459 -16.689
49.732 -26.175
53.981 -18.868
52.146 -26.094
55.331 -20.777
51.312 -27.602
44.904 -29.760
47.546 -25.174
28.239 -40.967
23.378 -33.653
38.520 -17.618
36.048 -10.202
53.864 14.720
18.674 11.012
28.381 -24.090
46.158 21.501
27.779 38.115
13.268 36.088
6.333 34.801
35.826 6.509
27.761 -23.433
51.837 -23.039
31.840 -2.583
60.743 -13.901
66.028 -4.960
58.048 23.826
38.496 23.717
26.523 21.502
30.786 20.290
58.082 -14.666
58.035 -6.806
42.672 20.466
46.910 34.561
63.118 -8.418
60.533 14.358
51.449 -18.412
38.462 23.886
38.471 16.708
40.120 -26.031
56.728 -9.128
62.650 -23.302
41.774 12.766
65.924 12.939
46.593 33.440
40.842 20.206
50.787 17.079
32.472 17.112
37.957 20.981
60.342 14.056
47.221 -4.800
51.963 -25.741
44.055 -27.783
20.275 -15.796
23.605 4.023
5.433 2.503
53.675 -29.042
18.221 -22.914
24.148 5.367
48.000 33.505
29.568 41.258
42.931 15.632
13.132 35.084
26.454 38.367
33.066 31.247
8.390 17.947
25.140 -19.406
23.377 -15.645
28.066 -32.387
30.976 -24.889
35.009 -34.749
26.181 -37.257
11.314 -43.483
13.416 -34.989
30.117 -28.980
52.195 4.539
39.349 14.730
37.284 30.703
24.740 34.972
26.838 12.972
28.989 -13.649
32.377 26.932
28.742 10.144
41.216 31.615
25.732 15.461
58.502 21.986
55.515 21.504
59.536 10.538
52.636 2.276
49.357 27.664
53.570 15.901
64.221 -9.139
55.167 -25.107
44.899 -37.830
45.646 -34.719
51.934 -17.874
29.648 -25.451
38.947 -26.285
62.427 -7.305
66.388 1.739
37.261 -30.022
57.943 -18.170
25.066 10.325
13.216 14.346
4.148 27.183
14.445 27.259
40.334 18.190
38.499 1.296
54.935 27.493
14.046 22.672
39.268 24.575
5.240 2.695
30.256 32.736
49.529 30.947
36.109 35.778
45.130 25.748
66.819 12.420
58.307 24.477
16.454 28.607
12.694 35.003
33.638 41.355
60.738 22.922
59.127 23.789
48.680 24.130
51.628 -1.718
47.507 6.542
40.336 12.876
47.471 -3.924
50.769 9.549
51.629 -5.383
47.284 29.739
56.369 20.550
3.445 34.469
41.645 18.530
35.220 12.969
36.515 11.274
29.317 -34.359
53.050 -36.874
30.802 -23.866
50.616 -31.015
19.796 -23.517
44.489 27.755
-2.977 -8.290
30.380 -16.267
5.921 0.271
50.425 -25.946
35.158 -46.743
31.286 -35.761
14.824 -26.654
51.047 -23.264
55.846 -23.349
16.593 -47.788
45.023 -17.599
68.967 -0.368
56.208 15.103
46.627 37.003
20.665 22.678
48.836 32.891
5.438 1.864
63.379 -33.441
55.454 12.037
44.680 18.865
60.522 24.793
61.694 -12.340
37.080 12.722
50.742 -23.729
55.653 -27.194
52.664 -33.110
42.840 -35.298
25.356 -38.359
25.916 -31.590
34.994 -13.642
48.204 23.482
30.942 36.307
28.655 16.499
56.588 22.050
37.516 32.055
35.622 13.656
32.843 29.659
39.243 -8.177
27.249 36.673
1.419 31.220
16.558 28.954
46.362 30.792
20.402 0.086
29.220 -17.475
13.802 -28.297
26.105 -32.577
46.591 -39.497
31.288 -38.457
43.300 -26.065
37.413 7.652
44.770 -10.920
45.305 -9.389
47.561 -19.570
11.709 -28.217
36.038 -34.274
47.093 20.597
40.387 33.732
37.227 33.516
36.194 27.453
15.294 24.048
6.109 10.673
4.932 2.589
63.376 -0.570
45.951 -21.867
58.209 -18.027
42.006 20.622
48.347 25.259
39.732 37.503
38.335 26.580
10.532 -20.826
20.920 -24.064
31.588 -37.280
59.354 -25.637
59.249 -19.452
35.026 8.272
54.870 19.180
21.345 -12.543
21.262 -26.686
62.982 -9.264
55.641 -20.991
56.111 -3.069
53.349 -21.408
55.950 -2.988
28.531 -19.122
48.949 -11.863
72.301 -10.165
42.019 2.676
62.055 13.844
65.773 2.457
52.603 19.031
36.192 36.468
35.054 16.629
0.889 31.240
23.466 23.827
12.419 36.590
27.969 28.975
42.663 34.471
31.359 34.034
33.751 4.789
40.716 -27.446
47.973 -47.573
61.960 -9.210
55.383 -17.503
27.470 -36.733
64.233 -29.259
50.838 25.915
59.999 5.411
52.187 -17.256
63.808 6.637
48.538 -7.532
39.844 -21.369
50.063 -14.242
58.534 -28.154
53.053 24.826
22.734 31.802
27.565 22.468
35.167 36.137
21.550 32.944
32.122 27.869
61.357 8.082
37.129 39.399
43.262 19.590
46.531 17.118
45.726 31.560
38.229 40.120
29.681 2.856
21.059 24.226
19.087 33.555
5.372 2.287
59.290 2.757
45.224 -31.903
13.609 -21.240
12.932 -32.646
49.298 -25.620
48.700 -36.250
39.610 -30.714
5.454 -2.514
51.779 24.070
42.266 19.053
57.971 -8.633
60.956 1.823
61.599 -13.510
66.156 0.829
67.278 13.708
56.113 -5.246
47.076 -21.597
58.277 -14.102
38.892 23.066
43.598 31.511
47.823 14.585
34.502 29.540
30.533 34.583
41.492 26.348
37.809 33.274
41.540 24.582
14.287 17.392
25.582 3.468
24.619 26.308
28.069 17.171
17.712 24.798
40.967 37.259
33.145 17.635
47.580 6.205
54.250 4.275
42.705 28.383
50.932 34.868
53.980 40.220
36.362 12.958
56.286 29.311
63.106 -2.143
48.040 -42.080
48.249 -31.421
14.180 -22.196
16.225 -30.585
11.194 9.321
21.518 -34.094
26.600 -24.770
51.223 -31.905
48.445 -10.556
57.508 -17.518
22.708 6.480
34.524 22.914
43.983 20.190
26.392 26.606
27.959 27.060
44.398 25.611
31.827 24.170
68.989 -10.663
37.830 -31.196
26.370 -23.722
21.753 -19.016
19.287 -31.407
28.111 -38.895
27.418 -32.587
14.324 -24.785
-4.553 -17.611
15.163 4.836
3.083 3.877
24.810 -23.730
18.010 -33.798
36.418 -38.215
47.109 -20.597
43.330 7.299
15.868 -16.370
22.937 -0.829
20.254 2.743
33.806 32.368
45.486 29.906
46.101 25.055
55.817 24.229
39.965 36.515
20.922 23.890
9.485 33.682
31.530 5.232
5.589 -13.729
32.448 -31.550
44.138 -35.827
69.042 -9.513
57.307 -9.685
30.542 33.087
34.741 34.757
36.834 31.505
41.029 30.754
54.726 9.207
27.641 -8.683
25.234 -25.928
23.606 -34.857
18.727 -30.234
49.452 -37.484
69.314 -13.243
68.868 12.628
66.949 11.169
64.883 -5.032
65.331 -12.837
53.145 -19.713
46.601 -34.252
43.314 -44.893
29.569 -36.122
61.217 -21.623
29.843 -5.729
30.206 35.817
40.576 32.851
45.070 30.814
63.271 9.802
13.882 29.736
48.413 18.681
32.002 24.111
53.170 28.162
57.841 29.794
23.794 -7.720
35.281 -12.415
35.259 -18.577
42.426 16.747
47.640 -28.035
28.350 -28.022
9.845 -1.489
54.424 -28.010
52.745 -36.334
60.674 10.864
30.929 8.961
26.644 -15.724
4.058 -3.961
3.849 4.353
9.423 16.261
30.872 -18.131
36.365 -23.441
62.432 0.136
27.090 33.120
24.650 25.392
31.661 39.032
33.837 39.348
16.389 29.852
23.266 29.019
35.482 35.045
24.146 20.883
33.635 31.895
47.765 28.521
30.404 47.693
49.911 -0.200
47.285 -39.371
25.748 -27.408
23.977 21.775
40.561 41.966
64.525 2.155
55.185 -3.519
42.746 26.694
6.750 22.010
25.118 12.030
30.687 -31.188
44.803 -30.114
42.298 -33.349
40.649 -39.556
53.314 -27.560
44.503 -29.474
20.612 -29.187
36.754 6.340
49.430 27.926
22.980 32.143
28.873 -14.025
23.033 -26.010
51.625 11.987
14.213 38.943
35.421 0.846
15.353 -4.554
11.526 20.871
16.253 24.738
7.335 25.916
35.714 31.160
33.300 32.194
24.820 43.062
10.366 9.810
5.575 0.537
44.710 26.626
47.074 7.823
32.554 -43.574
47.770 -26.342
22.184 -34.357
27.481 -33.783
28.858 -28.606
27.144 -28.243
48.854 -26.275
62.704 -0.595
47.058 18.931
45.633 -14.031
53.317 -11.045
48.322 -30.323
58.357 -26.895
51.371 -32.357
39.554 33.398
42.915 33.611
45.434 20.228
12.246 2.495
28.064 13.845
14.259 4.289
30.690 28.849
37.835 47.908
72.453 6.824
53.879 29.829
47.531 20.008
36.681 5.794
48.290 -17.379
42.849 -39.340
33.558 -39.534
26.922 -11.216
5.772 -0.587
45.347 15.495
39.274 -17.039
46.575 -38.192
38.802 -36.296
55.432 -30.936
17.572 -33.650
23.255 -31.442
37.255 -36.503
54.321 -29.155
49.697 36.796
29.853 11.738
63.753 20.250
60.307 19.339
57.667 30.823
45.205 -9.401
29.352 -34.784
47.689 -34.592
52.051 -22.962
47.831 -28.515
50.000 -33.136
47.763 -26.087
50.632 16.638
40.595 32.045
41.531 -10.052
48.099 11.063
57.220 35.827
47.550 31.600
50.614 25.984
27.985 38.365
18.043 41.638
35.276 26.135
35.135 16.911
29.602 -18.867
37.592 7.734
55.654 31.277
36.952 26.992
51.008 34.094
51.312 35.659
35.493 37.537
7.862 25.711
35.326 21.263
9.547 -18.116
5.581 -13.256
5.992 -0.313
68.173 -17.433
58.173 19.272
29.617 38.048
54.805 8.674
67.165 0.944
52.055 20.755
42.937 3.944
60.580 21.706
24.068 36.595
22.956 32.906
10.365 19.448
10.939 12.392
40.062 -11.959
19.877 19.159
10.132 18.104
37.692 -8.361
36.985 15.084
43.864 -34.018
26.432 -19.722
32.191 -12.163
32.853 -22.818
27.118 -25.331
49.263 -30.271
27.598 -33.195
38.616 -21.121
5.402 -0.414
55.143 -6.220
47.284 15.783
47.571 26.871
24.590 40.701
31.879 36.105
37.958 -19.479
68.626 -6.967
36.414 -41.886
22.757 -38.821
16.385 -21.615
36.304 -38.027
36.369 -28.000
36.702 -15.718
33.296 -21.047
15.550 -5.581
5.222 2.271
26.285 -0.258
46.749 22.592
31.465 27.845
30.737 0.649
6.145 -16.190
34.769 14.934
19.237 32.321
50.843 -14.275
35.834 -15.219
35.916 -29.355
37.775 -28.781
21.654 -33.021
21.998 -9.031
41.979 37.431
72.392 -12.429
37.106 28.549
38.022 13.828
48.143 26.096
18.763 37.985
14.615 31.880
33.480 29.448
29.887 22.593
5.931 -14.913
-4.696 -9.878
5.809 -0.727
50.866 16.532
54.595 -13.290
61.663 -20.630
57.104 14.758
40.138 -25.168
33.901 9.652
24.961 3.107
43.927 -3.832
56.476 -24.506
66.003 -18.017
58.049 -12.111
23.750 -12.067
5.726 -35.673
10.277 -25.252
28.030 -45.616
36.998 -37.023
59.007 7.403
31.865 29.941
41.706 29.740
50.526 31.295
40.496 7.605
52.361 25.593
39.731 -15.826
55.538 -21.832
61.653 -16.826
35.115 -30.195
61.080 -17.071
35.928 -34.868
36.086 -28.764
55.898 -13.544
50.395 -24.856
58.033 -21.561
66.045 8.400
39.438 21.026
59.227 -10.991
62.532 19.249
46.638 -10.025
31.867 -18.827
58.328 -15.277
38.908 -28.755
55.168 0.185
48.906 13.030
45.065 1.690
41.999 9.831
47.554 -23.602
54.851 -26.686
13.379 -38.576
15.620 -30.170
5.384 2.314
42.203 -30.578
50.046 -14.412
59.636 -29.269
64.174 1.947
48.609 -17.314
61.920 -17.336
56.196 -21.726
44.489 -30.803
26.768 -41.404
42.511 -25.055
25.357 -16.932
19.184 -25.489
18.596 -6.402
34.665 -2.784
54.879 -16.795
63.029 -14.210
51.271 -27.603
5.875 -26.992
28.284 -34.661
43.041 -17.152
31.649 -23.820
19.874 7.553
28.827 16.955
34.306 24.761
34.646 36.718
34.908 8.918
53.094 -9.826
41.112 13.389
57.112 12.359
42.850 9.941
37.617 11.626
60.543 -12.355
32.586 -36.625
20.327 -33.057
64.619 -25.203
69.200 -5.230
59.488 23.455
26.933 2.168
37.949 -25.117
30.425 -32.689
20.830 -1.642
39.056 -37.059
44.821 -33.636
33.187 -27.199
30.885 -34.217
52.179 -5.867
48.936 19.387
51.144 1.647
50.612 3.525
61.176 13.819
25.392 30.572
65.391 3.053
55.073 23.529
55.052 -29.516
16.262 -31.215
62.267 18.177
38.804 21.706
40.309 36.670
56.623 16.306
23.499 24.950
6.562 -4.820
32.080 -27.566
29.296 -13.904
16.491 -4.087
9.463 10.332
11.379 -0.836
12.638 -9.157
44.797 -6.861
49.186 -30.208
29.267 -21.084
42.816 -15.124
33.845 -35.438
39.425 -30.777
40.259 -26.053
53.591 -30.043
66.328 -14.995
50.006 -17.756
48.210 -3.754
46.097 20.312
65.513 11.399
61.681 -12.135
43.079 -34.785
47.117 -39.922
56.060 -22.742
29.274 5.730
34.500 17.530
43.157 2.138
50.834 13.145
42.279 37.422
27.891 24.118
34.946 35.557
32.437 38.723
45.250 36.723
27.746 50.332
34.380 27.878
19.726 2.078
51.558 29.194
52.091 38.353
44.378 10.649
17.342 29.728
12.783 22.991
30.794 36.282
16.837 24.186
21.531 -12.325
58.101 13.044
44.295 -5.246
9.568 27.345
42.519 41.981
53.799 19.420
47.667 -6.454
4.096 -10.977
5.934 -17.093
33.420 -43.093
27.540 1.032
31.946 -30.915
13.617 -23.788
33.249 8.662
64.487 -10.178
64.273 -9.487
64.658 15.835
51.191 37.676
35.192 39.619
17.853 10.143
21.286 44.552
59.941 -12.508
49.575 -23.211
14.900 -29.717
31.211 -24.604
18.001 -22.566
23.684 -40.933
31.954 -36.075
63.313 -9.988
48.911 -14.921
38.119 -1.760
31.317 18.616
49.878 25.067
13.346 32.939
60.985 24.721
26.967 13.225
40.301 23.901
60.191 3.888
28.100 -6.594
61.083 -3.725
32.198 6.268
58.513 19.761
44.343 36.657
61.363 25.022
4.882 2.281
64.365 9.720
57.528 -3.576
50.361 -22.707
63.497 -5.424
30.200 -32.932
39.609 -16.856
18.609 -35.224
-3.295 -18.198
45.916 6.328
43.331 9.404
50.195 -18.334
67.202 -3.457
50.978 -22.938
28.121 -30.177
57.939 -22.499
28.087 29.489
25.577 -23.117
32.719 -5.288
27.016 -22.183
3.886 -3.692
65.923 -3.113
32.949 -37.526
61.316 -16.762
54.345 -17.039
63.876 -9.492
38.252 -29.924
63.423 -4.098
42.799 -17.816
44.992 -19.439
38.714 -0.177
26.924 21.326
25.889 39.355
26.572 29.042
45.690 23.641
60.562 14.810
52.180 13.953
48.544 -18.090
52.854 -21.514
33.757 -6.240
38.946 -9.834
45.603 -2.931
73.870 4.852
58.178 21.172
44.113 28.082
59.933 -13.288
32.841 5.508
20.622 15.680
36.789 22.777
42.573 -24.941
58.084 -11.561
32.599 -35.652
41.363 -20.033
46.323 34.104
18.738 39.810
14.450 9.558
5.940 -31.815
21.037 -15.444
26.392 -32.099
38.299 -40.616
26.426 -22.658
7.941 -27.510
18.189 -33.814
27.192 -33.213
-2.716 -18.220
23.477 -32.420
13.075 -38.442
59.958 -23.644
54.392 -28.362
64.547 -14.833
35.563 -27.153
30.371 -36.816
47.145 -26.238
29.187 -38.462
52.472 -27.273
18.526 -35.347
61.641 -5.540
40.663 -18.974
58.387 -27.635
28.667 -27.795
39.517 -36.711
50.484 -35.219
43.513 -33.156
18.550 -22.341
25.944 -27.147
43.152 -22.139
10.500 -20.169
26.752 15.927
15.851 14.551
13.874 -35.570
36.879 -39.740
43.784 -7.430
57.143 -29.013
43.046 -33.296
31.746 -35.217
42.398 -40.094
47.315 -35.712
44.197 -29.454
38.611 -11.882
3.122 4.888
21.803 32.623
56.366 -8.111
53.293 -25.110
47.656 -18.361
48.284 -20.057
54.327 -28.110
52.803 -16.087
38.809 -31.059
69.094 5.959
66.571 15.126
44.741 33.610
60.438 20.697
40.253 5.527
44.919 13.497
46.519 17.098
28.724 32.888
46.537 33.431
28.370 33.757
32.194 0.369
39.154 -35.019
44.657 -23.502
35.108 -34.540
39.196 -30.228
51.236 -30.021
61.539 -3.565
36.348 -34.431
26.651 -10.731
25.456 -29.832
16.349 -22.044
40.703 -25.376
25.736 -23.799
23.974 24.733
51.248 28.953
66.304 5.362
46.661 26.852
38.076 32.471
47.581 26.697
41.020 31.278
35.920 47.139
36.515 22.317
58.940 25.761
59.348 -25.766
54.938 19.462
43.501 23.886
41.898 27.967
44.774 28.446
61.878 25.352
50.395 3.157
37.027 -3.065
46.663 -7.727
29.394 35.006
36.521 12.069
45.270 21.191
56.110 28.849
50.649 4.501
52.934 6.453
49.849 -4.078
49.644 22.763
31.397 35.785
29.968 29.123
38.078 17.562
49.470 20.467
52.426 -7.839
52.121 24.932
62.490 7.585
48.870 -3.993
34.052 29.793
57.173 19.613
74.717 1.553
59.795 17.247
21.868 30.720
43.170 15.195
20.904 -10.984
4.919 19.117
59.876 20.042
22.037 13.222
49.782 28.943
53.396 12.972
25.431 32.270
31.396 15.043
27.193 9.483
35.838 21.334
25.912 19.518
21.053 25.320
35.302 23.861
49.288 -14.548
44.637 -23.782
24.461 -37.846
19.090 -2.902
4.834 -2.403
56.772 0.379
56.315 -14.620
24.667 25.595
38.527 26.017
9.672 24.089
60.872 10.769
68.700 16.805
38.100 32.735
20.469 32.511
16.250 24.204
31.047 15.334
58.167 4.416
57.821 -24.740
62.879 -17.053
65.977 -13.657
39.154 -40.287
44.949 -22.568
46.335 -19.844
53.194 7.866
66.862 20.554
17.319 39.464
14.192 42.014
44.098 36.906
43.542 14.747
41.445 -15.580
48.908 -20.854
28.982 -36.187
23.413 -39.797
37.032 -34.792
4.650 -23.973
51.515 -14.087
72.668 9.402
66.759 -6.614
30.988 -34.670
60.627 -12.716
58.351 -21.749
37.520 -40.107
26.258 -49.167
30.495 -20.018
13.395 -27.616
9.375 -4.140
15.559 -2.253
7.067 -2.054
20.224 34.417
15.713 26.753
36.995 10.178
7.541 -24.948
2.659 -23.918
29.180 -34.431
11.919 -24.920
46.765 -31.515
45.639 -39.474
54.173 -8.613
65.537 -14.944
46.498 -2.088
32.748 -1.358
37.363 23.310
63.679 3.881
61.520 28.418
38.951 31.839
61.404 3.704
41.928 -33.958
49.924 -25.499
28.112 -18.536
30.789 -6.194
32.917 12.355
30.819 33.497
23.843 31.358
48.763 25.465
35.477 6.395
49.036 22.737
39.129 18.356
63.837 23.026
74.063 6.236
38.158 -36.454
22.490 -26.255
32.135 6.216
39.506 14.108
5.493 1.910
67.636 20.419
57.309 -0.335
68.970 -11.271
58.673 13.730
46.195 -18.812
39.369 -17.425
34.822 16.207
52.317 9.095
69.560 6.079
55.976 18.562
43.700 28.355
12.084 -1.978
12.121 11.128
23.286 -3.980
4.728 -9.293
7.741 19.225
28.993 -12.671
54.690 13.572
17.515 13.203
3.953 4.004
43.873 -24.985
64.569 -13.805
57.170 12.979
28.526 33.648
30.221 26.439
28.765 31.026
20.404 28.539
38.992 40.630
29.476 38.145
22.784 33.645
33.498 33.865
40.729 17.210
30.884 -24.221
34.843 -29.700
16.993 1.700
43.515 -2.715
39.208 -3.691
45.245 2.901
58.586 17.463
16.200 9.160
40.594 20.753
50.554 29.796
12.464 14.724
3.757 4.192
56.493 15.186
33.720 -7.768
39.961 -6.786
52.963 -1.218
45.381 32.667
42.777 39.049
39.453 22.582
56.992 17.426
19.350 -21.539
52.691 -19.911
31.821 -6.826
23.324 12.179
3.818 4.323
35.601 -11.735
58.438 5.580
51.192 18.200
38.307 18.932
57.757 3.669
31.200 -0.554
46.156 -11.659
40.012 -6.821
46.800 13.536
36.772 28.605
45.353 40.547
42.804 38.837
11.356 29.420
19.803 29.451
49.219 15.247
62.972 9.827
42.774 -41.285
59.214 17.776
60.848 0.765
46.595 -11.528
69.834 2.945
46.011 21.270
43.783 4.886
61.001 11.447
37.587 5.040
17.459 22.265
17.390 33.079
26.365 35.441
21.700 33.871
6.066 0.111
24.210 20.056
34.003 26.262
55.632 13.558
43.694 37.200
8.172 1.073
-7.375 21.015
26.553 20.035
35.245 34.311
40.735 29.680
57.812 27.441
44.795 23.167
2.711 8.512
4.893 2.812
45.606 31.200
36.717 10.041
9.194 27.745
29.720 30.154
36.666 15.229
50.797 -21.994
25.766 -7.605
44.675 -36.971
65.558 -12.376
47.830 36.618
48.755 14.977
36.949 -7.194
27.612 26.670
56.652 5.127
57.267 24.641
62.065 12.534
47.820 21.087
60.175 13.074
60.204 -4.916
27.577 -40.901
49.744 -34.442
32.644 -10.862
16.105 -21.217
21.210 0.363
14.888 3.490
40.449 -24.305
29.843 -2.211
26.932 -13.186
30.454 -33.026
49.246 -26.778
61.241 13.111
50.951 26.580
71.277 -10.264
70.885 -2.056
-1.981 23.743
5.406 1.825
44.911 -10.262
32.183 2.517
59.466 8.518
48.763 6.284
52.965 12.026
41.875 -21.970
61.659 20.766
58.030 22.888
65.031 25.313
46.667 8.477
32.248 -15.352
53.141 -30.532
61.829 -20.010
59.636 -27.118
49.237 21.215
42.172 23.770
53.114 4.475
59.073 -23.095
43.073 30.260
34.474 33.815
46.275 38.757
22.409 37.433
31.274 35.094
16.175 -9.888
34.502 -28.978
38.323 -29.199
50.046 -33.430
58.782 -7.698
61.891 15.235
15.121 27.426
25.595 32.588
26.131 11.865
27.865 25.596
48.169 28.762
42.765 26.018
53.402 18.474
32.406 31.560
37.836 -28.965
32.946 -45.131
46.014 -34.064
23.775 -29.904
26.337 -0.791
10.869 2.471
5.036 1.462
24.117 14.570
64.729 13.612
29.360 19.427
32.720 7.170
5.996 0.043
23.932 -5.157
51.462 24.969
57.175 4.397
62.374 17.192
54.456 -9.231
67.736 21.393
61.990 9.972
22.464 -27.367
26.315 12.204
55.100 -8.683
44.230 17.545
17.530 31.469
36.007 27.708
47.826 -5.106
16.367 -57.387
50.162 -33.923
41.174 -33.401
44.482 -30.584
47.711 -2.403
49.541 -15.134
67.314 17.116
52.332 36.513
28.131 34.392
10.609 31.782
17.250 42.217
52.426 5.482
16.064 11.945
17.404 -22.315
17.777 -21.545
28.145 -8.453
13.253 -17.567
35.799 -21.187
31.965 -3.683
26.063 -5.051
44.780 29.576
57.772 27.284
54.056 25.262
48.571 4.917
59.746 -14.380
48.799 -18.234
66.936 -21.522
45.687 -30.514
33.716 -35.307
35.366 -40.532
26.810 -34.529
31.064 -30.058
23.312 -36.822
45.421 -24.874
32.379 -3.585
39.548 9.788
38.575 4.725
17.517 22.753
29.272 26.769
50.779 32.130
51.866 0.821
59.882 -3.134
59.243 29.859
53.498 26.118
29.378 34.155
52.765 35.514
28.526 23.410
29.348 40.528
35.290 31.083
48.171 31.759
45.569 24.336
32.861 18.293
39.233 5.299
19.601 44.699
19.703 9.576
26.647 41.533
34.184 40.268
23.820 -2.850
20.934 3.641
26.115 18.007
3.721 3.784
56.825 -19.415
60.965 -13.624
60.260 -7.417
68.457 -2.338
35.902 -27.364
44.979 -32.969
58.187 -15.156
36.995 -32.528
62.746 -9.196
27.699 -36.694
29.484 -36.966
15.036 -37.977
44.147 -27.221
51.975 -23.241
35.856 -36.716
43.844 -25.613
31.014 -1.361
57.725 15.469
67.140 -5.953
61.840 -14.561
49.120 -8.863
33.859 -36.818
39.726 -23.468
49.859 -17.422
58.347 -15.570
29.799 -32.678
28.575 -18.332
30.900 -1.019
12.387 -4.519
4.113 3.785
72.289 -5.932
38.244 8.011
31.108 -0.114
46.515 17.644
40.149 36.239
22.044 43.355
27.790 36.418
23.739 30.803
33.787 2.050
19.323 -16.903
48.183 27.973
9.845 34.172
29.410 19.769
37.290 -14.442
44.717 -35.780
45.746 7.040
36.456 8.364
52.320 -7.439
46.202 -16.387
34.973 36.962
35.225 14.748
18.845 43.262
24.738 40.992
20.733 40.850
48.783 27.401
60.247 26.180
24.012 41.250
21.784 27.425
50.085 16.950
33.012 18.073
21.900 34.567
4.900 8.478
28.166 30.407
28.831 28.359
44.135 27.987
27.851 43.927
20.365 25.249
28.814 12.559
55.819 9.770
38.895 26.777
43.505 36.709
48.211 5.422
37.446 34.801
25.303 31.511
30.652 -5.847
4.738 -11.038
-1.984 -10.986
49.570 -43.114
18.301 -37.854
54.111 -40.060
37.845 -19.463
22.541 -23.508
44.302 1.620
35.643 25.794
43.930 41.484
61.397 20.215
41.508 21.486
52.350 31.206
13.234 25.004
5.727 -0.245
43.406 -22.157
54.762 -20.734
66.473 3.649
36.350 -16.300
42.606 -13.423
5.317 -17.757
15.127 2.861
16.622 -14.504
27.675 -0.948
21.942 -19.699
5.020 1.662
28.109 -29.927
30.343 27.366
55.979 0.664
21.076 37.525
61.893 10.313
48.436 30.267
59.722 -3.355
19.917 -12.341
21.723 21.977
47.988 -18.793
34.691 -29.364
53.600 -22.970
63.222 -15.189
15.772 -17.828
49.140 -19.653
41.437 -9.275
65.332 -7.278
49.519 26.593
24.004 32.383
3.751 4.359
19.221 -27.665
34.359 -2.393
28.976 -24.677
17.303 -34.488
39.189 -33.954
30.419 -40.144
49.565 -1.848
51.523 -28.407
59.436 -28.872
61.064 -28.593
52.937 -21.592
50.687 -36.753
46.415 -34.205
46.815 -34.652
64.685 -1.888
43.136 11.645
43.844 5.801
33.230 -9.458
28.720 -38.217
31.458 25.111
43.570 22.358
26.000 -17.785
51.388 -0.180
45.427 -31.356
30.043 -3.772
48.247 -21.667
35.259 -38.397
70.754 -2.276
42.001 39.241
31.714 35.985
16.917 31.881
31.197 25.676
27.045 18.860
70.219 -11.003
21.984 -33.042
30.604 -13.435
38.821 -22.719
41.936 -14.404
25.460 -35.735
27.938 -32.271
31.240 -21.379
17.843 -25.178
34.801 11.430
41.189 20.466
46.802 28.375
22.712 33.782
21.759 -5.478
35.245 10.568
43.026 25.213
58.321 13.528
44.939 -28.410
57.616 -1.544
33.400 8.030
17.013 -39.909
32.636 -3.950
40.536 -17.173
51.289 -17.449
60.293 -12.890
51.266 33.146
47.412 30.238
4.820 3.071
38.146 25.588
20.195 16.187
14.160 34.390
27.048 38.228
29.075 24.271
31.133 -20.106
14.281 -29.628
36.544 -8.162
26.740 12.510
29.981 34.878
29.978 39.091
52.609 34.382
33.818 34.030
28.310 38.795
8.144 30.008
23.845 33.234
36.270 27.159
32.701 38.492
28.640 26.621
9.234 29.028
10.547 26.103
12.732 -12.161
28.744 -21.021
22.872 16.960
10.371 29.579
15.565 20.486
-0.742 5.379
40.531 23.650
71.096 6.719
51.053 26.781
21.076 28.361
32.128 21.474
8.507 15.418
32.584 -1.222
23.701 29.757
28.401 6.275
59.582 21.641
58.463 24.899
46.571 12.757
26.284 -4.739
32.455 29.419
34.693 43.081
56.633 13.952
69.648 -16.173
27.170 -27.269
71.540 2.532
35.280 -21.067
28.687 -42.494
19.171 -29.816
27.280 2.708
28.284 16.498
55.947 22.421
64.863 8.159
19.648 15.703
19.897 10.869
56.715 30.634
42.640 34.401
35.299 -14.147
36.380 -8.959
10.359 26.330
54.337 13.019
67.469 -0.742
61.714 -8.765
53.855 21.158
62.772 -5.730
54.120 4.464
64.477 12.725
42.888 26.734
61.437 2.910
60.157 8.514
50.350 22.582
51.446 -22.065
65.108 -6.591
35.582 -31.869
47.525 -36.138
28.935 8.371
38.946 29.744
62.122 24.299
58.490 13.444
38.469 -11.261
28.540 -21.724
40.627 -21.286
46.141 -14.798
44.057 -31.632
25.642 -15.427
52.492 -18.712
32.572 -3.377
67.433 -4.177
47.728 -3.609
25.937 -36.825
6.709 -29.924
14.410 -35.147
33.124 -27.748
47.702 -24.365
44.460 -35.622
48.601 -38.465
58.900 -12.913
36.208 3.959
59.464 -20.471
42.089 -20.629
32.641 -31.698
23.348 -30.067
32.776 -26.373
41.949 -14.698
42.572 -19.710
56.023 25.620
62.679 21.780
43.448 27.048
29.254 26.118
37.959 9.350
60.988 11.745
66.233 -5.276
58.712 -6.263
40.265 -35.703
39.393 -38.045
47.879 -23.555
15.301 -28.793
6.298 -16.102
48.235 -38.978
59.799 -10.321
62.132 -3.338
58.300 7.749
48.681 24.830
57.464 -10.044
60.095 -23.940
68.089 16.059
45.564 34.721
46.689 27.859
42.597 34.597
26.124 39.921
29.199 34.350
57.613 22.087
29.478 29.022
17.108 43.903
24.806 36.424
49.203 23.783
9.247 24.845
21.096 40.196
52.630 20.138
62.471 1.870
41.824 23.892
58.835 27.777
59.822 23.891
29.209 35.397
50.039 33.392
33.408 -27.182
31.825 -30.709
22.502 -38.809
58.437 -24.309
68.864 -5.862
74.938 -0.313
46.638 -7.810
49.052 16.546
8.746 11.814
32.887 -4.502
21.760 11.824
49.146 -35.047
62.607 -21.190
29.033 -25.183
48.881 -31.463
20.335 -16.859
32.432 -27.353
13.675 -10.103
35.117 21.343
34.691 42.578
30.251 37.892
60.600 32.364
65.413 12.718
50.684 -27.000
67.986 -7.447
31.686 20.461
21.911 32.320
34.354 28.788
21.635 19.268
55.665 16.812
73.354 -3.411
50.128 -27.439
30.860 3.007
38.206 11.027
31.680 5.225
45.056 -5.605
62.668 -20.686
31.320 -16.423
24.901 14.574
50.680 22.366
41.158 27.358
65.475 24.182
55.778 33.864
39.694 35.002
59.228 10.164
49.285 -33.703
26.310 -27.617
15.766 -21.449
24.582 28.263
18.114 32.771
34.068 25.701
70.046 -2.069
48.078 -8.101
48.640 3.498
35.629 29.216
44.304 34.527
67.787 6.816
62.835 11.267
37.549 28.933
22.880 35.149
51.454 21.156
27.334 29.382
53.711 -18.298
35.010 -23.439
27.859 -34.427
23.675 3.885
32.437 -0.683
19.861 -36.194
30.778 -43.190
14.734 -35.562
27.346 -34.301
13.638 -41.060
35.257 -32.962
35.106 -25.316
49.291 23.482
15.612 26.704
5.467 2.588
36.422 30.873
37.589 -3.580
34.170 -36.379
32.791 -43.080
40.703 -39.361
31.479 -38.514
33.975 -38.204
37.368 -14.854
57.833 -11.053
50.016 1.409
58.128 -5.434
39.533 39.309
47.389 23.536
64.043 24.827
66.281 2.866
60.802 12.325
66.364 -19.350
47.017 12.292
19.626 3.457
36.198 28.441
11.190 26.009
10.884 15.280
19.433 30.750
28.310 36.697
68.551 15.128
63.372 14.891
32.585 27.031
41.078 42.736
45.075 5.713
46.388 -12.068
34.838 -32.138
17.727 -43.125
11.218 -20.298
23.758 -39.217
25.422 -26.264
16.479 -34.537
12.409 -37.789
52.751 5.223
18.093 20.733
8.999 16.796
21.544 -23.984
14.087 -24.604
14.061 -6.643
14.721 1.154
5.560 1.886
7.627 -33.239
6.885 -25.430
2.702 -19.526
16.975 2.409
29.146 24.966
33.467 25.331
29.027 -7.224
24.558 -6.341
24.693 -28.884
3.698 17.952
21.384 -0.850
22.121 2.479
18.389 11.555
11.491 24.578
30.508 20.675
28.845 19.840
37.322 21.295
67.268 8.783
55.146 -26.976
44.128 -26.120
46.937 -19.429
27.744 -18.916
19.420 12.187
65.195 14.947
64.505 -6.273
52.613 -3.233
54.383 5.163
49.151 14.746
39.320 4.176
50.411 -29.956
34.182 -35.272
40.878 -32.893
31.431 -39.334
50.680 7.037
67.887 2.101
51.815 23.321
46.137 24.357
31.172 30.248
35.779 -3.256
36.585 27.358
41.447 25.733
9.879 21.418
32.844 34.651
19.502 23.275
26.440 -9.836
41.699 -28.721
35.795 10.854
4.611 2.692
29.267 35.776
42.631 -8.511
48.403 16.434
33.798 -13.520
59.580 27.353
60.118 10.981
54.486 -12.525
31.834 -29.646
32.802 -15.745
46.996 -25.021
30.030 14.815
37.234 31.639
37.350 17.226
57.775 -13.703
32.072 -31.366
36.285 -24.718
36.026 -19.374
45.624 -28.528
60.477 8.902
65.650 -18.935
54.137 -21.010
55.724 -24.627
49.211 -30.440
25.612 28.627
17.295 36.793
40.964 15.633
51.876 27.483
32.392 33.990
18.530 -7.514
14.218 6.973
33.460 -1.744
14.867 7.948
42.773 27.786
11.132 26.758
25.020 21.963
31.958 35.995
22.319 28.577
44.932 14.948
10.204 10.042
18.076 -33.032
20.277 -41.570
44.225 -28.100
39.681 1.252
56.050 -14.331
47.755 -29.092
26.525 -32.128
21.131 -18.778
11.007 -18.201
26.054 -27.501
32.050 -38.142
35.753 -4.306
23.967 -1.551
52.071 7.341
44.257 31.031
62.054 23.213
65.904 6.326
66.107 10.330
53.100 -25.018
58.108 -13.322
31.395 -25.917
26.246 -8.169
22.077 33.591
32.343 29.762
63.171 19.767
37.758 35.513
41.192 30.457
44.408 24.368
50.476 40.109
38.657 39.953
12.600 36.442
16.349 20.738
43.525 -27.659
20.517 -34.585
30.292 -34.405
41.858 -29.069
47.449 -34.002
46.501 -17.332
68.013 -2.905
55.699 20.676
34.596 18.903
38.930 25.804
63.106 -19.662
66.760 -9.303
34.441 -10.948
30.914 -24.286
44.863 -37.910
61.995 -16.568
28.065 -24.579
35.725 -17.855
54.664 -17.980
34.184 -32.342
37.265 -38.359
32.257 -34.291
31.841 -44.161
50.681 -28.571
12.207 0.861
44.551 18.526
52.878 -24.577
39.733 -25.647
22.822 -37.112
41.789 -27.796
6.029 -10.014
-0.405 6.959
1.460 17.125
18.251 -4.763
18.844 5.386
13.687 -6.112
59.770 28.789
44.360 25.555
44.906 19.459
61.177 -4.366
57.568 -5.464
59.965 -26.007
44.085 9.980
43.559 18.709
48.104 25.729
45.800 39.077
24.187 28.373
32.142 37.701
51.667 15.429
65.634 6.996
65.676 -4.913
45.306 12.947
45.075 -12.471
53.090 2.682
49.135 28.081
55.326 14.973
55.111 14.278
48.217 14.101
40.232 -31.247
55.559 -21.284
39.436 -31.253
53.499 -32.320
33.162 -40.920
42.845 -32.637
62.803 -11.585
52.721 24.694
34.138 28.120
33.897 28.364
29.151 39.952
23.770 28.777
38.728 25.393
49.060 26.953
67.694 -9.480
57.660 1.708
47.591 20.488
59.029 17.809
61.493 -20.546
34.496 -31.883
24.595 -32.676
17.745 -14.425
35.586 -11.104
50.029 -18.635
63.302 14.441
31.255 18.688
40.856 30.996
27.242 35.089
17.986 5.689
54.495 17.356
29.247 38.676
60.851 25.588
38.524 37.865
44.722 35.378
23.504 29.784
37.374 39.983
19.275 1.420
5.448 1.766
35.772 31.289
64.883 -12.165
54.935 1.544
38.523 33.974
21.098 30.085
46.297 35.447
59.360 21.775
41.328 26.114
9.933 28.115
53.184 15.744
64.183 22.127
38.137 5.879
44.103 -0.418
36.231 -27.986
21.178 -40.884
16.413 -34.635
33.263 -43.236
54.186 -29.848
41.770 -34.501
37.728 -30.730
41.148 -42.069
36.261 -32.081
47.148 -27.411
36.313 -31.197
6.792 -24.884
3.191 -4.465
26.934 -3.314
46.770 -11.712
41.363 -0.270
34.376 -28.143
26.258 -42.301
28.615 -28.321
25.172 -43.406
48.289 -18.686
60.186 13.780
58.479 22.366
55.051 19.013
40.019 -4.057
45.763 -22.869
33.324 -11.211
48.360 -26.662
44.234 -32.786
40.005 -33.542
27.204 -33.005
15.438 -17.633
30.958 -22.337
36.643 -19.137
36.836 -23.301
23.721 -32.467
49.799 -24.581
54.980 -20.624
32.267 -27.595
25.040 -42.309
43.583 -24.262
39.369 -38.750
61.840 -18.509
68.035 7.673
49.934 32.513
45.436 42.506
46.652 37.539
20.567 34.698
31.093 14.077
38.302 -11.058
57.994 -13.361
32.676 24.209
33.597 -30.824
26.383 -32.484
33.386 -27.371
37.480 -26.093
34.576 -18.234
31.883 -31.181
42.533 -24.860
45.097 -14.670
55.653 -27.143
46.330 -28.450
44.991 -24.122
32.862 -28.273
27.420 -27.312
48.320 -6.390
35.788 20.028
58.031 27.371
46.536 32.535
48.288 42.525
28.084 25.728
34.839 31.440
35.645 35.961
18.839 -3.339
36.045 -2.516
44.069 23.067
67.577 13.864
54.318 -0.127
0.323 -13.552
10.152 -41.596
14.567 -24.697
53.919 -8.115
45.382 -30.554
64.699 -17.409
58.050 25.193
26.995 30.812
36.962 -27.810
61.847 -13.801
46.957 -30.919
62.883 -11.383
40.045 -36.501
32.563 -27.223
22.030 -35.385
12.796 -9.217
17.853 7.111
20.690 -8.587
18.472 -14.384
21.264 5.330
24.072 4.612
30.969 -26.313
44.920 -25.749
62.162 -11.970
66.704 -6.962
69.600 1.312
57.601 21.412
71.449 11.547
47.396 15.421
39.131 27.682
15.731 42.464
6.229 26.045
42.165 29.493
63.424 21.257
46.260 32.525
64.020 -5.149
72.961 2.723
39.892 18.746
23.805 19.775
24.465 12.961
40.912 31.530
24.552 28.509
41.490 15.710
30.994 1.773
17.523 33.462
35.355 36.444
50.776 25.861
37.442 9.138
45.732 24.914
47.942 31.362
64.315 11.491
41.539 2.449
30.283 37.968
23.902 38.080
3.566 4.822
42.611 35.588
37.981 27.415
60.639 29.761
44.270 27.408
43.072 -22.719
47.082 -14.172
61.790 -16.019
25.904 -37.957
3.353 -19.091
23.614 -29.862
48.663 -31.959
53.335 -17.259
49.437 -24.039
60.240 -21.719
47.731 -34.353
9.059 -29.037
17.986 -46.167
21.019 -39.228
24.170 -29.593
16.111 -17.471
41.010 -23.988
38.396 -23.358
64.302 2.262
71.957 0.952
59.075 6.324
38.275 -6.723
46.496 -27.350
38.633 -35.094
18.176 -36.678
11.383 1.137
20.082 -37.919
12.282 -24.907
20.831 -14.267
20.446 -28.593
9.797 -20.229
5.909 0.070
51.930 28.418
9.662 17.893
4.161 15.317
5.434 1.917
62.496 0.183
39.231 41.224
53.424 26.853
33.428 26.692
56.074 3.049
49.721 -6.493
52.667 -13.695
48.584 17.984
49.969 19.611
69.756 19.044
42.694 35.021
54.646 29.867
51.624 25.928
28.699 36.571
23.359 37.360
18.301 30.201
43.394 25.210
31.237 40.612
17.737 20.548
6.460 24.636
46.386 22.469
25.492 34.122
52.765 -10.195
71.569 -16.865
67.235 -14.660
57.466 14.723
29.534 28.320
31.341 35.142
43.703 41.422
30.122 23.941
50.319 26.466
38.554 -32.268
46.804 -33.714
33.728 -19.723
63.087 -23.641
52.304 -26.216
34.782 -40.767
31.737 -33.311
14.310 -14.971
15.247 6.556
3.859 4.074
5.549 16.160
41.106 -0.594
46.526 -27.075
30.321 -2.871
55.680 -6.656
46.720 -8.875
66.964 0.965
38.416 29.350
35.153 28.146
27.078 19.058
60.419 -8.802
56.229 -8.166
29.880 29.970
41.209 5.420
34.711 32.074
51.247 22.753
50.444 32.436
52.770 34.552
56.336 25.971
70.624 -1.718
35.500 -30.645
37.240 -9.199
16.612 -9.186
47.151 26.725
36.926 28.964
8.652 14.469
-2.668 39.994
30.373 37.164
53.532 22.622
35.474 -5.982
31.131 -0.263
53.604 22.233
17.828 40.814
3.410 39.102
19.415 38.570
29.121 36.793
48.681 -7.780
61.983 -21.173
37.204 -41.848
41.720 -39.866
38.164 -31.592
43.694 -34.628
39.686 -0.887
27.750 -9.473
3.589 -4.592
4.084 3.807
23.604 23.193
17.564 44.211
49.855 25.181
43.007 28.136
38.934 37.339
40.580 28.657
69.782 14.453
35.641 41.647
37.443 32.795
29.956 -0.460
52.451 19.126
62.600 -10.358
36.713 -32.409
41.960 -37.122
61.015 -9.476
23.876 37.632
32.889 43.501
59.802 4.808
57.887 3.518
57.497 -0.055
52.364 -10.031
67.023 -1.920
67.958 -5.650
41.881 5.348
42.439 16.984
55.929 12.319
24.469 41.993
17.561 31.156
42.141 37.880
42.858 16.209
40.524 24.896
48.312 27.340
20.008 16.078
18.692 2.265
40.130 9.058
21.931 15.266
13.442 24.096
34.276 38.951
46.829 27.899
23.930 15.264
45.911 31.325
38.831 36.742
15.777 18.452
41.535 31.323
50.862 0.043
9.268 21.506
5.283 1.981
8.636 -14.853
11.391 -29.986
11.968 -23.897
25.151 -37.924
46.859 -20.015
38.834 -27.585
33.205 0.501
28.750 21.158
30.077 0.913
53.729 9.485
41.082 -11.102
45.118 30.271
45.989 39.433
56.410 34.333
54.368 3.406
16.554 25.653
6.735 30.738
33.142 29.719
52.045 28.103
70.956 9.280
41.287 22.858
-2.505 15.112
3.804 4.265
59.218 -24.691
34.576 -31.899
31.680 -39.181
24.582 -45.176
19.099 -10.367
33.362 -9.066
31.711 -37.154
37.949 -37.118
26.943 -36.482
33.242 -32.831
45.204 -30.079
-3.105 -8.013
-1.832 9.469
4.667 2.799
34.878 16.934
17.299 21.942
23.710 23.433
53.811 8.004
35.975 8.144
30.279 17.653
15.108 17.297
12.585 22.032
35.414 28.644
26.850 3.216
42.094 18.455
61.102 22.264
51.181 18.025
13.111 8.961
5.398 2.317
50.548 22.659
35.095 17.264
6.568 29.397
35.752 29.493
28.493 34.453
49.780 12.643
37.123 -1.957
35.387 30.000
19.262 41.096
32.114 37.297
43.604 14.790
53.803 -11.810
60.585 -8.896
36.218 28.529
39.617 29.950
49.402 12.220
47.558 22.189
51.231 20.970
54.803 -10.741
43.835 -31.249
58.423 0.459
35.280 -30.291
34.595 -27.571
36.926 -14.724
26.336 -33.162
49.149 -23.316
72.242 -7.702
46.893 -23.859
54.281 -25.191
63.425 -9.243
58.619 -28.795
35.477 -2.208
33.980 -13.649
47.159 -4.868
45.993 9.801
34.314 7.583
43.431 -17.217
35.895 16.930
30.178 5.577
50.615 29.129
26.808 23.749
50.423 23.680
46.574 -9.398
47.371 -34.704
43.224 -34.626
46.622 -26.266
44.938 -7.914
41.619 -19.089
59.670 -33.222
59.619 -21.502
58.454 -26.612
66.112 0.630
45.727 14.721
58.620 38.514
31.157 33.731
34.501 33.122
55.549 17.063
31.981 32.948
61.157 25.020
39.944 31.170
30.563 27.799
61.176 21.644
46.518 33.853
43.382 4.013
27.605 20.912
51.698 -18.205
36.621 -33.274
15.674 -29.560
29.452 -33.309
38.076 -25.352
56.809 9.933
64.859 6.232
41.238 -32.109
54.300 -3.757
50.332 -24.070
61.955 13.239
52.678 -5.816
39.307 38.591
33.215 34.915
28.358 38.018
23.739 27.302
39.511 23.099
64.615 -13.305
19.531 -38.892
26.398 -37.581
32.187 -27.623
58.777 14.894
46.390 23.323
61.199 -5.077
33.337 34.425
32.803 36.682
36.210 29.764
47.525 37.268
23.518 33.427
15.640 33.441
25.916 -11.577
25.912 34.258
50.061 29.978
57.566 -22.694
14.825 -21.428
50.096 -33.376
37.644 -37.898
41.110 -34.432
39.503 -37.506
44.064 -14.956
45.894 -28.396
48.465 -32.620
17.483 -37.143
16.067 -38.090
8.779 -16.927
23.104 -21.112
44.900 -6.400
17.769 25.822
19.616 32.172
20.443 38.457
35.556 42.557
38.124 34.318
40.405 38.721
42.514 29.268
45.078 37.236
38.186 44.739
21.327 35.112
33.963 19.438
56.298 25.409
66.377 20.807
45.563 28.178
21.281 36.150
26.638 3.369
29.710 34.695
57.135 27.333
46.885 33.796
28.041 34.135
51.190 19.097
23.027 30.274
21.214 -15.181
26.368 32.132
23.822 39.212
54.871 27.692
44.272 17.261
45.180 -8.555
58.097 -3.702
58.480 -15.696
41.478 -27.725
26.084 -36.591
5.293 -10.215
19.825 -12.477
42.218 -25.372
36.096 3.141
51.336 -20.943
73.855 -6.083
41.231 -19.267
57.544 6.110
58.406 -5.424
63.753 13.321
44.025 14.651
52.060 0.969
50.742 -7.148
52.256 19.515
49.165 -10.374
41.998 -22.294
31.092 -28.158
29.459 -33.234
39.059 -32.623
50.894 -6.355
66.472 -23.368
55.006 -17.473
36.531 29.444
65.410 -2.981
35.779 17.796
46.410 -25.100
56.524 -12.363
31.895 -32.098
4.574 -27.563
20.099 -43.037
42.738 -44.578
53.179 -15.364
53.649 8.638
43.878 25.981
37.558 20.406
20.483 11.495
26.564 -19.477
29.404 9.696
5.957 25.384
16.791 24.348
23.738 37.620
22.403 41.271
12.803 35.112
14.174 31.319
23.742 12.670
8.949 -6.406
5.390 2.182
40.286 -19.773
34.897 -18.051
50.435 -7.342
58.273 -0.654
48.284 -33.812
52.052 -12.721
47.346 -28.044
67.029 17.350
20.310 28.756
43.216 -4.927
15.626 5.438
48.083 33.274
50.795 6.803
62.179 -15.051
62.619 -27.370
39.003 -33.944
45.895 -35.207
53.205 -38.462
45.844 0.985
58.050 -16.075
52.365 20.137
53.221 9.812
53.282 20.331
50.093 19.463
25.401 18.619
59.808 7.710
41.143 35.139
42.103 16.524
39.960 34.237
48.229 37.429
21.962 31.610
40.300 25.858
33.179 -26.576
40.320 -37.301
64.245 5.571
42.010 -21.677
49.138 -36.736
24.611 -36.359
30.931 -31.093
21.278 -24.509
18.275 -12.455
5.102 2.301
33.239 31.286
47.350 22.168
46.399 30.357
60.182 5.950
29.944 28.445
20.793 30.349
64.440 5.837
46.203 21.837
21.221 31.983
21.487 33.178
51.419 27.131
30.141 -47.291
29.059 -39.252
26.870 -12.710
36.429 21.418
42.754 33.888
39.415 34.029
60.538 16.245
61.651 23.360
44.470 21.005
57.116 -23.161
58.665 -22.036
52.806 -30.406
69.324 11.007
50.938 -20.037
35.661 -30.495
32.369 -28.664
53.176 -22.683
55.264 23.820
37.130 29.285
4.513 14.609
38.354 30.000
38.189 36.583
43.039 28.071
65.348 12.781
56.399 14.021
50.599 33.091
48.782 4.625
60.518 14.363
61.173 -14.248
53.785 -35.266
47.809 -26.503
7.362 -17.466
7.889 -12.589
24.197 0.818
5.353 1.436
28.713 -31.700
37.523 -39.819
72.470 -6.432
59.660 -9.110
63.283 -21.029
47.381 -27.016
53.908 -22.662
14.537 -7.547
3.937 3.613
24.904 27.227
20.489 17.936
23.554 -18.001
46.208 -29.717
3.076 -25.562
25.258 -23.773
52.200 -21.021
39.249 -36.830
40.230 -27.905
49.074 -36.026
47.358 -0.143
42.961 -31.814
40.704 -27.547
60.568 -19.231
59.640 -11.932
51.323 -10.622
54.506 -34.168
52.742 -24.821
62.037 0.113
52.779 -1.650
40.046 2.393
53.810 -30.453
25.733 -31.691
19.286 -35.237
20.980 -17.535
12.050 -21.842
28.410 -17.186
38.209 5.948
31.599 21.105
52.929 -0.271
11.415 7.006
22.872 8.711
13.174 -10.054
28.038 7.962
20.281 12.987
32.727 24.887
34.246 2.332
33.432 21.919
9.593 -4.907
13.918 -11.572
37.546 -33.759
21.350 -43.079
33.856 -27.224
30.970 -28.036
37.096 -29.824
31.902 -28.831
67.610 -2.335
56.049 -7.847
41.771 -26.413
12.409 -34.452
32.570 -32.998
24.276 -14.318
35.347 -28.790
30.072 -26.235
4.753 -25.546
38.412 -19.337
20.904 -32.630
23.854 -18.647
27.075 -40.615
8.220 -15.581
5.776 0.081
41.258 34.423
67.381 12.318
48.042 -28.063
55.625 -12.481
44.762 22.891
23.050 20.012
23.205 36.738
42.493 29.625
29.510 28.783
55.445 21.042
54.449 14.422
49.435 23.182
2.278 8.188
8.855 19.695
28.936 0.504
34.902 -16.139
40.969 -28.794
51.687 -29.507
30.253 -32.014
39.826 -33.546
54.930 -15.994
61.667 -6.798
9.197 20.944
31.857 37.690
55.422 26.553
45.025 36.079
54.092 12.253
50.569 -4.064
26.111 -23.796
64.581 -13.880
67.954 6.454
48.466 -20.498
36.622 -31.014
10.927 -29.688
37.043 -34.794
46.814 -29.576
33.335 -36.803
45.817 -28.757
50.758 -6.212
55.747 8.810
48.456 -21.628
50.709 34.513
27.952 43.440
44.335 21.424
47.520 -14.024
38.042 -38.561
28.955 -22.698
44.211 -20.341
32.794 18.070
21.842 24.499
30.957 36.730
48.410 13.843
56.246 23.528
66.511 14.490
65.200 -23.665
31.117 -37.172
42.353 -12.991
46.121 -33.858
20.974 -31.943
33.437 -24.411
17.025 -6.811
21.528 -8.409
39.399 -19.159
5.438 -0.091
13.301 20.988
32.708 3.057
25.323 -5.501
21.293 -18.302
15.196 -28.651
30.166 -42.922
48.271 -25.840
64.115 -12.666
44.234 -14.611
54.514 0.381
59.319 14.182
64.663 13.001
44.214 19.923
47.126 -0.925
34.280 -14.164
41.178 -31.536
32.171 -25.008
26.894 -37.718
25.918 -24.294
49.097 -20.442
61.422 -2.581
52.222 10.403
31.736 32.567
53.811 29.331
53.283 8.411
51.617 24.273
62.083 -18.129
18.363 -32.488
48.883 -20.071
42.623 -6.294
33.637 -24.228
59.392 -8.879
55.373 -10.977
38.977 -36.905
48.056 -28.122
35.244 -27.986
38.420 16.401
22.667 17.579
15.120 36.494
36.149 -2.341
56.993 20.145
31.685 27.138
45.877 19.040
28.876 -20.926
22.795 -28.796
54.310 -9.452
50.175 8.565
5.255 2.237
46.701 26.912
42.487 36.016
33.079 20.746
31.630 30.207
22.577 29.733
60.187 15.301
31.695 33.564
50.531 9.565
47.467 -6.961
27.609 30.410
49.551 24.677
47.708 -30.423
26.669 -14.967
33.354 -34.474
16.107 -36.519
33.864 -8.363
27.866 -21.219
53.326 -25.836
20.054 -4.153
56.354 19.760
47.393 33.716
46.735 30.641
46.990 12.977
45.209 35.461
26.627 43.576
37.389 -11.395
52.020 2.820
50.750 -28.073
59.634 2.037
53.041 -22.733
52.484 30.089
58.835 -23.999
51.292 -30.590
30.948 -41.513
20.733 -26.247
34.572 -33.342
34.911 -22.930
43.902 27.992
37.535 39.499
16.185 33.738
18.516 16.295
22.023 37.351
55.547 8.107
60.691 13.494
66.014 -2.180
42.523 11.971
42.916 18.211
31.877 37.735
47.026 20.803
17.655 28.744
21.576 22.916
34.126 33.510
28.875 28.606
37.712 22.215
53.713 19.347
44.212 29.546
16.042 12.214
64.617 -3.914
63.889 15.028
57.071 -11.356
61.494 -20.519
39.645 -31.628
63.548 -23.154
47.964 -8.770
50.791 21.394
47.271 -2.994
25.774 33.202
47.362 31.303
71.257 -3.405
58.081 -30.030
54.884 -22.829
32.393 -4.217
52.606 -25.515
27.559 -49.536
35.322 -30.784
16.984 -35.827
29.529 -34.321
33.782 -15.720
60.090 -8.286
40.318 -29.348
57.114 -23.063
40.942 -42.573
43.017 -34.414
55.797 -32.330
56.735 -28.515
57.728 -21.377
29.973 -27.411
38.282 30.456
32.815 31.476
33.196 32.770
25.275 49.882
25.607 35.923
28.028 -2.898
29.349 -26.730
13.907 10.969
50.933 34.988
46.629 34.876
22.746 -8.509
9.974 -8.353
5.426 -2.261
48.044 21.790
38.513 40.727
34.404 38.222
23.499 28.981
60.359 21.339
57.133 -28.309
56.375 -24.143
64.498 -17.968
64.269 -17.533
40.950 -19.955
54.734 -17.892
59.330 -36.236
34.691 -9.292
34.321 -42.167
36.462 -40.599
19.171 -37.629
5.667 -27.493
36.666 -34.185
26.350 -18.294
12.839 -14.284
14.732 28.109
49.243 15.524
48.656 23.924
44.922 12.793
27.741 28.038
23.957 -14.446
28.976 17.473
46.779 28.881
24.205 18.609
31.947 32.271
49.744 17.062
19.613 26.350
18.918 23.957
55.712 -1.169
58.962 -19.232
27.244 -18.421
58.743 -2.445
49.453 -17.632
32.561 -28.481
39.605 -35.602
42.855 -29.275
33.585 -41.622
53.499 0.191
44.657 1.555
60.977 -9.871
42.482 -34.999
20.265 -34.558
53.803 -23.848
51.530 9.018
63.405 -10.148
46.605 -28.612
52.570 -33.490
13.725 -18.160
55.671 29.836
52.923 22.518
52.613 22.395
50.652 -28.667
52.946 -16.809
38.431 -13.019
24.736 -37.196
29.180 -40.143
36.187 -25.166
23.939 -32.605
34.770 -39.009
41.511 -17.257
29.389 -30.493
3.738 -33.426
40.505 -36.168
27.272 -43.467
25.946 -44.716
22.878 -36.816
51.261 -15.111
58.389 4.348
57.471 -23.134
56.740 -25.354
39.258 -28.131
52.368 25.856
34.357 28.707
24.682 37.234
28.640 33.968
40.800 30.572
69.585 -5.872
38.437 -0.792
32.299 -18.277
59.583 24.222
57.161 18.940
38.797 14.102
37.462 32.910
51.173 29.805
42.894 35.601
29.627 22.758
50.875 20.061
47.254 33.099
60.461 13.419
60.582 -4.699
23.582 52.785
40.114 32.281
12.177 10.856
25.238 13.374
59.186 16.987
30.176 18.633
27.995 13.236
21.764 41.044
42.875 26.163
58.265 19.048
61.310 -13.770
36.139 -32.788
26.892 -18.526
28.449 19.434
47.720 27.058
35.509 33.665
15.682 16.415
14.351 45.189
43.400 35.545
51.322 24.683
22.573 25.772
45.050 33.653
50.367 33.441
22.389 45.076
23.707 22.493
46.406 23.881
59.678 28.768
35.943 27.071
43.332 -12.507
51.954 -6.884
30.364 -1.024
28.645 20.801
66.403 0.118
58.858 -20.635
42.465 -34.178
33.211 -33.126
42.181 -23.244
35.342 -28.889
38.866 5.848
14.909 18.903
50.807 -14.582
54.598 1.762
37.325 6.712
16.199 -14.534
34.308 -3.660
42.872 4.468
45.043 -10.208
69.256 3.193
46.136 -32.287
24.054 -38.556
39.859 -18.859
61.850 13.836
40.733 1.512
56.058 -10.115
60.364 23.776
29.019 20.798
21.306 -18.655
45.522 -25.113
18.426 9.013
41.180 25.272
57.096 1.074
46.283 -11.302
64.665 -17.879
46.963 21.837
39.836 28.110
14.721 28.153
38.461 31.052
23.546 29.733
15.367 17.958
43.663 19.122
32.306 17.915
43.808 34.364
26.148 36.950
26.640 33.190
38.778 27.732
10.774 27.198
28.864 38.732
38.954 13.995
39.221 19.515
35.247 4.813
35.389 22.446
49.331 29.320
67.589 19.172
44.420 24.444
21.937 23.623
30.662 43.678
31.366 37.888
32.966 33.463
15.319 39.956
57.854 19.301
29.443 24.568
50.118 16.523
50.894 -2.499
43.068 -23.482
37.658 -27.789
31.997 7.881
30.763 21.711
36.971 27.918
48.876 -24.107
21.780 -32.108
32.904 -38.036
48.976 -31.326
62.007 -13.812
58.582 -36.979
27.387 -28.260
17.789 -9.324
8.293 -13.782
29.454 -36.570
21.323 -26.778
16.831 -36.308
-6.887 -11.818
15.496 -14.522
9.642 -25.070
14.636 -16.450
18.006 -39.507
35.918 -27.268
51.649 -13.693
34.844 -9.310
42.140 33.496
37.486 37.743
31.423 17.833
56.838 8.521
55.870 31.676
26.580 8.422
15.600 25.944
42.646 14.175
25.407 15.614
16.315 21.361
35.281 30.345
15.202 38.829
35.780 37.404
14.242 35.190
12.820 34.435
7.608 30.104
39.822 36.580
23.289 21.074
63.885 6.003
53.811 9.291
33.542 -29.611
46.992 -39.954
23.562 -6.518
63.682 -12.083
41.816 -20.618
44.099 -35.674
25.487 -27.944
6.377 -19.503
34.058 -10.183
38.645 19.087
26.783 36.223
8.618 24.438
20.176 33.740
24.604 36.796
22.213 18.922
18.786 23.822
46.186 6.662
52.527 -25.213
50.746 -10.855
63.674 -4.744
51.326 -24.566
31.487 -31.705
34.552 -16.482
43.831 -42.431
34.386 -27.610
56.669 -5.096
60.632 -19.327
55.197 -11.546
57.572 -23.071
62.747 -7.554
55.471 -22.909
28.271 -36.059
24.899 -11.359
28.560 -27.853
30.622 -45.083
42.644 -36.369
48.465 -16.955
52.384 -7.923
58.931 12.862
56.021 18.274
61.165 -12.743
45.055 1.493
30.719 33.461
42.953 42.097
43.309 32.845
52.260 4.231
36.843 30.470
56.289 14.909
33.956 43.263
42.930 20.595
40.565 36.584
27.731 18.648
37.257 -36.367
18.207 -39.134
25.490 18.336
30.041 -25.964
36.210 -32.228
5.918 -7.173
36.824 -48.655
18.872 -35.232
13.745 -38.425
30.723 -32.740
46.207 -32.343
46.329 -30.178
53.543 -23.188
59.716 -9.973
39.258 37.520
16.741 25.666
55.555 -13.164
16.479 -17.008
35.842 -35.581
48.255 -21.070
3.362 -23.575
24.637 -10.863
40.457 5.837
30.343 0.023
33.621 -29.972
60.697 -27.715
50.626 -34.032
25.757 -34.960
26.226 -41.864
39.804 -17.352
44.349 -7.066
47.016 -19.714
60.175 23.475
64.141 4.058
62.341 19.966
37.661 23.594
62.981 17.570
21.404 24.548
28.202 25.789
39.277 38.810
49.716 25.352
18.598 44.025
28.135 41.865
50.596 5.471
15.663 27.974
24.155 35.079
14.568 10.951
1.180 25.563
28.277 1.570
37.507 -28.260
26.770 -15.819
37.372 3.190
14.294 -26.561
27.270 -12.684
45.406 -18.726
46.078 -5.193
58.031 -21.366
41.861 27.827
48.197 30.755
38.513 27.594
65.609 19.972
41.210 12.808
56.080 -2.825
22.356 -10.747
21.283 6.641
60.425 -20.947
33.530 -30.108
3.082 -21.680
26.558 38.858
30.750 41.936
28.240 37.860
38.327 41.634
51.437 23.935
49.490 -2.729
60.281 27.581
66.915 14.389
21.929 28.862
35.092 33.510
44.804 38.715
38.901 36.190
55.792 7.677
62.489 -6.361
68.132 -2.333
60.226 -3.935
38.092 18.228
50.156 -17.434
17.526 10.611
38.641 -23.574
49.204 -12.841
62.723 -6.113
27.184 -27.986
46.254 0.695
44.614 -5.848
12.838 -37.562
12.802 -22.708
26.011 -9.788
11.932 -24.079
12.362 -11.204
51.894 28.459
54.541 -9.676
35.307 -14.225
50.216 -12.017
17.615 -2.652
2.687 23.615
38.648 35.726
43.248 40.967
40.554 26.139
54.850 19.287
46.986 37.504
37.786 31.274
52.916 36.575
16.609 36.373
27.689 36.853
11.788 18.336
4.735 21.124
50.273 32.364
30.046 28.930
56.130 25.251
40.391 38.270
36.152 -6.013
39.543 22.465
30.346 33.019
54.753 23.235
32.315 20.017
17.063 19.894
43.949 -11.155
62.426 31.510
56.724 22.332
51.936 38.514
50.267 34.308
21.382 40.550
40.587 25.758
58.596 -14.903
35.802 -33.058
39.451 -28.772
24.001 -16.570
10.083 15.445
27.019 24.043
69.111 -21.082
43.083 -39.239
15.185 -29.194
23.833 -33.200
39.980 -9.690
58.768 26.149
62.702 -20.488
57.674 -23.233
66.585 4.059
41.915 -43.656
18.113 -39.644
44.564 -30.663
7.814 -36.893
36.354 -0.415
6.566 -8.601
29.379 -14.545
46.441 -31.516
68.223 -4.333
29.091 -24.626
34.592 -26.786
57.337 3.556
47.062 27.400
63.073 25.589
56.149 0.326
12.115 12.501
42.973 6.846
46.801 -18.707
47.446 35.402
29.950 36.673
53.954 27.017
29.168 3.517
25.583 0.672
16.870 -11.313
29.512 -21.320
31.366 -1.604
59.400 0.668
49.870 9.941
57.911 -11.015
31.966 -46.953
34.314 -42.601
16.458 -25.603
10.473 -21.859
33.165 -39.972
37.955 -27.434
23.360 -40.872
33.302 -44.633
22.738 -35.134
31.634 -13.731
40.659 -5.989
35.019 -14.124
25.000 -15.554
43.142 -41.730
13.783 -46.136
39.777 -45.753
17.884 -1.977
37.218 30.681
21.641 36.889
36.763 34.919
28.167 24.887
60.533 28.922
30.351 38.373
24.284 12.905
29.796 10.158
39.087 30.226
54.292 18.750
63.649 22.808
37.733 40.219
40.831 29.154
39.287 5.000
51.167 -1.778
54.643 16.247
42.157 14.767
38.702 -5.440
48.316 -29.887
18.083 -29.609
27.561 -23.927
40.194 -13.808
14.736 -21.500
40.443 -23.265
41.040 -27.995
44.520 -22.315
22.488 -35.237
58.283 -20.997
48.511 -21.319
53.398 -30.433
60.844 -11.536
67.443 -5.150
64.563 -6.092
62.847 21.025
59.566 13.788
67.665 -5.942
63.049 14.434
61.668 20.000
45.799 21.546
36.633 34.762
42.116 40.702
63.926 4.122
60.935 31.605
23.183 31.843
18.544 36.153
58.780 10.263
61.222 -24.455
75.304 -4.987
62.455 -6.384
38.023 27.294
43.637 35.848
28.788 21.849
27.202 29.294
31.508 31.290
51.647 -9.569
56.562 -24.956
57.212 13.569
57.173 24.035
8.797 17.850
25.119 15.521
13.548 22.148
32.906 36.900
17.970 35.830
22.343 19.222
36.917 -39.981
41.880 -31.912
37.856 -36.600
16.391 -33.435
20.786 -22.794
32.983 -40.001
31.264 -28.045
58.251 -1.763
38.951 -12.968
48.404 5.383
53.359 -10.049
40.593 23.057
64.979 -5.197
48.099 -4.481
38.167 -33.079
37.332 -28.319
39.332 -7.535
2.922 -12.571
6.830 -25.691
25.266 0.804
30.759 9.156
40.380 35.469
48.945 24.140
51.311 29.446
39.712 3.991
26.617 20.279
47.876 27.957
55.596 23.778
40.537 21.177
45.899 24.123
43.456 14.801
63.951 -1.863
34.327 41.691
55.887 6.939
50.816 -30.145
27.056 -35.890
41.785 -42.075
59.824 -2.343
48.324 -21.675
57.746 11.172
45.438 26.639
49.622 15.961
35.893 18.652
59.699 -22.419
53.648 -5.934
39.080 -25.369
62.013 -5.068
34.618 37.200
58.932 20.805
41.732 30.876
31.208 2.215
56.765 -12.742
53.479 -7.706
33.125 -28.537
30.428 -33.959
25.160 -20.266
39.673 -8.278
55.665 -27.439
25.273 -40.441
23.474 -32.369
17.983 -29.698
24.957 -39.733
44.512 -13.687
46.242 -9.711
56.389 22.517
54.702 21.089
35.624 -27.519
39.102 -23.325
49.736 18.332
53.809 19.839
24.416 18.632
18.798 12.677
40.956 22.863
41.248 30.500
38.177 31.629
45.368 35.189
52.384 19.146
61.320 -6.216
31.903 -6.500
47.861 -21.571
30.024 -16.384
26.152 -30.629
25.881 -29.301
28.248 -7.816
5.632 23.764
28.625 32.005
16.882 -12.785
15.809 -30.408
33.469 -33.690
55.530 -29.053
43.476 -39.291
30.762 -30.437
23.856 -25.981
8.542 -12.812
41.237 -16.830
31.464 -14.503
47.681 16.644
20.261 -0.316
17.163 -10.058
18.397 -6.932
25.865 -9.446
55.587 -4.098
60.960 5.729
52.085 -31.951
38.652 -22.019
70.462 -5.424
52.192 -32.458
57.094 -12.994
35.586 -23.980
39.184 -27.284
67.018 -12.666
41.746 -25.850
38.577 -29.010
21.694 -7.398
26.152 25.815
49.249 32.290
63.158 5.680
63.060 -20.016
61.969 0.574
53.222 -16.510
32.565 -34.641
41.582 -31.035
47.674 -28.747
62.141 -24.507
50.592 -17.978
53.284 -22.037
24.278 19.879
14.769 34.014
28.731 25.720
14.822 -1.362
58.941 2.254
34.452 13.419
28.507 41.506
30.014 29.277
34.394 11.049
28.971 -29.906
45.535 -26.122
26.739 -4.515
36.357 -8.676
20.439 -28.709
43.373 18.214
16.487 30.309
32.671 24.735
31.902 29.381
32.597 37.703
38.860 29.856
60.561 12.942
49.752 36.012
49.260 15.676
53.145 -10.191
41.570 8.930
34.611 -3.235
56.582 -6.897
40.432 7.143
56.763 0.117
32.434 -33.761
15.360 -17.904
25.826 28.898
41.125 27.062
34.141 -1.606
54.427 -12.224
36.929 -4.477
46.093 -9.809
53.191 31.447
67.678 -3.731
51.550 -29.377
49.653 -11.992
50.509 15.271
34.865 26.788
9.669 13.927
16.618 27.451
58.629 11.567
30.716 18.539
66.138 3.933
62.996 0.907
59.834 -9.719
45.881 -26.949
61.886 -12.424
48.124 -44.068
40.834 -41.438
40.947 -25.564
15.391 0.567
5.937 -0.440
3.836 -3.630
50.251 19.359
34.699 26.478
19.247 33.826
48.033 25.324
44.855 37.880
50.729 5.958
19.063 1.831
41.146 27.929
36.089 27.627
28.483 8.199
8.001 22.254
4.283 25.233
35.018 32.463
39.650 37.712
37.337 31.099
40.325 11.105
43.867 -25.677
6.788 -8.717
48.349 -23.852
35.669 -5.259
50.851 -28.139
48.074 -26.256
36.509 19.351
56.298 13.366
62.360 4.685
52.825 18.489
43.631 24.940
41.309 23.232
48.700 19.925
19.846 42.321
18.234 4.920
55.511 32.803
39.069 -18.576
31.841 -35.254
11.129 -37.557
12.987 -24.113
20.514 20.009
20.858 -36.440
22.138 -13.353
13.819 -28.593
43.790 -18.581
18.291 -37.930
49.447 -25.823
39.951 -12.598
13.754 21.385
36.938 -17.827
24.635 -36.115
-3.209 -12.750
5.371 2.210
38.166 -36.440
61.039 -23.489
55.354 -29.080
37.878 -8.095
69.996 -0.088
43.553 31.101
35.898 39.182
19.509 27.984
24.603 33.924
30.385 38.630
21.041 0.793
27.379 -32.082
49.913 -25.037
46.411 24.735
65.734 5.551
58.194 19.143
58.381 21.423
58.872 7.468
52.554 10.110
55.681 13.841
40.891 5.177
5.844 -0.572
29.109 -38.367
32.839 -37.174
16.331 -8.169
10.208 -30.883
12.867 -4.622
27.140 -24.691
17.392 -15.661
50.128 -16.793
68.095 13.049
57.584 -10.801
23.937 29.189
45.019 21.147
34.710 -10.057
42.990 -37.547
45.186 -19.276
55.202 -24.104
42.935 -17.097
51.586 -30.895
55.666 -20.237
49.895 20.461
52.479 -1.478
64.870 -8.046
57.661 25.613
68.000 3.453
59.620 -6.670
54.506 -1.065
42.898 -10.426
59.460 -9.574
50.684 2.217
28.975 -10.779
39.939 39.602
33.398 -12.065
12.439 -13.233
45.032 1.153
40.823 16.533
20.778 9.985
20.242 37.990
53.931 27.945
30.929 34.975
19.266 37.168
47.228 2.668
56.026 -5.529
45.051 -36.091
38.733 -22.484
25.156 -28.012
44.863 -2.971
15.770 10.795
11.648 35.238
44.532 28.841
18.882 17.405
51.947 21.129
58.862 28.504
48.837 21.706
43.669 23.556
51.164 3.588
56.549 24.650
46.147 24.625
51.986 26.762
35.539 10.322
11.578 -3.988
26.969 9.744
28.813 0.654
24.713 -29.937
34.249 14.325
28.019 12.665
17.917 30.145
18.065 26.711
32.951 13.292
46.498 32.741
14.420 25.281
25.598 25.325
10.005 25.452
30.387 38.327
48.829 26.267
31.901 34.618
23.555 14.416
21.334 2.939
14.361 7.239
5.415 2.087
54.250 20.330
58.543 23.243
49.820 9.425
67.495 0.513
65.340 10.466
53.357 -1.223
28.699 16.503
26.685 -33.783
49.580 -34.651
8.124 -21.386
23.347 -33.499
25.326 -38.107
16.960 -36.281
12.862 -29.840
27.229 -29.433
34.163 -35.528
31.587 -39.751
22.346 -29.920
46.233 3.197
19.708 24.584
34.449 6.795
10.675 -16.079
13.637 -13.696
18.231 -15.867
42.349 26.265
43.934 28.525
2.719 -6.439
14.568 -24.854
-2.209 -25.074
0.288 -25.714
54.674 -38.669
31.369 -29.362
30.432 -39.747
54.063 -24.700
40.779 -35.713
68.509 7.214
67.648 10.806
51.078 2.167
47.152 -0.941
49.529 26.742
45.432 24.990
21.924 33.970
26.570 3.297
32.514 -22.421
40.176 -17.915
38.034 -35.120
6.851 -25.762
36.635 -34.649
46.757 -22.196
57.913 -3.338
44.964 8.461
59.699 7.313
73.090 -9.929
45.836 34.248
54.006 17.663
10.694 29.359
16.149 35.822
61.548 24.831
70.389 1.876
61.715 7.652
12.791 -0.862
26.723 4.086
24.125 -10.918
45.855 36.316
42.487 28.238
55.407 28.557
65.023 6.360
64.082 14.816
50.101 18.867
42.127 18.542
53.914 31.798
30.062 37.580
29.144 25.385
52.005 13.524
48.085 37.181
53.815 31.032
50.905 26.452
56.327 -5.901
57.222 -12.315
31.741 -3.957
53.307 12.245
44.922 -3.078
45.853 -11.220
43.466 -24.927
36.655 -20.971
56.089 -3.676
52.708 -22.209
34.915 -38.686
42.001 -41.504
23.805 -6.997
43.524 20.500
51.610 31.909
43.059 20.280
38.691 40.879
25.465 41.161
27.436 46.135
43.437 31.081
22.268 26.313
56.941 18.565
37.108 33.276
39.014 32.619
58.283 27.476
54.581 33.239
42.502 35.310
24.380 32.559
29.765 21.405
13.676 8.270
8.407 -17.890
43.589 -37.740
29.739 -28.155
51.098 27.773
35.450 31.091
30.937 20.084
-0.917 27.827
22.531 35.961
29.864 24.747
32.668 30.632
49.975 23.812
37.367 18.936
40.186 25.609
60.279 18.128
40.585 16.044
58.979 22.847
40.430 38.904
53.205 34.501
42.886 16.112
32.366 29.337
26.638 37.170
68.023 -2.334
46.640 -10.439
58.837 34.414
47.790 43.575
42.532 29.641
25.423 40.103
49.998 -10.015
25.538 -51.244
35.782 -38.778
67.016 -13.277
65.278 -16.507
55.264 26.034
28.904 36.298
37.055 34.543
13.280 -3.859
43.523 16.696
34.345 20.289
25.054 -17.863
23.776 2.776
36.051 8.497
54.658 5.684
41.232 2.490
14.269 -18.638
24.095 -19.464
29.089 -36.960
32.913 -21.707
28.233 -7.917
51.208 -3.692
56.730 -20.609
46.880 -27.727
57.379 -0.496
40.843 10.814
42.477 -38.939
30.429 -37.076
39.475 -40.533
22.562 -20.674
31.093 -19.462
26.688 -16.365
31.958 3.493
55.006 10.778
57.163 0.856
41.291 29.778
56.762 19.450
58.706 17.682
38.582 25.442
55.019 16.360
50.930 -1.373
40.244 -36.070
22.968 -36.057
41.150 -31.795
51.895 -19.980
50.261 -14.914
55.052 -21.879
57.250 -33.090
28.649 -47.037
18.653 -36.963
46.162 -36.348
27.761 -38.967
33.011 -24.499
13.209 -4.286
16.348 8.211
6.030 0.137
56.594 23.734
55.343 -25.008
57.161 -31.476
43.111 20.316
39.085 24.037
5.118 2.033
36.060 33.369
31.504 2.865
47.775 24.034
39.227 13.397
38.118 37.547
15.969 33.372
24.589 45.775
36.526 30.051
25.543 -5.515
17.939 2.047
14.158 -13.910
54.067 1.508
58.219 -27.122
27.404 -30.407
30.963 -17.814
42.692 -15.734
44.034 -33.779
42.486 -17.618
46.985 -34.197
46.227 -8.243
42.761 -12.450
53.968 -21.077
30.087 2.526
37.698 -21.202
46.843 -30.056
43.115 -13.403
49.982 -17.051
46.055 -28.727
44.820 -31.229
42.529 -22.053
51.539 -27.927
48.750 -11.675
52.052 -1.825
44.895 -0.341
55.535 -21.548
60.370 -9.312
58.455 -26.343
22.294 -26.240
26.318 -32.625
13.646 -29.105
37.873 -35.714
29.578 -18.835
64.002 -1.270
56.991 1.203
40.551 35.012
42.177 38.697
44.595 24.069
36.890 7.427
53.944 -2.635
55.629 -16.151
30.701 18.532
48.974 28.122
52.814 13.291
68.721 14.515
31.499 31.462
57.280 25.857
64.664 10.490
37.902 -1.878
29.904 -7.077
46.253 -21.586
49.540 -33.707
33.004 -35.873
15.759 -33.563
63.353 -17.003
58.658 -3.460
55.032 -2.679
30.667 -18.570
55.124 -12.073
57.592 -4.733
53.830 -31.413
62.922 -8.368
66.785 7.941
34.770 14.048
47.824 28.415
58.471 -9.458
47.611 -30.226
43.498 -28.161
14.765 -12.471
36.651 0.928
44.979 10.689
68.889 3.583
36.488 20.683
34.404 12.636
27.072 21.741
6.000 -0.168
48.744 -12.162
39.331 -33.335
6.432 -17.620
60.627 17.991
39.945 -12.962
36.574 -28.842
62.139 11.393
34.315 7.809
42.989 18.216
69.536 -16.608
47.016 -21.836
58.850 -7.186
44.580 -30.777
28.838 -37.043
27.782 -34.712
49.050 -21.994
24.534 -8.269
62.169 19.179
55.609 26.592
37.463 41.726
50.645 28.246
32.566 -6.601
57.750 13.905
28.925 16.162
24.763 35.050
39.090 30.894
46.009 33.777
30.410 10.962
41.485 20.919
45.883 7.825
55.253 18.725
69.165 -4.824
24.271 -31.504
16.311 -24.328
49.597 -14.329
28.789 -20.229
50.505 -3.436
62.157 19.163
44.567 15.556
22.327 40.083
35.942 29.730
18.186 22.542
28.595 25.558
57.425 22.386
66.675 20.853
59.721 21.853
52.471 26.094
17.328 -9.133
5.554 -2.239
39.610 -13.257
49.925 -11.728
45.115 16.145
43.729 23.234
44.218 -27.976
45.347 -25.973
38.942 -33.429
13.912 -40.884
22.088 -36.443
37.259 -38.216
28.221 -1.832
12.360 -26.882
7.252 -11.893
23.589 -21.176
13.146 2.601
45.512 28.396
11.969 14.215
27.647 6.895
34.208 28.912
10.559 4.074
20.425 16.326
10.399 22.912
6.067 -0.200
52.351 -30.169
49.747 -24.761
27.475 -42.043
45.735 -19.634
49.863 -28.651
26.414 1.723
48.998 -6.123
64.797 -8.487
48.384 -21.936
28.532 -34.314
32.172 -31.755
49.114 -32.436
17.861 -36.552
4.067 -33.107
34.180 -18.673
50.754 -11.891
46.477 -21.914
59.896 -14.399
44.774 -33.549
26.328 -39.039
33.382 -12.211
5.536 2.310
60.587 -18.642
49.761 -1.997
53.089 11.892
60.721 7.367
61.798 0.017
66.059 13.644
55.797 10.199
35.112 31.589
51.238 33.291
68.827 -1.208
55.196 -13.286
49.626 10.636
40.753 6.773
18.426 24.890
28.178 47.489
35.646 23.707
20.105 23.128
5.680 -0.424
62.250 -21.666
28.873 -26.674
62.915 -2.956
46.475 24.392
47.569 -11.126
35.620 -10.664
50.755 -23.619
45.086 5.063
20.226 25.620
47.146 43.503
30.053 39.931
55.496 31.963
58.496 15.662
25.588 27.060
9.992 22.837
5.236 32.126
19.254 42.515
42.378 33.391
12.730 23.149
38.252 20.619
22.150 -14.427
24.853 14.213
3.810 24.427
27.596 10.357
24.621 10.781
69.203 -12.314
41.071 -29.357
19.953 -7.039
7.684 20.435
30.420 1.622
26.867 -28.673
28.636 -32.227
26.813 -11.926
37.754 -27.902
54.868 -10.231
23.784 5.005
38.939 -6.104
23.779 -5.136
4.524 -7.504
18.335 -15.263
29.353 -26.823
27.623 -14.802
33.618 -27.085
44.091 26.915
19.463 -27.239
35.767 -46.935
31.484 -35.494
4.951 -18.403
0.889 -17.537
33.514 -31.193
41.256 -33.676
45.369 -7.100
54.849 -30.918
24.856 7.130
13.028 8.248
4.834 -25.056
45.877 -29.371
23.245 -36.530
25.043 -31.273
14.329 -24.221
15.673 -9.867
43.591 -24.717
46.608 -30.894
43.737 -30.309
40.837 -27.255
20.519 -40.889
21.158 -18.217
42.567 -10.026
26.124 -7.992
10.999 -6.163
43.802 13.820
44.463 24.932
3.378 27.711
45.708 28.381
17.175 28.690
34.407 32.887
16.577 -10.632
26.467 -36.796
32.777 -32.630
57.466 -32.602
17.109 -29.446
19.719 -25.609
16.191 -33.710
18.203 -23.038
35.109 9.346
32.991 -21.199
29.871 -13.111
35.284 4.716
59.248 30.339
32.819 31.045
50.277 -20.264
58.418 -14.868
25.807 -17.837
32.336 -9.756
14.751 -5.421
15.119 -25.998
61.002 -27.105
48.019 -18.085
60.279 -7.816
11.003 -22.004
9.700 -0.430
35.221 -34.889
47.425 -17.163
45.826 -17.766
19.112 -25.770
5.460 1.718
46.218 -24.881
37.107 21.708
48.110 -0.524
22.352 -8.888
28.659 6.868
51.368 30.848
50.552 27.126
36.548 25.647
54.063 9.093
49.122 20.322
24.248 35.487
32.544 35.586
29.122 35.854
55.722 27.510
36.635 24.474
33.366 37.797
49.340 16.605
67.944 -6.024
37.342 -30.833
36.351 9.577
25.015 13.073
12.162 12.177
29.209 -4.144
41.005 30.482
39.607 13.975
41.518 2.549
57.246 -19.807
35.487 -14.628
24.126 -7.909
39.765 -25.817
62.913 -9.242
67.150 -12.113
41.061 -28.023
35.827 -31.221
56.227 -28.679
63.166 2.384
64.056 11.176
49.072 -20.689
37.898 1.488
21.806 0.080
11.882 -42.219
22.422 -31.891
27.669 -42.116
25.668 -30.497
60.919 21.784
50.737 27.399
39.255 36.571
41.389 25.513
45.397 -19.863
54.560 -27.560
55.004 -34.265
45.087 -31.159
34.541 -40.847
26.392 -38.287
47.792 -24.716
54.527 -4.658
46.979 21.933
61.082 20.486
47.658 8.091
49.451 -12.492
62.288 -16.660
54.171 12.186
45.322 -13.356
69.189 -15.640
42.842 -12.768
26.514 -16.500
14.403 23.280
13.292 -3.109
35.783 10.400
14.651 9.853
5.388 0.621
51.300 -26.597
33.041 -25.043
13.062 -1.181
18.164 -22.290
20.664 17.517
17.353 -29.818
57.148 -10.379
55.156 -18.038
12.219 -4.533
20.556 20.887
26.445 31.516
35.816 37.276
-7.192 21.554
8.894 9.911
41.211 13.362
35.576 32.160
40.607 -4.925
28.896 -13.515
16.817 13.412
29.995 28.508
16.766 11.169
30.371 30.848
32.346 14.994
33.666 -3.171
16.747 11.561
4.022 3.779
29.190 -29.642
23.580 -29.116
3.426 -24.544
26.820 -17.836
50.991 33.591
56.838 7.527
51.083 40.456
23.110 26.205
64.376 13.555
58.896 -12.184
50.916 3.348
54.131 -13.900
62.203 -24.150
38.687 -25.165
25.201 -22.156
47.603 -30.259
62.874 4.495
61.882 -11.516
62.199 -15.056
23.801 23.877
37.246 20.261
21.662 45.667
42.237 15.643
20.655 34.877
21.949 -35.528
10.547 -27.407
30.857 7.043
43.090 -14.491
69.207 4.390
47.099 -16.418
59.400 -22.250
35.316 -21.357
48.704 -0.031
33.723 -8.600
70.202 4.566
46.884 17.217
53.295 24.229
38.708 23.008
47.706 -1.472
30.276 -8.779
38.994 -45.906
37.561 -21.805
9.723 -2.714
40.157 -13.046
14.659 -16.114
19.947 -33.850
35.329 -32.091
36.895 -38.431
40.128 -39.356
35.046 -27.256
45.230 -20.852
12.955 -29.903
38.194 -38.671
64.451 -15.538
40.487 -27.708
20.119 -29.547
36.410 28.412
41.088 22.564
40.600 14.414
36.556 0.448
39.674 -20.333
27.951 -27.834
48.408 -11.756
31.717 -29.823
22.886 -34.572
27.635 -11.071
21.483 -30.413
5.513 1.923
60.137 3.593
52.796 14.858
39.875 31.675
24.227 36.148
53.631 33.667
44.738 8.664
42.423 3.381
9.176 34.048
22.450 -1.278
29.995 30.775
38.267 17.863
42.309 14.739
43.385 24.464
47.156 31.719
58.726 -23.314
42.482 -20.593
10.564 -32.246
40.145 -26.530
55.454 -17.701
40.508 -2.153
24.267 16.394
33.278 34.994
13.382 17.343
10.874 -7.232
5.027 1.254
7.918 13.466
8.725 24.986
3.658 4.468
29.430 -25.785
29.122 13.083
40.557 -9.480
33.979 23.135
39.496 38.673
29.921 36.503
60.548 -15.411
38.072 -16.997
30.542 -40.199
60.637 -24.774
34.347 -3.989
38.433 -16.448
65.774 -21.069
33.001 -7.516
53.615 -5.532
37.382 -18.966
51.233 -26.126
53.091 -6.071
3.498 24.328
30.593 34.668
23.467 32.559
-1.435 8.963
16.424 24.676
46.177 20.169
40.159 32.409
27.832 26.277
50.648 -25.002
21.116 -37.120
18.521 -26.934
28.119 -37.990
20.980 12.786
24.965 -26.539
63.111 8.923
39.391 12.206
64.768 6.259
58.329 15.294
37.524 39.084
50.246 20.149
51.652 27.967
29.058 49.384
53.796 33.309
55.631 26.955
17.822 27.636
11.845 31.565
25.079 6.646
29.548 -14.433
14.964 -20.903
27.521 -30.604
21.274 -21.760
37.445 -19.058
40.192 -31.868
50.240 -25.507
39.060 18.401
35.817 30.432
41.495 31.803
48.802 33.965
17.625 37.018
51.622 33.634
56.652 24.518
15.477 16.675
46.467 27.945
18.029 33.618
41.672 -2.778
51.855 27.113
27.070 30.823
28.407 35.579
32.969 33.691
40.246 29.184
57.145 31.416
38.264 -0.990
42.027 25.219
41.315 39.433
42.682 36.477
28.071 27.955
9.829 30.023
35.820 25.780
40.422 45.926
10.605 36.952
30.848 44.205
15.851 34.921
20.251 31.280
53.939 30.668
73.710 9.325
63.742 -11.308
65.178 -2.531
50.019 -35.763
27.794 -33.560
39.790 -34.567
34.933 -22.331
24.174 -6.250
22.905 -33.460
39.168 0.293
56.282 -3.941
47.133 -15.509
37.354 -28.237
45.332 -28.042
6.505 -11.237
5.305 -2.379
20.427 19.724
30.937 24.003
27.808 48.522
49.039 26.957
33.124 20.860
29.574 2.937
57.376 8.992
46.122 28.718
52.009 27.380
47.046 27.175
61.174 -4.399
35.956 -19.653
31.901 -22.898
55.032 -20.540
26.640 -36.714
34.830 -26.075
0.524 -17.017
38.446 -26.654
34.640 -39.212
27.594 -28.774
70.869 -16.675
54.452 22.830
32.631 36.649
33.861 21.966
58.335 7.932
51.467 -18.851
55.970 2.014
56.527 -31.852
59.071 -10.605
67.382 27.895
53.620 22.477
17.593 1.390
1.120 20.070
48.417 23.213
43.148 23.470
26.287 6.482
21.903 29.737
42.504 31.299
48.976 28.099
60.866 -12.787
43.230 7.220
43.919 37.162
50.791 -0.875
41.879 31.603
30.600 38.165
51.004 35.253
39.726 29.195
36.907 28.048
56.186 -21.086
47.469 -31.757
52.288 -18.317
41.930 -8.554
39.289 -9.237
26.666 15.039
29.595 24.560
14.262 0.656
59.952 -13.962
27.603 -40.660
29.343 20.134
44.915 21.084
36.657 23.719
39.024 -8.770
56.261 -26.884
51.181 -10.052
5.321 1.633
48.894 -15.000
47.167 21.627
65.591 -5.865
46.647 10.723
62.395 12.699
30.344 25.273
36.758 -20.912
49.888 30.622
51.791 13.726
41.509 26.229
28.690 -35.635
56.523 -26.681
23.001 -12.186
39.863 11.745
21.576 18.141
40.014 -20.614
42.218 -25.721
36.679 -23.588
19.450 -20.212
22.731 31.569
10.563 29.090
57.510 16.596
50.060 24.709
53.231 2.300
55.217 -23.218
39.813 -34.955
39.925 -25.417
7.139 -8.277
28.047 8.447
31.305 34.390
58.483 23.817
41.091 9.057
32.734 12.282
33.342 -33.741
24.517 -25.403
15.277 16.858
24.899 26.205
47.778 32.507
31.161 30.331
42.366 40.760
1.905 17.585
4.011 3.659
8.974 16.644
43.131 35.147
42.268 -2.541
33.126 -0.740
40.187 30.155
36.281 37.225
44.222 34.231
47.885 21.795
54.183 25.523
32.569 18.030
64.638 24.411
47.744 -26.285
40.239 23.591
61.780 29.516
49.354 27.321
31.039 31.065
58.921 -12.732
45.125 -39.416
50.221 -26.450
39.441 -4.051
41.842 23.508
54.797 -13.804
52.454 8.281
48.028 28.916
51.718 14.521
45.051 -9.823
61.001 -10.797
47.352 -21.614
63.222 -5.488
58.123 -12.816
71.981 5.997
21.386 43.430
29.451 29.697
52.665 8.159
53.366 20.506
32.154 19.619
55.476 -9.200
14.755 -32.627
43.009 -31.350
15.594 -23.183
43.815 -31.353
41.343 -23.853
1.645 14.475
20.388 16.194
37.815 -21.941
28.829 -21.843
18.510 21.084
4.990 14.433
8.473 3.660
43.804 11.709
34.681 15.892
25.760 -21.502
2.383 7.543
44.877 23.793
35.603 35.468
43.829 23.527
47.581 9.721
39.422 -30.026
45.749 -23.891
47.657 -2.763
55.131 -28.297
29.714 1.606
15.627 20.228
28.392 20.736
56.250 24.642
72.783 -12.923
59.464 29.583
37.553 37.701
55.221 19.185
53.066 13.186
64.761 -21.146
44.451 -13.560
59.610 -9.400
39.525 6.256
66.275 -14.796
62.134 -8.609
42.074 -32.573
57.491 12.620
65.459 17.170
56.516 23.127
57.913 8.848
48.622 -32.311
57.497 6.704
53.013 -9.149
41.938 -20.780
33.348 -0.758
29.686 -2.339
57.069 13.217
47.552 33.298
29.113 42.231
27.035 32.094
14.772 3.274
5.019 0.918
37.436 -8.403
5.417 0.534
28.494 6.820
51.404 -1.393
28.116 -24.468
46.335 -25.930
13.920 -9.541
23.309 5.797
22.988 -0.316
36.800 1.327
33.113 17.940
35.194 -18.696
57.386 -19.374
39.585 -15.650
34.701 -38.574
36.323 -41.997
17.652 -28.773
37.191 -16.430
23.106 -3.250
21.008 -27.943
13.719 -44.813
2.156 -17.124
33.552 16.508
61.610 28.169
40.867 17.416
21.342 -0.169
10.448 17.548
14.940 28.870
17.088 36.425
45.266 -20.481
59.398 -2.035
50.432 -4.563
62.819 12.011
53.223 -19.931
47.343 -20.998
41.110 -13.612
65.609 -11.533
55.362 8.654
59.326 -22.499
46.139 -32.843
31.318 -28.251
32.520 -31.887
39.284 -5.139
21.123 -6.242
49.229 -15.547
54.013 2.049
65.389 -5.283
31.224 -33.703
52.511 -29.080
53.636 28.466
47.031 28.529
54.751 10.485
39.230 -37.919
39.912 -23.751
39.160 -20.925
10.771 -9.019
26.713 -6.302
63.262 3.115
44.136 -2.472
52.046 18.984
67.433 -10.639
51.883 8.607
38.888 42.942
50.510 28.712
35.830 23.473
24.046 28.022
38.274 32.102
58.471 27.022
44.538 -24.815
52.592 28.360
19.173 41.488
20.565 -1.469
25.491 -23.163
34.330 -20.011
68.486 -11.800
66.059 10.013
66.007 -0.686
23.304 21.337
32.521 33.629
63.233 6.383
53.489 -5.124
66.511 8.424
47.957 18.051
35.909 17.194
45.245 0.089
32.176 -12.750
19.035 -34.758
40.625 -7.170
32.345 -30.062
47.212 -35.115
58.336 -18.701
23.796 25.813
19.353 34.257
35.683 30.567
57.433 5.271
61.615 -17.438
51.775 -4.224
31.810 -22.661
40.175 -31.960
32.068 -21.811
41.916 -22.030
65.643 -26.225
45.009 -11.211
55.225 -13.941
36.916 -12.441
21.350 -17.655
3.991 24.537
15.225 13.547
10.453 -8.360
43.061 32.565
37.479 39.080
46.244 21.314
55.753 32.569
44.943 28.271
34.876 16.810
33.753 32.311
42.964 27.234
45.477 3.340
26.261 -21.813
17.362 -5.048
43.146 -34.325
60.239 -25.259
45.642 1.934
49.353 -15.075
25.437 -50.777
25.891 -15.045
29.109 -37.730
18.814 -38.035
12.199 -26.562
17.652 -21.101
22.510 -34.124
8.635 -26.721
12.076 -40.486
5.859 7.141
13.403 24.464
32.122 -26.454
20.289 -16.247
5.923 0.508
23.404 23.307
65.568 20.875
45.146 20.545
22.227 18.033
49.381 23.117
69.134 8.968
42.521 7.019
25.215 -20.533
30.519 17.522
41.697 -3.684
55.083 -30.543
25.050 -24.342
61.468 -21.861
48.785 -26.825
12.625 -25.941
35.857 -32.706
37.483 -29.508
41.285 -30.574
37.968 -28.095
44.243 -12.684
57.681 -28.254
43.792 -33.018
65.765 -20.293
54.326 -22.547
48.458 -0.373
63.296 -5.324
33.374 15.799
45.632 -10.073
52.273 -17.512
61.496 -8.537
39.110 31.727
31.131 30.213
1.849 32.270
15.891 8.395
22.581 24.648
38.368 32.120
45.228 33.598
21.317 33.156
46.539 12.008
51.649 6.272
50.873 -4.281
55.737 34.997
58.981 13.134
55.457 -22.015
35.465 -15.355
45.317 -24.452
33.505 -41.765
41.087 -36.708
37.294 -36.271
53.591 -34.997
35.288 -42.202
47.862 -29.996
45.783 -30.351
40.363 -23.489
3.003 -18.752
5.914 0.237
58.783 25.793
53.512 27.019
28.855 21.518
27.650 32.962
23.532 30.500
30.698 -11.632
44.676 -13.889
4.786 8.025
1.836 10.916
45.618 31.970
44.816 25.712
54.986 21.974
50.987 4.137
65.359 6.613
57.676 -1.522
60.403 21.801
5.201 35.022
34.529 13.508
53.281 18.664
32.171 35.976
50.171 -1.901
43.032 8.493
59.233 -11.132
53.477 3.308
46.952 23.081
50.004 32.409
35.933 35.031
38.549 32.696
33.156 0.018
32.609 -27.405
38.556 -32.278
16.710 -31.030
24.567 10.134
28.126 15.498
65.830 4.310
69.450 -14.337
50.858 -27.350
52.629 -29.652
14.511 11.155
26.872 -19.321
59.591 -18.710
13.320 -17.491
16.519 -40.857
31.428 -6.758
30.505 -4.904
51.245 -5.088
34.180 -5.096
15.805 -33.456
46.467 -39.786
33.993 -27.863
9.696 -21.739
27.994 -44.048
23.218 -15.181
38.410 -40.110
68.608 -10.385
57.328 3.155
26.108 14.098
63.045 -1.982
51.991 -38.194
41.908 -30.063
64.834 -2.344
39.784 -7.868
24.378 15.519
7.980 35.369
59.416 34.451
50.369 25.624
29.827 20.159
37.673 25.171
32.579 -7.274
25.910 5.903
31.965 18.435
48.496 12.854
36.038 -0.703
13.374 14.306
40.530 35.108
58.594 27.436
44.156 -2.884
54.244 23.081
60.395 4.935
69.681 -1.149
22.546 -16.139
15.593 -44.375
0.423 -25.598
24.285 -26.842
37.031 -9.379
40.408 34.012
63.595 -6.912
55.224 1.232
57.881 5.000
51.761 10.957
54.834 0.048
50.782 -3.498
60.890 -5.986
43.933 35.279
31.759 25.240
35.064 28.536
65.252 1.024
47.320 -29.368
46.153 -20.373
52.282 -20.974
62.602 -21.043
50.560 11.712
52.684 25.208
59.438 17.827
56.966 21.536
53.942 -9.567
12.539 37.880
53.132 17.082
40.406 27.090
31.419 28.762
33.220 43.282
56.813 8.432
52.709 -16.745
31.089 30.154
48.422 30.963
14.043 24.310
39.827 31.866
45.847 12.135
66.591 7.668
59.698 16.725
28.788 33.164
40.039 21.799
13.901 7.260
10.129 -11.267
13.558 -3.982
30.651 -8.064
41.410 -6.492
31.330 -21.510
4.635 -25.538
25.770 -33.431
32.419 -19.519
66.307 -4.426
35.572 21.734
36.251 31.906
3.535 4.516
64.604 -1.460
44.707 8.937
42.724 -28.361
28.478 26.434
64.006 -2.529
21.804 -32.039
41.047 -16.034
35.972 -35.262
58.647 -32.255
62.851 -17.229
37.617 -26.185
35.732 -39.261
34.961 -32.547
37.916 -37.481
18.502 -26.251
45.510 -1.976
7.264 -22.489
5.488 2.027
47.497 -32.649
30.184 -31.163
12.261 -44.804
51.552 -10.566
70.429 9.035
70.379 11.543
50.421 20.308
34.915 10.313
47.150 27.165
48.223 0.884
44.473 35.786
51.132 25.572
47.802 7.035
48.283 29.643
58.826 26.881
48.669 20.186
55.285 -6.638
59.676 -9.322
61.917 -1.624
70.534 -5.342
63.310 -4.813
49.007 16.183
37.901 21.261
72.483 2.469
49.856 29.005
48.362 29.694
43.960 -3.498
50.980 20.103
21.222 18.384
32.642 29.291
25.882 43.028
14.812 3.311
15.295 -10.696
33.965 -35.813
18.585 -32.120
3.611 -14.760
49.614 -20.656
37.148 -19.309
30.006 -37.224
20.465 -30.225
46.676 -21.564
49.994 -25.389
59.708 -14.221
64.281 15.963
59.048 6.445
53.754 -31.148
53.634 -31.688
30.096 -26.575
55.509 -5.869
21.684 -33.153
42.533 -36.903
55.320 -14.238
54.583 1.131
55.358 -29.169
55.161 17.747
62.993 -14.374
17.357 -21.430
30.758 -32.294
35.240 -41.116
38.912 -35.137
30.673 23.065
48.420 -8.375
39.065 16.249
62.179 -0.859
43.234 3.886
42.984 3.191
46.130 5.976
38.995 8.714
52.305 -8.786
49.825 15.596
63.170 11.000
44.878 24.448
52.612 28.641
65.707 8.212
61.698 -8.510
50.094 18.457
62.570 -24.085
42.492 -31.838
46.661 -19.305
16.190 -30.929
1.677 -22.336
23.351 -5.627
58.525 -14.382
45.153 0.787
62.462 15.060
45.480 -4.410
10.026 -23.992
36.100 -34.454
45.864 -32.584
21.686 -25.285
32.174 -29.416
59.487 4.658
43.219 24.222
25.936 33.817
21.500 10.902
17.317 -28.507
26.055 -28.617
38.515 -33.415
41.806 -20.243
42.977 -29.408
53.060 -29.489
33.676 15.817
65.450 9.861
43.415 34.170
51.251 15.909
32.422 10.797
52.264 -23.019
36.380 -23.450
50.098 -37.883
35.978 -30.041
42.524 -30.474
37.036 -32.577
59.773 -24.621
60.317 -7.946
52.274 15.645
55.489 30.241
35.661 24.784
38.059 29.941
28.505 2.775
55.846 -10.825
53.853 -24.817
25.903 -31.277
13.779 -6.368
16.903 -35.243
58.234 -18.646
64.734 6.641
59.010 24.434
21.756 32.101
29.427 39.044
61.198 -1.760
60.683 -15.059
42.596 -14.321
45.103 -14.532
60.450 1.802
61.077 15.610
29.403 -20.919
17.818 -21.245
4.777 2.376
25.652 -8.595
39.923 -39.509
32.803 -34.011
38.227 -38.853
53.983 -41.966
64.018 -13.437
33.177 -42.443
18.952 -25.459
-0.840 -15.128
25.196 -30.135
46.781 -30.308
48.548 -35.135
53.385 -31.789
19.129 -20.509
4.915 -22.709
39.062 -25.360
28.157 -33.770
29.058 -42.387
28.967 -43.105
54.312 -21.038
47.254 -2.003
56.521 -17.178
53.556 16.868
44.932 -1.893
58.009 8.673
16.239 40.245
68.985 6.739
58.944 -24.131
32.644 -12.990
56.857 -10.410
46.731 -7.487
54.501 30.100
39.593 26.892
21.084 34.953
44.649 15.893
31.366 9.449
45.333 -23.203
39.378 -17.913
50.232 -14.968
22.102 -43.336
43.484 -20.717
30.490 -21.789
40.983 -38.764
50.423 -26.489
13.114 -26.252
-3.127 -8.350
8.592 6.968
26.513 -26.466
32.389 3.708
18.730 23.745
40.624 37.762
38.322 10.609
28.487 39.636
30.201 27.945
46.281 15.047
51.790 -16.904
29.919 -23.332
66.121 1.482
61.641 14.450
29.610 -19.888
21.811 4.371
18.933 35.515
20.241 38.542
25.205 -14.385
10.911 18.525
21.167 34.780
60.839 2.148
20.208 18.852
15.570 7.336
24.494 6.183
0.635 16.557
40.980 26.158
30.687 11.089
7.696 17.460
49.307 4.361
6.659 9.010
13.311 -16.978
56.180 -15.414
46.377 8.052
41.531 -25.708
69.150 -11.608
48.090 -20.182
51.279 -4.416
45.380 29.000
24.595 33.488
23.382 38.369
46.019 37.518
36.025 11.776
54.398 -26.791
51.896 -7.603
28.025 -19.538
28.840 -36.928
19.598 -36.441
63.871 -17.545
28.332 -31.156
41.429 -38.688
20.549 -36.353
24.590 0.536
63.815 -14.017
35.536 -28.082
72.683 -12.648
42.916 -26.123
27.976 -18.432
47.063 -30.851
60.007 -19.136
47.647 21.367
32.972 41.053
46.712 38.742
28.708 23.964
23.531 11.784
17.980 29.513
19.127 -5.906
7.043 4.771
8.087 31.053
32.495 16.233
32.686 9.653
42.114 25.621
51.587 28.094
16.711 32.175
36.279 35.540
38.379 12.063
59.539 -9.453
39.849 2.164
33.959 39.730
31.213 38.558
57.903 23.865
59.943 -20.417
65.172 -17.514
37.432 -34.335
39.465 -34.107
21.411 -36.746
53.929 -6.495
53.563 -31.392
66.675 8.488
34.895 -1.878
25.228 -17.583
8.371 -25.776
5.595 -9.260
11.270 -13.954
15.150 -27.140
35.075 -22.349
27.985 -39.685
45.349 -35.269
64.651 -10.560
28.701 -34.143
19.074 -27.309
40.112 -10.717
48.978 24.903
52.207 12.835
55.529 1.096
57.732 -10.651
68.490 -3.466
68.911 14.896
50.923 17.199
55.572 12.898
29.840 29.408
48.414 41.907
51.408 15.513
47.477 13.245
53.926 13.337
54.313 17.869
40.322 24.204
24.061 -5.745
27.858 19.540
8.904 18.507
66.410 7.755
51.177 -10.737
59.442 -19.081
37.486 -29.195
43.746 -32.390
45.464 -28.468
58.475 -7.335
28.645 -2.673
47.511 -18.490
55.807 -27.071
51.976 -14.465
41.296 9.525
41.215 25.688
59.885 -0.642
41.581 -5.884
27.435 -21.503
54.231 -29.185
57.714 -20.801
49.022 -27.826
47.263 -32.999
46.902 -27.896
47.836 -28.283
48.968 -22.934
51.216 -23.719
34.853 -36.866
49.007 30.855
33.226 23.950
61.703 16.658
60.945 10.335
43.391 32.493
58.624 20.551
42.444 31.454
22.414 21.553
41.772 42.743
36.595 32.415
51.894 24.181
64.495 2.578
42.062 38.241
20.632 39.396
30.563 32.868
34.324 39.895
18.661 28.274
39.265 27.534
27.000 33.593
38.129 28.176
30.911 -5.007
44.389 -17.434
57.081 22.004
65.030 9.655
51.617 -0.914
68.906 11.659
38.781 20.323
61.451 -14.893
26.384 -35.402
54.543 16.448
57.690 17.139
47.602 23.849
45.140 6.970
45.665 -18.326
40.529 -33.920
37.983 -24.217
17.747 -19.337
58.165 10.673
59.466 7.725
66.068 15.851
57.591 -12.100
47.342 -3.655
27.915 27.980
46.788 28.760
30.086 28.847
43.604 13.527
60.345 -23.787
19.744 -27.620
26.022 -40.526
27.496 -38.835
27.437 -7.136
7.914 3.800
44.642 -29.121
42.182 -10.108
33.102 6.782
24.254 21.895
18.140 2.801
51.356 0.023
38.294 -23.724
28.310 -29.592
15.459 -23.265
31.455 -31.457
9.497 6.348
15.887 25.649
8.361 23.937
29.992 30.920
47.706 30.085
46.526 28.824
41.019 30.172
64.342 10.818
45.069 -4.112
34.772 22.326
57.633 19.105
41.082 18.492
26.215 9.680
16.190 17.597
9.278 34.795
26.575 35.387
59.542 9.540
28.545 35.323
64.845 16.796
66.575 -15.055
45.420 -24.542
55.157 -27.939
53.060 -24.994
28.612 -12.591
35.674 14.179
14.570 25.366
9.087 17.659
2.594 21.953
33.136 20.221
54.503 24.167
63.882 4.139
61.532 -3.952
44.657 -9.854
37.639 -3.855
28.577 -40.740
9.800 -35.747
19.365 -24.444
45.970 -34.101
42.052 -23.388
60.919 -11.547
52.779 29.720
40.492 19.967
63.271 -5.964
52.409 1.632
63.431 -28.156
54.698 -3.644
62.562 -30.152
46.117 -28.743
44.273 -34.952
55.023 9.528
41.166 29.065
41.206 37.053
56.622 21.163
62.437 -8.759
64.483 -6.519
61.607 -7.407
41.989 -33.391
12.099 -24.028
57.708 -27.784
36.922 -37.885
60.125 -16.967
32.869 -19.971
45.082 -32.026
30.172 3.741
59.952 5.686
54.723 -8.336
43.305 -14.048
69.537 18.312
54.881 -8.391
32.228 -20.213
40.933 -19.667
50.958 23.526
55.885 24.670
56.167 28.683
40.908 31.420
28.246 30.433
40.573 -35.129
61.484 -17.617
54.870 -14.344
29.241 -22.882
62.160 -17.546
65.833 -13.887
36.593 25.317
56.084 13.938
68.522 -6.793
29.873 -18.757
50.875 -33.632
40.566 -31.514
54.254 -26.940
12.630 -32.135
18.657 -3.643
23.190 11.444
52.221 5.057
41.632 -21.884
66.346 10.068
55.410 33.144
13.282 29.329
26.719 22.087
25.063 32.121
29.125 38.356
40.684 30.241
40.705 12.282
65.006 -9.983
64.023 24.022
40.766 32.527
52.800 15.035
42.881 25.815
61.665 6.029
63.441 -14.814
65.969 5.172
28.451 35.204
38.260 28.729
41.722 -27.682
39.668 -32.168
23.423 -45.496
53.318 -6.515
51.621 25.138
48.475 29.192
71.579 9.833
31.198 10.469
-1.065 26.412
15.911 14.654
14.832 6.093
19.849 -5.452
36.411 33.704
45.576 30.327
38.946 28.868
39.979 23.207
29.835 -2.887
24.531 -9.046
60.409 -26.090
40.370 17.022
55.095 12.217
52.780 -1.865
13.914 -34.446
42.969 -41.401
42.881 -36.120
24.385 -11.822
68.402 -2.782
55.595 -4.323
56.870 -5.544
37.613 -30.379
59.066 -23.969
55.584 20.486
38.531 26.947
50.678 21.391
43.682 15.200
51.437 25.039
13.675 20.855
5.484 1.674
62.904 -13.155
66.447 -0.267
64.792 -9.968
40.151 37.887
23.289 32.279
44.766 27.576
50.584 7.403
42.736 20.655
55.082 -12.577
44.389 -17.694
36.444 -44.285
31.340 -34.382
21.036 -26.714
37.864 -31.201
57.598 -13.514
40.747 -26.755
33.688 -35.375
56.611 4.055
52.571 -14.813
62.300 0.888
64.953 5.619
31.344 20.973
0.140 21.978
24.656 32.821
62.833 28.876
49.267 -18.063
39.071 -31.343
28.072 -32.462
51.075 -22.745
41.626 -20.952
29.296 -16.131
17.156 -30.428
24.917 -33.790
36.879 -39.813
28.537 -42.154
24.064 -28.958
22.306 -15.840
51.460 -29.417
58.426 -7.369
35.578 20.847
56.135 26.838
12.774 37.266
46.394 6.816
26.491 -33.421
43.607 -29.176
37.463 20.892
38.259 31.495
38.620 37.400
47.181 26.830
50.562 0.887
41.645 39.947
13.275 32.016
11.969 27.952
15.338 7.383
38.711 -11.384
20.397 -31.699
23.816 -3.434
8.608 2.207
49.073 9.006
59.852 1.163
58.483 -29.756
41.325 -16.546
6.013 0.240
41.878 33.374
65.628 28.920
58.066 1.135
60.470 -12.367
62.382 -2.301
34.152 28.083
36.448 34.315
43.247 21.452
70.461 4.542
56.799 36.273
40.050 35.474
7.707 28.270
47.725 41.507
52.107 41.610
27.449 35.429
45.850 17.754
35.396 -2.181
40.164 26.037
27.613 -12.394
59.288 -23.662
47.663 -10.943
64.398 -24.877
60.069 -19.846
50.643 -8.550
55.763 16.853
39.014 32.892
47.846 30.416
38.383 40.128
40.111 28.257
39.107 35.476
38.103 30.117
51.746 37.216
52.249 31.717
59.337 -11.254
50.110 -18.351
71.036 -14.509
47.065 5.906
60.915 -2.032
59.222 -8.114
54.199 -23.813
36.075 -17.905
47.623 34.923
27.485 -13.575
28.020 -8.383
10.037 33.010
27.066 37.635
60.537 22.429
47.269 15.939
71.143 2.916
42.666 28.556
28.352 22.522
36.864 32.677
52.787 -3.074
61.759 24.876
60.161 27.689
56.630 -11.106
51.069 -25.641
47.999 -29.265
17.392 -15.991
38.153 -0.557
59.754 15.900
35.493 -15.651
46.219 0.951
51.452 -3.846
36.154 -34.548
38.448 -28.544
34.300 -39.257
22.907 -41.496
35.021 -37.211
18.445 -24.158
16.862 -15.312
44.397 -34.013
46.285 -21.407
59.946 8.398
40.027 -25.917
46.573 -24.712
7.527 -23.854
37.539 -24.124
33.759 -38.256
55.741 24.798
51.934 13.896
4.330 -11.449
11.727 13.923
5.268 1.912
23.262 3.294
21.757 -1.752
6.421 -19.310
30.150 -33.845
33.586 -33.479
17.768 -17.581
36.220 -11.200
40.155 -10.554
11.201 -16.665
3.736 -3.839
58.903 -18.503
61.883 -19.445
24.109 0.743
24.201 -6.796
28.972 17.352
9.112 14.439
27.781 17.090
5.341 2.515
16.505 34.933
27.497 38.494
27.497 31.414
42.030 43.452
58.502 25.625
56.758 22.915
41.342 33.574
9.370 22.208
16.037 15.578
19.939 -29.810
57.439 -17.914
61.472 9.692
49.431 27.895
49.359 21.473
41.911 16.653
37.200 32.883
33.774 24.275
44.873 35.522
17.368 41.137
28.335 19.579
32.189 -9.088
9.054 5.960
51.795 11.412
65.539 8.417
65.861 10.753
17.043 -9.391
25.905 5.020
64.776 16.533
54.822 5.958
30.165 -5.972
23.934 30.553
8.135 18.893
22.261 32.915
43.578 24.484
50.328 36.382
40.901 35.506
63.334 20.802
67.311 6.580
64.551 1.626
34.556 24.500
60.568 31.286
44.139 41.933
36.452 39.867
32.327 23.647
17.117 -2.309
21.312 16.532
16.170 30.659
32.490 -14.690
70.486 -12.377
22.074 -33.653
33.985 -29.563
64.523 -3.010
48.315 4.354
43.174 -9.725
39.862 -15.325
51.149 -2.031
22.223 -29.840
24.332 -28.712
48.765 -32.221
35.415 -29.472
33.165 0.108
60.149 12.687
6.400 -30.302
40.799 -8.681
19.920 -19.782
28.643 -20.728
26.723 -33.289
41.185 -20.165
24.165 20.689
24.215 15.218
45.365 3.893
32.236 31.831
58.521 31.618
40.718 33.252
53.963 0.708
52.590 24.472
3.659 36.355
46.537 38.815
46.695 34.218
47.686 35.233
61.505 -0.057
51.521 25.874
43.449 38.270
45.328 22.053
13.028 3.806
5.598 -0.829
42.904 -32.049
41.272 -25.877
61.876 -15.747
28.718 24.981
55.243 16.674
51.717 22.577
43.717 27.685
56.820 26.021
29.475 17.410
54.272 -12.756
47.528 -34.226
39.167 -26.008
9.028 -19.992
28.874 -23.271
49.596 24.396
54.655 23.981
31.375 34.090
10.796 12.035
56.882 14.522
41.155 -14.930
39.938 -21.447
45.937 28.077
72.885 -6.290
66.550 -11.378
31.710 -19.325
39.797 -22.185
60.835 -17.292
30.993 -33.291
39.846 -37.680
36.655 -34.270
47.641 -26.349
54.112 -23.435
31.527 -23.657
30.510 -19.533
64.771 -5.189
54.135 -15.308
62.288 13.355
43.604 29.508
62.528 9.215
31.757 -19.323
10.726 8.879
5.906 -0.571
32.425 -31.317
42.186 -40.995
61.355 -4.354
52.831 -7.321
44.660 -17.641
42.543 -3.862
50.991 -11.239
59.616 -14.767
42.862 -18.755
37.991 -22.989
57.846 17.198
26.343 10.782
27.131 23.654
27.376 44.222
40.022 23.730
43.145 23.342
59.084 6.278
65.117 0.925
54.826 -19.095
15.081 -12.402
52.071 -23.106
46.141 -30.911
38.112 -33.875
23.640 -25.237
23.562 -29.669
43.220 -21.813
53.123 -8.114
23.538 -32.906
48.581 -24.101
36.807 9.431
46.555 -5.737
53.962 13.444
27.127 36.224
38.475 12.340
49.790 22.739
52.130 25.371
17.270 31.011
17.237 9.920
9.722 22.420
21.842 14.668
30.054 -15.484
54.595 -23.683
24.938 -27.102
21.032 -42.048
53.525 -31.008
52.291 -31.648
60.854 -26.157
57.301 -2.686
56.169 26.320
42.505 34.130
47.571 11.222
32.691 5.676
39.875 -26.890
32.322 -27.824
34.094 -5.707
23.961 -34.996
30.915 -40.345
20.282 -5.465
14.711 21.377
45.121 19.433
47.376 -26.706
35.133 -26.540
50.479 -17.272
72.292 -11.841
56.322 -10.693
51.590 16.539
58.234 35.393
40.031 -5.484
20.062 21.590
55.629 27.792
33.893 24.897
8.779 13.453
5.101 2.384
24.155 29.474
58.903 -27.977
66.467 -28.501
18.927 -42.203
48.116 -30.564
44.610 -33.114
43.089 -38.307
42.644 -28.464
22.272 -30.680
23.733 -19.012
33.618 -24.034
51.325 -19.679
31.970 1.540
34.029 5.892
52.568 3.787
67.394 11.072
35.052 25.765
7.911 29.442
34.423 41.051
50.162 24.227
61.783 23.333
15.807 35.955
65.235 14.338
31.328 39.076
47.591 19.408
53.746 -2.115
45.085 10.042
37.139 31.915
63.133 25.614
56.784 32.551
47.064 11.889
56.887 21.246
38.989 -17.336
28.333 -35.907
44.711 -7.549
56.153 0.242
61.772 1.918
27.878 34.217
33.675 44.559
42.819 23.075
36.603 10.849
56.077 -31.922
41.719 -27.168
46.193 -25.344
41.337 -14.455
67.394 -0.421
44.412 -23.659
49.179 -21.102
55.419 -16.392
35.364 -32.524
32.332 -31.660
64.626 -13.248
16.832 -12.608
38.791 -30.539
13.167 -29.017
16.082 -29.841
15.691 9.189
35.012 7.919
39.646 6.351
48.078 -24.767
17.852 -35.886
30.127 -29.625
44.475 -8.040
40.282 11.141
62.875 8.517
56.930 5.397
42.369 25.589
41.217 10.941
52.396 -1.246
64.907 -11.234
59.752 -8.191
2.015 26.025
16.504 24.052
5.433 -15.329
44.712 -2.890
26.204 -20.281
37.163 -34.549
26.879 -27.792
42.024 -30.553
16.043 14.876
41.380 6.152
23.871 20.760
48.797 14.146
68.125 15.285
29.518 25.884
27.080 -19.633
50.270 -35.407
43.767 -10.787
59.708 -25.893
44.782 25.417
16.595 27.978
43.806 40.127
45.557 17.966
27.520 19.196
26.212 4.210
4.133 11.821
47.427 18.137
28.725 30.664
45.405 18.832
35.362 21.973
63.708 -17.946
7.958 -33.880
46.414 -22.405
17.223 -5.222
22.456 -5.111
18.739 -38.149
42.905 -34.893
42.107 -26.385
44.607 -35.245
44.737 -17.918
-2.688 -13.606
23.761 -24.237
40.773 -35.857
31.159 -26.973
11.607 -30.277
31.781 -32.724
43.963 -30.460
26.551 -38.571
50.330 -23.656
37.267 -41.110
30.656 -36.816
13.212 -6.427
1.367 14.872
62.605 15.709
53.997 -7.042
29.201 -13.848
45.712 -7.755
46.976 -20.119
16.596 9.513
12.024 -15.108
57.243 -15.408
51.149 -1.535
55.620 -25.001
29.838 -39.524
47.609 -9.778
45.771 4.148
63.282 17.921
47.586 18.344
52.976 37.694
29.726 30.821
34.366 39.947
31.494 36.643
49.004 29.759
39.662 32.143
46.381 40.033
59.600 12.869
38.495 30.678
33.163 34.219
44.960 16.470
48.423 3.625
47.171 23.169
40.585 36.803
30.636 35.918
37.750 8.603
46.642 32.216
49.275 36.091
25.498 41.901
23.950 16.976
21.400 35.396
27.135 41.416
17.648 31.740
25.032 37.676
39.084 26.968
32.655 34.176
33.807 32.741
16.869 30.370
37.944 -9.257
5.886 -0.080
56.961 -26.786
27.649 -28.400
64.369 -24.666
55.592 -8.812
52.251 -16.614
47.133 -20.762
62.358 -11.848
50.714 2.279
49.249 -24.493
54.151 13.387
69.232 19.753
42.058 26.637
41.695 38.894
55.710 31.534
47.242 3.360
38.081 4.820
30.532 13.246
28.704 33.805
37.535 34.894
37.896 30.790
16.649 14.956
24.404 -2.945
30.687 -27.182
11.696 -7.393
31.497 -30.991
38.598 -24.216
48.711 -35.475
5.635 -23.931
21.603 -38.357
52.183 -7.057
57.910 15.126
47.286 29.433
40.484 46.172
45.870 24.580
31.654 11.866
45.494 4.365
17.379 21.499
35.395 15.801
56.215 11.820
51.489 14.993
23.393 24.197
20.164 41.313
35.017 31.981
40.772 4.807
65.708 12.389
29.894 30.275
22.158 9.475
24.156 -13.685
48.134 -7.756
33.492 20.713
22.449 -9.465
23.171 -6.529
5.383 2.526
41.088 36.424
36.664 23.846
30.591 21.484
5.065 2.193
26.095 -39.218
34.638 -15.734
52.903 -17.807
39.408 -21.361
18.623 -26.588
42.936 -16.568
40.150 -8.098
28.161 16.143
37.950 21.087
23.582 30.972
11.562 16.057
6.779 16.518
11.915 5.684
-3.739 16.908
18.860 6.563
17.215 20.564
49.479 19.362
31.386 -18.934
34.834 -31.025
29.266 -22.795
34.137 10.083
18.050 4.294
5.760 0.385
31.492 -20.085
53.663 24.415
55.862 -13.864
45.570 -26.195
45.499 -36.027
61.601 -18.261
66.407 -21.385
58.479 -21.797
66.545 -1.493
48.432 10.747
27.527 4.256
40.703 23.799
15.634 11.582
6.275 3.848
58.062 3.400
54.834 -23.372
65.385 -6.332
66.860 9.681
65.687 1.527
27.293 -10.376
6.548 21.697
40.723 29.555
14.336 32.771
23.964 22.758
50.748 25.043
37.755 29.436
33.684 20.625
38.156 22.630
42.542 -12.301
39.381 -14.938
53.804 31.059
10.233 23.425
48.996 -1.752
33.195 23.432
52.776 29.484
31.904 34.099
16.925 25.797
32.432 5.235
32.371 15.315
43.639 26.851
26.924 26.695
52.973 23.431
34.413 32.296
40.865 8.922
42.470 22.062
34.756 30.225
26.897 40.727
12.937 6.095
55.751 20.391
43.051 2.709
37.852 -3.121
23.171 -16.527
26.935 -25.338
31.289 -38.608
27.621 -30.337
42.208 -27.792
9.214 -34.340
21.575 5.693
11.311 -17.043
32.554 1.790
31.787 18.657
11.862 1.672
32.052 15.241
30.468 30.686
27.598 27.404
34.213 22.670
42.703 34.276
32.451 29.691
69.844 4.841
27.849 31.468
17.928 27.527
59.327 -4.205
44.062 -5.453
32.805 -33.047
30.074 -33.602
45.185 2.314
31.527 -26.470
59.336 -14.054
67.509 0.022
60.895 0.971
63.469 4.270
50.917 -29.394
13.065 -22.451
56.629 -20.533
41.151 -28.972
34.148 -39.592
36.620 -36.860
49.389 -24.003
70.865 -17.508
31.689 3.848
61.527 20.096
68.529 6.809
65.638 21.900
68.580 -0.825
58.694 -19.701
66.680 -8.895
37.168 -30.319
23.932 -19.201
31.214 -37.783
38.114 -2.719
53.711 -25.762
49.073 -19.430
61.855 -4.007
30.709 0.204
42.020 29.671
64.582 8.382
50.592 26.253
24.877 32.799
41.548 38.403
24.204 42.337
5.463 9.570
-0.401 19.733
27.273 32.391
25.695 26.489
27.114 26.073
36.187 40.931
49.713 29.190
23.301 40.262
39.591 29.846
53.100 21.738
32.084 8.596
21.265 -3.028
50.422 -7.880
22.646 -25.058
27.522 -38.580
33.001 -27.413
44.982 -4.548
41.856 -26.898
55.818 24.523
48.766 20.263
32.908 -13.730
32.290 -39.501
-3.811 -24.037
40.363 -5.739
11.927 -14.828
14.362 -25.882
18.208 -20.744
35.231 -20.041
59.014 -17.271
45.436 -25.579
49.804 -25.807
53.984 0.867
40.370 37.492
38.621 36.672
55.235 7.096
42.728 -14.837
40.729 -2.555
29.584 -35.053
26.324 -43.887
15.918 -29.701
9.403 -26.065
31.982 -27.927
52.320 21.508
38.359 14.785
39.251 33.099
22.391 34.076
43.326 40.665
46.920 31.357
40.138 13.009
22.555 34.574
12.463 19.357
9.197 -0.013
17.661 5.106
11.315 13.555
30.483 33.213
19.335 32.944
1.915 9.705
30.937 42.749
69.559 12.474
41.230 -7.309
50.542 -17.109
61.976 -21.401
59.366 -22.253
57.417 -22.825
28.091 4.612
45.252 22.132
11.462 22.865
19.235 27.580
21.791 24.962
49.558 21.062
53.669 -3.513
45.370 -4.665
31.820 -35.657
33.913 -35.851
56.411 -27.752
31.068 -33.548
43.439 -22.006
25.613 -21.474
20.313 -18.570
45.462 -23.031
64.562 -11.997
36.197 18.964
17.613 25.257
12.612 -9.206
31.812 -15.054
28.495 -39.608
55.589 -29.291
51.132 -30.869
24.757 -43.183
29.662 -34.719
17.241 -30.268
34.645 -41.084
31.366 -34.183
53.619 -16.105
18.001 -37.770
34.367 -18.273
16.259 -26.647
37.753 -28.875
20.553 -24.926
33.402 -39.154
36.688 -47.717
13.874 -31.380
22.893 -30.985
15.347 -9.960
22.957 -8.823
22.418 1.538
48.605 -1.568
26.898 33.550
63.121 18.601
32.307 23.810
36.089 25.009
16.379 25.620
27.736 3.463
3.605 24.122
14.810 27.376
36.167 4.008
62.869 -1.246
34.759 6.786
62.471 -20.478
66.971 -27.244
36.966 -43.622
72.519 -9.469
69.818 -13.707
54.282 -7.335
56.621 -16.310
58.459 10.245
55.772 0.202
46.953 25.047
67.108 -22.109
43.951 -12.971
55.251 3.264
60.444 -12.790
59.842 -21.987
45.857 -23.751
59.884 -28.586
59.336 2.328
38.753 -34.403
61.532 -13.399
55.308 26.159
61.642 -8.294
37.511 34.491
31.843 28.443
41.235 19.227
69.005 -4.044
42.477 33.204
65.377 -0.841
38.779 -38.110
8.156 -33.942
24.564 -30.481
36.687 -36.039
42.799 -27.602
11.219 -24.284
61.780 -16.394
44.401 -21.355
56.537 -4.120
32.136 -13.683
50.866 3.940
59.181 3.780
50.840 -2.629
47.444 4.644
55.783 16.410
25.180 39.970
46.750 29.467
36.103 19.546
48.909 -14.763
22.591 -10.231
67.753 -9.111
59.678 -26.495
68.252 12.869
46.239 21.967
33.923 34.895
15.950 30.096
47.717 24.620
40.638 -23.587
6.738 -11.007
5.757 -0.664
57.580 -10.761
36.322 10.759
48.088 26.809
51.750 21.641
50.828 11.437
63.354 4.809
38.231 -3.097
29.538 10.848
25.522 14.486
53.274 -13.874
47.953 27.975
31.891 33.551
56.765 14.318
48.203 31.378
24.471 41.419
55.749 31.031
32.371 28.375
51.942 20.476
53.233 8.736
36.432 -32.936
6.814 -24.359
31.341 -29.805
23.597 -36.806
29.036 -33.383
53.428 -39.229
40.515 -34.593
68.504 0.683
47.031 20.933
55.791 24.938
59.877 16.956
44.344 -23.284
27.278 -34.303
30.202 -34.180
2.487 -27.047
9.341 -15.529
32.552 16.106
56.819 31.455
59.913 20.420
44.778 -12.856
42.437 -12.419
50.693 -3.307
44.191 11.579
59.912 -21.569
56.146 -20.004
23.416 -14.171
10.968 8.132
36.056 25.724
32.418 -27.363
25.220 -7.532
31.666 28.354
19.441 24.136
20.306 9.697
27.021 11.177
61.570 15.604
49.567 22.908
29.972 31.778
43.840 27.211
64.540 6.078
42.475 14.631
35.041 14.279
27.941 29.693
22.119 27.705
25.967 29.868
17.727 24.494
4.843 -7.423
53.361 -13.734
21.810 -6.656
5.965 0.327
61.609 17.850
47.296 -28.105
55.722 -29.250
47.788 -28.210
55.426 -29.696
52.833 -12.375
57.484 17.632
62.797 7.969
39.041 -15.375
26.117 -9.792
43.427 27.024
51.060 27.819
66.617 -6.436
26.353 -37.687
16.629 -19.975
17.616 -16.544
21.654 -15.913
40.337 -13.296
29.195 14.487
44.290 -16.997
28.362 -1.930
33.856 -4.181
25.486 -2.352
15.807 33.604
33.009 5.552
42.763 -29.159
21.460 -43.965
56.039 -29.616
51.921 -7.273
40.485 -26.573
44.072 8.504
52.699 -11.452
63.248 4.353
69.379 -12.379
41.001 -6.657
44.198 -28.502
65.735 3.991
29.688 -10.542
16.991 -3.616
32.565 -21.166
5.472 2.334
40.670 -21.436
6.212 -25.502
26.933 -42.929
33.457 -30.163
0.327 -17.764
11.611 7.294
5.402 -13.474
7.405 -4.187
5.750 -0.669
49.931 8.970
53.742 29.064
49.082 23.819
18.827 35.067
39.136 30.190
31.939 31.277
40.476 23.754
35.226 14.305
32.234 17.194
50.408 36.569
43.885 27.703
23.595 29.350
28.754 42.868
27.951 34.020
15.501 26.336
36.944 25.936
17.141 18.301
10.467 16.964
36.791 -3.716
31.769 22.128
40.858 29.734
46.307 33.615
55.181 33.214
12.856 26.508
42.932 -8.999
58.824 -16.755
58.200 -23.776
41.828 -41.164
21.713 -36.541
37.416 -15.584
20.574 -14.932
13.593 20.502
9.100 40.774
32.899 10.731
34.124 -30.563
43.564 -37.264
35.773 -32.276
46.497 -32.074
34.786 -29.353
20.122 18.961
47.989 14.747
40.548 -14.026
38.074 -27.475
7.210 -8.028
11.103 7.894
26.633 7.909
11.428 -8.622
31.153 -5.215
34.290 16.024
52.495 -2.958
30.498 -35.329
56.178 -9.795
51.186 6.073
63.111 6.752
48.982 3.688
28.141 7.088
49.555 -8.347
15.378 19.541
27.864 16.172
7.893 32.982
12.226 4.490
18.701 28.793
19.143 25.718
18.086 37.921
4.867 31.997
5.779 0.189
31.889 15.884
40.215 31.703
51.617 21.200
29.645 36.832
19.757 20.341
8.452 -19.688
11.317 -8.417
16.403 -24.498
38.116 -42.841
66.240 -16.370
53.628 -33.148
44.420 1.148
39.634 -21.206
51.040 -10.607
71.166 -17.355
11.216 -21.598
22.392 11.085
22.476 -17.117
32.118 -28.552
24.096 -38.969
40.880 -18.517
39.859 19.645
55.925 25.893
31.448 32.665
48.172 24.069
68.102 0.938
60.856 4.117
67.569 14.444
40.467 19.993
15.148 7.371
8.636 27.831
13.535 18.462
25.275 23.660
35.143 34.990
51.828 25.277
15.275 26.151
5.177 2.957
58.451 -15.273
51.637 -21.920
69.500 -20.835
48.472 7.867
32.997 34.045
40.032 -0.266
63.983 -32.544
24.959 -29.512
30.853 0.154
43.489 26.407
42.802 30.425
41.422 27.280
35.807 22.894
30.459 44.567
52.835 41.599
62.215 23.089
61.151 5.913
57.266 -13.511
38.366 -29.435
48.550 -19.090
25.254 -48.977
42.187 -39.095
29.002 -2.233
35.070 -19.044
51.108 -24.985
26.005 10.340
61.312 13.252
28.305 27.468
27.406 25.699
54.011 14.132
31.092 21.005
51.282 30.670
29.892 41.081
42.775 3.066
61.254 26.736
64.394 16.490
47.941 28.389
49.223 36.685
67.289 19.798
46.183 32.154
45.802 30.003
35.063 -29.677
7.853 -0.690
9.936 4.388
8.426 10.111
23.990 -35.780
48.909 -21.114
58.553 13.572
58.708 -4.765
46.080 1.204
51.182 9.645
53.191 16.265
55.009 5.239
52.371 -23.196
44.303 -15.964
31.448 12.520
46.476 7.703
22.253 8.185
53.495 -22.663
41.855 -26.168
36.133 -31.098
16.230 -3.169
20.055 5.484
5.335 1.794
56.490 10.162
42.640 -7.014
12.534 4.632
42.132 37.259
47.325 32.287
71.891 7.301
52.898 6.797
57.813 -3.733
49.421 -13.063
47.606 -3.792
52.309 -18.555
55.512 18.170
62.372 5.995
62.430 -1.480
59.808 19.098
52.365 -8.781
55.171 -15.533
59.667 -12.889
55.181 17.764
11.630 24.907
41.797 36.474
64.134 11.330
59.845 14.772
70.208 8.198
54.475 11.371
52.352 -2.813
36.343 34.072
23.756 30.090
49.183 29.824
16.171 19.489
-3.497 27.382
23.349 28.076
31.776 38.582
57.187 12.291
5.399 1.970
42.386 -21.565
54.563 24.569
27.276 -18.462
48.629 -10.718
29.485 -31.460
8.391 -28.829
29.927 -37.181
38.058 -28.778
44.210 -36.063
55.281 -11.077
42.045 -21.728
54.506 -35.131
10.684 -29.781
1.141 -22.930
56.590 -11.416
59.833 7.406
63.886 10.877
29.126 32.237
72.562 6.941
58.642 12.574
38.245 -4.479
55.262 -28.180
42.451 -11.124
28.233 -34.513
45.814 -32.133
52.928 -26.208
56.014 -23.956
62.418 -15.079
40.517 -31.724
51.416 -27.390
34.619 21.704
57.757 -0.991
59.528 6.738
67.570 -1.143
41.377 28.204
48.060 -0.840
46.978 -28.918
23.721 -38.845
57.514 -14.765
33.383 16.665
37.372 24.023
44.923 36.402
51.349 33.799
37.657 45.603
35.110 41.856
23.756 42.493
47.326 33.532
47.098 28.904
14.137 33.771
30.311 34.942
18.261 26.974
44.497 31.400
31.626 37.088
42.837 33.619
60.990 -4.220
66.480 21.605
47.545 20.044
33.341 21.677
38.297 27.759
7.123 20.255
13.960 20.355
20.330 -29.116
12.769 -34.770
36.042 -42.743
34.086 -28.793
22.410 -3.876
26.065 24.096
54.729 29.621
62.531 -16.832
60.501 -22.743
57.759 -26.385
22.389 -20.182
52.026 -16.047
53.171 -17.008
35.823 -35.346
34.222 -33.979
39.223 -37.948
54.446 12.997
37.319 26.653
21.021 -30.099
29.454 -39.438
30.952 -27.909
6.098 -28.756
8.511 -32.266
25.443 -12.986
34.792 -30.535
59.977 -19.717
24.998 -36.416
52.053 -30.294
25.000 -22.725
19.416 -32.198
35.717 -37.975
14.508 -14.556
40.220 -36.268
27.346 -2.419
23.610 9.263
59.761 -10.786
41.440 -21.467
11.410 -26.926
25.222 -33.820
49.557 -22.115
22.723 -35.063
50.222 -35.493
60.757 -24.360
50.725 -17.273
57.408 10.507
55.869 26.621
53.351 31.716
19.543 40.832
24.320 10.937
45.197 31.393
29.720 -1.773
36.122 -16.405
54.145 -9.091
38.978 -21.858
40.138 -33.150
22.121 -46.331
37.222 -40.145
22.709 -37.374
67.338 -26.242
51.849 -23.063
48.264 -16.627
11.252 -18.737
17.608 -27.272
41.793 -30.379
34.980 -41.910
64.331 3.007
54.718 -22.915
52.357 -19.392
28.190 -17.141
35.472 -17.226
11.600 9.496
26.686 16.783
31.541 1.599
26.415 -30.146
42.248 -23.206
59.725 -12.035
64.103 22.534
27.044 9.491
5.149 -39.875
16.512 -38.022
16.999 -24.046
17.595 11.926
42.422 18.436
27.550 14.299
28.190 32.098
63.723 20.599
32.526 34.994
44.464 10.708
51.613 23.524
21.340 27.579
42.368 6.907
27.325 4.527
32.694 -25.439
65.318 3.825
49.539 18.786
45.644 4.165
42.427 33.792
55.461 26.141
51.119 -23.251
49.609 -29.929
62.369 35.904
43.913 7.614
56.652 26.947
58.404 -10.899
59.835 12.835
40.970 22.447
50.166 -18.580
66.413 -21.078
25.315 -43.906
43.594 -29.922
52.181 18.427
26.528 32.326
40.890 11.781
48.604 -26.854
54.665 -25.610
21.114 27.684
52.090 16.174
39.545 19.483
35.860 7.780
61.431 -0.601
46.014 3.447
63.261 0.052
55.701 28.160
53.834 25.621
11.590 21.832
53.043 26.475
58.761 16.607
71.148 -7.225
46.939 22.788
65.859 8.814
41.313 -10.721
24.703 -4.684
19.322 -16.325
32.299 -13.413
35.489 -25.931
29.663 -46.038
63.712 -27.170
71.924 -15.723
59.457 -4.443
57.370 17.679
61.275 11.403
47.203 18.951
53.124 16.071
56.008 -6.745
35.566 33.317
47.568 8.382
39.856 -23.002
42.901 -29.953
61.848 4.795
42.280 29.947
36.816 26.504
59.018 13.211
50.648 -1.615
66.285 -17.093
36.266 20.490
56.520 12.719
49.152 -1.418
60.598 10.674
57.766 -35.482
36.699 13.451
50.455 16.274
66.580 -14.465
43.836 -38.345
53.566 -29.377
48.874 -12.254
49.476 -28.100
41.471 -28.778
51.626 -28.340
41.998 -31.075
28.434 10.300
48.322 36.686
48.297 -1.569
20.739 8.275
40.768 27.359
56.526 9.396
41.059 34.210
45.508 38.218
68.296 11.965
45.346 -10.065
63.187 7.307
34.260 24.221
40.363 9.503
40.801 30.651
51.923 11.323
38.196 -5.500
51.058 22.665
63.537 12.484
61.596 23.531
20.491 24.935
31.726 23.321
19.309 20.063
35.866 10.066
32.701 -35.906
66.277 -15.978
21.360 -31.453
27.709 -41.376
18.786 -34.449
50.267 -31.697
25.779 -40.903
63.645 -16.822
57.269 -23.972
25.967 -27.688
60.715 -12.345
41.008 36.473
45.875 6.070
43.352 9.460
51.469 1.158
27.687 46.808
44.235 39.767
58.328 28.623
47.487 31.165
54.323 -27.511
61.240 14.712
55.948 23.762
57.611 32.446
48.950 20.133
32.506 28.623
54.123 30.489
45.728 2.770
32.328 40.608
36.369 28.428
20.307 19.309
33.516 25.171
19.577 30.878
32.306 36.882
43.564 31.356
55.254 22.785
32.273 28.829
42.249 16.102
51.454 -32.193
39.815 -32.633
50.596 -32.654
26.993 -46.138
44.449 -33.774
43.727 -30.091
47.090 -17.581
42.129 -33.388
49.521 -35.677
53.150 -17.778
71.937 -12.603
59.296 -7.266
59.055 -16.579
51.589 -18.434
2.827 24.732
0.548 9.238
36.223 3.162
21.957 -30.695
44.776 -21.376
54.678 0.374
65.501 -18.036
67.022 -9.155
48.232 -32.824
64.383 -16.344
45.495 -26.269
17.154 -34.707
59.815 -21.665
49.892 -28.129
55.501 -16.256
36.539 23.571
36.250 4.870
45.370 -28.171
21.738 -45.361
38.851 -11.206
31.625 -3.317
42.533 25.193
35.935 1.935
48.089 -35.378
27.159 -36.262
31.743 -15.458
4.925 -36.770
29.204 -29.586
-9.227 -15.173
3.035 -4.142
64.742 -11.833
55.964 -14.730
55.026 15.763
41.466 28.323
63.347 1.182
56.908 15.732
50.492 28.355
40.836 -8.818
49.438 -6.095
26.698 25.047
26.534 26.758
34.542 34.075
42.260 33.080
33.629 24.933
53.992 25.954
39.572 33.468
25.927 17.325
37.343 20.991
50.171 12.339
54.224 38.157
60.940 -10.453
9.842 13.439
5.414 2.753
55.438 33.965
42.643 -1.621
48.127 -37.291
14.037 -31.784
32.183 -0.962
23.027 22.100
33.261 41.086
9.951 37.747
42.436 27.729
45.782 28.831
21.176 24.503
43.397 34.153
46.416 26.263
33.545 20.450
50.781 28.723
55.670 10.972
54.513 -14.758
58.588 2.998
42.140 -9.390
52.296 24.292
28.349 23.298
36.629 14.637
41.052 15.574
38.347 25.998
45.302 22.581
65.394 -11.563
41.721 -28.190
55.415 -22.248
67.799 -13.812
16.871 -4.008
7.415 -27.818
39.864 -25.195
61.315 -0.583
35.924 -26.077
54.339 -29.854
58.778 -7.999
45.170 -14.188
61.803 -3.393
48.141 -34.385
22.055 -25.867
25.019 -17.403
25.059 2.817
57.753 -13.468
48.112 -3.822
31.215 -4.857
5.412 1.875
19.040 10.967
8.945 -2.476
16.345 -26.234
28.721 -18.308
25.352 -28.495
27.453 -5.428
7.115 -13.595
7.895 -12.043
23.933 -19.073
15.538 14.222
34.067 -39.506
50.519 -21.884
51.497 22.349
55.220 26.328
58.794 10.489
60.782 1.406
62.275 -17.435
50.219 -20.186
58.602 6.004
35.903 -23.404
71.594 -7.115
62.286 -12.639
65.804 1.268
40.473 -22.223
42.443 -27.149
53.803 -4.910
53.182 31.604
38.902 0.338
33.594 3.518
47.538 -33.077
62.800 3.180
43.941 37.668
46.662 13.557
55.443 29.316
33.682 23.082
24.738 33.577
5.248 1.550
66.261 -8.885
55.117 17.639
58.351 20.194
58.400 -15.865
53.788 -9.843
32.512 16.296
10.618 -5.894
23.736 1.503
32.976 -9.445
66.687 -15.620
60.269 11.758
49.521 27.711
44.927 -4.880
70.421 -7.578
39.966 20.258
38.610 26.845
34.504 36.367
24.644 46.048
29.335 33.318
30.279 24.980
58.723 14.625
36.523 28.357
46.889 22.862
24.705 -18.469
36.425 -8.169
36.856 -45.161
64.938 -21.383
32.765 -37.746
55.613 -25.289
25.554 -28.405
57.141 20.165
19.077 25.365
12.741 26.229
23.507 34.631
33.447 0.873
29.417 -31.766
25.477 -30.810
42.464 -30.343
29.507 -16.607
9.749 4.836
-0.237 23.484
11.352 4.620
5.372 1.644
41.107 29.603
13.721 34.713
51.404 18.542
64.275 20.357
41.484 23.475
31.557 19.256
42.469 37.757
58.037 22.575
40.814 9.124
53.688 -5.722
44.316 18.696
59.555 8.136
20.921 17.164
33.605 0.422
19.430 13.321
48.977 -12.367
41.495 6.954
25.312 -10.076
3.737 4.258
65.843 -25.310
24.236 -25.669
41.902 -23.758
29.443 -12.023
46.912 14.778
46.258 -24.289
63.040 -4.445
41.523 25.234
46.514 -2.631
37.443 9.528
28.821 -0.237
44.135 -10.453
47.167 -14.970
12.342 5.321
16.245 -22.194
48.097 -13.326
34.838 21.455
30.268 25.681
28.485 20.697
37.176 23.339
38.716 34.798
48.710 27.273
29.203 6.457
44.111 24.106
51.879 -27.320
37.038 -39.769
50.399 -25.132
13.687 -30.478
26.243 -4.414
33.239 19.484
41.804 -12.514
16.546 -18.835
28.676 31.044
37.699 -20.295
44.104 -30.823
43.930 -26.895
20.872 -35.135
34.842 -36.909
30.520 -28.549
37.731 -22.957
23.849 13.669
28.436 20.072
19.542 15.396
32.398 -20.906
13.007 -18.876
15.212 -27.186
18.791 -29.889
19.843 -42.563
52.361 -14.946
60.286 7.371
60.843 -23.658
18.713 -45.447
42.054 -36.580
49.630 -14.857
17.737 -25.860
30.706 -31.983
16.689 -39.286
11.499 -27.133
35.870 -23.214
5.607 -0.909
45.406 22.805
24.962 34.803
58.663 26.580
51.456 24.441
63.729 5.508
59.698 25.870
54.003 7.293
52.651 9.254
49.410 -23.542
45.487 -26.592
41.701 -19.023
38.034 -24.648
57.134 -9.740
56.735 -27.237
40.946 -36.630
48.282 -34.167
25.673 -28.718
45.632 -36.666
26.546 -29.206
38.910 -19.792
28.735 -32.563
45.187 -36.712
41.159 -16.005
54.033 -26.392
28.969 4.207
55.139 -17.989
60.068 4.400
27.835 26.916
47.282 25.256
49.070 -7.556
60.882 -33.345
25.598 -31.556
37.352 -17.393
8.993 -15.239
16.338 -7.468
40.345 -34.556
48.290 -39.761
38.699 -28.209
52.337 8.188
60.717 -16.964
42.270 -37.352
68.352 -16.358
69.033 -6.567
35.323 6.313
48.981 -2.698
55.955 -0.068
35.961 35.891
47.799 23.603
50.846 0.946
54.724 -23.534
27.532 -33.352
47.307 -32.758
54.876 -3.238
44.681 -36.087
54.555 -29.074
62.027 13.695
51.960 18.950
26.868 26.197
33.457 36.194
14.936 27.698
47.483 30.248
12.685 9.623
68.767 4.607
35.841 27.849
41.831 39.878
27.615 24.935
7.235 24.724
11.277 29.707
52.351 22.269
26.764 25.907
61.418 20.050
61.680 17.416
50.908 -12.347
41.889 -6.090
47.968 -26.767
63.094 2.902
50.131 -25.469
63.803 -8.821
52.151 5.491
52.331 22.734
29.381 31.525
33.903 26.132
49.200 -33.288
12.753 -41.568
58.245 -22.662
45.405 -32.737
69.633 -1.428
39.536 -27.661
28.928 -13.370
43.422 -29.065
32.406 -23.724
37.302 -24.067
53.143 -0.674
25.182 29.220
22.429 45.326
24.290 29.981
45.037 28.453
48.466 31.950
55.718 -4.274
58.927 15.203
55.485 3.802
58.321 -11.240
57.437 -22.813
58.221 -13.053
63.277 12.805
66.877 -2.676
61.954 -0.199
58.547 -19.382
48.808 -33.672
69.239 -18.902
69.873 6.659
27.405 31.980
54.659 20.823
61.111 15.695
51.181 30.379
59.983 17.420
60.353 22.345
50.431 23.410
43.472 16.544
44.670 33.046
36.228 28.202
33.133 23.963
7.966 19.077
32.628 19.639
51.886 5.891
63.774 30.972
42.634 30.596
67.015 9.197
34.072 24.878
48.424 29.760
44.648 28.561
64.757 8.539
9.541 26.764
19.622 13.501
-1.721 18.421
43.371 17.776
56.945 17.696
61.493 -0.498
62.232 -5.222
60.013 4.381
14.949 32.233
63.003 21.361
48.472 -14.489
32.600 -22.510
56.263 -19.711
30.414 -39.204
37.560 -43.821
49.088 -4.575
12.259 -14.362
30.452 32.497
36.748 29.626
18.676 23.896
5.286 2.297
48.435 -16.463
9.524 -18.876
57.730 -28.971
48.682 -28.118
39.544 -26.462
34.947 -43.774
24.119 -21.478
12.459 -32.659
37.597 -32.200
49.392 -34.197
46.972 -30.573
50.856 -10.603
41.226 -5.158
50.321 -36.261
49.139 -18.615
22.079 -1.043
36.345 -23.172
50.848 -25.059
40.360 -17.191
40.365 -34.350
31.458 -5.160
39.790 -34.201
11.188 -4.340
30.485 -7.371
25.551 18.479
15.369 2.089
33.261 10.814
5.384 2.362
64.614 22.392
63.499 -7.516
35.809 -2.859
35.364 -27.604
11.004 -33.740
36.450 -30.821
41.978 -40.381
29.227 -24.869
33.491 -30.993
63.163 -21.174
51.947 -14.768
38.439 -31.638
34.884 -44.258
4.572 -9.948
20.026 31.552
17.362 -2.703
22.095 -2.347
45.739 5.491
59.408 -11.818
41.156 -37.848
33.099 -33.164
15.865 -13.857
24.176 -9.636
47.298 -9.831
26.824 -7.463
28.449 41.319
59.245 11.462
62.996 -11.066
61.875 -4.608
44.144 -9.715
55.744 -24.975
43.860 9.167
12.784 -7.208
31.775 -10.709
31.020 -8.050
51.737 -8.059
12.406 21.411
24.752 -27.155
38.720 -18.809
60.067 2.760
57.991 30.146
31.427 35.994
46.896 20.163
36.560 -21.760
25.452 14.152
11.540 25.384
30.653 28.758
19.063 11.018
45.562 17.093
47.364 23.630
62.547 28.305
1.019 36.515
36.931 26.798
47.420 35.910
43.260 39.976
45.910 32.803
53.894 23.326
53.701 8.201
49.893 8.366
28.103 44.448
22.272 39.144
18.791 26.912
35.466 25.537
18.166 33.821
46.367 24.967
49.014 31.484
20.612 18.660
36.468 25.451
22.082 25.285
57.888 15.571
58.336 19.449
48.305 29.254
46.077 24.132
70.073 2.381
36.504 -22.593
56.967 -19.960
56.987 15.049
45.387 28.752
55.619 28.192
3.374 19.285
18.409 32.807
56.967 13.310
52.359 6.623
35.717 -13.472
62.952 -14.882
65.174 5.340
54.167 5.177
30.867 39.025
33.455 42.686
43.309 34.323
60.978 5.080
15.651 -31.690
36.640 -31.060
20.690 -31.097
48.171 -26.445
56.283 -22.821
59.236 3.620
66.584 7.940
28.054 30.760
56.271 23.284
44.870 -1.226
42.236 -26.129
43.613 -38.778
14.537 -21.083
36.493 -27.830
7.679 -9.325
24.466 -2.889
10.278 -10.897
52.529 -4.469
42.271 26.189
56.519 28.960
37.867 18.794
20.203 32.686
19.555 31.727
13.064 24.630
46.379 27.138
37.803 26.671
19.030 16.868
21.073 32.429
1.209 27.937
32.866 21.610
31.684 23.129
31.248 35.831
34.833 35.718
40.390 38.127
64.030 18.313
47.984 6.347
42.161 30.388
49.565 34.009
23.372 16.642
5.541 0.153
20.555 31.786
58.132 28.150
30.530 32.771
9.620 31.727
13.996 -16.127
-0.048 -22.103
16.205 -29.167
54.803 -20.976
28.719 -38.460
46.868 -36.114
34.446 -37.590
20.653 -22.174
45.947 -17.772
23.302 -38.243
39.110 -37.679
30.690 -25.807
39.023 -45.652
48.421 -27.250
56.238 -25.237
68.328 9.390
50.061 -1.469
65.746 12.543
52.716 12.290
55.706 -2.728
63.078 20.014
55.666 22.134
44.427 39.205
46.645 22.957
50.556 26.176
58.059 10.310
57.906 -8.531
45.417 32.257
38.954 29.611
51.504 32.153
55.661 29.491
57.669 7.503
60.991 34.618
50.869 30.122
51.532 22.118
26.394 30.445
40.756 35.858
58.575 19.188
39.426 28.029
57.267 24.661
61.597 7.892
60.453 23.106
40.359 27.278
58.765 -6.500
62.948 10.866
30.975 42.466
62.026 7.981
51.645 32.165
63.122 -9.196
47.415 -31.172
38.325 -33.954
46.019 -19.654
36.001 -25.889
50.584 13.643
35.428 37.150
58.439 30.074
29.255 43.133
25.958 33.215
11.720 15.182
16.863 6.857
22.742 3.769
57.026 18.127
59.067 4.404
48.359 7.961
52.391 8.564
53.384 23.389
55.390 -2.554
43.527 -29.530
38.454 -34.880
11.844 -6.312
38.714 -31.738
31.103 -38.713
24.243 -36.752
34.750 -42.657
38.318 -42.289
35.880 -25.167
52.757 6.508
49.684 -1.067
51.265 -31.762
52.183 9.682
52.302 18.166
13.987 35.282
9.813 18.695
55.490 -22.207
42.142 -15.595
21.643 -33.954
22.624 -22.222
22.952 -32.352
22.576 -25.462
28.584 -33.604
40.510 -23.332
18.262 32.695
18.619 18.339
-0.399 -8.295
12.967 -34.766
23.807 -5.549
42.886 -2.145
24.669 -0.395
25.005 31.332
60.302 25.557
10.972 25.429
1.787 4.979
18.306 36.504
53.419 31.728
39.041 32.187
39.846 42.372
28.308 4.674
34.261 22.244
23.348 -6.049
26.194 -12.865
34.896 -1.093
3.931 3.624
57.054 -20.031
61.578 20.394
59.592 -20.318
46.436 -20.663
23.178 25.496
42.833 6.152
52.542 -8.980
41.894 -31.598
54.247 -36.773
53.792 -9.965
52.822 3.849
37.901 30.221
42.036 11.494
61.473 -3.810
55.683 -1.174
42.148 15.300
22.131 16.837
34.731 -9.702
29.019 -28.600
22.225 -19.801
31.762 -42.962
26.025 3.984
35.848 8.018
38.883 24.200
39.251 19.581
50.716 -20.236
26.314 -42.432
51.241 -32.335
47.794 -19.455
47.182 -35.668
53.710 -28.762
49.979 -27.516
64.329 -13.960
50.015 -15.029
6.023 -7.793
38.375 -32.645
44.150 -27.452
34.787 -33.370
20.378 -21.977
41.530 -3.615
30.898 13.803
47.230 26.313
24.986 21.224
21.748 29.253
38.085 -28.566
23.195 -37.674
55.345 -17.519
30.009 -0.912
18.063 -6.355
24.775 -10.056
43.340 -34.093
42.001 -30.080
36.609 -5.580
42.129 -16.635
52.191 -8.157
41.771 33.746
17.032 25.261
15.932 2.595
37.141 17.611
17.632 24.457
18.722 30.220
21.799 26.407
2.625 15.333
11.930 24.737
40.965 43.327
31.043 34.875
15.867 23.632
30.615 4.335
36.711 -21.922
34.947 -17.345
-0.874 -30.247
29.710 -23.736
32.584 23.096
33.416 17.075
41.639 -2.593
24.907 -40.072
40.251 -12.214
28.668 -7.604
16.466 -25.688
40.947 -38.305
39.332 -24.278
-1.446 -7.581
10.607 -21.382
39.292 -25.217
25.940 18.988
22.744 38.945
22.422 16.705
15.139 36.645
8.020 17.479
5.495 -0.030
50.468 24.571
10.871 29.244
49.523 31.038
53.782 26.880
53.574 30.918
19.181 42.285
28.431 31.974
40.950 28.395
57.391 13.156
62.217 22.571
22.652 43.085
15.167 32.984
17.367 27.712
47.222 26.767
51.735 24.089
24.244 32.722
40.324 36.454
33.103 38.069
11.393 22.986
33.267 19.512
40.292 25.724
37.326 29.735
28.709 -13.492
60.890 15.161
62.295 26.767
64.555 -0.817
42.514 11.654
44.556 21.794
59.840 21.194
49.547 29.190
48.485 29.290
32.485 44.359
19.249 -14.779
31.617 -37.778
31.592 -36.311
34.831 -30.330
44.910 -29.379
36.689 -29.684
40.675 -19.688
52.550 -32.981
42.431 12.901
43.751 42.164
23.306 41.884
-0.009 9.966
39.621 12.347
45.940 9.661
24.268 -19.793
31.745 -26.559
66.051 4.818
18.163 29.383
22.613 34.571
48.276 35.515
26.219 22.262
35.172 -4.509
3.055 5.410
5.462 2.305
29.824 36.535
13.152 20.055
17.186 26.264
12.499 21.550
33.526 32.968
28.655 38.117
43.407 36.979
23.890 28.495
42.406 36.866
57.720 24.190
53.124 23.551
21.573 46.308
41.365 30.772
22.119 36.515
39.345 12.763
53.911 23.045
53.433 -0.019
58.388 -5.952
70.908 -11.254
68.064 18.085
60.232 27.855
25.275 30.751
57.945 -31.876
35.579 -35.473
28.316 -31.042
71.384 2.606
51.494 -14.977
55.195 -14.608
66.985 -18.370
48.886 -31.982
41.856 -27.713
37.311 -44.569
53.463 19.498
55.276 12.459
42.021 -11.807
55.314 -20.061
52.874 -9.345
56.666 20.413
36.806 13.547
50.672 -6.930
70.603 -0.897
62.152 -23.591
46.626 -24.357
31.912 33.002
47.755 31.279
56.446 -8.055
65.192 0.077
66.334 -3.005
34.945 -18.258
14.957 1.061
44.422 30.146
63.856 -5.771
35.503 -11.819
54.370 12.823
60.758 7.347
29.591 13.333
53.308 29.673
53.093 27.171
50.209 32.285
21.950 38.417
37.557 -1.287
19.804 -9.056
67.316 -2.101
56.196 12.778
56.675 22.002
58.206 32.378
47.749 26.911
47.935 7.455
44.744 -29.376
51.087 -24.416
53.485 -29.639
59.479 9.042
46.176 27.565
65.014 11.494
31.267 -11.340
7.835 -29.959
22.564 -39.712
54.433 -27.731
28.365 -42.486
33.980 -34.129
20.876 -14.179
28.732 27.884
26.263 25.343
35.329 29.276
38.286 -3.378
33.820 -13.837
32.926 -10.720
48.734 -31.064
46.366 -28.589
43.981 -44.497
23.864 -18.652
55.153 -24.694
55.053 -28.544
44.497 -20.502
42.966 -30.055
50.952 -24.476
43.273 -25.283
56.559 -22.314
57.648 -15.941
41.394 -19.243
70.029 3.862
64.450 20.807
65.982 18.992
60.842 0.627
25.869 -6.055
41.650 -12.357
62.708 -11.458
40.453 3.462
35.730 25.066
33.868 35.684
43.408 36.241
43.777 23.889
28.411 28.823
31.409 30.940
54.111 26.764
60.691 6.586
65.550 -18.463
49.211 -10.954
59.645 5.345
49.076 -13.483
40.361 -9.121
60.502 15.941
50.148 24.013
55.544 -17.410
47.148 -20.353
46.833 -34.421
55.161 -24.693
41.502 -31.581
42.282 16.905
33.476 28.205
-1.590 7.871
31.785 33.442
21.664 28.875
40.056 22.850
28.798 15.765
32.500 39.185
35.472 28.359
40.484 25.859
39.149 14.482
34.466 31.889
62.512 17.585
40.905 34.142
64.474 -1.273
45.558 31.295
23.987 35.880
17.406 5.942
45.578 30.846
39.811 19.813
27.488 22.451
58.232 21.951
57.328 -23.439
62.015 -16.067
38.332 -28.676
62.568 -5.693
50.412 6.244
48.470 -18.008
38.595 -28.779
60.118 -19.429
64.746 -14.543
56.987 5.113
54.614 24.008
22.484 4.537
58.568 8.620
57.793 -28.252
38.511 -29.741
24.451 -23.424
25.000 1.584
10.507 10.763
24.772 -12.315
37.331 -38.331
19.064 -24.744
23.612 -32.477
37.018 -24.085
35.968 -20.958
57.814 -10.464
52.194 -0.639
25.638 33.470
6.069 23.403
37.965 33.276
50.536 6.887
64.069 11.746
46.812 -13.565
40.485 -38.640
23.150 -44.051
22.157 -0.158
29.670 -8.057
27.534 22.703
47.118 16.856
53.580 -23.603
35.719 -29.042
37.916 -28.477
35.340 -26.749
22.277 7.837
23.994 -18.099
5.141 -0.584
42.937 16.334
44.504 12.724
52.483 31.682
24.578 12.555
33.647 -18.049
-2.348 -9.850
20.754 -33.298
38.538 -19.313
-5.462 -16.625
9.109 -28.669
25.044 -33.316
40.551 -36.110
51.065 -31.150
9.110 0.835
5.758 0.632
67.227 28.677
37.454 35.347
50.914 17.512
14.937 -16.368
39.143 27.001
34.052 36.441
33.605 7.211
65.434 -1.180
49.432 33.615
63.496 21.902
18.259 31.488
26.262 19.212
13.407 38.349
16.728 1.991
18.265 -23.794
-3.753 -7.809
16.813 13.034
-3.171 -15.623
34.041 -39.550
33.411 -29.190
57.127 -2.315
60.363 -13.321
52.765 -28.390
37.274 -33.157
62.671 13.549
40.568 38.540
31.653 0.765
60.540 2.010
57.660 1.126
66.057 -10.393
46.568 -11.580
70.613 0.070
65.585 21.327
69.487 19.901
21.100 34.071
38.508 13.671
7.357 6.212
22.379 22.346
17.227 26.302
45.643 20.019
25.801 33.236
41.261 28.298
57.748 12.481
55.050 11.085
38.375 24.671
52.612 36.858
36.491 37.270
36.697 18.301
22.152 25.698
10.430 -12.097
15.213 -17.436
12.411 -7.891
33.965 -22.524
37.729 -31.607
2.328 -18.519
18.047 -24.935
42.816 -36.219
19.288 -23.758
9.863 -27.126
19.445 -42.144
59.402 -22.393
56.307 -8.804
22.917 -46.455
0.246 -25.986
20.367 -27.590
39.153 -44.210
57.143 -32.973
57.166 -28.817
44.160 -30.254
44.788 -21.297
29.224 12.749
35.739 34.541
54.632 26.635
33.448 -10.207
54.814 -16.787
63.662 5.165
53.647 -7.297
60.097 -18.892
64.875 -9.120
36.857 -8.416
53.055 -9.598
62.309 10.873
45.688 25.032
54.086 8.404
53.685 17.971
29.477 13.875
54.202 -15.449
59.551 2.051
56.535 -27.470
69.885 -19.195
52.684 -20.867
38.107 -36.329
36.854 -27.913
21.547 -29.999
27.241 18.170
33.163 28.208
42.760 35.186
46.275 37.501
2.317 22.583
31.770 37.839
19.943 29.779
30.235 33.718
73.196 1.336
54.014 27.391
53.505 9.091
36.322 28.469
71.577 12.717
62.409 21.279
19.424 37.633
32.832 44.779
56.164 8.816
44.310 32.367
65.936 3.877
39.427 -19.177
32.046 -26.650
34.938 -35.637
60.146 -31.722
48.035 -25.747
38.039 -3.510
37.582 9.350
14.165 -3.307
2.624 -6.331
28.560 -14.498
27.915 -5.965
46.433 36.398
39.570 29.535
45.192 27.045
18.457 42.761
48.037 39.462
49.992 21.841
34.852 18.463
19.336 30.748
64.081 -7.435
37.566 -19.839
41.222 -27.763
34.061 -32.286
39.405 14.222
17.487 13.393
3.791 -4.220
43.311 -24.802
59.523 13.491
65.773 3.623
41.728 34.544
33.016 27.089
40.987 9.981
37.829 37.637
38.282 17.475
48.058 -36.773
38.801 19.399
57.924 -25.558
30.381 -8.732
58.256 -26.460
31.612 -44.185
46.804 -32.863
53.187 -20.296
51.767 -35.048
18.645 -43.853
15.993 -27.009
38.494 7.175
28.695 14.461
22.657 41.512
22.880 36.435
25.817 35.340
15.455 27.828
20.659 24.117
21.862 31.982
46.592 30.781
69.104 6.160
43.122 28.187
54.390 20.826
58.166 -9.131
55.862 -11.126
16.114 -6.255
15.096 -32.556
34.504 -36.692
67.712 -23.607
15.084 31.640
55.412 23.054
38.572 33.230
30.691 43.369
34.161 35.614
21.844 32.136
67.369 12.302
34.264 32.552
33.602 16.995
11.500 -22.931
43.545 23.879
9.231 14.749
29.030 -2.970
19.821 -5.687
5.406 2.108
47.738 24.586
65.030 -1.445
46.667 18.983
55.048 -26.135
49.988 -25.022
25.639 33.429
37.254 33.962
62.548 7.926
48.235 -32.581
50.687 -35.597
30.338 -32.469
6.812 -25.543
32.952 -32.528
38.966 -23.615
43.867 -21.488
37.318 -35.619
45.809 -22.180
45.023 -3.282
55.070 7.226
63.381 -17.576
60.441 18.230
50.427 8.986
59.932 -33.377
52.132 -4.166
45.112 27.883
19.569 -8.690
24.186 -37.880
3.636 -39.006
47.938 -14.265
37.949 19.661
28.470 26.955
36.483 38.812
20.606 30.026
51.652 23.655
27.628 33.421
54.978 24.946
35.561 30.928
39.552 38.043
56.925 10.913
58.511 -20.162
20.830 3.922
45.116 -25.001
30.604 -24.939
19.753 -21.691
34.378 -47.787
25.959 -32.331
44.217 -10.090
29.518 9.736
45.476 16.113
36.821 29.187
48.252 33.387
48.018 -24.061
42.441 -24.299
22.563 -32.275
49.342 -36.119
33.828 -26.740
30.214 -26.793
52.477 -3.664
60.672 27.056
66.736 12.323
67.331 9.838
61.739 6.685
51.211 -5.678
48.261 18.711
46.081 -7.775
20.627 -37.152
27.051 -40.064
20.872 -25.303
55.947 -28.854
28.101 -25.588
18.146 -37.437
45.792 -31.458
42.809 -38.629
17.269 -42.504
42.276 -23.577
25.086 -27.239
34.060 1.480
45.978 -30.812
54.686 -28.771
50.185 -26.042
46.190 -18.771
34.252 -26.036
41.314 -26.573
42.005 -26.386
16.902 -5.399
42.726 -2.640
30.042 16.984
32.519 32.272
33.150 39.794
28.362 40.618
23.118 -27.590
36.793 -18.080
44.880 -11.420
34.405 -31.568
37.073 -16.170
27.642 -1.319
33.937 -28.051
53.701 15.886
55.769 -7.148
12.288 -16.420
71.072 12.055
44.643 1.690
34.879 -5.729
63.017 -5.397
54.252 -31.315
56.538 -3.455
24.530 -46.088
50.430 -13.080
13.845 -40.246
68.200 -27.440
64.087 1.697
39.154 17.886
18.599 10.460
33.429 26.889
14.892 19.624
24.802 -10.662
5.992 -0.042
45.202 -18.426
42.679 -16.516
39.771 -6.241
61.757 8.418
56.270 5.353
35.025 37.161
40.078 16.325
32.552 17.174
29.732 26.031
44.241 20.855
56.354 29.177
41.073 -5.478
36.202 -27.417
64.166 4.688
44.141 -15.670
63.117 -10.843
55.101 -15.016
55.716 -19.070
50.157 -25.011
47.957 -35.142
49.449 -34.140
47.803 -19.380
47.051 -14.789
31.505 -12.759
40.922 29.865
25.211 15.967
28.505 41.723
48.834 20.961
34.389 30.596
38.203 24.069
30.731 37.314
5.156 -1.192
34.044 2.650
32.465 -29.689
17.381 -16.936
32.021 -25.524
19.865 -27.252
34.739 -29.811
19.073 9.672
29.610 31.818
10.050 41.706
41.483 36.156
18.254 23.971
33.337 36.060
27.286 28.051
48.832 9.844
28.092 -38.584
41.915 -30.462
40.279 -38.912
50.636 -27.541
55.012 11.042
49.640 -26.372
53.110 -13.864
61.437 -19.841
66.285 -12.541
69.359 0.863
59.530 0.356
69.692 5.922
28.024 28.128
71.955 -12.941
47.064 -33.191
37.815 -26.321
30.997 -25.586
25.902 -32.987
16.176 -30.219
19.078 8.865
41.035 29.790
20.908 31.317
12.110 28.436
19.058 34.548
31.629 31.509
37.168 40.744
43.794 30.739
55.148 13.208
45.745 23.510
63.267 -16.485
50.229 26.826
55.298 17.472
39.364 28.544
28.529 13.968
5.933 0.480
67.420 -11.360
62.140 -11.886
47.660 24.559
61.517 20.806
44.761 23.415
40.780 0.088
22.920 -4.078
14.374 34.848
31.382 21.180
13.642 30.394
51.989 28.446
42.481 32.395
38.366 16.052
25.941 35.243
45.190 22.587
54.786 -11.064
37.841 -14.227
11.162 -27.070
30.666 -37.659
1.809 -15.563
17.025 17.363
29.360 27.895
15.875 26.808
26.296 20.849
33.231 10.585
5.216 26.130
20.765 15.800
35.078 14.712
31.437 32.100
60.515 9.124
64.256 3.625
41.674 6.832
31.650 -2.614
44.887 11.156
62.833 -9.487
69.402 5.937
43.312 5.342
46.346 9.486
25.443 -46.450
45.458 -26.505
61.001 -15.355
54.841 28.833
52.531 -3.980
32.414 -43.162
57.127 3.459
64.279 16.160
47.891 17.484
44.776 34.478
26.286 31.053
60.758 2.175
50.062 -6.357
43.274 -3.206
24.097 22.150
13.467 29.370
22.628 -12.414
44.822 -28.849
57.407 -26.628
46.405 -21.525
51.629 -25.471
60.541 -25.471
24.607 -30.947
-6.777 -26.397
16.812 -26.633
20.335 -8.893
32.053 8.701
48.105 -0.534
43.483 -24.452
68.701 4.598
35.667 -0.719
69.060 6.866
60.489 -7.366
63.004 -25.515
39.593 -28.964
58.250 -31.065
51.790 -24.561
33.186 -34.736
13.571 -26.103
54.680 -16.721
46.220 -28.116
46.609 -15.729
48.609 3.270
49.797 -12.827
63.736 1.674
34.324 15.004
53.659 -23.385
22.303 -30.907
28.748 -35.093
32.084 -34.721
48.433 -37.684
40.410 -0.836
13.054 -12.185
11.993 5.161
17.358 34.381
44.022 -5.872
37.615 12.233
18.972 12.053
21.704 2.689
17.288 7.734
5.864 0.789
32.646 -36.848
30.888 -25.057
3.362 -20.024
29.909 -19.191
23.210 2.852
65.937 5.239
47.432 -15.172
16.909 -22.873
28.746 -2.891
9.706 -34.569
41.722 -11.972
35.641 11.140
61.668 12.625
32.666 37.231
37.521 18.281
54.927 -18.328
22.735 -29.902
40.753 -21.620
48.106 -23.221
66.372 -1.394
65.342 8.870
68.639 7.350
33.079 29.501
23.106 31.538
24.169 0.269
30.835 11.226
52.594 7.658
52.797 31.291
35.334 18.028
25.102 15.116
42.843 10.737
5.714 0.833
65.176 -7.922
48.464 -4.902
52.382 18.157
51.952 1.373
66.697 10.453
44.426 34.540
42.528 1.278
17.326 26.998
30.133 32.905
34.722 20.039
42.444 40.452
19.418 13.333
32.384 21.245
16.115 13.393
50.723 15.294
58.000 24.362
41.038 35.198
47.325 3.206
36.341 33.170
36.063 29.763
48.238 24.078
40.490 36.090
38.691 40.581
36.932 36.231
50.432 35.675
67.237 9.324
37.936 32.004
64.222 1.629
22.816 28.962
16.105 -13.126
13.704 5.279
21.392 28.402
26.573 13.142
56.639 10.674
26.659 37.654
62.228 18.510
43.402 35.611
38.654 31.606
59.976 0.410
56.176 -16.851
51.549 19.501
51.561 26.144
28.629 14.545
20.141 17.471
37.031 15.002
18.949 -11.960
40.412 -14.490
32.258 -5.069
50.060 -7.733
49.943 21.334
26.422 36.498
13.550 27.275
26.165 11.691
47.705 37.339
22.888 22.784
49.169 -2.608
5.225 -5.055
6.862 -7.126
0.880 22.806
44.850 22.354
49.296 -14.371
64.962 -10.416
72.336 4.833
58.570 26.651
26.883 1.944
51.157 20.011
64.275 2.335
59.972 13.931
45.494 36.423
49.455 13.724
61.092 16.414
42.731 -33.539
35.539 -18.909
57.698 -9.061
36.174 -10.116
54.215 14.585
54.159 -16.349
59.297 -17.620
39.406 -15.718
15.088 -23.312
33.549 -39.452
26.625 -34.353
21.233 -3.794
58.744 -26.710
39.645 -19.464
52.895 -25.716
34.096 -26.300
63.911 -10.363
42.401 8.367
10.999 -8.833
-1.582 11.907
24.341 30.095
31.272 31.147
25.214 -32.873
31.941 -36.007
22.228 -21.584
29.943 -2.264
35.905 -21.913
24.193 6.153
35.486 31.067
59.666 15.123
62.784 18.338
53.811 25.851
40.371 40.060
21.710 26.461
3.541 19.402
32.395 -26.470
31.480 -27.933
20.098 2.679
9.623 7.499
21.923 23.523
5.868 -0.181
46.647 2.285
39.002 40.633
49.780 19.220
70.214 -1.991
55.767 0.422
34.047 -17.983
55.740 -14.207
45.221 -15.154
30.763 -4.914
58.397 -12.458
14.565 -32.590
34.804 -27.025
68.828 -3.440
46.144 12.973
53.091 -29.327
30.854 17.314
36.109 18.564
47.449 19.725
44.907 29.298
53.740 21.018
14.914 29.772
30.877 3.394
46.127 32.438
31.775 26.631
46.487 37.646
51.048 33.768
53.328 34.600
55.293 3.817
27.768 18.096
12.269 -38.076
29.346 -37.350
47.610 -17.274
53.626 -24.754
40.099 -2.339
40.264 6.812
45.755 26.781
47.937 21.349
52.083 -21.529
59.825 0.681
37.716 -30.180
44.572 -20.970
39.863 -31.629
44.018 -41.797
18.343 -28.863
7.884 -18.769
20.571 -42.056
10.752 -27.332
46.660 12.136
58.193 15.349
50.509 26.979
57.132 25.606
48.548 28.615
39.897 25.910
66.994 -1.733
52.304 25.234
16.207 29.620
65.825 23.314
45.797 4.217
22.735 -24.900
47.237 1.069
40.931 28.476
26.001 35.039
38.465 40.714
57.489 11.243
62.383 29.459
39.800 -18.398
29.639 -15.050
55.036 -20.418
53.646 5.688
28.676 -6.751
64.600 -9.391
52.485 -17.457
17.987 14.169
19.266 -18.965
25.558 -19.323
26.675 -39.981
34.630 -34.598
69.863 -17.327
39.522 30.674
11.913 43.371
30.386 33.508
49.774 34.967
24.056 15.448
15.729 16.991
18.580 32.766
43.277 29.455
30.714 38.012
41.096 30.582
38.349 29.404
30.936 35.455
47.628 33.969
8.062 13.480
-4.042 24.381
5.929 15.736
6.793 31.436
3.624 -18.514
5.908 0.105
21.460 -36.028
14.572 -39.874
52.616 0.146
26.117 -24.851
27.108 -19.682
58.142 0.137
17.649 -6.177
26.563 -3.668
29.591 9.713
16.992 28.145
44.193 5.855
57.529 -1.035
60.645 -24.439
66.011 -19.826
34.261 -4.159
59.929 -1.708
58.128 23.888
43.594 35.492
33.673 43.092
33.522 27.256
42.648 5.612
42.743 31.120
42.894 32.711
51.051 -1.163
51.027 35.684
42.012 30.555
63.910 -6.928
63.836 -19.061
58.708 -6.352
37.775 -8.450
41.948 5.054
47.823 11.878
37.927 30.523
50.564 26.573
54.224 8.092
38.892 8.789
39.378 -41.971
22.907 -32.425
70.176 -19.134
61.233 -20.156
57.605 -3.508
45.348 -16.248
38.608 -33.669
27.409 -42.155
29.458 -34.245
17.440 30.274
37.555 33.244
30.407 14.660
28.253 42.131
35.341 38.061
36.463 0.738
37.698 -26.060
43.122 -35.163
52.938 9.119
63.202 9.540
51.877 18.199
50.007 7.316
45.641 18.380
70.536 6.177
38.406 33.785
22.420 44.213
30.408 22.933
16.046 25.464
48.673 32.869
26.996 25.562
22.598 30.320
8.194 24.498
61.300 30.156
49.213 21.217
54.837 -26.717
45.604 -27.395
31.611 -31.149
12.384 -30.724
33.930 -31.733
51.281 3.635
48.608 20.727
33.228 -3.585
17.166 -6.304
30.268 -1.331
42.215 -39.622
45.654 10.653
50.392 34.217
49.027 42.004
33.499 44.113
40.145 35.686
45.259 10.800
48.661 -29.199
63.677 -12.419
48.983 -24.190
32.359 -9.436
29.270 -29.447
24.450 -28.154
44.213 -30.302
59.542 -4.735
62.719 15.783
64.416 -3.257
34.835 20.982
66.687 6.370
54.766 31.469
46.053 35.924
23.608 22.648
58.440 7.429
53.643 26.716
36.036 19.285
60.846 5.735
44.412 -3.069
47.869 -30.106
41.825 -34.076
32.808 -34.074
13.240 -21.810
20.137 -29.817
23.600 -22.228
21.188 -37.331
5.114 -32.498
10.378 -47.597
30.691 -36.923
38.607 -36.809
30.846 -15.129
38.580 -30.221
39.262 -28.168
23.591 -26.617
54.664 -5.829
37.983 -24.245
28.191 -33.383
63.522 -11.181
39.400 14.924
36.640 6.470
45.105 1.439
44.160 12.228
54.265 -0.481
42.785 0.976
46.431 29.181
50.613 12.710
42.216 33.227
65.848 7.912
60.703 -17.581
51.125 -16.366
51.018 -25.398
37.348 17.198
46.136 21.634
33.615 30.366
20.660 25.639
35.058 31.535
25.374 35.562
46.725 43.122
19.185 28.808
34.701 -25.277
17.467 0.213
10.455 30.397
35.603 26.730
18.015 -12.746
0.521 19.115
21.486 45.438
35.104 42.588
40.246 3.793
28.101 -25.089
50.517 -29.471
23.499 -30.952
35.234 -35.908
29.653 -38.410
60.692 -29.641
54.245 -8.726
49.205 0.088
44.262 -19.887
30.582 -5.105
37.997 -28.522
18.509 -27.919
65.076 -7.268
23.075 -43.021
30.887 -35.470
47.919 -23.453
40.003 -2.936
51.244 -3.111
9.251 -5.130
29.839 -14.996
51.104 -5.766
38.117 22.852
24.558 37.794
28.955 32.252
27.105 34.257
26.137 33.614
17.935 10.689
32.521 -33.025
34.777 -48.481
29.818 -32.851
16.321 -13.938
28.491 12.324
40.128 34.628
15.219 43.406
37.947 39.994
38.550 35.012
52.752 22.414
44.134 -25.482
37.400 5.075
40.623 11.000
43.189 37.072
64.267 7.557
74.763 4.345
62.654 11.654
50.894 -12.516
62.949 5.870
26.477 -9.889
47.663 8.800
46.932 2.640
67.263 22.732
15.529 37.708
44.505 33.079
39.656 34.931
41.043 34.932
61.293 14.570
32.553 36.865
40.031 36.994
28.342 -34.422
24.207 -24.122
13.106 -17.671
18.971 -0.198
19.785 -36.590
39.227 -31.736
23.439 -37.586
34.144 -23.487
32.171 -25.659
20.561 0.960
27.497 -30.165
41.391 -32.591
45.614 -31.490
13.422 -0.151
29.442 -25.717
42.348 26.774
31.097 40.166
23.553 12.043
18.390 -28.664
59.561 19.975
35.841 26.316
33.853 30.321
38.200 27.276
44.143 28.363
23.615 31.785
35.546 39.584
46.413 29.395
28.916 22.578
43.833 23.269
40.484 -26.316
48.457 5.606
18.936 -24.437
30.660 -43.891
25.246 -27.885
19.161 -37.897
36.024 -13.474
54.466 17.516
5.073 32.454
15.416 24.740
45.831 -4.785
40.549 -18.103
22.663 -38.239
20.081 -5.910
31.267 2.754
34.868 -21.770
32.011 0.193
32.445 18.290
10.184 24.566
16.500 33.009
5.231 2.085
42.458 -33.256
27.015 -25.078
15.944 -27.295
22.045 -26.122
68.642 14.591
24.175 27.338
36.743 2.451
52.884 -31.217
39.759 -39.001
39.405 -35.537
29.436 -40.247
7.071 -36.118
21.699 -34.454
50.698 -35.653
36.372 -32.606
23.594 -4.007
51.072 -22.394
43.347 11.898
59.247 10.866
49.284 29.934
14.881 23.152
21.453 -13.951
9.846 -11.236
55.125 -28.932
66.540 -3.349
52.607 23.977
55.504 20.218
28.570 -26.674
8.736 -27.275
31.875 -35.427
55.844 -28.868
10.941 -4.685
27.179 38.528
59.014 28.782
19.289 41.211
19.406 13.750
32.959 21.640
59.560 18.995
37.859 6.465
54.305 -16.582
26.916 -21.367
32.378 -33.867
59.316 -29.036
42.435 -30.280
12.381 -12.132
48.382 -33.607
43.590 -23.818
65.257 4.265
56.482 -23.885
54.684 -3.640
59.223 -11.281
45.518 22.013
9.689 -15.922
41.647 37.267
46.111 32.198
29.923 28.760
29.564 38.109
47.523 22.402
42.407 27.573
15.514 21.624
29.439 13.862
8.619 -6.699
22.519 -21.225
14.809 -40.111
37.742 -30.358
70.313 1.697
54.195 29.541
46.865 34.767
5.054 21.828
16.256 39.318
32.459 39.321
46.449 32.094
50.165 -5.234
56.286 -20.399
34.388 -16.671
50.379 -25.849
57.253 -18.252
52.308 -39.693
33.954 -31.186
33.386 -30.544
44.647 -33.339
16.598 -6.167
22.016 -20.148
13.952 -33.115
29.390 -43.125
18.617 -34.892
52.438 -26.785
56.590 21.691
53.988 30.239
55.928 25.730
47.377 27.573
40.595 30.056
58.231 -4.090
62.430 -8.344
48.892 26.002
9.896 10.405
38.675 19.438
27.708 35.022
30.828 34.946
14.271 -10.027
45.209 -30.316
59.734 -19.238
46.596 -6.117
51.424 21.338
59.245 21.586
60.218 -21.920
47.799 -25.409
44.619 28.490
36.250 34.399
28.564 27.816
60.313 17.179
61.358 29.916
48.544 32.778
40.491 23.579
33.772 17.557
61.051 17.903
54.705 1.369
47.385 -24.578
54.179 -27.371
55.539 8.393
34.982 -7.199
61.121 -15.495
60.439 -30.134
12.532 -28.572
29.681 -35.892
19.564 -22.809
9.404 0.266
3.963 3.422
26.295 -3.562
34.616 -32.201
42.125 -24.596
68.635 -3.177
23.922 -7.563
15.304 -50.425
31.210 -40.582
18.535 -30.018
27.272 -33.615
7.484 -31.389
54.721 -25.508
51.183 -4.795
59.454 16.710
24.794 40.324
38.084 39.934
47.840 -10.425
7.160 22.557
2.396 24.747
14.503 19.361
10.378 -11.440
14.839 14.494
-0.002 14.435
11.698 25.747
11.806 30.860
30.022 -0.650
35.917 -32.190
19.477 -28.585
29.352 -7.143
26.448 -23.136
41.266 0.051
30.196 -32.871
28.206 -18.107
51.371 -14.456
43.955 -38.126
19.796 -25.572
6.576 -8.020
34.527 1.747
22.531 4.821
34.591 -22.050
38.760 -28.775
53.371 -33.385
31.544 -29.624
42.724 -28.350
40.977 14.220
26.359 -18.113
29.929 -40.111
20.973 26.461
34.692 3.967
53.668 8.302
56.590 -18.764
52.715 -19.490
28.055 -27.697
13.149 -21.597
22.552 -10.514
48.357 27.021
67.580 -3.974
41.419 -33.666
23.738 -37.127
36.774 -26.650
33.202 -32.839
29.111 -42.866
61.005 -17.521
59.502 -7.808
46.512 -35.243
54.362 -26.155
48.823 -36.204
49.617 -18.497
51.444 -22.622
23.231 15.532
4.881 2.832
37.268 -35.459
56.098 -28.186
32.224 -34.626
26.221 -23.143
14.391 -34.250
16.831 -31.895
-0.985 -9.831
14.942 32.452
13.219 29.236
28.423 24.953
61.735 -6.236
55.779 -21.173
1.725 -21.374
40.463 -25.123
22.395 -33.741
29.706 -34.478
58.434 -20.699
27.091 -40.978
28.940 -32.613
44.894 27.823
50.003 -17.077
41.415 -38.434
55.068 -24.935
21.198 -37.364
41.396 2.449
68.061 -16.388
45.223 30.006
42.759 39.407
5.559 28.828
28.676 34.723
44.649 35.483
55.715 8.930
61.091 -24.746
54.715 18.033
61.293 15.018
55.619 11.458
62.957 21.463
47.225 25.192
39.740 32.153
14.845 16.705
15.773 9.189
-0.591 -7.754
4.412 12.653
42.844 25.669
22.715 14.948
52.873 -1.665
28.744 -34.072
56.575 -16.027
58.584 -22.296
-0.566 -26.218
53.579 -14.084
40.996 -36.247
59.668 -22.970
50.789 39.117
31.071 28.563
41.576 23.531
48.659 33.463
52.323 35.684
42.718 26.051
49.470 40.343
51.225 14.112
47.883 25.614
49.405 27.530
43.422 24.634
36.095 2.192
30.609 25.425
54.398 20.505
59.689 14.686
37.275 -9.955
25.918 -5.934
47.515 -13.077
50.067 -23.707
56.862 -6.121
23.597 -41.264
34.820 -38.916
14.048 -28.049
41.968 -34.367
45.021 -14.770
30.913 -40.164
39.297 -34.133
64.557 -14.833
29.535 -28.208
56.568 -25.000
38.037 -12.392
15.082 -47.580
2.466 -13.406
32.694 -22.251
40.540 -29.695
29.631 -37.798
49.364 -42.808
39.410 -30.036
26.498 -16.174
47.078 -27.786
46.474 -10.465
26.847 27.616
59.119 13.132
58.086 -21.325
21.542 -29.409
25.276 -42.879
18.964 -38.037
22.758 -24.544
13.580 -37.616
44.220 -25.867
36.400 -31.140
14.638 -6.535
22.857 -20.354
12.418 -22.985
11.331 27.978
51.769 -9.068
28.033 34.951
21.398 11.883
4.675 2.700
39.593 -14.867
47.804 17.045
9.008 34.785
43.898 32.860
27.392 -19.387
20.411 3.716
15.891 -21.527
7.192 -1.306
3.689 4.504
28.778 -42.463
22.064 20.525
12.757 0.827
1.555 19.728
12.113 -7.593
9.840 -2.306
29.665 -35.173
53.189 -23.305
17.883 -29.483
40.292 -33.855
57.862 -19.454
46.497 8.237
24.307 5.915
14.383 -29.956
33.318 -35.957
70.057 -16.435
65.941 -15.095
47.754 -8.961
46.698 20.984
64.696 -7.266
53.141 -20.681
55.812 -7.522
22.595 -24.023
38.917 -34.267
55.464 -32.190
57.091 -26.273
42.124 1.647
23.931 10.241
16.286 -36.112
28.926 -37.442
23.596 -17.796
55.012 -17.002
22.541 -45.311
8.980 -38.469
26.620 -38.110
35.369 -23.559
40.577 -34.626
25.637 -11.247
10.471 -32.330
15.347 -23.134
24.801 -36.413
29.224 -41.404
3.022 -25.745
17.113 -25.879
4.255 -18.358
12.954 15.329
39.969 25.377
40.696 22.880
14.744 -23.621
16.468 -31.428
47.168 -22.234
39.395 -31.180
13.381 -20.764
-2.215 -7.141
40.304 -26.980
40.667 -25.153
40.188 -28.723
39.660 -8.051
36.777 38.707
15.509 18.497
39.435 0.860
27.952 -6.709
37.574 -10.031
24.048 -22.118
24.916 -1.252
61.813 -0.686
37.602 14.838
15.993 21.926
23.620 22.092
17.355 -2.471
20.020 -18.425
4.819 1.313
48.341 -8.560
52.631 -7.019
65.846 -14.978
65.926 -19.153
30.110 -32.509
16.628 -50.047
46.819 -4.308
57.708 -5.775
36.295 26.773
15.193 37.104
30.856 23.461
30.903 -40.109
41.421 -9.485
40.854 -29.510
21.112 -32.203
12.712 0.097
53.687 33.976
28.781 26.463
37.575 34.427
53.537 4.771
45.445 -31.188
38.448 -41.785
29.262 -35.446
45.280 -24.331
30.957 -10.734
52.716 26.143
43.879 24.851
44.062 35.340
25.200 19.877
60.556 9.196
49.717 -23.303
38.363 26.767
45.078 39.286
44.538 -28.643
49.122 -29.786
42.217 11.306
34.034 20.370
46.694 7.575
37.853 4.085
57.788 -12.441
42.845 -33.462
38.859 0.868
55.121 -25.538
54.494 -4.885
31.010 27.086
50.712 32.740
53.674 15.873
40.004 -30.875
41.648 21.305
59.951 27.997
60.819 28.690
51.665 13.521
34.526 -35.624
33.963 -18.340
62.523 -15.134
58.874 -11.647
50.759 5.371
46.649 -12.043
50.172 -2.200
19.657 -35.270
54.384 -26.394
29.005 -33.065
23.816 -32.301
54.208 3.984
70.066 -6.601
52.518 22.083
26.845 29.619
56.449 20.873
65.953 22.376
50.315 16.145
54.658 20.323
71.640 6.008
55.901 10.704
66.424 25.848
49.875 11.620
10.881 17.050
27.730 21.246
69.519 8.698
35.483 4.010
1.643 -21.532
19.784 -30.403
26.363 -23.285
7.551 -5.125
66.445 -14.379
63.603 6.386
53.924 -32.309
32.154 -37.265
58.810 -16.250
58.586 0.891
52.539 -25.441
18.981 -40.392
24.938 -41.818
31.378 -38.987
41.664 -19.274
27.305 -27.580
41.764 -33.278
49.057 -30.112
55.292 -20.690
43.389 -31.923
49.789 -29.718
53.925 -8.453
42.007 10.741
41.675 40.489
49.239 -20.597
42.861 -39.692
57.581 -21.816
41.826 -21.748
25.870 -26.857
3.162 23.418
11.413 17.225
32.595 40.530
25.892 34.838
33.169 32.414
13.413 36.215
19.187 28.058
26.054 5.613
40.309 39.412
22.522 18.376
23.838 -10.716
22.278 -26.615
49.344 -3.013
53.082 -13.386
49.266 -18.226
30.291 -21.979
22.733 -16.390
53.934 -33.847
45.805 -29.398
70.231 -3.156
40.235 11.038
54.899 -3.419
37.465 19.827
12.900 -8.418
25.528 -31.365
45.332 -5.099
61.004 16.154
41.114 28.532
44.508 -21.945
63.339 -6.063
43.848 8.523
49.163 1.000
45.732 13.582
53.345 -13.195
42.012 -28.414
40.216 -33.922
27.597 -39.770
16.534 -18.098
19.485 -6.964
14.355 -7.452
9.533 18.914
19.865 14.235
37.897 5.096
51.843 30.175
50.253 20.441
39.317 42.698
61.808 26.715
31.391 38.833
40.874 34.668
44.366 3.149
43.160 27.069
43.854 31.662
56.858 29.857
30.509 25.582
21.916 25.546
39.805 -22.518
56.911 26.004
46.830 36.543
43.173 33.270
56.300 32.275
42.137 -27.049
36.170 7.656
46.116 4.723
51.349 33.421
50.061 17.296
70.933 7.165
45.000 -19.260
14.388 -34.939
24.897 -32.343
6.538 -11.037
27.848 -23.287
10.941 40.076
57.496 7.609
41.752 -20.346
66.461 -5.894
39.014 11.458
34.725 -5.599
30.631 14.313
45.770 22.111
55.307 -0.566
57.378 -22.385
28.857 -22.901
41.067 18.141
26.265 -16.127
48.408 -29.252
19.755 -16.555
46.921 -26.780
32.983 -24.341
64.883 -11.975
25.858 -32.426
36.247 -34.980
19.761 -41.669
31.500 -28.715
46.543 -28.230
39.091 -37.051
18.820 -9.184
25.968 -27.795
53.554 -23.477
42.535 -35.779
0.335 -32.857
35.205 -28.665
32.045 0.676
59.460 15.519
58.220 -27.488
48.107 -7.420
31.862 -39.344
50.280 -15.418
48.101 32.703
30.610 24.871
47.632 17.838
57.049 -11.366
42.939 -30.420
61.440 6.439
51.769 28.638
59.701 23.113
44.382 12.460
38.942 -12.499
50.046 -32.196
56.239 -8.961
46.538 27.029
57.430 23.391
42.631 -18.712
31.849 10.415
24.260 11.301
2.657 11.468
22.066 0.594
34.717 21.434
40.834 19.267
10.066 15.884
30.901 -0.600
32.520 42.276
23.181 38.660
58.086 -5.793
39.669 23.493
39.336 3.632
40.567 -31.830
40.974 -32.128
62.476 3.867
48.269 25.822
48.150 -3.339
36.427 -35.677
54.834 -23.249
19.933 -16.932
33.838 -42.440
36.224 -40.550
30.243 -35.774
33.435 -14.618
35.786 0.732
62.555 -1.466
46.859 -26.610
34.756 -37.768
33.265 -26.732
19.127 -8.605
19.971 -28.552
31.810 -31.354
39.353 -28.287
37.822 -27.845
55.737 -19.926
60.735 6.972
56.781 17.597
46.581 -6.414
46.831 -22.530
46.227 20.578
54.694 20.822
53.451 -12.242
64.177 0.468
53.405 14.509
43.145 -8.200
51.040 16.356
54.037 26.133
40.496 31.885
35.157 33.934
61.680 5.146
52.649 -23.064
43.961 -37.082
47.773 -22.422
50.868 -10.651
46.948 -14.710
32.854 -33.535
34.058 -33.074
34.597 -36.722
45.017 3.358
60.588 -3.326
53.814 4.509
31.254 -16.968
56.799 -2.589
44.794 -34.817
37.765 -20.002
45.397 -3.341
47.540 -9.117
10.806 -21.076
5.159 -2.654
14.777 -32.801
38.658 -36.215
27.845 -23.127
27.810 -34.636
34.933 -34.251
43.283 -22.172
60.994 20.740
22.734 18.754
26.103 36.748
22.662 25.938
23.989 34.648
26.691 31.176
17.205 32.949
25.000 24.137
35.009 8.200
12.743 37.049
30.600 43.510
22.488 8.927
18.619 12.295
17.365 2.326
25.819 10.406
25.313 -23.091
70.047 -0.860
46.143 -22.985
26.272 -26.264
41.826 -36.869
20.790 -31.248
45.531 -41.971
50.368 -23.059
23.825 -34.422
31.569 -25.412
51.753 -19.542
64.288 -12.685
41.462 27.361
64.229 19.398
53.476 -28.445
55.224 -7.326
23.535 33.180
45.140 18.295
44.494 -28.866
41.219 -38.738
34.257 -20.242
46.805 -7.221
65.021 -11.220
62.592 -14.497
34.338 -40.986
45.854 -33.138
8.009 -28.684
43.174 -33.025
35.108 14.813
28.243 -28.966
50.280 -26.888
29.446 4.003
22.657 28.845
15.930 -8.934
-0.550 -11.185
39.559 -15.262
37.391 -30.616
13.792 -27.318
40.181 -3.472
36.509 19.697
63.690 10.202
64.487 -7.537
19.132 38.535
43.556 28.794
35.347 33.300
38.487 23.484
66.281 17.578
56.578 25.307
22.262 26.318
41.063 21.815
29.267 41.588
28.477 26.215
15.219 31.553
38.751 38.536
45.620 -19.995
30.787 -38.472
49.529 -31.078
50.025 -23.365
51.101 -36.312
66.079 -18.666
19.562 -29.711
56.606 -11.595
42.717 33.941
3.320 19.669
6.461 19.425
14.856 -4.549
33.454 -14.209
35.618 -14.791
10.475 -25.750
45.462 -33.442
22.441 -29.343
52.505 -34.112
23.394 -39.006
55.343 -24.838
46.475 -33.710
46.006 -36.326
48.392 -24.611
45.159 2.040
43.153 30.292
57.024 22.155
47.489 17.974
21.287 25.995
15.270 34.655
56.361 16.313
40.330 8.299
56.231 21.212
66.649 3.670
23.533 0.853
5.167 28.520
41.757 32.709
43.313 36.660
52.017 -12.089
41.958 18.544
46.142 -6.545
60.900 -10.367
35.859 14.987
25.279 34.910
46.500 42.116
24.604 29.032
69.287 -1.130
28.713 -22.143
40.622 -20.996
49.333 -27.866
45.302 1.650
30.814 -36.031
45.698 -0.962
45.371 22.613
38.532 42.084
27.432 34.755
36.409 20.594
47.549 -0.929
34.759 -31.851
42.354 -23.612
39.219 -18.074
24.331 -32.575
48.515 3.080
5.216 -2.126
41.414 -22.276
37.470 -27.582
43.392 -29.611
60.368 -30.312
50.157 -15.764
43.095 -33.749
25.267 -30.700
30.994 -44.948
32.846 -40.078
52.109 -35.459
54.055 -30.869
39.563 -11.145
51.007 -22.742
21.497 -38.480
58.215 0.119
6.714 -21.009
5.043 -24.246
53.298 -28.426
16.321 -27.769
29.927 -36.606
20.298 -1.163
24.292 12.721
7.128 20.518
51.681 10.795
65.703 -22.326
36.546 -30.286
43.686 -9.123
47.354 -9.405
45.148 -5.684
52.831 -3.726
61.970 -2.930
52.323 27.855
37.041 26.699
38.253 -12.074
19.422 -5.448
45.097 -0.272
38.031 28.229
50.992 21.860
10.958 -36.235
11.401 -27.750
12.566 -19.761
29.313 9.663
44.745 -3.438
62.771 24.024
53.385 -0.240
37.952 8.733
20.113 -1.555
22.425 -12.374
42.242 -36.442
13.679 -28.951
27.994 -41.472
16.151 -32.123
42.704 -24.439
45.656 -28.502
13.993 -31.742
3.200 -17.349
61.467 -7.023
33.501 -29.275
24.244 -24.376
45.754 -4.079
48.731 4.484
50.747 -14.607
51.604 -23.702
23.091 -22.886
23.738 -30.691
7.681 -13.408
23.803 19.744
39.672 30.519
16.410 42.574
39.754 26.150
37.823 30.250
51.944 16.396
52.295 -12.488
57.985 -8.809
41.429 -24.589
47.811 -24.385
51.019 -31.295
41.172 -1.807
60.210 5.625
28.351 -13.809
57.233 -11.396
32.064 -0.216
26.951 38.406
26.049 29.821
8.769 32.903
53.242 29.777
66.261 -16.513
36.686 -28.416
31.305 -31.952
17.554 -33.048
41.170 -16.625
41.736 29.177
49.100 -0.941
36.821 32.709
60.921 27.011
14.468 39.773
58.973 13.832
27.296 10.884
57.728 15.888
32.163 5.392
32.151 23.105
45.702 29.908
49.212 28.933
66.670 13.777
45.911 35.885
11.734 29.649
6.533 15.248
11.410 14.676
43.630 14.778
27.624 -1.769
30.509 28.900
45.781 -22.461
32.851 -6.004
5.917 -11.207
5.752 -0.824
54.119 -35.215
30.226 -31.991
36.035 -27.706
57.922 2.295
36.893 -15.356
52.055 -17.340
14.283 -23.049
52.615 -15.247
47.488 -19.099
39.159 -12.082
47.662 -23.122
36.840 -32.997
37.693 -42.956
43.515 -11.485
66.530 -1.423
39.725 11.990
35.343 3.615
43.263 15.264
5.479 1.685
30.877 -1.924
25.406 30.037
18.795 31.282
44.761 27.350
55.777 -13.329
57.821 2.995
50.746 9.883
13.317 10.136
41.548 37.516
39.299 38.281
31.004 28.857
34.267 32.239
46.160 31.826
29.098 31.681
39.965 4.442
44.107 -15.395
33.315 24.711
24.268 -25.626
26.223 -36.639
33.014 -40.363
28.335 -36.044
8.690 -29.713
40.648 -23.160
15.370 -19.510
9.857 -0.129
9.968 3.809
23.541 20.452
32.264 9.628
25.879 23.860
41.337 -15.306
35.871 -15.838
15.980 -10.856
17.748 -20.132
28.199 -46.083
11.683 -28.540
10.777 -6.772
4.683 1.665
58.049 -22.754
31.209 -17.268
69.469 11.094
59.787 0.102
57.124 23.863
65.044 -5.799
56.695 -32.383
60.103 -17.775
33.356 -1.988
30.661 15.955
23.271 -2.109
24.843 22.429
23.142 19.292
34.270 12.823
15.156 -4.457
27.861 -21.930
38.816 6.121
21.804 -15.828
45.814 -17.672
36.235 -17.501
66.060 10.808
66.684 12.337
49.385 16.568
38.302 3.315
58.970 26.751
55.762 34.911
48.182 29.498
53.613 13.011
53.835 -25.962
38.086 -27.690
40.134 -36.338
21.353 -39.460
13.767 -23.364
28.820 -35.637
51.005 -14.326
30.261 -36.324
29.419 -26.390
46.661 20.599
32.062 33.175
26.245 16.548
15.257 22.926
26.663 36.995
55.279 28.441
53.375 4.234
40.916 32.123
51.028 15.898
17.152 5.875
20.261 -3.412
67.151 -3.334
50.003 -29.107
45.154 -23.992
46.892 -10.041
47.444 -22.398
62.721 -17.030
44.307 -17.051
15.979 4.524
10.469 8.185
36.339 14.385
53.429 18.738
72.382 9.619
56.753 -0.853
47.160 -7.802
51.305 23.515
47.277 33.819
22.183 13.967
58.433 6.500
43.912 -29.708
62.021 -15.960
55.730 13.164
30.272 -1.332
-1.426 -15.370
32.891 -23.289
35.809 -35.011
28.687 -18.519
58.085 -9.361
27.922 -29.149
13.150 -36.891
26.435 -22.402
56.930 -28.335
53.675 -38.933
41.309 -33.165
57.731 -2.581
56.436 -33.677
27.291 12.903
36.122 11.947
36.373 -23.419
31.919 -33.538
57.483 20.372
67.776 8.435
57.830 6.238
57.394 18.376
58.114 1.310
43.305 -30.953
36.779 -23.902
26.558 36.582
23.186 12.805
20.291 -5.122
35.704 -4.983
47.352 14.439
17.938 21.540
33.231 41.102
36.369 25.001
34.144 38.264
44.741 10.075
32.974 25.520
24.569 35.015
37.943 41.628
23.866 -3.928
23.479 -25.572
40.820 -31.064
39.263 -38.520
44.966 -36.673
43.633 -30.831
33.276 -42.635
9.004 -31.855
30.062 -30.157
48.894 19.633
55.926 6.926
41.181 -24.039
61.095 7.172
29.859 -7.709
43.206 29.576
1.798 29.884
30.845 31.129
35.051 31.665
64.643 -16.272
39.921 -25.978
45.670 -27.578
51.883 -11.272
45.051 7.286
24.115 10.249
49.585 10.070
42.014 35.086
29.183 46.294
39.396 25.208
34.873 -0.279
49.448 -11.117
37.413 -1.421
10.321 -22.079
28.604 19.480
58.030 21.187
17.719 20.204
49.823 16.869
57.021 30.910
55.067 21.638
51.402 -2.267
28.903 0.717
54.540 -27.408
52.432 -18.492
55.699 32.978
47.540 -22.291
18.390 -20.804
19.722 -39.889
20.753 -25.721
27.944 -5.799
27.578 -37.653
41.435 -36.628
61.889 -2.393
32.475 -8.254
26.442 -41.969
44.977 -23.070
47.979 -28.609
46.679 -0.891
28.169 29.506
34.186 29.394
54.531 14.632
33.026 29.262
38.579 1.995
26.300 32.650
49.456 17.680
32.192 9.977
13.070 0.829
4.889 1.958
12.220 -15.234
4.050 3.873
14.487 -26.804
18.637 12.940
49.178 0.083
43.187 13.729
44.579 -3.306
54.383 8.600
44.999 34.463
63.971 19.234
48.150 39.720
46.176 15.975
67.833 -1.934
54.072 7.284
46.545 6.947
34.219 30.253
22.999 7.589
36.392 -27.742
7.771 0.975
5.444 2.088
48.143 -40.702
41.764 -36.890
21.103 -33.409
63.414 -1.928
18.395 22.107
19.858 2.309
38.949 -27.511
47.712 -36.890
7.795 -29.638
-2.386 -14.086
5.319 -2.519
56.835 -27.676
25.074 -34.015
23.172 -28.398
45.377 -17.219
54.091 -20.837
61.563 -11.387
56.109 -6.537
56.873 17.270
59.707 -17.368
53.774 16.920
64.072 11.351
58.979 4.674
32.435 26.981
43.592 31.405
39.186 21.010
63.007 27.066
40.931 17.406
33.945 28.437
50.249 24.809
49.416 34.085
58.565 23.641
30.701 -22.993
58.797 -16.422
12.917 -36.367
17.365 -2.912
44.248 -7.791
30.865 -4.467
37.725 24.245
57.822 5.065
39.940 -2.267
61.575 -30.283
57.628 4.005
60.807 11.383
52.020 -7.542
50.350 -0.827
57.569 0.291
58.157 12.091
63.155 19.087
67.004 8.601
63.664 -21.118
12.621 -40.139
33.093 -9.742
30.133 -34.266
51.107 -41.747
50.713 -31.643
57.529 -29.467
34.116 -30.449
45.008 -14.087
18.215 -31.487
5.041 1.826
19.449 16.848
45.391 31.633
52.264 38.319
52.693 9.008
34.793 6.288
43.964 28.772
48.479 28.367
28.427 29.210
41.917 10.580
31.342 1.809
32.110 27.670
16.602 14.410
13.819 30.565
30.641 37.458
33.253 31.402
30.327 24.178
46.320 43.492
53.024 29.703
40.735 31.348
35.923 33.288
28.731 -14.805
51.094 -29.496
61.274 -20.985
47.961 -26.901
-1.003 -12.633
14.865 -24.554
15.878 -2.600
6.512 -1.565
5.284 -2.529
37.601 -34.439
16.905 -29.061
7.427 -21.621
4.013 18.104
5.243 2.492
47.386 34.877
10.016 35.518
34.343 45.306
14.225 25.624
36.242 38.700
42.319 33.681
39.463 18.526
40.364 15.260
40.167 26.170
9.720 6.635
58.210 0.745
36.165 -19.432
30.655 9.956
30.072 7.862
13.600 31.576
35.052 31.879
52.145 31.468
51.219 18.723
48.593 20.906
44.022 -7.949
63.804 -2.858
48.327 -28.892
21.344 -30.678
30.999 17.305
68.318 22.582
66.177 16.466
67.017 15.157
42.750 -21.717
49.329 -2.617
52.385 -19.795
15.615 -37.395
26.849 -39.042
34.947 -33.300
27.817 -43.404
45.609 -35.788
19.677 -26.603
24.719 -31.586
10.560 -9.580
24.258 -34.491
60.409 -19.333
26.795 -27.865
3.720 -30.461
33.722 -26.393
23.792 -29.401
32.719 -11.907
34.731 3.863
25.068 25.722
58.237 20.775
40.248 31.078
4.216 15.038
17.586 19.223
34.866 30.053
7.466 38.236
40.218 3.193
68.540 6.885
56.753 -26.243
52.800 -7.510
49.281 28.840
53.025 20.606
35.109 -1.052
49.131 -25.352
22.344 29.821
51.543 16.753
19.847 -8.300
44.270 -25.082
44.793 -37.908
18.386 -26.646
47.003 -31.218
37.781 12.091
55.828 -23.063
64.476 -14.161
51.405 26.618
10.816 -23.448
13.914 -12.976
15.707 -11.612
39.937 -26.778
34.094 -37.684
11.354 -29.943
30.516 -29.780
9.747 -3.170
29.514 0.417
40.501 -19.460
55.631 -30.171
67.334 1.709
60.684 -21.270
37.174 -37.933
37.002 -39.205
43.399 -39.094
1.846 -10.894
26.018 28.496
14.715 3.466
15.717 28.055
56.421 7.202
56.928 -1.108
39.358 -35.549
53.069 -27.484
35.614 -17.681
32.542 -32.806
29.896 -39.009
35.787 -25.927
28.040 -14.838
28.941 -5.442
51.840 26.553
51.336 6.036
58.916 -16.775
36.759 -42.020
41.331 -32.161
58.943 4.034
50.354 20.830
69.640 -7.577
53.713 -19.651
68.361 0.245
44.966 20.466
48.353 36.715
41.561 42.441
41.074 34.036
61.234 29.153
52.935 -6.862
55.420 15.352
68.429 -9.475
53.466 3.267
37.873 28.555
43.952 30.607
44.025 24.889
49.571 38.210
64.531 -14.737
29.622 -28.911
21.157 -34.108
26.733 -35.402
29.896 -34.411
26.012 -24.301
35.474 -40.289
14.573 1.001
43.140 13.815
38.373 -44.452
64.950 -11.768
28.040 -4.903
72.857 15.464
51.424 -12.470
33.478 12.637
39.375 -4.452
63.711 19.895
43.309 29.669
52.614 -2.203
69.101 -8.343
31.278 32.319
35.096 28.785
64.808 -9.833
72.074 -5.289
49.962 0.646
67.821 8.584
42.815 -15.272
53.440 -9.511
61.802 1.694
25.848 -36.499
32.030 -29.572
26.934 -29.134
58.563 -18.446
54.669 13.119
29.705 -13.305
57.533 -4.169
50.456 2.204
33.351 16.702
61.467 14.272
35.991 -11.661
64.012 -1.552
47.490 35.007
63.675 7.281
30.219 31.212
20.402 37.799
7.643 11.657
31.887 -27.247
26.383 -30.924
23.933 -31.428
32.111 -20.434
40.303 -44.878
53.351 -29.035
49.142 -27.869
21.208 -40.293
3.352 -14.583
44.078 -32.234
26.334 -37.915
49.993 -22.575
54.208 -14.600
61.638 -13.718
4.959 -2.986
57.694 -29.167
42.533 -33.234
34.238 -28.799
24.527 -32.231
24.776 -33.249
3.664 19.101
17.146 27.546
3.206 22.007
21.085 23.009
9.879 19.131
1.979 -22.268
28.067 -8.639
5.178 2.736
53.119 -4.706
40.760 30.118
31.143 34.543
34.257 7.550
42.040 -26.471
46.252 -32.543
24.678 -23.621
37.693 -21.928
52.050 -0.287
49.469 30.487
16.666 19.442
48.937 4.965
71.304 4.141
51.096 9.210
30.515 29.846
36.151 29.834
22.432 24.015
20.098 1.906
25.847 33.299
43.311 39.555
42.731 19.545
33.102 35.876
40.689 19.357
41.737 17.086
41.436 10.617
52.851 29.534
26.853 19.704
59.387 15.469
56.564 6.193
33.845 36.353
5.336 36.025
20.136 30.796
8.893 19.422
56.642 -10.197
61.951 -22.324
47.096 -25.888
48.940 33.991
25.837 15.340
58.075 2.643
22.152 18.932
30.251 23.524
9.403 16.238
43.986 32.378
52.167 34.729
33.353 14.264
14.780 26.349
38.806 13.603
28.205 -25.328
5.351 1.459
25.657 -22.238
25.242 -32.802
52.549 -15.323
36.303 8.673
25.455 36.575
47.144 28.535
48.518 23.571
69.577 15.417
36.880 19.272
41.157 10.142
38.435 2.126
44.007 34.588
41.543 33.292
56.300 23.442
56.004 13.252
53.278 20.767
65.991 6.598
58.460 7.313
44.153 -3.432
29.597 -2.677
56.347 -5.351
33.026 -12.918
23.107 -31.619
65.720 1.813
45.006 30.674
27.991 30.213
31.234 37.180
16.769 45.293
19.208 37.382
45.723 36.150
41.449 28.804
32.734 31.866
55.098 9.515
29.638 25.711
17.143 36.444
18.122 35.064
12.319 16.490
22.561 26.736
18.533 16.461
28.395 -5.779
8.499 -11.674
38.466 -12.640
34.443 -41.588
4.932 -22.977
24.862 -17.727
30.150 -26.151
22.018 -10.384
42.094 32.306
30.546 28.349
40.427 31.332
33.409 34.965
55.302 25.727
50.529 -17.588
43.089 -5.184
47.131 21.424
38.107 11.089
48.511 27.200
45.760 28.875
40.123 25.608
58.849 21.985
59.453 14.698
35.223 32.650
42.739 26.672
15.655 16.016
3.279 4.748
63.317 -3.814
62.329 22.290
28.920 37.482
40.383 31.729
45.743 23.517
20.227 26.135
20.679 -1.256
20.524 4.759
17.062 9.679
2.259 -11.804
9.289 -21.712
7.657 -10.321
16.195 -33.385
35.047 -30.622
46.392 -11.115
51.624 28.447
49.556 -35.226
16.496 -18.887
37.333 7.273
48.449 29.150
54.341 17.470
61.963 4.069
52.493 0.015
39.488 19.671
60.372 19.051
35.956 45.367
49.966 34.483
58.973 -24.325
40.937 -15.305
20.096 -36.497
27.881 -6.076
34.363 12.944
14.643 17.886
15.308 23.912
22.487 20.136
47.073 28.003
24.696 30.269
6.391 24.738
8.211 34.486
6.121 -1.462
27.127 10.008
39.278 39.003
40.807 27.211
61.695 -15.934
62.420 -22.972
29.862 -33.032
46.287 -37.516
30.032 -37.859
50.946 -35.038
60.941 -15.512
39.226 -38.029
57.087 -28.303
14.394 -35.720
50.443 -16.573
34.448 -9.069
28.144 -20.098
54.207 -8.230
56.299 20.379
53.840 20.779
53.738 -15.897
29.679 -4.930
35.035 -40.218
33.868 -32.635
39.295 -47.256
43.943 -40.647
31.265 0.556
42.032 -4.300
32.282 -44.349
67.128 -7.143
32.942 20.327
40.595 19.392
-3.652 25.185
43.038 27.801
40.530 20.089
43.098 29.786
39.486 7.600
42.853 14.514
36.070 -14.631
46.913 -20.658
11.333 -33.027
6.482 15.317
42.429 34.946
11.261 27.825
10.675 36.600
27.613 9.224
5.241 2.062
66.314 -27.122
43.306 25.863
31.912 19.913
33.910 23.628
31.184 15.083
29.864 8.292
22.271 17.840
45.011 34.978
33.348 39.090
38.741 35.203
54.622 19.084
37.319 -10.226
51.788 -20.430
52.200 12.605
27.850 46.561
18.463 34.675
38.634 29.685
64.981 6.286
51.042 38.849
25.389 17.507
27.515 32.590
34.902 39.821
60.301 16.799
21.667 28.737
56.747 23.449
51.620 -13.893
38.513 -19.702
20.974 -34.442
12.901 -1.378
49.973 -24.892
50.556 -25.248
42.656 -33.321
52.098 -18.984
52.810 -8.011
50.076 22.700
32.460 34.624
49.234 32.162
37.558 39.493
31.740 -12.704
53.750 -38.665
42.456 -21.410
38.641 -10.414
17.030 -40.401
42.107 -35.556
60.611 -19.854
29.899 -26.571
44.050 0.818
56.482 0.407
53.953 18.718
63.947 19.581
59.892 13.812
18.810 -40.941
43.386 -28.124
68.306 -14.643
53.190 -9.181
62.543 -25.360
57.073 -14.107
47.531 4.166
47.400 -23.074
65.998 12.085
43.485 27.930
46.442 -20.395
51.986 -33.400
50.804 1.325
57.256 17.537
40.263 27.793
3.850 3.604
17.216 -12.180
22.170 -27.545
7.201 2.397
41.818 12.168
53.640 27.748
34.880 34.776
40.431 -20.210
8.865 -37.721
31.237 -28.707
54.017 -24.192
65.855 -3.725
51.245 -25.940
67.182 -12.134
47.091 11.666
57.464 -5.863
62.854 6.072
33.123 -32.249
40.609 -25.904
29.139 -20.038
57.120 5.723
50.706 -27.065
35.460 -33.278
45.635 -19.239
42.208 -20.656
29.319 -10.729
35.244 -35.659
51.493 -33.415
42.711 -36.884
49.715 -28.214
24.722 -30.148
49.092 -8.247
13.820 -1.374
47.814 -32.296
68.803 -9.894
68.294 -12.557
41.119 -33.090
49.218 -45.352
12.323 -12.169
13.116 -17.389
32.590 -2.073
28.634 8.140
29.367 -17.970
34.833 5.150
60.557 8.021
51.681 -10.499
43.107 -23.906
59.504 15.707
63.935 -2.661
44.752 -40.437
15.653 -24.451
2.791 -13.929
4.614 -2.564
5.215 2.262
13.356 -16.221
4.129 3.750
65.216 5.097
51.401 32.743
4.547 18.444
15.906 35.915
39.463 31.251
56.575 -8.370
45.627 -20.121
58.997 0.809
48.021 -12.498
57.836 5.964
40.866 23.587
49.606 -3.026
49.588 -7.588
29.894 28.705
34.402 13.237
36.254 32.249
31.504 25.171
23.055 36.867
49.413 34.792
34.170 36.157
53.008 3.838
60.550 26.111
62.617 13.341
62.230 -25.962
44.718 -24.637
54.876 -17.475
60.927 3.626
52.012 25.097
47.967 30.893
35.114 30.066
50.233 13.181
22.798 27.732
34.927 30.279
12.744 21.344
13.168 -17.044
25.430 28.995
33.273 41.379
53.946 20.861
52.669 24.305
53.940 26.053
49.845 20.981
16.851 -3.804
58.906 -25.427
59.101 -16.579
46.336 -30.017
19.121 -22.393
35.901 -33.580
37.411 -20.569
14.087 6.172
3.836 4.281
68.599 -3.310
45.787 -30.242
11.656 -5.981
29.049 19.839
59.040 -19.387
58.540 -17.960
50.410 -42.615
50.481 22.125
48.522 31.188
17.087 29.980
57.713 19.686
58.849 -16.870
34.560 -26.664
31.600 -19.706
18.904 22.730
23.336 29.480
27.733 29.745
15.406 31.132
27.327 32.149
16.353 16.920
24.313 -34.876
35.794 -33.592
32.634 -39.330
54.943 -35.485
58.184 -9.136
53.473 -14.900
56.252 -7.515
49.517 10.148
67.793 3.994
55.762 8.505
57.289 34.551
44.597 41.469
57.829 -17.889
47.621 -4.132
49.409 28.263
53.247 -2.499
66.521 -5.108
22.916 -4.541
26.882 -5.617
21.728 20.441
23.819 -39.833
22.654 2.999
47.492 14.441
47.677 34.481
22.460 40.421
22.097 24.768
27.663 25.692
34.314 34.363
11.409 13.855
19.749 17.961
44.885 36.812
44.899 41.473
66.173 24.057
64.433 -15.443
57.509 8.823
46.392 23.976
47.918 27.052
46.040 27.617
31.764 28.993
47.022 32.870
28.694 15.524
42.587 30.265
65.185 -12.658
46.106 -18.542
29.700 -30.927
44.770 -24.716
52.594 -25.424
17.914 -1.029
15.463 -31.909
55.729 -21.201
66.335 12.282
53.511 2.483
31.755 34.881
49.477 26.222
56.817 7.538
56.186 -22.865
58.887 -26.041
48.272 -29.466
37.189 -31.968
23.671 11.691
20.449 21.635
46.422 17.662
48.010 26.648
55.492 9.675
27.972 43.639
68.840 17.475
32.513 -6.263
47.462 18.141
46.894 33.213
45.200 -32.320
27.012 -35.397
21.723 -31.064
18.264 -37.447
20.704 -32.981
40.551 -29.819
24.908 -29.773
34.164 -19.890
52.521 -23.277
46.079 -12.992
48.115 -12.477
30.926 -22.978
54.003 -24.077
42.786 6.537
49.262 19.668
36.566 28.594
36.772 33.751
40.914 30.093
61.807 3.588
58.069 18.692
51.112 25.892
30.116 46.273
7.613 37.783
29.030 33.566
19.968 31.949
40.182 39.849
56.603 24.741
52.033 32.304
32.579 18.733
48.778 23.887
39.274 21.588
43.877 33.873
38.955 24.085
54.866 -10.013
40.776 -1.744
42.560 -14.410
40.835 -32.710
32.077 1.105
40.588 23.527
59.381 7.694
53.499 16.606
47.253 28.791
57.522 11.785
59.740 -9.219
37.178 3.744
51.188 -7.570
41.244 -1.965
55.757 -20.466
62.794 -8.485
44.297 -10.087
55.681 0.859
48.946 -11.143
28.584 -14.067
50.155 -31.387
62.887 -20.240
69.936 1.350
64.468 7.104
39.405 -33.030
42.277 -35.784
47.172 -28.274
54.663 -11.266
30.556 -31.065
52.414 -16.177
48.613 -25.212
60.067 -21.324
42.439 -24.744
7.030 -36.405
23.036 -27.524
60.821 0.162
47.503 -6.903
40.330 9.375
38.367 -17.356
44.049 -13.691
24.087 -30.270
63.482 -13.333
62.286 -7.284
52.003 -34.785
16.794 -26.179
32.386 -38.979
47.667 -7.008
60.685 -30.156
55.779 5.480
42.834 -0.181
48.955 -6.121
61.083 4.334
61.995 -4.721
53.960 23.442
58.185 -2.427
55.580 -12.881
48.363 12.641
59.107 19.957
64.501 -11.279
39.041 -4.953
47.591 0.888
44.052 5.408
48.724 -6.034
47.339 -3.951
48.304 14.492
50.553 -22.662
41.813 -19.976
32.396 -0.430
53.671 22.002
39.713 26.417
68.783 6.626
53.361 -6.976
26.420 -5.434
22.375 -26.921
40.376 5.316
46.359 38.466
43.552 2.866
15.511 -5.994
31.000 32.911
23.995 -36.429
17.104 -17.524
27.394 -29.703
41.312 -21.503
37.075 -8.787
48.117 17.718
16.568 13.252
38.636 21.389
5.649 -0.776
17.248 -15.259
24.415 -3.482
8.440 1.323
5.454 -0.473
47.213 34.844
24.246 27.629
17.517 29.934
47.187 24.328
24.591 44.050
25.563 23.469
16.195 31.274
8.791 19.297
19.497 16.927
31.784 -26.912
68.405 2.879
62.876 20.208
66.117 -10.062
50.375 -32.632
47.224 -25.952
30.730 -36.834
58.361 -24.002
65.693 0.173
63.486 -9.348
63.156 0.706
38.194 -26.177
23.028 -36.273
56.166 5.434
62.575 5.260
33.469 -15.195
48.337 -16.918
36.966 -36.582
59.587 2.397
56.133 -0.758
40.077 2.759
28.427 -8.406
18.711 -23.037
8.547 30.756
24.525 39.084
10.799 15.952
33.966 33.744
41.440 30.647
46.710 32.253
26.967 34.500
50.162 23.912
20.822 -15.598
21.510 11.743
4.661 16.756
8.236 26.370
50.860 27.070
14.901 29.128
21.090 29.862
21.422 -0.786
12.029 -25.878
56.963 -23.871
50.682 -21.906
44.280 -10.248
41.020 -20.073
35.449 -32.447
43.876 -30.462
60.819 -23.204
49.886 -36.133
41.766 -41.882
63.714 -22.505
31.013 -12.819
49.022 -7.651
54.959 -31.559
61.254 -15.564
59.621 -14.315
40.956 -28.619
26.603 -32.706
35.698 -24.863
33.487 -25.545
10.940 -24.918
20.834 -32.272
28.653 -19.501
34.974 -35.048
38.878 -28.228
54.851 -44.160
44.609 -31.566
23.526 -21.797
21.225 -34.506
21.737 -33.034
32.096 -11.909
36.089 7.763
20.351 -13.057
20.742 -18.940
38.061 -10.691
18.473 23.812
27.290 34.817
43.740 8.606
55.683 -13.654
46.655 -38.806
38.393 14.431
36.673 -37.962
46.763 -29.923
47.535 -29.939
17.446 -18.512
18.668 -31.908
14.220 -9.722
33.812 17.629
8.468 24.203
12.373 4.508
55.622 4.615
25.895 10.530
47.056 -25.337
19.781 -7.273
47.995 -11.900
67.332 14.545
41.060 25.095
57.957 0.132
58.431 5.109
46.514 -6.660
21.151 -19.630
42.840 13.951
65.473 18.793
45.405 -23.932
65.776 5.929
73.253 -1.554
62.711 2.245
35.498 14.717
50.460 -5.400
64.931 29.235
34.033 23.502
26.076 -17.173
34.967 -31.161
16.279 -13.976
23.291 13.753
9.785 13.156
5.295 2.481
52.401 0.383
68.933 7.579
60.844 20.862
33.115 32.186
29.237 31.043
18.571 29.368
43.066 34.462
26.519 3.226
46.946 27.203
37.276 25.839
41.268 34.620
22.079 18.135
27.230 -13.365
12.977 0.446
16.082 10.410
68.350 -13.112
65.641 -1.510
9.864 0.421
14.250 0.144
28.502 38.462
17.192 27.516
66.175 6.595
20.922 40.829
12.585 27.532
18.011 36.687
52.357 28.969
16.702 25.654
41.637 -14.631
53.394 -7.293
36.522 -12.848
38.623 -24.505
65.789 13.943
42.208 -3.339
30.959 -11.863
52.340 -1.332
17.352 2.199
23.952 7.948
42.437 23.347
28.199 32.222
43.873 -20.996
53.515 -21.514
10.162 -17.912
17.043 -6.040
9.314 -39.888
18.198 -31.071
10.309 -20.386
12.007 -29.496
41.993 4.801
41.224 -33.653
58.109 -31.864
18.671 -40.448
59.829 -19.945
33.119 -27.647
50.154 28.930
68.939 14.120
59.931 10.534
65.226 16.226
42.029 36.577
14.727 20.497
21.274 6.104
5.352 -0.325
56.377 34.053
32.291 30.960
27.208 -4.557
46.001 16.763
54.611 0.617
63.952 -21.879
25.807 -33.336
43.171 -32.597
13.156 -46.332
47.839 -28.378
48.783 -22.709
49.000 -34.644
24.207 -13.871
22.084 -8.791
20.353 28.757
34.303 27.930
38.894 20.535
65.202 -16.698
43.823 19.305
63.864 22.623
21.647 11.914
29.126 31.905
43.978 38.300
8.410 29.511
35.884 12.083
8.799 30.230
17.192 29.327
42.424 29.487
19.474 29.947
15.147 -26.700
29.469 -26.648
19.007 -34.815
38.478 -19.397
29.294 -18.515
41.709 -12.143
55.524 0.209
45.107 27.642
42.361 24.965
20.903 10.674
33.707 18.432
38.270 11.704
58.181 -1.756
47.588 -29.929
50.209 -5.585
52.512 21.262
56.915 21.742
23.953 24.023
64.472 18.244
60.637 11.717
23.417 35.396
29.753 15.618
41.246 28.184
10.649 34.450
2.209 27.568
6.450 16.327
24.358 30.898
20.788 35.045
43.162 32.125
10.830 24.562
19.490 26.026
17.655 42.423
32.964 42.040
57.797 3.917
45.058 -25.743
50.633 10.196
22.783 23.577
20.856 24.260
48.796 21.641
32.255 -33.664
57.232 -26.336
15.088 -31.574
57.847 -27.476
57.273 -22.758
46.483 12.800
25.580 35.111
36.396 29.756
20.470 -24.275
7.976 -13.158
15.762 -23.652
28.860 -7.924
25.665 1.418
44.243 24.250
35.699 33.645
41.016 30.030
56.671 22.677
34.857 38.161
35.224 36.305
51.335 37.156
50.699 19.561
37.529 32.338
25.202 40.593
21.208 37.601
63.319 9.086
25.844 18.663
43.345 29.585
62.449 19.440
48.317 21.029
23.943 31.395
40.719 -17.190
43.529 -31.587
14.909 -6.824
17.479 9.647
33.050 -9.813
18.741 -7.090
46.128 4.311
48.844 4.211
66.806 16.421
67.538 6.941
64.902 1.204
61.284 15.354
72.566 -3.303
52.558 14.822
62.283 16.926
5.285 -2.765
15.596 7.829
25.987 -8.982
43.842 8.293
46.536 31.317
62.088 15.632
31.891 -38.209
11.564 -26.418
5.055 2.548
