# Supplementary material for: Myosin V executes steps of variable length via structurally constrained diffusion
Source: eLife. 2020 Jan 15;9:e51569. doi: 10.7554/eLife.51569 (PMC7054003; doi:10.7554/eLife.51569)
Supplement: Source data 1. [file elife-51569-data1.zip › myosin_elife_source_data/Figure 3/BD_diffusion_contours/cont_rz_0kbT_volEx.txt]

-40.	0.	0
-39.5	0.	0
-39.	0.	0
-38.5	0.	0
-38.	0.	0
-37.5	0.	0
-37.	0.	0
-36.5	0.	0
-36.	0.	0
-35.5	0.	0
-35.	0.	0
-34.5	0.	0
-34.	0.	0
-33.5	0.	0
-33.	0.	0
-32.5	0.	0
-32.	0.	0
-31.5	0.	0
-31.	0.	0
-30.5	0.	0
-30.	0.	0
-29.5	0.	0
-29.	0.	0
-28.5	0.	0
-28.	0.	0
-27.5	0.	0
-27.	0.	0
-26.5	0.	0
-26.	0.	0
-25.5	0.	0
-25.	0.	0
-24.5	0.	0
-24.	0.	0
-23.5	0.	0
-23.	0.	0
-22.5	0.	0
-22.	0.	0
-21.5	0.	0
-21.	0.	0
-20.5	0.	0
-20.	0.	0
-19.5	0.	0
-19.	0.	0
-18.5	0.	0
-18.	0.	0
-17.5	0.	0
-17.	0.	0
-16.5	0.	0
-16.	0.	0
-15.5	0.	0
-15.	0.	0
-14.5	0.	0
-14.	0.	0
-13.5	0.	0
-13.	0.	0
-12.5	0.	0
-12.	0.	0
-11.5	0.	0
-11.	0.	0
-10.5	0.	0
-10.	0.	0
-9.5	0.	0
-9.	0.	0
-8.5	0.	0
-8.	0.	0
-7.5	0.	0
-7.	0.	0
-6.5	0.	0
-6.	0.	0
-5.5	0.	0
-5.	0.	0
-4.5	0.	0
-4.	0.	0
-3.5	0.	0
-3.	0.	0
-2.5	0.	0
-2.	0.	0
-1.5	0.	0
-1.	0.	0
-0.5	0.	0
0.	0.	0
0.5	0.	0
1.	0.	0
1.5	0.	0
2.	0.	0
2.5	0.	0
3.	0.	0
3.5	0.	0
4.	0.	0
4.5	0.	0
5.	0.	0
5.5	0.	0
6.	0.	0
6.5	0.	0
7.	0.	0
7.5	0.	0
8.	0.	0
8.5	0.	0
9.	0.	0
9.5	0.	0
10.	0.	0
10.5	0.	0
11.	0.	0
11.5	0.	0
12.	0.	0
12.5	0.	0
13.	0.	0
13.5	0.	0
14.	0.	0
14.5	0.	0
15.	0.	0
15.5	0.	0
16.	0.	0
16.5	0.	0
17.	0.	0
17.5	0.	0
18.	0.	0
18.5	0.	0
19.	0.	0
19.5	0.	0
20.	0.	0
20.5	0.	0
21.	0.	0
21.5	0.	0
22.	0.	0
22.5	0.	0
23.	0.	0
23.5	0.	0
24.	0.	0
24.5	0.	0
25.	0.	0
25.5	0.	0
26.	0.	0
26.5	0.	0
27.	0.	0
27.5	0.	0
28.	0.	0
28.5	0.	0
29.	0.	0
29.5	0.	0
30.	0.	0
30.5	0.	0
31.	0.	0
31.5	0.	0
32.	0.	0
32.5	0.	0
33.	0.	0
33.5	0.	0
34.	0.	0
34.5	0.	0
35.	0.	0
35.5	0.	0
36.	0.	0
36.5	0.	0
37.	0.	0
37.5	0.	0
38.	0.	0
38.5	0.	0
39.	0.	0
39.5	0.	0
40.	0.	0
40.5	0.	0
41.	0.	0
41.5	0.	0
42.	0.	0
42.5	0.	0
43.	0.	0
43.5	0.	0
44.	0.	0
44.5	0.	0
45.	0.	0
45.5	0.	0
46.	0.	0
46.5	0.	0
47.	0.	0
47.5	0.	0
48.	0.	0
48.5	0.	0
49.	0.	0
49.5	0.	0
50.	0.	0
50.5	0.	0
51.	0.	0
51.5	0.	0
52.	0.	0
52.5	0.	0
53.	0.	0
53.5	0.	0
54.	0.	0
54.5	0.	0
55.	0.	0
55.5	0.	0
56.	0.	0
56.5	0.	0
57.	0.	0
57.5	0.	0
58.	0.	0
58.5	0.	0
59.	0.	0
59.5	0.	0
60.	0.	0
60.5	0.	0
61.	0.	0
61.5	0.	0
62.	0.	0
62.5	0.	0
63.	0.	0
63.5	0.	0
64.	0.	0
64.5	0.	0
65.	0.	0
65.5	0.	0
66.	0.	0
66.5	0.	0
67.	0.	0
67.5	0.	0
68.	0.	0
68.5	0.	0
69.	0.	0
69.5	0.	0
70.	0.	0
-40.	0.5	1.1344990261385845e-12
-39.5	0.5	1.3979801091216788e-12
-39.	0.5	2.560538633422022e-12
-38.5	0.5	3.977284346455445e-12
-38.	0.5	5.3940300594888685e-12
-37.5	0.5	6.810775772522292e-12
-37.	0.5	9.15084247456722e-12
-36.5	0.5	1.5443989231428194e-11
-36.	0.5	2.1737135988289163e-11
-35.5	0.5	2.8030282745150133e-11
-35.	0.5	3.4323429502011105e-11
-34.5	0.5	4.891531737207962e-11
-34.	0.5	6.906056595675857e-11
-33.5	0.5	8.920581454143755e-11
-33.	0.5	1.0935106312611653e-10
-32.5	0.5	1.2969312782507779e-10
-32.	0.5	1.720835840434075e-10
-31.5	0.5	2.144740402617372e-10
-31.	0.5	2.5686449648006687e-10
-30.5	0.5	2.9925495269839665e-10
-30.	0.5	3.459363566079194e-10
-29.5	0.5	3.9857754895862244e-10
-29.	0.5	4.5121874130932547e-10
-28.5	0.5	5.038599336600285e-10
-28.	0.5	5.565011260107315e-10
-27.5	0.5	5.868772996636121e-10
-27.	0.5	6.126397471543436e-10
-26.5	0.5	6.384021946450749e-10
-26.	0.5	6.641646421358062e-10
-25.5	0.5	6.782483154531604e-10
-25.	0.5	6.549612618069742e-10
-24.5	0.5	6.316742081607878e-10
-24.	0.5	6.083871545146015e-10
-23.5	0.5	5.851001008684151e-10
-23.	0.5	5.471982860816496e-10
-22.5	0.5	5.013524781540769e-10
-22.	0.5	4.5550667022650404e-10
-21.5	0.5	4.0966086229893124e-10
-21.	0.5	3.651959124200168e-10
-20.5	0.5	3.4332141759217255e-10
-20.	0.5	3.214469227643284e-10
-19.5	0.5	2.995724279364843e-10
-19.	0.5	2.7769793310864014e-10
-18.5	0.5	2.766270807936895e-10
-18.	0.5	2.992660659540328e-10
-17.5	0.5	3.219050511143761e-10
-17.	0.5	3.445440362747194e-10
-16.5	0.5	3.6718302143506265e-10
-16.	0.5	4.105652460200228e-10
-15.5	0.5	4.568538309604837e-10
-15.	0.5	5.031424159009445e-10
-14.5	0.5	5.494310008414054e-10
-14.	0.5	5.891409004691741e-10
-13.5	0.5	6.124959559959681e-10
-13.	0.5	6.35851011522762e-10
-12.5	0.5	6.592060670495561e-10
-12.	0.5	6.8256112257635e-10
-11.5	0.5	6.714706447808614e-10
-11.	0.5	6.453783454741734e-10
-10.5	0.5	6.192860461674854e-10
-10.	0.5	5.931937468607975e-10
-9.5	0.5	5.643045398368858e-10
-9.	0.5	5.119160330128954e-10
-8.5	0.5	4.5952752618890483e-10
-8.	0.5	4.0713901936491433e-10
-7.5	0.5	3.5475051254092383e-10
-7.	0.5	3.144693542711399e-10
-6.5	0.5	2.8553956191414126e-10
-6.	0.5	2.5660976955714266e-10
-5.5	0.5	2.2767997720014404e-10
-5.	0.5	1.987501848431454e-10
-4.5	0.5	3.2138554287168354e-10
-4.	0.5	4.561569814581659e-10
-3.5	0.5	5.909284200446483e-10
-3.	0.5	7.256998586311305e-10
-2.5	0.5	1.2029137977202238e-9
-2.	0.5	2.358025880045009e-9
-1.5	0.5	3.5131379623697953e-9
-1.	0.5	4.6682500446945805e-9
-0.5	0.5	5.823362127019366e-9
0.	0.5	1.0470565363235169e-8
0.5	0.5	1.6310738516485912e-8
1.	0.5	2.2150911669736662e-8
1.5	0.5	2.7991084822987405e-8
2.	0.5	3.594175104691787e-8
2.5	0.5	5.538759177728372e-8
3.	0.5	7.483343250764955e-8
3.5	0.5	9.427927323801539e-8
4.	0.5	1.1372511396838124e-7
4.5	0.5	1.4568997336419736e-7
5.	0.5	1.8729846559233605e-7
5.5	0.5	2.2890695782047473e-7
6.	0.5	2.705154500486134e-7
6.5	0.5	3.121239422767521e-7
7.	0.5	3.653578661320797e-7
7.5	0.5	4.188945087450752e-7
8.	0.5	4.7243115135807063e-7
8.5	0.5	5.25967793971066e-7
9.	0.5	5.716671850623731e-7
9.5	0.5	6.048141183078167e-7
10.	0.5	6.379610515532602e-7
10.5	0.5	6.71107984798704e-7
11.	0.5	7.042549180441477e-7
11.5	0.5	7.066965412220643e-7
12.	0.5	7.011778522308731e-7
12.5	0.5	6.956591632396821e-7
13.	0.5	6.90140474248491e-7
13.5	0.5	6.806341340862257e-7
14.	0.5	6.55556218037868e-7
14.5	0.5	6.304783019895106e-7
15.	0.5	6.054003859411529e-7
15.5	0.5	5.803224698927954e-7
16.	0.5	5.636028706780846e-7
16.5	0.5	5.521461208091949e-7
17.	0.5	5.406893709403054e-7
17.5	0.5	5.292326210714157e-7
18.	0.5	5.194439882547939e-7
18.5	0.5	5.793398015109398e-7
19.	0.5	6.392356147670856e-7
19.5	0.5	6.991314280232313e-7
20.	0.5	7.590272412793772e-7
20.5	0.5	9.198647402704028e-7
21.	0.5	1.2128123018641435e-6
21.5	0.5	1.5057598634578842e-6
22.	0.5	1.798707425051625e-6
22.5	0.5	2.0916549866453656e-6
23.	0.5	2.834029288507003e-6
23.5	0.5	3.660179715947444e-6
24.	0.5	4.4863301433878855e-6
24.5	0.5	5.312480570828326e-6
25.	0.5	6.358697273156553e-6
25.5	0.5	8.055939383739505e-6
26.	0.5	9.753181494322458e-6
26.5	0.5	0.000011450423604905409
27.	0.5	0.000013147665715488362
27.5	0.5	0.000015616064349400524
28.	0.5	0.000018477519903996647
28.5	0.5	0.000021338975458592767
29.	0.5	0.00002420043101318889
29.5	0.5	0.000027161719420277704
30.	0.5	0.0000314071368975137
30.5	0.5	0.00003565255437474971
31.	0.5	0.000039897971851985715
31.5	0.5	0.00004414338932922172
32.	0.5	0.00004887315041636583
32.5	0.5	0.00005412366588356372
33.	0.5	0.00005937418135076161
33.5	0.5	0.0000646246968179595
34.	0.5	0.00006987521228515738
34.5	0.5	0.00007459033847223107
35.	0.5	0.00007924039830267434
35.5	0.5	0.00008389045813311761
36.	0.5	0.00008854051796356089
36.5	0.5	0.0000923836158755413
37.	0.5	0.00009435620618266635
37.5	0.5	0.00009632879648979137
38.	0.5	0.00009830138679691643
38.5	0.5	0.00010027397710404146
39.	0.5	0.00009958307062248288
39.5	0.5	0.00009781027691265664
40.	0.5	0.0000960374832028304
40.5	0.5	0.00009426468949300416
41.	0.5	0.00009213040062584164
41.5	0.5	0.00008736738903428492
42.	0.5	0.00008260437744272819
42.5	0.5	0.00007784136585117148
43.	0.5	0.00007307835425961475
43.5	0.5	0.00006795201937877523
44.	0.5	0.00006250432408611326
44.5	0.5	0.00005705662879345131
45.	0.5	0.00005160893350078936
45.5	0.5	0.000046161238208127405
46.	0.5	0.00004196211300741378
46.5	0.5	0.00003784212529396689
47.	0.5	0.00003372213758052
47.5	0.5	0.00002960214986707311
48.	0.5	0.000026062969838091525
48.5	0.5	0.000023601736920720687
49.	0.5	0.00002114050400334985
49.5	0.5	0.000018679271085979018
50.	0.5	0.00001621803816860818
50.5	0.5	0.00001456286369496437
51.	0.5	0.000013162376067490923
51.5	0.5	0.000011761888440017476
52.	0.5	0.000010361400812544028
52.5	0.5	9.056532568823903e-6
53.	0.5	8.219673598519355e-6
53.5	0.5	7.382814628214806e-6
54.	0.5	6.545955657910255e-6
54.5	0.5	5.709096687605705e-6
55.	0.5	5.054392731076537e-6
55.5	0.5	4.531918802473601e-6
56.	0.5	4.009444873870665e-6
56.5	0.5	3.4869709452677283e-6
57.	0.5	2.9644970166647916e-6
57.5	0.5	2.637767815279432e-6
58.	0.5	2.3131852551000606e-6
58.5	0.5	1.988602694920689e-6
59.	0.5	1.6640201347413176e-6
59.5	0.5	1.3958525277304258e-6
60.	0.5	1.2126949139537306e-6
60.5	0.5	1.0295373001770354e-6
61.	0.5	8.463796864003402e-7
61.5	0.5	6.632220726236452e-7
62.	0.5	5.57210681217955e-7
62.5	0.5	4.694537012681993e-7
63.	0.5	3.816967213184438e-7
63.5	0.5	2.9393974136868804e-7
64.	0.5	2.1775199138685233e-7
64.5	0.5	1.8296606426361292e-7
65.	0.5	1.481801371403735e-7
65.5	0.5	1.1339421001713407e-7
66.	0.5	7.860828289389462e-8
66.5	0.5	5.872027482706996e-8
67.	0.5	4.7651179804294314e-8
67.5	0.5	3.658208478151867e-8
68.	0.5	2.551298975874302e-8
68.5	0.5	1.4761406107314413e-8
69.	0.5	1.2067829556518748e-8
69.5	0.5	9.374253005723084e-9
70.	0.5	6.680676454927416e-9
-40.	1.	1.8935900695121727e-12
-39.5	1.	2.3308373336442513e-12
-39.	1.	4.223863628111124e-12
-38.5	1.	6.528467793551181e-12
-38.	1.	8.833071958991236e-12
-37.5	1.	1.1137676124431292e-11
-37.	1.	1.4925966572467356e-11
-36.5	1.	2.5066469004348363e-11
-36.	1.	3.5206971436229364e-11
-35.5	1.	4.534747386811037e-11
-35.	1.	5.548797629999137e-11
-34.5	1.	7.894132826527471e-11
-34.	1.	1.1130338753806213e-10
-33.5	1.	1.4366544681084956e-10
-33.	1.	1.76027506083637e-10
-32.5	1.	2.0870534328015713e-10
-32.	1.	2.7675830878373493e-10
-31.5	1.	3.4481127428731273e-10
-31.	1.	4.128642397908904e-10
-30.5	1.	4.809172052944683e-10
-30.	1.	5.558649429653156e-10
-29.5	1.	6.403889762296521e-10
-29.	1.	7.249130094939886e-10
-28.5	1.	8.094370427583252e-10
-28.	1.	8.939610760226617e-10
-27.5	1.	9.42780088572945e-10
-27.	1.	9.842003564635338e-10
-26.5	1.	1.0256206243541227e-9
-26.	1.	1.0670408922447114e-9
-25.5	1.	1.0897195613448538e-9
-25.	1.	1.0524272813658887e-9
-24.5	1.	1.0151350013869235e-9
-24.	1.	9.778427214079585e-10
-23.5	1.	9.405504414289935e-10
-23.	1.	8.797943789395916e-10
-22.5	1.	8.06284353143683e-10
-22.	1.	7.327743273477742e-10
-21.5	1.	6.592643015518656e-10
-21.	1.	5.87970049501367e-10
-20.5	1.	5.52925241952177e-10
-20.	1.	5.178804344029872e-10
-19.5	1.	4.828356268537973e-10
-19.	1.	4.477908193046074e-10
-18.5	1.	4.4612564181727197e-10
-18.	1.	4.825031101435964e-10
-17.5	1.	5.188805784699208e-10
-17.	1.	5.552580467962451e-10
-16.5	1.	5.916355151225695e-10
-16.	1.	6.612592201154265e-10
-15.5	1.	7.355410955241607e-10
-15.	1.	8.098229709328949e-10
-14.5	1.	8.84104846341629e-10
-14.	1.	9.47809934375312e-10
-13.5	1.	9.85220755334936e-10
-13.	1.	1.0226315762945597e-9
-12.5	1.	1.0600423972541836e-9
-12.	1.	1.0974532182138073e-9
-11.5	1.	1.079548946438308e-9
-11.	1.	1.0375536803291267e-9
-10.5	1.	9.955584142199454e-10
-10.	1.	9.535631481107643e-10
-9.5	1.	9.07048432325678e-10
-9.	1.	8.225618155688682e-10
-8.5	1.	7.380751988120583e-10
-8.	1.	6.535885820552484e-10
-7.5	1.	5.691019652984386e-10
-7.	1.	5.019745132281745e-10
-6.5	1.	4.51122319891485e-10
-6.	1.	4.0027012655479556e-10
-5.5	1.	3.494179332181061e-10
-5.	1.	2.985657398814166e-10
-4.5	1.	4.50801506353349e-10
-4.	1.	6.192988727664058e-10
-3.5	1.	7.877962391794628e-10
-3.	1.	9.562936055925197e-10
-2.5	1.	1.570453380690377e-9
-2.	1.	3.0668451185672506e-9
-1.5	1.	4.563236856444124e-9
-1.	1.	6.059628594320997e-9
-0.5	1.	7.556020332197871e-9
0.	1.	1.3583565252796534e-8
0.5	1.	2.115904497757154e-8
1.	1.	2.8734524702346547e-8
1.5	1.	3.631000442712155e-8
2.	1.	4.662418285422958e-8
2.5	1.	7.18551690838512e-8
3.	1.	9.70861553134728e-8
3.5	1.	1.2231714154309442e-7
4.	1.	1.4754812777271603e-7
4.5	1.	1.8904805539524294e-7
5.	1.	2.430802510458334e-7
5.5	1.	2.971124466964239e-7
6.	1.	3.511446423470144e-7
6.5	1.	4.051768379976048e-7
7.	1.	4.7453524302389873e-7
7.5	1.	5.442927326786824e-7
8.	1.	6.140502223334661e-7
8.5	1.	6.838077119882497e-7
9.	1.	7.436820771832618e-7
9.5	1.	7.877272319945831e-7
10.	1.	8.317723868059044e-7
10.5	1.	8.75817541617226e-7
11.	1.	9.198626964285474e-7
11.5	1.	9.250109400328483e-7
12.	1.	9.200752094013893e-7
12.5	1.	9.151394787699306e-7
13.	1.	9.102037481384717e-7
13.5	1.	9.001685996559978e-7
14.	1.	8.702204827027679e-7
14.5	1.	8.40272365749538e-7
15.	1.	8.103242487963081e-7
15.5	1.	7.803761318430783e-7
16.	1.	7.592958477211704e-7
16.5	1.	7.437992318358267e-7
17.	1.	7.28302615950483e-7
17.5	1.	7.128060000651394e-7
18.	1.	6.991708519434643e-7
18.5	1.	7.632972432876218e-7
19.	1.	8.274236346317794e-7
19.5	1.	8.915500259759368e-7
20.	1.	9.556764173200945e-7
20.5	1.	1.1333381115499953e-6
21.	1.	1.4595920931253702e-6
21.5	1.	1.785846074700745e-6
22.	1.	2.11210005627612e-6
22.5	1.	2.438354037851495e-6
23.	1.	3.2623645083960958e-6
23.5	1.	4.179160090264277e-6
24.	1.	5.095955672132458e-6
24.5	1.	6.0127512540006385e-6
25.	1.	7.1633192227849464e-6
25.5	1.	9.005459599510257e-6
26.	1.	0.000010847599976235568
26.5	1.	0.000012689740352960878
27.	1.	0.000014531880729686188
27.5	1.	0.000017138353156751385
28.	1.	0.000020134404084416776
28.5	1.	0.000023130455012082168
29.	1.	0.000026126505939747556
29.5	1.	0.00002921751167933556
30.	1.	0.000033529901274995496
30.5	1.	0.00003784229087065543
31.	1.	0.00004215468046631537
31.5	1.	0.000046467070061975306
32.	1.	0.00005127995561078108
32.5	1.	0.00005663096214326068
33.	1.	0.00006198196867574028
33.5	1.	0.00006733297520821987
34.	1.	0.00007268398174069946
34.5	1.	0.00007773220266596568
35.	1.	0.00008274362577507666
35.5	1.	0.00008775504888418763
36.	1.	0.00009276647199329861
36.5	1.	0.00009704906735297202
37.	1.	0.00009964226719501131
37.5	1.	0.00010223546703705058
38.	1.	0.00010482866687908988
38.5	1.	0.00010742186672112917
39.	1.	0.00010725225688150818
39.5	1.	0.00010596041985489679
40.	1.	0.0001046685828282854
40.5	1.	0.00010337674580167399
41.	1.	0.0001016655178732737
41.5	1.	0.00009690456058733432
42.	1.	0.00009214360330139494
42.5	1.	0.00008738264601545556
43.	1.	0.00008262168872951619
43.5	1.	0.00007730465583464659
44.	1.	0.00007149577259062103
44.5	1.	0.00006568688934659548
45.	1.	0.00005987800610256993
45.5	1.	0.000054069122858544376
46.	1.	0.00004943769867694617
46.5	1.	0.000044880904788161186
47.	1.	0.00004032411089937621
47.5	1.	0.00003576731701059124
48.	1.	0.00003180909484341904
48.5	1.	0.00002896178886358752
49.	1.	0.000026114482883756
49.5	1.	0.000023267176903924482
50.	1.	0.000020419870924092964
50.5	1.	0.00001843396519978295
51.	1.	0.00001672023243771463
51.5	1.	0.00001500649967564631
52.	1.	0.00001329276691357799
52.5	1.	0.000011688809052090424
53.	1.	0.000010622144670684298
53.5	1.	9.555480289278171e-6
54.	1.	8.488815907872043e-6
54.5	1.	7.422151526465914e-6
55.	1.	6.581508030266731e-6
55.5	1.	5.90493768991095e-6
56.	1.	5.22836734955517e-6
56.5	1.	4.551797009199389e-6
57.	1.	3.875226668843609e-6
57.5	1.	3.4509024118621074e-6
58.	1.	3.0293444201298274e-6
58.5	1.	2.6077864283975474e-6
59.	1.	2.186228436665267e-6
59.5	1.	1.8375387984614082e-6
60.	1.	1.5986522867786068e-6
60.5	1.	1.3597657750958053e-6
61.	1.	1.120879263413004e-6
61.5	1.	8.819927517302027e-7
62.	1.	7.425988131472718e-7
62.5	1.	6.267469004776833e-7
63.	1.	5.108949878080951e-7
63.5	1.	3.950430751385067e-7
64.	1.	2.942860925722384e-7
64.5	1.	2.475480571557359e-7
65.	1.	2.0081002173923345e-7
65.5	1.	1.54071986322731e-7
66.	1.	1.0733395090622851e-7
66.5	1.	8.045789604508851e-8
67.	1.	6.53392603736382e-8
67.5	1.	5.0220624702187894e-8
68.	1.	3.510198903073758e-8
68.5	1.	2.0415435041427363e-8
69.	1.	1.669452693738763e-8
69.5	1.	1.2973618833347897e-8
70.	1.	9.252710729308163e-9
-40.	1.5	4.933505280745213e-12
-39.5	1.5	6.039027507841123e-12
-39.	1.5	1.0339953429549062e-11
-38.5	1.5	1.554428393541685e-11
-38.	1.5	2.0748614441284656e-11
-37.5	1.5	2.595294494715245e-11
-37.	1.5	3.425825275025118e-11
-36.5	1.5	5.5839995996721116e-11
-36.	1.5	7.742173924319113e-11
-35.5	1.5	9.900348248966109e-11
-35.	1.5	1.20585225736131e-10
-34.5	1.5	1.6968274014373347e-10
-34.	1.5	2.3719328859034833e-10
-33.5	1.5	3.047038370369633e-10
-33.	1.5	3.7221438548357795e-10
-32.5	1.5	4.403782939886921e-10
-32.	1.5	5.817350831958914e-10
-31.5	1.5	7.230918724030896e-10
-31.	1.5	8.644486616102887e-10
-30.5	1.5	1.0058054508174874e-9
-30.	1.5	1.1615778483224754e-9
-29.5	1.5	1.337372390558354e-9
-29.	1.5	1.5131669327942325e-9
-28.5	1.5	1.688961475030111e-9
-28.	1.5	1.8647560172659895e-9
-27.5	1.5	1.9669502426985472e-9
-27.	1.5	2.053893112999248e-9
-26.5	1.5	2.140835983299948e-9
-26.	1.5	2.2277788536006494e-9
-25.5	1.5	2.2758965016733583e-9
-25.	1.5	2.1997779278925404e-9
-24.5	1.5	2.1236593541117207e-9
-24.	1.5	2.0475407803308994e-9
-23.5	1.5	1.97142220655008e-9
-23.	1.5	1.8465324550607528e-9
-22.5	1.5	1.6951326636563885e-9
-22.	1.5	1.5437328722520242e-9
-21.5	1.5	1.39233308084766e-9
-21.	1.5	1.24551960252211e-9
-20.5	1.5	1.1737369353344484e-9
-20.	1.5	1.101954268146786e-9
-19.5	1.5	1.0301716009591226e-9
-19.	1.5	9.58388933771461e-10
-18.5	1.5	9.556684384577023e-10
-18.	1.5	1.0316578551127842e-9
-17.5	1.5	1.1076472717678674e-9
-17.	1.5	1.1836366884229498e-9
-16.5	1.5	1.2596261050780321e-9
-16.	1.5	1.403877573234923e-9
-15.5	1.5	1.5576933199603079e-9
-15.	1.5	1.7115090666856935e-9
-14.5	1.5	1.865324813411079e-9
-14.	1.5	1.9969558895414903e-9
-13.5	1.5	2.0734350908265963e-9
-13.	1.5	2.1499142921117015e-9
-12.5	1.5	2.2263934933968067e-9
-12.	1.5	2.302872694681912e-9
-11.5	1.5	2.2642520010559727e-9
-11.	1.5	2.1755026575624956e-9
-10.5	1.5	2.086753314069017e-9
-10.	1.5	1.9980039705755407e-9
-9.5	1.5	1.899771633508452e-9
-9.	1.5	1.721864265471909e-9
-8.5	1.5	1.5439568974353662e-9
-8.	1.5	1.3660495293988225e-9
-7.5	1.5	1.1881421613622797e-9
-7.	1.5	1.0391488560170612e-9
-6.5	1.5	9.172642197718491e-10
-6.	1.5	7.953795835266374e-10
-5.5	1.5	6.734949472814265e-10
-5.	1.5	5.516103110362148e-10
-4.5	1.5	7.109357042269739e-10
-4.	1.5	8.927780649545033e-10
-3.5	1.5	1.0746204256820322e-9
-3.	1.5	1.2564627864095612e-9
-2.5	1.5	1.999374438676164e-9
-2.	1.5	3.852977171642908e-9
-1.5	1.5	5.706579904609651e-9
-1.	1.5	7.560182637576395e-9
-0.5	1.5	9.413785370543137e-9
0.	1.5	1.6911758146512012e-8
0.5	1.5	2.6337963424204667e-8
1.	1.5	3.576416870189732e-8
1.5	1.5	4.5190373979589977e-8
2.	1.5	5.802710740801116e-8
2.5	1.5	8.943988678341479e-8
3.	1.5	1.2085266615881842e-7
3.5	1.5	1.5226544553422206e-7
4.	1.5	1.8367822490962564e-7
4.5	1.5	2.353983186087425e-7
5.	1.5	3.0276151408618976e-7
5.5	1.5	3.701247095636369e-7
6.	1.5	4.374879050410841e-7
6.5	1.5	5.048511005185312e-7
7.	1.5	5.917891114687245e-7
7.5	1.5	6.792368380158533e-7
8.	1.5	7.666845645629822e-7
8.5	1.5	8.541322911101108e-7
9.	1.5	9.298570061308265e-7
9.5	1.5	9.868056735021018e-7
10.	1.5	1.0437543408733772e-6
10.5	1.5	1.1007030082446526e-6
11.	1.5	1.1576516756159281e-6
11.5	1.5	1.1681148979797478e-6
12.	1.5	1.1665268284736772e-6
12.5	1.5	1.1649387589676069e-6
13.	1.5	1.1633506894615363e-6
13.5	1.5	1.1556271353013198e-6
14.	1.5	1.1239448242711407e-6
14.5	1.5	1.092262513240962e-6
15.	1.5	1.0605802022107831e-6
15.5	1.5	1.0288978911806042e-6
16.	1.5	1.0055362792028779e-6
16.5	1.5	9.874138303768397e-7
17.	1.5	9.692913815508013e-7
17.5	1.5	9.51168932724763e-7
18.	1.5	9.350000713748261e-7
18.5	1.5	1.0004409873134508e-6
19.	1.5	1.0658819032520752e-6
19.5	1.5	1.1313228191906993e-6
20.	1.5	1.1967637351293237e-6
20.5	1.5	1.3851374323947067e-6
21.	1.5	1.7344026118933035e-6
21.5	1.5	2.0836677913919e-6
22.	1.5	2.4329329708904963e-6
22.5	1.5	2.7821981503890927e-6
23.	1.5	3.6659289569864405e-6
23.5	1.5	4.649287701758293e-6
24.	1.5	5.632646446530146e-6
24.5	1.5	6.616005191301999e-6
25.	1.5	7.841421327818566e-6
25.5	1.5	9.782919528077203e-6
26.	1.5	0.000011724417728335844
26.5	1.5	0.000013665915928594483
27.	1.5	0.000015607414128853123
27.5	1.5	0.000018289716129547786
28.	1.5	0.00002134960432944011
28.5	1.5	0.000024409492529332436
29.	1.5	0.00002746938072922476
29.5	1.5	0.000030617321117930215
30.	1.5	0.00003489785836750674
30.5	1.5	0.000039178395617083266
31.	1.5	0.00004345893286665979
31.5	1.5	0.000047739470116236316
32.	1.5	0.00005252450836910259
32.5	1.5	0.000057851973737409734
33.	1.5	0.00006317943910571687
33.5	1.5	0.00006850690447402401
34.	1.5	0.00007383436984233114
34.5	1.5	0.00007909628271205921
35.	1.5	0.00008435022892573178
35.5	1.5	0.00008960417513940434
36.	1.5	0.0000948581213530769
36.5	1.5	0.00009948060902180169
37.	1.5	0.0001026393993543181
37.5	1.5	0.00010579818968683451
38.	1.5	0.00010895698001935094
38.5	1.5	0.00011211577035186735
39.	1.5	0.00011249499191818483
39.5	1.5	0.00011174517891572834
40.	1.5	0.00011099536591327185
40.5	1.5	0.00011024555291081536
41.	1.5	0.00010903184803441153
41.5	1.5	0.0001044448113554664
42.	1.5	0.00009985777467652128
42.5	1.5	0.00009527073799757616
43.	1.5	0.00009068370131863103
43.5	1.5	0.0000853625530972358
44.	1.5	0.00007939208127186499
44.5	1.5	0.0000734216094464942
45.	1.5	0.00006745113762112337
45.5	1.5	0.00006148066579575257
46.	1.5	0.000056556083278726714
46.5	1.5	0.00005169779183526999
47.	1.5	0.000046839500391813275
47.5	1.5	0.00004198120894835655
48.	1.5	0.000037709138686426005
48.5	1.5	0.00003452506268884978
49.	1.5	0.000031340986691273555
49.5	1.5	0.000028156910693697333
50.	1.5	0.00002497283469612111
50.5	1.5	0.00002266598237059591
51.	1.5	0.00002063630266469817
51.5	1.5	0.000018606622958800435
52.	1.5	0.000016576943252902694
52.5	1.5	0.000014668280827717921
53.	1.5	0.000013351937735643613
53.5	1.5	0.000012035594643569305
54.	1.5	0.000010719251551494997
54.5	1.5	9.402908459420687e-6
55.	1.5	8.356234194361626e-6
55.5	1.5	7.505318013518849e-6
56.	1.5	6.654401832676074e-6
56.5	1.5	5.803485651833296e-6
57.	1.5	4.9525694709905206e-6
57.5	1.5	4.415263255036427e-6
58.	1.5	3.8813962534244385e-6
58.5	1.5	3.3475292518124508e-6
59.	1.5	2.8136622502004625e-6
59.5	1.5	2.3711744116012696e-6
60.	1.5	2.0663830806330435e-6
60.5	1.5	1.7615917496648178e-6
61.	1.5	1.4568004186965916e-6
61.5	1.5	1.152009087728366e-6
62.	1.5	9.723421303337747e-7
62.5	1.5	8.222822195084227e-7
63.	1.5	6.722223086830707e-7
63.5	1.5	5.221623978577186e-7
64.	1.5	3.913870588949616e-7
64.5	1.5	3.2962378299715785e-7
65.	1.5	2.678605070993541e-7
65.5	1.5	2.0609723120155036e-7
66.	1.5	1.443339553037466e-7
66.5	1.5	1.0859303946026634e-7
67.	1.5	8.825621660796126e-8
67.5	1.5	6.791939375565617e-8
68.	1.5	4.758257090335109e-8
68.5	1.5	2.7824694749865028e-8
69.	1.5	2.2759699012534443e-8
69.5	1.5	1.7694703275203865e-8
70.	1.5	1.2629707537873286e-8
-40.	2.	1.3375666620994851e-11
-39.5	2.	1.6320732596246036e-11
-39.	2.	2.7002639404271027e-11
-38.5	2.	3.987190597752021e-11
-38.	2.	5.274117255076942e-11
-37.5	2.	6.56104391240186e-11
-37.	2.	8.570135544715189e-11
-36.5	2.	1.367108363094675e-10
-36.	2.	1.877203171717832e-10
-35.5	2.	2.3872979803409883e-10
-35.	2.	2.897392788964144e-10
-34.5	2.	4.042316162565605e-10
-34.	2.	5.612054814191858e-10
-33.5	2.	7.18179346581811e-10
-33.	2.	8.751532117444363e-10
-32.5	2.	1.0336358322762867e-9
-32.	2.	1.36113728141845e-9
-31.5	2.	1.6886387305606128e-9
-31.	2.	2.016140179702776e-9
-30.5	2.	2.343641628844939e-9
-30.	2.	2.7047257104692117e-9
-29.5	2.	3.112453424058999e-9
-29.	2.	3.520181137648787e-9
-28.5	2.	3.927908851238574e-9
-28.	2.	4.335636564828362e-9
-27.5	2.	4.573945078253157e-9
-27.	2.	4.777146780999726e-9
-26.5	2.	4.980348483746293e-9
-26.	2.	5.183550186492863e-9
-25.5	2.	5.297002630263728e-9
-25.	2.	5.123267822824044e-9
-24.5	2.	4.949533015384357e-9
-24.	2.	4.775798207944671e-9
-23.5	2.	4.602063400504985e-9
-23.	2.	4.31526753849429e-9
-22.5	2.	3.96701625936352e-9
-22.	2.	3.6187649802327503e-9
-21.5	2.	3.2705137011019796e-9
-21.	2.	2.932856475779154e-9
-20.5	2.	2.768515035224736e-9
-20.	2.	2.604173594670317e-9
-19.5	2.	2.4398321541158982e-9
-19.	2.	2.27549071356148e-9
-18.5	2.	2.270623016261232e-9
-18.	2.	2.4475069776808326e-9
-17.5	2.	2.6243909391004336e-9
-17.	2.	2.8012749005200337e-9
-16.5	2.	2.978158861939634e-9
-16.	2.	3.3116434242634137e-9
-15.5	2.	3.6670694861186202e-9
-15.	2.	4.022495547973826e-9
-14.5	2.	4.3779216098290326e-9
-14.	2.	4.681530970554346e-9
-13.5	2.	4.856322181675938e-9
-13.	2.	5.0311133927975286e-9
-12.5	2.	5.2059046039191195e-9
-12.	2.	5.3806958150407104e-9
-11.5	2.	5.288429630040014e-9
-11.	2.	5.0798538105683486e-9
-10.5	2.	4.871277991096683e-9
-10.	2.	4.662702171625019e-9
-9.5	2.	4.432003339473666e-9
-9.	2.	4.015429476752124e-9
-8.5	2.	3.5988556140305837e-9
-8.	2.	3.182281751309042e-9
-7.5	2.	2.765707888587501e-9
-7.	2.	2.404532151258795e-9
-6.5	2.	2.095295481299051e-9
-6.	2.	1.7860588113393065e-9
-5.5	2.	1.476822141379563e-9
-5.	2.	1.167585471419819e-9
-4.5	2.	1.2806825788193788e-9
-4.	2.	1.427596673378162e-9
-3.5	2.	1.5745107679369444e-9
-3.	2.	1.7214248624957273e-9
-2.5	2.	2.573680590554454e-9
-2.	2.	4.822228493196215e-9
-1.5	2.	7.070776395837974e-9
-1.	2.	9.319324298479734e-9
-0.5	2.	1.1567872201121495e-8
0.	2.	2.0749646434578744e-8
0.5	2.	3.229995289590795e-8
1.	2.	4.385025935723715e-8
1.5	2.	5.540056581856636e-8
2.	2.	7.11365550710486e-8
2.5	2.	1.0967060738345415e-7
3.	2.	1.4820465969585967e-7
3.5	2.	1.8673871200826522e-7
4.	2.	2.2527276432067074e-7
4.5	2.	2.8883571262259605e-7
5.	2.	3.716788848439445e-7
5.5	2.	4.545220570652928e-7
6.	2.	5.373652292866412e-7
6.5	2.	6.202084015079897e-7
7.	2.	7.281725541451374e-7
7.5	2.	8.36790840944933e-7
8.	2.	9.454091277447286e-7
8.5	2.	1.054027414544524e-6
9.	2.	1.149570690591244e-6
9.5	2.	1.2241725025471404e-6
10.	2.	1.2987743145030367e-6
10.5	2.	1.3733761264589333e-6
11.	2.	1.44797793841483e-6
11.5	2.	1.469934166720987e-6
12.	2.	1.4782420951319408e-6
12.5	2.	1.4865500235428947e-6
13.	2.	1.4948579519538488e-6
13.5	2.	1.4961736278522785e-6
14.	2.	1.470184911780996e-6
14.5	2.	1.444196195709714e-6
15.	2.	1.418207479638432e-6
15.5	2.	1.3922187635671497e-6
16.	2.	1.3715008849197979e-6
16.5	2.	1.3541018112233177e-6
17.	2.	1.3367027375268375e-6
17.5	2.	1.3193036638303573e-6
18.	2.	1.3037105266377546e-6
18.5	2.	1.363559148609601e-6
19.	2.	1.423407770581447e-6
19.5	2.	1.483256392553293e-6
20.	2.	1.5431050145251391e-6
20.5	2.	1.7277136818587618e-6
21.	2.	2.075605310865439e-6
21.5	2.	2.4234969398721167e-6
22.	2.	2.771388568878794e-6
22.5	2.	3.1192801978854717e-6
23.	2.	4.010822594715025e-6
23.5	2.	5.003705100878067e-6
24.	2.	5.99658760704111e-6
24.5	2.	6.989470113204152e-6
25.	2.	8.219854852372631e-6
25.5	2.	0.00001015284605989986
26.	2.	0.00001208583726742709
26.5	2.	0.00001401882847495432
27.	2.	0.000015951819682481548
27.5	2.	0.000018562522709391426
28.	2.	0.00002151865408032628
28.5	2.	0.000024474785451261133
29.	2.	0.00002743091682219599
29.5	2.	0.000030463402433819744
30.	2.	0.00003447801664990078
30.5	2.	0.00003849263086598182
31.	2.	0.00004250724508206285
31.5	2.	0.00004652185929814389
32.	2.	0.00005101620809635505
32.5	2.	0.00005602635576090189
33.	2.	0.00006103650342544872
33.5	2.	0.00006604665108999555
34.	2.	0.00007105679875454239
34.5	2.	0.00007624959207922118
35.	2.	0.00008146458250066735
35.5	2.	0.0000866795729221135
36.	2.	0.00009189456334355969
36.5	2.	0.00009662102356818726
37.	2.	0.000100215089032364
37.5	2.	0.00010380915449654073
38.	2.	0.00010740321996071749
38.5	2.	0.00011099728542489423
39.	2.	0.00011199055586298252
39.5	2.	0.00011192740793630239
40.	2.	0.00011186426000962226
40.5	2.	0.00011180111208294211
41.	2.	0.00011126129749834516
41.5	2.	0.00010725525535800434
42.	2.	0.00010324921321766351
42.5	2.	0.00009924317107732269
43.	2.	0.00009523712893698186
43.5	2.	0.0000903537958173318
44.	2.	0.00008469449650251862
44.5	2.	0.00007903519718770545
45.	2.	0.00007337589787289227
45.5	2.	0.00006771659855807909
46.	2.	0.00006282841928424306
46.5	2.	0.000057989115522336614
47.	2.	0.00005314981176043016
47.5	2.	0.000048310507998523716
48.	2.	0.00004397374699553861
48.5	2.	0.00004056967770777911
49.	2.	0.0000371656084200196
49.5	2.	0.000033761539132260094
50.	2.	0.000030357469844500587
50.5	2.	0.000027752846349415736
51.	2.	0.00002540082032937134
51.5	2.	0.00002304879430932693
52.	2.	0.000020696768289282525
52.5	2.	0.000018470102020104774
53.	2.	0.00001685700931327097
53.5	2.	0.000015243916606437164
54.	2.	0.00001363082389960336
54.5	2.	0.000012017731192769554
55.	2.	0.000010717439077545712
55.5	2.	9.6442152713772e-6
56.	2.	8.57099146520869e-6
56.5	2.	7.497767659040179e-6
57.	2.	6.424543852871669e-6
57.5	2.	5.73781102764079e-6
58.	2.	5.055316668892338e-6
58.5	2.	4.372822310143885e-6
59.	2.	3.690327951395432e-6
59.5	2.	3.122596641567527e-6
60.	2.	2.727798312524622e-6
60.5	2.	2.3329999834817178e-6
61.	2.	1.9382016544388132e-6
61.5	2.	1.5434033253959091e-6
62.	2.	1.3071429224602817e-6
62.5	2.	1.1083959122169775e-6
63.	2.	9.096489019736732e-7
63.5	2.	7.10901891730369e-7
64.	2.	5.372016740556222e-7
64.5	2.	4.5313429037024576e-7
65.	2.	3.690669066848693e-7
65.5	2.	2.8499952299949293e-7
66.	2.	2.009321393141165e-7
66.5	2.	1.5188103420520575e-7
67.	2.	1.2355802640456185e-7
67.5	2.	9.523501860391791e-8
68.	2.	6.691201080327397e-8
68.5	2.	3.9391306344408616e-8
69.	2.	3.223197035397163e-8
69.5	2.	2.5072634363534654e-8
70.	2.	1.791329837309768e-8
-40.	2.5	2.181782796124449e-11
-39.5	2.5	2.6602437684650945e-11
-39.	2.5	4.366532537899299e-11
-38.5	2.5	6.419952801962357e-11
-38.	2.5	8.473373066025416e-11
-37.5	2.5	1.0526793330088475e-10
-37.	2.5	1.371444581440526e-10
-36.5	2.5	2.175816766222139e-10
-36.	2.5	2.980188951003753e-10
-35.5	2.5	3.7845611357853656e-10
-35.	2.5	4.5889333205669784e-10
-34.5	2.5	6.387804923693876e-10
-34.	2.5	8.852176742480232e-10
-33.5	2.5	1.131654856126659e-9
-33.	2.5	1.3780920380052944e-9
-32.5	2.5	1.626893370563881e-9
-32.	2.5	2.1405394796410085e-9
-31.5	2.5	2.654185588718136e-9
-31.	2.5	3.1678316977952633e-9
-30.5	2.5	3.6814778068723908e-9
-30.	2.5	4.247873572615948e-9
-29.5	2.5	4.887534457559644e-9
-29.	2.5	5.527195342503341e-9
-28.5	2.5	6.166856227447038e-9
-28.	2.5	6.806517112390735e-9
-27.5	2.5	7.1809399138077676e-9
-27.	2.5	7.500400449000204e-9
-26.5	2.5	7.81986098419264e-9
-26.	2.5	8.139321519385076e-9
-25.5	2.5	8.3181087588541e-9
-25.	2.5	8.046757717755547e-9
-24.5	2.5	7.775406676656994e-9
-24.	2.5	7.504055635558443e-9
-23.5	2.5	7.2327045944598895e-9
-23.	2.5	6.784002621927827e-9
-22.5	2.5	6.238899855070652e-9
-22.	2.5	5.6937970882134756e-9
-21.5	2.5	5.148694321356299e-9
-21.	2.5	4.620193349036197e-9
-20.5	2.5	4.363293135115023e-9
-20.	2.5	4.106392921193848e-9
-19.5	2.5	3.849492707272674e-9
-19.	2.5	3.592592493351499e-9
-18.5	2.5	3.5855775940647624e-9
-18.	2.5	3.86335610024888e-9
-17.5	2.5	4.141134606432999e-9
-17.	2.5	4.4189131126171176e-9
-16.5	2.5	4.696691618801236e-9
-16.	2.5	5.219409275291904e-9
-15.5	2.5	5.776445652276932e-9
-15.	2.5	6.333482029261959e-9
-14.5	2.5	6.890518406246986e-9
-14.	2.5	7.366106051567201e-9
-13.5	2.5	7.639209272525279e-9
-13.	2.5	7.912312493483356e-9
-12.5	2.5	8.185415714441432e-9
-12.	2.5	8.458518935399509e-9
-11.5	2.5	8.312607259024055e-9
-11.	2.5	7.984204963574201e-9
-10.5	2.5	7.655802668124348e-9
-10.	2.5	7.327400372674497e-9
-9.5	2.5	6.96423504543888e-9
-9.	2.5	6.30899468803234e-9
-8.5	2.5	5.653754330625801e-9
-8.	2.5	4.998513973219261e-9
-7.5	2.5	4.343273615812722e-9
-7.	2.5	3.769915446500528e-9
-6.5	2.5	3.2733267428262523e-9
-6.	2.5	2.7767380391519757e-9
-5.5	2.5	2.2801493354776996e-9
-5.	2.5	1.7835606318034232e-9
-4.5	2.5	1.8504294534117838e-9
-4.	2.5	1.9624152818018206e-9
-3.5	2.5	2.0744011101918567e-9
-3.	2.5	2.186386938581893e-9
-2.5	2.5	3.147986742432744e-9
-2.	2.5	5.7914798147495215e-9
-1.5	2.5	8.434972887066297e-9
-1.	2.5	1.1078465959383074e-8
-0.5	2.5	1.3721959031699851e-8
0.	2.5	2.4587534722645476e-8
0.5	2.5	3.826194236761123e-8
1.	2.5	5.193635001257698e-8
1.5	2.5	6.561075765754274e-8
2.	2.5	8.424600273408606e-8
2.5	2.5	1.2990132798349352e-7
3.	2.5	1.7555665323290097e-7
3.5	2.5	2.212119784823084e-7
4.	2.5	2.6686730373171583e-7
4.5	2.5	3.4227310663644954e-7
5.	2.5	4.4059625560169915e-7
5.5	2.5	5.389194045669488e-7
6.	2.5	6.372425535321984e-7
6.5	2.5	7.355657024974481e-7
7.	2.5	8.645559968215506e-7
7.5	2.5	9.943448438740127e-7
8.	2.5	1.1241336909264749e-6
8.5	2.5	1.253922537978937e-6
9.	2.5	1.3692843750516613e-6
9.5	2.5	1.461539331592179e-6
10.	2.5	1.5537942881326965e-6
10.5	2.5	1.6460492446732139e-6
11.	2.5	1.7383042012137317e-6
11.5	2.5	1.7717534354622262e-6
12.	2.5	1.7899573617902045e-6
12.5	2.5	1.8081612881181828e-6
13.	2.5	1.8263652144461613e-6
13.5	2.5	1.836720120403237e-6
14.	2.5	1.8164249992908515e-6
14.5	2.5	1.7961298781784663e-6
15.	2.5	1.7758347570660806e-6
15.5	2.5	1.7555396359536952e-6
16.	2.5	1.737465490636718e-6
16.5	2.5	1.7207897920697954e-6
17.	2.5	1.7041140935028736e-6
17.5	2.5	1.6874383949359516e-6
18.	2.5	1.672420981900683e-6
18.5	2.5	1.726677309905751e-6
19.	2.5	1.7809336379108189e-6
19.5	2.5	1.8351899659158867e-6
20.	2.5	1.8894462939209548e-6
20.5	2.5	2.070289931322817e-6
21.	2.5	2.416808009837575e-6
21.5	2.5	2.7633260883523336e-6
22.	2.5	3.1098441668670917e-6
22.5	2.5	3.4563622453818503e-6
23.	2.5	4.355716232443608e-6
23.5	2.5	5.358122499997841e-6
24.	2.5	6.360528767552073e-6
24.5	2.5	7.362935035106306e-6
25.	2.5	8.598288376926698e-6
25.5	2.5	0.000010522772591722516
26.	2.5	0.000012447256806518336
26.5	2.5	0.000014371741021314156
27.	2.5	0.000016296225236109977
27.5	2.5	0.00001883532928923507
28.	2.5	0.000021687703831212453
28.5	2.5	0.000024540078373189834
29.	2.5	0.000027392452915167215
29.5	2.5	0.000030309483749709277
30.	2.5	0.000034058174932294824
30.5	2.5	0.000037806866114880374
31.	2.5	0.00004155555729746592
31.5	2.5	0.00004530424848005147
32.	2.5	0.000049507907823607506
32.5	2.5	0.00005420073778439404
33.	2.5	0.00005889356774518057
33.5	2.5	0.0000635863977059671
34.	2.5	0.00006827922766675363
34.5	2.5	0.00007340290144638313
35.	2.5	0.00007857893607560291
35.5	2.5	0.00008375497070482269
36.	2.5	0.00008893100533404247
36.5	2.5	0.00009376143811457282
37.	2.5	0.0000977907787104099
37.5	2.5	0.00010182011930624697
38.	2.5	0.00010584945990208405
38.5	2.5	0.00010987880049792112
39.	2.5	0.00011148611980778022
39.5	2.5	0.00011210963695687644
40.	2.5	0.00011273315410597266
40.5	2.5	0.00011335667125506888
41.	2.5	0.00011349074696227879
41.5	2.5	0.00011006569936054227
42.	2.5	0.00010664065175880575
42.5	2.5	0.00010321560415706921
43.	2.5	0.00009979055655533268
43.5	2.5	0.00009534503853742781
44.	2.5	0.00008999691173317226
44.5	2.5	0.00008464878492891671
45.	2.5	0.00007930065812466116
45.5	2.5	0.00007395253132040563
46.	2.5	0.00006910075528975939
46.5	2.5	0.00006428043920940322
47.	2.5	0.00005946012312904705
47.5	2.5	0.00005463980704869088
48.	2.5	0.00005023835530465122
48.5	2.5	0.00004661429272670843
49.	2.5	0.000042990230148765646
49.5	2.5	0.000039366167570822854
50.	2.5	0.00003574210499288006
50.5	2.5	0.00003283971032823557
51.	2.5	0.000030165337994044502
51.5	2.5	0.000027490965659853427
52.	2.5	0.000024816593325662355
52.5	2.5	0.000022271923212491627
53.	2.5	0.000020362080890898325
53.5	2.5	0.000018452238569305023
54.	2.5	0.000016542396247711724
54.5	2.5	0.000014632553926118422
55.	2.5	0.000013078643960729798
55.5	2.5	0.000011783112529235552
56.	2.5	0.000010487581097741308
56.5	2.5	9.192049666247063e-6
57.	2.5	7.896518234752817e-6
57.5	2.5	7.060358800245155e-6
58.	2.5	6.229237084360237e-6
58.5	2.5	5.398115368475319e-6
59.	2.5	4.566993652590401e-6
59.5	2.5	3.874018871533783e-6
60.	2.5	3.3892135444162003e-6
60.5	2.5	2.9044082172986174e-6
61.	2.5	2.4196028901810344e-6
61.5	2.5	1.934797563063452e-6
62.	2.5	1.6419437145867885e-6
62.5	2.5	1.3945096049255322e-6
63.	2.5	1.1470754952642757e-6
63.5	2.5	8.996413856030196e-7
64.	2.5	6.830162892162826e-7
64.5	2.5	5.766447977433336e-7
65.	2.5	4.7027330627038453e-7
65.5	2.5	3.6390181479743545e-7
66.	2.5	2.5753032332448637e-7
66.5	2.5	1.951690289501452e-7
67.	2.5	1.588598362011624e-7
67.5	2.5	1.2255064345217964e-7
68.	2.5	8.624145070319687e-8
68.5	2.5	5.0957917938952204e-8
69.	2.5	4.1704241695408823e-8
69.5	2.5	3.245056545186545e-8
70.	2.5	2.3196889208322076e-8
-40.	3.	4.6696160459503675e-11
-39.5	3.	5.6732067890296514e-11
-39.	3.	8.941858456240299e-11
-38.5	3.	1.2850888184511588e-10
-38.	3.	1.6759917912782881e-10
-37.5	3.	2.0668947641054165e-10
-37.	3.	2.6541217307056595e-10
-36.5	3.	4.08188462500878e-10
-36.	3.	5.509647519311902e-10
-35.5	3.	6.937410413615023e-10
-35.	3.	8.365173307918143e-10
-34.5	3.	1.1486057472033281e-9
-34.	3.	1.5739946391518039e-9
-33.5	3.	1.999383531100279e-9
-33.	3.	2.424772423048753e-9
-32.5	3.	2.854192754004085e-9
-32.	3.	3.7352363980899135e-9
-31.5	3.	4.616280042175744e-9
-31.	3.	5.497323686261574e-9
-30.5	3.	6.378367330347406e-9
-30.	3.	7.350766756364938e-9
-29.5	3.	8.450052169435865e-9
-29.	3.	9.549337582506794e-9
-28.5	3.	1.0648622995577728e-8
-28.	3.	1.174790840864866e-8
-27.5	3.	1.2397479453696766e-8
-27.	3.	1.2953861313799605e-8
-26.5	3.	1.3510243173902443e-8
-26.	3.	1.4066625034005275e-8
-25.5	3.	1.4382672420569075e-8
-25.	3.	1.3929677281160615e-8
-24.5	3.	1.3476682141752155e-8
-24.	3.	1.3023687002343695e-8
-23.5	3.	1.2570691862935234e-8
-23.	3.	1.1813134673693237e-8
-22.5	3.	1.0890029870531633e-8
-22.	3.	9.966925067370028e-9
-21.5	3.	9.043820264208423e-9
-21.	3.	8.149037487996113e-9
-20.5	3.	7.717595224861704e-9
-20.	3.	7.286152961727302e-9
-19.5	3.	6.854710698592896e-9
-19.	3.	6.423268435458487e-9
-18.5	3.	6.417918243330353e-9
-18.	3.	6.8981836710057584e-9
-17.5	3.	7.378449098681164e-9
-17.	3.	7.85871452635657e-9
-16.5	3.	8.338979954031982e-9
-16.	3.	9.232070342612312e-9
-15.5	3.	1.018300213559312e-8
-15.	3.	1.1133933928573925e-8
-14.5	3.	1.2084865721554736e-8
-14.	3.	1.2894127379028808e-8
-13.5	3.	1.3351192074671242e-8
-13.	3.	1.3808256770313675e-8
-12.5	3.	1.4265321465956115e-8
-12.	3.	1.4722386161598542e-8
-11.5	3.	1.4458919883673278e-8
-11.	3.	1.3881645804962383e-8
-10.5	3.	1.3304371726251495e-8
-10.	3.	1.2727097647540608e-8
-9.5	3.	1.2090147408915136e-8
-9.	3.	1.0951804877610653e-8
-8.5	3.	9.81346234630617e-9
-8.	3.	8.67511981500169e-9
-7.5	3.	7.536777283697207e-9
-7.	3.	6.531338439774513e-9
-6.5	3.	5.650504779214195e-9
-6.	3.	4.7696711186538775e-9
-5.5	3.	3.88883745809356e-9
-5.	3.	3.008003797533244e-9
-4.5	3.	2.9202891689829218e-9
-4.	3.	2.8960809364611595e-9
-3.5	3.	2.871872703939397e-9
-3.	3.	2.847664471417635e-9
-2.5	3.	3.823202220469481e-9
-2.	3.	6.777834105387579e-9
-1.5	3.	9.732465990305675e-9
-1.	3.	1.2687097875223773e-8
-0.5	3.	1.564172976014187e-8
0.	3.	2.796112465814277e-8
0.5	3.	4.3479714554911445e-8
1.	3.	5.899830445168011e-8
1.5	3.	7.451689434844878e-8
2.	3.	9.567508582302652e-8
2.5	3.	1.4755036667558726e-7
3.	3.	1.9942564752814804e-7
3.5	3.	2.5130092838070876e-7
4.	3.	3.031762092332695e-7
4.5	3.	3.889884339636405e-7
5.	3.	5.009429175207314e-7
5.5	3.	6.128974010778224e-7
6.	3.	7.248518846349133e-7
6.5	3.	8.368063681920044e-7
7.	3.	9.848393170965932e-7
7.5	3.	1.1338117260194248e-6
8.	3.	1.2827841349422562e-6
8.5	3.	1.4317565438650879e-6
9.	3.	1.5657797572477788e-6
9.5	3.	1.6758597366628102e-6
10.	3.	1.7859397160778417e-6
10.5	3.	1.896019695492873e-6
11.	3.	2.0060996749079046e-6
11.5	3.	2.0542150536236695e-6
12.	3.	2.086266189251985e-6
12.5	3.	2.1183173248803e-6
13.	3.	2.1503684605086155e-6
13.5	3.	2.1741461747873214e-6
14.	3.	2.1656165976666264e-6
14.5	3.	2.157087020545932e-6
15.	3.	2.148557443425237e-6
15.5	3.	2.140027866304542e-6
16.	3.	2.129506529953754e-6
16.5	3.	2.1177310740272473e-6
17.	3.	2.105955618100741e-6
17.5	3.	2.0941801621742347e-6
18.	3.	2.0837928480213102e-6
18.5	3.	2.13139420464604e-6
19.	3.	2.1789955612707694e-6
19.5	3.	2.226596917895499e-6
20.	3.	2.2741982745202286e-6
20.5	3.	2.446703751721793e-6
21.	3.	2.7826807527899426e-6
21.5	3.	3.1186577538580925e-6
22.	3.	3.4546347549262415e-6
22.5	3.	3.7906117559943914e-6
23.	3.	4.678567887709075e-6
23.5	3.	5.6694165908323e-6
24.	3.	6.660265293955527e-6
24.5	3.	7.651113997078753e-6
25.	3.	8.86765137884743e-6
25.5	3.	0.000010751847011425071
26.	3.	0.000012636042644002713
26.5	3.	0.000014520238276580356
27.	3.	0.000016404433909158
27.5	3.	0.000018841323462831906
28.	3.	0.000021559919990556916
28.5	3.	0.000024278516518281922
29.	3.	0.000026997113046006928
29.5	3.	0.000029769377166404675
30.	3.	0.00003323195628988145
30.5	3.	0.000036694535413358226
31.	3.	0.000040157114536835
31.5	3.	0.00004361969366031178
32.	3.	0.00004750617807970603
32.5	3.	0.000051848435085052034
33.	3.	0.000056190692090398035
33.5	3.	0.00006053294909574403
34.	3.	0.00006487520610109003
34.5	3.	0.00006985148179492525
35.	3.	0.00007490481036902361
35.5	3.	0.00007995813894312196
36.	3.	0.00008501146751722032
36.5	3.	0.00008985169190225895
37.	3.	0.00009419794873177518
37.5	3.	0.00009854420556129142
38.	3.	0.00010289046239080765
38.5	3.	0.00010723671922032388
39.	3.	0.00010937726990345783
39.5	3.	0.00011062188359157784
40.	3.	0.00011186649727969786
40.5	3.	0.00011311111096781788
41.	3.	0.00011386711707429725
41.5	3.	0.00011107006354193002
42.	3.	0.00010827301000956278
42.5	3.	0.00010547595647719554
43.	3.	0.0001026789029448283
43.5	3.	0.00009875513702304485
44.	3.	0.00009383479100813556
44.5	3.	0.00008891444499322626
45.	3.	0.00008399409897831697
45.5	3.	0.00007907375296340768
46.	3.	0.00007436959774479221
46.5	3.	0.00006967914523818244
47.	3.	0.00006498869273157265
47.5	3.	0.00006029824022496287
48.	3.	0.00005593091172470208
48.5	3.	0.00005216328360488073
49.	3.	0.000048395655485059385
49.5	3.	0.00004462802736523804
50.	3.	0.00004086039924541669
50.5	3.	0.00003771246054107358
51.	3.	0.000034760322456476565
51.5	3.	0.00003180818437187954
52.	3.	0.000028856046287282515
52.5	3.	0.000026033575740298267
53.	3.	0.00002384576322688066
53.5	3.	0.00002165795071346306
54.	3.	0.000019470138200045454
54.5	3.	0.00001728232568662785
55.	3.	0.000015484107830854708
55.5	3.	0.000013968704657985454
56.	3.	0.000012453301485116202
56.5	3.	0.00001093789831224695
57.	3.	9.422495139377696e-6
57.5	3.	8.43352325893619e-6
58.	3.	7.450324505160774e-6
58.5	3.	6.4671257513853596e-6
59.	3.	5.483926997609945e-6
59.5	3.	4.662145996457552e-6
60.	3.	4.08360054346527e-6
60.5	3.	3.505055090472989e-6
61.	3.	2.926509637480708e-6
61.5	3.	2.347964184488427e-6
62.	3.	1.995740726538368e-6
62.5	3.	1.6970697912142443e-6
63.	3.	1.3983988558901205e-6
63.5	3.	1.099727920565997e-6
64.	3.	8.378929976316229e-7
64.5	3.	7.078799905902112e-7
65.	3.	5.778669835487995e-7
65.5	3.	4.478539765073879e-7
66.	3.	3.178409694659762e-7
66.5	3.	2.413447763221643e-7
67.	3.	1.965281839581854e-7
67.5	3.	1.5171159159420653e-7
68.	3.	1.0689499923022762e-7
68.5	3.	6.3341655567055e-8
69.	3.	5.1847847150688025e-8
69.5	3.	4.035403873432105e-8
70.	3.	2.886023031795408e-8
-40.	3.5	1.2136050393758309e-10
-39.5	3.5	1.4698208795523447e-10
-39.	3.5	2.2328869183979425e-10
-38.5	3.5	3.1392496535990187e-10
-38.	3.5	4.045612388800095e-10
-37.5	3.5	4.95197512400117e-10
-37.	3.5	6.263856046274433e-10
-36.5	3.5	9.31191092782963e-10
-36.	3.5	1.2359965809384825e-9
-35.5	3.5	1.5408020690940021e-9
-35.	3.5	1.8456075572495216e-9
-34.5	3.5	2.4922573647431554e-9
-34.	3.5	3.3676629302039504e-9
-33.5	3.5	4.2430684956647454e-9
-33.	3.5	5.118474061125539e-9
-32.5	3.5	6.002037619781313e-9
-32.	3.5	7.799503114928164e-9
-31.5	3.5	9.596968610075018e-9
-31.	3.5	1.1394434105221871e-8
-30.5	3.5	1.3191899600368725e-8
-30.	3.5	1.517820904345976e-8
-29.5	3.5	1.7426807859235187e-8
-29.	3.5	1.967540667501062e-8
-28.5	3.5	2.1924005490786053e-8
-28.	3.5	2.4172604306561487e-8
-27.5	3.5	2.551846462470909e-8
-27.	3.5	2.6677260728781167e-8
-26.5	3.5	2.783605683285325e-8
-26.	3.5	2.8994852936925333e-8
-25.5	3.5	2.9666026073219378e-8
-25.	3.5	2.8776862095407332e-8
-24.5	3.5	2.7887698117595282e-8
-24.	3.5	2.6998534139783236e-8
-23.5	3.5	2.6109370161971187e-8
-23.	3.5	2.4597841326904103e-8
-22.5	3.5	2.2748020123624028e-8
-22.	3.5	2.0898198920343953e-8
-21.5	3.5	1.904837771706388e-8
-21.	3.5	1.7255902205369412e-8
-20.5	3.5	1.6401586317972113e-8
-20.	3.5	1.554727043057482e-8
-19.5	3.5	1.4692954543177524e-8
-19.	3.5	1.3838638655780226e-8
-18.5	3.5	1.3846499640406753e-8
-18.	3.5	1.4836980543539028e-8
-17.5	3.5	1.5827461446671302e-8
-17.	3.5	1.6817942349803577e-8
-16.5	3.5	1.7808423252935856e-8
-16.	3.5	1.962056768848186e-8
-15.5	3.5	2.1547836394990766e-8
-15.	3.5	2.3475105101499667e-8
-14.5	3.5	2.5402373808008576e-8
-14.	3.5	2.7035094184199216e-8
-13.5	3.5	2.7935557005333443e-8
-13.	3.5	2.883601982646767e-8
-12.5	3.5	2.9736482647601896e-8
-12.	3.5	3.063694546873612e-8
-11.5	3.5	3.006234059513627e-8
-11.	3.5	2.8845309835245326e-8
-10.5	3.5	2.7628279075354384e-8
-10.	3.5	2.6411248315463446e-8
-9.5	3.5	2.5072452386681373e-8
-9.	3.5	2.2710599389781086e-8
-8.5	3.5	2.0348746392880798e-8
-8.	3.5	1.7986893395980518e-8
-7.5	3.5	1.562504039908023e-8
-7.	3.5	1.3521437751050257e-8
-6.5	3.5	1.1659960304422278e-8
-6.	3.5	9.798482857794297e-9
-5.5	3.5	7.937005411166315e-9
-5.	3.5	6.0755279645383355e-9
-4.5	3.5	5.505016498960888e-9
-4.	3.5	5.037874885250722e-9
-3.5	3.5	4.570733271540554e-9
-3.	3.5	4.1035916578303866e-9
-2.5	3.5	4.804077257036826e-9
-2.	3.5	7.815994172350007e-9
-1.5	3.5	1.0827911087663188e-8
-1.	3.5	1.383982800297637e-8
-0.5	3.5	1.685174491828955e-8
0.	3.5	2.992833091360216e-8
0.5	3.5	4.644321416641121e-8
1.	3.5	6.295809741922026e-8
1.5	3.5	7.947298067202932e-8
2.	3.5	1.0201425786566314e-7
2.5	3.5	1.573793575852784e-7
3.	3.5	2.1274445730489364e-7
3.5	3.5	2.681095570245089e-7
4.	3.5	3.2347465674412413e-7
4.5	3.5	4.153422742600654e-7
5.	3.5	5.353284598914593e-7
5.5	3.5	6.553146455228533e-7
6.	3.5	7.753008311542473e-7
6.5	3.5	8.952870167856412e-7
7.	3.5	1.0563545354247011e-6
7.5	3.5	1.218491785536125e-6
8.	3.5	1.380629035647549e-6
8.5	3.5	1.542766285758973e-6
9.	3.5	1.6919457032053408e-6
9.5	3.5	1.8203713337084478e-6
10.	3.5	1.948796964211555e-6
10.5	3.5	2.0772225947146622e-6
11.	3.5	2.2056482252177692e-6
11.5	3.5	2.278041348810907e-6
12.	3.5	2.3359081170068797e-6
12.5	3.5	2.393774885202852e-6
13.	3.5	2.4516416533988244e-6
13.5	3.5	2.5021202608666006e-6
14.	3.5	2.5237484748314873e-6
14.5	3.5	2.545376688796374e-6
15.	3.5	2.5670049027612602e-6
15.5	3.5	2.5886331167261465e-6
16.	3.5	2.6005344328808896e-6
16.5	3.5	2.6063111669222922e-6
17.	3.5	2.612087900963695e-6
17.5	3.5	2.617864635005098e-6
18.	3.5	2.6243883300898037e-6
18.5	3.5	2.6621158105861924e-6
19.	3.5	2.6998432910825806e-6
19.5	3.5	2.737570771578969e-6
20.	3.5	2.775298252075357e-6
20.5	3.5	2.9256133213984527e-6
21.	3.5	3.2232803325867854e-6
21.5	3.5	3.5209473437751185e-6
22.	3.5	3.818614354963451e-6
22.5	3.5	4.116281366151784e-6
23.	3.5	4.9346532401430556e-6
23.5	3.5	5.850087954564494e-6
24.	3.5	6.765522668985932e-6
24.5	3.5	7.68095738340737e-6
25.	3.5	8.806634136780999e-6
25.5	3.5	0.000010554273111812392
26.	3.5	0.000012301912086843785
26.5	3.5	0.00001404955106187518
27.	3.5	0.000015797190036906575
27.5	3.5	0.00001803912908331293
28.	3.5	0.000020533011876638177
28.5	3.5	0.00002302689466996342
29.	3.5	0.000025520777463288664
29.5	3.5	0.000028059487498906305
30.	3.5	0.00003117480096240268
30.5	3.5	0.00003429011442589906
31.	3.5	0.000037405427889395437
31.5	3.5	0.000040520741352891814
32.	3.5	0.00004400982499363617
32.5	3.5	0.00004790077716934952
33.	3.5	0.000051791729345062866
33.5	3.5	0.000055682681520776215
34.	3.5	0.00005957363369648956
34.5	3.5	0.00006416540156336585
35.	3.5	0.00006884234021229963
35.5	3.5	0.00007351927886123343
36.	3.5	0.00007819621751016723
36.5	3.5	0.00008276095453570612
37.	3.5	0.00008706561238645931
37.5	3.5	0.0000913702702372125
38.	3.5	0.00009567492808796571
38.5	3.5	0.0000999795859387189
39.	3.5	0.00010240856761985773
39.5	3.5	0.00010407566736410312
40.	3.5	0.0001057427671083485
40.5	3.5	0.00010740986685259388
41.	3.5	0.00010863041416133887
41.5	3.5	0.00010660371870344997
42.	3.5	0.00010457702324556106
42.5	3.5	0.00010255032778767214
43.	3.5	0.00010052363232978322
43.5	3.5	0.00009737586799346124
44.	3.5	0.0000932365152644278
44.5	3.5	0.00008909716253539437
45.	3.5	0.00008495780980636093
45.5	3.5	0.0000808184570773275
46.	3.5	0.00007659880642853728
46.5	3.5	0.00007237406629727166
47.	3.5	0.00006814932616600603
47.5	3.5	0.00006392458603474041
48.	3.5	0.000059890693439740434
48.5	3.5	0.0000562110033733537
49.	3.5	0.000052531313306966975
49.5	3.5	0.00004885162324058024
50.	3.5	0.00004517193317419351
50.5	3.5	0.000041936649102805475
51.	3.5	0.000038841782096912206
51.5	3.5	0.00003574691509101893
52.	3.5	0.000032652048085125656
52.5	3.5	0.00002967355530932334
53.	3.5	0.00002726465644566826
53.5	3.5	0.000024855757582013183
54.	3.5	0.000022446858718358107
54.5	3.5	0.00002003795985470303
55.	3.5	0.000018023634457360557
55.5	3.5	0.00001629573796135924
56.	3.5	0.000014567841465357923
56.5	3.5	0.000012839944969356606
57.	3.5	0.000011112048473355288
57.5	3.5	9.960008272946763e-6
58.	3.5	8.8142832201819e-6
58.5	3.5	7.668558167417036e-6
59.	3.5	6.522833114652171e-6
59.5	3.5	5.56145414315337e-6
60.	3.5	4.877860727451758e-6
60.5	3.5	4.194267311750147e-6
61.	3.5	3.510673896048536e-6
61.5	3.5	2.8270804803469247e-6
62.	3.5	2.407078269048689e-6
62.5	3.5	2.0494472556323734e-6
63.	3.5	1.6918162422160577e-6
63.5	3.5	1.3341852287997423e-6
64.	3.5	1.020219254359666e-6
64.5	3.5	8.625136545357754e-7
65.	3.5	7.048080547118849e-7
65.5	3.5	5.471024548879944e-7
66.	3.5	3.8939685506410394e-7
66.5	3.5	2.962676754862072e-7
67.	3.5	2.413648973734314e-7
67.5	3.5	1.864621192606556e-7
68.	3.5	1.3155934114787976e-7
68.5	3.5	7.820051013617669e-8
69.	3.5	6.402495829543424e-8
69.5	3.5	4.9849406454691795e-8
70.	3.5	3.567385461394935e-8
-40.	4.	1.9602484741566247e-10
-39.5	4.	2.3723210802017237e-10
-39.	4.	3.5715879911718556e-10
-38.5	4.	4.993410488746878e-10
-38.	4.	6.415232986321902e-10
-37.5	4.	7.837055483896925e-10
-37.	4.	9.873590361843207e-10
-36.5	4.	1.4541937230650478e-9
-36.	4.	1.921028409945775e-9
-35.5	4.	2.387863096826502e-9
-35.	4.	2.854697783707229e-9
-34.5	4.	3.835908982282983e-9
-34.	4.	5.161331221256097e-9
-33.5	4.	6.486753460229212e-9
-33.	4.	7.812175699202325e-9
-32.5	4.	9.149882485558541e-9
-32.	4.	1.1863769831766416e-8
-31.5	4.	1.4577657177974291e-8
-31.	4.	1.7291544524182168e-8
-30.5	4.	2.0005431870390044e-8
-30.	4.	2.300565133055458e-8
-29.5	4.	2.6403563549034513e-8
-29.	4.	2.9801475767514446e-8
-28.5	4.	3.3199387985994386e-8
-28.	4.	3.659730020447432e-8
-27.5	4.	3.8639449795721406e-8
-27.	4.	4.0400660143762736e-8
-26.5	4.	4.216187049180406e-8
-26.	4.	4.3923080839845384e-8
-25.5	4.	4.494937972586968e-8
-25.	4.	4.362404690965405e-8
-24.5	4.	4.229871409343841e-8
-24.	4.	4.097338127722278e-8
-23.5	4.	3.964804846100714e-8
-23.	4.	3.738254798011496e-8
-22.5	4.	3.460601037671642e-8
-22.	4.	3.182947277331788e-8
-21.5	4.	2.905293516991934e-8
-21.	4.	2.636276692274271e-8
-20.5	4.	2.5085577411082524e-8
-20.	4.	2.380838789942234e-8
-19.5	4.	2.2531198387762153e-8
-19.	4.	2.1254008876101965e-8
-18.5	4.	2.1275081037483153e-8
-18.	4.	2.2775777416072298e-8
-17.5	4.	2.4276473794661443e-8
-17.	4.	2.5777170173250585e-8
-16.5	4.	2.7277866551839733e-8
-16.	4.	3.0009065034351406e-8
-15.5	4.	3.291267065438841e-8
-15.	4.	3.581627627442541e-8
-14.5	4.	3.871988189446241e-8
-14.	4.	4.1176060989369625e-8
-13.5	4.	4.2519921935995644e-8
-13.	4.	4.386378288262166e-8
-12.5	4.	4.520764382924768e-8
-12.	4.	4.6551504775873696e-8
-11.5	4.	4.566576130659927e-8
-11.	4.	4.380897386552827e-8
-10.5	4.	4.195218642445727e-8
-10.	4.	4.009539898338628e-8
-9.5	4.	3.80547573644476e-8
-9.	4.	3.446939390195152e-8
-8.5	4.	3.088403043945543e-8
-8.	4.	2.7298666976959342e-8
-7.5	4.	2.371330351446325e-8
-7.	4.	2.0511537062326e-8
-6.5	4.	1.766941582963036e-8
-6.	4.	1.4827294596934714e-8
-5.5	4.	1.198517336423907e-8
-5.	4.	9.143052131543427e-9
-4.5	4.	8.089743828938855e-9
-4.	4.	7.179668834040284e-9
-3.5	4.	6.2695938391417106e-9
-3.	4.	5.359518844243138e-9
-2.5	4.	5.784952293604171e-9
-2.	4.	8.854154239312436e-9
-1.5	4.	1.19233561850207e-8
-1.	4.	1.4992558130728966e-8
-0.5	4.	1.806176007643723e-8
0.	4.	3.189553716906155e-8
0.5	4.	4.940671377791099e-8
1.	4.	6.691789038676042e-8
1.5	4.	8.442906699560985e-8
2.	4.	1.0835342990829975e-7
2.5	4.	1.6720834849496952e-7
3.	4.	2.2606326708163928e-7
3.5	4.	2.84918185668309e-7
4.	4.	3.437731042549788e-7
4.5	4.	4.416961145564902e-7
5.	4.	5.697140022621872e-7
5.5	4.	6.977318899678842e-7
6.	4.	8.257497776735812e-7
6.5	4.	9.537676653792783e-7
7.	4.	1.1278697537528091e-6
7.5	4.	1.3031718450528255e-6
8.	4.	1.4784739363528418e-6
8.5	4.	1.6537760276528582e-6
9.	4.	1.8181116491629029e-6
9.5	4.	1.9648829307540856e-6
10.	4.	2.1116542123452684e-6
10.5	4.	2.258425493936451e-6
11.	4.	2.405196775527634e-6
11.5	4.	2.5018676439981442e-6
12.	4.	2.585550044761774e-6
12.5	4.	2.669232445525403e-6
13.	4.	2.7529148462890333e-6
13.5	4.	2.83009434694588e-6
14.	4.	2.8818803519963478e-6
14.5	4.	2.9336663570468157e-6
15.	4.	2.985452362097283e-6
15.5	4.	3.0372383671477508e-6
16.	4.	3.0715623358080248e-6
16.5	4.	3.0948912598173368e-6
17.	4.	3.118220183826649e-6
17.5	4.	3.1415491078359612e-6
18.	4.	3.1649838121582977e-6
18.5	4.	3.1928374165263445e-6
19.	4.	3.220691020894392e-6
19.5	4.	3.2485446252624386e-6
20.	4.	3.2763982296304855e-6
20.5	4.	3.4045228910751122e-6
21.	4.	3.6638799123836286e-6
21.5	4.	3.9232369336921445e-6
22.	4.	4.182593955000661e-6
22.5	4.	4.441950976309177e-6
23.	4.	5.1907385925770365e-6
23.5	4.	6.030759318296688e-6
24.	4.	6.870780044016338e-6
24.5	4.	7.710800769735989e-6
25.	4.	8.74561689471457e-6
25.5	4.	0.000010356699212199713
26.	4.	0.000011967781529684858
26.5	4.	0.000013578863847170002
27.	4.	0.000015189946164655149
27.5	4.	0.000017236934703793957
28.	4.	0.000019506103762719438
28.5	4.	0.000021775272821644918
29.	4.	0.0000240444418805704
29.5	4.	0.000026349597831407938
30.	4.	0.000029117645634923914
30.5	4.	0.000031885693438439886
31.	4.	0.000034653741241955865
31.5	4.	0.000037421789045471844
32.	4.	0.000040513471907566304
32.5	4.	0.000043953119253647
33.	4.	0.0000473927665997277
33.5	4.	0.000050832413945808394
34.	4.	0.00005427206129188909
34.5	4.	0.00005847932133180644
35.	4.	0.00006277987005557567
35.5	4.	0.0000670804187793449
36.	4.	0.00007138096750311415
36.5	4.	0.00007567021716915329
37.	4.	0.00007993327604114344
37.5	4.	0.00008419633491313361
38.	4.	0.00008845939378512377
38.5	4.	0.00009272245265711392
39.	4.	0.00009543986533625765
39.5	4.	0.0000975294511366284
40.	4.	0.00009961903693699914
40.5	4.	0.00010170862273736989
41.	4.	0.0001033937112483805
41.5	4.	0.00010213737386496991
42.	4.	0.00010088103648155932
42.5	4.	0.00009962469909814874
43.	4.	0.00009836836171473814
43.5	4.	0.00009599659896387762
44.	4.	0.00009263823952072005
44.5	4.	0.00008927988007756247
45.	4.	0.0000859215206344049
45.5	4.	0.00008256316119124731
46.	4.	0.00007882801511228235
46.5	4.	0.00007506898735636089
47.	4.	0.00007130995960043941
47.5	4.	0.00006755093184451793
48.	4.	0.00006385047515477878
48.5	4.	0.00006025872314182668
49.	4.	0.00005666697112887456
49.5	4.	0.000053075219115922444
50.	4.	0.000049483467102970324
50.5	4.	0.00004616083766453736
51.	4.	0.00004292324173734785
51.5	4.	0.00003968564581015832
52.	4.	0.000036448049882968796
52.5	4.	0.00003331353487834841
53.	4.	0.000030683549664455855
53.5	4.	0.00002805356445056331
54.	4.	0.00002542357923667076
54.5	4.	0.00002279359402277821
55.	4.	0.000020563161083866406
55.5	4.	0.000018622771264733024
56.	4.	0.000016682381445599645
56.5	4.	0.000014741991626466263
57.	4.	0.000012801601807332881
57.5	4.	0.000011486493286957339
58.	4.	0.000010178241935203025
58.5	4.	8.869990583448712e-6
59.	4.	7.561739231694398e-6
59.5	4.	6.460762289849188e-6
60.	4.	5.672120911438246e-6
60.5	4.	4.883479533027305e-6
61.	4.	4.094838154616363e-6
61.5	4.	3.3061967762054224e-6
62.	4.	2.81841581155901e-6
62.5	4.	2.4018247200505026e-6
63.	4.	1.985233628541995e-6
63.5	4.	1.5686425370334876e-6
64.	4.	1.2025455110877091e-6
64.5	4.	1.0171473184813397e-6
65.	4.	8.317491258749703e-7
65.5	4.	6.463509332686011e-7
66.	4.	4.609527406622317e-7
66.5	4.	3.511905746502501e-7
67.	4.	2.862016107886774e-7
67.5	4.	2.2121264692710466e-7
68.	4.	1.562236830655319e-7
68.5	4.	9.305936470529838e-8
69.	4.	7.620206944018047e-8
69.5	4.	5.934477417506254e-8
70.	4.	4.248747890994462e-8
-40.	4.5	3.537337577359994e-10
-39.5	4.5	4.2730350302039525e-10
-39.	4.5	6.289033444680125e-10
-38.5	4.5	8.666998567711176e-10
-38.	4.5	1.1044963690742238e-9
-37.5	4.5	1.3422928813773293e-9
-37.	4.5	1.6730728885375998e-9
-36.5	4.5	2.401949769181121e-9
-36.	4.5	3.1308266498246445e-9
-35.5	4.5	3.859703530468168e-9
-35.	4.5	4.58858041111169e-9
[truncated: 31,371 more rows]
