# Supplementary material for: Myosin V executes steps of variable length via structurally constrained diffusion
Source: eLife. 2020 Jan 15;9:e51569. doi: 10.7554/eLife.51569 (PMC7054003; doi:10.7554/eLife.51569)
Supplement: Source data 1. [file elife-51569-data1.zip › myosin_elife_source_data/Figure 3/BD_diffusion_contours/const_xy_0kbT.txt]

-55.	-15.	1.1660579813825156e-15
-54.5	-15.	1.5942571962815431e-15
-54.	-15.	2.022456411180571e-15
-53.5	-15.	2.700438786310261e-13
-53.	-15.	5.73233944483855e-13
-52.5	-15.	8.764240103366839e-13
-52.	-15.	1.1796140761895128e-12
-51.5	-15.	1.6497254129255738e-12
-51.	-15.	5.700109830364613e-12
-50.5	-15.	9.750494247803654e-12
-50.	-15.	1.3800878665242695e-11
-49.5	-15.	1.7851263082681734e-11
-49.	-15.	2.8752296382720008e-11
-48.5	-15.	6.617965348363035e-11
-48.	-15.	1.0360701058454068e-10
-47.5	-15.	1.4103436768545104e-10
-47.	-15.	1.7846172478636138e-10
-46.5	-15.	2.8460993793351656e-10
-46.	-15.	5.098218512030153e-10
-45.5	-15.	7.35033764472514e-10
-45.	-15.	9.602456777420127e-10
-44.5	-15.	1.1854575910115112e-9
-44.	-15.	1.7592011368718637e-9
-43.5	-15.	2.6461891747805338e-9
-43.	-15.	3.533177212689204e-9
-42.5	-15.	4.4201652505978735e-9
-42.	-15.	5.307153288506544e-9
-41.5	-15.	7.172564664557846e-9
-41.	-15.	9.48299131204838e-9
-40.5	-15.	1.1793417959538913e-8
-40.	-15.	1.4103844607029449e-8
-39.5	-15.	1.641427125451998e-8
-39.	-15.	2.0559191832123096e-8
-38.5	-15.	2.503275539119739e-8
-38.	-15.	2.9506318950271687e-8
-37.5	-15.	3.397988250934599e-8
-37.	-15.	3.84956413632214e-8
-36.5	-15.	4.7777126213612205e-8
-36.	-15.	5.7058611064003014e-8
-35.5	-15.	6.634009591439381e-8
-35.	-15.	7.562158076478463e-8
-34.5	-15.	8.751546096651704e-8
-34.	-15.	1.1221100897990018e-7
-33.5	-15.	1.3690655699328327e-7
-33.	-15.	1.616021050066664e-7
-32.5	-15.	1.862976530200495e-7
-32.	-15.	2.2161228331417226e-7
-31.5	-15.	2.7846870425896316e-7
-31.	-15.	3.3532512520375406e-7
-30.5	-15.	3.9218154614854497e-7
-30.	-15.	4.4903796709333587e-7
-29.5	-15.	5.20200309945968e-7
-29.	-15.	6.06199469633486e-7
-28.5	-15.	6.921986293210039e-7
-28.	-15.	7.781977890085219e-7
-27.5	-15.	8.641969486960399e-7
-27.	-15.	9.440084352574417e-7
-26.5	-15.	1.0205114227791932e-6
-26.	-15.	1.0970144103009445e-6
-25.5	-15.	1.173517397822696e-6
-25.	-15.	1.2500203853444475e-6
-24.5	-15.	1.2989645722706696e-6
-24.	-15.	1.3415407536850863e-6
-23.5	-15.	1.3841169350995032e-6
-23.	-15.	1.4266931165139201e-6
-22.5	-15.	1.469269297928337e-6
-22.	-15.	1.5128234634069144e-6
-21.5	-15.	1.5564047602270927e-6
-21.	-15.	1.5999860570472709e-6
-20.5	-15.	1.643567353867449e-6
-20.	-15.	1.6919081698686977e-6
-19.5	-15.	1.7710848153267395e-6
-19.	-15.	1.8502614607847816e-6
-18.5	-15.	1.9294381062428237e-6
-18.	-15.	2.0086147517008655e-6
-17.5	-15.	2.0881908757764194e-6
-17.	-15.	2.1687243679103767e-6
-16.5	-15.	2.249257860044335e-6
-16.	-15.	2.3297913521782925e-6
-15.5	-15.	2.41032484431225e-6
-15.	-15.	2.459003616979703e-6
-14.5	-15.	2.46954550489402e-6
-14.	-15.	2.4800873928083364e-6
-13.5	-15.	2.490629280722653e-6
-13.	-15.	2.50117116863697e-6
-12.5	-15.	2.447725022677388e-6
-12.	-15.	2.3543610673361524e-6
-11.5	-15.	2.2609971119949175e-6
-11.	-15.	2.1676331566536826e-6
-10.5	-15.	2.0742692013124473e-6
-10.	-15.	1.9319194590498848e-6
-9.5	-15.	1.7754727522903892e-6
-9.	-15.	1.6190260455308934e-6
-8.5	-15.	1.4625793387713978e-6
-8.	-15.	1.3061326320119022e-6
-7.5	-15.	1.1644671732446708e-6
-7.	-15.	1.0237915506747573e-6
-6.5	-15.	8.83115928104844e-7
-6.	-15.	7.424403055349306e-7
-5.5	-15.	6.075712768161892e-7
-5.	-15.	5.261814781095437e-7
-4.5	-15.	4.4479167940289805e-7
-4.	-15.	3.6340188069625253e-7
-3.5	-15.	2.82012081989607e-7
-3.	-15.	2.1363561614920118e-7
-2.5	-15.	1.8255883077494913e-7
-2.	-15.	1.514820454006971e-7
-1.5	-15.	1.2040526002644507e-7
-1.	-15.	8.932847465219305e-8
-0.5	-15.	6.966918909831831e-8
0.	-15.	6.58188983866629e-8
0.5	-15.	6.196860767500749e-8
1.	-15.	5.811831696335207e-8
1.5	-15.	5.4268026251696656e-8
2.	-15.	5.976016428498453e-8
2.5	-15.	7.201590889653638e-8
3.	-15.	8.427165350808825e-8
3.5	-15.	9.652739811964014e-8
4.	-15.	1.08783142731192e-7
4.5	-15.	1.3315680779740893e-7
5.	-15.	1.617712595484604e-7
5.5	-15.	1.9038571129951183e-7
6.	-15.	2.1900016305056329e-7
6.5	-15.	2.476146148016147e-7
7.	-15.	2.955237635579395e-7
7.5	-15.	3.4554186026137333e-7
8.	-15.	3.9555995696480703e-7
8.5	-15.	4.455780536682408e-7
9.	-15.	4.969320181557746e-7
9.5	-15.	5.684364494543471e-7
10.	-15.	6.399408807529196e-7
10.5	-15.	7.114453120514921e-7
11.	-15.	7.829497433500647e-7
11.5	-15.	8.553722554033439e-7
12.	-15.	9.309958944671649e-7
12.5	-15.	1.006619533530986e-6
13.	-15.	1.0822431725948068e-6
13.5	-15.	1.1578668116586278e-6
14.	-15.	1.2263640350725769e-6
14.5	-15.	1.283409128841141e-6
15.	-15.	1.340454222609705e-6
15.5	-15.	1.397499316378269e-6
16.	-15.	1.4545444101468331e-6
16.5	-15.	1.4993998601520715e-6
17.	-15.	1.534049384037626e-6
17.5	-15.	1.5686989079231806e-6
18.	-15.	1.6033484318087352e-6
18.5	-15.	1.6379979556942897e-6
19.	-15.	1.6526829657958616e-6
19.5	-15.	1.6590137596831854e-6
20.	-15.	1.665344553570509e-6
20.5	-15.	1.6716753474578332e-6
21.	-15.	1.6780061413451568e-6
21.5	-15.	1.638416341950855e-6
22.	-15.	1.5917025697886248e-6
22.5	-15.	1.5449887976263944e-6
23.	-15.	1.498275025464164e-6
23.5	-15.	1.450250628209013e-6
24.	-15.	1.3538984322729912e-6
24.5	-15.	1.2575462363369692e-6
25.	-15.	1.1611940404009473e-6
25.5	-15.	1.0648418444649255e-6
26.	-15.	9.681555330685439e-7
26.5	-15.	8.700176597867881e-7
27.	-15.	7.718797865050323e-7
27.5	-15.	6.737419132232764e-7
28.	-15.	5.756040399415205e-7
28.5	-15.	4.902891924325337e-7
29.	-15.	4.2901883990190277e-7
29.5	-15.	3.677484873712717e-7
30.	-15.	3.0647813484064074e-7
30.5	-15.	2.4520778231000973e-7
31.	-15.	2.0221046006670507e-7
31.5	-15.	1.7687394836962312e-7
32.	-15.	1.515374366725412e-7
32.5	-15.	1.2620092497545926e-7
33.	-15.	1.0086441327837731e-7
33.5	-15.	8.73050066519149e-8
34.	-15.	7.956665139973584e-8
34.5	-15.	7.18282961475568e-8
35.	-15.	6.408994089537773e-8
35.5	-15.	5.635158564319867e-8
36.	-15.	5.306615204175569e-8
36.5	-15.	5.0693222340228704e-8
37.	-15.	4.8320292638701725e-8
37.5	-15.	4.5947362937174753e-8
38.	-15.	4.357443323564777e-8
38.5	-15.	4.2006934085178274e-8
39.	-15.	4.04470499392764e-8
39.5	-15.	3.888716579337452e-8
40.	-15.	3.732728164747265e-8
40.5	-15.	3.566125296885638e-8
41.	-15.	3.339999979610243e-8
41.5	-15.	3.113874662334848e-8
42.	-15.	2.8877493450594518e-8
42.5	-15.	2.6616240277840566e-8
43.	-15.	2.426907593471307e-8
43.5	-15.	2.1732505409698313e-8
44.	-15.	1.9195934884683563e-8
44.5	-15.	1.665936435966881e-8
45.	-15.	1.4122793834654056e-8
45.5	-15.	1.197479341714319e-8
46.	-15.	1.0260159918133828e-8
46.5	-15.	8.545526419124464e-9
47.	-15.	6.830892920115103e-9
47.5	-15.	5.116259421105742e-9
48.	-15.	4.038874976455573e-9
48.5	-15.	3.3302319978727324e-9
49.	-15.	2.6215890192898915e-9
49.5	-15.	1.9129460407070507e-9
50.	-15.	1.2043030621242102e-9
50.5	-15.	9.120277377348285e-10
51.	-15.	7.276720021306792e-10
51.5	-15.	5.433162665265298e-10
52.	-15.	3.5896053092238047e-10
52.5	-15.	1.746047953182311e-10
53.	-15.	1.3689861223924717e-10
53.5	-15.	1.0612440644221845e-10
54.	-15.	7.535020064518974e-11
54.5	-15.	4.457599484816101e-11
55.	-15.	1.697254851886001e-11
-55.	-14.5	2.725690188885459e-15
-54.5	-14.5	3.693313824598536e-15
-54.	-14.5	4.66093746031162e-15
-53.5	-14.5	3.8458297739858393e-13
-53.	-14.5	8.143093908199751e-13
-52.5	-14.5	1.2440358042413662e-12
-52.	-14.5	1.6737622176627573e-12
-51.5	-14.5	2.339227166420574e-12
-51.	-14.5	8.061017936827337e-12
-50.5	-14.5	1.3782808707234107e-11
-50.	-14.5	1.9504599477640862e-11
-49.5	-14.5	2.5226390248047642e-11
-49.	-14.5	4.060510249530273e-11
-48.5	-14.5	9.337627645010975e-11
-48.	-14.5	1.4614745040491667e-10
-47.5	-14.5	1.989186243597237e-10
-47.	-14.5	2.516897983145307e-10
-46.5	-14.5	4.0124674344992507e-10
-46.	-14.5	7.184918214019494e-10
-45.5	-14.5	1.0357368993539734e-9
-45.	-14.5	1.3529819773059978e-9
-44.5	-14.5	1.6702270552580222e-9
-44.	-14.5	2.4769051762508356e-9
-43.5	-14.5	3.7234636140439008e-9
-43.	-14.5	4.970022051836967e-9
-42.5	-14.5	6.216580489630029e-9
-42.	-14.5	7.463138927423097e-9
-41.5	-14.5	1.0066518702968494e-8
-41.	-14.5	1.328702011939851e-8
-40.5	-14.5	1.650752153582853e-8
-40.	-14.5	1.9728022952258563e-8
-39.5	-14.5	2.2948524368688583e-8
-39.	-14.5	2.8521112283041926e-8
-38.5	-14.5	3.451506802351187e-8
-38.	-14.5	4.0509023763981816e-8
-37.5	-14.5	4.650297950445175e-8
-37.	-14.5	5.25426673651927e-8
-36.5	-14.5	6.374754616673811e-8
-36.	-14.5	7.495242496828349e-8
-35.5	-14.5	8.61573037698289e-8
-35.	-14.5	9.736218257137427e-8
-34.5	-14.5	1.113253165175914e-7
-34.	-14.5	1.38804883221098e-7
-33.5	-14.5	1.6628444992460449e-7
-33.	-14.5	1.9376401662811105e-7
-32.5	-14.5	2.212435833316176e-7
-32.	-14.5	2.601904785110869e-7
-31.5	-14.5	3.223999102093362e-7
-31.	-14.5	3.846093419075855e-7
-30.5	-14.5	4.468187736058348e-7
-30.	-14.5	5.09028205304084e-7
-29.5	-14.5	5.874304321917625e-7
-29.	-14.5	6.826263713489519e-7
-28.5	-14.5	7.778223105061414e-7
-28.	-14.5	8.730182496633307e-7
-27.5	-14.5	9.6821418882052e-7
-27.	-14.5	1.0591197788674042e-6
-26.5	-14.5	1.1477313537615976e-6
-26.	-14.5	1.236342928655791e-6
-25.5	-14.5	1.324954503549984e-6
-25.	-14.5	1.4135660784441772e-6
-24.5	-14.5	1.4762772413124515e-6
-24.	-14.5	1.5330036021220385e-6
-23.5	-14.5	1.5897299629316253e-6
-23.	-14.5	1.6464563237412122e-6
-22.5	-14.5	1.7031826845507992e-6
-22.	-14.5	1.7636636005170074e-6
-21.5	-14.5	1.824248675765812e-6
-21.	-14.5	1.8848337510146163e-6
-20.5	-14.5	1.945418826263421e-6
-20.	-14.5	2.0107333531832067e-6
-19.5	-14.5	2.1066889090814147e-6
-19.	-14.5	2.2026444649796226e-6
-18.5	-14.5	2.2986000208778298e-6
-18.	-14.5	2.3945555767760373e-6
-17.5	-14.5	2.4881627198989524e-6
-17.	-14.5	2.5761417886257568e-6
-16.5	-14.5	2.6641208573525616e-6
-16.	-14.5	2.752099926079366e-6
-15.5	-14.5	2.8400789948061708e-6
-15.	-14.5	2.8890122779290886e-6
-14.5	-14.5	2.8911994383232585e-6
-14.	-14.5	2.8933865987174276e-6
-13.5	-14.5	2.895573759111597e-6
-13.	-14.5	2.897760919505767e-6
-12.5	-14.5	2.828127742560192e-6
-12.	-14.5	2.7136907114861434e-6
-11.5	-14.5	2.5992536804120963e-6
-11.	-14.5	2.4848166493380484e-6
-10.5	-14.5	2.3703796182640004e-6
-10.	-14.5	2.204765002915352e-6
-9.5	-14.5	2.0244226750219088e-6
-9.	-14.5	1.8440803471284655e-6
-8.5	-14.5	1.6637380192350222e-6
-8.	-14.5	1.4833956913415794e-6
-7.5	-14.5	1.3232123969495893e-6
-7.	-14.5	1.1643790657726897e-6
-6.5	-14.5	1.00554573459579e-6
-6.	-14.5	8.467124034188905e-7
-5.5	-14.5	6.944602853713936e-7
-5.	-14.5	6.028217076759429e-7
-4.5	-14.5	5.111831299804921e-7
-4.	-14.5	4.195445522850414e-7
-3.5	-14.5	3.279059745895907e-7
-3.	-14.5	2.508431391870645e-7
-2.5	-14.5	2.155582660999056e-7
-2.	-14.5	1.8027339301274664e-7
-1.5	-14.5	1.4498851992558766e-7
-1.	-14.5	1.0970364683842873e-7
-0.5	-14.5	8.764369600253734e-8
0.	-14.5	8.389534849033508e-8
0.5	-14.5	8.014700097813285e-8
1.	-14.5	7.639865346593057e-8
1.5	-14.5	7.265030595372834e-8
2.	-14.5	8.05083941919326e-8
2.5	-14.5	9.676915451196981e-8
3.	-14.5	1.1302991483200701e-7
3.5	-14.5	1.2929067515204424e-7
4.	-14.5	1.4555143547208142e-7
4.5	-14.5	1.7708837046724013e-7
5.	-14.5	2.1397135459680474e-7
5.5	-14.5	2.508543387263692e-7
6.	-14.5	2.8773732285593376e-7
6.5	-14.5	3.2462030698549827e-7
7.	-14.5	3.8523705407575437e-7
7.5	-14.5	4.484479476643692e-7
8.	-14.5	5.116588412529837e-7
8.5	-14.5	5.748697348415986e-7
9.	-14.5	6.396877555097516e-7
9.5	-14.5	7.287479663578062e-7
10.	-14.5	8.178081772058613e-7
10.5	-14.5	9.068683880539162e-7
11.	-14.5	9.959285989019713e-7
11.5	-14.5	1.0858225908509226e-6
12.	-14.5	1.1786237771716927e-6
12.5	-14.5	1.271424963492463e-6
13.	-14.5	1.364226149813233e-6
13.5	-14.5	1.4570273361340032e-6
14.	-14.5	1.5401942197005534e-6
14.5	-14.5	1.607878806190282e-6
15.	-14.5	1.675563392680011e-6
15.5	-14.5	1.7432479791697405e-6
16.	-14.5	1.8109325656594691e-6
16.5	-14.5	1.862785342381195e-6
17.	-14.5	1.9013827456096228e-6
17.5	-14.5	1.9399801488380506e-6
18.	-14.5	1.978577552066479e-6
18.5	-14.5	2.017174955294907e-6
19.	-14.5	2.0324269778982896e-6
19.5	-14.5	2.0379100494790818e-6
20.	-14.5	2.0433931210598748e-6
20.5	-14.5	2.0488761926406678e-6
21.	-14.5	2.05435926422146e-6
21.5	-14.5	2.0064274894744944e-6
22.	-14.5	1.9502091077077037e-6
22.5	-14.5	1.8939907259409131e-6
23.	-14.5	1.8377723441741225e-6
23.5	-14.5	1.779974574985562e-6
24.	-14.5	1.663938704168476e-6
24.5	-14.5	1.5479028333513902e-6
25.	-14.5	1.4318669625343044e-6
25.5	-14.5	1.3158310917172186e-6
26.	-14.5	1.19912477680145e-6
26.5	-14.5	1.0795057229813667e-6
27.	-14.5	9.59886669161283e-7
27.5	-14.5	8.402676153411995e-7
28.	-14.5	7.206485615211162e-7
28.5	-14.5	6.163621658744665e-7
29.	-14.5	5.408260846223234e-7
29.5	-14.5	4.6529000337018015e-7
30.	-14.5	3.897539221180372e-7
30.5	-14.5	3.1421784086589406e-7
31.	-14.5	2.610433561156867e-7
31.5	-14.5	2.2948126477379514e-7
32.	-14.5	1.979191734319035e-7
32.5	-14.5	1.6635708209001188e-7
33.	-14.5	1.347949907481203e-7
33.5	-14.5	1.177643169024702e-7
34.	-14.5	1.0791606414244023e-7
34.5	-14.5	9.806781138241023e-8
35.	-14.5	8.821955862238021e-8
35.5	-14.5	7.837130586235022e-8
36.	-14.5	7.402333200598613e-8
36.5	-14.5	7.080248913100619e-8
37.	-14.5	6.758164625602623e-8
37.5	-14.5	6.436080338104627e-8
38.	-14.5	6.113996050606631e-8
38.5	-14.5	5.8889376139205556e-8
39.	-14.5	5.664796515540235e-8
39.5	-14.5	5.4406554171599176e-8
40.	-14.5	5.216514318779597e-8
40.5	-14.5	4.978012409809908e-8
41.	-14.5	4.658979681212738e-8
41.5	-14.5	4.33994695261557e-8
42.	-14.5	4.0209142240183986e-8
42.5	-14.5	3.70188149542123e-8
43.	-14.5	3.3721285026305035e-8
43.5	-14.5	3.0187408148298504e-8
44.	-14.5	2.6653531270291986e-8
44.5	-14.5	2.3119654392285456e-8
45.	-14.5	1.9585777514278932e-8
45.5	-14.5	1.6598225296758314e-8
46.	-14.5	1.4219981489853892e-8
46.5	-14.5	1.184173768294948e-8
47.	-14.5	9.463493876045055e-9
47.5	-14.5	7.085250069140633e-9
48.	-14.5	5.591899420203242e-9
48.5	-14.5	4.6105884489234784e-9
49.	-14.5	3.629277477643718e-9
49.5	-14.5	2.6479665063639546e-9
50.	-14.5	1.6666555350841943e-9
50.5	-14.5	1.262053058078625e-9
51.	-14.5	1.0069293960679012e-9
51.5	-14.5	7.518057340571769e-10
52.	-14.5	4.96682072046453e-10
52.5	-14.5	2.415584100357289e-10
53.	-14.5	1.8938982185038404e-10
53.5	-14.5	1.468147164734756e-10
54.	-14.5	1.0423961109656709e-10
54.5	-14.5	6.166450571965862e-11
55.	-14.5	2.347614801102412e-11
-55.	-14.	1.0756513175288067e-14
-54.5	-14.	1.4456202227467946e-14
-54.	-14.	1.815589127964783e-14
-53.5	-14.	7.076513143099509e-13
-53.	-14.	1.4872779652632083e-12
-52.5	-14.	2.2669046162164657e-12
-52.	-14.	3.046531267169723e-12
-51.5	-14.	4.249244298104493e-12
-51.	-14.	1.4526683210556772e-11
-50.5	-14.	2.4804122123009055e-11
-50.	-14.	3.508156103546133e-11
-49.5	-14.	4.535899994791362e-11
-49.	-14.	7.287227023460426e-11
-48.5	-14.	1.671242176664017e-10
-48.	-14.	2.6137616509819917e-10
-47.5	-14.	3.556281125299966e-10
-47.	-14.	4.4988005996179404e-10
-46.5	-14.	7.164231261369482e-10
-46.	-14.	1.2814726323657256e-9
-45.5	-14.	1.8465221385945026e-9
-45.	-14.	2.4115716448232803e-9
-44.5	-14.	2.976621151052058e-9
-44.	-14.	4.409109632319015e-9
-43.5	-14.	6.621213091712572e-9
-43.	-14.	8.833316551106129e-9
-42.5	-14.	1.1045420010499684e-8
-42.	-14.	1.3257523469893242e-8
-41.5	-14.	1.7834986405543228e-8
-41.	-14.	2.3488283336911093e-8
-40.5	-14.	2.9141580268278954e-8
-40.	-14.	3.479487719964683e-8
-39.5	-14.	4.04481741310147e-8
-39.	-14.	4.974826193557167e-8
-38.5	-14.	5.970165919277602e-8
-38.	-14.	6.965505644998038e-8
-37.5	-14.	7.960845370718473e-8
-37.	-14.	8.961077879619699e-8
-36.5	-14.	1.0513923283155532e-7
-36.	-14.	1.206676868669136e-7
-35.5	-14.	1.3619614090227195e-7
-35.	-14.	1.5172459493763027e-7
-34.5	-14.	1.6994127765649881e-7
-34.	-14.	2.0133123852806973e-7
-33.5	-14.	2.3272119939964054e-7
-33.	-14.	2.641111602712114e-7
-32.5	-14.	2.9550112114278224e-7
-32.	-14.	3.3867362673896316e-7
-31.5	-14.	4.057481141711869e-7
-31.	-14.	4.728226016034107e-7
-30.5	-14.	5.398970890356345e-7
-30.	-14.	6.069715764678583e-7
-29.5	-14.	6.921477246051436e-7
-29.	-14.	7.960972888157435e-7
-28.5	-14.	9.000468530263434e-7
-28.	-14.	1.0039964172369433e-6
-27.5	-14.	1.1079459814475432e-6
-27.	-14.	1.212013254232159e-6
-26.5	-14.	1.316143464844316e-6
-26.	-14.	1.420273675456473e-6
-25.5	-14.	1.5244038860686297e-6
-25.	-14.	1.6285340966807866e-6
-24.5	-14.	1.7135717847204298e-6
-24.	-14.	1.794197768101353e-6
-23.5	-14.	1.874823751482276e-6
-23.	-14.	1.9554497348631996e-6
-22.5	-14.	2.0360757182441226e-6
-22.	-14.	2.12580877039276e-6
-21.5	-14.	2.215794471845998e-6
-21.	-14.	2.305780173299235e-6
-20.5	-14.	2.3957658747524724e-6
-20.	-14.	2.489631758150845e-6
-19.5	-14.	2.608636447417969e-6
-19.	-14.	2.727641136685092e-6
-18.5	-14.	2.8466458259522155e-6
-18.	-14.	2.9656505152193388e-6
-17.5	-14.	3.0763178188498774e-6
-17.	-14.	3.1670042114900497e-6
-16.5	-14.	3.257690604130223e-6
-16.	-14.	3.348376996770395e-6
-15.5	-14.	3.4390633894105678e-6
-15.	-14.	3.480808770138115e-6
-14.5	-14.	3.463961334407924e-6
-14.	-14.	3.4471138986777325e-6
-13.5	-14.	3.430266462947541e-6
-13.	-14.	3.4134190272173502e-6
-12.5	-14.	3.3184720691236387e-6
-12.	-14.	3.1748040977753414e-6
-11.5	-14.	3.0311361264270444e-6
-11.	-14.	2.8874681550787475e-6
-10.5	-14.	2.74380018373045e-6
-10.	-14.	2.55059442558765e-6
-9.5	-14.	2.343132850286695e-6
-9.	-14.	2.1356712749857396e-6
-8.5	-14.	1.928209699684785e-6
-8.	-14.	1.72074812438383e-6
-7.5	-14.	1.5402648845353678e-6
-7.	-14.	1.3615882670362663e-6
-6.5	-14.	1.1829116495371645e-6
-6.	-14.	1.004235032038063e-6
-5.5	-14.	8.328139847078616e-7
-5.	-14.	7.282173642063433e-7
-4.5	-14.	6.236207437048249e-7
-4.	-14.	5.190241232033065e-7
-3.5	-14.	4.144275027017881e-7
-3.	-14.	3.260488971317486e-7
-2.5	-14.	2.841554449776208e-7
-2.	-14.	2.4226199282349303e-7
-1.5	-14.	2.0036854066936518e-7
-1.	-14.	1.5847508851523738e-7
-0.5	-14.	1.3282566979482363e-7
0.	-14.	1.2966820157237257e-7
0.5	-14.	1.265107333499215e-7
1.	-14.	1.2335326512747045e-7
1.5	-14.	1.2019579690501937e-7
2.	-14.	1.3322090893448138e-7
2.5	-14.	1.579616689215869e-7
3.	-14.	1.8270242890869237e-7
3.5	-14.	2.0744318889579786e-7
4.	-14.	2.3218394888290337e-7
4.5	-14.	2.779457460035142e-7
5.	-14.	3.310640639653609e-7
5.5	-14.	3.841823819272074e-7
6.	-14.	4.373006998890541e-7
6.5	-14.	4.904190178509008e-7
7.	-14.	5.738873834777555e-7
7.5	-14.	6.606730684022538e-7
8.	-14.	7.47458753326752e-7
8.5	-14.	8.342444382512504e-7
9.	-14.	9.229755489538558e-7
9.5	-14.	1.0410518074635077e-6
10.	-14.	1.1591280659731596e-6
10.5	-14.	1.2772043244828112e-6
11.	-14.	1.395280582992463e-6
11.5	-14.	1.51364840481294e-6
12.	-14.	1.6330328378462978e-6
12.5	-14.	1.7524172708796557e-6
13.	-14.	1.8718017039130132e-6
13.5	-14.	1.991186136946371e-6
14.	-14.	2.096065378021576e-6
14.5	-14.	2.1776348169469504e-6
15.	-14.	2.259204255872325e-6
15.5	-14.	2.3407736947977002e-6
16.	-14.	2.4223431337230745e-6
16.5	-14.	2.4813647633027006e-6
17.	-14.	2.5215079678182746e-6
17.5	-14.	2.5616511723338486e-6
18.	-14.	2.6017943768494226e-6
18.5	-14.	2.6419375813649966e-6
19.	-14.	2.6544957367690512e-6
19.5	-14.	2.6555108379794603e-6
20.	-14.	2.6565259391898693e-6
20.5	-14.	2.657541040400279e-6
21.	-14.	2.6585561416106878e-6
21.5	-14.	2.597669140082472e-6
22.	-14.	2.5271788459425303e-6
22.5	-14.	2.4566885518025893e-6
23.	-14.	2.3861982576626483e-6
23.5	-14.	2.313746930368967e-6
24.	-14.	2.16898475234277e-6
24.5	-14.	2.0242225743165735e-6
25.	-14.	1.8794603962903765e-6
25.5	-14.	1.7346982182641796e-6
26.	-14.	1.588487675986563e-6
26.5	-14.	1.435984727062339e-6
27.	-14.	1.283481778138115e-6
27.5	-14.	1.1309788292138909e-6
28.	-14.	9.784758802896668e-7
28.5	-14.	8.448294369803646e-7
29.	-14.	7.465408852172328e-7
29.5	-14.	6.48252333454101e-7
30.	-14.	5.499637816909693e-7
30.5	-14.	4.516752299278375e-7
31.	-14.	3.820705363729158e-7
31.5	-14.	3.401886768298911e-7
32.	-14.	2.9830681728686647e-7
32.5	-14.	2.564249577438418e-7
33.	-14.	2.1454309820081714e-7
33.5	-14.	1.9143884126706327e-7
34.	-14.	1.7761576071910283e-7
34.5	-14.	1.637926801711424e-7
35.	-14.	1.4996959962318193e-7
35.5	-14.	1.3614651907522149e-7
36.	-14.	1.2933855612702643e-7
36.5	-14.	1.2396814871432956e-7
37.	-14.	1.1859774130163267e-7
37.5	-14.	1.1322733388893578e-7
38.	-14.	1.078569264762389e-7
38.5	-14.	1.0362453982924547e-7
39.	-14.	9.940291268636761e-8
39.5	-14.	9.518128554348974e-8
40.	-14.	9.095965840061186e-8
40.5	-14.	8.651340940090921e-8
41.	-14.	8.080755307446318e-8
41.5	-14.	7.510169674801719e-8
42.	-14.	6.939584042157115e-8
42.5	-14.	6.368998409512514e-8
43.	-14.	5.785859385726371e-8
43.5	-14.	5.175044218366364e-8
44.	-14.	4.5642290510063586e-8
44.5	-14.	3.9534138836463524e-8
45.	-14.	3.342598716286346e-8
45.5	-14.	2.8285839017612754e-8
46.	-14.	2.4225291948405057e-8
46.5	-14.	2.016474487919737e-8
47.	-14.	1.610419780998967e-8
47.5	-14.	1.2043650740781973e-8
48.	-14.	9.49879827244306e-9
48.5	-14.	7.830996064769828e-9
49.	-14.	6.163193857096596e-9
49.5	-14.	4.4953916494233615e-9
50.	-14.	2.8275894417501303e-9
50.5	-14.	2.14058472092008e-9
51.	-14.	1.7077958605096895e-9
51.5	-14.	1.2750070000992987e-9
52.	-14.	8.422181396889084e-10
52.5	-14.	4.094292792785178e-10
53.	-14.	3.209882773638647e-10
53.5	-14.	2.4882425339479895e-10
54.	-14.	1.766602294257332e-10
54.5	-14.	1.0449620545666743e-10
55.	-14.	3.976815322354871e-11
-55.	-13.5	1.8787336161690675e-14
-54.5	-13.5	2.5219090630337355e-14
-54.	-13.5	3.165084509898404e-14
-53.5	-13.5	1.030719651221318e-12
-53.	-13.5	2.1602465397064415e-12
-52.5	-13.5	3.289773428191565e-12
-52.	-13.5	4.419300316676689e-12
-51.5	-13.5	6.159261429788412e-12
-51.	-13.5	2.0992348484286207e-11
-50.5	-13.5	3.5825435538784004e-11
-50.	-13.5	5.06585225932818e-11
-49.5	-13.5	6.54916096477796e-11
-49.	-13.5	1.051394379739058e-10
-48.5	-13.5	2.4087215888269367e-10
-48.	-13.5	3.766048797914816e-10
-47.5	-13.5	5.123376007002695e-10
-47.	-13.5	6.480703216090575e-10
-46.5	-13.5	1.0315995088239714e-9
-46.	-13.5	1.8444534433295018e-9
-45.5	-13.5	2.657307377835032e-9
-45.	-13.5	3.470161312340563e-9
-44.5	-13.5	4.283015246846094e-9
-44.	-13.5	6.3413140883871936e-9
-43.5	-13.5	9.518962569381243e-9
-43.	-13.5	1.269661105037529e-8
-42.5	-13.5	1.5874259531369338e-8
-42.	-13.5	1.9051908012363387e-8
-41.5	-13.5	2.5603454108117966e-8
-41.	-13.5	3.3689546554423675e-8
-40.5	-13.5	4.177563900072938e-8
-40.	-13.5	4.98617314470351e-8
-39.5	-13.5	5.794782389334081e-8
-39.	-13.5	7.097541158810143e-8
-38.5	-13.5	8.488825036204019e-8
-38.	-13.5	9.880108913597895e-8
-37.5	-13.5	1.1271392790991772e-7
-37.	-13.5	1.2667889022720125e-7
-36.5	-13.5	1.465309194963725e-7
-36.	-13.5	1.6638294876554376e-7
-35.5	-13.5	1.86234978034715e-7
-35.	-13.5	2.0608700730388626e-7
-34.5	-13.5	2.2855723879540625e-7
-34.	-13.5	2.6385759383504143e-7
-33.5	-13.5	2.9915794887467656e-7
-33.	-13.5	3.3445830391431175e-7
-32.5	-13.5	3.6975865895394693e-7
-32.	-13.5	4.171567749668394e-7
-31.5	-13.5	4.890963181330376e-7
-31.	-13.5	5.61035861299236e-7
-30.5	-13.5	6.329754044654341e-7
-30.	-13.5	7.049149476316324e-7
-29.5	-13.5	7.968650170185247e-7
-29.	-13.5	9.095682062825351e-7
-28.5	-13.5	1.0222713955465455e-6
-28.	-13.5	1.134974584810556e-6
-27.5	-13.5	1.2476777740745662e-6
-27.	-13.5	1.3649067295969139e-6
-26.5	-13.5	1.4845555759270344e-6
-26.	-13.5	1.604204422257155e-6
-25.5	-13.5	1.7238532685872755e-6
-25.	-13.5	1.843502114917396e-6
-24.5	-13.5	1.950866328128408e-6
-24.	-13.5	2.0553919340806676e-6
-23.5	-13.5	2.159917540032927e-6
-23.	-13.5	2.2644431459851866e-6
-22.5	-13.5	2.3689687519374456e-6
-22.	-13.5	2.4879539402685136e-6
-21.5	-13.5	2.607340267926184e-6
-21.	-13.5	2.7267265955838536e-6
-20.5	-13.5	2.846112923241524e-6
-20.	-13.5	2.9685301631184837e-6
-19.5	-13.5	3.1105839857545227e-6
-19.	-13.5	3.2526378083905617e-6
-18.5	-13.5	3.3946916310266008e-6
-18.	-13.5	3.5367454536626398e-6
-17.5	-13.5	3.664472917800802e-6
-17.	-13.5	3.7578666343543426e-6
-16.5	-13.5	3.851260350907884e-6
-16.	-13.5	3.944654067461425e-6
-15.5	-13.5	4.038047784014965e-6
-15.	-13.5	4.072605262347142e-6
-14.5	-13.5	4.036723230492589e-6
-14.	-13.5	4.000841198638037e-6
-13.5	-13.5	3.964959166783485e-6
-13.	-13.5	3.929077134928933e-6
-12.5	-13.5	3.8088163956870853e-6
-12.	-13.5	3.635917484064539e-6
-11.5	-13.5	3.4630185724419925e-6
-11.	-13.5	3.2901196608194466e-6
-10.5	-13.5	3.1172207491968998e-6
-10.	-13.5	2.8964238482599477e-6
-9.5	-13.5	2.661843025551481e-6
-9.	-13.5	2.427262202843014e-6
-8.5	-13.5	2.192681380134547e-6
-8.	-13.5	1.9581005574260806e-6
-7.5	-13.5	1.7573173721211463e-6
-7.	-13.5	1.5587974682998426e-6
-6.5	-13.5	1.3602775644785392e-6
-6.	-13.5	1.1617576606572355e-6
-5.5	-13.5	9.711676840443299e-7
-5.	-13.5	8.536130207367438e-7
-4.5	-13.5	7.360583574291577e-7
-4.	-13.5	6.185036941215715e-7
-3.5	-13.5	5.009490308139855e-7
-3.	-13.5	4.0125465507643273e-7
-2.5	-13.5	3.5275262385533606e-7
-2.	-13.5	3.042505926342394e-7
-1.5	-13.5	2.5574856141314267e-7
-1.	-13.5	2.0724653019204605e-7
-0.5	-13.5	1.7800764358710992e-7
0.	-13.5	1.7544105465441006e-7
0.5	-13.5	1.7287446572171017e-7
1.	-13.5	1.703078767890103e-7
1.5	-13.5	1.677412878563104e-7
2.	-13.5	1.8593342367703015e-7
2.5	-13.5	2.1915418333120394e-7
3.	-13.5	2.5237494298537774e-7
3.5	-13.5	2.8559570263955153e-7
4.	-13.5	3.188164622937253e-7
4.5	-13.5	3.788031215397883e-7
5.	-13.5	4.48156773333917e-7
5.5	-13.5	5.175104251280457e-7
6.	-13.5	5.868640769221744e-7
6.5	-13.5	6.56217728716303e-7
7.	-13.5	7.625377128797567e-7
7.5	-13.5	8.728981891401385e-7
8.	-13.5	9.832586654005202e-7
8.5	-13.5	1.0936191416609022e-6
9.	-13.5	1.2062633423979602e-6
9.5	-13.5	1.3533556485692088e-6
10.	-13.5	1.5004479547404577e-6
10.5	-13.5	1.647540260911706e-6
11.	-13.5	1.7946325670829548e-6
11.5	-13.5	1.9414742187749575e-6
12.	-13.5	2.0874418985209027e-6
12.5	-13.5	2.2334095782668483e-6
13.	-13.5	2.3793772580127935e-6
13.5	-13.5	2.525344937758739e-6
14.	-13.5	2.6519365363425985e-6
14.5	-13.5	2.747390827703619e-6
15.	-13.5	2.842845119064639e-6
15.5	-13.5	2.93829941042566e-6
16.	-13.5	3.03375370178668e-6
16.5	-13.5	3.0999441842242066e-6
17.	-13.5	3.1416331900269264e-6
17.5	-13.5	3.1833221958296466e-6
18.	-13.5	3.2250112016323668e-6
18.5	-13.5	3.2667002074350865e-6
19.	-13.5	3.276564495639813e-6
19.5	-13.5	3.2731116264798383e-6
20.	-13.5	3.269658757319864e-6
20.5	-13.5	3.26620588815989e-6
21.	-13.5	3.2627530189999156e-6
21.5	-13.5	3.1889107906904496e-6
22.	-13.5	3.1041485841773574e-6
22.5	-13.5	3.0193863776642656e-6
23.	-13.5	2.9346241711511737e-6
23.5	-13.5	2.8475192857523717e-6
24.	-13.5	2.674030800517064e-6
24.5	-13.5	2.500542315281756e-6
25.	-13.5	2.3270538300464485e-6
25.5	-13.5	2.1535653448111404e-6
26.	-13.5	1.977850575171676e-6
26.5	-13.5	1.7924637311433112e-6
27.	-13.5	1.6070768871149468e-6
27.5	-13.5	1.4216900430865823e-6
28.	-13.5	1.2363031990582176e-6
28.5	-13.5	1.0732967080862628e-6
29.	-13.5	9.522556858121422e-7
29.5	-13.5	8.312146635380219e-7
30.	-13.5	7.101736412639014e-7
30.5	-13.5	5.891326189897808e-7
31.	-13.5	5.030977166301448e-7
31.5	-13.5	4.5089608888598714e-7
32.	-13.5	3.9869446114182943e-7
32.5	-13.5	3.464928333976717e-7
33.	-13.5	2.94291205653514e-7
33.5	-13.5	2.651133656316563e-7
34.	-13.5	2.4731545729576543e-7
34.5	-13.5	2.2951754895987452e-7
35.	-13.5	2.1171964062398367e-7
35.5	-13.5	1.9392173228809275e-7
36.	-13.5	1.8465378024806673e-7
36.5	-13.5	1.7713380829765293e-7
37.	-13.5	1.6961383634723913e-7
37.5	-13.5	1.6209386439682528e-7
38.	-13.5	1.5457389244641148e-7
38.5	-13.5	1.4835970351928537e-7
39.	-13.5	1.4215786021733284e-7
39.5	-13.5	1.359560169153803e-7
40.	-13.5	1.2975417361342775e-7
40.5	-13.5	1.2324669470371933e-7
41.	-13.5	1.1502530933679901e-7
41.5	-13.5	1.0680392396987868e-7
42.	-13.5	9.858253860295833e-8
42.5	-13.5	9.036115323603798e-8
43.	-13.5	8.19959026882224e-8
43.5	-13.5	7.331347621902878e-8
44.	-13.5	6.463104974983519e-8
44.5	-13.5	5.594862328064159e-8
45.	-13.5	4.7266196811447986e-8
45.5	-13.5	3.9973452738467194e-8
46.	-13.5	3.423060240695622e-8
46.5	-13.5	2.8487752075445258e-8
47.	-13.5	2.2744901743934282e-8
47.5	-13.5	1.7002051412423312e-8
48.	-13.5	1.340569712468288e-8
48.5	-13.5	1.1051403680616176e-8
49.	-13.5	8.697110236549472e-9
49.5	-13.5	6.342816792482768e-9
50.	-13.5	3.988523348416066e-9
50.5	-13.5	3.019116383761535e-9
51.	-13.5	2.4086623249514777e-9
51.5	-13.5	1.7982082661414205e-9
52.	-13.5	1.1877542073313639e-9
52.5	-13.5	5.773001485213067e-10
53.	-13.5	4.525867328773454e-10
53.5	-13.5	3.508337903161223e-10
54.	-13.5	2.4908084775489926e-10
54.5	-13.5	1.4732790519367625e-10
55.	-13.5	5.60601584360733e-11
-55.	-13.	2.6818159148093283e-14
-54.5	-13.	3.5981979033206764e-14
-54.	-13.	4.514579891832025e-14
-53.5	-13.	1.353787988132685e-12
-53.	-13.	2.8332151141496743e-12
-52.5	-13.	4.3126422401666645e-12
-52.	-13.	5.792069366183655e-12
-51.5	-13.	8.06927856147233e-12
-51.	-13.	2.7458013758015642e-11
-50.5	-13.	4.684674895455896e-11
-50.	-13.	6.623548415110227e-11
-49.5	-13.	8.562421934764559e-11
-49.	-13.	1.3740660571320732e-10
-48.5	-13.	3.1462010009898563e-10
-48.	-13.	4.91833594484764e-10
-47.5	-13.	6.690470888705424e-10
-47.	-13.	8.462605832563208e-10
-46.5	-13.	1.3467758915109944e-9
-46.	-13.	2.407434254293278e-9
-45.5	-13.	3.4680926170755615e-9
-45.	-13.	4.528750979857846e-9
-44.5	-13.	5.589409342640129e-9
-44.	-13.	8.273518544455372e-9
-43.5	-13.	1.2416712047049913e-8
-43.	-13.	1.6559905549644454e-8
-42.5	-13.	2.0703099052238992e-8
-42.	-13.	2.4846292554833533e-8
-41.5	-13.	3.33719218106927e-8
-41.	-13.	4.389080977193626e-8
-40.5	-13.	5.440969773317981e-8
-40.	-13.	6.492858569442337e-8
-39.5	-13.	7.544747365566692e-8
-39.	-13.	9.220256124063117e-8
-38.5	-13.	1.1007484153130434e-7
-38.	-13.	1.2794712182197752e-7
-37.5	-13.	1.458194021126507e-7
-37.	-13.	1.6374700165820555e-7
-36.5	-13.	1.8792260616118972e-7
-36.	-13.	2.1209821066417388e-7
-35.5	-13.	2.3627381516715807e-7
-35.	-13.	2.6044941967014223e-7
-34.5	-13.	2.8717319993431366e-7
-34.	-13.	3.2638394914201314e-7
-33.5	-13.	3.655946983497126e-7
-33.	-13.	4.048054475574121e-7
-32.5	-13.	4.4401619676511157e-7
-32.	-13.	4.956399231947157e-7
-31.5	-13.	5.724445220948884e-7
-31.	-13.	6.492491209950611e-7
-30.5	-13.	7.260537198952337e-7
-30.	-13.	8.028583187954066e-7
-29.5	-13.	9.015823094319058e-7
-29.	-13.	1.0230391237493266e-6
-28.5	-13.	1.1444959380667476e-6
-28.	-13.	1.2659527523841686e-6
-27.5	-13.	1.3874095667015894e-6
-27.	-13.	1.5178002049616687e-6
-26.5	-13.	1.652967687009753e-6
-26.	-13.	1.788135169057837e-6
-25.5	-13.	1.9233026511059213e-6
-25.	-13.	2.0584701331540052e-6
-24.5	-13.	2.1881608715363867e-6
-24.	-13.	2.316586100059982e-6
-23.5	-13.	2.445011328583578e-6
-23.	-13.	2.5734365571071735e-6
-22.5	-13.	2.701861785630769e-6
-22.	-13.	2.8500991101442666e-6
-21.5	-13.	2.9988860640063697e-6
-21.	-13.	3.1476730178684724e-6
-20.5	-13.	3.2964599717305755e-6
-20.	-13.	3.4474285680861218e-6
-19.5	-13.	3.612531524091077e-6
-19.	-13.	3.7776344800960317e-6
-18.5	-13.	3.942737436100986e-6
-18.	-13.	4.107840392105941e-6
-17.5	-13.	4.252628016751727e-6
-17.	-13.	4.3487290572186355e-6
-16.5	-13.	4.444830097685545e-6
-16.	-13.	4.540931138152453e-6
-15.5	-13.	4.637032178619362e-6
-15.	-13.	4.664401754556168e-6
-14.5	-13.	4.609485126577255e-6
-14.	-13.	4.554568498598342e-6
-13.5	-13.	4.499651870619429e-6
-13.	-13.	4.444735242640516e-6
-12.5	-13.	4.299160722250532e-6
-12.	-13.	4.0970308703537365e-6
-11.5	-13.	3.894901018456941e-6
-11.	-13.	3.6927711665601453e-6
-10.5	-13.	3.490641314663349e-6
-10.	-13.	3.2422532709322457e-6
-9.5	-13.	2.9805532008162665e-6
-9.	-13.	2.7188531307002882e-6
-8.5	-13.	2.4571530605843095e-6
-8.	-13.	2.1954529904683312e-6
-7.5	-13.	1.9743698597069245e-6
-7.	-13.	1.7560066695634192e-6
-6.5	-13.	1.5376434794199136e-6
-6.	-13.	1.319280289276408e-6
-5.5	-13.	1.109521383380798e-6
-5.	-13.	9.790086772671443e-7
-4.5	-13.	8.484959711534904e-7
-4.	-13.	7.179832650398366e-7
-3.5	-13.	5.874705589261829e-7
-3.	-13.	4.7646041302111683e-7
-2.5	-13.	4.213498027330513e-7
-2.	-13.	3.6623919244498575e-7
-1.5	-13.	3.111285821569202e-7
-1.	-13.	2.560179718688547e-7
-0.5	-13.	2.231896173793962e-7
0.	-13.	2.2121390773644755e-7
0.5	-13.	2.1923819809349883e-7
1.	-13.	2.1726248845055017e-7
1.5	-13.	2.1528677880760145e-7
2.	-13.	2.3864593841957895e-7
2.5	-13.	2.80346697740821e-7
3.	-13.	3.2204745706206305e-7
3.5	-13.	3.6374821638330517e-7
4.	-13.	4.0544897570454724e-7
4.5	-13.	4.796604970760624e-7
5.	-13.	5.652494827024732e-7
5.5	-13.	6.508384683288839e-7
6.	-13.	7.364274539552947e-7
6.5	-13.	8.220164395817054e-7
7.	-13.	9.511880422817578e-7
7.5	-13.	1.085123309878023e-6
8.	-13.	1.2190585774742886e-6
8.5	-13.	1.352993845070554e-6
9.	-13.	1.4895511358420644e-6
9.5	-13.	1.66565948967491e-6
10.	-13.	1.8417678435077558e-6
10.5	-13.	2.017876197340601e-6
11.	-13.	2.1939845511734466e-6
11.5	-13.	2.3693000327369746e-6
12.	-13.	2.5418509591955077e-6
12.5	-13.	2.714401885654041e-6
13.	-13.	2.8869528121125736e-6
13.5	-13.	3.0595037385711068e-6
14.	-13.	3.2078076946636213e-6
14.5	-13.	3.3171468384602877e-6
15.	-13.	3.4264859822569537e-6
15.5	-13.	3.5358251260536197e-6
16.	-13.	3.6451642698502857e-6
16.5	-13.	3.718523605145712e-6
17.	-13.	3.761758412235578e-6
17.5	-13.	3.804993219325444e-6
18.	-13.	3.84822802641531e-6
18.5	-13.	3.8914628335051765e-6
19.	-13.	3.8986332545105745e-6
19.5	-13.	3.890712414980216e-6
20.	-13.	3.882791575449858e-6
20.5	-13.	3.874870735919501e-6
21.	-13.	3.866949896389143e-6
21.5	-13.	3.7801524412984275e-6
22.	-13.	3.681118322412185e-6
22.5	-13.	3.582084203525942e-6
23.	-13.	3.4830500846397e-6
23.5	-13.	3.381291641135777e-6
24.	-13.	3.179076848691358e-6
24.5	-13.	2.976862056246939e-6
25.	-13.	2.7746472638025206e-6
25.5	-13.	2.5724324713581017e-6
26.	-13.	2.367213474356789e-6
26.5	-13.	2.1489427352242837e-6
27.	-13.	1.9306719960917786e-6
27.5	-13.	1.7124012569592735e-6
28.	-13.	1.4941305178267684e-6
28.5	-13.	1.301763979192161e-6
29.	-13.	1.1579704864070517e-6
29.5	-13.	1.0141769936219427e-6
30.	-13.	8.703835008368334e-7
30.5	-13.	7.265900080517243e-7
31.	-13.	6.241248968873739e-7
31.5	-13.	5.616035009420831e-7
32.	-13.	4.990821049967924e-7
32.5	-13.	4.365607090515016e-7
33.	-13.	3.7403931310621076e-7
33.5	-13.	3.3878788999624934e-7
34.	-13.	3.17015153872428e-7
34.5	-13.	2.952424177486067e-7
35.	-13.	2.7346968162478535e-7
35.5	-13.	2.51696945500964e-7
36.	-13.	2.3996900436910703e-7
36.5	-13.	2.302994678809763e-7
37.	-13.	2.2062993139284557e-7
37.5	-13.	2.1096039490471478e-7
38.	-13.	2.0129085841658405e-7
38.5	-13.	1.930948672093253e-7
39.	-13.	1.849128077482981e-7
39.5	-13.	1.7673074828727086e-7
40.	-13.	1.6854868882624365e-7
40.5	-13.	1.5997998000652947e-7
41.	-13.	1.492430655991348e-7
41.5	-13.	1.3850615119174018e-7
42.	-13.	1.2776923678434551e-7
42.5	-13.	1.1703232237695084e-7
43.	-13.	1.0613321151918106e-7
43.5	-13.	9.487651025439392e-8
44.	-13.	8.361980898960679e-8
44.5	-13.	7.236310772481966e-8
45.	-13.	6.110640646003251e-8
45.5	-13.	5.166106645932163e-8
46.	-13.	4.423591286550738e-8
46.5	-13.	3.681075927169315e-8
47.	-13.	2.93856056778789e-8
47.5	-13.	2.1960452084064653e-8
48.	-13.	1.7312595976922698e-8
48.5	-13.	1.4271811296462525e-8
49.	-13.	1.123102661600235e-8
49.5	-13.	8.190241935542176e-9
50.	-13.	5.149457255082003e-9
50.5	-13.	3.89764804660299e-9
51.	-13.	3.109528789393266e-9
51.5	-13.	2.3214095321835425e-9
52.	-13.	1.5332902749738192e-9
52.5	-13.	7.451710177640957e-10
53.	-13.	5.841851883908261e-10
53.5	-13.	4.528433272374457e-10
54.	-13.	3.2150146608406537e-10
54.5	-13.	1.9015960493068505e-10
55.	-13.	7.235216364859789e-11
-55.	-12.5	7.862718641445796e-14
-54.5	-12.5	1.0486505145981384e-13
-54.	-12.5	1.3110291650516973e-13
-53.5	-12.5	2.093897209451918e-12
-53.	-12.5	4.311204909439502e-12
-52.5	-12.5	6.528512609427088e-12
-52.	-12.5	8.745820309414672e-12
-51.5	-12.5	1.2128117958693101e-11
-51.	-12.5	4.049813666152892e-11
-50.5	-12.5	6.886815536436473e-11
-50.	-12.5	9.723817406720055e-11
-49.5	-12.5	1.256081927700364e-10
-49.	-12.5	2.0073378201524123e-10
-48.5	-12.5	4.569011127006858e-10
-48.	-12.5	7.130684433861304e-10
-47.5	-12.5	9.692357740715751e-10
-47.	-12.5	1.2254031047570196e-9
-46.5	-12.5	1.945659018132488e-9
-46.	-12.5	3.4699809315360147e-9
-45.5	-12.5	4.994302844939542e-9
-45.	-12.5	6.518624758343068e-9
-44.5	-12.5	8.042946671746595e-9
-44.	-12.5	1.1890615696949085e-8
-43.5	-12.5	1.7826404186308606e-8
-43.	-12.5	2.3762192675668136e-8
-42.5	-12.5	2.9697981165027657e-8
-42.	-12.5	3.563376965438718e-8
-41.5	-12.5	4.782151908984917e-8
-41.	-12.5	6.285284143388347e-8
-40.5	-12.5	7.788416377791778e-8
-40.	-12.5	9.29154861219521e-8
-39.5	-12.5	1.0794680846598641e-7
-39.	-12.5	1.3164641277863554e-7
-38.5	-12.5	1.5689890859102575e-7
-38.	-12.5	1.8215140440341605e-7
-37.5	-12.5	2.074039002158063e-7
-37.	-12.5	2.3271765699418888e-7
-36.5	-12.5	2.649505022533451e-7
-36.	-12.5	2.971833475125013e-7
-35.5	-12.5	3.294161927716575e-7
-35.	-12.5	3.616490380308138e-7
-34.5	-12.5	3.9620267088367873e-7
-34.	-12.5	4.4212898965898675e-7
-33.5	-12.5	4.880553084342948e-7
-33.	-12.5	5.339816272096027e-7
-32.5	-12.5	5.799079459849107e-7
-32.	-12.5	6.381244791465552e-7
-31.5	-12.5	7.212728490114977e-7
-31.	-12.5	8.044212188764403e-7
-30.5	-12.5	8.875695887413827e-7
-30.	-12.5	9.707179586063252e-7
-29.5	-12.5	1.0773193678260885e-6
-29.	-12.5	1.2082441622404905e-6
-28.5	-12.5	1.3391689566548923e-6
-28.	-12.5	1.470093751069294e-6
-27.5	-12.5	1.6010185454836959e-6
-27.	-12.5	1.7457905150969534e-6
-26.5	-12.5	1.8979664578861566e-6
-26.	-12.5	2.05014240067536e-6
-25.5	-12.5	2.202318343464563e-6
-25.	-12.5	2.354494286253766e-6
-24.5	-12.5	2.509880139318313e-6
-24.	-12.5	2.6660077055882266e-6
-23.5	-12.5	2.8221352718581403e-6
-23.	-12.5	2.9782628381280545e-6
-22.5	-12.5	3.1343904043979678e-6
-22.	-12.5	3.317185695751492e-6
-21.5	-12.5	3.5007208060708624e-6
-21.	-12.5	3.6842559163902325e-6
-20.5	-12.5	3.867791026709603e-6
-20.	-12.5	4.052395591808892e-6
-19.5	-12.5	4.2439289083115815e-6
-19.	-12.5	4.43546222481427e-6
-18.5	-12.5	4.626995541316959e-6
-18.	-12.5	4.818528857819647e-6
-17.5	-12.5	4.982478573458321e-6
-17.	-12.5	5.080322977710265e-6
-16.5	-12.5	5.17816738196221e-6
-16.	-12.5	5.276011786214154e-6
-15.5	-12.5	5.373856190466098e-6
-15.	-12.5	5.392109645749751e-6
-14.5	-12.5	5.315075781005735e-6
-14.	-12.5	5.2380419162617184e-6
-13.5	-12.5	5.161008051517702e-6
-13.	-12.5	5.083974186773687e-6
-12.5	-12.5	4.9109093627180855e-6
-12.	-12.5	4.6779373138821245e-6
-11.5	-12.5	4.444965265046163e-6
-11.	-12.5	4.211993216210202e-6
-10.5	-12.5	3.97902116737424e-6
-10.	-12.5	3.7024106148948324e-6
-9.5	-12.5	3.413241921060077e-6
-9.	-12.5	3.1240732272253225e-6
-8.5	-12.5	2.8349045333905677e-6
-8.	-12.5	2.5457358395558126e-6
-7.5	-12.5	2.3024001132256776e-6
-7.	-12.5	2.062133622341041e-6
-6.5	-12.5	1.8218671314564052e-6
-6.	-12.5	1.581600640571769e-6
-5.5	-12.5	1.3503738268427442e-6
-5.	-12.5	1.2024032191151857e-6
-4.5	-12.5	1.054432611387627e-6
-4.	-12.5	9.064620036600684e-7
-3.5	-12.5	7.584913959325097e-7
-3.	-12.5	6.31832018335982e-7
-2.5	-12.5	5.662563064228496e-7
-2.	-12.5	5.006805945097173e-7
-1.5	-12.5	4.351048825965847e-7
-1.	-12.5	3.695291706834524e-7
-0.5	-12.5	3.308386329242717e-7
0.	-12.5	3.2937407162391477e-7
0.5	-12.5	3.2790951032355785e-7
1.	-12.5	3.2644494902320093e-7
1.5	-12.5	3.249803877228439e-7
2.	-12.5	3.5562318576594856e-7
2.5	-12.5	4.0951064028916425e-7
3.	-12.5	4.6339809481237993e-7
3.5	-12.5	5.172855493355955e-7
4.	-12.5	5.711730038588113e-7
4.5	-12.5	6.64597721482483e-7
5.	-12.5	7.718588972293521e-7
5.5	-12.5	8.791200729762215e-7
6.	-12.5	9.863812487230908e-7
6.5	-12.5	1.0936424244699599e-6
7.	-12.5	1.2509165975168402e-6
7.5	-12.5	1.4136572885378454e-6
8.	-12.5	1.5763979795588506e-6
8.5	-12.5	1.739138670579856e-6
9.	-12.5	1.904772855191898e-6
9.5	-12.5	2.1140530108110343e-6
10.	-12.5	2.323333166430171e-6
10.5	-12.5	2.5326133220493066e-6
11.	-12.5	2.7418934776684427e-6
11.5	-12.5	2.9495046098004207e-6
12.	-12.5	3.1512962580377857e-6
12.5	-12.5	3.3530879062751507e-6
13.	-12.5	3.5548795545125157e-6
13.5	-12.5	3.7566712027498807e-6
14.	-12.5	3.92832595097225e-6
14.5	-12.5	4.051550786733939e-6
15.	-12.5	4.174775622495627e-6
15.5	-12.5	4.298000458257315e-6
16.	-12.5	4.421225294019004e-6
16.5	-12.5	4.500056871082433e-6
17.	-12.5	4.541719657385167e-6
17.5	-12.5	4.583382443687901e-6
18.	-12.5	4.625045229990635e-6
18.5	-12.5	4.666708016293369e-6
19.	-12.5	4.667272590869479e-6
19.5	-12.5	4.650639484074624e-6
20.	-12.5	4.63400637727977e-6
20.5	-12.5	4.617373270484915e-6
21.	-12.5	4.600740163690062e-6
21.5	-12.5	4.497276513001848e-6
22.	-12.5	4.380342251724458e-6
22.5	-12.5	4.263407990447068e-6
23.	-12.5	4.146473729169679e-6
23.5	-12.5	4.026434660648626e-6
24.	-12.5	3.7919093822837277e-6
24.5	-12.5	3.557384103918829e-6
25.	-12.5	3.3228588255539308e-6
25.5	-12.5	3.0883335471890323e-6
26.	-12.5	2.8500003732295097e-6
26.5	-12.5	2.5951238279973835e-6
27.	-12.5	2.3402472827652577e-6
27.5	-12.5	2.0853707375331314e-6
28.	-12.5	1.8304941923010056e-6
28.5	-12.5	1.6054225877201616e-6
29.	-12.5	1.4362383188211806e-6
29.5	-12.5	1.2670540499222003e-6
30.	-12.5	1.0978697810232194e-6
30.5	-12.5	9.286855121242387e-7
31.	-12.5	8.077405644455008e-7
31.5	-12.5	7.334187274141508e-7
32.	-12.5	6.59096890382801e-7
32.5	-12.5	5.847750533514511e-7
33.	-12.5	5.104532163201013e-7
33.5	-12.5	4.675867420294602e-7
34.	-12.5	4.4026766087256754e-7
34.5	-12.5	4.129485797156749e-7
35.	-12.5	3.8562949855878226e-7
35.5	-12.5	3.583104174018895e-7
36.	-12.5	3.421211711724917e-7
36.5	-12.5	3.282126786983461e-7
37.	-12.5	3.1430418622420067e-7
37.5	-12.5	3.0039569375005494e-7
38.	-12.5	2.8648720127590937e-7
38.5	-12.5	2.740649938865318e-7
39.	-12.5	2.6165683869283313e-7
39.5	-12.5	2.4924868349913447e-7
40.	-12.5	2.3684052830543585e-7
40.5	-12.5	2.2397050717141819e-7
41.	-12.5	2.0851048998526733e-7
41.5	-12.5	1.9305047279911657e-7
42.	-12.5	1.7759045561296572e-7
42.5	-12.5	1.6213043842681488e-7
43.	-12.5	1.466041004711663e-7
43.5	-12.5	1.3093154679437489e-7
44.	-12.5	1.1525899311758349e-7
44.5	-12.5	9.958643944079209e-8
45.	-12.5	8.391388576400066e-8
45.5	-12.5	7.082746142842649e-8
46.	-12.5	6.062531172388128e-8
46.5	-12.5	5.0423162019336094e-8
47.	-12.5	4.022101231479087e-8
47.5	-12.5	3.0018862610245676e-8
48.	-12.5	2.3646672351291067e-8
48.5	-12.5	1.9490671902717012e-8
49.	-12.5	1.533467145414296e-8
49.5	-12.5	1.11786710055689e-8
50.	-12.5	7.022670556994847e-9
50.5	-12.5	5.313725845429273e-9
51.	-12.5	4.239040894949256e-9
51.5	-12.5	3.16435594446924e-9
52.	-12.5	2.089670993989223e-9
52.5	-12.5	1.014986043509207e-9
53.	-12.5	7.956513887994769e-10
53.5	-12.5	6.167482847920635e-10
54.	-12.5	4.3784518078465e-10
54.5	-12.5	2.589420767772366e-10
55.	-12.5	9.847608316749575e-11
-55.	-12.	1.729722582363186e-13
-54.5	-12.	2.3021920984959947e-13
-54.	-12.	2.8746616146288034e-13
-53.5	-12.	3.2392142261204896e-12
-53.	-12.	6.571374309426448e-12
-52.5	-12.	9.903534392732408e-12
-52.	-12.	1.323569447603837e-11
-51.5	-12.	1.8274809087889855e-11
-51.	-12.	5.992617399114182e-11
-50.5	-12.	1.0157753889439377e-10
-50.	-12.	1.4322890379764571e-10
-49.5	-12.	1.848802687008977e-10
-49.	-12.	2.942396723565623e-10
-48.5	-12.	6.657706440852133e-10
-48.	-12.	1.0373016158138642e-9
-47.5	-12.	1.4088325875425154e-9
-47.	-12.	1.7803635592711664e-9
-46.5	-12.	2.820199013261374e-9
-46.	-12.	5.0179188279013e-9
-45.5	-12.	7.215638642541226e-9
-45.	-12.	9.413358457181153e-9
-44.5	-12.	1.1611078271821079e-8
-44.	-12.	1.714479851764573e-8
-43.5	-12.	2.567676530072557e-8
-43.	-12.	3.420873208380542e-8
-42.5	-12.	4.274069886688526e-8
-42.	-12.	5.1272665649965095e-8
-41.5	-12.	6.87626760395013e-8
-41.	-12.	9.032706410553414e-8
-40.5	-12.	1.1189145217156702e-7
-40.	-12.	1.3345584023759986e-7
-39.5	-12.	1.5502022830363273e-7
-39.	-12.	1.8879008676937128e-7
-38.5	-12.	2.2474651130468055e-7
-38.	-12.	2.607029358399898e-7
-37.5	-12.	2.966593603752991e-7
-37.	-12.	3.326856556724841e-7
-36.5	-12.	3.766034684442312e-7
-36.	-12.	4.2052128121597826e-7
-35.5	-12.	4.6443909398772537e-7
-35.	-12.	5.083569067594725e-7
-34.5	-12.	5.542152222212468e-7
-34.	-12.	6.095826921119567e-7
-33.5	-12.	6.649501620026667e-7
-33.	-12.	7.203176318933765e-7
-32.5	-12.	7.756851017840864e-7
-32.	-12.	8.427944713294333e-7
-31.5	-12.	9.337233704267931e-7
-31.	-12.	1.0246522695241532e-6
-30.5	-12.	1.1155811686215132e-6
-30.	-12.	1.206510067718873e-6
-29.5	-12.	1.322061082298935e-6
-29.	-12.	1.4631479427935492e-6
-28.5	-12.	1.6042348032881635e-6
-28.	-12.	1.7453216637827774e-6
-27.5	-12.	1.8864085242773917e-6
-27.	-12.	2.046746867634257e-6
-26.5	-12.	2.217378823996111e-6
-26.	-12.	2.388010780357965e-6
-25.5	-12.	2.5586427367198187e-6
-25.	-12.	2.7292746930816725e-6
-24.5	-12.	2.9136286702146106e-6
-24.	-12.	3.1011533914298413e-6
-23.5	-12.	3.288678112645072e-6
-23.	-12.	3.476202833860303e-6
-22.5	-12.	3.6637275550755336e-6
-22.	-12.	3.886236096656501e-6
-21.5	-12.	4.109715163234378e-6
-21.	-12.	4.333194229812254e-6
-20.5	-12.	4.556673296390131e-6
-20.	-12.	4.7798541720634275e-6
-19.5	-12.	5.001103137489203e-6
-19.	-12.	5.222352102914978e-6
-18.5	-12.	5.443601068340753e-6
-18.	-12.	5.664850033766528e-6
-17.5	-12.	5.850004130853905e-6
-17.	-12.	5.948655290100212e-6
-16.5	-12.	6.047306449346518e-6
-16.	-12.	6.145957608592825e-6
-15.5	-12.	6.2446087678391314e-6
-15.	-12.	6.251872595342633e-6
-14.5	-12.	6.149726319823985e-6
-14.	-12.	6.047580044305337e-6
-13.5	-12.	5.945433768786689e-6
-13.	-12.	5.843287493268041e-6
-12.5	-12.	5.640617599527927e-6
-12.	-12.	5.375237814772468e-6
-11.5	-12.	5.109858030017008e-6
-11.	-12.	4.844478245261548e-6
-10.5	-12.	4.5790984605060885e-6
-10.	-12.	4.2736519476579105e-6
-9.5	-12.	3.95667516697228e-6
-9.	-12.	3.639698386286649e-6
-8.5	-12.	3.322721605601018e-6
-8.	-12.	3.005744824915387e-6
-7.5	-12.	2.738259257262789e-6
-7.	-12.	2.47408790192399e-6
-6.5	-12.	2.2099165465851904e-6
-6.	-12.	1.945745191246391e-6
-5.5	-12.	1.6908167221907974e-6
-5.	-12.	1.521016032722448e-6
-4.5	-12.	1.3512153432540986e-6
-4.	-12.	1.181414653785749e-6
-3.5	-12.	1.0116139643173994e-6
-3.	-12.	8.650948508414491e-7
-2.5	-12.	7.853069394480823e-7
-2.	-12.	7.055190280547155e-7
-1.5	-12.	6.257311166613486e-7
-1.	-12.	5.459432052679819e-7
-0.5	-12.	4.991822547222034e-7
0.	-12.	4.981513730976299e-7
0.5	-12.	4.971204914730567e-7
1.	-12.	4.960896098484833e-7
1.5	-12.	4.950587282239098e-7
2.	-12.	5.350417226613814e-7
2.5	-12.	6.047173944000845e-7
3.	-12.	6.743930661387877e-7
3.5	-12.	7.440687378774908e-7
4.	-12.	8.13744409616194e-7
4.5	-12.	9.312291189730403e-7
5.	-12.	1.0654450761462326e-6
5.5	-12.	1.1996610333194251e-6
6.	-12.	1.3338769904926177e-6
6.5	-12.	1.4680929476658102e-6
7.	-12.	1.6585716527281677e-6
7.5	-12.	1.855199985671551e-6
8.	-12.	2.0518283186149336e-6
8.5	-12.	2.248456651558317e-6
9.	-12.	2.4481850164068007e-6
9.5	-12.	2.694674812858325e-6
10.	-12.	2.9411646093098495e-6
10.5	-12.	3.1876544057613734e-6
11.	-12.	3.4341442022128974e-6
11.5	-12.	3.6777643655355162e-6
12.	-12.	3.911378807605194e-6
12.5	-12.	4.144993249674872e-6
13.	-12.	4.37860769174455e-6
13.5	-12.	4.6122221338142276e-6
14.	-12.	4.808819619957628e-6
14.5	-12.	4.945930963392967e-6
15.	-12.	5.083042306828305e-6
15.5	-12.	5.220153650263645e-6
16.	-12.	5.357264993698984e-6
16.5	-12.	5.439920340965622e-6
17.	-12.	5.4769817492737085e-6
17.5	-12.	5.514043157581794e-6
18.	-12.	5.5511045658898806e-6
18.5	-12.	5.588165974197967e-6
19.	-12.	5.578323721341511e-6
19.5	-12.	5.548854477773027e-6
20.	-12.	5.519385234204542e-6
20.5	-12.	5.489915990636058e-6
21.	-12.	5.460446747067573e-6
21.5	-12.	5.336711226736794e-6
22.	-12.	5.198351540196531e-6
22.5	-12.	5.059991853656268e-6
23.	-12.	4.921632167116006e-6
23.5	-12.	4.779788320810193e-6
24.	-12.	4.509470075051006e-6
24.5	-12.	4.239151829291819e-6
25.	-12.	3.968833583532631e-6
25.5	-12.	3.698515337773443e-6
26.	-12.	3.423560465718206e-6
26.5	-12.	3.1284618086347908e-6
27.	-12.	2.8333631515513754e-6
27.5	-12.	2.53826449446796e-6
28.	-12.	2.2431658373845445e-6
28.5	-12.	1.982139059890089e-6
29.	-12.	1.7850005683740957e-6
29.5	-12.	1.5878620768581034e-6
30.	-12.	1.3907235853421102e-6
30.5	-12.	1.1935850938261177e-6
31.	-12.	1.0521688379174485e-6
31.5	-12.	9.646078994246032e-7
32.	-12.	8.770469609317584e-7
32.5	-12.	7.894860224389133e-7
33.	-12.	7.019250839460683e-7
33.5	-12.	6.499458278906564e-7
34.	-12.	6.155534745766021e-7
34.5	-12.	5.811611212625477e-7
35.	-12.	5.467687679484934e-7
35.5	-12.	5.123764146344391e-7
36.	-12.	4.897813325029908e-7
36.5	-12.	4.69603776842217e-7
37.	-12.	4.494262211814434e-7
37.5	-12.	4.2924866552066955e-7
38.	-12.	4.0907110985989583e-7
38.5	-12.	3.902419552304204e-7
39.	-12.	3.7142554916132525e-7
39.5	-12.	3.5260914309223e-7
40.	-12.	3.337927370231349e-7
40.5	-12.	3.1444488111290904e-7
41.	-12.	2.921168249534839e-7
41.5	-12.	2.6978876879405883e-7
42.	-12.	2.474607126346337e-7
42.5	-12.	2.2513265647520854e-7
43.	-12.	2.029451216774513e-7
43.5	-12.	1.8106739076749325e-7
44.	-12.	1.5918965985753522e-7
44.5	-12.	1.3731192894757725e-7
45.	-12.	1.154341980376192e-7
45.5	-12.	9.726043522662222e-8
46.	-12.	8.32176573016888e-8
46.5	-12.	6.917487937675536e-8
47.	-12.	5.513210145182192e-8
47.5	-12.	4.108932352688849e-8
48.	-12.	3.233905768152983e-8
48.5	-12.	2.6651281533176527e-8
49.	-12.	2.0963505384823224e-8
49.5	-12.	1.527572923646992e-8
50.	-12.	9.587953088116617e-9
50.5	-12.	7.252097483551996e-9
51.	-12.	5.785036280000978e-9
51.5	-12.	4.3179750764499625e-9
52.	-12.	2.8509138728989464e-9
52.5	-12.	1.3838526693479303e-9
53.	-12.	1.0847191722626187e-9
53.5	-12.	8.407924466183384e-10
54.	-12.	5.968657209740581e-10
54.5	-12.	3.529389953297778e-10
55.	-12.	1.3415294693982276e-10
-55.	-11.5	2.6731733005817924e-13
-54.5	-11.5	3.555733682393851e-13
-54.	-11.5	4.4382940642059095e-13
-53.5	-11.5	4.3845312427890615e-12
-53.	-11.5	8.831543709413396e-12
-52.5	-11.5	1.327855617603773e-11
-52.	-11.5	1.7725568642662067e-11
-51.5	-11.5	2.442150021708661e-11
-51.	-11.5	7.935421132075471e-11
-50.5	-11.5	1.342869224244228e-10
-50.	-11.5	1.8921963352809088e-10
-49.5	-11.5	2.44152344631759e-10
-49.	-11.5	3.877455626978833e-10
-48.5	-11.5	8.746401754697408e-10
-48.	-11.5	1.361534788241598e-9
-47.5	-11.5	1.8484294010134557e-9
-47.	-11.5	2.335324013785313e-9
-46.5	-11.5	3.69473900839026e-9
-46.	-11.5	6.565856724266585e-9
-45.5	-11.5	9.43697444014291e-9
-45.	-11.5	1.2308092156019237e-8
-44.5	-11.5	1.517920987189556e-8
-44.	-11.5	2.239898133834238e-8
-43.5	-11.5	3.352712641514254e-8
-43.	-11.5	4.4655271491942696e-8
-42.5	-11.5	5.578341656874286e-8
-42.	-11.5	6.691156164554302e-8
-41.5	-11.5	8.970383298915342e-8
-41.	-11.5	1.1780128677718483e-7
-40.5	-11.5	1.4589874056521626e-7
-40.	-11.5	1.7399619435324763e-7
-39.5	-11.5	2.0209364814127904e-7
-39.	-11.5	2.45933760760107e-7
-38.5	-11.5	2.9259411401833535e-7
-38.	-11.5	3.392544672765636e-7
-37.5	-11.5	3.859148205347919e-7
-37.	-11.5	4.3265365435077923e-7
-36.5	-11.5	4.882564346351173e-7
-36.	-11.5	5.438592149194552e-7
-35.5	-11.5	5.994619952037932e-7
-35.	-11.5	6.550647754881313e-7
-34.5	-11.5	7.122277735588147e-7
-34.	-11.5	7.770363945649266e-7
-33.5	-11.5	8.418450155710385e-7
-33.	-11.5	9.066536365771503e-7
-32.5	-11.5	9.714622575832621e-7
-32.	-11.5	1.0474644635123114e-6
-31.5	-11.5	1.1461738918420888e-6
-31.	-11.5	1.2448833201718661e-6
-30.5	-11.5	1.3435927485016435e-6
-30.	-11.5	1.4423021768314209e-6
-29.5	-11.5	1.5668027967717812e-6
-29.	-11.5	1.718051723346608e-6
-28.5	-11.5	1.8693006499214344e-6
-28.	-11.5	2.0205495764962607e-6
-27.5	-11.5	2.171798503071087e-6
-27.	-11.5	2.347703220171561e-6
-26.5	-11.5	2.536791190106065e-6
-26.	-11.5	2.72587916004057e-6
-25.5	-11.5	2.914967129975075e-6
-25.	-11.5	3.104055099909579e-6
-24.5	-11.5	3.3173772011109084e-6
-24.	-11.5	3.536299077271456e-6
-23.5	-11.5	3.7552209534320043e-6
-23.	-11.5	3.974142829592551e-6
-22.5	-11.5	4.1930647057530994e-6
-22.	-11.5	4.455286497561511e-6
-21.5	-11.5	4.718709520397894e-6
-21.	-11.5	4.982132543234277e-6
-20.5	-11.5	5.245555566070659e-6
-20.	-11.5	5.507312752317963e-6
-19.5	-11.5	5.758277366666825e-6
-19.	-11.5	6.009241981015686e-6
-18.5	-11.5	6.260206595364547e-6
-18.	-11.5	6.511171209713408e-6
-17.5	-11.5	6.71752968824949e-6
-17.	-11.5	6.816987602490159e-6
-16.5	-11.5	6.9164455167308276e-6
-16.	-11.5	7.015903430971498e-6
-15.5	-11.5	7.115361345212166e-6
-15.	-11.5	7.1116355449355165e-6
-14.5	-11.5	6.984376858642237e-6
-14.	-11.5	6.857118172348956e-6
-13.5	-11.5	6.729859486055675e-6
-13.	-11.5	6.602600799762394e-6
-12.5	-11.5	6.370325836337768e-6
-12.	-11.5	6.07253831566281e-6
-11.5	-11.5	5.774750794987852e-6
-11.	-11.5	5.476963274312895e-6
-10.5	-11.5	5.179175753637938e-6
-10.	-11.5	4.84489328042099e-6
-9.5	-11.5	4.500108412884483e-6
-9.	-11.5	4.1553235453479756e-6
-8.5	-11.5	3.810538677811469e-6
-8.	-11.5	3.4657538102749616e-6
-7.5	-11.5	3.1741184012999013e-6
-7.	-11.5	2.8860421815069386e-6
-6.5	-11.5	2.5979659617139755e-6
-6.	-11.5	2.309889741921013e-6
-5.5	-11.5	2.031259617538851e-6
-5.	-11.5	1.8396288463297105e-6
-4.5	-11.5	1.6479980751205699e-6
-4.	-11.5	1.4563673039114295e-6
-3.5	-11.5	1.2647365327022893e-6
-3.	-11.5	1.0983576833469164e-6
-2.5	-11.5	1.0043575724733151e-6
-2.	-11.5	9.103574615997139e-7
-1.5	-11.5	8.163573507261125e-7
-1.	-11.5	7.223572398525114e-7
-0.5	-11.5	6.67525876520135e-7
0.	-11.5	6.669286745713452e-7
0.5	-11.5	6.663314726225554e-7
1.	-11.5	6.657342706737656e-7
1.5	-11.5	6.651370687249757e-7
2.	-11.5	7.144602595568143e-7
2.5	-11.5	7.999241485110049e-7
3.	-11.5	8.853880374651955e-7
3.5	-11.5	9.708519264193861e-7
4.	-11.5	1.056315815373577e-6
4.5	-11.5	1.1978605164635976e-6
5.	-11.5	1.3590312550631133e-6
5.5	-11.5	1.5202019936626288e-6
6.	-11.5	1.6813727322621447e-6
6.5	-11.5	1.84254347086166e-6
7.	-11.5	2.0662267079394953e-6
7.5	-11.5	2.296742682805256e-6
8.	-11.5	2.5272586576710167e-6
8.5	-11.5	2.757774632536778e-6
9.	-11.5	2.9915971776217032e-6
9.5	-11.5	3.275296614905616e-6
10.	-11.5	3.558996052189528e-6
10.5	-11.5	3.84269548947344e-6
11.	-11.5	4.126394926757352e-6
11.5	-11.5	4.406024121270612e-6
12.	-11.5	4.671461357172603e-6
12.5	-11.5	4.9368985930745935e-6
13.	-11.5	5.202335828976584e-6
13.5	-11.5	5.467773064878576e-6
14.	-11.5	5.689313288943005e-6
14.5	-11.5	5.840311140051995e-6
15.	-11.5	5.991308991160984e-6
15.5	-11.5	6.1423068422699745e-6
16.	-11.5	6.293304693378964e-6
16.5	-11.5	6.3797838108488115e-6
17.	-11.5	6.4122438411622495e-6
17.5	-11.5	6.444703871475688e-6
18.	-11.5	6.477163901789126e-6
18.5	-11.5	6.509623932102564e-6
19.	-11.5	6.489374851813544e-6
19.5	-11.5	6.44706947147143e-6
20.	-11.5	6.404764091129314e-6
20.5	-11.5	6.362458710787199e-6
21.	-11.5	6.320153330445085e-6
21.5	-11.5	6.176145940471741e-6
22.	-11.5	6.016360828668605e-6
22.5	-11.5	5.856575716865469e-6
23.	-11.5	5.696790605062333e-6
23.5	-11.5	5.533141980971761e-6
24.	-11.5	5.227030767818284e-6
24.5	-11.5	4.9209195546648075e-6
25.	-11.5	4.614808341511331e-6
25.5	-11.5	4.308697128357853e-6
26.	-11.5	3.997120558206903e-6
26.5	-11.5	3.6617997892721976e-6
27.	-11.5	3.3264790203374935e-6
27.5	-11.5	2.9911582514027884e-6
28.	-11.5	2.6558374824680834e-6
28.5	-11.5	2.358855532060016e-6
29.	-11.5	2.133762817927011e-6
29.5	-11.5	1.9086701037940063e-6
30.	-11.5	1.6835773896610013e-6
30.5	-11.5	1.4584846755279966e-6
31.	-11.5	1.296597111389396e-6
31.5	-11.5	1.195797071435056e-6
32.	-11.5	1.0949970314807156e-6
32.5	-11.5	9.941969915263754e-7
33.	-11.5	8.933969515720353e-7
33.5	-11.5	8.323049137518527e-7
34.	-11.5	7.908392882806365e-7
34.5	-11.5	7.493736628094207e-7
35.	-11.5	7.079080373382047e-7
35.5	-11.5	6.664424118669886e-7
36.	-11.5	6.374414938334898e-7
36.5	-11.5	6.109948749860879e-7
37.	-11.5	5.845482561386861e-7
37.5	-11.5	5.581016372912842e-7
38.	-11.5	5.316550184438823e-7
38.5	-11.5	5.06418916574309e-7
39.	-11.5	4.811942596298173e-7
39.5	-11.5	4.559696026853256e-7
40.	-11.5	4.307449457408339e-7
40.5	-11.5	4.0491925505439984e-7
41.	-11.5	3.7572315992170044e-7
41.5	-11.5	3.4652706478900104e-7
42.	-11.5	3.1733096965630163e-7
42.5	-11.5	2.8813487452360223e-7
43.	-11.5	2.592861428837363e-7
43.5	-11.5	2.3120323474061163e-7
44.	-11.5	2.03120326597487e-7
44.5	-11.5	1.7503741845436238e-7
45.	-11.5	1.4695451031123773e-7
45.5	-11.5	1.2369340902481796e-7
46.	-11.5	1.0581000287949629e-7
46.5	-11.5	8.792659673417464e-8
47.	-11.5	7.004319058885298e-8
47.5	-11.5	5.2159784443531315e-8
48.	-11.5	4.103144301176859e-8
48.5	-11.5	3.381189116363604e-8
49.	-11.5	2.6592339315503487e-8
49.5	-11.5	1.9372787467370935e-8
50.	-11.5	1.2153235619238387e-8
50.5	-11.5	9.190469121674718e-9
51.	-11.5	7.3310316650527025e-9
51.5	-11.5	5.471594208430686e-9
52.	-11.5	3.6121567518086696e-9
52.5	-11.5	1.7527192951866533e-9
53.	-11.5	1.3737869557257605e-9
53.5	-11.5	1.0648366084446134e-9
54.	-11.5	7.558862611634662e-10
54.5	-11.5	4.4693591388231894e-10
55.	-11.5	1.6982981071214978e-10
-55.	-11.	3.616624018800399e-13
-54.5	-11.	4.809275266291707e-13
-54.	-11.	6.001926513783015e-13
-53.5	-11.	5.529848259457633e-12
-53.	-11.	1.1091713109400343e-11
-52.5	-11.	1.665357795934305e-11
-52.	-11.	2.2215442809285763e-11
-51.5	-11.	3.056819134628336e-11
-51.	-11.	9.878224865036762e-11
-50.5	-11.	1.6699630595445183e-10
-50.	-11.	2.3521036325853607e-10
-49.5	-11.	3.034244205626203e-10
-49.	-11.	4.812514530392043e-10
-48.5	-11.	1.0835097068542682e-9
-48.	-11.	1.685767960669332e-9
-47.5	-11.	2.2880262144843958e-9
-47.	-11.	2.8902844682994597e-9
-46.5	-11.	4.569279003519146e-9
-46.	-11.	8.11379462063187e-9
-45.5	-11.	1.1658310237744594e-8
-45.	-11.	1.5202825854857322e-8
-44.5	-11.	1.8747341471970046e-8
-44.	-11.	2.7653164159039027e-8
-43.5	-11.	4.1377487529559506e-8
-43.	-11.	5.5101810900079985e-8
-42.5	-11.	6.882613427060046e-8
-42.	-11.	8.255045764112094e-8
-41.5	-11.	1.1064498993880555e-7
-41.	-11.	1.452755094488355e-7
-40.5	-11.	1.7990602895886548e-7
-40.	-11.	2.1453654846889543e-7
-39.5	-11.	2.4916706797892535e-7
-39.	-11.	3.0307743475084277e-7
-38.5	-11.	3.604417167319901e-7
-38.	-11.	4.1780599871313736e-7
-37.5	-11.	4.7517028069428463e-7
-37.	-11.	5.326216530290745e-7
-36.5	-11.	5.999094008260034e-7
-36.	-11.	6.671971486229322e-7
-35.5	-11.	7.344848964198612e-7
-35.	-11.	8.017726442167901e-7
-34.5	-11.	8.702403248963828e-7
-34.	-11.	9.444900970178966e-7
-33.5	-11.	1.0187398691394104e-6
-33.	-11.	1.0929896412609242e-6
-32.5	-11.	1.167239413382438e-6
-32.	-11.	1.2521344556951896e-6
-31.5	-11.	1.3586244132573842e-6
-31.	-11.	1.4651143708195791e-6
-30.5	-11.	1.5716043283817738e-6
-30.	-11.	1.6780942859439687e-6
-29.5	-11.	1.8115445112446275e-6
-29.	-11.	1.9729555038996668e-6
-28.5	-11.	2.1343664965547052e-6
-28.	-11.	2.295777489209744e-6
-27.5	-11.	2.457188481864783e-6
-27.	-11.	2.6486595727088645e-6
-26.5	-11.	2.8562035562160197e-6
-26.	-11.	3.0637475397231753e-6
-25.5	-11.	3.2712915232303305e-6
-25.	-11.	3.4788355067374856e-6
-24.5	-11.	3.721125732007206e-6
-24.	-11.	3.971444763113071e-6
-23.5	-11.	4.221763794218936e-6
-23.	-11.	4.4720828253248005e-6
-22.5	-11.	4.722401856430665e-6
-22.	-11.	5.0243368984665205e-6
-21.5	-11.	5.3277038775614094e-6
-21.	-11.	5.631070856656298e-6
-20.5	-11.	5.934437835751187e-6
-20.	-11.	6.234771332572498e-6
-19.5	-11.	6.515451595844446e-6
-19.	-11.	6.796131859116393e-6
-18.5	-11.	7.07681212238834e-6
-18.	-11.	7.357492385660288e-6
-17.5	-11.	7.585055245645074e-6
-17.	-11.	7.685319914880106e-6
-16.5	-11.	7.785584584115137e-6
-16.	-11.	7.885849253350169e-6
-15.5	-11.	7.9861139225852e-6
-15.	-11.	7.9713984945284e-6
-14.5	-11.	7.819027397460488e-6
-14.	-11.	7.666656300392574e-6
-13.5	-11.	7.514285203324661e-6
-13.	-11.	7.361914106256748e-6
-12.5	-11.	7.100034073147608e-6
-12.	-11.	6.7698388165531525e-6
-11.5	-11.	6.439643559958698e-6
-11.	-11.	6.109448303364242e-6
-10.5	-11.	5.779253046769786e-6
-10.	-11.	5.4161346131840685e-6
-9.5	-11.	5.0435416587966855e-6
-9.	-11.	4.6709487044093025e-6
-8.5	-11.	4.2983557500219195e-6
-8.	-11.	3.925762795634536e-6
-7.5	-11.	3.6099775453370127e-6
-7.	-11.	3.297996461089887e-6
-6.5	-11.	2.9860153768427607e-6
-6.	-11.	2.674034292595635e-6
-5.5	-11.	2.371702512886904e-6
-5.	-11.	2.158241659936973e-6
-4.5	-11.	1.944780806987041e-6
-4.	-11.	1.7313199540371102e-6
-3.5	-11.	1.517859101087179e-6
-3.	-11.	1.3316205158523835e-6
-2.5	-11.	1.2234082054985477e-6
-2.	-11.	1.1151958951447122e-6
-1.5	-11.	1.0069835847908764e-6
-1.	-11.	8.987712744370409e-7
-0.5	-11.	8.358694983180667e-7
0.	-11.	8.357059760450603e-7
0.5	-11.	8.355424537720542e-7
1.	-11.	8.35378931499048e-7
1.5	-11.	8.352154092260416e-7
2.	-11.	8.938787964522472e-7
2.5	-11.	9.951309026219251e-7
3.	-11.	1.0963830087916033e-6
3.5	-11.	1.1976351149612813e-6
4.	-11.	1.2988872211309596e-6
4.5	-11.	1.4644919139541548e-6
5.	-11.	1.6526174339799937e-6
5.5	-11.	1.8407429540058324e-6
6.	-11.	2.0288684740316718e-6
6.5	-11.	2.2169939940575103e-6
7.	-11.	2.4738817631508233e-6
7.5	-11.	2.7382853799389615e-6
8.	-11.	3.0026889967271e-6
8.5	-11.	3.2670926135152385e-6
9.	-11.	3.5350093388366058e-6
9.5	-11.	3.855918416952907e-6
10.	-11.	4.176827495069207e-6
10.5	-11.	4.4977365731855076e-6
11.	-11.	4.818645651301807e-6
11.5	-11.	5.134283877005708e-6
12.	-11.	5.431543906740011e-6
12.5	-11.	5.728803936474315e-6
13.	-11.	6.026063966208619e-6
13.5	-11.	6.323323995942923e-6
14.	-11.	6.569806957928383e-6
14.5	-11.	6.7346913167110235e-6
15.	-11.	6.8995756754936634e-6
15.5	-11.	7.064460034276303e-6
16.	-11.	7.229344393058944e-6
16.5	-11.	7.3196472807320005e-6
17.	-11.	7.34750593305079e-6
17.5	-11.	7.375364585369581e-6
18.	-11.	7.403223237688372e-6
18.5	-11.	7.4310818900071626e-6
19.	-11.	7.400425982285577e-6
19.5	-11.	7.345284465169832e-6
20.	-11.	7.290142948054087e-6
20.5	-11.	7.235001430938342e-6
21.	-11.	7.179859913822596e-6
21.5	-11.	7.015580654206688e-6
22.	-11.	6.834370117140678e-6
22.5	-11.	6.653159580074669e-6
23.	-11.	6.47194904300866e-6
23.5	-11.	6.286495641133329e-6
24.	-11.	5.944591460585563e-6
24.5	-11.	5.602687280037797e-6
25.	-11.	5.260783099490031e-6
25.5	-11.	4.9188789189422644e-6
26.	-11.	4.5706806506956e-6
26.5	-11.	4.195137769909605e-6
27.	-11.	3.819594889123611e-6
27.5	-11.	3.4440520083376165e-6
28.	-11.	3.0685091275516223e-6
28.5	-11.	2.7355720042299434e-6
29.	-11.	2.4825250674799263e-6
29.5	-11.	2.2294781307299095e-6
30.	-11.	1.9764311939798924e-6
30.5	-11.	1.7233842572298755e-6
31.	-11.	1.541025384861344e-6
31.5	-11.	1.4269862434455084e-6
32.	-11.	1.312947102029673e-6
32.5	-11.	1.1989079606138377e-6
33.	-11.	1.0848688191980023e-6
33.5	-11.	1.0146639996130487e-6
34.	-11.	9.661251019846712e-7
34.5	-11.	9.175862043562936e-7
35.	-11.	8.690473067279159e-7
35.5	-11.	8.205084090995382e-7
36.	-11.	7.851016551639888e-7
36.5	-11.	7.523859731299588e-7
37.	-11.	7.196702910959289e-7
37.5	-11.	6.869546090618988e-7
38.	-11.	6.542389270278689e-7
38.5	-11.	6.225958779181976e-7
39.	-11.	5.909629700983094e-7
39.5	-11.	5.593300622784212e-7
40.	-11.	5.276971544585329e-7
40.5	-11.	4.953936289958906e-7
41.	-11.	4.59329494889917e-7
41.5	-11.	4.232653607839433e-7
42.	-11.	3.872012266779696e-7
42.5	-11.	3.511370925719959e-7
43.	-11.	3.156271640900213e-7
43.5	-11.	2.8133907871373e-7
44.	-11.	2.4705099333743874e-7
44.5	-11.	2.1276290796114752e-7
45.	-11.	1.7847482258485627e-7
45.5	-11.	1.501263828230137e-7
46.	-11.	1.284023484573038e-7
46.5	-11.	1.0667831409159392e-7
47.	-11.	8.495427972588402e-8
47.5	-11.	6.323024536017414e-8
48.	-11.	4.972382834200735e-8
48.5	-11.	4.097250079409555e-8
49.	-11.	3.2221173246183754e-8
49.5	-11.	2.3469845698271953e-8
50.	-11.	1.4718518150360155e-8
50.5	-11.	1.1128840759797443e-8
51.	-11.	8.877027050104425e-9
51.5	-11.	6.625213340411409e-9
52.	-11.	4.373399630718393e-9
52.5	-11.	2.1215859210253763e-9
53.	-11.	1.6628547391889022e-9
53.5	-11.	1.2888807702708883e-9
54.	-11.	9.149068013528742e-10
54.5	-11.	5.409328324348601e-10
55.	-11.	2.0550667448447677e-10
-55.	-10.5	1.3913508672376033e-12
-54.5	-10.5	1.8036503681744135e-12
-54.	-10.5	2.215949869111225e-12
-53.5	-10.5	1.0149710028824402e-11
-53.	-10.5	1.9071983898031342e-11
-52.5	-10.5	2.7994257767238278e-11
-52.	-10.5	3.691653163644522e-11
-51.5	-10.5	4.984246042636826e-11
-51.	-10.5	1.4864227372014944e-10
-50.5	-10.5	2.474420870139306e-10
-50.	-10.5	3.4624190030771173e-10
[truncated: 38,001 more rows]
