# Supplementary material for: Myosin V executes steps of variable length via structurally constrained diffusion
Source: eLife. 2020 Jan 15;9:e51569. doi: 10.7554/eLife.51569 (PMC7054003; doi:10.7554/eLife.51569)
Supplement: Source data 1. [file elife-51569-data1.zip › myosin_elife_source_data/Figure 3/BD_diffusion_contours/cont_xz_0kbT_volEx.txt]

-35.	-15.	1.1756584712114398e-20
-34.5	-15.	1.1986569103580329e-20
-34.	-15.	1.0492527545191045e-20
-33.5	-15.	8.99848598680176e-21
-33.	-15.	7.504444428412476e-21
-32.5	-15.	6.0382977801277126e-21
-32.	-15.	7.697087835450324e-21
-31.5	-15.	9.355877890772936e-21
-31.	-15.	1.1014667946095549e-20
-30.5	-15.	1.2673458001418161e-20
-30.	-15.	1.2857166599221656e-20
-29.5	-15.	1.0992103211674378e-20
-29.	-15.	9.127039824127098e-21
-28.5	-15.	7.261976436579819e-21
-28.	-15.	5.3969130490325396e-21
-27.5	-15.	1.060077330683122e-18
-27.	-15.	2.3336936312575224e-18
-26.5	-15.	3.607309931831924e-18
-26.	-15.	4.880926232406329e-18
-25.5	-15.	1.7884834666263124e-17
-25.	-15.	6.84243215784478e-17
-24.5	-15.	1.1896380849063236e-16
-24.	-15.	1.6950329540281712e-16
-23.5	-15.	2.2004278231500168e-16
-23.	-15.	6.891012606130103e-16
-22.5	-15.	1.3856497378844091e-15
-22.	-15.	2.082198215155808e-15
-21.5	-15.	2.7787466924272038e-15
-21.	-15.	3.833750300489969e-15
-20.5	-15.	1.0752980523182156e-14
-20.	-15.	1.767221074587433e-14
-19.5	-15.	2.4591440968566517e-14
-19.	-15.	3.151067119125868e-14
-18.5	-15.	5.753505940786054e-14
-18.	-15.	1.0533352832666004e-13
-17.5	-15.	1.531319972454594e-13
-17.	-15.	2.0093046616425895e-13
-16.5	-15.	2.487289350830583e-13
-16.	-15.	4.53351451106003e-13
-15.5	-15.	6.799467739776115e-13
-15.	-15.	9.065420968492189e-13
-14.5	-15.	1.133137419720827e-12
-14.	-15.	1.578199744515213e-12
-13.5	-15.	2.5663787541525443e-12
-13.	-15.	3.5545577637898788e-12
-12.5	-15.	4.542736773427208e-12
-12.	-15.	5.5309157830645445e-12
-11.5	-15.	1.085474818643851e-11
-11.	-15.	1.8066857300139594e-11
-10.5	-15.	2.5278966413840683e-11
-10.	-15.	3.249107552754178e-11
-9.5	-15.	4.661664487319033e-11
-9.	-15.	1.188283189715999e-10
-8.5	-15.	1.9103999307000945e-10
-8.	-15.	2.6325166716841905e-10
-7.5	-15.	3.354633412668286e-10
-7.	-15.	6.884358942753335e-10
-6.5	-15.	1.3046386216060622e-9
-6.	-15.	1.9208413489367906e-9
-5.5	-15.	2.537044076267519e-9
-5.	-15.	3.153246803598247e-9
-4.5	-15.	6.6908922087118965e-9
-4.	-15.	1.046246252065804e-8
-3.5	-15.	1.4234032832604185e-8
-3.	-15.	1.8005603144550327e-8
-2.5	-15.	2.5911688213093763e-8
-2.	-15.	4.200244624881902e-8
-1.5	-15.	5.809320428454429e-8
-1.	-15.	7.418396232026956e-8
-0.5	-15.	9.027472035599483e-8
0.	-15.	1.2941532888437526e-7
0.5	-15.	1.7643023880355746e-7
1.	-15.	2.234451487227397e-7
1.5	-15.	2.7046005864192196e-7
2.	-15.	3.2436739752680835e-7
2.5	-15.	4.1581557216931305e-7
3.	-15.	5.072637468118179e-7
3.5	-15.	5.987119214543227e-7
4.	-15.	6.901600960968274e-7
4.5	-15.	7.938041004323114e-7
5.	-15.	9.068427791258754e-7
5.5	-15.	1.0198814578194393e-6
6.	-15.	1.1329201365130034e-6
6.5	-15.	1.2459588152065672e-6
7.	-15.	1.3319603996159905e-6
7.5	-15.	1.4172579554908086e-6
8.	-15.	1.5025555113656263e-6
8.5	-15.	1.5878530672404445e-6
9.	-15.	1.6616276854036267e-6
9.5	-15.	1.7169467022012616e-6
10.	-15.	1.7722657189988963e-6
10.5	-15.	1.8275847357965308e-6
11.	-15.	1.8829037525941655e-6
11.5	-15.	1.9583930388333086e-6
12.	-15.	2.0391114415000764e-6
12.5	-15.	2.1198298441668446e-6
13.	-15.	2.2005482468336124e-6
13.5	-15.	2.287426096690189e-6
14.	-15.	2.3983562759050137e-6
14.5	-15.	2.5092864551198386e-6
15.	-15.	2.6202166343346635e-6
15.5	-15.	2.731146813549488e-6
16.	-15.	2.8113432097139573e-6
16.5	-15.	2.8721879501275893e-6
17.	-15.	2.9330326905412214e-6
17.5	-15.	2.9938774309548534e-6
18.	-15.	3.052415974977911e-6
18.5	-15.	3.0146147460853286e-6
19.	-15.	2.976813517192747e-6
19.5	-15.	2.939012288300165e-6
20.	-15.	2.9012110594075824e-6
20.5	-15.	2.8415362400938665e-6
21.	-15.	2.753233789105046e-6
21.5	-15.	2.6649313381162257e-6
22.	-15.	2.576628887127405e-6
22.5	-15.	2.488326436138585e-6
23.	-15.	2.4256118139898513e-6
23.5	-15.	2.3676669328692516e-6
24.	-15.	2.309722051748652e-6
24.5	-15.	2.2517771706280522e-6
25.	-15.	2.214382213541639e-6
25.5	-15.	2.2377804092942173e-6
26.	-15.	2.261178605046795e-6
26.5	-15.	2.2845768007993728e-6
27.	-15.	2.3079749965519505e-6
27.5	-15.	2.3796593713180164e-6
28.	-15.	2.4759551138939516e-6
28.5	-15.	2.5722508564698877e-6
29.	-15.	2.668546599045823e-6
29.5	-15.	2.7639626674151947e-6
30.	-15.	2.848063670726295e-6
30.5	-15.	2.932164674037396e-6
31.	-15.	3.016265677348497e-6
31.5	-15.	3.100366680659598e-6
32.	-15.	3.1300810075095468e-6
32.5	-15.	3.101320112627789e-6
33.	-15.	3.072559217746031e-6
33.5	-15.	3.0437983228642726e-6
34.	-15.	3.015037427982515e-6
34.5	-15.	2.8808056805293785e-6
35.	-15.	2.7337559623728886e-6
35.5	-15.	2.5867062442163986e-6
36.	-15.	2.4396565260599087e-6
36.5	-15.	2.2842068584642988e-6
37.	-15.	2.1092864216207363e-6
37.5	-15.	1.934365984777174e-6
38.	-15.	1.7594455479336116e-6
38.5	-15.	1.5845251110900489e-6
39.	-15.	1.443664132764732e-6
39.5	-15.	1.3166377846627966e-6
40.	-15.	1.1896114365608612e-6
40.5	-15.	1.0625850884589253e-6
41.	-15.	9.418829120073502e-7
41.5	-15.	8.671688861378473e-7
42.	-15.	7.924548602683449e-7
42.5	-15.	7.177408343988422e-7
43.	-15.	6.430268085293394e-7
43.5	-15.	5.818902592169851e-7
44.	-15.	5.327630238864774e-7
44.5	-15.	4.836357885559699e-7
45.	-15.	4.345085532254623e-7
45.5	-15.	3.8538131789495483e-7
46.	-15.	3.478738029420433e-7
46.5	-15.	3.1110277485467083e-7
47.	-15.	2.743317467672985e-7
47.5	-15.	2.3756071867992613e-7
48.	-15.	2.0525472568131365e-7
48.5	-15.	1.8123559218181456e-7
49.	-15.	1.5721645868231547e-7
49.5	-15.	1.3319732518281638e-7
50.	-15.	1.0917819168331729e-7
50.5	-15.	9.403750801533053e-8
51.	-15.	8.170211024697938e-8
51.5	-15.	6.936671247862822e-8
52.	-15.	5.7031314710277046e-8
52.5	-15.	4.585584258555022e-8
53.	-15.	4.0357628945244773e-8
53.5	-15.	3.485941530493934e-8
54.	-15.	2.9361201664633913e-8
54.5	-15.	2.3862988024328483e-8
55.	-15.	2.004790165682473e-8
55.5	-15.	1.7454631596614106e-8
56.	-15.	1.4861361536403495e-8
56.5	-15.	1.2268091476192877e-8
57.	-15.	9.67482141598226e-9
57.5	-15.	8.360543894782317e-9
58.	-15.	7.060292488744792e-9
58.5	-15.	5.760041082707268e-9
59.	-15.	4.459789676669744e-9
59.5	-15.	3.4528484710239137e-9
60.	-15.	2.8878875693651142e-9
60.5	-15.	2.3229266677063165e-9
61.	-15.	1.757965766047517e-9
61.5	-15.	1.1930048643887168e-9
62.	-15.	9.354079075555694e-10
62.5	-15.	7.505396954765592e-10
63.	-15.	5.656714833975473e-10
63.5	-15.	3.808032713185363e-10
64.	-15.	2.2684034228424735e-10
64.5	-15.	1.8347553063204551e-10
65.	-15.	1.4011071897984368e-10
-35.	-14.5	1.0614654992622987e-20
-34.5	-14.5	1.0908658290919511e-20
-34.	-14.5	9.703880966846566e-21
-33.5	-14.5	8.499103642773618e-21
-33.	-14.5	7.294326318700672e-21
-32.5	-14.5	6.116565725437161e-21
-32.	-14.5	7.965363504347735e-21
-31.5	-14.5	9.81416128325831e-21
-31.	-14.5	1.1662959062168884e-20
-30.5	-14.5	1.351175684107946e-20
-30.	-14.5	1.3581107669918057e-20
-29.5	-14.5	1.1178946812305878e-20
-29.	-14.5	8.776785954693698e-21
-28.5	-14.5	6.374625097081519e-21
-28.	-14.5	3.972464239469339e-21
-27.5	-14.5	4.188765460819566e-18
-27.	-14.5	9.241223205679672e-18
-26.5	-14.5	1.4293680950539778e-17
-26.	-14.5	1.9346138695399887e-17
-25.5	-14.5	6.109512457491049e-17
-25.	-14.5	2.2026875734553857e-16
-24.5	-14.5	3.7944239011616664e-16
-24.	-14.5	5.386160228867948e-16
-23.5	-14.5	6.977896556574228e-16
-23.	-14.5	2.127864639421458e-15
-22.5	-14.5	4.248750202833094e-15
-22.	-14.5	6.369635766244732e-15
-21.5	-14.5	8.490521329656364e-15
-21.	-14.5	1.1661726594651601e-14
-20.5	-14.5	3.201587114216793e-14
-20.	-14.5	5.237001568968424e-14
-19.5	-14.5	7.272416023720058e-14
-19.	-14.5	9.30783047847169e-14
-18.5	-14.5	1.6772235082849995e-13
-18.	-14.5	3.042404047643352e-13
-17.5	-14.5	4.407584587001704e-13
-17.	-14.5	5.772765126360055e-13
-16.5	-14.5	7.137945665718407e-13
-16.	-14.5	1.2849169858779849e-12
-15.5	-14.5	1.9169323482767523e-12
-15.	-14.5	2.548947710675519e-12
-14.5	-14.5	3.1809630730742863e-12
-14.	-14.5	4.302127854285542e-12
-13.5	-14.5	6.639335371471169e-12
-13.	-14.5	8.9765428886568e-12
-12.5	-14.5	1.131375040584243e-11
-12.	-14.5	1.3650957923028059e-11
-11.5	-14.5	2.226963370441704e-11
-11.	-14.5	3.362403329783605e-11
-10.5	-14.5	4.4978432891255065e-11
-10.	-14.5	5.633283248467408e-11
-9.5	-14.5	7.643785498009975e-11
-9.	-14.5	1.7006461355047042e-10
-8.5	-14.5	2.6369137212084104e-10
-8.	-14.5	3.573181306912117e-10
-7.5	-14.5	4.5094488926158234e-10
-7.	-14.5	8.904534944363861e-10
-6.5	-14.5	1.654247089493032e-9
-6.	-14.5	2.4180406845496776e-9
-5.5	-14.5	3.1818342796063237e-9
-5.	-14.5	3.94562787466297e-9
-4.5	-14.5	8.239040605090891e-9
-4.	-14.5	1.2815075970450164e-8
-3.5	-14.5	1.739111133580944e-8
-3.	-14.5	2.1967146701168713e-8
-2.5	-14.5	3.143637316553912e-8
-2.	-14.5	5.0592146000901714e-8
-1.5	-14.5	6.974791883626432e-8
-1.	-14.5	8.890369167162691e-8
-0.5	-14.5	1.0805946450698952e-7
0.	-14.5	1.539468938716009e-7
0.5	-14.5	2.0896640503664623e-7
1.	-14.5	2.6398591620169155e-7
1.5	-14.5	3.190054273667369e-7
2.	-14.5	3.81870040532982e-7
2.5	-14.5	4.874643919662813e-7
3.	-14.5	5.930587433995806e-7
3.5	-14.5	6.9865309483288e-7
4.	-14.5	8.042474462661793e-7
4.5	-14.5	9.23506085305748e-7
5.	-14.5	1.053290579135659e-6
5.5	-14.5	1.18307507296557e-6
6.	-14.5	1.3128595667954813e-6
6.5	-14.5	1.4426440606253923e-6
7.	-14.5	1.5429933973432368e-6
7.5	-14.5	1.6425762615137838e-6
8.	-14.5	1.742159125684331e-6
8.5	-14.5	1.8417419898548778e-6
9.	-14.5	1.9295978808506414e-6
9.5	-14.5	1.9986713790612973e-6
10.	-14.5	2.0677448772719532e-6
10.5	-14.5	2.1368183754826087e-6
11.	-14.5	2.2058918736932643e-6
11.5	-14.5	2.30060981141879e-6
12.	-14.5	2.401976037127445e-6
12.5	-14.5	2.503342262836099e-6
13.	-14.5	2.6047084885447537e-6
13.5	-14.5	2.713579854669681e-6
14.	-14.5	2.8517584140555184e-6
14.5	-14.5	2.989936973441355e-6
15.	-14.5	3.128115532827193e-6
15.5	-14.5	3.26629409221303e-6
16.	-14.5	3.3710245790026693e-6
16.5	-14.5	3.4546943462137858e-6
17.	-14.5	3.5383641134249027e-6
17.5	-14.5	3.6220338806360196e-6
18.	-14.5	3.703080529722215e-6
18.5	-14.5	3.6745482177456618e-6
19.	-14.5	3.6460159057691084e-6
19.5	-14.5	3.617483593792555e-6
20.	-14.5	3.588951281816001e-6
20.5	-14.5	3.5326493765204444e-6
21.	-14.5	3.4400032920573125e-6
21.5	-14.5	3.3473572075941807e-6
22.	-14.5	3.254711123131049e-6
22.5	-14.5	3.162065038667917e-6
23.	-14.5	3.0886625106952556e-6
23.5	-14.5	3.0188471093011493e-6
24.	-14.5	2.9490317079070435e-6
24.5	-14.5	2.8792163065129377e-6
25.	-14.5	2.830516319337937e-6
25.5	-14.5	2.8442823832171955e-6
26.	-14.5	2.858048447096454e-6
26.5	-14.5	2.871814510975712e-6
27.	-14.5	2.8855805748549705e-6
27.5	-14.5	2.9543049762449146e-6
28.	-14.5	3.0510415311398317e-6
28.5	-14.5	3.1477780860347496e-6
29.	-14.5	3.2445146409296676e-6
29.5	-14.5	3.340867788191792e-6
30.	-14.5	3.4322892433836994e-6
30.5	-14.5	3.5237106985756066e-6
31.	-14.5	3.6151321537675135e-6
31.5	-14.5	3.7065536089594207e-6
32.	-14.5	3.74061068249946e-6
32.5	-14.5	3.7129909786583466e-6
33.	-14.5	3.6853712748172327e-6
33.5	-14.5	3.6577515709761193e-6
34.	-14.5	3.630131867135006e-6
34.5	-14.5	3.4840526425794702e-6
35.	-14.5	3.3235769224137067e-6
35.5	-14.5	3.163101202247944e-6
36.	-14.5	3.0026254820821814e-6
36.5	-14.5	2.830976664637382e-6
37.	-14.5	2.6334290247673114e-6
37.5	-14.5	2.435881384897241e-6
38.	-14.5	2.2383337450271704e-6
38.5	-14.5	2.0407861051571e-6
39.	-14.5	1.8778156890696506e-6
39.5	-14.5	1.7288902145636246e-6
40.	-14.5	1.5799647400575986e-6
40.5	-14.5	1.4310392655515724e-6
41.	-14.5	1.2888794374427942e-6
41.5	-14.5	1.1959180787152143e-6
42.	-14.5	1.1029567199876342e-6
42.5	-14.5	1.009995361260054e-6
43.	-14.5	9.17034002532474e-7
43.5	-14.5	8.384995801377558e-7
44.	-14.5	7.727258211467417e-7
44.5	-14.5	7.069520621557278e-7
45.	-14.5	6.411783031647137e-7
45.5	-14.5	5.754045441736997e-7
46.	-14.5	5.228351758616717e-7
46.5	-14.5	4.7110273477220155e-7
47.	-14.5	4.193702936827315e-7
47.5	-14.5	3.6763785259326147e-7
48.	-14.5	3.2171807665999903e-7
48.5	-14.5	2.8658628749668207e-7
49.	-14.5	2.514544983333651e-7
49.5	-14.5	2.163227091700482e-7
50.	-14.5	1.8119092000673124e-7
50.5	-14.5	1.5823683938725202e-7
51.	-14.5	1.3913049736135577e-7
51.5	-14.5	1.200241553354595e-7
52.	-14.5	1.0091781330956321e-7
52.5	-14.5	8.346407411799062e-8
53.	-14.5	7.409900294933292e-8
53.5	-14.5	6.47339317806752e-8
54.	-14.5	5.5368860612017495e-8
54.5	-14.5	4.600378944335978e-8
55.	-14.5	3.922222889254743e-8
55.5	-14.5	3.431609122505281e-8
56.	-14.5	2.9409953557558198e-8
56.5	-14.5	2.4503815890063577e-8
57.	-14.5	1.9597678222568956e-8
57.5	-14.5	1.696248574383385e-8
58.	-14.5	1.4352197662719178e-8
58.5	-14.5	1.1741909581604505e-8
59.	-14.5	9.131621500489835e-9
59.5	-14.5	7.10040434939967e-9
60.	-14.5	5.941771736250898e-9
60.5	-14.5	4.783139123102125e-9
61.	-14.5	3.6245065099533527e-9
61.5	-14.5	2.4658738968045793e-9
62.	-14.5	1.935241409458937e-9
62.5	-14.5	1.5532069005814878e-9
63.	-14.5	1.1711723917040379e-9
63.5	-14.5	7.891378828265881e-10
64.	-14.5	4.708913390144447e-10
64.5	-14.5	3.80917380107878e-10
65.	-14.5	2.909434212013113e-10
-35.	-14.	9.472725273131576e-21
-34.5	-14.	9.830747478258693e-21
-34.	-14.	8.915234388502086e-21
-33.5	-14.	7.999721298745478e-21
-33.	-14.	7.08420820898887e-21
-32.5	-14.	6.19483367074661e-21
-32.	-14.	8.233639173245147e-21
-31.5	-14.	1.0272444675743683e-20
-31.	-14.	1.231125017824222e-20
-30.5	-14.	1.4350055680740758e-20
-30.	-14.	1.4305048740614456e-20
-29.5	-14.	1.1365790412937378e-20
-29.	-14.	8.426532085260298e-21
-28.5	-14.	5.4872737575832186e-21
-28.	-14.	2.5480154299061394e-21
-27.5	-14.	7.317453590956012e-18
-27.	-14.	1.6148752780101825e-17
-26.5	-14.	2.4980051969247635e-17
-26.	-14.	3.3811351158393445e-17
-25.5	-14.	1.0430541448355785e-16
-25.	-14.	3.7211319311262934e-16
-24.5	-14.	6.399209717417009e-16
-24.	-14.	9.077287503707726e-16
-23.5	-14.	1.175536528999844e-15
-23.	-14.	3.5666280182299055e-15
-22.5	-14.	7.111850667781779e-15
-22.	-14.	1.0657073317333655e-14
-21.5	-14.	1.4202295966885524e-14
-21.	-14.	1.948970288881323e-14
-20.5	-14.	5.32787617611537e-14
-20.	-14.	8.706782063349417e-14
-19.5	-14.	1.2085687950583467e-13
-19.	-14.	1.5464593837817514e-13
-18.5	-14.	2.779096422491393e-13
-18.	-14.	5.031472812020104e-13
-17.5	-14.	7.283849201548812e-13
-17.	-14.	9.53622559107752e-13
-16.5	-14.	1.1788601980606232e-12
-16.	-14.	2.1164825206499663e-12
-15.5	-14.	3.153917922575893e-12
-15.	-14.	4.19135332450182e-12
-14.5	-14.	5.228788726427746e-12
-14.	-14.	7.0260559640558715e-12
-13.5	-14.	1.0712291988789796e-11
-13.	-14.	1.4398528013523721e-11
-12.5	-14.	1.8084764038257647e-11
-12.	-14.	2.1771000062991576e-11
-11.5	-14.	3.368451922239557e-11
-11.	-14.	4.918120929553251e-11
-10.5	-14.	6.467789936866945e-11
-10.	-14.	8.017458944180639e-11
-9.5	-14.	1.0625906508700916e-10
-9.	-14.	2.2130090812934094e-10
-8.5	-14.	3.3634275117167264e-10
-8.	-14.	4.513845942140044e-10
-7.5	-14.	5.664264372563361e-10
-7.	-14.	1.0924710945974386e-9
-6.5	-14.	2.003855557380002e-9
-6.	-14.	2.915240020162565e-9
-5.5	-14.	3.8266244829451285e-9
-5.	-14.	4.738008945727692e-9
-4.5	-14.	9.787189001469884e-9
-4.	-14.	1.5167689420242288e-8
-3.5	-14.	2.0548189839014692e-8
-3.	-14.	2.5928690257787096e-8
-2.5	-14.	3.696105811798447e-8
-2.	-14.	5.9181845752984405e-8
-1.5	-14.	8.140263338798434e-8
-1.	-14.	1.0362342102298426e-7
-0.5	-14.	1.258442086579842e-7
0.	-14.	1.7847845885882657e-7
0.5	-14.	2.41502571269735e-7
1.	-14.	3.0452668368064346e-7
1.5	-14.	3.675507960915519e-7
2.	-14.	4.393726835391556e-7
2.5	-14.	5.591132117632496e-7
3.	-14.	6.788537399873435e-7
3.5	-14.	7.985942682114372e-7
4.	-14.	9.183347964355312e-7
4.5	-14.	1.0532080701791845e-6
5.	-14.	1.1997383791454427e-6
5.5	-14.	1.3462686881117008e-6
6.	-14.	1.4927989970779592e-6
6.5	-14.	1.6393293060442174e-6
7.	-14.	1.7540263950704829e-6
7.5	-14.	1.867894567536759e-6
8.	-14.	1.981762740003035e-6
8.5	-14.	2.095630912469311e-6
9.	-14.	2.197568076297656e-6
9.5	-14.	2.280396055921333e-6
10.	-14.	2.3632240355450095e-6
10.5	-14.	2.4460520151686865e-6
11.	-14.	2.5288799947923634e-6
11.5	-14.	2.6428265840042722e-6
12.	-14.	2.7648406327548133e-6
12.5	-14.	2.886854681505354e-6
13.	-14.	3.0088687302558946e-6
13.5	-14.	3.1397336126491726e-6
14.	-14.	3.3051605522060223e-6
14.5	-14.	3.4705874917628725e-6
15.	-14.	3.6360144313197227e-6
15.5	-14.	3.801441370876573e-6
16.	-14.	3.930705948291381e-6
16.5	-14.	4.037200742299982e-6
17.	-14.	4.143695536308584e-6
17.5	-14.	4.250190330317186e-6
18.	-14.	4.3537450844665195e-6
18.5	-14.	4.3344816894059945e-6
19.	-14.	4.3152182943454695e-6
19.5	-14.	4.2959548992849444e-6
20.	-14.	4.27669150422442e-6
20.5	-14.	4.223762512947022e-6
21.	-14.	4.126772795009579e-6
21.5	-14.	4.029783077072136e-6
22.	-14.	3.932793359134693e-6
22.5	-14.	3.835803641197249e-6
23.	-14.	3.7517132074006595e-6
23.5	-14.	3.6700272857330475e-6
24.	-14.	3.588341364065435e-6
24.5	-14.	3.506655442397823e-6
25.	-14.	3.4466504251342353e-6
25.5	-14.	3.4507843571401738e-6
26.	-14.	3.454918289146113e-6
26.5	-14.	3.4590522211520516e-6
27.	-14.	3.463186153157991e-6
27.5	-14.	3.528950581171813e-6
28.	-14.	3.626127948385712e-6
28.5	-14.	3.7233053155996124e-6
29.	-14.	3.820482682813511e-6
29.5	-14.	3.91777290896839e-6
30.	-14.	4.016514816041103e-6
30.5	-14.	4.115256723113817e-6
31.	-14.	4.21399863018653e-6
31.5	-14.	4.312740537259243e-6
32.	-14.	4.351140357489374e-6
32.5	-14.	4.324661844688904e-6
33.	-14.	4.2981833318884355e-6
33.5	-14.	4.271704819087966e-6
34.	-14.	4.245226306287497e-6
34.5	-14.	4.087299604629562e-6
35.	-14.	3.913397882454526e-6
35.5	-14.	3.7394961602794895e-6
36.	-14.	3.5655944381044533e-6
36.5	-14.	3.377746470810465e-6
37.	-14.	3.1575716279138864e-6
37.5	-14.	2.937396785017308e-6
38.	-14.	2.7172219421207295e-6
38.5	-14.	2.4970470992241506e-6
39.	-14.	2.3119672453745687e-6
39.5	-14.	2.1411426444644525e-6
40.	-14.	1.970318043554336e-6
40.5	-14.	1.7994934426442194e-6
41.	-14.	1.6358759628782382e-6
41.5	-14.	1.5246672712925808e-6
42.	-14.	1.4134585797069234e-6
42.5	-14.	1.302249888121266e-6
43.	-14.	1.1910411965356086e-6
43.5	-14.	1.0951089010585265e-6
44.	-14.	1.012688618407006e-6
44.5	-14.	9.302683357554857e-7
45.	-14.	8.47848053103965e-7
45.5	-14.	7.654277704524444e-7
46.	-14.	6.977965487813e-7
46.5	-14.	6.311026946897323e-7
47.	-14.	5.644088405981645e-7
47.5	-14.	4.977149865065968e-7
48.	-14.	4.381814276386844e-7
48.5	-14.	3.919369828115496e-7
49.	-14.	3.4569253798441477e-7
49.5	-14.	2.9944809315727995e-7
50.	-14.	2.532036483301452e-7
50.5	-14.	2.2243617075917348e-7
51.	-14.	1.9655888447573215e-7
51.5	-14.	1.706815981922908e-7
52.	-14.	1.4480431190884938e-7
52.5	-14.	1.2107230565043102e-7
53.	-14.	1.0784037695342105e-7
53.5	-14.	9.460844825641104e-8
54.	-14.	8.137651955940106e-8
54.5	-14.	6.814459086239107e-8
55.	-14.	5.839655612827013e-8
55.5	-14.	5.117755085349151e-8
56.	-14.	4.39585455787129e-8
56.5	-14.	3.673954030393428e-8
57.	-14.	2.9520535029155652e-8
57.5	-14.	2.5564427592885384e-8
58.	-14.	2.1644102836693565e-8
58.5	-14.	1.7723778080501742e-8
59.	-14.	1.3803453324309927e-8
59.5	-14.	1.0747960227775427e-8
60.	-14.	8.99565590313668e-9
60.5	-14.	7.243351578497935e-9
61.	-14.	5.491047253859188e-9
61.5	-14.	3.738742929220442e-9
62.	-14.	2.9350749113623045e-9
62.5	-14.	2.3558741056864164e-9
63.	-14.	1.776673300010528e-9
63.5	-14.	1.19747249433464e-9
64.	-14.	7.14942335744642e-10
64.5	-14.	5.783592295837104e-10
65.	-14.	4.417761234227789e-10
-35.	-13.5	8.330795553640164e-21
-34.5	-13.5	8.752836665597876e-21
-34.	-13.5	8.126587810157607e-21
-33.5	-13.5	7.500338954717336e-21
-33.	-13.5	6.874090099277068e-21
-32.5	-13.5	6.273101616056059e-21
-32.	-13.5	8.501914842142558e-21
-31.5	-13.5	1.0730728068229056e-20
-31.	-13.5	1.2959541294315555e-20
-30.5	-13.5	1.5188354520402053e-20
-30.	-13.5	1.5028989811310857e-20
-29.5	-13.5	1.1552634013568878e-20
-29.	-13.5	8.076278215826898e-21
-28.5	-13.5	4.599922418084919e-21
-28.	-13.5	1.1235666203429388e-21
-27.5	-13.5	1.0446141721092455e-17
-27.	-13.5	2.3056282354523972e-17
-26.5	-13.5	3.566642298795549e-17
-26.	-13.5	4.8276563621387004e-17
-25.5	-13.5	1.4751570439220522e-16
-25.	-13.5	5.239576288797202e-16
-24.5	-13.5	9.003995533672353e-16
-24.	-13.5	1.2768414778547501e-15
-23.5	-13.5	1.6532834023422652e-15
-23.	-13.5	5.005391397038353e-15
-22.5	-13.5	9.974951132730463e-15
-22.	-13.5	1.4944510868422576e-14
-21.5	-13.5	1.9914070604114686e-14
-21.	-13.5	2.7317679182974863e-14
-20.5	-13.5	7.454165238013947e-14
-20.	-13.5	1.2176562557730408e-13
-19.5	-13.5	1.6898959877446873e-13
-19.	-13.5	2.1621357197163335e-13
-18.5	-13.5	3.8809693366977873e-13
-18.	-13.5	7.020541576396854e-13
-17.5	-13.5	1.0160113816095922e-12
-17.	-13.5	1.3299686055794989e-12
-16.5	-13.5	1.6439258295494054e-12
-16.	-13.5	2.9480480554219482e-12
-15.5	-13.5	4.390903496875034e-12
-15.	-13.5	5.83375893832812e-12
-14.5	-13.5	7.276614379781205e-12
-14.	-13.5	9.749984073826202e-12
-13.5	-13.5	1.478524860610842e-11
-13.	-13.5	1.9820513138390646e-11
-12.5	-13.5	2.4855777670672868e-11
-12.	-13.5	2.989104220295509e-11
-11.5	-13.5	4.5099404740374104e-11
-11.	-13.5	6.473838529322897e-11
-10.5	-13.5	8.437736584608383e-11
-10.	-13.5	1.0401634639893869e-10
-9.5	-13.5	1.360802751939186e-10
-9.	-13.5	2.7253720270821146e-10
-8.5	-13.5	4.0899413022250424e-10
-8.	-13.5	5.45451057736797e-10
-7.5	-13.5	6.819079852510898e-10
-7.	-13.5	1.2944886947584912e-9
-6.5	-13.5	2.353464025266972e-9
-6.	-13.5	3.4124393557754524e-9
-5.5	-13.5	4.4714146862839324e-9
-5.	-13.5	5.530390016792414e-9
-4.5	-13.5	1.1335337397848879e-8
-4.	-13.5	1.7520302870034413e-8
-3.5	-13.5	2.3705268342219948e-8
-3.	-13.5	2.989023381440548e-8
-2.5	-13.5	4.2485743070429825e-8
-2.	-13.5	6.77715455050671e-8
-1.5	-13.5	9.305734793970436e-8
-1.	-13.5	1.1834315037434161e-7
-0.5	-13.5	1.436289528089789e-7
0.	-13.5	2.030100238460522e-7
0.5	-13.5	2.7403873750282375e-7
1.	-13.5	3.450674511595953e-7
1.5	-13.5	4.1609616481636684e-7
2.	-13.5	4.968753265453293e-7
2.5	-13.5	6.307620315602177e-7
3.	-13.5	7.646487365751063e-7
3.5	-13.5	8.985354415899946e-7
4.	-13.5	1.032422146604883e-6
4.5	-13.5	1.182910055052621e-6
5.	-13.5	1.3461861791552265e-6
5.5	-13.5	1.5094623032578318e-6
6.	-13.5	1.6727384273604371e-6
6.5	-13.5	1.8360145514630425e-6
7.	-13.5	1.965059392797729e-6
7.5	-13.5	2.0932128735597343e-6
8.	-13.5	2.2213663543217393e-6
8.5	-13.5	2.3495198350837446e-6
9.	-13.5	2.4655382717446707e-6
9.5	-13.5	2.5621207327813687e-6
10.	-13.5	2.6587031938180666e-6
10.5	-13.5	2.755285654854764e-6
11.	-13.5	2.851868115891462e-6
11.5	-13.5	2.985043356589754e-6
12.	-13.5	3.1277052283821813e-6
12.5	-13.5	3.2703671001746084e-6
13.	-13.5	3.413028971967036e-6
13.5	-13.5	3.565887370628664e-6
14.	-13.5	3.7585626903565266e-6
14.5	-13.5	3.951238010084389e-6
15.	-13.5	4.143913329812253e-6
15.5	-13.5	4.3365886495401156e-6
16.	-13.5	4.490387317580093e-6
16.5	-13.5	4.6197071383861795e-6
17.	-13.5	4.749026959192265e-6
17.5	-13.5	4.878346779998352e-6
18.	-13.5	5.004409639210823e-6
18.5	-13.5	4.994415161066327e-6
19.	-13.5	4.9844206829218305e-6
19.5	-13.5	4.974426204777335e-6
20.	-13.5	4.964431726632838e-6
20.5	-13.5	4.9148756493736e-6
21.	-13.5	4.813542297961846e-6
21.5	-13.5	4.712208946550092e-6
22.	-13.5	4.6108755951383364e-6
22.5	-13.5	4.509542243726581e-6
23.	-13.5	4.414763904106064e-6
23.5	-13.5	4.321207462164946e-6
24.	-13.5	4.227651020223827e-6
24.5	-13.5	4.1340945782827095e-6
25.	-13.5	4.062784530930533e-6
25.5	-13.5	4.057286331063152e-6
26.	-13.5	4.051788131195772e-6
26.5	-13.5	4.046289931328391e-6
27.	-13.5	4.040791731461011e-6
27.5	-13.5	4.103596186098711e-6
28.	-13.5	4.201214365631593e-6
28.5	-13.5	4.298832545164474e-6
29.	-13.5	4.396450724697356e-6
29.5	-13.5	4.494678029744988e-6
30.	-13.5	4.600740388698507e-6
30.5	-13.5	4.706802747652027e-6
31.	-13.5	4.812865106605547e-6
31.5	-13.5	4.918927465559066e-6
32.	-13.5	4.961670032479286e-6
32.5	-13.5	4.936332710719462e-6
33.	-13.5	4.910995388959637e-6
33.5	-13.5	4.885658067199813e-6
34.	-13.5	4.860320745439988e-6
34.5	-13.5	4.690546566679653e-6
35.	-13.5	4.503218842495344e-6
35.5	-13.5	4.3158911183110345e-6
36.	-13.5	4.128563394126726e-6
36.5	-13.5	3.924516276983549e-6
37.	-13.5	3.6817142310604615e-6
37.5	-13.5	3.438912185137375e-6
38.	-13.5	3.1961101392142886e-6
38.5	-13.5	2.9533080932912017e-6
39.	-13.5	2.7461188016794875e-6
39.5	-13.5	2.5533950743652805e-6
40.	-13.5	2.3606713470510736e-6
40.5	-13.5	2.1679476197368662e-6
41.	-13.5	1.9828724883136824e-6
41.5	-13.5	1.8534164638699475e-6
42.	-13.5	1.7239604394262129e-6
42.5	-13.5	1.594504414982478e-6
43.	-13.5	1.4650483905387432e-6
43.5	-13.5	1.3517182219792974e-6
44.	-13.5	1.2526514156672702e-6
44.5	-13.5	1.1535846093552433e-6
45.	-13.5	1.0545178030432164e-6
45.5	-13.5	9.554509967311892e-7
46.	-13.5	8.727579217009283e-7
46.5	-13.5	7.911026546072629e-7
47.	-13.5	7.094473875135976e-7
47.5	-13.5	6.277921204199322e-7
48.	-13.5	5.546447786173698e-7
48.5	-13.5	4.972876781264171e-7
49.	-13.5	4.399305776354644e-7
49.5	-13.5	3.8257347714451174e-7
50.	-13.5	3.252163766535591e-7
50.5	-13.5	2.8663550213109494e-7
51.	-13.5	2.5398727159010854e-7
51.5	-13.5	2.2133904104912205e-7
52.	-13.5	1.8869081050813555e-7
52.5	-13.5	1.5868053718287143e-7
53.	-13.5	1.4158175095750917e-7
53.5	-13.5	1.244829647321469e-7
54.	-13.5	1.0738417850678464e-7
54.5	-13.5	9.028539228142237e-8
55.	-13.5	7.757088336399283e-8
55.5	-13.5	6.803901048193022e-8
56.	-13.5	5.85071375998676e-8
56.5	-13.5	4.897526471780497e-8
57.	-13.5	3.944339183574235e-8
57.5	-13.5	3.416636944193692e-8
58.	-13.5	2.893600801066795e-8
58.5	-13.5	2.3705646579398985e-8
59.	-13.5	1.8475285148130018e-8
59.5	-13.5	1.4395516106151181e-8
60.	-13.5	1.2049540070022463e-8
60.5	-13.5	9.703564033893744e-9
61.	-13.5	7.357587997765024e-9
61.5	-13.5	5.0116119616363046e-9
62.	-13.5	3.9349084132656724e-9
62.5	-13.5	3.158541310791345e-9
63.	-13.5	2.3821742083170185e-9
63.5	-13.5	1.6058071058426918e-9
64.	-13.5	9.589933324748394e-10
64.5	-13.5	7.758010790595429e-10
65.	-13.5	5.926088256442465e-10
-35.	-13.	7.47039032933265e-21
-34.5	-13.	8.081233222957762e-21
-34.	-13.	7.907564764028101e-21
-33.5	-13.	7.73389630509844e-21
-33.	-13.	7.560227846168781e-21
-32.5	-13.	7.404797020257469e-21
-32.	-13.	9.292443178369849e-21
-31.5	-13.	1.118008933648223e-20
-31.	-13.	1.306773549459461e-20
-30.5	-13.	1.495538165270699e-20
-30.	-13.	1.479629346949728e-20
-29.5	-13.	1.1794452461634338e-20
-29.	-13.	8.792611453771396e-21
-28.5	-13.	5.7907704459084526e-21
-28.	-13.	2.7889294380455123e-21
-27.5	-13.	3.851928410584595e-17
-27.	-13.	8.501773580131432e-17
-26.5	-13.	1.315161874967827e-16
-26.	-13.	1.7801463919225106e-16
-25.5	-13.	5.074849985831325e-16
-25.	-13.	1.7424327431728732e-15
-24.5	-13.	2.977380487762614e-15
-24.	-13.	4.212328232352354e-15
-23.5	-13.	5.447275976942094e-15
-23.	-13.	1.6213278901317436e-14
-22.5	-13.	3.2159977989289114e-14
-22.	-13.	4.810667707726083e-14
-21.5	-13.	6.40533761652325e-14
-21.	-13.	8.759974899690972e-14
-20.5	-13.	2.354746784653662e-13
-20.	-13.	3.833496079338228e-13
-19.5	-13.	5.312245374022794e-13
-19.	-13.	6.790994668707358e-13
-18.5	-13.	1.2071193004522943e-12
-18.	-13.	2.1683889309382517e-12
-17.5	-13.	3.129658561424209e-12
-17.	-13.	4.0909281919101655e-12
-16.5	-13.	5.052197822396122e-12
-16.	-13.	8.971832662005026e-12
-15.5	-13.	1.3305967627890452e-11
-15.	-13.	1.764010259377587e-11
-14.5	-13.	2.197423755966129e-11
-14.	-13.	2.906761541104738e-11
-13.5	-13.	4.3020568555087165e-11
-13.	-13.	5.6973521699126974e-11
-12.5	-13.	7.092647484316676e-11
-12.	-13.	8.487942798720654e-11
-11.5	-13.	1.1636019586736669e-10
-11.	-13.	1.554747299514761e-10
-10.5	-13.	1.9458926403558555e-10
-10.	-13.	2.337037981196949e-10
-9.5	-13.	2.875837258241039e-10
-9.	-13.	4.6552080751070526e-10
-8.5	-13.	6.434578891973067e-10
-8.	-13.	8.21394970883908e-10
-7.5	-13.	9.993320525705096e-10
-7.	-13.	1.7158447566803516e-9
-6.5	-13.	2.9373044303484646e-9
-6.	-13.	4.158764104016578e-9
-5.5	-13.	5.38022377768469e-9
-5.	-13.	6.601683451352804e-9
-4.5	-13.	1.3140769006431729e-8
-4.	-13.	2.010564595161354e-8
-3.5	-13.	2.707052289679535e-8
-3.	-13.	3.403539984197716e-8
-2.5	-13.	4.808800758554038e-8
-2.	-13.	7.61714658833576e-8
-1.5	-13.	1.0425492418117482e-7
-1.	-13.	1.3233838247899204e-7
-0.5	-13.	1.604218407768093e-7
0.	-13.	2.2565824570277102e-7
0.5	-13.	3.035868587365295e-7
1.	-13.	3.8151547177028814e-7
1.5	-13.	4.594440848040467e-7
2.	-13.	5.478936805744585e-7
2.5	-13.	6.936476732259615e-7
3.	-13.	8.394016658774647e-7
3.5	-13.	9.851556585289676e-7
4.	-13.	1.1309096511804708e-6
4.5	-13.	1.2952575193655863e-6
5.	-13.	1.4739285955726636e-6
5.5	-13.	1.6525996717797405e-6
6.	-13.	1.8312707479868178e-6
6.5	-13.	2.009941824193895e-6
7.	-13.	2.157267237633337e-6
7.5	-13.	2.3037764301877755e-6
8.	-13.	2.4502856227422133e-6
8.5	-13.	2.596794815296652e-6
9.	-13.	2.7334081554204286e-6
9.5	-13.	2.854171899529454e-6
10.	-13.	2.974935643638479e-6
10.5	-13.	3.0956993877475043e-6
11.	-13.	3.2164631318565297e-6
11.5	-13.	3.379734979649547e-6
12.	-13.	3.5540269986864716e-6
12.5	-13.	3.7283190177233956e-6
13.	-13.	3.902611036760319e-6
13.5	-13.	4.087660362942866e-6
14.	-13.	4.314716428772835e-6
14.5	-13.	4.541772494602804e-6
15.	-13.	4.768828560432775e-6
15.5	-13.	4.995884626262744e-6
16.	-13.	5.18119343349454e-6
16.5	-13.	5.340215903778832e-6
17.	-13.	5.499238374063125e-6
17.5	-13.	5.658260844347418e-6
18.	-13.	5.813799343825082e-6
18.5	-13.	5.8237973517266165e-6
19.	-13.	5.833795359628151e-6
19.5	-13.	5.843793367529685e-6
20.	-13.	5.85379137543122e-6
20.5	-13.	5.818386511372967e-6
21.	-13.	5.723559455053092e-6
21.5	-13.	5.628732398733216e-6
22.	-13.	5.533905342413341e-6
22.5	-13.	5.439078286093465e-6
23.	-13.	5.339417750918599e-6
23.5	-13.	5.238856223223134e-6
24.	-13.	5.1382946955276705e-6
24.5	-13.	5.037733167832207e-6
25.	-13.	4.958523832208987e-6
25.5	-13.	4.942481011164401e-6
26.	-13.	4.926438190119816e-6
26.5	-13.	4.910395369075231e-6
27.	-13.	4.894352548030646e-6
27.5	-13.	4.952440049538808e-6
28.	-13.	5.048311626562663e-6
28.5	-13.	5.1441832035865195e-6
29.	-13.	5.240054780610374e-6
29.5	-13.	5.337115372565414e-6
30.	-13.	5.449470014523523e-6
30.5	-13.	5.561824656481632e-6
31.	-13.	5.674179298439741e-6
31.5	-13.	5.78653394039785e-6
32.	-13.	5.832892052909427e-6
32.5	-13.	5.80829231427035e-6
33.	-13.	5.783692575631273e-6
33.5	-13.	5.759092836992199e-6
34.	-13.	5.734493098353122e-6
34.5	-13.	5.551817531457934e-6
35.	-13.	5.349930862290447e-6
35.5	-13.	5.148044193122962e-6
36.	-13.	4.946157523955476e-6
36.5	-13.	4.724360269951951e-6
37.	-13.	4.456411023517518e-6
37.5	-13.	4.188461777083087e-6
38.	-13.	3.920512530648654e-6
38.5	-13.	3.6525632842142208e-6
39.	-13.	3.4200645930024753e-6
39.5	-13.	3.2019655823510273e-6
40.	-13.	2.9838665716995792e-6
40.5	-13.	2.765767561048131e-6
41.	-13.	2.5556964087122065e-6
41.5	-13.	2.4040022862035494e-6
42.	-13.	2.252308163694892e-6
42.5	-13.	2.100614041186235e-6
43.	-13.	1.948919918677578e-6
43.5	-13.	1.8136133348171648e-6
44.	-13.	1.6928015723020925e-6
44.5	-13.	1.5719898097870206e-6
45.	-13.	1.4511780472719483e-6
45.5	-13.	1.330366284756876e-6
46.	-13.	1.225725651979183e-6
46.5	-13.	1.1221099857467673e-6
47.	-13.	1.0184943195143513e-6
47.5	-13.	9.148786532819356e-7
48.	-13.	8.20657961247633e-7
48.5	-13.	7.438738244989864e-7
49.	-13.	6.670896877503399e-7
49.5	-13.	5.903055510016934e-7
50.	-13.	5.135214142530471e-7
50.5	-13.	4.590196191605e-7
51.	-13.	4.1155828045898425e-7
51.5	-13.	3.6409694175746827e-7
52.	-13.	3.166356030559523e-7
52.5	-13.	2.725286866784176e-7
53.	-13.	2.44839997369e-7
53.5	-13.	2.171513080595823e-7
54.	-13.	1.894626187501647e-7
54.5	-13.	1.61773929440747e-7
55.	-13.	1.4037052166168204e-7
55.5	-13.	1.23529727532701e-7
56.	-13.	1.0668893340371994e-7
56.5	-13.	8.984813927473884e-8
57.	-13.	7.30073451457578e-8
57.5	-13.	6.33122591633473e-8
58.	-13.	5.3695536832267036e-8
58.5	-13.	4.4078814501186716e-8
59.	-13.	3.446209217010641e-8
59.5	-13.	2.693542713420485e-8
60.	-13.	2.2558206466210708e-8
60.5	-13.	1.8180985798216567e-8
61.	-13.	1.3803765130222429e-8
61.5	-13.	9.426544462228287e-9
62.	-13.	7.408963817252457e-9
62.5	-13.	5.949723406499896e-9
63.	-13.	4.490482995747333e-9
63.5	-13.	3.031242584994771e-9
64.	-13.	1.8150658091358169e-9
64.5	-13.	1.4687202651856343e-9
65.	-13.	1.122374721235453e-9
-35.	-12.5	6.759836706522026e-21
-34.5	-12.5	7.625901583088557e-21
-34.	-12.5	7.991744458736374e-21
-33.5	-12.5	8.357587334384188e-21
-33.	-12.5	8.723430210032004e-21
-32.5	-12.5	9.09721731510345e-21
-32.	-12.5	1.0360959398153361e-20
-31.5	-12.5	1.162470148120327e-20
-31.	-12.5	1.2888443564253181e-20
-30.5	-12.5	1.415218564730309e-20
-30.	-12.5	1.405439224225155e-20
-29.5	-12.5	1.2065533261896343e-20
-29.	-12.5	1.0076674281541138e-20
-28.5	-12.5	8.087815301185932e-21
-28.	-12.5	6.098956320830728e-21
-27.5	-12.5	7.987001505737249e-17
-27.	-12.5	1.7628363274092841e-16
-26.5	-12.5	2.726972504244843e-16
-26.	-12.5	3.691108681080402e-16
-25.5	-12.5	1.0360607369460086e-15
-25.	-12.5	3.5286606396118094e-15
-24.5	-12.5	6.02126054227761e-15
-24.	-12.5	8.513860444943408e-15
-23.5	-12.5	1.100646034760921e-14
-23.	-12.5	3.262113628554397e-14
-22.5	-12.5	6.462979946699232e-14
-22.	-12.5	9.66384626484407e-14
-21.5	-12.5	1.2864712582988904e-13
-21.	-12.5	1.758024085054327e-13
-20.5	-12.5	4.707521890944052e-13
-20.	-12.5	7.657019696833777e-13
-19.5	-12.5	1.0606517502723502e-12
-19.	-12.5	1.3556015308613225e-12
-18.5	-12.5	2.4034447902570556e-12
-18.	-12.5	4.30935807309476e-12
-17.5	-12.5	6.215271355932465e-12
-17.	-12.5	8.12118463877017e-12
-16.5	-12.5	1.0027097921607875e-11
-16.	-12.5	1.7759363786365688e-11
-15.5	-12.5	2.630796695575716e-11
-15.	-12.5	3.485657012514863e-11
-14.5	-12.5	4.34051732945401e-11
-14.	-12.5	5.721784585042956e-11
-13.5	-12.5	8.411718087165844e-11
-13.	-12.5	1.1101651589288735e-10
-12.5	-12.5	1.3791585091411626e-10
-12.	-12.5	1.6481518593534514e-10
-11.5	-12.5	2.1947613619792826e-10
-11.	-12.5	2.8622790801396876e-10
-10.5	-12.5	3.5297967983000924e-10
-10.	-12.5	4.1973145164604977e-10
-9.5	-12.5	5.038569528967677e-10
-9.	-12.5	7.339545482987423e-10
-8.5	-12.5	9.64052143700717e-10
-8.	-12.5	1.1941497391026916e-9
-7.5	-12.5	1.4242473345046662e-9
-7.	-12.5	2.2539516531725794e-9
-6.5	-12.5	3.6458232613246207e-9
-6.	-12.5	5.037694869476662e-9
-5.5	-12.5	6.429566477628703e-9
-5.	-12.5	7.821438085780745e-9
-4.5	-12.5	1.5083148916304765e-8
-4.	-12.5	2.281486780266273e-8
-3.5	-12.5	3.05465866890207e-8
-3.	-12.5	3.827830557537867e-8
-2.5	-12.5	5.3731566630639225e-8
-2.	-12.5	8.447036932145164e-8
-1.5	-12.5	1.1520917201226406e-7
-1.	-12.5	1.4594797470307648e-7
-0.5	-12.5	1.766867773938889e-7
0.	-12.5	2.4730399001631806e-7
0.5	-12.5	3.315444848759814e-7
1.	-12.5	4.1578497973564477e-7
1.5	-12.5	5.00025474595308e-7
2.	-12.5	5.954605371161524e-7
2.5	-12.5	7.518687961743956e-7
3.	-12.5	9.082770552326387e-7
3.5	-12.5	1.0646853142908817e-6
4.	-12.5	1.221093573349125e-6
4.5	-12.5	1.3983674120153876e-6
5.	-12.5	1.5917143945877825e-6
5.5	-12.5	1.7850613771601774e-6
6.	-12.5	1.978408359732572e-6
6.5	-12.5	2.1717553423049667e-6
7.	-12.5	2.3394547135223874e-6
7.5	-12.5	2.506486237446434e-6
8.	-12.5	2.6735177613704798e-6
8.5	-12.5	2.840549285294526e-6
9.	-12.5	3.001224644525451e-6
9.5	-12.5	3.1517197142568026e-6
10.	-12.5	3.302214783988153e-6
10.5	-12.5	3.4527098537195046e-6
11.	-12.5	3.6032049234508556e-6
11.5	-12.5	3.8023582410442175e-6
12.	-12.5	4.014126146854784e-6
12.5	-12.5	4.225894052665351e-6
13.	-12.5	4.437661958475917e-6
13.5	-12.5	4.660330153383295e-6
14.	-12.5	4.925563425216802e-6
14.5	-12.5	5.190796697050309e-6
15.	-12.5	5.4560299688838164e-6
15.5	-12.5	5.721263240717324e-6
16.	-12.5	5.941795441467704e-6
16.5	-12.5	6.134181424816955e-6
17.	-12.5	6.3265674081662066e-6
17.5	-12.5	6.518953391515457e-6
18.	-12.5	6.70767625403866e-6
18.5	-12.5	6.74337475576311e-6
19.	-12.5	6.7790732574875605e-6
19.5	-12.5	6.814771759212011e-6
20.	-12.5	6.850470260936461e-6
20.5	-12.5	6.834953749907486e-6
21.	-12.5	6.752408255839488e-6
21.5	-12.5	6.66986276177149e-6
22.	-12.5	6.587317267703491e-6
22.5	-12.5	6.504771773635492e-6
23.	-12.5	6.403319342317542e-6
23.5	-12.5	6.2983425324803744e-6
24.	-12.5	6.193365722643207e-6
24.5	-12.5	6.0883889128060395e-6
25.	-12.5	6.003093118254778e-6
25.5	-12.5	5.97601997057618e-6
26.	-12.5	5.948946822897583e-6
26.5	-12.5	5.921873675218985e-6
27.	-12.5	5.894800527540387e-6
27.5	-12.5	5.9472358598566385e-6
28.	-12.5	6.040196503662337e-6
28.5	-12.5	6.133157147468037e-6
29.	-12.5	6.226117791273736e-6
29.5	-12.5	6.320891850711538e-6
30.	-12.5	6.438991495578379e-6
30.5	-12.5	6.557091140445221e-6
31.	-12.5	6.675190785312061e-6
31.5	-12.5	6.793290430178903e-6
32.	-12.5	6.842877009178172e-6
32.5	-12.5	6.8188000187371e-6
33.	-12.5	6.7947230282960275e-6
33.5	-12.5	6.770646037854956e-6
34.	-12.5	6.746569047413885e-6
34.5	-12.5	6.550431110093669e-6
35.	-12.5	6.333382446041671e-6
35.5	-12.5	6.116333781989674e-6
36.	-12.5	5.899285117937676e-6
36.5	-12.5	5.658912158103788e-6
37.	-12.5	5.364474351292949e-6
37.5	-12.5	5.070036544482111e-6
38.	-12.5	4.7755987376712715e-6
38.5	-12.5	4.481160930860433e-6
39.	-12.5	4.2216495445474074e-6
39.5	-12.5	3.976324940221968e-6
40.	-12.5	3.731000335896529e-6
40.5	-12.5	3.485675731571089e-6
41.	-12.5	3.248725133225495e-6
41.5	-12.5	3.072668683436787e-6
42.	-12.5	2.8966122336480795e-6
42.5	-12.5	2.720555783859372e-6
43.	-12.5	2.544499334070665e-6
43.5	-12.5	2.3847792401068207e-6
44.	-12.5	2.2395086961454535e-6
44.5	-12.5	2.094238152184086e-6
45.	-12.5	1.9489676082227185e-6
45.5	-12.5	1.803697064261351e-6
46.	-12.5	1.673443708368114e-6
46.5	-12.5	1.5441421793183901e-6
47.	-12.5	1.4148406502686662e-6
47.5	-12.5	1.2855391212189423e-6
48.	-12.5	1.1662744542823436e-6
48.5	-12.5	1.065637651290829e-6
49.	-12.5	9.65000848299314e-7
49.5	-12.5	8.643640453077993e-7
50.	-12.5	7.637272423162847e-7
50.5	-12.5	6.889890037801441e-7
51.	-12.5	6.224338241187187e-7
51.5	-12.5	5.558786444572928e-7
52.	-12.5	4.893234647958672e-7
52.5	-12.5	4.2695829178513575e-7
53.	-12.5	3.8510111507415757e-7
53.5	-12.5	3.432439383631793e-7
54.	-12.5	3.013867616522011e-7
54.5	-12.5	2.5952958494122277e-7
55.	-12.5	2.2639131065947425e-7
55.5	-12.5	1.9958226491669296e-7
56.	-12.5	1.7277321917391173e-7
56.5	-12.5	1.4596417343113044e-7
57.	-12.5	1.191551276883492e-7
57.5	-12.5	1.0339340866643547e-7
58.	-12.5	8.775284052859474e-8
58.5	-12.5	7.211227239075399e-8
59.	-12.5	5.6471704252913234e-8
59.5	-12.5	4.4208616022815255e-8
60.	-12.5	3.703495050744299e-8
60.5	-12.5	2.986128499207073e-8
61.	-12.5	2.2687619476698468e-8
61.5	-12.5	1.5513953961326204e-8
62.	-12.5	1.2200013375668647e-8
62.5	-12.5	9.799364521068308e-9
63.	-12.5	7.398715666467967e-9
63.5	-12.5	4.9980668118676265e-9
64.	-12.5	2.996908868772942e-9
64.5	-12.5	2.425375196060881e-9
65.	-12.5	1.853841523348821e-9
-35.	-12.	6.049283083711402e-21
-34.5	-12.	7.170569943219354e-21
-34.	-12.	8.075924153444646e-21
-33.5	-12.	8.981278363669936e-21
-33.	-12.	9.886632573895228e-21
-32.5	-12.	1.0789637609949432e-20
-32.	-12.	1.1429475617936873e-20
-31.5	-12.	1.2069313625924311e-20
-31.	-12.	1.2709151633911751e-20
-30.5	-12.	1.3348989641899191e-20
-30.	-12.	1.3312491015005815e-20
-29.5	-12.	1.2336614062158348e-20
-29.	-12.	1.136073710931088e-20
-28.5	-12.	1.0384860156463411e-20
-28.	-12.	9.408983203615945e-21
-27.5	-12.	1.2122074600889903e-16
-27.	-12.	2.6754952968054246e-16
-26.5	-12.	4.138783133521859e-16
-26.	-12.	5.602070970238294e-16
-25.5	-12.	1.564636475308885e-15
-25.	-12.	5.3148885360507455e-15
-24.5	-12.	9.065140596792605e-15
-24.	-12.	1.2815392657534465e-14
-23.5	-12.	1.6565644718276327e-14
-23.	-12.	4.9028993669770505e-14
-22.5	-12.	9.709962094469552e-14
-22.	-12.	1.4517024821962057e-13
-21.5	-12.	1.932408754945456e-13
-21.	-12.	2.6400506801395565e-13
-20.5	-12.	7.060296997234442e-13
-20.	-12.	1.1480543314329325e-12
-19.5	-12.	1.5900789631424207e-12
-19.	-12.	2.0321035948519092e-12
-18.5	-12.	3.5997702800618173e-12
-18.	-12.	6.4503272152512694e-12
-17.5	-12.	9.300884150440722e-12
-17.	-12.	1.2151441085630174e-11
-16.5	-12.	1.500199802081963e-11
-16.	-12.	2.654689491072635e-11
-15.5	-12.	3.930996628362387e-11
-15.	-12.	5.207303765652139e-11
-14.5	-12.	6.48361090294189e-11
-14.	-12.	8.536807628981174e-11
-13.5	-12.	1.2521379318822974e-10
-13.	-12.	1.6505951008664772e-10
-12.5	-12.	2.0490522698506576e-10
-12.	-12.	2.4475094388348374e-10
-11.5	-12.	3.225920765284898e-10
-11.	-12.	4.1698108607646143e-10
-10.5	-12.	5.11370095624433e-10
-10.	-12.	6.057591051724045e-10
-9.5	-12.	7.201301799694315e-10
-9.	-12.	1.0023882890867795e-9
-8.5	-12.	1.2846463982041272e-9
-8.	-12.	1.566904507321475e-9
-7.5	-12.	1.849162616438823e-9
-7.	-12.	2.7920585496648073e-9
-6.5	-12.	4.354342092300777e-9
-6.	-12.	5.9166256349367465e-9
-5.5	-12.	7.478909177572716e-9
-5.	-12.	9.041192720208686e-9
-4.5	-12.	1.70255288261778e-8
-4.	-12.	2.5524089653711927e-8
-3.5	-12.	3.402265048124606e-8
-3.	-12.	4.252121130878018e-8
-2.5	-12.	5.937512567573807e-8
-2.	-12.	9.276927275954569e-8
-1.5	-12.	1.261634198433533e-7
-1.	-12.	1.5955756692716093e-7
-0.5	-12.	1.9295171401096856e-7
0.	-12.	2.689497343298651e-7
0.5	-12.	3.595021110154332e-7
1.	-12.	4.500544877010014e-7
1.5	-12.	5.406068643865695e-7
2.	-12.	6.430273936578462e-7
2.5	-12.	8.100899191228296e-7
3.	-12.	9.771524445878127e-7
3.5	-12.	1.144214970052796e-6
4.	-12.	1.3112774955177792e-6
4.5	-12.	1.501477304665189e-6
5.	-12.	1.7095001936029014e-6
5.5	-12.	1.917523082540614e-6
6.	-12.	2.1255459714783265e-6
6.5	-12.	2.333568860416039e-6
7.	-12.	2.521642189411438e-6
7.5	-12.	2.709196044705092e-6
8.	-12.	2.8967498999987463e-6
8.5	-12.	3.0843037552924005e-6
9.	-12.	3.269041133630474e-6
9.5	-12.	3.449267528984151e-6
10.	-12.	3.6294939243378278e-6
10.5	-12.	3.809720319691505e-6
11.	-12.	3.9899467150451814e-6
11.5	-12.	4.224981502438888e-6
12.	-12.	4.474225295023096e-6
12.5	-12.	4.723469087607305e-6
13.	-12.	4.972712880191513e-6
13.5	-12.	5.2329999438237235e-6
14.	-12.	5.536410421660768e-6
14.5	-12.	5.839820899497813e-6
15.	-12.	6.143231377334859e-6
15.5	-12.	6.446641855171904e-6
16.	-12.	6.702397449440869e-6
16.5	-12.	6.928146945855078e-6
17.	-12.	7.153896442269287e-6
17.5	-12.	7.379645938683496e-6
18.	-12.	7.601553164252238e-6
18.5	-12.	7.662952159799604e-6
19.	-12.	7.72435115534697e-6
19.5	-12.	7.785750150894336e-6
20.	-12.	7.847149146441702e-6
20.5	-12.	7.851520988442005e-6
21.	-12.	7.781257056625884e-6
21.5	-12.	7.710993124809761e-6
22.	-12.	7.64072919299364e-6
22.5	-12.	7.5704652611775185e-6
23.	-12.	7.467220933716485e-6
23.5	-12.	7.357828841737614e-6
24.	-12.	7.2484367497587435e-6
24.5	-12.	7.139044657779872e-6
25.	-12.	7.0476624043005695e-6
25.5	-12.	7.009558929987959e-6
26.	-12.	6.9714554556753495e-6
26.5	-12.	6.933351981362739e-6
27.	-12.	6.895248507050129e-6
27.5	-12.	6.942031670174468e-6
28.	-12.	7.032081380762011e-6
28.5	-12.	7.122131091349555e-6
29.	-12.	7.212180801937097e-6
29.5	-12.	7.304668328857662e-6
30.	-12.	7.428512976633236e-6
30.5	-12.	7.55235762440881e-6
31.	-12.	7.676202272184383e-6
31.5	-12.	7.800046919959955e-6
32.	-12.	7.852861965446917e-6
32.5	-12.	7.82930772320385e-6
33.	-12.	7.805753480960782e-6
33.5	-12.	7.782199238717715e-6
34.	-12.	7.758644996474647e-6
34.5	-12.	7.549044688729404e-6
35.	-12.	7.3168340297928945e-6
35.5	-12.	7.084623370856386e-6
36.	-12.	6.852412711919876e-6
36.5	-12.	6.593464046255625e-6
37.	-12.	6.27253767906838e-6
37.5	-12.	5.951611311881135e-6
38.	-12.	5.63068494469389e-6
38.5	-12.	5.309758577506645e-6
39.	-12.	5.0232344960923395e-6
39.5	-12.	4.750684298092909e-6
40.	-12.	4.4781341000934785e-6
40.5	-12.	4.205583902094047e-6
41.	-12.	3.941753857738783e-6
41.5	-12.	3.7413350806700254e-6
42.	-12.	3.540916303601267e-6
42.5	-12.	3.3404975265325095e-6
43.	-12.	3.1400787494637515e-6
43.5	-12.	2.955945145396477e-6
44.	-12.	2.786215819988814e-6
44.5	-12.	2.6164864945811516e-6
45.	-12.	2.4467571691734893e-6
45.5	-12.	2.277027843765826e-6
46.	-12.	2.1211617647570453e-6
46.5	-12.	1.9661743728900132e-6
47.	-12.	1.811186981022981e-6
47.5	-12.	1.656199589155949e-6
48.	-12.	1.5118909473170546e-6
48.5	-12.	1.3874014780826714e-6
49.	-12.	1.2629120088482884e-6
49.5	-12.	1.1384225396139052e-6
50.	-12.	1.013933070379522e-6
50.5	-12.	9.189583883997884e-7
51.	-12.	8.33309367778453e-7
51.5	-12.	7.476603471571176e-7
52.	-12.	6.620113265357822e-7
52.5	-12.	5.813878968918539e-7
53.	-12.	5.253622327793151e-7
53.5	-12.	4.6933656866677627e-7
54.	-12.	4.1331090455423746e-7
54.5	-12.	3.5728524044169865e-7
55.	-12.	3.1241209965726646e-7
55.5	-12.	2.7563480230068493e-7
56.	-12.	2.388575049441035e-7
56.5	-12.	2.0208020758752204e-7
57.	-12.	1.6530291023094057e-7
57.5	-12.	1.4347455816952363e-7
58.	-12.	1.2181014422492245e-7
58.5	-12.	1.0014573028032125e-7
59.	-12.	7.848131633572006e-8
59.5	-12.	6.148180491142566e-8
60.	-12.	5.151169454867527e-8
60.5	-12.	4.15415841859249e-8
61.	-12.	3.157147382317451e-8
61.5	-12.	2.1601363460424124e-8
62.	-12.	1.699106293408484e-8
62.5	-12.	1.3649005635636718e-8
63.	-12.	1.03069483371886e-8
63.5	-12.	6.964891038740483e-9
64.	-12.	4.178751928410067e-9
64.5	-12.	3.382030126936128e-9
65.	-12.	2.5853083254621896e-9
-35.	-11.5	5.338729460900778e-21
-34.5	-11.5	6.7152383033501494e-21
-34.	-11.5	8.160103848152919e-21
-33.5	-11.5	9.604969392955686e-21
-33.	-11.5	1.104983493775845e-20
-32.5	-11.5	1.2482057904795415e-20
-32.	-11.5	1.2497991837720384e-20
-31.5	-11.5	1.2513925770645352e-20
-31.	-11.5	1.2529859703570323e-20
-30.5	-11.5	1.2545793636495292e-20
-30.	-11.5	1.2570589787760083e-20
-29.5	-11.5	1.2607694862420353e-20
-29.	-11.5	1.2644799937080622e-20
-28.5	-11.5	1.268190501174089e-20
-28.	-11.5	1.271901008640116e-20
-27.5	-11.5	1.6257147696042558e-16
-27.	-11.5	3.5881542662015653e-16
-26.5	-11.5	5.550593762798875e-16
-26.	-11.5	7.513033259396185e-16
-25.5	-11.5	2.0932122136717613e-15
-25.	-11.5	7.101116432489682e-15
-24.5	-11.5	1.2109020651307601e-14
-24.	-11.5	1.711692487012552e-14
-23.5	-11.5	2.212482908894344e-14
-23.	-11.5	6.543685105399704e-14
-22.5	-11.5	1.2956944242239875e-13
-22.	-11.5	1.9370203379080045e-13
-21.5	-11.5	2.5783462515920214e-13
-21.	-11.5	3.522077275224786e-13
-20.5	-11.5	9.41307210352483e-13
-20.	-11.5	1.5304066931824873e-12
-19.5	-11.5	2.1195061760124916e-12
-19.	-11.5	2.708605658842496e-12
-18.5	-11.5	4.796095769866579e-12
-18.	-11.5	8.591296357407779e-12
-17.5	-11.5	1.2386496944948978e-11
-17.	-11.5	1.6181697532490178e-11
-16.5	-11.5	1.997689812003138e-11
-16.	-11.5	3.5334426035087016e-11
-15.5	-11.5	5.231196561149058e-11
-15.	-11.5	6.928950518789415e-11
-14.5	-11.5	8.626704476429771e-11
-14.	-11.5	1.1351830672919391e-10
-13.5	-11.5	1.6631040550480102e-10
-13.	-11.5	2.1910250428040812e-10
-12.5	-11.5	2.718946030560152e-10
-12.	-11.5	3.246867018316223e-10
-11.5	-11.5	4.2570801685905133e-10
-11.	-11.5	5.477342641389541e-10
-10.5	-11.5	6.697605114188568e-10
-10.	-11.5	7.917867586987593e-10
-9.5	-11.5	9.364034070420953e-10
-9.	-11.5	1.2708220298748165e-9
-8.5	-11.5	1.6052406527075374e-9
-8.	-11.5	1.9396592755402586e-9
-7.5	-11.5	2.27407789837298e-9
-7.	-11.5	3.330165446157035e-9
-6.5	-11.5	5.0628609232769335e-9
-6.	-11.5	6.795556400396831e-9
-5.5	-11.5	8.528251877516731e-9
-5.	-11.5	1.0260947354636628e-8
-4.5	-11.5	1.8967908736050838e-8
-4.	-11.5	2.8233311504761123e-8
-3.5	-11.5	3.749871427347141e-8
-3.	-11.5	4.67641170421817e-8
-2.5	-11.5	6.501868472083691e-8
-2.	-11.5	1.0106817619763972e-7
-1.5	-11.5	1.3711766767444253e-7
-1.	-11.5	1.7316715915124538e-7
-0.5	-11.5	2.092166506280482e-7
0.	-11.5	2.9059547864341213e-7
0.5	-11.5	3.8745973715488506e-7
1.	-11.5	4.84323995666358e-7
1.5	-11.5	5.81188254177831e-7
2.	-11.5	6.905942501995401e-7
2.5	-11.5	8.683110420712635e-7
3.	-11.5	1.0460278339429868e-6
3.5	-11.5	1.2237446258147102e-6
4.	-11.5	1.4014614176864336e-6
4.5	-11.5	1.6045871973149903e-6
5.	-11.5	1.8272859926180205e-6
5.5	-11.5	2.0499847879210508e-6
6.	-11.5	2.2726835832240806e-6
6.5	-11.5	2.495382378527111e-6
7.	-11.5	2.7038296653004885e-6
7.5	-11.5	2.9119058519637505e-6
8.	-11.5	3.119982038627013e-6
8.5	-11.5	3.328058225290275e-6
9.	-11.5	3.5368576227354967e-6
9.5	-11.5	3.7468153437114998e-6
10.	-11.5	3.9567730646875016e-6
10.5	-11.5	4.166730785663505e-6
11.	-11.5	4.376688506639508e-6
11.5	-11.5	4.647604763833558e-6
12.	-11.5	4.9343244431914084e-6
12.5	-11.5	5.22104412254926e-6
13.	-11.5	5.507763801907111e-6
13.5	-11.5	5.805669734264152e-6
14.	-11.5	6.147257418104735e-6
14.5	-11.5	6.488845101945317e-6
15.	-11.5	6.8304327857859006e-6
15.5	-11.5	7.172020469626484e-6
16.	-11.5	7.4629994574140335e-6
16.5	-11.5	7.722112466893202e-6
17.	-11.5	7.981225476372369e-6
17.5	-11.5	8.240338485851536e-6
18.	-11.5	8.495430074465816e-6
18.5	-11.5	8.582529563836098e-6
19.	-11.5	8.66962905320638e-6
19.5	-11.5	8.756728542576662e-6
20.	-11.5	8.843828031946945e-6
20.5	-11.5	8.868088226976525e-6
21.	-11.5	8.81010585741228e-6
21.5	-11.5	8.752123487848035e-6
22.	-11.5	8.69414111828379e-6
22.5	-11.5	8.636158748719545e-6
23.	-11.5	8.531122525115428e-6
23.5	-11.5	8.417315150994854e-6
24.	-11.5	8.303507776874279e-6
24.5	-11.5	8.189700402753704e-6
25.	-11.5	8.09223169034636e-6
25.5	-11.5	8.043097889399737e-6
26.	-11.5	7.993964088453116e-6
26.5	-11.5	7.944830287506492e-6
27.	-11.5	7.895696486559869e-6
27.5	-11.5	7.936827480492298e-6
28.	-11.5	8.023966257861685e-6
28.5	-11.5	8.111105035231073e-6
29.	-11.5	8.198243812600458e-6
29.5	-11.5	8.288444807003787e-6
30.	-11.5	8.418034457688093e-6
30.5	-11.5	8.547624108372399e-6
31.	-11.5	8.677213759056703e-6
31.5	-11.5	8.806803409741009e-6
32.	-11.5	8.862846921715661e-6
32.5	-11.5	8.839815427670598e-6
33.	-11.5	8.816783933625536e-6
33.5	-11.5	8.793752439580473e-6
34.	-11.5	8.77072094553541e-6
34.5	-11.5	8.54765826736514e-6
35.	-11.5	8.300285613544119e-6
35.5	-11.5	8.052912959723096e-6
36.	-11.5	7.805540305902076e-6
36.5	-11.5	7.528015934407463e-6
37.	-11.5	7.180601006843811e-6
37.5	-11.5	6.83318607928016e-6
38.	-11.5	6.4857711517165084e-6
38.5	-11.5	6.138356224152856e-6
39.	-11.5	5.824819447637272e-6
39.5	-11.5	5.52504365596385e-6
40.	-11.5	5.225267864290427e-6
40.5	-11.5	4.925492072617006e-6
41.	-11.5	4.634782582252071e-6
41.5	-11.5	4.4100014779032635e-6
42.	-11.5	4.1852203735544545e-6
42.5	-11.5	3.960439269205647e-6
43.	-11.5	3.7356581648568386e-6
43.5	-11.5	3.5271110506861332e-6
44.	-11.5	3.332922943832175e-6
44.5	-11.5	3.1387348369782175e-6
45.	-11.5	2.9445467301242596e-6
45.5	-11.5	2.7503586232703012e-6
46.	-11.5	2.5688798211459764e-6
46.5	-11.5	2.388206566461636e-6
47.	-11.5	2.2075333117772957e-6
47.5	-11.5	2.0268600570929554e-6
48.	-11.5	1.8575074403517655e-6
48.5	-11.5	1.709165304874514e-6
49.	-11.5	1.5608231693972625e-6
49.5	-11.5	1.4124810339200113e-6
50.	-11.5	1.2641388984427598e-6
50.5	-11.5	1.1489277730194324e-6
51.	-11.5	1.0441849114381874e-6
51.5	-11.5	9.394420498569423e-7
52.	-11.5	8.346991882756971e-7
52.5	-11.5	7.35817501998572e-7
53.	-11.5	6.656233504844726e-7
53.5	-11.5	5.954291989703732e-7
54.	-11.5	5.252350474562739e-7
54.5	-11.5	4.5504089594217444e-7
55.	-11.5	3.984328886550586e-7
55.5	-11.5	3.5168733968467693e-7
56.	-11.5	3.049417907142953e-7
56.5	-11.5	2.581962417439136e-7
57.	-11.5	2.1145069277353198e-7
57.5	-11.5	1.835557076726118e-7
58.	-11.5	1.5586744792125017e-7
58.5	-11.5	1.2817918816988852e-7
59.	-11.5	1.0049092841852688e-7
59.5	-11.5	7.875499380003607e-8
60.	-11.5	6.598843858990756e-8
60.5	-11.5	5.322188337977906e-8
61.	-11.5	4.045532816965055e-8
61.5	-11.5	2.7688772959522044e-8
62.	-11.5	2.178211249250103e-8
62.5	-11.5	1.749864675020513e-8
63.	-11.5	1.3215181007909234e-8
63.5	-11.5	8.931715265613338e-9
64.	-11.5	5.360594988047192e-9
64.5	-11.5	4.338685057811375e-9
65.	-11.5	3.3167751275755574e-9
-35.	-11.	4.3346136742722425e-21
-34.5	-11.	5.7411869605884085e-21
-34.	-11.	7.396627011052488e-21
-33.5	-11.	9.052067061516568e-21
-33.	-11.	1.0707507111980647e-20
-32.5	-11.	4.4712727433904085e-20
-32.	-11.	3.70271298287569e-18
-31.5	-11.	7.360713238317483e-18
-31.	-11.	1.1018713493759269e-17
-30.5	-11.	1.4676713749201062e-17
-30.	-11.	4.213014242684499e-17
-29.5	-11.	1.0263354734974705e-16
-29.	-11.	1.6313695227264908e-16
-28.5	-11.	2.236403571955511e-16
-28.	-11.	2.8414376211845325e-16
-27.5	-11.	1.4151443393862626e-15
-27.	-11.	2.7679718496374146e-15
-26.5	-11.	4.120799359888566e-15
-26.	-11.	5.473626870139716e-15
-25.5	-11.	1.145676854648344e-14
-25.	-11.	3.225638016116331e-14
-24.5	-11.	5.3055991775843185e-14
-24.	-11.	7.385560339052307e-14
-23.5	-11.	9.465521500520295e-14
-23.	-11.	2.4591195823074075e-13
-22.5	-11.	4.680799225646804e-13
-22.	-11.	6.902478868986203e-13
-21.5	-11.	9.1241585123256e-13
-21.	-11.	1.2276169154224358e-12
-20.5	-11.	3.064813714510047e-12
-20.	-11.	4.90201051359766e-12
-19.5	-11.	6.739207312685272e-12
-19.	-11.	8.576404111772883e-12
-18.5	-11.	1.476243378520041e-11
-18.	-11.	2.5904812838017152e-11
-17.5	-11.	3.70471918908339e-11
-17.	-11.	4.818957094365064e-11
-16.5	-11.	5.93319499964674e-11
-16.	-11.	1.0281281401825922e-10
-15.5	-11.	1.5082466226806175e-10
-15.	-11.	1.9883651051786415e-10
-14.5	-11.	2.468483587676667e-10
-14.	-11.	3.2240737253726847e-10
-13.5	-11.	4.66449612983006e-10
-13.	-11.	6.104918534287439e-10
-12.5	-11.	7.545340938744816e-10
-12.	-11.	8.98576334320219e-10
-11.5	-11.	1.1534517944838842e-9
-11.	-11.	1.4565976693966316e-9
-10.5	-11.	1.7597435443093777e-9
-10.	-11.	2.0628894192221243e-9
-9.5	-11.	2.3946580778017276e-9
-9.	-11.	2.966912101829119e-9
-8.5	-11.	3.5391661258565115e-9
-8.	-11.	4.111420149883904e-9
-7.5	-11.	4.683674173911296e-9
-7.	-11.	5.979317545782374e-9
-6.5	-11.	7.953181846704995e-9
-6.	-11.	9.927046147627614e-9
-5.5	-11.	1.1900910448550234e-8
-5.	-11.	1.3874774749472855e-8
-4.5	-11.	2.2988959152412162e-8
-4.	-11.	3.2674881185981964e-8
-3.5	-11.	4.2360803219551765e-8
-3.	-11.	5.2046725253121567e-8
-2.5	-11.	7.097937312906124e-8
-2.	-11.	1.0821681164971298e-7
-1.5	-11.	1.4545425017036472e-7
-1.	-11.	1.8269168869101648e-7
-0.5	-11.	2.1992912721166823e-7
0.	-11.	3.0363076068500256e-7
0.5	-11.	4.032055155503814e-7
1.	-11.	5.027802704157604e-7
1.5	-11.	6.023550252811393e-7
2.	-11.	7.149416083679158e-7
2.5	-11.	8.983994196670425e-7
3.	-11.	1.081857230966169e-6
3.5	-11.	1.2653150422652957e-6
4.	-11.	1.4487728535644224e-6
4.5	-11.	1.662545461176047e-6
5.	-11.	1.899670120001652e-6
5.5	-11.	2.136794778827257e-6
6.	-11.	2.3739194376528624e-6
6.5	-11.	2.6110440964784677e-6
7.	-11.	2.8521061428037485e-6
7.5	-11.	3.093270716165494e-6
8.	-11.	3.3344352895272393e-6
8.5	-11.	3.5755998628889846e-6
9.	-11.	3.825455233489551e-6
9.5	-11.	4.0892301351508925e-6
10.	-11.	4.353005036812233e-6
10.5	-11.	4.616779938473575e-6
11.	-11.	4.880554840134915e-6
11.5	-11.	5.209738176693876e-6
12.	-11.	5.555878565929806e-6
12.5	-11.	5.902018955165738e-6
13.	-11.	6.2481593444016694e-6
13.5	-11.	6.603352730013037e-6
14.	-11.	6.9938976080215314e-6
14.5	-11.	7.384442486030026e-6
15.	-11.	7.774987364038522e-6
15.5	-11.	8.165532242047016e-6
16.	-11.	8.500584090246923e-6
16.5	-11.	8.800694518847842e-6
17.	-11.	9.100804947448761e-6
17.5	-11.	9.40091537604968e-6
18.	-11.	9.69703326040901e-6
18.5	-11.	9.82636534666265e-6
19.	-11.	9.95569743291629e-6
19.5	-11.	0.000010085029519169931
20.	-11.	0.00001021436160542357
20.5	-11.	0.000010278585612118926
21.	-11.	0.000010257597722423145
21.5	-11.	0.000010236609832727361
22.	-11.	0.00001021562194303158
22.5	-11.	0.000010194634053335798
23.	-11.	0.000010111143471405812
23.5	-11.	0.000010016001973042808
24.	-11.	9.920860474679804e-6
24.5	-11.	9.825718976316798e-6
25.	-11.	9.743250756523772e-6
25.5	-11.	9.69827408948754e-6
26.	-11.	9.653297422451312e-6
26.5	-11.	9.608320755415081e-6
27.	-11.	9.56334408837885e-6
27.5	-11.	9.608185727578648e-6
28.	-11.	9.698807575856842e-6
28.5	-11.	9.789429424135037e-6
29.	-11.	9.880051272413233e-6
29.5	-11.	9.973774978725135e-6
30.	-11.	0.000010107397235194655
30.5	-11.	0.000010241019491664175
31.	-11.	0.000010374641748133693
31.5	-11.	0.000010508264004603211
32.	-11.	0.000010563674963560226
32.5	-11.	0.000010534995052077029
33.	-11.	0.000010506315140593831
33.5	-11.	0.000010477635229110637
34.	-11.	0.00001044895531762744
34.5	-11.	0.000010207211001665646
35.	-11.	9.939572770674713e-6
35.5	-11.	9.67193453968378e-6
36.	-11.	9.404296308692848e-6
36.5	-11.	9.10396670480053e-6
37.	-11.	8.727859718820988e-6
37.5	-11.	8.351752732841446e-6
38.	-11.	7.975645746861904e-6
38.5	-11.	7.59953876088236e-6
39.	-11.	7.257879089237286e-6
39.5	-11.	6.930211591183306e-6
40.	-11.	6.602544093129326e-6
40.5	-11.	6.274876595075346e-6
41.	-11.	5.9567593452678256e-6
41.5	-11.	5.708089649817779e-6
42.	-11.	5.459419954367733e-6
42.5	-11.	5.210750258917687e-6
43.	-11.	4.9620805634676395e-6
43.5	-11.	4.728815638194664e-6
44.	-11.	4.509176272950899e-6
44.5	-11.	4.289536907707135e-6
45.	-11.	4.069897542463371e-6
45.5	-11.	3.850258177219606e-6
46.	-11.	3.633322777761199e-6
46.5	-11.	3.41655876239992e-6
47.	-11.	3.199794747038641e-6
47.5	-11.	2.9830307316773624e-6
48.	-11.	2.7735812491548364e-6
48.5	-11.	2.5777071372019605e-6
49.	-11.	2.381833025249084e-6
49.5	-11.	2.1859589132962077e-6
50.	-11.	1.990084801343332e-6
50.5	-11.	1.8258625280602604e-6
51.	-11.	1.671641151150202e-6
51.5	-11.	1.517419774240143e-6
52.	-11.	1.363198397330084e-6
52.5	-11.	1.2160312166124195e-6
53.	-11.	1.1033908138862386e-6
53.5	-11.	9.907504111600578e-7
54.	-11.	8.78110008433877e-7
54.5	-11.	7.654696057076959e-7
55.	-11.	6.727918224982585e-7
55.5	-11.	5.946053106596693e-7
56.	-11.	5.164187988210802e-7
56.5	-11.	4.382322869824912e-7
57.	-11.	3.600457751439022e-7
57.5	-11.	3.127498538081344e-7
58.	-11.	2.657926951833382e-7
58.5	-11.	2.1883553655854218e-7
59.	-11.	1.7187837793374608e-7
59.5	-11.	1.349539208875861e-7
60.	-11.	1.1314743958047354e-7
60.5	-11.	9.134095827336097e-8
61.	-11.	6.953447696624839e-8
61.5	-11.	4.772799565913582e-8
62.	-11.	3.7594281338882635e-8
62.5	-11.	3.022258808535982e-8
63.	-11.	2.2850894831837e-8
63.5	-11.	1.5479201578314177e-8
64.	-11.	9.329925872185871e-9
64.5	-11.	7.55521224986123e-9
65.	-11.	5.780498627536591e-9
-35.	-10.5	3.320825672908202e-21
-34.5	-10.5	4.7500449672855245e-21
-34.	-10.5	6.605221792818134e-21
-33.5	-10.5	8.460398618350742e-21
-33.	-10.5	1.031557544388335e-20
-32.5	-10.5	7.794956376734024e-20
-32.	-10.5	7.514477074217005e-18
-31.5	-10.5	1.4951004584666674e-17
-31.	-10.5	2.2387532095116345e-17
-30.5	-10.5	2.9824059605566015e-17
-30.	-10.5	8.563541821551467e-17
-29.5	-10.5	2.0863560782020515e-16
-29.	-10.5	3.3163579742489563e-16
-28.5	-10.5	4.546359870295861e-16
-28.	-10.5	5.776361766342766e-16
-27.5	-10.5	2.707624253850595e-15
-27.	-10.5	5.253497565652252e-15
-26.5	-10.5	7.799370877453907e-15
-26.	-10.5	1.0345244189255562e-14
-25.5	-10.5	2.111141766994005e-14
-25.	-10.5	5.818160119561311e-14
-24.5	-10.5	9.525178472128619e-14
-24.	-10.5	1.323219682469593e-13
-23.5	-10.5	1.6939215177263235e-13
-23.	-10.5	4.3179271322809774e-13
-22.5	-10.5	8.16673755854049e-13
-22.	-10.5	1.2015547984800003e-12
-21.5	-10.5	1.5864358411059514e-12
-21.	-10.5	2.1289627924541554e-12
-20.5	-10.5	5.2505331280483355e-12
-20.	-10.5	8.372103463642516e-12
-19.5	-10.5	1.1493673799236696e-11
-19.	-10.5	1.4615244134830874e-11
-18.5	-10.5	2.5017724039054304e-11
-18.	-10.5	4.371823071611434e-11
-17.5	-10.5	6.241873739317437e-11
-17.	-10.5	8.111924407023441e-11
-16.5	-10.5	9.981975074729446e-11
-16.	-10.5	1.7222493407087236e-10
-15.5	-10.5	2.5215474457130273e-10
-15.	-10.5	3.320845550717331e-10
-14.5	-10.5	4.1201436557216343e-10
-14.	-10.5	5.372513775105116e-10
-13.5	-10.5	7.751236928489202e-10
-13.	-10.5	1.012996008187329e-9
-12.5	-10.5	1.2508683235257374e-9
-12.	-10.5	1.4887406388641461e-9
-11.5	-10.5	1.901775658089522e-9
-11.	-10.5	2.3910980610678296e-9
-10.5	-10.5	2.880420464046137e-9
-10.	-10.5	3.3697428670244437e-9
-9.5	-10.5	3.8938332509333995e-9
-9.	-10.5	4.7100402471643885e-9
-8.5	-10.5	5.5262472433953784e-9
-8.	-10.5	6.342454239626368e-9
-7.5	-10.5	7.158661235857359e-9
-7.	-10.5	8.698023849040454e-9
-6.5	-10.5	1.0915388254536476e-8
-6.	-10.5	1.3132752660032497e-8
-5.5	-10.5	1.5350117065528516e-8
-5.	-10.5	1.756748147102454e-8
-4.5	-10.5	2.7078497098779512e-8
-4.	-10.5	3.717352784194672e-8
-3.5	-10.5	4.7268558585113925e-8
-3.	-10.5	5.736358932828114e-8
-2.5	-10.5	7.69505102383688e-8
-2.	-10.5	1.1532754835209904e-7
-1.5	-10.5	1.5370458646582926e-7
-1.	-10.5	1.9208162457955948e-7
-0.5	-10.5	2.3045866269328972e-7
0.	-10.5	3.1638234731100124e-7
0.5	-10.5	4.185489409581471e-7
1.	-10.5	5.207155346052931e-7
1.5	-10.5	6.228821282524391e-7
2.	-10.5	7.38523936154322e-7
2.5	-10.5	9.27560886415009e-7
3.	-10.5	1.116597836675696e-6
3.5	-10.5	1.3056347869363829e-6
4.	-10.5	1.49467173719707e-6
4.5	-10.5	1.7190160801593617e-6
5.	-10.5	1.970558364156807e-6
5.5	-10.5	2.222100648154252e-6
6.	-10.5	2.473642932151697e-6
6.5	-10.5	2.7251852161491425e-6
7.	-10.5	2.99926532898439e-6
7.5	-10.5	3.2739323123776615e-6
8.	-10.5	3.548599295770933e-6
8.5	-10.5	3.823266279164204e-6
9.	-10.5	4.1147375355826385e-6
9.5	-10.5	4.4331231928206735e-6
10.	-10.5	4.751508850058708e-6
10.5	-10.5	5.069894507296743e-6
11.	-10.5	5.388280164534777e-6
11.5	-10.5	5.77646813607507e-6
12.	-10.5	6.182752267880483e-6
12.5	-10.5	6.5890363996858955e-6
13.	-10.5	6.9953205314913086e-6
13.5	-10.5	7.4084494060937555e-6
14.	-10.5	7.848306654696905e-6
14.5	-10.5	8.288163903300055e-6
15.	-10.5	8.728021151903205e-6
15.5	-10.5	9.167878400506357e-6
16.	-10.5	9.547294679200334e-6
16.5	-10.5	9.888654047002061e-6
17.	-10.5	0.00001023001341480379
17.5	-10.5	0.000010571372782605519
18.	-10.5	0.000010908775336800157
18.5	-10.5	0.000011080884715645727
19.	-10.5	0.000011252994094491293
19.5	-10.5	0.000011425103473336861
20.	-10.5	0.000011597212852182429
20.5	-10.5	0.00001170206211186938
21.	-10.5	0.000011718882937237836
21.5	-10.5	0.000011735703762606292
22.	-10.5	0.000011752524587974746
22.5	-10.5	0.000011769345413343202
23.	-10.5	0.00001170816939260419
23.5	-10.5	0.000011632454242372452
24.	-10.5	0.000011556739092140712
24.5	-10.5	0.000011481023941908972
25.	-10.5	0.000011414250982478201
25.5	-10.5	0.00001137393184210653
26.	-10.5	0.000011333612701734863
26.5	-10.5	0.000011293293561363191
27.	-10.5	0.00001125297442099152
27.5	-10.5	0.000011301835189191063
28.	-10.5	0.000011396150776470067
28.5	-10.5	0.000011490466363749073
29.	-10.5	0.000011584781951028077
29.5	-10.5	0.000011682219770820228
30.	-10.5	0.000011819818213431245
30.5	-10.5	0.000011957416656042261
31.	-10.5	0.000012095015098653278
31.5	-10.5	0.000012232613541264295
32.	-10.5	0.000012287264735272581
32.5	-10.5	0.000012252733080287616
33.	-10.5	0.000012218201425302651
33.5	-10.5	0.000012183669770317688
34.	-10.5	0.000012149138115332724
34.5	-10.5	0.000011888540198428318
35.	-10.5	0.000011600468238680284
35.5	-10.5	0.000011312396278932248
36.	-10.5	0.000011024324319184215
36.5	-10.5	0.000010701050129482105
37.	-10.5	0.000010296178484769485
37.5	-10.5	9.891306840056865e-6
38.	-10.5	9.486435195344243e-6
38.5	-10.5	9.081563550631623e-6
39.	-10.5	8.711744405256697e-6
39.5	-10.5	8.3561632539028e-6
40.	-10.5	8.000582102548903e-6
40.5	-10.5	7.645000951195007e-6
41.	-10.5	7.2994585352024775e-6
41.5	-10.5	7.026915857195528e-6
42.	-10.5	6.75437317918858e-6
42.5	-10.5	6.4818305011816334e-6
43.	-10.5	6.209287823174685e-6
43.5	-10.5	5.95129506076418e-6
44.	-10.5	5.706171737241791e-6
44.5	-10.5	5.461048413719403e-6
45.	-10.5	5.215925090197015e-6
45.5	-10.5	4.970801766674626e-6
46.	-10.5	4.71808543630988e-6
46.5	-10.5	4.464887842229001e-6
47.	-10.5	4.211690248148123e-6
47.5	-10.5	3.958492654067244e-6
48.	-10.5	3.7084503467778022e-6
48.5	-10.5	3.4642640781980816e-6
49.	-10.5	3.2200778096183605e-6
49.5	-10.5	2.9758915410386402e-6
50.	-10.5	2.73170527245892e-6
50.5	-10.5	2.5175237893572876e-6
51.	-10.5	2.312822790261379e-6
51.5	-10.5	2.1081217911654706e-6
52.	-10.5	1.9034207920695625e-6
52.5	-10.5	1.7069787867871713e-6
53.	-10.5	1.5509604439682368e-6
53.5	-10.5	1.394942101149302e-6
54.	-10.5	1.2389237583303675e-6
54.5	-10.5	1.0829054155114327e-6
55.	-10.5	9.533560757059836e-7
55.5	-10.5	8.430211233341332e-7
56.	-10.5	7.326861709622826e-7
56.5	-10.5	6.223512185904322e-7
57.	-10.5	5.120162662185818e-7
57.5	-10.5	4.448800732711712e-7
58.	-10.5	3.7821762098766615e-7
58.5	-10.5	3.1155516870416127e-7
59.	-10.5	2.448927164206563e-7
59.5	-10.5	1.9243536372478736e-7
60.	-10.5	1.613832476198217e-7
[truncated: 34,381 more rows]
