# Supplementary material for: Myosin V executes steps of variable length via structurally constrained diffusion
Source: eLife. 2020 Jan 15;9:e51569. doi: 10.7554/eLife.51569 (PMC7054003; doi:10.7554/eLife.51569)
Supplement: Source data 1. [file elife-51569-data1.zip › myosin_elife_source_data/Figure 3/BD_diffusion_contours/lastbead_xz_3kbT.dat]

36.239 11.578
49.070 27.678
37.302 16.052
48.720 36.854
-0.455 35.178
1.230 24.891
34.074 37.856
32.481 51.428
51.740 34.709
36.871 31.470
32.921 16.821
27.359 38.574
29.800 32.541
32.299 39.448
36.082 56.359
17.499 33.318
23.598 26.860
50.357 42.893
62.033 41.940
55.297 46.751
20.044 46.727
1.101 20.917
3.880 36.265
18.835 46.497
42.636 42.382
22.059 43.651
-6.787 8.089
9.835 28.942
15.203 48.254
28.430 59.774
65.651 30.289
34.736 51.118
39.022 47.588
67.589 12.314
58.811 36.801
63.812 37.827
17.748 48.422
40.262 53.495
23.798 53.731
38.195 49.593
21.841 34.937
7.331 20.795
20.213 30.707
64.623 19.920
29.931 54.615
34.234 44.476
25.482 27.879
27.495 37.983
38.612 -7.168
66.179 24.419
56.226 33.406
70.829 25.070
68.775 18.369
64.671 5.889
51.811 20.096
38.757 1.385
34.263 49.911
58.556 18.227
29.446 19.939
20.889 59.307
24.679 50.139
4.453 41.663
58.240 39.020
56.085 1.793
63.814 -10.333
57.477 23.775
48.011 24.665
37.297 9.192
30.559 21.360
22.569 49.270
33.456 45.485
39.241 30.622
37.389 18.314
52.151 -17.790
36.478 11.253
52.801 0.314
28.054 35.063
48.932 24.687
73.605 -0.345
54.609 3.249
63.009 -4.903
52.287 1.572
29.785 -11.020
23.024 -13.282
58.780 21.806
31.073 39.295
49.681 27.777
60.749 -0.936
69.203 14.906
53.521 8.162
58.187 14.230
48.362 12.804
53.632 38.974
29.194 44.249
21.834 47.704
32.452 47.073
54.075 45.476
44.892 28.297
40.426 35.519
40.901 50.886
3.347 25.148
52.917 -6.485
47.373 -20.895
49.651 0.187
63.115 17.329
44.352 11.733
38.490 47.503
18.251 29.488
42.008 22.962
35.517 13.520
25.186 41.797
36.165 35.483
36.329 29.021
32.205 -5.017
56.073 10.175
51.876 -22.473
64.213 2.025
64.469 3.520
44.178 -22.078
57.076 2.271
50.958 18.243
44.976 26.607
28.640 52.539
64.825 12.200
56.296 0.962
39.470 9.253
29.956 1.969
44.247 -23.354
43.399 -23.587
45.814 -10.725
30.004 -23.020
27.585 0.772
38.909 -36.988
25.846 -13.471
37.424 -20.620
52.978 -24.936
16.904 -16.280
6.360 15.989
34.150 47.267
58.414 15.398
52.650 -1.507
41.152 -16.277
48.256 -16.316
53.108 -9.624
53.412 -9.639
41.289 0.907
28.376 24.646
21.561 54.311
33.697 5.977
54.650 -10.734
5.022 47.355
39.506 41.147
15.105 46.863
25.666 31.177
-0.795 23.941
11.166 2.939
55.193 29.743
41.459 39.986
36.187 50.044
36.770 57.940
42.863 16.690
57.903 -4.195
54.781 15.983
25.638 38.500
42.292 31.702
39.296 35.787
41.446 46.415
62.123 22.155
29.089 47.445
41.525 46.517
29.108 30.282
50.160 21.921
11.618 33.982
54.502 41.082
50.113 39.517
34.332 44.383
46.180 4.905
68.646 24.660
38.295 33.388
26.172 48.915
4.839 26.443
1.178 30.478
25.948 47.968
47.886 27.689
35.317 46.419
33.075 60.425
34.593 48.674
48.162 55.476
11.353 41.144
30.122 58.353
27.516 29.397
17.118 45.288
40.838 41.277
29.457 37.165
28.759 46.388
14.835 25.931
22.262 45.842
17.189 37.987
46.245 -0.674
51.343 -18.471
57.007 12.315
65.858 17.116
53.536 -14.655
58.030 -0.715
21.264 16.440
63.570 -3.473
58.796 -5.761
66.133 -8.475
62.464 -1.372
28.900 6.261
16.858 -6.363
45.500 -20.263
46.739 -20.204
46.702 28.937
35.385 5.212
60.985 12.591
19.976 44.652
59.658 0.224
45.221 2.085
11.787 16.207
35.027 -10.507
40.904 -5.314
13.427 -12.837
54.065 -18.797
64.769 -7.475
9.325 43.250
20.641 43.744
27.262 58.493
19.057 41.620
52.062 33.766
51.923 23.561
35.895 25.697
20.747 44.558
28.512 -15.666
29.917 31.419
24.440 13.079
33.542 26.531
47.945 36.031
42.882 53.178
26.924 40.864
29.313 48.509
15.405 37.415
29.193 25.602
63.678 3.460
62.973 -12.968
63.111 6.645
60.186 2.273
54.914 13.876
14.453 12.877
15.695 20.426
31.223 51.796
70.414 27.496
55.960 23.736
68.096 23.644
23.054 30.388
21.888 36.757
27.498 47.947
5.192 45.307
9.786 24.055
43.069 24.446
33.405 3.963
33.909 4.113
27.698 27.814
63.776 10.155
48.983 -16.004
33.751 -7.877
43.803 11.958
61.945 3.832
65.781 8.216
45.184 -0.180
66.703 7.596
55.944 -7.011
66.819 -9.901
58.168 27.640
33.758 6.764
54.296 7.306
34.724 -28.376
56.675 11.224
65.690 -2.378
39.817 15.502
41.086 30.954
36.106 41.032
47.457 6.406
62.620 -4.837
60.901 2.353
59.395 9.436
60.436 3.659
44.884 -10.737
44.304 27.875
40.435 40.221
9.737 37.289
13.795 43.167
4.688 41.833
42.730 48.590
3.858 46.636
50.265 -1.972
32.430 -19.987
9.604 8.544
1.588 13.079
53.159 -0.370
45.270 -21.858
53.276 -11.706
37.346 -21.743
56.356 -6.866
42.146 -5.527
46.826 -15.416
52.074 14.420
25.533 0.934
15.382 31.725
29.029 10.767
19.529 50.147
4.446 41.722
64.154 2.625
40.687 -5.746
65.758 5.281
57.165 -14.692
62.178 30.290
58.230 31.491
53.122 -14.164
58.716 -10.042
46.766 -12.359
58.624 -21.293
55.992 -16.090
66.850 -11.222
45.327 -11.289
68.778 10.766
65.247 8.197
39.446 8.928
42.773 34.508
61.466 23.009
26.873 42.550
41.861 10.903
44.273 -3.389
31.908 1.795
28.355 30.327
63.996 24.326
47.603 47.181
17.500 48.741
21.962 29.267
40.820 36.145
56.002 44.578
57.738 5.382
57.033 9.852
29.147 -0.012
56.184 -14.063
66.387 23.231
18.299 52.090
26.565 31.583
35.274 40.228
45.116 -17.948
33.564 -18.102
33.962 4.092
51.723 -4.228
63.440 -12.666
47.557 -12.426
54.300 -18.908
71.564 3.043
50.464 0.255
46.527 -19.633
38.819 -18.200
45.203 -11.655
51.435 -7.846
41.396 -16.038
58.523 -4.068
35.443 -7.156
48.956 26.472
36.423 0.566
45.953 19.299
50.391 -25.399
40.839 -17.507
65.313 3.343
59.134 16.457
68.339 25.188
49.218 1.194
51.645 30.667
44.124 34.015
14.071 33.163
19.884 29.925
33.058 21.612
13.617 -15.930
10.016 3.752
35.229 37.306
58.558 -0.697
69.445 16.730
52.713 -6.698
58.332 -4.668
49.343 -0.417
35.000 -0.708
63.351 -2.296
47.482 10.484
60.249 40.231
28.947 52.886
10.679 31.136
22.320 8.730
33.276 46.780
17.084 40.864
49.330 50.644
46.150 -14.421
44.784 -6.230
23.761 -13.874
59.049 8.628
36.605 -19.664
51.756 -9.158
55.098 -25.075
41.932 -9.095
35.471 34.178
42.810 6.880
36.877 -27.017
24.311 -23.415
51.579 -2.497
60.618 2.162
69.839 -2.215
47.117 6.872
31.727 -0.297
25.253 12.509
41.819 34.721
38.239 18.019
31.088 41.275
57.520 42.182
33.357 18.181
24.049 19.799
13.115 29.731
10.537 44.891
40.308 54.058
35.199 4.339
10.196 23.480
42.972 1.823
42.937 25.787
-3.593 20.307
17.493 7.408
66.946 18.280
62.919 8.575
68.442 24.645
46.355 18.008
39.930 35.254
57.649 -7.629
51.875 6.184
46.082 -0.640
58.881 -6.418
35.833 -6.639
11.685 7.160
21.751 37.874
9.544 48.650
3.634 47.344
27.460 27.433
-0.994 25.016
24.741 28.233
37.609 51.637
21.030 45.555
47.439 35.315
21.208 32.390
38.949 3.733
56.100 1.652
44.330 40.888
54.958 33.480
64.357 24.577
61.250 24.172
70.592 26.333
57.076 -10.730
58.747 35.959
11.871 43.411
27.276 40.785
44.988 44.891
48.250 40.683
46.452 25.990
66.926 25.040
29.940 30.891
41.979 13.116
47.956 13.107
43.059 -22.954
69.335 6.890
63.082 9.864
54.174 -14.485
46.698 -10.451
39.184 -4.810
18.551 51.606
27.456 42.784
38.146 41.399
32.809 28.480
48.659 15.398
55.457 31.511
20.592 43.408
47.190 1.066
51.869 25.588
57.468 30.451
68.875 24.497
39.483 -0.062
60.203 -0.703
52.283 -6.736
41.997 36.613
47.370 39.520
66.687 14.078
40.250 34.033
51.016 7.234
66.978 14.780
47.993 -2.306
56.891 -2.629
48.524 -30.964
24.497 -25.991
41.589 -4.403
54.852 0.439
17.370 40.184
5.535 36.532
30.432 31.699
27.033 24.800
46.962 47.339
61.760 35.113
56.258 -0.862
36.678 5.559
61.077 -3.440
53.221 -23.496
57.533 -6.439
24.299 -10.812
24.267 7.211
48.361 30.293
27.386 -18.286
67.149 2.791
66.396 -11.521
35.171 -11.470
62.712 -2.580
69.008 17.781
67.854 12.347
41.928 -14.885
73.147 12.677
40.127 44.355
55.757 -5.323
24.149 -3.241
54.309 21.355
52.425 27.426
61.899 41.571
7.553 38.340
13.531 46.245
1.071 42.538
9.598 48.429
-0.672 20.511
23.142 41.508
20.291 41.260
37.133 11.609
42.648 -4.244
44.601 -26.114
29.715 -17.491
56.094 0.128
63.727 1.661
60.406 8.724
40.664 -4.154
35.795 -22.087
71.899 3.408
25.382 31.149
21.996 50.653
20.633 55.885
11.612 44.196
36.689 53.846
23.746 14.115
46.361 21.565
18.638 32.211
23.719 16.657
38.992 48.247
25.108 35.852
34.933 -5.083
47.906 -7.396
51.895 -6.966
34.781 -16.701
6.471 18.840
6.301 41.279
22.736 24.462
22.182 30.243
22.082 11.715
5.288 40.444
34.076 49.996
18.144 45.356
45.040 41.700
61.970 10.797
53.885 -0.303
29.509 11.084
36.010 31.788
41.339 54.252
49.035 40.930
51.634 49.981
41.702 13.671
53.618 40.964
51.403 34.263
40.600 37.808
39.343 24.874
13.112 11.397
31.842 25.146
49.551 -6.635
29.851 -6.139
72.383 22.080
45.875 4.618
64.035 33.284
43.563 1.950
46.605 13.742
65.105 23.414
51.952 -7.558
45.677 -27.262
67.631 -1.898
52.782 36.239
25.890 4.588
21.811 41.480
33.615 30.283
14.977 -13.173
29.960 -17.983
68.837 7.971
68.637 27.464
53.809 -20.442
29.162 15.451
32.814 6.411
32.164 24.360
52.898 2.569
60.075 1.665
61.001 5.588
63.053 6.699
30.256 51.319
16.638 44.202
15.612 32.232
23.136 39.399
27.063 -0.288
33.533 39.763
33.243 11.056
35.591 31.352
48.374 7.476
4.373 36.612
35.859 38.257
37.195 -9.625
48.651 -16.142
66.822 7.946
48.753 2.396
29.889 3.171
38.964 -10.943
27.897 17.544
16.077 14.272
69.098 15.444
59.013 6.870
31.785 26.100
25.770 3.506
34.443 41.426
25.997 42.522
50.376 39.077
45.065 52.512
25.772 3.200
48.814 -17.654
59.736 17.038
45.508 -17.320
40.393 1.354
43.325 31.462
12.396 44.774
21.407 31.549
55.230 35.664
59.115 -17.323
44.018 -12.898
18.412 -1.637
27.694 -1.740
-1.533 19.541
22.042 4.152
45.560 44.357
37.876 43.372
53.564 31.645
43.883 3.129
66.210 19.723
74.332 14.784
30.236 8.633
46.095 14.862
28.355 4.397
19.449 -13.538
26.153 4.436
47.810 41.781
27.683 53.162
23.500 59.015
13.127 42.037
30.023 49.650
15.534 50.034
44.800 21.325
60.710 4.444
57.969 3.946
40.865 -6.358
13.433 -18.036
25.716 27.453
29.593 4.835
62.715 13.877
34.460 10.255
44.056 54.430
69.074 -1.519
66.627 2.865
46.343 -7.095
29.606 27.369
9.114 16.303
20.943 41.203
37.816 53.498
39.638 53.009
55.665 41.298
64.792 16.674
63.100 -11.888
46.763 -0.902
47.748 -16.309
54.383 3.289
37.066 3.392
43.019 23.490
33.420 47.269
63.493 37.395
61.582 7.297
66.159 9.481
59.592 37.652
27.336 49.116
50.436 31.296
45.775 38.829
48.313 48.331
2.949 48.010
37.738 24.621
65.056 22.414
7.811 40.259
37.123 50.247
23.109 52.254
14.908 39.670
26.051 42.964
20.685 45.900
58.521 29.659
15.375 25.787
36.689 33.256
59.614 7.955
49.729 43.725
8.337 31.558
5.900 42.052
35.632 50.868
16.900 52.681
13.697 46.901
36.805 21.023
47.889 24.164
51.190 15.554
63.118 0.442
31.073 -26.197
48.377 -21.592
22.569 -10.255
58.792 -12.152
34.654 -23.851
54.405 -8.835
35.044 -22.675
52.323 -24.028
62.375 -13.953
31.384 8.046
19.165 39.114
49.563 23.196
61.029 32.208
36.533 36.551
63.775 31.107
53.008 24.860
50.854 -4.477
29.797 18.314
13.605 18.562
2.790 14.484
21.989 46.976
27.224 33.041
29.457 -23.962
41.922 -14.638
36.048 -26.362
30.945 -12.378
43.578 -0.934
13.791 6.245
25.853 17.673
27.670 -16.883
58.064 -15.909
60.456 6.359
58.118 -13.539
41.829 25.216
7.677 36.037
30.013 24.885
10.927 36.169
22.397 32.205
22.350 31.282
18.663 8.207
63.108 7.154
66.818 31.298
62.867 28.509
34.812 1.802
46.268 33.764
34.621 47.124
62.474 12.554
70.099 0.242
74.250 8.839
29.602 39.702
19.595 36.126
26.041 -1.695
39.607 8.814
18.202 -5.566
45.405 44.447
61.180 21.024
58.251 0.551
45.983 -11.823
49.541 -21.586
33.464 25.865
49.995 49.774
64.938 36.703
21.335 1.633
55.393 15.129
66.604 6.158
59.850 24.262
53.950 -4.296
47.028 -12.614
50.729 -2.193
61.542 7.924
61.927 -9.756
34.240 11.851
26.421 15.532
32.816 44.073
48.656 33.363
53.776 0.415
31.699 11.512
60.025 18.595
67.789 4.728
62.533 -5.700
58.582 12.472
65.899 -11.670
42.703 28.601
51.281 44.708
41.078 10.934
13.315 26.417
43.872 1.326
57.996 25.756
48.195 28.768
44.165 23.115
24.872 48.441
36.912 15.359
11.314 51.297
33.448 46.310
21.273 42.227
13.905 51.415
50.808 19.624
5.416 41.517
40.726 26.810
47.747 18.217
64.423 -9.555
50.534 3.417
46.902 -0.317
47.337 34.640
48.797 43.423
25.588 35.118
41.504 31.839
65.127 31.948
46.914 47.308
56.131 13.006
45.229 22.714
33.689 35.469
27.510 -8.846
62.566 17.864
64.580 -6.930
52.778 -5.289
45.155 -17.765
48.200 2.143
51.319 -9.004
41.749 -10.918
67.853 7.445
65.528 33.536
50.714 -11.979
54.840 -14.798
59.480 -8.389
72.310 18.657
57.420 -11.508
69.952 -7.171
60.575 -3.026
51.735 -21.447
30.442 14.211
7.661 35.650
33.262 45.372
28.346 25.922
44.963 39.231
34.890 40.263
26.373 31.898
46.737 28.626
46.250 -4.076
54.736 11.962
9.304 10.894
29.458 19.098
43.916 50.388
7.434 23.431
44.103 41.793
13.679 39.225
20.371 28.670
39.227 11.640
26.040 46.438
18.766 26.112
51.335 23.409
58.568 10.764
68.697 17.972
36.461 27.398
62.287 8.945
55.459 0.550
51.847 3.094
67.398 -2.870
64.800 18.718
42.312 -17.797
47.928 5.331
7.124 33.569
38.591 55.354
40.304 45.346
64.815 33.126
57.055 37.217
63.866 20.066
57.235 -13.275
52.553 -3.306
60.886 9.570
66.330 11.042
59.338 -12.005
47.683 -8.305
23.839 -11.564
29.033 -13.181
46.984 -0.358
61.412 21.001
19.632 20.908
4.486 42.536
21.677 43.874
40.992 46.664
5.233 36.278
59.452 29.090
66.317 10.998
43.835 7.258
43.769 13.167
34.876 -19.672
46.823 -9.166
51.403 11.975
53.560 -2.033
50.149 -6.233
33.676 -7.743
20.935 39.327
17.943 19.913
7.921 33.506
36.217 42.111
8.518 36.920
38.588 40.368
47.919 13.779
62.336 41.865
64.467 25.473
64.805 6.822
49.821 -9.218
56.060 14.129
39.646 44.331
24.492 31.151
31.104 39.828
28.583 45.526
16.212 1.106
61.932 2.362
50.364 24.139
68.431 2.372
60.126 4.018
51.778 33.578
42.447 13.611
55.496 21.745
30.555 22.693
32.557 35.902
38.831 36.427
17.705 41.999
26.627 19.802
26.748 30.122
33.416 44.381
43.447 50.902
23.050 23.948
34.652 -8.624
36.057 7.606
27.896 42.018
20.018 20.181
23.228 39.623
43.104 48.870
18.260 44.306
43.460 40.495
46.765 16.370
47.131 11.939
56.675 0.368
55.578 0.697
52.935 -3.992
35.471 -1.921
62.662 9.129
73.149 19.779
68.228 29.734
44.322 5.336
47.169 -17.961
37.637 -11.402
55.778 -10.998
51.712 -10.909
59.688 -4.554
40.896 -11.278
60.889 9.828
43.893 23.728
25.857 -15.051
38.007 -4.844
23.778 11.294
43.483 34.816
60.904 20.970
51.903 -0.024
62.517 4.765
66.663 20.202
57.121 -0.860
46.531 28.206
40.279 26.021
35.532 6.592
35.234 -8.619
70.959 21.414
36.162 15.212
20.140 25.573
23.227 33.921
34.393 0.514
18.562 41.901
11.304 32.816
30.452 41.913
47.935 38.753
24.990 42.406
20.466 33.201
52.484 43.656
19.946 43.551
50.833 33.676
39.972 20.202
46.623 -17.138
46.242 -14.741
55.503 -6.862
56.883 -9.447
43.182 -15.806
40.842 -13.033
65.295 -4.586
30.685 -8.520
59.015 -8.323
65.939 13.909
64.178 5.789
69.591 -5.501
64.766 19.580
57.303 22.270
63.735 17.662
66.684 8.505
66.483 -2.393
44.232 1.625
34.126 1.291
33.241 22.100
-6.536 31.380
2.245 21.677
16.730 13.297
50.841 26.724
46.129 6.928
68.084 -5.509
59.454 -3.002
8.062 6.020
20.002 41.318
37.430 36.247
53.046 39.475
16.792 44.094
15.465 54.367
30.985 32.366
32.309 37.193
29.081 -11.387
55.214 -15.833
19.311 13.044
49.444 30.487
7.657 44.715
23.297 52.779
43.740 13.503
11.906 33.172
11.523 43.593
5.154 42.243
40.431 20.771
0.748 38.289
-8.980 26.672
5.038 29.821
55.122 20.223
64.961 32.760
50.499 48.847
5.060 37.375
14.597 18.727
27.531 -3.089
49.130 -17.816
52.131 -14.693
65.349 -1.390
65.665 10.270
32.132 40.555
5.041 32.069
15.263 42.170
20.066 38.053
23.220 40.781
38.070 45.188
57.158 44.581
73.049 14.894
13.121 44.651
5.545 41.221
11.881 21.902
18.921 13.881
6.033 36.252
24.898 9.988
43.080 -22.360
46.966 -30.633
51.065 4.852
37.663 10.378
36.174 14.172
56.595 -3.615
50.097 16.471
54.702 -12.389
13.834 -6.495
32.634 41.496
18.933 52.818
57.859 30.258
31.192 41.387
34.467 22.260
27.760 14.794
50.458 21.093
55.502 13.336
54.466 5.678
30.902 -5.403
29.298 -13.777
43.525 -14.666
38.972 -14.000
45.197 26.539
15.695 42.954
22.815 40.269
59.937 38.993
21.906 56.210
41.488 49.179
52.936 17.357
67.462 28.736
16.336 28.477
9.677 39.469
33.877 30.283
47.956 -5.301
36.392 7.605
40.712 8.341
59.209 -5.524
43.555 -30.967
73.681 0.561
37.142 19.754
37.025 29.869
30.364 3.670
51.815 -12.596
54.922 -6.361
36.117 -8.780
28.654 12.970
53.519 36.301
43.644 46.908
50.456 17.378
45.349 -11.099
45.020 -9.137
50.665 -8.681
44.889 -20.585
26.925 -16.055
30.441 35.472
48.857 9.510
68.922 21.832
48.643 35.817
45.699 47.150
42.371 47.948
33.133 58.995
48.142 40.463
63.574 35.993
56.521 18.785
54.248 -8.175
40.316 -4.519
45.879 5.662
41.741 17.992
39.400 -0.896
57.624 -6.250
29.162 19.327
48.159 13.544
41.486 9.376
45.742 -10.482
28.440 2.015
15.490 22.075
23.545 31.433
30.784 20.908
39.003 22.134
11.038 13.679
35.765 8.880
43.505 3.702
17.581 16.012
50.283 35.722
21.115 45.824
38.145 29.340
53.799 35.065
56.148 36.049
46.352 48.290
26.608 52.046
4.828 41.549
62.298 -4.713
33.351 38.933
47.619 32.630
43.738 8.718
24.863 -3.050
4.042 11.863
39.069 20.516
25.857 52.254
50.074 20.229
63.615 26.248
51.850 30.040
54.963 49.685
34.849 37.159
71.104 23.527
50.624 41.796
39.599 36.911
16.736 24.748
13.521 38.287
7.607 48.066
19.417 47.175
41.118 29.038
41.543 38.829
29.870 34.730
5.329 42.205
44.342 18.550
20.281 -5.080
64.498 -7.207
19.382 19.313
43.665 32.897
62.213 35.390
29.008 52.841
22.885 25.187
13.492 57.827
14.259 27.431
42.672 35.754
41.643 -18.511
48.266 41.135
42.040 26.343
28.712 -5.231
45.708 4.425
54.140 -10.286
33.073 -7.643
23.714 4.250
39.051 24.054
16.785 37.126
64.252 19.887
34.140 -4.409
13.440 -1.293
9.441 33.649
9.288 39.079
14.239 32.373
9.336 44.708
35.074 43.168
34.091 -2.102
54.124 -4.047
41.198 10.827
56.095 -2.700
28.357 -0.204
33.454 9.468
53.845 -23.376
54.783 -15.509
64.279 -2.430
61.008 4.901
35.447 -4.946
54.821 26.743
46.836 3.331
47.322 -18.423
51.565 -3.683
60.703 33.599
57.546 39.510
26.238 30.824
24.939 9.480
58.462 -6.029
63.629 19.516
49.926 37.929
31.960 19.208
17.946 10.206
52.423 -20.189
52.558 -10.615
45.354 -11.182
45.361 18.507
36.808 0.704
17.960 3.574
35.818 -3.986
72.368 10.962
59.679 -20.145
68.791 20.101
56.881 25.974
63.184 33.052
38.760 52.469
50.708 27.804
47.729 -5.764
21.514 28.349
43.080 49.428
24.523 40.311
70.533 14.128
58.088 -7.344
56.149 -1.551
29.677 14.763
48.156 -15.012
51.587 -18.278
60.649 44.497
46.058 50.222
30.130 0.967
28.933 12.032
42.433 26.311
21.145 6.717
58.508 0.445
23.575 4.174
40.387 42.904
5.131 31.417
64.478 -3.196
65.647 19.412
35.700 52.778
7.096 29.943
12.498 40.701
10.448 41.836
13.556 41.981
24.053 11.890
26.607 28.225
28.626 45.192
24.161 36.124
34.435 45.020
52.152 37.838
59.384 16.631
61.297 2.423
58.068 44.060
53.190 50.259
40.570 49.044
19.415 49.827
16.601 30.984
50.088 44.726
21.163 49.216
29.158 37.964
43.834 3.952
25.175 54.315
44.525 12.766
51.742 0.850
62.038 -4.587
67.145 18.158
67.240 6.117
47.235 11.386
64.380 -2.786
49.631 -4.750
38.080 21.661
58.523 19.603
60.893 37.125
63.137 18.397
66.004 1.332
65.389 -12.408
57.358 -14.545
54.338 24.977
50.107 -5.640
40.707 9.293
29.458 33.660
50.950 6.579
58.319 1.562
29.828 -8.662
17.962 -10.083
29.517 23.898
25.103 45.717
35.230 38.786
38.193 12.192
-1.573 30.337
21.569 45.924
18.836 37.635
38.821 -3.726
18.162 -12.445
63.433 16.915
58.219 14.683
54.741 5.497
52.483 8.100
33.289 40.387
42.876 34.973
51.667 43.477
-1.373 39.013
5.670 36.474
54.707 -2.139
56.600 -2.813
55.535 41.888
69.058 25.391
45.735 44.997
49.415 33.431
8.538 13.437
29.541 35.516
35.496 25.033
36.007 32.416
13.999 -1.136
43.189 34.053
33.441 31.849
16.138 22.808
42.095 6.483
63.015 3.870
44.236 -6.639
46.219 -3.526
66.785 0.065
68.139 17.324
48.084 -17.641
31.971 37.182
27.542 51.958
21.852 46.435
28.069 0.296
64.016 5.487
64.924 -0.453
56.953 3.020
63.577 10.078
60.975 16.067
56.045 13.617
5.277 20.027
35.195 -0.088
66.209 4.210
61.868 21.776
61.747 35.226
52.960 48.596
51.963 8.729
29.370 5.401
62.513 41.908
22.373 32.856
57.555 21.863
59.428 10.767
62.568 9.714
54.239 12.906
54.695 37.225
62.966 24.700
62.805 -5.668
66.099 5.979
51.679 9.769
49.736 -16.082
69.088 -3.488
51.681 15.228
49.536 -4.089
47.237 5.919
57.379 -16.726
58.914 -5.342
47.117 -17.579
57.598 17.301
25.598 40.635
32.438 20.800
56.126 7.498
39.862 24.671
17.081 30.444
30.169 31.068
31.246 14.915
29.167 32.263
44.449 53.386
42.014 50.541
31.740 44.678
60.313 19.409
46.886 9.881
15.895 49.834
3.882 38.632
28.738 29.942
15.205 50.249
25.144 45.850
37.812 45.040
46.432 43.918
25.980 11.905
36.202 47.208
23.799 34.564
58.717 36.921
18.676 40.985
32.150 25.432
24.798 1.712
52.039 10.648
55.621 4.328
56.524 36.666
9.405 42.485
5.246 35.542
59.644 -1.674
58.445 45.852
26.173 45.613
6.049 35.943
57.670 33.328
68.919 17.607
29.226 -12.344
37.568 19.122
42.632 36.306
2.050 31.179
21.336 44.092
32.679 45.668
10.323 37.146
20.993 -4.611
34.072 -7.793
11.403 -10.913
26.830 9.601
52.759 -16.377
38.780 27.258
57.102 41.368
19.209 50.370
14.498 9.011
21.124 20.333
18.278 28.205
28.714 -7.977
35.831 53.774
15.471 39.638
34.460 41.761
54.987 24.569
34.551 59.321
24.254 51.880
23.616 37.134
48.426 -0.302
61.447 16.181
18.200 25.021
70.019 20.582
47.895 11.212
25.492 27.619
26.557 23.301
42.994 -26.187
48.161 -21.998
62.174 11.871
74.449 -2.203
57.230 -10.910
53.703 -3.192
39.190 -25.837
54.532 -16.713
29.559 -26.802
30.148 -11.187
26.198 13.319
66.088 3.218
32.812 47.480
50.204 45.665
28.135 20.368
46.969 17.982
35.139 3.313
19.331 10.821
23.189 -6.222
14.445 -13.104
48.102 -17.834
39.260 -27.543
41.069 1.687
27.198 17.129
31.978 35.740
23.671 44.734
5.879 35.933
50.190 27.886
73.190 13.984
56.102 4.989
35.313 24.190
21.827 -2.767
70.288 19.393
64.542 19.230
44.542 47.930
31.856 46.348
5.867 40.615
2.884 35.498
22.901 22.035
1.138 26.974
16.422 27.762
30.357 26.885
43.177 36.847
57.238 14.440
54.569 32.426
67.782 36.173
52.384 29.518
30.629 41.905
34.099 -9.536
19.474 -18.585
44.863 18.903
35.877 37.658
31.617 37.387
31.712 50.116
43.234 43.935
6.622 46.814
30.923 52.863
44.580 46.730
31.140 -11.656
51.875 -0.499
61.906 -11.163
46.725 15.455
47.698 18.005
48.439 2.981
30.245 -3.208
32.647 -22.754
51.324 -16.615
41.376 -25.251
68.009 6.049
54.427 13.833
39.870 -5.284
30.897 -5.186
29.439 15.252
39.268 42.424
33.188 51.768
34.963 42.671
37.596 49.167
22.178 55.246
17.354 45.330
27.951 52.131
56.610 43.685
4.778 37.334
43.285 21.447
21.353 -2.622
42.433 13.432
25.540 36.514
49.279 45.137
50.910 43.557
50.202 -4.898
48.900 2.856
40.011 15.078
61.922 26.426
54.917 -2.396
63.472 22.350
41.219 29.136
56.367 35.203
53.746 -8.378
53.963 -16.904
67.300 3.048
27.579 8.249
57.293 7.565
38.869 -20.487
58.259 -0.385
59.867 -14.892
52.157 -10.532
24.635 -22.373
52.381 -9.559
53.291 -23.033
32.103 -17.465
45.742 -15.395
56.345 -8.053
60.153 19.823
47.198 32.158
22.959 39.462
36.851 53.795
24.489 19.081
19.284 54.599
38.681 38.027
17.965 40.810
27.982 16.731
58.027 -0.627
21.137 14.198
47.073 9.305
55.128 -23.370
61.414 11.265
61.234 -8.670
67.955 4.610
44.070 0.852
44.410 21.619
21.886 7.911
59.315 9.432
48.060 18.507
27.341 13.527
34.981 37.426
48.225 32.690
32.431 6.356
41.232 29.111
41.727 0.459
26.655 -15.063
48.928 22.164
45.413 2.501
61.213 -7.127
64.168 -1.227
43.719 -16.009
50.233 -9.970
44.918 44.508
-1.947 32.002
35.412 35.239
28.661 36.355
33.008 48.913
28.437 53.871
24.035 53.908
40.152 38.721
23.736 50.716
19.130 46.457
3.790 47.082
39.884 14.680
48.730 7.967
42.939 23.560
63.478 31.544
18.480 40.104
33.202 41.659
55.889 27.663
57.595 32.145
57.013 -6.397
47.760 -14.488
47.177 -14.366
28.873 35.548
39.515 25.337
29.257 34.336
23.312 46.988
30.430 26.925
62.441 33.210
52.857 48.024
34.074 -15.797
49.147 -3.774
66.692 11.188
50.334 -18.820
37.361 6.445
38.810 29.205
39.906 5.181
24.477 52.728
30.249 47.548
15.222 18.639
35.972 36.493
46.527 47.715
46.187 40.101
16.729 48.199
49.938 42.202
11.197 23.232
56.865 10.348
56.103 43.776
56.875 -17.096
50.816 -28.005
41.800 -0.632
35.139 6.849
38.933 7.615
48.368 13.119
48.863 4.258
61.213 9.974
57.294 -12.317
70.477 10.607
40.833 -9.883
21.363 36.228
-1.828 19.334
2.583 12.395
28.604 30.126
30.736 35.303
64.924 -0.620
39.821 13.051
42.698 4.882
24.896 23.065
60.821 -6.647
64.408 -11.381
55.322 1.543
39.698 -29.156
61.524 -1.727
73.003 9.250
37.709 -32.246
51.445 -15.936
53.894 12.002
40.003 -16.530
35.315 17.976
19.988 10.193
66.024 20.125
58.829 -9.219
33.139 -20.311
59.000 -11.927
66.812 10.601
39.151 28.323
30.633 28.294
57.494 11.190
50.141 -5.891
37.456 -0.048
35.481 -11.239
32.139 -13.091
48.857 44.231
21.813 61.710
39.658 46.089
17.726 47.449
54.070 42.085
65.599 19.997
35.074 1.658
59.244 -9.272
52.563 12.477
37.906 7.887
53.047 44.084
30.216 57.841
63.588 33.224
24.173 36.974
33.515 57.348
27.152 36.887
20.178 35.710
63.292 35.084
18.278 30.150
52.495 34.262
51.355 1.771
69.904 10.070
26.330 17.875
19.954 34.040
61.863 16.765
53.345 33.185
51.657 20.129
61.501 30.908
38.620 47.339
1.862 36.961
61.686 36.533
34.705 50.792
37.954 49.719
26.443 30.444
39.530 12.628
41.295 -6.844
25.852 -8.104
38.753 22.135
44.988 -11.105
38.404 -28.563
50.861 -12.865
39.484 33.135
25.498 44.873
11.878 41.195
14.262 44.020
24.386 25.623
43.289 44.216
10.097 47.075
20.848 41.027
23.964 32.659
22.566 46.596
7.262 43.196
25.479 50.443
21.155 26.305
11.147 28.013
45.170 42.376
62.307 13.906
54.349 -17.229
56.143 -17.582
42.816 -25.524
42.678 18.375
40.985 22.668
43.821 16.489
16.503 33.011
13.778 40.533
10.354 52.481
5.769 36.314
55.121 13.298
32.388 -26.555
51.906 -23.308
31.531 -26.616
46.542 -8.295
48.885 2.632
31.035 -9.026
49.283 14.138
27.222 22.139
16.129 34.524
10.288 42.438
21.505 41.530
21.168 47.276
40.012 42.220
33.782 56.803
5.171 42.227
33.187 37.736
55.397 19.295
21.190 11.308
21.079 24.724
5.372 42.165
5.621 36.086
28.204 19.322
50.951 9.000
55.470 -10.253
64.844 11.088
42.576 41.020
45.246 43.930
39.359 26.316
28.118 9.834
48.025 -4.435
48.244 -22.205
41.679 41.268
38.086 42.182
18.666 46.629
48.496 34.894
58.500 25.520
40.706 36.314
26.587 38.190
15.163 46.314
45.088 45.622
27.248 49.879
10.132 35.165
34.197 56.369
13.631 50.702
25.602 50.492
14.720 47.040
50.579 47.390
51.210 36.934
42.577 41.638
25.486 42.685
5.078 42.068
34.620 25.272
20.735 47.047
17.941 31.792
32.620 46.192
65.473 -9.461
49.664 -17.136
55.772 3.555
67.019 -9.105
62.669 8.642
36.951 -10.035
14.599 -2.254
51.961 16.499
30.112 28.405
19.400 45.810
38.212 34.608
43.443 28.591
37.474 40.842
43.450 3.534
58.596 39.023
20.870 43.542
31.059 45.169
22.452 51.196
54.155 32.122
47.568 27.507
60.592 0.787
63.557 12.309
43.094 40.907
29.674 33.816
27.261 25.512
52.585 -3.290
55.042 -8.859
47.529 -6.370
53.062 38.060
-3.798 26.747
35.596 2.453
36.630 44.584
8.311 49.575
32.777 33.594
46.122 22.527
39.611 14.946
37.500 1.443
59.961 -7.504
53.234 -8.088
45.927 8.787
63.080 -8.105
61.218 -2.269
55.911 12.887
27.479 2.109
56.082 -12.317
31.288 -29.842
39.493 17.609
39.232 42.888
65.570 35.487
52.085 -7.002
46.846 -4.607
63.960 1.129
62.387 6.547
41.150 -8.547
76.042 10.332
64.230 10.624
62.295 18.029
49.881 29.835
39.636 -7.753
45.113 -11.655
29.472 17.323
0.427 22.479
25.368 34.217
53.645 36.250
55.608 14.944
50.080 -5.779
53.079 -17.515
24.233 -21.791
38.784 -20.104
49.997 -13.795
41.123 5.551
32.339 14.838
34.175 36.299
24.138 24.518
43.751 7.473
28.656 -9.486
60.081 12.373
44.554 5.933
68.971 11.427
74.677 1.745
64.916 21.775
39.595 41.914
50.744 11.766
66.089 -1.674
38.923 -12.308
54.115 -9.301
17.142 34.771
13.188 43.153
32.804 33.271
15.962 41.061
44.875 45.024
57.320 42.706
47.942 47.622
66.356 3.098
65.656 2.755
21.778 -18.663
68.088 -4.448
54.035 11.586
57.188 37.630
48.356 -2.645
38.858 -7.641
43.277 -7.368
63.683 1.840
36.248 -16.296
53.353 7.136
23.747 14.278
10.100 41.026
55.254 13.549
52.707 47.390
36.532 -2.032
51.628 12.060
62.646 1.717
23.145 30.365
39.657 36.363
21.789 34.818
43.764 14.094
48.765 16.438
33.777 3.602
23.668 17.186
39.812 13.268
42.940 31.388
41.524 18.532
5.316 42.018
64.872 4.481
70.768 16.845
49.787 -13.885
37.813 -9.711
57.743 21.765
20.233 31.672
33.929 -23.104
43.571 -8.306
40.012 -20.483
32.413 -19.556
32.639 -20.497
31.258 -24.921
37.291 1.007
38.582 -23.994
50.564 -8.732
71.868 -6.701
23.755 38.756
37.912 8.875
38.731 -11.821
48.347 -14.505
51.314 -18.450
63.798 0.775
50.360 7.481
46.627 2.348
43.737 4.136
24.433 12.666
44.292 40.600
23.698 21.942
8.505 22.369
8.760 28.663
13.528 46.099
36.225 53.664
27.754 40.392
33.389 56.274
52.476 45.248
47.298 -12.775
55.483 -15.233
55.687 -5.875
42.209 24.176
44.084 30.024
50.980 38.364
17.489 34.328
24.733 2.826
25.147 36.561
1.817 2.331
22.602 7.119
46.921 27.275
68.950 4.124
60.140 0.343
37.900 -21.939
41.050 -19.942
37.904 -3.562
28.992 45.710
16.200 23.398
51.227 40.683
36.002 37.683
50.118 -18.970
53.153 -15.615
35.694 -19.471
35.000 16.968
23.193 15.566
30.154 27.859
66.815 5.536
39.683 -19.182
30.627 -28.798
65.626 -2.080
35.450 3.753
45.453 0.438
48.248 40.941
36.445 40.118
39.088 43.186
41.111 30.156
30.752 17.087
48.215 -14.460
48.010 -9.624
38.751 -12.527
66.130 -3.352
35.412 14.817
29.134 27.296
42.589 43.120
10.683 26.701
36.153 13.052
50.590 32.702
59.297 25.240
44.265 6.335
44.862 13.831
66.520 -6.228
54.885 13.618
66.328 5.325
48.809 18.305
48.121 4.474
71.431 -3.521
59.913 -9.862
35.137 27.413
20.843 51.262
46.913 28.074
42.154 -17.589
54.152 -17.602
43.726 -14.367
48.484 -4.738
56.127 12.699
44.350 27.812
47.640 27.112
24.593 -11.053
65.611 -0.724
34.273 7.026
54.427 -16.575
45.061 13.129
28.719 44.149
52.754 23.890
66.020 -6.095
51.880 -4.393
53.659 -9.108
51.199 7.029
13.373 46.798
21.853 9.830
20.492 20.894
46.826 17.953
52.521 17.705
50.670 10.419
48.642 -0.284
64.997 -12.721
58.215 -6.699
51.081 5.295
53.500 15.589
25.771 42.937
25.060 50.417
22.073 51.430
51.375 45.333
20.775 37.293
39.687 55.193
12.616 44.418
26.103 46.110
28.179 24.755
27.027 33.759
30.854 55.500
52.420 36.933
51.926 36.659
45.411 9.724
42.885 -4.298
27.809 6.647
64.004 12.642
60.733 34.646
50.402 15.094
5.443 30.360
50.299 7.295
37.217 15.366
27.131 3.864
19.967 6.954
18.196 21.321
54.989 15.830
24.110 46.953
17.859 41.028
23.950 34.736
37.889 47.939
34.839 48.613
24.054 38.187
31.376 43.264
50.597 -2.562
21.161 -24.170
27.973 -31.859
38.015 3.087
11.680 36.594
35.821 43.432
15.857 48.075
35.489 49.768
39.345 48.082
49.042 36.248
32.530 43.891
26.168 43.811
41.456 43.932
37.225 35.561
15.186 48.358
23.316 43.191
20.485 54.781
16.415 52.618
33.553 44.456
-4.593 23.272
26.591 11.540
5.743 -4.546
30.343 -22.054
24.029 -10.754
43.442 29.763
17.780 27.161
43.576 38.382
49.996 10.648
51.370 8.199
52.225 -16.419
59.210 -11.750
51.517 23.027
47.520 27.186
42.424 27.463
35.603 -9.500
6.497 26.685
48.283 12.334
36.514 19.204
9.555 11.792
17.213 24.927
5.263 22.874
37.482 24.490
14.089 25.383
38.266 12.640
65.095 3.221
65.722 23.277
49.728 37.902
63.487 22.331
62.267 25.607
74.207 13.478
54.365 -10.250
60.116 23.159
31.615 -16.086
35.409 -10.521
51.394 2.184
58.876 -15.452
68.719 8.144
71.770 13.656
37.645 -21.090
40.447 -21.733
55.159 -5.664
63.542 7.317
40.536 17.149
27.519 25.659
21.607 38.630
32.977 42.012
47.088 35.794
56.067 20.610
23.235 46.546
28.474 48.113
36.171 30.630
54.606 12.513
9.415 35.693
30.803 10.448
42.715 -15.341
33.350 -10.576
44.044 17.803
20.818 15.338
40.394 32.680
43.553 -7.854
49.141 18.122
51.173 -10.156
41.512 11.728
50.215 34.958
30.942 29.045
11.113 46.862
5.356 41.958
25.207 13.528
32.510 -3.875
59.870 43.251
61.226 -1.552
41.830 -18.576
66.830 3.828
59.899 7.227
24.501 -9.101
11.281 31.537
47.822 43.747
40.235 48.764
51.855 -1.151
50.410 -11.071
47.583 -21.150
36.266 -14.236
32.051 5.749
53.754 11.917
57.659 -13.335
55.879 -9.906
49.719 44.345
16.604 31.412
12.592 30.012
14.549 50.562
33.514 25.241
9.254 30.411
3.784 30.555
38.045 7.115
8.659 25.009
24.485 24.217
11.962 8.824
14.602 35.736
34.200 21.858
19.537 36.294
3.544 33.344
18.848 31.766
49.043 44.628
57.930 12.478
58.472 9.848
44.771 41.977
67.853 19.830
63.085 10.341
33.970 33.835
39.243 -5.383
15.474 -19.778
61.513 -2.282
53.031 -14.852
54.090 -9.354
45.921 9.523
47.980 -9.074
37.535 7.053
30.624 39.765
9.491 31.976
38.489 29.166
35.805 48.630
33.841 48.298
40.895 44.211
45.873 47.239
46.724 -0.571
50.828 12.376
13.191 38.469
31.148 38.065
53.448 27.635
26.693 23.308
30.790 44.724
41.187 28.620
20.065 27.809
40.441 15.844
33.419 -10.013
65.132 -1.882
53.219 -10.593
67.924 22.276
44.099 -6.508
69.047 2.708
55.384 -12.066
55.677 -15.919
55.714 -4.847
51.431 -15.147
58.974 -18.931
57.050 -20.863
49.427 -14.936
34.142 -21.694
44.829 -17.186
53.483 2.458
69.560 -0.033
52.864 0.174
69.693 25.072
53.896 36.752
18.895 33.473
32.856 -0.410
42.378 -1.640
29.309 -21.085
49.361 -15.874
40.827 -22.536
32.516 26.523
48.879 34.329
49.360 31.736
54.675 30.807
51.297 17.629
58.610 0.798
35.208 20.179
27.836 45.565
46.771 39.794
42.552 44.388
36.962 43.456
34.662 43.942
36.402 62.620
5.445 39.062
36.259 35.746
64.908 35.009
45.300 30.866
48.840 43.279
58.073 -10.214
44.847 -17.760
43.029 -26.916
60.489 6.641
34.912 -2.200
42.324 -0.683
51.302 13.011
50.946 0.587
61.184 25.714
37.560 47.732
44.137 18.299
19.798 13.912
23.742 32.135
18.258 34.636
3.910 46.724
36.044 6.377
40.142 15.394
42.167 25.859
33.326 40.090
41.267 30.213
62.758 16.132
27.020 43.297
5.245 42.610
32.000 48.919
45.908 51.540
25.809 30.495
40.666 22.585
13.352 43.755
24.480 40.168
39.944 12.812
37.159 4.928
67.973 -2.414
56.215 -9.869
49.800 -18.723
12.396 26.579
38.041 11.199
40.058 -16.894
27.434 -13.332
27.995 -16.191
22.243 31.099
7.510 29.070
9.190 47.357
13.427 49.133
38.002 34.244
20.529 35.092
22.782 55.295
47.836 43.656
20.863 46.168
27.249 37.218
17.789 44.500
68.241 11.528
36.858 9.971
28.684 35.449
9.079 21.080
26.376 37.812
31.315 53.664
45.478 29.091
45.977 -8.931
54.853 -14.888
64.440 -17.418
43.485 -19.144
51.741 -16.238
49.376 15.265
32.299 -2.423
43.311 -6.268
48.089 8.229
22.111 36.841
61.523 20.651
11.438 35.230
25.874 47.000
1.689 48.755
31.548 40.830
1.496 17.755
2.650 46.200
5.932 36.367
43.974 16.896
48.316 22.704
50.295 37.701
27.977 52.170
35.728 22.510
34.938 26.062
35.673 7.098
62.760 18.113
48.667 -13.835
71.248 13.330
51.557 38.363
37.145 47.113
18.740 24.017
37.223 46.731
12.315 34.669
3.449 36.024
-5.101 25.754
20.296 39.521
17.821 47.970
38.479 51.543
9.022 49.797
23.245 44.833
36.237 59.960
17.180 8.065
34.303 -9.419
58.824 -7.105
52.336 7.117
22.073 26.012
49.626 5.092
47.798 11.528
18.447 21.293
37.942 35.286
2.827 34.595
15.903 45.834
23.070 43.024
35.679 29.942
57.885 20.004
23.315 17.059
54.189 -17.690
63.730 29.465
23.103 33.947
5.459 41.990
32.060 0.343
67.332 16.730
71.700 10.522
59.685 -0.079
57.403 -14.869
60.277 37.184
59.397 24.762
58.890 16.121
65.531 14.352
56.003 -5.479
54.192 8.534
53.930 4.033
60.713 1.150
53.243 -6.224
37.598 0.572
12.943 29.699
32.569 -4.321
55.355 6.960
64.276 5.847
18.037 47.754
22.874 42.590
27.705 49.927
30.103 44.245
38.619 47.123
9.937 29.807
35.864 14.365
32.894 22.842
56.747 8.200
66.395 28.069
52.469 10.555
56.691 46.437
22.834 25.792
0.625 35.599
25.458 23.098
11.276 7.425
54.903 35.086
49.380 36.876
64.232 11.889
45.060 -13.515
19.813 22.179
41.953 42.019
29.763 49.735
49.455 24.318
39.593 -11.436
22.623 2.231
23.576 21.913
48.402 26.411
40.949 -12.630
36.628 9.699
52.764 23.102
22.016 19.125
14.933 21.148
17.899 44.619
23.882 52.662
34.561 49.826
37.498 45.054
43.090 31.625
26.819 48.845
40.063 32.984
40.702 19.563
35.869 19.609
42.406 22.238
25.773 33.253
41.870 44.690
17.757 46.531
22.988 45.178
5.166 41.540
63.198 -16.524
61.031 25.386
29.571 16.296
37.497 12.573
45.651 40.094
32.863 43.257
40.258 55.683
18.654 41.586
41.112 52.156
31.869 46.978
20.611 30.162
50.720 37.747
32.516 51.842
10.668 28.818
45.536 -7.012
37.415 -17.245
64.823 -5.962
50.616 2.551
54.387 14.714
52.933 -7.538
69.501 27.533
46.577 2.999
53.510 -12.332
51.641 -7.786
58.880 -16.363
68.417 3.229
52.344 -13.342
41.570 -15.497
69.122 27.518
37.724 51.777
23.809 56.721
30.729 45.800
27.645 16.896
36.674 -15.318
37.217 -16.944
46.862 -9.372
46.386 -23.621
65.919 -0.873
69.933 -10.549
62.101 31.420
46.967 35.903
69.763 23.388
62.668 35.122
71.308 20.474
53.139 23.607
48.823 30.220
21.269 24.738
21.382 50.508
17.604 42.324
37.328 47.113
27.789 39.763
19.482 45.441
42.365 36.292
42.246 43.798
38.808 49.229
42.915 48.700
23.119 23.660
25.366 29.027
-4.962 30.838
20.137 46.806
20.797 44.476
27.561 49.478
35.260 49.911
15.777 35.194
5.034 40.615
20.259 16.978
18.146 13.105
43.386 -13.655
41.827 -7.166
5.243 4.218
44.569 -16.969
34.612 1.707
43.433 2.561
47.835 15.817
52.207 13.117
64.622 -6.667
57.611 9.730
46.443 25.816
52.603 19.230
50.936 42.907
63.992 16.504
37.809 -10.054
48.229 -20.319
66.606 16.490
24.917 40.713
26.789 9.309
40.656 -11.331
51.798 8.657
49.833 6.940
61.881 -2.976
47.622 -8.236
53.443 -11.979
46.872 -6.081
51.207 -8.891
39.914 -7.981
43.487 -4.694
52.635 16.947
64.867 29.290
26.468 58.381
21.585 37.875
49.920 53.606
63.061 26.760
29.381 48.022
40.418 28.272
30.067 48.020
53.910 47.368
4.763 34.953
5.422 41.843
57.921 -1.500
69.713 26.678
53.557 18.634
46.273 38.088
27.074 53.511
47.753 30.089
33.166 43.413
41.164 23.042
15.192 22.515
32.704 -3.585
44.859 -14.143
38.347 14.565
23.726 6.874
20.693 -14.849
31.432 -22.759
53.178 -2.905
68.195 10.722
45.984 6.137
27.248 10.818
52.192 26.940
29.070 -0.989
21.192 10.463
39.108 2.551
32.636 -17.589
68.326 5.848
52.969 32.174
56.175 42.464
56.437 7.147
57.741 -12.335
52.990 2.955
46.581 21.017
51.544 18.343
31.404 -6.720
23.537 9.251
42.016 42.091
43.625 55.985
58.316 40.938
23.885 45.109
36.017 37.662
51.630 37.182
30.450 18.628
14.684 35.349
6.308 17.894
36.163 43.902
29.595 39.426
54.994 44.384
30.089 50.883
60.541 29.516
71.917 -2.546
61.344 -1.184
38.706 45.899
26.794 34.254
32.662 35.902
57.302 7.159
55.869 33.160
43.318 46.684
48.082 0.960
66.180 3.448
62.792 -5.006
52.991 -14.452
41.431 -20.665
39.519 -30.932
38.622 -10.623
58.311 1.892
63.149 13.076
45.244 -9.227
67.609 32.314
50.931 17.813
44.419 0.805
51.361 -4.455
32.297 -22.040
37.686 -21.986
60.771 -5.693
49.656 -17.310
52.259 8.780
44.525 15.726
18.229 40.745
23.742 43.399
5.656 31.853
5.846 36.186
53.110 10.650
18.021 31.351
25.789 36.474
51.226 1.705
32.184 21.760
45.432 47.833
15.741 29.825
27.750 -7.224
33.738 7.906
7.284 38.666
25.989 45.343
26.809 39.511
30.550 40.099
31.129 -7.411
37.088 -1.658
28.406 12.335
14.083 19.902
13.459 7.905
29.942 -2.169
52.869 -16.256
38.854 -12.621
37.557 34.032
24.592 1.268
28.027 45.637
30.679 46.036
32.638 46.686
29.360 51.415
44.332 33.341
27.174 44.445
60.982 25.216
58.828 0.715
60.918 4.081
54.586 -10.962
51.462 4.945
55.562 19.262
66.599 1.310
53.010 40.353
46.792 36.751
49.561 18.613
57.195 -2.761
30.036 -1.486
40.356 4.093
64.285 6.377
70.881 -9.652
38.672 17.123
60.562 32.351
28.239 44.086
13.054 50.928
3.855 28.598
14.582 19.608
42.257 38.173
41.755 52.363
63.022 19.653
24.673 55.116
41.428 50.225
12.618 46.543
47.521 40.917
61.772 2.395
57.564 9.977
57.652 3.799
57.213 3.824
23.923 16.961
15.476 8.768
36.119 40.513
34.959 44.014
24.585 46.270
11.788 50.443
15.099 35.096
10.904 25.717
23.409 7.553
35.471 -11.179
23.312 16.720
8.492 15.316
1.435 23.903
45.151 25.882
12.990 43.289
23.439 44.793
39.581 19.800
15.510 26.080
23.763 28.406
5.769 51.491
19.685 45.981
25.717 50.839
20.410 22.298
19.902 2.161
33.112 34.865
32.414 39.160
20.934 25.702
3.581 42.322
27.902 44.838
40.521 47.374
21.459 22.556
52.327 2.592
24.542 38.973
49.980 3.261
74.254 10.427
49.615 13.101
28.443 5.230
66.178 -7.323
35.891 -7.525
59.239 -8.498
42.265 -15.112
31.723 -21.548
31.237 0.581
40.553 -2.786
54.208 4.672
62.868 3.960
57.003 14.524
35.860 14.482
20.818 14.423
41.169 -5.780
55.125 -9.134
51.180 14.715
51.270 17.087
50.279 -13.821
58.369 13.708
27.189 17.991
11.277 33.935
32.011 42.245
29.077 38.318
66.686 25.144
70.458 0.850
56.338 3.199
20.313 9.209
45.395 -12.019
52.656 -11.319
44.246 -24.822
44.412 2.995
49.865 4.947
59.098 -1.702
37.678 -24.648
55.511 -17.845
59.003 4.638
35.792 -18.232
53.978 -5.915
58.162 2.251
24.958 45.304
18.228 47.903
66.007 31.015
56.330 37.201
53.646 31.747
16.005 33.826
12.414 25.354
6.600 30.794
29.974 47.102
26.255 44.238
16.638 49.733
1.963 37.196
31.454 47.292
34.527 38.705
33.077 34.172
38.784 38.535
39.528 -22.315
36.144 -0.595
54.275 -0.238
61.920 11.303
49.392 -13.643
57.825 -11.712
43.545 29.172
22.802 23.400
55.491 25.026
61.556 39.956
53.546 -14.440
44.617 -23.563
56.899 -2.104
44.676 13.662
62.791 -8.760
39.748 4.501
59.377 -10.190
59.149 47.217
34.639 1.793
65.334 -2.996
54.879 12.828
63.946 -9.766
46.128 29.103
51.356 10.832
46.047 30.276
55.377 22.068
47.597 42.722
9.170 23.715
2.951 25.417
32.768 29.455
51.360 -1.173
37.531 -4.826
47.696 -22.013
68.350 0.295
59.476 16.317
16.499 13.819
12.882 31.373
36.024 18.862
63.107 9.308
61.688 4.156
49.929 -4.356
52.194 -12.367
48.377 -17.896
40.969 -19.891
48.287 -13.840
49.943 -15.942
52.027 -11.233
49.910 13.115
59.702 -2.962
3.226 24.832
42.957 41.849
38.719 45.909
39.338 44.008
30.914 28.971
55.571 21.534
31.298 29.952
49.193 11.732
17.982 36.341
46.061 23.547
-2.475 23.119
30.567 50.074
20.290 46.391
5.401 40.980
51.532 -3.333
36.770 7.909
31.186 0.170
14.590 27.765
53.190 23.536
58.007 -5.843
18.169 10.401
45.045 -22.952
70.282 9.164
58.338 36.492
52.833 23.163
21.640 30.610
50.157 22.307
5.484 41.830
65.691 22.172
57.208 18.272
37.655 20.534
44.296 41.224
46.815 41.660
27.578 12.346
50.439 30.804
69.151 13.057
74.709 5.318
50.030 14.499
28.923 27.721
25.237 30.926
34.719 41.341
50.861 30.461
33.501 7.422
29.166 -10.413
58.196 12.330
39.231 28.207
36.897 38.214
34.897 38.525
41.387 50.569
31.592 19.826
2.117 22.782
16.812 29.662
49.747 32.857
21.626 49.767
31.632 43.349
13.273 20.637
26.103 20.008
46.457 17.412
30.322 12.331
44.626 18.682
37.533 -24.928
44.132 -21.651
44.625 -27.594
48.468 -17.485
11.208 -10.628
35.690 -7.661
48.312 -13.765
43.210 13.620
38.846 -12.438
36.866 -10.868
15.165 39.480
6.022 34.520
5.269 41.651
65.212 1.597
47.384 -17.572
60.406 -0.850
41.942 -14.938
49.477 -16.104
42.831 28.456
42.595 38.370
11.086 27.109
22.998 -0.749
34.545 -5.768
63.247 24.188
64.663 31.363
41.784 55.128
58.097 -8.013
18.518 -20.273
19.139 -1.865
64.870 1.234
57.818 9.033
57.556 -17.915
54.384 14.226
58.985 34.928
33.311 -17.383
50.883 -13.544
72.833 16.820
46.947 -11.301
62.190 5.757
58.618 37.018
50.356 16.942
25.120 20.239
15.707 14.105
-4.438 35.084
20.326 52.395
11.927 33.734
27.049 35.179
44.059 12.988
31.956 26.759
36.694 47.079
42.594 18.441
52.267 7.613
63.098 6.489
57.182 -11.409
27.953 -2.977
66.355 1.306
52.593 -8.846
62.564 -16.176
52.765 -7.106
65.979 18.103
49.502 -19.002
38.825 -2.813
51.879 -9.858
61.021 2.124
57.405 1.543
24.341 16.292
27.650 45.691
35.105 20.964
22.132 -3.794
31.550 -10.965
62.629 -10.290
37.211 19.837
44.839 31.943
51.546 42.364
48.461 32.824
43.574 25.230
32.543 -19.702
20.631 -15.259
18.972 24.286
26.344 53.466
9.007 40.933
22.165 49.807
28.709 39.059
24.377 52.094
49.469 7.594
68.874 14.770
65.267 21.623
54.695 16.200
38.043 1.655
59.566 25.988
35.756 2.990
8.600 6.601
49.112 6.110
40.556 -16.446
37.648 -19.482
41.488 -20.941
40.711 -11.072
23.908 21.818
21.813 28.913
5.595 36.447
61.784 18.004
46.390 21.457
11.637 15.950
-2.684 31.940
20.684 40.376
33.834 38.685
32.791 28.414
15.750 18.030
49.315 14.689
48.942 18.167
50.789 23.939
57.877 -2.122
46.833 -6.763
49.027 37.060
61.174 21.220
56.305 3.624
70.527 2.517
33.121 -23.828
46.309 -22.117
47.057 5.562
28.142 12.645
33.808 -9.267
63.269 8.054
51.375 40.690
39.736 49.988
38.127 36.616
18.198 8.538
39.485 39.147
5.981 22.935
41.120 -0.517
61.700 1.505
54.111 -3.084
36.091 9.864
12.775 5.477
35.217 -24.636
50.298 6.546
57.829 14.558
64.675 -1.859
57.968 3.029
65.355 13.865
61.205 -11.748
36.415 28.133
64.178 38.227
51.317 28.107
42.947 37.709
52.451 42.636
68.497 13.784
7.569 42.315
23.515 37.473
20.296 26.234
23.424 46.212
12.788 42.006
21.722 42.838
25.804 48.941
34.555 56.285
18.123 6.510
35.551 45.814
20.283 50.194
22.758 22.033
26.423 21.942
31.495 40.449
54.090 39.085
31.783 39.276
34.620 35.010
42.944 31.134
27.517 46.142
31.305 40.166
15.041 46.145
5.302 41.906
54.524 3.583
35.650 8.696
57.947 14.606
60.644 5.434
54.289 17.597
65.950 -8.170
70.208 -12.647
56.500 -20.816
46.789 -4.847
57.766 8.939
36.485 21.496
43.430 32.731
46.260 27.543
32.271 10.503
29.047 8.893
41.732 30.926
38.913 12.502
42.998 39.037
16.811 38.999
28.015 57.384
24.777 29.201
28.733 47.865
17.403 23.619
44.358 20.615
34.890 -26.712
47.724 -18.246
54.253 -17.110
42.281 -7.019
51.901 9.996
57.179 16.468
36.991 -23.346
57.286 16.406
65.755 -8.511
54.160 0.191
49.853 -3.827
14.487 31.117
15.992 18.249
12.236 44.396
25.232 41.265
26.866 37.344
54.110 23.845
50.761 -8.307
59.039 30.190
26.457 53.165
36.428 -8.890
44.496 -8.521
29.117 29.841
31.606 31.746
46.678 30.014
41.593 36.151
67.194 4.813
39.732 6.711
26.057 30.905
22.256 40.634
18.997 31.981
29.117 29.816
27.840 39.847
14.789 34.070
-4.416 42.931
16.846 50.627
22.638 53.054
25.884 45.452
28.666 41.634
19.474 61.565
39.847 44.205
-0.784 14.491
42.536 48.825
48.826 0.820
45.280 0.863
46.809 20.968
28.602 42.962
36.063 13.896
27.816 10.727
43.681 24.907
59.013 29.313
60.591 41.969
23.486 37.881
40.665 36.644
34.016 43.707
26.222 38.057
51.225 18.286
28.453 -0.216
10.377 0.354
36.667 -18.257
28.247 26.117
43.309 42.747
44.870 21.318
44.897 34.598
3.717 34.280
42.688 13.085
32.394 -18.667
39.205 -18.947
30.749 -13.918
60.386 0.715
54.754 -5.242
57.076 -21.629
46.509 6.983
35.815 -26.412
23.590 -18.644
48.385 -0.519
55.580 44.725
47.203 -21.971
37.569 0.965
45.034 33.098
21.530 42.456
42.966 42.362
46.742 34.537
55.735 17.845
51.272 28.892
49.684 21.054
34.083 18.117
35.325 11.573
61.312 13.604
70.353 14.465
45.198 7.622
44.135 7.522
62.001 -7.862
56.539 12.011
50.373 -6.536
51.220 9.571
66.366 -7.091
61.037 -21.176
64.492 -0.030
54.433 6.375
58.191 9.527
38.995 31.964
24.601 21.297
23.155 30.262
15.383 35.700
13.647 28.995
47.607 45.611
52.748 34.351
59.067 5.861
18.619 -2.450
64.714 21.633
48.420 12.231
66.082 1.483
27.004 -11.665
20.432 11.297
20.363 22.340
37.369 25.840
19.456 1.820
46.552 44.615
41.201 46.936
39.821 40.257
41.295 -7.787
32.054 -7.324
23.527 -4.928
47.993 5.466
43.797 -9.323
23.977 41.219
61.921 30.423
63.627 -3.958
57.318 -15.573
21.211 -6.054
52.648 -9.752
55.646 47.177
30.581 8.472
43.284 20.514
15.511 24.144
24.831 56.727
33.198 33.038
46.605 -20.234
58.088 21.332
48.853 23.706
24.381 3.578
49.822 -14.498
44.963 -16.181
49.400 0.963
63.859 32.918
36.793 57.830
29.970 36.312
5.513 38.088
60.606 41.400
50.152 45.820
57.040 -7.661
42.014 -23.331
39.988 12.965
36.108 17.733
33.113 -11.903
57.604 -8.148
54.160 -6.074
30.028 53.731
23.488 16.943
30.375 7.174
25.367 31.982
26.813 20.583
38.973 13.841
43.602 -19.563
28.318 -11.441
35.188 -20.427
55.011 -13.894
68.515 6.190
57.245 11.574
48.828 2.957
52.398 -4.308
48.842 -8.158
22.753 6.481
35.754 -2.421
55.183 -9.748
66.344 -4.408
26.579 -1.352
40.870 24.663
47.393 26.486
58.421 43.765
22.098 20.994
47.063 44.388
57.839 30.676
56.544 -14.990
46.451 -18.898
55.671 -13.948
29.421 -16.213
45.489 -19.279
60.553 2.564
61.094 -5.683
58.882 -0.156
41.487 48.873
47.093 53.162
27.664 46.823
29.928 36.198
48.001 32.338
27.337 28.720
17.985 43.549
44.965 36.356
42.755 42.369
53.657 46.139
8.524 52.649
7.232 47.718
50.139 36.794
28.993 20.736
25.007 29.491
56.234 17.894
42.009 -6.198
30.270 31.883
32.369 -11.930
36.998 -6.477
45.158 -17.437
65.689 -6.978
58.434 20.928
61.096 35.334
47.657 42.983
39.055 54.664
27.134 50.047
23.040 42.839
19.451 32.700
38.090 42.282
56.389 -16.949
71.731 11.848
70.906 21.776
53.385 29.364
52.598 38.066
36.656 14.447
43.333 10.892
60.968 -13.701
39.320 -16.315
49.654 28.643
64.692 16.749
37.311 48.793
56.388 -16.998
68.372 3.090
29.832 -8.495
55.608 -12.285
63.584 39.509
32.226 53.064
22.772 45.275
19.830 28.443
58.696 7.026
45.638 -8.129
19.018 10.040
47.396 -2.252
50.136 -4.761
33.063 49.966
69.859 15.642
60.938 1.010
61.995 0.400
70.005 3.635
35.981 12.943
34.448 -5.857
30.921 -18.564
47.624 27.024
33.201 15.643
38.832 4.357
41.988 -12.224
46.177 32.361
29.881 35.867
64.573 27.618
63.332 8.872
34.287 20.828
23.318 36.811
48.358 -2.728
57.263 -1.461
44.160 1.643
32.820 24.602
10.685 32.076
55.645 21.007
57.480 46.646
11.656 45.086
7.211 45.324
4.786 42.059
26.557 38.045
18.738 5.897
37.190 12.168
63.279 34.958
46.564 48.427
16.527 35.639
22.932 45.983
20.438 35.861
33.945 27.566
48.690 30.018
48.416 0.912
58.534 7.493
45.102 19.394
20.974 31.724
9.405 27.130
32.795 42.055
6.043 47.306
33.870 36.008
46.048 24.391
70.434 6.874
61.531 10.923
29.212 22.210
33.909 2.324
37.107 -13.150
39.944 4.943
56.682 -10.207
27.601 -22.496
24.810 -26.902
23.429 3.314
18.615 24.526
49.780 27.264
73.023 -0.578
70.781 -2.635
70.966 25.115
66.051 4.605
64.699 20.809
53.924 27.492
47.779 5.603
46.318 25.679
32.648 -3.495
61.609 24.824
37.273 -14.573
28.953 -21.087
50.483 -14.702
51.084 -22.796
65.147 7.450
15.903 31.295
48.496 -4.731
33.955 38.145
56.300 31.523
62.929 31.428
34.136 48.595
42.736 50.645
39.715 53.729
46.508 51.152
49.802 11.642
29.337 27.583
3.872 46.398
33.617 43.447
43.990 42.553
18.433 38.817
21.341 31.448
32.714 51.095
20.581 42.748
35.826 11.796
48.586 40.057
47.733 25.916
33.845 10.806
47.661 6.774
23.656 0.259
34.644 -1.391
32.590 -11.400
12.184 17.979
22.446 14.060
55.396 2.638
47.684 -4.759
31.802 7.814
34.137 9.470
40.196 22.977
56.617 15.692
61.511 6.126
41.290 14.780
49.907 25.984
29.002 23.242
25.342 37.371
21.205 54.056
59.238 21.391
57.364 -13.992
51.428 -9.507
58.922 36.136
56.722 24.738
47.316 27.030
60.076 5.695
62.122 20.156
57.820 -12.777
46.941 -16.449
66.121 -8.581
40.664 36.594
40.731 30.472
35.954 41.826
38.113 46.354
51.967 -6.853
62.063 25.461
55.214 13.011
29.203 15.874
53.091 6.522
53.188 3.348
21.408 22.072
51.704 -5.594
59.418 -0.414
61.386 -6.720
22.256 12.297
32.624 7.204
50.061 29.317
74.206 17.879
59.404 14.914
40.992 41.210
31.780 52.212
24.520 46.342
59.947 23.150
43.812 32.155
35.254 49.294
31.053 51.871
36.965 45.676
56.626 45.208
60.159 43.216
40.248 17.869
15.792 42.526
5.098 36.526
9.452 47.404
32.370 48.005
36.896 35.524
65.427 35.375
33.281 29.928
25.051 -14.821
34.788 23.192
35.508 27.578
16.827 36.190
24.298 27.622
36.665 26.961
25.491 36.152
34.874 30.176
51.159 26.843
31.138 13.464
53.069 43.506
50.099 23.055
31.109 41.516
25.709 43.815
41.989 10.273
66.666 6.998
57.176 36.247
52.034 32.396
9.773 24.865
26.724 52.413
32.689 45.322
46.649 19.661
45.162 28.097
40.989 -9.093
52.760 -0.561
47.072 -1.387
22.694 19.940
36.016 -21.887
45.522 24.859
20.432 38.025
29.044 37.793
23.282 36.479
59.193 31.699
17.765 34.275
38.379 48.520
15.979 51.226
13.814 35.725
16.410 36.521
7.469 39.223
35.176 7.557
34.055 1.629
25.525 13.340
10.253 40.524
5.509 35.342
44.299 -9.512
46.841 -21.424
33.594 16.212
47.001 -3.438
22.886 14.617
29.344 41.938
30.671 30.588
27.641 28.697
47.937 -7.519
62.306 2.843
50.676 -16.218
46.261 -5.230
53.361 32.771
49.741 17.209
61.330 9.299
52.941 8.269
39.711 24.348
44.851 27.806
46.765 37.553
13.673 45.952
29.573 47.676
14.466 38.851
30.015 42.395
41.485 17.642
74.197 14.350
56.268 -14.541
49.016 -13.435
36.788 -21.619
48.512 -4.464
45.729 21.090
36.626 16.602
29.071 48.751
5.972 36.272
46.853 40.728
43.571 30.233
50.733 16.004
41.642 23.533
58.692 23.581
20.964 26.380
24.044 27.876
38.706 22.619
59.457 24.344
50.296 9.291
29.601 -17.282
64.797 27.972
61.440 -0.661
59.893 3.790
47.546 -23.763
29.527 14.542
50.908 31.801
51.344 17.004
50.118 6.027
53.247 14.063
49.123 -0.576
51.877 -9.200
43.735 0.925
42.519 -27.806
48.277 -7.095
60.604 -5.088
48.917 1.774
51.039 3.141
28.405 10.549
18.788 25.131
38.221 43.201
36.315 46.643
32.838 7.102
54.310 -20.237
62.213 -15.830
55.473 3.547
66.126 2.902
60.575 3.894
43.065 30.144
9.470 41.523
36.523 41.511
10.931 37.006
7.494 38.663
5.872 35.716
68.301 17.303
68.510 23.430
38.937 45.171
62.623 35.704
71.292 23.325
37.528 46.261
47.236 9.915
62.639 37.179
26.838 29.039
17.468 32.686
15.830 30.160
18.362 35.424
50.134 28.904
30.004 38.084
17.190 51.793
39.920 43.137
38.321 54.274
46.811 28.404
28.808 36.259
35.700 50.582
34.100 50.367
28.377 50.030
52.005 22.005
28.294 -12.921
39.094 49.327
6.092 40.848
5.382 40.897
54.929 -19.448
46.665 -16.608
48.084 -10.306
24.281 14.240
33.082 -2.625
37.192 -0.500
69.930 20.373
37.874 8.512
24.137 13.663
15.787 -9.758
37.111 28.183
38.011 44.612
37.623 50.564
33.567 42.380
15.920 54.108
5.306 41.186
27.112 47.965
50.041 39.434
32.214 38.022
33.501 51.171
8.493 49.507
37.070 44.344
19.792 22.952
52.636 35.497
41.502 44.776
38.223 41.535
40.027 28.720
21.317 3.806
21.471 -14.670
42.850 12.069
73.934 2.923
38.116 34.228
39.315 54.973
55.701 24.863
23.385 5.086
15.030 38.442
34.166 13.037
33.082 40.121
8.915 53.695
-4.486 25.315
5.833 35.590
52.007 -7.713
54.758 -8.343
62.601 16.316
61.052 -4.943
40.491 -19.827
33.373 -17.589
24.434 -23.698
42.912 -18.940
58.371 26.598
68.418 14.272
57.928 27.119
12.129 48.518
-7.667 46.451
17.296 18.003
46.134 -19.709
40.626 -10.116
59.682 -5.189
29.544 3.854
38.158 14.749
47.551 -5.077
35.707 -14.035
49.022 0.580
42.798 1.813
62.332 12.807
67.687 13.549
57.598 34.694
65.133 4.725
39.274 -9.445
36.736 -18.182
57.157 -9.311
51.683 6.801
59.984 -3.087
69.169 0.572
41.689 -28.294
60.271 20.670
62.825 7.895
49.596 -13.254
33.330 -30.248
58.014 -21.071
38.898 -5.810
57.678 -25.671
49.687 -18.866
45.420 -8.881
41.976 -15.755
48.928 -5.790
55.449 -4.474
14.522 19.366
15.927 20.902
5.272 42.158
41.111 -8.007
51.085 -21.750
60.518 13.155
65.927 9.852
48.046 31.675
62.164 33.666
64.557 11.225
45.596 41.337
32.279 20.211
42.831 48.143
29.460 55.393
25.168 44.086
20.383 44.256
35.822 52.732
57.078 32.500
67.382 33.167
56.671 32.732
10.395 37.163
20.724 33.566
32.858 41.333
26.118 47.132
21.080 44.051
29.993 47.613
34.869 35.168
35.874 4.365
34.851 -30.104
53.819 -12.637
41.357 -18.552
58.685 -10.759
42.404 -23.372
37.020 -10.304
60.316 8.738
31.804 15.499
20.228 -7.892
65.888 4.869
70.497 29.127
60.096 22.652
28.481 57.816
40.528 30.664
32.142 36.394
25.959 58.620
41.112 29.455
47.632 5.589
33.927 35.456
31.732 20.937
53.813 17.365
49.831 -2.096
51.492 -6.657
52.986 -12.912
63.687 33.155
27.849 38.701
66.424 20.372
55.734 41.084
57.149 22.945
18.733 -0.737
62.586 -12.928
40.230 37.762
43.305 24.473
58.983 -2.700
25.172 55.022
6.354 43.797
32.924 34.273
31.434 47.322
19.749 44.248
10.315 40.401
15.026 44.073
14.833 45.202
49.230 50.364
56.078 8.584
36.346 -6.272
44.802 -17.943
38.220 -11.954
41.956 -5.804
41.391 -18.194
55.881 0.797
68.862 10.456
52.354 -19.814
48.971 -24.105
46.435 -7.873
67.670 -11.005
64.520 2.547
45.895 27.629
49.796 11.152
59.017 26.552
29.996 47.839
34.449 31.577
44.877 43.554
61.000 34.533
49.340 21.515
32.359 39.079
37.853 32.293
33.805 16.754
45.670 1.961
27.997 9.680
35.421 20.083
21.438 51.225
53.513 29.578
55.279 8.918
47.535 38.580
17.425 31.737
10.846 38.849
32.633 33.993
17.195 45.838
23.050 52.347
60.347 31.118
48.326 42.036
12.511 39.805
43.981 19.943
57.276 28.248
55.458 37.845
4.290 43.962
5.905 35.387
34.078 4.185
28.265 50.052
36.025 32.419
15.254 44.198
34.771 43.564
60.242 30.706
66.817 19.267
64.864 25.540
55.890 19.646
37.149 44.153
19.956 53.653
21.585 9.679
62.577 16.457
53.505 41.534
18.153 9.693
32.403 37.506
21.992 44.046
26.975 13.798
33.875 37.801
66.410 18.872
58.944 44.908
49.452 44.576
35.016 25.961
54.041 -14.730
15.884 12.935
63.385 15.048
27.004 -22.085
40.903 -19.409
63.663 -16.280
28.856 -17.657
64.223 6.092
35.491 -17.726
59.422 -9.815
47.496 -5.491
64.036 14.420
5.245 41.015
66.371 -1.682
58.755 -12.701
50.399 -20.301
65.994 -5.578
31.168 37.128
43.429 49.859
21.259 22.642
-2.578 37.626
46.662 44.283
45.995 51.318
53.833 40.329
69.025 21.791
54.623 7.939
28.616 23.556
58.527 29.989
30.206 45.639
26.917 36.009
32.999 44.354
28.923 46.819
5.238 30.847
68.351 0.109
33.255 16.398
65.380 19.918
57.938 -0.822
68.436 18.835
46.232 33.714
66.017 4.754
46.437 -9.435
46.071 -25.540
42.918 47.076
28.877 19.564
26.605 32.739
27.067 26.272
48.818 4.783
62.860 -6.125
55.982 -6.812
48.645 -15.408
53.217 19.112
34.737 49.865
42.752 55.891
50.483 43.945
74.419 18.430
63.088 2.193
45.760 -10.019
53.208 23.775
31.385 39.942
20.891 51.674
39.458 39.502
47.641 40.709
60.237 8.756
36.299 13.084
43.425 -3.719
46.233 -10.573
18.766 8.584
14.603 50.643
6.199 40.076
21.573 49.994
27.415 39.897
41.100 4.915
27.636 41.409
7.775 22.925
18.108 2.624
27.714 21.852
-2.790 32.442
23.322 18.944
13.417 27.375
62.458 19.102
57.902 -9.030
65.461 32.713
41.477 10.835
32.084 4.207
48.769 -3.903
29.260 4.217
54.295 33.572
18.715 -7.939
61.174 41.882
44.873 44.373
60.037 36.035
31.849 40.348
40.919 29.864
53.237 3.680
43.641 6.850
20.120 47.779
26.766 40.912
47.865 36.779
11.977 43.804
26.931 45.768
16.195 40.119
13.997 16.757
38.641 28.388
44.332 -15.401
58.484 3.028
45.637 7.079
31.283 13.613
43.759 19.670
50.689 3.018
51.306 38.039
50.047 44.351
7.545 44.971
19.397 13.865
57.396 3.151
68.882 9.186
59.072 -0.413
48.860 3.704
67.496 10.636
41.204 18.204
37.389 15.142
56.818 18.984
55.156 25.340
43.622 31.356
62.520 13.168
41.283 -23.512
45.541 -28.223
46.642 -10.716
27.571 -2.054
45.784 20.746
27.726 12.940
31.603 -22.295
41.341 -9.546
46.888 31.272
35.695 24.698
39.465 32.275
54.433 8.660
62.557 41.923
39.690 18.982
33.144 54.678
27.328 19.457
16.716 29.279
40.171 26.043
26.555 38.549
25.003 41.407
51.333 8.584
66.644 -4.623
47.332 -4.442
41.424 -8.356
47.622 30.134
44.509 -3.729
37.618 25.866
36.578 32.322
62.189 8.773
59.737 8.030
57.701 1.043
43.570 -15.126
43.136 -6.270
48.638 36.212
65.105 14.216
53.604 -7.866
37.938 -18.345
47.195 -33.862
29.304 -7.976
37.731 -28.797
45.418 -1.221
58.919 -9.754
52.170 -14.562
54.384 -18.012
50.434 -7.421
51.844 -4.088
32.485 1.690
32.153 -10.962
37.355 -9.249
50.827 -17.988
52.242 -11.756
53.217 11.201
64.570 13.869
50.311 47.837
35.345 26.202
57.893 34.930
74.225 9.432
64.470 13.971
22.815 15.383
44.610 53.268
22.201 64.151
5.231 35.751
61.383 8.519
21.685 -24.836
50.276 -7.386
53.393 -1.138
25.305 6.676
32.518 36.792
27.359 52.947
37.274 41.193
30.177 39.823
22.218 34.032
35.766 38.706
52.687 46.286
47.910 43.649
25.265 21.319
19.745 52.135
5.000 31.054
58.872 -10.899
66.584 30.003
28.166 47.612
40.600 37.021
11.034 31.618
62.424 38.892
69.856 26.114
42.961 8.024
21.884 11.957
15.857 -21.379
31.344 -15.896
57.550 -4.432
60.151 0.991
65.297 12.563
68.421 10.183
41.892 25.820
46.322 4.676
48.157 -9.227
56.812 -11.481
69.940 13.923
18.036 3.966
15.465 10.881
44.617 24.793
46.814 -5.826
45.518 -18.163
48.293 4.958
27.276 8.664
23.499 7.192
36.691 33.173
4.902 38.995
53.711 50.963
72.844 16.670
68.245 12.012
33.145 30.010
62.958 27.453
58.558 26.072
40.254 21.962
28.959 19.775
33.715 44.246
14.469 44.389
9.519 44.895
16.605 42.519
6.984 45.097
19.575 28.559
15.863 40.112
38.305 46.130
8.607 48.190
2.880 23.264
29.148 16.486
12.156 20.879
47.572 14.919
49.302 14.768
54.444 -10.112
67.894 0.367
49.401 -14.222
37.460 -15.244
37.212 9.312
66.000 14.046
64.836 1.188
40.179 -5.984
62.572 1.378
43.250 0.101
55.041 22.118
30.528 32.288
32.983 53.279
34.189 37.231
31.580 5.337
24.377 -7.706
51.025 13.237
40.656 47.336
52.177 37.671
40.162 0.678
65.583 15.127
74.062 21.381
39.708 11.613
23.096 53.212
32.697 45.538
43.998 37.731
5.474 41.839
69.594 4.664
59.703 -4.619
71.047 -4.935
61.210 -2.460
48.045 -8.610
40.256 -29.834
35.128 -23.891
52.062 -14.045
70.738 24.429
59.730 31.543
46.654 46.243
15.702 37.772
13.923 56.710
23.359 52.958
4.299 44.166
9.515 52.809
30.501 39.532
57.860 38.102
19.799 56.871
3.696 47.517
43.901 -15.923
65.007 11.729
57.348 5.831
30.220 9.274
31.503 34.085
30.085 22.730
20.151 -1.133
39.595 0.708
30.754 0.203
24.198 16.751
33.331 16.872
41.311 39.416
31.770 22.025
36.747 40.880
17.166 47.795
47.158 51.943
43.485 52.360
48.610 -13.056
66.733 22.477
18.822 42.243
42.158 47.753
54.416 43.159
14.186 48.797
2.597 30.104
6.579 46.506
7.866 26.672
37.315 7.157
31.998 -5.169
14.966 37.691
20.760 43.155
63.177 26.065
54.284 39.698
42.383 42.822
41.185 34.238
62.164 17.159
23.015 25.304
14.554 10.413
15.092 46.841
32.610 52.042
21.302 29.655
44.931 27.036
28.380 40.455
24.276 52.722
24.863 34.058
31.061 44.758
46.133 29.368
23.043 43.745
46.821 48.173
8.618 51.638
5.035 41.427
57.798 -23.867
34.244 -27.831
39.568 -14.268
53.432 5.054
45.292 0.400
43.955 -1.402
39.301 1.538
57.026 17.709
19.054 32.423
57.376 34.741
35.664 49.277
30.319 42.390
9.755 48.968
5.435 41.259
34.303 -24.214
61.401 -18.919
52.798 -0.909
38.445 -17.660
58.492 -18.782
30.965 -27.231
45.837 -12.498
41.160 -22.217
47.190 -14.702
35.947 -20.713
46.908 13.296
45.314 19.069
13.033 41.184
20.106 38.670
52.380 40.194
66.902 33.782
48.720 20.925
62.357 5.071
61.793 2.381
47.213 -20.480
71.508 -12.294
47.047 -12.477
44.651 -23.821
62.758 -10.530
40.903 44.070
21.164 43.711
17.325 31.958
27.512 31.138
22.686 28.295
5.968 35.892
21.340 -18.279
30.431 -5.705
56.309 0.461
43.021 16.917
8.058 31.541
-7.136 23.855
26.722 36.140
34.955 25.096
40.084 1.514
60.921 14.770
49.513 47.250
3.488 40.319
5.241 41.014
45.739 -5.742
38.206 52.403
11.373 36.502
28.329 -3.689
37.044 -12.322
50.506 -15.968
26.285 -19.893
45.318 3.789
66.765 10.039
50.558 14.055
49.806 -16.779
37.192 -20.802
27.985 -10.101
58.326 -10.656
59.358 40.135
63.931 -6.856
50.505 25.089
63.384 16.266
61.569 35.730
47.848 35.061
56.449 21.331
32.720 37.611
18.202 48.357
22.587 44.569
15.581 51.600
42.939 28.543
33.716 50.857
28.905 40.849
38.886 26.227
51.086 42.122
44.686 32.526
40.143 11.633
69.057 24.308
73.480 20.876
-4.527 10.643
5.941 35.609
47.069 -10.170
31.544 -18.951
62.358 -10.830
50.343 -28.012
53.923 -26.094
41.748 -3.991
62.613 -0.759
59.435 -7.008
66.076 18.692
50.310 44.583
36.779 53.799
58.271 8.256
65.356 10.941
61.351 18.760
53.291 -7.712
42.538 -2.100
55.532 -12.416
60.441 0.346
44.924 22.709
35.121 5.201
47.089 16.256
22.965 18.062
32.331 22.283
17.016 44.469
36.289 47.471
39.483 26.146
52.980 7.290
61.627 8.311
67.103 -1.748
16.522 16.975
27.182 10.319
27.240 52.125
30.306 46.716
50.709 -1.392
44.346 -7.125
54.448 44.996
33.217 14.167
31.958 8.291
32.316 34.536
47.023 21.753
25.622 43.683
27.492 43.268
11.345 42.788
5.445 41.353
25.512 -13.205
67.528 18.501
34.451 32.474
38.771 51.314
5.547 34.532
4.996 41.538
24.711 55.710
59.804 38.628
58.923 44.730
65.263 4.340
51.663 14.144
53.874 42.427
54.957 41.387
21.925 14.554
30.152 53.310
60.265 36.760
46.656 36.109
18.663 34.774
37.733 -13.841
47.504 -25.388
16.991 4.730
50.840 2.329
45.764 21.090
46.385 3.910
47.568 43.709
54.468 38.803
66.218 23.969
52.429 9.377
27.065 20.725
7.368 20.400
15.255 42.105
52.494 47.887
17.006 34.901
19.840 36.235
18.134 30.175
30.677 53.492
15.042 43.679
39.086 45.575
36.189 54.871
28.803 49.311
49.395 4.122
60.856 20.163
59.210 0.419
49.884 -20.441
60.188 -16.730
49.885 -7.929
69.047 13.663
48.795 5.531
35.622 -0.878
36.963 5.302
28.321 37.877
35.845 33.796
24.143 24.663
47.400 -6.034
34.752 43.788
42.912 41.766
42.600 48.493
21.865 35.273
31.784 18.401
53.555 20.342
53.605 -16.140
60.230 -2.966
60.916 7.892
54.697 11.984
29.034 7.561
54.716 6.448
28.153 -19.290
28.876 4.424
34.653 29.501
50.298 25.825
46.492 17.145
33.889 41.658
43.303 45.425
21.005 19.905
21.472 56.602
26.155 -1.455
36.043 30.428
24.007 50.345
24.236 52.351
28.883 52.755
3.531 46.221
57.822 25.807
64.202 -2.125
62.061 3.716
69.915 13.716
36.575 28.326
46.443 -1.011
60.799 9.562
37.529 37.856
65.943 20.047
26.350 4.778
23.797 8.504
10.854 29.103
42.251 53.490
53.500 43.112
35.319 27.945
44.347 37.526
33.071 -18.519
59.898 17.278
68.165 12.063
62.800 40.393
51.366 -15.987
35.679 28.770
41.460 33.624
51.948 7.079
60.340 4.088
31.738 35.090
29.137 46.654
33.739 58.921
12.578 38.225
4.136 47.018
73.925 -0.991
41.035 -10.373
31.628 -21.377
47.955 -15.246
40.508 7.175
23.415 0.716
27.880 -15.209
24.782 28.633
35.361 54.364
19.829 45.503
53.404 19.682
12.571 11.827
30.718 -25.874
36.061 -13.001
43.360 20.485
46.169 -13.676
37.644 -33.180
53.101 -13.582
49.746 -7.482
35.063 8.645
35.647 -10.507
18.664 -3.825
25.633 11.906
20.864 3.127
50.239 -5.614
63.480 0.161
24.934 13.017
21.881 21.170
54.146 43.273
38.332 46.419
23.129 14.519
5.123 44.686
28.098 38.563
30.532 41.471
44.261 4.811
28.364 14.814
22.168 54.996
33.440 46.141
57.860 3.996
40.728 -12.353
45.325 -4.472
50.770 52.278
39.216 13.914
26.821 19.760
32.374 44.636
4.729 25.081
-2.052 29.983
50.716 5.542
17.628 9.801
56.787 6.726
42.848 -13.287
22.555 -16.912
43.347 -23.423
34.985 -12.140
45.359 -4.914
63.373 10.657
44.185 -2.312
54.347 18.724
14.786 36.276
5.658 35.426
46.680 3.760
61.127 31.527
66.952 24.632
39.563 38.994
46.863 44.733
7.365 50.670
17.229 45.260
17.953 52.033
28.224 45.319
24.039 45.223
5.404 42.122
27.562 19.951
28.724 10.483
56.584 -11.295
18.340 1.999
62.326 37.284
49.316 15.100
62.089 10.965
19.450 42.787
21.627 38.579
52.033 38.460
38.515 27.016
55.962 3.738
65.258 -9.447
15.649 -15.549
48.523 -7.606
41.640 -20.690
66.720 -3.373
52.396 30.526
25.661 35.459
3.868 46.729
19.291 26.678
35.253 55.241
29.565 44.215
16.785 11.609
41.430 34.634
30.622 15.999
50.742 -15.496
55.542 32.607
60.850 16.654
62.368 28.321
56.883 -4.583
54.944 21.092
48.933 16.726
48.759 28.113
67.259 1.820
39.197 -15.448
40.765 -17.954
33.698 -20.424
30.045 -4.521
31.679 -21.751
42.853 -9.953
25.493 -10.766
52.019 -20.346
45.238 0.458
30.370 -23.359
48.544 -19.390
36.916 7.710
73.050 -1.591
44.779 4.821
32.163 -10.338
16.732 19.466
31.298 -6.528
26.701 37.342
71.272 25.388
24.108 36.401
30.059 -20.182
39.727 -10.499
42.194 -12.523
25.117 -4.342
28.612 15.386
32.996 38.447
18.625 41.697
36.234 41.543
46.108 33.897
49.543 15.715
23.963 24.001
22.851 50.173
38.079 48.897
46.481 33.949
62.398 34.576
45.344 15.548
59.498 45.463
36.563 57.029
17.947 18.601
32.355 -18.856
41.221 -10.683
51.406 2.317
61.461 24.928
52.145 23.131
47.714 24.276
5.066 41.915
37.189 31.248
19.625 31.825
15.082 29.134
27.158 32.378
29.164 32.381
32.365 46.146
14.649 37.214
39.789 50.523
30.093 51.132
32.472 24.536
30.307 12.676
53.651 4.884
34.150 31.565
29.786 30.821
9.202 30.768
24.726 33.753
37.278 28.831
33.119 -0.974
29.050 -2.264
9.532 23.599
11.066 50.095
12.865 38.369
31.076 38.890
24.820 40.713
10.522 8.989
15.426 40.367
-0.962 22.429
40.622 -18.962
73.536 13.877
54.924 1.466
21.614 29.840
32.815 50.266
10.282 50.325
35.617 53.250
24.134 40.948
30.607 50.003
63.004 9.706
60.608 16.174
51.055 -19.946
26.062 -13.455
34.243 -24.113
36.497 19.646
57.578 -16.619
68.324 23.283
27.440 40.911
72.392 21.157
35.132 -7.334
30.109 6.334
20.819 36.251
27.919 53.556
27.262 39.666
58.650 31.869
64.808 35.381
20.640 50.722
22.678 40.444
59.055 21.099
44.884 -5.396
34.899 -15.376
35.302 -14.651
8.685 30.081
57.373 6.731
69.255 17.976
63.423 -8.347
54.532 -6.622
68.061 0.895
57.259 -8.106
64.530 8.111
43.587 25.682
66.523 -5.333
64.299 -6.036
52.844 9.841
53.672 -12.411
67.925 4.038
38.233 16.625
47.589 13.934
30.215 57.267
41.876 38.081
66.813 0.469
53.409 27.425
36.977 11.122
26.373 -12.219
39.860 36.485
48.599 48.994
46.506 17.711
26.023 -12.563
53.847 -2.357
33.889 -18.086
69.099 2.525
53.002 -22.751
26.523 1.025
7.035 9.735
15.558 6.763
33.899 3.581
49.063 -0.109
45.060 1.678
50.496 25.238
62.491 33.290
41.614 46.003
64.253 5.483
48.706 33.330
35.906 -12.206
25.400 20.576
32.918 28.749
43.980 50.985
49.154 45.729
58.741 18.945
68.028 3.127
47.314 18.003
35.208 12.888
47.655 51.869
63.807 32.104
64.364 23.143
53.852 8.298
42.072 24.078
40.507 19.244
48.259 42.959
17.706 40.655
8.494 60.126
50.383 14.139
61.706 -4.219
65.478 -10.922
61.735 -8.164
51.130 1.934
58.490 -6.516
62.859 -0.657
68.600 30.614
54.488 24.702
48.874 -2.233
44.168 3.194
25.424 23.353
30.565 20.207
60.974 38.149
34.214 21.691
21.092 10.242
25.428 3.852
50.081 37.619
10.995 38.100
22.245 11.784
53.539 36.132
63.937 35.071
49.221 22.957
65.986 11.536
63.648 8.450
31.236 24.146
51.611 -7.893
34.025 -16.417
31.809 -9.219
22.735 29.433
59.605 17.730
70.960 21.860
74.242 11.889
51.566 47.542
50.333 34.835
10.128 33.832
35.231 55.804
5.385 35.838
36.766 -5.898
37.214 -23.840
33.828 9.488
34.413 4.616
41.453 12.023
31.976 2.270
34.473 22.001
36.315 -13.207
60.612 -2.228
52.711 -22.265
59.543 -16.481
39.927 -5.329
50.365 8.430
65.725 19.705
64.559 25.399
63.721 25.430
59.446 8.785
53.747 43.996
25.775 52.387
38.667 44.213
12.246 43.949
12.041 44.731
19.579 31.787
28.173 -0.389
70.958 14.676
68.072 -7.926
32.954 -17.889
42.081 -3.071
45.765 -31.682
47.561 -21.867
32.820 0.306
18.137 5.693
11.969 43.912
23.419 10.031
25.176 30.461
16.992 14.551
12.472 23.884
54.588 46.413
21.327 43.768
10.256 21.850
22.258 49.344
12.600 45.065
13.855 49.392
15.669 47.457
41.596 53.280
44.243 42.823
21.851 50.314
23.037 34.963
56.867 46.002
39.832 34.230
60.788 36.590
29.921 36.660
64.199 4.608
63.335 -5.549
50.779 32.060
54.987 -6.965
62.005 -6.609
51.375 20.600
52.429 0.974
46.321 -18.509
39.276 -22.222
69.321 2.719
51.468 -7.509
35.182 -9.457
59.264 -11.015
56.049 18.690
62.921 10.003
46.195 51.291
33.034 43.544
69.419 26.418
55.489 -8.651
45.442 -10.463
31.308 -20.070
45.567 -25.285
56.587 -14.495
48.407 -16.875
62.701 31.843
23.086 38.395
11.272 43.869
22.690 39.041
70.397 9.065
36.217 25.109
17.076 -0.907
11.207 13.796
52.440 23.598
50.939 -7.985
30.823 10.152
33.988 10.102
10.189 25.518
45.037 40.602
39.254 -9.156
38.403 -9.476
35.137 -4.303
66.286 -2.531
34.725 -4.664
54.536 -18.126
48.811 -13.914
45.791 5.993
57.574 -7.429
49.926 -14.791
58.287 -2.653
42.099 -9.742
27.908 3.922
28.334 -2.506
45.105 36.517
44.863 29.139
47.077 36.979
20.590 48.164
22.183 32.340
32.137 8.741
25.872 49.665
48.382 32.001
28.191 34.392
25.934 4.224
17.823 44.640
16.225 38.042
54.529 35.928
37.117 33.952
8.764 26.515
60.240 2.527
32.516 25.283
14.160 42.804
53.815 44.323
66.867 23.028
61.064 24.517
39.704 19.431
34.641 -3.397
16.748 36.638
22.326 55.443
47.121 26.983
45.079 33.626
27.885 29.763
35.666 15.148
44.308 -1.743
38.671 -15.323
61.037 -16.917
44.854 -22.951
43.903 0.359
55.191 16.016
57.510 25.089
50.641 22.813
66.847 31.087
37.315 39.485
-0.301 28.691
11.175 47.904
52.438 6.332
54.475 -8.520
38.621 -29.818
51.080 7.184
53.794 11.987
46.519 0.953
46.889 47.966
58.381 11.097
59.554 -14.679
25.440 -1.305
58.474 38.964
52.129 41.276
30.877 24.447
65.054 1.971
45.360 2.830
39.965 -1.560
49.596 11.453
27.775 1.010
47.602 0.352
18.091 -16.856
22.156 -15.655
56.631 -12.627
52.883 8.261
24.345 35.558
18.461 35.712
3.804 25.695
8.065 37.322
7.020 38.263
2.525 27.024
16.905 42.943
29.828 43.674
34.489 29.863
31.615 54.291
26.950 48.781
25.528 42.232
5.862 52.104
24.431 50.823
30.506 53.778
24.986 44.223
12.547 30.031
33.155 50.258
29.244 -7.312
37.324 -4.895
68.449 4.261
55.456 17.333
45.954 35.905
50.490 47.743
27.799 43.905
20.962 48.898
68.004 23.553
65.059 8.463
55.063 -14.800
56.343 -20.959
49.449 -7.932
40.601 -17.895
51.652 -0.324
35.693 -1.626
41.571 16.230
32.084 -6.304
54.303 -24.742
69.799 5.878
55.804 27.026
52.842 42.013
39.115 22.842
40.158 53.379
42.428 35.817
44.686 30.458
11.708 39.766
34.810 12.271
21.226 43.004
28.699 55.980
44.642 44.007
40.239 40.694
4.984 41.636
30.112 -7.867
42.148 -22.603
50.856 -19.322
33.558 -19.003
61.963 30.505
63.344 34.257
56.555 -4.463
34.368 5.474
35.429 45.472
50.235 27.823
29.927 46.320
39.931 38.285
37.455 -13.971
58.804 43.375
33.237 15.568
35.890 4.081
35.539 -18.311
45.959 10.306
61.421 -9.193
66.729 14.806
55.696 8.343
54.038 35.077
53.017 17.875
21.711 25.262
10.493 -0.097
40.049 -13.101
48.280 42.290
33.735 47.443
19.942 49.562
14.978 53.399
37.249 39.911
15.806 36.831
43.799 28.412
12.565 34.880
25.553 44.649
34.741 28.744
23.797 22.298
46.978 42.437
12.372 53.808
17.732 34.084
19.332 -12.230
44.957 -19.579
39.851 -19.577
58.314 -20.260
49.456 3.438
28.667 32.212
25.404 47.478
10.926 29.219
27.249 28.481
33.040 24.562
36.689 49.841
25.756 42.094
54.081 43.996
47.372 26.549
64.007 4.942
68.320 14.399
68.418 24.255
47.265 48.092
57.801 28.696
29.884 41.400
28.002 42.320
26.821 25.506
37.015 33.673
64.038 -12.486
40.581 -9.768
42.425 1.868
46.127 7.285
51.959 3.851
40.036 3.382
13.053 10.961
16.668 46.556
43.477 31.413
20.891 35.294
31.383 14.320
43.105 -2.592
50.176 29.058
47.775 -12.295
70.301 -4.119
57.995 1.756
35.643 -18.577
39.555 -1.630
66.385 3.093
69.918 11.850
36.394 48.744
33.454 36.076
47.809 35.636
66.331 17.120
30.863 -12.525
36.669 -18.263
56.052 -0.196
36.488 27.912
38.929 -5.396
33.024 11.671
32.903 28.824
53.081 28.305
13.383 46.023
51.621 34.514
59.181 18.243
46.613 38.067
24.047 10.560
44.721 28.717
7.684 42.710
0.556 41.424
1.630 30.636
18.558 50.877
18.541 39.439
13.344 34.047
61.265 19.665
45.210 -13.333
44.983 -18.342
62.365 0.523
59.375 -6.582
62.064 8.035
46.188 -13.479
45.962 -21.207
49.359 -13.651
47.818 -5.038
24.720 -3.324
34.159 27.567
55.928 29.466
67.097 0.679
67.491 11.448
48.201 -17.083
46.794 -21.077
52.488 -14.755
49.861 0.200
56.814 -31.935
56.739 -2.246
50.874 -11.126
44.072 -2.931
56.231 -7.201
42.389 2.357
54.027 25.033
33.773 25.050
43.232 -6.869
65.195 14.875
38.851 49.697
30.402 32.373
30.770 -2.444
29.259 1.396
23.460 -5.185
38.011 -0.727
49.071 11.549
70.231 18.379
60.386 41.358
50.705 -1.175
61.182 19.120
60.439 12.097
35.156 7.840
24.148 34.853
18.665 37.647
46.643 46.567
72.994 17.583
51.779 -0.307
22.154 -4.496
34.543 -6.753
25.969 29.826
17.939 49.114
58.460 41.995
31.983 8.606
63.749 15.254
41.358 9.571
49.567 -14.291
27.804 31.371
39.580 18.780
25.343 62.088
5.288 42.194
39.405 16.859
67.465 0.156
58.711 -5.524
41.310 4.268
23.019 39.385
49.225 5.753
61.336 11.056
43.494 39.164
12.033 25.568
55.497 34.373
67.762 21.950
42.299 47.626
47.211 42.440
40.256 29.762
22.345 -1.391
16.385 -4.435
33.653 17.214
56.994 15.120
42.741 -9.428
39.802 26.032
42.957 25.868
40.668 -5.697
48.363 -3.004
34.046 20.042
6.503 35.813
3.214 25.460
32.317 47.328
50.032 45.305
46.587 45.989
39.191 4.062
27.344 7.674
29.720 16.569
25.898 16.150
47.755 -12.071
58.853 -14.327
58.855 -8.330
55.988 -13.686
40.688 -1.748
47.487 -23.359
32.809 -19.606
45.797 -0.891
45.079 46.556
41.964 5.295
28.018 32.812
16.196 27.433
29.633 43.196
37.197 43.652
37.035 36.283
25.952 33.824
51.796 3.921
56.599 -1.224
37.297 38.667
26.350 19.198
44.755 29.265
42.846 11.677
63.477 6.259
70.780 15.011
51.568 33.717
49.872 33.628
48.192 11.835
21.172 35.615
32.647 48.284
42.124 50.826
66.474 11.298
30.224 20.739
35.942 24.585
27.530 34.623
36.029 42.230
38.845 19.903
36.792 43.408
34.110 25.596
43.600 -13.131
45.570 -5.989
57.507 -14.274
48.753 32.414
48.780 35.966
35.737 46.260
28.360 34.882
55.942 37.209
40.847 34.713
60.330 9.363
50.683 39.380
54.732 32.362
30.371 41.595
38.616 36.253
38.782 21.968
20.400 47.765
36.832 45.125
46.748 32.232
69.933 28.316
56.992 37.338
1.489 13.920
10.728 23.952
14.003 20.881
61.833 35.535
52.207 9.447
67.698 2.901
59.247 7.569
26.901 -5.975
36.801 -14.019
64.303 3.140
49.721 37.990
63.972 36.700
43.255 10.696
33.009 19.557
22.058 26.695
12.781 38.483
19.254 44.942
20.743 51.729
19.343 41.553
22.774 55.827
24.997 49.937
32.588 44.597
47.277 43.391
57.209 41.263
66.706 22.809
66.973 33.146
56.803 44.001
74.092 14.873
48.548 -2.005
39.848 -6.402
14.866 28.637
6.130 19.697
44.825 45.102
67.573 23.423
49.827 16.277
64.857 4.671
71.849 25.263
41.918 45.500
26.817 52.658
25.853 48.542
42.361 0.310
24.490 37.859
43.737 49.443
42.276 54.326
19.744 22.228
39.227 26.831
56.049 27.709
37.761 -19.764
46.590 -11.850
50.280 -0.252
66.506 17.582
42.338 -19.566
33.946 27.387
25.840 40.323
16.952 39.261
21.331 42.085
33.810 37.696
46.652 45.125
59.107 -2.905
49.352 -1.091
60.482 -12.272
55.002 14.379
23.155 50.663
11.375 38.726
20.236 27.418
9.448 40.075
34.506 32.272
55.962 38.421
38.859 34.799
21.352 7.775
40.091 5.148
44.623 -3.807
34.453 -16.043
30.346 -3.074
44.423 -23.680
29.191 -14.148
42.897 -21.627
31.801 -16.859
50.659 0.445
53.781 -17.958
33.546 -8.260
41.246 -16.465
32.482 -31.680
39.899 0.779
54.800 -7.150
32.148 -12.046
55.107 18.902
63.406 15.679
49.185 40.411
30.038 39.565
5.399 48.795
3.755 47.252
49.225 20.761
42.432 36.202
63.828 -2.155
48.841 34.117
44.120 -7.911
47.110 0.030
62.201 -1.810
27.132 2.876
3.506 9.171
22.163 30.060
49.343 23.364
55.243 4.434
51.482 -1.501
61.899 20.718
49.937 31.636
9.330 35.867
18.389 10.697
21.518 14.820
24.819 38.982
16.511 32.359
41.707 28.387
39.951 42.005
66.399 32.420
70.876 23.174
61.700 -14.640
39.549 -21.163
46.217 -7.152
37.827 9.395
18.110 31.504
11.564 49.631
19.797 7.046
12.223 9.516
19.854 48.375
19.205 39.265
9.908 46.976
5.910 35.998
55.571 4.400
11.064 46.485
4.374 52.265
5.490 41.574
65.505 2.942
40.652 36.073
56.178 20.957
34.241 -2.435
57.341 -3.121
50.573 -15.295
52.886 -14.525
49.194 -3.690
49.521 -2.165
68.878 16.507
43.236 -6.557
57.128 5.586
54.433 -2.153
29.168 -4.010
23.336 1.861
19.639 21.885
44.149 40.555
32.046 34.450
18.678 44.728
6.574 38.175
48.739 32.996
27.305 36.892
49.855 40.250
72.745 5.345
69.056 27.862
58.324 16.307
26.939 14.534
28.294 13.086
42.697 16.615
31.201 26.734
50.924 33.112
40.822 2.815
48.416 14.893
37.405 39.176
66.004 29.877
70.832 15.569
41.157 10.395
34.343 22.817
15.150 41.334
15.832 41.916
3.905 46.568
6.060 39.736
43.429 40.840
50.335 -5.285
32.484 -27.183
56.872 -10.304
48.296 -2.549
66.997 -12.083
36.122 13.947
35.580 42.242
27.240 -19.439
61.869 -7.261
58.111 -9.029
31.041 -20.736
42.027 -24.151
35.509 11.579
52.790 -13.792
53.211 1.696
54.453 13.121
57.568 -1.009
73.739 11.892
36.000 42.785
38.472 41.302
18.661 40.007
48.893 30.514
40.493 35.707
8.097 34.090
-2.665 19.916
31.860 28.155
54.436 12.801
36.111 -26.969
31.201 -33.279
53.590 -2.370
18.156 7.097
3.326 9.697
19.024 4.745
29.377 17.596
49.521 -12.567
63.116 8.764
38.755 -5.472
42.443 -7.779
39.299 25.324
45.591 30.731
41.412 43.073
34.857 48.423
4.085 25.088
14.190 45.314
30.624 20.359
41.535 41.020
28.169 55.111
24.703 23.090
-1.755 35.294
11.984 34.341
14.452 27.852
-8.849 36.178
13.261 24.214
9.034 26.737
22.221 -10.923
22.529 18.945
31.482 -19.915
43.225 13.156
66.717 20.723
25.507 40.713
64.536 10.301
59.806 38.973
58.624 35.143
17.783 53.458
37.019 51.342
55.384 20.407
63.787 5.239
54.950 -6.069
32.045 -24.797
27.338 -21.065
68.459 0.958
45.293 -18.423
47.755 6.539
29.952 -15.294
54.662 -14.190
62.960 -13.971
67.539 11.373
68.396 34.591
28.083 13.922
25.995 -3.765
31.570 -27.628
54.312 -6.452
37.852 43.655
63.594 34.458
58.665 23.469
42.394 22.835
47.543 18.426
41.922 49.489
13.263 60.648
53.441 43.600
55.460 21.182
42.209 -6.352
54.053 -6.969
43.994 -8.949
53.359 37.918
52.346 34.278
38.030 26.548
17.124 12.005
21.257 18.886
57.991 33.176
64.167 2.004
18.827 5.057
39.137 -15.733
52.599 -1.870
32.049 22.935
16.344 43.752
54.600 12.285
67.630 34.169
70.949 22.216
44.508 21.239
36.088 -9.580
58.198 -19.983
61.480 -7.362
65.615 7.677
47.563 36.168
14.277 39.468
12.831 38.013
5.253 41.841
23.559 -20.789
17.417 -9.386
49.578 8.323
43.461 30.083
39.517 -3.857
41.469 12.743
72.421 15.725
38.527 -9.112
39.734 26.494
32.398 47.456
59.714 41.124
69.196 23.157
38.181 -16.185
44.509 -0.435
63.918 8.511
26.262 21.523
33.127 7.671
60.790 -19.915
60.065 -12.157
59.083 -10.662
52.947 -14.203
67.765 21.763
64.781 11.710
43.034 -22.578
47.626 -18.718
57.472 -2.092
28.596 27.292
19.470 30.472
43.828 20.698
49.722 49.506
45.746 46.941
51.895 42.739
25.254 53.233
20.001 53.630
45.290 51.639
24.717 46.034
13.538 37.946
35.693 35.909
48.243 33.238
26.062 40.567
47.786 35.387
42.580 15.038
15.717 40.465
43.133 28.329
52.252 39.333
4.943 36.442
11.889 35.928
9.968 22.298
11.927 31.993
25.095 17.940
48.897 39.401
39.047 36.387
37.484 48.038
32.698 23.462
33.397 46.681
58.426 36.028
53.842 45.029
56.465 4.664
50.043 2.999
59.200 22.056
55.741 -11.841
17.428 6.087
5.856 17.524
32.458 39.550
55.220 37.657
70.917 19.495
43.288 27.559
-2.417 34.835
3.513 11.846
66.078 10.033
38.421 47.050
33.171 25.902
26.328 10.065
21.198 51.498
4.954 41.862
36.255 42.798
17.388 34.051
26.189 55.742
55.050 35.827
40.650 54.298
32.845 50.671
16.399 50.820
5.073 41.420
50.761 12.342
34.478 51.686
7.158 32.293
35.344 6.208
29.297 22.993
50.196 42.181
40.808 40.960
38.481 38.398
20.920 10.709
33.105 25.321
45.208 -8.279
55.183 -12.931
62.837 -2.171
38.006 -15.679
41.061 3.369
51.705 -19.592
50.427 -9.324
52.444 -17.064
55.632 17.980
46.927 -4.347
60.830 -10.690
36.077 7.315
34.446 24.462
39.445 49.239
29.910 32.200
50.303 12.815
74.672 9.628
58.444 7.891
58.132 0.259
65.422 11.003
60.479 33.457
44.267 49.602
37.872 52.328
52.235 45.444
52.368 46.093
37.763 42.808
46.860 49.948
37.039 53.745
32.534 50.394
53.393 11.415
28.341 -4.184
50.903 2.406
45.141 -26.139
45.988 1.196
46.828 -4.879
46.801 -8.305
44.785 -15.043
41.737 -1.328
60.921 22.195
60.606 31.134
64.916 25.679
69.691 16.461
48.143 -2.489
59.088 15.885
31.421 -8.632
32.607 -0.812
56.488 -13.813
32.218 14.410
61.508 -5.038
40.711 -6.455
30.001 10.543
63.188 -4.754
49.065 -7.174
43.041 -21.526
27.264 -22.877
52.993 -10.959
37.817 4.213
16.030 37.044
30.064 30.785
39.426 0.595
59.266 -4.607
66.401 7.398
41.426 17.815
56.377 -18.402
51.255 -0.758
63.405 -1.233
54.892 -17.461
41.757 30.167
33.910 23.603
28.025 -6.232
23.492 -12.408
38.915 -6.973
66.704 15.912
20.919 10.096
26.522 10.207
32.966 22.846
60.912 2.077
48.184 10.152
66.764 7.769
34.156 13.939
34.394 22.786
37.489 14.440
48.248 19.099
24.021 26.951
15.855 39.287
27.478 54.387
27.589 39.892
51.380 2.443
58.113 11.421
14.200 33.123
50.161 32.193
38.600 36.184
41.155 6.571
41.263 2.037
43.946 -13.245
48.323 -17.406
49.472 -8.575
17.403 21.218
16.002 43.411
8.747 34.285
22.635 26.268
48.438 44.654
20.875 36.311
20.701 20.426
21.353 18.692
37.689 15.311
41.489 7.374
43.491 18.662
45.058 -3.988
46.365 11.294
39.822 22.626
21.844 23.052
37.458 46.131
60.533 1.345
70.132 8.749
49.943 -6.342
24.089 32.420
27.760 48.978
31.493 25.439
60.008 23.379
48.961 -3.789
27.232 1.510
53.991 -11.754
23.624 30.164
21.667 39.947
28.093 37.548
23.740 6.746
57.924 -12.375
47.307 -16.981
45.242 -19.814
61.168 -2.552
60.750 36.953
39.787 30.078
26.765 31.411
7.771 59.040
21.570 51.945
45.641 32.336
41.450 45.586
53.562 37.313
74.959 1.550
46.511 -25.848
59.306 -15.285
60.551 -12.195
66.792 -0.808
46.848 -13.245
53.806 -3.463
52.434 -11.172
53.438 2.335
49.260 -17.477
42.775 -8.150
33.884 -14.315
31.824 15.959
40.718 6.712
51.827 -19.094
68.428 3.694
58.276 -2.218
38.166 -10.316
68.521 7.069
38.688 1.731
48.986 -5.730
58.834 -7.086
32.506 -19.057
4.519 -15.326
20.313 6.004
44.207 15.103
54.213 -4.062
54.301 -26.101
46.293 24.766
39.529 45.025
21.651 48.253
28.106 33.514
30.223 47.383
5.775 28.150
16.490 30.679
22.259 -0.095
23.333 18.119
13.348 19.756
14.632 42.257
24.327 45.705
8.729 51.748
5.454 41.691
40.737 -16.352
34.687 -24.229
51.898 -13.364
60.020 -11.018
50.558 -0.462
54.908 -11.547
48.512 15.580
55.185 34.581
15.514 2.231
42.290 48.035
17.901 43.991
51.034 23.049
52.456 -4.629
63.129 10.786
62.494 20.457
40.200 32.973
47.851 22.600
55.916 20.344
38.102 42.620
61.012 37.885
51.689 6.150
52.884 -12.284
53.614 -11.921
53.086 -9.325
25.315 -18.396
59.506 1.756
42.132 27.551
43.744 46.165
42.986 28.707
50.840 36.587
23.471 33.834
44.698 44.451
38.764 30.591
42.357 3.442
64.935 8.217
43.256 41.573
51.546 -6.167
26.694 19.217
31.166 11.192
21.017 18.123
18.266 42.150
5.436 41.192
34.944 38.511
57.801 32.609
55.214 17.714
59.751 -4.445
32.948 -32.669
20.541 16.478
63.575 38.162
48.101 45.242
22.100 27.392
20.975 33.430
53.528 8.548
32.088 15.997
30.000 28.917
27.461 50.475
38.917 45.404
46.711 -1.307
40.521 -8.306
62.509 -10.607
63.892 -10.775
44.844 -13.166
59.051 11.683
61.196 14.110
55.452 8.898
65.876 34.941
52.336 20.573
30.663 14.850
31.061 49.187
55.948 28.045
56.033 14.488
38.287 -3.957
5.054 48.771
39.598 34.903
38.758 21.110
43.902 -14.193
68.833 10.017
58.359 2.347
51.419 -10.845
48.985 -15.746
60.143 -0.810
63.498 20.148
54.152 6.595
49.249 18.209
7.126 25.005
7.880 40.280
25.017 45.454
5.254 41.240
28.127 30.817
38.514 16.238
74.104 6.011
60.625 -2.707
65.454 -9.663
49.591 -0.186
56.470 18.989
15.184 52.108
4.018 46.672
27.568 38.034
22.484 48.710
24.943 42.638
47.466 32.045
2.983 45.992
26.671 42.403
53.837 32.740
41.550 7.183
43.789 33.492
52.088 26.980
47.816 -21.987
44.588 19.270
45.314 35.258
62.853 0.233
62.019 7.593
55.627 -10.181
57.089 25.231
53.664 8.228
64.364 1.218
55.277 -17.124
40.243 -25.852
57.890 11.580
28.063 38.125
20.915 25.549
21.371 43.652
12.826 44.673
28.912 40.283
39.896 51.794
33.260 46.534
56.499 46.041
23.631 40.552
33.419 50.003
14.714 39.943
30.570 62.577
20.475 38.970
32.241 28.089
35.859 52.159
36.275 42.056
3.876 47.495
42.257 25.232
69.328 2.602
53.966 -9.211
58.130 -2.560
42.564 29.999
20.861 36.842
19.361 20.014
41.108 6.175
23.058 28.003
49.940 33.232
52.026 29.948
30.298 47.828
2.850 49.851
9.676 35.235
4.819 40.910
11.991 35.312
34.790 54.751
27.959 53.774
22.411 30.052
15.794 39.771
30.904 21.511
50.030 9.827
66.466 -4.346
43.657 -17.198
54.475 -14.243
63.408 -5.452
67.709 -2.481
48.745 -4.690
48.148 -18.808
31.614 -7.856
36.384 12.527
29.471 44.062
21.507 31.945
25.257 54.818
49.693 -7.432
62.039 -10.187
53.960 -12.095
32.178 7.976
55.126 -5.910
54.038 -14.581
55.497 36.384
66.026 22.395
21.223 36.165
49.941 9.336
42.866 -19.259
35.151 -18.044
61.731 0.743
56.988 -10.186
39.538 12.606
48.509 3.571
35.744 9.214
40.993 45.517
24.333 43.714
15.104 8.838
35.209 -23.938
58.054 1.777
34.536 39.631
49.374 37.952
34.826 26.054
24.913 21.583
56.055 42.244
54.455 41.929
8.143 45.996
13.312 42.076
16.424 38.604
23.030 45.798
49.163 49.202
54.009 19.022
64.696 14.168
64.654 35.045
20.886 37.823
20.254 50.480
15.715 28.421
39.198 5.770
58.405 24.015
51.213 8.827
27.101 -2.907
47.954 -2.429
39.742 36.721
17.687 33.643
20.892 45.439
5.197 41.227
49.209 14.990
43.583 -2.860
32.839 -15.687
33.476 43.151
24.306 23.580
62.307 24.638
35.529 8.037
49.855 -8.709
48.035 -22.482
29.434 -14.630
51.848 4.122
46.288 -3.591
25.763 -22.420
33.202 -3.722
16.779 27.449
34.246 45.979
29.264 44.226
55.653 19.633
20.724 52.159
57.474 2.866
48.631 -6.154
46.746 10.568
48.905 -19.030
44.009 28.022
24.992 1.544
37.328 -25.436
52.094 -15.352
53.070 7.883
62.354 -8.968
55.552 -15.903
53.134 -6.685
58.991 2.610
57.468 34.486
32.702 -5.038
20.738 1.457
35.485 15.100
33.750 -6.482
43.918 -13.853
39.114 6.486
16.897 3.097
18.859 42.150
23.875 28.664
57.010 -3.504
61.427 -3.876
67.967 -6.934
43.052 -13.712
44.366 -21.159
31.887 10.172
47.523 -14.775
17.306 12.374
20.761 12.131
32.454 2.349
28.315 -16.437
36.866 -16.092
55.361 11.578
48.136 6.441
16.621 -18.136
66.009 -0.942
64.819 29.563
58.710 0.336
60.849 32.872
28.456 40.078
54.984 29.020
53.271 -23.987
53.034 -23.074
46.922 -17.199
25.307 -6.166
48.709 16.280
72.267 10.245
62.246 18.094
65.642 30.018
38.370 50.321
56.091 38.834
27.193 13.248
34.695 22.540
17.893 32.335
29.940 43.616
33.876 43.146
64.315 15.005
45.150 -17.348
59.557 -6.313
42.726 3.467
45.684 -6.109
58.531 10.714
59.346 6.255
59.625 -9.377
32.180 -12.974
38.569 -5.923
34.434 -15.416
34.080 26.637
26.336 0.378
26.254 20.943
28.627 47.619
32.292 45.300
14.581 41.173
52.866 34.651
48.681 29.917
24.869 46.983
12.822 20.641
4.087 24.847
50.143 -11.597
38.847 3.398
37.911 23.714
24.285 38.178
67.794 23.633
58.116 6.081
58.388 22.787
66.291 15.368
66.239 25.599
41.157 -12.807
54.882 -6.164
61.898 -7.100
36.180 -27.020
36.419 2.905
39.187 36.396
20.742 28.382
5.901 34.637
36.673 18.639
28.835 53.198
15.446 36.626
17.372 49.587
51.643 34.577
52.780 37.162
52.127 37.106
34.080 46.445
26.875 46.639
31.739 52.630
46.910 21.077
24.260 -12.905
31.415 -4.868
53.006 36.533
23.517 28.475
29.374 23.817
67.856 34.338
63.319 35.162
32.645 41.083
63.382 39.837
55.952 33.423
32.830 -31.555
46.904 4.719
45.655 -13.216
37.407 -13.432
53.141 2.976
48.285 -3.296
64.567 -4.129
47.520 3.495
21.785 28.981
57.567 36.328
55.453 35.459
65.660 32.142
53.272 36.457
55.362 34.711
14.939 55.585
57.635 20.955
55.774 -10.579
52.626 -9.768
51.389 -1.862
54.260 27.815
39.950 50.392
24.345 16.002
28.511 19.881
38.093 44.214
24.908 43.791
35.800 -6.988
42.326 2.987
30.678 29.135
4.367 21.668
40.519 12.115
27.574 22.484
27.365 31.842
23.305 28.894
52.598 46.352
62.123 37.733
63.977 21.356
59.813 10.893
42.449 -5.865
50.598 2.276
33.735 21.198
22.790 32.561
28.114 39.496
40.670 -7.327
71.139 -5.984
38.931 -18.665
33.144 -9.857
62.823 14.417
59.649 -9.161
39.280 -20.183
38.518 -14.402
53.291 -18.618
42.703 -0.143
30.659 -13.778
53.567 -6.807
47.679 17.536
60.985 -1.618
62.352 -0.756
24.205 21.536
40.937 30.584
15.264 40.612
24.891 46.136
62.793 -0.217
31.358 -20.904
28.134 -25.254
22.074 -10.439
43.573 -9.891
60.777 9.553
61.535 23.692
36.188 20.436
25.844 47.040
28.788 20.798
49.437 27.024
37.291 0.471
15.380 -15.523
14.743 8.649
45.279 23.481
52.304 26.153
24.261 40.361
47.702 37.038
53.925 4.566
22.745 6.777
22.502 -13.793
45.113 -5.891
61.435 5.189
35.854 -13.299
41.190 -8.622
50.345 -4.768
31.709 -26.636
27.391 -16.171
62.301 5.309
57.747 -6.135
43.343 30.458
33.458 -3.030
46.317 48.364
37.763 40.988
42.301 50.511
18.035 41.260
53.607 45.644
64.551 36.599
67.531 33.102
40.296 45.417
47.935 38.174
49.956 52.484
48.008 43.585
71.829 17.374
44.755 22.701
24.310 -1.624
39.780 -18.619
62.500 -4.975
41.522 -26.630
58.040 -12.531
60.937 18.083
33.962 53.897
25.231 34.791
47.187 39.410
23.125 43.463
43.231 -0.460
58.081 -8.003
47.006 -7.110
65.304 -1.148
49.764 -10.626
41.234 -10.982
15.072 -2.136
41.310 38.241
31.747 28.376
15.640 25.911
48.641 42.554
39.005 33.538
48.893 23.905
30.928 24.556
28.592 6.677
42.128 17.175
12.724 17.306
30.325 19.188
40.633 49.988
43.236 39.720
46.063 35.417
51.301 24.678
53.994 -1.240
72.331 5.496
48.565 9.119
23.859 38.249
33.998 18.672
32.786 -8.717
32.817 -18.860
15.325 10.380
58.822 3.678
29.792 -11.051
53.135 -23.156
50.554 -15.556
44.682 -24.502
40.664 33.783
36.526 58.428
38.096 45.721
39.148 35.071
51.945 34.243
22.656 16.082
34.908 28.023
55.220 9.111
64.150 16.166
65.402 21.907
31.005 36.968
17.939 44.489
8.502 33.563
29.596 -0.790
20.654 29.197
17.450 14.518
-6.997 37.413
15.063 50.943
10.005 44.484
15.572 42.033
18.215 10.541
37.468 31.629
54.660 41.313
38.132 46.160
52.216 23.611
46.885 -5.955
32.730 -23.971
57.293 -1.709
61.602 3.377
35.129 48.882
18.743 36.836
43.950 33.080
34.724 54.323
18.133 41.090
36.990 21.704
15.786 23.372
37.512 12.142
15.012 33.801
13.709 43.670
8.762 31.506
40.634 5.755
23.072 -18.220
65.848 -13.774
55.950 -7.388
34.818 -21.984
47.426 -13.671
23.512 -20.311
64.247 -12.173
43.377 -24.456
45.564 9.730
25.474 -1.044
5.906 28.189
34.748 46.192
38.698 36.307
28.683 39.586
9.519 13.256
19.318 9.009
25.115 24.889
21.662 47.439
18.851 35.860
49.293 51.922
56.774 13.859
52.353 -14.009
67.173 18.197
58.709 20.257
35.467 -11.773
35.663 -13.938
44.535 2.540
34.329 3.324
55.938 -1.660
62.570 4.832
55.293 -3.259
59.999 24.168
65.375 22.055
59.677 5.509
28.903 28.500
24.813 -16.437
27.263 -0.700
30.029 10.960
43.143 31.718
48.812 -8.892
54.882 -17.148
61.262 -0.479
57.505 -14.046
61.799 -3.286
45.075 -16.123
32.330 15.714
45.656 22.572
44.726 -0.753
53.432 -12.844
37.455 -15.094
59.022 -6.984
36.201 11.059
44.111 35.495
42.043 46.381
28.458 47.254
40.122 34.139
18.775 29.984
27.434 56.126
31.990 45.296
38.919 24.646
6.382 43.120
37.403 14.360
18.644 -9.400
13.257 5.963
30.398 -8.235
46.369 -7.492
47.354 -6.138
54.997 -7.428
59.860 34.500
41.340 33.122
17.094 32.787
56.313 40.325
16.251 27.230
35.426 27.682
56.481 24.519
8.125 15.343
26.520 42.443
43.165 39.517
41.606 46.174
38.710 29.037
64.047 24.978
54.370 8.942
28.051 24.856
27.887 8.891
39.823 -9.690
44.818 -22.850
51.060 -15.722
61.357 7.438
66.156 5.749
66.925 31.452
40.559 41.118
64.476 23.722
22.891 39.453
28.170 42.453
42.418 34.830
51.888 7.008
18.965 15.093
29.855 13.998
51.294 -7.300
16.260 -9.822
24.118 24.424
14.009 38.212
1.264 35.295
29.091 48.786
39.742 40.118
28.012 45.642
39.125 37.722
15.357 31.904
30.169 54.066
47.568 -19.224
45.329 -12.628
58.566 -6.469
43.405 18.829
49.256 6.853
40.094 40.092
66.633 11.999
42.879 -19.917
56.799 -6.651
24.705 -21.818
21.556 -20.379
61.656 31.018
37.828 43.308
3.142 40.013
27.946 10.924
30.991 -5.237
28.858 -7.212
39.962 19.725
55.209 8.837
50.809 -4.034
65.971 -2.608
70.253 0.773
22.764 43.287
33.586 18.206
46.018 17.499
41.110 22.504
57.499 38.581
63.518 25.424
65.728 19.302
33.013 15.158
25.208 40.495
44.237 39.055
16.771 51.210
40.135 41.536
53.457 42.685
66.182 9.849
32.114 39.065
50.884 50.643
49.541 47.098
20.506 43.294
13.965 40.615
27.205 47.277
12.725 30.260
12.521 42.244
55.208 23.633
53.723 44.034
39.326 47.305
53.808 38.588
18.869 56.331
2.507 27.697
39.076 18.550
45.239 -8.382
42.305 -15.980
57.303 -5.482
51.660 31.101
43.343 0.671
54.211 9.776
16.873 18.866
28.446 27.431
11.812 46.577
4.987 36.203
51.147 -9.593
30.964 7.982
58.777 21.884
43.077 23.630
38.577 51.357
49.312 43.423
36.180 27.813
61.058 35.200
36.835 45.424
19.106 47.472
47.400 40.369
52.291 8.739
56.716 -10.992
54.177 -1.580
52.042 4.127
28.143 13.128
43.207 -13.612
59.858 1.457
36.583 9.614
43.577 31.752
26.444 51.023
11.274 48.998
28.207 43.348
71.836 9.525
46.962 26.705
15.025 29.917
23.577 30.074
41.807 42.575
58.542 30.814
65.374 11.767
60.015 -4.609
67.847 -4.044
42.110 16.469
18.306 31.378
48.420 33.729
8.177 25.354
36.220 51.218
7.268 25.728
30.993 58.659
46.346 18.301
69.086 -9.690
31.066 -1.858
35.834 -17.126
59.329 35.216
49.129 4.538
66.611 1.425
61.646 -16.279
14.891 -25.060
43.728 -24.998
45.708 -5.424
56.665 -7.583
40.633 -3.084
59.131 -6.443
35.763 54.926
28.538 58.073
19.332 40.728
31.385 48.081
36.638 54.937
65.765 34.131
52.793 -5.824
56.508 -0.191
29.347 3.703
31.994 23.695
15.589 -4.612
8.571 -6.889
31.396 11.146
37.130 42.762
24.347 17.304
33.541 17.649
21.740 9.488
30.915 44.295
42.882 49.173
37.513 49.972
26.810 52.178
46.999 19.715
15.393 7.548
40.162 19.112
19.389 44.153
40.394 37.328
21.776 15.997
38.043 33.021
29.746 33.282
63.715 15.307
32.755 16.025
25.394 47.302
32.863 45.237
40.692 23.639
55.501 -0.196
65.907 5.550
41.347 -5.173
42.754 -5.136
38.963 -20.888
53.507 -12.537
56.312 6.461
43.340 -23.012
39.780 -18.964
49.159 40.063
18.480 3.311
26.670 -5.904
39.813 -9.365
14.505 -9.769
39.720 -22.482
41.769 14.404
45.003 -12.657
21.807 18.170
59.231 23.672
50.495 -3.727
54.389 -0.208
66.007 -0.339
70.956 1.872
67.021 4.509
66.061 11.536
64.524 -6.685
69.231 13.881
65.713 18.541
64.974 4.292
47.774 -20.046
37.202 -7.495
41.843 6.031
65.120 7.117
63.213 19.866
23.498 1.743
18.098 23.901
58.459 -2.136
65.343 33.064
75.526 8.089
65.092 -6.798
38.382 -3.520
44.084 10.461
31.210 49.749
28.078 -12.776
32.084 -4.073
51.749 -18.719
59.780 35.732
57.972 17.242
61.930 33.455
11.085 36.846
26.739 45.552
14.183 41.968
33.206 14.285
17.908 24.907
20.712 31.862
37.106 20.560
43.470 -4.840
39.862 28.614
23.855 1.310
24.092 32.939
42.312 -10.317
38.271 13.189
57.494 24.289
38.444 -17.289
49.334 -18.432
54.171 -24.052
38.438 28.873
66.966 -17.407
48.348 -17.876
38.609 5.186
36.936 17.342
41.858 49.676
3.967 27.323
6.848 36.050
25.455 49.351
31.341 43.872
43.840 30.853
51.452 41.898
53.795 -12.945
40.775 -11.970
24.582 -16.072
48.260 8.938
57.423 -7.609
41.381 -20.098
45.334 -24.122
43.955 -21.275
64.960 -4.715
35.014 -3.991
56.759 -6.009
52.284 -8.393
27.268 1.192
42.368 5.099
62.217 17.520
49.583 -4.791
58.579 -4.312
46.417 -17.451
50.120 -5.933
37.937 -28.619
60.095 -2.279
57.091 -3.646
41.786 40.411
64.520 0.596
35.564 -13.343
61.958 -11.177
42.998 -7.354
31.317 -29.439
58.151 -16.124
54.008 -2.170
33.055 28.597
30.107 -0.844
24.990 -20.347
39.208 -25.367
56.104 -13.077
25.734 16.292
24.852 26.290
18.491 8.972
24.612 -1.645
44.856 -19.543
46.537 -25.208
58.591 0.119
58.256 -10.874
35.198 -17.104
37.880 -12.938
51.427 -14.297
57.452 -13.747
29.583 50.651
19.646 42.416
44.629 36.130
44.426 -6.112
39.940 -16.861
47.566 14.893
53.688 31.354
60.212 41.598
30.631 50.392
48.841 34.293
33.063 42.282
28.405 28.034
27.705 31.633
32.436 53.807
7.011 47.490
28.531 29.326
16.664 41.382
15.562 11.242
36.982 38.257
56.874 27.342
44.890 10.732
30.999 39.737
24.431 12.594
8.432 44.236
43.305 48.363
31.640 41.668
49.626 45.503
23.957 46.100
22.187 50.360
20.763 54.290
28.070 49.335
61.642 40.426
62.984 0.382
50.128 -10.359
40.488 -9.750
72.083 12.824
53.138 0.817
59.295 -7.540
32.990 -6.948
37.950 -6.764
68.383 -9.054
41.360 3.494
38.015 -10.113
21.120 -18.388
25.832 -14.749
49.908 21.215
63.204 33.786
62.436 24.195
63.523 -14.180
56.279 -21.710
32.864 28.330
42.412 23.841
49.063 7.242
63.493 13.343
53.828 16.098
59.792 38.757
28.529 42.869
18.695 0.843
35.913 24.694
15.167 44.397
62.015 36.524
37.268 35.431
30.795 29.760
32.205 45.484
35.403 47.006
29.980 39.136
48.612 31.831
50.703 47.908
41.680 51.546
21.107 42.548
44.853 32.242
16.464 26.101
33.175 29.872
33.435 30.047
34.312 13.059
38.736 -3.708
61.352 -1.256
51.848 12.696
50.523 -11.617
54.988 -25.002
44.624 -24.291
35.286 -26.554
56.816 -15.121
39.859 -14.027
58.581 -12.111
31.637 10.324
16.335 31.731
28.808 38.274
42.856 12.055
34.148 -33.908
56.259 0.460
37.942 -23.235
45.041 -9.263
51.771 -0.314
69.507 10.048
54.704 -1.056
50.305 -1.171
51.198 -11.270
34.891 30.981
11.257 52.751
19.750 37.014
60.562 27.129
32.947 -2.397
67.887 2.931
65.298 5.915
63.863 -5.566
45.141 -3.819
62.318 13.843
50.062 12.469
41.694 -6.035
40.643 11.041
15.708 46.196
17.744 48.246
39.170 50.753
28.760 43.463
28.033 32.406
52.938 14.915
13.035 16.256
26.629 56.648
54.269 48.000
34.765 36.661
20.956 52.002
26.857 44.430
39.555 24.681
55.080 38.193
70.357 16.986
48.390 38.373
53.572 39.858
42.187 40.260
41.995 54.898
47.136 39.329
30.526 41.510
14.980 42.183
63.331 33.311
60.880 38.746
40.693 21.838
44.037 -8.133
28.416 21.494
21.819 53.311
5.536 41.738
43.539 10.532
63.686 30.591
39.634 27.935
55.793 0.799
48.122 48.843
3.868 47.523
51.489 -18.348
34.632 -10.006
19.177 -14.034
49.656 42.566
46.664 26.774
53.618 47.871
20.029 42.007
43.772 42.982
39.385 30.452
30.714 49.607
8.387 36.493
4.450 16.500
34.707 21.617
39.324 12.373
37.923 -6.458
40.483 -8.474
45.474 14.146
7.373 49.872
50.154 30.725
37.259 40.580
53.667 8.418
50.134 9.667
35.844 -8.847
55.725 -0.886
64.006 -14.563
52.591 -12.802
44.221 7.004
46.582 28.015
49.997 42.196
20.231 37.121
19.086 45.044
58.925 30.860
46.239 40.016
34.854 19.596
12.661 36.787
13.684 46.367
24.025 47.906
21.787 26.194
24.784 50.102
14.025 39.691
44.673 36.807
19.980 36.553
51.181 2.512
42.666 51.116
23.922 29.687
47.721 39.304
42.152 29.736
-2.471 27.184
6.085 36.045
43.197 21.438
63.160 8.368
60.216 12.813
42.778 -5.022
69.157 4.520
45.059 12.060
37.065 15.812
19.644 31.431
23.675 12.408
31.096 6.446
20.165 39.462
28.254 29.720
52.424 -12.393
48.031 -5.881
66.175 36.704
62.269 5.979
61.265 37.568
65.314 35.991
62.077 38.933
61.434 34.568
53.526 45.583
5.483 38.947
40.676 31.480
41.530 31.766
71.144 13.469
65.573 24.901
48.856 -10.683
54.732 -23.118
29.192 -15.744
56.330 5.170
51.195 -14.165
47.509 -12.382
50.760 48.106
66.791 30.569
27.101 15.518
46.012 11.887
35.396 12.209
53.871 35.651
66.599 22.659
42.616 20.835
36.861 53.158
16.359 27.834
50.074 -5.514
37.112 -26.378
40.497 -24.139
48.400 -15.913
49.199 19.354
40.554 39.036
70.165 16.676
65.944 36.367
26.488 47.863
44.156 47.884
40.000 45.968
6.178 15.891
29.540 13.304
12.078 9.202
41.317 -4.520
56.967 42.311
27.961 22.827
31.890 20.271
23.459 9.175
47.694 7.078
63.591 34.234
64.216 -4.648
65.832 -1.908
55.622 35.876
60.886 5.200
32.959 -25.841
22.218 -21.853
31.776 -11.671
43.390 15.137
15.182 14.966
51.149 1.776
40.642 1.828
63.631 14.649
68.102 22.159
56.148 9.488
54.806 0.746
39.498 40.062
30.192 14.189
12.915 32.952
20.184 46.330
31.788 53.116
2.800 47.126
28.443 53.378
38.281 32.275
41.568 24.388
23.915 45.824
10.412 36.495
17.139 16.161
33.614 12.574
44.877 37.262
2.341 35.992
27.532 37.947
25.709 46.308
62.286 18.193
59.413 -4.352
52.346 1.150
21.494 39.587
40.427 8.905
33.946 -0.485
30.626 2.682
28.348 28.312
31.749 47.162
19.756 22.417
34.390 8.059
4.728 19.973
33.010 40.192
26.205 59.808
12.770 43.234
50.729 15.053
58.425 -6.211
29.309 17.763
37.504 -9.875
61.578 4.863
35.593 -7.871
17.434 20.586
28.515 35.433
51.933 35.988
17.568 28.177
45.458 8.701
22.544 38.889
32.178 24.931
43.641 26.551
32.923 11.439
43.235 48.827
37.286 29.763
36.486 20.102
63.396 29.865
27.538 29.184
49.203 5.993
31.701 3.246
58.201 -3.458
14.845 12.731
17.221 0.039
7.639 0.661
63.449 -6.990
22.807 -9.068
46.586 9.426
3.289 25.009
18.125 40.806
64.864 32.951
44.567 38.925
37.567 43.440
21.482 44.279
42.846 2.036
56.219 -15.259
59.909 -6.820
60.294 -0.103
41.369 -23.695
62.986 10.695
51.553 14.212
47.024 9.522
58.424 -11.479
52.847 -11.412
55.370 29.965
47.430 20.865
41.818 25.118
33.467 -3.019
42.864 39.125
53.723 48.289
52.906 50.520
24.900 48.503
15.285 30.877
57.462 12.330
38.435 3.226
45.041 -22.807
33.182 -11.456
31.991 -22.781
61.437 -9.196
39.146 44.497
24.243 40.864
5.530 41.426
31.021 35.177
35.188 33.348
16.474 47.486
10.189 36.689
13.939 58.460
28.640 39.186
18.770 43.706
50.727 34.773
67.044 26.538
60.387 36.952
28.727 21.765
47.106 14.437
38.579 51.416
46.103 27.126
47.462 38.729
57.306 -8.992
47.563 -17.149
53.864 0.035
58.125 -23.168
50.949 -14.371
54.194 -21.208
66.568 12.386
57.414 37.333
67.294 22.189
60.554 -8.904
55.538 -3.324
43.366 -21.995
60.924 -9.642
50.998 -25.403
28.031 -25.781
39.757 15.578
34.020 36.368
12.018 33.869
48.893 38.125
43.877 43.878
23.004 44.099
20.913 4.149
55.954 13.070
33.252 32.295
19.518 5.202
48.694 -21.302
57.554 -6.482
45.099 7.550
40.840 36.392
27.616 28.198
49.507 53.116
17.420 38.875
12.400 36.757
46.056 31.881
19.921 28.167
54.667 32.498
65.497 9.572
52.805 20.763
45.311 -14.354
53.511 -17.554
58.375 28.648
54.332 29.588
69.083 20.052
45.055 47.613
12.900 41.869
28.521 49.964
31.992 47.904
25.988 36.296
39.192 36.929
31.102 45.983
18.429 29.908
19.084 40.899
34.193 49.545
50.301 28.667
17.066 38.794
27.723 46.385
10.075 36.108
31.954 24.821
52.590 37.478
36.021 37.275
28.489 51.565
18.384 47.077
14.233 53.981
5.972 35.962
56.240 -12.555
60.170 -9.301
50.868 -11.062
68.594 13.822
68.119 3.650
56.678 -16.806
28.435 -19.881
25.498 -7.715
49.723 23.696
9.418 37.494
22.408 -2.009
25.495 -9.083
17.417 34.453
12.593 26.405
27.417 42.137
36.032 44.775
32.923 19.928
22.291 39.203
47.875 57.026
20.703 46.526
34.281 52.411
13.481 55.522
13.904 50.476
17.473 39.764
42.931 43.831
43.685 6.575
3.517 43.046
15.077 19.215
-2.095 33.376
0.651 16.605
56.211 3.006
34.044 -0.727
31.898 24.588
56.743 -9.664
42.245 23.738
70.134 6.159
70.023 -4.372
53.297 -18.785
51.601 -19.707
50.999 -2.765
48.118 40.303
24.233 21.207
28.638 47.911
34.578 47.783
51.193 45.701
43.201 26.329
6.948 16.231
36.608 25.909
47.211 -10.266
58.688 -21.311
46.441 -19.808
61.118 5.838
72.766 22.666
47.128 4.457
55.140 -4.356
10.138 -11.275
15.800 31.254
64.330 17.419
72.387 13.994
64.260 19.850
12.659 47.436
27.991 50.723
26.830 53.733
48.695 32.743
43.956 27.886
57.569 13.552
66.313 9.924
67.033 9.729
51.838 -3.394
41.424 19.494
53.830 15.429
29.361 8.899
24.574 6.365
45.094 5.350
41.478 3.623
54.201 10.475
54.702 10.745
58.058 -15.706
58.023 -17.815
31.448 -27.328
52.762 -20.284
43.199 -22.814
46.218 -2.935
45.253 -14.515
37.144 -29.031
56.537 -11.943
55.307 25.566
38.311 17.704
45.486 30.180
25.629 44.914
47.861 21.571
55.279 -6.456
45.378 -13.669
41.574 3.066
27.935 28.597
28.567 18.201
44.274 4.021
22.104 1.198
58.451 17.573
38.275 16.295
42.153 28.180
59.841 6.685
56.580 14.799
44.063 14.124
25.326 34.717
32.107 45.636
14.155 41.040
8.492 43.240
44.765 7.058
31.275 -5.977
52.284 -4.617
37.413 2.493
32.692 32.736
-0.787 23.828
22.608 34.614
31.512 43.888
35.676 48.882
52.512 -7.930
37.455 -14.788
41.051 -8.127
61.658 -1.180
41.634 -8.115
59.237 1.909
43.129 1.740
55.553 -13.061
44.157 -25.913
32.507 27.070
26.462 -5.865
69.632 -3.259
48.464 -6.765
62.086 15.822
51.547 10.245
44.172 -5.398
26.185 8.455
50.719 -21.827
26.731 8.172
37.823 16.502
69.391 7.222
66.185 22.585
56.225 16.472
30.864 28.675
37.756 24.942
13.451 51.664
46.948 42.134
36.708 45.561
26.493 36.507
24.813 50.688
40.700 46.418
59.359 38.813
50.537 54.133
17.808 46.301
25.274 14.116
30.047 14.897
34.943 25.755
29.482 47.882
56.434 37.569
65.265 34.272
52.921 28.959
56.047 47.952
35.683 47.796
41.111 24.997
30.688 32.161
39.296 8.578
22.779 46.084
32.709 54.719
28.573 59.405
34.112 43.630
60.521 30.351
57.681 -8.641
43.228 -9.841
60.533 32.719
63.153 9.417
56.094 19.648
68.228 22.511
71.144 6.040
49.330 6.884
29.510 6.244
48.559 -7.681
57.100 3.583
58.279 37.714
59.436 4.828
60.697 6.605
37.014 4.703
22.557 0.406
46.943 2.243
27.530 14.959
34.076 39.870
15.616 52.408
17.139 40.560
17.082 44.835
25.338 47.031
24.605 49.672
8.541 41.534
4.979 36.216
58.421 13.726
58.417 3.898
61.001 12.323
50.923 30.670
43.144 33.851
4.841 41.932
35.951 -1.813
30.980 -24.495
48.486 29.573
43.486 50.134
41.571 17.246
16.765 30.321
25.066 16.796
40.625 32.866
27.750 52.317
19.173 43.215
14.033 37.261
56.766 39.151
62.490 13.582
28.362 3.546
30.738 -19.487
42.493 -8.213
45.204 4.516
44.549 32.640
50.420 16.149
49.046 46.299
51.319 40.848
59.223 2.200
31.499 -18.426
39.261 -19.939
52.179 -7.143
44.001 -3.223
49.045 -0.327
57.071 -8.461
56.005 -6.554
48.286 -19.770
55.410 -15.962
51.016 -30.520
52.211 -20.611
44.134 -21.756
57.328 6.223
64.681 -19.508
61.013 -3.543
23.768 -11.708
25.846 24.423
13.385 30.063
38.470 24.291
32.723 42.234
60.460 28.859
32.995 32.021
13.491 46.397
29.071 39.335
19.395 52.683
7.313 29.472
54.211 -18.900
54.652 -18.274
38.153 -9.140
58.658 -10.868
54.122 -14.211
60.421 11.539
42.355 -14.701
62.731 5.911
69.101 -1.216
38.267 -28.288
28.510 -22.203
45.682 -10.238
49.512 31.648
32.100 42.447
16.157 31.966
64.367 -9.598
62.502 -2.227
57.010 0.607
35.038 -2.038
55.977 -14.222
58.864 -22.801
54.662 -10.290
65.262 -8.548
68.489 3.472
35.040 -18.894
48.121 -5.131
54.293 28.524
46.376 7.618
42.036 34.527
14.546 46.539
37.967 49.140
49.042 52.918
69.384 22.696
39.516 30.230
46.427 36.137
32.682 42.834
5.942 36.581
50.422 -13.712
40.501 10.446
6.344 31.223
63.864 25.780
34.654 -1.242
35.446 -4.694
60.474 30.811
35.960 41.164
44.857 43.503
72.282 14.395
50.931 34.889
64.267 20.594
50.316 23.179
30.918 35.935
28.351 13.333
50.268 45.424
27.450 52.378
62.272 23.107
58.831 34.126
40.521 21.200
53.173 5.348
32.424 -30.010
60.050 -11.312
29.267 -20.458
26.249 17.362
40.774 26.011
48.880 7.841
33.979 48.813
42.527 2.145
45.284 -20.092
57.852 11.031
72.128 11.259
26.065 17.614
16.395 3.781
50.617 -16.496
28.338 -13.693
53.050 -27.022
64.670 10.531
46.015 28.864
22.931 10.874
41.386 29.005
28.136 33.974
32.916 35.071
59.005 0.463
69.897 7.782
62.227 12.057
52.857 23.221
17.927 40.862
20.096 30.570
44.082 47.013
68.021 34.873
31.774 31.947
52.586 11.450
44.374 -13.322
59.390 14.622
71.871 8.610
52.294 1.631
51.256 12.424
44.190 -7.499
53.838 -20.014
33.735 -24.628
32.880 -18.411
14.361 0.681
45.712 38.122
20.467 58.501
40.042 32.753
39.622 28.353
42.138 32.860
17.228 12.043
3.558 28.874
62.172 31.769
58.413 -3.941
60.792 9.442
58.020 6.056
63.421 -0.802
64.099 0.877
51.502 11.774
30.408 42.398
36.164 40.776
27.584 33.230
13.394 45.249
59.914 42.761
45.795 32.079
38.168 42.013
5.712 20.743
8.587 21.149
39.201 27.447
40.588 44.354
48.872 41.794
58.636 39.248
45.468 41.608
67.964 32.495
57.498 -19.666
33.384 2.075
34.309 -3.206
5.356 42.955
42.072 49.798
44.537 41.426
42.976 34.554
58.719 24.232
56.544 23.121
39.379 19.239
42.294 -1.215
50.409 -8.273
53.789 -11.538
21.330 -25.372
50.107 -10.869
57.561 3.146
62.047 12.784
40.058 34.467
20.019 48.935
5.448 41.525
39.928 -21.851
52.666 44.898
47.383 44.009
46.407 34.965
47.284 18.115
48.948 -5.088
43.657 26.423
15.636 0.911
22.393 25.741
38.318 32.648
30.627 47.486
12.978 22.860
7.347 35.988
23.436 40.985
14.266 56.470
48.114 43.429
13.265 51.214
30.153 49.592
37.275 32.147
12.302 48.570
21.077 41.084
9.863 32.845
5.945 35.555
54.666 9.557
51.216 14.938
26.757 16.429
45.174 34.604
52.840 27.680
29.829 37.786
51.578 39.693
67.426 33.826
51.622 16.820
30.702 33.918
33.600 7.052
48.937 29.520
19.441 32.800
4.051 25.299
34.731 42.330
52.590 47.622
52.717 27.141
62.601 -5.122
48.466 4.726
27.707 12.802
36.931 45.249
5.345 41.255
61.367 8.057
51.025 -8.301
55.331 -2.809
63.567 -0.336
65.335 6.204
68.197 10.072
58.273 14.758
37.958 4.934
53.260 26.977
72.678 -5.532
55.124 15.503
53.708 -9.199
44.459 -8.093
20.460 5.996
29.598 -6.452
36.875 21.098
23.668 20.779
44.070 28.175
43.295 7.481
56.508 4.148
46.596 11.692
67.140 0.690
33.137 46.281
65.523 32.713
69.144 -5.683
67.958 -7.535
62.853 20.066
31.189 -19.930
50.415 -12.966
62.905 -3.235
72.337 16.247
60.937 22.450
54.102 4.444
54.061 -10.414
61.103 8.176
54.748 -7.120
70.355 2.353
40.071 2.625
32.098 9.178
30.964 48.885
32.074 44.473
55.352 13.163
27.246 41.560
31.417 51.889
17.053 20.734
22.015 13.077
25.898 4.709
46.788 7.425
52.268 -6.740
58.158 -6.651
35.674 -4.641
52.361 -14.520
38.706 -11.442
36.377 -9.991
16.121 -8.754
46.215 21.253
20.548 36.797
25.580 8.887
26.264 8.268
73.627 11.820
38.176 -20.301
43.993 0.581
13.404 34.183
39.083 3.706
63.126 8.683
3.488 40.437
25.031 44.829
16.914 23.561
56.491 0.886
39.901 -13.328
55.505 2.435
59.405 29.812
37.410 44.947
50.030 28.800
59.175 12.217
53.249 -2.692
57.015 12.784
26.496 37.615
20.955 48.929
34.495 29.790
38.046 -13.929
71.349 16.318
26.842 -18.456
46.385 -24.213
55.818 -11.582
52.218 5.359
39.861 29.451
58.961 37.302
53.995 45.162
54.565 -20.191
36.537 -27.435
30.956 -20.478
21.881 -11.868
39.065 -15.058
49.830 5.628
30.869 43.775
18.505 29.788
22.761 26.122
39.939 10.867
58.028 -5.504
61.211 -8.936
51.823 -9.199
30.153 27.271
49.213 25.104
64.641 9.730
48.266 7.993
57.815 15.432
36.243 -7.284
57.161 -5.410
24.562 34.071
36.070 -5.788
42.855 26.671
40.550 50.276
47.939 26.485
34.929 27.005
69.429 12.539
53.539 0.005
3.093 40.934
13.547 50.052
39.950 30.665
53.494 25.030
55.636 28.023
30.053 14.049
31.407 -13.895
44.318 -20.771
68.010 8.897
37.817 25.848
18.527 23.402
5.128 13.639
16.661 50.110
3.708 28.014
21.692 33.995
46.763 43.693
19.670 40.020
27.907 55.385
22.235 35.101
51.654 43.679
63.060 32.688
55.725 48.774
59.819 37.436
63.728 -2.099
31.378 14.399
75.011 13.851
31.689 29.748
21.017 46.630
37.960 43.980
25.167 55.167
57.510 33.790
33.523 32.249
36.562 38.985
58.702 35.972
67.768 23.851
44.519 38.150
7.562 26.632
24.868 25.037
36.976 52.864
13.850 41.865
20.582 33.456
39.040 21.149
17.401 33.233
45.200 15.629
40.198 -3.104
53.169 19.039
41.711 17.766
64.401 -7.423
67.884 29.253
50.925 -13.646
63.970 -2.553
70.003 10.265
56.309 23.876
67.995 -2.713
60.660 -6.133
57.074 36.903
45.403 31.853
61.964 11.067
56.238 0.126
61.934 -5.948
49.583 -15.407
56.388 -18.511
36.554 -19.855
54.714 -3.827
54.772 -15.699
59.678 7.804
51.839 4.242
43.479 -18.167
57.922 -12.987
37.148 -18.322
71.999 19.352
30.277 46.566
5.861 36.531
64.847 1.024
32.508 -0.680
65.971 -7.596
47.723 -26.674
50.616 -1.285
36.162 -28.147
51.433 -7.467
48.369 1.060
21.135 -15.138
48.760 -2.591
30.637 -0.436
56.999 3.632
59.904 4.634
27.750 48.784
10.163 27.006
5.240 21.041
19.153 3.270
43.262 30.426
14.876 34.388
39.414 32.758
24.332 40.595
28.809 52.901
4.397 18.553
26.867 47.948
28.398 48.822
71.448 13.482
46.546 19.622
23.605 45.019
8.410 34.451
33.583 45.574
27.226 28.835
31.194 45.862
27.983 44.943
39.529 34.958
59.799 41.507
24.453 49.442
41.736 53.862
28.867 55.412
6.048 40.608
18.489 48.930
31.545 43.653
28.662 35.543
53.757 -10.666
39.702 -5.759
20.353 8.182
36.925 10.741
30.532 8.761
4.478 18.634
0.886 11.396
34.998 13.185
41.835 5.317
49.175 45.324
60.666 23.464
45.375 47.671
25.369 44.732
8.241 31.938
48.305 16.215
24.562 16.709
25.885 13.749
14.485 33.535
16.200 46.745
45.691 38.499
50.585 34.130
48.559 39.683
45.887 27.827
22.699 23.549
21.795 35.056
43.076 42.062
28.399 56.580
10.561 52.941
46.365 47.056
51.064 38.404
4.936 14.696
47.881 20.383
21.646 51.639
37.453 39.624
17.585 43.991
29.109 11.334
37.464 44.084
64.616 11.278
20.088 28.882
20.739 45.555
18.893 36.624
18.624 33.606
36.899 41.637
33.384 48.883
32.797 47.412
36.480 47.648
60.106 30.337
35.371 -3.762
49.687 32.994
61.768 38.995
25.688 30.151
33.877 48.611
17.899 48.086
15.538 33.137
61.455 0.575
47.422 -14.027
63.930 25.461
20.607 7.931
7.102 34.058
36.601 6.843
47.477 -16.222
46.512 -11.178
20.850 4.616
14.558 46.530
48.533 33.875
37.017 37.707
58.626 5.060
19.166 7.520
51.906 22.042
60.928 -2.358
67.467 25.318
48.930 -9.497
64.486 -10.221
46.410 -10.726
54.392 -3.929
57.114 29.433
33.668 31.502
57.227 45.593
14.035 46.038
26.326 46.399
61.339 41.894
56.151 2.894
48.813 -0.822
22.565 14.555
24.447 34.189
34.218 7.994
65.074 -10.333
23.216 -8.049
41.376 23.912
54.928 -7.712
23.242 1.146
30.343 28.332
31.236 -18.056
27.634 28.991
37.902 31.188
38.776 17.567
51.338 -6.821
33.381 -11.444
57.517 -9.652
38.722 -13.326
29.732 -9.377
37.419 -4.540
36.764 56.540
22.837 48.748
21.960 22.252
31.858 37.274
49.010 42.430
32.943 29.109
44.619 -12.350
31.623 -0.832
45.901 -24.988
52.366 -13.454
35.118 4.376
33.591 16.750
33.613 19.683
27.309 20.907
10.106 34.170
17.467 55.954
33.072 29.539
14.900 3.351
38.702 -14.789
36.098 -16.642
63.572 -9.975
66.173 5.108
69.127 7.319
68.451 8.691
44.759 -9.601
47.299 -6.140
9.266 34.595
29.309 47.569
17.736 32.215
53.201 26.918
50.359 4.094
50.312 -2.708
50.528 -16.950
36.971 -22.291
51.315 -11.916
28.794 -21.572
61.769 -15.683
50.771 6.115
42.757 20.638
31.843 56.116
13.662 40.674
21.535 30.150
26.895 17.661
38.134 6.627
29.167 14.623
54.484 27.508
41.377 21.248
24.841 50.613
21.616 30.653
41.249 35.250
20.138 44.707
14.572 34.487
14.779 26.569
-5.113 43.836
28.691 23.826
50.694 47.462
29.135 22.485
20.003 5.462
16.617 13.570
29.767 12.166
27.744 5.630
41.374 41.797
35.339 28.800
56.580 12.362
25.098 29.100
25.896 -13.081
34.634 15.717
29.239 52.249
24.258 46.693
58.724 29.155
54.079 -2.615
67.435 6.378
62.681 10.470
44.367 44.819
5.529 30.668
45.407 -0.470
35.376 -10.559
47.504 -21.661
21.779 -20.454
27.629 -22.548
51.733 -12.045
52.195 -14.508
37.110 31.832
57.149 40.685
53.998 42.184
36.112 13.695
43.211 0.643
32.420 -18.151
57.923 -9.356
37.726 -19.545
33.638 -5.715
49.460 -11.114
69.647 22.823
37.773 27.607
37.022 40.874
27.291 47.350
11.851 36.084
30.014 46.825
44.046 13.797
52.246 39.561
37.503 -24.347
55.872 -5.404
35.023 45.064
25.234 49.983
39.347 1.391
62.889 -13.976
68.734 7.551
46.717 40.278
38.767 -2.731
59.951 16.358
64.815 15.801
65.067 1.663
50.965 35.537
39.709 41.953
22.645 49.211
10.887 16.298
23.442 22.071
28.424 31.946
26.322 37.430
62.085 33.034
53.215 24.675
40.101 5.466
40.092 -0.234
46.422 -10.202
57.640 34.960
61.428 5.550
47.238 -0.470
35.386 14.102
27.340 -13.093
50.334 -6.115
55.408 -16.755
47.944 3.034
62.561 9.629
47.921 -14.339
50.827 -20.067
63.763 -0.212
54.301 -2.967
45.830 -20.383
70.873 3.637
45.909 43.108
30.033 49.976
15.867 52.214
15.052 51.740
39.177 53.740
15.820 51.592
5.779 36.778
52.480 18.349
32.511 32.788
14.493 38.704
19.449 39.841
22.737 43.982
17.595 34.839
58.122 13.355
62.049 41.525
24.989 20.591
31.476 26.222
33.918 18.200
40.669 19.174
-4.733 17.930
9.164 47.385
42.018 45.426
37.778 33.409
44.716 42.299
29.847 31.285
17.317 44.621
30.080 26.766
17.805 45.925
31.768 32.045
34.453 39.577
35.788 51.192
15.153 49.659
9.132 34.935
6.290 34.938
15.698 24.128
34.968 49.506
20.693 37.905
25.909 50.786
10.754 44.952
12.581 50.940
15.786 14.914
17.320 46.388
6.193 35.751
38.209 41.018
54.488 48.472
52.813 -4.717
51.530 -6.294
43.363 0.252
52.448 15.877
19.342 39.910
4.433 12.918
48.886 16.175
59.631 -10.505
66.522 -2.446
51.485 -16.573
48.637 -22.260
50.252 -23.372
60.263 5.979
66.416 0.242
43.705 6.921
42.497 -24.029
45.223 -8.008
29.891 -22.411
54.304 8.091
34.251 21.317
49.403 -26.167
48.502 0.477
39.933 35.878
53.212 46.874
30.025 27.378
35.967 -0.377
63.632 10.983
61.385 24.206
67.726 24.976
52.641 45.957
65.591 36.860
65.926 32.281
43.478 28.804
35.555 35.520
40.855 45.098
46.651 49.687
33.394 18.153
27.475 31.917
40.216 2.666
37.158 15.439
33.214 -0.153
44.269 -9.800
46.825 -12.277
66.926 2.714
48.585 -15.017
34.720 -9.544
30.991 -17.034
40.698 6.105
42.909 20.197
17.937 18.668
34.016 24.585
42.214 7.887
42.611 -15.858
30.709 -32.763
58.298 -22.724
50.675 -14.693
54.369 -15.452
50.535 10.805
52.635 2.129
57.950 26.901
54.700 -15.755
56.364 22.497
49.282 -12.969
67.112 9.037
39.524 -7.057
22.026 36.606
7.328 47.487
25.809 34.384
62.379 4.882
53.203 -0.547
37.084 -3.860
42.040 -26.352
55.672 -11.063
59.227 -6.013
42.522 -22.370
12.285 -0.333
63.322 -5.797
49.850 -0.550
53.681 3.836
52.071 38.433
64.472 24.962
62.764 38.153
25.844 44.454
35.021 43.822
45.737 38.273
63.039 34.177
30.634 33.841
42.154 39.746
13.710 6.109
22.227 36.960
23.083 27.920
21.365 46.123
13.463 36.127
32.837 36.224
25.275 36.869
50.936 43.827
48.154 32.785
44.247 31.848
24.853 53.906
13.590 45.745
25.505 40.101
55.976 39.481
48.855 21.123
27.628 47.829
13.497 44.259
20.335 27.513
-4.595 8.906
31.801 18.128
42.676 -11.224
49.760 -6.068
16.632 2.989
39.413 13.819
40.537 -6.732
32.864 35.283
31.073 51.706
5.997 35.888
27.950 0.130
22.438 -22.897
2.936 6.206
27.654 45.431
56.256 23.241
58.424 -17.111
54.127 29.270
28.330 47.066
70.000 16.053
60.294 -1.504
50.993 -17.338
56.084 -15.570
70.599 0.093
47.955 -3.944
34.586 -15.167
52.504 -1.820
54.512 11.286
73.948 11.277
66.004 9.249
22.413 37.507
39.212 39.156
26.405 31.738
44.508 44.620
23.322 15.767
22.406 25.934
10.907 39.643
32.575 55.575
45.089 38.303
71.121 8.733
47.445 -17.580
60.882 18.132
34.593 -6.648
48.476 -18.131
32.842 -23.573
72.548 4.581
48.686 -0.158
55.593 11.022
41.653 38.542
55.185 41.633
35.581 44.618
41.275 25.678
44.055 30.089
9.821 36.689
41.540 48.628
15.355 30.001
21.598 19.912
36.430 39.498
37.893 -6.695
41.285 19.943
37.905 41.355
47.822 30.839
13.408 21.077
38.243 10.856
67.840 24.743
43.303 3.192
19.688 37.711
37.774 51.416
43.295 35.979
45.317 45.891
44.336 44.432
44.684 40.735
31.979 24.890
51.717 35.399
37.025 7.261
24.701 14.595
30.579 54.935
25.000 47.772
5.483 41.507
59.657 35.064
56.270 34.556
41.028 41.437
12.554 39.547
55.410 16.418
45.838 -14.878
45.529 40.626
10.027 39.076
23.796 49.407
26.275 33.750
36.974 43.897
44.195 56.645
45.353 43.582
49.992 7.227
61.302 0.190
45.787 -15.464
10.281 -9.762
42.997 3.488
56.796 5.274
44.680 46.385
25.590 47.043
34.041 17.127
13.953 47.594
10.862 48.869
4.800 41.633
9.522 43.658
8.942 40.610
3.638 46.712
31.038 25.051
30.446 46.330
43.446 41.796
37.835 38.885
41.497 39.465
31.546 8.008
61.791 -3.604
41.197 38.118
34.946 39.089
63.460 30.292
39.981 53.548
41.638 49.434
68.920 -0.848
34.871 -12.426
55.391 -12.246
38.975 -37.448
52.015 -5.853
57.555 29.516
9.128 32.790
33.164 33.678
25.934 36.042
4.559 54.579
18.570 43.648
53.391 48.489
55.492 29.510
34.602 24.983
57.135 11.748
25.636 17.346
18.896 -9.170
27.727 1.414
20.775 41.601
25.044 -0.069
63.287 -0.027
39.345 -20.555
66.158 8.999
58.187 16.384
38.655 39.663
53.669 48.431
54.486 29.400
30.043 29.468
54.987 21.812
56.138 29.003
19.337 34.350
13.226 35.846
27.686 35.861
33.766 52.774
18.228 36.273
28.481 33.566
22.068 37.796
41.715 22.439
42.251 1.851
50.676 -12.685
39.411 -16.351
36.599 -13.638
42.159 7.183
52.349 6.771
18.758 0.030
53.655 14.815
58.490 15.453
19.680 52.805
49.350 6.483
18.955 -2.023
40.414 -20.629
53.384 1.844
28.814 27.457
28.607 18.196
32.236 14.862
40.034 -12.595
58.750 19.596
38.542 -17.972
42.477 -18.309
40.818 -0.801
42.655 21.685
28.350 39.855
10.642 16.931
35.968 44.079
40.799 19.703
10.599 12.652
31.477 7.683
15.941 13.621
20.466 35.901
55.408 2.463
72.511 14.872
67.380 0.243
66.886 22.656
49.836 19.699
27.073 28.773
40.399 38.559
37.598 47.232
24.929 45.741
25.697 31.906
43.391 30.485
58.041 -15.363
51.902 -18.272
44.269 31.097
47.829 10.900
8.304 44.017
4.033 25.277
20.096 -19.388
30.402 -20.157
28.025 12.710
49.584 -9.784
32.918 -15.011
28.852 -25.805
57.694 -13.099
48.205 -9.302
53.951 19.193
50.190 4.151
60.523 37.080
36.438 31.537
36.073 29.706
56.895 -14.658
27.771 -5.382
36.188 33.934
1.065 27.078
40.775 29.733
36.937 26.668
28.620 25.716
72.227 17.682
57.390 1.950
33.752 -19.037
34.160 -10.552
59.504 -11.712
53.647 -23.954
57.566 -13.795
57.301 5.516
60.837 36.241
65.901 8.753
54.539 32.986
16.906 37.278
1.075 18.623
48.584 -7.553
47.211 -12.673
25.578 -17.044
21.520 23.559
44.222 37.393
51.145 11.794
62.966 2.489
44.493 -27.899
46.079 -1.305
51.651 -14.516
42.002 -9.242
31.837 2.075
51.963 1.000
41.559 29.756
38.599 28.186
57.021 4.573
48.004 17.847
51.617 20.904
45.034 48.858
45.843 45.568
37.091 40.081
37.160 37.866
15.749 39.328
62.026 35.672
27.568 12.401
29.494 -28.427
47.038 -26.197
36.749 -19.877
40.464 -29.904
57.758 -7.458
53.605 44.354
9.614 41.833
19.208 48.637
38.821 44.373
-2.811 34.704
2.664 35.005
58.829 -0.260
39.872 -13.765
48.517 -13.544
47.142 -1.608
49.840 -0.807
48.423 -1.533
27.722 -19.998
57.138 17.065
43.256 -10.170
38.075 9.970
24.248 33.574
13.559 43.800
0.428 12.211
21.430 31.564
64.560 -0.170
47.374 37.993
64.359 2.102
39.918 -9.665
44.787 35.389
36.746 41.206
38.930 54.153
41.296 49.630
19.759 39.916
69.790 -3.283
60.426 -3.583
49.411 10.719
39.292 34.321
35.731 15.776
43.032 39.670
54.919 14.157
46.294 -12.173
12.882 35.784
22.045 52.983
54.431 27.895
55.752 21.578
32.722 24.844
29.055 21.255
46.488 9.292
72.349 7.140
60.719 36.769
45.265 36.220
27.689 34.758
11.328 31.196
45.667 46.159
63.679 9.407
56.651 2.224
43.604 -20.752
39.890 -29.652
37.240 -18.263
29.903 27.148
49.233 37.963
32.329 20.906
60.990 37.791
33.161 41.079
52.063 24.979
69.794 27.530
48.785 -14.787
42.482 -8.852
38.806 -18.455
55.465 -13.748
67.225 7.863
66.491 -3.954
61.616 -12.562
57.295 -18.216
54.977 43.344
24.020 32.993
21.026 47.608
43.693 44.063
43.925 26.322
37.242 4.671
26.138 -7.135
58.790 -22.075
55.951 -23.461
32.133 -25.662
63.712 -5.905
69.260 31.337
63.047 8.611
52.141 -6.028
46.813 -13.026
69.096 1.138
66.783 26.127
69.368 -4.890
65.662 30.097
54.855 36.584
52.567 19.716
32.015 -7.875
34.433 33.801
20.565 25.171
42.730 -3.800
42.044 12.760
46.545 35.755
33.246 43.862
35.962 44.308
30.904 41.787
62.790 2.781
53.812 -3.715
45.672 -19.824
53.631 -12.614
65.047 21.357
38.063 33.072
6.236 35.456
53.917 13.493
45.698 1.088
48.327 6.910
57.180 22.689
68.939 -13.931
55.185 6.414
48.972 -3.301
25.095 17.146
44.328 -0.207
60.905 20.549
43.890 7.653
43.084 8.530
56.003 -3.483
65.974 28.659
32.960 -2.961
18.832 -7.361
59.063 20.427
54.803 6.244
55.512 16.899
63.142 33.982
41.422 44.659
23.073 28.206
44.979 -3.551
23.687 25.409
0.205 23.610
1.373 24.900
22.287 25.355
28.057 -11.907
46.715 41.483
6.804 27.640
6.222 29.643
32.081 49.765
48.188 34.198
33.206 46.553
56.905 38.962
47.328 11.978
41.747 32.730
23.870 23.966
48.056 21.468
57.312 -4.303
42.593 2.755
10.161 39.112
16.480 19.491
36.832 16.990
36.769 17.577
39.976 -5.406
58.918 -9.170
45.905 14.440
51.606 44.051
57.298 31.650
44.369 9.072
44.727 -18.649
62.601 3.500
46.931 -3.726
46.151 21.757
41.904 5.459
54.069 23.938
58.691 -8.926
65.339 20.043
18.133 48.146
48.160 20.072
15.502 25.782
13.180 3.512
30.120 19.420
48.645 9.517
67.391 1.885
13.862 -12.658
45.120 3.135
1.803 14.165
45.158 -1.102
50.855 -17.590
54.630 -20.768
36.328 -24.306
32.002 -24.285
37.419 -22.490
61.564 20.283
61.712 37.204
27.803 44.243
5.464 36.617
49.114 -13.318
48.919 -10.247
67.687 13.800
50.354 -19.755
64.240 -4.362
29.881 -12.756
35.677 41.072
53.214 -2.845
52.717 -13.367
40.612 -13.013
28.777 9.173
58.396 24.248
29.330 51.038
44.626 37.890
22.730 40.695
46.821 37.847
44.560 42.473
39.491 47.757
20.337 45.771
22.787 30.943
11.013 39.884
56.610 13.534
51.792 37.710
54.407 -8.070
56.445 -3.751
39.218 -4.676
39.662 41.509
7.447 42.592
30.241 51.842
32.234 23.646
60.994 7.489
41.942 47.869
35.053 45.101
33.631 8.855
24.260 33.102
15.705 54.827
24.864 24.732
47.393 25.932
30.694 28.723
44.897 20.192
2.599 38.393
3.776 47.553
8.818 36.816
43.331 16.434
43.205 48.406
39.403 51.392
41.800 2.553
38.261 26.034
46.022 6.151
48.416 -15.641
54.120 -8.436
32.472 -23.879
65.336 16.085
48.187 -3.384
41.531 -13.024
62.908 14.146
50.686 13.604
31.905 33.415
59.933 26.779
48.573 38.199
53.235 17.821
53.931 -3.343
46.277 -6.279
54.482 1.014
53.401 -16.512
48.753 -13.963
51.848 -10.727
45.418 -16.193
62.314 3.919
48.469 -18.637
64.981 -17.740
58.782 20.986
72.730 15.111
23.625 34.352
31.633 17.989
53.544 -10.762
55.566 -1.340
33.875 -20.983
54.477 -17.226
12.795 8.135
41.785 -13.079
15.076 48.608
44.651 38.335
47.137 44.794
2.343 31.200
19.819 32.735
38.002 31.029
29.256 43.607
18.922 44.689
4.902 41.133
8.639 44.427
45.304 49.739
38.302 40.756
26.670 42.005
2.333 34.926
46.177 37.905
38.188 11.266
45.805 -15.633
47.199 -12.580
40.163 -7.798
45.725 -8.513
49.390 -23.904
56.822 18.548
32.544 56.885
15.895 24.610
30.173 43.617
59.416 30.505
63.074 25.619
66.458 -9.526
42.479 -5.715
56.586 8.494
54.717 -10.273
67.655 -2.996
43.394 -20.199
58.946 -13.248
38.933 -24.453
68.431 -4.985
62.992 -11.220
43.375 -24.864
56.870 -16.804
70.149 3.093
57.985 5.600
62.427 -1.924
51.282 -7.788
59.747 -7.117
52.999 -11.509
41.706 -13.091
35.868 42.513
32.873 52.931
61.015 39.323
54.748 14.302
34.149 18.544
32.092 12.375
16.731 45.845
5.287 42.222
42.514 54.534
-2.296 31.381
27.072 45.653
13.217 38.624
40.010 11.977
32.052 30.724
45.256 37.809
53.051 28.817
27.178 26.386
18.840 52.742
5.341 39.599
50.211 35.952
46.976 20.816
60.915 15.284
51.420 -4.493
43.219 -8.587
38.377 26.152
7.871 28.125
3.988 27.654
1.386 33.591
5.497 36.699
27.128 -20.985
48.541 -3.237
24.391 26.106
44.359 46.534
14.407 49.745
23.263 45.495
22.635 54.155
38.064 57.462
36.259 52.696
38.061 40.486
59.452 2.219
40.494 -18.381
35.658 29.418
37.691 23.804
18.690 23.203
39.222 35.263
25.396 49.437
21.684 24.047
13.769 9.466
1.648 35.533
36.226 50.671
63.765 23.244
43.122 45.134
24.097 56.985
12.784 35.754
18.342 38.726
17.930 36.321
46.857 -0.505
61.310 3.777
52.759 -16.614
65.510 -14.486
54.796 -11.417
51.755 -13.564
41.639 -14.124
68.900 12.851
56.020 -7.234
61.822 -15.232
48.379 -2.508
32.443 28.850
33.409 0.774
39.628 -23.588
20.053 -19.253
49.804 -13.022
55.360 -19.545
68.507 19.644
36.951 13.300
53.600 38.891
58.218 3.050
49.285 7.661
58.284 3.475
41.548 23.010
39.747 38.881
39.469 31.558
11.252 50.720
28.156 46.026
65.208 33.537
49.503 44.611
57.251 34.028
68.162 27.169
55.642 34.466
46.258 10.095
54.317 -9.298
38.641 49.097
25.881 35.066
38.602 16.723
61.466 11.663
45.854 -7.555
55.337 -10.716
20.560 19.560
20.936 46.289
25.894 45.054
36.996 36.559
69.786 25.230
67.732 21.488
67.324 16.288
25.493 35.754
32.626 -5.027
65.712 1.984
54.547 -13.691
68.259 2.612
49.661 -2.016
36.111 -12.619
45.354 -19.623
32.390 -22.569
19.224 8.106
40.112 -12.494
31.589 -9.275
50.446 26.640
61.449 -5.429
23.224 -1.443
18.568 24.992
35.059 32.654
63.278 -0.261
55.634 34.288
57.781 27.195
39.759 -7.657
47.519 5.332
34.373 -20.798
42.734 22.854
67.178 -0.519
45.672 0.714
55.951 9.274
38.510 61.795
23.664 50.060
5.869 45.666
15.582 46.601
11.717 52.121
43.156 17.181
38.971 5.235
46.508 35.723
59.025 28.826
45.726 20.269
38.077 48.308
37.192 36.050
45.397 38.094
47.223 48.488
28.511 36.413
19.672 44.296
44.956 14.924
65.628 27.614
48.365 -13.419
50.220 -10.744
27.525 10.287
27.412 34.313
30.272 11.462
20.514 40.736
4.749 31.215
26.392 -6.634
67.568 25.709
52.423 47.215
23.854 36.604
51.520 -5.379
71.441 11.988
41.278 44.016
25.554 44.850
33.308 49.490
45.745 54.172
57.013 -9.993
27.358 24.562
65.558 17.355
51.628 28.390
13.844 32.361
35.690 16.353
38.134 30.244
43.710 28.227
40.619 28.764
46.715 -11.930
59.929 10.763
46.812 35.861
67.707 11.619
58.337 -7.274
50.646 -11.404
66.150 7.953
31.712 -17.290
46.692 -17.941
57.427 -6.176
61.348 -0.511
36.095 16.581
29.695 -18.054
1.166 21.033
15.886 51.093
23.367 41.054
43.004 32.182
49.031 28.428
22.710 31.190
48.346 46.128
53.951 38.998
51.528 -25.608
58.772 3.746
59.473 3.753
56.730 -0.010
36.423 -23.742
45.104 -9.743
36.297 19.923
41.820 0.233
37.046 11.931
57.192 24.410
38.163 16.490
51.605 26.712
47.082 19.338
50.672 46.542
4.521 28.908
5.825 36.367
61.194 19.049
56.419 23.981
31.362 37.870
28.300 18.081
24.684 33.538
32.661 51.690
49.535 47.884
7.846 31.822
2.588 36.739
46.381 12.275
47.188 26.561
57.741 -2.661
52.409 -16.863
66.358 19.197
60.536 33.756
68.015 5.965
10.414 -3.592
36.434 38.246
54.937 -5.659
33.204 -10.143
51.306 -27.402
44.194 -21.426
60.999 -8.993
54.544 -15.534
47.120 -14.643
51.337 14.841
36.151 -1.007
38.893 25.571
34.218 48.709
33.871 36.005
41.411 36.467
17.298 22.495
27.765 62.202
28.972 50.619
67.913 18.152
65.746 33.184
48.220 32.541
57.202 15.550
15.741 -15.019
25.974 -16.438
59.578 33.020
15.777 52.367
17.627 26.064
32.248 39.939
33.719 52.084
54.383 47.845
38.803 45.328
20.118 25.029
49.975 33.310
35.499 30.713
9.983 45.675
28.856 35.497
25.253 41.474
40.459 21.655
73.416 13.765
58.230 -4.524
25.361 -14.982
65.388 11.459
54.000 14.040
41.765 18.648
66.278 26.916
44.832 47.358
30.724 55.297
10.579 28.461
65.858 3.854
53.336 15.103
33.592 31.476
39.590 42.027
34.047 54.820
28.274 46.761
36.155 51.687
56.855 41.077
39.582 49.418
14.126 44.217
43.187 26.520
60.562 16.568
44.784 -26.229
54.578 4.117
62.654 1.453
71.465 18.153
23.790 39.077
18.967 18.874
2.909 4.515
25.038 -9.535
35.574 -21.807
39.787 -0.983
64.819 16.023
56.938 -14.332
59.089 -20.387
52.758 -18.430
55.575 -12.305
50.789 -23.859
61.860 -9.330
43.615 -5.858
31.737 27.094
35.157 4.064
66.706 19.508
51.741 13.007
48.835 -7.203
53.398 2.083
64.370 -12.355
51.161 -16.563
53.412 17.978
62.981 15.725
62.698 3.732
56.396 -3.858
13.087 38.925
55.474 30.461
40.492 13.738
31.176 18.363
34.205 7.022
59.168 -11.673
53.146 -7.153
31.539 -17.059
48.890 16.318
14.085 26.347
40.730 32.373
49.129 -16.473
68.132 -2.405
65.639 5.623
46.603 43.430
45.990 34.392
19.596 54.951
13.871 50.869
14.117 52.420
31.439 47.390
45.154 49.533
36.549 35.785
8.555 26.601
28.253 36.823
33.500 22.148
67.121 -6.076
34.888 -9.417
36.675 -14.706
3.345 47.338
66.297 8.159
45.654 -21.024
42.448 -10.939
28.002 -18.519
62.766 -2.828
22.291 -6.826
41.195 -30.569
36.816 14.989
60.289 7.676
64.799 7.308
38.418 13.407
36.322 20.344
28.327 -1.628
36.894 17.994
17.710 26.908
50.789 47.433
8.829 30.451
5.411 41.262
48.919 15.179
34.530 13.031
13.318 3.065
51.648 -14.297
73.022 1.445
73.221 12.490
55.926 -11.287
40.088 -27.635
53.310 2.354
49.521 -12.696
47.227 -0.291
55.934 -2.780
50.270 -14.734
50.804 2.096
59.353 -4.211
49.820 -11.551
56.121 -16.626
62.598 18.999
63.499 -10.055
73.498 2.299
64.823 18.070
49.541 48.444
51.593 41.455
72.374 14.195
56.573 -13.693
62.909 3.562
55.452 31.416
67.388 15.326
36.799 39.477
39.796 22.430
27.972 16.154
15.827 45.964
15.362 35.501
35.094 38.545
19.510 35.612
3.604 46.193
49.558 17.905
38.290 45.634
32.520 29.402
22.045 36.399
47.699 47.353
54.853 16.675
60.440 -6.296
66.899 6.332
60.244 38.697
56.119 4.393
55.648 20.661
30.163 -16.620
57.656 -24.628
23.293 -16.378
42.741 -4.997
56.628 -15.683
56.116 -11.092
57.332 7.480
55.609 11.326
64.911 14.668
17.935 37.809
30.309 34.441
35.490 21.403
36.969 25.555
31.024 46.511
52.093 40.101
48.368 1.366
62.213 0.264
39.036 -14.822
42.805 -28.950
46.993 -25.693
38.900 -22.681
51.575 -20.985
50.194 -5.712
64.473 4.467
48.137 -17.002
54.522 27.315
68.986 -3.594
64.481 1.070
53.429 -3.138
65.465 -1.353
44.277 19.987
49.053 39.949
17.117 25.183
2.234 43.189
24.068 48.123
60.353 35.120
49.013 33.395
66.746 28.316
48.405 -20.093
5.754 27.468
34.707 5.538
44.922 0.046
23.314 29.480
33.493 15.690
62.923 36.664
46.196 16.522
28.764 18.680
23.514 48.724
18.064 29.668
26.101 23.877
38.309 39.320
40.904 39.753
45.446 34.401
60.072 33.931
37.646 35.273
66.443 7.998
45.229 7.410
52.652 -10.091
31.885 -26.988
52.395 -8.561
40.809 -1.843
51.755 8.268
39.036 14.147
44.439 33.896
37.870 27.178
61.585 19.311
62.764 -5.045
52.374 -14.211
58.101 19.191
36.483 -14.752
39.337 -11.391
31.586 47.650
60.997 11.792
60.792 -1.398
50.408 13.962
34.181 39.473
21.716 33.685
65.978 24.210
66.253 -0.091
60.891 -0.840
23.315 -1.031
30.634 21.511
62.283 -6.000
60.131 15.628
52.362 -12.653
47.852 -9.571
62.779 -8.362
62.546 35.472
33.413 49.307
21.273 54.279
4.961 41.835
26.845 44.775
41.740 20.489
33.001 -1.395
39.580 28.126
55.502 22.519
67.410 6.164
34.298 2.830
18.806 43.274
-0.650 19.956
26.061 14.430
46.705 -9.406
51.791 2.997
54.943 -2.717
24.879 37.920
5.723 32.849
39.650 38.243
32.803 15.803
30.403 14.886
28.387 9.926
54.988 -1.530
46.468 -8.282
57.398 -10.321
55.363 -18.028
46.548 -27.249
59.747 -3.958
15.875 3.704
70.301 -2.439
61.389 1.634
35.547 51.688
62.856 29.076
69.011 0.809
47.487 3.297
49.498 4.918
39.645 0.527
52.544 -17.766
29.905 -22.077
34.132 7.663
38.307 -21.853
49.863 -13.707
20.690 4.958
43.113 -17.643
28.471 -5.686
41.243 27.949
50.240 15.267
13.051 43.070
-2.839 35.132
8.517 40.485
26.243 32.817
36.990 58.448
20.203 40.807
42.286 15.985
40.179 49.005
30.421 0.124
30.229 -21.649
45.868 -14.937
53.210 -9.973
30.225 -5.922
68.274 1.656
62.093 -0.973
29.396 -24.162
21.169 -20.167
18.844 -6.151
20.020 16.235
25.448 41.190
10.941 46.074
20.390 1.941
61.971 -11.003
20.354 37.913
15.878 51.404
24.014 43.768
0.594 29.338
42.533 40.886
33.469 45.451
8.735 38.255
50.789 33.757
12.131 52.481
13.185 45.278
57.197 42.798
49.676 39.823
44.854 -8.483
69.667 28.335
52.949 18.342
54.140 -12.227
47.236 33.835
25.705 41.694
23.359 -0.152
46.945 6.706
36.999 42.666
58.807 17.305
57.652 45.758
31.881 44.524
29.698 9.543
19.942 15.334
65.798 28.365
31.196 30.252
43.415 29.208
21.167 18.761
24.825 39.910
64.881 32.416
39.161 -5.021
74.001 16.578
46.487 -6.219
28.742 -20.146
49.134 24.231
65.700 16.140
48.783 34.589
37.309 14.027
48.541 3.652
30.644 39.563
25.305 40.870
18.965 43.217
19.428 48.489
6.889 37.516
9.027 39.045
34.074 44.461
36.069 60.581
44.036 46.227
54.318 6.275
17.302 21.946
37.385 21.538
37.781 -21.511
62.092 -17.648
41.529 -17.130
34.487 19.300
33.421 17.804
60.505 28.313
61.083 26.709
65.515 7.199
38.273 25.827
40.494 37.720
22.288 28.762
56.077 38.575
56.472 19.086
68.030 25.785
35.696 56.443
23.815 29.233
7.934 27.701
6.315 51.087
11.340 49.343
14.688 11.962
35.565 -25.355
28.256 4.841
45.678 17.441
66.630 19.974
35.502 44.847
20.633 -7.641
39.387 -11.263
48.888 -9.497
54.991 -15.133
58.878 -10.320
60.217 -0.533
70.216 29.551
67.022 32.225
60.143 -4.645
61.491 -7.069
31.087 -11.422
50.934 18.200
52.158 -9.461
48.112 -15.662
56.514 -6.071
57.776 7.176
41.917 -6.792
28.762 45.481
28.997 43.849
10.547 36.789
61.707 35.832
54.680 -7.985
60.557 -11.230
37.297 -9.511
46.339 16.229
47.508 6.202
60.368 -20.510
28.555 -24.420
48.404 -16.254
60.368 21.460
53.609 -10.337
40.671 -9.828
41.907 -7.376
61.138 -4.755
43.741 -23.544
26.985 -27.203
57.386 8.854
59.947 12.670
50.957 -3.295
49.922 3.304
48.816 -12.574
48.488 18.491
51.523 -7.861
53.909 33.109
40.849 7.234
50.379 -9.274
33.661 49.849
65.700 17.369
62.801 31.657
42.224 49.521
65.484 13.811
56.923 -19.518
41.412 -22.501
56.095 -13.710
45.825 26.428
54.976 -7.009
66.737 4.638
43.738 14.971
19.413 25.237
29.928 2.792
34.979 11.635
18.285 21.036
39.333 26.178
26.235 15.628
40.802 31.084
32.769 46.677
49.028 42.775
60.599 15.857
68.604 23.163
52.425 -13.640
74.255 7.821
40.468 -13.606
62.405 -17.788
25.672 -11.852
54.457 -10.294
58.569 24.381
48.775 13.924
44.899 -9.951
44.440 -3.153
40.273 27.923
39.218 43.824
19.152 41.687
60.305 36.671
64.156 9.959
70.847 4.527
60.683 -9.982
48.192 -23.906
27.228 -14.756
47.330 -20.832
31.998 -0.103
45.407 46.776
60.212 -2.960
16.825 -0.359
25.463 30.948
27.738 30.928
26.774 36.940
5.831 48.117
44.688 47.404
45.528 51.073
36.471 43.438
24.768 50.194
20.427 58.295
53.012 37.955
42.981 47.981
30.843 43.154
16.864 47.170
32.673 24.196
9.814 49.645
15.403 22.921
7.767 19.251
30.987 5.219
47.693 -3.230
46.825 -9.543
41.093 -17.319
67.248 0.693
50.577 -19.106
34.719 -21.639
59.764 -14.219
42.475 37.344
25.695 -16.051
16.512 39.164
9.477 13.715
26.933 17.508
61.692 27.136
31.987 3.915
67.568 25.131
68.547 9.785
46.196 30.569
56.717 40.199
53.261 42.832
29.990 51.353
37.014 44.194
15.212 29.795
9.338 42.119
2.570 23.645
34.925 38.623
56.313 7.981
66.790 -10.058
63.883 -3.743
43.884 -8.239
37.309 -24.369
29.709 23.754
10.130 27.740
18.970 -10.821
47.170 -13.895
42.601 -7.778
61.429 -16.579
55.258 -3.523
40.990 -10.082
63.565 -9.441
53.835 -11.133
65.486 9.961
56.938 -11.044
65.421 7.849
48.972 -1.920
46.200 20.620
57.713 -3.910
41.994 -13.259
45.085 16.591
59.323 -1.546
63.662 -10.230
61.381 43.234
62.078 27.412
42.214 30.663
10.590 23.940
58.402 4.956
37.622 11.254
60.441 16.083
34.427 -3.995
39.938 -0.749
29.678 -14.911
63.278 -8.468
55.944 -21.282
44.197 -18.937
70.381 2.349
58.582 -4.770
34.009 48.796
47.549 51.048
44.479 30.992
54.245 20.770
58.552 19.324
44.266 12.064
27.773 27.656
41.956 34.981
63.573 6.396
57.240 3.377
30.579 36.982
59.841 26.024
69.130 7.295
35.971 -8.049
56.801 -4.589
71.462 17.046
31.331 -19.323
54.598 13.345
43.772 5.809
56.228 14.794
13.907 30.935
18.300 41.902
24.496 49.521
56.822 48.361
48.693 31.350
68.157 24.435
57.211 7.318
13.474 38.700
28.336 41.408
25.368 2.704
28.789 7.129
40.946 -6.025
42.605 -28.108
67.207 8.225
65.763 2.391
40.705 7.223
55.694 28.479
46.199 -11.035
61.772 -5.962
64.803 -10.831
67.222 4.494
28.582 -9.293
37.217 -10.208
41.608 -17.769
40.358 21.776
23.681 -5.319
55.892 -20.779
53.588 -8.368
48.446 -3.525
72.588 22.185
30.159 40.421
-1.868 27.415
16.691 48.439
15.592 52.331
19.736 43.995
37.169 33.549
47.786 26.146
43.738 31.225
43.970 51.489
35.107 48.950
27.406 40.877
63.425 5.685
41.100 -11.335
55.285 -8.047
52.401 -13.895
14.932 21.624
43.885 13.229
45.228 15.799
24.166 -13.434
69.658 -6.902
57.863 -10.417
58.829 -3.135
39.023 -10.568
61.879 11.213
55.910 -5.034
37.912 -3.666
51.639 37.561
48.369 44.856
58.828 40.607
16.932 37.225
19.951 40.877
11.663 47.837
9.568 34.111
33.455 53.243
66.213 11.882
15.929 -13.582
15.076 11.271
35.679 49.215
22.199 16.421
56.646 28.534
58.569 -3.027
58.119 -4.325
41.833 -18.020
38.059 -12.532
52.816 10.269
60.496 -1.880
49.852 13.439
35.451 29.312
41.139 -9.654
31.236 17.205
39.551 -14.228
47.221 -0.020
24.739 -11.043
18.303 -11.726
31.470 30.323
50.073 16.542
67.910 22.494
37.435 36.388
33.784 33.678
53.285 1.531
25.817 -2.130
48.362 -23.944
57.349 -14.729
45.003 -11.262
33.970 3.143
43.374 -3.172
40.794 7.848
54.745 -1.109
49.273 2.533
51.152 -15.952
61.793 -8.161
43.701 16.502
49.650 27.456
44.837 34.614
36.327 22.647
40.334 43.410
68.558 15.250
52.325 -2.147
56.465 7.156
29.174 1.996
64.721 29.382
65.872 21.182
57.557 14.993
36.882 41.421
42.361 43.244
41.166 47.748
12.084 37.206
15.206 55.029
39.826 37.596
37.421 -13.289
50.548 -24.616
23.678 -12.263
19.896 53.654
39.291 18.071
55.143 -8.879
69.213 5.346
34.911 0.387
39.168 -7.008
66.100 25.664
38.180 0.489
51.038 9.026
37.103 -8.994
67.600 0.782
69.356 18.484
35.883 22.343
58.520 43.154
56.322 39.515
33.741 -0.340
2.209 33.013
12.621 50.076
5.302 41.363
63.541 -2.033
67.706 9.647
65.758 13.032
43.146 -8.794
23.707 -10.603
44.977 -13.779
50.386 -12.455
42.859 -13.198
56.362 -6.273
44.006 -16.030
37.780 8.722
32.847 27.359
21.339 28.163
40.913 26.418
63.546 20.564
54.079 1.156
38.546 -21.553
55.927 -14.590
53.713 -16.108
63.187 -4.501
66.244 22.289
33.225 37.012
0.619 21.734
24.839 14.597
64.577 17.632
48.489 -4.901
37.941 12.486
26.693 18.217
52.824 31.203
42.800 36.297
34.059 50.547
18.193 23.312
26.711 0.531
37.595 22.934
29.354 26.767
25.247 20.556
22.839 40.713
55.981 11.805
55.792 -8.141
34.426 -9.526
56.611 4.728
13.060 12.475
46.736 -6.324
29.140 20.993
44.490 -1.853
38.669 36.065
39.150 6.916
39.075 19.105
48.821 -8.564
51.953 -26.309
42.664 -10.635
12.882 11.506
12.045 35.621
15.494 43.015
39.378 48.177
21.091 28.143
25.625 50.385
9.232 52.928
4.045 46.992
43.639 14.371
67.156 10.010
63.525 -11.179
65.184 -10.246
63.701 1.622
33.329 -7.500
36.954 26.233
46.357 10.640
73.291 -3.127
59.469 17.126
41.218 6.861
7.467 -2.009
48.817 1.129
54.512 -8.961
28.569 7.025
47.839 -10.324
35.368 -28.058
40.272 -17.828
27.005 -20.778
60.497 -9.838
48.773 -6.011
66.451 15.147
57.203 31.831
50.878 2.039
54.512 31.675
40.717 42.892
52.013 1.948
40.021 12.998
41.833 26.058
40.810 18.251
36.132 28.959
53.529 22.961
60.877 19.484
52.648 34.138
40.985 10.085
70.792 4.236
47.727 -11.222
61.566 -17.479
61.546 -11.088
58.417 8.972
38.380 37.649
49.411 30.719
35.084 47.181
31.251 46.888
10.915 36.933
28.542 23.935
63.945 7.610
49.060 -12.939
72.133 0.217
45.199 -9.546
28.715 -3.311
36.343 5.034
54.857 -8.745
62.837 19.217
68.422 12.017
57.911 1.380
31.069 45.754
14.179 53.183
12.632 54.562
39.420 50.319
63.901 31.285
46.152 33.636
59.398 31.454
63.213 37.943
50.817 2.495
52.069 -14.123
51.245 -19.403
27.410 19.476
37.158 -1.147
19.875 -8.344
17.884 -16.242
44.706 1.313
49.066 2.693
61.693 -9.612
40.956 -3.760
48.767 37.296
8.535 29.057
38.297 27.732
34.080 14.875
56.537 15.349
55.858 41.001
4.337 24.554
12.727 53.338
5.289 42.051
25.698 59.764
24.781 55.429
6.892 47.686
31.061 29.970
35.727 14.794
20.006 34.147
42.769 49.949
50.909 47.826
13.000 23.657
9.986 33.037
13.096 32.997
15.233 38.196
5.827 36.278
60.093 32.828
64.052 25.340
27.293 51.254
26.979 56.814
30.849 38.502
8.475 40.198
5.389 42.000
16.867 -7.861
29.180 28.101
27.917 33.416
42.735 4.399
61.872 15.980
58.984 40.271
43.340 12.329
9.186 9.400
16.491 39.800
19.793 29.679
58.738 10.575
64.616 -2.894
53.508 14.050
52.865 24.592
45.109 42.620
35.134 31.955
28.684 12.896
45.215 19.530
16.469 10.482
28.275 43.227
32.568 44.381
5.907 36.501
45.524 29.041
44.949 43.834
62.833 33.454
31.745 21.139
58.605 21.653
56.141 16.574
51.299 -5.252
61.875 1.734
30.571 -18.445
54.540 -10.267
50.283 -6.913
40.341 27.747
9.151 41.324
29.823 49.700
57.474 15.540
57.587 -0.606
33.604 26.129
11.761 36.373
60.609 43.498
45.187 50.115
45.871 48.064
49.162 32.469
73.000 19.188
70.003 20.774
34.408 47.326
43.583 36.314
63.292 42.627
44.841 41.241
46.752 33.748
37.607 26.575
49.594 -14.735
55.267 -2.126
31.616 4.507
31.653 -5.769
66.818 4.412
56.210 0.498
63.783 9.402
38.429 8.168
59.795 37.644
19.455 43.640
9.922 37.866
5.273 35.803
32.337 6.723
43.400 29.028
63.383 0.018
53.819 -14.425
45.982 -26.467
43.679 -29.034
51.824 -22.741
63.026 9.490
46.311 -22.853
39.241 -22.837
58.653 -12.918
25.319 -14.250
22.861 6.764
18.296 16.521
35.153 4.901
41.374 -14.022
59.768 -10.246
67.876 13.013
58.632 -17.794
15.950 -15.372
56.046 -5.501
48.678 -12.181
45.681 -0.209
25.909 33.488
24.202 -5.517
43.270 -12.401
53.321 -15.713
23.295 -4.116
49.904 -17.955
36.066 -13.072
46.910 -28.304
54.125 -19.018
28.404 7.617
38.344 -18.018
49.241 -13.316
54.431 -15.675
17.768 -11.865
16.892 41.490
10.138 40.249
21.705 54.669
31.482 50.778
59.459 33.301
28.471 46.591
22.337 19.388
54.232 27.687
55.794 11.600
66.107 0.177
60.364 11.093
57.871 24.611
45.767 12.265
48.535 45.524
34.532 45.850
44.385 38.232
37.571 37.594
36.503 49.349
25.035 44.029
30.909 18.526
19.746 35.331
15.239 38.864
47.719 47.945
51.198 33.525
37.363 30.207
52.917 -19.259
73.327 7.741
59.306 35.265
54.441 -2.804
63.636 -0.828
39.658 -12.329
20.101 -16.389
63.387 -7.406
51.250 14.113
14.300 48.832
28.202 45.643
36.068 22.629
31.075 35.659
48.788 8.527
28.068 49.238
22.463 42.514
44.414 52.241
33.149 47.698
5.365 41.930
24.766 38.537
61.187 15.049
66.847 5.786
20.194 26.782
49.183 12.199
47.339 -2.313
46.739 20.536
45.470 42.029
24.597 30.864
23.718 -6.160
35.677 31.929
52.609 -13.650
33.634 -13.812
33.895 -30.671
54.156 -27.388
68.927 12.661
45.908 -13.466
11.007 14.544
37.474 11.334
50.723 -2.998
64.759 29.296
19.061 29.396
66.759 13.073
33.331 -8.696
47.073 -15.620
54.231 -10.650
44.360 -25.315
36.981 -1.504
64.575 10.114
58.122 -3.410
47.881 -22.448
58.271 0.264
39.800 -21.618
29.438 18.204
44.907 -24.860
56.398 -7.459
66.220 9.958
22.286 36.891
26.656 22.529
38.077 7.355
30.481 -7.868
61.932 2.722
51.847 -8.359
54.574 -5.318
40.831 -22.335
67.996 -11.133
49.191 -14.255
49.591 -21.430
56.316 -2.449
35.799 23.109
34.177 34.650
63.151 35.683
17.768 32.811
40.507 29.464
14.122 29.163
17.881 39.346
17.393 53.826
37.148 59.538
40.619 46.874
47.797 34.877
42.084 6.733
37.235 15.800
58.653 32.975
60.170 33.703
71.764 16.327
50.371 -8.308
14.486 11.408
31.070 -17.022
42.619 -10.645
65.831 14.849
53.706 37.034
-3.849 48.773
15.819 45.830
5.999 19.034
45.473 -14.538
27.726 42.369
37.782 9.227
29.002 32.113
43.277 25.336
18.505 45.827
46.067 41.419
26.915 45.265
53.789 46.200
70.790 8.368
30.418 -8.672
26.985 -27.426
52.302 -6.771
45.476 -18.919
61.309 -1.237
46.074 -21.487
16.978 29.981
44.796 5.552
49.033 40.306
28.384 38.830
29.636 60.518
4.401 43.084
3.562 47.245
58.855 -6.485
26.789 -8.527
66.226 -7.102
57.068 -13.690
53.905 21.511
49.202 -11.144
66.039 -3.133
54.314 -9.397
50.382 -5.441
57.610 -13.376
70.674 25.816
42.681 24.055
43.660 17.368
60.366 10.952
45.618 55.777
39.740 51.680
33.580 47.167
31.657 24.247
39.077 11.582
40.173 24.587
18.637 42.476
24.821 43.786
31.704 37.785
12.710 41.769
33.956 39.714
40.714 42.862
51.398 8.259
8.237 34.233
21.486 18.390
58.481 40.190
63.671 29.025
49.669 -0.516
41.586 -3.926
47.992 -12.662
31.879 -18.384
44.731 -6.589
16.138 -5.294
34.292 -14.866
57.005 -20.211
54.110 -17.001
22.859 -2.479
18.626 16.112
35.630 -11.456
40.245 -19.988
66.841 5.634
29.745 47.083
21.754 43.184
24.310 42.778
52.452 41.070
37.775 41.742
25.268 46.214
26.036 44.981
5.946 36.349
42.531 16.422
36.925 46.829
35.779 38.759
5.425 41.211
27.927 35.651
35.535 35.840
54.361 8.240
40.442 -5.097
18.418 17.518
46.328 27.091
43.158 43.719
30.933 41.125
41.709 42.632
26.598 54.045
11.370 27.239
6.634 45.533
12.409 46.810
-3.718 27.933
18.877 44.254
18.228 41.236
51.470 41.477
35.451 50.215
35.807 6.402
29.183 19.893
36.606 52.884
22.153 45.656
3.102 46.646
31.295 16.564
48.271 36.513
58.510 17.710
48.969 27.897
53.501 19.378
63.693 23.332
72.392 19.230
62.262 -0.602
69.299 18.920
51.231 47.239
28.201 43.379
42.790 28.800
16.548 53.436
6.619 34.048
59.787 9.043
56.288 1.740
67.425 17.284
67.901 28.394
66.737 25.816
31.212 52.018
7.339 31.748
42.701 36.384
14.985 27.679
24.649 35.915
52.253 -9.551
38.771 -2.882
32.543 -3.991
37.867 -18.150
42.717 -27.875
40.035 -29.764
54.625 12.242
10.487 27.361
49.649 45.816
34.911 42.500
55.482 0.642
33.975 -3.784
20.695 33.430
33.889 46.500
36.412 50.076
46.172 30.079
30.693 -7.579
55.643 -17.332
36.673 17.919
51.390 44.959
49.572 32.265
41.257 -9.143
27.978 15.960
13.657 43.988
57.710 35.911
56.218 49.161
55.575 -13.738
53.855 -25.079
47.869 -2.585
51.505 -4.145
42.517 -14.601
55.948 -21.576
32.165 -16.249
44.803 23.432
26.705 35.243
54.776 20.288
44.077 25.642
28.574 19.270
38.313 19.422
35.141 -17.567
31.715 26.001
38.300 -10.384
44.299 15.957
36.439 20.706
70.981 20.277
29.826 26.744
18.023 -6.441
59.123 -2.033
45.724 -13.561
33.561 31.590
31.518 31.662
49.706 45.541
32.054 31.686
62.091 -2.436
68.198 11.061
61.611 -2.739
66.131 -4.489
54.275 -5.442
13.078 3.142
56.263 32.632
41.738 38.928
33.440 2.248
37.184 -4.110
50.223 -8.744
71.334 17.885
29.332 -19.386
54.022 29.134
58.898 41.028
53.825 41.860
62.595 36.879
55.579 -2.834
62.748 31.158
36.931 41.908
23.865 41.121
31.946 -2.087
35.114 -15.430
55.472 8.768
50.242 -14.436
63.576 -13.075
31.458 -25.894
42.112 -1.476
66.775 -16.676
50.062 10.353
25.787 -3.505
40.447 -3.324
24.046 9.702
5.403 24.547
-0.256 18.752
28.586 36.785
25.247 31.249
27.087 34.027
36.766 5.488
51.497 -5.884
24.900 15.511
40.384 24.009
54.673 -4.747
31.662 -20.230
20.708 -20.376
47.848 -25.836
15.766 20.246
25.835 24.181
35.153 46.764
46.516 44.810
43.129 -1.025
57.886 13.813
53.921 40.410
51.018 39.323
41.037 24.507
-2.801 16.964
41.525 52.985
12.969 45.342
14.732 36.528
18.171 22.906
38.924 47.351
65.476 16.150
45.857 -16.716
52.264 12.056
56.979 -20.121
42.432 10.308
38.841 5.541
56.333 -18.187
43.117 -12.849
40.156 -24.700
29.321 20.120
26.965 29.811
17.475 43.472
10.381 46.754
31.460 0.620
56.910 29.459
43.445 52.412
41.762 30.557
24.019 -4.396
44.823 14.401
50.069 12.085
42.411 32.109
22.673 34.521
12.078 32.329
9.262 36.774
18.658 41.131
11.368 39.278
30.443 18.009
18.532 20.721
1.743 18.481
32.386 17.884
71.980 15.128
45.617 51.688
55.450 37.085
66.521 -5.817
62.469 -14.387
62.550 7.882
25.824 51.233
46.665 46.000
14.607 41.631
21.560 33.805
26.408 32.581
50.698 -12.573
54.291 -10.077
45.463 -15.807
32.830 18.617
35.295 25.195
57.029 -1.335
32.854 34.575
44.850 28.979
27.350 42.745
21.587 36.592
47.768 -1.787
68.455 -3.550
40.760 43.386
19.424 39.382
15.887 55.238
32.531 34.662
32.296 20.414
57.183 4.899
53.833 7.472
26.226 2.868
30.078 10.761
16.511 25.879
35.493 5.481
31.901 -10.381
53.906 -9.788
17.281 11.056
33.018 40.802
15.950 38.841
37.327 35.852
20.787 30.387
33.994 8.145
38.339 24.269
13.435 19.132
22.529 19.527
16.287 49.645
24.192 40.210
25.372 54.536
52.540 42.765
33.280 9.479
66.115 21.724
35.698 34.881
39.995 39.776
16.547 32.196
29.605 49.993
3.898 38.096
14.712 9.815
36.536 -23.739
63.729 -13.778
34.528 -25.899
62.682 6.152
67.631 9.780
39.346 12.168
73.552 14.289
72.683 0.458
56.344 -18.529
59.434 -16.379
59.903 -8.080
57.445 -12.704
48.725 -18.682
69.972 4.617
45.571 -26.784
58.402 3.979
60.460 1.260
61.220 1.711
47.590 -24.853
61.060 30.154
61.477 -4.673
42.021 1.273
63.555 -9.145
57.035 20.936
66.249 7.136
45.405 12.976
33.941 -4.057
40.885 -8.692
71.128 -5.340
46.536 39.037
63.642 40.367
38.178 11.633
7.967 30.525
24.412 27.432
36.377 16.379
46.536 25.608
12.371 51.521
62.892 0.887
43.951 -12.790
57.277 -10.259
31.900 -15.565
52.772 -14.347
60.852 1.091
54.735 -20.078
47.740 -10.321
58.714 -10.053
32.514 -21.792
50.339 -7.881
34.591 -22.851
47.663 -23.829
21.430 -18.500
61.989 6.540
59.926 5.249
71.851 6.455
54.974 -0.921
40.062 27.121
16.764 5.985
49.659 28.757
49.279 43.422
14.221 51.609
5.776 36.475
59.614 -18.049
37.045 -18.799
49.106 -13.628
51.886 -4.151
50.648 -15.205
62.790 -13.149
39.337 -28.183
30.127 -16.608
25.836 -25.097
54.973 -14.976
48.164 11.047
32.849 20.742
57.117 28.457
50.348 26.411
26.924 35.608
57.378 16.137
34.858 29.897
54.930 34.335
55.312 -8.778
36.760 -3.708
6.268 20.800
32.045 37.220
23.237 10.555
28.121 13.192
54.017 8.740
41.970 9.856
69.932 22.978
48.591 13.096
55.737 21.987
58.367 -5.555
46.512 -28.148
28.515 13.049
30.304 1.444
3.340 45.931
9.062 36.883
34.165 49.831
59.618 9.357
63.099 -8.246
45.219 -22.453
42.658 -16.712
52.291 -15.977
44.811 -31.644
60.472 -6.135
58.381 0.093
27.821 47.501
12.820 49.617
37.454 46.025
34.037 46.218
27.020 48.329
36.847 49.016
21.209 40.922
21.449 36.261
30.245 51.313
63.050 12.687
51.327 46.468
32.671 38.931
46.120 -8.893
67.568 -0.010
47.466 39.210
39.765 50.837
28.890 6.389
22.275 29.902
25.842 29.000
16.600 25.079
4.497 44.948
55.171 24.520
23.516 48.390
5.906 36.456
62.957 -6.309
48.524 12.819
58.589 22.857
48.780 27.826
58.163 5.919
55.998 38.293
58.101 7.123
63.426 -8.123
46.922 -15.551
26.035 -27.618
41.526 9.707
50.930 6.085
68.513 12.856
26.848 5.588
16.941 45.561
18.179 46.326
23.435 41.109
43.264 44.887
33.839 50.514
46.922 48.627
34.322 48.054
39.720 40.600
30.146 45.035
19.004 38.777
34.104 46.417
45.225 25.382
22.850 27.649
56.824 17.578
51.501 -5.124
41.240 -3.291
44.733 -21.920
53.422 -19.897
65.064 11.346
72.304 1.184
43.831 -25.390
47.101 14.892
68.043 33.016
33.991 52.711
18.666 40.318
35.479 55.169
5.168 41.329
45.959 37.840
7.269 24.828
27.480 7.388
34.564 45.694
0.600 41.572
11.987 39.697
5.094 31.808
7.279 47.043
43.522 7.524
61.522 19.022
48.844 -7.729
63.592 23.154
28.958 52.436
62.803 39.023
48.770 14.715
50.198 14.813
60.290 22.438
32.854 12.033
33.868 -7.260
28.215 -12.789
20.942 11.214
51.231 50.431
39.993 44.675
7.726 33.112
33.690 46.358
9.667 28.577
8.506 47.957
5.772 43.452
19.642 46.300
5.547 36.195
50.357 -14.797
54.797 1.300
51.105 34.666
20.329 16.845
41.153 28.569
33.150 35.040
42.233 -14.305
35.617 -17.072
33.532 -14.993
50.648 1.282
46.815 1.783
23.485 -14.254
28.075 5.299
28.313 6.765
15.796 10.097
38.543 41.122
19.261 46.514
10.979 41.234
39.642 42.387
32.870 40.724
44.562 7.727
50.166 19.436
56.833 12.751
14.941 48.449
44.346 52.310
59.143 26.693
60.472 11.977
44.853 12.247
22.783 9.469
40.767 52.146
22.046 42.059
14.055 35.321
9.863 8.648
33.612 47.069
36.427 44.156
46.410 19.994
39.831 35.607
51.319 30.080
39.700 34.577
20.190 -24.884
50.922 -15.402
42.418 -17.648
37.709 35.943
7.087 42.328
10.885 48.265
28.264 54.874
11.768 38.461
32.224 44.912
37.898 39.792
62.098 34.671
37.471 9.642
59.586 -5.155
51.265 -9.088
63.922 -5.592
50.189 50.093
31.556 49.542
51.065 35.879
19.060 40.833
29.170 47.782
10.284 16.962
12.477 46.977
19.520 40.313
19.281 17.356
18.270 28.133
4.858 18.976
5.058 36.066
31.553 -19.030
39.378 -2.583
57.272 41.825
32.592 36.470
20.921 48.582
4.200 30.817
60.234 -3.858
55.001 -17.422
71.115 17.637
44.089 55.106
33.273 35.387
40.594 42.230
64.917 17.480
25.132 -12.158
30.249 -24.855
45.899 26.312
43.493 -6.866
43.044 29.691
35.523 -6.389
31.888 20.355
54.605 26.665
63.177 3.992
63.442 -11.539
58.428 -10.447
38.890 21.852
50.695 45.661
26.882 14.364
42.330 12.966
29.905 54.775
38.385 36.626
55.427 32.271
28.951 52.296
62.899 23.449
34.848 39.578
28.187 28.944
53.575 1.324
29.564 -17.072
53.167 2.277
32.946 6.711
45.796 40.193
64.159 4.927
70.404 14.969
50.475 34.815
53.592 28.626
70.378 0.298
47.786 5.611
47.173 3.721
35.228 27.601
8.007 50.670
9.950 54.588
5.718 35.342
53.879 34.431
42.669 48.762
14.396 47.707
44.458 11.198
47.641 -9.686
73.465 -7.950
53.678 -12.571
59.886 1.754
49.744 -14.484
48.340 -20.531
53.117 -15.616
57.284 11.117
60.979 43.217
63.816 26.778
59.837 33.514
53.664 10.290
52.765 15.268
60.669 -7.683
57.852 1.542
11.121 -4.574
43.049 22.300
64.928 7.790
61.982 9.472
72.296 8.350
56.890 1.496
53.750 -2.762
37.144 -9.672
23.451 -2.085
47.891 22.549
17.070 42.064
-3.931 22.697
22.156 23.808
31.512 12.922
57.963 14.556
5.280 41.105
42.128 -13.080
55.900 -12.430
26.718 -10.641
47.919 -11.831
29.879 5.919
7.510 29.008
29.967 29.094
39.122 4.890
44.239 10.725
57.875 4.894
46.470 -10.975
59.643 12.529
15.962 -1.374
45.600 4.361
65.459 35.373
50.171 -20.902
57.384 30.838
26.249 38.238
72.494 20.460
61.062 34.425
39.174 -28.929
55.143 6.877
52.399 36.912
30.144 2.018
51.331 -15.529
56.186 2.616
62.734 25.137
65.031 -16.822
44.626 13.408
53.766 10.997
38.320 -16.559
60.153 -12.588
60.798 -7.393
68.963 -5.011
44.394 -7.172
48.371 -30.921
48.574 -19.191
24.224 -13.768
59.046 -9.743
33.995 -28.834
37.342 -22.668
46.510 9.806
54.765 25.885
40.380 15.853
36.112 21.888
24.908 19.210
49.996 18.769
49.064 29.525
15.783 23.793
30.661 22.234
17.719 31.993
46.111 23.780
32.056 -0.164
44.104 -0.611
62.358 -18.495
67.708 -6.470
46.797 -21.701
32.355 -9.910
41.709 17.213
7.425 30.309
13.811 32.447
19.977 34.405
13.415 38.546
37.078 17.065
35.233 41.268
24.214 48.553
27.209 26.893
57.058 5.119
65.140 -2.527
62.179 8.766
59.388 -3.570
22.160 -24.839
51.800 -11.654
53.149 4.667
36.594 30.985
34.336 10.635
40.341 10.300
56.931 2.063
38.705 26.716
25.247 37.518
31.466 31.476
30.489 6.994
6.291 19.332
8.611 24.911
25.623 29.752
35.286 39.055
61.628 24.774
28.068 21.747
53.150 11.515
24.638 -9.244
20.240 2.316
36.899 25.596
16.868 49.918
44.399 26.646
27.461 -24.045
22.016 -20.875
61.569 -2.415
48.910 -13.549
18.750 -13.872
28.739 2.653
52.813 -28.212
27.129 31.320
52.206 24.317
62.224 9.348
52.599 -20.673
55.984 13.816
56.144 18.441
48.889 14.706
18.185 32.029
23.902 51.094
44.968 36.797
30.251 49.467
36.469 -7.394
55.073 -5.371
39.733 -6.150
48.793 38.814
23.661 22.849
37.486 24.113
22.455 -2.479
69.252 6.259
57.192 6.894
50.764 24.396
11.380 39.642
17.453 36.269
42.435 14.187
36.348 -4.276
65.589 -6.230
58.221 -4.789
56.872 17.884
40.147 35.391
59.861 41.270
26.777 34.611
34.279 34.562
38.366 38.950
26.213 19.197
42.454 -9.606
58.976 -0.408
67.537 19.284
29.801 43.004
5.079 12.789
17.237 26.116
17.165 37.546
17.703 41.780
45.243 46.523
31.091 48.673
28.720 36.595
66.402 8.669
32.747 26.650
45.492 43.191
55.032 20.824
19.722 31.926
41.364 49.073
26.983 43.279
38.290 42.469
64.085 15.118
45.994 9.468
46.705 -19.827
40.207 23.431
55.988 -3.168
52.438 3.834
51.698 -6.544
63.496 -6.737
43.833 -17.382
58.075 7.468
59.434 -4.498
62.924 -4.636
40.838 -15.658
51.200 -16.200
69.365 21.144
29.118 -0.222
44.451 6.652
53.994 -18.635
26.252 0.333
41.466 -12.364
49.822 12.786
56.182 1.700
21.893 -3.815
51.603 1.751
39.952 -17.055
36.774 -17.260
63.294 7.457
46.834 -26.241
65.340 -13.936
57.383 -6.863
54.863 16.768
11.447 17.505
53.211 11.252
60.833 6.539
72.461 6.389
50.005 -15.070
66.747 19.556
41.393 43.405
26.763 48.682
19.369 40.798
33.912 51.737
35.590 9.144
29.024 32.409
65.248 12.463
73.631 3.268
59.135 -5.032
58.386 -10.026
62.143 -7.363
47.281 17.469
51.841 -1.599
57.236 -10.260
35.559 -17.452
46.688 -15.583
40.340 -17.669
43.166 -14.468
69.856 3.238
43.304 -0.234
38.300 30.118
61.226 -10.945
51.989 -15.164
67.750 6.603
36.074 -12.524
57.683 -14.301
52.444 -11.624
59.973 28.645
60.431 16.503
41.990 -21.250
52.787 -22.444
66.720 17.219
45.941 2.480
54.301 12.602
50.264 42.110
54.961 14.716
43.363 7.626
52.101 2.562
43.841 24.237
30.594 41.230
52.040 26.448
48.891 -21.395
20.497 -20.709
40.084 -0.831
56.259 -22.285
42.383 3.080
47.918 -3.176
70.382 -11.509
46.599 -19.692
63.754 -7.750
35.795 -18.618
40.541 -12.802
39.572 0.704
52.386 -12.258
40.171 -15.978
51.641 8.806
65.190 -2.690
64.740 8.290
23.967 30.298
34.645 46.442
23.758 51.241
41.891 48.943
35.310 7.967
69.603 18.448
23.546 -8.574
28.106 -12.338
18.879 -4.671
51.437 6.206
25.847 -4.130
66.824 10.150
59.052 29.331
24.636 31.287
62.995 40.589
43.417 19.791
51.393 -9.145
45.510 -22.723
51.596 -18.729
29.353 18.436
45.801 13.914
59.337 20.569
49.614 -3.939
56.971 2.996
52.509 19.162
37.758 42.953
57.710 33.146
54.356 1.877
35.781 0.935
57.369 3.848
45.817 -15.578
41.742 0.979
44.406 20.335
33.620 31.487
36.189 -1.351
24.009 18.106
35.330 -0.311
45.567 7.961
56.927 -1.238
33.188 -12.226
42.888 -27.604
52.408 5.181
41.580 36.360
52.199 26.877
27.627 13.528
44.786 12.152
44.382 18.846
48.187 -11.469
42.491 -8.426
52.235 19.056
58.054 0.847
73.518 -2.603
60.180 -0.914
61.129 -2.577
53.029 36.598
3.068 19.531
2.114 25.420
41.443 37.613
21.554 24.201
44.582 39.110
55.308 -2.674
67.716 18.004
70.472 0.329
49.069 4.645
62.859 32.068
44.185 19.237
13.045 35.684
59.542 33.546
51.186 18.655
61.873 20.661
37.689 -5.441
35.515 -20.948
46.355 -14.578
22.534 16.217
40.304 48.451
33.819 50.862
45.994 44.710
37.709 41.323
52.249 25.413
33.224 37.427
37.802 20.553
7.265 29.375
32.053 -4.374
-8.918 32.590
39.338 46.871
49.649 41.501
14.461 36.904
36.797 42.455
11.755 6.955
29.444 28.423
26.333 43.987
36.984 37.948
11.844 43.829
5.294 31.523
1.811 20.090
1.479 20.173
66.872 3.915
57.354 32.672
48.308 25.278
31.175 31.767
62.702 18.898
46.024 45.275
46.498 47.729
32.100 36.112
28.270 17.877
34.354 30.701
38.918 -14.648
46.069 -12.686
59.545 -5.812
60.768 -6.568
61.234 13.902
53.243 31.361
37.235 53.248
39.627 -0.227
51.478 1.658
55.415 23.842
61.294 37.308
11.226 41.062
5.137 41.343
57.174 13.892
44.743 50.773
50.392 11.209
14.063 30.133
32.721 50.614
22.824 30.577
33.933 23.718
9.651 16.094
43.159 -6.063
46.785 23.900
21.972 44.192
45.841 19.578
50.242 12.220
38.363 4.328
53.508 19.672
58.828 -22.973
56.923 -6.003
60.156 -8.303
48.638 -16.146
52.390 -2.283
29.476 44.365
40.352 38.040
47.604 42.376
45.259 40.460
49.143 40.390
67.135 4.561
42.178 32.963
57.626 5.657
69.753 25.413
20.348 45.688
8.373 33.973
45.429 2.132
63.386 10.248
44.792 -10.049
57.923 -17.227
60.971 -8.232
46.328 -21.593
61.467 25.802
51.485 21.980
23.192 33.385
24.366 41.389
24.369 47.954
61.410 39.942
51.699 51.671
36.732 48.743
5.295 41.652
20.025 56.318
9.011 45.978
16.723 51.920
29.084 54.526
25.981 33.670
28.853 51.326
7.073 31.885
8.462 51.637
24.320 49.910
15.877 50.660
35.689 9.913
49.494 -12.661
51.736 -9.681
56.268 2.871
59.663 -20.817
60.574 -9.687
64.245 -0.965
52.848 -15.352
62.531 -6.508
36.470 35.989
71.665 11.119
64.575 -5.879
59.717 35.478
34.775 -2.489
36.784 -4.648
54.595 -9.614
58.749 -6.913
43.648 -10.861
34.235 -31.346
45.377 1.271
62.893 -11.622
46.111 -5.667
48.856 -14.539
57.355 11.257
32.906 -5.495
24.737 22.537
5.566 41.757
70.163 -5.137
56.607 -9.537
60.418 -12.634
59.983 1.175
55.628 41.514
36.173 44.639
13.498 44.393
24.327 52.030
37.121 51.738
67.739 14.822
61.295 10.294
52.320 -4.800
45.401 -16.446
73.213 3.253
41.092 -26.692
40.400 -2.353
37.094 39.437
27.476 22.136
29.504 18.506
29.815 13.536
62.291 -12.455
38.127 -8.925
47.763 -9.463
27.455 42.266
37.787 43.858
39.563 21.645
68.069 24.105
36.752 19.581
58.475 -10.146
25.802 -20.770
59.051 11.226
19.473 19.646
12.139 11.422
22.662 0.406
34.395 47.792
30.440 41.847
25.373 5.009
43.876 13.843
33.030 45.538
5.627 36.543
41.880 -3.161
14.615 23.982
52.064 -8.936
65.348 5.256
43.335 22.331
33.540 31.137
44.151 19.832
59.364 21.578
42.684 -5.268
56.013 -16.453
36.819 21.625
57.250 32.550
20.671 40.647
33.136 58.070
22.941 47.813
51.601 35.755
48.344 48.118
28.667 44.041
6.563 39.649
26.603 51.857
53.452 48.999
24.702 31.685
45.060 6.799
62.053 30.074
12.087 43.479
23.898 44.804
29.526 39.188
48.071 19.219
35.387 44.569
25.330 43.717
8.412 37.728
30.094 48.323
29.849 47.334
39.607 46.932
23.413 38.718
24.889 41.325
63.230 -5.033
37.780 -25.308
38.741 -3.670
43.693 2.916
55.166 16.121
57.905 24.345
52.244 13.909
18.615 37.841
10.307 20.595
3.572 33.802
44.502 18.584
29.511 20.167
59.668 11.861
51.898 -3.913
47.733 -11.073
28.697 15.057
49.513 -0.079
44.900 -25.311
48.347 -26.455
27.613 30.881
30.590 41.583
23.674 16.287
43.868 18.503
10.730 38.621
22.219 31.590
28.724 33.579
43.560 41.772
27.776 42.996
56.903 12.317
14.708 48.490
21.787 50.994
44.837 47.626
41.604 10.863
25.806 28.063
21.365 -14.056
23.283 -25.660
46.701 -6.026
38.674 -8.960
21.593 10.631
10.947 40.035
26.440 42.884
37.991 45.047
3.549 30.474
23.690 58.546
17.801 40.378
5.443 41.458
69.450 -3.759
24.374 -17.220
41.759 12.664
30.717 -29.305
48.878 -21.795
46.176 1.432
63.510 -2.311
43.980 -14.694
47.059 -21.851
36.719 -22.129
26.911 -25.001
43.919 -19.870
48.141 32.248
13.105 39.782
16.871 28.972
49.351 34.745
37.728 29.309
30.813 26.342
29.369 38.595
39.957 38.744
41.720 30.017
52.023 22.917
31.264 41.849
48.229 43.588
56.087 12.090
39.166 14.421
54.795 -3.921
22.293 20.842
35.377 39.784
38.832 50.499
44.959 42.277
24.026 28.889
32.807 36.005
42.185 31.626
46.652 5.353
44.491 1.085
23.244 24.067
37.275 22.224
37.785 15.563
43.011 29.655
27.276 42.395
30.896 43.954
20.974 47.649
36.382 48.687
14.431 33.371
15.425 32.174
19.550 34.328
21.647 25.434
53.727 8.788
62.497 -15.185
64.190 6.160
20.134 19.606
42.226 5.315
49.203 -9.775
15.614 -8.730
27.549 -6.499
15.417 34.910
14.002 49.781
37.956 33.802
5.580 36.635
49.049 25.653
26.472 8.946
60.370 -2.599
55.333 11.366
66.940 5.506
61.554 -11.382
56.000 -13.235
52.590 -9.985
51.708 -0.845
45.278 -1.628
42.214 -16.543
37.873 0.333
57.702 -10.802
58.079 11.400
43.160 16.023
49.912 -2.413
26.385 28.045
48.369 25.962
27.837 32.106
39.617 41.669
30.633 40.746
46.067 20.371
42.391 -6.685
55.093 38.718
29.629 35.005
57.424 25.943
61.487 -1.257
26.962 11.283
44.622 7.185
50.984 -22.191
64.081 3.849
27.608 15.431
42.939 49.964
9.542 47.723
17.733 51.443
41.403 16.385
50.430 6.263
41.675 -11.782
52.314 -24.126
63.671 -7.472
46.337 19.568
69.728 18.071
67.889 30.114
41.812 0.439
56.859 -15.058
61.807 2.313
35.389 41.053
49.038 2.601
50.180 -16.849
56.668 -4.905
28.365 7.802
49.663 18.773
56.134 -18.906
47.657 12.512
58.753 10.235
63.083 -6.080
52.409 32.763
27.523 38.581
35.429 34.127
14.212 -7.779
47.786 5.822
14.711 31.309
67.790 26.072
36.318 1.539
43.612 2.047
26.745 -8.756
7.685 48.286
11.922 9.957
52.275 9.844
27.299 26.124
63.838 28.101
64.673 -1.215
53.268 -21.023
44.604 -19.736
49.442 -14.895
63.982 -7.259
52.090 -3.385
66.712 1.932
54.043 -23.129
52.780 1.238
28.547 11.555
34.336 55.496
51.161 26.336
14.256 26.881
60.635 40.332
48.194 37.963
70.059 23.736
22.882 36.885
19.955 50.197
31.707 47.202
30.925 44.082
35.640 24.593
52.865 48.027
25.681 13.421
20.295 31.342
22.853 26.285
46.152 46.977
51.176 24.603
57.384 -4.482
63.119 -16.078
60.023 -18.705
61.699 -3.054
61.134 2.595
60.078 8.991
63.405 19.353
68.305 4.452
63.597 2.174
60.435 4.492
51.596 11.537
70.362 21.197
68.241 28.994
27.591 26.090
57.471 -0.288
60.894 30.838
55.076 8.902
64.165 -9.972
62.550 7.650
51.603 2.075
43.840 -6.577
46.078 33.614
38.280 34.239
37.068 -5.284
8.181 2.410
33.196 37.074
52.659 -13.638
65.318 22.134
43.969 16.029
70.215 18.724
34.777 37.937
50.769 44.080
46.569 -9.112
66.780 22.492
9.112 18.441
20.078 51.295
-1.503 17.215
44.822 48.952
61.985 27.699
63.619 29.464
65.430 0.786
65.678 -6.064
14.644 8.711
63.691 29.766
48.199 -7.584
33.360 -5.198
56.911 -17.617
30.593 7.507
39.147 27.713
48.268 54.789
12.955 55.836
30.677 30.267
37.464 40.160
20.145 34.689
4.881 41.466
48.717 -18.539
10.285 0.428
59.803 8.443
52.195 3.746
42.028 32.493
36.416 22.440
24.379 -1.754
13.386 28.293
40.629 28.071
50.889 29.220
49.606 16.408
53.927 -17.796
41.349 -31.427
50.739 29.190
51.959 48.607
26.844 46.191
41.427 30.402
57.135 21.668
44.399 -21.072
47.434 -4.265
45.859 1.338
51.689 5.126
28.620 26.437
41.793 38.021
28.330 38.605
16.663 47.621
37.161 45.172
7.808 35.577
25.850 44.951
49.331 49.999
26.648 46.580
26.544 39.596
21.983 41.937
49.256 55.465
31.848 38.658
24.751 22.244
12.745 38.657
40.278 50.084
45.495 23.769
66.621 -4.525
45.597 13.715
42.988 15.107
67.283 8.722
34.403 -12.437
20.657 7.859
51.357 17.244
49.052 15.995
6.995 19.910
17.318 26.332
51.184 48.222
32.502 49.471
7.050 41.132
31.404 13.185
37.370 20.887
19.237 49.306
23.739 41.588
5.234 14.421
7.586 38.474
8.821 39.514
35.624 54.667
25.279 45.825
11.589 53.999
35.790 54.232
19.659 36.491
43.518 -17.082
27.564 16.152
15.695 29.628
22.590 37.334
43.783 27.267
65.866 30.309
13.640 45.434
5.534 41.769
67.616 25.430
67.542 13.259
35.392 54.253
37.495 43.064
15.212 20.224
38.333 27.281
45.313 14.706
29.745 -10.634
33.215 -2.658
65.022 17.809
53.953 43.178
38.565 13.462
34.293 22.962
5.547 54.784
20.924 41.188
18.091 50.470
24.010 57.782
48.863 52.598
59.717 34.710
45.977 10.745
33.708 17.144
16.713 47.483
25.295 44.722
52.538 27.045
35.828 33.880
36.409 39.576
58.933 10.271
66.967 29.528
65.391 38.294
48.925 43.434
62.648 7.599
56.864 47.050
14.706 47.407
34.550 53.719
34.084 48.119
55.286 44.425
14.975 39.960
26.242 41.336
40.784 51.504
58.868 16.877
51.514 32.286
30.223 16.443
49.287 46.177
37.048 43.352
29.371 43.458
12.349 31.138
32.199 41.644
20.703 45.316
47.187 32.610
52.735 33.446
67.501 23.239
3.279 21.978
38.428 25.502
51.790 25.801
46.710 9.028
47.675 -5.638
54.162 -2.233
55.378 -12.772
50.838 -11.779
29.088 -2.674
23.202 -1.475
18.153 24.917
34.563 24.205
18.907 35.326
46.898 26.085
52.160 34.551
22.791 51.192
36.507 35.094
23.714 45.771
59.381 18.995
64.009 0.928
53.136 -12.814
49.997 0.407
71.052 -4.056
36.709 -14.652
57.299 14.313
58.420 -8.365
45.926 46.151
57.199 8.560
1.936 32.300
17.700 31.368
56.150 -4.268
50.645 -16.649
39.090 -26.869
68.379 3.077
65.315 16.357
54.695 -18.510
30.206 3.533
34.207 24.515
45.415 23.762
64.923 34.750
19.205 42.486
37.793 14.439
20.206 0.925
50.104 12.570
60.006 12.089
62.346 -23.136
68.386 18.678
26.860 8.526
45.629 13.913
35.912 5.911
23.485 12.358
18.749 32.720
12.900 24.371
4.039 47.531
18.846 5.161
57.754 16.398
33.837 -5.918
10.012 31.401
15.778 53.012
0.180 30.213
15.808 2.968
55.349 22.484
28.567 6.256
48.383 -8.432
36.467 20.195
22.868 41.345
47.757 -7.141
24.210 5.449
39.125 13.127
31.745 31.832
40.078 2.238
50.714 -7.629
57.085 -11.576
71.469 10.644
61.517 2.934
69.115 3.468
56.785 -11.819
57.509 -5.029
63.796 20.849
50.059 24.004
42.314 18.372
47.183 -18.017
50.833 0.339
58.746 -18.398
59.605 -21.387
46.214 5.427
38.312 -7.238
51.653 -6.655
58.698 -3.575
59.726 40.213
65.398 17.880
54.134 9.850
53.699 -4.740
28.215 28.710
41.738 9.796
60.787 17.425
41.823 -5.724
59.438 -4.182
62.781 -0.126
63.273 -7.330
40.984 -5.740
60.601 -8.244
64.542 29.669
34.331 0.235
63.359 -9.153
54.080 17.767
48.974 47.991
43.943 19.741
29.699 35.360
46.378 -15.484
33.125 26.635
56.398 -1.643
36.642 -10.951
59.653 2.390
29.969 21.832
28.612 44.922
12.764 40.007
17.323 44.784
23.658 49.943
58.004 35.300
61.124 38.308
55.234 50.240
57.706 34.029
55.202 4.298
54.034 -10.205
43.758 12.012
40.474 -0.704
12.243 47.011
44.024 38.294
31.502 9.364
23.104 30.770
35.462 10.769
39.665 13.912
35.069 -16.096
52.453 -21.424
49.800 -5.035
51.894 2.655
52.222 -21.091
53.917 -9.403
13.728 17.242
9.376 41.108
57.610 27.733
44.668 39.362
21.647 26.910
22.842 41.251
25.400 32.138
22.142 17.453
27.362 28.320
41.723 47.071
19.682 50.604
19.648 42.225
0.129 22.584
13.754 26.253
24.478 51.462
44.623 45.256
25.213 44.874
26.713 28.235
63.078 25.333
19.580 41.572
11.557 44.387
13.186 29.585
65.042 10.206
11.175 4.903
50.558 8.527
41.359 39.932
33.387 41.159
35.476 48.894
63.416 13.551
49.121 13.651
60.442 5.348
74.766 1.784
36.689 -12.753
41.479 19.252
44.204 24.992
59.078 10.462
34.768 36.669
27.553 -3.081
12.629 25.713
7.184 55.188
5.232 41.688
18.480 29.939
56.380 24.026
46.733 34.738
45.674 25.147
35.591 52.959
36.627 41.752
24.740 50.359
26.739 42.996
36.183 46.243
4.757 36.627
66.946 32.249
63.014 25.947
61.584 -3.309
55.194 28.812
56.589 48.583
37.563 45.662
61.403 14.213
54.382 -1.036
58.518 31.966
16.622 23.035
35.273 27.265
51.014 -4.478
48.611 1.480
50.023 13.980
24.493 3.210
41.436 15.162
37.893 -9.287
62.789 9.022
57.849 -12.579
45.113 -17.698
68.710 4.180
7.007 -4.560
51.310 6.577
28.568 20.469
36.478 51.570
10.013 22.915
29.118 45.169
34.897 45.500
19.911 47.667
21.921 54.537
19.984 38.909
45.932 38.359
67.432 17.303
55.741 -6.958
55.219 -15.065
64.980 7.407
21.135 -4.654
27.088 8.599
49.197 27.241
33.137 14.221
48.381 -1.299
28.707 10.390
45.523 -7.658
67.766 4.313
17.200 22.003
12.615 40.185
58.434 10.654
49.233 -10.091
60.089 -13.052
58.175 -12.919
60.085 19.628
57.810 31.128
42.945 19.737
41.574 -5.910
41.674 -19.189
53.929 43.861
32.911 52.559
38.244 -18.528
42.312 15.531
66.026 16.400
41.098 -1.020
54.835 -0.996
59.413 38.250
36.378 49.579
35.933 19.104
15.809 12.503
34.401 38.719
54.422 33.199
67.965 12.314
62.043 2.749
60.633 -19.650
53.308 -20.069
50.687 6.531
42.636 -24.996
53.815 -24.861
41.777 11.166
38.078 -16.805
52.342 -7.809
40.022 39.300
64.340 25.557
49.975 36.401
48.829 44.012
37.843 56.430
21.460 49.503
6.001 36.339
61.017 22.262
60.929 26.712
57.908 5.462
45.507 3.032
25.231 -4.368
43.066 -20.270
51.593 -13.694
41.463 5.213
54.209 3.523
56.103 39.670
56.675 49.324
40.091 18.959
42.191 -6.043
61.910 -10.424
57.938 -10.869
45.051 -15.962
22.414 -14.271
35.868 -19.869
28.106 -13.311
21.467 -23.040
32.845 -3.776
26.159 -30.813
35.261 -24.157
39.255 -26.615
39.897 -15.806
51.432 -3.685
27.055 11.785
53.531 5.312
49.382 32.660
49.524 3.245
56.578 12.260
52.779 15.682
65.104 8.197
51.160 -15.641
7.566 45.488
38.222 32.369
45.318 24.487
38.324 35.290
23.283 45.361
44.333 50.100
33.413 44.635
52.708 41.576
28.042 36.112
22.891 28.465
37.776 32.910
21.758 6.169
55.953 12.314
45.784 54.673
22.619 59.839
29.139 54.901
47.331 40.000
47.262 19.928
36.842 -21.549
41.664 -4.975
50.273 -18.899
38.706 4.413
16.943 39.483
15.668 51.107
39.531 50.694
20.107 46.156
20.061 39.694
21.726 41.434
3.052 31.742
11.255 24.384
41.736 21.299
31.603 24.806
15.043 20.986
30.315 48.403
39.080 45.699
36.786 41.625
-0.493 20.494
35.312 42.182
36.312 46.632
41.143 36.829
45.466 51.567
26.564 20.613
42.861 54.992
33.291 52.799
17.620 42.319
41.512 21.930
43.723 43.286
0.125 39.237
9.784 30.450
38.161 36.037
28.514 35.535
24.111 22.251
22.561 44.926
16.056 24.679
8.119 48.811
5.782 36.332
55.019 6.649
14.470 6.164
51.219 9.918
55.408 -0.034
55.523 15.128
20.737 -6.925
29.035 -20.011
38.915 29.816
57.867 5.455
62.713 31.182
24.351 22.573
15.749 9.005
16.951 6.367
51.401 33.932
54.169 1.396
25.623 -4.738
42.213 -7.707
33.531 7.468
11.173 34.856
34.234 42.876
42.394 42.395
37.632 -6.528
28.003 -17.157
64.383 0.370
64.476 5.946
66.717 3.633
43.148 -25.589
46.503 -3.724
64.184 -1.651
50.791 8.953
50.049 10.762
33.740 21.886
22.643 27.048
36.010 -1.244
33.850 2.142
35.383 16.791
45.498 -4.265
36.357 -2.771
41.182 -20.932
53.357 -3.914
42.775 -14.261
44.351 17.653
24.911 11.177
0.078 25.492
44.672 44.939
50.940 48.574
25.732 46.385
34.864 44.503
67.169 9.888
18.494 -2.622
21.756 22.627
47.438 24.514
26.599 44.910
36.828 46.165
4.072 37.375
51.654 -7.558
40.492 -18.344
50.804 -9.881
68.409 9.637
67.238 17.300
59.144 -6.671
67.997 -8.779
64.742 9.019
32.242 -8.058
44.390 38.683
58.698 15.229
44.660 6.983
18.338 2.954
37.324 -13.509
35.416 13.727
35.742 5.545
38.893 -3.916
45.539 26.988
69.230 28.707
49.404 -5.591
67.372 8.024
47.263 -13.804
55.224 -3.605
43.060 3.568
64.220 16.270
53.468 -11.996
17.386 11.323
58.198 3.933
62.357 0.028
71.457 21.051
63.899 32.963
46.285 17.421
37.074 20.629
30.501 29.189
18.940 -9.502
11.406 11.778
24.995 0.371
10.476 36.429
45.765 11.311
62.384 35.858
46.978 37.040
24.767 36.706
25.586 35.265
10.397 33.300
19.730 35.443
23.038 25.674
61.524 4.963
56.664 30.333
23.783 22.239
14.503 46.250
27.382 44.585
18.503 35.252
45.981 12.482
40.573 34.680
26.097 56.978
61.264 34.828
58.704 25.933
49.097 35.122
37.232 57.283
25.759 44.576
23.675 53.578
50.066 11.858
52.574 24.494
60.552 7.469
41.650 35.572
48.955 22.380
27.685 42.098
50.116 33.390
32.491 35.503
61.891 16.594
43.851 10.311
65.560 25.212
58.717 30.787
55.466 28.611
52.612 9.984
49.105 -12.754
23.010 -14.874
39.483 -21.066
35.288 -24.873
38.431 -19.146
53.875 0.301
18.049 29.269
45.574 -2.715
59.728 -8.421
47.611 6.857
27.025 15.401
47.039 16.480
46.714 -17.846
59.146 31.408
67.614 31.974
51.036 38.919
34.983 49.715
19.835 33.679
48.534 31.286
52.894 17.389
36.229 27.731
36.848 49.782
15.105 39.531
56.417 39.166
38.220 -3.787
25.813 -22.976
33.028 -22.257
45.196 -23.555
26.869 -8.029
57.740 -3.268
55.120 -4.233
33.053 37.347
51.538 8.976
63.331 18.362
43.681 28.611
60.195 34.534
43.735 22.518
35.934 20.426
40.079 19.901
42.977 11.578
28.000 3.013
44.928 3.696
46.708 11.814
67.388 -0.987
63.787 8.865
42.060 -15.760
27.437 -7.345
44.893 -15.187
52.639 -7.263
65.676 1.696
53.877 39.697
38.079 11.836
52.220 22.914
55.533 14.687
58.759 26.776
21.798 36.538
14.892 39.897
22.490 50.888
-2.654 36.067
-3.297 35.395
18.056 45.269
35.075 46.008
32.441 47.496
-1.692 35.157
22.412 5.760
36.119 -18.346
28.239 -2.043
43.055 -4.473
45.630 -19.803
45.773 1.526
46.499 15.870
69.619 1.147
56.623 1.957
61.222 -0.640
58.872 -22.389
59.707 -3.232
55.980 19.714
68.892 14.764
47.355 34.522
16.359 44.539
39.484 47.330
29.525 44.380
29.371 1.118
48.426 5.834
43.461 5.290
42.987 -21.793
50.532 20.582
69.048 23.909
16.383 45.853
15.376 26.475
28.526 27.699
49.416 7.318
37.763 11.841
8.048 14.937
40.036 -8.196
43.945 4.213
56.303 25.276
45.837 46.601
64.454 28.094
55.623 24.244
54.817 -17.739
28.178 -7.471
38.827 47.136
44.194 40.400
60.837 11.294
35.529 -4.714
53.300 8.248
52.562 6.636
34.238 -7.163
28.012 -6.203
45.956 0.313
44.362 -13.474
60.019 4.310
57.955 10.912
2.373 30.951
59.289 11.846
27.693 -20.392
53.216 5.677
20.382 -28.119
39.825 -1.906
44.576 -2.849
40.647 1.125
58.241 -11.272
58.575 -11.244
37.458 -11.138
15.451 28.860
27.049 49.195
27.998 -10.118
36.531 -22.017
53.661 -3.434
46.712 -4.830
50.470 -6.687
54.386 37.992
50.965 49.456
52.971 25.853
30.514 12.533
12.230 19.134
25.743 38.909
47.546 26.105
63.096 3.201
54.551 -0.399
50.416 -13.453
57.132 -21.637
57.904 6.641
49.360 -0.146
47.634 44.396
34.312 22.619
32.568 40.850
11.770 47.531
4.969 42.008
29.313 7.438
11.005 34.583
17.265 38.450
5.058 40.881
43.994 -14.437
45.217 -7.968
53.448 30.838
26.015 50.292
35.100 43.365
-1.534 42.464
20.459 32.258
41.561 40.101
-5.385 39.534
9.291 31.536
24.817 23.830
47.870 20.193
54.944 35.638
9.404 49.379
5.713 35.779
68.901 10.895
39.437 27.555
55.573 37.909
24.851 43.420
45.789 36.253
33.772 38.671
33.987 42.705
51.042 37.216
59.792 10.417
71.360 10.687
30.429 -9.395
35.033 -20.382
47.238 -1.976
64.702 23.783
42.914 24.885
-1.373 16.270
18.416 55.832
-2.558 38.472
34.308 9.403
33.945 -9.744
57.183 -1.443
62.304 -6.972
55.396 1.326
39.094 0.234
65.104 4.770
42.602 16.441
31.516 -17.447
60.626 -12.475
60.280 -12.565
68.898 6.492
48.181 -2.508
72.027 6.733
64.761 32.295
69.172 27.438
8.889 36.699
32.241 51.848
11.816 36.367
5.811 35.697
43.317 -15.214
61.232 -6.890
66.460 31.791
44.801 25.424
34.070 39.266
42.065 -16.332
38.488 -2.562
36.401 -11.249
50.471 0.809
39.396 -10.138
60.360 7.855
31.713 -29.149
59.041 -4.570
34.717 24.105
48.158 2.644
55.807 -15.475
51.368 0.536
20.139 32.939
16.283 29.301
41.349 44.420
31.865 53.969
24.482 21.794
24.268 10.974
26.316 12.654
15.947 20.453
21.248 -8.008
21.844 22.551
47.921 -17.966
71.191 15.923
43.299 -13.714
54.858 37.970
58.494 21.569
54.662 38.826
18.522 47.675
16.090 23.890
34.385 12.109
66.572 18.570
15.681 2.647
56.907 0.346
39.464 13.756
31.568 15.826
36.654 34.086
23.023 -3.410
68.963 3.412
35.872 39.162
34.199 28.898
11.269 25.563
45.788 36.944
9.046 37.017
30.462 60.624
21.628 51.508
5.429 41.088
47.330 1.756
67.962 -11.975
47.217 -31.462
56.426 -8.821
52.684 25.255
26.674 35.786
37.771 15.409
65.097 8.287
45.103 9.659
52.133 16.540
31.094 10.806
5.737 9.678
33.402 26.232
36.703 -5.827
43.274 -17.757
38.037 0.317
45.301 -6.831
45.917 -17.412
56.347 -4.156
65.143 0.364
64.742 6.123
50.860 -5.647
62.432 13.528
55.658 21.176
49.821 31.271
20.082 41.062
22.892 33.117
-0.799 14.092
46.811 -15.874
38.010 -19.454
29.111 -17.750
36.860 -5.812
21.030 19.234
53.303 16.759
28.516 -4.509
56.089 25.238
37.598 33.669
41.128 29.094
60.135 45.707
62.437 20.675
22.849 42.246
48.573 37.014
33.929 32.324
22.484 50.009
35.448 7.881
29.319 38.530
45.956 42.093
31.450 48.702
46.749 34.617
39.870 38.124
50.834 14.950
49.533 6.963
44.601 -4.758
23.496 41.620
54.015 21.823
35.551 -11.836
31.077 -15.256
52.682 -28.195
63.093 6.009
68.698 0.399
69.528 2.063
63.356 0.901
51.000 -15.825
49.177 2.098
45.925 -20.506
20.316 2.442
27.385 4.612
20.387 -11.054
58.153 -7.929
27.126 -17.474
18.680 -1.596
46.501 -5.597
45.654 24.554
17.653 6.024
43.068 -6.639
25.262 42.230
38.614 56.199
52.693 11.309
57.956 3.141
52.862 16.729
47.837 35.718
35.919 36.231
41.698 28.323
44.570 27.509
22.157 45.502
62.796 20.565
48.566 -8.799
36.117 -23.464
40.530 15.439
39.305 11.644
20.754 15.307
37.329 46.310
47.821 46.667
36.383 28.880
38.282 49.692
29.556 42.843
34.748 21.755
57.560 -3.413
57.844 -8.232
12.145 -11.582
72.485 4.649
45.512 -19.518
35.080 -30.779
65.194 -11.016
57.520 1.705
59.311 -16.703
27.496 13.790
50.183 -3.672
14.683 27.345
68.953 17.375
65.650 3.870
42.584 46.948
21.422 43.269
33.798 47.587
15.613 43.592
25.952 50.178
6.061 36.235
46.248 -30.211
41.791 -12.970
39.563 -14.229
61.270 -10.587
55.583 -17.011
36.391 6.211
42.884 -22.726
32.112 -10.251
28.896 -18.610
44.052 -15.039
61.411 11.511
40.428 -24.107
36.419 -10.485
65.445 -1.085
45.472 -28.595
64.165 0.532
57.860 -5.240
57.682 -7.915
52.134 19.546
49.414 4.870
51.598 26.192
50.401 -21.872
46.523 2.632
31.840 47.720
41.336 30.235
25.063 29.383
28.342 13.961
51.085 -11.834
35.143 -2.317
37.682 -9.766
29.139 7.986
5.264 30.632
72.020 10.464
67.524 22.801
50.647 -11.482
64.620 18.063
47.630 33.685
44.928 55.403
25.750 47.956
15.728 20.602
32.803 31.380
14.915 36.557
52.579 1.988
42.831 -9.225
38.047 -23.626
27.685 14.176
46.938 41.165
59.002 36.364
41.363 41.317
12.320 38.535
32.986 40.228
1.631 35.229
16.562 38.512
32.052 50.181
16.080 6.298
27.470 36.402
41.101 45.765
6.271 33.952
21.767 31.278
39.319 50.395
36.486 20.638
61.907 4.160
65.897 19.814
40.830 46.535
34.555 42.539
47.678 44.070
68.862 19.658
70.779 12.045
53.520 -9.688
49.583 -31.902
25.249 0.932
44.566 10.591
63.557 7.287
56.907 -2.821
56.781 -15.829
34.363 21.406
58.424 -14.620
65.030 -1.635
50.523 6.923
45.799 1.082
26.050 -6.474
62.049 -24.913
51.201 -19.514
43.042 -26.285
23.991 25.829
12.323 32.224
24.521 55.732
47.011 38.720
59.371 4.221
47.087 -2.516
53.097 36.605
64.317 11.871
25.554 32.305
-7.129 33.492
16.487 41.723
20.599 46.583
33.906 51.733
50.866 46.805
45.011 8.352
70.642 17.200
37.141 -14.338
71.351 -2.600
64.225 -11.434
66.186 -2.011
41.838 8.052
67.182 10.130
58.035 4.446
37.303 33.536
14.289 22.208
57.621 -0.883
48.106 1.022
47.059 -17.930
50.114 -12.300
49.698 -13.261
65.676 -13.480
34.070 -20.614
50.931 5.674
21.195 0.961
27.034 19.365
33.202 41.212
51.150 14.144
45.018 56.207
14.864 53.833
13.394 37.452
19.396 47.779
52.581 50.801
59.664 27.013
30.376 38.267
24.704 46.954
13.709 36.087
14.079 44.434
39.469 45.168
50.108 38.895
26.281 13.766
42.788 33.609
34.172 47.602
16.061 40.597
19.253 33.519
13.124 25.973
34.021 43.550
29.707 14.943
29.761 15.904
30.063 -1.456
43.423 -16.006
43.902 -8.059
47.636 40.247
41.901 49.243
33.880 50.812
14.086 45.930
20.674 43.389
46.677 20.347
56.749 27.573
31.164 10.217
4.500 2.064
37.713 13.096
22.102 3.991
43.012 15.067
44.246 8.265
42.263 25.979
34.537 18.185
35.507 -23.409
44.921 21.416
48.018 -14.518
69.697 7.197
50.278 -14.015
46.539 -15.790
53.155 24.506
27.580 -20.222
56.599 -10.343
45.049 -3.422
46.739 -15.461
56.835 -15.729
47.552 9.928
26.622 24.799
37.328 32.979
32.663 50.763
27.531 23.647
41.440 23.868
39.781 20.799
37.862 10.885
30.418 -12.144
30.471 -13.601
54.559 42.513
26.676 42.159
13.049 27.415
41.323 19.502
51.516 -11.959
72.000 13.945
46.421 -15.023
36.867 -5.401
26.917 13.533
19.152 32.832
0.363 31.850
33.836 57.722
20.208 43.244
51.229 35.093
23.987 13.276
35.633 27.719
24.476 24.419
42.423 41.387
56.748 -7.553
56.756 10.333
49.527 4.964
69.118 -6.589
70.280 6.631
57.088 -22.243
24.016 19.390
31.635 0.432
65.584 -2.425
52.647 -18.973
29.709 -13.830
52.041 -18.737
21.163 -26.812
47.109 -16.997
41.892 -2.379
63.950 28.764
58.925 1.008
64.265 2.774
49.180 8.538
58.171 12.610
42.725 1.544
55.304 -15.606
57.511 19.144
36.917 -20.009
51.057 -14.279
41.137 -14.350
44.841 -17.379
37.945 -14.649
64.416 -0.565
51.000 41.092
33.069 55.872
33.649 41.472
70.390 24.906
32.765 7.716
30.153 6.287
40.000 39.888
40.977 16.196
21.138 -14.930
6.997 -3.738
29.342 35.996
46.720 9.446
24.492 27.666
40.652 49.617
37.615 54.560
18.714 46.889
37.701 13.267
54.797 30.554
64.666 35.062
63.561 28.246
45.010 18.664
32.999 42.099
41.711 21.648
49.595 41.786
53.368 31.588
38.823 33.274
44.198 47.077
58.078 39.799
63.962 29.373
36.774 42.868
21.049 45.033
33.630 23.918
50.879 29.089
47.866 21.064
40.024 11.450
32.685 2.319
38.992 26.545
40.857 34.991
62.967 31.305
49.693 37.589
62.358 35.706
67.461 15.831
62.720 13.813
61.273 -8.780
72.840 9.022
38.715 -25.885
63.104 0.759
55.054 18.249
64.882 7.836
17.793 34.827
24.498 22.841
44.713 11.714
41.814 27.418
16.937 22.770
57.058 46.788
41.419 18.013
65.286 12.600
47.557 23.352
53.242 42.272
49.328 38.577
50.735 38.603
60.483 12.576
35.938 -4.452
38.648 -16.606
25.748 -6.456
8.594 24.045
40.664 31.392
28.640 28.191
49.495 31.624
37.463 -8.593
25.455 30.747
50.965 42.464
44.756 52.600
48.159 38.084
56.182 -8.546
64.624 14.882
66.582 -1.636
52.499 45.537
68.574 24.704
51.877 44.078
35.976 34.589
67.954 32.123
33.533 13.713
41.288 33.802
56.642 25.898
67.209 15.916
48.684 3.595
31.613 19.445
39.966 23.786
53.735 -0.715
48.851 12.120
32.203 53.458
5.438 41.229
33.032 11.911
32.407 43.034
3.439 25.016
30.602 48.212
26.260 48.725
69.031 28.430
53.358 44.620
22.043 41.501
33.196 47.448
9.906 33.098
43.311 46.311
38.146 52.307
67.211 25.692
36.662 14.723
40.375 43.365
59.001 28.461
23.512 -1.148
41.427 -12.665
51.683 41.967
69.769 22.185
64.966 9.046
71.448 18.302
35.943 42.626
24.134 44.330
24.485 44.286
33.245 44.074
55.453 32.647
56.650 2.619
39.762 35.657
29.570 44.557
47.530 42.432
34.901 53.767
19.620 54.071
42.786 39.760
50.324 36.678
53.063 24.950
31.811 21.072
50.720 -2.695
42.227 -1.505
52.256 5.148
40.729 53.450
65.846 34.558
27.673 47.385
21.520 40.389
6.354 25.997
68.764 27.231
38.325 -14.588
36.677 -23.396
63.047 -8.461
27.646 -30.593
51.800 2.278
53.180 -15.360
43.480 1.179
31.028 37.593
20.828 34.421
5.656 36.222
68.431 -2.301
49.410 -22.017
51.815 -4.656
53.949 -16.275
72.966 16.424
45.078 22.210
41.347 46.341
17.275 46.143
29.996 34.184
34.889 37.808
45.103 1.712
21.476 45.712
33.933 43.082
18.766 53.700
52.443 46.074
61.466 22.629
38.059 23.900
48.967 47.351
37.122 -0.331
36.006 11.154
50.192 29.713
42.028 -1.067
41.576 10.041
38.460 -2.446
52.042 15.193
63.794 38.315
37.989 15.738
64.171 7.164
25.041 33.159
17.379 54.812
14.566 51.448
22.150 46.340
27.280 46.125
58.235 5.867
26.529 -7.381
64.327 2.385
46.297 9.700
41.764 19.238
62.306 32.379
57.398 39.768
58.159 37.729
59.573 38.498
32.923 49.233
22.029 35.901
39.742 33.344
20.872 54.377
44.775 53.257
36.599 50.112
56.328 33.311
55.448 34.203
30.178 29.215
13.965 36.267
27.913 48.709
49.687 24.954
23.706 42.312
51.085 45.839
6.041 45.282
6.805 52.760
0.515 25.224
45.232 28.561
50.601 38.208
67.905 2.822
72.620 2.209
52.035 44.008
7.058 34.428
6.020 36.017
48.606 -17.699
39.304 14.620
51.262 -19.997
71.533 10.741
57.888 -20.530
36.717 -20.638
57.476 -7.617
44.875 -10.522
30.303 -19.465
59.546 -6.078
14.809 17.566
34.438 -22.922
69.686 18.953
50.553 30.714
55.160 -6.934
31.079 -24.908
35.417 -20.444
46.792 -10.794
44.896 -4.751
54.906 -0.720
15.882 23.349
33.187 51.191
47.886 9.433
35.948 -5.761
48.671 15.448
54.710 26.311
56.617 17.097
58.045 39.096
37.842 47.409
20.500 10.089
36.464 -13.850
48.846 -18.869
59.434 -9.333
40.692 -15.858
39.472 -12.060
41.342 30.031
48.326 -6.917
54.845 20.568
62.575 21.293
41.728 38.499
47.558 33.520
43.492 40.721
46.556 14.059
20.375 26.194
8.622 37.813
20.767 30.099
11.405 22.998
49.814 39.700
61.897 32.024
52.391 1.205
61.771 20.604
52.475 31.350
43.182 17.634
70.072 22.542
59.166 39.183
19.288 3.288
67.632 25.580
47.757 44.230
25.404 48.594
51.892 44.789
46.569 44.611
28.808 16.515
39.737 12.295
59.089 -7.677
65.993 2.688
41.416 -19.042
29.409 -28.328
55.386 1.631
55.369 -25.348
27.985 -20.115
64.223 -6.705
53.804 33.179
24.458 44.146
19.694 41.755
25.589 40.301
26.957 21.183
34.618 2.127
71.452 16.377
40.334 9.998
12.524 -1.080
31.722 33.560
52.190 35.798
29.364 50.884
20.435 48.813
21.235 38.092
46.391 4.783
32.912 23.546
42.068 5.699
38.371 8.820
30.778 3.624
47.535 23.185
8.016 42.868
-3.781 26.514
5.487 38.962
7.435 10.047
3.842 31.099
5.631 35.881
21.958 29.603
14.994 30.055
55.496 45.665
30.860 43.819
30.168 42.217
61.786 38.013
20.934 46.985
27.699 50.947
31.622 55.530
19.288 43.010
45.597 53.066
62.212 30.895
60.010 20.250
69.109 13.446
36.148 -26.429
60.581 -6.810
60.809 -7.092
46.255 26.630
36.608 34.307
33.566 12.479
47.459 47.492
46.262 26.336
44.316 -8.110
51.007 -11.637
52.967 -7.718
42.459 -9.654
66.806 -14.172
66.777 8.773
62.753 -11.157
39.657 -18.060
44.677 -28.325
48.352 -11.957
38.516 -13.621
53.229 2.634
56.432 -9.606
38.659 -19.811
39.092 15.123
22.388 7.254
70.779 14.969
62.603 6.040
59.225 2.626
46.053 -6.547
40.155 20.691
28.273 10.650
30.188 26.090
17.489 33.419
37.509 18.335
30.652 57.010
28.576 8.222
37.007 35.756
38.754 48.817
37.919 -4.231
43.943 -1.111
51.684 1.735
65.781 9.169
52.139 47.264
39.940 -3.522
49.905 -1.259
74.029 15.977
64.139 -8.025
32.564 6.928
33.956 38.186
20.182 27.408
51.825 37.064
29.817 43.936
25.681 19.488
8.830 -4.123
64.958 25.095
57.751 32.112
54.638 22.004
47.193 34.652
32.396 33.899
12.671 25.168
34.315 12.711
51.143 -6.325
51.020 34.002
50.336 49.460
19.493 47.505
32.415 47.761
43.786 -1.869
45.293 -16.232
49.941 -0.042
50.906 14.310
37.383 5.948
40.464 15.639
47.508 -18.493
49.662 10.803
64.837 0.781
50.385 -18.577
32.000 -24.582
28.376 -5.610
23.264 -15.436
46.200 -3.865
60.333 -7.584
64.020 22.482
60.369 43.360
34.114 46.093
67.034 29.957
54.223 21.554
47.398 42.490
23.144 43.008
60.496 -10.542
55.760 -0.375
35.708 -6.314
61.131 -5.162
46.144 38.933
52.382 33.551
41.912 23.199
34.414 8.112
12.923 40.817
21.726 34.446
24.240 33.289
20.922 24.740
5.259 12.950
10.855 2.137
31.515 29.754
41.389 24.498
34.393 51.883
41.879 33.123
45.006 24.287
34.609 40.726
56.037 -13.481
40.546 -3.905
32.605 13.118
64.537 6.947
37.779 -27.624
35.007 -24.641
42.211 -12.349
39.859 -2.901
56.008 -13.632
48.198 -18.058
45.718 5.413
49.328 45.067
44.030 13.549
68.560 17.702
60.050 21.559
50.402 20.864
39.014 41.340
37.884 37.865
48.842 26.126
38.041 32.751
33.541 45.231
36.917 -1.959
26.014 2.048
47.335 7.629
20.809 -9.537
37.694 46.908
17.837 48.245
10.493 25.083
35.591 33.412
16.992 40.013
-0.492 20.378
21.660 10.648
36.576 21.690
40.782 -19.943
28.899 -2.673
52.208 2.771
22.921 33.239
36.674 23.651
30.006 26.928
61.830 9.116
56.737 18.881
53.959 -12.584
44.701 -14.686
29.682 -20.983
36.760 -9.522
16.917 2.143
66.455 1.431
23.999 14.523
31.440 47.443
48.742 35.487
42.568 47.157
53.165 51.925
10.815 42.840
29.811 41.125
54.052 47.702
43.253 35.878
27.068 15.332
33.105 -4.366
29.628 16.960
30.718 34.517
26.859 40.279
34.530 36.248
35.697 11.964
30.423 42.518
16.386 37.501
29.777 52.124
44.744 19.399
15.914 29.496
39.278 2.702
38.150 -14.381
53.130 -8.369
44.627 -2.359
36.999 -21.570
40.466 -22.094
45.664 8.884
66.723 14.813
73.806 19.941
65.881 -3.656
52.583 -13.499
66.469 -9.322
27.368 -21.579
47.857 -24.703
47.480 -19.605
69.708 1.750
17.667 23.677
46.105 23.732
42.205 25.332
41.947 10.655
63.035 -3.627
35.083 18.919
40.829 36.119
31.121 35.883
26.021 59.621
13.354 45.808
19.710 45.852
19.621 22.193
39.146 10.968
24.189 9.402
35.087 41.666
33.960 6.707
21.593 48.847
29.726 45.802
44.144 26.668
48.653 11.197
13.934 43.262
28.895 31.096
48.859 44.834
32.963 27.969
25.226 45.192
20.738 39.523
63.384 35.905
40.124 48.783
34.159 24.755
42.393 35.187
45.474 11.894
25.361 50.566
36.877 10.003
47.798 15.251
29.191 31.470
46.649 44.969
45.775 45.970
52.705 48.074
20.004 41.303
33.090 13.481
25.878 37.359
18.503 14.081
36.711 44.570
57.129 34.848
6.784 34.731
15.136 27.590
47.825 51.540
43.550 50.699
26.153 17.026
21.418 41.363
32.907 50.104
35.704 40.144
35.053 46.633
36.811 46.361
13.338 45.570
16.822 28.062
5.426 41.771
43.618 31.666
30.428 42.405
16.416 48.962
22.104 42.966
69.170 26.329
25.098 29.536
36.448 43.457
53.834 5.873
41.324 15.941
42.524 18.012
32.749 36.524
6.685 25.570
22.121 42.942
53.236 5.831
37.050 4.556
22.009 -18.503
51.285 -4.864
43.662 -25.062
60.265 -16.256
50.306 24.571
16.340 38.602
23.103 53.037
9.826 33.144
56.666 25.619
67.611 22.062
52.886 1.476
53.984 33.223
31.860 43.896
10.300 17.006
33.833 32.730
60.395 29.797
11.374 35.245
29.671 19.814
60.420 -2.859
19.559 1.175
19.590 36.984
33.443 43.661
60.212 13.923
38.283 -25.457
54.992 -3.161
27.256 -6.164
34.512 30.157
61.302 7.578
44.505 11.781
11.886 39.528
48.766 -12.230
43.995 -11.160
66.154 15.051
58.229 25.284
55.392 -9.276
62.521 -6.158
46.104 -0.556
7.299 37.684
41.527 42.295
44.618 14.433
25.764 33.254
30.867 24.501
47.109 -7.815
42.521 -0.280
15.634 42.021
29.190 44.729
7.823 38.609
22.278 31.895
15.819 29.414
37.535 6.671
72.196 12.576
55.907 42.208
46.871 29.138
5.645 35.656
28.242 54.787
37.509 23.197
42.722 -9.371
73.099 7.753
25.848 -18.452
15.335 2.344
31.944 9.884
19.040 19.422
28.151 32.412
8.442 13.016
54.849 -4.940
51.915 -21.918
59.802 -5.710
25.792 21.395
39.627 22.064
54.007 40.170
8.430 29.513
2.513 27.623
14.098 34.875
10.732 46.308
15.622 45.072
0.397 38.043
11.798 32.424
11.777 27.408
30.101 43.549
37.513 26.205
20.640 38.849
30.607 50.664
28.398 34.353
43.218 50.008
32.432 13.386
31.235 34.980
51.271 14.603
46.404 18.501
21.180 35.705
6.662 34.220
35.416 41.280
23.076 53.317
37.013 41.974
41.183 32.250
56.779 30.535
36.269 26.830
49.064 37.389
45.015 51.564
27.956 45.302
32.454 33.204
21.566 38.447
39.546 47.083
56.735 28.975
56.357 -2.419
53.411 -12.093
26.901 -10.585
10.533 -4.029
21.449 48.385
52.507 31.178
67.289 29.857
44.515 15.178
24.617 29.243
39.218 41.427
35.076 31.206
29.622 15.454
60.519 17.467
59.194 -1.593
47.087 28.198
55.915 29.478
52.207 38.651
57.694 32.600
61.933 26.074
24.463 54.309
5.236 41.176
37.845 33.554
58.781 15.466
33.242 20.441
26.517 39.715
14.175 35.099
17.309 21.911
-0.821 38.310
15.144 32.759
13.437 44.191
30.999 38.017
62.910 3.089
56.367 -15.647
1.558 17.266
39.401 26.352
22.560 4.583
29.078 2.809
60.204 38.717
31.466 15.245
30.204 23.982
46.506 24.721
53.376 21.382
47.742 21.382
57.476 0.936
23.280 20.561
40.715 -17.315
69.921 12.751
46.912 9.477
42.835 21.905
6.585 26.003
29.016 8.863
46.118 16.416
56.955 -28.402
62.845 3.059
56.668 15.416
61.873 17.564
60.198 -20.063
64.388 12.022
42.137 44.754
38.289 46.070
15.123 54.459
17.113 47.908
-0.353 42.448
4.324 40.385
44.351 -2.094
21.786 -25.699
54.713 -25.186
30.020 -6.764
57.198 -12.556
60.933 27.024
-0.069 16.565
54.097 -8.122
41.764 -3.126
64.256 -2.159
52.559 14.126
30.631 -16.491
42.659 41.783
49.452 -5.276
54.200 15.226
44.003 30.035
51.258 8.054
56.664 -12.117
49.420 -8.920
51.758 6.792
44.701 -14.827
34.892 -23.384
30.513 31.728
58.169 18.279
64.415 35.543
39.507 36.484
31.357 59.225
50.966 44.953
52.757 -7.383
58.743 -14.583
25.878 -6.944
35.302 19.179
13.572 -4.477
42.894 -14.822
45.927 -25.329
32.100 2.660
39.898 -13.878
68.381 11.047
32.159 30.539
61.680 20.391
39.465 -7.024
15.113 15.756
2.847 7.461
32.331 -22.573
41.790 -9.053
30.680 2.724
52.559 1.858
40.066 21.176
27.476 54.341
47.565 6.101
48.631 -20.634
26.335 -9.685
60.544 -0.782
59.306 11.933
22.127 29.798
25.353 -9.102
18.171 18.063
22.939 45.713
14.986 28.410
43.935 30.266
35.795 7.166
14.508 47.236
24.635 62.513
12.671 46.965
12.789 24.568
54.854 42.157
28.885 35.162
21.413 40.878
4.802 41.504
42.975 48.819
51.776 40.385
10.358 27.869
46.603 26.710
34.755 40.915
23.945 48.427
17.598 54.116
7.368 46.424
3.677 46.893
30.012 2.842
21.792 42.638
12.961 53.542
2.333 50.228
11.816 41.243
5.484 41.363
47.003 -4.539
51.820 -7.177
69.282 8.392
68.381 20.318
31.527 20.583
15.975 5.264
47.333 -19.869
59.072 -2.915
36.903 -10.967
15.195 23.961
31.057 43.312
32.223 35.424
42.844 43.445
43.151 27.530
22.035 32.255
13.265 46.443
54.221 -3.939
30.694 4.185
39.620 9.983
54.595 -8.801
46.930 -4.365
39.518 26.630
29.574 -14.492
46.971 -6.185
30.648 -17.201
52.294 -6.159
45.484 11.579
45.467 4.585
27.451 36.320
61.788 -21.662
51.424 -6.469
38.145 42.198
45.124 8.900
47.534 0.937
50.506 -2.415
42.693 -16.832
35.307 -27.918
47.501 -17.667
36.620 -18.487
57.933 -13.437
44.291 8.051
39.158 -32.188
57.930 32.745
57.302 40.263
34.523 34.825
53.075 3.510
57.578 -10.167
36.672 14.586
47.888 1.665
67.420 17.123
69.681 7.048
54.774 -3.692
35.442 15.106
37.030 41.807
67.592 22.320
60.973 12.663
52.661 2.882
50.593 -11.208
51.441 -18.890
19.405 -3.586
55.786 13.163
29.597 15.850
24.668 8.336
54.148 -15.601
71.684 -4.536
54.517 -6.580
28.082 14.694
56.974 -5.154
66.120 31.967
56.554 38.464
65.081 14.643
73.931 8.176
55.723 16.144
71.520 7.166
58.945 -8.114
12.878 36.713
29.191 44.797
71.015 18.385
39.938 52.591
3.663 34.001
20.899 38.768
26.945 36.090
8.377 42.626
71.757 14.623
58.052 21.061
66.241 27.174
21.432 45.509
42.884 14.605
55.771 3.137
63.999 -9.939
36.856 0.201
34.884 11.633
37.280 -3.976
44.548 -2.477
31.655 -11.686
44.632 -8.334
53.634 -5.348
57.698 4.071
53.802 -5.412
54.865 2.120
51.979 -13.231
40.699 -25.425
41.346 2.273
50.222 1.287
45.514 -5.364
58.725 24.959
44.110 40.321
28.756 37.800
3.956 40.728
12.222 43.154
32.751 14.031
28.633 14.699
33.377 25.237
14.013 18.864
19.067 40.121
29.255 43.034
40.518 -0.490
22.393 34.091
29.667 51.466
22.852 35.565
51.890 42.260
54.988 40.877
49.677 28.771
31.859 45.152
23.176 50.348
55.391 18.346
48.087 6.050
72.627 22.415
42.060 -6.967
49.513 50.339
38.368 43.786
17.163 42.427
19.531 35.796
23.129 30.881
26.949 39.348
29.666 44.796
9.144 29.038
18.443 34.578
8.866 32.621
15.378 29.844
18.498 45.189
33.533 28.265
14.407 42.904
4.680 42.087
14.856 11.941
40.006 41.176
29.777 42.082
32.275 33.341
62.001 -5.018
45.971 -12.415
48.712 25.182
17.660 -2.878
23.214 6.518
21.373 37.212
19.870 40.864
27.301 23.940
16.388 32.462
25.396 35.306
36.400 47.227
13.132 11.493
32.800 25.511
23.321 39.429
19.748 52.730
17.937 48.756
28.715 43.597
30.612 49.157
70.775 10.745
48.432 31.344
29.024 43.740
45.172 43.442
21.683 33.283
45.986 17.687
52.389 28.287
27.408 2.733
32.592 -7.786
53.709 -4.967
66.670 0.539
41.960 -12.217
66.264 32.370
54.682 11.754
57.976 -20.200
23.031 21.738
46.489 36.017
46.938 19.291
44.142 9.782
34.446 -15.389
46.097 -4.868
66.776 19.543
68.094 29.067
37.290 -2.262
47.443 23.263
7.821 30.220
45.441 32.317
39.526 43.653
31.081 36.472
55.823 8.518
31.289 36.510
26.284 33.048
14.827 38.986
-0.547 37.662
40.093 38.626
39.508 42.284
13.220 8.042
41.164 51.976
41.260 48.196
65.089 15.296
67.515 2.782
18.173 3.202
44.377 35.985
38.374 8.309
40.565 -6.161
67.851 21.334
59.326 -9.811
21.535 -1.865
37.664 0.935
26.400 19.397
25.531 40.421
13.591 11.310
39.273 19.646
47.523 6.775
33.293 20.585
50.711 13.673
54.805 26.378
59.556 17.715
69.409 25.624
22.652 4.244
58.652 9.535
44.641 36.945
4.102 20.136
6.330 38.267
15.908 37.435
33.553 37.930
37.228 53.085
10.842 36.749
45.841 21.922
22.116 36.656
53.121 20.109
23.681 0.762
55.995 6.491
46.967 28.001
48.756 18.063
51.656 35.556
45.539 -10.138
44.759 9.826
57.934 27.109
49.079 42.171
24.206 40.965
14.840 25.093
56.548 -4.363
41.297 -17.045
55.630 -0.949
43.154 42.440
16.587 50.565
3.565 21.602
42.662 5.577
43.780 7.212
52.808 -19.156
44.093 -15.952
45.627 -16.043
54.725 40.965
36.030 46.226
28.904 33.665
47.218 9.023
25.076 18.141
69.912 14.707
28.991 32.226
48.555 39.110
56.339 31.986
56.966 37.818
54.734 24.346
60.830 37.898
58.174 28.201
42.006 -4.360
28.826 -12.534
37.625 -26.096
46.716 -25.128
33.995 -9.302
39.054 0.766
36.830 -8.116
21.109 23.235
49.630 48.925
5.830 35.683
41.740 -0.863
37.778 29.057
44.749 44.456
61.957 18.625
51.625 -10.861
44.125 26.643
25.612 -9.237
32.813 -3.984
34.312 16.006
55.547 24.029
55.902 9.441
41.376 -21.229
54.041 13.079
21.733 19.921
58.507 35.538
7.891 34.392
5.217 32.133
55.011 12.055
17.725 29.415
30.264 35.544
21.338 49.586
25.357 53.901
7.103 41.973
55.019 45.713
67.991 16.420
38.972 11.322
46.293 -19.681
47.275 -19.600
45.598 -23.390
53.505 -16.076
63.335 -12.598
54.016 17.053
38.812 28.844
41.885 42.310
22.078 45.491
47.946 47.546
40.004 -7.614
53.869 8.579
9.368 23.946
11.686 42.789
12.576 34.323
28.970 53.150
47.492 43.658
65.269 21.502
55.634 43.132
37.906 52.451
23.118 57.962
24.838 45.398
47.334 22.741
14.651 -1.479
29.023 32.976
16.144 1.197
42.108 -0.916
46.622 -9.976
13.558 1.804
3.150 12.157
63.532 10.459
52.467 31.935
27.477 -15.454
45.004 -14.966
48.007 -12.529
51.745 4.699
51.924 -4.980
24.220 40.850
22.729 14.709
7.580 42.533
26.464 49.091
41.766 45.808
17.008 13.168
40.018 25.533
39.085 37.861
56.328 29.513
51.261 3.924
60.264 4.683
41.265 -10.797
50.013 6.166
50.695 10.976
42.580 -18.358
59.640 -5.803
26.750 -30.788
60.142 -11.304
32.332 -28.437
26.324 1.727
26.508 37.928
9.998 23.062
54.396 8.484
68.228 12.730
37.835 12.562
33.557 30.842
17.025 17.838
37.502 -2.991
42.615 -29.178
48.899 -7.630
40.886 41.661
64.290 20.190
15.269 10.031
60.232 2.246
28.311 -25.597
58.719 -9.023
32.761 -26.172
32.643 -22.643
46.761 -12.832
51.252 -18.537
68.319 0.756
47.502 19.205
11.556 30.694
7.446 50.893
11.633 46.185
52.358 45.468
30.380 47.745
33.685 36.509
47.828 37.320
32.965 44.257
6.541 44.362
5.817 36.384
59.458 2.202
32.101 34.307
37.076 5.576
59.503 -20.971
37.012 -23.991
52.165 -13.265
13.876 25.150
54.177 -11.241
48.799 -11.011
39.454 -27.769
48.011 -22.374
36.603 -3.563
38.985 4.852
47.559 31.125
67.995 7.031
39.905 36.970
37.292 46.630
47.648 34.030
18.609 51.169
10.332 33.571
14.912 42.714
5.987 36.559
32.725 48.585
28.235 21.035
20.014 35.994
46.360 11.802
56.411 1.239
59.341 -12.276
51.658 -14.460
13.247 -17.416
43.145 16.019
40.434 -1.073
30.600 29.666
34.914 34.900
48.547 21.953
32.483 19.897
40.371 -21.799
44.611 -10.574
33.602 -13.629
24.088 -7.118
26.037 1.850
34.171 2.522
29.074 -0.209
8.522 -1.271
42.191 35.132
15.778 42.217
10.130 51.773
10.955 36.660
24.741 48.052
35.716 45.247
27.285 45.070
43.691 42.498
37.178 36.739
16.593 43.640
20.428 50.578
29.354 -4.489
10.567 23.983
10.338 44.956
5.419 41.331
59.728 -10.902
31.891 -22.066
70.779 -2.138
61.974 -7.524
58.950 22.529
65.800 32.724
60.443 9.666
61.944 -12.051
35.920 51.908
32.539 47.456
23.749 39.864
26.256 48.522
24.935 47.850
39.382 49.730
22.451 42.938
28.598 42.845
40.114 52.255
23.377 40.551
48.105 37.270
39.835 45.049
63.246 38.991
61.687 27.454
52.535 -14.966
32.046 -13.939
68.979 8.089
64.062 -4.203
56.819 -11.728
55.232 -12.231
53.797 4.101
38.667 -12.116
41.146 6.413
21.747 12.576
14.978 25.324
30.482 33.478
52.105 -10.212
31.894 23.172
32.162 38.716
51.316 20.989
36.258 43.825
27.650 34.624
17.374 41.858
26.877 4.808
56.375 15.793
55.553 45.970
44.869 22.730
55.696 -12.078
18.196 -26.358
20.092 -35.801
70.225 -3.336
51.959 -3.809
47.087 25.342
50.184 47.534
50.863 13.992
64.131 -16.258
46.556 -13.414
16.502 45.100
9.827 34.344
38.746 45.009
59.516 -11.485
74.434 12.353
58.330 -15.163
51.553 -9.458
52.914 4.173
53.907 11.126
22.481 -13.678
61.796 15.273
45.307 11.129
65.713 23.350
57.157 4.940
31.835 58.212
-1.309 36.783
36.950 34.868
38.717 28.544
29.730 35.508
60.231 -2.414
30.168 -2.279
13.613 16.310
26.871 -19.130
59.456 -10.883
56.062 8.080
44.886 4.525
60.582 -6.644
61.667 20.485
30.787 49.987
39.774 50.984
50.518 37.058
45.207 23.452
56.939 26.668
70.065 9.322
61.433 7.798
61.064 -10.418
61.054 4.655
46.082 -7.473
39.284 36.500
29.309 17.278
23.630 47.565
17.531 42.731
41.519 56.929
52.289 48.831
20.427 26.141
35.965 6.450
37.401 41.692
35.005 18.859
46.034 18.258
37.483 35.637
25.377 1.695
40.831 27.911
25.188 50.774
24.843 41.860
41.890 11.780
40.423 26.476
45.531 8.136
45.804 16.810
33.817 9.174
9.219 22.158
29.705 -6.186
48.543 -10.439
57.922 -3.768
42.902 -13.783
63.709 0.766
30.128 -16.179
42.318 -5.904
0.310 15.441
30.856 20.384
33.707 41.722
65.879 0.755
40.973 24.669
48.577 30.295
55.161 41.303
50.397 42.790
25.683 44.283
53.079 41.594
42.478 4.428
30.410 6.195
40.712 37.311
39.570 51.807
55.370 47.556
44.010 43.546
14.169 40.334
28.908 46.205
62.037 40.648
18.547 46.756
50.400 41.512
63.005 3.636
69.752 20.191
44.204 -3.701
19.052 -25.927
47.697 -1.799
53.341 -1.592
58.439 -5.009
50.114 -7.114
18.487 -9.550
18.893 -1.817
20.416 34.111
27.420 50.568
26.497 11.940
41.238 14.221
62.737 -1.291
33.393 -26.171
27.596 9.553
46.967 42.262
50.636 18.102
52.138 41.768
34.605 26.615
38.151 34.334
58.571 29.918
36.932 -2.657
40.915 38.744
27.643 47.593
50.720 41.112
35.003 55.145
15.168 48.495
5.273 41.973
14.106 48.832
4.081 46.828
16.285 43.567
19.503 33.413
50.650 48.317
45.774 45.209
46.268 -19.205
56.390 -11.447
46.135 1.755
65.152 13.316
50.775 13.970
46.958 -20.654
67.541 29.444
64.569 32.834
57.791 37.022
48.928 48.017
26.820 47.408
37.022 18.042
7.876 44.952
5.254 40.884
48.672 7.954
43.331 6.510
21.849 27.524
64.514 16.867
19.764 39.441
20.677 50.530
39.421 38.366
50.210 14.379
8.541 22.609
-2.419 30.079
5.336 30.166
59.560 9.651
24.090 -5.656
23.185 -3.928
46.722 -23.047
55.142 -14.631
64.201 -12.071
56.447 -8.470
59.425 3.738
61.827 4.888
56.038 -13.134
67.028 -9.067
61.526 30.608
35.291 25.647
45.048 -5.221
40.252 -15.675
67.621 18.501
45.003 42.362
37.173 45.916
52.900 -3.664
52.051 20.349
65.374 11.253
30.591 -11.605
58.560 14.257
9.689 2.746
18.855 -18.203
42.847 -15.956
28.903 -14.056
39.080 -28.956
59.023 -9.458
40.909 -29.498
62.811 6.494
64.271 -9.597
61.933 -1.732
53.916 -15.264
50.495 -22.191
59.562 -16.806
60.435 -8.017
65.026 12.113
69.612 5.473
66.698 8.115
13.260 15.378
33.330 47.181
30.882 35.255
55.078 13.297
54.258 20.544
60.782 12.538
36.194 4.401
43.405 41.729
20.969 34.832
5.268 41.362
19.132 44.829
45.006 12.210
55.128 17.226
54.409 -5.050
34.613 -21.419
45.957 -0.371
50.743 -0.981
29.904 40.118
43.949 45.511
34.783 51.065
34.352 40.708
17.560 52.222
13.689 12.723
30.249 -4.328
35.059 36.646
31.943 37.033
48.509 10.503
55.894 6.012
42.015 22.741
40.015 42.259
31.539 54.060
56.408 9.415
70.673 11.725
53.347 6.276
0.223 21.326
15.546 39.264
16.301 44.739
6.596 32.448
54.177 7.525
59.319 4.580
38.806 -1.043
62.886 24.786
67.555 9.255
69.911 -1.955
63.423 6.446
37.002 -14.240
46.931 -0.169
55.490 -13.922
63.594 0.086
64.292 12.387
51.417 -8.336
41.791 -24.231
50.580 -14.670
55.277 6.880
41.602 4.129
2.893 25.920
3.564 25.733
41.986 24.549
18.079 13.677
8.239 31.062
4.860 13.606
15.949 50.074
16.335 42.307
22.861 43.418
21.494 56.266
47.913 45.723
27.096 50.630
17.208 20.137
32.065 48.650
53.787 19.323
35.407 -4.574
28.302 5.999
45.383 -9.316
42.495 1.697
38.345 33.209
55.848 26.855
34.923 34.551
29.107 38.121
48.125 16.060
26.742 26.611
20.397 14.978
48.377 -0.552
52.105 -9.066
65.175 12.495
57.920 -2.684
55.696 35.656
38.658 24.874
19.728 46.127
26.005 10.158
57.015 -2.817
60.311 -6.749
41.639 33.586
30.902 44.798
26.162 52.915
29.939 37.052
28.075 53.473
53.535 37.533
66.318 30.918
61.045 11.064
37.229 30.987
23.766 24.698
26.981 5.881
68.499 19.326
60.453 43.956
48.696 27.108
56.780 3.461
63.917 22.238
52.104 39.271
73.313 7.608
67.429 1.954
47.725 35.146
51.286 -4.862
25.077 18.891
16.979 -14.036
27.112 -19.535
46.603 -0.664
11.166 37.860
14.422 44.177
30.552 49.904
11.683 33.070
53.122 32.460
37.628 44.006
32.592 29.410
-2.710 42.259
31.503 47.113
66.588 7.797
65.830 -7.968
38.531 20.053
16.752 28.381
32.221 57.520
6.104 39.203
48.299 44.310
48.876 41.856
46.032 40.801
36.721 49.892
21.264 49.883
68.918 5.691
66.702 8.064
52.990 34.346
35.825 -8.027
33.481 -15.183
58.336 -20.549
53.528 13.049
23.729 22.115
9.341 25.826
50.711 -2.659
38.859 -20.079
50.471 18.040
28.978 20.086
51.703 -8.898
42.213 -2.596
63.868 -0.787
45.117 -5.271
49.055 3.932
61.232 5.162
51.954 34.853
35.629 28.209
32.914 33.038
31.751 25.631
50.815 -9.621
53.395 -18.838
49.868 -12.369
58.689 14.898
18.867 53.029
24.832 49.066
12.626 28.171
61.255 12.418
25.117 1.621
42.067 39.510
53.381 44.743
53.228 27.783
34.669 35.945
10.838 35.689
26.200 4.546
42.395 24.948
15.240 23.918
37.039 49.160
61.221 13.813
58.783 38.752
50.831 42.463
60.216 10.202
71.620 0.898
45.286 -19.231
40.882 5.408
22.125 32.242
26.194 33.952
49.268 -12.938
41.066 -4.099
8.610 48.215
35.419 47.221
23.472 45.707
61.510 7.203
69.472 -5.569
40.021 44.382
41.762 40.147
50.946 48.214
22.427 47.834
55.550 41.518
39.724 13.489
47.964 5.500
44.883 8.440
17.131 46.291
25.634 43.233
4.989 42.150
47.608 -3.158
9.727 11.832
34.533 1.821
15.843 45.768
37.652 14.640
43.707 18.780
38.474 -17.382
41.505 -34.522
42.675 17.385
13.097 51.387
60.421 42.323
49.405 40.668
37.978 53.314
36.551 56.029
15.206 10.906
36.332 23.091
55.378 27.726
59.778 31.407
51.714 -12.569
44.593 -15.013
66.755 32.396
55.319 25.670
26.879 16.207
33.611 47.019
69.146 23.117
68.782 4.081
69.400 -12.015
44.796 -15.207
49.885 -16.802
52.124 4.007
15.388 17.819
26.507 19.842
36.707 38.124
28.895 22.006
48.495 30.480
23.110 46.629
25.262 25.016
11.292 41.998
25.119 37.873
62.359 26.428
28.218 37.047
4.475 32.262
34.029 47.945
25.209 43.763
34.523 45.099
37.845 47.801
27.147 33.633
63.152 36.057
42.295 12.547
4.220 15.181
17.101 45.981
35.978 34.285
7.555 21.855
42.964 47.287
67.066 31.413
43.438 12.207
54.371 -13.204
60.116 -1.634
63.346 42.655
40.280 53.618
50.763 38.231
23.256 33.507
52.417 35.178
20.201 45.815
46.155 22.223
47.741 18.692
17.500 10.977
47.578 30.832
53.605 30.840
70.013 30.324
71.780 6.590
45.656 23.068
9.565 39.576
13.843 47.269
15.517 36.467
42.861 40.973
36.470 18.873
12.547 38.277
31.053 -13.513
9.596 35.739
29.608 49.640
42.220 34.598
59.837 19.687
67.748 17.616
65.494 5.539
39.070 1.501
39.778 19.754
45.409 23.978
1.553 34.642
25.241 37.109
15.840 51.210
15.782 7.407
60.438 41.242
66.902 12.234
50.831 13.616
56.307 -3.213
36.211 -14.931
33.055 1.351
32.017 18.069
37.572 41.322
30.914 42.693
31.134 52.232
57.148 28.115
54.869 -12.841
62.227 -0.343
37.854 9.875
43.349 2.571
60.834 -9.653
51.677 -8.590
71.674 0.363
54.033 4.374
70.061 -8.550
48.156 -12.858
51.637 14.565
45.087 1.058
41.350 4.795
63.205 19.963
55.865 4.434
59.831 4.208
71.925 -1.061
54.266 -13.238
39.029 -6.563
44.860 -18.190
45.056 -13.854
53.974 6.487
64.532 32.590
32.608 38.372
22.485 31.089
26.488 -11.827
30.691 15.518
25.160 33.694
35.577 -12.900
14.745 -17.220
43.218 -23.099
39.669 -9.150
67.405 8.125
29.910 -22.834
73.346 -5.471
52.201 -10.534
33.377 -23.740
39.585 -20.474
64.736 -0.648
44.577 -10.342
52.340 -19.951
70.068 5.132
32.281 -11.050
36.911 -10.203
66.465 -8.770
74.240 6.094
52.778 42.650
68.520 27.636
37.620 -4.148
52.142 -9.636
60.709 19.320
25.115 26.983
31.366 15.239
29.061 26.465
60.017 12.408
56.393 -9.910
27.980 -17.283
58.476 -2.472
54.455 -10.784
35.621 -6.471
63.258 14.479
36.459 -17.653
67.106 13.421
52.319 2.312
66.327 11.193
32.592 11.960
22.523 20.962
7.857 44.166
32.806 47.004
29.435 39.892
24.812 37.783
33.701 -4.955
41.357 -4.141
54.882 7.698
50.796 -16.342
21.097 7.528
3.356 28.078
46.740 3.920
25.961 10.992
49.986 -15.187
54.349 -10.840
62.604 27.208
4.855 30.746
61.062 6.283
48.685 6.897
34.231 -4.574
24.123 -2.042
25.019 16.846
3.708 22.178
17.562 20.137
3.239 19.940
20.719 30.576
9.622 38.666
2.017 40.683
28.818 46.924
5.198 41.765
57.995 46.336
44.680 19.126
34.079 20.897
38.522 47.170
46.333 28.868
47.048 24.669
25.323 -6.312
38.363 -14.702
53.092 -14.027
49.691 2.875
16.368 -23.785
50.577 -20.003
73.086 6.065
52.733 -21.923
30.406 -14.937
35.685 19.233
24.957 49.158
21.545 51.481
28.786 28.315
45.676 0.091
42.361 -6.290
32.528 -15.960
40.256 -27.814
42.027 -8.364
40.747 -17.511
55.038 -10.252
27.005 -17.843
60.968 -0.820
61.865 33.255
39.812 19.513
7.471 19.916
20.210 31.816
8.598 35.383
58.561 35.108
65.685 15.334
47.458 27.119
51.663 25.043
27.333 51.984
63.056 41.131
29.479 25.029
44.113 37.802
12.982 27.816
49.386 -0.732
55.304 33.226
37.921 45.379
16.821 40.368
39.143 25.188
30.061 43.371
5.460 41.844
25.657 4.564
24.210 -4.354
52.816 -12.412
35.560 -27.309
24.495 -5.787
46.681 16.882
50.628 0.628
71.188 -4.888
37.895 -22.214
40.979 -25.852
36.274 -12.471
43.714 -1.725
41.340 19.232
59.169 28.451
57.716 -5.977
55.934 -6.553
66.963 4.286
61.243 -5.299
46.979 -15.610
29.389 -15.500
55.597 34.576
32.945 50.111
23.762 45.609
67.156 33.594
48.375 24.340
28.024 10.494
31.827 13.737
17.510 22.591
19.733 24.739
45.802 21.283
44.585 34.005
36.184 23.936
57.895 44.264
33.927 39.203
18.834 12.609
21.087 30.621
12.759 37.137
22.982 34.455
18.912 41.010
28.977 55.349
8.900 31.981
40.397 54.280
37.256 24.601
7.879 49.081
25.907 48.814
32.621 43.195
31.295 51.538
46.242 17.670
36.814 22.151
44.436 10.842
35.645 7.450
59.158 13.322
52.023 3.943
42.632 -32.392
46.367 -10.481
37.737 -16.271
47.806 6.036
45.909 -18.309
40.409 -3.322
59.150 13.791
61.988 37.143
36.493 30.439
44.542 28.305
16.062 40.372
3.270 46.590
64.790 -16.059
64.957 -3.510
31.388 21.054
41.761 19.530
50.472 19.550
27.969 33.939
22.808 47.095
22.328 43.980
19.319 42.585
3.101 39.276
9.009 31.036
7.465 29.281
15.653 23.108
35.455 32.804
48.288 -20.136
53.183 14.227
51.011 29.856
17.814 41.020
40.207 38.330
50.691 31.761
55.844 26.231
65.327 2.427
54.098 -12.640
40.287 -27.782
62.772 -7.119
40.345 2.285
52.551 -1.623
59.219 -5.602
42.592 29.446
21.173 36.004
29.600 47.348
36.158 48.708
15.938 50.321
15.774 43.730
22.310 43.470
52.509 37.525
30.851 43.122
9.051 37.428
8.518 19.082
6.080 48.994
27.829 40.849
41.504 21.741
44.664 34.440
64.583 18.682
70.806 14.709
31.285 17.322
47.445 13.011
31.342 7.040
51.749 1.690
63.305 16.417
42.156 5.089
58.243 20.498
15.019 26.388
49.758 39.839
38.628 47.872
33.338 41.778
56.329 8.574
50.444 13.061
53.091 0.136
56.225 -11.148
31.621 -16.443
35.474 -1.459
34.444 12.827
40.195 4.137
45.609 3.833
30.579 -21.706
41.625 -18.789
34.471 0.224
67.876 30.505
28.559 32.035
42.357 43.383
-4.617 25.356
44.161 6.296
40.456 -10.353
43.058 23.603
44.539 51.644
47.593 43.365
40.300 49.213
51.488 41.407
15.193 27.159
7.703 41.103
3.695 47.409
70.349 -5.733
44.022 -9.695
29.854 -9.098
33.690 29.436
31.791 49.625
31.897 42.214
23.982 47.725
45.814 32.618
33.747 10.711
39.997 -3.313
55.853 16.177
38.744 -23.700
53.695 -5.442
52.040 14.631
29.841 20.996
18.463 16.096
39.322 -3.774
67.128 -0.724
55.623 13.036
26.654 -24.939
26.710 -3.501
35.230 0.837
61.310 -11.121
21.596 -1.038
59.698 16.497
51.971 -15.275
37.861 -9.575
21.737 42.342
13.091 45.452
50.845 33.582
53.469 13.860
46.890 -10.169
59.152 19.689
55.344 -11.230
42.413 31.516
31.607 6.277
49.249 10.158
39.783 16.104
31.880 35.844
55.529 11.414
42.728 -8.642
37.931 -15.214
16.922 5.717
43.396 22.172
62.689 -2.265
31.392 -17.518
42.935 -16.695
57.051 -10.228
54.006 -10.531
65.971 2.641
62.485 0.168
18.338 -10.962
42.657 1.354
70.350 8.275
60.986 -11.692
66.375 9.156
59.378 0.791
48.843 -23.814
50.160 3.914
66.022 24.414
43.107 9.256
49.258 -11.042
55.019 9.682
51.917 -13.539
57.952 38.811
42.045 43.538
3.811 46.695
17.415 39.009
22.024 38.754
7.351 46.672
42.377 38.383
56.841 11.105
36.120 25.633
42.002 40.629
9.919 23.726
32.156 -11.934
56.032 5.953
67.554 16.400
54.232 -13.619
70.246 25.172
46.186 -17.277
61.316 -3.529
64.346 5.552
35.180 -3.554
43.200 -9.313
29.242 -20.203
57.490 -1.362
54.015 20.138
36.382 -8.801
45.931 -18.423
43.485 -4.616
34.215 51.608
36.483 7.888
54.531 30.044
50.388 47.685
43.192 28.968
7.030 32.493
53.473 -6.967
12.898 -24.246
44.547 7.807
66.089 33.489
69.659 6.826
42.100 22.439
53.304 13.723
13.223 44.170
12.928 51.459
32.783 56.785
32.997 49.192
32.845 26.984
40.010 44.173
62.729 20.406
54.606 -24.674
45.925 -12.165
59.328 10.231
64.171 9.414
49.856 -1.278
18.304 16.348
3.513 24.314
21.336 35.885
20.438 46.354
19.307 48.734
50.544 45.052
14.709 52.807
30.825 21.699
73.402 15.005
48.626 -3.372
42.846 -13.107
41.484 31.605
49.313 -2.697
39.208 -15.120
56.185 -8.393
53.278 -6.569
66.186 -12.920
60.066 -17.096
49.612 -17.134
56.932 -14.052
43.368 -22.119
68.959 -2.223
71.229 -7.913
62.909 19.026
48.093 13.147
21.229 37.614
15.003 32.967
54.580 2.025
51.386 40.644
27.298 43.774
11.414 40.060
12.596 41.173
37.187 52.694
26.363 24.211
36.399 12.742
24.967 44.790
29.912 32.276
3.113 40.149
6.433 2.333
36.686 12.269
18.419 45.476
33.541 58.277
68.083 15.043
19.687 44.335
5.084 41.966
4.927 41.818
13.516 30.419
16.241 47.960
11.157 45.390
4.424 29.942
31.220 -3.207
53.427 2.835
28.788 6.225
11.285 52.054
36.659 20.849
52.413 44.555
39.471 52.327
41.560 55.891
28.229 31.367
51.887 43.732
36.983 45.715
5.485 24.918
54.331 -22.534
67.170 6.833
66.699 18.476
50.999 43.385
63.759 30.369
55.788 -4.090
35.685 23.731
62.538 35.376
47.262 36.356
49.052 51.787
14.434 34.432
8.351 38.700
30.600 36.820
50.003 29.188
28.290 53.799
27.505 48.041
55.166 9.963
64.215 22.057
45.632 27.544
47.652 -0.478
33.046 -30.694
19.734 -28.199
37.735 18.062
55.225 6.198
41.080 -3.903
43.796 -19.917
41.239 -15.980
44.480 -6.672
59.564 -9.440
59.404 12.445
63.983 -4.295
74.307 14.355
22.921 40.440
-1.947 44.172
20.588 40.667
24.537 52.253
7.392 50.602
22.621 42.446
5.982 35.918
65.967 33.737
60.851 11.869
5.676 54.649
15.371 11.716
39.796 32.829
56.500 30.047
47.718 34.633
60.823 -7.100
50.700 -18.671
60.145 2.636
42.690 -23.618
51.263 -24.110
49.677 -11.028
31.411 35.597
40.966 49.507
45.453 34.415
35.980 51.425
23.705 44.907
51.014 30.938
33.787 -3.662
54.694 -19.159
63.533 4.349
65.461 6.012
63.807 16.311
47.627 36.612
58.267 -4.775
54.740 41.838
53.527 29.479
51.210 -7.986
36.353 16.676
54.704 42.156
26.908 31.761
41.480 40.132
21.449 30.275
16.009 25.513
28.956 30.847
32.840 -14.894
56.623 -9.048
53.606 -10.067
53.152 20.564
49.261 17.835
18.424 52.151
61.459 7.847
63.714 14.390
61.040 -2.092
46.342 12.926
41.376 -11.590
57.405 11.913
25.808 46.674
12.406 46.564
23.397 41.370
52.048 17.426
59.347 13.414
65.579 -5.078
52.839 3.596
15.688 35.176
68.728 33.538
56.801 36.065
45.472 49.429
28.178 1.355
24.196 37.220
28.899 45.062
57.720 47.146
44.858 37.485
44.909 36.161
25.196 38.476
39.608 52.572
57.555 47.660
19.016 44.176
20.353 40.574
23.908 31.641
34.630 13.786
42.659 37.624
53.977 25.086
64.274 -0.516
72.199 4.086
67.770 -8.574
41.132 -10.672
42.300 -15.962
61.964 -11.112
45.581 48.818
22.856 33.658
57.109 8.378
66.115 18.185
22.412 6.658
27.403 30.943
45.907 5.406
59.450 16.773
45.219 5.988
69.347 11.877
56.603 9.542
29.619 -28.617
30.827 -19.769
46.229 -26.834
49.889 -18.847
67.935 -5.848
48.783 -16.582
65.369 3.453
58.474 -0.532
70.322 12.945
54.037 45.260
65.536 -11.864
58.710 -16.664
23.028 -8.199
41.093 -3.698
58.758 -6.067
54.323 -14.150
54.757 22.032
50.291 39.916
20.681 27.348
69.900 16.468
27.675 33.282
51.424 43.829
4.733 42.820
29.463 57.057
13.025 43.473
35.905 29.434
32.316 42.769
16.492 30.052
21.181 50.512
5.811 35.481
69.759 16.287
46.813 14.598
12.103 45.159
30.363 46.316
60.681 1.198
59.932 9.838
51.739 6.276
53.456 -5.699
50.275 31.921
19.767 40.807
60.975 -5.806
58.728 39.649
39.943 -15.069
31.645 -21.935
17.754 -14.559
22.215 -20.822
27.761 -12.750
16.792 25.614
27.786 32.509
17.147 43.107
24.457 26.136
35.653 22.819
32.738 8.735
56.265 14.009
59.346 -8.875
54.666 -10.921
56.597 -18.510
49.717 -7.340
68.027 32.644
59.141 -1.397
60.457 9.276
46.734 27.545
58.359 17.534
50.191 -18.282
55.200 -9.255
54.760 -16.030
68.570 6.979
25.392 40.610
32.475 42.431
23.040 43.204
25.872 30.978
25.027 50.414
50.380 47.191
53.165 19.788
23.375 3.060
23.018 -9.701
27.442 -20.460
33.819 14.191
11.328 42.312
19.513 38.179
44.990 -1.624
45.495 22.219
68.569 14.090
65.645 15.914
61.716 1.430
47.464 -15.178
52.434 9.172
55.944 34.190
36.468 28.832
52.134 19.502
30.128 -20.162
44.865 -9.544
67.605 18.357
48.224 14.355
30.599 10.794
45.264 -11.904
53.914 38.668
18.699 52.053
14.816 14.556
57.454 25.789
67.036 -0.125
57.087 -14.786
33.260 3.966
48.482 22.339
62.230 -12.350
57.905 6.665
60.327 34.119
48.344 21.059
41.840 46.414
28.404 36.409
23.205 29.767
49.231 6.701
50.042 -13.334
53.322 -20.251
37.114 -12.061
71.562 17.155
31.977 -7.474
49.981 -14.508
56.513 -14.528
43.399 4.099
26.556 2.094
19.965 5.304
16.247 11.401
20.043 22.371
39.625 8.677
25.195 4.250
34.985 -23.462
55.031 -11.878
49.148 -23.290
48.210 -15.656
31.404 34.626
56.006 22.678
42.442 -26.770
49.044 -2.291
34.671 28.071
39.474 36.004
43.807 37.217
63.387 16.578
60.775 -1.126
54.774 3.720
31.769 7.325
8.021 10.648
30.700 41.023
20.944 12.100
43.486 8.687
58.717 26.563
55.211 29.899
34.697 38.198
49.948 -8.521
39.309 -12.478
44.290 -16.476
39.173 -10.918
57.558 -22.241
40.882 -17.203
43.294 -5.344
43.019 -3.570
32.328 -32.342
41.848 -18.884
60.114 -3.363
54.136 -5.994
50.579 -7.312
58.483 -5.115
62.498 -11.018
37.366 -16.004
52.424 -21.208
41.139 -21.732
55.426 0.684
63.859 -21.873
45.207 -21.544
55.318 32.848
53.526 49.138
31.383 36.812
50.586 6.526
64.290 15.583
71.329 17.037
67.772 -7.104
42.039 -6.701
46.178 40.739
49.849 11.466
56.241 -18.677
30.343 -1.635
55.920 28.111
52.331 6.670
63.921 8.607
47.010 1.469
8.173 17.022
25.723 31.444
62.494 32.677
47.125 -15.151
40.765 -28.915
39.069 -15.103
44.498 -6.744
24.083 -10.726
64.466 -3.580
61.799 26.874
56.615 5.695
19.314 28.093
33.884 6.688
47.790 -10.687
64.869 16.444
56.243 -13.754
43.220 -19.511
49.406 -24.661
62.574 10.612
63.650 3.639
56.220 2.945
59.171 -3.222
55.903 -1.114
50.505 -13.340
61.383 1.205
65.683 -10.076
39.043 -22.956
47.140 -17.128
45.188 -23.265
50.380 -24.851
48.692 -22.391
48.730 -19.951
49.308 -9.157
41.788 4.895
31.660 -32.541
54.450 -17.883
40.035 -8.689
69.485 27.966
56.040 38.466
31.436 42.629
23.840 47.558
42.697 38.819
49.369 16.212
53.286 39.086
21.426 50.603
35.216 34.185
25.690 38.390
19.652 56.947
31.715 37.329
46.958 31.259
42.317 46.245
53.830 41.420
18.859 39.410
41.454 43.866
5.946 36.107
16.486 35.170
24.551 55.385
9.442 41.150
5.848 35.993
49.234 17.371
25.432 24.237
17.284 7.551
47.024 -23.305
24.890 -14.121
25.538 -7.771
15.495 37.499
8.886 35.242
20.395 51.707
33.598 36.203
70.599 16.397
65.051 9.151
66.579 19.874
51.205 9.167
47.722 20.996
32.674 10.165
61.295 -5.349
67.494 2.871
67.176 2.852
66.391 3.126
39.914 -15.606
24.702 -3.602
57.333 -0.304
65.905 -1.333
32.576 -10.748
38.613 -9.248
34.448 -4.529
62.134 -16.037
59.244 9.104
40.295 46.164
33.152 34.322
19.978 46.983
8.843 23.523
25.366 29.925
10.189 39.095
34.429 36.360
42.243 38.980
48.441 18.367
28.089 23.521
53.383 39.414
22.603 44.207
21.389 46.836
4.557 34.375
8.364 21.621
52.129 -19.281
14.671 2.858
20.220 27.068
21.996 44.865
12.064 35.761
59.615 25.979
53.229 -6.495
47.157 -26.534
43.850 -16.744
35.309 4.726
46.079 -10.136
62.760 3.032
51.309 -10.413
43.085 24.442
66.329 19.482
33.271 -22.213
50.949 -20.693
57.766 7.162
66.921 12.847
63.236 -2.686
44.162 27.190
26.891 32.423
39.847 42.573
34.573 47.635
10.642 38.406
20.852 14.609
26.260 -14.689
36.707 21.433
40.169 30.837
56.155 9.324
44.989 15.755
25.164 41.121
21.343 26.810
25.623 43.909
35.220 52.807
38.577 54.854
23.965 54.353
22.852 31.494
38.189 48.387
19.802 42.265
28.343 -12.115
43.557 -15.863
54.838 -10.116
48.923 29.189
40.355 34.984
40.507 21.642
49.743 13.286
48.960 29.193
20.510 34.824
18.754 37.610
14.431 49.622
36.034 47.943
11.000 42.497
13.889 46.894
57.557 48.021
34.239 41.801
5.272 41.284
55.044 -9.430
70.218 16.974
63.125 4.426
33.772 2.800
28.394 4.891
16.559 12.337
41.911 10.707
26.944 42.459
50.834 25.211
40.722 40.145
45.858 16.092
26.201 54.455
30.841 50.112
14.759 51.187
16.481 52.115
71.775 12.494
66.318 33.404
13.373 46.795
17.677 51.834
29.846 9.835
17.374 4.671
67.982 28.111
24.681 26.803
13.280 14.278
18.790 36.016
54.199 -2.110
16.920 29.855
44.479 32.352
54.950 -3.883
38.969 -19.830
40.086 -20.114
67.960 2.647
43.403 -18.338
32.027 -11.453
53.137 -16.452
16.077 -23.553
24.565 42.829
43.418 37.960
31.909 32.805
46.964 42.665
56.872 40.984
13.092 44.069
17.996 35.691
8.905 29.981
19.453 37.528
10.432 6.359
13.277 30.671
50.258 41.937
47.660 17.956
65.421 14.427
21.091 14.655
61.214 10.512
33.246 -14.257
51.037 21.184
70.608 16.109
62.673 -8.262
67.727 -8.066
42.526 -4.371
16.212 41.715
21.423 46.129
5.444 36.712
57.949 12.051
33.413 34.060
31.184 48.232
47.703 35.476
56.652 -18.178
66.534 21.070
27.533 39.300
45.875 -1.147
13.215 15.220
49.395 18.384
49.825 -7.848
50.706 35.091
35.938 48.255
29.216 55.560
22.444 37.825
35.231 15.872
40.711 16.216
67.308 27.422
41.803 7.806
65.670 5.897
31.246 39.577
34.488 -4.797
60.903 8.146
15.908 41.497
41.223 43.866
9.977 30.859
17.119 23.824
46.177 36.867
19.962 11.116
15.383 46.721
29.995 -10.063
18.606 -6.598
38.961 -23.456
29.328 -18.055
39.899 -17.819
58.536 34.718
51.750 21.524
43.545 -1.756
21.450 -17.776
35.802 -25.042
38.388 -18.831
59.719 -21.482
47.918 -6.031
51.590 -20.053
53.967 -3.227
61.837 23.710
27.340 -20.809
66.419 -14.280
62.325 7.482
24.475 26.256
31.020 53.100
45.135 33.125
11.698 35.615
2.537 25.505
6.471 43.769
24.798 45.625
21.906 30.142
44.885 39.661
11.708 36.336
19.755 43.061
17.572 28.583
32.916 0.237
59.527 -8.793
45.399 -16.074
51.574 -17.602
21.991 27.626
20.251 38.763
48.589 16.306
32.339 6.333
60.042 -13.258
17.268 -11.880
59.762 11.423
60.104 -14.462
47.483 -30.860
25.263 0.341
36.147 31.350
21.693 23.525
8.177 41.050
17.114 50.288
29.756 51.036
28.604 50.050
45.603 11.449
37.270 13.017
43.092 29.600
57.319 16.194
39.546 -9.572
36.728 -19.548
51.975 6.027
54.094 40.223
40.554 31.358
24.742 19.088
21.421 1.063
64.533 8.549
28.540 52.908
46.826 28.758
64.926 28.389
51.606 44.816
25.970 28.726
46.413 43.675
48.848 18.878
17.779 42.430
18.306 39.990
34.583 45.471
21.211 55.785
48.671 42.964
53.058 33.604
68.127 27.035
70.725 1.965
66.164 17.276
64.111 -3.413
74.083 9.056
58.162 37.049
65.641 34.570
6.601 27.152
19.638 34.955
64.565 11.701
26.637 15.307
29.647 38.413
52.639 27.634
32.990 47.816
13.747 30.140
1.503 48.449
8.536 34.605
19.111 49.046
8.272 51.458
16.063 46.035
41.973 28.219
58.404 25.806
20.042 26.271
3.129 23.657
5.406 41.221
15.583 46.060
30.371 45.463
47.327 48.195
49.096 17.609
64.323 -5.429
29.475 2.891
10.249 20.784
10.875 37.788
44.481 44.069
42.065 -2.267
35.880 23.209
48.096 21.725
37.304 32.564
65.691 31.901
73.606 11.163
52.271 11.901
49.555 0.415
16.882 46.858
51.158 44.328
38.838 41.591
46.474 43.119
34.752 -2.451
71.090 14.940
65.995 10.519
45.971 35.454
53.677 30.450
63.366 0.472
35.850 0.174
52.127 -17.077
32.211 26.801
48.049 3.870
27.187 9.578
47.581 -20.249
45.974 -10.237
47.329 24.847
59.374 -0.825
54.720 -7.709
50.880 -1.494
33.856 -16.812
53.291 -16.074
29.193 -14.334
66.943 4.497
47.091 35.665
46.093 8.411
31.408 5.481
51.732 6.136
41.356 -31.486
46.789 -24.103
37.621 -20.642
46.166 -12.092
42.006 4.853
57.471 15.467
57.132 22.103
33.858 -20.685
27.854 -13.317
36.060 -23.128
33.213 16.142
48.955 28.844
39.513 41.433
58.265 28.640
69.548 23.835
58.854 -2.872
41.959 46.923
67.437 18.739
33.012 7.624
30.464 1.077
19.330 6.678
1.900 29.068
18.591 4.313
21.224 12.607
62.832 -2.416
68.193 6.534
35.521 4.404
30.091 -11.672
66.486 -3.513
44.138 -21.647
31.752 0.182
22.128 40.843
61.310 -5.414
54.241 -2.484
51.585 45.143
70.865 11.010
62.228 24.629
34.381 -8.366
14.142 16.952
16.927 20.034
40.077 12.412
38.946 36.177
62.974 19.223
36.363 24.198
35.102 25.153
55.524 32.602
52.439 9.198
55.494 -13.183
37.464 -13.377
32.195 -30.652
52.109 -19.751
57.605 -0.162
35.520 -15.293
61.626 -17.024
44.716 -16.669
57.750 15.396
58.708 43.630
61.832 1.436
50.388 -15.508
65.456 0.652
67.311 -0.845
30.899 52.427
47.767 48.749
39.035 40.702
9.765 38.376
4.578 46.999
16.509 34.211
26.195 52.902
19.858 22.402
35.006 28.628
34.639 54.769
31.881 28.594
27.978 -2.377
43.532 21.927
35.108 32.461
65.092 26.113
38.278 42.852
37.515 12.919
45.795 0.323
54.361 -1.450
42.397 -20.267
20.266 -15.668
26.184 49.265
17.647 28.136
13.669 46.138
10.995 51.422
9.694 41.669
38.092 49.778
9.590 46.030
4.037 46.883
