# Supplementary material for: Myosin V executes steps of variable length via structurally constrained diffusion
Source: eLife. 2020 Jan 15;9:e51569. doi: 10.7554/eLife.51569 (PMC7054003; doi:10.7554/eLife.51569)
Supplement: Source data 1. [file elife-51569-data1.zip › myosin_elife_source_data/Figure 3/BD_diffusion_contours/cont_rz_5kbT_volEx.txt]

-40.	0.	0
-39.5	0.	0
-39.	0.	0
-38.5	0.	0
-38.	0.	0
-37.5	0.	0
-37.	0.	0
-36.5	0.	0
-36.	0.	0
-35.5	0.	0
-35.	0.	0
-34.5	0.	0
-34.	0.	0
-33.5	0.	0
-33.	0.	0
-32.5	0.	0
-32.	0.	0
-31.5	0.	0
-31.	0.	0
-30.5	0.	0
-30.	0.	0
-29.5	0.	0
-29.	0.	0
-28.5	0.	0
-28.	0.	0
-27.5	0.	0
-27.	0.	0
-26.5	0.	0
-26.	0.	0
-25.5	0.	0
-25.	0.	0
-24.5	0.	0
-24.	0.	0
-23.5	0.	0
-23.	0.	0
-22.5	0.	0
-22.	0.	0
-21.5	0.	0
-21.	0.	0
-20.5	0.	0
-20.	0.	0
-19.5	0.	0
-19.	0.	0
-18.5	0.	0
-18.	0.	0
-17.5	0.	0
-17.	0.	0
-16.5	0.	0
-16.	0.	0
-15.5	0.	0
-15.	0.	0
-14.5	0.	0
-14.	0.	0
-13.5	0.	0
-13.	0.	0
-12.5	0.	0
-12.	0.	0
-11.5	0.	0
-11.	0.	0
-10.5	0.	0
-10.	0.	0
-9.5	0.	0
-9.	0.	0
-8.5	0.	0
-8.	0.	0
-7.5	0.	0
-7.	0.	0
-6.5	0.	0
-6.	0.	0
-5.5	0.	0
-5.	0.	0
-4.5	0.	0
-4.	0.	0
-3.5	0.	0
-3.	0.	0
-2.5	0.	0
-2.	0.	0
-1.5	0.	0
-1.	0.	0
-0.5	0.	0
0.	0.	0
0.5	0.	0
1.	0.	0
1.5	0.	0
2.	0.	0
2.5	0.	0
3.	0.	0
3.5	0.	0
4.	0.	0
4.5	0.	0
5.	0.	0
5.5	0.	0
6.	0.	0
6.5	0.	0
7.	0.	0
7.5	0.	0
8.	0.	0
8.5	0.	0
9.	0.	0
9.5	0.	0
10.	0.	0
10.5	0.	0
11.	0.	0
11.5	0.	0
12.	0.	0
12.5	0.	0
13.	0.	0
13.5	0.	0
14.	0.	0
14.5	0.	0
15.	0.	0
15.5	0.	0
16.	0.	0
16.5	0.	0
17.	0.	0
17.5	0.	0
18.	0.	0
18.5	0.	0
19.	0.	0
19.5	0.	0
20.	0.	0
20.5	0.	0
21.	0.	0
21.5	0.	0
22.	0.	0
22.5	0.	0
23.	0.	0
23.5	0.	0
24.	0.	0
24.5	0.	0
25.	0.	0
25.5	0.	0
26.	0.	0
26.5	0.	0
27.	0.	0
27.5	0.	0
28.	0.	0
28.5	0.	0
29.	0.	0
29.5	0.	0
30.	0.	0
30.5	0.	0
31.	0.	0
31.5	0.	0
32.	0.	0
32.5	0.	0
33.	0.	0
33.5	0.	0
34.	0.	0
34.5	0.	0
35.	0.	0
35.5	0.	0
36.	0.	0
36.5	0.	0
37.	0.	0
37.5	0.	0
38.	0.	0
38.5	0.	0
39.	0.	0
39.5	0.	0
40.	0.	0
40.5	0.	0
41.	0.	0
41.5	0.	0
42.	0.	0
42.5	0.	0
43.	0.	0
43.5	0.	0
44.	0.	0
44.5	0.	0
45.	0.	0
45.5	0.	0
46.	0.	0
46.5	0.	0
47.	0.	0
47.5	0.	0
48.	0.	0
48.5	0.	0
49.	0.	0
49.5	0.	0
50.	0.	0
50.5	0.	0
51.	0.	0
51.5	0.	0
52.	0.	0
52.5	0.	0
53.	0.	0
53.5	0.	0
54.	0.	0
54.5	0.	0
55.	0.	0
55.5	0.	0
56.	0.	0
56.5	0.	0
57.	0.	0
57.5	0.	0
58.	0.	0
58.5	0.	0
59.	0.	0
59.5	0.	0
60.	0.	0
60.5	0.	0
61.	0.	0
61.5	0.	0
62.	0.	0
62.5	0.	0
63.	0.	0
63.5	0.	0
64.	0.	0
64.5	0.	0
65.	0.	0
65.5	0.	0
66.	0.	0
66.5	0.	0
67.	0.	0
67.5	0.	0
68.	0.	0
68.5	0.	0
69.	0.	0
69.5	0.	0
70.	0.	0
-40.	0.5	5.1471175538518414e-12
-39.5	0.5	6.017277141664145e-12
-39.	0.5	6.887436729476447e-12
-38.5	0.5	8.477664246739513e-12
-38.	0.5	1.0068622731665846e-11
-37.5	0.5	1.1659581216592179e-11
-37.	0.5	1.325053970151851e-11
-36.5	0.5	1.552261017506154e-11
-36.	0.5	1.8762246910894618e-11
-35.5	0.5	2.2001883646727695e-11
-35.	0.5	2.524152038256078e-11
-34.5	0.5	2.848115711839386e-11
-34.	0.5	3.4775720971608596e-11
-33.5	0.5	4.170815555457894e-11
-33.	0.5	4.864059013754928e-11
-32.5	0.5	5.5573024720519637e-11
-32.	0.5	6.375052138853949e-11
-31.5	0.5	7.584049010109658e-11
-31.	0.5	8.79304588136537e-11
-30.5	0.5	1.0002042752621079e-10
-30.	0.5	1.121103962387679e-10
-29.5	0.5	1.2592974351317234e-10
-29.	0.5	1.406577831311245e-10
-28.5	0.5	1.5538582274907661e-10
-28.	0.5	1.701138623670288e-10
-27.5	0.5	1.8460792399122244e-10
-27.	0.5	1.9597840042883735e-10
-26.5	0.5	2.0734887686645237e-10
-26.	0.5	2.1871935330406733e-10
-25.5	0.5	2.300898297416823e-10
-25.	0.5	2.380670176224295e-10
-24.5	0.5	2.4242406098259174e-10
-24.	0.5	2.4678110434275404e-10
-23.5	0.5	2.5113814770291624e-10
-23.	0.5	2.5549519106307854e-10
-22.5	0.5	2.542841641756174e-10
-22.	0.5	2.524404575938689e-10
-21.5	0.5	2.5059675101212046e-10
-21.	0.5	2.4875304443037196e-10
-20.5	0.5	2.4525731574023935e-10
-20.	0.5	2.3812048891095123e-10
-19.5	0.5	2.3098366208166317e-10
-19.	0.5	2.2384683525237505e-10
-18.5	0.5	2.1671000842308698e-10
-18.	0.5	2.0585653315954736e-10
-17.5	0.5	1.9360210129631225e-10
-17.	0.5	1.8134766943307715e-10
-16.5	0.5	1.6909323756984202e-10
-16.	0.5	1.5656341896462584e-10
-15.5	0.5	1.4234737265694466e-10
-15.	0.5	1.2813132634926347e-10
-14.5	0.5	1.139152800415823e-10
-14.	0.5	9.969923373390114e-11
-13.5	0.5	8.71558257937948e-11
-13.	0.5	7.595610758105805e-11
-12.5	0.5	6.475638936832129e-11
-12.	0.5	5.3556671155584535e-11
-11.5	0.5	4.2356952942847786e-11
-11.	0.5	3.611786139133201e-11
-10.5	0.5	3.003922255132562e-11
-10.	0.5	2.3960583711319248e-11
-9.5	0.5	1.7881944871312868e-11
-9.	0.5	1.3244528479172052e-11
-8.5	0.5	1.0930756183436922e-11
-8.	0.5	8.61698388770179e-12
-7.5	0.5	6.303211591966658e-12
-7.	0.5	3.989439296231527e-12
-6.5	0.5	3.0204274783763728e-12
-6.	0.5	2.3940419644071474e-12
-5.5	0.5	1.7676564504379224e-12
-5.	0.5	1.141270936468697e-12
-4.5	0.5	6.217454826810338e-13
-4.	0.5	5.015928023040903e-13
-3.5	0.5	3.814401219271469e-13
-3.	0.5	2.6128744155020336e-13
-2.5	0.5	1.4113476117325988e-13
-2.	0.5	9.617299841773061e-14
-1.5	0.5	9.62817322257755e-14
-1.	0.5	9.639046603382038e-14
-0.5	0.5	9.649919984186527e-14
0.	0.5	1.0137468846132509e-13
0.5	0.5	2.2256188066553408e-13
1.	0.5	3.4374907286974304e-13
1.5	0.5	4.64936265073952e-13
2.	0.5	5.86123457278161e-13
2.5	0.5	9.395546059159822e-13
3.	0.5	1.572845828614767e-12
3.5	0.5	2.2061370513135524e-12
4.	0.5	2.8394282740123374e-12
4.5	0.5	3.4727194967111225e-12
5.	0.5	6.173454574217798e-12
5.5	0.5	9.189555677529121e-12
6.	0.5	1.2205656780840444e-11
6.5	0.5	1.5221757884151766e-11
7.	0.5	2.49781335622642e-11
7.5	0.5	5.191375427107495e-11
8.	0.5	7.88493749798857e-11
8.5	0.5	1.0578499568869644e-10
9.	0.5	1.3272061639750718e-10
9.5	0.5	3.1993159559473906e-10
10.	0.5	5.771710981429757e-10
10.5	0.5	8.344106006912124e-10
11.	0.5	1.091650103239449e-9
11.5	0.5	1.5652433053293647e-9
12.	0.5	3.788082079024835e-9
12.5	0.5	6.010920852720305e-9
13.	0.5	8.233759626415775e-9
13.5	0.5	1.0456598400111244e-8
14.	0.5	1.931261592454581e-8
14.5	0.5	3.418911472850668e-8
15.	0.5	4.9065613532467545e-8
15.5	0.5	6.394211233642842e-8
16.	0.5	7.881861114038928e-8
16.5	0.5	1.4965519081094251e-7
17.	0.5	2.2416834159149715e-7
17.5	0.5	2.9868149237205185e-7
18.	0.5	3.731946431526065e-7
18.5	0.5	5.196748424071641e-7
19.	0.5	7.983552375082739e-7
19.5	0.5	1.0770356326093836e-6
20.	0.5	1.3557160277104936e-6
20.5	0.5	1.6343964228116032e-6
21.	0.5	2.2995214982605656e-6
21.5	0.5	3.082283715061861e-6
22.	0.5	3.865045931863156e-6
22.5	0.5	4.647808148664452e-6
23.	0.5	5.594351763529879e-6
23.5	0.5	7.28312961363404e-6
24.	0.5	8.971907463738201e-6
24.5	0.5	0.000010660685313842361
25.	0.5	0.000012349463163946522
25.5	0.5	0.00001478434772206709
26.	0.5	0.00001772727351145998
26.5	0.5	0.000020670199300852867
27.	0.5	0.000023613125090245754
27.5	0.5	0.000026569763704174684
28.	0.5	0.00003102767885435643
28.5	0.5	0.000035485594004538174
29.	0.5	0.00003994350915471991
29.5	0.5	0.000044401424304901656
30.	0.5	0.000049565374870079115
30.5	0.5	0.00005569164869052304
31.	0.5	0.00006181792251096697
31.5	0.5	0.0000679441963314109
32.	0.5	0.00007407047015185484
32.5	0.5	0.00008119843088873937
33.	0.5	0.00008852098902383101
33.5	0.5	0.00009584354715892265
34.	0.5	0.00010316610529401429
34.5	0.5	0.0001103557340493054
35.	0.5	0.0001171496871047032
35.5	0.5	0.00012394364016010098
36.	0.5	0.00013073759321549877
36.5	0.5	0.00013753154627089655
37.	0.5	0.00014225280549253817
37.5	0.5	0.00014593279242356458
38.	0.5	0.00014961277935459098
38.5	0.5	0.0001532927662856174
39.	0.5	0.00015657153328501068
39.5	0.5	0.00015522069993721048
40.	0.5	0.00015386986658941026
40.5	0.5	0.00015251903324161003
41.	0.5	0.00015116819989380984
41.5	0.5	0.00014752609348640605
42.	0.5	0.0001415360467629712
42.5	0.5	0.00013554600003953636
43.	0.5	0.00012955595331610154
43.5	0.5	0.00012356590659266673
44.	0.5	0.00011581941275773088
44.5	0.5	0.00010789502272751165
45.	0.5	0.00009997063269729242
45.5	0.5	0.00009204624266707318
46.	0.5	0.00008441066621204748
46.5	0.5	0.00007738273122266476
47.	0.5	0.00007035479623328202
47.5	0.5	0.00006332686124389929
48.	0.5	0.00005629892625451656
48.5	0.5	0.000050767013758429336
49.	0.5	0.00004577085354922211
49.5	0.5	0.0000407746933400149
50.	0.5	0.00003577853313080768
50.5	0.5	0.00003105764762922156
51.	0.5	0.000027891122450782408
51.5	0.5	0.00002472459727234326
52.	0.5	0.00002155807209390411
52.5	0.5	0.00001839154691546496
53.	0.5	0.00001596677414825436
53.5	0.5	0.000014114030240652228
54.	0.5	0.000012261286333050094
54.5	0.5	0.000010408542425447963
55.	0.5	8.55579851784583e-6
55.5	0.5	7.541078770724123e-6
56.	0.5	6.544567910602646e-6
56.5	0.5	5.548057050481167e-6
57.	0.5	4.5515461903596904e-6
57.5	0.5	3.7512788902855546e-6
58.	0.5	3.254275764746261e-6
58.5	0.5	2.7572726392069676e-6
59.	0.5	2.2602695136676746e-6
59.5	0.5	1.763266388128381e-6
60.	0.5	1.4823411039939065e-6
60.5	0.5	1.2530877480821164e-6
61.	0.5	1.0238343921703265e-6
61.5	0.5	7.945810362585366e-7
62.	0.5	5.954403416280556e-7
62.5	0.5	5.023483059361216e-7
63.	0.5	4.092562702441876e-7
63.5	0.5	3.161642345522536e-7
64.	0.5	2.230721988603196e-7
64.5	0.5	1.6934969995184267e-7
65.	0.5	1.382281951229791e-7
65.5	0.5	1.0710669029411552e-7
66.	0.5	7.598518546525196e-8
66.5	0.5	4.5997761739732646e-8
67.	0.5	3.781725875819494e-8
67.5	0.5	2.9636755776657235e-8
68.	0.5	2.1456252795119527e-8
68.5	0.5	1.327574981358182e-8
69.	0.5	8.121766172825391e-9
69.5	0.5	6.469915895748517e-9
70.	0.5	4.818065618671644e-9
-40.	1.	9.511167458907948e-12
-39.5	1.	1.1109597665777546e-11
-39.	1.	1.2708027872647117e-11
-38.5	1.	1.555676193647814e-11
-38.	1.	1.8406765230129457e-11
-37.5	1.	2.1256768523780724e-11
-37.	1.	2.4106771817432042e-11
-36.5	1.	2.8098775490989967e-11
-36.	1.	3.371306897530914e-11
-35.5	1.	3.932736245962831e-11
-35.	1.	4.494165594394748e-11
-34.5	1.	5.0555949428266596e-11
-34.	1.	6.129235246282763e-11
-33.5	1.	7.309825523704253e-11
-33.	1.	8.490415801125733e-11
-32.5	1.	9.671006078547233e-11
-32.	1.	1.1061177981914467e-10
-31.5	1.	1.3109937326347958e-10
-31.	1.	1.515869667078148e-10
-30.5	1.	1.7207456015215e-10
-30.	1.	1.9256215359648521e-10
-29.5	1.	2.1594550795217038e-10
-29.	1.	2.408504237675267e-10
-28.5	1.	2.6575533958288305e-10
-28.	1.	2.906602553982398e-10
-27.5	1.	3.1516299922630334e-10
-27.	1.	3.342967831714912e-10
-26.5	1.	3.534305671166787e-10
-26.	1.	3.725643510618666e-10
-25.5	1.	3.916981350070549e-10
-25.	1.	4.050304189280244e-10
-24.5	1.	4.1217334754605587e-10
-24.	1.	4.1931627616408777e-10
-23.5	1.	4.2645920478211925e-10
-23.	1.	4.3360213340015073e-10
-22.5	1.	4.3126298806558054e-10
-22.	1.	4.278464289444112e-10
-21.5	1.	4.2442986982324183e-10
-21.	1.	4.210133107020729e-10
-20.5	1.	4.148270617332466e-10
-20.	1.	4.025363469106291e-10
-19.5	1.	3.9024563208801205e-10
-19.	1.	3.7795491726539416e-10
-18.5	1.	3.656642024427771e-10
-18.	1.	3.4722320253525207e-10
-17.5	1.	3.2646390897360945e-10
-17.	1.	3.0570461541196683e-10
-16.5	1.	2.849453218503242e-10
-16.	1.	2.637398571906055e-10
-15.5	1.	2.3980243070802443e-10
-15.	1.	2.1586500422544274e-10
-14.5	1.	1.9192757774286105e-10
-14.	1.	1.6799015126027956e-10
-13.5	1.	1.468864321830954e-10
-13.	1.	1.2805913077324277e-10
-12.5	1.	1.0923182936338984e-10
-12.	1.	9.0404527953537e-11
-11.5	1.	7.157722654368427e-11
-11.	1.	6.107714051934528e-11
-10.5	1.	5.084640036180443e-11
-10.	1.	4.061566020426358e-11
-9.5	1.	3.038492004672278e-11
-9.	1.	2.2571666952694464e-11
-8.5	1.	1.8656063074154828e-11
-8.	1.	1.4740459195615218e-11
-7.5	1.	1.0824855317075582e-11
-7.	1.	6.909251438535947e-12
-6.5	1.	5.256320154843362e-12
-6.	1.	4.179886441408491e-12
-5.5	1.	3.1034527279736202e-12
-5.	1.	2.0270190145387557e-12
-4.5	1.	1.1324175191175817e-12
-4.	1.	9.17385519354262e-13
-3.5	1.	7.023535195909437e-13
-3.	1.	4.873215198276239e-13
-2.5	1.	2.7228952006430333e-13
-2.	1.	1.8867193370038842e-13
-1.5	1.	1.8382600028189749e-13
-1.	1.	1.7898006686340615e-13
-0.5	1.	1.7413413344491462e-13
0.	1.	1.7742786205116057e-13
0.5	1.	3.793342724832301e-13
1.	1.	5.812406829153002e-13
1.5	1.	7.831470933473695e-13
2.	1.	9.850535037794388e-13
2.5	1.	1.577141279254842e-12
3.	1.	2.639407858928535e-12
3.5	1.	3.7016744386022295e-12
4.	1.	4.763941018275921e-12
4.5	1.	5.8262075979496155e-12
5.	1.	1.0118765922139516e-11
5.5	1.	1.4904070043168623e-11
6.	1.	1.968937416419773e-11
6.5	1.	2.4474678285226835e-11
7.	1.	3.761208487746301e-11
7.5	1.	7.203687572712787e-11
8.	1.	1.0646166657679261e-10
8.5	1.	1.4088645742645744e-10
9.	1.	1.7531124827612218e-10
9.5	1.	3.9548628191362074e-10
10.	1.	6.968204864754653e-10
10.5	1.	9.981546910373098e-10
11.	1.	1.2994888955991544e-9
11.5	1.	1.8464496898270994e-9
12.	1.	4.37933087807738e-9
12.5	1.	6.91221206632766e-9
13.	1.	9.445093254577939e-9
13.5	1.	1.1977974442828217e-8
14.	1.	2.1966248609720252e-8
14.5	1.	3.872127150239075e-8
15.	1.	5.547629439506124e-8
15.5	1.	7.223131728773174e-8
16.	1.	8.898634018040223e-8
16.5	1.	1.6817056553064972e-7
17.	1.	2.5145638256235206e-7
17.5	1.	3.347421995940545e-7
18.	1.	4.1802801662575686e-7
18.5	1.	5.810993567362941e-7
19.	1.	8.907330750517924e-7
19.5	1.	1.2003667933672908e-6
20.	1.	1.5100005116827892e-6
20.5	1.	1.8196342299982875e-6
21.	1.	2.555025857742529e-6
21.5	1.	3.4200219176871564e-6
22.	1.	4.285017977631784e-6
22.5	1.	5.150014037576411e-6
23.	1.	6.193784748214415e-6
23.5	1.	8.047737003923323e-6
24.	1.	9.901689259632231e-6
24.5	1.	0.00001175564151534114
25.	1.	0.000013609593771050047
25.5	1.	0.00001626404813272441
26.	1.	0.000019463582804200567
26.5	1.	0.000022663117475676725
27.	1.	0.000025862652147152877
27.5	1.	0.000029076596908118556
28.	1.	0.0000338681545947848
28.5	1.	0.00003865971228145104
29.	1.	0.00004345126996811729
29.5	1.	0.000048242827654783525
30.	1.	0.00005378146715970339
30.5	1.	0.000060338375992227144
31.	1.	0.0000668952848247509
31.5	1.	0.00007345219365727464
32.	1.	0.0000800091024897984
32.5	1.	0.00008772516683262696
33.	1.	0.00009566641994723691
33.5	1.	0.00010360767306184684
34.	1.	0.00011154892617645679
34.5	1.	0.00011941545186413939
35.	1.	0.00012705954495644635
35.5	1.	0.0001347036380487533
36.	1.	0.0001423477311410603
36.5	1.	0.00014999182423336722
37.	1.	0.00015557196628001978
37.5	1.	0.00016011522820572776
38.	1.	0.00016465849013143572
38.5	1.	0.00016920175205714367
39.	1.	0.00017330937068819446
39.5	1.	0.00017239018434475628
40.	1.	0.00017147099800131813
40.5	1.	0.00017055181165787997
41.	1.	0.0001696326253144418
41.5	1.	0.0001660794284900441
42.	1.	0.00015982707742247511
42.5	1.	0.0001535747263549061
43.	1.	0.00014732237528733706
43.5	1.	0.00014107002421976804
44.	1.	0.00013259905001113142
44.5	1.	0.00012390336956854146
45.	1.	0.00011520768912595146
45.5	1.	0.0001065120086833615
46.	1.	0.0000980636102387872
46.5	1.	0.00009013547402773387
47.	1.	0.00008220733781668053
47.5	1.	0.0000742792016056272
48.	1.	0.00006635106539457387
48.5	1.	0.00006000446201372711
49.	1.	0.00005422423369365398
49.5	1.	0.000048444005373580865
50.	1.	0.00004266377705350773
50.5	1.	0.00003718898126146942
51.	1.	0.00003343883430142356
51.5	1.	0.000029688687341377714
52.	1.	0.000025938540381331853
52.5	1.	0.000022188393421286
53.	1.	0.000019296954441933385
53.5	1.	0.00001706773878601975
54.	1.	0.000014838523130106117
54.5	1.	0.000012609307474192484
55.	1.	0.000010380091818278851
55.5	1.	9.151097103154379e-6
56.	1.	7.943835544357585e-6
56.5	1.	6.736573985560791e-6
57.	1.	5.529312426763997e-6
57.5	1.	4.559441272151135e-6
58.	1.	3.956420397618621e-6
58.5	1.	3.3533995230861085e-6
59.	1.	2.7503786485535958e-6
59.5	1.	2.147357774021083e-6
60.	1.	1.8062513733393446e-6
60.5	1.	1.5277780765673423e-6
61.	1.	1.2493047797953397e-6
61.5	1.	9.708314830233375e-7
62.	1.	7.288335894785315e-7
62.5	1.	6.152922132886996e-7
63.	1.	5.017508370988679e-7
63.5	1.	3.8820946090903614e-7
64.	1.	2.7466808471920434e-7
64.5	1.	2.0895710868497763e-7
65.	1.	1.7070428123624832e-7
65.5	1.	1.32451453787519e-7
66.	1.	9.419862633878969e-8
66.5	1.	5.7334321570195993e-8
67.	1.	4.716952175556758e-8
67.5	1.	3.700472194093914e-8
68.	1.	2.6839922126310707e-8
68.5	1.	1.6675122311682275e-8
69.	1.	1.0258110922159152e-8
69.5	1.	8.177848585158248e-9
70.	1.	6.097586248157342e-9
-40.	1.5	4.148662278005367e-11
-39.5	1.5	4.8381301984901415e-11
-39.	1.5	5.5275981189749134e-11
-38.5	1.5	6.69647853599537e-11
-38.	1.5	7.865845622422977e-11
-37.5	1.5	9.035212708850579e-11
-37.	1.5	1.0204579795278186e-10
-36.5	1.5	1.1775739732346782e-10
-36.	1.5	1.3917673952069147e-10
-35.5	1.5	1.6059608171791512e-10
-35.	1.5	1.8201542391513877e-10
-34.5	1.5	2.0343476611236237e-10
-34.	1.5	2.428549610692184e-10
-33.5	1.5	2.8603374555859685e-10
-33.	1.5	3.292125300479753e-10
-32.5	1.5	3.723913145373539e-10
-32.	1.5	4.2300386877009974e-10
-31.5	1.5	4.969762350601655e-10
-31.	1.5	5.709486013502312e-10
-30.5	1.5	6.44920967640297e-10
-30.	1.5	7.188933339303629e-10
-29.5	1.5	8.029798484051253e-10
-29.	1.5	8.923807857712666e-10
-28.5	1.5	9.817817231374077e-10
-28.	1.5	1.071182660503549e-9
-27.5	1.5	1.1590798573063907e-9
-27.	1.5	1.226902252746383e-9
-26.5	1.5	1.2947246481863752e-9
-26.	1.5	1.3625470436263673e-9
-25.5	1.5	1.4303694390663599e-9
-25.	1.5	1.4768032907722691e-9
-24.5	1.5	1.5004186824195666e-9
-24.	1.5	1.524034074066864e-9
-23.5	1.5	1.547649465714161e-9
-23.	1.5	1.5712648573614584e-9
-22.5	1.5	1.5602742149201836e-9
-22.	1.5	1.5453514139223599e-9
-21.5	1.5	1.5304286129245366e-9
-21.	1.5	1.5155058119267134e-9
-20.5	1.5	1.4908650368658897e-9
-20.	1.5	1.4448056033636493e-9
-19.5	1.5	1.3987461698614093e-9
-19.	1.5	1.3526867363591684e-9
-18.5	1.5	1.3066273028569282e-9
-18.	1.5	1.2397141801247482e-9
-17.5	1.5	1.1649404501622896e-9
-17.	1.5	1.0901667201998307e-9
-16.5	1.5	1.015392990237372e-9
-16.	1.5	9.391901517724355e-10
-15.5	1.5	8.542367019695312e-10
-15.	1.5	7.692832521666266e-10
-14.5	1.5	6.843298023637222e-10
-14.	1.5	5.993763525608176e-10
-13.5	1.5	5.24603005440651e-10
-13.	1.5	4.580076958828988e-10
-12.5	1.5	3.914123863251464e-10
-12.	1.5	3.2481707676739413e-10
-11.5	1.5	2.582217672096419e-10
-11.	1.5	2.208934017164721e-10
-10.5	1.5	1.8451168285758058e-10
-10.	1.5	1.481299639986891e-10
-9.5	1.5	1.1174824513979762e-10
-9.	1.5	8.385731901483925e-11
-8.5	1.5	6.965586909754563e-11
-8.	1.5	5.545441918025204e-11
-7.5	1.5	4.125296926295843e-11
-7.	1.5	2.7051519345664823e-11
-6.5	1.5	2.0891379515224172e-11
-6.	1.5	1.6780053877927116e-11
-5.5	1.5	1.266872824063006e-11
-5.	1.5	8.557402603333009e-12
-4.5	1.5	5.11817855127622e-12
-4.	1.5	4.190829129039828e-12
-3.5	1.5	3.263479706803436e-12
-3.	1.5	2.3361302845670448e-12
-2.5	1.5	1.4087808623306518e-12
-2.	1.5	1.0106261072126162e-12
-1.5	1.5	9.296780996689305e-13
-1.	1.5	8.487300921252442e-13
-0.5	1.5	7.677820845815581e-13
0.	1.5	7.17258614653373e-13
0.5	1.5	1.409112284065977e-12
1.	1.5	2.100965953478581e-12
1.5	1.5	2.7928196228911846e-12
2.	1.5	3.484673292303789e-12
2.5	1.5	5.554392214766061e-12
3.	1.5	9.284474996361682e-12
3.5	1.5	1.30145577779573e-11
4.	1.5	1.674464055955292e-11
4.5	1.5	2.047472334114854e-11
5.	1.5	3.395673549604054e-11
5.5	1.5	4.892629818500488e-11
6.	1.5	6.389586087396921e-11
6.5	1.5	7.886542356293356e-11
7.	1.5	1.0761237351932513e-10
7.5	1.5	1.7147437837790344e-10
8.	1.5	2.353363832364817e-10
8.5	1.5	2.9919838809506e-10
9.	1.5	3.630603929536383e-10
9.5	1.5	6.480576670380964e-10
10.	1.5	1.0296747616037795e-9
10.5	1.5	1.4112918561694627e-9
11.	1.5	1.7929089507351459e-9
11.5	1.5	2.4428976061493285e-9
12.	1.5	5.262702471563988e-9
12.5	1.5	8.082507336978648e-9
13.	1.5	1.0902312202393307e-8
13.5	1.5	1.3722117067807967e-8
14.	1.5	2.4488188393026538e-8
14.5	1.5	4.2466540626255713e-8
15.	1.5	6.044489285948489e-8
15.5	1.5	7.842324509271407e-8
16.	1.5	9.640159732594324e-8
16.5	1.5	1.7988460614506736e-7
17.	1.5	2.6767126364097597e-7
17.5	1.5	3.5545792113688466e-7
18.	1.5	4.4324457863279335e-7
18.5	1.5	6.136657425889591e-7
19.	1.5	9.358827376840859e-7
19.5	1.5	1.2580997327792127e-6
20.	1.5	1.5803167278743395e-6
20.5	1.5	1.9025337229694666e-6
21.	1.5	2.660666777594948e-6
21.5	1.5	3.5514964941762e-6
22.	1.5	4.442326210757451e-6
22.5	1.5	5.333155927338703e-6
23.	1.5	6.404622139336474e-6
23.5	1.5	8.294707514538513e-6
24.	1.5	0.000010184792889740554
24.5	1.5	0.000012074878264942595
25.	1.5	0.000013964963640144635
25.5	1.5	0.000016646943965803937
26.	1.5	0.000019868143790961146
26.5	1.5	0.000023089343616118356
27.	1.5	0.000026310543441275565
27.5	1.5	0.000029545625640878506
28.	1.5	0.00003430054665764638
28.5	1.5	0.000039055467674414255
29.	1.5	0.000043810388691182135
29.5	1.5	0.00004856530970795001
30.	1.5	0.00005404417051688332
30.5	1.5	0.000060509758170698484
31.	1.5	0.00006697534582451365
31.5	1.5	0.0000734409334783288
32.	1.5	0.00007990652113214398
32.5	1.5	0.00008761470502520021
33.	1.5	0.00009556428769387138
33.5	1.5	0.00010351387036254253
34.	1.5	0.0001114634530312137
34.5	1.5	0.00011942501340603766
35.	1.5	0.00012742222645051402
35.5	1.5	0.00013541943949499038
36.	1.5	0.00014341665253946677
36.5	1.5	0.0001514138655839431
37.	1.5	0.0001576029505023314
37.5	1.5	0.00016288367467543513
38.	1.5	0.00016816439884853883
38.5	1.5	0.00017344512302164256
39.	1.5	0.00017829577085893655
39.5	1.5	0.00017818384979921675
40.	1.5	0.00017807192873949695
40.5	1.5	0.00017796000767977715
41.	1.5	0.00017784808662005735
41.5	1.5	0.00017494495476391697
42.	1.5	0.00016918158050585575
42.5	1.5	0.00016341820624779453
43.	1.5	0.0001576548319897333
43.5	1.5	0.0001518914577316721
44.	1.5	0.00014348796929863897
44.5	1.5	0.00013481708524420283
45.	1.5	0.0001261462011897667
45.5	1.5	0.00011747531713533058
46.	1.5	0.00010892908474210498
46.5	1.5	0.00010064510982089069
47.	1.5	0.00009236113489967637
47.5	1.5	0.00008407715997846207
48.	1.5	0.00007579318505724776
48.5	1.5	0.00006894303071226542
49.	1.5	0.0000626063530403508
49.5	1.5	0.00005626967536843619
50.	1.5	0.000049932997696521565
50.5	1.5	0.000043901824528054094
51.	1.5	0.000039595706606415065
51.5	1.5	0.000035289588684776036
52.	1.5	0.00003098347076313701
52.5	1.5	0.00002667735284149798
53.	1.5	0.000023308161780549922
53.5	1.5	0.00002066151532551682
54.	1.5	0.00001801486887048372
54.5	1.5	0.00001536822241545062
55.	1.5	0.000012721575960417518
55.5	1.5	0.000011234325633587006
56.	1.5	9.772267078166571e-6
56.5	1.5	8.310208522746135e-6
57.	1.5	6.848149967325701e-6
57.5	1.5	5.66962541205805e-6
58.	1.5	4.929258952210968e-6
58.5	1.5	4.1888924923638855e-6
59.	1.5	3.448526032516804e-6
59.5	1.5	2.708159572669722e-6
60.	1.5	2.285081279181864e-6
60.5	1.5	1.9378779169291135e-6
61.	1.5	1.5906745546763627e-6
61.5	1.5	1.243471192423612e-6
62.	1.5	9.410582082505766e-7
62.5	1.5	7.963848368049159e-7
63.	1.5	6.517114653592555e-7
63.5	1.5	5.070380939135951e-7
64.	1.5	3.623647224679346e-7
64.5	1.5	2.7771868870886904e-7
65.	1.5	2.2753273791018394e-7
65.5	1.5	1.7734678711149887e-7
66.	1.5	1.2716083631281382e-7
66.5	1.5	7.877239440677144e-8
67.	1.5	6.494773620444432e-8
67.5	1.5	5.112307800211719e-8
68.	1.5	3.729841979979006e-8
68.5	1.5	2.3473761597462937e-8
69.	1.5	1.4689859943774535e-8
69.5	1.5	1.173886391513883e-8
70.	1.5	8.787867886503122e-9
-40.	2.	7.346207810119939e-11
-39.5	2.	8.565300630402527e-11
-39.	2.	9.784393450685115e-11
-38.5	2.	1.1837280878342927e-10
-38.	2.	1.3891014721833009e-10
-37.5	2.	1.5944748565323088e-10
-37.	2.	1.7998482408813168e-10
-36.5	2.	2.0741601915594567e-10
-36.	2.	2.446404100660738e-10
-35.5	2.	2.8186480097620193e-10
-35.	2.	3.1908919188633006e-10
-34.5	2.	3.563135827964582e-10
-34.	2.	4.24417569675609e-10
-33.5	2.	4.989692358801512e-10
-33.	2.	5.735209020846932e-10
-32.5	2.	6.480725682892355e-10
-32.	2.	7.353959577210547e-10
-31.5	2.	8.628530968568511e-10
-31.	2.	9.903102359926475e-10
-30.5	2.	1.117767375128444e-9
-30.	2.	1.2452245142642405e-9
-29.5	2.	1.3900141888580804e-9
-29.	2.	1.5439111477750064e-9
-28.5	2.	1.697808106691932e-9
-28.	2.	1.8517050656088581e-9
-27.5	2.	2.0029967153864784e-9
-27.	2.	2.119507722321275e-9
-26.5	2.	2.2360187292560712e-9
-26.	2.	2.3525297361908685e-9
-25.5	2.	2.469040743125665e-9
-25.	2.	2.5485761626165143e-9
-24.5	2.	2.5886640172930772e-9
-24.	2.	2.62875187196964e-9
-23.5	2.	2.668839726646203e-9
-23.	2.	2.708927581322766e-9
-22.5	2.	2.6892854417747866e-9
-22.	2.	2.662856398900309e-9
-21.5	2.	2.636427356025831e-9
-21.	2.	2.609998313151354e-9
-20.5	2.	2.5669030119985327e-9
-20.	2.	2.4870748598166694e-9
-19.5	2.	2.4072467076348065e-9
-19.	2.	2.3274185554529423e-9
-18.5	2.	2.247590403271079e-9
-18.	2.	2.1322051577142443e-9
-17.5	2.	2.0034169913509697e-9
-17.	2.	1.8746288249876947e-9
-16.5	2.	1.7458406586244196e-9
-16.	2.	1.6146404463542654e-9
-15.5	2.	1.4686709732310382e-9
-15.	2.	1.3227015001078106e-9
-14.5	2.	1.176732026984583e-9
-14.	2.	1.0307625538613557e-9
-13.5	2.	9.023195786982066e-10
-13.	2.	7.879562609925548e-10
-12.5	2.	6.73592943286903e-10
-12.	2.	5.592296255812513e-10
-11.5	2.	4.4486630787559953e-10
-11.	2.	3.8070966291359885e-10
-10.5	2.	3.1817696535335673e-10
-10.	2.	2.5564426779311455e-10
-9.5	2.	1.9311157023287247e-10
-9.	2.	1.4514297107698404e-10
-8.5	2.	1.2065567512093646e-10
-8.	2.	9.616837916488886e-11
-7.5	2.	7.168108320884128e-11
-7.	2.	4.71937872527937e-11
-6.5	2.	3.652643887560498e-11
-6.	2.	2.938022131444574e-11
-5.5	2.	2.22340037532865e-11
-5.	2.	1.508778619212726e-11
-4.5	2.	9.103939583434859e-12
-4.	2.	7.464272738725395e-12
-3.5	2.	5.82460589401593e-12
-3.	2.	4.184939049306466e-12
-2.5	2.	2.5452722045970003e-12
-2.	2.	1.832580280724844e-12
-1.5	2.	1.6755301990559635e-12
-1.	2.	1.5184801173870823e-12
-0.5	2.	1.3614300357182015e-12
0.	2.	1.2570893672555854e-12
0.5	2.	2.4388902956487235e-12
1.	2.	3.6206912240418622e-12
1.5	2.	4.8024921524350005e-12
2.	2.	5.9842930808281376e-12
2.5	2.	9.531643150277279e-12
3.	2.	1.5929542133794827e-11
3.5	2.	2.2327441117312375e-11
4.	2.	2.872534010082992e-11
4.5	2.	3.512323908434747e-11
5.	2.	5.7794705069941575e-11
5.5	2.	8.294852632684115e-11
6.	2.	1.0810234758374071e-10
6.5	2.	1.332561688406403e-10
7.	2.	1.7761266216118728e-10
7.5	2.	2.70911881028679e-10
8.	2.	3.6421109989617075e-10
8.5	2.	4.5751031876366255e-10
9.	2.	5.508095376311544e-10
9.5	2.	9.00629052162572e-10
10.	2.	1.3625290367320939e-9
10.5	2.	1.8244290213016157e-9
11.	2.	2.2863290058711373e-9
11.5	2.	3.0393455224715575e-9
12.	2.	6.1460740650505964e-9
12.5	2.	9.252802607629636e-9
13.	2.	1.2359531150208676e-8
13.5	2.	1.5466259692787716e-8
14.	2.	2.7010128176332827e-8
14.5	2.	4.6211809750120684e-8
15.	2.	6.541349132390855e-8
15.5	2.	8.46151728976964e-8
16.	2.	1.0381685447148426e-7
16.5	2.	1.91598646759485e-7
17.	2.	2.838861447195999e-7
17.5	2.	3.7617364267971487e-7
18.	2.	4.684611406398298e-7
18.5	2.	6.462321284416242e-7
19.	2.	9.810324003163795e-7
19.5	2.	1.3158326721911348e-6
20.	2.	1.65063294406589e-6
20.5	2.	1.9854332159406453e-6
21.	2.	2.7663076974473676e-6
21.5	2.	3.6829710706652436e-6
22.	2.	4.59963444388312e-6
22.5	2.	5.516297817100995e-6
23.	2.	6.615459530458532e-6
23.5	2.	8.541678025153704e-6
24.	2.	0.000010467896519848878
24.5	2.	0.00001239411501454405
25.	2.	0.000014320333509239223
25.5	2.	0.000017029839798883462
26.	2.	0.000020272704777721726
26.5	2.	0.00002351556975655999
27.	2.	0.000026758434735398258
27.5	2.	0.000030014654373638457
28.	2.	0.00003473293872050796
28.5	2.	0.000039451223067377475
29.	2.	0.000044169507414246976
29.5	2.	0.00004888779176111648
30.	2.	0.000054306873874063245
30.5	2.	0.00006068114034916982
31.	2.	0.0000670554068242764
31.5	2.	0.00007342967329938297
32.	2.	0.00007980393977448955
32.5	2.	0.00008750424321777347
33.	2.	0.00009546215544050586
33.5	2.	0.00010342006766323822
34.	2.	0.00011137797988597061
34.5	2.	0.00011943457494793594
35.	2.	0.0001277849079445817
35.5	2.	0.00013613524094122746
36.	2.	0.00014448557393787322
36.5	2.	0.00015283590693451898
37.	2.	0.00015963393472464302
37.5	2.	0.0001656521211451425
38.	2.	0.00017167030756564197
38.5	2.	0.00017768849398614144
39.	2.	0.00018328217102967864
39.5	2.	0.0001839775152536772
40.	2.	0.00018467285947767578
40.5	2.	0.00018536820370167433
41.	2.	0.00018606354792567292
41.5	2.	0.0001838104810377898
42.	2.	0.00017853608358923642
42.5	2.	0.00017326168614068297
43.	2.	0.00016798728869212956
43.5	2.	0.00016271289124357614
44.	2.	0.0001543768885861465
44.5	2.	0.00014573080091986423
45.	2.	0.00013708471325358192
45.5	2.	0.00012843862558729966
46.	2.	0.00011979455924542278
46.5	2.	0.0001111547456140475
47.	2.	0.00010251493198267222
47.5	2.	0.00009387511835129693
48.	2.	0.00008523530471992167
48.5	2.	0.00007788159941080373
49.	2.	0.00007098847238704762
49.5	2.	0.00006409534536329152
50.	2.	0.0000572022183395354
50.5	2.	0.00005061466779463876
51.	2.	0.000045752578911406556
51.5	2.	0.00004089049002817436
52.	2.	0.000036028401144942155
52.5	2.	0.00003116631226170996
53.	2.	0.00002731936911916646
53.5	2.	0.00002425529186501389
54.	2.	0.00002119121461086132
54.5	2.	0.000018127137356708755
55.	2.	0.000015063060102556187
55.5	2.	0.000013317554164019633
56.	2.	0.000011600698611975558
56.5	2.	9.88384305993148e-6
57.	2.	8.166987507887406e-6
57.5	2.	6.779809551964966e-6
58.	2.	5.902097506803314e-6
58.5	2.	5.024385461641663e-6
59.	2.	4.1466734164800125e-6
59.5	2.	3.268961371318361e-6
60.	2.	2.7639111850243833e-6
60.5	2.	2.3479777572908846e-6
61.	2.	1.9320443295573854e-6
61.5	2.	1.5161109018238865e-6
62.	2.	1.1532828270226216e-6
62.5	2.	9.774774603211324e-7
63.	2.	8.016720936196432e-7
63.5	2.	6.25866726918154e-7
64.	2.	4.5006136021666484e-7
64.5	2.	3.4648026873276046e-7
65.	2.	2.8436119458411956e-7
65.5	2.	2.2224212043547875e-7
66.	2.	1.601230462868379e-7
66.5	2.	1.0021046724334687e-7
67.	2.	8.272595065332106e-8
67.5	2.	6.524143406329525e-8
68.	2.	4.775691747326942e-8
68.5	2.	3.0272400883243596e-8
69.	2.	1.9121608965389918e-8
69.5	2.	1.529987924511941e-8
70.	2.	1.1478149524848903e-8
-40.	2.5	1.1144095767382824e-10
-39.5	2.5	1.299078685305596e-10
-39.	2.5	1.4837477938729074e-10
-38.5	2.5	1.792655332572897e-10
-38.	2.5	2.1016889903114482e-10
-37.5	2.5	2.4107226480499996e-10
-37.	2.5	2.719756305788551e-10
-36.5	2.5	3.130101078583142e-10
-36.	2.5	3.684365234036524e-10
-35.5	2.5	4.238629389489902e-10
-35.	2.5	4.79289354494328e-10
-34.5	2.5	5.347157700396645e-10
-34.	2.5	6.355189014085442e-10
-33.5	2.5	7.457967199709675e-10
-33.	2.5	8.560745385333925e-10
-32.5	2.5	9.663523570958167e-10
-32.	2.5	1.0954293428482738e-9
-31.5	2.5	1.283580664711976e-9
-31.	2.5	1.4717319865756797e-9
-30.5	2.5	1.6598833084393818e-9
-30.	2.5	1.8480346303030856e-9
-29.5	2.5	2.061635717677932e-9
-29.	2.5	2.288609242745282e-9
-28.5	2.5	2.5155827678126357e-9
-28.	2.5	2.7425562928799893e-9
-27.5	2.5	2.9656622826321004e-9
-27.	2.5	3.1371370235423883e-9
-26.5	2.5	3.3086117644526762e-9
-26.	2.5	3.480086505362961e-9
-25.5	2.5	3.651561246273252e-9
-25.	2.5	3.768261765556125e-9
-24.5	2.5	3.82652617044122e-9
-24.	2.5	3.884790575326318e-9
-23.5	2.5	3.943054980211416e-9
-23.	2.5	4.001319385096515e-9
-22.5	2.5	3.971242352330317e-9
-22.	2.5	3.9311274013482e-9
-21.5	2.5	3.89101245036608e-9
-21.	2.5	3.850897499383957e-9
-20.5	2.5	3.786295130372416e-9
-20.	2.5	3.6677218781825183e-9
-19.5	2.5	3.5491486259926207e-9
-19.	2.5	3.4305753738027265e-9
-18.5	2.5	3.3120021216128323e-9
-18.	2.5	3.141503662985307e-9
-17.5	2.5	2.951432473189844e-9
-17.	2.5	2.7613612833943807e-9
-16.5	2.5	2.5712900935989176e-9
-16.	2.5	2.377735517028666e-9
-15.5	2.5	2.162851724549943e-9
-15.	2.5	1.9479679320712168e-9
-14.5	2.5	1.7330841395924922e-9
-14.	2.5	1.5182003471137676e-9
-13.5	2.5	1.3291791907070534e-9
-13.	2.5	1.1609344071770659e-9
-12.5	2.5	9.926896236470792e-10
-12.	2.5	8.244448401170917e-10
-11.5	2.5	6.56200056587105e-10
-11.	2.5	5.617565816177643e-10
-10.5	2.5	4.697002284538329e-10
-10.	2.5	3.776438752899015e-10
-9.5	2.5	2.8558752212597056e-10
-9.	2.5	2.1493429941970501e-10
-8.5	2.5	1.787887669081137e-10
-8.	2.5	1.426432343965227e-10
-7.5	2.5	1.064977018849316e-10
-7.	2.5	7.03521693733406e-11
-6.5	2.5	5.454904368016511e-11
-6.	2.5	4.392888088260197e-11
-5.5	2.5	3.330871808503878e-11
-5.	2.5	2.268855528747561e-11
-4.5	2.5	1.3788510702956054e-11
-4.	2.5	1.1317139096631758e-11
-3.5	2.5	8.845767490307476e-12
-3.	2.5	6.37439588398318e-12
-2.5	2.5	3.903024277658884e-12
-2.	2.5	2.818157633062027e-12
-1.5	2.5	2.5643816186866867e-12
-1.	2.5	2.31060560431134e-12
-0.5	2.5	2.0568295899359996e-12
0.	2.5	1.8811732476676556e-12
0.5	2.5	3.611684204897918e-12
1.	2.5	5.342195162128187e-12
1.5	2.5	7.072706119358452e-12
2.	2.5	8.803217076588718e-12
2.5	2.5	1.4012851816284534e-11
3.	2.5	2.34149221929714e-11
3.5	2.5	3.2816992569658264e-11
4.	2.5	4.2219062946345155e-11
4.5	2.5	5.1621133323032046e-11
5.	2.5	8.461811444853114e-11
5.5	2.5	1.2121424203441122e-10
6.	2.5	1.578103696202913e-10
6.5	2.5	1.944064972061715e-10
7.	2.5	2.5621200139204334e-10
7.5	2.5	3.822697927624001e-10
8.	2.5	5.083275841327573e-10
8.5	2.5	6.343853755031149e-10
9.	2.5	7.604431668734721e-10
9.5	2.5	1.1802158370191769e-9
10.	2.5	1.7283202697067999e-9
10.5	2.5	2.276424702394422e-9
11.	2.5	2.824529135082046e-9
11.5	2.5	3.686366371102829e-9
12.	2.5	7.084770895136186e-9
12.5	2.5	1.0483175419169545e-8
13.	2.5	1.3881579943202902e-8
13.5	2.5	1.727998446723626e-8
14.	2.5	2.9594984877180745e-8
14.5	2.5	5.0002967645281585e-8
15.	2.5	7.041095041338244e-8
15.5	2.5	9.081893318148328e-8
16.	2.5	1.1122691594958413e-7
16.5	2.5	2.0319037021833516e-7
17.	2.5	2.998550110330634e-7
17.5	2.5	3.965196518477917e-7
18.	2.5	4.931842926625199e-7
18.5	2.5	6.780498297395378e-7
19.	2.5	1.0249364029290506e-6
19.5	2.5	1.371822976118563e-6
20.	2.5	1.7187095493080756e-6
20.5	2.5	2.0655961224975885e-6
21.	2.5	2.868000864850532e-6
21.5	2.5	3.8090693228126544e-6
22.	2.5	4.750137780774777e-6
22.5	2.5	5.691206238736899e-6
23.	2.5	6.816344438576807e-6
23.5	2.5	8.775660791174648e-6
24.	2.5	0.000010734977143772493
24.5	2.5	0.000012694293496370335
25.	2.5	0.00001465360984896818
25.5	2.5	0.000017386470966151955
26.	2.5	0.000020646056518891738
26.5	2.5	0.000023905642071631518
27.	2.5	0.0000271652276243713
27.5	2.5	0.000030437623453531057
28.	2.5	0.0000351124850811609
28.5	2.5	0.000039787346708790736
29.	2.5	0.00004446220833642058
29.5	2.5	0.00004913706996405042
30.	2.5	0.000054488579675029885
30.5	2.5	0.00006076235783375113
31.	2.5	0.00006703613599247238
31.5	2.5	0.00007330991415119363
32.	2.5	0.00007958369230991487
32.5	2.5	0.00008726379663352866
33.	2.5	0.00009521710749326365
33.5	2.5	0.00010317041835299861
34.	2.5	0.0001111237292127336
34.5	2.5	0.00011926157567898243
35.	2.5	0.0001279487082050336
35.5	2.5	0.0001366358407310847
36.	2.5	0.00014532297325713588
36.5	2.5	0.00015401010578318703
37.	2.5	0.00016140218246320548
37.5	2.5	0.00016814365375939394
38.	2.5	0.00017488512505558238
38.5	2.5	0.0001816265963517708
39.	2.5	0.00018794999295339228
39.5	2.5	0.0001894493053096428
40.	2.5	0.00019094861766589334
40.5	2.5	0.00019244793002214387
41.	2.5	0.0001939472423783944
41.5	2.5	0.00019234804825103962
42.	2.5	0.00018757371606589298
42.5	2.5	0.00018279938388074632
43.	2.5	0.00017802505169559968
43.5	2.5	0.00017325071951045302
44.	2.5	0.00016500079401469243
44.5	2.5	0.00015639885403340468
45.	2.5	0.0001477969140521169
45.5	2.5	0.00013919497407082913
46.	2.5	0.00013047213206999263
46.5	2.5	0.00012149492155372682
47.	2.5	0.000112517711037461
47.5	2.5	0.0001035405005211952
48.	2.5	0.0000945632900049294
48.5	2.5	0.00008672045126861865
49.	2.5	0.00007928385126067373
49.5	2.5	0.00007184725125272883
50.	2.5	0.0000644106512447839
50.5	2.5	0.0000572788785350801
51.	2.5	0.00005186833717965757
51.5	2.5	0.000046457795824235036
52.	2.5	0.00004104725446881251
52.5	2.5	0.00003563671311338999
53.	2.5	0.000031317262516413676
53.5	2.5	0.000027839245520238992
54.	2.5	0.00002436122852406431
54.5	2.5	0.00002088321152788963
55.	2.5	0.000017405194531714952
55.5	2.5	0.000015402494581260426
56.	2.5	0.000013431850844268329
56.5	2.5	0.000011461207107276232
57.	2.5	9.490563370284135e-6
57.5	2.5	7.895290960960493e-6
58.	2.5	6.880097081612348e-6
58.5	2.5	5.864903202264206e-6
59.	2.5	4.849709322916063e-6
59.5	2.5	3.834515443567918e-6
60.	2.5	3.2471256199118167e-6
60.5	2.5	2.762039023256572e-6
61.	2.5	2.2769524266013277e-6
61.5	2.5	1.7918658299460835e-6
62.	2.5	1.368218742443941e-6
62.5	2.5	1.160945010011989e-6
63.	2.5	9.536712775800374e-7
63.5	2.5	7.463975451480857e-7
64.	2.5	5.39123812716134e-7
64.5	2.5	4.163722994241525e-7
65.	2.5	3.4214272289981257e-7
65.5	2.5	2.679131463754727e-7
66.	2.5	1.9368356985113285e-7
66.5	2.5	1.220748602307392e-7
67.	2.5	1.0086204970992734e-7
67.5	2.5	7.964923918911547e-8
68.	2.5	5.843642866830358e-8
68.5	2.5	3.72236181474917e-8
69.	2.5	2.366000288137524e-8
69.5	2.5	1.894764507983289e-8
70.	2.5	1.4235287278290534e-8
-40.	3.	4.1963712585302683e-10
-39.5	3.	4.884783474130015e-10
-39.	3.	5.573195689729762e-10
-38.5	3.	6.670696492500319e-10
-38.	3.	7.768612576269241e-10
-37.5	3.	8.866528660038164e-10
-37.	3.	9.964444743807084e-10
-36.5	3.	1.1358679563554227e-9
-36.	3.	1.317385545702884e-9
-35.5	3.	1.4989031350503446e-9
-35.	3.	1.6804207243978056e-9
-34.5	3.	1.8619383137452658e-9
-34.	3.	2.1761737242482995e-9
-33.5	3.	2.5181207004218855e-9
-33.	3.	2.8600676765954727e-9
-32.5	3.	3.20201465276906e-9
-32.	3.	3.5998225698227784e-9
-31.5	3.	4.173167411660748e-9
-31.	3.	4.746512253498718e-9
-30.5	3.	5.319857095336687e-9
-30.	3.	5.893201937174658e-9
-29.5	3.	6.5405711616702994e-9
-29.	3.	7.226836086182608e-9
-28.5	3.	7.913101010694921e-9
-28.	3.	8.599365935207231e-9
-27.5	3.	9.273269815009318e-9
-27.	3.	9.782154858948797e-9
-26.5	3.	1.0291039902888274e-8
-26.	3.	1.0799924946827752e-8
-25.5	3.	1.1308809990767233e-8
-25.	3.	1.1645577326449815e-8
-24.5	3.	1.1798720143321358e-8
-24.	3.	1.1951862960192905e-8
-23.5	3.	1.2105005777064452e-8
-23.	3.	1.2258148593936e-8
-22.5	3.	1.213736506934744e-8
-22.	3.	1.19854562847918e-8
-21.5	3.	1.1833547500236158e-8
-21.	3.	1.1681638715680516e-8
-20.5	3.	1.145813276558551e-8
-20.	3.	1.1076824867870584e-8
-19.5	3.	1.0695516970155655e-8
-19.	3.	1.0314209072440729e-8
-18.5	3.	9.932901174725803e-9
-18.	3.	9.408370532036685e-9
-17.5	3.	8.829853386898486e-9
-17.	3.	8.251336241760288e-9
-16.5	3.	7.672819096622086e-9
-16.	3.	7.085768137371291e-9
-15.5	3.	6.446463559588147e-9
-15.	3.	5.8071589818050024e-9
-14.5	3.	5.1678544040218575e-9
-14.	3.	4.528549826238713e-9
-13.5	3.	3.96799286909406e-9
-13.	3.	3.4706966687023148e-9
-12.5	3.	2.9734004683105708e-9
-12.	3.	2.4761042679188255e-9
-11.5	3.	1.978808067527081e-9
-11.	3.	1.6984065805922173e-9
-10.5	3.	1.4250206074750462e-9
-10.	3.	1.151634634357875e-9
-9.5	3.	8.782486612407039e-10
-9.	3.	6.675705985696582e-10
-8.5	3.	5.579948092651363e-10
-8.	3.	4.484190199606147e-10
-7.5	3.	3.3884323065609294e-10
-7.	3.	2.292674413515714e-10
-6.5	3.	1.8003632686252412e-10
-6.	3.	1.4618019790533877e-10
-5.5	3.	1.1232406894815338e-10
-5.	3.	7.846793999096803e-11
-4.5	3.	4.9926892039434845e-11
-4.	3.	4.1250128634656945e-11
-3.5	3.	3.2573365229879064e-11
-3.	3.	2.389660182510117e-11
-2.5	3.	1.5219838420323276e-11
-2.	3.	1.116850047308644e-11
-1.5	3.	9.889707785089814e-12
-1.	3.	8.61091509709318e-12
-0.5	3.	7.332122409096553e-12
0.	3.	6.297534801572143e-12
0.5	3.	1.1221699019452199e-11
1.	3.	1.6145863237332258e-11
1.5	3.	2.1070027455212313e-11
2.	3.	2.599419167309237e-11
2.5	3.	4.117746345407364e-11
3.	3.	6.87232295987333e-11
3.5	3.	9.626899574339297e-11
4.	3.	1.2381476188805264e-10
4.5	3.	1.513605280327123e-10
5.	3.	2.458177423863479e-10
5.5	3.	3.5048156885833713e-10
6.	3.	4.551453953303264e-10
6.5	3.	5.598092218023156e-10
7.	3.	7.218591382484948e-10
7.5	3.	1.0301715978714691e-9
8.	3.	1.3384840574944437e-9
8.5	3.	1.6467965171174182e-9
9.	3.	1.955108976740393e-9
9.5	3.	2.6757799975268694e-9
10.	3.	3.576621328969748e-9
10.5	3.	4.477462660412626e-9
11.	3.	5.378303991855505e-9
11.5	3.	6.609701548520196e-9
12.	3.	1.0513685773962935e-8
12.5	3.	1.4417669999405674e-8
13.	3.	1.8321654224848412e-8
13.5	3.	2.2225638450291152e-8
14.	3.	3.5011765185856714e-8
14.5	3.	5.585960331406654e-8
15.	3.	7.670744144227636e-8
15.5	3.	9.755527957048619e-8
16.	3.	1.1840311769869603e-7
16.5	3.	2.0927653405938204e-7
17.	3.	3.047506231479083e-7
17.5	3.	4.0022471223643465e-7
18.	3.	4.95698801324961e-7
18.5	3.	6.761688447657733e-7
19.	3.	1.0127725917528108e-6
19.5	3.	1.3493763387398482e-6
20.	3.	1.6859800857268857e-6
20.5	3.	2.022583832713923e-6
21.	3.	2.7920036145451672e-6
21.5	3.	3.693176383698409e-6
22.	3.	4.594349152851652e-6
22.5	3.	5.495521922004893e-6
23.	3.	6.5692628429916685e-6
23.5	3.	8.425058330105474e-6
24.	3.	0.000010280853817219281
24.5	3.	0.000012136649304333087
25.	3.	0.000013992444791446893
25.5	3.	0.00001656091568710008
26.	3.	0.000019614663672694518
26.5	3.	0.000022668411658288953
27.	3.	0.000025722159643883388
27.5	3.	0.000028787423290237053
28.	3.	0.000033113418542383355
28.5	3.	0.00003743941379452966
29.	3.	0.000041765409046675964
29.5	3.	0.00004609140429882227
30.	3.	0.00005102454279534144
30.5	3.	0.00005678521494092196
31.	3.	0.00006254588708650247
31.5	3.	0.00006830655923208298
32.	3.	0.0000740672313776635
32.5	3.	0.00008117266675912086
33.	3.	0.0000885393488660881
33.5	3.	0.00009590603097305534
34.	3.	0.00010327271308002258
34.5	3.	0.00011087141812707038
35.	3.	0.00011916075935511471
35.5	3.	0.00012745010058315905
36.	3.	0.00013573944181120338
36.5	3.	0.0001440287830392477
37.	3.	0.00015134452263923366
37.5	3.	0.00015817114784090158
38.	3.	0.00016499777304256953
38.5	3.	0.00017182439824423745
39.	3.	0.00017827844012780392
39.5	3.	0.0001804333140916208
40.	3.	0.00018258818805543773
40.5	3.	0.0001847430620192546
41.	3.	0.0001868979359830715
41.5	3.	0.00018612400535258976
42.	3.	0.00018234883558305905
42.5	3.	0.00017857366581352832
43.	3.	0.00017479849604399756
43.5	3.	0.00017102332627446683
44.	3.	0.00016369628602250208
44.5	3.	0.00015600950579269964
45.	3.	0.00014832272556289717
45.5	3.	0.0001406359453330947
46.	3.	0.00013269215133363457
46.5	3.	0.00012420762020441673
47.	3.	0.00011572308907519887
47.5	3.	0.00010723855794598102
48.	3.	0.00009875402681676316
48.5	3.	0.00009107099558727711
49.	3.	0.00008367499574009967
49.5	3.	0.00007627899589292224
50.	3.	0.00006888299604574481
50.5	3.	0.0000617541136506036
51.	3.	0.00005613353099230824
51.5	3.	0.000050512948334012874
52.	3.	0.00004489236567571752
52.5	3.	0.00003927178301742216
53.	3.	0.00003471588839785998
53.5	3.	0.000030981065978961884
54.	3.	0.000027246243560063786
54.5	3.	0.000023511421141165695
55.	3.	0.0000197765987222676
55.5	3.	0.000017564487925685173
56.	3.	0.000015385463148781208
56.5	3.	0.00001320643837187724
57.	3.	0.000011027413594973275
57.5	3.	9.249205242627004e-6
58.	3.	8.090396895581142e-6
58.5	3.	6.931588548535283e-6
59.	3.	5.772780201489423e-6
59.5	3.	4.613971854443563e-6
60.	3.	3.927690017204569e-6
60.5	3.	3.354406142826155e-6
61.	3.	2.781122268447741e-6
61.5	3.	2.207838394069327e-6
62.	3.	1.705191548560432e-6
62.5	3.	1.451309238109936e-6
63.	3.	1.1974269276594403e-6
63.5	3.	9.435446172089446e-7
64.	3.	6.896623067584489e-7
64.5	3.	5.37146510264656e-7
65.	3.	4.4282250795954034e-7
65.5	3.	3.4849850565442465e-7
66.	3.	2.5417450334930896e-7
66.5	3.	1.6312814782334353e-7
67.	3.	1.351067235204846e-7
67.5	3.	1.0708529921762564e-7
68.	3.	7.906387491476667e-8
68.5	3.	5.104245061190772e-8
69.	3.	3.299853968135886e-8
69.5	3.	2.6500096839147378e-8
70.	3.	2.0001653996935896e-8
-40.	3.5	7.278332940322254e-10
-39.5	3.5	8.470488262954434e-10
-39.	3.5	9.662643585586615e-10
-38.5	3.5	1.154873765242774e-9
-38.	3.5	1.3435536162227033e-9
-37.5	3.5	1.5322334672026325e-9
-37.	3.5	1.7209133181825617e-9
-36.5	3.5	1.958725804852531e-9
-36.	3.5	2.2663345680021155e-9
-35.5	3.5	2.5739433311516993e-9
-35.	3.5	2.881552094301283e-9
-34.5	3.5	3.189160857450867e-9
-34.	3.5	3.716828547088055e-9
-33.5	3.5	4.2904446808728034e-9
-33.	3.5	4.864060814657554e-9
-32.5	3.5	5.437676948442303e-9
-32.	3.5	6.104215796797281e-9
-31.5	3.5	7.062754158609518e-9
-31.	3.5	8.021292520421756e-9
-30.5	3.5	8.979830882233993e-9
-30.	3.5	9.938369244046229e-9
-29.5	3.5	1.1019506605662667e-8
-29.	3.5	1.2165062929619933e-8
-28.5	3.5	1.3310619253577205e-8
-28.	3.5	1.4456175577534475e-8
-27.5	3.5	1.5580877347386535e-8
-27.	3.5	1.6427172694355206e-8
-26.5	3.5	1.7273468041323874e-8
-26.	3.5	1.8119763388292542e-8
-25.5	3.5	1.8966058735261217e-8
-25.	3.5	1.9522892887343507e-8
-24.5	3.5	1.97709141162015e-8
-24.	3.5	2.0018935345059496e-8
-23.5	3.5	2.026695657391749e-8
-23.	3.5	2.0514977802775487e-8
-22.5	3.5	2.0303487786364563e-8
-22.	3.5	2.00397851682354e-8
-21.5	3.5	1.9776082550106237e-8
-21.	3.5	1.9512379931977072e-8
-20.5	3.5	1.9129970400798604e-8
-20.	3.5	1.8485927857558646e-8
-19.5	3.5	1.784188531431869e-8
-19.	3.5	1.719784277107873e-8
-18.5	3.5	1.6553800227838776e-8
-18.	3.5	1.5675237401088063e-8
-17.5	3.5	1.4708274300607129e-8
-17.	3.5	1.3741311200126192e-8
-16.5	3.5	1.2774348099645256e-8
-16.	3.5	1.1793800757713914e-8
-15.5	3.5	1.0730075394626349e-8
-15.	3.5	9.666350031538786e-9
-14.5	3.5	8.602624668451223e-9
-14.	3.5	7.538899305363659e-9
-13.5	3.5	6.606806547481066e-9
-13.	3.5	5.780458930227564e-9
-12.5	3.5	4.9541113129740615e-9
-12.	3.5	4.127763695720559e-9
-11.5	3.5	3.301416078467057e-9
-11.	3.5	2.8350565795666703e-9
-10.5	3.5	2.380340986496259e-9
-10.	3.5	1.9256253934258484e-9
-9.5	3.5	1.4709098003554372e-9
-9.	3.5	1.1202068977196114e-9
-8.5	3.5	9.37200851622159e-10
-8.	3.5	7.541948055247067e-10
-7.5	3.5	5.711887594272544e-10
-7.	3.5	3.881827133298022e-10
-6.5	3.5	3.055236100448831e-10
-6.	3.5	2.484315149280756e-10
-5.5	3.5	1.91339419811268e-10
-5.	3.5	1.3424732469446045e-10
-4.5	3.5	8.606527337591362e-11
-4.	3.5	7.118311817268214e-11
-3.5	3.5	5.630096296945065e-11
-3.	3.5	4.141880776621916e-11
-2.5	3.5	2.6536652562987667e-11
-2.	3.5	1.9518843313110857e-11
-1.5	3.5	1.7215033951492942e-11
-1.	3.5	1.491122458987502e-11
-0.5	3.5	1.2607415228257107e-11
0.	3.5	1.071389635547663e-11
0.5	3.5	1.8831713834006482e-11
1.	3.5	2.6949531312536328e-11
1.5	3.5	3.5067348791066174e-11
2.	3.5	4.318516626959602e-11
2.5	3.5	6.834207509186273e-11
3.	3.5	1.140315370044952e-10
3.5	3.5	1.5972099891712768e-10
4.	3.5	2.0541046082976012e-10
4.5	3.5	2.5109992274239257e-10
5.	3.5	4.070173703241646e-10
5.5	3.5	5.79748895682263e-10
6.	3.5	7.524804210403614e-10
6.5	3.5	9.252119463984599e-10
7.	3.5	1.1875062751049463e-9
7.5	3.5	1.6780734029805382e-9
8.	3.5	2.16864053085613e-9
8.5	3.5	2.659207658731722e-9
9.	3.5	3.1497747866073138e-9
9.5	3.5	4.171344158034562e-9
10.	3.5	5.424922388232696e-9
10.5	3.5	6.678500618430831e-9
11.	3.5	7.932078848628965e-9
11.5	3.5	9.533036725937564e-9
12.	3.5	1.3942600652789682e-8
12.5	3.5	1.8352164579641802e-8
13.	3.5	2.2761728506493924e-8
13.5	3.5	2.7171292433346042e-8
14.	3.5	4.042854549453269e-8
14.5	3.5	6.171623898285149e-8
15.	3.5	8.30039324711703e-8
15.5	3.5	1.0429162595948911e-7
16.	3.5	1.2557931944780793e-7
16.5	3.5	2.1536269790042893e-7
17.	3.5	3.0964623526275324e-7
17.5	3.5	4.0392977262507756e-7
18.	3.5	4.982133099874019e-7
18.5	3.5	6.742878597920087e-7
19.	3.5	1.000608780576571e-6
19.5	3.5	1.3269297013611334e-6
20.	3.5	1.6532506221456955e-6
20.5	3.5	1.9795715429302577e-6
21.	3.5	2.7160063642398024e-6
21.5	3.5	3.5772834445841644e-6
22.	3.5	4.4385605249285265e-6
22.5	3.5	5.299837605272888e-6
23.	3.5	6.32218124740653e-6
23.5	3.5	8.074455869036299e-6
24.	3.5	9.826730490666068e-6
24.5	3.5	0.00001157900511229584
25.	3.5	0.000013331279733925609
25.5	3.5	0.000015735360408048204
26.	3.5	0.000018583270826497298
26.5	3.5	0.000021431181244946384
27.	3.5	0.000024279091663395474
27.5	3.5	0.000027137223126943047
28.	3.5	0.000031114352003605816
28.5	3.5	0.00003509148088026858
29.	3.5	0.00003906860975693135
29.5	3.5	0.00004304573863359411
30.	3.5	0.000047560505915653
30.5	3.5	0.000052808072048092786
31.	3.5	0.00005805563818053257
31.5	3.5	0.00006330320431297236
32.	3.5	0.00006855077044541214
32.5	3.5	0.00007508153688471307
33.	3.5	0.00008186159023891258
33.5	3.5	0.00008864164359311207
34.	3.5	0.00009542169694731157
34.5	3.5	0.00010248126057515833
35.	3.5	0.00011037281050519584
35.5	3.5	0.00011826436043523337
36.	3.5	0.00012615591036527088
36.5	3.5	0.00013404746029530842
37.	3.5	0.00014128686281526183
37.5	3.5	0.00014819864192240924
38.	3.5	0.00015511042102955667
38.5	3.5	0.00016202220013670409
39.	3.5	0.00016860688730221553
39.5	3.5	0.0001714173228735988
40.	3.5	0.00017422775844498208
40.5	3.5	0.00017703819401636536
41.	3.5	0.00017984862958774864
41.5	3.5	0.00017989996245413992
42.	3.5	0.00017712395510022512
42.5	3.5	0.0001743479477463103
43.	3.5	0.00017157194039239547
43.5	3.5	0.00016879593303848064
44.	3.5	0.00016239177803031174
44.5	3.5	0.0001556201575519946
45.	3.5	0.00014884853707367742
45.5	3.5	0.00014207691659536028
46.	3.5	0.0001349121705972765
46.5	3.5	0.0001269203188551066
47.	3.5	0.00011892846711293673
47.5	3.5	0.00011093661537076683
48.	3.5	0.00010294476362859693
48.5	3.5	0.00009542153990593557
49.	3.5	0.00008806614021952561
49.5	3.5	0.00008071074053311565
50.	3.5	0.00007335534084670571
50.5	3.5	0.00006622934876612711
51.	3.5	0.00006039872480495891
51.5	3.5	0.00005456810084379071
52.	3.5	0.00004873747688262252
52.5	3.5	0.00004290685292145433
53.	3.5	0.00003811451427930628
53.5	3.5	0.00003412288643768477
54.	3.5	0.00003013125859606326
54.5	3.5	0.000026139630754441758
55.	3.5	0.000022148002912820252
55.5	3.5	0.00001972648127010992
56.	3.5	0.000017339075453294083
56.5	3.5	0.000014951669636478249
57.	3.5	0.000012564263819662416
57.5	3.5	0.000010603119524293515
58.	3.5	9.300696709549937e-6
58.5	3.5	7.99827389480636e-6
59.	3.5	6.695851080062785e-6
59.5	3.5	5.393428265319207e-6
60.	3.5	4.6082544144973214e-6
60.5	3.5	3.946773262395738e-6
61.	3.5	3.2852921102941543e-6
61.5	3.5	2.6238109581925707e-6
62.	3.5	2.0421643546769227e-6
62.5	3.5	1.741673466207883e-6
63.	3.5	1.4411825777388432e-6
63.5	3.5	1.1406916892698035e-6
64.	3.5	8.402008008007637e-7
64.5	3.5	6.579207211051596e-7
65.	3.5	5.435022930192681e-7
65.5	3.5	4.290838649333766e-7
66.	3.5	3.1466543684748506e-7
66.5	3.5	2.0418143541594787e-7
67.	3.5	1.6935139733104184e-7
67.5	3.5	1.345213592461358e-7
68.	3.5	9.969132116122979e-8
68.5	3.5	6.486128307632374e-8
69.	3.5	4.2337076481342475e-8
69.5	3.5	3.4052548598461867e-8
70.	3.5	2.576802071558125e-8
-40.	4.	1.036029462211424e-9
-39.5	4.	1.2056193051778853e-9
-39.	4.	1.3752091481443468e-9
-38.5	4.	1.6426778812355163e-9
-38.	4.	1.9102459748184827e-9
-37.5	4.	2.1778140684014487e-9
-37.	4.	2.445382161984415e-9
-36.5	4.	2.7815836533496395e-9
-36.	4.	3.215283590301347e-9
-35.5	4.	3.6489835272530537e-9
-35.	4.	4.082683464204762e-9
-34.5	4.	4.516383401156468e-9
-34.	4.	5.2574833699278105e-9
-33.5	4.	6.062768661323722e-9
-33.	4.	6.868053952719634e-9
-32.5	4.	7.673339244115546e-9
-32.	4.	8.608609023771785e-9
-31.5	4.	9.95234090555829e-9
-31.	4.	1.1296072787344792e-8
-30.5	4.	1.2639804669131297e-8
-30.	4.	1.3983536550917802e-8
-29.5	4.	1.5498442049655033e-8
-29.	4.	1.710328977305726e-8
-28.5	4.	1.870813749645949e-8
-28.	4.	2.0312985219861718e-8
-27.5	4.	2.1888484879763752e-8
-27.	4.	2.3072190529761614e-8
-26.5	4.	2.4255896179759472e-8
-26.	4.	2.5439601829757333e-8
-25.5	4.	2.6623307479755195e-8
-25.	4.	2.7400208448237197e-8
-24.5	4.	2.7743108089081638e-8
-24.	4.	2.8086007729926083e-8
-23.5	4.	2.8428907370770527e-8
-23.	4.	2.8771807011614968e-8
-22.5	4.	2.8469610503381686e-8
-22.	4.	2.8094114051679002e-8
-21.5	4.	2.7718617599976315e-8
-21.	4.	2.734312114827363e-8
-20.5	4.	2.6801808036011697e-8
-20.	4.	2.589503084724671e-8
-19.5	4.	2.4988253658481722e-8
-19.	4.	2.4081476469716733e-8
-18.5	4.	2.3174699280951747e-8
-18.	4.	2.194210427013944e-8
-17.5	4.	2.058669521431577e-8
-17.	4.	1.9231286158492097e-8
-16.5	4.	1.7875877102668425e-8
-16.	4.	1.6501833378056537e-8
-15.5	4.	1.5013687229664554e-8
-15.	4.	1.3525541081272572e-8
-14.5	4.	1.2037394932880589e-8
-14.	4.	1.0549248784488606e-8
-13.5	4.	9.245620225868072e-9
-13.	4.	8.090221191752812e-9
-12.5	4.	6.934822157637553e-9
-12.	4.	5.779423123522293e-9
-11.5	4.	4.624024089407033e-9
-11.	4.	3.971706578541123e-9
-10.5	4.	3.335661365517473e-9
-10.	4.	2.6996161524938216e-9
-9.5	4.	2.0635709394701707e-9
-9.	4.	1.5728431968695644e-9
-8.5	4.	1.3164068939791815e-9
-8.	4.	1.0599705910887986e-9
-7.5	4.	8.035342881984157e-10
-7.	4.	5.47097985308033e-10
-6.5	4.	4.310108932272421e-10
-6.	4.	3.5068283195081233e-10
-5.5	4.	2.703547706743826e-10
-5.	4.	1.9002670939795287e-10
-4.5	4.	1.2220365471239243e-10
-4.	4.	1.0111610771070733e-10
-3.5	4.	8.002856070902225e-11
-3.	4.	5.894101370733716e-11
-2.5	4.	3.785346670565206e-11
-2.	4.	2.786918615313527e-11
-1.5	4.	2.454036011789607e-11
-1.	4.	2.1211534082656863e-11
-0.5	4.	1.788270804741766e-11
0.	4.	1.513025790938112e-11
0.5	4.	2.644172864856076e-11
1.	4.	3.77531993877404e-11
1.5	4.	4.906467012692004e-11
2.	4.	6.037614086609968e-11
2.5	4.	9.550668672965185e-11
3.	4.	1.593398444102571e-10
3.5	4.	2.2317300209086236e-10
4.	4.	2.870061597714676e-10
4.5	4.	3.5083931745207286e-10
5.	4.	5.682169982619812e-10
5.5	4.	8.090162225061889e-10
6.	4.	1.0498154467503964e-9
6.5	4.	1.2906146709946041e-9
7.	4.	1.6531534119613978e-9
7.5	4.	2.3259752080896068e-9
8.	4.	2.998797004217816e-9
8.5	4.	3.671618800346025e-9
9.	4.	4.344440596474234e-9
9.5	4.	5.6669083185422544e-9
10.	4.	7.273223447495644e-9
10.5	4.	8.879538576449034e-9
11.	4.	1.0485853705402424e-8
11.5	4.	1.245637190335493e-8
12.	4.	1.737151553161643e-8
12.5	4.	2.2286659159877932e-8
13.	4.	2.7201802788139432e-8
13.5	4.	3.211694641640093e-8
14.	4.	4.584532580320866e-8
14.5	4.	6.757287465163645e-8
15.	4.	8.930042350006423e-8
15.5	4.	1.1102797234849202e-7
16.	4.	1.3275552119691982e-7
16.5	4.	2.2144886174147582e-7
17.	4.	3.1454184737759817e-7
17.5	4.	4.076348330137205e-7
18.	4.	5.007278186498429e-7
18.5	4.	6.724068748182442e-7
19.	4.	9.884449694003312e-7
19.5	4.	1.3044830639824183e-6
20.	4.	1.6205211585645056e-6
20.5	4.	1.9365592531465927e-6
21.	4.	2.640009113934437e-6
21.5	4.	3.4613905054699192e-6
22.	4.	4.2827718970054014e-6
22.5	4.	5.104153288540883e-6
23.	4.	6.07509965182139e-6
23.5	4.	7.723853407967124e-6
24.	4.	9.372607164112857e-6
24.5	4.	0.00001102136092025859
25.	4.	0.000012670114676404324
25.5	4.	0.000014909805128996331
26.	4.	0.000017551877980300074
26.5	4.	0.00002019395083160382
27.	4.	0.000022836023682907563
27.5	4.	0.000025487022963649044
28.	4.	0.00002911528546482827
28.5	4.	0.000032743547966007504
29.	4.	0.00003637181046718673
29.5	4.	0.00004000007296836596
30.	4.	0.000044096469035964554
30.5	4.	0.00004883092915526361
31.	4.	0.000053565389274562664
31.5	4.	0.000058299849393861716
32.	4.	0.00006303430951316077
32.5	4.	0.00006899040701030529
33.	4.	0.00007518383161173705
33.5	4.	0.0000813772562131688
34.	4.	0.00008757068081460055
34.5	4.	0.00009409110302324628
35.	4.	0.00010158486165527698
35.5	4.	0.0001090786202873077
36.	4.	0.0001165723789193384
36.5	4.	0.0001240661375513691
37.	4.	0.00013122920299128997
37.5	4.	0.00013822613600391687
38.	4.	0.00014522306901654382
38.5	4.	0.00015222000202917075
39.	4.	0.00015893533447662714
39.5	4.	0.0001624013316555768
40.	4.	0.00016586732883452647
40.5	4.	0.0001693333260134761
41.	4.	0.00017279932319242577
41.5	4.	0.0001736759195556901
42.	4.	0.0001718990746173912
42.5	4.	0.0001701222296790923
43.	4.	0.00016834538474079337
43.5	4.	0.00016656853980249445
44.	4.	0.0001610872700381214
44.5	4.	0.00015523080931128955
45.	4.	0.0001493743485844577
45.5	4.	0.00014351788785762584
46.	4.	0.00013713218986091845
46.5	4.	0.00012963301750579652
47.	4.	0.0001221338451506746
47.5	4.	0.00011463467279555264
48.	4.	0.0001071355004404307
48.5	4.	0.00009977208422459402
49.	4.	0.00009245728469895156
49.5	4.	0.00008514248517330907
50.	4.	0.0000778276856476666
50.5	4.	0.00007070458388165061
51.	4.	0.00006466391861760958
51.5	4.	0.00005862325335356855
52.	4.	0.00005258258808952753
52.5	4.	0.0000465419228254865
53.	4.	0.000041513140160752586
53.5	4.	0.00003726470689640766
54.	4.	0.00003301627363206274
54.5	4.	0.00002876784036771782
55.	4.	0.0000245194071033729
55.5	4.	0.000021888474614534666
56.	4.	0.00001929268775780696
56.5	4.	0.00001669690090107926
57.	4.	0.000014101114044351556
57.5	4.	0.000011957033805960026
58.	4.	0.000010510996523518732
58.5	4.	9.064959241077437e-6
59.	4.	7.618921958636146e-6
59.5	4.	6.172884676194851e-6
60.	4.	5.288818811790073e-6
60.5	4.	4.53914038196532e-6
61.	4.	3.7894619521405676e-6
61.5	4.	3.039783522315815e-6
62.	4.	2.3791371607934136e-6
62.5	4.	2.03203769430583e-6
63.	4.	1.6849382278182461e-6
63.5	4.	1.3378387613306624e-6
64.	4.	9.907392948430787e-7
64.5	4.	7.786949319456633e-7
65.	4.	6.441820780789959e-7
65.5	4.	5.096692242123285e-7
66.	4.	3.7515637034566117e-7
66.5	4.	2.4523472300855224e-7
67.	4.	2.035960711415991e-7
67.5	4.	1.61957419274646e-7
68.	4.	1.2031876740769287e-7
68.5	4.	7.868011554073975e-8
69.	4.	5.1675613281326096e-8
69.5	4.	4.1605000357776355e-8
70.	4.	3.1534387434226614e-8
-40.	4.5	3.056405552141217e-9
-39.5	4.5	3.553238382064464e-9
-39.	4.5	4.050071211987712e-9
-38.5	4.5	4.80588190998465e-9
-38.	4.5	5.561955506021236e-9
-37.5	4.5	6.31802910205782e-9
-37.	4.5	7.074102698094405e-9
-36.5	4.5	7.988965647516332e-9
-36.	4.5	9.129399756621625e-9
-35.5	4.5	1.0269833865726915e-8
-35.	4.5	1.1410267974832206e-8
[truncated: 31,371 more rows]
