# Supplementary material for: Myosin V executes steps of variable length via structurally constrained diffusion
Source: eLife. 2020 Jan 15;9:e51569. doi: 10.7554/eLife.51569 (PMC7054003; doi:10.7554/eLife.51569)
Supplement: Source data 1. [file elife-51569-data1.zip › myosin_elife_source_data/Figure 3/BD_diffusion_contours/lastbead_xy_5kbT_2pN.dat]

38.947 -21.785
45.782 -23.620
31.301 19.074
45.726 -16.788
6.995 14.810
4.108 7.762
36.670 -14.630
36.573 -15.313
49.272 -36.081
45.251 -25.256
44.064 -28.841
37.455 -34.165
33.921 -39.145
48.301 -9.089
60.203 -20.700
39.900 -33.813
39.801 -37.356
65.610 -6.253
68.779 9.538
58.083 7.074
20.830 12.082
12.716 -31.379
16.986 -19.887
33.920 20.804
54.413 13.803
15.399 13.954
14.188 -4.518
24.747 -32.231
22.405 -34.788
38.554 0.064
65.974 -23.130
36.318 7.177
47.085 -3.062
66.552 16.286
53.621 19.932
60.337 -0.344
23.629 -10.109
46.833 4.042
32.783 -5.335
40.039 -16.807
28.547 -22.327
13.483 -34.667
29.301 16.087
42.142 -2.400
26.610 4.272
44.589 16.554
35.310 34.771
33.723 16.132
38.287 28.972
68.002 19.920
57.949 0.779
70.748 -10.187
64.348 -4.565
57.557 -8.789
48.645 -22.319
25.320 23.336
34.052 1.028
50.794 -28.944
23.719 -32.844
25.810 -1.564
33.830 -1.318
23.387 -33.663
25.656 -37.770
66.955 -13.334
28.880 -28.429
33.646 -15.399
41.681 7.615
29.568 -30.544
44.175 -37.625
41.952 -24.770
30.128 -39.360
51.599 -21.182
59.685 33.138
40.009 24.517
39.665 25.329
68.861 16.894
69.309 -7.758
39.739 37.817
21.338 33.771
25.276 24.775
59.938 6.617
52.685 39.947
61.924 -19.804
36.695 -32.182
20.374 -37.230
10.269 -33.246
30.824 -30.209
34.615 -28.779
42.119 -16.561
33.466 -43.189
52.412 -25.757
40.585 -5.733
19.050 -19.594
49.036 -19.032
30.836 -30.174
61.318 -27.797
16.588 -22.040
33.300 -35.349
34.602 -38.188
43.259 -32.227
52.420 -21.338
36.391 -35.353
33.819 -32.276
69.241 -18.322
24.279 -24.688
42.492 -24.167
39.826 -5.573
38.799 -18.163
33.751 -34.712
41.731 0.922
61.471 4.014
66.515 -16.865
42.031 -28.941
47.594 -33.862
41.042 -50.021
13.306 -31.161
54.256 -30.212
52.473 -5.182
54.705 0.395
68.997 -12.886
62.893 21.576
71.724 2.099
64.646 22.048
59.085 5.853
18.273 23.657
16.765 34.740
10.461 39.290
43.924 25.311
49.074 28.436
64.990 10.033
55.190 26.613
30.559 -17.203
68.909 -13.234
26.320 -3.519
34.347 -23.415
10.219 -24.020
61.022 -14.319
16.604 -13.344
25.356 -7.096
37.643 -14.753
39.212 -23.225
31.816 -2.468
28.868 -7.668
37.577 -34.390
26.671 -7.150
44.126 -29.467
44.103 -7.023
31.001 11.816
49.375 26.563
42.867 36.146
49.157 34.975
30.099 41.582
61.161 1.673
20.353 -23.346
40.900 3.911
36.877 39.758
40.579 19.980
58.947 -10.727
51.215 12.841
37.933 29.691
25.990 20.269
30.511 31.375
30.326 10.054
31.863 5.171
35.437 8.842
55.554 16.598
43.672 -15.592
53.249 27.469
66.358 12.550
63.611 2.258
45.393 -26.522
32.117 -18.245
36.183 5.481
49.796 -15.072
9.444 -30.919
3.774 -24.858
21.035 -30.960
32.109 -23.939
40.905 -35.669
17.025 -28.752
58.329 -21.261
53.488 -18.669
35.141 -36.065
42.627 -30.892
60.781 28.053
42.383 26.583
49.198 28.754
60.190 -2.025
42.479 19.829
28.377 39.321
52.220 28.165
48.169 31.903
38.013 31.452
14.936 28.727
60.093 20.834
54.855 27.429
59.262 28.641
54.829 25.943
53.026 27.616
37.666 34.990
31.803 32.214
51.722 23.650
28.539 -5.773
47.431 -15.067
69.322 -10.931
39.907 -22.413
42.554 -41.168
7.740 -19.324
30.022 -49.422
7.008 -36.108
35.840 -34.908
20.095 -28.904
38.696 5.023
12.689 -33.165
23.023 -42.535
54.313 -35.576
47.614 -24.554
64.570 2.901
43.016 21.721
31.253 32.142
40.513 37.822
34.609 35.386
50.105 28.696
37.884 39.208
43.867 24.931
66.367 8.835
56.919 25.364
44.773 17.826
61.024 20.544
36.024 36.919
21.343 35.408
53.802 4.279
48.152 14.196
69.336 11.699
51.342 -22.879
41.671 -29.253
46.425 -38.530
51.297 -28.948
48.459 -28.911
40.419 -32.646
15.738 -7.535
47.186 -3.313
58.055 -10.924
53.053 17.496
51.474 -2.861
23.653 -18.344
30.723 -19.573
26.632 4.297
44.973 -33.971
46.056 -40.564
68.789 -17.413
48.235 13.171
54.069 -28.273
27.693 10.446
46.928 29.512
65.351 -5.715
36.240 -12.416
43.065 4.734
52.702 -26.167
52.065 -20.440
25.110 -25.314
41.267 -40.845
35.072 -28.173
63.104 -24.513
45.509 -29.176
41.664 -4.457
60.246 12.414
64.421 3.300
51.941 -20.312
50.648 -19.454
41.862 -17.160
23.388 20.562
41.263 6.370
46.047 28.538
42.020 0.681
46.767 30.876
18.304 18.001
9.044 -21.569
19.728 -31.276
61.495 9.014
35.994 39.551
63.244 5.636
47.432 -18.664
65.501 -2.222
45.078 -34.071
68.912 -11.140
75.093 1.811
25.372 40.415
21.398 10.276
46.584 -0.125
23.005 19.787
51.450 29.600
57.618 14.513
46.765 26.492
51.648 -2.980
17.160 27.358
36.885 2.152
22.973 17.391
28.018 -23.974
11.995 -34.223
46.108 -23.339
32.720 -8.861
10.131 -30.289
35.445 -26.414
68.528 -10.629
35.903 3.770
17.876 37.841
30.607 32.362
28.453 26.263
40.523 9.535
39.365 -9.564
11.119 -10.231
27.188 19.878
27.879 28.369
31.410 32.108
54.693 20.478
48.629 2.746
44.400 15.286
9.420 -14.504
45.488 -16.390
2.625 9.576
15.674 -34.227
31.504 -30.360
25.055 -11.809
33.029 -2.805
55.493 18.931
45.974 26.940
51.956 5.614
16.043 2.715
36.564 32.445
47.930 0.115
13.699 13.874
20.383 29.707
34.321 13.170
53.195 -23.761
48.176 -22.469
41.317 12.910
47.808 -8.850
35.418 1.674
44.360 -24.324
71.428 2.102
42.998 35.785
28.997 28.294
40.493 17.751
38.839 45.064
55.997 27.599
41.264 30.777
25.406 41.316
23.833 44.004
32.133 11.254
27.757 19.453
67.158 -8.455
44.438 1.249
67.358 15.473
62.992 -13.180
47.279 -25.677
47.567 -13.662
33.747 -3.300
23.209 0.740
37.345 3.729
38.976 36.248
55.857 43.206
38.972 33.679
52.525 33.976
50.071 -2.815
54.237 0.055
41.545 -6.163
47.099 -13.808
40.726 -0.999
36.289 -15.741
39.415 -24.136
35.912 6.116
15.490 -7.923
66.254 2.064
61.789 19.945
50.250 23.276
44.684 31.421
50.093 27.017
56.233 32.715
61.700 24.382
67.988 8.199
55.205 23.003
20.745 29.449
30.416 42.917
53.284 34.138
46.329 36.084
49.246 -6.143
43.782 -26.929
56.099 -16.223
45.252 -32.676
68.429 -16.256
41.202 -24.212
46.913 -7.217
38.152 -38.596
33.750 -26.847
36.466 -40.276
20.517 -19.748
56.556 -29.703
48.449 -0.978
49.290 36.192
37.616 31.911
12.458 12.614
62.798 13.011
35.237 17.114
42.533 23.731
24.052 -11.096
32.961 -23.167
44.938 -31.593
67.505 -12.751
19.262 -28.319
39.838 -39.377
43.377 -39.995
47.743 -31.087
53.381 -18.998
53.023 -17.902
21.866 18.947
18.392 31.209
56.830 10.027
66.687 17.668
50.369 27.942
61.784 11.943
56.346 -34.441
24.893 -27.094
61.619 -2.570
54.137 -24.773
31.944 -11.743
13.775 3.549
6.330 13.427
48.846 23.241
52.318 7.744
57.903 -5.978
48.525 1.105
34.918 -26.689
37.645 -34.716
55.408 -26.566
57.702 -27.264
51.482 -34.301
47.701 -16.450
51.378 -0.838
68.667 -11.336
54.616 -32.278
58.631 -5.702
41.947 -39.921
33.948 -32.517
53.510 -39.843
23.073 -12.108
2.587 -26.479
64.147 -6.718
69.801 -2.333
31.414 3.571
51.007 -14.118
54.331 -18.539
54.474 -12.537
22.599 -39.411
16.706 -20.497
41.278 14.089
29.280 23.027
39.451 23.219
35.200 4.306
52.771 29.127
53.954 18.636
29.741 31.255
15.135 36.996
38.555 37.456
50.368 28.843
29.679 22.799
55.375 -18.901
47.374 -18.563
31.854 -42.404
33.893 -8.732
69.437 -13.425
40.707 -3.296
44.872 -31.785
33.027 -14.955
50.049 11.876
31.764 -19.387
37.669 -30.939
30.753 -27.400
52.788 -17.562
75.146 5.131
47.491 -36.304
63.396 -9.955
20.455 -11.944
19.500 -6.395
35.436 37.671
45.803 35.646
30.554 38.954
19.512 25.188
45.852 32.571
25.621 38.337
16.785 45.532
17.113 15.085
25.565 20.461
65.409 4.286
35.807 0.958
37.053 22.738
15.939 14.850
46.578 -16.525
57.721 -2.191
49.770 27.715
38.753 11.445
57.814 30.376
34.586 18.764
19.789 -22.183
48.970 -5.818
47.362 6.910
16.302 25.629
42.653 36.952
31.168 34.082
39.884 31.166
42.628 40.420
29.785 2.273
32.730 21.119
46.345 11.515
38.909 -23.549
13.469 -20.712
40.532 -15.103
48.627 -8.216
56.274 -25.930
63.894 8.418
42.360 -26.968
51.866 -17.480
29.558 -5.368
39.449 -3.398
11.357 -19.761
22.853 -25.227
21.670 -32.228
41.651 -29.310
22.123 8.009
31.576 40.394
20.077 24.124
37.975 -12.388
63.849 0.708
47.135 22.838
34.133 33.750
37.493 37.504
62.633 18.351
64.266 25.468
52.454 22.908
33.121 30.036
28.393 26.204
22.018 13.008
31.160 -30.042
57.584 -27.915
50.593 -4.245
54.987 -14.901
61.346 -8.258
40.573 -25.143
5.366 -1.507
67.283 -15.234
50.147 -28.935
57.245 -14.677
37.360 -14.408
36.367 -10.957
36.041 4.139
31.098 -18.755
31.787 -1.339
41.593 10.589
59.079 -13.004
51.154 -25.396
51.371 0.460
32.282 -4.115
54.148 6.417
42.915 -29.472
47.842 -35.904
73.651 11.963
54.849 24.800
61.298 21.458
50.787 -17.271
19.009 21.435
18.573 28.351
43.917 26.173
31.387 39.029
52.085 31.852
61.057 23.371
66.509 31.800
51.393 40.730
55.357 33.472
41.844 35.104
49.921 12.911
35.866 21.550
31.418 -8.722
39.795 -24.899
56.106 3.559
47.954 -28.999
44.383 -31.844
40.001 10.797
5.789 -0.048
57.020 -4.878
39.777 5.275
42.421 -29.794
60.603 -18.956
33.375 -36.799
35.970 -24.965
28.017 -23.317
43.971 -45.915
34.594 -34.432
31.645 -30.109
36.844 -29.928
40.049 -29.226
32.083 -20.840
54.048 -41.466
47.849 -16.666
56.197 19.406
58.615 7.246
36.682 1.529
48.982 -2.810
53.871 -29.899
50.811 -27.272
36.241 -12.987
66.766 -3.427
56.993 30.650
34.854 29.708
30.150 38.120
38.990 3.232
36.096 -25.957
37.859 -27.123
19.839 10.360
22.013 -35.387
35.185 -14.470
19.047 21.593
31.057 9.406
40.706 -16.822
8.270 20.754
11.679 34.821
39.504 14.826
58.428 -14.975
51.381 18.394
39.358 -28.144
44.541 3.507
49.296 6.032
44.454 32.759
37.397 41.494
30.557 43.470
25.125 12.031
41.436 34.344
53.628 21.463
16.587 23.525
55.291 33.261
30.425 27.181
43.427 25.118
10.146 7.216
14.110 -33.356
52.930 3.806
52.956 5.662
44.483 35.358
44.755 9.320
44.922 -26.624
58.582 -29.790
53.802 -33.686
28.701 -26.765
48.735 -24.657
48.066 -4.017
49.539 -8.125
61.655 -26.908
36.797 13.072
44.433 8.486
38.140 -25.815
53.403 -48.296
19.243 8.114
63.698 -25.651
52.304 -12.107
45.056 -13.230
56.209 -19.206
65.804 -4.737
49.417 27.171
35.750 30.620
27.319 -38.590
6.707 -17.249
34.047 -35.582
51.197 -38.437
35.373 -31.715
38.836 7.277
40.555 -17.479
48.352 3.225
17.736 10.275
35.293 -12.745
35.443 -27.367
26.865 -4.292
45.423 -15.777
39.384 -5.254
36.035 -19.602
22.326 42.397
33.737 -3.939
31.074 28.803
46.013 1.574
32.062 -42.775
48.120 -29.160
42.704 -32.438
45.616 -16.969
46.184 -7.442
22.650 29.712
60.576 17.724
49.742 20.729
60.443 3.047
54.324 -13.957
19.368 -29.408
17.799 -14.336
37.999 -4.635
35.111 -5.293
42.726 -27.432
34.503 -33.140
61.528 -18.099
21.784 -4.498
62.275 27.168
43.781 30.192
13.330 29.546
25.308 -10.336
32.490 -2.182
25.434 0.893
50.561 -6.704
60.360 1.336
18.952 15.360
32.163 -7.386
35.422 9.414
22.657 -12.065
56.714 -17.293
51.550 29.993
39.946 34.039
36.464 19.147
39.830 20.528
38.384 39.367
31.166 45.483
41.266 38.378
67.239 0.886
55.243 20.357
39.538 8.401
39.141 -2.862
29.737 33.146
46.752 -14.202
65.948 -26.115
55.709 9.942
58.162 -22.074
48.746 -15.954
51.506 33.135
15.803 29.961
21.704 24.172
45.246 8.148
73.348 4.556
44.051 -29.512
52.354 -28.914
23.138 -38.232
26.512 -34.274
37.018 7.049
15.112 4.443
19.922 -28.880
45.392 -30.980
33.638 -37.012
36.087 -41.907
28.331 -47.681
62.697 -15.234
40.756 2.113
30.395 24.762
43.469 39.649
61.657 31.316
63.667 24.836
37.602 41.128
74.293 1.295
53.089 30.100
70.579 0.261
56.657 -10.015
36.170 -26.299
43.785 -18.114
42.691 -6.462
55.763 -20.072
64.049 -17.353
36.767 -36.793
43.238 -30.146
41.588 -31.163
48.750 -36.232
59.548 -12.800
59.234 -25.266
56.279 26.157
55.337 -3.051
39.409 -18.243
45.683 -22.951
41.769 -21.574
26.983 -32.377
25.091 -5.577
23.090 -2.880
55.873 -5.195
64.400 -2.368
33.710 -1.603
17.826 15.803
36.172 -5.767
53.334 33.874
44.898 30.461
46.175 28.472
59.242 4.674
44.074 2.669
45.906 35.112
34.932 31.539
27.603 32.485
27.021 18.007
28.837 -14.421
56.935 -5.550
43.537 -19.234
62.379 8.657
40.490 23.823
59.542 -14.917
42.051 -17.489
19.041 -20.635
38.992 -14.832
45.331 -7.284
47.548 36.711
42.587 20.892
44.427 20.986
60.900 -4.328
41.917 17.268
62.144 -6.303
62.367 -5.976
37.129 7.869
32.458 -2.366
35.997 22.521
50.122 3.429
40.076 3.328
32.677 -12.101
25.038 -22.408
34.237 -31.314
69.168 -1.928
67.766 6.035
52.984 -23.676
29.322 -32.650
44.026 -36.478
52.972 -20.384
31.892 -8.782
33.278 -7.501
53.456 -18.807
41.949 -35.475
8.777 -33.598
35.533 -40.889
53.271 -9.431
39.387 14.643
38.694 37.886
62.385 30.483
45.739 5.120
47.340 28.245
26.202 32.620
35.593 22.106
36.342 13.625
8.343 14.968
27.160 1.371
44.347 -12.270
25.518 -17.419
46.601 5.731
33.354 33.803
41.676 28.654
43.474 25.581
57.370 30.292
37.040 21.225
20.437 -26.115
38.900 -31.242
47.882 -30.810
60.296 11.238
51.684 33.953
38.325 -16.909
31.225 -31.625
54.124 3.547
70.113 10.702
63.355 -20.096
32.241 -33.367
63.282 -14.138
63.186 -20.255
42.081 -0.787
57.794 0.490
64.962 -10.215
44.477 -5.367
57.668 -4.118
55.616 32.456
12.575 44.173
14.906 27.910
31.309 25.820
33.785 14.249
18.599 -13.178
40.800 -18.645
42.064 -32.223
20.576 -38.029
25.282 -28.450
24.807 -31.502
41.861 -28.464
22.973 -1.643
17.547 -6.486
41.918 -21.485
49.299 -29.370
72.497 -7.381
57.242 -1.765
42.609 28.837
41.669 22.230
32.871 5.308
35.381 -21.115
41.602 -1.956
71.299 9.306
18.753 -4.760
27.952 20.155
67.686 23.789
27.696 6.547
38.210 30.325
7.434 -20.693
55.323 -18.124
23.363 -6.634
31.848 -6.808
37.755 -37.519
35.426 -33.372
45.143 -31.308
42.168 -30.871
27.000 -43.031
52.141 -33.089
32.737 -17.228
23.827 -27.371
56.762 -19.457
66.689 -30.107
61.680 -20.443
19.979 -27.233
39.816 -30.528
65.156 -22.808
45.438 -26.775
45.791 -16.758
24.750 -22.986
41.892 5.647
45.239 -16.817
66.476 -12.907
52.465 -20.130
34.169 -34.679
43.952 -28.194
55.313 -17.976
37.528 -52.687
38.229 -14.656
28.704 -17.272
67.472 4.922
62.313 14.478
49.688 34.326
30.295 39.737
49.274 23.021
27.738 27.313
21.721 8.774
59.719 2.456
39.543 -36.908
51.085 -12.472
41.646 -5.145
59.250 -11.659
29.439 -23.610
29.767 -16.722
20.887 -33.089
35.811 -37.292
57.222 -14.021
68.032 6.937
67.670 5.380
63.930 -9.927
45.313 -11.921
43.422 -23.626
42.109 -27.501
64.202 0.905
55.672 -10.378
53.733 2.732
32.982 -35.535
47.182 -16.941
53.501 -20.776
65.198 -26.512
37.131 -31.026
29.569 -32.903
54.850 -28.882
50.917 -23.087
37.515 14.627
55.286 -25.648
58.613 -5.560
59.410 -11.050
69.622 -9.090
47.515 -32.535
28.761 -28.193
45.551 -21.289
28.496 -25.750
37.483 -41.465
26.420 -29.074
40.887 12.711
44.627 10.187
72.598 -2.399
51.326 -4.145
24.024 -23.525
46.211 -39.577
28.204 -20.390
39.198 -36.066
32.685 -24.434
20.592 -26.064
56.586 1.808
74.009 -14.127
38.275 -36.898
33.628 -25.666
37.727 -2.530
37.864 -3.955
23.735 0.982
39.563 18.324
26.551 36.182
27.992 31.258
72.634 -10.701
64.046 -2.876
65.078 -7.206
55.361 -26.520
64.691 -3.594
29.500 21.303
56.332 34.650
33.525 40.460
29.147 -8.991
45.050 25.282
62.663 14.056
37.867 21.897
56.687 19.283
35.862 31.545
30.771 25.071
43.843 2.267
31.346 26.484
53.413 -21.488
62.805 12.355
29.011 35.418
36.519 31.060
34.450 43.379
19.890 21.250
33.329 29.566
61.320 23.376
41.538 43.862
25.154 32.134
56.168 31.265
46.090 37.426
20.890 -13.371
22.650 -22.119
52.004 -13.892
64.357 -19.004
43.084 -22.481
49.163 -24.912
66.318 -18.342
70.055 -16.202
54.927 -28.514
37.732 -14.598
38.078 -12.130
6.022 0.077
45.984 13.847
38.869 25.031
38.672 4.070
25.507 17.952
14.295 19.504
51.220 17.158
29.805 23.387
44.846 14.073
45.333 -10.414
31.811 14.956
34.994 -16.220
49.476 17.526
53.497 5.941
20.118 -6.458
25.405 32.906
36.411 39.343
18.951 29.004
37.697 19.977
28.967 34.414
20.133 12.098
34.247 -3.221
23.128 -34.376
29.306 -41.814
35.152 -18.097
30.967 -19.054
49.132 -14.993
56.288 21.784
47.496 -10.777
46.152 30.344
68.450 -2.202
69.013 -18.156
65.196 -14.786
62.462 -19.092
40.570 -40.495
57.405 -25.312
50.163 22.192
55.160 24.121
56.647 15.243
40.479 28.518
45.356 5.784
28.449 2.347
51.985 5.629
39.224 17.347
31.393 36.970
24.947 20.724
25.889 30.348
31.856 39.057
23.811 29.197
7.789 -27.401
27.753 -40.943
37.041 -20.547
45.210 -45.490
51.843 -35.074
35.084 -33.154
57.173 23.485
36.577 2.439
39.602 -34.912
42.032 -25.169
29.135 -29.275
64.889 -6.751
21.912 -6.773
27.702 -24.748
49.423 -35.006
46.061 -26.317
24.839 -34.262
28.304 -37.838
25.653 -30.804
25.656 -17.127
18.185 -4.683
5.252 -1.141
45.609 -10.455
34.030 -9.938
11.360 -34.255
4.313 -29.269
51.863 -29.678
38.651 -0.451
47.596 17.386
27.895 -1.924
50.144 11.268
37.914 13.112
29.951 -16.870
48.417 -35.806
25.368 -25.603
27.096 36.186
32.791 35.190
27.971 4.903
42.008 24.074
49.960 24.028
63.681 18.501
54.737 18.920
24.761 -23.256
62.329 -22.131
32.544 -31.902
57.178 -27.730
53.086 -28.016
48.338 -13.730
73.336 -6.891
68.800 3.964
37.365 -30.826
19.656 -1.606
41.135 18.240
43.956 13.578
44.652 26.014
69.697 17.793
67.483 16.090
52.600 18.795
68.185 1.140
53.598 -32.977
18.468 -28.065
54.390 -22.363
41.255 -20.687
42.055 15.743
53.755 10.402
64.269 12.763
35.780 33.405
67.911 11.068
27.085 7.595
53.381 17.946
24.467 29.224
20.977 19.656
35.630 -11.360
69.153 -11.039
59.200 11.424
30.265 26.646
31.218 28.171
30.688 14.761
52.958 -23.869
61.654 -9.348
53.423 11.445
60.438 9.212
37.212 22.833
53.609 22.955
46.990 30.615
37.267 30.117
26.066 33.882
23.462 19.576
22.968 30.098
15.892 14.111
53.295 29.515
56.061 14.599
21.512 37.882
27.979 30.827
56.441 -6.980
60.544 -25.339
28.168 0.137
51.617 -11.482
59.062 -12.455
30.679 -11.509
46.302 -30.283
51.704 -24.507
39.030 -20.701
47.439 -35.053
29.129 3.182
30.406 -1.793
42.823 35.834
47.845 39.753
34.100 41.942
42.856 33.821
25.814 35.631
44.722 25.019
35.574 25.219
33.500 -0.825
54.634 -16.581
74.397 -4.071
53.000 -34.370
47.842 -29.671
70.735 8.099
39.063 33.796
58.876 33.356
9.382 28.450
40.884 19.917
51.056 24.015
62.662 19.561
45.094 -26.340
35.511 38.705
40.740 22.428
52.888 30.438
38.029 16.826
63.146 20.861
33.863 36.427
51.917 6.722
48.702 31.380
67.787 -11.564
41.347 19.999
52.895 14.907
48.026 -30.427
51.449 -18.939
53.101 1.268
56.864 -24.707
25.270 -5.464
43.513 16.781
44.974 18.387
69.137 -7.717
51.967 -6.353
57.814 -7.488
63.073 10.213
55.116 22.112
34.946 21.962
31.868 32.618
17.832 6.130
45.703 -16.726
35.803 9.203
49.697 2.392
53.939 -19.281
50.087 -34.146
17.404 -1.698
19.200 -24.017
16.780 -7.756
39.334 -41.176
60.269 4.586
65.528 -2.169
38.132 17.105
52.655 -4.833
52.446 11.468
13.461 24.571
-2.534 24.415
17.808 41.854
51.715 34.870
25.273 32.422
10.823 45.875
37.080 36.457
26.821 32.262
48.086 39.732
41.652 23.059
32.433 -11.856
53.397 14.451
61.909 21.936
16.429 29.091
14.684 33.028
33.380 34.194
18.528 37.140
14.796 33.372
38.843 18.959
31.334 33.603
22.423 33.635
33.727 -4.435
6.558 13.001
20.380 27.959
5.919 0.586
55.298 16.951
35.560 10.652
59.017 -8.430
47.931 -1.225
64.067 11.144
56.180 -30.252
51.601 -2.872
53.666 -4.420
38.806 -6.666
49.583 2.166
45.298 16.672
55.273 13.899
41.448 24.384
66.794 25.719
63.511 19.736
43.382 -0.026
39.690 -9.996
59.862 7.803
33.719 -28.061
46.341 -36.806
42.809 -32.237
25.680 30.817
27.097 40.833
61.704 32.717
44.998 19.391
27.768 11.766
32.318 31.588
47.587 32.560
55.653 -11.422
50.431 -12.190
45.356 -35.955
31.263 -35.230
51.029 -9.009
64.187 -22.743
17.599 -31.767
25.623 -36.404
51.625 -19.491
37.354 -28.073
28.169 -13.475
25.176 -41.623
48.264 -18.978
61.031 -5.205
40.296 -9.550
45.884 4.166
67.964 3.330
46.993 -19.329
38.247 3.176
29.467 -25.796
29.416 0.791
37.842 18.470
30.139 -3.937
47.712 14.164
28.001 25.407
45.751 26.911
35.003 32.788
46.428 31.740
48.052 7.770
34.262 14.717
59.436 15.580
51.345 21.677
57.013 26.449
33.341 24.561
44.905 1.072
48.741 -8.787
22.763 -24.715
28.466 -28.442
45.042 -28.439
12.606 -31.603
13.435 -38.316
40.970 -33.122
60.822 -26.024
68.419 -19.978
48.727 4.579
54.829 12.724
43.284 23.396
27.815 14.697
51.459 -20.055
41.818 0.447
43.279 -34.720
31.044 -15.521
22.112 -22.441
23.429 -35.976
37.608 0.148
30.893 -1.422
54.961 -7.566
42.866 -10.478
34.551 9.434
21.333 6.107
56.898 17.826
32.587 16.916
43.499 29.922
48.177 21.790
32.937 13.175
36.534 -14.815
37.438 -25.904
32.044 -3.945
15.379 10.237
45.738 28.441
53.931 0.377
68.189 -4.577
46.173 -31.784
27.875 -22.605
25.456 -28.506
46.728 -40.510
43.190 -34.731
31.282 -30.404
57.576 -19.791
34.709 -35.531
25.757 -45.217
21.417 -32.513
20.958 -1.550
50.902 -8.374
45.907 30.559
18.754 13.786
44.301 2.371
47.848 16.293
25.344 -18.729
29.394 -30.370
60.766 -23.780
56.099 -23.105
38.864 -12.108
25.665 14.469
37.415 28.471
51.718 28.407
48.489 33.433
35.281 22.164
55.123 22.675
30.668 42.629
19.498 29.905
32.053 24.322
22.068 23.305
24.905 33.258
45.298 33.821
46.663 -1.367
28.396 -33.999
22.678 -26.041
27.376 -27.915
42.075 14.336
21.466 -22.044
21.787 -39.104
28.458 -30.151
21.054 -17.237
36.999 0.845
45.644 39.530
42.604 13.710
46.011 14.201
21.386 -7.750
52.547 -23.092
31.818 -30.184
27.446 -20.913
34.462 -1.204
39.073 -29.350
47.117 -32.373
19.410 -26.425
25.020 -38.312
23.941 -33.566
8.940 -14.630
47.263 -35.197
13.027 -29.880
45.217 -35.128
60.195 -5.076
47.396 18.056
16.748 14.402
29.804 34.802
31.997 32.462
73.273 4.447
59.366 -20.998
63.628 25.288
45.900 26.861
40.525 33.764
52.979 17.524
35.641 -8.435
35.739 10.673
47.166 9.323
53.749 -2.845
41.197 -37.469
30.257 -41.972
29.176 -40.505
56.427 0.991
27.992 9.202
46.001 -7.534
49.610 -3.523
22.122 14.496
63.844 20.037
49.904 11.556
63.512 -17.625
62.297 -20.319
64.792 -20.497
33.405 -29.724
56.854 -28.447
14.738 -37.184
14.616 -38.748
42.209 -31.305
51.262 -20.754
55.985 32.984
34.769 -12.169
56.717 -23.993
37.693 -19.428
30.142 -40.573
47.911 -27.528
62.337 -5.176
54.735 -8.037
53.357 24.662
49.293 29.024
46.242 10.824
51.842 32.099
45.411 -10.395
40.385 -28.275
52.493 29.401
41.138 29.675
60.833 19.073
39.244 14.035
46.037 18.503
61.964 5.976
63.316 9.878
62.358 -20.957
42.541 -27.387
34.338 6.560
44.557 -6.479
15.548 39.353
36.337 35.373
52.692 19.150
49.652 -26.431
30.343 -21.707
41.911 -5.770
18.516 -25.214
31.734 0.488
14.457 -6.531
38.825 -3.783
29.012 27.186
35.566 17.840
30.980 -28.873
59.852 -40.785
41.488 41.145
19.689 9.076
37.013 -10.981
29.330 20.029
52.775 34.519
67.002 12.555
34.946 18.169
32.835 38.184
38.773 23.165
25.566 7.077
30.617 6.350
35.860 31.234
54.100 10.480
40.728 34.193
50.972 -11.641
65.590 -6.490
37.498 13.626
40.281 17.083
45.675 42.835
54.845 26.427
37.161 36.304
43.741 5.377
44.137 -4.151
59.372 10.792
44.876 33.102
40.279 39.640
15.110 36.664
48.099 27.407
65.238 19.276
37.461 13.616
51.492 12.280
44.747 14.458
67.713 1.141
55.143 -14.045
33.124 -0.418
37.617 -32.466
51.647 -34.138
47.879 -19.148
48.100 -30.658
49.036 -32.696
46.763 -32.240
50.889 -25.163
60.111 -10.554
74.086 9.769
51.721 17.308
59.618 9.701
67.562 19.179
30.280 24.003
61.097 -2.546
50.550 -31.545
39.785 -38.819
49.661 14.743
49.481 21.353
50.299 5.192
50.916 12.505
35.010 16.951
60.099 18.988
49.459 14.262
43.859 40.789
29.206 12.774
56.259 36.815
31.408 -14.738
44.004 4.872
62.167 -16.710
41.808 -35.942
40.823 -17.516
31.813 -11.445
52.087 -27.419
44.658 -32.906
53.411 -16.616
44.705 -15.169
39.267 7.788
21.694 -3.303
35.182 -18.172
49.692 -33.658
44.807 -21.651
29.307 2.763
41.582 -0.895
14.191 -10.072
44.831 8.295
50.951 19.091
42.900 0.923
43.462 2.562
34.723 19.108
57.102 5.220
30.445 38.429
35.634 14.857
44.048 31.878
57.438 5.810
48.382 22.833
56.139 1.971
55.095 5.563
28.160 -34.882
27.769 -18.582
26.184 7.586
26.139 27.113
43.469 24.634
69.389 7.465
37.153 -28.923
25.516 -37.433
52.692 -27.781
40.763 -10.331
54.204 -30.022
40.810 -39.052
26.893 -39.573
58.722 -10.789
26.776 -19.039
20.970 -31.786
59.352 -25.064
52.853 -8.256
31.467 9.986
46.959 -20.609
57.986 -10.236
37.318 -26.114
23.528 25.981
36.194 24.546
33.978 31.258
44.881 -14.518
26.153 7.554
49.329 -26.439
35.032 -25.988
14.683 -21.508
33.829 11.334
49.699 36.054
49.641 -0.332
55.687 15.672
51.849 -19.394
34.337 -25.838
49.159 -15.766
44.873 -36.256
25.861 -34.722
11.300 -25.467
8.493 -27.032
39.479 -36.307
11.522 -7.564
32.043 -15.464
27.943 -27.504
22.864 -29.615
30.814 -0.914
42.818 -36.103
52.742 -21.390
47.186 -19.835
46.352 -32.889
46.605 -21.301
27.292 -14.184
18.015 -28.382
25.891 -41.387
32.323 -6.898
42.866 -37.337
36.022 -19.227
43.184 -16.023
55.680 9.527
56.376 19.770
46.086 -35.202
33.249 -30.664
29.840 -12.109
9.357 -14.406
44.418 -10.428
22.745 30.911
56.325 27.216
56.270 26.476
51.168 2.817
31.056 26.570
59.935 14.328
16.436 4.306
32.014 -9.479
63.777 5.074
58.789 -13.863
30.631 -19.118
40.832 -28.376
38.028 -31.520
38.953 -34.240
35.255 -40.043
36.512 -27.593
30.170 4.042
56.167 0.694
60.712 25.058
58.557 7.411
40.624 31.551
33.254 33.799
35.995 30.401
43.403 31.174
29.159 30.672
26.560 -3.505
53.460 -21.575
46.360 -21.836
48.823 -30.519
34.070 -13.670
29.419 -2.621
49.371 33.370
61.098 34.505
42.342 32.576
8.875 45.818
46.004 37.409
31.258 31.983
42.904 -8.201
37.398 -28.612
25.247 -14.463
17.437 -12.415
32.383 27.595
48.555 -24.628
48.721 -14.959
55.748 -21.563
44.668 -19.219
46.153 -22.121
14.442 -17.983
17.046 6.811
32.006 -10.058
65.882 -29.490
47.475 -28.201
32.710 -25.386
56.944 -10.649
41.606 -13.391
48.850 -32.481
18.240 -40.093
25.677 -19.043
16.153 -28.996
28.066 -22.837
37.357 -19.872
53.942 -15.920
40.874 23.336
32.140 -6.204
18.922 16.982
29.517 13.858
29.757 17.680
31.638 28.404
41.543 36.071
59.894 29.664
11.597 20.250
57.342 11.827
44.802 17.412
61.326 -5.557
33.261 22.288
59.255 20.378
57.611 24.918
48.013 24.940
18.078 28.014
35.780 29.167
24.181 27.074
46.927 9.007
65.537 -15.108
55.434 2.900
60.604 18.077
39.923 18.034
45.939 3.334
59.756 6.547
35.627 29.741
36.615 29.040
46.567 -27.340
39.476 -35.472
15.237 -42.212
34.216 -4.347
13.775 13.305
24.401 17.869
44.070 30.626
29.795 -18.969
34.918 2.151
39.465 36.827
48.828 25.324
49.435 28.305
41.861 34.152
25.123 11.132
28.903 -2.271
54.893 -11.160
36.688 18.276
10.802 25.072
56.849 34.505
34.569 28.095
26.807 2.273
8.570 7.614
41.148 8.887
46.147 -30.211
24.216 -30.076
41.687 5.194
67.099 -12.441
31.464 -1.801
16.128 -0.225
51.973 7.810
52.093 -4.013
35.780 -31.403
42.863 -34.396
14.618 -19.145
34.485 -22.343
53.067 -27.865
45.318 -9.221
5.894 -0.042
30.983 -36.473
9.553 -33.899
32.127 -40.511
43.087 -5.436
33.911 -31.912
55.067 -18.640
30.971 -29.591
40.640 -41.174
55.488 -16.118
45.271 25.855
59.199 -36.885
63.171 -17.790
48.910 -19.888
66.408 4.879
55.907 -37.885
53.071 -6.805
16.275 15.840
36.020 -7.118
45.827 -8.511
47.080 -16.279
46.382 -30.348
67.621 -17.129
32.014 -35.554
41.015 -41.665
47.043 -32.277
36.183 -10.678
68.899 9.236
52.362 22.630
47.612 18.915
43.156 10.405
35.033 -16.891
21.924 -26.403
33.050 -3.643
48.763 -18.399
40.133 -34.373
50.090 -38.319
54.155 -41.054
28.116 -25.222
49.411 -24.062
56.844 -32.074
62.799 -18.391
66.061 -25.351
32.794 -33.700
54.962 -37.068
47.592 -26.523
43.332 -25.995
52.312 -1.279
63.804 15.826
41.337 24.430
53.350 24.081
69.296 14.909
44.628 16.935
53.014 29.950
42.230 0.056
15.273 -9.015
31.636 15.444
49.448 15.533
21.210 25.706
8.121 -25.176
2.623 -21.983
33.679 -25.344
22.866 -5.099
55.112 4.503
50.588 0.895
28.583 -34.150
46.733 -30.380
36.969 -14.942
40.486 30.798
26.510 -0.762
22.479 -2.546
19.497 -17.372
62.776 -6.717
73.802 -2.446
39.535 19.455
58.201 3.730
47.775 28.886
64.527 23.209
51.395 15.619
63.022 26.677
42.937 32.471
33.103 -3.373
20.967 6.366
43.191 35.043
54.756 26.080
39.305 30.484
46.423 -40.065
21.098 -33.493
6.943 -28.644
56.058 -17.202
33.441 -7.004
69.466 -10.396
49.797 26.932
37.039 -26.737
8.796 -33.168
34.788 -41.672
36.423 -13.946
39.648 1.515
26.163 16.641
23.800 14.780
21.492 -0.025
37.579 6.016
44.073 -4.729
30.418 -20.983
70.017 2.855
58.150 -21.512
46.173 -28.476
43.697 -27.811
25.574 -40.767
11.858 -33.644
46.364 -31.054
32.832 -1.576
32.307 -16.861
48.733 27.275
36.624 11.832
33.602 32.545
26.883 21.059
54.644 6.853
51.570 -20.508
36.304 -22.951
9.487 -13.647
34.055 -43.924
29.267 -27.568
14.611 -11.255
12.766 -8.453
36.213 21.399
64.845 13.220
39.092 23.300
53.669 -3.998
45.772 -39.264
35.409 -32.426
18.032 -37.638
46.672 -37.215
50.817 -14.894
26.631 -14.023
27.356 -14.220
56.623 -17.636
59.680 26.711
37.098 37.778
42.010 34.719
37.987 34.481
40.136 44.653
36.281 15.437
26.626 9.811
24.563 47.573
53.559 13.402
71.779 -21.883
51.030 -11.245
17.968 -7.452
49.005 21.714
25.504 28.673
11.189 30.202
36.107 27.443
58.140 33.269
49.039 22.539
43.253 5.595
10.883 -28.056
21.769 -28.706
41.669 -26.981
46.291 24.066
56.196 -12.669
47.261 -33.887
27.278 -5.801
31.031 -32.583
50.419 -32.539
35.803 7.544
48.385 33.394
60.947 20.022
34.098 34.826
57.996 20.027
27.871 43.615
26.422 4.202
24.592 21.894
49.564 29.676
65.069 8.903
50.768 36.746
40.808 32.231
25.320 19.985
28.634 17.390
51.955 4.327
18.570 27.904
22.774 32.759
38.662 31.384
45.246 35.995
43.584 15.171
72.547 -2.862
29.274 -36.286
45.122 -32.236
50.347 -30.688
35.654 26.696
40.848 21.639
67.255 23.028
46.937 -31.179
21.096 -29.966
38.286 -24.422
29.127 -26.919
37.445 -26.895
28.166 -40.348
39.847 2.546
34.359 -12.330
42.767 -25.770
59.552 -35.123
48.847 -31.642
28.454 -32.205
60.883 6.474
51.744 20.145
56.615 12.264
40.432 15.446
46.743 16.012
31.439 -0.768
50.114 0.263
45.838 24.833
25.148 32.730
12.218 23.999
27.356 15.306
64.531 -0.134
47.625 9.035
40.853 -33.444
32.811 -36.563
55.828 -21.204
45.233 -4.775
58.205 -17.525
30.263 31.774
32.852 22.975
39.723 -3.801
66.003 6.720
58.837 -27.441
56.095 -22.477
56.743 6.912
38.363 -41.570
42.314 -29.667
46.076 -26.831
45.164 -17.845
37.584 26.958
20.108 17.939
41.930 38.538
30.037 8.290
8.387 6.176
11.598 13.404
41.432 36.633
51.135 26.560
51.016 27.622
25.637 17.505
22.622 20.423
31.746 38.467
28.769 46.195
33.623 36.943
29.615 29.804
38.993 30.126
29.256 36.702
32.771 31.711
51.849 -23.269
58.424 12.807
28.820 19.254
57.166 0.150
63.502 0.606
60.359 -22.775
44.488 -35.990
18.746 -34.446
13.647 -23.557
28.461 -40.588
57.352 -18.464
44.386 -2.282
14.551 -21.204
32.277 -28.985
55.724 -29.350
19.691 -32.021
60.350 -27.701
50.630 -2.097
47.212 14.729
40.622 16.403
6.132 33.329
19.046 -12.013
51.005 -21.965
34.737 -17.366
37.053 -28.750
62.585 -23.230
50.042 9.867
66.533 7.520
52.747 -14.970
30.675 -30.657
58.857 -15.122
57.040 -25.848
42.455 -30.811
44.440 -34.165
47.632 -27.448
62.058 10.331
35.487 22.146
47.353 1.420
22.900 4.672
20.197 8.808
40.429 -15.198
39.340 -18.477
27.712 -37.441
41.047 -14.355
45.848 -13.469
42.930 33.615
60.025 28.045
53.414 34.190
38.897 30.498
34.067 14.045
7.698 31.132
49.567 42.936
50.551 32.603
52.829 16.660
49.119 30.069
46.737 11.401
57.971 24.093
37.338 24.948
33.710 35.611
49.776 35.131
26.008 33.097
34.843 41.812
32.407 41.200
46.315 18.907
44.331 8.171
16.594 15.807
45.883 -3.047
44.557 -0.901
65.340 15.825
23.735 23.041
57.929 1.337
30.809 8.130
47.613 37.419
33.089 37.148
39.404 10.294
31.358 -13.489
22.443 -28.092
14.845 -16.615
8.538 7.007
44.399 33.665
56.417 29.493
42.158 32.183
19.669 21.537
62.500 22.675
63.900 16.711
31.708 31.311
11.232 13.828
10.559 -18.153
1.164 -21.998
37.892 -38.953
38.751 -33.467
66.263 -13.816
37.541 -29.873
28.754 19.537
30.542 -5.078
59.962 -10.433
56.914 -16.010
26.356 3.154
43.808 -24.914
63.498 1.348
68.866 -0.490
55.852 29.621
66.924 10.041
48.002 -25.087
66.186 19.132
46.561 -24.318
48.884 -33.194
59.958 -10.472
24.661 -17.702
32.255 -35.872
20.865 -29.171
46.331 -26.192
56.630 1.301
24.375 -17.870
50.071 0.574
63.410 -28.097
47.086 15.274
60.573 -0.505
39.603 -34.126
48.490 -40.327
17.656 -40.866
17.042 -33.714
32.248 -29.173
46.870 -25.991
54.818 25.287
26.816 31.809
17.434 -17.587
50.753 7.657
33.079 -1.426
35.601 23.154
43.630 8.408
53.890 -4.886
35.501 -13.524
45.312 -26.466
30.778 -10.558
36.400 -25.138
33.091 13.338
38.298 2.416
50.035 -16.561
66.445 -9.313
33.046 -26.488
37.672 -33.803
56.353 -23.986
49.898 -12.774
58.446 -16.795
71.977 -7.480
57.880 9.211
48.475 -42.908
26.657 -32.619
34.013 -28.991
33.236 -30.794
28.692 -25.835
23.705 -19.480
12.970 -4.485
53.715 -17.161
62.787 -2.766
28.818 30.331
62.523 16.421
31.276 14.548
29.568 19.414
60.731 1.780
51.330 26.918
51.043 24.516
18.279 40.494
41.505 14.736
40.999 19.499
40.932 33.653
30.115 31.070
33.630 27.391
56.215 16.633
55.150 9.562
45.837 24.057
59.223 18.913
63.093 33.868
21.701 35.238
30.709 -4.611
56.491 2.396
42.130 -5.911
40.061 -19.826
49.327 -29.516
16.200 -6.144
58.137 -15.577
38.408 -7.494
32.426 21.886
39.927 -4.110
43.457 -2.019
40.455 -34.167
32.731 -8.331
30.731 20.190
32.655 38.828
44.633 25.944
51.766 26.554
41.155 19.688
49.317 16.367
50.977 7.144
31.452 33.910
52.366 17.572
46.131 -11.064
49.209 13.544
30.037 -7.330
42.484 11.210
46.390 -6.659
61.808 -7.857
68.238 -5.402
48.885 23.471
35.228 9.856
49.737 12.012
34.471 -5.988
52.880 -8.796
61.305 -0.829
53.114 -21.154
55.907 18.980
48.072 16.947
68.532 8.436
49.718 -22.256
73.943 -0.330
63.552 23.997
40.128 -33.473
67.962 -8.994
58.692 10.692
53.348 -3.249
53.869 10.888
51.862 18.373
39.575 -1.132
28.464 -30.026
34.935 -39.251
55.964 -37.200
23.706 -31.985
49.295 -27.947
58.242 -12.725
43.200 -34.221
47.960 -22.543
65.318 5.583
55.803 24.118
19.563 -3.343
45.105 -24.761
27.617 -25.099
53.043 -18.240
17.761 18.183
13.434 5.771
64.038 12.568
17.612 31.784
34.312 32.748
25.553 0.045
40.752 -0.630
56.298 8.415
72.869 7.179
61.567 -23.780
46.887 -1.479
52.804 -31.351
33.083 -28.832
59.049 -13.425
58.385 -24.977
25.509 -30.446
13.855 -36.670
19.443 -29.455
20.982 -26.919
36.746 -26.292
32.175 -22.861
50.763 26.429
25.846 16.627
39.376 -12.495
48.446 -31.116
18.105 14.791
30.002 -28.564
49.502 -24.813
51.179 -22.321
21.900 -31.520
46.396 -31.823
50.176 -32.016
60.965 -28.439
49.918 -29.312
58.414 -27.603
68.309 3.153
25.071 -24.890
43.679 21.489
56.646 -18.201
43.233 15.931
17.260 15.423
51.373 36.320
29.074 10.034
10.156 22.493
50.929 8.311
70.420 -9.684
45.847 -30.232
26.227 -41.292
26.413 -16.642
37.761 -17.224
50.731 39.606
33.787 38.196
28.191 5.579
49.773 11.420
51.781 -10.464
37.421 -0.866
32.490 -9.983
56.447 -17.584
46.588 -22.482
32.617 -20.260
43.570 -4.493
18.342 15.749
35.739 42.123
40.749 18.860
31.698 0.321
25.950 2.893
15.566 14.922
23.546 8.569
60.639 22.784
43.639 31.243
45.540 -16.274
59.548 27.276
17.957 -24.541
20.054 -28.761
44.765 -19.789
20.548 -37.069
61.604 -25.048
61.293 17.421
42.679 27.160
57.338 7.755
28.768 40.529
26.371 31.838
49.073 31.638
39.756 -11.083
51.635 14.954
30.166 29.460
32.121 34.324
27.749 1.022
42.454 -13.813
36.672 -10.664
46.243 -10.126
34.553 -6.835
21.018 -8.495
57.898 -17.110
43.343 6.016
41.249 -9.988
38.035 -35.398
57.109 -17.183
26.949 5.022
33.572 -0.248
11.690 7.782
40.505 31.411
35.227 29.028
37.018 37.834
32.326 30.701
41.941 30.860
42.944 15.964
49.786 -26.577
64.378 6.020
56.304 -14.632
42.123 -11.919
51.772 21.312
50.367 25.881
49.417 7.363
35.350 -5.219
57.542 -5.902
34.121 -36.194
44.923 -26.099
18.967 24.333
23.832 16.198
46.408 32.300
35.796 -6.065
66.323 -12.299
37.955 -19.569
51.779 -20.195
39.192 28.575
38.271 23.041
41.322 -27.506
59.047 -30.320
38.522 -4.247
68.474 -8.628
53.890 -18.070
21.447 -17.705
46.015 3.705
43.320 -12.591
32.870 16.980
46.250 18.137
33.360 38.270
67.624 -2.834
31.968 -0.478
32.299 16.664
38.279 -1.562
53.019 21.617
31.481 44.039
10.415 30.885
36.850 21.837
34.532 20.438
10.818 3.229
21.765 25.626
62.820 -5.927
56.845 17.522
59.442 28.502
33.571 17.933
46.079 22.410
45.199 -9.060
48.649 -19.846
63.290 -6.573
69.750 21.793
45.350 16.322
26.209 17.331
38.593 -12.390
45.347 -31.744
43.856 8.489
43.465 18.185
47.146 12.888
25.793 -35.583
43.711 28.362
46.544 29.041
27.810 36.477
34.993 28.064
31.766 17.500
34.899 -14.820
39.566 22.919
25.429 27.635
38.053 -15.838
60.692 -29.425
66.490 21.372
31.982 -30.551
46.561 -21.380
43.932 20.586
31.035 30.757
54.180 -0.754
42.763 29.402
19.249 40.099
49.695 -15.135
51.812 -21.212
41.626 -9.337
16.109 -3.840
43.082 -37.972
34.169 -10.300
37.302 -25.815
30.906 -20.661
27.996 -31.841
35.425 -15.539
38.639 -33.495
29.061 -34.730
28.924 25.544
16.150 27.935
29.632 35.874
33.224 27.304
54.333 39.633
51.070 3.481
60.887 -9.170
50.212 -24.510
10.594 -30.892
48.371 -35.525
48.408 -28.981
75.653 -1.486
42.027 24.675
52.444 11.619
61.143 10.091
25.407 36.925
24.486 14.765
21.531 32.964
32.957 36.942
24.752 29.336
54.373 38.933
70.811 22.731
49.876 -12.516
64.084 -15.292
46.823 -25.628
33.429 9.168
55.503 8.372
15.776 13.582
41.009 0.261
46.512 -22.868
41.010 30.154
43.452 10.385
43.584 22.439
37.283 31.117
26.836 20.625
61.842 6.769
39.125 27.770
60.627 8.265
44.301 11.589
32.279 20.174
30.862 15.590
53.590 -30.134
45.830 -8.487
28.687 -33.941
35.118 -31.400
28.897 -31.381
17.127 -31.018
26.430 -26.248
44.782 -9.674
64.708 1.080
55.628 -10.946
26.037 -36.213
32.338 -8.351
12.312 20.977
5.143 35.517
29.622 -19.212
14.576 4.265
49.352 -1.862
63.091 5.793
32.396 34.599
23.205 35.181
51.770 32.305
7.529 33.630
20.133 34.031
35.210 32.455
40.320 1.590
18.690 36.420
36.561 34.044
31.150 33.142
36.266 43.393
15.983 38.268
35.625 29.710
36.368 31.084
31.038 20.701
33.264 11.566
30.256 25.971
69.530 -14.307
59.196 -19.654
51.342 24.425
44.104 15.515
58.144 7.105
40.639 31.180
46.705 33.617
49.630 10.590
17.561 38.226
47.104 0.406
32.832 -37.120
49.137 -17.979
34.323 -1.967
32.413 35.383
51.318 28.851
63.127 18.202
37.577 -7.782
46.835 -34.495
35.642 -34.129
62.977 -16.456
33.267 -30.960
29.924 17.017
21.028 28.224
57.524 26.091
38.028 17.599
37.717 32.724
42.394 27.021
12.943 30.590
25.683 47.053
44.395 17.753
41.063 24.555
45.070 29.344
45.143 29.350
36.954 -33.778
48.916 -32.564
43.461 -24.279
28.173 -27.377
44.618 -26.900
51.676 11.417
64.410 8.818
53.751 26.296
64.981 -6.672
55.891 30.369
55.228 25.121
43.163 31.945
35.540 33.065
65.722 27.672
48.901 46.103
39.078 1.256
25.707 -21.793
24.429 7.250
5.509 -0.298
36.950 -23.388
46.919 -27.662
60.601 -8.712
65.649 2.160
57.610 36.426
34.410 32.300
57.592 22.493
45.400 -7.646
50.498 -26.855
21.224 -30.276
24.917 -32.667
53.050 -32.709
21.414 -6.205
63.235 -29.146
61.329 -1.161
29.413 26.409
53.758 6.043
64.895 -19.572
67.754 19.264
36.822 26.298
70.419 16.205
43.723 13.795
48.049 14.090
16.060 -29.435
53.319 -29.948
47.278 -35.137
59.897 12.435
11.456 -24.103
20.069 2.299
8.002 8.797
13.333 12.550
5.346 26.464
32.761 1.648
40.875 -15.310
41.304 -27.988
43.931 -15.159
34.372 19.003
23.067 -9.246
51.558 -29.322
58.897 -16.973
51.853 1.499
32.331 26.339
28.595 12.675
65.663 15.926
31.512 -23.218
30.707 -0.532
27.434 4.029
20.519 -9.398
44.836 -14.871
30.201 -40.423
50.058 -30.361
24.447 -45.402
28.329 -30.342
46.935 -7.767
34.395 23.142
42.873 25.480
47.727 22.168
46.440 -35.580
26.991 -8.640
3.529 -10.204
18.935 -26.783
29.772 -40.234
31.159 -40.715
31.430 -21.908
19.952 -39.247
49.105 -13.330
28.081 -30.026
66.411 -16.208
62.625 27.588
50.738 -6.089
26.210 -39.569
38.456 -28.479
50.761 -6.461
44.850 -3.947
42.219 9.023
33.208 -26.487
37.393 -9.578
48.636 7.433
42.542 26.941
44.995 -19.044
17.284 -33.374
32.243 -39.132
47.433 -37.802
28.353 -34.417
75.556 -10.948
46.293 -24.787
65.422 -15.578
43.096 -34.699
44.948 -33.974
67.424 -26.242
51.988 26.388
41.640 -1.745
63.573 -12.345
53.807 22.544
33.021 29.936
28.724 27.218
42.343 33.237
26.459 16.650
28.098 22.223
64.236 8.205
66.700 25.395
44.635 15.566
26.832 49.124
30.589 44.548
31.276 40.305
51.640 33.570
57.680 28.112
60.908 11.844
50.075 22.366
25.475 2.201
24.966 -15.032
21.418 -34.840
28.235 -35.392
34.203 27.625
45.080 23.906
38.160 37.326
37.822 32.286
48.134 23.959
25.870 25.998
52.992 28.602
36.266 27.454
40.327 -3.167
64.554 2.972
49.075 -35.540
30.354 -34.751
36.860 -9.418
29.831 -32.950
17.037 -18.854
71.161 -4.652
56.919 -26.541
33.346 -36.547
28.421 -39.037
41.765 -40.991
48.004 -19.722
53.815 -12.970
50.181 11.962
37.000 33.197
42.737 11.793
53.551 20.554
41.978 27.018
28.853 27.498
42.762 24.632
20.340 19.921
29.650 29.389
51.450 21.664
56.743 8.698
36.009 28.886
14.025 -23.678
30.474 -36.325
3.932 -37.144
29.410 -37.382
52.062 -2.878
43.940 -11.173
53.931 -24.269
40.865 -33.943
57.142 -18.902
73.531 -17.068
31.416 36.432
41.553 32.944
28.743 38.766
16.316 39.964
26.090 32.426
50.333 1.602
26.991 5.593
30.157 -5.453
26.579 -5.072
35.381 11.192
26.927 3.914
47.895 -26.735
63.232 -13.915
54.221 22.209
35.660 -29.317
9.516 -20.806
21.746 -27.496
32.989 -18.818
66.090 7.570
23.572 39.176
45.668 23.365
57.809 24.792
60.280 21.665
28.647 33.694
9.247 10.241
11.176 -3.933
28.190 -3.701
42.980 21.189
41.896 18.522
58.293 -16.760
62.279 17.718
64.524 -4.051
42.803 -6.335
37.939 -17.419
51.579 -25.932
37.860 -37.366
45.720 -32.121
42.170 -11.466
62.635 -15.800
59.494 -25.090
67.312 -6.723
66.787 -13.260
40.898 -1.095
53.753 -27.506
46.464 -29.385
47.134 -0.061
7.622 -19.891
44.909 -31.686
66.799 -16.027
23.022 -2.606
43.143 -0.811
30.951 -2.808
26.121 -13.899
40.279 -14.942
34.899 7.014
64.221 5.277
20.379 -35.730
43.249 -29.623
59.345 -16.587
52.694 -12.947
14.096 -28.386
14.700 -11.699
44.258 -3.244
26.287 5.144
22.417 25.201
42.862 -15.624
40.676 -31.257
49.585 -32.196
43.918 0.699
32.293 -17.464
41.515 -23.726
15.340 -7.345
47.182 -0.536
20.968 -35.145
34.470 -38.934
28.011 -17.359
43.207 -12.530
57.454 -0.880
31.293 -30.487
31.194 -37.694
57.252 -29.865
62.946 0.952
35.937 23.405
62.198 5.170
32.769 3.175
24.182 32.516
24.194 34.139
20.969 30.466
8.962 37.364
25.963 23.072
34.283 24.812
31.513 21.421
35.482 -0.301
27.847 5.383
21.554 -21.371
32.422 13.415
16.048 47.197
29.867 38.631
25.238 8.415
51.636 3.135
59.438 17.470
52.246 24.679
41.432 23.821
19.544 28.777
38.042 39.281
16.129 48.945
28.936 36.393
31.414 28.273
28.169 29.092
63.411 15.918
67.620 -8.925
59.783 -10.299
30.988 -44.627
45.623 -32.125
40.481 -16.880
50.589 -27.857
67.995 -12.431
75.883 4.331
31.092 20.378
26.887 16.482
28.419 41.517
39.227 35.332
13.416 23.148
47.295 23.197
59.895 20.907
56.886 30.049
39.299 22.732
44.466 14.855
31.048 27.812
55.237 1.649
47.760 2.407
21.164 -44.178
55.032 -35.121
64.153 -15.256
54.864 22.529
50.896 20.216
42.364 0.844
43.006 -6.805
56.507 -33.265
59.618 1.222
31.046 -37.018
39.044 -30.917
43.132 7.272
50.611 32.869
51.302 26.008
31.054 26.915
55.663 25.799
64.368 10.688
57.403 19.824
64.553 13.753
56.122 30.487
31.468 31.207
49.610 11.491
39.068 37.641
15.358 25.841
46.804 42.626
55.114 25.038
49.894 26.474
43.140 32.754
33.538 12.461
46.028 21.013
26.498 -7.315
46.515 14.161
30.485 21.941
24.239 0.023
53.770 -26.509
35.258 -16.979
43.768 4.101
44.944 10.479
39.310 46.730
19.204 32.547
22.221 23.158
52.479 15.187
40.168 23.251
39.075 32.713
10.724 31.108
5.683 -0.574
39.893 -28.198
49.767 -29.735
65.248 -12.817
48.638 23.864
47.251 40.461
47.382 24.659
52.253 10.968
31.238 24.386
46.309 34.886
65.596 -3.488
52.512 -0.428
58.792 29.452
47.332 30.527
38.495 11.351
28.798 23.884
52.550 -11.452
65.126 13.779
49.782 19.801
41.417 24.102
44.477 38.924
48.011 11.822
34.684 18.813
67.055 21.206
65.628 11.527
57.381 2.237
50.934 33.259
54.387 24.585
68.410 10.365
56.412 -6.467
66.449 -9.728
55.163 -12.644
41.138 -27.609
24.843 -33.117
16.051 -16.414
43.080 14.893
35.980 30.231
52.946 -2.089
43.093 -30.075
30.133 -30.782
50.895 -32.656
45.444 -28.992
52.521 -31.663
8.479 -25.221
32.826 -32.747
49.839 -22.806
23.592 -27.145
58.045 -16.090
24.273 -32.568
27.550 -34.059
42.035 -36.517
42.009 12.980
29.674 38.138
53.400 30.794
57.509 28.368
68.868 12.197
36.772 40.266
58.497 21.919
51.556 23.588
43.644 23.289
63.150 17.416
61.476 15.056
34.952 17.516
42.783 30.700
8.639 33.002
47.721 -12.038
45.196 -18.967
68.484 15.382
58.595 10.104
49.691 13.231
54.108 26.071
44.100 37.039
40.530 22.458
38.147 -1.890
60.535 20.808
51.294 10.064
31.392 34.523
30.069 4.859
47.417 -20.188
61.995 -24.299
22.359 -36.393
10.710 -21.283
28.154 -22.616
46.299 -6.442
5.546 -0.275
48.755 -5.128
45.268 29.145
41.680 31.076
41.376 31.110
32.967 11.075
43.548 33.188
47.814 24.255
48.196 20.019
45.347 -20.457
28.437 -25.657
28.449 -32.338
34.296 -46.008
18.615 -34.498
39.757 -35.332
16.630 -11.432
44.567 4.561
52.651 26.707
62.827 7.336
58.702 4.380
47.912 -21.030
61.322 14.605
56.317 27.868
32.126 20.093
26.327 20.793
42.964 21.980
37.983 22.383
23.794 23.679
58.836 -3.766
57.837 13.419
65.171 -7.534
48.981 6.781
45.400 -30.795
36.558 -33.495
52.802 -31.152
31.237 -38.344
39.989 -21.039
55.893 -13.239
31.241 -32.485
42.551 -23.147
41.715 -24.260
34.165 -28.140
67.424 12.872
40.768 -35.458
33.463 -24.530
35.359 -42.478
32.933 -30.049
27.280 -38.955
34.989 -28.998
46.618 12.784
29.776 18.538
52.717 -20.935
47.768 -31.081
43.048 -28.395
53.177 21.482
52.307 13.908
48.237 -6.885
29.285 -31.442
57.601 -29.646
68.701 -14.471
62.742 -27.429
41.274 -44.739
42.043 -28.105
28.959 -20.326
49.040 3.979
46.712 7.049
52.787 10.713
35.698 22.245
63.629 -3.101
41.308 -42.455
21.212 -16.715
32.016 -19.578
28.377 -31.413
48.890 -27.701
61.050 -21.633
42.285 -30.421
53.321 -28.792
56.086 -21.531
48.259 -31.541
45.300 25.784
43.109 31.733
37.206 29.452
29.538 30.375
68.331 17.330
33.147 36.482
37.707 25.005
27.726 40.325
32.788 39.867
25.808 14.971
26.468 28.718
37.436 31.356
48.259 21.070
38.038 -10.795
28.065 -25.462
55.267 -2.203
36.967 -4.240
56.090 16.667
44.549 26.090
40.665 1.328
39.074 -13.941
47.453 13.047
44.512 12.262
33.887 1.646
30.455 -19.609
63.450 -12.749
27.359 14.101
58.224 16.978
63.498 0.149
71.057 5.869
68.654 27.118
61.550 26.345
49.519 29.430
50.790 33.998
60.805 2.507
73.107 -8.293
48.040 32.869
31.005 25.208
37.148 34.529
1.125 17.863
21.221 32.284
24.413 18.666
48.785 -6.500
34.779 13.727
58.598 -8.872
48.255 -38.849
4.633 -30.640
29.264 -22.771
48.363 -19.835
56.073 17.080
22.798 -14.886
22.760 0.271
36.163 -32.403
41.961 15.538
27.306 14.696
50.998 15.554
20.366 -28.152
52.560 -38.369
13.646 -19.036
38.301 6.503
53.479 31.307
24.383 32.466
19.900 16.376
19.025 11.338
44.669 43.066
35.952 41.578
54.341 -2.684
39.515 10.097
47.867 24.812
47.374 15.134
22.987 17.135
30.648 18.859
49.823 -11.696
61.828 -12.668
61.609 -6.202
46.081 14.237
61.489 14.956
55.896 -15.910
63.502 14.527
53.957 -29.608
49.267 2.224
48.048 21.327
36.794 26.964
47.367 33.109
51.928 24.361
41.753 47.708
28.680 33.924
40.631 2.020
57.477 6.788
65.880 -8.406
48.863 -28.062
17.081 -33.240
49.986 -30.416
24.513 -36.783
28.663 -15.598
40.849 25.317
24.839 36.504
38.766 13.848
49.138 3.458
41.486 30.629
67.439 -1.104
34.370 -32.306
40.788 -45.972
39.306 -32.852
39.650 -21.680
21.812 6.498
19.716 12.870
48.593 17.560
48.991 32.957
47.474 32.165
32.872 33.566
16.838 -4.395
25.880 -39.087
48.072 -19.280
51.089 -16.642
21.054 12.868
30.087 21.250
48.194 12.151
57.770 -26.637
42.051 -35.878
69.111 -10.439
46.362 -34.426
23.399 -14.992
46.763 -26.030
61.335 2.907
37.257 30.347
49.747 -13.736
55.658 -24.642
74.488 -4.192
49.946 24.874
14.262 24.764
39.609 -2.582
36.162 -23.512
30.482 -31.928
24.296 -23.840
27.224 -31.638
32.693 -35.540
32.383 -22.532
25.959 -29.271
59.235 -10.021
68.441 4.186
62.050 -5.806
67.305 1.628
49.353 6.346
47.498 -1.327
53.629 16.643
57.086 22.841
70.718 -10.876
37.870 -15.146
41.370 22.292
54.071 16.999
70.136 7.725
17.344 0.300
57.636 -7.433
24.767 36.326
43.250 10.947
47.091 35.671
40.898 28.938
38.414 10.966
31.012 -12.600
31.143 16.941
19.996 -5.737
38.763 -21.644
47.961 -23.737
51.536 -33.650
14.254 -27.271
24.209 9.867
25.526 3.889
50.508 26.225
55.593 -12.625
21.386 5.140
47.189 -19.830
58.134 19.169
40.321 29.160
30.539 27.751
52.215 31.772
71.175 17.606
60.270 9.767
33.290 38.001
37.823 31.100
55.661 1.301
58.309 -16.625
26.030 -26.185
29.714 -27.398
17.829 -20.669
19.007 -29.109
32.583 -20.838
27.342 -15.035
9.005 -17.700
13.545 -24.995
37.695 -21.090
31.590 27.238
18.163 33.074
40.181 20.238
65.332 -26.768
52.854 -20.930
47.658 -7.302
48.985 -22.923
39.424 8.840
38.118 -17.333
38.287 -27.928
11.722 -15.501
49.215 -18.711
43.535 -38.120
51.676 -24.382
16.525 -13.883
48.639 -7.812
51.957 -35.085
28.100 -37.490
35.261 -16.518
44.101 -15.632
43.631 25.122
59.510 -16.056
39.709 39.551
60.011 17.308
38.864 1.378
12.426 25.588
5.832 0.828
39.906 -41.942
9.631 -40.182
0.853 -36.225
22.809 -14.058
15.501 -6.914
50.104 -6.336
33.052 26.186
39.878 19.657
63.598 16.892
40.639 -21.102
34.259 -36.847
59.098 -27.098
37.933 -45.218
45.745 -38.750
42.576 -21.450
66.101 -4.973
36.500 -7.327
57.138 3.703
58.647 -6.342
32.636 29.753
26.906 39.755
25.482 34.846
48.139 25.964
59.865 -9.140
66.573 25.085
51.233 37.372
57.562 6.249
37.553 30.873
36.244 16.945
39.515 35.940
37.753 23.353
21.577 45.110
20.102 38.344
27.263 3.917
46.248 1.174
43.231 31.536
42.808 28.348
20.601 23.056
27.405 30.091
36.883 35.650
49.835 36.059
30.237 37.509
32.904 12.933
30.360 34.314
46.028 34.830
36.190 17.473
33.007 -6.799
60.081 -1.887
23.412 -0.434
40.432 10.120
38.872 -26.831
40.176 -15.053
41.268 -29.434
25.437 -7.909
16.219 1.385
16.232 -4.672
40.022 31.002
31.454 36.836
20.569 16.124
46.744 29.600
48.334 38.474
46.453 36.077
57.494 30.138
39.690 38.395
35.758 11.269
48.658 0.894
58.013 19.472
65.026 13.194
44.602 26.086
61.528 -16.057
51.199 10.875
50.610 24.649
64.830 19.200
44.005 -22.441
74.232 -15.320
54.703 -18.019
30.343 -35.127
41.036 -14.047
22.733 -20.260
61.473 -9.666
72.157 -11.724
63.563 -9.286
57.851 -31.779
36.196 -29.713
40.122 -34.628
37.333 -38.837
50.917 -29.567
21.787 -33.123
32.503 -39.700
31.732 -41.231
52.494 -33.837
27.168 -28.011
22.270 -24.599
24.797 -14.616
52.278 -25.381
16.705 -1.865
14.070 10.384
34.843 14.921
44.570 0.367
51.112 -7.617
64.129 6.027
32.030 -38.273
26.804 -37.774
63.092 19.247
68.532 -15.649
42.393 0.488
57.103 25.201
60.953 10.733
46.484 23.406
64.168 22.258
51.212 7.180
50.319 -11.411
41.286 -39.513
16.856 -27.694
60.992 -16.539
61.991 -5.034
59.804 0.608
37.459 12.632
64.226 9.123
39.365 8.585
33.823 7.846
21.387 -12.624
18.694 -4.709
37.800 -41.023
33.484 -14.768
48.779 -24.794
28.138 -37.185
17.008 -28.347
29.083 -23.865
16.725 -5.516
53.001 -9.491
61.849 7.959
53.907 -18.638
31.269 -33.209
47.286 -28.305
34.036 -36.342
44.573 -37.154
48.341 -13.332
26.503 -32.336
44.418 -17.476
19.583 -35.275
47.617 -25.767
47.457 -34.991
54.567 -3.616
36.769 -16.859
3.664 11.205
43.573 11.014
62.851 1.655
61.212 7.670
43.857 32.755
38.359 27.189
47.945 26.749
54.150 13.554
46.974 -6.596
56.715 -16.044
34.845 -34.490
49.012 23.060
49.388 -33.607
44.573 -13.094
56.217 10.224
52.562 -9.255
38.088 -29.567
34.703 -29.883
34.802 -50.110
56.306 -20.356
53.045 -11.524
53.874 -21.005
57.840 -19.631
58.548 -4.510
28.512 -18.534
16.434 -14.374
9.758 1.125
47.841 14.181
22.947 24.851
29.864 -11.280
45.363 18.270
37.970 37.090
22.778 31.407
45.772 36.726
41.095 19.151
32.953 22.597
20.289 32.832
15.352 -9.916
32.913 -16.055
17.175 10.142
64.855 12.620
58.669 19.271
69.843 -0.859
54.631 10.392
14.616 -20.704
44.837 -23.407
57.028 -8.225
65.780 -10.468
52.595 -25.594
28.982 -23.384
61.948 -35.211
41.767 -40.301
54.865 -30.946
24.596 -13.685
53.559 17.725
62.306 8.486
34.389 -25.589
33.730 -14.233
29.563 -33.729
56.714 -11.333
24.493 -38.351
47.078 -24.396
34.873 -14.183
57.814 -2.664
50.790 11.613
46.922 0.422
59.960 -20.510
56.412 -15.850
51.074 30.429
40.523 25.132
39.183 23.803
46.361 -0.415
45.754 29.410
50.750 22.722
29.629 -0.117
45.825 -3.458
55.256 5.339
31.951 -30.198
58.528 3.290
54.844 34.710
62.098 34.185
37.572 24.673
57.723 -13.991
36.092 -6.440
56.825 10.453
23.283 7.823
3.661 -4.110
48.692 31.017
66.585 2.899
46.568 18.931
9.435 13.418
26.332 33.547
46.904 -12.724
49.802 22.932
50.837 2.016
58.838 8.926
66.686 11.230
32.585 15.010
28.086 41.466
23.208 25.973
33.513 35.870
34.768 26.460
54.755 -0.137
57.865 18.688
71.494 5.155
23.699 -1.722
25.801 13.214
24.312 15.183
32.190 49.893
39.919 39.410
36.984 25.675
62.681 23.403
40.103 41.045
4.755 31.101
38.015 33.159
48.213 14.076
31.166 29.008
25.184 29.362
44.515 31.668
34.912 31.369
57.338 -17.413
51.269 9.291
55.325 30.543
65.220 22.445
47.418 19.391
59.817 32.737
65.577 2.119
60.803 14.322
59.253 27.819
56.954 38.672
44.898 16.957
53.573 4.375
47.837 35.386
21.480 11.676
34.537 15.136
54.761 23.455
48.596 27.022
56.628 -11.985
43.389 -19.196
40.639 -15.517
42.796 -6.262
39.019 14.189
62.940 8.407
38.230 29.036
48.835 25.047
9.467 22.992
52.752 -1.747
52.900 1.992
53.884 22.234
54.692 26.539
28.173 -22.953
49.113 12.386
52.369 6.290
65.820 20.421
51.948 21.934
31.310 21.454
41.160 23.675
46.277 34.759
45.350 7.573
63.374 20.627
59.697 8.278
33.470 22.212
54.976 18.536
33.678 -2.794
49.137 -22.585
24.936 -31.672
41.102 -32.854
27.586 -19.429
15.474 -32.896
10.272 -25.143
65.913 -6.233
66.078 -7.378
40.618 31.022
40.847 8.296
53.568 17.481
67.006 26.233
51.387 21.223
28.555 6.982
18.235 -28.388
47.139 -31.360
37.765 -33.087
22.513 -29.440
20.307 -42.476
17.474 -23.317
27.124 -30.037
32.350 -23.794
14.301 -22.978
26.653 -32.339
33.165 -33.777
19.655 -47.205
33.005 -50.934
38.220 -32.012
41.424 -29.050
34.661 -27.441
37.667 9.653
39.601 1.797
49.598 -17.413
56.259 -18.028
55.574 -2.994
37.921 16.508
20.246 20.974
43.211 29.756
40.933 37.973
43.981 29.793
50.569 35.709
49.491 29.373
10.726 2.190
19.110 -1.543
16.618 1.999
53.911 23.314
66.873 -12.220
44.371 -17.892
36.086 -10.713
46.786 -28.479
40.861 -32.045
34.626 -12.435
37.283 32.830
61.933 14.442
43.584 31.225
26.001 39.598
45.234 6.540
44.086 -18.688
44.164 -11.877
28.680 -39.019
48.653 -11.865
22.612 -14.270
33.097 -16.935
16.250 -23.510
40.243 -5.330
14.948 -9.229
37.713 -36.109
45.566 -23.170
34.585 -40.870
45.271 -3.961
21.028 -26.824
31.161 7.323
64.313 4.467
45.815 -25.809
47.352 -28.255
26.038 -38.541
29.864 -31.627
38.357 -35.877
47.276 11.347
41.953 12.711
63.571 15.017
59.124 20.145
44.227 5.812
34.925 10.517
66.918 0.388
24.648 -19.122
30.569 -14.244
66.764 13.602
52.899 31.443
41.163 8.873
23.150 42.092
22.240 22.748
10.346 26.993
27.390 34.907
43.459 37.234
48.051 17.820
61.567 -21.412
45.591 -19.659
49.204 14.460
26.134 -28.563
46.882 -20.122
66.378 -8.528
67.077 -2.277
31.597 -37.816
40.070 -23.736
61.684 4.507
38.527 -27.237
41.785 30.680
13.623 35.108
53.963 29.836
71.145 13.658
75.521 0.319
56.209 6.898
38.037 3.794
29.174 -8.994
15.688 -24.677
27.131 4.037
22.096 27.959
25.522 27.337
17.734 14.059
37.748 36.137
52.895 17.286
62.345 7.769
59.590 12.846
59.839 -17.399
56.712 -27.517
60.911 -22.764
42.926 -26.629
27.865 -48.165
31.608 -33.599
21.972 -36.391
6.321 -13.829
27.347 -27.629
25.203 -34.355
33.218 -28.722
49.740 -10.108
32.740 3.674
40.102 -15.233
45.653 -33.386
40.640 -39.073
56.553 -23.751
32.090 -41.352
47.328 -28.378
39.221 -34.084
56.075 -28.380
70.462 -12.618
53.021 -31.748
34.901 -40.360
43.467 -32.079
38.294 -38.253
27.987 -18.989
26.790 7.124
51.070 -24.333
49.912 -19.160
12.769 -43.040
41.243 -38.029
30.083 -33.595
25.792 -38.126
30.470 -35.496
49.530 -16.733
54.870 -3.978
55.128 35.330
44.499 22.658
66.698 -3.249
48.413 22.577
43.484 6.788
56.890 -11.000
30.014 16.066
44.176 12.672
30.052 -9.821
15.086 25.102
23.222 5.894
42.350 7.801
56.180 1.539
62.868 14.342
61.703 26.557
41.526 27.146
49.240 9.759
42.266 -28.790
47.472 -24.086
36.710 22.658
44.888 33.051
16.909 31.814
17.849 -8.688
34.732 -1.426
48.113 -37.345
29.300 -15.661
33.725 -3.079
47.282 -4.474
61.241 16.156
31.145 -12.146
24.534 15.311
60.030 23.208
38.950 28.950
48.709 -4.254
25.502 0.724
39.670 1.489
62.975 7.474
49.999 -33.759
31.124 -5.619
34.991 8.401
38.678 -0.432
39.736 29.063
62.099 12.496
27.543 30.751
27.937 34.036
24.366 41.470
45.559 19.444
59.959 -9.581
61.587 3.140
47.411 26.120
39.660 23.403
69.007 4.696
57.334 18.230
35.996 18.552
48.312 31.412
52.371 -0.114
60.020 9.011
38.545 -0.876
22.058 6.304
37.119 34.189
51.915 14.066
64.385 17.429
25.295 30.792
15.612 45.988
24.210 5.166
63.358 27.152
16.086 31.119
46.264 36.422
59.667 21.663
40.519 29.783
55.851 25.782
17.216 38.602
20.686 27.105
21.433 -10.274
62.263 19.861
35.275 -9.163
47.346 11.413
32.196 17.379
28.108 15.474
68.521 8.353
59.184 -9.096
36.972 -46.111
30.684 -22.491
54.887 -13.311
58.651 -23.421
49.263 -20.049
48.847 -26.493
53.555 -27.688
46.344 8.767
2.256 -11.790
34.037 -36.414
37.310 -38.813
40.276 -36.979
31.752 -41.997
32.639 -30.927
17.672 -13.682
25.632 1.202
47.006 -8.060
57.300 -11.498
55.059 7.000
59.535 -23.617
59.995 -13.563
61.454 13.714
35.145 12.376
24.115 12.325
43.320 -21.375
44.171 -32.597
39.591 -41.420
54.269 -35.855
59.036 13.364
35.653 14.948
33.921 34.630
12.849 14.557
37.922 30.713
34.423 19.262
34.932 -28.507
54.059 -5.212
44.736 24.160
50.825 23.823
35.227 -8.981
42.966 23.733
6.487 10.350
40.397 -15.285
25.099 -28.934
47.744 -36.125
62.017 -30.570
28.135 -19.608
42.688 30.019
28.930 33.417
30.558 34.030
65.678 10.919
30.221 14.137
32.320 26.140
33.864 29.871
25.640 26.853
23.316 18.142
27.540 -6.074
37.866 -29.653
40.649 -33.693
65.014 -19.561
47.825 -33.624
46.096 -31.983
39.938 -32.331
33.027 -2.078
17.624 -3.300
45.869 29.542
39.185 14.385
44.299 -21.201
47.471 24.886
45.800 31.295
22.805 36.063
44.384 33.907
63.880 18.514
42.635 33.874
23.587 31.685
11.401 -8.052
37.868 -32.161
46.279 -24.275
17.249 -32.921
32.002 -33.673
52.303 -35.432
20.168 -26.268
58.685 -29.353
30.198 -11.436
10.067 8.804
24.007 -30.188
20.630 -1.208
34.777 31.890
14.464 25.046
49.771 -23.150
39.792 -33.961
34.317 -16.951
52.798 17.610
26.835 -22.555
44.976 6.437
45.539 -24.986
35.071 -21.077
50.593 -26.736
35.480 -37.340
39.553 -40.313
30.794 -30.498
43.603 -21.848
36.520 -30.814
30.033 -33.069
49.781 26.407
22.115 -25.145
32.529 -21.793
50.282 -32.010
44.074 -23.393
50.864 -22.041
54.960 -15.251
44.588 -29.003
51.949 -8.911
44.534 -28.810
45.702 -34.924
27.718 23.772
34.843 8.573
48.240 -3.136
13.017 -12.993
23.664 9.588
23.892 -35.196
46.421 -31.322
53.843 25.033
28.983 35.495
16.842 12.332
34.674 -25.611
47.327 4.891
63.748 25.011
43.939 30.793
60.165 14.634
33.803 36.663
21.616 18.480
26.578 17.252
46.222 -6.802
38.794 -18.898
35.155 -22.127
44.320 -34.054
29.228 -18.835
27.952 -32.260
34.957 -36.947
52.005 -35.409
43.279 -32.712
23.493 -30.470
27.727 -31.092
29.345 -43.984
45.235 -29.657
50.418 -16.045
52.161 -30.038
58.113 -19.572
40.455 -29.505
69.227 1.937
62.075 15.108
62.422 14.709
70.298 6.182
42.619 39.353
37.893 33.193
32.634 -9.479
15.784 -40.516
27.197 -38.620
17.501 -28.255
26.472 -36.320
28.114 -34.590
59.120 -24.581
49.401 -33.367
38.309 -29.564
38.725 -42.225
54.289 -30.118
56.867 1.461
51.019 2.282
49.686 -33.566
45.616 -33.167
56.263 -19.182
57.066 3.344
32.614 26.000
40.316 -18.916
48.569 -19.463
23.877 -16.874
63.729 -24.740
43.602 -18.252
38.070 -42.174
18.747 -27.272
42.145 -31.320
46.901 -0.244
24.743 -5.246
57.891 -0.255
68.255 -8.692
34.817 -9.230
20.313 17.918
32.435 3.352
21.581 -8.599
29.394 17.812
23.506 -3.910
17.062 -11.889
50.795 -24.015
41.192 -24.183
36.464 -34.809
14.059 -33.384
32.219 22.717
22.258 34.353
46.107 40.229
57.226 22.583
20.237 26.934
35.530 39.935
45.602 28.773
35.727 33.896
50.904 3.408
21.609 -16.997
42.935 10.982
27.452 5.845
40.176 -9.555
16.262 -35.026
5.463 -28.144
30.823 -39.961
39.691 -6.361
53.581 -29.116
23.571 -29.306
15.847 -31.778
52.398 -32.382
62.873 -13.006
33.531 28.224
37.332 -2.561
53.706 3.888
32.172 15.826
50.594 -6.593
33.712 -23.797
50.620 -24.388
49.177 -32.696
20.990 31.062
30.720 34.129
10.755 24.513
28.606 18.538
53.983 15.208
29.561 40.859
22.383 36.935
31.045 26.902
40.192 26.332
51.083 24.726
14.545 12.574
64.304 -9.265
33.474 -28.590
41.345 -32.009
47.312 -21.378
38.981 9.415
40.587 31.982
49.516 17.487
47.988 -20.319
27.371 -35.140
44.824 -29.133
47.965 -33.020
72.021 -8.535
43.864 14.428
28.040 45.773
41.281 34.114
32.844 41.265
31.913 -2.511
51.060 -12.490
49.166 -39.424
28.175 -7.180
33.500 29.697
28.398 45.298
9.713 32.133
21.674 29.937
23.293 29.806
27.733 20.009
18.535 6.185
17.164 -3.169
23.481 -27.320
55.781 -24.913
55.484 -39.596
65.572 -4.736
73.073 -13.655
62.028 -17.722
56.912 -27.931
22.935 -31.136
57.212 -28.207
42.631 -33.156
30.434 17.852
17.762 40.650
12.468 40.299
58.996 29.698
43.155 28.452
39.027 25.618
54.643 -19.601
40.157 -16.905
40.668 -30.507
37.514 -47.078
43.433 -29.505
43.915 -33.174
48.665 -36.182
38.033 -39.704
31.346 -35.209
29.719 -18.365
18.476 -13.966
51.719 -3.303
54.742 -1.609
46.730 -35.065
33.449 -30.210
48.540 -23.770
67.533 -14.383
50.940 -8.842
48.912 -7.650
21.693 19.439
25.240 33.381
41.233 17.156
53.320 13.998
27.845 39.711
36.152 45.617
49.397 13.349
22.915 3.642
34.647 -16.677
21.826 -4.839
56.485 27.305
39.810 -3.171
35.703 -7.117
58.223 -2.713
61.857 6.877
52.585 5.505
54.013 15.004
17.104 24.057
66.043 18.394
54.516 -11.405
27.454 -37.784
39.950 -36.695
43.964 -35.888
33.278 6.088
40.717 3.445
24.847 -35.742
49.374 -25.539
28.777 -19.992
45.460 -34.399
24.172 -38.214
38.795 -39.141
46.743 -36.734
27.171 -38.709
61.834 -12.243
40.270 -39.878
30.734 -11.710
41.101 -18.926
23.617 39.126
32.524 44.385
42.682 47.759
32.587 37.563
32.249 24.119
64.479 -19.942
55.620 -30.275
39.009 -29.168
45.983 13.356
46.056 45.475
33.189 30.651
62.394 -6.413
47.819 -26.682
60.421 22.565
65.412 14.516
48.287 39.759
27.789 40.220
30.098 40.810
29.975 30.149
31.770 23.180
19.680 13.668
43.566 37.185
26.775 38.215
24.216 27.185
43.193 26.760
57.140 4.655
41.324 12.337
31.603 35.472
42.153 42.592
48.927 25.655
56.801 24.154
23.304 46.076
35.073 24.074
49.641 29.914
56.747 23.107
57.821 -1.266
47.090 38.445
35.607 31.425
42.133 6.342
29.950 32.313
46.596 9.038
24.931 -7.565
21.348 0.383
42.865 -33.345
50.570 -34.777
24.977 6.520
22.993 13.679
38.263 -24.600
66.032 -9.052
38.462 -3.102
52.313 20.008
33.415 -17.715
43.245 2.188
45.888 22.688
34.010 32.361
52.361 30.620
49.743 26.002
43.109 33.720
44.862 -1.999
38.221 -5.449
26.818 -1.424
59.749 5.228
58.333 -14.358
44.873 -27.242
17.791 -6.361
39.057 -19.774
39.525 -8.898
47.679 -30.118
47.656 -3.118
51.173 31.208
36.099 35.231
36.518 29.850
58.710 23.622
49.017 22.427
27.289 39.429
35.538 42.457
46.157 -33.856
38.183 -26.855
60.380 2.484
15.494 11.814
45.268 18.222
16.827 -2.232
27.219 32.300
47.811 10.280
56.739 26.314
37.125 1.682
39.399 14.030
40.764 3.465
41.131 -1.735
40.816 29.729
32.592 21.389
51.096 20.249
49.425 23.310
16.140 11.889
29.279 0.648
33.677 0.377
25.693 -6.553
20.106 -3.297
32.886 12.506
22.922 17.628
5.411 -1.759
13.796 23.250
24.829 44.201
13.425 7.710
30.308 20.711
27.274 2.587
40.445 11.892
40.322 -7.629
40.374 14.233
47.910 -5.246
43.310 16.995
5.937 0.325
29.707 36.372
39.884 12.744
41.192 5.454
46.963 -29.237
35.738 -30.532
35.913 -43.734
52.394 -25.196
51.177 -36.942
58.270 -8.998
14.343 -5.150
43.935 -28.006
40.930 -35.004
71.864 -1.136
57.949 1.236
55.871 6.307
36.724 9.722
53.513 8.220
38.690 -20.456
38.444 -38.164
20.675 -27.186
22.348 -10.065
36.944 -12.925
34.502 -17.447
45.616 -36.248
23.563 -27.896
36.989 -13.995
67.662 -7.214
27.291 -4.659
55.711 -5.160
59.425 23.627
66.611 15.883
18.312 25.573
16.576 17.570
47.432 -21.664
51.864 -28.917
40.921 -43.042
40.201 -32.801
55.458 -0.765
38.316 13.014
72.414 15.167
34.482 43.788
36.982 46.452
34.410 32.834
43.618 -10.665
49.445 3.487
31.328 37.072
28.029 39.134
54.556 25.165
51.964 -8.710
48.453 -29.044
37.767 -26.659
39.013 29.141
46.608 27.507
40.646 14.084
20.934 -13.596
29.022 -31.892
51.341 -24.001
61.238 -15.773
43.390 -23.816
50.282 -14.892
42.905 -7.104
33.990 4.860
50.468 4.919
57.727 -3.904
51.699 20.271
72.825 13.731
38.485 2.076
46.030 -33.181
48.635 -29.384
39.567 -35.422
54.440 -29.206
29.279 -33.991
48.132 -32.706
36.240 -46.407
42.827 -26.368
21.260 -30.818
18.306 -40.131
27.403 -37.969
33.356 -38.933
40.793 -33.025
13.906 -30.586
36.825 -32.682
43.925 -34.016
19.033 -36.154
57.316 5.978
27.530 -10.740
43.514 29.322
55.149 -6.758
56.528 23.502
44.790 -11.817
32.018 19.447
43.736 -14.600
15.146 13.126
29.505 -32.146
42.878 -33.818
47.631 -26.659
52.846 10.720
44.775 16.409
34.801 19.668
13.707 30.810
56.038 1.421
48.297 27.975
54.296 -21.703
49.080 -15.643
64.608 15.290
52.846 -25.348
18.626 3.758
16.722 2.889
39.912 30.746
27.971 31.870
39.194 43.957
45.322 3.282
50.114 -7.974
69.969 4.616
42.319 -16.579
34.640 24.289
23.390 15.618
57.577 5.832
61.469 -20.911
42.690 -43.228
27.117 -19.085
35.762 -30.842
45.069 22.466
52.104 -5.871
52.617 -27.145
52.442 3.232
14.057 -11.812
27.633 -25.982
30.793 -40.547
44.676 -21.087
61.494 3.631
59.907 19.880
28.183 36.022
40.559 42.017
18.192 37.545
25.753 1.840
25.767 -24.120
42.359 -11.504
52.692 -4.365
38.425 -21.941
49.055 7.045
72.359 6.464
28.675 20.093
52.144 -0.349
62.328 2.577
48.600 5.987
65.853 1.431
53.907 9.432
57.261 0.171
62.414 -13.794
65.414 -23.431
64.076 -19.380
59.915 4.784
36.243 0.860
28.749 25.758
23.296 27.604
59.111 18.650
38.043 37.599
51.208 13.468
36.752 19.301
51.013 36.990
41.368 27.711
60.710 11.325
59.423 -23.518
43.492 -34.817
41.221 -26.971
32.115 -31.445
44.736 -27.589
59.231 0.269
45.500 -12.655
55.353 -2.853
45.317 15.464
53.746 -11.289
41.016 -4.502
49.792 -25.235
29.585 -27.641
55.909 6.215
14.389 -29.676
38.867 -23.755
21.066 31.498
52.995 25.637
49.308 30.942
51.446 20.615
39.750 19.093
26.534 18.587
15.467 18.245
9.776 -19.051
43.789 -30.853
51.746 -23.112
35.113 26.162
36.348 22.501
67.310 18.747
53.783 25.203
71.552 -0.813
61.930 9.496
44.735 -39.402
34.676 -43.069
16.064 -33.450
25.591 -41.768
36.783 -26.878
37.144 -39.214
22.383 -9.123
34.163 -3.550
20.153 6.251
40.725 18.212
28.306 26.210
43.226 22.111
39.869 35.811
60.439 32.739
35.799 23.619
32.128 38.854
34.584 39.001
28.823 33.380
52.862 40.602
60.408 8.234
45.503 13.938
47.710 -25.077
71.256 -3.402
67.024 -17.468
38.520 -15.040
26.303 -33.738
38.786 2.754
57.328 -15.516
39.861 11.108
17.285 -24.184
41.541 -40.480
31.499 -36.054
26.433 -16.231
23.524 -24.841
33.997 -45.796
33.801 -31.834
11.129 -36.788
42.596 -22.049
39.858 -30.290
50.481 -31.797
50.812 -31.405
23.076 24.429
27.031 40.071
9.213 49.574
1.770 11.362
31.165 27.226
48.323 31.322
33.854 8.744
25.634 40.264
17.979 41.144
5.700 24.513
39.461 18.102
32.565 22.790
64.339 8.336
70.500 7.537
46.489 -8.913
38.880 -1.027
34.587 17.032
12.502 -3.710
4.864 13.688
32.143 16.918
40.795 1.447
67.023 5.543
16.518 -25.997
53.450 -24.125
57.107 -25.414
37.831 0.865
33.604 -2.523
65.992 -5.917
56.685 43.229
48.835 22.016
38.050 -21.735
37.820 -19.179
31.470 -25.244
24.442 -6.296
37.088 -23.629
44.316 -29.432
51.140 -32.096
42.771 -38.639
18.316 -26.757
27.745 5.634
5.555 -0.027
57.859 -7.295
58.310 -18.175
50.576 -34.874
41.800 -34.350
23.288 -25.957
11.479 -20.154
44.250 -23.950
29.928 -24.465
48.208 -34.037
62.758 -8.076
47.839 -7.512
46.173 13.322
35.466 -26.583
61.623 -2.035
35.666 1.168
41.959 15.166
22.285 24.279
21.810 27.009
14.137 10.227
30.823 -4.618
47.868 -26.677
56.660 -0.004
44.531 27.870
39.800 35.262
29.255 34.534
39.191 34.169
53.154 -26.809
25.249 -45.245
24.428 -37.215
55.074 -22.257
35.576 -37.384
40.528 -25.233
27.779 -28.199
29.355 -10.588
17.354 13.149
38.305 27.327
53.583 -3.451
56.593 25.785
41.443 -3.464
49.708 -29.784
60.455 17.958
40.029 22.087
33.121 4.973
50.708 -25.185
40.578 -21.683
56.971 -21.801
47.832 0.971
36.711 23.319
48.061 -22.102
45.278 -18.584
65.703 -23.400
51.577 -22.249
33.543 -20.542
26.966 -25.490
33.457 -5.139
42.947 13.197
33.802 29.779
31.509 18.449
48.914 5.458
61.351 27.120
36.353 4.016
43.898 -17.350
36.804 -16.914
32.690 -23.671
52.896 -16.667
41.515 -24.418
29.715 -41.766
38.897 -30.599
37.749 -37.200
37.421 -35.428
20.390 -20.832
25.941 -36.429
41.395 -34.748
37.119 9.094
20.050 -18.933
29.591 3.909
50.658 6.130
26.292 -5.456
26.685 9.988
57.070 16.520
60.789 -3.358
58.106 4.269
60.034 24.426
49.520 26.283
36.942 32.243
40.443 32.773
66.101 2.186
28.566 20.496
39.317 -26.393
30.807 -6.451
23.857 -4.692
55.629 2.196
58.529 21.111
35.037 10.149
27.091 -33.913
69.421 -19.108
38.722 -23.133
17.881 -5.336
32.542 36.557
54.571 27.022
48.341 22.802
58.047 24.327
52.695 -27.992
50.136 30.702
61.007 20.843
48.744 24.483
53.433 1.351
60.234 -10.121
43.996 -22.126
47.112 -16.991
38.964 -45.618
31.466 -26.020
34.218 -33.592
40.925 -29.373
43.297 -31.443
42.607 -31.899
56.058 -34.700
27.399 -39.439
24.935 -48.719
37.338 -19.487
45.502 26.814
39.683 33.331
30.110 14.623
25.995 -5.734
21.789 7.109
14.419 26.419
60.441 9.677
56.344 -10.496
65.023 -19.708
72.752 0.295
45.237 16.585
45.471 31.137
58.148 28.858
59.870 22.178
24.775 38.188
33.272 34.157
34.097 36.283
53.178 25.497
59.850 8.947
44.984 -1.924
54.682 10.616
53.731 -3.039
36.358 -10.409
35.256 2.572
20.455 6.844
34.630 34.823
46.283 26.909
64.269 16.586
45.337 -4.311
44.329 27.346
51.615 21.660
49.972 26.770
40.974 36.494
28.096 21.875
45.396 35.683
50.010 20.577
34.385 -5.160
45.712 -0.914
71.174 8.593
38.244 30.191
42.905 -10.272
66.170 -0.248
55.946 -21.587
29.453 9.217
56.161 -19.074
55.336 -23.147
42.115 -18.141
47.919 -31.506
36.281 -34.033
65.006 -11.050
72.269 14.288
66.627 -4.266
42.811 -31.199
47.625 -37.463
41.759 -31.768
71.691 2.422
52.109 19.298
63.111 13.717
39.157 21.767
63.652 -8.978
59.775 21.030
58.181 19.086
56.045 28.929
26.211 26.476
52.616 31.442
57.598 -17.644
59.870 -12.420
54.291 5.437
58.673 -7.906
42.611 -3.629
18.611 24.180
22.463 34.244
46.195 10.465
35.977 -17.867
45.707 11.343
44.088 -1.898
30.993 -39.371
34.211 -31.979
51.591 -29.078
27.520 -8.439
61.597 1.963
33.713 -24.905
36.545 -11.461
45.795 -20.139
58.373 -29.496
42.988 -20.923
49.235 -25.747
31.796 -29.407
39.511 -35.464
36.865 -28.205
39.731 -37.300
40.066 -12.120
50.682 17.549
52.417 -7.719
43.719 -21.425
22.012 14.312
52.769 31.788
54.637 10.642
56.606 24.871
20.892 31.946
61.207 21.465
72.066 9.387
50.221 -4.370
43.926 12.616
46.287 35.886
37.703 18.736
52.990 22.800
70.792 -9.397
54.387 -10.514
14.844 -8.540
8.202 17.418
42.609 32.454
51.456 21.835
25.286 -15.554
34.988 2.025
43.335 -20.826
57.228 -16.245
13.951 -15.739
43.740 -3.016
38.404 22.835
33.600 32.946
41.982 35.014
52.267 27.812
57.723 18.544
62.332 -6.917
44.708 -30.164
44.134 -21.314
47.750 -25.256
46.965 -16.202
24.080 -14.390
26.915 -28.330
70.296 0.973
50.897 23.507
34.893 23.201
41.691 13.739
17.028 4.611
34.234 21.789
28.220 -18.800
46.195 6.493
31.167 6.918
46.075 24.005
49.394 16.443
44.139 8.981
54.715 -5.193
36.691 -13.403
62.688 -12.476
46.687 -15.930
64.913 9.661
36.113 -37.509
27.707 -35.003
56.811 6.146
55.466 -0.459
42.082 -33.811
50.056 -26.179
42.350 -10.647
48.069 -28.674
54.813 -35.250
66.203 -26.477
42.034 -18.267
43.173 -10.829
42.893 10.822
63.398 9.993
66.613 13.109
55.401 -15.746
55.122 1.172
58.158 -17.629
47.259 -8.487
38.108 -10.842
68.408 6.786
51.286 11.194
19.479 -31.215
43.836 8.474
32.455 -10.743
45.748 -28.802
39.875 -25.355
47.620 -20.127
45.967 -19.123
34.207 -27.015
26.935 -28.122
24.723 12.166
33.815 -6.103
27.817 10.140
36.334 -14.600
55.968 -6.476
39.344 12.191
49.652 15.454
23.682 36.850
45.720 31.694
42.222 -2.168
46.059 -31.501
28.606 -43.041
35.576 -32.226
39.212 -36.283
38.251 11.258
23.420 -0.049
36.095 19.618
38.277 25.590
39.830 35.668
34.178 35.578
38.698 27.952
29.623 38.488
38.111 27.958
16.677 -19.069
52.913 -7.185
23.921 -4.292
24.921 24.894
22.660 43.180
56.945 16.656
74.060 -9.190
59.462 16.671
54.041 -24.815
38.333 -12.681
62.620 7.451
54.756 6.798
38.999 -31.732
22.244 -25.318
50.928 -10.347
43.127 -40.330
37.863 -39.700
24.737 -29.068
46.862 -4.235
30.973 -26.953
27.790 -38.771
35.315 -23.292
40.360 -14.959
39.334 -27.911
42.727 -18.590
21.825 -43.374
6.025 -42.346
26.523 -39.861
36.063 -35.683
30.882 -34.950
40.201 -30.820
66.309 4.503
49.561 30.391
22.374 30.944
52.498 30.659
11.365 2.867
42.967 -8.994
52.674 15.288
29.571 32.749
51.309 13.759
41.647 -9.528
30.566 -31.368
63.289 -5.219
43.067 31.797
34.166 38.988
18.074 36.282
38.397 26.538
43.047 22.628
35.424 -6.601
49.328 2.092
46.757 -16.547
39.830 -18.922
30.743 -36.786
25.971 -17.824
17.525 -20.309
19.429 -10.286
25.374 -0.091
44.824 33.953
55.698 34.548
20.694 27.071
28.482 28.757
53.624 12.736
45.832 -1.899
43.470 33.621
59.411 11.090
57.907 18.073
46.385 5.829
21.209 10.383
47.681 -28.580
38.614 -24.044
37.688 4.360
51.903 -12.095
27.371 -31.499
50.836 -40.891
51.537 -33.581
39.383 -1.011
25.928 -22.892
57.664 -1.729
37.401 0.213
7.277 -9.987
46.338 -20.618
49.472 -10.684
47.353 -35.758
61.978 -22.421
38.739 -27.165
43.384 -19.255
32.200 -26.632
34.076 7.717
51.426 -28.821
39.578 -31.674
49.690 -34.864
50.787 -30.371
51.094 -20.265
39.387 -29.947
43.195 -27.148
28.554 -20.742
39.549 -22.722
17.484 -15.791
27.428 11.056
37.132 20.612
46.301 -19.878
29.657 4.546
23.226 -16.878
27.394 -22.065
68.588 -2.896
52.378 -17.157
38.763 -34.019
31.439 -40.934
53.731 -26.966
53.853 -23.913
51.303 -12.748
49.822 2.233
30.090 -5.688
25.564 -26.435
32.477 -41.151
32.359 -38.050
50.325 -38.982
34.009 -26.044
39.501 -22.572
45.977 30.693
65.047 22.023
44.063 -35.973
48.215 -21.662
70.904 -5.046
34.578 -27.617
36.030 -34.591
58.191 -27.041
30.324 -37.277
47.852 -19.443
58.358 12.918
64.171 -5.337
75.481 6.796
59.669 12.248
54.083 -10.201
43.372 13.320
54.291 -37.505
40.060 -16.866
42.654 -7.357
15.058 -33.831
22.765 -6.285
16.439 -33.476
49.596 -17.417
34.516 -31.653
56.227 -34.391
26.255 -36.900
26.830 -26.313
30.687 -24.436
8.723 3.029
5.472 1.924
50.648 26.837
21.755 28.182
60.042 3.038
25.578 11.372
50.855 -35.621
70.883 -13.763
39.930 -10.210
33.819 32.299
21.694 17.007
22.738 31.063
49.474 -26.086
40.976 -24.890
46.477 -10.397
44.972 -25.955
27.215 -31.362
48.888 -27.192
45.041 -18.697
33.440 -22.997
16.361 -9.641
44.265 -25.443
30.871 -7.681
66.397 -0.421
30.796 -25.782
9.955 -15.441
12.385 -38.968
16.969 -28.839
21.799 -27.849
22.911 1.916
48.285 -9.894
33.484 -38.537
58.272 -17.294
33.999 -34.209
49.428 -35.550
26.512 -30.889
30.816 -32.669
47.439 -18.366
51.056 -8.160
59.648 -15.988
44.717 -13.787
25.858 25.291
53.902 40.505
44.677 42.027
44.231 14.227
44.290 -26.294
58.766 -25.361
54.325 -8.800
35.383 26.868
29.982 33.158
55.467 -12.968
65.872 11.356
51.585 -24.687
32.926 -33.582
31.757 -26.055
48.686 17.689
38.636 20.271
36.783 23.173
36.911 35.694
35.272 34.203
18.084 34.883
33.210 33.496
67.871 4.167
55.342 -6.834
64.546 -17.013
36.200 -19.574
58.945 -8.434
38.792 17.722
47.921 30.379
46.769 28.712
22.586 34.401
50.094 -5.987
33.787 17.831
69.315 24.762
50.990 -28.946
52.106 -26.239
28.977 -34.640
44.619 -27.633
44.961 6.205
50.396 9.729
43.137 10.948
36.138 -14.969
30.465 -29.456
45.605 -42.217
20.840 -37.388
59.528 -21.145
19.173 -12.839
47.595 -32.304
25.479 -33.158
24.319 -23.821
15.638 13.259
41.602 25.814
55.415 12.727
34.052 26.539
43.810 37.675
51.225 35.810
52.626 13.432
40.806 25.072
23.134 0.957
20.299 14.563
26.975 -14.184
25.899 -18.891
42.345 26.780
42.983 37.329
52.439 7.892
49.121 24.894
41.741 35.633
42.610 16.398
23.673 -27.165
50.313 -42.274
50.073 -36.109
66.960 -6.102
43.169 -21.530
43.629 -32.085
60.770 -25.821
27.260 -23.673
45.657 -35.967
50.000 3.102
61.447 -5.507
42.601 -19.261
28.258 -37.024
51.398 -38.888
71.685 -13.487
66.030 18.797
38.036 -1.588
32.196 -47.582
26.312 -41.547
54.901 -32.261
44.824 -9.474
10.342 -14.678
30.593 -15.446
31.619 -27.202
37.139 -38.841
33.030 -10.609
54.664 17.170
58.901 8.469
64.735 -12.412
28.200 40.429
31.437 29.120
32.095 30.589
35.473 11.951
35.821 36.547
23.109 10.476
36.669 -3.320
63.262 -0.670
34.722 12.461
44.275 15.238
11.604 24.394
5.916 5.730
11.759 -10.050
56.091 5.602
31.175 -4.451
22.869 -11.653
19.122 -36.250
43.060 -8.772
14.274 -33.582
24.009 -35.206
31.954 -40.814
39.500 -29.400
60.555 0.950
54.224 -35.505
50.840 3.729
71.507 -0.421
40.090 -15.096
50.375 -3.255
52.910 15.853
46.023 20.871
34.377 38.412
45.235 21.625
28.214 33.707
46.996 5.269
39.395 -15.116
38.218 -20.640
41.592 -29.287
49.896 -23.786
66.940 -9.960
47.090 -35.981
8.535 -26.141
21.015 -40.044
32.616 19.714
35.223 24.976
57.437 17.303
43.699 17.372
65.086 7.027
40.787 30.559
39.462 33.292
55.937 21.558
64.047 30.828
61.490 15.622
67.128 14.823
57.721 -4.853
58.913 20.608
42.026 35.388
26.878 -3.444
43.622 -24.075
56.812 22.636
44.743 13.806
43.204 23.131
48.174 17.508
37.283 16.041
35.881 36.414
46.389 32.043
74.909 -9.876
51.997 -16.742
38.897 1.440
38.593 -30.387
55.382 -0.479
44.075 -16.501
60.821 14.367
30.312 -8.576
31.148 -6.257
25.769 -9.761
30.976 -27.869
45.765 -26.910
36.119 -9.131
68.652 -10.827
41.924 -29.097
45.846 -35.102
47.915 7.081
59.213 -31.149
43.769 -11.239
55.947 15.792
49.758 11.044
41.632 -16.406
56.113 23.118
48.280 27.370
30.308 26.722
19.789 35.536
34.237 18.737
63.989 -1.676
59.091 -20.862
35.300 0.031
57.536 -7.275
58.874 -12.942
51.643 16.859
46.987 16.577
39.521 -9.673
52.634 -15.305
36.134 19.667
16.619 -12.976
38.110 -27.715
41.330 -34.597
55.456 -24.152
48.124 -34.388
30.453 -11.940
39.964 0.938
39.653 21.912
27.726 39.409
29.112 38.734
38.643 21.124
44.662 36.841
72.947 16.075
58.637 19.067
33.733 9.807
35.720 11.488
39.654 21.550
38.400 19.820
55.359 -25.155
65.530 8.635
51.206 30.287
52.132 15.841
63.997 -24.740
43.248 -1.047
62.369 -15.818
58.700 17.927
69.556 5.440
45.485 39.699
38.775 14.001
17.128 -27.541
34.781 -35.008
56.828 -28.710
57.154 -37.510
31.981 -39.160
39.072 -41.867
48.558 -23.623
28.840 1.410
18.388 31.452
39.648 -2.789
22.065 -43.713
28.414 -27.803
23.571 -42.547
27.149 -37.571
49.694 -33.364
50.357 -22.685
33.789 -0.883
56.249 -18.006
35.462 -35.782
41.623 -27.045
54.935 1.585
40.828 38.253
28.788 35.830
45.708 28.595
44.249 39.897
51.565 27.747
37.405 21.600
52.720 20.477
53.011 27.491
62.886 21.970
35.240 26.311
28.615 36.533
26.824 26.458
31.476 7.359
27.856 20.796
26.100 -14.594
27.706 32.300
35.196 22.024
48.209 9.565
39.348 0.259
40.251 -15.536
23.475 -23.003
62.921 11.094
31.857 5.439
28.454 30.658
9.735 33.186
27.968 35.669
34.674 34.441
16.597 -7.773
30.964 -30.195
40.107 -42.107
15.498 -37.278
68.454 -4.919
37.027 16.301
54.809 1.440
55.433 26.522
40.601 32.207
43.268 32.232
55.512 39.021
40.062 32.858
49.037 27.350
53.492 19.264
48.761 43.941
62.684 31.315
28.319 41.339
59.942 25.686
73.356 -7.529
31.626 31.407
50.378 36.060
52.185 31.172
29.610 20.412
61.185 17.134
40.893 29.606
33.313 9.293
33.866 30.605
26.834 37.145
48.346 34.387
62.556 5.964
71.840 3.577
69.766 -5.503
25.280 -18.603
18.696 -29.261
72.966 -15.331
38.271 -3.940
44.037 3.204
36.092 -16.063
36.371 -12.662
41.375 -9.834
54.281 -18.330
61.175 -32.210
49.289 -20.364
34.649 -18.711
21.840 -37.689
59.884 2.854
62.813 20.666
32.701 32.574
40.121 30.394
39.141 4.253
45.927 18.342
37.228 32.528
51.508 -24.470
40.879 -34.930
30.689 -24.807
29.589 -37.613
42.270 -34.456
23.074 -22.898
60.077 14.435
47.797 1.729
64.152 -10.634
47.783 -34.511
47.969 -18.775
39.622 15.703
35.672 0.993
47.325 -35.778
39.804 -27.692
63.150 17.875
45.285 22.891
66.225 0.816
61.075 -0.709
33.661 16.090
48.087 23.774
44.065 35.059
54.533 31.292
53.496 8.052
38.350 19.577
28.601 -3.930
48.142 17.026
60.377 16.882
50.644 -23.658
68.190 -4.929
48.993 27.149
42.201 39.047
50.556 39.435
42.193 34.918
53.880 3.595
24.621 1.847
14.384 -18.576
41.293 -24.524
59.978 -9.346
73.957 -2.390
38.009 32.861
29.105 28.608
40.972 9.582
58.027 15.467
53.085 25.948
52.742 25.852
34.306 31.828
30.675 25.067
46.530 12.432
43.312 -43.255
64.186 -26.336
71.672 -4.332
42.863 -22.467
67.824 -5.499
66.810 -9.387
26.276 -26.924
24.697 -34.919
25.062 -33.138
30.229 -27.636
42.580 -21.671
31.651 -35.664
42.837 0.572
55.375 6.305
45.451 12.683
48.444 8.767
35.169 14.115
50.367 -26.506
67.525 -3.182
43.486 12.137
46.691 35.385
44.250 30.897
34.147 35.473
17.012 13.689
25.707 36.665
48.627 34.166
45.321 23.236
31.827 30.061
59.983 21.463
61.366 -0.488
15.305 33.194
41.152 16.937
42.847 9.596
40.424 12.295
35.302 -23.626
30.585 -27.763
53.932 -26.166
33.321 -42.112
37.340 -37.525
42.155 -32.656
56.108 -29.822
63.449 -3.493
42.883 -30.484
52.010 -6.358
50.351 -28.597
45.604 -16.175
41.321 -0.396
43.562 28.474
35.086 24.270
24.887 26.086
35.934 17.597
42.876 21.777
29.096 -3.380
46.638 -14.325
70.104 10.999
55.377 -9.012
39.523 -29.945
28.478 -7.395
21.242 29.853
22.234 39.439
36.499 33.258
34.575 36.317
35.685 31.704
27.067 37.469
44.325 38.072
45.501 21.812
40.143 -25.285
31.807 -31.896
67.529 -8.687
46.355 22.209
42.440 9.807
33.124 30.655
38.864 11.406
37.083 -20.736
46.421 -26.381
36.405 5.618
52.553 -1.851
55.975 -7.258
55.174 0.693
38.159 -15.555
36.147 -6.527
46.636 -33.477
55.006 -25.555
67.120 -16.666
59.768 -3.340
45.209 0.136
69.669 14.641
74.007 -5.268
32.188 -21.064
48.622 21.402
19.981 12.884
23.684 33.404
34.385 30.443
60.239 -0.786
61.932 -20.217
24.651 -7.826
22.170 -4.649
39.038 35.074
31.484 29.998
17.669 30.042
35.367 29.796
52.026 27.901
47.435 25.756
29.630 33.325
53.367 23.054
45.514 29.579
36.215 38.391
50.918 22.619
24.872 44.263
20.011 30.498
47.930 32.798
38.391 29.170
50.503 32.547
45.763 28.948
47.814 24.415
73.351 -10.113
60.387 -14.823
54.436 -26.841
69.287 -8.997
58.581 -13.602
42.193 5.144
41.315 -23.121
35.436 -18.699
24.919 -25.804
22.495 -15.370
30.311 -28.243
11.792 -36.222
12.462 -22.788
35.257 -9.313
46.240 16.358
56.146 13.528
30.729 -16.166
18.727 -35.242
36.304 -1.744
39.573 5.033
67.925 4.628
42.752 27.588
42.018 33.081
55.648 27.576
40.422 21.843
44.817 14.622
13.965 10.079
51.835 24.850
55.048 33.033
58.926 32.144
30.747 16.009
59.552 -17.368
31.449 -41.903
68.506 -16.804
26.287 -2.408
35.825 25.325
37.736 30.050
32.959 20.310
44.501 41.271
17.174 35.117
57.716 12.778
51.923 -1.168
62.857 -3.337
60.892 24.854
31.327 26.263
15.973 -5.260
45.798 -2.140
35.645 -30.567
32.165 0.840
53.242 28.182
26.026 38.123
46.557 1.778
45.010 23.416
36.367 43.086
12.472 37.007
23.270 14.075
17.606 25.883
22.757 8.875
39.731 -42.257
26.407 -45.894
12.963 -22.038
54.233 -11.622
35.926 -29.836
22.263 -24.782
17.876 -1.565
41.231 27.931
40.757 22.339
55.841 -22.052
61.869 21.024
52.624 20.876
59.790 3.825
44.381 34.419
52.974 35.987
37.131 19.323
15.111 4.438
65.702 23.127
63.420 11.490
50.462 34.083
63.374 13.897
47.132 -19.663
55.754 -10.656
51.646 -31.140
45.554 -37.443
59.415 20.925
53.440 29.008
48.117 30.798
54.998 28.566
54.260 9.067
44.261 -4.671
49.943 7.299
48.049 25.337
25.604 17.513
38.174 -16.826
48.224 -17.902
63.963 -16.428
62.740 -24.369
28.667 -8.066
41.686 16.208
-0.427 40.054
59.790 5.249
70.285 -3.250
54.157 5.657
48.802 19.840
46.042 6.490
55.528 -1.960
67.990 -8.418
32.971 -10.583
34.023 -25.980
43.404 -26.447
50.660 31.412
56.400 14.253
21.046 27.064
13.466 11.290
15.862 28.472
48.983 -3.352
26.798 -33.932
27.841 19.548
43.480 37.932
30.309 44.096
50.198 25.674
64.679 -0.673
62.512 6.542
46.460 -20.256
58.014 8.848
40.526 -3.706
29.907 16.121
37.226 -4.011
45.630 -10.868
21.119 -4.307
27.531 37.126
20.333 4.137
52.665 -10.485
51.574 21.941
36.007 36.881
49.962 18.595
21.088 32.649
31.693 33.868
52.434 29.209
34.375 26.135
16.133 33.829
25.377 36.483
36.351 -0.676
45.145 -8.836
27.159 -41.074
34.446 -30.945
52.787 -32.476
39.697 -17.842
32.928 -41.672
36.983 -34.954
54.886 -28.064
43.909 -18.778
67.122 -10.911
43.933 -1.673
49.299 -2.805
22.299 -7.854
37.806 -5.698
55.915 -3.519
27.509 -32.258
20.817 -48.138
33.475 -34.655
13.323 -32.835
22.824 -29.386
53.512 -28.807
34.721 -36.496
13.958 -23.394
16.902 -29.719
10.527 -39.488
59.988 -35.935
42.593 -31.603
56.084 9.093
24.069 21.231
53.510 -3.290
50.665 -21.810
36.418 -39.593
40.193 -38.046
17.363 -30.923
27.647 -13.169
29.663 -44.294
37.332 -33.726
56.830 -18.075
56.964 -21.727
66.373 8.751
53.168 28.285
31.425 13.325
43.458 30.560
42.937 -15.210
13.643 22.916
50.714 38.338
33.924 11.530
46.347 -18.315
61.530 -19.542
21.981 12.902
36.817 -5.630
49.691 -24.361
52.670 -24.963
31.354 -21.477
29.852 -31.214
34.163 -25.251
47.880 -3.369
63.570 -10.483
62.360 8.492
67.934 6.808
61.561 -4.894
44.883 -8.196
53.693 -2.441
45.026 -35.925
29.148 -20.630
19.710 -12.892
61.621 -10.072
47.423 -29.121
41.020 -22.731
8.130 -9.168
8.276 -20.921
43.594 -22.266
53.298 -1.485
41.230 30.816
40.745 30.756
56.514 39.391
54.771 24.177
34.603 48.787
38.493 23.878
19.226 34.797
27.817 33.491
39.332 23.599
40.966 -15.760
46.639 -13.227
45.612 -6.716
31.457 -28.549
34.061 4.931
14.439 22.876
39.712 40.782
54.535 -3.041
65.509 17.411
58.092 26.787
66.011 1.628
48.032 -1.651
36.404 13.018
60.446 -25.428
54.490 -22.719
68.848 -21.481
27.016 -23.148
37.335 -22.911
36.435 -39.903
49.225 -29.313
54.851 -1.812
52.166 -15.593
43.845 -3.386
47.773 2.952
47.795 -31.758
43.787 -43.355
42.265 -15.555
28.962 10.335
52.769 24.018
51.762 -1.752
58.268 10.840
29.232 -7.580
31.441 45.205
45.630 28.816
42.850 35.396
47.933 21.665
27.057 8.079
47.435 -35.486
28.432 -17.987
18.677 -16.317
37.757 1.755
14.908 25.881
29.440 36.859
39.709 28.527
28.854 29.540
44.903 32.569
26.007 29.528
23.043 21.736
44.386 -3.162
31.902 -10.293
57.190 7.973
49.736 -6.733
51.861 -31.776
28.135 -25.883
11.371 -43.060
20.775 -39.037
42.445 -30.425
39.839 -25.492
29.510 -28.226
42.865 -35.210
31.407 -31.709
44.554 12.655
16.000 18.968
44.837 21.487
47.301 -0.842
49.416 -0.223
42.710 29.199
40.024 20.894
50.258 37.825
54.300 17.325
64.561 -15.459
64.945 -9.178
66.455 -6.410
47.665 -17.555
46.025 -1.770
43.653 9.372
37.009 34.647
62.478 2.264
41.007 -38.684
26.767 -27.526
32.374 -32.682
57.109 -30.389
41.230 -45.272
54.955 -5.004
53.042 -4.165
26.728 3.736
41.592 11.855
28.975 -13.246
52.124 4.655
40.500 25.404
24.141 1.494
26.397 20.215
43.027 17.450
54.599 -4.114
54.694 -5.236
20.970 -7.858
61.904 -15.036
43.079 -7.661
38.586 -35.274
30.425 -34.316
58.123 -29.542
39.595 -15.764
26.946 -1.181
16.411 0.606
15.744 -16.847
29.755 -4.353
52.248 -24.689
43.763 2.244
14.422 -22.248
40.717 3.630
37.802 25.419
19.579 28.336
40.862 41.194
49.172 18.855
60.402 21.194
40.073 22.898
22.450 1.741
30.243 30.254
38.001 21.823
20.985 -13.654
42.035 -26.005
51.598 3.726
62.626 17.843
51.905 23.125
66.691 21.077
64.367 -11.928
48.945 -27.146
36.952 -29.034
33.032 23.203
29.589 33.023
4.882 -2.151
60.774 -30.320
62.690 -31.939
35.049 -14.141
13.148 -34.520
20.185 -27.463
16.276 -22.793
26.545 -28.353
31.401 -38.354
34.734 -38.020
39.974 -20.711
31.274 22.604
38.468 13.943
53.869 22.035
53.471 11.900
44.609 -3.173
31.043 12.848
46.790 4.405
41.118 -20.231
26.427 9.019
30.744 24.790
60.566 27.083
24.637 -2.857
33.781 -33.162
47.774 -22.646
34.161 -7.331
44.764 -24.671
46.620 -17.186
58.998 -19.454
66.063 -16.677
66.775 2.657
47.109 -24.886
58.848 -10.739
36.206 22.889
36.625 25.648
54.092 -13.965
59.220 -6.626
65.382 9.025
63.155 23.450
65.337 3.987
53.215 -18.732
49.853 34.594
33.001 37.758
35.042 37.534
34.293 32.053
60.005 -23.245
59.119 -38.969
28.423 -39.971
15.489 -31.438
27.745 -26.014
34.776 -30.298
40.372 -35.370
38.378 -35.065
2.495 -21.201
33.484 -20.128
29.113 -37.297
43.195 -34.911
10.065 22.565
59.725 18.155
55.151 34.882
50.293 23.729
49.036 26.317
35.983 14.806
55.430 19.143
52.985 19.326
5.216 15.228
5.575 -0.427
50.266 -34.013
52.764 -33.992
59.051 -12.985
68.324 10.862
34.257 21.355
48.133 22.855
13.912 32.823
37.155 26.109
42.702 33.056
41.097 38.959
18.118 23.513
47.162 39.057
40.974 39.710
38.453 32.490
48.464 24.787
59.178 15.269
36.920 31.294
42.931 19.037
62.842 20.802
69.258 -20.396
44.200 2.185
37.063 -14.526
32.403 12.160
28.553 -22.622
37.049 -26.168
69.670 -2.676
62.199 20.392
57.046 11.836
62.175 -19.858
56.624 -28.392
47.087 -30.402
6.949 -30.871
37.725 -27.393
64.076 -0.696
63.813 -13.738
58.246 -6.304
40.838 19.620
46.620 42.072
28.621 28.834
68.134 -2.897
26.895 -33.710
58.296 -16.210
52.859 -28.460
60.619 -18.721
53.563 22.277
55.166 6.519
53.034 9.521
65.884 -22.878
48.202 -12.090
50.438 -21.692
42.582 -38.440
68.297 -23.895
45.882 -19.790
45.616 -38.240
41.455 -42.483
51.581 -30.200
51.657 -20.089
41.670 6.460
54.385 -12.314
42.665 -12.000
52.976 -16.842
52.973 -26.302
49.331 -11.185
22.581 19.973
45.000 26.557
37.930 34.585
34.912 25.937
48.811 7.432
49.154 -2.992
34.736 9.636
59.660 24.793
41.111 42.146
20.837 -4.502
10.987 -5.049
39.167 -16.902
22.894 -5.362
29.016 -12.696
41.834 -12.307
46.649 11.009
30.406 35.232
43.571 33.407
33.083 35.238
66.580 23.923
25.398 31.676
37.976 38.499
29.830 33.259
51.994 44.881
54.940 35.812
58.010 4.494
14.120 6.002
21.461 -32.630
37.966 -23.177
44.360 -31.472
22.522 -33.239
53.868 5.130
29.797 -6.657
40.031 -10.419
50.991 -18.128
58.600 -33.369
43.466 -35.260
56.377 -25.479
42.651 -34.465
47.168 -44.178
35.337 -41.689
57.991 -31.475
10.334 -46.917
19.976 -37.956
22.092 -34.190
38.055 -36.822
48.051 -41.993
35.932 -31.547
40.824 -19.457
28.253 -6.426
38.941 22.359
50.774 12.323
39.946 29.808
49.286 28.091
45.059 34.106
54.794 4.553
59.239 34.421
41.939 20.491
30.586 27.459
21.983 -4.556
41.795 -7.020
41.687 9.420
49.554 -23.229
26.516 -42.066
50.906 -33.511
36.690 -17.398
42.544 9.325
53.231 2.152
44.317 1.987
40.986 20.012
35.326 7.739
35.800 22.585
17.936 16.642
38.811 24.541
25.163 22.295
44.848 -2.172
35.051 29.022
39.825 37.174
26.952 31.421
42.656 9.582
37.113 -23.795
30.119 -4.490
29.429 -32.113
35.213 -38.568
28.543 -32.824
15.431 -12.449
32.219 -7.696
41.760 0.497
19.339 17.189
64.342 8.754
51.489 27.622
47.965 -14.373
25.662 15.925
3.240 11.106
24.514 -15.241
50.062 6.105
39.668 16.489
26.970 36.838
30.935 35.438
17.048 34.894
45.605 28.685
51.989 31.786
61.966 -18.949
68.069 -27.181
44.630 -7.072
40.888 -35.248
59.586 -20.522
47.344 -17.096
51.350 -9.350
53.009 -2.309
63.731 -19.471
52.432 -25.248
29.203 -1.907
51.712 27.920
66.083 21.236
37.103 -13.618
47.764 22.190
56.884 35.986
31.302 22.347
49.500 17.221
33.660 20.990
56.336 12.430
38.879 28.072
29.844 35.159
36.644 0.551
43.466 8.816
28.518 12.302
53.915 -13.569
32.295 -12.555
56.231 -28.681
11.891 -25.209
25.821 -37.115
41.100 -17.498
73.212 -3.118
43.857 -15.235
61.620 -27.391
14.272 -24.479
37.195 13.383
52.943 18.532
41.472 25.773
50.825 34.746
59.303 23.856
43.088 13.674
54.182 -27.144
40.617 -27.257
44.039 -4.856
49.261 -17.941
24.654 -28.754
33.321 -37.757
49.433 -30.252
49.856 -34.509
40.253 -39.253
34.661 -37.678
23.390 -35.277
31.761 6.260
28.509 39.207
53.626 32.368
45.030 32.779
63.972 20.579
33.234 -11.195
40.585 9.328
48.447 -8.609
42.584 -25.662
49.294 -35.205
38.224 -28.004
37.041 -46.140
34.517 -35.005
23.563 -16.110
27.678 -47.302
34.666 -18.498
44.390 19.891
60.007 10.422
49.683 27.230
34.640 28.632
36.564 36.800
67.193 6.768
55.204 16.226
43.123 33.410
39.358 19.573
57.605 6.626
47.871 27.262
49.288 -16.833
47.397 -13.279
27.600 -41.018
35.292 -37.516
31.378 -31.720
63.423 -21.467
41.550 -33.228
52.781 6.146
64.940 -13.566
50.505 20.231
27.728 -4.456
19.086 2.163
18.506 25.860
16.060 32.206
37.074 10.058
61.880 -10.645
48.271 17.418
42.208 18.897
22.795 10.125
25.814 21.018
32.905 6.104
39.278 31.962
54.916 21.689
52.367 20.029
66.767 6.968
36.247 0.438
51.197 12.768
51.628 25.541
42.725 25.278
38.760 40.582
41.414 19.857
64.689 17.687
58.627 17.204
56.612 19.130
70.065 22.022
46.298 -23.164
44.766 -34.176
41.455 -32.819
24.377 -30.253
24.401 -6.092
50.491 -16.472
44.520 -22.862
42.620 -32.830
31.078 -26.164
16.440 -26.705
49.056 11.726
3.169 38.172
20.609 41.878
14.705 31.346
34.892 28.838
42.155 5.013
21.918 23.127
4.149 33.304
18.320 38.347
38.534 43.094
21.785 34.765
60.846 27.447
44.682 6.196
35.584 38.090
32.653 40.177
39.750 42.554
18.222 37.733
30.230 30.177
45.260 12.845
54.160 21.484
47.923 21.598
31.152 31.893
29.099 39.398
57.915 17.645
71.287 -6.452
37.153 37.970
34.750 38.246
37.235 29.130
18.554 29.927
13.054 10.878
23.831 38.116
41.431 31.211
45.716 -11.852
44.949 -38.102
65.341 -17.865
20.878 -32.940
36.834 -2.871
58.138 23.682
52.726 11.132
54.199 -17.432
42.559 -19.030
50.428 3.161
49.767 12.019
39.859 -37.080
42.639 -39.700
41.387 -35.170
43.508 -22.627
69.623 -16.255
65.897 18.404
34.650 31.779
47.516 23.491
67.273 20.336
65.304 10.559
55.354 33.680
32.783 32.023
26.928 4.394
53.148 -15.453
68.262 -14.895
45.300 9.038
59.243 15.241
43.386 -32.752
49.558 -35.877
32.314 -34.854
34.076 -22.972
38.784 13.290
62.462 2.344
66.338 17.357
54.483 35.067
43.526 33.592
56.430 36.923
47.487 19.452
40.743 21.380
39.067 16.809
32.833 -29.849
57.249 -26.383
34.194 -39.607
24.556 -36.330
22.821 -41.152
33.183 3.335
38.707 -16.489
38.555 -26.908
30.505 -21.171
50.383 -24.538
45.678 -30.317
31.520 -38.190
37.933 -23.201
44.336 -26.595
47.625 -26.476
58.697 -30.383
25.884 -19.588
34.195 -11.597
34.211 15.894
47.721 7.330
52.739 -6.252
64.066 -1.145
30.814 43.352
54.771 34.769
36.863 34.536
54.584 27.283
61.957 24.863
28.164 14.234
48.963 23.138
44.345 4.286
34.887 -37.522
35.235 -34.909
31.010 -19.127
63.452 -10.169
43.799 -20.445
43.836 -25.788
72.921 -2.996
36.370 0.813
45.883 20.715
71.377 4.639
58.639 33.817
35.295 19.823
53.905 2.559
58.176 23.709
43.994 24.872
22.291 17.258
59.437 -1.456
37.437 -34.063
25.379 -11.386
40.351 25.684
13.206 29.026
5.262 2.885
44.487 -24.979
58.245 -9.438
33.166 -8.337
43.730 -29.015
29.745 -47.788
12.624 -24.478
27.669 -29.794
49.665 -0.123
29.270 27.673
46.705 -20.846
27.740 11.088
19.430 39.985
35.182 24.771
42.851 43.821
54.703 24.021
31.885 34.595
36.811 45.981
53.309 8.088
57.317 0.438
62.041 18.699
45.958 28.463
54.275 27.104
72.772 7.307
49.971 -23.493
23.011 -6.571
31.376 -13.717
65.199 -4.711
46.932 -6.449
28.429 -20.498
49.590 -28.424
28.503 -29.598
33.724 -28.735
51.106 -11.531
61.595 -30.312
54.112 -21.541
45.033 -38.145
46.772 -29.887
45.788 -37.312
9.410 -19.307
56.770 -16.742
32.141 -36.822
38.647 -18.710
44.772 -39.915
43.918 -30.589
45.095 -48.763
53.987 -43.902
25.639 -50.129
30.055 0.652
40.561 -13.036
43.461 -2.960
43.296 17.527
34.565 38.635
71.279 17.395
64.105 30.684
24.395 14.424
33.295 -19.547
38.669 2.864
40.866 -24.921
60.893 25.384
50.573 33.994
43.751 24.371
53.929 39.312
50.117 34.086
47.308 -23.100
45.441 13.560
45.539 -9.488
24.798 -35.332
48.789 -13.529
42.160 2.942
45.872 -2.928
54.858 -22.041
28.638 -26.524
47.294 7.403
46.105 -18.907
46.712 -17.092
33.151 -32.910
40.909 -0.272
19.654 -16.227
45.853 -20.491
36.198 -34.102
39.537 -36.123
53.242 -29.392
55.453 -29.471
63.444 -24.862
27.677 -31.219
43.612 -25.562
34.845 -39.028
22.279 -29.111
20.472 -28.791
64.518 6.093
34.091 13.523
40.009 27.435
34.109 34.448
36.824 34.675
46.257 29.051
57.717 -9.811
58.308 5.872
26.956 35.418
30.450 -2.155
44.856 6.686
41.344 2.276
54.700 -22.030
72.061 -1.045
66.208 -15.144
28.987 20.806
53.121 21.690
62.173 23.058
68.051 16.907
58.255 -32.312
34.051 -21.598
39.213 -23.238
56.767 -33.967
44.357 -29.582
54.140 -0.589
28.130 -11.098
27.131 -26.453
54.460 -31.265
50.521 -33.847
14.636 -34.863
25.617 -36.606
41.747 -38.767
27.935 -39.226
30.345 -32.203
44.205 -32.367
48.508 -19.667
73.630 7.011
26.467 -7.097
37.304 -31.750
54.340 -18.548
52.619 -9.220
58.919 -21.210
55.299 -34.425
22.501 1.434
69.167 -16.443
57.864 -8.265
41.223 -30.354
56.466 -16.943
55.771 -31.442
36.243 -26.298
20.763 -38.408
41.132 -21.039
28.138 -34.249
62.363 0.696
53.368 -29.576
44.325 -30.029
37.362 -5.092
37.649 -10.431
37.932 4.077
44.908 40.552
46.649 27.206
56.094 20.587
57.296 38.211
31.654 28.625
56.414 26.516
43.792 21.276
46.187 6.258
20.099 28.808
43.604 27.473
39.987 33.895
48.821 -4.688
24.193 24.294
35.178 31.378
31.730 35.183
34.447 17.806
62.245 -8.602
27.784 -30.373
8.604 -14.009
42.890 -18.501
48.087 -32.423
21.518 -35.134
20.233 -22.918
32.534 -29.087
39.581 -8.086
19.547 -15.887
53.923 -6.330
57.061 -31.761
54.234 -15.844
60.718 21.622
41.673 30.511
10.843 19.236
45.171 -12.475
58.398 -21.532
31.137 -15.191
32.746 19.410
48.760 -22.536
66.238 -13.397
36.940 -43.757
38.347 -16.465
54.889 -18.163
42.814 -0.313
60.855 -19.398
46.741 -34.104
58.867 -18.319
39.706 -17.131
14.655 -21.837
50.259 -32.543
69.478 -15.885
64.531 5.476
31.749 33.349
43.435 27.955
35.370 25.219
68.318 12.698
35.834 46.548
62.679 21.154
56.651 -21.746
76.039 -2.878
55.354 -26.580
37.827 -34.549
46.088 -33.700
41.353 -36.289
38.381 -1.229
39.981 -14.452
53.546 -30.905
67.911 -15.157
31.401 14.171
37.785 -1.011
11.025 -22.914
30.161 -38.899
28.949 -18.871
35.629 -14.206
59.738 2.203
62.230 -7.940
58.285 -21.231
23.525 -33.400
54.822 -0.363
63.868 -23.850
26.213 -34.804
14.896 -32.265
4.081 -32.834
33.381 -44.645
32.243 -29.660
36.706 -42.602
38.868 -39.668
38.339 -43.568
58.472 -21.124
46.817 -14.831
40.142 -20.856
44.101 -16.606
47.234 -22.705
48.653 -22.095
49.763 -28.362
31.420 -29.675
25.197 -16.703
53.530 -28.624
54.065 -15.384
37.328 -18.089
25.829 -45.652
41.573 -42.390
29.103 -31.372
35.643 -10.341
40.507 -31.003
50.034 -30.124
63.606 -10.682
38.357 -21.513
37.428 -14.699
47.874 -11.406
27.094 -39.479
57.497 -12.490
41.336 -1.645
36.120 38.455
50.031 10.369
22.895 29.252
28.463 32.520
25.217 35.637
17.853 28.244
22.148 38.041
30.609 42.811
38.196 14.541
33.377 -19.945
50.567 -30.597
46.969 5.606
50.156 -7.259
54.566 15.433
35.074 29.284
41.097 9.652
38.041 -2.152
53.884 -26.867
54.980 7.307
27.301 2.025
12.206 9.604
30.283 45.362
20.056 32.884
23.510 25.925
61.787 34.173
18.874 39.929
51.241 31.521
62.697 -9.540
46.513 -26.456
46.059 -21.986
35.964 -23.682
35.223 -38.555
45.803 -13.945
17.104 22.613
54.007 7.412
26.598 10.628
49.728 27.864
40.955 30.970
25.713 -11.536
27.795 -13.561
30.089 9.528
28.751 -23.926
41.599 -26.706
28.899 -30.075
27.003 -32.987
24.114 -37.541
39.209 -29.775
46.859 -30.006
43.691 -34.603
45.135 -29.092
33.787 -24.674
52.231 -28.184
29.202 -31.028
42.374 -34.939
31.096 -39.456
28.919 -31.881
66.094 -20.456
36.223 -32.563
36.343 -17.755
11.792 31.849
12.297 38.723
11.204 29.180
51.046 1.131
5.455 -2.413
62.976 -21.734
70.818 -14.594
10.841 -30.069
32.294 -30.558
39.030 -26.337
7.198 -17.364
34.300 -3.460
47.942 -7.030
29.500 -13.075
30.733 -27.727
32.150 -34.969
12.475 -27.769
25.290 -42.324
42.368 7.938
33.804 35.361
54.839 12.065
20.329 22.917
19.320 32.558
27.465 32.109
36.234 34.542
30.034 39.638
40.617 0.627
23.712 23.845
50.028 13.450
61.222 30.360
44.167 -8.563
33.050 8.571
39.984 -23.004
52.152 -9.990
64.111 -0.863
38.587 -29.220
74.011 2.653
35.304 35.954
27.972 37.615
32.202 42.594
36.874 -1.496
43.543 12.373
59.056 6.582
71.770 -0.120
52.062 1.976
45.776 -19.925
31.559 8.014
46.676 1.702
19.862 14.218
21.805 22.558
22.577 31.167
62.447 -2.567
39.071 -24.036
48.811 -17.043
29.898 34.164
50.904 29.369
38.144 25.720
26.114 43.034
23.796 25.808
17.416 27.554
42.981 1.712
31.872 4.927
37.074 30.375
24.461 31.196
34.710 41.513
26.680 27.856
16.785 9.264
34.547 30.705
72.679 15.984
53.379 -35.783
61.837 -10.087
57.281 5.034
57.169 20.664
41.710 26.375
35.629 4.668
34.451 -25.368
68.922 -13.179
34.069 -30.996
64.434 -13.086
62.358 -8.809
36.275 -10.092
38.967 -10.954
52.104 -20.978
53.363 -6.523
46.853 -1.087
47.015 -16.114
56.457 -19.440
16.617 -30.394
43.954 -23.268
60.573 -14.270
28.060 -27.606
32.769 -2.257
39.926 -0.734
63.916 15.418
53.008 -1.681
54.113 -26.453
45.236 -25.465
40.808 -27.451
65.262 -19.670
48.884 -36.982
49.508 -33.637
65.565 -15.092
37.455 -10.243
49.557 -17.819
27.069 -18.071
41.058 13.670
50.171 14.696
43.098 27.171
11.364 22.997
18.820 -17.280
30.364 -20.327
31.134 9.071
16.534 8.025
16.947 -18.245
12.087 -25.799
18.392 -4.894
51.922 -1.412
39.976 26.353
45.637 -2.724
42.988 -22.145
33.371 9.687
41.300 12.006
26.193 -3.924
24.088 -8.556
41.309 -17.115
57.742 -20.815
57.499 1.572
51.618 2.717
14.213 -2.191
25.569 -12.685
43.663 3.940
42.191 15.179
25.218 -8.330
6.906 -25.967
38.752 -39.117
46.124 -39.904
34.564 -27.862
31.618 -31.905
41.792 -44.034
9.271 -31.390
28.733 -32.408
32.751 2.882
47.548 1.946
28.147 -29.123
44.176 12.794
35.841 14.321
45.098 4.098
54.994 33.384
35.900 -30.708
40.249 -28.709
27.679 -29.022
36.236 -37.621
53.455 -10.489
40.459 -33.173
28.309 -25.559
55.912 -24.978
57.048 -10.749
41.420 8.725
16.891 -1.157
33.156 -15.215
45.286 -15.954
53.078 -15.739
28.219 -13.511
45.233 15.274
71.539 0.088
60.437 16.025
74.080 -5.084
64.405 -16.347
56.402 -12.161
50.680 -19.890
40.228 10.619
53.633 21.990
10.959 32.780
47.901 26.295
22.281 10.164
47.807 -18.725
44.750 -0.034
28.976 -4.135
58.495 9.247
41.554 28.789
21.577 -5.556
42.423 -19.098
48.817 -31.406
51.115 -28.527
35.634 1.826
22.064 -26.932
50.818 -4.226
42.191 11.272
31.527 34.872
31.303 35.033
12.963 25.932
-2.521 33.817
45.732 33.837
28.705 25.159
50.624 -7.165
39.673 32.602
42.782 6.806
28.343 -29.538
27.822 -38.412
42.427 -31.650
29.546 -28.096
30.684 8.474
39.567 46.543
18.287 38.412
32.274 24.437
46.569 8.089
40.224 -27.513
29.566 -35.577
51.667 -32.177
31.175 -31.594
41.177 -21.538
7.483 -39.173
34.520 -26.518
39.843 -16.559
11.401 -10.289
49.305 -27.994
34.635 28.593
73.351 5.360
39.534 -29.044
16.298 -30.588
34.428 -29.157
17.122 -33.942
29.009 -21.999
37.587 -36.508
48.456 -11.170
57.710 -3.797
65.500 5.428
30.865 -9.083
69.190 -11.788
58.972 19.251
65.833 18.532
39.232 12.366
51.775 24.984
45.048 39.787
63.975 22.160
21.605 32.229
40.159 22.008
39.682 -6.642
52.060 29.340
41.805 39.476
34.772 35.333
32.415 40.970
28.536 -6.351
25.227 -42.508
29.316 -31.993
43.742 -44.313
72.657 -10.431
44.940 -30.440
37.597 -34.462
46.660 -12.529
60.797 7.896
69.488 -9.083
55.283 13.260
38.811 24.611
40.136 -3.171
32.673 -15.721
52.791 6.783
68.511 6.001
43.508 -43.008
35.553 -36.709
29.402 3.314
42.559 11.980
62.358 -1.456
72.835 4.664
64.009 -5.220
50.773 14.026
52.339 6.538
65.990 -26.383
48.322 -2.071
40.329 -1.576
38.053 15.397
15.083 21.836
18.859 37.900
25.733 25.590
10.891 23.723
29.113 22.440
24.925 26.497
50.188 36.035
28.421 12.237
41.714 14.425
38.143 13.598
33.366 36.596
27.029 21.796
54.531 -2.598
63.438 18.091
45.550 33.427
74.142 0.852
41.315 -19.928
53.603 -11.661
28.425 33.474
59.185 9.470
73.401 -0.842
36.394 23.657
11.416 28.447
32.962 33.181
33.068 23.277
16.926 3.829
58.548 -10.430
36.622 21.657
59.163 0.457
51.429 23.125
26.076 33.991
19.374 41.223
28.954 31.399
26.676 52.540
47.329 27.436
26.319 31.496
38.587 32.674
41.191 26.119
52.006 31.476
39.630 28.332
70.680 0.567
46.294 29.099
37.883 39.435
30.018 39.341
69.865 -6.023
62.685 23.128
62.412 -14.689
27.910 -33.648
26.179 -41.263
27.534 -40.577
27.702 -30.433
40.938 -25.794
19.780 -9.073
37.732 11.160
33.777 2.892
43.799 -10.944
20.236 -40.562
30.088 -36.589
31.548 -21.863
62.015 -21.742
42.658 -37.172
43.034 -35.500
3.895 -26.769
35.349 -23.637
43.946 -18.142
47.755 -31.126
61.330 -18.464
53.136 -26.560
22.724 -26.712
25.297 13.398
17.413 25.424
47.891 20.053
27.910 35.297
60.105 15.412
39.397 37.699
42.774 4.175
52.892 5.355
38.987 3.869
68.391 16.485
34.695 12.609
46.046 13.661
27.827 3.950
43.944 21.962
56.313 18.483
61.040 18.070
49.510 -6.786
36.194 -17.898
35.440 30.404
29.768 38.898
47.710 14.993
36.419 -10.409
66.518 -2.589
44.520 -15.296
33.750 -42.221
40.779 -2.296
25.208 -25.789
26.255 -15.771
26.601 -2.957
18.504 -28.073
36.953 -33.937
38.950 -35.584
63.021 -7.751
54.482 -3.575
36.454 -12.625
50.813 -10.954
38.759 9.057
40.211 -23.226
36.713 -2.743
53.635 5.910
38.335 -21.299
48.298 -15.293
48.507 -35.720
58.380 -25.725
52.909 -27.133
45.514 -23.792
47.587 -29.351
8.401 -34.137
43.739 -42.752
61.592 12.935
30.737 -18.105
29.702 -28.180
55.740 -8.409
62.078 -18.463
44.666 -19.914
48.085 18.630
40.465 1.521
53.272 -22.648
52.942 -28.436
62.846 -20.827
47.071 -24.864
34.751 -25.891
48.640 -27.461
58.611 -17.427
64.561 -28.592
45.926 -26.734
43.754 -23.386
49.670 -7.972
62.759 -25.921
68.691 -11.144
49.504 7.840
46.588 29.524
32.594 23.945
50.064 2.868
19.572 8.975
5.096 -2.518
59.473 23.068
66.958 -2.691
47.221 26.650
38.533 24.732
21.491 18.477
59.855 -28.060
36.085 -35.082
43.844 0.660
39.528 -12.858
12.175 -6.543
12.242 -28.464
31.336 -40.778
7.488 -23.451
23.444 -35.048
35.479 -40.305
48.339 -34.237
59.649 -17.934
48.389 -16.379
64.310 3.133
46.194 -16.435
34.283 36.106
35.979 34.487
20.133 30.941
44.436 30.593
36.108 34.861
37.027 26.938
43.032 17.147
53.845 26.342
16.209 16.150
38.452 5.065
50.229 -11.322
25.623 -33.265
45.701 4.734
57.067 -9.740
45.674 -30.589
56.182 -24.971
48.082 -24.575
27.410 -11.527
32.455 9.187
29.322 37.364
35.087 -3.684
60.681 14.880
47.412 13.910
46.218 -32.413
28.917 -35.886
31.429 -25.719
39.018 6.258
35.752 9.108
45.374 5.184
46.069 13.771
32.155 -1.775
29.104 -4.019
38.108 13.930
63.647 -9.633
11.563 -12.227
49.875 -31.888
26.402 -27.043
45.631 -22.458
30.883 17.391
63.121 25.435
74.643 7.987
45.896 -14.808
36.922 13.516
35.113 -5.717
65.027 -16.448
42.623 13.419
59.095 29.544
40.603 37.101
58.087 16.360
52.794 1.712
48.899 -20.341
67.340 -2.759
24.666 35.419
55.456 29.241
35.990 21.701
53.737 30.560
51.415 4.146
45.611 -18.019
22.423 -24.521
46.326 -13.430
48.099 -9.454
27.190 12.485
34.209 -4.217
45.852 24.058
52.174 32.152
40.432 28.373
27.944 30.641
38.886 14.225
30.046 42.212
26.363 3.323
43.462 30.183
26.926 26.471
40.464 34.085
53.337 1.283
17.551 27.295
47.115 22.818
50.290 9.766
53.857 -4.753
57.860 18.858
65.948 -21.111
40.837 -41.257
44.885 -24.898
24.670 -33.414
50.082 21.657
38.975 37.852
25.710 37.612
46.415 -16.996
61.051 -15.734
39.076 9.772
49.157 -13.132
43.065 27.410
24.749 10.492
43.678 -12.864
15.472 -32.811
39.605 -35.388
47.143 -20.226
41.871 -5.145
56.401 -2.422
34.589 -21.283
29.470 -25.444
47.199 -23.246
33.019 -29.098
46.984 -36.922
40.158 -33.303
31.303 -13.823
51.635 20.937
31.560 -8.379
28.721 -12.972
20.734 -9.914
21.201 -34.278
21.686 -16.824
35.311 -36.820
29.794 -42.218
25.900 -27.291
25.268 -31.226
56.685 -17.576
59.807 -22.009
54.637 -5.626
10.895 -24.667
11.210 15.138
32.481 24.864
47.146 12.023
56.962 18.140
55.589 -0.034
61.372 -23.772
32.115 -37.004
47.646 -30.675
33.607 -39.009
45.146 -34.676
52.941 -28.937
29.671 -30.174
29.647 -41.265
34.593 -33.864
63.471 -20.781
33.296 -9.297
48.176 -30.296
46.061 -26.779
19.727 -7.748
33.054 13.558
37.079 -17.722
68.325 8.476
63.128 -8.419
57.053 2.173
58.341 -11.800
39.598 2.039
25.181 -37.215
48.642 -14.095
43.426 -36.353
30.054 -31.155
47.476 -30.100
56.442 -13.972
57.108 -22.150
58.046 -26.012
45.860 -36.512
47.281 -31.594
40.177 -24.924
13.463 -13.113
40.232 -25.023
47.145 -14.593
42.263 -14.814
44.031 -0.074
29.347 36.126
57.757 7.878
40.554 32.011
25.700 43.662
36.929 45.865
39.817 23.501
34.917 23.810
41.599 -29.194
58.092 9.111
62.362 -0.721
30.412 0.105
22.549 -5.894
42.411 7.024
66.671 3.723
54.976 7.602
30.110 26.520
19.285 37.780
38.372 39.273
34.949 23.413
61.996 19.130
31.757 16.031
40.554 26.286
25.973 30.033
31.612 37.502
30.463 38.006
55.946 10.049
68.444 -13.592
49.108 -29.718
63.251 -16.900
38.967 -42.250
43.881 -19.728
48.871 -22.372
38.211 -33.571
28.311 -41.330
43.499 -34.785
26.638 -29.684
65.738 -12.396
70.211 6.674
51.987 -15.839
65.782 -31.825
43.802 -29.817
52.023 9.889
41.411 1.463
56.460 22.411
21.596 -11.642
49.729 12.204
61.957 -10.213
51.417 -16.215
37.498 -39.908
12.930 -27.607
65.688 -7.747
51.470 -27.530
57.411 -7.533
48.104 -2.892
46.492 1.752
48.386 22.368
49.592 30.688
62.235 -0.767
58.574 -16.923
71.861 -1.629
25.467 19.707
65.606 6.648
34.189 -6.351
43.234 18.918
41.604 9.971
35.141 -16.458
31.816 -21.211
43.745 -25.150
43.367 -28.022
48.517 -25.357
70.341 -23.448
68.224 -5.691
27.330 9.535
35.063 36.258
43.208 37.888
52.833 4.752
54.304 20.784
65.732 14.987
62.478 25.491
32.757 34.244
42.816 -1.549
13.334 -29.040
31.152 -39.751
40.566 -39.362
46.672 -37.580
25.087 -32.366
19.608 -25.944
46.378 3.919
61.416 36.477
41.471 16.893
40.961 3.517
63.307 15.369
56.040 18.752
42.585 -24.839
47.543 -8.959
64.023 -9.956
26.930 -36.588
34.064 -26.909
63.753 -19.061
54.418 2.067
48.868 7.479
40.968 -1.083
42.815 -16.827
51.748 -16.819
54.454 -19.542
54.061 -32.164
25.903 21.479
42.242 39.905
37.702 35.921
41.093 17.102
38.993 -29.386
25.004 -25.597
28.937 -16.615
48.638 -28.437
18.821 -11.193
51.057 -13.276
64.071 -6.901
39.114 -39.986
60.034 -25.998
44.000 18.408
18.666 30.244
40.984 2.705
63.230 25.424
34.706 34.300
41.063 9.302
36.335 -8.134
13.515 11.930
44.166 20.986
54.463 6.046
13.815 -19.015
23.476 -42.019
35.342 -3.885
41.314 26.948
56.987 26.189
43.919 23.559
57.942 18.816
65.820 13.701
50.190 27.465
47.793 28.600
43.139 26.014
11.373 26.177
24.582 21.286
44.990 11.056
49.382 9.211
66.226 -16.945
45.601 -34.016
41.623 -14.883
36.050 -13.782
47.722 -43.351
22.159 -21.007
54.341 -20.751
51.980 -8.907
16.246 28.601
68.532 -7.992
49.791 -6.786
30.499 -7.456
38.588 -20.666
51.966 -29.196
47.118 -11.440
35.618 0.369
44.615 -4.406
26.471 23.380
26.774 0.631
49.375 -33.086
8.946 -25.902
42.464 19.042
55.596 -23.019
67.654 11.437
62.860 25.454
60.503 6.253
50.309 11.096
18.744 -1.470
70.476 6.876
64.327 -15.556
62.732 -18.100
28.287 5.768
34.050 -23.640
55.986 7.058
51.555 -9.641
37.918 -32.998
53.828 9.222
51.569 3.466
44.884 -34.097
51.601 -22.460
39.686 -34.290
49.109 -24.516
57.872 -23.410
45.816 -28.361
51.309 -35.427
51.543 -9.772
51.910 -12.877
33.625 -17.307
14.895 -8.399
10.820 4.476
16.891 -21.093
16.598 13.900
50.010 31.049
41.221 33.984
16.908 29.018
32.980 36.806
49.705 14.775
52.322 -7.987
29.084 5.104
33.026 -19.586
33.865 10.222
52.768 -11.978
31.061 -17.140
33.575 21.186
48.870 21.944
51.121 11.935
6.032 14.077
19.942 31.858
50.557 22.797
27.087 38.026
33.192 41.786
47.740 21.736
32.253 18.506
43.905 32.197
17.222 27.437
49.386 4.348
60.666 -15.172
20.786 -11.731
25.429 9.000
29.754 13.942
35.215 34.862
66.799 10.170
17.287 0.055
38.762 -14.486
9.999 -9.713
31.393 -16.719
19.392 -36.279
36.298 -28.271
39.773 18.850
37.531 -10.210
63.996 -9.014
34.089 -22.484
60.569 0.501
39.366 -41.060
42.492 -38.838
31.176 -25.125
23.457 -18.102
26.960 11.421
32.483 23.718
32.799 36.063
37.246 39.983
36.169 4.426
28.860 7.460
51.874 23.493
52.264 13.028
64.293 -7.057
59.423 -10.661
59.187 -17.625
62.956 -2.262
51.148 -31.772
53.110 -22.743
40.884 4.027
52.100 22.633
46.370 -0.144
28.563 13.419
39.501 5.473
22.664 11.509
53.963 -16.505
57.401 -21.705
56.258 -24.448
34.888 -40.046
8.386 -21.228
21.984 -43.093
11.309 -33.726
26.438 -29.059
68.800 -19.779
50.835 -21.310
50.848 -20.947
60.683 -21.238
59.278 -26.866
51.354 -26.015
49.712 26.258
51.760 13.938
25.378 36.992
16.616 24.182
34.240 9.390
34.810 38.385
39.950 34.683
46.893 23.085
47.120 36.835
36.152 39.642
30.211 37.603
50.939 36.868
30.912 22.930
34.429 40.766
11.888 16.043
27.763 31.339
13.588 11.481
35.202 6.730
57.943 20.809
63.550 6.208
72.547 4.612
40.908 39.610
36.131 31.344
23.224 28.489
8.853 29.803
36.707 36.006
19.865 26.346
23.299 26.240
46.594 23.761
43.859 10.604
26.323 29.548
50.723 -16.793
66.533 7.854
45.842 22.629
47.668 27.093
59.719 -11.949
64.411 -7.117
19.284 -20.456
37.236 0.124
41.207 17.024
42.712 11.978
54.738 -22.656
56.722 20.904
30.041 26.682
27.512 -1.482
24.670 5.291
52.627 -0.075
35.921 9.624
51.905 -29.055
66.832 -16.178
51.312 -21.624
40.905 -31.208
13.718 -24.895
41.131 -34.349
30.462 -12.173
60.863 -20.932
60.611 25.060
49.742 30.560
47.933 30.709
41.021 8.514
44.877 22.136
55.273 15.804
32.170 3.090
49.598 6.214
54.055 19.236
49.388 27.515
17.241 31.324
38.766 39.971
31.147 -6.768
45.957 -5.783
50.682 -15.498
13.300 -15.753
43.559 -31.150
64.052 -3.691
65.161 -6.847
60.528 -23.771
31.653 -18.256
22.921 -23.502
48.463 -33.072
41.081 4.844
46.926 44.962
52.091 32.067
44.187 13.976
36.507 -11.652
13.741 -35.145
22.563 -11.568
29.565 11.694
27.169 -5.619
36.572 -42.909
34.773 -37.644
53.776 -28.055
45.606 -36.122
66.454 -7.688
43.674 -10.335
30.901 -27.226
48.190 -1.417
73.934 8.598
65.264 -12.944
48.424 -40.495
27.765 -38.913
23.411 -31.214
69.094 -7.240
48.756 -31.151
25.295 -41.617
56.226 -28.282
36.016 -37.303
36.223 -33.017
24.252 20.285
44.550 26.807
42.537 33.912
40.592 47.372
26.460 33.657
20.319 22.560
23.839 19.533
18.281 14.004
38.713 17.671
33.371 14.197
42.416 35.463
40.269 30.688
39.070 1.908
46.351 32.592
46.575 21.825
20.311 -2.871
36.724 -19.207
40.225 -16.644
32.459 -39.520
35.767 -39.434
53.014 -28.896
23.111 -35.017
38.701 -37.978
43.773 -42.842
42.330 -40.727
47.982 -29.235
6.051 -29.495
19.488 -15.356
31.602 -37.718
35.163 -29.803
11.783 -13.182
53.568 38.977
51.158 27.051
31.878 -15.821
46.809 -2.383
58.113 -21.514
23.334 17.750
47.489 -31.519
42.380 -20.725
50.304 0.209
42.378 -26.689
31.426 -22.903
41.046 -24.095
21.090 -21.423
48.124 -6.973
45.204 -23.560
66.910 -5.045
57.927 8.638
31.633 29.219
37.835 -23.106
55.792 -4.762
30.766 39.818
25.234 32.599
45.970 -20.766
27.605 -16.536
22.315 -23.033
28.702 -32.075
46.405 -32.985
50.901 -19.534
30.757 5.392
49.154 -3.087
46.558 -2.670
46.030 -4.183
39.870 -14.859
25.790 -17.554
16.812 2.377
47.319 -10.544
31.858 -27.251
30.205 -35.121
51.557 -30.884
15.804 -24.108
29.413 -41.292
44.999 -21.835
56.652 -16.300
40.008 -34.624
25.602 -31.694
30.216 -35.145
27.921 -40.000
57.360 -16.186
37.706 -34.305
48.458 -32.113
21.092 -32.799
26.941 -42.148
38.971 -22.370
19.466 15.006
62.722 -20.731
28.199 -32.364
22.506 -31.891
43.504 19.758
68.397 -18.450
39.439 -21.309
48.152 -16.189
64.190 -17.426
39.045 11.859
54.861 32.643
63.668 21.776
62.398 28.397
19.970 24.843
40.068 34.704
27.597 34.221
27.596 33.199
57.184 -19.574
48.784 -19.759
47.474 27.956
47.211 33.850
50.792 20.374
39.916 28.282
45.789 -12.528
30.337 12.802
38.866 -22.931
53.091 -39.616
61.325 1.929
42.755 -24.153
44.401 -35.236
24.599 -27.541
5.835 -0.467
42.791 -36.554
51.854 -23.622
41.240 -34.525
59.726 8.536
19.769 -13.545
39.025 -10.402
59.526 -29.970
57.241 -31.273
54.460 -3.690
40.656 5.173
37.007 21.679
30.139 27.915
38.363 43.412
29.998 30.337
33.171 0.627
41.416 36.388
64.581 21.724
53.498 3.610
33.118 35.958
47.052 31.724
69.183 -14.877
46.772 -21.737
33.703 -34.756
39.220 -40.110
39.246 -41.366
28.375 -9.828
35.247 6.320
24.355 -32.522
42.897 25.478
48.376 13.043
52.194 -7.380
33.023 -16.428
57.845 6.927
17.404 39.704
57.691 27.626
53.490 -0.320
61.899 -25.441
48.306 -8.905
37.433 34.011
29.194 32.556
39.873 32.681
50.318 31.079
49.448 31.057
58.895 29.220
49.568 2.629
70.995 -6.438
32.490 15.709
23.399 37.428
3.732 39.238
5.758 36.141
39.644 32.563
47.094 21.481
51.042 11.981
36.812 45.523
39.665 40.447
23.561 38.365
60.669 1.788
57.385 0.018
50.267 2.671
33.509 19.480
53.764 29.439
72.689 21.181
37.541 9.604
47.227 10.315
54.374 -20.347
33.808 -19.366
28.702 -12.373
27.525 -35.579
66.476 12.246
53.019 10.786
27.118 -2.661
53.611 12.647
62.169 29.094
42.496 29.128
38.071 28.213
61.003 26.489
48.740 30.833
33.914 30.438
36.446 20.430
32.043 -10.571
62.455 15.707
25.232 12.629
49.799 2.025
24.754 -28.660
54.128 7.279
68.122 7.768
40.578 -4.709
49.429 -16.979
53.498 15.805
38.740 38.006
49.851 20.093
29.583 2.876
53.477 -19.221
34.539 -27.181
35.084 -3.588
29.115 -38.209
28.190 -26.866
70.062 -11.854
23.607 26.977
57.826 22.469
53.278 40.985
68.507 -1.635
23.007 38.820
23.616 24.631
57.749 29.330
46.070 8.420
50.280 37.244
52.800 19.736
33.234 14.411
7.666 -29.852
65.309 -12.067
32.056 6.491
46.197 -1.372
31.293 -34.371
42.720 -31.275
40.164 -16.717
26.383 -36.068
40.903 -26.715
37.584 -2.068
33.902 -13.218
42.309 -1.154
38.491 -33.450
29.817 -33.792
17.524 -22.561
23.868 -2.569
37.355 -40.181
48.115 -24.063
21.650 6.628
40.043 -3.411
35.398 -26.696
29.567 -22.207
18.997 -12.576
36.485 -5.349
28.462 35.291
15.219 40.228
52.301 12.956
60.937 30.866
50.086 -28.092
50.268 -17.750
36.938 5.627
34.086 -41.544
40.987 -31.434
43.869 -29.562
24.676 -22.734
30.473 -10.034
17.996 -5.104
20.987 13.669
32.863 26.637
10.445 14.665
16.765 41.322
33.885 22.889
11.155 27.729
20.810 19.074
31.339 24.778
44.055 -30.992
39.835 -26.207
62.267 -24.248
23.746 -21.828
27.342 -8.087
30.106 25.351
32.580 18.226
56.547 -13.959
40.881 -6.705
53.132 -20.042
66.323 0.368
34.134 22.943
47.072 -27.538
30.892 -12.789
36.995 -26.606
39.816 -41.162
56.131 -4.155
31.312 21.568
21.798 -20.314
34.566 -22.467
47.591 -28.884
15.909 -19.230
59.729 -14.312
51.889 -26.267
28.850 3.959
45.264 0.160
73.672 -11.004
60.386 2.247
34.923 26.040
24.179 15.051
37.969 25.300
47.600 13.826
19.261 26.104
41.877 43.671
26.900 25.346
29.889 -5.912
20.209 30.448
19.277 22.754
45.945 36.362
53.019 32.847
33.862 20.805
64.577 19.150
49.071 10.316
49.594 -27.006
29.622 -18.427
40.053 -24.222
58.770 8.826
48.457 17.917
54.953 13.032
44.083 27.218
51.275 18.327
54.707 -21.920
54.575 -17.325
13.704 -13.736
56.470 -14.267
36.486 -13.916
22.635 -32.756
55.235 -7.650
56.247 4.775
57.078 22.632
51.857 -9.191
57.068 26.806
34.354 14.836
58.134 13.789
47.646 28.773
41.749 27.858
42.862 13.267
25.894 9.044
33.637 -34.154
23.719 -20.380
49.694 25.298
57.107 11.794
39.696 9.850
48.440 -34.992
24.105 -36.636
32.766 -31.467
52.118 -38.539
66.893 -4.725
58.113 -20.882
71.087 0.033
67.025 5.644
34.354 30.389
45.137 2.888
36.907 21.812
45.893 32.367
61.062 26.029
24.407 -15.053
57.159 -10.759
42.999 6.263
29.913 33.189
53.441 -12.756
66.127 9.771
50.563 5.131
35.348 -11.052
47.892 -23.021
45.220 -27.280
13.568 -31.618
41.017 -11.370
61.608 -20.594
23.349 -18.032
32.997 -30.827
36.412 -33.993
52.774 -40.169
36.228 4.208
30.932 -36.946
39.926 -35.646
47.904 -8.225
63.915 -2.581
44.191 37.343
50.480 29.137
62.286 13.551
62.504 20.034
69.072 13.370
58.262 10.936
64.931 -3.528
41.633 -31.436
30.176 -31.791
11.199 -9.904
59.621 -9.539
42.638 7.678
28.921 4.153
42.983 -38.101
40.918 -27.809
37.864 -32.105
31.806 -40.656
33.755 -30.122
56.315 -30.041
46.688 -38.253
48.875 -34.399
22.566 -29.667
21.546 -30.406
16.792 -20.305
6.932 -20.701
32.722 -29.653
26.960 -3.588
37.969 28.884
44.130 20.826
32.710 30.913
54.036 20.867
61.663 7.877
51.621 3.466
60.279 11.337
32.943 40.238
59.338 17.935
57.524 21.444
54.446 8.146
50.916 -8.011
49.781 -24.061
49.819 -29.879
23.710 -35.404
38.904 -20.204
31.002 -7.948
46.464 -21.685
27.475 -29.917
40.288 -19.462
36.398 23.952
56.548 20.170
27.026 27.223
26.622 30.747
41.462 2.382
66.631 6.690
24.358 -9.603
34.926 -0.404
39.611 -24.514
50.433 -26.169
63.123 -0.271
33.903 -16.989
40.722 -24.417
50.929 19.169
58.016 -0.201
58.405 5.128
39.877 37.226
37.123 32.314
38.033 -19.016
32.337 6.288
47.993 -27.889
58.565 -19.891
34.301 -21.482
32.279 -20.084
32.521 25.777
29.980 25.551
55.426 4.680
44.612 16.575
34.316 11.949
68.925 -4.270
59.653 -2.236
49.924 -23.231
36.225 -22.119
66.845 -9.232
38.489 -37.405
35.609 -35.130
38.015 -28.470
44.232 -31.928
31.942 -36.910
16.241 -23.532
37.675 -40.037
52.957 -5.802
63.920 15.753
41.951 6.219
66.168 14.035
60.065 -20.193
27.492 -37.648
50.425 -12.935
36.297 -11.942
54.170 13.309
52.848 24.796
42.143 31.040
20.820 27.172
51.790 7.787
33.357 -18.737
54.996 -4.299
62.045 -11.664
26.140 -24.240
39.733 -21.879
27.721 -22.640
21.839 -16.815
45.762 -0.446
42.884 8.496
24.887 26.595
24.684 29.774
29.139 38.395
26.655 17.174
39.443 15.312
17.588 7.081
57.161 27.589
33.686 33.576
25.940 19.620
39.498 2.977
45.301 16.617
9.838 23.857
38.910 27.243
47.260 18.229
60.537 -10.749
32.120 -9.388
47.685 1.040
41.221 -33.088
36.659 -36.293
32.851 -18.794
46.390 -16.070
29.622 -24.292
44.834 -36.096
27.083 -42.895
24.441 -41.059
35.699 -41.033
36.056 -29.315
49.809 -23.599
35.811 -31.346
67.181 -20.266
57.542 29.792
50.475 -4.083
66.210 7.289
65.376 3.207
48.458 -6.090
45.135 24.135
58.262 20.427
42.645 -16.822
35.491 -21.459
30.330 -12.223
28.883 -32.131
48.811 4.626
40.213 34.199
21.708 -25.703
49.363 -30.508
67.263 -8.735
39.397 -34.138
64.169 -25.162
38.544 -15.862
33.472 -32.020
56.263 -9.865
34.654 -28.315
60.690 -1.382
16.307 -33.453
36.433 -22.309
22.156 -17.327
31.428 -44.029
45.559 -35.928
53.171 -38.210
30.963 9.328
45.687 3.391
18.431 -0.198
48.030 22.108
16.924 30.071
44.971 26.578
44.875 30.884
23.321 36.104
40.503 24.018
26.617 32.397
46.702 27.370
56.068 26.390
44.634 -3.610
25.509 -1.614
48.141 21.464
46.142 24.189
50.012 9.600
65.687 8.455
40.538 46.859
8.026 21.839
22.705 25.503
39.770 5.040
52.323 -34.917
31.573 -31.150
39.620 -38.477
18.044 -5.066
44.570 -27.695
41.252 -3.507
34.800 -29.884
55.615 -14.455
49.516 -13.208
59.491 9.133
27.611 22.100
28.104 29.326
37.723 33.203
38.555 31.474
17.486 24.549
64.937 0.042
41.929 -26.828
25.500 -10.621
15.857 -8.929
47.062 36.456
36.628 39.122
44.983 34.442
51.643 34.432
52.893 -4.521
45.976 -18.247
47.692 -24.466
43.533 -24.527
53.925 -40.366
50.713 -29.590
30.379 -37.905
56.194 -23.571
74.028 5.426
37.693 -35.395
30.438 -35.749
25.778 -7.116
36.858 -37.643
44.491 -8.501
42.173 15.003
38.178 8.997
42.596 -5.251
63.386 -24.289
74.184 -2.258
21.558 6.043
21.391 -30.635
45.008 -18.838
30.306 -36.710
52.488 -1.757
58.339 -14.990
42.729 0.818
63.938 17.050
65.257 0.713
33.725 8.240
46.169 -30.829
36.305 -25.757
66.897 -16.376
62.864 24.301
50.678 -6.919
24.573 12.444
63.933 20.674
50.378 27.638
39.803 -27.130
30.394 -18.308
29.850 -10.799
24.006 -26.488
46.881 -17.932
35.231 -37.255
30.276 -32.053
45.588 -29.821
6.249 -29.716
29.725 -17.992
32.208 -2.204
42.161 -14.947
27.697 33.070
19.776 19.664
16.051 25.815
28.774 7.843
27.438 20.798
29.821 3.327
44.124 -3.627
55.739 26.803
74.710 8.127
51.791 -8.785
62.261 -6.290
31.119 -9.213
45.721 -19.864
29.049 -9.288
25.583 14.169
12.518 -6.670
31.460 25.260
16.908 -0.759
45.988 4.454
30.039 -19.867
14.561 -29.582
19.540 -36.119
27.714 -37.476
39.036 -4.903
39.137 7.027
38.944 23.542
66.275 1.255
67.493 9.896
53.208 21.804
38.320 35.662
25.613 43.200
35.479 32.254
44.662 -6.579
56.789 -23.478
50.822 -12.420
60.475 17.044
43.147 26.264
28.649 3.498
31.461 15.080
36.739 8.363
17.561 16.709
27.852 16.244
44.371 28.350
52.676 -12.814
58.146 -19.723
51.886 -35.373
20.508 -26.863
26.526 -11.034
28.686 -37.912
38.996 -26.545
49.104 -25.792
49.341 21.619
29.432 28.405
42.036 22.569
45.000 -24.740
52.529 0.330
23.861 -6.026
4.552 -2.192
56.481 -17.546
28.299 -2.333
46.946 3.097
24.036 2.693
40.811 30.943
47.765 37.387
32.562 39.099
50.373 41.825
29.146 39.204
22.112 8.212
16.243 25.523
34.148 21.651
34.838 -5.225
47.675 11.266
38.590 -3.582
17.721 18.275
67.374 -16.568
51.618 17.532
44.669 30.606
44.154 38.714
44.099 23.280
31.750 15.485
50.820 27.480
45.261 5.900
54.278 24.825
30.684 27.096
20.315 18.590
22.786 -16.739
29.436 -38.650
45.985 -22.393
13.901 -30.389
69.363 -12.326
53.000 -25.483
25.083 -39.593
16.594 -17.590
30.258 18.235
45.058 13.052
49.652 31.852
35.510 37.258
44.672 16.605
49.821 20.467
23.461 39.415
17.508 35.719
50.777 16.977
42.115 22.962
21.079 31.281
49.646 31.441
22.580 30.715
39.892 17.734
52.463 6.156
39.098 -20.963
50.599 20.190
58.144 34.113
52.283 12.714
64.297 -12.157
57.523 19.900
53.125 29.978
51.463 21.637
63.451 22.199
27.606 -33.657
50.740 -37.845
38.005 -13.949
28.086 -10.745
31.659 -8.239
33.765 20.272
52.078 25.440
46.044 29.780
35.611 45.591
33.645 42.449
21.579 33.622
54.479 6.344
37.749 -23.295
28.616 -25.836
32.285 -13.904
44.153 -20.102
63.665 -13.699
52.003 6.600
52.799 22.227
66.399 14.374
31.282 28.269
56.506 17.732
47.472 13.074
36.918 39.064
43.080 15.350
35.246 -3.251
61.525 -25.466
44.791 -24.571
43.285 -36.049
46.999 -38.608
31.253 -31.370
22.336 -22.018
64.122 -21.815
22.054 -38.871
35.207 -30.385
35.910 -33.452
9.335 -32.800
15.568 -41.310
36.713 -27.252
37.195 1.386
53.363 5.777
64.479 -8.231
57.633 9.821
27.373 22.312
45.040 31.964
59.669 -19.707
25.471 18.976
38.963 19.909
43.366 32.919
37.669 42.516
56.943 -24.506
32.558 -37.260
32.592 -39.045
50.585 12.646
54.199 7.865
62.938 4.509
43.402 -9.619
42.469 -11.364
42.595 -31.859
12.114 -25.541
59.569 -33.575
50.934 -23.696
36.044 -24.934
35.809 -28.618
34.677 -34.115
30.400 -34.738
17.883 -25.876
26.287 -28.949
25.034 -23.736
43.889 -32.772
35.570 -35.557
51.866 -36.251
17.108 -35.783
62.196 -26.288
23.931 -9.628
15.991 -14.498
48.593 -1.589
29.045 40.464
43.586 29.385
17.659 36.578
26.709 28.031
15.208 41.008
41.284 29.624
49.064 35.042
38.265 31.675
43.972 32.437
40.678 -18.381
25.158 -5.984
16.634 -25.093
24.058 -37.740
31.366 -41.260
26.831 -31.432
5.848 -0.704
41.428 -22.152
55.121 -20.435
24.810 -43.471
24.869 -34.004
10.410 -4.263
10.069 6.606
9.589 21.600
20.991 11.275
53.837 -31.532
51.182 -5.216
69.700 7.038
56.760 -4.081
35.342 16.788
61.826 9.897
64.014 23.626
41.098 20.320
56.675 35.883
38.002 24.307
21.619 26.223
45.328 2.384
33.317 8.692
47.159 34.534
27.921 22.773
4.532 -10.520
35.278 -19.949
58.080 -18.202
62.999 -11.529
48.663 29.012
66.967 31.070
18.291 27.028
25.639 26.462
30.734 40.274
23.232 33.114
25.260 27.490
50.639 32.049
32.470 34.326
30.169 -15.352
60.639 9.982
45.107 -29.707
15.545 -30.977
21.890 -33.251
26.369 -28.586
11.518 -31.412
21.360 -19.985
51.691 -30.271
56.724 -16.648
34.605 12.624
34.816 16.375
41.215 34.205
6.514 16.600
47.397 30.083
58.861 16.173
55.695 23.852
66.235 17.051
53.165 -5.604
8.565 -12.281
22.969 -4.796
43.794 1.369
28.156 -5.637
48.267 2.710
37.881 30.992
33.798 36.402
39.393 39.309
21.168 40.158
17.708 39.817
19.566 23.086
27.143 18.179
35.558 -7.235
25.528 42.333
25.732 37.029
33.362 44.329
35.137 36.820
30.514 38.849
33.072 11.633
55.174 -3.658
53.436 -13.848
47.801 -30.620
53.320 -22.631
46.906 -11.885
41.313 10.197
26.609 36.920
23.930 4.784
6.410 -11.233
27.116 -10.342
25.671 -28.275
34.643 -41.738
60.038 -35.085
70.046 -13.939
52.672 -24.425
41.206 -26.558
31.580 -26.437
45.111 -21.430
68.298 -7.309
63.994 4.743
26.011 37.628
20.510 12.309
38.177 19.200
21.825 22.326
5.439 2.358
37.980 26.090
48.695 20.737
49.284 -14.403
61.650 -21.486
35.636 -1.219
49.828 -29.783
43.040 -25.553
29.908 -33.497
44.253 -20.593
41.960 -10.404
37.710 25.074
36.636 19.186
27.621 24.773
55.818 -20.732
59.268 -25.528
46.032 -18.594
33.110 -15.830
25.844 21.673
55.616 5.172
30.593 2.429
17.055 25.541
39.511 1.245
22.769 -1.409
37.051 11.336
23.278 20.198
62.438 2.314
48.658 -0.030
38.167 24.897
25.702 27.002
15.664 5.987
1.249 24.386
9.917 9.198
30.334 20.242
41.747 -14.811
61.393 -22.827
25.607 -8.720
44.786 21.343
56.660 13.306
42.449 29.622
61.196 14.905
33.466 40.021
42.138 41.790
32.385 20.348
64.982 2.868
14.179 -7.453
28.489 13.057
23.156 37.136
54.605 28.774
53.186 5.574
49.407 21.874
42.098 21.920
54.726 27.764
27.748 30.689
43.541 32.930
32.223 20.488
30.759 36.010
29.202 14.584
33.596 -29.477
24.601 -33.605
40.975 -30.517
49.727 -34.982
41.095 40.029
47.704 26.657
54.730 8.234
46.227 -16.362
37.751 -1.659
44.672 39.792
43.206 20.143
50.345 18.954
40.815 -40.203
32.518 -32.420
20.024 -32.862
48.938 -22.891
63.438 -23.910
25.575 -16.319
49.617 16.579
35.889 33.882
27.392 39.877
50.391 43.224
33.513 40.887
66.341 16.721
46.760 -7.426
32.626 -25.805
34.721 -19.139
47.240 -30.061
30.976 -17.363
55.533 -9.587
29.219 -11.918
13.960 6.902
15.618 24.847
31.293 32.848
19.823 -20.738
42.432 -8.294
45.360 -0.375
30.572 -0.353
32.613 -7.543
39.242 12.473
25.494 5.892
48.975 -17.684
33.552 -24.384
53.071 -18.801
50.825 31.763
64.683 10.111
33.058 -10.963
37.878 -33.129
41.819 -44.504
46.964 -29.277
57.228 -5.680
74.412 6.235
45.300 35.624
49.344 26.633
47.002 30.212
31.349 31.136
33.842 27.107
53.446 14.045
47.044 4.546
38.138 5.326
48.781 2.431
23.996 7.310
18.639 22.742
29.960 21.836
34.593 -8.068
25.735 -16.868
38.209 -15.922
60.322 -7.133
44.175 7.556
31.568 27.781
40.436 31.009
60.514 18.541
30.749 36.504
49.451 26.667
60.312 4.748
58.084 -13.654
34.368 26.453
36.325 -2.416
24.061 -22.177
31.749 -36.228
35.276 -31.252
62.463 -13.833
51.783 -32.560
58.141 -19.127
38.917 -28.019
21.005 -31.464
35.031 -43.108
47.929 -25.319
20.356 -29.554
47.239 -10.152
29.511 -14.553
55.465 -21.900
31.823 27.550
28.843 -7.923
28.972 -2.804
55.491 23.662
26.535 24.033
28.652 23.801
58.113 -10.135
73.336 -9.550
43.716 -35.790
33.638 -33.439
33.302 -20.898
48.773 -33.872
45.105 -23.036
61.329 -18.675
67.028 5.150
10.507 -28.278
33.545 -33.337
25.571 -34.781
28.428 -14.784
45.106 -8.464
42.020 -14.823
45.178 -31.518
12.826 -18.767
45.141 -17.360
54.437 -26.620
36.640 -41.777
45.968 -31.656
38.080 -37.882
11.199 -2.720
48.039 35.360
33.939 27.628
23.777 26.728
47.785 28.072
36.914 24.720
32.370 25.808
35.346 32.481
18.837 42.866
33.882 44.021
14.531 22.587
15.583 -12.066
26.507 29.077
11.107 -5.699
47.923 -0.052
66.055 -14.987
52.839 13.417
47.448 33.370
22.850 11.953
35.982 40.486
45.711 30.610
15.672 24.905
31.332 13.458
29.029 17.955
57.615 15.020
21.425 14.551
41.859 20.832
44.151 21.246
57.640 27.993
59.453 24.050
46.344 25.300
23.279 2.349
54.246 -19.656
42.374 -33.000
48.806 -37.987
50.149 -7.647
42.095 10.632
58.463 32.768
53.880 18.339
61.794 -19.344
45.119 -4.788
49.048 -8.757
46.254 10.343
32.129 29.585
62.678 19.556
31.460 -8.506
25.550 20.312
48.662 17.512
67.213 -13.562
15.020 31.152
40.702 36.422
49.307 40.801
54.393 -21.700
29.083 -36.465
35.222 -15.848
43.018 -28.614
31.365 -31.272
36.929 -26.017
34.797 -26.157
34.168 -34.863
75.828 -8.302
57.253 -13.255
49.471 14.465
56.502 -6.880
32.793 -21.246
52.160 -10.178
49.379 29.719
41.558 -6.395
56.966 13.094
64.489 1.734
21.203 -13.473
53.895 -23.207
59.160 -21.337
68.787 20.108
55.399 21.841
41.870 33.592
31.085 45.763
32.429 15.356
18.193 17.658
42.852 0.385
12.614 -10.733
13.489 6.261
29.458 20.729
20.488 20.569
43.797 41.660
26.407 -34.922
34.863 -16.226
45.503 -22.882
73.751 -2.426
55.854 -7.909
34.272 5.333
31.176 18.230
37.137 21.058
33.226 27.624
53.508 21.794
41.242 23.855
65.201 -5.102
47.468 -8.329
62.744 16.551
24.703 -7.283
52.300 -11.172
65.682 -16.457
50.241 -29.495
52.393 -31.904
49.704 -41.409
11.386 -32.664
24.581 -19.424
46.960 -20.626
29.927 21.668
50.469 20.359
19.354 20.892
43.834 8.095
14.091 -15.998
25.777 -4.254
23.032 30.217
32.384 10.208
56.939 17.186
35.765 29.734
58.548 -15.126
40.602 -14.808
17.803 -31.236
13.202 -34.776
49.319 -28.939
31.815 -15.746
25.418 -15.744
34.800 -22.988
48.761 -36.886
43.267 -35.905
17.649 -25.903
66.822 1.516
56.236 -30.069
55.747 -19.216
55.567 -36.249
12.134 -27.655
12.711 -30.745
31.212 6.071
33.262 -21.419
19.280 -29.095
30.776 -17.060
10.944 -0.041
33.002 -13.885
24.063 -32.237
35.562 -21.485
38.374 -34.007
29.374 -36.887
66.467 13.086
18.621 12.500
11.792 18.938
6.066 0.083
37.073 40.531
27.239 23.851
25.088 36.223
38.409 37.273
65.587 5.556
45.601 8.688
50.895 -17.421
62.158 15.951
62.954 23.634
28.613 30.569
9.648 29.370
49.326 28.843
32.944 36.006
26.841 19.633
42.487 24.162
52.363 16.612
43.240 9.730
41.895 -30.656
58.462 -14.564
23.578 15.313
37.838 21.622
34.603 8.304
61.223 -16.903
42.049 -28.292
59.622 -30.833
63.200 -25.984
43.965 -0.363
39.522 -35.848
27.952 -31.778
52.618 -20.723
48.355 -12.471
33.052 -0.908
54.564 -10.879
9.238 19.640
43.032 38.316
45.051 27.286
18.414 0.079
40.922 -21.876
49.229 -39.117
38.281 -46.191
34.111 -37.015
55.222 -18.952
43.097 1.423
41.261 -22.415
57.037 -6.943
58.352 13.123
54.557 -23.860
22.276 -6.281
48.267 10.625
23.862 12.055
35.452 39.417
40.755 22.071
61.403 3.530
49.504 -33.831
45.387 -30.439
58.971 -3.578
56.493 -26.520
15.344 6.348
72.972 14.206
60.539 16.610
61.169 3.631
49.661 23.331
35.601 31.736
37.439 5.683
26.238 39.607
3.626 38.334
28.269 39.072
51.705 15.526
50.899 25.601
44.450 37.000
47.150 16.144
17.387 16.675
28.068 -0.256
32.664 11.097
35.387 43.161
32.292 45.873
35.270 44.429
27.369 36.913
42.874 36.918
24.736 24.599
55.835 25.209
46.144 24.676
72.447 -12.294
66.699 3.426
52.828 1.242
53.596 -6.481
55.621 -30.406
63.270 -8.812
35.036 -21.929
41.196 14.632
34.856 36.162
34.287 11.936
37.271 8.979
25.418 40.298
41.189 43.094
68.922 10.890
59.490 29.087
61.014 5.666
61.276 31.454
16.209 9.341
60.351 -30.444
49.547 -38.040
60.876 -16.287
48.282 -34.785
30.779 25.835
36.002 1.631
47.583 21.240
19.383 -0.052
50.219 -25.964
23.596 -34.107
21.825 -1.600
57.416 24.106
50.287 -0.916
36.834 -38.658
47.141 -35.095
59.111 -28.109
27.281 -28.328
43.738 -24.906
35.107 -27.062
51.824 -24.428
51.810 -26.274
38.336 -39.118
37.803 -23.683
46.173 -27.513
50.934 9.942
52.737 -15.699
27.928 30.523
44.473 29.727
60.124 6.287
58.971 10.946
49.605 -8.988
55.430 -21.519
37.897 -30.113
43.332 -25.816
19.809 -34.307
52.144 -17.001
55.921 -29.755
54.235 -23.685
25.046 -33.403
31.944 -37.323
62.742 -11.496
52.578 -32.804
38.168 -26.714
50.429 -29.414
35.597 -0.240
51.118 23.640
25.507 -0.804
54.300 -27.030
52.709 -38.548
38.433 -25.131
61.896 -11.739
66.997 9.065
46.756 -1.362
63.253 -2.119
47.601 -5.115
25.628 -35.520
33.322 -29.715
47.939 -33.717
18.438 -35.581
60.335 -26.095
45.104 -42.844
36.284 -25.389
27.211 -21.222
60.252 -14.089
65.021 -0.020
37.155 4.199
43.531 -19.026
46.450 -28.985
55.039 -3.391
37.322 -30.752
51.957 2.246
57.945 16.516
36.807 18.121
46.912 -11.184
70.770 -1.110
49.086 -16.880
19.572 -16.729
30.787 -15.978
35.646 -33.599
43.783 8.638
48.911 -34.421
31.550 2.442
33.245 -5.506
45.164 -31.823
46.833 -32.752
39.921 -42.083
50.615 -26.698
55.792 -20.441
52.081 -15.986
52.960 -7.355
45.265 24.566
43.597 29.361
49.741 28.293
47.332 30.874
20.097 34.179
14.563 27.568
8.611 20.274
7.899 19.637
32.738 35.537
60.159 12.368
43.478 -30.439
43.694 33.689
26.540 0.289
44.365 37.626
52.676 18.823
39.957 41.430
29.508 33.343
45.793 12.965
49.644 27.035
30.642 10.210
49.485 2.473
48.202 -24.261
47.279 -1.808
38.411 -29.378
65.383 -2.339
54.010 2.210
59.406 16.727
67.858 8.863
45.975 6.147
66.742 -12.770
57.955 -23.029
62.212 -12.968
56.318 -21.618
7.395 3.387
5.362 1.445
51.821 -12.440
64.370 -8.991
36.314 18.227
26.915 -4.270
57.063 -38.870
23.549 -35.208
29.907 -9.545
38.767 -29.803
29.325 17.361
22.850 9.744
24.151 -1.302
22.554 2.072
28.203 32.804
29.113 25.321
39.878 -22.186
66.856 -12.378
26.619 33.369
41.747 32.248
34.169 16.707
39.116 -22.251
46.290 18.059
44.576 -9.492
38.865 -25.180
36.913 18.295
37.965 -0.979
31.227 21.267
62.636 29.780
38.699 13.310
16.327 22.763
27.586 -28.934
34.737 -26.966
43.945 -28.343
43.793 -15.548
54.794 18.847
57.681 -13.046
41.507 -8.074
49.734 14.590
47.791 -37.252
41.654 -41.507
44.307 -28.400
50.969 -23.334
19.852 -24.383
35.852 -37.239
28.288 -41.423
5.561 -31.592
26.374 -19.091
52.310 -22.103
68.463 -12.672
44.911 22.390
28.237 8.546
34.944 14.996
31.206 32.801
32.839 8.089
28.237 26.132
65.364 8.670
45.720 10.671
45.996 23.763
45.256 8.647
23.504 7.541
34.512 26.919
27.863 36.414
35.320 29.442
68.785 21.346
38.077 31.567
22.076 -6.171
44.967 -19.993
30.158 36.065
42.255 24.956
50.014 20.541
47.779 -18.544
42.959 -21.603
45.655 -19.236
33.663 -30.769
44.536 -10.806
38.210 -23.090
36.731 -19.447
61.899 -26.223
33.420 -36.642
33.368 -28.404
57.616 -32.093
31.624 -8.742
50.655 16.500
55.488 13.581
56.348 19.531
40.335 -28.899
42.568 -33.488
63.306 -14.908
54.964 -2.541
52.058 -30.225
41.634 -33.503
43.295 -35.871
71.177 -5.178
58.504 -12.327
10.835 -19.618
17.471 -0.955
51.316 21.749
40.704 19.617
47.033 9.138
40.481 -3.104
41.269 32.785
55.741 29.734
46.324 36.294
52.980 27.564
24.011 23.112
61.215 17.431
33.235 34.905
50.092 5.659
41.221 -35.725
37.418 -20.362
58.079 -29.878
64.766 -7.115
43.825 -27.386
43.870 -28.301
48.068 -36.732
23.748 12.855
29.316 42.652
24.257 34.619
47.199 29.674
52.999 29.485
48.249 29.873
44.133 26.890
62.075 -6.500
49.199 7.080
44.851 29.433
42.561 27.722
28.516 -2.725
40.343 -6.835
32.589 -6.347
53.944 -7.241
25.280 -31.546
41.585 -13.019
21.631 -18.241
33.182 -35.018
31.617 -39.223
28.887 -40.873
38.383 -11.983
59.398 6.513
58.863 14.461
45.353 -22.592
39.310 -3.677
24.237 -24.030
42.095 22.123
63.052 11.122
54.315 -34.142
37.716 -15.556
36.185 -3.758
63.846 -13.513
66.686 -29.084
51.241 -32.218
30.552 -7.432
19.550 -25.159
24.139 -33.415
35.061 -21.519
43.136 -35.906
40.674 -22.465
48.981 30.650
65.572 5.174
39.680 -9.910
40.125 -26.832
64.668 -25.083
36.108 -31.675
45.777 -33.620
30.051 13.814
45.708 27.758
23.489 32.648
41.233 38.158
48.924 18.849
48.729 23.999
60.838 -10.107
54.565 -15.173
20.982 -35.489
17.556 -17.640
54.722 -5.611
34.288 -30.832
42.417 3.284
27.594 12.072
22.532 4.600
59.988 18.004
52.272 34.702
42.240 13.531
14.739 -19.576
49.751 -36.847
42.577 -32.095
47.154 -17.536
47.172 -22.545
37.040 -22.302
50.633 -29.189
54.561 -31.622
36.426 -41.887
41.704 -28.173
18.710 -44.037
56.576 -29.802
50.130 -28.029
53.812 -25.475
33.462 -20.114
43.961 20.813
63.554 -20.136
70.594 -14.180
65.910 12.784
38.277 4.393
52.233 -37.177
34.585 -25.223
38.685 -7.524
36.233 -10.203
54.233 3.313
37.983 -4.655
26.372 -16.190
34.534 -5.402
27.455 -20.669
18.306 -1.334
45.228 -38.090
36.375 -39.081
23.582 -39.349
52.216 -29.100
30.518 -32.097
46.707 -12.697
45.603 -34.630
29.106 -29.611
35.478 -38.510
51.182 -28.198
32.411 1.162
33.477 22.362
38.241 36.268
36.897 14.970
41.443 0.730
19.974 21.106
57.960 -6.592
43.463 -36.430
31.219 -35.927
37.826 -21.442
39.509 1.282
43.573 20.621
12.243 36.300
31.554 40.286
37.012 37.962
62.768 18.310
51.328 17.039
61.903 20.263
50.051 -6.383
41.832 19.872
32.584 17.932
36.750 30.726
50.429 33.728
30.996 30.773
12.573 33.836
8.664 48.646
58.986 17.547
40.024 -23.319
59.320 -19.456
67.477 8.764
39.678 -29.346
48.481 4.200
50.869 25.567
43.525 28.775
62.219 -4.422
67.799 -17.112
51.669 20.819
40.923 22.404
36.408 31.451
58.588 22.453
36.398 39.618
32.840 48.971
63.468 12.568
63.536 -3.811
46.772 -16.522
32.482 -36.831
33.847 -18.548
46.827 27.956
34.252 35.811
19.930 28.648
44.014 23.423
28.196 19.307
49.579 17.195
19.041 29.325
57.589 33.825
62.821 -2.059
68.292 -4.945
32.413 26.592
37.329 28.718
43.268 17.540
42.350 -2.139
37.095 4.402
47.646 39.577
18.721 20.412
34.215 32.559
53.534 24.921
54.731 22.708
37.729 3.215
50.049 23.301
55.063 31.422
33.567 -5.642
48.783 22.863
36.757 28.652
31.491 25.650
30.790 27.243
38.415 34.181
22.788 43.252
25.293 33.864
37.829 43.898
24.120 25.688
40.785 25.998
36.127 31.953
30.234 25.423
28.818 48.025
42.265 25.253
36.563 8.581
62.129 7.865
30.327 13.028
46.024 8.115
25.285 39.562
58.489 30.161
46.274 -12.943
44.890 -20.583
58.771 -7.521
55.682 -26.875
50.125 -38.842
25.320 -22.344
49.542 37.742
33.476 7.550
24.916 32.488
20.476 37.847
49.684 10.149
45.533 24.688
53.361 30.647
57.212 20.606
55.481 20.293
38.044 32.282
35.763 34.300
55.743 34.210
40.012 7.381
33.496 -6.473
47.490 -3.073
54.215 8.219
63.611 21.833
32.145 41.616
30.399 30.928
48.603 39.780
61.232 -13.745
32.981 -8.690
53.818 6.695
47.842 -19.639
46.927 -32.373
45.852 -22.762
58.736 -0.370
39.566 25.216
15.291 27.404
14.830 22.487
33.470 34.188
71.107 6.964
47.856 14.908
29.608 -10.382
21.054 -3.829
48.888 -6.021
53.857 -15.552
60.396 32.007
23.554 35.187
31.616 35.176
39.583 47.983
53.229 23.413
25.937 33.654
57.440 27.634
63.238 22.100
45.027 26.651
31.078 -27.627
57.960 -28.361
45.354 2.510
28.981 -4.153
22.777 18.991
40.638 -10.644
40.774 18.617
19.617 38.151
45.510 43.715
40.831 23.211
55.620 32.891
65.119 18.031
31.471 22.561
46.418 16.709
35.519 -11.166
40.942 -14.616
27.271 11.131
63.829 8.941
29.529 13.850
17.990 28.078
29.126 32.415
31.962 25.166
54.409 27.721
64.795 9.844
43.713 4.144
38.578 15.959
26.145 -13.799
59.290 -5.865
34.511 29.919
28.172 -1.304
67.689 -4.605
58.588 1.267
45.868 -32.355
62.179 15.415
42.523 -22.482
66.916 19.575
50.217 32.615
54.368 23.142
43.880 26.677
36.621 22.135
43.483 -17.428
39.183 -4.505
68.834 -6.336
66.617 -5.793
58.298 -11.503
55.101 -25.757
53.094 -29.251
40.079 -26.469
21.168 -41.256
44.268 -9.580
36.468 23.048
69.913 10.531
35.595 -16.876
9.279 -8.526
30.421 -21.946
42.597 -35.123
52.884 -28.655
26.196 -16.358
40.474 -39.105
40.140 -27.826
25.210 -26.315
36.689 -8.906
46.843 24.683
68.024 -23.898
51.339 -24.606
45.890 -34.909
32.356 11.359
66.009 -12.716
63.807 7.548
47.949 13.740
29.880 -12.327
39.358 -3.401
51.904 19.365
29.818 35.823
50.223 17.259
67.129 2.900
45.737 -22.619
35.012 6.429
51.703 -40.445
33.894 -41.275
23.086 -14.091
60.102 21.842
69.013 10.601
51.629 -1.955
36.295 35.938
10.310 23.979
29.625 34.889
31.782 19.746
37.683 41.492
51.824 11.421
56.610 -32.075
53.185 4.931
43.208 -17.470
45.924 -28.601
53.672 -22.572
48.250 20.091
24.629 42.069
43.278 23.134
15.797 18.543
42.448 25.803
40.949 20.248
48.464 22.989
15.210 33.340
30.958 23.755
53.261 3.034
51.574 16.829
57.899 29.264
29.903 28.583
39.790 18.769
49.825 23.640
26.223 19.227
55.439 -15.190
35.878 -35.470
44.760 -38.055
32.780 -29.247
28.615 -33.913
23.717 -43.878
19.260 -39.024
38.335 -51.575
47.370 -30.998
48.263 -29.605
48.329 -18.410
48.968 -20.735
59.477 12.040
51.138 11.763
22.348 -3.707
25.644 24.715
34.790 17.696
31.910 29.944
48.223 28.442
35.227 24.932
57.787 8.527
41.706 -21.924
36.123 -29.244
26.018 -36.191
45.272 -35.064
24.381 -43.116
73.130 -18.677
55.786 15.583
34.298 29.052
31.805 17.767
32.741 11.763
44.900 -31.555
9.423 -22.871
57.006 -4.361
60.077 -14.035
61.109 -23.370
33.018 -35.291
62.366 -13.497
54.733 -39.348
30.613 -40.678
45.224 -21.043
61.244 24.519
26.470 -7.807
42.929 5.084
49.906 17.588
49.985 12.158
36.924 -25.366
42.849 -33.930
58.901 1.306
35.558 -17.471
36.840 -27.319
38.980 -38.043
40.414 -46.009
49.179 -27.312
52.524 -16.784
29.210 5.402
45.364 -9.908
53.232 26.019
37.995 32.674
22.646 14.357
20.900 -19.728
28.275 -32.266
42.027 13.103
39.728 -10.334
52.946 -27.575
37.850 15.716
31.266 4.107
64.942 -15.846
57.756 -26.717
74.278 -17.260
71.552 6.155
53.261 -8.879
21.523 -30.720
38.862 -9.725
52.706 -31.676
38.542 -34.737
47.862 2.925
42.577 -29.619
22.333 -6.686
38.461 -18.205
42.032 -38.262
7.917 -28.953
33.877 -25.678
53.542 -24.301
67.158 -1.696
38.798 11.877
35.229 5.729
39.882 20.642
65.302 21.537
52.131 32.150
54.821 17.166
45.858 -0.994
43.250 8.055
58.409 -17.819
41.072 26.860
27.609 -4.230
39.850 10.996
34.260 -27.517
25.625 -12.540
66.182 11.975
35.243 26.666
14.602 -12.259
29.614 8.957
39.347 30.139
33.155 26.018
40.735 -10.476
42.291 11.000
34.904 -17.531
65.355 14.596
45.983 21.544
58.385 16.759
53.239 27.005
28.416 26.222
29.259 19.956
56.971 13.338
57.420 2.642
53.276 8.508
37.312 -19.230
36.386 -9.759
41.230 -15.152
15.582 -0.578
34.627 -26.250
27.427 -47.278
35.526 -21.692
11.674 -33.851
33.403 -33.680
24.072 -29.927
38.207 -25.480
44.320 -36.806
29.085 -23.103
15.625 -23.364
46.702 -24.727
64.157 6.470
70.737 -6.345
57.438 17.987
41.623 36.282
21.854 25.747
54.745 24.796
28.850 20.172
39.478 15.934
29.591 -6.357
38.388 -0.216
20.762 -10.190
23.328 36.655
40.057 26.638
38.910 29.133
39.373 25.594
53.749 30.165
54.465 -6.071
25.098 -26.736
25.814 -17.179
49.542 32.519
61.638 24.635
54.517 25.222
30.803 37.427
58.379 16.607
20.407 24.241
29.024 32.824
21.857 22.319
36.670 22.821
50.196 -27.846
31.866 13.097
21.427 11.325
30.930 5.507
42.593 24.429
46.721 22.173
45.077 34.523
46.667 11.002
28.728 24.607
51.693 24.527
46.480 10.341
63.216 -10.339
32.607 -25.733
57.155 -20.123
36.260 -26.394
51.387 -10.360
52.780 20.241
48.844 36.080
54.595 34.544
38.661 -18.625
18.005 8.159
56.698 17.365
42.718 7.750
58.061 -1.246
37.278 -6.139
23.336 36.377
15.334 24.675
48.782 28.295
37.910 -7.047
48.677 22.880
34.829 -17.618
37.491 -27.702
51.812 7.990
34.086 -20.843
37.607 -12.642
20.005 -9.080
12.880 -19.282
13.705 -15.485
33.757 13.115
48.568 18.482
43.304 22.290
52.946 -9.904
47.213 -30.994
40.399 -33.620
56.896 -29.394
29.800 37.173
55.831 17.756
35.931 -22.957
47.228 -17.252
48.304 9.100
55.301 0.167
39.482 -14.142
55.666 -11.742
56.618 18.262
68.144 -9.206
47.816 26.256
63.839 14.326
58.542 7.511
62.830 -26.120
17.719 -33.830
56.983 -27.549
47.604 -12.282
61.314 -12.114
18.819 9.100
14.013 12.706
39.046 29.630
28.884 -18.857
30.544 -29.241
39.444 -29.018
66.193 15.398
48.067 23.425
52.094 24.824
56.722 19.276
17.769 26.834
35.635 40.250
49.312 35.060
10.147 10.438
25.433 36.676
28.484 7.104
53.559 28.962
33.962 2.259
23.854 -32.715
24.956 -29.867
24.810 -25.295
41.995 -8.162
34.779 2.415
40.998 30.003
48.490 21.224
47.351 -22.412
48.744 6.815
47.846 -19.052
38.458 19.977
39.628 35.753
37.081 23.983
35.849 32.781
38.273 28.709
58.027 14.957
45.503 28.378
42.296 -8.924
40.349 -24.847
61.837 -14.617
20.771 -29.201
37.055 -24.107
37.154 -0.262
45.242 21.186
39.745 35.515
38.284 17.014
50.559 21.966
34.085 13.801
29.051 -15.832
49.565 7.310
74.503 -9.881
59.682 -26.146
21.109 -28.544
32.746 -39.478
37.211 -37.826
69.590 11.826
23.453 30.781
43.313 31.802
68.770 22.917
68.438 -4.861
52.114 -22.039
37.120 3.948
52.106 3.955
49.411 26.379
48.303 -29.817
45.725 -12.491
16.992 -16.272
5.636 0.210
46.912 -41.717
36.436 -34.204
29.074 -30.315
23.011 -9.223
25.822 -44.729
57.463 -16.167
36.525 -32.163
25.478 -38.417
39.077 -28.742
42.983 -35.472
45.768 0.760
40.653 -25.425
40.437 3.001
52.554 24.952
20.338 25.289
20.703 -0.039
34.716 37.542
16.500 40.319
41.348 18.153
26.057 12.531
46.325 7.927
51.139 -9.049
51.231 17.465
35.590 19.516
37.618 -17.030
45.362 -18.851
42.243 -29.197
21.480 1.612
28.481 24.501
29.990 7.922
20.663 -30.202
39.337 -4.905
1.826 7.771
34.122 40.562
17.993 23.511
28.919 14.648
16.409 0.574
45.719 43.933
23.202 33.105
47.451 33.561
46.247 31.271
46.777 31.868
42.950 8.817
50.917 25.993
51.633 21.092
54.428 -12.058
45.100 -34.844
40.064 -16.460
10.447 -43.260
46.208 -30.025
31.937 -35.915
20.179 -29.038
27.483 -30.819
20.112 2.704
41.947 -13.910
16.587 -30.528
41.016 -27.011
57.356 20.324
72.491 -1.151
62.401 -8.531
64.991 -3.627
61.951 -23.692
75.631 -5.961
51.695 -9.994
57.409 -21.533
28.810 -14.718
39.606 6.038
51.318 7.101
51.633 2.889
53.002 33.838
61.715 15.540
28.651 18.600
32.177 0.960
48.969 18.755
48.445 29.671
23.329 41.539
24.034 34.928
35.669 -16.069
46.037 -0.581
51.254 27.289
63.385 -6.782
34.973 -22.676
36.059 16.547
47.787 17.138
56.529 -31.646
14.692 -27.895
32.440 -34.921
39.227 -23.101
23.582 -11.971
42.309 -34.122
23.155 -19.493
48.339 -30.089
42.014 -5.135
40.028 -33.033
46.540 -20.170
39.530 -42.875
48.270 -16.569
34.016 -28.045
23.743 -13.669
34.576 -6.385
71.027 -4.364
44.159 -30.077
21.967 -17.768
17.198 -20.764
33.297 35.089
8.132 20.046
30.339 33.597
30.919 25.353
52.166 23.677
39.752 -14.427
43.720 -31.164
40.820 -21.727
28.770 30.930
46.084 23.017
42.776 26.299
13.047 34.143
24.665 36.175
50.837 18.353
18.219 3.227
51.604 11.733
41.654 -15.413
32.706 -38.381
8.463 -36.680
23.422 -35.099
36.602 13.033
27.947 -9.250
51.017 -31.360
50.988 -6.449
41.042 -24.553
40.324 -38.078
58.271 -11.638
19.760 -15.490
29.411 -30.182
48.081 13.239
32.017 27.809
63.517 -6.110
54.067 10.617
48.703 23.919
63.306 -29.714
31.054 -36.046
29.528 -42.086
36.016 -37.492
26.276 4.355
52.613 -19.831
26.566 10.443
44.695 22.283
25.342 21.206
41.203 17.749
63.684 -1.542
33.942 -1.860
26.351 23.361
48.624 20.322
19.742 4.241
22.637 -28.354
39.019 -16.679
43.061 -16.769
56.850 -7.432
40.790 10.088
62.769 -14.934
73.423 -12.524
71.091 5.919
59.898 -20.873
60.308 24.064
50.110 24.368
42.735 -13.559
37.791 -40.523
42.855 -35.725
47.963 -25.762
44.451 -37.115
38.847 -31.950
63.475 -21.665
62.862 -20.403
55.511 -17.704
35.205 -35.621
45.520 -9.258
48.333 -31.410
29.945 -29.666
22.668 -27.943
16.692 -36.480
26.643 -41.422
15.866 -20.474
16.695 -40.735
29.906 -38.815
50.626 -29.327
27.542 -30.308
33.501 -8.678
25.726 -32.950
39.424 -29.395
31.474 22.463
36.697 33.506
51.970 30.058
51.614 3.506
50.958 39.531
60.817 5.505
62.651 13.892
67.588 -5.040
47.827 22.392
57.862 27.906
58.944 -3.436
33.585 15.384
36.017 -24.524
29.487 0.264
48.574 5.424
46.302 -7.478
42.483 -2.982
27.317 -38.199
14.475 -36.653
48.977 -31.099
30.034 -38.351
50.823 -14.117
27.585 -26.278
48.538 -27.928
58.246 -19.401
45.859 -21.401
21.051 11.163
51.201 19.007
66.096 -10.414
43.594 14.507
45.800 38.633
48.464 39.343
36.523 32.108
50.202 14.865
28.118 31.425
36.677 -22.351
29.776 11.766
35.187 22.747
50.141 15.115
57.202 38.093
21.296 23.508
4.184 10.367
-1.466 28.962
22.096 24.852
41.941 31.088
33.272 33.559
44.718 33.222
33.471 34.849
39.776 29.232
25.660 32.799
36.082 17.615
24.539 24.284
26.878 20.710
43.463 33.666
45.508 -32.180
32.215 -35.640
40.089 -46.649
32.970 -40.073
33.987 -4.759
37.318 -3.444
35.709 -21.836
66.598 -16.265
45.223 -17.768
27.836 36.566
40.182 43.758
35.390 35.575
40.859 32.614
33.692 21.500
61.663 16.072
26.879 37.583
30.888 33.156
66.005 30.485
39.854 44.479
24.654 31.170
37.499 25.561
54.119 25.918
47.892 23.312
16.436 14.167
39.310 4.011
55.769 24.426
62.506 10.898
45.282 -2.267
55.432 -33.064
45.626 -28.748
33.154 -35.049
36.185 -16.120
28.616 19.695
64.298 17.943
52.747 21.736
55.007 10.579
60.444 30.113
34.329 27.392
47.383 7.866
60.572 -3.826
39.598 -11.571
25.599 -18.433
43.334 10.017
45.701 -14.220
46.061 -33.029
49.875 -6.343
68.965 5.132
49.769 11.537
30.713 11.270
31.435 -27.761
40.465 -33.178
28.387 -30.101
27.622 -27.192
35.185 -13.049
9.226 10.392
52.566 -33.018
25.606 -26.399
55.677 -24.902
46.703 -22.889
42.506 -32.793
48.377 -40.211
53.202 -5.563
48.913 12.498
56.249 -23.526
61.024 -10.156
42.412 22.745
50.346 18.054
44.858 27.188
44.911 22.814
58.652 23.323
51.461 26.443
32.133 31.048
55.050 17.155
63.050 19.105
44.231 7.872
44.147 9.144
9.919 -17.621
5.322 -26.664
19.288 -42.876
22.307 -32.272
30.404 -29.379
30.707 -31.789
55.676 -22.940
72.866 -0.380
60.587 -3.432
41.615 -24.797
18.136 -30.681
28.873 -27.056
70.903 -10.209
65.295 -17.334
20.989 -33.563
35.583 -41.024
52.610 -34.250
14.763 -30.473
22.514 -34.380
12.309 -34.642
40.775 -15.616
54.275 -19.004
59.634 -17.530
44.040 -37.350
40.073 -41.191
50.836 15.816
69.692 9.395
51.649 -2.514
56.441 1.105
34.974 35.256
28.995 43.654
32.929 41.459
15.996 23.101
53.227 21.182
40.132 28.820
23.492 23.338
48.382 -33.388
37.612 -45.460
52.811 -29.015
69.159 -10.158
42.171 7.077
41.525 26.610
53.896 16.728
58.781 9.746
51.996 -7.978
36.669 -17.412
41.434 -25.287
53.388 -23.021
56.630 -24.666
19.819 -21.527
37.476 5.232
51.805 -1.276
49.751 -30.665
47.622 -20.963
33.481 -35.018
68.997 -11.397
62.047 -26.005
34.560 -38.562
28.771 -37.091
46.131 -23.358
42.848 -18.389
48.047 -0.979
25.260 16.583
45.897 14.423
32.260 24.846
48.542 -26.490
41.766 -25.415
27.613 -10.934
19.761 17.742
31.540 12.642
5.979 0.347
30.026 -37.277
28.006 -32.091
59.647 -3.898
63.274 25.576
39.618 -6.874
62.549 17.284
57.998 11.868
20.918 29.213
19.300 34.057
58.433 -4.450
33.566 40.237
46.112 29.811
45.414 17.525
40.481 4.639
25.039 -20.933
28.388 -35.167
54.948 -25.054
52.775 5.731
48.722 2.512
53.613 -1.870
27.537 24.599
20.341 31.013
21.690 -9.410
40.415 33.424
14.830 25.398
12.759 -1.149
44.715 -38.321
13.068 -31.877
37.650 -39.306
17.379 -22.476
32.153 -36.199
39.795 -23.526
23.994 -33.044
11.417 -22.029
24.202 -20.890
53.706 13.369
57.523 11.986
56.726 38.602
46.914 10.992
62.196 2.165
52.950 7.745
29.541 -26.735
36.574 -43.772
7.063 -9.093
52.002 -31.639
53.867 -16.723
59.491 2.781
55.015 13.697
49.541 25.719
38.943 34.742
41.004 36.075
23.236 43.915
43.802 33.673
44.679 18.172
45.105 16.572
47.773 -0.960
47.506 4.210
43.785 26.690
51.576 24.441
23.282 11.282
47.462 22.900
57.183 28.731
25.090 29.513
37.921 22.436
51.005 28.188
24.729 42.009
42.323 38.472
32.398 21.555
62.267 -9.780
44.810 7.869
70.250 16.630
39.002 36.446
64.605 16.204
48.523 12.072
52.524 5.862
45.579 -20.741
43.238 -11.404
49.712 -6.472
51.014 12.572
43.386 -22.571
26.485 -4.485
35.565 -20.027
45.662 17.712
65.788 15.220
52.367 -21.795
63.761 -8.796
52.920 -21.231
22.821 -35.135
34.439 -28.279
39.118 -33.591
23.561 12.038
45.035 -10.191
34.322 -10.198
37.925 28.103
52.039 21.614
55.340 27.279
58.177 22.459
45.392 23.175
56.075 23.543
35.645 41.929
38.174 10.531
51.121 20.801
45.582 -7.208
47.361 9.966
45.109 19.194
42.478 -6.354
14.675 -30.715
37.188 -41.376
65.496 -5.312
48.396 -29.707
51.134 -16.044
57.280 -26.427
40.674 -21.264
35.755 -24.071
50.252 22.592
32.092 36.351
40.051 40.267
50.056 29.524
49.293 33.149
62.344 36.271
42.149 18.204
48.707 -28.255
24.238 -32.687
30.778 -35.170
31.091 33.899
39.742 -23.507
43.401 -9.200
34.343 1.730
15.004 -23.926
23.687 -2.491
50.513 5.150
68.411 15.903
53.896 -23.100
46.787 -34.267
27.878 -32.835
32.477 7.206
21.065 -10.084
31.047 24.415
31.263 -3.950
68.302 16.738
61.614 20.085
44.068 22.969
39.760 21.731
36.091 11.160
44.302 22.946
62.212 -9.918
62.527 18.366
46.247 6.436
72.047 -8.618
35.335 -35.853
16.111 -30.146
62.465 -9.927
54.949 -13.758
29.344 -26.633
24.533 0.813
32.187 35.758
41.274 49.293
55.105 -3.014
45.130 2.183
19.294 35.546
17.258 48.148
5.417 14.757
36.436 -2.963
60.095 25.658
44.374 16.202
42.837 31.486
32.135 33.593
40.777 13.575
17.860 0.851
28.501 -5.373
59.234 -30.497
48.695 16.329
55.752 29.376
46.169 12.960
38.370 29.705
42.702 16.144
17.096 6.587
33.073 31.867
31.282 27.915
21.720 39.370
61.361 27.633
33.169 35.406
62.445 21.977
36.090 20.669
54.592 18.033
32.646 38.269
42.952 9.824
53.664 -23.210
61.892 -4.400
24.157 -28.743
14.655 -23.386
59.437 -24.509
29.435 -12.635
58.133 -1.461
48.285 14.062
42.896 31.799
38.771 42.526
9.654 23.492
23.957 -1.034
35.741 -4.145
30.796 -5.349
54.172 9.072
32.557 38.931
52.590 7.027
33.606 38.511
51.307 21.578
17.358 31.836
5.791 17.596
30.334 29.445
39.035 2.761
47.886 -16.654
38.127 9.455
47.065 14.643
28.351 5.233
27.224 14.644
27.849 21.007
48.813 -19.706
49.425 10.978
53.618 -4.060
32.037 35.654
29.198 38.250
33.689 29.767
25.558 6.198
35.861 28.106
45.205 -7.206
45.175 38.682
21.394 27.845
36.226 12.019
32.008 44.685
48.527 33.591
61.465 12.027
59.705 21.364
23.685 2.392
59.795 -30.774
59.848 -29.201
23.245 0.667
52.920 12.456
58.415 29.131
49.219 -10.340
24.784 -10.347
38.092 -2.752
65.894 -17.601
63.165 2.557
32.720 -33.071
23.304 -28.649
29.746 -31.848
38.369 -12.631
33.901 29.674
37.085 47.786
63.128 29.445
59.420 13.451
64.599 -6.508
28.898 -13.678
30.610 -10.844
40.028 -17.992
41.826 -13.422
55.455 -19.481
33.365 -27.669
53.859 -28.725
44.223 -31.856
38.012 -31.300
44.289 -30.937
56.326 9.820
48.741 27.050
56.002 15.607
60.869 28.853
59.962 11.374
28.571 32.718
32.272 24.600
25.808 5.787
36.580 -40.462
56.810 -21.247
61.689 -9.889
22.663 -30.591
29.721 -26.859
22.933 -32.012
32.902 -32.362
29.714 -37.368
37.460 -21.742
37.820 17.627
42.981 15.264
66.128 17.298
60.136 17.936
58.802 -26.495
18.413 -39.687
12.310 -28.125
18.485 -32.279
32.764 -4.722
5.732 0.204
37.196 36.004
38.551 42.222
41.359 38.960
46.314 -24.747
52.531 -21.316
54.472 -18.409
28.113 -36.246
12.695 3.401
39.703 -2.495
50.961 -15.465
31.353 -28.325
47.707 -24.968
19.607 -23.716
31.208 -34.041
41.629 -28.639
38.893 -32.397
62.420 -13.184
45.734 14.642
43.400 16.728
15.100 32.586
44.049 34.622
38.079 29.578
19.640 13.155
20.463 9.912
29.458 31.440
19.032 25.561
18.782 24.736
31.471 29.041
54.824 28.994
29.091 17.313
24.828 18.678
49.933 19.782
27.048 17.201
31.527 32.823
24.968 1.790
70.253 17.882
34.520 32.294
28.431 38.454
13.210 25.482
35.370 29.459
32.615 21.876
49.167 38.668
35.645 6.785
52.178 13.827
57.301 -11.850
37.010 -19.741
45.577 -6.075
45.723 -35.980
27.313 -26.544
38.595 -14.318
44.233 -16.634
41.291 -2.658
67.908 6.647
28.487 -5.727
43.309 -20.234
25.579 -34.300
44.975 -29.118
6.109 -10.370
25.444 4.292
47.368 34.347
56.138 27.339
49.389 13.702
30.328 -12.730
54.023 24.831
43.815 -2.931
54.725 24.725
62.485 -7.400
21.767 5.985
20.077 30.043
13.546 35.191
39.126 -28.025
25.796 -37.026
51.867 -28.110
24.963 -33.968
31.341 -10.450
58.863 8.616
50.058 -30.835
51.778 -25.925
50.870 -26.727
41.987 -26.149
50.187 -11.155
34.639 -35.725
48.009 -30.867
55.659 -8.660
44.214 -20.993
27.508 -35.507
25.164 -28.579
46.452 -33.585
54.763 -15.883
41.584 14.162
40.576 26.442
62.275 23.202
38.988 8.032
12.325 -17.974
15.488 -23.583
41.131 -1.966
61.406 3.683
20.212 17.564
40.518 20.062
47.829 3.807
37.148 -12.937
42.989 -20.415
16.388 -44.474
38.339 -29.096
68.286 -20.675
45.757 -25.238
11.669 -45.656
18.891 -27.274
53.566 -26.491
60.079 11.793
53.928 33.204
35.073 28.104
53.465 -2.704
35.042 -11.115
52.487 -7.408
66.923 -11.871
52.805 -16.292
36.139 -15.357
31.373 -36.727
51.149 -25.301
58.295 -27.813
48.278 -26.353
52.037 -11.374
22.995 -17.798
41.423 -13.833
38.747 -20.854
41.654 -34.647
17.022 -4.719
19.265 -4.669
41.193 19.208
27.932 7.634
20.102 6.633
51.815 11.366
67.399 9.341
43.503 8.918
28.610 28.758
40.325 31.840
31.354 24.314
46.964 29.435
42.953 28.749
45.920 30.795
40.657 11.794
57.982 20.941
28.753 -0.056
51.359 -0.419
26.150 -20.033
72.183 14.580
59.312 -11.157
66.866 11.476
53.886 4.209
43.357 24.000
40.958 16.314
58.097 -4.602
49.591 20.350
51.283 -28.643
48.506 -28.698
32.244 4.969
21.488 -18.391
30.578 -13.108
49.878 -39.572
44.234 14.585
61.307 -10.101
50.217 -18.785
43.398 -24.156
21.837 -29.804
53.158 -36.685
30.733 -17.690
45.134 -28.410
32.040 -19.628
42.795 -24.881
13.409 -32.038
26.606 -43.045
24.727 -37.147
13.028 -32.685
31.810 -39.589
65.507 -31.557
52.452 41.514
36.545 38.173
32.177 41.485
28.703 32.214
28.602 37.503
37.945 7.692
47.551 31.453
34.384 5.952
28.590 -18.841
37.635 -39.687
42.738 -35.155
56.399 -2.279
40.208 -5.028
17.058 -35.173
44.361 -41.434
55.829 6.812
49.820 28.528
56.291 -18.753
65.879 -15.196
43.394 -12.506
50.067 25.172
37.500 38.629
17.190 39.024
54.137 20.737
53.856 35.122
70.116 9.093
44.839 41.327
55.490 -0.898
37.008 11.351
33.290 29.049
36.060 31.202
4.003 17.446
23.177 1.851
56.375 -7.431
41.167 37.465
41.137 36.384
56.640 31.824
21.812 26.984
-1.272 13.277
49.486 3.310
41.569 31.282
46.785 35.617
37.613 29.600
52.327 9.677
63.213 -12.084
60.317 -4.679
41.398 -9.259
52.186 31.692
48.462 31.621
48.779 24.937
40.656 29.304
32.186 28.811
8.241 16.423
21.763 21.667
53.725 34.221
60.697 -0.085
36.554 -3.836
21.615 34.337
44.490 15.757
15.790 35.984
52.101 -17.838
17.335 5.507
28.831 -28.108
47.757 -25.802
33.685 -28.708
32.568 -22.629
29.829 -32.682
60.831 -22.186
35.986 -2.906
39.505 25.730
61.431 0.230
29.414 26.447
43.576 4.227
60.420 -16.031
47.793 -31.050
57.592 -23.221
56.182 8.625
29.674 13.752
46.770 9.287
16.419 -12.357
67.761 -13.997
47.711 -29.280
34.701 -17.526
12.180 -13.888
51.002 -23.521
58.933 -17.906
51.622 17.642
40.650 15.911
47.089 28.561
35.769 37.245
58.572 19.839
22.091 28.347
35.299 33.247
40.110 15.672
49.243 30.325
55.511 -2.991
53.308 -33.684
9.452 -29.607
41.870 -40.432
37.884 21.313
54.233 -2.189
31.893 35.966
35.892 36.847
23.143 19.267
31.436 27.519
31.328 24.970
43.020 21.261
50.726 23.905
34.165 27.178
55.685 38.805
35.468 38.020
29.494 24.360
22.355 39.994
40.798 30.040
50.655 33.913
39.576 19.200
39.252 34.988
31.533 0.914
50.330 25.054
42.363 29.003
54.650 12.064
50.434 -16.596
42.287 -7.562
56.072 -10.270
20.790 -17.130
17.602 -35.969
20.529 -12.664
14.651 2.160
23.970 -32.043
73.358 -11.157
52.418 2.258
44.086 -9.971
42.404 -33.889
52.160 -27.869
46.075 -31.813
19.878 -14.325
27.602 -29.935
51.533 -33.450
64.943 -12.719
34.510 -20.331
37.366 -30.876
25.858 -29.786
23.809 -2.119
22.463 -10.071
27.694 -0.546
40.137 -3.290
42.154 16.204
32.237 34.219
68.204 8.990
43.958 8.842
55.526 -13.866
44.999 -24.000
22.037 2.414
55.409 -21.755
27.535 12.214
33.360 16.374
44.627 10.283
51.244 35.270
27.193 36.209
42.395 37.221
7.937 31.181
41.588 3.162
38.574 15.206
55.169 19.629
39.993 21.587
33.255 -12.207
32.415 -19.246
51.998 -26.948
33.993 -29.457
59.252 -15.826
46.126 -31.058
37.663 10.822
52.575 -4.763
68.678 -10.458
21.737 39.534
16.123 17.151
41.510 15.931
72.709 13.476
35.303 33.046
26.429 14.452
62.885 25.073
44.919 37.296
39.785 33.869
36.706 29.480
31.765 32.667
33.611 -13.261
26.450 -31.505
50.738 -35.156
61.172 12.845
50.516 -12.516
54.310 6.981
62.957 22.234
57.459 -21.193
57.175 15.967
19.138 18.882
42.408 14.677
64.777 16.433
36.272 29.070
29.116 36.014
19.999 40.318
47.810 42.956
52.155 30.189
30.957 38.296
44.667 27.287
19.749 31.263
45.605 30.789
27.916 37.116
49.496 35.710
45.112 33.025
56.108 18.034
31.789 40.062
57.067 4.980
51.075 -2.501
54.511 4.993
29.808 3.772
34.736 -25.280
60.585 -10.738
59.859 17.637
60.239 9.374
22.381 28.910
27.164 52.504
49.501 26.160
32.913 44.846
0.970 26.657
36.057 19.910
12.329 -4.385
45.577 -8.698
59.427 -26.737
54.520 -9.018
42.116 -22.743
61.987 3.604
43.348 -1.370
11.639 -17.201
39.756 -41.472
46.966 -17.290
29.850 -8.622
15.432 -7.535
47.816 -39.092
45.831 -27.235
62.607 -25.904
39.018 -11.044
41.357 -11.762
69.159 -1.646
41.206 39.645
46.052 32.061
12.516 27.219
10.445 20.926
36.331 23.221
48.280 30.199
39.961 19.291
42.409 22.969
24.416 33.992
45.897 30.005
66.283 12.342
53.665 21.859
50.982 -17.334
48.378 -29.370
62.008 -24.946
47.267 -27.890
30.875 -34.597
19.869 -37.458
41.807 -37.767
15.493 -34.854
27.604 -23.701
37.228 -32.467
39.743 -16.920
45.314 -35.400
52.005 -1.133
30.345 31.973
34.305 27.368
36.974 36.072
20.324 32.480
36.140 -1.043
57.942 4.075
52.494 -1.055
54.445 -19.119
46.165 -30.441
40.441 -26.408
59.795 -26.085
40.019 -23.529
44.865 -16.031
39.718 1.062
45.986 -11.659
22.644 -5.536
32.112 26.898
37.741 22.505
31.560 13.341
27.837 38.227
31.884 39.072
64.533 12.035
31.650 18.780
37.016 31.919
24.669 28.634
48.247 32.842
28.138 34.503
37.803 -5.655
33.491 23.762
42.620 6.478
46.115 29.435
26.555 30.959
44.834 34.481
46.826 29.423
46.916 -3.984
41.824 28.105
51.521 13.714
27.533 31.988
46.874 2.407
39.599 17.627
18.236 17.458
36.418 18.029
36.049 4.009
47.918 18.929
21.233 -6.690
58.443 -8.770
69.736 2.983
59.332 -21.591
23.467 -42.296
39.692 -28.155
46.757 -9.474
63.443 -14.335
58.805 15.927
57.473 24.586
39.831 39.895
39.431 34.592
67.539 23.542
45.308 5.594
46.240 7.063
19.880 14.895
31.494 4.169
44.908 4.110
53.401 5.293
60.119 -21.031
35.981 -25.344
22.379 -34.654
52.165 -30.614
66.920 -13.178
41.710 21.138
44.861 -25.339
26.047 6.305
21.712 -16.752
46.451 -21.809
25.714 -22.596
41.386 8.107
38.432 -22.616
44.151 -32.345
61.361 -21.798
53.823 -24.535
50.503 -3.419
43.287 -30.308
47.581 -30.664
23.527 -32.196
53.548 19.493
34.411 -26.300
16.089 -24.031
24.443 -5.386
10.622 32.296
25.962 43.213
49.259 28.857
55.322 -3.269
26.752 14.870
48.138 28.721
39.451 33.118
46.083 28.376
38.842 18.718
46.138 -24.113
44.360 -28.196
60.394 -37.539
62.042 -24.301
57.843 -20.814
27.699 2.139
47.363 26.772
28.394 -32.888
20.016 -39.086
29.669 -33.520
30.606 -41.732
46.731 -22.886
39.835 -0.151
61.905 14.997
44.529 31.295
40.013 23.946
29.369 28.461
54.387 25.455
31.589 26.902
22.986 35.451
12.248 27.525
11.958 20.554
49.427 30.427
60.403 11.551
46.829 27.511
59.576 27.541
68.792 8.142
34.464 17.870
16.694 -28.214
30.459 -37.924
33.098 -16.165
40.099 -17.829
27.410 -27.904
36.101 -24.228
44.462 -35.796
29.350 15.955
61.315 7.593
18.979 19.883
37.154 -29.131
33.390 -23.589
32.522 3.281
36.745 -21.745
55.431 -26.611
28.177 -26.648
53.963 -21.579
38.740 -24.664
57.089 -27.967
30.479 -39.734
23.735 -37.805
51.988 -25.374
45.981 -1.010
26.108 6.765
36.730 9.007
43.406 -15.435
36.075 -33.470
25.029 -41.229
42.365 -37.158
52.751 -21.159
52.797 -16.293
52.297 9.048
69.708 -11.768
67.847 11.317
51.941 -33.772
33.370 -11.029
43.049 8.663
45.726 -5.360
48.888 13.500
36.474 22.579
29.302 20.714
56.578 1.767
25.631 -32.667
27.925 -33.097
7.067 -22.001
7.944 -25.757
39.833 3.663
41.260 -7.089
24.159 22.054
50.310 -2.699
35.641 -11.220
31.792 -19.382
32.598 29.375
33.417 38.288
32.493 43.556
15.817 44.999
28.414 42.270
12.677 31.966
43.150 27.897
14.621 31.674
35.885 33.527
9.709 23.063
38.237 36.595
21.436 38.557
19.712 35.087
13.165 33.186
42.175 30.310
58.886 1.300
52.324 28.335
61.736 28.146
33.201 29.576
64.851 17.307
26.680 35.843
24.279 49.443
47.983 30.349
43.160 25.937
42.553 5.010
41.664 17.061
46.179 -6.875
63.932 -23.207
59.677 -24.404
53.726 -26.895
46.329 -13.817
52.194 29.258
38.991 32.169
49.568 7.276
41.088 32.424
34.791 16.417
56.271 4.524
48.232 17.901
22.048 41.828
14.529 29.231
41.474 31.259
52.862 -34.429
61.639 6.780
46.717 -15.966
35.890 -24.054
26.041 -11.819
66.090 -15.878
48.703 26.992
43.679 20.267
16.321 12.007
53.461 -20.684
50.269 -14.998
37.670 -4.834
36.683 -25.164
38.545 6.963
51.478 6.046
27.769 24.180
12.349 31.265
36.830 37.812
61.268 29.862
47.433 29.745
38.544 28.406
6.618 32.028
16.068 32.947
8.104 21.750
46.802 23.994
47.323 29.695
36.980 26.848
20.926 15.117
49.475 27.308
72.404 1.907
43.063 35.991
51.603 31.852
43.859 16.583
40.779 23.274
45.462 19.922
31.684 -5.898
57.482 16.285
41.027 11.534
25.024 30.531
48.266 32.880
42.708 38.008
52.264 29.750
41.465 23.830
54.821 33.144
17.409 27.620
42.959 23.957
37.768 29.731
50.474 21.782
39.747 19.901
50.497 13.337
25.698 3.644
13.295 -44.513
23.139 -28.559
47.826 -24.727
52.152 -23.725
41.576 27.195
47.327 4.735
35.243 17.169
31.922 37.157
53.376 32.737
28.886 18.540
40.391 35.981
30.457 28.298
33.094 16.081
32.237 -3.268
43.439 -3.485
58.461 2.449
32.664 -11.254
50.222 -37.309
42.844 -34.526
46.391 -39.563
54.323 -41.182
33.029 -30.445
26.131 -10.975
42.686 25.065
25.344 23.877
37.590 19.965
24.655 16.117
25.921 -10.213
21.178 -21.511
38.827 -10.391
36.742 31.719
20.994 9.191
44.926 -27.340
31.035 -35.350
29.055 -16.403
53.334 -14.940
63.191 -10.625
62.263 3.455
32.351 -23.342
27.786 -41.542
25.191 -19.462
36.846 -11.121
3.241 -18.272
21.938 -18.176
60.026 -27.492
46.533 -29.094
44.671 -27.039
65.166 -4.118
45.993 37.251
43.039 32.079
25.183 34.686
47.273 38.089
22.588 26.719
49.645 5.417
43.145 30.457
26.930 34.431
48.349 16.021
38.744 25.957
26.917 8.536
29.724 19.599
20.506 5.709
51.356 22.721
50.493 26.798
32.146 41.773
37.315 -9.030
13.675 -36.569
29.585 -10.411
50.445 -32.874
72.290 -4.708
59.628 -29.609
42.683 9.855
27.175 25.077
24.808 -23.725
34.252 -41.914
50.691 -31.870
52.547 -20.160
47.902 -26.398
30.182 -34.312
41.861 -2.630
38.819 -39.869
38.140 -40.708
45.705 -33.981
65.732 -23.682
32.830 -13.020
51.301 3.909
44.534 16.839
34.656 -11.893
26.432 -36.239
30.230 -25.768
49.255 -20.156
43.735 -24.211
64.034 -19.829
55.781 -26.154
33.000 -21.426
26.426 -10.884
25.763 30.549
27.826 32.475
15.246 16.384
36.264 43.881
34.405 38.491
26.563 16.924
22.967 28.726
58.771 39.217
43.281 -3.801
16.877 -40.683
54.929 -26.699
31.222 -35.143
39.682 -21.722
51.932 -17.069
67.551 9.053
20.471 33.078
59.819 30.249
61.209 24.475
58.808 -12.677
19.822 0.719
40.383 9.658
47.962 27.808
47.283 -15.170
56.528 -26.214
46.856 -30.347
45.526 -23.846
42.854 -28.795
22.927 -21.958
34.164 -27.439
38.919 -5.533
24.078 6.180
61.528 0.625
37.339 5.316
27.664 -22.989
47.758 -34.368
36.464 -32.650
39.680 -30.900
34.059 -38.207
9.136 -33.919
25.349 -24.999
26.627 -21.428
70.764 -2.516
30.555 -6.756
30.663 9.994
50.974 5.073
64.775 -19.836
54.192 12.267
60.942 27.350
56.773 -18.824
43.535 -9.301
27.475 -33.901
20.308 2.229
24.942 17.735
41.499 2.251
54.711 -28.358
41.050 -3.066
50.679 5.062
26.460 -18.083
39.237 -31.367
46.795 -35.171
41.828 -31.087
51.834 -27.832
22.401 -0.814
34.160 39.416
67.308 15.114
25.020 31.648
17.226 37.780
13.079 30.858
8.004 21.788
29.467 0.011
52.773 -12.720
15.051 -0.542
33.685 15.318
42.694 -27.102
69.132 -6.761
51.716 -8.486
23.906 15.897
28.319 27.111
51.492 35.544
40.320 27.036
66.925 -19.300
24.846 12.113
52.870 15.567
37.514 -23.276
31.700 -35.483
8.697 -19.467
29.022 -36.241
39.579 -39.703
28.849 -36.910
33.416 -4.699
27.923 -32.658
19.930 -32.336
42.220 -31.075
56.854 -9.469
55.694 -24.146
59.475 -9.211
52.369 -27.138
44.802 -40.029
55.514 -5.576
53.024 32.657
66.016 -4.732
56.346 -11.309
47.074 -7.206
27.183 34.744
32.129 38.202
38.174 23.168
29.552 -1.118
51.753 1.299
15.736 27.527
24.502 -4.703
41.730 17.830
63.349 -17.868
65.723 -10.297
46.931 -12.486
38.430 16.833
54.856 11.636
27.147 3.840
28.903 -10.566
51.584 15.329
28.644 34.153
40.648 21.067
22.597 23.352
20.668 7.795
38.454 27.976
18.411 -23.319
21.026 -40.634
28.606 -5.780
16.719 -7.349
18.709 -10.626
64.344 -18.935
46.037 -17.843
56.095 -32.066
32.562 -37.847
25.947 -6.347
19.391 -7.037
47.707 19.151
18.529 11.340
67.072 9.850
59.427 -17.774
45.913 -35.320
16.694 -31.827
45.566 -19.536
33.669 -39.514
45.682 -14.056
10.807 3.740
5.703 0.185
43.452 -40.450
49.255 -36.927
53.498 -13.413
34.329 10.167
42.756 32.301
36.223 50.139
37.551 33.864
63.423 28.154
47.727 -16.730
68.752 -7.947
45.233 -19.571
35.129 -33.078
22.394 -38.415
38.579 -17.828
21.661 -14.482
5.719 -0.241
35.603 -33.093
61.215 17.031
66.848 27.540
55.430 19.165
50.786 -6.495
58.964 -13.272
56.212 -17.431
41.010 30.822
46.579 22.546
20.454 21.918
33.562 29.049
50.021 36.152
61.927 -10.395
56.876 -14.007
33.846 -49.422
18.137 -25.349
35.609 -17.654
44.251 32.744
62.228 18.393
19.123 16.425
39.840 23.480
37.885 -3.076
34.087 -17.219
42.624 -16.693
16.144 43.170
38.742 43.114
34.748 42.687
54.711 17.913
69.871 5.557
55.359 -15.703
59.029 -13.542
30.924 -30.675
22.542 -23.234
39.365 -43.270
25.663 -27.003
61.293 -34.605
62.340 24.469
67.120 19.022
40.601 24.891
20.913 34.374
41.649 17.491
35.530 5.751
50.878 22.495
37.665 35.591
23.748 37.295
27.780 31.615
49.889 35.575
40.795 36.676
34.975 50.206
56.876 25.857
45.408 27.107
25.243 2.835
28.464 -25.327
30.615 -40.500
35.599 -32.861
46.020 -30.570
50.225 22.822
47.157 4.986
46.229 -37.216
39.043 -33.492
38.144 -40.502
39.140 -37.372
35.090 -41.950
57.163 -23.631
27.092 -22.482
40.510 -33.277
9.458 23.923
40.948 32.930
49.782 23.164
48.972 21.024
35.827 -17.134
47.559 31.259
37.441 37.919
48.449 25.577
32.112 -22.894
21.904 25.526
35.809 31.535
53.588 32.298
20.532 33.107
42.159 20.338
25.504 -22.244
22.199 -34.671
25.745 -5.129
58.150 4.845
53.912 29.588
46.259 23.934
41.974 -33.166
31.088 -32.653
30.573 -15.397
42.193 -38.814
24.553 -38.966
59.249 -19.112
49.500 -29.562
39.788 -21.111
46.046 -26.790
55.596 -16.781
50.471 -26.976
52.482 -9.104
40.686 -23.064
19.064 -9.786
52.889 -11.171
25.165 18.804
19.175 20.734
26.999 15.940
58.215 28.357
25.525 30.073
44.793 16.343
29.881 40.145
20.153 25.172
24.020 11.200
40.645 27.032
42.355 27.925
12.792 14.045
43.782 33.382
35.409 0.902
48.822 -32.896
62.299 -12.067
58.132 -3.419
45.187 -0.932
41.591 0.689
55.226 33.504
27.894 25.260
53.600 29.845
45.879 -1.577
37.980 7.674
15.024 -4.990
29.000 7.945
46.879 35.560
28.808 37.269
37.273 35.316
35.610 30.798
30.583 48.087
27.160 24.675
33.994 23.766
41.075 33.607
52.054 30.706
41.696 22.368
5.395 15.684
31.724 30.907
52.367 24.806
21.857 25.245
42.321 -28.295
23.078 -8.345
43.081 -0.126
32.584 -25.201
24.081 -24.281
11.598 -15.749
41.102 24.335
62.845 2.771
35.872 -16.233
37.324 -34.901
50.334 -34.021
65.019 -18.369
2.598 -22.302
31.238 -42.935
62.305 -32.209
36.419 -30.110
69.328 -3.841
38.440 0.546
14.282 21.443
22.337 -11.698
23.385 -6.338
34.342 38.787
32.384 6.820
27.788 26.325
61.469 25.049
61.376 -3.689
37.091 29.275
45.090 34.152
50.823 25.542
39.326 45.241
34.330 33.579
43.205 34.872
45.703 21.080
67.696 -6.217
35.308 -23.464
41.423 -14.623
34.034 19.217
34.334 43.991
31.939 34.200
25.834 34.938
43.738 37.830
43.180 35.249
32.022 40.334
51.526 31.948
24.153 34.945
12.155 19.415
33.243 21.159
38.095 5.709
50.482 10.234
44.789 6.664
46.416 25.577
4.487 12.598
53.801 9.952
39.996 1.035
15.696 14.748
13.054 -21.670
32.780 -35.921
47.467 -31.308
55.353 -30.424
44.755 -30.220
40.011 -25.333
17.674 -25.311
29.898 -18.367
17.497 -22.541
23.636 -30.616
30.678 -28.028
14.837 -29.575
56.587 1.451
25.903 31.694
45.870 -8.517
34.186 -2.406
47.131 -24.190
27.858 -25.592
19.391 -5.877
50.546 -24.023
55.316 -24.591
46.098 -38.253
38.090 -35.633
72.675 8.435
61.235 10.158
42.149 36.049
38.871 33.990
40.911 41.623
54.813 32.338
46.650 27.634
23.143 29.235
17.505 17.822
46.998 -22.902
53.270 7.449
19.510 28.935
30.680 3.644
32.556 -4.351
39.220 6.966
30.054 -2.005
54.858 -11.170
56.243 -29.264
32.660 -29.041
26.939 -40.262
55.599 -25.766
43.233 -29.793
44.883 -9.139
56.826 -26.646
50.067 9.661
45.302 19.547
18.997 -29.666
27.070 -28.238
53.710 -23.443
29.349 -34.541
23.452 -37.907
55.355 -30.547
37.728 -23.077
55.148 -21.367
66.021 -7.643
43.946 -32.680
17.798 -30.261
37.264 -36.264
34.403 -38.683
39.810 -43.596
43.879 -22.228
50.847 -9.340
46.421 -24.673
23.076 -45.061
53.483 -31.554
43.259 -31.115
25.296 -32.843
24.843 -26.981
33.904 -20.067
60.728 -16.598
52.456 -38.628
38.942 -36.232
40.370 -8.679
37.392 -39.163
49.565 -3.699
40.074 -41.262
34.190 -32.070
35.414 -29.121
38.080 -13.948
60.736 -4.109
73.677 5.874
39.915 21.952
39.495 27.944
12.058 28.369
59.957 14.214
53.363 32.812
14.642 25.097
35.321 29.780
50.150 1.720
50.848 6.501
36.954 -31.359
46.912 -34.220
42.319 -27.684
44.489 -32.563
44.078 -14.279
35.327 24.965
20.679 26.847
29.262 -12.917
41.059 -33.878
59.748 -16.685
26.087 -9.952
63.122 -3.211
48.530 -27.355
44.261 -19.258
54.564 -10.226
43.421 -32.626
32.764 -32.991
39.085 -23.016
25.554 -33.121
27.028 -26.080
48.108 -20.221
25.975 -35.026
22.910 14.194
53.828 17.575
22.246 6.067
40.549 -41.608
19.676 -35.888
54.375 -3.126
54.980 30.167
51.353 8.205
57.342 21.484
64.658 9.290
70.388 9.044
63.223 5.089
68.560 6.217
50.825 34.217
23.799 14.449
19.955 11.670
43.372 6.488
49.641 -21.283
41.975 -1.708
45.596 -38.359
24.898 -12.982
44.156 5.860
49.025 -17.298
35.591 -25.734
51.039 15.548
56.284 -5.916
25.400 -22.425
55.974 28.264
51.582 30.148
23.771 33.461
15.744 33.273
39.018 5.024
41.749 -4.121
43.254 35.035
19.794 32.644
50.452 28.351
35.421 29.036
44.489 28.610
3.489 23.332
5.115 2.475
56.235 16.259
50.964 34.953
32.742 -21.935
41.457 -34.148
54.303 -14.143
48.044 30.932
54.400 27.025
28.265 23.669
56.567 17.912
42.455 -1.851
36.406 30.522
59.845 27.467
39.170 34.456
13.950 37.259
43.812 21.584
28.425 -2.196
60.229 14.878
48.146 6.819
51.819 26.579
48.356 25.338
69.544 14.820
44.515 26.146
53.921 9.011
42.202 24.579
52.493 22.877
64.665 -17.840
47.135 -19.146
37.831 -26.588
67.571 8.295
45.574 2.456
33.444 4.762
32.233 37.491
33.366 33.706
38.076 11.056
29.501 -24.940
28.137 -29.927
28.196 -34.190
53.678 -36.085
69.572 -10.051
58.983 5.675
49.599 -3.753
63.980 14.806
65.245 23.190
69.614 17.065
52.006 20.724
60.627 17.055
32.117 34.037
28.432 -2.132
27.174 -5.560
45.417 3.082
38.759 27.126
31.496 26.172
49.556 26.550
45.412 26.596
45.530 -7.863
46.931 -2.802
29.420 -27.907
31.176 -30.402
-1.107 -17.809
38.047 -8.815
28.076 15.719
33.662 13.914
41.094 4.738
23.662 25.608
2.597 10.669
35.288 20.424
73.734 8.374
59.202 -7.457
40.601 -33.150
53.463 -30.197
31.562 -35.619
3.775 -26.433
17.939 -25.092
8.374 -33.418
11.937 -12.270
14.409 17.929
30.484 -14.017
46.093 34.229
67.930 15.355
23.629 28.053
34.385 50.514
44.536 34.191
25.209 44.534
33.582 25.604
33.273 36.642
24.917 19.085
29.634 18.894
61.758 16.956
41.095 27.279
46.216 36.770
52.380 -16.438
54.101 20.118
48.024 8.241
44.311 9.410
75.534 -1.944
65.579 28.218
38.974 16.303
52.432 3.099
44.872 -17.292
69.854 10.654
55.451 -21.972
68.971 -2.153
47.224 -20.914
34.306 15.451
31.991 10.928
48.586 30.059
31.979 13.950
55.207 16.781
23.856 -9.180
18.419 -44.396
27.719 -31.425
27.892 25.086
50.525 12.324
29.306 38.650
11.260 38.520
39.511 16.948
31.937 18.936
52.326 -10.799
37.233 -23.357
41.627 -19.380
50.822 -8.408
34.053 -7.502
48.890 2.665
13.947 -15.940
51.792 -21.291
29.066 -35.188
46.321 -43.997
44.345 -22.380
42.219 11.611
16.548 -6.404
48.909 -11.427
24.231 -37.178
32.645 -40.678
56.578 -19.597
45.373 11.811
44.667 20.468
17.370 36.218
14.477 40.976
18.493 38.035
45.686 1.728
54.715 12.156
73.032 -3.325
61.979 -13.172
62.819 -22.009
41.208 -29.598
67.511 17.295
40.496 -0.807
42.496 -18.230
42.476 4.972
18.575 20.746
36.187 26.713
61.540 14.921
55.146 32.778
32.684 33.313
67.425 5.234
58.212 9.091
60.531 7.630
38.723 -13.911
21.594 -36.016
7.108 -20.807
25.115 -22.022
39.807 -8.161
54.702 10.514
28.227 10.971
24.652 8.569
0.954 10.340
6.007 0.128
21.324 45.584
20.582 40.403
41.599 32.868
38.553 -38.379
3.787 -25.050
42.101 -3.687
24.474 23.896
33.115 24.448
43.422 -24.742
47.609 -28.411
59.366 3.252
54.685 21.333
41.942 26.278
50.819 24.366
53.785 19.596
67.693 21.867
35.357 37.032
38.298 24.453
65.268 -13.043
29.609 -27.388
36.435 -26.978
41.691 -14.414
50.573 -26.415
48.007 -31.751
58.356 7.193
42.282 36.385
47.781 6.514
38.035 21.848
47.137 29.600
31.318 21.991
37.923 33.501
45.585 29.929
64.017 22.222
27.728 -12.823
27.037 23.773
51.280 10.869
69.050 -20.202
30.091 -18.274
46.417 -32.633
32.256 -19.170
52.543 11.126
10.873 13.222
65.557 17.475
63.524 1.481
32.009 -19.897
42.040 -6.952
48.780 -38.879
38.788 -37.112
57.710 -34.366
47.383 -18.011
40.328 -9.152
48.829 -8.477
57.793 18.753
64.424 17.864
32.829 22.090
51.616 -2.488
48.166 33.825
55.823 6.521
44.910 24.913
26.185 20.623
69.903 2.219
41.625 33.509
32.238 40.031
35.722 42.414
44.522 23.035
21.193 29.844
47.369 -20.949
18.157 -27.926
48.922 -38.045
21.494 -29.065
17.697 -30.680
19.821 -34.229
42.400 18.289
54.713 25.517
42.385 31.617
14.495 33.992
34.651 28.125
40.509 -2.688
46.894 -26.599
51.473 -33.770
31.557 -30.770
40.312 -35.925
41.277 -19.609
41.134 -26.317
49.580 -31.788
69.796 12.987
70.040 3.673
61.287 -8.086
45.912 11.233
45.298 37.259
37.953 -3.543
32.412 -4.508
33.568 -18.043
46.275 -23.281
46.428 -27.790
66.255 -18.244
27.484 -26.856
37.516 -12.400
43.611 -21.727
38.097 -31.234
48.201 -28.439
37.966 -20.709
48.411 -27.656
34.239 -38.626
38.785 -6.799
39.368 31.039
46.119 32.772
31.940 -7.449
45.905 -4.882
53.311 -25.449
29.338 -28.125
31.687 -27.958
31.713 -22.588
30.119 2.892
37.331 4.564
38.137 16.943
48.876 21.105
34.027 9.170
54.119 22.340
20.787 33.309
54.970 31.437
28.401 15.961
30.254 -21.681
58.682 -8.539
52.746 -27.697
38.236 -27.953
49.860 8.461
58.623 9.732
44.373 -41.394
21.722 -33.368
34.326 -33.011
39.982 -21.538
31.577 -37.644
22.471 -32.914
39.100 -29.832
54.123 -22.779
56.478 -34.628
6.910 -25.839
23.806 -31.347
50.398 -2.446
37.688 -3.685
57.573 3.356
72.279 -9.253
58.436 -23.837
50.188 -7.096
49.037 -1.042
46.366 -30.956
48.113 -28.471
49.328 -14.685
20.816 -16.549
23.845 -11.180
31.449 16.142
31.873 41.637
47.201 33.442
8.491 35.252
43.661 36.191
53.429 -7.057
62.647 -13.296
53.182 -38.947
38.573 -46.429
44.475 -24.652
31.417 -24.424
52.141 22.292
65.440 22.487
69.170 25.209
38.627 24.050
34.607 35.981
49.816 35.780
62.320 -14.477
36.740 -33.610
6.729 -27.118
61.956 -19.689
51.061 -9.872
32.634 6.865
53.934 -20.408
58.567 19.267
45.593 32.303
34.946 24.173
34.033 34.510
15.899 29.123
39.003 27.419
50.019 24.009
67.619 5.325
42.140 36.799
44.386 21.014
53.180 -3.585
48.696 -1.762
32.161 14.946
48.814 28.590
59.236 23.575
24.817 16.953
38.407 33.859
28.671 28.214
59.464 18.234
23.845 22.287
40.058 34.111
68.494 -1.486
48.490 21.533
39.008 -6.541
49.910 -5.766
56.580 25.480
51.101 17.993
58.328 4.249
26.578 8.497
43.387 23.316
38.482 35.033
31.112 14.168
54.012 27.999
34.051 22.092
35.732 32.948
25.497 35.383
29.036 33.896
30.408 44.205
17.806 37.077
22.714 8.369
34.880 18.899
59.353 -22.250
32.320 -25.125
24.062 -28.450
31.331 -32.878
70.900 5.488
72.563 -12.220
52.120 -5.060
53.733 -0.273
66.035 11.350
21.959 20.939
17.199 -21.789
52.716 -23.110
18.236 -33.444
48.426 -34.211
16.397 -25.253
26.973 -6.851
24.320 -18.813
25.120 -2.136
44.173 16.042
54.632 -11.572
36.665 -3.412
48.403 20.136
57.091 8.784
57.557 -18.608
39.973 -41.312
30.768 -37.916
59.321 -26.088
39.837 -29.256
46.583 -25.241
59.038 -22.395
51.034 16.441
35.363 22.639
27.739 -28.266
31.850 -22.176
16.055 -26.705
67.426 6.927
52.012 16.455
52.565 9.180
22.754 29.868
43.730 31.868
24.865 38.723
52.216 11.884
36.918 -16.803
54.184 -19.054
34.061 23.239
49.446 1.480
31.130 22.571
42.291 26.340
45.982 41.574
44.092 22.179
55.118 17.900
39.272 24.088
36.056 32.030
28.613 38.450
31.874 23.831
30.293 25.729
58.286 25.755
56.638 -4.350
45.912 -29.388
30.299 -38.314
21.931 -18.805
41.747 -33.150
70.987 -9.328
44.129 2.460
66.479 8.722
64.676 13.405
34.182 6.912
41.869 1.518
31.631 -32.782
43.557 -25.874
41.484 -32.808
66.771 -13.281
69.064 -17.576
52.470 13.458
27.504 -15.203
34.173 -33.483
46.819 -12.898
58.166 -9.960
27.265 25.524
54.167 20.402
58.274 -1.013
33.720 38.459
8.693 29.654
22.944 46.291
27.789 37.232
46.359 26.294
63.963 13.682
42.639 19.716
15.049 12.356
61.685 6.869
34.674 22.713
50.754 24.396
34.855 1.083
57.766 -20.861
36.772 -33.981
29.936 -45.220
53.138 -26.916
43.677 -29.776
66.992 -19.647
70.228 6.770
58.706 19.917
69.383 -8.721
59.171 9.456
64.141 16.446
23.734 16.974
40.615 40.782
31.233 14.055
48.216 3.775
32.785 31.626
59.209 23.675
65.869 -14.217
55.620 -35.363
31.605 -6.476
52.477 -4.051
37.142 25.699
56.518 26.239
41.988 34.212
48.141 20.575
46.767 24.051
37.524 24.329
59.103 24.113
49.218 29.389
44.517 34.795
43.179 39.553
56.198 11.321
46.334 24.779
33.631 5.724
19.791 9.357
17.430 22.314
38.390 15.830
26.409 -5.757
47.008 2.263
48.689 28.294
45.769 38.273
39.169 39.847
24.035 32.355
62.479 14.464
52.800 9.841
51.066 23.909
50.826 5.919
37.286 -0.149
13.650 23.775
17.395 33.192
58.881 11.650
17.496 -16.178
23.518 23.995
34.290 11.780
46.933 9.916
41.736 -6.414
38.820 -30.818
28.074 -37.046
45.491 -33.961
42.504 -11.783
54.272 -19.252
48.953 -36.028
43.383 -30.612
33.385 -42.748
40.774 -24.862
52.694 -27.178
31.257 -32.646
72.951 -19.593
44.178 -5.478
20.656 12.132
41.985 30.007
45.411 34.912
23.425 19.972
48.944 22.308
22.878 44.833
48.144 21.864
38.377 24.333
36.113 18.493
39.675 32.249
18.230 -2.845
36.258 -4.045
33.679 36.353
40.933 11.130
45.704 -0.493
35.067 21.505
26.304 -10.444
35.936 -33.887
45.140 5.311
47.390 14.009
65.684 3.051
62.160 25.488
27.626 -18.313
24.644 -8.364
36.069 -24.914
30.388 -3.898
63.973 -14.748
54.777 -19.380
62.028 -17.379
51.532 1.269
56.679 -15.555
27.975 -35.337
31.483 -43.760
38.965 -31.679
60.138 -4.925
51.663 10.137
62.221 -3.892
31.553 -26.899
35.191 -15.462
41.446 -19.775
58.936 -30.341
67.460 -15.973
56.707 3.801
56.245 28.049
40.865 -19.334
51.650 -0.655
55.088 -27.014
43.212 -23.104
42.083 -19.817
15.409 -35.338
30.847 -28.524
51.780 -16.695
52.700 2.984
35.397 -32.478
52.614 -37.274
32.321 -33.364
33.121 -44.868
38.507 -31.091
27.430 -30.294
40.288 -18.655
46.900 -8.726
37.458 26.076
29.736 30.133
26.719 -0.779
30.356 34.513
14.023 26.969
35.304 -32.873
35.031 -26.190
53.091 -31.399
52.877 27.349
66.664 8.390
64.167 2.451
51.177 20.903
40.555 33.728
44.224 1.674
20.818 36.876
52.178 30.885
50.313 -32.886
57.441 -21.272
47.719 -10.607
37.190 41.063
45.985 17.811
45.177 18.236
57.950 -1.495
51.920 12.670
42.457 5.100
58.546 -15.240
43.704 -6.258
47.938 -23.067
25.378 -43.385
60.353 -11.327
48.502 15.245
52.645 2.137
64.789 24.900
56.170 -31.870
39.901 -32.492
19.439 -26.855
45.185 -29.432
23.737 -32.603
47.579 -30.716
48.434 41.551
30.063 30.000
47.580 -10.512
28.386 31.714
27.995 26.534
15.131 10.864
55.287 16.068
55.245 -2.230
44.771 36.320
57.598 6.928
25.653 30.549
25.639 24.547
43.687 29.537
35.732 22.327
22.942 32.589
29.632 -9.771
38.771 5.214
58.182 -12.359
54.982 7.522
17.946 43.808
41.581 35.534
32.112 31.414
38.151 7.288
52.508 41.675
44.304 35.743
43.534 37.050
31.777 36.035
71.622 16.035
53.107 -7.663
36.178 -2.441
42.949 30.667
46.463 -2.039
39.601 -14.843
50.995 6.993
50.460 34.835
35.465 38.829
45.161 1.412
40.205 8.239
42.177 16.728
40.356 6.460
12.853 -1.167
53.074 22.893
49.515 34.004
36.592 46.425
55.118 38.160
67.161 21.348
60.877 17.081
62.355 15.684
65.109 21.736
44.106 28.154
56.072 3.140
42.909 35.817
30.872 26.226
42.253 20.647
41.046 8.152
33.589 -1.137
30.958 -2.639
51.980 33.079
60.241 -2.737
23.208 23.153
49.114 14.933
37.300 -18.710
52.644 -8.844
38.629 25.616
51.612 17.184
39.577 7.217
46.432 9.217
21.673 -16.477
33.907 4.025
30.506 6.506
43.181 -31.779
50.301 -34.947
43.213 -34.495
40.266 -33.522
43.416 -31.688
53.363 -33.079
34.375 -28.334
44.963 -8.021
60.006 18.477
34.771 5.600
38.101 27.678
39.167 47.097
57.505 26.258
22.457 30.446
69.638 -6.465
40.210 -3.389
9.317 40.296
32.031 36.516
24.244 31.591
51.312 -3.604
33.757 -20.996
33.239 -17.540
32.343 -9.966
63.497 -0.984
59.288 1.062
29.008 1.876
51.388 -10.450
60.938 8.425
40.476 -3.171
52.188 -14.175
58.707 -32.602
36.257 -31.856
32.055 -31.096
18.286 -32.678
42.980 -46.012
28.994 -21.232
55.806 -39.327
40.847 -34.894
58.090 -20.703
69.127 -1.799
54.212 -30.905
52.054 33.178
19.298 18.597
26.622 40.939
38.876 20.258
39.953 -19.676
47.185 -9.446
15.372 -37.625
17.871 -31.676
49.821 -35.470
42.633 -35.762
42.687 -33.851
34.081 -15.105
35.028 -31.999
50.994 -33.892
6.244 -16.166
28.478 -32.180
41.091 -38.458
47.799 -35.344
39.043 -33.361
31.013 -39.161
25.625 -29.977
28.670 -31.571
22.838 -39.693
47.029 -22.711
67.329 -7.890
63.956 23.469
69.338 -1.918
45.831 30.045
35.368 39.102
46.805 12.299
43.907 32.394
52.385 6.189
73.446 12.252
41.707 -7.363
49.868 13.695
37.986 38.731
49.334 28.844
20.863 46.160
31.705 38.661
26.292 -2.895
47.854 -12.333
17.407 6.691
44.355 -8.304
36.657 -35.166
40.292 -27.736
27.232 -33.871
41.455 -25.209
40.691 4.518
39.783 -23.998
39.135 -20.197
33.104 -27.244
-3.501 -21.915
36.619 -30.411
51.883 -26.126
30.201 -36.127
40.714 -32.508
41.548 -36.382
26.762 -23.139
22.798 -31.557
43.669 -31.122
18.231 11.088
25.708 -11.155
40.792 -1.832
33.641 -33.972
31.600 10.886
25.021 5.820
24.188 -27.442
70.504 -7.889
61.102 20.138
40.816 19.766
27.945 9.478
22.789 15.871
30.658 -1.640
2.870 -24.582
14.256 -32.115
66.741 -11.725
50.302 -24.296
56.598 -0.376
44.792 11.795
34.879 -28.351
54.358 -30.488
57.856 -21.884
51.799 -18.964
64.004 19.978
51.241 32.990
59.314 2.112
62.793 -2.313
39.577 -27.563
39.802 -3.535
50.272 -20.562
36.050 -27.591
49.033 -5.398
26.623 -4.012
33.664 -24.009
6.293 -2.816
18.544 22.368
55.989 35.038
28.918 42.122
29.928 -9.225
17.449 -29.796
37.465 -40.266
61.392 -15.929
24.961 -29.926
61.057 2.023
36.391 27.003
53.414 4.083
30.131 9.273
37.748 -13.955
29.060 -4.182
59.388 8.553
42.529 35.024
35.832 23.744
21.630 41.344
27.029 26.468
51.241 17.436
55.102 -27.016
28.117 -28.701
37.073 -40.947
24.042 -36.296
48.829 7.030
52.230 -1.631
30.418 -15.917
31.446 -7.965
14.743 -13.862
17.511 0.372
36.286 -9.395
18.721 -30.063
54.886 -29.709
68.134 -16.231
45.824 0.496
55.870 -31.407
52.123 -38.118
10.855 -11.591
40.763 -27.684
66.939 -8.237
54.929 16.170
41.702 10.258
43.874 2.420
53.759 -0.202
37.993 28.897
58.241 30.071
18.331 37.047
15.764 1.335
31.751 20.539
55.523 18.296
31.831 16.864
44.476 -23.812
37.133 -34.849
48.728 11.980
29.813 -16.335
37.649 -9.674
46.013 -31.435
21.250 -31.089
49.180 -31.587
37.062 -8.393
66.386 6.974
20.970 21.072
35.901 2.531
19.565 11.043
28.313 39.763
26.207 4.756
62.109 -26.461
31.653 -40.874
39.190 -29.741
45.628 -32.062
67.536 -4.772
19.830 16.664
39.977 24.517
52.985 16.815
33.297 -14.381
36.505 -8.435
48.960 20.929
42.491 -32.793
27.498 -20.217
53.956 -30.980
35.917 -10.509
29.373 38.646
46.283 25.414
14.507 42.691
15.213 -7.443
45.396 10.195
55.891 -16.705
36.789 -27.778
41.132 -26.222
68.630 -19.241
54.897 -4.358
39.140 -19.293
28.390 -32.918
27.727 -11.934
36.591 5.343
54.313 -32.899
18.798 -33.106
40.788 -30.941
37.331 -40.171
49.074 -25.869
51.953 -23.617
35.033 20.874
59.958 30.893
45.865 31.646
10.373 22.764
41.505 -16.962
37.966 -21.186
30.501 -25.152
51.732 -18.983
57.479 -16.769
38.954 6.019
31.320 12.459
18.674 20.626
41.498 25.914
20.105 18.468
52.266 30.691
46.159 31.719
36.964 36.132
33.980 36.022
42.933 27.804
56.089 15.936
38.940 30.079
39.671 39.078
35.002 39.104
36.226 33.218
24.428 29.004
30.289 9.613
31.973 16.111
5.479 1.990
56.612 -9.823
66.254 -25.221
46.021 -31.100
48.707 -23.036
33.146 -16.773
50.074 -32.829
37.924 -21.161
45.406 -27.346
21.447 -33.044
32.943 -24.122
45.507 -20.503
41.296 -35.482
25.398 -42.728
12.912 -10.340
24.615 10.172
41.303 23.245
62.035 18.814
41.054 43.519
27.803 39.164
54.304 33.694
30.357 31.450
20.802 34.767
39.025 37.642
27.593 21.151
62.519 -22.313
48.229 -28.225
57.304 -19.180
56.753 -25.614
56.901 -25.239
49.528 -30.161
44.081 -28.963
50.955 -21.896
25.660 -42.156
22.580 -30.748
44.998 -18.736
49.710 -17.607
62.644 8.701
30.593 -4.156
43.979 -32.407
56.203 16.101
32.110 38.014
19.725 38.552
10.784 35.283
42.780 7.697
37.274 -21.742
56.993 -21.754
30.943 -5.051
59.674 -13.153
71.317 -3.262
65.683 15.578
41.849 19.786
36.339 15.307
37.965 15.386
50.101 -28.298
56.302 -10.538
50.738 21.906
50.331 33.586
64.711 -8.291
60.417 14.816
48.258 -20.068
37.075 24.502
33.421 16.431
32.303 -24.718
48.930 -12.109
58.478 -24.777
27.138 10.793
66.308 17.202
48.680 32.831
43.012 20.832
44.152 11.684
23.821 8.167
33.663 11.674
56.650 9.523
40.632 -10.075
40.618 -31.201
40.760 -28.330
31.205 -27.190
35.397 -4.162
14.202 16.483
48.580 11.075
40.214 21.140
47.998 24.484
9.211 13.265
50.939 33.649
49.175 -7.422
65.708 -6.322
49.917 -25.918
19.682 -22.500
25.190 -34.179
35.160 -39.339
57.008 1.969
44.409 12.888
49.550 25.212
50.084 8.938
39.971 -29.127
56.833 0.106
53.153 -23.545
54.075 -24.350
42.934 -29.396
62.431 7.739
38.286 -31.071
20.846 -31.960
24.676 -22.563
55.567 -8.247
43.038 15.188
30.698 -41.346
29.879 -25.309
21.146 -24.770
36.585 -9.392
52.586 -15.115
37.334 2.290
58.741 -1.241
32.158 12.015
40.350 25.665
42.399 34.972
27.183 10.397
44.422 24.007
35.296 32.372
32.515 38.050
37.944 16.340
22.080 25.697
38.510 7.368
11.103 -7.340
52.479 41.979
64.845 16.677
24.640 45.329
47.958 33.643
26.897 32.752
50.831 1.308
54.924 -21.230
58.848 12.828
44.785 -23.793
57.297 -32.432
52.915 -37.420
48.038 1.541
53.030 25.876
69.087 2.912
50.736 -6.725
46.466 27.213
56.376 13.250
65.318 7.041
22.977 18.359
33.213 35.900
15.912 21.999
40.936 20.938
36.632 35.645
63.972 20.226
55.315 1.801
52.146 15.385
33.995 30.742
48.737 31.106
67.672 -20.418
46.188 14.239
35.410 7.460
27.607 -12.833
62.657 -22.338
59.066 -2.618
65.339 -6.686
65.507 -3.365
66.564 18.024
27.919 36.389
47.458 34.063
26.022 31.777
35.714 10.617
41.239 26.814
51.912 3.442
56.931 27.213
56.750 -0.196
33.149 -28.316
38.818 -25.447
20.046 -33.436
38.039 -26.432
40.359 -36.974
31.288 -30.764
41.331 -15.921
54.115 -3.027
70.734 -0.108
68.222 -4.788
41.763 13.927
30.126 5.084
35.757 -6.750
53.468 3.431
42.861 14.920
25.799 -33.110
55.710 16.985
46.147 13.811
53.683 18.485
30.523 -26.849
49.874 -35.625
59.269 -7.917
65.421 3.069
31.582 28.600
47.672 36.489
34.616 29.144
44.750 41.888
28.473 36.195
23.458 24.899
66.868 8.462
72.664 4.665
68.891 -7.316
62.736 12.777
63.392 24.498
57.694 4.373
51.375 -31.846
48.791 -28.924
30.500 -11.990
37.821 13.421
44.044 -19.825
67.929 2.911
72.076 13.155
51.993 -10.642
46.207 -14.234
46.202 36.271
40.422 38.338
39.141 29.709
25.229 36.370
43.593 42.124
67.332 23.898
38.405 37.370
19.096 40.660
33.990 45.604
32.140 27.957
53.410 -28.650
65.758 -28.627
72.440 7.316
61.285 9.477
57.344 -0.261
58.122 39.653
64.632 23.049
51.359 31.530
53.593 -27.331
38.147 0.119
31.546 16.978
15.987 -12.818
54.847 -24.438
57.812 -23.994
57.033 -22.534
43.896 -3.194
5.263 -0.777
46.307 -34.555
24.171 -32.658
35.799 -1.302
53.424 37.828
35.691 39.521
44.420 12.395
19.767 34.229
25.470 39.805
31.768 31.680
15.661 22.721
37.210 19.296
42.754 4.886
43.953 -13.844
42.021 -24.018
35.946 -34.511
28.619 -38.082
13.063 -43.643
15.790 -32.890
32.953 -28.165
47.139 4.744
34.338 12.352
40.263 34.585
28.033 32.359
31.991 16.788
38.422 -13.117
37.982 19.589
36.380 8.550
46.776 29.126
30.198 13.000
62.550 20.713
56.809 22.612
54.360 22.641
46.006 11.109
43.147 33.210
48.184 20.631
66.472 -1.990
39.496 18.251
37.993 -9.392
51.581 -26.672
60.633 -18.323
29.054 -27.172
37.603 -27.592
62.082 -12.734
63.958 -7.761
36.618 -30.874
60.185 -18.126
32.190 11.732
25.494 12.726
15.904 24.738
21.075 29.135
52.297 17.102
46.012 1.882
70.652 15.442
26.552 -5.682
50.008 1.324
23.708 -27.873
48.696 -16.682
59.911 -22.546
63.469 -2.316
50.239 -40.649
52.247 -28.718
21.248 -40.484
19.481 -35.577
45.179 1.913
44.075 -10.255
35.215 -18.962
22.158 15.475
21.292 26.482
29.675 26.362
36.246 20.504
34.275 18.165
25.855 40.671
12.480 22.918
4.120 13.246
49.283 23.447
32.604 22.717
41.250 14.564
47.345 25.529
15.886 22.452
22.552 25.435
15.823 28.817
38.951 31.063
42.251 15.469
49.790 -8.423
29.312 -37.344
51.254 -20.387
55.175 -13.609
32.111 29.092
16.224 28.173
46.071 21.077
64.497 23.130
33.516 43.341
52.268 15.847
28.501 30.940
53.545 34.148
72.784 10.889
47.445 25.314
29.527 37.670
62.569 20.130
33.828 21.076
54.545 -2.271
26.833 -4.415
24.978 6.150
22.479 13.062
31.786 18.070
41.122 2.233
54.314 -8.227
55.397 10.168
38.033 32.132
21.927 38.433
39.104 37.569
49.410 23.548
49.983 26.831
55.270 -6.602
43.849 -2.882
52.010 -26.531
27.349 -42.395
20.618 -39.458
39.188 22.839
35.300 26.439
69.854 4.909
70.230 13.369
51.944 -31.110
12.756 -35.749
40.221 -36.462
47.482 -1.183
36.843 12.560
40.857 27.106
36.979 -26.506
54.839 7.306
30.768 2.693
51.667 -1.435
55.972 0.370
28.641 16.843
40.439 -23.481
49.047 -16.935
28.300 -23.849
28.071 -5.531
60.706 -12.706
29.600 -9.216
49.431 -20.092
27.835 -25.224
25.523 -17.741
23.457 -30.379
38.891 -2.971
39.407 7.589
21.287 7.673
7.827 -15.484
43.173 13.326
39.869 30.794
39.703 28.594
41.973 -21.855
37.569 -8.729
33.328 -25.577
52.850 -36.392
60.630 -10.888
43.152 -6.009
48.181 -21.168
44.448 -34.045
27.434 -36.962
55.990 -21.021
53.076 16.450
45.400 22.082
36.456 5.079
49.586 23.125
52.273 -24.424
61.727 -2.365
36.413 29.150
48.726 -10.951
41.360 -29.424
28.792 -27.470
57.171 8.432
50.956 -28.729
60.777 -22.374
44.337 -36.697
48.738 -26.838
52.616 -28.407
53.066 -34.005
48.233 -28.841
18.139 -35.885
9.153 -31.103
40.179 -40.958
23.966 -31.046
43.145 -22.448
52.459 -20.250
49.723 -31.669
32.729 -6.039
35.952 35.689
26.548 43.281
15.728 30.463
44.005 10.064
35.273 26.619
40.874 11.232
43.857 -8.111
32.600 -18.918
45.674 -37.228
3.063 -34.584
36.932 -23.825
25.307 15.704
54.752 22.377
40.172 -13.089
41.905 18.260
48.444 -1.672
35.494 -19.030
42.724 -39.268
52.437 -23.043
30.011 -34.289
48.810 -25.327
52.202 -18.687
65.511 -5.016
57.368 20.168
35.012 30.571
37.310 29.316
34.742 37.663
5.548 2.176
31.599 32.452
49.590 32.661
34.480 35.196
41.000 24.907
60.694 13.025
57.349 26.735
20.671 25.414
21.359 38.663
36.560 41.616
63.461 24.687
55.494 34.530
46.852 25.968
41.494 -3.242
42.336 6.442
32.804 11.324
37.578 -4.488
35.722 15.383
40.131 -0.568
44.105 31.017
55.416 26.406
5.466 33.766
48.864 21.669
41.757 15.173
48.773 10.977
39.243 -34.425
53.047 -37.436
30.817 -21.050
52.137 -31.757
24.324 -24.766
50.728 26.661
2.377 -6.906
37.840 -6.119
28.448 -14.409
31.287 32.116
35.034 42.509
41.807 30.496
14.725 32.735
35.783 33.918
33.386 27.001
16.915 23.738
47.029 29.202
27.818 24.619
50.378 32.199
31.662 42.216
37.070 36.898
35.486 28.061
27.909 30.336
34.095 20.948
49.135 -18.454
20.959 -15.730
43.234 -30.735
37.601 -5.276
44.375 30.520
26.609 34.273
16.509 14.588
45.067 7.204
27.885 4.430
52.145 37.189
59.618 7.077
34.349 -24.869
36.134 -7.316
44.869 -22.740
48.496 -30.129
54.732 -32.960
31.520 -25.392
46.022 -23.336
53.538 -31.774
63.533 -20.742
39.841 9.399
19.861 1.724
37.113 31.345
37.653 37.233
13.896 26.456
61.703 1.968
34.106 -43.163
41.298 -34.622
40.834 3.296
69.900 -6.150
37.393 -38.794
59.718 -8.402
50.488 -27.206
53.075 -23.859
34.699 -38.676
21.679 -36.704
21.766 -34.731
41.704 -13.401
43.952 -6.712
32.906 0.898
50.697 -30.039
23.513 -26.919
40.114 -43.230
43.534 -43.059
26.524 -29.312
26.027 -40.336
36.669 -33.738
24.148 -28.321
60.236 22.576
65.460 18.887
57.724 19.116
45.683 11.894
43.588 4.557
31.650 36.164
30.630 30.872
34.821 26.849
48.652 32.613
55.418 10.864
38.470 13.173
57.304 17.678
72.255 -7.352
38.933 -11.807
31.713 -0.775
37.699 -23.774
34.596 -36.860
50.248 -20.459
35.443 -25.158
29.153 -38.573
41.491 -26.109
32.772 -29.667
26.161 -33.178
54.034 11.533
53.065 6.955
71.554 -4.624
5.700 13.393
42.979 3.890
31.219 14.977
23.738 32.771
38.864 36.943
23.183 26.724
43.523 24.524
24.792 9.662
63.145 6.138
43.783 34.962
34.986 37.784
33.235 39.317
49.873 35.826
49.405 27.914
73.655 7.101
48.743 -17.067
26.533 -29.884
16.637 -29.215
32.600 -31.313
35.640 14.070
34.189 19.524
43.706 24.101
46.062 32.660
32.112 5.241
13.909 -13.821
35.300 -33.987
43.474 -30.290
29.475 -45.645
46.829 -28.525
27.922 -24.173
52.019 12.880
37.281 27.536
14.386 23.470
12.617 14.391
27.017 22.467
50.262 -30.791
42.874 -35.830
40.003 -14.621
52.163 -16.390
26.671 -45.051
38.019 -29.911
45.336 -31.351
44.146 5.552
26.963 27.702
41.604 22.567
35.453 13.325
33.691 -7.494
71.736 -14.781
33.488 30.938
47.400 31.432
45.853 14.809
61.709 23.171
59.449 26.723
33.766 39.291
19.907 39.309
36.757 14.157
42.868 -9.758
41.459 -7.180
44.645 -14.915
27.321 -1.522
11.172 15.126
40.763 20.135
33.886 26.006
20.195 16.296
19.765 -21.141
45.258 -22.703
35.132 -10.941
52.183 9.845
50.025 -12.078
45.381 0.496
29.888 30.457
54.754 -1.773
36.790 12.567
70.258 6.566
57.372 -10.030
43.172 -35.234
38.166 -35.313
42.530 -38.934
50.648 -19.051
34.454 -7.928
33.771 -24.897
24.737 -32.414
52.877 11.239
46.558 18.580
44.434 -21.939
38.909 -43.591
15.650 -16.317
43.764 -37.720
43.021 -35.029
56.785 -14.863
53.344 -1.151
55.310 -19.259
53.452 -29.302
40.181 -26.765
42.042 -28.887
48.896 -26.730
47.368 -26.168
63.443 -15.261
35.283 42.034
49.411 5.160
64.056 15.150
33.253 14.568
54.020 15.716
44.637 -22.045
30.167 23.377
55.613 11.524
70.455 -0.170
57.175 -24.837
43.296 -23.733
46.681 -18.657
47.528 32.316
37.976 37.410
46.743 20.995
55.307 9.171
30.435 4.536
24.583 -1.720
54.432 -16.795
27.661 -5.718
26.108 -29.218
49.566 -21.278
63.623 -26.581
42.461 -15.888
25.407 -28.273
29.734 -39.280
48.788 -17.672
26.704 -4.687
34.528 -3.727
58.185 -15.201
58.897 -15.371
56.755 21.801
45.626 -17.441
36.497 7.510
55.704 23.093
54.571 27.963
48.957 18.450
46.329 -21.960
62.246 -19.121
26.168 -27.079
34.595 4.934
37.078 -32.289
30.940 -37.051
37.097 -32.245
44.248 34.442
37.547 11.683
33.067 7.347
28.093 -37.378
12.161 -24.165
43.941 -31.064
56.036 -9.442
55.485 12.360
30.488 33.478
26.240 39.973
35.426 36.777
37.696 34.391
15.365 20.719
21.350 24.820
35.107 32.621
24.455 21.216
27.503 -2.345
58.925 -30.837
56.367 -25.020
29.006 -40.151
44.606 -31.262
55.574 -24.356
68.106 1.465
62.839 -26.341
48.650 -8.862
5.850 -0.565
47.823 -21.447
36.272 -49.034
31.075 -32.436
15.476 -24.910
52.944 -23.269
56.694 -23.822
17.019 -47.063
42.617 -12.080
65.745 5.845
58.255 18.519
48.059 37.820
25.589 22.496
50.661 33.088
36.553 15.754
15.938 23.502
23.783 18.595
38.495 -15.930
24.542 16.645
45.616 9.359
46.149 -22.844
63.811 2.886
47.528 34.548
40.792 27.959
26.863 27.798
19.924 26.118
40.018 27.473
70.123 7.554
69.861 0.247
43.297 40.770
42.885 39.620
13.457 27.867
49.725 14.915
67.659 -5.206
59.690 -6.277
27.442 -25.709
56.028 -26.904
52.039 -30.043
60.226 -31.337
41.917 -28.324
64.894 19.009
46.467 17.222
33.551 -34.827
49.635 -11.352
53.928 -16.637
48.570 -13.022
45.233 21.707
57.029 -26.962
55.478 -17.849
32.001 -24.115
48.550 -24.036
56.528 -3.726
53.760 -29.347
61.016 -20.191
23.937 -39.572
24.298 -25.582
33.936 -9.720
21.162 -13.588
21.162 -5.721
49.560 19.932
50.921 11.589
36.706 18.484
43.587 5.354
38.617 1.912
34.902 17.062
37.700 -16.895
35.087 -4.720
42.588 18.390
40.984 10.809
60.692 -9.790
64.714 -17.331
57.891 -0.020
55.786 4.585
58.908 29.162
17.074 22.830
33.423 30.867
28.897 30.905
42.316 37.021
56.317 13.603
50.494 16.547
31.512 47.434
27.780 29.281
21.149 3.145
68.895 14.586
48.025 11.035
59.810 -12.934
66.652 -22.225
40.376 -37.912
47.740 -36.549
54.598 -31.379
54.506 6.187
51.995 20.077
38.191 23.171
32.073 11.998
35.821 20.631
33.991 28.311
33.659 3.242
61.583 11.853
46.347 29.874
50.014 19.247
40.160 15.861
7.853 23.985
5.657 0.795
52.748 -32.839
59.716 -11.044
42.299 -27.232
47.277 -34.472
48.627 -30.210
36.253 -21.824
43.969 -25.503
53.947 -32.227
51.385 -35.293
42.683 -36.718
28.731 -36.486
30.388 -35.399
46.265 -25.947
59.880 14.193
39.616 33.955
27.853 14.673
55.797 22.259
40.081 32.782
47.958 15.505
44.158 31.024
53.930 -0.720
28.997 36.854
3.685 31.588
24.546 37.935
52.360 35.615
29.004 5.320
42.604 -12.194
24.081 -33.969
33.969 -33.815
44.141 -32.306
33.377 -19.212
52.258 11.483
28.355 20.824
35.035 6.155
33.009 2.882
38.907 -12.354
8.645 -19.802
27.842 -18.639
33.910 30.417
37.322 34.571
34.232 35.251
32.866 27.972
20.045 28.066
26.904 25.874
19.263 39.323
46.520 24.726
38.472 -13.993
42.464 -9.820
50.944 -27.855
37.528 -38.218
60.315 -19.220
49.767 22.031
20.439 27.630
35.924 16.319
31.892 -8.450
45.990 -22.779
47.749 -46.795
22.869 -30.885
45.128 -36.370
45.143 -22.711
53.071 -13.205
56.378 4.969
64.951 18.233
51.070 -15.980
34.191 29.792
43.951 28.065
39.105 28.746
57.067 -10.613
58.889 -3.134
62.885 -22.719
48.915 -36.204
45.670 -10.781
49.619 -16.137
58.055 -26.821
39.485 -21.177
31.087 -38.715
22.332 -22.731
22.758 -10.375
23.209 -21.141
33.128 2.519
34.652 5.231
53.372 16.263
44.252 32.799
40.965 22.733
33.777 -17.608
27.796 -33.688
53.127 -14.737
38.301 15.146
25.810 -39.427
60.197 -25.238
55.155 6.704
51.081 -12.064
68.553 -6.797
48.894 -15.854
49.104 -16.312
30.554 -9.187
23.462 3.701
7.828 -5.344
49.642 2.943
23.909 18.726
36.863 25.160
38.637 38.304
27.103 -2.373
25.164 24.147
41.690 -5.646
51.174 24.511
64.181 17.843
63.452 33.698
43.334 34.354
44.309 13.154
59.440 -7.733
58.171 24.947
45.140 -8.203
18.675 -30.953
22.968 -46.732
26.432 -29.789
26.279 -0.116
45.791 -27.682
60.389 -18.370
57.415 13.050
62.222 23.164
68.711 16.095
67.540 -11.556
40.781 -24.943
14.808 4.107
34.986 -33.438
58.045 0.229
45.143 -14.680
41.867 -4.985
38.081 34.418
11.444 27.710
10.037 21.769
36.097 36.967
28.696 6.897
46.455 29.797
44.961 20.445
47.082 -39.014
44.771 -39.024
22.725 -15.604
38.221 -37.407
60.654 11.908
48.889 26.478
46.493 27.598
32.505 28.125
28.413 37.358
32.626 17.684
50.579 32.314
61.788 0.019
48.608 11.924
55.532 -24.705
46.507 -1.778
47.211 10.499
35.389 -24.888
30.051 -11.433
42.515 13.494
52.573 -3.553
47.778 7.412
37.261 23.852
15.024 28.389
51.052 29.245
23.414 41.365
40.690 35.502
44.325 31.096
52.818 22.024
21.866 37.562
71.791 3.187
42.794 9.024
23.313 17.023
26.199 -2.919
16.099 -1.118
16.282 -12.411
27.617 -22.891
72.040 16.723
24.395 31.305
49.593 16.259
30.095 -15.090
32.188 -23.011
35.405 -29.477
26.010 -22.208
15.418 -12.057
46.260 -23.159
28.251 -5.059
47.945 39.395
14.880 10.191
33.235 29.404
25.661 29.182
46.595 11.389
33.725 34.460
50.779 28.182
67.313 8.821
59.851 -3.112
28.885 26.933
35.045 41.531
41.856 32.188
27.868 13.356
45.052 -27.244
24.553 -27.970
49.367 -27.294
44.035 -48.849
41.118 -25.325
62.477 20.995
42.475 -24.162
41.513 -24.407
38.471 4.841
47.475 -1.200
53.408 21.652
45.805 25.758
39.372 9.045
65.131 -25.646
60.873 25.521
60.794 20.029
37.153 30.794
28.116 36.534
39.263 31.156
35.507 21.333
60.446 14.010
44.992 5.795
24.628 -5.232
62.245 -18.148
30.162 -16.600
39.898 -13.915
46.910 -29.006
33.061 -14.992
39.326 -23.596
28.684 20.035
40.005 19.168
18.495 37.162
56.076 17.548
47.325 4.786
26.183 28.362
33.561 39.426
43.404 37.555
66.541 -4.007
34.798 -30.251
21.973 -38.432
24.772 -32.276
69.437 -8.512
23.196 16.637
39.345 17.521
28.659 34.000
59.400 18.006
43.317 24.196
39.476 4.264
67.490 16.689
52.844 13.307
60.625 1.610
48.057 31.143
62.072 20.596
74.497 14.982
38.206 -29.075
33.934 -29.105
43.773 -36.155
55.943 -12.420
40.612 6.453
36.801 14.138
23.808 37.495
29.978 25.260
34.773 36.682
42.673 22.213
37.127 -8.634
50.528 6.682
37.988 14.919
60.809 15.549
59.866 -24.736
56.212 28.012
46.420 24.710
57.445 29.068
59.146 7.259
37.789 24.497
67.020 -17.020
66.069 18.389
34.470 34.978
31.551 33.348
63.241 -7.441
23.473 1.322
54.180 17.197
34.990 18.945
44.015 8.657
43.833 1.919
26.999 -21.712
57.121 -7.383
52.959 17.629
45.705 -14.059
35.159 34.795
23.117 31.989
62.530 21.048
33.890 30.346
49.065 23.816
55.715 22.436
44.777 34.804
41.585 44.683
34.119 31.257
53.483 30.930
47.962 34.357
36.606 37.841
40.552 28.720
56.775 25.012
40.125 33.745
28.528 28.867
37.022 32.477
41.381 18.375
39.414 29.835
59.853 17.422
74.623 -13.163
32.892 6.218
47.097 -34.277
24.487 -2.144
34.297 -18.044
50.485 -13.954
53.401 18.166
46.854 -2.068
35.019 33.507
39.363 27.558
36.523 34.767
28.068 27.094
34.950 28.628
26.186 1.629
11.100 -25.796
69.532 -0.042
49.446 -34.148
49.753 -21.693
23.210 -28.544
42.863 -26.501
45.949 -21.313
11.176 -22.013
46.494 -32.948
33.512 -31.195
53.347 -9.418
62.003 2.876
57.283 11.867
16.090 0.183
43.797 6.443
34.780 16.924
54.243 -10.447
25.547 12.811
31.397 31.573
27.552 36.514
51.882 29.842
71.799 0.860
62.276 -20.399
43.864 -24.927
42.320 -27.110
13.669 -26.945
29.954 -25.208
48.094 -2.433
40.851 24.552
20.899 26.623
41.300 34.733
31.844 29.165
24.784 2.292
27.729 9.064
41.246 -17.423
60.621 -20.116
33.559 -32.872
51.039 -32.605
50.485 -36.211
55.331 -12.264
48.508 15.643
10.171 -6.362
33.952 -0.634
19.194 27.782
43.739 34.691
17.352 39.857
15.854 18.550
27.680 28.720
33.499 -4.115
23.296 -33.035
56.355 -23.280
62.643 -9.569
37.352 5.528
59.732 3.541
45.758 -28.474
68.913 5.212
67.050 -18.233
39.024 2.722
48.098 5.149
17.600 -22.175
38.928 -34.697
58.320 -9.203
39.988 -28.149
48.257 -22.644
49.672 -17.976
32.689 10.144
34.645 -18.676
47.072 -33.053
58.619 -20.215
69.873 -5.762
69.100 -9.098
67.478 29.790
23.486 31.787
61.682 25.934
48.310 26.576
55.389 28.156
30.858 21.872
51.592 23.404
61.484 16.419
29.229 28.173
19.947 33.062
40.748 5.461
45.339 -27.208
65.812 3.144
69.613 19.895
27.715 36.881
30.678 32.883
36.842 26.254
22.925 17.280
50.867 27.748
51.375 34.116
46.026 31.276
43.053 41.034
40.197 31.775
44.337 26.295
30.371 15.904
36.966 -25.155
33.667 -31.943
13.750 -11.955
39.140 -24.177
41.588 -29.408
29.517 -11.727
40.888 33.762
39.896 11.388
68.701 -6.049
39.394 -13.410
38.230 -6.131
64.644 -1.217
36.299 35.240
59.267 8.928
51.498 13.071
64.606 -15.910
45.707 -34.369
31.712 -38.501
45.821 -29.325
57.877 -31.712
40.154 -17.276
45.087 -24.028
62.163 -0.690
31.162 -1.085
19.067 11.122
21.341 21.234
45.977 4.961
34.584 16.671
28.346 30.653
6.326 -12.493
27.224 -16.539
25.162 11.896
40.259 22.236
39.310 36.383
18.698 35.707
30.811 49.448
71.736 14.744
27.256 10.129
24.625 31.768
50.876 24.492
60.201 23.594
39.305 20.062
30.980 22.626
13.772 17.856
60.742 9.696
27.990 28.757
41.194 23.862
43.647 36.119
35.783 35.232
26.090 10.767
45.280 14.651
47.851 5.629
42.543 38.674
36.338 -25.295
52.936 -12.857
27.667 8.209
33.010 39.746
52.020 35.719
22.274 14.788
11.287 40.583
16.894 35.298
34.369 40.453
54.115 40.679
62.698 -10.776
66.761 -9.133
73.920 -14.662
51.893 -6.775
48.354 -2.578
46.400 7.495
30.623 31.995
39.972 36.254
39.293 26.540
36.511 40.541
68.012 12.185
53.476 42.509
15.162 26.183
37.337 25.631
42.989 22.690
19.929 -6.092
30.566 -1.887
34.543 26.733
65.730 6.597
63.991 12.736
40.930 37.284
10.056 26.901
28.806 17.497
41.767 36.003
41.860 24.918
39.471 29.432
51.435 6.305
54.360 16.054
43.504 16.892
51.181 12.466
51.573 8.069
39.075 45.742
33.512 31.151
38.275 18.336
67.704 21.715
45.261 7.175
54.204 27.520
47.447 35.610
54.314 11.015
53.831 33.632
72.092 -3.092
46.372 0.724
61.459 0.034
58.694 -21.139
55.112 -31.125
34.966 -9.317
32.441 -35.170
34.086 -44.277
51.607 -30.790
59.353 -14.122
15.011 -36.011
19.200 -34.000
17.319 -43.896
30.528 -27.374
23.287 -16.545
48.103 16.032
43.935 3.926
58.796 0.113
36.387 -3.359
59.522 13.728
36.969 9.058
22.903 20.650
32.220 -5.667
29.206 8.012
40.451 -5.563
27.522 -35.193
35.954 -17.275
51.654 3.489
41.152 -13.608
4.632 -22.449
33.772 25.392
37.713 5.391
43.343 -0.460
27.979 35.946
53.833 26.750
36.266 31.043
59.885 15.286
39.371 9.716
71.143 7.009
59.870 16.139
38.898 -7.369
41.844 16.395
39.299 -0.808
40.197 20.459
64.220 -2.856
51.527 13.600
27.427 23.773
41.649 41.830
26.941 34.055
33.345 32.817
55.168 15.653
43.630 26.273
67.010 10.197
50.895 31.652
40.890 25.210
32.108 36.325
32.518 35.138
39.905 30.475
42.625 7.653
69.264 -12.388
40.486 36.918
35.710 32.791
25.151 23.524
27.333 22.056
42.817 25.791
27.486 31.992
43.303 28.159
59.721 2.050
25.531 -15.639
15.499 -35.457
68.378 -24.673
26.674 -37.853
29.784 -33.299
53.350 -35.281
36.913 -35.973
42.668 -35.676
53.166 -30.459
43.423 -36.079
46.875 -27.097
43.390 -19.065
47.866 -8.268
49.016 22.703
67.046 18.647
54.916 24.790
24.657 33.824
62.085 9.330
52.223 7.122
33.007 20.499
31.532 -10.151
45.291 -12.217
50.681 -35.228
48.648 -21.297
24.293 -37.683
18.718 -28.192
56.638 7.507
58.409 -19.654
43.914 -13.008
50.598 -17.287
25.974 -29.143
47.878 -14.747
42.088 -3.246
36.179 17.991
61.689 8.711
38.306 -14.142
45.260 -9.305
59.555 -23.569
39.313 -18.652
53.540 -12.165
60.513 9.770
61.209 11.891
54.236 19.052
14.881 26.585
36.671 -0.084
46.444 27.188
43.044 7.981
59.957 -9.114
28.627 -10.550
7.832 22.549
8.571 37.511
33.261 33.863
31.114 44.675
32.144 28.058
21.055 5.276
46.505 -18.181
41.765 -17.968
36.814 -30.426
27.716 -28.755
28.527 -38.236
58.475 -18.522
61.657 -27.556
63.419 -12.343
65.783 -4.736
41.889 -12.845
22.582 -27.032
50.850 -35.106
47.626 1.985
39.370 27.986
27.183 -5.987
25.367 5.263
41.134 -15.401
35.545 -1.961
13.461 28.608
28.681 38.976
46.024 34.320
57.925 31.223
61.368 10.672
49.992 24.153
46.730 2.238
39.318 -16.281
31.236 -36.782
73.808 -13.406
54.347 12.669
51.660 18.927
21.278 29.854
31.503 24.061
62.935 22.713
49.505 -16.540
52.988 -6.511
49.141 -16.947
20.626 -33.307
51.469 -33.178
45.647 -29.791
45.161 -32.682
19.547 -27.458
35.970 -20.805
58.174 8.296
49.065 -3.551
46.541 28.553
63.187 -12.550
39.505 -19.337
63.309 -27.598
44.300 -35.560
41.766 -14.758
55.502 24.026
44.825 3.718
36.374 -31.726
49.149 -23.397
59.921 -14.738
54.500 24.483
49.498 24.658
44.722 22.369
37.083 -4.791
44.508 -15.442
43.568 -14.717
48.389 -1.555
38.315 20.952
38.975 43.637
36.247 42.167
48.353 15.988
38.348 32.398
29.794 35.425
36.170 13.038
30.536 -21.041
36.208 -21.905
35.581 -34.379
42.416 -33.306
52.480 -33.649
30.966 -30.375
46.781 -25.688
32.708 -31.290
15.753 -19.741
50.840 -27.998
57.975 -26.243
37.280 -20.037
46.138 -12.642
57.030 -1.918
42.449 2.743
33.895 -23.265
51.949 -26.355
54.288 -18.288
56.567 -17.023
42.825 -29.841
36.432 -17.381
11.812 -31.056
40.377 -38.194
41.306 -4.036
27.805 -20.220
35.011 -23.204
51.939 -7.872
52.409 -40.190
75.939 1.852
46.429 6.256
53.958 2.646
58.334 -7.676
51.180 -12.686
19.310 -19.488
35.451 -15.299
43.069 -33.692
19.172 -37.033
7.852 -22.950
21.470 -33.585
20.785 -20.037
17.924 -17.929
53.432 -16.178
44.612 -16.405
38.281 -34.761
31.898 -33.554
49.471 -17.284
58.418 -1.344
37.544 18.167
45.148 23.719
46.545 43.642
31.355 31.037
49.349 25.339
57.592 -1.691
42.125 -16.420
26.090 -16.844
47.431 7.207
33.551 35.456
60.509 18.194
63.819 20.632
46.697 27.642
50.506 -17.287
73.051 8.396
44.830 -8.609
33.240 -14.364
63.561 -11.028
38.382 15.097
31.944 33.750
62.382 23.999
47.354 21.216
56.423 31.478
43.425 -5.428
40.448 -7.601
52.153 17.390
72.897 -8.201
64.768 -6.620
55.878 1.179
60.391 14.680
56.385 24.868
30.871 28.081
18.017 14.516
60.002 27.396
43.652 -11.996
42.574 -8.973
19.776 18.930
38.062 -10.715
50.526 23.572
68.353 -9.101
37.490 28.291
70.040 -0.220
44.328 -6.828
17.537 -28.103
64.748 -20.397
49.720 -28.356
47.748 -12.316
54.177 -28.609
28.984 -32.164
41.148 -29.502
34.816 -3.482
30.424 -2.738
44.118 7.526
60.270 -3.917
58.024 -12.451
26.857 -32.319
32.695 -39.599
54.753 -38.706
23.404 -33.000
17.697 -31.171
43.487 -5.747
34.960 20.916
48.629 -2.360
62.311 -15.390
43.155 28.673
42.672 17.723
43.584 -18.670
28.874 7.522
48.774 6.863
46.170 -4.527
62.664 8.912
57.673 30.338
37.671 32.039
30.749 27.694
44.595 32.851
46.144 31.442
32.203 36.516
16.996 38.328
30.615 21.126
13.613 -0.274
51.704 25.467
49.239 31.023
48.933 -28.963
38.439 -40.675
51.454 -34.195
39.762 -28.394
44.185 -18.413
17.412 -30.397
42.563 16.864
49.084 34.790
66.107 -12.240
34.406 -37.942
34.806 -31.033
51.915 -6.630
28.501 -18.171
18.224 -24.429
27.351 -20.827
10.614 -19.689
22.478 4.122
35.042 9.947
6.175 -5.295
44.386 9.879
26.703 -18.974
37.595 -11.801
44.587 -7.887
29.791 -11.221
34.940 -19.205
59.768 5.156
54.980 16.632
49.374 3.428
57.100 2.917
44.504 9.640
31.946 -11.377
40.695 -24.362
38.676 -21.409
33.632 -29.457
45.184 11.416
45.622 15.132
43.429 25.562
60.805 27.513
44.734 38.763
46.463 11.701
16.345 18.136
12.156 22.018
51.529 -16.198
30.051 15.093
20.267 16.400
3.892 -4.260
62.236 -0.205
39.372 -14.113
53.582 -16.092
30.421 21.080
43.293 24.876
41.545 38.056
41.812 19.786
17.025 -26.982
29.539 -2.275
39.212 2.458
64.378 2.718
60.181 27.345
37.250 29.789
49.155 23.931
13.667 9.023
21.970 7.634
63.719 3.166
53.600 -12.249
53.987 -1.161
51.588 -22.784
58.353 -1.394
26.242 -21.700
44.743 -12.005
73.018 -15.034
39.483 -17.076
59.380 -16.687
60.410 -9.537
47.543 20.911
25.767 5.603
28.969 -16.881
9.295 -0.948
29.315 0.765
5.140 -0.211
59.818 -3.663
45.235 -31.150
12.095 -19.461
13.105 4.152
45.257 0.552
49.066 -20.827
38.874 -26.989
23.387 -17.888
54.170 -8.526
52.380 10.553
54.572 23.768
52.425 9.562
38.939 -24.128
40.733 -18.216
46.522 -26.663
53.323 -22.608
65.160 -14.252
32.241 -34.246
36.387 -26.388
47.188 20.595
25.488 27.568
30.704 18.551
61.237 30.212
53.199 16.176
40.629 19.818
34.053 15.401
19.257 37.426
42.608 32.547
13.073 37.448
42.182 31.029
59.130 -7.896
43.656 1.254
35.081 28.229
16.448 28.384
29.994 20.956
45.463 15.227
51.343 -25.241
63.651 7.709
54.245 24.483
58.225 14.979
51.485 7.334
35.310 37.733
68.009 5.608
34.664 -15.052
45.977 -28.775
51.378 -1.285
63.873 -11.397
8.637 12.918
32.848 17.384
32.639 18.888
29.940 10.932
17.170 -3.876
34.993 -6.362
43.807 -14.736
47.479 12.946
35.024 25.380
46.772 -1.805
25.240 14.504
31.779 27.001
35.210 27.314
41.453 22.767
56.119 17.534
40.470 10.533
41.716 28.520
50.723 34.081
31.800 17.683
47.010 20.943
33.427 7.748
26.947 26.575
12.438 23.796
34.310 36.663
39.232 33.145
36.834 39.628
59.933 -28.608
68.997 -17.790
58.341 11.138
56.426 13.849
49.458 6.082
22.715 4.967
23.375 -10.654
34.793 -35.681
25.762 -31.890
54.657 -12.587
44.368 -13.608
56.030 -34.617
61.607 -15.252
58.460 24.422
24.869 31.360
35.958 7.776
47.338 -3.032
48.342 26.311
49.376 17.890
35.703 -17.144
65.318 15.242
36.710 13.563
20.030 20.387
64.077 -6.487
35.935 -10.186
47.572 -28.805
19.051 -29.165
50.400 -15.345
31.477 -11.013
58.145 -25.746
56.644 -8.967
54.393 -38.391
53.755 -28.824
8.920 -11.612
38.326 -25.390
43.845 -31.202
27.295 6.794
55.905 10.131
43.207 33.869
39.523 45.235
25.346 36.361
55.244 15.626
65.236 15.773
51.252 -12.547
42.134 -24.414
41.395 -23.626
39.694 -13.192
12.044 -7.892
48.059 -14.135
48.556 24.166
42.370 17.245
42.298 40.099
38.269 32.333
38.945 32.544
60.892 9.968
20.357 28.136
30.350 36.823
53.616 30.028
60.148 8.256
24.483 -25.864
36.095 -20.527
47.297 -1.379
39.036 14.472
26.197 35.762
26.465 14.484
53.667 10.029
26.227 -16.146
49.399 -17.865
17.485 -38.862
17.242 -31.264
44.195 -34.979
45.340 -29.323
63.568 18.078
34.769 -4.630
33.189 -37.049
49.441 -43.118
37.611 -35.341
39.211 -18.306
58.672 -38.553
22.740 2.110
41.818 31.364
70.545 -1.308
31.781 -1.481
26.810 10.450
41.214 20.075
36.878 -29.921
38.683 -13.633
13.883 -26.077
49.586 -5.895
50.406 -18.020
41.658 -24.933
68.022 -1.035
35.357 -27.158
64.166 11.900
39.051 22.697
22.894 17.108
24.682 45.575
34.167 32.761
34.080 23.066
24.758 30.847
21.030 -14.168
43.935 -25.253
16.794 -10.916
37.103 -18.919
45.513 23.965
33.334 30.500
27.774 35.950
34.344 13.356
43.757 23.152
50.429 -31.166
44.866 13.452
55.195 16.784
45.135 26.086
57.963 -13.526
50.339 -17.529
56.265 -2.452
52.809 28.151
53.206 28.105
66.388 8.860
53.376 -11.374
43.690 -20.485
37.605 -15.673
17.326 -14.908
40.447 -11.235
44.563 -43.874
29.666 -27.527
45.998 -17.814
66.935 -4.183
61.980 1.501
53.503 -0.616
35.872 18.578
52.435 37.836
35.970 44.568
29.865 40.613
53.415 35.821
17.014 29.861
24.835 36.842
30.396 31.326
34.373 21.704
42.982 -8.573
54.420 9.572
49.500 -33.190
41.395 -38.823
45.118 6.471
54.368 16.976
63.643 2.108
51.342 39.628
62.575 23.032
59.506 25.262
46.451 -7.798
54.662 -32.120
62.935 -17.038
40.181 20.526
51.142 16.708
53.084 3.969
37.722 -21.717
21.335 -37.740
38.678 -31.684
19.509 -26.576
49.443 -31.767
23.199 -30.152
28.897 -33.789
44.207 -25.481
31.560 -0.792
38.674 -19.588
40.254 -29.981
43.450 -5.597
57.650 -30.167
38.689 -27.377
51.250 -36.195
41.498 -21.915
25.853 -37.707
34.766 -20.013
45.123 -22.553
30.440 -36.626
22.358 -14.107
32.000 -11.439
39.567 -29.452
33.432 16.633
35.046 35.932
54.731 2.073
33.022 42.305
54.605 28.679
49.384 13.301
49.661 -12.459
37.736 -20.874
46.073 31.501
58.899 28.407
28.387 28.073
22.301 36.443
52.247 16.902
34.607 27.709
43.999 37.724
50.914 20.598
54.223 -0.627
44.625 -7.916
49.507 -9.730
31.446 2.830
57.504 -14.304
60.670 -18.704
52.782 -27.531
19.844 -40.892
36.939 -37.093
43.304 -32.828
48.032 -3.620
33.991 -0.646
18.837 9.310
32.564 -17.236
63.419 -3.678
60.702 28.673
39.954 22.691
52.054 26.241
55.108 18.664
44.203 -19.781
32.766 -18.306
37.810 -25.599
57.207 -3.876
29.824 18.947
50.854 31.926
39.746 32.451
52.339 31.645
22.856 35.194
33.573 37.588
32.368 46.688
16.663 42.589
29.383 27.433
22.019 -7.407
37.556 14.390
60.285 6.022
40.540 -4.106
56.511 -16.232
37.443 -32.095
18.937 -9.360
28.731 -25.572
56.211 -7.282
45.797 -6.778
39.200 -1.980
33.385 -42.374
46.103 -11.524
45.418 26.453
41.998 24.157
60.949 21.718
61.930 -22.154
55.205 -22.803
32.090 -18.763
35.792 -10.210
36.754 3.552
49.514 34.344
65.739 16.215
53.598 -33.757
50.713 -31.279
18.174 -8.037
27.798 6.910
54.936 -6.380
43.693 32.009
57.432 -10.400
54.564 12.444
42.659 29.878
44.822 31.830
59.236 19.487
70.141 -18.302
51.178 5.095
17.001 -28.845
45.145 -43.756
50.666 -30.979
52.967 -29.906
58.874 -21.506
43.931 -19.860
46.082 -13.755
28.558 5.394
56.510 12.432
56.061 9.034
29.676 20.050
36.764 4.657
35.981 1.091
33.775 -20.727
43.288 -28.478
36.902 -34.802
46.227 -27.880
51.429 -25.036
32.082 -32.154
54.802 -23.396
71.523 -14.760
29.699 6.354
35.202 17.693
42.306 38.071
37.570 27.648
44.253 33.887
66.358 14.928
44.401 -3.803
40.699 -16.956
46.234 -21.867
50.944 -17.373
33.736 -6.854
9.570 -15.654
58.402 -28.557
31.144 -16.292
34.450 -19.475
20.250 27.852
26.986 38.639
44.486 35.908
41.656 19.946
38.775 2.788
64.413 -14.064
65.502 22.282
58.648 19.370
53.150 32.935
47.727 -18.894
61.914 -17.048
47.568 -14.505
67.535 10.148
47.620 36.544
46.649 14.687
27.870 -30.589
32.335 -30.761
58.748 -21.096
60.177 -36.555
19.275 -22.906
59.845 -23.870
34.471 -38.579
43.653 -33.740
65.412 -27.447
27.389 -15.881
60.180 -9.671
40.056 -23.827
53.836 -25.246
43.120 -5.621
54.585 6.764
59.177 12.858
26.975 40.711
32.352 7.029
53.191 27.824
42.090 -21.166
27.033 3.209
45.728 18.900
57.243 23.771
28.187 1.964
47.005 25.659
54.558 32.143
48.585 15.406
43.349 27.899
61.103 20.760
47.476 32.660
15.445 3.416
38.295 35.346
52.380 12.995
32.706 11.725
23.127 25.445
47.189 16.453
37.952 22.449
39.551 27.983
40.490 -5.189
53.962 0.930
45.327 12.073
50.174 30.114
73.280 -7.527
42.931 10.469
66.258 12.608
36.909 34.637
54.338 21.486
49.033 1.901
23.847 -30.659
51.639 0.791
21.880 34.291
36.066 39.653
19.021 32.401
52.945 12.063
46.018 0.159
53.320 -8.948
51.436 28.011
24.544 31.124
17.167 29.321
48.826 35.112
37.893 31.376
46.011 23.985
55.710 4.879
63.338 17.900
54.908 23.205
72.381 14.064
55.343 -19.959
27.115 -32.460
47.549 20.627
14.604 12.401
41.365 -13.895
48.401 -19.801
43.019 18.261
50.042 20.570
30.921 21.631
16.670 31.314
53.878 41.250
16.392 14.607
38.920 -5.044
48.487 8.673
47.281 -17.404
45.984 -8.379
9.423 8.208
17.328 18.980
26.505 20.088
28.114 2.972
25.085 11.654
46.042 -25.466
43.383 -37.523
28.963 -6.918
37.957 -15.970
29.276 0.519
59.570 -20.896
23.980 -27.869
46.832 -33.997
41.063 -13.121
40.297 -20.415
20.038 -25.627
23.945 7.425
35.297 28.286
58.603 22.949
52.750 6.982
45.136 -18.447
46.185 -1.782
42.115 -21.328
27.471 -16.535
52.687 -10.426
35.077 -13.690
40.369 -28.263
27.757 -42.758
44.102 -28.370
64.135 23.935
63.493 6.398
31.742 2.377
45.815 11.960
30.612 25.619
51.332 -14.183
39.224 16.406
22.106 40.986
28.276 28.677
31.954 37.117
57.700 9.127
41.863 26.723
17.288 21.843
36.212 8.974
6.614 21.581
45.340 38.267
37.686 26.607
55.873 33.803
22.421 13.507
38.693 42.155
60.441 9.736
41.557 23.619
16.503 33.473
9.350 31.436
32.650 19.744
55.301 24.649
52.022 -9.150
54.790 -29.058
57.393 -30.878
51.367 -29.497
49.660 -0.218
25.474 -9.151
37.237 -7.363
20.305 -34.020
56.979 -1.148
64.656 -26.141
37.732 -29.924
41.820 -33.947
37.590 -39.520
16.090 -16.053
59.900 -9.639
33.324 10.517
32.428 28.200
31.092 38.380
17.011 34.110
25.400 24.916
22.525 34.437
30.393 28.495
24.282 13.927
51.921 1.937
27.945 6.610
67.536 0.603
60.768 11.274
57.091 16.971
18.808 37.018
25.010 32.467
25.099 3.701
58.274 -32.906
41.106 -28.172
24.141 20.317
23.998 18.798
27.053 29.421
32.723 28.454
75.128 -4.857
49.316 2.324
43.376 1.521
13.193 -6.753
20.683 32.610
52.316 28.720
45.150 35.661
39.922 36.145
32.826 30.113
30.309 -21.696
63.742 -21.974
53.278 -7.993
54.597 23.322
64.116 26.137
63.763 5.574
15.388 -26.757
36.996 -30.541
28.035 2.504
28.745 19.669
51.114 -11.623
27.402 22.885
65.507 11.982
57.820 -17.518
61.254 14.856
41.116 -12.348
16.784 17.397
52.378 0.807
30.001 21.915
27.205 44.779
34.967 28.014
27.120 16.338
43.183 23.512
61.528 36.721
60.394 19.178
27.718 1.123
30.454 15.194
18.592 21.944
30.691 18.101
42.913 28.838
23.291 18.665
64.010 6.720
66.103 23.534
59.173 -11.807
30.586 2.915
51.973 3.512
72.306 3.178
34.010 13.793
39.051 22.302
40.672 27.036
28.156 -0.334
41.093 17.266
46.628 35.511
49.341 36.727
43.433 30.491
12.377 14.382
53.625 -10.506
39.161 -24.319
23.840 -47.237
54.441 -31.242
49.577 -0.494
14.663 -3.378
25.695 -8.360
33.164 38.591
27.864 31.530
37.751 28.339
56.749 4.421
32.410 8.679
26.044 23.144
47.374 16.887
34.321 -16.387
24.834 -35.769
17.555 -28.451
60.404 14.158
55.226 -1.395
39.684 -22.353
76.180 -5.583
30.408 -17.057
23.934 -24.780
30.318 -13.389
65.789 3.770
51.974 37.266
42.800 26.845
22.446 24.960
19.776 29.447
50.677 30.468
60.471 -25.155
43.635 -38.180
32.782 -33.411
60.171 -30.129
52.440 -32.546
49.214 -10.143
58.719 -29.441
69.339 -20.464
37.921 -31.784
37.419 19.077
50.222 19.105
31.830 23.459
22.524 43.423
50.324 2.670
3.386 14.722
15.357 26.923
22.505 23.431
55.353 32.948
39.210 24.608
26.090 16.332
27.471 38.732
47.140 32.023
58.136 23.668
39.424 44.700
46.919 10.346
36.608 36.986
50.212 -2.949
65.879 -5.949
45.410 -8.061
50.924 -19.082
40.376 -15.229
45.865 0.590
33.353 -15.530
25.568 -4.523
15.282 -14.147
41.294 -4.166
54.658 19.117
57.626 25.923
42.939 34.741
31.293 34.216
25.783 37.221
33.651 41.129
20.582 31.171
10.682 25.971
26.133 12.338
4.574 2.483
49.093 19.573
30.856 -5.362
45.278 -27.018
49.317 -33.698
38.242 -32.766
59.221 -11.125
61.842 7.368
50.839 -5.869
41.153 -18.051
56.430 -10.382
72.764 1.509
61.262 25.267
53.782 9.690
43.105 21.082
28.537 23.687
44.265 29.816
39.754 32.197
46.935 26.907
21.852 18.896
34.583 5.028
29.817 26.835
38.026 25.603
25.904 31.694
47.564 38.116
30.518 14.772
41.877 3.780
44.211 1.027
37.665 25.393
47.921 33.589
51.521 40.994
32.161 12.250
58.132 29.283
62.681 -0.994
50.062 -41.737
40.212 -31.645
18.786 -30.238
21.847 -32.899
21.213 -0.607
31.136 -39.884
43.984 -32.343
61.050 -31.010
45.090 -8.141
57.900 -18.460
32.415 5.507
36.492 23.264
33.441 0.981
47.883 9.703
48.611 6.683
54.044 17.307
50.752 29.138
56.570 -20.031
30.488 -34.823
28.229 -25.713
32.346 -23.932
32.928 -35.149
31.459 -40.458
33.050 -34.424
22.483 -28.656
1.931 -22.723
23.716 0.874
30.454 -17.796
33.611 19.157
37.533 2.165
27.230 2.426
43.776 24.870
3.430 37.028
55.799 25.975
49.595 25.402
42.723 39.010
46.200 36.361
40.676 18.300
37.666 37.273
32.910 33.151
46.473 26.308
60.234 23.925
56.162 12.462
23.209 26.152
47.044 16.085
46.439 16.769
33.418 5.845
49.371 -28.954
28.211 -36.699
11.846 -35.102
37.091 -10.380
32.367 -27.299
47.768 -20.275
41.680 -25.564
46.480 32.920
9.611 13.467
50.063 30.436
30.366 35.200
24.481 -3.094
23.202 11.814
57.457 19.333
48.074 1.080
44.761 -5.201
33.066 -30.038
28.051 -6.989
14.908 6.004
41.356 -10.689
66.439 19.215
42.302 -14.893
29.427 18.803
40.895 13.998
25.807 11.902
50.680 23.253
58.819 -26.260
55.164 -41.894
47.721 -26.875
48.787 -37.202
35.150 -36.343
37.538 -32.643
61.096 -26.302
67.946 6.291
45.051 -27.259
45.710 -30.613
60.953 -13.410
50.690 -32.943
45.517 -38.194
44.546 -40.485
59.670 -18.940
55.988 -3.559
60.077 4.596
43.238 26.242
54.083 25.960
42.582 20.490
32.476 33.178
34.014 31.286
23.542 23.877
28.310 -17.431
49.726 12.588
60.331 -9.057
56.851 -30.085
16.263 -25.893
65.426 -21.624
51.720 -41.358
61.172 2.603
17.432 8.557
18.855 1.300
36.862 -17.432
51.697 -26.903
23.711 -18.922
63.825 -2.496
71.183 7.188
58.415 21.152
45.155 -2.978
32.236 -22.760
32.678 1.592
51.588 0.538
38.484 -0.590
31.608 9.777
52.322 -32.893
48.032 -10.238
48.035 -25.917
16.934 28.834
46.684 12.411
56.545 10.174
31.952 36.125
45.046 31.556
19.535 36.291
31.798 -3.238
40.825 -23.962
44.276 14.528
57.074 -22.863
53.923 25.310
21.414 -32.696
40.619 -7.429
21.693 18.669
35.297 40.505
59.747 12.879
36.024 11.974
34.088 -37.415
13.347 -20.741
63.523 -20.918
50.103 -19.429
55.026 -21.728
34.477 -16.808
32.481 -28.399
44.040 -41.131
31.041 -26.837
50.399 5.850
50.213 20.578
29.356 7.801
32.066 27.902
36.186 38.435
26.635 32.766
32.983 44.219
41.545 33.876
39.598 5.325
23.929 21.549
30.304 13.496
45.546 -12.591
49.604 -38.686
35.271 -22.755
45.481 24.363
54.139 17.512
52.643 -16.003
24.371 -40.181
34.631 -36.491
50.600 -24.015
62.647 -5.880
22.817 -30.588
41.434 -31.086
48.879 -28.043
62.257 -12.436
25.579 -36.889
53.327 -23.602
60.716 -27.409
59.116 -10.252
41.592 19.540
47.940 11.604
23.251 8.913
37.926 5.214
49.965 6.601
53.574 -4.464
54.173 -33.945
40.786 -13.205
47.020 -3.739
35.879 -13.805
43.185 10.926
51.675 20.210
30.791 31.166
33.254 27.777
48.057 35.867
45.848 -14.098
52.766 -19.586
5.351 2.318
36.806 -29.528
25.108 -35.675
38.960 -25.520
53.735 -27.145
49.691 5.962
23.133 -22.206
37.597 5.055
41.844 9.709
41.120 35.078
49.688 30.446
46.247 25.017
54.703 26.523
37.952 37.962
31.704 30.492
16.714 36.514
40.518 9.793
14.744 -8.028
45.118 -22.263
48.122 -32.556
71.692 -9.315
56.887 -20.076
36.331 27.358
36.193 36.449
32.312 30.533
40.441 28.028
55.560 10.661
19.723 -7.461
18.763 -23.077
19.021 -31.390
24.778 -31.916
55.317 -37.671
70.841 -10.042
70.798 8.882
67.495 -2.933
57.157 -26.220
59.450 -7.280
52.496 -19.355
40.304 -40.699
39.369 -42.759
27.264 -40.462
46.245 -10.085
35.093 22.507
24.745 46.536
32.348 32.901
44.138 34.072
62.168 14.237
20.570 32.910
46.741 15.620
35.373 25.182
56.211 28.874
60.933 21.979
33.107 -18.647
45.066 -13.380
44.259 -17.198
45.722 16.577
46.236 -30.516
26.095 -26.152
5.345 1.966
46.400 39.605
52.971 33.112
23.238 37.231
27.177 39.144
46.758 8.216
28.733 -21.636
40.149 -39.670
53.974 -4.496
49.994 -30.302
42.987 -32.999
47.189 -38.755
22.635 -32.345
34.187 -33.147
27.652 -27.526
12.378 -39.757
24.616 -30.160
53.178 -11.907
35.814 22.208
28.947 -39.359
36.327 -27.102
47.572 -25.316
56.131 -11.579
60.773 -21.974
40.537 -36.603
47.323 -34.891
29.821 -41.951
35.139 -23.537
28.599 -8.451
60.334 -29.210
55.131 -9.228
45.173 -12.987
51.637 -26.931
58.860 21.189
48.486 -26.130
60.102 -6.102
67.342 23.479
53.906 8.861
41.060 -10.418
62.418 -13.187
43.955 -19.598
45.832 -35.162
49.282 -25.213
43.294 -16.547
48.191 -26.802
61.629 -22.317
50.826 -30.012
24.664 -30.362
35.613 -23.109
48.688 -30.548
19.237 -31.219
53.505 -8.479
57.524 2.418
58.656 -5.141
24.269 -41.094
34.957 -31.195
49.032 -30.174
68.151 10.172
48.317 -10.710
32.032 2.990
33.072 5.089
32.592 21.394
56.048 23.608
43.414 40.408
34.536 11.004
30.522 13.614
45.503 8.916
67.569 -0.393
60.918 -11.728
49.408 23.622
24.646 11.949
52.541 -25.098
42.938 -34.202
37.591 -16.514
54.370 -35.889
30.995 30.066
42.872 7.961
48.010 16.894
48.577 23.570
45.318 33.309
61.949 12.989
56.929 34.117
17.856 25.133
18.057 30.592
42.728 31.378
59.607 3.545
64.488 19.430
54.452 27.948
59.945 26.348
36.763 13.888
36.960 36.379
46.045 20.242
43.554 39.528
52.195 31.464
70.897 21.583
60.160 -11.862
26.132 26.183
23.463 34.976
41.453 -9.451
73.134 -7.693
41.625 -25.181
24.031 -23.093
46.572 -33.403
31.227 -28.206
53.213 -33.399
45.219 11.705
40.552 13.526
53.015 15.090
42.648 9.308
27.977 32.466
46.334 32.805
55.526 25.266
71.327 2.339
58.159 32.236
64.439 -10.090
47.015 27.131
38.360 30.696
25.755 31.378
25.771 17.858
64.345 28.226
56.694 26.864
61.603 20.199
58.907 16.217
56.444 -15.974
46.848 -31.286
59.565 16.060
43.947 10.951
56.869 11.090
54.791 13.964
49.390 21.930
21.205 31.886
37.169 28.491
45.334 39.411
53.879 23.444
27.251 33.364
27.277 -15.968
53.725 -18.745
49.562 23.539
59.076 -22.750
47.829 -28.622
50.886 -26.243
26.158 -42.194
47.328 -38.765
26.276 -37.072
20.962 -32.797
28.131 -34.175
15.328 -32.625
29.140 -47.269
26.589 -40.647
35.584 -4.772
44.620 26.205
46.038 2.256
56.573 25.969
52.359 25.101
34.938 37.943
19.162 17.139
28.403 24.962
44.533 30.965
15.507 23.008
22.451 17.074
68.251 6.822
48.916 6.032
42.914 36.482
62.046 8.464
43.221 21.945
20.024 -18.107
58.890 -16.720
63.093 -7.968
32.440 6.841
28.015 -28.488
21.903 -25.931
38.450 -28.726
68.430 -9.625
55.127 -12.322
45.661 -32.977
47.809 -32.669
41.421 -29.995
36.091 -43.778
43.156 -23.656
48.716 -37.933
53.049 -27.563
57.717 12.695
37.711 38.765
33.540 -5.399
14.855 -26.696
32.977 -34.794
34.879 -10.857
35.540 -24.391
41.879 -29.779
54.234 -18.152
59.136 -19.137
42.105 -40.757
38.978 -23.294
33.743 -43.826
54.849 -24.323
51.978 37.017
38.569 40.950
39.638 24.406
55.187 22.742
37.326 1.950
34.765 -35.704
14.410 -24.807
55.512 -29.223
54.634 -20.064
9.839 -29.998
23.143 -26.990
40.554 -17.295
43.623 -7.455
64.229 4.101
35.747 36.441
58.286 -5.690
45.901 7.831
39.007 -22.353
44.174 -14.872
53.391 -22.357
57.213 -18.263
44.557 -27.173
47.135 -29.196
52.619 -25.457
59.500 -27.295
29.357 -0.643
27.599 6.702
53.570 7.456
49.457 44.178
14.523 32.598
45.880 15.480
49.038 18.970
39.484 23.371
42.558 40.909
21.354 25.055
30.702 20.385
48.027 42.004
58.780 30.442
52.634 19.541
36.988 43.282
27.378 29.791
49.603 14.367
42.336 12.352
55.536 9.802
55.741 3.393
39.786 29.446
15.425 38.742
40.137 27.992
27.077 38.141
53.470 32.805
29.993 37.671
27.247 37.873
39.827 32.288
55.653 16.803
70.100 -10.404
45.233 -25.003
52.661 -26.428
32.756 -29.484
46.186 11.520
36.615 -32.072
51.763 -0.538
42.830 -4.454
36.417 23.452
29.801 -13.690
23.291 -15.479
47.924 -8.214
56.424 -26.975
38.459 -22.611
22.430 -36.666
50.692 -34.357
32.721 -33.643
19.372 -28.525
44.979 -9.885
32.973 -21.274
43.707 -32.197
60.199 20.764
34.465 3.622
38.436 -9.816
53.481 -21.079
30.477 -28.780
71.618 -8.485
50.744 17.096
37.506 -19.164
41.941 -32.492
41.878 -26.521
51.678 -22.435
53.226 -19.779
34.790 -41.150
13.571 -27.812
26.816 -10.012
50.616 -4.735
49.464 16.204
65.947 21.856
45.490 31.347
47.497 29.663
39.954 2.149
48.572 -10.033
50.689 -0.135
45.676 13.098
52.635 -36.163
43.500 -25.780
19.184 24.429
13.553 32.619
44.018 29.347
47.125 16.788
55.893 5.459
50.633 -11.273
54.696 16.827
38.381 37.299
34.211 32.879
36.272 36.726
61.481 31.473
62.245 33.791
52.160 31.736
37.199 30.809
37.426 28.232
28.222 32.741
44.750 35.232
47.223 27.599
29.300 30.112
25.752 38.420
40.014 29.384
57.406 20.334
39.292 18.439
49.222 -10.012
51.461 -33.377
38.151 -40.150
21.008 -40.644
32.574 -36.715
25.247 -24.295
11.256 -25.626
9.813 -42.144
18.434 -4.801
31.507 -41.411
39.570 -40.922
47.713 6.891
29.690 -7.091
30.870 -37.649
54.357 -31.630
49.344 -39.803
38.232 -28.559
33.883 -31.556
43.120 -37.726
36.262 -13.501
30.098 -32.051
29.999 -46.108
51.753 -26.915
61.608 -12.759
19.781 21.373
25.221 -11.022
27.658 -28.350
57.633 -24.228
32.884 -35.567
3.973 -26.997
34.865 -45.197
20.324 -29.169
70.267 -0.649
67.202 -17.513
51.007 23.672
38.460 2.607
37.798 -20.741
45.023 10.119
23.364 4.100
49.803 -11.316
7.833 -22.617
23.810 -25.537
35.104 -27.054
42.162 -25.104
14.694 23.798
18.584 10.316
39.683 24.840
58.482 25.395
61.888 -26.406
59.883 -18.766
42.521 28.365
67.968 11.088
29.294 -25.492
53.570 -19.781
19.572 15.025
14.787 31.108
33.994 27.870
46.558 24.389
52.205 29.786
65.964 24.712
60.828 31.724
24.963 4.864
28.321 32.766
43.280 -0.166
40.097 32.725
65.230 21.191
43.237 11.552
30.395 31.215
51.600 -25.964
53.556 -25.940
35.035 -33.064
41.259 -32.586
42.816 -27.815
24.220 -10.213
61.763 -17.652
24.105 20.575
37.148 -3.763
47.202 -18.302
57.876 -3.425
54.846 5.439
34.116 7.430
27.664 13.994
17.535 22.595
40.995 24.197
29.244 30.101
64.293 14.043
68.347 12.128
54.713 24.891
52.272 30.874
51.348 25.005
33.421 44.836
49.958 33.579
20.808 27.463
33.199 34.417
31.747 10.163
41.593 -20.518
46.484 -7.243
66.207 17.712
37.555 35.271
63.052 17.319
64.194 19.685
50.214 15.933
58.025 -0.551
64.478 6.449
25.257 8.510
39.205 -30.529
43.408 -3.160
57.404 -1.817
48.678 -23.054
52.176 2.555
45.370 -13.695
43.190 3.274
23.163 44.074
37.091 37.283
33.005 38.327
29.556 35.154
36.393 31.555
36.398 16.337
36.574 -32.604
11.947 -5.611
39.756 -5.044
47.038 1.328
9.564 -9.592
29.362 20.686
20.581 4.718
8.841 -11.874
35.350 27.291
13.696 28.473
27.807 19.647
51.805 25.735
59.546 10.625
46.141 30.330
43.651 23.531
59.148 14.542
64.618 -5.856
58.767 28.176
40.180 34.113
36.753 2.986
35.351 -5.999
67.434 -14.750
45.728 -15.163
37.413 15.875
36.338 23.842
43.986 14.974
36.696 8.186
38.437 -7.489
39.791 -1.809
62.199 -1.715
51.008 11.082
38.349 42.589
37.067 27.744
34.517 36.562
38.365 -3.125
29.918 15.085
30.757 -13.303
34.992 -33.797
48.704 -24.362
35.098 34.335
48.461 27.307
51.981 33.358
48.506 21.736
28.664 34.926
35.385 38.179
37.873 24.676
60.750 5.710
39.289 15.698
50.931 -2.239
25.531 -0.629
49.999 -16.144
41.340 -36.949
34.058 -25.459
40.995 -23.168
26.854 -21.033
16.269 0.459
20.129 -13.657
38.153 -24.457
54.131 -21.257
19.669 16.247
51.639 26.785
44.476 9.971
50.924 14.474
36.921 20.132
34.723 30.597
48.873 27.883
58.290 -6.889
43.612 -5.217
18.028 7.094
41.671 -25.738
36.859 7.608
20.129 8.195
5.862 0.546
24.437 35.244
57.340 21.975
49.076 3.362
64.798 21.158
32.265 32.816
23.767 16.941
38.831 32.835
39.896 41.731
23.329 34.579
34.667 33.357
40.899 34.734
29.204 22.566
40.701 33.964
48.596 30.839
35.033 49.981
59.533 4.254
49.013 -38.881
32.287 -26.158
31.181 22.970
42.558 41.443
72.059 7.110
53.881 -2.049
33.010 19.153
12.468 12.805
30.393 7.754
37.150 -32.435
46.161 -29.895
42.518 -29.992
40.217 -39.118
53.567 -13.490
46.048 -21.644
26.600 -31.504
29.413 14.849
41.311 31.945
25.345 35.563
43.252 -2.587
31.695 -24.657
60.049 5.929
25.749 42.109
42.386 0.315
22.372 -2.799
20.206 16.527
30.724 17.130
16.779 24.728
41.263 29.692
33.498 31.847
24.057 42.357
14.715 19.212
45.504 31.380
26.944 32.827
25.674 40.226
34.875 -13.649
68.243 12.859
56.364 -19.679
41.600 -39.719
28.671 -38.877
40.695 -24.659
54.673 -18.416
59.096 9.022
58.603 -21.975
39.778 -34.725
34.489 -37.798
45.358 -39.214
61.092 -0.575
56.708 -2.068
29.556 17.260
43.778 22.426
40.851 15.672
50.974 -24.086
50.315 -26.930
56.729 -10.758
64.868 -3.450
29.544 35.669
23.357 28.844
38.675 29.236
37.917 30.411
55.658 8.414
42.680 28.228
24.613 12.314
39.785 -5.859
52.766 6.973
63.688 -16.675
50.211 -34.768
18.842 -38.759
34.250 -35.282
62.797 -20.070
35.224 -27.237
50.041 -14.251
60.151 8.610
68.067 -11.760
62.606 7.482
44.391 -33.967
49.439 -33.906
45.862 -4.622
26.452 -41.830
49.083 -14.472
43.587 -12.798
41.279 -2.868
68.099 -2.967
50.214 -19.837
15.067 -17.271
28.472 -33.720
7.009 -26.800
33.488 -29.504
38.127 -30.411
49.333 19.837
55.812 25.321
40.848 9.757
70.656 5.195
36.838 42.909
35.878 44.675
19.891 33.029
32.824 41.710
23.689 32.574
17.059 7.294
9.681 -33.551
24.610 -38.793
36.426 -31.824
46.528 -36.019
39.409 -37.364
36.233 -23.543
67.859 -10.389
57.363 25.900
39.330 36.045
51.103 25.316
53.266 -9.538
41.534 32.790
16.108 22.241
44.374 15.941
25.795 34.804
39.888 35.433
37.821 35.377
17.923 33.217
41.200 37.683
39.699 9.570
27.063 27.638
32.860 23.962
37.129 3.167
70.237 -4.429
56.732 32.886
47.555 21.170
8.941 34.060
11.843 31.888
33.204 26.358
41.877 -8.423
56.264 -1.820
28.612 -43.157
36.619 -32.012
64.367 -23.083
38.301 44.875
25.429 40.380
23.450 33.692
34.763 25.535
39.932 9.656
34.873 -3.403
30.016 38.469
37.336 34.932
58.757 29.422
30.223 20.286
30.269 33.366
53.126 -13.486
14.055 -7.339
19.285 6.872
25.207 34.506
45.261 -6.939
32.750 -14.843
51.808 30.505
30.681 36.654
53.982 25.211
48.452 32.047
50.061 17.946
50.320 26.073
24.497 8.738
32.670 -13.160
57.341 2.240
55.065 -1.161
52.975 -36.198
13.009 -19.629
35.695 -43.935
50.227 -4.048
62.370 13.987
44.380 27.618
58.176 1.235
59.045 -36.175
64.880 -15.455
23.979 -32.744
34.009 -37.737
29.706 -32.766
69.721 3.123
67.729 -8.265
52.022 -29.355
69.996 -5.698
62.342 23.366
66.189 19.856
39.153 8.425
49.565 28.340
50.349 19.057
45.366 39.928
24.724 27.930
63.376 -33.976
47.641 -29.284
31.946 -42.998
24.335 -34.421
54.304 -14.433
25.571 4.327
56.624 -10.359
42.065 4.048
63.780 -7.645
54.377 -29.893
54.932 -33.775
23.826 -36.086
46.642 -32.641
51.843 -30.075
45.468 -6.214
42.218 -25.235
34.933 -36.953
17.083 -40.163
44.975 -23.756
40.201 -17.927
26.765 -15.925
65.548 -8.713
67.347 -11.856
56.400 10.039
48.493 -22.564
58.947 -17.899
75.622 2.505
45.130 4.228
35.663 -30.771
72.509 -17.104
43.152 -28.085
39.023 -31.869
43.931 -25.266
11.926 -28.537
11.933 6.508
40.976 8.571
37.807 -38.295
55.694 -32.695
39.306 -16.643
50.341 -28.937
33.635 -32.433
39.409 -19.265
46.154 -19.130
42.893 3.678
54.353 -5.849
54.147 33.896
36.631 6.478
47.218 36.077
61.435 22.298
48.526 10.667
42.272 35.993
31.893 37.299
16.410 16.998
47.129 0.346
40.000 -28.865
37.855 -32.553
49.304 -16.173
49.710 -35.269
16.213 -25.077
41.085 0.319
54.322 -14.221
63.704 -20.758
20.442 -14.487
47.699 -9.869
40.080 -23.552
23.552 8.655
26.076 36.399
31.920 34.711
18.299 17.329
33.741 41.587
40.359 17.294
58.852 6.907
61.256 26.605
43.731 25.984
57.030 -1.814
63.260 -9.818
67.324 -13.095
60.963 -24.820
50.192 -27.477
49.347 -27.501
51.195 -22.296
46.700 -9.512
24.478 -3.115
11.046 -9.358
62.464 -2.541
13.559 -18.297
15.932 -14.464
56.920 -7.691
37.954 2.890
41.066 29.252
45.354 -15.138
54.728 -27.631
41.212 -30.044
28.353 -39.584
31.535 -40.820
22.739 -31.251
36.363 -43.130
45.354 -16.611
59.030 -11.548
67.820 16.265
52.120 30.034
56.665 34.157
32.447 29.870
43.356 21.722
45.260 -15.083
48.155 0.121
44.773 -6.326
32.873 -27.624
61.051 17.249
53.728 29.998
41.806 28.759
51.561 3.205
38.709 28.818
57.698 18.034
52.010 28.076
57.815 -18.136
38.114 1.634
42.219 -2.175
46.061 13.127
68.992 12.943
60.118 0.984
63.008 20.683
67.739 12.254
46.442 28.764
66.930 -3.238
61.045 10.831
48.837 -6.450
38.513 -3.616
52.409 0.148
29.134 -27.838
28.457 -24.582
41.969 -30.952
42.574 3.229
22.160 0.256
37.638 -13.375
69.436 -7.866
39.276 29.628
61.759 17.337
40.285 23.072
53.722 -10.280
27.934 -8.725
37.030 22.513
37.733 -1.724
65.364 21.852
61.222 -4.299
61.213 1.548
59.320 16.771
44.998 39.457
19.992 34.617
40.394 30.831
41.435 35.415
43.889 27.546
50.013 22.833
57.856 15.104
20.601 42.821
30.928 37.005
39.693 25.193
69.009 3.511
57.866 -14.545
33.761 -7.505
48.757 -33.674
59.633 -20.465
29.035 5.751
32.323 41.845
23.061 27.767
20.323 39.938
32.635 37.355
29.949 28.226
37.825 38.356
52.022 17.442
49.188 24.704
31.477 26.844
45.581 32.343
54.356 30.019
63.938 0.155
60.613 -23.106
35.972 -15.894
48.737 -13.106
54.359 23.806
45.669 28.422
32.092 18.910
32.633 -16.443
53.964 -4.145
54.088 -17.224
34.808 -13.873
20.379 -27.841
56.058 -7.998
29.974 9.299
46.728 -5.370
41.184 6.550
28.369 -15.708
43.020 12.650
50.023 -3.449
38.106 1.547
35.096 -23.572
43.094 -12.803
30.970 -25.260
54.721 -27.227
50.899 -16.241
38.261 -35.113
57.861 -8.061
46.648 -38.885
35.247 -30.875
21.135 -36.403
25.260 -25.262
49.854 -26.039
55.726 -22.653
26.642 -24.795
20.982 -13.789
44.634 -13.879
53.337 -17.235
32.322 -30.791
65.795 -9.172
53.452 -15.270
66.746 4.642
57.828 30.780
47.158 27.601
63.628 26.686
46.243 1.054
27.601 -33.739
22.440 -38.666
19.229 -35.319
46.288 -30.198
45.104 -28.107
18.066 -39.744
34.122 -31.636
13.928 -33.087
37.452 -40.687
32.740 -29.309
22.790 27.995
59.726 15.629
44.812 25.082
39.267 38.193
28.587 -5.305
55.825 -15.170
70.830 9.647
63.306 24.386
44.406 41.559
13.394 23.626
41.376 40.984
45.962 30.216
21.334 28.122
46.973 23.078
46.349 34.261
59.838 22.751
20.386 28.496
45.684 21.691
41.702 26.677
39.609 38.225
37.908 14.249
36.823 29.485
40.860 24.498
48.876 9.268
17.606 12.035
37.988 0.715
43.572 28.973
3.675 20.871
6.689 -19.465
35.612 26.841
21.335 38.615
54.260 26.513
69.521 4.798
20.596 39.731
33.809 15.128
25.935 6.237
39.081 -8.337
64.145 -14.386
44.039 46.134
43.683 24.520
37.131 39.714
32.206 16.233
41.787 35.238
54.714 20.862
58.613 13.236
52.221 20.758
36.826 19.859
49.357 27.678
46.798 38.281
42.168 27.559
30.966 20.758
20.826 5.417
5.937 0.172
40.257 23.104
40.575 2.874
32.465 -43.961
45.665 -20.691
23.820 -34.512
32.681 -36.166
31.648 -28.855
36.203 -28.877
48.901 -11.901
53.904 21.034
39.128 32.523
30.854 -3.546
52.878 -8.333
55.299 -16.238
58.775 -32.030
49.561 -32.706
39.979 31.934
45.036 32.882
37.324 19.887
20.737 2.277
40.223 11.952
23.609 2.087
40.884 31.454
41.412 47.322
69.772 5.453
53.342 32.757
43.367 21.927
31.608 6.034
44.994 -18.521
43.026 -40.481
34.387 -39.922
29.669 -10.584
55.626 5.235
37.521 13.836
58.355 -8.733
61.196 -25.475
48.468 -13.404
70.997 2.906
67.060 -7.662
37.047 11.148
16.644 13.969
49.555 16.977
53.536 19.679
48.042 6.839
58.434 28.677
30.223 27.496
49.700 33.114
34.332 30.249
26.610 16.406
20.369 35.688
43.087 18.319
54.509 2.349
6.125 17.700
44.034 23.232
46.352 35.482
47.661 34.012
62.687 13.383
59.782 7.827
38.258 10.728
26.704 -18.124
17.770 -3.400
42.380 26.310
47.708 33.931
39.263 13.305
22.829 -23.474
37.257 -43.387
31.323 -36.404
32.341 -28.260
20.822 6.678
40.785 21.058
24.675 40.642
32.815 34.800
24.320 26.481
49.977 -27.452
41.049 -0.019
32.063 -17.929
36.295 -16.602
24.133 -26.100
25.000 -29.984
18.602 -12.923
32.707 -41.480
42.980 -13.469
17.837 0.167
10.792 23.685
55.220 16.331
32.755 -9.583
45.369 -16.692
41.498 -18.298
45.343 4.254
53.822 -9.902
39.085 -10.233
63.492 -8.332
55.493 -9.001
28.126 -24.566
43.134 -35.416
55.650 -25.592
31.244 -37.349
23.307 -28.830
37.218 -16.993
52.348 -22.353
55.195 -13.196
33.218 -41.778
40.689 -33.575
52.834 -34.749
61.962 -20.504
38.576 0.750
43.695 21.200
15.536 22.722
44.151 9.025
37.217 23.730
25.361 45.131
29.884 28.876
45.535 21.284
62.626 20.288
54.013 32.293
43.359 17.277
37.225 36.236
28.623 8.407
18.597 24.413
35.849 13.073
43.503 -1.028
28.878 -12.958
61.662 -1.893
32.959 12.011
31.506 44.882
20.349 27.874
28.424 27.064
37.844 -2.125
51.736 24.281
36.331 25.173
35.771 36.353
34.753 29.192
52.305 32.772
46.263 31.872
18.507 33.727
25.724 40.789
36.514 35.206
42.663 32.835
54.478 8.762
49.423 -11.292
20.734 -32.203
18.310 -26.073
34.738 17.905
48.642 9.418
37.376 11.711
26.012 23.124
51.073 18.113
42.671 28.441
31.475 24.296
5.529 2.194
52.825 17.983
48.565 -19.225
52.791 -37.090
42.648 -36.630
56.589 -29.680
23.576 -34.140
28.506 -32.210
44.389 -37.963
60.046 -28.649
46.639 37.927
25.875 12.742
63.587 22.226
59.146 20.580
56.260 34.682
40.409 -7.044
30.676 -34.240
51.921 -31.563
47.029 -26.925
47.380 -31.165
43.098 -39.878
44.616 -30.034
47.795 13.782
39.735 32.054
36.175 -9.708
44.999 11.596
53.063 38.653
45.509 31.749
52.102 24.377
29.216 37.581
34.429 39.303
40.726 26.695
48.113 7.829
47.312 -4.716
50.868 8.841
58.626 15.078
45.123 18.007
58.598 18.325
54.982 32.561
40.831 37.854
16.502 26.914
48.323 20.540
24.297 -26.552
17.538 -16.047
5.847 -0.291
68.107 -20.113
56.834 -2.901
18.831 -3.677
46.504 -23.834
65.953 -20.444
27.385 -7.286
38.862 -37.723
57.044 -18.105
28.405 -27.958
25.421 -29.239
22.102 -32.667
29.008 -23.139
53.793 -30.042
44.614 -10.060
37.533 -14.950
45.823 -13.867
45.996 10.456
50.051 -34.562
32.500 -21.309
44.378 -15.796
39.820 -23.938
37.356 -27.575
52.295 -28.102
25.430 -29.387
49.452 -28.232
13.852 -2.584
42.104 -16.903
49.987 -3.116
56.497 -28.531
48.921 -9.973
26.490 -13.080
28.713 24.829
66.266 1.053
72.591 -5.388
46.529 15.977
51.295 8.154
68.901 -14.762
41.663 -41.339
29.863 -25.776
21.865 -37.723
31.988 -35.192
45.348 -29.238
39.597 -28.003
24.044 -20.252
69.910 -3.434
21.849 -7.350
52.047 19.812
63.004 14.093
56.838 11.573
44.422 -7.385
35.803 -1.033
49.985 -5.062
38.692 1.191
44.690 4.218
21.496 18.544
52.289 -2.989
63.578 -7.939
43.088 -27.934
25.586 -0.336
30.814 -9.276
58.940 19.911
57.926 2.161
34.960 -17.215
53.817 -29.506
65.686 6.187
68.268 -22.173
38.648 -8.732
14.876 32.045
32.460 43.889
38.834 40.480
42.461 34.419
34.546 33.939
48.657 23.047
50.102 27.166
41.993 33.337
52.361 20.428
34.228 27.794
33.830 -21.248
45.431 -14.696
33.875 8.753
61.022 -6.813
43.125 15.164
39.859 32.092
24.467 10.656
47.493 -3.832
60.053 8.422
41.425 40.088
67.466 11.633
46.377 14.536
42.154 -9.819
51.973 7.916
51.042 35.345
49.667 -25.121
67.089 -1.294
59.342 15.615
39.881 26.954
40.346 12.925
42.311 -25.162
28.920 -20.975
42.930 26.924
35.980 39.165
32.835 11.335
40.398 -6.158
45.221 25.905
49.656 2.280
46.982 -24.476
43.724 -1.231
49.556 -32.386
62.277 -20.978
52.007 -23.378
46.071 11.170
35.708 29.244
20.272 45.832
30.926 23.981
41.497 42.911
41.864 38.474
50.520 34.071
31.102 45.521
65.258 12.209
69.893 -24.884
44.975 -21.198
71.992 -3.483
52.134 31.043
31.953 33.460
43.534 27.981
64.683 -5.697
63.114 -24.277
67.110 -15.519
65.040 -17.906
40.503 -28.223
38.423 -8.211
46.060 -25.071
31.067 -32.986
61.489 -8.345
52.616 -9.846
37.553 -24.338
34.859 -4.807
36.646 -13.726
45.968 -24.329
9.214 6.773
-4.937 30.285
38.966 45.890
43.345 31.039
31.374 28.577
45.088 27.704
46.352 33.640
45.431 38.916
46.040 20.344
27.595 28.593
45.549 34.236
30.755 32.621
17.180 19.992
44.261 35.307
69.101 2.084
38.217 -20.085
59.833 2.038
43.911 -24.840
69.396 -21.181
64.332 -20.302
58.302 -29.207
42.249 -3.447
33.720 -13.966
41.344 -3.247
25.691 1.550
41.973 16.063
56.679 26.489
67.909 17.917
59.992 23.651
39.684 40.143
19.018 32.856
39.704 16.987
65.993 -11.993
33.196 -17.629
57.352 1.976
26.932 -14.234
63.459 -0.390
36.973 21.244
23.419 31.227
37.460 34.052
32.644 31.516
67.080 28.759
67.134 12.823
58.201 22.568
58.074 19.683
63.642 -24.746
55.423 -31.330
28.313 -11.411
57.851 -15.787
33.107 -35.742
43.060 -29.188
30.718 -20.520
24.124 -24.755
32.218 9.342
19.921 2.416
59.362 1.480
36.463 -9.767
56.502 -22.470
40.780 -30.458
30.890 -29.481
18.585 -6.812
38.496 -2.149
50.557 2.603
53.656 -26.045
43.197 -32.047
27.156 -33.803
36.543 -10.766
65.679 -7.182
54.795 16.482
36.169 -21.721
49.820 -30.671
62.046 -4.509
50.438 31.902
29.958 33.287
31.394 27.058
47.311 15.027
17.963 15.738
32.650 -12.587
21.170 -30.022
30.189 5.701
20.089 -3.270
17.828 -6.080
33.212 -15.454
57.500 10.504
34.569 26.579
7.334 13.082
45.288 17.887
46.334 -2.362
37.715 -41.124
16.383 -22.983
55.575 2.133
41.409 34.993
28.142 -14.586
35.240 13.951
39.620 -5.946
38.826 22.657
28.460 -18.418
38.149 -46.313
14.010 -30.524
43.858 -17.179
50.372 20.200
32.598 33.599
36.655 43.439
31.702 32.000
37.996 34.455
39.257 37.991
59.863 -7.151
56.832 16.498
57.654 -25.471
53.671 -30.210
50.861 -23.952
31.516 -30.997
51.425 -37.736
26.748 -24.906
31.904 -23.343
28.004 -25.282
25.937 -18.695
36.847 -35.816
49.125 -31.963
12.296 -26.956
35.941 -40.231
31.831 -36.777
40.357 16.517
39.276 -21.153
20.810 22.275
43.052 -0.841
25.176 19.255
27.532 30.659
47.280 -6.633
23.998 15.533
35.132 34.296
28.528 32.601
22.398 44.046
24.615 35.322
42.152 23.919
37.677 13.137
19.669 19.321
25.355 3.127
32.951 7.768
26.536 10.594
43.195 26.567
42.029 7.815
42.062 23.088
43.895 30.730
33.089 23.785
27.552 34.922
34.847 10.250
44.267 23.594
48.271 28.683
38.550 24.885
30.642 36.991
38.724 38.194
39.928 17.960
31.360 25.866
14.570 18.966
71.793 3.026
51.145 -6.480
63.314 5.421
35.276 5.602
42.696 7.440
39.917 26.375
45.695 -6.674
40.329 -39.205
35.523 -29.762
39.010 -15.345
38.992 -6.685
39.280 -15.515
52.865 -29.106
49.187 -11.405
29.766 20.236
5.860 0.444
49.098 21.325
37.970 25.628
33.645 37.325
21.240 40.937
31.910 38.158
27.918 -16.850
65.105 -12.744
37.011 -42.983
24.899 -39.569
17.043 -18.766
37.070 -37.117
42.400 -30.099
45.933 -22.993
43.854 -24.735
26.797 -13.668
22.985 -21.099
46.552 -7.331
24.097 7.407
40.348 25.169
56.997 33.752
29.668 37.668
31.183 26.365
48.509 32.483
41.807 34.655
55.586 4.115
68.259 -5.291
44.068 13.048
40.192 19.194
17.657 17.224
45.747 20.178
57.195 22.662
25.418 37.351
44.301 41.183
43.383 38.210
52.387 22.902
43.559 28.470
54.927 23.020
65.809 23.650
41.398 39.339
70.353 13.389
54.912 25.821
17.040 31.684
36.262 38.476
51.164 16.450
73.266 4.053
53.045 31.744
43.719 19.853
59.393 11.504
41.258 6.913
31.197 13.278
20.409 17.643
34.429 -1.086
41.262 41.138
51.524 2.505
68.827 2.362
35.906 -4.506
44.095 -24.999
57.936 -23.223
30.946 -3.440
23.650 24.006
35.420 29.930
46.007 9.546
43.669 41.463
69.854 0.204
45.057 -27.679
38.405 -28.165
32.011 -38.863
44.233 -10.148
37.565 -36.497
25.175 -41.919
26.418 -32.609
43.709 -19.161
62.925 -17.821
54.970 2.193
46.245 -22.083
58.684 -25.979
67.765 -0.169
49.627 -17.332
52.077 11.637
62.442 0.086
15.686 0.183
29.458 -31.376
34.761 -15.989
44.173 -8.976
40.964 -16.348
26.666 25.449
27.298 28.593
43.397 31.457
43.524 28.167
42.694 36.750
21.143 40.601
5.097 2.700
42.355 -3.765
54.961 19.342
37.907 29.081
39.472 1.094
14.371 -16.573
43.345 14.804
28.767 33.217
58.972 -11.858
44.724 -6.398
41.906 -22.279
46.334 -22.237
27.371 -32.579
19.516 -1.137
32.653 41.350
74.984 -3.529
37.695 28.995
47.867 9.281
54.961 17.271
25.900 37.031
20.344 36.205
45.564 28.646
38.193 33.217
16.775 -7.243
1.605 -9.889
25.933 -24.606
30.725 19.522
51.426 38.460
38.886 38.231
41.376 36.787
33.386 14.881
19.462 32.979
35.547 -7.437
31.016 -9.739
33.584 7.320
53.946 -8.788
39.093 -30.018
49.804 -25.987
51.112 -22.601
50.971 -0.658
49.349 2.144
60.839 4.611
55.425 4.818
45.599 16.529
54.877 17.186
49.770 24.449
27.059 31.513
41.510 -1.242
44.832 -24.545
25.463 -21.770
11.176 -33.587
21.683 -17.358
26.570 -34.371
13.376 -22.071
25.636 -17.057
34.821 -0.313
22.150 21.308
29.116 -6.895
53.496 -34.430
32.025 -37.912
25.478 -34.187
57.391 -24.533
48.675 -5.406
41.194 -37.375
23.039 1.958
18.962 21.535
25.685 41.189
41.864 31.225
40.127 22.551
31.300 35.824
41.340 22.078
51.463 23.421
35.398 26.035
23.423 38.313
56.926 27.794
36.695 35.198
31.001 23.998
24.473 29.915
17.547 21.461
52.379 32.433
49.043 27.958
35.001 0.874
24.811 25.817
32.152 20.799
67.820 15.271
54.656 13.093
59.599 -0.344
57.181 7.955
56.983 30.239
47.768 39.549
35.236 23.933
24.478 -2.072
58.134 9.429
23.783 -10.356
43.856 -33.623
28.247 10.994
20.640 -24.835
44.128 -30.061
33.453 -25.666
33.061 -29.990
47.358 -28.011
73.761 -12.474
37.849 -26.590
38.730 -34.845
11.095 -37.729
17.210 -34.253
19.433 -26.758
55.388 -5.498
33.259 -24.681
56.394 -21.752
36.345 -21.267
37.514 -2.817
37.852 -16.163
55.726 -18.774
61.593 -20.363
43.231 9.935
22.594 4.549
37.567 -8.253
36.723 -5.220
21.435 28.465
37.480 -8.755
36.057 -30.212
50.012 0.185
46.869 -8.682
28.640 -36.179
42.144 -30.817
36.917 -28.524
34.536 -36.889
24.409 -39.334
40.752 -25.764
53.312 -24.664
32.621 -8.890
49.099 -14.520
35.689 23.957
26.490 20.811
33.290 27.706
29.074 4.929
37.585 11.638
41.206 -4.410
33.106 10.964
19.601 -11.883
48.660 -25.461
14.899 -32.805
31.176 -0.967
25.004 -22.228
39.620 9.172
38.707 -38.253
30.769 -17.265
40.885 30.272
40.677 18.850
56.416 -19.026
35.696 -30.934
44.628 -35.287
50.591 -32.498
64.237 -6.154
71.404 8.359
65.885 1.936
75.593 1.107
32.931 -22.401
66.549 3.191
24.585 15.164
45.838 26.309
22.272 32.591
36.980 21.602
40.195 38.668
24.064 36.584
15.917 36.920
37.269 35.108
46.684 34.432
33.656 28.565
28.468 23.881
47.882 18.304
40.448 8.106
22.318 -17.079
30.469 -33.618
17.015 -27.206
43.656 -32.902
21.869 -24.768
6.847 7.207
35.039 -30.372
25.355 -26.311
33.643 6.145
34.232 31.140
30.775 13.644
52.386 -14.345
48.850 2.383
55.683 18.401
27.651 -14.194
46.751 -21.229
53.594 -4.784
38.737 -32.994
55.984 -19.131
61.645 -22.343
48.344 -10.973
47.190 2.610
22.636 0.789
50.959 -1.203
28.474 3.902
45.048 -11.343
52.727 -21.910
40.925 -11.384
48.533 -5.115
58.749 -16.755
52.092 -5.011
61.044 -20.077
32.698 -29.662
30.974 -27.948
52.815 -8.434
39.842 -35.897
65.288 -18.630
66.518 -7.180
52.845 7.382
55.166 -31.845
51.267 -23.952
64.635 -10.598
45.804 -18.753
53.693 -18.238
33.556 -27.521
47.730 -30.849
57.439 -36.113
55.693 -9.138
45.359 7.694
53.243 -6.794
39.772 -8.174
23.081 22.492
53.199 6.166
28.910 -1.480
19.494 -20.572
43.732 -2.095
52.315 0.705
27.863 -39.396
22.224 -43.639
44.423 -42.506
55.565 -21.074
12.997 -18.124
37.052 -27.552
29.951 -30.829
30.508 -10.014
48.360 -8.228
50.295 18.864
44.347 18.383
46.780 34.719
32.400 30.815
50.157 1.192
25.255 -5.641
43.955 24.027
67.875 11.985
63.468 21.264
44.461 -15.090
51.113 -0.913
5.300 -3.772
28.911 -8.270
16.672 -19.056
47.839 -22.125
28.268 -30.929
34.264 -21.400
30.936 -8.647
46.160 -29.179
22.260 4.753
40.827 12.499
56.238 -4.240
32.351 10.547
32.567 13.213
55.573 11.803
30.035 -3.910
37.886 14.760
45.702 -8.496
13.465 9.440
23.513 16.666
57.103 26.374
62.673 -3.262
44.641 13.291
31.682 28.226
35.713 38.324
60.956 11.277
46.349 -37.986
49.539 -29.395
25.627 -26.002
53.200 -26.214
64.373 -15.021
21.312 -12.860
50.503 -27.253
42.528 -13.191
67.559 4.449
59.660 -13.982
39.498 -0.914
18.190 -3.194
56.037 2.059
12.099 18.074
19.265 29.786
25.315 46.653
46.336 13.226
48.279 32.717
31.206 13.630
27.400 12.923
41.530 14.876
19.284 23.061
38.834 38.211
27.664 26.309
46.252 -24.170
48.160 -11.520
26.214 1.856
47.060 -25.184
43.921 -26.731
52.041 -25.543
50.412 -22.092
62.114 -30.059
27.754 -42.801
41.414 -13.186
40.808 -25.322
49.528 -9.531
57.393 -26.135
22.495 -29.359
40.467 -41.480
29.824 -40.972
24.058 -20.597
17.092 3.880
14.746 18.908
19.434 -11.212
25.069 -5.137
50.377 -15.832
32.180 -12.345
22.089 1.849
59.359 -19.149
32.811 19.622
51.093 33.175
34.719 35.048
41.685 30.453
49.263 -14.067
39.438 -37.949
24.967 -25.465
28.928 -24.328
19.554 -0.380
50.482 6.553
49.203 -11.734
58.890 -9.625
61.746 -13.628
30.394 -20.094
42.950 -28.105
48.897 -28.093
43.351 -9.258
54.340 -22.548
34.148 -34.671
58.566 -20.440
35.305 6.632
47.874 35.392
32.191 36.493
30.817 31.222
43.111 -6.499
48.328 -14.688
33.919 -4.426
54.876 33.142
34.656 20.554
41.916 1.063
28.563 4.332
30.887 -18.285
27.861 -10.024
18.762 4.827
52.758 -9.561
59.780 -11.093
60.577 -15.896
50.393 -30.493
18.668 11.689
40.484 -0.644
6.067 0.227
44.775 15.593
38.243 -21.806
55.301 -29.665
56.718 2.863
31.869 -27.543
22.815 9.480
15.382 1.417
30.208 -2.694
55.768 -28.069
67.597 -19.844
55.499 -16.144
22.938 24.736
1.646 6.876
5.218 1.791
33.050 -31.623
43.276 -16.485
57.529 -32.038
67.259 1.561
53.262 -15.487
66.408 -14.004
56.799 -24.079
43.849 -24.216
28.961 -43.376
46.345 -14.561
32.038 -10.972
34.285 -1.678
24.780 2.045
51.010 14.332
64.720 -2.420
56.922 -7.183
51.388 -21.804
14.672 -14.680
32.127 0.279
39.235 11.188
37.996 1.417
31.777 23.139
41.711 25.180
43.347 28.319
39.502 36.364
30.888 5.000
46.918 -15.303
34.584 13.921
55.565 14.043
35.931 13.576
29.011 10.098
48.497 -20.823
30.229 -35.203
21.615 -28.784
62.732 -7.677
71.241 11.570
56.073 28.843
32.357 2.262
51.232 -23.970
43.504 -34.128
28.374 -2.668
46.492 -37.462
50.868 -32.755
41.602 -28.942
39.476 -34.143
51.484 -8.703
50.986 18.982
47.884 0.083
47.022 3.045
60.697 15.350
29.582 28.938
67.175 -8.075
49.791 12.408
47.834 -34.110
16.431 -24.707
50.538 34.092
37.877 18.515
41.258 35.972
58.513 20.353
25.279 24.640
11.353 -8.926
36.385 -27.915
41.121 -9.943
33.525 1.564
25.718 19.076
41.669 23.636
27.426 5.897
49.558 0.784
56.704 -27.158
29.255 -13.682
37.106 2.098
32.003 -31.636
36.593 -30.550
37.291 -23.284
49.985 -31.928
64.534 -20.026
48.023 -20.145
40.926 -3.901
40.736 19.818
63.269 17.929
62.378 -12.150
45.551 -35.116
48.486 -41.058
55.487 -21.653
37.274 3.049
49.772 10.040
54.230 -6.076
54.696 2.359
46.509 30.809
37.309 17.105
38.103 36.131
39.893 38.863
45.741 35.774
29.821 48.121
36.506 28.065
26.230 4.012
58.722 25.239
52.727 36.217
46.337 7.610
28.368 29.050
26.414 33.051
43.662 38.194
24.852 31.643
33.420 -1.149
61.825 13.485
52.066 -3.588
15.911 28.671
46.973 42.731
57.595 18.404
51.348 -6.321
8.369 -8.385
5.931 0.503
61.555 11.852
51.170 -5.520
42.828 -17.985
57.327 -1.337
33.005 -33.579
47.702 -15.520
20.767 -33.723
3.592 -19.696
57.066 1.977
52.939 3.880
53.549 -15.765
66.630 -5.278
50.842 -25.769
33.248 -30.634
61.424 -22.795
35.564 29.241
35.600 -22.659
49.835 -7.345
35.093 -20.990
19.910 -6.497
23.643 -1.405
39.264 18.411
42.726 22.279
24.727 6.200
26.189 5.223
39.160 25.867
27.848 24.466
46.419 37.380
20.750 25.911
12.535 27.081
49.477 -18.656
55.261 -24.403
50.260 -25.494
54.060 -23.013
69.727 -24.300
48.309 4.568
55.258 30.288
46.881 25.711
42.074 41.713
28.737 24.801
14.817 34.143
31.166 30.185
30.994 -9.056
42.107 17.355
35.659 6.807
31.693 -24.829
27.664 -32.072
26.905 -41.353
53.533 -23.475
15.719 -35.239
30.591 -51.828
18.864 -26.891
48.249 13.361
62.041 -9.203
38.491 -14.798
59.276 9.585
40.754 -23.999
60.742 -6.624
28.350 3.842
11.173 20.653
47.099 44.394
26.336 35.251
42.726 38.808
32.427 22.505
54.766 26.305
40.635 37.717
44.156 22.796
41.960 35.474
18.236 40.811
19.267 26.832
25.481 14.623
33.059 28.033
40.907 26.857
23.826 31.927
45.483 32.601
49.289 2.443
49.822 28.868
24.580 31.125
11.402 34.284
47.840 34.375
60.507 11.934
60.617 29.307
51.576 30.459
63.711 -7.449
69.167 -3.083
37.193 -37.486
30.129 -29.395
57.650 -18.489
51.392 -2.290
47.393 -34.333
31.143 18.726
58.472 13.477
30.015 -26.016
26.166 -29.271
37.136 11.575
18.496 -5.664
22.838 17.668
26.208 22.543
47.992 28.901
34.249 -1.280
48.603 -23.867
20.443 4.999
42.592 20.113
71.318 -8.473
23.172 28.978
32.033 33.173
27.625 38.318
54.600 25.269
34.639 37.670
18.433 11.843
40.025 -17.881
44.354 -36.065
39.616 -34.313
52.052 -27.181
26.501 -24.342
65.301 -8.585
46.082 17.509
20.241 17.396
29.438 26.057
27.015 26.570
44.168 19.693
57.129 5.584
50.214 11.695
45.341 -7.621
56.358 -32.108
46.167 -3.991
16.309 -1.458
14.022 27.261
27.988 40.993
58.030 29.857
33.627 16.606
42.531 10.840
8.179 20.676
17.415 25.701
12.711 11.290
5.069 0.704
64.733 -4.518
25.163 -37.808
62.823 -19.461
54.052 -21.633
68.307 -1.795
41.024 -22.135
69.838 -11.347
52.299 -1.996
46.380 -9.325
45.242 5.225
40.858 27.536
28.995 44.159
34.080 32.410
50.128 22.894
55.190 13.504
43.959 9.123
34.680 -20.275
47.395 -26.982
37.050 -8.378
46.143 -7.988
51.805 -3.234
73.984 1.225
59.110 25.403
36.739 32.562
46.579 -3.296
44.019 -16.854
33.243 0.416
46.954 19.631
51.133 -25.267
60.443 -10.519
34.776 -35.447
42.042 -20.940
41.931 32.755
18.419 38.928
14.996 24.289
13.488 -21.345
32.534 -9.865
34.012 -31.387
39.928 -43.618
32.464 -22.996
17.475 -32.441
25.022 -25.579
31.810 -35.434
18.869 -29.387
42.544 -19.856
19.409 -37.277
61.003 -22.026
53.464 -25.056
67.075 -15.662
34.349 -24.716
33.174 -36.912
47.491 -26.378
31.030 -38.934
56.412 -29.889
19.554 -24.377
66.985 -1.678
47.623 -17.369
61.549 -25.764
31.387 -20.520
43.887 -33.047
56.893 -35.769
40.639 -32.757
25.237 -19.062
32.982 -25.737
54.171 -13.139
20.273 -18.173
35.923 16.830
25.131 17.221
21.491 -37.505
42.612 -41.097
41.668 -6.949
57.513 -28.639
41.376 -33.416
34.976 -34.685
46.885 -41.179
47.487 -36.124
47.582 -28.301
44.976 -13.115
14.026 3.091
32.732 31.351
51.202 -12.031
53.352 -26.470
47.485 -21.142
47.058 -23.328
54.784 -29.272
47.058 -19.904
36.528 -29.602
66.866 9.856
63.098 22.250
45.020 33.611
60.120 28.082
33.944 7.159
35.082 9.568
41.016 13.813
27.189 22.121
54.701 29.007
32.568 33.649
23.410 -11.731
30.662 -38.539
43.523 -24.414
40.016 -34.659
48.333 -32.551
52.573 -30.301
63.164 -2.369
36.040 -32.087
33.379 -2.392
30.228 -29.899
28.236 -27.084
54.181 -27.269
43.133 -31.170
54.250 5.860
59.303 12.053
60.764 -7.204
42.206 21.922
30.589 26.758
53.148 30.863
40.163 30.978
36.114 49.916
44.957 26.204
60.385 27.515
59.276 -22.694
56.684 19.560
38.953 23.075
39.951 19.453
48.914 31.085
63.876 23.842
50.061 15.399
30.833 -2.172
42.078 -7.832
24.969 33.435
32.905 8.795
31.283 15.926
53.786 30.022
45.045 5.387
47.549 9.838
42.661 -0.343
45.683 23.860
28.061 36.220
25.898 28.219
30.990 7.733
43.610 15.497
45.212 -12.238
45.817 24.251
64.060 10.038
49.394 -3.723
39.355 29.642
61.600 14.238
72.781 1.322
61.890 17.446
23.533 30.657
49.932 15.544
26.204 -11.530
15.153 14.629
71.566 -1.282
18.276 3.987
41.859 23.785
47.467 11.938
20.703 28.231
37.715 22.068
51.803 24.988
50.352 32.342
38.026 23.235
31.203 26.847
42.520 28.800
54.486 -8.571
52.197 -16.166
29.418 -38.627
31.755 -8.465
28.202 -6.484
53.758 21.276
21.110 21.111
39.761 10.955
29.145 12.385
30.283 24.171
40.951 17.989
64.820 -7.587
42.112 -21.295
37.992 18.362
10.998 10.402
21.321 11.876
38.509 -15.363
69.398 -10.921
21.433 -8.862
38.601 -34.044
43.327 -35.324
39.762 -21.404
54.371 -31.704
25.038 -10.740
25.287 -27.513
43.043 -39.829
24.508 -3.097
59.586 25.857
25.011 29.023
31.315 42.644
39.994 32.905
39.970 25.547
59.406 11.624
52.775 -11.781
69.610 -18.155
49.206 -2.235
27.105 2.234
36.080 15.890
40.667 -5.509
38.906 -16.889
69.782 15.701
56.592 20.144
63.768 19.602
44.043 0.544
39.445 11.735
30.629 22.810
54.879 19.852
41.213 23.540
40.982 22.834
40.134 35.157
32.375 33.620
49.201 27.664
45.707 15.524
33.569 45.307
46.310 27.928
45.691 26.511
35.998 44.141
35.434 33.518
43.273 6.516
27.438 29.999
43.670 12.172
21.122 9.148
37.655 29.412
34.921 35.684
62.440 27.218
48.130 29.652
49.920 40.709
31.359 32.242
44.441 37.285
56.678 19.166
52.174 16.153
37.134 26.346
55.450 24.958
52.944 27.524
55.771 27.190
63.790 18.731
29.564 -3.625
19.874 -3.867
50.291 -5.705
14.370 16.668
41.284 4.899
24.107 -11.024
43.612 -11.148
49.754 -34.571
30.808 -43.798
3.294 -19.455
18.060 -38.638
17.999 -24.272
24.012 -14.631
20.488 -31.294
56.175 -19.250
68.881 -20.984
45.369 25.403
40.416 -2.256
26.363 28.294
59.496 20.907
46.548 -31.730
47.071 -18.328
32.840 -5.871
22.992 34.750
50.756 31.377
47.726 27.370
21.967 18.127
66.647 22.958
34.805 37.352
19.984 3.109
34.494 -14.992
59.643 -28.891
45.810 -29.291
33.483 -28.960
36.314 -14.589
55.887 14.719
49.524 1.254
42.262 8.099
42.272 22.779
37.147 25.381
50.525 13.624
47.626 6.180
28.905 21.131
59.054 15.228
27.555 10.013
27.091 23.547
39.583 11.629
47.409 -30.528
17.611 -16.085
46.574 -23.413
52.153 -9.156
16.240 -33.324
57.818 -8.431
44.682 -5.822
52.587 16.189
71.145 -7.386
59.524 -6.620
62.883 -20.391
54.380 -23.898
54.632 -20.682
14.686 -18.277
38.849 -34.197
56.940 -15.190
38.792 -9.892
38.134 -15.998
51.924 -19.645
46.939 -10.512
35.206 -14.906
33.483 -32.412
5.912 -0.247
51.414 -3.387
58.483 -6.116
29.826 25.265
46.159 26.702
18.167 25.981
68.049 9.427
70.877 14.278
44.365 29.650
23.527 32.391
9.472 16.746
25.001 8.285
45.015 -13.463
54.023 -33.071
59.916 -26.998
60.693 -24.457
37.594 -41.516
46.549 -22.958
43.582 -21.739
49.818 5.909
65.656 22.599
11.698 35.682
17.043 43.736
47.283 37.334
41.636 17.346
38.437 -10.704
35.630 -18.033
32.485 -29.745
26.928 -38.053
40.915 -36.682
9.468 -32.537
58.689 -19.094
70.912 6.862
70.505 -5.116
34.634 -30.368
61.779 -10.614
45.729 -10.128
30.085 -28.733
25.274 -44.064
38.544 -12.387
22.823 -23.540
15.115 0.644
23.876 -1.489
19.454 -3.002
38.665 29.750
25.609 31.108
45.247 11.970
14.567 -22.349
13.909 -25.329
33.969 -11.811
13.945 -4.671
45.847 -15.194
50.955 -26.799
49.186 3.511
68.050 -9.331
42.498 3.730
23.483 0.062
32.744 24.881
63.108 8.652
59.851 31.250
31.921 31.568
61.397 5.260
38.664 -31.794
48.604 -25.087
27.190 -15.133
41.831 -3.191
43.192 11.042
34.354 32.035
19.070 22.380
52.732 7.055
47.255 -2.570
55.622 32.365
34.669 16.004
66.171 15.860
77.039 4.486
37.494 -37.165
27.446 -33.045
41.854 -2.260
50.254 2.051
20.113 -5.536
16.755 -26.238
53.526 3.218
59.075 -22.400
29.816 -30.963
41.042 -36.765
46.912 -33.543
53.170 -28.738
63.892 -19.726
44.563 -27.755
16.932 -33.021
41.356 -29.079
28.247 -43.729
32.213 -42.861
27.872 -29.613
44.613 -30.886
41.547 -24.105
32.522 -32.948
32.941 18.819
49.669 -7.868
68.059 -18.964
53.687 36.534
55.872 27.381
45.498 18.885
50.191 -6.508
53.052 -31.132
30.727 -34.870
44.437 -24.716
45.432 -18.270
40.088 -27.908
42.336 -24.823
33.805 -40.240
20.302 -32.297
25.773 -38.087
5.738 32.973
7.009 41.848
58.085 22.062
33.957 36.822
39.709 31.649
41.618 37.161
36.296 28.078
62.951 21.605
42.853 28.086
59.700 15.086
56.863 21.476
23.577 30.589
23.860 21.979
57.165 -8.753
49.158 -1.769
38.306 37.980
32.093 29.786
26.650 36.794
12.513 21.184
23.109 -8.843
37.458 -35.044
44.580 -29.793
23.312 -31.585
37.064 -35.283
39.239 27.232
43.873 25.925
43.893 43.576
50.694 27.854
44.090 10.424
58.289 -25.765
44.624 -32.224
59.383 -11.369
34.496 -30.597
27.098 -21.763
16.800 4.918
18.496 20.414
62.213 -17.714
38.264 -26.479
37.173 -32.932
29.093 -31.213
42.402 -28.308
41.035 -5.237
47.615 -15.740
28.707 -27.202
34.316 6.571
10.287 -20.725
37.983 -30.755
38.819 -39.933
31.572 -28.395
44.684 -34.046
44.086 -17.313
28.619 -23.189
57.741 -18.456
51.017 19.959
30.915 28.096
52.751 26.530
64.016 15.946
62.966 -28.348
53.845 -11.912
31.877 -3.292
61.365 -3.112
49.862 -19.201
42.960 -35.754
47.211 -31.532
41.434 -29.748
37.014 -21.185
43.618 -12.965
60.699 8.020
45.876 24.311
23.204 3.004
21.451 5.454
63.104 17.896
47.801 27.965
33.406 33.453
43.422 29.346
12.341 19.164
35.453 29.545
43.351 35.761
42.062 18.824
45.247 -14.243
18.931 -29.974
42.240 -36.283
36.179 -42.789
12.703 -34.873
29.551 -39.899
32.050 -38.718
32.724 -31.910
10.753 -31.493
31.601 -43.712
23.102 -24.212
49.233 1.649
43.968 -14.826
59.857 20.832
34.547 40.602
22.192 36.816
27.861 26.730
44.332 23.417
32.169 22.162
61.179 20.603
43.144 23.366
48.328 18.992
30.190 42.000
54.237 20.831
44.774 32.889
44.869 23.982
43.414 38.571
32.067 30.732
42.132 28.422
25.687 31.856
28.248 46.845
40.730 19.200
55.124 3.612
54.815 0.047
28.671 39.740
42.988 9.201
52.516 26.846
17.538 28.695
31.111 9.677
22.100 33.278
32.086 27.555
48.514 6.236
65.713 -9.343
60.112 -20.426
53.209 14.698
39.236 21.949
17.826 20.649
47.376 40.326
22.205 24.067
50.723 36.296
19.341 16.140
22.457 35.347
24.334 36.932
34.220 33.877
35.560 -4.091
32.495 22.596
67.913 -10.177
43.530 -32.918
28.721 -30.003
41.317 -16.436
34.589 -7.257
54.086 3.913
43.606 -37.800
50.914 -25.293
51.620 -14.950
28.787 -4.166
56.135 -19.487
39.160 -35.760
18.256 -35.052
42.179 11.271
26.300 -23.146
-5.509 -31.809
14.639 -26.775
29.773 8.130
44.748 -25.666
58.388 -26.185
40.487 -26.800
35.767 -28.847
55.719 -24.685
26.860 -25.073
49.645 -24.255
41.930 -38.813
29.671 -25.422
24.928 -34.486
44.488 -39.935
39.809 -27.267
28.196 -1.225
17.078 32.266
33.821 43.183
26.959 44.035
32.630 35.055
41.406 41.869
43.254 28.476
23.248 41.804
43.036 23.354
50.032 30.346
54.858 -31.483
40.150 -38.241
63.670 2.815
35.309 20.952
32.333 -20.338
44.087 8.976
40.692 37.784
35.454 -10.448
37.982 -22.353
15.110 -17.479
30.698 -1.834
46.423 9.353
42.493 -27.363
42.823 -25.585
29.052 -32.780
48.419 -25.888
16.711 -33.316
36.785 -4.395
37.577 34.012
54.127 33.073
22.499 37.149
10.803 29.458
15.714 33.610
23.309 19.243
44.413 34.292
47.570 31.405
27.309 37.930
29.829 26.005
51.335 31.968
17.664 3.717
41.690 20.827
52.162 4.638
46.747 42.166
31.717 -4.850
40.583 1.345
49.238 -18.595
46.731 -5.238
46.729 0.129
24.711 16.942
47.746 -2.495
44.541 -5.762
39.609 -23.353
69.279 -15.716
57.200 -7.481
39.750 -32.339
57.692 -1.296
55.905 -3.832
57.788 25.982
37.578 30.465
49.637 -23.631
50.399 -20.738
21.303 -13.093
39.985 -22.424
35.237 -34.405
34.148 -32.882
29.236 -40.564
18.663 -28.060
38.268 -29.669
39.518 -20.361
65.591 11.464
40.739 -4.252
32.396 0.105
28.500 -22.922
47.902 -14.386
30.714 -38.199
17.979 -29.777
59.766 -24.922
47.847 -10.475
41.022 -8.146
32.228 -20.286
25.303 -36.889
43.460 -35.498
35.264 -27.052
35.772 -26.092
8.159 3.184
10.165 15.976
7.002 12.371
27.107 3.755
25.752 21.732
40.871 32.276
26.967 42.866
48.606 -3.771
41.491 21.220
58.103 25.397
32.814 1.196
55.534 -20.873
39.370 -2.432
36.280 11.776
19.025 24.820
20.160 38.806
56.464 27.636
41.518 34.763
51.897 20.781
64.424 14.987
63.466 5.640
50.727 -6.073
49.492 23.752
48.578 26.954
27.451 36.390
37.489 37.983
53.849 -22.828
49.901 -18.687
66.762 14.555
21.974 8.978
9.766 27.920
28.901 -23.790
39.507 -39.402
46.733 -22.373
41.952 -7.853
50.552 -7.577
40.323 -31.465
65.890 -9.823
64.350 0.651
60.966 -8.970
66.077 -19.746
66.783 15.978
59.133 20.400
44.442 29.510
32.611 31.322
20.164 38.642
42.880 40.971
51.085 21.947
56.427 17.110
52.147 25.165
55.623 22.532
22.403 6.113
62.573 13.541
53.297 -26.778
52.942 5.094
32.812 -27.658
73.236 -13.386
50.883 -18.428
41.583 13.226
18.766 17.994
27.164 14.957
36.023 25.488
68.609 -9.161
60.566 -12.998
39.676 15.252
51.573 -2.221
37.490 37.704
58.090 21.480
35.886 23.389
26.969 -22.569
28.261 -30.431
36.073 -24.488
41.331 -37.269
43.804 -23.510
40.566 -43.379
24.835 -13.574
67.284 -4.133
22.251 31.476
22.848 32.620
50.308 18.808
25.328 33.668
51.783 20.532
44.839 16.269
46.715 7.840
68.322 6.265
15.530 27.922
30.548 33.353
27.983 4.706
56.527 6.314
13.867 -22.455
33.119 -44.590
53.185 -34.733
42.941 -38.023
46.013 -34.858
24.014 -30.992
50.274 -10.559
36.806 -4.545
40.241 -36.779
53.878 -10.438
52.569 -22.127
42.796 -32.885
66.105 -4.574
69.292 -0.007
54.596 28.822
51.282 10.337
59.145 -3.388
49.465 -5.605
57.737 27.778
49.487 28.328
58.565 16.332
37.999 27.424
24.744 38.034
11.229 32.365
46.955 24.276
38.515 21.639
52.083 8.369
56.792 22.870
40.899 31.763
50.000 30.673
54.286 18.193
37.903 35.461
49.764 35.078
32.225 22.835
52.917 15.268
45.482 20.295
41.603 -33.877
45.120 -24.680
62.676 -34.277
49.282 -17.868
60.653 -8.314
53.584 10.295
14.824 4.807
42.798 -2.627
34.959 -24.008
57.538 -26.716
21.853 -29.526
42.565 14.543
47.062 -40.150
37.088 -31.253
33.137 -31.868
15.268 -24.625
24.376 -29.371
33.638 5.123
57.233 26.629
54.259 19.588
35.649 24.793
47.677 -1.411
11.900 -27.054
34.490 2.601
50.625 14.889
45.439 27.415
22.716 29.847
52.483 8.940
38.079 23.380
42.129 20.393
22.928 33.663
18.686 33.837
34.640 33.378
30.794 20.471
59.478 24.378
44.629 37.004
49.251 5.686
46.690 16.510
19.151 17.110
45.024 1.328
7.736 -5.615
50.130 -27.307
47.425 -17.176
48.909 -30.418
49.750 4.718
50.421 -25.775
23.702 -21.478
46.232 -23.160
25.124 -11.282
53.275 -34.697
46.205 -26.017
44.810 -29.008
42.310 -35.376
41.464 -36.102
52.953 -25.490
36.724 -37.233
50.734 -19.218
48.224 19.914
36.084 43.233
28.831 37.187
21.560 33.928
24.825 20.054
32.987 29.487
56.154 21.535
50.485 -29.770
60.058 -5.978
52.353 22.532
51.094 29.646
62.107 16.131
42.441 -0.121
51.491 -0.231
23.740 -29.060
50.676 -33.234
40.817 -38.494
41.978 -42.834
55.301 -29.536
51.586 -0.347
43.189 6.322
42.560 -21.205
50.866 -19.480
48.617 -18.191
54.151 -32.922
62.947 -20.429
37.747 -36.472
44.199 -30.610
31.668 -22.566
16.064 -33.853
26.534 -36.590
36.230 -33.013
40.403 -40.085
37.023 -33.709
39.049 -12.315
51.956 -17.606
47.390 -11.447
46.344 -29.203
61.550 -38.437
10.841 -25.148
8.378 -20.083
45.753 -19.912
27.182 -27.557
36.241 -22.781
25.374 -23.476
21.755 -11.660
48.723 -6.334
47.844 -1.632
50.038 14.177
58.713 -11.046
46.257 -1.301
26.825 -14.157
43.288 -10.429
65.039 18.511
27.647 20.857
43.290 6.480
40.903 -17.422
45.437 -26.965
59.732 -23.578
58.607 -18.905
30.974 -29.145
50.983 -13.647
21.093 -15.821
10.267 -20.702
29.316 -14.491
40.327 -39.873
49.383 -34.661
36.748 -36.430
33.219 -26.585
58.958 -15.697
56.900 19.484
43.665 20.981
5.564 0.080
64.686 20.469
54.248 3.454
64.897 -14.134
56.014 9.779
43.145 -17.112
33.646 -15.681
29.432 15.260
45.866 7.803
71.290 12.081
23.864 17.619
26.059 5.934
17.484 -11.783
18.314 6.872
31.868 -7.838
12.846 -8.400
12.739 20.874
38.076 -8.693
58.136 12.871
24.409 14.931
5.087 3.094
37.468 -22.849
60.920 -18.347
50.589 10.921
28.193 29.786
48.663 27.906
38.894 31.666
20.033 21.945
42.289 35.614
30.103 37.186
25.666 32.752
34.815 33.613
45.045 20.066
45.927 -16.731
39.979 -24.337
25.525 1.645
53.720 6.348
57.937 11.654
36.897 2.726
51.767 22.606
27.508 21.998
49.152 25.485
57.086 27.497
19.776 16.610
7.035 27.737
13.347 19.719
20.822 42.722
40.718 43.357
29.830 38.319
23.578 -11.979
27.970 -3.297
65.616 -4.703
52.826 2.827
44.527 23.101
43.391 37.038
66.101 27.876
30.891 25.523
20.859 33.706
21.476 31.883
37.860 4.084
30.161 15.214
48.993 36.525
34.085 13.843
33.805 10.718
31.305 -38.055
39.043 -11.931
53.910 -22.639
31.216 -27.607
47.598 -24.340
15.311 5.101
68.198 0.663
57.062 -18.049
56.180 -18.353
55.381 -21.239
45.367 32.187
38.176 16.476
31.008 -12.068
59.247 -10.549
32.348 6.289
53.574 14.396
46.565 39.923
44.198 17.805
43.958 13.815
42.455 9.980
49.439 -20.804
40.701 -22.512
36.212 -3.678
26.401 17.237
45.184 3.498
55.091 11.511
43.465 18.788
72.950 -12.636
58.388 -18.689
51.446 -26.325
37.625 -32.803
63.538 -0.466
51.143 17.937
59.078 -12.198
20.909 -17.615
40.238 -30.078
64.821 -26.764
47.448 -37.575
57.615 10.440
58.939 21.738
48.675 29.273
61.103 -33.408
20.528 -25.289
57.278 -12.892
54.887 -23.409
30.940 27.149
62.548 22.140
55.636 35.878
60.510 7.863
56.003 10.157
45.129 -11.464
35.402 -11.735
70.749 -2.107
50.033 28.360
51.141 33.377
42.127 19.371
20.449 22.848
29.505 43.601
37.835 22.103
30.466 -22.831
46.839 13.068
37.135 44.669
41.714 36.320
51.493 23.947
53.837 -13.495
35.587 -24.852
39.850 -18.721
53.656 -29.610
36.459 -14.083
56.862 13.019
41.093 30.186
27.132 35.819
67.118 9.417
63.708 -21.465
56.001 20.594
56.734 23.574
67.269 -17.493
22.536 -28.357
6.506 12.576
48.435 25.372
59.746 1.422
43.271 41.885
34.062 21.422
41.405 28.828
42.569 23.963
51.474 1.518
41.244 2.921
31.228 -24.806
52.232 -21.551
40.836 -29.290
9.340 -8.389
34.222 -25.376
22.653 -29.187
36.306 4.593
55.823 7.510
21.511 -23.615
41.821 -20.471
27.601 8.993
42.862 33.674
38.294 31.315
45.924 13.770
47.306 -28.442
64.063 -3.392
52.442 25.539
55.403 -27.353
19.092 -38.052
14.897 -24.733
31.202 -11.875
51.346 4.541
33.360 13.157
20.582 42.836
68.851 17.825
58.623 16.046
18.092 34.218
52.239 35.620
30.332 3.530
24.504 -20.857
13.296 -22.226
1.196 -18.350
3.801 4.379
52.676 14.974
28.962 -8.611
27.787 -4.056
48.619 4.310
35.688 34.633
39.444 38.939
36.372 21.118
47.129 0.244
25.009 -35.433
59.310 -20.882
44.497 -9.104
31.752 14.455
15.924 0.601
27.621 -23.219
43.616 20.025
54.606 6.716
31.474 5.149
54.921 -22.013
55.506 -12.354
40.473 -14.377
65.753 -14.622
32.749 -31.844
57.341 -19.945
24.234 -32.705
19.247 -35.348
37.259 -33.223
41.597 -14.454
48.270 -10.787
41.052 -16.514
68.889 -7.906
38.482 2.848
27.257 2.567
68.701 2.110
61.353 -17.877
63.662 -17.330
29.328 -33.818
56.097 -19.670
33.874 -13.924
45.155 -15.795
26.151 -4.866
23.679 -35.627
16.184 -24.735
43.306 6.444
53.147 -5.412
49.387 2.237
64.027 11.471
64.768 14.250
52.208 27.956
61.830 18.551
17.570 2.282
30.422 -4.484
44.446 -12.490
29.277 -10.531
68.267 18.831
65.271 -12.045
54.877 -18.520
24.947 0.078
51.641 -27.302
52.763 19.177
67.360 13.520
63.163 10.091
52.158 7.948
39.113 22.146
50.180 33.430
40.266 40.349
12.395 27.271
32.951 29.870
53.799 11.999
46.970 -4.160
58.798 13.002
35.147 35.564
60.771 1.489
37.360 18.575
46.807 36.815
22.342 27.467
29.601 40.908
36.511 17.261
43.079 35.143
46.593 34.914
41.423 36.969
41.151 21.484
27.014 28.869
38.055 28.008
53.196 29.315
26.028 40.116
28.188 34.656
55.592 33.973
42.043 35.291
14.398 38.405
31.615 9.256
72.294 -10.242
37.827 36.418
37.796 25.456
47.553 8.745
32.008 -16.730
28.482 -14.065
35.745 -13.101
36.938 -5.816
45.592 -33.139
18.367 -39.894
27.654 -38.032
65.457 -4.377
32.313 -34.316
53.232 -30.649
41.950 -27.777
46.312 -28.294
31.011 -34.018
38.326 -6.794
49.724 -3.275
72.829 4.771
71.487 12.889
52.913 16.411
51.871 27.023
36.956 0.875
38.476 -32.880
35.696 -7.430
38.735 4.837
34.850 10.817
40.218 2.059
43.629 28.569
27.972 -26.160
29.897 35.264
42.435 20.208
26.011 14.762
62.012 16.279
22.933 -10.574
41.640 32.098
59.481 39.453
52.253 21.778
39.769 32.585
34.387 46.700
23.031 33.564
50.712 28.031
48.405 16.308
44.900 32.244
40.383 22.873
19.673 11.916
12.663 25.080
33.725 42.677
22.048 36.692
46.578 20.586
31.112 31.799
41.133 20.995
40.804 30.601
41.492 8.038
31.848 -26.140
18.461 0.467
59.886 -19.619
40.358 -32.760
29.389 -4.704
48.717 30.542
52.243 28.904
31.900 27.744
39.890 35.697
28.162 25.404
40.602 28.201
32.683 29.464
41.691 9.284
55.978 -14.283
41.515 -6.205
25.870 -5.807
14.218 30.474
34.584 -4.414
48.925 6.697
64.361 -14.395
48.867 -0.719
50.136 -11.269
18.005 -31.507
33.753 -35.950
54.599 -5.551
35.396 11.530
39.506 29.723
55.917 31.906
35.498 23.317
19.265 30.209
43.002 30.059
32.406 35.413
49.151 24.896
40.246 17.045
69.575 8.337
29.766 22.883
44.576 39.111
43.384 -6.361
24.724 -12.474
12.798 -19.218
26.656 -32.939
48.124 -20.780
45.263 -21.230
17.845 -28.392
32.539 -27.990
16.648 -29.529
55.728 7.738
28.992 24.750
26.506 36.472
26.321 42.439
27.946 16.165
31.014 0.113
45.683 -31.745
39.253 -25.173
62.066 10.321
57.931 -28.616
46.554 -9.612
39.585 -32.104
23.525 -40.666
19.161 -8.931
37.481 7.445
31.520 30.960
26.789 43.771
42.772 -6.047
20.195 -21.568
32.375 -33.369
37.153 13.076
36.650 2.204
29.931 -4.559
59.506 -14.986
30.714 28.092
40.391 33.666
67.305 4.389
44.977 24.424
5.379 -0.253
27.128 -17.723
56.332 1.289
45.624 14.757
35.161 13.301
54.176 1.151
20.624 -0.771
36.098 -16.566
28.910 -5.807
36.582 13.666
28.495 21.456
42.611 40.529
45.530 37.966
14.165 30.413
26.558 33.498
57.541 17.813
66.965 9.477
48.819 -37.612
55.665 23.932
61.797 6.247
41.564 -10.200
68.334 3.529
39.216 22.262
33.376 5.317
56.768 11.794
36.573 1.343
24.887 18.438
26.560 35.752
30.927 36.006
29.249 35.764
12.387 7.820
46.181 -11.214
44.193 -25.607
30.122 -5.597
27.015 27.264
48.032 17.944
15.090 -8.332
12.219 -17.333
33.236 -43.884
50.751 -6.986
54.407 -13.827
35.916 -39.642
32.687 -29.957
25.473 -41.125
56.913 -24.137
55.753 -38.256
33.097 -20.726
33.633 -33.032
12.499 -26.546
14.522 -34.757
16.535 -26.853
37.134 -35.112
24.369 -27.483
34.742 -34.254
27.240 -32.151
56.134 0.061
34.349 35.944
59.463 18.071
51.325 37.089
31.650 28.048
34.123 20.042
47.767 25.554
39.109 -7.171
34.678 -22.533
48.332 -13.978
40.539 -41.130
61.796 -9.642
38.945 -36.347
61.876 15.277
60.954 19.055
29.602 25.345
17.398 12.319
23.909 2.991
42.007 5.438
43.188 -9.494
41.310 -42.729
35.741 -28.656
30.881 -35.786
23.555 -21.609
27.870 -34.156
57.680 -1.790
52.130 -29.865
52.417 29.382
45.967 8.593
38.596 -16.879
29.031 -37.636
27.524 -37.982
63.771 -10.606
69.800 5.566
56.109 39.157
61.540 25.445
38.676 29.359
34.261 42.428
53.126 33.875
38.276 -5.131
20.900 38.974
35.044 27.526
43.532 29.197
30.984 23.818
33.828 25.859
49.382 17.411
33.737 -14.552
19.325 -20.636
52.798 -17.491
53.442 -11.951
42.899 -5.191
37.882 -13.732
46.032 -2.423
34.703 29.919
49.292 31.425
14.607 33.272
66.484 7.424
17.355 2.337
37.793 31.748
30.557 34.327
40.467 30.362
43.970 33.197
34.800 25.419
33.481 29.295
35.826 -12.130
36.401 13.945
12.351 24.354
13.885 9.489
40.737 -42.024
51.922 -28.612
73.842 -4.602
45.608 -12.990
33.110 7.057
28.141 -15.837
59.826 12.834
32.850 -28.654
30.026 -38.470
46.700 -36.556
48.816 -33.589
40.520 -28.455
36.180 -12.604
45.641 0.192
8.188 -27.687
43.042 -40.560
32.641 -39.021
40.141 -35.062
36.943 -11.718
44.329 -2.050
58.292 14.855
59.566 11.684
28.783 -26.055
49.684 -40.509
23.003 8.845
50.879 27.048
45.136 20.886
59.126 -20.567
41.455 -15.813
50.505 -21.846
45.464 4.430
32.076 -1.133
60.931 7.549
54.493 -3.415
28.209 0.481
47.434 22.765
54.744 0.216
54.562 14.285
32.191 32.484
35.749 14.245
71.471 -8.604
42.776 -27.164
37.568 -22.810
36.701 -2.544
25.137 26.951
33.463 8.771
45.964 24.902
52.667 26.888
32.629 39.155
21.370 34.041
25.247 45.776
24.763 26.213
32.716 27.161
37.233 13.368
22.800 20.386
35.953 42.681
64.254 28.157
48.925 -8.884
22.586 5.819
30.129 26.983
30.651 6.514
51.208 30.936
64.068 29.441
61.562 26.087
52.467 37.680
42.774 36.966
62.960 19.433
65.671 -3.655
55.364 11.650
62.796 -0.649
31.396 -11.095
38.251 -6.981
29.134 3.696
36.629 -38.195
49.989 -13.926
43.814 16.504
47.062 30.789
43.355 -5.390
33.645 25.579
60.804 2.439
58.999 13.829
55.115 -14.469
71.123 -3.534
42.514 -34.203
28.565 -29.162
48.183 -18.521
39.574 -23.496
28.750 -39.352
49.792 -23.410
59.075 -25.315
64.918 9.245
52.197 -17.538
29.402 27.403
45.013 33.274
37.121 50.734
28.036 39.238
37.995 32.314
25.208 37.378
42.674 30.134
52.645 8.522
54.870 27.737
58.163 10.899
43.860 42.466
23.416 52.535
23.337 30.855
40.384 34.407
39.616 38.837
50.317 3.983
18.621 6.507
44.882 -22.532
54.525 -9.794
40.245 15.290
43.446 26.173
50.267 25.593
43.831 5.142
29.055 -8.180
13.100 -5.269
39.854 19.111
62.677 3.447
25.998 -29.445
64.926 22.276
55.014 -0.346
68.471 12.393
53.576 23.699
24.540 29.252
42.865 29.687
29.834 18.465
44.700 41.723
47.940 12.509
58.865 20.423
50.905 33.139
24.834 42.099
34.235 15.616
46.542 23.141
63.202 -17.642
54.004 -23.648
52.572 -21.641
54.886 -31.368
38.608 -31.119
28.264 -41.626
37.027 -29.687
42.655 -29.935
35.248 -39.175
37.611 -37.587
63.058 -12.905
37.291 -34.699
29.858 -44.955
50.611 -14.241
61.264 5.940
42.096 11.068
57.102 29.099
62.941 12.181
51.268 31.729
39.139 3.031
52.501 20.970
40.466 23.984
44.415 26.449
28.565 28.877
33.183 25.866
17.439 -5.332
17.670 17.275
40.176 3.055
21.180 17.566
34.700 -9.078
36.137 10.601
12.864 20.473
5.812 -0.121
23.696 3.825
30.517 10.987
54.245 3.966
46.921 35.171
9.639 14.167
9.297 33.534
39.868 15.048
35.883 16.711
33.094 -4.257
64.173 7.311
58.713 24.375
11.185 11.409
62.354 -5.528
73.289 5.552
49.147 -29.539
50.979 -4.100
39.235 -27.016
47.818 -28.999
40.353 -17.785
42.786 -15.668
25.523 -36.945
33.668 -32.385
37.514 -23.544
20.355 -31.838
25.058 -29.864
32.734 -36.337
25.515 -44.712
25.483 -33.887
49.393 -33.039
62.954 -17.780
24.358 -22.314
41.878 -14.474
28.214 9.796
56.392 2.831
27.581 -33.070
49.109 -22.090
51.024 -3.749
55.023 -20.833
62.654 -20.779
56.394 -23.337
54.857 15.634
33.788 33.585
32.673 35.239
22.203 37.703
16.754 39.275
41.744 30.877
45.714 30.874
56.145 32.833
44.249 11.642
64.269 -18.152
35.933 -41.112
33.318 -18.351
30.150 4.605
45.787 -3.483
37.493 1.128
54.322 -14.688
37.648 0.558
51.994 11.295
65.340 -27.242
46.513 30.945
61.789 14.595
52.537 22.878
57.696 27.174
73.840 -7.129
43.682 28.192
18.477 12.518
48.981 -3.459
55.310 12.058
62.180 25.515
54.798 -14.233
51.865 -23.390
44.764 -29.447
22.031 -38.292
65.532 -15.242
62.930 -8.717
52.755 -16.074
45.107 -38.162
34.873 12.812
32.582 -21.516
36.163 -28.415
50.818 -23.850
46.092 -37.404
41.303 -23.376
27.839 -2.761
60.334 12.120
20.875 35.207
9.878 33.803
26.173 28.129
41.829 26.533
58.279 -23.104
31.441 -30.682
24.863 -38.151
26.103 -35.655
43.531 -38.215
25.553 -41.515
20.407 -25.101
18.973 -31.473
47.805 -18.689
44.831 -31.744
30.700 -40.944
17.000 -5.716
59.260 -18.065
32.012 0.243
52.821 13.509
44.043 10.288
52.219 24.935
62.997 -3.459
34.639 0.050
37.920 25.080
8.856 33.773
46.380 31.013
20.218 37.240
20.487 36.572
52.434 20.328
24.197 30.631
33.121 15.265
28.574 31.582
51.322 35.352
56.828 39.554
39.361 22.288
38.076 3.302
25.975 15.908
24.653 36.267
43.781 25.493
59.497 25.099
18.542 34.247
27.178 36.025
36.456 30.619
57.064 23.018
54.076 19.583
33.187 3.425
9.205 -5.940
54.299 -30.282
34.134 -38.630
35.037 -34.784
52.913 2.842
38.590 29.083
31.731 35.986
23.924 41.618
33.041 46.300
55.951 24.776
54.767 22.324
52.310 26.200
20.355 26.375
33.150 29.035
35.745 30.897
34.038 30.449
35.559 6.479
16.574 24.962
24.432 26.308
57.536 23.796
44.728 29.192
32.024 33.705
54.020 22.672
49.127 27.797
36.495 39.105
42.625 22.937
20.444 10.966
66.670 20.391
52.864 -27.385
26.441 20.093
31.798 -2.925
59.776 4.084
58.293 -15.028
40.607 25.340
19.997 28.154
28.052 27.249
15.540 32.469
31.526 37.079
56.158 -11.069
25.228 20.454
17.559 34.888
8.451 30.511
39.167 27.570
36.541 32.334
31.825 35.077
43.471 35.992
20.220 31.372
10.835 30.592
47.656 -4.338
63.023 27.761
44.915 31.917
59.302 29.379
44.021 21.446
58.179 2.450
32.545 -39.650
54.338 -25.812
26.648 12.238
14.270 -11.999
21.169 -35.261
26.783 -20.579
58.570 -14.884
30.627 -30.562
17.180 -20.097
37.460 -35.389
27.646 -38.870
34.924 -29.966
55.592 22.067
33.653 44.443
16.291 27.870
40.513 33.520
41.041 17.209
38.439 21.170
40.543 -1.213
37.831 -32.355
49.419 -30.000
32.085 -32.502
22.741 -26.539
32.605 -33.322
15.696 -15.986
4.007 3.479
43.276 27.971
43.224 25.865
16.001 34.071
34.987 20.275
32.017 8.279
40.395 -26.807
19.504 -7.875
37.263 -37.312
65.001 -14.625
45.522 37.127
36.309 13.013
26.188 -0.998
20.400 23.436
52.703 5.370
59.837 29.062
63.848 14.198
45.341 22.662
58.570 24.574
62.909 1.870
61.192 -0.529
58.998 -18.887
38.544 -7.773
20.177 -12.006
34.516 7.019
28.734 9.641
51.286 -16.439
33.219 5.173
34.869 -10.570
41.199 -27.588
42.085 -19.697
38.030 -9.818
40.085 -20.254
54.805 -30.046
61.216 -8.246
0.700 17.128
10.460 -20.380
22.941 6.898
5.184 2.513
42.084 -12.630
18.455 0.819
56.650 13.535
44.552 9.046
45.669 13.021
36.315 -20.432
56.920 23.076
54.812 22.185
65.333 27.177
54.807 17.601
43.976 -7.525
58.672 -30.319
64.771 -27.982
61.057 -27.657
54.458 -14.049
44.948 -16.638
54.421 -10.037
54.176 -30.752
49.169 29.021
37.187 32.137
47.639 39.486
25.779 38.395
38.201 37.085
34.234 -19.824
43.715 -31.553
39.601 -29.072
55.991 -31.399
57.126 -18.804
62.593 19.557
20.805 30.409
28.683 30.842
33.873 13.458
33.998 24.655
50.819 33.559
42.442 27.753
56.816 20.524
42.188 30.308
32.090 -28.422
34.536 -45.551
48.249 -36.398
28.519 -30.261
31.822 7.336
17.619 21.251
39.767 22.513
46.292 30.253
51.694 23.859
53.509 22.167
51.917 -30.091
56.910 -22.918
35.520 4.325
32.362 -16.863
41.078 11.332
64.089 6.184
45.025 -20.001
38.842 -17.183
32.917 29.177
29.773 30.404
29.510 43.065
47.676 32.929
49.974 25.728
33.949 36.281
63.999 -3.830
58.486 18.543
44.636 27.475
28.791 5.636
47.720 -8.220
52.041 17.869
12.041 28.832
32.601 37.222
44.912 31.126
14.643 26.067
42.805 22.863
32.138 30.720
11.162 14.968
23.268 12.808
12.172 30.779
12.990 17.801
12.122 12.460
50.866 19.226
39.762 13.712
28.246 20.763
46.041 17.966
51.431 22.758
20.195 32.508
37.292 4.787
36.540 -4.925
54.940 -22.120
54.253 8.015
65.889 -9.280
60.501 -11.746
47.116 37.525
66.918 3.360
52.905 36.603
74.546 8.792
50.915 11.312
35.784 -2.209
40.089 34.688
50.565 4.573
35.963 -26.641
41.220 4.088
43.684 -10.722
34.514 -9.492
32.246 24.871
34.461 5.560
26.851 16.649
34.471 -1.284
44.564 -6.904
41.659 -37.693
20.176 -32.961
43.196 -32.310
64.156 1.223
28.339 -14.529
27.069 -29.722
63.413 -17.330
14.217 -17.074
44.842 -12.736
48.736 -29.188
28.475 10.387
11.328 4.197
31.240 -6.134
51.916 -31.550
23.768 -23.353
39.143 -7.096
33.416 27.439
53.261 8.847
45.326 9.345
52.352 -3.262
31.456 -3.234
25.090 -1.439
21.287 -19.542
30.351 -0.525
50.849 17.234
69.968 13.223
31.232 -13.593
54.217 10.702
23.466 -9.531
32.119 -17.856
42.649 -30.484
43.268 -35.042
54.070 -22.847
65.408 -21.707
52.221 -28.419
27.489 -36.721
23.643 -3.081
11.136 -22.756
55.530 -9.280
33.190 21.815
51.016 28.745
37.654 18.523
41.471 24.616
41.600 22.401
33.337 39.611
64.765 21.743
37.327 36.174
36.232 21.340
18.933 18.326
28.995 13.041
27.212 13.316
41.129 28.014
39.630 20.480
58.990 36.820
45.408 21.148
18.062 6.165
31.272 34.209
42.125 13.649
56.944 24.245
68.781 5.213
58.961 28.631
53.723 25.661
59.622 9.470
61.645 -14.164
28.124 4.196
37.544 -16.063
34.399 -14.563
38.238 -17.225
53.355 0.997
38.267 19.608
54.946 13.717
44.896 42.642
45.393 25.663
66.555 -1.992
48.415 33.592
47.779 25.433
15.414 30.271
34.890 40.802
21.938 16.647
43.457 27.018
39.232 -28.138
62.305 4.747
40.264 -27.003
40.839 -25.437
44.067 -18.542
48.935 -31.945
47.395 -18.169
37.215 -23.685
30.414 -37.899
46.828 -33.484
37.190 -23.967
47.296 -7.273
33.281 21.072
46.638 29.293
68.291 22.057
34.144 21.093
66.338 4.025
63.809 0.427
30.507 30.528
35.025 41.333
63.636 19.777
20.459 20.986
40.189 20.554
72.020 12.621
30.320 11.720
7.884 17.811
16.436 25.488
49.034 -1.736
42.155 20.804
54.353 6.185
57.150 -8.301
29.989 -30.530
60.501 -29.308
39.908 -36.549
38.322 -27.411
38.383 -17.283
25.119 -4.735
12.041 -9.439
21.376 13.062
22.995 -8.051
47.626 26.690
19.350 26.033
27.565 28.644
12.461 24.403
47.081 40.150
44.397 11.521
35.822 32.292
40.795 24.959
31.964 44.187
45.298 31.977
56.342 30.882
11.937 29.032
16.248 26.538
41.140 23.502
26.654 31.026
53.158 26.741
50.953 8.421
44.540 26.265
20.889 37.758
56.844 -10.597
55.442 18.544
48.512 14.806
37.048 23.377
17.535 23.643
11.525 13.963
44.651 30.305
58.716 2.221
74.864 2.741
57.258 -29.813
55.459 -32.005
34.869 -33.307
14.573 -29.477
40.486 -30.124
36.649 -37.464
15.440 -30.614
55.479 6.227
37.753 5.099
41.935 -35.844
44.383 -11.409
38.153 10.205
31.111 19.093
7.737 31.667
24.985 27.656
4.030 -21.720
12.714 2.221
20.090 -22.973
54.484 -7.652
60.292 -13.580
48.797 33.275
50.280 20.170
49.825 -8.226
24.270 -10.122
60.387 -24.291
41.484 -32.167
69.840 -22.057
68.956 -17.594
60.853 -2.660
42.609 2.349
52.419 6.310
60.682 4.581
62.412 0.279
43.366 -16.938
30.093 18.528
8.934 23.435
40.080 41.422
43.386 19.257
54.463 31.650
62.278 26.059
59.798 28.340
42.204 11.633
55.023 -20.288
38.487 -32.319
54.641 -8.947
47.934 5.580
61.193 -5.349
71.870 -5.414
48.098 16.377
41.262 7.681
42.031 -20.973
18.607 -31.615
63.418 -2.497
36.788 34.344
26.929 28.832
37.216 38.173
30.868 28.682
48.834 -15.434
48.477 -31.560
40.604 -15.155
35.977 -4.843
42.051 -13.193
38.154 -19.269
13.330 1.458
40.502 11.261
37.263 37.954
50.883 22.323
41.559 27.154
43.909 34.901
45.387 29.931
52.845 -2.574
54.709 0.825
38.594 -21.579
45.556 -16.016
24.411 31.552
20.466 44.541
27.412 -6.254
28.503 11.445
33.740 34.419
44.387 26.273
57.485 21.429
55.740 25.315
29.755 9.980
53.067 25.895
28.173 37.005
40.823 31.347
23.511 34.681
7.900 30.238
52.886 28.872
32.758 28.715
17.999 34.267
57.929 21.971
41.997 22.317
29.719 39.753
29.004 19.116
58.317 12.513
28.008 -25.806
41.762 -14.647
39.326 3.015
47.673 -1.214
32.858 -39.937
31.836 -41.999
32.078 -7.393
71.013 10.084
47.852 21.947
37.935 -20.928
36.854 -9.025
32.713 25.172
38.699 -1.937
48.174 -2.346
47.965 3.349
43.951 -6.821
32.336 -35.147
37.767 -21.164
46.310 -28.484
37.350 3.565
57.021 10.226
68.261 5.953
26.467 20.609
22.409 28.123
36.668 -10.639
26.833 -16.567
38.603 -40.166
51.874 -31.339
58.836 -5.143
44.927 26.291
40.859 34.427
64.841 15.229
52.402 21.435
47.562 0.704
36.790 -21.227
43.694 -14.643
35.162 -29.390
70.376 -6.101
63.469 1.060
41.144 -26.025
38.465 -37.346
39.042 -28.711
42.724 -18.754
29.981 -11.027
54.594 0.222
28.328 38.246
36.503 28.275
66.986 11.743
44.936 13.438
26.247 16.785
62.074 16.577
57.529 19.646
55.492 15.495
17.477 0.729
28.442 -23.606
18.263 -23.433
29.347 -28.361
63.537 5.964
45.973 32.099
45.040 -14.907
48.684 -19.100
74.405 -7.636
45.420 29.819
51.032 28.184
55.371 -13.232
46.807 -10.187
54.514 -27.685
43.281 -29.741
11.674 -9.848
49.365 -26.723
41.832 -36.580
67.101 15.683
52.984 6.571
54.351 -1.696
50.069 8.022
56.044 -15.498
52.363 -20.556
64.894 -9.484
56.044 -33.950
63.599 -15.206
28.945 2.923
28.710 -26.605
40.531 -40.978
43.486 -41.358
45.508 -31.925
59.312 -12.755
58.673 -5.123
51.337 0.488
60.291 -4.491
61.827 -26.235
54.149 -28.342
50.232 -11.862
37.490 -11.895
20.454 -4.365
43.385 8.464
32.655 28.968
50.521 28.905
47.873 -12.243
63.807 -16.402
31.160 -29.626
21.450 -28.242
40.115 -32.654
53.723 -29.216
47.020 -17.631
54.743 -12.419
61.543 -29.851
45.701 -15.561
57.780 -25.307
61.370 -17.608
47.694 -36.031
15.999 -44.242
24.812 -47.632
27.375 -34.957
32.170 -40.893
25.849 -28.888
28.512 -29.308
45.808 -13.312
45.473 -37.397
47.701 -35.560
68.499 -9.141
62.479 -19.296
52.869 -39.794
38.870 -35.873
17.417 15.999
52.139 3.108
12.014 -8.283
42.981 -37.977
22.129 -34.721
30.554 -33.596
34.280 -28.505
23.003 13.891
13.169 30.068
30.045 38.530
-1.725 21.453
60.205 -5.401
32.055 -24.494
55.821 -3.548
45.507 -7.861
22.900 -30.801
16.626 -39.224
32.245 -30.739
21.604 -15.214
36.658 -5.909
40.570 2.732
65.858 -14.858
50.436 -22.048
24.606 14.064
23.765 23.014
45.168 7.842
34.949 33.736
40.549 31.589
43.630 27.522
5.939 0.012
20.596 13.788
68.858 10.313
34.352 18.440
53.058 1.376
16.027 1.519
43.798 14.323
51.324 23.230
56.494 25.055
36.212 -17.379
40.568 -31.296
12.435 0.642
36.462 12.717
70.365 10.376
31.543 -1.414
35.217 -0.708
67.262 1.872
49.071 17.659
38.181 49.318
43.962 34.291
39.361 1.506
36.697 6.647
46.246 11.317
43.885 32.199
42.726 10.456
15.784 -7.972
18.978 -12.540
47.345 -46.142
58.833 -25.239
67.224 3.819
46.146 -3.460
51.694 -3.069
52.289 -16.650
31.325 -7.624
36.309 17.377
42.852 29.145
27.679 13.802
26.330 7.926
18.807 -12.631
5.779 0.806
34.818 10.564
57.626 22.186
55.660 1.152
63.138 24.123
36.879 13.218
39.695 24.964
55.064 7.444
27.513 -28.895
36.430 13.929
58.580 -4.340
49.753 17.048
22.902 33.326
34.110 28.885
41.386 -9.648
13.926 -55.778
50.729 -33.639
40.921 -34.044
45.864 -31.211
52.732 -3.092
57.498 -13.434
71.758 3.903
60.547 12.610
36.860 25.221
17.018 7.537
22.719 26.894
56.067 -0.375
23.557 8.812
26.506 -23.179
27.408 -25.909
39.648 -10.983
26.557 -20.074
41.141 -20.994
40.982 -6.300
34.615 -7.192
49.920 28.296
59.158 28.835
55.965 29.915
45.474 6.366
55.155 -14.594
42.596 -21.165
65.346 -25.644
43.650 -31.296
32.745 -35.894
34.722 -41.309
30.696 -34.807
32.341 -27.462
38.276 -38.495
47.553 -24.718
37.265 -2.183
46.899 9.162
48.668 3.069
28.940 23.453
40.937 24.617
54.208 30.767
50.023 5.879
55.017 -1.714
58.679 33.112
50.391 30.190
30.680 34.233
53.106 35.897
22.429 18.456
31.662 36.190
44.484 29.440
51.797 31.693
45.942 22.693
41.371 20.567
51.022 6.115
26.456 47.637
29.405 11.776
31.049 41.629
36.247 41.078
33.367 2.033
31.266 5.401
36.824 18.254
61.436 -10.246
60.415 4.759
47.316 -21.865
13.256 -34.997
28.518 2.018
51.632 26.455
29.276 27.613
47.532 23.957
40.578 30.236
41.107 49.408
58.956 -6.748
51.612 -7.159
53.778 -9.636
64.763 3.323
43.156 31.924
23.926 27.994
17.219 28.383
43.788 26.918
50.925 -17.192
48.281 -24.878
9.660 -28.982
30.087 -37.949
47.888 -37.423
51.102 -35.287
37.076 -33.777
35.866 -37.426
31.557 -22.287
52.762 1.076
50.764 20.924
23.095 7.990
41.286 38.501
38.618 42.328
25.137 25.204
51.122 35.865
53.628 16.211
48.820 -7.083
68.889 4.068
24.257 -22.925
14.756 -4.063
29.540 9.706
57.829 -6.454
27.820 -11.649
62.688 -24.723
31.554 -17.484
20.012 -21.020
46.154 -21.579
28.092 -23.325
59.831 -20.832
51.350 -25.081
45.674 -17.999
36.742 -9.719
43.483 -29.115
31.982 -21.847
59.952 -13.158
41.504 -39.805
26.128 -30.576
22.346 -31.426
18.080 -35.823
25.450 -38.949
41.891 -40.224
46.872 -35.181
25.940 -21.622
40.400 -28.989
53.264 -26.317
37.621 -35.477
61.466 5.424
38.024 -32.847
56.977 -27.613
59.829 -19.271
66.749 -16.982
59.808 3.787
56.067 -4.689
50.580 9.424
35.687 37.492
25.753 24.697
40.064 4.890
70.035 -15.606
55.139 9.547
49.462 -38.968
36.238 -34.866
32.159 -29.709
52.591 -15.565
59.068 20.161
57.304 11.502
15.485 18.071
45.195 -7.612
22.692 -13.466
25.474 -2.451
16.134 -29.865
38.013 -34.927
40.908 -26.430
31.566 -28.099
31.679 -37.905
27.995 -38.237
45.414 -34.714
35.812 -41.048
25.872 -39.307
34.339 -32.866
56.049 -23.767
72.612 6.380
69.923 -10.922
54.380 -19.471
55.531 -25.790
67.063 -9.768
33.627 -39.960
19.008 -18.757
29.643 -35.936
40.454 -38.445
22.460 -24.775
42.564 -28.435
33.590 -36.474
45.205 -21.218
60.457 -29.588
46.680 -9.535
15.601 -8.376
55.737 15.956
26.278 0.872
27.565 29.641
60.762 22.846
50.407 33.440
42.656 -6.194
28.676 -19.828
37.451 5.029
59.400 -10.245
56.638 2.406
43.098 -0.889
26.573 4.909
71.124 4.177
62.460 12.949
25.960 26.975
43.638 29.614
54.480 -0.822
32.815 -8.625
44.545 5.908
54.921 12.414
41.321 -3.574
38.645 -9.879
30.279 13.767
52.550 22.617
44.412 21.416
40.054 -24.108
36.290 -35.024
24.832 -16.468
33.388 -19.221
22.404 29.164
33.645 29.265
51.705 -9.088
42.892 -2.372
13.605 -22.627
57.955 -28.603
64.840 -7.086
56.874 0.661
30.266 18.256
15.713 -21.714
46.144 -38.061
34.186 -43.785
51.276 -29.256
40.349 -34.243
23.710 -36.070
25.349 -32.124
36.513 -10.352
42.590 18.127
42.596 12.130
40.872 3.071
46.911 -2.457
19.739 27.333
33.898 5.247
42.340 -8.956
56.926 23.987
27.096 38.151
53.510 -1.704
32.304 17.105
30.340 -12.063
27.240 12.557
58.722 25.959
47.915 -18.516
18.707 -28.225
36.685 -33.221
52.466 -16.387
62.215 -14.153
63.700 -24.158
49.679 -28.360
22.457 -19.137
31.383 -5.112
33.013 -34.494
32.000 -39.565
49.049 -14.612
15.273 15.246
48.235 -4.156
64.035 -10.900
66.091 13.414
37.188 21.959
38.239 20.886
50.330 3.129
49.081 -20.847
48.966 -25.213
24.202 -13.490
27.897 -30.526
44.315 -20.182
25.359 -13.868
41.501 -28.245
39.774 -22.581
55.513 -32.564
22.834 -37.051
45.211 -28.299
18.628 -28.105
27.623 11.087
4.731 -2.287
63.492 -10.039
65.495 -13.239
59.465 -9.417
66.852 -12.591
34.887 -29.597
43.607 -35.161
53.945 -21.874
39.032 -30.850
63.973 -13.984
25.558 -39.320
27.166 -37.959
14.201 -36.692
48.212 -30.746
54.492 -22.657
44.610 -37.012
48.204 -25.008
30.003 -1.721
58.561 17.164
64.795 2.540
65.682 -7.723
49.927 -9.610
34.845 -36.080
45.343 -22.732
50.270 -18.673
58.875 -18.602
35.819 -28.994
35.414 -17.325
38.985 0.113
22.210 -5.316
24.298 16.102
47.472 18.968
66.551 13.005
27.209 -1.631
54.303 8.165
23.441 -37.623
11.244 -27.571
35.723 -34.760
29.419 -32.117
50.405 -24.283
62.701 -8.683
42.773 14.714
45.684 -15.804
53.655 -21.320
50.495 -27.863
71.664 7.970
65.177 -1.101
65.308 11.699
39.916 -0.456
46.161 31.786
52.613 24.238
39.781 33.429
55.078 13.423
40.231 32.041
40.522 11.546
60.549 -6.245
64.273 -28.436
27.912 16.011
26.636 11.686
38.706 24.770
38.950 27.751
37.258 6.932
39.317 28.283
42.513 41.408
43.185 18.057
35.947 27.073
49.096 27.117
39.639 3.206
65.921 -23.953
21.022 -39.832
25.927 -27.820
51.514 13.996
37.954 21.228
40.279 29.851
53.316 18.933
42.675 30.231
39.290 27.678
36.565 9.996
21.357 -13.966
19.764 5.035
28.663 18.375
12.791 39.496
38.880 34.939
39.411 36.387
62.396 13.964
59.442 -29.017
47.319 -29.187
31.717 1.637
31.831 14.006
44.787 -24.115
51.821 -10.813
29.677 -31.012
32.725 6.547
51.002 9.239
53.673 10.439
37.512 27.198
50.498 24.746
41.490 16.405
51.090 -28.576
40.551 -30.974
59.817 -9.467
40.286 -37.369
57.770 -31.109
29.563 -3.812
33.353 -27.094
36.514 -37.460
23.552 13.424
18.594 30.766
7.359 41.888
26.763 35.500
50.689 8.456
56.663 31.131
60.700 32.270
29.242 31.009
17.045 38.047
26.271 40.865
36.516 38.961
45.423 27.153
39.606 17.060
38.283 27.346
52.258 20.112
46.751 21.341
54.791 3.511
56.086 -0.187
54.593 -13.451
39.202 -27.740
20.993 -41.528
17.469 -32.165
30.771 -38.123
55.257 -12.347
70.872 -19.443
65.559 2.763
61.112 -18.004
53.196 -3.814
49.311 0.921
56.607 -32.531
24.145 -32.179
36.720 -39.815
34.839 -29.916
35.139 -30.580
17.918 -36.805
40.786 -18.555
16.147 -8.832
55.580 -27.209
36.180 -38.501
44.517 -28.435
22.852 -18.681
28.240 -21.589
41.534 -22.668
39.635 -12.218
24.302 8.614
60.489 -19.778
42.617 11.064
40.283 31.040
16.307 30.870
23.414 31.567
51.215 9.373
13.582 18.423
4.136 3.822
72.279 -0.252
24.819 17.832
17.930 10.708
36.521 21.621
34.809 37.470
21.683 42.584
27.104 34.414
25.140 30.033
42.753 3.588
34.640 -17.927
55.591 24.727
18.609 30.234
25.259 1.762
29.144 -18.601
37.093 -38.218
40.450 2.475
29.850 5.982
47.340 -8.717
41.220 -19.166
33.979 37.013
28.135 6.911
17.666 40.654
26.128 41.514
22.593 39.195
48.723 23.286
62.006 28.943
25.750 41.569
24.133 27.565
55.395 16.775
36.787 17.152
27.325 35.213
16.038 13.517
37.396 32.345
43.066 32.638
57.193 24.824
28.743 43.225
25.229 28.410
34.685 11.508
61.110 7.682
38.208 25.787
44.163 36.427
54.621 6.736
43.170 34.515
26.634 31.365
42.350 -7.433
18.543 -5.792
6.831 -0.366
5.994 -0.205
45.194 -22.174
55.742 -13.073
69.795 5.670
39.756 -13.341
55.646 -5.812
19.465 -9.969
25.566 9.942
24.953 -12.385
42.171 2.871
30.309 -16.182
33.384 -27.431
40.725 -33.674
47.144 -38.409
69.906 -8.254
68.473 -2.196
51.490 -25.371
50.108 -29.940
21.204 -36.606
44.480 -9.493
49.402 -12.128
61.335 0.104
31.334 43.618
62.388 18.270
51.754 30.515
35.146 31.793
43.239 30.238
67.438 19.000
40.869 36.400
20.332 10.450
42.028 -4.265
41.023 -24.217
58.102 -20.586
41.946 -38.596
35.787 -34.134
37.736 -33.857
42.165 -29.529
13.872 -36.556
26.023 -32.264
44.772 13.024
34.070 -4.947
9.707 -16.787
41.122 4.613
51.485 -26.613
56.051 -35.649
45.163 -20.779
27.667 8.705
50.040 -3.061
40.263 8.815
50.508 -8.941
37.738 -25.314
58.395 15.659
52.135 6.941
61.041 21.994
53.434 -31.290
41.797 17.631
36.829 32.253
36.042 4.051
41.759 -0.511
34.108 2.312
65.533 8.743
26.848 32.248
40.271 28.315
30.906 25.435
50.825 10.958
68.252 1.783
53.022 -18.008
46.888 -15.397
41.952 -21.493
38.162 -3.019
32.764 1.599
59.396 -26.472
36.559 -29.977
25.086 17.310
5.886 -0.462
34.195 -28.546
21.667 31.444
49.672 4.242
15.246 19.169
65.857 24.402
47.235 33.357
58.098 2.765
27.667 -9.107
40.332 23.088
54.710 -23.834
40.678 -30.102
56.456 -24.314
59.655 -16.862
10.657 -12.063
41.991 6.814
34.487 -0.725
54.298 11.294
36.339 31.908
25.100 31.495
13.514 -19.223
45.013 -20.902
58.687 -10.906
61.775 -28.979
48.315 -34.305
38.474 2.213
32.043 24.037
26.788 32.329
31.367 35.976
34.197 12.278
34.069 24.256
60.081 11.359
54.739 23.285
25.782 1.268
26.694 12.125
3.988 -3.498
27.988 -30.220
46.551 -5.408
42.776 -21.792
23.135 -33.808
46.405 -33.476
33.648 -39.332
47.999 -0.778
52.587 -28.801
60.496 -31.138
62.491 -28.425
53.593 -25.215
46.685 -37.986
48.138 -35.787
49.684 -34.289
56.681 -6.933
42.826 17.114
37.876 24.926
36.699 18.161
25.201 -7.614
25.813 30.680
37.859 23.134
22.669 -13.502
44.271 1.384
37.931 -31.950
23.580 -0.882
42.465 -21.355
33.778 -38.480
69.987 -5.177
44.457 37.943
29.343 33.750
18.043 29.283
30.740 20.545
30.361 25.675
69.437 15.802
43.563 -30.644
29.029 -6.591
34.509 -19.118
40.041 -11.841
19.233 -31.214
31.945 -30.719
41.091 -24.838
28.624 -31.124
44.384 6.722
56.490 8.371
52.656 24.510
29.999 34.879
31.687 -9.609
45.727 9.270
51.509 22.638
58.725 13.789
36.176 -29.772
57.798 1.131
39.263 9.329
21.981 -41.740
25.565 -2.865
24.644 -6.209
35.082 4.569
65.184 -9.105
51.109 35.751
51.042 31.128
19.433 12.657
64.873 -13.681
30.956 13.141
58.033 -21.304
36.925 -29.044
35.403 -21.030
17.302 -12.297
39.491 10.877
43.228 31.544
19.750 16.911
42.587 -23.464
53.088 -3.734
60.068 -30.232
31.835 -24.414
36.637 1.011
35.858 37.949
58.111 9.170
44.303 30.057
46.398 19.381
36.834 34.024
34.879 31.270
12.120 28.448
36.604 28.145
37.109 35.969
16.710 3.114
32.692 32.973
33.470 11.900
69.771 -1.598
37.762 34.844
27.278 20.562
33.905 0.986
64.398 9.076
50.607 -21.636
35.217 -27.611
50.470 -29.207
35.188 -10.810
40.099 2.176
41.763 33.689
47.184 -10.587
40.666 -22.411
35.072 -40.536
63.384 -20.043
50.891 -29.233
52.225 6.785
41.261 20.604
66.990 -3.773
68.119 -7.980
41.873 3.953
43.690 27.572
59.514 -10.619
32.041 23.959
32.460 41.790
20.189 19.945
52.918 -4.131
29.788 29.107
39.751 21.910
31.401 -2.334
38.722 -7.455
36.083 2.191
42.530 -7.539
53.515 24.753
54.956 33.701
33.532 27.249
58.824 -29.683
28.423 -28.100
38.252 11.749
61.383 14.583
66.776 -5.786
65.403 31.610
33.981 25.937
43.230 31.464
34.135 -22.234
57.041 -32.849
58.071 -11.566
21.824 -21.489
50.977 -26.777
50.210 -32.707
21.985 -26.126
36.902 -33.542
12.680 -9.525
24.649 -21.227
36.777 -39.755
38.561 -27.915
42.239 -36.817
52.816 -24.221
54.902 9.918
53.641 17.138
68.456 -14.298
61.878 -20.445
15.600 -5.165
13.519 -10.867
35.650 -9.942
29.923 6.261
27.493 28.263
17.051 39.601
28.539 29.057
48.823 24.005
50.866 -7.554
57.542 0.146
42.827 1.317
50.327 28.371
39.142 8.116
4.044 -3.813
32.058 27.218
46.179 29.266
45.648 24.277
15.812 29.282
9.917 23.041
30.257 11.485
40.185 28.588
56.088 22.321
5.822 29.101
28.795 33.702
30.289 25.671
31.354 29.340
19.415 6.439
57.479 32.722
28.413 27.303
37.454 23.428
31.176 31.841
44.342 39.485
26.268 33.663
31.172 13.827
53.106 -9.868
45.221 19.551
31.389 15.603
57.356 20.461
47.145 15.082
54.077 12.141
55.279 -20.863
52.852 -27.788
32.468 -7.450
30.923 6.020
54.827 20.060
17.223 29.924
20.164 42.904
17.600 13.532
22.879 23.766
21.747 10.217
22.759 -0.309
50.960 34.459
49.825 34.851
60.965 12.373
23.616 -19.441
25.299 -19.971
39.620 -14.418
51.847 -11.162
53.428 -30.319
57.271 -29.963
30.449 -25.078
38.515 -35.893
17.029 3.881
27.149 -26.998
35.591 -28.569
30.469 -27.535
30.170 -22.757
4.034 -26.670
35.884 -33.447
45.013 -40.163
32.377 -6.438
35.963 3.273
62.304 -16.683
54.897 -8.506
40.543 -26.461
39.357 -35.200
24.547 -34.850
37.631 -40.829
25.741 -30.627
48.572 -29.129
53.873 -22.947
52.351 4.984
32.270 -9.943
63.531 -13.390
49.986 -27.429
35.106 -39.931
38.089 -45.157
58.218 -32.944
62.780 14.307
55.498 -5.586
55.324 -26.851
32.967 14.946
27.559 22.199
35.391 -9.510
34.369 22.249
42.875 25.252
38.751 16.183
59.198 -0.193
55.024 -26.116
37.747 -39.769
26.733 -25.834
21.585 -36.767
55.536 13.973
69.875 2.367
56.148 23.917
40.786 27.486
42.661 27.116
50.257 17.166
45.124 43.113
41.154 37.232
61.596 19.795
13.010 31.569
49.296 19.242
32.095 24.035
43.855 32.048
64.473 22.884
47.774 24.224
29.755 -14.076
49.564 -20.910
46.729 -5.678
25.726 18.104
25.026 33.733
45.586 8.632
17.287 -26.414
50.913 -34.658
30.600 -16.654
28.033 -27.563
48.376 -27.319
58.329 -27.136
27.709 -5.349
15.009 41.680
57.547 33.264
46.445 22.915
37.457 6.182
48.346 28.684
21.950 31.756
20.708 22.096
27.005 8.872
21.997 -5.554
49.676 -27.527
68.762 -3.159
44.224 -35.081
54.063 -18.346
68.017 28.639
55.217 1.717
34.428 -3.726
62.031 0.592
49.780 -41.609
45.617 -27.395
56.463 -29.577
61.257 -7.211
52.607 -7.981
38.045 -9.992
16.788 -36.655
22.181 -3.139
58.177 3.000
14.712 -3.860
61.294 -18.413
52.317 -21.528
45.743 6.344
26.473 34.405
52.876 12.140
41.516 -20.439
10.470 -28.479
40.862 -39.048
24.486 -29.876
15.285 -17.614
10.247 -30.810
36.693 -28.970
56.323 6.529
35.622 -8.296
51.938 36.585
40.295 21.643
16.724 13.800
48.283 -29.580
49.266 -35.552
15.279 -26.883
34.156 -41.013
41.410 -37.900
26.738 -36.266
45.478 -2.436
56.952 -19.115
47.326 -27.724
36.413 -39.985
10.119 -20.919
36.237 -18.526
17.250 -23.925
45.731 -27.864
55.579 -21.331
52.277 10.515
61.457 15.538
39.220 32.495
22.285 26.533
35.030 5.784
39.142 -34.524
36.646 -37.642
28.223 -33.386
22.681 -38.720
27.269 -39.977
41.019 -3.207
31.798 22.451
50.819 35.562
44.674 16.500
51.165 -5.511
43.232 4.059
57.699 28.350
51.599 27.997
26.049 39.273
49.275 18.138
55.080 5.193
42.431 -33.522
44.436 15.272
40.436 -41.770
44.149 -17.766
26.179 -19.589
19.761 -31.289
23.825 -21.767
18.724 -34.301
48.136 -35.109
51.790 -35.113
73.063 -10.793
54.556 -24.456
61.057 8.538
50.011 26.250
69.216 -14.745
51.625 -13.303
75.811 7.896
61.749 -9.734
26.036 -36.314
33.168 -24.028
29.617 -26.253
57.989 -32.610
39.266 -12.946
45.831 -19.220
51.730 -9.802
50.099 -35.378
51.625 -30.749
38.090 -31.694
59.032 7.645
60.116 12.787
48.940 19.920
59.961 11.706
50.201 26.421
38.863 27.086
26.436 19.606
43.503 29.807
50.852 25.586
46.200 19.667
35.607 12.928
23.376 -16.851
33.405 -22.651
51.933 -12.397
38.452 -18.010
48.470 23.720
47.803 27.357
46.267 25.451
24.471 13.044
53.672 30.081
51.096 34.565
24.245 28.096
36.855 18.025
69.031 10.159
41.683 36.774
46.932 15.595
33.941 -26.345
7.641 -36.834
35.408 -5.525
65.865 -14.638
49.464 -21.739
59.009 15.821
70.121 2.426
68.395 -15.000
35.011 -28.317
49.448 16.638
18.942 35.300
49.913 18.349
53.833 -4.236
49.332 -26.584
35.652 -14.742
41.480 -31.401
33.972 -40.626
60.623 11.967
58.211 10.390
64.125 -5.267
64.528 -1.530
63.318 -19.038
41.696 -34.644
47.116 -11.064
39.125 2.072
31.881 -29.922
50.405 11.494
47.091 -7.582
54.327 -26.918
39.630 -17.465
60.048 -32.406
70.364 -8.829
43.550 0.634
48.329 14.257
36.251 18.250
26.862 0.817
24.940 21.197
30.907 37.823
23.849 36.030
33.441 32.614
39.382 30.317
36.595 36.337
47.890 30.419
66.302 -0.935
43.521 -16.273
44.404 -44.661
20.097 -37.354
25.789 -37.598
40.086 -36.246
14.637 -32.577
21.800 5.305
31.138 15.093
21.611 11.256
14.885 20.682
52.582 27.642
18.117 16.663
26.931 33.275
39.167 34.818
34.237 23.739
13.545 30.249
31.829 -31.772
11.486 -28.558
36.463 -29.931
46.732 -25.451
51.237 -28.185
48.331 -21.134
56.742 -30.646
49.778 -28.539
44.221 -37.184
28.172 -33.108
50.901 -22.122
50.777 -27.545
60.566 -12.785
46.460 14.416
38.168 27.608
59.594 4.900
66.187 -6.684
50.016 -32.905
49.475 -40.837
31.382 -30.045
39.714 -17.174
29.029 -15.178
34.606 28.819
54.139 8.501
38.824 4.599
51.578 -33.362
51.708 -10.866
37.665 -30.133
48.108 -9.405
54.867 10.205
28.908 24.405
19.698 20.639
35.852 1.835
42.047 36.997
32.171 19.041
42.292 33.780
64.846 15.516
49.202 -25.830
57.938 5.355
69.427 23.314
56.553 23.271
53.361 24.116
63.667 25.669
45.798 9.569
64.537 26.353
30.236 36.995
52.061 22.151
46.951 35.052
25.407 38.036
14.264 16.906
23.708 -2.417
28.038 31.326
24.847 31.997
31.778 20.549
43.840 38.384
35.536 23.204
39.804 16.253
58.687 17.381
53.969 -17.969
42.641 -26.226
20.989 -9.337
53.620 -18.120
40.066 -37.090
35.167 -26.250
35.628 -26.729
25.178 -33.593
53.064 -9.191
45.344 -32.608
41.353 -29.089
24.655 -34.723
38.911 -39.769
16.697 -21.124
17.700 -6.684
27.172 15.428
59.607 -8.042
51.914 3.693
58.989 -10.482
43.273 11.141
45.623 -25.680
34.933 -24.805
45.138 -24.441
54.726 -31.565
45.179 -47.742
55.237 -29.807
61.203 -17.686
26.330 11.513
39.264 -30.937
75.115 -10.376
45.343 -32.413
35.192 -31.589
58.129 -12.979
28.900 -16.553
39.917 -19.046
60.117 -15.340
48.256 12.260
45.099 -18.241
33.904 25.112
28.294 25.794
32.672 14.005
37.202 -19.860
30.858 -42.217
56.220 0.427
55.758 -6.892
40.304 -24.605
21.301 -20.610
45.587 14.144
37.293 14.771
47.120 -8.041
56.428 -27.608
41.092 -13.655
56.030 6.677
62.779 4.856
42.822 24.792
45.674 23.188
34.075 10.963
33.477 -1.238
48.121 12.884
30.332 16.923
44.900 21.683
35.630 19.822
46.821 24.099
38.461 29.719
50.607 33.406
11.761 32.106
27.278 32.212
44.824 3.725
41.753 30.846
16.762 16.917
56.628 29.034
45.299 42.256
51.107 10.297
53.822 14.507
74.683 1.322
46.194 -32.067
54.455 -31.021
33.493 -32.122
45.042 -24.677
44.671 -23.793
67.978 5.918
43.495 -7.407
19.070 18.763
18.920 29.425
37.690 23.079
34.400 32.050
34.267 28.690
61.541 -0.944
59.387 -17.269
26.218 6.610
56.365 12.273
40.437 -25.996
31.040 -30.452
4.156 -31.781
63.647 11.997
73.606 -13.670
47.141 -14.567
61.861 -26.687
65.364 -23.902
50.576 -26.626
45.328 16.461
60.504 13.913
49.910 -11.036
35.816 -39.380
17.011 -28.085
63.684 -22.559
42.430 -29.241
51.123 -38.208
55.964 -25.122
25.004 -37.734
52.275 -24.514
37.479 -16.080
22.497 -38.290
26.751 -33.472
48.395 -0.905
22.834 -21.469
56.420 -20.723
39.769 -32.937
29.402 -40.829
32.713 -18.898
28.507 -18.559
38.661 40.062
22.549 22.450
22.778 24.226
61.056 19.372
32.342 27.729
9.441 15.336
47.204 -23.777
47.624 -9.876
39.718 -27.425
47.545 -28.450
43.411 3.468
60.143 -28.121
46.139 -13.146
39.930 -27.355
36.673 -34.637
16.028 -42.484
25.693 -38.723
24.236 -32.409
37.788 -34.868
33.885 -32.907
54.224 -32.821
30.444 -32.818
56.610 -11.301
14.865 -27.509
19.260 -14.821
18.673 -10.437
21.133 -1.371
26.479 43.790
18.884 36.370
30.535 12.032
36.522 40.691
56.577 21.687
29.392 34.427
56.144 34.283
52.473 17.332
60.234 23.874
37.620 -0.201
43.752 8.358
48.262 30.487
32.455 41.147
28.534 2.761
16.697 2.064
32.974 -13.948
29.040 17.223
51.136 33.633
21.927 31.967
43.141 15.199
42.045 32.411
41.083 3.478
32.098 -3.853
59.412 -21.017
46.159 -21.383
45.779 -4.355
53.412 17.557
28.983 28.371
31.810 -5.912
27.156 -7.726
30.971 -13.240
48.998 12.196
30.510 -5.992
48.126 5.258
53.662 4.032
36.654 -5.172
41.430 -1.084
11.379 -2.324
39.008 -19.612
28.892 -10.686
33.506 20.048
63.514 -25.127
38.495 -25.941
31.013 -10.071
30.912 -37.549
48.589 -25.155
39.107 -38.133
50.083 -24.478
40.542 -0.953
30.543 18.353
31.492 15.114
54.081 33.038
41.542 35.356
8.562 -2.125
33.243 11.790
61.727 24.165
43.244 27.321
42.234 38.917
49.780 23.037
47.640 30.948
63.650 16.453
31.150 17.592
38.609 2.923
25.475 -17.034
15.807 -18.697
26.030 -24.250
29.331 -16.612
15.414 -25.378
18.525 17.474
53.435 28.844
45.743 31.728
67.582 -7.778
42.159 17.242
26.515 12.160
56.089 40.310
65.872 10.027
62.884 -3.009
63.293 19.800
53.499 21.970
30.721 25.300
36.011 23.680
46.537 28.206
50.352 30.647
66.077 22.793
68.144 12.399
20.155 -29.506
43.668 -17.991
18.761 20.623
46.630 39.095
59.908 23.739
56.297 16.873
56.045 -14.798
20.978 12.799
27.318 -1.852
39.294 28.561
43.348 26.096
55.469 10.242
7.623 32.870
16.803 26.200
7.012 27.482
45.323 19.323
25.442 -41.201
44.084 11.908
36.339 -5.163
62.952 5.885
72.733 1.399
56.770 34.292
49.952 31.633
49.350 8.337
54.786 19.323
59.814 0.204
47.565 -31.113
27.486 -1.783
49.007 -11.890
37.594 -11.058
42.770 -20.803
26.909 -14.309
31.246 -0.005
42.541 -26.938
17.581 -37.399
31.184 -12.220
60.371 -23.607
60.702 -12.673
68.682 3.585
58.741 -19.885
63.341 -15.778
56.397 8.922
22.071 39.557
16.235 14.536
24.917 5.563
5.885 0.328
36.346 20.343
70.953 7.242
50.450 28.319
24.899 31.037
55.539 33.272
26.109 29.272
51.163 28.795
34.107 39.547
38.272 22.506
60.321 21.265
60.753 21.995
38.634 -4.289
18.086 -13.217
23.610 19.718
32.858 42.132
54.749 10.539
59.636 -21.706
26.184 -24.206
70.428 6.200
33.337 -17.075
28.937 -41.913
23.909 -29.596
44.246 -1.764
40.281 13.102
61.368 20.264
55.346 6.306
24.560 15.288
31.154 8.664
61.148 29.365
43.817 35.173
28.687 -15.300
29.038 0.352
11.232 24.992
46.657 9.796
59.923 -7.014
60.296 -11.226
50.254 20.916
57.863 -11.054
47.639 2.962
54.412 1.846
48.061 26.371
52.192 -11.363
45.830 -8.225
48.762 20.443
44.367 -24.634
64.464 -10.721
34.850 -33.627
51.029 -35.912
37.476 3.443
45.762 27.444
71.058 21.979
26.895 5.860
39.916 -23.166
23.604 -22.058
38.525 -31.085
51.466 -21.703
48.687 -31.849
23.883 -7.499
44.839 -13.422
26.951 -1.916
65.641 -2.163
41.750 3.087
24.483 -34.793
12.629 -33.096
16.157 -33.336
31.758 -24.417
47.009 -23.098
45.634 -33.585
48.082 -39.069
61.464 -12.756
41.431 3.458
62.783 -20.813
45.404 -17.506
32.812 -32.481
26.668 -31.997
39.066 -31.537
48.012 -17.689
49.271 -19.968
59.808 22.948
64.085 19.501
40.378 23.520
34.577 18.472
36.819 -0.424
61.336 10.903
55.124 -5.837
42.360 -20.851
36.665 -33.234
40.600 -36.942
54.705 -10.960
25.985 -21.342
17.562 -9.233
55.451 -36.646
61.853 -10.093
57.097 -17.517
52.730 -5.512
48.219 12.621
54.213 -13.747
54.107 -29.746
68.157 -10.955
55.953 -6.674
45.995 4.000
42.313 27.725
29.364 41.465
31.318 34.960
64.209 28.352
40.422 21.060
31.330 45.485
25.756 33.916
56.238 26.974
15.913 26.307
28.458 41.859
57.121 17.786
63.359 0.751
43.807 21.393
63.772 19.171
54.755 30.144
27.141 27.600
50.530 35.258
30.667 -20.632
24.929 -24.169
26.240 -42.800
59.253 -29.229
69.523 -5.935
71.306 -3.261
40.087 0.313
48.929 11.937
16.263 3.648
43.359 -8.910
31.421 1.422
53.869 -34.208
61.151 -20.611
36.235 -30.687
53.749 -31.784
24.797 -16.531
39.449 -26.501
23.383 -11.032
45.714 19.599
37.177 42.481
33.716 36.708
63.031 32.897
65.514 16.004
49.992 -30.868
69.823 -8.746
35.854 20.367
31.441 33.904
39.603 31.224
32.383 26.096
56.679 17.496
74.626 -4.329
47.631 -28.017
40.683 4.354
56.396 2.377
43.326 2.354
56.578 -11.586
64.574 -16.230
46.843 -23.398
43.119 4.424
58.320 8.941
42.086 26.191
65.584 19.550
51.951 22.050
39.590 32.018
59.931 12.050
48.288 -33.025
17.104 -21.865
16.884 -17.368
44.843 9.792
41.047 17.698
42.330 -16.964
54.433 -34.517
47.995 -18.531
43.211 0.219
28.915 23.864
38.925 28.098
73.657 6.976
62.555 12.849
35.945 29.369
26.164 35.505
47.348 15.283
23.260 20.420
43.616 -19.890
38.266 -28.302
29.523 -34.520
34.456 4.632
37.756 -0.016
31.420 -38.232
34.944 -42.973
15.386 -35.135
32.543 -35.324
17.676 -42.564
41.518 -36.080
27.514 -18.026
37.339 30.194
16.702 25.583
15.081 7.942
33.652 29.538
46.501 -2.565
17.168 19.771
42.041 20.783
36.226 29.783
57.956 16.776
36.552 38.059
45.484 29.678
19.790 44.827
20.079 32.184
46.791 42.415
38.610 28.456
45.805 -4.861
28.882 23.189
38.253 29.962
51.757 29.160
39.560 31.311
-6.308 10.699
31.537 32.610
39.276 26.436
33.922 30.816
48.319 26.975
54.221 28.210
44.712 2.497
38.802 41.096
57.296 -24.181
44.444 -23.057
36.630 2.587
40.926 -9.781
36.231 7.301
60.117 -22.122
67.653 1.829
15.167 24.304
44.945 12.407
34.902 35.536
55.083 25.685
54.392 32.459
50.187 29.863
24.510 29.276
8.259 30.531
48.057 26.318
26.802 36.476
72.315 2.113
60.092 20.629
66.472 18.891
27.397 36.599
36.794 8.631
36.261 24.612
30.208 -13.017
32.363 -38.941
39.747 -29.546
26.931 -14.667
53.508 -34.015
37.664 -37.532
33.974 -49.115
14.246 -31.975
43.788 -29.830
44.220 -14.111
37.218 -17.497
24.063 -19.072
44.154 -15.837
51.193 -17.843
54.629 21.579
40.990 43.092
26.092 35.028
35.181 36.978
43.889 40.517
33.770 25.729
16.836 8.825
17.321 16.734
36.610 0.703
45.051 30.477
43.292 -0.960
56.925 11.878
59.776 -19.364
61.368 -26.219
45.745 -22.694
42.558 19.677
56.471 2.146
51.101 0.239
54.238 9.757
41.736 -19.476
25.304 -39.041
19.543 -30.750
49.102 -28.998
40.093 -38.411
57.646 -31.477
52.457 -31.628
47.988 -15.100
20.782 -11.525
22.534 -21.197
58.564 -28.033
54.343 -26.936
51.712 -30.425
60.733 -0.445
23.493 17.384
35.156 7.291
52.557 26.633
31.682 3.943
36.792 -27.860
46.971 18.197
19.875 1.656
41.496 11.091
37.238 -28.152
53.861 -35.464
63.939 -23.978
43.698 4.252
34.271 4.614
30.465 -31.991
40.675 -27.953
54.484 3.089
44.197 -2.555
42.955 -5.072
49.497 -21.329
54.065 -22.658
32.761 14.369
52.610 10.631
36.839 29.386
31.072 -7.065
38.601 3.941
22.419 7.980
21.527 -20.691
45.581 -28.437
26.066 -16.122
31.766 8.119
27.259 -47.807
50.227 -24.888
51.027 25.261
38.358 4.772
55.517 12.518
36.004 39.652
52.792 23.227
44.725 37.111
51.229 36.387
40.262 17.654
45.011 17.342
40.030 20.988
28.073 32.443
55.933 22.114
34.305 -2.095
32.745 -42.723
38.441 -41.150
50.352 -12.050
48.262 35.774
67.279 22.906
71.743 -0.811
76.243 -2.690
58.715 11.952
56.595 6.224
47.139 37.799
53.069 26.282
56.473 21.912
38.999 34.354
52.183 27.434
31.949 22.577
58.303 -5.817
23.999 -27.824
26.401 -31.664
26.808 -40.840
44.809 -24.996
29.876 -22.037
51.132 -25.808
68.313 -10.012
19.212 -23.001
34.951 -35.574
17.534 -29.391
40.997 -34.092
56.757 -2.385
31.698 -17.014
29.618 -28.755
40.613 3.295
38.187 -11.054
52.673 31.843
26.032 32.570
31.394 39.172
38.898 30.841
55.557 30.686
32.918 2.172
30.522 -19.779
70.855 4.159
29.184 6.841
42.110 33.737
29.468 27.953
48.900 30.694
53.071 12.788
37.844 40.569
24.901 20.716
61.605 6.207
51.074 -9.741
35.226 -28.150
54.234 -31.588
30.491 -46.644
40.736 -41.580
36.870 -26.543
57.521 -36.424
37.083 -34.055
48.767 -24.362
38.409 -26.085
68.925 -15.132
58.165 22.999
67.827 10.379
60.736 -8.323
49.036 -12.772
52.995 -32.263
25.276 -39.849
38.394 -34.113
34.867 -18.755
40.084 -37.207
50.982 0.305
26.882 5.302
25.237 -9.634
40.544 -0.815
45.823 -38.511
34.844 -32.000
37.853 -38.660
44.197 -37.796
19.828 -44.152
37.616 -20.148
39.140 -5.191
21.944 1.297
46.227 10.704
55.869 -2.134
30.855 31.361
23.319 39.987
34.002 33.790
20.779 22.837
62.208 26.818
57.214 -0.374
60.334 -2.730
54.975 -9.314
47.037 -1.851
57.169 5.906
44.648 -31.509
41.816 -37.187
47.312 21.247
10.978 14.760
46.818 26.228
58.328 6.501
36.565 30.548
35.414 13.575
45.253 22.123
32.073 43.653
21.116 24.386
63.830 20.019
68.795 -4.476
62.229 20.559
50.731 28.657
7.496 -0.208
49.284 24.609
47.018 17.600
28.742 -8.942
24.976 7.793
28.098 -9.881
62.229 -12.425
61.002 -19.843
19.883 26.702
61.178 -6.166
25.022 -19.279
22.291 -41.083
11.917 -30.208
42.621 -26.928
20.747 4.596
15.997 29.272
47.167 -8.402
58.502 -36.137
36.816 -38.886
51.439 -31.150
65.052 -9.836
52.981 23.946
39.561 10.843
39.505 8.904
35.399 -19.062
24.883 6.441
23.300 22.730
36.487 32.619
34.553 25.659
55.337 27.025
54.427 22.695
42.877 0.486
44.570 2.827
36.783 1.834
51.322 38.392
56.677 27.448
32.593 38.141
58.563 22.785
41.120 40.790
13.721 5.260
25.005 19.171
59.003 25.928
38.516 30.944
44.180 30.259
33.282 30.046
52.936 29.608
53.538 -3.762
7.564 -14.257
56.359 -31.547
28.746 -30.903
33.180 -39.414
32.751 -19.376
45.127 -24.073
52.620 -31.901
61.231 -20.694
73.110 -3.633
54.320 17.553
61.844 2.437
23.734 1.862
8.578 18.618
46.618 17.446
23.837 16.172
58.440 -11.575
24.780 -19.555
70.332 -20.038
53.270 -31.831
21.590 -26.287
60.518 -19.085
37.366 -28.519
37.189 -24.620
35.510 -3.211
53.009 21.873
43.794 -15.806
42.455 -17.134
37.822 -38.278
24.452 -6.982
21.399 -28.904
66.519 -9.895
30.613 -24.210
30.281 -27.403
59.653 -19.950
47.142 -30.336
57.847 -20.632
15.661 -39.343
27.025 -33.202
47.926 -12.382
57.242 19.164
50.021 -4.002
63.624 5.166
27.405 -26.280
48.981 -2.823
56.127 2.367
40.029 1.411
41.443 -6.393
14.752 -3.555
30.401 -3.453
28.864 -15.564
30.042 -3.917
39.166 15.734
38.618 13.160
52.897 12.540
54.964 -10.871
26.484 -26.831
42.995 -11.473
19.149 -32.598
29.598 -36.100
38.857 -23.763
12.704 -20.471
38.604 -19.100
44.990 -27.827
46.621 31.652
43.879 10.733
53.535 9.959
54.395 -18.576
21.312 -21.028
28.287 -29.915
59.242 -13.667
47.825 -16.397
34.028 15.688
34.857 8.804
26.498 -25.149
20.514 -18.203
23.726 -1.114
29.353 -15.567
45.656 -34.508
50.626 -36.738
38.033 -7.492
23.610 -31.340
28.647 -32.630
45.515 -25.286
57.610 9.596
46.823 32.979
67.402 5.434
41.905 5.825
41.352 12.594
34.263 -21.881
29.946 -28.590
50.976 -34.660
61.969 -25.128
42.920 -28.431
51.936 -34.024
54.192 -23.688
54.382 -31.513
58.936 3.041
58.377 -3.329
46.360 26.597
44.859 20.964
58.328 19.056
26.250 21.632
27.745 31.666
48.555 37.529
58.622 27.387
57.350 32.695
51.228 7.846
28.337 -1.072
31.563 18.605
60.347 1.285
56.202 30.100
22.869 -28.416
28.773 -10.974
47.502 9.043
36.970 14.802
42.742 6.717
37.565 23.922
58.469 17.082
61.853 14.736
23.750 -39.776
68.185 4.626
43.638 -18.986
69.219 -8.359
41.952 -3.223
52.428 22.820
39.901 17.356
23.112 38.800
10.497 26.358
15.122 29.228
22.340 7.933
17.918 40.201
28.844 36.273
46.938 23.776
55.108 28.558
56.464 18.684
48.957 30.348
32.441 30.185
63.546 24.702
25.344 31.936
31.056 27.305
31.104 37.158
53.209 -4.873
56.690 -23.241
34.649 -38.552
12.235 -31.113
32.838 -36.889
54.647 -25.215
54.148 1.778
55.381 22.658
11.957 27.010
37.527 27.375
44.822 30.761
49.460 0.562
60.074 -22.990
45.534 -34.980
39.727 -32.800
51.600 -33.194
66.683 -0.545
43.079 -3.403
43.199 -23.818
6.285 -35.853
29.834 -27.744
44.941 0.061
42.357 -35.842
28.826 -41.099
40.027 -33.704
21.225 -30.860
64.469 -4.786
67.238 -1.234
39.669 10.503
35.204 38.112
23.359 38.354
27.420 4.342
53.709 -24.551
47.249 -19.880
38.140 10.147
53.596 8.874
58.939 17.078
35.707 26.040
12.821 35.830
1.893 18.188
17.695 18.219
63.880 15.554
66.774 -19.173
13.631 22.491
26.636 32.368
45.533 40.925
20.453 38.688
53.440 27.099
42.011 10.070
58.288 -7.100
38.622 -5.315
42.089 -3.942
47.802 -39.776
29.549 -17.298
40.410 13.065
47.060 35.653
44.308 -4.403
26.858 -16.443
34.789 -32.918
19.728 -36.037
36.833 -41.586
31.936 15.618
42.335 40.924
4.254 16.949
26.580 12.246
20.786 9.915
21.783 11.194
33.531 0.731
31.109 9.843
55.767 27.559
52.890 20.452
48.460 25.231
45.743 -25.453
47.823 -7.846
67.148 -6.493
49.397 -20.272
41.660 9.679
34.307 1.633
46.593 10.391
31.237 34.943
32.547 28.232
34.540 30.648
23.612 31.951
42.896 37.167
28.948 27.472
39.895 25.129
36.334 22.211
69.709 12.834
70.935 20.717
37.823 35.062
43.115 19.893
21.163 26.042
27.329 19.085
44.748 -33.794
28.749 -39.872
68.904 -7.565
39.709 8.670
19.577 13.948
56.268 -15.694
59.703 -15.945
9.846 -31.078
32.884 -44.012
20.318 -31.569
32.365 -39.762
46.000 -36.411
53.768 -23.603
47.078 -33.414
35.807 -28.946
61.581 -16.238
51.707 -35.545
34.024 -42.983
38.247 -11.055
66.718 -8.052
44.938 -23.907
46.323 1.559
66.840 0.196
44.683 -4.198
53.339 25.612
33.955 34.585
17.659 32.716
53.228 35.925
21.670 20.386
61.308 25.259
45.764 24.174
36.560 21.699
45.069 23.404
67.991 7.757
46.489 1.443
26.000 8.115
33.014 8.655
21.526 -16.061
40.795 -12.345
42.151 -15.144
40.185 -8.187
50.654 -8.517
51.332 -26.629
34.530 -37.999
32.820 -44.419
65.209 -11.890
63.151 -0.591
62.343 -19.312
60.618 31.351
48.089 17.332
22.186 7.062
45.313 -10.034
30.122 30.692
45.828 32.056
25.728 -10.464
56.277 -19.753
39.087 -41.423
55.213 -34.567
39.274 -28.613
63.892 -9.204
65.492 9.479
31.239 32.454
72.710 19.880
46.524 -0.818
31.361 -27.527
48.324 -27.021
60.514 -1.007
50.573 23.516
45.420 22.185
52.940 5.873
8.267 17.809
46.557 -17.950
48.164 15.615
19.762 -5.303
10.469 -15.173
12.365 20.773
42.337 21.313
50.371 -1.840
30.774 -16.099
49.951 6.345
22.341 9.139
42.371 28.479
55.535 -2.173
37.950 7.264
36.747 -10.774
49.262 -44.271
47.291 -37.515
17.984 2.745
23.630 -37.327
35.704 -23.571
33.155 -36.946
46.505 6.115
26.732 -8.073
47.876 3.773
58.241 22.542
54.415 28.801
64.473 -13.199
38.754 -37.202
41.178 -8.820
16.189 15.806
32.520 13.667
43.599 -10.554
48.443 -29.732
38.443 -12.549
52.813 -4.411
14.081 -17.969
33.935 2.293
66.625 8.127
35.427 26.509
46.422 40.842
27.006 35.909
53.021 31.217
26.159 28.187
10.876 39.644
41.389 37.674
24.121 -33.564
38.388 -25.097
31.539 -9.761
43.503 25.534
52.778 4.876
70.573 -10.953
41.483 -24.835
12.150 -29.927
28.907 -10.695
35.236 37.035
39.345 31.147
22.357 38.612
53.643 27.701
48.082 33.580
53.103 30.785
37.827 11.934
47.675 29.280
26.758 33.006
51.546 23.861
39.931 22.345
25.782 12.485
27.073 -3.557
58.538 5.247
51.851 -24.723
39.162 -28.410
48.317 -35.559
34.515 -45.449
60.749 -29.386
58.213 -34.832
50.670 0.256
26.990 28.045
47.139 42.796
61.749 13.219
20.163 28.439
31.090 37.185
39.072 29.109
42.589 7.125
33.848 -42.266
36.846 -33.212
33.026 -41.978
32.217 -44.819
48.036 0.334
38.338 -11.478
51.945 21.283
50.241 18.884
68.231 15.643
63.874 10.680
30.978 34.906
32.716 31.271
22.458 25.428
62.252 -9.638
65.809 12.796
50.334 14.718
50.374 32.541
36.248 38.119
19.176 31.026
29.666 32.734
43.981 29.055
59.573 23.105
37.267 37.042
28.444 32.485
61.272 25.595
52.582 5.999
41.502 40.453
46.260 -0.206
27.262 -11.014
33.045 23.796
32.050 37.858
47.767 24.898
17.036 41.041
16.427 29.135
62.351 -8.478
62.567 7.745
41.412 -10.307
56.187 -13.176
31.820 20.606
48.178 -9.676
57.240 19.052
72.343 16.466
43.698 32.940
42.228 38.085
36.806 38.601
31.880 35.327
57.067 18.156
36.385 -2.724
32.593 39.232
32.014 17.833
45.616 13.423
45.932 -7.255
41.194 -29.027
38.745 -25.106
29.093 -33.201
48.750 -35.484
40.315 7.065
23.443 -12.781
37.024 20.955
25.399 33.829
16.216 26.763
57.575 6.829
19.584 5.870
39.045 1.544
44.883 29.354
43.289 31.418
71.875 14.455
45.664 -27.466
24.698 -30.566
40.362 -30.729
34.435 -42.495
33.231 -35.651
35.796 -25.051
67.075 -11.342
49.199 -23.609
52.921 -29.705
52.887 -27.276
22.897 -29.076
21.610 -43.096
29.398 -35.585
55.846 -36.527
52.080 -25.505
52.128 -32.126
31.595 -32.415
53.591 -22.145
24.659 -14.886
24.403 -3.579
33.388 -29.330
31.651 1.206
42.969 -4.758
57.844 -19.634
33.632 -24.193
33.028 -26.787
47.385 23.992
26.983 47.258
24.642 38.482
59.563 25.428
5.286 -2.082
38.432 24.253
30.983 -11.894
26.000 -36.541
31.830 -43.080
40.772 -39.501
31.317 -36.609
38.332 -39.358
32.636 -8.490
54.670 -13.594
52.447 -1.241
54.097 -7.327
36.385 38.583
42.294 27.113
54.593 34.562
59.376 3.726
69.002 0.111
46.412 -33.261
49.614 -9.336
30.694 -20.139
46.439 18.390
15.768 24.382
18.315 13.103
27.223 32.017
30.342 36.041
66.224 19.020
62.854 22.561
28.791 26.879
38.485 42.949
41.578 4.238
42.495 -13.272
29.584 -3.936
20.690 -39.666
23.280 -29.520
32.082 -38.600
37.442 -37.170
26.872 -30.588
16.867 -40.848
61.124 -16.100
35.462 19.590
31.307 15.990
51.036 -29.199
25.706 -8.046
35.907 -26.671
29.821 -23.326
54.724 -27.723
76.009 5.918
49.618 -16.032
31.708 -36.490
57.461 -7.050
42.275 -20.519
59.166 1.329
35.702 22.725
58.198 -3.140
57.199 -14.981
43.402 -30.049
56.025 18.871
59.378 32.760
49.288 25.040
49.456 36.010
41.983 -3.010
34.142 8.175
66.640 16.471
47.170 42.931
31.987 27.999
55.909 -9.148
56.370 19.753
60.792 17.043
50.185 8.651
39.008 -1.843
70.509 10.446
49.447 35.127
37.557 25.014
21.468 3.473
36.514 12.377
50.606 16.780
40.512 11.236
59.449 15.336
25.685 35.143
20.103 4.077
35.765 22.677
68.329 -24.439
35.375 27.746
19.034 27.996
16.679 32.081
57.691 37.103
50.615 22.887
30.978 41.163
34.137 46.922
13.865 35.556
47.707 29.067
35.851 24.953
33.204 28.129
31.581 22.144
59.750 8.171
31.180 21.368
43.948 -12.929
42.141 -21.008
41.973 -32.140
52.541 1.733
43.621 23.467
55.387 17.262
33.105 20.451
24.094 32.659
27.164 32.435
52.200 22.756
56.499 -18.256
54.906 -26.093
27.517 -28.386
38.526 -23.647
33.513 -22.870
29.357 -4.541
51.709 -28.012
32.805 -36.894
29.213 -30.882
32.926 -34.202
23.668 -33.872
57.369 -27.868
36.916 -41.510
17.043 -30.857
57.066 -5.908
34.815 -21.002
29.789 -6.897
59.983 -11.665
58.001 -21.102
41.583 -38.426
32.791 -36.900
30.688 -37.355
20.750 -28.391
26.956 -7.162
48.048 -30.374
44.521 -23.747
37.961 -15.370
39.985 -35.815
42.220 -31.275
34.129 -16.457
50.705 -19.480
29.213 -1.857
32.825 -38.598
47.117 -40.083
58.559 -23.922
50.647 -28.370
65.067 -9.509
36.598 -24.978
5.284 -23.661
15.977 -1.842
57.570 -20.808
52.627 -11.013
32.348 2.231
43.262 -37.930
51.717 -30.650
41.493 -22.192
47.520 -16.794
54.197 23.049
52.563 32.100
22.618 37.021
57.742 11.013
44.012 0.338
33.113 28.405
69.884 8.341
53.617 -30.897
37.417 -30.538
48.316 -36.586
25.812 -32.920
40.135 -25.008
13.625 -8.419
16.584 -9.620
49.891 28.207
48.661 -21.409
30.773 -29.631
25.303 -25.520
31.868 -38.033
44.111 -36.270
56.706 0.450
72.225 1.182
48.673 -1.118
43.584 43.821
30.999 38.257
12.840 30.098
29.036 33.738
23.647 25.253
24.612 19.186
52.587 34.201
44.366 30.209
46.003 18.085
47.250 29.838
43.370 16.509
47.095 27.196
40.687 34.407
9.110 15.591
36.922 -19.879
44.071 -28.333
39.415 -8.623
38.724 13.010
36.463 24.608
47.556 -1.129
15.897 -5.574
25.035 -4.363
16.049 -26.181
28.471 -36.785
48.363 -30.108
41.973 -30.989
69.153 -14.602
59.091 35.053
37.933 19.387
20.979 24.256
14.592 -0.731
18.114 -0.445
23.347 2.385
25.966 -26.071
17.415 -6.833
40.622 16.569
50.239 37.845
26.956 -9.563
43.605 3.600
14.708 -29.727
41.274 -35.500
49.790 -32.532
38.517 -31.686
42.002 -5.712
54.885 -8.084
46.049 13.000
51.075 3.857
36.975 -24.702
68.989 -12.676
63.746 9.689
52.305 3.558
54.953 23.500
20.111 30.771
35.410 24.130
52.218 14.062
65.642 9.556
61.450 -21.598
60.946 -19.498
40.579 -8.943
40.665 -26.531
39.699 -35.155
37.938 -2.082
14.796 25.633
25.623 40.033
69.345 0.930
65.341 7.315
55.330 -36.865
14.309 -29.426
50.482 -27.501
53.430 -19.744
27.840 -0.671
61.240 25.525
42.827 28.186
46.278 23.146
47.175 33.686
73.922 6.643
59.700 -21.675
48.447 -24.019
29.386 -19.451
32.590 -23.119
21.714 -9.641
32.029 22.320
33.713 3.757
18.401 -5.350
14.922 -19.888
18.046 -26.451
4.765 -2.858
12.486 -35.992
16.424 -30.156
12.067 -30.342
37.706 -21.815
47.257 -6.125
44.729 -23.932
31.509 -15.572
32.529 -8.415
41.600 -34.743
11.639 0.583
29.666 -5.464
27.301 -9.503
28.281 -0.400
22.893 -1.219
40.289 6.795
35.477 22.151
36.505 19.094
66.084 -8.055
51.208 -32.230
46.692 -25.853
52.811 -16.529
31.913 -20.519
27.540 13.068
67.368 16.863
65.260 -4.788
49.203 -2.759
50.570 6.967
44.634 15.176
38.233 1.268
41.841 -28.759
30.810 -34.414
41.827 -32.766
31.943 -37.619
48.346 7.059
67.414 4.178
55.247 24.567
48.632 21.596
31.140 27.592
42.569 -9.236
42.448 24.559
44.431 26.265
16.902 24.378
36.463 34.722
29.177 27.636
36.523 -8.474
48.767 -26.852
39.767 10.493
19.216 -16.959
46.178 -28.472
37.115 -11.887
43.245 -33.055
64.927 -7.287
37.676 -6.522
63.162 -9.412
64.118 7.680
26.179 8.289
52.416 27.406
49.410 22.941
40.250 -2.023
46.855 -17.998
58.126 -18.413
37.868 -25.142
62.026 -23.807
49.911 -18.399
28.181 25.099
26.728 39.461
54.861 14.503
60.493 -3.050
46.603 -16.070
54.497 26.246
66.318 4.545
33.302 29.749
43.165 31.825
39.251 33.688
42.553 33.806
48.767 0.490
56.814 -13.300
61.282 7.951
40.969 -29.375
26.968 -37.915
16.170 -24.834
22.067 -10.980
57.642 -14.949
42.369 -33.726
53.985 -26.510
44.718 -2.245
64.135 11.656
52.110 29.934
50.075 35.692
30.054 35.533
39.642 43.855
26.429 36.363
51.315 26.085
33.612 12.452
51.026 -15.823
35.640 -36.424
51.074 3.884
69.642 6.028
46.020 26.003
35.042 29.271
13.143 15.322
48.668 -1.648
30.070 -32.384
33.731 -24.906
24.489 0.398
29.359 -27.849
33.065 -26.548
13.354 -30.074
7.545 -27.923
20.533 -33.015
56.079 11.559
50.141 34.749
24.488 28.456
18.651 15.817
35.513 -35.547
46.658 -38.835
64.834 -16.897
35.420 -29.877
40.271 -38.219
24.888 -23.092
33.911 4.430
31.056 -39.754
58.360 -15.358
61.701 -11.059
43.924 -6.443
57.039 16.607
38.763 4.754
45.005 29.957
59.517 -8.942
61.422 -12.667
27.524 -35.651
40.087 -12.307
40.848 -33.847
27.835 -36.654
35.278 -26.939
18.218 -35.521
22.515 -7.746
59.093 -22.473
60.725 -10.641
57.534 -22.747
33.912 -35.387
-1.242 -35.009
54.974 -30.708
41.719 -21.696
61.760 19.225
25.009 -22.054
44.855 7.000
47.249 -4.430
36.371 20.350
45.126 37.530
50.603 10.142
42.624 1.334
59.475 18.576
41.058 -17.140
21.522 -32.969
12.605 -32.868
26.577 -27.585
52.112 -11.134
46.694 -28.952
29.960 -29.610
57.143 -19.181
59.976 -29.838
51.720 -6.747
33.588 -1.396
58.112 -25.616
52.544 -30.139
40.337 9.328
23.469 -20.685
24.359 -39.423
43.682 -30.842
34.170 -2.300
29.703 -31.393
66.144 -8.184
54.642 22.007
50.333 32.989
34.966 41.147
44.833 29.257
26.671 34.684
27.339 37.271
35.903 27.644
60.008 12.841
70.596 -10.484
35.608 -7.143
51.954 -26.963
41.633 -29.998
54.419 -21.492
23.521 -35.359
19.835 -26.695
31.743 -19.691
33.541 -38.542
64.093 -18.411
37.567 -21.531
46.371 8.761
42.456 5.111
56.821 -22.802
28.202 9.564
57.426 24.872
47.796 -12.500
44.159 -22.437
56.483 25.037
52.206 28.074
32.537 28.858
49.441 28.033
15.338 30.881
40.856 5.064
30.655 0.655
37.621 25.249
58.299 1.415
21.851 -41.019
29.910 -19.652
51.309 -25.247
57.257 -27.478
49.645 2.594
14.189 -30.887
17.271 -40.198
9.321 24.272
58.269 18.458
25.063 12.770
61.528 -17.073
52.484 -9.406
42.351 -5.473
11.085 -38.743
18.568 -28.237
26.028 -19.707
62.162 25.504
67.439 -9.726
68.949 -2.632
60.721 -33.665
46.065 -38.240
25.477 -42.371
45.412 -41.759
23.942 -27.155
32.054 -2.580
42.974 14.411
53.798 10.770
54.349 18.283
56.138 6.401
63.387 28.302
62.669 12.776
48.113 36.829
30.862 -8.724
22.314 -9.416
29.892 -3.601
45.240 -30.182
39.576 -21.591
50.522 -0.851
60.981 27.846
45.994 30.966
37.374 10.458
28.508 -3.343
33.603 -1.667
14.684 -24.304
45.817 -30.975
54.544 -8.336
67.186 5.295
30.530 -21.778
31.554 -11.309
38.082 14.109
28.315 8.906
56.545 15.133
70.546 4.726
54.524 27.443
46.604 30.826
33.846 32.725
32.333 27.427
28.109 -12.850
37.615 -26.283
31.009 -30.591
45.217 -15.297
37.152 -31.183
64.588 -20.928
44.969 -14.208
39.692 32.194
50.265 33.706
48.201 28.300
51.617 30.969
52.068 17.352
65.438 17.413
26.276 42.646
47.159 27.486
36.174 37.186
59.124 4.285
66.123 -2.549
49.357 -8.930
35.833 -11.140
43.732 -15.403
53.389 -29.342
17.071 -30.974
14.876 -35.396
31.469 -39.644
34.003 -30.178
25.089 3.625
52.521 -2.984
54.466 -5.577
72.760 -8.054
13.303 -29.745
49.852 -19.901
49.461 -7.206
48.880 27.474
41.660 35.128
47.346 25.329
33.080 -5.160
50.784 10.531
55.433 16.142
33.884 7.493
26.749 -3.427
31.922 -23.586
44.530 -2.399
30.373 -18.460
22.389 -19.544
43.111 -6.279
26.141 -27.311
44.511 -8.785
36.096 -9.061
64.014 14.753
40.780 21.788
51.737 20.191
44.097 7.144
28.522 -1.350
41.005 2.490
40.149 -17.686
50.412 -40.439
40.268 -25.804
22.801 -29.722
15.459 -28.246
27.135 -39.242
45.638 -26.018
34.909 -22.430
21.814 -3.779
36.902 -28.786
41.695 -28.726
42.456 -32.053
55.929 -16.008
57.199 -22.554
71.720 -9.521
60.328 15.859
58.426 -4.543
41.692 -14.549
38.004 -32.190
33.958 -5.708
63.949 -18.829
57.403 22.006
63.856 -10.288
19.925 -22.608
43.068 -42.446
33.276 -19.164
36.904 -20.253
20.857 -27.958
45.092 -5.648
34.024 28.427
52.361 18.531
53.466 29.316
29.730 4.297
37.337 -10.671
43.653 26.814
32.499 -24.423
18.744 -30.151
23.257 -32.589
40.775 -24.673
19.377 -35.251
12.126 -30.964
19.853 -37.251
51.588 -30.516
47.262 -36.336
71.072 -20.285
24.732 15.585
41.074 20.825
40.501 14.455
41.193 32.312
65.453 -2.062
46.090 -27.137
62.483 -15.325
51.304 -26.106
30.740 -37.636
65.982 -16.021
38.027 -38.647
25.500 -3.560
28.842 14.244
48.562 -2.854
63.371 -12.263
73.149 5.360
53.823 24.336
46.929 -17.580
37.301 -15.047
25.978 -2.482
45.394 -41.242
52.276 -25.305
18.276 -17.597
28.316 -35.167
28.997 -34.724
22.882 -34.075
29.033 -29.211
64.026 -16.974
49.426 -40.726
29.857 -36.952
19.512 -22.420
47.393 -11.831
41.195 -34.014
35.040 -17.425
39.009 -20.259
26.006 -24.585
25.260 -25.106
35.659 -26.283
23.391 -26.515
22.938 24.936
10.855 26.651
34.368 28.086
44.914 33.977
34.877 3.502
37.731 39.864
28.076 26.065
30.533 22.184
13.404 24.617
53.281 6.303
54.320 -36.570
53.261 12.645
42.905 36.168
45.740 23.497
55.625 1.138
31.966 2.288
54.141 -17.819
29.469 -21.923
52.787 -27.905
35.971 -27.423
22.170 -31.895
15.513 -32.622
41.212 -37.177
59.080 -38.013
58.134 -10.111
46.059 -24.152
49.065 -31.900
43.508 -33.157
9.036 -14.067
48.186 -9.646
46.750 17.716
31.912 27.631
40.208 19.921
50.171 8.757
56.179 3.104
50.330 -39.096
46.909 14.350
31.951 31.858
18.517 16.611
51.614 38.396
50.574 32.027
56.868 15.631
30.727 14.537
-5.796 23.072
38.034 32.751
28.002 33.399
26.996 15.910
42.864 31.630
46.269 22.731
59.617 19.974
47.011 -12.351
43.437 12.937
27.012 11.249
37.564 23.944
44.884 -21.384
20.713 -35.800
47.837 -38.819
57.361 18.036
53.925 21.586
19.005 -6.696
38.361 15.808
17.127 35.747
60.788 21.438
40.794 33.712
23.575 34.985
46.493 31.048
12.375 22.495
16.561 2.807
35.115 15.269
30.290 7.134
35.609 -3.232
41.598 -17.177
40.722 12.340
30.823 -0.174
36.997 -13.230
45.459 16.387
64.358 -9.896
69.823 3.939
61.185 -10.060
52.741 12.151
57.811 17.721
39.652 35.324
40.996 25.715
65.727 22.914
60.553 -13.913
40.536 23.221
65.412 19.550
43.892 18.813
34.266 31.490
32.633 34.779
28.999 26.217
20.189 37.817
38.392 26.194
34.432 36.364
28.057 0.746
17.527 22.900
24.377 7.213
26.720 -29.516
34.779 -31.196
44.148 -15.236
41.163 19.145
34.512 12.861
36.997 37.500
37.755 42.807
36.545 36.137
27.247 35.437
30.564 37.633
39.423 35.566
50.258 9.816
34.065 31.096
26.696 -2.083
37.903 -27.975
24.808 -40.691
47.004 -20.269
68.349 -15.703
51.032 -17.864
43.676 -32.790
18.494 -30.111
34.912 -42.664
19.784 -29.344
49.132 -23.969
44.134 -31.444
39.840 34.594
30.062 35.703
58.709 25.242
22.141 30.987
19.842 33.877
35.705 25.666
58.895 14.635
49.449 17.562
53.269 0.112
62.349 2.196
38.572 25.712
40.238 25.781
37.066 -13.983
60.661 -14.844
74.232 0.678
52.404 -8.489
72.273 -21.146
67.810 -17.362
63.110 -6.078
41.625 -8.704
38.616 -2.382
20.584 -0.955
34.854 -17.468
47.865 -5.592
45.312 -33.056
28.274 -29.116
27.658 -30.811
40.660 -23.588
53.161 4.753
61.149 8.585
56.107 30.443
45.389 28.111
27.125 17.036
54.721 10.670
43.181 6.486
59.209 6.176
41.103 14.415
29.392 19.654
5.469 2.406
30.706 35.157
38.909 -15.538
45.459 14.434
25.297 -13.922
59.160 28.686
63.671 9.722
59.921 -18.490
31.034 -30.278
36.686 -15.610
52.415 -24.177
51.922 -7.476
51.504 23.392
42.356 4.162
53.073 -18.598
41.045 -33.093
37.599 -21.660
29.726 -11.344
42.107 -21.329
46.603 26.060
67.642 -6.230
56.519 -15.706
58.690 -19.220
55.493 -27.954
20.626 28.683
11.589 37.800
37.792 17.244
52.874 25.174
38.216 33.135
34.484 -2.096
21.482 7.745
38.681 -3.457
24.518 11.807
54.401 24.767
19.033 29.854
33.853 27.346
40.051 35.683
29.708 28.913
51.773 10.900
16.035 9.172
23.840 -30.961
20.713 -36.766
42.665 -22.560
32.461 5.789
53.091 -15.201
44.952 -30.353
29.657 -32.466
27.750 -16.746
23.315 -23.753
36.212 -28.443
40.345 -38.473
46.301 -5.787
34.918 -4.207
65.719 2.869
47.158 30.644
61.825 24.579
67.614 3.053
50.650 -5.827
30.421 -22.350
42.631 -11.451
32.841 -7.693
36.753 24.557
29.412 38.719
41.598 32.284
63.508 22.213
38.212 35.227
33.986 32.395
33.584 27.419
51.169 40.790
39.568 39.975
15.188 36.878
29.951 32.090
65.081 -12.083
29.741 -32.646
32.949 -34.208
39.772 -29.236
48.171 -36.066
46.342 -19.561
67.436 -4.191
53.284 20.670
28.171 15.862
32.158 24.088
64.899 -19.666
67.576 -10.765
39.713 -9.887
37.176 -21.681
48.771 -36.747
64.933 -14.082
54.118 1.707
31.600 6.392
49.309 1.387
39.163 -31.246
38.542 -37.158
34.565 -35.044
35.874 -45.646
55.786 -27.206
34.269 -29.339
62.182 -17.284
49.281 -29.695
44.624 -28.757
26.048 -35.949
47.207 -27.993
17.662 -10.539
11.092 -2.891
4.682 2.487
37.977 30.749
67.033 -5.281
33.967 28.777
30.127 38.529
24.739 30.344
49.739 38.521
58.500 26.032
46.823 25.614
14.654 26.822
59.128 12.930
70.594 17.230
47.508 5.701
52.099 -1.894
46.102 -26.867
20.812 -39.381
16.028 -28.454
52.985 -6.314
63.398 -10.790
42.345 -29.185
43.507 -30.376
42.440 -43.491
36.402 -36.079
47.169 -30.693
28.613 -30.978
10.857 -35.203
36.569 -24.698
41.074 -30.334
32.531 -10.438
41.106 18.762
36.812 38.124
51.503 26.963
38.998 2.977
14.376 5.443
51.118 12.040
18.348 21.637
29.752 -2.787
44.257 -7.834
17.182 31.850
30.708 21.213
38.786 34.752
39.106 25.752
53.650 31.281
61.876 -19.368
67.447 -9.078
25.420 -4.788
26.068 -11.825
38.721 -40.616
23.115 -9.733
32.055 -33.952
15.869 -43.389
48.938 -25.131
41.732 -33.068
60.720 -34.004
31.718 -7.546
14.853 -3.005
20.749 -1.189
28.581 12.732
40.392 -25.566
55.563 3.755
39.168 33.824
46.806 -0.449
16.794 -7.217
37.857 -28.219
33.205 18.492
53.505 7.891
36.669 -5.514
16.945 -34.181
26.105 -33.575
39.167 -13.978
34.461 -42.728
57.111 3.491
39.725 -13.640
56.101 -37.459
16.125 -36.451
11.255 -24.010
44.410 -7.846
50.441 -6.890
35.484 1.630
48.585 -11.311
31.812 -37.053
42.087 -34.598
54.437 -28.083
52.986 -23.796
27.208 -31.283
55.524 -18.247
60.073 -12.205
63.634 7.687
52.433 -22.373
47.936 -32.528
48.913 3.707
54.582 28.697
43.408 19.684
40.275 33.042
49.158 24.653
70.932 -12.230
50.219 6.647
48.139 20.747
38.144 -7.205
15.042 14.349
5.801 -0.718
36.819 -3.567
54.089 -11.240
54.113 3.490
55.421 -19.045
32.698 -40.668
35.529 -27.836
34.260 -42.786
45.583 -7.643
47.687 33.451
49.419 38.075
53.682 24.600
13.475 13.098
50.315 -12.741
38.482 -28.175
29.298 -33.338
41.770 -24.555
38.454 -37.858
35.499 -29.693
19.697 -17.980
43.172 -37.022
43.089 -35.799
39.873 -30.049
31.769 -39.053
44.988 -20.980
51.846 -18.900
36.896 -24.781
29.640 -42.567
46.997 -19.346
40.525 -34.846
60.283 -21.487
66.234 9.460
48.264 32.642
49.426 39.991
48.753 40.114
23.337 33.964
35.537 12.525
42.882 -14.076
48.738 1.979
30.814 19.363
34.557 -26.911
31.933 -34.453
37.622 -27.345
45.622 -24.357
50.157 -16.160
38.763 -30.054
41.381 -23.465
36.454 -10.756
48.363 -21.995
49.043 -33.637
52.502 -30.320
40.263 -34.139
35.575 -29.292
51.854 7.578
42.173 23.319
61.883 26.122
47.669 29.096
58.585 29.267
33.967 19.747
39.611 28.129
39.011 36.366
31.665 -6.711
49.877 -3.711
52.937 19.877
69.148 -0.015
55.230 -9.445
7.467 -22.408
16.224 -46.064
18.265 -28.438
58.179 0.884
39.669 -21.369
64.816 -15.772
59.630 24.279
23.561 25.621
32.743 -28.904
59.094 -19.288
45.542 -33.923
48.813 -22.210
35.897 -39.679
34.132 -26.120
33.391 -37.716
21.733 -13.736
28.234 2.491
29.231 -14.009
24.484 -16.901
29.296 4.060
40.253 -1.996
38.820 -27.220
47.960 -24.172
52.258 -27.629
68.068 -9.517
59.084 -5.092
55.564 19.741
70.377 8.991
45.563 27.666
35.278 36.334
16.557 42.294
11.787 26.684
50.411 25.238
65.346 8.241
49.943 27.381
64.979 -3.339
72.656 6.598
41.583 13.984
29.519 19.885
30.316 13.478
43.472 34.549
28.313 22.356
44.541 13.354
27.404 -10.624
22.517 33.775
43.548 31.682
53.076 19.125
33.310 12.797
35.042 23.781
47.699 32.754
67.780 14.773
36.160 14.658
28.032 36.880
28.656 35.485
24.403 26.463
30.319 28.432
41.981 17.628
53.468 23.560
52.552 31.365
41.760 23.840
55.682 12.376
50.803 20.197
26.495 19.469
25.020 -23.456
31.103 -41.275
17.094 -28.301
41.737 -30.556
73.423 -17.729
62.226 13.546
25.085 14.518
43.750 9.547
51.020 8.062
32.249 25.635
32.406 30.836
40.660 20.732
22.284 15.443
30.013 8.963
23.482 3.003
38.530 -2.326
40.432 -7.711
30.082 15.356
33.308 10.384
25.980 -7.786
32.552 -29.865
49.316 -31.633
24.579 -31.611
51.724 -29.994
66.733 11.437
47.142 1.851
37.643 -10.623
22.344 -11.693
13.324 -3.394
10.180 17.913
39.532 -8.373
26.414 -37.703
14.414 -29.546
29.003 6.626
23.027 17.822
42.294 37.401
47.703 29.660
35.665 42.799
43.556 40.504
41.320 12.001
47.498 21.803
39.210 21.998
54.863 26.838
54.261 23.628
52.187 36.304
41.455 27.671
46.884 30.045
37.556 43.904
44.951 31.937
52.728 30.166
41.471 38.168
60.237 29.414
53.608 11.996
38.398 -29.186
47.514 -25.210
41.588 -33.778
64.165 4.422
52.766 -32.339
29.362 -12.440
37.534 -23.575
35.857 -37.642
29.742 -31.877
33.422 -34.844
34.569 -27.640
42.300 -31.699
33.821 -31.076
45.510 -15.596
33.426 -8.504
48.333 -12.044
42.027 -22.678
44.938 -30.282
30.529 -20.800
47.827 -28.217
54.582 -12.607
50.107 -14.109
9.163 -27.692
34.979 -16.010
40.499 -31.473
34.673 -28.129
33.624 -28.019
68.857 -20.608
25.365 -47.795
29.007 -33.427
51.549 -34.650
35.081 31.170
46.239 28.968
66.639 -17.290
60.708 15.849
71.669 1.881
46.285 6.210
33.431 30.659
44.809 32.764
44.336 19.818
57.234 -6.931
62.525 -22.262
36.133 -27.880
36.810 -31.662
38.180 -34.519
18.579 -21.205
39.514 -28.693
42.670 -40.598
56.433 -11.377
30.230 -28.627
35.958 -13.354
36.930 -31.664
12.618 -30.299
69.096 -9.125
28.426 -29.013
16.774 -32.121
47.255 -42.951
50.333 -32.196
46.479 2.680
65.683 -16.147
47.548 36.551
33.455 34.519
31.241 20.614
37.200 15.703
26.527 26.345
28.445 36.591
40.473 31.055
59.131 24.583
30.695 4.014
65.031 10.580
56.694 26.757
31.183 35.514
46.019 28.825
31.231 35.025
27.867 35.463
38.745 -9.494
43.751 -11.375
48.481 -12.448
32.538 2.407
36.510 -28.171
52.564 -16.685
54.994 15.942
42.393 29.364
50.362 22.185
41.050 33.657
69.044 5.994
46.759 -35.667
37.851 -41.928
57.474 -19.593
34.256 -28.703
42.882 -38.086
26.232 -34.052
43.667 5.088
47.444 -29.251
19.584 -38.822
17.997 -37.202
18.348 -32.756
35.160 -47.412
35.563 -33.718
17.826 -31.584
19.796 -7.966
41.002 -15.461
44.364 -16.854
27.703 -2.272
68.402 18.430
62.632 -20.213
49.570 1.424
43.699 -41.954
56.116 -17.895
46.308 19.257
66.019 18.741
59.772 -3.141
54.039 2.333
62.177 23.058
60.119 2.719
59.318 10.500
56.934 16.198
59.175 3.712
47.681 31.797
39.492 5.711
57.550 -19.203
26.610 -23.234
32.790 31.890
25.189 11.468
21.527 5.886
21.911 -22.509
46.242 -24.590
62.335 -13.170
49.375 -21.015
60.768 1.662
40.332 29.274
46.414 -19.799
48.861 -23.447
53.868 -12.140
43.181 -19.656
49.532 -21.645
53.779 -11.471
59.280 13.637
41.442 -13.180
64.326 -14.130
61.686 -15.873
41.067 -36.541
42.697 -46.243
39.918 -19.833
41.564 -31.900
20.521 -37.114
27.694 -3.604
47.216 14.523
36.742 22.818
49.719 18.813
56.956 14.767
62.775 10.192
51.764 8.430
44.960 -7.921
64.201 5.165
69.151 1.337
44.461 -19.795
41.349 -29.776
66.317 3.441
37.353 11.485
28.746 14.974
30.625 40.823
18.820 35.287
42.483 9.112
51.990 1.146
47.465 -30.234
43.580 -29.559
62.264 -6.098
49.014 -36.888
49.104 -33.215
44.184 -0.467
46.324 16.389
48.880 -7.172
28.616 20.176
10.603 26.791
47.758 32.521
42.211 7.706
43.780 -24.527
56.618 -2.930
48.327 -9.334
41.400 14.178
51.441 -19.911
57.507 -23.178
38.309 -31.067
32.886 -26.609
27.520 -31.807
53.861 -10.696
45.051 31.737
35.695 31.574
33.725 18.589
26.182 -3.356
27.066 -21.683
42.555 -3.413
17.300 -23.250
68.006 -17.633
49.774 -29.003
28.774 -32.281
38.258 -24.082
22.204 -0.943
23.069 6.739
20.429 25.146
39.486 -16.976
23.109 5.244
42.281 -38.079
37.039 -30.976
57.627 -28.313
46.518 -26.416
50.143 -39.978
33.476 -18.139
53.649 18.837
37.087 -17.727
60.920 -10.359
46.110 -20.688
43.952 -24.224
31.297 -34.937
20.547 -38.968
27.619 -40.446
50.861 -23.806
35.723 -20.638
59.499 -25.964
26.846 -28.457
18.916 -31.632
9.458 -25.306
55.265 -6.926
59.958 -21.293
51.092 11.478
50.298 26.188
30.898 27.744
37.242 -7.614
40.449 -26.825
45.403 25.475
60.893 15.353
48.010 -19.008
48.188 -21.454
22.220 -12.708
37.853 -28.764
35.510 -25.909
38.178 -40.721
41.523 -38.110
61.336 -7.749
52.278 -2.615
37.570 -0.967
62.451 17.830
33.706 32.070
42.210 12.209
23.924 17.670
50.631 27.078
41.641 35.943
59.690 6.225
53.189 16.616
43.110 22.200
32.417 9.707
24.244 -11.993
48.671 6.253
30.319 10.135
27.553 -32.618
40.019 -25.584
44.887 -33.464
40.119 -38.628
38.573 -38.422
19.459 -28.414
3.063 -24.859
32.497 -9.884
46.553 -31.857
62.214 -13.489
57.416 -23.106
42.637 -30.916
29.793 -33.841
14.944 -2.174
21.216 27.422
58.922 17.313
31.281 35.491
32.904 33.098
23.326 35.152
39.465 32.563
20.972 42.056
30.018 39.393
44.908 26.438
64.022 23.118
42.514 10.523
24.923 -30.464
61.512 -9.098
38.612 -17.707
49.658 -2.253
16.531 -38.562
32.669 -22.996
15.838 -47.222
51.786 -24.987
47.490 -0.567
41.004 -34.706
64.988 -16.994
44.902 39.796
50.799 24.855
23.180 -13.894
53.535 -11.848
44.600 14.908
53.121 7.914
51.159 -6.683
38.856 26.993
33.416 39.360
28.565 34.742
54.297 34.443
34.429 38.271
32.180 30.231
47.179 22.288
42.553 27.427
52.701 29.083
19.135 32.915
11.441 36.756
46.579 8.134
45.633 17.260
25.946 11.846
37.775 20.700
49.241 40.010
34.512 30.831
10.104 -4.668
33.233 3.515
25.067 11.026
31.302 38.721
56.443 29.570
31.491 36.951
53.206 15.752
69.670 -12.690
60.566 24.968
22.700 8.189
28.843 33.235
24.405 26.164
47.405 -19.476
37.103 -18.816
40.598 -5.905
42.265 22.904
58.075 24.801
33.964 18.821
53.767 10.889
64.857 -19.102
63.061 4.577
56.418 13.174
40.231 -21.794
46.410 -37.484
55.477 -32.984
34.172 -13.875
36.688 -8.888
31.926 -23.623
50.752 0.090
63.438 -2.182
30.441 13.313
50.218 -17.376
19.437 18.989
32.382 20.827
49.033 0.710
40.074 14.674
47.571 -16.898
25.824 -8.089
27.831 24.917
39.945 21.451
72.431 7.867
72.643 13.394
55.888 16.602
49.114 24.842
58.644 -3.799
44.446 -29.462
44.744 -32.358
52.600 -8.840
55.037 -24.058
21.800 -31.879
47.574 18.536
51.200 -27.986
56.157 -29.633
59.073 -30.210
22.728 -2.186
34.154 3.937
41.219 -27.154
25.146 -30.848
22.885 -28.596
46.744 -30.812
59.199 -17.404
67.238 4.622
49.275 18.391
48.949 23.609
38.401 9.311
12.485 7.443
22.754 -20.489
44.455 -34.100
35.631 -4.256
26.539 1.561
55.991 -22.557
31.626 4.564
19.354 3.200
30.128 8.190
28.494 34.387
52.806 -1.421
50.088 22.616
50.912 27.135
52.350 30.156
37.010 -1.882
54.454 0.342
69.921 -3.479
54.114 -23.867
55.435 -25.202
61.192 -17.973
36.933 -18.957
13.528 -30.433
64.766 -9.537
70.029 12.199
57.980 19.860
56.644 12.669
56.169 6.429
33.384 23.754
24.694 10.628
59.818 -12.369
22.045 -31.963
28.692 -36.619
42.304 -40.390
27.368 -31.787
28.576 -11.323
43.324 -39.825
22.915 -21.308
23.752 -26.122
51.180 -19.697
58.578 -7.004
38.421 -27.123
64.076 -33.608
55.443 -20.409
54.831 -28.130
53.655 -29.898
71.613 1.561
20.121 4.520
27.038 -4.097
13.696 16.054
42.438 -22.974
30.887 -29.021
29.580 -22.839
44.680 -25.172
62.142 3.932
19.001 -12.515
10.928 -25.621
27.921 -37.017
31.817 -33.228
17.324 -35.809
52.415 -33.294
56.283 -13.414
17.635 -24.183
27.298 -33.671
63.672 0.909
48.068 -10.847
42.821 -24.956
38.377 -22.114
28.242 -40.895
8.359 -36.673
42.779 -31.493
54.859 3.456
68.421 -10.103
48.886 -19.793
44.663 -27.058
30.434 -44.387
20.971 -44.249
41.038 -7.215
54.142 -6.089
65.526 -1.015
52.295 -19.983
40.421 -31.217
23.322 -16.193
52.321 -36.188
43.534 -37.137
33.699 -14.534
43.480 -32.729
39.236 -35.630
60.044 -32.304
52.265 -21.780
35.685 6.489
34.264 18.714
32.503 -9.727
57.131 -27.745
40.179 -35.995
25.699 -39.100
68.654 -0.099
65.268 -7.467
47.908 -10.386
28.280 -7.917
25.484 -14.564
17.798 -9.043
5.363 -2.655
44.216 35.699
39.881 25.783
62.599 30.020
44.526 24.322
51.740 -29.750
42.839 -19.507
59.400 -20.140
25.773 -38.226
5.531 -18.637
31.364 -22.256
51.924 -26.640
51.237 -4.821
47.190 -19.806
51.029 12.244
66.538 -9.899
21.761 -21.158
21.579 -47.199
25.318 -38.650
29.505 -31.377
25.360 -20.142
46.644 -23.877
41.475 -22.969
68.042 2.255
66.653 2.357
63.726 11.329
33.229 0.116
42.104 -16.915
37.540 -9.597
30.453 -9.355
30.305 -29.047
46.377 -15.479
19.043 -20.092
39.446 11.171
46.607 13.560
21.639 24.015
57.270 36.154
33.680 31.895
37.824 24.995
52.102 23.079
40.061 8.374
59.667 -0.932
33.733 -34.767
27.933 -29.738
67.905 -21.492
19.283 -12.538
50.366 -11.989
52.885 -24.841
57.290 3.678
61.034 -16.342
37.700 3.435
52.436 28.563
46.510 27.403
62.420 9.886
66.630 -16.927
21.891 -4.027
42.364 -17.844
22.513 -19.929
35.111 -20.560
61.246 -16.271
50.015 -37.620
41.152 -12.943
49.696 -13.057
36.231 -14.131
25.910 -21.164
39.264 -13.601
40.347 32.698
12.736 23.649
5.528 2.338
53.134 28.842
16.030 21.084
9.703 22.970
18.157 -17.843
42.735 -23.091
48.909 -35.221
27.038 -33.670
34.837 -42.555
44.320 -30.754
41.280 -37.252
39.254 -10.594
30.903 -8.673
70.311 -6.542
24.813 -8.856
41.929 10.939
64.897 0.706
44.901 13.507
28.804 -18.244
38.340 -21.439
36.942 -30.826
50.843 -27.806
64.625 -14.806
50.201 21.957
71.906 12.517
63.574 -7.218
44.616 -21.241
23.830 -31.339
29.141 -33.881
54.163 -27.492
7.456 3.036
5.006 2.380
58.893 4.420
35.992 44.825
55.105 27.826
35.705 27.160
53.077 0.927
44.898 -8.601
46.980 -13.789
38.089 13.509
37.532 -1.503
72.669 5.939
44.326 32.876
54.418 33.347
48.981 30.936
23.857 37.361
22.480 37.691
23.603 32.476
52.477 30.417
37.348 40.680
33.387 28.685
12.342 24.179
51.119 16.509
33.235 33.319
50.670 -8.754
72.499 -15.407
66.948 -18.202
34.261 11.361
20.798 25.201
27.135 33.521
40.286 33.195
31.742 19.593
56.869 21.013
38.883 -32.306
47.216 -35.084
39.827 -18.912
68.738 -18.170
46.923 4.047
39.825 -38.748
36.306 -27.560
25.302 -13.660
29.115 7.273
16.629 -6.077
35.922 -38.568
16.823 -4.303
31.745 -26.481
44.437 2.857
24.073 5.246
15.325 29.067
22.960 39.956
19.937 28.310
36.040 37.207
27.012 37.558
48.243 25.825
13.530 29.661
21.829 17.230
19.811 19.074
36.646 30.840
51.093 14.480
61.057 -8.361
32.042 17.028
35.599 35.750
5.400 30.981
41.769 29.260
35.992 25.672
31.686 29.186
60.106 14.797
53.586 21.718
34.326 -1.045
39.991 -44.435
36.313 -2.829
27.336 -18.480
35.000 -17.938
68.747 1.995
41.174 32.639
21.286 7.594
24.824 -0.754
34.484 -8.601
28.027 8.651
46.878 -38.759
45.377 8.883
36.117 -26.215
35.628 -27.297
34.087 -19.098
39.012 -31.531
58.472 -25.500
39.247 -44.398
32.796 -9.172
65.332 -29.992
58.633 -25.526
39.765 -9.950
37.403 -9.639
44.409 -14.395
39.508 -24.571
52.638 3.238
30.143 -18.877
28.009 -11.188
29.000 -36.623
44.106 -31.654
40.851 -12.421
42.868 -21.390
45.602 -9.662
17.087 -30.650
52.739 -23.976
35.171 12.076
41.671 24.126
46.997 -6.229
52.754 29.303
41.027 5.438
58.495 -17.168
30.885 -20.946
46.376 -18.045
35.237 -32.279
32.603 -31.409
21.966 -39.089
53.538 -33.949
42.801 -27.776
34.874 -35.350
54.778 -15.317
52.671 -13.011
43.433 -32.021
51.169 -34.779
56.861 -34.053
38.827 -42.484
53.798 -30.324
34.575 -12.778
39.073 -31.829
28.931 -25.848
27.556 -0.157
44.808 29.065
54.320 19.856
57.769 -2.652
65.044 2.298
62.260 12.040
52.250 28.591
34.699 27.645
40.997 25.593
25.386 38.033
41.543 25.176
41.798 6.715
43.871 -16.714
49.266 -15.157
46.918 3.195
47.306 -1.785
35.180 -0.054
47.929 -4.341
46.491 32.805
56.478 28.787
52.992 18.778
21.511 3.483
17.636 -21.473
15.422 -31.966
66.908 -15.616
43.572 -32.042
34.988 -38.207
50.771 -39.784
37.379 -31.961
48.469 -18.089
54.294 -6.777
46.494 3.657
38.349 -14.384
46.599 -14.555
48.753 30.628
25.552 9.338
51.281 16.815
58.114 14.382
51.674 12.058
57.268 -15.631
71.487 -5.806
45.118 -11.448
68.282 5.719
68.719 -11.603
66.714 17.277
13.853 7.823
27.582 4.990
58.732 21.080
45.488 -1.087
63.393 5.558
49.380 -4.426
67.004 -7.488
63.202 -3.715
62.194 4.096
45.201 24.643
21.756 18.182
30.322 13.766
35.585 -2.003
43.308 23.936
41.286 4.765
25.224 30.577
22.772 7.440
30.290 -26.554
46.319 -28.633
59.380 -23.490
47.348 -27.353
48.586 -14.222
28.690 25.727
42.655 2.217
27.558 26.264
38.153 -14.100
65.448 -13.691
31.902 -22.620
31.046 1.085
53.718 -4.592
32.937 -27.615
53.661 13.150
32.336 38.544
50.693 26.977
42.087 32.700
26.714 -42.511
41.158 -1.567
46.469 -9.568
32.201 22.816
47.822 -8.654
35.843 3.681
29.975 4.170
17.845 -6.809
52.868 -27.894
31.070 -2.018
47.628 9.975
42.172 -8.440
37.262 32.098
54.094 43.786
60.629 23.265
41.077 32.403
10.329 41.255
27.736 36.827
30.757 45.853
41.924 25.265
36.207 -10.170
21.758 -16.845
33.404 -35.823
42.758 -42.585
21.949 -38.195
32.179 -41.671
25.004 -36.319
44.216 -24.358
37.629 -36.102
38.454 -18.537
38.377 -3.135
34.556 -38.095
-2.001 -25.613
54.195 -23.078
66.751 3.860
33.729 -11.621
60.147 -6.067
54.583 11.178
66.552 11.863
41.564 24.216
47.137 21.882
55.913 -6.192
34.630 22.158
35.452 24.963
36.968 32.663
43.522 37.108
44.284 35.186
45.639 18.318
45.772 9.828
61.439 18.825
61.110 24.273
41.804 7.463
32.781 42.604
26.279 33.492
31.108 32.908
-0.203 16.191
5.116 13.304
34.520 23.925
50.808 20.434
39.120 21.493
59.886 19.117
42.193 30.060
23.560 32.899
35.017 -1.068
41.312 14.550
67.043 -15.073
51.822 -21.949
48.417 -10.743
31.316 5.869
60.946 13.191
67.515 -5.514
58.685 -27.454
37.092 -37.116
60.785 -27.151
47.057 -31.531
55.795 -8.136
32.843 -43.604
12.810 -41.481
32.455 -41.123
21.077 -39.051
27.489 -6.032
5.556 -0.350
14.588 10.134
50.336 -5.696
46.686 -23.054
24.933 9.807
45.974 8.574
35.392 8.026
57.467 17.334
28.921 32.777
35.515 29.428
25.490 16.783
56.610 -12.045
51.734 -8.679
24.378 28.783
35.598 3.012
29.547 33.004
48.768 24.373
48.926 33.152
50.255 37.561
51.799 30.131
67.129 9.009
38.608 -25.432
36.105 1.833
27.397 4.618
52.239 29.236
43.242 29.814
19.296 24.045
3.930 45.087
38.763 42.538
52.307 22.535
29.070 -3.754
24.085 1.125
42.323 25.522
18.145 40.008
4.401 35.757
25.628 35.731
34.663 35.572
44.413 -7.414
61.288 -22.479
34.847 -42.503
39.346 -37.950
38.662 -32.322
46.699 -34.548
53.786 2.732
39.293 -10.527
8.071 -18.666
11.817 -7.968
15.427 17.498
21.238 18.014
56.737 21.917
48.610 3.628
30.863 -8.722
50.917 20.327
55.130 25.200
40.964 10.901
19.004 32.610
40.637 31.280
45.538 20.060
69.607 -0.025
40.118 -22.400
36.218 -41.859
40.240 -29.512
23.672 -15.364
19.236 8.695
28.791 12.014
52.146 -3.225
36.625 27.613
48.923 0.284
32.707 -36.241
42.109 -24.884
44.308 -25.050
47.778 -33.645
27.381 -37.138
44.556 -35.367
63.440 -0.952
52.347 32.311
58.367 20.891
50.661 11.597
51.302 -31.279
51.417 -31.882
35.194 10.908
39.506 13.315
13.683 16.386
32.697 4.638
45.417 -1.169
18.313 -22.977
42.392 -4.938
29.082 1.519
13.086 -22.529
22.505 -23.309
47.395 -17.341
12.869 -0.653
52.602 0.633
37.260 37.932
34.935 38.019
30.782 36.662
20.420 12.545
57.117 -29.647
62.031 -5.949
25.568 -34.481
26.520 -36.446
58.612 -8.406
34.089 -21.860
63.099 -6.571
60.645 -15.395
68.056 -5.037
54.920 21.415
42.733 24.245
55.784 -22.834
52.081 -22.900
47.969 -28.154
53.401 -14.804
32.854 -40.939
29.583 -42.103
45.390 -9.158
29.156 -23.802
46.345 -23.845
65.312 -30.761
42.347 -27.412
26.251 -6.396
52.535 -30.416
31.284 -17.719
55.393 17.618
29.277 -34.487
47.548 -29.281
43.471 -22.220
39.259 -31.677
45.420 -19.916
17.086 -45.396
28.338 -15.303
35.928 19.484
31.009 -7.015
23.488 -41.668
16.488 -25.178
31.690 -32.951
61.768 -22.108
46.781 -22.959
45.411 -1.428
45.142 16.693
34.443 28.720
55.002 4.131
70.899 -17.213
24.107 -11.858
37.260 -29.003
62.600 23.718
68.473 10.824
38.441 42.464
46.283 33.162
19.918 38.478
48.508 25.363
62.672 2.624
47.167 15.677
61.617 -13.886
42.957 -29.886
40.566 -37.124
53.322 -37.234
57.297 -26.454
21.065 -28.642
42.585 -20.542
45.172 -29.593
40.123 -24.684
36.666 -17.664
55.374 28.107
60.484 26.585
34.842 26.765
33.168 36.710
32.788 37.840
16.797 30.464
45.304 38.023
52.372 13.531
62.514 3.041
51.478 1.537
53.120 -1.277
22.149 -39.176
29.089 -7.912
51.223 -4.722
31.102 14.687
36.179 18.276
34.250 36.899
20.940 21.586
36.434 34.159
47.314 32.968
27.588 35.071
14.040 -23.351
33.573 -24.879
10.083 -19.929
16.298 -23.039
20.567 -2.357
49.975 -22.370
28.904 -40.661
48.133 -37.756
48.436 -36.440
51.611 -26.750
48.369 -21.118
29.846 -34.372
45.270 -3.075
47.490 -28.078
29.296 -19.933
36.578 -3.241
37.005 7.808
18.563 -0.560
41.856 23.048
49.871 35.965
32.953 22.365
41.184 22.405
36.152 16.746
18.030 15.834
56.563 -4.828
44.423 -19.790
58.067 5.993
28.982 -7.368
42.869 -33.882
41.217 -25.011
53.015 -15.013
53.540 21.507
41.020 -36.725
47.686 -29.158
54.251 -20.929
30.321 -27.163
39.486 -0.465
68.162 -1.856
51.136 -1.749
40.017 11.554
41.223 33.438
48.537 21.581
26.912 29.010
31.735 30.630
39.990 38.050
49.827 31.115
54.247 28.188
38.613 11.349
62.088 -26.811
64.638 -16.768
40.849 18.732
59.025 -19.796
29.127 -3.414
37.937 14.594
48.063 4.641
51.911 23.741
29.593 40.884
53.688 17.329
29.472 10.997
26.780 29.775
53.219 28.174
46.495 3.920
39.707 -3.360
55.578 -25.697
42.850 -30.302
37.364 -42.644
30.763 -39.540
61.487 -27.310
52.721 -28.543
39.822 -19.604
31.071 -7.211
23.007 -32.881
22.176 -26.417
41.539 -30.615
58.139 -28.611
47.445 -5.652
21.064 -27.900
50.349 -8.905
39.020 -16.264
56.919 -6.775
38.333 -3.321
44.520 15.187
37.987 -35.454
52.483 -32.393
66.365 -3.070
68.401 -24.506
40.448 -36.519
37.078 -23.069
25.121 -23.170
20.508 -33.969
38.962 -34.060
60.814 -16.613
44.704 4.046
53.459 -3.411
48.793 18.646
45.285 36.318
29.155 31.028
37.846 -26.643
23.946 -35.474
33.429 10.845
40.150 27.901
57.579 19.993
56.608 -15.791
54.404 11.104
50.312 19.855
49.701 -2.273
45.354 29.898
66.068 -24.154
16.487 -46.607
40.987 -37.844
46.178 -31.663
51.836 -28.378
28.503 -44.121
63.728 -24.863
63.137 -19.984
52.333 -27.639
68.008 -19.059
27.239 -17.684
36.599 -37.839
29.075 -21.428
37.371 -31.986
29.764 -27.909
31.427 -24.249
33.645 -21.392
32.476 -40.590
48.826 -15.147
38.046 -25.704
30.785 -4.080
38.487 6.323
15.637 28.400
19.118 25.098
44.748 29.347
40.834 -4.315
25.084 -0.856
50.064 4.835
44.859 -26.992
43.406 -33.341
32.323 -39.340
43.752 -22.437
55.709 -15.051
54.921 -12.964
51.033 7.960
54.654 -31.638
34.227 -32.061
64.530 -15.977
33.495 37.982
55.408 1.996
66.117 -12.112
49.685 -3.579
52.048 -12.853
59.368 4.056
50.331 7.889
68.291 20.394
58.083 -2.988
54.084 -30.037
46.427 -3.399
20.882 19.601
54.645 -2.119
41.597 -32.549
14.513 -30.634
53.119 -32.128
42.412 -32.873
55.078 -9.429
34.348 -32.508
46.240 -25.034
51.017 -6.500
21.737 -19.467
28.456 8.469
27.007 -27.436
58.077 -29.640
69.906 -17.561
58.245 -24.867
40.727 16.950
61.657 23.884
34.993 -34.954
60.410 -26.907
56.631 1.419
34.866 -24.215
36.898 -21.890
25.759 2.472
33.815 -18.077
28.177 -42.655
48.805 -36.149
35.710 -39.909
59.287 -2.004
44.846 -25.328
51.928 -32.953
32.987 -21.110
42.650 -9.164
29.214 -11.197
40.662 -34.095
47.992 -19.865
35.481 2.616
31.137 -3.517
43.257 24.723
16.961 19.640
33.020 41.534
28.809 37.351
18.741 30.748
27.327 -21.753
39.808 -21.427
43.909 -25.348
20.530 -35.870
32.467 -41.288
56.452 -11.847
20.907 -14.852
30.383 -2.225
37.564 45.674
56.457 26.994
37.709 20.342
49.152 7.366
46.752 16.001
52.996 -6.882
71.668 3.461
32.630 38.290
41.840 39.018
22.185 33.508
28.920 32.280
65.004 29.867
62.064 22.588
37.193 32.768
35.148 27.593
39.869 26.436
54.148 -12.762
15.578 -15.364
37.979 -23.125
42.763 -22.597
39.532 -11.456
49.926 -18.639
55.329 -28.060
9.210 -21.173
44.469 -15.540
68.136 -17.030
69.506 -7.691
37.361 -36.910
43.841 -33.662
50.496 -38.664
8.889 -17.714
30.831 -16.230
7.219 -26.433
7.517 -22.245
18.634 -12.745
39.716 -15.235
42.300 -22.457
45.751 3.201
39.165 -2.152
22.039 -27.102
37.264 -24.973
31.064 -18.972
36.320 -32.451
50.338 -19.565
16.327 -36.491
14.000 -37.029
15.381 -31.840
45.231 -21.718
37.099 23.829
43.226 -6.501
38.700 33.718
28.665 15.838
34.988 26.810
61.570 16.811
43.812 26.736
63.927 16.217
26.729 9.782
48.101 -26.783
17.349 -22.981
36.044 -30.813
64.258 -16.658
36.825 -37.573
16.236 -29.571
26.682 4.882
31.124 18.977
55.978 40.975
49.882 31.632
48.853 10.234
52.186 19.063
31.645 -8.737
52.155 -12.806
36.884 -10.450
38.582 31.336
41.936 22.470
32.336 16.267
5.699 0.651
18.447 1.646
36.268 35.278
47.141 -10.192
37.231 0.868
30.179 23.173
5.642 11.893
20.176 -10.955
20.953 -32.976
-1.142 -26.134
18.498 -41.030
17.527 -33.510
27.530 -13.141
28.451 -39.486
29.694 -27.312
40.689 -28.974
64.904 -2.119
46.027 -3.502
69.576 -1.284
54.402 -2.434
58.951 6.158
27.027 -4.434
46.191 -2.110
59.927 22.214
65.096 22.666
53.904 34.287
27.594 -6.833
23.363 -13.372
61.642 11.631
37.776 14.154
38.711 19.532
22.831 6.919
44.063 -9.243
56.727 1.589
66.638 9.376
65.714 2.733
27.733 36.415
20.808 27.921
26.945 15.304
46.357 0.396
38.046 -22.703
56.576 -4.244
41.768 -23.471
35.649 -46.098
45.100 -32.805
42.056 -9.787
14.403 3.048
53.194 -3.006
57.607 24.490
39.768 32.934
50.318 22.461
39.497 26.551
51.939 16.008
51.098 -12.730
40.868 -14.119
18.034 -40.755
31.372 -39.224
59.833 -20.349
56.987 -27.049
18.257 -35.088
35.262 -14.125
45.370 10.566
29.400 -28.887
27.332 -23.317
58.357 -34.440
56.873 -2.036
57.994 9.022
28.271 -7.199
30.154 -26.778
57.438 1.766
60.049 14.002
61.758 -9.046
45.567 -26.482
25.330 -35.214
24.542 -32.314
26.540 -29.842
11.446 -39.150
35.364 -35.818
31.322 -27.509
29.151 -24.340
33.604 -1.369
39.476 -31.858
31.081 -24.523
54.773 3.905
62.449 35.429
16.800 -9.902
67.304 18.015
20.173 20.160
28.473 31.945
54.654 28.544
38.873 17.471
15.665 -19.436
29.592 -18.632
48.644 -5.326
39.250 -18.534
45.950 11.676
24.643 -24.098
53.976 -2.370
43.967 -14.533
39.992 -24.237
40.889 -15.402
62.758 -8.188
67.890 -14.331
35.107 -5.284
45.253 -19.961
43.444 -18.483
54.021 -14.930
1.145 -31.782
23.330 -41.903
40.446 -29.599
34.715 -42.437
55.289 -18.207
64.920 -14.290
65.875 1.503
41.221 2.776
21.888 -4.795
19.894 32.113
26.300 37.607
13.948 26.589
12.087 37.057
35.553 33.815
23.497 35.654
11.792 33.812
17.411 33.538
48.019 26.958
8.510 15.128
20.863 -34.321
42.260 -7.074
66.542 -2.830
62.361 9.697
36.514 31.036
34.248 38.576
63.222 9.885
55.777 23.284
41.478 19.077
39.153 -28.896
58.873 -24.175
35.713 -31.035
55.160 -23.027
32.913 -1.762
47.948 9.979
54.741 -13.941
71.756 -9.378
59.931 -2.649
41.791 -11.432
58.482 -4.651
17.207 -7.452
40.299 15.196
22.079 25.723
49.407 0.512
37.171 -2.546
39.109 -4.429
27.326 15.745
49.413 28.662
23.927 4.868
43.200 -18.308
40.459 29.625
43.681 12.786
42.822 29.542
40.356 17.964
49.070 26.279
57.713 15.663
43.112 10.037
31.039 -24.286
43.214 12.241
51.355 -33.019
55.252 -17.443
53.294 -13.539
48.668 -34.090
35.941 -26.850
48.233 -25.456
63.932 3.132
12.152 8.089
38.570 26.053
63.737 3.480
43.629 18.411
19.328 4.039
31.772 -0.110
27.281 29.904
26.121 10.929
25.517 -20.716
27.293 -10.855
59.474 -8.487
33.157 15.565
56.142 13.202
30.896 7.594
21.153 -28.898
22.452 -24.888
53.537 -14.209
47.921 -33.750
24.602 -47.277
31.176 -31.119
28.898 -34.756
53.743 -19.838
25.027 -18.000
46.232 -21.346
38.568 -2.428
49.290 20.900
58.690 34.641
60.850 12.504
53.567 6.633
72.806 16.607
45.668 -1.285
62.242 0.143
47.858 -7.012
54.609 18.433
52.537 -14.057
24.075 -23.185
23.766 -28.964
49.750 10.998
66.376 -3.531
29.143 15.660
22.594 -3.430
10.143 -32.667
52.945 -30.374
54.103 -31.162
33.566 -33.517
40.153 -25.054
44.179 10.012
37.212 31.419
54.121 31.469
35.201 12.322
49.201 40.380
59.993 23.775
53.421 38.691
34.262 12.214
36.274 -0.953
29.131 -34.564
44.190 -38.035
33.903 -36.257
54.952 -17.103
27.463 36.316
47.740 19.576
62.671 29.150
36.580 44.804
40.665 26.593
42.699 33.706
58.005 22.832
50.457 27.769
61.912 -15.649
39.158 -23.213
56.986 -16.593
35.088 -7.607
25.340 -16.668
48.368 36.672
46.738 6.417
71.291 -8.181
44.331 -33.853
54.795 6.385
54.941 -10.363
51.362 -22.807
54.787 -17.849
14.748 -33.825
14.096 -30.396
43.362 -21.749
23.849 -27.827
19.006 -18.133
52.307 -9.091
49.223 -28.946
55.092 -31.174
41.368 -31.804
53.432 -23.773
35.828 -1.835
42.586 14.814
37.655 21.955
12.090 17.817
43.014 21.282
43.414 19.449
65.581 12.192
37.622 16.435
26.352 -1.370
46.366 30.794
51.258 9.311
27.419 24.975
38.828 34.871
48.273 9.216
66.041 19.678
40.470 13.511
60.935 26.662
46.883 16.115
39.913 23.075
26.240 27.702
30.839 32.417
17.162 -0.691
29.317 22.069
13.057 14.612
22.267 -26.863
15.908 -3.766
14.184 -7.215
16.960 -6.294
5.326 2.438
17.735 19.583
17.873 42.402
40.969 18.330
41.794 29.293
36.995 33.914
44.307 28.746
71.602 13.260
35.383 40.767
37.553 32.490
37.027 -4.032
55.135 12.885
66.020 -17.043
34.714 -33.089
36.715 -37.971
60.064 -10.507
26.636 38.133
35.960 42.975
53.451 -1.060
55.690 1.930
55.212 -0.947
48.690 -10.809
67.194 -5.706
68.627 -17.007
37.996 -13.701
39.733 6.299
51.180 5.611
28.067 43.336
22.199 30.469
46.339 38.651
46.293 8.732
44.136 20.383
54.193 22.699
29.390 11.134
29.640 -0.177
47.506 7.230
32.101 12.482
25.670 27.082
39.798 39.202
50.567 26.226
40.288 -3.660
56.864 11.737
42.303 33.662
30.218 9.255
56.486 22.326
58.943 -14.889
19.810 -26.512
25.900 -28.743
12.574 -17.828
22.472 -40.347
39.591 -29.150
47.618 -30.243
62.193 -11.342
24.283 -39.308
47.024 -33.775
42.568 -29.382
40.887 -2.379
39.714 -29.560
67.248 -21.981
52.934 -25.053
31.445 -37.827
47.890 -23.223
50.849 22.064
56.185 10.593
53.152 13.914
30.431 8.628
44.201 -19.705
42.454 -17.167
39.114 -11.165
34.733 -34.692
46.328 -27.023
36.298 -38.210
58.845 -8.991
8.396 -1.859
33.566 29.759
47.952 40.208
26.145 32.338
18.497 17.289
47.595 -6.712
39.771 -34.589
55.261 -32.255
49.773 -22.486
26.853 17.814
38.232 4.037
28.526 -3.696
36.451 -13.800
29.019 -24.335
44.942 -34.588
40.018 -30.711
39.980 -39.384
54.695 -9.244
31.394 -6.617
51.744 -23.172
34.757 -25.200
48.631 -18.746
55.790 24.204
37.402 7.195
20.895 24.165
20.975 12.435
22.780 -16.801
38.497 -38.683
60.673 -28.032
33.748 1.192
35.233 -30.344
35.910 -36.939
31.634 -19.641
19.214 -27.172
43.006 -31.988
45.673 -31.791
26.691 -31.689
38.956 -5.887
10.198 -20.751
16.936 -2.012
51.547 -29.799
45.546 -30.236
33.684 -29.458
55.647 -18.525
26.831 -1.060
33.490 -31.326
41.759 -20.595
56.312 -30.691
46.933 5.487
36.944 10.275
27.150 38.717
36.872 32.987
40.650 45.055
18.672 30.807
42.528 33.322
55.414 15.687
34.016 9.993
16.131 36.898
29.004 21.306
20.624 -25.712
15.145 -22.068
33.189 -16.932
68.946 2.033
32.854 -10.457
34.828 -29.335
41.332 -19.615
37.008 9.736
36.125 3.330
37.342 -3.930
40.509 34.433
33.834 6.827
31.998 -25.559
10.540 -9.096
49.093 11.875
33.433 -18.746
11.988 -12.301
51.543 -36.495
52.473 -23.559
37.017 -3.401
34.749 -7.082
60.806 -6.113
38.652 -13.263
23.086 37.805
36.745 30.458
18.383 42.053
46.919 29.800
25.779 32.503
24.902 14.476
16.483 -21.137
41.077 -17.883
30.330 -33.193
36.837 -37.752
30.700 -38.469
33.543 -34.651
39.877 -30.898
50.558 -13.817
56.150 -2.705
60.909 -23.731
62.221 -16.966
44.778 -18.413
55.434 -23.777
54.176 -31.025
30.131 -20.448
56.869 9.746
50.391 -6.098
45.730 27.516
65.164 20.672
49.488 25.929
74.958 6.795
64.901 31.292
63.406 0.932
34.979 -21.017
49.019 -19.991
45.156 -34.613
47.585 -19.752
34.694 -37.546
39.745 -39.890
23.225 -5.186
27.536 -9.142
43.428 -26.700
40.178 -28.447
55.330 -30.593
42.629 -26.525
68.443 -20.377
49.305 -25.700
28.899 -32.602
40.884 -2.982
47.643 -20.170
49.610 -12.695
34.941 5.322
46.086 -22.718
50.678 12.706
15.917 14.621
56.863 30.948
56.083 12.833
54.747 -19.537
47.733 -12.779
52.976 -2.484
21.280 -41.477
36.297 -43.240
31.577 11.313
46.706 10.644
42.136 -2.592
56.729 20.323
31.695 25.498
40.479 3.440
41.751 -9.915
29.681 -5.266
33.304 38.194
49.625 30.195
32.520 36.534
22.231 20.598
32.427 30.443
48.225 21.954
14.329 25.065
50.124 12.927
37.260 -31.156
62.682 -10.301
49.551 -18.325
33.270 -36.732
23.717 -19.102
18.739 -15.404
23.726 -11.101
59.778 15.665
59.338 22.671
24.308 34.490
57.548 1.835
53.565 -25.969
48.883 5.638
39.849 -11.062
46.505 -14.962
5.250 -1.242
22.521 -26.487
52.299 -36.512
23.474 -36.724
40.265 -38.771
25.370 -16.821
60.839 -19.719
38.002 -29.965
14.113 -35.215
47.029 -25.760
46.622 -23.197
53.852 -11.583
34.512 24.181
58.822 21.651
33.626 -3.513
16.033 20.697
22.700 15.705
15.865 -6.881
53.347 -30.408
38.761 -37.918
4.129 -34.505
33.959 -47.517
32.651 -28.226
54.484 -14.004
51.100 -9.954
52.442 12.892
45.156 12.103
25.255 -27.666
37.789 9.605
26.228 -0.316
37.923 -7.597
42.329 1.660
40.827 11.658
60.739 1.870
40.031 -2.954
29.058 -7.806
72.832 8.147
54.019 29.829
47.260 25.478
38.584 31.373
31.426 -13.262
59.721 -3.078
55.258 -27.220
19.729 -16.443
35.806 11.410
41.563 28.988
1.912 25.136
32.647 39.230
38.224 21.936
40.963 17.291
30.737 19.842
29.180 30.845
42.079 25.936
29.219 -12.033
29.962 3.355
41.204 -12.429
37.292 7.431
16.869 -33.321
30.993 -31.281
45.382 -27.812
40.463 -14.967
46.694 -10.956
38.876 -25.625
28.798 -33.201
49.453 -32.648
41.681 3.538
56.505 -16.439
45.636 -34.395
29.574 -48.568
37.346 -35.472
54.094 -12.710
48.162 13.238
23.137 30.897
56.449 32.666
38.884 39.151
29.108 29.005
28.160 28.874
47.987 26.475
43.084 38.073
47.282 29.997
37.557 33.789
62.285 21.940
31.861 10.740
30.032 20.965
15.279 18.432
13.189 19.694
24.240 24.327
35.678 33.335
52.129 32.997
19.571 37.219
42.622 8.915
56.261 20.299
49.426 30.629
24.441 35.120
67.245 7.687
40.778 28.058
50.140 33.104
64.119 26.655
40.936 26.775
70.258 14.716
36.418 25.831
45.213 -4.113
52.188 1.263
33.018 -18.889
22.235 2.684
27.992 19.137
64.835 9.064
48.099 -14.767
42.499 -3.463
45.163 39.388
31.240 19.356
12.297 31.386
42.841 20.158
56.068 -12.774
56.728 11.190
23.339 13.589
22.616 27.963
52.343 25.583
47.125 -17.430
57.721 12.679
40.000 -35.380
55.315 -16.729
39.219 -8.263
49.448 -9.247
52.253 -22.566
70.032 2.101
65.661 26.456
53.294 27.625
56.536 -22.306
61.197 -3.526
36.564 0.115
37.032 21.738
49.494 9.719
41.074 -23.573
16.703 -24.324
22.597 -30.297
39.421 -33.986
61.898 -29.105
32.505 -33.270
32.245 -38.095
31.707 -33.708
43.514 -9.279
37.919 -33.889
23.672 32.665
33.704 36.606
67.488 -8.593
54.824 -9.895
54.496 -6.761
58.392 -24.088
57.906 1.646
55.733 -12.800
32.482 19.413
54.810 15.732
65.044 13.116
66.674 -15.604
24.828 -31.244
36.860 -16.290
56.289 -16.789
46.592 -38.929
26.759 -20.304
29.064 -9.027
35.771 -34.797
52.141 28.373
45.389 16.911
19.084 -6.590
52.538 4.841
56.204 3.406
47.724 14.482
36.037 26.359
49.373 29.709
50.286 27.437
23.706 37.597
28.467 -0.109
36.753 4.366
67.685 -14.376
70.813 9.494
59.689 -5.677
59.733 -6.743
55.857 -21.120
69.972 -23.959
21.120 26.931
38.521 42.573
36.057 43.517
49.011 22.126
10.659 25.356
36.269 32.021
8.906 -13.187
26.130 -42.243
37.420 26.930
45.886 16.043
35.005 15.436
42.329 -24.438
22.634 -5.590
40.609 -17.043
30.960 13.212
51.057 -11.734
40.537 -28.226
62.067 11.795
65.199 5.046
51.984 40.581
29.140 28.575
45.324 17.951
67.704 16.320
31.144 29.530
60.853 13.171
45.316 37.432
44.107 24.456
31.501 -1.891
49.316 -29.851
66.601 -12.716
58.357 -13.795
40.067 -25.613
18.952 25.242
40.681 34.477
51.404 30.642
58.102 11.111
56.254 25.721
49.647 -28.366
69.494 21.554
58.141 11.965
27.550 42.104
3.011 26.753
24.244 45.503
26.786 38.355
30.632 33.199
23.871 37.868
16.086 24.226
57.136 28.952
38.446 34.478
55.488 9.525
72.070 12.021
65.327 -2.333
49.368 -26.150
46.904 -33.733
49.694 -28.066
45.447 -12.586
37.048 -30.382
62.457 11.323
56.890 8.691
31.925 8.089
30.327 19.078
40.302 16.940
50.486 41.408
46.988 30.478
48.555 14.856
49.902 16.928
30.364 -12.652
37.021 -3.068
64.696 24.837
30.481 -2.803
23.312 5.080
53.597 0.501
48.717 -6.013
51.941 -8.367
49.857 -26.901
26.993 -30.430
19.078 -35.906
41.938 -14.793
53.820 -27.206
47.117 -2.010
51.340 15.267
39.515 40.823
73.045 6.957
38.243 -17.835
47.004 -35.208
47.724 -36.751
44.657 -28.492
17.872 -23.012
27.027 -33.299
32.783 -10.838
51.288 23.655
13.936 15.482
31.421 19.673
56.730 -0.050
41.071 -22.835
21.040 -28.696
27.001 -31.043
46.074 -20.585
47.819 -34.388
35.728 -23.827
45.203 -40.072
51.795 -20.923
44.325 -22.027
74.789 -2.049
43.817 19.604
50.685 -8.787
68.419 -25.176
38.963 -16.443
48.782 1.513
32.566 0.416
34.776 16.249
58.875 -0.351
47.842 1.428
36.690 18.149
41.217 43.932
35.754 -1.777
6.557 -29.416
41.122 -10.348
45.385 18.315
44.708 38.876
41.190 29.109
54.288 18.128
66.193 11.490
57.688 19.424
37.502 38.907
61.781 17.843
57.082 16.323
26.016 30.634
43.898 36.409
58.248 -19.471
32.452 19.533
27.146 16.113
30.843 0.278
72.247 -21.632
56.270 -24.788
29.347 -18.532
24.532 -32.224
43.188 -38.983
25.162 -15.204
2.045 -15.947
50.480 3.755
48.967 -25.582
51.072 -24.429
33.026 -33.804
33.651 -43.114
45.281 -38.239
55.908 -19.915
49.295 23.516
45.041 6.337
61.753 3.170
36.418 -21.416
36.691 12.333
58.669 30.619
38.142 37.047
47.212 -6.015
30.822 -28.060
53.230 5.009
16.456 0.447
48.579 -13.567
52.456 15.528
60.721 9.340
24.879 25.048
48.976 28.947
58.444 26.854
21.603 40.160
34.727 31.919
57.744 38.330
15.299 32.628
16.843 34.095
36.790 29.578
42.704 28.150
54.761 16.920
25.805 19.196
44.583 -23.019
31.709 -25.137
16.373 -36.177
31.382 -32.145
42.500 -15.140
28.491 -22.196
46.010 39.997
74.835 1.670
53.936 -12.691
56.694 -15.986
41.060 -23.068
27.237 -29.547
43.018 23.043
54.617 -17.312
62.441 21.464
57.272 13.368
51.475 7.350
35.500 13.267
37.069 -6.147
38.267 -25.405
36.907 -34.165
49.369 -16.355
43.602 5.782
39.593 30.091
45.477 15.325
38.896 28.030
39.354 38.987
26.227 21.765
34.702 11.176
44.944 -34.564
46.329 -30.484
54.599 -17.229
40.373 -17.601
21.215 -8.802
30.725 8.499
12.551 -16.031
34.961 -3.349
11.612 20.845
29.162 22.672
44.557 6.259
43.755 33.192
24.476 36.714
15.422 33.434
46.117 19.275
48.755 27.886
41.250 28.927
26.252 32.880
29.334 39.371
31.245 49.246
27.755 28.037
0.949 26.869
45.751 30.401
25.656 33.456
52.033 27.524
25.961 22.351
38.932 33.347
26.934 16.421
21.217 -2.170
39.472 22.739
24.771 1.087
36.166 2.726
42.751 0.763
56.294 3.860
54.351 -20.628
49.102 -30.792
36.911 -42.378
58.576 -22.977
60.857 -22.169
28.354 -38.290
31.912 -2.564
18.817 -12.956
5.349 -0.981
5.375 -2.344
53.586 -33.904
34.764 -28.877
35.460 -38.383
24.629 -46.068
28.045 -10.594
40.277 6.809
41.487 -28.946
42.966 -35.904
37.247 -33.685
36.593 -32.583
49.055 -27.459
3.644 -14.537
5.448 2.397
51.511 20.440
34.584 30.249
40.577 39.069
64.564 10.268
39.651 8.703
39.254 18.227
25.338 18.176
4.865 2.990
50.098 25.215
36.891 9.257
11.251 29.213
39.116 28.277
31.265 34.222
62.180 10.555
53.976 -4.787
41.866 28.389
23.769 41.209
35.276 37.055
41.785 16.252
49.093 -11.690
58.025 -8.547
32.917 29.782
31.000 29.643
46.624 18.313
39.169 26.109
41.816 22.237
54.152 -10.751
39.631 -30.590
54.103 0.445
29.530 -27.720
44.202 -28.115
42.082 -13.231
37.816 -33.079
55.343 -21.588
71.051 7.082
54.361 21.993
56.795 -7.978
65.629 -7.598
59.239 -27.968
39.804 5.118
41.111 -7.677
54.475 0.442
53.106 12.137
46.434 12.568
52.411 -10.966
45.108 19.190
47.822 8.381
55.265 27.220
26.005 21.496
43.495 13.429
36.533 -13.388
40.729 -35.689
43.733 -37.178
38.957 -25.092
40.506 -4.306
34.661 -13.368
62.339 -33.173
60.684 -24.531
54.842 -31.015
58.756 -25.745
40.423 8.711
60.282 39.448
30.305 32.771
32.344 14.775
46.955 9.131
30.712 32.508
59.334 19.786
39.829 30.634
30.560 28.361
60.912 18.321
43.807 33.551
35.550 0.991
20.985 18.205
45.432 -17.805
31.987 -32.814
22.297 -37.764
37.092 -37.123
36.473 -19.152
55.925 11.665
62.939 12.042
45.066 -31.152
49.397 -1.916
42.470 -21.274
58.494 15.171
44.135 -1.807
42.297 39.825
39.502 35.719
28.997 35.181
19.235 22.751
34.916 15.630
60.905 -18.716
19.080 -38.776
30.732 -37.273
39.748 -28.746
58.274 15.946
42.029 27.464
61.866 25.341
27.763 37.382
33.263 34.395
35.697 28.051
48.016 39.000
29.537 33.636
23.597 37.004
37.936 -7.040
35.021 37.375
54.061 30.217
51.966 -25.523
18.916 -32.164
59.420 -31.380
44.040 -41.231
39.410 -33.260
40.138 -36.560
39.094 -9.684
43.683 -25.760
44.395 -30.957
20.711 -37.645
17.211 -42.538
29.213 -30.199
41.412 -32.736
54.466 -14.864
35.213 16.802
26.782 31.262
28.055 41.309
44.730 33.245
40.657 26.037
45.844 36.792
41.422 20.888
47.395 35.905
41.688 44.779
24.913 36.144
41.160 20.207
63.089 21.435
69.506 13.335
43.464 24.151
24.513 37.506
36.644 7.176
32.367 34.816
55.197 25.954
55.683 34.702
28.009 28.646
42.281 5.219
27.496 33.661
31.374 0.159
33.597 40.281
29.009 41.009
54.962 26.815
40.502 19.285
37.690 -9.152
58.286 -8.857
67.187 -10.777
50.600 -27.035
33.786 -35.730
8.444 -0.435
33.758 -4.686
53.458 -20.034
46.840 7.131
58.057 -15.338
74.294 -6.271
39.533 -22.025
54.106 5.076
55.374 -8.320
67.159 9.118
40.463 14.916
43.050 1.410
34.670 -5.175
45.842 19.028
35.290 -12.648
32.046 -21.517
32.370 -18.588
34.226 -34.828
39.963 -33.112
41.653 -6.014
64.177 -27.291
52.989 -20.875
33.502 27.212
66.824 -5.109
59.148 -17.393
43.617 -31.468
54.934 -29.527
29.207 -34.257
3.886 -24.105
18.400 -39.208
42.950 -46.088
52.130 -15.995
44.292 8.132
42.410 28.805
47.405 23.340
31.380 19.133
41.247 -13.479
43.505 14.895
18.166 34.570
26.453 36.717
40.963 16.372
29.720 42.175
19.712 38.263
21.198 33.850
38.890 23.746
13.507 0.720
38.795 29.518
22.813 -7.090
39.742 -0.554
23.291 -23.289
47.071 15.261
40.845 27.088
44.379 22.533
47.107 22.693
31.523 33.460
40.181 24.090
45.477 15.519
36.358 41.817
39.360 33.909
44.656 46.568
38.255 -5.458
39.629 23.504
52.014 22.791
61.397 19.456
53.325 36.976
49.858 20.172
54.617 30.387
27.183 4.348
37.151 8.187
61.750 -9.237
37.202 -38.384
58.811 -23.733
42.464 32.799
67.999 -1.663
46.755 29.551
28.402 31.921
28.885 39.467
2.847 31.831
49.775 34.120
40.889 27.910
46.990 38.898
37.215 36.268
25.978 37.204
51.576 28.623
57.064 -0.506
29.248 -5.219
15.171 -12.455
21.863 -34.959
28.643 -18.701
53.509 -24.876
49.542 -33.481
33.495 -20.851
9.075 5.621
29.860 33.729
51.354 14.099
17.812 19.324
31.710 22.614
60.414 11.337
46.157 29.805
45.624 -29.801
64.600 -1.672
20.698 -5.194
50.133 -28.185
41.914 -31.090
45.463 -31.065
51.705 -33.338
36.801 -28.018
24.337 -6.083
30.919 -30.375
50.508 -19.293
56.542 -13.988
30.798 8.852
39.732 20.873
60.365 14.776
34.029 41.393
38.865 36.435
41.319 17.245
19.515 36.260
16.219 24.807
58.015 20.889
32.970 28.876
70.719 -11.007
30.815 -36.864
56.715 -24.621
35.305 23.750
53.575 16.798
58.900 12.726
55.612 31.137
39.756 29.405
46.391 33.526
43.738 37.174
32.050 19.940
43.016 25.587
45.797 23.889
61.349 25.401
27.964 7.427
45.216 -19.363
40.894 -1.194
41.333 -8.035
48.165 36.023
28.036 39.605
28.613 40.255
47.544 15.762
64.812 -13.729
26.207 7.746
33.130 30.297
31.995 36.266
30.533 2.851
19.703 -11.024
29.377 -38.523
48.984 0.314
17.320 26.009
48.987 27.889
49.321 25.011
66.533 9.599
49.569 32.143
62.918 16.805
56.726 -25.475
35.450 -35.116
29.782 -11.162
31.681 -25.132
14.343 -24.958
28.275 -39.351
44.160 -34.413
58.937 -26.123
54.465 -28.513
25.256 -34.701
55.827 -17.464
50.625 -24.871
41.250 -13.940
61.301 -18.122
71.925 8.726
62.883 8.491
46.009 -35.535
24.500 -15.998
29.689 -2.746
36.469 -8.618
41.631 -4.949
70.194 21.571
59.300 -14.193
53.865 16.278
57.312 28.679
62.193 15.967
41.898 17.234
30.845 26.366
37.733 -22.205
35.188 -11.580
47.574 -2.651
64.894 -5.430
13.009 -23.545
33.278 -28.304
48.821 -24.277
43.351 11.240
56.257 11.384
36.975 26.381
47.042 -8.596
38.569 -14.402
51.593 -6.713
69.250 1.932
14.094 24.286
46.287 22.716
65.458 12.537
63.742 17.816
40.045 -5.477
36.815 -6.270
38.347 -18.805
30.874 -29.917
41.595 -33.375
35.956 -33.853
15.533 -44.225
11.703 -20.781
36.352 -35.756
55.335 -6.950
43.874 -22.371
27.439 -25.177
24.940 -21.018
60.299 -5.899
64.714 -19.323
33.436 -12.884
45.773 -9.943
51.795 -16.899
52.412 20.220
73.259 19.998
53.100 30.337
28.753 33.257
33.146 38.700
31.763 30.676
50.818 -5.012
68.969 -5.340
65.978 9.346
45.253 42.790
55.099 24.880
52.238 16.166
61.676 8.008
49.366 -15.616
34.838 -2.329
38.272 1.593
57.224 24.982
34.414 -31.683
52.484 13.973
26.494 15.369
14.491 10.776
62.337 6.170
39.600 31.364
58.455 29.552
48.814 24.907
44.795 23.497
54.306 27.138
31.118 23.290
47.663 2.704
50.260 -23.724
34.010 -33.324
49.553 -25.392
49.914 -18.281
13.818 -32.058
33.458 -35.732
35.805 -22.927
53.935 -34.280
62.836 -19.951
64.136 0.576
62.214 -12.885
61.078 -20.767
51.738 -17.679
54.676 -20.857
54.447 -28.308
50.213 -21.369
37.020 -40.807
48.581 -28.231
68.783 -18.379
36.763 -31.133
23.618 -30.770
49.490 -17.101
64.944 17.534
52.259 15.931
40.480 17.419
45.834 25.827
39.965 34.387
24.283 34.638
23.197 32.574
33.702 47.158
33.417 35.920
13.161 41.151
52.563 4.641
57.625 21.096
60.628 7.704
50.073 24.232
50.344 29.942
55.539 14.973
56.364 -9.337
64.984 -14.688
48.018 -33.696
50.465 -27.657
28.551 -35.562
17.423 -37.984
10.325 -42.504
18.001 -34.735
14.057 -34.393
42.411 -21.051
44.659 -24.459
42.329 -12.976
29.732 -15.379
37.158 -23.550
55.022 -8.565
42.336 -35.174
31.379 -36.616
60.415 -16.420
42.803 -35.497
58.472 -29.226
23.810 -33.138
30.480 -29.779
30.233 -39.554
41.890 -44.172
52.908 -29.687
43.291 -35.434
33.056 -16.469
51.469 -5.643
21.817 -10.875
24.759 15.386
30.420 -33.370
37.574 -17.819
35.276 -40.098
21.688 -35.754
52.594 -20.571
58.683 2.992
49.461 9.105
22.285 -14.977
37.203 -29.407
22.412 -24.042
41.375 -29.080
56.311 -28.510
34.939 -39.311
19.593 -17.392
61.792 2.976
47.007 38.993
58.337 23.885
37.658 -20.194
45.843 -37.579
57.460 -11.191
35.161 -38.513
45.702 -10.808
57.190 3.576
59.219 -21.848
40.540 -33.456
52.344 -9.024
37.893 -2.709
20.020 8.319
11.081 -14.876
30.068 -44.911
60.991 -23.600
56.830 2.227
64.805 13.356
51.789 -31.350
56.615 -30.530
52.384 -30.552
52.114 -22.984
10.086 -8.545
36.119 -20.920
49.266 6.040
19.441 -4.915
19.161 10.787
47.155 24.727
41.494 -0.015
8.029 -18.687
37.729 -35.536
31.570 -30.018
32.317 -19.351
43.251 -29.868
31.487 -19.991
17.680 -10.173
25.525 -29.489
53.299 -20.493
60.377 -19.040
37.305 -27.503
33.986 -26.672
28.113 -33.680
44.307 -4.998
50.493 11.962
30.970 40.156
22.460 35.233
19.221 31.917
29.274 34.674
28.382 31.339
67.217 -14.004
65.934 -5.207
46.373 18.707
32.729 33.278
32.301 28.963
29.673 31.508
28.724 44.912
44.415 28.087
34.169 -14.539
41.927 21.053
53.652 -29.262
45.317 -22.914
24.592 -43.493
45.702 -39.876
41.510 -29.645
40.350 -40.935
28.034 -26.198
46.959 -35.031
70.926 0.635
56.943 28.729
29.243 33.154
16.705 1.288
43.748 23.456
37.864 13.560
41.501 39.582
44.558 34.455
44.667 -21.459
41.171 23.519
36.189 31.608
32.953 33.968
33.711 18.326
34.403 32.843
64.713 24.050
62.766 0.635
46.570 20.279
54.616 -2.821
38.903 -33.695
32.654 -42.985
23.827 -32.834
36.258 -42.779
36.522 -40.240
20.302 -36.851
19.052 -36.593
15.946 -36.055
45.446 -30.607
15.804 -24.191
66.462 -20.850
25.878 -27.482
37.026 -36.599
26.160 -9.144
33.128 -34.957
50.932 -26.179
14.741 -31.634
37.885 -27.092
26.140 -43.101
29.782 -35.376
54.074 -4.687
25.633 -9.047
28.638 -9.259
13.186 14.830
54.179 20.095
26.066 13.858
52.615 22.759
37.471 13.101
40.112 26.229
35.693 -18.096
53.135 7.193
45.714 23.989
36.241 -13.261
49.698 9.454
48.023 -1.352
72.960 -15.537
62.764 -19.686
59.181 1.783
37.768 25.529
41.823 10.117
53.019 20.407
47.639 36.034
41.503 0.138
56.921 -14.423
57.804 4.517
37.661 -26.800
38.088 -21.381
26.870 -40.014
56.611 -16.810
55.903 -17.906
52.445 -13.776
34.471 -32.879
39.585 -19.880
39.215 21.842
21.732 8.033
8.338 10.242
20.080 11.287
5.548 2.216
36.828 -17.793
25.404 -17.133
38.199 -1.222
48.702 2.135
45.554 -32.572
49.093 -11.283
46.166 -21.648
49.389 34.858
18.285 26.343
52.918 -4.529
24.540 5.118
55.429 29.137
51.006 11.361
62.792 -11.096
62.269 -28.682
38.411 -31.851
46.277 -31.871
55.985 -33.495
30.789 0.054
55.803 -13.284
51.771 23.705
47.316 39.388
48.484 29.747
46.671 25.841
13.969 29.981
53.529 15.456
33.168 36.117
46.096 14.131
46.687 28.273
50.505 34.456
31.395 34.524
47.036 25.709
40.037 -26.493
41.277 -35.727
64.564 3.942
45.945 -22.225
55.960 -30.831
25.877 -32.941
34.932 -31.612
21.036 -23.236
37.009 -28.836
43.338 -14.592
13.021 -31.929
45.238 -40.549
35.229 -27.207
53.294 -14.057
48.299 5.807
41.348 20.989
54.907 29.396
54.452 0.455
58.318 -3.315
39.230 -4.228
46.302 -1.052
22.137 2.789
9.455 13.969
38.447 17.183
59.503 1.151
36.551 26.065
45.543 1.743
64.543 20.094
57.119 -17.239
14.565 -40.635
12.941 -37.121
12.450 -32.993
22.307 -31.936
33.328 -36.780
42.064 -26.610
16.171 -36.832
39.772 -28.844
7.297 -18.176
28.081 -35.141
41.455 -23.256
52.076 8.475
45.431 37.980
3.600 23.505
8.432 46.748
20.177 28.785
37.756 25.864
52.959 26.797
49.963 27.371
65.052 -9.421
46.897 -24.622
50.066 -17.247
67.348 -3.145
64.870 -27.513
23.541 -25.232
52.324 -20.734
31.786 -1.458
50.793 21.164
46.568 32.480
54.741 19.406
44.340 26.091
11.131 20.096
67.482 5.908
63.689 21.266
46.191 -30.833
39.107 4.226
49.535 -3.607
17.325 -11.651
44.406 16.528
30.142 8.338
22.171 24.821
49.899 0.242
41.441 30.887
13.480 16.530
29.295 28.997
52.332 9.500
63.037 14.545
50.146 -8.577
41.740 -11.607
40.660 1.260
21.581 -12.709
45.972 25.169
56.434 7.535
44.725 -35.071
25.354 -28.231
63.090 19.620
42.900 1.963
24.808 -18.321
61.932 1.819
58.368 2.567
30.029 -34.475
13.654 -42.690
52.283 -31.060
27.094 -13.363
39.686 -12.324
27.812 -32.337
44.659 -21.189
27.654 -33.186
27.106 -27.882
43.169 -34.806
6.867 -4.452
49.452 -37.722
41.416 -29.930
46.151 -23.338
75.376 8.831
50.808 31.767
57.489 4.048
40.511 0.760
32.199 34.970
52.192 20.494
56.449 16.401
66.748 23.856
29.817 10.882
45.596 26.123
28.076 34.508
30.815 22.469
42.430 -3.603
7.848 12.447
29.940 20.418
24.250 21.556
31.453 12.399
51.864 11.008
26.203 -20.422
40.383 24.746
36.980 -7.935
24.865 -13.140
21.000 22.310
59.789 2.434
58.922 -23.604
57.925 -22.148
51.798 -8.517
41.492 0.166
47.489 25.060
41.284 29.958
41.465 16.616
56.275 17.577
36.632 7.836
41.983 5.743
32.006 16.497
70.898 1.929
56.748 24.844
44.392 11.142
42.786 -7.293
47.397 -21.283
24.959 -18.176
39.191 -1.289
28.043 1.038
32.942 16.205
38.788 30.272
47.839 6.135
42.715 32.007
40.594 28.121
41.819 19.946
39.079 -0.164
51.959 37.576
10.395 23.063
38.479 34.258
47.073 23.122
37.973 30.774
58.747 -1.917
31.395 -28.178
36.485 -7.230
65.086 -10.634
55.891 20.250
58.875 -24.865
37.199 -18.286
58.435 -29.321
56.315 -3.254
38.675 -26.371
29.450 -33.479
16.432 -24.108
15.519 -27.655
45.663 7.389
53.529 -23.026
66.091 11.277
31.686 29.402
40.403 -3.047
38.126 -3.429
51.703 -28.134
41.167 -10.049
46.092 1.808
42.419 -9.477
14.319 -18.410
56.835 -15.684
17.791 -26.335
58.825 -30.350
52.072 -30.455
49.982 -21.439
60.554 -10.481
23.980 18.179
54.258 -7.050
42.542 -8.376
49.388 -11.208
18.731 -21.065
62.460 2.664
52.079 -14.475
43.903 0.582
31.364 -23.048
36.219 -43.941
38.510 -36.647
42.284 -34.122
39.500 -3.923
37.923 21.824
67.842 11.063
42.171 41.708
53.354 15.552
55.783 27.291
53.338 31.399
38.817 27.399
60.944 -1.153
25.341 -35.560
59.674 -24.626
62.171 26.478
34.119 25.092
60.367 -4.230
17.457 -22.718
19.236 -21.848
42.911 -32.843
40.580 -32.118
39.096 -34.212
61.387 6.592
24.789 28.800
20.399 37.063
26.528 31.267
33.615 33.856
41.413 34.899
71.479 12.792
44.061 22.549
51.455 6.764
40.791 -26.172
50.102 7.480
54.333 9.097
48.777 -6.305
57.639 6.531
41.672 27.645
51.467 -12.042
47.315 -14.784
38.061 -38.054
29.823 -24.711
37.422 4.486
47.366 25.765
49.056 29.692
33.602 -11.414
39.377 -28.603
48.873 -26.796
38.181 -27.924
12.710 -19.206
43.599 6.040
23.543 3.655
50.899 32.231
42.062 7.144
34.997 25.975
28.881 29.065
31.439 33.593
59.612 -0.611
66.675 -0.198
43.141 13.688
31.310 -9.308
58.316 -11.424
54.839 24.456
61.936 -19.608
59.637 7.464
41.570 -13.119
54.411 10.699
33.819 26.603
40.340 39.368
51.426 20.648
48.264 11.336
51.746 27.927
55.156 16.700
32.510 -24.849
39.634 -30.900
53.829 -28.785
52.961 -19.785
49.208 -14.535
29.054 19.162
46.379 -5.599
48.256 -4.588
41.403 -26.846
35.331 -42.586
22.569 -44.098
50.550 -31.774
54.293 -19.149
40.029 -16.170
23.402 -31.133
30.833 -33.102
35.572 -14.714
37.220 -35.154
44.089 -23.528
38.700 -26.046
52.236 15.069
40.095 31.728
49.182 25.454
59.511 27.735
39.790 28.402
9.971 30.111
37.735 32.227
60.606 26.194
26.738 -8.779
31.492 -28.990
56.173 17.140
47.350 23.127
51.083 -29.253
54.012 8.171
40.670 -15.299
36.376 6.581
29.198 -37.615
53.679 -29.456
23.364 -19.083
36.021 7.741
27.072 23.809
15.313 20.766
28.065 37.818
49.922 31.053
17.993 24.823
62.053 28.967
51.833 30.093
59.024 32.013
28.732 13.468
30.319 5.293
69.855 11.017
68.326 17.010
34.100 18.161
44.387 42.357
63.192 15.820
19.354 29.529
33.975 42.785
51.935 36.232
66.041 14.130
59.723 15.375
54.165 1.769
27.937 -35.585
55.434 -37.156
32.412 -28.430
38.210 -37.340
44.086 -32.992
18.580 -33.106
52.778 -14.492
42.583 -16.225
23.848 -32.445
24.781 -14.966
25.894 -18.064
17.965 21.916
27.549 19.914
32.384 -21.211
12.838 6.483
24.788 -32.116
46.850 11.834
51.853 21.938
71.261 6.961
68.698 -26.158
64.704 -25.941
60.929 -20.058
35.129 -35.520
67.207 -14.837
62.881 -14.767
30.306 -19.041
54.980 -31.940
64.329 -3.670
31.092 33.399
20.121 19.543
21.042 37.308
28.575 4.554
25.744 33.335
44.829 16.510
23.968 27.196
46.211 37.002
57.767 -7.904
67.371 18.294
29.595 -34.054
32.518 -40.217
14.824 -15.517
25.672 -32.700
37.984 6.346
29.863 -33.732
40.576 -35.994
37.607 -30.733
20.547 -29.701
41.074 -27.890
42.045 -5.400
5.041 -2.725
38.181 -32.749
64.697 -16.773
35.420 -23.773
29.360 -18.622
22.764 -2.613
31.078 -28.058
42.287 -23.186
40.454 19.620
11.992 -20.684
36.766 0.188
29.076 -3.672
41.734 3.744
68.321 24.661
55.339 27.840
50.233 28.882
43.907 47.924
48.918 16.146
40.495 46.656
26.488 23.550
25.961 42.786
28.752 10.250
51.535 -21.404
66.457 -17.216
27.283 -39.500
31.215 -39.345
23.788 -20.614
36.042 -33.725
32.873 -32.138
38.948 -32.726
62.661 -18.687
35.826 -33.279
18.451 -34.798
49.041 -44.549
63.890 -4.833
44.920 -34.896
30.531 -37.530
58.069 -22.880
28.604 -9.867
33.011 -24.485
56.445 -0.385
38.686 -5.061
44.992 2.756
20.373 15.926
22.171 19.063
25.772 32.946
10.357 32.682
43.395 -4.086
54.343 -14.691
47.123 37.097
43.588 -19.022
42.058 28.513
31.497 29.433
35.689 24.610
39.679 -11.205
40.926 -9.538
39.043 -22.815
12.785 -18.244
48.964 11.836
39.374 4.395
39.712 -13.294
20.904 1.517
27.445 31.397
38.185 30.979
62.683 7.668
35.027 29.765
49.435 34.491
55.188 24.858
33.137 -20.193
25.406 -39.537
33.293 -45.808
36.943 -33.455
55.371 -30.410
58.038 -25.776
66.038 -5.289
61.510 -3.070
40.482 17.294
34.973 -8.832
20.322 -32.483
24.937 -24.220
34.186 -34.655
61.977 -18.407
52.589 -17.234
61.204 -24.022
28.518 -27.647
36.190 -20.165
46.235 38.537
35.193 33.669
37.849 30.690
51.710 16.310
32.690 43.391
32.433 38.194
52.914 19.454
44.018 -25.360
18.672 -31.022
49.557 -23.150
39.078 0.966
46.438 13.994
58.003 6.815
48.711 28.578
66.062 11.402
58.072 27.127
26.792 26.792
38.524 11.685
43.169 13.066
39.787 0.377
36.351 -8.654
58.065 7.637
28.250 22.609
17.636 23.682
16.149 15.918
37.992 33.861
39.432 35.013
36.750 22.265
28.885 -3.567
32.801 23.442
23.770 -4.780
5.090 -2.752
39.259 -36.217
41.444 -39.341
73.249 -8.206
55.907 -9.090
58.168 -25.006
43.003 -29.821
53.810 -24.974
20.629 -4.862
5.805 -0.150
33.587 28.809
36.274 21.730
34.554 -16.193
50.196 -29.579
9.408 -27.355
32.335 -23.113
57.552 -18.787
41.888 -36.988
47.044 -23.503
54.138 -34.601
45.199 -1.450
39.781 -33.050
44.036 -27.593
59.124 -22.429
57.262 -24.549
39.643 -33.616
43.337 -45.166
47.638 -26.752
50.557 -24.256
53.242 -20.203
35.667 -4.220
48.765 -35.328
25.909 -31.299
24.091 -36.942
35.408 -24.682
23.204 -29.665
39.261 -19.283
49.845 5.074
41.731 21.433
68.727 -6.332
45.899 18.691
42.442 27.261
27.151 -0.262
42.745 17.838
38.925 20.838
48.343 32.220
27.598 8.268
47.161 13.089
19.602 1.669
28.196 -4.137
47.334 -14.666
30.266 -25.463
32.986 -5.714
35.218 -13.511
30.619 -8.213
31.044 -18.697
58.231 9.043
46.434 0.312
34.601 -22.891
16.095 -37.556
46.940 -41.033
38.232 -24.821
41.991 -27.393
40.240 -26.467
10.709 -25.009
48.114 -19.905
26.201 -33.663
33.135 -20.690
33.940 -38.773
15.783 -26.086
15.206 -5.468
5.717 0.573
44.298 35.071
70.118 18.272
58.581 9.380
60.747 -5.981
41.095 26.775
30.741 25.344
17.429 28.408
43.071 26.887
33.544 13.493
50.864 6.358
55.748 10.203
49.617 -1.984
23.790 -24.376
32.488 -20.004
45.745 -17.413
46.888 -25.745
48.107 -20.632
55.199 -29.361
38.013 -30.967
46.489 -32.351
47.914 -16.304
55.043 -6.632
10.928 23.103
41.283 39.204
57.084 26.434
42.174 35.551
50.695 11.407
56.331 -2.814
36.360 -23.346
66.193 -14.134
66.977 6.573
40.178 -22.709
34.055 -29.722
13.815 -31.293
39.482 -35.556
51.552 -27.142
39.233 -36.437
45.081 -16.840
35.742 14.047
46.885 22.648
39.752 -14.098
39.956 39.003
28.732 45.643
41.359 29.187
47.365 15.127
30.127 26.690
34.892 14.655
59.454 13.207
43.065 27.840
33.568 34.019
33.353 33.463
46.547 10.173
52.285 22.781
67.262 14.957
65.356 -22.050
31.299 -37.651
51.238 -12.272
51.155 -33.401
24.262 -32.289
44.093 -32.314
40.357 -22.862
41.208 -18.772
46.825 -20.928
41.870 1.239
19.390 11.006
46.030 -8.463
22.606 -9.030
50.431 4.198
54.486 29.530
21.668 -1.956
9.907 7.690
5.152 2.890
30.544 31.690
52.271 22.085
36.228 -1.418
44.053 -6.756
29.315 -20.946
40.843 -38.063
54.588 -20.332
63.460 -15.525
37.798 -17.953
51.436 -0.429
57.482 21.097
61.004 19.998
35.105 32.686
23.452 22.514
15.621 31.133
35.669 35.727
34.240 39.472
26.783 25.024
60.193 -1.315
49.036 0.372
56.088 13.330
41.502 22.284
28.317 33.198
52.166 30.835
41.434 14.819
48.971 24.999
66.069 -15.565
22.737 -32.683
52.061 -21.044
40.061 -3.330
27.985 -22.856
57.294 -14.459
50.570 -16.571
32.716 -36.813
42.222 -30.193
33.903 -27.274
48.981 7.791
33.968 14.211
21.757 37.936
29.641 -8.834
48.738 22.337
35.246 28.492
48.345 17.142
32.665 -22.059
27.029 -28.887
63.738 -7.547
58.991 10.811
18.075 15.425
20.716 -7.545
28.647 6.731
34.996 10.045
51.492 7.848
57.448 12.835
62.081 24.290
59.516 -7.383
22.151 -22.496
5.252 1.957
45.795 27.720
42.526 35.252
30.349 18.825
35.162 30.489
40.992 29.511
67.051 14.395
49.133 27.209
42.454 -22.076
40.663 -23.694
22.706 21.139
48.573 21.553
35.636 -28.057
20.340 -9.243
28.699 -29.002
17.456 -36.656
42.254 -24.782
36.528 -27.420
57.614 -25.290
30.642 -13.400
59.729 15.824
47.798 31.717
42.073 30.760
39.964 18.247
46.008 34.747
26.827 35.226
29.083 -16.189
44.771 -0.721
46.141 -32.356
56.490 -3.408
49.728 -24.502
44.616 30.751
55.146 -25.492
51.268 -27.896
29.125 -40.341
18.320 -21.709
45.621 -28.544
31.175 17.762
34.441 37.513
33.539 41.959
17.515 34.279
25.569 25.165
27.131 41.284
49.514 3.360
52.702 5.006
62.557 -3.889
28.342 12.483
38.104 18.221
24.653 32.632
45.195 20.200
16.202 26.237
22.062 15.210
24.760 -4.570
20.854 8.184
28.300 -3.002
55.925 7.868
41.917 13.490
12.205 -5.512
56.326 -19.336
54.076 -16.244
57.201 -19.193
47.052 -29.005
28.576 -22.169
61.651 -12.345
48.500 -7.935
45.505 22.625
34.470 -6.551
20.747 30.785
44.021 31.954
72.894 -0.362
60.169 -26.134
50.499 -6.450
34.402 8.665
62.477 -11.000
34.848 -48.558
36.130 -30.208
22.354 -38.386
45.870 -40.017
53.371 -10.249
51.106 15.969
26.667 -14.023
48.712 -14.372
40.240 -38.330
38.241 -26.733
56.827 -32.934
56.268 -28.652
55.840 -23.388
24.599 -26.850
32.034 34.036
28.699 31.663
33.852 33.915
30.607 49.524
33.261 38.289
55.530 18.057
66.845 -10.321
37.208 32.486
57.825 37.794
49.064 35.316
42.223 -2.474
48.098 29.265
34.170 38.515
41.767 10.928
63.247 -1.294
62.365 20.506
43.030 -15.048
17.974 -18.477
4.472 -2.434
42.893 20.954
38.061 40.858
37.082 37.852
31.625 31.886
65.169 17.063
56.203 -30.116
47.907 -21.724
64.944 -23.835
62.882 -19.072
40.508 -17.951
48.860 -14.984
59.361 -34.269
30.695 -9.265
32.118 -41.837
38.252 -39.459
25.104 -39.452
16.124 -33.046
41.437 -33.051
32.359 -24.016
22.551 -21.203
22.259 23.620
54.040 12.805
51.171 16.513
57.901 0.424
36.368 23.017
37.382 -14.950
40.491 15.952
51.738 28.450
27.492 9.701
33.164 12.594
54.675 15.252
37.301 26.312
34.186 -11.667
65.754 -8.066
65.224 -22.721
36.488 -21.367
64.129 -3.827
53.063 -15.990
51.429 -10.284
45.410 -13.663
27.060 5.775
38.887 -38.127
37.342 -5.411
42.180 28.835
63.958 8.913
50.766 -25.901
25.659 -35.860
57.015 -23.406
54.940 6.763
63.463 -17.234
43.510 -27.008
54.635 -30.808
21.187 -13.185
58.976 31.668
50.810 28.877
47.919 25.719
44.533 -26.066
52.271 -20.160
42.970 -15.644
35.568 -38.953
32.764 -39.395
38.895 -25.207
34.853 -31.141
35.119 -37.994
40.182 -16.823
31.671 -30.162
8.199 -34.674
41.055 -30.328
33.611 -43.633
29.724 -45.816
26.273 -37.074
52.569 -13.567
60.051 2.326
62.655 -19.928
62.731 -23.133
37.619 -26.591
39.905 29.165
31.636 30.089
30.600 39.135
38.968 40.103
41.474 25.411
68.038 -10.825
31.929 -7.231
19.785 -18.908
58.153 23.845
56.327 19.104
35.441 11.674
35.967 32.282
48.975 29.518
40.404 33.169
26.820 20.916
43.310 18.582
45.899 33.612
57.394 15.175
55.825 -1.966
26.551 53.244
42.742 33.279
27.441 9.224
48.553 13.331
60.062 14.607
25.281 17.470
21.538 4.340
16.703 36.581
37.706 23.949
60.404 15.202
59.511 -17.662
39.884 -32.896
37.779 -21.788
48.414 17.133
56.361 24.133
39.599 33.290
10.112 8.102
10.952 33.203
49.964 28.205
54.884 19.367
44.251 37.288
51.041 33.505
48.443 37.597
22.795 45.571
19.859 16.088
39.889 14.431
65.039 25.461
34.667 23.036
29.519 -28.717
34.642 -35.743
25.361 -17.315
15.632 5.797
46.348 -29.028
52.078 -35.037
43.171 -33.624
30.619 -37.427
46.244 -24.200
41.715 -26.785
44.833 5.484
21.361 18.897
58.377 -17.206
63.627 -0.796
46.297 7.424
29.192 -15.739
49.129 -2.250
48.324 6.447
55.914 -8.697
71.224 -7.955
46.511 -33.118
23.222 -38.353
38.095 -16.867
53.935 14.636
32.565 3.159
49.012 -12.738
63.650 21.786
38.364 20.492
34.589 -19.898
52.070 -24.819
29.640 19.588
43.425 23.464
48.455 -5.739
36.560 -16.809
59.979 -21.101
35.788 11.230
31.368 11.946
9.621 15.805
45.044 33.496
35.444 32.071
26.485 23.294
51.481 14.824
39.383 12.915
51.922 27.618
33.911 36.216
35.647 13.421
42.962 7.201
20.080 21.801
41.107 27.726
47.356 -3.848
58.913 16.468
51.530 2.416
48.134 7.021
49.586 1.871
72.818 9.522
44.861 22.656
28.658 26.152
40.558 43.423
31.221 35.520
26.087 26.294
14.353 37.523
59.511 21.132
26.632 22.825
47.379 16.978
42.865 3.891
37.088 -20.353
40.543 -30.504
38.990 4.054
41.087 10.654
47.985 17.364
55.250 -25.402
30.385 -31.903
40.648 -39.701
51.708 -30.767
63.855 -15.676
58.207 -37.419
32.119 -26.889
35.191 -0.562
18.571 -10.317
5.361 -2.293
54.646 -39.599
61.726 -5.420
43.060 -27.724
53.747 -31.233
45.942 2.679
27.739 7.527
3.851 4.064
39.836 17.156
31.974 23.885
12.934 23.514
51.455 29.682
45.278 37.600
53.362 2.894
30.993 -3.907
46.464 25.023
38.223 23.136
36.123 4.877
15.363 23.225
14.541 30.779
44.984 34.175
45.485 21.477
38.363 20.205
36.182 -1.366
38.563 -26.940
10.242 -10.757
49.728 -20.772
44.409 1.227
55.063 -26.933
48.445 -28.117
21.121 13.080
46.901 13.244
58.562 2.906
47.875 16.461
30.448 19.631
41.777 24.239
48.427 17.857
22.292 43.447
28.921 10.549
60.413 31.829
57.485 -19.530
37.741 -33.582
16.077 -40.163
20.499 -27.165
28.925 18.203
28.529 -37.548
29.639 -12.129
21.197 -32.849
51.053 -18.030
21.417 -39.248
47.905 -25.405
46.723 -15.434
23.061 21.367
48.911 -21.602
32.329 -31.973
2.775 -13.526
18.932 -3.678
5.458 -2.447
38.886 -36.941
60.535 -28.365
50.700 -33.329
39.247 -20.935
68.935 -0.768
44.082 28.880
36.230 38.880
24.717 27.882
31.147 28.156
37.015 34.281
42.924 30.434
44.365 -3.415
48.326 -16.455
35.886 31.354
64.381 13.501
57.677 22.865
57.896 18.199
59.672 -9.832
55.591 -17.400
61.557 2.416
41.263 -8.662
8.985 -18.628
45.717 -31.194
46.182 -38.391
73.660 -19.065
62.397 17.409
52.169 -11.774
49.079 14.783
23.395 17.483
54.335 11.725
46.672 2.140
40.712 -8.330
44.274 -26.116
58.844 -32.133
29.519 -32.304
47.324 6.513
40.951 -33.788
58.914 -19.092
66.633 -22.451
41.159 -28.322
40.152 -13.666
23.317 -23.894
52.494 -21.510
26.782 14.562
34.385 -5.592
39.258 -13.401
44.898 -29.715
43.929 -23.699
56.107 -5.954
62.368 -8.523
21.018 -3.304
46.008 -12.823
55.205 -22.248
42.307 -11.973
40.301 -22.926
12.448 -23.494
41.054 -12.955
67.852 -21.179
36.555 -40.972
35.619 -31.488
26.605 -19.216
44.346 -5.665
62.708 19.057
56.990 2.136
61.046 8.691
66.309 12.312
64.003 -21.429
26.754 -4.715
16.120 -3.060
22.389 20.540
40.923 38.822
19.810 23.108
48.815 14.123
37.353 6.377
[truncated: 433,151 more chars]
