# Supplementary material for: Myosin V executes steps of variable length via structurally constrained diffusion
Source: eLife. 2020 Jan 15;9:e51569. doi: 10.7554/eLife.51569 (PMC7054003; doi:10.7554/eLife.51569)
Supplement: Source data 1. [file elife-51569-data1.zip › myosin_elife_source_data/Figure 3/BD_diffusion_contours/cont_xz_5kbT_2pN.txt]

-55.	-15.	0.
-54.5	-15.	0.
-54.	-15.	0.
-53.5	-15.	0.
-53.	-15.	0.
-52.5	-15.	0.
-52.	-15.	0.
-51.5	-15.	0.
-51.	-15.	0.
-50.5	-15.	0.
-50.	-15.	0.
-49.5	-15.	0.
-49.	-15.	1.1440533346232795e-24
-48.5	-15.	1.8213308335725748e-23
-48.	-15.	3.52825633368282e-23
-47.5	-15.	5.2351818337930696e-23
-47.	-15.	6.9421073339033e-23
-46.5	-15.	6.737545349588799e-23
-46.	-15.	5.03061984947854e-23
-45.5	-15.	3.3236943493683e-23
-45.	-15.	1.61676884925805e-23
-44.5	-15.	0.
-44.	-15.	0.
-43.5	-15.	0.
-43.	-15.	0.
-42.5	-15.	0.
-42.	-15.	0.
-41.5	-15.	0.
-41.	-15.	0.
-40.5	-15.	0.
-40.	-15.	0.
-39.5	-15.	0.
-39.	-15.	0.
-38.5	-15.	0.
-38.	-15.	0.
-37.5	-15.	0.
-37.	-15.	0.
-36.5	-15.	0.
-36.	-15.	0.
-35.5	-15.	6.267143138927287e-21
-35.	-15.	2.6305374603919297e-19
-34.5	-15.	5.198403489394595e-19
-34.	-15.	7.76626951839726e-19
-33.5	-15.	1.0334135547399902e-18
-33.	-15.	3.875079877574216e-18
-32.5	-15.	9.128705245451333e-18
-32.	-15.	1.4382330613328432e-17
-31.5	-15.	1.9635955981205555e-17
-31.	-15.	2.5556160422225194e-17
-30.5	-15.	9.616081449152473e-17
-30.	-15.	1.6676546856082442e-16
-29.5	-15.	2.373701226301235e-16
-29.	-15.	3.079747766994234e-16
-28.5	-15.	6.337457617574674e-16
-28.	-15.	1.2115415871278967e-15
-27.5	-15.	1.789337412498331e-15
-27.	-15.	2.3671332378687618e-15
-26.5	-15.	2.944929063239199e-15
-26.	-15.	5.7977986784718785e-15
-25.5	-15.	8.659819079397486e-15
-25.	-15.	1.152183948032308e-14
-24.5	-15.	1.4383859881248713e-14
-24.	-15.	2.0168245675890733e-14
-23.5	-15.	2.9007807171599503e-14
-23.	-15.	3.7847368667308274e-14
-22.5	-15.	4.6686930163017044e-14
-22.	-15.	5.5526491658725815e-14
-21.5	-15.	7.788923442986781e-14
-21.	-15.	1.0050283183932645e-13
-20.5	-15.	1.231164292487853e-13
-20.	-15.	1.4573002665824393e-13
-19.5	-15.	2.1500757244752876e-13
-19.	-15.	3.3592628748846475e-13
-18.5	-15.	4.568450025294015e-13
-18.	-15.	5.777637175703375e-13
-17.5	-15.	6.986824326112735e-13
-17.	-15.	1.5488849750758686e-12
-16.5	-15.	2.4235216952909677e-12
-16.	-15.	3.2981584155060604e-12
-15.5	-15.	4.1727951357211596e-12
-15.	-15.	6.593362294883234e-12
-14.5	-15.	1.0825223107998489e-11
-14.	-15.	1.5057083921113744e-11
-13.5	-15.	1.9288944734229012e-11
-13.	-15.	2.352080554734428e-11
-12.5	-15.	3.5127958855739524e-11
-12.	-15.	4.709579630057024e-11
-11.5	-15.	5.906363374540091e-11
-11.	-15.	7.103147119023147e-11
-10.5	-15.	8.572431638430886e-11
-10.	-15.	1.0379830292364544e-10
-9.5	-15.	1.2187228946298192e-10
-9.	-15.	1.3994627600231808e-10
-8.5	-15.	1.5802026254165487e-10
-8.	-15.	1.6955362279453033e-10
-7.5	-15.	1.8066334465714045e-10
-7.	-15.	1.9177306651975077e-10
-6.5	-15.	2.028827883823611e-10
-6.	-15.	2.108844904777381e-10
-5.5	-15.	2.1480083210739078e-10
-5.	-15.	2.1871717373704324e-10
-4.5	-15.	2.226335153666957e-10
-4.	-15.	2.2654985699634818e-10
-3.5	-15.	2.7084299750742646e-10
-3.	-15.	3.1841164886330375e-10
-2.5	-15.	3.6598030021918064e-10
-2.	-15.	4.135489515750575e-10
-1.5	-15.	5.160041045255539e-10
-1.	-15.	6.949239801983478e-10
-0.5	-15.	8.738438558711426e-10
0.	-15.	1.0527637315439374e-9
0.5	-15.	1.2316836072167314e-9
1.	-15.	1.5653499232570698e-9
1.5	-15.	1.914179383045101e-9
2.	-15.	2.2630088428331323e-9
2.5	-15.	2.611838302621165e-9
3.	-15.	3.1170182901647745e-9
3.5	-15.	3.853185215320441e-9
4.	-15.	4.589352140476115e-9
4.5	-15.	5.325519065631782e-9
5.	-15.	6.061685990787455e-9
5.5	-15.	8.650628181307296e-9
6.	-15.	1.1453352616447679e-8
6.5	-15.	1.4256077051588065e-8
7.	-15.	1.705880148672845e-8
7.5	-15.	2.2209287400842308e-8
8.	-15.	3.10404381011882e-8
8.5	-15.	3.98715888015341e-8
9.	-15.	4.8702739501879994e-8
9.5	-15.	5.7533890202225876e-8
10.	-15.	7.336080809696201e-8
10.5	-15.	9.012056220620349e-8
11.	-15.	1.0688031631544494e-7
11.5	-15.	1.2364007042468644e-7
12.	-15.	1.408360263434778e-7
12.5	-15.	1.5875823378300157e-7
13.	-15.	1.7668044122252533e-7
13.5	-15.	1.9460264866204908e-7
14.	-15.	2.1252485610157284e-7
14.5	-15.	2.214648326487756e-7
15.	-15.	2.290405094420094e-7
15.5	-15.	2.3661618623524322e-7
16.	-15.	2.441918630284771e-7
16.5	-15.	2.46177918052814e-7
17.	-15.	2.3827143781101912e-7
17.5	-15.	2.3036495756922408e-7
18.	-15.	2.224584773274292e-7
18.5	-15.	2.145519970856342e-7
19.	-15.	1.981716280428809e-7
19.5	-15.	1.8034178680986488e-7
20.	-15.	1.625119455768487e-7
20.5	-15.	1.4468210434383265e-7
21.	-15.	1.2733154474851934e-7
21.5	-15.	1.1088359437593195e-7
22.	-15.	9.44356440033445e-8
22.5	-15.	7.798769363075711e-8
23.	-15.	6.153974325816966e-8
23.5	-15.	5.154807762994017e-8
24.	-15.	4.278867671636005e-8
24.5	-15.	3.402927580277992e-8
25.	-15.	2.5269874889199803e-8
25.5	-15.	1.8436169694538196e-8
26.	-15.	1.5466171381612833e-8
26.5	-15.	1.2496173068687464e-8
27.	-15.	9.526174755762101e-9
27.5	-15.	6.5561764428367384e-9
28.	-15.	5.381788616994029e-9
28.5	-15.	4.58691364858478e-9
29.	-15.	3.792038680175537e-9
29.5	-15.	2.997163711766288e-9
30.	-15.	2.3796239687219698e-9
30.5	-15.	2.141674539720011e-9
31.	-15.	1.9037251107180506e-9
31.5	-15.	1.6657756817160885e-9
32.	-15.	1.4278262527141281e-9
32.5	-15.	1.301318163925244e-9
33.	-15.	1.2007276119580798e-9
33.5	-15.	1.1001370599909172e-9
34.	-15.	9.995465080237546e-10
34.5	-15.	9.051961614879747e-10
35.	-15.	8.251182868886558e-10
35.5	-15.	7.450404122893345e-10
36.	-15.	6.649625376900149e-10
36.5	-15.	5.848846630906952e-10
37.	-15.	5.136727204605875e-10
37.5	-15.	4.447174536355892e-10
38.	-15.	3.757621868105905e-10
38.5	-15.	3.068069199855918e-10
39.	-15.	2.4666521413043033e-10
39.5	-15.	2.0810089972642864e-10
40.	-15.	1.6953658532242694e-10
40.5	-15.	1.3097227091842545e-10
41.	-15.	9.240795651442355e-11
41.5	-15.	7.390623478550678e-11
42.	-15.	6.09678170450917e-11
42.5	-15.	4.8029399304676685e-11
43.	-15.	3.509098156426156e-11
43.5	-15.	2.4895618091457538e-11
44.	-15.	2.1903009094912276e-11
44.5	-15.	1.891040009836704e-11
45.	-15.	1.5917791101821804e-11
45.5	-15.	1.2925182105276567e-11
46.	-15.	1.1355682505768291e-11
46.5	-15.	1.021440037856721e-11
47.	-15.	9.07311825136613e-12
47.5	-15.	7.931836124165063e-12
48.	-15.	6.860552171075153e-12
48.5	-15.	5.986853336346749e-12
49.	-15.	5.113154501618338e-12
49.5	-15.	4.23945566688992e-12
50.	-15.	3.3657568321615094e-12
50.5	-15.	2.778466228694258e-12
51.	-15.	2.2843719963073925e-12
51.5	-15.	1.7902777639205238e-12
52.	-15.	1.2961835315336616e-12
52.5	-15.	8.830273038158946e-13
53.	-15.	7.161034899461138e-13
53.5	-15.	5.491796760763329e-13
54.	-15.	3.822558622065517e-13
54.5	-15.	2.1533204833677044e-13
55.	-15.	1.4702059358357782e-13
55.5	-15.	1.13305443308452e-13
56.	-15.	7.959029303332639e-14
56.5	-15.	4.587514275820083e-14
57.	-15.	1.9060898018319167e-14
57.5	-15.	1.4940270645535657e-14
58.	-15.	1.0819643272752198e-14
58.5	-15.	6.699015899968726e-15
59.	-15.	2.5783885271852606e-15
59.5	-15.	1.22665726206113e-15
60.	-15.	9.195223585512759e-16
-55.	-14.5	0.
-54.5	-14.5	0.
-54.	-14.5	0.
-53.5	-14.5	0.
-53.	-14.5	0.
-52.5	-14.5	0.
-52.	-14.5	0.
-51.5	-14.5	0.
-51.	-14.5	0.
-50.5	-14.5	0.
-50.	-14.5	0.
-49.5	-14.5	0.
-49.	-14.5	5.79028850871635e-24
-48.5	-14.5	9.218128803128478e-23
-48.	-14.5	1.7857228755385323e-22
-47.5	-14.5	2.6496328707642165e-22
-47.	-14.5	3.5135428659899e-22
-46.5	-14.5	3.410009851291191e-22
-46.	-14.5	2.546099856065506e-22
-45.5	-14.5	1.682189860839822e-22
-45.	-14.5	8.182798656141378e-23
-44.5	-14.5	0.
-44.	-14.5	0.
-43.5	-14.5	0.
-43.	-14.5	0.
-42.5	-14.5	0.
-42.	-14.5	0.
-41.5	-14.5	0.
-41.	-14.5	0.
-40.5	-14.5	0.
-40.	-14.5	0.
-39.5	-14.5	0.
-39.	-14.5	0.
-38.5	-14.5	0.
-38.	-14.5	0.
-37.5	-14.5	0.
-37.	-14.5	0.
-36.5	-14.5	0.
-36.	-14.5	0.
-35.5	-14.5	3.0843095882093904e-20
-35.	-14.5	1.294591767153982e-18
-34.5	-14.5	2.5583404384258695e-18
-34.	-14.5	3.822089109697758e-18
-33.5	-14.5	5.085837780969646e-18
-33.	-14.5	1.9469336099530984e-17
-32.5	-14.5	4.609491229368745e-17
-32.	-14.5	7.272048848784388e-17
-31.5	-14.5	9.934606468200035e-17
-31.	-14.5	1.2934496421124497e-16
-30.5	-14.5	4.866892187629922e-16
-30.	-14.5	8.440334733147395e-16
-29.5	-14.5	1.2013777278664865e-15
-29.	-14.5	1.5587219824182344e-15
-28.5	-14.5	3.2075078942783582e-15
-28.	-14.5	6.131835826885196e-15
-27.5	-14.5	9.056163759492038e-15
-27.	-14.5	1.1980491692098876e-14
-26.5	-14.5	1.4904819624705718e-14
-26.	-14.5	2.934379279773648e-14
-25.5	-14.5	4.382908009534399e-14
-25.	-14.5	5.831436739295149e-14
-24.5	-14.5	7.279965469055902e-14
-24.	-14.5	1.0178665800002428e-13
-23.5	-14.5	1.4593442473710938e-13
-23.	-14.5	1.9008219147419454e-13
-22.5	-14.5	2.3422995821127964e-13
-22.	-14.5	2.7837772494836475e-13
-21.5	-14.5	3.7925971297848034e-13
-21.	-14.5	4.811941192430911e-13
-20.5	-14.5	5.831285255077018e-13
-20.	-14.5	6.850629317723124e-13
-19.5	-14.5	9.496695178979e-13
-19.	-14.5	1.394299052453793e-12
-18.5	-14.5	1.838928587009686e-12
-18.	-14.5	2.2835581215655794e-12
-17.5	-14.5	2.7281876561214723e-12
-17.	-14.5	5.70801307831228e-12
-16.5	-14.5	8.772778580923695e-12
-16.	-14.5	1.1837544083535108e-11
-15.5	-14.5	1.4902309586146525e-11
-15.	-14.5	2.336049836341081e-11
-14.5	-14.5	3.813790636577582e-11
-14.	-14.5	5.291531436814082e-11
-13.5	-14.5	6.769272237050585e-11
-13.	-14.5	8.247013037287085e-11
-12.5	-14.5	1.2300033908779717e-10
-12.	-14.5	1.6478997265831341e-10
-11.5	-14.5	2.0657960622882966e-10
-11.	-14.5	2.4836923979934585e-10
-10.5	-14.5	2.9964309340590167e-10
-10.	-14.5	3.6268479923242025e-10
-9.5	-14.5	4.2572650505893867e-10
-9.	-14.5	4.88768210885457e-10
-8.5	-14.5	5.518099167119757e-10
-8.	-14.5	5.909954672599309e-10
-7.5	-14.5	6.286358472420267e-10
-7.	-14.5	6.662762272241225e-10
-6.5	-14.5	7.039166072062186e-10
-6.	-14.5	7.270843937851647e-10
-5.5	-14.5	7.312285687548537e-10
-5.	-14.5	7.353727437245425e-10
-4.5	-14.5	7.395169186942314e-10
-4.	-14.5	7.436610936639202e-10
-3.5	-14.5	8.540938398762935e-10
-3.	-14.5	9.731490964765254e-10
-2.5	-14.5	1.0922043530767566e-9
-2.	-14.5	1.211259609676988e-9
-1.5	-14.5	1.4823674284333845e-9
-1.	-14.5	1.965306146713277e-9
-0.5	-14.5	2.44824486499317e-9
0.	-14.5	2.9311835832730627e-9
0.5	-14.5	3.4141223015529556e-9
1.	-14.5	4.264067873917805e-9
1.5	-14.5	5.149975357081127e-9
2.	-14.5	6.035882840244449e-9
2.5	-14.5	6.921790323407772e-9
3.	-14.5	7.996546939480692e-9
3.5	-14.5	9.350302824105328e-9
4.	-14.5	1.0704058708729968e-8
4.5	-14.5	1.2057814593354606e-8
5.	-14.5	1.3411570477979244e-8
5.5	-14.5	1.7363972217605616e-8
6.	-14.5	2.1616218387499117e-8
6.5	-14.5	2.5868464557392614e-8
7.	-14.5	3.0120710727286115e-8
7.5	-14.5	3.806445968888269e-8
8.	-14.5	5.179550197451813e-8
8.5	-14.5	6.552654426015357e-8
9.	-14.5	7.925758654578902e-8
9.5	-14.5	9.298862883142446e-8
10.	-14.5	1.1842723619792782e-7
10.5	-14.5	1.45426964794976e-7
11.	-14.5	1.7242669339202417e-7
11.5	-14.5	1.9942642198907235e-7
12.	-14.5	2.2743945662555206e-7
12.5	-14.5	2.571395889218602e-7
13.	-14.5	2.868397212181683e-7
13.5	-14.5	3.1653985351447643e-7
14.	-14.5	3.462399858107846e-7
14.5	-14.5	3.611425052277303e-7
15.	-14.5	3.7379743383425723e-7
15.5	-14.5	3.864523624407841e-7
16.	-14.5	3.9910729104731097e-7
16.5	-14.5	4.023019131363341e-7
17.	-14.5	3.8875364639993076e-7
17.5	-14.5	3.752053796635274e-7
18.	-14.5	3.6165711292712407e-7
18.5	-14.5	3.481088461907207e-7
19.	-14.5	3.2099405068946734e-7
19.5	-14.5	2.9155867881236793e-7
20.	-14.5	2.621233069352685e-7
20.5	-14.5	2.3268793505816906e-7
21.	-14.5	2.0439865509418704e-7
21.5	-14.5	1.7826775769589134e-7
22.	-14.5	1.5213686029759558e-7
22.5	-14.5	1.2600596289929987e-7
23.	-14.5	9.987506550100413e-8
23.5	-14.5	8.434115962687768e-8
24.	-14.5	7.08298254412264e-8
24.5	-14.5	5.731849125557511e-8
25.	-14.5	4.380715706992382e-8
25.5	-14.5	3.323575011105377e-8
26.	-14.5	2.856299938656416e-8
26.5	-14.5	2.3890248662074555e-8
27.	-14.5	1.9217497937584947e-8
27.5	-14.5	1.4544747213095345e-8
28.	-14.5	1.251330729646208e-8
28.5	-14.5	1.1040123983513554e-8
29.	-14.5	9.566940670565028e-9
29.5	-14.5	8.0937573576165e-9
30.	-14.5	6.90962881006865e-9
30.5	-14.5	6.344228938383669e-9
31.	-14.5	5.778829066698685e-9
31.5	-14.5	5.213429195013701e-9
32.	-14.5	4.6480293233287175e-9
32.5	-14.5	4.301699436459705e-9
33.	-14.5	4.006317917468768e-9
33.5	-14.5	3.710936398477832e-9
34.	-14.5	3.4155548794868962e-9
34.5	-14.5	3.1277110801651325e-9
35.	-14.5	2.857107401160905e-9
35.5	-14.5	2.5865037221566747e-9
36.	-14.5	2.3159000431524457e-9
36.5	-14.5	2.0452963641482168e-9
37.	-14.5	1.7989647774144823e-9
37.5	-14.5	1.5588112488427535e-9
38.	-14.5	1.3186577202710247e-9
38.5	-14.5	1.078504191699296e-9
39.	-14.5	8.689549162202852e-10
39.5	-14.5	7.343310824908596e-10
40.	-14.5	5.99707248761434e-10
40.5	-14.5	4.650834150320085e-10
41.	-14.5	3.304595813025828e-10
41.5	-14.5	2.6587842054155076e-10
42.	-14.5	2.2071990809926282e-10
42.5	-14.5	1.7556139565697489e-10
43.	-14.5	1.3040288321468692e-10
43.5	-14.5	9.475205127890611e-11
44.	-14.5	8.406663440460925e-11
44.5	-14.5	7.338121753031239e-11
45.	-14.5	6.269580065601551e-11
45.5	-14.5	5.2010383781718654e-11
46.	-14.5	4.607507706252359e-11
46.5	-14.5	4.1569091355496356e-11
47.	-14.5	3.706310564846911e-11
47.5	-14.5	3.255711994144189e-11
48.	-14.5	2.8289491131732613e-11
48.5	-14.5	2.4694676668495427e-11
49.	-14.5	2.1099862205258227e-11
49.5	-14.5	1.750504774202103e-11
50.	-14.5	1.3910233278783838e-11
50.5	-14.5	1.1486811512566992e-11
51.	-14.5	9.444557382460492e-12
51.5	-14.5	7.402303252353991e-12
52.	-14.5	5.360049122247493e-12
52.5	-14.5	3.652230462474599e-12
53.	-14.5	2.961843026430269e-12
53.5	-14.5	2.2714555903859394e-12
54.	-14.5	1.5810681543416093e-12
54.5	-14.5	8.906807182972788e-13
55.	-14.5	6.081373643662147e-13
55.5	-14.5	4.686784896096749e-13
56.	-14.5	3.2921961485313514e-13
56.5	-14.5	1.8976074009659538e-13
57.	-14.5	7.884652189543622e-14
57.5	-14.5	6.180136340458872e-14
58.	-14.5	4.475620491374125e-14
58.5	-14.5	2.7711046422893776e-14
59.	-14.5	1.0665887932046306e-14
59.5	-14.5	5.074346480060189e-15
60.	-14.5	3.803807413473006e-15
-55.	-14.	0.
-54.5	-14.	0.
-54.	-14.	0.
-53.5	-14.	0.
-53.	-14.	0.
-52.5	-14.	0.
-52.	-14.	0.
-51.5	-14.	0.
-51.	-14.	0.
-50.5	-14.	0.
-50.	-14.	0.
-49.5	-14.	0.
-49.	-14.	1.0436523682809417e-23
-48.5	-14.	1.661492677268438e-22
-48.	-14.	3.218620117708782e-22
-47.5	-14.	4.775747558149125e-22
-47.	-14.	6.3328749985894695e-22
-46.5	-14.	6.146265167623502e-22
-46.	-14.	4.589137727183158e-22
-45.5	-14.	3.0320102867428145e-22
-45.	-14.	1.4748828463024705e-22
-44.5	-14.	0.
-44.	-14.	0.
-43.5	-14.	0.
-43.	-14.	0.
-42.5	-14.	0.
-42.	-14.	0.
-41.5	-14.	0.
-41.	-14.	0.
-40.5	-14.	0.
-40.	-14.	0.
-39.5	-14.	0.
-39.	-14.	0.
-38.5	-14.	0.
-38.	-14.	0.
-37.5	-14.	0.
-37.	-14.	0.
-36.5	-14.	0.
-36.	-14.	0.
-35.5	-14.	5.541904862526053e-20
-35.	-14.	2.3261297882687707e-18
-34.5	-14.	4.59684052791228e-18
-34.	-14.	6.867551267555791e-18
-33.5	-14.	9.1382620071993e-18
-33.	-14.	3.506359232148775e-17
-32.5	-14.	8.306111934192356e-17
-32.	-14.	1.3105864636235933e-16
-31.5	-14.	1.7905617338279515e-16
-31.	-14.	2.3313376800026474e-16
-30.5	-14.	8.772176230344597e-16
-30.	-14.	1.5213014780686547e-15
-29.5	-14.	2.1653853331028498e-15
-29.	-14.	2.8094691881370446e-15
-28.5	-14.	5.781270026799249e-15
-28.	-14.	1.1052130066642495e-14
-27.5	-14.	1.6322990106485744e-14
-27.	-14.	2.159385014632899e-14
-26.5	-14.	2.6864710186172243e-14
-26.	-14.	5.2889786917001076e-14
-25.5	-14.	7.899834111129048e-14
-25.	-14.	1.051068953055799e-13
-24.5	-14.	1.3121544949986932e-13
-24.	-14.	1.8340507032415778e-13
-23.5	-14.	2.6286104230261927e-13
-23.	-14.	3.423170142810807e-13
-22.5	-14.	4.217729862595422e-13
-22.	-14.	5.012289582380037e-13
-21.5	-14.	6.806301915270931e-13
-21.	-14.	8.618854066468557e-13
-20.5	-14.	1.0431406217666183e-12
-20.	-14.	1.224395836886381e-12
-19.5	-14.	1.6843314633482713e-12
-19.	-14.	2.4526718174191213e-12
-18.5	-14.	3.221012171489971e-12
-18.	-14.	3.989352525560821e-12
-17.5	-14.	4.75769287963167e-12
-17.	-14.	9.867141181548691e-12
-16.5	-14.	1.5122035466556423e-11
-16.	-14.	2.0376929751564152e-11
-15.5	-14.	2.5631824036571884e-11
-15.	-14.	4.012763443193838e-11
-14.5	-14.	6.545058962355315e-11
-14.	-14.	9.07735448151679e-11
-13.5	-14.	1.1609650000678269e-10
-13.	-14.	1.4141945519839742e-10
-12.5	-14.	2.1087271931985476e-10
-12.	-14.	2.824841490160566e-10
-11.5	-14.	3.5409557871225836e-10
-11.	-14.	4.2570700840846013e-10
-10.5	-14.	5.135618704274945e-10
-10.	-14.	6.21571295541195e-10
-9.5	-14.	7.295807206548954e-10
-9.	-14.	8.375901457685959e-10
-8.5	-14.	9.455995708822966e-10
-8.	-14.	1.0124373117253315e-9
-7.5	-14.	1.076608349826913e-9
-7.	-14.	1.1407793879284943e-9
-6.5	-14.	1.204950426030076e-9
-6.	-14.	1.2432842970925913e-9
-5.5	-14.	1.2476563054023164e-9
-5.	-14.	1.2520283137120418e-9
-4.5	-14.	1.256400322021767e-9
-4.	-14.	1.2607723303314922e-9
-3.5	-14.	1.4373446822451604e-9
-3.	-14.	1.6278865440897465e-9
-2.5	-14.	1.8184284059343327e-9
-2.	-14.	2.0089702677789184e-9
-1.5	-14.	2.448730752341215e-9
-1.	-14.	3.235688313228206e-9
-0.5	-14.	4.022645874115198e-9
0.	-14.	4.809603435002188e-9
0.5	-14.	5.59656099588918e-9
1.	-14.	6.96278582457854e-9
1.5	-14.	8.385771331117153e-9
2.	-14.	9.808756837655767e-9
2.5	-14.	1.1231742344194379e-8
3.	-14.	1.287607558879661e-8
3.5	-14.	1.4847420432890215e-8
4.	-14.	1.681876527698382e-8
4.5	-14.	1.879011012107743e-8
5.	-14.	2.0761454965171033e-8
5.5	-14.	2.607731625390394e-8
6.	-14.	3.177908415855055e-8
6.5	-14.	3.7480852063197164e-8
7.	-14.	4.318261996784377e-8
7.5	-14.	5.3919631976923075e-8
8.	-14.	7.255056584784807e-8
8.5	-14.	9.118149971877305e-8
9.	-14.	1.0981243358969804e-7
9.5	-14.	1.2844336746062304e-7
10.	-14.	1.6349366429889362e-7
10.5	-14.	2.007333673837485e-7
11.	-14.	2.3797307046860337e-7
11.5	-14.	2.752127735534583e-7
12.	-14.	3.140428869076263e-7
12.5	-14.	3.555209440607188e-7
13.	-14.	3.9699900121381134e-7
13.5	-14.	4.3847705836690377e-7
14.	-14.	4.799551155199963e-7
14.5	-14.	5.00820177806685e-7
15.	-14.	5.18554358226505e-7
15.5	-14.	5.36288538646325e-7
16.	-14.	5.540227190661449e-7
16.5	-14.	5.584259082198542e-7
17.	-14.	5.392358549888425e-7
17.5	-14.	5.200458017578308e-7
18.	-14.	5.00855748526819e-7
18.5	-14.	4.816656952958073e-7
19.	-14.	4.4381647333605384e-7
19.5	-14.	4.0277557081487103e-7
20.	-14.	3.617346682936883e-7
20.5	-14.	3.206937657725055e-7
21.	-14.	2.8146576543985477e-7
21.5	-14.	2.456519210158507e-7
22.	-14.	2.0983807659184668e-7
22.5	-14.	1.7402423216784264e-7
23.	-14.	1.382103877438386e-7
23.5	-14.	1.171342416238152e-7
24.	-14.	9.887097416609276e-8
24.5	-14.	8.06077067083703e-8
25.	-14.	6.234443925064783e-8
25.5	-14.	4.8035330527569335e-8
26.	-14.	4.165982739151549e-8
26.5	-14.	3.528432425546165e-8
27.	-14.	2.8908821119407793e-8
27.5	-14.	2.253331798335395e-8
28.	-14.	1.9644825975930135e-8
28.5	-14.	1.7493334318442325e-8
29.	-14.	1.5341842660954518e-8
29.5	-14.	1.3190351003466711e-8
30.	-14.	1.1439633651415331e-8
30.5	-14.	1.0546783337047326e-8
31.	-14.	9.65393302267932e-9
31.5	-14.	8.761082708311314e-9
32.	-14.	7.868232393943307e-9
32.5	-14.	7.3020807089941655e-9
33.	-14.	6.811908222979456e-9
33.5	-14.	6.3217357369647465e-9
34.	-14.	5.831563250950038e-9
34.5	-14.	5.350225998842291e-9
35.	-14.	4.889096515433153e-9
35.5	-14.	4.427967032024016e-9
36.	-14.	3.9668375486148765e-9
36.5	-14.	3.5057080652057387e-9
37.	-14.	3.0842568343683764e-9
37.5	-14.	2.6729050440499175e-9
38.	-14.	2.2615532537314586e-9
38.5	-14.	1.8502014634130001e-9
39.	-14.	1.4912446183101401e-9
39.5	-14.	1.2605612652552905e-9
40.	-14.	1.029877912200441e-9
40.5	-14.	7.991945591455916e-10
41.	-14.	5.68511206090742e-10
41.5	-14.	4.5785060629759474e-10
42.	-14.	3.804719991534339e-10
42.5	-14.	3.030933920092731e-10
43.	-14.	2.2571478486511228e-10
43.5	-14.	1.646084844663547e-10
44.	-14.	1.462302597143062e-10
44.5	-14.	1.278520349622577e-10
45.	-14.	1.0947381021020921e-10
45.5	-14.	9.109558545816074e-11
46.	-14.	8.079447161927889e-11
46.5	-14.	7.292378233242549e-11
47.	-14.	6.505309304557209e-11
47.5	-14.	5.718240375871871e-11
48.	-14.	4.971843009239006e-11
48.5	-14.	4.34025000006441e-11
49.	-14.	3.708656990889812e-11
49.5	-14.	3.077063981715214e-11
50.	-14.	2.4454709725406166e-11
50.5	-14.	2.0195156796439725e-11
51.	-14.	1.6604742768613592e-11
51.5	-14.	1.3014328740787459e-11
52.	-14.	9.423914712961325e-12
52.5	-14.	6.421433621133304e-12
53.	-14.	5.2075825629144245e-12
53.5	-14.	3.993731504695545e-12
54.	-14.	2.7798804464766665e-12
54.5	-14.	1.566029388257787e-12
55.	-14.	1.0692541351488519e-12
55.5	-14.	8.240515359108978e-13
56.	-14.	5.788489366729439e-13
56.5	-14.	3.3364633743499e-13
57.	-14.	1.3863214577255324e-13
57.5	-14.	1.0866245616364177e-13
58.	-14.	7.869276655473029e-14
58.5	-14.	4.872307694581882e-14
59.	-14.	1.875338733690735e-14
59.5	-14.	8.922035698059248e-15
60.	-14.	6.6880924683947364e-15
-55.	-13.5	0.
-54.5	-13.5	0.
-54.	-13.5	0.
-53.5	-13.5	0.
-53.	-13.5	0.
-52.5	-13.5	0.
-52.	-13.5	0.
-51.5	-13.5	0.
-51.	-13.5	0.
-50.5	-13.5	0.
-50.	-13.5	0.
-49.5	-13.5	0.
-49.	-13.5	1.5082758856902486e-23
-48.5	-13.5	2.401172474224028e-22
-48.	-13.5	4.651517359879032e-22
-47.5	-13.5	6.901862245534036e-22
-47.	-13.5	9.152207131189038e-22
-46.5	-13.5	8.882520483955812e-22
-46.	-13.5	6.63217559830081e-22
-45.5	-13.5	4.3818307126458065e-22
-45.	-13.5	2.1314858269908033e-22
-44.5	-13.5	0.
-44.	-13.5	0.
-43.5	-13.5	0.
-43.	-13.5	0.
-42.5	-13.5	0.
-42.	-13.5	0.
-41.5	-13.5	0.
-41.	-13.5	0.
-40.5	-13.5	0.
-40.	-13.5	0.
-39.5	-13.5	0.
-39.	-13.5	0.
-38.5	-13.5	0.
-38.	-13.5	0.
-37.5	-13.5	0.
-37.	-13.5	0.
-36.5	-13.5	0.
-36.	-13.5	0.
-35.5	-13.5	7.999500136842716e-20
-35.	-13.5	3.3576678093835598e-18
-34.5	-13.5	6.6353406173986904e-18
-34.	-13.5	9.913013425413824e-18
-33.5	-13.5	1.3190686233428956e-17
-33.	-13.5	5.065784854344452e-17
-32.5	-13.5	1.2002732639015967e-16
-32.	-13.5	1.8939680423687478e-16
-31.5	-13.5	2.5876628208358995e-16
-31.	-13.5	3.369225717892845e-16
-30.5	-13.5	1.2677460273059273e-15
-30.	-13.5	2.19856948282257e-15
-29.5	-13.5	3.1293929383392127e-15
-29.	-13.5	4.060216393855855e-15
-28.5	-13.5	8.355032159320139e-15
-28.	-13.5	1.5972424306399794e-14
-27.5	-13.5	2.3589816453479448e-14
-27.	-13.5	3.1207208600559105e-14
-26.5	-13.5	3.882460074763876e-14
-26.	-13.5	7.643578103626567e-14
-25.5	-13.5	1.1416760212723698e-13
-25.	-13.5	1.518994232182083e-13
-24.5	-13.5	1.8963124430917963e-13
-24.	-13.5	2.6502348264829133e-13
-23.5	-13.5	3.7978765986812915e-13
-23.	-13.5	4.945518370879669e-13
-22.5	-13.5	6.093160143078047e-13
-22.	-13.5	7.240801915276426e-13
-21.5	-13.5	9.820006700757056e-13
-21.	-13.5	1.2425766940506202e-12
-20.5	-13.5	1.5031527180255348e-12
-20.	-13.5	1.7637287420004495e-12
-19.5	-13.5	2.4189934087986425e-12
-19.	-13.5	3.5110445823844495e-12
-18.5	-13.5	4.603095755970256e-12
-18.	-13.5	5.6951469295560634e-12
-17.5	-13.5	6.787198103141869e-12
-17.	-13.5	1.4026269284785104e-11
-16.5	-13.5	2.147129235218915e-11
-16.	-13.5	2.89163154195932e-11
-15.5	-13.5	3.636133848699725e-11
-15.	-13.5	5.6894770500465956e-11
-14.5	-13.5	9.276327288133047e-11
-14.	-13.5	1.28631775262195e-10
-13.5	-13.5	1.6450027764305951e-10
-13.	-13.5	2.0036878002392402e-10
-12.5	-13.5	2.987450995519124e-10
-12.	-13.5	4.0017832537379976e-10
-11.5	-13.5	5.016115511956872e-10
-11.	-13.5	6.030447770175745e-10
-10.5	-13.5	7.274806474490873e-10
-10.	-13.5	8.804577918499699e-10
-9.5	-13.5	1.0334349362508524e-9
-9.	-13.5	1.1864120806517348e-9
-8.5	-13.5	1.3393892250526174e-9
-8.	-13.5	1.4338791561907322e-9
-7.5	-13.5	1.5245808524117993e-9
-7.	-13.5	1.6152825486328663e-9
-6.5	-13.5	1.7059842448539335e-9
-6.	-13.5	1.7594842004000178e-9
-5.5	-13.5	1.7640840420497796e-9
-5.	-13.5	1.7686838836995411e-9
-4.5	-13.5	1.7732837253493027e-9
-4.	-13.5	1.7778835669990643e-9
-3.5	-13.5	2.0205955246140272e-9
-3.	-13.5	2.282623991702968e-9
-2.5	-13.5	2.5446524587919086e-9
-2.	-13.5	2.806680925880849e-9
-1.5	-13.5	3.4150940762490457e-9
-1.	-13.5	4.506070479743135e-9
-0.5	-13.5	5.597046883237225e-9
0.	-13.5	6.688023286731314e-9
0.5	-13.5	7.778999690225403e-9
1.	-13.5	9.661503775239275e-9
1.5	-13.5	1.1621567305153179e-8
2.	-13.5	1.3581630835067082e-8
2.5	-13.5	1.5541694364980987e-8
3.	-13.5	1.7755604238112525e-8
3.5	-13.5	2.0344538041675102e-8
4.	-13.5	2.2933471845237676e-8
4.5	-13.5	2.552240564880025e-8
5.	-13.5	2.8111339452362824e-8
5.5	-13.5	3.4790660290202264e-8
6.	-13.5	4.194194992960198e-8
6.5	-13.5	4.909323956900171e-8
7.	-13.5	5.6244529208401436e-8
7.5	-13.5	6.977480426496345e-8
8.	-13.5	9.330562972117799e-8
8.5	-13.5	1.1683645517739252e-7
9.	-13.5	1.4036728063360707e-7
9.5	-13.5	1.6389810608982161e-7
10.	-13.5	2.085600923998594e-7
10.5	-13.5	2.56039769972521e-7
11.	-13.5	3.035194475451826e-7
11.5	-13.5	3.509991251178442e-7
12.	-13.5	4.0064631718970056e-7
12.5	-13.5	4.5390229919957746e-7
13.	-13.5	5.071582812094543e-7
13.5	-13.5	5.604142632193312e-7
14.	-13.5	6.136702452292081e-7
14.5	-13.5	6.404978503856398e-7
15.	-13.5	6.633112826187528e-7
15.5	-13.5	6.861247148518659e-7
16.	-13.5	7.089381470849788e-7
16.5	-13.5	7.145499033033741e-7
17.	-13.5	6.89718063577754e-7
17.5	-13.5	6.64886223852134e-7
18.	-13.5	6.400543841265139e-7
18.5	-13.5	6.152225444008938e-7
19.	-13.5	5.666388959826403e-7
19.5	-13.5	5.139924628173741e-7
20.	-13.5	4.61346029652108e-7
20.5	-13.5	4.086995964868419e-7
21.	-13.5	3.5853287578552244e-7
21.5	-13.5	3.130360843358101e-7
22.	-13.5	2.6753929288609773e-7
22.5	-13.5	2.220425014363854e-7
23.	-13.5	1.7654570998667308e-7
23.5	-13.5	1.4992732362075272e-7
24.	-13.5	1.269121228909591e-7
24.5	-13.5	1.0389692216116548e-7
25.	-13.5	8.088172143137185e-8
25.5	-13.5	6.283491094408491e-8
26.	-13.5	5.475665539646682e-8
26.5	-13.5	4.6678399848848735e-8
27.	-13.5	3.860014430123064e-8
27.5	-13.5	3.0521888753612556e-8
28.	-13.5	2.6776344655398186e-8
28.5	-13.5	2.39465446533711e-8
29.	-13.5	2.1116744651344008e-8
29.5	-13.5	1.828694464931692e-8
30.	-13.5	1.596963849276201e-8
30.5	-13.5	1.4749337735710984e-8
31.	-13.5	1.3529036978659955e-8
31.5	-13.5	1.2308736221608927e-8
32.	-13.5	1.1088435464557898e-8
32.5	-13.5	1.0302461981528625e-8
33.	-13.5	9.617498528490143e-9
33.5	-13.5	8.932535075451662e-9
34.	-13.5	8.24757162241318e-9
34.5	-13.5	7.57274091751945e-9
35.	-13.5	6.921085629705403e-9
35.5	-13.5	6.269430341891356e-9
36.	-13.5	5.617775054077308e-9
36.5	-13.5	4.966119766263261e-9
37.	-13.5	4.369548891322271e-9
37.5	-13.5	3.786998839257082e-9
38.	-13.5	3.2044487871918933e-9
38.5	-13.5	2.6218987351267043e-9
39.	-13.5	2.113534320399995e-9
39.5	-13.5	1.7867914480197214e-9
40.	-13.5	1.460048575639448e-9
40.5	-13.5	1.1333057032591747e-9
41.	-13.5	8.065628308789013e-10
41.5	-13.5	6.498227920536387e-10
42.	-13.5	5.402240902076049e-10
42.5	-13.5	4.306253883615713e-10
43.	-13.5	3.210266865155376e-10
43.5	-13.5	2.344649176538033e-10
44.	-13.5	2.0839388502400318e-10
44.5	-13.5	1.8232285239420304e-10
45.	-13.5	1.5625181976440293e-10
45.5	-13.5	1.3018078713460282e-10
46.	-13.5	1.1551386617603419e-10
46.5	-13.5	1.0427847330935463e-10
47.	-13.5	9.304308044267508e-11
47.5	-13.5	8.180768757599554e-11
48.	-13.5	7.114736905304751e-11
48.5	-13.5	6.211032333279277e-11
49.	-13.5	5.307327761253801e-11
49.5	-13.5	4.403623189228325e-11
50.	-13.5	3.499918617202849e-11
50.5	-13.5	2.890350208031246e-11
51.	-13.5	2.376492815476669e-11
51.5	-13.5	1.8626354229220924e-11
52.	-13.5	1.3487780303675157e-11
52.5	-13.5	9.190636779792007e-12
53.	-13.5	7.453322099398579e-12
53.5	-13.5	5.716007419005152e-12
54.	-13.5	3.978692738611724e-12
54.5	-13.5	2.241378058218296e-12
55.	-13.5	1.5303709059314888e-12
55.5	-13.5	1.1794245822121206e-12
56.	-13.5	8.284782584927526e-13
56.5	-13.5	4.775319347733846e-13
57.	-13.5	1.9841776964967032e-13
57.5	-13.5	1.5552354892269483e-13
58.	-13.5	1.1262932819571935e-13
58.5	-13.5	6.973510746874386e-14
59.	-13.5	2.6840886741768396e-14
59.5	-13.5	1.2769724916058308e-14
60.	-13.5	9.572377523316466e-15
-55.	-13.	0.
-54.5	-13.	0.
-54.	-13.	0.
-53.5	-13.	0.
-53.	-13.	0.
-52.5	-13.	0.
-52.	-13.	0.
-51.5	-13.	0.
-51.	-13.	0.
-50.5	-13.	0.
-50.	-13.	0.
-49.5	-13.	0.
-49.	-13.	1.2408944563738826e-23
-48.5	-13.	1.9755017237437114e-22
-48.	-13.	3.8269140018500344e-22
-47.5	-13.	5.678326279956358e-22
-47.	-13.	7.529738558062681e-22
-46.5	-13.	7.307860936942578e-22
-46.	-13.	5.456448658836255e-22
-45.5	-13.	3.6050363807299315e-22
-45.	-13.	1.7536241026236089e-22
-44.5	-13.	0.
-44.	-13.	0.
-43.5	-13.	0.
-43.	-13.	0.
-42.5	-13.	0.
-42.	-13.	5.359464077165499e-19
-41.5	-13.	1.5180456476357491e-18
-41.	-13.	2.5001448875549475e-18
-40.5	-13.	3.482244127474146e-18
-40.	-13.	5.23037519454915e-18
-39.5	-13.	2.605164251299138e-17
-39.	-13.	4.687290983143362e-17
-38.5	-13.	6.769417714987585e-17
-38.	-13.	8.851544446831807e-17
-37.5	-13.	2.462405103717467e-16
-37.	-13.	5.246374382747222e-16
-36.5	-13.	8.030343661776979e-16
-36.	-13.	1.0814312940806734e-15
-35.5	-13.	1.4094635354778702e-15
-35.	-13.	3.721591503749708e-15
-34.5	-13.	6.033719472021549e-15
-34.	-13.	8.345847440293384e-15
-33.5	-13.	1.0657975408565225e-14
-33.	-13.	1.799992318252316e-14
-32.5	-13.	3.003521095280806e-14
-32.	-13.	4.2070498723092943e-14
-31.5	-13.	5.4105786493377816e-14
-31.	-13.	6.647215626568001e-14
-30.5	-13.	1.1096653296948443e-13
-30.	-13.	1.5546090967328888e-13
-29.5	-13.	1.9995528637709333e-13
-29.	-13.	2.444496630808976e-13
-28.5	-13.	3.448264530332699e-13
-28.	-13.	5.003976576275272e-13
-27.5	-13.	6.559688622217842e-13
-27.	-13.	8.115400668160415e-13
-26.5	-13.	9.67111271410299e-13
-26.	-13.	1.5297241485682405e-12
-25.5	-13.	2.093974225860222e-12
-25.	-13.	2.658224303152204e-12
-24.5	-13.	3.2224743804441843e-12
-24.	-13.	4.287556488081129e-12
-23.5	-13.	5.876231522432809e-12
-23.	-13.	7.464906556784486e-12
-22.5	-13.	9.053581591136168e-12
-22.	-13.	1.0642256625487844e-11
-21.5	-13.	1.3627243108347342e-11
-21.	-13.	1.6638131129924594e-11
-20.5	-13.	1.9649019151501852e-11
-20.	-13.	2.2659907173079104e-11
-19.5	-13.	2.7263159168967666e-11
-19.	-13.	3.362861818682339e-11
-18.5	-13.	3.999407720467914e-11
-18.	-13.	4.6359536222534874e-11
-17.5	-13.	5.2724995240390584e-11
-17.	-13.	8.291028924609311e-11
-16.5	-13.	1.138936512469914e-10
-16.	-13.	1.4487701324788966e-10
-15.5	-13.	1.7586037524878792e-10
-15.	-13.	2.5911326763575107e-10
-14.5	-13.	4.036078991710042e-10
-14.	-13.	5.481025307062577e-10
-13.5	-13.	6.925971622415108e-10
-13.	-13.	8.37091793776764e-10
-12.5	-13.	1.2333032535478658e-9
-12.	-13.	1.6418247697508437e-9
-11.5	-13.	2.0503462859538207e-9
-11.	-13.	2.458867802156799e-9
-10.5	-13.	2.9599338300419517e-9
-10.	-13.	3.5758274487153915e-9
-9.5	-13.	4.191721067388831e-9
-9.	-13.	4.807614686062272e-9
-8.5	-13.	5.4235083047357115e-9
-8.	-13.	5.790068847173918e-9
-7.5	-13.	6.1404800090436664e-9
-7.	-13.	6.4908911709134115e-9
-6.5	-13.	6.841302332783158e-9
-6.	-13.	6.992191461733896e-9
-5.5	-13.	6.880817321344479e-9
-5.	-13.	6.769443180955065e-9
-4.5	-13.	6.658069040565648e-9
-4.	-13.	6.546694900176232e-9
-3.5	-13.	6.922238997029382e-9
-3.	-13.	7.3372836489241044e-9
-2.5	-13.	7.752328300818827e-9
-2.	-13.	8.167372952713548e-9
-1.5	-13.	9.470179192052774e-9
-1.	-13.	1.2009763904336334e-8
-0.5	-13.	1.45493486166199e-8
0.	-13.	1.7088933328903456e-8
0.5	-13.	1.962851804118702e-8
1.	-13.	2.4093208270973784e-8
1.5	-13.	2.8746533868540542e-8
2.	-13.	3.3399859466107315e-8
2.5	-13.	3.8053185063674087e-8
3.	-13.	4.275586566840147e-8
3.5	-13.	4.753146167753142e-8
4.	-13.	5.230705768666137e-8
4.5	-13.	5.708265369579132e-8
5.	-13.	6.185824970492127e-8
5.5	-13.	6.996813978862302e-8
6.	-13.	7.846275698133377e-8
6.5	-13.	8.695737417404453e-8
7.	-13.	9.545199136675527e-8
7.5	-13.	1.1178628341185959e-7
8.	-13.	1.4041109790702573e-7
8.5	-13.	1.6903591240219184e-7
9.	-13.	1.9766072689735798e-7
9.5	-13.	2.2628554139252412e-7
10.	-13.	2.839025122159171e-7
10.5	-13.	3.453853826051585e-7
11.	-13.	4.068682529943999e-7
11.5	-13.	4.683511233836413e-7
12.	-13.	5.336142493298507e-7
12.5	-13.	6.051712885219464e-7
13.	-13.	6.76728327714042e-7
13.5	-13.	7.482853669061376e-7
14.	-13.	8.198424060982332e-7
14.5	-13.	8.558489344797544e-7
15.	-13.	8.864557404834196e-7
15.5	-13.	9.170625464870849e-7
16.	-13.	9.476693524907501e-7
16.5	-13.	9.546230429119945e-7
17.	-13.	9.197153534890764e-7
17.5	-13.	8.848076640661583e-7
18.	-13.	8.498999746432403e-7
18.5	-13.	8.149922852203222e-7
19.	-13.	7.502403695011499e-7
19.5	-13.	6.803835512900499e-7
20.	-13.	6.1052673307895e-7
20.5	-13.	5.406699148678499e-7
21.	-13.	4.7539739522753916e-7
21.5	-13.	4.187582757515987e-7
22.	-13.	3.621191562756583e-7
22.5	-13.	3.054800367997179e-7
23.	-13.	2.4884091732377743e-7
23.5	-13.	2.170419553609759e-7
24.	-13.	1.8998405591660233e-7
24.5	-13.	1.6292615647222875e-7
25.	-13.	1.3586825702785522e-7
25.5	-13.	1.1450196441643451e-7
26.	-13.	1.0455528512843506e-7
26.5	-13.	9.460860584043561e-8
27.	-13.	8.466192655243614e-8
27.5	-13.	7.471524726443667e-8
28.	-13.	6.92619330852525e-8
28.5	-13.	6.47583180998556e-8
29.	-13.	6.025470311445872e-8
29.5	-13.	5.575108812906181e-8
30.	-13.	5.18618158800962e-8
30.5	-13.	4.928755903075976e-8
31.	-13.	4.671330218142334e-8
31.5	-13.	4.4139045332086904e-8
32.	-13.	4.156478848275048e-8
32.5	-13.	3.9360306889374934e-8
33.	-13.	3.7241822680756263e-8
33.5	-13.	3.5123338472137606e-8
34.	-13.	3.300485426351894e-8
34.5	-13.	3.0754653071593195e-8
35.	-13.	2.8203191453472035e-8
35.5	-13.	2.5651729835350854e-8
36.	-13.	2.3100268217229687e-8
36.5	-13.	2.0548806599108513e-8
37.	-13.	1.8146475899648925e-8
37.5	-13.	1.5782103999907834e-8
38.	-13.	1.3417732100166747e-8
38.5	-13.	1.105336020042566e-8
39.	-13.	8.991782349782363e-9
39.5	-13.	7.671505971815608e-9
40.	-13.	6.3512295938488505e-9
40.5	-13.	5.0309532158820965e-9
41.	-13.	3.710676837915341e-9
41.5	-13.	3.0783991770847315e-9
42.	-13.	2.6369017443689514e-9
42.5	-13.	2.1954043116531706e-9
43.	-13.	1.75390687893739e-9
43.5	-13.	1.4014949568940105e-9
44.	-13.	1.2830051516464755e-9
44.5	-13.	1.1645153463989405e-9
45.	-13.	1.046025541151406e-9
45.5	-13.	9.275357359038714e-10
46.	-13.	8.422481620978824e-10
46.5	-13.	7.669512296666605e-10
47.	-13.	6.916542972354386e-10
47.5	-13.	6.163573648042168e-10
48.	-13.	5.428951297650324e-10
48.5	-13.	4.746117284021021e-10
49.	-13.	4.063283270391715e-10
49.5	-13.	3.3804492567624096e-10
50.	-13.	2.697615243133106e-10
50.5	-13.	2.2317529144639402e-10
51.	-13.	1.8364925149936707e-10
51.5	-13.	1.4412321155234012e-10
52.	-13.	1.0459717160531318e-10
52.5	-13.	7.151362676542479e-11
53.	-13.	5.8029664691631087e-11
53.5	-13.	4.454570261783736e-11
54.	-13.	3.106174054404363e-11
54.5	-13.	1.7577778470249912e-11
55.	-13.	1.203742138945618e-11
55.5	-13.	9.28392976298549e-12
56.	-13.	6.530438136514794e-12
56.5	-13.	3.776946510044101e-12
57.	-13.	1.5857509245319146e-12
57.5	-13.	1.2436650153334426e-12
58.	-13.	9.015791061349714e-13
58.5	-13.	5.594931969364993e-13
59.	-13.	2.174072877380276e-13
59.5	-13.	1.0470918137276109e-13
60.	-13.	7.855013422875835e-14
-55.	-12.5	0.
-54.5	-12.5	0.
-54.	-12.5	0.
-53.5	-12.5	0.
-53.	-12.5	0.
-52.5	-12.5	0.
-52.	-12.5	0.
-51.5	-12.5	0.
-51.	-12.5	0.
-50.5	-12.5	0.
-50.	-12.5	0.
-49.5	-12.5	0.
-49.	-12.5	9.542296935675834e-24
-48.5	-12.5	1.5191319413246055e-22
-48.	-12.5	2.942840913292452e-22
-47.5	-12.5	4.3665498852603e-22
-47.	-12.5	5.790258857228147e-22
-46.5	-12.5	5.619638210707063e-22
-46.	-12.5	4.1959292387392163e-22
-45.5	-12.5	2.772220266771369e-22
-45.	-12.5	1.3485112948035223e-22
-44.5	-12.5	0.
-44.	-12.5	0.
-43.5	-12.5	0.
-43.	-12.5	0.
-42.5	-12.5	0.
-42.	-12.5	1.086011344766759e-18
-41.5	-12.5	3.0760814355120014e-18
-41.	-12.5	5.066151526257243e-18
-40.5	-12.5	7.056221617002485e-18
-40.	-12.5	1.0598535071572262e-17
-39.5	-12.5	5.278956797090774e-17
-39.	-12.5	9.49806008702432e-17
-38.5	-12.5	1.3717163376957866e-16
-38.	-12.5	1.7936266666891411e-16
-37.5	-12.5	4.989677772899752e-16
-37.	-12.5	1.06309549173628e-15
-36.5	-12.5	1.6272232061825852e-15
-36.	-12.5	2.1913509206288904e-15
-35.5	-12.5	2.8559740640184624e-15
-35.	-12.5	7.537748245649828e-15
-34.5	-12.5	1.2219522427281195e-14
-34.	-12.5	1.690129660891256e-14
-33.5	-12.5	2.1583070790543928e-14
-33.	-12.5	3.6421618329495345e-14
-32.5	-12.5	6.073748165173771e-14
-32.	-12.5	8.505334497398006e-14
-31.5	-12.5	1.093692082962224e-13
-31.	-12.5	1.343468677845958e-13
-30.5	-12.5	2.2354484635751388e-13
-30.	-12.5	3.1274282493043196e-13
-29.5	-12.5	4.0194080350335007e-13
-29.	-12.5	4.911387820762681e-13
-28.5	-12.5	6.900937979427331e-13
-28.	-12.5	9.974545728679318e-13
-27.5	-12.5	1.3048153477931306e-12
-27.	-12.5	1.6121761227183294e-12
-26.5	-12.5	1.9195368976435284e-12
-26.	-12.5	3.0206764678460747e-12
-25.5	-12.5	4.125008769500024e-12
-25.	-12.5	5.229341071153975e-12
-24.5	-12.5	6.333673372807924e-12
-24.	-12.5	8.41390569133365e-12
-23.5	-12.5	1.1514388942418353e-11
-23.	-12.5	1.4614872193503055e-11
-22.5	-12.5	1.7715355444587758e-11
-22.	-12.5	2.0815838695672457e-11
-21.5	-12.5	2.6597662310274887e-11
-21.	-12.5	3.242922471439693e-11
-20.5	-12.5	3.826078711851897e-11
-20.	-12.5	4.409234952264101e-11
-19.5	-12.5	5.2742445776906416e-11
-19.	-12.5	6.45117033677142e-11
-18.5	-12.5	7.628096095852198e-11
-18.	-12.5	8.805021854932977e-11
-17.5	-12.5	9.981947614013753e-11
-17.	-12.5	1.5349936827890331e-10
-16.5	-12.5	2.0858344882233837e-10
-16.	-12.5	2.636675293657734e-10
-15.5	-12.5	3.187516099092085e-10
-15.	-12.5	4.662171421958863e-10
-14.5	-12.5	7.219216566967294e-10
-14.	-12.5	9.776261711975726e-10
-13.5	-12.5	1.2333306856984154e-9
-13.	-12.5	1.4890352001992585e-9
-12.5	-12.5	2.190165797985036e-9
-12.	-12.5	2.913079683999479e-9
-11.5	-12.5	3.6359935700139214e-9
-11.	-12.5	4.358907456028364e-9
-10.5	-12.5	5.245561615180394e-9
-10.	-12.5	6.335381804793273e-9
-9.5	-12.5	7.4252019944061524e-9
-9.	-12.5	8.515022184019032e-9
-8.5	-12.5	9.604842373631912e-9
-8.	-12.5	1.0249912284299936e-8
-7.5	-12.5	1.0866175581657527e-8
-7.	-12.5	1.1482438879015115e-8
-6.5	-12.5	1.2098702176372707e-8
-6.	-12.5	1.2349146495844958e-8
-5.5	-12.5	1.211873724880496e-8
-5.	-12.5	1.1888328001764961e-8
-4.5	-12.5	1.1657918754724962e-8
-4.	-12.5	1.1427509507684962e-8
-3.5	-12.5	1.1937642636774405e-8
-3.	-12.5	1.2507851221354221e-8
-2.5	-12.5	1.307805980593404e-8
-2.	-12.5	1.3648268390513857e-8
-1.5	-12.5	1.5659317390133542e-8
-1.	-12.5	1.967766253037488e-8
-0.5	-12.5	2.3696007670616215e-8
0.	-12.5	2.7714352810857552e-8
0.5	-12.5	3.173269795109888e-8
1.	-12.5	3.8833996869751034e-8
1.5	-12.5	4.6237385265863895e-8
2.	-12.5	5.364077366197674e-8
2.5	-12.5	6.10441620580896e-8
3.	-12.5	6.828617105811018e-8
3.5	-12.5	7.528976364193984e-8
4.	-12.5	8.229335622576949e-8
4.5	-12.5	8.929694880959914e-8
5.	-12.5	9.630054139342879e-8
5.5	-12.5	1.0584276860539412e-7
6.	-12.5	1.1567791585964402e-7
6.5	-12.5	1.2551306311389391e-7
7.	-12.5	1.353482103681438e-7
7.5	-12.5	1.5448680269472813e-7
8.	-12.5	1.882107193717901e-7
8.5	-12.5	2.219346360488521e-7
9.	-12.5	2.5565855272591405e-7
9.5	-12.5	2.893824694029761e-7
10.	-12.5	3.60042497741868e-7
10.5	-12.5	4.356276960619445e-7
11.	-12.5	5.112128943820211e-7
11.5	-12.5	5.867980927020978e-7
12.	-12.5	6.67803569597804e-7
12.5	-12.5	7.578335059802946e-7
13.	-12.5	8.478634423627851e-7
13.5	-12.5	9.378933787452756e-7
14.	-12.5	1.0279233151277661e-6
14.5	-12.5	1.0731934964008906e-6
15.	-12.5	1.1116651747613788e-6
15.5	-12.5	1.1501368531218673e-6
16.	-12.5	1.1886085314823557e-6
16.5	-12.5	1.1969076694201407e-6
17.	-12.5	1.1518073230026035e-6
17.5	-12.5	1.106706976585066e-6
18.	-12.5	1.0616066301675286e-6
18.5	-12.5	1.0165062837499913e-6
19.	-12.5	9.354429561165143e-7
19.5	-12.5	8.482281032062892e-7
20.	-12.5	7.610132502960643e-7
20.5	-12.5	6.737983973858393e-7
21.	-12.5	5.93310304731772e-7
21.5	-12.5	5.254904125023542e-7
22.	-12.5	4.576705202729366e-7
22.5	-12.5	3.89850628043519e-7
23.	-12.5	3.220307358141013e-7
23.5	-12.5	2.85060725649103e-7
24.	-12.5	2.5397881097931977e-7
24.5	-12.5	2.228968963095365e-7
25.	-12.5	1.9181498163975322e-7
25.5	-12.5	1.6714022413683867e-7
26.	-12.5	1.5532075679985907e-7
26.5	-12.5	1.4350128946287952e-7
27.	-12.5	1.3168182212589995e-7
27.5	-12.5	1.1986235478892038e-7
28.	-12.5	1.1267885991694765e-7
28.5	-12.5	1.0647520514383516e-7
29.	-12.5	1.002715503707227e-7
29.5	-12.5	9.406789559761023e-8
30.	-12.5	8.858017242766458e-8
30.5	-12.5	8.462491806937048e-8
31.	-12.5	8.066966371107637e-8
31.5	-12.5	7.671440935278224e-8
32.	-12.5	7.275915499448812e-8
32.5	-12.5	6.910458808898285e-8
33.	-12.5	6.551995105074748e-8
33.5	-12.5	6.193531401251214e-8
34.	-12.5	5.835067697427677e-8
34.5	-12.5	5.448870226851893e-8
35.	-12.5	4.999240644622686e-8
35.5	-12.5	4.5496110623934793e-8
36.	-12.5	4.0999814801642725e-8
36.5	-12.5	3.6503518979350656e-8
37.	-12.5	3.2252472217792825e-8
37.5	-12.5	2.80638495334224e-8
38.	-12.5	2.3875226849051982e-8
38.5	-12.5	1.9686604164681564e-8
39.	-12.5	1.6034832176289087e-8
39.5	-12.5	1.3697379979588887e-8
40.	-12.5	1.135992778288869e-8
40.5	-12.5	9.022475586188492e-9
41.	-12.5	6.6850233894882955e-9
41.5	-12.5	5.565894815124329e-9
42.	-12.5	4.784604165160147e-9
42.5	-12.5	4.003313515195965e-9
43.	-12.5	3.222022865231783e-9
43.5	-12.5	2.5974280310611068e-9
44.	-12.5	2.384287502386426e-9
44.5	-12.5	2.1711469737117454e-9
45.	-12.5	1.958006445037065e-9
45.5	-12.5	1.7448659163623844e-9
46.	-12.5	1.5872123267968709e-9
46.5	-12.5	1.4462549075053095e-9
47.	-12.5	1.3052974882137484e-9
47.5	-12.5	1.1643400689221868e-9
48.	-12.5	1.0265057174366812e-9
48.5	-12.5	8.974869062127022e-10
49.	-12.5	7.684680949887231e-10
49.5	-12.5	6.39449283764744e-10
50.	-12.5	5.10430472540765e-10
50.5	-12.5	4.223354108596751e-10
51.	-12.5	3.475568133444567e-10
51.5	-12.5	2.7277821582923825e-10
52.	-12.5	1.9799961831401985e-10
52.5	-12.5	1.3540545250429918e-10
53.	-12.5	1.0987918875710688e-10
53.5	-12.5	8.435292500991459e-11
54.	-12.5	5.88266612627223e-11
54.5	-12.5	3.330039751553002e-11
55.	-12.5	2.2809113650153407e-11
55.5	-12.5	1.759257167790935e-11
56.	-12.5	1.237602970566529e-11
56.5	-12.5	7.159487733421229e-12
57.	-12.5	3.0080558946711717e-12
57.5	-12.5	2.3592371115390644e-12
58.	-12.5	1.7104183284069576e-12
58.5	-12.5	1.0615995452748503e-12
59.	-12.5	4.127807621427434e-13
59.5	-12.5	1.9896925455887254e-13
60.	-12.5	1.4926900274095155e-13
-55.	-12.	0.
-54.5	-12.	0.
-54.	-12.	0.
-53.5	-12.	0.
-53.	-12.	0.
-52.5	-12.	0.
-52.	-12.	0.
-51.5	-12.	0.
-51.	-12.	0.
-50.5	-12.	0.
-50.	-12.	0.
-49.5	-12.	0.
-49.	-12.	6.675649307612842e-24
-48.5	-12.	1.0627621589054994e-22
-48.	-12.	2.0587678247348705e-22
-47.5	-12.	3.054773490564242e-22
-47.	-12.	4.050779156393613e-22
-46.5	-12.	3.9314154844715486e-22
-46.	-12.	2.935409818642178e-22
-45.5	-12.	1.9394041528128066e-22
-45.	-12.	9.433984869834357e-23
-44.5	-12.	0.
-44.	-12.	0.
-43.5	-12.	0.
-43.	-12.	0.
-42.5	-12.	0.
-42.	-12.	1.636076281816968e-18
-41.5	-12.	4.634117223388254e-18
-41.	-12.	7.632158164959538e-18
-40.5	-12.	1.0630199106530824e-17
-40.	-12.	1.5966694948595374e-17
-39.5	-12.	7.952749342882409e-17
-39.	-12.	1.430882919090528e-16
-38.5	-12.	2.066490903892815e-16
-38.	-12.	2.7020988886951014e-16
-37.5	-12.	7.516950442082035e-16
-37.	-12.	1.601553545197838e-15
-36.5	-12.	2.451412046187473e-15
-36.	-12.	3.3012705471771078e-15
-35.5	-12.	4.302484592559055e-15
-35.	-12.	1.1353904987549947e-14
-34.5	-12.	1.8405325382540842e-14
-34.	-12.	2.5456745777531735e-14
-33.5	-12.	3.250816617252263e-14
-33.	-12.	5.484331347646754e-14
-32.5	-12.	9.143975235066736e-14
-32.	-12.	1.280361912248672e-13
-31.5	-12.	1.64632630099067e-13
-31.	-12.	2.0222157930351162e-13
-30.5	-12.	3.3612315974554333e-13
-30.	-12.	4.70024740187575e-13
-29.5	-12.	6.039263206296068e-13
-29.	-12.	7.378279010716385e-13
-28.5	-12.	1.035361142852196e-12
-28.	-12.	1.4945114881083365e-12
-27.5	-12.	1.953661833364477e-12
-27.	-12.	2.4128121786206173e-12
-26.5	-12.	2.871962523876758e-12
-26.	-12.	4.511628787123909e-12
-25.5	-12.	6.156043313139827e-12
-25.	-12.	7.800457839155745e-12
-24.5	-12.	9.444872365171664e-12
-24.	-12.	1.2540254894586174e-11
-23.5	-12.	1.7152546362403898e-11
-23.	-12.	2.176483783022162e-11
-22.5	-12.	2.6377129298039347e-11
-22.	-12.	3.098942076585707e-11
-21.5	-12.	3.956808151220243e-11
-21.	-12.	4.822031829886926e-11
-20.5	-12.	5.687255508553609e-11
-20.	-12.	6.552479187220292e-11
-19.5	-12.	7.822173238484517e-11
-19.	-12.	9.539478854860499e-11
-18.5	-12.	1.1256784471236482e-10
-18.	-12.	1.2974090087612467e-10
-17.5	-12.	1.469139570398845e-10
-17.	-12.	2.2408844731171351e-10
-16.5	-12.	3.0327324639768533e-10
-16.	-12.	3.824580454836572e-10
-15.5	-12.	4.61642844569629e-10
-15.	-12.	6.733210167560217e-10
-14.5	-12.	1.0402354142224544e-9
-14.	-12.	1.4071498116888876e-9
-13.5	-12.	1.7740642091553205e-9
-13.	-12.	2.1409786066217534e-9
-12.5	-12.	3.147028342422206e-9
-12.	-12.	4.184334598248114e-9
-11.5	-12.	5.221640854074022e-9
-11.	-12.	6.25894710989993e-9
-10.5	-12.	7.531189400318836e-9
-10.	-12.	9.094936160871155e-9
-9.5	-12.	1.0658682921423473e-8
-9.	-12.	1.2222429681975794e-8
-8.5	-12.	1.3786176442528113e-8
-8.	-12.	1.4709755721425954e-8
-7.5	-12.	1.5591871154271388e-8
-7.	-12.	1.647398658711682e-8
-6.5	-12.	1.7356102019962253e-8
-6.	-12.	1.7706101529956022e-8
-5.5	-12.	1.735665717626544e-8
-5.	-12.	1.7007212822574857e-8
-4.5	-12.	1.6657768468884274e-8
-4.	-12.	1.6308324115193692e-8
-3.5	-12.	1.695304627651943e-8
-3.	-12.	1.767841879378434e-8
-2.5	-12.	1.8403791311049252e-8
-2.	-12.	1.9129163828314165e-8
-1.5	-12.	2.1848455588214315e-8
-1.	-12.	2.7345561156413426e-8
-0.5	-12.	3.284266672461254e-8
0.	-12.	3.8339772292811645e-8
0.5	-12.	4.383687786101075e-8
1.	-12.	5.3574785468528283e-8
1.5	-12.	6.372823666318723e-8
2.	-12.	7.388168785784619e-8
2.5	-12.	8.403513905250514e-8
3.	-12.	9.38164764478189e-8
3.5	-12.	1.0304806560634825e-7
4.	-12.	1.122796547648776e-7
4.5	-12.	1.2151124392340696e-7
5.	-12.	1.307428330819363e-7
5.5	-12.	1.4171739742216523e-7
6.	-12.	1.5289307473795426e-7
6.5	-12.	1.6406875205374333e-7
7.	-12.	1.7524442936953236e-7
7.5	-12.	1.971873219775967e-7
8.	-12.	2.360103408365545e-7
8.5	-12.	2.7483335969551235e-7
9.	-12.	3.136563785544702e-7
9.5	-12.	3.5247939741342807e-7
10.	-12.	4.3618248326781883e-7
10.5	-12.	5.258700095187306e-7
11.	-12.	6.155575357696424e-7
11.5	-12.	7.052450620205542e-7
12.	-12.	8.019928898657574e-7
12.5	-12.	9.104957234386427e-7
13.	-12.	1.0189985570115282e-6
13.5	-12.	1.1275013905844135e-6
14.	-12.	1.2360042241572989e-6
14.5	-12.	1.2905380583220266e-6
15.	-12.	1.336874609039338e-6
15.5	-12.	1.3832111597566497e-6
16.	-12.	1.4295477104739612e-6
16.5	-12.	1.4391922959282871e-6
17.	-12.	1.3838992925161304e-6
17.5	-12.	1.3286062891039736e-6
18.	-12.	1.273313285691817e-6
18.5	-12.	1.2180202822796601e-6
19.	-12.	1.1206455427318788e-6
19.5	-12.	1.0160726551225285e-6
20.	-12.	9.114997675131786e-7
20.5	-12.	8.069268799038286e-7
21.	-12.	7.112232142360048e-7
21.5	-12.	6.322225492531098e-7
22.	-12.	5.532218842702149e-7
22.5	-12.	4.7422121928732003e-7
23.	-12.	3.952205543044252e-7
23.5	-12.	3.530794959372302e-7
24.	-12.	3.179735660420372e-7
24.5	-12.	2.828676361468442e-7
25.	-12.	2.4776170625165125e-7
25.5	-12.	2.1977848385724277e-7
26.	-12.	2.060862284712831e-7
26.5	-12.	1.9239397308532343e-7
27.	-12.	1.7870171769936378e-7
27.5	-12.	1.6500946231340412e-7
28.	-12.	1.5609578674864278e-7
28.5	-12.	1.4819209218781473e-7
29.	-12.	1.402883976269867e-7
29.5	-12.	1.3238470306615866e-7
30.	-12.	1.25298528975233e-7
30.5	-12.	1.199622771079812e-7
31.	-12.	1.1462602524072939e-7
31.5	-12.	1.0928977337347758e-7
32.	-12.	1.0395352150622578e-7
32.5	-12.	9.884886928859076e-8
33.	-12.	9.37980794207387e-8
33.5	-12.	8.874728955288666e-8
34.	-12.	8.36964996850346e-8
34.5	-12.	7.822275146544467e-8
35.	-12.	7.17816214389817e-8
35.5	-12.	6.534049141251873e-8
36.	-12.	5.8899361386055776e-8
36.5	-12.	5.2458231359592806e-8
37.	-12.	4.6358468535936725e-8
37.5	-12.	4.0345595066936967e-8
38.	-12.	3.433272159793722e-8
38.5	-12.	2.8319848128937472e-8
39.	-12.	2.3077882002795806e-8
39.5	-12.	1.9723253987362168e-8
40.	-12.	1.6368625971928527e-8
40.5	-12.	1.3013997956494888e-8
41.	-12.	9.65936994106125e-9
41.5	-12.	8.053390453163925e-9
42.	-12.	6.932306585951342e-9
42.5	-12.	5.811222718738758e-9
43.	-12.	4.690138851526176e-9
43.5	-12.	3.793361105228202e-9
44.	-12.	3.4855698531263762e-9
44.5	-12.	3.1777786010245498e-9
45.	-12.	2.8699873489227237e-9
45.5	-12.	2.5621960968208973e-9
46.	-12.	2.3321764914958593e-9
46.5	-12.	2.1255585853439583e-9
47.	-12.	1.918940679192058e-9
47.5	-12.	1.712322773040157e-9
48.	-12.	1.51011630510833e-9
48.5	-12.	1.3203620840233024e-9
49.	-12.	1.1306078629382746e-9
49.5	-12.	9.40853641853247e-10
50.	-12.	7.510994207682194e-10
50.5	-12.	6.214955302729563e-10
51.	-12.	5.114643751895463e-10
51.5	-12.	4.014332201061364e-10
52.	-12.	2.914020650227265e-10
52.5	-12.	1.9929727824317354e-10
53.	-12.	1.617287128225827e-10
53.5	-12.	1.2416014740199184e-10
54.	-12.	8.659158198140099e-11
54.5	-12.	4.902301656081014e-11
55.	-12.	3.358080591085063e-11
55.5	-12.	2.590121359283321e-11
56.	-12.	1.8221621274815783e-11
56.5	-12.	1.0542028956798357e-11
57.	-12.	4.430360864810429e-12
57.5	-12.	3.4748092077446862e-12
58.	-12.	2.519257550678944e-12
58.5	-12.	1.5637058936132014e-12
59.	-12.	6.081542365474592e-13
59.5	-12.	2.93229327744984e-13
60.	-12.	2.1998787125314472e-13
-55.	-11.5	0.
-54.5	-11.5	0.
-54.	-11.5	0.
-53.5	-11.5	0.
-53.	-11.5	0.
-52.5	-11.5	0.
-52.	-11.5	0.
-51.5	-11.5	0.
-51.	-11.5	0.
-50.5	-11.5	0.
-50.	-11.5	0.
-49.5	-11.5	0.
-49.	-11.5	4.572589227561472e-24
-48.5	-11.5	7.279553756260769e-23
-48.	-11.5	1.4101848589765392e-22
-47.5	-11.5	2.0924143423270013e-22
-47.	-11.5	2.7746438256774635e-22
-46.5	-11.5	2.6928838327175897e-22
-46.	-11.5	2.0106543493671275e-22
-45.5	-11.5	1.3284248660166654e-22
-45.	-11.5	6.461953826662033e-23
-44.5	-11.5	0.
-44.	-11.5	0.
-43.5	-11.5	0.
-43.	-11.5	0.
-42.5	-11.5	0.
-42.	-11.5	1.8464086247027744e-17
-41.5	-11.5	5.2298747339856464e-17
-41.	-11.5	8.613340843268515e-17
-40.5	-11.5	1.1996806952551398e-16
-40.	-11.5	1.8016669036825588e-16
-39.5	-11.5	8.96791556975056e-16
-39.	-11.5	1.613416423581856e-15
-38.5	-11.5	2.330041290188656e-15
-38.	-11.5	3.0466661567954555e-15
-37.5	-11.5	8.47508317132585e-15
-37.	-11.5	1.8056640841714838e-14
-36.5	-11.5	2.7638198512103817e-14
-36.	-11.5	3.721975618249282e-14
-35.5	-11.5	4.849096690958623e-14
-35.	-11.5	1.2730347381683113e-13
-34.5	-11.5	2.0611598072407604e-13
-34.	-11.5	2.849284876313208e-13
-33.5	-11.5	3.6374099453856585e-13
-33.	-11.5	6.076933011064289e-13
-32.5	-11.5	1.0057380516732626e-12
-32.	-11.5	1.4037828022400963e-12
-31.5	-11.5	1.8018275528069296e-12
-31.	-11.5	2.209218746552313e-12
-30.5	-11.5	3.5235834072808116e-12
-30.	-11.5	4.837948068009314e-12
-29.5	-11.5	6.152312728737815e-12
-29.	-11.5	7.466677389466316e-12
-28.5	-11.5	9.920193142682592e-12
-28.	-11.5	1.3498835283316247e-11
-27.5	-11.5	1.7077477423949908e-11
-27.	-11.5	2.065611956458357e-11
-26.5	-11.5	2.4234761705217218e-11
-26.	-11.5	3.4831947586223744e-11
-25.5	-11.5	4.545736340418025e-11
-25.	-11.5	5.608277922213675e-11
-24.5	-11.5	6.670819504009326e-11
-24.	-11.5	8.597700398417753e-11
-23.5	-11.5	1.142820151466743e-10
-23.	-11.5	1.4258702630917116e-10
-22.5	-11.5	1.7089203747166808e-10
-22.	-11.5	1.9919704863416484e-10
-21.5	-11.5	2.4956664633777816e-10
-21.	-11.5	3.0034554151094743e-10
-20.5	-11.5	3.511244366841167e-10
-20.	-11.5	4.0190333185728577e-10
-19.5	-11.5	4.6168932391883304e-10
-19.	-11.5	5.314431183423394e-10
-18.5	-11.5	6.011969127658457e-10
-18.	-11.5	6.709507071893521e-10
-17.5	-11.5	7.407045016128582e-10
-17.	-11.5	9.238058605153535e-10
-16.5	-11.5	1.1107048554464026e-9
-16.	-11.5	1.2976038503774522e-9
-15.5	-11.5	1.4845028453085017e-9
-15.	-11.5	1.94710567690268e-9
-14.5	-11.5	2.732737667595784e-9
-14.	-11.5	3.5183696582888874e-9
-13.5	-11.5	4.30400164898199e-9
-13.	-11.5	5.089633639675093e-9
-12.5	-11.5	7.239763231030749e-9
-12.	-11.5	9.456622737041046e-9
-11.5	-11.5	1.1673482243051342e-8
-11.	-11.5	1.3890341749061643e-8
-10.5	-11.5	1.661414377804931e-8
-10.	-11.5	1.9966951109712753e-8
-9.5	-11.5	2.3319758441376192e-8
-9.	-11.5	2.667256577303963e-8
-8.5	-11.5	3.002537310470308e-8
-8.	-11.5	3.198434428020249e-8
-7.5	-11.5	3.385303625618352e-8
-7.	-11.5	3.5721728232164544e-8
-6.5	-11.5	3.759042020814557e-8
-6.	-11.5	3.8224591173280414e-8
-5.5	-11.5	3.723603650938636e-8
-5.	-11.5	3.624748184549229e-8
-4.5	-11.5	3.5258927181598224e-8
-4.	-11.5	3.427037251770414e-8
-3.5	-11.5	3.4534313398747325e-8
-3.	-11.5	3.489986121382586e-8
-2.5	-11.5	3.526540902890439e-8
-2.	-11.5	3.563095684398291e-8
-1.5	-11.5	3.9321239137024426e-8
-1.	-11.5	4.7643350615688924e-8
-0.5	-11.5	5.5965462094353416e-8
0.	-11.5	6.428757357301791e-8
0.5	-11.5	7.260968505168241e-8
1.	-11.5	8.810222129096793e-8
1.5	-11.5	1.0429736614030664e-7
2.	-11.5	1.2049251098964533e-7
2.5	-11.5	1.3668765583898402e-7
3.	-11.5	1.5213091854376097e-7
3.5	-11.5	1.664633762099454e-7
4.	-11.5	1.807958338761298e-7
4.5	-11.5	1.951282915423142e-7
5.	-11.5	2.0946074920849863e-7
5.5	-11.5	2.2208749865511998e-7
6.	-11.5	2.3451743516999366e-7
6.5	-11.5	2.469473716848673e-7
7.	-11.5	2.5937730819974097e-7
7.5	-11.5	2.8286084468152554e-7
8.	-11.5	3.2367348231931556e-7
8.5	-11.5	3.6448611995710563e-7
9.	-11.5	4.0529875759489564e-7
9.5	-11.5	4.461113952326858e-7
10.	-11.5	5.387485043892399e-7
10.5	-11.5	6.382960413068934e-7
11.	-11.5	7.37843578224547e-7
11.5	-11.5	8.373911151422007e-7
12.	-11.5	9.460299804949506e-7
12.5	-11.5	1.0698053972257897e-6
13.	-11.5	1.193580813956629e-6
13.5	-11.5	1.3173562306874677e-6
14.	-11.5	1.441131647418307e-6
14.5	-11.5	1.5037388536089245e-6
15.	-11.5	1.5570552972271745e-6
15.5	-11.5	1.6103717408454247e-6
16.	-11.5	1.663688184463675e-6
16.5	-11.5	1.6748872075559879e-6
17.	-11.5	1.6115466490634155e-6
17.5	-11.5	1.5482060905708434e-6
18.	-11.5	1.4848655320782712e-6
18.5	-11.5	1.421524973585699e-6
19.	-11.5	1.3128937063021426e-6
19.5	-11.5	1.1965153910678977e-6
20.	-11.5	1.080137075833653e-6
20.5	-11.5	9.637587605994083e-7
21.	-11.5	8.58794294949756e-7
21.5	-11.5	7.753250110292379e-7
22.	-11.5	6.918557271087198e-7
22.5	-11.5	6.083864431882014e-7
23.	-11.5	5.249171592676833e-7
23.5	-11.5	4.826101544768004e-7
24.	-11.5	4.481594983685442e-7
24.5	-11.5	4.1370884226028803e-7
25.	-11.5	3.7925818615203173e-7
25.5	-11.5	3.518722272085153e-7
26.	-11.5	3.38660843606589e-7
26.5	-11.5	3.254494600046626e-7
27.	-11.5	3.122380764027364e-7
27.5	-11.5	2.9902669280081e-7
28.	-11.5	2.896359834849818e-7
28.5	-11.5	2.810527961935962e-7
29.	-11.5	2.7246960890221064e-7
29.5	-11.5	2.638864216108252e-7
30.	-11.5	2.5566428515358976e-7
30.5	-11.5	2.48214986688571e-7
31.	-11.5	2.407656882235522e-7
31.5	-11.5	2.333163897585333e-7
32.	-11.5	2.2586709129351458e-7
32.5	-11.5	2.1637142964856452e-7
33.	-11.5	2.063998522172011e-7
33.5	-11.5	1.9642827478583763e-7
34.	-11.5	1.8645669735447416e-7
34.5	-11.5	1.7522296306017873e-7
35.	-11.5	1.611024490590792e-7
35.5	-11.5	1.4698193505797966e-7
36.	-11.5	1.3286142105688012e-7
36.5	-11.5	1.1874090705578056e-7
37.	-11.5	1.0534701788660527e-7
37.5	-11.5	9.213807900616317e-8
38.	-11.5	7.892914012572106e-8
38.5	-11.5	6.572020124527893e-8
39.	-11.5	5.422786862319435e-8
39.5	-11.5	4.69381375750767e-8
40.	-11.5	3.9648406526959064e-8
40.5	-11.5	3.235867547884144e-8
41.	-11.5	2.5068944430723804e-8
41.5	-11.5	2.1584317980233565e-8
42.	-11.5	1.9154836990127195e-8
42.5	-11.5	1.6725356000020832e-8
43.	-11.5	1.4295875009914469e-8
43.5	-11.5	1.2321539620689946e-8
44.	-11.5	1.1542332615475284e-8
44.5	-11.5	1.0763125610260622e-8
45.	-11.5	9.983918605045956e-9
45.5	-11.5	9.204711599831294e-9
46.	-11.5	8.47847920676906e-9
46.5	-11.5	7.768187017994421e-9
47.	-11.5	7.0578948292197835e-9
47.5	-11.5	6.347602640445146e-9
48.	-11.5	5.639968634023872e-9
48.5	-11.5	4.939837927246978e-9
49.	-11.5	4.239707220470084e-9
49.5	-11.5	3.539576513693192e-9
50.	-11.5	2.8394458069162975e-9
50.5	-11.5	2.355263405484391e-9
51.	-11.5	1.9413499286238593e-9
51.5	-11.5	1.5274364517633277e-9
52.	-11.5	1.1135229749027957e-9
52.5	-11.5	7.664534954979602e-10
53.	-11.5	6.22739150829334e-10
53.5	-11.5	4.790248061607074e-10
54.	-11.5	3.3531046149208094e-10
54.5	-11.5	1.9159611682345452e-10
55.	-11.5	1.3203336464153953e-10
55.5	-11.5	1.019936270397991e-10
56.	-11.5	7.195388943805865e-11
56.5	-11.5	4.191415183631815e-11
57.	-11.5	1.7978642516226925e-11
57.5	-11.5	1.4116878625295448e-11
58.	-11.5	1.025511473436398e-11
58.5	-11.5	6.393350843432506e-12
59.	-11.5	2.5315869525010395e-12
59.5	-11.5	1.248292922245017e-12
60.	-11.5	9.377548677523922e-13
-55.	-11.	0.
-54.5	-11.	0.
-54.	-11.	0.
-53.5	-11.	0.
-53.	-11.	0.
-52.5	-11.	0.
-52.	-11.	0.
-51.5	-11.	0.
-51.	-11.	0.
-50.5	-11.	0.
-50.	-11.	0.
-49.5	-11.	0.
-49.	-11.	2.793001681531401e-24
-48.5	-11.	4.446453610895933e-23
-48.	-11.	8.613607053638726e-23
-47.5	-11.	1.278076049638152e-22
-47.	-11.	1.6947913939124314e-22
-46.5	-11.	1.6448512426207958e-22
-46.	-11.	1.2281358983465164e-22
-45.5	-11.	8.114205540722372e-23
-45.	-11.	3.947052097979579e-23
-44.5	-11.	0.
-44.	-11.	0.
-43.5	-11.	0.
-43.	-11.	0.
-42.5	-11.	0.
-42.	-11.	4.218779290167478e-17
-41.5	-11.	1.1949514816342727e-16
-41.	-11.	1.9680250342517975e-16
-40.5	-11.	2.741098586869323e-16
-40.	-11.	4.116513559740903e-16
-39.5	-11.	2.0489399357034507e-15
-39.	-11.	3.686228515432811e-15
-38.5	-11.	5.323517095162172e-15
-38.	-11.	6.960805674891532e-15
-37.5	-11.	1.9363208080172242e-14
-37.	-11.	4.1254363488605947e-14
-36.5	-11.	6.314551889703965e-14
-36.	-11.	8.503667430547336e-14
-35.5	-11.	1.1078589158478317e-13
-35.	-11.	2.907552302483225e-13
-34.5	-11.	4.707245689118618e-13
-34.	-11.	6.50693907575401e-13
-33.5	-11.	8.306632462389404e-13
-33.	-11.	1.3869389056794747e-12
-32.5	-11.	2.2943471254110827e-12
-32.	-11.	3.2017553451426905e-12
-31.5	-11.	4.109163564874298e-12
-31.	-11.	5.0376709731010115e-12
-30.5	-11.	8.01363148989139e-12
-30.	-11.	1.0989592006681769e-11
-29.5	-11.	1.396555252347215e-11
-29.	-11.	1.6941513040262528e-11
-28.5	-11.	2.242257315722204e-11
-28.	-11.	3.0377891238595744e-11
-27.5	-11.	3.833320931996946e-11
-27.	-11.	4.628852740134317e-11
-26.5	-11.	5.4243845482716874e-11
-26.	-11.	7.73650221508416e-11
-25.5	-11.	1.005471988280186e-10
-25.	-11.	1.237293755051956e-10
-24.5	-11.	1.469115521823726e-10
-24.	-11.	1.8877516781088074e-10
-23.5	-11.	2.501692221955379e-10
-23.	-11.	3.1156327658019514e-10
-22.5	-11.	3.7295733096485244e-10
-22.	-11.	4.343513853495096e-10
-21.5	-11.	5.43030681107645e-10
-21.	-11.	6.5258711678433e-10
-20.5	-11.	7.621435524610151e-10
-20.	-11.	8.716999881377e-10
-19.5	-11.	9.968086604897323e-10
-19.	-11.	1.1391283857911667e-9
-18.5	-11.	1.2814481110926012e-9
-18.	-11.	1.4237678363940356e-9
-17.5	-11.	1.56608756169547e-9
-17.	-11.	1.8900359178928867e-9
-16.5	-11.	2.22006962259936e-9
-16.	-11.	2.550103327305835e-9
-15.5	-11.	2.880137032012309e-9
-15.	-11.	3.6727598543090047e-9
-14.5	-11.	5.007376489503068e-9
-14.	-11.	6.341993124697131e-9
-13.5	-11.	7.676609759891195e-9
-13.	-11.	9.011226395085257e-9
-12.5	-11.	1.2660922838164148e-8
-12.	-11.	1.6423836833200498e-8
-11.5	-11.	2.018675082823685e-8
-11.	-11.	2.39496648232732e-8
-10.5	-11.	2.8576595684519788e-8
-10.	-11.	3.427558336841292e-8
-9.5	-11.	3.9974571052306056e-8
-9.	-11.	4.567355873619919e-8
-8.5	-11.	5.137254642009234e-8
-8.	-11.	5.468754163194782e-8
-7.5	-11.	5.784812491304544e-8
-7.	-11.	6.100870819414306e-8
-6.5	-11.	6.416929147524067e-8
-6.	-11.	6.516584141879738e-8
-5.5	-11.	6.331786111293078e-8
-5.	-11.	6.146988080706416e-8
-4.5	-11.	5.962190050119756e-8
-4.	-11.	5.777392019533094e-8
-3.5	-11.	5.743875755997872e-8
-3.	-11.	5.722632012383123e-8
-2.5	-11.	5.701388268768374e-8
-2.	-11.	5.680144525153625e-8
-1.5	-11.	6.157402383187537e-8
-1.	-11.	7.329144051252127e-8
-0.5	-11.	8.500885719316714e-8
0.	-11.	9.6726273873813e-8
0.5	-11.	1.0844369055445889e-7
1.	-11.	1.3101171747294367e-7
1.5	-11.	1.5464296343799112e-7
2.	-11.	1.7827420940303854e-7
2.5	-11.	2.01905455368086e-7
3.	-11.	2.2433344433577794e-7
3.5	-11.	2.449837824508043e-7
4.	-11.	2.656341205658306e-7
4.5	-11.	2.862844586808569e-7
5.	-11.	3.0693479679588326e-7
5.5	-11.	3.2130686380341383e-7
6.	-11.	3.349545132764558e-7
6.5	-11.	3.486021627494977e-7
7.	-11.	3.6224981222253965e-7
7.5	-11.	3.8673867984093294e-7
8.	-11.	4.2822369047675985e-7
8.5	-11.	4.697087011125868e-7
9.	-11.	5.111937117484138e-7
9.5	-11.	5.526787223842407e-7
10.	-11.	6.525091772836803e-7
10.5	-11.	7.601195856675846e-7
11.	-11.	8.677299940514889e-7
11.5	-11.	9.753404024353932e-7
12.	-11.	1.0942388039418217e-6
12.5	-11.	1.2319310801910221e-6
13.	-11.	1.3696233564402225e-6
13.5	-11.	1.5073156326894229e-6
14.	-11.	1.6450079089386233e-6
14.5	-11.	1.7151842579166733e-6
15.	-11.	1.7751056976111334e-6
15.5	-11.	1.8350271373055941e-6
16.	-11.	1.8949485770000542e-6
16.5	-11.	1.9077905705571995e-6
17.	-11.	1.837311169487092e-6
17.5	-11.	1.7668317684169842e-6
18.	-11.	1.6963523673468766e-6
18.5	-11.	1.6258729662767686e-6
19.	-11.	1.5081265317323045e-6
19.5	-11.	1.3822949957489879e-6
20.	-11.	1.2564634597656717e-6
20.5	-11.	1.1306319237823553e-6
[truncated: 39,811 more rows]
