# Supplementary material for: Myosin V executes steps of variable length via structurally constrained diffusion
Source: eLife. 2020 Jan 15;9:e51569. doi: 10.7554/eLife.51569 (PMC7054003; doi:10.7554/eLife.51569)
Supplement: Source data 1. [file elife-51569-data1.zip › myosin_elife_source_data/Figure 3/BD_diffusion_contours/cont_rz_3kbT.txt]

-40.	0.	0
-39.5	0.	0
-39.	0.	0
-38.5	0.	0
-38.	0.	0
-37.5	0.	0
-37.	0.	0
-36.5	0.	0
-36.	0.	0
-35.5	0.	0
-35.	0.	0
-34.5	0.	0
-34.	0.	0
-33.5	0.	0
-33.	0.	0
-32.5	0.	0
-32.	0.	0
-31.5	0.	0
-31.	0.	0
-30.5	0.	0
-30.	0.	0
-29.5	0.	0
-29.	0.	0
-28.5	0.	0
-28.	0.	0
-27.5	0.	0
-27.	0.	0
-26.5	0.	0
-26.	0.	0
-25.5	0.	0
-25.	0.	0
-24.5	0.	0
-24.	0.	0
-23.5	0.	0
-23.	0.	0
-22.5	0.	0
-22.	0.	0
-21.5	0.	0
-21.	0.	0
-20.5	0.	0
-20.	0.	0
-19.5	0.	0
-19.	0.	0
-18.5	0.	0
-18.	0.	0
-17.5	0.	0
-17.	0.	0
-16.5	0.	0
-16.	0.	0
-15.5	0.	0
-15.	0.	0
-14.5	0.	0
-14.	0.	0
-13.5	0.	0
-13.	0.	0
-12.5	0.	0
-12.	0.	0
-11.5	0.	0
-11.	0.	0
-10.5	0.	0
-10.	0.	0
-9.5	0.	0
-9.	0.	0
-8.5	0.	0
-8.	0.	0
-7.5	0.	0
-7.	0.	0
-6.5	0.	0
-6.	0.	0
-5.5	0.	0
-5.	0.	0
-4.5	0.	0
-4.	0.	0
-3.5	0.	0
-3.	0.	0
-2.5	0.	0
-2.	0.	0
-1.5	0.	0
-1.	0.	0
-0.5	0.	0
0.	0.	0
0.5	0.	0
1.	0.	0
1.5	0.	0
2.	0.	0
2.5	0.	0
3.	0.	0
3.5	0.	0
4.	0.	0
4.5	0.	0
5.	0.	0
5.5	0.	0
6.	0.	0
6.5	0.	0
7.	0.	0
7.5	0.	0
8.	0.	0
8.5	0.	0
9.	0.	0
9.5	0.	0
10.	0.	0
10.5	0.	0
11.	0.	0
11.5	0.	0
12.	0.	0
12.5	0.	0
13.	0.	0
13.5	0.	0
14.	0.	0
14.5	0.	0
15.	0.	0
15.5	0.	0
16.	0.	0
16.5	0.	0
17.	0.	0
17.5	0.	0
18.	0.	0
18.5	0.	0
19.	0.	0
19.5	0.	0
20.	0.	0
20.5	0.	0
21.	0.	0
21.5	0.	0
22.	0.	0
22.5	0.	0
23.	0.	0
23.5	0.	0
24.	0.	0
24.5	0.	0
25.	0.	0
25.5	0.	0
26.	0.	0
26.5	0.	0
27.	0.	0
27.5	0.	0
28.	0.	0
28.5	0.	0
29.	0.	0
29.5	0.	0
30.	0.	0
30.5	0.	0
31.	0.	0
31.5	0.	0
32.	0.	0
32.5	0.	0
33.	0.	0
33.5	0.	0
34.	0.	0
34.5	0.	0
35.	0.	0
35.5	0.	0
36.	0.	0
36.5	0.	0
37.	0.	0
37.5	0.	0
38.	0.	0
38.5	0.	0
39.	0.	0
39.5	0.	0
40.	0.	0
40.5	0.	0
41.	0.	0
41.5	0.	0
42.	0.	0
42.5	0.	0
43.	0.	0
43.5	0.	0
44.	0.	0
44.5	0.	0
45.	0.	0
45.5	0.	0
46.	0.	0
46.5	0.	0
47.	0.	0
47.5	0.	0
48.	0.	0
48.5	0.	0
49.	0.	0
49.5	0.	0
50.	0.	0
50.5	0.	0
51.	0.	0
51.5	0.	0
52.	0.	0
52.5	0.	0
53.	0.	0
53.5	0.	0
54.	0.	0
54.5	0.	0
55.	0.	0
55.5	0.	0
56.	0.	0
56.5	0.	0
57.	0.	0
57.5	0.	0
58.	0.	0
58.5	0.	0
59.	0.	0
59.5	0.	0
60.	0.	0
60.5	0.	0
61.	0.	0
61.5	0.	0
62.	0.	0
62.5	0.	0
63.	0.	0
63.5	0.	0
64.	0.	0
64.5	0.	0
65.	0.	0
65.5	0.	0
66.	0.	0
66.5	0.	0
67.	0.	0
67.5	0.	0
68.	0.	0
68.5	0.	0
69.	0.	0
69.5	0.	0
70.	0.	0
-40.	0.5	2.4244088115135167e-12
-39.5	0.5	3.5884577589563794e-12
-39.	0.5	4.752506706399243e-12
-38.5	0.5	6.807306987158908e-12
-38.	0.5	1.4243390132810668e-11
-37.5	0.5	2.167947327846244e-11
-37.	0.5	2.9115556424114195e-11
-36.5	0.5	3.655163956976596e-11
-36.	0.5	6.238811075925209e-11
-35.5	0.5	9.527134187726644e-11
-35.	0.5	1.2815457299528077e-10
-34.5	0.5	1.6103780411329515e-10
-34.	0.5	2.1409912288488697e-10
-33.5	0.5	3.1332588361020263e-10
-33.	0.5	4.1255264433551835e-10
-32.5	0.5	5.117794050608342e-10
-32.	0.5	6.110061657861499e-10
-31.5	0.5	7.984632111324659e-10
-31.	0.5	9.973617240264685e-10
-30.5	0.5	1.1962602369204715e-9
-30.	0.5	1.3951587498144745e-9
-29.5	0.5	1.6178046500267905e-9
-29.	0.5	1.8676335460901877e-9
-28.5	0.5	2.1174624421535858e-9
-28.	0.5	2.3672913382169818e-9
-27.5	0.5	2.6132341494595427e-9
-27.	0.5	2.7809647230888357e-9
-26.5	0.5	2.9486952967181288e-9
-26.	0.5	3.1164258703474235e-9
-25.5	0.5	3.2841564439767165e-9
-25.	0.5	3.361588994038599e-9
-24.5	0.5	3.3856238645113558e-9
-24.	0.5	3.4096587349841142e-9
-23.5	0.5	3.433693605456872e-9
-23.	0.5	3.4484997200592243e-9
-22.5	0.5	3.4284749467348784e-9
-22.	0.5	3.408450173410531e-9
-21.5	0.5	3.388425400086185e-9
-21.	0.5	3.3684006267618375e-9
-20.5	0.5	3.3800359619579316e-9
-20.	0.5	3.4000607352870536e-9
-19.5	0.5	3.420085508616174e-9
-19.	0.5	3.440110281945297e-9
-18.5	0.5	3.443763085690208e-9
-18.	0.5	3.4197282152042244e-9
-17.5	0.5	3.395693344718242e-9
-17.	0.5	3.3716584742322584e-9
-16.5	0.5	3.3476236037462757e-9
-16.	0.5	3.186697091243394e-9
-15.5	0.5	3.018966517619473e-9
-15.	0.5	2.8512359439955515e-9
-14.5	0.5	2.68350537037163e-9
-14.	0.5	2.4719578946254696e-9
-13.5	0.5	2.222128998550469e-9
-13.	0.5	1.9723001024754686e-9
-12.5	0.5	1.7224712064004685e-9
-12.	0.5	1.4784878712061461e-9
-11.5	0.5	1.2795893583156359e-9
-11.	0.5	1.080690845425126e-9
-10.5	0.5	8.817923325346166e-10
-10.	0.5	6.828938196441067e-10
-9.5	0.5	5.533507505017185e-10
-9.	0.5	4.5412398978253377e-10
-8.5	0.5	3.548972290633489e-10
-8.	0.5	2.5567046834416415e-10
-7.5	0.5	1.7508174722558848e-10
-7.	0.5	1.431642602092523e-10
-6.5	0.5	1.1124677319291601e-10
-6.	0.5	7.932928617657984e-11
-5.5	0.5	4.741179916024362e-11
-5.	0.5	4.6715858660018766e-11
-4.5	0.5	5.118862573239574e-11
-4.	0.5	5.5661392804772736e-11
-3.5	0.5	6.013415987714972e-11
-3.	0.5	1.0983184871570354e-10
-2.5	0.5	2.1731620586379298e-10
-2.	0.5	3.248005630118824e-10
-1.5	0.5	4.322849201599718e-10
-1.	0.5	5.51481026943136e-10
-0.5	0.5	1.24191479801035e-9
0.	0.5	1.9323485690775636e-9
0.5	0.5	2.622782340144778e-9
1.	0.5	3.3132161112119918e-9
1.5	0.5	5.410423711748887e-9
2.	0.5	8.440981618176258e-9
2.5	0.5	1.147153952460363e-8
3.	0.5	1.4502097431031002e-8
3.5	0.5	1.862667244698716e-8
4.	0.5	2.7661171148611626e-8
4.5	0.5	3.66956698502361e-8
5.	0.5	4.5730168551860574e-8
5.5	0.5	5.4764667253485036e-8
6.	0.5	7.042364946413131e-8
6.5	0.5	8.813712287091978e-8
7.	0.5	1.0585059627770825e-7
7.5	0.5	1.2356406968449671e-7
8.	0.5	1.424486354840129e-7
8.5	0.5	1.6356306109036084e-7
9.	0.5	1.846774866967088e-7
9.5	0.5	2.0579191230305676e-7
10.	0.5	2.2690633790940476e-7
10.5	0.5	2.393111500890139e-7
11.	0.5	2.5101390328773507e-7
11.5	0.5	2.627166564864563e-7
12.	0.5	2.744194096851775e-7
12.5	0.5	2.798512315713735e-7
13.	0.5	2.7917230396412225e-7
13.5	0.5	2.7849337635687104e-7
14.	0.5	2.7781444874961983e-7
14.5	0.5	2.7827186213712303e-7
15.	0.5	2.905750152933847e-7
15.5	0.5	3.028781684496464e-7
16.	0.5	3.151813216059081e-7
16.5	0.5	3.274844747621698e-7
17.	0.5	3.8527990682284015e-7
17.5	0.5	4.656247190472821e-7
18.	0.5	5.45969531271724e-7
18.5	0.5	6.263143434961659e-7
19.	0.5	7.424581658812708e-7
19.5	0.5	9.661954681379438e-7
20.	0.5	1.1899327703946167e-6
20.5	0.5	1.4136700726512895e-6
21.	0.5	1.6374073749079622e-6
21.5	0.5	2.0582466091154794e-6
22.	0.5	2.5192501554611767e-6
22.5	0.5	2.9802537018068744e-6
23.	0.5	3.4412572481525717e-6
23.5	0.5	4.0649413276043465e-6
24.	0.5	4.921008141872984e-6
24.5	0.5	5.777074956141621e-6
25.	0.5	6.633141770410258e-6
25.5	0.5	7.489208584678894e-6
26.	0.5	9.097092970403892e-6
26.5	0.5	0.000010710394237662709
27.	0.5	0.000012323695504921527
27.5	0.5	0.000013936996772180344
28.	0.5	0.00001638529059608224
28.5	0.5	0.000019453512138595744
29.	0.5	0.00002252173368110925
29.5	0.5	0.000025589955223622754
30.	0.5	0.000028986010790931113
30.5	0.5	0.000034169665996601974
31.	0.5	0.000039353321202272835
31.5	0.5	0.0000445369764079437
32.	0.5	0.00004972063161361455
32.5	0.5	0.00005606514879446889
33.	0.5	0.00006282598606659378
33.5	0.5	0.00006958682333871866
34.	0.5	0.00007634766061084357
34.5	0.5	0.00008288271285093843
35.	0.5	0.00008893151572382529
35.5	0.5	0.00009498031859671212
36.	0.5	0.00010102912146959896
36.5	0.5	0.0001070779243424858
37.	0.5	0.00011014120262425055
37.5	0.5	0.00011286596563128817
38.	0.5	0.0001155907286383258
38.5	0.5	0.00011831549164536344
39.	0.5	0.00011890119419456508
39.5	0.5	0.00011716236963896204
40.	0.5	0.000115423545083359
40.5	0.5	0.00011368472052775597
41.	0.5	0.00011173240190618722
41.5	0.5	0.00010645231062409603
42.	0.5	0.00010117221934200485
42.5	0.5	0.00009589212805991365
43.	0.5	0.00009061203677782247
43.5	0.5	0.0000846372000708552
44.	0.5	0.00007827385487067787
44.5	0.5	0.00007191050967050053
45.	0.5	0.00006554716447032319
45.5	0.5	0.000059436544626812336
46.	0.5	0.00005420948556011921
46.5	0.5	0.00004898242649342607
47.	0.5	0.00004375536742673295
47.5	0.5	0.00003852830836003982
48.	0.5	0.000034688444503288226
48.5	0.5	0.00003118787680412286
49.	0.5	0.000027687309104957482
49.5	0.5	0.000024186741405792108
50.	0.5	0.000021180524916455297
50.5	0.5	0.000018965524069731153
51.	0.5	0.000016750523223007
51.5	0.5	0.000014535522376282859
52.	0.5	0.000012320521529558713
52.5	0.5	0.000010939389283576079
53.	0.5	9.587961820753467e-6
53.5	0.5	8.236534357930856e-6
54.	0.5	6.8851068951082445e-6
54.5	0.5	5.871994159784948e-6
55.	0.5	5.1394364461947335e-6
55.5	0.5	4.406878732604518e-6
56.	0.5	3.674321019014302e-6
56.5	0.5	2.991137614192444e-6
57.	0.5	2.645136679946314e-6
57.5	0.5	2.2991357457001842e-6
58.	0.5	1.9531348114540543e-6
58.5	0.5	1.6071338772079246e-6
59.	0.5	1.3901016498055321e-6
59.5	0.5	1.2260564969271726e-6
60.	0.5	1.0620113440488126e-6
60.5	0.5	8.979661911704531e-7
61.	0.5	7.549260335517382e-7
61.5	0.5	6.633482637332912e-7
62.	0.5	5.717704939148441e-7
62.5	0.5	4.80192724096397e-7
63.	0.5	3.8861495427794995e-7
63.5	0.5	3.3160836953584543e-7
64.	0.5	2.7972573286336036e-7
64.5	0.5	2.2784309619087534e-7
65.	0.5	1.7596045951839027e-7
65.5	0.5	1.368906502406469e-7
66.	0.5	1.1335620154180778e-7
66.5	0.5	8.982175284296867e-8
67.	0.5	6.628730414412955e-8
67.5	0.5	4.327524876280479e-8
68.	0.5	3.55500748330172e-8
68.5	0.5	2.782490090322961e-8
69.	0.5	2.009972697344202e-8
69.5	0.5	1.2374553043654427e-8
70.	0.5	8.291872513502033e-9
-40.	1.	4.5309798819411775e-12
-39.5	1.	6.706592711820173e-12
-39.	1.	8.88220554169917e-12
-38.5	1.	1.2723251562822951e-11
-38.	1.	2.662565450754136e-11
-37.5	1.	4.052805745225978e-11
-37.	1.	5.443046039697819e-11
-36.5	1.	6.833286334169659e-11
-36.	1.	1.1665671166286031e-10
-35.5	1.	1.781628723017273e-10
-35.	1.	2.396690329405943e-10
-34.5	1.	3.011751935794613e-10
-34.	1.	4.0046328214803907e-10
-33.5	1.	5.861926346601606e-10
-33.	1.	7.71921987172282e-10
-32.5	1.	9.576513396844034e-10
-32.	1.	1.143380692196525e-9
-31.5	1.	1.4946479587176842e-9
-31.	1.	1.867381739590259e-9
-30.5	1.	2.240115520462834e-9
-30.	1.	2.6128493013354094e-9
-29.5	1.	3.0305952121740625e-9
-29.	1.	3.4998652981026085e-9
-28.5	1.	3.969135384031155e-9
-28.	1.	4.4384054699597e-9
-27.5	1.	4.900472942898082e-9
-27.	1.	5.217578968880275e-9
-26.5	1.	5.534684994862467e-9
-26.	1.	5.8517910208446615e-9
-25.5	1.	6.168897046826854e-9
-25.	1.	6.317157280299501e-9
-24.5	1.	6.365570660295166e-9
-24.	1.	6.4139840402908305e-9
-23.5	1.	6.462397420286494e-9
-23.	1.	6.493135203148403e-9
-22.5	1.	6.457162288333543e-9
-22.	1.	6.421189373518682e-9
-21.5	1.	6.385216458703821e-9
-21.	1.	6.349243543888959e-9
-20.5	1.	6.370145499431606e-9
-20.	1.	6.406118414250346e-9
-19.5	1.	6.442091329069085e-9
-19.	1.	6.478064243887824e-9
-18.5	1.	6.482680349333182e-9
-18.	1.	6.434266969328742e-9
-17.5	1.	6.3858535893243e-9
-17.	1.	6.337440209319859e-9
-16.5	1.	6.289026829315419e-9
-16.	1.	5.984643530226439e-9
-15.5	1.	5.667537504249694e-9
-15.	1.	5.350431478272948e-9
-14.5	1.	5.0333254522962036e-9
-14.	1.	4.635007563237699e-9
-13.5	1.	4.165737477292982e-9
-13.	1.	3.6964673913482663e-9
-12.5	1.	3.2271973054035505e-9
-12.	1.	2.7690072234416443e-9
-11.5	1.	2.3962734425751196e-9
-11.	1.	2.0235396617085953e-9
-10.5	1.	1.650805880842071e-9
-10.	1.	1.2780720999755466e-9
-9.5	1.	1.0354632023271497e-9
-9.	1.	8.497338498158416e-10
-8.5	1.	6.640044973045335e-10
-8.	1.	4.782751447932252e-10
-7.5	1.	3.273148617871539e-10
-7.	1.	2.6715026103465547e-10
-6.5	1.	2.0698566028215697e-10
-6.	1.	1.4682105952965857e-10
-5.5	1.	8.665645877716011e-11
-5.	1.	8.037660516359633e-11
-4.5	1.	8.301733786503213e-11
-4.	1.	8.565807056646797e-11
-3.5	1.	8.829880326790379e-11
-3.	1.	1.5508892741826417e-10
-2.5	1.	3.038466805030314e-10
-2.	1.	4.5260443358779856e-10
-1.5	1.	6.013621866725658e-10
-1.	1.	7.664003830177122e-10
-0.5	1.	1.725513134518644e-9
0.	1.	2.684625886019575e-9
0.5	1.	3.6437386375205065e-9
1.	1.	4.602851389021438e-9
1.5	1.	7.516538873394292e-9
2.	1.	1.172702537875798e-8
2.5	1.	1.5937511884121668e-8
3.	1.	2.0147998389485355e-8
3.5	1.	2.587888530262601e-8
4.	1.	3.843329436073495e-8
4.5	1.	5.09877034188439e-8
5.	1.	6.354211247695284e-8
5.5	1.	7.609652153506177e-8
6.	1.	9.786655012811415e-8
6.5	1.	1.2249467462792693e-7
7.	1.	1.4712279912773971e-7
7.5	1.	1.7175092362755252e-7
8.	1.	1.9802775124163682e-7
8.5	1.	2.274438502153015e-7
9.	1.	2.568599491889662e-7
9.5	1.	2.862760481626308e-7
10.	1.	3.156921471362955e-7
10.5	1.	3.3316920206991736e-7
11.	1.	3.496838821332842e-7
11.5	1.	3.661985621966512e-7
12.	1.	3.8271324226001807e-7
12.5	1.	3.906708619136277e-7
13.	1.	3.9028999881908777e-7
13.5	1.	3.899091357245479e-7
14.	1.	3.89528272630008e-7
14.5	1.	3.907161887130066e-7
15.	1.	4.0825777854143195e-7
15.5	1.	4.257993683698573e-7
16.	1.	4.4334095819828266e-7
16.5	1.	4.60882548026708e-7
17.	1.	5.391135809960778e-7
17.5	1.	6.474268467810063e-7
18.	1.	7.557401125659347e-7
18.5	1.	8.640533783508635e-7
19.	1.	1.0174625950103583e-6
19.5	1.	1.3064071312481424e-6
20.	1.	1.5953516674859264e-6
20.5	1.	1.8842962037237102e-6
21.	1.	2.173240739961494e-6
21.5	1.	2.6856473619320796e-6
22.	1.	3.2435898184507468e-6
22.5	1.	3.8015322749694147e-6
23.	1.	4.359474731488082e-6
23.5	1.	5.079981170354768e-6
24.	1.	6.03270385587046e-6
24.5	1.	6.985426541386152e-6
25.	1.	7.938149226901843e-6
25.5	1.	8.890871912417535e-6
26.	1.	0.00001054808857314509
26.5	1.	0.000012210381146633796
27.	1.	0.000013872673720122502
27.5	1.	0.000015534966293611208
28.	1.	0.000017977951027176397
28.5	1.	0.000021000548963139336
29.	1.	0.000024023146899102275
29.5	1.	0.000027045744835065213
30.	1.	0.000030383644830711295
30.5	1.	0.000035440810690287286
31.	1.	0.00004049797654986328
31.5	1.	0.000045555142409439276
32.	1.	0.000050612308269015264
32.5	1.	0.00005691082425487282
33.	1.	0.0000636545258087998
33.5	1.	0.00007039822736272678
34.	1.	0.00007714192891665377
34.5	1.	0.00008378952251372168
35.	1.	0.00009023013855879596
35.5	1.	0.00009667075460387022
36.	1.	0.00010311137064894448
36.5	1.	0.00010955198669401875
37.	1.	0.0001133891364071724
37.5	1.	0.00011693109072209905
38.	1.	0.00012047304503702566
38.5	1.	0.0001240149993519523
39.	1.	0.00012540307690078262
39.5	1.	0.0001244505263926271
40.	1.	0.00012349797588447154
40.5	1.	0.000122545425376316
41.	1.	0.00012134975943493625
41.5	1.	0.00011636460694096763
42.	1.	0.00011137945444699901
42.5	1.	0.0001063943019530304
43.	1.	0.00010140914945906179
43.5	1.	0.00009541148053188609
44.	1.	0.00008884760242976567
44.5	1.	0.00008228372432764526
45.	1.	0.00007571984622552485
45.5	1.	0.00006935478468778674
46.	1.	0.00006368481176476845
46.5	1.	0.000058014838841750155
47.	1.	0.00005234486591873186
47.5	1.	0.00004667489299571357
48.	1.	0.00004233774029621124
48.5	1.	0.000038326584094787374
49.	1.	0.0000343154278933635
49.5	1.	0.00003030427169193964
50.	1.	0.000026798732610436254
50.5	1.	0.00002410244040949089
51.	1.	0.00002140614820854553
51.5	1.	0.000018709856007600167
52.	1.	0.000016013563806654806
52.5	1.	0.000014257760493864449
53.	1.	0.000012535460083644369
53.5	1.	0.000010813159673424288
54.	1.	9.090859263204207e-6
54.5	1.	7.783513492182253e-6
55.	1.	6.820278096369157e-6
55.5	1.	5.857042700556061e-6
56.	1.	4.8938073047429655e-6
56.5	1.	3.994054405910928e-6
57.	1.	3.527830313949139e-6
57.5	1.	3.061606221987349e-6
58.	1.	2.59538213002556e-6
58.5	1.	2.129158038063771e-6
59.	1.	1.8361452469888503e-6
59.5	1.	1.614296696706214e-6
60.	1.	1.3924481464235774e-6
60.5	1.	1.170599596140941e-6
61.	1.	9.781569785740988e-7
61.5	1.	8.57759105333201e-7
62.	1.	7.373612320923033e-7
62.5	1.	6.169633588514056e-7
63.	1.	4.965654856105079e-7
63.5	1.	4.2317620776826583e-7
64.	1.	3.5675428152581866e-7
64.5	1.	2.9033235528337154e-7
65.	1.	2.2391042904092442e-7
65.5	1.	1.740136386016556e-7
66.	1.	1.4415332687301812e-7
66.5	1.	1.1429301514438065e-7
67.	1.	8.443270341574317e-8
67.5	1.	5.523420900748156e-8
68.	1.	4.5402583546355087e-8
68.5	1.	3.5570958085228615e-8
69.	1.	2.573933262410214e-8
69.5	1.	1.5907707162975666e-8
70.	1.	1.06971820155992e-8
-40.	1.5	6.637550952368839e-12
-39.5	1.5	9.824727664683967e-12
-39.	1.5	1.3011904376999094e-11
-38.5	1.5	1.8639196138486993e-11
-38.	1.5	3.9007918882272046e-11
-37.5	1.5	5.937664162605711e-11
-37.	1.5	7.974536436984218e-11
-36.5	1.5	1.0011408711362725e-10
-36.	1.5	1.7092531256646854e-10
-35.5	1.5	2.6105440272618815e-10
-35.	1.5	3.511834928859078e-10
-34.5	1.5	4.413125830456275e-10
-34.	1.5	5.868274414111912e-10
-33.5	1.5	8.590593857101184e-10
-33.	1.5	1.1312913300090457e-9
-32.5	1.5	1.4035232743079728e-9
-32.	1.5	1.6757552186069e-9
-31.5	1.5	2.1908327063029024e-9
-31.	1.5	2.7374017551540497e-9
-30.5	1.5	3.2839708040051966e-9
-30.	1.5	3.830539852856344e-9
-29.5	1.5	4.4433857743213345e-9
-29.	1.5	5.13209705011503e-9
-28.5	1.5	5.820808325908724e-9
-28.	1.5	6.509519601702419e-9
-27.5	1.5	7.187711736336623e-9
-27.	1.5	7.654193214671715e-9
-26.5	1.5	8.120674693006806e-9
-26.	1.5	8.587156171341899e-9
-25.5	1.5	9.053637649676992e-9
-25.	1.5	9.272725566560405e-9
-24.5	1.5	9.345517456078976e-9
-24.	1.5	9.418309345597547e-9
-23.5	1.5	9.491101235116116e-9
-23.	1.5	9.537770686237583e-9
-22.5	1.5	9.485849629932208e-9
-22.	1.5	9.433928573626832e-9
-21.5	1.5	9.382007517321458e-9
-21.	1.5	9.33008646101608e-9
-20.5	1.5	9.360255036905281e-9
-20.	1.5	9.412176093213638e-9
-19.5	1.5	9.464097149521995e-9
-19.	1.5	9.516018205830351e-9
-18.5	1.5	9.521597612976158e-9
-18.	1.5	9.448805723453259e-9
-17.5	1.5	9.376013833930358e-9
-17.	1.5	9.303221944407461e-9
-16.5	1.5	9.230430054884562e-9
-16.	1.5	8.782589969209484e-9
-15.5	1.5	8.316108490879915e-9
-15.	1.5	7.849627012550346e-9
-14.5	1.5	7.383145534220776e-9
-14.	1.5	6.7980572318499285e-9
-13.5	1.5	6.109345956035496e-9
-13.	1.5	5.420634680221063e-9
-12.5	1.5	4.731923404406632e-9
-12.	1.5	4.059526575677143e-9
-11.5	1.5	3.5129575268346033e-9
-11.	1.5	2.966388477992064e-9
-10.5	1.5	2.4198194291495253e-9
-10.	1.5	1.8732503803069865e-9
-9.5	1.5	1.517575654152581e-9
-9.	1.5	1.2453437098491495e-9
-8.5	1.5	9.73111765545718e-10
-8.	1.5	7.008798212422864e-10
-7.5	1.5	4.795479763487194e-10
-7.	1.5	3.911362618600587e-10
-6.5	1.5	3.0272454737139793e-10
-6.	1.5	2.1431283288273728e-10
-5.5	1.5	1.2590111839407658e-10
-5.	1.5	1.1403735166717387e-10
-4.5	1.5	1.1484604999766852e-10
-4.	1.5	1.1565474832816319e-10
-3.5	1.5	1.1646344665865786e-10
-3.	1.5	2.0034600612082482e-10
-2.5	1.5	3.903771551422698e-10
-2.	1.5	5.804083041637148e-10
-1.5	1.5	7.704394531851598e-10
-1.	1.5	9.813197390922886e-10
-0.5	1.5	2.2091114710269375e-9
0.	1.5	3.436903202961586e-9
0.5	1.5	4.664694934896235e-9
1.	1.5	5.892486666830883e-9
1.5	1.5	9.622654035039698e-9
2.	1.5	1.50130691393397e-8
2.5	1.5	2.0403484243639706e-8
3.	1.5	2.5793899347939708e-8
3.5	1.5	3.3131098158264856e-8
4.	1.5	4.9205417572858275e-8
4.5	1.5	6.52797369874517e-8
5.	1.5	8.135405640204511e-8
5.5	1.5	9.742837581663852e-8
6.	1.5	1.2530945079209698e-7
6.5	1.5	1.5685222638493408e-7
7.	1.5	1.883950019777712e-7
7.5	1.5	2.199377775706083e-7
8.	1.5	2.536068669992608e-7
8.5	1.5	2.913246393402421e-7
9.	1.5	3.290424116812235e-7
9.5	1.5	3.667601840222048e-7
10.	1.5	4.044779563631862e-7
10.5	1.5	4.270272540508208e-7
11.	1.5	4.4835386097883343e-7
11.5	1.5	4.696804679068461e-7
12.	1.5	4.910070748348586e-7
12.5	1.5	5.014904922558819e-7
13.	1.5	5.014076936740533e-7
13.5	1.5	5.013248950922248e-7
14.	1.5	5.012420965103962e-7
14.5	1.5	5.031605152888903e-7
15.	1.5	5.259405417894792e-7
15.5	1.5	5.487205682900682e-7
16.	1.5	5.715005947906572e-7
16.5	1.5	5.942806212912462e-7
17.	1.5	6.929472551693154e-7
17.5	1.5	8.292289745147305e-7
18.	1.5	9.655106938601457e-7
18.5	1.5	1.101792413205561e-6
19.	1.5	1.292467024139446e-6
19.5	1.5	1.646618794358341e-6
20.	1.5	2.000770564577236e-6
20.5	1.5	2.354922334796131e-6
21.	1.5	2.709074105015026e-6
21.5	1.5	3.3130481147486794e-6
22.	1.5	3.967929481440317e-6
22.5	1.5	4.622810848131955e-6
23.	1.5	5.277692214823592e-6
23.5	1.5	6.09502101310519e-6
24.	1.5	7.144399569867936e-6
24.5	1.5	8.193778126630683e-6
25.	1.5	9.24315668339343e-6
25.5	1.5	0.000010292535240156176
26.	1.5	0.00001199908417588629
26.5	1.5	0.000013710368055604881
27.	1.5	0.00001542165193532348
27.5	1.5	0.00001713293581504207
28.	1.5	0.00001957061145827055
28.5	1.5	0.000022547585787682924
29.	1.5	0.000025524560117095295
29.5	1.5	0.00002850153444650767
30.	1.5	0.00003178127887049148
30.5	1.5	0.0000367119553839726
31.	1.5	0.00004164263189745373
31.5	1.5	0.000046573308410934855
32.	1.5	0.000051503984924415976
32.5	1.5	0.00005775649971527675
33.	1.5	0.00006448306555100583
33.5	1.5	0.00007120963138673489
34.	1.5	0.00007793619722246398
34.5	1.5	0.00008469633217650492
35.	1.5	0.00009152876139376662
35.5	1.5	0.00009836119061102832
36.	1.5	0.00010519361982828999
36.5	1.5	0.00011202604904555169
37.	1.5	0.00011663707019009427
37.5	1.5	0.0001209962158129099
38.	1.5	0.00012535536143572551
38.5	1.5	0.00012971450705854116
39.	1.5	0.00013190495960700016
39.5	1.5	0.00013173868314629212
40.	1.5	0.00013157240668558407
40.5	1.5	0.00013140613022487603
41.	1.5	0.00013096711696368527
41.5	1.5	0.00012627690325783922
42.	1.5	0.0001215866895519932
42.5	1.5	0.00011689647584614715
43.	1.5	0.0001122062621403011
43.5	1.5	0.00010618576099291698
44.	1.5	0.00009942134998885349
44.5	1.5	0.00009265693898479
45.	1.5	0.0000858925279807265
45.5	1.5	0.00007927302474876116
46.	1.5	0.0000731601379694177
46.5	1.5	0.00006704725119007423
47.	1.5	0.00006093436441073078
47.5	1.5	0.00005482147763138732
48.	1.5	0.00004998703608913424
48.5	1.5	0.000045465291385451886
49.	1.5	0.000040943546681769526
49.5	1.5	0.00003642180197808717
50.	1.5	0.00003241694030441721
50.5	1.5	0.00002923935674925063
51.	1.5	0.000026061773194084052
51.5	1.5	0.000022884189638917477
52.	1.5	0.0000197066060837509
52.5	1.5	0.000017576131704152818
53.	1.5	0.00001548295834653527
53.5	1.5	0.00001338978498891772
54.	1.5	0.00001129661163130017
54.5	1.5	9.695032824579556e-6
55.	1.5	8.50111974654358e-6
55.5	1.5	7.307206668507606e-6
56.	1.5	6.11329359047163e-6
56.5	1.5	4.9969711976294134e-6
57.	1.5	4.4105239479519635e-6
57.5	1.5	3.824076698274514e-6
58.	1.5	3.2376294485970653e-6
58.5	1.5	2.651182198919617e-6
59.	1.5	2.2821888441721685e-6
59.5	1.5	2.0025368964852553e-6
60.	1.5	1.722884948798342e-6
60.5	1.5	1.443233001111429e-6
61.	1.5	1.2013879235964592e-6
61.5	1.5	1.0521699469331109e-6
62.	1.5	9.029519702697625e-7
62.5	1.5	7.537339936064142e-7
63.	1.5	6.045160169430658e-7
63.5	1.5	5.147440460006861e-7
64.	1.5	4.3378283018827695e-7
64.5	1.5	3.528216143758678e-7
65.	1.5	2.7186039856345856e-7
65.5	1.5	2.111366269626643e-7
66.	1.5	1.7495045220422844e-7
66.5	1.5	1.3876427744579263e-7
67.	1.5	1.0257810268735679e-7
67.5	1.5	6.719316925215832e-8
68.	1.5	5.525509225969297e-8
68.5	1.5	4.331701526722762e-8
69.	1.5	3.137893827476226e-8
69.5	1.5	1.9440861282296905e-8
70.	1.5	1.3102491517696368e-8
-40.	2.	1.6072309323632945e-11
-39.5	2.	2.379214857630184e-11
-39.	2.	3.1511987828970734e-11
-38.5	2.	4.515409283429619e-11
-38.	2.	9.457429440158714e-11
-37.5	2.	1.439944959688781e-10
-37.	2.	1.9341469753616904e-10
-36.5	2.	2.4283489910346e-10
-36.	2.	4.150367083010934e-10
-35.5	2.	6.342599450114849e-10
-35.	2.	8.534831817218767e-10
-34.5	2.	1.0727064184322682e-9
-34.	2.	1.427420810833512e-9
-33.5	2.	2.092125386183536e-9
-33.	2.	2.756829961533561e-9
-32.5	2.	3.4215345368835853e-9
-32.	2.	4.08623911223361e-9
-31.5	2.	5.351472608240406e-9
-31.	2.	6.69458108999225e-9
-30.5	2.	8.037689571744095e-9
-30.	2.	9.380798053495942e-9
-29.5	2.	1.0896623722013644e-8
-29.	2.	1.2610154110984796e-8
-28.5	2.	1.4323684499955944e-8
-28.	2.	1.603721488892709e-8
-27.5	2.	1.772643974043383e-8
-27.	2.	1.8926485750220244e-8
-26.5	2.	2.0126531760006656e-8
-26.	2.	2.1326577769793062e-8
-25.5	2.	2.252662377957948e-8
-25.	2.	2.3125923811654833e-8
-24.5	2.	2.3369973086682068e-8
-24.	2.	2.3614022361709303e-8
-23.5	2.	2.3858071636736538e-8
-23.	2.	2.4030565605855227e-8
-22.5	2.	2.3932997729622285e-8
-22.	2.	2.383542985338935e-8
-21.5	2.	2.3737861977156414e-8
-21.	2.	2.3640294100923472e-8
-20.5	2.	2.3696985626246367e-8
-20.	2.	2.3794553502481155e-8
-19.5	2.	2.3892121378715943e-8
-19.	2.	2.3989689254950725e-8
-18.5	2.	2.3960316803809272e-8
-18.	2.	2.3716267528778113e-8
-17.5	2.	2.3472218253746954e-8
-17.	2.	2.3228168978715795e-8
-16.5	2.	2.298411970368465e-8
-16.	2.	2.182934060219043e-8
-15.5	2.	2.062929459241233e-8
-15.	2.	1.942924858263422e-8
-14.5	2.	1.8229202572856127e-8
-14.	2.	1.6755103523824312e-8
-13.5	2.	1.5041573134831508e-8
-13.	2.	1.332804274583871e-8
-12.5	2.	1.1614512356845913e-8
-12.	2.	9.943497340466608e-9
-11.5	2.	8.600388928532378e-9
-11.	2.	7.257280516598147e-9
-10.5	2.	5.914172104663922e-9
-10.	2.	4.571063692729692e-9
-9.5	2.	3.700015396168783e-9
-9.	2.	3.035311681641325e-9
-8.5	2.	2.3706079671138665e-9
-8.	2.	1.7059042525864078e-9
-7.5	2.	1.1651587159507336e-9
-7.	2.	9.481166172485682e-10
-6.5	2.	7.310745185464029e-10
-6.	2.	5.140324198442376e-10
-5.5	2.	2.9699032114207235e-10
-5.	2.	2.4679758288999694e-10
-4.5	2.	2.2422665230196933e-10
-4.	2.	2.0165572171394174e-10
-3.5	2.	1.790847911259142e-10
-3.	2.	2.7049113139641667e-10
-2.5	2.	5.075332514252787e-10
-2.	2.	7.445753714541407e-10
-1.5	2.	9.816174914830026e-10
-1.	2.	1.245125475102999e-9
-0.5	2.	2.799499347435503e-9
0.	2.	4.353873219768007e-9
0.5	2.	5.908247092100511e-9
1.	2.	7.462620964433014e-9
1.5	2.	1.2186288098190997e-8
2.	2.	1.9012681891374547e-8
2.5	2.	2.5839075684558096e-8
3.	2.	3.2665469477741646e-8
3.5	2.	4.1959378395595085e-8
4.	2.	6.232743857656704e-8
4.5	2.	8.269549875753899e-8
5.	2.	1.0306355893851092e-7
5.5	2.	1.2343161911948288e-7
6.	2.	1.5881321713927323e-7
6.5	2.	1.9885105458826472e-7
7.	2.	2.3888889203725626e-7
7.5	2.	2.789267294862478e-7
8.	2.	3.2176135940361114e-7
8.5	2.	3.699213207397418e-7
9.	2.	4.180812820758726e-7
9.5	2.	4.6624124341200326e-7
10.	2.	5.144012047481339e-7
10.5	2.	5.440409475619405e-7
11.	2.	5.721878243776205e-7
11.5	2.	6.003347011933005e-7
12.	2.	6.284815780089803e-7
12.5	2.	6.435358653115627e-7
13.	2.	6.458319942565058e-7
13.5	2.	6.481281232014489e-7
14.	2.	6.504242521463921e-7
14.5	2.	6.55339975531518e-7
15.	2.	6.875635529686719e-7
15.5	2.	7.197871304058257e-7
16.	2.	7.520107078429796e-7
16.5	2.	7.842342852801335e-7
17.	2.	9.102746958360937e-7
17.5	2.	1.0828177544612423e-6
18.	2.	1.255360813086391e-6
18.5	2.	1.42790387171154e-6
19.	2.	1.664160019124596e-6
19.5	2.	2.0919050626074583e-6
20.	2.	2.519650106090321e-6
20.5	2.	2.947395149573184e-6
21.	2.	3.375140193056046e-6
21.5	2.	4.064793333417972e-6
22.	2.	4.807816618102941e-6
22.5	2.	5.55083990278791e-6
23.	2.	6.293863187472879e-6
23.5	2.	7.180731118006372e-6
24.	2.	8.273075460208903e-6
24.5	2.	9.365419802411435e-6
25.	2.	0.000010457764144613967
25.5	2.	0.000011550108486816498
26.	2.	0.000013187911596813592
26.5	2.	0.000014829644763301653
27.	2.	0.000016471377929789716
27.5	2.	0.000018113111096277778
28.	2.	0.000020385042819519847
28.5	2.	0.000023124856023204667
29.	2.	0.000025864669226889483
29.5	2.	0.000028604482430574302
30.	2.	0.00003162035823932946
30.5	2.	0.00003614153665753149
31.	2.	0.000040662715075733515
31.5	2.	0.00004518389349393555
32.	2.	0.000049705071912137574
32.5	2.	0.000055550438391712175
33.	2.	0.00006187069861951458
33.5	2.	0.00006819095884731698
34.	2.	0.0000745112190751194
34.5	2.	0.00008098042703932049
35.	2.	0.00008777040800569873
35.5	2.	0.00009456038897207698
36.	2.	0.0001013503699384552
36.5	2.	0.00010814035090483345
37.	2.	0.0001132136844286495
37.5	2.	0.00011809237498005243
38.	2.	0.00012297106553145533
38.5	2.	0.00012784975608285827
39.	2.	0.0001307185296260406
39.5	2.	0.0001314031168612103
40.	2.	0.00013208770409637997
40.5	2.	0.00013277229133154967
41.	2.	0.00013317950998759887
41.5	2.	0.00012926333178336533
42.	2.	0.0001253471535791318
42.5	2.	0.00012143097537489827
43.	2.	0.00011751479717066474
43.5	2.	0.0001120595245878522
44.	2.	0.00010574357524990093
44.5	2.	0.00009942762591194968
45.	2.	0.00009311167657399843
45.5	2.	0.0000868525214140214
46.	2.	0.00008079192610047828
46.5	2.	0.00007473133078693514
47.	2.	0.00006867073547339203
47.5	2.	0.00006261014015984891
48.	2.	0.00005755548738314528
48.5	2.	0.00005274687960072661
49.	2.	0.00004793827181830795
49.5	2.	0.00004312966403588928
50.	2.	0.00003877557783990651
50.5	2.	0.000035148959448074425
51.	2.	0.000031522341056242344
51.5	2.	0.00002789572266441026
52.	2.	0.000024269104272578176
52.5	2.	0.000021718473179427814
53.	2.	0.000019206171829550983
53.5	2.	0.000016693870479674152
54.	2.	0.00001418156912979732
54.5	2.	0.000012229388132381847
55.	2.	0.000010741699410604164
55.5	2.	9.254010688826485e-6
56.	2.	7.766321967048803e-6
56.5	2.	6.372288596799659e-6
57.	2.	5.617837705754114e-6
57.5	2.	4.863386814708569e-6
58.	2.	4.108935923663025e-6
58.5	2.	3.35448503261748e-6
59.	2.	2.878042245954615e-6
59.5	2.	2.5158196953918032e-6
60.	2.	2.153597144828991e-6
60.5	2.	1.7913745942661795e-6
61.	2.	1.4799750494252798e-6
61.5	2.	1.293092230120672e-6
62.	2.	1.1062094108160643e-6
62.5	2.	9.193265915114565e-7
63.	2.	7.324437722068486e-7
63.5	2.	6.229407368237819e-7
64.	2.	5.249065010660906e-7
64.5	2.	4.268722653083995e-7
65.	2.	3.2883802955070834e-7
65.5	2.	2.5545528472937444e-7
66.	2.	2.119621020402103e-7
66.5	2.	1.684689193510462e-7
67.	2.	1.2497573666188212e-7
67.5	2.	8.243927149707089e-8
68.	2.	6.789938838460894e-8
68.5	2.	5.335950527214701e-8
69.	2.	3.8819622159685065e-8
69.5	2.	2.4279739047223122e-8
70.	2.	1.6503952225001486e-8
-40.	2.5	2.775925266994697e-11
-39.5	2.5	4.1093900042426274e-11
-39.	2.5	5.4428547414905596e-11
-38.5	2.5	7.799970251030831e-11
-38.	2.5	1.6341252041926731e-10
-37.5	2.5	2.488253383282263e-10
-37.	2.5	3.3423815623718527e-10
-36.5	2.5	4.1965097414614425e-10
-36.	2.5	7.174928313997555e-10
-35.5	2.5	1.0966882143803008e-9
-35.	2.5	1.4758835973608463e-9
-34.5	2.5	1.8550789803413915e-9
-34.	2.5	2.4690796193434873e-9
-33.5	2.5	3.6202911478706027e-9
-33.	2.5	4.771502676397719e-9
-32.5	2.5	5.922714204924835e-9
-32.	2.5	7.0739257334519504e-9
-31.5	2.5	9.269517942443952e-9
-31.	2.5	1.1600542647367473e-8
-30.5	2.5	1.3931567352290995e-8
-30.	2.5	1.6262592057214515e-8
-29.5	2.5	1.8898951424543207e-8
-29.	2.5	2.188481917147164e-8
-28.5	2.5	2.487068691840007e-8
-28.	2.5	2.7856554665328504e-8
-27.5	2.5	3.0801112755094676e-8
-27.	2.5	3.2914263176049115e-8
-26.5	2.5	3.502741359700357e-8
-26.	2.5	3.7140564017958007e-8
-25.5	2.5	3.925371443891246e-8
-25.	2.5	4.0328310259695076e-8
-24.5	2.5	4.078875746919177e-8
-24.	2.5	4.124920467868848e-8
-23.5	2.5	4.170965188818518e-8
-23.	2.5	4.2041743942335385e-8
-22.5	2.5	4.1889401897949604e-8
-22.	2.5	4.173705985356384e-8
-21.5	2.5	4.158471780917807e-8
-21.	2.5	4.143237576479229e-8
-20.5	2.5	4.152089365818422e-8
-20.	2.5	4.167323570257064e-8
-19.5	2.5	4.182557774695706e-8
-19.	2.5	4.1977919791343473e-8
-18.5	2.5	4.1902557611240835e-8
-18.	2.5	4.144211040173937e-8
-17.5	2.5	4.0981663192237924e-8
-17.	2.5	4.0521215982736455e-8
-16.5	2.5	4.0060768773235006e-8
-16.	2.5	3.802587464959312e-8
-15.5	2.5	3.5912724228650605e-8
-15.	2.5	3.379957380770809e-8
-14.5	2.5	3.1686423386765576e-8
-14.	2.5	2.9107492807198833e-8
-13.5	2.5	2.6121625060248957e-8
-13.	2.5	2.313575731329908e-8
-12.5	2.5	2.0149889566349207e-8
-12.	2.5	1.7239181784271215e-8
-11.5	2.5	1.4908157240428063e-8
-11.	2.5	1.2577132696584904e-8
-10.5	2.5	1.0246108152741753e-8
-10.	2.5	7.9150836088986e-9
-9.5	2.5	6.405019780493992e-9
-9.	2.5	5.2538102381776784e-9
-8.5	2.5	4.1026006958613644e-9
-8.	2.5	2.95139115354505e-9
-7.5	2.5	2.014693359763929e-9
-7.	2.5	1.6381699059008276e-9
-6.5	2.5	1.261646452037726e-9
-6.	2.5	8.851229981746244e-10
-5.5	2.5	5.085995443115229e-10
-5.	2.5	4.1001423687570417e-10
-4.5	2.5	3.574414164066117e-10
-4.	2.5	3.048685959375193e-10
-3.5	2.5	2.522957754684269e-10
-3.	2.5	3.4828514475975235e-10
-2.5	2.5	6.341015750553957e-10
-2.	2.5	9.19918005351039e-10
-1.5	2.5	1.2057344356466823e-9
-1.	2.5	1.5239555501291947e-9
-0.5	2.5	3.4227070450880526e-9
0.	2.5	5.32145854004691e-9
0.5	2.5	7.220210035005769e-9
1.	2.5	9.118961529964627e-9
1.5	2.5	1.4890532267699061e-8
2.	2.5	2.3231597084141063e-8
2.5	2.5	3.157266190058306e-8
3.	2.5	3.991372671702506e-8
3.5	2.5	5.127203425420705e-8
4.	2.5	7.617165789233416e-8
4.5	2.5	1.0107128153046128e-7
5.	2.5	1.259709051685884e-7
5.5	2.5	1.5087052880671549e-7
6.	2.5	1.9417968023083078e-7
6.5	2.5	2.431982900164829e-7
7.	2.5	2.92216899802135e-7
7.5	2.5	3.4123550958778715e-7
8.	2.5	3.9378066491612516e-7
8.5	2.5	4.530406637627282e-7
9.	2.5	5.123006626093314e-7
9.5	2.5	5.715606614559344e-7
10.	2.5	6.308206603025374e-7
10.5	2.5	6.681711060051236e-7
11.	2.5	7.037554803795867e-7
11.5	2.5	7.393398547540498e-7
12.	2.5	7.74924229128513e-7
12.5	2.5	7.95177902001363e-7
13.	2.5	8.00492473843389e-7
13.5	2.5	8.05807045685415e-7
14.	2.5	8.11121617527441e-7
14.5	2.5	8.197313058249599e-7
15.	2.5	8.626907995239443e-7
15.5	2.5	9.056502932229286e-7
16.	2.5	9.486097869219128e-7
16.5	2.5	9.91569280620897e-7
17.	2.5	1.1471157898847606e-6
17.5	2.5	1.3584688552635981e-6
18.	2.5	1.5698219206424358e-6
18.5	2.5	1.7811749860212733e-6
19.	2.5	2.065568484844957e-6
19.5	2.5	2.569484098117883e-6
20.	2.5	3.0733997113908096e-6
20.5	2.5	3.5773153246637356e-6
21.	2.5	4.0812309379366625e-6
21.5	2.5	4.854753560277908e-6
22.	2.5	5.683215167537686e-6
22.5	2.5	6.511676774797465e-6
23.	2.5	7.340138382057244e-6
23.5	2.5	8.288160441599006e-6
24.	2.5	9.40696989866615e-6
24.5	2.5	0.000010525779355733292
25.	2.5	0.000011644588812800435
25.5	2.5	0.000012763398269867577
26.	2.5	0.000014296166399195783
26.5	2.5	0.000015831917120541882
27.	2.5	0.000017367667841887984
27.5	2.5	0.000018903418563234082
28.	2.5	0.000020960299641923557
28.5	2.5	0.000023404086149837394
29.	2.5	0.000025847872657751225
29.5	2.5	0.000028291659165665062
30.	2.5	0.00003098044419975808
30.5	2.5	0.00003500514693510657
31.	2.5	0.00003902984967045506
31.5	2.5	0.00004305455240580355
32.	2.5	0.00004707925514115205
32.5	2.5	0.00005240648131705558
33.	2.5	0.0000582008316552164
33.5	2.5	0.00006399518199337721
34.	2.5	0.00006978953233153804
34.5	2.5	0.00007584381465366824
35.	2.5	0.00008245788502545733
35.5	2.5	0.0000890719553972464
36.	2.5	0.00009568602576903548
36.5	2.5	0.00010230009614082457
37.	2.5	0.00010773999004042271
37.5	2.5	0.0001130467493236644
38.	2.5	0.00011835350860690607
38.5	2.5	0.00012366026789014777
39.	2.5	0.00012716923668774785
39.5	2.5	0.00012872453807154255
40.	2.5	0.00013027983945533724
40.5	2.5	0.0001318351408391319
41.	2.5	0.00013311612196035608
41.5	2.5	0.00013012122091183342
42.	2.5	0.00012712631986331078
42.5	2.5	0.00012413141881478814
43.	2.5	0.00012113651776626549
43.5	2.5	0.00011642720352600744
44.	2.5	0.00011075917252128941
44.5	2.5	0.00010509114151657138
45.	2.5	0.00009942311051185337
45.5	2.5	0.0000937132478677556
46.	2.5	0.00008785713636175721
46.5	2.5	0.00008200102485575881
47.	2.5	0.0000761449133497604
47.5	2.5	0.000070288801843762
48.	2.5	0.0000650990925919936
48.5	2.5	0.00006007237966737987
49.	2.5	0.00005504566674276615
49.5	2.5	0.00005001895381815242
50.	2.5	0.00004536177300945537
50.5	2.5	0.000041296033234476924
51.	2.5	0.000037230293459498476
51.5	2.5	0.000033164553684520036
52.	2.5	0.000029098813909541586
52.5	2.5	0.00002611404691726779
53.	2.5	0.000023167787265459363
53.5	2.5	0.00002022152761365093
54.	2.5	0.000017275267961842504
54.5	2.5	0.000014955160740007732
55.	2.5	0.000013154304364560766
55.5	2.5	0.0000113534479891138
56.	2.5	9.552591613666835e-6
56.5	2.5	7.86205654402107e-6
57.	2.5	6.924917549684581e-6
57.5	2.5	5.987778555348092e-6
58.	2.5	5.050639561011603e-6
58.5	2.5	4.113500566675114e-6
59.	2.5	3.5199369642567435e-6
59.5	2.5	3.0675320610431885e-6
60.	2.5	2.615127157829633e-6
60.5	2.5	2.1627222546160777e-6
61.	2.5	1.7755748898000602e-6
61.5	2.5	1.5483089582523006e-6
62.	2.5	1.321043026704541e-6
62.5	2.5	1.0937770951567816e-6
63.	2.5	8.665111636090222e-7
63.5	2.5	7.362480028027231e-7
64.	2.5	6.203620511893068e-7
64.5	2.5	5.044760995758905e-7
65.	2.5	3.8859014796247424e-7
65.5	2.5	3.019854005082313e-7
66.	2.5	2.508836728623995e-7
66.5	2.5	1.997819452165678e-7
67.	2.5	1.4868021757073604e-7
67.5	2.5	9.869561700131466e-8
68.	2.5	8.14016895527601e-8
68.5	2.5	6.410776210420554e-8
69.	2.5	4.681383465565099e-8
69.5	2.5	2.9519907207096435e-8
70.	2.5	2.0211561872712523e-8
-40.	3.	3.944619601626099e-11
-39.5	3.	5.839565150855072e-11
-39.	3.	7.734510700084045e-11
-38.5	3.	1.1084531218632045e-10
-38.	3.	2.3225074643694749e-10
-37.5	3.	3.536561806875745e-10
-37.	3.	4.750616149382015e-10
-36.5	3.	5.964670491888285e-10
-36.	3.	1.0199489544984175e-9
-35.5	3.	1.5591164837491166e-9
-35.	3.	2.0982840129998158e-9
-34.5	3.	2.6374515422505145e-9
-34.	3.	3.5107384278534626e-9
-33.5	3.	5.148456909557669e-9
-33.	3.	6.786175391261877e-9
-32.5	3.	8.423893872966084e-9
-32.	3.	1.0061612354670292e-8
-31.5	3.	1.3187563276647499e-8
-31.	3.	1.6506504204742697e-8
-30.5	3.	1.982544513283789e-8
-30.	3.	2.314438606093309e-8
-29.5	3.	2.690127912707277e-8
-29.	3.	3.115948423195849e-8
-28.5	3.	3.54176893368442e-8
-28.	3.	3.967589444172992e-8
-27.5	3.	4.387578576975552e-8
-27.	3.	4.690204060187799e-8
-26.5	3.	4.992829543400048e-8
-26.	3.	5.295455026612295e-8
-25.5	3.	5.598080509824543e-8
-25.	3.	5.753069670773531e-8
-24.5	3.	5.820754185170148e-8
-24.	3.	5.888438699566765e-8
-23.5	3.	5.9561232139633826e-8
-23.	3.	6.005292227881554e-8
-22.5	3.	5.984580606627693e-8
-22.	3.	5.963868985373832e-8
-21.5	3.	5.943157364119972e-8
-21.	3.	5.9224457428661105e-8
-20.5	3.	5.934480169012207e-8
-20.	3.	5.955191790266012e-8
-19.5	3.	5.975903411519818e-8
-19.	3.	5.996615032773622e-8
-18.5	3.	5.984479841867238e-8
-18.	3.	5.916795327470064e-8
-17.5	3.	5.849110813072888e-8
-17.	3.	5.7814262986757115e-8
-16.5	3.	5.713741784278536e-8
-16.	3.	5.42224086969958e-8
-15.5	3.	5.119615386488888e-8
-15.	3.	4.816989903278195e-8
-14.5	3.	4.514364420067503e-8
-14.	3.	4.145988209057335e-8
-13.5	3.	3.720167698566641e-8
-13.	3.	3.294347188075945e-8
-12.5	3.	2.8685266775852504e-8
-12.	3.	2.4534866228075825e-8
-11.5	3.	2.1215925552323747e-8
-11.	3.	1.7896984876571662e-8
-10.5	3.	1.4578044200819586e-8
-10.	3.	1.1259103525067507e-8
-9.5	3.	9.110024164819202e-9
-9.	3.	7.472308794714033e-9
-8.5	3.	5.8345934246088615e-9
-8.	3.	4.196878054503692e-9
-7.5	3.	2.8642280035771247e-9
-7.	3.	2.3282231945530866e-9
-6.5	3.	1.792218385529049e-9
-6.	3.	1.2562135765050111e-9
-5.5	3.	7.202087674809735e-10
-5.	3.	5.732308908614113e-10
-4.5	3.	4.906561805112541e-10
-4.	3.	4.080814701610969e-10
-3.5	3.	3.2550675981093964e-10
-3.	3.	4.260791581230881e-10
-2.5	3.	7.606698986855127e-10
-2.	3.	1.0952606392479373e-9
-1.5	3.	1.429851379810362e-9
-1.	3.	1.8027856251553906e-9
-0.5	3.	4.045914742740602e-9
0.	3.	6.289043860325814e-9
0.5	3.	8.532172977911027e-9
1.	3.	1.0775302095496237e-8
1.5	3.	1.7594776437207125e-8
2.	3.	2.7450512276907576e-8
2.5	3.	3.7306248116608024e-8
3.	3.	4.7161983956308476e-8
3.5	3.	6.058469011281901e-8
4.	3.	9.00158772081013e-8
4.5	3.	1.1944706430338358e-7
5.	3.	1.4887825139866585e-7
5.5	3.	1.783094384939481e-7
6.	3.	2.295461433223883e-7
6.5	3.	2.87545525444701e-7
7.	3.	3.455449075670137e-7
7.5	3.	4.0354428968932644e-7
8.	3.	4.6579997042863917e-7
8.5	3.	5.361600067857146e-7
9.	3.	6.065200431427901e-7
9.5	3.	6.768800794998656e-7
10.	3.	7.47240115856941e-7
10.5	3.	7.923012644483067e-7
11.	3.	8.353231363815529e-7
11.5	3.	8.783450083147992e-7
12.	3.	9.213668802480456e-7
12.5	3.	9.468199386911634e-7
13.	3.	9.551529534302723e-7
13.5	3.	9.63485968169381e-7
14.	3.	9.7181898290849e-7
14.5	3.	9.841226361184018e-7
15.	3.	1.0378180460792167e-6
15.5	3.	1.0915134560400314e-6
16.	3.	1.1452088660008462e-6
16.5	3.	1.1989042759616607e-6
17.	3.	1.3839568839334275e-6
17.5	3.	1.634119956065954e-6
18.	3.	1.8842830281984805e-6
18.5	3.	2.1344461003310067e-6
19.	3.	2.466976950565318e-6
19.5	3.	3.047063133628308e-6
20.	3.	3.6271493166912976e-6
20.5	3.	4.207235499754287e-6
21.	3.	4.787321682817278e-6
21.5	3.	5.644713787137844e-6
22.	3.	6.558613716972432e-6
22.5	3.	7.4725136468070206e-6
23.	3.	8.38641357664161e-6
23.5	3.	9.39558976519164e-6
24.	3.	0.000010540864337123395
24.5	3.	0.000011686138909055148
25.	3.	0.000012831413480986903
25.5	3.	0.000013976688052918656
26.	3.	0.000015404421201577977
26.5	3.	0.000016834189477782112
27.	3.	0.000018263957753986248
27.5	3.	0.000019693726030190384
28.	3.	0.00002153555646432727
28.5	3.	0.00002368331627647012
29.	3.	0.00002583107608861297
29.5	3.	0.00002797883590075582
30.	3.	0.000030340530160186704
30.5	3.	0.00003386875721268166
31.	3.	0.00003739698426517661
31.5	3.	0.000040925211317671564
32.	3.	0.00004445343837016652
32.5	3.	0.000049262524242398987
33.	3.	0.000054530964690918214
33.5	3.	0.00005979940513943744
34.	3.	0.00006506784558795666
34.5	3.	0.00007070720226801599
35.	3.	0.0000771453620452159
35.5	3.	0.00008358352182241583
36.	3.	0.00009002168159961575
36.5	3.	0.00009645984137681569
37.	3.	0.00010226629565219592
37.5	3.	0.00010800112366727637
38.	3.	0.00011373595168235682
38.5	3.	0.00011947077969743728
39.	3.	0.0001236199437494551
39.5	3.	0.00012604595928187478
40.	3.	0.00012847197481429448
40.5	3.	0.00013089799034671416
41.	3.	0.00013305273393311327
41.5	3.	0.0001309791100403015
42.	3.	0.00012890548614748974
42.5	3.	0.000126831862254678
43.	3.	0.00012475823836186623
43.5	3.	0.00012079488246416269
44.	3.	0.0001157747697926779
44.5	3.	0.0001107546571211931
45.	3.	0.00010573454444970831
45.5	3.	0.00010057397432148982
46.	3.	0.00009492234662303615
46.5	3.	0.00008927071892458245
47.	3.	0.00008361909122612878
47.5	3.	0.00007796746352767511
48.	3.	0.00007264269780084192
48.5	3.	0.00006739787973403313
49.	3.	0.00006215306166722435
49.5	3.	0.00005690824360041556
50.	3.	0.000051947968179004236
50.5	3.	0.00004744310702087942
51.	3.	0.000042938245862754615
51.5	3.	0.00003843338470462981
52.	3.	0.000033928523546504995
52.5	3.	0.000030509620655107768
53.	3.	0.000027129402701367743
53.5	3.	0.000023749184747627714
54.	3.	0.00002036896679388769
54.5	3.	0.000017680933347633617
55.	3.	0.000015566909318517368
55.5	3.	0.000013452885289401117
56.	3.	0.000011338861260284869
56.5	3.	9.351824491242482e-6
57.	3.	8.231997393615049e-6
57.5	3.	7.112170295987615e-6
58.	3.	5.992343198360182e-6
58.5	3.	4.872516100732749e-6
59.	3.	4.161831682558872e-6
59.5	3.	3.619244426694573e-6
60.	3.	3.0766571708302744e-6
60.5	3.	2.5340699149659758e-6
61.	3.	2.07117473017484e-6
61.5	3.	1.803525686383929e-6
62.	3.	1.5358766425930179e-6
62.5	3.	1.2682275988021069e-6
63.	3.	1.0005785550111957e-6
63.5	3.	8.495552687816645e-7
64.	3.	7.15817601312523e-7
64.5	3.	5.820799338433817e-7
65.	3.	4.483422663742402e-7
65.5	3.	3.485155162870882e-7
66.	3.	2.898052436845888e-7
66.5	3.	2.3109497108208937e-7
67.	3.	1.7238469847958993e-7
67.5	3.	1.1495196250555843e-7
68.	3.	9.490399072091125e-8
68.5	3.	7.485601893626409e-8
69.	3.	5.480804715161692e-8
69.5	3.	3.476007536696975e-8
70.	3.	2.3919171520423563e-8
-40.	3.5	8.750913795624152e-11
-39.5	3.5	1.252287681718937e-10
-39.	3.5	1.6294839838754591e-10
-38.5	3.5	2.284167606646429e-10
-38.	3.5	4.6152312782545173e-10
-37.5	3.5	6.946294949862603e-10
-37.	3.5	9.27735862147069e-10
-36.5	3.5	1.1608422293078776e-9
-36.	3.5	1.973191531370156e-9
-35.5	3.5	3.007372345508318e-9
-35.	3.5	4.04155315964648e-9
-34.5	3.5	5.075733973784642e-9
-34.	3.5	6.755129634264099e-9
-33.5	3.5	9.910712188557992e-9
-33.	3.5	1.3066294742851889e-8
-32.5	3.5	1.6221877297145784e-8
-32.	3.5	1.9377459851439675e-8
-31.5	3.5	2.5443643567853298e-8
-31.	3.5	3.188726626549318e-8
-30.5	3.5	3.8330888963133065e-8
-30.	3.5	4.477451166077295e-8
-29.5	3.5	5.212305447650596e-8
-29.	3.5	6.050743502402668e-8
-28.5	3.5	6.889181557154738e-8
-28.	3.5	7.727619611906812e-8
-27.5	3.5	8.555592211412953e-8
-27.	3.5	9.1729346496739e-8
-26.5	3.5	9.790277087934848e-8
-26.	3.5	1.0407619526195797e-7
-25.5	3.5	1.1024961964456742e-7
-25.	3.5	1.1359719905977545e-7
-24.5	3.5	1.1527371682627302e-7
-24.	3.5	1.1695023459277065e-7
-23.5	3.5	1.1862675235926825e-7
-23.	3.5	1.1990323730164344e-7
-22.5	3.5	1.1966993060366415e-7
-22.	3.5	1.1943662390568484e-7
-21.5	3.5	1.192033172077055e-7
-21.	3.5	1.1897001050972621e-7
-20.5	3.5	1.1910905043593658e-7
-20.	3.5	1.1934675644744047e-7
-19.5	3.5	1.1958446245894437e-7
-19.	3.5	1.198221684704483e-7
-18.5	3.5	1.1934898711444598e-7
-18.	3.5	1.1767357912681397e-7
-17.5	3.5	1.1599817113918193e-7
-17.	3.5	1.1432276315154992e-7
-16.5	3.5	1.1264735516391788e-7
-16.	3.5	1.0668508871281315e-7
-15.5	3.5	1.0050974828163946e-7
-15.	3.5	9.433440785046576e-8
-14.5	3.5	8.815906741929208e-8
-14.	3.5	8.080325258839437e-8
-13.5	3.5	7.24160951820403e-8
-13.	3.5	6.402893777568623e-8
-12.5	3.5	5.564178036933217e-8
-12.	3.5	4.747740738801402e-8
-11.5	3.5	4.1031294881580886e-8
-11.	3.5	3.4585182375147736e-8
-10.5	3.5	2.8139069868714605e-8
-10.	3.5	2.1692957362281468e-8
-9.5	3.5	1.7535190570479045e-8
-9.	3.5	1.4377694135472368e-8
-8.5	3.5	1.1220197700465687e-8
-8.	3.5	8.062701265459012e-9
-7.5	3.5	5.493915321167893e-9
-7.	3.5	4.462483450913878e-9
-6.5	3.5	3.431051580659864e-9
-6.	3.5	2.399619710405849e-9
-5.5	3.5	1.3681878401518337e-9
-5.	3.5	1.0591881995521371e-9
-4.5	3.5	8.697867644474507e-10
-4.	3.5	6.803853293427643e-10
-3.5	3.5	4.909838942380778e-10
-3.	3.5	5.396374467754804e-10
-2.5	3.5	8.924685207562091e-10
-2.	3.5	1.2452995947369377e-9
-1.5	3.5	1.5981306687176666e-9
-1.	3.5	1.9932736858738057e-9
-0.5	3.5	4.452171167047344e-9
0.	3.5	6.911068648220881e-9
0.5	3.5	9.36996612939442e-9
1.	3.5	1.1828863610567958e-8
1.5	3.5	1.930226684829226e-8
2.	3.5	3.010263735234009e-8
2.5	3.5	4.0903007856387915e-8
3.	3.5	5.1703378360435744e-8
3.5	3.5	6.641748645680313e-8
4.	3.5	9.869635906795678e-8
4.5	3.5	1.3097523167911045e-7
5.	3.5	1.6325410429026408e-7
5.5	3.5	1.9553297690141773e-7
6.	3.5	2.519086609013809e-7
6.5	3.5	3.1575763497535284e-7
7.	3.5	3.7960660904932477e-7
7.5	3.5	4.4345558312329676e-7
8.	3.5	5.12319414691651e-7
8.5	3.5	5.907319626833663e-7
9.	3.5	6.691445106750817e-7
9.5	3.5	7.47557058666797e-7
10.	3.5	8.259696066585123e-7
10.5	3.5	8.787802607770944e-7
11.	3.5	9.295272137139234e-7
11.5	3.5	9.802741666507524e-7
12.	3.5	1.0310211195875815e-6
12.5	3.5	1.0642204627252802e-6
13.	3.5	1.080320424232523e-6
13.5	3.5	1.0964203857397661e-6
14.	3.5	1.112520347247009e-6
14.5	3.5	1.1332491216610794e-6
15.	3.5	1.2022307650516832e-6
15.5	3.5	1.2712124084422866e-6
16.	3.5	1.3401940518328905e-6
16.5	3.5	1.4091756952234941e-6
17.	3.5	1.6219272613140576e-6
17.5	3.5	1.9059419674616318e-6
18.	3.5	2.1899566736092056e-6
18.5	3.5	2.47397137975678e-6
19.	3.5	2.845023774117092e-6
19.5	3.5	3.477666858073489e-6
20.	3.5	4.110309942029886e-6
20.5	3.5	4.742953025986282e-6
21.	3.5	5.37559610994268e-6
21.5	3.5	6.275675239670212e-6
22.	3.5	7.230250967746822e-6
22.5	3.5	8.184826695823434e-6
23.	3.5	9.139402423900044e-6
23.5	3.5	0.000010160414970534358
24.	3.5	0.000011276329896047056
24.5	3.5	0.000012392244821559756
25.	3.5	0.000013508159747072455
25.5	3.5	0.000014624074672585153
26.	3.5	0.000015905906730703315
26.5	3.5	0.000017188934229691548
27.	3.5	0.00001847196172867978
27.5	3.5	0.000019754989227668012
28.	3.5	0.000021369532340662947
28.5	3.5	0.00002323020425641217
29.	3.5	0.000025090876172161393
29.5	3.5	0.000026951548087910618
30.	3.5	0.000029001776145481305
30.5	3.5	0.00003208560799320613
31.	3.5	0.00003516943984093095
31.5	3.5	0.00003825327168865577
32.	3.5	0.0000413371035363806
32.5	3.5	0.000045626546958563734
33.	3.5	0.000050348359027015935
33.5	3.5	0.00005507017109546814
34.	3.5	0.00005979198316392035
34.5	3.5	0.00006492234608428567
35.	3.5	0.0000709325618072436
35.5	3.5	0.00007694277753020152
36.	3.5	0.00008295299325315944
36.5	3.5	0.00008896320897611737
37.	3.5	0.00009471330073958009
37.5	3.5	0.00010043389821119423
38.	3.5	0.00010615449568280838
38.5	3.5	0.00011187509315442254
39.	3.5	0.0001162807956697766
39.5	3.5	0.00011925759562438223
40.	3.5	0.00012223439557898787
40.5	3.5	0.00012521119553359349
41.	3.5	0.00012794191560045948
41.5	3.5	0.0001268369415977023
42.	3.5	0.00012573196759494516
42.5	3.5	0.000124626993592188
43.	3.5	0.00012352201958943087
43.5	3.5	0.00012052324465120061
44.	3.5	0.00011646543755308004
44.5	3.5	0.00011240763045495945
45.	3.5	0.00010834982335683886
45.5	3.5	0.00010405855183637296
46.	3.5	0.0000989510582751604
46.5	3.5	0.00009384356471394783
47.	3.5	0.00008873607115273527
47.5	3.5	0.00008362857759152271
48.	3.5	0.00007843942043615761
48.5	3.5	0.00007323028905978016
49.	3.5	0.00006802115768340272
49.5	3.5	0.00006281202630702526
50.	3.5	0.00005776695939327054
50.5	3.5	0.00005298447981953459
51.	3.5	0.000048202000245798645
51.5	3.5	0.0000434195206720627
52.	3.5	0.00003863704109832675
52.5	3.5	0.0000348607762800187
53.	3.5	0.00003112035570754966
53.5	3.5	0.000027379935135080614
54.	3.5	0.00002363951456261157
54.5	3.5	0.000020620242878893967
55.	3.5	0.000018198999970488413
55.5	3.5	0.00001577775706208286
56.	3.5	0.000013356514153677308
56.5	3.5	0.000011075425468315071
57.	3.5	9.751465062137032e-6
57.5	3.5	8.427504655958992e-6
58.	3.5	7.103544249780952e-6
58.5	3.5	5.779583843602913e-6
59.	3.5	4.932732951965005e-6
59.5	3.5	4.281903545086915e-6
60.	3.5	3.6310741382088256e-6
60.5	3.5	2.9802447313307363e-6
61.	3.5	2.426438694491741e-6
61.5	3.5	2.1103406044016557e-6
62.	3.5	1.7942425143115709e-6
62.5	3.5	1.4781444242214863e-6
63.	3.5	1.1620463341314015e-6
63.5	3.5	9.865695014397403e-7
64.	3.5	8.319347665472428e-7
64.5	3.5	6.773000316547453e-7
65.	3.5	5.226652967622477e-7
65.5	3.5	4.0722419754793555e-7
66.	3.5	3.3930479232824464e-7
66.5	3.5	2.713853871085537e-7
67.	3.5	2.034659818888628e-7
67.5	3.5	1.370084610625565e-7
68.	3.5	1.1333030334881006e-7
68.5	3.5	8.965214563506361e-8
69.	3.5	6.597398792131718e-8
69.5	3.5	4.2295830207570733e-8
70.	3.5	2.9375781153841675e-8
-40.	4.	1.4653800640290225e-10
-39.5	4.	2.0699363465729678e-10
-39.	4.	2.674492629116912e-10
-38.5	4.	3.715297023649477e-10
-38.	4.	7.391600689504435e-10
-37.5	4.	1.106790435535939e-9
-37.	4.	1.4744208021214348e-9
-36.5	4.	1.84205116870693e-9
-36.	4.	3.122620514100761e-9
-35.5	4.	4.752816280292481e-9
-35.	4.	6.383012046484201e-9
-34.5	4.	8.013207812675921e-9
-34.	4.	1.066355763754958e-8
-33.5	4.	1.564791769116694e-8
-33.	4.	2.06322777447843e-8
-32.5	4.	2.561663779840166e-8
-32.	4.	3.060099785201902e-8
-31.5	4.	4.021331199639032e-8
-31.	4.	5.042576686079897e-8
-30.5	4.	6.063822172520761e-8
-30.	4.	7.085067658961627e-8
-29.5	4.	8.253581302040325e-8
-29.	4.	9.590668844943177e-8
-28.5	4.	1.0927756387846028e-7
-28.	4.	1.2264843930748882e-7
-27.5	4.	1.3585947556567783e-7
-27.	4.	1.4585355187935622e-7
-26.5	4.	1.5584762819303466e-7
-26.	4.	1.6584170450671308e-7
-25.5	4.	1.758357808203915e-7
-25.	4.	1.8137969699205971e-7
-24.5	4.	1.8429201375550878e-7
-24.	4.	1.8720433051895784e-7
-23.5	4.	1.9011664728240692e-7
-23.	4.	1.9236639913949514e-7
-22.5	4.	1.921155188071866e-7
-22.	4.	1.9186463847487803e-7
-21.5	4.	1.9161375814256944e-7
-21.	4.	1.913628778102609e-7
-20.5	4.	1.9151665501291103e-7
-20.	4.	1.9177766019149834e-7
-19.5	4.	1.920386653700857e-7
-19.	4.	1.9229967054867304e-7
-18.5	4.	1.9138246115325859e-7
-18.	4.	1.8847269850203326e-7
-17.5	4.	1.8556293585080794e-7
-17.	4.	1.8265317319958265e-7
-16.5	4.	1.797434105483573e-7
-16.	4.	1.700805790086324e-7
-15.5	4.	1.600820929848575e-7
-15.	4.	1.5008360696108253e-7
-14.5	4.	1.400851209373076e-7
-14.	4.	1.2828333761732769e-7
-13.5	4.	1.1490607135742431e-7
-13.	4.	1.0152880509752093e-7
-12.5	4.	8.815153883761754e-8
-12.	4.	7.513685770352798e-8
-11.5	4.	6.491867228661726e-8
-11.	4.	5.470048686970655e-8
-10.5	4.	4.448230145279584e-8
-10.	4.	3.426411603588513e-8
-9.5	4.	2.7684759844990452e-8
-9.	4.	2.2695990681639028e-8
-8.5	4.	1.770722151828761e-8
-8.	4.	1.2718452354936193e-8
-7.5	4.	8.660248343234635e-9
-7.	4.	7.03211505323367e-9
-6.5	4.	5.403981763232704e-9
-6.	4.	3.775848473231739e-9
-5.5	4.	2.147715183230774e-9
-5.	4.	1.6424390654520197e-9
-4.5	4.	1.323051252918501e-9
-4.	4.	1.0036634403849821e-9
-3.5	4.	6.842756278514633e-10
-3.	4.	6.639772515249391e-10
-2.5	4.	1.025843871178698e-9
-2.	4.	1.387710490832457e-9
-1.5	4.	1.749577110486216e-9
-1.	4.	2.1571301193158804e-9
-0.5	4.	4.793025353312019e-9
0.	4.	7.428920587308158e-9
0.5	4.	1.0064815821304297e-8
1.	4.	1.2700711055300435e-8
1.5	4.	2.070927537894247e-8
2.	4.	3.2282437104968433e-8
2.5	4.	4.385559883099439e-8
3.	4.	5.5428760557020356e-8
3.5	4.	7.120124263237176e-8
4.	4.	1.0582017808334047e-7
4.5	4.	1.404391135343092e-7
5.	4.	1.7505804898527788e-7
5.5	4.	2.0967698443624659e-7
6.	4.	2.7035100264188836e-7
6.5	4.	3.3910564148177724e-7
7.	4.	4.0786028032166617e-7
7.5	4.	4.766149191615551e-7
8.	4.	5.511516581848324e-7
8.5	4.	6.366980091551068e-7
9.	4.	7.222443601253812e-7
9.5	4.	8.077907110956556e-7
10.	4.	8.9333706206593e-7
10.5	4.	9.53908919174281e-7
11.	4.	1.0124676481620353e-6
11.5	4.	1.0710263771497896e-6
12.	4.	1.1295851061375439e-6
12.5	4.	1.1712985234380693e-6
13.	4.	1.1965969180362904e-6
13.5	4.	1.2218953126345118e-6
14.	4.	1.247193707232733e-6
14.5	4.	1.2777738595639844e-6
15.	4.	1.363413477245798e-6
15.5	4.	1.4490530949276113e-6
16.	4.	1.5346927126094247e-6
16.5	4.	1.6203323302912382e-6
17.	4.	1.860238073005835e-6
17.5	4.	2.1766096596731083e-6
18.	4.	2.492981246340382e-6
18.5	4.	2.8093528330076555e-6
19.	4.	3.216027985479501e-6
19.5	4.	3.894109382037988e-6
20.	4.	4.572190778596476e-6
20.5	4.	5.250272175154962e-6
21.	4.	5.92835357171345e-6
21.5	4.	6.858704843144505e-6
22.	4.	7.840462236763993e-6
22.5	4.	8.822219630383482e-6
23.	4.	9.80397702400297e-6
23.5	4.	0.000010821958569134635
24.	4.	0.000011891684888112908
24.5	4.	0.00001296141120709118
25.	4.	0.000014031137526069451
25.5	4.	0.000015100863845047724
26.	4.	0.00001622447529495377
26.5	4.	0.000017348474989803475
27.	4.	0.00001847247468465318
27.5	4.	0.000019596474379502887
28.	4.	0.000020980041296786024
28.5	4.	0.000022556320011017907
29.	4.	0.00002413259872524979
29.5	4.	0.00002570887743948167
30.	4.	0.00002745234948662796
30.5	4.	0.000030107486336234703
31.	4.	0.00003276262318584145
31.5	4.	0.000035417760035448196
32.	4.	0.00003807289688505494
32.5	4.	0.000041842245019399454
33.	4.	0.00004601118290142555
33.5	4.	0.00005018012078345164
34.	4.	0.00005434905866547773
34.5	4.	0.00005894207000493846
35.	4.	0.00006444836354239674
35.5	4.	0.000069954657079855
36.	4.	0.00007546095061731329
36.5	4.	0.00008096724415477157
37.	4.	0.00008653347886365658
37.5	4.	0.0000921065100337643
38.	4.	0.00009767954120387203
38.5	4.	0.00010325257237397975
39.	4.	0.00010779915598689474
39.5	4.	0.0001112302941903009
40.	4.	0.00011466143239370705
40.5	4.	0.00011809257059711321
41.	4.	0.0001213094964343824
41.5	4.	0.00012118745332957839
42.	4.	0.00012106541022477438
42.5	4.	0.00012094336711997037
43.	4.	0.00012082132401516637
43.5	4.	0.0001188530361185107
44.	4.	0.0001158523099264792
44.5	4.	0.0001128515837344477
45.	4.	0.0001098508575424162
45.5	4.	0.00010652535382424985
46.	4.	0.00010206438555646425
46.5	4.	0.00009760341728867865
47.	4.	0.00009314244902089306
47.5	4.	0.00008868148075310746
48.	4.	0.0000837095269878534
48.5	4.	0.00007861259051315023
49.	4.	0.00007351565403844705
49.5	4.	0.00006841871756374386
50.	4.	0.00006335466892415983
50.5	4.	0.000058343257699192335
51.	4.	0.000053331846474224835
51.5	4.	0.00004832043524925735
52.	4.	0.00004330902402428985
52.5	4.	0.00003919854159866241
53.	4.	0.00003512015283215971
53.5	4.	0.00003104176406565701
54.	4.	0.00002696337529915432
54.5	4.	0.00002362392535664563
55.	4.	0.0000208972568894142
55.5	4.	0.000018170588422182775
56.	4.	0.000015443919954951347
56.5	4.	0.000012869517866085838
57.	4.	0.000011334959269185157
57.5	4.	9.800400672284477e-6
58.	4.	8.265842075383797e-6
58.5	4.	6.731283478483116e-6
59.	4.	5.742524599999345e-6
59.5	4.	4.978008726370957e-6
60.	4.	4.21349285274257e-6
60.5	4.	3.4489769791141834e-6
61.	4.	2.79968903508777e-6
61.5	4.	2.432710338233214e-6
62.	4.	2.0657316413786588e-6
62.5	4.	1.698752944524103e-6
63.	4.	1.3317742476695473e-6
63.5	4.	1.13073044798473e-6
64.	4.	9.542805924808202e-7
64.5	4.	7.778307369769102e-7
65.	4.	6.013808814730002e-7
65.5	4.	4.696042351754931e-7
66.	4.	3.919931833917397e-7
66.5	4.	3.1438213160798637e-7
67.	4.	2.3677107982423298e-7
67.5	4.	1.6081347662425543e-7
68.	4.	1.3324101090394653e-7
68.5	4.	1.0566854518363765e-7
69.	4.	7.809607946332878e-8
69.5	4.	5.05236137430199e-8
70.	4.	3.535964518699983e-8
-40.	4.5	2.05566874849563e-10
-39.5	4.5	2.8875850114269985e-10
-39.	4.5	3.7195012743583657e-10
-38.5	4.5	5.146426440652525e-10
-38.	4.5	1.0167970100754351e-9
-37.5	4.5	1.5189513760856177e-9
-37.	4.5	2.0211057420958e-9
-36.5	4.5	2.5232601081059827e-9
-36.	4.5	4.272049496831366e-9
-35.5	4.5	6.4982602150766446e-9
-35.	4.5	8.724470933321923e-9
[truncated: 31,371 more rows]
