# Supplementary material for: Myosin V executes steps of variable length via structurally constrained diffusion
Source: eLife. 2020 Jan 15;9:e51569. doi: 10.7554/eLife.51569 (PMC7054003; doi:10.7554/eLife.51569)
Supplement: Source data 1. [file elife-51569-data1.zip › myosin_elife_source_data/Figure 3/BD_diffusion_contours/cont_yz_12kbT.txt]

-35.	-55.	5.6618985943010273e-14
-34.5	-55.	9.6919065216246e-14
-34.	-55.	1.3721914448948173e-13
-33.5	-55.	1.7751922376271743e-13
-33.	-55.	5.026336162459281e-13
-32.5	-55.	8.728217648491193e-13
-32.	-55.	1.2430099134523106e-12
-31.5	-55.	1.613198062055502e-12
-31.	-55.	3.510699144090709e-12
-30.5	-55.	6.505874010827288e-12
-30.	-55.	9.501048877563867e-12
-29.5	-55.	1.2496223744300443e-11
-29.	-55.	2.0232927867222627e-11
-28.5	-55.	3.901707611113973e-11
-28.	-55.	5.7801224355056834e-11
-27.5	-55.	7.658537259897394e-11
-27.	-55.	9.667534217782466e-11
-26.5	-55.	1.8500576524527872e-10
-26.	-55.	2.733361883127328e-10
-25.5	-55.	3.616666113801868e-10
-25.	-55.	4.499970344476408e-10
-24.5	-55.	6.993595722616736e-10
-24.	-55.	1.0061137868253003e-9
-23.5	-55.	1.312868001388927e-9
-23.	-55.	1.619622215952554e-9
-22.5	-55.	2.143732464703101e-9
-22.	-55.	2.9274415465550223e-9
-21.5	-55.	3.7111506284069433e-9
-21.	-55.	4.494859710258865e-9
-20.5	-55.	5.402080322011741e-9
-20.	-55.	6.894867506888014e-9
-19.5	-55.	8.387654691764288e-9
-19.	-55.	9.88044187664056e-9
-18.5	-55.	1.1373229061516832e-8
-18.	-55.	1.358719895652149e-8
-17.5	-55.	1.58878927832291e-8
-17.	-55.	1.818858660993671e-8
-16.5	-55.	2.0489280436644322e-8
-16.	-55.	2.3636540864361277e-8
-15.5	-55.	2.7322491913694644e-8
-15.	-55.	3.100844296302801e-8
-14.5	-55.	3.469439401236138e-8
-14.	-55.	3.972732025673879e-8
-13.5	-55.	4.7500019341272994e-8
-13.	-55.	5.5272718425807206e-8
-12.5	-55.	6.30454175103414e-8
-12.	-55.	7.132506436038997e-8
-11.5	-55.	8.96447222282735e-8
-11.	-55.	1.0796438009615701e-7
-10.5	-55.	1.262840379640405e-7
-10.	-55.	1.4460369583192407e-7
-9.5	-55.	1.7919174496430596e-7
-9.	-55.	2.1873466902449902e-7
-8.5	-55.	2.5827759308469214e-7
-8.	-55.	2.978205171448851e-7
-7.5	-55.	3.547421103638203e-7
-7.	-55.	4.3011692611547506e-7
-6.5	-55.	5.054917418671299e-7
-6.	-55.	5.808665576187847e-7
-5.5	-55.	6.670613205530168e-7
-5.	-55.	7.956117976011905e-7
-4.5	-55.	9.241622746493642e-7
-4.	-55.	1.0527127516975379e-6
-3.5	-55.	1.1812632287457113e-6
-3.	-55.	1.3703855866562435e-6
-2.5	-55.	1.5646361317927685e-6
-2.	-55.	1.7588866769292936e-6
-1.5	-55.	1.9531372220658184e-6
-1.	-55.	2.18050272150196e-6
-0.5	-55.	2.4264618200967146e-6
0.	-55.	2.6724209186914693e-6
0.5	-55.	2.918380017286223e-6
1.	-55.	3.159980957665966e-6
1.5	-55.	3.3937964610342004e-6
2.	-55.	3.6276119644024347e-6
2.5	-55.	3.861427467770669e-6
3.	-55.	4.0871208123823734e-6
3.5	-55.	4.215938169887081e-6
4.	-55.	4.344755527391789e-6
4.5	-55.	4.4735728848964964e-6
5.	-55.	4.602390242401204e-6
5.5	-55.	4.61289506957638e-6
6.	-55.	4.593045945332435e-6
6.5	-55.	4.57319682108849e-6
7.	-55.	4.553347696844545e-6
7.5	-55.	4.484240988450403e-6
8.	-55.	4.368614978327022e-6
8.5	-55.	4.2529889682036415e-6
9.	-55.	4.137362958080261e-6
9.5	-55.	4.020114795959896e-6
10.	-55.	3.897519732330893e-6
10.5	-55.	3.7749246687018906e-6
11.	-55.	3.6523296050728875e-6
11.5	-55.	3.529734541443885e-6
12.	-55.	3.4326019472658027e-6
12.5	-55.	3.3367746859579074e-6
13.	-55.	3.2409474246500125e-6
13.5	-55.	3.145120163342117e-6
14.	-55.	3.0509774751911082e-6
14.5	-55.	2.957665610118838e-6
15.	-55.	2.8643537450465685e-6
15.5	-55.	2.771041879974298e-6
16.	-55.	2.671475834412777e-6
16.5	-55.	2.56205220668528e-6
17.	-55.	2.4526285789577827e-6
17.5	-55.	2.343204951230286e-6
18.	-55.	2.2338888156584196e-6
18.5	-55.	2.1254731340754253e-6
19.	-55.	2.017057452492431e-6
19.5	-55.	1.908641770909436e-6
20.	-55.	1.8002260893264416e-6
20.5	-55.	1.7139136921363417e-6
21.	-55.	1.6322861471278235e-6
21.5	-55.	1.550658602119305e-6
22.	-55.	1.469031057110787e-6
22.5	-55.	1.4037055621761935e-6
23.	-55.	1.3520679217359771e-6
23.5	-55.	1.300430281295761e-6
24.	-55.	1.2487926408555446e-6
24.5	-55.	1.2001362160608977e-6
25.	-55.	1.1598748940092344e-6
25.5	-55.	1.1196135719575712e-6
26.	-55.	1.079352249905908e-6
26.5	-55.	1.0390909278542445e-6
27.	-55.	9.915684718382734e-7
27.5	-55.	9.439017923785082e-7
28.	-55.	8.962351129187433e-7
28.5	-55.	8.485684334589782e-7
29.	-55.	7.940956377349801e-7
29.5	-55.	7.366919467282421e-7
30.	-55.	6.792882557215039e-7
30.5	-55.	6.218845647147658e-7
31.	-55.	5.654607610371179e-7
31.5	-55.	5.104043062741695e-7
32.	-55.	4.5534785151122107e-7
32.5	-55.	4.002913967482727e-7
33.	-55.	3.472096261648773e-7
33.5	-55.	3.06679933914687e-7
34.	-55.	2.661502416644968e-7
34.5	-55.	2.2562054941430648e-7
35.	-55.	1.8509085716411622e-7
35.5	-55.	1.592138516313486e-7
36.	-55.	1.3583375624176188e-7
36.5	-55.	1.1245366085217518e-7
37.	-55.	8.907356546258849e-8
37.5	-55.	7.275336308013833e-8
38.	-55.	6.169690618373095e-8
38.5	-55.	5.0640449287323564e-8
39.	-55.	3.958399239091619e-8
39.5	-55.	3.0417281407567876e-8
40.	-55.	2.5847129030521163e-8
40.5	-55.	2.127697665347445e-8
41.	-55.	1.6706824276427732e-8
41.5	-55.	1.216419969167965e-8
42.	-55.	1.0399019376470413e-8
42.5	-55.	8.633839061261176e-9
43.	-55.	6.8686587460519395e-9
43.5	-55.	5.103478430842701e-9
44.	-55.	4.135368862283411e-9
44.5	-55.	3.4646392105711067e-9
45.	-55.	2.793909558858803e-9
45.5	-55.	2.123179907146499e-9
46.	-55.	1.6364279843194834e-9
46.5	-55.	1.3775084555989033e-9
47.	-55.	1.1185889268783233e-9
47.5	-55.	8.596693981577436e-10
48.	-55.	6.269756403170514e-10
48.5	-55.	5.26784974351017e-10
49.	-55.	4.265943083849828e-10
49.5	-55.	3.2640364241894837e-10
50.	-55.	2.2621297645291403e-10
50.5	-55.	1.8278969795331386e-10
51.	-55.	1.4683779691508316e-10
51.5	-55.	1.1088589587685253e-10
52.	-55.	7.493399483862185e-11
52.5	-55.	5.404805154355041e-11
53.	-55.	4.3115860770191226e-11
53.5	-55.	3.218366999683205e-11
54.	-55.	2.1251479223472867e-11
54.5	-55.	1.2973544418015198e-11
55.	-55.	1.0319515793740608e-11
55.5	-55.	7.665487169466017e-12
56.	-55.	5.011458545191427e-12
56.5	-55.	2.4418268810556767e-12
57.	-55.	1.946100074315062e-12
57.5	-55.	1.4503732675744482e-12
58.	-55.	9.546464608338342e-13
58.5	-55.	4.589196540932199e-13
59.	-55.	2.850770636373863e-13
59.5	-55.	2.1423878071440048e-13
60.	-55.	1.434004977914146e-13
60.5	-55.	7.256221486842874e-14
61.	-55.	3.1777226294352856e-14
61.5	-55.	2.407037861173503e-14
62.	-55.	1.6363530929117195e-14
62.5	-55.	8.656683246499364e-15
63.	-55.	2.3376628065370585e-15
63.5	-55.	1.7656899295910915e-15
64.	-55.	1.1937170526451245e-15
64.5	-55.	6.21744175699157e-16
65.	-55.	4.97712987531898e-17
-35.	-54.5	7.527876288649436e-14
-34.5	-54.5	1.2822929741879774e-13
-34.	-54.5	1.8117983195110115e-13
-33.5	-54.5	2.341303664834045e-13
-33.	-54.5	6.559705493488663e-13
-32.5	-54.5	1.1361899683445575e-12
-32.	-54.5	1.6164093873402485e-12
-31.5	-54.5	2.0966288063359396e-12
-31.	-54.5	4.5459875052583075e-12
-30.5	-54.5	8.41055884246052e-12
-30.	-54.5	1.227513017966273e-11
-29.5	-54.5	1.613970151686494e-11
-29.	-54.5	2.6110085404941495e-11
-28.5	-54.5	5.030660169134851e-11
-28.	-54.5	7.450311797775552e-11
-27.5	-54.5	9.869963426416252e-11
-27.	-54.5	1.24577457809999e-10
-26.5	-54.5	2.3831812045011277e-10
-26.	-54.5	3.5205878309022653e-10
-25.5	-54.5	4.657994457303402e-10
-25.	-54.5	5.79540108370454e-10
-24.5	-54.5	9.006710070627403e-10
-24.	-54.5	1.2957155683015292e-9
-23.5	-54.5	1.690760129540318e-9
-23.	-54.5	2.085804690779107e-9
-22.5	-54.5	2.7608615978498333e-9
-22.	-54.5	3.77035080400013e-9
-21.5	-54.5	4.779840010150426e-9
-21.	-54.5	5.789329216300723e-9
-20.5	-54.5	6.957804070058546e-9
-20.	-54.5	8.880027832278579e-9
-19.5	-54.5	1.0802251594498614e-8
-19.	-54.5	1.2724475356718648e-8
-18.5	-54.5	1.4646699118938681e-8
-18.	-54.5	1.7488726717085713e-8
-17.5	-54.5	2.0441362908487636e-8
-17.	-54.5	2.3393999099889557e-8
-16.5	-54.5	2.6346635291291478e-8
-16.	-54.5	3.0353364487285505e-8
-15.5	-54.5	3.5030838330195935e-8
-15.	-54.5	3.9708312173106364e-8
-14.5	-54.5	4.4385786016016793e-8
-14.	-54.5	5.0723588874864914e-8
-13.5	-54.5	6.043853212971089e-8
-13.	-54.5	7.015347538455687e-8
-12.5	-54.5	7.986841863940284e-8
-12.	-54.5	9.020403316720857e-8
-11.5	-54.5	1.1283193270518082e-7
-11.	-54.5	1.3545983224315306e-7
-10.5	-54.5	1.5808773178112532e-7
-10.	-54.5	1.807156313190976e-7
-9.5	-54.5	2.2300576673062852e-7
-9.	-54.5	2.712844426174065e-7
-8.5	-54.5	3.195631185041845e-7
-8.	-54.5	3.678417943909625e-7
-7.5	-54.5	4.3669509039727885e-7
-7.	-54.5	5.273951711098353e-7
-6.5	-54.5	6.180952518223918e-7
-6.	-54.5	7.087953325349482e-7
-5.5	-54.5	8.119637709138152e-7
-5.	-54.5	9.639407832970911e-7
-4.5	-54.5	1.1159177956803672e-6
-4.	-54.5	1.267894808063643e-6
-3.5	-54.5	1.4198718204469192e-6
-3.	-54.5	1.6396256757794313e-6
-2.5	-54.5	1.8651177108627122e-6
-2.	-54.5	2.0906097459459935e-6
-1.5	-54.5	2.3161017810292745e-6
-1.	-54.5	2.5773512599901595e-6
-0.5	-54.5	2.858678060283916e-6
0.	-54.5	3.1400048605776725e-6
0.5	-54.5	3.4213316608714286e-6
1.	-54.5	3.696936514178363e-6
1.5	-54.5	3.962319650959347e-6
2.	-54.5	4.227702787740332e-6
2.5	-54.5	4.493085924521315e-6
3.	-54.5	4.749335917348101e-6
3.5	-54.5	4.896651529245449e-6
4.	-54.5	5.043967141142797e-6
4.5	-54.5	5.191282753040144e-6
5.	-54.5	5.338598364937491e-6
5.5	-54.5	5.354434719752142e-6
6.	-54.5	5.336539102382657e-6
6.5	-54.5	5.3186434850131725e-6
7.	-54.5	5.300747867643688e-6
7.5	-54.5	5.22823681812057e-6
8.	-54.5	5.1041464674348e-6
8.5	-54.5	4.980056116749029e-6
9.	-54.5	4.855965766063259e-6
9.5	-54.5	4.729900847515921e-6
10.	-54.5	4.59732740208728e-6
10.5	-54.5	4.4647539566586395e-6
11.	-54.5	4.332180511229998e-6
11.5	-54.5	4.199607065801358e-6
12.	-54.5	4.092890155749852e-6
12.5	-54.5	3.987498780348549e-6
13.	-54.5	3.882107404947246e-6
13.5	-54.5	3.776716029545943e-6
14.	-54.5	3.670442879990847e-6
14.5	-54.5	3.5637348438211728e-6
15.	-54.5	3.4570268076514984e-6
15.5	-54.5	3.3503187714818245e-6
16.	-54.5	3.235264950814392e-6
16.5	-54.5	3.1070568477325722e-6
17.	-54.5	2.978848744650752e-6
17.5	-54.5	2.850640641568932e-6
18.	-54.5	2.7224394546791863e-6
18.5	-54.5	2.5942962042286583e-6
19.	-54.5	2.4661529537781307e-6
19.5	-54.5	2.338009703327603e-6
20.	-54.5	2.209866452877075e-6
20.5	-54.5	2.1072430852579353e-6
21.	-54.5	2.0100287272968706e-6
21.5	-54.5	1.912814369335805e-6
22.	-54.5	1.8156000113747398e-6
22.5	-54.5	1.7372030406768957e-6
23.	-54.5	1.674605902371622e-6
23.5	-54.5	1.6120087640663485e-6
24.	-54.5	1.5494116257610748e-6
24.5	-54.5	1.4901018312716637e-6
25.	-54.5	1.440049196399904e-6
25.5	-54.5	1.3899965615281445e-6
26.	-54.5	1.3399439266563849e-6
26.5	-54.5	1.289891291784625e-6
27.	-54.5	1.2305710725394738e-6
27.5	-54.5	1.171066776958512e-6
28.	-54.5	1.1115624813775504e-6
28.5	-54.5	1.0520581857965884e-6
29.	-54.5	9.843646868633187e-7
29.5	-54.5	9.13144698439881e-7
30.	-54.5	8.419247100164431e-7
30.5	-54.5	7.707047215930054e-7
31.	-54.5	7.008071192719108e-7
31.5	-54.5	6.327547935945416e-7
32.	-54.5	5.647024679171723e-7
32.5	-54.5	4.966501422398031e-7
33.	-54.5	4.310404005909788e-7
33.5	-54.5	3.809569422735336e-7
34.	-54.5	3.3087348395608847e-7
34.5	-54.5	2.8079002563864325e-7
35.	-54.5	2.3070656732119806e-7
35.5	-54.5	1.9865633099060104e-7
36.	-54.5	1.6967906931383694e-7
36.5	-54.5	1.4070180763707283e-7
37.	-54.5	1.1172454596030873e-7
37.5	-54.5	9.144640919799437e-8
38.	-54.5	7.765420351914967e-8
38.5	-54.5	6.386199784030497e-8
39.	-54.5	5.006979216146028e-8
39.5	-54.5	3.86183226559815e-8
40.	-54.5	3.286038630139578e-8
40.5	-54.5	2.7102449946810068e-8
41.	-54.5	2.134451359222435e-8
41.5	-54.5	1.5620993555929027e-8
42.	-54.5	1.3369942542114193e-8
42.5	-54.5	1.1118891528299361e-8
43.	-54.5	8.867840514484529e-9
43.5	-54.5	6.616789500669696e-9
44.	-54.5	5.37439655588913e-9
44.5	-54.5	4.5083248522996985e-9
45.	-54.5	3.6422531487102675e-9
45.5	-54.5	2.7761814451208353e-9
46.	-54.5	2.1459616092980473e-9
46.5	-54.5	1.8078135150568331e-9
47.	-54.5	1.4696654208156191e-9
47.5	-54.5	1.1315173265744051e-9
48.	-54.5	8.274351590677322e-10
48.5	-54.5	6.954676889926563e-10
49.	-54.5	5.635002189175804e-10
49.5	-54.5	4.3153274884250436e-10
50.	-54.5	2.995652787674284e-10
50.5	-54.5	2.4216218666376056e-10
51.	-54.5	1.945728034140719e-10
51.5	-54.5	1.4698342016438336e-10
52.	-54.5	9.939403691469475e-11
52.5	-54.5	7.172730603173275e-11
53.	-54.5	5.72230407958381e-11
53.5	-54.5	4.271877555994347e-11
54.	-54.5	2.8214510324048824e-11
54.5	-54.5	1.7230713848875595e-11
55.	-54.5	1.3706177619705031e-11
55.5	-54.5	1.0181641390534465e-11
56.	-54.5	6.6571051613639015e-12
56.5	-54.5	3.2446332771403476e-12
57.	-54.5	2.585942914716552e-12
57.5	-54.5	1.9272525522927566e-12
58.	-54.5	1.2685621898689613e-12
58.5	-54.5	6.098718274451658e-13
59.	-54.5	3.788671598188431e-13
59.5	-54.5	2.8472371932191476e-13
60.	-54.5	1.9058027882498641e-13
60.5	-54.5	9.643683832805809e-14
61.	-54.5	4.2233808789942815e-14
61.5	-54.5	3.1991169271641484e-14
62.	-54.5	2.1748529753340154e-14
62.5	-54.5	1.1505890235038823e-14
63.	-54.5	3.1076757268901194e-15
63.5	-54.5	2.347298216004521e-15
64.	-54.5	1.5869207051189224e-15
64.5	-54.5	8.265431942333235e-16
65.	-54.5	6.61656833477247e-17
-35.	-54.	9.393853982997846e-14
-34.5	-54.	1.595395296213495e-13
-34.	-54.	2.2514051941272057e-13
-33.5	-54.	2.9074150920409163e-13
-33.	-54.	8.093074824518045e-13
-32.5	-54.	1.3995581718399955e-12
-32.	-54.	1.9898088612281865e-12
-31.5	-54.	2.5800595506163775e-12
-31.	-54.	5.581275866425907e-12
-30.5	-54.	1.031524367409375e-11
-30.	-54.	1.5049211481761594e-11
-29.5	-54.	1.9783179289429438e-11
-29.	-54.	3.198724294266036e-11
-28.5	-54.	6.159612727155729e-11
-28.	-54.	9.12050116004542e-11
-27.5	-54.	1.2081389592935112e-10
-27.	-54.	1.5247957344217333e-10
-26.5	-54.	2.916304756549468e-10
-26.	-54.	4.3078137786772027e-10
-25.5	-54.	5.699322800804937e-10
-25.	-54.	7.090831822932673e-10
-24.5	-54.	1.1019824418638071e-9
-24.	-54.	1.585317349777758e-9
-23.5	-54.	2.068652257691709e-9
-23.	-54.	2.55198716560566e-9
-22.5	-54.	3.3779907309965657e-9
-22.	-54.	4.613260061445237e-9
-21.5	-54.	5.8485293918939084e-9
-21.	-54.	7.083798722342581e-9
-20.5	-54.	8.513527818105348e-9
-20.	-54.	1.0865188157669145e-8
-19.5	-54.	1.321684849723294e-8
-19.	-54.	1.5568508836796737e-8
-18.5	-54.	1.792016917636053e-8
-18.	-54.	2.139025447764994e-8
-17.5	-54.	2.499483303374617e-8
-17.	-54.	2.8599411589842403e-8
-16.5	-54.	3.2203990145938634e-8
-16.	-54.	3.7070188110209734e-8
-15.5	-54.	4.2739184746697225e-8
-15.	-54.	4.840818138318472e-8
-14.5	-54.	5.4077178019672213e-8
-14.	-54.	6.171985749299104e-8
-13.5	-54.	7.337704491814878e-8
-13.	-54.	8.503423234330654e-8
-12.5	-54.	9.669141976846428e-8
-12.	-54.	1.0908300197402717e-7
-11.5	-54.	1.3601914318208817e-7
-11.	-54.	1.6295528439014914e-7
-10.5	-54.	1.8989142559821013e-7
-10.	-54.	2.168275668062711e-7
-9.5	-54.	2.668197884969511e-7
-9.	-54.	3.23834216210314e-7
-8.5	-54.	3.80848643923677e-7
-8.	-54.	4.378630716370399e-7
-7.5	-54.	5.186480704307375e-7
-7.	-54.	6.246734161041955e-7
-6.5	-54.	7.306987617776536e-7
-6.	-54.	8.367241074511117e-7
-5.5	-54.	9.568662212746137e-7
-5.	-54.	1.1322697689929917e-6
-4.5	-54.	1.3076733167113704e-6
-4.	-54.	1.4830768644297485e-6
-3.5	-54.	1.6584804121481268e-6
-3.	-54.	1.9088657649026186e-6
-2.5	-54.	2.165599289932656e-6
-2.	-54.	2.4223328149626935e-6
-1.5	-54.	2.679066339992731e-6
-1.	-54.	2.974199798478359e-6
-0.5	-54.	3.2908943004711174e-6
0.	-54.	3.6075888024638757e-6
0.5	-54.	3.924283304456634e-6
1.	-54.	4.23389207069076e-6
1.5	-54.	4.530842840884494e-6
2.	-54.	4.827793611078228e-6
2.5	-54.	5.124744381271961e-6
3.	-54.	5.4115510223138295e-6
3.5	-54.	5.5773648886038175e-6
4.	-54.	5.7431787548938046e-6
4.5	-54.	5.908992621183791e-6
5.	-54.	6.074806487473779e-6
5.5	-54.	6.095974369927903e-6
6.	-54.	6.080032259432879e-6
6.5	-54.	6.064090148937855e-6
7.	-54.	6.048148038442831e-6
7.5	-54.	5.972232647790736e-6
8.	-54.	5.839677956542577e-6
8.5	-54.	5.707123265294418e-6
9.	-54.	5.574568574046258e-6
9.5	-54.	5.439686899071945e-6
10.	-54.	5.297135071843666e-6
10.5	-54.	5.154583244615388e-6
11.	-54.	5.012031417387109e-6
11.5	-54.	4.86947959015883e-6
12.	-54.	4.753178364233901e-6
12.5	-54.	4.638222874739191e-6
13.	-54.	4.52326738524448e-6
13.5	-54.	4.408311895749769e-6
14.	-54.	4.289908284790586e-6
14.5	-54.	4.169804077523507e-6
15.	-54.	4.049699870256428e-6
15.5	-54.	3.92959566298935e-6
16.	-54.	3.7990540672160075e-6
16.5	-54.	3.6520614887798647e-6
17.	-54.	3.505068910343721e-6
17.5	-54.	3.358076331907578e-6
18.	-54.	3.2109900936999527e-6
18.5	-54.	3.0631192743818918e-6
19.	-54.	2.915248455063831e-6
19.5	-54.	2.76737763574577e-6
20.	-54.	2.619506816427709e-6
20.5	-54.	2.5005724783795294e-6
21.	-54.	2.3877713074659173e-6
21.5	-54.	2.274970136552305e-6
22.	-54.	2.162168965638693e-6
22.5	-54.	2.0707005191775976e-6
23.	-54.	1.997143883007267e-6
23.5	-54.	1.923587246836936e-6
24.	-54.	1.8500306106666051e-6
24.5	-54.	1.78006744648243e-6
25.	-54.	1.720223498790574e-6
25.5	-54.	1.6603795510987177e-6
26.	-54.	1.6005356034068617e-6
26.5	-54.	1.5406916557150055e-6
27.	-54.	1.4695736732406744e-6
27.5	-54.	1.3982317615385157e-6
28.	-54.	1.3268898498363574e-6
28.5	-54.	1.2555479381341987e-6
29.	-54.	1.1746337359916573e-6
29.5	-54.	1.08959745015152e-6
30.	-54.	1.0045611643113825e-6
30.5	-54.	9.195248784712451e-7
31.	-54.	8.361534775067037e-7
31.5	-54.	7.551052809149137e-7
32.	-54.	6.740570843231236e-7
32.5	-54.	5.930088877313335e-7
33.	-54.	5.148711750170803e-7
33.5	-54.	4.5523395063238015e-7
34.	-54.	3.955967262476801e-7
34.5	-54.	3.3595950186298e-7
35.	-54.	2.7632227747827994e-7
35.5	-54.	2.3809881034985348e-7
36.	-54.	2.0352438238591197e-7
36.5	-54.	1.6894995442197046e-7
37.	-54.	1.3437552645802898e-7
37.5	-54.	1.1013945531585041e-7
38.	-54.	9.36115008545684e-8
38.5	-54.	7.708354639328638e-8
39.	-54.	6.055559193200438e-8
39.5	-54.	4.681936390439512e-8
40.	-54.	3.98736435722704e-8
40.5	-54.	3.2927923240145686e-8
41.	-54.	2.5982202908020966e-8
41.5	-54.	1.9077787420178405e-8
42.	-54.	1.6340865707757974e-8
42.5	-54.	1.3603943995337548e-8
43.	-54.	1.086702228291712e-8
43.5	-54.	8.13010057049669e-9
44.	-54.	6.613424249494849e-9
44.5	-54.	5.55201049402829e-9
45.	-54.	4.4905967385617316e-9
45.5	-54.	3.4291829830951717e-9
46.	-54.	2.6554952342766113e-9
46.5	-54.	2.2381185745147627e-9
47.	-54.	1.820741914752915e-9
47.5	-54.	1.4033652549910666e-9
48.	-54.	1.027894677818413e-9
48.5	-54.	8.641504036342956e-10
49.	-54.	7.00406129450178e-10
49.5	-54.	5.366618552660603e-10
50.	-54.	3.7291758108194274e-10
50.5	-54.	3.015346753742073e-10
51.	-54.	2.4230780991306066e-10
51.5	-54.	1.8308094445191418e-10
52.	-54.	1.2385407899076766e-10
52.5	-54.	8.940656051991508e-11
53.	-54.	7.133022082148498e-11
53.5	-54.	5.3253881123054886e-11
54.	-54.	3.517754142462478e-11
54.5	-54.	2.148788327973599e-11
55.	-54.	1.7092839445669453e-11
55.5	-54.	1.2697795611602915e-11
56.	-54.	8.302751777536376e-12
56.5	-54.	4.0474396732250184e-12
57.	-54.	3.225785755118041e-12
57.5	-54.	2.4041318370110648e-12
58.	-54.	1.5824779189040884e-12
58.5	-54.	7.608240007971119e-13
59.	-54.	4.726572560002999e-13
59.5	-54.	3.55208657929429e-13
60.	-54.	2.3776005985855823e-13
60.5	-54.	1.2031146178768744e-13
61.	-54.	5.269039128553277e-14
61.5	-54.	3.9911959931547943e-14
62.	-54.	2.7133528577563116e-14
62.5	-54.	1.4355097223578286e-14
63.	-54.	3.877688647243181e-15
63.5	-54.	2.9289065024179505e-15
64.	-54.	1.9801243575927203e-15
64.5	-54.	1.0313422127674898e-15
65.	-54.	8.256006794225957e-17
-35.	-53.5	2.7452216888669863e-13
-34.5	-53.5	4.316466564940221e-13
-34.	-53.5	5.88771144101346e-13
-33.5	-53.5	7.458956317086692e-13
-33.	-53.5	1.7248647248202089e-12
-32.5	-53.5	2.83389618347624e-12
-32.	-53.5	3.942927642132268e-12
-31.5	-53.5	5.051959100788298e-12
-31.	-53.5	1.01459020607694e-11
-30.5	-53.5	1.810378520852227e-11
-30.	-53.5	2.6061668356275135e-11
-29.5	-53.5	3.401955150402799e-11
-29.	-53.5	5.40114141042647e-11
-28.5	-53.5	1.0204163909171682e-10
-28.	-53.5	1.500718640791689e-10
-27.5	-53.5	1.98102089066621e-10
-27.	-53.5	2.4942930284321676e-10
-26.5	-53.5	4.73052683100691e-10
-26.	-53.5	6.966760633581653e-10
-25.5	-53.5	9.202994436156398e-10
-25.	-53.5	1.1439228238731136e-9
-24.5	-53.5	1.774875467465671e-9
-24.	-53.5	2.5509998331632688e-9
-23.5	-53.5	3.327124198860867e-9
-23.	-53.5	4.103248564558464e-9
-22.5	-53.5	5.4315685183356776e-9
-22.	-53.5	7.419402392880874e-9
-21.5	-53.5	9.407236267426068e-9
-21.	-53.5	1.1395070141971265e-8
-20.5	-53.5	1.3697020814607384e-8
-20.	-53.5	1.7488195182926787e-8
-19.5	-53.5	2.1279369551246187e-8
-19.	-53.5	2.5070543919565586e-8
-18.5	-53.5	2.8861718287884986e-8
-18.	-53.5	3.44105888957548e-8
-17.5	-53.5	4.0170826646087285e-8
-17.	-53.5	4.593106439641977e-8
-16.5	-53.5	5.169130214675225e-8
-16.	-53.5	5.9236401240128216e-8
-15.5	-53.5	6.791725039172388e-8
-15.	-53.5	7.659809954331951e-8
-14.5	-53.5	8.527894869491515e-8
-14.	-53.5	9.661278993118045e-8
-13.5	-53.5	1.1334286688542511e-7
-13.	-53.5	1.3007294383966975e-7
-12.5	-53.5	1.4680302079391436e-7
-12.	-53.5	1.64503102172851e-7
-11.5	-53.5	2.0141394997340262e-7
-11.	-53.5	2.3832479777395424e-7
-10.5	-53.5	2.7523564557450587e-7
-10.	-53.5	3.1214649337505754e-7
-9.5	-53.5	3.786789674605984e-7
-9.	-53.5	4.5423332029334983e-7
-8.5	-53.5	5.297876731261015e-7
-8.	-53.5	6.053420259588527e-7
-7.5	-53.5	7.102674486595429e-7
-7.	-53.5	8.46380005619273e-7
-6.5	-53.5	9.824925625790032e-7
-6.	-53.5	1.1186051195387333e-6
-5.5	-53.5	1.2714231067357427e-6
-5.	-53.5	1.4896360922022394e-6
-4.5	-53.5	1.7078490776687368e-6
-4.	-53.5	1.9260620631352337e-6
-3.5	-53.5	2.1442750486017306e-6
-3.	-53.5	2.4475049426271667e-6
-2.5	-53.5	2.7579326092536566e-6
-2.	-53.5	3.068360275880147e-6
-1.5	-53.5	3.3787879425066365e-6
-1.	-53.5	3.7303863668432164e-6
-0.5	-53.5	4.105101615047093e-6
0.	-53.5	4.479816863250969e-6
0.5	-53.5	4.854532111454844e-6
1.	-53.5	5.219531760209443e-6
1.5	-53.5	5.5671754104413535e-6
2.	-53.5	5.914819060673263e-6
2.5	-53.5	6.2624627109051735e-6
3.	-53.5	6.5984348996813074e-6
3.5	-53.5	6.795197257253341e-6
4.	-53.5	6.991959614825373e-6
4.5	-53.5	7.188721972397405e-6
5.	-53.5	7.385484329969439e-6
5.5	-53.5	7.418613598733781e-6
6.	-53.5	7.409761592865629e-6
6.5	-53.5	7.400909586997476e-6
7.	-53.5	7.392057581129324e-6
7.5	-53.5	7.315446049843292e-6
8.	-53.5	7.1748418185025245e-6
8.5	-53.5	7.034237587161757e-6
9.	-53.5	6.893633355820989e-6
9.5	-53.5	6.750023451068434e-6
10.	-53.5	6.596506312141869e-6
10.5	-53.5	6.442989173215306e-6
11.	-53.5	6.289472034288741e-6
11.5	-53.5	6.1359548953621775e-6
12.	-53.5	6.00814798950221e-6
12.5	-53.5	5.881659118108093e-6
13.	-53.5	5.755170246713977e-6
13.5	-53.5	5.628681375319861e-6
14.	-53.5	5.494189964529953e-6
14.5	-53.5	5.355751741224741e-6
15.	-53.5	5.217313517919529e-6
15.5	-53.5	5.078875294614318e-6
16.	-53.5	4.92656192505025e-6
16.5	-53.5	4.752379120386464e-6
17.	-53.5	4.578196315722677e-6
17.5	-53.5	4.40401351105889e-6
18.	-53.5	4.2294732671291255e-6
18.5	-53.5	4.051938780401444e-6
19.	-53.5	3.874404293673761e-6
19.5	-53.5	3.696869806946079e-6
20.	-53.5	3.5193353202183953e-6
20.5	-53.5	3.374063890014136e-6
21.	-53.5	3.2356307037582208e-6
21.5	-53.5	3.0971975175023057e-6
22.	-53.5	2.9587643312463907e-6
22.5	-53.5	2.8436368765880388e-6
23.	-53.5	2.7480778480813576e-6
23.5	-53.5	2.6525188195746756e-6
24.	-53.5	2.5569597910679953e-6
24.5	-53.5	2.4645819671535052e-6
25.	-53.5	2.381162414821144e-6
25.5	-53.5	2.2977428624887815e-6
26.	-53.5	2.2143233101564205e-6
26.5	-53.5	2.130903757824058e-6
27.	-53.5	2.0311840010242e-6
27.5	-53.5	1.9311404832753764e-6
28.	-53.5	1.8310969655265534e-6
28.5	-53.5	1.7310534477777304e-6
29.	-53.5	1.6192219063050087e-6
29.5	-53.5	1.5023141272565693e-6
30.	-53.5	1.38540634820813e-6
30.5	-53.5	1.2684985691596913e-6
31.	-53.5	1.1543857242545283e-6
31.5	-53.5	1.0441729707721354e-6
32.	-53.5	9.339602172897427e-7
32.5	-53.5	8.2374746380735e-7
33.	-53.5	7.174770379701953e-7
33.5	-53.5	6.362660145076482e-7
34.	-53.5	5.550549910451015e-7
34.5	-53.5	4.738439675825545e-7
35.	-53.5	3.9263294412000755e-7
35.5	-53.5	3.400116235885086e-7
36.	-53.5	2.9226216858008673e-7
36.5	-53.5	2.44512713571665e-7
37.	-53.5	1.9676325856324322e-7
37.5	-53.5	1.6290701797819065e-7
38.	-53.5	1.3940934014100265e-7
38.5	-53.5	1.159116623038146e-7
39.	-53.5	9.241398446662658e-8
39.5	-53.5	7.275222908647902e-8
40.	-53.5	6.24208510132322e-8
40.5	-53.5	5.2089472939985406e-8
41.	-53.5	4.175809486673862e-8
41.5	-53.5	3.1485711105683446e-8
42.	-53.5	2.7165617762781115e-8
42.5	-53.5	2.284552441987879e-8
43.	-53.5	1.852543107697646e-8
43.5	-53.5	1.4205337734074128e-8
44.	-53.5	1.1721793874508123e-8
44.5	-53.5	9.923450086498363e-9
45.	-53.5	8.125106298488603e-9
45.5	-53.5	6.3267625104788395e-9
46.	-53.5	4.99159973727088e-9
46.5	-53.5	4.230026170464857e-9
47.	-53.5	3.4684526036588336e-9
47.5	-53.5	2.706879036852809e-9
48.	-53.5	2.0187555361770125e-9
48.5	-53.5	1.7017311694495338e-9
49.	-53.5	1.384706802722055e-9
49.5	-53.5	1.0676824359945763e-9
50.	-53.5	7.506580692670971e-10
50.5	-53.5	6.088022114267504e-10
51.	-53.5	4.900009648280228e-10
51.5	-53.5	3.7119971822929553e-10
52.	-53.5	2.523984716305682e-10
52.5	-53.5	1.8291718881292563e-10
53.	-53.5	1.4602053965918913e-10
53.5	-53.5	1.0912389050545248e-10
54.	-53.5	7.22272413517159e-11
54.5	-53.5	4.426135621981923e-11
55.	-53.5	3.521820483798449e-11
55.5	-53.5	2.617505345614972e-11
56.	-53.5	1.7131902074314975e-11
56.5	-53.5	8.375908281728457e-12
57.	-53.5	6.6763003850330295e-12
57.5	-53.5	4.976692488337605e-12
58.	-53.5	3.2770845916421794e-12
58.5	-53.5	1.5774766949467544e-12
59.	-53.5	9.80852837251466e-13
59.5	-53.5	7.371885265271802e-13
60.	-53.5	4.935242158028943e-13
60.5	-53.5	2.498599050786084e-13
61.	-53.5	1.095494337942773e-13
61.5	-53.5	8.299530559091539e-14
62.	-53.5	5.64411773875535e-14
62.5	-53.5	2.9887049184191556e-14
63.	-53.5	8.112163091717394e-15
63.5	-53.5	6.128307815072235e-15
64.	-53.5	4.144452538427073e-15
64.5	-53.5	2.1605972617819115e-15
65.	-53.5	1.7674198513675123e-16
-35.	-53.	5.236438006479995e-13
-34.5	-53.	8.056766193341474e-13
-34.	-53.	1.0877094380202957e-12
-33.5	-53.	1.3697422567064434e-12
-33.	-53.	2.9630492820414618e-12
-32.5	-53.	4.7638741569212774e-12
-32.	-53.	6.564699031801092e-12
-31.5	-53.	8.365523906680905e-12
-31.	-53.	1.6204401843214236e-11
-30.5	-53.	2.8382804713593056e-11
-30.	-53.	4.0561207583971876e-11
-29.5	-53.	5.273961045435068e-11
-29.	-53.	8.287018096614205e-11
-28.5	-53.	1.5482809412493076e-10
-28.	-53.	2.2678600728371946e-10
-27.5	-53.	2.9874392044250816e-10
-27.	-53.	3.7560502629933104e-10
-26.5	-53.	7.087003384022007e-10
-26.	-53.	1.0417956505050706e-9
-25.5	-53.	1.3748909626079403e-9
-25.	-53.	1.70798627471081e-9
-24.5	-53.	2.6473762711923595e-9
-24.	-53.	3.80284905709525e-9
-23.5	-53.	4.958321842998142e-9
-23.	-53.	6.113794628901031e-9
-22.5	-53.	8.093156308285031e-9
-22.	-53.	1.1056528374833843e-8
-21.5	-53.	1.4019900441382654e-8
-21.	-53.	1.6983272507931464e-8
-20.5	-53.	2.0416050764543203e-8
-20.	-53.	2.607427772491948e-8
-19.5	-53.	3.173250468529576e-8
-19.	-53.	3.7390731645672044e-8
-18.5	-53.	4.304895860604832e-8
-18.	-53.	5.1290668417502645e-8
-17.5	-53.	5.984304817041018e-8
-17.	-53.	6.839542792331771e-8
-16.5	-53.	7.694780767622526e-8
-16.	-53.	8.794192458281273e-8
-15.5	-53.	1.004897773721665e-7
-15.	-53.	1.1303763016152028e-7
-14.5	-53.	1.2558548295087405e-7
-14.	-53.	1.416205361423562e-7
-13.5	-53.	1.6474862043425348e-7
-13.	-53.	1.8787670472615073e-7
-12.5	-53.	2.1100478901804797e-7
-12.	-53.	2.3539007849578213e-7
-11.5	-53.	2.8467409477759795e-7
-11.	-53.	3.3395811105941373e-7
-10.5	-53.	3.832421273412295e-7
-10.	-53.	4.325261436230454e-7
-9.5	-53.	5.193398276290785e-7
-9.	-53.	6.175839479107378e-7
-8.5	-53.	7.158280681923973e-7
-8.	-53.	8.140721884740565e-7
-7.5	-53.	9.483056577030824e-7
-7.	-53.	1.120753759989863e-6
-6.5	-53.	1.293201862276644e-6
-6.	-53.	1.4656499645634247e-6
-5.5	-53.	1.657790142338428e-6
-5.	-53.	1.9270168257696106e-6
-4.5	-53.	2.196243509200794e-6
-4.	-53.	2.4654701926319766e-6
-3.5	-53.	2.7346968760631594e-6
-3.	-53.	3.1001734941728093e-6
-2.5	-53.	3.47379890473357e-6
-2.	-53.	3.84742431529433e-6
-1.5	-53.	4.2210497258550905e-6
-1.	-53.	4.638671038990352e-6
-0.5	-53.	5.08099545664118e-6
0.	-53.	5.523319874292008e-6
0.5	-53.	5.965644291942836e-6
1.	-53.	6.395087351061687e-6
1.5	-53.	6.801519082797352e-6
2.	-53.	7.2079508145330174e-6
2.5	-53.	7.6143825462686826e-6
3.	-53.	8.007396928430296e-6
3.5	-53.	8.24037762702215e-6
4.	-53.	8.473358325614004e-6
4.5	-53.	8.706339024205859e-6
5.	-53.	8.939319722797716e-6
5.5	-53.	8.98721661837098e-6
6.	-53.	8.98762890052549e-6
6.5	-53.	8.98804118268e-6
7.	-53.	8.988453464834512e-6
7.5	-53.	8.9122921011973e-6
8.	-53.	8.763813903623789e-6
8.5	-53.	8.615335706050277e-6
9.	-53.	8.466857508476768e-6
9.5	-53.	8.31455684489056e-6
10.	-53.	8.149656653437659e-6
10.5	-53.	7.984756461984761e-6
11.	-53.	7.819856270531862e-6
11.5	-53.	7.654956079078962e-6
12.	-53.	7.514830231657996e-6
12.5	-53.	7.375974440374537e-6
13.	-53.	7.2371186490910754e-6
13.5	-53.	7.098262857807615e-6
14.	-53.	6.946008612482411e-6
14.5	-53.	6.787146316452014e-6
15.	-53.	6.628284020421616e-6
15.5	-53.	6.469421724391221e-6
16.	-53.	6.292676733748737e-6
16.5	-53.	6.087745775050065e-6
17.	-53.	5.882814816351392e-6
17.5	-53.	5.677883857652719e-6
18.	-53.	5.472262600537308e-6
18.5	-53.	5.2608587636678875e-6
19.	-53.	5.049454926798464e-6
19.5	-53.	4.838051089929042e-6
20.	-53.	4.62664725305962e-6
20.5	-53.	4.450794943579123e-6
21.	-53.	4.28247787853045e-6
21.5	-53.	4.114160813481777e-6
22.	-53.	3.945843748433103e-6
22.5	-53.	3.80257586843526e-6
23.	-53.	3.6803402879717516e-6
23.5	-53.	3.558104707508242e-6
24.	-53.	3.4358691270447334e-6
24.5	-53.	3.3160984062980716e-6
25.	-53.	3.2032687300883025e-6
25.5	-53.	3.0904390538785326e-6
26.	-53.	2.9776093776687635e-6
26.5	-53.	2.864779701458994e-6
27.	-53.	2.729345485309515e-6
27.5	-53.	2.593462289068014e-6
28.	-53.	2.457579092826513e-6
28.5	-53.	2.3216958965850127e-6
29.	-53.	2.1714565066416256e-6
29.5	-53.	2.015034956599082e-6
30.	-53.	1.8586134065565386e-6
30.5	-53.	1.7021918565139953e-6
31.	-53.	1.5500286387819843e-6
31.5	-53.	1.403807559386065e-6
32.	-53.	1.2575864799901455e-6
32.5	-53.	1.1113654005942261e-6
33.	-53.	9.703571948735828e-7
33.5	-53.	8.624846163031943e-7
34.	-53.	7.546120377328058e-7
34.5	-53.	6.467394591624172e-7
35.	-53.	5.388668805920286e-7
35.5	-53.	4.683664455646311e-7
36.	-53.	4.042344592787161e-7
36.5	-53.	3.401024729928011e-7
37.	-53.	2.759704867068862e-7
37.5	-53.	2.300974051756708e-7
38.	-53.	1.9783787662400933e-7
38.5	-53.	1.655783480723478e-7
39.	-53.	1.3331881952068633e-7
39.5	-53.	1.0619049746186865e-7
40.	-53.	9.154316091671279e-8
40.5	-53.	7.689582437155693e-8
41.	-53.	6.224848782640107e-8
41.5	-53.	4.768240680897159e-8
42.	-53.	4.131468392370366e-8
42.5	-53.	3.4946961038435734e-8
43.	-53.	2.8579238153167814e-8
43.5	-53.	2.221151526789989e-8
44.	-53.	1.846795165919477e-8
44.5	-53.	1.5703438242379595e-8
45.	-53.	1.2938924825564424e-8
45.5	-53.	1.017441140874925e-8
46.	-53.	8.100842466312306e-9
46.5	-53.	6.8829180344691305e-9
47.	-53.	5.664993602625954e-9
47.5	-53.	4.447069170782776e-9
48.	-53.	3.34417198004545e-9
48.5	-53.	2.8224384533293564e-9
49.	-53.	2.3007049266132624e-9
49.5	-53.	1.7789713998971684e-9
50.	-53.	1.2572378731810743e-9
50.5	-53.	1.0209970401755128e-9
51.	-53.	8.223310150371574e-10
51.5	-53.	6.236649898988024e-10
52.	-53.	4.249989647604473e-10
52.5	-53.	3.0852519395992095e-10
53.	-53.	2.4635406842280983e-10
53.5	-53.	1.8418294288569866e-10
54.	-53.	1.2201181734858752e-10
54.5	-53.	7.487228141558668e-11
55.	-53.	5.958206623758405e-11
55.5	-53.	4.42918510595814e-11
56.	-53.	2.9001635881578773e-11
56.5	-53.	1.4196694687125782e-11
57.	-53.	1.1316496635026144e-11
57.5	-53.	8.436298582926509e-12
58.	-53.	5.556100530826873e-12
58.5	-53.	2.6759024787272364e-12
59.	-53.	1.6644550919841812e-12
59.5	-53.	1.251015804110757e-12
60.	-53.	8.375765162373324e-13
60.5	-53.	4.2413722836390824e-13
61.	-53.	1.860493870667847e-13
61.5	-53.	1.4096201314046134e-13
62.	-53.	9.5874639214138e-14
62.5	-53.	5.0787265287814637e-14
63.	-53.	1.3813050731105489e-14
63.5	-53.	1.0435750365450156e-14
64.	-53.	7.058449999794822e-15
64.5	-53.	3.681149634139489e-15
65.	-53.	3.0384926848415647e-16
-35.	-52.5	7.727654324093005e-13
-34.5	-52.5	1.1797065821742728e-12
-34.	-52.5	1.5866477319392456e-12
-33.5	-52.5	1.993588881704218e-12
-33.	-52.5	4.201233839262715e-12
-32.5	-52.5	6.6938521303663155e-12
-32.	-52.5	9.186470421469915e-12
-31.5	-52.5	1.1679088712573513e-11
-31.	-52.5	2.226290162565907e-11
-30.5	-52.5	3.866182421866384e-11
-30.	-52.5	5.5060746811668617e-11
-29.5	-52.5	7.145966940467336e-11
-29.	-52.5	1.117289478280194e-10
-28.5	-52.5	2.076145491581447e-10
-28.	-52.5	3.0350015048827e-10
-27.5	-52.5	3.993857518183953e-10
-27.	-52.5	5.017807497554454e-10
-26.5	-52.5	9.443479937037106e-10
-26.	-52.5	1.3869152376519758e-9
-25.5	-52.5	1.829482481600241e-9
-25.	-52.5	2.272049725548506e-9
-24.5	-52.5	3.5198770749190475e-9
-24.	-52.5	5.0546982810272315e-9
-23.5	-52.5	6.589519487135416e-9
-23.	-52.5	8.124340693243599e-9
-22.5	-52.5	1.0754744098234387e-8
-22.	-52.5	1.4693654356786812e-8
-21.5	-52.5	1.863256461533924e-8
-21.	-52.5	2.2571474873891664e-8
-20.5	-52.5	2.7135080714479018e-8
-20.	-52.5	3.466036026691218e-8
-19.5	-52.5	4.218563981934534e-8
-19.	-52.5	4.9710919371778495e-8
-18.5	-52.5	5.723619892421165e-8
-18.	-52.5	6.817074793925047e-8
-17.5	-52.5	7.951526969473309e-8
-17.	-52.5	9.085979145021567e-8
-16.5	-52.5	1.0220431320569826e-7
-16.	-52.5	1.1664744792549724e-7
-15.5	-52.5	1.3306230435260912e-7
-15.	-52.5	1.4947716077972105e-7
-14.5	-52.5	1.6589201720683292e-7
-14.	-52.5	1.8662828235353195e-7
-13.5	-52.5	2.1615437398308184e-7
-13.	-52.5	2.456804656126317e-7
-12.5	-52.5	2.752065572421816e-7
-12.	-52.5	3.0627705481871327e-7
-11.5	-52.5	3.6793423958179327e-7
-11.	-52.5	4.295914243448733e-7
-10.5	-52.5	4.912486091079532e-7
-10.	-52.5	5.529057938710333e-7
-9.5	-52.5	6.600006877975584e-7
-9.	-52.5	7.809345755281257e-7
-8.5	-52.5	9.018684632586932e-7
-8.	-52.5	1.0228023509892604e-6
-7.5	-52.5	1.186343866746622e-6
-7.	-52.5	1.3951275143604532e-6
-6.5	-52.5	1.6039111619742848e-6
-6.	-52.5	1.812694809588116e-6
-5.5	-52.5	2.044157177941113e-6
-5.	-52.5	2.364397559336982e-6
-4.5	-52.5	2.684637940732851e-6
-4.	-52.5	3.00487832212872e-6
-3.5	-52.5	3.325118703524588e-6
-3.	-52.5	3.752842045718452e-6
-2.5	-52.5	4.189665200213483e-6
-2.	-52.5	4.626488354708514e-6
-1.5	-52.5	5.063311509203545e-6
-1.	-52.5	5.5469557111374865e-6
-0.5	-52.5	6.056889298235268e-6
0.	-52.5	6.566822885333048e-6
0.5	-52.5	7.076756472430828e-6
1.	-52.5	7.5706429419139306e-6
1.5	-52.5	8.035862755153352e-6
2.	-52.5	8.501082568392772e-6
2.5	-52.5	8.966302381632192e-6
3.	-52.5	9.416358957179284e-6
3.5	-52.5	9.68555799679096e-6
4.	-52.5	9.954757036402638e-6
4.5	-52.5	0.000010223956076014314
5.	-52.5	0.000010493155115625991
5.5	-52.5	0.00001055581963800818
6.	-52.5	0.000010565496208185352
6.5	-52.5	0.000010575172778362526
7.	-52.5	0.000010584849348539699
7.5	-52.5	0.000010509138152551306
8.	-52.5	0.000010352785988745053
8.5	-52.5	0.0000101964338249388
9.	-52.5	0.000010040081661132546
9.5	-52.5	9.879090238712685e-6
10.	-52.5	9.702806994733451e-6
10.5	-52.5	9.526523750754216e-6
11.	-52.5	9.350240506774983e-6
11.5	-52.5	9.17395726279575e-6
12.	-52.5	9.021512473813782e-6
12.5	-52.5	8.87028976264098e-6
13.	-52.5	8.719067051468174e-6
13.5	-52.5	8.567844340295371e-6
14.	-52.5	8.397827260434869e-6
14.5	-52.5	8.218540891679287e-6
15.	-52.5	8.039254522923705e-6
15.5	-52.5	7.859968154168123e-6
16.	-52.5	7.658791542447225e-6
16.5	-52.5	7.423112429713666e-6
17.	-52.5	7.187433316980107e-6
17.5	-52.5	6.951754204246548e-6
18.	-52.5	6.71505193394549e-6
18.5	-52.5	6.469778746934329e-6
19.	-52.5	6.2245055599231675e-6
19.5	-52.5	5.979232372912006e-6
20.	-52.5	5.733959185900846e-6
20.5	-52.5	5.527525997144112e-6
21.	-52.5	5.329325053302679e-6
21.5	-52.5	5.1311241094612475e-6
22.	-52.5	4.9329231656198145e-6
22.5	-52.5	4.761514860282482e-6
23.	-52.5	4.612602727862145e-6
23.5	-52.5	4.463690595441808e-6
24.	-52.5	4.3147784630214715e-6
24.5	-52.5	4.1676148454426375e-6
25.	-52.5	4.02537504535546e-6
25.5	-52.5	3.883135245268283e-6
26.	-52.5	3.740895445181107e-6
26.5	-52.5	3.59865564509393e-6
27.	-52.5	3.4275069695948306e-6
27.5	-52.5	3.2557840948606515e-6
28.	-52.5	3.0840612201264732e-6
28.5	-52.5	2.912338345392295e-6
29.	-52.5	2.723691106978242e-6
29.5	-52.5	2.5277557859415946e-6
30.	-52.5	2.331820464904947e-6
30.5	-52.5	2.1358851438682996e-6
31.	-52.5	1.9456715533094405e-6
31.5	-52.5	1.7634421479999942e-6
32.	-52.5	1.5812127426905483e-6
32.5	-52.5	1.398983337381102e-6
33.	-52.5	1.2232373517769707e-6
33.5	-52.5	1.0887032180987402e-6
34.	-52.5	9.541690844205101e-7
34.5	-52.5	8.196349507422799e-7
35.	-52.5	6.851008170640496e-7
35.5	-52.5	5.967212675407536e-7
36.	-52.5	5.162067499773454e-7
36.5	-52.5	4.356922324139373e-7
37.	-52.5	3.5517771485052913e-7
37.5	-52.5	2.97287792373151e-7
38.	-52.5	2.5626641310701606e-7
38.5	-52.5	2.1524503384088103e-7
39.	-52.5	1.7422365457474605e-7
39.5	-52.5	1.396287658372583e-7
40.	-52.5	1.2066547082019337e-7
40.5	-52.5	1.0170217580312846e-7
41.	-52.5	8.273888078606354e-8
41.5	-52.5	6.387910251225973e-8
42.	-52.5	5.546375008462621e-8
42.5	-52.5	4.7048397656992684e-8
43.	-52.5	3.8633045229359175e-8
43.5	-52.5	3.021769280172565e-8
44.	-52.5	2.5214109443881417e-8
44.5	-52.5	2.1483426398260828e-8
45.	-52.5	1.7752743352640245e-8
45.5	-52.5	1.4022060307019659e-8
46.	-52.5	1.1210085195353733e-8
46.5	-52.5	9.535809898473406e-9
47.	-52.5	7.861534601593075e-9
47.5	-52.5	6.187259304712744e-9
48.	-52.5	4.669588423913887e-9
48.5	-52.5	3.943145737209179e-9
49.	-52.5	3.2167030505044698e-9
49.5	-52.5	2.4902603637997604e-9
50.	-52.5	1.7638176770950517e-9
50.5	-52.5	1.4331918689242751e-9
51.	-52.5	1.1546610652462921e-9
51.5	-52.5	8.761302615683092e-10
52.	-52.5	5.975994578903265e-10
52.5	-52.5	4.341331991069162e-10
53.	-52.5	3.466875971864306e-10
53.5	-52.5	2.5924199526594484e-10
54.	-52.5	1.7179639334545916e-10
54.5	-52.5	1.0548320661135413e-10
55.	-52.5	8.394592763718362e-11
55.5	-52.5	6.240864866301309e-11
56.	-52.5	4.087136968884257e-11
56.5	-52.5	2.0017481092523107e-11
57.	-52.5	1.5956692885019258e-11
57.5	-52.5	1.1895904677515412e-11
58.	-52.5	7.835116470011566e-12
58.5	-52.5	3.7743282625077184e-12
59.	-52.5	2.348057346716896e-12
59.5	-52.5	1.7648430816943335e-12
60.	-52.5	1.1816288166717705e-12
60.5	-52.5	5.98414551649208e-13
61.	-52.5	2.625493403392921e-13
61.5	-52.5	1.9892872069000731e-13
62.	-52.5	1.3530810104072253e-13
62.5	-52.5	7.16874813914377e-14
63.	-52.5	1.951393837049358e-14
63.5	-52.5	1.4743192915828076e-14
64.	-52.5	9.972447461162571e-15
64.5	-52.5	5.201702006497066e-15
65.	-52.5	4.309565518315617e-16
-35.	-52.	1.0218870641706016e-12
-34.5	-52.	1.5537365450143983e-12
-34.	-52.	2.0855860258581954e-12
-33.5	-52.	2.6174355067019926e-12
-33.	-52.	5.439418396483967e-12
-32.5	-52.	8.623830103811353e-12
-32.	-52.	1.1808241811138739e-11
-31.5	-52.	1.499265351846612e-11
-31.	-52.	2.8321401408103905e-11
-30.5	-52.	4.894084372373462e-11
-30.	-52.	6.956028603936536e-11
-29.5	-52.	9.017972835499607e-11
-29.	-52.	1.4058771468989674e-10
-28.5	-52.	2.6040100419135866e-10
-28.	-52.	3.8021429369282057e-10
-27.5	-52.	5.000275831942825e-10
-27.	-52.	6.279564732115597e-10
-26.5	-52.	1.1799956490052203e-9
-26.	-52.	1.7320348247988811e-9
-25.5	-52.	2.2840740005925417e-9
-25.	-52.	2.8361131763862023e-9
-24.5	-52.	4.3923778786457355e-9
-24.	-52.	6.306547504959213e-9
-23.5	-52.	8.22071713127269e-9
-23.	-52.	1.0134886757586167e-8
-22.5	-52.	1.3416331888183742e-8
-22.	-52.	1.833078033873978e-8
-21.5	-52.	2.3245228789295824e-8
-21.	-52.	2.8159677239851863e-8
-20.5	-52.	3.3854110664414836e-8
-20.	-52.	4.3246442808904875e-8
-19.5	-52.	5.263877495339491e-8
-19.	-52.	6.203110709788495e-8
-18.5	-52.	7.142343924237498e-8
-18.	-52.	8.505082746099832e-8
-17.5	-52.	9.918749121905599e-8
-17.	-52.	1.1332415497711362e-7
-16.5	-52.	1.2746081873517127e-7
-16.	-52.	1.4535297126818174e-7
-15.5	-52.	1.6563483133305178e-7
-15.	-52.	1.859166913979218e-7
-14.5	-52.	2.0619855146279182e-7
-14.	-52.	2.3163602856470767e-7
-13.5	-52.	2.675601275319102e-7
-13.	-52.	3.034842264991127e-7
-12.5	-52.	3.3940832546631515e-7
-12.	-52.	3.771640311416444e-7
-11.5	-52.	4.5119438438598855e-7
-11.	-52.	5.252247376303327e-7
-10.5	-52.	5.99255090874677e-7
-10.	-52.	6.732854441190212e-7
-9.5	-52.	8.006615479660384e-7
-9.	-52.	9.442852031455137e-7
-8.5	-52.	1.0879088583249891e-6
-8.	-52.	1.231532513504464e-6
-7.5	-52.	1.4243820757901616e-6
-7.	-52.	1.6695012687310434e-6
-6.5	-52.	1.9146204616719257e-6
-6.	-52.	2.1597396546128075e-6
-5.5	-52.	2.4305242135437985e-6
-5.	-52.	2.801778292904353e-6
-4.5	-52.	3.173032372264908e-6
-4.	-52.	3.544286451625463e-6
-3.5	-52.	3.915540530986017e-6
-3.	-52.	4.4055105972640945e-6
-2.5	-52.	4.905531495693396e-6
-2.	-52.	5.405552394122698e-6
-1.5	-52.	5.9055732925519995e-6
-1.	-52.	6.455240383284623e-6
-0.5	-52.	7.032783139829356e-6
0.	-52.	7.610325896374088e-6
0.5	-52.	8.187868652918821e-6
1.	-52.	8.746198532766176e-6
1.5	-52.	9.270206427509351e-6
2.	-52.	9.794214322252526e-6
2.5	-52.	0.000010318222216995701
3.	-52.	0.000010825320985928272
3.5	-52.	0.00001113073836655977
4.	-52.	0.00001143615574719127
4.5	-52.	0.000011741573127822768
5.	-52.	0.000012046990508454269
5.5	-52.	0.00001212442265764538
6.	-52.	0.000012143363515845215
6.5	-52.	0.00001216230437404505
7.	-52.	0.000012181245232244887
7.5	-52.	0.000012105984203905315
8.	-52.	0.000011941758073866318
8.5	-52.	0.000011777531943827322
9.	-52.	0.000011613305813788325
9.5	-52.	0.000011443623632534811
10.	-52.	0.000011255957336029242
10.5	-52.	0.000011068291039523671
11.	-52.	0.000010880624743018104
11.5	-52.	0.000010692958446512535
12.	-52.	0.00001052819471596957
12.5	-52.	0.000010364605084907422
13.	-52.	0.000010201015453845273
13.5	-52.	0.000010037425822783126
14.	-52.	9.849645908387326e-6
14.5	-52.	9.64993546690656e-6
15.	-52.	9.450225025425793e-6
15.5	-52.	9.250514583945026e-6
16.	-52.	9.024906351145713e-6
16.5	-52.	8.758479084377267e-6
17.	-52.	8.492051817608822e-6
17.5	-52.	8.225624550840376e-6
18.	-52.	7.957841267353672e-6
18.5	-52.	7.678698730200772e-6
19.	-52.	7.399556193047871e-6
19.5	-52.	7.12041365589497e-6
20.	-52.	6.84127111874207e-6
20.5	-52.	6.604257050709099e-6
21.	-52.	6.376172228074909e-6
21.5	-52.	6.148087405440718e-6
22.	-52.	5.9200025828065265e-6
22.5	-52.	5.720453852129704e-6
23.	-52.	5.544865167752539e-6
23.5	-52.	5.3692764833753744e-6
24.	-52.	5.19368779899821e-6
24.5	-52.	5.019131284587204e-6
25.	-52.	4.847481360622619e-6
25.5	-52.	4.675831436658034e-6
26.	-52.	4.5041815126934505e-6
26.5	-52.	4.332531588728865e-6
27.	-52.	4.125668453880146e-6
27.5	-52.	3.918105900653289e-6
28.	-52.	3.710543347426433e-6
28.5	-52.	3.5029807941995772e-6
29.	-52.	3.2759257073148595e-6
29.5	-52.	3.0404766152841075e-6
30.	-52.	2.8050275232533554e-6
30.5	-52.	2.5695784312226034e-6
31.	-52.	2.3413144678368965e-6
31.5	-52.	2.1230767366139235e-6
32.	-52.	1.904839005390951e-6
32.5	-52.	1.6866012741679781e-6
33.	-52.	1.4761175086803582e-6
33.5	-52.	1.3149218198942863e-6
34.	-52.	1.1537261311082145e-6
34.5	-52.	9.925304423221426e-7
35.	-52.	8.313347535360706e-7
35.5	-52.	7.250760895168761e-7
36.	-52.	6.281790406759747e-7
36.5	-52.	5.312819918350734e-7
37.	-52.	4.343849429941721e-7
37.5	-52.	3.6447817957063117e-7
38.	-52.	3.1469494959002274e-7
38.5	-52.	2.6491171960941426e-7
39.	-52.	2.1512848962880578e-7
39.5	-52.	1.7306703421264793e-7
40.	-52.	1.4978778072367394e-7
40.5	-52.	1.2650852723469998e-7
41.	-52.	1.0322927374572601e-7
41.5	-52.	8.007579821554787e-8
42.	-52.	6.961281624554875e-8
42.5	-52.	5.9149834275549635e-8
43.	-52.	4.868685230555053e-8
43.5	-52.	3.822387033555141e-8
44.	-52.	3.196026722856806e-8
44.5	-52.	2.726341455414206e-8
45.	-52.	2.2566561879716066e-8
45.5	-52.	1.786970920529007e-8
46.	-52.	1.4319327924395159e-8
46.5	-52.	1.2188701762477678e-8
47.	-52.	1.0058075600560194e-8
47.5	-52.	7.927449438642712e-9
48.	-52.	5.995004867782324e-9
48.5	-52.	5.0638530210890005e-9
49.	-52.	4.132701174395677e-9
49.5	-52.	3.201549327702353e-9
50.	-52.	2.270397481009029e-9
50.5	-52.	1.8453866976730373e-9
51.	-52.	1.4869911154554268e-9
51.5	-52.	1.128595533237816e-9
52.	-52.	7.701999510202056e-10
52.5	-52.	5.597412042539115e-10
53.	-52.	4.470211259500513e-10
53.5	-52.	3.34301047646191e-10
54.	-52.	2.2158096934233077e-10
54.5	-52.	1.360941318071216e-10
55.	-52.	1.0830978903678318e-10
55.5	-52.	8.052544626644478e-11
56.	-52.	5.274110349610637e-11
56.5	-52.	2.5838267497920432e-11
57.	-52.	2.0596889135012374e-11
57.5	-52.	1.5355510772104315e-11
58.	-52.	1.0114132409196258e-11
58.5	-52.	4.8727540462882e-12
59.	-52.	3.0316596014496112e-12
59.5	-52.	2.27867035927791e-12
60.	-52.	1.5256811171062086e-12
60.5	-52.	7.726918749345078e-13
61.	-52.	3.390492936117995e-13
61.5	-52.	2.5689542823955324e-13
62.	-52.	1.7474156286730703e-13
62.5	-52.	9.258769749506077e-14
63.	-52.	2.5214826009881672e-14
63.5	-52.	1.9050635466205998e-14
64.	-52.	1.288644492253032e-14
64.5	-52.	6.722254378854643e-15
65.	-52.	5.580638351789669e-16
-35.	-51.5	1.2710086959319026e-12
-34.5	-51.5	1.9277665078545238e-12
-34.	-51.5	2.5845243197771453e-12
-33.5	-51.5	3.241282131699767e-12
-33.	-51.5	6.67760295370522e-12
-32.5	-51.5	1.055380807725639e-11
-32.	-51.5	1.4430013200807561e-11
-31.5	-51.5	1.8306218324358728e-11
-31.	-51.5	3.437990119054874e-11
-30.5	-51.5	5.921986322880542e-11
-30.	-51.5	8.40598252670621e-11
-29.5	-51.5	1.0889978730531876e-10
-29.	-51.5	1.694464815517741e-10
-28.5	-51.5	3.131874592245726e-10
-28.	-51.5	4.569284368973711e-10
-27.5	-51.5	6.006694145701697e-10
-27.	-51.5	7.541321966676741e-10
-26.5	-51.5	1.41564330430673e-9
-26.	-51.5	2.0771544119457865e-9
-25.5	-51.5	2.7386655195848425e-9
-25.	-51.5	3.4001766272238985e-9
-24.5	-51.5	5.264878682372424e-9
-24.	-51.5	7.558396728891195e-9
-23.5	-51.5	9.851914775409964e-9
-23.	-51.5	1.2145432821928733e-8
-22.5	-51.5	1.6077919678133096e-8
-22.	-51.5	2.1967906320692754e-8
-21.5	-51.5	2.7857892963252408e-8
-21.	-51.5	3.374787960581206e-8
-20.5	-51.5	4.0573140614350654e-8
-20.	-51.5	5.1832525350897575e-8
-19.5	-51.5	6.309191008744448e-8
-19.	-51.5	7.435129482399141e-8
-18.5	-51.5	8.561067956053832e-8
-18.	-51.5	1.0193090698274616e-7
-17.5	-51.5	1.1885971274337887e-7
-17.	-51.5	1.3578851850401157e-7
-16.5	-51.5	1.5271732426464426e-7
-16.	-51.5	1.7405849461086627e-7
-15.5	-51.5	1.982073583134944e-7
-15.	-51.5	2.223562220161226e-7
-14.5	-51.5	2.465050857187507e-7
-14.	-51.5	2.766437747758834e-7
-13.5	-51.5	3.1896588108073854e-7
-13.	-51.5	3.612879873855936e-7
-12.5	-51.5	4.0361009369044876e-7
-12.	-51.5	4.4805100746457554e-7
-11.5	-51.5	5.344545291901838e-7
-11.	-51.5	6.208580509157923e-7
-10.5	-51.5	7.072615726414006e-7
-10.	-51.5	7.93665094367009e-7
-9.5	-51.5	9.413224081345183e-7
-9.	-51.5	1.1076358307629016e-6
-8.5	-51.5	1.273949253391285e-6
-8.	-51.5	1.440262676019668e-6
-7.5	-51.5	1.6624202848337011e-6
-7.	-51.5	1.9438750231016336e-6
-6.5	-51.5	2.2253297613695664e-6
-6.	-51.5	2.506784499637499e-6
-5.5	-51.5	2.8168912491464838e-6
-5.	-51.5	3.239159026471724e-6
-4.5	-51.5	3.661426803796965e-6
-4.	-51.5	4.083694581122206e-6
-3.5	-51.5	4.505962358447446e-6
-3.	-51.5	5.058179148809737e-6
-2.5	-51.5	5.621397791173309e-6
-2.	-51.5	6.1846164335368815e-6
-1.5	-51.5	6.747835075900454e-6
-1.	-51.5	7.363525055431758e-6
-0.5	-51.5	8.008676981423443e-6
0.	-51.5	8.653828907415127e-6
0.5	-51.5	9.298980833406812e-6
1.	-51.5	9.921754123618419e-6
1.5	-51.5	0.00001050455009986535
2.	-51.5	0.000011087346076112279
2.5	-51.5	0.00001167014205235921
3.	-51.5	0.000012234283014677259
3.5	-51.5	0.00001257591873632858
4.	-51.5	0.000012917554457979902
4.5	-51.5	0.000013259190179631223
5.	-51.5	0.000013600825901282545
5.5	-51.5	0.000013693025677282579
6.	-51.5	0.000013721230823505076
6.5	-51.5	0.000013749435969727574
7.	-51.5	0.000013777641115950073
7.5	-51.5	0.000013702830255259322
8.	-51.5	0.000013530730158987582
8.5	-51.5	0.000013358630062715844
9.	-51.5	0.000013186529966444104
9.5	-51.5	0.000013008157026356937
10.	-51.5	0.000012809107677325032
10.5	-51.5	0.000012610058328293128
11.	-51.5	0.000012411008979261225
11.5	-51.5	0.00001221195963022932
12.	-51.5	0.000012034876958125357
12.5	-51.5	0.000011858920407173866
13.	-51.5	0.000011682963856222372
13.5	-51.5	0.00001150700730527088
14.	-51.5	0.000011301464556339783
14.5	-51.5	0.000011081330042133832
15.	-51.5	0.00001086119552792788
15.5	-51.5	0.000010641061013721927
16.	-51.5	0.0000103910211598442
16.5	-51.5	0.00001009384573904087
17.	-51.5	9.796670318237538e-6
17.5	-51.5	9.499494897434206e-6
18.	-51.5	9.200630600761853e-6
18.5	-51.5	8.887618713467216e-6
19.	-51.5	8.574606826172575e-6
19.5	-51.5	8.261594938877933e-6
20.	-51.5	7.948583051583296e-6
20.5	-51.5	7.680988104274086e-6
21.	-51.5	7.423019402847138e-6
21.5	-51.5	7.1650507014201885e-6
22.	-51.5	6.907081999993239e-6
22.5	-51.5	6.679392843976926e-6
23.	-51.5	6.477127607642934e-6
23.5	-51.5	6.27486237130894e-6
24.	-51.5	6.072597134974948e-6
24.5	-51.5	5.87064772373177e-6
25.	-51.5	5.669587675889778e-6
25.5	-51.5	5.4685276280477855e-6
26.	-51.5	5.267467580205793e-6
26.5	-51.5	5.066407532363801e-6
27.	-51.5	4.8238299381654605e-6
27.5	-51.5	4.580427706445926e-6
28.	-51.5	4.337025474726393e-6
28.5	-51.5	4.093623243006859e-6
29.	-51.5	3.828160307651476e-6
29.5	-51.5	3.55319744462662e-6
30.	-51.5	3.2782345816017637e-6
30.5	-51.5	3.0032717185769076e-6
31.	-51.5	2.7369573823643525e-6
31.5	-51.5	2.482711325227853e-6
32.	-51.5	2.228465268091354e-6
32.5	-51.5	1.974219210954854e-6
33.	-51.5	1.728997665583746e-6
33.5	-51.5	1.5411404216898322e-6
34.	-51.5	1.3532831777959186e-6
34.5	-51.5	1.1654259339020052e-6
35.	-51.5	9.775686900080916e-7
35.5	-51.5	8.534309114929986e-7
36.	-51.5	7.401513313746041e-7
36.5	-51.5	6.268717512562096e-7
37.	-51.5	5.13592171137815e-7
37.5	-51.5	4.3166856676811133e-7
38.	-51.5	3.731234860730294e-7
38.5	-51.5	3.1457840537794746e-7
39.	-51.5	2.5603332468286556e-7
39.5	-51.5	2.0650530258803755e-7
40.	-51.5	1.7891009062715454e-7
40.5	-51.5	1.513148786662715e-7
41.	-51.5	1.2371966670538848e-7
41.5	-51.5	9.6272493918836e-8
42.	-51.5	8.37618824064713e-8
42.5	-51.5	7.125127089410659e-8
43.	-51.5	5.8740659381741884e-8
43.5	-51.5	4.623004786937717e-8
44.	-51.5	3.870642501325471e-8
44.5	-51.5	3.304340271002329e-8
45.	-51.5	2.7380380406791887e-8
45.5	-51.5	2.1717358103560475e-8
46.	-51.5	1.7428570653436584e-8
46.5	-51.5	1.4841593626481952e-8
47.	-51.5	1.2254616599527316e-8
47.5	-51.5	9.66763957257268e-9
48.	-51.5	7.320421311650761e-9
48.5	-51.5	6.184560304968823e-9
49.	-51.5	5.0486992982868845e-9
49.5	-51.5	3.912838291604945e-9
50.	-51.5	2.7769772849230063e-9
50.5	-51.5	2.2575815264218e-9
51.	-51.5	1.8193211656645612e-9
51.5	-51.5	1.3810608049073228e-9
52.	-51.5	9.428004441500846e-10
52.5	-51.5	6.853492094009067e-10
53.	-51.5	5.47354654713672e-10
53.5	-51.5	4.0936010002643716e-10
54.	-51.5	2.713655453392024e-10
54.5	-51.5	1.6670505700288903e-10
55.	-51.5	1.3267365043638274e-10
55.5	-51.5	9.864224386987646e-11
56.	-51.5	6.461083730337017e-11
56.5	-51.5	3.165905390331776e-11
57.	-51.5	2.523708538500549e-11
57.5	-51.5	1.881511686669322e-11
58.	-51.5	1.2393148348380951e-11
58.5	-51.5	5.971179830068681e-12
59.	-51.5	3.7152618561823264e-12
59.5	-51.5	2.7924976368614864e-12
60.	-51.5	1.8697334175406467e-12
60.5	-51.5	9.469691982198077e-13
61.	-51.5	4.1554924688430694e-13
61.5	-51.5	3.1486213578909924e-13
62.	-51.5	2.1417502469389156e-13
62.5	-51.5	1.1348791359868385e-13
63.	-51.5	3.0915713649269763e-14
63.5	-51.5	2.335807801658392e-14
64.	-51.5	1.580044238389807e-14
64.5	-51.5	8.24280675121222e-15
65.	-51.5	6.851711185263722e-16
-35.	-51.	3.6411870255825864e-12
-34.5	-51.	5.3257969491537826e-12
-34.	-51.	7.010406872724979e-12
-33.5	-51.	8.695016796296178e-12
-33.	-51.	1.5771000520791282e-11
-32.5	-51.	2.370020494587437e-11
-32.	-51.	3.162940937095744e-11
-31.5	-51.	3.955861379604053e-11
-31.	-51.	6.73161251611418e-11
-30.5	-51.	1.0932416256229394e-10
-30.	-51.	1.5133219996344607e-10
-29.5	-51.	1.9334023736459834e-10
-29.	-51.	2.8968836313232804e-10
-28.5	-51.	5.126452383824195e-10
-28.	-51.	7.35602113632511e-10
-27.5	-51.	9.585589888826025e-10
-27.	-51.	1.19607396687491e-9
-26.5	-51.	2.1943756669749537e-9
-26.	-51.	3.192677367074998e-9
-25.5	-51.	4.190979067175041e-9
-25.	-51.	5.189280767275085e-9
-24.5	-51.	7.988633172368808e-9
-24.	-51.	1.1429878159158389e-8
-23.5	-51.	1.4871123145947973e-8
-23.	-51.	1.8312368132737557e-8
-22.5	-51.	2.4220578973299818e-8
-22.	-51.	3.3075206550512616e-8
-21.5	-51.	4.192983412772542e-8
-21.	-51.	5.0784461704938225e-8
-20.5	-51.	6.105944917719849e-8
-20.	-51.	7.806834462559513e-8
-19.5	-51.	9.507724007399179e-8
-19.	-51.	1.1208613552238838e-7
-18.5	-51.	1.2909503097078505e-7
-18.	-51.	1.5376336416946564e-7
-17.5	-51.	1.7935276292755273e-7
-17.	-51.	2.0494216168563975e-7
-16.5	-51.	2.3053156044372677e-7
-16.	-51.	2.6224962929318165e-7
-15.5	-51.	2.978675178346306e-7
-15.	-51.	3.3348540637607947e-7
-14.5	-51.	3.691032949175284e-7
-14.	-51.	4.123928339189735e-7
-13.5	-51.	4.712866540139441e-7
-13.	-51.	5.301804741089145e-7
-12.5	-51.	5.890742942038851e-7
-12.	-51.	6.506207811226235e-7
-11.5	-51.	7.647028662804652e-7
-11.	-51.	8.787849514383068e-7
-10.5	-51.	9.928670365961487e-7
-10.	-51.	1.1069491217539908e-6
-9.5	-51.	1.295983654419702e-6
-9.	-51.	1.5078465047043328e-6
-8.5	-51.	1.7197093549889636e-6
-8.	-51.	1.9315722052735947e-6
-7.5	-51.	2.209622386508965e-6
-7.	-51.	2.5579523766137244e-6
-6.5	-51.	2.906282366718485e-6
-6.	-51.	3.254612356823244e-6
-5.5	-51.	3.635774181178741e-6
-5.	-51.	4.145459348753486e-6
-4.5	-51.	4.655144516328231e-6
-4.	-51.	5.1648296839029755e-6
-3.5	-51.	5.67451485147772e-6
-3.	-51.	6.328534650953915e-6
-2.5	-51.	6.994774229724519e-6
-2.	-51.	7.661013808495124e-6
-1.5	-51.	8.327253387265729e-6
-1.	-51.	9.048877882788845e-6
-0.5	-51.	9.801600260320555e-6
0.	-51.	0.00001055432263785226
0.5	-51.	0.00001130704501538397
1.	-51.	0.00001203274317380018
1.5	-51.	0.000012710165123476612
2.	-51.	0.000013387587073153045
2.5	-51.	0.000014065009022829477
3.	-51.	0.000014721419917260176
3.5	-51.	0.000015127224196121621
4.	-51.	0.000015533028474983068
4.5	-51.	0.000015938832753844515
5.	-51.	0.000016344637032705962
5.5	-51.	0.0000164718802354596
6.	-51.	0.000016527656541614172
6.5	-51.	0.000016583432847768736
7.	-51.	0.000016639209153923308
7.5	-51.	0.000016578614206284706
8.	-51.	0.00001640811720881541
8.5	-51.	0.000016237620211346115
9.	-51.	0.00001606712321387682
9.5	-51.	0.000015888062541397236
10.	-51.	0.000015680774472892412
10.5	-51.	0.00001547348640438759
11.	-51.	0.00001526619833588277
11.5	-51.	0.000015058910267377947
12.	-51.	0.000014868381142867453
12.5	-51.	0.000014678711165208664
13.	-51.	0.000014489041187549873
13.5	-51.	0.000014299371209891084
14.	-51.	0.000014072102815399505
14.5	-51.	0.00001382629106925766
15.	-51.	0.000013580479323115816
15.5	-51.	0.000013334667576973972
16.	-51.	0.000013053796060760585
16.5	-51.	0.000012717664776333857
17.	-51.	0.000012381533491907129
17.5	-51.	0.0000120454022074804
18.	-51.	0.000011706995897602621
18.5	-51.	0.000011349531864580614
19.	-51.	0.000010992067831558606
19.5	-51.	0.000010634603798536597
20.	-51.	0.00001027713976551459
20.5	-51.	9.964453574225916e-6
21.	-51.	9.661258170179628e-6
21.5	-51.	9.35806276613334e-6
22.	-51.	9.054867362087052e-6
22.5	-51.	8.778810201635873e-6
23.	-51.	8.525539397985118e-6
23.5	-51.	8.272268594334362e-6
24.	-51.	8.018997790683603e-6
24.5	-51.	7.76252046412592e-6
25.	-51.	7.497013569616182e-6
25.5	-51.	7.2315066751064465e-6
26.	-51.	6.9659997805967105e-6
26.5	-51.	6.700492886086974e-6
27.	-51.	6.379524999631153e-6
27.5	-51.	6.05745552555913e-6
28.	-51.	5.735386051487107e-6
28.5	-51.	5.413316577415084e-6
29.	-51.	5.065432536678298e-6
29.5	-51.	4.706432054680975e-6
30.	-51.	4.347431572683651e-6
30.5	-51.	3.9884310906863285e-6
31.	-51.	3.641540065112678e-6
31.5	-51.	3.3115467497215717e-6
32.	-51.	2.981553434330465e-6
32.5	-51.	2.651560118939359e-6
33.	-51.	2.333081980552621e-6
33.5	-51.	2.087800055148292e-6
34.	-51.	1.8425181297439636e-6
34.5	-51.	1.5972362043396356e-6
35.	-51.	1.3519542789353068e-6
35.5	-51.	1.1874046216125753e-6
36.	-51.	1.0366122514647107e-6
36.5	-51.	8.858198813168461e-7
37.	-51.	7.350275111689813e-7
37.5	-51.	6.244345658567935e-7
38.	-51.	5.438136811418999e-7
38.5	-51.	4.6319279642700623e-7
39.	-51.	3.825719117121127e-7
39.5	-51.	3.1383088676431995e-7
40.	-51.	2.7398605959463415e-7
40.5	-51.	2.3414123242494825e-7
41.	-51.	1.942964052552624e-7
41.5	-51.	1.5465461686092555e-7
42.	-51.	1.3549862976041e-7
42.5	-51.	1.1634264265989441e-7
43.	-51.	9.718665555937884e-8
43.5	-51.	7.803066845886327e-8
44.	-51.	6.607243533904852e-8
44.5	-51.	5.679961940367085e-8
45.	-51.	4.7526803468293215e-8
45.5	-51.	3.825398753291557e-8
46.	-51.	3.1108537464794016e-8
46.5	-51.	2.65975522398572e-8
47.	-51.	2.20865670149204e-8
47.5	-51.	1.7575581789983584e-8
48.	-51.	1.346811339336652e-8
48.5	-51.	1.1399373529104062e-8
49.	-51.	9.330633664841598e-9
49.5	-51.	7.261893800579134e-9
50.	-51.	5.19315393631667e-9
50.5	-51.	4.230274821532547e-9
51.	-51.	3.412942356820194e-9
51.5	-51.	2.5956098921078403e-9
52.	-51.	1.778277427395488e-9
52.5	-51.	1.2962801188266337e-9
53.	-51.	1.0358314972370515e-9
53.5	-51.	7.7538287564747e-10
54.	-51.	5.149342540578887e-10
54.5	-51.	3.172581920503182e-10
55.	-51.	2.525862525204551e-10
55.5	-51.	1.8791431299059183e-10
56.	-51.	1.2324237346072867e-10
56.5	-51.	6.061905671239244e-11
57.	-51.	4.83369931394044e-11
57.5	-51.	3.605492956641636e-11
58.	-51.	2.3772865993428314e-11
58.5	-51.	1.1490802420440274e-11
59.	-51.	7.166773397174721e-12
59.5	-51.	5.3893490119924945e-12
60.	-51.	3.6119246268102715e-12
60.5	-51.	1.8345002416280477e-12
61.	-51.	8.099883855160042e-13
61.5	-51.	6.141692652614084e-13
62.	-51.	4.183501450068127e-13
62.5	-51.	2.2253102475221705e-13
63.	-51.	6.187329063054914e-14
63.5	-51.	4.682024870447595e-14
64.	-51.	3.176720677840278e-14
64.5	-51.	1.67141648523296e-14
65.	-51.	1.661122926256421e-15
-35.	-50.5	6.257753567638793e-12
-34.5	-50.5	9.075104220036338e-12
-34.	-50.5	1.189245487243388e-11
-33.5	-50.5	1.4709805524831427e-11
-33.	-50.5	2.5776882838280818e-11
-32.5	-50.5	3.814953417076701e-11
-32.	-50.5	5.0522185503253206e-11
-31.5	-50.5	6.28948368357394e-11
-31.	-50.5	1.0337454498007606e-10
-30.5	-50.5	1.640546840591211e-10
-30.	-50.5	2.247348231381661e-10
-29.5	-50.5	2.854149622172112e-10
-29.	-50.5	4.205455772978093e-10
-28.5	-50.5	7.291407918714193e-10
-28.	-50.5	1.0377360064450292e-9
-27.5	-50.5	1.3463312210186391e-9
-27.	-50.5	1.6746960539613626e-9
-26.5	-50.5	3.0361943537221194e-9
-26.	-50.5	4.397692653482877e-9
-25.5	-50.5	5.759190953243633e-9
-25.	-50.5	7.120689253004391e-9
-24.5	-50.5	1.0927434759844013e-8
-24.	-50.5	1.5605663805866917e-8
-23.5	-50.5	2.0283892851889824e-8
-23.	-50.5	2.4962121897912735e-8
-22.5	-50.5	3.299993572760622e-8
-22.	-50.5	4.505026429059668e-8
-21.5	-50.5	5.7100592853587154e-8
-21.	-50.5	6.915092141657762e-8
-20.5	-50.5	8.314500549730787e-8
-20.	-50.5	1.0635440946295328e-7
-19.5	-50.5	1.295638134285987e-7
-19.	-50.5	1.5277321739424408e-7
-18.5	-50.5	1.7598262135988953e-7
-18.	-50.5	2.0965599280787923e-7
-17.5	-50.5	2.4458768116854045e-7
-17.	-50.5	2.795193695292016e-7
-16.5	-50.5	3.144510578898628e-7
-16.	-50.5	3.573507883310014e-7
-15.5	-50.5	4.0532077495314276e-7
-15.	-50.5	4.5329076157528404e-7
-14.5	-50.5	5.012607481974254e-7
-14.	-50.5	5.586826720553229e-7
-13.5	-50.5	6.353300137387838e-7
-13.	-50.5	7.119773554222445e-7
-12.5	-50.5	7.886246971057053e-7
-12.	-50.5	8.684872175583538e-7
-11.5	-50.5	1.0120257860436785e-6
-11.	-50.5	1.155564354529003e-6
-10.5	-50.5	1.2991029230143279e-6
-10.	-50.5	1.4426414914996529e-6
-9.5	-50.5	1.6755038177917576e-6
-9.	-50.5	1.935571541398133e-6
-8.5	-50.5	2.1956392650045086e-6
-8.	-50.5	2.4557069886108844e-6
-7.5	-50.5	2.792737879335753e-6
-7.	-50.5	3.2114907038109997e-6
-6.5	-50.5	3.6302435282862467e-6
-6.	-50.5	4.048996352761493e-6
-5.5	-50.5	4.5048994375506996e-6
-5.	-50.5	5.1062307558206e-6
-4.5	-50.5	5.707562074090499e-6
-4.	-50.5	6.3088933923603986e-6
-3.5	-50.5	6.910224710630298e-6
-3.	-50.5	7.670642494153206e-6
-2.5	-50.5	8.44452898902078e-6
-2.	-50.5	9.218415483888358e-6
-1.5	-50.5	9.992301978755934e-6
-1.	-50.5	0.000010824497242799189
-0.5	-50.5	0.000011689432092459121
0.	-50.5	0.000012554366942119053
0.5	-50.5	0.000013419301791778986
1.	-50.5	0.000014252394938230862
1.5	-50.5	0.000015028605896741156
2.	-50.5	0.00001580481685525145
2.5	-50.5	0.000016581027813761747
3.	-50.5	0.000017333800798511288
3.5	-50.5	0.000017807020414270705
4.	-50.5	0.00001828024003003012
4.5	-50.5	0.000018753459645789537
5.	-50.5	0.000019226679261548957
5.5	-50.5	0.000019391321187879917
6.	-50.5	0.000019476795234292765
6.5	-50.5	0.00001956226928070561
7.	-50.5	0.000019647743327118455
7.5	-50.5	0.000019602963362187108
8.	-50.5	0.000019435170347393468
8.5	-50.5	0.000019267377332599828
9.	-50.5	0.000019099584317806185
9.5	-50.5	0.000018920765568129468
10.	-50.5	0.000018705604035168727
10.5	-50.5	0.000018490442502207982
11.	-50.5	0.00001827528096924724
11.5	-50.5	0.000018060119436286497
12.	-50.5	0.00001785601288437857
12.5	-50.5	0.00001765247306580244
13.	-50.5	0.000017448933247226303
13.5	-50.5	0.000017245393428650168
14.	-50.5	0.000016995939056761824
14.5	-50.5	0.000016723839856190414
15.	-50.5	0.000016451740655619005
15.5	-50.5	0.000016179641455047596
16.	-50.5	0.00001586719482879804
16.5	-50.5	0.000015491154248953533
17.	-50.5	0.000015115113669109026
17.5	-50.5	0.000014739073089264518
18.	-50.5	0.00001436014191142212
18.5	-50.5	0.000013956996403872063
19.	-50.5	0.000013553850896322004
19.5	-50.5	0.000013150705388771942
20.	-50.5	0.000012747559881221885
20.5	-50.5	0.000012388096879120883
21.	-50.5	0.000012037892504711238
21.5	-50.5	0.000011687688130301593
22.	-50.5	0.000011337483755891946
22.5	-50.5	0.000011010708895658505
23.	-50.5	0.000010703606394389948
23.5	-50.5	0.000010396503893121392
24.	-50.5	0.000010089401391852833
24.5	-50.5	9.775244066066947e-6
25.	-50.5	9.441220355658821e-6
25.5	-50.5	9.107196645250697e-6
26.	-50.5	8.773172934842575e-6
26.5	-50.5	8.439149224434452e-6
27.	-50.5	8.034833694890529e-6
27.5	-50.5	7.629122002119743e-6
28.	-50.5	7.223410309348958e-6
28.5	-50.5	6.817698616578173e-6
29.	-50.5	6.382280760505944e-6
29.5	-50.5	5.934070637815226e-6
30.	-50.5	5.4858605151245065e-6
30.5	-50.5	5.037650392433788e-6
31.	-50.5	4.605242694932103e-6
31.5	-50.5	4.1948859295022824e-6
32.	-50.5	3.7845291640724614e-6
32.5	-50.5	3.374172398642641e-6
33.	-50.5	2.9779632081081556e-6
33.5	-50.5	2.6716830655449412e-6
34.	-50.5	2.365402922981727e-6
34.5	-50.5	2.0591227804185134e-6
35.	-50.5	1.7528426378552993e-6
35.5	-50.5	1.545263629252435e-6
36.	-50.5	1.3545039157919434e-6
36.5	-50.5	1.163744202331452e-6
37.	-50.5	9.729844888709607e-7
37.5	-50.5	8.317877990191291e-7
38.	-50.5	7.275445221341791e-7
38.5	-50.5	6.233012452492291e-7
39.	-50.5	5.190579683642791e-7
39.5	-50.5	4.297394398342391e-7
40.	-50.5	3.7672340045026376e-7
40.5	-50.5	3.2370736106628836e-7
41.	-50.5	2.7069132168231296e-7
41.5	-50.5	2.1793712366228413e-7
42.	-50.5	1.9160167320951275e-7
42.5	-50.5	1.6526622275674133e-7
43.	-50.5	1.389307723039699e-7
43.5	-50.5	1.125953218511985e-7
44.	-50.5	9.583370865461737e-8
44.5	-50.5	8.264400791263138e-8
45.	-50.5	6.945430717064545e-8
45.5	-50.5	5.62646064286595e-8
46.	-50.5	4.6016430815345575e-8
46.5	-50.5	3.9410949980634145e-8
47.	-50.5	3.2805469145922736e-8
47.5	-50.5	2.619998831121131e-8
48.	-50.5	2.0175975259943863e-8
48.5	-50.5	1.7089770194748497e-8
49.	-50.5	1.4003565129553126e-8
49.5	-50.5	1.0917360064357757e-8
50.	-50.5	7.831154999162386e-9
50.5	-50.5	6.384240228780178e-9
51.	-50.5	5.153078853224371e-9
51.5	-50.5	3.921917477668563e-9
52.	-50.5	2.6907561021127565e-9
52.5	-50.5	1.963587570635071e-9
53.	-50.5	1.5693962138043393e-9
53.5	-50.5	1.1752048569736077e-9
54.	-50.5	7.810135001428761e-10
54.5	-50.5	4.817441685473541e-10
55.	-50.5	3.8359807860842716e-10
55.5	-50.5	2.854519886695e-10
56.	-50.5	1.87305898730573e-10
56.5	-50.5	9.226697926064233e-11
57.	-50.5	7.358123551890696e-11
57.5	-50.5	5.4895491777171606e-11
58.	-50.5	3.620974803543625e-11
58.5	-50.5	1.7524004293700893e-11
59.	-50.5	1.0939813458277296e-11
59.5	-50.5	8.228170620311069e-12
60.	-50.5	5.51652778234484e-12
[truncated: 42,421 more rows]
