# Supplementary material for: Myosin V executes steps of variable length via structurally constrained diffusion
Source: eLife. 2020 Jan 15;9:e51569. doi: 10.7554/eLife.51569 (PMC7054003; doi:10.7554/eLife.51569)
Supplement: Source data 1. [file elife-51569-data1.zip › myosin_elife_source_data/Figure 3/BD_diffusion_contours/lastbead_xy_0kbT.dat]

47.385 -35.537
62.518 -24.225
68.848 19.851
57.883 -16.463
0.983 16.969
-0.834 16.688
37.189 -14.643
38.042 -13.202
54.910 -30.949
42.613 -22.049
31.350 -25.699
28.118 -24.458
34.671 -30.546
39.431 -7.304
40.795 1.204
19.153 -21.616
25.845 -35.404
59.402 8.146
64.907 14.555
61.869 12.898
28.335 17.169
4.195 -23.658
4.801 -20.790
17.953 -8.686
45.271 -18.999
22.913 -15.499
-5.701 -18.326
12.492 -39.058
19.856 -26.560
36.707 9.560
67.942 -17.360
40.577 8.101
47.273 -1.239
72.559 7.173
58.840 19.328
65.911 -1.122
22.543 -9.919
50.571 5.313
43.617 -4.218
48.327 -16.890
36.704 -24.942
14.510 -34.862
21.777 17.899
57.041 -21.530
33.488 -1.894
38.137 13.073
31.401 34.937
28.592 10.558
40.304 30.484
67.690 18.961
63.916 -2.352
71.360 -2.905
73.737 3.472
70.309 8.086
55.285 -18.055
32.819 31.161
33.072 2.446
63.768 -18.413
33.228 -20.214
26.815 12.845
35.576 13.914
16.267 -28.307
10.176 -30.929
54.922 -6.902
29.772 -24.351
35.012 -12.736
45.231 8.474
28.645 -29.663
50.077 -37.704
36.570 -23.041
22.526 -35.770
58.870 -22.040
65.621 28.823
56.406 15.474
49.353 21.025
68.360 21.976
68.703 -6.032
41.358 38.849
27.797 33.426
26.445 27.867
63.741 24.100
55.120 43.156
62.452 -13.309
46.345 -27.138
31.964 -41.232
2.700 -26.495
15.238 0.634
30.782 -14.501
32.005 -3.012
41.931 -36.910
58.751 -21.154
40.991 4.553
22.071 -16.682
53.340 -11.355
29.305 -29.846
67.743 -15.791
26.135 -12.460
23.445 -26.736
31.171 -41.951
39.789 -31.068
54.815 -27.948
37.133 -31.890
35.592 -32.858
71.328 -16.122
26.927 -21.696
39.708 -21.891
47.098 -5.718
35.947 -13.917
34.087 -32.937
30.425 3.465
54.945 8.655
68.384 -13.901
50.366 -20.267
63.179 -24.002
54.697 -43.022
19.264 -33.700
59.793 -22.410
54.177 12.464
56.499 28.268
68.887 20.800
63.741 26.784
58.309 -8.540
63.582 19.329
59.065 2.124
18.184 21.320
14.026 30.744
7.254 37.002
47.076 27.724
55.240 25.259
64.939 2.528
58.994 21.446
29.081 -22.405
56.572 -27.286
20.964 -7.753
30.676 -23.898
3.627 -22.347
50.682 -13.171
6.175 -6.587
5.461 2.168
54.544 -6.169
61.949 -25.715
70.527 -18.834
57.307 -10.084
39.223 -7.099
18.988 2.215
29.884 -18.852
21.766 2.146
35.404 13.432
50.867 -10.834
68.700 -7.925
61.948 6.604
64.663 21.615
56.880 18.043
58.874 -11.504
58.234 -27.600
72.503 21.269
62.908 21.216
70.793 10.636
57.102 -27.529
39.978 15.536
31.494 26.379
67.119 5.460
38.366 35.546
54.466 29.822
67.764 17.837
69.908 23.162
59.888 36.400
62.923 27.113
63.900 25.997
55.383 6.909
33.637 15.588
27.540 -9.102
36.760 -28.690
57.715 3.549
64.592 -18.231
57.147 -19.584
46.324 18.088
10.318 32.167
43.139 45.688
51.734 31.717
64.257 25.217
63.142 17.394
27.994 5.196
52.265 -4.278
31.094 -34.391
63.234 -25.952
59.200 -21.287
73.237 4.782
72.978 7.408
66.557 10.567
57.987 -16.887
38.226 -27.148
45.259 -6.949
72.971 2.042
29.103 -13.834
69.044 0.709
49.440 26.073
28.053 35.171
25.303 43.058
42.431 32.441
50.605 29.608
23.563 26.544
57.329 28.633
34.779 33.806
39.193 41.792
48.890 -15.085
65.369 -25.638
62.073 -5.762
67.391 -4.531
61.526 -7.395
68.768 18.965
56.842 -18.254
55.555 -33.994
51.438 -18.163
68.685 -27.700
54.838 -30.818
50.032 -11.945
48.134 7.913
40.217 6.240
41.030 -2.032
50.944 -27.762
69.258 8.194
63.801 -4.623
66.486 -2.967
63.244 21.449
52.153 3.660
54.613 17.589
48.173 0.399
36.385 32.323
18.069 6.473
36.420 -32.636
25.501 8.122
17.046 25.596
12.653 7.895
31.140 16.275
64.832 3.831
69.279 -15.832
50.006 -30.597
66.391 -24.178
27.717 -18.453
45.230 -28.129
60.794 -33.466
48.958 -25.397
69.176 -4.263
68.274 19.295
72.520 15.502
56.125 25.557
33.389 44.825
57.025 15.258
45.761 10.320
57.729 -0.748
71.262 -17.997
47.180 -29.814
67.945 -21.869
47.989 -27.969
49.982 -24.665
27.458 -24.277
39.459 -30.718
29.281 -0.401
35.367 19.984
31.824 31.123
49.666 35.034
4.044 3.825
52.812 -28.240
48.331 -9.621
60.125 -30.233
69.399 -10.999
50.239 -9.615
52.403 -15.289
27.626 -13.816
49.240 -43.283
42.412 -35.369
31.424 -27.473
44.900 -30.485
41.405 -31.214
32.914 -25.607
63.309 -35.552
56.400 -21.318
71.969 8.365
68.953 -9.099
46.097 -21.012
54.021 -37.070
50.212 -35.265
46.609 -26.944
42.200 -8.482
67.978 -5.499
57.892 31.429
39.385 30.492
33.227 40.725
48.371 3.483
42.161 -26.781
44.284 -29.187
28.112 3.876
24.634 -39.429
38.921 -18.013
25.573 20.989
40.706 11.959
65.347 -12.138
20.388 21.610
6.282 29.480
37.090 13.976
66.190 -15.912
56.420 17.697
43.036 -29.125
46.120 -4.642
54.074 2.807
54.490 30.968
45.252 41.628
30.755 43.634
27.617 13.985
41.233 33.904
61.827 24.494
6.736 13.944
41.547 29.948
19.109 5.921
41.850 -19.754
6.693 -34.932
11.796 -39.114
65.053 -9.805
60.573 -14.996
64.440 23.461
54.334 1.487
52.289 -24.064
64.399 -22.217
60.971 -29.421
30.216 -24.387
47.739 -21.573
44.821 0.383
56.431 -1.060
66.429 -16.755
46.571 24.638
50.594 10.152
36.630 -27.777
51.378 -46.533
13.682 9.950
56.681 -18.618
54.505 -7.742
44.557 7.170
41.671 -21.610
31.837 33.553
35.192 31.193
28.744 28.564
9.766 -22.127
0.842 9.177
23.651 -6.190
51.229 -34.153
42.560 -20.783
41.332 11.383
47.143 -18.416
54.303 2.871
12.099 13.247
35.391 -9.150
27.437 -26.293
20.565 -4.991
51.901 -14.079
38.676 -3.783
40.915 -19.718
26.059 42.397
36.355 -5.536
26.404 27.933
51.720 5.710
35.910 -46.068
47.698 -30.674
44.228 -30.730
47.513 -29.322
31.208 -32.749
16.289 8.870
71.524 13.555
67.719 24.513
73.284 3.248
66.169 -16.999
37.346 -38.097
13.585 -30.297
42.913 -24.341
45.999 -21.246
51.022 -24.777
39.226 -35.976
69.586 -11.123
39.365 -0.302
67.069 23.612
53.239 28.203
14.577 30.201
33.827 15.592
41.866 28.585
15.335 26.133
54.809 13.361
65.335 9.320
12.447 10.910
23.140 -10.984
30.431 7.093
20.815 -16.108
60.870 -18.078
59.832 25.831
50.239 32.224
27.246 16.395
29.727 21.386
29.676 34.843
30.261 47.254
36.724 36.589
49.953 -5.210
55.580 5.362
47.540 -4.385
40.447 -9.047
18.632 25.950
43.051 -28.572
68.616 -26.814
73.278 3.021
68.090 -13.865
70.094 4.468
53.233 33.408
12.189 29.730
12.108 25.519
34.601 0.455
70.843 -0.631
55.010 -1.965
51.455 6.340
25.190 -29.018
23.128 -29.276
30.035 12.699
5.047 9.391
5.332 1.950
49.329 12.406
38.677 22.400
51.737 5.166
22.418 17.141
12.505 19.343
47.537 13.765
24.590 14.582
38.769 5.120
60.988 -2.877
40.699 17.364
45.995 -14.025
60.919 16.607
65.680 6.689
37.039 -7.264
39.583 36.013
38.103 42.007
14.227 28.360
40.001 25.024
26.466 40.655
23.700 20.366
38.966 9.697
29.747 -37.251
30.142 -44.393
33.624 -28.117
28.527 -29.935
38.541 -28.844
23.420 0.438
19.458 -7.213
28.305 34.877
49.873 -2.658
70.888 -13.546
69.967 -3.103
67.396 -7.784
45.262 -37.188
64.238 -13.009
64.047 20.440
63.693 22.118
65.921 11.432
61.618 12.636
55.860 -3.430
29.046 -5.933
59.289 -1.535
47.260 13.108
38.456 37.643
33.932 18.047
31.474 27.984
30.269 38.863
14.060 24.001
0.081 -33.615
19.951 -39.648
36.047 -20.921
42.102 -45.424
55.936 -32.108
37.649 -30.451
60.148 26.802
45.094 0.684
48.164 -37.705
43.280 -26.844
20.616 -29.077
69.809 -6.646
38.784 -7.613
31.867 -22.612
52.591 -33.920
51.018 -23.764
31.530 -37.817
23.250 -36.985
17.059 -26.296
21.878 -13.913
14.023 2.435
27.149 28.617
31.830 29.257
44.834 24.140
54.979 0.457
32.280 37.662
29.932 37.874
29.428 14.526
3.972 15.466
9.261 -7.086
37.686 31.924
70.859 10.159
63.523 24.353
20.516 16.913
6.011 0.096
54.189 -24.921
32.769 -21.629
11.091 -38.461
1.200 -29.707
56.970 -31.293
47.422 -7.821
56.026 15.000
40.637 -0.625
61.668 8.975
49.643 15.311
53.414 -24.864
59.365 -27.678
25.515 -29.332
15.616 37.001
30.807 36.806
20.278 -0.167
37.182 29.709
48.877 17.714
67.725 10.390
65.025 14.885
31.056 -23.506
69.413 6.136
45.656 -14.432
65.319 -11.664
63.861 -19.765
66.871 -10.360
72.994 -14.368
73.363 9.190
48.616 -30.399
29.890 -1.346
47.004 15.026
51.221 12.427
51.275 20.656
70.874 14.335
72.222 9.873
67.706 -13.635
60.089 -18.336
63.535 -30.175
21.376 -31.553
66.714 -23.707
49.740 -23.476
56.950 -0.630
66.988 9.519
74.480 5.739
43.661 29.258
71.605 -4.952
34.661 -0.744
61.160 10.396
32.676 28.893
29.271 27.250
44.929 9.331
75.170 1.228
62.546 21.099
33.475 33.025
29.021 26.796
16.637 29.140
5.375 2.430
67.895 20.565
42.404 16.804
69.907 8.923
61.850 8.899
63.795 8.950
61.889 -20.083
60.974 -6.662
69.057 -11.923
60.753 -14.396
70.003 -2.243
65.112 12.498
71.983 13.180
47.228 23.187
70.972 22.574
67.937 13.456
46.314 -35.759
48.457 -26.989
64.577 -15.560
35.573 -31.505
42.436 -35.714
46.705 -32.943
30.229 32.561
32.442 39.152
65.191 30.853
50.946 21.323
23.508 14.070
23.401 31.075
46.097 32.074
58.315 -8.850
62.383 14.413
61.365 -20.398
31.896 -33.287
54.385 -13.522
66.821 -18.065
14.328 -4.807
4.015 3.925
30.947 -37.383
0.092 -28.206
26.508 -36.755
56.641 -0.461
48.171 -30.098
62.552 -10.854
37.462 -24.221
45.022 -40.594
61.962 -12.141
46.592 35.261
59.587 -29.601
67.953 -9.236
66.010 0.817
70.529 13.671
59.997 -5.037
68.820 -0.833
16.695 19.546
26.844 -1.169
53.130 -9.174
57.518 -10.015
60.125 -25.300
70.925 -10.311
38.476 -35.223
44.602 -41.821
53.369 -31.773
49.465 -10.151
73.593 4.696
58.545 -16.387
58.544 -26.064
53.014 -17.334
40.259 -28.496
21.241 -21.819
32.640 -2.044
48.179 -16.962
34.703 -29.685
51.628 -42.067
58.071 -33.988
35.781 -20.196
57.650 -20.216
58.440 -26.906
64.269 11.376
68.088 -6.970
57.740 -14.014
67.390 -27.142
59.948 -21.857
45.171 -28.712
65.493 0.416
65.499 30.735
46.210 28.445
53.761 24.703
69.417 18.379
55.414 16.260
67.906 20.573
56.117 -4.679
25.020 -12.499
40.369 11.123
57.401 15.805
25.084 26.772
4.946 -0.367
38.163 -22.462
28.739 -28.067
60.084 9.386
72.206 7.755
65.119 32.230
41.938 31.696
66.062 17.854
61.777 -9.602
64.170 -21.280
29.400 -32.429
24.702 -32.868
48.581 -28.016
26.398 -15.769
67.209 -26.167
67.877 -5.580
37.019 24.246
65.285 -0.262
71.260 -13.612
69.471 17.195
43.900 27.408
68.900 24.480
41.717 -0.265
64.402 11.725
29.985 -36.760
59.717 -27.174
60.246 -22.105
62.509 17.632
24.464 -23.089
15.729 4.354
1.011 9.707
10.851 13.091
-0.505 23.725
27.841 2.743
20.865 -8.532
36.513 -29.283
38.529 -29.050
44.693 4.760
29.066 -18.212
58.803 -34.140
69.701 -18.845
62.966 -5.262
42.683 27.280
37.909 17.565
73.631 15.006
25.876 -20.211
23.932 1.669
29.036 6.815
12.462 -4.286
42.555 -13.470
25.942 -39.610
49.453 -29.306
23.834 -42.140
31.264 -29.441
47.971 -1.049
34.289 27.883
46.352 27.280
51.323 22.423
54.724 -35.024
37.133 -21.405
6.016 -16.861
7.973 -16.428
24.674 -38.443
26.941 -35.615
22.235 -24.108
5.438 -31.304
33.906 -2.439
18.955 -15.630
53.213 11.496
65.824 27.873
56.520 -6.701
31.334 -41.645
42.810 -21.052
44.489 -2.088
62.444 -1.622
55.601 15.715
70.424 6.878
53.278 4.179
59.683 12.312
47.710 27.122
50.611 -17.911
19.920 -33.677
32.644 -39.403
53.504 -40.400
31.514 -36.077
70.906 -14.157
46.144 -26.229
65.913 -9.278
53.411 -31.609
52.476 -31.043
67.919 -16.398
55.414 23.930
49.632 -1.793
72.825 -1.829
53.041 18.461
31.887 32.092
25.142 22.848
38.619 30.884
14.667 21.135
30.069 30.043
71.820 14.597
65.629 11.703
60.877 12.250
35.691 48.981
44.552 44.921
39.287 37.638
56.439 33.030
66.926 24.745
65.310 -6.139
70.236 -0.513
25.553 -11.561
18.291 -21.115
16.423 -33.718
26.613 -34.762
33.858 29.034
40.295 21.110
41.240 38.937
39.171 31.081
51.443 21.370
7.278 11.637
38.620 16.691
39.014 29.384
54.088 1.751
69.590 -5.123
53.047 -36.632
31.215 -35.853
34.434 -24.666
25.926 -36.156
15.083 -23.462
68.734 -12.852
65.719 -24.170
36.320 -36.681
26.542 -38.064
35.597 -32.521
32.514 -4.228
56.895 -9.033
50.906 12.513
38.283 33.269
50.861 15.105
68.723 6.780
59.998 17.483
43.765 19.022
57.496 16.212
28.061 15.554
40.715 24.235
64.730 -1.966
68.304 -18.917
54.149 20.877
15.513 -33.352
26.846 -43.314
-1.572 -34.132
20.523 -35.345
48.357 -1.566
39.139 -10.381
60.378 -17.566
53.801 -31.705
67.479 2.926
72.778 -9.590
34.867 39.164
48.717 36.450
31.265 39.814
29.871 44.809
26.017 34.077
51.893 1.935
34.593 3.352
27.773 -5.907
16.857 -6.407
37.138 9.389
23.637 -2.155
52.043 -27.050
65.047 -12.461
62.690 19.720
46.174 -31.026
14.339 -26.911
26.387 -27.194
28.424 -27.033
63.854 -25.244
37.901 -17.643
47.290 -0.268
75.258 4.609
72.641 4.149
43.724 -22.377
17.188 -32.235
6.615 -31.054
21.059 -24.358
43.419 11.689
43.295 15.522
59.630 -18.353
68.713 10.486
67.359 -10.807
43.117 -22.069
52.823 -29.676
55.858 -33.372
38.260 -37.564
42.184 -31.924
42.677 0.779
68.896 -2.312
68.821 -7.490
65.237 16.138
52.289 15.093
27.381 13.759
62.686 -10.770
53.089 -26.192
57.290 4.799
10.230 -19.496
40.144 -33.673
70.997 -17.884
18.508 -4.591
50.907 -0.773
30.206 -3.036
15.351 -11.053
30.560 -14.871
26.928 9.922
66.925 -0.018
30.578 -39.140
49.155 -25.341
71.118 0.252
61.164 7.974
5.944 0.359
43.599 -27.063
67.011 -23.087
67.978 9.723
57.532 28.471
49.981 42.593
54.535 21.538
56.948 8.770
54.543 17.241
57.528 32.834
66.178 -4.327
55.440 -1.838
64.274 27.815
57.728 26.472
42.263 6.528
28.717 27.269
59.712 -4.019
69.794 10.594
61.733 19.257
52.046 25.465
51.003 36.313
54.226 14.635
45.919 22.127
70.617 14.981
65.871 8.638
57.916 16.688
61.456 36.430
66.213 24.031
74.158 -3.620
63.287 -10.734
74.449 -6.738
65.461 -14.535
63.393 -28.094
40.423 -33.139
9.155 -7.038
35.536 19.088
33.451 32.894
58.355 -2.083
44.685 -31.399
39.598 -33.471
55.450 -27.177
62.332 -20.531
60.520 -27.971
14.044 -26.915
28.742 -29.718
48.090 -16.026
7.177 -13.673
49.255 -5.712
16.206 -24.898
25.483 -32.533
44.463 -35.277
31.865 17.909
24.993 41.077
61.593 29.684
62.645 22.292
70.155 8.116
42.429 37.549
69.492 4.245
66.622 8.802
60.224 -10.822
70.553 -12.222
62.665 -8.909
50.653 9.347
51.741 29.297
8.207 29.575
40.831 -21.476
44.719 -21.638
65.914 9.662
64.118 8.935
68.691 -1.229
62.652 8.134
63.012 18.343
63.215 -19.588
54.045 -24.225
66.111 9.457
47.792 -24.348
13.166 -21.269
6.884 -30.456
40.445 -39.122
63.502 -23.316
21.503 -34.978
5.284 -14.331
5.428 0.256
57.924 -12.636
72.602 -0.546
49.660 22.772
52.240 26.186
42.139 5.464
52.764 32.725
52.407 24.238
58.907 17.301
47.686 -28.063
32.149 -32.636
18.582 -24.601
13.789 -37.625
6.315 -25.901
44.347 -32.324
9.561 3.853
44.103 13.020
53.549 28.807
62.429 4.659
68.880 -3.807
60.160 -21.777
65.656 21.606
63.387 18.048
30.944 12.809
28.929 19.432
30.838 20.019
30.897 23.677
19.033 21.328
65.401 1.856
52.177 22.771
72.706 -3.316
69.155 -1.777
47.070 -19.843
41.318 -11.668
41.276 13.617
30.078 -23.958
28.308 -3.915
22.706 22.159
13.575 14.572
21.148 30.034
24.223 27.298
31.949 21.076
51.182 18.018
53.486 -25.812
53.167 -23.647
54.518 -36.476
38.236 -25.390
21.970 -35.867
28.412 -21.551
51.517 12.604
38.321 18.160
58.300 -20.978
62.574 -20.873
57.061 -22.579
61.697 27.674
58.049 16.267
59.516 -3.449
38.821 -31.569
67.032 -25.614
74.877 -4.747
67.762 -15.568
50.228 -43.285
51.202 -26.882
37.746 -23.098
60.673 7.083
55.315 8.502
65.869 8.351
45.684 28.390
47.698 24.061
40.178 -38.463
24.880 -27.902
39.608 -27.967
21.918 -31.248
41.139 -28.179
67.913 -15.276
64.031 -22.196
59.951 16.341
67.309 1.727
72.500 -12.890
48.585 25.572
44.487 32.484
36.558 30.291
36.740 34.174
71.445 7.359
54.007 28.597
22.846 -1.600
6.006 -0.222
44.109 -42.375
0.913 -29.617
-8.943 -23.902
14.688 -3.775
5.504 1.842
65.387 21.524
62.406 -7.282
54.880 14.561
4.884 2.292
14.351 29.477
42.314 13.221
55.129 27.768
56.840 0.077
72.469 -1.583
68.759 10.102
34.019 -2.604
11.430 -25.918
2.962 -4.444
11.933 21.016
20.050 44.849
9.178 1.982
30.208 19.587
20.063 1.970
32.619 13.009
42.130 -4.726
48.409 14.521
50.354 -2.663
51.373 12.464
5.009 2.423
26.007 39.053
41.953 11.949
48.112 4.151
56.428 -28.392
43.500 -29.526
40.017 -45.497
64.881 -26.057
56.762 -33.950
58.332 -20.231
15.031 -19.523
34.229 -23.700
20.316 -11.544
62.127 23.964
43.480 25.650
47.310 31.452
32.996 39.797
57.067 24.109
63.932 -9.998
53.244 -32.312
27.238 -29.408
14.839 -30.271
23.646 -38.095
29.364 -38.365
45.719 -37.143
17.040 -26.105
27.073 -15.043
66.406 4.499
30.938 -2.876
52.722 3.533
59.818 23.754
68.400 11.340
24.519 24.611
14.075 14.016
36.537 -27.636
51.399 -32.003
37.278 -45.066
46.076 -33.245
67.826 -0.427
45.573 15.119
75.337 8.303
46.786 42.114
41.852 45.385
31.686 33.094
52.873 -5.842
54.894 5.855
37.391 42.585
28.972 41.144
59.205 22.077
56.884 -10.086
59.763 -21.457
56.031 -14.658
49.273 32.333
55.852 27.476
45.566 16.418
27.894 -14.245
28.915 -27.403
51.367 -24.389
68.819 -2.562
46.242 -17.265
50.929 -2.862
44.589 -1.268
44.073 4.471
64.360 5.489
65.532 -16.897
61.405 5.169
57.285 -9.911
37.913 -25.180
49.090 -40.096
50.640 -34.529
45.103 -29.425
58.412 -26.980
36.296 -33.089
58.743 -30.138
46.613 -43.736
50.523 -28.101
29.156 -35.168
15.623 -38.667
26.899 -35.943
30.492 -39.530
42.346 -31.986
11.174 -33.822
37.900 -35.544
43.357 -37.584
16.692 -38.941
63.553 7.635
32.395 -10.485
56.065 26.098
66.779 -3.482
60.244 20.978
48.492 -11.877
32.225 17.109
35.332 -19.961
4.822 9.201
5.264 2.444
70.424 -20.874
35.830 15.125
52.561 -31.109
49.924 -36.660
27.802 -29.832
2.761 -15.678
40.379 -34.250
30.585 -22.638
63.982 -23.794
66.270 -8.647
60.044 -11.035
54.244 10.726
41.361 -25.826
69.241 9.142
45.987 0.937
44.824 16.266
24.071 26.477
14.458 23.712
7.981 8.342
21.459 -4.903
50.432 -26.101
58.868 10.995
40.510 35.642
34.135 38.147
30.443 34.458
39.048 38.648
64.097 -17.380
28.079 -45.680
26.432 -39.047
62.364 -21.898
47.320 -36.590
48.225 -26.858
35.522 -30.574
33.804 -18.624
30.048 5.687
50.944 24.515
71.128 -8.520
67.785 23.619
56.551 -6.966
44.737 -17.510
66.510 8.534
54.691 26.007
40.616 7.771
59.335 -22.784
46.439 -21.279
63.719 -12.284
57.166 4.779
42.556 25.836
61.305 -20.513
53.043 -16.139
71.773 -18.325
62.945 -19.834
35.105 -21.892
39.411 -31.782
42.411 -18.629
58.518 0.090
49.368 20.887
35.190 16.706
54.981 4.224
70.201 7.805
35.889 -2.263
47.790 -23.394
46.281 -24.418
17.165 -13.164
51.501 -8.814
45.382 -16.125
34.795 -41.807
37.938 -30.108
39.528 -39.025
37.175 -33.240
17.994 -19.364
15.514 -26.846
45.183 -30.635
38.383 9.421
5.885 0.456
53.049 28.074
22.415 31.071
65.577 7.409
28.705 30.810
63.281 9.459
72.503 19.194
49.105 19.184
36.820 40.153
24.623 24.398
16.043 28.555
47.688 -26.314
48.340 -24.634
62.341 -1.125
70.738 -4.786
37.212 -19.804
54.265 -24.108
63.378 -3.514
39.111 -23.220
25.376 -21.435
51.711 -25.169
64.374 -1.152
74.462 -6.580
38.356 -27.228
17.649 -18.848
9.674 -31.532
9.781 -21.780
14.074 -26.497
10.160 6.551
34.916 -5.851
41.119 -40.543
60.816 15.302
50.357 -30.466
66.871 -24.820
34.199 -29.905
34.034 -34.087
56.663 -20.722
58.789 -7.601
67.979 -18.311
64.309 -1.547
29.240 43.134
54.781 35.338
51.758 42.134
50.913 14.364
53.690 -22.590
62.881 -19.729
64.443 -3.967
39.384 31.651
28.622 32.731
60.133 -11.682
65.419 10.314
52.681 -20.840
38.589 -33.420
15.226 -25.801
49.228 -13.733
60.767 -5.340
50.157 15.244
56.403 28.490
44.088 32.443
16.807 34.716
37.805 37.639
72.644 -4.794
63.537 -7.693
67.213 -6.145
50.481 16.348
65.301 0.379
46.065 18.666
59.713 21.971
59.964 21.673
38.007 35.740
57.144 -7.766
40.293 14.708
72.253 17.408
51.751 -25.920
58.643 -29.398
28.572 -33.896
47.637 -32.301
51.871 3.353
61.245 -9.344
59.148 -13.295
32.304 -16.887
30.654 -34.201
45.277 -42.530
28.470 -40.893
61.475 -25.516
22.079 -35.573
41.557 -23.684
5.989 -0.374
71.559 -17.331
67.598 -21.504
40.467 -7.907
9.093 -32.287
12.087 -13.126
13.397 -19.017
14.774 -23.987
31.525 -38.542
29.169 -33.903
29.170 -16.088
34.765 25.459
51.543 9.649
57.137 14.260
69.078 -2.057
56.245 -20.967
43.289 1.751
56.722 0.742
49.869 -15.790
27.371 7.744
18.338 21.431
53.236 19.984
26.472 -6.544
34.312 -33.448
44.665 -26.238
27.733 -4.769
54.923 -17.091
59.426 -2.675
68.025 -13.184
71.164 -7.852
70.886 13.418
47.788 -23.011
70.776 -9.930
62.313 28.481
53.659 35.035
58.542 -9.010
64.198 -5.507
69.080 14.881
71.583 15.187
69.969 0.895
63.466 -17.893
59.083 21.665
71.502 0.631
52.420 31.924
35.801 31.281
57.973 -23.046
62.100 -36.540
33.259 -42.735
20.065 -36.777
27.463 -28.106
25.210 -14.426
43.242 -21.002
42.014 -36.477
-0.406 -14.326
28.278 -7.530
20.072 -31.346
40.618 -37.231
16.665 16.212
66.014 13.099
60.741 31.423
70.293 13.526
64.767 12.796
33.147 1.678
40.668 -0.026
47.737 1.762
2.056 9.303
5.930 -0.149
60.242 -36.007
60.679 -34.057
60.142 -10.728
71.430 10.386
52.047 21.253
53.993 20.256
9.406 30.615
33.215 24.635
39.819 32.246
45.065 39.946
14.381 27.869
43.937 30.424
31.924 39.415
16.427 34.399
42.314 30.462
68.440 20.841
53.429 33.523
54.108 18.001
72.174 16.857
70.510 -17.251
53.244 3.166
38.788 -8.755
41.218 20.424
31.853 -22.142
37.451 -27.512
65.786 3.097
71.941 10.955
63.611 -7.449
66.336 -19.322
66.708 -20.342
67.617 -20.190
9.026 -31.997
34.807 -32.762
69.137 -1.093
62.367 -11.903
65.241 1.156
55.257 27.443
54.060 38.467
31.045 28.784
65.922 -3.188
32.831 -34.522
63.971 -13.063
67.796 -12.659
62.643 9.551
56.156 26.333
61.739 10.327
63.796 5.182
66.816 -11.520
69.717 13.775
57.413 -21.641
61.102 -22.516
72.914 -11.806
55.655 -17.515
56.960 -37.022
55.148 -35.239
65.001 -26.706
65.512 -16.896
52.449 8.667
61.669 -8.143
33.038 24.007
38.102 43.698
64.235 15.949
51.186 30.695
19.500 30.822
32.031 43.821
33.989 35.703
37.407 30.312
53.470 9.881
59.506 -4.825
55.016 3.248
69.575 12.457
61.393 19.714
28.420 -23.521
9.898 -14.278
31.952 -22.416
17.704 -10.430
31.099 -13.345
43.833 -13.485
58.516 4.804
39.738 34.012
40.657 24.497
28.625 29.852
59.382 22.400
28.649 30.514
41.753 38.725
26.209 31.817
55.571 44.064
58.558 35.553
68.169 3.917
22.908 6.465
15.760 -28.322
35.703 -22.214
35.574 -30.730
15.624 -28.575
37.265 -28.895
32.953 -33.022
39.712 -20.901
49.328 -24.349
62.650 -27.869
54.887 -27.922
59.390 -23.715
51.845 -33.449
58.430 -39.925
40.862 -41.897
66.222 -27.165
11.632 -48.844
18.440 -38.654
18.655 -32.265
36.208 -37.170
52.194 -39.466
42.730 -33.776
45.612 -21.139
33.873 -7.693
53.684 26.247
61.324 10.654
67.759 25.659
61.756 28.201
57.880 28.440
56.621 -7.615
67.999 21.070
53.450 4.957
22.911 19.849
5.940 0.282
65.390 -16.880
61.058 9.013
41.983 12.229
30.157 26.653
23.347 -18.334
5.689 0.072
63.827 -14.069
70.799 -6.747
52.863 -10.903
55.514 -29.822
58.330 -23.777
13.354 -19.351
27.098 -0.393
51.258 -6.380
25.143 -2.908
27.887 -32.939
37.593 -38.102
12.948 -29.978
28.705 -49.141
52.088 3.256
44.434 33.843
59.632 6.862
27.118 23.308
27.071 34.379
25.350 30.468
18.981 28.565
30.181 42.823
45.199 -1.469
18.907 21.411
34.407 10.172
57.956 29.063
41.880 -10.800
28.667 7.831
26.294 -22.543
51.632 -18.517
65.800 -16.649
27.324 -27.631
71.881 0.289
47.269 36.866
27.588 35.634
28.331 40.099
45.839 3.651
50.133 15.755
57.340 21.942
75.506 2.033
63.174 3.119
58.809 -19.541
43.274 8.284
58.041 1.633
27.879 16.940
28.525 33.984
25.556 35.203
69.341 1.915
42.067 -15.335
54.744 -8.041
37.096 37.023
56.076 29.419
47.837 18.802
28.328 42.113
26.123 30.298
16.334 30.929
50.923 6.710
40.504 6.729
39.819 30.950
36.548 33.777
38.202 41.239
26.676 27.745
5.987 0.155
28.242 13.443
64.200 -23.494
71.371 -3.628
50.371 5.199
55.160 -15.883
66.319 -21.894
59.231 -19.169
48.566 8.161
42.077 -6.922
7.713 0.621
3.345 -20.640
22.708 -37.475
1.102 -14.590
16.931 -29.131
31.219 -37.592
49.614 -32.225
66.152 -18.865
52.975 -5.139
67.936 3.204
68.453 -4.749
47.480 38.280
36.520 35.738
20.842 33.785
44.696 30.034
44.013 30.568
35.608 25.631
35.191 13.911
54.807 28.019
13.629 14.061
31.686 12.412
52.345 -8.062
34.066 -30.409
50.615 1.307
66.879 -9.518
48.996 -31.917
52.135 -28.384
54.136 -27.617
31.128 -21.175
31.705 -6.483
45.962 15.079
39.528 -16.805
67.377 -2.279
68.502 -19.844
47.463 -30.735
32.890 -29.703
30.356 -25.712
52.177 -4.570
44.862 6.273
54.577 0.673
46.923 13.148
28.130 -1.869
17.575 -5.367
32.020 14.503
64.314 -8.288
8.907 -9.140
52.157 -31.560
22.544 -27.118
40.823 -30.965
14.495 -15.729
48.608 1.909
54.148 4.739
59.290 -19.228
62.003 -1.738
67.155 -14.719
67.198 -10.233
56.830 18.558
61.296 22.714
48.973 32.470
67.501 4.920
55.074 -14.656
58.144 -27.617
70.186 1.486
31.902 39.124
64.676 26.312
44.899 25.485
62.133 30.670
67.491 6.185
52.372 -17.996
26.361 -28.071
53.964 -13.659
58.257 -9.949
31.930 13.232
41.019 -17.322
61.697 16.590
65.053 20.950
52.503 13.469
28.396 25.288
40.936 12.877
31.884 42.170
22.501 2.663
45.778 30.474
21.080 18.917
29.454 28.814
60.099 8.135
20.509 32.159
48.816 26.598
59.245 14.805
65.658 -1.040
66.091 17.092
69.999 -18.345
49.155 -39.497
48.593 -23.623
22.254 -34.893
61.606 10.640
52.952 31.321
30.921 34.050
29.852 -18.403
54.614 -7.713
67.505 24.774
62.468 4.161
52.386 36.981
27.905 23.463
54.600 30.625
47.568 3.676
61.963 -16.605
70.775 2.809
54.325 15.904
59.444 26.805
42.420 -9.568
-3.428 19.905
35.610 29.406
30.507 27.583
41.732 20.830
46.729 -6.987
29.614 -8.952
46.820 26.883
37.324 -8.838
34.642 -14.697
15.338 -11.439
12.838 -34.373
13.884 -10.731
29.719 -36.402
18.931 -37.009
19.482 -22.362
10.808 -15.768
56.282 -19.137
59.024 -5.964
54.518 -0.656
6.451 -16.719
9.192 17.998
21.739 23.389
43.287 17.705
63.256 19.606
68.481 14.386
75.272 -4.852
39.739 -32.920
55.809 -28.829
42.201 -32.919
51.955 -32.609
62.493 -23.854
37.140 -27.876
21.048 -36.284
27.762 -25.544
63.592 -14.377
30.064 -1.386
33.891 -29.275
48.673 -28.450
15.284 -18.738
30.804 -18.650
42.457 -32.085
74.455 -11.138
65.760 -8.989
65.564 7.141
65.477 -3.608
53.407 11.268
36.876 -39.559
57.951 -15.216
58.090 -35.075
32.668 -23.981
50.401 -8.878
62.189 1.592
63.989 -14.372
70.105 1.879
67.008 -12.408
64.409 -4.710
45.833 -24.226
8.674 -16.575
41.905 -32.166
28.734 -3.232
22.988 14.694
36.636 14.041
25.890 37.427
61.980 9.269
45.281 31.852
20.003 41.220
38.222 46.367
36.283 22.080
39.265 23.754
46.934 -30.736
59.787 6.268
62.715 5.631
30.834 1.010
24.545 -5.156
36.489 6.824
68.236 2.994
54.720 -4.141
23.823 17.495
19.186 37.759
33.229 37.905
38.352 26.702
66.964 18.726
36.136 16.032
46.522 29.365
34.748 32.818
34.931 37.707
30.808 38.383
64.759 18.443
70.449 -16.119
58.656 -29.222
67.677 -10.193
49.105 -41.240
49.406 -17.202
61.340 -12.750
47.866 -31.688
31.670 -41.980
42.939 -34.740
38.400 -32.690
67.492 -13.043
69.562 -12.388
61.273 -26.949
69.327 -26.262
53.525 -26.493
59.355 11.447
49.367 4.484
70.584 15.720
28.998 -11.542
61.481 8.176
67.621 -3.616
56.240 -13.511
39.323 -39.816
6.649 -26.464
68.048 -5.637
57.367 -24.386
65.878 -1.731
53.854 2.876
50.646 3.234
59.483 9.620
59.904 20.950
59.382 -21.374
63.852 -17.747
71.314 -9.990
44.170 1.805
70.064 8.664
42.786 -4.591
46.716 31.565
43.906 30.015
44.682 4.135
37.951 -15.909
53.211 -22.797
58.160 -24.257
53.746 -14.982
69.931 -7.807
75.015 7.694
33.749 25.057
31.927 34.445
46.552 44.126
70.159 7.442
57.797 8.910
61.081 -3.182
62.180 21.582
36.267 34.117
42.682 -3.481
9.000 -27.028
28.133 -39.483
46.850 -37.617
52.392 -40.178
29.272 -33.096
19.162 -28.104
59.104 -7.150
67.184 30.462
59.777 10.922
54.266 -1.365
69.068 11.912
60.136 17.158
53.050 -23.974
65.158 -6.273
70.277 -1.833
35.671 -23.139
35.833 -29.172
72.367 -7.287
45.089 25.838
51.009 15.251
50.985 4.954
56.222 -12.579
66.513 -7.601
67.023 -8.593
69.229 -19.935
40.630 36.567
45.453 37.907
46.956 33.905
49.323 18.142
38.078 -30.660
19.622 -24.336
5.596 -0.773
44.950 -40.436
51.383 -24.274
49.892 -35.108
66.748 1.279
24.072 -16.591
41.469 -10.896
61.608 -26.286
60.139 -28.575
64.936 -0.726
65.314 4.546
62.656 21.712
38.384 9.975
50.076 38.589
35.192 30.087
31.424 -0.248
34.069 33.735
66.464 13.082
61.735 -3.080
42.033 34.472
53.403 27.812
67.698 -21.929
54.065 -23.468
43.955 -34.272
44.257 -39.616
43.326 -42.495
30.095 -9.056
37.107 6.870
16.372 -28.791
41.364 28.283
55.929 11.256
63.564 -3.887
36.727 -16.843
62.397 7.346
26.991 43.706
66.884 20.074
56.875 -8.934
66.899 -2.257
56.390 -1.213
46.739 34.519
41.278 33.188
42.377 33.328
50.762 30.973
53.035 30.486
67.303 24.367
66.616 2.768
72.219 -9.793
49.624 17.799
23.078 34.775
-2.063 33.994
2.301 36.629
27.283 25.977
28.919 19.715
68.535 16.244
45.344 44.942
48.103 42.009
30.951 40.301
67.682 8.205
71.896 1.635
61.931 0.315
42.322 21.182
67.128 23.332
73.826 14.450
40.600 7.158
56.992 0.024
57.775 -28.508
46.075 -30.503
41.041 -29.712
25.739 -41.690
68.011 10.201
61.716 10.868
38.476 -0.665
64.637 11.909
67.028 23.644
41.579 25.230
39.942 21.976
63.753 25.034
53.431 33.322
46.251 32.836
33.652 31.812
29.432 9.582
50.868 25.990
24.219 15.433
55.365 11.095
37.588 -26.241
63.790 7.456
59.401 34.672
36.185 21.248
65.115 0.462
59.303 21.578
48.207 38.613
54.492 5.396
34.979 -2.144
69.772 -8.764
52.959 -23.310
56.125 4.859
38.905 -36.597
22.117 -24.583
67.841 -7.533
23.770 29.119
60.581 25.405
56.706 40.842
68.595 -23.937
55.237 -14.787
39.720 -35.779
60.741 -10.224
66.929 -10.798
61.288 32.387
65.080 -0.855
45.761 12.079
3.137 -28.863
65.484 -14.082
42.494 10.047
41.099 10.192
33.554 -32.624
43.617 -31.470
44.545 -18.079
27.759 -39.808
39.150 -32.576
44.391 -15.591
39.936 -20.504
55.558 -1.784
45.585 -30.677
29.290 -32.375
13.750 -22.463
18.738 1.067
23.694 -35.400
46.357 -18.970
9.820 -5.368
19.958 -17.448
28.456 -31.418
26.129 -22.907
9.172 -13.808
30.793 -3.470
29.938 35.205
14.947 39.549
54.482 12.648
65.634 27.628
59.298 -28.423
62.935 -18.197
46.897 4.214
42.292 -42.575
45.221 -29.275
52.311 -27.518
17.115 -16.446
13.543 4.694
13.369 1.494
5.229 2.382
61.216 -20.606
34.331 -5.964
55.321 2.241
34.670 0.896
50.003 34.645
53.774 38.721
34.091 42.448
51.460 43.176
31.414 39.110
18.502 5.964
13.328 25.106
23.950 20.839
22.168 -11.566
48.032 10.134
41.375 -3.533
13.389 17.438
66.877 -11.708
54.959 12.874
51.531 26.609
46.478 37.890
39.892 9.666
28.297 4.668
49.516 16.590
53.813 -5.357
65.849 10.283
33.606 29.020
30.500 25.534
18.193 -11.674
3.751 -4.486
36.063 -24.441
64.896 -14.065
24.116 -41.238
23.575 -31.200
6.503 -0.246
6.036 -0.222
26.779 17.795
65.219 -11.151
65.195 -18.010
62.012 -15.970
41.270 5.844
46.630 -27.412
52.111 -23.704
31.941 -33.585
48.335 -26.675
49.652 -14.921
47.329 9.134
44.137 10.470
21.464 10.650
55.495 -22.905
62.369 -20.805
47.264 -15.686
33.903 -12.011
23.977 27.330
56.892 7.054
32.682 -0.442
18.601 25.358
37.421 -1.269
17.534 -3.773
27.401 10.474
21.235 20.655
54.761 1.107
71.614 4.853
57.573 24.429
48.360 29.399
12.732 12.870
-3.714 22.499
1.185 15.352
26.622 25.934
39.754 -6.936
69.841 -12.470
26.293 10.191
40.511 36.371
60.465 9.327
60.635 10.333
66.922 5.208
51.436 31.638
53.208 39.086
35.697 19.436
64.095 1.478
9.666 -3.701
27.202 16.547
21.040 37.840
56.651 27.874
41.572 29.667
47.897 24.606
44.470 26.513
68.928 13.939
18.711 10.912
48.815 26.307
31.239 8.798
32.755 33.157
26.804 11.143
32.046 -32.745
22.987 -26.950
43.967 -34.297
62.035 -25.996
49.714 41.677
52.167 23.281
64.386 1.336
59.686 -12.331
41.693 -5.355
62.309 29.585
41.791 18.992
47.743 23.413
46.724 -36.633
37.599 -26.591
22.257 -35.257
51.742 -23.490
68.825 -21.680
37.785 -25.484
60.423 11.798
42.160 31.703
32.038 44.051
53.370 40.224
37.078 42.638
71.174 14.212
65.444 -4.274
45.226 -23.423
57.459 -12.797
55.142 -19.261
40.371 -21.979
65.286 -12.997
37.131 -14.243
21.436 4.174
23.924 25.103
36.778 34.249
23.694 -23.534
55.302 -17.661
48.047 -7.534
38.279 -9.151
39.095 -14.214
52.131 8.366
33.925 -0.813
52.383 -22.463
31.387 -31.720
50.205 -32.728
63.142 26.588
71.401 9.783
51.698 -7.083
50.102 -34.250
48.531 -45.710
47.609 -29.674
65.866 5.675
74.186 6.727
61.213 26.782
56.819 21.426
60.791 21.657
40.820 15.109
38.679 14.036
62.184 -0.774
63.713 -10.266
56.452 -3.662
62.390 -10.308
47.406 -11.196
29.749 21.889
33.948 29.545
45.853 -7.176
34.778 -23.560
51.852 -26.238
68.137 -0.977
48.231 -5.861
48.340 21.990
49.905 25.732
62.156 12.545
37.806 35.984
59.279 24.176
68.141 -5.163
55.290 -28.386
43.990 23.582
39.881 -2.508
33.209 -23.539
36.401 -38.369
38.528 -32.830
64.110 2.910
60.060 -21.186
72.213 -11.353
63.614 -12.285
49.749 -7.807
59.136 -33.696
68.223 -6.071
47.901 -3.169
67.480 13.249
54.280 6.449
69.107 -12.710
36.218 28.753
24.446 -26.843
17.872 -14.917
42.243 8.415
14.940 -15.302
9.389 4.639
47.784 -15.493
67.732 -17.300
39.638 -35.370
29.624 -32.783
39.698 -27.151
46.029 -34.369
44.732 -31.842
59.091 -1.000
66.790 17.454
27.530 -30.114
30.912 -25.352
30.089 -31.558
21.783 -11.144
32.852 -2.835
46.218 -9.528
43.871 -25.963
6.876 -14.074
40.677 -17.630
59.262 -26.162
40.447 -41.913
46.716 -28.077
41.338 -32.724
15.326 2.393
47.975 35.921
31.924 27.765
8.111 12.656
25.658 8.859
27.957 14.251
33.196 27.184
41.031 31.852
18.974 43.784
35.262 43.111
9.093 11.705
16.331 -17.052
13.262 21.298
4.837 -5.632
5.223 -2.055
40.250 38.741
25.752 19.171
21.990 34.471
36.608 34.802
70.872 1.626
52.372 9.894
63.018 -14.383
72.569 8.720
69.441 15.318
44.434 28.070
15.598 34.751
56.392 32.198
34.446 33.177
20.928 14.834
41.601 23.090
64.927 14.978
54.636 11.777
48.660 -26.954
63.801 -12.859
27.460 18.287
35.181 23.879
27.213 10.226
67.122 -11.899
58.733 -23.276
67.698 -23.300
67.884 -20.317
54.449 3.424
32.766 -29.152
28.951 -28.849
60.410 -13.055
66.267 -2.021
55.979 12.508
54.222 6.065
-3.249 21.994
34.865 37.003
37.767 27.761
11.424 0.374
36.743 -23.056
56.186 -38.154
45.483 -45.667
48.037 -33.669
69.121 -13.080
56.733 6.551
44.695 -28.700
68.957 -7.126
66.086 8.530
60.820 -23.023
26.652 -26.956
63.079 -13.085
37.817 4.711
45.859 39.505
46.689 18.786
69.069 -6.626
57.088 -30.372
49.349 -28.605
66.484 -6.293
65.306 -28.344
43.239 -19.033
74.855 -3.923
71.192 0.623
63.162 -8.241
52.837 7.623
45.588 30.927
48.976 3.531
35.966 40.634
2.896 38.675
26.369 35.102
57.576 11.515
57.778 -10.722
63.508 23.829
60.339 7.100
25.415 17.781
37.676 2.449
47.387 13.064
40.065 45.228
34.241 47.262
38.622 42.392
28.980 35.995
60.724 30.387
37.452 22.200
64.565 15.629
54.924 21.150
66.390 -23.028
71.891 -15.148
58.862 -21.817
38.462 -29.561
55.183 -36.388
71.645 -15.313
51.948 -27.531
64.140 5.687
18.665 29.577
5.436 1.571
64.256 -19.929
64.554 -12.959
61.440 -20.648
31.720 -26.698
55.762 -35.563
21.660 -33.204
35.688 -17.056
43.326 -34.495
44.052 10.309
30.636 3.694
32.418 -4.708
29.972 -3.395
35.893 30.706
36.512 23.096
57.306 -24.526
74.186 -12.255
30.629 20.684
44.144 34.149
43.818 28.734
53.335 -8.189
50.603 30.322
62.378 12.107
58.926 -12.449
35.010 28.176
11.961 -11.484
4.547 15.403
42.050 22.465
17.176 0.019
5.368 -1.795
57.519 -39.854
44.544 -33.632
27.525 -34.656
19.873 -24.448
19.435 -44.160
57.039 -24.148
26.573 -12.406
24.627 -27.216
27.473 -19.662
48.898 -20.705
51.767 8.814
56.175 -9.819
43.488 9.184
54.913 22.197
24.221 31.468
27.965 3.703
39.271 39.839
12.517 37.494
41.584 12.967
35.119 6.338
57.160 0.527
62.881 -12.218
64.280 9.158
47.515 18.871
36.963 -19.011
56.400 -22.117
49.104 -25.610
33.841 5.953
37.937 26.878
26.034 12.070
18.474 -26.271
45.152 2.833
4.424 13.077
30.897 41.332
8.282 21.614
30.053 21.757
23.756 17.639
45.498 43.164
21.106 30.782
50.803 29.073
62.651 25.683
63.979 19.238
66.185 -0.905
73.422 17.004
56.378 14.619
43.482 -18.874
45.101 -35.739
29.251 -36.224
6.978 -40.893
50.185 -31.678
35.904 -32.753
8.035 -29.804
12.798 -31.878
-0.249 -16.039
34.452 -29.196
12.314 -37.549
42.850 -34.636
71.095 11.574
64.924 -8.940
51.845 6.210
65.890 13.095
65.288 -11.160
74.356 -4.560
58.782 -7.824
68.725 -18.764
36.233 -14.412
35.418 -21.538
53.411 -16.086
65.203 -7.453
70.394 9.843
72.820 -3.374
37.929 11.915
42.633 -7.804
54.370 15.750
68.643 13.762
40.147 20.588
32.530 23.996
33.283 -32.469
44.962 -18.542
66.266 14.230
55.428 -24.219
25.209 -24.601
35.487 13.502
50.404 13.789
58.070 -32.664
11.655 -25.142
29.864 -34.820
42.435 -27.958
32.241 -19.292
43.287 -36.992
23.565 -27.261
44.945 -28.958
48.552 -5.285
60.359 -27.322
57.897 -17.587
45.838 -42.712
59.920 -7.205
39.649 -26.516
13.467 -6.471
23.723 -2.174
65.509 2.914
56.812 -4.803
32.099 -27.518
15.117 -36.978
37.855 28.758
-0.023 12.630
16.233 26.824
21.857 22.496
37.477 -17.072
40.433 -28.102
44.121 -32.099
47.307 -25.101
41.403 31.995
60.517 14.990
71.758 11.533
33.096 -1.247
36.132 31.183
56.749 15.623
15.589 3.475
55.632 11.821
50.996 -12.005
43.448 -36.496
6.606 -36.329
15.458 -31.007
25.748 24.895
5.903 -22.898
44.635 -39.662
52.808 -3.615
48.638 -25.187
46.484 -42.122
66.613 -16.075
29.420 -22.122
31.878 -30.821
54.885 -8.285
41.278 18.355
66.533 -7.805
65.985 -4.877
47.486 4.874
60.943 -31.354
38.209 -34.795
29.972 -42.254
41.197 -37.611
27.976 4.964
33.820 -28.223
9.496 1.288
36.430 19.929
20.456 18.300
30.656 10.622
68.664 -11.188
47.497 -18.299
62.345 15.060
68.690 5.421
25.127 -8.063
18.037 -34.618
34.494 -21.315
36.710 -18.481
62.130 -6.663
48.905 14.782
63.793 -3.293
73.766 0.292
70.349 6.233
68.321 -9.773
61.658 23.407
55.096 27.282
45.647 -5.184
39.477 -41.503
45.192 -34.164
53.058 -23.534
50.794 -38.869
39.252 -30.467
71.142 -13.260
72.460 -8.495
57.851 -11.881
40.759 -34.271
55.642 -16.014
52.063 -31.381
44.603 -33.055
31.694 -12.426
19.254 -33.921
27.146 -44.119
14.995 -17.958
10.875 -37.941
22.416 -34.777
39.245 -21.983
21.835 -25.224
27.868 -3.382
18.611 -27.512
23.043 -26.635
32.658 25.149
28.986 37.086
42.989 13.646
52.063 -4.341
49.561 37.988
66.925 3.581
71.453 3.979
73.062 -4.986
57.911 22.325
70.520 15.697
61.558 -8.205
34.518 16.707
44.096 -24.355
23.639 1.382
46.497 4.468
54.527 -8.462
54.356 -2.200
31.057 -39.322
21.344 -41.043
56.414 -30.310
38.876 -36.731
62.261 -9.564
40.428 -20.431
53.955 -18.501
60.917 -5.960
52.245 -7.352
3.969 4.219
26.957 -39.613
45.664 -34.371
61.973 22.189
63.888 21.158
46.576 -11.370
71.315 8.436
64.201 9.756
36.938 32.541
9.634 25.044
52.731 -21.436
53.141 21.327
60.700 21.913
55.826 15.838
49.756 4.559
33.727 -23.269
29.551 -36.456
56.950 -21.909
64.768 7.909
61.039 3.556
54.857 2.305
21.629 21.411
13.261 26.466
15.713 -13.672
33.301 33.144
10.063 17.418
3.481 -11.082
38.536 -41.807
10.214 -32.501
25.939 -35.658
13.300 -25.720
16.025 -27.691
34.653 -22.824
22.891 -31.513
6.384 -17.178
20.357 -22.176
53.982 11.516
66.369 -1.431
62.877 34.475
56.321 8.741
68.506 -16.002
67.392 -16.076
41.003 -37.569
56.060 -35.774
19.479 2.428
65.096 -2.897
60.665 20.388
59.787 15.852
58.783 26.889
52.303 31.178
43.372 36.623
37.703 31.031
10.523 38.275
40.531 31.680
39.779 15.885
44.910 13.584
50.246 -2.606
51.281 2.258
66.165 6.771
70.257 8.373
53.432 6.822
67.492 11.184
67.755 23.159
50.147 19.629
48.339 29.164
59.337 33.002
44.140 42.041
52.313 34.024
39.912 22.398
70.702 -14.285
54.027 8.194
68.035 16.593
54.024 31.688
74.354 7.837
64.419 9.290
60.401 4.003
59.122 -23.184
60.304 -10.570
66.072 -6.675
61.163 11.334
55.405 -26.441
34.061 -7.541
45.211 -23.108
51.603 15.067
71.856 14.669
58.709 -18.496
69.942 -3.435
60.234 -13.651
28.929 -36.834
38.486 -30.378
43.253 -34.822
27.949 10.194
51.843 -7.296
45.322 -2.152
35.189 24.228
59.727 11.261
61.232 12.224
62.282 13.869
67.082 12.723
65.670 18.998
46.426 38.791
31.927 1.182
52.502 18.978
53.860 -8.573
55.527 11.358
57.923 20.596
48.538 -3.955
34.389 -42.520
51.349 -37.792
59.529 24.528
54.849 -21.274
58.010 -9.063
68.801 -16.507
53.619 -11.535
47.749 -19.974
64.066 22.911
37.838 39.446
44.572 42.027
59.813 25.011
67.725 20.011
64.252 28.236
45.006 15.326
52.622 -27.663
19.570 -30.886
24.462 -24.773
24.995 35.146
31.690 -24.638
38.786 -7.845
36.264 -1.418
14.928 -25.246
24.851 -3.217
45.266 4.659
67.663 12.257
58.956 -13.061
50.968 -29.199
29.134 -31.394
31.864 -17.376
19.111 -32.079
42.065 12.811
40.633 -5.707
75.699 9.073
67.686 14.012
60.968 -5.072
56.398 -17.440
46.434 -0.301
53.506 12.263
65.933 -14.718
73.279 8.135
51.677 -3.229
68.026 -10.156
46.471 -22.477
21.029 -30.155
70.075 -3.064
62.536 -11.302
38.595 -25.383
23.221 5.084
23.349 37.150
41.655 50.896
61.463 -2.841
54.581 5.009
25.000 38.617
16.199 47.445
4.150 15.391
39.253 -3.651
64.379 22.015
50.177 15.820
38.074 30.982
16.697 23.474
15.125 -14.170
3.816 4.013
43.568 36.785
44.473 41.707
49.673 36.740
41.752 -29.128
47.443 -21.464
63.043 -4.618
33.465 -34.973
7.476 6.044
34.478 1.931
54.248 -13.526
32.623 -27.632
47.066 -23.125
16.322 -20.236
34.503 -27.544
45.439 -25.599
38.452 -33.511
70.901 -12.195
55.878 15.492
51.904 18.484
11.394 28.548
36.923 36.571
42.178 31.374
28.841 21.250
25.731 18.864
17.146 18.776
4.851 21.963
9.166 20.657
17.879 10.863
38.769 -23.544
24.940 -21.944
28.404 11.516
54.345 16.789
24.566 16.127
33.462 33.222
23.797 3.397
71.006 14.304
43.466 31.954
39.970 36.630
9.233 20.529
29.516 20.890
31.925 -10.623
51.619 28.267
61.144 21.335
59.530 17.488
68.879 -8.001
47.364 -21.596
53.086 -7.764
57.896 -35.736
34.809 -28.309
45.819 -29.945
50.767 -18.645
29.452 32.339
70.118 17.134
34.389 27.183
34.078 21.039
3.239 4.357
45.349 -39.378
52.951 -36.945
58.510 -10.450
37.065 12.191
46.950 31.061
40.566 49.998
37.521 35.076
66.026 27.317
55.059 -22.119
71.732 -1.502
56.415 -8.254
50.909 -27.159
26.032 -39.576
45.716 -15.958
12.541 -11.129
2.521 -22.678
-4.835 -22.668
19.792 -19.287
18.482 -21.596
39.162 3.238
12.951 -10.232
28.348 -21.907
41.318 1.295
21.476 -35.935
33.633 -25.253
61.568 -8.302
57.920 -26.025
29.067 -20.641
56.732 -36.808
58.160 -30.667
24.734 -38.443
43.412 -36.473
6.350 -18.661
16.974 -18.735
26.422 25.902
43.564 40.709
64.613 28.414
26.050 30.487
52.822 -5.957
70.934 -1.149
42.529 13.547
27.971 32.773
48.093 -18.923
27.143 -35.840
17.544 -37.682
64.016 -25.807
60.675 -28.716
17.328 -35.675
21.085 -32.090
32.874 -47.389
48.675 -5.950
28.098 -7.294
23.280 -0.950
52.352 34.068
45.261 16.875
48.123 17.381
66.286 9.505
67.005 -0.447
33.658 26.499
41.493 10.010
22.679 21.130
56.388 21.386
67.198 22.682
67.249 15.979
59.705 30.493
7.300 -2.184
5.715 0.221
37.335 -31.735
64.906 13.619
70.659 10.898
63.326 13.679
65.374 -17.388
62.601 -10.035
64.642 -10.908
55.796 30.692
65.161 22.619
64.868 21.407
56.264 24.187
58.641 32.039
65.463 -24.575
62.447 -7.283
44.260 -49.129
16.035 -28.120
33.129 -16.831
59.973 28.263
68.584 11.245
22.106 13.307
23.924 15.102
29.700 -4.201
34.649 -17.375
45.602 -14.395
12.132 42.290
38.669 45.126
37.463 44.164
56.631 18.393
67.396 0.941
63.586 -19.252
58.046 1.872
21.200 -8.361
-6.255 17.330
13.915 2.944
-3.524 16.781
58.408 11.836
48.429 44.377
67.997 19.742
58.166 19.107
26.037 34.199
46.625 15.797
40.881 7.612
58.511 18.560
49.688 31.003
23.602 36.896
23.487 30.341
52.844 34.521
47.287 37.414
41.374 50.271
59.325 24.698
30.274 28.371
19.332 31.792
24.589 23.141
30.532 -3.728
48.177 -10.247
55.630 -8.592
45.922 27.687
38.032 28.176
59.369 -17.418
65.117 -17.701
58.455 -25.825
60.884 -24.720
51.916 -18.711
61.105 2.558
23.792 22.631
24.922 7.387
1.112 25.564
14.974 27.815
39.243 26.358
47.753 20.825
42.918 -15.698
58.375 29.998
51.469 34.202
52.279 24.310
46.498 -19.461
31.248 33.294
32.918 38.098
53.348 31.283
19.552 31.846
37.332 11.005
28.575 -28.959
20.045 -34.942
27.845 -8.590
62.356 5.772
53.699 25.568
48.596 20.933
47.314 -33.272
36.797 -33.036
35.257 -17.764
38.164 -37.460
28.056 -39.980
67.604 -17.190
65.836 -27.369
68.535 -0.659
64.542 11.839
53.030 9.758
52.748 -10.877
54.814 3.517
48.585 -16.660
15.697 -6.368
59.777 -3.752
22.957 19.274
10.871 18.253
18.754 13.622
59.108 28.029
34.412 30.698
50.117 13.790
36.912 39.481
28.032 25.983
18.512 5.080
37.993 27.464
30.785 22.218
9.193 -8.728
31.470 25.462
37.472 -17.047
49.569 -33.701
60.077 -14.235
71.390 0.934
58.916 -1.144
48.423 -1.520
61.400 29.376
25.620 16.649
53.611 22.703
48.404 -0.759
28.343 7.907
5.507 1.960
69.014 22.166
55.932 26.075
32.473 -19.419
34.676 -43.111
43.520 -13.948
34.628 23.214
42.587 -6.700
22.900 10.135
51.960 4.316
42.141 -5.711
32.942 19.942
64.559 18.342
41.794 26.763
15.825 38.416
51.341 20.571
39.561 -0.428
69.622 8.764
53.962 5.850
59.958 23.993
60.845 19.797
67.987 1.241
51.978 -18.616
60.762 -16.425
67.803 7.437
67.247 17.034
73.900 -9.906
62.496 -16.438
48.139 -28.845
69.230 -1.510
44.429 -1.205
31.394 2.933
37.592 32.565
27.869 31.862
36.003 21.285
38.388 4.888
43.899 -16.755
44.305 -8.573
67.288 -23.202
71.896 -4.728
67.440 -0.249
53.553 -3.206
70.210 3.012
60.495 9.321
71.347 4.785
58.224 16.856
51.607 17.009
22.592 30.837
27.413 -2.535
19.110 -5.063
44.710 3.328
32.390 24.008
27.910 23.551
54.464 27.460
48.859 22.815
52.823 -8.143
49.522 -3.975
28.880 -27.992
31.995 -30.727
-4.645 -11.997
20.740 13.362
26.318 21.744
31.905 16.795
42.216 6.387
24.977 27.422
5.774 0.777
24.760 48.266
19.127 41.816
47.887 35.714
43.188 -38.016
4.794 -25.517
46.246 -18.220
33.430 23.359
46.175 22.480
54.400 -24.549
65.202 -20.027
71.422 9.152
62.787 18.354
50.307 12.385
60.579 11.830
62.235 4.729
67.421 9.991
45.181 35.915
60.828 23.057
69.456 -7.228
36.153 -24.921
26.821 -27.828
37.992 -29.837
53.165 -29.297
51.301 -30.893
63.320 6.101
49.751 36.967
55.487 3.720
46.704 23.288
55.824 30.700
41.181 22.760
49.011 36.159
58.736 23.338
66.198 12.369
34.749 -13.149
27.037 25.769
55.070 9.987
64.998 -21.889
35.471 -19.953
44.552 -33.154
33.838 -20.628
57.340 14.036
6.398 12.202
5.381 2.408
60.438 7.459
71.064 -9.846
51.816 -28.164
50.885 -20.832
40.572 -14.359
56.308 -27.667
59.514 -19.686
52.817 -25.538
17.053 -29.191
31.687 -31.140
45.156 -30.263
38.956 -41.914
31.761 -46.201
19.973 -20.233
30.448 1.397
51.463 16.890
70.853 10.897
51.331 40.484
31.054 38.548
54.974 30.633
35.995 34.068
24.218 37.007
40.358 39.413
32.985 25.369
70.465 -17.674
60.059 -18.305
60.731 -13.086
67.036 -14.479
62.334 -12.223
60.285 -24.028
54.719 -24.987
62.174 -15.855
46.464 -36.464
25.211 -30.523
47.377 -14.071
60.677 -7.684
66.023 10.119
49.185 -9.583
64.813 -22.021
66.648 17.992
42.301 38.040
27.138 41.642
7.868 34.205
38.215 6.945
37.575 -22.804
58.480 -16.062
36.930 -1.652
71.046 9.422
74.037 -1.616
65.673 26.084
39.217 21.796
32.750 16.795
39.939 12.072
58.765 -26.133
57.471 -6.226
53.465 24.284
53.103 32.428
70.352 -10.262
68.151 14.019
63.396 -18.919
49.189 24.343
44.786 17.266
36.072 -26.488
64.219 -11.500
68.423 -18.163
53.933 22.012
62.232 7.169
56.922 28.581
55.142 13.864
54.365 7.576
31.777 8.405
37.405 14.665
62.713 11.033
57.532 -9.361
55.743 -27.225
51.786 -20.099
22.394 5.756
26.555 11.550
5.937 25.231
5.637 0.738
52.411 -31.790
18.721 -20.632
32.055 8.323
61.052 32.503
42.972 41.165
49.820 8.120
27.951 35.773
45.883 39.018
45.700 31.112
9.717 15.115
30.636 -22.579
36.018 -22.947
43.260 -34.826
33.223 -21.593
43.806 -32.661
37.092 -40.007
21.996 -49.358
14.010 -32.903
29.576 -28.474
55.309 4.100
38.075 14.082
38.357 31.188
24.281 34.188
33.626 11.130
37.431 -14.640
36.454 25.883
33.216 10.148
51.355 27.120
30.583 12.113
65.154 17.517
64.871 17.398
65.549 8.346
63.331 5.535
58.854 27.771
61.992 10.437
70.109 -12.454
35.119 -0.013
41.231 -20.994
58.640 -25.264
66.385 -1.819
33.904 -24.019
47.239 -25.091
68.602 -8.111
75.321 5.771
42.957 -28.523
64.753 -7.437
36.129 16.139
15.808 18.169
3.827 28.239
15.011 28.064
48.637 20.704
48.631 0.959
73.657 7.975
53.694 -19.137
65.652 -4.447
33.270 -32.182
54.634 -16.145
61.086 3.675
63.484 3.490
58.598 -39.322
66.873 -18.507
36.165 -41.637
16.743 -35.937
36.897 11.972
41.659 6.195
35.064 0.790
15.908 22.785
17.649 30.495
10.744 20.381
22.435 34.997
35.932 30.345
23.694 40.332
8.007 24.560
1.050 11.102
47.060 22.796
14.280 9.040
23.445 14.593
43.467 44.477
16.125 21.212
23.515 35.875
7.039 -4.723
20.153 4.155
26.900 1.788
24.064 -29.027
21.338 -49.102
34.565 -28.471
40.952 -24.320
32.786 29.923
3.568 5.959
26.537 15.059
51.256 6.505
27.175 38.843
57.249 21.866
33.651 28.071
56.152 34.548
74.013 9.067
56.883 17.335
30.077 38.073
72.129 16.172
36.652 21.203
59.010 1.911
46.426 -15.666
35.823 -2.227
37.886 9.614
43.517 13.357
56.035 0.095
65.626 -12.416
67.654 6.586
50.586 26.959
24.092 38.662
44.572 41.029
64.139 19.046
57.044 24.220
48.260 -13.188
53.440 -13.945
58.999 -29.975
32.079 -43.065
14.148 -34.989
39.433 23.815
34.151 25.401
67.144 1.418
72.504 18.669
66.580 -24.518
40.151 -37.869
54.092 -34.440
61.239 -5.388
49.261 10.738
49.200 26.437
53.158 -25.452
62.511 13.008
44.220 8.930
56.756 -0.061
63.691 1.599
37.189 22.113
55.859 -12.645
65.564 -6.679
35.574 -17.017
29.277 1.534
63.668 -24.414
48.082 -16.956
52.008 -30.951
13.911 -24.262
12.111 -20.829
6.243 -28.790
32.419 -5.335
25.174 2.951
19.828 6.879
5.426 -13.169
32.594 16.713
41.493 32.296
38.861 27.079
48.602 -23.242
42.509 -7.771
37.082 -27.635
56.867 -37.217
64.891 -7.617
57.978 -1.002
67.237 -20.360
49.539 -30.589
26.204 -35.017
59.931 -18.109
63.142 21.147
56.062 17.748
51.058 2.080
63.364 14.337
56.119 -28.102
69.275 -2.343
47.021 28.360
56.798 9.927
43.987 13.219
39.712 -23.463
70.863 4.849
62.603 -20.445
69.292 -19.437
54.674 -28.985
63.574 -15.104
51.317 -21.484
55.394 -27.299
47.333 -24.213
8.500 -30.256
5.136 -3.041
39.144 32.636
57.687 31.690
42.612 37.143
55.199 28.696
70.955 17.995
62.668 23.482
18.809 28.068
13.584 35.311
42.049 42.716
67.683 18.971
67.772 20.365
57.924 24.732
58.683 -0.890
54.983 6.104
47.537 15.465
54.104 -1.966
50.684 10.250
54.316 -5.626
54.631 28.197
67.084 17.121
3.328 32.705
46.264 16.460
47.480 11.541
55.927 8.588
43.500 -34.327
59.392 -33.447
34.713 -21.498
51.469 -32.160
21.728 -18.998
56.061 27.210
2.356 -6.748
5.950 -0.322
55.214 -28.140
42.803 -49.666
32.590 -36.952
14.197 -25.346
59.560 -20.064
65.300 -20.683
23.364 -51.281
44.958 -17.125
72.676 4.510
61.065 8.616
58.678 31.543
23.333 18.472
52.572 32.028
28.440 9.286
13.287 20.597
12.941 13.515
31.171 -18.269
23.726 16.210
48.383 8.011
52.551 -21.330
69.167 -6.262
60.017 28.766
51.812 29.216
30.248 28.672
19.483 26.550
52.543 27.296
69.471 -8.813
70.490 0.585
48.336 40.311
48.142 40.112
10.840 25.319
51.757 18.598
64.777 4.731
69.229 6.335
37.953 -26.560
62.504 -24.098
64.230 -23.218
65.534 -23.149
56.372 -24.637
69.446 19.861
49.251 13.173
32.106 -34.277
55.731 -11.954
57.221 -18.574
53.008 -20.630
67.296 -12.179
63.037 -29.943
62.204 -23.097
38.295 -29.342
54.626 -26.286
63.580 -7.833
58.194 -29.824
66.434 -13.461
29.618 -41.107
20.726 -23.107
17.569 -0.166
8.223 -5.982
10.105 0.999
45.413 21.277
57.361 10.393
52.842 12.737
59.533 -5.647
57.610 -14.690
44.918 12.320
45.461 -22.503
33.851 -9.848
47.348 14.952
51.464 9.109
58.891 -12.114
69.698 -15.619
70.076 4.978
67.499 3.383
64.301 25.573
31.750 27.186
65.512 12.115
42.283 31.261
43.053 35.626
64.927 8.328
45.256 23.453
27.728 46.768
21.157 25.876
13.405 -5.521
70.296 10.732
62.367 9.789
61.666 -7.485
70.446 -16.864
57.438 -31.724
56.377 -28.254
64.284 -24.564
64.988 7.928
58.595 8.981
52.151 27.601
52.331 18.029
35.319 9.229
5.849 0.608
64.525 -21.715
54.011 15.875
25.432 9.657
44.939 -17.535
50.547 -20.455
42.770 31.697
54.895 1.973
66.252 -23.497
68.037 -24.857
51.340 -33.195
36.106 -31.964
22.844 -22.856
35.052 -2.549
57.428 22.328
50.401 33.808
37.491 14.820
62.634 20.132
43.128 31.378
42.694 8.609
44.590 27.380
55.332 -4.000
41.322 37.460
4.870 34.541
17.936 31.596
56.813 33.167
26.329 2.791
43.267 -14.252
13.254 -27.101
26.733 -32.683
45.789 -40.862
30.056 -37.537
48.243 -26.176
39.583 6.885
42.560 -13.428
42.746 -11.690
51.078 -21.415
10.244 -26.760
34.709 -34.670
52.538 18.341
54.742 32.083
49.937 32.280
42.135 27.554
15.690 23.033
5.821 11.360
2.829 25.296
45.659 30.313
52.619 12.888
58.563 17.539
39.165 -30.706
35.276 -35.229
66.167 -24.112
62.598 16.586
25.322 29.360
39.914 27.598
43.156 20.929
63.453 -4.479
61.679 -19.977
31.536 -14.143
55.558 -32.945
55.744 -24.964
70.389 -8.299
67.517 -1.714
59.386 -10.302
55.006 -32.538
53.428 17.281
57.621 14.086
48.808 24.704
61.565 -5.890
58.351 5.914
66.027 1.271
58.054 -24.080
60.311 1.407
58.872 -12.998
69.258 -15.037
68.123 5.548
47.190 -14.283
21.154 -6.133
20.480 -2.945
19.244 -9.308
25.067 12.850
30.143 8.952
52.781 16.959
51.319 31.999
49.038 21.259
38.292 -17.350
37.359 -36.072
63.483 -13.203
46.310 21.923
26.855 -33.734
68.135 -20.784
68.402 21.620
62.215 -11.750
69.990 4.651
55.399 -10.003
56.978 -8.412
40.853 -6.249
29.557 5.552
12.038 -7.136
58.785 1.283
45.807 14.358
42.577 26.077
43.064 36.340
31.439 -3.560
21.843 22.615
40.187 -6.060
5.537 2.392
65.489 13.224
49.469 -12.475
66.109 -14.273
42.913 24.621
54.422 28.493
52.056 35.238
53.909 21.272
13.397 -24.201
26.691 -17.035
37.677 -26.007
67.670 -17.125
64.009 -8.844
48.874 13.629
64.440 10.194
14.455 -15.403
11.599 -27.381
68.046 -11.661
63.136 -17.056
62.790 -3.885
60.067 -16.225
63.782 5.113
37.560 -3.203
55.033 -2.475
72.053 0.214
56.182 25.964
59.375 29.114
58.635 10.302
59.137 16.881
46.623 19.724
23.328 11.205
-0.901 13.151
30.930 8.519
5.711 0.840
62.605 9.316
43.828 -15.481
17.166 13.066
-0.286 19.496
33.614 33.472
45.194 26.409
60.096 10.109
20.349 36.132
51.982 20.330
53.879 28.315
55.494 23.289
63.630 7.104
55.351 -26.922
43.714 11.233
63.880 -2.169
62.159 -11.355
74.405 0.004
31.469 -8.903
43.672 5.431
46.742 33.031
28.870 38.951
34.729 26.636
68.162 25.843
57.935 15.740
46.788 17.361
47.586 18.267
19.643 37.713
45.039 31.012
7.918 34.821
43.014 32.101
63.835 -0.675
54.513 14.909
34.579 33.040
12.876 35.170
44.646 27.212
47.788 33.150
60.999 -18.365
68.023 19.544
66.003 20.490
68.816 3.330
71.718 0.427
43.840 31.928
63.971 4.669
46.378 -25.860
45.313 -28.855
56.191 1.622
73.298 -9.325
8.182 16.511
28.621 22.010
21.980 22.257
24.167 14.567
15.615 -3.451
22.875 0.730
27.149 -2.768
39.392 19.837
26.606 25.553
38.178 -1.020
29.604 18.393
29.208 27.713
28.603 26.959
35.348 20.244
60.359 13.404
51.723 6.025
48.365 24.969
69.342 17.411
36.263 15.110
34.378 15.771
17.738 -7.047
12.079 0.580
5.904 13.920
39.468 31.048
39.083 33.555
44.513 41.203
62.245 -27.131
71.977 -15.635
62.159 9.717
61.512 7.377
73.024 -6.688
29.191 -0.796
33.486 -12.923
37.407 -38.939
32.157 -31.821
58.217 -10.367
54.328 -13.663
63.524 -23.509
70.588 -10.113
63.315 31.691
18.102 25.741
29.987 -4.219
32.531 -21.722
56.296 11.143
50.491 14.811
36.368 -16.897
71.109 1.856
46.085 6.168
31.147 18.520
67.646 -9.955
45.574 -11.231
61.674 -22.181
29.250 -25.640
61.728 -9.593
42.150 -8.794
71.172 -19.822
61.694 -6.298
60.538 -36.661
61.731 -24.265
15.102 -13.395
45.322 -27.571
53.279 -31.324
35.500 7.032
64.064 10.287
61.331 26.851
46.137 42.783
26.079 36.593
61.074 19.484
67.578 4.198
61.084 -22.202
56.537 -28.524
55.777 -3.052
43.728 -5.283
9.060 -6.236
43.844 -11.835
37.955 24.307
37.175 16.317
44.175 37.976
36.576 32.477
42.117 37.190
72.352 6.901
46.948 25.534
54.184 19.802
72.097 4.154
66.857 -11.503
42.234 -25.670
36.126 -9.448
53.159 5.835
52.471 24.072
30.505 37.880
25.045 17.352
63.925 12.256
34.652 -16.877
56.051 -19.195
22.810 -40.045
21.687 -37.034
40.533 -32.900
43.614 -27.359
61.378 19.208
22.228 -1.185
5.070 1.258
60.294 28.959
32.991 15.894
33.427 1.295
51.025 0.186
46.899 -31.690
58.658 -32.376
68.789 -20.212
62.099 -19.864
50.491 -28.826
59.042 -19.438
36.377 25.911
44.871 32.501
45.240 13.557
30.869 28.408
27.273 34.432
43.287 26.125
44.885 33.253
49.882 20.662
22.887 10.273
33.491 2.660
27.786 24.836
31.118 16.301
17.403 23.824
51.595 37.617
42.926 17.387
49.185 5.577
55.628 4.290
41.735 27.873
53.670 35.450
61.971 35.287
39.128 13.569
59.868 29.027
73.476 -3.360
59.196 -39.496
52.422 -30.561
14.998 -22.136
15.203 -29.639
14.334 7.558
35.973 -37.855
29.417 -25.997
61.685 -30.942
57.079 -7.847
63.556 -12.756
41.038 7.905
48.274 21.693
48.968 9.127
40.741 28.963
45.960 30.309
54.036 24.259
63.143 9.083
65.495 -27.672
54.277 -32.616
35.339 -20.776
28.289 -15.231
21.929 -27.429
32.545 -39.589
29.193 -33.054
16.309 -25.734
-3.860 -18.112
21.808 5.536
24.605 -17.660
32.355 20.635
33.306 2.759
22.454 5.826
45.297 23.996
0.094 34.433
43.678 12.528
58.215 29.027
54.160 40.035
51.665 35.146
29.150 9.748
40.423 38.124
27.503 37.285
51.038 27.191
66.242 15.158
64.292 1.797
30.091 26.872
51.444 13.512
68.856 9.925
47.831 -5.914
62.472 -23.368
33.407 -27.228
14.511 -37.595
39.344 -15.636
29.572 -27.379
59.216 -14.884
61.396 -14.802
57.247 35.398
9.809 17.247
48.293 29.216
33.945 38.301
37.141 5.917
29.882 20.787
61.843 23.012
59.678 9.162
67.654 3.447
54.440 -27.364
47.043 -28.897
22.276 -21.423
38.190 -34.010
48.398 -3.563
52.930 -19.552
37.306 22.824
49.005 13.520
31.948 11.586
46.062 20.919
64.295 -22.091
62.659 -35.359
57.870 -17.790
60.207 -29.377
51.068 -31.944
48.095 -29.352
71.734 -14.489
70.724 1.471
52.902 -29.423
48.849 -30.452
67.143 -9.048
65.137 -17.818
58.270 -32.328
58.248 -35.110
71.692 -6.699
64.752 -0.577
69.484 9.421
64.684 18.834
66.185 16.413
42.421 14.946
31.573 28.153
22.712 21.730
16.960 16.580
5.365 2.596
38.240 -26.906
24.180 -35.000
40.114 -36.237
64.696 -7.967
55.306 -0.911
18.109 -19.710
22.579 -1.702
21.083 3.877
34.079 34.886
54.753 25.660
55.200 25.652
65.404 20.241
54.154 30.309
21.586 17.953
8.983 33.271
36.937 7.367
7.617 -11.610
36.994 -32.043
52.413 -34.308
72.951 -4.522
65.769 5.761
28.834 29.997
35.731 36.347
40.065 37.377
38.691 31.004
62.429 11.202
27.828 -8.570
23.800 -25.213
22.890 -34.588
18.474 -30.132
50.383 -37.781
75.590 -7.191
73.940 13.789
70.944 -6.039
70.561 -18.573
69.490 -2.010
60.918 -0.323
60.152 -30.018
55.265 -37.366
56.899 -32.463
63.516 14.732
22.681 29.349
22.289 48.576
25.290 34.337
46.907 37.021
64.330 12.874
15.081 29.533
47.150 17.637
38.823 25.482
60.701 21.431
67.149 16.384
45.842 -11.175
55.411 -4.931
51.266 -11.881
52.150 15.252
58.519 -27.084
38.835 -23.804
14.968 -3.484
64.961 -23.706
61.954 -29.275
59.916 1.870
41.881 7.247
31.238 -14.823
14.520 -5.637
31.199 -27.299
14.919 -24.961
25.925 -45.152
33.357 -41.420
26.369 -11.709
9.543 -10.331
35.920 30.049
12.970 24.052
5.253 2.501
36.563 22.759
57.799 20.962
28.761 31.792
26.866 35.861
39.043 -3.338
32.583 -28.481
46.243 -38.749
66.405 -3.599
60.662 -26.215
47.912 -28.335
52.385 -38.347
28.852 -34.516
34.335 -34.477
33.889 -34.110
12.541 -40.874
21.283 -33.925
55.883 -26.025
48.874 11.940
33.544 -42.423
36.546 -31.625
44.742 -24.396
61.581 -12.044
69.986 -16.368
53.542 -32.370
56.694 -23.630
32.516 -41.698
32.697 -20.363
26.442 -7.269
64.686 -27.758
61.601 -7.589
53.649 -11.014
62.540 -9.710
63.991 22.012
49.963 -25.648
63.162 -1.804
68.494 19.624
64.718 10.951
53.431 -11.724
70.433 -12.044
42.221 -10.198
43.177 -30.082
41.951 -13.810
50.361 -8.068
64.852 -22.951
66.203 -10.458
66.092 -13.043
49.844 -24.672
51.087 22.366
70.678 5.788
35.168 -28.135
56.168 -12.827
62.547 0.791
66.379 -21.331
22.287 -41.814
31.809 -33.887
55.660 -28.689
72.525 12.439
73.425 -1.072
54.433 12.061
40.589 11.978
35.380 23.156
63.054 17.445
53.300 37.614
57.000 2.123
50.478 5.012
53.311 5.968
68.841 0.426
64.866 -11.880
54.180 20.001
32.163 7.988
53.712 -25.900
46.806 -34.505
35.137 -21.275
56.916 -40.034
27.608 22.829
37.640 0.716
52.191 13.342
53.488 19.496
52.225 31.374
68.820 7.442
65.370 21.928
21.421 27.428
8.594 17.004
27.998 32.333
64.880 24.309
65.010 19.250
57.644 33.291
71.374 9.844
62.810 -0.040
51.311 31.947
60.056 7.660
73.080 9.201
61.698 14.108
67.864 14.434
68.865 -15.031
33.960 29.489
22.871 34.789
36.392 -12.520
67.014 -17.664
39.171 -22.958
15.458 -34.863
44.661 -22.493
27.084 -23.020
56.914 -31.871
56.035 7.853
52.068 24.175
62.331 21.611
50.805 23.388
34.419 4.752
48.622 -12.003
67.412 -0.711
67.387 -23.371
52.582 -26.338
65.444 -22.912
51.802 15.983
31.771 23.226
14.648 18.370
20.923 30.575
56.186 36.763
58.713 17.098
67.322 13.237
65.127 -13.771
60.639 -20.826
53.698 -30.773
66.617 14.870
58.327 10.047
63.967 11.358
63.920 -6.961
56.901 6.236
45.349 26.130
51.638 20.549
59.440 36.346
66.919 15.360
40.247 34.618
32.023 -14.444
55.077 -16.203
55.934 23.976
70.100 -18.152
54.827 -28.224
65.491 -21.298
36.891 -41.343
51.893 -39.692
32.154 -38.508
17.105 -32.424
24.726 -34.103
14.678 -30.125
26.807 -46.411
28.175 -42.313
37.672 -4.543
49.234 22.594
52.579 -2.776
64.224 20.192
67.540 -12.292
61.639 -12.930
34.468 1.478
54.695 9.102
56.646 25.597
30.071 24.722
31.445 21.222
73.593 9.526
53.785 7.553
42.316 38.047
68.802 4.402
54.199 20.949
22.603 -23.757
59.705 -18.313
70.202 3.669
44.992 35.657
41.572 -19.898
29.416 -21.252
53.426 -21.288
73.952 2.075
59.446 8.381
55.271 -24.403
59.579 -28.777
53.591 -27.433
38.802 -45.326
50.371 -24.838
51.642 -36.964
60.070 -24.957
61.824 24.502
34.726 41.363
49.259 11.933
31.668 -15.248
34.661 -31.896
40.449 -8.444
41.333 -22.988
47.744 -29.749
60.344 -12.544
63.002 -8.781
52.218 -37.780
43.749 -31.463
33.530 -42.816
62.807 -24.549
62.477 28.273
46.609 42.282
45.057 19.667
54.454 18.343
41.820 -6.481
32.981 -34.437
16.938 -25.548
52.349 -34.681
62.538 -20.458
10.455 -33.802
21.463 -30.936
32.543 -27.996
56.875 -29.089
74.838 -2.419
62.481 26.689
70.991 -8.271
43.555 -3.513
34.002 -29.258
52.905 -14.324
64.223 9.864
61.107 21.141
69.765 1.908
62.433 23.922
59.989 -12.177
68.790 -16.414
31.614 2.688
22.884 7.572
54.559 8.575
53.684 41.168
7.139 24.132
46.398 21.760
51.208 23.774
44.654 14.774
42.717 42.330
15.156 26.271
28.408 35.263
50.151 43.720
67.148 26.310
63.783 13.143
51.923 41.011
30.724 29.155
53.047 12.940
64.695 6.894
67.751 4.803
64.210 7.346
45.264 29.806
12.567 36.482
32.397 26.315
15.258 32.524
54.169 34.463
34.760 38.655
31.937 38.099
42.830 32.383
66.745 8.911
68.254 -16.737
42.177 -10.164
57.413 -21.607
48.543 -2.262
53.850 26.178
56.710 -13.769
59.917 11.398
52.391 0.529
45.223 24.433
50.638 -10.420
31.974 -16.603
56.318 -8.988
66.638 -23.919
53.001 -25.080
24.457 -38.401
41.353 -28.161
37.978 -36.644
8.235 -34.315
50.098 -23.303
34.905 -23.035
60.972 -20.241
64.773 30.480
43.285 11.985
51.647 -2.753
64.500 -19.487
37.519 -31.574
73.646 -2.519
55.613 20.585
46.838 -18.283
51.979 -31.813
45.466 -17.884
38.299 -6.426
33.773 0.895
24.570 -23.384
-3.325 -14.599
19.094 -9.608
24.680 -13.111
38.802 1.733
50.878 -8.068
61.657 20.604
50.296 25.339
39.813 -3.628
54.966 -16.890
54.904 -8.586
53.543 1.501
54.162 -39.593
54.412 -10.669
22.655 27.911
3.692 17.729
48.257 32.828
36.021 28.016
45.957 -0.486
56.105 -17.290
63.718 15.169
43.141 37.934
27.895 29.816
40.340 39.363
65.640 29.851
64.802 28.509
55.897 25.661
45.133 28.690
48.241 25.750
27.105 30.145
46.370 35.011
62.075 19.707
34.836 30.660
28.582 39.688
42.281 29.731
61.243 10.214
41.008 2.829
61.261 -14.051
60.575 -28.478
43.646 -40.040
24.952 -41.926
23.138 -34.266
21.391 -23.146
2.890 -10.228
3.411 -37.584
12.567 -0.392
26.270 -39.706
44.246 -44.641
52.743 5.498
38.955 2.348
38.601 -33.689
62.454 -28.125
59.384 -37.698
43.476 -31.626
36.122 -32.931
48.855 -38.567
42.870 -15.584
33.910 -32.947
31.003 -47.469
55.894 -29.577
65.022 -12.047
8.368 1.496
15.046 -20.681
17.415 -32.565
58.892 -26.485
35.563 -36.353
0.094 -25.693
28.539 -45.271
14.239 -21.702
68.570 -1.993
69.495 -6.492
43.448 23.634
30.070 -12.146
36.141 -22.149
48.343 6.465
22.960 2.380
47.784 -13.252
6.108 -22.439
7.643 -22.331
33.893 -24.911
48.122 -22.920
9.976 17.339
8.840 0.721
5.440 -2.174
11.985 25.711
40.277 -5.275
42.327 -15.515
69.295 5.874
52.127 32.325
26.373 21.494
41.991 41.064
40.866 41.167
18.465 31.441
30.434 29.579
41.514 36.004
31.683 20.312
39.945 33.024
57.105 23.929
33.295 48.758
63.451 -0.854
53.976 -37.761
45.638 -26.180
31.686 21.992
49.080 41.050
70.392 -6.924
61.269 -6.192
55.018 0.339
26.537 15.277
33.181 7.522
40.397 -31.228
56.595 -26.091
52.885 -27.319
42.850 -40.353
51.764 -23.571
54.700 -24.097
36.936 -30.905
36.639 11.852
37.509 30.341
16.871 28.039
30.567 -17.634
23.858 -27.115
64.892 6.665
25.753 43.896
44.628 0.498
18.647 -2.475
22.930 21.046
19.770 20.618
8.791 24.264
33.602 30.034
36.631 32.957
27.841 44.095
9.988 8.979
5.413 2.734
43.762 25.483
46.069 7.501
35.841 -45.177
46.162 -26.471
25.007 -35.727
35.256 -34.138
36.230 -28.297
32.711 -26.981
47.509 -29.860
60.112 -13.186
60.494 8.660
51.056 -22.912
54.298 -15.777
56.324 -23.715
66.251 -23.618
59.916 -29.365
42.478 33.573
49.152 31.475
49.514 6.495
17.966 -9.289
35.890 6.606
17.030 -3.215
28.263 21.113
47.604 44.913
73.892 0.158
62.944 27.600
55.222 20.298
38.765 5.568
48.926 -18.300
50.003 -37.846
44.781 -37.935
40.216 -6.761
55.528 7.118
61.162 12.858
70.978 -3.894
71.901 -12.964
63.120 -0.703
74.340 4.007
64.588 6.291
28.761 13.984
5.612 0.556
52.735 13.097
53.200 -20.287
61.790 -34.415
53.844 -35.261
67.240 -23.299
37.107 -33.579
27.704 -31.710
43.986 -38.188
67.392 -21.374
57.622 36.000
35.880 16.611
67.516 18.298
65.400 17.965
64.602 28.518
59.840 -9.092
31.452 -34.481
56.223 -33.180
62.573 -13.149
57.843 -23.285
63.452 -27.231
58.526 -24.188
57.233 17.278
50.093 31.543
45.116 -9.737
49.368 10.882
67.217 31.967
54.715 31.740
55.831 24.022
32.060 38.890
24.913 42.705
45.612 22.095
39.988 6.434
36.929 -10.041
53.378 8.026
63.239 17.363
56.345 18.824
68.578 18.322
64.905 27.399
49.100 32.573
21.014 7.956
49.213 2.343
19.618 -33.397
20.874 -24.785
17.712 28.025
56.029 37.632
42.445 50.059
44.578 28.950
39.872 10.511
45.349 -13.902
46.839 -21.469
63.729 17.616
72.442 3.836
62.278 12.743
45.322 -11.694
19.828 7.321
68.914 15.306
66.975 -14.587
70.625 11.868
63.856 -0.016
65.399 -19.101
59.093 -19.672
68.698 9.825
62.556 0.070
55.389 -26.518
53.318 -13.770
74.838 -3.816
40.344 -31.948
30.101 -29.113
64.529 -32.707
35.403 -34.398
52.243 -23.289
42.187 -35.469
57.589 -18.662
24.731 -21.954
5.883 -17.456
23.706 -18.339
21.844 7.991
26.105 -20.328
20.253 5.193
29.574 9.381
56.677 23.061
66.266 1.801
48.296 33.229
50.425 38.954
60.683 13.124
41.959 38.196
63.328 30.554
49.262 -7.955
67.049 -19.322
59.205 0.052
50.862 34.540
25.962 33.182
24.650 27.692
32.982 35.452
67.697 27.172
53.586 19.505
57.539 -7.864
52.586 -26.212
47.205 -31.098
23.391 35.362
41.771 -4.297
32.324 7.270
30.186 38.904
22.302 16.737
30.256 28.470
68.841 17.930
52.443 29.223
60.281 -10.137
62.037 -3.836
53.597 -12.119
46.115 -36.155
16.734 -35.535
23.177 -32.642
8.620 -26.930
44.783 -24.384
47.614 -34.244
23.012 2.606
47.089 -11.854
27.231 38.651
22.501 37.848
64.519 25.320
58.060 -14.995
27.780 -10.461
64.536 2.268
68.197 -14.478
53.814 -34.163
14.553 -15.717
1.814 -15.641
4.969 -2.516
70.239 -15.671
57.932 29.403
16.853 26.764
50.640 25.615
70.583 5.015
56.490 0.582
62.781 -17.378
71.198 2.255
67.196 -17.708
55.935 -25.900
45.080 -32.318
31.737 -24.405
62.271 -23.969
48.513 -11.955
57.970 -0.063
52.413 -9.845
48.231 12.348
59.952 -26.696
46.999 -14.193
60.881 -7.305
40.353 -21.204
36.525 -20.689
59.631 -25.294
31.424 -29.895
40.230 -19.749
11.995 1.521
42.827 -16.061
53.627 0.202
65.948 -16.263
61.543 -7.700
42.410 -11.972
34.539 28.319
50.265 -21.584
66.048 -21.233
57.037 4.703
59.429 -11.353
70.235 -16.321
53.517 -36.781
34.632 -30.602
24.905 -39.371
35.258 -35.851
53.546 -26.870
44.720 -24.581
12.149 -10.405
67.093 -3.326
20.646 -6.027
42.939 19.849
70.099 9.845
68.745 12.657
52.682 -2.987
59.313 11.163
55.634 0.105
46.653 4.510
57.846 0.986
44.819 10.190
61.010 -7.457
69.289 -7.585
42.122 -29.459
31.525 -26.154
38.882 -23.383
49.628 -9.777
52.672 -23.441
51.298 -27.418
56.006 -20.980
68.272 7.658
69.279 -20.681
34.080 -13.643
12.099 30.621
32.858 44.066
46.441 40.581
57.211 27.708
37.591 27.492
59.754 17.277
58.318 28.885
52.374 31.395
66.231 12.125
44.899 26.792
42.387 -25.104
50.952 -18.612
41.148 5.536
68.390 -9.394
54.931 10.533
45.361 32.046
35.028 23.437
51.676 23.454
65.709 21.314
40.971 37.226
68.700 4.076
55.915 7.839
63.895 -20.316
69.968 5.503
66.717 28.663
49.784 -27.569
68.461 -10.272
66.585 -2.517
52.739 18.914
59.967 10.028
50.585 -28.344
30.766 -25.021
49.272 23.837
43.435 40.228
44.932 11.597
48.617 -6.267
48.882 25.797
51.133 6.598
50.098 -23.370
52.909 6.218
59.253 -21.179
71.122 -3.447
69.616 3.936
48.075 19.019
40.566 24.839
24.550 49.502
34.618 26.023
42.504 43.726
32.816 35.383
50.851 33.861
36.094 46.855
67.378 2.256
68.014 -25.906
54.199 -19.411
65.467 4.219
56.786 30.866
36.013 33.489
44.103 26.736
71.701 3.704
74.561 -7.264
72.113 9.896
64.454 11.000
57.515 -21.414
64.767 10.058
68.608 0.374
44.552 -20.697
64.406 -3.190
66.018 4.864
58.698 -8.109
45.696 0.719
35.755 -13.869
51.324 -22.433
5.174 -2.120
54.840 3.320
46.418 19.965
49.794 32.171
24.390 40.884
37.386 38.077
36.719 -19.636
71.983 2.570
44.573 -41.953
27.968 -40.793
14.886 -19.701
39.622 -39.187
41.565 -26.789
40.546 -15.190
34.438 -20.814
17.348 -5.523
13.513 -18.596
31.617 -4.599
18.601 8.752
43.239 27.540
63.868 30.278
37.173 39.019
34.129 25.612
51.726 29.743
37.874 34.651
67.660 4.908
68.754 -4.947
53.673 10.440
49.282 18.747
29.722 16.747
51.640 27.066
68.120 24.267
26.850 37.904
58.816 35.185
67.555 14.931
67.653 2.722
58.511 17.710
73.954 0.677
73.646 9.576
53.510 34.583
70.706 12.129
59.694 20.854
20.974 38.405
32.244 38.348
55.037 20.183
73.332 -6.718
68.938 14.449
54.474 17.503
68.154 2.254
52.683 2.285
48.486 8.320
51.727 -13.614
45.391 -28.050
44.315 15.784
62.985 -6.041
75.980 -4.746
52.112 -6.764
51.386 -23.365
60.702 -19.878
35.832 0.689
33.104 32.161
6.027 0.163
31.060 -1.959
57.972 20.609
35.333 27.844
43.239 0.495
15.784 -17.225
43.782 19.666
23.422 32.416
58.530 -12.242
55.035 -2.184
52.730 -19.257
60.853 -16.413
27.994 -32.166
20.963 -6.196
45.678 41.333
73.780 -14.251
42.886 25.862
44.434 5.260
68.459 11.536
34.792 36.869
15.569 33.223
34.675 29.942
42.343 31.754
20.735 -12.815
-3.687 -9.974
6.020 -0.440
54.423 16.227
57.309 -12.089
66.574 -22.353
69.494 15.896
46.767 -26.774
32.441 11.344
23.289 5.932
40.913 -1.400
63.098 -21.439
70.926 -13.565
58.617 -8.385
4.907 2.602
39.156 -30.796
54.367 -15.263
63.260 -29.501
69.188 -2.963
47.151 -15.192
65.094 0.787
71.157 -0.485
53.642 13.430
64.275 -19.077
65.863 4.075
45.106 -9.393
44.736 4.999
28.966 6.207
49.695 25.585
70.731 14.351
70.684 4.942
62.786 -18.443
56.450 7.987
52.757 28.494
54.946 30.420
51.592 24.629
42.313 34.797
44.527 36.420
40.658 32.032
39.770 34.637
35.309 7.384
56.595 -9.234
42.943 12.891
62.583 11.616
42.509 9.440
35.415 11.654
59.390 -13.677
29.784 -36.098
20.273 -33.395
67.333 -27.070
65.999 2.056
63.602 17.334
34.443 -6.011
53.240 -30.461
42.137 -38.839
36.364 -5.121
47.472 -36.241
59.855 -28.145
38.011 -26.487
35.345 -33.666
58.140 -2.251
52.766 21.129
52.432 2.805
60.148 2.526
67.116 5.235
36.914 26.671
67.383 -7.398
61.682 5.351
64.486 -24.050
32.430 -32.489
68.983 25.478
53.769 14.226
58.511 29.305
68.034 3.502
29.281 15.568
9.133 -9.596
36.265 -27.437
41.837 -12.927
40.290 -6.127
34.800 8.151
66.350 -14.484
35.237 -17.544
56.352 1.034
66.588 -11.143
50.878 9.564
51.718 15.406
50.037 -29.959
53.188 -27.297
45.595 -22.960
61.983 -28.644
72.173 -10.462
59.798 -19.634
53.634 -5.850
49.196 19.138
73.836 5.076
70.006 -9.526
49.821 -28.077
54.686 -38.434
63.453 -15.272
33.251 9.647
36.858 20.090
51.250 4.597
63.769 8.398
58.060 31.513
44.561 19.524
45.416 33.240
37.581 38.715
47.141 37.018
28.249 51.287
39.022 28.357
25.872 4.218
59.992 26.162
60.013 35.929
55.319 7.886
22.644 20.351
10.296 11.938
43.203 30.678
19.504 22.591
26.794 -14.371
65.125 4.913
58.731 -9.851
18.639 27.853
48.179 42.062
65.725 11.756
61.719 -5.661
6.277 -9.364
6.680 -16.270
35.588 -45.142
30.355 0.142
50.042 -28.241
34.452 -12.093
48.077 16.133
67.249 -2.654
73.520 3.633
64.973 17.453
60.513 28.726
40.613 38.504
29.841 10.062
22.893 44.701
68.375 -4.207
58.370 -21.185
28.046 -32.547
37.800 -24.048
49.179 -24.658
43.238 -40.325
42.573 -34.988
70.984 7.141
51.330 18.095
50.186 26.000
39.031 31.198
53.932 15.686
20.898 34.344
68.419 23.802
26.304 11.934
42.545 22.939
71.377 3.987
34.866 -10.538
67.552 -9.158
63.501 -6.614
65.234 14.178
56.392 36.161
67.844 22.337
5.326 1.459
72.623 7.461
64.057 -5.559
52.843 -26.761
72.087 -10.373
36.605 -31.365
50.475 -14.058
30.362 -34.145
0.619 -21.015
48.878 5.664
53.153 4.958
61.159 -10.369
70.770 4.750
67.401 -11.009
34.345 -21.995
60.888 -17.458
36.106 30.975
33.566 -21.332
35.720 -2.336
37.409 -19.396
18.440 3.194
18.842 9.378
43.045 22.225
62.544 27.031
27.313 8.315
25.755 3.191
37.141 24.634
23.079 23.798
46.671 37.671
26.767 31.217
6.638 23.826
33.553 -22.816
51.904 -26.308
52.520 -24.181
67.745 -9.791
71.651 -16.384
52.493 11.523
56.707 34.466
50.377 24.582
51.770 38.224
41.749 26.847
16.939 35.059
35.023 35.807
12.087 -11.825
17.942 18.709
26.339 8.816
32.589 -25.313
14.800 -28.033
22.885 -41.480
56.895 -23.799
11.452 -33.405
22.207 -47.952
19.031 -33.957
59.304 1.743
70.824 -11.330
56.173 -22.574
43.140 23.823
43.743 -16.184
67.239 1.860
28.483 4.233
6.357 15.460
45.831 45.161
20.936 31.968
43.572 37.993
31.790 18.495
51.487 29.187
37.575 31.103
46.491 12.534
45.511 28.174
10.887 33.071
15.679 20.103
15.752 -9.474
25.355 9.979
36.415 15.367
13.388 24.121
29.458 40.041
48.666 19.803
61.091 27.713
40.421 36.302
11.128 24.637
50.882 33.957
72.147 11.005
70.353 17.785
71.299 -0.634
46.132 -25.060
67.200 -6.231
54.913 -36.845
36.075 -32.683
66.110 -18.022
69.905 5.922
60.804 -33.206
47.510 8.226
66.855 13.804
43.495 -25.120
34.655 -33.492
47.639 10.309
23.170 -2.940
34.047 21.569
28.505 25.424
37.505 29.381
35.452 19.562
60.242 -10.855
30.538 4.292
52.432 22.380
69.911 0.604
19.591 27.864
26.354 28.399
23.827 37.480
50.797 17.038
28.045 23.657
13.396 1.572
40.957 -32.196
45.489 -40.648
41.193 -36.450
49.484 -27.946
29.538 -22.188
64.809 -1.370
52.250 18.373
18.284 18.434
25.614 25.305
19.005 22.279
42.947 21.809
65.554 2.307
68.189 -3.037
68.207 -6.853
62.267 -30.350
66.314 6.955
19.289 12.259
13.511 26.348
31.911 43.230
61.675 28.170
37.178 17.484
38.182 7.817
3.556 17.672
6.505 11.331
3.421 4.197
72.802 -1.985
38.984 -25.651
70.357 -0.603
66.494 -7.709
72.029 4.396
64.303 -7.829
68.369 15.105
57.553 -7.025
48.777 -11.839
55.711 7.851
43.846 26.866
31.665 44.063
30.961 31.407
55.069 20.206
70.158 8.310
67.249 3.836
51.651 -40.426
56.603 -23.811
42.597 3.630
50.958 -0.594
59.682 -0.034
74.434 -2.512
70.317 7.835
48.605 10.491
50.209 -15.951
33.056 10.997
22.645 19.081
47.433 22.283
58.279 -18.319
64.532 -4.461
43.630 -33.782
50.066 -19.386
46.468 34.415
19.500 40.080
14.876 9.343
7.209 -32.083
24.075 -15.758
30.800 -31.474
50.433 -40.860
32.523 -23.680
8.116 -26.934
17.927 -30.957
29.314 -34.447
-2.741 -18.209
23.279 -32.360
14.456 -40.694
68.920 -18.735
66.416 -23.502
65.297 -8.364
47.648 -22.494
36.873 -39.499
55.335 -26.151
29.626 -38.834
59.382 -26.472
21.671 -33.196
60.490 -6.567
52.396 -22.049
62.295 -27.530
45.534 -24.410
47.194 -35.893
64.437 -28.847
50.053 -29.875
31.569 -11.719
33.444 -23.944
65.486 -7.370
27.336 -17.722
29.150 17.080
18.735 15.376
5.499 2.201
65.934 -0.461
69.109 -3.012
33.568 29.219
45.216 26.361
16.060 25.927
65.126 9.161
70.839 12.273
58.410 27.108
28.428 33.215
15.379 18.033
32.876 13.453
55.592 -2.410
64.667 -25.699
69.318 -12.041
70.376 -1.747
46.523 -36.698
52.610 -20.696
56.458 -20.188
67.151 6.860
72.048 10.632
23.752 42.112
22.843 46.776
47.376 35.965
56.583 11.065
59.965 -21.275
48.216 -22.907
23.957 -35.215
23.841 -41.554
36.874 -34.346
5.800 -23.046
55.232 -10.984
72.994 9.945
69.558 -6.273
42.260 -32.611
67.359 6.794
63.714 -13.992
51.582 -33.006
39.539 -44.706
43.337 -13.131
21.021 -25.118
10.581 -2.336
20.725 -0.952
7.602 -1.285
18.401 35.095
15.969 28.582
43.416 12.411
14.297 -22.023
4.692 -21.074
27.550 -32.315
10.477 -22.330
46.387 -31.812
59.506 -34.047
58.130 -5.581
71.576 -11.615
56.670 -3.065
46.098 10.168
44.033 23.230
68.497 -0.736
69.841 22.259
45.608 34.561
66.664 2.396
51.086 -38.080
59.717 -16.747
36.374 -12.299
46.315 6.718
41.029 15.177
37.530 32.780
30.467 23.398
60.105 13.271
69.362 -9.993
69.722 14.036
46.003 14.167
72.057 16.182
73.950 -0.521
45.216 -36.665
26.362 -19.929
34.742 7.322
61.596 6.541
17.408 -3.230
11.126 -21.896
52.128 3.818
71.026 -4.425
36.660 -28.712
51.870 -35.078
64.890 -20.136
64.775 -13.482
69.899 -9.148
61.101 -15.414
26.756 -28.630
51.278 -22.850
32.572 -44.351
34.701 -44.418
24.452 -29.366
45.771 -37.783
47.329 -32.717
36.632 -36.726
39.160 1.880
54.711 -15.081
68.450 -15.603
58.924 32.573
65.574 24.183
59.506 11.177
63.891 -5.127
60.480 -28.466
34.061 -32.266
42.974 -19.915
35.607 -10.512
38.466 -24.994
44.773 -20.844
29.572 -39.444
12.832 -24.841
27.493 -38.571
0.646 32.820
4.858 40.542
56.633 24.418
29.529 36.717
38.566 32.466
46.456 37.661
38.238 28.142
71.786 14.934
52.494 27.537
71.343 6.720
68.397 15.681
35.424 24.430
31.044 31.985
65.130 -3.292
64.265 -2.998
51.843 38.344
32.818 28.281
29.635 37.665
6.403 20.263
13.866 44.268
50.499 -13.890
60.272 -12.375
31.573 -29.486
40.207 -37.106
54.882 29.257
50.419 26.082
49.541 43.071
52.390 27.358
47.646 11.275
64.241 -21.279
58.503 -25.470
69.978 -1.398
45.511 -28.405
39.008 -16.383
10.714 12.685
6.252 26.952
57.662 -6.658
37.992 22.295
33.577 3.003
20.528 -2.891
39.908 -27.277
31.548 -29.029
35.633 -40.747
25.868 -32.747
30.951 -12.354
19.069 -9.536
33.100 -12.128
47.204 -33.962
34.210 -28.879
57.840 -32.289
49.985 -17.623
22.787 -6.138
51.002 -6.536
56.973 11.528
47.669 21.698
60.463 18.946
67.337 6.166
62.785 -31.981
58.977 -15.748
53.867 -13.694
70.303 -3.531
59.139 -17.864
50.611 -35.323
53.612 -30.467
43.805 -26.181
42.248 -14.862
47.910 -10.799
69.561 4.272
59.412 13.918
32.572 0.316
36.845 3.336
70.990 12.872
47.497 26.800
50.478 36.016
53.501 29.419
36.630 30.456
40.185 23.181
50.133 31.789
39.796 15.825
52.969 -17.692
16.075 -29.478
42.770 -38.163
43.315 -43.202
13.938 -36.886
21.323 -36.401
24.086 -30.331
37.002 -34.692
7.271 -31.030
35.183 -44.340
23.769 -28.054
56.474 1.160
61.122 -2.648
50.915 30.270
33.720 42.292
9.699 20.041
5.881 -0.013
73.842 17.177
67.397 -5.184
75.092 -11.534
66.887 13.440
55.518 -20.479
45.716 -18.203
36.945 16.404
51.757 9.209
70.654 -2.413
35.354 -8.995
37.899 -10.604
14.843 -14.623
15.473 5.181
25.059 -7.783
8.278 -8.359
13.672 21.828
38.241 -7.121
61.564 9.984
26.420 14.994
28.867 8.797
57.539 11.738
72.529 4.497
34.100 -27.100
53.842 2.532
44.937 -0.880
68.119 18.373
55.002 -30.786
47.318 -22.606
45.335 16.105
46.422 25.586
42.360 34.521
50.173 32.830
18.979 27.416
68.741 24.786
61.916 -3.601
59.087 17.957
70.689 -12.639
44.297 4.636
38.927 4.319
23.305 34.900
33.513 4.084
23.615 31.877
39.305 41.201
64.961 5.092
61.462 -17.325
48.176 -40.090
47.024 -37.007
19.870 -21.364
49.267 8.605
58.184 -4.300
49.055 -24.745
51.987 9.598
59.809 4.746
53.332 4.961
28.117 23.659
52.865 -28.885
63.200 9.316
61.616 25.061
65.828 20.850
29.472 -12.519
28.010 -29.196
49.701 -31.386
60.141 -20.756
67.561 1.962
69.771 -2.183
36.400 -27.255
19.940 -14.391
14.687 -22.128
63.638 -3.950
11.786 -28.755
27.470 -25.073
47.162 11.919
30.462 33.078
46.049 19.334
30.925 -5.552
40.061 20.397
38.138 -2.220
46.952 -16.314
52.660 24.438
73.285 1.099
73.254 2.664
66.246 2.816
55.622 29.016
58.897 22.286
58.545 -16.630
67.890 -12.619
50.106 5.685
62.603 7.872
52.782 -11.041
63.000 -23.695
65.625 -20.099
26.424 -30.957
54.012 -16.616
47.279 -27.689
50.766 -15.948
48.946 -23.802
65.130 -16.962
59.426 20.614
60.538 24.095
71.669 21.106
46.086 21.053
67.757 -25.599
60.968 -3.755
25.332 32.533
42.689 33.063
70.454 23.359
33.545 36.577
52.228 15.618
35.079 -29.469
46.587 -32.951
56.260 -16.711
58.286 23.526
50.010 31.678
43.394 -20.814
11.539 4.596
41.286 25.294
37.378 19.086
56.967 -17.391
69.846 -5.136
53.685 -24.070
70.057 -7.549
66.105 -20.035
29.350 -27.190
16.870 23.191
25.136 30.025
28.915 26.445
61.363 17.038
65.922 14.184
25.974 33.712
25.904 -32.389
43.493 -41.279
64.489 -12.218
16.518 -24.785
24.842 -28.408
61.524 4.502
64.260 1.784
49.568 -1.254
64.044 18.990
34.020 23.059
41.174 3.722
33.467 36.231
66.313 25.418
61.300 -6.694
39.134 33.703
48.648 27.524
48.202 32.169
42.646 32.590
9.272 9.884
40.271 -38.112
34.464 -10.743
31.012 -7.341
28.485 -25.117
18.182 -28.789
60.860 4.396
52.278 8.182
30.083 4.690
6.414 12.694
40.995 0.729
39.443 17.193
36.260 6.762
41.611 6.484
36.169 25.764
26.813 6.806
59.105 3.593
68.544 10.489
67.592 -16.303
62.968 -19.349
57.883 -29.930
66.430 -12.215
65.519 9.957
61.799 -16.594
8.554 18.261
3.480 4.461
43.641 -32.862
66.288 -16.454
58.601 9.114
35.985 32.342
35.539 29.797
34.350 32.561
21.267 28.210
41.386 42.435
35.678 42.263
28.037 34.331
32.886 33.213
42.438 15.823
35.319 -24.409
40.769 -29.464
18.901 -0.597
55.871 -2.616
68.987 -0.134
43.448 -6.627
67.828 4.381
30.562 -10.546
56.748 -1.008
68.667 11.015
41.724 -1.061
8.443 7.743
10.876 10.730
5.067 27.326
39.460 44.341
35.442 42.973
15.389 -17.761
21.148 -10.563
68.409 -4.031
59.384 1.017
50.843 20.671
47.717 34.701
68.931 22.111
33.965 21.186
20.877 33.055
22.602 28.889
42.168 4.046
70.178 1.200
64.832 30.746
51.082 18.575
38.071 13.308
33.390 -38.008
35.982 -10.676
48.365 -20.627
25.841 -25.911
51.306 -24.063
12.177 5.658
5.272 2.474
62.057 15.551
36.532 -7.101
39.448 -5.126
56.275 1.262
50.218 38.905
50.141 40.469
39.970 22.572
56.510 21.267
18.626 -23.870
61.868 -17.315
49.591 -5.011
47.124 20.417
14.884 3.734
5.899 -0.099
31.512 -11.592
67.041 6.484
59.942 21.045
40.186 22.514
61.694 5.894
31.491 1.756
44.608 -9.425
46.411 -5.654
49.278 14.047
33.968 27.486
51.845 41.851
53.718 36.066
21.009 32.151
21.703 29.526
59.675 8.632
68.714 0.539
59.195 -37.778
61.691 11.822
68.521 2.975
53.357 -11.250
74.335 3.638
52.301 21.221
50.555 3.928
69.493 9.524
45.021 -4.479
39.945 8.889
19.541 30.023
33.997 35.328
28.211 35.010
5.241 2.339
23.698 38.325
24.223 31.716
59.244 17.709
44.200 36.687
8.620 0.352
-6.523 20.761
27.111 21.295
33.965 35.106
38.451 25.669
67.745 22.324
57.268 18.710
5.592 9.123
64.131 -5.479
72.532 10.298
42.409 -17.352
44.127 24.751
37.157 -10.400
30.960 20.621
24.283 32.725
40.028 12.078
6.724 7.557
5.374 -2.553
55.007 24.967
47.626 7.510
24.800 24.971
29.759 30.027
39.701 16.669
49.922 -21.733
29.919 -11.521
49.074 -39.122
69.999 -10.675
56.790 34.628
59.714 19.998
44.161 -5.737
30.374 28.320
63.437 5.622
60.000 18.184
68.336 11.966
55.403 11.360
61.594 0.064
63.135 0.553
69.637 -13.584
68.266 -14.096
48.059 2.162
4.996 3.049
52.310 -11.789
31.657 2.263
69.755 8.269
56.306 6.123
57.022 11.452
41.528 -22.039
64.810 19.798
65.412 18.360
67.849 22.020
61.505 1.749
46.694 -15.683
65.035 -25.733
68.041 -11.294
62.834 -24.740
64.580 26.571
46.166 26.966
62.307 4.100
65.888 -22.572
52.087 26.377
43.335 31.090
50.332 38.561
26.262 38.118
37.651 36.428
27.024 -18.543
42.782 -30.205
46.360 -26.687
68.643 -23.363
69.095 3.294
74.843 5.396
19.037 22.285
33.233 34.050
31.627 10.028
35.210 25.068
55.638 23.905
50.670 26.014
57.447 14.845
36.091 30.809
24.648 -29.552
33.369 -46.266
50.531 -33.980
30.863 -28.956
35.569 2.384
13.304 6.847
5.213 2.318
31.894 13.124
74.218 -4.197
45.788 20.207
63.972 10.292
27.698 23.128
43.343 21.974
52.433 22.434
59.570 26.851
43.366 -24.160
50.246 -33.245
46.787 -14.084
46.615 9.001
73.870 4.254
37.231 -5.445
46.228 -14.334
59.277 0.104
64.047 7.525
48.226 48.195
47.571 33.252
32.664 -4.049
42.216 1.753
51.434 12.061
45.562 32.543
38.346 4.133
2.839 -7.166
5.863 -22.334
47.874 -48.383
58.653 -26.113
66.498 12.151
50.564 13.476
62.853 7.098
62.067 13.062
51.856 24.452
42.145 35.562
47.742 33.950
32.828 29.350
32.131 30.193
8.024 7.608
25.540 34.145
44.940 36.279
52.308 39.563
28.997 42.330
45.245 42.617
46.113 26.541
27.480 11.614
22.495 -15.936
16.144 -20.153
4.295 -10.248
56.274 -3.174
68.198 -16.803
65.763 -19.410
66.309 -6.775
41.410 -34.053
36.757 -42.900
31.907 -36.324
38.374 -36.799
29.968 -24.028
10.767 -24.412
35.995 -35.689
7.350 -22.872
52.367 0.655
60.087 8.571
35.497 -5.037
21.039 -32.642
24.655 -29.856
55.128 -27.984
59.115 -32.118
31.039 -4.171
65.756 -5.124
52.513 -21.650
67.805 -25.134
40.901 -31.828
34.492 -40.775
53.927 -35.764
43.511 -38.267
22.372 -29.741
50.396 -27.362
65.106 -30.002
27.507 -30.517
64.882 -12.592
70.915 -14.804
73.495 1.832
29.221 29.956
70.137 20.286
64.510 -3.422
67.416 -7.736
40.886 -0.385
36.034 -2.442
64.296 18.948
67.175 0.697
45.270 35.851
27.271 -2.446
42.974 -23.793
38.769 -32.448
61.951 -9.408
32.548 -33.613
19.162 -30.722
24.241 -15.908
38.513 12.070
44.341 40.352
67.551 -5.632
68.756 22.478
38.786 27.423
5.127 2.776
26.612 -1.548
61.659 22.240
58.433 3.985
71.566 9.619
52.154 -6.514
48.981 21.611
59.529 4.267
29.046 -29.443
42.255 17.234
65.399 -1.934
54.344 20.085
24.729 35.326
43.853 28.500
47.707 -5.580
19.065 -59.257
53.476 -34.023
53.499 -29.846
54.083 -29.874
49.421 3.049
63.490 -9.310
65.655 21.642
60.103 37.152
30.981 32.936
6.428 23.191
14.628 35.912
53.074 1.642
23.012 10.107
29.404 -23.281
21.025 -22.323
41.397 -8.887
23.053 -20.373
45.081 -19.360
47.963 -5.200
38.836 -6.253
64.669 16.154
65.871 16.329
68.709 12.653
55.766 -0.205
61.726 -17.566
52.627 -20.484
68.521 -23.143
58.481 -29.310
48.507 -33.553
46.819 -39.840
34.411 -32.107
54.135 -18.294
24.214 -21.462
56.083 -25.493
37.604 1.317
50.798 10.399
55.664 4.627
39.262 25.056
52.408 22.979
67.377 20.363
62.739 -4.063
61.384 -4.816
63.914 29.964
60.426 25.373
28.892 33.282
58.955 36.091
28.627 22.898
27.936 40.355
33.131 30.981
55.715 27.733
50.137 19.251
37.648 18.139
60.828 0.592
33.196 44.685
37.027 10.301
23.742 41.741
38.568 37.874
25.351 -7.975
33.913 5.261
42.974 18.312
64.619 -9.522
64.020 14.245
59.570 -18.605
14.300 -30.538
21.755 5.884
56.621 22.953
69.371 12.220
48.234 3.898
47.185 26.323
45.403 47.309
63.895 -11.856
66.166 -12.029
62.373 -12.667
70.890 7.103
52.605 28.765
48.504 21.163
15.260 26.140
41.859 34.322
61.450 -12.635
58.896 -20.695
6.590 -25.443
21.421 -33.915
40.094 -32.023
53.866 -35.843
44.982 -32.451
40.241 -37.419
33.891 -27.480
62.832 -12.283
59.836 20.428
35.178 11.921
46.570 37.281
40.907 43.588
27.050 27.517
62.262 33.851
65.404 10.154
52.432 -29.283
71.631 0.242
33.515 -28.409
14.160 -29.772
32.690 -34.804
63.963 -24.212
28.118 -27.543
62.290 -33.773
40.794 -21.724
13.777 -26.921
35.474 -37.110
14.933 -27.381
60.848 -19.302
56.871 -18.796
51.823 -7.934
44.387 -0.723
53.954 -28.926
41.536 -21.975
72.519 -6.961
53.705 -37.835
18.184 -28.477
12.932 -23.390
12.528 -31.761
13.042 -35.517
40.288 -42.962
47.597 -33.334
28.705 -20.122
33.848 -28.382
58.275 -27.531
50.938 -36.297
59.985 13.584
57.571 -31.402
64.867 -20.762
63.651 -16.025
67.802 -12.872
72.959 7.148
69.189 6.051
56.203 18.584
40.101 38.367
37.911 23.215
46.977 2.742
72.906 -10.510
61.216 11.744
61.242 -32.825
46.725 -25.207
33.685 -13.350
56.755 12.998
62.425 18.621
73.432 -2.982
22.887 21.225
43.680 -1.582
22.427 -10.820
17.111 2.807
10.070 -25.149
24.727 -32.209
41.930 -24.207
47.517 -22.018
40.520 -36.570
33.775 -38.902
50.361 -34.818
42.579 -38.326
26.612 -40.293
38.770 -36.132
57.874 -15.465
68.372 17.589
74.206 3.347
64.057 -12.332
47.831 -7.064
52.724 22.157
43.616 -18.860
20.397 -24.672
17.656 -19.926
32.750 -21.857
25.192 -1.123
47.424 -6.398
28.110 -37.225
29.824 -4.534
70.222 -17.261
55.969 -1.921
13.241 -5.336
61.240 19.887
35.866 0.278
29.978 30.616
67.571 18.414
58.145 30.877
52.897 -11.276
37.465 -21.831
42.584 5.062
67.471 8.738
71.257 10.876
62.521 20.315
30.802 20.991
75.601 2.586
69.672 9.870
31.091 24.664
49.007 29.448
65.563 3.434
50.016 -0.212
60.211 14.239
62.112 15.048
53.016 -0.845
52.219 -5.827
37.370 21.237
64.385 22.251
61.880 23.758
54.390 -22.138
45.467 -23.085
28.493 -26.653
24.978 -33.200
29.184 22.315
38.927 28.857
55.314 -7.265
50.921 -0.517
33.764 -29.048
65.008 -25.874
60.772 12.852
60.614 13.436
47.604 21.790
28.401 -7.682
43.916 -32.560
39.377 -42.448
54.707 -27.168
51.441 -31.002
31.962 -38.456
26.158 -34.560
43.725 -12.096
49.516 15.452
49.009 26.916
47.899 11.568
62.823 4.027
26.001 34.164
45.253 13.461
46.866 -4.229
64.338 21.088
28.601 42.751
62.720 7.385
47.509 21.631
37.932 -10.517
34.078 13.016
68.638 25.305
56.113 -15.219
11.961 -20.830
34.211 -25.269
58.799 -10.365
70.289 3.979
73.750 2.429
62.066 -19.149
35.754 -11.576
42.252 -1.347
47.231 -37.122
42.737 -40.127
50.500 -11.248
10.716 15.877
45.216 -4.800
68.233 -6.746
68.584 10.680
51.643 13.656
50.501 11.027
58.929 -1.346
61.647 -20.411
68.078 10.434
34.901 29.253
36.877 -18.493
69.583 -14.054
48.056 -15.904
55.281 -22.893
53.134 -24.169
65.053 -25.973
42.190 -37.532
53.008 -23.846
34.860 -30.249
24.928 11.767
5.148 -2.502
57.842 -21.579
68.820 -9.319
68.026 -3.104
71.003 3.960
36.830 -17.653
51.915 -36.273
68.432 -8.791
59.173 14.968
65.627 26.002
46.612 27.258
40.332 23.940
14.499 21.293
46.275 10.207
57.937 -7.341
50.379 -29.113
53.441 -17.588
42.972 12.037
60.262 17.336
69.470 -4.341
62.927 -11.863
59.011 -7.568
42.085 -36.374
48.322 -21.081
58.022 -13.681
65.114 -12.477
45.542 -21.594
34.552 -15.427
42.033 0.963
14.065 -4.761
4.053 3.701
75.345 -5.771
53.004 7.603
38.217 -1.364
52.415 17.396
41.328 36.006
27.986 47.275
28.720 36.659
28.984 32.058
40.895 0.287
24.754 -18.387
59.696 19.890
15.753 32.956
30.942 6.290
35.038 -18.193
41.798 -37.521
47.450 3.337
40.623 6.227
56.227 -7.718
60.168 -13.016
37.517 37.822
40.466 16.955
19.656 44.207
28.768 43.217
21.228 41.965
54.322 29.008
70.241 22.333
28.947 41.966
26.551 26.596
61.402 12.593
47.964 17.757
27.022 34.859
6.388 8.394
28.031 30.538
36.906 25.714
48.179 24.190
30.569 44.908
27.134 24.790
40.851 11.018
63.416 1.440
46.833 26.651
53.190 36.600
55.934 8.332
47.363 33.382
31.639 29.782
39.134 -11.305
5.686 -8.255
-1.981 -10.918
52.691 -43.643
16.551 -36.485
59.720 -38.914
53.336 -3.235
23.093 -17.483
41.108 9.585
33.188 29.738
50.010 44.555
68.023 19.147
54.198 19.728
59.181 28.567
18.876 25.392
5.899 -0.224
55.496 -14.631
67.438 6.478
67.252 9.835
46.062 -13.034
66.178 -7.681
47.214 -5.086
32.874 11.712
25.775 -12.551
36.139 2.870
32.488 -16.600
27.207 -27.245
44.094 -33.748
52.349 -34.991
74.739 -3.737
58.907 18.067
60.950 -14.314
69.350 -18.736
25.533 -36.168
60.417 -10.405
65.885 -1.523
69.552 7.665
42.113 43.616
69.702 6.341
59.604 27.780
41.531 31.541
53.186 28.197
66.988 15.943
51.029 35.859
21.748 17.306
49.499 7.175
48.140 -20.659
72.354 -4.799
58.147 -25.776
56.623 -30.603
52.830 -32.239
52.235 -24.820
12.212 -31.799
20.737 -28.002
36.350 16.932
30.142 -0.893
3.109 -13.242
29.532 9.563
45.553 -30.726
59.707 -34.013
47.470 -20.921
29.717 10.167
51.399 0.242
54.498 23.047
58.573 -4.772
51.779 -28.418
65.974 12.057
68.497 4.154
59.655 17.018
59.000 -26.284
56.862 19.887
48.963 26.967
43.091 2.786
49.822 0.209
37.114 2.505
71.772 -9.072
43.916 29.382
55.652 31.779
33.437 27.885
56.712 10.155
74.281 -3.355
65.696 -17.358
48.982 -11.406
44.719 -15.931
43.386 -1.598
27.049 -2.205
61.616 -29.064
47.171 -30.387
25.227 18.521
3.926 3.432
26.456 -28.994
25.820 27.494
57.407 5.124
15.495 35.575
62.729 5.848
52.213 30.724
63.036 -16.152
21.638 -17.927
5.471 -0.125
23.035 -25.420
38.957 1.587
34.525 -19.434
17.416 -33.794
47.615 -32.389
33.075 -40.526
55.578 -2.083
62.816 -17.634
62.340 -26.510
64.092 -23.323
64.995 -17.185
63.242 -24.100
62.579 -21.805
53.504 -31.162
64.663 17.819
39.603 38.167
34.683 26.601
32.554 8.488
31.395 -21.003
33.232 30.332
41.073 23.428
24.350 -16.627
54.854 -1.846
45.521 -31.680
31.870 -5.024
49.482 -22.297
41.010 -40.475
74.518 8.838
50.002 40.417
33.229 37.002
16.333 30.513
31.922 26.561
26.460 18.053
71.836 -4.268
30.330 -31.015
28.877 -10.926
42.606 -22.270
43.091 -13.450
24.395 -33.772
30.341 -33.183
40.567 -22.032
26.262 -26.114
42.870 8.930
63.445 5.279
63.980 16.528
36.540 34.740
34.140 -8.888
48.387 12.768
57.432 23.635
65.060 3.333
53.187 -27.920
60.614 5.357
43.686 9.988
20.696 -41.022
32.482 -7.226
42.913 -26.957
49.342 -30.677
62.514 -11.160
53.187 30.131
49.183 25.367
16.283 -5.660
64.010 -17.038
22.153 9.219
51.143 -28.153
31.925 -32.294
33.680 -22.091
17.354 -12.745
34.802 12.196
37.720 33.713
19.713 30.466
46.400 20.647
40.802 26.477
39.685 14.393
16.699 31.239
6.824 28.526
23.694 25.463
46.895 16.416
38.189 36.252
51.343 28.687
41.363 37.774
41.620 31.237
11.254 25.860
47.660 22.415
40.020 32.632
12.050 0.329
28.687 32.001
29.145 9.687
69.440 -5.583
50.642 29.431
38.441 18.254
30.507 -2.846
63.998 6.238
51.660 -24.281
43.241 -26.102
66.838 -18.568
50.270 -5.543
59.105 3.666
52.071 27.606
60.893 -22.264
42.493 -33.111
35.941 -40.830
66.557 -15.468
57.822 -22.292
66.909 12.469
48.465 25.686
62.277 -16.466
69.775 -2.216
60.827 11.112
48.224 27.497
69.864 -2.884
44.784 37.551
37.620 41.832
12.041 12.957
46.850 -10.490
34.265 30.233
51.903 22.337
41.137 -1.958
47.151 -9.278
41.159 0.356
51.598 -7.776
65.057 19.178
63.238 19.123
50.416 18.305
59.497 -34.721
26.382 -24.340
44.227 -16.162
70.462 8.547
68.810 -6.210
58.732 36.031
38.682 23.320
41.674 26.112
41.812 -24.938
57.831 -29.786
61.973 -1.587
22.440 -18.278
60.851 -14.863
64.413 -28.131
27.643 -27.551
41.368 -36.541
28.316 -19.994
35.570 -29.383
52.151 -31.696
54.964 -21.841
51.789 -32.011
66.361 -13.321
60.114 21.293
60.283 22.364
64.430 0.463
48.813 9.521
23.099 23.790
6.139 18.317
26.193 24.336
1.626 20.261
14.913 28.450
13.434 37.776
20.337 29.518
42.614 15.984
54.035 -13.820
58.959 -0.437
45.663 -6.243
56.431 20.627
39.847 5.844
18.524 -10.466
5.240 -6.147
19.256 -30.070
38.213 -38.738
46.866 -25.348
14.109 5.968
23.706 -29.563
47.764 -37.747
49.114 -7.835
67.525 12.917
64.174 -8.906
33.449 -25.893
16.039 -34.868
6.728 -10.685
16.147 -32.140
19.997 -26.854
43.311 -28.950
53.463 -11.772
54.018 -24.489
57.245 -15.087
55.482 -18.818
52.312 -17.310
32.234 -19.512
43.820 -32.005
39.252 -10.041
28.346 -33.581
39.135 -38.912
20.078 -37.191
47.968 -46.419
38.174 -19.583
20.155 -32.003
74.098 -3.798
46.512 -9.804
53.373 32.138
62.703 22.955
59.637 -24.801
55.087 -33.459
64.025 -9.552
30.367 -23.264
22.523 -15.546
48.381 -18.693
67.001 13.891
63.011 -3.053
56.823 -26.744
54.987 -9.420
67.568 -21.920
56.330 -25.019
63.313 -23.679
24.434 -37.063
13.769 -25.627
35.774 -17.122
28.633 0.421
5.988 0.057
34.535 21.357
18.870 13.143
17.936 35.786
28.169 38.339
30.260 24.479
36.938 -17.435
18.736 -25.770
48.582 -5.795
45.135 18.652
59.938 30.303
41.692 37.313
58.529 33.302
38.527 34.685
38.427 39.763
16.191 34.430
30.148 35.065
43.511 26.599
35.890 38.770
31.345 26.125
11.210 29.495
12.309 27.926
13.951 -9.582
39.189 -18.949
39.345 22.344
13.650 29.682
15.294 21.720
2.406 -14.220
59.870 -35.775
19.375 -35.337
13.473 -25.525
43.036 -41.616
49.075 -42.679
30.994 -29.765
21.211 -36.318
41.420 -23.733
66.845 -6.437
55.530 14.509
67.874 11.490
57.284 -21.056
66.499 -1.959
57.936 -16.181
39.241 11.454
40.282 -22.671
25.891 -34.848
29.201 -43.988
61.290 -12.025
64.477 -8.779
39.991 -37.930
23.559 -35.333
13.387 -25.516
31.845 -33.962
33.110 -21.843
38.428 -34.885
70.096 -7.641
26.386 -14.114
9.437 -8.274
42.763 7.847
58.182 3.521
64.696 -20.428
66.539 3.764
71.079 -5.195
52.672 -25.103
64.426 16.031
59.189 -9.757
62.332 13.199
69.629 22.481
45.804 23.362
44.061 12.604
40.870 43.720
14.196 26.065
35.965 -36.508
54.598 -31.284
41.072 9.222
26.914 35.651
46.372 42.606
58.113 28.284
40.833 45.040
42.737 13.489
40.073 35.087
32.946 5.360
23.790 28.008
60.680 15.479
69.794 3.728
69.479 2.355
51.193 -3.228
15.998 11.754
46.746 -2.197
43.831 29.098
28.048 12.855
24.623 38.985
27.980 37.236
5.355 1.976
42.207 22.915
74.657 0.175
61.822 23.266
25.645 26.260
38.337 11.703
18.622 6.856
52.323 -12.566
31.096 22.733
40.985 4.135
70.845 10.815
66.712 15.225
66.889 6.215
55.603 -14.984
47.981 13.949
40.525 40.998
60.238 13.010
68.377 -18.411
32.764 -24.126
72.930 6.389
35.826 -19.129
34.609 -45.304
26.907 -31.558
32.556 1.382
24.478 8.150
63.214 14.466
62.636 0.895
24.618 13.805
36.973 12.702
63.451 26.672
50.188 34.696
35.121 -14.524
32.833 -8.661
6.083 21.013
66.567 -14.074
58.277 -25.687
65.933 -13.939
57.923 19.169
72.807 -9.200
66.222 1.085
68.141 15.696
52.122 17.097
71.824 -18.791
72.504 -9.829
63.966 13.686
50.951 -35.153
72.785 -8.383
39.837 -30.689
45.370 -37.462
33.375 9.263
47.953 28.702
71.366 17.382
33.774 -15.565
32.496 -28.551
27.854 -22.921
37.143 -24.078
50.371 -15.731
52.739 -30.095
29.146 -15.360
58.317 -17.562
41.672 -2.427
72.557 -0.065
70.109 -0.294
28.119 -35.457
6.113 -27.912
18.415 -37.596
36.148 -28.195
53.766 -24.419
46.495 -35.792
53.404 -38.109
67.806 -4.891
50.483 5.937
67.060 -4.438
56.446 -15.779
43.655 -23.764
30.204 -30.168
33.056 -26.232
47.248 -14.695
57.433 -21.344
63.789 20.830
72.259 -8.860
62.947 4.733
66.108 -5.457
47.486 -12.962
64.818 -1.054
62.924 -11.937
56.577 -15.247
50.008 -31.599
48.270 -35.525
54.661 -13.721
30.538 -26.210
23.770 -14.989
59.049 -35.276
66.559 -6.706
74.116 0.127
70.204 5.966
61.358 21.809
63.748 -10.809
68.307 -24.545
60.308 -2.629
40.943 20.274
45.274 31.337
49.024 37.505
25.484 37.439
40.180 29.758
65.753 12.894
60.334 14.563
59.956 37.828
33.925 34.875
56.912 19.056
16.938 23.683
26.244 42.790
56.313 16.365
65.295 -0.337
56.580 16.172
75.472 0.131
69.908 -8.437
40.622 -35.350
62.928 3.358
29.941 -40.692
26.309 -40.570
22.192 -36.754
64.032 -22.853
71.026 2.630
73.495 2.169
54.301 5.471
58.628 10.951
32.338 15.696
48.051 -2.881
23.521 8.697
53.984 -35.246
66.060 -20.140
37.335 -18.119
59.751 -18.920
30.682 -9.271
40.693 -22.363
19.009 -8.493
44.906 19.587
46.380 40.917
32.105 37.654
64.731 31.854
72.176 8.514
63.009 -23.230
68.372 -3.331
44.409 24.903
33.422 36.680
39.404 31.316
24.228 22.007
63.311 12.941
75.527 -4.198
57.221 -28.288
61.613 16.486
64.991 10.475
62.691 2.492
64.303 -19.798
70.507 -6.559
70.539 3.368
47.216 30.771
54.233 12.579
51.791 25.393
71.925 18.908
65.386 24.790
40.837 33.173
66.602 7.425
55.074 -37.046
26.948 -33.523
17.202 -14.991
35.135 33.839
22.313 35.897
45.350 9.260
64.911 -29.266
57.475 -14.817
54.329 0.740
41.822 24.943
43.285 33.007
63.842 -1.805
71.638 0.154
45.360 24.947
30.127 37.996
49.538 17.758
25.983 26.912
58.770 -18.392
39.364 -23.247
43.975 -34.012
35.773 4.821
38.329 1.066
24.767 -35.967
34.406 -44.027
19.160 -38.089
34.747 -35.301
14.110 -39.914
37.755 -33.201
32.819 -26.342
51.071 19.453
13.732 29.459
4.260 9.329
20.208 31.191
42.745 -3.103
3.813 4.533
38.255 32.238
37.251 -1.494
32.827 -35.908
39.727 -45.611
44.251 -40.022
33.865 -39.086
37.366 -38.338
34.600 -14.389
67.702 -7.614
60.093 8.045
66.938 1.070
42.982 41.073
58.684 21.499
66.264 22.273
66.024 0.412
66.020 2.711
52.833 -32.239
61.192 2.747
44.270 -10.117
46.418 21.101
15.673 25.413
16.706 14.829
21.008 29.884
28.478 36.568
72.504 7.707
75.585 -1.730
36.400 24.967
44.962 44.025
49.565 7.567
51.138 -11.481
30.427 -29.626
20.257 -45.390
14.298 -21.227
22.808 -37.659
24.347 -25.357
19.272 -34.096
13.044 -37.580
58.312 13.175
28.912 30.127
12.238 22.407
25.716 -18.427
15.626 -16.786
15.084 -1.310
16.551 4.672
47.185 -3.371
54.854 18.063
37.167 -1.675
31.807 -32.403
63.897 -2.499
45.383 -20.733
67.914 -0.833
53.746 23.930
62.025 -13.212
64.424 -22.871
54.111 -8.326
58.992 36.732
68.592 28.777
58.829 20.557
58.683 33.231
49.237 -5.045
38.936 10.717
73.312 11.906
58.648 40.300
35.178 29.769
65.871 -13.008
60.419 21.068
67.401 13.547
44.482 1.784
39.571 -1.351
72.493 6.442
59.589 29.203
50.163 22.342
34.445 6.433
50.265 14.347
58.239 16.445
48.564 11.027
66.802 9.348
28.108 31.758
1.532 5.294
9.434 -34.670
7.765 -26.191
2.405 -19.473
16.600 -0.900
31.918 23.620
46.402 20.504
39.782 -7.622
34.366 -6.565
33.409 -31.112
10.879 1.002
32.045 -5.849
38.260 -12.519
38.840 1.033
13.042 -4.197
43.020 7.820
32.326 22.708
26.287 26.247
55.112 35.280
67.443 -8.029
56.184 -15.251
59.743 -10.422
28.681 -18.618
26.269 11.879
70.271 18.154
67.256 -12.689
63.486 -6.609
63.687 5.067
51.951 15.164
43.740 8.201
54.140 -24.756
41.644 -35.356
44.635 -32.266
34.430 -40.487
63.113 5.584
72.763 -0.606
62.812 13.452
56.515 16.159
50.877 22.554
48.815 -16.794
56.848 28.838
54.232 20.543
24.494 22.007
47.101 32.908
34.288 21.908
38.235 -12.834
51.316 -28.318
45.825 10.233
14.567 -14.599
48.456 -26.961
43.992 -15.467
41.589 -33.424
71.177 -7.932
51.138 -8.432
71.865 -2.615
66.012 4.954
61.499 4.060
68.104 17.468
63.279 11.255
47.874 -6.411
60.566 -19.606
68.009 -10.882
58.169 -12.475
71.632 -7.947
62.809 -1.821
22.046 31.928
21.689 42.440
60.207 12.342
65.972 -2.928
48.139 -21.910
51.674 24.570
63.094 16.879
31.399 34.860
30.872 34.299
32.426 33.695
48.856 33.266
57.362 -1.008
65.354 -11.022
61.715 4.431
45.908 -28.532
32.030 -39.512
15.171 -19.951
15.380 8.002
50.160 1.201
25.339 -25.312
48.149 -31.562
64.385 -7.657
72.765 5.402
63.846 21.997
64.499 28.177
39.693 32.446
39.399 39.340
15.444 30.103
53.864 29.521
32.707 11.180
41.465 -19.828
36.688 -37.459
58.058 -1.478
61.481 -4.770
49.474 21.143
53.915 27.698
20.078 18.435
30.553 -13.079
28.177 -36.729
35.288 -26.810
24.287 -2.937
19.662 -29.125
30.174 -29.138
4.526 -3.304
35.291 36.737
41.861 -11.725
56.493 14.838
33.176 -14.337
62.674 22.752
68.657 3.699
62.153 -2.995
43.232 -27.897
43.508 -13.897
58.147 -24.774
32.881 13.389
46.935 32.897
41.385 12.876
59.014 -11.226
36.306 -30.792
34.797 -24.426
34.276 -19.794
46.281 -30.364
62.749 -2.223
67.438 -24.397
62.899 -22.805
59.969 -4.815
69.499 -13.316
19.417 32.937
11.034 36.841
41.654 20.476
50.617 22.639
39.958 33.350
26.452 -5.647
16.203 6.644
41.583 -4.052
18.635 7.064
47.374 27.099
18.883 27.867
28.464 18.665
47.635 34.193
31.573 27.968
53.637 5.480
20.205 9.532
17.495 -29.779
17.972 -39.971
46.976 -29.841
41.598 0.027
63.164 -13.510
56.109 -27.059
35.648 -32.003
41.041 -13.232
14.097 -17.700
33.091 -28.835
38.685 -39.408
41.141 -4.905
34.996 -4.016
62.264 1.960
52.728 26.272
68.863 19.748
72.275 -6.037
59.579 -15.225
37.239 -17.489
57.935 -3.434
39.524 -4.991
39.637 25.909
37.541 40.603
45.024 32.992
68.552 13.099
52.358 32.905
52.138 27.069
55.786 17.393
61.307 35.702
45.479 40.844
15.229 38.883
17.958 22.491
47.326 -22.864
23.240 -33.974
36.760 -35.893
47.938 -30.348
57.175 -31.141
51.267 -16.866
74.001 -0.214
63.794 20.661
42.326 21.961
42.932 27.102
69.713 -18.089
73.208 -0.273
41.885 -6.737
42.373 -20.097
52.701 -34.815
70.733 -1.963
33.475 -12.847
35.989 -4.062
59.749 -10.046
42.928 -31.504
47.480 -36.688
37.687 -34.553
35.992 -45.064
60.201 -23.357
26.268 14.696
65.023 17.374
62.988 -20.966
54.756 -21.512
25.695 -36.072
50.516 -28.824
20.440 -13.104
9.034 -6.546
5.486 2.197
47.460 23.238
70.277 -17.127
65.438 -5.912
47.528 34.175
27.442 29.010
60.160 31.941
69.343 15.909
49.106 23.089
18.189 28.672
60.702 12.123
71.005 10.415
56.661 4.705
63.179 -5.582
60.198 -26.603
29.466 -40.967
17.716 -31.409
43.174 -36.516
66.469 -20.986
47.161 -33.844
46.091 -31.043
48.134 -41.171
52.636 -34.174
55.869 -27.181
41.105 -27.693
6.517 -19.039
20.109 -5.228
41.082 -24.906
22.622 -1.714
36.950 21.700
30.576 37.415
52.455 24.640
34.147 1.081
14.225 3.838
55.087 8.918
21.073 21.742
24.257 -6.188
37.260 -10.792
10.498 27.660
21.596 14.530
27.094 32.392
30.602 19.448
62.930 17.244
64.387 -20.424
68.341 -8.217
15.370 12.730
17.845 -4.085
38.273 -41.342
29.552 -12.092
30.723 -29.999
15.861 -44.638
45.453 -23.441
37.223 -27.654
66.720 -26.404
36.361 -4.377
7.941 -3.673
8.066 -5.770
5.369 1.677
46.171 0.231
59.541 -6.548
62.179 2.159
56.808 -13.312
35.914 -36.842
40.993 -23.725
42.999 -39.340
52.394 -8.879
50.315 32.354
54.288 37.932
56.817 24.582
17.770 -6.370
38.383 -36.457
31.580 -23.839
31.080 -44.539
42.582 -28.174
48.896 -37.125
34.822 -31.199
19.421 -18.687
27.308 -13.332
39.489 -17.748
39.857 -20.245
37.172 -21.398
62.475 -16.742
66.005 -15.677
44.729 -19.006
31.239 -42.900
50.777 -22.297
51.700 -35.680
68.820 -12.796
70.884 -6.874
52.201 16.854
55.423 30.789
54.016 37.364
25.863 34.817
39.503 9.539
48.268 -14.298
55.154 28.032
33.589 28.968
42.798 -25.218
31.808 -31.359
40.352 -27.495
43.327 -24.437
48.720 -9.456
44.552 -28.161
47.747 -25.023
48.215 -12.456
64.577 -24.614
61.285 -21.637
63.033 -15.162
49.943 -26.567
35.472 -27.533
66.311 19.872
51.740 27.199
66.150 23.774
54.999 27.159
64.838 27.922
38.864 19.600
53.822 22.977
55.090 27.977
32.902 -7.218
48.278 -3.844
57.306 18.222
70.705 -3.796
59.526 -11.649
4.892 -20.716
12.590 -45.099
12.949 -22.549
68.677 6.917
57.232 -25.051
73.413 -11.699
62.447 24.401
31.442 34.237
35.927 -27.953
69.964 -10.314
52.578 -24.241
59.058 -0.226
48.637 -35.352
34.885 -24.906
21.018 -33.023
13.391 -6.557
24.001 7.320
20.876 -9.245
22.594 -14.925
28.297 3.940
33.683 -1.010
39.687 -26.770
51.955 -20.709
60.596 -21.976
67.581 -8.787
69.962 3.727
59.667 18.471
75.010 3.420
54.244 9.910
48.193 25.240
17.501 42.734
6.449 25.945
50.525 30.563
68.193 12.505
57.045 27.650
68.595 -8.011
70.785 5.994
50.018 10.940
33.310 19.735
30.227 12.930
47.556 33.728
29.083 21.265
49.163 11.397
31.802 -13.481
13.923 21.190
37.482 18.569
58.069 7.932
44.954 -14.330
47.345 -12.469
59.572 15.357
71.887 -0.602
43.945 -13.700
51.581 32.817
39.527 37.177
20.191 24.506
24.497 27.777
45.233 16.983
61.206 17.587
70.280 8.917
68.629 6.259
68.423 5.895
60.734 13.886
31.360 13.970
16.268 -31.997
26.171 -40.612
8.438 -13.059
40.964 -23.784
61.070 3.546
46.526 21.007
24.759 31.174
42.121 29.968
46.068 28.402
37.020 35.420
31.162 36.681
49.753 26.424
27.630 23.223
40.852 17.987
28.568 22.812
48.612 28.074
54.806 18.716
35.498 25.352
45.540 14.839
35.352 -5.515
43.301 -26.124
60.873 -28.402
35.848 -31.355
58.321 -27.476
64.645 20.170
51.055 4.363
41.025 -5.355
18.871 12.184
5.448 8.742
3.134 33.668
32.318 5.699
18.449 -21.230
1.105 15.622
26.455 24.897
29.491 30.910
39.536 36.327
58.475 26.104
41.652 43.051
47.676 42.127
37.484 12.507
52.921 23.116
44.052 19.691
62.249 24.278
58.640 23.208
65.367 26.527
61.489 8.675
57.383 -22.182
45.719 30.949
58.872 22.984
61.178 25.511
54.852 33.283
72.227 19.435
72.720 -1.192
47.458 -31.787
56.768 -28.781
51.138 -32.842
70.230 10.618
60.238 -28.746
24.638 -11.931
31.152 -26.128
19.641 -31.410
27.306 -44.586
28.551 -38.454
35.694 -36.057
38.117 -19.365
33.257 -3.005
43.968 1.923
42.747 2.729
54.710 -5.688
52.393 -20.720
60.733 -15.560
40.011 -18.328
71.595 -19.124
67.852 -1.582
51.640 -4.558
5.012 -22.986
24.830 -3.404
37.447 -29.488
33.745 -26.224
43.158 -26.565
68.002 -13.109
29.315 -49.060
28.629 -34.795
55.630 -35.449
35.382 32.031
51.156 27.720
65.739 -10.529
71.594 8.853
73.073 1.834
58.679 4.182
45.704 21.291
39.233 36.367
45.361 21.990
53.692 -1.786
61.439 -17.497
39.304 -29.533
31.095 -28.068
37.210 -31.218
10.604 -19.284
23.178 -10.727
39.537 -37.748
62.674 -2.466
44.005 -25.612
56.626 -11.131
53.332 -23.998
13.658 -29.114
73.716 -3.810
40.952 -26.126
12.131 -21.727
51.133 -40.899
55.781 -28.038
57.626 7.831
67.533 -14.720
58.086 30.677
40.258 31.137
33.324 20.628
42.063 16.409
32.636 28.131
28.700 40.963
43.911 37.071
54.587 9.415
24.108 -5.488
55.030 -20.192
61.773 -2.284
39.624 23.935
62.469 15.561
34.692 37.247
28.216 33.683
47.611 4.035
52.457 -6.519
53.698 -12.888
40.202 2.134
45.698 -26.538
60.760 -15.029
69.191 10.259
45.105 28.282
54.203 26.466
44.632 29.680
68.361 17.997
47.148 -32.297
51.271 -36.743
68.536 -8.182
68.153 -10.881
53.587 -24.315
36.045 -33.987
18.662 -22.859
39.276 -28.950
18.452 -37.721
15.383 -36.574
6.844 -23.824
35.140 -42.642
34.389 -30.362
24.362 -32.677
20.575 -6.401
5.201 1.387
54.527 30.573
53.053 18.297
70.845 21.088
57.787 17.136
44.726 -34.186
48.539 -21.971
64.698 -26.974
32.004 -40.229
3.931 -18.523
18.633 -24.847
52.024 -30.281
62.535 -11.985
63.028 -18.919
62.886 -2.217
56.653 -26.839
10.547 -26.681
19.069 -48.325
21.830 -40.383
5.383 -0.005
63.565 23.898
25.717 17.705
6.091 17.421
9.264 -16.002
33.607 -19.361
40.559 -22.388
17.595 -1.723
19.160 -28.279
42.178 -26.793
46.269 -34.950
47.674 -3.033
40.480 -3.261
68.834 11.015
29.599 28.376
49.902 37.736
69.051 0.433
56.641 10.042
41.400 -21.155
44.625 -22.616
54.312 -26.970
54.982 -23.814
70.493 -8.100
55.910 20.607
73.799 5.372
64.805 -11.237
48.388 -17.601
14.610 -24.513
23.506 -29.228
59.018 -23.175
6.759 5.441
9.281 20.133
69.753 -4.616
72.911 -19.419
46.727 -29.511
56.841 -0.681
52.751 29.480
64.881 9.345
49.740 19.507
74.000 1.886
69.691 14.409
60.715 30.506
64.140 26.219
41.370 15.461
37.164 26.895
37.097 25.107
36.912 33.223
71.083 -3.295
56.415 17.375
19.068 4.136
5.915 0.428
72.314 -1.386
45.396 28.203
65.690 13.043
52.964 21.762
67.633 0.432
61.495 -5.770
57.386 -13.670
55.465 19.863
57.103 29.244
66.773 19.289
46.236 37.043
65.000 26.526
66.542 23.299
37.536 39.921
25.264 38.115
26.859 30.342
45.782 23.539
34.865 40.247
21.794 19.429
7.256 24.053
55.080 19.135
36.207 33.797
51.913 -6.704
73.422 -13.688
68.530 -2.631
46.920 27.978
22.687 28.477
25.279 34.870
42.192 43.827
35.088 22.007
54.259 23.092
48.402 -33.745
55.272 -31.801
53.065 -7.513
69.634 -8.357
56.052 24.056
44.792 -27.676
43.653 -34.418
20.211 -21.939
21.667 2.394
8.791 -10.989
25.395 -39.841
8.396 -3.088
28.903 -25.215
52.641 4.545
26.662 5.323
20.964 31.853
19.560 37.899
13.323 26.888
30.477 39.147
31.376 41.024
50.516 24.611
14.189 26.954
17.560 11.110
14.919 8.405
25.991 28.728
37.590 19.252
65.406 -4.742
62.304 27.230
53.577 36.450
2.974 27.259
23.544 14.554
28.110 15.070
30.640 25.929
47.846 15.869
54.033 18.867
32.918 1.061
37.232 -44.179
28.372 1.016
29.537 -19.956
31.219 -16.089
68.878 7.366
46.983 30.057
25.466 11.201
33.828 4.567
39.760 -4.571
36.873 11.366
54.501 -38.626
50.790 7.760
44.996 -29.877
41.157 -34.057
38.567 -12.193
34.511 -29.667
40.541 -22.359
44.268 -46.595
43.844 -12.369
66.529 -24.167
64.685 -24.011
64.207 -12.832
48.523 -12.347
49.876 -18.662
41.468 -25.157
64.068 -14.970
30.062 -10.192
24.623 5.750
27.068 -34.500
43.814 -31.868
49.920 -12.975
57.804 -20.965
60.349 -8.339
24.379 -33.338
53.838 -26.484
43.370 8.860
41.611 26.058
56.126 -1.139
66.696 14.410
71.034 -5.559
58.869 -11.316
36.453 -21.055
35.648 -27.179
37.732 -40.383
31.242 -31.568
23.412 -36.343
57.185 -31.476
49.877 -29.320
44.365 -33.122
59.491 -14.036
54.440 -8.843
56.656 -33.172
65.256 -22.731
65.742 -6.383
54.754 -10.101
65.498 10.136
31.002 14.100
23.709 35.046
23.923 29.056
21.867 34.282
44.451 30.694
56.059 18.953
64.607 -5.528
68.718 6.222
58.926 15.236
56.358 27.939
24.802 25.924
37.141 22.550
28.166 38.567
39.615 25.767
53.266 24.678
48.118 -14.030
54.265 -16.803
55.467 0.393
55.913 -1.861
42.646 -1.167
56.013 -3.934
56.462 30.613
62.711 29.158
62.344 17.433
28.814 -5.360
15.172 -33.146
12.920 -41.164
61.230 -20.162
42.649 -31.234
31.999 -42.589
56.383 -39.462
41.161 -38.064
48.240 -4.002
56.731 0.596
54.480 8.216
48.700 -9.332
54.349 -12.575
56.227 24.712
19.350 7.553
50.726 22.393
64.367 14.833
52.357 14.137
68.170 -3.945
72.179 14.289
63.035 25.636
54.739 25.803
63.910 9.757
65.469 23.651
21.294 15.153
35.366 19.734
60.660 32.091
59.889 10.264
72.573 17.090
58.099 -1.844
73.180 -4.514
72.913 -1.124
70.863 8.668
48.856 7.886
18.148 1.751
20.572 -0.125
34.481 -6.672
29.712 16.703
22.908 -4.243
11.995 25.828
5.047 2.935
10.175 15.274
49.961 -3.341
58.708 -15.371
34.765 19.436
53.963 17.061
47.245 39.557
65.245 31.607
33.183 32.686
40.339 21.619
29.725 20.741
65.333 -7.161
64.029 -6.760
36.829 32.237
44.535 6.521
39.034 31.703
57.960 23.887
57.897 31.868
56.779 34.876
63.219 27.432
71.390 -4.637
37.939 -30.084
40.722 3.354
28.435 5.937
55.165 27.555
50.313 31.630
12.320 17.401
-2.143 41.075
35.714 39.907
56.617 22.063
41.717 -9.529
31.460 -0.588
54.127 22.012
19.367 41.520
3.162 38.359
18.074 37.444
31.545 37.277
52.375 -8.101
67.136 -21.035
46.290 -44.476
44.647 -41.102
45.286 -30.664
50.469 -31.686
52.444 11.488
61.010 -4.664
11.479 -4.961
13.445 10.257
11.858 24.921
9.916 16.482
28.825 21.817
32.077 -6.485
25.198 -12.500
30.348 13.663
60.490 13.076
65.134 -2.527
52.963 25.828
53.989 28.564
59.217 10.118
69.376 -18.339
37.749 -24.388
32.348 -43.769
35.700 -37.187
22.432 -10.745
17.493 10.280
41.645 18.813
55.218 -2.317
49.666 28.542
53.031 -2.377
41.085 -36.526
45.349 -26.594
51.749 -28.410
69.975 -16.293
50.469 -38.839
60.274 -31.473
57.240 19.414
60.548 36.861
63.367 4.748
48.648 -12.125
48.964 -35.793
52.972 -38.844
52.521 -0.520
62.664 10.424
22.167 18.538
38.547 8.953
55.002 0.303
25.359 -24.022
49.373 -7.763
36.190 1.998
16.518 -24.689
17.852 -16.527
43.616 -14.020
8.806 0.341
41.436 -5.199
37.077 36.422
30.316 37.644
24.368 36.135
4.369 29.366
53.729 12.800
47.871 33.971
12.155 -10.127
8.999 -14.281
70.868 -3.333
46.220 -23.912
74.575 -3.697
73.635 1.220
71.385 16.567
51.492 31.013
33.305 31.054
65.661 -7.657
62.640 -12.018
51.611 -1.708
61.766 19.291
39.416 -33.243
29.467 -26.389
39.164 -9.584
14.647 -33.874
37.365 -33.772
55.663 -15.390
34.290 -13.421
22.162 3.123
55.509 -24.039
34.105 -7.938
56.909 18.262
39.230 -34.192
48.747 -29.416
46.243 -19.759
45.753 -35.454
48.242 -16.768
14.939 -42.997
28.654 -12.721
28.167 22.262
26.136 -5.990
19.137 -41.274
11.486 -21.355
35.451 -31.551
61.682 -20.568
50.293 -24.057
54.378 -2.931
59.577 17.249
24.935 25.701
71.113 0.933
75.071 -3.693
29.748 -8.524
37.329 -26.566
52.424 37.531
70.142 17.016
43.044 43.701
56.266 30.423
45.582 37.487
73.345 3.177
72.469 0.695
63.541 17.550
61.659 -8.922
53.748 -27.790
47.000 -33.895
59.047 -34.382
63.209 -23.445
22.472 -28.848
54.134 -19.196
63.803 -18.779
47.011 -24.509
52.864 3.088
60.860 27.437
66.925 22.829
35.484 27.857
39.056 35.577
48.567 32.192
27.767 31.027
53.395 34.046
63.048 0.917
58.345 -17.003
56.197 4.782
64.070 -0.474
28.504 -40.223
33.056 -13.653
60.354 -13.299
41.141 11.431
43.355 18.520
51.565 38.561
30.369 25.365
36.325 33.730
52.448 29.663
32.443 32.882
10.412 -22.855
25.519 -24.938
6.251 -18.401
13.874 -22.285
11.138 -1.267
55.169 -21.043
31.966 -39.320
64.790 -27.629
56.543 -34.221
59.047 -22.633
67.063 -3.649
38.893 -33.067
61.112 -3.302
56.036 -17.467
52.979 1.903
42.075 5.051
37.687 10.620
4.028 4.049
14.713 6.311
32.983 39.352
51.456 -10.285
44.052 3.406
40.462 22.648
3.656 12.634
17.676 -9.740
19.887 -31.723
-8.029 -14.902
13.234 -37.240
8.280 -24.671
21.308 -22.337
23.581 -43.316
34.105 -33.432
42.691 -32.279
68.592 3.870
25.123 11.956
68.895 18.492
62.142 2.633
67.783 10.037
21.991 -6.800
43.317 -0.341
65.507 19.534
73.098 11.924
61.847 27.257
35.990 -7.887
30.465 -12.994
70.191 5.513
50.586 14.323
49.889 22.958
27.187 28.261
62.252 -0.254
69.679 3.642
69.599 10.056
67.433 -0.589
34.275 37.601
28.561 29.204
30.949 21.561
54.795 10.390
45.089 1.353
63.396 4.978
70.175 5.498
56.625 -34.738
64.179 -22.985
59.680 0.901
26.393 12.347
63.184 -0.944
66.296 17.946
54.828 29.649
60.030 18.141
44.791 26.557
57.524 10.987
63.946 -28.890
53.508 -30.486
21.953 -41.732
23.637 -36.962
61.661 -16.028
72.206 -6.405
24.727 -32.785
38.931 -17.194
58.354 16.919
41.324 -19.812
20.818 -2.251
4.006 -3.504
25.913 20.214
18.045 44.056
50.762 24.734
45.741 27.412
42.400 38.545
46.253 28.303
74.349 9.011
43.621 42.006
48.212 31.457
41.557 -6.274
64.242 1.115
72.817 -9.164
43.561 -31.754
52.557 -33.349
69.153 -4.908
30.991 40.223
32.773 42.772
65.483 2.209
65.442 4.000
63.022 -1.793
55.856 -8.714
69.684 -9.471
65.776 -23.296
50.126 -10.963
56.536 8.472
61.384 4.484
40.448 41.524
27.250 32.260
50.180 36.945
58.193 1.466
52.546 18.633
58.846 18.888
41.368 11.746
30.152 1.456
56.533 3.545
40.845 3.304
19.642 16.796
41.503 37.793
57.266 22.627
53.758 -14.449
66.544 0.441
67.408 17.778
33.082 8.616
66.716 13.176
65.997 -20.753
37.168 -19.167
36.159 -37.995
10.231 -21.045
15.582 -36.374
44.648 -30.369
40.750 -28.466
66.592 -12.111
24.302 -40.380
47.417 -36.670
46.275 -27.390
42.164 3.353
40.284 -23.197
70.268 3.051
67.923 -8.743
37.554 -35.246
52.459 -21.774
60.645 20.303
69.483 8.275
68.603 2.218
41.015 8.256
55.441 -19.812
58.664 -9.077
51.984 -1.386
45.979 -34.477
50.374 -29.996
47.619 -39.020
65.441 1.595
3.265 7.577
3.820 4.638
21.510 -3.344
9.584 -1.459
14.998 -12.031
25.637 -36.559
52.584 -2.870
33.738 -5.440
40.542 17.520
40.012 32.727
52.250 28.691
67.558 18.045
68.112 -12.439
59.874 8.646
57.471 35.138
62.109 30.339
63.555 1.445
34.293 29.138
6.187 27.970
30.868 25.904
58.115 23.070
71.131 14.039
49.629 18.060
-1.186 11.306
42.409 0.412
66.865 -18.942
59.819 -15.922
41.787 18.853
50.314 20.982
67.234 11.196
51.301 4.002
71.890 -10.678
62.710 10.399
64.195 16.254
41.716 -14.630
14.682 19.316
18.388 20.546
10.688 16.535
11.795 -0.405
33.873 17.853
1.402 -10.248
43.810 -20.960
37.966 -38.933
40.129 -30.926
61.197 -13.800
65.995 6.073
65.552 25.119
28.932 34.882
52.115 32.315
58.331 -10.288
45.914 15.250
41.682 6.293
54.786 24.477
31.927 41.738
9.437 14.082
12.621 20.063
52.636 36.043
62.378 18.234
54.208 7.272
48.939 42.133
19.444 22.667
14.342 -19.558
11.646 6.739
10.521 8.569
13.491 20.403
15.807 22.188
66.534 18.915
46.206 24.731
11.498 25.491
5.661 12.103
0.817 8.850
18.844 13.448
57.248 9.152
52.185 26.748
40.991 21.670
33.044 20.862
43.994 28.860
52.485 22.092
48.413 29.961
10.749 3.054
13.666 14.357
6.639 -1.557
2.991 4.492
66.473 -15.808
47.610 -16.607
39.401 -36.380
38.932 -46.704
36.589 -6.327
3.778 4.546
43.845 11.130
24.887 17.359
40.604 14.884
63.160 0.776
48.270 3.490
44.961 17.067
30.776 15.258
3.828 4.080
57.512 21.436
41.171 6.804
13.074 29.452
36.145 27.941
31.390 35.750
53.183 9.870
61.262 -9.352
47.508 26.383
45.132 41.320
40.621 36.318
52.403 14.505
60.964 -12.680
69.089 -10.033
45.463 30.656
48.321 29.115
59.815 5.564
63.783 17.020
65.459 15.953
58.316 -11.095
58.762 -29.873
70.772 0.699
46.576 -29.913
36.057 -24.043
48.353 -8.935
46.088 -31.285
52.767 -19.661
74.813 0.762
69.086 -2.406
65.861 -18.060
70.507 -1.357
62.611 -18.335
49.313 2.813
47.188 -10.081
64.207 0.101
60.878 12.259
55.349 11.631
59.353 -7.329
44.387 18.367
49.318 6.094
65.427 21.969
39.125 21.319
55.749 11.128
39.078 -20.388
41.052 -40.019
52.243 -36.292
44.752 -26.289
43.152 -8.582
40.711 -19.317
62.136 -32.556
63.908 -7.841
60.555 17.220
63.425 17.769
52.813 21.662
58.535 38.560
33.032 35.232
30.431 31.374
59.156 18.116
34.209 32.366
62.546 24.127
44.172 31.768
29.560 26.689
66.392 20.726
55.459 36.237
42.526 3.118
26.134 20.386
56.998 -20.154
44.214 -33.226
17.825 -29.329
32.259 -34.139
58.369 -17.490
63.006 13.695
68.372 7.191
44.163 -20.831
66.989 -7.114
59.759 -21.266
69.675 11.902
71.243 -3.651
46.279 37.438
37.843 33.418
28.612 37.349
23.063 27.106
38.025 23.862
70.215 -9.368
25.456 -41.088
26.994 -37.104
37.099 -27.887
65.620 14.968
55.926 19.460
58.982 -21.203
46.243 24.373
42.162 31.915
46.735 26.395
52.695 36.334
27.693 33.429
16.870 33.902
34.804 -8.459
35.787 36.850
57.339 28.221
61.441 -23.043
13.661 -11.189
5.456 -2.411
43.228 -17.661
34.232 -16.153
56.748 -2.511
68.973 1.052
58.377 -32.047
65.841 -11.097
50.295 -23.941
48.392 39.303
12.617 31.073
48.112 -10.618
22.297 1.081
60.837 27.911
58.678 -6.728
65.425 -21.796
63.294 -26.523
48.150 -26.683
62.028 -22.464
65.780 -26.768
36.455 9.673
64.649 -7.069
55.808 23.494
58.893 22.023
58.454 24.574
59.193 19.969
35.930 33.216
60.682 12.806
45.999 31.271
52.443 9.611
58.314 22.987
54.651 35.174
27.668 34.334
50.968 25.407
49.111 -23.753
49.366 -34.208
67.804 6.854
44.781 -17.061
56.603 -38.510
34.329 -36.632
32.140 -30.898
20.433 -23.972
18.176 -14.014
5.465 1.975
41.984 31.379
63.552 15.800
62.969 16.625
63.802 -5.616
42.395 28.249
18.385 28.415
62.469 4.556
51.751 12.587
33.226 25.677
29.113 22.682
60.977 22.045
38.898 -48.041
32.714 -39.878
29.778 -12.247
52.803 11.002
69.663 21.737
64.670 15.716
72.929 3.773
74.327 9.344
49.312 15.544
65.139 -21.213
69.511 -11.459
60.724 -26.615
59.599 18.781
58.840 -15.867
28.549 -22.968
33.226 -19.629
63.384 -16.113
61.204 20.551
46.695 30.092
7.114 13.180
44.126 30.003
43.502 36.161
49.024 28.328
72.097 8.670
64.451 12.310
56.272 35.747
52.967 6.816
59.280 17.943
64.950 -10.397
55.579 -35.642
54.608 -25.291
7.611 -16.400
8.162 -11.978
28.262 3.755
5.232 2.218
26.437 -31.209
43.313 -38.971
75.002 -2.959
62.571 -6.645
71.908 -18.637
54.221 -23.096
64.010 -18.107
23.780 -2.801
4.932 2.335
37.188 31.082
30.674 23.686
33.519 -15.131
49.949 -28.205
7.196 -17.237
33.320 -21.919
58.487 -15.672
47.457 -36.730
57.697 -24.700
58.559 -31.998
50.596 5.671
51.628 -28.108
50.743 -24.799
70.281 -14.157
66.747 -0.839
69.358 5.880
57.592 -25.551
53.271 -22.463
47.014 10.659
66.990 19.747
45.018 9.166
69.088 -19.710
35.212 -27.902
28.203 -36.059
26.368 -10.933
17.199 -19.653
31.998 -15.209
46.332 7.336
39.747 22.408
66.543 -1.969
59.281 2.976
66.121 3.306
27.646 -10.777
42.837 7.765
23.865 14.654
34.945 31.528
39.618 9.026
47.289 26.503
10.550 0.907
14.990 -12.457
39.848 -33.277
21.241 -42.958
33.099 -25.760
30.209 -26.722
35.272 -28.483
41.714 -29.733
73.776 1.599
69.821 -4.826
44.437 -24.934
16.841 -36.614
40.315 -33.718
28.299 -15.099
35.333 -27.905
44.745 -26.139
6.279 -23.755
38.881 -17.398
26.440 -33.641
31.123 -17.449
28.605 -39.912
9.666 -15.326
8.671 1.735
5.471 2.455
46.305 33.376
71.564 12.370
65.241 -31.330
66.356 -11.354
34.700 9.980
16.493 1.746
1.224 -5.077
8.658 16.286
40.795 1.754
33.123 -4.803
32.296 -16.511
21.333 -29.541
38.186 -42.485
59.747 -20.718
73.305 -8.775
43.098 -11.308
54.411 2.329
73.161 10.550
75.793 2.184
65.524 -9.335
51.857 -22.366
16.075 -23.188
23.803 -19.910
25.122 -10.010
19.080 -0.951
27.439 -14.377
54.896 -22.554
64.666 -6.523
64.302 8.073
34.781 32.568
59.246 30.715
60.579 10.439
61.204 12.296
69.563 -14.402
29.484 -35.298
53.325 -18.815
43.907 -4.326
41.442 -24.389
67.590 -3.145
64.075 -7.221
49.782 -33.695
61.471 -19.053
49.139 -22.972
56.997 22.926
37.416 22.158
21.014 37.386
34.614 -7.183
62.632 15.364
44.613 22.593
61.443 -4.438
40.403 -26.291
30.258 -31.320
59.382 -9.175
63.646 9.105
17.844 12.759
14.350 -6.380
18.985 6.156
23.706 7.668
53.576 4.213
57.005 10.909
68.930 6.295
63.171 -17.725
26.177 -26.634
24.577 8.916
16.186 -31.208
44.889 -39.218
66.102 -3.684
62.160 3.909
30.123 -33.155
52.881 -34.237
49.204 -28.134
28.505 -23.773
28.340 -16.355
19.618 -17.985
21.011 6.776
37.997 24.905
35.379 1.568
52.948 -29.965
71.026 -4.136
62.621 0.225
69.258 0.323
63.839 -0.218
69.579 3.642
70.266 -1.727
57.804 -14.459
14.650 -28.487
63.294 -32.572
52.254 -23.051
75.228 3.595
56.551 -4.679
37.000 0.279
37.399 21.690
40.067 4.267
63.079 4.317
43.086 37.505
58.310 20.714
49.600 34.576
60.644 21.543
26.909 36.894
34.050 24.136
19.369 36.110
39.937 37.088
30.458 42.313
25.759 22.735
38.955 31.175
22.361 29.614
23.813 28.560
62.184 6.311
56.607 0.721
45.254 -34.059
41.726 -43.417
33.951 -42.263
58.068 -27.767
60.596 -20.375
49.682 15.803
18.639 7.235
31.021 28.840
40.354 18.728
5.402 0.121
55.051 24.216
47.914 37.408
32.738 21.664
39.849 30.302
34.483 29.307
68.805 10.353
51.134 29.171
42.525 -26.959
53.356 -29.192
32.001 14.212
55.074 18.392
46.685 -32.870
24.448 -15.739
33.319 -34.803
20.556 -38.382
37.758 -7.169
35.101 -20.197
65.457 -18.397
27.183 -1.029
61.572 16.546
54.915 32.653
48.010 30.502
58.933 15.157
46.137 31.942
21.200 45.026
38.046 1.406
52.462 9.625
60.467 -24.652
71.352 3.605
62.317 -24.510
55.193 30.967
59.055 -24.824
63.619 -17.502
39.048 -41.280
20.693 -24.931
37.659 -33.044
31.462 -19.344
45.031 31.498
45.193 40.554
20.622 36.061
19.852 14.884
29.519 38.892
64.004 1.118
66.509 3.739
74.514 -10.828
46.446 4.543
48.696 16.583
33.575 35.907
49.740 21.484
16.904 27.310
19.212 20.809
28.750 33.284
26.916 28.198
35.298 23.124
60.299 17.577
54.078 24.601
18.835 13.127
69.004 -3.736
56.977 5.330
63.540 -15.339
55.229 -14.006
35.404 -12.403
52.896 -0.378
62.263 -1.163
59.503 26.225
47.971 -0.314
24.273 34.224
52.996 31.791
73.208 -3.759
65.831 -24.398
65.898 0.103
46.248 11.618
64.042 -6.921
31.774 -48.439
35.850 -30.530
21.214 -37.942
31.483 -33.971
41.637 -9.361
68.995 10.698
36.877 22.282
63.528 12.358
69.199 -23.373
68.014 -7.595
65.807 -27.441
70.166 -21.656
65.564 -21.440
42.286 -32.250
41.276 27.564
39.122 32.037
37.186 33.125
30.047 52.264
29.148 36.949
34.352 4.577
44.530 -25.475
19.864 14.427
57.785 30.987
58.738 28.857
41.803 -21.546
49.383 -6.809
45.022 13.182
48.485 0.372
71.585 0.520
66.967 6.876
50.641 -15.322
8.620 -16.930
25.842 -22.111
10.155 -14.719
24.706 -24.141
40.637 -50.178
52.032 -19.972
40.823 -43.036
63.825 -17.618
63.315 -15.440
42.231 -27.432
46.676 -37.186
49.056 -31.349
21.692 -29.079
20.925 18.155
30.208 24.664
23.012 -21.836
31.639 -7.465
35.944 -25.893
24.633 -10.070
41.149 -0.280
69.216 9.948
70.160 4.271
65.261 11.394
26.642 -27.321
19.964 -27.859
26.382 -15.413
27.201 7.262
34.555 -23.227
40.295 -35.666
20.747 -31.833
2.190 -32.562
-0.818 -17.401
23.015 -8.184
46.527 -13.432
21.702 3.474
5.481 2.507
53.746 32.543
40.499 42.954
45.588 39.456
29.017 29.877
69.895 8.325
66.215 -24.594
65.806 -13.001
70.876 -7.441
67.305 -10.416
43.196 -18.961
55.015 -17.328
64.495 -34.954
40.766 -9.548
43.810 -43.793
44.934 -41.084
26.055 -39.651
7.103 -28.200
36.593 -33.180
31.589 -16.682
27.262 -19.717
22.657 31.505
55.456 12.710
59.121 10.072
65.599 11.457
48.900 24.117
39.191 -13.597
43.272 18.796
48.104 28.107
26.501 15.041
31.024 29.133
64.247 17.516
44.227 31.630
58.574 -7.113
71.355 0.380
66.454 -17.622
42.221 -21.001
66.215 -0.486
62.503 -15.438
34.131 1.419
49.791 -20.593
41.181 13.613
38.372 -21.322
56.948 14.003
47.506 33.910
68.900 3.315
52.934 -31.334
24.170 -35.338
61.283 -23.381
61.105 7.844
63.997 -0.788
56.035 -17.596
59.073 -26.041
21.199 -11.087
61.733 28.201
62.941 21.707
53.673 22.827
52.405 -27.786
56.985 -13.340
49.308 -5.396
57.172 -26.394
49.581 -36.862
47.910 -17.233
33.511 -29.346
40.551 -42.630
47.825 -15.828
35.123 -30.961
7.550 -35.650
40.509 -36.136
28.345 -43.990
31.126 -46.267
25.882 -37.093
54.804 -7.197
66.732 -2.978
69.193 -11.898
67.521 -12.846
54.642 -18.488
54.662 32.110
38.202 26.664
24.068 31.707
29.303 29.202
40.956 31.439
73.485 -5.223
40.278 -2.081
36.385 -16.860
68.878 17.997
68.505 12.539
42.391 12.836
42.456 33.569
59.412 31.331
42.499 35.322
34.824 24.859
61.058 23.248
50.065 33.097
63.802 13.533
70.290 -2.803
28.195 52.976
42.769 32.840
24.546 -0.947
30.885 -13.110
67.133 1.028
34.736 10.153
30.506 -3.919
23.216 37.403
46.069 25.269
67.238 15.528
59.069 -10.355
39.995 -28.787
24.895 -13.163
30.586 24.892
56.019 26.728
49.177 32.580
15.719 11.004
14.604 38.138
49.493 32.822
54.771 24.616
30.997 28.716
52.810 33.660
61.230 32.466
25.450 42.914
20.029 25.677
40.543 29.155
62.337 32.474
36.147 25.737
37.173 -20.387
45.468 -31.918
34.823 -12.033
24.635 9.064
60.217 -23.632
61.628 -29.924
47.082 -33.787
35.059 -34.237
52.365 -20.078
45.224 -28.976
48.559 3.998
30.419 19.558
62.354 -15.815
69.770 -5.229
61.666 19.924
25.091 -1.497
42.616 9.921
48.494 11.353
51.404 -5.855
72.543 -8.728
50.207 -31.657
29.670 -41.247
40.507 -19.316
65.233 12.799
46.970 1.112
68.446 -6.411
61.807 26.286
51.664 10.876
40.896 -27.425
56.368 -23.774
34.834 31.554
47.652 23.157
59.897 -2.844
51.170 -11.472
67.798 -18.746
67.132 7.564
48.439 13.135
27.261 21.583
42.884 19.802
44.416 12.854
21.530 -3.801
55.497 -16.941
62.576 -25.662
68.583 12.096
58.649 30.765
43.886 19.255
64.683 8.236
28.345 30.503
39.016 37.585
50.224 31.235
57.184 24.774
64.473 0.493
69.834 3.369
59.948 3.296
76.477 3.497
57.749 15.543
30.488 21.740
49.706 39.741
40.870 39.445
33.049 32.869
15.466 39.838
60.730 19.818
32.069 25.560
60.098 15.078
51.080 -0.238
50.200 -22.743
54.830 -26.702
44.124 2.940
58.974 11.665
59.238 14.755
63.164 -24.892
30.087 -31.842
43.392 -39.811
70.739 -15.050
66.728 -6.380
66.482 -22.380
37.876 -24.053
37.705 7.604
9.666 -10.136
29.620 -33.749
18.442 -26.822
17.439 -35.671
-7.350 -12.996
14.067 -16.336
11.269 -24.727
18.660 -18.687
19.659 -39.701
44.476 -24.516
66.401 -6.681
48.834 -0.346
58.380 25.307
61.294 30.717
38.676 12.429
49.184 -34.714
65.758 4.783
54.577 -10.172
34.830 7.217
52.127 3.426
52.929 -11.164
28.343 17.645
49.092 26.732
19.263 40.206
43.852 38.335
18.630 37.329
16.622 35.867
11.571 32.185
42.509 36.074
22.950 18.807
69.891 3.124
61.509 8.889
40.864 -29.620
48.412 -39.653
25.147 -6.195
64.339 -7.665
48.921 -20.803
51.768 -34.269
25.954 -27.733
5.079 -16.847
37.326 -11.713
38.713 17.210
36.039 33.472
14.726 26.059
17.026 31.661
25.821 34.555
21.514 13.383
19.823 21.574
54.785 -0.239
64.781 -16.619
59.003 -6.565
71.826 3.714
70.708 -8.174
48.812 -28.189
42.895 -7.527
48.961 -34.102
36.629 -22.624
53.817 4.081
64.943 -3.619
56.605 -3.141
65.315 -17.941
68.135 9.496
65.290 -18.098
30.400 -32.360
25.317 -13.686
23.393 -29.560
28.124 -44.744
44.302 -36.000
50.635 -17.955
61.948 -13.644
66.286 7.985
63.671 15.338
64.903 -14.198
48.611 -1.436
39.001 34.278
53.157 40.160
51.658 31.696
64.443 -3.938
43.073 22.553
67.373 -2.304
48.440 38.610
51.972 14.242
50.249 24.168
32.780 16.714
46.689 -35.468
21.659 -40.314
32.980 16.451
36.057 -24.577
46.635 -32.341
8.694 -7.924
38.717 -49.768
19.161 -35.382
12.390 -36.892
29.386 -31.404
46.275 -33.630
51.764 -33.068
62.558 -24.547
59.302 -8.225
46.005 36.206
19.226 25.303
58.170 -9.569
15.815 -15.695
34.373 -35.720
60.138 -16.943
9.685 -26.250
26.746 -15.262
52.581 0.914
60.111 2.494
51.765 -26.408
70.392 -21.005
61.163 -27.633
35.292 -36.622
34.539 -43.020
40.663 -15.300
47.075 -5.862
63.322 -18.970
65.849 21.729
70.910 -1.973
67.592 -5.914
45.910 14.448
67.330 13.547
28.601 21.978
28.875 24.567
51.249 35.771
60.681 22.676
21.293 43.941
36.522 44.615
54.352 6.695
18.426 28.637
23.967 34.411
13.154 8.268
3.679 -4.122
48.264 -43.433
65.219 1.510
49.374 -23.261
62.384 -25.106
56.219 8.787
21.582 13.825
5.952 12.310
11.146 14.016
5.808 0.361
56.362 10.888
35.544 24.711
19.941 28.242
52.738 24.229
50.469 36.725
58.394 -2.230
22.189 -8.940
50.040 21.561
52.623 15.827
41.056 1.835
10.600 22.131
5.099 25.622
33.547 33.169
37.646 38.456
40.013 29.563
41.603 10.451
50.884 -25.328
10.374 -9.013
54.586 -20.968
42.091 2.293
58.890 -24.892
62.997 -19.166
34.849 30.240
51.426 23.577
68.625 7.438
52.234 19.755
46.056 24.828
47.127 -22.966
53.700 -10.678
24.440 37.967
24.838 2.089
61.603 28.735
66.470 -18.822
43.278 -31.432
17.051 -41.061
16.437 -25.322
33.646 17.817
27.242 -37.723
35.128 -11.498
15.265 -27.181
48.207 -16.230
25.194 -40.558
57.040 -26.855
48.951 -2.184
49.024 22.001
59.246 -19.495
59.571 -30.228
1.545 -17.625
11.687 -10.051
3.893 -3.722
53.753 -32.315
70.030 -17.586
68.440 -17.066
50.749 9.706
68.129 10.429
49.936 30.289
43.621 38.977
24.089 26.440
23.652 32.699
36.528 39.978
18.935 -1.370
29.137 -33.316
58.918 -26.002
54.226 22.215
63.871 0.482
68.726 10.963
63.961 8.505
69.466 -13.663
67.181 -11.856
65.450 4.669
54.395 -13.035
6.327 -18.763
45.337 -35.219
51.189 -39.836
73.420 -16.517
64.487 21.511
53.756 -17.545
58.440 13.909
28.065 21.270
58.693 12.120
53.325 3.070
49.435 -7.349
51.231 -6.394
67.281 -15.288
39.988 -31.630
60.771 -10.456
46.705 -36.395
64.901 -15.316
71.753 -15.498
51.139 -25.981
44.506 -12.307
22.939 -21.284
51.946 -18.723
41.718 13.453
40.543 -7.819
52.730 -18.129
53.500 -28.120
46.675 -20.426
71.762 12.260
69.219 -1.601
28.006 -4.939
51.745 -11.780
50.147 -9.205
31.084 26.949
60.490 7.622
24.891 -17.345
51.106 -8.823
68.225 -8.499
47.679 -36.343
46.372 -34.110
31.049 -25.836
53.040 -11.126
65.086 12.890
65.999 1.909
71.297 4.275
57.580 1.238
66.967 -20.092
40.916 -7.769
23.342 -3.045
29.091 21.394
45.526 40.992
13.706 16.964
51.154 27.553
38.578 31.032
66.525 22.809
66.203 12.080
61.793 -18.022
64.422 -21.075
49.312 -10.407
38.001 -32.435
13.925 -26.181
24.003 0.458
44.925 -5.189
8.671 -16.165
36.913 -10.510
48.829 -28.239
48.323 -30.771
28.035 -4.213
12.348 -23.671
16.283 -33.870
37.909 -42.486
53.126 -30.174
6.865 -10.325
29.660 -22.841
33.557 -7.944
65.983 -20.129
71.821 -2.010
62.546 23.589
25.834 18.340
40.578 47.503
35.103 40.021
28.012 41.337
30.439 22.495
35.179 16.574
22.848 40.049
36.752 32.933
4.805 37.521
35.503 32.957
32.325 12.142
14.988 -10.054
52.167 -38.164
62.768 -17.552
33.295 -40.442
43.123 -37.594
70.433 13.822
46.614 34.446
25.624 43.900
37.830 32.925
58.491 14.270
38.038 17.874
67.610 17.781
54.374 -4.687
55.051 32.970
62.714 18.133
43.145 33.414
51.544 -9.371
39.407 -20.571
48.782 -22.595
63.673 -9.872
38.669 -38.499
59.360 -23.895
67.407 5.583
53.297 32.853
13.215 31.744
14.685 34.328
5.386 31.759
65.938 20.102
27.743 22.935
48.399 36.564
4.140 27.906
20.552 31.330
65.418 -6.253
59.502 -15.850
47.530 -22.311
25.796 -6.200
45.255 28.294
63.864 -8.756
65.831 -1.524
64.234 -0.032
44.499 9.603
69.136 -19.900
55.899 -31.845
54.150 -32.455
69.166 -10.172
63.955 -22.139
59.057 -20.299
56.957 -30.762
54.208 -11.944
46.063 -16.284
49.207 -16.573
57.800 -2.015
58.707 -1.916
35.724 -8.744
15.624 -29.181
58.252 -20.343
43.459 -29.263
48.526 -20.817
31.668 -16.587
32.940 16.979
63.341 12.252
43.120 -7.133
26.614 27.215
10.497 15.109
5.983 -0.228
36.122 -37.847
39.552 -36.486
17.293 -6.544
10.159 -30.470
18.707 -3.507
37.339 -14.926
30.371 -1.757
58.582 -2.894
61.551 24.663
64.958 0.766
34.083 41.866
52.608 21.466
42.623 -11.589
52.844 -35.043
53.103 10.404
73.164 -6.225
73.268 6.571
68.512 -9.087
74.616 -8.537
57.300 24.168
61.237 0.752
67.878 -6.315
57.604 23.280
71.120 -0.274
63.900 -7.621
60.507 -1.505
45.445 -11.991
65.230 -14.851
52.230 -1.775
25.967 -13.637
38.041 38.903
36.407 -9.911
12.668 -8.132
58.207 2.774
53.800 13.908
37.703 7.963
22.879 39.133
59.081 27.531
42.521 34.469
21.036 37.064
53.446 3.311
62.695 -7.486
45.721 -36.415
49.707 -21.454
44.660 -26.191
54.817 5.331
23.897 14.609
14.082 36.881
49.900 28.614
28.905 8.741
71.314 -0.249
71.697 15.245
57.647 16.351
49.125 20.764
57.730 4.710
60.860 21.774
64.354 17.966
70.658 10.253
51.218 0.750
18.660 -8.068
37.452 3.941
44.236 -5.622
29.875 -31.099
54.290 21.395
39.502 12.576
21.651 30.698
21.858 28.381
37.700 13.576
59.714 26.496
26.002 24.343
33.263 22.975
10.060 24.727
36.672 38.924
57.260 23.172
50.663 25.093
61.360 3.454
32.167 5.282
20.475 7.058
5.324 -2.370
65.294 21.248
66.191 22.505
56.781 9.745
70.311 -0.790
72.153 6.380
67.997 -3.102
27.970 19.330
24.290 -31.982
50.055 -35.475
13.852 -24.247
20.313 -31.058
25.705 -40.004
18.570 -37.832
12.125 -28.386
27.380 -30.101
43.256 -32.159
41.126 -38.496
22.375 -28.633
50.036 3.524
24.123 24.005
34.226 6.885
21.320 -17.715
15.537 -13.628
15.950 -12.536
43.275 28.473
43.000 27.962
6.052 -0.661
17.379 -23.769
5.253 -2.851
64.163 20.350
64.995 -22.988
66.207 -26.620
53.802 27.825
50.055 27.439
-3.944 23.318
30.373 9.718
24.960 35.357
49.364 22.312
69.315 10.726
63.922 -16.784
69.523 11.469
65.301 -17.338
68.221 -14.631
57.215 -25.352
65.760 -16.812
54.294 -12.485
36.242 -31.092
49.259 -33.475
72.321 -15.758
62.021 -28.209
45.857 -32.311
41.072 -41.660
41.329 11.803
69.257 4.705
61.857 -17.886
53.323 -42.220
54.252 -19.904
71.121 3.055
68.642 19.349
59.891 28.063
9.831 27.694
29.768 7.972
37.161 42.598
48.222 31.824
73.196 -0.268
63.288 -9.047
50.880 -25.489
54.069 -21.625
41.295 -33.813
15.597 -20.377
5.462 2.178
36.366 32.784
29.791 2.152
50.755 23.092
51.404 17.823
54.802 32.201
23.087 33.854
29.204 46.894
47.899 29.097
34.494 -6.031
24.011 -0.356
13.775 -15.609
61.013 -1.950
68.451 -20.979
33.714 -29.066
30.002 -14.443
41.534 -13.585
45.278 -31.886
49.655 -11.211
61.169 -27.612
57.783 -5.415
63.688 2.724
62.645 2.201
33.222 15.433
47.344 -2.217
67.537 -11.106
46.059 22.298
48.608 28.507
40.749 19.115
52.910 -25.769
26.814 -18.037
47.515 -26.395
60.972 -23.777
57.292 -7.820
42.328 -4.344
60.594 -22.382
71.708 -10.155
68.807 -24.106
30.239 -34.460
24.719 -30.990
13.198 -28.553
40.090 -36.355
44.624 -13.733
62.230 -8.377
60.596 -5.430
22.759 19.133
30.163 30.001
26.970 14.352
6.784 -25.720
57.714 -26.532
59.683 -23.019
35.590 25.021
47.181 39.851
68.548 10.059
60.475 -22.098
30.707 -31.021
70.742 7.847
73.587 -2.486
38.679 -21.281
25.710 -21.922
46.193 -27.235
51.491 -33.170
33.762 -33.773
20.142 -34.378
67.443 -19.371
69.766 -7.589
64.177 -4.397
45.983 -19.197
63.328 -18.157
64.789 -10.693
56.724 -33.500
72.257 -5.768
72.199 8.994
39.766 19.580
52.166 32.385
54.547 -15.721
49.428 -31.830
49.230 -21.779
14.185 -7.026
41.768 2.317
52.045 2.918
70.821 4.482
44.830 20.737
60.761 10.500
44.329 23.521
27.648 28.294
20.906 32.095
70.269 -6.032
62.475 -16.653
64.739 -22.507
45.340 -39.006
64.173 -13.309
61.021 17.854
49.867 19.727
45.353 -6.808
58.997 -26.418
68.149 0.551
68.807 -13.227
68.097 2.926
68.068 -6.331
62.901 -28.850
66.658 -1.789
52.878 -12.527
44.058 17.391
64.264 27.566
62.051 13.912
35.647 31.981
68.846 2.131
69.771 -5.312
69.358 12.565
46.130 -34.013
62.857 -13.561
40.694 -25.625
11.076 4.715
18.183 33.423
43.846 45.851
68.815 19.002
54.885 19.113
47.032 25.732
65.075 24.350
57.523 6.730
50.932 21.165
57.573 19.649
54.215 26.933
45.602 15.319
36.071 24.265
61.820 24.617
68.482 -23.982
72.254 -18.421
63.153 4.963
41.108 4.271
19.625 -22.184
56.517 -20.816
39.157 0.150
26.403 18.827
47.469 30.248
50.462 34.135
68.365 4.337
64.714 13.976
51.556 -3.355
44.180 39.126
58.513 36.252
45.807 24.852
63.193 -21.710
48.802 -21.336
67.093 -29.720
70.477 -23.633
37.764 -29.168
45.090 -41.180
29.085 -38.845
22.679 20.532
60.197 25.751
63.147 0.133
72.316 -7.965
49.958 25.629
65.164 17.919
41.600 -28.117
66.722 8.306
58.760 -5.521
53.271 15.510
59.922 18.256
56.794 18.762
73.645 8.655
38.481 28.997
49.535 25.102
53.207 11.233
30.428 -17.451
50.832 -4.230
59.555 -17.473
33.579 -22.320
63.811 17.212
19.170 -10.145
26.131 -30.861
12.025 27.468
47.652 17.003
68.148 17.305
57.905 13.312
43.282 21.732
24.744 -11.607
46.159 -10.388
38.009 -25.578
63.205 -9.485
26.877 -24.121
40.876 -5.232
10.604 1.627
3.690 4.129
56.417 -12.383
44.345 -33.214
6.950 -17.196
69.406 7.489
32.939 -25.895
40.248 -34.864
63.355 18.123
54.701 14.026
60.224 18.829
74.203 -10.669
55.826 -11.277
67.356 6.321
60.937 -22.405
40.547 -33.865
47.572 -32.869
58.011 -10.557
39.998 -2.665
59.900 31.261
61.960 22.984
50.192 39.585
61.055 26.479
33.433 -8.311
65.749 10.932
32.533 14.400
33.293 36.739
47.811 28.598
58.986 28.808
54.430 -0.274
51.008 10.685
43.373 -5.513
69.846 0.023
70.393 -18.105
30.603 -31.764
18.560 -28.246
54.170 -17.097
28.153 -20.274
58.277 -4.280
69.773 15.884
54.999 6.774
46.018 34.947
64.846 25.774
22.139 -24.762
40.150 5.897
66.979 15.852
74.767 11.222
69.128 13.311
60.087 20.404
21.706 -18.124
23.697 -29.255
50.430 -10.155
67.714 -2.878
39.894 32.616
63.343 19.926
55.610 4.731
65.292 -15.498
71.364 2.173
59.346 -34.851
54.654 -29.187
47.624 -23.034
58.898 0.565
34.688 -5.614
31.100 -26.039
14.052 -31.351
52.047 -23.982
28.937 -0.198
46.446 -28.329
45.285 31.123
51.638 37.909
30.446 37.168
3.193 23.677
67.269 20.773
61.369 2.592
66.995 8.478
63.554 30.963
68.384 -22.541
66.778 -20.334
53.765 -33.390
37.522 -15.255
44.705 -31.835
33.774 -29.409
16.916 1.519
62.167 16.958
49.247 13.401
47.642 36.571
10.972 25.567
14.442 44.810
47.854 40.370
44.962 -0.507
57.665 -12.855
71.258 -9.157
66.396 -18.612
71.055 0.952
62.133 -4.900
38.702 39.107
35.781 39.680
6.287 11.210
44.104 20.165
52.596 19.535
54.784 26.127
63.590 25.403
60.212 33.722
43.284 39.120
46.993 38.361
55.559 28.140
64.647 16.912
23.542 7.235
45.096 -17.994
54.092 -23.140
58.547 -14.834
32.671 7.137
19.833 10.101
5.328 2.688
42.005 -13.943
53.967 2.266
52.622 15.256
58.262 19.814
57.289 -25.373
65.251 -4.949
52.473 -23.579
24.709 -43.636
23.074 -36.286
40.282 -38.967
39.666 -0.080
17.192 -27.800
8.339 -11.348
23.185 -20.606
17.006 2.115
51.437 29.575
19.098 16.324
39.261 8.988
49.727 27.524
20.921 5.619
29.711 19.022
9.957 25.081
43.108 11.210
22.895 22.537
45.299 26.157
61.055 11.945
74.210 1.529
60.345 4.079
34.293 -13.998
50.779 9.024
63.045 -0.487
52.133 -5.724
57.951 27.258
53.081 18.668
49.533 29.047
50.256 11.372
28.901 24.294
32.138 30.647
63.593 14.703
53.742 37.602
44.829 22.633
54.600 23.904
6.708 -12.589
29.764 15.088
46.452 -16.017
58.308 -22.002
67.020 -18.969
39.844 1.758
52.318 -26.370
54.814 -38.764
37.395 17.956
55.111 18.039
52.942 19.759
66.649 24.933
48.367 32.532
40.524 32.239
27.661 34.104
56.262 21.363
59.369 27.440
35.169 -11.666
23.856 -35.807
36.818 -35.418
51.491 -21.809
71.024 -17.902
62.499 8.906
57.592 18.406
32.892 11.636
69.193 0.736
37.111 -19.438
23.451 7.709
13.751 15.173
49.375 20.833
65.495 3.273
64.408 1.629
52.406 3.587
55.860 32.793
41.768 46.041
42.749 23.616
35.326 -33.865
31.030 -42.705
37.736 -29.169
39.105 -13.564
53.586 26.261
34.439 -24.866
41.432 -16.864
57.351 -14.438
40.446 -34.195
35.557 -38.059
43.642 -19.828
62.897 10.086
63.826 -7.235
52.101 -8.829
53.642 0.692
67.931 0.175
53.993 15.857
57.387 32.492
69.251 -8.066
63.389 -11.345
49.326 -10.683
46.236 -45.753
68.198 12.377
46.530 24.921
61.797 -8.494
53.787 0.372
58.215 32.144
37.127 28.055
66.332 17.255
43.574 11.575
54.081 -2.465
33.539 25.222
12.726 -16.727
30.030 -11.511
19.230 -10.047
30.947 -39.550
63.016 -6.414
56.857 29.092
40.982 33.751
28.679 41.175
58.578 19.858
25.379 -14.457
46.064 -22.595
37.499 -27.472
59.788 -20.441
58.784 -14.906
71.940 -11.555
56.576 -8.334
70.667 -22.565
44.007 -7.539
20.259 -5.042
38.411 15.196
61.153 17.297
55.052 -11.491
46.150 -37.882
24.631 -50.328
43.751 -41.629
32.808 -43.805
68.481 -2.753
40.763 -30.809
55.924 5.677
33.708 5.276
22.814 -32.466
22.491 -40.003
26.233 -33.369
31.231 -35.239
69.762 -27.199
14.279 -14.775
37.533 -33.943
11.962 -25.402
35.085 -21.306
20.140 -52.638
40.966 -25.140
52.717 0.245
59.272 10.751
55.921 25.587
55.716 -10.567
35.846 35.418
43.880 -16.776
50.512 -26.802
63.545 9.533
16.784 33.358
29.173 35.833
34.110 47.276
32.884 25.966
31.685 41.589
43.781 21.562
29.648 26.348
19.001 19.755
45.125 10.879
41.793 27.186
18.077 28.439
49.385 30.108
48.009 -4.353
64.424 22.559
65.273 21.700
72.665 -7.869
67.404 -3.282
41.272 0.335
45.610 14.416
7.111 19.162
14.304 26.407
25.167 39.793
31.975 12.972
31.915 35.567
21.834 10.030
32.650 6.560
52.033 16.000
64.461 6.778
43.675 8.440
36.161 25.739
69.181 -19.796
41.729 -32.816
44.996 -15.859
62.819 -25.036
70.982 -3.106
49.848 7.616
67.070 6.011
76.180 -3.157
53.026 41.063
37.322 22.460
48.306 36.063
62.336 26.768
72.213 17.471
62.335 31.438
49.493 33.055
48.946 7.450
15.183 -17.295
52.775 -25.312
70.524 -16.874
64.137 -17.618
49.253 0.189
20.017 -4.716
4.523 -16.844
33.816 -33.829
44.269 -22.786
24.112 -33.713
33.304 -12.423
61.785 -6.437
54.712 19.411
38.731 41.621
62.124 33.440
70.628 23.108
61.501 37.095
65.694 9.863
62.516 -3.621
51.763 15.926
68.921 6.014
67.893 7.737
73.919 10.787
69.217 5.332
70.208 -17.495
41.730 5.193
34.870 -0.987
19.593 -4.568
45.431 -14.775
43.471 -9.758
21.053 -12.837
50.685 11.012
62.198 -0.690
54.259 -20.611
62.682 -26.072
39.454 -32.639
71.325 -14.571
68.203 -9.442
57.182 -13.157
27.954 -35.061
32.445 -30.779
22.485 -32.004
13.284 -2.878
3.748 4.343
61.561 -29.591
56.672 -22.550
25.434 -40.356
42.937 -17.635
61.713 -21.025
39.844 19.403
58.987 8.415
69.939 -9.105
57.448 -14.897
36.002 -35.570
38.718 -31.657
48.945 -31.656
24.466 -38.316
4.476 -32.194
38.275 -18.959
57.336 -8.231
68.166 -1.671
70.746 -0.521
63.345 -18.850
35.972 -37.789
50.715 0.197
5.452 1.722
65.480 -17.809
57.319 2.268
61.703 20.571
68.671 7.389
70.165 4.392
70.786 10.761
64.264 2.406
61.408 6.144
57.044 26.052
74.722 -13.881
54.556 -21.360
57.658 15.618
47.799 22.151
12.110 18.462
23.902 45.765
28.945 11.373
21.132 17.344
33.860 -31.866
33.699 -36.752
48.585 -36.071
51.612 18.635
74.252 13.414
43.632 16.599
65.192 -5.302
72.488 10.001
73.760 1.533
63.624 -26.964
40.256 -27.153
50.632 6.881
69.983 14.764
67.164 10.763
54.629 -11.770
58.926 -0.632
59.401 22.632
50.320 14.731
50.608 40.634
63.925 13.960
40.145 35.091
34.685 30.254
37.411 -1.304
45.205 -5.124
63.688 22.498
34.269 25.490
38.506 16.532
22.545 35.364
21.385 34.143
27.108 36.277
50.377 40.295
53.501 8.879
70.474 -19.112
49.563 -16.320
58.431 3.747
44.636 -40.644
37.800 -26.109
17.195 -40.957
49.047 -29.203
23.303 -24.271
25.832 -34.742
27.201 -32.934
74.677 -5.208
43.126 -17.557
42.181 22.841
13.081 2.906
39.819 32.433
67.980 20.686
4.905 17.799
27.584 33.515
16.999 30.537
57.342 34.822
46.961 -26.199
62.356 20.640
60.753 22.078
43.143 2.592
57.160 16.605
70.099 27.043
61.592 20.050
61.573 -5.624
42.837 -28.845
38.745 -31.882
41.706 -44.750
43.124 -21.951
71.824 16.118
31.123 -5.447
45.454 13.483
61.606 -19.468
33.056 -28.323
23.476 -3.707
42.719 27.545
52.845 15.299
57.379 24.488
40.600 -2.013
30.272 -24.825
20.256 19.233
37.049 9.525
56.304 35.417
44.004 15.240
32.609 26.046
27.320 33.096
37.051 22.782
56.055 35.886
65.760 20.756
58.361 28.130
33.846 31.872
58.040 16.881
69.719 14.716
62.448 20.917
62.341 -32.099
41.621 -20.393
58.859 -10.217
28.902 18.462
29.198 14.091
27.377 -12.903
30.651 -22.225
46.155 -27.242
38.733 -40.135
75.143 -2.268
58.060 -20.458
4.840 -11.446
1.329 -5.131
70.954 -17.442
41.802 -25.850
73.340 -0.432
53.706 24.593
58.344 -9.179
40.143 -11.604
53.600 -24.481
57.664 -5.306
22.528 31.326
52.190 48.772
32.196 44.727
59.343 34.019
63.251 14.737
35.616 24.033
12.388 20.458
5.038 30.230
18.428 41.729
45.869 33.827
21.587 25.627
44.036 19.673
31.676 -17.375
49.376 4.377
11.588 27.011
32.441 25.264
45.210 19.959
74.565 -8.100
61.665 -14.907
40.642 -1.959
18.939 24.510
53.842 11.912
32.828 -26.881
37.065 -29.804
32.392 -6.281
45.266 -23.806
63.890 -0.940
26.493 8.589
46.324 -3.326
40.675 7.655
14.309 11.928
18.891 -8.891
38.220 -24.911
33.665 -13.870
42.929 -3.778
43.561 34.572
18.247 -24.012
36.226 -47.485
27.629 -34.068
3.772 -13.022
-0.288 -12.427
37.446 -32.912
40.621 -33.205
50.352 -3.095
69.450 -14.305
41.560 36.519
31.702 36.985
37.464 -18.137
59.925 -23.640
32.754 -36.405
30.753 -32.175
16.738 -23.443
18.358 -8.959
51.458 -20.904
63.328 -13.804
61.444 -16.266
66.561 -6.153
47.394 -35.098
30.818 -15.798
52.360 -4.757
46.115 -0.549
13.203 -2.379
50.626 11.579
55.627 20.281
9.261 32.044
54.816 25.187
34.604 -13.139
50.577 9.742
24.473 -21.706
38.388 -38.531
46.865 -28.622
73.880 -11.266
31.677 -29.546
25.178 -25.887
27.790 -33.981
20.667 -18.966
42.297 11.427
37.011 -19.318
40.474 -8.598
44.783 7.367
60.850 31.794
47.656 29.949
51.311 -10.514
64.462 -0.197
30.354 -16.975
39.971 -8.905
55.449 8.078
26.122 -22.988
66.516 -25.056
47.204 -21.882
60.427 -25.406
19.947 -44.648
6.113 -32.039
37.656 -34.529
45.676 -3.409
48.482 -4.522
22.665 -23.692
13.951 -23.491
54.569 -32.091
44.591 -25.562
70.802 -15.469
28.983 -42.591
60.564 -17.745
64.320 24.134
68.265 -1.738
19.222 -24.937
41.068 -28.216
32.446 -45.297
57.333 -26.518
58.734 12.890
44.361 22.823
64.734 -12.089
25.569 6.627
31.830 -6.519
64.059 5.302
57.023 -12.141
57.283 6.798
38.279 30.746
34.813 19.488
39.825 23.689
65.030 -11.368
28.928 23.097
44.420 37.280
59.365 32.840
27.908 33.644
34.386 36.611
32.105 25.582
32.756 31.407
39.462 29.976
42.086 34.384
58.325 20.362
36.237 23.897
57.320 -11.915
41.630 21.279
30.506 24.137
32.660 -2.909
38.857 4.697
28.773 2.618
19.780 18.871
37.004 32.368
56.909 2.201
49.823 30.470
47.952 2.603
32.413 31.781
45.645 -4.336
52.435 -4.821
31.001 -35.792
32.964 -47.672
38.324 -47.444
29.135 -25.949
9.866 -4.709
16.400 -2.866
35.130 -28.463
15.778 -34.718
38.455 -20.958
34.007 -7.126
65.782 21.693
70.541 20.718
72.108 1.649
70.260 1.724
55.016 25.440
57.844 19.266
10.553 17.502
32.963 11.210
21.864 12.530
56.310 30.193
58.754 24.516
53.519 32.918
50.910 19.943
36.802 37.735
53.056 24.842
28.154 11.221
64.683 10.824
57.547 22.803
54.443 13.455
41.526 -3.537
22.351 -24.019
24.614 -38.589
28.809 -38.677
39.683 -42.710
31.310 -33.238
60.232 -27.953
48.699 -31.867
28.463 -16.975
28.726 32.344
43.783 27.762
25.586 18.298
19.788 -8.948
16.292 -29.026
-3.395 -17.974
29.511 -29.574
54.560 -5.609
30.819 -34.574
21.950 -31.174
18.746 -51.565
30.086 -34.667
25.643 -33.962
44.163 -20.342
41.742 -39.121
60.099 -27.993
32.033 -20.628
26.606 -39.892
45.001 -42.405
39.101 13.529
33.038 -9.607
68.544 -12.957
59.852 -20.512
70.437 -12.734
67.772 -0.709
49.327 5.395
5.148 -2.117
43.175 -25.096
31.469 20.448
45.875 -1.981
20.908 -8.522
25.593 7.895
52.368 35.600
56.712 29.825
42.636 23.044
62.193 5.107
58.691 15.476
69.617 21.221
61.852 -17.594
51.346 -23.297
65.792 11.479
42.350 21.810
34.726 36.866
51.738 11.567
67.932 -2.273
37.066 -27.547
40.320 14.964
36.464 19.471
14.082 15.561
32.577 -2.870
60.306 22.546
61.167 -20.781
32.517 -18.544
51.553 -30.615
34.485 -14.320
29.888 -7.132
38.635 -24.735
62.769 -9.312
72.502 -9.727
58.708 -14.897
46.089 -30.359
67.243 -20.852
66.480 8.229
70.901 10.842
50.176 -15.593
45.892 16.176
26.510 6.559
8.645 -38.094
27.172 -33.489
30.989 -43.211
32.012 -28.482
63.375 20.634
67.199 15.734
49.008 35.684
42.258 22.675
48.086 -21.266
59.632 -20.888
67.275 -27.641
53.736 -31.440
41.184 -40.446
33.630 -41.399
57.834 -24.115
59.806 -3.364
54.811 19.544
69.491 14.116
61.057 3.818
57.674 -16.004
68.346 -17.029
60.520 8.861
51.533 -18.249
71.180 -13.214
46.755 -15.697
37.413 -14.465
19.797 23.997
22.571 -4.680
46.607 4.966
19.895 4.084
50.542 -24.932
23.067 3.883
5.326 2.374
57.810 -25.015
35.057 -21.311
27.020 9.714
26.462 -19.597
34.880 18.597
23.760 -28.333
62.216 -7.483
68.054 0.247
42.509 26.669
43.454 35.097
43.501 35.212
49.294 38.194
-1.861 24.358
9.757 9.765
44.034 14.411
43.676 31.575
52.623 -5.364
33.490 -12.823
18.131 14.835
31.322 28.559
20.472 12.024
36.827 29.070
59.358 -30.183
52.707 -23.855
56.353 -18.717
42.251 -25.280
20.019 -41.395
18.997 -39.104
48.208 -15.107
29.219 9.503
36.045 14.129
5.324 2.237
24.765 -29.592
18.788 -30.405
1.353 -22.707
29.764 -13.448
64.144 24.462
64.790 7.218
57.833 36.055
37.702 24.381
67.901 -2.642
70.417 4.683
60.694 10.684
62.155 -6.036
71.285 -1.999
59.792 -13.695
58.510 4.007
62.827 12.599
60.095 9.603
73.283 4.475
70.229 -5.209
25.520 27.118
45.015 20.280
39.094 44.075
52.432 10.520
34.805 34.955
25.914 -36.322
12.839 -28.571
36.030 6.875
55.022 -10.326
73.142 7.353
48.803 -15.429
63.934 -22.751
34.297 -25.966
47.100 -17.529
31.159 -12.840
75.409 5.994
55.271 20.098
65.528 17.801
49.194 15.887
63.833 -13.998
67.883 -5.490
54.589 -40.308
63.688 -14.998
13.885 2.211
46.006 -8.463
16.884 -10.037
28.521 -34.936
41.914 -30.805
43.459 -39.129
46.268 -40.235
43.958 -27.176
56.826 -17.089
19.254 -29.550
40.016 -38.734
71.179 -4.809
60.357 -16.066
34.968 -19.005
42.674 28.532
47.645 21.597
60.496 -2.383
60.118 -18.437
52.115 -26.958
40.802 -30.990
59.216 -10.026
44.080 -23.976
27.852 -34.175
36.352 -13.059
34.009 -25.625
15.912 16.233
41.270 30.706
71.367 -3.686
46.676 -41.512
53.486 -35.305
37.749 -27.127
51.505 -0.959
7.982 28.573
33.897 37.382
25.536 29.309
17.484 43.589
36.591 36.592
49.295 33.806
44.528 -4.237
54.023 16.156
19.187 34.133
11.018 21.606
21.255 40.776
62.462 25.282
44.004 21.126
27.246 35.288
-0.962 15.327
11.362 7.183
50.760 -7.964
16.527 -20.935
46.010 36.157
49.526 2.457
71.760 -10.849
64.701 0.230
73.609 0.659
70.367 23.757
49.150 9.638
37.202 26.666
16.097 39.775
44.372 47.114
33.845 -24.425
33.359 -33.011
49.960 -42.880
32.479 -28.963
59.403 19.501
52.624 -25.758
47.826 -15.194
27.229 38.387
52.675 23.335
39.925 -3.181
23.072 -21.081
15.552 -30.681
36.414 15.644
1.863 19.086
5.855 -0.571
58.662 -4.722
48.406 -1.847
42.509 13.762
13.427 -2.655
59.735 32.216
45.763 7.488
48.616 -16.357
23.253 10.263
31.357 -11.873
25.214 15.913
44.785 2.747
50.756 -0.691
50.802 21.788
59.803 28.872
66.005 -22.598
60.643 -22.138
9.772 -32.053
49.493 -27.748
60.335 -18.202
58.589 5.412
34.398 18.474
39.498 34.441
16.186 19.883
10.909 -7.261
4.750 2.323
15.276 12.750
9.632 23.231
4.049 4.189
45.531 -18.459
36.885 15.937
65.532 -7.701
52.320 15.203
51.039 34.112
39.109 35.324
63.626 -16.023
53.286 -14.410
43.601 -39.322
64.147 -16.875
48.640 3.389
53.199 -5.555
72.460 -12.533
38.908 1.020
61.874 -0.644
47.516 -7.967
56.624 -16.228
60.347 15.689
15.563 37.205
40.594 39.165
36.024 37.365
1.867 7.182
1.706 4.736
20.375 18.439
29.347 22.897
28.617 49.233
51.421 28.373
33.788 21.720
27.157 3.177
57.909 8.356
53.834 27.723
56.192 22.645
60.335 25.019
58.671 -11.693
37.652 -20.877
47.173 -23.041
65.178 -8.458
29.780 -33.450
36.805 -28.174
1.237 -18.054
48.270 -24.024
46.840 -36.032
32.792 -28.210
73.059 -9.980
62.138 19.873
37.306 35.608
35.993 18.529
63.695 2.468
60.443 -24.682
67.736 3.982
62.355 -30.824
59.727 1.253
66.531 32.384
60.268 14.584
25.397 -8.476
5.478 -2.234
49.583 -14.783
56.103 20.457
70.203 -6.969
61.337 9.986
70.172 9.968
30.642 27.810
35.209 -26.519
61.057 30.637
57.565 14.939
39.165 27.839
29.892 -35.420
63.948 -24.485
39.876 0.750
61.638 10.561
30.484 18.720
65.121 -4.108
54.419 -21.269
46.920 -20.470
24.804 -20.544
23.136 31.549
12.990 30.130
54.647 17.834
57.211 27.030
60.822 0.300
63.059 -24.495
41.522 -36.249
42.176 -21.294
11.648 -2.696
4.927 2.334
8.682 15.524
43.818 35.249
48.788 -5.057
52.740 -6.414
48.260 26.729
45.463 35.623
51.119 32.463
50.119 20.782
53.826 20.597
32.335 10.502
67.017 22.855
50.403 -26.666
46.464 24.132
64.887 29.377
55.998 26.378
41.200 28.521
55.369 -9.765
56.851 -20.235
68.898 7.880
48.135 21.951
38.873 29.763
58.666 -11.323
59.350 10.598
52.414 29.740
52.281 14.911
48.140 -8.182
65.998 -8.337
53.069 -20.057
69.277 -5.187
61.135 -11.929
73.572 5.069
29.517 45.005
39.616 28.925
58.972 -0.966
63.730 15.718
49.120 -0.796
53.053 -27.634
10.661 -33.211
38.523 -34.443
14.381 -21.584
47.185 -30.150
54.053 -18.233
4.934 13.403
18.429 14.638
37.237 -23.740
30.922 -22.859
20.648 21.378
5.615 14.578
9.796 3.613
48.852 6.878
48.913 12.883
32.338 -19.566
3.735 6.934
49.824 22.074
52.818 29.638
60.829 19.429
49.060 4.308
42.195 -31.885
46.760 -24.118
54.696 -4.671
60.338 -24.998
39.133 9.823
17.579 23.087
38.221 26.608
57.830 11.997
63.531 -21.581
72.797 17.938
51.102 36.884
58.324 18.573
55.490 11.666
73.950 -11.821
44.371 -9.012
60.602 -0.434
37.643 13.477
73.822 -8.588
65.835 -5.058
46.910 -34.744
55.696 11.513
72.551 16.802
61.917 24.747
70.568 8.206
62.379 -32.524
69.263 9.512
55.009 -7.416
41.921 -19.059
44.158 -2.108
42.331 -3.507
68.228 13.144
56.829 32.544
40.964 44.519
39.974 31.084
19.855 18.891
5.268 2.613
54.717 0.773
-0.249 20.146
30.765 -21.821
15.991 -16.683
44.030 -36.680
35.563 -17.858
55.460 21.310
66.768 17.760
40.812 32.112
24.107 9.494
9.273 22.758
58.327 17.623
52.086 29.420
66.354 21.418
56.552 -22.064
44.363 -28.711
38.729 -40.236
7.577 -18.226
4.295 9.687
1.500 8.409
5.957 0.285
24.988 3.388
38.089 -21.935
15.781 -18.524
39.507 0.672
17.609 2.317
25.000 15.130
22.611 11.915
42.717 6.044
39.332 19.294
45.375 -19.880
65.665 -12.943
44.600 -12.328
38.881 -38.464
41.516 -42.661
24.386 -30.165
45.870 -12.777
35.254 -0.404
29.878 -28.979
14.888 -44.749
0.693 -18.338
43.087 6.679
66.411 23.328
52.843 9.883
34.632 -3.421
59.408 12.222
44.335 29.267
28.795 36.647
48.171 -26.631
65.343 -16.163
64.225 -10.720
74.151 5.928
59.889 -24.329
61.622 -20.641
45.066 -13.285
71.254 -6.322
60.740 16.818
69.429 -9.892
56.762 -28.287
37.401 -26.760
39.592 -30.831
43.022 12.258
17.868 3.045
52.033 -13.034
59.338 4.199
70.761 2.899
64.972 -0.008
61.735 -10.063
42.114 40.033
48.671 32.953
68.110 6.987
49.116 -35.783
41.929 -18.730
43.725 -17.419
13.902 -6.436
32.347 -4.753
69.791 3.755
58.359 -0.751
65.996 11.189
69.877 -10.233
65.479 10.013
57.224 39.054
63.724 21.103
44.639 18.347
31.271 29.026
40.417 31.448
67.685 21.136
51.411 -26.336
63.562 29.242
24.729 43.195
22.804 -0.274
27.330 -20.710
44.925 -17.773
70.488 -11.093
69.682 12.204
70.100 -4.976
30.886 15.132
5.988 0.005
37.899 21.268
64.751 4.593
52.176 5.464
29.180 11.736
56.838 23.533
72.497 9.824
45.147 -9.073
29.650 -24.358
46.396 11.772
59.288 -2.519
62.510 -27.879
36.898 -25.639
70.527 -11.062
57.705 -19.170
17.437 -24.284
36.180 -30.113
40.016 -30.002
48.466 -29.682
55.533 -22.311
61.928 0.612
65.108 -25.151
53.863 -25.276
71.302 -15.926
71.618 -13.684
60.395 20.907
66.398 16.666
34.220 31.995
44.996 25.534
60.231 28.056
55.416 30.161
33.781 35.690
27.370 34.963
0.094 29.055
16.474 5.137
26.436 24.246
52.882 31.105
57.997 30.372
30.207 33.669
55.910 7.197
68.393 -2.119
53.549 3.818
62.904 36.041
62.498 12.244
63.064 -25.830
45.567 -20.048
44.767 -25.417
42.839 -41.655
45.947 -38.017
37.961 -35.995
62.324 -30.421
49.460 -38.163
67.035 -15.326
59.036 -23.388
64.720 -6.167
11.523 -20.979
5.317 -1.437
65.565 18.707
59.073 26.024
36.540 21.760
30.906 33.147
26.455 30.391
38.358 -10.333
61.347 -11.704
33.720 16.158
24.125 26.183
60.811 27.373
60.349 16.840
70.486 9.021
60.777 0.396
68.687 1.920
62.736 -2.047
72.810 9.725
18.106 36.706
36.413 14.557
60.522 18.851
38.814 36.930
55.441 -1.695
48.263 8.239
66.019 -11.768
57.930 3.176
49.928 20.855
57.378 30.191
38.985 33.923
40.307 31.711
37.389 0.213
38.248 -27.168
48.305 -30.424
19.780 -31.627
31.494 7.054
32.241 13.910
69.669 -3.615
63.899 -7.288
53.539 -19.649
68.268 -20.071
25.579 23.347
8.949 24.210
52.209 14.081
21.005 -4.824
22.664 -41.310
36.299 -3.435
43.661 -2.745
60.542 -0.278
51.175 0.713
35.638 -32.930
56.482 -33.839
38.373 -28.253
11.381 -22.515
30.708 -45.139
31.899 -14.356
45.770 -39.207
73.687 9.362
60.557 16.898
24.861 21.537
69.408 2.983
58.426 -38.526
43.235 -29.945
68.075 -3.075
55.007 -3.850
43.178 19.884
19.574 41.048
68.617 27.474
60.868 19.438
41.599 4.872
45.228 20.150
39.634 -8.862
38.764 5.258
45.162 19.312
64.668 19.905
51.963 11.608
21.880 16.748
49.092 33.821
65.945 23.495
48.569 -6.185
56.427 21.477
66.559 2.916
72.014 -13.205
34.265 -31.818
23.017 -47.122
5.026 -27.974
25.539 -25.326
33.513 3.221
41.400 38.239
68.519 -7.655
65.691 -1.591
65.252 1.537
56.884 9.673
57.674 -0.420
50.655 -4.012
63.969 -6.113
42.273 36.742
32.350 25.294
35.175 28.341
69.464 3.839
58.972 -24.912
56.527 -18.410
60.174 -13.891
75.468 -7.404
58.972 25.536
53.916 23.135
63.302 6.169
68.210 8.577
65.128 -14.997
16.387 37.647
58.413 12.249
40.722 25.528
31.605 27.155
37.277 44.917
66.805 12.149
58.546 -11.280
33.598 33.070
50.650 31.318
14.695 23.666
42.946 32.045
52.271 3.492
71.958 -0.349
53.191 -20.562
58.034 16.227
61.302 8.995
38.501 -8.636
23.505 -17.599
16.982 -5.440
37.428 -9.176
55.180 -7.498
50.421 -22.456
16.451 -35.006
34.091 -40.227
36.808 -20.036
70.214 2.086
35.513 25.554
38.065 34.289
3.149 4.189
69.265 -4.066
51.757 7.946
42.475 -31.911
26.971 23.960
58.134 -11.960
24.109 -33.862
41.194 -15.138
38.192 -35.754
63.404 -31.827
68.348 -17.258
42.473 -24.336
47.777 -29.831
20.921 -4.159
33.885 -34.260
17.332 -22.614
57.961 9.854
15.081 -23.288
5.519 1.667
56.707 -30.178
50.067 -23.905
17.560 -44.810
52.211 -7.511
73.446 1.098
68.652 -14.862
62.862 -7.844
44.549 -33.414
65.533 1.179
56.240 -12.710
53.675 33.332
69.327 14.918
62.318 0.980
59.008 26.905
62.103 24.636
54.995 18.334
59.322 -7.566
65.655 -1.186
67.680 6.242
74.226 -4.536
66.225 -15.296
48.956 -3.473
65.047 -10.854
74.287 -11.726
63.337 7.259
65.869 15.926
58.237 -24.196
71.277 12.033
42.492 17.950
45.900 26.027
31.853 44.726
18.525 4.157
17.176 -10.547
38.691 -37.861
23.935 -34.324
4.745 -16.373
49.159 -22.854
41.222 -20.476
40.821 -37.482
27.827 -31.908
49.590 -21.881
71.668 -10.594
64.911 -10.315
70.497 13.698
60.527 -13.746
61.868 -31.104
60.554 -28.916
31.703 -27.573
65.127 -5.906
30.205 -35.550
44.096 -36.640
61.496 -12.092
61.620 1.241
63.507 -27.509
58.193 19.639
68.743 -9.786
19.295 -12.590
31.287 -24.135
36.535 -36.744
39.974 -25.050
37.351 33.235
57.677 -7.980
52.180 10.986
63.033 -10.283
35.461 -18.443
41.831 -11.272
50.064 2.345
40.006 7.364
49.649 -12.649
50.727 12.291
66.696 -0.597
56.234 20.448
59.469 22.364
72.572 6.622
70.092 -10.939
66.767 18.942
70.662 -17.168
50.723 -31.364
56.630 -11.202
21.059 -28.548
3.873 -3.957
34.149 -4.205
50.720 -36.834
35.792 -31.326
46.426 -36.772
57.285 -34.948
73.448 -5.474
37.705 -43.378
18.970 -24.506
-0.144 -14.746
28.055 -30.775
46.155 -27.682
59.941 -33.438
61.945 -30.292
46.404 -14.098
14.373 -9.712
45.562 -18.704
42.788 -32.363
34.597 -43.333
27.389 -42.285
58.470 -22.073
45.376 -1.959
58.792 -17.034
59.091 16.927
55.446 -5.540
65.948 7.089
16.381 39.217
73.016 7.924
69.049 -19.854
42.581 -11.201
68.060 1.892
67.210 -2.968
50.395 -8.793
63.629 -2.035
50.288 4.074
53.460 -13.454
30.842 -17.032
36.448 -31.201
38.900 -26.296
53.264 -20.412
21.756 -44.359
43.931 -23.859
26.064 -24.443
44.545 -38.693
58.941 -7.313
21.405 -6.933
5.814 -0.718
66.927 -11.742
70.269 -0.004
68.308 -9.263
55.483 38.214
27.638 32.576
45.305 26.615
49.580 5.611
42.483 19.264
59.668 -13.133
43.890 -17.717
41.758 -46.325
36.529 -35.084
23.257 -26.895
50.413 -31.227
66.553 7.989
72.876 1.713
49.807 19.272
51.683 28.800
66.502 26.000
54.444 36.599
66.028 7.073
37.034 23.749
1.928 22.988
25.248 32.834
66.996 27.692
48.065 -18.614
36.230 -32.357
24.582 -31.001
58.844 -18.618
49.616 -15.102
52.393 -3.158
24.894 -30.398
33.443 -37.005
40.614 -40.636
33.446 -42.393
34.030 -35.321
28.490 -27.722
67.043 -18.249
52.070 11.304
33.320 28.305
57.511 33.590
16.365 39.735
50.886 10.013
36.105 -28.618
46.903 -29.505
45.546 13.876
44.668 28.756
42.001 36.968
53.905 28.087
58.105 1.624
46.427 40.522
14.895 28.227
11.973 28.566
15.886 8.164
40.957 -11.245
25.321 -32.603
32.081 -7.040
11.218 -1.722
59.931 3.077
72.316 -5.358
61.260 -33.060
46.096 -4.090
24.385 -6.341
53.512 30.831
59.314 18.347
51.381 -1.872
57.951 13.963
54.069 40.442
53.358 28.909
23.407 6.983
63.653 14.613
59.252 20.940
72.070 22.743
40.797 8.113
39.457 -29.744
35.952 -31.725
52.446 -30.607
51.874 -29.795
68.444 14.138
58.860 20.068
63.166 17.531
67.817 5.950
51.635 -29.285
11.608 -28.165
55.929 -23.539
58.450 12.149
44.255 -11.597
47.785 30.436
60.291 9.377
21.765 29.394
47.304 12.056
57.702 -27.121
70.604 -4.704
51.718 11.512
42.373 -3.366
15.043 -15.962
13.300 1.742
24.935 11.156
5.230 1.330
46.451 34.732
68.951 26.780
74.967 -4.000
74.691 -4.982
70.020 3.645
29.485 33.244
36.512 32.148
54.154 17.355
72.297 2.238
58.932 20.307
47.294 32.866
4.368 22.134
49.674 44.711
59.632 42.283
31.112 33.818
53.509 15.685
36.153 -3.972
40.311 25.511
25.924 -12.553
64.226 -23.919
54.511 -11.583
57.711 -28.588
49.681 0.842
58.143 -1.562
40.635 8.686
41.854 26.103
63.061 25.080
50.684 36.116
48.371 24.185
55.891 6.354
21.125 -14.879
51.319 -4.165
48.430 -6.934
50.648 -10.890
43.351 -29.313
72.452 -18.043
49.322 0.688
63.722 -5.588
70.546 -3.940
73.478 -6.627
51.388 -14.533
62.915 29.623
62.075 -16.048
51.566 -12.471
24.834 29.895
47.412 34.151
69.461 15.411
54.978 15.839
74.109 2.284
57.189 29.391
30.996 21.188
37.613 30.976
63.724 -1.970
65.429 20.772
71.807 9.718
62.797 -24.224
40.642 -5.294
34.983 8.624
17.451 21.951
44.762 6.168
67.809 11.000
53.535 -10.999
61.053 15.471
68.118 7.671
53.184 -23.207
61.485 -12.636
60.823 -16.172
28.136 -44.004
39.904 -37.464
19.848 -22.306
19.013 -14.844
45.930 -33.588
59.597 -14.338
69.030 14.253
46.830 -21.638
56.574 -18.960
20.511 -26.068
46.862 -20.181
46.051 -34.811
59.590 25.335
61.651 1.224
6.800 -15.447
15.364 14.241
6.031 5.486
22.205 -22.456
10.706 -21.979
-1.026 -19.324
66.638 -12.475
63.918 -16.248
56.854 -21.771
68.029 -8.920
69.496 15.946
67.171 -19.706
74.775 -1.182
24.804 -18.070
55.259 3.303
35.083 -23.779
57.128 -20.910
62.377 -30.510
62.357 -11.652
56.353 -28.028
42.256 22.246
39.736 16.911
21.658 29.261
44.933 32.232
43.176 16.877
45.874 26.098
24.250 39.076
32.816 35.308
28.138 40.190
5.449 2.119
59.519 -15.461
70.922 -0.609
37.430 13.957
33.250 -0.336
38.868 20.830
8.283 15.936
27.913 20.214
45.671 -10.435
44.405 -35.332
25.493 -39.476
42.727 -42.735
57.603 -16.764
50.411 9.796
62.222 26.791
63.273 2.807
37.292 -32.450
49.831 -27.889
50.498 6.036
19.439 -28.752
3.667 -29.735
7.683 -33.720
54.126 -11.498
40.883 -27.451
36.496 -18.299
16.832 -24.815
44.147 -33.787
57.594 -29.047
70.695 -4.042
72.627 -10.321
59.001 14.547
47.811 -3.410
55.790 17.510
42.587 32.827
55.839 20.708
67.183 1.204
52.040 12.637
38.122 -17.261
17.632 -6.068
24.765 -20.740
60.613 -20.262
70.593 -10.529
53.893 -5.320
37.647 -0.202
49.916 -39.055
43.113 -25.294
58.820 -25.023
14.983 -36.961
30.466 -14.386
63.661 -11.173
38.458 20.001
50.179 32.477
41.014 26.963
53.508 22.552
33.498 10.860
31.712 -16.168
38.367 -25.992
35.300 -18.446
46.872 -31.779
58.721 -0.464
61.832 21.776
58.284 30.008
39.789 33.196
69.966 -16.403
70.524 12.011
53.677 -9.339
61.460 -12.086
65.315 -0.211
72.666 4.033
52.870 29.824
70.656 10.385
72.638 -9.291
40.621 -29.082
57.439 -16.921
70.143 -7.402
73.388 13.585
28.584 35.830
25.491 46.008
59.768 5.981
64.614 10.365
45.876 29.524
37.872 2.177
42.740 -26.782
63.203 -15.201
16.947 -19.923
11.750 -20.763
15.051 -24.226
-0.805 -13.421
34.808 -18.470
8.428 -17.307
43.111 -24.449
32.925 -23.029
-1.598 -16.558
1.817 -4.661
18.140 35.931
36.487 40.997
32.571 33.944
45.188 43.673
70.340 19.226
59.644 17.602
48.967 33.806
9.094 21.004
18.082 15.223
19.759 -30.148
63.142 -15.079
72.046 11.872
59.657 23.838
60.421 13.151
53.115 -23.313
34.521 -20.344
13.926 -40.837
42.854 -32.190
1.734 -14.801
26.751 -23.445
37.243 -29.117
12.214 -24.177
58.232 -13.994
70.766 -0.354
69.942 7.178
25.025 -16.625
29.279 0.941
66.439 14.548
56.932 8.743
37.807 -4.332
32.792 29.270
6.124 10.426
28.872 29.604
51.523 21.649
57.336 32.948
41.821 34.079
68.850 20.006
72.585 6.609
71.515 2.332
36.802 25.244
67.183 30.056
45.784 41.702
51.384 31.592
37.721 22.166
22.977 -1.903
25.591 17.421
16.171 29.378
33.490 -17.679
71.953 -9.078
30.280 -35.025
35.606 -28.388
70.528 -4.521
50.274 1.274
48.024 -11.231
39.658 -15.796
50.129 -1.521
22.030 -27.676
20.801 -25.823
55.937 -29.843
47.891 -24.873
58.318 5.211
65.573 10.226
6.353 -26.704
49.384 -11.614
23.418 -21.731
36.383 -22.856
30.931 -34.345
49.890 -22.769
44.833 15.541
35.250 15.224
56.558 -1.602
41.791 29.629
69.993 20.702
46.665 31.697
62.485 -0.829
65.803 19.905
12.314 38.697
50.614 34.566
53.114 34.130
55.913 32.951
68.732 -8.523
63.206 23.466
47.362 38.703
58.338 14.903
40.310 -31.693
24.366 -38.293
29.827 -36.263
70.097 -4.785
41.923 -18.915
67.276 -10.858
39.474 29.356
49.820 25.524
71.915 16.011
43.907 31.642
48.786 24.143
68.780 12.717
62.628 -4.453
34.651 15.277
54.963 -33.681
53.145 -29.542
71.569 14.382
65.629 9.220
40.217 38.659
28.462 42.651
41.529 29.076
65.493 14.366
66.401 -7.258
57.235 21.563
36.677 38.160
30.333 44.030
59.288 -6.891
60.687 6.338
52.108 21.449
65.952 8.090
69.483 -2.178
63.583 17.234
42.935 -38.567
48.758 -11.166
41.778 -32.220
44.880 -11.313
67.475 -21.729
37.314 -8.293
37.159 -3.291
19.104 -35.543
32.031 -22.378
39.813 -3.724
53.336 -34.744
56.152 -10.518
41.357 12.328
64.350 -7.633
60.254 -18.728
54.709 -9.878
30.412 34.082
64.863 9.906
23.311 31.011
37.968 39.062
57.677 22.590
43.626 15.254
20.911 1.588
30.576 40.909
13.175 37.529
53.818 32.922
41.310 37.218
61.903 30.710
57.131 25.321
58.585 -26.439
43.719 -24.319
8.567 -34.495
34.850 -23.064
22.551 -35.972
49.335 -43.207
41.386 -29.529
40.193 -30.016
30.378 -23.875
65.529 2.940
43.816 27.266
47.083 36.564
16.602 0.889
19.507 10.500
59.594 20.538
46.015 37.537
55.263 16.754
40.762 18.924
30.642 8.261
26.702 20.915
28.209 34.816
25.077 34.666
30.330 36.826
8.881 31.922
35.347 40.962
50.064 24.736
44.082 29.069
49.888 33.514
31.667 31.714
22.532 19.483
4.556 1.938
54.046 -29.187
54.041 -18.329
63.811 -15.969
40.770 24.608
68.530 -1.195
67.135 6.735
57.339 -7.981
73.172 6.718
39.322 9.783
56.810 -18.613
59.959 -33.985
45.250 -24.817
12.008 -17.974
33.991 -22.906
64.787 15.858
64.575 18.009
43.068 31.746
16.593 6.717
64.502 4.722
54.988 -12.353
63.053 -12.750
63.126 24.402
73.548 0.032
70.016 -4.071
39.104 -3.527
59.301 16.244
65.500 -2.351
49.934 -23.400
55.811 -30.583
39.863 -33.991
54.821 -26.387
59.543 -22.846
33.381 -21.881
36.359 -13.129
71.381 4.977
61.179 2.608
67.168 18.176
32.971 28.908
57.917 8.483
17.938 -9.509
11.382 11.422
5.883 0.147
32.904 -31.039
44.607 -41.033
69.005 -0.348
60.154 0.178
51.075 -16.883
50.251 -3.079
55.266 -10.900
69.421 -0.031
58.110 16.510
39.645 23.043
57.353 32.912
19.985 22.015
1.585 22.351
6.451 30.858
22.855 26.807
34.648 34.894
57.737 37.025
68.347 4.424
70.003 -13.112
19.925 -4.383
55.727 18.864
56.459 -20.477
61.991 -21.121
37.679 -25.379
37.367 -24.270
49.145 -9.054
52.841 13.102
21.734 24.174
59.057 7.751
31.678 24.612
46.781 4.507
53.847 24.509
31.202 36.559
38.224 13.964
47.567 23.573
59.167 27.351
20.561 33.651
16.146 8.463
11.875 21.622
21.607 12.904
37.494 -15.086
65.018 -8.771
44.782 -5.387
42.195 -35.607
59.534 -23.251
66.703 -21.205
71.597 -17.639
65.679 6.240
53.011 25.899
54.348 28.530
45.665 -2.158
40.170 -7.139
54.022 -30.576
50.994 -26.181
42.532 -4.434
29.528 -34.991
31.967 -39.201
19.612 -5.276
18.081 22.598
55.257 13.553
60.338 -24.892
44.786 -26.803
59.241 -15.053
75.048 -6.044
63.138 1.043
59.252 11.183
70.857 25.582
44.311 -14.304
21.233 8.915
70.370 -14.866
51.716 -16.490
5.493 2.049
26.280 30.465
62.776 -28.978
66.992 -31.119
23.809 -45.574
54.150 -28.343
61.623 -29.512
63.481 -27.179
58.631 -18.939
34.430 -30.121
24.362 -15.734
40.564 -29.621
56.937 -19.549
37.960 5.107
33.201 8.556
59.015 6.656
71.589 9.427
51.421 9.285
13.298 30.256
42.731 42.456
52.483 23.882
68.422 16.973
26.385 36.911
69.902 10.372
39.999 41.532
45.316 32.106
55.392 23.006
38.094 31.750
34.244 35.885
65.712 27.707
62.963 33.243
53.591 12.724
63.076 21.444
45.181 -19.076
36.017 -36.819
47.251 -7.868
56.805 -0.021
69.882 -14.108
24.615 25.553
29.851 37.043
34.873 34.878
23.407 31.190
54.756 23.483
57.863 30.071
39.622 46.435
33.838 28.060
70.541 12.707
65.162 -14.225
55.013 -17.363
59.280 -14.632
36.254 -31.929
38.996 -33.300
60.578 -23.502
23.094 -19.160
46.322 -32.137
18.224 -31.577
24.357 -34.055
24.290 8.422
41.653 5.959
44.263 4.160
49.303 -23.709
45.523 -18.322
45.794 -25.224
75.122 1.869
62.347 21.615
74.033 10.634
50.919 -16.783
11.806 -32.062
29.605 -22.187
43.487 -33.861
66.100 -25.761
55.455 -23.050
-0.900 11.090
20.509 21.106
7.610 -18.545
48.020 3.299
29.341 -22.754
40.857 -34.430
41.762 -28.871
51.424 -27.646
30.975 19.618
53.816 3.032
42.468 17.659
62.233 12.410
73.146 16.214
34.854 28.904
27.408 -17.541
57.726 -36.523
52.790 -11.280
66.143 -27.086
55.090 24.727
20.157 28.798
49.042 40.293
65.466 -2.958
34.983 16.792
38.978 -5.157
7.477 5.616
47.872 15.139
27.566 28.255
45.899 20.099
41.853 26.028
68.688 -15.870
8.553 -30.987
48.525 -21.292
24.981 -7.524
5.409 2.090
63.928 -27.217
26.490 -27.534
69.679 -24.711
62.923 -10.491
59.200 -12.888
63.108 -14.682
72.541 0.197
62.679 4.711
56.174 -22.468
68.325 13.482
69.169 5.171
45.211 23.365
51.172 37.627
71.227 19.607
42.366 -9.994
44.507 4.296
47.662 8.582
46.913 28.170
54.898 29.703
64.207 16.515
38.170 22.453
29.619 3.703
36.456 -25.322
22.108 -3.158
47.211 -27.516
48.651 -21.022
57.941 -34.980
16.296 -24.723
21.415 -36.462
66.891 -5.485
71.848 8.474
56.532 28.863
45.653 45.772
55.600 27.112
33.738 14.243
43.529 5.439
13.105 19.840
30.163 18.328
58.333 14.798
62.079 15.713
24.576 27.629
16.266 42.176
38.838 36.499
39.842 5.796
70.679 11.508
31.198 20.337
27.093 -27.903
26.736 -27.160
57.833 -16.976
51.660 12.636
41.657 -10.914
39.280 -7.263
12.548 6.945
47.046 31.955
45.596 33.438
38.613 38.741
9.261 15.917
6.853 20.795
27.493 31.613
32.535 33.073
43.563 42.093
29.017 34.057
58.356 33.642
30.906 20.298
47.004 27.280
48.058 21.153
22.364 30.231
25.468 30.209
45.208 39.199
38.219 34.831
63.348 27.002
42.874 33.656
21.062 27.093
38.565 4.641
60.131 26.100
55.318 18.872
24.838 17.962
23.343 26.951
50.893 42.365
60.974 12.731
64.155 29.725
63.051 28.456
60.074 15.815
65.489 -22.989
27.587 -23.225
21.478 -20.623
51.660 -28.827
71.550 -3.891
18.859 12.592
19.667 21.907
15.641 41.719
61.541 1.010
39.424 -29.550
68.910 -11.720
63.827 -3.411
59.414 -35.185
39.523 24.368
40.728 18.127
54.161 -13.171
61.300 -31.329
61.556 -7.793
48.542 -27.755
50.186 -37.630
55.758 -21.940
65.864 -16.807
52.408 -37.835
35.834 -39.499
8.327 -36.728
1.156 -35.331
49.223 -39.870
41.305 -37.454
29.136 -28.832
24.287 -16.132
66.258 -22.091
49.316 7.133
55.076 9.354
21.404 24.587
46.215 28.015
32.854 36.705
54.991 37.073
12.866 22.205
5.361 11.169
19.138 19.988
26.910 -10.744
37.659 -37.401
63.082 -4.803
41.272 -20.613
52.023 -21.322
61.027 -17.362
15.101 -22.501
50.366 -29.251
25.342 -35.756
38.831 -18.323
55.080 -18.904
44.282 -31.438
60.929 -26.658
44.591 -30.130
57.656 -15.647
27.724 -31.618
52.126 -1.886
56.916 25.736
51.370 29.545
56.468 28.044
63.348 19.422
62.668 -10.093
38.736 10.410
41.312 14.807
48.161 1.118
13.083 -14.696
0.878 -11.498
33.677 -27.866
46.989 -11.616
33.405 -40.514
33.498 -17.744
17.250 -27.224
13.051 1.706
32.795 13.031
49.308 31.410
70.097 -9.014
58.171 24.781
61.972 20.591
57.250 6.891
54.038 15.145
24.236 19.982
51.226 -21.406
59.144 -3.534
43.748 11.996
61.653 -10.635
70.017 -7.022
28.041 31.904
49.617 2.706
62.416 12.101
57.030 5.441
67.476 2.407
37.120 9.504
11.433 -15.542
42.260 -42.430
53.856 -29.115
59.877 -20.432
72.624 -5.356
64.040 -9.039
56.350 -13.168
53.727 -12.452
3.938 -4.901
34.872 15.629
35.241 -7.770
39.604 -7.634
63.599 -16.290
65.090 6.247
57.232 -11.391
69.395 -2.095
36.656 -38.318
46.535 -27.277
23.224 10.061
50.830 24.078
43.479 31.851
38.982 24.528
59.815 6.647
36.775 17.766
58.896 -25.073
65.415 -7.987
69.864 3.889
68.752 23.056
66.521 13.954
27.520 37.421
52.635 32.650
43.760 29.050
49.726 25.925
42.870 -15.821
60.294 -15.495
65.057 4.586
46.963 30.541
65.218 13.506
48.971 23.796
50.871 32.616
64.878 21.660
67.974 18.155
43.420 31.806
20.215 -27.140
54.440 -26.498
62.597 4.779
59.422 4.689
34.068 22.716
45.884 20.936
71.709 -10.018
67.793 -29.921
61.846 -12.413
27.609 -33.610
42.716 -29.459
42.948 -37.254
44.621 -40.999
39.040 3.526
70.042 -3.025
56.844 36.249
43.759 -8.804
17.965 0.998
31.520 18.681
14.842 -11.084
22.475 0.752
13.919 28.069
24.460 20.537
18.953 38.556
5.313 7.919
30.482 31.553
24.400 30.402
17.166 16.914
4.726 -2.612
48.090 36.973
38.733 22.964
51.839 12.853
4.631 2.549
35.071 -38.889
40.799 -13.160
61.046 -11.102
48.714 -15.482
19.566 -25.832
54.412 -9.267
56.502 -7.092
44.843 18.563
55.411 17.317
36.539 27.940
12.816 15.000
6.476 16.634
14.536 6.639
-3.467 15.708
18.590 6.217
20.565 20.802
56.418 16.194
43.248 -18.486
40.629 -30.286
31.318 -21.913
41.598 12.773
43.895 5.873
13.132 4.914
32.668 -10.355
13.520 -34.638
19.835 -19.489
57.625 -19.980
73.381 -0.033
66.353 -7.995
29.307 -25.281
10.062 -9.782
26.705 -3.181
66.700 -3.456
61.585 -15.304
57.203 -29.098
49.576 -11.962
18.140 -37.753
37.121 -36.458
39.578 -23.608
45.700 -35.239
20.600 -34.514
35.606 -6.424
39.015 12.706
40.669 -27.529
12.083 -27.912
40.935 0.131
49.114 27.357
50.139 6.885
72.796 -16.212
63.723 -0.861
62.246 -24.327
46.955 -35.697
33.657 2.141
42.639 -13.853
41.980 -36.470
42.807 -29.972
42.109 -6.095
39.737 -21.707
46.339 -31.432
22.874 -22.388
50.177 -11.772
49.560 -22.032
17.867 2.098
14.735 -34.426
11.936 -5.134
48.829 -12.973
57.123 -29.507
47.605 -37.843
23.124 -21.081
58.598 10.763
54.645 28.748
74.458 -9.695
62.136 -4.792
67.414 7.500
54.140 10.020
19.732 30.629
49.103 -11.000
68.809 7.806
70.102 6.263
44.047 27.653
66.291 -6.301
71.348 -10.257
43.282 -17.370
33.601 5.459
52.498 -7.699
22.260 12.205
66.683 28.443
61.117 24.370
52.515 6.922
74.050 5.485
70.769 -7.858
44.257 -7.782
55.154 -13.204
34.802 -21.034
47.794 -39.073
23.683 -23.255
34.852 -31.754
31.460 -34.921
29.839 -29.742
43.143 -24.569
52.355 -40.043
33.079 12.408
42.983 33.793
28.938 35.418
15.119 26.434
29.813 44.268
41.970 29.396
55.335 24.400
43.613 16.285
68.825 -12.160
76.072 4.273
67.934 15.755
62.929 4.013
60.860 -6.413
51.865 -29.809
39.998 -33.414
66.380 -6.483
63.937 26.444
65.459 -9.735
56.324 -23.836
63.341 -17.671
51.844 -13.580
30.584 -41.754
45.501 -18.246
42.741 -25.659
13.496 -21.990
16.274 -32.963
42.426 -30.871
59.730 -28.362
63.773 -26.391
74.234 8.068
18.202 -30.235
30.511 -26.742
-8.181 -11.480
0.975 -4.969
33.045 -19.166
48.817 28.287
58.845 -9.593
67.485 -3.236
72.955 -3.843
71.486 10.418
70.945 8.440
61.928 -4.707
68.799 15.270
53.552 8.865
31.562 5.521
53.334 19.942
21.994 13.099
8.757 3.223
63.712 0.808
63.293 -25.070
68.947 -0.313
69.625 7.561
69.305 4.113
38.754 -1.274
10.964 24.681
51.044 31.609
17.726 34.481
27.462 26.517
56.345 25.613
43.434 29.708
30.547 22.631
35.903 28.726
43.206 -9.332
42.399 -13.322
57.157 30.809
11.990 24.323
50.963 -0.076
40.836 28.025
61.069 28.537
42.500 31.873
44.781 21.360
41.492 3.676
53.072 9.673
57.437 22.679
49.983 10.649
62.353 -20.400
57.048 14.840
60.806 -8.830
68.148 10.757
62.592 5.649
32.719 35.423
15.268 6.207
61.775 17.716
60.462 -18.019
57.418 -7.531
55.331 2.065
50.654 -18.525
54.924 -31.728
43.379 -24.379
57.615 -0.011
29.945 8.407
51.140 29.596
47.192 8.457
64.742 22.956
49.246 30.639
32.874 38.116
39.544 32.191
41.632 23.564
34.958 30.416
38.005 17.746
46.154 31.938
45.407 26.690
71.740 -2.038
29.079 22.221
17.722 30.384
58.755 1.395
57.600 0.340
41.235 -19.815
44.742 -22.948
68.872 2.933
39.645 -26.048
64.026 -2.500
70.085 9.136
65.839 4.831
72.865 1.515
61.515 -29.585
10.712 -22.591
44.861 -7.672
38.634 -7.138
20.930 -35.418
35.562 -40.878
47.816 -32.953
69.640 -16.581
27.041 15.814
49.524 22.659
55.716 0.475
54.727 7.698
63.581 -12.489
58.940 -25.123
63.328 -12.654
45.363 -27.466
25.698 -19.336
34.962 -40.945
26.521 -18.496
58.157 -29.464
54.355 -21.434
67.912 -6.572
35.951 0.037
42.763 29.665
72.846 10.208
51.318 26.510
34.722 37.181
39.654 42.223
24.503 43.248
5.367 9.545
0.018 19.518
31.941 34.800
24.142 25.207
28.569 23.103
39.965 42.317
56.616 29.911
31.050 42.606
45.725 28.008
62.981 17.141
36.189 -1.304
18.962 -25.480
38.819 -29.886
10.122 3.158
22.607 -24.922
39.664 -15.735
56.067 3.336
62.327 -19.090
52.471 31.297
55.392 10.611
61.333 -21.160
50.293 -39.505
-0.597 -25.402
43.816 -7.915
18.382 -16.767
5.394 1.508
68.446 -11.617
42.566 10.858
53.900 26.807
54.969 20.429
50.447 10.844
60.975 3.593
43.655 -6.185
36.915 8.443
27.236 13.560
58.469 -14.255
48.609 27.962
35.693 34.281
58.260 13.431
54.581 28.831
36.290 41.254
60.981 29.426
40.990 25.584
59.643 14.004
63.789 -3.545
40.050 -37.969
5.545 -17.910
34.898 -27.352
23.889 -35.387
26.188 -30.539
55.228 -40.325
46.377 -33.783
69.644 6.067
53.152 24.043
59.459 7.713
45.863 26.992
56.064 -18.577
35.653 -34.639
31.061 -28.759
6.010 -31.413
8.563 -15.390
38.110 11.011
67.200 24.627
73.925 11.063
47.350 -12.875
44.362 -12.536
57.186 -4.700
48.353 10.393
62.314 -21.452
67.271 -9.444
39.413 -11.668
20.391 8.936
40.766 24.816
39.682 -27.431
33.773 -7.842
49.421 27.240
29.052 27.182
27.839 13.094
41.384 13.110
67.571 11.270
52.610 16.219
44.350 28.357
56.168 24.062
71.824 -0.016
48.189 -5.009
46.665 4.935
33.869 29.669
34.860 14.124
27.913 23.334
13.000 16.020
5.491 -2.066
68.673 18.549
49.848 -30.384
65.057 -22.041
59.215 -16.804
67.407 -22.340
61.580 -7.624
61.490 24.656
68.623 18.234
70.238 10.838
13.632 -1.495
19.227 20.569
37.639 13.186
61.234 -16.153
27.178 -39.219
18.454 -19.002
22.033 -16.348
31.389 -16.677
52.612 -11.660
46.732 16.416
56.748 -15.381
46.138 -8.053
56.371 -7.769
46.061 -4.922
38.889 29.747
41.934 0.001
50.722 -27.708
27.467 -41.234
60.835 -29.147
51.647 -9.418
46.182 -29.457
48.366 7.374
56.136 -12.046
68.499 3.682
72.615 -15.780
58.350 -11.835
58.448 -20.770
68.219 11.405
41.125 -14.469
26.257 -9.282
41.863 -20.924
4.061 3.612
56.110 -6.110
13.430 -18.262
28.367 -44.993
38.563 -29.587
1.801 -17.714
13.376 5.880
4.440 -14.025
6.836 -4.739
49.123 -36.698
69.847 -10.557
54.813 -12.887
70.824 -5.907
44.181 -9.883
68.019 3.451
58.497 -27.495
63.416 -26.465
69.929 -3.607
64.504 9.824
49.742 23.783
68.495 -11.102
68.776 2.660
60.678 0.117
54.322 2.617
53.969 -13.046
54.303 5.429
17.849 -26.747
8.585 1.648
6.863 -11.300
22.109 16.843
5.436 -0.661
52.247 7.639
59.855 25.910
57.076 18.671
29.628 36.706
48.525 28.649
39.948 29.857
57.764 17.044
50.377 5.883
42.786 15.601
53.791 35.693
57.635 28.136
24.096 28.216
26.587 41.231
30.045 34.700
17.338 27.020
42.616 26.624
28.149 17.596
15.262 15.913
51.977 3.450
40.004 26.041
55.295 26.375
57.301 28.039
61.637 31.430
21.881 27.280
47.918 -7.093
60.152 -16.588
65.037 -20.513
55.633 -37.172
28.099 -38.385
49.413 -12.429
31.343 -13.618
20.104 29.389
15.740 38.539
36.685 17.723
51.347 -9.095
51.768 -33.171
57.876 -22.398
68.989 -12.738
60.902 -20.647
23.732 29.084
60.354 17.932
54.045 -10.651
39.944 -26.481
9.824 -1.301
11.868 11.799
34.194 12.029
17.402 -7.320
37.684 -4.139
52.049 18.466
71.650 2.140
53.133 -28.106
66.398 7.654
52.548 11.632
66.635 8.875
52.547 -9.121
38.857 -0.155
61.566 -18.819
53.505 18.094
60.667 25.686
40.345 19.078
44.944 36.571
35.318 37.163
26.840 29.872
25.645 40.641
7.536 33.901
1.726 8.427
15.656 0.630
20.808 -1.008
17.429 -29.095
23.405 -32.300
37.444 9.478
63.084 18.722
59.140 25.460
50.129 -16.700
68.633 8.289
28.341 38.016
33.867 31.016
29.718 -2.871
6.959 17.374
31.986 13.596
68.941 15.911
57.368 4.842
66.505 -17.621
39.657 -8.856
51.017 33.915
58.418 36.999
33.653 13.235
30.296 38.932
40.596 10.800
72.965 12.543
14.582 14.273
18.136 11.633
36.696 27.391
-5.628 13.138
5.966 0.057
31.354 13.122
38.240 30.160
63.926 11.560
44.422 31.268
27.057 20.614
4.490 -2.145
63.683 -11.449
62.226 -22.185
70.573 -15.917
42.560 3.622
40.389 31.242
46.163 -0.766
67.231 -28.086
28.157 -28.210
29.178 2.726
51.987 24.978
45.890 31.038
50.215 23.167
38.453 22.186
37.860 45.612
57.434 41.602
65.067 23.359
70.870 4.454
63.610 -14.087
40.744 -26.684
52.542 -15.375
32.028 -51.002
44.504 -39.282
35.726 1.662
63.305 0.691
68.673 4.100
41.879 24.042
65.525 19.297
42.875 24.290
30.774 25.790
53.216 13.375
26.173 16.409
53.945 31.205
37.052 43.236
50.754 1.235
72.705 15.630
72.252 5.527
58.199 19.344
58.773 29.241
73.245 18.001
53.785 32.119
51.246 29.834
35.892 -28.956
9.020 0.221
5.502 0.843
48.595 15.876
46.109 -14.329
21.085 2.414
58.352 31.867
50.802 30.572
75.206 5.109
58.105 2.844
66.071 -2.508
53.222 -10.202
53.937 -3.843
56.839 -18.360
61.588 17.168
60.690 -0.212
55.157 11.486
59.737 16.761
54.033 -22.304
54.553 -15.980
66.339 -18.460
62.482 17.412
9.282 24.251
45.253 36.402
67.832 10.908
66.464 9.123
72.791 4.261
65.094 4.043
60.460 -3.647
46.804 36.251
25.538 29.691
45.486 29.531
22.510 11.771
-4.659 23.392
19.521 24.563
30.633 39.413
60.729 12.214
21.628 16.419
29.159 37.391
32.416 22.886
31.880 21.556
52.238 11.421
37.278 9.308
-0.382 -15.055
53.730 -21.934
62.221 -22.478
33.677 -39.769
21.080 -18.391
43.143 -6.775
55.918 -3.030
61.409 6.986
71.437 -8.557
58.116 7.178
66.589 -6.781
41.256 -4.270
64.031 -29.250
59.785 4.808
66.477 -2.034
67.582 -0.869
45.523 20.509
37.250 25.407
48.539 -1.834
42.822 29.932
47.488 27.640
44.180 37.630
26.191 38.637
17.757 15.798
19.830 37.883
34.546 32.182
37.540 36.195
32.746 29.104
41.239 34.470
14.007 38.315
47.860 37.236
26.916 28.173
67.410 20.779
58.239 8.277
33.459 -9.544
62.278 -8.246
54.660 -17.981
53.048 -33.425
37.810 -25.504
44.189 -43.829
37.688 -13.222
63.166 -10.896
28.489 8.443
40.028 -12.039
32.788 -33.407
13.102 -9.243
21.119 7.847
33.821 -27.786
62.264 -24.932
63.865 -9.829
74.277 -1.927
65.202 -25.951
36.520 -23.229
42.912 -35.316
44.101 -33.889
36.436 -33.391
55.530 -16.384
48.988 -26.475
63.675 -19.720
58.194 -9.738
59.195 6.990
70.721 -8.074
52.864 -7.494
51.238 -3.804
45.972 -19.254
41.776 -35.678
24.439 -27.943
18.934 -11.604
9.936 -26.579
19.632 -32.345
8.661 -22.309
10.113 -22.237
11.920 -20.575
16.296 14.481
2.105 30.869
24.323 38.031
29.677 25.344
29.568 34.958
62.660 25.840
61.483 14.868
55.654 8.703
47.323 15.721
67.432 -14.750
62.243 -16.133
58.274 -10.752
36.041 -1.670
14.623 -1.250
45.656 -35.486
53.726 -34.767
60.574 -24.729
69.507 4.912
46.064 24.414
60.476 37.745
55.033 23.951
66.623 26.117
65.825 15.684
44.317 -30.335
43.402 -32.696
41.832 -28.129
49.013 -42.691
41.246 -39.488
25.376 -29.030
19.845 1.985
5.105 -0.651
41.358 -20.085
59.804 24.445
25.833 -18.260
46.377 -11.291
31.394 -32.363
5.983 -25.768
1.629 -4.956
69.932 -9.281
62.790 -9.274
36.390 24.882
23.139 16.733
63.622 -23.194
49.285 -0.926
57.280 14.017
38.037 -24.893
31.180 -36.713
63.560 -9.548
48.178 21.576
46.122 19.451
53.811 29.995
39.528 20.352
57.664 20.201
53.411 22.618
38.836 12.048
42.850 20.552
55.214 10.777
57.972 34.861
62.251 -17.408
15.101 15.144
24.095 -36.746
19.139 -19.744
20.386 -35.018
19.616 -29.163
45.798 -33.355
33.646 -27.937
19.057 -28.020
6.838 -18.126
5.304 -2.403
62.631 28.922
46.423 -12.703
53.265 -37.562
14.381 -31.231
34.388 -0.949
24.296 19.840
36.220 41.626
9.231 37.261
46.298 29.746
51.090 27.603
24.649 25.995
55.331 30.689
62.018 16.984
55.989 -7.165
60.594 17.415
65.044 10.109
62.605 -16.382
66.560 1.101
60.747 -14.157
62.011 18.959
36.307 23.167
48.561 12.393
61.530 14.623
55.789 15.177
61.345 12.855
70.289 -15.892
44.966 -25.789
66.058 -16.780
69.531 -1.221
32.730 4.390
12.763 -28.188
64.964 -14.176
68.171 8.511
46.122 17.654
71.341 -10.625
72.154 7.681
63.451 8.806
55.351 9.213
56.386 -25.939
27.643 -22.642
23.900 -13.334
23.651 21.549
72.821 10.061
58.676 -1.102
55.126 -11.258
33.862 -1.534
26.454 -24.156
33.223 -25.288
11.060 -3.452
23.957 -8.933
31.913 -30.737
55.622 -30.952
28.888 -14.909
47.527 -14.029
37.977 -27.174
61.458 4.181
20.443 30.538
12.555 31.552
21.939 44.064
23.300 41.964
50.112 34.047
30.960 24.180
34.529 31.593
58.468 22.709
65.207 26.808
58.871 24.946
38.495 25.556
49.337 -0.715
33.340 -8.186
39.684 7.323
63.102 -22.183
53.952 -6.520
33.590 -12.585
34.899 16.635
51.035 0.696
29.828 -20.761
56.111 17.962
68.995 -15.498
68.076 -9.756
54.626 -32.506
71.808 2.168
56.977 -26.592
23.896 -44.103
47.050 -25.246
64.589 -26.012
64.382 -13.336
30.638 -25.645
61.040 6.044
70.404 19.520
61.093 14.375
63.669 -25.489
48.245 -0.661
68.870 24.000
55.154 30.717
53.690 32.580
53.963 14.699
70.970 5.520
41.852 48.896
26.665 12.658
52.816 11.934
69.696 0.392
23.742 -22.952
36.957 -34.501
66.899 -23.124
37.834 -19.941
48.352 24.813
41.826 32.478
41.001 43.923
16.985 24.744
24.967 49.872
46.407 39.692
30.033 39.370
37.648 44.626
54.100 28.023
62.801 1.371
60.062 5.458
43.396 43.713
36.229 33.585
34.165 42.909
65.054 13.572
47.377 41.039
59.168 30.210
51.415 36.284
29.706 16.350
43.279 26.418
59.152 2.746
44.545 -8.696
23.499 -21.652
29.314 -31.757
52.387 2.897
70.509 0.337
68.333 -9.971
72.472 1.371
65.081 2.469
73.915 -13.017
72.669 -5.299
61.961 -33.646
48.394 -43.946
32.839 -22.638
18.576 -48.906
66.171 -24.321
71.488 -2.893
66.412 10.442
62.164 -8.809
12.686 -20.219
1.424 -4.865
23.559 11.014
9.644 -3.337
18.329 -24.722
30.921 -17.727
31.568 -27.228
35.002 -7.245
7.658 -15.456
10.396 -15.897
25.315 -19.234
18.312 19.007
41.036 -39.412
47.312 -23.053
52.487 19.171
60.654 25.935
64.360 9.331
60.658 -0.280
70.348 -17.070
62.896 -25.501
70.153 1.625
42.714 -9.967
71.817 5.464
66.751 2.614
61.263 -0.403
42.325 -27.838
41.985 -30.879
60.181 -6.926
71.074 24.017
56.600 -17.387
49.368 -19.891
51.363 -36.091
67.521 -8.602
55.270 36.361
60.012 7.339
63.290 24.775
33.104 19.788
25.267 33.735
6.335 5.127
3.827 3.754
74.193 -14.110
63.825 17.542
67.924 18.348
68.145 -16.229
54.715 -10.811
42.745 8.814
25.514 -12.467
31.477 -2.381
52.449 -13.854
70.884 -10.389
66.082 11.496
59.960 22.343
48.892 -8.660
75.031 -4.137
46.781 23.492
46.542 26.371
43.365 35.413
39.208 48.066
30.442 33.183
30.001 23.490
65.783 17.671
45.922 32.510
51.207 24.703
37.726 -4.510
53.033 9.871
61.171 -31.551
71.877 3.446
47.355 -35.959
64.806 -23.324
28.385 -28.453
63.390 20.668
25.259 23.577
11.450 25.066
20.866 33.552
36.888 -2.615
32.838 -32.476
25.435 -29.973
47.838 -30.972
44.501 -11.750
12.788 15.017
-0.475 23.480
5.941 0.057
45.282 29.990
19.143 37.065
55.646 18.750
68.422 19.632
49.224 20.073
48.882 12.522
63.424 27.311
70.466 6.307
50.913 -36.357
57.311 -33.852
24.862 -17.131
56.707 -28.320
22.046 0.275
32.200 -15.744
30.266 11.904
59.217 -12.115
56.408 14.730
37.497 -6.274
7.107 -10.492
31.882 18.108
57.006 6.978
28.660 21.970
52.917 21.162
65.260 -8.277
33.259 -13.920
27.344 2.471
28.757 19.765
48.505 23.589
38.957 25.597
52.473 6.593
20.160 20.681
34.686 19.051
35.098 -4.747
47.060 -20.897
33.851 -3.473
26.598 -25.649
66.960 -10.230
37.524 0.177
39.928 -28.890
40.855 -28.644
55.743 -35.682
63.814 -30.763
60.098 -17.153
20.792 -35.382
10.410 -19.747
2.972 -19.718
45.724 -32.879
37.547 -30.943
65.166 -28.302
56.559 -2.180
54.233 22.329
27.135 40.745
54.589 28.563
47.569 6.727
50.376 -7.455
26.640 -31.425
34.467 -17.798
22.444 -25.211
42.755 -29.228
10.935 -16.941
22.647 -34.093
34.995 -22.160
55.532 -1.192
48.347 25.891
65.395 14.961
24.938 15.394
27.194 24.610
48.756 17.871
49.625 34.994
31.795 26.111
24.351 26.590
22.321 4.513
45.789 -37.065
40.125 -37.077
21.697 -43.381
11.015 5.916
29.063 21.783
40.859 -25.388
5.995 -23.449
25.762 -20.805
20.349 -15.797
5.885 -0.133
73.099 -19.852
24.723 -24.839
40.485 -23.447
34.441 -14.198
57.290 14.690
49.698 -22.251
65.218 -3.123
57.049 21.336
50.674 -5.284
35.589 7.622
23.067 -4.457
42.777 -14.845
50.846 -13.728
16.471 8.327
19.971 -21.104
53.227 -11.824
49.826 19.571
38.494 22.160
40.069 16.219
51.019 20.682
48.424 25.714
59.452 21.613
51.268 -17.079
68.411 3.293
61.707 -22.807
42.941 -38.741
62.013 -7.510
49.633 -20.994
65.154 14.517
66.641 25.131
64.412 -0.916
46.473 -8.034
44.041 31.722
66.259 -14.061
57.144 -15.582
47.390 -17.131
32.889 -35.556
46.899 -35.181
63.935 -7.754
59.081 -15.752
42.096 22.493
48.347 28.477
29.765 17.895
48.527 -20.075
18.266 -20.112
15.997 -28.013
23.684 -29.614
29.368 -44.344
63.529 -10.006
69.969 8.313
68.124 -16.613
25.633 -47.155
43.959 -37.785
50.864 -21.012
9.464 -29.358
18.055 -34.167
12.900 -36.607
17.937 -26.200
42.333 -21.472
16.655 8.685
13.152 -4.088
33.560 -37.351
33.528 -27.573
22.291 -39.017
55.146 -34.442
18.620 -24.151
11.491 -19.107
57.936 -25.468
21.804 -19.164
30.865 -30.832
40.754 -35.092
37.665 -27.308
49.159 -29.277
34.358 -40.843
28.448 -38.359
39.503 -9.359
55.420 27.095
25.765 35.519
47.716 26.202
1.882 14.331
3.218 4.758
57.718 20.716
34.265 35.773
65.424 25.026
68.449 13.909
68.747 9.433
65.247 25.429
63.461 8.824
53.518 8.952
61.124 -21.691
44.806 -25.268
46.107 -15.959
38.686 -22.820
59.983 -8.165
62.169 -26.292
49.560 -37.154
55.731 -34.031
31.610 -25.979
56.687 -31.479
34.906 -28.859
44.089 -18.272
40.536 -29.569
54.908 -32.414
60.010 -4.799
58.917 -15.926
32.991 13.249
62.354 -13.662
64.419 7.297
26.188 25.878
40.271 33.031
55.610 -2.432
71.880 -23.942
38.647 -30.637
55.741 -9.992
15.787 -11.662
25.033 -6.082
46.289 -32.758
57.194 -37.998
50.891 -25.932
52.787 9.085
70.511 -13.197
56.934 -32.433
70.969 -16.352
69.939 1.589
40.455 18.689
70.514 11.215
67.265 4.712
47.751 19.663
59.135 21.847
51.802 8.434
61.985 -18.369
30.627 -32.398
54.625 -29.024
62.690 -1.432
54.898 -33.864
68.703 -19.165
68.781 22.326
56.862 10.102
31.910 19.219
64.361 24.515
21.151 24.319
51.114 26.411
29.916 9.451
65.560 17.095
38.671 26.448
48.195 40.694
25.724 21.311
9.245 25.829
14.720 31.370
52.028 22.266
28.806 24.268
66.928 17.193
72.537 17.135
61.287 -13.481
53.551 -4.575
57.374 -26.670
67.300 2.610
58.744 -24.138
74.072 2.910
60.312 10.161
55.477 23.838
30.343 31.150
34.991 17.591
56.129 -31.849
19.411 -41.559
61.469 -14.593
52.299 -25.044
67.440 0.119
22.046 -16.619
22.521 -2.164
41.547 -5.762
39.710 -18.777
37.427 -22.021
57.133 4.559
27.925 29.770
21.772 43.898
22.227 26.788
50.502 23.805
57.776 26.593
61.988 -5.138
71.008 13.528
69.485 6.657
68.914 -3.395
61.100 -26.440
64.951 -14.619
52.373 2.338
48.654 -19.200
50.327 -12.044
59.847 -27.443
50.732 -29.204
63.270 -11.576
64.892 9.879
31.519 30.777
65.650 18.229
59.565 12.729
61.056 26.496
71.511 12.785
67.240 19.923
56.827 23.477
47.695 16.117
54.734 22.460
47.126 21.057
50.031 21.048
9.382 17.900
35.741 20.902
55.235 4.080
66.124 23.935
48.764 29.914
70.415 -5.681
40.119 19.898
60.678 16.664
57.935 26.593
69.279 2.967
11.884 25.579
5.274 2.925
50.888 -12.847
12.415 -20.540
63.347 -27.384
58.836 -27.282
52.105 -20.109
43.482 -42.615
28.168 -21.413
17.403 -34.022
47.947 -31.037
54.768 -35.124
56.458 -28.009
63.568 -11.384
41.628 -5.441
51.254 -37.175
55.465 -11.995
48.788 11.206
64.881 -11.150
73.054 4.532
40.708 21.796
44.523 11.450
57.252 41.091
60.238 21.049
32.758 26.926
59.667 -3.408
55.228 6.598
40.656 -17.390
50.876 2.835
5.831 -0.507
68.337 6.907
69.873 -6.015
36.926 -9.305
44.158 -22.980
44.723 -34.709
52.553 -26.831
61.815 -31.991
36.745 -25.425
34.507 -29.821
67.534 -19.568
56.063 0.373
66.800 -4.883
58.385 -23.211
15.899 12.122
29.316 40.437
22.618 5.123
30.274 -3.131
52.387 -2.668
60.811 -12.160
56.827 -29.852
47.030 -25.849
22.818 -17.359
33.495 -8.141
68.832 -4.703
65.843 23.213
44.486 45.969
59.407 17.346
69.476 -4.621
68.617 -3.979
54.884 -3.194
71.525 -10.619
63.865 13.836
14.261 9.350
38.240 -2.636
48.142 2.617
64.807 6.197
26.808 28.393
35.724 -25.218
47.919 -18.056
55.627 17.673
52.992 30.627
33.672 35.372
53.561 17.277
38.702 -22.947
41.260 10.235
18.727 25.377
38.687 30.094
33.797 12.588
58.439 16.652
70.192 17.183
71.692 17.196
10.762 41.284
42.396 25.363
56.536 32.645
50.966 39.017
52.374 33.627
55.491 23.472
61.831 6.503
57.507 9.191
32.838 46.892
27.440 42.530
17.095 25.789
32.383 24.809
20.313 35.622
48.704 25.227
58.233 23.595
28.646 11.440
39.143 19.841
29.113 17.720
65.799 7.705
70.228 7.082
69.267 18.038
65.863 11.740
74.496 -5.801
37.294 -23.784
58.071 -20.156
64.314 18.700
51.120 11.665
68.308 19.150
2.147 14.960
17.670 31.219
54.743 15.013
47.008 12.846
39.461 1.232
72.150 -0.092
60.600 22.930
60.503 28.711
30.450 41.845
36.796 43.665
50.158 32.819
67.331 -6.929
34.033 -36.212
44.847 -29.940
19.999 -28.272
60.695 -22.012
72.297 -6.967
69.086 11.334
69.187 17.730
30.133 33.242
34.724 32.857
20.617 24.880
4.545 2.704
15.292 30.306
56.019 29.306
39.741 31.547
11.838 32.474
20.892 -15.009
1.100 -22.998
14.718 -26.718
55.455 -22.304
27.693 -37.025
52.168 -37.675
43.714 -38.076
36.986 -20.087
53.120 -11.828
27.329 -38.299
39.094 -36.908
36.335 -25.264
43.390 -47.073
57.895 -28.105
59.694 -25.599
72.511 10.334
51.352 -27.999
66.188 -7.110
68.084 9.750
67.964 -2.354
56.048 24.245
40.735 11.705
40.918 32.482
49.998 26.309
53.057 25.877
62.046 10.181
65.099 -7.430
50.064 32.489
37.973 29.298
52.585 34.037
62.698 27.250
64.484 -3.039
68.254 22.711
61.929 22.900
61.748 18.020
35.175 24.786
46.386 35.801
66.687 13.751
50.088 27.627
68.231 23.122
69.288 9.789
70.769 22.899
47.316 29.735
66.418 -5.093
63.992 0.614
42.253 44.629
68.670 7.730
61.165 28.213
42.341 -13.809
49.931 -32.915
37.817 -17.182
53.630 -23.069
34.262 -20.606
63.081 15.495
31.117 40.071
60.786 31.500
29.218 42.825
33.971 33.463
16.654 16.609
19.986 8.654
27.481 4.997
62.034 16.450
64.042 -2.071
58.242 10.861
63.179 4.809
58.257 19.681
51.507 -11.453
46.999 -29.576
51.226 -35.528
18.052 3.669
64.474 -16.694
37.205 -36.988
31.721 -42.893
41.381 -43.912
43.558 -44.390
35.500 -20.845
52.516 8.871
50.513 2.268
54.869 -30.313
52.925 10.621
57.780 18.457
13.893 33.685
8.624 17.021
61.608 -20.903
48.006 -8.979
22.021 -32.855
24.137 -22.114
37.967 -29.672
28.145 -24.425
29.149 -32.994
49.707 -24.460
25.671 32.727
24.650 18.385
5.133 -10.234
16.677 -38.623
28.366 -7.789
52.216 -5.052
32.288 -3.829
33.557 30.542
69.322 18.234
39.365 28.788
14.674 -9.859
18.995 26.264
68.906 29.933
10.639 30.185
51.988 28.693
44.326 -9.210
41.862 -22.035
43.710 -20.330
68.250 -21.078
56.326 -31.709
65.206 -13.059
75.528 0.734
46.029 -26.922
47.513 -34.297
49.863 -21.155
64.784 -27.329
49.834 -7.055
31.718 -36.943
12.393 -23.670
6.299 -7.961
13.785 2.207
3.311 3.910
23.308 37.550
62.174 28.941
65.491 18.085
62.791 28.088
47.019 -4.267
50.835 10.850
34.458 -9.393
34.893 -21.680
49.076 -9.599
0.918 -12.695
68.618 -8.234
66.915 17.871
66.219 -9.203
57.893 -19.831
52.820 13.215
58.251 14.101
72.801 2.859
54.697 2.182
59.711 -21.459
19.128 -28.022
34.787 -26.963
53.047 -31.367
53.613 -23.440
58.099 -33.254
34.504 -30.962
55.437 -20.087
51.140 -16.712
68.068 -4.402
72.978 -20.097
47.589 -33.840
69.183 -18.690
6.898 -36.152
53.132 -38.507
32.485 -38.449
40.925 -24.237
10.387 18.569
28.936 23.682
42.351 10.577
28.050 18.306
26.096 8.348
26.395 13.689
51.730 0.102
67.562 -19.840
62.597 -24.956
68.365 14.735
70.316 16.998
25.192 35.650
29.356 33.045
49.074 10.408
40.468 39.363
53.737 5.972
32.575 -23.559
52.034 -10.090
65.393 -26.739
20.272 -43.553
16.895 -29.659
62.444 30.603
53.978 -11.281
64.378 -11.900
63.844 -12.239
62.545 -3.061
61.507 0.045
50.468 26.192
45.897 23.697
42.286 1.706
51.252 -12.271
37.118 -24.193
47.981 -19.141
44.684 -27.010
68.271 18.380
53.928 15.802
59.924 7.964
61.967 15.968
39.545 15.171
43.803 32.390
20.726 55.418
33.172 29.509
60.015 19.272
71.999 -5.341
65.641 8.338
66.861 -11.606
53.615 -4.778
55.040 -33.916
46.641 -31.838
58.533 6.430
48.101 36.758
40.202 12.361
51.061 -15.734
46.478 8.992
67.654 3.027
62.739 -18.749
56.019 19.079
43.066 5.461
29.082 20.113
7.473 7.984
46.499 27.210
53.704 9.802
25.093 -47.176
62.232 -31.480
59.236 -13.320
70.661 -9.375
69.254 3.528
63.321 -3.184
27.714 -21.092
17.352 -34.724
21.655 -29.233
40.978 -15.800
59.188 6.730
39.229 -4.891
63.460 6.871
52.854 20.295
36.643 40.282
7.205 22.447
55.356 36.535
64.092 29.717
58.262 5.339
73.369 3.053
61.578 -33.953
64.119 -19.115
64.752 18.751
47.223 29.897
50.682 28.182
15.672 38.143
22.675 23.760
45.103 33.261
29.667 30.113
10.936 21.319
21.505 30.281
28.001 13.050
66.952 22.364
69.652 -13.471
65.780 -5.881
50.873 0.295
37.027 11.220
57.853 -0.431
57.869 -7.832
61.722 -13.989
58.176 1.091
30.547 -26.193
59.639 -30.222
70.868 2.535
48.897 -26.314
56.179 -11.036
48.711 -25.537
61.168 -16.614
74.038 -2.293
58.912 5.381
23.439 29.010
36.682 35.334
38.258 32.544
18.015 25.233
45.089 6.387
63.563 -20.591
66.169 0.413
69.568 12.178
71.341 -6.192
68.586 2.620
35.385 -28.111
28.252 0.095
69.245 1.102
56.093 -19.439
48.842 -32.107
11.161 -15.981
12.821 2.997
20.754 -1.330
26.839 -33.418
1.735 -9.835
5.806 -21.109
42.977 -5.388
56.491 9.608
55.006 -10.813
66.998 -28.040
23.829 -37.321
34.502 -31.499
21.725 -26.494
50.349 10.682
43.642 -18.353
58.868 -21.197
37.631 -16.255
71.481 11.626
23.651 3.234
32.025 -10.741
55.941 9.881
52.202 -16.978
48.853 -30.851
35.658 -44.875
30.622 -39.822
24.337 22.936
33.792 19.064
35.591 23.829
34.855 18.836
13.577 6.639
25.331 -9.367
56.950 17.678
60.962 8.254
62.047 16.363
21.538 36.912
25.214 36.240
53.894 25.351
61.748 22.108
68.784 14.361
53.228 -28.358
48.153 -17.586
35.226 12.125
33.510 1.402
69.321 4.364
32.625 10.386
23.390 16.683
5.797 17.368
5.391 2.501
65.110 -12.953
63.125 17.179
60.579 -23.972
45.555 -21.313
25.348 23.939
44.005 5.113
51.316 -9.834
41.237 -31.332
54.115 -38.231
60.618 -6.063
64.012 10.040
47.738 28.686
42.911 3.886
62.275 -19.299
63.394 -6.990
55.968 4.589
25.661 15.314
39.707 -12.784
26.637 -29.110
20.183 -19.997
36.101 -45.447
26.773 3.669
33.837 6.991
40.675 25.073
43.417 20.022
54.070 -19.961
30.418 -43.603
58.768 -32.457
56.294 -14.258
61.164 -30.197
65.073 -21.808
61.033 -21.496
68.648 -8.410
61.512 -2.437
7.406 21.279
34.942 -5.278
52.992 -11.560
50.180 -11.113
31.630 -16.085
55.734 -4.255
54.314 10.622
66.142 7.980
36.758 21.401
29.824 31.263
50.589 16.865
37.311 -15.494
60.218 3.188
37.294 8.656
25.464 2.531
40.877 -6.861
54.911 -30.229
62.873 -15.057
43.545 11.492
37.421 10.284
41.976 35.942
32.078 32.887
17.983 24.122
15.532 -0.340
42.657 13.784
28.108 26.607
34.507 30.399
25.934 28.162
5.674 18.622
10.360 24.094
44.146 44.219
35.133 33.728
14.035 20.385
30.704 -5.986
44.538 -21.654
45.098 -11.145
3.045 -29.025
53.243 -17.766
61.813 13.319
65.485 9.696
63.244 -16.321
33.383 -42.375
50.243 -9.252
55.623 -0.557
29.020 -24.722
51.736 -35.284
60.162 -16.235
5.574 -7.572
5.477 0.303
57.502 17.123
17.011 30.595
53.494 31.200
59.951 23.818
60.646 28.740
25.905 47.148
31.506 34.619
35.032 25.508
60.158 13.771
63.151 15.965
31.148 42.739
18.747 35.111
16.139 26.210
60.317 24.721
61.707 19.072
31.757 31.924
48.890 37.452
36.675 38.425
11.414 22.679
37.043 19.362
49.084 24.903
39.584 30.708
27.157 -12.912
69.514 12.719
70.293 20.618
71.879 -3.617
47.399 13.589
52.004 21.570
70.504 15.972
63.554 15.331
59.908 23.845
40.943 45.181
31.797 -18.667
53.986 -29.844
46.252 -36.081
40.339 -28.050
49.222 -27.192
38.255 -27.384
44.471 -15.643
57.056 -33.540
46.707 12.035
47.531 42.309
31.849 42.928
1.181 9.368
57.577 6.836
58.757 10.896
42.472 -2.039
58.097 -8.964
68.597 9.077
20.735 32.027
21.309 32.025
49.129 33.436
32.885 17.417
43.982 -3.483
7.514 2.666
54.531 -27.967
41.411 -5.518
50.740 0.785
71.015 15.388
69.557 -0.814
66.116 -6.990
70.989 3.279
67.133 5.297
37.354 -26.575
48.888 -32.191
70.854 -15.930
59.886 -4.117
60.613 12.218
59.076 11.985
49.963 -26.788
46.028 -35.431
42.952 -31.859
42.799 -23.406
66.953 13.834
57.997 12.065
64.572 8.515
66.478 -0.901
66.517 -10.416
45.630 -25.749
67.208 -12.156
53.030 -19.959
18.517 -48.968
63.741 -14.141
70.606 -3.993
71.277 7.338
60.183 -5.252
49.966 -41.458
43.562 -31.094
32.325 -36.768
18.831 -29.862
10.088 -28.810
24.146 -33.672
7.187 -21.743
51.562 -44.087
64.381 -7.904
52.563 -31.032
26.854 -18.335
36.902 -26.758
14.551 -19.692
18.577 -10.484
22.904 26.405
63.488 30.717
62.344 13.601
31.200 -18.559
21.747 -28.148
34.910 -9.293
40.606 8.453
66.794 20.599
54.515 20.452
36.060 12.251
62.860 -2.315
58.593 8.279
53.660 15.701
41.140 7.381
34.970 -12.235
30.484 -11.578
54.764 -33.248
59.408 -25.639
72.070 -16.666
53.127 -16.624
63.701 -2.128
37.485 31.948
60.863 35.445
38.125 25.849
67.946 16.231
54.974 23.338
69.567 -0.830
64.581 7.996
67.735 15.951
59.588 31.317
54.500 12.841
22.381 21.965
39.476 -19.324
34.812 4.259
44.779 36.509
61.697 24.335
20.285 23.125
46.320 23.884
59.832 9.513
50.399 39.667
28.724 31.831
53.162 32.174
55.520 -2.436
61.919 -12.175
68.632 -6.977
64.152 -14.407
53.755 -5.320
36.447 -22.696
58.534 -23.379
64.643 -18.474
51.523 -27.349
52.068 12.567
36.404 28.419
67.467 19.286
48.896 29.345
24.291 -5.862
30.169 1.591
42.045 -2.862
26.731 32.323
58.132 18.759
63.251 -13.261
40.475 -22.866
60.816 -35.658
69.277 -5.824
57.736 -11.164
69.335 -8.164
51.259 -24.501
39.264 -31.481
46.164 -48.584
49.511 -43.785
28.138 -38.552
45.056 -35.339
49.266 -25.280
71.957 8.256
66.530 12.444
43.084 3.426
34.292 -21.406
48.688 -14.824
52.765 -4.542
69.207 -15.506
61.734 -10.755
45.088 -46.454
56.518 -33.069
63.074 -22.484
60.386 -32.171
25.108 -19.786
21.579 -8.771
29.405 14.887
-2.094 25.473
-2.829 8.036
17.511 -6.784
40.285 16.089
44.949 4.206
8.281 32.473
25.190 37.797
35.982 1.750
25.522 -33.171
45.851 -40.304
51.269 -10.233
48.976 -26.424
47.025 -32.283
73.565 4.110
67.541 13.522
71.478 14.202
64.981 -6.596
66.729 -21.600
62.677 -19.188
66.571 12.822
49.735 -16.767
22.465 -2.605
58.407 -12.697
41.272 29.356
47.830 -19.403
55.397 -10.691
63.429 -9.414
47.953 0.866
50.795 21.155
66.766 16.979
22.554 5.359
14.063 25.389
28.922 40.015
50.917 33.228
38.844 43.334
9.092 25.953
43.424 29.879
46.684 29.006
60.842 28.417
56.164 -10.780
68.516 10.357
65.624 20.958
55.564 -18.432
18.858 -41.961
41.128 1.929
52.325 -19.287
62.364 -12.631
36.094 22.255
54.539 25.187
37.117 23.988
24.904 39.327
12.808 25.623
20.123 32.718
30.594 35.978
53.251 22.061
61.811 -24.515
1.823 -12.656
60.344 -35.513
29.833 -7.294
49.930 -36.400
18.419 -4.979
37.228 -37.242
49.243 -30.789
47.760 39.397
64.385 -20.097
72.490 -7.997
44.506 35.359
13.958 27.646
5.396 -1.941
28.446 36.587
8.132 11.386
19.069 25.603
11.859 17.300
40.131 28.203
30.863 35.739
46.856 37.377
25.654 29.109
45.113 36.943
68.601 19.717
66.693 12.198
28.552 47.352
40.186 30.409
20.745 35.129
51.393 11.713
69.090 5.620
59.286 -14.122
64.525 -20.537
73.340 -10.696
70.048 15.556
60.320 22.036
45.450 28.951
66.409 -27.424
46.692 -34.793
52.691 -22.473
73.078 7.125
66.908 3.431
65.605 0.518
71.943 -3.864
35.039 18.540
23.456 29.695
26.053 15.202
48.090 38.569
64.628 18.009
46.227 -3.235
61.055 -12.828
55.225 -9.570
60.107 20.391
32.713 23.095
49.187 19.756
70.624 2.838
65.820 -9.787
60.967 -13.189
54.148 27.428
63.086 20.814
62.531 -19.447
70.882 -4.614
69.620 -10.250
53.921 -22.063
29.060 1.934
64.284 22.357
60.203 -16.875
38.501 -14.642
56.616 10.217
69.419 2.985
35.625 14.710
58.676 28.633
65.083 23.832
63.524 22.661
33.537 39.597
45.921 0.201
23.632 -8.939
69.550 -3.904
65.377 17.985
57.099 8.553
65.457 22.467
57.903 26.503
59.535 9.771
55.884 -25.522
57.292 -16.058
62.054 -20.957
46.541 27.084
40.643 29.722
57.934 8.582
34.849 -14.999
8.022 -29.880
26.253 -42.267
63.118 -26.328
44.123 -41.765
37.311 -32.361
27.360 -13.681
29.125 27.985
20.939 22.238
34.120 30.054
47.057 -3.626
48.035 -10.871
43.176 -7.753
57.010 -28.554
59.693 -27.273
51.342 -43.272
39.096 -14.263
63.787 -18.701
69.481 4.637
50.281 36.081
42.860 19.082
60.300 24.335
54.055 -1.600
64.789 16.279
63.674 7.037
59.414 20.784
56.260 16.366
58.638 31.080
65.309 20.703
72.853 -1.655
25.069 -7.738
52.380 -13.267
68.017 -13.442
51.250 1.799
51.794 19.902
45.420 34.111
51.427 35.049
43.984 21.372
28.337 28.172
32.402 30.839
68.144 20.760
70.255 1.112
67.890 -22.271
52.627 -16.614
65.978 0.554
55.837 -17.472
43.920 -10.567
66.891 13.435
60.391 17.735
62.432 -16.027
59.205 -4.408
57.979 -32.098
64.873 -19.030
50.804 -22.674
51.904 21.724
53.079 28.300
-0.912 7.709
33.659 35.604
33.213 32.431
61.263 14.415
41.754 16.436
54.038 35.634
46.900 23.467
55.111 14.382
53.585 4.045
56.364 23.483
65.055 -8.356
53.790 24.676
70.244 3.549
47.434 31.178
31.658 35.678
21.349 5.382
46.421 29.813
40.273 21.016
23.183 22.708
63.694 18.084
64.833 -22.498
67.905 -19.792
47.871 -34.645
63.227 -5.554
61.095 6.900
58.996 -20.646
35.893 -31.315
61.503 -10.755
70.252 -14.153
65.239 4.713
59.336 24.635
30.440 3.884
69.567 3.538
62.832 -27.279
42.434 -28.838
25.589 -23.126
26.402 2.151
15.450 10.234
26.335 -14.343
51.173 -35.991
28.515 -26.575
32.373 -33.930
41.437 -17.138
37.440 -12.100
62.400 -6.415
59.126 3.451
24.440 33.911
3.617 19.496
42.993 32.714
65.081 0.665
70.883 -16.188
48.077 -22.575
38.614 -39.822
33.227 -47.463
21.666 -1.363
29.245 -8.062
25.005 22.492
45.039 17.717
64.584 -17.712
61.391 -18.343
66.398 -16.402
50.228 -23.505
39.220 9.804
31.766 -16.167
12.950 13.176
3.737 4.523
46.959 16.554
48.698 12.077
58.545 27.326
33.425 8.572
41.967 -17.491
6.429 -6.423
19.717 -30.694
48.288 -13.333
2.938 -3.832
69.661 23.583
45.052 34.330
60.519 7.515
37.969 -29.182
64.827 14.729
69.600 14.673
60.854 -18.712
59.079 -29.533
59.977 26.032
71.589 14.361
41.506 22.795
36.607 -5.791
54.156 7.924
64.236 -18.816
47.527 -38.193
-0.684 -6.682
21.932 12.081
-0.392 -15.647
34.699 -39.512
36.533 -30.838
57.176 -1.520
67.996 -9.319
64.769 -25.089
46.155 -33.669
70.111 9.940
47.765 37.473
31.733 0.333
59.582 -3.130
68.738 -1.335
70.348 -13.667
35.087 -26.867
66.573 -24.669
61.536 8.457
68.545 3.960
40.212 -20.886
46.437 -29.924
18.496 -17.408
19.887 3.408
24.221 1.053
55.497 1.856
31.893 29.484
43.697 24.589
60.859 11.619
58.211 10.805
45.162 21.220
56.804 34.244
44.539 35.386
44.988 12.326
31.565 -10.867
9.890 -12.850
13.853 -16.436
10.929 -8.122
37.653 -23.801
52.909 -29.518
7.607 -22.112
18.870 -24.892
52.017 -38.373
19.241 -21.755
6.883 -22.874
18.413 -42.420
65.794 -24.093
64.881 -10.633
31.373 -49.545
0.808 -23.626
22.448 -28.580
44.714 -45.317
65.648 -28.044
65.836 -25.021
66.116 -10.072
54.641 -17.246
33.793 15.361
33.294 36.513
62.484 24.550
42.649 -9.675
65.210 -9.240
71.104 7.256
62.939 -14.266
67.665 -22.272
72.650 -8.031
37.047 -8.632
54.637 -8.364
66.933 11.617
61.265 23.088
64.518 3.435
69.417 10.576
34.309 10.286
60.166 -24.414
66.663 -1.094
59.573 -24.193
72.837 -11.688
56.654 -12.464
50.066 -32.220
48.427 -27.326
21.426 -29.362
31.108 19.040
45.629 24.965
64.947 19.799
55.828 32.746
4.830 24.521
31.815 37.708
17.724 26.864
27.569 31.444
74.500 6.630
61.230 28.008
64.560 -2.711
36.287 26.475
70.132 10.550
67.527 17.053
25.160 38.273
35.541 45.045
57.691 1.832
54.316 31.789
74.589 -1.332
41.921 -20.129
32.785 -27.023
33.005 -34.181
65.641 -31.046
60.711 -19.425
57.575 1.938
54.939 9.379
32.860 -3.601
5.435 2.424
43.217 -27.309
66.876 11.116
65.937 -8.421
54.371 29.317
39.459 24.675
48.159 7.321
48.329 34.076
36.130 12.855
53.611 -38.924
45.180 18.216
65.281 -24.843
38.979 -7.706
61.113 -26.977
45.713 -42.225
53.671 -31.663
65.752 -21.025
52.559 -34.759
25.376 -47.077
17.941 -27.731
50.812 2.112
44.560 11.485
58.599 28.549
48.934 29.839
73.232 -4.625
73.764 0.804
66.624 -3.782
47.441 23.538
57.140 27.372
70.492 -9.377
48.023 27.255
56.643 18.140
59.386 -12.368
56.029 -11.502
28.212 -6.011
23.475 -33.769
36.536 -34.977
66.280 -23.173
10.253 29.006
60.254 26.611
43.836 33.038
34.209 45.566
43.581 34.416
28.991 34.019
73.492 8.135
43.009 29.923
39.472 14.308
11.879 -24.537
51.029 20.549
9.705 11.208
5.328 2.809
46.092 22.904
72.507 -3.056
49.569 18.617
60.758 -26.095
58.833 -19.993
30.833 35.429
39.719 33.877
55.960 -35.624
44.436 -36.333
56.189 -35.770
37.600 -31.891
4.508 -13.437
36.894 -24.938
19.579 -31.458
32.070 -41.877
33.937 -42.364
40.000 -28.040
49.315 -6.428
62.792 5.021
70.623 -17.463
70.039 15.593
54.107 13.584
66.564 -27.569
60.734 27.197
56.761 31.006
21.832 -3.404
34.583 -28.967
-1.544 -30.635
44.842 -18.928
38.011 17.551
30.342 28.203
36.984 38.530
21.556 30.346
57.516 18.697
35.029 35.067
61.825 21.388
43.382 30.417
47.233 37.967
62.199 2.538
66.779 -12.944
27.813 14.685
58.100 -14.565
42.775 -18.398
30.511 -18.964
39.660 -48.958
48.213 -26.770
59.091 -3.580
48.346 13.319
56.196 14.681
50.575 26.672
58.744 29.747
52.373 -26.028
52.556 -31.737
26.683 -31.126
61.756 -27.504
53.834 -23.193
37.098 -26.931
53.742 -1.973
65.633 24.477
72.392 8.557
73.586 6.964
68.285 6.605
51.572 -5.960
53.804 18.328
46.834 -9.402
19.739 -36.561
28.554 -41.956
19.423 -23.457
65.103 -29.758
26.116 -28.655
20.174 -39.601
48.450 -33.074
52.994 -35.746
20.594 -43.470
46.420 -24.201
26.039 -27.455
47.497 3.488
62.238 -16.703
64.811 -26.678
60.491 -22.060
53.466 -11.661
39.641 -23.105
43.535 -25.365
53.866 -20.668
37.290 14.167
68.762 -12.133
56.935 4.807
36.187 16.301
43.578 40.128
58.787 39.178
24.714 -25.437
43.917 -11.525
52.787 -9.829
44.093 -30.189
42.953 -16.696
33.825 -2.025
37.999 -28.382
59.292 22.453
63.438 -5.922
12.026 -16.536
74.920 7.210
52.788 -3.538
37.557 -6.593
68.379 -6.035
64.239 -30.665
68.454 -3.499
41.261 -47.757
51.196 -13.104
16.728 -40.618
69.017 -26.283
69.339 5.164
48.086 12.818
27.296 8.232
35.699 25.958
18.884 20.054
31.410 -9.421
31.607 -2.296
29.356 16.002
28.110 2.193
34.043 -41.475
42.819 -15.711
4.940 -24.192
57.606 -19.789
19.415 -22.996
45.240 -18.179
13.354 -34.053
43.522 -45.469
33.447 -18.327
22.350 -25.632
18.246 15.207
70.914 16.707
37.017 31.855
44.190 2.204
74.558 3.543
44.982 30.183
22.968 24.350
20.912 7.184
9.821 15.868
43.049 7.717
61.172 -1.908
64.748 -24.689
65.492 -4.148
35.632 -4.753
39.746 -23.721
44.888 -31.290
62.663 -28.369
45.227 23.126
48.949 26.258
30.917 27.296
58.718 19.357
63.593 -25.760
67.967 -7.958
61.249 -14.436
46.764 -6.535
40.025 -21.660
73.710 4.031
59.984 -7.207
54.626 -35.907
65.902 -0.845
27.624 17.293
18.070 13.542
6.299 12.607
5.932 18.841
33.599 16.933
35.108 23.870
48.248 16.737
73.928 6.204
63.749 -25.071
37.978 1.454
43.578 -34.843
35.024 -30.402
17.223 -26.463
5.761 -0.570
48.948 -19.794
39.338 -16.837
38.691 -6.652
59.635 8.817
53.187 5.637
40.963 38.874
48.693 13.123
31.304 15.409
26.187 23.880
43.000 20.209
67.351 22.966
39.816 -5.458
36.866 -27.846
68.265 4.506
57.363 -14.480
68.062 -10.250
64.287 -16.543
66.094 -18.117
61.289 -17.123
62.046 -27.146
62.150 -12.728
69.651 -7.017
60.054 8.404
47.494 19.235
48.173 32.047
29.219 20.621
37.612 38.744
56.933 15.084
47.222 27.515
41.178 14.382
30.629 33.126
14.831 10.476
45.001 11.101
43.477 21.179
48.277 22.319
57.776 33.043
63.809 23.317
17.241 30.960
46.352 28.563
71.701 -17.217
74.341 8.412
49.468 -20.911
41.975 -36.182
41.495 20.244
64.319 6.157
30.547 -8.513
43.186 -20.934
36.116 -28.424
20.247 -27.437
52.926 19.266
53.567 17.785
59.132 22.676
56.242 -10.334
71.092 -6.796
31.926 -34.325
65.193 -28.224
18.564 -32.423
22.828 -20.271
56.643 -14.334
73.545 2.682
56.789 -27.360
54.832 18.813
65.521 30.992
67.257 15.992
71.849 -3.848
69.999 4.224
73.575 -1.379
54.182 18.618
40.671 -0.682
49.177 5.450
22.648 28.644
47.354 16.880
51.874 35.783
65.458 14.699
61.249 -22.623
60.059 0.989
34.372 -25.741
12.572 -23.959
15.150 -31.157
28.975 -5.003
52.294 -6.362
29.728 -7.322
66.530 -0.723
67.451 2.268
50.427 1.946
69.378 7.183
36.000 44.426
43.028 36.669
39.046 38.029
21.941 41.809
6.703 2.037
34.931 33.999
58.471 36.442
4.129 31.925
56.010 24.891
61.249 12.642
62.721 7.946
29.374 7.839
25.369 15.818
31.886 28.217
17.009 8.967
38.617 -20.794
20.629 -39.716
29.370 -33.442
8.280 -34.415
-1.103 -4.832
35.272 4.444
41.495 -29.411
27.290 -18.295
33.447 -22.476
23.588 -27.563
40.225 -28.611
26.114 10.455
32.180 32.672
14.095 45.380
46.037 36.978
23.024 24.939
39.493 37.225
28.214 28.892
54.742 7.246
35.473 -40.690
51.024 -30.003
54.115 -38.317
56.284 -27.298
61.484 10.853
55.877 -26.162
54.253 -11.913
62.684 -18.291
71.300 -9.464
71.449 -2.551
71.360 -5.571
73.039 -1.486
32.137 17.443
73.451 -4.132
59.589 -4.726
48.277 -16.426
51.817 -9.860
37.655 -32.394
15.878 -26.421
21.381 13.360
46.974 28.684
28.792 33.067
12.544 27.443
16.526 31.542
36.557 33.471
42.299 40.287
53.094 24.832
63.138 10.151
54.399 23.403
71.659 -14.472
63.067 32.919
68.326 5.907
51.908 23.765
37.004 5.966
18.962 -24.518
17.823 -24.383
11.482 -25.580
28.463 -21.242
11.664 -36.004
40.972 -31.969
64.794 -13.864
68.963 -26.964
59.356 -10.915
45.265 4.917
49.879 -14.791
58.084 -21.880
66.752 -13.566
66.060 -13.436
48.065 30.075
59.113 31.029
60.831 23.732
72.764 6.963
68.798 -18.128
46.116 -33.145
58.631 -30.933
39.751 24.285
60.074 8.137
50.691 42.836
49.945 11.458
52.218 2.463
37.532 32.099
57.437 -16.253
60.361 4.038
43.914 27.539
23.350 22.031
57.666 8.729
54.046 39.516
30.234 36.155
19.165 36.413
37.721 27.948
5.732 -0.609
75.441 -3.145
67.882 7.428
59.709 20.485
68.981 13.264
54.333 19.617
51.491 -8.685
35.036 -6.713
22.142 36.067
38.411 19.472
23.260 25.662
57.011 27.279
44.750 32.061
38.500 14.954
32.735 36.238
53.201 19.234
66.631 -16.006
51.461 -18.263
17.074 -30.665
39.523 -39.566
1.424 -16.150
15.716 16.697
38.336 27.155
17.808 27.213
31.949 21.895
47.441 12.758
8.248 27.420
23.923 17.370
54.920 22.906
51.097 32.014
67.712 -3.613
67.044 -2.440
38.893 -0.798
42.530 -6.769
58.442 8.666
71.460 -9.881
72.802 3.484
61.236 13.763
56.132 11.422
26.135 -46.808
43.498 -26.423
68.146 -9.855
58.938 30.989
62.399 -0.174
39.395 -44.106
62.250 1.900
67.524 14.893
58.802 15.193
53.027 34.278
26.657 31.857
64.843 0.912
57.512 -10.179
43.921 -4.632
26.054 22.232
10.250 26.335
28.134 -14.043
53.518 -26.991
64.536 -24.417
50.896 -20.651
54.812 -20.157
68.385 -20.370
29.107 -29.572
-4.347 -23.872
15.911 -25.330
21.794 -7.919
41.899 9.995
57.111 -2.444
49.823 -22.459
71.468 12.961
41.885 7.450
75.780 7.325
72.156 -8.208
71.993 -20.516
53.998 -27.353
68.158 -0.302
67.654 -11.398
43.743 -31.382
17.195 -26.354
62.818 -16.445
58.515 -26.842
52.676 -15.832
56.759 1.021
52.464 -15.613
71.157 2.119
34.030 10.248
45.753 -28.905
19.858 -29.763
23.946 -34.030
36.323 -34.710
57.610 -36.018
52.610 7.401
20.476 -12.094
18.966 4.496
25.296 33.255
61.392 -3.200
70.229 8.158
54.288 19.067
36.804 9.872
18.019 19.244
14.213 12.515
46.408 28.664
56.532 12.231
35.048 39.695
51.484 30.108
43.754 12.625
25.353 30.373
24.082 42.256
13.501 30.119
39.665 20.441
31.045 36.944
33.962 45.577
31.466 36.201
47.455 22.799
46.288 -24.293
52.861 -21.940
57.684 16.332
43.751 -18.565
29.909 -3.068
26.006 -14.853
53.733 -35.486
71.694 7.519
31.894 36.017
8.943 18.684
42.527 44.079
25.197 39.905
44.209 30.679
43.543 19.969
60.762 -3.725
45.936 26.031
42.049 7.773
48.499 33.423
50.454 7.188
72.165 18.006
61.330 14.676
58.124 -13.010
66.044 21.759
44.912 -8.010
60.245 -16.796
36.878 -9.316
45.840 -14.163
50.822 -26.114
50.193 -30.264
24.036 -31.575
39.889 -22.537
62.187 8.164
36.242 34.567
48.537 29.657
44.159 25.016
45.412 33.993
38.368 26.259
31.842 28.366
59.404 13.882
39.721 12.987
17.340 24.812
44.841 35.473
50.386 21.017
71.459 -2.551
56.117 -10.462
44.126 -38.265
30.158 -40.327
20.520 -27.691
0.385 -25.819
38.076 -4.017
23.920 -20.595
54.098 -29.079
24.630 -34.386
38.599 -35.422
33.317 -47.473
48.677 -16.419
62.017 -12.852
61.679 -24.967
54.059 26.921
72.857 -4.538
74.284 -11.347
71.548 -5.160
30.046 -42.277
39.150 -36.523
70.580 -3.567
59.134 21.190
29.817 13.850
47.548 6.255
23.616 4.091
49.827 -25.486
48.219 -35.002
66.104 -5.230
65.776 -5.582
70.756 8.473
64.799 -21.506
67.987 -2.809
53.312 -35.914
64.052 -0.290
59.555 27.313
39.045 21.587
53.354 21.708
41.615 30.444
44.747 -8.949
45.217 24.615
70.326 15.515
53.582 7.328
42.018 6.364
35.830 -2.070
71.821 6.850
34.001 -40.058
31.201 -38.890
42.275 -35.084
48.647 -29.546
19.185 -14.980
4.641 -34.178
30.524 -31.067
52.184 -22.282
33.220 -38.481
44.796 11.537
50.357 0.957
36.949 16.329
52.111 36.483
64.011 4.951
69.431 -3.826
69.832 1.058
64.538 -14.727
40.888 6.276
45.592 -47.232
54.290 -27.330
59.452 -29.197
53.591 -14.262
47.928 1.001
61.054 0.794
68.934 -23.833
40.436 -20.293
27.500 6.383
33.291 33.262
52.024 41.450
55.789 9.694
40.984 -28.407
35.270 -38.864
44.726 -28.958
47.540 -28.443
63.373 -6.457
62.181 1.741
63.126 20.574
74.468 10.581
61.802 24.844
65.819 21.254
74.800 7.306
38.419 -17.551
65.691 -24.667
66.317 -21.817
72.349 14.160
46.617 31.343
45.638 50.874
53.108 43.996
46.748 21.517
5.533 -1.926
38.260 -36.248
38.684 -27.148
5.706 -22.458
32.622 -21.619
37.294 3.370
70.525 16.525
60.830 -2.071
64.834 7.798
66.256 18.965
19.326 14.267
48.946 7.305
43.035 16.989
68.937 1.538
45.710 37.286
47.831 22.218
64.616 -7.952
25.876 -29.900
42.408 -18.693
57.145 -19.060
70.084 14.490
67.243 16.306
68.338 3.109
43.572 27.063
27.728 31.325
27.994 0.304
44.569 13.405
70.722 3.487
62.673 16.133
59.834 19.025
55.547 15.995
70.178 -1.201
57.252 3.372
38.189 -4.765
68.971 8.790
67.600 5.164
57.553 -21.085
66.788 -16.896
63.249 -19.301
55.965 -32.250
67.496 -10.938
49.189 5.918
69.220 1.351
40.904 -18.810
27.790 -26.515
13.500 -25.543
69.713 -5.783
43.947 7.966
36.148 -4.816
66.542 -8.916
28.713 -13.468
53.439 -6.945
53.286 -2.188
44.044 -17.058
38.630 -34.324
29.339 -27.234
20.596 2.140
25.564 17.497
9.431 -8.422
4.744 21.705
28.443 -18.423
17.887 9.444
4.599 2.700
74.580 -1.737
54.598 1.103
50.343 21.848
60.547 6.168
69.157 13.694
53.452 29.539
47.616 -11.017
50.394 5.977
38.710 27.476
48.167 7.100
54.151 32.309
35.012 10.360
43.456 18.800
27.816 15.231
58.292 13.355
65.272 16.427
43.961 35.676
55.935 -0.978
41.919 34.133
39.162 28.369
58.089 19.317
53.187 35.468
55.843 37.607
49.766 37.129
58.584 33.466
60.897 9.421
40.428 31.033
66.838 2.648
32.185 24.777
22.348 -12.106
18.818 5.524
25.890 28.328
31.613 12.489
66.484 1.150
31.675 35.411
69.683 14.743
61.075 28.362
52.469 28.060
63.852 -17.344
59.343 -15.771
64.210 18.502
67.372 15.381
41.342 13.325
29.842 17.970
51.866 7.148
34.049 -16.783
54.112 -12.693
55.547 -5.920
67.978 -3.749
63.648 15.677
40.221 35.703
16.027 26.894
33.933 12.274
55.385 34.901
26.757 22.969
55.578 -1.933
5.190 1.803
53.361 2.601
42.642 40.380
56.925 22.645
71.714 -4.901
65.354 -3.550
50.206 -20.804
65.480 -16.578
46.312 -15.182
30.135 -5.658
63.492 -13.127
16.834 -32.439
33.736 -23.275
69.613 -5.259
61.605 6.031
60.032 -28.329
32.500 17.882
34.275 18.305
45.025 19.464
44.748 30.180
59.523 20.374
20.880 31.276
41.383 3.961
56.706 30.517
56.929 16.612
63.677 23.785
64.044 16.645
70.239 17.575
61.778 -5.889
54.540 -10.821
38.247 -47.804
47.896 -22.194
54.834 -4.979
64.990 14.373
46.329 14.855
40.448 16.219
41.545 28.118
55.886 31.069
59.356 -15.256
57.771 29.805
56.127 -18.295
67.148 9.532
59.665 -18.465
58.239 -39.266
30.269 -27.287
11.806 -19.605
21.803 -42.778
14.062 -30.007
56.314 9.464
67.253 4.785
61.447 20.531
66.084 13.144
59.555 7.705
53.101 19.391
62.899 -30.853
64.059 8.967
33.394 21.738
68.048 17.482
53.650 -6.494
32.911 -26.274
60.252 -0.931
52.889 22.531
38.253 34.580
45.246 39.873
67.418 9.499
70.595 18.833
49.564 -24.201
28.756 -16.240
56.308 -21.847
60.004 4.707
28.110 -13.372
62.059 -20.706
54.034 -17.487
43.501 12.105
37.814 -17.750
36.994 -19.825
34.170 -40.459
35.806 -34.490
72.295 -13.155
43.711 30.955
16.221 48.464
37.835 33.871
55.567 32.061
41.735 -1.316
46.174 -8.249
40.614 29.495
70.167 10.379
47.619 33.828
49.598 29.699
40.882 28.458
30.648 36.112
47.083 33.936
8.134 13.727
-3.154 25.450
4.594 15.603
8.749 29.828
4.186 -18.106
5.758 -0.087
23.287 -37.890
16.417 -41.556
58.182 -4.355
40.799 -18.696
49.688 -11.451
67.329 -4.556
35.231 -10.231
41.714 -7.690
38.772 9.909
29.492 26.138
48.625 3.669
66.173 -11.015
61.376 -26.150
72.876 -11.485
44.890 -6.447
65.090 0.421
65.643 24.445
51.621 31.867
45.153 35.668
36.619 26.174
56.559 -0.526
56.104 26.068
49.278 29.247
52.113 -4.791
57.341 37.163
45.753 30.733
71.402 -6.292
68.040 -22.047
69.908 -12.462
49.189 -16.364
58.120 0.057
60.161 -0.883
42.742 -9.911
67.903 10.761
62.851 -2.698
40.355 -2.872
38.066 -43.863
21.259 -32.302
71.300 -17.817
67.592 -16.882
63.730 -2.634
54.397 -13.851
47.551 -31.805
33.470 -41.798
34.888 -33.558
20.228 31.354
38.096 33.228
30.239 18.983
29.191 42.646
42.108 37.953
46.158 1.099
40.767 -22.274
46.250 -32.766
47.877 17.996
69.013 12.288
55.759 5.419
48.759 -16.049
52.531 8.109
73.681 -0.857
71.925 12.238
37.581 43.902
35.384 20.369
28.905 25.000
55.921 25.036
34.823 22.747
37.153 29.198
11.074 22.129
68.729 23.908
68.702 11.501
58.420 -30.526
54.287 -24.557
38.268 -29.763
19.008 -31.647
37.867 -31.621
51.092 4.823
58.061 11.627
54.808 5.302
24.119 -4.530
39.564 -2.712
47.770 -38.352
45.015 13.065
48.878 35.377
54.821 41.888
50.563 44.803
42.709 35.266
55.390 9.295
54.216 -29.273
67.278 -15.118
53.744 -21.664
31.581 -8.220
26.423 -27.659
20.604 -25.228
51.598 -32.694
63.712 -5.214
65.780 15.835
59.604 1.469
40.135 16.575
67.613 4.334
58.227 21.975
54.510 20.136
23.939 17.762
67.530 7.094
63.951 23.305
37.628 15.741
62.537 2.159
48.811 -0.825
64.598 -13.857
46.214 -31.843
40.383 -35.485
13.460 -21.699
27.047 -32.089
28.410 -25.280
20.988 -39.244
7.034 -32.104
12.618 -48.938
33.994 -38.213
51.530 -36.692
50.492 -14.109
59.687 -27.861
67.389 -11.233
56.975 17.281
55.127 27.602
48.508 13.496
21.191 33.321
40.886 38.083
33.857 35.680
30.906 26.173
35.940 16.849
29.934 25.692
53.457 29.844
64.036 19.567
51.732 31.364
47.913 -2.146
53.497 30.025
66.557 0.648
60.433 -19.688
56.943 -11.038
45.927 -0.780
46.378 23.724
65.541 9.239
54.327 23.309
61.333 20.119
44.529 27.146
28.746 33.909
49.240 43.438
25.536 33.097
43.443 -25.865
25.663 -3.109
12.414 30.190
35.691 26.816
14.768 -11.900
-2.245 16.022
21.332 46.161
41.416 44.624
44.295 -3.669
33.128 -29.357
56.767 -31.632
21.914 -27.608
41.125 -35.274
31.193 -37.201
65.663 -27.820
59.314 14.147
61.739 12.473
52.665 -8.928
29.571 3.347
35.900 -13.090
22.687 -20.439
71.069 0.596
28.707 -44.711
33.013 -35.737
53.623 -18.553
46.520 -2.506
56.623 -4.382
25.802 -3.498
37.638 -11.532
63.092 -4.579
56.352 17.536
38.927 35.841
48.889 12.281
39.555 33.691
48.217 34.091
44.751 -22.463
53.165 -39.292
40.963 -47.630
34.450 -33.123
18.249 -14.926
33.258 11.217
56.632 26.378
20.056 42.588
45.934 41.264
38.192 33.760
53.842 21.233
49.315 -27.840
37.054 3.178
40.320 9.401
52.323 36.405
67.035 -10.449
72.858 -3.225
72.854 4.283
58.202 -15.856
72.536 9.466
32.845 -8.473
48.999 10.987
49.025 3.350
72.683 19.349
25.359 35.880
53.710 30.067
50.868 31.019
47.622 33.583
69.689 13.010
41.969 36.210
42.610 36.484
38.446 -33.767
30.730 -23.211
15.957 -17.978
23.566 -0.364
19.051 -35.763
39.242 -31.048
26.620 -38.606
37.522 -24.748
41.453 -22.696
25.903 0.158
34.013 -29.194
49.705 -32.233
59.186 -27.094
18.501 1.430
27.438 -24.545
58.606 13.130
37.906 40.507
31.836 13.170
30.514 -32.901
65.110 3.858
48.477 15.907
36.588 28.015
58.389 23.953
53.298 25.123
31.432 32.231
43.069 39.406
52.660 29.300
31.200 22.771
53.391 20.977
59.752 -21.060
59.136 5.114
23.768 -24.288
52.338 -40.250
37.069 -24.039
20.819 -37.197
39.304 -13.360
61.661 15.518
12.648 34.795
14.824 23.933
52.245 -3.466
50.821 -14.855
36.324 -39.144
27.975 -5.236
37.836 2.000
40.339 -21.408
54.777 2.393
48.555 13.174
22.935 25.954
21.345 33.740
5.028 2.532
46.806 -33.193
41.204 -25.725
18.671 -28.504
5.600 -0.525
33.533 -3.367
53.858 -26.144
48.535 -17.900
75.017 -0.797
30.919 -1.829
16.342 -44.964
33.838 -41.239
21.682 -31.508
31.592 -35.053
11.163 -33.923
55.173 -25.202
55.054 -5.749
60.607 16.070
27.978 42.053
45.717 40.238
64.935 -5.063
14.210 26.723
2.834 24.461
13.148 19.886
12.004 -8.578
19.012 16.679
1.686 17.464
12.436 26.073
11.668 30.703
29.936 -0.264
43.245 -31.310
25.756 -30.170
34.154 -8.365
35.519 -23.993
49.548 -0.154
46.543 -30.921
49.257 -16.312
54.425 -11.184
53.326 -36.508
27.656 -28.319
7.262 -7.775
38.689 3.109
26.333 6.392
40.947 -20.030
47.498 -30.070
59.694 -27.668
48.136 -25.513
56.136 -12.890
51.763 15.968
34.243 -16.531
42.245 -37.706
24.903 28.719
54.574 7.151
62.971 2.221
56.576 -27.173
60.179 -27.061
25.400 -28.768
5.550 -19.248
21.121 1.856
62.181 28.035
67.458 -5.149
52.445 -29.538
31.428 -31.490
48.553 -18.641
39.569 -29.883
32.784 -41.799
60.864 -18.416
60.705 -9.324
54.053 -31.187
58.586 -22.169
55.452 -28.605
62.211 -9.912
66.014 -7.857
26.262 17.236
19.813 -1.637
30.414 17.879
48.224 3.388
44.140 1.928
52.118 0.765
54.394 -0.430
41.567 -8.274
46.909 -26.946
66.638 -6.675
68.974 6.218
71.967 -0.905
61.801 -25.505
64.875 -16.430
68.555 5.086
64.623 0.998
68.806 -5.705
62.879 5.230
70.037 17.016
66.717 17.612
34.456 23.298
30.614 -23.771
50.511 -37.152
36.094 -42.947
56.586 -19.382
64.651 4.052
55.657 -22.680
35.461 -29.953
60.494 -16.323
32.498 32.315
5.886 -0.413
42.291 -34.350
66.326 -22.783
38.371 -33.235
28.491 -22.796
14.008 -34.275
18.991 -33.281
-0.264 -9.717
15.449 33.449
13.905 30.508
35.753 25.697
68.933 -14.412
60.715 -27.635
1.564 -18.112
1.943 -4.529
52.243 -16.191
63.283 13.376
22.940 38.842
62.294 25.291
47.594 -28.100
36.097 5.634
24.264 -21.267
9.093 -2.128
30.113 8.315
47.444 16.503
42.021 -18.561
30.771 -18.494
21.060 -29.325
42.907 -25.148
71.552 -12.611
30.552 -29.252
45.130 -39.981
9.232 -16.303
32.391 10.515
29.293 5.014
32.459 21.273
43.662 7.780
32.604 29.325
57.609 32.246
26.808 34.484
60.842 38.536
19.662 40.359
70.378 4.309
58.227 17.579
37.258 28.363
64.014 6.072
63.720 18.475
52.537 15.378
65.647 13.085
61.436 17.548
53.830 -18.962
11.763 -24.692
42.819 -29.831
47.087 -40.366
58.846 -22.993
61.590 -1.042
45.142 -9.403
47.831 -26.019
29.973 -36.012
26.179 -35.053
50.895 -29.411
37.610 -40.236
11.187 -27.334
28.761 -31.945
24.882 -43.524
55.738 -36.663
71.877 -7.650
48.968 -22.807
16.275 -23.128
32.255 -8.096
62.278 11.809
40.947 -30.971
61.861 -19.439
69.512 -4.751
66.882 25.221
45.426 36.821
40.498 35.503
64.308 16.809
69.190 15.554
47.781 29.416
15.005 35.716
42.143 28.182
31.399 31.731
53.178 18.991
64.197 30.967
50.954 39.529
67.024 18.882
38.589 29.148
48.104 -2.131
42.816 -3.755
52.171 30.156
64.381 -2.782
30.880 -31.748
41.173 -20.465
71.375 -1.952
69.265 -1.246
40.557 12.819
14.624 15.780
38.161 -6.990
56.034 -35.142
30.793 -28.732
22.798 -6.965
53.108 5.658
23.015 13.172
19.948 -10.717
56.296 -22.080
37.999 -29.525
11.727 -17.478
19.075 -19.264
23.644 -33.154
41.121 -37.165
19.230 -37.909
59.681 -19.680
63.414 -10.201
62.355 -20.473
66.332 -16.190
46.810 -17.482
60.961 5.949
45.027 17.193
18.658 9.135
52.075 29.738
61.552 29.973
55.335 24.025
61.042 -15.324
31.219 -15.383
33.859 7.071
41.996 -27.256
46.415 -18.381
39.893 -18.784
64.663 -29.673
57.485 -26.913
72.616 -8.648
41.478 -41.005
19.564 -28.013
47.418 -26.018
24.646 -30.657
16.483 0.123
62.342 9.524
38.821 38.452
16.538 10.110
31.704 23.309
27.749 27.718
39.996 35.512
49.946 38.760
42.976 30.318
68.354 14.926
57.489 31.888
72.568 12.386
18.457 32.585
52.619 30.561
33.114 34.884
6.934 24.480
21.063 3.699
38.737 -18.519
68.255 -6.569
67.634 -13.384
69.814 2.437
74.695 10.148
47.165 -29.758
45.260 -21.587
36.697 32.501
27.116 30.496
49.113 26.007
71.513 -6.708
25.983 -38.187
19.537 -30.280
52.418 -11.622
41.153 -32.280
37.479 16.986
46.352 33.829
63.891 23.172
30.196 33.490
29.026 40.702
39.131 34.544
49.139 29.789
44.578 37.508
28.397 32.278
72.594 15.739
46.233 44.272
19.176 34.955
30.262 8.653
23.641 12.439
55.435 26.101
36.464 -29.289
49.504 -5.507
30.261 46.436
18.490 21.938
47.001 39.006
68.004 13.800
68.708 -6.545
58.118 -4.210
58.820 -5.392
42.512 -12.477
68.816 12.757
57.731 30.298
49.762 5.836
25.529 -28.258
6.219 -10.839
17.037 -23.434
35.704 -38.070
57.518 -28.391
28.607 -33.437
13.819 4.988
47.382 -11.467
67.349 -19.008
37.232 23.326
51.136 14.135
46.705 21.284
66.820 25.515
68.589 8.631
60.368 15.400
62.634 -19.419
57.393 -21.097
51.916 -13.353
45.778 22.130
41.077 37.281
67.319 13.780
62.282 9.436
64.723 -13.491
48.499 -38.474
63.240 -35.820
55.582 -21.393
18.533 1.976
57.863 -30.176
54.172 -21.985
52.053 -26.178
65.648 -16.383
36.637 -26.982
6.821 -5.241
38.740 16.042
29.934 -5.241
45.711 8.356
49.776 39.007
41.128 29.802
31.193 38.567
60.026 26.163
53.075 29.026
60.041 31.394
61.592 10.444
3.739 17.100
44.304 34.772
46.632 32.322
42.514 52.185
58.642 -1.077
28.599 4.365
10.422 -32.115
21.286 -33.531
30.820 -28.266
39.663 -18.648
36.010 -35.540
59.997 -23.633
48.644 -19.238
24.429 -30.219
48.460 -24.843
56.026 -38.580
19.514 -35.603
32.560 -26.882
37.636 -29.964
41.262 -43.838
52.979 -17.612
48.431 -34.831
26.595 -39.688
65.753 -19.417
37.636 -14.953
23.868 -3.547
28.625 -28.938
49.747 -11.032
59.729 17.475
51.293 -1.999
60.500 -22.568
18.728 -8.153
24.811 -30.518
14.013 -34.290
49.007 -25.249
64.492 14.073
49.108 0.410
55.768 11.888
12.314 16.605
33.391 34.200
47.680 19.885
57.632 27.433
50.003 32.817
38.434 24.041
37.758 13.391
54.453 14.932
23.636 29.168
23.418 35.439
42.190 33.982
32.878 31.799
10.808 3.313
17.058 -18.152
44.871 -26.609
53.139 -12.985
60.405 14.334
66.907 -14.035
45.813 -22.219
53.572 -27.941
55.974 -20.963
59.846 5.895
71.167 5.105
68.685 -3.822
56.528 -2.589
75.154 -5.123
62.539 -14.720
47.424 -41.273
51.892 -10.136
42.426 -9.440
56.337 -2.075
52.782 26.973
57.344 23.325
49.145 -24.219
53.383 -31.286
54.133 -41.739
63.883 -16.966
67.396 15.330
49.942 -32.857
28.623 -49.025
35.116 -26.851
66.592 -20.061
41.320 -30.963
51.875 -3.960
34.502 -11.539
74.732 -3.909
62.374 17.013
52.985 9.388
64.668 8.201
27.500 6.374
61.214 34.468
32.043 33.891
38.284 34.432
30.775 25.892
42.475 38.662
45.801 36.971
17.461 34.653
51.782 23.093
54.029 27.650
57.461 11.722
53.274 15.609
47.075 2.883
52.770 22.963
41.766 34.241
72.288 -4.395
67.064 0.477
63.905 17.104
72.079 -3.710
68.133 22.559
48.110 24.857
52.906 -16.539
66.592 10.007
42.841 -30.495
59.819 -10.133
40.374 -12.478
63.055 -20.288
49.817 -3.348
23.428 -21.985
26.936 11.824
49.706 17.371
53.440 -24.543
30.938 2.062
74.066 9.356
27.852 3.081
21.238 16.114
31.490 1.011
52.142 19.786
53.220 11.805
8.395 -18.197
14.874 28.483
41.947 12.144
60.640 19.339
33.718 -19.313
49.338 -6.797
59.564 -5.005
65.797 -3.002
60.268 29.338
67.684 21.485
65.731 12.689
68.110 -1.759
60.530 25.517
47.482 22.997
59.775 21.173
69.008 -10.289
57.873 3.900
70.144 13.746
42.224 34.000
18.036 24.166
53.436 7.802
16.793 15.234
36.899 28.548
52.973 -24.998
45.131 -26.467
63.284 -24.458
43.857 -31.278
65.392 -31.325
38.239 -39.236
38.407 -30.310
48.396 -29.783
37.933 -24.273
28.197 -24.427
34.759 -26.215
28.458 -31.522
30.855 -25.977
20.482 -32.393
30.593 -29.725
36.796 -45.661
46.444 -33.712
69.859 -4.942
66.147 13.114
60.619 17.543
64.190 -3.375
68.181 -0.754
68.539 -2.500
60.021 -28.656
41.553 -17.573
52.287 16.634
35.209 42.027
56.857 -16.963
46.132 -37.232
44.450 -39.684
52.857 -29.894
34.174 -31.667
47.488 -34.112
50.594 -15.197
27.971 -27.307
42.680 4.953
44.915 4.182
30.829 -43.869
22.500 -32.644
27.418 -43.528
68.605 -6.936
66.377 13.808
71.110 15.260
51.505 15.241
44.457 1.819
63.880 16.783
67.839 11.854
53.455 40.683
44.992 33.484
50.792 24.045
16.667 11.182
48.449 4.984
69.287 0.795
61.855 2.735
60.158 -12.648
68.095 -5.599
37.618 -9.615
51.698 -11.271
38.021 -30.178
62.676 -26.417
72.124 1.472
57.671 18.073
63.396 13.330
24.484 26.753
30.406 14.302
27.552 23.347
41.442 8.444
22.926 4.555
26.683 12.198
37.151 28.291
50.069 22.780
13.821 5.450
53.613 16.806
32.031 32.193
13.341 24.780
5.904 0.473
34.426 -44.641
21.016 20.947
13.493 1.912
5.737 22.138
11.771 -9.216
12.252 -5.537
32.597 -36.505
55.634 -23.672
23.527 -30.548
50.057 -31.571
66.476 -16.877
56.905 -1.983
25.382 0.701
18.016 -34.953
42.884 -39.492
73.065 -7.264
71.500 -13.024
59.112 -3.801
61.151 22.860
66.055 -6.788
65.140 -5.056
60.600 7.955
35.252 -13.005
28.977 -18.845
50.845 -30.842
55.734 -22.280
38.809 21.038
26.352 17.170
15.654 -35.157
26.938 -36.466
22.316 -16.048
59.693 -17.195
29.079 -47.351
10.130 -39.143
25.182 -35.571
36.131 -24.782
47.677 -34.288
39.503 -7.481
22.835 -33.145
16.938 -21.367
24.519 -35.599
30.887 -42.295
2.697 -23.376
16.247 -25.020
2.814 -15.421
11.849 15.164
47.009 23.241
48.726 20.775
22.092 -30.569
19.170 -34.963
53.687 -21.161
53.952 -28.899
21.441 -21.495
-1.387 -6.901
43.701 -25.419
52.101 -20.341
48.603 -25.656
45.992 -7.624
48.333 38.153
18.397 19.664
46.923 -3.458
35.606 -0.721
47.015 -4.655
38.485 -17.787
36.908 3.236
66.375 5.936
61.621 13.103
36.909 31.988
33.357 29.195
25.601 4.771
23.402 -7.727
5.470 15.253
32.598 -39.838
12.677 -37.161
22.322 0.726
44.388 9.989
61.646 -6.194
66.060 10.310
66.922 17.600
61.011 7.835
54.064 26.707
32.605 23.316
51.481 30.335
13.069 -2.075
3.359 -4.600
43.813 -13.754
48.773 -18.970
71.739 -15.445
70.561 -10.615
38.958 -27.952
16.695 -50.739
48.987 -6.605
64.131 -4.717
40.715 27.631
15.519 36.901
32.103 23.728
37.091 -39.566
51.776 0.234
51.713 -22.571
27.254 -30.403
15.800 1.017
55.174 33.524
36.704 25.532
44.325 30.404
58.920 1.999
54.866 -32.173
44.995 -41.272
31.281 -36.712
53.369 -24.883
31.275 -10.365
51.279 27.888
49.730 22.990
50.816 33.690
41.348 15.498
67.201 5.883
58.671 -23.019
37.471 25.990
45.672 39.792
54.723 -29.788
58.256 -33.390
55.738 -7.990
46.738 16.572
56.251 2.490
35.243 0.834
57.683 -17.147
48.827 -34.314
41.756 1.296
61.315 -21.772
60.456 4.614
43.974 38.341
61.645 31.439
68.951 -1.886
41.036 -25.555
47.175 18.456
65.178 20.746
70.369 13.723
62.309 12.696
41.788 -34.692
45.504 -16.549
70.219 -6.552
66.713 -0.406
60.595 21.604
20.118 -17.530
33.001 -16.935
16.707 -41.565
55.802 -21.717
29.774 -32.608
24.374 -33.185
54.423 0.291
73.671 -7.735
61.789 19.705
35.198 30.345
59.884 18.928
65.773 13.951
65.828 14.002
67.536 -1.887
75.098 -12.288
57.682 7.538
70.856 21.505
67.099 -9.010
14.848 6.950
31.043 8.252
71.473 2.043
50.251 -10.214
14.171 -33.228
26.786 -31.763
30.551 -23.786
14.571 -7.749
73.041 7.420
48.871 33.115
62.501 -3.319
29.592 -1.665
55.497 30.658
63.013 21.550
69.319 -8.440
52.973 -19.168
52.062 -29.533
43.970 -31.721
53.480 -18.511
31.132 -34.348
41.754 -36.751
37.521 -33.758
60.347 -22.536
43.085 -22.292
63.039 -19.811
61.414 2.636
51.855 18.150
51.226 42.903
55.752 -18.263
55.333 -38.925
60.573 -19.083
49.458 -19.594
50.060 -17.420
12.082 34.000
16.360 22.787
35.111 41.632
36.797 38.397
36.015 31.869
16.703 37.839
19.168 28.803
32.897 8.633
41.032 38.258
23.050 17.621
47.527 -21.228
24.692 -26.489
54.090 7.137
63.416 5.831
64.759 19.064
38.504 2.069
34.527 12.121
59.538 -28.447
55.699 -27.939
63.115 23.056
29.708 28.534
46.271 14.535
42.763 21.290
32.646 4.051
56.154 25.393
46.125 37.110
15.614 17.094
32.120 23.390
16.088 -25.893
11.451 16.149
17.003 29.961
14.054 10.586
22.931 35.367
41.339 28.775
30.387 29.367
24.509 25.383
21.668 -3.842
15.861 -11.731
23.671 -1.787
15.991 -4.241
11.551 24.440
17.729 15.287
48.822 8.068
63.057 27.359
71.898 8.470
50.600 41.334
69.237 25.034
32.914 37.728
47.372 29.371
50.533 5.487
46.770 28.695
46.630 31.972
61.044 27.902
40.050 21.391
28.637 22.828
53.456 -25.536
70.549 15.869
60.269 25.098
53.778 30.829
69.092 25.604
45.378 -28.832
33.916 8.687
46.853 5.505
50.425 35.291
59.985 23.691
70.707 12.438
50.039 -4.254
20.610 -32.664
38.511 -29.006
13.008 -10.766
32.673 -22.135
14.909 41.536
62.653 -0.805
59.212 -22.460
71.942 -0.712
39.986 16.054
29.129 2.881
25.191 23.509
43.065 28.059
64.084 7.018
63.542 -15.736
30.284 -24.833
41.598 15.487
24.630 -17.435
49.537 -29.767
27.687 -13.204
51.491 -23.907
40.321 -22.374
73.418 -6.248
41.738 -29.513
37.806 -34.247
23.373 -43.307
30.594 -27.987
48.308 -29.275
45.099 -37.320
26.792 -7.566
32.897 -27.231
55.882 -20.942
58.111 -31.670
7.246 -35.060
43.333 -30.144
48.141 -3.285
68.264 14.291
69.746 -18.277
56.021 6.211
40.511 -37.899
62.366 -11.056
56.311 27.318
41.277 11.165
55.423 15.364
62.887 -9.087
57.181 -22.949
60.138 18.304
54.669 29.940
71.321 7.548
53.322 2.447
39.556 -8.905
54.407 -28.049
64.513 -2.378
36.939 15.428
62.522 16.322
43.511 -28.616
61.683 -15.492
46.607 2.270
5.192 2.919
15.382 -32.693
42.914 -35.488
38.217 -20.031
47.417 -31.743
48.982 -5.180
41.539 16.510
49.977 35.513
20.743 27.631
25.822 39.526
22.941 22.606
18.402 14.916
32.566 27.530
18.480 31.102
28.480 24.178
42.889 9.550
18.216 38.363
39.859 45.885
27.407 10.897
24.097 13.379
19.613 5.771
35.544 10.374
45.494 -27.313
71.058 -3.249
56.131 -16.740
39.581 -25.356
54.715 -31.025
26.349 -32.508
48.170 -41.781
58.899 -20.591
41.865 -38.005
46.451 -29.180
61.661 -18.578
69.834 -8.817
45.500 29.033
67.113 10.844
64.595 -18.898
63.033 -5.149
22.895 32.176
49.998 16.515
53.884 -26.687
60.385 -29.963
38.671 -16.093
45.489 -0.378
71.667 -1.612
71.182 -12.525
42.704 -40.577
52.172 -32.656
9.016 -27.906
51.284 -32.902
48.758 16.303
41.151 -28.400
70.989 -13.888
43.556 27.812
39.784 38.938
22.347 21.210
1.834 -9.257
41.653 -13.504
45.350 -27.700
12.138 -25.217
44.357 -1.721
46.270 19.644
67.153 14.398
70.406 -1.171
17.165 39.064
46.807 27.961
56.225 27.806
68.154 -14.193
69.763 3.369
69.252 14.904
22.566 24.745
36.679 19.448
29.274 40.943
29.394 27.770
14.259 29.688
42.411 39.651
52.925 -16.889
43.913 -36.640
59.061 -28.173
54.827 -2.954
69.168 -6.724
69.639 2.522
39.293 -28.623
63.174 -6.477
49.817 29.266
7.039 19.313
7.541 14.975
20.426 -8.272
37.638 -15.696
40.419 -20.910
13.622 -26.970
46.966 -33.673
21.776 -28.608
55.250 -33.600
24.794 -40.215
59.010 -25.448
51.785 -30.661
59.199 -24.942
60.235 -12.252
49.365 7.954
50.854 30.696
60.143 19.740
55.735 3.445
44.897 -4.062
26.857 12.098
68.213 3.558
63.461 -7.715
73.044 3.178
32.695 -10.371
18.667 -7.319
2.250 23.711
46.925 32.224
50.880 35.271
57.260 -12.279
52.066 15.992
46.991 -12.439
48.623 0.185
38.460 13.930
39.443 34.164
49.976 41.600
26.819 29.857
70.699 -3.417
33.418 -19.920
69.698 -3.966
74.392 -2.121
68.433 0.069
61.764 -11.280
65.930 15.769
63.062 21.539
47.013 42.311
29.963 33.672
40.281 20.246
44.213 -10.829
35.904 -37.955
35.534 -27.494
34.275 -20.348
18.310 -28.062
51.548 5.604
6.001 -0.185
46.051 -20.856
42.483 -24.415
49.614 -22.247
65.926 -25.809
55.967 -14.262
48.387 -31.052
28.119 -31.829
38.068 -48.811
39.562 -40.968
61.573 -31.245
61.082 -28.273
45.780 -5.451
64.290 -14.176
24.332 -37.819
63.135 2.372
18.981 -23.687
7.288 -24.447
60.631 -28.036
26.973 -26.850
34.348 -33.558
28.098 -0.794
31.785 12.205
9.494 19.533
60.139 10.959
71.153 -17.255
46.844 -28.892
53.797 -8.467
47.622 -9.018
47.606 -5.588
55.797 -3.806
68.565 -3.798
60.338 23.943
47.940 22.356
55.190 -10.308
34.407 -2.839
57.006 4.832
46.125 24.515
64.459 9.771
7.013 -32.957
13.012 -28.692
13.110 -18.515
28.307 11.277
55.345 -0.482
69.423 17.327
60.098 -14.170
41.641 -16.319
28.766 -6.873
35.465 -11.750
59.083 -29.323
22.747 -26.522
32.360 -43.327
17.032 -32.104
41.024 -20.329
49.557 -27.089
13.077 -28.536
3.126 -15.215
67.690 -2.697
36.658 -12.106
20.714 -25.338
49.040 -28.437
53.452 -15.199
52.652 -19.433
52.562 -26.451
27.997 -24.256
21.127 -29.249
7.198 -11.574
33.384 18.034
45.570 27.071
19.874 44.331
42.269 25.651
44.393 27.382
65.169 7.681
52.180 -17.308
65.139 -14.509
41.544 -26.275
56.358 -22.921
53.026 -31.599
49.297 -2.805
58.692 7.029
26.989 -10.379
66.658 -13.178
37.543 -0.528
23.507 38.654
28.048 29.294
15.089 36.205
57.944 29.673
71.091 -8.165
44.382 -25.957
43.609 -26.887
16.416 -29.498
25.598 -16.056
43.876 15.575
48.878 -6.933
47.971 30.062
67.180 17.021
17.101 39.452
63.657 12.852
31.924 12.207
62.127 16.213
37.381 3.291
34.393 22.906
50.974 30.730
59.357 29.028
73.013 12.269
50.612 35.024
11.325 27.029
10.406 15.800
13.018 13.397
65.168 14.153
40.335 0.669
46.051 31.705
63.460 -14.350
37.528 5.516
4.994 1.428
67.113 -30.291
38.921 -30.759
40.748 -27.055
63.775 2.524
37.876 -14.657
52.290 -15.846
13.291 -21.523
59.270 -18.048
53.554 -20.355
41.571 -13.125
49.418 -23.881
36.357 -32.939
43.786 -44.134
64.489 -2.347
70.076 9.999
42.245 12.152
47.698 3.715
53.467 19.448
30.815 5.672
16.412 5.401
14.366 -6.956
5.127 -0.389
40.411 -9.800
39.451 28.571
27.532 31.202
54.041 25.644
59.656 -18.390
64.988 2.894
55.486 10.514
14.185 9.494
48.898 37.350
44.623 39.149
30.876 27.620
38.872 29.832
56.920 29.623
57.683 19.207
49.399 -4.851
48.288 -18.905
35.434 23.101
23.904 -25.152
25.205 -36.078
37.900 -42.134
32.169 -38.037
8.770 -28.514
47.689 -21.467
22.158 -17.189
18.697 0.972
21.937 14.596
30.594 25.570
40.614 19.143
32.425 28.948
52.961 -14.469
49.354 -15.566
21.505 -13.363
27.589 -22.644
32.938 -49.578
8.921 -25.038
11.242 2.781
4.798 1.636
67.689 -21.435
40.170 -15.793
72.556 11.506
68.942 1.760
65.280 13.388
64.814 -18.934
64.777 -30.377
65.742 -15.869
45.471 -14.997
44.058 8.929
30.436 -10.257
32.519 20.060
33.137 19.538
45.613 18.422
38.477 -9.501
32.702 -23.101
44.009 2.806
30.072 -18.903
57.967 -16.551
52.418 -15.234
62.949 4.160
66.683 -14.311
62.895 -11.500
43.305 -34.783
72.721 -15.224
65.637 20.220
68.972 22.526
60.260 11.829
54.631 -27.668
43.069 -30.329
45.644 -37.136
24.599 -39.980
19.461 -26.146
35.236 -38.361
56.177 -14.043
37.803 -37.590
47.021 -21.224
62.877 9.096
51.045 25.305
37.960 15.027
54.827 19.409
44.009 34.528
63.908 23.827
65.375 -7.634
60.702 25.581
66.884 0.545
25.896 0.526
20.461 -9.284
73.176 -8.192
57.632 -31.261
53.946 -21.023
58.130 -7.734
60.849 -15.683
67.887 -12.971
51.394 -16.554
18.988 4.513
8.617 9.208
45.860 14.257
60.935 -5.525
75.002 0.676
63.395 -3.386
55.581 -16.837
59.220 17.520
67.230 24.693
24.266 0.504
64.333 -23.216
48.141 -33.586
73.632 -6.934
60.885 14.271
37.805 1.335
-0.413 -14.237
44.920 -22.641
48.342 -34.145
38.123 -20.003
64.939 8.003
40.107 -30.581
16.326 -37.057
29.086 -18.759
64.808 -26.432
62.577 -34.662
64.485 -25.476
67.154 13.407
66.910 -17.750
40.147 20.138
49.683 10.221
54.438 -18.946
64.017 -23.301
59.277 21.856
72.504 5.682
66.015 -0.530
70.915 15.407
67.876 11.577
67.335 -15.017
48.087 -7.029
36.075 38.292
29.194 23.484
17.524 26.553
52.579 19.351
52.968 22.991
24.371 29.382
41.597 41.196
39.528 28.358
36.766 38.599
48.846 8.080
45.414 18.681
29.135 35.241
44.990 40.893
35.781 -10.369
31.604 -28.345
48.209 -31.302
45.014 -38.924
47.746 -37.124
50.605 -31.134
36.539 -42.151
10.218 -32.520
28.932 -28.672
47.711 20.972
63.425 4.243
49.431 -25.366
71.549 7.759
58.143 0.931
45.382 37.560
0.665 13.992
30.553 26.371
29.634 6.030
61.057 -30.572
39.504 -27.356
52.937 -23.469
63.899 -5.336
57.939 9.290
31.479 11.616
56.722 2.313
43.756 33.557
34.559 48.803
45.312 24.220
54.047 -0.395
65.008 -7.846
70.639 3.248
48.789 -24.569
39.845 15.750
66.418 7.574
22.204 13.445
51.108 13.002
69.688 20.429
61.997 -11.529
46.831 -38.248
13.131 -28.806
48.077 -44.084
59.916 -22.584
63.582 32.667
57.295 -24.499
20.029 -22.169
17.286 -37.621
19.785 -24.716
25.943 -4.922
24.061 -35.796
40.268 -36.799
65.919 -2.222
38.084 -8.645
31.888 -44.727
52.732 -23.462
58.322 -26.280
67.523 6.623
46.125 32.529
49.293 37.202
64.879 11.271
46.758 25.351
49.391 -2.777
34.084 31.827
54.046 13.906
39.058 9.845
28.272 2.413
14.099 -18.651
30.635 15.244
56.920 10.939
72.585 5.743
68.005 20.221
55.311 30.601
56.941 23.517
66.173 24.180
62.279 37.366
58.217 22.576
62.969 19.628
48.662 9.944
60.593 21.073
29.495 28.265
62.260 10.737
67.451 8.035
61.035 15.424
47.656 16.978
46.416 32.311
68.614 10.875
64.779 4.927
72.934 -4.505
64.073 1.926
71.798 14.244
27.272 33.707
36.329 36.549
60.962 19.917
51.414 23.363
52.683 19.683
63.358 27.155
42.568 -12.819
30.766 -21.851
58.141 -39.165
70.088 -14.681
60.639 -26.408
68.623 1.322
45.954 -32.749
55.912 7.121
60.878 -31.308
47.751 -38.019
39.335 6.963
67.017 -9.139
58.317 -8.775
30.013 8.960
25.643 9.982
49.682 17.876
63.036 14.868
28.185 31.811
37.329 32.766
9.846 35.547
22.709 12.835
16.244 12.630
52.545 -25.560
66.620 8.186
40.005 -4.557
65.509 28.609
61.712 9.723
75.729 4.116
61.058 14.401
59.450 -17.537
58.170 14.467
58.475 34.816
58.300 23.797
51.980 34.694
37.107 16.498
15.163 2.746
7.883 4.540
4.905 2.934
21.741 -14.157
6.475 5.985
5.409 1.946
28.105 -23.178
28.709 19.246
58.207 2.478
54.847 10.896
54.602 -13.964
63.465 4.836
52.071 33.102
67.984 16.153
57.838 37.245
50.618 15.312
67.942 -7.571
59.685 -27.261
61.939 -19.134
54.205 1.853
32.455 1.346
38.496 -28.806
8.182 0.476
5.249 0.626
49.992 -41.801
50.060 -35.548
25.836 -34.355
67.862 -0.965
26.964 20.670
25.247 1.723
44.203 -25.275
61.043 -31.454
24.006 -31.378
-1.811 -12.722
3.822 -4.036
64.844 -23.605
23.081 -34.613
24.807 -29.241
50.030 -18.329
59.493 -21.938
72.637 -9.760
59.128 -5.746
65.032 23.061
71.176 -7.792
67.921 18.744
73.103 6.784
62.982 -20.677
38.349 26.981
50.381 31.008
43.755 23.005
68.949 13.021
55.364 3.833
47.075 23.390
58.943 21.846
59.668 30.213
68.107 8.457
37.744 -29.602
62.101 -20.128
9.734 -33.634
22.074 -19.214
36.146 -35.704
22.471 -19.907
40.191 4.152
63.432 -1.473
44.525 -4.550
65.182 -30.454
63.163 22.009
65.707 19.541
56.955 -5.109
51.284 2.240
64.734 1.579
68.699 10.292
70.598 12.338
71.655 8.985
69.245 -21.088
16.746 -42.126
35.253 -10.908
37.566 -33.158
58.944 -38.467
61.548 -25.090
65.788 -24.645
45.707 -29.960
39.520 -17.042
26.006 -31.624
5.497 2.205
18.727 15.398
44.291 31.006
59.154 37.462
59.271 10.876
35.392 4.859
50.740 28.992
59.736 24.458
37.041 27.429
50.937 7.078
57.888 -9.839
41.657 25.824
24.546 11.751
14.243 29.675
29.539 37.311
40.921 31.431
37.456 24.177
55.664 42.851
65.728 24.814
52.725 19.512
54.452 18.997
42.368 -20.190
66.517 -14.780
72.451 4.023
60.513 -20.727
1.102 -13.085
15.187 -30.382
17.985 -7.079
8.234 -2.695
59.795 -22.048
60.392 -19.447
39.911 -34.078
64.987 -7.866
68.558 19.099
72.452 11.936
67.976 -5.326
42.428 -21.999
52.122 -33.969
59.326 -7.924
66.195 -12.056
66.555 25.720
62.244 -5.158
41.867 -11.295
59.472 9.809
70.861 -10.849
47.545 -30.617
3.425 -28.602
12.256 -25.096
46.396 -32.209
39.673 1.694
48.908 -6.392
32.521 -8.205
31.164 -35.873
36.303 -28.290
67.878 8.067
63.327 28.120
45.401 34.334
32.741 36.329
6.875 41.166
12.910 16.885
17.485 8.487
30.745 17.701
54.172 29.016
60.620 34.771
45.357 34.338
57.857 11.103
47.039 25.545
39.343 31.617
40.818 -29.385
49.370 -22.648
26.858 -33.837
44.055 -8.719
55.276 -18.905
43.816 -34.807
28.341 16.900
57.657 0.096
61.197 -24.653
60.713 -29.822
45.122 38.669
34.619 28.923
62.762 15.328
55.651 -3.247
57.655 30.835
46.867 32.142
60.253 5.568
60.602 14.694
61.751 6.403
48.118 -11.468
54.338 -14.075
30.035 -0.032
10.841 23.802
37.956 3.763
60.136 -13.516
70.150 -14.487
61.996 -16.883
33.938 -40.318
47.370 -36.221
67.339 -12.138
44.499 -22.806
33.963 -28.490
16.817 -33.754
28.107 24.517
12.950 22.663
46.836 11.604
61.631 -22.558
71.451 -14.019
69.500 10.206
72.162 11.042
71.694 7.606
44.258 23.470
68.954 -7.945
54.303 31.718
53.035 26.723
41.146 32.056
64.417 30.431
64.338 25.694
74.056 5.207
59.515 -26.984
53.197 -27.484
61.078 11.345
63.996 -26.612
64.492 -2.310
34.674 8.800
59.721 12.362
26.096 31.108
25.266 14.938
33.444 -5.026
39.572 -13.076
31.884 2.545
30.397 -5.880
41.941 -7.456
27.623 -13.383
12.955 25.688
38.829 -12.188
57.411 -15.330
49.321 12.554
29.441 30.226
23.237 27.061
31.000 40.928
60.371 4.204
44.615 -17.331
57.749 -18.560
55.900 -8.200
22.355 -24.378
30.361 15.725
32.984 -8.295
18.160 -33.196
32.284 -35.243
12.120 -20.612
41.342 -39.981
5.802 9.347
32.126 21.972
53.009 28.547
62.009 24.197
58.505 31.828
45.271 27.983
69.735 13.957
33.728 18.952
53.247 3.331
46.083 17.318
61.997 11.057
66.465 -13.337
42.205 29.152
33.163 28.695
45.901 13.306
41.352 12.678
64.723 -8.330
59.071 -32.376
28.433 -33.413
22.192 25.329
62.567 2.718
41.084 -24.288
53.435 -27.074
40.857 -35.964
13.315 -43.173
55.621 -36.850
57.806 -4.235
52.346 6.492
69.074 12.529
69.215 9.015
58.750 5.037
74.845 4.206
73.385 7.119
42.829 -31.195
15.965 -29.500
47.087 -27.881
32.678 -32.572
12.973 -34.477
67.958 -2.381
63.249 2.457
41.191 23.650
28.618 29.539
20.673 33.406
39.657 18.569
21.099 37.089
26.857 10.006
8.704 32.057
12.387 27.720
9.156 -8.326
8.447 -14.195
30.234 -3.603
44.132 23.718
20.816 -3.184
34.010 38.427
43.117 43.877
34.851 22.922
52.346 -27.196
55.919 -27.408
73.321 0.970
14.739 18.410
61.553 11.580
39.041 13.433
61.414 13.514
42.217 -16.991
61.722 -6.950
68.030 -18.116
71.236 -1.476
73.325 4.986
43.828 20.113
18.382 12.310
45.849 32.721
28.435 26.556
43.955 35.561
46.756 33.014
52.519 26.941
61.528 8.344
53.140 -22.596
57.549 -23.087
50.791 -20.466
72.642 -20.580
56.835 -31.565
67.296 9.529
63.122 -18.924
54.226 -27.946
32.858 -1.407
23.434 -13.247
51.450 3.149
68.925 5.362
58.951 -18.209
69.308 -6.797
50.597 -14.410
40.419 -23.163
34.223 -24.327
34.632 -22.427
29.594 6.015
32.839 -34.182
61.842 -34.247
46.270 -40.180
30.756 -38.398
33.882 -37.745
1.104 -22.530
41.069 -20.726
17.164 -23.362
6.823 -27.057
64.677 -22.106
31.846 -33.897
21.448 7.124
52.061 -23.837
53.386 -34.065
70.977 -1.357
42.536 -38.632
46.665 -12.775
43.661 -38.953
57.327 -37.624
51.606 -25.096
44.104 -31.506
71.782 -12.432
63.788 10.235
70.882 12.204
75.109 12.290
44.293 -8.787
40.018 -20.310
62.530 -12.811
53.399 -9.350
62.345 -15.574
49.470 18.859
58.691 -3.209
55.971 15.838
68.936 3.316
62.233 22.518
46.337 -27.557
59.757 -23.507
74.613 -14.168
58.522 -3.773
70.035 -3.093
67.002 3.772
63.528 8.714
46.981 31.908
26.609 32.256
39.774 17.245
64.101 -15.537
44.923 -38.498
41.194 -41.398
62.655 -36.920
56.318 -11.133
70.646 -13.771
69.686 -15.813
54.948 -19.756
48.568 -25.078
62.462 -15.331
10.927 -0.176
14.067 29.815
45.240 29.067
40.122 -30.620
36.457 -39.391
61.158 -17.783
66.249 17.748
61.963 15.647
38.928 27.436
35.413 34.024
64.585 1.547
32.474 0.683
32.461 -25.245
71.790 -0.947
72.077 -7.374
61.518 2.205
59.519 -1.209
70.518 -13.593
58.789 5.625
59.390 20.147
49.030 1.929
51.044 -28.887
44.396 -28.958
74.934 1.647
68.833 -17.199
56.916 -33.611
7.337 -35.349
54.772 -30.351
72.433 -7.131
72.280 14.604
45.146 25.022
40.581 23.406
18.032 44.586
50.923 26.167
19.158 16.975
22.515 30.482
31.139 35.165
49.381 36.303
48.732 13.311
61.621 0.639
60.697 18.238
50.879 -26.331
57.795 -23.449
55.284 -38.560
23.311 -47.817
8.212 -20.183
27.929 -34.504
25.671 -25.356
68.465 -23.582
50.467 -19.981
62.716 -7.718
32.194 8.561
21.245 8.285
10.294 13.034
18.923 21.506
5.254 2.482
64.299 -17.527
35.944 -28.693
15.936 -24.309
14.826 -29.642
13.016 -27.284
17.610 -25.584
23.951 -37.194
23.385 -13.950
56.871 1.221
35.320 -3.868
21.004 -34.309
35.655 -31.856
59.437 -18.201
40.111 -40.136
32.284 -33.157
45.707 -18.918
48.081 -37.747
47.290 -13.151
59.763 -28.418
39.147 -31.419
35.715 -25.157
55.475 -39.298
29.349 -40.475
21.861 -29.497
54.578 -39.298
52.142 -29.531
67.902 -21.146
64.346 24.294
53.654 -4.195
35.346 35.794
20.957 12.104
25.893 37.459
59.919 -2.664
70.311 -11.639
41.418 23.799
37.671 0.848
35.428 -6.504
39.757 -38.351
39.459 12.326
65.314 18.653
70.173 11.466
73.331 10.116
57.626 22.389
45.763 8.887
46.170 28.308
66.597 6.655
52.203 -4.623
50.695 -31.472
64.307 -16.764
67.767 -9.461
56.117 -23.058
72.994 -11.760
64.954 -16.343
31.551 9.311
58.681 -35.447
25.665 -25.827
12.000 -20.067
13.043 -32.893
41.619 -39.956
10.751 -34.806
14.747 -30.652
36.380 -4.337
19.761 -5.957
62.976 -14.675
46.390 -7.570
37.942 -17.293
2.187 -11.363
33.952 -37.458
72.385 -4.407
71.480 14.901
48.615 35.701
21.792 28.395
41.643 -11.298
6.597 -18.918
51.403 -13.186
54.974 -1.904
60.906 10.005
49.087 -7.035
34.909 1.485
71.203 2.553
69.648 -1.653
59.274 6.378
51.027 32.495
33.183 24.490
61.914 -20.273
56.114 -33.250
35.633 -29.527
10.384 -23.090
54.678 -41.305
42.014 -21.917
54.461 -35.004
35.996 -32.336
53.290 -1.603
45.254 -20.478
66.258 -18.214
52.429 -19.186
66.479 -5.330
72.338 -17.124
60.292 -6.983
60.145 36.259
46.261 32.493
39.779 43.450
53.564 21.022
58.528 1.025
50.162 -21.309
61.901 -20.842
22.519 -23.796
30.988 -1.408
14.644 30.918
64.582 23.696
26.836 31.759
45.492 21.489
62.701 -8.918
61.799 -19.755
50.531 -21.529
15.358 -19.761
25.436 -35.171
41.237 -27.974
15.800 -33.724
39.632 10.754
67.243 10.787
57.814 -10.408
59.622 4.222
63.673 -12.288
74.597 -4.408
47.525 19.237
41.143 45.370
21.726 35.632
28.096 30.245
55.675 32.276
46.615 36.642
11.715 17.722
38.890 13.588
28.590 23.414
66.001 -19.770
72.627 -13.469
47.218 -25.678
53.261 -2.170
56.059 -4.218
28.858 -17.323
61.634 16.727
46.995 -24.509
51.215 -17.702
58.703 -25.871
24.021 -22.178
26.823 15.992
26.977 8.201
5.569 19.715
25.666 36.399
18.775 23.019
3.028 22.970
19.382 38.379
48.507 44.854
54.835 -6.877
70.474 7.872
52.453 11.343
35.225 -0.151
21.913 -33.033
23.693 -14.403
30.943 -6.849
54.794 -7.748
64.535 3.304
66.811 -22.992
61.047 -13.916
60.561 -6.688
56.259 5.875
37.983 -3.122
41.417 15.925
65.782 -5.311
50.401 -12.334
28.253 -28.346
44.919 -44.780
27.147 -25.423
34.458 -12.083
47.522 -21.789
71.019 -10.289
28.616 -15.839
36.643 -24.953
49.042 -2.702
68.194 3.754
60.697 -3.658
26.113 18.919
62.307 5.991
57.798 -5.955
60.450 -11.199
69.881 -18.225
54.222 25.049
44.389 40.659
31.559 29.747
40.476 22.956
19.939 8.276
10.901 22.480
27.329 -6.750
18.521 -11.597
54.104 15.806
53.908 11.542
57.512 -22.296
24.951 -14.637
11.982 -13.744
61.562 9.359
34.363 27.776
39.802 -0.020
67.511 20.376
67.033 17.252
50.677 20.545
25.738 29.873
35.963 32.731
26.790 11.488
52.807 6.881
57.159 -13.118
64.409 -18.959
23.496 -41.815
45.798 -35.856
35.945 10.813
49.059 -11.025
51.121 -20.510
65.116 -23.812
59.672 -14.533
56.804 -5.880
44.151 -22.636
47.191 33.936
58.835 28.708
67.020 15.328
61.748 -16.050
23.425 -51.301
40.506 -38.487
63.655 -25.435
73.722 -0.902
54.306 -25.468
52.417 -29.364
44.126 8.821
55.684 1.891
16.515 38.528
35.599 -5.325
36.061 -14.983
11.305 -15.355
5.715 0.098
48.215 34.598
9.056 34.234
34.382 46.197
20.926 27.750
44.335 38.944
49.082 32.668
37.573 19.488
44.870 16.459
49.487 25.208
21.769 2.800
64.886 3.784
64.533 0.562
48.500 19.077
48.246 29.275
22.617 31.284
43.651 34.734
64.039 28.327
67.480 -2.963
55.677 3.467
47.783 -14.638
65.332 12.041
61.127 -19.183
51.773 -29.528
46.850 18.813
70.578 17.639
73.260 12.006
74.188 11.794
52.505 -24.160
53.098 -4.202
51.920 -22.381
14.825 -35.607
25.722 -38.370
41.976 -32.493
34.325 -44.776
54.438 -34.354
33.891 -23.624
30.344 -28.113
14.494 -6.675
30.720 -30.308
67.922 -5.916
45.415 -9.978
19.023 -24.389
39.782 -19.330
32.483 -27.640
43.799 -7.020
49.183 8.539
37.109 27.937
67.984 15.548
48.940 29.945
4.631 14.163
15.954 18.773
39.192 29.291
8.504 38.863
50.128 -0.783
61.799 -19.757
36.395 -36.605
57.784 -13.492
65.453 -3.998
56.304 -4.847
40.808 -18.034
55.998 -28.383
27.105 27.563
56.444 14.894
25.243 -8.504
54.076 -23.621
58.365 -33.917
16.718 -24.222
48.735 -32.727
44.261 37.399
68.192 4.951
73.353 3.125
48.673 26.706
13.306 -26.898
14.444 -12.737
16.126 -12.118
47.431 -25.965
41.375 -38.254
18.289 -32.665
33.193 -31.848
9.463 -3.099
29.303 -1.247
48.137 -17.835
67.934 -16.110
67.633 10.483
74.545 -8.087
49.109 -33.980
51.552 -37.426
59.353 -33.706
5.544 -20.597
5.489 -2.069
64.187 -26.389
58.134 -27.216
33.457 -28.516
20.498 -30.787
23.736 -32.960
3.716 18.357
18.305 27.495
3.265 20.247
19.808 22.115
8.813 18.566
2.239 -21.431
31.038 -8.342
33.977 9.225
32.750 -25.289
23.587 -37.780
28.078 -27.708
36.055 -34.185
40.656 -34.254
53.555 -14.224
44.417 -12.277
61.387 -7.130
66.351 -13.064
66.685 2.365
21.480 43.114
15.554 31.071
36.324 42.825
37.611 31.446
39.811 38.463
30.236 5.823
56.500 6.698
30.048 27.708
27.095 23.017
37.614 18.842
33.076 -14.650
9.698 3.726
-4.338 13.518
18.144 8.630
32.672 -18.649
5.871 0.596
62.935 -0.086
51.639 28.425
42.273 34.668
52.465 5.054
51.707 -27.242
48.483 -31.958
28.191 -24.127
41.592 -22.182
58.783 -0.385
51.828 29.993
16.535 18.301
54.986 4.570
73.584 -0.808
58.120 8.284
30.544 28.709
34.595 28.677
35.245 23.487
28.978 2.030
34.689 33.034
53.292 39.600
43.739 19.659
31.096 35.712
38.974 19.361
43.329 17.388
39.118 9.608
58.973 33.090
29.535 21.362
66.953 15.004
70.735 2.703
50.364 33.415
16.138 41.314
20.079 31.713
7.929 19.666
62.967 -13.334
73.149 -13.224
50.868 -24.723
58.850 25.386
36.449 9.104
66.436 -4.720
37.101 16.958
62.735 16.052
19.811 12.178
67.082 23.493
60.613 28.519
47.644 12.777
28.129 28.163
40.912 13.716
36.854 -24.097
53.000 -10.170
59.777 -29.981
58.914 -20.362
66.800 -14.857
62.744 19.022
27.928 34.823
21.316 25.848
33.734 19.069
42.005 34.419
46.916 -11.901
54.114 -31.808
59.311 -36.555
65.790 -14.426
33.164 17.667
-0.972 20.911
53.052 -10.051
30.488 -1.549
68.553 0.766
53.853 -29.292
53.308 -27.674
17.536 -34.614
29.577 -34.898
50.754 1.687
44.727 15.653
47.784 12.999
51.473 17.739
30.904 22.531
14.471 20.280
35.672 13.493
1.615 -22.371
29.787 -33.485
47.888 -20.977
23.747 -36.645
19.603 -18.561
10.268 -31.416
26.731 -30.440
20.428 -27.658
5.729 -22.112
34.728 -22.759
55.770 9.598
30.556 1.113
32.029 -31.475
54.476 -26.645
60.824 -23.660
52.846 -6.312
6.060 -0.170
27.060 -21.958
22.276 -29.062
52.847 -13.729
33.450 11.250
22.155 36.915
45.493 29.441
57.475 25.395
73.643 15.141
43.889 21.459
40.549 11.142
31.278 4.813
42.216 39.638
40.806 33.992
64.694 21.720
69.951 1.540
66.692 15.701
69.867 2.230
72.748 4.422
60.876 -6.748
33.402 -5.850
53.689 2.575
34.990 14.430
28.948 -16.304
68.598 15.150
58.990 27.450
30.033 29.191
33.407 35.452
19.451 47.203
20.931 38.643
45.218 36.612
50.791 26.560
43.123 30.962
58.767 13.140
46.734 26.390
24.879 40.032
32.834 36.823
15.259 16.113
25.377 27.537
20.352 14.203
30.362 -7.947
10.762 -12.117
44.836 -12.714
43.653 -43.131
18.714 -25.002
32.597 -18.185
44.821 -19.988
39.336 1.126
47.497 33.262
49.087 27.854
53.847 25.741
45.450 31.671
68.531 14.024
52.271 -29.073
40.327 -12.030
44.570 18.339
36.957 10.066
45.752 25.308
45.879 27.723
41.399 25.511
61.168 21.044
65.424 13.700
39.425 32.484
48.407 25.523
17.779 16.138
2.096 13.564
44.688 21.072
69.014 3.404
67.828 8.153
71.878 6.108
60.469 24.819
54.762 26.197
60.731 35.661
56.278 -3.675
66.459 11.285
33.237 40.417
38.555 21.144
53.672 20.108
60.933 5.740
62.829 4.703
51.196 27.094
12.563 19.612
18.637 6.312
55.489 13.149
63.172 12.324
64.299 17.266
48.782 20.381
56.290 27.074
45.796 -10.900
39.047 -27.183
39.222 -30.183
43.225 -33.326
12.600 -13.024
26.440 -31.146
32.545 -40.468
56.317 14.999
38.439 6.804
19.299 12.311
58.329 0.339
57.018 -2.944
29.302 19.950
45.352 39.557
62.703 24.622
51.340 29.505
65.380 1.550
50.819 19.677
71.078 13.020
38.735 27.156
9.273 16.605
38.677 -20.971
12.508 -28.647
27.231 -32.169
22.345 -35.209
21.081 -39.124
56.530 -11.792
52.835 12.970
42.018 27.273
3.950 18.488
52.831 28.135
51.994 19.016
40.323 21.990
44.662 27.050
41.562 32.393
48.660 31.030
65.253 2.765
58.147 7.626
55.736 15.325
40.382 15.182
30.861 -32.050
18.462 -2.959
39.067 25.263
61.162 25.471
29.206 28.387
16.660 -18.607
19.777 -5.112
9.606 -7.999
45.497 -29.795
31.368 -7.103
45.670 -18.341
21.731 -48.334
53.881 -35.351
47.990 -29.517
24.306 -27.039
67.867 -19.278
73.128 -8.186
67.283 1.937
70.380 22.143
66.172 21.782
67.727 17.187
65.102 -0.892
60.160 12.796
55.285 -28.955
41.147 -31.159
30.931 17.689
52.554 11.119
63.125 17.671
65.135 16.702
62.118 12.005
56.015 -15.676
63.818 18.586
49.406 -27.160
58.875 -1.634
66.569 6.507
51.439 -32.273
22.584 -34.120
47.348 -21.381
69.278 7.008
67.646 -10.508
60.187 24.887
57.079 22.275
56.678 12.707
62.194 23.140
69.076 25.488
63.078 -8.339
45.056 20.080
48.461 -9.199
64.628 10.190
46.633 3.967
52.925 18.499
44.158 26.884
63.030 -10.290
64.084 -7.033
54.881 -25.810
43.692 11.277
37.662 -14.822
57.128 -1.473
27.249 9.800
5.599 -23.888
38.740 -32.656
45.547 -37.984
51.562 -30.880
55.161 -12.133
47.052 -19.998
61.621 -26.932
50.801 5.922
58.559 0.355
60.013 -5.084
44.726 -15.150
53.237 4.527
61.936 7.523
49.105 16.730
49.149 9.414
52.176 23.560
31.557 17.293
31.462 31.132
53.654 29.482
52.164 -1.212
46.928 45.602
34.208 -3.434
41.745 -19.251
20.628 -5.235
61.709 -19.359
49.154 -34.856
62.547 -15.162
47.933 -1.249
62.081 -9.711
54.341 19.683
54.184 27.934
24.831 43.541
46.814 29.991
43.573 42.775
46.505 18.450
71.625 21.673
64.848 -1.069
71.800 8.345
63.908 -3.502
60.029 19.427
33.217 25.415
35.409 21.722
27.751 3.405
68.800 2.278
59.685 26.645
68.139 -4.392
69.580 18.668
61.499 19.221
67.281 -6.922
39.057 -20.567
22.318 -9.412
52.649 -1.030
42.509 -9.268
56.624 -7.151
65.547 -25.591
66.674 -18.176
11.116 2.864
5.808 0.360
70.745 -7.038
71.320 17.557
44.352 25.531
52.564 22.707
62.023 8.674
38.899 -11.469
37.066 -24.123
31.561 -16.372
29.619 0.146
7.026 -12.279
8.768 -20.947
7.075 -10.598
14.973 -34.995
35.831 -34.360
54.972 -5.590
58.166 27.310
50.739 -32.574
22.152 -12.256
48.432 12.568
58.006 28.417
60.811 12.279
69.571 -18.576
64.455 -26.163
47.314 4.615
70.253 8.942
64.078 31.944
70.373 22.023
65.854 -29.168
45.771 -10.030
24.832 -36.939
35.211 -5.029
40.400 14.494
20.768 16.181
18.520 23.984
23.976 18.635
62.837 22.504
51.417 24.603
33.772 22.435
52.675 25.631
15.880 -8.645
35.254 2.731
55.368 31.922
58.205 6.334
68.521 -11.680
69.544 -8.424
35.826 -32.914
52.115 -38.452
39.155 -39.907
55.509 -36.216
68.272 -7.882
58.114 -32.615
63.587 -19.688
21.582 -21.835
50.532 -0.199
48.117 7.921
44.837 -5.261
57.594 36.358
39.192 39.008
52.466 27.222
64.591 -12.750
44.552 3.942
37.318 -36.524
36.087 -32.515
41.947 -47.972
52.026 -39.974
30.809 10.162
41.234 3.056
41.056 -43.974
59.028 -1.052
27.321 15.582
49.053 11.171
-1.934 15.099
47.731 30.033
41.635 22.039
43.426 29.679
54.488 -4.126
61.883 8.644
48.704 -17.811
59.795 -22.774
30.949 -35.863
18.279 11.568
45.342 32.217
23.137 17.903
15.957 36.639
29.127 8.391
4.978 1.794
75.289 -10.040
46.767 29.278
26.900 26.815
33.829 23.401
35.021 9.486
37.176 5.763
29.477 16.631
48.103 34.056
35.757 39.558
44.671 35.575
61.157 16.559
49.347 -16.277
64.016 -20.416
53.919 14.302
35.181 47.324
18.791 34.668
40.727 31.706
70.660 9.132
63.477 33.767
32.996 16.742
26.613 30.258
37.169 39.832
64.141 17.284
22.966 28.607
64.880 19.486
56.343 -20.156
38.548 -23.200
24.247 -34.688
14.265 0.332
53.428 -27.345
61.145 -21.592
56.126 -33.239
69.755 11.921
55.468 4.665
40.704 19.080
37.507 36.447
51.336 33.294
46.439 40.258
32.151 -13.484
59.203 -38.134
44.916 -20.269
37.346 -8.311
17.555 -38.680
47.724 -36.112
69.676 -15.774
38.730 -26.981
40.563 3.039
58.797 4.218
54.841 19.278
72.110 14.526
68.896 2.195
18.133 -46.710
42.692 -31.731
71.943 -12.655
74.370 10.794
68.932 -16.498
66.831 -9.984
52.579 6.559
59.688 -17.539
63.470 7.436
47.710 30.780
58.810 -19.972
61.754 -30.851
60.032 2.402
59.897 11.153
47.862 20.485
7.957 -20.233
27.407 -14.395
42.707 8.304
68.067 4.957
24.693 5.973
44.783 6.273
51.663 5.376
69.140 -10.762
56.031 -19.506
17.322 -15.449
42.338 13.952
28.493 -20.555
17.948 -18.821
26.777 -19.121
74.328 8.913
60.766 30.030
48.560 19.192
68.106 20.986
63.788 2.910
42.950 37.354
36.480 42.196
13.234 33.702
16.007 34.169
31.747 -1.346
61.461 -20.085
44.389 -38.565
62.371 -11.954
40.821 29.414
23.554 4.155
36.688 -29.591
66.659 -1.313
53.385 30.063
44.821 27.390
63.032 29.645
60.587 24.244
54.464 23.427
28.222 40.505
43.563 30.403
21.681 3.856
39.433 -1.535
58.820 19.621
65.625 15.906
58.070 -13.002
51.517 -2.053
34.237 27.281
25.919 29.484
7.588 -27.004
33.551 -11.330
25.612 5.713
17.800 20.753
33.203 25.516
5.432 1.598
19.920 -15.025
22.013 -29.100
6.984 -3.489
44.147 9.129
62.835 23.418
39.687 30.730
48.397 -18.857
31.323 -39.809
45.119 -28.970
64.666 -19.355
69.739 0.987
67.042 -23.379
68.265 -4.515
45.070 31.104
66.904 -3.258
69.403 9.491
44.360 -34.495
54.778 -25.311
31.877 -20.960
60.057 4.780
59.559 -24.226
39.930 -34.790
47.600 -20.484
48.298 -21.571
38.447 -6.007
44.163 -35.044
58.667 -29.056
64.814 5.551
63.891 12.284
28.397 -10.571
54.907 -2.536
13.225 0.809
48.687 -31.015
69.900 -2.771
75.038 -4.727
49.255 -30.426
59.364 -41.296
16.003 -12.440
12.767 -17.037
33.102 -2.392
48.753 8.555
38.607 -24.554
49.414 5.439
67.261 10.138
65.457 -5.352
55.096 -22.726
61.353 21.496
66.923 2.922
48.635 -39.051
2.470 -6.467
2.648 -10.719
3.741 -4.364
18.160 10.755
20.967 30.639
41.200 15.331
52.782 29.284
25.376 28.173
18.461 27.139
31.288 3.482
53.289 -18.623
12.784 5.947
31.534 18.668
35.412 23.384
21.122 -26.677
29.522 19.067
23.510 26.474
26.346 -4.437
9.628 17.641
14.671 4.189
19.955 14.647
3.885 4.274
15.309 -16.357
19.515 0.239
15.303 -7.744
5.553 -16.420
29.430 -25.371
58.832 -28.762
35.231 -47.030
16.556 -22.640
41.985 -39.511
57.357 -11.669
46.960 4.431
49.303 6.662
34.178 -39.854
57.601 4.674
48.765 -16.774
8.219 -26.487
55.539 -5.916
70.331 15.375
69.029 5.262
59.890 -27.354
66.114 -13.808
57.972 13.717
38.320 30.978
63.652 13.582
56.583 18.171
54.391 -3.036
17.587 28.195
9.068 -11.344
34.024 -37.018
64.431 -15.397
38.142 7.416
52.841 13.841
64.599 -12.650
70.717 -4.665
61.497 -20.510
59.378 -23.816
36.617 10.450
18.318 13.899
38.274 41.262
60.027 24.908
45.533 35.767
43.666 31.313
41.979 21.402
48.112 20.786
70.084 12.005
65.189 -8.343
70.368 -25.365
74.104 -4.056
31.518 -4.304
6.178 10.330
23.427 -30.035
32.145 -8.645
11.165 6.978
5.549 1.853
61.474 -5.642
65.517 6.039
8.824 18.162
14.410 33.572
42.296 28.289
56.930 -10.965
56.478 -15.499
65.715 2.075
62.083 -13.052
67.008 2.702
47.838 25.491
57.099 -2.400
51.187 -4.300
36.920 25.035
60.737 -9.114
70.222 6.446
56.073 7.012
29.296 34.385
58.135 26.623
34.880 35.668
62.032 4.996
65.293 27.186
71.012 7.922
66.047 -25.128
57.964 -19.066
66.740 -11.365
51.366 -1.185
60.731 18.993
64.111 24.663
43.377 28.442
62.752 -2.180
44.772 23.261
56.251 21.628
46.182 20.428
45.471 -25.597
47.988 3.425
48.749 10.997
67.348 3.098
61.206 -14.637
67.496 -20.375
63.763 -24.590
29.565 -28.364
65.959 -21.045
66.018 9.542
58.804 25.103
24.717 20.689
54.957 -24.605
53.690 18.122
24.563 13.381
13.980 14.746
22.634 19.431
57.520 24.377
63.006 23.634
73.798 5.501
56.952 33.057
16.554 15.722
68.787 4.042
59.485 30.005
51.589 26.499
30.946 37.444
28.415 18.890
31.221 20.424
60.889 1.613
52.812 24.501
57.606 -5.764
33.330 -22.726
47.226 -20.556
55.595 -4.705
27.771 -15.736
21.627 -16.468
23.555 -24.063
34.582 -27.777
46.939 -25.044
61.692 -19.791
71.653 -2.306
71.002 6.303
73.791 10.940
52.244 -25.897
51.786 -7.614
66.229 -4.141
55.207 -19.149
50.843 0.303
64.338 -30.622
72.910 -4.335
29.632 36.601
31.236 29.174
49.294 28.163
67.174 22.968
50.264 22.361
72.896 -11.309
58.875 -39.064
32.628 -12.221
28.638 -5.129
43.956 22.697
52.790 -17.436
70.580 -4.790
54.713 -7.271
69.541 8.360
66.381 7.324
72.121 9.803
51.710 6.280
74.748 -7.357
64.166 -7.932
22.947 15.278
33.166 31.503
60.149 21.386
59.191 21.589
61.916 24.370
58.261 10.514
21.910 35.967
71.027 16.325
32.727 19.285
48.701 -6.092
8.158 -25.687
34.988 -22.827
17.503 -14.261
41.332 27.752
41.812 16.483
26.255 37.919
38.828 4.247
17.213 -26.980
27.732 -35.695
42.268 1.095
15.863 -2.773
12.493 -22.272
69.286 -4.237
66.129 13.244
44.573 10.402
46.390 11.819
61.049 3.518
49.886 -32.109
65.752 6.835
45.930 30.147
42.054 -14.646
71.941 2.860
58.038 20.263
50.018 -16.050
59.658 10.047
60.329 31.846
68.725 0.478
69.126 6.902
64.406 -0.877
70.530 11.167
69.110 0.549
55.592 -21.677
48.474 -40.845
61.136 -19.016
62.416 -23.934
50.228 -34.242
44.779 -24.987
41.088 -31.912
12.847 -29.842
11.354 -6.162
16.750 -39.880
41.505 -37.237
58.010 -27.978
26.935 -24.647
52.026 -29.061
50.121 -21.986
63.376 -17.901
43.769 -40.864
60.458 -27.803
63.620 -30.771
48.401 -20.096
49.133 4.912
20.537 21.551
53.203 14.664
52.817 21.102
48.879 15.590
54.058 3.979
41.546 42.298
15.468 -0.603
5.357 -1.353
70.993 7.039
63.494 -2.529
18.197 12.984
36.522 23.076
65.905 -13.156
64.310 -15.941
56.927 -40.854
47.564 36.382
50.658 31.182
28.125 27.627
70.166 15.642
55.485 -9.414
54.815 -27.934
35.730 -14.533
15.830 30.095
19.030 30.560
28.583 32.448
20.426 33.454
29.342 32.600
19.993 19.356
25.622 -34.337
35.490 -33.558
34.811 -40.065
59.409 -34.931
65.723 -9.697
59.490 -15.908
58.859 -8.823
51.805 9.325
66.862 1.740
68.569 5.484
68.589 26.659
52.257 38.381
55.661 -20.302
43.720 -27.129
71.496 5.788
62.237 -11.019
70.681 -6.001
31.845 2.655
41.341 2.793
25.817 23.681
32.763 -40.965
38.979 0.455
56.296 4.626
64.567 22.052
27.530 39.424
26.841 26.563
27.029 23.857
32.485 33.738
11.091 13.956
18.940 17.854
45.937 38.178
46.922 41.633
70.146 20.771
63.437 -16.961
68.751 5.820
56.051 21.647
59.949 18.968
59.446 -12.678
59.143 0.235
72.674 6.384
49.107 -16.643
55.535 20.549
66.682 -15.842
53.159 -15.872
35.086 -31.274
46.796 -25.556
56.505 -23.270
21.279 0.635
13.235 -29.630
60.187 -19.270
70.196 13.315
65.569 0.223
31.442 40.959
45.860 23.261
70.404 -2.230
62.257 -21.764
59.997 -13.987
51.402 -28.167
58.669 -13.679
50.361 24.895
42.591 29.818
58.129 11.159
61.334 11.022
52.554 -9.963
53.322 34.043
72.381 8.945
31.447 -13.498
45.085 -20.780
63.186 -24.516
43.302 -37.627
27.042 -37.369
15.480 -27.381
11.838 -28.739
17.513 -30.184
35.938 -31.437
26.285 -32.962
37.424 -22.582
64.035 -18.634
62.147 -10.318
51.096 -10.188
34.532 -22.113
63.518 -18.646
44.279 13.310
50.518 24.356
31.530 24.668
44.578 31.548
47.550 28.406
64.300 -4.488
69.464 11.932
65.951 18.310
41.190 45.088
9.390 39.424
36.039 32.167
27.105 34.050
55.433 37.193
64.878 20.101
62.461 21.467
41.621 12.852
57.813 22.117
41.004 21.981
46.183 36.354
41.272 24.810
65.226 -9.031
41.893 -2.454
45.787 -16.161
50.795 -32.885
35.092 3.913
46.724 24.419
62.084 6.644
59.301 15.670
65.759 12.984
72.209 -7.682
72.407 -15.327
42.927 -0.171
60.696 -10.038
44.972 -6.127
56.674 -21.845
66.161 -9.815
49.510 -10.786
58.788 -3.015
61.269 -7.151
43.166 -6.680
53.043 -29.806
67.771 -18.175
71.023 9.292
71.087 9.947
56.909 -31.782
53.160 -24.748
63.476 -20.787
69.453 -3.881
31.813 -29.206
69.513 5.067
60.832 -14.446
69.950 -11.539
58.388 -10.444
15.202 -36.357
38.380 -25.814
65.287 3.418
46.669 4.172
42.205 14.333
42.599 -15.136
46.137 -12.943
24.396 -29.841
67.249 -11.069
62.339 -2.167
60.136 -32.080
23.578 -28.889
37.773 -40.709
48.492 -1.951
69.585 -20.390
57.576 6.818
45.318 2.245
49.581 -3.321
67.788 5.329
68.166 0.138
62.135 23.691
63.439 -3.007
56.993 -16.024
58.757 12.231
68.515 14.715
69.695 -13.216
39.864 -6.030
46.280 -0.347
48.912 5.406
56.447 -6.854
56.369 -3.405
50.692 15.120
46.967 -25.865
44.759 -19.824
30.142 -0.486
56.279 22.882
44.047 27.274
68.993 3.328
59.978 -7.631
39.056 -2.718
29.413 -27.043
5.662 -0.203
14.904 -15.327
24.501 -4.065
13.196 0.665
5.439 -0.201
55.146 33.573
32.461 28.204
17.186 28.408
46.457 23.223
25.494 44.464
25.794 23.618
13.892 28.138
9.222 17.141
22.199 14.485
41.602 -27.888
70.933 15.450
67.253 23.315
64.666 -16.869
53.813 -35.352
53.470 -24.478
41.261 -36.441
70.693 -22.243
71.632 1.547
73.104 -7.500
72.704 -0.425
44.779 -27.110
29.811 -41.186
61.860 3.114
70.357 0.481
33.154 -19.641
12.763 -31.265
25.971 -46.184
65.373 -3.214
61.456 -4.997
30.569 -4.069
30.311 -8.661
23.211 -23.772
13.785 30.775
29.030 40.430
9.865 13.973
35.990 33.846
45.032 29.015
56.031 28.612
35.604 35.178
55.932 22.357
27.298 -15.257
5.388 1.784
65.436 0.616
69.876 2.351
68.326 18.312
38.284 30.637
28.973 32.154
12.308 24.310
39.567 37.472
29.138 -4.234
56.872 22.259
47.977 20.215
72.850 7.168
38.602 5.731
39.921 -11.296
23.983 1.702
19.753 10.657
73.922 -2.088
66.967 3.339
23.689 -4.853
30.555 -1.311
38.285 38.294
19.972 27.943
69.686 0.760
37.460 41.964
16.859 28.032
20.587 39.664
60.902 28.815
21.359 26.998
54.470 -13.870
60.618 -6.861
43.864 -12.229
43.366 -27.502
73.290 12.068
48.004 -5.859
39.560 -18.413
57.608 -4.341
15.484 -11.558
28.704 9.241
47.394 23.232
45.307 29.002
55.394 -17.834
59.475 -17.294
18.564 -18.146
22.116 -1.301
9.212 -34.690
23.577 -31.926
10.400 -18.941
13.041 -28.935
62.705 -2.503
58.690 -25.009
71.087 -23.780
25.852 -42.296
63.543 -17.640
33.327 -24.381
55.920 26.507
70.830 12.129
68.894 9.981
72.920 12.487
49.392 37.204
21.410 21.167
23.463 4.871
5.246 -0.596
61.605 33.405
37.028 30.767
58.958 -12.429
58.885 13.141
62.408 -8.294
68.034 -16.378
32.478 -32.734
55.840 -32.658
14.447 -45.492
55.015 -26.525
56.591 -20.769
55.901 -29.163
53.647 11.791
33.509 15.554
34.433 36.408
42.263 28.477
57.227 9.125
73.417 -5.443
48.140 17.319
71.392 7.100
48.831 -3.556
62.709 20.844
59.995 -3.231
20.623 18.070
51.796 -7.969
14.183 28.161
17.093 27.060
54.765 27.193
20.251 29.195
14.037 -25.809
31.110 -28.113
17.341 -33.941
41.191 -21.732
30.064 -19.088
35.638 -11.418
62.533 2.920
61.805 19.377
46.836 21.750
25.120 7.503
42.701 17.772
38.431 10.153
63.883 -0.557
49.764 -28.759
55.403 -4.500
57.976 22.474
71.043 5.211
35.690 15.111
71.123 15.424
68.954 8.118
33.545 29.495
36.393 12.719
59.108 23.374
18.682 34.482
4.359 28.714
6.677 16.354
25.997 31.125
25.425 37.259
49.822 28.895
17.701 23.630
21.162 25.807
17.271 42.549
33.086 42.508
62.591 2.357
46.885 -26.666
54.752 9.557
21.330 22.120
18.830 22.624
46.921 21.768
32.846 -33.499
67.987 -25.081
23.949 -35.806
63.026 -26.572
66.868 -21.291
51.279 13.279
25.088 34.425
35.632 29.780
26.697 -24.958
9.101 -14.693
21.479 -25.739
32.329 -8.791
38.848 -0.972
54.738 19.258
45.588 33.906
48.726 27.767
62.624 17.364
54.129 34.399
47.461 34.740
56.300 36.299
63.460 10.728
47.747 28.746
32.692 18.012
24.467 40.284
67.762 6.259
32.049 13.815
58.681 23.353
69.291 9.769
58.380 13.640
33.999 30.846
55.586 -20.176
59.627 -25.200
25.791 -4.750
25.782 9.895
43.393 -8.614
29.424 -7.141
62.273 7.799
61.638 -0.982
69.107 11.645
72.098 13.378
66.607 7.605
70.545 12.890
73.721 -11.041
63.411 -8.310
68.205 4.799
11.233 -38.621
20.563 -29.598
61.989 -11.693
26.255 -34.264
32.154 -20.621
63.494 -8.283
57.940 -17.124
22.512 -22.112
2.647 -17.984
10.618 -13.641
21.977 -3.532
11.204 4.753
19.770 -3.706
44.660 -37.373
63.529 -28.560
32.053 -35.753
8.278 -25.367
11.673 3.115
27.354 10.599
65.703 0.924
53.638 -19.622
38.358 -36.250
60.418 -29.160
71.871 -12.583
46.796 18.674
42.565 20.975
17.013 26.663
19.257 11.305
35.913 -11.167
44.181 -3.977
47.696 38.377
57.564 18.095
56.088 8.439
46.354 36.310
56.212 6.484
48.035 -4.214
58.736 5.284
55.638 -25.948
61.586 -26.209
31.657 -43.677
28.999 -35.460
35.274 10.996
36.734 31.178
58.502 22.662
70.101 3.574
65.248 -6.135
65.312 -12.411
37.342 7.260
70.915 5.413
50.632 -35.887
41.553 -26.954
56.387 -33.367
45.145 -17.534
61.874 -17.586
8.141 0.849
26.039 37.583
-0.751 19.585
5.305 -2.060
15.699 7.591
40.530 -9.172
59.790 6.668
54.027 27.400
70.178 7.102
27.020 -41.841
8.770 -23.378
5.495 2.186
