# Supplementary material for: Myosin V executes steps of variable length via structurally constrained diffusion
Source: eLife. 2020 Jan 15;9:e51569. doi: 10.7554/eLife.51569 (PMC7054003; doi:10.7554/eLife.51569)
Supplement: Source data 1. [file elife-51569-data1.zip › myosin_elife_source_data/Figure 3/BD_diffusion_contours/lastbead_yz_5kbT.dat]

-37.409 9.343
-35.389 25.318
-22.998 10.421
-38.695 34.183
-14.024 35.031
-24.679 25.795
-22.397 36.590
-16.672 50.339
-35.030 31.873
-28.497 30.332
-31.337 14.561
-31.813 34.988
-34.299 30.143
-16.424 37.900
-2.490 55.439
-23.310 33.127
-35.832 26.540
-0.410 42.510
13.507 43.555
12.063 47.658
20.179 44.806
-22.251 21.738
-20.893 36.776
-8.627 47.065
-16.466 42.395
-13.964 44.066
-18.180 8.322
-36.986 28.085
-24.027 47.000
10.291 58.796
-20.661 32.816
8.140 50.517
-1.862 47.546
13.999 10.166
18.922 37.634
4.240 39.860
-9.449 46.913
5.750 53.103
0.844 52.488
-14.570 49.069
-16.622 34.716
-32.683 21.864
19.636 31.127
10.285 17.240
10.346 52.223
22.138 41.683
36.464 24.312
18.505 33.984
29.472 -9.374
19.952 23.420
1.325 34.367
-8.449 26.259
-13.218 17.214
-9.525 1.339
-25.001 18.064
28.223 -5.662
5.829 48.889
-23.219 14.076
-35.023 16.825
-9.059 57.944
-12.740 47.695
0.323 35.493
-5.693 34.259
-25.836 -1.776
-15.346 -12.033
-18.742 15.320
-33.017 8.894
-38.923 -5.849
-41.533 9.259
-17.785 46.173
6.645 45.849
-19.270 28.618
-31.803 9.466
-6.052 -20.439
-28.143 5.475
-22.039 -2.407
-29.164 32.345
-33.888 21.351
17.605 -4.723
23.045 -0.213
14.838 -8.761
-24.782 -0.392
23.637 -10.578
28.992 -13.108
21.758 18.570
40.443 37.236
33.031 26.806
20.401 -2.489
28.744 11.887
39.269 6.728
30.860 13.396
34.013 12.047
10.157 34.181
29.206 38.845
-2.428 47.411
-24.533 46.915
2.508 46.284
-31.014 28.087
-32.499 36.578
6.896 51.525
-14.628 20.314
-16.755 38.192
-9.532 47.039
-9.529 36.052
2.836 -25.701
-5.297 -22.818
-12.310 -1.834
-34.061 22.920
-30.258 22.706
-27.827 39.130
-8.096 27.054
-4.013 8.226
14.593 10.759
-18.427 2.954
-33.729 13.100
-20.758 49.794
-11.759 26.305
-26.040 -11.976
-9.894 -0.264
23.684 4.040
35.706 28.387
40.542 7.858
32.145 -5.576
29.908 21.766
26.069 25.601
30.347 3.963
34.035 29.950
41.291 -5.062
-14.130 -4.219
-19.529 -8.199
-3.733 -10.755
-3.134 2.375
-11.934 13.918
22.212 6.662
-10.946 42.658
15.031 23.189
28.075 20.443
17.258 24.270
-22.495 35.151
5.493 40.122
24.825 16.506
35.600 10.323
25.400 -2.371
1.717 -8.187
20.763 12.464
9.713 -3.989
7.772 -9.543
26.161 -22.107
5.076 -21.676
20.311 -19.697
1.811 -14.580
32.426 32.864
8.263 36.419
-29.599 38.430
9.631 45.496
25.525 25.016
9.650 45.708
16.311 44.584
17.493 28.081
5.344 -1.885
-3.363 -5.984
-13.093 6.779
16.268 -25.961
29.903 0.881
10.070 -9.724
-1.032 -28.711
2.895 3.032
23.768 -1.728
15.735 -0.112
35.003 25.553
43.730 -11.715
15.504 -9.415
11.196 -20.123
-1.217 -11.237
-18.080 -10.768
-29.320 -8.922
-25.009 13.149
-31.162 15.403
-22.376 -16.169
-22.310 -7.929
-30.664 38.557
0.075 55.319
20.422 43.784
28.891 44.279
36.638 33.609
31.826 43.257
19.605 45.794
38.849 18.637
20.463 16.328
29.475 -14.677
28.448 22.803
-11.882 20.070
-26.642 2.967
-47.343 27.154
-21.179 -1.472
-39.842 -3.882
-38.890 7.742
-22.439 36.557
-8.878 -3.169
-5.000 -6.794
9.814 -12.273
-11.145 -23.751
27.066 2.264
7.968 -4.513
-26.708 7.595
-4.057 -12.995
-8.644 -11.882
-30.912 -5.718
-42.220 7.318
-29.148 5.961
-38.923 6.419
-35.563 29.568
13.714 -15.102
38.246 9.196
22.465 -21.643
35.777 23.933
33.012 24.301
34.512 27.056
35.571 11.714
17.677 8.947
38.814 29.841
19.787 38.367
39.475 27.613
30.745 42.715
4.332 40.138
19.181 -12.522
37.327 3.898
39.295 24.507
39.171 13.573
26.822 12.564
32.323 10.213
29.375 23.674
0.996 40.125
4.642 52.018
-5.031 46.616
24.016 22.512
24.296 0.382
-10.268 -2.690
2.190 -4.588
26.134 9.238
39.540 -3.364
35.766 8.568
39.824 17.971
38.140 24.250
24.607 39.808
-8.066 51.950
26.571 45.332
-17.740 50.823
-17.425 28.381
-15.618 31.256
-26.510 36.333
-14.075 42.746
15.121 44.428
-25.546 42.998
-30.723 -5.772
-7.472 -17.760
-11.923 -2.966
-2.211 -4.434
3.784 -12.438
-13.750 -8.290
-18.682 -1.636
-17.781 -8.677
31.051 -8.204
0.883 -6.349
-14.535 8.347
-20.217 -17.202
6.448 -1.972
-11.310 -4.232
-9.118 -0.894
-19.114 3.890
31.130 -5.689
45.037 29.140
33.734 26.249
28.883 11.214
29.417 -3.682
31.236 -9.375
26.868 -11.867
29.574 -6.596
41.759 -5.054
20.511 -19.489
5.113 -16.645
8.705 -17.066
14.865 -15.942
-7.586 -24.139
26.467 16.743
15.214 -4.389
7.154 -9.504
31.441 12.963
25.300 -2.803
11.578 42.598
30.030 43.469
-14.988 41.763
-29.441 44.430
-8.671 47.931
3.753 46.951
-13.842 -10.808
0.668 -21.233
-26.334 -2.947
-18.383 13.779
-34.063 6.561
-31.013 43.262
-23.712 27.893
-46.654 20.937
-35.263 12.401
-28.892 41.278
-32.649 34.433
-30.869 28.555
-26.360 -4.849
-40.415 9.133
-19.182 -22.765
15.427 0.839
2.262 1.478
-5.871 -22.636
-18.997 0.367
-32.976 17.286
-28.113 25.709
-15.264 50.089
-7.445 10.793
30.850 0.549
30.161 9.174
38.175 1.549
2.729 -23.455
-26.889 -23.458
-29.511 -10.861
3.375 -23.442
-40.316 0.315
-17.009 -37.069
22.843 -13.660
10.162 -20.858
-15.373 -25.611
22.626 -16.717
30.676 15.742
11.530 46.554
-24.112 24.271
15.206 -1.216
-28.860 -15.884
-7.476 -15.481
0.880 -9.733
29.955 -10.320
41.076 0.589
43.565 24.436
10.767 52.648
34.667 6.854
25.020 -10.927
13.639 47.746
27.683 41.490
1.903 41.809
18.150 47.541
25.484 47.172
11.043 50.073
18.794 30.426
21.340 44.868
16.989 42.593
20.634 28.220
16.347 35.207
-2.504 -18.023
17.540 -28.382
-13.851 -24.161
17.218 -6.105
6.164 -20.911
-6.922 -15.701
32.171 -14.051
42.027 2.929
28.459 10.756
25.667 -7.980
41.474 -4.871
21.055 -13.932
11.800 -33.582
-34.860 -8.001
-45.643 3.938
-28.960 17.382
-31.187 17.240
-29.095 3.497
-0.686 52.165
-8.912 48.551
39.221 24.970
5.429 53.162
-13.435 22.402
-8.116 5.972
-13.679 10.154
-39.263 14.122
-18.600 20.843
22.082 2.325
27.193 10.247
20.311 4.094
19.560 -10.159
10.828 50.572
5.134 45.044
8.022 49.728
18.733 47.115
38.784 18.324
22.512 30.838
31.466 38.063
37.153 25.424
24.367 36.603
-33.101 28.250
-39.549 21.203
-20.820 42.554
-45.964 13.765
-33.895 24.579
-31.447 27.319
28.904 30.606
6.109 37.214
-32.760 39.181
-22.880 35.307
-22.575 35.422
-6.045 40.001
-2.752 53.403
-23.007 34.796
-36.404 27.545
-28.684 8.277
-36.482 -1.150
-36.054 31.084
-25.651 34.981
-14.528 34.167
2.318 41.490
28.385 45.239
28.839 32.232
24.106 14.319
18.248 49.079
35.420 10.224
39.258 35.458
15.526 42.524
15.616 41.567
-3.192 37.377
32.852 21.317
18.459 16.313
28.506 6.234
17.830 49.561
-3.678 45.006
-16.171 24.337
0.061 44.247
-0.500 46.224
-26.424 19.335
-38.718 17.616
-33.023 35.871
-19.624 17.743
-17.553 53.160
-1.407 41.042
-23.537 47.446
-26.722 29.286
-23.993 34.717
-19.617 5.906
-33.806 -1.045
-18.430 54.409
-23.328 34.177
-10.343 -6.896
-6.603 44.445
-36.188 35.478
-34.612 25.879
5.098 48.134
14.817 40.568
-7.582 48.070
-32.227 33.359
-28.774 20.167
-24.829 18.988
-19.999 29.691
-24.841 48.321
-26.088 25.375
-21.341 21.339
-30.398 22.268
-10.853 38.036
-0.256 35.748
-26.620 -3.782
-23.267 -20.204
-36.672 8.486
-32.151 13.268
-31.144 -0.969
-7.671 -22.110
15.224 -11.926
2.544 -22.493
10.462 -7.526
21.878 -4.924
-8.954 -18.160
-31.334 10.403
-28.279 -0.347
35.442 32.061
36.117 10.347
-1.003 50.173
30.301 2.292
20.585 46.985
19.242 19.587
17.498 -3.145
-27.624 26.972
6.598 29.666
-14.395 41.967
-12.856 34.277
-24.482 14.666
-13.068 -14.840
-8.280 -10.438
9.277 -20.534
-29.162 -11.888
-1.543 -21.153
14.194 -10.312
12.160 -10.874
26.056 40.104
19.971 21.931
16.907 14.642
-4.095 -4.144
-17.010 17.088
-30.823 -11.527
-31.441 -7.678
-21.935 -12.186
-21.797 -10.641
20.140 26.346
13.169 -8.939
10.785 -7.321
32.744 9.692
5.021 3.796
6.211 47.450
17.151 41.154
32.721 5.654
34.585 -1.702
26.667 6.486
12.771 14.272
29.271 -4.162
34.954 -16.858
25.980 29.519
27.156 29.881
14.378 52.835
17.292 44.044
24.083 8.011
24.488 13.261
30.288 -2.349
24.564 22.793
26.276 29.150
31.522 9.232
30.256 37.466
14.867 45.806
20.482 39.384
2.219 40.643
14.304 -0.851
16.172 -6.693
6.811 2.721
6.989 -15.341
10.182 29.246
-30.299 21.978
-12.298 -17.088
-13.548 -12.981
-15.195 -13.409
-3.036 -22.512
10.410 -16.850
9.401 -12.535
23.240 -11.636
26.687 10.214
17.170 8.193
-30.656 -3.646
-29.712 28.470
-24.301 18.919
-33.366 40.064
-37.206 10.853
-32.571 -3.413
33.362 1.338
38.917 28.408
31.640 27.328
20.394 47.344
12.213 48.534
31.285 29.819
32.500 35.779
-5.814 47.625
30.071 18.205
-16.056 8.506
-33.784 -1.842
-10.139 -14.624
-18.068 18.474
-26.475 38.267
14.279 39.561
21.513 44.120
-15.227 -17.377
-8.567 -18.111
-39.267 4.193
-20.516 -4.496
-3.570 -13.993
-9.395 -13.339
4.904 -19.581
0.247 -0.047
-19.766 -2.106
1.720 -20.361
-27.745 -18.402
1.010 -11.853
23.927 -7.016
-2.685 -16.492
12.191 -4.340
29.638 -7.093
27.503 26.007
33.128 0.023
32.009 18.252
9.997 -25.550
15.718 -17.146
12.779 1.964
18.098 15.313
15.484 21.307
5.353 -14.532
6.450 22.022
-21.982 20.305
-39.979 18.115
-35.399 21.467
-34.873 8.249
-33.441 -18.738
-38.090 2.774
-30.215 36.247
-27.076 -2.195
-19.046 12.745
8.154 -8.268
15.212 -5.716
21.167 -1.823
22.156 -4.188
-4.029 -5.616
29.091 1.938
-24.322 34.453
-11.260 51.103
-14.601 30.424
-35.972 7.854
2.450 46.344
-1.383 40.835
-7.944 50.089
-10.188 -14.796
9.123 -7.580
13.866 -14.500
18.807 7.877
18.908 -20.228
29.964 -9.813
20.542 -25.684
12.641 -9.554
-9.665 33.920
-25.697 6.629
-5.169 -26.875
12.181 -24.175
27.114 -3.085
4.960 0.503
-5.644 -9.398
-28.529 -1.627
-23.202 -5.978
-30.223 7.951
-37.721 31.158
-34.851 15.854
-32.989 39.104
-24.416 41.266
-35.798 17.548
-45.024 17.936
-27.270 29.558
8.642 44.161
-2.169 53.354
33.744 5.253
20.281 24.990
24.290 2.559
31.868 25.858
25.404 21.888
32.719 7.905
23.633 17.452
-2.145 5.855
18.182 5.369
28.674 3.098
33.761 30.495
14.854 -13.510
22.548 4.424
18.665 -2.825
17.292 -8.148
41.154 -7.884
33.542 7.100
10.554 37.897
1.237 48.483
3.567 46.431
-35.474 26.501
-27.238 25.072
-34.666 28.008
7.168 50.754
-23.475 44.900
-17.093 35.708
-23.417 31.588
-41.687 3.540
-15.176 0.711
26.312 42.682
-37.356 32.174
-17.708 23.146
-15.942 25.150
-0.693 34.816
-18.966 -6.817
-14.465 41.449
2.265 42.167
-24.078 31.145
-29.456 25.742
2.409 46.896
14.844 37.105
37.510 -0.671
32.416 6.242
22.352 -2.682
-7.854 -24.552
-22.513 -7.112
-30.083 -11.478
-33.139 6.978
-28.798 29.320
-15.214 -18.732
-27.902 3.822
-5.030 -11.746
24.716 -11.736
0.497 -3.170
-18.372 14.837
17.189 10.747
25.612 -15.873
13.774 4.823
9.425 -3.094
10.151 -17.822
-32.828 -5.368
-29.756 19.770
-33.037 24.368
6.414 43.521
-22.749 34.041
-1.350 45.716
9.759 43.037
12.976 47.353
24.416 21.044
2.313 40.380
-12.697 40.740
-29.940 10.930
-27.675 -5.737
8.729 -25.937
-17.005 -17.895
-34.312 -1.018
-21.232 -0.719
-7.354 7.861
25.002 -4.618
15.312 -22.107
15.363 0.855
-22.031 29.542
0.755 50.288
2.548 54.872
-7.628 44.502
-13.739 53.063
-39.551 13.832
-29.539 21.187
-40.174 30.850
-28.652 15.779
-0.935 47.374
26.643 35.691
31.732 -4.336
23.640 -7.276
-33.797 -7.094
-12.883 -18.159
-19.087 15.946
-17.854 40.325
-37.724 23.578
-34.022 29.830
-25.459 12.556
-30.616 40.684
-2.985 49.688
-16.990 44.414
5.698 42.040
29.355 11.329
-4.958 -1.351
-39.998 9.368
-26.148 29.444
-9.652 52.542
-23.220 29.811
-9.673 43.271
-36.925 1.957
-25.621 30.949
-15.714 29.964
14.952 40.798
-22.270 23.812
-31.531 11.005
-39.360 24.529
-39.814 -7.011
-35.464 -6.506
-14.309 16.569
-25.996 1.822
-16.563 31.764
-34.559 -0.074
-34.239 13.027
-24.567 20.158
21.433 -4.685
-6.912 -27.432
-8.834 -3.227
21.726 33.774
33.574 5.049
21.757 41.787
30.314 30.100
24.923 -12.520
32.013 -17.526
15.369 7.277
25.529 17.662
17.389 -21.701
48.233 14.217
42.793 5.029
39.382 22.663
31.903 1.607
28.124 -0.126
-4.583 3.141
5.799 4.403
0.855 52.753
-13.411 44.405
-31.787 32.888
-33.137 38.846
33.361 1.067
16.225 40.219
37.382 10.828
31.446 31.617
23.012 8.975
5.727 38.156
11.145 39.857
30.604 -9.566
0.801 -16.626
-0.635 6.542
-30.959 -0.833
-35.050 1.495
-20.307 -12.341
-37.806 15.849
-24.998 13.127
-15.430 11.570
-27.205 4.696
-36.326 25.200
-39.394 3.775
-32.210 40.862
-3.170 43.000
-12.200 38.834
12.302 52.210
32.443 3.820
19.247 -16.867
16.438 15.370
26.190 -17.835
32.750 3.488
20.438 32.327
14.717 44.216
30.385 30.037
23.977 33.931
3.202 -18.752
27.722 -12.565
-30.357 -4.009
-38.856 -3.979
-34.247 19.132
-37.067 4.092
-5.256 43.389
-7.073 42.641
-24.694 29.579
-32.917 2.094
-6.726 14.766
-8.372 11.319
40.178 9.649
37.185 14.899
38.726 4.001
38.277 -13.922
34.240 4.674
6.247 41.084
0.323 49.239
-7.434 57.934
-6.933 41.974
10.660 48.439
1.699 50.157
-28.684 20.298
-19.000 3.132
16.302 1.821
-31.361 -6.398
-27.583 -17.757
-27.234 27.627
-28.279 4.914
-20.827 12.549
-19.051 6.196
-15.987 49.779
7.621 -10.737
6.413 -2.957
-23.246 -6.553
-41.309 25.930
-35.168 16.495
-28.789 40.693
7.715 52.353
16.341 51.808
-20.471 41.618
15.358 13.852
-9.789 -14.043
-18.270 -2.225
-24.049 -17.033
-30.782 2.122
-36.605 2.934
-32.110 23.001
-2.549 46.557
-13.884 38.303
-20.996 5.968
3.504 8.814
-9.029 30.683
2.170 51.304
-31.019 19.108
-30.310 36.710
-5.854 47.837
-22.577 46.167
-34.616 23.953
-20.261 23.431
-4.691 39.065
-5.160 49.409
-3.601 51.721
-11.610 39.909
-17.152 42.308
9.909 45.495
20.176 28.815
-30.652 24.933
-28.852 32.097
-23.117 9.029
-12.271 42.900
-28.212 29.407
-8.819 42.202
-8.182 50.599
0.697 51.564
9.154 47.603
-24.506 24.418
-41.481 26.559
-33.415 15.228
-23.323 0.403
-6.756 -24.803
-16.304 -19.955
9.630 -17.339
7.505 -14.942
-35.313 -11.238
-35.079 -6.134
-17.012 -21.522
-13.541 -23.755
-2.511 -15.510
-32.623 5.125
-31.991 38.496
-30.323 21.949
-1.384 30.870
30.689 33.021
17.622 24.380
-16.749 2.964
20.419 -11.072
39.986 18.844
34.437 19.427
32.536 15.508
18.788 45.908
22.583 32.433
24.625 -23.516
2.607 -14.575
6.190 -26.449
-19.964 -12.423
20.966 -0.656
45.975 5.508
40.465 17.775
18.368 -17.089
15.316 -16.405
22.646 5.445
25.180 -14.984
23.399 24.196
22.174 35.138
38.827 23.205
43.967 33.895
34.011 31.238
23.310 31.147
29.745 8.005
17.417 5.072
-10.015 29.620
-18.055 23.572
-42.968 -0.562
-35.143 31.895
-17.079 46.580
-27.584 13.348
-14.674 0.019
4.415 7.971
32.774 36.853
25.134 34.961
41.807 -3.040
34.544 8.021
28.494 -5.921
17.726 43.409
21.318 18.770
27.875 -0.430
22.025 -12.191
16.159 -21.511
29.932 26.281
-6.747 48.941
-19.013 47.068
-43.227 3.509
-35.919 16.605
-13.909 6.082
24.222 20.259
17.900 -5.319
-0.249 -13.236
-8.853 -2.147
-31.621 7.274
5.987 -11.463
-36.290 10.923
-32.996 15.573
13.450 43.689
35.347 32.354
23.456 -2.139
27.043 9.592
22.772 17.683
7.246 1.925
16.438 -7.902
-22.443 6.486
-0.459 -15.940
29.024 21.869
13.392 43.133
37.299 9.124
26.401 24.486
43.225 0.445
29.973 24.720
29.277 28.245
31.954 24.495
13.657 47.567
23.912 15.991
-8.086 49.848
7.747 46.969
19.732 41.636
-4.588 50.765
-27.503 18.536
-20.479 46.209
-1.238 46.910
0.589 50.405
-4.079 25.766
-27.780 26.256
-33.945 16.990
-2.858 -11.490
22.407 0.507
41.104 -1.705
27.357 33.492
10.507 43.094
23.986 36.274
34.176 33.140
0.432 28.045
4.125 47.229
32.824 12.026
31.529 21.486
12.237 34.886
28.320 -9.087
1.385 18.513
15.228 -7.433
19.961 -6.206
24.449 -18.009
37.423 2.263
14.863 -9.144
22.222 -11.211
18.914 6.264
10.580 33.438
9.957 -12.569
34.230 -16.282
24.402 -9.631
10.592 17.516
-5.797 -13.064
-5.641 -8.776
-14.549 -4.654
-28.903 -22.272
-33.589 14.402
-8.275 36.164
18.875 44.716
32.645 24.860
7.482 38.784
-25.115 41.221
-29.047 31.957
-32.294 29.590
-28.951 -3.433
-31.218 10.677
-25.674 8.939
-31.468 18.488
-21.101 49.339
-18.865 23.652
-11.233 41.273
-28.468 38.180
-31.353 27.300
-35.374 10.631
12.961 46.156
39.293 28.044
33.601 22.477
27.454 10.169
10.909 14.937
39.657 25.563
13.346 5.806
15.758 -6.038
8.186 -3.627
5.405 -6.268
6.375 12.240
13.282 -19.882
30.360 3.053
28.683 31.662
-22.408 55.183
-23.286 44.561
11.839 32.719
11.589 37.742
24.511 29.505
25.416 -8.554
36.841 3.933
25.265 33.325
5.428 50.391
25.382 10.911
36.046 11.624
37.696 12.708
22.258 -7.902
-7.074 -6.298
-20.485 16.621
-35.626 18.083
-15.794 41.468
-22.517 42.403
-8.012 45.920
0.246 35.749
5.591 17.348
21.116 -9.740
29.500 2.506
29.162 10.088
9.167 -20.258
32.910 -9.533
24.857 11.726
19.920 -2.629
-22.419 -7.788
-29.238 -8.538
-27.524 38.725
-43.507 18.554
-29.641 32.433
-32.804 40.208
2.364 37.031
14.951 39.707
30.217 12.576
9.518 40.962
12.563 23.663
7.759 3.348
30.600 -9.754
26.458 13.449
27.652 38.338
24.104 24.622
23.966 37.293
25.761 43.730
21.560 -0.565
0.217 1.093
25.403 18.251
2.163 -2.329
20.875 -2.127
-25.330 30.454
-30.562 7.895
-27.156 14.501
-37.875 19.033
-20.271 33.729
-25.863 26.296
-44.405 32.425
-35.498 11.764
-31.404 23.002
-34.819 36.618
-13.314 46.390
-34.462 18.920
-30.768 -10.583
-43.540 5.852
-26.886 40.777
-36.836 20.083
-22.147 38.848
17.998 47.619
23.025 42.633
-15.705 40.851
-30.974 19.754
-27.529 10.649
25.252 -2.027
17.723 -0.006
-4.909 -5.321
-32.063 -2.329
-28.689 7.451
-20.425 23.103
-23.491 20.617
-43.605 2.301
-26.406 -18.725
-22.130 -12.312
5.722 -12.231
7.247 -11.589
9.820 -6.383
23.963 -12.866
15.602 7.660
-38.287 19.683
-19.534 -17.258
-22.776 -6.298
-32.169 10.102
-30.339 31.338
-21.790 19.065
-27.186 -2.749
-17.863 2.816
-20.675 17.960
-30.558 1.847
27.000 26.641
31.880 25.627
30.734 6.766
33.934 -8.580
14.125 19.361
35.996 13.840
21.022 24.544
34.900 32.370
40.014 -0.206
8.905 41.872
18.291 33.461
26.497 41.791
22.336 38.981
-2.205 29.810
-41.412 20.308
-30.922 38.419
-25.575 26.953
-2.651 30.250
32.414 18.345
-5.939 30.192
0.874 46.083
0.467 36.204
21.736 21.951
41.747 12.853
-0.186 36.359
40.562 3.271
12.350 -23.132
5.053 -30.617
-28.281 4.100
-30.263 9.590
-44.124 13.859
-26.241 -5.025
-36.808 15.258
-18.516 -12.934
-21.887 -9.883
-23.513 40.005
-11.494 52.085
28.291 31.182
30.462 40.928
35.085 22.677
41.456 17.293
27.452 21.153
12.340 15.333
-23.342 2.914
-21.196 -7.964
-3.877 -16.425
-12.709 -16.189
-19.218 -14.953
-35.939 25.356
-26.690 42.730
-15.484 40.206
-6.641 51.385
-3.732 54.762
1.951 49.057
26.694 16.849
17.655 26.430
27.033 25.587
15.103 38.373
-26.149 30.872
-30.820 -5.468
-44.736 7.740
-33.447 7.822
0.092 -6.949
14.460 -31.034
10.829 -2.274
43.985 18.572
45.786 29.208
33.130 3.797
-1.872 -12.835
8.003 -6.355
41.515 -8.801
41.178 13.239
25.161 35.611
-9.501 47.137
-28.925 18.162
-24.615 -11.044
29.312 -9.758
26.098 -9.641
16.337 -20.738
-13.587 -16.115
-28.551 35.248
-24.980 7.578
1.102 10.634
-23.660 27.333
-23.871 38.892
-18.632 41.394
-0.619 58.963
1.457 41.491
-1.649 42.119
17.989 22.102
-0.026 -8.759
-20.103 -8.850
-36.966 3.024
-36.391 13.375
-31.477 -2.342
-28.023 -6.596
-33.336 18.514
-32.690 11.308
-45.206 7.351
-26.116 -11.092
-34.460 -0.405
-38.647 21.365
-34.727 30.127
-40.388 20.707
-32.256 21.609
-34.473 13.702
-34.207 8.807
-37.370 3.712
-39.614 16.041
7.706 36.946
-10.596 44.241
28.581 28.287
-8.598 36.367
22.959 38.600
-10.003 49.429
16.221 51.498
-19.599 42.590
9.074 36.749
1.581 41.293
-16.556 -7.312
-2.551 39.264
-36.537 30.109
-38.199 7.614
-28.286 -3.650
-20.334 11.962
-33.781 19.213
-23.105 50.201
-34.804 16.476
-17.620 25.782
-22.338 24.619
-6.230 49.016
-37.719 26.705
-17.590 12.684
-8.056 31.085
14.217 33.744
26.074 19.723
24.289 37.065
7.702 47.761
-5.426 46.948
-26.818 28.290
8.133 39.792
28.898 37.707
1.804 41.877
30.345 17.457
32.136 -4.865
10.486 -6.984
27.617 21.200
15.523 41.143
17.821 38.364
6.484 52.075
35.450 26.008
16.184 57.599
27.802 28.344
-28.377 34.803
-25.675 -19.214
-14.480 40.293
-32.990 26.951
-31.812 -4.351
-27.909 4.507
-14.652 -10.699
-31.531 -6.178
-37.692 7.699
-23.353 24.612
-8.846 36.865
-23.486 24.031
-34.509 -2.965
-23.651 0.369
-30.288 34.510
-20.482 39.097
-26.748 32.411
7.444 44.524
-4.927 43.251
-38.330 -3.005
9.706 -6.755
-33.574 9.733
-29.532 -5.194
-29.369 -1.936
-33.285 8.719
-18.447 -23.782
-7.635 -15.757
-17.364 -3.418
-11.468 -0.308
34.390 -6.585
40.196 25.085
41.467 2.410
13.452 -18.519
-24.290 -3.751
-23.374 32.230
-13.877 38.884
16.004 35.004
29.633 13.793
-9.845 -5.702
11.191 17.591
-24.593 36.069
-35.798 17.130
-29.145 9.790
-10.282 -20.121
3.240 -12.175
17.241 -11.406
33.928 18.437
33.621 0.799
36.965 3.854
35.809 -4.059
-4.686 8.035
-7.207 -20.534
-13.949 14.853
-10.134 15.367
-9.992 33.075
16.167 53.846
29.984 28.490
27.982 -4.296
34.379 31.414
-11.512 48.731
14.664 38.913
25.696 10.484
-13.444 -14.001
-23.715 -5.652
-36.163 11.921
-29.506 -16.034
4.350 -18.387
3.729 45.519
8.664 52.033
-22.652 3.554
-40.825 18.665
-41.900 28.293
-39.232 7.993
-25.237 -0.155
-34.334 3.432
-24.621 41.809
-2.678 31.027
-26.711 -4.726
-29.931 17.065
-12.566 51.672
-33.006 29.227
-17.660 40.733
-17.864 40.575
-24.313 41.414
-37.195 9.177
-35.106 27.137
-17.616 44.681
25.334 33.959
24.078 43.327
25.021 36.094
24.395 10.456
12.213 -1.568
23.472 16.132
18.111 42.937
4.040 56.096
14.980 46.935
28.174 24.142
34.323 33.109
-0.038 47.958
-32.587 37.612
-27.946 5.386
-4.843 54.095
-25.254 12.273
-19.890 3.284
-19.967 -4.490
-17.682 17.975
4.246 3.705
-22.978 12.344
-11.081 -1.629
27.581 -7.094
41.273 18.301
-4.320 16.328
0.798 38.817
24.158 15.848
22.862 -1.415
2.640 -14.257
-16.982 -15.939
33.501 20.774
36.333 -1.467
37.256 10.425
30.585 33.970
-29.380 7.067
-38.051 0.823
-41.226 -8.953
-34.107 -10.971
-29.401 22.903
-15.528 45.261
-21.823 38.139
-36.464 11.898
-15.293 30.799
-8.971 44.484
-32.448 37.684
-35.585 -4.142
12.935 -13.603
14.558 14.769
31.886 11.933
23.670 0.669
23.835 3.942
20.123 35.983
27.156 28.921
24.170 36.019
15.735 38.005
-0.126 36.560
-36.580 -2.764
-35.250 -3.311
-17.310 41.004
13.113 28.575
30.119 36.416
24.693 31.125
32.018 13.108
23.878 35.016
33.118 24.085
41.369 30.665
30.221 -1.287
30.208 33.710
40.357 31.020
35.259 22.554
30.319 5.966
23.046 2.778
33.587 -7.949
21.619 -3.966
20.340 -1.278
-21.926 14.146
2.385 -18.820
-15.033 35.281
5.404 50.690
-25.922 44.663
-26.835 -1.544
-4.969 2.972
9.992 -4.662
3.630 -1.770
-20.142 5.905
-28.182 13.504
-5.231 2.018
-30.803 16.813
-31.675 -4.547
-0.569 -1.241
-8.376 21.461
-8.640 35.052
1.141 51.573
40.452 14.415
32.293 11.370
-10.567 45.267
-33.896 30.964
-18.671 21.091
-26.137 9.946
-15.399 8.991
22.644 8.615
12.350 36.101
4.935 7.997
-13.303 -11.173
-0.508 1.275
-26.346 6.315
-26.865 -17.088
-8.157 -5.072
-19.856 14.192
-34.051 -7.284
-35.984 2.735
-22.413 -18.718
-15.296 -6.609
9.660 -18.269
-9.828 16.141
8.318 41.993
32.044 29.885
31.846 15.095
29.510 26.895
29.350 31.276
39.238 32.045
34.829 15.381
30.515 32.631
10.119 52.999
-10.592 48.683
10.745 42.932
26.164 19.147
39.356 12.878
-4.655 48.084
-5.565 38.455
-18.870 29.816
-7.476 49.538
-15.182 44.238
-15.663 44.275
12.422 43.258
34.986 11.149
25.204 46.795
29.945 34.065
24.907 35.464
27.861 39.307
37.543 24.806
31.447 1.705
44.203 9.606
34.863 3.525
18.000 35.560
14.719 39.613
-22.386 35.221
-18.026 49.319
-30.845 24.321
-28.472 16.313
-22.961 43.123
-32.113 33.881
-24.848 -19.709
-26.475 22.347
-31.623 32.883
-33.701 12.346
-27.920 6.413
-33.043 27.193
-43.287 5.373
-41.537 6.334
-31.085 4.491
-47.518 14.238
-38.989 8.351
-30.359 28.932
-36.774 14.849
-41.534 23.361
-31.257 -10.348
-20.515 -22.860
-6.379 -22.615
27.227 -6.201
12.469 -17.676
27.983 0.952
28.397 -5.668
33.636 10.272
7.281 43.254
30.349 4.020
25.435 34.695
27.693 21.531
4.192 47.021
-22.092 -1.992
-1.313 46.618
-0.364 45.064
0.057 36.629
-21.911 31.890
-11.259 18.078
-25.260 -9.102
-33.455 20.934
-34.505 35.187
-13.177 30.826
-4.720 25.495
27.764 12.804
-3.379 -2.588
23.874 -10.674
24.832 14.576
23.390 -16.506
-21.588 9.401
-25.797 -1.073
1.586 49.322
-14.971 42.757
-7.139 37.556
-23.300 34.144
-38.775 20.630
-16.474 26.818
-29.544 27.404
-38.667 25.920
-34.625 35.215
-24.546 12.540
-14.305 26.516
0.156 38.542
-23.237 29.201
31.277 41.420
38.565 -8.505
33.602 -18.211
30.472 19.182
32.239 37.216
26.245 37.061
15.575 49.520
26.739 42.936
10.092 46.616
12.515 52.659
-6.252 46.329
-32.338 -10.315
-5.024 1.181
-16.338 -11.101
-34.170 16.379
-29.624 18.379
-29.071 2.180
-22.123 -3.237
-9.893 -22.829
1.836 -15.807
-24.227 -25.105
-14.599 6.411
-39.223 14.653
-34.058 -5.150
-33.200 -4.481
-27.150 16.530
-3.366 42.567
5.978 51.437
5.678 42.342
16.137 48.985
-1.203 54.791
-4.967 45.623
15.700 51.009
-6.264 44.218
-12.715 36.956
-33.965 20.189
-27.665 -2.444
-31.290 13.841
-26.454 36.063
-12.520 43.727
-7.075 42.718
-29.005 -5.264
-43.626 14.437
-32.717 23.366
-21.844 25.604
5.246 -3.194
24.328 18.276
35.670 26.811
24.783 28.210
2.549 -15.645
-16.105 -21.414
0.569 -0.344
35.561 5.248
28.379 4.687
22.775 -20.850
30.476 -1.282
5.904 -15.791
-17.469 -10.686
-26.054 -22.239
-12.867 -9.827
-9.124 -23.684
14.163 -17.668
-9.457 -15.997
22.673 -8.765
26.478 18.995
24.580 26.451
29.258 37.086
13.671 52.719
40.294 17.893
5.086 54.208
31.833 37.318
20.038 40.314
30.472 16.654
6.551 -1.049
33.179 13.338
26.588 8.417
12.464 -23.829
0.184 9.770
20.700 -9.518
-18.889 1.954
-38.590 0.207
-25.018 20.985
-36.125 8.432
9.523 8.991
33.244 16.841
40.325 10.825
26.903 18.716
29.187 19.936
38.847 -4.619
41.186 9.646
38.771 -3.220
24.399 -16.932
31.396 17.506
-0.824 -6.307
-20.101 -7.397
-5.598 -3.248
11.350 -17.451
26.933 -13.631
-14.678 41.127
-17.526 31.191
-39.318 16.673
-37.215 18.001
-25.667 47.156
-32.875 28.237
-13.628 51.728
20.000 42.279
-12.246 47.962
-15.032 44.466
2.433 42.112
-37.659 17.886
-25.976 12.452
-35.886 22.056
8.188 33.059
-14.317 39.593
-11.732 41.428
-31.488 27.627
-33.249 30.367
-5.075 -8.744
0.186 -15.946
16.531 -17.629
26.998 32.683
42.668 23.904
30.389 33.790
-0.165 46.382
33.995 28.394
20.082 36.167
0.389 50.102
38.195 -11.338
33.005 -0.762
-17.626 9.949
-21.665 -19.451
-33.673 4.652
-40.101 27.576
-41.768 4.639
-9.599 51.684
5.534 46.639
-29.510 18.859
29.317 35.007
22.078 47.143
4.329 40.696
6.079 48.084
19.583 41.356
41.784 22.184
26.390 8.985
2.666 42.841
-16.373 -13.191
-3.914 -27.469
34.818 -0.895
33.434 6.387
32.267 7.145
31.780 12.993
30.919 3.861
29.352 8.158
3.661 -13.269
-7.808 8.114
17.774 -11.444
34.536 35.905
35.089 19.465
36.189 12.192
27.071 30.238
20.095 35.202
17.832 -1.788
43.951 11.568
41.256 4.213
38.446 22.096
5.138 -8.353
1.527 -12.579
1.964 0.506
21.312 -29.367
23.335 -2.863
18.689 7.225
8.041 -32.393
4.917 -16.198
-29.892 10.089
-26.694 -17.129
-31.287 15.412
-39.065 8.037
11.977 22.113
9.717 -9.244
-6.127 -20.195
7.445 -12.963
24.225 7.994
27.128 27.763
26.788 26.236
28.581 8.900
33.551 -6.562
31.987 -1.257
33.154 -11.663
10.325 -13.330
27.982 42.673
14.593 60.391
21.791 44.030
-14.606 46.681
17.217 41.817
33.240 36.014
27.456 16.393
35.298 3.602
30.995 17.920
40.162 10.308
20.120 43.012
5.384 56.344
-25.353 32.643
-27.031 30.511
-9.031 55.738
-38.773 33.144
-24.782 35.319
-15.250 34.459
22.982 32.519
20.709 39.149
41.817 1.276
-5.398 4.879
39.514 17.622
23.800 34.524
22.884 14.739
23.292 23.407
37.994 17.715
24.342 27.584
27.174 42.379
-25.907 36.603
-13.471 37.126
1.679 50.104
-0.472 36.060
-22.561 11.299
-5.831 -26.541
2.569 -23.400
1.647 -26.931
31.976 -9.472
38.003 1.902
40.663 -9.336
42.452 13.610
38.668 21.461
5.612 34.249
22.706 41.120
21.724 41.295
-10.313 47.213
12.218 41.919
-0.845 55.181
4.312 46.525
29.577 17.113
35.529 4.127
-8.615 -11.349
-4.854 7.512
12.180 36.756
-23.893 44.135
-23.128 28.239
-34.731 11.952
-31.724 -0.985
-16.697 -21.591
19.573 38.131
18.268 40.088
18.082 44.312
-23.705 35.475
-25.654 22.356
-22.177 34.532
-17.490 36.943
18.915 46.249
2.311 45.864
3.310 48.078
25.295 33.213
1.134 55.325
-2.589 49.905
10.735 50.235
18.719 45.092
1.805 47.389
-7.026 39.051
17.712 41.877
21.847 34.729
1.659 44.009
3.657 47.369
39.743 24.662
19.802 46.568
34.354 30.932
35.328 44.932
4.744 -11.641
9.977 -17.449
-17.022 2.694
16.564 -11.601
20.911 5.545
27.643 -10.374
35.464 -2.016
32.734 16.045
34.284 27.544
14.911 45.629
24.187 33.460
32.792 24.491
16.840 39.770
-30.141 3.294
-15.108 38.932
13.489 42.900
20.579 44.854
6.845 50.805
-22.165 32.047
-31.737 28.211
-31.027 0.808
-23.503 8.431
-12.254 38.815
-35.909 31.508
-30.080 24.352
-22.795 -7.678
-9.382 -10.721
0.612 -9.081
-6.086 37.530
17.335 31.007
-0.533 35.945
-12.657 1.529
-7.367 9.367
16.455 -14.949
-6.994 -12.651
-36.857 19.423
-34.319 30.383
-13.476 -23.459
-33.680 -8.414
12.623 -20.622
5.880 -19.806
-3.474 -20.534
-2.702 -25.238
31.458 1.192
24.202 -24.092
-25.093 -9.482
-12.815 -8.262
31.350 31.476
33.810 4.647
21.420 -14.288
-17.406 -14.011
21.726 -18.955
-2.355 -3.217
-26.015 6.434
16.563 -1.031
14.840 -9.219
29.291 4.955
39.303 31.599
31.579 3.907
38.730 5.114
-2.624 -16.106
-2.070 -13.372
-14.305 -0.211
-14.581 19.437
19.766 33.471
-15.297 34.538
-0.597 -19.304
21.305 -18.850
-33.779 -8.290
-40.079 22.909
-29.167 27.555
-24.287 36.428
-24.590 31.531
-37.767 1.833
-41.290 33.689
-30.327 1.508
-21.239 6.410
-27.665 25.667
-22.971 0.552
10.784 -6.464
5.902 -22.731
13.761 -20.146
32.972 -3.849
6.289 45.033
21.061 23.763
9.754 43.444
10.488 37.362
24.359 -17.659
10.416 -15.145
7.155 -19.514
32.987 17.403
35.761 14.924
27.255 26.898
22.347 4.956
33.718 -18.961
-4.225 -28.717
-7.610 -2.364
37.915 3.576
24.688 -0.256
12.243 39.914
-31.047 40.142
-25.138 42.234
-26.439 28.021
-32.946 15.524
-9.569 -14.462
-21.320 -9.464
-26.490 -11.811
-29.815 -3.304
-36.607 14.879
-27.369 29.527
-15.377 43.408
25.835 25.450
33.177 12.167
16.276 33.236
25.393 28.274
-27.035 12.382
-35.134 16.205
-12.095 -6.534
11.262 8.114
-19.243 1.131
-31.619 15.815
-32.561 3.521
0.707 -6.203
-7.420 -12.280
-30.090 24.180
-8.821 48.654
22.854 27.155
19.679 -17.541
10.441 -17.628
-2.857 -14.638
34.158 -5.485
28.924 11.277
40.290 27.441
26.889 26.205
28.150 -11.121
18.637 -1.093
36.216 6.548
6.724 -17.079
-35.178 12.280
-14.513 43.947
-31.549 22.618
-4.543 -7.376
-20.524 -5.071
-21.913 -8.312
-34.525 6.466
9.422 46.461
40.734 9.114
34.115 20.536
29.382 16.880
29.920 14.993
27.615 7.391
26.541 -1.444
-7.542 -15.051
5.224 -8.162
27.684 3.518
24.689 9.935
1.233 39.683
-2.543 49.850
-2.888 51.397
-8.813 46.369
-31.454 36.795
-14.651 55.023
-20.109 43.585
-33.390 45.194
-38.899 23.992
-39.596 33.213
-10.969 54.660
-0.773 37.867
-15.568 49.389
-43.024 1.428
-17.055 -5.497
-36.669 7.060
-2.761 12.146
-5.378 35.180
-37.462 14.292
-2.212 29.957
-40.693 5.633
-34.495 13.919
-36.035 4.049
-26.466 7.752
-42.835 21.485
-24.683 16.400
-10.212 47.001
-25.160 40.248
-18.081 34.732
-28.094 45.772
5.137 48.027
-17.838 37.342
4.805 42.747
25.354 -2.554
32.168 -24.293
4.845 -31.935
38.662 2.989
36.522 35.333
14.458 42.315
6.490 46.818
-2.935 49.227
-8.286 48.326
21.154 34.034
21.692 41.746
-16.866 43.654
-29.293 41.697
-28.837 35.322
1.806 47.235
25.501 41.555
0.288 35.477
-38.661 12.898
-31.351 -4.921
-5.328 41.258
25.364 7.173
-8.473 -17.731
12.829 3.557
10.466 5.597
28.741 -10.178
31.199 30.621
-2.137 43.537
20.410 47.136
30.083 0.054
20.972 -10.703
9.311 -20.948
-14.863 -15.304
-35.078 4.518
-23.654 9.621
6.718 -14.611
3.222 -10.749
-0.394 44.327
23.387 31.480
27.417 30.200
-13.209 49.916
-0.602 36.335
36.729 0.879
40.626 13.810
37.954 24.334
-26.099 39.703
-20.303 31.031
-16.664 24.141
-32.957 42.397
7.240 41.478
4.975 48.379
-13.997 50.925
-27.351 30.178
-26.168 23.315
-18.511 43.598
-24.168 40.091
-26.769 12.708
-34.729 5.354
-14.814 -2.617
13.789 -10.233
17.005 -18.823
30.195 26.510
36.452 10.543
29.954 -17.334
18.845 -13.759
17.893 -16.642
27.114 30.197
26.891 28.229
20.683 47.192
8.817 48.757
-27.113 33.568
-24.479 33.570
9.660 54.200
14.610 43.773
15.229 45.605
31.799 36.503
3.995 43.597
19.050 10.317
33.336 9.075
39.237 36.239
24.245 19.827
22.812 36.848
-0.125 53.682
37.189 27.396
21.715 -10.879
20.270 -15.120
-7.238 -17.931
-19.768 -19.432
-5.766 -16.625
-38.399 12.048
-28.399 -3.669
-21.609 -8.859
-17.559 6.717
-12.785 42.843
5.442 41.349
3.736 45.051
9.869 47.492
-6.820 46.314
-23.604 39.344
-23.019 15.532
-12.957 45.449
2.775 41.045
-39.023 16.463
-37.019 21.507
-16.460 37.437
9.952 50.781
32.334 22.368
49.946 25.276
34.910 6.957
30.324 17.212
-20.048 -15.339
-6.081 8.234
-18.723 41.549
-32.730 39.572
-37.575 20.053
-21.920 43.063
-12.967 34.684
-22.661 36.921
-23.153 26.414
-18.705 39.811
-20.993 48.173
4.232 51.162
-10.948 49.570
-22.066 44.397
3.200 59.110
-35.171 7.430
-26.191 -9.526
-7.612 -7.212
-25.773 5.417
-28.642 24.512
-37.970 3.884
-33.316 10.037
-36.392 20.270
-42.241 29.623
-20.130 32.390
-19.135 45.343
27.315 42.558
42.683 27.884
33.051 19.109
31.005 17.411
6.194 -16.690
12.863 31.411
27.360 31.231
2.843 41.374
-35.406 2.800
4.803 15.881
5.832 5.395
14.056 -4.496
-17.362 -16.130
-21.090 35.041
-22.856 24.580
1.551 52.879
6.155 37.646
-3.767 46.757
8.434 54.784
33.305 28.482
-19.308 36.771
-21.256 19.869
-49.088 13.087
-19.828 35.414
-23.634 12.306
-5.073 48.705
19.443 31.340
9.254 48.256
14.622 43.289
-3.986 49.573
-17.547 42.951
-18.214 45.944
40.998 29.684
43.906 13.658
42.114 21.983
20.821 9.090
0.750 29.712
-28.533 7.831
-13.272 46.396
-29.698 22.127
-11.857 34.071
-44.069 21.965
-30.534 7.397
-33.855 34.101
31.634 37.214
22.378 9.346
25.059 -14.682
34.797 21.470
19.655 40.544
4.924 48.142
24.522 23.193
32.952 -12.525
38.287 2.472
30.779 21.940
34.907 25.446
37.968 -12.831
49.529 9.369
27.173 23.688
27.805 20.616
27.784 25.275
7.461 45.365
-10.734 51.816
-21.752 49.201
-20.165 44.220
22.586 32.408
0.107 48.671
-31.567 31.001
-33.138 17.143
-42.559 16.071
-39.590 18.665
-33.787 31.187
-19.473 42.486
9.470 46.772
-9.139 45.052
1.709 41.886
15.412 -18.063
27.586 19.494
-23.566 13.073
-41.908 9.342
-28.046 33.319
19.906 43.057
-11.576 54.734
8.761 40.918
6.839 52.276
-6.952 46.831
17.683 31.197
24.413 38.010
32.578 50.063
34.598 27.737
21.356 -7.873
1.829 -17.478
12.156 -7.415
6.224 1.847
26.984 13.210
21.526 -8.499
6.001 23.569
-11.736 -3.581
-10.351 -14.945
12.173 -9.501
19.127 -16.775
-16.329 1.115
-17.248 -16.018
-27.166 -16.841
1.302 26.026
-4.644 50.596
-0.108 55.875
34.072 43.373
32.516 16.645
23.986 -14.882
12.516 -15.671
-8.161 -9.621
11.834 -22.438
-14.538 -2.841
-0.358 -11.827
15.437 27.749
-1.479 37.436
25.915 12.234
17.252 25.577
11.150 14.193
19.558 22.971
21.212 29.965
33.515 23.973
0.900 48.840
-3.431 42.248
2.414 46.657
24.723 39.744
23.353 44.227
29.089 36.118
27.102 42.811
-1.024 49.094
-0.780 48.413
-26.566 24.068
-29.724 29.985
-10.859 30.994
14.884 46.430
21.400 43.122
16.160 48.725
4.608 49.663
24.592 34.815
2.412 40.678
44.766 15.889
40.893 12.903
33.395 -14.343
-37.462 -7.270
-28.109 4.318
-19.129 -16.486
22.139 0.683
21.705 0.502
-29.477 13.593
-28.479 10.216
3.905 -8.853
20.752 7.894
23.443 23.875
21.762 17.603
21.544 41.990
16.630 14.896
36.370 -10.875
24.498 -21.009
-10.377 14.639
-30.334 38.519
-28.663 9.448
-28.732 -10.916
-29.122 8.438
-30.764 6.703
5.868 -3.296
36.216 -8.573
6.022 -12.038
24.563 -5.805
29.695 -9.202
24.524 -7.959
34.379 -5.469
26.410 14.653
18.947 26.877
-9.060 57.110
26.704 36.707
11.063 54.499
-22.082 25.952
-22.554 45.537
-35.083 27.564
-23.801 46.320
6.314 47.630
11.334 35.212
2.399 42.091
15.891 -10.596
6.912 13.878
-21.861 3.716
-22.758 34.280
-19.231 51.513
-34.488 27.450
-33.127 40.532
-29.859 21.995
-29.768 22.434
-35.010 -2.863
-31.908 -13.824
-42.177 15.005
-41.609 6.161
-18.731 -15.580
4.326 -23.021
18.867 -2.544
12.472 7.354
41.046 3.065
38.417 9.430
32.466 25.293
33.132 -1.911
36.195 10.181
39.486 2.519
26.496 -17.476
-16.689 5.148
-26.175 30.749
-18.868 42.127
-26.094 5.074
-20.777 -13.596
-27.602 2.490
-29.760 20.624
-25.174 17.628
-40.967 -5.960
-33.653 10.485
-17.618 41.093
-10.202 56.035
14.720 43.671
11.012 44.974
-24.090 38.171
21.501 38.055
38.115 18.259
36.088 35.238
34.801 18.580
6.509 43.658
-23.433 38.818
-23.039 43.027
-2.583 49.213
-13.901 18.350
-4.960 -8.693
23.826 -5.651
23.717 44.873
21.502 33.060
20.290 34.106
-14.666 2.962
-6.806 30.184
20.466 46.870
34.561 0.489
-8.418 -1.056
14.358 -7.182
-18.412 -16.280
23.886 -20.898
16.708 -30.842
-26.031 -11.209
-9.128 -0.588
-23.302 8.928
12.766 -10.750
12.939 29.817
33.440 15.022
20.206 -0.543
17.079 -3.640
17.112 -21.349
20.981 -21.302
14.056 -5.554
-4.800 -18.332
-25.741 7.176
-27.783 11.795
-15.796 39.145
4.023 43.119
2.503 41.310
-29.042 9.564
-22.914 31.065
5.367 35.999
33.505 0.483
41.258 20.805
15.632 45.854
35.084 26.015
38.367 -8.410
31.247 6.756
17.947 38.109
-19.406 44.691
-15.645 39.519
-32.387 40.233
-24.889 -6.070
-34.749 -0.227
-37.257 12.050
-43.483 19.192
-34.989 8.580
-28.980 -2.087
4.539 -16.459
14.730 -12.828
30.703 33.893
34.972 1.330
12.972 44.918
-13.649 45.349
26.932 46.404
10.144 51.177
31.615 31.560
15.461 43.510
21.986 24.279
21.504 -0.210
10.538 2.149
2.276 -12.688
27.664 4.128
15.901 18.029
-9.139 -1.176
-25.107 22.512
-37.830 24.174
-34.719 11.200
-17.874 -7.468
-25.451 -2.112
-26.285 3.192
-7.305 3.953
1.739 -14.031
-30.022 15.191
-18.170 30.207
10.325 43.429
14.346 51.069
27.183 29.681
27.259 20.164
18.190 38.396
1.296 51.459
27.493 17.893
22.672 48.526
24.575 45.322
2.695 41.320
32.736 28.327
30.947 -1.839
35.778 -5.118
25.748 -22.289
12.420 -1.878
24.477 14.164
28.607 13.297
35.003 30.526
41.355 16.302
22.922 6.596
23.789 0.695
24.130 -6.765
-1.718 -12.920
6.542 -18.418
12.876 -20.280
-3.924 -14.281
9.549 -16.050
-5.383 -11.350
29.739 10.524
20.550 -5.702
34.469 24.540
18.530 40.606
12.969 45.049
11.274 43.800
-34.359 28.645
-36.874 19.887
-23.866 25.209
-31.015 3.988
-23.517 31.406
27.755 24.822
-8.290 22.318
-16.267 49.687
0.271 36.095
-25.946 -4.134
-46.743 6.414
-35.761 -0.321
-26.654 27.554
-23.264 22.103
-23.349 -7.531
-47.788 9.902
-17.599 -22.665
-0.368 8.368
15.103 34.535
37.003 18.436
22.678 28.697
32.891 19.843
1.864 41.743
-33.441 13.960
12.037 8.905
18.865 -0.847
24.793 3.196
-12.340 10.258
12.722 -15.853
-23.729 13.944
-27.194 1.938
-33.110 -2.998
-35.298 11.555
-38.359 25.409
-31.590 29.706
-13.642 39.983
23.482 30.243
36.307 7.115
16.499 -10.234
22.050 11.681
32.055 27.577
13.656 37.466
29.659 37.574
-8.177 50.093
36.673 19.320
31.220 22.510
28.954 30.508
30.792 34.027
0.086 49.043
-17.475 42.214
-28.297 21.218
-32.577 20.133
-39.497 17.713
-38.457 11.290
-26.065 16.508
7.652 -25.428
-10.920 -22.004
-9.389 -27.707
-19.570 -17.842
-28.217 -11.288
-34.274 -8.395
20.597 -13.855
33.732 13.115
33.516 -12.650
27.453 -11.217
24.048 39.460
10.673 35.126
2.589 41.639
-0.570 -0.267
-21.867 -17.061
-18.027 -2.069
20.622 -16.123
25.259 -16.975
37.503 27.581
26.580 36.132
-20.826 28.877
-24.064 1.986
-37.280 -0.594
-25.637 26.739
-19.452 32.249
8.272 56.527
19.180 5.544
-12.543 -21.220
-26.686 -2.994
-9.264 -0.086
-20.991 6.648
-3.069 -18.873
-21.408 11.178
-2.988 34.293
-19.122 -14.463
-11.863 -12.315
-10.165 15.256
2.676 -14.932
13.844 -2.605
2.457 28.505
19.031 10.214
36.468 1.983
16.629 -18.684
31.240 22.355
23.827 45.185
36.590 31.341
28.975 33.914
34.471 10.556
34.034 26.118
4.789 46.514
-27.446 19.700
-47.573 7.728
-9.210 6.850
-17.503 -11.043
-36.733 -2.393
-29.259 1.490
25.915 -9.254
5.411 -17.534
-17.256 -7.949
6.637 14.316
-7.532 -20.850
-21.369 -5.871
-14.242 -13.061
-28.154 -1.298
24.826 -1.885
31.802 14.449
22.468 45.013
36.137 20.309
32.944 -4.616
27.869 -11.282
8.082 -10.745
39.399 19.695
19.590 30.764
17.118 40.492
31.560 29.223
40.120 20.830
2.856 -21.138
24.226 -14.690
33.555 25.294
2.287 40.979
2.757 11.040
-31.903 10.460
-21.240 -1.693
-32.646 0.093
-25.620 -13.130
-36.250 4.930
-30.714 11.677
-2.514 30.564
24.070 -4.969
19.053 -6.431
-8.633 7.933
1.823 -8.103
-13.510 -4.603
0.829 -12.480
13.708 -11.542
-5.246 -20.225
-21.597 -5.815
-14.102 7.257
23.066 21.585
31.511 31.820
14.585 25.024
29.540 7.457
34.583 5.722
26.348 29.704
33.274 10.884
24.582 38.185
17.392 36.405
3.468 56.070
26.308 28.974
17.171 47.083
24.798 23.853
37.259 20.086
17.635 -26.755
6.205 -18.300
4.275 -17.385
28.383 -7.049
34.868 9.680
40.220 14.777
12.958 -23.458
29.311 16.051
-2.143 -10.312
-42.080 -0.810
-31.421 -3.980
-22.196 31.359
-30.585 18.718
9.321 43.651
-34.094 40.588
-24.770 38.313
-31.905 24.205
-10.556 -9.319
-17.518 29.409
6.480 52.398
22.914 -8.943
20.190 -5.622
26.606 32.349
27.060 35.490
25.611 32.572
24.170 33.066
-10.663 1.936
-31.196 0.652
-23.722 28.355
-19.016 39.814
-31.407 31.208
-38.895 28.871
-32.587 39.492
-24.785 33.941
-17.611 42.620
4.836 48.649
3.877 47.339
-23.730 39.310
-33.798 6.037
-38.215 12.820
-20.597 38.509
7.299 48.313
-16.370 36.513
-0.829 46.032
2.743 36.214
32.368 28.782
29.906 28.067
25.055 -0.434
24.229 4.415
36.515 15.708
23.890 31.158
33.682 26.744
5.232 41.517
-13.729 46.374
-31.550 35.484
-35.827 22.765
-9.513 5.291
-9.685 5.049
33.087 17.813
34.757 -1.570
31.505 -15.187
30.754 4.142
9.207 -11.845
-8.683 -22.665
-25.928 -27.160
-34.857 3.158
-30.234 24.060
-37.484 26.396
-13.243 -4.026
12.628 -5.232
11.169 19.608
-5.032 -3.254
-12.837 10.349
-19.713 16.403
-34.252 -1.049
-44.893 21.606
-36.122 -7.966
-21.623 15.022
-5.729 -18.964
35.817 -20.183
32.851 -7.298
30.814 -18.191
9.802 9.289
29.736 31.068
18.681 -4.333
24.111 37.936
28.162 30.248
29.794 31.180
-7.720 48.556
-12.415 50.564
-18.577 53.462
16.747 50.842
-28.035 11.345
-28.022 26.968
-1.489 54.207
-28.010 8.479
-36.334 12.587
10.864 32.353
8.961 47.908
-15.724 52.990
-3.961 25.406
4.353 47.471
16.261 48.891
-18.131 46.119
-23.441 34.388
0.136 37.218
33.120 32.019
25.392 -14.104
39.032 25.062
39.348 27.589
29.852 36.060
29.019 27.954
35.045 26.841
20.883 35.406
31.895 29.571
28.521 25.809
47.693 13.286
-0.200 43.797
-39.371 22.275
-27.408 41.134
21.775 42.603
41.966 9.557
2.155 5.040
-3.519 36.409
26.694 28.668
22.010 24.725
12.030 51.410
-31.188 44.183
-30.114 18.277
-33.349 25.447
-39.556 -9.614
-27.560 0.592
-29.474 -0.786
-29.187 21.333
6.340 -22.007
27.926 23.325
32.143 36.106
-14.025 38.445
-26.010 36.947
11.987 33.258
38.943 35.423
0.846 48.142
-4.554 50.779
20.871 33.456
24.738 36.198
25.916 38.959
31.160 7.854
32.194 1.338
43.062 13.530
9.810 40.928
0.537 35.475
26.626 -9.510
7.823 -21.357
-43.574 15.638
-26.342 -3.831
-34.357 14.202
-33.783 40.643
-28.606 29.799
-28.243 27.702
-26.275 -9.836
-0.595 1.380
18.931 -17.117
-14.031 -9.037
-11.045 34.835
-30.323 16.553
-26.895 6.169
-32.357 7.046
33.398 22.522
33.611 25.888
20.228 34.922
2.495 45.898
13.845 46.283
4.289 38.392
28.849 40.773
47.908 13.837
6.824 12.183
29.829 -14.975
20.008 -14.825
5.794 -21.839
-17.379 -4.517
-39.340 18.834
-39.534 14.553
-11.216 47.833
-0.587 36.357
15.495 40.162
-17.039 34.343
-38.192 18.043
-36.296 25.027
-30.936 23.541
-33.650 28.524
-31.442 29.141
-36.503 22.787
-29.155 25.380
36.796 5.371
11.738 -19.081
20.250 27.713
19.339 -1.245
30.823 1.399
-9.401 -24.368
-34.784 14.594
-34.592 29.269
-22.962 9.884
-28.515 -0.630
-33.136 9.128
-26.087 -2.989
16.638 -9.869
32.045 -1.022
-10.052 -27.874
11.063 -7.120
35.827 -7.329
31.600 1.244
25.984 3.131
38.365 10.711
41.638 25.793
26.135 41.306
16.911 45.792
-18.867 21.137
7.734 36.158
31.277 6.174
26.992 22.783
34.094 18.298
35.659 13.813
37.537 33.697
25.711 39.451
21.263 39.158
-18.116 37.843
-13.256 38.444
-0.313 36.117
-17.433 13.725
19.272 -1.812
38.048 5.468
8.674 0.670
0.944 -2.260
20.755 11.399
3.944 -24.085
21.706 16.355
36.595 29.892
32.906 29.041
19.448 38.129
12.392 40.994
-11.959 50.685
19.159 39.918
18.104 42.393
-8.361 44.207
15.084 52.697
-34.018 30.219
-19.722 38.210
-12.163 50.783
-22.818 49.194
-25.331 48.349
-30.271 20.422
-33.195 -12.754
-21.121 48.590
-0.414 36.005
-6.220 -18.802
15.783 -17.259
26.871 -11.186
40.701 12.967
36.105 -3.615
-19.479 -0.864
-6.967 17.504
-41.886 5.120
-38.821 12.438
-21.615 -10.348
-38.027 27.575
-28.000 42.642
-15.718 50.023
-21.047 42.240
-5.581 53.704
2.271 40.975
-0.258 47.697
22.592 38.561
27.845 38.442
0.649 50.855
-16.190 48.603
14.934 43.865
32.321 24.069
-14.275 35.348
-15.219 42.143
-29.355 38.950
-28.781 26.399
-33.021 2.776
-9.031 -15.041
37.431 10.459
-12.429 -0.934
28.549 33.114
13.828 53.588
26.096 27.009
37.985 6.920
31.880 39.057
29.448 16.697
22.593 42.304
-14.913 50.814
-9.878 24.760
-0.727 36.189
16.532 -7.993
-13.290 -8.923
-20.630 14.127
14.758 -8.972
-25.168 -21.093
9.652 -18.128
3.107 -24.112
-3.832 -18.982
-24.506 26.256
-18.017 12.538
-12.111 20.065
-12.067 45.902
-35.673 40.295
-25.252 1.044
-45.616 1.483
-37.023 0.196
7.403 -4.529
29.941 2.016
29.740 9.281
31.295 -11.747
7.605 -18.424
25.593 -11.550
-15.826 1.434
-21.832 17.808
-16.826 14.108
-30.195 19.231
-17.071 2.391
-34.868 -8.976
-28.764 -17.917
-13.544 -9.719
-24.856 6.098
-21.561 -3.652
8.400 -1.455
21.026 -28.453
-10.991 19.081
19.249 6.079
-10.025 -13.868
-18.827 -30.208
-15.277 -20.615
-28.755 -5.419
0.185 -26.094
13.030 -19.387
1.690 -9.568
9.831 -16.536
-23.602 -5.443
-26.686 -3.495
-38.576 19.621
-30.170 21.157
2.314 42.179
-30.578 -8.823
-14.412 -21.835
-29.269 11.886
1.947 9.294
-17.314 27.548
-17.336 26.019
-21.726 -0.582
-30.803 21.534
-41.404 5.318
-25.055 41.313
-16.932 52.861
-25.489 32.446
-6.402 42.124
-2.784 52.401
-16.795 25.820
-14.210 7.124
-27.603 27.984
-26.992 27.227
-34.661 16.977
-17.152 31.497
-23.820 40.541
7.553 45.322
16.955 48.693
24.761 36.307
36.718 4.860
8.918 -30.169
-9.826 -12.818
13.389 -18.525
12.359 -11.497
9.941 -23.581
11.626 -10.432
-12.355 8.864
-36.625 15.526
-33.057 -8.092
-25.203 2.978
-5.230 19.561
23.455 14.933
2.168 56.362
-25.117 34.338
-32.689 38.705
-1.642 56.594
-37.059 30.105
-33.636 5.856
-27.199 36.071
-34.217 21.457
-5.867 14.820
19.387 -2.911
1.647 -6.848
3.525 -13.586
13.819 30.747
30.572 35.822
3.053 16.190
23.529 34.295
-29.516 23.376
-31.215 6.034
18.177 -15.255
21.706 35.550
36.670 22.381
16.306 -4.155
24.950 52.677
-4.820 43.744
-27.566 33.008
-13.904 46.358
-4.087 43.567
10.332 39.904
-0.836 42.463
-9.157 44.481
-6.861 49.613
-30.208 12.669
-21.084 3.945
-15.124 -9.429
-35.438 -8.535
-30.777 -3.959
-26.053 -17.202
-30.043 -0.096
-14.995 8.295
-17.756 -21.375
-3.754 -24.533
20.312 -8.038
11.399 -12.803
-12.135 0.270
-34.785 24.837
-39.922 8.666
-22.742 23.528
5.730 47.793
17.530 32.470
2.138 43.229
13.145 42.433
37.422 23.880
24.118 40.942
35.557 31.631
38.723 17.884
36.723 2.181
50.332 9.691
27.878 19.691
2.078 49.992
29.194 29.277
38.353 4.758
10.649 38.035
29.728 28.950
22.991 36.479
36.282 29.078
24.186 44.823
-12.325 51.588
13.044 29.152
-5.246 42.582
27.345 37.575
41.981 18.479
19.420 27.980
-6.454 40.549
-10.977 43.957
-17.093 35.843
-43.093 4.033
1.032 49.677
-30.915 30.626
-23.788 43.832
8.662 43.032
-10.178 23.127
-9.487 -4.338
15.835 15.226
37.676 8.390
39.619 42.824
10.143 52.616
44.552 9.335
-12.508 12.182
-23.211 41.895
-29.717 9.029
-24.604 37.484
-22.566 43.511
-40.933 13.419
-36.075 37.222
-9.988 20.146
-14.921 45.502
-1.760 48.025
18.616 35.361
25.067 -4.790
32.939 18.285
24.721 15.673
13.225 -22.441
23.901 -19.400
3.888 -18.090
-6.594 -18.488
-3.725 -0.174
6.268 -19.024
19.761 -8.834
36.657 -4.911
25.022 14.472
2.281 40.743
9.720 -3.022
-3.576 -13.571
-22.707 -21.163
-5.424 -7.562
-32.932 36.151
-16.856 49.044
-35.224 23.591
-18.198 36.998
6.328 43.913
9.404 51.212
-18.334 39.012
-3.457 16.918
-22.938 5.133
-30.177 22.561
-22.499 28.954
29.489 44.552
-23.117 34.963
-5.288 44.281
-22.183 45.357
-3.692 25.568
-3.113 -2.186
-37.526 8.544
-16.762 14.890
-17.039 -3.913
-9.492 19.893
-29.924 32.761
-4.098 2.283
-17.816 -10.108
-19.439 -25.371
-0.177 46.439
21.326 22.012
39.355 34.328
29.042 27.989
23.641 5.652
14.810 -6.719
13.953 -7.801
-18.090 -19.628
-21.514 16.075
-6.240 48.202
-9.834 54.398
-2.931 44.150
4.852 20.064
21.172 1.424
28.082 -5.630
-13.288 14.461
5.508 38.936
15.680 51.831
22.777 38.832
-24.941 40.586
-11.561 9.589
-35.652 12.833
-20.033 -4.366
34.104 -10.668
39.810 8.430
9.558 50.242
-31.815 39.909
-15.444 49.289
-32.099 38.342
-40.616 2.730
-22.658 41.161
-27.510 23.659
-33.814 3.619
-33.213 21.992
-18.220 33.557
-32.420 20.951
-38.442 27.628
-23.644 19.859
-28.362 -9.727
-14.833 30.496
-27.153 8.976
-36.816 3.435
-26.238 -4.848
-38.462 3.798
-27.273 33.717
-35.347 -7.588
-5.540 40.427
-18.974 47.452
-27.635 38.319
-27.795 40.301
-36.711 29.937
-35.219 3.490
-33.156 7.256
-22.341 47.480
-27.147 40.658
-22.139 37.211
-20.169 43.199
15.927 45.321
14.551 39.757
-35.570 16.649
-39.740 26.963
-7.430 -16.062
-29.013 1.882
-33.296 5.299
-35.217 13.396
-40.094 18.990
-35.712 1.820
-29.454 38.407
-11.882 45.482
4.888 40.654
32.623 8.392
-8.111 2.278
-25.110 13.399
-18.361 1.466
-20.057 4.596
-28.110 9.988
-16.087 5.284
-31.059 6.387
5.959 7.864
15.126 10.316
33.610 27.264
20.697 10.193
5.527 -24.372
13.497 -28.303
17.098 -11.028
32.888 -2.597
33.431 19.704
33.757 12.455
0.369 -22.469
-35.019 -10.443
-23.502 30.686
-34.540 24.578
-30.228 32.023
-30.021 6.744
-3.565 41.983
-34.431 18.851
-10.731 52.373
-29.832 19.073
-22.044 29.503
-25.376 26.862
-23.799 38.896
24.733 39.942
28.953 7.904
5.362 -4.806
26.852 -5.167
32.471 -10.428
26.697 29.566
31.278 -5.123
47.139 25.013
22.317 32.570
25.761 6.695
-25.766 5.511
19.462 1.344
23.886 -14.397
27.967 -3.544
28.446 36.908
25.352 12.707
3.157 -10.861
-3.065 -19.044
-7.727 -33.750
35.006 -7.938
12.069 -28.345
21.191 -1.807
28.849 -10.799
4.501 -15.766
6.453 -18.741
-4.078 -8.259
22.763 -5.346
35.785 0.354
29.123 -11.469
17.562 -9.556
20.467 -18.072
-7.839 -11.838
24.932 10.485
7.585 12.103
-3.993 46.170
29.793 25.902
19.613 31.403
1.553 5.875
17.247 9.592
30.720 14.019
15.195 51.837
-10.984 62.898
19.117 35.923
20.042 8.303
13.222 -25.396
28.943 -7.384
12.972 -1.363
32.270 6.384
15.043 36.540
9.483 53.002
21.334 40.581
19.518 37.405
25.320 33.454
23.861 38.347
-14.548 45.629
-23.782 43.221
-37.846 21.009
-2.902 51.353
-2.403 30.598
0.379 -12.376
-14.620 36.263
25.595 49.792
26.017 37.738
24.089 31.893
10.769 39.182
16.805 27.375
32.735 8.612
32.511 12.216
24.204 -20.616
15.334 -15.664
4.416 -3.358
-24.740 -1.056
-17.053 9.363
-13.657 5.855
-40.287 23.581
-22.568 3.364
-19.844 -9.975
7.866 -13.503
20.554 9.687
39.464 2.637
42.014 9.244
36.906 24.575
14.747 -7.454
-15.580 -20.169
-20.854 3.833
-36.187 7.690
-39.797 6.376
-34.792 32.778
-23.973 38.135
-14.087 50.734
9.402 13.159
-6.614 9.007
-34.670 27.547
-12.716 24.217
-21.749 23.816
-40.107 18.650
-49.167 17.054
-20.018 42.997
-27.616 43.499
-4.140 44.835
-2.253 41.804
-2.054 45.543
34.417 29.841
26.753 40.181
10.178 45.858
-24.948 46.816
-23.918 23.004
-34.431 18.347
-24.920 22.307
-31.515 16.042
-39.474 15.746
-8.613 -9.905
-14.944 -1.255
-2.088 -16.126
-1.358 -18.000
23.310 4.661
3.881 9.271
28.418 -1.770
31.839 -6.599
3.704 -0.014
-33.958 -2.270
-25.499 18.400
-18.536 30.375
-6.194 52.295
12.355 37.896
33.497 6.914
31.358 -4.553
25.465 18.295
6.395 48.159
22.737 38.100
18.356 0.266
23.026 14.373
6.236 19.192
-36.454 8.582
-26.255 51.134
6.216 45.159
14.108 37.601
1.910 41.548
20.419 3.882
-0.335 -6.723
-11.271 -6.750
13.730 -4.550
-18.812 -9.780
-17.425 -30.123
16.207 -23.870
9.095 -14.042
6.079 22.421
18.562 8.076
28.355 35.169
-1.978 43.202
11.128 54.142
-3.980 52.827
-9.293 43.572
19.225 50.974
-12.671 38.654
13.572 38.253
13.203 55.880
4.004 47.460
-24.985 -19.272
-13.805 9.366
12.979 5.446
33.648 10.095
26.439 36.484
31.026 23.337
28.539 -1.197
40.630 -0.088
38.145 -0.768
33.645 16.348
33.865 16.915
17.210 37.859
-24.221 23.061
-29.700 40.276
1.700 47.630
-2.715 51.834
-3.691 53.117
2.901 -16.291
17.463 20.591
9.160 40.863
20.753 41.562
29.796 36.166
14.724 41.641
4.192 47.271
15.186 -24.171
-7.768 -27.881
-6.786 -14.460
-1.218 4.532
32.667 -1.582
39.049 -2.425
22.582 1.364
17.426 16.585
-21.539 34.076
-19.911 35.409
-6.826 49.270
12.179 42.070
4.323 46.945
-11.735 -24.379
5.580 -20.537
18.200 -2.613
18.932 -17.997
3.669 -19.139
-0.554 -27.848
-11.659 -12.499
-6.821 -22.427
13.536 -14.889
28.605 -20.629
40.547 12.490
38.837 17.907
29.420 40.123
29.451 38.495
15.247 39.471
9.827 36.438
-41.285 23.403
17.776 18.091
0.765 1.114
-11.528 -21.210
2.945 -13.346
21.270 -12.608
4.886 -24.078
11.447 -11.378
5.040 44.345
22.265 38.174
33.079 30.406
35.441 29.277
33.871 27.489
0.111 36.228
20.056 -23.414
26.262 -10.853
13.558 -4.922
37.200 14.906
1.073 31.922
21.015 24.613
20.035 36.807
34.311 25.666
29.680 3.474
27.441 13.497
23.167 47.269
8.512 40.200
2.812 41.030
31.200 -6.981
10.041 51.385
27.745 34.332
30.154 -5.664
15.229 -12.781
-21.994 -15.922
-7.605 -20.160
-36.971 2.137
-12.376 8.795
36.618 12.097
14.977 -18.168
-7.194 -21.246
26.670 -10.454
5.127 -11.729
24.641 37.994
12.534 -8.132
21.087 22.120
13.074 9.588
-4.916 34.216
-40.901 0.535
-34.442 -1.945
-10.862 30.081
-21.217 45.884
0.363 44.467
3.490 51.301
-24.305 26.487
-2.211 50.785
-13.186 39.782
-33.026 22.076
-26.778 35.260
13.111 10.163
26.580 -9.753
-10.264 6.936
-2.056 6.296
23.743 5.057
1.825 41.009
-10.262 -11.270
2.517 -19.508
8.518 -12.054
6.284 -28.411
12.026 -26.141
-21.970 -4.072
20.766 -0.860
22.888 -6.822
25.313 20.121
8.477 45.726
-15.352 53.051
-30.532 4.564
-20.010 6.403
-27.118 14.679
21.215 -12.499
23.770 -3.843
4.475 -13.880
-23.095 -1.137
30.260 21.737
33.815 4.548
38.757 15.099
37.433 17.410
35.094 22.077
-9.888 44.594
-28.978 46.515
-29.199 25.502
-33.430 4.943
-7.698 4.432
15.235 -4.326
27.426 18.100
32.588 10.249
11.865 51.586
25.596 45.126
28.762 -2.029
26.018 -7.621
18.474 44.676
31.560 14.869
-28.965 6.528
-45.131 31.460
-34.064 19.991
-29.904 42.415
-0.791 43.484
2.471 42.354
1.462 41.020
14.570 -13.569
13.612 18.345
19.427 33.992
7.170 52.446
0.043 36.139
-5.157 54.619
24.969 43.059
4.397 46.226
17.192 3.404
-9.231 -11.387
21.393 15.374
9.972 30.227
-27.367 19.357
12.204 51.212
-8.683 37.503
17.545 36.839
31.469 35.109
27.708 -14.047
-5.106 -25.379
-57.387 4.721
-33.923 2.219
-33.401 18.275
-30.584 2.855
-2.403 42.961
-15.134 39.136
17.116 17.912
36.513 3.317
34.392 17.900
31.782 15.041
42.217 39.114
5.482 46.756
11.945 34.155
-22.315 34.789
-21.545 30.026
-8.453 52.509
-17.567 42.751
-21.187 44.290
-3.683 53.612
-5.051 48.759
29.576 4.652
27.284 18.294
25.262 -1.581
4.917 -20.976
-14.380 -17.103
-18.234 -9.499
-21.522 8.331
-30.514 1.808
-35.307 -2.603
-40.532 3.690
-34.529 36.788
-30.058 31.415
-36.822 24.290
-24.874 -6.638
-3.585 43.028
9.788 41.732
4.725 48.039
22.753 35.444
26.769 19.953
32.130 21.869
0.821 -17.039
-3.134 -3.217
29.859 5.925
26.118 9.837
34.155 6.932
35.514 4.968
23.410 -19.938
40.528 3.991
31.083 29.520
31.759 25.053
24.336 17.457
18.293 41.298
5.299 44.501
44.699 18.174
9.576 56.241
41.533 -1.815
40.268 27.772
-2.850 49.815
3.641 50.506
18.007 52.059
3.784 46.204
-19.415 21.916
-13.624 -5.046
-7.417 2.070
-2.338 10.930
-27.364 20.564
-32.969 -3.978
-15.156 3.604
-32.528 26.099
-9.196 4.465
-36.694 -9.386
-36.966 0.093
-37.977 18.964
-27.221 47.177
-23.241 39.238
-36.716 24.979
-25.613 35.477
-1.361 -19.170
15.469 13.715
-5.953 9.289
-14.561 40.204
-8.863 -16.946
-36.818 28.149
-23.468 33.142
-17.422 5.446
-15.570 1.796
-32.678 32.180
-18.332 46.098
-1.019 57.989
-4.519 38.457
3.785 46.830
-5.932 -2.526
8.011 -11.960
-0.114 -22.383
17.644 -14.771
36.239 7.377
43.355 0.566
36.418 -15.221
30.803 28.566
2.050 53.615
-16.903 45.543
27.973 21.769
34.172 15.122
19.769 -21.205
-14.442 -13.629
-35.780 18.329
7.040 -14.347
8.364 -32.780
-7.439 -13.692
-16.387 -8.746
36.962 7.286
14.748 -11.242
43.262 -4.589
40.992 11.035
40.850 3.002
27.401 -6.293
26.180 -2.525
41.250 12.072
27.425 20.585
16.950 43.497
18.073 47.308
34.567 15.143
8.478 44.896
30.407 38.779
28.359 39.794
27.987 4.006
43.927 14.671
25.249 53.663
12.559 44.791
9.770 4.168
26.777 -12.266
36.709 -4.335
5.422 52.180
34.801 13.836
31.511 18.493
-5.847 44.375
-11.038 25.721
-10.986 30.656
-43.114 6.091
-37.854 9.722
-40.060 5.613
-19.463 -14.084
-23.508 -16.728
1.620 -23.287
25.794 -12.727
41.484 -5.957
20.215 8.829
21.486 -3.797
31.206 16.756
25.004 34.828
-0.245 35.433
-22.157 4.162
-20.734 31.614
3.649 23.631
-16.300 38.412
-13.423 44.039
-17.757 47.786
2.861 45.184
-14.504 50.408
-0.948 44.587
-19.699 43.096
1.662 42.157
-29.927 20.126
27.366 10.189
0.664 -11.149
37.525 -1.092
10.313 36.708
30.267 13.336
-3.355 5.597
-12.341 42.129
21.977 38.099
-18.793 40.868
-29.364 26.586
-22.970 3.189
-15.189 -10.678
-17.828 -16.129
-19.653 -7.570
-9.275 -20.917
-7.278 -4.299
26.593 21.416
32.383 31.206
4.359 46.726
-27.665 25.844
-2.393 54.443
-24.677 43.328
-34.488 11.048
-33.954 33.325
-40.144 15.730
-1.848 -16.121
-28.407 29.328
-28.872 14.815
-28.593 26.126
-21.592 -6.627
-36.753 18.894
-34.205 14.804
-34.652 26.884
-1.888 -3.285
11.645 -20.917
5.801 -22.526
-9.458 -20.937
-38.217 -1.380
25.111 -21.977
22.358 -10.205
-17.785 -10.908
-0.180 -20.799
-31.356 0.361
-3.772 -23.481
-21.667 -19.270
-38.397 7.597
-2.276 -3.141
39.241 2.814
35.985 -10.264
31.881 19.465
25.676 -6.635
18.860 37.568
-11.003 25.591
-33.042 35.650
-13.435 -20.106
-22.719 -10.367
-14.404 -12.519
-35.735 -4.083
-32.271 15.256
-21.379 38.144
-25.178 41.491
11.430 40.947
20.466 33.009
28.375 15.475
33.782 23.982
-5.478 49.930
10.568 48.388
25.213 33.948
13.528 33.277
-28.410 9.947
-1.544 44.782
8.030 56.394
-39.909 17.544
-3.950 -19.542
-17.173 -11.785
-17.449 0.611
-12.890 22.835
33.146 20.147
30.238 22.547
3.071 41.505
25.588 30.559
16.187 31.236
34.390 27.876
38.228 32.210
24.271 32.449
-20.106 44.647
-29.628 35.620
-8.162 49.635
12.510 50.529
34.878 24.061
39.091 13.063
34.382 4.422
34.030 31.394
38.795 30.003
30.008 29.758
33.234 33.208
27.159 28.472
38.492 -1.061
26.621 -2.236
29.028 23.701
26.103 49.726
-12.161 38.311
-21.021 37.751
16.960 40.734
29.579 9.973
20.486 40.741
5.379 22.476
23.650 -19.086
6.719 12.175
26.781 -0.118
28.361 29.257
21.474 48.318
15.418 47.348
-1.222 52.706
29.757 39.616
6.275 48.894
21.641 9.935
24.899 16.494
12.757 -19.864
-4.739 -15.402
29.419 -22.220
43.081 21.478
13.952 -16.348
-16.173 14.693
-27.269 38.916
2.532 22.345
-21.067 -7.450
-42.494 6.147
-29.816 35.139
2.708 53.324
16.498 38.939
22.421 30.743
8.159 31.675
15.703 49.503
10.869 39.202
30.634 20.477
34.401 -5.939
-14.147 -15.673
-8.959 -14.810
26.330 28.504
13.019 0.356
-0.742 9.732
-8.765 -10.846
21.158 -7.281
-5.730 -2.966
4.464 -11.290
12.725 4.921
26.734 22.342
2.910 -11.427
8.514 -10.597
22.582 6.755
-22.065 -14.361
-6.591 0.523
-31.869 12.755
-36.138 12.231
8.371 56.261
29.744 36.861
24.299 -1.685
13.444 19.297
-11.261 33.971
-21.724 -9.690
-21.286 41.984
-14.798 50.065
-31.632 18.972
-15.427 -12.082
-18.712 -2.189
-3.377 -18.060
-4.177 0.363
-3.609 -25.829
-36.825 1.849
-29.924 10.879
-35.147 6.777
-27.748 3.936
-24.365 -0.566
-35.622 1.706
-38.465 24.413
-12.913 33.726
3.959 47.234
-20.471 10.577
-20.629 34.231
-31.698 -9.465
-30.067 21.670
-26.373 29.070
-14.698 50.440
-19.710 45.932
25.620 18.434
21.780 4.189
27.048 19.769
26.118 13.030
9.350 52.792
11.745 31.205
-5.276 18.786
-6.263 7.340
-35.703 20.732
-38.045 16.969
-23.555 40.805
-28.793 38.039
-16.102 57.676
-38.978 11.651
-10.321 -5.790
-3.338 -14.126
7.749 -10.741
24.830 0.969
-10.044 -7.322
-23.940 -3.773
16.059 21.584
34.721 9.858
27.859 -12.844
34.597 -1.717
39.921 21.151
34.350 15.445
22.087 36.756
29.022 21.971
43.903 10.381
36.424 4.051
23.783 36.743
24.845 36.383
40.196 10.961
20.138 35.366
1.870 35.110
23.892 17.822
27.777 5.842
23.891 3.095
35.397 24.181
33.392 -8.267
-27.182 -16.675
-30.709 -9.716
-38.809 28.947
-24.309 15.722
-5.862 18.312
-0.313 8.130
-7.810 42.934
16.546 33.074
11.814 32.706
-4.502 55.431
11.824 35.428
-35.047 5.968
-21.190 8.274
-25.183 35.401
-31.463 36.134
-16.859 47.090
-27.353 46.913
-10.103 41.773
21.343 39.306
42.578 14.302
37.892 -3.676
32.364 -0.138
12.718 -2.719
-27.000 -2.835
-7.447 28.633
20.461 42.793
32.320 27.914
28.788 39.638
19.268 42.847
16.812 17.930
-3.411 -0.308
-27.439 -12.248
3.007 49.425
11.027 49.218
5.225 46.969
-5.605 44.635
-20.686 12.684
-16.423 41.155
14.574 41.516
22.366 -12.419
27.358 -6.568
24.182 -9.566
33.864 -3.598
35.002 4.932
10.164 -4.458
-33.703 4.794
-27.617 -8.459
-21.449 19.989
28.263 40.558
32.771 28.984
25.701 -0.462
-2.069 2.568
-8.101 -30.471
3.498 -17.738
29.216 -18.131
34.527 -1.958
6.816 31.168
11.267 32.551
28.933 22.524
35.149 18.767
21.156 -6.335
29.382 2.547
-18.298 -7.033
-23.439 50.425
-34.427 14.920
3.885 50.668
-0.683 57.899
-36.194 18.678
-43.190 21.522
-35.562 1.771
-34.301 11.825
-41.060 14.493
-32.962 28.593
-25.316 -4.841
23.482 -5.131
26.704 36.309
2.588 41.742
30.873 -6.607
-3.580 -24.515
-36.379 9.320
-43.080 4.360
-39.361 11.782
-38.514 2.185
-38.204 22.038
-14.854 -13.319
-11.053 -3.313
1.409 -23.505
-5.434 -17.233
39.309 -5.701
23.536 5.449
24.827 12.592
2.866 21.236
12.325 20.230
-19.350 -0.824
12.292 44.360
3.457 50.944
28.441 42.117
26.009 42.558
15.280 43.437
30.750 31.540
36.697 -0.511
15.128 11.134
14.891 -12.079
27.031 -18.079
42.736 -3.120
5.713 -31.831
-12.068 -21.795
-32.138 0.700
-43.125 5.410
-20.298 42.660
-39.217 10.174
-26.264 30.273
-34.537 12.567
-37.789 23.679
5.223 45.862
20.733 45.509
16.796 24.635
-23.984 47.185
-24.604 41.463
-6.643 47.744
1.154 47.407
1.886 41.246
-33.239 37.212
-25.430 38.536
-19.526 27.991
2.409 43.317
24.966 42.457
25.331 28.175
-7.224 53.595
-6.341 47.883
-28.884 42.402
17.952 49.641
-0.850 49.408
2.479 52.758
11.555 41.666
24.578 29.433
20.675 49.333
19.840 -7.147
21.295 -3.055
8.783 3.692
-26.976 15.529
-26.120 33.969
-19.429 47.606
-18.916 43.711
12.187 47.705
14.947 25.687
-6.273 8.361
-3.233 -16.156
5.163 -21.459
14.746 -8.303
4.176 -18.985
-29.956 0.237
-35.272 -1.510
-32.893 16.537
-39.334 -6.180
7.037 -25.986
2.101 3.574
23.321 26.736
24.357 41.915
30.248 23.105
-3.256 53.584
27.358 36.379
25.733 31.259
21.418 40.010
34.651 12.293
23.275 42.900
-9.836 54.702
-28.721 43.178
10.854 41.088
2.692 41.341
35.776 -8.677
-8.511 -23.188
16.434 -19.604
-13.520 -19.293
27.353 27.311
10.981 34.135
-12.525 -3.744
-29.646 6.558
-15.745 45.280
-25.021 29.173
14.815 45.593
31.639 37.732
17.226 -14.106
-13.703 42.220
-31.366 14.871
-24.718 3.783
-19.374 -18.676
-28.528 9.658
8.902 -9.007
-18.935 12.749
-21.010 0.902
-24.627 28.067
-30.440 5.105
28.627 0.479
36.793 -9.171
15.633 -17.657
27.483 34.886
33.990 45.186
-7.514 49.492
6.973 52.679
-1.744 39.097
7.948 36.351
27.786 27.943
26.758 33.438
21.963 43.921
35.995 27.387
28.577 21.586
14.948 42.125
10.042 52.376
-33.032 32.241
-41.570 -12.913
-28.100 -19.786
1.252 -19.752
-14.331 -20.393
-29.092 2.666
-32.128 30.630
-18.778 45.008
-18.201 28.842
-27.501 27.327
-38.142 23.270
-4.306 49.575
-1.551 41.349
7.341 43.996
31.031 23.223
23.213 7.465
6.326 16.518
10.330 22.797
-25.018 33.739
-13.322 8.337
-25.917 33.621
-8.169 46.647
33.591 34.716
29.762 37.056
19.767 -10.397
35.513 -8.583
30.457 2.190
24.368 6.699
40.109 3.687
39.953 2.976
36.442 10.738
20.738 46.375
-27.659 29.222
-34.585 34.524
-34.405 13.441
-29.069 -3.340
-34.002 28.415
-17.332 -13.441
-2.905 -6.329
20.676 -0.854
18.903 -19.144
25.804 -1.685
-19.662 -0.620
-9.303 7.860
-10.948 47.518
-24.286 35.156
-37.910 35.443
-16.568 19.984
-24.579 -9.229
-17.855 -15.029
-17.980 -0.668
-32.342 27.507
-38.359 -5.669
-34.291 11.477
-44.161 28.240
-28.571 26.455
0.861 45.791
18.526 36.144
-24.577 21.970
-25.647 39.136
-37.112 13.681
-27.796 29.669
-10.014 42.178
6.959 40.502
17.125 30.758
-4.763 50.561
5.386 40.033
-6.112 34.857
28.789 18.056
25.555 -13.988
19.459 -18.724
-4.366 -0.448
-5.464 -8.489
-26.007 5.720
9.980 -14.340
18.709 -21.274
25.729 -13.928
39.077 -5.581
28.373 -3.407
37.701 26.419
15.429 28.221
6.996 0.127
-4.913 6.173
12.947 -17.652
-12.471 -21.388
2.682 -14.684
28.081 -1.045
14.973 -31.992
14.278 -3.413
14.101 -14.124
-31.247 -4.009
-21.284 -7.861
-31.253 0.515
-32.320 24.690
-40.920 24.600
-32.637 -7.394
-11.585 10.979
24.694 35.146
28.120 23.573
28.364 -8.053
39.952 -0.478
28.777 -6.497
25.393 -2.259
26.953 9.595
-9.480 14.579
1.708 41.625
20.488 -0.228
17.809 17.970
-20.546 8.597
-31.883 6.166
-32.676 31.934
-14.425 35.650
-11.104 46.121
-18.635 31.279
14.441 -7.822
18.688 -10.408
30.996 -13.188
35.089 27.190
5.689 48.650
17.356 43.762
38.676 7.765
25.588 15.367
37.865 10.080
35.378 -11.178
29.784 32.463
39.983 19.685
1.420 59.439
1.766 41.612
31.289 16.345
-12.165 -3.451
1.544 -10.902
33.974 2.323
30.085 37.772
35.447 4.305
21.775 9.118
26.114 38.098
28.115 24.673
15.744 34.613
22.127 24.287
5.879 47.778
-0.418 42.491
-27.986 29.611
-40.884 -0.997
-34.635 -4.198
-43.236 18.674
-29.848 13.972
-34.501 -9.533
-30.730 25.678
-42.069 25.192
-32.081 -7.595
-27.411 -4.189
-31.197 16.772
-24.884 35.034
-4.465 25.190
-3.314 46.193
-11.712 45.098
-0.270 46.485
-28.143 1.112
-42.301 7.147
-28.321 16.557
-43.406 16.785
-18.686 -12.317
13.780 -13.448
22.366 -8.125
19.013 -13.430
-4.057 -3.279
-22.869 -24.425
-11.211 -20.516
-26.662 -1.683
-32.786 44.854
-33.542 2.740
-33.005 31.807
-17.633 26.845
-22.337 41.577
-19.137 42.515
-23.301 35.028
-32.467 29.206
-24.581 1.807
-20.624 -2.418
-27.595 36.982
-42.309 18.314
-24.262 28.833
-38.750 10.015
-18.509 4.880
7.673 10.915
32.513 23.273
42.506 25.614
37.539 6.585
34.698 33.950
14.077 46.751
-11.058 51.000
-13.361 26.945
24.209 19.132
-30.824 21.224
-32.484 33.464
-27.371 41.320
-26.093 19.906
-18.234 43.180
-31.181 25.138
-24.860 -13.619
-14.670 -6.062
-27.143 -14.727
-28.450 31.872
-24.122 35.217
-28.273 45.495
-27.312 34.890
-6.390 37.036
20.028 37.583
27.371 12.048
32.535 37.109
42.525 29.673
25.728 39.293
31.440 34.293
35.961 19.838
-3.339 47.269
-2.516 44.839
23.067 31.911
13.864 26.463
-0.127 37.044
-13.552 15.446
-41.596 23.309
-24.697 21.120
-8.115 37.272
-30.554 5.937
-17.409 1.280
25.193 4.353
30.812 -8.363
-27.810 -14.089
-13.801 1.172
-30.919 34.319
-11.383 32.720
-36.501 8.189
-27.223 19.548
-35.385 26.505
-9.217 38.965
7.111 43.450
-8.587 51.603
-14.384 41.009
5.330 54.684
4.612 49.793
-26.313 43.743
-25.749 41.680
-11.970 39.633
-6.962 19.326
1.312 28.516
21.412 40.433
11.547 8.982
15.421 -5.334
27.682 -8.035
42.464 27.507
26.045 19.651
29.493 44.692
21.257 21.181
32.525 14.197
-5.149 3.220
2.723 22.524
18.746 42.894
19.775 51.013
12.961 47.736
31.530 -0.884
28.509 36.615
15.710 48.676
1.773 54.781
33.462 24.724
36.444 28.412
25.861 28.199
9.138 -19.202
24.914 -7.489
31.362 1.368
11.491 17.382
2.449 -19.579
37.968 26.747
38.080 40.165
4.822 46.827
35.588 18.598
27.415 34.050
29.761 -3.884
27.408 31.884
-22.719 -10.393
-14.172 -0.877
-16.019 -3.338
-37.957 1.684
-19.091 9.023
-29.862 29.297
-31.959 21.844
-17.259 1.941
-24.039 -3.356
-21.719 15.783
-34.353 30.695
-29.037 35.813
-46.167 10.194
-39.228 14.858
-29.593 38.371
-17.471 32.249
-23.988 28.022
-23.358 40.880
2.262 35.774
0.952 17.586
6.324 -16.431
-6.723 -21.693
-27.350 -7.134
-35.094 9.614
-36.678 31.556
1.137 49.098
-37.919 10.002
-24.907 10.240
-14.267 49.157
-28.593 40.891
-20.229 46.599
0.070 36.041
28.418 2.825
17.893 46.211
15.317 51.994
1.917 41.592
0.183 0.486
41.224 30.347
26.853 16.016
26.692 -6.484
3.049 -5.614
-6.493 -15.752
-13.695 -14.675
17.984 -4.853
19.611 -3.234
19.044 14.223
35.021 -7.270
29.867 2.498
25.928 -4.071
36.571 -6.489
37.360 0.683
30.201 20.149
25.210 39.322
40.612 33.416
20.548 43.818
24.636 38.122
22.469 32.220
34.122 35.836
-10.195 38.466
-16.865 3.344
-14.660 23.427
14.723 6.659
28.320 10.040
35.142 9.776
41.422 11.986
23.941 24.875
26.466 31.851
-32.268 1.796
-33.714 14.124
-19.723 38.075
-23.641 31.120
-26.216 13.488
-40.767 9.862
-33.311 22.896
-14.971 40.850
6.556 41.679
4.074 46.484
16.160 38.919
-0.594 40.452
-27.075 -1.663
-2.871 -26.559
-6.656 -14.841
-8.875 1.054
0.965 -10.409
29.350 9.455
28.146 39.204
19.058 -19.927
-8.802 -7.705
-8.166 -9.711
29.970 -20.537
5.420 -23.986
32.074 11.514
22.753 -14.204
32.436 -0.475
34.552 9.865
25.971 -2.755
-1.718 4.790
-30.645 40.608
-9.199 39.129
-9.186 39.295
26.725 33.647
28.964 36.524
14.469 37.147
39.994 20.655
37.164 27.792
22.622 12.475
-5.982 -27.513
-0.263 -33.325
22.233 -2.243
40.814 7.118
39.102 9.541
38.570 4.610
36.793 16.992
-7.780 -13.361
-21.173 7.425
-41.848 -6.212
-39.866 -7.746
-31.592 24.935
-34.628 29.338
-0.887 43.111
-9.473 46.619
-4.592 24.682
3.807 46.970
23.193 -20.871
44.211 -9.710
25.181 7.157
28.136 29.052
37.339 -4.771
28.657 12.082
14.453 17.334
41.647 -8.389
32.795 26.108
-0.460 47.052
19.126 39.723
-10.358 37.997
-32.409 -13.290
-37.122 2.099
-9.476 6.744
37.632 22.177
43.501 8.897
4.808 -20.427
3.518 -12.965
-0.055 -11.225
-10.031 -14.729
-1.920 17.695
-5.650 5.049
5.348 -26.261
16.984 -16.810
12.319 -1.209
41.993 26.368
31.156 30.167
37.880 20.421
16.209 50.373
24.896 45.128
27.340 41.717
16.078 50.866
2.265 53.268
9.058 51.801
15.266 44.137
24.096 37.349
38.951 34.773
27.899 32.279
15.264 38.904
31.325 31.882
36.742 11.530
18.452 39.689
31.323 25.105
0.043 38.945
21.506 36.701
1.981 41.838
-14.853 34.505
-29.986 19.180
-23.897 31.667
-37.924 17.714
-20.015 37.343
-27.585 34.618
0.501 47.467
21.158 29.396
0.913 49.243
9.485 40.872
-11.102 46.910
30.271 18.234
39.433 5.734
34.333 20.226
3.406 -13.369
25.653 5.067
30.738 17.264
29.719 39.040
28.103 36.000
9.280 22.735
22.858 25.916
15.112 34.754
4.265 11.338
-24.691 1.956
-31.899 43.161
-39.181 23.873
-45.176 8.433
-10.367 50.095
-9.066 47.711
-37.154 28.357
-37.118 1.686
-36.482 25.454
-32.831 30.900
-30.079 35.542
-8.013 32.992
9.469 43.876
2.799 41.374
16.934 41.793
21.942 32.449
23.433 51.659
8.004 33.893
8.144 53.910
17.653 50.466
17.297 50.278
22.032 43.197
28.644 25.780
3.216 50.848
18.455 47.892
22.264 23.684
18.025 25.200
8.961 44.564
2.317 40.970
22.659 6.480
17.264 47.840
29.397 30.388
29.493 6.374
34.453 21.871
12.643 41.307
-1.957 41.311
30.000 36.864
41.096 8.419
37.297 24.530
14.790 -9.372
-11.810 -13.226
-8.896 -4.350
28.529 -16.252
29.950 2.590
12.220 -20.325
22.189 -10.701
20.970 -17.174
-10.741 17.119
-31.249 -6.388
0.459 -12.579
-30.291 6.499
-27.571 24.394
-14.724 48.425
-33.162 31.145
-23.316 11.648
-7.702 4.789
-23.859 -3.512
-25.191 -3.109
-9.243 8.775
-28.795 31.136
-2.208 49.938
-13.649 52.641
-4.868 46.182
9.801 47.901
7.583 43.295
-17.217 48.622
16.930 53.606
5.577 49.770
29.129 10.875
23.749 -3.965
23.680 3.702
-9.398 -25.782
-34.704 -0.230
-34.626 -6.508
-26.266 -7.758
-7.914 -14.987
-19.089 -1.007
-33.222 21.980
-21.502 28.003
-26.612 13.086
0.630 1.001
14.721 -5.741
38.514 12.056
33.731 -9.123
33.122 -1.017
17.063 -14.263
32.948 14.254
25.020 -4.961
31.170 -6.491
27.799 10.323
21.644 -5.274
33.853 -8.098
4.013 -21.707
20.912 -22.988
-18.205 -11.522
-33.274 3.054
-29.560 36.393
-33.309 29.913
-25.352 -3.642
9.933 -6.115
6.232 4.978
-32.109 13.345
-3.757 -20.069
-24.070 -3.676
13.239 -2.794
-5.816 -18.480
38.591 29.153
34.915 22.759
38.018 -6.475
27.302 -12.603
23.099 -7.265
-13.305 14.406
-38.892 7.854
-37.581 9.727
-27.623 22.438
14.894 -0.694
23.323 6.753
-5.077 -0.592
34.425 10.572
36.682 19.640
29.764 12.132
37.268 18.230
33.427 26.691
33.441 38.818
-11.577 53.408
34.258 39.530
29.978 1.897
-22.694 10.729
-21.428 32.555
-33.376 28.540
-37.898 35.300
-34.432 5.935
-37.506 0.869
-14.956 -13.330
-28.396 -18.060
-32.620 -8.913
-37.143 22.037
-38.090 43.714
-16.927 35.153
-21.112 27.074
-6.400 44.528
25.822 35.435
32.172 20.782
38.457 20.382
42.557 17.897
34.318 8.658
38.721 17.236
29.268 -5.663
37.236 10.118
44.739 21.693
35.112 23.004
19.438 45.441
25.409 -0.203
20.807 5.896
28.178 -8.206
36.150 30.593
3.369 48.652
34.695 24.417
27.333 21.014
33.796 -5.297
34.135 0.870
19.097 -13.166
30.274 29.895
-15.181 40.297
32.132 35.967
39.212 5.944
27.692 -13.872
17.261 -18.450
-8.555 -19.911
-3.702 -5.086
-15.696 26.854
-27.725 23.379
-36.591 24.125
-10.215 57.029
-12.477 50.305
-25.372 29.243
3.141 46.378
-20.943 34.601
-6.083 -0.548
-19.267 -27.945
6.110 -16.020
-5.424 -13.601
13.321 -4.993
14.651 -15.652
0.969 -5.301
-7.148 -11.801
19.515 0.830
-10.374 -17.815
-22.294 -6.416
-28.158 -10.905
-33.234 16.368
-32.623 6.272
-6.355 -19.631
-23.368 2.635
-17.473 -4.094
29.444 -11.833
-2.981 4.086
17.796 -7.979
-25.100 -5.362
-12.363 -8.185
-32.098 -18.883
-27.563 -15.365
-43.037 6.294
-44.578 14.472
-15.364 -4.685
8.638 -26.289
25.981 23.802
20.406 44.291
11.495 47.054
-19.477 32.972
9.696 47.262
25.384 28.521
24.348 30.828
37.620 0.576
41.271 17.537
35.112 19.148
31.319 41.740
12.670 45.290
-6.406 51.284
2.182 41.376
-19.773 -16.410
-18.051 -24.521
-7.342 -14.160
-0.654 -12.619
-33.812 -2.635
-12.721 -13.449
-28.044 11.775
17.350 32.017
28.756 -3.393
-4.927 46.352
5.438 43.029
33.274 20.968
6.803 -6.074
-15.051 8.545
-27.370 17.880
-33.944 28.744
-35.207 17.987
-38.462 18.516
0.985 41.645
-16.075 35.459
20.137 1.334
9.812 -14.711
20.331 -13.096
19.463 -11.933
18.619 -21.520
7.710 0.320
35.139 21.678
16.524 44.291
34.237 26.303
37.429 36.644
31.610 34.579
25.858 44.457
-26.576 30.361
-37.301 4.152
5.571 8.268
-21.677 39.809
-36.736 -6.429
-36.359 18.744
-31.093 11.190
-24.509 18.999
-12.455 43.239
2.301 41.018
31.286 38.505
22.168 34.891
30.357 20.765
5.950 -1.586
28.445 -30.707
30.349 17.968
5.837 36.647
21.837 41.247
31.983 22.258
33.178 30.475
27.131 5.626
-47.291 14.462
-39.252 28.072
-12.710 50.339
21.418 43.448
33.888 -4.420
34.029 -9.052
16.245 -11.796
23.360 -11.700
21.005 -13.011
-23.161 9.794
-22.036 11.978
-30.406 6.545
11.007 28.986
-20.037 11.339
-30.495 1.937
-28.664 44.184
-22.683 26.427
23.820 11.525
29.285 -5.494
14.609 48.112
30.000 33.798
36.583 20.703
28.071 -14.639
12.781 5.107
14.021 -0.630
33.091 -11.662
4.625 -16.030
14.363 -1.173
-14.248 16.990
-35.266 5.817
-26.503 17.452
-17.466 25.821
-12.589 40.256
0.818 44.886
1.436 41.450
-31.700 30.704
-39.819 14.926
-6.432 2.966
-9.110 -4.199
-21.029 -10.858
-27.016 -1.173
-22.662 18.199
-7.547 51.616
3.613 46.469
27.227 37.823
17.936 49.523
-18.001 41.791
-29.717 29.797
-25.562 43.391
-23.773 41.403
-21.021 30.839
-36.830 6.201
-27.905 33.239
-36.026 26.775
-0.143 -22.324
-31.814 19.072
-27.547 33.290
-19.231 -1.044
-11.932 4.588
-10.622 -13.095
-34.168 24.213
-24.821 7.655
0.113 -5.861
-1.650 -18.263
2.393 -26.178
-30.453 9.117
-31.691 36.522
-35.237 23.929
-17.535 42.445
-21.842 42.824
-17.186 39.691
5.948 51.649
21.105 46.250
-0.271 47.073
7.006 43.322
8.711 50.340
-10.054 39.474
7.962 62.217
12.987 39.593
24.887 31.808
2.332 52.209
21.919 43.440
-4.907 50.669
-11.572 45.442
-33.759 13.424
-43.079 7.925
-27.224 -11.996
-28.036 -12.205
-29.824 -14.834
-28.831 -0.162
-2.335 -4.436
-7.847 -13.474
-26.413 -4.567
-34.452 37.766
-32.998 39.567
-14.318 50.735
-28.790 -2.641
-26.235 25.662
-25.546 38.276
-19.337 46.809
-32.630 29.274
-18.647 43.345
-40.615 3.057
-15.581 44.237
0.081 36.501
34.423 24.878
12.318 -1.256
-28.063 -12.427
-12.481 -4.413
22.891 24.350
20.012 32.760
36.738 6.343
29.625 1.067
28.783 6.902
21.042 7.560
14.422 20.700
23.182 29.163
8.188 46.807
19.695 33.638
0.504 53.425
-16.139 34.115
-28.794 13.576
-29.507 33.385
-32.014 32.104
-33.546 14.918
-15.994 -15.319
-6.798 -10.628
20.944 34.877
37.690 24.767
26.553 19.406
36.079 11.603
12.253 -16.727
-4.064 40.062
-23.796 41.196
-13.880 15.696
6.454 -5.606
-20.498 -1.881
-31.014 -2.127
-29.688 34.824
-34.794 33.224
-29.576 26.951
-36.803 27.803
-28.757 1.291
-6.212 -12.930
8.810 -13.739
-21.628 -21.054
34.513 3.932
43.440 14.681
21.424 -12.321
-14.024 -1.315
-38.561 13.265
-22.698 37.248
-20.341 42.529
18.070 44.845
24.499 43.405
36.730 13.941
13.843 -19.501
23.528 -19.333
14.490 8.511
-23.665 2.236
-37.172 21.625
-12.991 40.435
-33.858 7.957
-31.943 26.856
-24.411 40.866
-6.811 47.235
-8.409 53.673
-19.159 35.329
-0.091 36.679
20.988 35.391
3.057 53.528
-5.501 52.388
-18.302 29.749
-28.651 38.736
-42.922 20.765
-25.840 8.643
-12.666 -6.732
-14.611 -17.627
0.381 -14.188
14.182 -8.526
13.001 -5.160
19.923 -5.888
-0.925 -21.242
-14.164 -13.829
-31.536 2.032
-25.008 39.594
-37.718 20.789
-24.294 52.115
-20.442 -9.509
-2.581 -10.621
10.403 -12.888
32.567 7.876
29.331 -6.294
8.411 -15.393
24.273 32.853
-18.129 25.898
-32.488 37.037
-20.071 9.566
-6.294 -19.110
-24.228 -17.865
-8.879 -1.105
-10.977 -10.929
-36.905 12.582
-28.122 3.589
-27.986 9.355
16.401 45.558
17.579 43.136
36.494 9.123
-2.341 -24.058
20.145 2.086
27.138 38.670
19.040 32.638
-20.926 30.929
-28.796 22.111
-9.452 43.104
8.565 42.899
2.237 41.952
26.912 13.291
36.016 -3.333
20.746 -15.996
30.207 42.412
29.733 25.772
15.301 26.270
33.564 10.754
9.565 -13.009
-6.961 -25.267
30.410 -9.906
24.677 8.284
-30.423 -4.700
-14.967 -23.028
-34.474 -4.006
-36.519 26.444
-8.363 45.873
-21.219 43.385
-25.836 18.613
-4.153 52.021
19.760 2.395
33.716 -6.386
30.641 10.235
12.977 -20.824
35.461 25.063
43.576 -1.298
-11.395 -24.484
2.820 -15.258
-28.073 7.473
2.037 -10.871
-22.733 -16.801
30.089 -7.067
-23.999 2.398
-30.590 33.731
-41.513 -4.895
-26.247 1.918
-33.342 15.358
-22.930 -4.875
27.992 -13.779
39.499 5.898
33.738 2.551
16.295 41.234
37.351 27.370
8.107 -4.441
13.494 -3.130
-2.180 -7.532
11.971 -13.810
18.211 -21.020
37.735 10.423
20.803 -14.916
28.744 12.253
22.916 12.103
33.510 1.008
28.606 -16.993
22.215 -16.672
19.347 10.496
29.546 4.942
12.214 -18.102
-3.914 -2.065
15.028 20.240
-11.356 -2.696
-20.519 22.192
-31.628 28.851
-23.154 8.112
-8.770 -26.796
21.394 -24.279
-2.994 -17.421
33.202 -6.411
31.303 15.263
-3.405 8.478
-30.030 14.622
-22.829 34.430
-4.217 49.791
-25.515 34.256
-49.536 9.356
-30.784 21.231
-35.827 30.793
-34.321 41.691
-15.720 40.109
-8.286 6.500
-29.348 -15.063
-23.063 -4.935
-42.573 5.278
-34.414 -3.065
-32.330 9.264
-28.515 4.727
-21.377 -10.115
-27.411 -13.758
30.456 -5.765
31.476 -15.063
32.770 26.273
49.882 0.079
35.923 21.312
-2.898 47.481
-26.730 44.218
10.969 41.418
34.988 33.288
34.876 29.085
-8.509 47.034
-8.353 25.915
-2.261 30.392
21.790 -13.802
40.727 2.551
38.222 22.353
28.981 38.305
21.339 28.096
-28.309 7.307
-24.143 21.614
-17.968 13.568
-17.533 24.240
-19.955 -12.904
-17.892 -5.808
-36.236 -8.508
-9.292 -26.827
-42.167 2.175
-40.599 35.312
-37.629 27.417
-27.493 35.090
-34.185 19.396
-18.294 51.339
-14.284 35.567
28.109 48.069
15.524 33.326
23.924 34.442
12.793 37.068
28.038 45.175
-14.446 45.877
17.473 51.859
28.881 21.152
18.609 -12.893
32.271 -4.066
17.062 37.512
26.350 31.501
23.957 31.582
-1.169 42.612
-19.232 36.764
-18.421 40.857
-2.445 42.616
-17.632 36.873
-28.481 -16.338
-35.602 19.173
-29.275 6.281
-41.622 2.341
0.191 2.125
1.555 -24.606
-9.871 -5.321
-34.999 4.176
-34.558 29.341
-23.848 37.817
9.018 36.317
-10.148 29.044
-28.612 32.770
-33.490 33.079
-18.160 53.910
29.836 19.549
22.518 -12.210
22.395 -10.782
-28.667 -1.511
-16.809 25.083
-13.019 48.732
-37.196 10.294
-40.143 15.534
-25.166 41.270
-32.605 42.614
-39.009 -7.875
-17.257 2.664
-30.493 27.874
-33.426 20.870
-36.168 11.468
-43.467 22.164
-44.716 30.758
-36.816 28.629
-15.111 45.586
4.348 38.810
-23.134 26.714
-25.354 14.430
-28.131 -4.664
25.856 -3.708
28.707 16.934
37.234 29.426
33.968 38.416
30.572 -7.990
-5.872 -7.106
-0.792 -19.055
-18.277 -10.266
24.222 11.874
18.940 -10.446
14.102 -20.220
32.910 -14.374
29.805 -19.361
35.601 -0.282
22.758 -13.944
20.061 -8.350
33.099 16.799
13.419 -2.344
-4.699 -2.675
52.785 20.635
32.281 30.379
10.856 38.103
13.374 44.615
16.987 -2.937
18.633 -21.201
13.236 -25.077
41.044 -9.779
26.163 -9.818
19.048 6.051
-13.770 17.255
-32.788 15.962
-18.526 44.921
19.434 23.907
27.058 27.826
33.665 0.907
16.415 -15.015
45.189 11.510
35.545 25.068
24.683 28.019
25.772 40.855
33.653 36.515
33.441 1.437
45.076 4.751
22.493 -14.643
23.881 -6.806
28.768 4.081
27.071 -12.996
-12.507 -11.229
-6.884 -11.096
-1.024 -26.249
20.801 -15.380
0.118 1.952
-20.635 -9.977
-34.178 28.944
-33.126 -3.534
-23.244 47.850
-28.889 40.179
5.848 49.944
18.903 39.645
-14.582 46.688
1.762 42.789
6.712 51.157
-14.534 39.481
-3.660 42.870
4.468 56.403
-10.208 44.222
3.193 22.236
-32.287 23.196
-38.556 -1.918
-18.859 -18.697
13.836 -5.373
1.512 -26.949
-10.115 -13.548
23.776 18.268
20.798 50.561
-18.655 37.247
-25.113 39.385
9.013 42.751
25.272 -0.058
1.074 -8.604
-11.302 -7.805
-17.879 -1.843
21.837 -12.264
28.110 -10.620
28.153 -1.525
31.052 37.392
29.733 28.323
17.958 28.650
19.122 46.217
17.915 39.275
34.364 28.745
36.950 26.576
33.190 10.877
27.732 23.906
27.198 20.576
38.732 21.640
13.995 51.142
19.515 43.548
4.813 41.740
22.446 41.776
29.320 6.968
19.172 8.219
24.444 9.225
23.623 38.544
43.678 19.228
37.888 -8.751
33.463 -18.819
39.956 10.467
19.301 3.204
24.568 -11.283
16.523 -23.114
-2.499 -15.614
-23.482 -24.251
-27.789 33.695
7.881 58.523
21.711 42.482
27.918 33.062
-24.107 34.917
-32.108 17.999
-38.036 27.356
-31.326 7.777
-13.812 13.116
-36.979 16.741
-28.260 34.611
-9.324 45.845
-13.782 33.698
-36.570 1.299
-26.778 31.986
-36.308 16.088
-11.818 38.378
-14.522 51.810
-25.070 44.070
-16.450 41.066
-39.507 10.196
-27.268 30.904
-13.693 41.449
-9.310 45.042
33.496 34.279
37.743 0.292
17.833 -22.045
8.521 0.248
31.676 8.346
8.422 48.746
25.944 35.551
14.175 33.192
15.614 52.388
21.361 39.565
30.345 21.214
38.829 23.253
37.404 11.599
35.190 33.235
34.435 42.966
30.104 31.000
36.580 6.264
21.074 -18.109
6.003 -14.477
9.291 -8.031
-29.611 -22.001
-39.954 -13.720
-6.518 -20.807
-12.083 -11.860
-20.618 -24.510
-35.674 9.631
-27.944 -1.011
-19.503 28.409
-10.183 46.082
19.087 35.931
36.223 37.283
24.438 11.340
33.740 7.683
36.796 22.987
18.922 46.897
23.822 35.206
6.662 51.361
-25.213 14.690
-10.855 -14.327
-4.744 19.472
-24.566 18.322
-31.705 -11.607
-16.482 -13.653
-42.431 4.082
-27.610 4.886
-5.096 -0.060
-19.327 5.928
-11.546 -3.056
-23.071 22.408
-7.554 18.163
-22.909 1.467
-36.059 26.008
-11.359 -17.110
-27.853 -1.233
-45.083 10.052
-36.369 30.790
-16.955 -9.432
-7.923 -18.392
12.862 -2.501
18.274 -14.865
-12.743 -3.731
1.493 -16.563
33.461 15.149
42.097 20.960
32.845 -1.533
4.231 -14.012
30.470 -14.578
14.909 -7.833
43.263 10.646
20.595 35.488
36.584 45.627
18.648 46.996
-36.367 32.467
-39.134 29.428
18.336 54.843
-25.964 43.905
-32.228 23.290
-7.173 42.355
-48.655 13.872
-35.232 -9.819
-38.425 5.959
-32.740 -8.152
-32.343 -7.385
-30.178 -7.297
-23.188 -9.169
-9.973 30.992
37.520 31.614
25.666 32.518
-13.164 38.952
-17.008 27.137
-35.581 27.101
-21.070 31.842
-23.575 21.089
-10.863 45.242
5.837 39.328
0.023 46.952
-29.972 32.372
-27.715 27.645
-34.032 11.996
-34.960 25.670
-41.864 9.194
-17.352 -9.302
-7.066 -23.057
-19.714 -16.441
23.475 6.343
4.058 4.065
19.966 29.200
23.594 38.698
17.570 22.779
24.548 37.567
25.789 42.040
38.810 33.151
25.352 5.476
44.025 14.887
41.865 13.065
5.471 -7.668
27.974 -9.799
35.079 24.585
10.951 38.712
25.563 35.383
1.570 48.357
-28.260 39.475
-15.819 45.484
3.190 37.482
-26.561 30.848
-12.684 52.525
-18.726 -19.584
-5.193 -12.719
-21.366 -6.626
27.827 18.676
30.755 6.251
27.594 39.134
19.972 10.804
12.808 -20.120
-2.825 -7.154
-10.747 -22.663
6.641 -20.320
-20.947 26.150
-30.108 39.367
-21.680 37.770
38.858 10.317
41.936 -5.387
37.860 -7.222
41.634 19.516
23.935 7.689
-2.729 -9.918
27.581 -5.740
14.389 -2.897
28.862 43.033
33.510 18.870
38.715 17.494
36.190 21.216
7.677 37.161
-6.361 23.106
-2.333 23.098
-3.935 3.390
18.228 36.399
-17.434 36.810
10.611 50.358
-23.574 41.153
-12.841 43.281
-6.113 9.375
-27.986 36.493
0.695 53.281
-5.848 47.828
-37.562 42.117
-22.708 40.580
-9.788 46.565
-24.079 29.751
-11.204 41.941
28.459 22.071
-9.676 41.541
-14.225 46.539
-12.017 38.566
-2.652 55.449
23.615 28.702
35.726 19.098
40.967 -8.685
26.139 -16.257
19.287 -6.250
37.504 30.308
31.274 -1.949
36.575 9.200
36.373 19.417
36.853 27.139
18.336 46.480
21.124 36.246
32.364 -8.695
28.930 8.221
25.251 19.714
38.270 20.829
-6.013 50.764
22.465 43.912
33.019 28.947
23.235 33.435
20.017 44.339
19.894 45.659
-11.155 41.466
31.510 9.695
22.332 -11.344
38.514 -2.754
34.308 3.690
40.550 11.235
25.758 -12.391
-14.903 0.905
-33.058 8.346
-28.772 28.918
-16.570 49.543
15.445 48.150
24.043 42.522
-21.082 8.981
-39.239 25.321
-29.194 29.773
-33.200 30.137
-9.690 41.708
26.149 24.718
-20.488 -1.495
-23.233 -8.549
4.059 -5.807
-43.656 12.852
-39.644 30.798
-30.663 33.343
-36.893 25.431
-0.415 51.253
-8.601 24.732
-14.545 56.527
-31.516 17.434
-4.333 -10.251
-24.626 -3.911
-26.786 -17.975
3.556 35.136
27.400 8.617
25.589 0.609
0.326 -20.323
12.501 -22.627
6.846 -24.234
-18.707 -12.576
35.402 0.822
36.673 6.970
27.017 -2.474
3.517 54.600
0.672 58.337
-11.313 40.749
-21.320 48.228
-1.604 55.261
0.668 35.921
9.941 -7.816
-11.015 -4.624
-46.953 -2.414
-42.601 19.234
-25.603 -6.440
-21.859 -10.409
-39.972 8.799
-27.434 38.603
-40.872 14.269
-44.633 16.234
-35.134 7.343
-13.731 42.218
-5.989 48.331
-14.124 48.805
-15.554 51.021
-41.730 16.946
-46.136 7.565
-45.753 19.387
-1.977 42.917
30.681 34.885
36.889 14.808
34.919 31.889
24.887 32.435
28.922 12.305
38.373 15.112
12.905 46.912
10.158 44.812
30.226 24.114
18.750 0.010
22.808 4.510
40.219 -7.159
29.154 -5.514
5.000 -21.054
-1.778 -13.654
16.247 5.558
14.767 -23.271
-5.440 -19.229
-29.887 39.650
-29.609 3.087
-23.927 -5.669
-13.808 -8.895
-21.500 -9.882
-23.265 -22.218
-27.995 14.001
-22.315 -12.768
-35.237 18.482
-20.997 22.359
-21.319 -4.932
-30.433 -0.839
-11.536 -4.161
-5.150 -2.355
-6.092 0.374
21.025 5.447
13.788 -13.887
-5.942 10.173
14.434 12.602
20.000 0.640
21.546 -20.890
34.762 -8.206
40.702 5.669
4.122 5.977
31.605 17.962
31.843 1.780
36.153 24.408
10.263 -1.725
-24.455 29.486
-4.987 5.517
-6.384 -8.286
27.294 -4.213
35.848 9.687
21.849 48.248
29.294 -13.543
31.290 -4.413
-9.569 -18.841
-24.956 30.875
13.569 14.624
24.035 29.273
17.850 31.739
15.521 43.078
22.148 39.592
36.900 12.210
35.830 23.058
19.222 30.327
-39.981 24.344
-31.912 -3.974
-36.600 28.876
-33.435 13.373
-22.794 38.601
-40.001 6.510
-28.045 20.179
-1.763 25.088
-12.968 -16.714
5.383 -18.782
-10.049 -23.970
23.057 28.002
-5.197 -18.438
-4.481 -17.962
-33.079 5.438
-28.319 18.296
-7.535 49.577
-12.571 28.775
-25.691 36.272
0.804 48.754
9.156 43.456
35.469 29.173
24.140 40.835
29.446 -14.331
3.991 -12.497
20.279 -17.297
27.957 8.223
23.778 -9.426
21.177 -20.762
24.123 -24.879
14.801 -21.525
-1.863 -5.478
41.691 -4.394
6.939 -6.433
-30.145 -9.076
-35.890 1.264
-42.075 4.787
-2.343 10.639
-21.675 -7.155
11.172 -4.485
26.639 -17.126
15.961 -5.369
18.652 -28.368
-22.419 -2.869
-5.934 -6.417
-25.369 37.798
-5.068 -2.014
37.200 -13.598
20.805 -13.163
30.876 -8.024
2.215 -29.605
-12.742 -16.496
-7.706 -2.662
-28.537 28.620
-33.959 -0.700
-20.266 -19.822
-8.278 -25.503
-27.439 -12.956
-40.441 16.329
-32.369 25.835
-29.698 9.032
-39.733 1.243
-13.687 -18.676
-9.711 -25.182
22.517 -1.398
21.089 -12.057
-27.519 -17.908
-23.325 -13.212
18.332 -14.432
19.839 -15.215
18.632 48.652
12.677 42.809
22.863 34.839
30.500 -7.479
31.629 -16.704
35.189 13.278
19.146 29.847
-6.216 31.665
-6.500 49.462
-21.571 34.045
-16.384 41.567
-30.629 26.936
-29.301 30.383
-7.816 52.288
23.764 45.406
32.005 29.188
-12.785 41.983
-30.408 11.680
-33.690 36.613
-29.053 27.665
-39.291 10.270
-30.437 39.810
-25.981 12.295
-12.812 43.834
-16.830 48.041
-14.503 41.451
16.644 45.180
-0.316 45.266
-10.058 47.644
-6.932 52.898
-9.446 48.818
-4.098 44.048
5.729 -0.956
-31.951 -13.432
-22.019 -11.209
-5.424 8.419
-32.458 -2.052
-12.994 -9.197
-23.980 -8.647
-27.284 -8.424
-12.666 -10.463
-25.850 2.383
-29.010 -11.122
-7.398 -18.980
25.815 -14.979
32.290 18.810
5.680 26.895
-20.016 20.531
0.574 -15.293
-16.510 -22.603
-34.641 28.154
-31.035 23.508
-28.747 6.890
-24.507 13.160
-17.978 14.067
-22.037 37.465
19.879 43.618
34.014 2.645
25.720 29.329
-1.362 45.102
2.254 35.907
13.419 39.454
41.506 30.714
29.277 46.532
11.049 47.286
-29.906 38.581
-26.122 30.275
-4.515 50.517
-8.676 51.857
-28.709 41.944
18.214 32.752
30.309 26.911
24.735 30.194
29.381 30.338
37.703 12.946
29.856 -3.326
12.942 -1.340
36.012 11.670
15.676 -12.180
-10.191 -25.522
8.930 -24.814
-3.235 -26.649
-6.897 -15.161
7.143 -14.458
0.117 -12.927
-33.761 10.219
-17.904 31.078
28.898 36.826
27.062 10.756
-1.606 -34.012
-12.224 -0.827
-4.477 -23.446
-9.809 -8.375
31.447 -1.777
-3.731 6.578
-29.377 -2.575
-11.992 -1.412
15.271 -13.432
26.788 28.298
13.927 51.127
27.451 36.499
11.567 27.156
18.539 1.283
3.933 1.395
0.907 3.515
-9.719 -11.027
-26.949 -6.531
-12.424 9.019
-44.068 9.028
-41.438 -7.387
-25.564 9.124
0.567 45.112
-0.440 36.089
-3.630 25.838
19.359 -18.152
26.478 -9.597
33.826 -12.882
25.324 42.396
37.880 25.108
5.958 47.416
1.831 42.158
27.929 40.991
27.627 28.269
8.199 48.554
22.254 36.268
25.233 16.662
32.463 22.406
37.712 16.607
31.099 -5.856
11.105 -8.451
-25.677 13.005
-8.717 49.534
-23.852 29.831
-5.259 40.731
-28.139 5.391
-26.256 7.427
19.351 -10.725
13.366 -1.437
4.685 -15.437
18.489 -12.959
24.940 6.098
23.232 18.722
19.925 38.030
42.321 35.262
4.920 44.374
32.803 30.652
-18.576 44.104
-35.254 24.050
-37.557 36.658
-24.113 45.889
20.009 45.425
-36.440 25.993
-13.353 48.502
-28.593 39.676
-18.581 36.433
-37.930 34.953
-25.823 1.258
-12.598 49.105
21.385 32.930
-17.827 42.496
-36.115 34.070
-12.750 28.686
2.210 40.978
-36.440 18.542
-23.489 5.931
-29.080 8.139
-8.095 -7.430
-0.088 4.278
31.101 10.077
39.182 14.642
27.984 30.947
33.924 12.063
38.630 5.034
0.793 40.339
-32.082 31.683
-25.037 -13.392
24.735 -6.202
5.551 35.728
19.143 2.682
21.423 35.976
7.468 35.479
10.110 47.308
13.841 35.227
5.177 47.299
-0.572 36.083
-38.367 33.574
-37.174 31.971
-8.169 47.648
-30.883 36.515
-4.622 57.268
-24.691 37.235
-15.661 42.444
-16.793 33.582
13.049 22.016
-10.801 35.680
29.189 37.669
21.147 20.298
-10.057 51.669
-37.547 25.747
-19.276 34.781
-24.104 -11.766
-17.097 -19.343
-30.895 -1.450
-20.237 -24.244
20.461 -15.105
-1.478 -21.342
-8.046 10.216
25.613 37.118
3.453 25.886
-6.670 -9.690
-1.065 -4.272
-10.426 -22.324
-9.574 -10.022
2.217 -25.270
-10.779 -26.633
39.602 16.298
-12.065 35.939
-13.233 33.946
1.153 38.869
16.533 45.493
9.985 44.340
37.990 4.652
27.945 13.243
34.975 32.746
37.168 5.461
2.668 -21.579
-5.529 -7.805
-36.091 7.275
-22.484 35.754
-28.012 27.897
-2.971 53.022
10.795 38.440
35.238 37.193
28.841 31.657
17.405 27.247
21.129 29.250
28.504 11.177
21.706 22.215
23.556 -13.601
3.588 -18.077
24.650 28.230
24.625 34.762
26.762 27.716
10.322 48.583
-3.988 41.601
9.744 48.949
0.654 46.167
-29.937 36.553
14.325 37.304
12.665 45.050
30.145 29.502
26.711 40.024
13.292 48.897
32.741 27.498
25.281 37.170
25.325 45.381
25.452 36.455
38.327 24.017
26.267 36.412
34.618 34.404
14.416 49.146
2.939 46.765
7.239 53.745
2.087 40.956
20.330 -13.520
23.243 -10.348
9.425 -11.614
0.513 13.030
10.466 0.533
-1.223 -19.066
16.503 -20.447
-33.783 -8.556
-34.651 22.322
-21.386 36.470
-33.499 -2.178
-38.107 -9.413
-36.281 34.149
-29.840 26.791
-29.433 42.094
-35.528 43.861
-39.751 19.472
-29.920 39.332
3.197 57.469
24.584 46.000
6.795 52.545
-16.079 53.414
-13.696 50.157
-15.867 40.021
26.265 43.525
28.525 6.824
-6.439 42.520
-24.854 18.653
-25.074 33.778
-25.714 17.247
-38.669 5.027
-29.362 -0.682
-39.747 24.407
-24.700 -11.262
-35.713 22.865
7.214 4.943
10.806 -7.202
2.167 -19.949
-0.941 -21.441
26.742 -3.536
24.990 39.446
33.970 20.885
3.297 47.830
-22.421 47.004
-17.915 45.912
-35.120 22.824
-25.762 16.065
-34.649 26.371
-22.196 -10.638
-3.338 -21.194
8.461 -19.944
7.313 4.465
-9.929 21.469
34.248 2.781
17.663 -5.606
29.359 -11.645
35.822 31.055
24.831 14.846
1.876 10.560
7.652 16.809
-0.862 46.482
4.086 50.039
-10.918 52.743
36.316 31.649
28.238 27.130
28.557 11.895
6.360 7.944
14.816 5.165
18.867 -6.250
18.542 15.554
31.798 5.092
37.580 3.791
25.385 -11.543
13.524 -11.234
37.181 -9.545
31.032 2.605
26.452 4.164
-5.901 -17.012
-12.315 -17.872
-3.957 -27.550
12.245 -20.241
-3.078 -22.647
-11.220 -2.237
-24.927 -14.399
-20.971 -28.948
-3.676 -12.044
-22.209 23.375
-38.686 13.688
-41.504 27.435
-6.997 44.328
20.500 24.560
31.909 -2.482
20.280 -12.001
40.879 3.454
41.161 27.397
46.135 17.868
31.081 3.305
26.313 1.005
18.565 16.566
33.276 15.329
32.619 27.075
27.476 5.540
33.239 12.637
35.310 13.144
32.559 34.040
21.405 44.766
8.270 41.185
-17.890 42.897
-37.740 6.026
-28.155 -6.952
27.773 -5.009
31.091 1.535
20.084 31.980
27.827 24.170
35.961 34.922
24.747 43.351
30.632 46.655
23.812 -9.764
18.936 -14.916
25.609 -8.039
18.128 -1.829
16.044 -8.875
22.847 1.737
38.904 0.432
34.501 -13.962
16.112 -26.163
29.337 26.566
37.170 -6.053
-2.334 -4.339
-10.439 -8.046
34.414 13.122
43.575 7.575
29.641 -6.734
40.103 7.935
-10.015 -22.073
-51.244 7.670
-38.778 15.696
-13.277 3.975
-16.507 21.294
26.034 16.607
36.298 28.298
34.543 24.980
-3.859 51.940
16.696 41.934
20.289 45.312
-17.863 36.435
2.776 49.777
8.497 45.539
5.684 41.456
2.490 56.443
-18.638 44.858
-19.464 15.348
-36.960 17.324
-21.707 26.817
-7.917 48.107
-3.692 38.750
-20.609 30.875
-27.727 26.173
-0.496 45.693
10.814 43.166
-38.939 23.319
-37.076 30.888
-40.533 8.295
-20.674 45.992
-19.462 53.876
-16.365 58.829
3.493 43.454
10.778 34.021
0.856 -7.801
29.778 -9.297
19.450 32.173
17.682 10.357
25.442 30.134
16.360 36.545
-1.373 36.289
-36.070 29.263
-36.057 18.592
-31.795 12.523
-19.980 16.343
-14.914 42.746
-21.879 11.801
-33.090 9.260
-47.037 5.775
-36.963 1.336
-36.348 3.551
-38.967 16.397
-24.499 40.484
-4.286 50.565
8.211 39.677
0.137 35.860
23.734 12.963
-25.008 2.120
-31.476 9.153
20.316 42.654
24.037 37.376
2.033 40.994
33.369 -1.851
2.865 -24.773
24.034 29.445
13.397 49.673
37.547 16.676
33.372 30.229
45.775 16.420
30.051 31.474
-5.515 51.592
2.047 42.985
-13.910 37.900
1.508 39.288
-27.122 10.999
-30.407 4.108
-17.814 -18.822
-15.734 -7.554
-33.779 6.232
-17.618 31.642
-34.197 13.782
-8.243 46.200
-12.450 41.276
-21.077 4.355
2.526 -21.002
-21.202 -17.168
-30.056 -4.249
-13.403 1.559
-17.051 -1.019
-28.727 -14.353
-31.229 -6.912
-22.053 -13.505
-27.927 -10.725
-11.675 -29.446
-1.825 -20.598
-0.341 -22.019
-21.548 5.410
-9.312 -21.721
-26.343 -5.321
-26.240 -12.790
-32.625 23.665
-29.105 30.517
-35.714 24.017
-18.835 41.122
-1.270 22.995
1.203 -7.389
35.012 3.921
38.697 -11.173
24.069 3.709
7.427 -13.109
-2.635 -29.248
-16.151 -21.789
18.532 -12.348
28.122 -11.826
13.291 -15.780
14.515 18.304
31.462 12.231
25.857 11.467
10.490 -0.521
-1.878 -28.567
-7.077 -25.168
-21.586 -11.778
-33.707 29.375
-35.873 39.956
-33.563 30.206
-17.003 -10.636
-3.460 -7.748
-2.679 -1.117
-18.570 -4.028
-12.073 -15.068
-4.733 -23.185
-31.413 -10.537
-8.368 -9.764
7.941 1.325
14.048 -20.143
28.415 -5.936
-9.458 19.944
-30.226 1.159
-28.161 30.183
-12.471 45.580
0.928 48.323
10.689 53.972
3.583 28.229
20.683 35.789
12.636 45.199
21.741 45.525
-0.168 36.331
-12.162 -14.485
-33.335 9.801
-17.620 31.623
17.991 25.941
-12.962 -9.148
-28.842 -11.953
11.393 28.655
7.809 41.091
18.216 44.670
-16.608 13.603
-21.836 34.491
-7.186 15.583
-30.777 17.012
-37.043 33.481
-34.712 10.459
-21.994 44.259
-8.269 51.164
19.179 22.792
26.592 33.808
41.726 20.639
28.246 3.785
-6.601 -30.410
13.905 -11.934
16.162 -20.547
35.050 17.876
30.894 26.842
33.777 7.694
10.962 48.434
20.919 2.197
7.825 -19.513
18.725 10.777
-4.824 5.291
-31.504 13.256
-24.328 2.229
-14.329 -17.087
-20.229 -14.151
-3.436 -27.096
19.163 8.211
15.556 27.778
40.083 10.352
29.730 29.042
22.542 38.401
25.558 35.295
22.386 0.936
20.853 7.999
21.853 10.541
26.094 16.789
-9.133 41.788
-2.239 30.762
-13.257 -21.920
-11.728 42.973
16.145 43.504
23.234 34.526
-27.976 17.931
-25.973 -4.431
-33.429 26.370
-40.884 1.172
-36.443 25.950
-38.216 31.903
-1.832 46.630
-26.882 22.941
-11.893 36.369
-21.176 41.126
2.601 54.903
28.396 43.423
14.215 50.800
6.895 48.941
28.912 32.127
4.074 47.416
16.326 41.402
22.912 34.445
-0.200 35.936
-30.169 8.677
-24.761 14.070
-42.043 16.313
-19.634 34.006
-28.651 25.652
1.723 37.263
-6.123 38.909
-8.487 36.116
-21.936 17.793
-34.314 34.396
-31.755 6.709
-32.436 29.517
-36.552 31.710
-33.107 25.637
-18.673 42.593
-11.891 47.376
-21.914 27.168
-14.399 -5.441
-33.549 6.720
-39.039 14.026
-12.211 45.412
2.310 41.421
-18.642 7.340
-1.997 -9.553
11.892 -4.981
7.367 -3.121
0.017 1.135
13.644 5.011
10.199 10.266
31.589 1.342
33.291 25.471
-1.208 -9.927
-13.286 11.908
10.636 -14.344
6.773 -9.554
24.890 11.545
47.489 -1.275
23.707 26.397
23.128 26.461
-0.424 36.450
-21.666 -1.638
-26.674 -3.416
-2.956 -10.379
24.392 -26.846
-11.126 -2.597
-10.664 -28.462
-23.619 -7.680
5.063 -1.948
25.620 -16.243
43.503 -3.823
39.931 -1.553
31.963 1.562
15.662 3.734
27.060 47.423
22.837 27.075
32.126 21.087
42.515 3.586
33.391 30.046
23.149 33.264
20.619 32.512
-14.427 40.104
14.213 51.029
24.427 19.191
10.357 49.462
10.781 48.805
-12.314 14.967
-29.357 24.377
-7.039 45.443
20.435 33.946
1.622 44.589
-28.673 29.279
-32.227 44.533
-11.926 44.353
-27.902 34.030
-10.231 41.727
5.005 49.835
-6.104 53.344
-5.136 52.580
-7.504 39.552
-15.263 48.441
-26.823 42.426
-14.802 34.800
-27.085 17.461
26.915 -13.255
-27.239 11.170
-46.935 11.914
-35.494 9.808
-18.403 19.631
-17.537 12.460
-31.193 12.931
-33.676 5.839
-7.100 45.464
-30.918 25.287
7.130 48.299
8.248 40.746
-25.056 31.997
-29.371 18.041
-36.530 17.732
-31.273 13.947
-24.221 34.063
-9.867 46.195
-24.717 37.670
-30.894 31.735
-30.309 37.584
-27.255 25.687
-40.889 23.272
-18.217 34.924
-10.026 42.309
-7.992 55.672
-6.163 53.504
13.820 45.948
24.932 39.549
27.711 15.182
28.381 19.252
28.690 46.143
32.887 35.105
-10.632 43.300
-36.796 11.582
-32.630 42.119
-32.602 10.789
-29.446 27.794
-25.609 44.934
-33.710 34.691
-23.038 33.689
9.346 41.102
-21.199 48.865
-13.111 46.282
4.716 47.756
30.339 32.346
31.045 -4.076
-20.264 30.584
-14.868 38.494
-17.837 31.204
-9.756 48.064
-5.421 48.448
-25.998 33.955
-27.105 0.314
-18.085 -15.412
-7.816 27.941
-22.004 43.486
-0.430 52.087
-34.889 16.941
-17.163 -9.390
-17.766 -5.460
-25.770 7.207
1.718 41.535
-24.881 -0.381
21.708 -10.073
-0.524 -21.358
-8.888 -21.060
6.868 -23.230
30.848 -13.129
27.126 -15.498
25.647 30.527
9.093 41.796
20.322 42.967
35.487 12.845
35.586 13.049
35.854 -3.695
27.510 -7.032
24.474 -18.740
37.797 -5.377
16.605 -10.968
-6.024 15.393
-30.833 25.282
9.577 41.145
13.073 47.080
12.177 37.762
-4.144 46.142
30.482 14.850
13.975 46.991
2.549 -21.140
-19.807 -5.441
-14.628 44.848
-7.909 49.544
-25.817 1.677
-9.242 -13.843
-12.113 6.724
-28.023 38.807
-31.221 -2.866
-28.679 16.392
2.384 13.735
11.176 -0.001
-20.689 33.016
1.488 41.969
0.080 48.810
-42.219 15.660
-31.891 21.225
-42.116 31.355
-30.497 36.549
21.784 33.768
27.399 16.974
36.571 2.365
25.513 -1.806
-19.863 -10.222
-27.560 32.187
-34.265 -0.570
-31.159 -2.139
-40.847 12.848
-38.287 -13.968
-24.716 -7.413
-4.658 -17.290
21.933 1.216
20.486 7.599
8.091 -15.107
-12.492 -20.059
-16.660 -1.006
12.186 -3.411
-13.356 -20.946
-15.640 2.652
-12.768 43.018
-16.500 50.644
23.280 50.604
-3.109 50.678
10.400 52.597
9.853 50.180
0.621 36.236
-26.597 17.176
-25.043 32.191
-1.181 37.410
-22.290 38.134
17.517 43.602
-29.818 34.015
-10.379 12.342
-18.038 39.847
-4.533 36.487
20.887 43.699
31.516 29.113
37.276 23.293
21.554 22.027
9.911 47.444
13.362 45.174
32.160 32.007
-4.925 41.927
-13.515 32.176
13.412 44.191
28.508 27.170
11.169 45.262
30.848 31.088
14.994 33.720
-3.171 51.222
11.561 46.006
3.779 46.520
-29.642 -0.622
-29.116 -23.828
-24.544 5.710
-17.836 44.612
33.591 22.554
7.527 -17.700
40.456 28.935
26.205 44.844
13.555 30.709
-12.184 6.053
3.348 -16.081
-13.900 -13.317
-24.150 10.451
-25.165 3.243
-22.156 -4.932
-30.259 16.338
4.495 -15.327
-11.516 -4.418
-15.056 5.072
23.877 40.063
20.261 40.040
45.667 30.218
15.643 45.055
34.877 15.265
-35.528 25.781
-27.407 39.433
7.043 54.785
-14.491 38.328
4.390 5.629
-16.418 -18.051
-22.250 15.904
-21.357 -8.614
-0.031 -19.242
-8.600 -24.004
4.566 1.456
17.217 -3.032
24.229 8.981
23.008 37.104
-1.472 44.695
-8.779 45.390
-45.906 25.889
-21.805 33.190
-2.714 37.028
-13.046 48.065
-16.114 29.955
-33.850 19.267
-32.091 39.477
-38.431 -6.927
-39.356 19.729
-27.256 40.757
-20.852 29.975
-29.903 21.193
-38.671 10.839
-15.538 23.590
-27.708 -1.667
-29.547 35.587
28.412 50.584
22.564 34.523
14.414 43.501
0.448 46.787
-20.333 44.850
-27.834 29.213
-11.756 36.452
-29.823 9.798
-34.572 16.877
-11.071 54.368
-30.413 46.257
1.923 41.734
3.593 31.412
14.858 28.441
31.675 28.245
36.148 19.436
33.667 2.228
8.664 -15.525
3.381 40.318
34.048 33.499
-1.278 48.872
30.775 26.629
17.863 39.804
14.739 53.616
24.464 42.607
31.719 5.580
-23.314 -4.633
-20.593 -17.612
-32.246 -10.556
-26.530 1.735
-17.701 4.189
-2.153 46.125
16.394 47.174
34.994 17.471
17.343 47.028
-7.232 48.854
1.254 41.933
13.466 41.850
24.986 40.434
4.468 46.440
-25.785 23.532
13.083 45.770
-9.480 41.787
23.135 36.755
38.673 38.795
36.503 7.422
-15.411 -4.172
-16.997 37.352
-40.199 38.214
-24.774 26.584
-3.989 52.795
-16.448 47.817
-21.069 -2.901
-7.516 -13.639
-5.532 -13.161
-18.966 -36.353
-26.126 -4.141
-6.071 34.772
24.328 36.209
34.668 35.050
32.559 35.530
8.963 49.424
24.676 35.214
20.169 44.657
32.409 29.520
26.277 26.368
-25.002 13.107
-37.120 17.079
-26.934 -8.738
-37.990 2.200
12.786 41.755
-26.539 1.202
8.923 -0.311
12.206 -21.507
6.259 6.986
15.294 14.418
39.084 38.557
20.149 45.097
27.967 26.916
49.384 27.163
33.309 20.232
26.955 27.298
27.636 32.872
31.565 34.354
6.646 35.218
-14.433 51.721
-20.903 33.653
-30.604 32.524
-21.760 36.911
-19.058 22.996
-31.868 2.039
-25.507 -12.216
18.401 -16.872
30.432 -14.017
31.803 6.916
33.965 3.447
37.018 -0.976
33.634 13.861
24.518 14.721
16.675 51.517
27.945 5.991
33.618 -0.918
-2.778 -21.058
27.113 2.753
30.823 28.041
35.579 18.407
33.691 15.092
29.184 -12.573
31.416 18.183
-0.990 -18.267
25.219 -18.263
39.433 -0.823
36.477 21.333
27.955 39.549
30.023 15.678
25.780 43.664
45.926 19.143
36.952 12.870
44.205 7.701
34.921 13.826
31.280 35.779
30.668 1.229
9.325 12.426
-11.308 -4.460
-2.531 17.626
-35.763 16.737
-33.560 26.411
-34.567 35.605
-22.331 45.166
-6.250 45.386
-33.460 30.409
0.293 32.882
-3.941 -25.205
-15.509 -17.945
-28.237 29.915
-28.042 10.483
-11.237 42.813
-2.379 30.263
19.724 -19.802
24.003 -20.420
48.522 12.344
26.957 -10.120
20.860 -15.454
2.937 -26.171
8.992 -12.965
28.718 -9.510
27.380 17.112
27.175 2.331
-4.399 37.885
-19.653 32.185
-22.898 34.270
-20.540 -12.013
-36.714 -2.464
-26.075 36.482
-17.017 28.561
-26.654 30.257
-39.212 26.476
-28.774 25.786
-16.675 16.909
22.830 3.122
36.649 -18.219
21.966 -9.501
7.932 -11.408
-18.851 -24.753
2.014 -15.323
-31.852 4.431
-10.605 32.466
27.895 6.240
22.477 30.601
1.390 37.131
20.070 17.227
23.213 -8.305
23.470 -13.573
6.482 -17.037
29.737 26.207
31.299 36.876
28.099 10.597
-12.787 -0.381
7.220 -28.143
37.162 -1.508
-0.875 -14.859
31.603 -9.346
38.165 1.634
35.253 0.358
29.195 29.006
28.048 27.424
-21.086 1.779
-31.757 14.807
-18.317 17.352
-8.554 48.500
-9.237 44.405
15.039 45.979
24.560 40.388
0.656 39.564
-13.962 30.370
-40.660 7.779
20.134 -28.711
21.084 -26.081
23.719 -19.807
-8.770 -29.682
-26.884 -7.735
-10.052 44.441
1.633 41.750
-15.000 -13.443
21.627 -10.715
-5.865 10.571
10.723 -21.626
12.699 -5.583
25.273 -14.016
-20.912 42.105
30.622 -4.701
13.726 -13.834
26.229 -12.971
-35.635 9.428
-26.681 23.873
-12.186 49.965
11.745 41.305
18.141 41.125
-20.614 36.585
-25.721 41.779
-23.588 46.394
-20.212 45.128
31.569 30.937
29.090 39.378
16.596 13.138
24.709 37.901
2.300 -9.015
-23.218 -4.683
-34.955 -5.680
-25.417 39.806
-8.277 42.073
8.447 50.766
34.390 22.704
23.817 5.483
9.057 47.084
12.282 43.738
-33.741 8.491
-25.403 34.137
16.858 53.074
26.205 22.384
32.507 22.911
30.331 25.704
40.760 19.023
17.585 37.559
3.659 47.482
16.644 37.421
35.147 16.446
-2.541 48.362
-0.740 50.623
30.155 3.164
37.225 29.022
34.231 6.779
21.795 -15.444
25.523 -7.026
18.030 -23.267
24.411 16.505
-26.285 -3.954
23.591 -13.415
29.516 12.876
27.321 10.634
31.065 31.105
-12.732 19.891
-39.416 28.240
-26.450 -4.367
-4.051 -23.449
23.508 -6.459
-13.804 -0.371
8.281 -16.788
28.916 -13.953
14.521 -10.569
-9.823 -16.588
-10.797 3.367
-21.614 -19.271
-5.488 -18.336
-12.816 19.798
5.997 14.766
43.430 33.229
29.697 17.458
8.159 -10.203
20.506 -1.572
19.619 -17.966
-9.200 -17.196
-32.627 5.174
-31.350 -14.267
-23.183 48.351
-31.353 37.278
-23.853 44.374
14.475 30.991
16.194 34.207
-21.941 30.464
-21.843 42.863
21.084 44.513
14.433 41.635
3.660 44.312
11.709 48.337
15.892 39.452
-21.502 40.851
7.543 35.377
23.793 36.907
35.468 10.598
23.527 -16.948
9.721 -12.735
-30.026 -7.762
-23.891 -8.669
-2.763 -24.254
-28.297 15.638
1.606 55.989
20.228 25.785
20.736 44.228
24.642 21.086
-12.923 8.466
29.583 -11.073
37.701 -4.829
19.185 9.094
13.186 -6.552
-21.146 -4.593
-13.560 -20.561
-9.400 -13.371
6.256 -24.324
-14.796 -6.481
-8.609 -11.733
-32.573 -25.070
12.620 -16.631
17.170 -0.751
23.127 2.962
8.848 -6.134
-32.311 -9.316
6.704 -9.246
-9.149 -11.529
-20.780 -12.986
-0.758 41.852
-2.339 52.085
13.217 40.751
33.298 19.935
42.231 21.928
32.094 19.078
3.274 47.819
0.918 41.439
-8.403 53.753
0.534 35.198
6.820 -21.413
-1.393 -4.528
-24.468 23.439
-25.930 39.018
-9.541 48.082
5.797 45.631
-0.316 54.401
1.327 56.437
17.940 52.654
-18.696 40.555
-19.374 2.629
-15.650 -18.078
-38.574 29.600
-41.997 23.121
-28.773 22.789
-16.430 34.519
-3.250 48.344
-27.943 24.841
-44.813 10.064
-17.124 36.413
16.508 49.723
28.169 20.864
17.416 43.957
-0.169 55.126
17.548 32.832
28.870 35.718
36.425 35.560
-20.481 -2.601
-2.035 0.112
-4.563 -17.976
12.011 -16.274
-19.931 -12.830
-20.998 -14.595
-13.612 -14.323
-11.533 8.774
8.654 -10.516
-22.499 -14.367
-32.843 -2.149
-28.251 29.139
-31.887 0.953
-5.139 -23.673
-6.242 -20.160
-15.547 -13.031
2.049 -19.728
-5.283 14.349
-33.703 -0.122
-29.080 34.447
28.466 -6.064
28.529 3.264
10.485 -1.602
-37.919 19.431
-23.751 37.151
-20.925 30.049
-9.019 49.702
-6.302 45.103
3.115 34.082
-2.472 46.027
18.984 35.590
-10.639 28.555
8.607 34.708
42.942 11.701
28.712 -7.630
23.473 48.508
28.022 34.087
32.102 16.403
27.022 10.255
-24.815 -8.544
28.360 -12.279
41.488 18.875
-1.469 46.090
-23.163 44.408
-20.011 35.174
-11.800 28.183
10.013 24.340
-0.686 15.554
21.337 33.942
33.629 -5.080
6.383 -0.422
-5.124 -14.660
8.424 1.050
18.051 -3.307
17.194 -12.578
0.089 -19.703
-12.750 -22.880
-34.758 7.845
-7.170 -12.466
-30.062 -9.223
-35.115 25.112
-18.701 -5.692
25.813 -3.112
34.257 24.139
30.567 31.058
5.271 -6.665
-17.438 22.637
-4.224 -14.184
-22.661 -11.734
-31.960 0.401
-21.811 -20.739
-22.030 23.611
-26.225 -1.715
-11.211 0.011
-13.941 9.011
-12.441 61.005
-17.655 49.012
24.537 45.082
13.547 46.499
-8.360 50.432
32.565 18.693
39.080 5.246
21.314 35.876
32.569 26.807
28.271 19.804
16.810 46.894
32.311 34.037
27.234 36.865
3.340 48.595
-21.813 36.565
-5.048 42.761
-34.325 13.853
-25.259 24.473
1.934 -15.675
-15.075 -11.296
-50.777 13.716
-15.045 36.648
-37.730 12.902
-38.035 40.524
-26.562 39.103
-21.101 37.857
-34.124 8.729
-26.721 27.837
-40.486 9.016
7.141 52.575
24.464 48.276
-26.454 29.379
-16.247 43.790
0.508 36.310
23.307 -5.874
20.875 20.200
20.545 47.099
18.033 34.691
23.117 -6.646
8.968 6.583
7.019 37.655
-20.533 45.006
17.522 47.297
-3.684 54.094
-30.543 -10.851
-24.342 23.974
-21.861 15.435
-26.825 27.020
-25.941 30.559
-32.706 16.030
-29.508 29.798
-30.574 26.968
-28.095 26.882
-12.684 -12.653
-28.254 7.206
-33.018 33.764
-20.293 10.520
-22.547 -9.263
-0.373 -14.084
-5.324 4.062
15.799 -19.939
-10.073 -16.937
-17.512 -1.798
-8.537 1.967
31.727 14.617
30.213 -19.923
32.270 19.752
8.395 50.001
24.648 40.026
32.120 31.614
33.598 27.783
33.156 30.910
12.008 45.908
6.272 39.882
-4.281 -25.279
34.997 0.137
13.134 2.745
-22.015 -2.030
-15.355 -25.466
-24.452 -10.033
-41.765 18.066
-36.708 -0.470
-36.271 11.432
-34.997 23.584
-42.202 15.044
-29.996 25.306
-30.351 18.391
-23.489 45.287
-18.752 28.059
0.237 36.555
25.793 17.315
27.019 25.723
21.518 38.247
32.962 19.658
30.500 34.249
-11.632 50.284
-13.889 47.366
8.025 32.327
10.916 38.168
31.970 13.417
25.712 25.838
21.974 -4.417
4.137 -17.717
6.613 17.534
-1.522 36.994
21.801 10.559
35.022 2.938
13.508 42.363
18.664 -5.812
35.976 -9.854
-1.901 -27.188
8.493 -21.462
-11.132 -9.905
3.308 -15.880
23.081 -14.568
32.409 14.325
35.031 -1.478
32.696 24.912
0.018 47.935
-27.405 35.069
-32.278 35.692
-31.030 23.051
10.134 60.567
15.498 49.599
4.310 15.033
-14.337 20.826
-27.350 19.183
-29.652 8.876
11.155 -14.866
-19.321 -18.493
-18.710 27.641
-17.491 50.278
-40.857 25.181
-6.758 39.614
-4.904 51.356
-5.088 48.458
-5.096 44.617
-33.456 23.720
-39.786 33.002
-27.863 30.833
-21.739 45.701
-44.048 34.189
-15.181 40.286
-40.110 20.386
-10.385 13.788
3.155 -5.654
14.098 -16.467
-1.982 9.142
-38.194 9.298
-30.063 16.855
-2.344 27.408
-7.868 48.119
15.519 54.237
35.369 27.277
34.451 7.309
25.624 14.923
20.159 29.953
25.171 41.321
-7.274 54.213
5.903 45.571
18.435 50.731
12.854 44.413
-0.703 49.355
14.306 43.208
35.108 25.432
27.436 15.255
-2.884 -26.595
23.081 4.137
4.935 -0.430
-1.149 14.418
-16.139 43.669
-44.375 24.198
-25.598 11.386
-26.842 -6.975
-9.379 -18.169
34.012 -1.565
-6.912 14.218
1.232 -15.652
5.000 -20.636
10.957 -18.560
0.048 -12.596
-3.498 -23.873
-5.986 -9.670
35.279 -6.111
25.240 27.333
28.536 4.966
1.024 16.999
-29.368 11.214
-20.373 -8.043
-20.974 1.593
-21.043 -12.911
11.712 -17.287
25.208 16.754
17.827 12.535
21.536 -1.145
-9.567 -6.772
37.880 38.060
17.082 29.745
27.090 13.292
28.762 17.888
43.282 6.574
8.432 -13.039
-16.745 -7.397
30.154 -17.318
30.963 16.078
24.310 26.315
31.866 31.472
12.135 -15.585
7.668 -1.967
16.725 3.022
33.164 39.470
21.799 34.015
7.260 52.098
-11.267 47.996
-3.982 51.878
-8.064 47.140
-6.492 49.120
-21.510 37.546
-25.538 32.528
-33.431 39.868
-19.519 24.053
-4.426 -5.630
21.734 -10.389
31.906 -15.158
4.516 47.045
-1.460 5.652
8.937 -21.558
-28.361 -11.442
26.434 -18.516
-2.529 -1.287
-32.039 -6.823
-16.034 -30.303
-35.262 15.009
-32.255 7.239
-17.229 4.766
-26.185 10.523
-39.261 15.474
-32.547 -11.284
-37.481 14.121
-26.251 25.417
-1.976 47.629
-22.489 28.937
2.027 41.323
-32.649 14.570
-31.163 11.467
-44.804 4.253
-10.566 -13.568
9.035 4.160
11.543 12.400
20.308 -10.011
10.313 -22.216
27.165 8.472
0.884 -11.220
35.786 1.793
25.572 -2.131
7.035 -15.215
29.643 1.681
26.881 -3.815
20.186 -12.099
-6.638 -16.929
-9.322 17.432
-1.624 -11.156
-5.342 -2.185
-4.813 12.530
16.183 44.566
21.261 37.072
2.469 24.826
29.005 -5.060
29.694 22.631
-3.498 46.898
20.103 38.784
18.384 44.714
29.291 26.210
43.028 16.872
3.311 44.885
-10.696 35.729
-35.813 37.951
-32.120 34.739
-14.760 46.294
-20.656 19.188
-19.309 45.394
-37.224 28.053
-30.225 35.680
-21.564 47.315
-25.389 19.480
-14.221 -6.356
15.963 2.808
6.445 34.659
-31.148 2.930
-31.688 19.638
-26.575 -17.123
-5.869 -25.089
-33.153 -16.200
-36.903 -5.065
-14.238 -15.886
1.131 -11.609
-29.169 6.454
17.747 9.743
-14.374 12.079
-21.430 35.306
-32.294 30.599
-41.116 12.514
-35.137 20.213
23.065 47.026
-8.375 40.897
16.249 20.982
-0.859 5.689
3.886 -13.506
3.191 -29.842
5.976 -25.888
8.714 -22.755
-8.786 -20.599
15.596 -5.252
11.000 5.485
24.448 -17.339
28.641 26.691
8.212 -7.336
-8.510 -2.399
18.457 -5.395
-24.085 -4.272
-31.838 19.263
-19.305 38.761
-30.929 24.266
-22.336 41.959
-5.627 47.266
-14.382 33.376
0.787 33.421
15.060 30.205
-4.410 -20.935
-23.992 25.170
-34.454 3.903
-32.584 -0.488
-25.285 28.809
-29.416 15.245
4.658 37.595
24.222 20.712
33.817 21.896
10.902 49.229
-28.507 29.331
-28.617 23.882
-33.415 38.487
-20.243 37.957
-29.408 30.055
-29.489 32.934
15.817 37.979
9.861 8.583
34.170 6.643
15.909 -10.925
10.797 -27.198
-23.019 -9.026
-23.450 -3.556
-37.883 7.874
-30.041 14.435
-30.474 33.737
-32.577 27.108
-24.621 17.616
-7.946 -7.207
15.645 -14.569
30.241 17.657
24.784 -15.017
29.941 -11.558
2.775 46.633
-10.825 14.246
-24.817 -1.143
-31.277 26.503
-6.368 48.509
-35.243 36.091
-18.646 34.278
6.641 0.881
24.434 -1.304
32.101 -0.165
39.044 21.791
-1.760 -6.888
-15.059 6.767
-14.321 -22.297
-14.532 -15.395
1.802 -10.060
15.610 33.777
-20.919 48.961
-21.245 54.048
2.376 41.861
-8.595 44.229
-39.509 19.572
-34.011 -1.101
-38.853 27.710
-41.966 20.582
-13.437 2.843
-42.443 2.139
-25.459 42.807
-15.128 20.225
-30.135 15.080
-30.308 -8.410
-35.135 2.088
-31.789 -3.591
-20.509 34.700
-22.709 32.064
-25.360 37.623
-33.770 13.001
-42.387 14.080
-43.105 9.885
-21.038 -2.228
-2.003 -8.333
-17.178 -10.209
16.868 -18.682
-1.893 -27.908
8.673 -4.902
40.245 3.522
6.739 -3.605
-24.131 -0.015
-12.990 50.861
-10.410 30.874
-7.487 37.545
30.100 31.919
26.892 35.539
34.953 16.942
15.893 -18.674
9.449 -26.934
-23.203 -7.200
-17.913 -28.193
-14.968 -17.270
-43.336 -1.648
-20.717 -20.345
-21.789 -9.053
-38.764 25.076
-26.489 5.141
-26.252 38.330
-8.350 33.742
6.968 41.080
-26.466 32.984
3.708 57.687
23.745 39.930
37.762 15.228
10.609 48.252
39.636 -0.935
27.945 -22.399
15.047 -15.256
-16.904 -10.335
-23.332 -5.810
1.482 -0.397
14.450 -1.860
-19.888 -24.413
4.371 -20.624
35.515 -6.261
38.542 16.052
-14.385 41.012
18.525 46.093
34.780 2.820
2.148 -11.415
18.852 37.725
7.336 51.314
6.183 44.256
16.557 29.996
26.158 40.202
11.089 44.052
17.460 37.463
4.361 32.961
9.010 49.854
-16.978 45.212
-15.414 42.509
8.052 41.914
-25.708 -9.387
-11.608 25.152
-20.182 17.210
-4.416 -13.609
29.000 32.686
33.488 40.382
38.369 -0.852
37.518 6.178
11.776 42.731
-26.791 19.943
-7.603 46.642
-19.538 43.010
-36.928 9.519
-36.441 15.512
-17.545 26.441
-31.156 27.175
-38.688 27.366
-36.353 18.009
0.536 39.769
-14.017 32.291
-28.082 -8.419
-12.648 12.410
-26.123 -7.517
-18.432 -19.887
-30.851 24.527
-19.136 15.187
21.367 36.509
41.053 14.321
38.742 4.034
23.964 39.902
11.784 40.390
29.513 42.684
-5.906 48.184
4.771 38.199
31.053 38.280
16.233 43.719
9.653 60.091
25.621 44.723
28.094 3.912
32.175 21.044
35.540 20.356
12.063 -21.899
-9.453 -18.612
2.164 -17.831
39.730 20.022
38.558 16.784
23.865 27.492
-20.417 22.012
-17.514 -0.378
-34.335 22.701
-34.107 35.044
-36.746 26.158
-6.495 37.732
-31.392 15.994
8.488 19.597
-1.878 55.396
-17.583 29.152
-25.776 27.214
-9.260 49.033
-13.954 48.901
-27.140 11.792
-22.349 -25.166
-39.685 5.201
-35.269 17.682
-10.560 18.160
-34.143 38.139
-27.309 -10.794
-10.717 -12.260
24.903 -8.455
12.835 -15.884
1.096 -12.468
-10.651 -3.809
-3.466 15.711
14.896 28.499
17.199 -11.656
12.898 -10.657
29.408 -10.595
41.907 18.979
15.513 -9.600
13.245 -15.881
13.337 -8.619
17.869 4.278
24.204 -6.601
-5.745 45.364
19.540 42.159
18.507 35.309
7.755 32.424
-10.737 -10.532
-19.081 -11.567
-29.195 -8.995
-32.390 16.216
-28.468 3.855
-7.335 -21.029
-2.673 -24.828
-18.490 -16.230
-27.071 19.230
-14.465 -11.091
9.525 -10.272
25.688 -7.709
-0.642 -5.686
-5.884 -24.614
-21.503 -27.811
-29.185 4.306
-20.801 9.036
-27.826 -5.054
-32.999 2.081
-27.896 -13.301
-28.283 17.361
-22.934 -9.048
-23.719 32.295
-36.866 5.666
30.855 -11.808
23.950 48.981
16.658 15.663
10.335 22.307
32.493 15.974
20.551 5.294
31.454 -15.992
21.553 -14.853
42.743 -5.721
32.415 30.618
24.181 -5.894
2.578 3.272
38.241 11.139
39.396 23.114
32.868 1.367
39.895 10.590
28.274 20.340
27.534 25.701
33.593 15.527
28.176 30.597
-5.007 46.345
-17.434 42.780
22.004 24.654
9.655 25.874
-0.914 -13.928
11.659 1.959
20.323 -14.849
-14.893 -17.933
-35.402 -11.887
16.448 -10.291
17.139 24.085
23.849 14.064
6.970 -9.603
-18.326 -5.494
-33.920 24.108
-24.217 42.540
-19.337 40.343
10.673 35.894
7.725 3.580
15.851 -2.137
-12.100 -16.463
-3.655 -24.924
27.980 -11.765
28.760 -19.531
28.847 0.008
13.527 46.966
-23.787 -3.531
-27.620 -4.442
-40.526 23.254
-38.835 28.703
-7.136 36.870
3.800 49.388
-29.121 38.715
-10.108 49.905
6.782 43.200
21.895 51.193
2.801 57.139
0.023 37.654
-23.724 47.254
-29.592 43.499
-23.265 47.004
-31.457 24.986
6.348 49.367
25.649 23.141
23.937 19.486
30.920 4.327
30.085 -3.238
28.824 -9.520
30.172 -17.362
10.818 -2.311
-4.112 -21.860
22.326 -22.998
19.105 -15.677
18.492 35.847
9.680 -16.583
17.597 38.813
34.795 13.306
35.387 17.533
9.540 27.768
35.323 4.148
16.796 24.284
-15.055 7.031
-24.542 29.407
-27.939 34.838
-24.994 37.882
-12.591 49.601
14.179 44.243
25.366 30.319
17.659 42.270
21.953 24.678
20.221 38.322
24.167 7.518
4.139 -12.198
-3.952 -6.007
-9.854 -8.288
-3.855 -24.412
-40.740 23.272
-35.747 27.565
-24.444 -10.248
-34.101 -13.793
-23.388 -6.940
-11.547 -16.058
29.720 -4.396
19.967 -10.166
-5.964 -9.224
1.632 -12.051
-28.156 4.872
-3.644 -12.839
-30.152 4.958
-28.743 -4.171
-34.952 16.669
9.528 -6.485
29.065 -13.489
37.053 14.303
21.163 -2.832
-8.759 -11.338
-6.519 38.033
-7.407 21.244
-33.391 24.930
-24.028 19.796
-27.784 2.392
-37.885 9.193
-16.967 13.028
-19.971 -6.287
-32.026 -6.632
3.741 -15.487
5.686 -9.618
-8.336 -22.166
-14.048 -19.681
18.312 1.401
-8.391 -8.506
-20.213 46.426
-19.667 41.480
23.526 26.143
24.670 16.026
28.683 14.776
31.420 6.873
30.433 26.665
-35.129 34.332
-17.617 4.170
-14.344 1.542
-22.882 35.689
-17.546 28.789
-13.887 11.257
25.317 -8.075
13.938 -4.777
-6.793 15.799
-18.757 -19.100
-33.632 11.898
-31.514 4.491
-26.940 13.341
-32.135 29.682
-3.643 42.764
11.444 48.760
5.057 50.869
-21.884 32.428
10.068 25.188
33.144 7.008
29.329 38.063
22.087 39.651
32.121 2.228
38.356 7.026
30.241 -6.207
12.282 -28.382
-9.983 7.941
24.022 -0.515
32.527 6.059
15.035 24.420
25.815 -14.145
6.029 -6.749
-14.814 -11.518
5.172 3.249
35.204 -10.153
28.729 -10.705
-27.682 -17.596
-32.168 21.465
-45.496 -5.270
-6.515 -21.921
25.138 -8.975
29.192 -3.631
9.833 20.727
10.469 36.987
26.412 24.368
14.654 47.209
6.093 51.283
-5.452 43.750
33.704 32.320
30.327 24.941
28.868 28.131
23.207 49.068
-2.887 46.883
-9.046 41.418
-26.090 5.036
17.022 -13.630
12.217 -9.547
-1.865 -13.902
-34.446 21.388
-41.401 12.848
-36.120 14.647
-11.822 -13.892
-2.782 -7.468
-4.323 -11.670
-5.544 -4.638
-30.379 -10.856
-23.969 9.851
20.486 -5.675
26.947 -4.148
21.391 37.218
15.200 43.996
25.039 40.737
20.855 36.035
1.674 41.694
-13.155 -2.641
-0.267 8.591
-9.968 11.823
37.887 -9.800
32.279 -10.406
27.576 -13.507
7.403 -12.150
20.655 -12.786
-12.577 -6.506
-17.694 -16.129
-44.285 7.897
-34.382 26.884
-26.714 27.873
-31.201 25.217
-13.514 21.780
-26.755 6.827
-35.375 -15.914
4.055 -14.703
-14.813 -15.162
0.888 -4.082
5.619 22.020
20.973 37.069
21.978 21.636
32.821 14.771
28.876 17.586
-18.063 -5.372
-31.343 11.931
-32.462 16.678
-22.745 28.846
-20.952 34.606
-16.131 47.193
-30.428 22.706
-33.790 0.309
-39.813 23.071
-42.154 26.700
-28.958 24.798
-15.840 44.662
-29.417 16.408
-7.369 -5.012
20.847 -10.666
26.838 2.458
37.266 9.911
6.816 -6.800
-33.421 23.238
-29.176 -1.453
20.892 35.087
31.495 6.191
37.400 18.358
26.830 -9.300
0.887 -26.809
39.947 -10.523
32.016 13.513
27.952 35.834
7.383 42.944
-11.384 47.876
-31.699 28.611
-3.434 49.411
2.207 52.608
9.006 36.032
1.163 -11.889
-29.756 -0.800
-16.546 45.085
0.240 35.830
33.374 13.191
28.920 9.025
1.135 -14.869
-12.367 -14.363
-2.301 -0.173
28.083 -9.237
34.315 23.985
21.452 7.801
4.542 -6.254
36.273 14.109
35.474 5.675
28.270 -2.295
41.507 0.314
41.610 -9.563
35.429 8.286
17.754 -10.751
-2.181 -28.211
26.037 -17.564
-12.394 -21.060
-23.662 -10.453
-10.943 -7.014
-24.877 6.563
-19.846 8.522
-8.550 -7.173
16.853 17.956
32.892 36.290
30.416 -1.280
40.128 11.875
28.257 24.532
35.476 14.209
30.117 21.195
37.216 16.765
31.717 11.870
-11.254 22.651
-18.351 -9.554
-14.509 -1.154
5.906 -12.110
-2.032 -17.553
-8.114 -12.535
-23.813 7.823
-17.905 37.379
34.923 30.220
-13.575 46.423
-8.383 46.093
33.010 35.077
37.635 21.509
22.429 3.148
15.939 -14.145
2.916 -0.765
28.556 -10.768
22.522 -3.480
32.677 5.108
-3.074 -10.429
24.876 16.315
27.689 7.292
-11.106 -5.221
-25.641 29.156
-29.265 19.360
-15.991 45.251
-0.557 50.180
15.900 34.509
-15.651 39.134
0.951 44.169
-3.846 48.622
-34.548 15.531
-28.544 -6.324
-39.257 5.727
-41.496 29.678
-37.211 3.590
-24.158 -5.676
-15.312 -15.074
-34.013 1.921
-21.407 2.667
8.398 -10.696
-25.917 -3.453
-24.712 36.903
-23.854 29.044
-24.124 28.371
-38.256 16.961
24.798 15.092
13.896 40.326
-11.449 24.755
13.923 52.268
1.912 41.895
3.294 58.413
-1.752 54.481
-19.310 46.853
-33.845 28.800
-33.479 15.013
-17.581 36.061
-11.200 51.425
-10.554 50.424
-16.665 26.102
-3.839 24.807
-18.503 26.610
-19.445 19.142
0.743 49.701
-6.796 54.409
17.352 39.803
14.439 42.215
17.090 47.153
2.515 41.782
34.933 -7.763
38.494 28.294
31.414 34.156
43.452 4.844
25.625 14.844
22.915 39.593
33.574 11.020
22.208 9.489
15.578 39.573
-29.810 30.257
-17.914 8.218
9.692 -6.069
27.895 10.859
21.473 20.997
16.653 37.456
32.883 23.782
24.275 6.594
35.522 14.860
41.137 7.234
19.579 41.133
-9.088 45.200
5.960 34.280
11.412 44.824
8.417 12.044
10.753 7.746
-9.391 49.490
5.020 44.640
16.533 16.933
5.958 44.312
-5.972 54.512
30.553 27.566
18.893 22.877
32.915 44.980
24.484 43.968
36.382 21.283
35.506 -3.263
20.802 7.254
6.580 4.314
1.626 -15.957
24.500 -1.945
31.286 2.224
41.933 10.759
39.867 31.053
23.647 46.175
-2.309 50.165
16.532 48.604
30.659 14.246
-14.690 45.833
-12.377 26.260
-33.653 20.418
-29.563 -2.245
-3.010 -3.816
4.354 -13.510
-9.725 -16.445
-15.325 -28.129
-2.031 -8.846
-29.840 -5.758
-28.712 24.661
-32.221 15.379
-29.472 21.367
0.108 48.967
12.687 19.586
-30.302 18.875
-8.681 49.040
-19.782 42.653
-20.728 42.143
-33.289 23.042
-20.165 45.934
20.689 15.425
15.218 49.028
3.893 50.790
31.831 21.254
31.618 0.897
33.252 12.555
0.708 42.337
24.472 40.461
36.355 28.178
38.815 -3.046
34.218 -4.016
35.233 11.238
-0.057 -2.956
25.874 -7.473
38.270 11.031
22.053 20.875
3.806 47.808
-0.829 35.712
-32.049 28.560
-25.877 42.975
-15.747 33.294
24.981 19.797
16.674 20.615
22.577 16.067
27.685 -5.767
26.021 2.936
17.410 -18.095
-12.756 -11.130
-34.226 -8.469
-26.008 27.086
-19.992 41.096
-23.271 48.907
24.396 14.082
23.981 -1.050
34.090 25.987
12.035 35.734
14.522 44.493
-14.930 49.300
-21.447 47.841
28.077 33.429
-6.290 19.932
-11.378 5.461
-19.325 37.688
-22.185 27.598
-17.292 40.025
-33.291 37.138
-37.680 30.906
-34.270 25.685
-26.349 -15.276
-23.435 -2.439
-23.657 5.051
-19.533 -4.360
-5.189 3.421
-15.308 0.662
13.355 7.500
29.508 2.272
9.215 35.030
-19.323 35.534
8.879 37.703
-0.571 35.876
-31.317 6.615
-40.995 26.502
-4.354 -3.145
-7.321 -15.167
-17.641 -26.168
-3.862 -29.350
-11.239 -22.957
-14.767 8.161
-18.755 -22.609
-22.989 -19.063
17.198 -13.206
10.782 -17.411
23.654 -8.851
44.222 11.538
23.730 -3.113
23.342 -18.595
6.278 -11.345
0.925 7.652
-19.095 -19.336
-12.402 -14.954
-23.106 0.889
-30.911 -9.544
-33.875 -2.294
-25.237 32.705
-29.669 -4.615
-21.813 -12.046
-8.114 -15.078
-32.906 1.000
-24.101 -16.363
9.431 -13.646
-5.737 -28.241
13.444 -19.476
36.224 6.807
12.340 -18.177
22.739 -13.167
25.371 -16.739
31.011 -11.971
9.920 41.493
22.420 39.268
14.668 54.619
-15.484 50.158
-23.683 32.423
-27.102 42.925
-42.048 15.314
-31.008 25.466
-31.648 8.169
-26.157 -4.199
-2.686 5.858
26.320 20.340
34.130 8.426
11.222 43.799
5.676 45.609
-26.890 42.710
-27.824 38.419
-5.707 48.763
-34.996 43.759
-40.345 18.904
-5.465 35.854
21.377 38.346
19.433 46.756
-26.706 34.307
-26.540 29.735
-17.272 -19.421
-11.841 7.914
-10.693 34.989
16.539 0.094
35.393 -1.167
-5.484 -13.672
21.590 -14.633
27.792 -2.925
24.897 23.726
13.453 47.214
2.384 42.075
29.474 38.574
-27.977 8.084
-28.501 3.330
-42.203 26.211
-30.564 9.966
-33.114 -4.034
-38.307 19.552
-28.464 41.264
-30.680 30.993
-19.012 -4.928
-24.034 33.759
-19.679 -13.546
1.540 -14.633
5.892 -30.979
3.787 -27.816
11.072 10.756
25.765 -9.589
29.442 17.603
41.051 13.763
24.227 -2.810
23.333 29.909
35.955 27.719
14.338 11.430
39.076 -10.015
19.408 -16.392
-2.115 -10.963
10.042 -25.439
31.915 -1.879
25.614 8.104
32.551 -4.554
11.889 -22.842
21.246 -0.541
-17.336 -22.043
-35.907 17.831
-7.549 -24.766
0.242 -7.547
1.918 5.595
34.217 26.990
44.559 -3.719
23.075 -4.501
10.849 -18.805
-31.922 7.614
-27.168 -0.677
-25.344 11.122
-14.455 -18.429
-0.421 -12.785
-23.659 -13.451
-21.102 -21.116
-16.392 -2.780
-32.524 23.461
-31.660 33.987
-13.248 33.702
-12.608 36.831
-30.539 30.588
-29.017 29.699
-29.841 38.500
9.189 51.951
7.919 58.677
6.351 45.971
-24.767 32.814
-35.886 24.560
-29.625 24.639
-8.040 43.927
11.141 45.518
8.517 29.509
5.397 -1.906
25.589 -3.324
10.941 -23.509
-1.246 -20.074
-11.234 13.523
-8.191 33.043
26.025 42.257
24.052 43.330
-15.329 21.118
-2.890 -13.356
-20.281 43.290
-34.549 9.666
-27.792 32.389
-30.553 25.097
14.876 44.254
6.152 40.854
20.760 44.132
14.146 46.559
15.285 4.417
25.884 -9.979
-19.633 -27.400
-35.407 -7.796
-10.787 -19.454
-25.893 -2.495
25.417 -21.898
27.978 29.994
40.127 5.093
17.966 37.546
19.196 38.065
4.210 59.132
11.821 42.644
18.137 39.995
30.664 3.444
18.832 -8.568
21.973 -23.498
-17.946 -6.358
-33.880 -2.281
-22.405 23.702
-5.222 58.841
-5.111 47.467
-38.149 4.769
-34.893 27.585
-26.385 -11.017
-35.245 -3.252
-17.918 -12.301
-13.606 36.838
-24.237 42.073
-35.857 34.965
-26.973 37.910
-30.277 30.267
-32.724 18.437
-30.460 11.627
-38.571 1.270
-23.656 6.386
-41.110 13.289
-36.816 33.419
-6.427 47.879
14.872 42.392
15.709 20.228
-7.042 3.178
-13.848 52.296
-7.755 47.110
-20.119 23.252
9.513 41.101
-15.108 37.265
-15.408 5.853
-1.535 -13.148
-25.001 7.914
-39.524 8.961
-9.778 -17.272
4.148 -22.378
17.921 1.936
18.344 -9.880
37.694 4.056
30.821 -8.444
39.947 6.860
36.643 14.887
29.759 19.366
32.143 1.644
40.033 13.961
12.869 25.185
30.678 -5.539
34.219 26.673
16.470 -17.609
3.625 -20.105
23.169 -17.818
36.803 -3.302
35.918 38.495
8.603 46.402
32.216 22.369
36.091 4.389
41.901 22.193
16.976 41.526
35.396 34.023
41.416 13.619
31.740 34.158
37.676 23.832
26.968 25.274
34.176 24.412
32.741 36.120
30.370 9.666
-9.257 46.712
-0.080 36.494
-26.786 -7.433
-28.400 -8.923
-24.666 -8.113
-8.812 -14.463
-16.614 19.429
-20.762 -12.502
-11.848 -6.433
2.279 -11.415
-24.493 -5.879
13.387 -15.387
19.753 21.192
26.637 22.265
38.894 15.173
31.534 9.164
3.360 53.532
4.820 51.059
13.246 45.780
33.805 22.350
34.894 11.720
30.790 25.829
14.956 41.832
-2.945 43.707
-27.182 36.979
-7.393 41.243
-30.991 38.799
-24.216 42.008
-35.475 6.272
-23.931 31.692
-38.357 18.789
-7.057 40.310
15.126 33.002
29.433 -0.455
46.172 -3.414
24.580 -14.151
11.866 -18.722
4.365 -6.627
21.499 -5.744
15.801 -14.685
11.820 -20.180
14.993 -18.066
24.197 -3.718
41.313 14.679
31.981 -12.361
4.807 -20.198
12.389 4.529
30.275 41.298
9.475 43.684
-13.685 47.429
-7.756 46.662
20.713 39.202
-9.465 46.471
-6.529 44.192
2.526 41.713
36.424 15.374
23.846 46.509
21.484 38.257
2.193 41.759
-39.218 35.316
-15.734 35.514
-17.807 7.659
-21.361 -5.045
-26.588 18.265
-16.568 26.232
-8.098 43.874
16.143 40.921
21.087 42.176
30.972 52.139
16.057 27.407
16.518 45.679
5.684 46.226
16.908 28.249
6.563 44.195
20.564 40.270
19.362 40.543
-18.934 49.279
-31.025 6.114
-22.795 20.228
10.083 52.175
4.294 43.977
0.385 36.833
-20.085 16.704
24.415 34.028
-13.864 8.854
-26.195 10.875
-36.027 0.118
-18.261 7.422
-21.385 -0.953
-21.797 -4.487
-1.493 16.778
10.747 47.640
4.256 43.423
23.799 28.369
11.582 52.565
3.848 33.299
3.400 6.685
-23.372 -0.391
-6.332 13.615
9.681 29.150
1.527 27.725
-10.376 50.270
21.697 31.545
29.555 36.352
32.771 28.325
22.758 36.233
25.043 -9.731
29.436 -3.305
20.625 -4.800
22.630 -20.123
-12.301 -27.790
-14.938 -29.509
31.059 11.822
23.425 27.554
-1.752 45.272
23.432 44.588
29.484 -0.528
34.099 -3.713
25.797 31.412
5.235 46.531
15.315 49.630
26.851 29.515
26.695 -6.321
23.431 -13.895
32.296 19.704
8.922 47.618
22.062 31.478
30.225 -7.162
40.727 17.458
6.095 43.257
20.391 35.443
2.709 54.475
-3.121 38.836
-16.527 33.813
-25.338 43.184
-38.608 29.514
-30.337 21.355
-27.792 35.351
-34.340 27.694
5.693 51.350
-17.043 32.946
1.790 50.654
18.657 46.561
1.672 48.687
15.241 41.783
30.686 -1.735
27.404 32.857
22.670 -6.950
34.276 17.459
29.691 23.015
4.841 19.820
31.468 23.254
27.527 -7.098
-4.205 -1.918
-5.453 -14.795
-33.047 29.911
-33.602 30.540
2.314 46.317
-26.470 32.038
-14.054 -1.428
0.022 7.974
0.971 -2.838
4.270 -6.029
-29.394 -6.914
-22.451 2.915
-20.533 29.743
-28.972 34.527
-39.592 -0.526
-36.860 -5.231
-24.003 -9.481
-17.508 15.894
3.848 -21.043
20.096 14.856
6.809 25.166
21.900 27.520
-0.825 32.320
-19.701 -8.385
-8.895 29.803
-30.319 40.552
-19.201 41.264
-37.783 -3.110
-2.719 -15.359
-25.762 7.299
-19.430 -14.851
-4.007 -14.269
0.204 -26.395
29.671 -1.680
8.382 -18.088
26.253 9.221
32.799 -5.184
38.403 -5.445
42.337 8.956
9.570 24.937
19.733 19.156
32.391 36.128
26.489 30.977
26.073 33.410
40.931 4.763
29.190 -6.496
40.262 14.999
29.846 24.413
21.738 -5.317
8.596 -20.324
-3.028 -20.462
-7.880 -28.391
-25.058 13.554
-38.580 17.281
-27.413 43.348
-4.548 44.449
-26.898 -2.909
24.523 12.663
20.263 39.274
-13.730 40.552
-39.501 26.251
-24.037 18.485
-5.739 52.978
-14.828 44.765
-25.882 35.336
-20.744 22.639
-20.041 46.251
-17.271 14.086
-25.579 -16.507
-25.807 11.091
0.867 -21.095
37.492 7.768
36.672 4.771
7.096 -18.501
-14.837 -12.970
-2.555 -24.659
-35.053 19.932
-43.887 29.921
-29.701 41.936
-26.065 45.897
-27.927 0.807
21.508 36.508
14.785 52.929
33.099 30.981
34.076 -3.900
40.665 14.057
31.357 10.945
13.009 31.862
34.574 33.966
19.357 32.710
-0.013 36.493
5.106 40.325
13.555 39.225
33.213 17.934
32.944 21.256
9.705 19.939
42.749 18.105
12.474 11.305
-7.309 51.095
-17.109 36.893
-21.401 -4.704
-22.253 -12.655
-22.825 7.728
4.612 50.377
22.132 45.430
22.865 41.383
27.580 33.372
24.962 31.362
21.062 -12.245
-3.513 -10.500
-4.665 -15.975
-35.657 18.068
-35.851 24.671
-27.752 -1.721
-33.548 33.947
-22.006 29.124
-21.474 42.224
-18.570 36.173
-23.031 -2.418
-11.997 -6.174
18.964 38.611
25.257 38.350
-9.206 53.104
-15.054 34.582
-39.608 19.177
-29.291 4.305
-30.869 6.724
-43.183 2.366
-34.719 10.863
-30.268 26.518
-41.084 4.650
-34.183 -10.664
-16.105 -9.986
-37.770 10.643
-18.273 40.405
-26.647 38.253
-28.875 34.014
-24.926 27.780
-39.154 5.912
-47.717 23.403
-31.380 19.829
-30.985 20.094
-9.960 48.598
-8.823 39.726
1.538 52.776
-1.568 42.729
33.550 20.964
18.601 26.957
23.810 36.380
25.009 41.167
25.620 34.935
3.463 48.734
24.122 38.896
27.376 10.481
4.008 -22.569
-1.246 -13.458
6.786 -25.572
-20.478 5.346
-27.244 8.854
-43.622 11.204
-9.469 12.184
-13.707 -2.145
-7.335 -19.578
-16.310 -17.858
10.245 -9.109
0.202 -14.478
25.047 -19.307
-22.109 1.689
-12.971 -27.320
3.264 1.605
-12.790 1.014
-21.987 1.172
-23.751 -25.147
-28.586 28.370
2.328 -6.997
-34.403 -2.788
-13.399 -12.781
26.159 17.986
-8.294 -1.520
34.491 11.389
28.443 -3.712
19.227 -8.135
-4.044 -6.849
33.204 35.105
-0.841 38.216
-38.110 12.808
-33.942 30.699
-30.481 28.294
-36.039 17.034
-27.602 23.262
-24.284 50.305
-16.394 -0.398
-21.355 -12.968
-4.120 -10.318
-13.683 -15.583
3.940 -14.691
3.780 -1.178
-2.629 -24.165
4.644 -9.295
16.410 -5.818
39.970 -5.410
29.467 2.946
19.546 -21.072
-14.763 -24.528
-10.231 -19.788
-9.111 2.299
-26.495 1.335
12.869 3.768
21.967 -0.461
34.895 25.501
30.096 7.609
24.620 29.061
-23.587 44.240
-11.007 47.554
-0.664 36.485
-10.761 -18.890
10.759 -18.899
26.809 -14.029
21.641 -4.372
11.437 -15.188
4.809 -12.217
-3.097 -28.231
10.848 -16.699
14.486 -24.938
-13.874 -15.403
27.975 10.982
33.551 20.445
14.318 28.172
31.378 23.656
41.419 33.690
31.031 14.523
28.375 27.798
20.476 33.035
8.736 -9.658
-32.936 -5.301
-24.359 18.749
-29.805 34.980
-36.806 8.856
-33.383 10.934
-39.229 6.862
-34.593 8.372
0.683 17.570
20.933 8.407
24.938 13.887
16.956 -11.886
-23.284 -28.261
-34.303 14.179
-34.180 3.841
-27.047 46.007
-15.529 37.735
16.106 48.720
31.455 7.049
20.420 -9.249
-12.856 -22.426
-12.419 -16.831
-3.307 -16.253
11.579 -31.645
-21.569 -6.232
-20.004 -0.475
-14.171 46.495
8.132 48.806
25.724 45.113
-27.363 45.643
-7.532 47.566
28.354 46.500
24.136 39.929
9.697 35.816
11.177 49.789
15.604 11.540
22.908 44.509
31.778 37.977
27.211 -9.823
6.078 -4.698
14.631 38.694
14.279 49.728
29.693 4.485
27.705 26.200
29.868 28.106
24.494 24.255
-7.423 45.537
-13.734 22.799
-6.656 47.546
0.327 36.098
17.850 -7.189
-28.105 7.195
-29.250 18.190
-28.210 24.915
-29.696 3.324
-12.375 38.261
17.632 4.929
7.969 -9.403
-15.375 -16.093
-9.792 -27.157
27.024 8.646
27.819 3.640
-6.436 8.786
-37.687 4.669
-19.975 45.243
-16.544 45.818
-15.913 39.974
-13.296 44.320
14.487 50.322
-16.997 48.410
-1.930 46.912
-4.181 39.963
-2.352 43.834
33.604 35.930
5.552 45.998
-29.159 23.848
-43.965 23.288
-29.616 15.569
-7.273 -5.440
-26.573 -4.211
8.504 -21.992
-11.452 -20.037
4.353 9.424
-12.379 -4.490
-6.657 -26.438
-28.502 12.284
3.991 33.494
-10.542 52.350
-3.616 40.327
-21.166 54.554
2.334 41.116
-21.436 34.467
-25.502 22.777
-42.929 6.356
-30.163 45.446
-17.764 41.780
7.294 38.936
-13.474 32.993
-4.187 47.069
-0.669 35.982
8.970 -15.106
29.064 1.048
23.819 34.054
35.067 15.857
30.190 27.985
31.277 34.256
23.754 -14.809
14.305 -16.936
17.194 -15.004
36.569 1.050
27.703 0.360
29.350 -14.351
42.868 5.494
34.020 6.333
26.336 10.011
25.936 40.426
18.301 45.891
16.964 41.287
-3.716 41.507
22.128 41.435
29.734 6.848
33.615 16.232
33.214 11.844
26.508 47.080
-8.999 51.682
-16.755 26.331
-23.776 8.577
-41.164 8.646
-36.541 7.883
-15.584 51.240
-14.932 41.440
20.502 35.688
40.774 11.127
10.731 47.254
-30.563 40.702
-37.264 16.746
-32.276 32.307
-32.074 27.963
-29.353 33.091
18.961 -25.963
14.747 -16.873
-14.026 -18.197
-27.475 36.154
-8.028 42.450
7.894 48.642
7.909 53.724
-8.622 38.380
-5.215 44.415
16.024 39.675
-2.958 39.411
-35.329 10.216
-9.795 -4.910
6.073 -9.373
6.752 -6.033
3.688 48.435
7.088 47.977
-8.347 38.567
19.541 39.391
16.172 47.177
32.982 15.446
4.490 47.220
28.793 39.377
25.718 17.084
37.921 27.297
31.997 18.509
0.189 36.281
15.884 -18.891
31.703 -2.262
21.200 40.830
36.832 34.712
20.341 47.707
-19.688 40.212
-8.417 37.694
-24.498 37.305
-42.841 21.246
-16.370 10.194
-33.148 0.808
1.148 -25.685
-21.206 -19.901
-10.607 -13.945
-17.355 14.201
-21.598 53.157
11.085 44.566
-17.117 53.311
-28.552 32.489
-38.969 -3.309
-18.517 -15.127
19.645 -18.951
25.893 18.999
32.665 30.056
24.069 14.775
0.938 15.019
4.117 1.856
14.444 16.683
19.993 47.882
7.371 49.409
27.831 48.303
18.462 36.358
23.660 42.579
34.990 11.160
25.277 22.720
26.151 14.622
2.957 41.700
-15.273 -4.832
-21.920 -19.314
-20.835 13.127
7.867 51.695
34.045 31.425
-0.266 41.856
-32.544 18.824
-29.512 -12.320
0.154 -25.201
26.407 25.406
30.425 -7.119
27.280 28.928
22.894 -6.169
44.567 20.257
41.599 28.001
23.089 3.369
5.913 -13.751
-13.511 -11.321
-29.435 19.400
-19.090 44.258
-48.977 12.970
-39.095 12.242
-2.233 54.262
-19.044 35.947
-24.985 31.391
10.340 50.954
13.252 25.838
27.468 39.653
25.699 29.250
14.132 3.237
21.005 -15.115
30.670 3.908
41.081 8.431
3.066 40.945
26.736 7.658
16.490 9.139
28.389 32.081
36.685 25.944
19.798 -3.989
32.154 2.820
30.003 2.646
-29.677 27.077
-0.690 50.426
4.388 54.450
10.111 38.316
-35.780 18.509
-21.114 0.393
13.572 -17.182
-4.765 1.254
1.204 -20.000
9.645 -14.326
16.265 -22.720
5.239 -8.566
-23.196 -14.259
-15.964 -21.676
12.520 -28.695
7.703 -10.574
8.185 -30.461
-22.663 5.640
-26.168 3.903
-31.098 10.695
-3.169 48.493
5.484 50.452
1.794 41.406
10.162 31.487
-7.014 48.146
4.632 45.887
37.259 7.789
32.287 -10.054
7.301 -8.614
6.797 -12.786
-3.733 -0.888
-13.063 -14.812
-3.792 -20.997
-18.555 -15.720
18.170 9.941
5.995 41.220
-1.480 20.140
19.098 25.505
-8.781 0.322
-15.533 -1.015
-12.889 -10.497
17.764 -0.718
24.907 -5.348
36.474 20.567
11.330 6.684
14.772 4.561
8.198 3.184
11.371 -2.656
-2.813 -3.877
34.072 -10.665
30.090 -2.341
29.824 21.674
19.489 40.130
27.382 22.340
28.076 23.217
38.582 11.801
12.291 12.432
1.970 41.026
-21.565 -13.042
24.569 -12.782
-18.462 -10.963
-10.718 -11.886
-31.460 5.482
-28.829 29.252
-37.181 29.123
-28.778 4.636
-36.063 10.894
-11.077 3.530
-21.728 -6.496
-35.131 18.584
-29.781 7.694
-22.930 35.395
-11.416 40.363
7.406 -22.944
10.877 25.481
32.237 32.740
6.941 16.811
12.574 31.672
-4.479 -30.246
-28.180 5.549
-11.124 40.579
-34.513 8.015
-32.133 -6.713
-26.208 7.423
-23.956 28.069
-15.079 -16.536
-31.724 15.752
-27.390 11.083
21.704 -18.294
-0.991 -14.866
6.738 -9.300
-1.143 -6.033
28.204 -8.240
-0.840 -31.153
-28.918 -19.438
-38.845 -13.677
-14.765 -10.424
16.665 -28.851
24.023 -22.734
36.402 9.064
33.799 24.693
45.603 15.338
41.856 21.581
42.493 19.327
33.532 17.424
28.904 28.390
33.771 22.600
34.942 21.751
26.974 32.264
31.400 22.639
37.088 -0.433
33.619 -0.883
-4.220 -19.002
21.605 -7.089
20.044 -21.695
21.677 -10.223
27.759 15.494
20.255 31.409
20.355 33.498
-29.116 34.400
-34.770 37.499
-42.743 16.048
-28.793 40.756
-3.876 47.449
24.096 26.505
29.621 4.460
-16.832 -4.647
-22.743 6.569
-26.385 -4.853
-20.182 -25.335
-16.047 -11.709
-17.008 2.932
-35.346 29.026
-33.979 7.877
-37.948 9.158
12.997 -0.006
26.653 24.907
-30.099 35.766
-39.438 30.660
-27.909 7.686
-28.756 20.762
-32.266 25.094
-12.986 29.461
-30.535 38.330
-19.717 23.963
-36.416 20.350
-30.294 10.711
-22.725 -10.016
-32.198 1.744
-37.975 24.469
-14.556 48.493
-36.268 25.548
-2.419 -24.395
9.263 -23.174
-10.786 -2.179
-21.467 -8.985
-26.926 -4.691
-33.820 11.127
-22.115 -26.723
-35.063 30.486
-35.493 23.860
-24.360 10.164
-17.273 -21.028
10.507 4.975
26.621 -0.607
31.716 3.812
40.832 27.671
10.937 50.002
31.393 36.527
-1.773 49.135
-16.405 -7.668
-9.091 -6.238
-21.858 -7.271
-33.150 30.062
-46.331 20.790
-40.145 23.124
-37.374 -2.749
-26.242 5.734
-23.063 1.812
-16.627 19.928
-18.737 38.759
-27.272 35.412
-30.379 11.133
-41.910 -6.013
3.007 -7.587
-22.915 -6.292
-19.392 16.274
-17.141 35.325
-17.226 47.320
9.496 41.176
16.783 40.365
1.599 46.010
-30.146 13.567
-23.206 -11.230
-12.035 -0.440
22.534 15.644
9.491 40.378
-39.875 13.849
-38.022 26.530
-24.046 37.990
11.926 41.680
18.436 45.906
14.299 47.801
32.098 35.962
20.599 6.811
34.994 26.205
10.708 42.784
23.524 16.843
27.579 29.471
6.907 48.101
4.527 44.529
-25.439 34.048
3.825 9.227
18.786 4.511
4.165 -26.651
33.792 16.873
26.141 -5.811
-23.251 0.318
-29.929 -8.125
35.904 -9.879
7.614 -17.812
26.947 6.264
-10.899 -4.962
12.835 -7.538
22.447 -16.084
-18.580 -16.350
-21.078 17.904
-43.906 -2.905
-29.922 5.646
18.427 -19.254
32.326 0.186
11.781 -12.635
-26.854 11.184
-25.610 0.226
27.684 -5.524
16.174 0.466
19.483 -17.244
7.780 -17.464
-0.601 4.447
3.447 -26.839
0.052 -15.298
28.160 -7.674
25.621 13.666
21.832 16.769
26.475 8.869
16.607 3.736
-7.225 4.080
22.788 -16.513
8.814 13.320
-10.721 40.539
-4.684 48.033
-16.325 37.917
-13.413 50.113
-25.931 5.250
-46.038 28.414
-27.170 9.420
-15.723 4.548
-4.443 -1.712
17.679 -11.372
11.403 -8.074
18.951 15.784
16.071 -3.980
-6.745 -9.992
33.317 -18.019
8.382 -15.850
-23.002 -17.539
-29.953 -14.387
4.795 -5.456
29.947 -1.437
26.504 28.774
13.211 -12.362
-1.615 -15.753
-17.093 5.910
20.490 -13.017
12.719 -14.589
-1.418 -13.091
10.674 26.667
-35.482 7.434
13.451 -23.648
16.274 -23.131
-14.465 11.876
-38.345 0.333
-29.377 11.495
-12.254 41.726
-28.100 11.689
-28.778 7.105
-28.340 2.973
-31.075 25.140
10.300 41.111
36.686 25.610
-1.569 -21.845
8.275 -21.026
27.359 -1.188
9.396 -22.163
34.210 2.293
38.218 -4.628
11.965 -14.285
-10.065 -20.017
7.307 -7.906
24.221 -19.055
9.503 -13.101
30.651 0.510
11.323 -12.639
-5.500 -16.484
22.665 8.447
12.484 -3.782
23.531 4.973
24.935 28.028
23.321 45.123
20.063 49.890
10.066 49.019
-35.906 7.571
-15.978 16.937
-31.453 -7.695
-41.376 -11.918
-34.449 -4.137
-31.697 5.879
-40.903 -4.077
-16.822 4.268
-23.972 24.709
-27.688 30.015
-12.345 40.777
36.473 15.812
6.070 -12.398
9.460 -22.887
1.158 -18.835
46.808 18.242
39.767 12.888
28.623 19.570
31.165 -4.817
-27.511 1.246
14.712 11.954
23.762 27.835
32.446 28.898
20.133 -2.247
28.623 4.049
30.489 6.408
2.770 -15.535
40.608 16.405
28.428 27.405
19.309 41.924
25.171 10.228
30.878 27.709
36.882 4.258
31.356 9.920
22.785 -0.670
28.829 -12.065
16.102 -27.753
-32.193 4.744
-32.633 35.694
-32.654 25.967
-46.138 13.043
-33.774 11.843
-30.091 18.116
-17.581 -11.935
-33.388 -8.597
-35.677 17.944
-17.778 2.892
-12.603 -4.049
-7.266 -1.864
-16.579 -4.577
-18.434 34.135
24.732 22.767
9.238 30.404
3.162 39.814
-30.695 13.181
-21.376 34.275
0.374 -4.552
-18.036 13.983
-9.155 -3.650
-32.824 3.704
-16.344 23.891
-26.269 12.654
-34.707 31.628
-21.665 28.555
-28.129 8.262
-16.256 9.255
23.571 -10.090
4.870 -22.004
-28.171 -14.273
-45.361 16.539
-11.206 48.553
-3.317 50.189
25.193 44.036
1.935 41.088
-35.378 28.693
-36.262 40.596
-15.458 27.069
-36.770 33.720
-29.586 0.988
-15.173 33.141
-4.142 25.312
-11.833 1.717
-14.730 31.264
15.763 16.866
28.323 21.363
1.182 -8.015
15.732 26.353
28.355 1.956
-8.818 -20.744
-6.095 -15.403
25.047 5.301
26.758 3.673
34.075 -9.081
33.080 -3.151
24.933 14.849
25.954 29.632
33.468 30.888
17.325 50.559
20.991 -12.563
12.339 -3.168
38.157 19.471
-10.453 37.583
13.439 40.473
2.753 41.641
33.965 11.738
-1.621 50.498
-37.291 10.181
-31.784 30.263
-0.962 50.382
22.100 30.981
41.086 22.700
37.747 15.700
27.729 -6.649
28.831 23.381
24.503 43.565
34.153 18.850
26.263 10.525
20.450 -0.934
28.723 15.810
10.972 -24.337
-14.758 -7.465
2.998 -9.667
-9.390 -17.220
24.292 -3.341
23.298 43.527
14.637 37.919
15.574 43.145
25.998 36.177
22.581 38.112
-11.563 1.561
-28.190 31.313
-22.248 2.949
-13.812 21.335
-4.008 43.540
-27.818 33.141
-25.195 2.007
-0.583 8.652
-26.077 -9.348
-29.854 -18.290
-7.999 -9.021
-14.188 -21.842
-3.393 22.863
-34.385 18.414
-25.867 31.723
-17.403 40.571
2.817 49.725
-13.468 36.956
-3.822 53.618
-4.857 47.913
1.875 41.618
10.967 54.517
-2.476 45.630
-26.234 50.770
-18.308 54.115
-28.495 33.025
-5.428 50.620
-13.595 32.826
-12.043 50.920
-19.073 49.397
14.222 50.660
-39.506 9.050
-21.884 -12.283
22.349 -9.694
26.328 2.062
10.489 -21.189
1.406 -9.649
-17.435 -2.132
-20.186 -17.242
6.004 -9.775
-23.404 32.599
-7.115 6.708
-12.639 -6.811
1.268 27.812
-22.223 -7.042
-27.149 -11.355
-4.910 -11.831
31.604 -7.290
0.338 -16.268
3.518 -32.101
-33.077 -4.767
3.180 -13.380
37.668 -5.310
13.557 -14.834
29.316 10.502
23.082 -4.934
33.577 21.891
1.550 41.625
-8.885 -10.594
17.639 -10.698
20.194 -13.833
-15.865 -0.869
-9.843 41.084
16.296 45.650
-5.894 41.624
1.503 51.456
-9.445 51.824
-15.620 15.451
11.758 8.183
27.711 -5.515
-4.880 -16.982
-7.578 -0.088
20.258 -27.574
26.845 -3.432
36.367 38.236
46.048 21.227
33.318 18.419
24.980 13.475
14.625 -15.838
28.357 -10.495
22.862 -9.971
-18.469 39.954
-8.169 42.443
-45.161 18.341
-21.383 21.199
-37.746 18.928
-25.289 -10.623
-28.405 -20.844
20.165 9.233
25.365 17.683
26.229 10.618
34.631 -0.247
0.873 46.745
-31.766 41.234
-30.810 5.179
-30.343 13.432
-16.607 44.616
4.836 50.523
23.484 26.956
4.620 46.138
1.644 41.991
29.603 -3.458
34.713 23.638
18.542 -9.167
20.357 4.035
23.475 20.223
19.256 29.057
37.757 16.841
22.575 18.918
9.124 -9.464
-5.722 -18.149
18.696 9.931
8.136 28.147
17.164 38.847
0.422 56.389
13.321 45.645
-12.367 36.705
6.954 49.225
-10.076 43.176
4.258 47.376
-25.310 -6.432
-25.669 -17.213
-23.758 12.724
-12.023 -29.000
14.778 -22.227
-24.289 1.246
-4.445 -2.522
25.234 -15.097
-2.631 -21.890
9.528 -22.343
-0.237 -25.606
-10.453 -19.924
-14.970 31.642
5.321 39.528
-22.194 28.742
-13.326 34.705
21.455 29.444
25.681 26.548
20.697 38.368
23.339 38.139
34.798 26.583
27.273 22.144
6.457 40.885
24.106 41.046
-27.320 15.091
-39.769 19.983
-25.132 6.080
-30.478 29.617
-4.414 50.760
19.484 47.366
-12.514 47.036
-18.835 32.893
31.044 33.265
-20.295 33.817
-30.823 10.508
-26.895 4.117
-35.135 27.343
-36.909 23.929
-28.549 24.298
-22.957 30.475
13.669 42.302
20.072 44.035
15.396 46.856
-20.906 47.658
-18.876 32.854
-27.186 31.851
-29.889 33.772
-42.563 23.843
-14.946 7.334
7.371 -16.490
-23.658 1.563
-45.447 18.278
-36.580 4.477
-14.857 -11.016
-25.860 -12.232
-31.983 -8.838
-39.286 31.626
-27.133 47.072
-23.214 32.254
-0.909 35.861
22.805 25.306
34.803 9.124
26.580 -3.290
24.441 10.037
5.508 -0.287
25.870 -13.793
7.293 -14.291
9.254 -10.403
-23.542 -1.561
-26.592 -1.918
-19.023 -16.816
-24.648 0.619
-9.740 -10.730
-27.237 10.779
-36.630 15.251
-34.167 -2.872
-28.718 27.410
-36.666 24.454
-29.206 31.616
-19.792 41.324
-32.563 39.181
-36.712 19.510
-16.005 -7.916
-26.392 37.361
4.207 35.166
-17.989 25.170
4.400 -2.736
26.916 10.228
25.256 4.264
-7.556 -22.191
-33.345 2.907
-31.556 15.534
-17.393 49.118
-15.239 47.705
-7.468 50.366
-34.556 15.695
-39.761 5.222
-28.209 -12.354
8.188 -24.372
-16.964 -8.713
-37.352 17.541
-16.358 15.433
-6.567 13.413
6.313 -9.218
-2.698 -26.076
-0.068 -8.558
35.891 33.450
23.603 -1.607
0.946 -17.744
-23.534 -4.028
-33.352 8.338
-32.758 17.497
-3.238 -19.488
-36.087 11.582
-29.074 7.967
13.695 -7.950
18.950 30.957
26.197 37.485
36.194 29.694
27.698 -9.399
30.248 5.253
9.623 29.608
4.607 28.029
27.849 2.117
39.878 1.810
24.935 -8.535
24.724 47.884
29.707 9.179
22.269 9.902
25.907 25.633
20.050 27.881
17.416 -4.528
-12.347 -21.983
-6.090 -20.399
-26.767 -15.669
2.902 -7.654
-25.469 -4.266
-8.821 -0.506
5.491 -25.000
22.734 0.530
31.525 8.322
26.132 53.333
-33.288 25.085
-41.568 25.359
-22.662 39.328
-32.737 34.741
-1.428 18.770
-27.661 11.052
-13.370 42.658
-29.065 32.347
-23.724 40.372
-24.067 21.408
-0.674 45.688
29.220 5.523
45.326 25.696
29.981 24.752
28.453 44.306
31.950 23.025
-4.274 -8.238
15.203 -19.420
3.802 -21.452
-11.240 -5.058
-22.813 -1.895
-13.053 6.927
12.805 11.468
-2.676 0.521
-0.199 -0.397
-19.382 2.753
-33.672 9.086
-18.902 17.399
6.659 25.971
31.980 25.747
20.823 -2.354
15.695 27.096
30.379 7.022
17.420 -12.574
22.345 5.519
23.410 1.228
16.544 -7.017
33.046 29.962
28.202 31.571
23.963 -6.269
19.077 2.826
19.639 37.461
5.891 -13.481
30.972 20.043
30.596 15.020
9.197 17.172
24.878 35.164
29.760 41.413
28.561 -11.947
8.539 18.969
26.764 16.408
13.501 50.727
18.421 15.970
17.776 48.236
17.696 28.567
-0.498 29.980
-5.222 -2.769
4.381 -12.469
32.233 4.385
21.361 27.270
-14.489 -8.064
-22.510 -5.296
-19.711 -17.725
-39.204 7.062
-43.821 26.024
-4.575 54.334
-14.362 54.717
32.497 30.145
29.626 39.408
23.896 34.256
2.297 41.063
-16.463 -18.486
-18.876 0.378
-28.971 6.885
-28.118 1.187
-26.462 30.836
-43.774 21.435
-21.478 -1.480
-32.659 27.463
-32.200 26.608
-34.197 29.043
-30.573 15.193
-10.603 -19.153
-5.158 -31.588
-36.261 28.977
-18.615 48.169
-1.043 44.701
-23.172 31.812
-25.059 26.538
-17.191 -19.160
-34.350 6.668
-5.160 34.496
-34.201 25.993
-4.340 48.921
-7.371 59.034
18.479 38.818
2.089 51.623
10.814 41.193
2.362 41.316
22.392 20.878
-7.516 3.355
-2.859 54.732
-27.604 42.098
-33.740 19.596
-30.821 26.950
-40.381 13.908
-24.869 -10.878
-30.993 -2.660
-21.174 16.161
-14.768 38.288
-31.638 -3.740
-44.258 15.607
-9.948 52.268
31.552 41.164
-2.703 50.086
-2.347 56.361
5.491 51.219
-11.818 31.277
-37.848 7.984
-33.164 16.020
-13.857 46.585
-9.636 44.086
-9.831 29.054
-7.463 37.135
41.319 35.928
11.462 11.846
-11.066 34.594
-4.608 42.525
-9.715 43.944
-24.975 9.715
9.167 52.375
-7.208 48.814
-10.709 52.299
-8.050 46.330
-8.059 44.802
21.411 41.060
-27.155 40.322
-18.809 50.927
2.760 13.157
30.146 19.881
35.994 12.903
20.163 45.011
-21.760 43.416
14.152 41.248
25.384 30.879
28.758 40.877
11.018 44.581
17.093 32.592
23.630 33.508
28.305 24.245
36.515 22.102
26.798 27.995
35.910 25.041
39.976 7.337
32.803 -6.381
23.326 -2.477
8.201 -13.383
8.366 -12.404
44.448 -2.949
39.144 -1.685
26.912 25.306
25.537 24.528
33.821 34.846
24.967 25.933
31.484 32.393
18.660 49.362
25.451 33.659
25.285 42.764
15.571 16.498
19.449 -4.523
29.254 -16.277
24.132 -3.328
2.381 -4.894
-22.593 -14.661
-19.960 14.190
15.049 -9.982
28.752 39.519
28.192 4.856
19.285 31.098
32.807 30.069
13.310 -4.739
6.623 -17.353
-13.472 -26.151
-14.882 2.419
5.340 13.766
5.177 -20.848
39.025 1.965
42.686 23.650
34.323 21.758
5.080 37.805
-31.690 41.825
-31.060 15.565
-31.097 2.271
-26.445 14.414
-22.821 12.467
3.620 -24.467
7.940 15.689
30.760 0.626
23.284 0.324
-1.226 -11.351
-26.129 -8.098
-38.778 1.964
-21.083 -19.146
-27.830 42.347
-9.325 53.685
-2.889 51.277
-10.897 49.130
-4.469 42.308
26.189 34.427
28.960 19.497
18.794 36.631
32.686 25.625
31.727 33.307
24.630 29.247
27.138 19.727
26.671 -5.365
16.868 43.297
32.429 16.260
27.937 22.980
21.610 43.651
23.129 43.881
35.831 10.713
35.718 -5.661
38.127 17.931
18.313 9.370
6.347 -8.394
30.388 11.135
34.009 20.949
16.642 51.193
0.153 35.439
31.786 3.997
28.150 15.213
32.771 -6.560
31.727 31.152
-16.127 51.247
-22.103 29.168
-29.167 3.133
-20.976 23.017
-38.460 7.035
-36.114 -8.458
-37.590 19.479
-22.174 40.627
-17.772 -7.309
-38.243 5.794
-37.679 13.664
-25.807 31.426
-45.652 1.916
-27.250 -8.298
-25.237 -11.831
9.390 3.340
-1.469 -15.660
12.543 -4.618
12.290 -15.416
-2.728 -6.665
20.014 14.997
22.134 11.243
39.205 8.920
22.957 -19.867
26.176 0.117
10.310 -18.721
-8.531 -21.669
32.257 4.849
29.611 -7.227
32.153 -7.021
29.491 -4.385
7.503 38.855
34.618 15.587
30.122 10.269
22.118 -5.165
30.445 27.100
35.858 9.319
19.188 14.923
28.029 -7.448
24.661 -5.610
7.892 -1.937
23.106 -10.722
27.278 -7.068
-6.500 -8.887
10.866 25.130
42.466 -1.527
7.981 -10.181
32.165 15.746
-9.196 29.343
-31.172 7.402
-33.954 23.166
-19.654 -19.687
-25.889 22.942
13.643 -5.952
37.150 -11.316
30.074 1.878
43.133 21.404
33.215 43.690
15.182 39.420
6.857 44.546
3.769 49.226
18.127 35.075
4.404 37.026
7.961 51.134
8.564 34.595
23.389 4.329
-2.554 -10.947
-29.530 10.079
-34.880 -2.844
-6.312 46.389
-31.738 33.986
-38.713 8.175
-36.752 28.872
-42.657 9.217
-42.289 13.534
-25.167 -16.095
6.508 -21.369
-1.067 -5.049
-31.762 2.316
9.682 -21.059
18.166 -10.122
35.282 17.281
18.695 41.415
-22.207 27.578
-15.595 37.915
-33.954 26.209
-22.222 40.798
-32.352 29.591
-25.462 16.029
-33.604 25.751
-23.332 46.118
32.695 49.355
18.339 41.343
-8.295 21.908
-34.766 25.683
-5.549 51.218
-2.145 45.046
-0.395 44.955
31.332 27.648
25.557 25.251
25.429 42.019
4.979 52.590
36.504 30.770
31.728 25.173
32.187 33.901
42.372 24.918
4.674 51.008
22.244 40.291
-6.049 49.637
-12.865 44.399
-1.093 46.202
3.624 46.476
-20.031 19.942
20.394 22.643
-20.318 2.664
-20.663 0.459
25.496 -2.156
6.152 -19.917
-8.980 -13.178
-31.598 5.102
-36.773 3.112
-9.965 39.363
3.849 51.706
30.221 20.206
11.494 -4.572
-3.810 -9.779
-1.174 -12.555
15.300 -16.557
16.837 -13.539
-9.702 -19.879
-28.600 -13.812
-19.801 -23.599
-42.962 -3.922
3.984 -30.835
8.018 -24.321
24.200 -26.477
19.581 -15.824
-20.236 -3.800
-42.432 11.631
-32.335 3.621
-19.455 31.795
-35.668 2.441
-28.762 10.146
-27.516 14.367
-13.960 7.458
-15.029 -16.195
-7.793 43.226
-32.645 30.241
-27.452 22.681
-33.370 30.669
-21.977 43.015
-3.615 49.776
13.803 43.973
26.313 40.038
21.224 35.803
29.253 30.442
-28.566 29.177
-37.674 4.429
-17.519 10.609
-0.912 54.565
-6.355 58.386
-10.056 53.339
-34.093 39.423
-30.080 19.241
-5.580 -21.636
-16.635 -3.801
-8.157 -15.236
33.746 -0.666
25.261 37.809
2.595 50.905
17.611 49.463
24.457 44.729
30.220 38.562
26.407 41.849
15.333 31.186
24.737 25.650
43.327 20.491
34.875 23.553
23.632 20.683
4.335 46.457
-21.922 44.790
-17.345 40.757
-30.247 19.523
-23.736 41.300
23.096 45.108
17.075 36.587
-2.593 51.750
-40.072 21.115
-12.214 54.721
-7.604 51.439
-25.688 41.738
-38.305 22.712
-24.278 42.616
-7.581 37.983
-21.382 28.959
-25.217 32.747
18.988 35.012
38.945 22.207
16.705 45.850
36.645 24.631
17.479 48.892
-0.030 36.456
24.571 7.471
29.244 8.246
31.038 10.600
26.880 0.927
30.918 14.513
42.285 -7.788
31.974 -20.138
28.395 29.535
13.156 4.720
22.571 28.744
43.085 21.594
32.984 8.609
27.712 6.262
26.767 33.879
24.089 1.055
32.722 -4.543
36.454 -7.703
38.069 7.384
22.986 34.571
19.512 42.188
25.724 41.140
29.735 -6.865
-13.492 -17.551
15.161 -1.437
26.767 4.175
-0.817 0.935
11.654 -26.282
21.794 -4.385
21.194 -5.441
29.190 5.432
29.290 8.815
44.359 20.648
-14.779 25.694
-37.778 0.846
-36.311 2.486
-30.330 17.751
-29.379 -4.566
-29.684 -2.897
-19.688 -21.023
-32.981 -4.012
12.901 -14.687
42.164 17.452
41.884 10.117
9.966 25.995
12.347 43.766
9.661 50.056
-19.793 45.436
-26.559 41.728
4.818 7.607
29.383 -4.615
34.571 19.458
35.515 19.279
22.262 42.911
-4.509 45.162
5.410 36.327
2.305 41.478
36.535 6.713
20.055 33.499
26.264 36.379
21.550 20.694
32.968 47.298
38.117 11.678
36.979 22.719
28.495 5.113
36.866 4.778
24.190 8.064
23.551 24.523
46.308 -7.936
30.772 -1.647
36.515 25.407
12.763 48.297
23.045 27.380
-0.019 -11.630
-5.952 -11.072
-11.254 5.606
18.085 0.816
27.855 30.131
30.751 24.517
-31.876 3.779
-35.473 1.624
-31.042 6.107
2.606 15.588
-14.977 34.356
-14.608 37.184
-18.370 18.760
-31.982 -2.737
-27.713 -19.964
-44.569 9.682
19.498 -6.501
12.459 -5.700
-11.807 -9.293
-20.061 -2.355
-9.345 -6.719
20.413 10.402
13.547 -25.854
-6.930 -14.996
-0.897 16.613
-23.591 22.847
-24.357 28.732
33.002 26.871
31.279 2.867
-8.055 -21.830
0.077 0.347
-3.005 31.251
-18.258 41.690
1.061 53.547
30.146 8.072
-5.771 32.924
-11.819 -21.648
12.823 -18.377
7.347 1.767
13.333 -26.886
29.673 10.621
27.171 -3.917
32.285 6.170
38.417 -9.329
-1.287 40.743
-9.056 42.388
-2.101 17.480
12.778 -3.497
22.002 27.408
32.378 13.527
26.911 -7.940
7.455 -14.081
-29.376 2.928
-24.416 20.127
-29.639 25.844
9.042 4.543
27.565 25.569
11.494 28.036
-11.340 40.396
-29.959 22.732
-39.712 21.524
-27.731 21.413
-42.486 11.585
-34.129 4.389
-14.179 39.977
27.884 34.447
25.343 17.533
29.276 39.796
-3.378 54.398
-13.837 42.264
-10.720 55.511
-31.064 9.780
-28.589 -7.336
-44.497 13.234
-18.652 28.779
-24.694 16.118
-28.544 7.936
-20.502 -3.317
-30.055 32.537
-24.476 -0.084
-25.283 -2.737
-22.314 9.024
-15.941 19.396
-19.243 -5.292
3.862 30.230
20.807 19.238
18.992 6.906
0.627 -4.077
-6.055 42.842
-12.357 44.514
-11.458 37.981
3.462 51.097
25.066 43.906
35.684 21.567
36.241 3.825
23.889 -6.289
28.823 -4.799
30.940 26.108
26.764 8.726
6.586 -7.430
-18.463 -7.986
-10.954 -14.896
5.345 -17.979
-13.483 -18.282
-9.121 -24.535
15.941 -5.262
24.013 11.917
-17.410 -6.190
-20.353 21.056
-34.421 9.756
-24.693 3.944
-31.581 29.659
16.905 37.075
28.205 22.612
7.871 26.044
33.442 39.282
28.875 34.885
22.850 23.353
15.765 48.113
39.185 33.293
28.359 11.150
25.859 36.583
14.482 48.960
31.889 35.394
17.585 30.783
34.142 6.892
-1.273 3.820
31.295 9.366
35.880 36.930
5.942 45.855
30.846 13.044
19.813 -20.121
22.451 -8.430
21.951 11.275
-23.439 1.743
-16.067 1.495
-28.676 -7.195
-5.693 23.082
6.244 -20.636
-18.008 -13.101
-28.779 2.386
-19.429 29.533
-14.543 -0.691
5.113 -14.354
24.008 -3.474
4.537 46.938
8.620 44.206
-28.252 4.664
-29.741 -3.391
-23.424 36.964
1.584 51.151
10.763 41.289
-12.315 46.713
-38.331 23.904
-24.744 30.379
-32.477 27.186
-24.085 -9.769
-20.958 -12.269
-10.464 -3.916
-0.639 -25.499
33.470 -2.772
23.403 40.475
33.276 32.971
6.887 44.342
11.746 2.304
-13.565 -6.338
-38.640 8.288
-44.051 17.522
-0.158 -25.125
-8.057 -32.949
22.703 -6.290
16.856 -22.511
-23.603 16.922
-29.042 32.315
-28.477 32.206
-26.749 34.719
7.837 43.910
-18.099 51.451
-0.584 36.444
16.334 -14.793
12.724 -8.361
31.682 29.486
12.555 49.438
-18.049 42.996
-9.850 41.548
-33.298 32.530
-19.313 37.813
-16.625 40.132
-28.669 32.004
-33.316 24.307
-36.110 22.130
-31.150 33.353
0.835 48.975
0.632 36.338
28.677 8.354
35.347 26.009
17.512 36.956
-16.368 47.672
27.001 27.285
36.441 18.033
7.211 41.721
-1.180 35.543
33.615 8.569
21.902 20.821
31.488 17.532
19.212 -18.485
38.349 20.472
1.991 54.180
-23.794 42.773
-7.809 20.968
13.034 54.638
-15.623 37.842
-39.550 9.791
-29.190 -9.976
-2.315 -1.443
-13.321 -7.512
-28.390 0.380
-33.157 -0.267
13.549 2.659
38.540 15.131
0.765 -17.640
2.010 -12.499
1.126 -14.303
-10.393 0.540
-11.580 -8.653
0.070 3.946
21.327 28.762
19.901 23.225
34.071 4.948
13.671 45.037
6.212 37.709
22.346 38.764
26.302 26.149
20.019 44.945
33.236 25.621
28.298 22.023
12.481 -0.560
11.085 5.708
24.671 42.288
36.858 12.506
37.270 23.043
18.301 50.820
25.698 44.065
-12.097 50.391
-17.436 33.594
-7.891 33.621
-22.524 36.901
-31.607 39.881
-18.519 43.496
-24.935 37.968
-36.219 -2.095
-23.758 -12.268
-27.126 17.399
-42.144 12.976
-22.393 -9.072
-8.804 -11.813
-46.455 1.578
-25.986 3.251
-27.590 31.709
-44.210 8.454
-32.973 18.993
-28.817 6.594
-30.254 -4.634
-21.297 -19.945
12.749 -23.128
34.541 -7.567
26.635 15.742
-10.207 52.241
-16.787 39.283
5.165 -5.388
-7.297 -4.495
-18.892 -8.856
-9.120 -10.658
-8.416 -28.109
-9.598 -4.112
10.873 -22.822
25.032 -3.589
8.404 -7.188
17.971 -23.119
13.875 -23.730
-15.449 -16.290
2.051 -4.083
-27.470 13.002
-19.195 9.636
-20.867 33.247
-36.329 13.045
-27.913 -0.785
-29.999 -0.844
18.170 52.180
28.208 33.079
35.186 8.672
37.501 37.507
22.583 24.711
37.839 19.347
29.779 -0.102
33.718 -2.877
1.336 10.204
27.391 -3.010
9.091 -12.624
28.469 14.629
12.717 20.479
21.279 8.104
37.633 8.734
44.779 18.279
8.816 12.797
32.367 2.079
3.877 -17.003
-19.177 -18.301
-26.650 -25.183
-35.637 6.347
-31.722 5.301
-25.747 32.229
-3.510 52.404
9.350 48.633
-3.307 44.488
-6.331 42.900
-14.498 46.654
-5.965 37.931
36.398 -2.004
29.535 -3.605
27.045 -15.453
42.761 27.803
39.462 11.946
21.841 3.538
18.463 45.684
30.748 41.969
-7.435 14.184
-19.839 -11.215
-27.763 7.811
-32.286 37.907
14.222 54.412
13.393 38.457
-4.220 25.419
-24.802 -15.741
13.491 -8.103
3.623 29.379
34.544 23.212
27.089 37.926
9.981 -17.378
37.637 -3.264
17.475 -11.988
-36.773 0.744
19.399 -10.864
-25.558 5.843
-8.732 -28.919
-26.460 -4.760
-44.185 23.388
-32.863 2.777
-20.296 -16.686
-35.048 0.054
-43.853 32.215
-27.009 30.056
7.175 43.909
14.461 52.433
41.512 19.441
36.435 10.045
35.340 14.077
27.828 21.658
24.117 -6.745
31.982 23.495
30.781 -17.914
6.160 12.249
28.187 -14.519
20.826 36.053
-9.131 20.135
-11.126 36.817
-6.255 46.550
-32.556 23.939
-36.692 12.578
-23.607 16.418
31.640 2.144
23.054 -1.060
33.230 12.735
43.369 15.051
35.614 32.830
32.136 -4.153
12.302 1.645
32.552 38.026
16.995 28.499
-22.931 26.856
23.879 35.519
14.749 36.790
-2.970 59.152
-5.687 50.352
2.108 41.172
24.586 2.445
-1.445 -13.302
18.983 -31.564
-26.135 -9.220
-25.022 23.396
33.429 35.762
33.962 15.613
7.926 18.342
-32.581 11.117
-35.597 15.030
-32.469 9.234
-25.543 7.002
-32.528 23.546
-23.615 -7.121
-21.488 -18.474
-35.619 -0.740
-22.180 -7.297
-3.282 -17.645
7.226 -4.923
-17.576 -1.081
18.230 1.153
8.986 -7.416
-33.377 13.339
-4.166 42.495
27.883 40.227
-8.690 41.564
-37.880 19.650
-39.006 6.551
-14.265 -18.355
19.661 -19.177
26.955 -17.414
38.812 -5.324
30.026 19.495
23.655 11.962
33.421 -6.356
24.946 23.966
30.928 32.684
38.043 28.246
10.913 46.869
-20.162 19.995
3.922 41.760
-25.001 34.961
-24.939 30.595
-21.691 48.460
-47.787 7.192
-32.331 36.943
-10.090 41.872
9.736 47.834
16.113 32.789
29.187 36.853
33.387 13.370
-24.061 3.252
-24.299 -7.170
-32.275 40.477
-36.119 17.464
-26.740 -12.530
-26.793 -14.854
-3.664 -27.989
27.056 6.988
12.323 -0.856
9.838 -0.354
6.685 -1.007
-5.678 -16.039
18.711 1.254
-7.775 -20.825
-37.152 2.249
-40.064 4.031
-25.303 -11.335
-28.854 -9.289
-25.588 -18.521
-37.437 -1.707
-31.458 -5.773
-38.629 22.877
-42.504 5.758
-23.577 -6.954
-27.239 42.012
1.480 55.307
-30.812 10.024
-28.771 1.052
-26.042 15.140
-18.771 34.780
-26.036 35.000
-26.573 28.018
-26.386 27.891
-5.399 45.018
-2.640 42.450
16.984 45.338
32.272 -5.491
39.794 26.591
40.618 18.904
-27.590 14.008
-18.080 44.810
-11.420 46.604
-31.568 28.134
-16.170 49.296
-1.319 43.013
-28.051 20.944
15.886 -7.078
-7.148 -10.040
-16.420 -12.105
12.055 2.755
1.690 -20.275
-5.729 -30.870
-5.397 -11.945
-31.315 -1.002
-3.455 -18.050
-46.088 12.233
-13.080 -3.919
-40.246 26.361
-27.440 18.839
1.697 2.474
17.886 45.227
10.460 41.363
26.889 46.771
19.624 42.831
-10.662 49.412
-0.042 36.342
-18.426 -30.173
-16.516 -12.836
-6.241 -14.157
8.418 -10.230
5.353 -16.749
37.161 5.972
16.325 -23.190
17.174 -9.890
26.031 -18.161
20.855 -14.844
29.177 8.607
-5.478 -24.514
-27.417 -10.491
4.688 -1.784
-15.670 -29.297
-10.843 -0.160
-15.016 -10.798
-19.070 -10.745
-25.011 17.317
-35.142 2.136
-34.140 21.404
-19.380 -23.786
-14.789 1.499
-12.759 46.681
29.865 30.377
15.967 29.722
41.723 14.984
20.961 -13.197
30.596 -4.128
24.069 -10.349
37.314 7.067
-1.192 31.008
2.650 53.998
-29.689 42.510
-16.936 42.126
-25.524 36.146
-27.252 29.061
-29.811 41.558
9.672 40.113
31.818 36.037
41.706 10.590
36.156 36.926
23.971 38.832
36.060 27.088
28.051 38.742
9.844 47.418
-38.584 16.006
-30.462 3.565
-38.912 12.215
-27.541 -11.374
11.042 -8.776
-26.372 -10.791
-13.864 -9.856
-19.841 4.399
-12.541 7.866
0.863 12.840
0.356 -10.283
5.922 2.138
28.128 21.274
-12.941 5.395
-33.191 5.018
-26.321 45.204
-25.586 47.621
-32.987 31.815
-30.219 22.421
8.865 40.855
29.790 36.221
31.317 39.094
28.436 17.126
34.548 24.520
31.509 -2.733
40.744 32.793
30.739 35.235
13.208 7.298
23.510 -20.512
-16.485 0.375
26.826 -6.599
17.472 3.662
28.544 13.551
13.968 53.805
0.480 36.165
-11.360 14.779
-11.886 36.103
24.559 -6.267
20.806 19.026
23.415 33.288
0.088 55.331
-4.078 47.236
34.848 19.166
21.180 28.402
30.394 34.741
28.446 1.154
32.395 -9.331
16.052 -23.879
35.243 13.885
22.587 41.302
-11.064 38.714
-14.227 42.725
-27.070 40.128
-37.659 40.651
-15.563 35.565
17.363 38.877
27.895 48.625
26.808 6.271
20.849 36.092
10.585 45.476
26.130 34.516
15.800 31.611
14.712 50.553
32.100 24.514
9.124 6.127
3.625 16.477
6.832 44.175
-2.614 42.959
11.156 43.325
-9.487 28.443
5.937 11.133
5.342 -16.002
9.486 -32.384
-46.450 0.312
-26.505 10.100
-15.355 5.173
28.833 -4.840
-3.980 -17.941
-43.162 20.332
3.459 -15.075
16.160 -2.000
17.484 4.536
34.478 -0.627
31.053 -6.853
2.175 -24.788
-6.357 -19.871
-3.206 -26.614
22.150 26.324
29.370 32.807
-12.414 54.447
-28.849 38.501
-26.628 3.301
-21.525 -2.955
-25.471 34.164
-25.471 7.589
-30.947 31.090
-26.397 33.525
-26.633 41.546
-8.893 46.236
8.701 51.110
-0.534 46.656
-24.452 9.564
4.598 14.848
-0.719 -16.936
6.866 -6.116
-7.366 -15.060
-25.515 -3.959
-28.964 6.304
-31.065 11.312
-24.561 6.528
-34.736 32.250
-26.103 21.414
-16.721 -3.359
-28.116 -1.176
-15.729 -18.486
3.270 -13.065
-12.827 -13.723
1.674 -14.137
15.004 -20.024
-23.385 4.370
-30.907 1.150
-35.093 19.316
-34.721 39.983
-37.684 13.231
-0.836 56.790
-12.185 52.324
5.161 36.122
34.381 45.568
-5.872 53.065
12.233 46.227
12.053 46.580
2.689 47.329
7.734 39.729
0.789 36.154
-36.848 13.044
-25.057 43.003
-20.024 26.002
-19.191 48.406
2.852 47.609
5.239 30.195
-15.172 44.679
-22.873 36.100
-2.891 49.676
-34.569 27.779
-11.972 45.358
11.140 53.738
12.625 35.341
37.231 18.712
18.281 45.504
-18.328 27.514
-29.902 -0.951
-21.620 -11.577
-23.221 42.683
-1.394 25.546
8.870 7.258
7.350 12.315
29.501 40.989
31.538 43.383
0.269 44.171
11.226 43.720
7.658 34.099
31.291 6.074
18.028 36.700
15.116 43.915
10.737 42.780
0.833 35.781
-7.922 -5.931
-4.902 -22.502
18.157 -5.438
1.373 -16.916
10.453 1.509
34.540 15.732
1.278 44.288
26.998 39.813
32.905 30.272
20.039 33.699
40.452 -0.290
13.333 44.339
21.245 42.452
13.393 52.409
15.294 45.911
24.362 20.318
35.198 25.118
3.206 47.074
33.170 -0.878
29.763 10.930
24.078 28.785
36.090 -1.772
40.581 8.878
36.231 -3.035
35.675 14.490
9.324 34.124
32.004 14.208
1.629 8.276
28.962 30.691
-13.126 53.460
5.279 50.473
28.402 45.490
13.142 45.828
10.674 5.138
37.654 -6.816
18.510 1.719
35.611 9.984
31.606 18.547
0.410 30.810
-16.851 39.130
19.501 40.649
26.144 41.051
14.545 48.199
17.471 35.650
15.002 34.117
-11.960 53.165
-14.490 52.813
-5.069 50.033
-7.733 34.328
21.334 35.903
36.498 28.031
27.275 35.968
11.691 47.263
37.339 23.754
22.784 41.902
-2.608 45.715
-5.055 44.612
-7.126 51.439
22.806 26.237
22.354 29.091
-14.371 38.031
-10.416 -1.177
4.833 -2.249
26.651 12.680
1.944 -18.311
20.011 7.060
2.335 18.011
13.931 33.323
36.423 10.928
13.724 46.454
16.414 14.034
-33.539 7.393
-18.909 -22.090
-9.061 -7.649
-10.116 -16.994
14.585 -15.966
-16.349 -3.954
-17.620 18.144
-15.718 45.420
-23.312 5.024
-39.452 13.430
-34.353 29.906
-3.794 46.306
-26.710 12.497
-19.464 42.009
-25.716 36.795
-26.300 36.128
-10.363 28.511
8.367 42.378
-8.833 37.525
11.907 27.166
30.095 31.978
31.147 45.700
-32.873 7.592
-36.007 23.121
-21.584 34.408
-2.264 48.383
-21.913 50.744
6.153 52.905
31.067 22.920
15.123 6.576
18.338 7.818
25.851 0.951
40.060 17.341
26.461 40.037
19.402 24.381
-26.470 44.554
-27.933 43.066
2.679 51.066
7.499 53.361
23.523 44.358
-0.181 36.827
2.285 -17.890
40.633 14.091
19.220 -20.425
-1.991 7.878
0.422 -21.562
-17.983 -21.629
-14.207 -8.922
-15.154 -10.985
-4.914 -19.899
-12.458 -6.771
-32.590 18.093
-27.025 -22.296
-3.440 16.069
12.973 30.646
-29.327 -6.379
17.314 -25.158
18.564 -20.701
19.725 -10.778
29.298 -4.997
21.018 -1.420
29.772 23.044
3.394 50.320
32.438 8.906
26.631 -5.690
37.646 15.158
33.768 24.073
34.600 15.101
3.817 39.570
18.096 42.145
-38.076 15.919
-37.350 1.446
-17.274 -15.986
-24.754 2.625
-2.339 -15.783
6.812 -12.388
26.781 24.626
21.349 -12.090
-21.529 18.193
0.681 14.954
-30.180 35.213
-20.970 29.885
-31.629 38.282
-41.797 12.307
-28.863 24.339
-18.769 36.855
-42.056 30.086
-27.332 22.140
12.136 39.265
15.349 31.110
26.979 0.713
25.606 15.807
28.615 26.612
25.910 15.647
-1.733 27.211
25.234 39.270
29.620 3.694
23.314 25.638
4.217 43.422
-24.900 47.117
1.069 45.933
28.476 42.944
35.039 15.384
40.714 11.151
11.243 -8.917
29.459 -1.082
-18.398 -20.021
-15.050 -28.614
-20.418 1.544
5.688 -25.578
-6.751 -20.527
-9.391 -6.182
-17.457 31.778
14.169 42.152
-18.965 41.462
-19.323 40.160
-39.981 20.935
-34.598 2.054
-17.327 13.656
30.674 5.923
43.371 -2.961
33.508 32.565
34.967 34.616
15.448 48.427
16.991 45.625
32.766 36.180
29.455 0.163
38.012 21.816
30.582 5.038
29.404 8.544
35.455 3.424
33.969 22.833
13.480 43.037
24.381 26.445
15.736 39.938
31.436 13.278
-18.514 30.235
0.105 35.752
-36.028 28.933
-39.874 29.591
0.146 45.928
-24.851 42.936
-19.682 42.374
0.137 38.379
-6.177 47.538
-3.668 50.642
9.713 54.557
28.145 41.675
5.855 52.421
-1.035 32.150
-24.439 12.987
-19.826 4.883
-4.159 -28.835
-1.708 -8.125
23.888 -8.444
35.492 24.791
43.092 31.984
27.256 11.696
5.612 46.506
31.120 25.893
32.711 -7.584
-1.163 -11.571
35.684 -8.518
30.555 -9.887
-6.928 -15.662
-19.061 3.495
-6.352 -14.614
-8.450 -19.420
5.054 -28.812
11.878 -11.365
30.523 -10.443
26.573 2.696
8.092 -10.105
8.789 -19.722
-41.971 14.728
-32.425 6.574
-19.134 15.989
-20.156 5.251
-3.508 1.196
-16.248 -6.926
-33.669 19.999
-42.155 10.449
-34.245 26.049
30.274 33.942
33.244 19.118
14.660 57.015
42.131 7.714
38.061 34.922
0.738 48.552
-26.060 -3.485
-35.163 -0.633
9.119 2.132
9.540 6.076
18.199 38.707
7.316 -10.444
18.380 2.894
6.177 20.879
33.785 6.663
44.213 19.416
22.933 37.593
25.464 26.289
32.869 36.797
25.562 43.111
30.320 19.754
24.498 -3.214
30.156 28.410
21.217 33.145
-26.717 17.783
-27.395 32.725
-31.149 33.057
-30.724 24.484
-31.733 12.427
3.635 -6.409
20.727 32.306
-3.585 52.458
-6.304 46.950
-1.331 46.902
-39.622 -1.467
10.653 -16.404
34.217 -0.465
42.004 13.328
44.113 4.525
35.686 15.414
10.800 -19.324
-29.199 9.595
-12.419 -3.046
-24.190 -18.840
-9.436 -24.935
-29.447 -5.706
-28.154 -15.455
-30.302 -4.725
-4.735 -8.130
15.783 19.936
-3.257 38.513
20.982 44.587
6.370 29.660
31.469 13.958
35.924 36.608
22.648 41.488
7.429 -12.340
26.716 -1.695
19.285 -6.194
5.735 -5.095
-3.069 38.194
-30.106 31.064
-34.076 22.801
-34.074 7.215
-21.810 40.880
-29.817 33.711
-22.228 33.621
-37.331 26.010
-32.498 15.286
-47.597 2.487
-36.923 29.774
-36.809 24.292
-15.129 51.127
-30.221 33.012
-28.168 25.720
-26.617 46.626
-5.829 -10.457
-24.245 1.072
-33.383 21.701
-11.181 22.045
14.924 -29.627
6.470 -26.459
1.439 -13.122
12.228 -10.994
-0.481 -16.970
0.976 -20.469
29.181 1.326
12.710 42.072
33.227 10.366
7.912 9.471
-17.581 17.102
-16.366 14.404
-25.398 22.233
17.198 37.136
21.634 30.158
30.366 33.874
25.639 43.511
31.535 -0.834
35.562 2.894
43.122 7.734
28.808 -9.961
-25.277 45.956
0.213 48.290
30.397 25.093
26.730 33.538
-12.746 40.280
19.115 22.823
45.438 11.474
42.588 21.447
3.793 -20.043
-25.089 -3.412
-29.471 1.426
-30.952 32.943
-35.908 22.585
-38.410 25.184
-29.641 7.570
-8.726 9.547
0.088 -16.017
-19.887 -16.276
-5.105 -21.674
-28.522 -10.665
-27.919 1.139
-7.268 -0.506
-43.021 13.730
-35.470 46.289
-23.453 34.027
-2.936 47.561
-3.111 52.553
-5.130 41.898
-14.996 41.845
-5.766 48.565
22.852 35.842
37.794 16.422
32.252 1.982
34.257 20.518
33.614 39.090
10.689 45.099
-33.025 32.727
-48.481 11.104
-32.851 41.858
-13.938 37.682
12.324 51.343
34.628 17.450
43.406 28.854
39.994 1.781
35.012 -14.089
22.414 -8.014
-25.482 -3.410
5.075 -21.713
11.000 -22.111
37.072 8.283
7.557 12.085
4.345 14.371
11.654 -7.330
-12.516 -14.723
5.870 -11.508
-9.889 -21.814
8.800 -24.960
2.640 -19.754
22.732 -0.249
37.708 20.854
33.079 22.560
34.931 23.957
34.932 10.260
14.570 -4.630
36.865 16.879
36.994 35.338
-34.422 34.510
-24.122 58.938
-17.671 45.942
-0.198 45.433
-36.590 22.677
-31.736 11.371
-37.586 9.341
-23.487 41.449
-25.659 6.714
0.960 48.047
-30.165 43.807
-32.591 25.746
-31.490 9.783
-0.151 43.118
-25.717 31.814
26.774 42.881
40.166 27.689
12.043 44.608
-28.664 38.141
19.975 37.653
26.316 45.868
30.321 23.701
27.276 35.300
28.363 12.587
31.785 49.327
39.584 9.510
29.395 15.150
22.578 31.491
23.269 44.589
-26.316 45.469
5.606 48.304
-24.437 40.570
-43.891 12.150
-27.885 36.680
-37.897 13.887
-13.474 43.838
17.516 35.104
32.454 33.447
24.740 28.089
-4.785 51.091
-18.103 50.231
-38.239 16.386
-5.910 41.267
2.754 49.138
-21.770 39.997
0.193 46.624
18.290 45.463
24.566 43.439
33.009 27.331
2.085 42.360
-33.256 31.202
-25.078 41.520
-27.295 48.752
-26.122 42.711
14.591 25.908
27.338 27.575
2.451 43.305
-31.217 5.234
-39.001 14.669
-35.537 15.648
-40.247 34.382
-36.118 25.039
-34.454 41.572
-35.653 4.136
-32.606 2.321
-4.007 -19.535
-22.394 -5.009
11.898 -25.024
10.866 -16.456
29.934 24.190
23.152 37.370
-13.951 52.078
-11.236 33.545
-28.932 24.046
-3.349 19.685
23.977 -4.494
20.218 29.179
-26.674 43.514
-27.275 16.455
-35.427 31.118
-28.868 24.861
-4.685 32.613
38.528 26.435
28.782 -2.281
41.211 1.133
13.750 37.029
21.640 43.421
18.995 10.245
6.465 -26.609
-16.582 -2.882
-21.367 -5.092
-33.867 30.778
-29.036 7.212
-30.280 11.395
-12.132 40.318
-33.607 -12.076
-23.818 -11.184
4.265 8.692
-23.885 21.280
-3.640 -9.570
-11.281 -8.065
22.013 -2.628
-15.922 40.887
37.267 38.842
32.198 8.444
28.760 26.478
38.109 1.679
22.402 -11.776
27.573 -1.910
21.624 40.793
13.862 44.578
-6.699 39.812
-21.225 32.530
-40.111 29.015
-30.358 6.732
1.697 10.891
29.541 28.370
34.767 19.678
21.828 15.065
39.318 6.969
39.321 5.922
32.094 -1.757
-5.234 -9.776
-20.399 -2.814
-16.671 -21.037
-25.849 -11.582
-18.252 -5.287
-39.693 8.713
-31.186 14.667
-30.544 30.211
-33.339 41.236
-6.167 51.400
-20.148 42.482
-33.115 29.693
-43.125 17.881
-34.892 8.996
-26.785 1.005
21.691 -3.249
30.239 1.063
25.730 5.117
27.573 2.304
30.056 24.200
-4.090 -13.328
-8.344 2.515
26.002 10.135
10.405 46.772
19.438 50.792
35.022 27.534
34.946 30.700
-10.027 33.920
-30.316 26.015
-19.238 38.692
-6.117 43.582
21.338 18.140
21.586 41.681
-21.920 30.461
-25.409 18.167
28.490 18.640
34.399 31.683
27.816 31.661
17.179 27.891
29.916 19.595
32.778 6.277
23.579 1.827
17.557 -1.592
17.903 -5.504
1.369 -5.224
-24.578 -31.614
-27.371 -21.183
8.393 -25.423
-7.199 -11.960
-15.495 23.971
-30.134 5.701
-28.572 -8.946
-35.892 5.420
-22.809 34.713
0.266 56.141
3.422 47.490
-3.562 53.943
-32.201 22.905
-24.596 -8.367
-3.177 2.242
-7.563 -18.612
-50.425 4.535
-40.582 10.408
-30.018 20.105
-33.615 32.375
-31.389 12.444
-25.508 -4.773
-4.795 -22.139
16.710 -5.626
40.324 21.243
39.934 21.486
-10.425 40.827
22.557 29.363
24.747 28.510
19.361 35.933
-11.440 45.242
14.494 45.138
14.435 37.318
25.747 32.803
30.860 27.452
-0.650 43.384
-32.190 25.118
-28.585 38.528
-7.143 50.043
-23.136 33.669
0.051 49.636
-32.871 14.233
-18.107 35.513
-14.456 14.116
-38.126 18.056
-25.572 35.020
-8.020 34.832
1.747 41.110
4.821 53.095
-22.050 41.282
-28.775 31.949
-33.385 28.179
-29.624 26.866
-28.350 37.749
14.220 51.566
-18.113 45.094
-40.111 31.916
26.461 38.676
3.967 46.549
8.302 29.269
-18.764 -4.512
-19.490 -14.640
-27.697 -12.427
-21.597 -6.923
-10.514 46.394
27.021 31.194
-3.974 29.057
-33.666 11.954
-37.127 27.395
-26.650 40.019
-32.839 28.868
-42.866 14.718
-17.521 16.751
-7.808 -3.554
-35.243 24.940
-26.155 26.387
-36.204 36.538
-18.497 33.959
-22.622 31.047
15.532 53.762
2.832 42.046
-35.459 32.760
-28.186 12.795
-34.626 19.292
-23.143 39.174
-34.250 34.495
-31.895 21.293
-9.831 38.006
32.452 32.906
29.236 43.954
24.953 36.941
-6.236 1.493
-21.173 -16.871
-21.374 16.474
-25.123 26.703
-33.741 3.574
-34.478 2.413
-20.699 38.354
-40.978 15.387
-32.613 24.380
27.823 24.916
-17.077 28.008
-38.434 27.811
-24.935 3.454
-37.364 20.661
2.449 -17.530
-16.388 11.150
30.006 4.456
39.407 20.504
28.828 25.054
34.723 8.715
35.483 15.232
8.930 -28.635
-24.746 2.432
18.033 12.380
15.018 11.510
11.458 -22.693
21.463 6.418
25.192 31.285
32.153 38.422
16.705 51.032
9.189 47.246
-7.754 42.260
12.653 40.422
25.669 -3.014
14.948 -26.278
-1.665 -25.103
-34.072 -6.827
-16.027 -12.705
-22.296 25.871
-26.218 16.679
-14.084 -8.229
-36.247 -2.857
-22.970 -4.054
39.117 10.778
28.563 -17.463
23.531 40.687
33.463 -5.921
35.684 13.484
26.051 28.971
40.343 7.205
14.112 -14.285
25.614 -7.331
27.530 5.804
24.634 -15.054
2.192 -23.559
25.425 31.604
20.505 17.026
14.686 34.539
-9.955 40.236
-5.934 59.940
-13.077 47.907
-23.707 -6.329
-6.121 -15.921
-41.264 -6.799
-38.916 19.188
-28.049 -4.091
-34.367 -14.593
-14.770 -25.193
-40.164 2.366
-34.133 -14.280
-14.833 7.459
-28.208 28.920
-25.000 16.860
-12.392 -7.942
-47.580 15.959
-13.406 8.294
-22.251 -20.935
-29.695 -3.513
-37.798 6.611
-42.808 0.990
-30.036 21.045
-16.174 53.447
-27.786 5.325
-10.465 -21.451
27.616 -10.308
13.132 -1.739
-21.325 10.192
-29.409 24.007
-42.879 -11.362
-38.037 16.665
-24.544 43.867
-37.616 26.222
-25.867 29.494
-31.140 6.629
-6.535 47.266
-20.354 61.430
-22.985 46.624
27.978 23.855
-9.068 43.165
34.951 35.263
11.883 41.420
2.700 41.730
-14.867 47.850
17.045 41.076
34.785 27.661
32.860 26.063
-19.387 42.630
3.716 47.527
-21.527 52.962
-1.306 46.061
4.504 47.250
-42.463 2.627
20.525 42.940
0.827 53.615
19.728 49.169
-7.593 41.545
-2.306 43.716
-35.173 -5.654
-23.305 0.073
-29.483 17.120
-33.855 25.657
-19.454 35.319
8.237 45.692
5.915 49.240
-29.956 22.409
-35.957 31.449
-16.435 18.343
-15.095 3.978
-8.961 -11.646
20.984 -17.106
-7.266 21.459
-20.681 17.338
-7.522 35.426
-24.023 43.843
-34.267 11.069
-32.190 12.003
-26.273 1.042
1.647 51.053
10.241 44.667
-36.112 18.853
-37.442 5.969
-17.796 39.966
-17.002 -0.352
-45.311 15.002
-38.469 23.000
-38.110 -4.850
-23.559 -16.324
-34.626 29.915
-11.247 48.955
-32.330 20.744
-23.134 37.020
-36.413 13.961
-41.404 11.810
-25.745 31.108
-25.879 34.778
-18.358 35.217
15.329 40.558
25.377 44.643
22.880 45.176
-23.621 37.834
-31.428 38.130
-22.234 43.748
-31.180 33.759
-20.764 39.233
-7.141 34.148
-26.980 44.111
-25.153 27.758
-28.723 3.023
-8.051 50.381
38.707 21.460
18.497 37.896
0.860 44.822
-6.709 48.426
-10.031 42.197
-22.118 44.492
-1.252 40.870
-0.686 32.729
14.838 38.864
21.926 34.746
22.092 38.348
-2.471 52.781
-18.425 37.445
1.313 41.389
-8.560 -5.169
-7.019 -8.558
-14.978 4.949
-19.153 16.029
-32.509 16.904
-50.047 3.703
-4.308 -20.227
-5.775 -3.540
26.773 -11.319
37.104 23.672
23.461 43.054
-40.109 34.386
-9.485 42.628
-29.510 25.004
-32.203 31.356
0.097 46.159
33.976 -3.484
26.463 4.617
34.427 12.257
4.771 -9.233
-31.188 -5.429
-41.785 25.759
-35.446 -14.587
-24.331 -6.487
-10.734 -17.391
26.143 -6.432
24.851 12.469
35.340 5.144
19.877 36.380
9.196 -21.605
-23.303 -7.582
26.767 40.691
39.286 7.467
-28.643 -2.219
-29.786 -4.112
11.306 -17.314
20.370 -27.685
7.575 -17.840
4.085 -18.650
-12.441 -13.306
-33.462 7.276
0.868 -32.047
-25.538 31.575
-4.885 39.841
27.086 38.808
32.740 6.772
15.873 -8.130
-30.875 9.897
21.305 1.186
27.997 10.568
28.690 2.834
13.521 -4.968
-35.624 12.647
-18.340 40.791
-15.134 21.118
-11.647 11.619
5.371 0.429
-12.043 -16.372
-2.200 -19.363
-35.270 -1.733
-26.394 13.741
-33.065 15.360
-32.301 8.077
3.984 -15.600
-6.601 -5.932
22.083 -7.762
29.619 14.143
20.873 -4.745
22.376 25.967
16.145 39.257
20.323 33.984
6.008 21.211
10.704 19.050
25.848 7.472
11.620 -13.719
17.050 35.004
21.246 42.082
8.698 14.765
4.010 50.548
-21.532 33.406
-30.403 38.079
-23.285 35.788
-5.125 42.157
-14.379 12.070
6.386 1.563
-32.309 10.236
-37.265 12.843
-16.250 -10.279
0.891 -8.651
-25.441 -6.883
-40.392 10.848
-41.818 19.380
-38.987 3.536
-19.274 0.811
-27.580 -11.162
-33.278 -6.086
-30.112 2.854
-20.690 8.797
-31.923 12.352
-29.718 13.179
-8.453 -9.879
10.741 -26.290
40.489 -1.146
-20.597 1.204
-39.692 -5.825
-21.816 22.972
-21.748 39.518
-26.857 37.422
23.418 40.736
17.225 42.118
40.530 14.425
34.838 14.603
32.414 25.398
36.215 18.561
28.058 40.335
5.613 42.602
39.412 0.420
18.376 34.349
-10.716 49.606
-26.615 35.688
-3.013 40.345
-13.386 39.710
-18.226 21.771
-21.979 41.353
-16.390 47.952
-33.847 15.106
-29.398 2.563
-3.156 15.017
11.038 -17.482
-3.419 49.136
19.827 44.025
-8.418 39.993
-31.365 26.602
-5.099 -5.558
16.154 -2.422
28.532 23.807
-21.945 5.976
-6.063 0.934
8.523 -11.288
1.000 -25.996
13.582 -18.489
-13.195 -15.350
-28.414 -2.420
-33.922 23.217
-39.770 23.509
-18.098 41.054
-6.964 50.294
-7.452 36.524
18.914 38.780
14.235 45.532
5.096 51.439
30.175 2.319
20.441 -10.766
42.698 1.883
26.715 -3.793
38.833 15.219
34.668 25.275
3.149 -28.707
27.069 -12.046
31.662 -6.537
29.857 9.104
25.582 33.304
25.546 37.558
-22.518 46.710
26.004 15.741
36.543 25.755
33.270 10.869
32.275 -7.608
-27.049 -16.413
7.656 -22.868
4.723 -15.743
33.421 -5.395
17.296 -17.090
7.165 17.144
-19.260 42.562
-34.939 41.723
-32.343 40.365
-11.037 47.090
-23.287 49.334
40.076 23.110
7.609 34.395
-20.346 31.280
-5.894 31.613
11.458 -14.045
-5.599 -15.384
14.313 -17.510
22.111 -13.865
-0.566 -19.760
-22.385 19.463
-22.901 -5.374
18.141 -15.153
-16.127 -15.965
-29.252 13.487
-16.555 49.133
-26.780 37.074
-24.341 31.020
-11.975 1.330
-32.426 20.600
-34.980 -2.372
-41.669 22.392
-28.715 2.049
-28.230 -9.453
-37.051 25.155
-9.184 39.690
-27.795 25.351
-23.477 44.743
-35.779 12.181
-32.857 23.525
-28.665 38.555
0.676 46.610
15.519 -11.812
-27.488 -2.438
-7.420 47.536
-39.344 21.267
-15.418 43.584
32.703 1.333
24.871 -15.594
17.838 -8.917
-11.366 35.951
-30.420 19.153
6.439 3.583
28.638 8.674
23.113 12.241
12.460 -14.148
-12.499 29.601
-32.196 16.623
-8.961 9.491
27.029 27.067
23.391 23.875
-18.712 38.240
10.415 45.308
11.301 50.319
11.468 38.390
0.594 45.823
21.434 47.564
19.267 41.604
15.884 41.428
-0.600 56.190
42.276 2.655
38.660 15.426
-5.793 -12.624
23.493 -22.754
3.632 -22.788
-31.830 1.870
-32.128 19.807
3.867 -5.361
25.822 -9.402
-3.339 -9.748
-35.677 -3.420
-23.249 -4.843
-16.932 -6.400
-42.440 -11.438
-40.550 -0.759
-35.774 32.410
-14.618 -16.107
0.732 -26.118
-1.466 -10.317
-26.610 -10.406
-37.768 -2.340
-26.732 37.350
-8.605 46.960
-28.552 40.886
-31.354 29.648
-28.287 0.190
-27.845 -16.787
-19.926 12.058
6.972 2.571
17.597 -14.111
-6.414 -16.675
-22.530 5.590
20.578 -21.528
20.822 -16.058
-12.242 3.572
0.468 -4.450
14.509 7.121
-8.200 -22.479
16.356 -12.429
26.133 -5.868
31.885 -8.944
33.934 -20.790
5.146 24.387
-23.064 -4.500
-37.082 12.501
-22.422 -17.793
-10.651 -7.199
-14.710 -15.388
-33.535 -12.232
-33.074 13.193
-36.722 20.414
3.358 -6.173
-3.326 38.069
4.509 36.924
-16.968 46.413
-2.589 13.989
-34.817 -5.495
-20.002 -13.747
-3.341 -20.775
-9.117 -14.662
-21.076 31.929
-2.654 30.136
-32.801 11.864
-36.215 40.157
-23.127 40.737
-34.636 31.799
-34.251 24.517
-22.172 -3.388
20.740 23.447
18.754 -11.018
36.748 -0.200
25.938 33.126
34.648 31.202
31.176 17.321
32.949 29.103
24.137 34.188
8.200 46.718
37.049 11.321
43.510 25.072
8.927 39.596
12.295 51.948
2.326 48.548
10.406 43.143
-23.091 47.313
-0.860 14.756
-22.985 29.528
-26.264 42.685
-36.869 43.151
-31.248 33.250
-41.971 18.059
-23.059 27.750
-34.422 2.024
-25.412 -7.933
-19.542 -5.792
-12.685 -1.832
27.361 -12.863
19.398 30.064
-28.445 5.401
-7.326 -21.837
33.180 21.311
18.295 34.931
-28.866 19.117
-38.738 10.210
-20.242 -14.908
-7.221 -4.372
-11.220 18.763
-14.497 33.113
-40.986 -2.023
-33.138 23.269
-28.684 30.846
-33.025 32.378
14.813 43.190
-28.966 35.241
-26.888 5.446
4.003 37.674
28.845 37.423
-8.934 38.820
-11.185 37.705
-15.262 38.114
-30.616 40.426
-27.318 7.899
-3.472 50.796
19.697 46.699
10.202 14.187
-7.537 1.119
38.535 0.607
28.794 34.386
33.300 6.098
23.484 -6.993
17.578 18.466
25.307 -12.029
26.318 -2.956
21.815 -2.964
41.588 15.109
26.215 37.666
31.553 10.378
38.536 18.507
-19.995 6.094
-38.472 20.084
-31.078 13.137
-23.365 23.389
-36.312 12.537
-18.666 22.844
-29.711 3.466
-11.595 8.850
33.941 35.596
19.669 19.804
19.425 38.420
-4.549 36.430
-14.209 38.555
-14.791 52.658
-25.750 36.558
-33.442 21.791
-29.343 36.964
-34.112 19.505
-39.006 0.627
-24.838 5.641
-33.710 26.648
-36.326 14.302
-24.611 33.114
2.040 -10.975
30.292 8.298
22.155 24.992
17.974 40.173
25.995 35.047
34.655 19.474
16.313 -10.167
8.299 -19.013
21.212 -2.426
3.670 9.404
0.853 49.298
28.520 20.793
32.709 4.573
36.660 4.543
-12.089 -19.635
18.544 -16.314
-6.545 -16.391
-10.367 37.483
14.987 44.400
34.910 30.792
42.116 8.798
29.032 18.113
-1.130 15.054
-22.143 30.163
-20.996 39.618
-27.866 33.922
1.650 39.995
-36.031 32.589
-0.962 47.442
22.613 41.062
42.084 -2.017
34.755 -10.910
20.594 -25.527
-0.929 -26.506
-31.851 -11.077
-23.612 -0.438
-18.074 -9.571
-32.575 19.338
3.080 48.392
-2.126 31.409
-22.276 -1.675
-27.582 27.318
-29.611 42.085
-30.312 17.688
-15.764 -11.709
-33.749 25.848
-30.700 -9.612
-44.948 -4.518
-40.078 15.293
-35.459 23.560
-30.869 7.598
-11.145 -21.719
-22.742 11.417
-38.480 19.802
0.119 34.153
-21.009 32.532
-24.246 31.675
-28.426 10.507
-27.769 28.427
-36.606 34.454
-1.163 48.926
12.721 52.929
20.518 42.206
10.795 45.527
-22.326 16.484
-30.286 10.770
-9.123 -20.338
-9.405 -19.846
-5.684 -23.440
-3.726 -16.236
-2.930 -13.317
27.855 15.998
26.699 28.203
-12.074 42.053
-5.448 44.517
-0.272 47.537
28.229 -7.007
21.860 7.592
-36.235 22.167
-27.750 41.255
-19.761 34.066
9.663 53.406
-3.438 43.580
24.024 21.309
-0.240 42.586
8.733 50.848
-1.555 56.196
-12.374 44.331
-36.442 21.499
-28.951 -1.183
-41.472 32.357
-32.123 1.650
-24.439 0.033
-28.502 -9.438
-31.742 2.682
-17.349 12.592
-7.023 9.974
-29.275 28.388
-24.376 -13.823
-4.079 -14.865
4.484 -13.058
-14.607 3.615
-23.702 -5.233
-22.886 40.575
-30.691 14.974
-13.408 42.232
19.744 47.437
30.519 44.137
42.574 12.346
26.150 25.104
30.250 36.867
16.396 29.792
-12.488 1.822
-8.809 0.727
-24.589 -11.820
-24.385 4.365
-31.295 9.505
-1.807 -18.868
5.625 -4.690
-13.809 -31.636
-11.396 -12.916
-0.216 -28.903
38.406 1.730
29.821 37.904
32.903 22.012
29.777 7.981
-16.513 9.279
-28.416 10.592
-31.952 28.789
-33.048 17.080
-16.625 -7.491
29.177 -28.194
-0.941 -7.609
32.709 40.917
27.011 18.799
39.773 10.139
13.832 1.769
10.884 -25.300
15.888 -9.474
5.392 -26.346
23.105 -22.445
29.908 -13.087
28.933 -19.354
13.777 -0.408
35.885 16.881
29.649 30.394
15.248 49.685
14.676 45.966
14.778 45.308
-1.769 47.527
28.900 36.969
-22.461 37.582
-6.004 43.819
-11.207 42.946
-0.824 36.141
-35.215 -0.281
-31.991 33.381
-27.706 4.737
2.295 -21.345
-15.356 -23.953
-17.340 -13.053
-23.049 25.778
-15.247 -11.972
-19.099 -11.585
-12.082 -27.892
-23.122 -22.402
-32.997 -3.594
-42.956 4.890
-11.485 32.585
-1.423 7.569
11.990 36.574
3.615 46.116
15.264 35.380
1.685 41.395
-1.924 48.226
30.037 19.708
31.282 35.392
27.350 10.675
-13.329 1.347
2.995 -13.300
9.883 -14.764
10.136 -17.643
37.516 14.766
38.281 -1.928
28.857 29.152
32.239 34.148
31.826 21.039
31.681 19.288
4.442 -21.965
-15.395 -11.266
24.711 -13.758
-25.626 -7.154
-36.639 1.907
-40.363 2.186
-36.044 -0.473
-29.713 -1.021
-23.160 34.457
-19.510 41.721
-0.129 50.918
3.809 36.389
20.452 47.433
9.628 45.638
23.860 45.763
-15.306 42.596
-15.838 37.426
-10.856 43.093
-20.132 48.976
-46.083 -5.273
-28.540 23.805
-6.772 43.588
1.665 41.595
-22.754 -11.779
-17.268 -22.504
11.094 -3.235
0.102 -9.417
23.863 20.690
-5.799 35.008
-32.383 9.443
-17.775 -12.253
-1.988 51.328
15.955 46.623
-2.109 39.969
22.429 47.268
19.292 46.966
12.823 49.177
-4.457 41.308
-21.930 42.477
6.121 51.529
-15.828 40.489
-17.672 37.994
-17.501 44.717
10.808 32.143
12.337 29.473
16.568 -9.473
3.315 -20.691
26.751 -0.721
34.911 1.473
29.498 -10.985
13.011 -11.948
-25.962 2.974
-27.690 -13.048
-36.338 6.023
-39.460 12.575
-23.364 25.751
-35.637 33.467
-14.326 -10.259
-36.324 23.220
-26.390 38.161
20.599 20.378
33.175 42.638
16.548 34.475
22.926 40.780
36.995 5.115
28.441 15.251
4.234 45.037
32.123 20.945
15.898 -14.223
5.875 -25.948
-3.412 -36.146
-3.334 -5.237
-29.107 -5.173
-23.992 24.649
-10.041 47.550
-22.398 13.354
-17.030 -16.387
-17.051 -13.670
4.524 44.796
8.185 35.551
14.385 44.736
18.738 -11.613
9.619 7.463
-0.853 -16.219
-7.802 -14.431
23.515 4.037
33.819 7.913
13.967 -12.828
6.500 17.654
-29.708 9.329
-15.960 24.245
13.164 4.440
-1.332 57.250
-15.370 37.229
-23.289 33.828
-35.011 28.302
-18.519 36.148
-9.361 -3.051
-29.149 -2.063
-36.891 16.800
-22.402 -18.596
-28.335 -11.520
-38.933 6.720
-33.165 3.845
-2.581 -7.465
-33.677 20.621
12.903 49.275
11.947 50.161
-23.419 38.294
-33.538 25.355
20.372 25.092
8.435 5.470
6.238 0.422
18.376 -12.541
1.310 0.929
-30.953 -10.149
-23.902 34.746
36.582 18.129
12.805 47.907
-5.122 43.374
-4.983 55.504
14.439 50.974
21.540 29.049
41.102 9.247
25.001 42.310
38.264 19.709
10.075 17.416
25.520 33.211
35.015 1.498
41.628 25.016
-3.928 50.521
-25.572 41.970
-31.064 11.641
-38.520 26.177
-36.673 7.972
-30.831 15.721
-42.635 9.038
-31.855 22.045
-30.157 -5.581
19.633 -10.371
6.926 -5.466
-24.039 -14.814
7.172 -1.654
-7.709 -16.957
29.576 -6.409
29.884 14.573
31.129 19.290
31.665 38.983
-16.272 -2.750
-25.978 22.918
-27.578 27.968
-11.272 40.854
7.286 43.790
10.249 44.353
10.070 40.465
35.086 4.158
46.294 5.664
25.208 36.925
-0.279 51.196
-11.117 49.369
-1.421 44.539
-22.079 39.137
19.480 46.346
21.187 41.453
20.204 45.965
16.869 40.947
30.910 3.354
21.638 30.840
-2.267 -13.618
0.717 -30.274
-27.408 -10.178
-18.492 -8.659
32.978 -5.976
-22.291 -9.240
-20.804 -10.370
-39.889 -2.750
-25.721 34.076
-5.799 50.523
-37.653 12.130
-36.628 14.038
-2.393 -2.233
-8.254 -26.254
-41.969 8.907
-23.070 41.931
-28.609 17.041
-0.891 42.769
29.506 29.255
29.394 39.455
14.632 31.979
29.262 -1.918
1.995 38.542
32.650 46.997
17.680 39.844
9.977 54.427
0.829 47.553
1.958 42.053
-15.234 46.921
3.873 46.665
-26.804 42.388
12.940 33.265
0.083 48.337
13.729 44.460
-3.306 -19.928
8.600 -12.207
34.463 1.462
19.234 13.033
39.720 13.421
15.975 -20.483
-1.934 28.284
7.284 31.776
6.947 39.673
30.253 45.646
7.589 46.747
-27.742 19.103
0.975 44.217
2.088 41.338
-40.702 7.536
-36.890 6.440
-33.409 28.180
-1.928 15.321
22.107 38.321
2.309 50.074
-27.511 37.871
-36.890 12.937
-29.638 21.224
-14.086 30.618
-2.519 30.276
-27.676 5.666
-34.015 -9.238
-28.398 -4.830
-17.219 -23.226
-20.837 -15.271
-11.387 -14.145
-6.537 -8.688
17.270 0.309
-17.368 3.315
16.920 -14.433
11.351 -11.044
4.674 31.850
26.981 25.489
31.405 -5.375
21.010 -15.746
27.066 14.927
17.406 41.433
28.437 44.312
24.809 -3.872
34.085 19.310
23.641 9.967
-22.993 -15.091
-16.422 8.802
-36.367 -2.147
-2.912 -21.440
-7.791 -23.305
-4.467 -16.055
24.245 -27.003
5.065 -9.657
-2.267 -29.394
-30.283 6.834
4.005 -19.074
11.383 -4.549
-7.542 -16.498
-0.827 -22.335
0.291 -17.385
12.091 -9.348
19.087 10.358
8.601 1.618
-21.118 4.182
-40.139 13.936
-9.742 47.147
-34.266 34.695
-41.747 10.669
-31.643 19.165
-29.467 11.252
-30.449 4.234
-14.087 41.833
-31.487 33.936
1.826 41.678
16.848 44.617
31.633 12.442
38.319 16.419
9.008 -6.238
6.288 -21.829
28.772 -0.832
28.367 -1.534
29.210 39.912
10.580 45.365
1.809 50.736
27.670 39.193
14.410 51.417
30.565 12.671
37.458 -4.365
31.402 35.810
24.178 36.280
43.492 8.731
29.703 3.073
31.348 21.118
33.288 39.494
-14.805 53.205
-29.496 12.028
-20.985 22.594
-26.901 6.283
-12.633 23.983
-24.554 42.027
-2.600 44.716
-1.565 32.169
-2.529 31.021
-34.439 24.428
-29.061 15.684
-21.621 32.320
18.104 16.330
2.492 42.013
34.877 -3.226
35.518 11.762
45.306 1.871
25.624 44.938
38.700 13.921
33.681 17.646
18.526 -17.835
15.260 -34.285
26.170 16.884
6.635 49.197
0.745 43.021
-19.432 43.994
9.956 52.560
7.862 55.977
31.576 12.385
31.879 24.922
31.468 27.659
18.723 31.646
20.906 -11.035
-7.949 -15.930
-2.858 29.911
-28.892 18.890
-30.678 11.565
17.305 47.052
22.582 22.334
16.466 1.562
15.157 -13.790
-21.717 -16.411
-2.617 -17.354
-19.795 3.131
-37.395 17.891
-39.042 19.773
-33.300 37.204
-43.404 21.278
-35.788 29.911
-26.603 45.181
-31.586 24.378
-9.580 41.279
-34.491 36.209
-19.333 24.098
-27.865 33.767
-30.461 28.922
-26.393 46.512
-29.401 41.948
-11.907 44.031
3.863 47.086
25.722 33.372
20.775 38.446
31.078 12.209
15.038 15.583
19.223 46.164
30.053 32.954
38.236 21.575
3.193 46.321
6.885 28.222
-26.243 -1.302
-7.510 -15.348
28.840 -2.407
20.606 45.063
-1.052 52.522
-25.352 42.208
29.821 32.133
16.753 34.321
-8.300 45.641
-25.082 21.782
-37.908 17.671
-26.646 12.465
-31.218 31.598
12.091 40.369
-23.063 30.600
-14.161 5.186
26.618 13.040
-23.448 38.745
-12.976 47.114
-11.612 36.869
-26.778 40.024
-37.684 17.819
-29.943 37.833
-29.780 -13.699
-3.170 36.306
0.417 49.329
-19.460 34.177
-30.171 17.532
1.709 12.085
-21.270 2.221
-37.933 1.818
-39.205 19.470
-39.094 23.603
-10.894 35.968
28.496 37.927
3.466 50.110
28.055 8.754
7.202 42.071
-1.108 40.777
-35.549 38.873
-27.484 -1.220
-17.681 -13.790
-32.806 3.280
-39.009 17.690
-25.927 39.372
-14.838 41.474
-5.442 51.238
26.553 27.436
6.036 -15.041
-16.775 -4.711
-42.020 7.909
-32.161 0.612
4.034 -10.747
20.830 -9.553
-7.577 -1.690
-19.651 3.935
0.245 -10.042
20.466 -14.281
36.715 13.043
42.441 -0.599
34.036 4.694
29.153 18.424
-6.862 -0.015
15.352 0.203
-9.475 -5.979
3.267 -13.898
28.555 -5.130
30.607 -17.939
24.889 -14.504
38.210 5.950
-14.737 29.925
-28.911 35.645
-34.108 29.471
-35.402 -12.513
-34.411 14.999
-24.301 33.965
-40.289 -12.584
1.001 -17.313
13.815 -22.868
-44.452 -9.177
-11.768 7.126
-4.903 -22.654
15.464 -6.139
-12.470 -11.338
12.637 -24.200
-4.452 -20.604
19.895 -0.833
29.669 -10.436
-2.203 -19.686
-8.343 3.964
32.319 -11.181
28.785 -10.911
-9.833 -9.767
-5.289 1.266
0.646 43.787
8.584 30.522
-15.272 -11.534
-9.511 -18.101
1.694 17.787
-36.499 26.788
-29.572 15.066
-29.134 24.853
-18.446 10.499
13.119 -10.518
-13.305 -18.471
-4.169 -4.232
2.204 -12.499
16.702 -2.488
14.272 14.452
-11.661 -19.008
-1.552 14.573
35.007 0.842
7.281 8.009
31.212 11.159
37.799 20.072
11.657 44.062
-27.247 46.274
-30.924 38.810
-31.428 37.332
-20.434 -5.800
-44.878 -4.546
-29.035 7.468
-27.869 -16.354
-40.293 7.347
-14.583 28.235
-32.234 2.684
-37.915 10.850
-22.575 -15.190
-14.600 -10.898
-13.718 24.497
-2.986 30.520
-29.167 5.531
-33.234 4.699
-28.799 -4.648
-32.231 -1.978
-33.249 16.904
19.101 22.963
27.546 20.216
22.007 20.869
23.009 31.120
19.131 38.925
-22.268 40.733
-8.639 46.376
2.736 41.495
-4.706 47.677
30.118 19.316
34.543 19.875
7.550 45.809
-26.471 31.546
-32.543 25.357
-23.621 -6.646
-21.928 -14.882
-0.287 -14.812
30.487 2.490
19.442 -24.144
4.965 -20.215
4.141 3.671
9.210 -22.673
29.846 -14.998
29.834 19.205
24.015 47.974
1.906 50.650
33.299 25.553
39.555 -1.210
19.545 -6.464
35.876 -16.367
19.357 -27.966
17.086 -8.426
10.617 -17.380
29.534 -11.506
19.704 -18.249
15.469 -2.420
6.193 34.517
36.353 20.400
36.025 21.244
30.796 34.228
19.422 36.332
-10.197 35.300
-22.324 14.766
-25.888 25.761
33.991 17.473
15.340 50.036
2.643 43.755
18.932 27.219
23.524 45.875
16.238 29.944
32.378 15.637
34.729 37.450
14.264 45.169
26.349 41.766
13.603 26.009
-25.328 41.543
1.459 41.537
-22.238 4.520
-32.802 -3.734
-15.323 -11.846
8.673 -27.364
36.575 -6.308
28.535 16.465
23.571 -1.328
15.417 -6.976
19.272 -22.623
10.142 -25.942
2.126 -12.372
34.588 -2.167
33.292 18.531
23.442 28.112
13.252 -5.533
20.767 -7.413
6.598 4.142
7.313 -7.139
-3.432 -16.702
-2.677 -15.979
-5.351 33.078
-12.918 48.357
-31.619 41.835
1.813 36.709
30.674 24.740
30.213 12.175
37.180 15.792
45.293 22.783
37.382 25.085
36.150 21.738
28.804 33.492
31.866 22.797
9.515 46.761
25.711 39.131
36.444 12.834
35.064 29.527
16.490 37.178
26.736 34.370
16.461 41.016
-5.779 54.790
-11.674 31.958
-12.640 53.676
-41.588 24.314
-22.977 47.536
-17.727 48.617
-26.151 42.104
-10.384 46.136
32.306 20.923
28.349 26.770
31.332 12.671
34.965 8.901
25.727 12.426
-17.588 -0.141
-5.184 -32.701
21.424 -10.021
11.089 -16.135
27.200 6.997
28.875 -17.817
25.608 -3.369
21.985 13.232
14.698 37.642
32.650 30.784
26.672 27.283
16.016 40.260
4.748 46.987
-3.814 -17.212
22.290 -4.767
37.482 20.110
31.729 18.797
23.517 20.699
26.135 36.267
-1.256 46.896
4.759 43.683
9.679 40.969
-11.804 38.209
-21.712 31.639
-10.321 30.197
-33.385 25.465
-30.622 34.386
-11.115 -19.735
28.447 11.720
-35.226 27.950
-18.887 39.578
7.273 38.372
29.150 32.512
17.470 25.948
4.069 0.209
0.015 -12.533
19.671 -27.046
19.051 -7.111
45.367 3.581
34.483 -1.075
-24.325 -6.745
-15.305 28.418
-36.497 35.049
-6.076 46.534
12.944 47.817
17.886 48.971
23.912 43.025
20.136 43.288
28.003 37.136
30.269 41.556
24.738 33.879
34.486 17.636
-1.462 48.880
10.008 40.308
39.003 19.423
27.211 31.210
-15.934 12.372
-22.972 -10.640
-33.032 8.390
-37.516 10.734
-37.859 5.599
-35.038 0.725
-15.512 13.141
-38.029 3.028
-28.303 18.020
-35.720 20.514
-16.573 36.671
-9.069 46.439
-20.098 38.680
-8.230 10.316
20.379 7.689
20.779 -3.632
-15.897 -11.926
-4.930 -17.052
-40.218 -0.027
-32.635 13.304
-47.256 4.933
-40.647 3.657
0.556 -21.583
-4.300 -18.535
-44.349 0.950
-7.143 19.394
20.327 28.496
19.392 40.075
25.185 22.229
27.801 2.679
20.089 -11.292
29.786 22.813
7.600 51.415
14.514 42.569
-14.631 48.989
-20.658 42.365
-33.027 29.103
15.317 39.397
34.946 22.572
27.825 38.105
36.600 38.688
9.224 49.720
2.062 41.892
-27.122 -7.428
25.863 -10.584
19.913 -10.374
23.628 28.244
15.083 48.170
8.292 41.071
17.840 46.809
34.978 31.905
39.090 10.291
35.203 -3.944
19.084 14.958
-10.226 -24.412
-20.430 -6.564
12.605 13.071
46.561 19.642
34.675 15.672
29.685 -4.524
6.286 -2.485
38.849 8.931
17.507 -25.224
32.590 -3.464
39.821 0.797
16.799 -11.331
28.737 -1.130
23.449 14.383
-13.893 -16.053
-19.702 -10.222
-34.442 41.312
-1.378 45.435
-24.892 34.176
-25.248 14.084
-33.321 -11.368
-18.984 12.528
-8.011 -13.394
22.700 18.266
34.624 0.948
32.162 8.649
39.493 15.117
-12.704 36.216
-38.665 10.778
-21.410 -9.093
-10.414 -15.202
-40.401 6.040
-35.556 21.361
-19.854 -3.720
-26.571 -17.454
0.818 -16.562
0.407 -10.394
18.718 -10.616
19.581 1.280
13.812 -2.876
-40.941 -12.521
-28.124 -1.658
-14.643 3.848
-9.181 -16.303
-25.360 4.500
-14.107 -1.420
4.166 -24.299
-23.074 2.966
12.085 15.583
27.930 2.856
-20.395 -11.390
-33.400 8.148
1.325 -14.419
17.537 35.030
27.793 40.200
3.604 46.277
-12.180 39.133
-27.545 39.106
2.397 46.959
12.168 37.455
27.748 9.631
34.776 22.445
-20.210 39.506
-37.721 21.962
-28.707 -12.694
-24.192 4.736
-3.725 13.225
-25.940 -15.148
-12.134 17.062
11.666 -19.449
-5.863 -8.181
6.072 2.636
-32.249 -4.775
-25.904 -10.459
-20.038 -20.562
5.723 -1.711
-27.065 17.766
-33.278 -9.316
-19.239 -18.548
-20.656 -5.088
-10.729 49.951
-35.659 5.356
-33.415 26.393
-36.884 15.608
-28.214 -20.760
-30.148 -17.513
-8.247 -21.349
-1.374 -25.077
-32.296 0.180
-9.894 26.992
-12.557 1.643
-33.090 20.254
-45.352 9.055
-12.169 43.099
-17.389 51.581
-2.073 56.385
8.140 48.400
-17.970 29.272
5.150 44.298
8.021 8.619
-10.499 -25.832
-23.906 -12.259
15.707 8.021
-2.661 4.125
-40.437 -1.867
-24.451 20.113
-13.929 25.078
-2.564 31.299
2.262 41.778
-16.221 30.393
3.750 47.078
5.097 29.971
32.743 1.528
18.444 52.288
35.915 10.704
31.251 31.374
-8.370 30.795
-20.121 34.773
0.809 -8.002
-12.498 -20.304
5.964 0.545
23.587 -23.730
-3.026 -24.263
-7.588 -10.821
28.705 33.214
13.237 45.448
32.249 30.325
25.171 48.937
36.867 43.495
34.792 27.949
36.157 -4.700
3.838 -19.879
26.111 0.763
13.341 2.613
-25.962 14.108
-24.637 33.547
-17.475 -7.335
3.626 37.741
25.097 27.339
30.893 -9.704
30.066 15.956
13.181 40.819
27.732 29.439
30.279 38.808
21.344 26.844
-17.044 27.696
28.995 26.558
41.379 -16.598
20.861 -11.213
24.305 -13.480
26.053 18.002
20.981 15.867
-3.804 50.742
-25.427 8.488
-16.579 15.254
-30.017 2.769
-22.393 39.075
-33.580 -0.500
-20.569 45.746
6.172 46.356
4.281 46.728
-3.310 14.070
-30.242 11.595
-5.981 44.904
19.839 46.018
-19.387 1.740
-17.960 8.296
-42.615 5.243
22.125 -9.733
31.188 29.636
29.980 38.328
19.686 -8.388
-16.870 36.169
-26.664 -17.325
-19.706 -22.074
22.730 -16.143
29.480 -21.864
29.745 -13.083
31.132 23.792
32.149 32.062
16.920 42.388
-34.876 25.843
-33.592 22.584
-39.330 8.202
-35.485 13.060
-9.136 -9.888
-14.900 -11.500
-7.515 -18.903
10.148 -7.691
3.994 26.317
8.505 -7.682
34.551 2.734
41.469 25.561
-17.889 13.727
-4.132 -19.985
28.263 -10.034
-2.499 -16.922
-5.108 3.363
-4.541 40.618
-5.617 39.540
20.441 44.274
-39.833 29.815
2.999 49.677
14.441 44.932
34.481 17.402
40.421 2.861
24.768 -9.779
25.692 -20.511
34.363 14.197
13.855 42.402
17.961 38.402
36.812 -2.143
41.473 21.336
24.057 11.626
-15.443 9.138
8.823 -3.701
23.976 -16.401
27.052 7.745
27.617 27.208
28.993 21.956
32.870 15.013
15.524 -21.874
30.265 -10.448
-12.658 14.849
-18.542 11.388
-30.927 9.578
-24.716 -12.179
-25.424 37.533
-1.029 51.611
-31.909 15.020
-21.201 24.584
12.282 -1.838
2.483 -17.027
34.881 -2.106
26.222 20.306
7.538 -16.726
-22.865 4.908
-26.041 29.716
-29.466 14.679
-31.968 39.885
11.691 38.430
21.635 35.849
17.662 32.288
26.648 -2.385
9.675 -18.810
43.639 -7.700
17.475 15.211
-6.263 -8.435
18.141 -11.067
33.213 -1.829
-32.320 3.153
-35.397 1.410
-31.064 4.202
-37.447 9.121
-32.981 21.454
-29.819 7.716
-29.773 3.662
-19.890 -23.527
-23.277 -12.439
-12.992 -23.722
-12.477 -15.828
-22.978 34.764
-24.077 22.252
6.537 -27.436
19.668 -2.892
28.594 27.566
33.751 34.295
30.093 35.467
3.588 10.961
18.692 -1.661
25.892 2.256
46.273 7.478
37.783 10.627
33.566 39.694
31.949 11.436
39.849 9.674
24.741 26.772
32.304 28.095
18.733 36.845
23.887 -9.533
21.588 -12.675
33.873 -16.535
24.085 -11.338
-10.013 -23.260
-1.744 -17.479
-14.410 -5.900
-32.710 -3.982
1.105 -32.398
23.527 -18.770
7.694 -3.591
16.606 -6.702
28.791 -8.307
11.785 -4.189
-9.219 -13.602
3.744 -15.929
-7.570 -21.644
-1.965 -22.376
-20.466 -0.192
-8.485 -22.266
-10.087 -21.602
0.859 33.417
-11.143 49.909
-14.067 36.323
-31.387 6.861
-20.240 13.961
1.350 14.455
7.104 -10.499
-33.030 -8.378
-35.784 39.514
-28.274 10.209
-11.266 -19.249
-31.065 -1.453
-16.177 28.626
-25.212 6.647
-21.324 7.052
-24.744 0.518
-36.405 16.225
-27.524 29.775
0.162 34.110
-6.903 -13.949
9.375 -28.975
-17.356 -15.002
-13.691 -6.648
-30.270 -10.697
-13.333 -3.870
-7.284 27.525
-34.785 6.965
-26.179 30.250
-38.979 7.408
-7.008 -10.082
-30.156 14.993
5.480 -14.280
-0.181 -19.837
-6.121 -24.299
4.334 8.654
-4.721 2.010
23.442 0.493
-2.427 -4.757
-12.881 -2.068
12.641 -14.207
19.957 -0.731
-11.279 -10.937
-4.953 -23.057
0.888 -17.081
5.408 -23.240
-6.034 -24.981
-3.951 -22.738
14.492 -20.050
-22.662 -9.933
-19.976 4.564
-0.430 -32.644
22.002 -17.619
26.417 -9.690
6.626 24.556
-6.976 40.267
-5.434 42.283
-26.921 46.108
5.316 41.502
38.466 21.859
2.866 41.230
-5.994 47.273
32.911 34.727
-36.429 36.789
-17.524 55.135
-29.703 36.648
-21.503 31.310
-8.787 46.009
17.718 41.619
13.252 39.672
21.389 44.365
-0.776 36.610
-15.259 36.456
-3.482 55.087
1.323 40.662
-0.473 35.774
34.844 16.009
27.629 23.565
29.934 7.725
24.328 -22.968
44.050 -13.835
23.469 -7.708
31.274 36.905
19.297 35.076
16.927 50.249
-26.912 36.894
2.879 15.086
20.208 4.278
-10.062 14.494
-32.632 5.362
-25.952 18.475
-36.834 7.677
-24.002 -8.106
0.173 0.243
-9.348 -1.550
0.706 -0.798
-26.177 -16.530
-36.273 -4.620
5.434 -1.131
5.260 -4.181
-15.195 -11.398
-16.918 -15.858
-36.582 -9.278
2.397 -18.832
-0.758 0.572
2.759 44.939
-8.406 46.970
-23.037 48.570
30.756 21.139
39.084 28.869
15.952 39.465
33.744 35.598
30.647 37.252
32.253 16.465
34.500 22.986
23.912 40.798
-15.598 43.907
11.743 47.110
16.756 34.774
26.370 21.353
27.070 -18.692
29.128 3.766
29.862 28.349
-0.786 44.756
-25.878 36.433
-23.871 23.656
-21.906 -7.424
-10.248 -26.791
-20.073 -17.168
-32.447 5.054
-30.462 -10.193
-23.204 2.522
-36.133 -10.554
-41.882 24.113
-22.505 17.589
-12.819 -22.408
-7.651 -20.960
-31.559 5.039
-15.564 6.153
-14.315 -2.496
-28.619 26.908
-32.706 32.555
-24.863 39.977
-25.545 45.645
-24.918 35.812
-32.272 12.219
-19.501 -16.359
-35.048 18.983
-28.228 27.419
-44.160 7.310
-31.566 15.140
-21.797 40.331
-34.506 26.785
-33.034 41.526
-11.909 51.445
7.763 53.964
-13.057 53.345
-18.940 30.155
-10.691 46.847
23.812 43.098
34.817 -11.373
8.606 -15.571
-13.654 -10.053
-38.806 27.859
14.431 36.459
-37.962 21.182
-29.923 13.123
-29.939 28.827
-18.512 31.746
-31.908 37.804
-9.722 49.363
17.629 46.984
24.203 41.554
4.508 45.862
4.615 48.329
10.530 45.703
-25.337 41.519
-7.273 58.289
-11.900 32.854
14.545 26.429
25.095 44.344
0.132 -6.501
5.109 -6.072
-6.660 -15.464
-19.630 9.371
13.951 -12.384
18.793 -6.776
-23.932 -3.266
5.929 -5.939
-1.554 6.465
2.245 -8.102
14.717 -10.962
-5.400 -14.911
29.235 14.828
23.502 32.593
-17.173 41.469
-31.161 37.680
-13.976 37.507
13.753 49.604
13.156 42.325
2.481 40.924
0.383 -11.648
7.579 12.685
20.862 1.894
32.186 0.915
31.043 3.398
29.368 10.018
34.462 6.425
3.226 41.615
27.203 24.684
25.839 39.315
34.620 11.191
18.135 52.300
-13.365 48.744
0.446 50.441
10.410 51.683
-13.112 14.148
-1.510 33.765
0.421 45.441
0.144 49.654
38.462 9.955
27.516 4.995
6.595 27.571
40.829 25.150
27.532 15.216
36.687 36.473
28.969 -2.663
25.654 30.416
-14.631 32.611
-7.293 -4.817
-12.848 -20.137
-24.505 -20.501
13.943 0.899
-3.339 -18.999
-11.863 -12.490
-1.332 -16.897
2.199 -25.119
7.948 42.848
23.347 37.562
32.222 31.036
-20.996 43.942
-21.514 41.191
-17.912 42.100
-6.040 35.325
-39.888 29.594
-31.071 36.555
-20.386 7.596
-29.496 33.653
4.801 42.763
-33.653 31.365
-31.864 17.277
-40.448 15.558
-19.945 12.132
-27.647 -12.686
28.930 18.454
14.120 11.691
10.534 -10.819
16.226 -10.589
36.577 -5.211
20.497 40.499
6.104 46.114
-0.325 36.439
34.053 11.002
30.960 33.379
-4.557 47.407
16.763 35.735
0.617 -19.638
-21.879 16.702
-33.336 37.765
-32.597 -2.560
-46.332 15.288
-28.378 17.812
-22.709 -8.342
-34.644 34.417
-13.871 48.678
-8.791 54.803
28.757 36.502
27.930 14.488
20.535 11.576
-16.698 25.042
19.305 15.619
22.623 23.347
11.914 43.145
31.905 -0.746
38.300 16.549
29.511 43.249
12.083 44.965
30.230 30.983
29.327 24.887
29.487 37.375
29.947 12.461
-26.700 45.848
-26.648 -10.996
-34.815 -6.905
-19.397 -23.676
-18.515 -18.338
-12.143 -17.538
0.209 35.314
27.642 25.491
24.965 -0.763
10.674 -17.439
18.432 -24.743
11.704 -18.595
-1.756 -21.522
-29.929 -5.956
-5.585 -19.890
21.262 -4.060
21.742 21.597
24.023 -20.613
18.244 -15.098
11.717 5.765
35.396 24.160
15.618 52.175
28.184 32.648
34.450 35.330
27.568 25.665
16.327 43.306
30.898 45.099
35.045 29.046
32.125 38.119
24.562 35.100
26.026 42.453
42.423 28.722
42.040 0.008
3.917 -9.318
-25.743 -16.517
10.196 -17.808
23.577 27.826
24.260 38.918
21.641 15.633
-33.664 6.072
-26.336 -14.166
-31.574 -11.574
-27.476 9.957
-22.758 -16.152
12.800 -30.728
35.111 0.311
29.756 31.233
-24.275 24.202
-13.158 41.656
-23.652 49.115
-7.924 50.427
1.418 48.538
24.250 12.074
33.645 12.679
30.030 27.916
22.677 14.408
38.161 -11.417
36.305 -20.273
37.156 5.592
19.561 39.812
32.338 29.545
40.593 12.528
37.601 -0.856
9.086 7.683
18.663 50.953
29.585 27.444
19.440 27.273
21.029 43.917
31.395 27.223
-17.190 44.622
-31.587 18.629
-6.824 40.346
9.647 39.393
-9.813 44.806
-7.090 54.026
4.311 42.872
4.211 36.130
16.421 28.158
6.941 -2.213
1.204 11.875
15.354 -6.262
-3.303 7.036
14.822 30.793
16.926 34.106
-2.765 30.176
7.829 46.100
-8.982 45.022
8.293 48.095
31.317 17.032
15.632 -5.122
-38.209 0.988
-26.418 19.049
2.548 41.506
