# Supplementary material for: Myosin V executes steps of variable length via structurally constrained diffusion
Source: eLife. 2020 Jan 15;9:e51569. doi: 10.7554/eLife.51569 (PMC7054003; doi:10.7554/eLife.51569)
Supplement: Source data 1. [file elife-51569-data1.zip › myosin_elife_source_data/Figure 3/BD_diffusion_contours/lastbead_xy_12kbT.dat]

31.365 -34.220
44.216 -35.774
37.745 -18.975
50.671 -38.694
-0.389 -14.553
2.291 -25.866
28.701 -22.414
28.099 -16.759
45.163 -35.465
34.455 -29.720
35.732 -31.714
26.964 -32.107
27.461 -34.738
31.212 -17.379
30.170 -2.296
17.360 -23.095
22.918 -35.758
47.357 -2.103
53.654 14.102
42.630 8.353
8.235 12.891
-0.497 -26.293
2.550 -21.277
19.560 -8.688
38.214 -15.853
21.710 -13.636
-8.138 -19.259
8.023 -36.432
11.773 -22.755
23.682 10.948
55.277 -22.993
23.105 6.154
35.226 -3.001
62.497 16.009
49.958 30.298
53.489 11.553
12.171 -4.586
32.326 9.458
18.259 3.837
27.650 -13.166
17.986 -14.703
6.685 -32.237
20.664 20.174
38.005 23.901
18.418 12.192
30.431 22.635
23.734 35.931
24.002 20.976
37.712 29.100
62.729 21.464
48.925 20.571
62.561 22.650
60.252 13.705
53.413 21.432
55.547 -8.466
22.119 34.170
29.760 7.119
48.117 -26.610
22.306 -35.251
15.774 -4.249
17.386 -8.129
5.392 1.960
63.092 -14.871
49.014 -27.870
59.078 -15.467
45.474 -22.982
45.061 -33.521
39.673 -37.166
27.690 -40.568
26.272 -18.215
33.354 6.619
37.097 -18.683
34.009 -32.623
47.902 -8.170
34.753 -29.337
52.732 -25.904
23.745 -27.915
38.602 -33.919
68.345 16.884
47.519 22.684
53.666 15.036
50.769 -24.802
30.856 23.789
20.391 28.260
46.311 24.315
25.893 40.532
47.067 33.371
56.190 20.930
63.331 29.962
48.155 39.737
53.079 31.816
40.867 34.614
53.845 12.169
35.543 34.696
22.863 4.321
44.630 -30.100
49.274 -1.061
38.920 -34.079
40.215 -33.780
33.665 -0.210
5.857 -0.081
53.262 -4.450
47.519 5.556
44.900 -23.561
57.377 -19.535
40.886 -32.748
27.719 -32.434
15.897 -24.752
37.189 -46.066
31.681 -34.582
22.369 -28.529
29.294 -32.324
32.846 -30.297
32.315 -27.339
48.971 -40.481
48.125 -17.870
58.605 17.315
59.746 4.909
44.215 -3.697
55.341 -16.615
49.011 -32.673
43.579 -28.321
20.607 -17.105
63.224 -7.000
54.667 30.933
39.272 30.334
27.629 37.404
41.404 2.344
44.615 -25.890
47.587 -29.251
33.017 3.622
31.899 -40.516
38.823 -16.397
27.407 24.073
33.658 8.899
46.415 -16.557
19.080 22.438
7.500 31.803
30.692 10.489
41.739 -21.350
52.598 14.033
39.573 -28.904
51.276 -9.596
52.864 -0.104
53.790 28.900
39.322 40.708
27.696 43.804
16.567 9.351
32.576 34.897
50.262 24.652
4.309 13.414
37.092 26.583
4.069 3.812
38.588 19.284
30.202 26.002
26.790 10.723
15.102 18.521
7.667 21.209
41.967 18.243
19.844 23.851
35.397 21.122
51.525 -4.437
36.508 16.748
46.593 -14.369
55.690 17.208
52.626 5.976
31.310 -6.680
31.685 30.770
36.135 41.836
13.195 28.559
38.471 25.970
26.807 41.826
23.748 21.573
41.443 12.724
26.118 -33.921
33.713 -45.769
34.985 -28.975
30.416 -31.536
39.836 -29.510
26.421 -1.945
11.970 -9.806
5.494 2.163
43.945 -26.516
33.270 -23.529
9.042 -36.555
2.175 -33.421
48.891 -30.886
46.725 -8.637
51.200 15.147
32.234 4.089
51.905 10.803
38.025 24.104
46.884 -1.514
52.241 -29.342
27.995 -28.480
16.080 34.780
28.725 36.138
19.534 -1.127
37.728 30.858
35.024 20.923
57.279 21.587
52.085 17.793
26.257 -28.161
50.261 7.241
26.363 -14.188
50.160 -19.908
48.556 -28.250
54.727 -16.128
61.601 -6.040
56.453 9.496
41.372 -28.565
29.560 -0.932
49.938 14.369
47.551 12.278
40.905 27.689
62.596 21.657
61.725 19.252
54.965 -0.542
57.494 -15.866
47.355 -30.604
20.406 -32.090
53.737 -21.026
41.560 -21.412
50.552 21.540
54.512 12.389
61.593 11.250
33.282 33.334
65.138 4.769
19.917 6.685
40.854 17.288
30.507 33.626
25.836 36.087
38.990 27.594
58.950 24.608
40.054 32.392
28.915 35.976
24.177 25.507
17.910 24.831
5.280 1.487
56.826 11.837
41.717 16.391
62.106 5.235
55.120 5.625
59.500 10.586
57.351 -27.200
44.811 -4.708
53.353 -5.786
43.665 -6.461
52.253 1.136
54.181 13.715
60.629 14.263
45.205 24.891
64.091 28.385
60.501 20.875
38.597 12.384
58.014 -15.620
53.257 -13.737
26.051 -35.142
43.190 -37.828
42.319 -32.041
34.901 33.722
24.333 38.644
51.855 31.416
36.377 18.829
13.848 11.522
21.888 31.277
36.226 31.941
45.545 -3.692
31.472 -5.135
36.927 -35.520
15.992 -27.426
50.053 -29.680
37.185 -21.951
7.011 -5.189
24.576 23.555
32.819 26.081
42.042 -12.777
33.206 -7.639
32.902 -38.443
49.598 -20.697
57.142 -3.880
44.210 -8.380
51.466 5.303
66.265 1.669
46.047 -18.231
45.511 1.995
40.791 -27.573
43.745 2.077
50.862 24.670
38.474 -2.696
56.055 12.729
35.195 30.474
43.127 27.935
32.335 33.217
39.559 33.088
49.155 10.883
39.936 17.048
60.938 14.348
52.841 20.396
58.193 23.091
39.514 30.083
41.435 16.375
37.894 -1.462
9.555 -21.028
18.167 -22.684
30.687 -26.240
12.058 -36.328
9.305 -38.085
32.107 -29.969
54.158 -27.363
62.209 -21.641
49.131 7.272
54.985 14.565
47.383 20.762
35.683 20.220
59.864 -8.525
54.885 21.231
44.842 -29.958
21.711 -11.910
5.655 -0.597
25.022 -35.019
-1.295 -27.255
23.249 -34.020
26.360 6.497
15.841 -23.718
43.592 -17.688
19.031 -23.899
38.310 -41.418
51.583 -15.499
36.546 21.835
42.332 -41.079
57.149 -20.471
48.347 -20.484
61.091 -15.323
47.690 -22.413
47.957 -18.600
5.462 2.127
27.730 -24.412
29.852 -29.803
36.505 1.188
44.479 16.298
49.219 37.285
34.721 32.360
54.787 23.865
47.632 -7.039
55.371 -22.592
21.697 -29.950
24.797 -33.543
47.619 -29.160
28.605 -14.798
62.374 -30.434
64.288 -4.918
34.661 24.728
60.824 0.471
62.579 -19.532
64.970 13.610
42.261 23.936
68.345 10.274
48.407 -6.946
47.432 7.372
20.738 -33.128
49.408 -30.203
44.879 -34.623
54.241 3.178
2.379 -23.118
12.599 -1.865
1.375 9.805
8.505 12.813
-0.991 24.893
19.133 1.654
21.701 -15.356
38.296 -30.150
46.986 -25.750
42.037 11.328
30.260 -15.737
53.500 -33.543
57.931 -20.621
60.302 -7.429
40.134 24.994
34.296 15.325
66.005 14.604
26.032 -24.327
22.412 -0.639
19.256 -0.648
12.458 -8.619
33.199 -13.595
23.206 -39.765
45.296 -29.683
14.947 -39.225
21.420 -29.204
34.161 -0.797
21.609 26.451
32.095 32.936
46.559 23.882
48.218 -33.365
36.636 -10.830
8.946 -21.154
4.503 -18.454
21.433 -37.511
19.949 -33.938
22.721 -26.375
5.271 -30.202
33.859 -3.579
16.985 -17.444
38.962 2.652
59.305 29.151
51.476 -1.548
33.254 -37.246
39.852 -28.483
47.076 -13.853
49.659 -13.716
62.128 -3.322
51.398 -19.952
62.249 -14.365
59.027 20.869
41.379 32.527
38.684 -13.201
12.384 -30.849
32.972 -36.701
44.645 -39.240
29.178 -35.610
66.285 -13.498
46.903 -25.165
59.538 -20.683
40.767 -34.439
45.554 -34.169
57.595 -26.601
47.912 -1.394
40.256 -12.645
61.643 -13.587
51.130 21.393
22.440 35.208
19.431 20.428
30.551 29.641
15.420 27.683
29.091 33.168
64.435 16.726
59.010 27.283
48.183 18.742
24.497 46.901
27.812 42.081
29.462 39.310
50.344 31.433
54.228 28.716
57.558 -4.578
59.750 6.093
45.949 15.160
20.808 -6.135
5.754 -0.301
35.665 -28.828
40.661 -35.098
62.058 -2.227
46.927 22.250
44.273 40.293
43.084 28.068
40.256 11.191
17.358 21.277
36.752 32.851
60.706 4.758
47.109 29.085
50.264 36.839
42.766 33.099
34.570 15.840
29.160 27.209
62.532 -0.125
60.910 18.381
47.188 20.589
42.439 24.349
48.033 37.262
50.522 15.178
39.779 22.352
62.582 19.673
60.187 13.915
52.200 18.106
47.586 41.392
54.410 29.330
61.171 15.078
53.873 -4.043
65.329 -5.393
57.192 -16.419
43.314 -30.256
27.148 -33.867
7.593 -8.292
31.611 19.196
25.592 32.541
38.776 10.259
31.496 -22.555
18.538 -26.866
38.862 -32.631
40.772 -29.595
47.458 -32.180
6.603 -25.622
30.215 -32.016
39.675 -21.961
8.151 -20.299
4.956 2.073
50.511 -5.449
43.790 7.311
45.965 23.594
45.719 22.339
33.057 5.472
43.833 31.187
51.745 24.256
50.484 20.841
53.877 -19.179
36.076 -27.740
24.559 -28.931
23.709 -45.671
10.216 -31.545
29.387 -32.731
7.649 1.097
35.334 15.109
44.955 30.219
63.654 14.209
59.895 15.406
60.320 10.522
40.374 30.207
52.323 27.028
33.374 32.038
19.606 24.513
32.549 24.546
28.618 26.373
16.714 23.169
58.975 0.067
49.634 25.265
63.380 0.763
55.000 19.206
48.381 -26.029
39.856 -30.721
57.914 -25.753
28.740 -37.367
34.780 -20.615
48.015 -24.565
25.070 -45.929
34.284 -35.042
32.775 -32.807
34.137 -35.446
39.197 -17.133
16.211 -33.308
31.849 -30.414
32.052 -43.095
26.336 -26.633
21.366 -37.598
21.633 -22.339
35.105 19.202
12.625 23.783
5.608 0.226
37.433 -40.585
1.486 -31.554
-8.811 -26.419
5.090 -3.022
44.217 33.404
67.564 -1.610
52.558 -7.649
11.086 -27.433
3.339 -19.575
37.427 -36.306
49.799 14.981
46.637 4.124
56.995 5.302
61.846 11.035
29.781 24.910
28.875 42.400
21.752 25.162
25.672 28.808
21.459 12.252
34.553 -21.786
48.641 12.656
63.815 -2.613
13.006 -0.755
2.594 -8.948
14.604 4.550
24.146 48.799
36.736 38.784
41.326 29.389
60.529 23.837
35.957 41.667
-0.590 27.741
29.608 30.407
36.963 13.476
19.742 28.239
13.896 25.581
32.126 29.365
19.004 -6.928
47.076 -24.301
57.201 8.556
61.295 4.526
58.816 6.519
53.406 4.517
59.520 16.070
54.290 11.288
51.383 15.102
53.864 26.590
52.875 37.848
44.069 13.378
54.683 4.315
45.041 34.835
27.868 16.158
38.389 18.954
51.043 25.410
42.730 27.856
52.776 4.393
39.393 -18.460
30.695 -14.403
30.728 -2.508
28.096 16.919
58.048 5.807
37.318 28.961
41.927 28.106
2.069 22.020
35.766 -9.758
31.710 -5.737
41.508 20.864
48.257 30.017
26.169 2.759
39.335 38.295
43.828 28.851
60.495 26.225
47.812 19.451
34.000 20.451
43.489 21.544
43.376 33.047
49.959 6.766
61.453 22.458
68.003 11.502
29.242 31.461
48.280 21.123
29.529 15.003
45.317 -23.708
27.912 -28.049
44.839 -31.554
32.374 -20.846
13.101 -30.253
1.275 -24.023
62.202 -13.835
49.099 -8.692
31.179 31.289
41.664 8.162
63.834 13.913
61.612 20.689
55.140 16.729
35.010 18.665
52.567 -7.085
60.179 -0.991
44.880 -12.671
21.439 -32.385
17.284 -43.173
8.355 -15.404
18.992 -25.408
23.555 -18.602
6.048 -0.231
12.575 22.647
18.507 40.845
5.658 0.182
28.623 40.934
43.954 12.051
45.574 5.219
46.415 -27.944
35.712 -30.389
33.806 -43.448
49.334 -25.374
45.848 -36.538
47.495 -31.737
2.995 -34.123
24.486 -14.283
14.518 1.227
55.123 33.030
27.403 33.469
34.146 37.621
29.065 43.177
43.788 27.362
51.351 13.342
50.795 -22.891
34.043 -20.937
35.849 -2.322
46.716 -13.101
39.637 -19.776
38.619 -35.619
14.367 -26.550
20.875 -14.863
30.694 7.118
16.610 -1.894
38.435 3.341
50.661 27.262
61.849 21.459
11.927 28.171
9.435 16.467
33.155 -25.018
44.733 -29.959
35.194 -44.168
38.119 -33.616
54.585 0.188
42.469 14.296
66.105 12.229
31.720 43.708
34.401 45.389
30.604 33.439
50.371 -0.009
54.452 8.914
33.292 40.386
28.265 41.115
44.736 26.373
38.138 -9.395
42.871 -30.574
39.276 -27.276
42.912 28.442
47.372 25.450
45.145 16.422
26.960 -13.492
32.381 -29.163
49.213 -24.550
60.742 2.051
53.668 -24.992
48.784 -33.762
47.937 -25.637
25.474 -8.833
36.312 -5.515
36.367 -15.223
32.664 17.454
26.978 -11.046
20.646 -24.177
35.693 -39.745
28.613 -35.426
35.871 -36.256
55.677 -31.651
25.091 -32.901
39.869 -33.143
32.622 -44.325
43.076 -25.854
32.112 -35.002
15.569 -38.467
19.447 -33.709
31.544 -40.941
37.099 -32.469
11.582 -35.048
34.361 -33.859
43.533 -37.168
18.271 -39.703
37.681 -14.989
15.983 -15.418
26.621 25.686
44.451 -11.614
44.574 18.033
33.848 -9.503
21.920 17.074
30.739 -18.758
5.530 8.804
5.477 2.137
55.548 -16.402
30.763 -12.779
40.373 -38.100
41.438 -38.474
23.766 -28.437
6.048 -22.916
38.898 -33.398
17.826 -23.507
36.893 -34.705
59.645 -11.317
52.058 -16.263
50.679 -10.340
32.509 -39.618
65.456 -11.557
58.087 -0.720
52.068 20.940
25.260 24.658
18.263 30.002
6.765 9.966
5.123 2.899
38.815 30.841
20.483 33.561
62.904 11.794
15.797 26.242
35.509 5.760
55.250 13.835
23.085 3.788
17.488 33.770
9.174 13.193
14.820 28.332
38.405 -28.563
39.801 -25.732
36.584 -20.354
39.341 -35.975
28.119 -31.556
43.859 -27.754
49.715 -14.418
34.588 -32.339
26.276 -39.170
35.518 -23.850
14.914 -12.252
56.167 -24.819
31.143 -34.341
12.037 -24.108
10.152 -31.492
9.193 -20.443
14.821 -27.053
9.017 7.969
35.365 -4.400
29.137 -37.442
46.665 9.239
42.654 -33.499
49.160 -28.837
28.715 -29.487
33.795 -32.985
51.230 -17.729
51.637 -7.488
60.522 -16.714
53.819 -11.219
35.094 33.708
48.283 41.299
40.875 40.628
45.111 13.286
51.030 -24.732
54.382 -24.364
47.253 -18.038
21.995 7.226
23.490 27.251
57.864 -8.777
59.279 11.841
47.503 -27.572
29.383 -36.688
22.982 -31.186
52.646 -6.458
47.618 8.149
44.276 18.858
37.090 34.047
34.288 34.084
20.285 38.350
34.374 35.365
69.018 -3.841
57.667 -6.933
64.806 -16.848
45.231 -11.739
54.093 -16.196
28.469 12.991
42.360 31.474
42.185 29.318
19.852 33.501
39.292 -13.231
18.336 14.019
63.838 27.744
51.030 -14.897
49.106 -23.141
31.597 -37.108
47.985 -28.958
51.345 4.342
47.710 7.224
31.261 8.657
27.914 -24.465
22.989 -40.529
39.368 -41.358
18.610 -39.393
55.921 -24.302
27.010 -32.832
38.939 -25.179
8.950 -3.161
5.468 1.771
57.401 -27.452
58.975 -31.744
27.753 -12.009
7.610 -33.942
14.420 -20.233
8.297 -17.475
12.914 -24.372
22.668 -37.236
27.021 -35.628
29.267 -18.475
18.388 24.765
27.195 24.991
46.557 26.687
48.311 26.753
53.541 18.737
42.570 31.029
41.338 21.586
25.800 5.634
14.829 15.149
18.517 28.877
50.580 35.003
16.664 1.115
25.588 -32.017
44.264 -28.867
23.589 -4.588
33.912 -26.219
46.743 -24.050
57.632 -21.765
59.913 -20.094
64.170 -0.316
32.729 -33.313
44.784 -21.361
16.938 -4.693
21.946 13.920
44.456 -18.549
40.857 -19.175
67.413 3.268
56.096 20.479
59.383 1.941
54.153 -16.725
48.516 34.474
29.851 38.528
33.534 37.563
26.159 29.602
49.152 -29.777
54.784 -37.386
28.047 -40.540
16.851 -32.964
32.481 -29.991
25.124 -16.700
29.676 -22.725
36.927 -36.633
-2.364 -15.960
16.530 -8.909
18.984 -32.399
38.014 -35.078
21.559 9.251
58.642 14.492
52.403 30.881
50.834 20.136
49.110 21.683
37.059 24.092
48.841 32.867
55.249 24.805
0.147 17.079
4.679 2.454
49.934 -36.336
54.052 -35.112
52.356 -18.701
55.966 5.329
19.395 25.067
40.806 25.154
7.121 32.168
27.274 22.366
33.669 32.524
31.319 41.158
15.060 31.802
42.966 30.217
36.389 40.608
17.633 35.793
42.262 30.262
57.558 23.207
36.921 32.839
45.248 22.243
61.164 20.434
62.120 -23.340
45.813 1.782
28.706 -16.504
19.717 1.053
18.020 -26.809
28.522 -27.466
57.824 -8.847
60.817 7.359
52.377 0.575
56.105 -21.777
54.436 -29.632
50.514 -15.547
5.172 -30.930
40.492 -32.315
61.230 -1.765
65.578 1.697
48.897 -2.384
23.298 25.756
37.983 44.039
23.694 33.159
50.828 -12.368
14.978 -33.253
50.217 -20.485
49.021 -28.956
56.112 -22.928
51.301 21.084
49.032 13.083
50.291 23.496
54.169 -4.609
62.871 10.396
47.309 -23.990
48.164 -22.803
63.320 -4.997
50.384 -19.805
43.048 -30.892
45.021 -33.653
49.841 -19.292
56.341 -13.951
44.813 10.651
55.714 -9.720
24.102 2.945
32.932 17.965
41.334 29.614
31.956 26.542
15.491 28.722
28.766 36.942
29.694 34.654
25.047 29.641
37.267 9.319
31.579 -14.535
19.977 8.552
47.318 28.569
37.633 40.924
9.171 -5.501
2.687 -6.130
28.754 -19.627
14.685 -8.696
20.314 -15.808
33.072 -16.053
35.769 14.198
21.438 34.863
34.708 25.524
23.141 30.570
54.847 26.891
11.979 29.739
27.189 37.631
24.731 31.765
48.101 43.524
53.354 34.233
49.685 22.015
3.454 15.941
14.999 -21.843
28.638 -16.518
35.100 -30.625
16.558 -28.842
39.434 -21.085
40.645 2.646
35.733 -27.970
44.469 -27.378
47.358 -31.345
34.115 -34.370
55.694 -29.039
36.074 -32.087
41.907 -43.009
32.217 -41.462
52.545 -31.524
8.346 -46.957
16.848 -39.754
13.300 -30.082
30.484 -36.691
42.555 -41.326
34.175 -30.631
42.735 -20.356
34.151 -5.803
40.225 27.481
50.596 12.666
52.532 27.381
48.910 27.857
46.479 33.965
52.140 11.516
53.832 30.595
36.828 27.550
23.347 28.985
3.482 4.220
57.620 -21.696
49.351 -6.028
16.107 -6.950
5.347 2.368
50.681 -23.919
59.509 -19.945
9.178 -31.022
28.361 -32.047
25.864 -30.665
0.368 -11.480
21.585 1.897
27.014 4.213
15.558 14.745
12.605 -32.655
31.884 -40.044
8.991 -31.276
24.383 -44.256
54.090 4.590
35.732 33.935
49.995 15.534
10.870 26.779
12.419 31.464
23.453 32.088
23.586 30.945
28.689 41.444
29.498 2.888
14.416 23.029
36.300 13.297
50.715 31.062
31.609 -1.681
22.154 10.731
23.775 -22.725
46.701 -21.339
57.854 -19.699
14.918 -29.932
60.645 -15.560
49.700 22.317
25.892 35.257
25.419 39.438
40.737 0.555
46.468 14.535
55.636 13.357
65.942 8.328
54.880 2.927
54.150 -19.385
37.113 9.364
50.941 2.920
31.372 14.123
30.760 29.542
27.707 36.037
62.834 0.012
27.842 -26.445
38.053 -21.081
20.594 32.372
38.140 26.711
23.298 25.623
12.675 36.812
19.632 37.598
12.061 34.399
46.307 8.266
38.031 7.408
42.878 32.146
20.635 31.178
25.579 41.583
19.844 25.883
5.751 -0.468
64.060 16.337
61.313 -9.132
49.807 16.788
39.970 23.445
25.144 16.576
55.706 -26.178
39.984 -33.645
35.671 1.249
26.817 -14.794
1.453 -7.280
2.556 -23.166
23.428 -38.811
1.456 -17.247
16.318 -29.960
30.143 -39.307
37.566 -35.068
49.551 -26.216
53.046 -15.893
56.473 -5.877
35.080 -26.324
21.572 28.986
33.656 40.032
18.346 33.455
45.317 30.582
31.993 32.640
30.231 26.344
29.335 16.222
34.215 27.387
5.685 10.796
29.967 12.433
39.137 -5.693
28.892 -36.595
49.466 -14.806
55.738 -24.289
43.424 -35.351
41.694 -29.304
45.676 -29.963
31.859 -23.510
34.882 -12.568
54.481 -8.553
40.552 -30.252
63.905 -24.610
40.703 -42.329
36.951 -35.361
29.575 -34.615
29.450 -27.274
31.259 -0.974
25.993 6.112
28.733 5.958
34.858 15.869
20.784 -1.666
17.775 -4.804
24.388 16.143
47.797 -5.325
4.025 -12.863
37.890 -34.132
21.951 -28.950
44.795 -31.356
28.804 -27.041
42.975 -15.471
46.267 -11.788
36.400 -31.248
33.662 -43.902
30.683 -32.801
55.981 -22.686
54.268 6.145
62.164 25.443
35.275 35.952
49.826 26.723
41.392 2.491
49.419 -15.502
61.074 -0.367
26.285 34.188
51.391 27.976
35.122 21.503
54.780 29.665
56.701 5.247
52.412 -17.588
22.905 -25.319
51.002 -12.543
48.372 -9.447
33.105 14.263
50.048 -6.192
49.694 24.019
54.190 27.960
41.839 27.266
20.351 29.466
30.292 14.317
21.067 39.584
18.051 5.277
34.529 31.663
17.377 20.541
29.175 31.434
58.512 6.182
22.859 34.127
46.152 26.578
51.494 11.504
58.172 -0.169
56.031 21.286
61.214 -18.783
39.536 -37.928
40.381 -25.285
22.634 -37.031
57.682 8.797
46.578 32.953
31.433 40.921
58.822 7.233
59.505 21.736
34.284 30.048
48.502 24.819
42.017 35.193
31.076 21.587
50.457 28.064
40.213 -18.491
45.322 -27.804
51.221 -14.148
39.931 7.190
45.862 21.837
36.942 -18.724
14.483 -26.583
41.953 -34.829
32.713 -37.966
34.052 -28.297
30.187 -33.150
21.207 -13.214
28.156 17.275
7.559 -15.283
12.318 -19.251
10.518 -18.897
11.663 -36.843
13.135 -12.235
29.829 -36.612
22.068 -39.409
20.211 -22.862
11.364 -16.344
49.189 -21.472
41.367 -5.514
40.381 -0.610
4.735 -1.721
31.052 -35.159
45.231 -25.280
36.896 -35.590
50.842 10.580
7.912 -12.450
5.956 -0.149
51.533 -22.209
31.636 -5.350
50.054 3.033
30.947 2.031
41.932 29.743
46.024 37.350
29.746 39.890
46.064 41.703
24.327 38.806
15.005 5.923
7.783 21.882
20.789 22.212
20.816 -10.245
35.384 13.072
22.651 0.411
5.289 2.657
28.364 30.758
47.230 35.686
51.053 -7.777
60.008 -1.890
49.564 10.045
46.048 -17.582
31.436 -11.310
25.381 -33.380
47.386 -33.229
47.336 -19.599
35.016 22.128
28.505 21.120
17.952 21.131
43.673 -23.023
52.874 -26.818
40.165 -23.714
25.391 -18.750
9.850 15.438
39.674 0.433
18.069 5.541
6.640 25.990
28.881 3.578
10.127 -1.045
25.541 11.293
9.872 18.489
48.060 2.516
32.151 -3.382
21.452 22.429
12.994 25.035
4.529 3.227
4.078 3.686
31.979 39.610
18.617 19.531
16.356 34.182
29.265 35.079
58.534 4.446
48.112 9.697
51.908 -17.940
60.124 17.614
55.809 21.319
34.115 27.886
14.500 35.853
46.855 32.581
24.353 34.610
18.094 14.610
35.491 24.361
31.286 33.353
34.328 18.127
38.204 -30.790
49.456 -14.880
14.813 13.291
27.602 20.801
20.390 7.426
42.350 -23.284
29.334 -31.260
52.036 -32.920
56.708 -24.065
38.627 -16.617
30.381 -37.332
26.654 -30.603
47.734 -23.844
50.661 -9.016
43.447 -0.248
46.148 -9.569
-4.739 12.910
5.306 2.584
60.425 -11.956
63.538 -7.955
42.925 17.328
38.664 -4.762
54.973 -36.580
16.279 -33.635
33.483 -13.268
43.830 -33.646
36.681 13.334
34.491 7.061
33.118 -2.745
33.220 -2.385
38.112 31.805
40.947 24.807
46.715 -25.290
67.305 -13.207
24.217 34.594
40.068 32.154
41.487 18.453
46.441 -19.242
52.398 19.408
61.353 -9.222
41.386 -27.366
49.960 10.996
51.307 2.668
33.599 26.164
53.352 37.575
40.729 24.559
19.081 35.497
41.910 -20.984
45.693 -23.605
46.675 -21.792
39.940 -15.018
54.728 19.102
60.130 -19.606
34.616 0.050
43.624 21.296
49.770 -32.875
38.144 -39.995
38.994 -29.398
44.071 -25.812
12.345 -25.044
26.151 -38.572
20.109 -39.742
1.864 -30.983
22.841 -21.497
47.461 -27.617
61.768 -23.665
55.601 7.549
37.943 4.420
41.270 13.386
37.250 32.077
24.692 5.167
14.414 21.833
35.909 11.452
27.016 11.563
43.865 28.062
52.219 14.077
36.395 9.650
36.145 33.093
21.686 35.412
23.386 26.212
60.131 26.054
36.677 34.233
29.436 -3.718
63.910 -6.967
34.904 38.199
44.171 24.328
45.290 13.389
30.765 -30.229
34.042 -25.236
35.942 -27.234
28.729 -33.265
47.505 -10.489
46.916 -23.380
37.818 -28.353
61.055 -31.105
32.100 -36.068
27.320 -25.483
35.201 -13.046
7.393 25.979
30.665 32.428
41.446 16.097
42.386 26.061
38.641 -23.494
39.453 -34.776
60.234 -14.775
52.766 5.358
53.857 -25.223
37.015 -33.235
40.195 -34.507
66.109 -1.491
53.181 -8.089
20.407 -30.327
4.077 3.716
44.238 -40.294
30.942 -34.506
27.987 -36.741
20.873 -28.017
16.943 -42.196
52.376 -24.909
22.371 -9.278
14.420 -24.586
22.538 -17.386
24.654 -27.714
24.382 5.413
17.886 -16.421
27.481 4.926
49.897 25.833
21.700 32.948
28.295 5.242
35.911 37.858
10.741 35.844
31.628 15.034
10.055 7.147
28.013 -2.460
34.394 -5.414
35.509 24.348
23.010 22.933
23.504 -15.485
27.590 -27.607
33.069 -28.750
12.671 2.917
18.240 25.505
5.956 0.308
24.880 -38.747
25.329 -30.270
48.993 -11.076
52.786 -13.624
35.137 -35.389
65.145 -3.174
58.824 2.361
27.693 23.050
17.713 37.786
62.823 7.638
27.695 37.570
43.386 29.758
47.195 18.235
47.563 6.986
38.497 -18.739
33.217 -36.278
45.040 -26.319
54.045 4.630
52.631 1.928
63.333 -19.663
46.457 -24.235
13.486 -7.780
12.693 -19.961
33.453 31.621
9.168 18.136
4.751 -10.292
37.749 -39.912
8.411 -30.898
24.709 -34.747
11.379 -25.861
13.339 -25.943
34.427 -22.777
17.133 -29.079
2.027 -16.747
15.549 -19.373
41.909 16.739
54.985 14.472
50.569 39.227
36.701 12.849
61.434 1.905
60.980 2.486
54.254 -28.984
36.388 -21.627
23.263 12.904
54.624 13.909
39.925 33.437
48.593 21.671
37.025 35.138
44.976 32.834
34.000 36.894
24.053 27.621
7.991 36.345
35.896 30.884
32.555 15.690
28.048 15.850
34.869 1.201
36.602 3.873
35.930 28.512
44.716 25.559
5.059 1.095
35.167 35.828
35.956 39.038
36.590 37.650
29.312 -25.036
40.648 -20.074
35.433 6.659
15.138 -26.244
3.836 8.053
30.451 5.743
37.758 -13.811
21.729 -27.363
39.222 -26.425
12.420 -17.685
18.971 -22.511
34.153 -26.752
36.010 -35.170
64.385 -15.767
57.708 12.934
47.098 16.556
13.544 31.063
38.824 36.310
38.935 29.447
28.332 18.219
31.073 17.096
29.314 31.049
11.002 29.386
9.171 20.675
11.965 8.257
38.072 -27.655
16.865 -25.633
17.677 8.957
38.985 13.418
18.447 14.958
23.855 31.361
12.319 3.477
62.733 20.692
19.018 33.259
18.795 38.661
7.316 26.331
24.359 23.725
32.603 5.890
42.171 39.941
40.474 19.452
52.785 19.827
60.543 -7.607
41.644 -19.500
51.553 -5.334
39.754 -37.595
31.755 -29.206
43.325 -19.017
46.634 -16.980
51.706 -27.142
69.457 -9.910
18.246 -34.288
25.809 -4.485
5.521 -23.351
34.888 -30.585
6.928 -23.370
5.298 -27.502
29.763 -4.910
36.335 -21.408
48.819 -18.985
22.238 -22.482
47.671 -18.072
49.281 -23.749
61.967 8.864
54.290 -16.880
12.782 -10.613
10.766 -28.739
2.854 21.528
28.622 -34.632
24.441 -37.306
49.224 -28.983
21.176 -33.074
44.080 -26.065
62.503 4.074
44.934 -30.591
45.046 -31.482
43.443 -35.949
35.800 -30.380
55.541 -12.728
32.665 -32.215
44.917 -30.654
59.703 6.027
44.342 25.854
7.111 -0.672
8.952 7.955
36.945 -10.056
34.696 5.360
33.965 34.917
34.076 33.851
36.170 36.066
18.136 7.532
4.842 -13.412
4.403 -13.840
23.842 12.201
51.340 17.540
6.347 21.372
26.410 22.652
37.970 3.702
20.581 -14.011
26.371 -21.936
10.333 -42.405
31.144 -26.802
61.763 -21.087
41.645 -26.055
11.387 -44.134
12.795 -19.613
48.540 -25.981
58.494 -0.437
52.671 1.886
21.781 2.866
39.193 -14.179
20.927 -12.576
42.045 -9.551
62.022 -12.593
48.262 -15.112
35.624 -20.482
14.568 -10.994
37.754 -11.869
39.618 -15.305
22.930 -5.169
5.085 2.751
42.422 -38.469
45.133 -36.487
43.209 -17.418
20.756 9.546
31.163 32.701
29.808 48.685
35.473 34.901
57.714 31.074
46.181 -19.255
64.064 -5.570
27.905 -38.150
25.977 -41.688
17.451 -38.636
30.597 -24.649
13.166 -14.683
4.491 -22.442
-5.323 -23.395
20.547 -18.445
18.246 -20.955
37.635 4.160
8.750 -11.208
21.328 -22.473
28.844 4.189
16.478 -35.766
35.773 -27.059
55.856 -7.359
49.020 -25.427
23.823 -30.486
46.475 -37.084
43.708 -32.845
15.825 -35.831
32.358 -43.056
2.342 -22.165
15.621 -19.560
22.158 27.755
29.553 42.067
51.242 33.789
23.225 31.967
56.345 11.775
52.373 14.614
15.687 26.936
17.884 39.966
43.169 -4.425
21.146 -30.351
15.562 -36.256
58.705 -27.201
48.245 -33.742
11.819 -34.722
17.584 -30.875
27.820 -45.447
50.490 -9.856
28.046 -14.882
25.281 -11.304
52.587 19.315
41.088 7.920
48.629 13.881
54.534 8.133
57.175 -11.355
37.118 23.566
38.624 5.997
33.929 12.672
53.501 16.499
52.188 22.543
49.579 30.075
44.520 35.933
6.674 15.141
32.534 21.629
34.867 29.122
49.338 5.752
62.368 4.939
55.753 -10.750
56.746 6.240
48.247 6.756
41.917 -6.373
40.540 -9.352
34.290 15.152
53.641 11.925
57.700 11.005
43.127 14.471
54.199 37.662
32.578 11.239
25.740 -9.013
12.086 5.627
30.969 -4.153
56.527 31.829
38.901 29.146
51.317 -15.137
61.142 24.265
15.923 32.420
23.250 19.189
42.319 34.196
44.090 20.805
38.017 14.159
37.649 5.117
3.239 4.294
29.979 -35.852
67.861 -0.174
63.793 -0.798
57.214 11.848
51.498 -19.256
49.834 -25.550
47.212 -26.577
30.460 -12.271
35.950 -1.178
15.412 -8.864
3.944 3.928
58.123 13.473
58.467 26.669
26.303 -24.557
38.410 -40.734
48.227 -28.158
31.190 18.250
34.609 -14.905
16.483 8.116
36.690 6.116
28.633 -7.562
21.317 16.919
42.950 23.677
26.778 32.744
8.585 33.574
42.985 21.410
38.538 2.511
57.738 12.893
49.296 6.490
46.773 27.732
50.855 21.866
66.805 6.389
39.920 -10.953
51.434 -9.954
46.987 12.822
53.383 19.470
62.179 -18.081
44.687 -17.214
37.328 -26.926
67.587 0.641
45.634 -11.140
23.142 -4.890
21.712 32.110
28.606 32.926
36.984 25.325
36.985 16.762
49.243 -1.621
45.536 22.634
63.130 -7.621
63.543 2.980
53.106 20.695
40.870 1.238
46.356 29.909
57.280 23.514
65.451 15.340
49.438 21.600
51.155 25.135
22.834 36.085
16.540 6.546
16.645 -2.046
32.073 3.147
27.389 25.411
16.154 23.497
34.855 28.843
36.627 27.771
31.159 1.714
37.791 0.135
21.254 -26.431
23.243 -29.339
-5.005 -10.594
19.030 15.254
16.997 21.351
23.894 15.694
30.887 2.816
11.901 23.422
5.022 2.814
16.402 42.452
17.804 40.625
38.888 32.207
40.535 -36.808
6.666 -30.285
43.065 -19.862
38.669 21.206
43.793 20.456
46.099 -30.249
46.028 -28.202
59.733 3.653
55.007 21.365
44.321 24.522
49.137 22.853
41.566 24.933
58.969 17.759
34.997 36.570
43.170 24.437
62.903 -11.394
18.203 -31.365
27.111 -29.935
40.482 -30.370
50.492 -29.471
48.206 -30.908
61.658 5.474
46.282 35.715
53.339 7.469
47.475 25.358
46.471 29.225
40.914 25.560
37.946 33.330
48.909 26.613
57.674 23.219
14.329 -5.504
19.093 27.347
39.017 9.399
59.679 -22.222
22.574 -23.937
39.378 -35.649
30.657 -28.409
45.711 0.297
4.172 11.414
4.805 2.617
43.197 13.990
63.251 5.920
52.260 -23.193
45.283 -24.595
22.345 -20.430
42.696 -35.239
21.142 -33.033
38.929 -30.407
14.758 -30.239
34.954 -36.681
44.413 -32.341
37.873 -41.685
18.757 -40.155
22.486 -20.052
32.472 4.064
56.157 17.934
62.314 11.930
40.005 39.921
25.697 38.221
50.331 32.526
26.424 32.919
20.697 36.195
39.068 39.389
32.845 27.148
65.987 -15.986
45.897 -27.705
50.776 -20.242
48.348 -27.254
52.874 -22.240
50.021 -28.533
42.839 -30.095
43.605 -26.963
25.205 -41.893
23.812 -34.971
32.816 -20.055
29.169 -16.913
47.565 11.533
16.804 8.497
25.157 -27.739
41.786 20.967
25.165 37.472
12.170 34.991
6.708 35.615
35.480 6.536
25.574 -23.223
45.767 -26.348
20.890 -12.760
51.702 -21.306
57.277 -12.286
57.140 18.596
38.394 24.231
26.534 22.365
28.449 21.157
54.267 -7.913
60.851 -4.535
46.096 7.894
45.259 34.768
59.290 -6.076
57.330 14.597
49.785 -17.011
35.323 23.954
37.304 16.670
43.199 -24.551
55.057 -6.861
62.548 -19.843
38.772 17.591
59.053 18.842
40.906 34.648
37.870 21.152
50.962 18.935
32.954 19.191
38.779 22.684
59.887 14.704
44.246 -3.325
51.732 -24.573
44.497 -27.368
24.902 -20.196
23.567 3.016
5.492 2.292
54.965 -26.305
19.584 -24.982
22.318 3.796
44.160 33.563
26.798 40.856
39.578 17.546
10.709 33.880
25.889 37.591
32.235 30.067
10.773 19.900
23.949 -19.140
20.133 -13.767
25.842 -31.325
31.348 -26.378
32.164 -35.251
23.352 -36.139
7.659 -40.623
13.575 -36.410
30.472 -29.235
51.155 4.932
40.424 15.135
36.902 30.446
25.083 35.374
25.785 13.759
26.676 -13.167
34.376 8.026
27.731 1.353
35.601 30.295
22.452 15.943
54.330 23.266
51.166 23.471
57.456 12.835
50.816 4.243
46.928 28.057
51.203 16.989
60.104 -8.710
52.816 -26.146
40.112 -39.033
41.963 -34.647
50.484 -18.791
30.152 -25.688
37.487 -26.342
59.440 -6.144
59.993 1.619
35.602 -30.259
54.291 -20.907
21.545 8.682
5.378 1.862
27.172 32.360
47.123 30.546
34.300 35.540
41.422 24.080
64.490 10.702
56.529 24.234
17.739 30.106
12.568 34.811
30.431 40.023
57.778 23.353
56.758 23.841
48.259 23.733
51.528 -1.749
46.720 6.498
39.816 12.313
46.964 -4.954
52.667 7.671
51.128 -6.566
43.553 29.397
52.320 20.524
4.231 35.754
39.536 19.040
31.158 12.879
34.626 12.070
27.752 -33.839
47.749 -37.192
26.346 -27.238
50.225 -29.077
22.240 -27.267
42.309 25.944
-3.560 -8.535
29.819 -15.997
5.562 -0.321
48.864 -24.966
33.253 -45.395
31.717 -35.441
15.241 -27.300
48.148 -23.892
53.359 -23.634
14.546 -46.026
44.847 -18.014
66.519 -3.055
52.678 20.310
41.460 37.125
21.318 25.807
46.843 32.925
27.544 17.499
5.762 24.269
12.086 15.946
26.795 -17.415
16.248 14.573
29.804 9.578
37.063 -25.072
35.739 -7.998
34.892 34.492
25.869 20.150
17.291 23.198
11.926 22.635
22.233 24.856
63.058 1.642
61.322 -4.677
38.506 39.925
39.292 38.895
9.807 25.969
49.459 17.248
63.206 5.673
56.723 -6.942
27.511 -27.707
52.115 -25.146
47.663 -29.387
55.256 -31.233
31.720 -34.125
55.167 -4.187
47.953 -12.831
25.177 -37.992
51.149 -13.573
55.606 -18.242
54.461 -20.545
66.320 -9.882
51.747 -28.785
54.102 -18.995
34.670 -26.854
49.596 -25.423
58.294 -10.893
51.956 -30.634
57.838 -21.862
20.592 -38.567
15.276 -22.372
5.561 2.114
54.026 -37.895
54.076 8.422
48.157 4.947
50.296 -17.802
50.948 -26.612
31.772 -2.140
43.458 -26.882
52.144 -27.628
47.508 -34.232
40.709 -35.296
23.679 -37.995
26.981 -32.512
35.239 -14.643
44.714 24.248
28.972 36.696
29.157 17.787
54.119 22.219
35.289 32.512
35.071 15.717
31.048 30.292
36.838 -8.777
21.804 36.162
0.483 30.170
16.158 27.560
41.160 27.911
19.119 -0.830
26.494 -18.413
15.005 -29.326
26.342 -32.767
46.209 -38.449
33.834 -39.092
41.248 -25.506
37.708 8.296
45.703 -9.313
46.337 -7.744
45.995 -18.487
12.745 -29.178
36.539 -33.865
45.509 20.793
37.075 33.468
35.631 33.696
35.848 27.416
15.671 25.013
6.207 10.463
3.586 23.747
45.078 29.317
56.453 9.340
40.301 26.547
32.291 -28.207
27.796 -34.026
55.355 -22.862
52.898 18.206
26.095 31.319
42.762 25.261
50.164 15.465
57.391 -8.153
55.874 -1.795
13.342 14.715
40.671 -30.093
48.218 -22.934
57.934 -8.832
58.821 8.591
49.581 31.313
50.031 25.844
29.873 35.960
43.633 22.956
33.782 31.233
45.957 -11.493
29.025 14.097
35.367 29.091
55.911 17.519
35.688 24.145
50.791 -7.225
56.977 -17.144
58.953 0.597
60.668 6.226
20.237 6.627
15.949 2.038
5.088 2.223
60.199 -4.936
45.331 -23.031
55.577 -18.422
42.500 19.402
46.863 24.075
35.712 37.293
33.462 30.605
10.204 -16.614
14.806 -28.002
21.374 -39.880
46.617 -27.880
33.564 -4.632
23.465 13.197
44.192 25.349
25.929 18.251
27.390 22.540
60.420 7.295
53.011 -6.547
54.349 1.716
54.861 -18.630
52.205 -12.015
23.949 -22.201
47.570 -14.282
66.701 -18.878
35.125 -7.375
58.726 1.421
60.725 -16.554
49.885 -20.211
30.444 -28.932
27.042 -39.307
2.958 -21.373
14.750 -14.368
4.757 -18.169
19.167 -13.838
29.153 -18.085
23.993 22.322
28.952 -7.595
40.606 -30.878
43.225 -45.690
60.765 -3.346
54.621 -12.928
28.252 -36.715
60.243 -29.597
47.959 26.260
57.268 5.705
51.720 -16.772
61.371 6.711
47.882 -7.153
41.783 -20.754
47.006 -12.583
55.175 -27.232
46.921 25.050
21.308 31.692
27.238 22.787
35.146 36.434
21.000 32.849
33.160 28.501
59.507 8.007
37.341 39.322
41.325 20.226
41.480 22.376
43.734 32.585
33.821 40.320
27.941 4.155
22.229 25.226
19.850 34.199
5.437 2.175
56.886 0.916
42.212 -32.627
15.422 -21.083
24.506 -20.505
52.259 -11.033
52.480 -26.918
42.215 -28.077
11.894 2.478
52.122 10.525
48.574 26.738
49.221 24.628
52.215 9.293
42.869 -24.516
46.084 -20.138
37.478 -32.775
46.356 -23.530
59.396 -23.349
33.093 -29.163
47.963 -13.068
49.653 26.844
30.033 37.343
33.204 24.158
56.457 29.848
40.608 28.249
32.287 21.676
26.223 28.015
17.514 37.535
33.898 30.814
5.508 33.599
39.901 30.545
61.126 -2.750
55.196 7.008
37.188 32.713
13.023 33.414
30.559 21.273
52.757 28.716
53.086 -21.980
58.058 15.366
53.718 24.923
62.313 10.381
52.492 5.163
33.259 36.574
67.915 4.714
33.419 -37.193
39.695 -32.763
45.678 -6.669
51.256 -32.156
2.626 -4.494
5.406 2.160
50.754 20.501
47.200 8.737
54.022 -19.444
53.480 -10.519
47.272 -20.356
64.238 -3.217
63.808 12.607
55.233 -5.456
45.683 -21.323
57.405 -14.454
37.308 19.376
39.424 28.988
45.063 14.682
30.447 30.130
27.209 34.568
39.616 25.178
35.773 32.887
38.569 24.549
11.021 16.738
22.434 2.770
25.775 27.525
27.192 18.097
18.675 26.112
36.583 36.378
31.465 17.621
47.606 6.319
54.646 4.005
43.554 28.503
48.911 34.434
49.353 40.664
35.524 12.808
54.531 29.245
59.869 -2.188
39.628 -41.187
46.194 -31.980
14.009 -22.384
16.750 -31.073
9.696 10.230
17.016 -32.054
26.788 -24.408
46.697 -31.678
46.124 -11.376
55.708 -18.657
19.074 5.576
33.152 23.906
43.327 24.023
23.034 23.878
23.875 22.759
40.765 24.140
23.504 24.279
64.069 6.166
36.841 -23.718
28.502 -25.152
21.800 -19.851
19.939 -32.309
26.701 -38.435
26.687 -32.172
13.975 -24.457
-4.715 -17.340
13.044 5.266
3.946 4.154
23.921 -23.013
17.615 -34.184
35.480 -38.391
35.833 -21.382
43.204 11.392
16.213 -14.651
23.409 0.989
20.916 3.562
33.304 32.800
40.970 30.843
43.770 24.356
52.876 24.163
34.445 36.655
21.492 26.239
9.783 33.836
30.036 4.437
5.007 -14.313
29.941 -30.783
41.521 -35.678
66.665 -9.893
53.201 -10.595
31.317 33.955
35.558 33.933
36.012 29.692
42.579 30.876
52.498 8.062
28.023 -8.872
26.085 -26.246
23.922 -34.867
19.077 -30.396
48.686 -36.966
63.234 -14.435
66.049 13.200
62.252 15.590
60.697 1.792
62.415 -11.653
52.109 -16.403
45.934 -31.187
39.230 -44.944
27.808 -35.463
59.907 -21.731
29.977 -5.889
29.878 34.655
41.515 31.942
43.357 29.499
62.587 8.723
13.847 30.092
48.789 19.110
29.392 23.488
48.102 30.185
49.866 32.663
17.216 -5.663
29.086 -12.291
30.950 -19.089
35.518 17.403
35.853 -29.682
19.127 -23.717
8.847 0.385
49.497 -28.844
47.060 -37.612
58.888 15.971
25.817 15.517
5.200 -1.617
3.981 4.333
9.994 12.868
4.964 2.680
45.518 27.071
47.358 7.677
30.657 -42.639
49.561 -26.319
21.371 -34.120
24.903 -32.967
26.279 -28.466
27.011 -28.658
49.632 -24.600
62.706 2.512
43.048 20.275
44.979 -10.018
48.127 10.224
61.308 -7.732
56.611 -20.889
51.918 -30.475
39.258 34.038
40.749 34.292
46.307 21.692
12.039 7.679
26.194 16.378
14.330 6.514
31.274 30.203
32.711 46.848
66.840 9.913
50.632 31.033
46.638 19.652
36.973 6.054
47.776 -16.724
37.803 -39.096
30.774 -39.708
25.184 -11.629
5.530 2.305
43.227 15.887
33.170 -10.011
41.964 -36.953
35.816 -34.970
51.388 -31.919
14.544 -32.445
22.708 -31.545
35.305 -36.010
47.922 -30.174
51.259 32.315
31.643 8.045
62.028 20.828
58.064 20.927
53.341 32.455
42.821 -8.571
29.428 -34.867
41.374 -37.578
57.196 -8.786
46.836 -23.363
47.481 -29.573
47.857 -24.460
48.966 17.587
36.816 31.938
40.055 -9.616
47.938 11.066
52.391 35.586
45.792 31.415
50.578 26.225
27.432 38.219
16.655 40.972
31.562 27.804
33.944 19.492
27.516 -9.357
44.866 21.465
56.177 27.198
38.253 25.764
54.331 30.258
50.686 34.694
34.310 37.981
6.681 27.003
34.300 22.815
8.731 -15.144
3.806 -10.935
5.954 -0.474
64.113 -12.981
40.766 36.254
9.413 33.730
50.582 20.073
64.257 7.126
41.264 27.661
35.033 13.384
55.493 25.971
18.299 27.113
15.563 24.733
6.125 7.186
11.150 2.976
38.987 -21.670
19.107 9.569
7.293 12.390
34.760 -9.960
34.199 14.168
39.825 -34.611
24.808 -20.231
29.112 -12.357
31.215 -24.601
26.138 -28.518
46.800 -31.451
27.284 -34.360
37.848 -22.417
5.617 2.383
4.910 2.876
55.433 -11.029
48.862 13.033
46.894 24.403
25.377 40.543
30.878 35.589
40.259 -18.866
67.397 -6.015
36.549 -40.917
20.976 -38.326
17.894 -22.509
35.267 -37.291
33.853 -28.212
35.086 -16.428
32.813 -21.070
14.972 -5.701
11.984 -13.119
5.833 -0.667
25.264 -0.368
42.315 23.429
30.815 27.850
27.110 2.274
3.707 -15.144
30.640 11.236
18.660 32.378
47.936 -15.147
30.573 -17.786
32.699 -29.581
35.176 -29.093
22.473 -33.793
22.895 -10.651
41.311 35.293
67.659 -16.496
36.431 28.672
36.680 15.990
41.442 28.156
16.752 38.562
14.609 32.204
35.982 30.191
26.546 22.605
2.776 -14.289
-5.082 -10.111
5.353 -0.847
48.700 17.067
54.908 -11.813
60.877 -17.899
52.626 17.196
40.513 -23.625
34.858 10.135
25.954 3.372
46.006 -3.815
53.524 -25.219
60.859 -21.064
57.322 -10.118
60.244 -0.320
30.322 -38.272
17.892 -21.027
29.488 -42.604
37.319 -35.335
57.196 8.459
32.852 30.992
41.032 29.585
49.871 30.338
41.869 7.350
50.846 24.387
39.676 -17.569
53.441 -23.361
58.634 -19.103
29.496 -30.894
59.262 -18.536
33.707 -35.244
35.668 -28.801
54.132 -13.230
48.775 -24.700
55.009 -21.224
60.758 10.401
37.054 21.176
57.771 -10.924
62.854 8.400
42.718 -15.752
30.242 -21.807
58.879 -17.378
39.030 -30.586
50.833 0.088
47.954 12.363
45.135 0.099
42.301 8.038
45.905 -26.040
54.202 -27.557
11.762 -38.207
15.229 -30.049
4.653 2.813
44.420 -29.728
48.530 -13.595
58.440 -28.479
61.455 4.379
50.014 -15.422
62.275 -18.054
49.850 -19.009
44.611 -31.355
25.557 -39.621
42.453 -27.737
20.972 -18.398
14.686 -26.652
16.037 -7.373
33.583 -7.790
52.600 -19.630
56.666 -16.588
41.169 -29.827
2.111 -23.723
20.918 -27.225
33.655 -10.486
22.992 -18.370
15.238 13.058
26.382 19.838
33.436 25.558
33.122 37.992
35.252 9.782
52.241 -9.648
41.072 13.666
54.808 12.397
43.978 9.934
38.496 11.374
60.769 -11.635
34.022 -36.643
20.671 -33.148
62.028 -22.459
64.420 -7.704
57.506 23.147
24.153 6.035
34.927 -18.621
28.696 -28.631
15.366 1.660
37.558 -36.552
42.003 -34.423
32.462 -26.645
29.788 -33.933
50.109 -7.941
47.683 18.741
50.731 0.702
47.381 3.813
57.039 16.914
23.067 31.184
63.072 7.093
58.421 23.163
42.319 -5.761
5.045 -2.381
61.712 10.491
56.016 -3.094
50.706 -21.823
59.938 -3.480
29.191 -33.050
33.549 -16.774
16.382 -35.655
-4.034 -16.987
44.541 7.210
39.041 10.783
46.246 -19.667
63.904 -4.050
47.620 -23.509
28.761 -31.233
57.238 -22.563
25.361 28.994
24.256 -23.412
32.357 -6.120
24.658 -22.366
6.152 -14.083
10.361 -6.592
28.557 21.418
24.385 39.232
14.667 8.625
16.227 8.641
28.642 28.313
18.148 24.556
37.546 38.039
7.608 23.258
5.338 22.744
35.295 -23.285
46.861 -27.776
44.334 -29.295
54.334 -20.137
63.029 -24.789
54.322 8.083
48.288 32.380
45.705 26.241
43.553 37.195
27.237 27.973
15.416 34.105
34.195 34.088
14.586 -9.454
20.503 19.137
24.678 7.866
23.202 -25.166
14.265 -30.434
23.455 -41.230
52.390 -21.744
10.817 -35.614
20.360 -45.965
18.953 -34.257
55.013 0.353
59.425 -16.132
39.465 -20.853
52.597 17.608
29.488 -8.611
42.239 1.409
14.353 6.057
3.126 16.450
38.438 43.409
18.501 31.091
35.518 35.784
27.118 19.040
51.009 31.003
24.645 27.567
31.560 22.124
33.360 35.950
11.053 35.181
9.695 19.866
17.487 -5.056
5.400 -1.848
62.559 -3.026
33.494 -36.934
56.429 -18.514
50.077 -17.964
58.002 -15.037
34.940 -32.700
60.275 -3.789
39.435 -17.421
44.821 -19.340
34.154 -2.113
26.802 20.461
25.314 38.173
26.588 28.711
41.417 24.588
57.564 16.856
47.924 17.199
47.947 -6.495
52.408 -19.152
33.035 -9.717
34.632 -13.115
39.222 -3.994
66.832 14.074
51.518 27.991
41.581 35.343
64.311 7.148
43.530 -4.641
21.344 10.448
33.495 21.765
37.413 -25.531
55.388 -13.640
28.950 -35.885
39.339 -19.871
46.450 33.837
18.920 40.061
14.025 9.835
5.752 -0.494
54.304 0.960
49.033 -27.546
22.168 21.514
36.222 24.968
8.067 23.188
57.782 11.356
63.332 19.905
33.795 33.397
19.341 32.564
17.195 27.848
31.411 16.757
59.036 7.631
54.612 -23.875
59.574 -17.572
62.894 -14.746
35.854 -40.676
43.541 -22.877
44.262 -19.999
48.736 7.981
62.372 21.618
17.622 38.899
12.812 40.702
43.438 36.872
40.887 15.319
37.173 -14.140
50.339 -20.318
31.769 -36.538
23.294 -39.018
37.801 -34.775
4.220 -24.667
44.534 -15.271
65.070 -12.034
62.174 -12.949
25.627 -34.521
56.780 -16.281
30.654 -21.271
16.990 -34.173
15.631 -44.518
24.333 -13.234
5.390 2.322
64.783 20.982
55.040 -0.848
65.310 -12.208
55.342 13.577
44.427 -18.260
38.607 -17.292
34.621 16.108
52.825 8.895
66.873 9.656
36.185 31.910
27.811 28.895
8.875 -4.551
10.909 10.028
22.883 -4.389
3.680 -11.540
5.151 17.644
5.423 2.040
44.114 -21.609
63.222 -12.615
57.458 14.387
26.915 34.547
29.050 24.857
27.263 30.543
21.842 29.459
38.128 39.473
28.062 36.702
21.118 33.628
33.785 34.086
39.770 17.676
29.821 -23.724
31.362 -29.119
4.057 4.166
54.438 15.090
33.105 -8.070
40.989 -7.360
52.850 -2.038
45.307 30.300
41.102 38.247
39.934 22.918
56.367 16.728
25.065 -11.876
45.997 -14.746
29.117 -3.469
16.993 12.079
5.066 2.421
38.035 -12.186
53.912 5.110
49.148 17.005
37.846 18.223
56.913 3.113
32.091 -0.845
46.558 -11.259
38.701 -6.480
46.309 13.553
38.002 29.304
42.897 40.067
39.716 39.023
9.506 28.714
19.332 29.353
44.594 17.091
55.463 15.822
32.581 -35.839
40.790 27.716
45.224 33.633
45.211 7.483
66.196 10.831
44.662 24.539
42.944 7.867
58.652 13.272
29.393 18.488
14.025 26.800
17.413 34.335
25.218 35.540
20.549 33.647
5.177 2.757
21.036 23.348
32.691 28.571
52.869 15.155
42.327 37.208
9.252 0.175
-7.723 20.861
26.389 19.323
35.517 33.762
41.585 31.047
53.697 28.852
38.459 22.496
1.759 8.809
50.068 -14.211
69.414 1.971
53.952 -14.536
42.216 41.059
47.444 -1.401
36.235 33.475
33.895 45.793
36.178 23.643
13.488 25.807
46.150 0.176
49.238 20.782
32.389 26.570
40.058 -25.212
33.565 -36.226
19.756 -45.430
19.965 -31.544
41.937 -31.614
59.257 -18.428
27.323 -24.067
47.966 -14.044
35.820 9.451
58.500 2.519
30.632 -35.016
48.245 -21.929
54.633 -7.051
60.958 -19.956
60.665 -20.041
53.083 -26.497
42.592 11.626
26.520 33.456
25.262 33.659
18.647 36.324
10.985 29.748
35.264 29.285
44.186 28.965
55.150 28.802
50.195 13.122
62.677 -15.741
32.767 -40.535
36.240 -20.953
36.228 2.247
53.706 -6.512
45.148 -0.336
54.808 -13.787
52.792 -8.757
59.587 6.510
55.587 -25.670
51.012 24.692
61.403 6.186
57.544 19.647
59.685 14.887
68.024 -11.426
42.271 20.471
7.774 6.279
35.556 -10.146
45.305 7.755
54.819 24.600
56.445 -8.326
60.660 -9.832
49.088 -28.419
22.060 -40.433
57.857 -14.061
55.526 -4.773
51.385 -6.982
44.601 -35.718
24.894 13.486
22.960 -19.860
26.285 -23.427
49.177 -28.284
37.867 -34.137
27.245 -17.843
15.337 -1.746
50.567 13.608
14.280 35.589
5.693 32.709
21.663 26.179
30.004 17.495
39.891 -29.218
27.641 -30.776
25.569 -39.648
27.385 -38.083
39.753 -37.524
19.314 -38.432
15.332 -23.065
12.048 -28.420
36.744 -17.124
35.555 -33.828
22.412 -38.726
9.884 -5.739
52.480 -20.599
17.146 -1.733
27.024 15.472
25.920 19.992
44.864 31.690
60.846 3.196
26.972 -4.310
26.254 24.453
-0.767 28.900
37.655 27.587
16.259 37.964
18.711 37.432
50.312 16.771
15.009 29.219
21.448 13.085
19.591 32.266
47.069 34.763
48.401 41.138
33.825 24.771
40.885 6.741
36.358 23.821
23.113 36.230
31.274 23.725
48.747 25.472
17.444 41.446
19.318 36.189
29.182 27.330
49.951 21.849
49.277 20.535
40.055 5.282
26.608 1.543
57.006 -25.919
36.865 -37.454
33.698 -34.888
56.126 0.591
35.173 28.190
29.191 35.887
20.944 39.035
27.042 44.169
53.080 24.735
49.392 25.209
51.091 19.143
28.503 29.705
29.476 28.790
26.944 30.792
25.118 30.691
24.630 8.817
6.907 24.409
13.288 21.207
46.148 24.467
37.191 27.962
24.428 32.687
39.234 17.829
41.878 28.339
27.753 37.535
32.061 22.982
11.394 6.357
53.030 21.793
54.301 -22.321
31.977 23.709
40.428 -2.871
60.511 4.551
60.655 -13.956
46.320 24.299
17.491 17.869
30.040 34.533
6.303 27.435
25.926 42.456
62.515 22.330
21.867 41.537
13.494 26.263
2.271 20.231
13.645 16.210
5.024 2.399
46.315 31.532
34.951 10.757
7.522 28.912
31.553 30.914
36.635 15.280
51.266 -21.772
25.722 -6.026
44.445 -35.442
63.678 -12.004
44.123 37.145
48.363 15.595
37.468 -6.838
27.411 26.468
54.204 5.511
53.136 28.652
59.364 12.559
44.921 22.664
56.490 12.734
57.464 -9.657
24.485 -39.490
48.554 -34.039
30.635 -12.012
15.522 -21.437
20.620 -0.575
14.737 2.576
38.436 -26.018
24.131 -6.968
24.455 -14.870
25.527 -34.252
45.387 -30.398
60.013 -3.852
50.311 12.230
61.058 -20.331
65.604 -9.383
0.237 26.618
5.586 1.941
42.608 -9.626
34.340 3.380
55.346 8.385
46.875 6.839
51.386 12.216
42.063 -22.033
59.901 21.355
55.735 24.088
60.704 24.889
41.825 10.406
26.701 -16.059
47.678 -30.986
56.899 -21.786
56.449 -27.033
44.835 23.460
41.362 24.423
50.087 5.754
57.537 -21.843
41.218 31.387
34.285 34.226
44.510 37.971
21.777 37.357
30.148 34.701
15.736 -10.993
31.785 -28.942
37.496 -29.610
47.326 -33.421
56.027 -6.611
54.091 20.739
13.623 27.479
23.587 32.754
24.624 11.573
24.815 25.758
45.708 31.242
41.107 26.182
51.494 19.241
31.518 31.848
53.539 -18.038
38.464 -42.105
45.355 -33.516
21.813 -30.314
26.035 -1.518
10.673 1.313
4.019 3.410
23.069 15.667
61.198 16.375
18.593 25.479
26.229 20.862
4.173 9.544
32.538 16.441
41.956 31.332
51.019 27.509
37.209 -16.752
45.856 -29.568
19.106 7.052
41.145 17.328
69.255 13.431
41.981 -2.880
50.618 -9.009
61.464 -5.800
32.864 -13.018
33.312 45.293
34.492 31.452
25.773 -3.107
17.268 7.579
27.130 14.250
39.607 35.794
26.713 3.787
4.264 -5.607
6.234 -21.689
41.201 -45.512
53.903 -26.157
61.440 7.899
45.169 28.269
53.639 27.105
45.481 31.293
29.881 34.235
37.854 34.693
45.450 31.722
33.509 26.976
43.066 27.439
13.612 23.762
27.241 34.178
47.593 32.590
42.484 37.340
25.352 41.258
39.170 41.646
39.227 28.852
15.458 11.658
6.634 -13.655
14.368 -20.380
4.763 -9.314
38.029 -3.067
51.756 -32.100
51.588 -32.371
54.531 -21.192
17.387 -39.154
20.116 -41.906
28.019 -35.946
25.484 -35.519
22.358 -22.972
5.879 -33.684
23.147 -42.202
8.577 -34.097
45.246 -4.308
49.313 20.098
26.889 -4.537
20.571 -33.327
28.003 -32.992
49.202 -28.207
45.944 -34.062
28.885 -3.059
58.404 -17.574
35.650 -31.572
51.391 -30.167
29.887 -30.114
33.819 -41.284
47.788 -34.296
31.337 -35.386
20.660 -30.240
44.931 -24.484
62.792 -21.750
27.541 -24.787
57.407 -7.596
58.464 -8.255
57.934 12.251
23.657 26.409
59.746 27.800
53.845 15.780
42.591 6.814
17.434 13.720
33.060 11.828
57.805 4.261
60.299 -9.342
39.442 30.635
32.163 -2.271
43.612 -17.874
40.641 -30.874
55.341 -11.941
24.661 -34.876
13.260 -33.450
17.998 -16.638
28.812 12.670
31.975 43.971
55.181 9.318
57.931 32.445
19.689 35.295
21.415 -0.338
34.554 30.039
43.779 36.012
41.012 28.933
39.140 26.642
41.939 -32.572
26.641 -36.483
35.862 -30.775
38.165 -26.473
25.451 -30.432
37.976 -23.112
43.686 32.917
42.519 -8.172
51.171 -17.580
42.674 -12.581
58.967 10.729
39.261 23.288
16.678 28.117
53.329 32.319
32.778 33.735
36.287 30.831
48.003 -9.813
65.208 -16.164
52.392 -24.826
38.671 -34.456
40.742 -46.175
48.411 -13.103
47.167 -18.375
32.394 -37.598
43.868 -27.139
21.650 -29.138
18.125 -34.031
56.613 11.562
22.144 -11.973
32.213 22.109
38.370 33.232
46.397 19.983
40.668 8.536
55.790 23.111
54.664 18.460
22.959 32.390
58.810 -10.378
51.397 -30.380
31.230 -10.437
33.904 -0.619
23.343 22.608
11.851 28.642
3.753 4.350
22.674 -7.059
35.145 12.708
37.450 -2.105
46.141 29.891
15.830 22.538
27.294 28.626
46.027 11.706
14.734 -24.354
18.959 13.530
46.006 -12.478
40.409 5.196
16.427 25.945
33.999 28.405
48.677 -3.564
15.500 -56.040
49.119 -33.752
36.210 -33.760
42.786 -30.721
48.026 -3.010
43.452 -17.113
66.130 3.349
54.420 27.908
31.068 34.538
17.070 34.694
21.271 45.257
52.000 7.468
15.196 12.354
15.046 -22.490
17.572 -21.767
24.711 -7.646
11.232 -17.549
31.513 -21.706
27.579 -2.928
23.259 -4.226
40.345 31.131
54.191 29.092
48.923 27.588
47.487 6.049
58.814 -13.226
47.230 -16.909
62.945 -20.178
42.239 -30.032
32.209 -35.108
33.529 -39.817
24.508 -33.856
25.441 -29.244
22.019 -35.891
43.054 -24.777
28.380 -7.306
34.793 7.719
34.467 1.898
12.310 18.861
27.329 24.130
46.576 31.393
50.545 2.011
59.370 -3.001
51.467 34.822
51.337 27.602
29.601 34.651
49.459 34.834
29.503 24.003
30.016 40.357
36.094 31.006
45.801 33.111
45.313 25.843
31.637 18.034
35.149 3.676
18.188 43.066
18.157 8.934
26.928 41.720
30.716 39.709
23.455 -1.895
17.807 3.219
23.624 18.009
49.955 -10.254
56.338 -0.740
44.910 -22.999
7.856 -31.742
17.186 5.105
40.821 30.341
25.199 32.663
29.748 19.817
26.261 29.974
33.164 47.575
58.177 -9.094
49.818 -10.588
57.258 -12.633
62.921 3.144
43.403 29.393
42.494 25.034
11.721 26.259
46.542 36.333
56.187 -11.133
54.177 -21.872
7.086 -28.826
20.776 -34.023
37.285 -32.849
42.819 -35.200
29.922 -34.318
33.566 -37.583
34.709 -31.201
58.133 -15.954
52.303 17.462
34.092 8.563
44.232 35.695
38.017 41.946
27.694 28.170
49.410 33.714
52.765 13.703
46.099 -24.614
60.529 -6.549
23.832 -29.061
18.959 -28.902
40.232 -21.288
58.008 -18.095
27.568 -21.574
59.372 -27.723
34.269 -19.585
19.036 -30.669
35.903 -35.506
20.942 -33.315
52.753 -22.818
46.541 -27.320
40.510 -27.289
28.753 -18.316
39.668 -30.576
35.482 -23.128
60.167 -12.774
38.952 -38.922
22.907 -32.293
14.931 -26.162
9.977 -30.655
13.808 -35.858
36.807 -41.298
38.652 -34.935
15.766 -21.013
33.064 -30.068
53.300 -29.353
40.475 -37.141
59.197 20.774
28.536 -12.032
53.594 -25.555
56.519 -18.962
59.507 -23.006
46.509 -7.784
39.097 -21.975
35.294 -20.716
25.887 28.965
7.833 3.338
22.017 -6.064
62.379 -18.641
52.140 7.752
47.438 -40.349
31.761 -33.889
22.738 -21.967
38.969 3.920
51.643 24.760
62.881 17.412
14.075 25.089
38.072 10.686
12.022 -0.984
5.628 0.016
55.008 -19.062
57.192 -14.967
58.553 -8.283
66.253 -3.716
34.880 -28.509
43.238 -31.612
55.586 -14.361
38.523 -35.911
60.396 -5.280
30.366 -32.558
33.780 -34.653
20.490 -37.898
45.802 -28.789
49.177 -27.602
37.631 -37.505
43.739 -26.368
29.769 0.487
53.254 16.070
65.372 -5.079
57.176 -17.015
46.236 -10.381
31.097 -36.430
37.676 -23.708
47.404 -18.305
55.559 -16.203
28.039 -34.770
28.044 -18.681
27.505 -1.447
12.378 -4.593
4.024 4.074
68.678 -6.131
37.221 10.817
31.691 3.497
44.543 18.917
39.734 36.725
20.345 42.188
27.732 36.664
22.553 30.672
31.345 2.819
19.200 -16.981
42.111 30.184
6.737 32.854
26.687 26.008
39.785 -10.875
47.258 -33.501
45.110 10.710
34.489 10.448
51.268 -6.823
42.499 -16.209
35.338 36.342
35.492 13.966
19.598 43.138
23.466 40.126
20.462 40.261
46.645 26.650
56.196 25.206
23.092 40.933
22.510 28.111
44.520 17.605
25.472 15.802
20.756 34.667
4.668 8.301
28.268 30.118
26.692 29.186
44.685 28.829
27.196 43.519
17.876 24.870
23.045 12.929
53.744 12.286
36.346 26.508
41.101 36.245
44.036 3.547
35.714 35.171
23.859 31.737
28.568 -4.976
5.098 -11.241
-1.765 -10.926
47.002 -42.020
19.702 -38.574
48.426 -40.134
33.496 -20.606
22.887 -24.724
46.235 -0.225
36.664 24.660
41.606 40.452
58.378 20.471
39.289 22.229
49.896 31.324
11.490 25.149
5.839 -0.014
41.995 -23.153
50.998 -23.788
63.557 -6.952
30.817 -19.818
38.334 -17.184
4.270 -20.324
5.795 -0.289
29.252 -30.608
34.149 26.734
54.668 -2.668
29.837 35.390
61.796 20.561
41.504 32.634
58.492 4.914
15.561 -8.800
20.565 26.745
42.603 -8.722
30.417 -27.519
50.840 -23.226
60.389 -16.533
16.683 -19.324
49.711 -19.743
41.615 -9.236
63.061 -8.064
48.690 26.408
23.020 33.500
3.760 4.143
20.132 -29.185
33.358 -4.138
28.385 -26.094
18.452 -35.016
35.793 -34.260
30.406 -40.116
48.062 -1.330
45.335 -29.807
54.925 -29.067
58.209 -30.223
48.785 -22.979
46.030 -37.510
44.222 -34.373
43.948 -34.859
59.816 -12.684
46.897 -2.064
45.968 -3.958
31.741 -15.103
27.878 -40.659
31.196 24.618
44.752 22.329
27.136 -18.298
50.678 0.930
46.006 -31.110
29.840 -3.216
47.784 -21.279
32.936 -37.391
67.452 -5.021
38.227 38.190
30.896 35.723
17.343 33.012
31.277 25.841
27.951 19.595
62.141 -16.325
17.221 -32.037
31.541 -16.476
37.440 -23.694
41.555 -15.302
26.006 -36.980
26.810 -31.980
29.197 -21.152
17.209 -24.765
32.832 11.936
36.239 22.402
44.251 28.840
21.697 33.418
20.912 -5.540
31.357 10.313
39.523 25.471
48.639 18.403
22.783 -21.092
43.677 -0.104
28.347 8.767
15.771 -39.576
33.494 -4.343
39.374 -17.987
50.082 -18.792
57.714 -14.322
50.689 32.565
47.071 30.561
11.171 9.623
58.320 -17.110
15.541 4.722
37.138 -37.830
23.668 -34.679
18.402 -22.466
8.751 -10.201
29.212 13.450
34.430 33.723
22.716 34.443
49.138 21.895
34.405 32.283
32.693 16.827
18.724 35.068
3.477 25.585
19.791 25.029
42.052 21.958
29.115 36.067
42.150 29.927
35.486 35.257
32.022 31.093
7.608 25.835
36.652 27.935
33.476 35.702
10.221 1.362
26.451 31.764
22.288 10.404
61.495 5.633
34.794 36.095
16.122 18.750
23.266 2.426
56.310 17.643
39.278 -18.275
24.592 -29.150
46.355 -30.001
39.992 -10.266
45.996 1.592
39.798 32.701
52.330 -10.516
47.787 -25.209
29.641 -40.356
48.874 -30.465
42.805 -33.687
54.629 -2.334
49.214 17.431
61.080 -13.465
65.570 -7.900
42.083 6.232
40.946 27.751
61.319 -6.079
33.770 27.389
28.190 40.497
12.762 15.429
36.811 -12.349
32.176 26.790
50.133 18.469
40.119 -3.851
48.901 -10.177
43.757 -0.191
52.001 -8.067
49.738 24.731
50.524 33.831
35.997 26.024
60.579 -24.923
26.220 -25.378
50.639 -3.565
60.167 9.883
59.795 -14.324
55.285 33.116
31.260 26.751
39.293 29.760
23.506 -14.302
47.049 -32.463
54.987 -15.459
13.946 -23.444
45.615 -26.748
47.866 -30.732
22.140 -27.470
35.817 -35.288
23.213 -16.572
32.368 -25.946
36.297 -37.911
28.947 -24.696
33.398 -35.293
51.747 -25.085
53.876 11.474
56.858 17.260
63.674 -10.941
65.177 2.755
39.091 21.100
23.938 20.779
51.612 23.670
25.276 33.461
19.823 30.512
12.469 36.991
19.684 30.334
37.776 19.299
34.362 -5.724
45.866 -3.586
30.176 1.772
38.000 34.257
30.674 8.680
17.420 -10.953
3.868 -7.041
19.667 -30.632
33.882 -38.074
32.751 -26.509
7.618 -6.794
28.381 -32.521
50.843 -32.503
33.811 -16.899
60.807 -3.291
51.142 -19.789
19.682 -31.413
15.000 -36.992
7.254 -11.322
16.087 -32.149
21.788 -28.585
39.044 -27.003
56.113 -13.935
49.323 -25.835
48.041 -19.875
49.374 -25.772
44.917 -14.782
29.934 -18.802
40.061 -31.232
39.471 -12.279
29.032 -34.939
31.022 -41.527
14.533 -35.492
39.458 -43.549
38.954 -20.698
23.657 -33.230
67.553 -1.290
38.488 -21.686
36.758 32.257
51.353 26.588
49.651 -18.088
43.058 -27.578
53.159 -10.733
29.485 -24.505
26.660 -18.195
48.391 -18.503
60.295 14.736
66.774 -6.187
54.758 -30.798
35.391 -2.310
57.880 -20.316
44.843 -26.088
36.682 -34.091
21.469 -39.643
12.413 -26.615
25.177 -18.963
15.723 0.002
5.396 2.129
39.338 27.444
21.467 18.108
12.905 34.054
26.998 38.292
29.019 24.296
1.587 -5.211
40.829 24.572
65.009 11.153
46.717 28.025
21.356 29.204
31.756 26.273
7.230 17.661
30.196 5.954
23.600 32.093
25.723 7.514
54.530 24.498
55.611 27.447
43.653 19.196
27.475 1.937
30.537 33.990
32.784 42.793
55.395 13.870
61.360 -6.104
60.121 3.768
64.049 20.291
39.026 -13.955
29.303 -40.367
17.788 -30.274
26.898 1.289
30.067 18.445
51.570 24.414
62.118 14.706
18.215 15.970
17.307 9.764
52.417 31.179
39.473 33.468
36.525 -13.684
38.221 -8.237
14.435 29.968
51.187 9.939
64.269 -7.378
59.215 -10.065
53.344 20.517
56.154 -7.613
51.453 4.713
63.587 9.747
41.901 27.445
55.268 2.054
55.181 6.804
48.093 23.160
49.686 -22.585
62.024 -7.937
32.560 -32.038
46.398 -35.893
26.687 8.719
34.903 29.804
56.457 26.966
37.723 24.344
30.363 -15.161
26.293 -24.186
39.356 -18.338
39.660 -13.228
40.509 -31.400
26.023 -17.397
50.536 -19.896
31.651 -4.211
65.230 -5.079
43.333 -7.520
26.286 -37.970
6.648 -30.219
13.294 -35.218
32.811 -28.629
45.822 -24.803
43.489 -35.687
44.799 -37.819
53.640 -15.404
31.186 1.988
48.956 -27.400
35.046 -21.234
29.815 -34.770
21.341 -29.696
32.659 -26.227
38.046 -15.129
34.778 -21.744
52.406 26.280
55.788 26.702
39.650 28.970
25.225 26.522
29.325 8.812
55.863 16.705
64.223 5.412
48.539 1.532
27.898 -31.414
32.082 -35.835
39.904 -15.069
8.942 -23.155
3.174 -11.074
45.539 -37.927
57.232 -10.616
57.750 -1.974
53.910 8.793
45.544 26.460
56.333 -9.694
56.542 -22.903
64.239 19.693
31.864 37.677
45.138 27.129
39.431 33.695
26.094 39.888
27.982 34.752
52.952 24.555
27.395 29.676
14.986 42.836
24.674 36.798
48.081 24.155
7.240 25.197
19.193 38.864
50.922 20.417
59.565 10.046
35.593 27.004
53.461 29.644
60.727 18.267
33.212 35.915
48.215 31.594
31.485 -27.994
30.740 -30.695
21.727 -38.268
56.977 -24.160
63.866 -10.809
69.330 -1.272
49.603 -16.742
48.355 23.171
9.749 18.225
30.476 1.283
19.497 16.028
47.283 -34.344
60.677 -21.130
26.003 -27.582
44.222 -33.686
17.568 -18.827
31.077 -28.312
13.108 -10.606
33.193 21.952
32.752 42.847
30.151 38.063
58.231 31.986
62.000 13.320
47.982 -26.759
65.412 -9.976
27.749 15.184
19.164 27.982
31.205 26.255
5.636 0.074
35.985 30.256
38.522 -4.333
34.628 -36.468
30.478 -41.980
39.487 -38.990
30.544 -37.831
33.356 -38.112
39.505 -14.954
54.548 -12.573
46.628 -3.561
56.234 -8.883
38.992 38.243
44.127 22.757
59.760 22.406
62.983 -4.559
57.947 14.487
58.693 -16.476
39.777 19.904
15.948 9.655
33.556 29.898
9.822 25.845
9.283 15.057
19.324 31.126
28.703 37.048
64.738 16.344
58.391 16.122
32.629 27.775
39.357 41.874
44.429 5.255
44.417 -12.126
39.852 -31.045
17.631 -42.695
10.338 -20.471
24.495 -40.137
25.732 -26.731
16.138 -35.008
12.431 -38.122
50.241 -0.710
16.213 11.041
5.018 2.731
6.449 -32.424
6.686 -24.847
3.354 -19.448
5.638 -0.934
28.643 34.537
43.676 -7.207
44.651 17.034
34.336 -13.008
55.388 28.959
56.221 14.552
51.232 -18.118
27.998 -30.497
29.234 -14.586
43.571 -23.560
31.965 15.632
33.745 29.468
38.696 18.285
55.703 -18.320
31.644 -32.393
37.455 -24.861
37.211 -19.137
45.281 -27.426
58.083 13.087
64.304 -16.133
53.125 -16.295
57.146 -26.852
47.953 -27.337
23.297 21.934
20.490 35.855
40.471 13.041
54.162 28.691
30.221 35.143
17.742 -3.639
13.387 7.387
28.612 -0.395
13.927 8.862
41.314 28.127
9.608 26.102
24.431 22.339
28.856 35.995
21.299 28.682
42.046 16.145
7.464 8.626
16.617 -34.792
21.133 -42.107
42.759 -27.206
39.759 1.741
52.451 -14.855
45.915 -30.028
24.025 -31.513
17.500 -25.244
12.648 -21.505
25.176 -27.884
31.286 -37.691
34.654 -4.364
22.116 -1.246
49.163 7.926
40.403 32.066
51.407 31.690
62.114 10.858
51.916 21.415
33.453 -25.820
41.308 -23.778
21.002 -15.921
21.681 14.100
22.157 37.621
32.710 32.108
60.562 20.093
34.788 35.362
40.509 30.154
44.371 23.529
49.655 39.378
37.213 39.371
12.201 35.986
15.886 20.358
44.472 -29.063
20.185 -34.993
29.189 -34.146
40.360 -28.713
43.239 -34.059
45.205 -17.569
64.349 -4.199
52.873 20.655
33.862 19.754
38.183 25.885
58.252 -19.361
62.962 -10.924
32.210 -12.556
28.687 -25.694
39.530 -37.908
55.870 -19.792
22.927 -30.201
33.334 -26.455
51.426 -25.293
30.897 -32.457
35.311 -38.686
31.505 -34.444
29.776 -43.154
47.112 -29.779
12.212 -5.691
35.243 14.109
45.444 -28.146
33.284 -26.413
22.523 -37.863
38.378 -26.878
5.057 -8.593
-1.369 7.000
1.347 17.224
17.728 -4.457
19.486 5.226
14.235 -5.657
56.662 29.657
43.634 25.038
44.732 17.715
59.751 -6.444
55.955 -5.762
56.966 -25.709
41.685 9.726
40.405 17.689
46.709 25.455
43.022 38.749
24.479 28.953
29.901 37.519
45.678 17.221
63.256 8.308
63.922 -0.737
42.061 14.219
42.943 -11.412
54.373 3.241
48.845 27.732
52.951 14.972
53.381 14.411
46.429 15.037
37.083 -31.285
55.779 -22.035
37.437 -32.022
51.792 -32.604
31.733 -40.723
42.226 -32.200
59.140 -11.824
60.652 14.563
39.306 27.452
36.272 23.190
28.762 38.973
24.296 28.713
40.095 24.634
48.443 25.517
63.874 -12.140
53.588 -1.507
37.394 30.840
54.058 22.068
65.566 -6.441
36.221 -29.652
31.610 -34.552
19.516 -16.960
30.667 -30.377
53.265 -23.524
47.320 18.816
31.218 19.009
39.595 30.988
26.681 34.933
17.599 5.645
47.695 17.993
26.259 38.004
56.999 26.384
35.680 37.798
40.894 38.162
19.636 27.685
35.245 39.548
12.675 -1.453
5.446 1.578
34.332 32.869
59.619 -13.214
51.775 0.703
37.051 33.603
18.524 29.583
42.709 35.083
57.152 22.467
38.094 26.367
7.988 28.594
51.325 12.826
56.428 24.069
34.606 4.477
40.784 -0.947
32.795 -28.733
20.091 -40.527
16.867 -35.756
33.999 -43.173
51.144 -30.772
40.455 -34.329
34.709 -30.074
38.191 -41.665
31.420 -29.491
46.022 -26.667
42.221 -29.656
10.653 -31.226
3.796 -4.106
20.692 -4.426
42.495 -12.929
36.533 -1.528
32.036 -28.592
26.251 -42.174
28.676 -28.435
25.570 -43.489
50.076 -18.026
61.708 15.783
56.555 24.794
53.439 20.415
37.320 20.713
47.453 -5.378
33.655 1.328
58.675 5.858
45.070 -6.119
39.010 -32.787
26.040 -30.139
15.020 -17.520
31.156 -30.602
35.711 -21.320
37.209 -24.871
21.752 -35.072
48.127 -24.150
53.290 -19.801
28.093 -28.393
23.814 -41.935
42.546 -24.409
35.211 -39.613
59.568 -19.723
64.439 9.816
48.033 33.680
40.978 43.377
44.099 35.726
19.887 34.660
29.011 15.122
33.116 -8.599
35.702 -8.977
50.502 -19.085
28.034 -34.750
24.374 -32.938
28.488 -26.208
35.427 -26.524
32.372 -18.714
29.239 -30.992
41.641 -24.593
44.568 -15.281
53.124 -27.456
43.288 -28.938
41.020 -25.078
29.265 -27.249
26.379 -26.999
41.919 -12.462
31.281 16.699
54.971 27.410
41.154 33.658
42.336 45.005
26.766 27.622
31.462 32.341
32.787 35.769
17.776 -4.665
35.275 -3.787
40.691 23.273
62.777 18.629
50.760 4.157
-0.978 -11.196
9.349 -40.371
15.721 -25.917
53.756 -20.144
40.803 -30.235
61.424 -17.380
55.782 25.150
27.723 29.366
37.056 -27.901
59.151 -14.531
43.324 -32.771
61.222 -15.039
33.486 -39.114
29.177 -27.164
19.432 -32.880
13.426 -7.863
16.114 7.946
20.483 -8.156
17.449 -14.199
19.237 5.371
23.351 4.549
28.882 -26.512
41.220 -27.814
47.873 -37.820
57.864 -20.225
51.791 -22.890
49.922 -10.470
60.824 -23.784
40.703 -22.527
44.767 0.335
46.513 22.518
18.483 33.230
41.716 31.434
57.182 23.322
43.795 33.638
62.866 -5.486
71.908 0.654
40.250 23.514
19.771 19.970
22.611 12.698
38.974 30.820
25.681 30.068
38.237 16.401
23.441 3.042
16.689 33.068
31.276 33.401
44.193 26.305
38.350 16.406
44.461 31.260
44.802 32.003
61.226 13.574
41.425 6.723
26.218 37.575
21.477 36.954
15.914 24.263
18.761 25.607
28.429 15.883
35.875 25.214
42.354 36.628
41.197 26.045
54.296 13.841
52.599 20.196
18.208 15.563
5.382 -2.158
41.829 35.886
36.828 28.417
56.646 29.708
39.611 28.695
42.299 -20.267
47.403 -12.561
60.789 -13.341
24.428 -37.762
3.102 -20.276
25.805 -31.349
47.860 -32.229
51.874 -17.873
47.446 -23.939
58.297 -19.733
44.517 -34.911
8.764 -29.103
17.266 -44.738
19.909 -38.170
22.944 -29.079
16.223 -17.758
40.030 -24.038
36.329 -25.114
53.882 1.833
59.710 -10.176
56.451 2.197
36.871 -11.087
45.570 -30.203
35.675 -36.203
13.370 -32.475
11.290 1.874
5.675 -0.221
48.287 29.061
9.663 18.836
3.790 14.786
5.368 2.051
58.823 0.508
37.475 41.739
50.464 27.682
34.053 26.468
54.947 0.718
48.840 -7.662
52.561 -13.901
48.056 17.504
50.416 17.783
70.611 19.739
42.235 34.094
52.325 28.694
49.104 25.043
28.440 34.679
23.588 37.408
17.060 30.219
41.775 25.659
30.009 40.191
16.170 20.910
6.290 24.767
43.910 23.167
23.476 33.933
63.879 5.467
70.138 -12.264
67.198 -7.718
46.721 25.788
27.029 29.362
29.884 35.572
40.911 41.247
28.714 24.378
48.885 26.780
35.681 -31.396
44.515 -33.753
29.445 -19.783
56.648 -27.022
37.797 -26.487
32.157 -41.160
29.265 -32.243
13.396 -13.151
14.979 7.552
3.813 4.294
5.136 16.399
37.799 0.456
42.317 -29.553
26.292 -14.760
49.676 -23.093
44.271 -17.382
65.541 -6.370
41.512 25.953
34.507 29.532
27.272 18.986
58.008 -9.170
53.450 -8.880
28.322 28.967
39.905 5.058
33.852 32.411
49.259 22.078
46.077 31.643
49.985 33.724
54.950 24.729
66.435 -1.247
33.588 -32.162
35.748 -17.400
15.173 -20.693
5.494 -2.406
3.852 3.782
24.357 24.284
18.023 44.179
50.745 24.559
42.674 28.547
38.171 36.531
39.630 28.681
65.245 16.300
30.811 40.663
34.463 32.855
27.272 0.866
45.459 22.756
52.059 0.755
35.427 -33.662
38.349 -39.256
56.664 -12.316
21.409 35.151
32.486 43.517
58.180 10.166
55.189 4.289
55.025 1.150
52.172 -10.224
64.976 -0.929
61.031 -2.807
38.599 6.266
40.139 16.723
55.575 12.678
21.934 41.410
16.084 30.612
40.480 37.901
35.969 18.046
33.075 26.046
43.844 28.633
14.506 16.870
18.142 2.916
33.809 11.320
19.586 17.123
13.823 25.313
32.230 38.346
45.094 28.308
22.342 17.256
43.865 32.555
35.336 36.467
16.894 20.688
40.084 32.524
49.987 6.166
14.560 32.982
14.087 14.843
12.581 2.939
15.288 -34.825
30.134 -22.951
33.240 -20.431
51.769 -7.161
34.111 -36.326
47.455 -32.864
38.340 -29.059
39.019 -10.962
30.514 -35.832
56.638 -12.460
54.740 -15.480
33.682 -37.693
49.916 -22.637
57.147 20.311
57.753 9.662
54.098 9.953
33.836 8.117
47.573 -18.218
41.162 -15.331
46.619 -11.350
37.858 -34.775
50.853 -31.224
38.766 -38.883
57.569 -11.863
4.965 2.740
6.085 -15.408
10.959 -30.509
12.016 -24.587
25.460 -38.568
42.998 -21.974
38.138 -28.124
28.418 -3.210
25.419 11.662
28.770 -11.814
39.155 -14.139
22.333 -32.260
34.329 -32.742
50.521 29.156
56.929 30.319
53.563 -0.836
18.387 25.378
15.453 32.834
38.356 34.784
50.178 31.363
57.946 25.451
35.933 25.764
-2.850 16.812
3.881 4.073
53.167 -26.352
31.028 -33.455
30.948 -40.197
23.162 -44.893
16.714 -10.713
31.906 -9.122
31.428 -37.177
35.595 -36.815
25.784 -37.438
31.192 -32.112
41.167 -30.018
-3.514 -8.143
-3.234 9.939
5.850 0.333
34.350 19.643
18.856 25.994
22.680 30.203
52.821 10.827
29.054 9.298
28.060 17.321
14.327 17.112
12.755 22.126
34.451 28.663
26.142 5.543
36.728 19.943
54.989 25.655
41.991 21.495
8.016 6.896
5.249 1.553
52.090 14.154
64.929 -1.902
24.808 -3.341
29.839 -3.368
13.499 -12.123
37.773 -38.386
34.226 -33.637
35.453 6.018
16.295 -2.472
28.639 27.536
42.670 17.828
55.000 -3.598
58.695 -2.779
33.416 29.584
37.539 30.362
46.786 13.642
43.814 24.411
49.248 22.515
53.655 -10.726
40.652 -30.438
55.582 0.793
35.035 -30.391
35.094 -27.835
33.936 -16.080
22.925 -33.167
48.160 -24.723
67.884 -13.524
37.223 -24.094
50.728 -25.103
61.071 -10.484
55.895 -31.319
27.001 -2.244
30.098 -13.597
42.363 -5.278
39.862 10.656
31.989 8.919
39.574 -18.141
34.775 16.960
27.643 5.006
47.540 29.583
26.305 24.944
50.395 25.439
48.226 -5.590
49.314 -32.057
39.616 -33.334
47.448 -26.050
45.869 -7.499
42.410 -18.819
57.333 -33.238
59.322 -22.686
55.762 -20.824
62.073 3.179
45.086 15.486
55.333 37.422
30.874 33.634
38.004 34.149
54.036 16.209
31.833 33.256
60.391 25.279
39.040 31.096
31.932 28.483
54.367 24.163
42.616 33.306
44.015 5.780
28.035 21.869
49.885 -17.405
35.472 -33.206
15.069 -29.434
28.659 -32.949
38.098 -23.461
52.879 10.751
62.411 8.094
42.065 -32.825
51.818 -1.990
49.565 -22.610
60.536 14.719
50.194 -4.634
36.232 38.610
32.861 35.409
29.363 38.569
24.198 27.309
41.121 22.799
60.882 -14.752
17.814 -38.298
25.793 -37.631
31.506 -27.749
55.808 13.454
45.342 21.903
54.304 -12.550
34.742 33.870
31.035 37.057
35.193 29.762
46.527 36.888
23.007 33.437
15.315 33.190
23.951 -12.296
24.086 33.613
48.309 29.931
56.590 -23.044
15.546 -22.399
48.753 -33.864
35.766 -37.143
41.437 -34.907
37.017 -36.189
44.204 -15.251
42.102 -27.665
46.845 -32.392
17.940 -37.582
15.974 -37.208
8.886 -16.661
23.907 -20.971
40.688 -7.876
15.249 24.844
18.670 31.822
19.564 36.961
33.169 40.476
33.697 35.301
36.188 38.982
40.318 29.051
43.488 37.030
36.171 44.288
21.021 35.302
30.042 19.748
51.041 26.949
61.258 23.889
41.802 29.114
18.689 35.503
25.880 4.297
27.971 34.979
53.600 27.812
44.960 33.732
29.803 35.339
47.206 18.704
22.529 30.579
20.664 -14.355
24.091 33.022
24.194 39.385
50.527 26.787
41.233 16.275
45.337 -8.978
54.719 -2.587
55.494 -17.818
41.648 -28.885
22.756 -36.784
0.816 -13.207
18.294 -16.247
39.025 -27.508
30.490 1.633
49.623 -22.541
69.969 -3.108
37.034 -16.370
55.338 6.855
55.755 -4.602
59.688 12.487
41.203 12.828
50.254 -0.527
49.161 -9.900
51.233 17.860
49.193 -15.346
40.721 -25.118
28.578 -30.836
26.830 -31.762
37.081 -32.310
50.238 -6.239
62.791 -24.790
51.166 -18.622
34.543 27.845
59.666 -5.607
33.078 9.907
43.604 -26.248
54.245 -14.214
31.187 -32.247
4.838 -28.978
19.819 -43.151
40.596 -43.854
52.032 -15.608
52.853 7.953
41.534 27.272
35.255 21.182
18.940 11.103
25.331 -19.747
29.483 10.303
6.289 26.209
17.336 24.733
24.991 38.705
20.826 40.500
12.123 34.819
13.379 30.697
22.790 12.498
9.938 -5.329
5.529 1.931
40.309 -20.702
35.598 -18.278
48.762 -7.721
56.437 -1.678
45.994 -33.720
48.924 -13.176
46.661 -28.212
64.839 18.062
22.613 26.853
45.701 6.554
13.882 11.886
44.566 34.924
49.323 7.821
60.347 -14.899
60.298 -27.093
37.718 -34.909
43.910 -35.902
49.217 -39.404
44.788 -24.191
52.173 -24.955
54.248 10.594
51.179 -8.479
53.524 14.336
46.307 16.453
28.277 9.466
60.071 2.581
42.554 33.515
41.496 19.870
37.905 36.934
42.765 36.931
20.327 30.183
33.884 25.261
27.144 -26.120
38.039 -38.659
62.930 4.687
39.760 -23.883
32.993 -42.920
19.350 -35.667
29.798 -31.125
21.530 -24.161
18.115 -8.682
5.114 2.332
31.131 30.784
38.518 23.777
39.821 33.201
60.184 12.669
26.736 29.414
22.504 31.559
64.637 8.545
44.501 26.034
21.574 32.978
22.971 36.999
48.806 26.934
27.913 -46.614
27.679 -38.563
25.835 -12.007
34.092 25.360
39.913 33.358
39.011 33.358
57.821 15.693
58.283 23.469
44.203 22.121
55.000 -23.342
55.422 -23.246
49.249 -30.317
67.101 5.844
48.717 -20.017
36.951 -28.988
30.142 -29.162
48.424 -24.583
54.810 24.506
36.358 28.184
4.755 16.406
36.927 29.892
37.721 36.707
42.209 27.902
61.147 12.424
56.037 13.057
49.871 31.942
49.068 4.049
60.883 12.849
57.322 -15.615
53.496 -35.020
46.065 -26.769
8.273 -18.222
7.876 -12.352
23.155 0.183
20.507 -12.175
12.196 8.446
4.657 12.386
27.854 -7.429
18.860 -14.356
54.244 8.965
66.696 -0.338
46.136 -24.181
45.843 -34.892
55.323 -9.338
23.612 -43.789
35.851 -37.209
11.983 -37.810
44.228 -33.577
60.081 -1.943
23.869 17.937
32.810 -5.956
24.363 -16.435
15.389 -9.535
49.043 27.369
54.109 16.377
26.594 -20.221
34.860 -19.998
44.216 29.191
22.353 7.740
51.733 32.049
62.213 -22.321
57.117 8.135
25.946 -7.608
43.222 -11.281
60.153 -6.415
60.784 2.794
65.432 -6.549
48.930 -31.006
17.708 -3.586
29.555 -7.973
35.789 -4.312
11.225 -8.490
34.134 -11.128
14.422 -7.996
38.493 -20.984
36.546 -27.497
50.156 -14.710
37.832 -43.676
33.703 -33.004
56.073 -16.323
45.228 -32.758
29.941 19.804
7.072 26.055
28.130 -1.792
20.572 -18.361
5.769 0.408
29.649 -31.966
36.369 -40.022
67.856 -7.371
59.030 -11.467
60.504 -21.475
45.053 -29.616
50.756 -23.528
5.460 1.904
22.336 26.780
19.162 16.322
22.172 -18.578
43.753 -30.136
4.305 -29.708
23.924 -24.253
50.035 -22.171
35.636 -36.956
36.166 -27.939
44.597 -36.512
47.260 -1.293
41.238 -32.368
33.559 -29.534
58.019 -20.624
56.182 -17.607
46.331 -17.421
50.938 -35.836
52.369 -25.403
57.158 -5.682
50.538 -2.378
40.169 2.166
49.561 -31.674
22.992 -31.567
17.553 -34.808
20.996 -19.308
11.069 -22.315
27.774 -17.698
36.163 5.349
29.733 20.610
47.855 0.714
8.700 6.916
5.020 2.264
40.100 34.565
64.802 12.044
43.949 -30.339
53.251 -13.052
46.287 22.985
26.280 25.949
26.930 36.105
43.280 28.070
34.369 25.154
54.781 14.364
54.663 11.620
59.540 17.471
2.784 21.578
9.248 22.426
29.886 5.009
31.109 -11.150
36.638 -29.663
45.965 -30.520
26.915 -31.731
38.681 -33.477
54.088 -16.406
61.022 -7.048
9.311 22.371
30.894 38.135
51.093 28.485
42.400 35.906
49.726 11.651
49.035 -1.909
23.959 -23.741
64.111 -15.015
64.377 5.834
43.791 -22.442
35.652 -32.298
9.089 -28.127
35.009 -33.563
43.012 -30.177
31.937 -36.563
46.991 -29.394
52.425 -8.858
54.043 5.516
47.725 -22.619
46.638 33.609
25.462 43.073
42.222 21.809
47.008 -12.428
43.002 -31.574
32.644 -26.477
43.776 -26.717
30.080 11.088
18.430 19.301
28.320 35.561
46.166 14.174
53.080 23.705
64.003 15.834
63.482 -21.316
30.206 -36.864
39.960 -14.494
43.614 -34.266
20.324 -31.826
33.818 -23.945
17.151 -5.809
21.353 -8.662
37.623 -19.614
22.203 18.802
6.238 19.307
31.175 -0.974
12.654 -3.838
30.676 11.554
48.190 29.997
11.842 -4.765
5.890 -0.616
15.540 23.243
29.929 4.015
21.262 -5.546
21.274 -19.173
14.531 -28.004
29.593 -43.097
46.072 -26.417
60.967 -12.962
45.385 -14.419
54.384 0.768
54.484 14.941
61.655 13.579
41.211 20.847
47.787 1.456
36.628 -9.674
44.858 -27.539
33.183 -26.934
30.334 -40.026
25.692 -26.419
48.612 -19.972
60.411 -1.818
50.610 11.297
31.571 33.001
52.051 28.763
52.964 9.338
46.152 26.654
54.235 -17.091
14.632 -29.261
47.537 -20.588
42.380 -7.629
32.100 -24.727
56.616 -10.305
53.428 -11.851
39.493 -37.533
48.412 -28.279
34.852 -27.871
35.429 15.140
20.922 16.727
15.329 36.986
38.018 -0.307
55.520 21.515
28.016 27.142
41.678 22.273
18.798 -12.767
19.958 -27.575
51.349 -8.749
46.125 6.881
7.560 10.711
13.362 -4.623
15.562 5.834
22.871 5.235
41.737 8.966
50.371 16.089
53.793 26.701
53.426 0.203
12.472 -17.045
16.466 8.632
15.890 -33.305
36.304 -38.239
52.743 -22.315
34.889 -38.316
26.777 -38.121
45.261 -35.210
30.876 -31.389
15.660 -25.065
18.632 -19.291
5.329 1.380
43.184 27.407
40.998 35.535
33.693 20.811
29.160 29.810
22.233 29.693
57.184 15.599
27.966 33.527
35.065 39.885
44.761 19.060
22.581 37.339
44.927 26.426
51.696 -26.577
28.516 -13.132
34.005 -33.551
16.045 -36.361
33.755 -10.297
26.078 -22.036
50.521 -26.755
19.858 -5.905
55.195 20.921
45.930 33.855
47.087 30.495
45.305 11.481
47.125 34.315
28.884 41.899
37.507 -14.994
51.713 0.923
47.649 -28.957
56.257 1.244
48.840 -22.079
51.491 28.963
58.286 -23.523
43.777 -32.201
29.589 -41.846
20.891 -26.883
33.626 -33.546
37.979 -23.913
43.177 26.942
35.298 39.054
15.634 34.074
18.017 17.061
19.594 36.861
53.908 9.500
59.713 14.743
63.656 -0.665
42.674 13.508
40.808 18.436
32.483 38.565
46.583 20.298
18.519 29.801
23.294 24.131
36.525 32.264
29.765 28.056
39.331 19.713
51.812 19.331
42.373 29.755
16.911 11.222
61.292 -5.813
59.301 20.000
53.988 -8.023
61.004 -13.672
50.143 -31.812
65.676 -15.987
43.738 -7.037
47.636 21.099
48.747 -2.584
26.283 33.737
45.268 31.112
68.395 -3.166
50.430 -33.350
50.992 -28.354
31.594 -17.134
50.710 -31.819
28.208 -48.772
36.833 -30.712
15.715 -34.982
28.650 -34.888
36.041 -24.163
55.850 -5.150
39.674 -25.842
58.161 -20.758
41.344 -41.935
41.157 -33.494
51.597 -31.782
53.879 -28.954
54.829 -20.569
27.896 -26.125
38.282 30.382
30.561 30.866
31.787 32.562
23.603 48.475
24.760 35.535
27.587 -5.076
26.363 -26.970
13.802 11.440
48.079 35.576
44.378 35.192
21.306 -6.673
10.121 0.857
22.576 19.758
42.065 20.360
59.344 19.292
55.755 27.852
29.847 -13.949
8.896 -16.796
4.861 -2.443
45.566 19.922
37.986 40.082
30.524 37.039
23.263 29.310
53.199 26.940
56.806 -25.872
57.676 -21.397
63.552 -14.547
60.710 -18.582
42.293 -20.130
54.447 -17.206
54.366 -36.000
32.727 -9.104
31.545 -41.262
32.480 -39.465
17.209 -36.679
5.489 -27.176
36.607 -34.590
17.595 -17.156
9.641 -12.893
11.248 26.915
46.293 17.209
44.059 26.317
39.566 16.989
22.519 29.745
21.686 -12.557
25.993 18.591
46.646 29.097
24.924 20.212
32.839 32.908
45.323 16.106
15.854 22.081
8.996 14.140
45.818 -10.361
52.172 -26.350
23.883 -20.838
49.663 -5.529
39.739 -18.336
22.711 -31.310
29.578 -31.554
16.998 -24.192
29.204 -43.004
47.797 -20.427
25.693 -1.943
50.177 -13.766
36.715 -35.751
17.247 -32.014
45.188 -21.013
44.242 1.309
52.375 -24.058
32.405 -30.985
47.565 -33.966
12.419 -19.103
52.640 30.095
45.895 17.719
52.108 17.887
47.544 -31.571
49.338 -19.169
35.789 -14.499
23.992 -37.860
28.585 -39.851
32.605 -26.462
21.965 -32.381
33.025 -37.098
40.762 -17.660
27.877 -30.052
2.898 -32.691
40.114 -35.919
26.646 -43.159
23.798 -43.489
22.478 -36.740
48.656 -17.510
52.777 5.667
49.756 -24.432
53.324 -27.281
36.747 -30.617
53.249 17.299
35.806 28.067
28.658 38.836
29.884 36.022
40.900 29.832
66.437 -6.375
37.922 0.918
32.384 -16.892
54.460 26.801
54.211 20.690
38.423 14.968
36.070 32.790
48.107 29.196
43.154 35.642
28.570 22.457
47.378 19.918
46.468 32.944
59.699 13.327
58.577 -4.719
22.612 51.681
38.462 31.587
9.760 12.271
25.391 16.498
55.621 18.133
29.940 19.604
29.906 14.452
21.503 40.892
41.964 25.914
55.695 17.448
59.167 -15.196
35.166 -32.772
27.902 -20.261
27.882 11.749
45.324 25.211
33.382 34.119
16.497 20.329
12.500 45.100
39.037 36.103
48.440 23.716
20.239 23.205
40.678 32.375
46.362 33.825
22.261 45.323
26.332 23.880
47.964 23.304
60.660 23.353
32.045 34.521
15.826 21.133
13.448 19.568
22.915 23.415
15.065 43.909
40.067 8.464
57.389 20.025
41.923 -21.839
31.541 -33.617
33.632 -21.465
31.989 -28.040
34.024 6.889
11.801 18.802
47.152 -13.992
46.420 5.102
26.779 13.238
14.091 -11.967
33.471 -0.412
35.405 5.844
42.935 -9.468
60.609 5.893
33.259 -17.134
15.552 -38.028
38.179 -23.308
61.777 9.825
40.162 -1.677
53.398 -14.276
54.463 23.743
20.887 23.944
16.669 -9.940
41.864 -23.817
14.709 9.142
39.142 25.869
55.374 2.099
46.365 -11.770
63.613 -17.291
44.188 23.235
38.672 29.391
14.816 29.765
34.246 29.964
15.128 27.395
16.289 17.952
37.323 16.486
26.393 14.791
38.482 33.784
21.499 35.301
26.384 34.286
37.108 26.788
9.601 25.992
28.150 38.485
37.137 12.033
36.023 17.499
25.550 -0.065
25.936 11.662
42.602 34.035
61.856 22.326
40.079 26.840
19.889 23.456
26.875 42.808
29.957 37.462
33.255 33.760
15.366 40.135
55.921 19.089
29.462 24.891
46.020 17.297
52.008 -2.410
40.829 -23.028
33.716 -27.053
25.202 10.122
23.993 23.102
36.311 29.335
45.647 -23.517
22.206 -32.818
30.678 -37.662
42.383 -33.207
58.992 -16.085
49.293 -39.426
24.488 -29.128
17.974 -21.784
8.195 -14.601
28.848 -37.899
21.922 -24.519
14.877 -35.685
-6.739 -10.225
16.238 -13.221
9.192 -25.796
13.197 -15.827
17.950 -40.110
34.293 -27.798
48.092 -14.663
30.859 -10.487
26.812 20.946
23.929 37.059
31.781 23.435
44.714 27.653
47.090 39.154
19.214 4.783
14.059 24.869
41.010 13.344
13.365 7.069
14.650 20.304
34.245 30.932
14.430 38.070
33.199 36.632
13.287 34.652
11.432 33.729
6.121 29.562
38.614 36.797
24.054 23.059
60.344 8.069
50.689 9.312
32.104 -29.575
46.027 -39.622
24.476 -7.073
61.673 -14.609
39.781 -21.032
41.965 -36.088
25.573 -28.263
7.479 -21.398
33.307 -9.600
38.333 19.443
24.328 36.458
7.685 23.840
21.425 34.437
23.338 36.500
22.870 19.948
18.693 24.323
41.744 8.950
46.773 -26.920
48.816 -11.694
57.807 -13.561
49.472 -24.236
29.243 -27.191
35.639 -11.570
48.823 -37.045
37.626 -25.188
57.373 1.740
60.994 -7.541
56.896 -5.917
55.947 -22.057
61.607 -6.159
53.611 -21.660
28.242 -36.275
25.633 -10.906
31.208 -27.000
31.915 -44.811
41.773 -36.216
48.273 -17.236
48.828 -7.583
55.584 13.386
54.117 18.927
60.347 -12.095
46.156 2.112
28.815 33.200
39.191 41.202
42.308 33.110
51.706 5.622
36.293 31.164
52.953 16.558
31.682 42.884
42.346 20.846
38.535 37.145
26.975 18.541
33.497 -36.193
17.605 -38.863
22.785 18.600
26.547 -27.181
33.102 -32.113
5.473 -7.121
35.744 -47.746
19.683 -36.016
14.850 -39.547
31.128 -33.354
45.781 -31.826
44.843 -29.123
51.652 -21.693
58.004 -10.445
36.767 37.589
16.571 25.951
54.427 -14.156
17.013 -18.042
36.416 -35.608
38.253 -24.558
1.360 -22.987
24.310 -10.008
38.574 6.814
24.166 2.544
30.175 -29.663
57.345 -28.171
47.552 -34.594
24.164 -34.598
24.533 -41.515
40.100 -18.589
43.874 -7.996
42.065 -20.249
58.585 23.452
61.094 5.307
56.607 24.750
33.101 26.140
59.797 19.514
19.920 26.145
28.689 26.767
35.207 38.588
46.800 25.420
18.299 43.873
26.089 40.832
49.521 5.237
15.014 28.544
24.344 35.492
15.836 12.951
1.110 25.576
27.213 0.779
34.473 -28.062
26.185 -16.369
35.371 2.337
13.113 -26.573
23.857 -14.127
43.003 -19.321
48.573 -5.890
56.829 -20.416
40.733 28.397
46.892 30.598
36.776 27.943
63.874 20.475
39.377 12.854
54.862 -2.174
20.530 -8.710
22.142 9.104
58.588 -20.031
31.603 -33.990
4.223 -28.331
24.977 37.660
30.734 42.005
27.522 37.800
35.906 41.055
47.415 25.199
48.093 9.204
53.917 30.630
60.986 17.089
21.176 28.723
38.537 33.154
42.181 38.403
36.516 36.862
52.706 9.352
58.859 -7.797
64.292 -14.195
39.629 13.484
27.466 23.048
36.523 -4.165
15.294 19.471
33.599 -17.225
39.266 -3.859
56.757 -6.867
18.079 -22.638
36.762 4.573
39.899 -4.565
6.660 -35.991
11.867 -22.924
24.456 -9.374
10.781 -23.312
12.279 -11.627
47.707 28.643
56.095 -7.882
31.639 -15.709
46.626 -12.727
16.042 -2.768
3.069 23.477
37.675 35.334
40.279 40.203
38.477 26.299
51.616 19.861
41.806 37.862
32.470 30.628
51.486 36.715
16.880 37.287
26.755 36.374
11.775 18.456
4.469 20.855
48.562 32.750
29.257 29.654
52.498 25.823
37.264 37.864
32.125 -4.821
29.897 20.107
24.508 31.941
46.398 26.763
27.745 21.881
15.176 20.015
40.945 -11.712
51.042 11.574
55.677 24.754
47.352 38.591
48.027 34.608
16.564 40.291
38.134 28.468
57.620 -13.791
35.357 -32.533
34.603 -29.698
20.711 -17.514
3.760 4.458
5.345 -2.395
48.101 22.817
35.058 27.505
19.701 36.847
44.745 25.523
38.349 41.750
47.480 9.538
18.525 6.177
37.479 28.994
33.107 28.698
26.242 8.723
7.696 22.300
4.146 25.485
35.348 31.797
40.297 35.412
36.910 32.456
40.504 12.050
42.144 -25.797
6.234 -8.683
45.254 -24.528
33.956 -8.552
45.670 -27.338
46.641 -26.161
38.612 19.206
56.713 13.644
60.181 5.291
53.306 18.694
43.000 25.451
36.534 25.027
45.195 22.560
19.249 42.559
17.360 4.889
48.308 33.927
31.844 -20.070
29.609 -35.219
9.414 -36.298
12.251 -23.990
16.155 20.245
19.913 -35.993
19.106 -13.147
13.475 -28.529
42.531 -18.811
16.103 -36.556
46.853 -25.268
36.111 -15.687
5.330 11.974
30.049 -23.756
15.881 -35.638
-3.717 -13.099
5.181 2.531
33.211 -36.173
58.968 -23.438
50.825 -28.911
35.090 -8.556
58.371 -17.040
44.994 29.255
35.918 38.615
21.030 30.076
28.101 33.691
31.965 37.167
24.656 10.305
21.458 -22.047
47.881 -24.506
45.982 24.479
63.757 9.307
52.846 21.010
53.419 24.377
51.841 13.269
45.035 22.143
51.176 17.884
34.623 10.777
8.487 1.931
32.413 -25.840
34.304 -35.756
65.694 -25.046
56.532 3.169
38.403 -33.387
54.278 0.757
32.319 14.840
54.654 10.266
50.999 0.600
46.962 -8.749
59.000 9.089
61.504 7.447
20.608 -2.795
34.657 40.028
36.312 30.881
54.639 24.242
69.463 -4.270
42.455 -27.749
33.629 -18.142
15.572 -24.287
49.964 -18.860
35.493 15.138
40.827 -5.787
45.535 -17.364
46.821 -30.380
36.508 -23.353
50.058 -16.561
54.980 -24.140
15.409 -17.221
33.592 -15.299
36.827 -24.642
38.442 -26.125
39.916 -29.828
20.529 -38.850
43.659 -18.371
59.688 -27.741
27.462 -39.313
36.948 -39.351
31.045 -32.241
50.425 -17.748
64.781 3.117
59.270 -3.141
58.087 3.539
54.235 -11.075
53.213 -31.072
28.987 -12.008
22.568 -5.660
35.455 18.182
40.452 36.722
18.345 21.783
50.943 23.140
42.759 26.291
60.981 22.216
64.955 1.072
52.234 -27.572
49.652 -25.103
33.710 -25.747
27.747 -33.957
13.301 -27.887
16.571 1.149
25.403 -2.926
0.240 -15.867
25.124 -12.385
34.587 -31.250
39.374 -32.493
21.902 -4.759
10.260 -22.942
18.767 -36.122
30.469 -41.289
35.078 -37.960
-0.664 -13.266
26.095 -24.323
22.019 -8.996
48.222 -24.603
46.513 -20.913
54.494 4.232
55.699 0.080
52.348 31.983
45.078 21.183
39.692 21.617
34.721 28.835
33.037 24.008
18.913 37.754
34.525 31.992
5.401 36.921
28.567 33.171
16.307 13.221
11.347 -9.674
49.058 -36.891
51.995 -19.217
26.865 -38.660
34.501 -35.135
56.417 26.092
34.086 35.636
13.560 39.499
18.867 26.584
47.558 17.946
10.140 29.592
40.857 40.587
18.191 23.598
27.799 46.468
42.192 34.710
28.289 34.818
39.184 -9.474
39.141 -21.314
30.585 -25.152
49.490 -30.265
20.406 -43.949
45.621 -28.721
27.798 -34.231
54.580 -0.313
11.951 37.651
16.947 34.371
8.227 35.553
57.572 19.529
21.781 22.490
45.120 36.337
3.594 30.475
16.209 28.335
51.620 -17.175
31.849 -15.540
31.993 -22.746
20.274 -6.008
42.135 28.624
49.349 -11.033
55.559 -1.971
58.867 -0.810
39.926 8.421
57.320 -24.542
48.191 -33.143
43.748 -34.156
55.006 -11.832
45.769 -20.328
48.032 -26.667
42.330 -37.415
33.197 -28.306
30.765 -31.854
36.187 -21.222
39.532 -11.320
35.999 0.968
20.666 -8.268
15.036 -29.213
56.176 -20.360
35.320 -28.556
42.065 -18.353
36.022 -17.576
31.680 16.048
59.092 8.440
35.358 -12.506
21.059 24.120
4.479 2.640
26.253 -37.684
29.239 -36.385
16.304 -8.649
10.226 -30.933
11.685 -5.192
25.246 -25.085
16.312 -16.925
49.539 -17.585
66.877 11.728
51.610 -9.387
14.455 34.930
41.568 23.473
42.301 -19.579
41.373 -37.263
49.764 -24.308
52.017 -20.801
39.636 -13.915
50.706 -28.474
53.771 -17.358
47.607 20.860
50.244 -1.698
60.426 -8.749
62.909 20.763
62.907 -9.310
55.888 -13.150
52.942 -3.893
42.368 -12.279
56.813 -9.729
49.277 0.092
29.552 -11.936
41.284 38.768
33.354 -12.886
14.228 -16.577
39.620 -3.756
36.316 13.795
18.623 4.640
19.049 37.535
49.914 27.672
28.322 34.224
19.051 37.449
45.059 2.293
53.611 -5.467
44.991 -35.966
36.285 -22.594
23.112 -28.004
36.184 -5.628
14.085 10.059
10.543 34.198
42.042 28.647
18.823 19.782
50.826 25.991
53.607 31.666
44.845 23.826
42.067 23.942
47.418 2.882
53.230 25.392
37.928 23.136
43.373 26.387
30.217 8.715
11.487 -4.258
25.155 9.981
25.221 1.550
23.441 -30.004
29.822 12.503
24.810 12.930
5.435 2.372
51.862 20.583
56.189 23.418
48.776 9.513
64.928 1.924
61.523 11.997
50.042 -0.159
29.646 17.928
29.122 -33.983
48.882 -33.820
6.743 -21.199
25.196 -35.217
24.960 -37.138
16.121 -35.493
13.458 -30.748
26.570 -28.744
31.916 -35.769
30.359 -39.916
22.428 -29.584
41.399 2.293
18.436 24.538
34.720 6.617
6.775 -14.305
13.728 -14.456
19.998 -18.884
40.827 23.971
44.017 28.594
0.007 -7.891
13.818 -25.653
-2.375 -24.949
-0.407 -25.999
51.761 -39.143
28.388 -29.672
28.346 -39.142
50.802 -24.564
38.877 -35.581
66.025 8.271
63.287 13.947
48.495 2.720
42.431 -0.415
48.234 27.410
41.774 25.700
19.473 33.236
24.554 1.746
30.242 -23.452
32.187 -22.414
35.395 -37.318
7.132 -26.525
36.427 -34.476
46.369 -22.188
56.376 -3.332
42.944 8.271
57.576 7.677
71.028 -13.681
46.646 27.242
53.406 11.574
16.926 27.927
18.247 37.956
58.147 26.707
66.495 4.526
58.684 10.565
9.724 7.239
25.040 5.746
20.927 -9.947
41.513 36.688
40.437 28.243
52.776 29.742
63.132 6.947
60.845 15.238
50.029 18.676
44.509 18.064
52.870 26.663
31.646 36.353
31.829 13.777
51.739 -1.887
49.749 27.761
51.165 30.344
49.368 25.795
54.744 -7.049
56.591 -13.343
32.825 -5.166
54.000 10.828
47.852 -6.203
45.805 -12.979
41.069 -25.617
36.522 -22.065
55.345 -4.795
48.306 -24.915
32.686 -39.831
38.417 -42.431
22.642 -9.523
37.477 17.866
46.353 35.875
39.545 26.754
35.019 42.060
22.113 40.258
25.827 45.330
42.420 31.006
23.239 27.620
55.136 19.886
36.177 33.674
35.619 32.708
56.034 27.647
51.597 32.125
40.371 34.645
23.302 31.989
26.935 20.279
13.511 7.579
8.184 -18.365
42.143 -37.915
28.057 -27.746
49.137 27.392
33.182 30.440
29.056 20.267
-0.978 28.279
22.177 35.514
27.743 24.560
27.789 31.677
47.388 23.896
37.698 19.190
39.022 25.709
57.783 18.689
39.895 16.211
58.533 22.942
37.499 39.990
49.317 33.873
41.104 15.704
32.210 29.127
27.215 37.079
64.838 -2.166
44.822 -10.293
52.961 35.330
43.543 43.469
41.242 29.640
24.636 39.836
49.158 -10.127
23.983 -50.161
32.736 -38.365
63.621 -14.468
63.705 -17.453
52.945 24.860
25.875 35.103
35.077 33.402
11.989 -4.750
39.171 15.648
31.889 19.563
23.498 -17.657
22.939 2.918
31.132 11.008
49.543 9.279
34.768 7.238
12.209 -16.607
24.015 -19.204
28.402 -36.943
30.456 -20.731
26.720 -4.828
45.939 -4.082
44.961 -25.530
41.416 -27.404
56.023 -5.633
56.373 -21.760
46.327 -36.977
32.415 -38.394
40.774 -40.067
23.012 -21.612
29.159 -18.903
24.019 -16.029
30.096 3.497
48.274 10.216
56.651 7.684
38.171 31.548
50.380 21.499
53.706 21.703
29.063 22.037
49.637 8.787
41.576 -11.263
32.922 -38.397
22.611 -36.523
39.924 -32.318
48.330 -22.167
46.734 -15.930
48.252 -24.808
52.442 -34.908
22.203 -45.996
16.342 -36.860
45.963 -36.574
29.295 -39.580
32.916 -24.574
11.194 -5.354
15.724 8.839
5.778 0.003
53.882 24.679
51.195 -25.283
51.638 -32.314
39.956 -3.166
36.332 14.457
5.300 2.003
36.422 33.526
32.487 2.978
46.659 24.321
32.835 10.715
34.970 38.246
15.214 32.997
24.461 45.883
31.180 29.735
23.678 -5.524
17.221 2.045
14.362 -13.851
49.516 -0.018
50.754 -29.956
26.263 -31.624
31.093 -21.901
42.868 -18.984
40.384 -36.098
38.891 -19.483
42.322 -34.722
42.066 -8.478
36.202 -15.260
48.358 -26.021
29.481 -1.976
37.424 -25.215
41.870 -32.238
39.119 -22.331
41.553 -31.819
38.371 -36.641
39.763 -34.229
42.600 -25.902
48.112 -31.441
46.088 -12.432
51.980 -2.163
46.132 -1.052
52.988 -21.959
52.570 -7.186
55.570 -25.902
21.744 -25.076
27.347 -33.299
14.898 -29.683
37.099 -35.540
26.330 -19.098
59.466 16.796
46.710 25.256
15.402 35.178
32.670 42.693
26.695 27.851
4.880 3.069
46.885 -11.903
37.509 -33.136
6.894 -18.386
55.383 20.837
41.277 10.917
40.902 -3.598
58.438 27.488
39.668 37.880
52.244 31.114
66.357 -1.609
54.552 -26.183
53.679 -4.250
46.192 -23.835
31.909 -40.831
35.921 -27.678
55.415 -20.759
23.717 -11.802
60.213 18.680
51.988 29.211
34.965 41.995
48.078 28.399
33.161 -6.099
54.534 14.788
28.981 16.888
23.193 34.807
37.058 30.928
42.450 34.216
26.932 10.352
41.010 22.203
46.758 11.063
51.819 21.024
63.354 2.103
23.048 -31.703
16.890 -22.840
48.317 -13.163
29.897 -20.403
46.633 -3.271
58.471 19.992
43.631 17.778
23.262 40.761
31.059 30.278
14.761 21.362
25.728 26.175
55.633 22.613
62.674 22.159
56.935 22.989
49.144 27.306
16.677 3.381
27.400 32.358
39.918 23.218
63.440 15.630
25.296 34.216
46.761 28.687
40.340 11.346
54.132 -25.965
62.838 -12.332
46.478 -33.048
49.427 -29.275
43.728 -22.877
51.546 -0.475
33.557 -6.335
34.748 -27.511
14.610 -32.653
40.268 -25.540
16.940 -0.769
35.491 -29.888
35.342 30.565
35.796 40.297
15.956 35.751
3.775 23.613
53.849 15.367
56.734 4.985
55.302 7.632
51.705 34.485
55.761 -10.090
60.356 -17.931
48.076 -30.804
29.609 -24.085
40.800 -41.445
29.113 -32.260
12.954 -12.404
63.873 -6.081
44.004 -33.430
43.444 -23.032
29.603 22.799
27.377 38.767
41.578 42.412
40.071 2.928
39.688 -12.209
49.453 -2.512
35.641 -9.388
58.384 -11.711
53.400 -13.271
32.644 35.002
34.555 37.354
6.565 10.227
39.182 20.055
39.066 23.978
35.683 32.732
49.262 34.768
50.559 40.208
38.554 40.171
39.429 38.281
45.610 26.064
50.071 21.512
22.109 10.913
51.557 -4.455
54.948 -9.722
59.399 -10.739
46.804 12.229
25.381 18.980
9.259 -1.005
13.624 4.822
38.585 -33.448
54.402 -22.627
46.213 -19.030
50.803 6.733
62.519 -0.376
50.720 -3.237
51.021 -1.075
43.316 -30.157
25.175 -36.183
38.225 -28.870
50.257 -35.105
49.257 -23.970
44.781 -36.675
29.740 -31.837
57.172 3.091
44.994 19.385
49.299 -22.255
36.301 -37.057
57.831 14.337
27.837 24.696
56.826 26.458
44.268 34.165
57.249 25.580
19.994 15.124
41.492 18.526
18.725 20.045
27.049 27.600
43.134 30.989
40.733 29.860
34.004 39.227
46.679 27.839
8.072 27.398
27.450 37.149
5.132 2.316
39.277 -13.262
45.537 -14.919
41.872 16.459
41.045 24.369
40.573 -28.316
42.006 -28.649
34.055 -33.420
12.511 -40.803
21.708 -36.398
35.345 -37.555
25.485 -1.221
11.896 -26.783
7.239 -11.962
23.808 -21.160
11.565 2.945
41.504 26.682
10.674 13.488
24.932 5.545
31.594 28.315
8.906 3.274
20.366 14.859
11.463 21.271
36.550 10.209
19.373 21.746
34.812 28.109
43.924 14.278
52.935 23.764
42.662 10.688
19.965 -18.022
37.836 18.749
47.374 8.774
46.085 7.539
29.455 36.621
27.526 28.423
27.007 32.766
37.188 23.256
10.314 17.737
5.204 1.613
49.388 -30.047
48.052 -25.253
28.735 -42.403
46.311 -20.279
46.652 -29.912
23.068 -2.003
44.956 -12.474
58.327 -8.379
43.695 -25.345
25.750 -32.931
30.981 -32.002
49.583 -32.504
15.989 -35.860
4.291 -33.697
34.023 -18.256
47.876 -12.643
41.791 -23.534
57.253 -16.702
42.021 -35.958
25.106 -39.302
29.689 -11.311
5.377 2.302
59.525 -18.648
48.942 -3.411
50.366 8.671
57.268 5.955
57.482 0.781
63.177 13.155
53.346 10.190
33.722 31.943
46.693 34.176
63.402 3.007
55.111 -8.530
44.980 16.674
35.770 20.293
13.384 22.224
24.201 45.934
31.246 14.683
10.317 17.829
35.277 -32.035
32.190 -35.976
40.916 -35.791
46.794 19.301
63.023 19.337
26.285 21.782
55.583 14.361
62.029 14.685
60.738 0.925
53.906 -37.338
26.689 -22.231
52.734 2.927
54.370 12.111
64.291 15.292
59.213 -7.999
52.897 16.143
45.857 21.894
39.549 25.080
40.979 41.114
51.879 22.385
33.179 32.556
28.248 30.908
23.313 7.913
23.883 8.849
46.848 31.041
22.933 30.152
27.080 18.841
15.380 35.217
23.034 36.402
25.544 35.981
43.647 38.942
51.148 9.482
51.090 -19.914
35.482 -28.990
45.662 -1.677
32.667 -38.550
36.538 -27.700
15.643 -38.887
44.522 -28.819
19.541 -23.862
25.811 -34.742
27.020 -32.208
67.672 -12.564
35.392 -17.428
48.249 17.119
14.378 6.234
38.141 32.708
57.411 20.866
3.300 21.111
22.473 31.812
18.361 31.750
54.468 34.260
35.688 -27.013
51.996 22.479
51.765 33.764
33.713 9.568
41.793 25.121
44.196 39.511
48.277 28.605
44.656 30.462
20.212 29.366
13.094 -1.448
26.023 -38.390
36.527 -23.668
66.201 20.835
27.853 -2.313
46.518 11.746
51.795 -19.013
44.922 -18.252
43.541 -24.918
51.469 -0.438
60.994 24.428
46.987 20.852
33.119 -4.770
31.315 -26.583
24.162 18.717
41.406 8.995
43.588 35.312
26.712 21.651
17.184 29.422
23.771 39.423
43.863 23.362
55.731 27.752
56.289 13.422
48.446 25.598
28.826 33.097
45.896 24.305
58.400 22.318
42.733 27.702
51.264 -28.840
27.740 -19.676
56.663 -12.261
22.151 27.417
35.389 39.588
27.265 22.800
21.864 -7.576
36.519 -24.170
27.641 -36.781
61.283 -20.054
49.841 -25.349
2.776 -12.875
12.038 -6.714
4.863 -2.645
58.635 -22.534
26.373 -27.105
59.163 -3.071
44.878 24.294
43.758 -11.722
35.558 -10.697
49.681 -23.258
41.749 5.939
19.520 26.729
44.505 42.551
29.300 39.104
52.904 30.573
56.437 16.174
22.875 27.094
10.250 23.766
5.143 32.145
19.380 42.923
40.957 33.009
10.211 21.878
36.722 20.483
19.851 -14.193
20.464 14.729
3.129 24.106
29.208 3.048
19.148 5.055
65.120 -14.634
34.559 -28.938
16.676 -4.364
7.430 22.544
26.342 5.181
26.761 -28.500
24.622 -31.733
25.389 -11.148
35.247 -28.026
45.991 -12.552
15.744 -2.009
32.940 -10.283
18.388 -7.654
3.568 -8.474
18.248 -15.641
26.470 -26.609
26.477 -14.619
18.427 -26.336
38.776 23.895
20.169 -28.759
35.233 -46.234
34.119 -36.223
6.143 -21.206
1.619 -20.025
31.833 -30.749
40.543 -33.699
40.778 -8.032
50.117 -32.959
19.125 7.162
14.607 7.560
3.219 -24.227
44.721 -29.049
22.581 -36.371
24.668 -31.463
14.829 -24.778
15.215 -10.459
40.877 -25.864
43.327 -33.531
39.520 -33.354
38.663 -29.352
20.425 -41.669
21.171 -18.778
42.402 -10.285
24.139 -8.935
5.702 0.874
47.487 -24.629
40.499 22.339
49.031 -0.343
23.835 -9.871
30.802 5.170
50.807 26.851
48.390 25.445
36.505 26.525
49.667 11.179
42.573 21.608
19.246 35.517
31.948 36.724
30.157 36.886
53.190 28.042
35.236 24.418
33.097 37.900
50.019 17.856
64.673 -8.598
37.064 -32.073
33.485 2.801
22.151 5.432
14.251 8.006
27.876 -6.078
36.645 30.986
28.447 -8.101
20.216 -34.467
44.961 -38.504
26.029 -8.675
19.154 -3.181
39.961 -27.143
62.698 -10.690
64.644 -12.957
34.048 -28.643
32.769 -31.300
51.124 -30.838
60.854 -1.085
62.854 10.127
44.634 -22.953
36.567 -1.193
20.942 -1.045
12.986 -43.491
20.865 -31.299
26.199 -41.053
25.487 -31.516
53.960 23.547
46.491 29.332
37.569 36.055
42.189 25.263
44.090 -19.961
50.259 -29.247
46.100 -35.153
42.428 -30.718
34.118 -40.667
25.583 -37.207
44.764 -24.134
53.706 -4.288
46.318 22.090
59.160 20.451
48.348 6.996
47.460 -12.647
59.914 -17.323
54.390 11.695
45.138 -13.980
66.344 -17.323
43.324 -3.134
22.801 -4.638
12.453 25.072
11.348 -1.526
31.010 12.464
3.479 4.179
49.867 -26.300
34.784 -26.465
12.311 -7.189
16.501 -24.781
18.474 14.143
17.810 -31.931
56.027 -10.999
51.737 -27.034
20.044 -32.322
24.630 -30.489
15.489 -8.295
27.039 20.320
3.987 4.235
33.127 -29.149
26.292 -26.825
4.852 -25.557
25.986 -22.165
43.280 34.800
55.124 8.519
45.583 40.408
17.021 24.668
53.505 2.572
23.440 -17.388
38.667 -26.470
29.497 -36.565
42.304 -20.808
20.480 -16.860
7.342 19.247
20.427 20.099
39.974 5.234
45.312 20.442
58.850 13.692
16.928 31.700
33.739 24.316
16.856 45.059
40.471 16.706
18.434 34.433
21.629 -35.507
10.032 -26.994
27.729 7.152
40.788 -14.541
65.822 3.293
46.732 -16.403
57.160 -21.393
36.562 -19.206
48.932 6.453
35.498 -7.056
65.893 4.964
44.245 17.089
50.279 25.491
34.900 23.609
40.330 1.597
28.829 -6.783
35.126 -45.370
30.631 -21.887
9.067 -6.337
38.038 -15.240
14.777 -18.685
18.440 -33.789
34.155 -32.263
35.754 -38.012
38.543 -38.634
30.896 -26.294
42.418 -21.651
13.081 -30.544
38.718 -38.646
59.606 -18.183
38.666 -27.447
21.601 -30.663
33.927 28.046
37.601 23.124
37.134 18.236
32.879 8.542
33.627 -14.935
24.134 -24.374
43.728 -11.002
25.988 -31.203
21.391 -34.421
23.413 -9.623
16.993 -29.983
5.190 2.195
58.461 8.724
47.448 21.618
36.878 36.080
28.332 39.139
50.984 32.343
46.498 7.338
38.202 11.811
8.858 38.173
19.558 4.155
32.982 32.557
39.034 20.079
38.855 19.942
40.555 25.062
44.425 31.881
56.258 -22.528
39.494 -19.931
11.008 -32.945
36.838 -26.122
53.411 -17.745
36.151 -4.313
23.093 15.225
32.482 35.006
12.621 16.272
10.901 -7.194
5.054 1.395
6.181 13.536
8.245 24.960
3.624 4.344
27.887 -25.911
27.952 12.902
38.086 -10.929
30.086 23.698
37.083 38.699
28.305 37.245
55.078 -15.914
34.592 -18.979
25.866 -40.146
55.999 -28.691
28.805 -5.605
35.758 -17.519
61.647 -22.375
31.827 -10.014
52.288 -5.499
36.589 -20.374
51.010 -27.671
50.346 -7.648
0.597 20.336
28.764 33.583
21.127 31.685
-4.545 10.274
16.085 26.021
39.662 22.981
34.215 33.061
26.043 24.907
46.649 -27.094
18.883 -36.614
19.114 -27.675
30.078 -38.415
21.453 12.428
26.455 -27.978
61.708 9.126
39.937 12.684
62.357 4.663
58.452 14.827
35.787 39.236
45.155 23.456
48.646 28.941
27.606 48.791
51.664 33.180
54.656 26.457
16.526 28.206
10.366 31.425
22.589 5.667
24.554 -14.046
11.541 -20.813
26.670 -30.845
20.419 -21.794
33.755 -18.505
38.092 -32.409
49.345 -26.118
38.792 17.276
35.154 30.514
40.941 31.918
45.779 30.974
18.131 35.136
47.751 33.049
53.574 25.381
12.188 17.615
43.554 28.613
17.808 34.695
43.164 4.898
49.280 29.062
25.062 30.918
28.005 35.349
34.698 34.347
40.666 29.391
53.969 30.956
38.224 -0.878
41.260 25.160
41.937 39.196
42.698 36.267
27.724 27.903
9.864 31.877
35.958 26.485
39.859 45.291
11.051 37.949
29.579 43.356
16.154 35.548
19.890 30.906
52.229 29.595
71.650 5.489
57.841 -13.650
62.103 -2.829
49.521 -35.888
28.789 -34.635
38.382 -34.742
32.214 -23.248
23.529 -6.929
19.774 -33.710
35.732 -6.089
49.600 -1.005
45.186 -15.108
34.470 -28.345
43.872 -27.897
5.211 -11.708
3.224 -3.819
21.500 20.086
31.951 23.891
27.485 48.073
48.238 26.370
33.916 20.856
30.860 2.767
56.422 9.271
43.473 29.148
49.345 28.124
43.892 27.515
61.781 11.293
55.493 -21.666
39.274 12.875
47.429 16.205
36.545 -18.241
53.670 -20.989
20.356 -27.014
48.716 -24.428
40.989 -34.239
31.428 -31.671
68.770 -17.431
51.299 22.951
31.252 37.814
33.894 25.040
56.504 12.363
49.032 -14.805
54.750 4.286
55.591 -30.866
55.843 -13.402
67.008 12.018
58.471 7.783
27.575 -31.910
25.772 -12.865
51.504 -1.959
41.138 -19.194
23.920 -33.000
27.378 -36.143
64.048 -0.228
55.587 16.497
55.606 -24.849
41.617 5.364
41.232 36.268
49.957 -1.300
41.785 31.258
28.633 36.551
49.735 34.845
37.640 28.937
35.128 28.352
56.200 -14.421
49.868 -27.913
56.169 -14.702
37.734 -12.224
35.146 -17.294
19.595 -2.068
24.949 17.794
15.490 -7.648
56.994 -18.009
27.107 -39.954
29.488 21.053
42.049 20.389
36.481 23.864
36.823 -9.276
53.824 -27.282
47.705 -10.232
8.559 8.593
17.641 9.834
37.155 0.722
-3.586 -11.729
2.042 -28.726
54.829 -29.560
38.447 -21.843
47.007 -26.523
44.334 -25.051
49.239 6.371
43.546 -22.957
31.270 -16.966
55.810 21.386
39.974 19.070
34.212 33.791
23.712 -31.009
9.932 -9.107
0.944 -21.235
26.040 -25.597
62.540 -2.228
53.236 -28.467
46.595 -18.317
38.721 6.586
50.352 28.608
64.293 15.289
45.299 -7.680
37.838 -11.245
23.961 -10.595
53.365 -31.384
40.825 -43.902
28.704 -40.237
26.249 -11.588
17.162 -1.547
22.329 19.408
64.714 -3.489
50.710 -13.261
26.930 -26.642
23.799 -15.008
47.131 -18.843
45.792 -24.282
29.706 -34.884
29.138 -31.910
45.582 -26.837
69.819 -8.829
53.328 -11.497
38.118 -23.310
27.020 11.847
11.450 28.942
39.505 10.977
57.412 24.041
48.646 30.339
42.421 -5.409
39.517 -1.806
34.786 19.944
23.898 46.813
43.358 11.671
26.053 30.912
51.656 16.489
26.375 24.251
42.109 39.203
57.560 4.999
23.473 -5.526
14.356 -4.798
5.029 -0.311
48.339 -13.792
45.126 22.696
61.785 -5.556
43.037 10.747
59.852 13.017
31.830 24.522
39.259 -15.988
44.975 30.914
50.655 14.394
42.964 26.570
28.660 -35.578
53.856 -26.927
16.353 -18.937
36.226 6.750
21.156 17.497
33.863 -22.805
39.598 -26.042
33.500 -24.407
18.624 -20.740
22.686 31.504
9.980 28.712
59.166 15.506
46.444 37.506
50.830 2.724
53.540 -22.119
41.712 -33.294
42.114 -27.370
8.560 -13.924
25.378 7.842
30.494 34.529
54.505 24.305
38.114 15.026
29.880 15.060
31.914 -31.174
27.212 -29.694
12.805 11.601
20.084 21.212
44.246 29.801
27.962 27.657
37.771 39.237
1.785 17.537
4.079 3.709
9.294 16.736
42.686 35.112
41.207 -1.635
27.145 3.455
38.875 30.718
35.050 36.686
41.965 34.496
47.185 21.758
54.310 25.965
33.143 19.795
63.456 24.495
47.348 -26.034
38.779 23.965
59.294 28.822
47.746 26.952
31.333 32.223
55.172 -15.366
40.730 -42.643
49.890 -18.683
34.324 5.168
40.320 25.432
55.110 -12.417
51.456 8.703
47.231 29.111
51.513 14.633
44.942 -10.458
58.791 -11.823
46.114 -22.220
60.183 -5.670
57.103 -13.167
69.608 3.990
18.785 42.501
26.938 29.907
52.042 12.743
50.280 22.724
30.142 24.694
56.826 1.563
21.682 -30.429
45.339 -26.613
17.250 -25.974
43.108 -31.913
37.383 -26.603
1.495 14.570
21.685 15.156
37.183 -23.261
28.267 -23.056
17.884 20.136
5.344 14.461
8.396 3.384
41.667 12.730
30.586 16.530
24.604 -21.646
2.578 7.519
42.812 24.089
33.475 36.250
42.669 23.625
48.638 11.058
38.240 -29.382
46.089 -23.738
45.151 -1.994
52.303 -28.328
26.957 -2.363
15.770 19.126
26.629 17.479
41.596 33.138
70.925 9.136
54.135 36.887
34.273 38.439
53.440 19.830
52.340 16.016
59.039 -22.904
46.261 -16.520
58.098 -13.787
41.170 1.975
60.456 -18.208
60.201 -10.866
39.488 -30.892
58.445 12.241
59.518 17.647
54.682 22.341
52.978 7.655
45.762 -32.405
55.389 6.878
53.090 -8.696
42.184 -20.992
30.103 -0.429
25.938 -1.519
51.668 13.140
42.283 34.045
24.808 40.379
24.755 31.256
14.030 1.629
5.449 1.610
33.876 -15.613
5.969 0.267
31.707 8.298
55.488 7.482
33.760 -24.413
51.762 -29.883
20.439 -26.553
26.578 -8.944
25.302 -17.013
33.746 -4.334
28.077 11.228
5.519 2.425
22.363 25.963
55.418 31.425
34.338 24.689
21.723 19.176
46.306 23.005
65.530 9.650
40.765 11.687
23.516 -17.588
27.067 19.563
37.193 -2.757
52.554 -30.209
22.811 -23.868
55.583 -25.159
45.517 -27.815
11.244 -26.149
36.469 -33.442
36.400 -29.037
37.288 -30.829
35.481 -29.701
42.390 -13.321
54.428 -27.052
39.831 -35.595
62.123 -21.522
50.753 -24.690
47.645 -5.390
59.709 -13.709
35.006 11.028
44.328 -16.439
47.861 -23.254
55.550 -21.841
43.310 27.629
33.085 25.333
3.610 34.544
16.588 11.677
22.087 26.341
32.996 33.563
41.390 34.308
20.199 33.251
44.672 12.985
50.561 9.151
50.706 -6.390
50.901 33.525
58.595 13.096
54.502 -22.073
35.423 -14.446
45.601 -24.319
30.426 -41.619
40.160 -36.213
37.649 -36.124
48.176 -35.917
32.483 -42.304
43.193 -30.301
44.450 -30.672
31.577 -26.894
1.967 -19.131
5.848 0.362
55.943 27.789
43.015 26.822
24.459 19.684
27.074 31.718
21.248 29.562
27.939 -12.359
39.772 -15.699
3.535 6.437
2.588 10.376
44.550 31.605
41.867 26.863
51.780 21.721
49.632 3.657
63.826 7.282
46.989 26.542
51.782 27.828
3.745 34.889
35.684 18.221
50.401 18.369
31.413 35.918
48.504 -2.027
41.307 8.779
57.193 -10.280
51.851 3.741
47.219 24.698
48.506 32.785
36.181 35.563
37.911 32.932
31.516 0.050
30.711 -27.219
34.910 -32.804
16.213 -31.046
18.412 10.855
26.491 16.878
61.885 10.181
63.712 5.014
56.719 -0.603
48.633 -21.042
15.057 20.668
23.046 19.845
46.027 21.167
13.029 1.445
14.396 -38.467
28.994 -3.899
5.270 1.222
62.064 -1.151
43.718 8.673
43.015 -27.434
29.286 27.187
64.938 0.558
21.451 -32.229
40.547 -16.325
34.320 -34.812
55.673 -32.170
60.483 -16.801
37.352 -26.380
35.764 -39.092
39.806 -25.815
38.367 -35.473
19.976 -27.186
39.813 -7.974
6.298 -23.011
33.384 -26.977
19.709 -27.827
32.200 -37.094
31.023 -31.939
49.688 -25.639
19.860 -18.147
4.484 -6.987
44.349 30.907
39.402 38.156
13.558 4.187
43.877 23.129
9.828 26.860
29.835 -18.931
36.678 3.504
37.670 36.595
13.347 33.764
32.327 24.829
28.137 14.657
45.391 38.886
29.118 29.226
31.676 23.872
36.494 33.101
5.476 2.287
45.694 -32.755
26.373 -31.661
12.046 -45.110
51.835 -11.839
60.217 13.102
63.136 12.862
46.412 16.986
34.303 0.823
46.921 24.887
47.073 -0.776
42.707 34.043
46.632 25.519
45.403 7.330
45.452 30.079
58.161 26.783
47.739 19.971
54.029 -6.523
56.025 -13.160
59.341 -6.318
65.170 -8.786
62.111 -6.274
49.500 21.426
41.059 34.271
67.294 16.641
43.769 30.536
46.854 30.372
38.830 3.742
39.965 27.000
17.776 21.148
30.118 30.321
24.586 42.570
5.416 2.564
24.618 -9.636
38.024 -39.636
32.974 -34.999
36.629 -38.948
49.888 -43.444
59.643 -14.614
31.932 -42.115
19.564 -26.174
-1.152 -15.450
23.833 -29.806
46.551 -32.671
44.043 -35.638
51.417 -32.057
13.444 -17.905
5.854 0.380
62.161 -13.092
64.088 -0.079
63.138 -10.050
36.169 37.442
22.901 32.825
44.123 28.028
50.665 8.481
42.230 21.415
53.248 -12.405
45.308 -17.704
34.466 -42.967
29.286 -34.133
20.950 -27.178
34.470 -31.026
41.904 -20.996
28.499 -26.268
30.171 -37.892
57.630 0.255
50.831 -17.917
59.929 -11.440
60.819 0.132
25.575 24.366
-0.644 23.348
24.762 33.173
60.527 28.771
50.529 -18.353
39.446 -31.934
27.800 -32.453
47.606 -23.175
39.326 -21.158
23.464 -16.111
16.475 -30.453
22.944 -32.874
35.844 -39.359
27.323 -41.632
22.843 -23.430
22.107 -7.496
44.720 -27.615
53.734 -28.152
36.159 -17.734
60.993 9.342
22.213 34.823
46.568 -1.433
17.787 -27.540
41.623 -29.242
37.312 21.280
37.652 32.059
38.063 37.174
44.578 26.199
48.779 0.559
40.068 39.423
14.672 34.156
11.667 27.981
15.057 7.256
37.538 -11.491
19.846 -31.585
21.306 -1.853
7.936 2.984
45.945 9.694
54.996 3.857
57.872 -25.891
40.131 -20.120
6.028 0.086
37.907 34.026
62.087 30.287
52.216 4.021
55.581 -11.148
61.013 -1.985
34.595 28.087
34.892 34.051
39.302 22.883
66.269 6.194
52.110 37.835
38.202 35.855
7.850 29.627
45.707 40.456
48.424 40.647
26.408 36.416
43.667 18.471
35.774 -1.521
39.930 26.125
28.886 -12.404
57.626 -23.663
46.821 -10.940
60.735 -23.659
60.294 -9.152
51.629 -1.829
51.199 20.607
36.007 34.104
44.166 31.752
37.318 40.592
37.993 28.523
37.044 36.238
37.355 31.441
46.226 37.391
28.143 41.101
60.213 11.511
45.083 32.696
69.984 -1.888
46.358 13.066
59.730 1.975
55.899 -6.792
49.935 -25.412
33.650 -17.596
45.645 34.893
20.766 -12.543
25.622 -7.306
9.081 32.588
24.885 37.079
55.511 23.354
45.550 15.881
69.047 3.144
39.883 28.506
28.716 23.287
38.964 32.789
50.790 -4.981
60.798 22.868
55.307 27.932
52.355 -10.956
53.967 -27.353
51.891 -18.569
24.889 -33.224
35.686 -20.891
54.608 -4.124
27.402 -23.345
40.065 -9.955
46.481 -14.663
31.118 -36.400
33.248 -27.401
34.195 -39.014
22.198 -40.721
34.244 -37.129
18.885 -25.501
15.998 -15.670
44.453 -34.280
43.641 -22.988
57.453 6.797
39.705 -27.220
44.009 -25.191
6.886 -23.522
36.860 -23.659
33.586 -38.173
54.361 24.946
47.471 16.291
5.162 -11.130
10.427 13.700
4.748 2.821
20.903 3.889
18.080 -0.734
6.025 -19.346
28.664 -32.967
30.509 -34.360
15.442 -13.985
28.786 -4.333
34.357 -3.770
10.466 -15.484
5.208 -2.451
56.270 -19.200
59.262 -23.842
23.446 -12.398
21.015 -9.139
27.683 15.194
5.422 2.061
15.957 34.503
25.428 37.582
27.255 30.915
40.643 42.753
54.435 26.350
47.375 26.419
39.033 34.132
9.629 23.330
15.338 15.490
20.291 -29.727
56.215 -18.420
57.602 9.904
45.700 28.935
46.691 23.258
39.996 21.719
39.040 33.954
37.427 23.600
42.092 35.037
17.252 40.824
27.373 20.450
31.361 -7.938
8.501 7.073
48.355 12.666
62.034 7.432
61.265 10.523
14.589 -6.446
26.140 5.855
62.670 19.905
60.803 2.327
40.290 -13.200
25.720 22.185
16.603 -23.520
21.786 10.595
41.892 6.905
48.053 32.043
38.616 38.099
60.250 22.324
64.340 10.357
61.910 2.344
34.771 25.064
56.413 31.454
43.662 41.831
31.274 40.811
29.896 23.469
15.367 -2.528
19.440 16.050
16.453 31.729
31.921 -12.933
63.518 -18.131
17.241 -33.112
32.867 -31.193
61.476 -3.934
48.914 4.861
42.595 -9.497
40.485 -15.590
51.944 -2.690
22.253 -32.028
25.381 -29.204
45.439 -32.656
28.770 -31.163
24.464 -5.994
59.052 -3.123
5.324 -32.600
37.212 -8.673
18.921 -19.174
27.235 -20.225
25.960 -33.041
35.852 -18.437
20.938 20.505
23.131 15.143
41.682 5.054
29.780 32.580
54.738 33.046
39.605 33.642
49.771 0.358
44.705 25.272
3.011 36.407
45.214 39.595
43.719 33.717
45.549 35.687
59.296 2.571
48.829 27.205
41.972 38.126
42.020 23.070
14.593 13.143
5.236 2.492
39.879 -32.321
36.583 -26.521
42.914 -7.032
23.444 24.409
43.364 20.340
43.196 25.462
28.297 40.757
49.512 31.758
28.127 22.546
54.036 -6.992
45.061 -32.269
37.813 -26.071
9.010 -20.571
27.423 -23.182
41.477 27.021
50.959 25.626
29.213 34.076
10.187 12.865
49.212 17.498
51.235 10.262
56.447 22.208
48.526 34.911
62.504 -2.263
52.650 -11.741
34.089 -28.947
41.274 -27.311
60.402 -22.755
31.212 -36.006
36.072 -39.717
36.046 -34.576
44.846 -26.108
52.407 -23.552
31.948 -24.877
29.329 -22.668
61.043 -11.003
49.773 -24.461
60.580 10.065
56.523 16.944
60.299 0.154
27.723 -27.342
11.025 -0.360
13.658 35.678
2.229 13.289
21.474 13.207
18.609 -24.277
7.858 -33.910
29.232 -36.004
30.036 -23.109
28.915 -39.751
31.874 6.941
5.346 -1.901
32.875 -31.455
39.127 -40.881
58.611 -3.829
51.911 -6.380
42.657 -16.253
41.400 -3.413
50.003 -11.352
56.010 -18.646
40.715 -25.355
37.249 -27.333
55.398 14.571
28.417 8.489
26.304 12.197
38.086 43.772
44.226 17.664
44.071 18.693
56.858 -0.992
59.759 -1.471
50.890 -20.375
15.037 -15.371
47.389 -29.092
43.644 -31.835
34.775 -34.309
21.787 -25.032
24.080 -31.156
43.744 -24.136
52.269 -11.457
24.480 -36.983
46.505 -26.235
38.196 7.100
45.642 -6.678
53.263 12.002
25.612 36.225
38.808 12.950
50.826 23.208
48.883 24.905
16.876 31.091
17.874 10.869
9.176 22.575
22.003 14.710
28.295 -15.771
46.348 -27.837
22.226 -29.753
20.241 -42.258
52.285 -31.061
48.100 -32.602
55.868 -25.445
54.306 -1.865
52.858 28.070
39.046 34.897
44.622 13.988
30.242 8.760
33.781 -21.189
25.755 -25.711
30.675 -5.995
22.418 -34.199
31.063 -40.660
21.476 -3.946
14.008 22.218
41.717 21.792
42.709 -25.487
32.136 -26.122
47.174 -17.691
69.893 -13.336
52.218 -16.503
46.378 21.386
49.697 39.179
42.494 8.054
18.578 30.136
42.453 37.689
18.153 18.921
5.026 2.529
23.079 28.905
56.098 -23.616
64.692 -26.013
17.060 -40.638
47.103 -30.823
42.597 -33.224
38.885 -38.124
39.143 -28.886
20.312 -30.480
24.338 -21.475
30.564 -20.102
49.461 -20.029
31.279 -1.123
34.027 3.933
50.270 2.286
64.659 11.064
30.685 24.867
8.885 31.153
32.139 39.850
49.559 24.040
56.899 26.633
13.231 35.304
63.216 14.923
29.452 38.491
48.826 18.971
53.426 -2.783
46.165 9.152
37.377 31.861
60.522 24.823
55.191 32.179
46.189 11.901
54.783 21.174
38.185 -17.236
26.998 -35.625
44.352 -8.064
55.437 0.264
56.547 4.724
26.027 36.340
32.212 39.548
44.501 20.051
37.071 5.711
54.487 -32.742
37.497 -28.361
45.982 -26.777
40.211 -19.083
63.463 -1.916
41.157 -23.975
48.670 -21.545
54.738 -16.201
35.831 -32.180
29.736 -30.811
59.964 -3.929
11.502 4.281
36.177 -25.425
11.493 -25.728
13.510 -25.759
15.956 13.143
31.379 9.222
3.535 4.270
53.866 -26.265
29.808 -29.240
61.066 -23.913
53.686 -8.002
50.510 -17.226
45.735 -20.848
58.022 -11.124
46.668 3.745
47.921 -24.193
49.958 13.570
65.096 23.240
41.580 27.353
39.314 38.433
49.978 32.862
47.016 8.852
35.759 5.130
27.508 13.191
26.052 34.015
36.850 34.638
38.005 30.867
15.296 15.134
24.106 -2.919
29.340 -27.023
10.768 -7.827
28.037 -30.492
35.951 -24.476
45.259 -35.014
2.878 -22.588
22.007 -39.319
45.442 -8.248
52.193 15.282
44.997 29.265
39.001 45.876
43.632 24.092
31.624 11.503
47.290 4.351
19.787 22.506
36.770 16.506
54.795 12.331
48.594 14.697
24.875 23.677
22.553 40.967
34.169 30.524
42.120 5.279
64.051 12.382
30.466 33.346
47.474 16.349
47.085 28.566
60.048 18.726
47.013 34.811
53.350 17.504
36.552 -21.409
12.160 -9.159
45.842 -2.726
29.890 24.039
29.611 36.109
7.056 14.295
3.053 4.749
39.072 35.697
36.235 23.854
26.022 22.082
4.804 1.810
24.257 -39.229
34.053 -16.368
51.497 -18.745
39.209 -22.842
19.583 -27.565
39.076 -18.626
37.353 -8.180
25.704 15.463
33.550 21.480
19.925 30.685
12.439 17.490
7.097 16.930
11.312 5.896
-3.746 18.097
18.647 7.150
15.972 21.207
46.474 20.938
26.917 -18.260
34.939 -31.883
30.127 -22.970
29.871 8.971
14.292 4.231
7.333 -18.695
22.621 -21.460
14.689 -38.205
26.726 -32.245
64.421 -7.062
50.996 26.855
57.423 13.952
35.225 -3.516
23.575 35.858
36.299 34.853
61.988 19.556
50.777 6.605
49.256 -16.651
45.531 -3.549
29.820 -32.866
46.133 -29.792
43.448 -29.444
45.092 -35.094
17.878 -33.502
24.676 -6.870
21.369 9.890
33.459 -31.915
7.982 -26.489
34.997 -1.369
31.645 30.405
32.487 8.952
59.075 -19.351
32.937 -22.632
27.581 -37.290
35.342 -36.039
25.372 3.655
5.954 -0.124
32.422 -20.606
50.467 -0.072
39.275 -27.617
35.611 -30.330
37.213 -40.168
56.334 -22.597
61.333 -27.153
56.618 -25.360
61.707 -6.962
49.901 21.677
29.121 16.778
43.948 26.855
18.900 17.058
5.936 5.580
55.544 4.917
53.532 -21.674
61.774 -8.017
65.031 5.506
43.520 14.837
12.279 -0.417
6.018 22.143
38.016 30.598
13.613 33.072
23.361 22.472
48.205 24.150
36.876 29.530
36.490 20.460
38.424 20.073
42.414 -13.287
38.450 -15.492
52.290 30.854
10.003 23.480
47.707 -2.489
31.194 20.756
49.037 29.274
29.998 35.232
13.297 25.151
31.151 4.752
27.150 14.297
40.529 26.942
23.711 28.705
50.082 30.423
32.501 32.620
30.620 4.897
35.277 19.093
31.289 32.602
25.677 41.536
4.071 3.921
55.190 -10.600
35.671 10.790
46.617 26.228
52.008 21.964
51.128 11.571
63.761 4.922
37.123 -1.882
29.583 11.885
25.034 14.692
50.370 -13.690
47.507 27.886
30.394 33.233
56.073 14.653
44.912 31.914
21.733 40.886
52.917 30.993
29.553 28.741
48.421 22.456
52.560 10.495
36.099 -31.709
8.052 -27.661
30.519 -30.638
24.607 -37.650
30.636 -33.831
52.131 -38.118
39.300 -35.022
64.778 0.930
45.094 20.241
53.724 25.940
59.017 13.434
41.748 -23.072
26.266 -34.258
30.853 -36.211
1.378 -25.544
9.828 -15.730
29.754 19.815
53.502 32.660
56.168 21.384
44.361 -13.208
42.266 -12.568
48.497 -3.061
43.467 11.595
58.905 -21.761
53.437 -22.458
18.319 -15.182
9.178 8.486
33.754 25.924
30.215 -26.943
22.969 -7.550
26.028 29.194
17.769 24.174
19.604 9.325
23.493 10.229
59.614 16.414
45.463 25.329
27.210 33.238
41.668 27.213
60.664 9.815
37.056 16.224
30.024 16.219
28.985 30.758
22.264 28.043
25.933 30.167
19.194 25.129
5.723 -6.663
50.521 -14.820
19.964 -7.055
5.687 -0.422
63.031 11.721
42.491 -28.434
51.869 -30.350
46.733 -29.149
52.418 -30.211
47.574 -12.411
57.137 15.540
61.825 5.027
33.199 -20.300
26.460 -15.925
46.635 23.596
50.819 25.836
63.595 -6.769
25.986 -38.002
16.257 -20.001
17.085 -16.742
19.366 -15.485
36.529 -13.455
25.041 14.204
40.769 -17.100
18.915 -6.763
27.584 -7.006
20.925 -4.132
13.186 33.821
31.827 5.859
39.089 -29.964
19.369 -44.264
54.777 -29.302
52.834 -6.602
39.596 -25.564
43.244 8.974
51.217 -11.596
60.341 4.290
64.949 -12.464
39.571 -6.902
41.496 -28.974
60.326 -3.257
23.455 -12.037
15.637 -4.954
28.125 -21.307
4.718 0.755
34.154 -23.563
5.342 -26.367
25.757 -41.563
32.163 -29.809
-0.016 -17.301
11.038 8.352
6.069 -12.719
7.530 -3.738
5.820 -0.484
49.653 9.275
52.906 29.437
46.416 24.678
17.500 34.855
36.537 29.879
30.503 31.651
39.227 24.458
35.762 15.333
31.243 17.258
50.132 36.076
40.608 27.219
24.069 30.682
30.166 43.752
27.699 34.363
15.361 26.690
34.261 25.511
15.133 18.706
10.150 17.598
33.769 -5.761
30.547 20.119
36.171 29.947
41.882 34.342
53.080 33.194
10.336 25.623
4.941 2.786
32.818 16.933
42.117 31.770
45.347 23.554
26.735 37.477
18.432 20.114
6.045 -0.019
55.408 -14.776
47.377 -21.288
65.056 -22.442
53.780 11.567
34.836 36.859
40.387 3.736
60.350 -32.620
26.041 -30.141
32.178 -0.323
40.075 26.817
41.639 30.154
39.543 27.825
36.969 24.323
28.565 44.068
49.165 39.470
60.299 23.005
58.347 5.238
55.626 -13.551
38.202 -30.695
43.938 -21.158
23.298 -47.958
42.069 -38.707
28.220 -3.344
32.475 -20.334
47.171 -26.678
23.504 5.734
59.462 6.143
15.453 10.263
5.069 3.035
62.005 8.166
65.240 -6.219
30.380 27.965
48.029 28.738
49.279 27.859
68.387 7.781
52.653 7.750
55.510 -5.490
49.294 -14.948
47.006 -4.511
50.978 -18.707
53.130 18.481
60.900 12.168
29.474 33.841
45.207 28.959
36.403 28.902
34.137 38.351
59.933 8.249
48.767 22.009
10.793 27.559
38.390 35.947
62.844 12.287
56.999 15.225
66.442 7.694
52.515 10.493
51.169 -3.812
35.783 33.015
24.741 31.409
51.182 29.700
15.670 22.134
-2.709 29.251
25.226 29.658
31.868 38.183
56.303 11.817
22.227 23.201
25.166 36.702
22.547 22.879
25.451 23.906
33.658 18.786
20.338 13.862
-2.257 -15.892
44.219 -24.796
41.346 -29.551
26.532 -38.807
20.945 -21.239
44.945 -9.722
53.316 -4.618
52.095 -3.222
59.037 -24.552
47.852 5.797
56.690 -6.714
40.387 -5.439
59.396 -28.641
47.449 2.133
40.775 3.960
47.770 -2.250
23.013 5.371
26.056 22.406
35.977 -1.465
14.604 25.659
34.265 28.213
28.176 37.447
23.970 38.933
18.357 16.940
19.570 37.962
33.947 31.176
28.530 33.858
28.195 28.562
33.677 33.895
9.782 35.056
34.565 39.801
26.416 30.048
59.264 23.539
52.515 16.580
32.894 -6.563
59.736 -8.919
45.061 -19.313
40.822 -30.838
30.990 -21.907
37.031 -42.613
27.106 -12.629
53.216 -21.637
5.272 -0.540
42.723 -22.314
52.519 24.361
28.581 -18.684
49.993 -10.181
29.109 -31.328
10.453 -31.085
29.735 -37.138
36.786 -28.680
44.262 -36.041
53.182 -14.022
38.318 -30.144
50.214 -35.606
7.404 -30.527
4.572 -3.263
60.301 -12.327
55.791 -19.817
53.258 15.500
46.680 28.920
58.592 -11.080
65.928 -6.285
51.065 4.749
37.714 -22.365
49.303 -17.731
30.504 25.331
28.089 26.777
37.745 31.448
42.219 30.225
34.625 24.921
52.008 26.514
34.221 36.679
23.329 20.644
37.383 21.111
48.874 12.518
45.853 42.145
54.664 -4.551
7.314 12.616
5.487 2.598
52.752 34.223
39.548 2.192
39.907 -38.774
13.290 -31.669
31.121 -0.621
24.031 22.574
32.355 40.724
10.555 38.017
41.735 27.180
44.532 29.093
19.889 23.717
40.128 34.245
42.030 27.931
30.409 20.639
44.668 30.148
50.613 11.397
51.540 -14.572
57.089 2.799
36.281 -11.111
52.850 22.746
26.904 22.537
32.496 14.266
34.829 13.793
30.600 33.282
42.652 28.782
62.621 -10.922
40.897 -29.009
53.639 -22.533
63.827 -15.832
13.316 -7.826
6.555 -28.755
33.941 -27.121
58.518 -3.133
28.563 -29.504
49.822 -30.435
56.423 -9.626
44.809 -16.190
61.036 -8.670
43.981 -36.886
21.642 -27.669
26.260 -19.416
26.518 -10.100
55.446 -22.207
44.649 -7.345
27.828 -5.739
5.373 -1.031
17.804 10.635
8.838 -2.449
15.804 -26.594
28.171 -18.439
24.762 -28.738
25.811 -4.870
7.639 -13.656
7.243 -11.357
23.304 -18.772
15.169 13.488
32.280 -39.555
52.495 -23.197
51.448 19.930
54.364 25.234
57.512 9.140
61.026 0.787
59.136 -18.604
47.543 -21.842
53.928 5.601
36.663 -25.475
65.299 -12.923
59.626 -16.587
63.581 -18.702
33.854 -23.230
40.636 -28.627
51.743 -6.311
49.262 30.810
36.170 -0.336
31.665 2.784
46.034 -32.764
62.106 3.084
42.010 37.177
44.788 14.305
53.016 29.928
36.014 24.238
25.237 33.842
5.368 1.791
62.387 -8.045
53.529 17.552
56.017 20.235
56.612 -17.666
49.727 -13.284
28.432 6.648
8.600 -12.608
23.321 -3.633
26.862 -14.178
65.168 -16.687
59.404 11.099
45.857 28.424
44.804 -3.979
65.419 -8.799
38.872 19.088
36.211 26.453
30.967 35.989
21.291 44.729
28.948 33.096
31.650 26.107
51.658 11.833
35.387 27.546
45.613 22.231
21.746 -20.803
35.713 -11.213
33.574 -44.468
59.901 -25.324
28.193 -37.317
51.075 -25.463
25.660 -28.834
54.608 19.261
19.771 26.096
13.798 26.611
25.044 34.958
32.113 2.220
27.660 -31.342
25.792 -31.613
40.189 -30.001
25.615 -17.130
8.901 2.456
-0.209 23.576
11.574 4.416
14.871 -17.776
2.869 -18.361
20.147 -27.108
23.119 -20.306
5.901 -0.259
40.176 29.571
12.690 34.340
50.520 18.583
62.428 19.940
39.413 24.670
30.122 21.896
41.451 36.813
57.367 21.509
39.586 0.927
50.749 -16.488
45.499 -15.132
59.235 -19.838
57.041 18.198
59.462 5.732
21.121 19.582
47.524 -9.867
33.688 8.306
21.287 -9.436
5.490 2.486
61.096 -25.744
24.493 -26.896
42.171 -23.793
27.639 -10.902
44.267 15.425
47.063 -23.816
62.046 -3.748
38.922 26.821
45.953 -1.724
38.928 10.234
32.744 1.203
44.073 -9.032
45.739 -15.390
11.517 5.283
15.558 -21.721
46.040 -12.583
31.581 21.522
30.120 26.053
27.552 20.652
34.347 24.057
34.672 35.813
44.343 28.492
28.883 14.531
40.104 29.130
57.041 -14.430
47.501 -30.502
54.282 7.018
44.080 13.853
46.826 28.767
50.005 35.030
45.538 27.063
17.923 18.797
27.420 35.406
36.564 -4.193
51.279 26.670
29.068 19.556
10.251 15.828
20.971 7.385
23.528 34.881
58.626 23.469
27.991 32.312
31.247 33.831
20.617 20.842
27.867 -15.520
10.958 -17.600
14.896 -26.501
18.073 -30.039
17.678 -41.604
51.008 -15.259
57.541 7.869
56.956 -24.460
16.958 -44.223
42.058 -36.217
50.842 -13.370
20.759 -24.071
34.918 -30.048
18.595 -38.974
8.485 -26.121
33.362 -22.916
5.517 0.319
41.596 23.729
23.785 34.816
56.053 26.019
47.530 25.333
56.883 7.499
56.378 24.873
51.829 6.745
52.934 9.258
46.877 -24.066
45.808 -27.059
41.693 -20.304
38.722 -25.215
56.290 -9.981
54.919 -27.326
37.831 -36.054
45.746 -33.921
25.137 -29.410
41.888 -36.923
25.253 -29.116
38.074 -20.000
26.661 -32.777
44.625 -37.157
40.999 -14.532
51.994 -27.365
28.998 0.110
49.870 -20.604
57.750 2.237
29.855 27.289
49.865 19.862
46.448 -9.324
56.398 -34.410
24.179 -32.059
33.307 -18.050
10.052 -17.242
14.889 -7.872
39.195 -34.638
45.398 -39.384
35.456 -28.515
52.485 7.698
56.978 -17.864
37.941 -37.630
65.462 -14.587
64.421 6.412
32.256 13.858
44.320 8.848
52.695 11.217
28.691 33.396
45.807 24.272
52.104 3.943
53.289 -22.365
27.605 -33.557
44.483 -33.145
53.463 -3.123
40.375 -36.439
49.584 -31.229
61.039 10.264
51.823 19.981
26.334 27.800
33.087 38.276
16.178 28.930
47.025 29.865
10.240 9.856
63.233 -1.178
35.699 30.182
36.476 40.173
27.543 33.436
5.371 23.240
10.210 29.399
52.140 23.243
26.626 27.123
56.643 22.196
57.498 17.468
48.239 -11.918
38.785 -6.862
46.229 -26.795
61.569 2.969
47.580 -26.772
60.304 -11.045
50.306 3.828
51.937 22.443
32.078 31.105
32.635 28.909
46.465 -32.989
10.785 -40.785
53.169 -25.534
41.402 -34.618
67.800 -1.402
36.781 -29.996
28.572 -15.184
41.104 -31.870
35.093 -34.268
40.516 -25.190
61.455 -8.261
28.574 23.819
31.759 44.235
28.942 33.710
44.834 32.178
45.285 33.737
53.255 -2.803
54.118 14.948
50.914 3.325
53.520 -12.574
53.988 -24.408
56.364 -14.157
61.837 9.430
64.731 -9.424
59.956 -5.147
56.077 -19.676
46.642 -33.961
64.298 -22.095
69.299 -2.529
35.989 34.195
50.857 13.092
62.597 6.138
46.980 29.803
54.971 16.443
58.082 22.417
49.490 23.107
43.837 16.771
43.932 34.295
34.872 30.444
30.423 23.569
7.998 20.884
32.197 19.407
50.733 6.516
60.904 31.731
41.015 30.790
60.061 16.745
32.974 34.221
47.275 34.987
43.143 25.798
61.917 8.526
12.825 28.992
19.726 14.879
-1.901 19.361
40.583 18.991
51.300 21.599
46.532 -0.312
35.302 -33.713
48.964 -23.519
-1.187 -9.098
48.611 5.478
51.629 -15.723
31.683 -23.235
54.893 -20.203
29.937 -39.120
35.047 -43.502
45.149 -16.959
10.770 -17.084
30.076 32.074
35.565 29.355
17.171 23.204
5.353 2.621
48.358 -17.304
9.185 -19.557
54.219 -29.062
44.381 -27.898
37.159 -27.047
33.138 -43.415
24.346 -22.641
11.303 -32.456
33.549 -32.414
47.119 -33.491
44.088 -30.964
46.696 -10.059
40.927 -5.160
49.318 -35.584
44.955 -20.245
18.892 -2.668
33.432 -23.461
45.968 -25.064
32.099 -30.377
30.096 -35.895
27.509 11.431
33.758 -25.710
5.520 2.440
60.326 25.765
56.067 6.463
31.020 7.854
31.371 -26.992
6.715 -31.214
34.286 -30.308
38.670 -40.134
29.181 -25.077
34.180 -31.605
59.822 -21.608
50.409 -18.117
39.704 -25.157
35.914 -44.027
3.490 -11.820
19.082 30.793
16.368 -3.633
19.535 -1.650
41.049 8.712
59.870 -2.807
38.607 -36.339
36.508 -31.500
15.491 -15.404
23.650 -11.246
42.906 -12.031
24.665 -10.440
24.856 39.579
59.607 3.625
50.992 -14.069
51.788 -4.718
37.774 -10.132
46.838 -28.022
34.988 9.933
11.141 -6.923
28.689 -10.043
27.777 -7.761
45.473 -9.154
10.685 20.513
23.179 -27.310
35.713 -18.501
59.619 -7.539
64.497 -7.252
51.211 27.261
47.010 20.138
36.790 -22.196
21.431 15.155
11.082 25.692
28.534 28.229
17.611 11.022
43.778 16.780
42.346 25.613
54.759 32.085
-0.997 35.409
36.004 26.456
39.084 36.838
37.077 39.766
43.388 32.999
53.578 23.606
51.377 8.794
49.123 8.919
26.609 43.401
21.068 38.112
19.841 27.355
36.891 25.916
16.682 32.914
45.468 24.952
44.520 33.052
17.914 20.796
36.836 27.053
21.531 29.646
56.581 16.519
53.019 20.164
44.961 28.239
42.862 23.413
68.217 2.068
36.284 -22.850
56.434 -20.025
55.687 13.800
45.208 30.758
54.032 27.562
5.984 22.380
19.588 34.057
57.634 11.433
54.798 0.199
32.140 -21.234
57.635 -19.558
62.437 -4.187
51.740 -2.495
30.929 38.127
32.054 42.021
40.103 34.391
54.248 15.555
13.092 -28.710
36.131 -31.091
21.736 -32.203
46.609 -25.889
51.837 -24.182
54.762 1.037
64.083 5.382
29.908 26.162
59.879 -2.554
35.854 -31.595
31.910 -37.903
37.837 -40.876
9.790 -30.638
29.625 -23.430
5.512 1.780
23.903 31.986
58.303 27.334
27.652 32.520
9.365 31.973
11.795 -16.292
-0.410 -21.828
16.825 -30.685
53.325 -20.442
28.665 -39.350
44.471 -35.901
31.584 -37.003
18.456 -20.832
43.846 -19.094
22.080 -37.963
39.028 -37.788
29.538 -26.051
37.392 -44.873
45.380 -26.588
54.822 -24.832
63.167 6.484
41.456 -16.781
62.684 5.556
48.132 7.389
53.980 -5.115
61.679 15.262
60.043 9.958
46.120 32.806
45.790 20.991
50.528 26.307
57.197 10.565
55.484 -8.762
44.688 32.218
40.194 29.155
51.232 30.619
49.850 29.972
54.844 10.879
51.896 40.465
47.311 32.226
49.395 23.117
24.685 31.107
39.544 35.481
56.181 19.498
37.261 27.911
54.833 24.619
60.282 7.777
56.892 22.035
40.248 26.847
55.660 -7.043
60.519 12.080
26.949 40.426
60.299 7.883
49.257 32.892
63.878 -1.767
46.585 -28.259
41.381 -34.487
44.303 -17.582
39.229 -27.049
47.212 16.415
34.966 37.561
56.777 29.910
29.007 42.359
22.349 31.852
10.606 14.924
16.347 6.691
21.592 3.716
55.523 18.373
55.466 9.728
38.436 10.901
47.059 10.778
50.879 25.779
57.091 3.707
43.774 -29.081
37.012 -34.367
12.316 -11.935
35.107 -34.310
31.018 -38.799
25.776 -37.908
33.774 -41.757
35.755 -40.706
37.516 -26.372
53.039 6.160
49.557 -1.488
50.430 -31.809
52.043 9.207
49.543 18.349
14.578 36.587
10.799 19.970
52.135 -22.717
37.362 -19.788
21.257 -34.347
22.274 -22.279
20.619 -33.358
24.152 -26.389
30.305 -34.876
38.928 -23.965
16.151 32.090
17.124 17.955
-0.989 -8.557
11.881 -33.220
23.161 -4.423
40.792 -1.283
24.527 0.035
22.981 31.059
56.465 26.324
5.442 22.298
1.774 4.833
18.650 36.549
47.956 31.839
30.753 30.908
34.204 42.661
20.817 4.834
5.615 0.115
55.824 -19.735
58.615 23.291
62.004 -6.150
48.427 -13.379
17.196 27.512
42.712 9.355
54.746 -3.995
42.998 -31.348
54.232 -35.004
50.719 -10.968
47.639 0.854
36.240 30.598
42.068 13.482
60.237 2.218
52.715 1.977
38.921 19.927
22.993 19.835
33.793 -7.941
30.644 -27.646
23.633 -19.628
30.208 -41.837
25.908 4.132
36.874 8.308
38.433 23.895
38.811 19.812
49.629 -20.253
25.259 -41.983
48.211 -32.294
45.694 -20.195
44.324 -35.821
49.343 -28.953
46.028 -28.311
63.019 -15.190
49.052 -18.237
4.230 -8.904
38.196 -33.105
42.653 -27.743
31.258 -34.690
17.196 -21.753
38.423 -3.081
28.547 14.502
40.313 28.141
21.780 21.295
21.897 28.866
39.021 -29.830
26.056 -38.579
54.261 -17.228
22.284 -14.211
15.489 -12.358
20.270 -13.404
38.642 -34.800
37.462 -31.467
37.208 -9.981
43.384 -22.195
52.585 -16.747
47.152 24.067
19.803 28.845
17.174 8.902
32.189 22.382
14.778 24.663
18.186 31.715
22.489 26.513
2.206 15.150
13.442 25.345
39.860 42.963
30.957 35.502
17.828 25.936
30.378 6.739
33.699 -22.205
32.931 -18.194
-1.238 -30.427
24.393 -22.839
30.120 25.613
27.027 19.155
38.414 0.036
22.840 -39.017
35.328 -13.302
5.030 2.909
45.551 29.399
8.685 29.381
47.706 30.827
52.536 27.640
50.853 31.221
17.290 40.907
27.614 31.209
44.881 28.302
56.872 12.575
61.101 24.031
21.481 43.368
14.776 32.760
18.379 28.709
42.676 26.734
48.720 25.439
23.151 33.863
38.023 35.931
32.842 38.284
11.930 23.413
31.760 19.745
37.424 25.986
37.082 29.460
30.192 -13.870
55.544 15.404
59.484 27.233
61.978 -0.818
41.988 11.397
41.998 21.963
54.110 21.584
48.940 29.758
46.706 29.203
30.111 42.972
17.693 -15.451
30.672 -38.250
29.974 -35.661
35.169 -30.650
44.750 -29.486
38.340 -29.168
40.828 -19.725
51.857 -32.349
42.612 13.536
42.780 41.681
21.569 41.829
0.174 10.554
34.616 12.269
40.654 8.363
23.492 -19.798
28.178 -25.021
63.770 0.546
20.664 26.384
26.365 36.020
51.737 32.611
29.314 27.138
33.323 -2.668
1.463 6.468
5.414 2.585
30.740 36.165
19.417 26.190
18.109 27.980
12.839 23.257
30.030 33.362
28.812 39.127
41.295 36.135
23.898 28.981
41.920 36.955
53.595 24.674
49.608 25.269
20.222 45.240
42.663 31.055
22.399 36.707
35.190 12.724
51.104 25.415
46.995 10.055
56.308 0.438
67.596 -11.509
64.642 16.996
58.337 29.250
33.260 34.172
60.323 -14.133
38.680 -28.952
44.625 -12.639
68.214 8.692
59.295 3.112
63.030 -9.677
67.399 -7.467
46.966 22.509
45.426 11.120
43.057 -33.774
53.009 23.194
49.149 16.069
43.443 -8.153
54.789 -18.506
53.815 -8.612
51.332 21.854
37.591 14.069
51.915 -5.659
66.661 -4.711
53.969 -30.224
42.655 -27.127
24.291 31.071
42.960 33.029
55.525 -3.169
60.770 2.902
59.293 25.034
29.354 18.696
13.840 29.364
41.306 26.347
55.999 -4.055
33.388 -9.781
52.224 14.757
56.453 13.743
28.458 15.291
49.927 30.389
47.782 27.540
46.793 34.541
19.831 37.801
34.552 -2.271
19.417 -9.379
60.603 -10.787
53.850 3.110
61.876 14.729
58.897 28.786
47.011 24.824
46.833 2.712
41.578 -32.641
44.108 -23.586
47.381 -27.551
40.181 27.101
29.907 22.347
41.841 21.321
21.259 -4.303
5.882 -27.408
20.560 -37.587
50.963 -27.298
25.781 -42.567
33.938 -35.476
17.748 -12.393
28.738 28.263
29.758 27.200
35.345 29.299
33.599 -2.608
30.317 -16.459
29.256 -11.483
46.392 -30.635
42.174 -28.371
41.118 -44.155
19.563 -19.636
52.862 -25.951
48.228 -32.129
40.372 -26.266
39.154 -28.256
46.862 -25.270
33.609 -31.393
42.015 -30.910
48.472 -19.621
30.296 -29.485
51.861 -16.867
47.365 24.550
43.128 30.615
55.421 17.674
17.441 -0.976
35.679 -8.853
55.068 -11.010
35.127 4.030
32.650 25.521
31.220 35.404
41.842 36.340
44.811 24.878
29.091 29.487
30.987 31.058
49.923 27.419
58.918 7.270
62.748 -17.429
49.180 -10.668
57.881 6.059
47.192 -12.627
39.582 -8.839
58.142 16.573
48.848 25.326
52.782 -18.186
43.887 -22.010
43.907 -33.249
51.827 -25.027
40.331 -32.201
37.911 16.157
29.381 27.759
-1.441 7.848
30.397 31.842
18.612 27.419
36.251 23.162
23.347 15.726
28.206 38.863
37.080 29.101
36.969 27.603
35.061 16.327
30.233 32.431
57.336 22.475
38.980 35.229
60.546 -1.549
45.462 30.906
21.633 35.545
16.525 6.108
46.544 30.589
40.194 19.398
31.827 23.560
57.000 19.707
54.156 -24.572
60.014 -15.118
36.429 -27.248
62.294 -5.648
46.910 5.949
46.177 -17.697
39.898 -28.337
54.392 -23.205
61.456 -15.201
56.203 3.874
52.667 23.551
20.214 4.496
44.700 18.442
60.447 -18.665
44.565 -25.579
29.669 -25.115
24.969 0.310
9.471 10.874
24.408 -11.790
34.072 -38.053
19.246 -22.775
21.732 -31.581
33.855 -28.644
32.781 -28.357
55.919 -13.875
50.302 -4.831
29.386 31.496
9.929 28.263
37.059 33.479
45.765 8.172
59.659 16.987
46.733 -8.587
42.981 -37.469
20.033 -42.088
22.576 0.322
29.952 -8.077
29.456 22.809
47.658 15.907
49.167 -25.685
30.212 -30.380
34.946 -29.721
33.336 -26.621
20.596 8.013
22.898 -17.796
5.601 -0.957
63.579 29.322
35.073 35.473
45.181 21.388
8.913 3.947
40.087 31.894
38.616 34.032
50.755 26.814
59.910 -9.363
42.091 34.408
52.763 27.924
15.186 33.130
27.260 16.518
15.263 38.584
16.629 3.711
16.014 -22.223
-4.623 -7.955
14.636 13.274
-3.861 -15.546
33.560 -39.433
33.046 -29.191
56.935 -2.783
57.389 -15.281
49.244 -29.184
34.956 -33.200
58.991 14.073
37.727 38.227
32.258 2.514
59.602 6.831
55.161 3.888
62.991 -7.135
45.984 -6.071
68.733 3.198
64.207 21.532
59.444 26.777
23.938 31.252
49.185 23.474
12.154 31.508
30.223 31.351
22.763 29.596
53.689 33.816
30.758 35.857
47.280 27.319
57.479 10.218
54.743 8.556
36.711 25.536
53.220 35.962
35.527 37.653
33.197 19.586
24.366 30.710
9.826 -12.209
16.127 -18.245
13.604 -8.612
32.446 -22.760
31.997 -31.434
1.026 -17.294
17.543 -24.583
40.169 -35.286
20.694 -25.735
11.795 -29.368
19.511 -41.836
57.348 -21.158
54.172 -7.881
21.108 -45.721
0.195 -27.484
20.213 -27.618
37.525 -43.717
53.524 -33.571
51.210 -28.243
40.879 -30.598
42.868 -19.874
28.425 13.227
35.012 35.006
49.163 27.735
28.808 -10.424
48.842 -18.943
60.098 2.392
47.161 -8.832
57.893 -20.365
62.286 -10.026
37.734 -8.561
52.345 -10.151
59.919 10.411
39.328 24.735
49.990 10.431
50.165 20.237
29.560 15.162
52.103 -15.162
57.613 1.562
52.255 -28.707
66.939 -20.582
50.473 -23.996
37.717 -36.719
39.981 -25.402
27.158 -28.708
26.026 16.558
29.820 28.357
39.050 36.102
42.461 36.896
2.385 23.242
31.960 37.763
21.894 31.600
31.913 34.768
69.823 -1.055
52.474 27.128
50.580 12.675
33.396 29.486
67.672 15.853
57.947 25.075
17.978 37.523
31.847 44.461
54.358 10.127
41.743 31.930
63.033 5.296
38.956 -18.931
31.863 -26.488
36.336 -36.433
56.875 -31.419
44.708 -27.031
34.517 -5.494
31.642 8.487
12.546 -2.311
3.784 -5.482
5.785 -0.904
43.168 -23.617
57.755 14.254
62.362 9.617
37.971 36.157
31.928 27.723
40.261 9.246
37.703 36.756
42.294 15.835
44.132 -36.915
39.419 19.393
54.492 -26.452
29.061 -9.010
56.810 -25.925
28.271 -44.275
44.887 -32.896
49.909 -20.403
52.577 -34.586
16.395 -41.912
15.783 -26.715
34.687 10.021
24.579 15.442
22.122 41.842
22.554 36.593
28.646 36.325
16.279 28.114
21.198 25.365
22.963 32.775
44.573 29.910
65.749 9.112
43.732 28.458
53.413 20.795
56.329 -8.526
61.598 -15.389
19.407 -25.609
21.205 -35.418
37.915 -36.422
66.872 -20.602
9.796 32.836
52.468 23.605
37.283 33.351
29.140 41.979
31.205 36.394
21.143 31.979
65.281 12.247
32.467 32.605
33.502 17.803
12.435 -23.220
40.346 24.596
10.155 17.219
26.797 -4.743
17.763 -6.662
4.638 11.525
17.772 20.128
30.536 31.196
34.140 35.690
36.000 35.377
10.113 18.685
25.252 25.391
38.587 29.446
43.510 45.627
20.779 50.670
49.152 21.067
26.029 10.641
36.604 23.003
39.452 22.423
11.476 41.263
27.354 29.556
43.521 39.165
45.253 26.829
21.901 28.032
27.138 17.740
41.847 -16.853
18.688 7.597
5.439 1.888
48.336 24.722
60.449 -2.111
46.100 17.569
53.186 -26.592
45.528 -26.622
24.316 32.436
36.502 33.985
49.489 17.788
49.930 -30.518
48.202 -34.720
30.318 -32.598
9.428 -28.113
33.059 -32.625
43.110 -21.458
44.737 -18.252
36.015 -33.901
47.130 -22.354
43.960 -3.218
53.763 7.342
61.098 -17.558
54.360 17.799
50.602 7.910
57.486 -34.179
52.326 -24.563
45.063 6.725
20.674 -17.192
28.436 -38.727
8.760 -41.318
48.791 -10.509
38.521 21.108
27.866 26.627
35.745 38.627
20.194 30.030
49.499 23.762
27.606 32.879
53.636 25.365
32.627 30.757
37.267 37.579
48.308 13.516
51.972 -24.805
19.000 0.998
41.252 -27.253
28.159 -26.112
16.772 -21.891
32.893 -46.706
22.713 -31.963
43.229 -10.885
26.759 9.567
39.252 28.315
32.615 30.691
45.203 33.497
45.976 -23.449
39.963 -22.766
21.103 -32.424
42.443 -37.329
32.260 -28.064
29.216 -27.274
52.052 -4.498
56.298 27.708
63.804 14.550
64.720 10.626
59.806 6.662
51.758 -5.346
47.426 18.851
46.453 -6.942
21.228 -37.530
26.642 -39.460
21.904 -26.743
53.184 -28.371
30.430 -26.308
17.231 -36.689
44.586 -31.039
38.840 -38.969
16.931 -42.630
40.952 -23.267
24.638 -27.143
28.598 0.674
31.846 -36.316
49.709 -30.185
46.076 -26.930
43.319 -19.456
31.463 -25.886
40.744 -26.716
38.002 -26.831
12.684 -18.865
31.415 -30.212
28.447 -32.578
33.551 -7.803
54.974 19.162
45.813 22.090
13.064 -30.030
30.775 -19.171
39.339 -11.366
31.762 -31.594
35.476 -16.002
5.487 -2.046
43.384 -18.111
43.902 -16.797
40.029 -6.278
62.252 7.677
57.102 4.424
33.326 36.550
37.256 17.105
34.516 17.902
31.611 26.161
44.801 20.899
51.589 29.886
42.845 -5.867
35.587 -27.328
61.954 4.672
43.056 -16.223
61.385 -10.725
51.414 -12.587
53.657 -18.126
47.685 -26.401
45.682 -34.748
46.773 -34.659
45.042 -18.832
48.896 -14.675
30.433 -14.146
40.387 29.764
25.867 16.647
28.991 41.038
46.169 20.620
34.022 30.466
39.536 23.545
33.473 37.811
15.511 6.935
33.618 12.651
31.067 22.559
32.897 27.342
35.013 39.872
47.007 27.580
13.286 35.180
40.688 32.519
66.060 -0.234
56.619 36.015
26.281 -8.185
16.372 -21.699
17.063 28.916
55.264 22.677
13.417 -6.703
6.104 -0.033
33.336 2.351
29.383 -29.172
15.867 -16.640
32.442 -25.904
19.166 -26.942
33.005 -29.922
18.516 10.187
29.780 31.880
9.002 40.378
38.274 35.179
16.404 23.542
30.837 35.488
27.131 27.710
41.413 11.381
27.542 -37.228
39.447 -29.994
37.599 -38.348
48.563 -27.057
54.026 11.249
44.903 -25.978
53.169 -15.062
60.745 -20.666
64.796 -13.663
64.563 2.108
53.233 -0.991
65.330 3.499
30.577 30.620
66.831 -17.294
43.120 -36.566
28.642 -25.454
24.349 -24.267
23.744 -31.215
16.832 -30.136
19.478 9.423
38.678 31.274
19.043 31.468
12.474 29.522
20.677 36.058
30.887 31.134
35.170 40.506
41.526 31.606
52.829 13.394
42.549 22.937
60.077 -17.184
47.374 25.533
53.522 17.727
35.192 28.264
23.650 14.985
5.797 -0.191
57.582 -13.779
42.479 11.282
37.629 28.930
57.046 23.986
41.606 24.051
35.750 1.685
20.105 -3.274
13.011 34.319
30.010 21.451
12.575 31.756
51.342 28.424
41.848 32.447
39.326 16.488
23.884 35.137
42.879 22.831
49.453 -4.036
33.648 -9.965
10.017 -24.351
27.271 -35.875
2.190 -15.176
18.020 17.816
25.417 27.612
15.902 27.436
24.839 20.182
25.434 10.975
4.606 26.535
20.264 15.697
30.377 11.604
27.070 30.654
58.625 12.987
61.672 7.966
41.093 12.970
26.810 7.034
41.998 15.397
54.648 -0.149
67.385 4.930
36.640 8.652
42.460 9.659
26.033 -45.780
46.803 -25.829
56.897 -16.656
50.769 28.060
47.309 -5.959
29.876 -42.048
55.134 4.160
62.962 16.443
45.151 17.525
43.619 33.535
26.519 30.929
58.216 2.894
48.948 -5.120
44.036 -2.851
24.978 22.597
15.640 30.912
19.712 -11.690
41.865 -28.833
54.507 -26.603
46.024 -21.821
48.973 -26.619
56.032 -26.726
23.780 -31.314
-5.698 -27.846
17.139 -26.465
19.927 -8.924
29.489 8.219
44.326 0.229
42.108 -25.142
65.209 -0.400
34.737 -5.742
65.136 3.747
56.549 -9.326
59.420 -26.644
37.643 -29.230
45.536 -38.193
43.894 -29.172
27.925 -34.059
13.021 -26.096
50.869 -16.641
44.664 -28.079
46.196 -15.514
47.034 4.420
50.228 -11.789
60.737 1.645
35.174 17.788
58.467 -18.183
24.956 -31.972
32.237 -35.347
30.392 -34.550
44.571 -37.481
34.476 -0.660
10.820 -11.343
11.061 6.419
14.349 34.447
34.124 -2.143
24.307 5.629
14.631 6.819
5.013 2.655
32.314 -36.867
28.832 -23.829
5.999 -0.449
62.015 -9.065
47.761 -5.485
52.943 17.680
49.544 0.504
55.155 18.306
43.152 35.815
51.189 12.035
22.893 36.388
32.319 34.856
38.683 23.913
40.071 40.180
18.728 15.070
30.633 21.549
13.192 13.268
48.303 16.298
52.493 27.160
41.258 38.290
46.331 8.135
35.361 32.626
36.919 30.217
46.235 24.762
39.207 35.653
35.395 39.919
35.275 35.627
48.383 35.689
68.159 14.110
41.055 32.704
52.474 10.498
18.431 32.141
14.755 -13.543
12.714 5.066
20.377 28.116
25.838 12.994
54.639 12.333
27.325 39.708
58.771 19.613
39.406 36.335
34.847 31.459
56.899 3.938
56.683 -16.227
44.430 17.692
43.819 26.563
23.794 14.256
18.190 16.381
33.673 13.939
16.492 -14.363
34.289 -16.612
29.228 -7.171
43.210 -11.684
44.295 20.150
22.313 35.530
13.256 27.489
23.975 11.596
45.063 37.585
22.006 22.635
46.687 -3.342
5.210 1.415
43.451 1.867
39.024 40.572
47.866 17.830
66.778 -1.078
53.134 0.677
31.647 -17.697
53.838 -13.231
46.203 -15.276
31.811 -5.050
57.012 -12.317
14.567 -33.152
35.547 -29.095
66.842 -3.133
42.051 15.715
50.508 -29.590
30.884 16.999
37.469 18.534
48.294 19.259
44.793 28.736
52.338 21.073
14.120 29.822
27.938 3.176
44.073 32.158
28.953 27.248
44.567 38.001
46.999 35.198
50.815 36.451
51.291 7.271
23.420 24.554
4.705 -23.450
5.363 2.284
20.684 -35.156
13.939 -39.213
45.870 3.747
19.400 -23.160
23.623 -17.010
52.111 3.000
15.787 -1.128
26.017 -0.166
26.545 9.751
14.464 29.859
41.644 6.884
45.367 -4.142
53.719 4.380
55.114 15.918
18.559 32.753
40.746 46.846
48.888 33.698
37.560 36.464
29.007 42.852
34.073 27.854
36.750 4.983
39.039 31.598
41.174 32.748
51.372 -1.092
47.609 34.091
41.811 30.706
59.447 -6.968
58.916 -17.412
53.722 -4.544
35.847 -6.887
39.173 6.263
48.308 13.898
37.739 35.007
48.108 27.208
51.617 9.818
39.753 9.459
39.346 -41.271
23.930 -33.098
64.826 -24.515
59.039 -22.210
55.468 -3.760
45.191 -17.018
36.504 -33.736
25.793 -41.543
28.214 -34.266
17.650 30.102
37.402 32.973
28.635 12.371
27.284 41.891
32.709 37.702
33.443 0.394
37.933 -27.417
41.736 -35.212
54.697 5.754
60.190 8.510
46.904 25.655
30.543 23.679
37.729 27.630
64.961 12.005
29.822 33.407
21.225 44.051
27.337 24.204
13.242 25.111
44.778 33.335
23.621 24.813
19.956 30.268
7.956 26.235
54.614 31.196
40.410 20.160
55.033 -2.075
48.382 -25.605
31.742 -31.379
12.590 -31.421
33.352 -31.562
51.474 3.708
45.585 23.121
20.829 8.921
15.886 -3.176
27.308 0.035
40.696 -39.857
46.582 9.136
50.821 33.388
45.956 41.360
29.532 42.946
39.846 35.667
42.650 11.163
47.655 -28.876
61.383 -8.261
46.977 -25.107
33.488 -9.977
31.255 -30.276
26.858 -29.358
41.698 -28.745
58.377 -4.398
60.319 16.146
59.348 -13.912
41.928 28.235
61.464 4.691
22.550 26.553
29.620 25.164
20.290 16.633
56.412 11.827
50.628 28.284
36.522 22.046
59.916 8.383
42.085 -4.667
43.070 -32.279
42.524 -34.773
30.641 -33.088
14.145 -22.642
18.018 -28.933
23.159 -21.543
21.810 -36.740
5.667 -33.096
9.755 -47.062
29.397 -36.522
34.952 -36.231
27.058 -14.135
35.104 -29.399
33.853 -27.425
17.382 -19.886
52.139 -11.229
35.721 -26.856
25.021 -31.930
41.292 -13.363
14.478 -24.216
32.450 -26.175
41.379 -30.132
33.538 -35.669
36.943 -33.208
36.478 -17.230
54.039 13.774
66.724 -10.854
48.758 21.791
55.559 -23.600
51.380 -27.299
43.078 -19.834
26.527 -17.094
29.880 20.320
42.170 25.867
28.707 31.947
13.428 28.798
34.369 31.383
25.289 35.467
46.093 42.373
17.722 26.768
30.394 -23.999
17.614 0.547
10.812 30.823
35.711 26.562
19.562 -13.311
3.705 21.025
21.720 44.696
33.332 41.768
39.361 5.292
27.177 -24.562
47.542 -29.179
24.446 -31.532
33.361 -35.972
28.899 -38.210
58.648 -29.545
51.120 -7.773
45.355 1.877
44.554 -18.066
32.449 -4.647
39.586 -26.367
21.207 -28.695
62.636 -6.109
21.878 -42.296
29.533 -35.531
46.767 -24.860
36.286 -4.093
45.500 -1.071
8.407 -2.235
30.659 -13.000
46.976 -3.404
33.164 24.720
23.050 38.374
27.012 33.013
25.266 33.348
23.682 31.425
5.304 2.597
40.624 -32.684
22.714 -24.123
15.319 -26.769
21.770 -26.641
65.804 18.231
21.276 27.974
36.366 2.761
51.582 -31.842
38.230 -39.449
35.960 -35.424
24.920 -39.527
7.760 -36.822
20.609 -34.418
47.222 -35.091
35.945 -31.926
26.711 -4.116
50.405 -22.212
42.972 12.004
57.747 11.104
47.675 30.257
12.807 22.158
19.360 -14.009
10.212 -11.909
49.939 -28.842
62.095 -6.766
51.063 18.553
58.089 23.046
25.645 -23.170
7.199 -26.965
28.971 -34.814
50.349 -30.233
12.041 -10.849
5.737 0.074
24.840 -5.720
33.759 -32.995
42.633 -23.361
62.391 -1.208
23.657 -8.708
15.834 -50.202
30.412 -39.882
18.600 -30.344
26.300 -33.229
6.254 -30.495
54.487 -25.488
50.255 -4.509
58.661 16.994
22.798 39.056
35.768 39.473
40.368 -11.627
7.777 23.681
2.589 25.494
15.179 18.987
9.598 -13.435
13.657 13.088
-0.623 12.966
11.650 25.724
11.886 30.941
29.822 -0.587
33.898 -32.162
18.268 -28.312
27.314 -6.992
24.118 -22.670
38.277 1.047
28.728 -33.059
25.011 -16.612
52.123 -13.586
41.134 -38.562
18.389 -25.408
6.583 -8.159
33.437 1.825
21.863 4.646
29.525 -22.612
35.065 -26.660
45.552 -35.066
28.683 -30.804
39.068 -29.476
36.487 14.098
24.901 -18.076
26.897 -39.888
20.142 25.284
29.014 1.591
49.218 10.864
57.463 -10.905
52.597 -14.686
30.241 -26.759
18.378 -21.743
26.887 -18.541
43.469 25.789
62.811 5.536
48.460 15.868
20.148 10.282
38.648 10.376
27.803 -12.562
5.620 0.194
36.729 -35.579
53.173 -28.330
31.670 -35.194
26.127 -23.286
14.791 -33.997
16.158 -31.566
-1.241 -9.871
14.433 31.844
12.812 28.483
24.220 23.320
60.449 2.422
55.620 -16.223
2.484 -24.330
50.523 -21.523
37.490 -18.572
39.263 -17.312
62.427 -19.980
33.268 -40.059
32.166 -33.254
47.315 25.770
51.729 23.187
41.660 17.019
52.144 23.524
58.651 3.802
36.171 32.450
61.795 8.845
22.084 38.852
37.026 38.214
3.220 26.528
27.477 34.118
42.530 35.663
53.848 8.459
58.756 -25.277
52.749 17.911
60.218 13.204
50.713 9.325
61.362 18.979
56.646 22.527
53.185 36.771
43.633 21.677
35.365 35.563
9.722 16.093
6.636 29.682
40.632 24.774
24.532 13.833
49.950 -2.328
27.342 -34.075
55.774 -16.129
55.105 -24.163
-1.067 -26.847
52.763 -14.013
39.905 -36.694
52.404 -25.034
48.984 37.139
32.325 28.651
39.790 24.248
47.630 33.273
49.699 35.477
41.515 26.640
46.728 39.566
46.927 19.158
47.197 27.904
47.063 28.454
41.995 24.639
38.694 1.643
30.854 25.088
49.856 23.205
54.310 21.489
36.177 -1.422
22.533 3.115
45.013 -4.878
46.976 -25.325
55.027 -7.234
21.103 -40.793
34.211 -38.746
15.302 -30.360
40.574 -34.021
43.445 -14.015
29.326 -39.415
39.041 -34.421
58.192 -16.760
26.911 -27.766
51.612 -28.347
37.708 -14.134
15.540 -48.143
2.139 -14.269
34.156 -26.965
38.148 -33.293
27.341 -39.342
44.320 -42.337
38.555 -30.357
24.910 -16.212
46.300 -27.696
43.998 -10.164
28.123 27.663
57.015 12.559
55.831 -20.598
24.502 -33.842
25.041 -40.258
20.502 -38.081
22.277 -26.747
11.869 -36.214
45.167 -26.025
38.410 -31.410
16.353 -9.852
19.697 -21.549
12.316 -23.727
9.866 27.191
46.986 -9.635
26.168 30.194
21.886 6.863
25.923 -18.350
44.120 -27.099
55.759 -14.773
44.130 5.090
35.414 -30.679
36.464 -37.202
33.362 -19.531
32.796 -36.758
49.795 -22.337
39.356 -35.272
34.836 38.515
32.443 12.645
44.103 19.090
36.779 6.027
11.292 25.591
32.161 16.303
44.815 18.215
55.302 -1.373
34.491 -1.949
62.285 -4.988
45.184 -32.816
45.331 -15.289
26.033 -32.947
72.240 4.688
48.781 -30.353
58.233 18.407
43.159 -24.528
17.465 -40.451
27.794 -38.408
24.688 -43.119
53.082 -33.044
51.117 -18.170
45.662 -28.756
14.625 -41.259
17.083 -29.968
42.598 -17.740
61.977 -25.055
59.666 -12.108
58.682 -16.703
45.458 -21.627
57.835 -4.473
58.006 -11.550
12.114 -37.315
24.555 -27.882
27.840 -22.285
25.519 -27.321
19.334 -5.407
26.243 1.839
-0.608 -25.326
29.243 -31.421
15.227 -25.115
42.264 4.369
23.188 -17.174
5.276 11.216
5.235 -0.141
35.400 -14.382
43.884 17.706
8.048 34.367
40.800 33.224
19.582 -12.545
17.002 4.360
14.015 -21.001
7.033 -1.004
3.697 4.596
27.359 -41.868
22.422 19.868
12.378 0.438
0.623 19.141
5.129 1.687
50.652 -4.949
53.269 0.822
61.055 -16.132
61.902 -21.617
29.133 -33.511
17.262 -49.608
45.860 -3.409
56.007 -5.895
35.686 26.649
15.182 37.074
30.578 23.388
29.013 -39.676
39.860 -10.532
38.043 -29.919
20.066 -32.157
12.174 0.090
52.412 34.001
26.557 27.346
34.525 35.468
52.567 6.481
44.072 -30.009
37.168 -41.181
28.809 -35.057
43.383 -24.183
32.140 -11.534
53.383 24.018
42.144 25.645
42.361 35.967
22.945 19.655
58.756 9.949
47.734 -23.394
37.196 30.810
44.389 39.116
40.948 -28.290
47.368 -28.940
42.215 12.987
32.723 20.249
46.169 7.376
40.378 3.606
57.218 -12.239
41.014 -33.573
38.864 -0.174
50.088 -26.700
49.480 -9.517
27.193 21.574
47.682 32.078
45.962 25.803
51.630 -22.238
27.751 29.260
49.719 32.701
53.388 32.217
47.559 13.880
33.446 -35.124
30.057 -18.072
51.784 -19.202
55.834 -16.849
49.303 -2.559
38.715 -30.838
46.912 -15.730
20.072 -38.139
52.385 -26.538
28.694 -33.458
23.625 -32.118
54.061 3.639
67.342 -6.433
50.378 22.670
25.590 29.565
55.436 22.229
62.311 24.162
45.138 25.707
47.153 30.362
71.131 4.179
55.821 11.404
61.609 24.153
44.145 7.298
11.587 19.925
27.873 23.946
66.206 10.684
29.362 9.316
0.567 -20.096
18.910 -30.387
25.959 -23.446
6.810 -5.762
59.172 -19.971
61.230 0.466
49.274 -35.008
29.149 -37.938
58.053 -17.728
56.075 0.986
49.235 -25.977
17.987 -40.626
22.382 -40.503
30.624 -38.469
40.905 -19.042
25.721 -25.373
41.649 -32.842
50.424 -28.525
54.897 -19.904
43.464 -31.621
45.082 -31.035
50.878 -8.890
39.758 9.647
39.430 39.213
48.544 -21.089
40.036 -39.264
55.631 -22.470
38.542 -22.216
23.867 -27.204
2.346 22.705
10.305 16.644
32.490 40.499
22.182 33.170
32.868 32.629
12.185 35.314
19.259 27.659
20.508 3.417
5.761 0.411
14.797 -33.215
36.256 -35.988
25.513 -23.433
22.877 -33.685
25.524 -36.709
41.295 -25.123
61.226 17.664
23.498 13.549
27.607 34.519
24.230 28.368
30.170 41.854
26.607 32.558
18.213 34.273
24.374 24.447
33.042 8.316
12.256 37.573
27.176 41.928
21.574 7.999
17.206 11.843
16.477 1.307
21.384 10.084
19.247 -23.067
66.723 1.536
44.484 -24.006
23.400 -26.517
37.610 -36.960
19.812 -30.871
44.838 -41.768
47.416 -23.704
19.947 -33.475
31.517 -27.506
49.243 -20.719
59.291 -13.720
41.255 26.798
60.504 22.325
52.156 -28.288
51.004 -6.638
24.968 33.936
42.847 19.556
41.153 -28.722
38.183 -39.507
34.614 -21.951
48.464 -9.570
62.355 -13.682
53.694 -15.176
30.358 -40.867
43.614 -33.135
9.016 -28.660
39.898 -32.737
28.851 13.777
24.917 -28.064
45.044 -27.359
29.052 -0.013
19.644 25.744
16.825 -11.255
-0.429 -11.830
38.719 -15.428
34.778 -31.095
15.026 -29.135
39.325 -5.211
30.615 20.166
61.536 7.247
59.612 -11.128
20.754 37.663
41.881 29.227
32.871 33.172
38.695 22.814
64.211 17.204
53.479 24.187
23.981 26.592
46.095 17.856
34.085 40.340
34.265 29.284
18.327 33.286
37.877 38.131
43.242 -21.374
27.902 -38.599
48.458 -31.187
46.071 -25.435
43.037 -40.033
62.299 -21.645
17.835 -30.264
54.275 -12.443
40.129 34.742
2.778 21.105
7.343 22.729
13.870 -2.726
33.670 -13.028
32.534 -11.963
10.563 -25.478
44.662 -32.998
23.215 -29.739
51.554 -34.062
22.992 -38.584
54.546 -24.421
46.046 -33.720
43.342 -36.489
45.084 -26.650
45.592 0.706
40.877 30.618
55.472 22.271
45.373 20.864
19.111 30.619
16.600 38.264
55.077 13.146
40.067 5.827
56.500 19.327
51.788 -24.777
19.491 -21.635
0.830 16.853
39.983 33.007
39.631 37.810
52.369 -10.863
39.874 20.687
47.915 -1.270
64.019 -8.521
37.525 18.103
22.094 35.425
45.658 41.864
23.983 28.905
63.533 -19.282
19.112 -22.453
28.756 -12.705
41.194 -14.439
32.866 0.875
14.289 -25.211
33.676 8.970
33.816 27.178
34.366 40.761
27.028 35.214
35.168 20.470
49.167 4.118
36.196 -29.445
46.299 -20.337
42.817 -16.088
29.748 -34.577
45.154 -0.431
7.632 5.274
29.796 23.116
13.825 35.029
37.337 41.399
20.075 39.042
52.869 25.912
29.763 23.754
22.777 11.413
35.958 -25.676
55.831 -21.811
54.929 -4.401
54.790 -11.530
43.305 -0.608
39.694 -26.836
27.313 -33.934
-1.097 -15.700
25.330 26.970
30.478 -9.793
5.187 2.647
42.497 -22.197
37.844 -28.034
41.550 -30.591
58.130 -31.062
48.293 -16.523
42.006 -34.424
25.049 -30.714
28.286 -42.860
30.849 -39.503
46.807 -35.540
51.924 -31.528
37.950 -12.991
47.872 -24.172
21.549 -38.725
58.290 -3.539
6.554 -24.711
5.768 -26.410
51.548 -27.070
16.548 -29.210
30.090 -37.414
19.364 -1.613
22.897 12.532
7.692 20.910
46.918 9.915
60.996 -24.546
33.780 -30.671
40.309 -9.429
47.706 -9.488
44.662 -5.700
51.689 -3.639
60.088 -2.203
50.089 28.512
35.221 27.164
34.504 -11.999
17.847 -6.043
41.780 -1.717
35.902 29.027
48.019 24.649
14.570 -37.691
11.267 -27.723
12.659 -21.287
30.045 8.085
41.213 -5.540
58.649 25.489
50.453 4.576
38.310 13.808
14.835 -2.326
20.060 -14.370
35.709 -36.961
13.407 -30.049
26.324 -40.304
16.433 -32.572
43.907 -26.327
44.211 -28.879
15.143 -33.730
3.326 -18.817
58.184 -9.448
24.702 -29.386
23.723 -27.197
46.958 -7.865
49.600 2.284
45.555 -16.204
50.748 -23.687
21.677 -22.439
26.015 -31.788
7.967 -14.129
20.330 19.931
36.821 31.210
15.704 42.061
39.712 26.324
36.069 30.543
46.294 18.601
50.880 29.433
43.938 28.057
42.867 -12.589
52.404 -5.399
60.798 -11.210
36.431 10.547
50.876 22.151
5.721 -10.903
51.892 -31.757
25.324 -35.725
19.680 -31.686
28.796 -22.791
6.227 16.612
51.392 29.236
63.639 -17.192
35.401 -29.294
28.173 -32.658
18.068 -34.021
45.746 -17.088
40.913 29.071
49.562 -1.101
27.040 33.374
53.089 32.046
13.321 40.225
57.006 14.841
26.305 10.582
56.127 15.684
31.846 6.601
31.399 23.257
44.330 29.737
46.492 28.581
64.076 13.985
43.714 35.867
12.092 31.385
5.373 14.957
11.231 15.176
35.807 17.657
25.821 -1.333
27.350 28.182
44.437 -23.104
28.014 -13.364
5.952 -18.023
9.721 39.923
30.112 33.076
62.678 13.623
48.184 21.991
56.953 -16.096
41.591 -29.613
42.264 -27.895
57.067 -24.829
44.823 -22.455
44.478 -21.411
25.000 -39.511
28.991 -39.023
45.772 -17.844
44.793 -20.684
28.228 9.604
43.824 29.357
37.853 42.714
38.686 28.385
41.630 18.478
42.432 25.750
32.489 25.039
41.406 35.604
11.473 33.670
51.535 26.662
46.781 22.127
64.227 9.043
53.819 -26.782
35.050 -11.121
34.972 -21.403
35.335 -40.305
54.236 -13.466
24.667 13.961
35.301 -32.552
34.926 -32.083
64.501 -16.783
41.610 3.111
52.627 22.227
61.767 7.997
51.849 -14.234
39.596 5.497
7.901 45.944
28.180 25.737
14.750 27.335
41.615 -28.050
34.741 -28.418
66.673 -12.652
58.694 -30.067
52.438 -7.886
34.358 24.957
50.515 4.230
22.833 -5.945
55.021 -37.508
39.641 -32.244
43.848 -12.645
40.429 -10.707
50.056 7.712
18.676 26.811
18.224 19.124
18.173 20.794
6.658 30.341
62.779 1.601
52.092 -2.085
53.912 14.762
59.592 11.496
42.698 5.595
46.194 -7.564
59.491 -8.012
63.660 14.039
56.757 -16.103
27.275 -50.094
48.987 -22.832
44.738 -24.091
53.785 -30.188
46.621 -33.605
32.431 -37.861
8.370 -21.056
7.692 -24.869
31.301 -13.733
32.047 -14.418
5.346 -2.334
46.693 -34.805
28.271 -31.611
35.396 -28.130
55.254 2.232
36.849 -15.696
51.760 -17.835
15.341 -24.314
50.373 -14.048
45.688 -18.314
38.929 -11.737
47.209 -22.797
37.434 -33.047
35.967 -42.449
38.988 -11.846
63.660 -6.678
40.231 11.308
33.575 2.457
39.403 15.057
5.525 1.713
28.955 -0.796
23.237 30.711
17.877 32.228
43.156 27.388
52.155 -9.929
55.210 4.251
49.385 9.971
13.781 11.023
39.675 37.392
37.777 37.729
31.698 29.174
33.537 32.931
42.997 31.880
26.064 32.017
39.888 5.566
43.950 -14.802
33.290 25.023
24.831 -26.373
26.441 -36.803
31.325 -40.140
27.394 -35.518
9.638 -31.355
38.683 -23.803
15.402 -20.723
9.745 -3.697
10.542 -0.194
21.904 17.959
26.908 4.677
24.023 21.178
38.365 -16.429
35.262 -15.043
15.213 -10.621
14.138 -18.860
26.292 -44.249
13.862 -30.525
11.823 -11.526
5.332 2.305
55.765 -22.849
31.100 -16.915
66.171 12.172
57.202 0.335
55.141 25.482
58.323 0.868
50.384 -33.912
56.611 -20.883
30.836 0.684
28.695 16.649
23.349 -0.719
22.923 22.279
21.354 19.118
29.011 11.409
11.195 -4.983
27.001 -21.665
36.763 5.635
20.487 -13.596
43.197 -14.671
31.950 -15.412
56.336 22.762
48.633 18.841
40.666 30.011
32.366 27.142
36.617 23.911
44.005 42.122
37.547 33.765
51.561 14.530
53.875 -24.697
37.584 -26.881
38.691 -35.984
20.850 -39.589
12.762 -22.680
26.435 -34.285
49.645 -14.406
27.960 -35.668
26.227 -26.033
41.630 22.420
28.004 32.584
25.610 17.250
14.286 24.248
27.197 37.992
53.700 27.962
58.865 18.321
40.313 33.172
46.889 10.597
16.913 3.638
21.281 -5.010
62.833 -4.256
47.464 -29.404
43.152 -24.830
42.526 -9.419
44.034 -23.596
60.058 -17.822
40.869 -17.041
15.426 4.414
11.806 7.780
33.227 13.845
49.587 23.175
67.333 12.353
54.771 -0.212
41.357 -4.147
50.468 24.348
41.100 34.693
22.968 18.023
52.775 11.929
43.088 -27.421
58.614 -16.995
53.319 15.277
31.860 -6.655
-1.325 -15.979
27.038 -22.913
32.463 -34.419
28.428 -17.728
55.220 -14.117
25.501 -28.514
12.747 -36.912
26.343 -23.765
53.184 -28.470
50.225 -39.483
37.923 -34.293
53.429 -6.599
48.469 -36.620
24.101 12.777
32.290 12.688
28.646 -17.435
24.778 -27.175
55.590 3.968
64.324 7.978
54.802 7.091
53.131 18.549
55.000 0.821
41.413 -30.422
34.257 -25.280
23.527 36.097
23.371 11.883
22.286 -8.590
30.266 -8.923
35.689 12.568
15.680 19.380
30.296 40.338
35.015 23.740
33.162 37.725
44.190 10.515
28.802 27.130
24.212 35.186
33.812 40.346
23.769 0.604
21.925 -23.990
39.718 -30.760
37.330 -37.838
44.001 -36.350
40.379 -30.313
33.085 -42.745
8.806 -31.793
30.826 -30.978
49.562 18.983
54.127 7.570
39.553 -24.149
58.074 7.263
30.742 -7.675
44.901 28.987
5.025 33.534
31.152 31.594
36.894 33.182
61.222 -13.340
37.323 -25.648
41.506 -28.595
47.513 -14.010
39.003 5.011
22.542 9.366
45.036 13.263
41.742 35.489
27.431 44.996
37.661 25.108
29.892 -0.101
42.596 -12.625
32.104 -4.458
7.711 -21.243
28.431 19.530
51.671 24.441
17.250 21.024
48.101 17.294
50.172 33.687
43.465 19.896
34.399 25.554
29.291 34.555
59.672 1.092
56.250 -0.044
51.257 35.119
44.577 -21.579
18.421 -20.955
21.190 -41.079
21.338 -26.256
28.630 -6.137
29.480 -38.584
41.436 -36.288
60.661 -2.267
31.511 -8.141
24.911 -40.784
41.668 -21.973
44.778 -28.933
41.806 -4.061
22.661 26.868
31.726 23.440
48.003 15.841
29.696 31.074
35.931 1.305
24.623 32.086
45.655 19.589
27.458 10.658
12.024 3.058
5.230 1.827
10.120 -15.417
4.452 1.912
12.529 -26.162
18.048 13.777
47.215 0.574
39.769 14.775
43.421 -1.729
51.633 9.124
43.554 34.324
61.790 20.020
44.261 39.987
45.233 17.947
64.746 10.487
36.487 12.897
34.990 7.090
25.944 27.963
19.853 6.243
5.487 1.746
47.189 -40.011
40.020 -37.159
20.321 -33.098
61.883 -2.231
17.025 22.741
18.840 2.371
38.256 -28.114
44.667 -36.983
7.724 -30.673
-2.129 -15.332
5.198 -3.085
54.047 -27.309
26.753 -32.243
23.660 -28.987
43.086 -16.488
52.886 -20.272
58.289 -12.169
55.766 -6.994
53.705 15.998
57.543 -18.102
51.042 17.067
60.042 13.062
54.643 15.839
25.954 31.794
41.256 30.946
37.929 19.731
57.252 28.946
38.222 19.670
30.246 28.625
47.220 25.420
46.561 34.632
50.051 29.628
32.553 -19.780
58.423 -7.905
17.612 -37.568
19.233 -0.537
45.720 -0.591
32.590 -2.405
36.954 24.722
56.785 4.502
38.381 -2.179
58.891 -30.233
55.384 -10.256
59.788 5.744
49.633 -10.246
50.600 -4.054
54.501 -0.337
55.324 12.043
60.533 20.047
62.209 7.148
59.165 -20.840
11.991 -39.765
33.015 -9.281
29.614 -34.461
44.506 -41.441
46.113 -33.495
52.384 -30.837
32.374 -30.849
49.709 -7.683
14.531 -29.351
15.133 13.702
3.474 14.564
-0.466 9.794
33.028 32.155
52.450 28.719
46.050 30.239
27.558 24.273
65.064 12.822
42.141 23.100
12.884 23.032
5.450 2.379
20.086 17.844
45.855 31.745
47.928 37.843
50.483 8.519
35.610 7.183
41.399 29.144
45.843 29.029
27.179 29.211
39.661 11.025
28.378 1.177
28.927 27.247
15.603 15.348
14.299 31.662
31.167 37.493
30.612 30.925
28.131 23.618
43.372 42.722
50.322 30.153
39.731 31.954
31.674 34.233
25.743 -13.643
45.656 -31.526
51.094 -20.826
42.160 -29.196
-1.777 -12.017
14.229 -20.935
14.368 -0.067
6.760 -0.343
50.092 -21.414
48.308 -30.419
36.905 -34.109
57.426 -19.449
63.217 12.965
64.648 10.890
59.913 -8.006
34.738 -20.872
44.047 -34.748
52.785 -9.396
60.741 -13.503
57.554 27.523
46.905 -9.679
42.584 -8.055
44.723 9.465
45.663 -29.340
40.547 -33.637
5.565 -30.961
3.522 -4.522
33.485 -34.270
17.086 -29.911
6.872 -21.298
2.919 15.716
5.465 2.372
46.909 34.954
10.529 35.949
33.600 44.326
12.268 24.799
35.087 38.813
40.595 33.754
41.775 18.520
38.655 14.969
36.833 26.191
6.216 7.438
55.462 -2.037
29.055 -19.527
25.254 9.933
24.895 10.091
14.291 33.033
35.097 32.087
47.907 32.074
45.082 22.423
45.733 25.083
43.433 -5.843
59.040 -8.993
45.350 -29.980
19.500 -30.283
29.767 16.648
65.234 25.013
62.712 17.522
63.679 15.634
39.916 -20.711
48.741 -1.981
52.696 -18.508
15.922 -38.214
27.468 -39.357
32.391 -33.048
26.560 -42.790
41.291 -35.315
15.394 -25.849
24.756 -32.319
9.903 -10.601
23.385 -35.483
57.318 -21.294
26.641 -31.403
3.236 -31.056
33.214 -27.956
21.972 -29.315
30.393 -12.613
30.942 2.648
23.118 25.189
48.849 23.485
38.055 31.309
5.038 16.933
18.695 20.965
33.924 31.024
7.981 38.717
5.013 1.972
52.065 -29.908
36.240 -33.176
34.832 -29.303
25.662 -33.490
24.421 -33.226
3.594 19.514
16.396 27.888
3.118 23.148
21.716 23.400
10.182 19.311
2.000 -22.794
26.872 -8.814
5.373 2.447
44.957 -12.537
35.259 29.818
27.548 33.923
29.658 6.403
35.457 -25.507
45.142 -32.677
24.515 -23.967
37.043 -21.965
51.095 -0.630
49.056 30.143
17.229 19.495
46.704 5.176
68.185 4.900
49.242 9.629
30.777 30.396
36.787 30.277
19.116 23.273
18.774 2.053
18.405 32.949
39.068 39.550
42.750 21.760
33.619 37.195
41.095 20.012
41.449 17.236
42.501 11.215
49.234 27.480
27.357 19.553
57.610 14.695
50.230 8.927
27.361 36.351
3.744 34.565
21.026 30.108
9.422 19.175
53.706 -8.807
57.450 -24.084
53.744 -20.143
42.343 35.769
24.650 20.131
52.133 14.411
24.748 23.463
33.289 31.160
11.601 20.068
41.830 33.513
51.354 36.314
29.709 16.006
14.211 27.399
39.124 13.982
25.742 -24.852
5.412 1.599
26.333 -22.981
27.402 -34.725
51.715 -15.590
37.428 7.963
27.119 36.634
47.916 27.973
45.956 22.281
66.443 14.340
35.995 18.796
41.302 10.001
42.788 1.933
44.422 33.131
41.831 33.044
52.100 23.758
54.724 15.639
51.005 22.900
64.327 7.323
55.161 7.565
41.737 -3.752
30.830 -3.066
56.863 -8.736
34.591 -26.652
23.386 -36.857
64.101 -10.265
51.273 26.492
32.805 30.566
39.564 33.330
19.956 47.000
19.627 37.708
46.271 35.392
37.625 29.231
28.392 30.893
44.756 7.237
24.532 24.237
15.250 35.084
15.116 34.353
12.076 17.321
22.089 26.664
18.137 17.238
27.166 -5.234
8.131 -11.914
35.437 -12.079
27.377 -40.973
0.770 -20.361
23.554 -16.613
28.207 -27.209
16.781 -7.991
36.427 33.170
25.894 27.678
37.908 32.729
33.018 36.030
50.442 26.905
48.293 -15.962
43.160 -3.759
48.802 21.950
39.106 10.819
50.246 26.786
45.770 28.412
40.046 25.150
58.880 21.781
55.622 14.997
33.823 32.623
40.270 26.915
15.251 15.861
3.478 4.701
61.661 -2.729
58.111 23.214
25.918 36.881
38.691 31.620
40.537 24.954
16.216 23.136
19.353 -3.439
19.515 2.547
14.723 9.749
1.351 -12.183
9.814 -22.285
8.071 -10.159
17.459 -32.132
33.690 -28.034
43.697 -18.110
51.042 25.308
45.809 -36.648
14.944 -20.214
33.263 5.737
45.757 28.384
52.328 18.623
58.071 9.398
52.574 6.303
38.637 23.334
56.787 20.335
31.310 45.604
47.203 35.781
58.695 -22.099
38.810 -17.611
18.585 -36.160
25.976 -5.406
31.415 12.640
13.192 18.580
14.861 23.992
23.213 21.364
41.146 27.663
19.302 31.062
3.777 23.466
7.896 35.027
6.145 -1.289
26.244 10.593
35.968 38.683
36.799 29.127
58.051 -16.138
55.379 -17.892
30.808 -32.561
44.781 -36.874
28.594 -37.308
49.418 -34.280
57.645 -17.729
36.571 -38.506
55.535 -27.717
15.097 -37.231
51.604 -19.416
30.888 -20.435
26.193 -23.423
55.242 -6.433
50.804 23.325
53.142 20.994
51.370 -15.728
28.590 -5.324
36.282 -39.820
34.013 -32.473
38.415 -45.949
42.290 -40.485
33.917 -2.632
42.983 -7.387
29.930 -44.243
61.975 -12.520
39.797 22.246
38.500 25.074
1.172 32.815
41.498 25.270
40.844 18.801
43.329 29.740
34.969 15.006
38.166 19.357
31.005 -12.764
41.398 -19.179
8.504 -31.623
5.364 16.454
41.347 35.529
10.254 30.119
8.837 35.385
27.017 9.384
5.270 1.822
61.280 -22.917
41.652 26.655
34.576 22.971
32.462 23.172
26.773 12.355
26.136 7.288
19.949 17.751
43.693 35.049
32.854 39.022
37.587 35.375
53.076 19.741
36.023 -9.110
49.747 -19.911
53.179 11.735
25.116 45.592
18.521 34.670
37.470 28.152
61.192 4.734
45.229 38.333
24.963 17.774
30.163 32.971
34.986 39.591
58.643 16.356
22.450 29.335
52.253 24.335
51.838 -12.567
40.236 -19.263
19.686 -33.896
12.691 -1.443
48.452 -21.652
48.107 -25.819
38.746 -34.048
46.690 -21.709
49.605 -10.775
54.224 15.202
33.224 33.361
48.871 31.465
34.179 38.724
5.955 0.464
17.207 -12.238
22.372 -27.371
6.601 4.214
40.425 13.189
49.029 28.942
33.752 35.858
37.123 -3.880
9.814 1.099
24.011 -29.016
46.153 -27.326
62.642 -8.909
47.751 -28.027
60.832 -16.406
48.217 8.686
53.431 -5.484
61.243 6.551
31.707 -31.792
38.620 -25.654
29.418 -19.941
56.795 6.038
46.951 -27.813
34.658 -32.957
45.498 -19.074
40.678 -20.384
23.214 -12.359
34.651 -36.153
46.574 -33.724
37.910 -35.668
49.270 -21.142
25.770 -28.640
47.612 -6.441
15.050 -0.618
47.933 -31.254
66.339 -12.104
64.359 -15.218
38.359 -33.744
43.312 -44.731
11.163 -12.514
13.538 -17.896
32.117 -2.684
24.404 7.877
26.760 -17.126
30.092 4.263
54.827 -7.178
47.706 -16.978
39.158 -25.302
60.414 6.776
58.310 -22.902
40.680 -41.603
12.780 -22.408
1.941 -12.431
0.930 -5.149
5.387 1.570
13.552 -16.793
4.126 3.548
63.895 7.717
45.557 31.175
4.659 21.651
16.906 37.230
38.452 31.610
56.655 -7.454
43.309 -21.364
56.326 0.893
44.800 -10.904
54.655 7.341
38.247 22.768
47.517 -3.081
49.968 -8.082
27.939 29.574
29.566 22.670
34.161 35.488
31.198 31.373
22.830 37.526
48.108 35.518
35.078 36.196
51.077 3.374
54.387 25.552
59.256 14.029
58.540 -26.880
41.276 -28.489
51.819 -18.947
66.532 -4.807
55.973 21.348
45.451 24.787
34.892 30.239
44.990 17.415
20.209 30.467
28.813 34.935
8.589 23.346
12.155 -3.566
22.049 32.082
34.996 39.659
50.812 17.576
50.948 15.746
58.041 24.265
52.598 18.957
15.775 -0.820
55.979 -26.322
43.402 -26.721
30.422 -36.409
16.696 -16.553
35.590 -33.856
31.242 -17.737
12.679 7.211
3.858 3.933
66.976 -4.567
45.818 -30.463
11.719 -6.820
27.807 19.864
56.510 -22.410
56.677 -18.655
47.844 -42.290
46.276 19.547
45.048 31.337
13.955 30.298
53.721 19.741
57.461 -19.004
29.575 -25.338
32.318 -21.972
21.750 19.321
25.577 28.528
28.078 28.837
13.774 30.438
26.506 31.770
15.500 15.949
24.205 -35.106
36.033 -33.564
33.050 -39.337
52.693 -35.000
56.771 -8.395
52.130 -14.145
55.769 -6.866
49.857 10.465
66.245 -0.280
53.255 2.436
54.872 29.158
42.009 41.106
57.086 -17.107
43.655 -1.283
44.384 29.325
51.700 -1.620
62.767 -5.775
19.317 -24.049
26.102 -13.670
21.521 15.467
21.205 -40.056
20.622 2.717
43.355 17.276
42.407 35.936
22.031 40.656
21.203 24.405
28.111 26.516
35.071 34.459
11.511 13.815
20.236 18.183
44.945 36.096
43.436 40.749
58.714 27.965
61.876 -12.500
53.093 9.963
44.851 25.820
42.147 30.242
33.565 25.806
25.161 27.921
42.095 33.747
28.033 21.847
38.407 30.723
62.660 -11.524
43.853 -19.079
28.613 -30.857
43.783 -24.309
50.180 -25.991
16.819 -1.729
16.526 -33.008
52.511 -22.196
65.233 10.208
48.839 2.520
30.698 33.144
50.659 26.662
51.522 7.798
53.836 -23.008
56.526 -26.973
44.261 -28.821
34.433 -39.763
22.224 -7.687
20.773 -5.150
43.328 -24.773
45.508 -0.749
49.897 -19.842
32.970 28.047
67.399 9.829
34.043 -15.460
47.567 -20.166
42.894 -30.408
30.822 -36.342
22.472 -37.724
19.771 -30.942
17.431 -30.131
18.567 -30.430
38.870 -31.806
22.961 -29.886
32.894 -19.891
49.435 -24.364
42.597 -13.390
48.178 -13.716
29.847 -22.973
51.142 -25.001
44.080 4.223
50.485 17.283
40.380 28.600
32.693 34.065
37.157 30.357
57.785 11.090
54.990 20.807
47.337 27.263
28.303 46.469
6.919 37.256
26.880 33.597
19.138 31.748
35.936 40.171
53.372 25.149
47.940 33.464
30.238 19.396
47.872 24.351
39.390 21.933
42.646 33.598
39.175 24.737
51.148 -8.964
40.832 -0.766
42.085 -13.754
38.725 -32.492
32.369 1.368
38.823 23.606
58.016 8.344
53.025 17.332
43.750 33.265
56.254 18.737
57.094 -1.209
37.660 7.627
49.591 -4.656
41.698 2.146
56.479 -18.689
60.642 -7.409
43.216 -9.684
58.328 18.893
45.585 16.675
18.379 4.648
48.082 -32.859
60.046 -22.265
66.997 -2.988
60.065 3.704
36.576 -34.516
34.766 -35.318
44.310 -28.952
53.014 -11.350
30.945 -31.698
49.112 -18.946
42.680 -25.715
55.328 -23.611
40.707 -25.744
6.704 -36.765
20.363 -27.082
54.372 -2.638
47.602 -14.299
39.835 5.351
37.935 -19.169
43.281 -14.355
24.191 -30.916
61.915 -14.640
35.509 -31.871
45.018 -36.390
20.404 -33.471
32.822 -38.639
48.810 -0.983
60.788 -27.797
55.761 6.225
42.255 0.402
49.085 -4.776
58.405 6.708
60.450 -4.580
51.170 23.941
57.690 -1.762
55.265 -11.141
45.894 13.058
56.168 20.315
62.545 -10.441
39.161 -4.829
48.463 1.087
42.507 5.276
46.448 -5.812
45.729 -4.098
47.691 14.512
53.016 -18.918
43.157 -18.939
33.036 1.978
52.113 22.093
40.225 26.429
64.719 8.286
44.817 7.350
20.314 4.296
20.184 -23.344
42.457 8.393
41.923 39.582
39.586 8.451
14.484 -1.253
26.491 33.099
21.588 -35.643
14.372 -16.836
23.300 -28.640
35.562 -21.121
31.279 -9.491
40.871 20.152
15.218 12.724
35.659 19.789
5.310 1.805
18.901 -15.312
23.980 -3.265
7.611 1.587
5.400 -0.566
44.401 34.762
23.250 27.783
18.131 31.191
47.345 24.749
23.967 43.671
25.767 23.780
17.315 32.555
8.670 20.388
17.801 17.813
29.254 -24.341
53.117 -5.956
64.616 5.114
53.083 -30.024
40.480 -37.011
42.225 -28.148
26.605 -37.059
54.370 -26.457
63.963 -0.166
58.792 -10.637
58.777 0.464
36.450 -25.794
20.842 -33.939
54.774 6.159
57.106 7.367
36.272 -14.900
55.813 -5.453
38.085 -32.649
56.910 6.700
52.421 7.961
40.035 25.124
46.749 37.106
39.661 -37.155
8.552 27.492
23.309 37.804
12.260 16.672
33.027 33.581
39.503 30.655
44.738 32.803
25.629 34.135
42.869 25.375
19.327 -15.815
21.990 11.409
4.918 17.281
8.099 26.240
47.665 29.530
14.805 31.788
20.446 27.961
18.623 -5.808
6.054 0.028
50.338 1.142
66.567 9.098
57.138 20.977
32.649 32.615
30.845 31.522
20.955 30.644
43.251 32.396
25.974 5.300
41.525 28.332
33.441 26.922
38.100 35.882
18.124 19.727
22.774 -14.402
11.950 -0.251
15.753 10.286
62.779 -16.038
61.034 -7.868
7.169 -1.213
10.826 -1.384
27.351 38.264
17.375 28.255
62.533 9.028
17.210 39.623
12.192 27.990
16.600 34.686
49.780 28.894
16.914 25.764
38.205 -14.706
51.354 -8.561
31.805 -13.556
35.961 -23.003
62.686 14.520
41.097 -2.781
30.938 -9.984
51.271 -0.152
20.487 6.416
22.907 7.338
40.678 23.150
24.318 32.443
39.705 -20.762
44.924 -23.960
7.032 -18.085
16.958 -6.087
9.738 -39.473
16.348 -29.726
9.827 -21.599
8.624 -26.044
34.085 13.922
5.444 -2.515
53.899 33.788
30.639 30.784
23.580 -5.000
44.182 16.755
52.059 4.305
60.091 -22.528
23.695 -33.022
40.394 -32.413
13.409 -46.665
46.292 -28.673
47.785 -22.832
46.675 -34.920
17.292 -11.575
18.448 -4.237
19.571 30.645
33.898 28.333
39.197 18.860
58.444 -26.871
47.993 -9.283
59.630 -12.989
53.254 3.966
40.251 14.401
55.862 -18.013
42.172 23.268
48.748 17.828
10.088 32.257
17.903 31.279
38.266 30.164
19.865 30.852
15.920 -25.183
30.410 -26.797
19.857 -35.047
38.036 -18.752
29.552 -18.624
44.680 -12.932
50.903 -1.479
36.797 27.289
41.211 26.769
20.788 12.870
31.257 19.250
38.224 12.648
55.928 -2.164
47.301 -30.388
47.934 -5.849
50.117 21.085
50.871 23.922
21.454 25.107
61.459 18.513
58.874 12.343
22.534 36.131
28.095 16.091
37.165 28.656
9.866 34.298
1.932 27.560
6.488 16.453
23.572 30.773
19.280 34.380
40.783 32.729
10.048 25.140
19.148 26.119
17.714 42.107
33.129 41.952
54.925 4.834
44.739 -24.851
49.243 10.580
24.583 24.307
21.850 24.783
48.771 21.745
32.278 -33.563
53.409 -25.733
12.434 -30.865
54.494 -27.234
53.506 -22.010
45.104 12.778
26.381 35.356
36.880 29.710
19.565 -24.250
7.892 -12.635
13.923 -22.859
27.355 -7.486
22.274 1.948
42.968 24.637
33.815 33.321
37.978 29.824
56.494 23.318
30.860 36.487
33.882 35.565
50.588 36.698
44.687 29.131
34.173 32.779
29.741 38.259
21.632 35.651
61.525 10.092
22.035 20.053
40.045 30.765
58.745 21.855
43.937 22.259
22.139 31.375
33.798 -15.472
36.765 -32.512
12.349 -6.511
17.104 10.882
31.397 -9.974
15.734 -6.529
43.693 4.783
44.666 5.907
56.997 24.972
51.197 31.174
59.616 25.583
55.758 18.802
69.028 2.374
45.633 20.789
56.333 21.903
5.413 2.338
15.684 7.833
19.962 -7.385
40.196 8.610
44.351 32.608
59.316 19.205
36.397 -35.766
14.462 -28.514
5.425 2.170
