# Supplementary material for: Myosin V executes steps of variable length via structurally constrained diffusion
Source: eLife. 2020 Jan 15;9:e51569. doi: 10.7554/eLife.51569 (PMC7054003; doi:10.7554/eLife.51569)
Supplement: Source data 1. [file elife-51569-data1.zip › myosin_elife_source_data/Figure 3/BD_diffusion_contours/lastbead_rz_5kbT_volEx.dat]

21.9052 47.481
32.8352 52.127
43.0753 23.056
34.7922 52.759
23.3783 29.151
19.0158 23.802
32.6897 42.829
30.4251 55.899
62.7555 37.292
61.9782 2.026
45.2314 -23.843
52.1521 4.816
53.1255 24.942
48.4468 23.468
39.4192 52.903
5.86435 35.509
63.5135 25.052
60.2914 -6.467
63.4337 -12.870
58.8042 8.605
49.1586 22.005
38.7529 -11.673
51.9461 17.861
62.1467 13.222
50.7702 26.842
54.1325 7.573
50.7319 -8.987
53.8359 -20.064
40.2159 24.773
45.2137 7.886
19.9835 49.095
5.58234 41.515
63.029 29.822
52.782 -5.570
55.1044 -3.548
70.8549 6.896
37.6309 25.421
31.4126 54.774
16.5202 30.432
40.6154 49.106
24.7482 52.850
20.2096 47.969
32.4225 50.293
6.00935 41.755
46.5467 44.093
41.5999 46.634
34.446 51.874
30.1889 25.764
27.1352 41.394
44.5868 47.840
26.7572 26.241
35.4937 35.726
46.6724 -18.534
43.0111 -27.059
45.8491 -25.034
61.2034 -2.830
56.6912 -19.608
30.8891 -16.546
47.5413 -10.695
55.1112 6.857
28.6721 13.193
47.2546 -7.112
48.4001 -2.981
31.8743 -13.091
42.6546 -31.924
32.868 -26.281
34.38 -20.331
57.0849 7.398
48.279 6.651
46.3214 -2.156
60.4362 24.338
59.3417 12.144
59.6359 3.988
64.1576 37.228
72.9314 9.629
64.1976 0.931
59.5532 2.710
58.2853 -10.238
59.5925 7.859
55.5142 8.752
61.0821 13.947
62.249 3.926
46.1528 -8.304
40.3964 51.914
34.948 38.448
52.2747 36.583
45.2105 40.727
48.7645 13.872
32.6627 27.929
38.8684 34.991
45.4635 23.629
31.9775 30.853
5.67373 41.279
54.4935 -14.344
42.5333 -27.879
28.4593 -16.353
25.7625 -20.835
63.5628 -17.006
57.2347 -11.157
55.3712 -9.720
28.698 -19.208
54.7848 -3.592
33.8433 0.930
44.7861 7.869
53.7269 -4.319
32.2138 -18.970
45.3487 0.028
46.6904 -0.296
19.7437 48.798
47.5211 0.963
44.7145 46.199
65.3737 28.748
56.5588 -2.624
45.3352 -2.056
60.3328 -6.929
52.8359 -17.701
59.811 -3.431
63.2659 -1.759
56.8482 -18.099
67.6344 -10.524
62.6924 -20.625
48.8389 -17.426
31.0737 -17.653
54.2831 -3.512
50.3665 -8.671
50.6747 41.192
68.0107 23.218
69.6843 11.091
53.6866 -9.495
62.3008 13.451
59.3081 -14.296
29.3689 -21.041
62.2112 -14.996
46.6487 -16.685
23.5237 42.005
58.8718 1.458
69.1705 -7.610
49.7837 8.575
66.372 2.058
22.9998 46.481
50.9238 38.774
42.6846 9.989
41.4146 6.589
37.7018 23.092
61.7553 35.002
56.5709 8.423
46.5125 -11.550
36.2211 33.682
29.2581 31.333
45.7917 51.174
32.7736 41.008
51.3426 6.123
61.6821 15.315
48.3264 -0.966
56.2964 25.322
45.6499 29.497
46.5593 8.397
36.7053 36.227
21.6616 43.499
25.1309 36.903
5.95114 41.354
63.3524 -1.356
42.4451 -6.996
63.8739 -1.520
58.8148 -13.728
64.4294 31.591
68.2156 16.678
51.9119 -17.782
54.4311 -14.669
46.9419 -19.620
54.5012 -23.421
56.1177 -12.903
63.583 -4.037
50.206 -8.259
72.3583 10.404
65.3242 8.098
36.737 -16.490
63.3069 4.462
56.7917 -4.650
60.7516 20.102
65.6383 -15.846
49.9011 -19.638
46.8964 14.289
39.9187 36.470
65.9178 30.040
48.0679 47.429
22.597 48.026
39.8617 26.388
51.8831 33.290
54.8478 45.891
63.1631 11.767
58.5438 5.235
40.3132 -31.424
57.7804 -15.620
57.3369 17.647
24.0262 42.251
41.9629 20.663
46.8702 34.982
42.9419 -20.861
34.063 -17.150
45.5432 -4.712
61.4563 -2.907
61.4588 -14.704
43.0115 -13.918
57.4678 -14.799
68.8687 1.952
52.797 -4.701
52.1725 -16.601
28.9995 -24.309
46.6058 -1.218
45.128 23.216
51.4581 -4.846
59.6066 9.676
44.4572 3.692
51.577 29.745
46.2359 0.315
53.644 18.522
50.2186 -26.027
42.204 -16.456
64.6505 2.159
57.115 16.224
62.3401 25.283
42.0815 20.954
37.516 47.646
37.7597 43.463
11.9801 47.175
21.982 39.061
32.4372 35.989
20.4642 7.096
14.4016 22.028
20.8478 49.709
53.8611 35.961
53.3342 33.106
59.7589 23.333
59.97 5.538
53.6396 3.367
39.7538 7.701
60.8983 8.966
40.3016 30.860
23.2495 50.375
25.7673 52.128
21.9711 30.750
26.6677 37.138
42.1536 43.813
34.4205 26.809
50.1231 49.388
45.3931 -14.683
43.2223 -2.379
25.6789 -7.162
62.6857 8.621
40.6889 -19.281
58.1212 -4.103
56.9146 -23.645
46.0129 -7.998
55.2501 27.462
58.6507 -5.307
35.9952 -27.608
37.0576 -15.240
56.9849 0.264
56.6951 8.576
61.9242 -9.976
53.3469 -12.124
48.533 -11.194
34.3331 -16.236
63.591 17.551
66.7242 20.700
37.7882 49.587
53.8307 49.684
64.1636 5.863
58.6329 -4.672
45.1201 10.057
39.9877 22.250
54.9023 38.512
54.8474 -11.912
25.3001 -9.656
46.2346 -24.334
57.9498 -4.378
29.9002 -14.979
34.0141 -19.412
74.0181 3.213
60.1073 1.769
59.6475 9.270
52.3404 11.409
50.1358 32.482
56.3898 -10.727
57.624 6.897
48.547 2.338
59.6093 0.703
55.5 -4.027
33.9763 10.074
22.0105 39.926
22.0971 42.048
35.6988 38.491
52.0308 15.092
69.2595 24.198
25.545 46.201
14.5251 42.198
12.5508 44.784
5.37547 36.367
56.1709 33.689
12.3564 29.553
29.4292 39.520
48.8055 31.676
21.2801 39.775
38.9311 42.246
14.7026 37.217
18.8296 48.786
56.7433 36.994
49.0227 37.147
47.7466 54.628
66.9247 32.556
38.8905 42.666
60.9805 36.175
43.0865 43.054
41.897 50.842
21.6116 37.289
27.004 47.311
39.4827 44.495
43.4172 48.951
35.9948 45.905
66.3034 34.827
22.0779 50.632
28.7947 56.515
37.815 43.792
47.9124 26.698
60.2464 20.825
39.1365 38.483
43.5535 6.004
53.4273 6.308
48.9576 -4.221
16.7873 55.581
29.6014 40.191
38.0135 39.597
6.0173 41.326
27.7885 42.328
45.8327 19.273
56.124 22.517
60.9738 10.821
63.2479 -8.957
47.6807 1.055
61.9457 -11.805
50.4262 -27.522
58.5197 -11.210
34.7507 -23.817
43.323 -25.702
64.6442 1.425
29.8152 -18.157
70.3086 -2.719
66.8714 -7.386
49.8188 -6.102
61.4772 4.846
69.2874 16.892
68.8916 11.740
49.0684 -14.185
72.8104 0.151
39.2271 34.174
54.1782 -12.309
34.4627 -19.211
67.3531 6.363
63.1293 16.308
66.302 26.189
20.9686 30.825
38.089 37.495
10.027 38.946
18.0547 46.515
24.9873 20.284
22.8865 39.939
33.7976 37.301
28.8158 48.661
54.0867 19.497
45.8536 -4.326
30.6021 -22.197
59.1676 -25.387
63.2188 -10.928
59.4622 13.215
44.1366 5.156
38.2749 -18.548
70.4076 3.990
28.3996 42.087
34.4303 49.909
19.767 51.874
5.74362 36.027
51.7061 37.790
48.2506 26.603
56.9117 5.752
53.4853 10.675
60.1684 0.462
52.7166 34.419
45.6064 42.941
26.1884 38.712
54.7256 24.813
65.9477 19.416
65.7188 20.275
63.498 -2.977
56.9573 8.556
44.9388 22.601
37.0928 -17.501
67.2792 7.447
63.1159 -9.563
52.8918 -5.466
50.5968 -17.272
60.0105 0.718
51.5205 -9.184
46.0255 -10.692
67.74 5.109
65.3989 33.460
51.1878 -12.516
63.4747 -15.108
62.6164 -9.355
72.877 15.730
56.7739 -16.710
67.8189 -10.095
57.2989 -6.700
49.8174 -27.786
53.4967 -9.990
48.045 -8.397
57.7511 15.910
49.1062 6.120
66.6892 -8.434
56.5092 -16.353
54.0604 -9.361
57.3047 -1.284
41.9133 -22.369
73.3414 12.241
43.3244 35.103
26.8694 40.435
37.5747 54.624
16.8733 26.502
49.6547 40.015
9.17088 48.481
14.1809 44.827
28.233 48.909
49.5754 19.819
43.8681 3.123
62.5513 11.976
63.1528 6.902
68.7083 14.166
53.0229 24.581
61.2828 1.330
52.9941 -11.281
49.6321 -5.908
64.3629 -5.926
63.9758 10.562
46.0198 -16.023
54.7638 9.763
25.2565 35.536
36.3913 61.318
35.6141 52.638
64.863 31.856
54.2912 37.296
39.6593 48.811
54.8154 4.641
53.626 17.571
22.5398 45.611
22.8681 51.890
60.4369 8.900
51.1124 10.024
44.904 10.841
37.6573 -7.991
55.3236 -6.821
68.8556 12.484
54.1213 -11.358
20.5402 36.870
17.9233 38.667
37.6312 47.995
18.1219 39.691
37.8435 34.410
34.2015 33.944
47.382 29.694
31.1398 56.719
36.2609 39.720
38.5775 42.028
54.9082 49.430
45.3053 48.606
58.9585 17.091
73.8475 17.918
67.9854 2.532
52.6985 -8.907
64.0411 12.787
62.7102 7.950
59.6278 31.067
36.0097 35.879
30.3503 44.003
43.0395 24.727
21.8552 42.909
5.83236 41.650
44.6385 45.190
48.1285 17.384
48.6046 11.406
48.086 16.462
34.617 -17.241
56.0013 -6.475
57.9957 11.282
54.8217 -3.080
52.7906 -17.331
44.1404 -15.529
48.6336 -4.076
47.1983 -17.105
38.598 -7.392
48.3842 47.245
36.1057 30.802
48.6198 32.880
54.753 8.456
63.5153 40.333
56.7892 32.086
36.128 48.186
49.1469 9.969
58.954 19.496
37.9065 41.193
29.1481 25.361
41.0898 35.091
40.4313 42.792
27.3851 -3.430
60.3029 0.225
57.2815 19.067
65.2144 -2.779
60.9645 -4.434
69.0732 17.406
46.2229 -4.365
57.8123 28.205
26.374 52.227
21.8147 48.329
42.6525 34.705
29.1271 31.006
50.141 21.641
46.7264 23.765
40.6584 48.438
46.1508 46.433
27.4506 39.622
51.1245 16.496
26.5167 45.060
24.0057 53.158
5.95893 41.799
66.5773 -7.966
24.3553 8.517
17.4058 25.956
45.8303 25.520
48.4283 6.917
60.9389 29.670
40.9296 -11.471
41.588 -17.154
67.9271 4.261
39.2995 -23.431
47.5695 -18.456
69.6555 4.975
51.3963 -10.600
54.5974 35.199
49.9457 -6.595
68.902 17.329
51.3823 -9.780
71.3906 -5.196
63.8623 -12.011
45.128 11.507
43.1602 26.262
32.0532 25.746
51.4804 -15.161
64.1983 -11.521
69.5227 0.252
63.4978 13.779
59.4589 -13.961
50.3768 -2.357
35.571 44.747
49.3983 33.432
35.635 20.965
46.7207 20.335
39.794 20.573
14.8505 48.518
27.7063 41.434
48.0616 7.901
48.288 7.460
32.4416 13.432
32.373 38.395
48.4102 12.392
57.3257 21.347
43.7217 16.538
20.3821 48.645
34.3425 32.507
55.0322 15.145
41.6282 -22.233
39.3718 -28.381
63.0336 -8.312
34.6737 -1.348
46.1315 31.524
31.3209 46.997
45.6202 32.104
60.8267 -8.119
60.1512 28.136
32.4631 42.938
36.288 27.589
55.2746 12.442
48.3868 17.151
24.8087 29.724
50.0587 26.010
59.3035 -9.860
60.2644 -6.400
65.3566 8.543
55.7852 26.521
43.6631 -19.882
52.947 -20.437
61.9085 -4.597
65.9388 6.701
54.0546 -9.008
61.6895 -5.293
56.0102 -8.678
60.3241 -3.369
66.2391 16.775
36.3597 42.815
53.5337 31.615
30.6809 32.571
29.7435 32.710
52.5501 2.549
34.503 -14.461
63.3796 -5.869
69.3009 3.226
60.9471 12.296
75.896 0.403
34.7067 -19.888
58.0768 -1.397
52.6743 -11.227
58.5039 -12.854
31.1628 -24.488
46.5002 -25.001
44.5089 -22.098
62.7424 -4.521
51.5556 7.336
46.2969 21.618
22.1112 37.066
46.545 52.402
18.9813 37.305
18.6111 46.780
33.6829 42.542
37.3068 41.003
45.5723 52.660
60.5404 4.695
49.4122 -10.638
37.8417 -13.690
61.0438 7.853
69.8253 11.700
52.6536 3.938
61.5226 9.256
64.2536 -9.551
47.7769 -0.689
64.1738 -5.226
51.5645 -10.387
56.0515 -14.386
57.8956 9.041
49.79 -5.186
58.7475 2.253
56.6323 17.108
52.3635 -9.631
53.6513 39.213
58.8097 25.503
39.0382 35.698
26.2338 39.508
14.8923 53.476
33.7355 34.004
30.6027 58.124
5.50359 41.169
59.182 21.613
67.6106 31.498
53.913 45.464
5.92686 34.925
35.1839 14.852
42.711 -10.870
56.2791 -19.604
50.0064 -15.596
61.1992 -3.787
64.9035 6.714
45.4187 30.203
49.7594 -0.548
33.8423 30.355
38.4372 25.502
28.1595 36.048
34.963 51.696
55.5911 43.757
73.2373 19.670
53.2718 38.937
38.2256 -4.289
39.7806 25.573
57.7254 -0.370
55.4667 10.954
50.4782 -8.270
68.2286 0.736
59.9791 10.516
31.5513 20.360
48.4835 19.432
44.6264 46.517
43.1394 40.092
31.9756 29.802
47.8286 30.190
25.7865 30.028
62.9153 26.105
57.6483 23.326
61.7405 14.049
60.8872 8.171
56.2642 5.794
64.7961 -4.584
68.3518 9.152
56.9679 -14.805
64.4293 -7.143
67.9496 -1.824
46.6626 -22.492
60.4886 -22.689
59.5659 -7.022
30.8581 -18.542
41.7398 -8.049
58.3288 8.427
54.2192 16.767
70.2203 12.901
62.6789 34.644
38.1476 49.876
31.1104 52.113
38.7339 47.314
59.276 -0.864
46.6737 14.715
52.0759 32.738
23.7713 20.703
38.3627 56.385
5.77769 30.351
20.1665 27.706
44.2115 15.127
7.83205 36.219
30.1956 45.927
18.0531 44.022
33.7976 41.915
33.6101 46.704
38.0988 51.041
38.2667 56.025
43.2605 29.194
31.9492 43.659
43.6434 47.809
59.6395 32.837
48.7213 35.056
35.2131 28.988
26.279 48.487
40.4282 43.576
23.0593 46.933
43.9353 30.146
36.9841 42.891
49.1859 27.041
44.5229 24.065
53.1904 -7.003
68.4998 20.964
54.8121 45.902
65.9086 7.655
60.9502 19.574
27.4269 45.645
35.889 45.645
50.4219 50.727
41.3242 43.668
35.4445 49.500
34.5978 45.847
19.6138 52.756
58.1446 45.086
64.6561 11.685
55.2794 -11.610
65.6591 -8.678
53.4633 -11.939
55.1673 37.000
27.3788 47.611
52.2372 29.473
39.7586 48.491
64.0663 17.390
48.5831 42.966
48.6259 15.918
52.2327 13.579
58.2234 18.115
55.7759 7.131
54.1215 -21.736
56.5064 -21.918
45.242 -17.081
40.3823 -26.742
38.663 -19.484
54.2214 -11.444
62.167 19.588
72.8956 8.280
47.4564 41.474
55.3052 50.419
63.6305 12.342
56.38 6.703
65.5689 14.236
65.5306 22.239
48.7596 -18.807
47.4289 -5.673
48.3828 -9.031
49.4144 -18.892
62.3741 -23.506
65.7524 9.938
56.7138 -3.273
53.8112 -23.190
47.0616 -28.806
49.7687 -20.585
50.8793 -11.831
55.0416 4.961
50.2586 -3.880
52.8782 -2.779
47.4085 -11.581
65.5393 12.278
64.0969 9.722
52.6505 36.717
23.4477 47.598
53.9929 50.148
65.953 21.509
65.8933 -2.404
40.5144 44.961
45.6897 0.327
56.872 6.304
56.9644 45.356
59.4578 -6.838
64.8311 -10.760
47.0798 -23.946
42.5857 -22.929
45.0541 -26.119
36.3253 -11.297
56.7145 13.796
49.5603 27.785
11.9872 34.188
39.5037 57.481
35.0126 42.689
50.146 41.429
51.1886 36.335
49.6358 24.946
53.07 5.358
61.7403 -14.657
49.0695 -17.025
35.858 -24.001
61.5273 -7.726
41.2743 -29.608
53.722 -17.196
55.0397 -11.992
56.3044 -8.199
58.0653 24.729
66.5183 6.295
20.581 47.994
47.3996 0.463
31.0018 28.275
50.097 11.964
47.9751 22.499
52.1476 0.480
58.3343 -0.680
38.9108 -3.582
31.2493 -15.724
44.285 -8.996
39.0067 1.413
52.5547 18.790
30.0655 32.823
18.9177 44.935
38.0183 34.237
41.4871 26.207
51.2248 18.332
41.9706 -0.022
63.3681 20.598
55.2336 41.279
22.5977 25.116
44.2063 44.798
46.7031 44.482
43.2542 29.104
27.2474 43.749
40.2466 24.599
17.0975 36.113
36.5122 51.383
47.2736 35.659
46.5218 53.366
23.7375 45.516
5.78505 36.694
41.3328 11.050
45.9892 -21.802
47.255 -29.764
64.4471 -5.267
52.1009 -11.011
49.6971 -17.435
61.3139 -15.078
64.9563 -9.102
51.4278 -22.090
36.1169 14.249
38.3135 45.517
28.5748 43.022
68.1137 12.538
49.6486 29.897
53.2846 8.262
52.3105 3.766
58.005 13.882
50.9821 -3.544
55.7665 -9.931
34.9178 -16.103
42.4656 -5.940
55.3735 -6.455
46.6679 -12.077
68.0043 20.551
57.0647 48.635
27.7321 41.866
54.9544 7.299
24.2972 51.990
45.035 42.085
60.2854 9.168
70.2672 22.199
31.0858 23.741
19.825 37.181
34.0271 43.955
36.359 42.126
5.60749 46.774
59.3702 -10.401
45.9612 6.510
60.2679 -4.147
57.3677 -7.335
37.6762 -22.033
44.6641 -13.253
54.8087 -7.724
54.6911 45.232
53.9832 40.234
61.1593 18.554
61.7353 14.246
61.608 36.165
63.9935 4.273
65.3831 -1.272
60.2068 21.237
53.6854 -7.273
32.9993 -9.717
35.2113 29.347
14.4733 46.058
5.84856 41.318
54.3782 -3.469
37.1649 -10.563
64.9943 -8.561
36.8029 -2.597
62.0719 -13.714
74.535 2.244
49.8042 36.332
46.4135 11.822
29.4355 51.392
36.5132 23.126
37.0566 52.592
42.9093 -18.301
61.2897 14.259
33.6453 -10.676
35.6049 -21.556
61.7122 -10.777
53.2717 -8.303
42.9104 -13.623
33.9952 12.325
39.6608 39.244
38.8243 20.894
63.5653 11.920
40.2623 -17.037
26.9158 -9.629
35.9887 3.766
18.2226 42.422
16.4272 53.757
23.2633 39.246
34.4575 42.818
47.9615 39.467
46.0886 20.482
40.984 30.615
38.9637 38.127
19.4028 34.989
21.9083 50.238
35.3247 37.743
54.5465 -9.033
65.8414 -2.093
58.5289 12.068
47.0865 15.194
61.9622 29.579
60.3683 3.483
48.7947 -19.454
55.7019 -8.939
71.4578 22.906
57.591 40.308
43.4909 6.819
42.4874 -2.785
57.4365 -9.738
64.239 17.518
56.6559 43.242
62.3256 9.067
54.1618 -13.857
56.6457 -12.152
52.4254 0.879
47.4812 -2.740
40.5467 33.877
46.2043 10.581
39.127 13.349
50.7573 -1.255
70.373 4.979
58.4065 -21.706
73.12 12.191
51.6922 11.331
68.1387 18.717
48.0237 38.644
58.5535 16.610
51.26 -12.459
42.4045 19.393
42.028 49.252
33.1741 33.697
73.3056 5.137
52.4371 -18.115
59.3868 -10.719
56.93 -0.336
51.4458 -23.491
50.7254 -16.263
43.4559 47.810
33.7718 50.703
5.60038 41.799
64.6208 -12.610
73.3226 9.678
46.3886 47.874
15.323 49.557
37.7273 39.817
20.1268 44.628
13.9208 46.018
21.4163 31.835
19.6593 43.430
24.5057 51.830
39.5019 23.279
47.477 29.600
57.4731 30.837
61.4318 0.180
58.3163 0.505
50.0841 25.155
47.2901 45.696
27.3104 56.516
21.8499 46.795
36.6652 20.051
65.094 24.523
18.9333 47.322
25.8014 51.208
55.5129 16.470
32.7062 50.290
37.0607 44.016
46.2032 36.334
61.7375 5.264
71.948 17.661
65.9616 5.310
55.6566 6.327
61.5639 0.755
52.5043 7.372
47.1347 29.648
57.3036 24.957
54.7241 46.945
67.1502 15.934
63.8278 -0.985
63.2221 -14.101
57.616 -22.091
54.8185 26.773
45.455 13.737
52.602 12.762
40.2672 34.615
42.3668 40.791
62.0402 40.826
26.5256 40.952
17.1862 31.175
5.62395 40.836
62.2786 -17.123
61.6628 -16.578
67.2417 7.339
67.7206 -3.854
52.0417 20.935
56.3965 33.055
33.5764 10.789
40.2216 34.687
49.98 18.828
54.8572 27.603
33.4621 -2.685
53.3769 32.805
53.4728 30.108
39.4131 20.904
53.4088 4.246
64.2542 1.490
52.8572 -7.046
49.2277 -6.146
67.4627 -1.765
70.6788 10.703
51.6398 -9.604
40.4093 46.494
39.295 41.705
17.5007 51.718
29.5105 14.427
56.7846 6.873
60.2543 6.351
52.2339 18.232
64.4336 2.789
70.0383 -1.455
57.9108 -10.834
38.1839 -16.841
51.9396 -19.395
67.9968 -4.170
64.6268 20.972
60.9781 35.086
54.8821 25.039
59.4958 2.674
39.7325 6.230
54.7539 47.287
15.9263 43.811
56.1424 30.339
58.4911 41.590
51.4295 25.910
55.0844 16.488
49.2993 39.950
63.7435 11.295
59.9874 -10.963
62.5686 2.262
57.3003 -3.179
48.227 -20.183
66.2408 -5.200
61.794 -3.700
54.4077 -21.083
54.0323 6.777
58.6578 -17.925
56.5947 -8.331
49.5543 -14.723
61.3677 12.667
55.7861 -1.272
49.2481 -32.472
58.3774 -14.114
54.7728 11.453
38.9125 25.977
54.0612 23.261
47.6645 11.485
47.4678 14.251
46.4288 50.406
42.8074 43.583
35.8612 32.082
60.2485 10.865
57.1443 8.855
16.8336 47.236
15.6988 36.888
25.5647 37.536
15.0203 46.013
23.8661 48.972
33.6636 48.364
42.0073 42.603
42.6692 8.021
44.3108 45.229
38.205 32.609
63.0287 34.623
32.8067 37.751
48.1136 24.343
40.0387 1.574
67.0938 9.578
64.8785 3.521
53.3874 38.007
15.0812 40.986
5.86551 35.625
60.7336 -4.181
62.5321 34.945
34.8421 31.598
40.4983 -4.801
42.5849 -26.993
53.0044 5.820
38.9396 39.833
53.5328 41.969
40.3838 20.483
48.6707 -5.081
49.8635 32.777
43.2499 -0.884
46.787 -13.584
60.5962 15.566
56.415 -13.502
45.4985 -16.679
59.1218 -8.048
57.4362 -12.218
65.1912 1.538
67.4293 10.474
53.5001 25.690
59.2169 29.216
72.5329 6.691
58.0838 -15.928
39.6031 -5.552
41.3901 -13.309
69.0656 1.174
53.7354 -10.257
31.8918 -26.592
59.9659 -11.204
42.3829 -12.125
69.528 -2.067
64.5622 1.236
75.891 6.981
63.1251 -7.109
55.8387 -18.143
70.5985 -0.234
57.1062 -18.678
47.71 -4.651
68.5748 18.499
67.0568 23.830
65.8817 13.196
53.8335 -12.567
54.4502 -20.007
62.8042 -8.947
64.6257 -6.776
62.3421 -8.809
41.3493 39.277
40.2392 50.441
41.652 50.791
46.0043 34.656
49.3085 6.158
72.7668 12.930
71.108 0.237
31.9607 -17.929
48.0787 -17.618
53.3193 0.180
50.3966 -10.276
65.8949 17.087
55.8983 31.239
41.3337 44.696
63.4473 14.767
59.2416 17.861
45.7338 45.385
63.2867 -7.123
55.1191 -27.147
46.2293 -6.551
60.5487 29.915
38.3385 55.076
37.9716 47.970
37.2704 50.998
26.9896 38.927
48.288 34.676
42.6843 46.966
46.7445 44.120
21.9354 49.684
43.4342 38.373
11.5139 33.819
34.7242 54.773
20.9567 44.798
34.9464 41.884
39.1636 50.707
46.9403 38.815
57.8476 5.643
38.0399 14.325
51.5594 0.773
35.528 43.521
40.5551 33.979
16.0013 38.440
53.6257 30.975
49.3553 17.958
54.2289 -2.260
50.4162 10.346
52.3294 -3.531
49.5515 32.383
54.7748 34.567
55.4392 35.009
45.8631 25.062
15.2171 42.192
48.7389 37.300
42.0088 34.755
65.0965 3.267
64.2805 -16.621
67.8585 0.137
33.8825 -1.264
35.2565 39.845
48.6197 37.305
45.3626 24.139
30.2141 20.340
42.1784 -2.561
63.2534 23.596
53.2893 49.170
36.9694 43.758
47.4825 38.128
16.6416 44.503
36.5763 23.804
29.7067 38.687
28.873 53.923
13.5468 44.837
37.5628 46.077
44.8209 47.691
25.5379 42.349
46.9337 26.927
51.4741 37.358
42.1121 31.146
69.1114 10.769
38.1581 -16.682
47.7219 -13.784
53.5999 -3.543
36.0923 30.576
54.1452 30.900
68.3259 4.208
35.6739 -15.335
72.9331 10.105
67.0234 25.755
66.7587 1.695
68.1088 23.738
56.9684 -13.530
51.2829 -16.127
44.6101 -18.184
46.9567 -25.914
46.9704 -26.020
64.5821 -2.019
58.9414 20.960
39.1668 42.766
31.0518 43.244
25.1289 51.791
34.5442 32.961
57.096 19.887
51.5102 27.808
60.7345 23.973
65.4646 -9.094
46.4816 24.962
61.7025 20.552
49.4428 30.468
46.9051 43.345
34.1561 22.559
52.3613 -15.820
54.4767 -5.303
53.1706 -11.908
39.5343 7.642
35.3316 28.302
46.7673 0.239
35.7555 -2.087
64.8291 -10.826
46.7335 -9.384
39.2135 -27.211
54.9406 -16.880
58.4971 11.461
29.1525 36.403
5.64114 47.343
61.1547 35.302
68.2903 15.730
42.2436 -8.419
61.5506 6.008
61.9033 11.278
40.4203 11.770
51.189 9.854
51.255 -14.088
39.5995 -15.208
37.3448 -27.076
36.2286 -26.331
30.1851 -23.188
39.0058 -16.809
53.143 -16.666
46.2208 31.883
55.3758 41.157
26.536 48.501
32.7968 7.747
37.5316 20.066
39.2617 20.698
50.7993 -10.238
34.9292 52.944
30.4766 36.658
40.8833 38.040
61.6768 14.893
31.9663 58.242
29.0919 48.867
5.40037 36.634
56.1021 21.766
64.418 24.214
55.2295 9.571
37.1036 30.159
35.1084 14.686
67.7355 22.722
60.8817 19.673
45.3341 45.189
30.4736 43.635
20.7804 33.247
5.58492 47.288
31.5312 43.151
46.0887 36.248
51.337 45.468
60.9065 21.886
15.7046 40.333
26.652 43.458
55.2804 45.652
56.8372 45.798
54.3552 5.463
43.0107 9.078
44.2411 9.980
29.2717 39.128
52.4325 26.438
40.0757 34.856
16.5368 43.872
48.9055 21.458
62.1454 30.557
45.7861 46.324
48.4963 -16.088
57.2326 -5.228
69.1881 4.846
52.9673 -27.734
49.3536 -13.863
70.9261 15.875
53.4661 -12.280
47.0305 43.832
38.3596 44.605
5.65844 40.925
63.2126 -3.818
35.8516 -27.244
50.6606 -23.179
31.0651 -26.508
54.3988 -7.172
60.5705 2.843
50.6537 -8.733
64.1357 13.908
47.1858 21.259
16.5817 34.141
25.9097 39.877
31.4966 39.182
6.00609 41.629
30.1028 21.334
49.5314 32.547
54.5862 -8.474
67.0062 12.257
49.22 37.492
41.0205 50.162
37.499 38.411
15.8321 41.237
51.2631 32.635
45.7249 7.745
28.5138 42.628
28.1985 48.194
24.9738 43.587
42.3051 48.571
61.4223 42.506
34.9588 41.640
24.8154 41.794
41.1444 29.531
47.3271 41.263
27.1633 46.783
32.7693 28.240
32.9829 54.609
21.314 49.218
32.8067 46.948
31.179 39.178
48.4477 46.854
50.0088 31.764
49.3293 24.043
40.2312 14.478
14.1818 36.210
23.9864 7.532
18.3432 30.330
36.2909 37.373
26.7754 46.854
52.1875 43.196
15.6641 43.254
48.1164 29.893
50.3749 11.133
36.9678 -13.129
59.6299 -2.781
51.2831 1.993
59.4957 24.540
33.8005 47.568
60.3079 41.684
8.3418 43.022
24.1997 24.080
41.8427 20.825
60.6699 15.535
52.0965 0.477
45.6935 -15.784
47.825 -9.729
60.7106 -4.807
56.5597 6.431
60.0062 7.487
46.8982 25.805
49.1836 23.307
27.8501 40.934
27.1803 46.546
26.1447 38.455
49.8478 -3.013
57.5846 16.132
47.6025 -10.352
49.6524 26.076
61.8664 39.464
28.9434 56.669
31.3819 42.968
53.6025 -3.604
43.3149 27.041
45.2682 -0.315
63.5923 -3.825
59.9376 0.741
43.3707 -17.378
68.7764 3.116
62.8712 -17.685
33.4092 -26.711
55.7465 -2.138
49.4351 11.713
53.1417 21.660
61.0641 29.331
51.9579 -1.258
68.7865 3.138
54.5348 -6.891
53.9392 -1.524
53.7519 1.708
44.8118 38.893
40.7201 27.683
57.3305 2.862
33.2913 -25.156
36.1671 -5.213
47.3921 4.914
52.9799 -3.433
37.8625 -16.871
55.3645 -16.149
51.3119 -25.724
40.732 -20.593
39.8751 -18.289
48.9346 6.665
13.2281 56.468
35.6337 44.211
33.2393 39.174
61.8268 16.443
53.3905 16.609
62.5255 8.155
38.6569 -11.406
43.8952 -31.423
55.598 -24.445
60.0165 -9.654
52.437 -12.253
74.0622 5.508
54.0576 6.137
57.3522 28.843
48.4798 30.455
34.816 -2.032
43.1418 -11.334
58.6114 -7.611
57.3589 -6.810
44.5869 -17.731
60.7708 -5.550
37.0135 -13.495
35.3563 8.931
45.6612 20.018
45.0558 -3.061
44.4589 -22.482
58.8113 -7.746
65.5924 3.318
53.1135 0.855
43.6235 3.987
42.1717 29.175
58.8293 40.263
45.4306 -9.320
49.4358 39.783
64.6763 31.401
54.7512 -16.671
43.656 -4.547
37.8935 -11.020
40.6912 0.101
54.1822 -18.521
51.9228 -20.316
53.4959 -13.928
51.7302 40.954
54.9968 38.986
49.7943 10.418
25.3774 29.328
30.7609 45.753
41.0271 34.163
37.9284 34.172
50.6257 7.639
39.1439 -1.750
63.7533 4.707
30.4071 25.569
13.7954 42.064
19.3576 38.628
56.6152 25.061
33.3382 24.771
32.6188 30.701
47.855 39.837
52.3847 38.967
25.1817 53.083
22.22 44.280
32.5967 42.458
31.7194 50.722
31.4335 47.586
37.8406 31.663
60.5674 31.602
14.1113 36.599
26.8572 54.664
18.8427 44.169
21.0284 50.352
5.74294 41.248
52.038 22.722
28.6819 45.856
39.453 29.896
47.6626 44.357
61.9789 -12.226
49.606 -17.386
60.2257 -4.362
64.9528 -8.796
62.4652 6.922
45.7346 -5.683
39.0953 3.061
56.3741 23.800
43.1692 30.521
25.9513 44.462
45.5154 34.451
50.2212 18.669
40.2085 38.094
45.0776 48.472
53.4409 49.066
26.4736 38.192
40.7988 39.935
33.1191 45.809
50.1016 40.763
57.2712 46.005
68.8814 0.941
65.5516 8.413
58.0075 9.212
56.7336 -13.142
40.5753 -22.082
40.0117 -41.260
43.9528 -16.814
46.0254 -3.957
53.1431 32.338
27.0928 13.354
52.1111 -2.959
46.879 40.733
9.02072 46.982
5.29684 46.254
36.5685 45.150
44.0611 50.364
46.2212 20.865
35.4951 19.373
5.81034 42.058
63.6454 -9.029
64.2557 1.309
51.6021 -13.487
35.4874 -2.099
43.8799 -4.321
56.9621 -9.115
43.7208 24.726
24.8586 45.563
26.502 37.938
36.6401 47.107
48.5171 35.574
32.0738 25.542
33.7836 39.519
53.5328 -5.881
37.4814 -22.976
28.2224 -32.044
53.5617 4.462
37.636 36.001
36.695 43.265
32.635 40.459
43.0047 40.997
38.9619 39.493
52.0516 21.063
39.1308 36.128
23.0053 45.460
35.8807 45.881
32.3635 51.646
28.6485 41.021
39.9251 35.164
5.69148 30.382
52.5543 -13.009
39.2726 -18.800
55.911 5.104
52.1806 -17.273
37.6603 -21.480
65.8878 3.224
58.7189 5.186
34.8461 -10.825
33.905 29.700
38.2424 44.968
33.9523 45.343
56.3304 1.010
52.2872 -10.655
48.0539 -20.113
35.7543 -16.005
39.2667 -17.549
52.013 -11.022
56.9608 -12.712
54.2409 -8.925
46.6735 43.713
32.746 25.023
32.5368 27.082
13.5137 51.018
50.4051 18.795
23.2406 26.789
5.83621 31.000
50.7737 1.592
55.7396 13.993
54.6737 24.337
28.3772 44.083
40.512 38.778
50.5809 5.650
59.3724 46.745
33.5053 43.789
30.9335 47.889
45.6085 50.963
18.4862 47.512
30.3851 44.590
17.7833 48.676
5.74423 41.802
51.7056 -19.003
67.7725 -2.146
58.8901 38.341
34.7542 45.697
53.5679 9.125
60.8343 23.073
49.8495 5.974
68.8553 15.706
48.6718 -20.508
65.6816 5.039
50.7821 7.400
40.9408 27.437
14.7942 44.792
29.7943 49.320
9.07618 34.499
28.7605 27.691
21.4996 13.460
29.5352 24.739
32.2388 48.020
48.2924 37.578
13.7263 36.956
5.93862 36.354
50.2249 -21.665
55.1913 26.617
64.6743 18.137
59.4129 6.833
53.8992 -14.817
70.04 27.529
63.2989 12.998
52.5455 7.297
62.1382 9.301
41.8101 4.693
54.468 17.084
61.1339 6.642
66.9762 -6.120
53.359 -12.172
52.3607 -18.863
35.9132 -8.213
47.9152 -23.221
53.9229 19.928
62.0442 7.068
21.2228 45.523
30.1896 39.700
25.3801 49.429
27.7073 45.078
33.939 51.238
44.3395 27.016
57.0079 10.921
52.7854 21.312
60.6007 8.118
68.0034 15.642
52.8025 -12.300
65.9878 22.167
39.9099 -10.165
30.3148 4.184
39.5466 17.407
32.2745 -2.023
66.4909 23.026
64.6429 20.747
64.7876 1.803
45.8641 -16.388
39.7355 20.477
43.2258 40.640
26.4703 47.630
51.7715 29.405
49.3779 -10.130
43.9589 4.368
40.6803 18.941
58.6961 24.116
54.4798 -13.995
60.8532 8.998
54.5593 30.079
32.1192 18.831
31.5649 24.086
17.2359 44.931
21.1879 52.304
31.4213 49.037
34.6885 50.549
43.7999 28.153
27.8421 37.959
39.4449 44.471
39.9072 35.986
17.1581 41.461
28.0585 50.693
24.8351 41.381
47.6295 42.729
41.4269 31.430
38.2106 30.142
31.1024 14.494
44.2691 8.101
53.4781 7.019
55.452 23.237
39.5595 -22.503
61.7221 7.157
50.5142 21.416
56.0196 16.806
45.4883 -19.039
47.878 8.985
45.2816 15.520
55.2234 34.163
32.716 22.241
35.5821 51.398
14.8667 41.411
9.44103 41.227
21.2404 33.820
58.1338 25.797
58.0647 33.810
51.3979 37.080
47.9556 37.888
56.7458 0.665
48.9146 -11.744
58.3007 -10.130
49.6901 -18.703
56.9726 -15.224
55.8451 -18.055
49.6262 -9.551
53.7695 19.842
45.7439 28.524
40.1496 53.277
42.5656 47.326
29.6335 42.799
5.30361 47.401
63.5171 -12.766
59.8187 23.883
56.8709 -11.096
55.3607 -10.524
60.4384 4.750
51.4928 13.166
52.6085 29.431
31.3273 33.434
51.0943 34.957
34.8729 46.692
39.7038 -8.864
64.8833 8.053
55.2664 40.275
37.8556 24.092
48.5652 -8.803
36.1649 -17.571
62.9055 -6.138
50.4641 1.725
58.8895 13.258
55.8992 -7.784
68.2956 24.992
46.8362 -7.404
53.6653 -17.452
51.0835 -8.497
59.5925 -15.944
67.1147 -0.987
52.3117 -18.526
46.9153 -24.028
62.2483 29.198
38.3344 51.351
26.6066 52.949
46.4664 37.329
43.751 14.074
43.6923 -16.596
36.538 -19.922
48.0686 -8.174
49.3845 -0.436
66.5219 1.594
68.5467 -10.092
68.5824 23.886
50.5535 38.049
58.6604 -5.739
65.231 20.582
70.7412 11.003
60.1062 24.467
61.0085 11.886
44.2082 4.312
28.2712 49.031
17.5657 43.390
37.69 46.779
44.4451 33.345
39.6189 33.415
50.501 34.195
49.7404 41.584
33.8405 48.628
41.0674 48.567
19.6319 37.686
24.6773 51.993
5.96421 36.266
48.5604 15.819
44.6794 12.867
53.3944 -14.351
51.0222 -22.599
31.7561 -12.958
57.3499 -18.634
42.353 17.008
39.8629 19.045
49.5601 17.534
46.6811 31.188
62.8483 1.456
58.7108 15.301
45.2532 27.025
52.4919 22.223
46.2306 42.346
63.506 15.297
51.4608 -9.051
52.7387 -18.517
65.7063 12.706
64.3593 30.605
64.319 6.829
56.6635 -10.253
66.2528 -4.060
58.4643 -3.540
63.9013 -1.434
59.1139 0.932
51.455 -10.887
51.7844 0.406
57.4249 -6.882
46.9369 -6.617
53.6352 -4.553
60.401 4.437
65.9141 21.280
21.7889 56.753
36.1923 33.554
48.3143 53.294
69.3764 32.434
27.6259 54.670
31.2477 52.872
15.2264 51.539
47.8059 47.558
15.6324 33.370
60.6639 31.718
58.7307 -8.425
38.0184 -15.501
49.0995 -23.037
69.008 22.364
60.4926 -2.269
67.6659 -9.895
57.4132 -3.442
42.6837 -26.807
60.0783 -10.582
62.3969 12.033
61.3573 34.746
34.4843 48.657
5.82713 36.587
49.5696 -9.992
68.3709 12.194
61.3608 -9.588
70.2307 17.062
43.0488 38.428
50.4844 42.075
35.0073 47.304
38.4085 45.577
10.5697 37.844
28.0115 41.877
28.2227 25.750
16.3432 47.137
5.2143 52.047
59.8199 -5.258
53.7835 -13.547
41.3014 8.566
55.4401 -9.271
52.8923 16.106
45.5922 47.628
40.361 21.007
45.2606 -10.450
45.9225 4.893
22.5735 33.015
5.9134 36.069
43.8617 28.990
57.7516 -1.028
50.6035 -5.233
51.6466 -22.150
66.3099 -3.561
62.5477 14.844
31.2493 14.343
36.1484 31.462
53.0474 16.847
65.0656 6.137
63.9776 0.295
53.7961 -6.836
51.4296 -13.137
49.6984 -17.114
41.4206 -17.577
47.005 -14.800
56.065 -3.588
51.7451 -6.403
51.2414 13.579
59.6761 -4.808
34.3401 26.106
44.349 43.300
38.5188 43.938
38.2186 42.572
21.8818 48.337
51.9172 45.937
27.0417 38.871
52.2972 13.419
35.1816 33.485
55.9227 9.311
25.8259 16.774
43.5776 37.801
18.6204 49.247
43.7747 21.522
52.9841 10.858
56.1196 -9.703
34.4744 10.411
37.5666 26.491
37.4735 43.748
25.5826 -5.665
55.1763 -7.994
41.3933 -9.355
58.2568 22.151
54.5002 -13.740
52.0289 29.198
38.6668 47.772
36.4396 39.758
17.4825 31.066
44.4153 53.607
5.7278 36.689
54.5887 -10.752
60.9478 -3.972
44.1578 -14.404
19.618 -11.469
56.7176 -6.299
59.9221 -18.635
30.3011 -16.698
52.5782 -27.763
67.2091 7.992
52.6963 34.666
58.186 18.123
30.3991 27.005
58.5855 18.339
33.2247 33.247
26.2684 40.731
21.2488 43.128
28.7601 52.727
26.5713 51.580
36.7633 48.653
39.7215 45.813
55.218 16.792
53.6461 2.776
44.469 30.470
34.156 28.640
30.4372 32.353
42.328 30.052
63.675 -0.973
65.0484 -3.122
57.3131 15.019
57.6368 17.377
26.8592 12.605
52.9086 2.529
70.6833 11.630
59.7657 -8.032
49.6531 -13.743
61.8282 -16.144
61.2917 -3.938
70.0826 12.507
69.3375 4.303
61.7556 -6.748
48.1458 -23.468
41.8596 -23.728
50.8706 -11.206
55.6792 -15.783
56.1904 -8.659
53.9093 23.308
61.5824 -12.959
62.6643 -13.089
43.5955 -25.175
55.5365 -12.479
57.7975 7.607
60.1925 -10.999
74.0505 9.374
52.4192 -8.074
55.9999 12.460
49.705 -0.168
46.3375 -7.146
38.6345 18.076
57.1667 18.113
51.7509 33.504
43.3964 37.986
39.81 22.397
42.3978 35.483
41.8027 26.085
35.8279 16.841
29.0713 38.654
44.1768 51.198
37.5541 47.652
60.9969 11.176
68.1797 -7.621
59.9733 -17.642
59.2957 -3.299
65.1607 13.472
33.2869 -2.791
40.4467 34.066
42.4061 -10.761
52.2626 28.305
56.7747 -6.091
58.8222 4.087
55.5139 6.378
38.8769 33.742
9.85022 34.654
5.97102 36.350
71.8891 5.842
52.2336 14.319
31.7396 19.441
44.6691 38.608
51.1006 34.801
48.1236 0.466
57.6297 22.104
67.2364 4.132
60.421 -16.409
57.2336 -6.866
51.0429 -18.724
49.886 -14.477
66.3955 1.235
60.2667 6.352
50.0797 -10.000
32.638 -16.746
62.756 5.935
50.3321 26.809
31.6452 38.559
43.9329 37.010
37.3253 51.794
44.8791 16.928
31.3803 21.530
34.035 29.651
54.1291 33.055
19.9306 48.735
32.6883 44.386
37.0133 28.076
33.4579 36.158
44.804 32.821
51.2411 23.519
54.5728 21.506
47.0776 -15.418
44.3766 -9.173
52.8003 -15.585
48.2916 -12.579
17.68 -23.978
40.3032 -29.540
49.5859 -1.310
49.1229 19.559
50.2537 -8.791
47.4901 -11.670
28.0239 39.852
13.8199 32.464
5.53466 46.850
52.7006 -4.622
50.603 -25.529
58.0865 -5.615
50.2308 1.531
54.3352 -11.776
53.4955 29.310
46.7668 36.725
19.6685 36.753
44.729 24.797
52.168 11.998
58.0336 28.154
51.4908 41.618
39.1937 49.455
51.3695 -12.158
33.5026 -16.091
34.0447 -0.125
64.4621 -1.703
54.6912 1.251
56.473 -19.791
63.7115 2.720
62.975 28.738
35.3689 -22.492
53.2304 -16.768
68.9587 15.410
52.3986 9.373
55.476 24.317
48.8746 48.279
55.9187 21.531
36.2972 22.473
22.6873 26.487
15.5948 36.646
20.2511 51.974
5.08336 52.648
58.5869 11.867
63.5787 -6.518
45.4275 0.062
31.8939 15.055
49.7473 -5.617
60.0213 -0.356
53.8551 -2.983
49.259 2.344
53.3784 1.732
56.5673 10.867
55.3673 23.145
55.7817 -3.997
50.408 -22.153
43.5312 21.792
57.6161 24.838
57.2465 -2.735
65.2452 -4.515
32.6287 -27.684
48.1495 -19.565
55.1183 10.735
45.9347 20.238
42.494 -6.575
66.1395 8.631
51.0943 40.746
41.4467 49.677
45.3548 30.738
41.6399 6.803
49.1878 37.724
34.3547 22.676
51.1118 -0.856
62.0225 -4.226
53.8569 10.556
39.1826 20.504
30.9868 13.617
41.5998 -20.878
58.4013 10.737
61.1425 13.737
63.7132 -1.857
59.8534 1.396
63.4458 9.886
56.8399 -13.559
49.2893 26.405
65.51 34.045
56.0799 4.301
70.2353 10.241
59.0465 35.958
62.384 -4.084
35.459 30.084
42.6112 24.184
36.7602 13.911
34.34 40.631
22.5398 40.493
38.435 29.558
49.1535 27.701
53.2027 39.880
34.0135 -11.797
46.5769 39.788
28.9986 44.011
36.0414 18.091
41.7929 12.222
39.3437 35.939
57.1401 34.793
30.4829 33.716
46.4739 26.859
54.7154 13.062
33.7476 44.370
45.6833 29.414
26.3499 33.542
45.1089 26.690
26.912 31.347
47.4883 41.498
50.6776 0.656
54.1476 3.574
65.4186 16.569
75.0924 5.059
56.0161 32.162
54.6869 8.566
52.1293 -23.403
31.5041 -26.877
34.2011 -7.116
37.091 -25.207
32.0981 -16.270
54.0638 -19.628
47.8743 -20.632
67.9529 14.063
65.3928 -7.309
64.0317 -1.918
31.4819 27.104
24.7593 49.718
26.0992 41.990
48.9941 29.115
50.1086 49.538
28.5938 53.788
60.3482 37.866
31.0895 45.750
27.1254 33.533
49.864 44.048
30.0598 52.058
39.6646 47.377
17.9019 43.215
47.6558 33.074
45.6094 -4.620
68.293 8.000
53.4532 -1.861
63.8414 -12.893
56.7596 -6.640
18.4538 -27.055
50.7377 -28.244
57.9215 -17.057
36.9534 -3.064
58.3886 -9.681
53.804 16.734
57.8368 18.193
44.7602 4.220
63.185 -9.211
67.5875 13.959
53.3973 -23.100
54.5207 -9.851
55 -3.139
55.2159 43.981
10.6351 45.424
35.7748 49.695
42.7617 16.243
38.9217 39.936
56.01 36.659
49.4983 12.275
54.5449 -8.351
65.7508 9.462
32.8335 16.617
38.0577 30.762
50.2245 32.444
52.0266 47.162
9.33984 37.160
19.1473 52.198
38.2262 39.959
37.3508 34.988
42.4375 27.772
28.1846 -12.389
56.9867 -18.734
34.9644 -21.042
55.2202 -11.896
27.3003 -21.422
28.3198 -24.393
68.1952 3.755
67.9895 7.562
63.1102 -6.221
40.9883 -11.330
42.9149 30.373
51.1747 -18.065
47.6622 -18.461
57.5742 15.267
58.68 -10.654
38.1455 10.494
51.7087 -24.072
65.1951 -21.790
35.2116 -18.736
43.0945 -7.896
53.5673 9.759
16.5544 42.518
48.1949 19.475
32.2111 -11.658
54.8364 -23.183
55.1522 -11.176
50.6642 -11.078
69.6836 11.317
30.4833 42.105
60.3465 22.037
50.0163 9.763
31.7862 15.475
50.7825 7.966
42.01 32.308
33.7729 46.515
34.9349 27.791
10.7103 36.394
30.7324 49.521
29.134 31.571
32.1914 39.462
51.971 31.674
42.2153 1.860
45.1792 -5.096
38.3739 36.871
48.3621 35.131
41.6586 44.410
60.3697 15.664
65.0409 9.030
48.6262 20.386
61.8181 14.258
57.4652 -11.687
58.4203 -9.636
60.1235 15.137
59.0648 23.661
65.9742 9.326
57.2029 -4.339
66.1044 33.314
37.1334 50.850
27.219 44.562
44.2219 28.023
43.0451 -15.221
48.1457 5.717
47.7407 -20.024
55.5865 -9.371
45.4995 -0.013
29.8305 -24.778
43.0099 -11.091
64.4828 4.329
56.9588 7.578
47.3469 23.780
58.0559 25.601
33.1602 14.282
37.6672 25.975
29.7169 38.726
34.8954 15.958
35.441 26.532
62.5222 -0.272
53.3915 37.640
59.4443 7.700
60.0176 -0.390
59.8407 -7.142
67.8477 8.312
60.1318 13.406
67.5886 23.199
59.3893 7.198
47.1242 -21.377
65.5042 -12.805
68.0425 0.062
38.2925 23.786
57.9652 -5.500
57.8452 -14.696
49.2653 -13.614
45.3468 -25.907
54.6022 -17.015
44.3598 -21.989
62.2124 -6.168
37.6837 -24.221
46.2932 -6.717
61.3931 20.811
43.0184 27.924
38.6204 50.735
35.6172 47.028
39.7364 33.798
54.2331 9.723
49.0912 29.143
36.9276 31.094
29.7894 39.822
9.58341 29.774
32.8143 50.066
40.8243 39.943
16.5686 56.384
22.5758 28.306
45.8634 22.206
44.4685 -21.992
37.6536 -5.723
31.9667 43.418
46.4103 49.000
51.4799 7.507
61.0435 3.175
52.9847 40.847
44.8022 38.169
27.6745 46.658
50.9601 20.162
63.1516 18.106
37.0293 39.352
37.3595 33.692
53.0881 39.951
39.5768 35.597
53.5415 27.781
49.8752 29.578
47.7383 49.063
29.5463 36.169
44.7431 46.238
31.2705 39.676
36.5898 42.522
52.421 38.030
38.3332 33.775
7.46823 32.376
25.7278 34.977
47.2313 40.908
58.8007 10.489
45.2044 2.387
35.226 3.910
36.8398 -14.162
65.8834 8.744
65.8012 19.006
41.3174 31.566
61.2076 -6.041
59.2487 32.226
32.154 50.173
28.602 52.147
5.91126 36.254
48.1592 15.199
9.01451 32.700
14.5293 53.228
34.7724 40.575
32.2128 42.787
54.5122 40.236
61.8318 28.859
57.2142 -11.681
51.8761 -5.453
61.704 9.706
46.6847 3.804
58.2967 20.605
52.5024 -3.701
47.0022 -17.141
44.0726 -12.176
52.8827 23.571
49.3941 4.593
49.7623 35.936
27.7592 33.098
27.8022 54.861
35.8555 25.794
35.3081 44.717
32.0949 23.504
55.4422 18.744
37.6471 -26.693
48.9981 -17.570
53.5184 -16.611
51.378 -2.297
59.6591 17.856
66.4694 17.790
38.7544 -23.137
64.3465 16.122
64.1596 -9.482
60.6312 -14.006
58.4598 -11.172
57.4487 -3.338
52.6596 -11.083
39.191 36.072
21.7034 48.362
5.50659 41.678
34.6476 44.389
10.9991 27.267
38.1653 35.759
50.4833 35.401
38.3763 47.565
6.00196 36.248
40.3371 41.714
53.3505 30.908
36.1345 32.599
42.1319 29.935
33.0075 48.434
16.4528 46.468
27.3517 54.146
44.2068 36.056
30.6981 48.217
31.5153 31.760
38.6014 50.265
6.30844 36.117
5.52201 36.398
43.5159 19.741
55.7217 22.734
60.5704 10.260
67.2504 14.331
47.4124 6.835
33.9514 -16.853
54.7484 17.336
53.3508 25.515
35.158 34.999
38.7255 25.034
50.0225 26.248
32.0254 35.254
46.3433 29.496
57.6766 24.861
56.7232 12.826
49.809 44.415
69.2832 26.593
56.3523 20.254
44.4864 32.881
58.5277 6.358
62.5102 0.069
57.0228 35.497
47.714 35.061
19.6113 28.881
27.8462 51.189
25.1051 54.531
46.0567 43.524
45.7902 41.135
37.815 42.176
40.9371 32.379
41.1568 33.748
27.9516 35.745
43.0773 0.834
27.7585 41.119
28.5639 42.516
16.6147 42.827
5.65525 42.066
52.0501 -6.982
46.7711 -21.746
51.8513 -16.928
62.8819 -17.046
47.732 -15.514
66.6553 12.568
61.0801 30.538
43.8316 41.923
55.7411 -6.068
62.5958 12.812
53.3167 -8.078
45.1371 -2.208
43.4286 42.299
62.1918 -3.337
63.6641 5.858
65.1679 -8.244
49.0128 21.052
54.2075 25.890
57.4622 26.272
28.5003 40.700
38.3122 38.471
18.9638 34.178
48.5551 32.295
61.3158 8.974
75.4244 6.628
62.1815 -16.084
48.6684 -24.084
36.2272 -22.303
49.7633 -6.799
68.5768 10.433
58.0474 -6.892
62.8063 18.697
62.5125 15.672
55.3818 -4.432
52.3843 -11.847
64.5962 -2.802
53.1959 -19.994
70.5894 6.238
63.7597 14.987
36.021 41.114
25.0691 37.106
50.7992 33.286
53.4181 38.993
50.3712 -5.917
60.5096 26.757
38.3696 37.448
55.971 12.033
40.9949 38.197
27.0293 45.837
37.0336 40.355
46.0635 37.689
49.4223 31.731
27.2966 29.377
45.4058 8.922
58.0506 24.222
59.4127 16.351
54.6176 -10.348
57.4118 -8.640
50.2622 35.624
19.7299 49.134
6.01871 41.345
46.1015 44.593
37.5513 41.940
45.889 41.675
37.6526 49.397
56.1303 46.691
26.1737 43.613
5.3147 30.826
71.7154 8.272
56.3198 7.302
33.1179 16.010
53.8551 6.391
65.9413 -1.528
55.6978 10.544
38.5069 -23.289
63.4487 17.053
38.9846 33.077
35.9171 33.265
17.6049 40.185
18.9517 39.936
43.9099 49.868
41.9741 27.913
29.3418 35.459
37.8293 45.944
5.88498 41.205
61.4804 -1.362
48.3097 -3.899
52.1272 16.704
27.9483 30.605
45.3229 6.682
39.4655 -12.366
63.7643 12.747
36.4003 38.321
22.667 36.279
31.7514 20.197
22.6134 53.054
29.6043 56.854
45.0217 47.372
33.4684 48.104
28.9859 48.518
17.5275 35.297
40.3364 32.993
39.0952 30.246
47.8686 17.037
64.6233 6.340
48.0429 2.148
37.4525 41.536
54.7903 27.706
50.4764 -7.368
56.1172 28.406
64.8579 17.657
46.8819 -24.598
48.1207 -27.241
28.5483 -12.202
58.8905 1.760
66.7917 -9.702
45.6603 -3.781
58.7935 20.360
52.2248 21.973
57.3643 13.396
50.0818 12.907
55.2499 -9.781
70.1099 1.536
56.4521 5.830
69.2527 10.901
58.9185 17.126
38.0048 8.085
50.3727 8.477
54.6932 -19.726
69.6532 -3.370
59.4126 2.058
52.8102 -4.991
60.9211 -14.033
48.1655 -16.557
47.3029 -18.008
24.2969 36.351
15.0781 57.365
35.1669 48.172
40.6389 30.880
67.9027 17.648
44.0869 -28.434
59.2276 -9.307
66.5741 27.631
32.9127 -27.524
43.4298 7.831
33.632 38.542
43.1118 37.207
45.737 41.441
65.8417 9.608
45.8049 -21.086
49.6834 -11.762
36.576 20.687
53.9743 24.264
31.1758 47.799
20.0044 48.072
31.6539 31.337
36.0913 42.358
62.4155 19.086
48.591 5.223
62.9073 8.942
67.1529 9.416
55.965 -17.231
52.2248 -28.312
56.313 -11.578
66.2285 -10.683
27.9748 -23.066
37.5547 -18.799
42.1896 -23.010
50.5645 -8.391
48.9119 -23.706
41.3342 16.126
43.3331 5.370
57.288 -0.830
52.7615 13.463
52.0229 33.539
41.5269 30.237
39.1591 47.501
46.9566 18.061
62.0397 44.205
51.3671 -24.073
70.4363 13.591
32.4014 34.766
36.3633 2.718
34.8787 21.530
43.0725 46.176
40.6278 39.965
41.964 29.837
33.5828 35.947
18.9612 32.856
32.8888 51.738
44.1392 34.946
47.8424 13.303
36.8228 37.629
27.3401 45.108
5.91516 41.887
40.2059 35.425
56.2144 30.066
43.3753 35.462
30.2587 50.851
5.29325 41.693
54.3278 -5.606
57.7214 -5.949
64.4848 19.048
60.6426 -4.190
42.7767 -26.401
40.3623 -4.202
33.0831 -11.096
53.1609 -7.609
66.7174 11.043
71.2921 6.700
63.5418 16.146
50.3324 6.475
10.5673 29.122
39.0777 8.362
41.6595 -22.486
39.3934 -16.617
60.7054 -5.367
41.2553 12.022
42.6359 17.006
56.5076 6.643
33.0285 -1.692
52.7989 21.096
46.9948 3.849
55.4538 19.725
65.3807 27.739
27.9858 41.653
49.3044 41.154
25.864 34.996
13.3909 31.958
52.0664 42.625
50.772 49.388
54.7533 40.260
68.9068 4.111
48.1259 -24.147
59.9618 17.983
63.4557 2.615
44.8787 -17.144
32.4336 -29.591
60.6007 -23.811
42.9638 -10.118
56.631 -20.648
49.453 -18.844
45.852 -6.234
42.4613 -9.246
49.5985 -10.204
66.0013 -22.650
38.1712 -11.483
48.9438 -22.681
40.5868 28.810
53.9283 14.724
49.04 13.955
69.4826 4.351
59.0012 -10.269
27.6104 -24.597
58.7107 -14.406
60.9299 -10.423
51.9949 -10.952
71.355 0.638
50.6449 -9.718
60.965 -11.181
35.0601 -17.952
45.9373 -16.631
57.1028 -6.103
67.9088 2.913
51.0137 -7.058
44.9417 -4.674
52.6653 -21.144
51.0583 -4.111
33.349 -17.719
54.2597 -9.273
44.1789 -21.753
58.4037 4.554
31.4614 42.019
27.6836 44.609
48.8218 47.700
45.7319 46.276
32.8849 45.691
23.3269 42.508
38.8707 58.127
5.38612 41.850
41.7908 -26.813
49.4683 -24.193
66.1195 2.117
62.0546 0.580
58.045 19.488
70.6768 11.429
53.4206 -8.140
51.1029 -4.196
44.9512 -15.948
60.3032 2.871
61.3944 34.608
52.9519 27.059
34.734 38.254
60.6995 7.482
69.5468 -4.066
58.548 -1.985
69.071 14.212
46.0487 21.986
47.5845 -0.546
53.6234 16.602
49.0497 8.547
46.983 17.123
49.3642 34.066
48.564 24.540
50.322 1.038
36.1276 -30.522
52.8356 -13.276
47.446 -11.911
58.0098 -9.376
47.2964 -17.679
39.8185 -6.101
62.3934 11.578
29.8581 23.944
16.2712 27.666
45.9361 31.668
51.3834 36.426
52.4375 28.703
21.351 56.438
33.0746 44.158
31.2295 47.104
25.9583 53.671
5.88433 31.098
65.1088 -1.584
58.429 -12.197
50.4755 -24.821
62.6622 -6.753
63.7186 30.125
61.3011 31.836
32.277 -12.417
31.5606 23.981
64.2528 8.490
53.7593 38.345
56.2382 44.940
70.8152 24.565
65.9323 3.009
62.9877 -1.820
71.6643 14.903
51.2329 34.600
24.1881 42.338
40.3384 34.290
26.6152 54.263
28.4397 24.057
34.9619 23.109
43.2946 32.776
51.796 21.264
20.5775 40.041
22.4631 36.380
42.2542 33.110
34.1188 45.339
56.1648 25.695
28.4133 24.551
23.7508 37.129
28.8022 46.690
38.6316 49.112
38.2284 39.899
47.2646 37.846
70.6902 23.625
54.8675 42.990
57.6615 0.954
55.2495 5.798
56.7252 -0.379
39.2886 16.222
37.0154 -15.431
48.8301 -11.943
11.5064 48.773
42.2195 35.433
28.9873 49.519
26.9487 48.506
26.4594 38.844
5.52359 47.700
68.0538 -3.344
56.4105 -10.129
64.6549 -2.109
55.8765 -11.770
65.3982 -1.429
53.1753 20.461
57.0312 11.088
44.6196 -13.368
50.0759 -24.685
57.8582 19.218
40.0081 -19.847
53.5004 16.288
47.0581 12.593
54.6667 -10.320
59.8645 -9.206
50.7255 -12.418
46.21 -23.365
58.1861 4.695
57.1596 23.257
48.3583 46.537
51.4926 40.282
74.3096 16.280
60.5601 3.336
52.7293 -0.448
61.4456 -2.689
67.9181 5.236
48.7814 41.070
46.9234 35.722
41.2981 44.119
62.1283 13.680
57.7163 39.065
60.9187 9.353
60.1583 0.758
44.1204 12.013
16.4097 50.626
5.95431 41.584
57.4466 -12.129
72.4635 19.134
42.6911 41.731
48.7628 36.379
28.8258 28.586
62.0549 38.569
70.067 28.415
48.5834 8.139
37.8832 11.963
29.3159 -20.073
34.3234 -15.902
57.0531 -5.557
63.0013 -4.602
63.854 4.651
66.9526 0.067
64.2251 13.946
68.3879 -2.993
48.9987 -12.208
51.4744 -9.351
66.8756 11.462
44.131 10.153
42.1991 13.331
56.8839 25.787
46.8121 -6.326
42.0507 -23.777
47.0543 -9.399
49.9188 -12.825
45.2251 -16.520
62.7512 9.187
43.9419 3.981
63.7252 38.188
70.671 6.156
67.1046 7.553
59.2766 6.295
64.0947 6.664
64.2116 -1.374
48.9059 -10.282
57.2424 -5.465
60.6434 11.145
20.0586 38.176
5.95094 41.933
69.6977 6.105
54.4442 -11.026
70.2363 -8.331
60.3164 -1.458
47.4555 -14.743
40.0716 -31.070
39.1159 -21.614
54.3528 -12.935
69.8325 21.192
48.5288 15.299
42.6639 37.663
12.7783 44.108
21.7197 51.197
21.1649 52.207
5.74491 41.249
41.8441 -26.215
66.6704 -0.211
56.7994 7.810
40.0696 16.420
23.6077 45.824
38.767 28.632
35.2944 0.884
55.5243 0.963
48.0641 -0.263
40.5729 16.577
48.0979 17.147
56.2179 35.003
28.9924 44.979
30.7937 54.878
22.5323 43.040
49.7007 45.880
50.8435 38.691
39.8115 -21.821
55.4697 22.197
22.2098 36.115
49.7343 34.759
61.8054 30.931
22.174 38.414
27.0265 23.843
17.3129 43.521
40.543 21.505
56.9113 4.728
50.3591 -6.774
12.8486 41.375
19.3793 41.891
62.2687 34.086
50.4724 42.973
47.5428 40.204
54.3408 31.776
66.9619 14.033
34.4266 20.557
37.1788 8.869
32.5113 43.535
29.7585 51.058
17.0218 35.831
53.719 33.219
28.8911 42.779
29.0083 49.823
21.0483 46.170
27.9399 44.253
47.991 39.883
22.1228 50.375
35.7028 53.122
19.7834 47.279
64.1908 27.182
46.3906 30.094
54.3246 45.978
55.8213 47.991
51.5884 16.975
43.025 1.856
39.7912 -25.098
60.3007 -2.334
44.4101 -15.756
60.4588 -2.239
63.2847 6.769
53.602 -22.441
54.1629 -25.175
51.0587 -20.659
65.4057 17.724
54.0214 -15.880
32.8011 -14.103
36.6779 0.769
58.4102 17.437
44.9284 38.925
29.1875 51.786
59.1033 44.546
58.1186 30.218
45.6769 44.932
30.6266 37.893
61.3977 36.370
53.0561 33.172
56.5011 -6.353
33.8179 -16.811
46.9557 -22.901
68.2764 -19.266
64.4243 1.100
64.1034 10.229
67.291 10.694
52.808 -9.716
70.7816 6.540
65.4476 11.176
73.2967 22.064
61.0919 -5.026
51.7574 10.153
62.5455 -7.015
65.1567 -3.379
62.2024 -8.382
65.0837 5.094
67.1374 20.573
46.8179 38.189
59.4301 -11.994
52.275 21.274
56.4867 26.608
39.9171 41.108
25.7051 33.567
48.3021 23.436
37.5583 50.260
5.90019 41.275
58.514 -24.637
34.2104 -27.471
42.229 -7.530
55.3284 11.292
40.6111 16.796
56.039 6.473
45.7902 2.331
52.2609 15.406
11.5322 39.467
45.6384 43.906
31.5027 46.850
31.3991 35.228
5.79715 42.027
30.6106 -22.135
58.7729 -21.482
53.8234 0.940
42.9303 -12.647
57.8027 -18.931
31.8803 -24.757
46.0544 -14.247
39.7231 -21.587
50.1465 -4.919
47.3098 -6.677
56.3873 23.154
58.3629 20.791
29.572 41.009
35.2712 38.566
46.5878 44.108
62.1053 42.185
36.0141 43.603
53.563 7.447
58.7271 -5.342
45.6216 -21.473
70.2766 -12.147
51.5929 -8.464
44.5448 -24.039
63.8528 -9.521
32.7201 44.136
26.9884 36.016
37.7055 29.793
44.3597 29.012
40.2357 27.368
6.93858 44.564
41.5606 39.552
35.069 40.571
24.7179 46.473
36.1013 17.892
51.951 -7.601
20.5834 -20.439
33.2992 -11.877
56.336 9.883
62.0271 12.360
53.3916 0.895
38.1532 -32.322
46.688 -12.964
34.3004 -31.617
66.1967 -20.410
63.745 -17.383
53.1627 23.201
39.8644 13.485
30.2914 7.497
6.58504 39.125
22.1928 40.894
22.2555 56.771
43.7117 29.562
19.5087 40.877
26.6934 43.499
58.6142 25.964
51.3941 10.115
61.9582 11.661
63.7011 10.209
44.5947 -11.046
52.6069 -9.025
57.2973 -13.327
44.367 -24.329
41.9909 -17.637
51.3822 -21.713
51.1783 -6.040
61.9791 -5.544
58.49 0.238
62.6608 4.876
67.9527 11.600
42.0358 16.294
22.1953 45.266
20.1482 47.154
34.4241 52.820
32.7276 44.662
43.4843 36.028
37.5926 40.814
46.4334 44.649
28.8916 50.918
15.3514 54.946
46.3979 27.813
58.1566 3.738
61.6942 10.337
49.9023 20.770
47.234 24.599
20.8047 42.695
23.7033 43.527
5.42357 41.976
34.7109 -3.160
40.1142 7.299
56.7005 13.373
53.1816 20.854
7.82371 32.878
22.319 24.527
33.4279 32.905
52.2143 17.892
48.2928 -7.863
65.1653 7.298
52.14 44.406
9.87874 39.115
50.7619 38.965
69.167 30.379
28.4438 44.535
36.4454 44.168
22.1046 36.112
41.0688 28.607
47.195 38.405
37.004 49.475
23.3215 26.682
48.2184 -14.908
50.4441 -14.829
40.6209 -13.449
56.766 1.447
64.8843 13.271
68.9029 29.116
59.7645 2.689
68.3374 4.556
58.4171 -9.683
37.7573 -35.173
52.6521 -18.039
38.9557 -23.855
59.199 -0.195
41.4551 -16.115
56.5304 -12.072
60.5487 -21.049
64.3576 -13.339
69.9951 0.782
69.0179 22.511
65.6291 9.483
46.72 -0.487
52.7891 13.008
42.6137 13.866
34.8007 42.943
48.1267 38.268
53.5644 8.270
62.7807 -3.586
47.6622 -20.345
71.5529 3.797
54.8389 -11.839
41.9296 -30.620
37.8556 -15.455
51.7207 -15.844
47.6534 -24.649
57.8272 -28.029
53.4571 -7.286
61.4711 7.268
69.6555 -6.242
54.5939 17.522
65.1156 -5.628
62.2516 21.378
62.4517 7.500
75.1776 7.535
52.8001 25.157
21.5618 33.041
39.523 49.744
51.3878 40.505
62.9756 14.730
66.3384 -6.039
70.0259 6.550
59.1109 -7.401
40.1755 -20.247
59.8788 -18.339
56.3208 -20.625
53.7497 -11.256
56.9283 6.724
49.041 27.614
26.2832 33.014
34.0312 41.094
57.3189 -5.102
40.3894 45.722
36.7578 48.033
23.8213 39.529
58.0925 27.490
37.7549 -1.699
34.1334 17.560
35.4302 28.741
38.0954 35.523
42.375 39.882
30.2103 44.073
27.5009 42.318
20.0942 51.394
31.5993 49.163
5.89923 41.689
54.1903 -9.180
37.6606 51.037
30.8692 32.810
42.3381 -9.435
38.9194 -13.517
50.9452 -22.477
30.3682 -19.184
46.6686 -19.726
69.798 0.646
57.7184 13.192
49.5833 -11.335
32.9596 -19.802
39.3057 -4.833
55.4157 -11.204
60.5479 37.121
63.0044 -8.313
56.4402 20.553
60.2018 5.748
65.3343 27.270
41.4369 -25.876
55.9624 -18.728
65.4709 1.384
17.5806 37.671
37.8904 35.178
36.6033 40.698
45.0686 35.554
32.9407 48.729
25.7977 39.760
31.8252 38.269
29.1841 50.610
25.7106 44.598
37.8106 28.105
53.7996 40.907
53.672 34.615
21.1674 15.413
6.05704 35.950
48.5939 -13.191
46.4659 3.861
62.3296 -0.479
49.3356 -26.682
53.6348 -24.315
46.0765 -14.312
64.2273 3.449
61.405 -4.758
68.9794 23.195
46.0739 46.254
30.5571 57.979
37.4631 40.782
46.9635 46.994
69.5985 29.081
52.8582 3.414
45.8603 10.179
54.8347 -10.576
63.7095 -4.516
49.0312 26.729
47.1042 10.981
58.1777 19.604
42.6458 19.085
47.466 21.537
16.5088 41.609
32.0545 56.853
34.545 56.270
45.5814 26.525
55.9758 21.456
62.5366 10.623
21.1136 27.553
41.5038 16.225
25.5491 53.414
39.1509 44.994
52.7013 -2.168
50.0066 -7.873
56.6902 45.355
44.1834 11.293
58.0108 -3.051
60.3794 9.569
64.6243 4.814
32.1976 54.561
34.7964 34.170
34.1773 12.155
45.6105 21.427
53.7543 9.425
59.5942 -1.098
62.8714 20.738
52.9978 -13.515
61.89 0.767
57.6251 18.543
28.7091 36.767
40.8051 38.871
67.8039 16.147
64.3218 -0.769
55.7362 4.128
58.4088 14.999
42.3524 -3.901
47.5957 -16.396
64.0678 7.373
66.2087 24.841
51.6621 -8.695
61.3894 -10.208
58.1811 -8.825
56.2175 28.928
21.0083 41.079
33.1417 51.761
52.0638 -12.434
33.277 -13.639
49.584 20.288
46.8378 43.934
24.7877 24.900
45.6555 30.054
39.4991 14.706
19.7871 43.148
22.3342 42.326
31.4802 26.699
15.4448 55.248
12.7047 32.742
49.0855 42.901
36.7088 34.374
33.1145 31.832
53.3574 13.791
55.4795 22.051
35.3024 29.436
28.4307 50.048
31.2785 43.317
62.1658 20.842
58.1399 33.683
54.4791 -7.209
58.4519 -1.308
58.8481 -1.936
66.091 -11.188
59.1934 12.022
71.7201 10.005
56.0897 -13.573
46.7313 -10.684
54.1969 10.232
33.1208 41.421
17.9891 41.781
44.6281 33.605
40.0821 30.336
28.4584 39.920
42.3241 17.523
36.0215 -3.669
46.468 0.811
44.9367 -17.806
41.6222 6.710
53.3816 15.034
45.4579 18.385
50.1875 16.393
58.0371 0.387
45.001 2.085
37.2088 29.506
63.1167 29.336
44.8361 23.939
53.6213 10.461
58.5177 3.856
44.4286 -25.719
34.0681 11.250
35.032 19.516
62.972 -16.877
47.3278 -17.652
55.0858 1.963
29.6978 45.580
46.8472 44.571
38.1305 52.612
55.552 -25.145
37.3136 -25.763
45.8991 -17.072
54.9933 18.777
40.6889 7.270
61.3573 -2.080
70.8632 3.341
41.2978 -25.714
57.8386 -23.533
31.6191 -23.892
39.2248 -22.910
60.3163 -1.753
51.7244 23.438
63.2083 38.536
69.6932 15.934
53.2745 -19.865
42.3941 -23.352
33.7197 -27.118
18.0402 -27.042
59.6222 -21.823
42.0811 12.706
58.0538 6.008
48.1697 -18.775
52.1938 -14.068
45.7948 34.143
49.762 5.148
67.3406 24.657
50.2136 26.390
37.8429 47.063
22.0432 37.843
34.8208 -15.032
39.3151 -19.090
55.8319 -7.586
48.48 -13.466
67.9056 12.680
48.5943 28.514
14.1616 40.899
44.2882 31.914
44.2191 -13.386
62.896 2.789
66.216 33.778
64.0522 5.310
57.1006 5.717
56.7661 -13.745
63.1296 -11.912
40.5788 -0.885
49.6965 17.724
27.9487 39.244
34.4503 45.299
40.9384 46.181
45.9336 18.008
54.598 28.859
52.6897 30.234
44.8016 43.106
65.088 -1.269
59.2676 -5.716
59.7429 -9.176
46.5057 -1.055
50.6818 22.587
31.2159 -3.622
44.099 30.278
50.3515 24.890
68.7806 0.480
52.9233 -9.610
72.2103 2.960
55.3303 -8.918
50.502 18.395
54.5053 16.792
50.9858 23.724
35.6603 52.092
36.7764 35.553
37.2282 40.725
52.4823 5.779
38.8597 21.215
48.7948 0.978
65.8519 2.364
36.0306 37.327
65.0622 33.516
62.0491 32.904
38.4288 24.278
51.6629 11.886
61.1305 32.364
38.2892 40.513
53.5071 17.623
63.5308 -11.618
31.5057 -24.895
25.863 -9.613
43.4685 -4.454
57.0501 -14.850
46.2789 -5.862
54.3645 9.292
61.3645 -4.731
47.1534 -9.200
68.632 7.348
49.9398 -25.859
46.2405 -20.460
51.7035 -2.735
28.1873 -20.730
31.9483 -16.946
41.5011 -18.148
33.7544 31.843
47.8515 34.249
33.9993 11.337
41.8783 3.624
30.3644 16.531
52.1774 38.734
35.8025 43.032
48.8828 9.484
49.0757 16.783
50.9628 0.677
55.1266 3.941
62.1176 2.569
26.965 18.395
25.6327 35.478
36.6345 38.480
35.6677 13.159
62.1334 -8.523
45.085 44.681
45.4357 37.679
39.7938 24.008
40.2721 35.790
30.5787 40.830
38.5411 51.429
33.9557 41.595
21.7547 35.082
5.7125 35.555
29.4598 -10.337
56.3012 32.640
35.1421 27.394
45.3638 33.871
21.0176 25.929
40.147 50.488
51.1402 -0.200
59.8798 6.240
40.0146 -22.103
50.4706 -16.600
26.5799 -8.524
42.8937 -16.456
72.0368 5.566
41.8115 -24.715
42.9747 2.574
58.7387 28.793
54.4832 18.623
61.706 10.053
53.0913 34.090
26.3558 49.655
28.421 45.522
38.2752 39.352
53.8136 12.875
30.3029 55.368
35.2223 24.641
36.8805 31.501
5.94479 36.026
22.662 54.050
59.0639 37.441
57.3407 45.646
62.7501 0.403
48.3765 -15.078
59.5213 20.392
56.9485 34.406
8.35977 30.986
37.7343 39.627
50.2155 42.656
47.183 34.422
36.8865 32.830
45.1746 -14.354
45.574 -26.358
30.2948 -27.167
63.3709 -18.063
63.791 3.852
62.3988 -12.087
43.9685 33.234
50.0559 40.150
59.9543 33.760
58.8768 18.741
39.2975 26.711
21.511 30.199
35.9733 46.377
49.2576 48.513
22.007 33.087
25.5231 37.891
16.9788 38.016
41.2673 44.480
29.9299 37.848
35.7006 49.459
34.5812 52.073
24.291 48.591
55.7309 1.836
63.1985 17.250
58.7272 -0.795
47.3719 -21.309
59.134 -19.112
54.6451 -9.384
70.6933 6.662
64.7882 -12.068
40.7731 -17.854
54.5743 -11.319
69.5796 12.770
54.9256 7.929
46.4723 -17.432
51.301 -22.244
59.929 29.933
50.9308 33.326
49.5548 41.676
38.8394 19.543
45.1786 2.174
61.4701 6.027
52.4389 -18.315
62.683 -6.020
65.6363 6.769
59.0548 12.343
44.5776 8.427
63.0244 6.106
37.061 -19.212
49.9213 4.532
48.2552 27.650
59.881 25.533
48.8748 12.252
34.9019 44.441
36.7832 45.373
49.7334 15.835
22.235 55.481
49.1761 -4.317
53.1174 26.907
23.0776 49.117
25.4987 48.589
37.4495 47.603
47.9451 44.974
54.0182 16.911
60.692 0.332
50.7628 4.334
45.4707 28.014
53.1283 -0.116
40.0289 0.912
50.0945 39.045
50.296 35.224
61.4247 15.766
57.5518 -15.350
53.8163 -13.234
58.6832 -5.749
62.5186 -4.492
52.5629 2.487
44.1174 19.181
27.874 32.970
54.9819 11.011
56.2335 -8.622
59.19 -12.982
47.3371 0.666
48.7365 17.190
53.4588 32.455
64.304 -7.732
64.8138 24.165
47.3253 -21.985
52.2881 -22.509
62.475 6.451
58.2049 0.963
36.3893 -17.301
55.6075 4.500
57.066 6.336
38.9414 -18.448
63.4062 -3.313
61.6425 -10.564
50.3947 -7.555
65.7417 -0.989
35.9203 -20.939
30.2686 -22.916
46.3499 -8.988
62.1039 -3.776
44.3187 -21.230
67.2012 -0.530
37.5539 -23.984
36.732 -16.932
46.7954 26.961
33.6304 25.771
61.4535 35.989
60.5005 42.228
47.8299 42.041
41.2427 36.897
49.6423 -2.431
50.6247 -11.260
64.7234 -4.450
57.5805 -21.967
37.3974 -1.291
26.2671 25.966
13.9208 39.885
10.3462 30.558
28.8184 45.563
27.3904 50.011
14.9408 44.659
20.3997 36.959
48.1188 36.317
42.9706 24.581
54.8157 41.435
23.793 37.494
68.3932 29.929
62.6897 37.899
60.6266 41.078
53.1854 34.287
49.0453 43.168
46.4133 35.904
50.3554 14.684
29.3398 -1.146
34.4383 42.678
71.3069 15.778
54.7006 5.473
60.494 0.105
62.3502 9.649
62.7925 18.732
65.8721 -0.754
56.9014 2.385
64.1193 -5.911
32.5668 8.706
60.6486 15.913
31.5423 35.878
22.964 44.462
5.785 46.885
58.1536 36.662
65.2355 27.914
64.7525 4.134
65.602 15.906
22.9484 43.393
32.5782 48.566
45.2362 49.088
38.1756 27.152
57.0227 14.424
42.2352 23.349
38.8792 16.989
15.1366 44.492
42.6521 58.345
46.6185 53.302
29.6706 43.666
32.821 54.366
36.0131 16.340
56.2806 22.606
62.7891 16.738
61.4671 43.836
50.8236 -16.617
56.8979 -0.098
58.5591 30.534
55.2604 7.030
65.5658 0.205
58.9827 -7.592
68.3043 10.569
67.4941 28.928
56.635 -15.734
52.2254 25.084
50.8346 10.960
61.9372 -8.095
35.517 -28.340
59.0444 -8.077
33.9901 -21.598
24.6389 -21.518
63.4415 2.437
59.1397 -8.087
59.1269 -22.467
57.7436 0.074
54.2961 -8.568
50.937 9.936
63.4555 -4.628
55.8858 10.164
71.2442 16.262
62.4216 -6.712
64.3378 -2.942
48.6344 -12.593
57.269 16.825
55.8373 2.241
49.9124 21.971
57.3077 7.943
44.3177 21.025
44.3806 -31.795
61.3522 -10.958
71.4642 13.315
29.6888 36.992
24.7173 51.382
38.5119 39.962
44.7818 41.936
32.7444 45.203
47.977 28.266
56.1455 11.525
43.8923 43.659
40.6586 38.764
54.1987 9.080
45.983 -20.386
72.2514 -1.423
30.381 7.228
45.2825 -0.502
59.119 -3.176
48.1648 -13.487
49.2668 19.150
51.4153 31.314
46.3685 15.164
42.3378 41.966
28.4207 52.787
11.9366 52.362
19.5686 42.207
25.6368 33.354
38.3229 27.435
47.0123 32.210
52.1171 -1.262
66.7512 24.557
71.4403 -6.701
49.2968 19.554
37.218 38.251
35.8574 14.704
5.87105 42.062
71.9592 0.308
35.4292 6.867
36.0786 9.974
48.6583 3.375
53.9908 17.174
47.6291 4.286
45.9025 -13.473
38.5964 29.047
32.2627 54.015
5.76906 35.656
53.3073 -15.605
58.5018 3.170
64.3328 13.665
56.1497 29.121
58.0429 15.900
44.6756 17.574
45.1248 18.602
18.4067 51.269
5.66461 41.786
25.6755 36.447
37.4929 33.331
51.5278 8.582
23.2168 34.207
53.8053 43.817
55.2177 17.127
57.8404 12.362
16.1718 42.445
47.6747 19.606
62.4902 37.539
37.0485 43.019
60.411 25.852
58.0783 21.151
38.9561 15.311
48.6194 20.738
43.3068 -11.854
63.4202 3.555
35.6801 42.145
33.5493 36.769
5.64161 46.317
40.5136 -14.686
48.7594 33.806
46.7252 24.993
33.7792 11.280
40.1927 44.193
18.055 51.193
53.0759 6.201
47.1602 40.648
66.7763 14.664
71.2339 27.878
63.4052 -8.708
65.7141 5.713
58.434 -2.054
68.469 16.559
56.2884 3.513
40.5539 -1.641
41.3246 -5.676
32.5506 -17.984
28.4954 -18.884
43.7786 -16.268
49.7092 -8.489
29.7467 -23.577
52.282 -21.914
50.4697 -5.958
46.3139 -19.212
49.8783 -23.156
54.2865 -11.366
60.8746 -1.951
55.5043 6.211
48.6634 -8.063
35.7491 21.234
39.8061 -5.926
31.9207 38.387
67.4706 28.709
27.8508 47.334
45.8206 11.604
47.1062 -11.957
48.5317 -13.918
30.0868 -26.357
53.0311 -9.963
64.1566 1.497
47.8807 6.731
54.4899 18.824
51.0241 -4.724
57.0861 -4.060
45.2904 14.058
35.2882 48.693
44.2203 41.596
54.6764 23.561
63.8537 31.755
54.7735 2.357
68.9131 30.515
40.3196 52.692
5.16783 46.796
51.8966 21.139
28.126 27.473
38.4133 25.239
47.5491 31.173
40.0297 33.199
33.7686 52.483
12.478 45.142
38.5322 50.022
47.1193 40.476
48.308 2.213
50.9215 0.062
63.352 1.870
49.8721 29.197
49.8296 26.893
32.2272 28.411
41.6104 32.498
45.546 28.278
49.9758 -1.452
38.9668 -2.438
31.0384 22.824
28.4166 49.460
5.29118 41.993
46.9674 -17.062
72.8232 12.298
57.7261 -1.075
34.9303 27.338
51.0824 38.606
26.027 42.204
35.6347 47.646
43.6374 34.653
29.9678 48.853
59.6969 10.796
61.1019 15.298
46.9389 -12.666
25.6153 -14.232
46.8073 -14.123
52.6549 27.178
57.9379 -15.092
70.0884 8.866
41.7682 45.144
70.9588 21.532
40.1951 -9.034
47.1425 -18.304
61.733 13.040
63.8379 7.587
52.368 -6.659
64.5657 15.234
66.844 24.956
26.3543 49.360
19.3583 40.714
64.1366 20.991
54.7565 -5.703
34.9037 -19.056
43.7766 1.010
20.8763 43.578
24.9099 41.600
33.5971 50.546
68.6421 6.293
59.8851 -2.560
63.1536 -0.732
53.6553 -11.072
59.3588 17.514
48.6164 26.768
56.7968 -3.335
61.4018 0.351
56.014 11.306
47.0744 -17.138
62.6754 -0.433
62.8373 7.065
63.7825 -4.381
65.9377 26.002
62.5329 17.434
64.0558 -10.691
48.606 17.495
23.0973 39.404
36.5432 1.378
53.4954 30.127
46.8222 50.056
42.3748 38.826
29.6651 37.246
35.9551 51.587
41.0967 22.071
54.5852 34.095
51.4237 9.885
35.9903 -18.992
39.1245 -3.140
39.2308 -13.961
60.3516 1.518
52.6487 -3.024
56.4489 -12.641
68.0149 10.810
70.6805 23.858
43.2157 35.139
65.624 12.880
67.8659 17.622
37.6877 -23.586
54.834 -9.309
56.5117 0.027
61.7729 31.663
65.9506 21.436
62.8226 10.569
63.5939 -2.377
52.289 6.563
39.9746 2.663
58.4615 38.270
64.2865 24.932
66.7741 9.427
51.2891 -12.830
61.5401 -8.358
62.3083 -10.627
61.299 -2.559
55.3462 1.427
49.4362 23.280
59.4851 -9.307
59.2013 -11.911
62.8267 -7.077
60.8057 -1.904
49.3105 9.416
58.6492 -7.912
63.092 -7.614
55.7924 34.741
41.4522 27.793
53.8274 1.123
53.3197 5.561
45.22 24.563
42.1234 20.127
59.2135 38.789
37.2322 26.191
43.3359 12.891
43.861 4.983
53.7631 41.346
26.1947 36.563
45.0143 9.972
56.4227 35.537
62.7314 34.671
52.8623 27.249
58.8485 11.352
59.2912 12.550
36.2362 34.372
60.2952 -2.504
36.2561 -24.632
49.1101 -15.846
48.0803 5.898
68.2175 8.522
70.2301 11.669
74.149 6.829
53.9793 41.896
48.6555 32.604
15.867 29.672
31.8016 57.250
26.1928 30.489
55.676 33.955
44.6161 40.243
5.44823 42.231
46.5737 -6.984
36.7086 -25.001
37.7996 -11.873
48.57 -23.174
58.9582 -13.649
41.0752 -15.922
59.2772 -11.639
36.1134 -23.907
53.9242 -11.088
46.8075 -25.385
56.6588 -18.614
56.093 -4.347
52.7614 5.761
67.0391 16.607
64.2973 26.952
67.0389 20.722
67.3988 -8.355
47.4698 40.652
24.6067 46.488
47.7362 38.144
31.4889 41.329
20.3473 42.151
37.7364 30.827
46.9624 -0.204
71.1939 6.839
63.3404 -17.010
42.2411 -18.624
59.2617 -2.907
45.1153 -32.170
46.8038 -23.472
45.0084 8.977
9.04304 33.091
20.2622 47.861
6.05178 41.615
11.6811 51.191
10.757 45.208
23.5042 20.348
45.0412 22.658
47.9667 24.217
48.5051 2.188
36.2183 51.744
27.8507 47.998
22.7784 48.652
22.6862 43.017
20.3712 49.106
14.1342 52.438
20.942 39.327
33.3885 20.751
41.1228 45.898
35.4477 -11.274
44.0514 -13.167
67.0067 0.879
64.34 5.446
59.4747 36.771
60.062 40.444
27.6722 53.647
27.0201 44.001
64.6717 24.343
60.9505 3.559
49.2631 -16.841
54.146 -21.075
51.5785 -7.688
39.9654 -17.727
60.625 -3.309
45.9183 -20.430
61.5875 -5.482
38.0051 -24.822
58.4741 -18.128
67.5736 4.594
58.8757 29.661
50.1208 42.390
45.0695 15.610
37.0932 50.276
49.104 29.522
50.7655 27.885
26.4359 36.757
49.2081 9.001
38.3627 36.722
25.7863 55.633
41.6466 48.618
43.5552 43.243
11.3194 38.579
41.2466 48.453
44.1523 47.613
45.4523 3.147
66.1823 14.800
48.6683 30.804
64.2167 4.214
63.6531 15.187
46.5359 -5.190
64.9711 6.748
53.1547 -8.010
43.2908 -22.536
54.5425 -11.568
65.5665 -0.107
47.0278 -6.898
64.6339 -6.780
59.8134 -3.181
40.1902 14.046
49.002 20.010
62.2237 28.746
56.3903 -16.854
51.634 -1.530
57.3878 26.542
61.2503 35.621
45.6173 7.433
45.6256 -3.925
51.3076 27.232
52.9336 10.679
49.423 34.119
51.1813 38.967
54.7 -5.045
52.9995 -4.383
55.4957 -12.227
45.7823 30.934
38.6033 39.781
53.6451 33.788
34.6131 26.046
52.0541 25.109
50.2306 -6.424
67.047 -7.472
61.1741 17.969
60.329 13.137
44.1564 21.233
46.1149 39.555
31.9487 25.986
57.0478 0.725
27.792 45.304
5.92816 41.790
46.0969 -7.666
42.1009 -24.684
51.6188 -17.832
35.1265 -20.836
63.5549 28.524
60.9068 37.348
51.5594 12.891
45.3077 24.967
32.5362 46.195
52.8548 36.392
30.0225 42.483
49.0691 34.992
38.3516 -14.122
66.4794 37.061
64.0972 22.567
55.2972 34.258
50.5111 -6.712
48.4002 32.159
44.8781 23.981
59.4765 34.876
47.9612 25.420
45.3494 32.395
54.5915 24.117
33.3684 23.352
37.5244 0.302
45.0658 -13.636
51.7233 41.450
45.3949 46.624
18.3627 49.915
15.9363 52.351
33.2888 39.070
18.1999 34.510
52.3775 24.470
30.2596 30.846
33.3399 43.178
48.0141 25.943
36.4371 21.875
49.0717 36.309
15.4336 50.782
19.4194 45.719
22.5346 25.425
44.7078 15.420
44.6694 3.278
54.3686 -18.776
55.6495 -7.909
69.1294 24.151
43.8829 29.386
27.6504 35.745
20.1455 39.930
22.0998 51.495
35.9402 47.124
31.333 37.714
60.629 24.676
54.0226 20.345
65.6392 -0.636
67.1976 22.438
54.3041 37.144
29.6605 45.938
49.7175 15.179
32.4588 33.874
44.6476 21.418
47.7726 15.819
51.4981 27.818
65.9119 -10.413
51.2517 -7.374
51.3137 6.213
51.8298 2.590
64.2108 0.457
55.6361 2.679
38.5139 10.732
26.6209 45.805
39.5742 46.191
17.0287 50.134
31.6435 48.635
45.4724 27.632
43.3147 38.983
53.2237 -8.588
68.4076 -4.599
60.3416 -0.345
38.6803 -16.493
47.3067 -0.290
66.526 -1.695
69.065 1.938
41.6064 49.741
27.3431 46.051
49.2475 47.721
60.503 29.988
37.3079 2.205
47.0868 -4.449
51.7313 7.088
62.9127 8.677
42.9102 -16.133
58.0676 -9.909
58.16 -3.881
62.175 -3.927
42.1506 1.434
60.6914 -0.431
63.2755 -10.070
70.0906 13.646
47.1036 -18.303
67.7752 23.209
30.632 31.751
17.7784 21.173
16.637 28.366
19.6725 49.621
26.235 36.069
24.9125 29.538
67.5034 0.838
48.9587 -17.364
46.3136 -21.544
59.0369 -3.481
57.9727 -10.414
66.2175 -1.086
46.9121 -9.442
47.3077 -17.455
54.8695 -12.817
60.1429 -6.362
37.0954 -2.430
49.4063 25.995
59.5079 32.328
65.7715 -0.078
64.7939 3.660
48.1447 -16.484
47.1118 -20.917
54.4644 -6.072
60.7165 3.288
58.4411 -30.391
56.9885 -2.744
47.4996 -16.771
39.8496 -21.061
56.0174 -4.827
59.2871 -1.061
53.4995 9.973
57.5955 12.691
49.6646 -16.736
61.2878 9.433
38.0685 39.385
40.4408 28.604
42.7617 -2.563
49.0066 0.990
37.4556 -5.315
46.9801 -4.629
54.7698 8.470
68.7472 12.587
69.1653 27.196
44.7877 -9.013
66.5763 14.476
63.6113 8.385
50.2195 -8.056
36.1581 11.389
32.0212 42.819
53.5338 -7.091
59.7271 -14.932
55.4457 -10.604
34.0868 -6.200
50.2977 -7.729
43.1419 29.397
18.0965 48.112
56.0208 43.296
47.7752 7.633
67.5848 16.155
52.3939 14.725
52.5589 0.934
31.5587 36.291
52.7539 21.138
18.3596 58.966
32.1935 53.315
31.4927 43.232
52.3211 9.063
38.7121 49.866
46.9653 43.669
40.6898 39.152
36.9187 4.798
63.7593 19.259
40.0015 17.298
36.5965 45.615
54.0997 -23.465
53.9333 -20.228
66.6921 9.804
56.0651 -22.103
60.4275 -11.169
53.9808 -5.734
41.1816 2.866
59.6385 14.045
52.6877 34.935
63.5824 17.908
37.6821 24.886
47.553 16.010
25.9749 38.868
26.7407 34.077
50.5547 14.139
58.6106 -4.394
56.3828 12.976
45.4061 -18.384
45.0687 2.295
56.2772 -6.351
58.9083 5.208
66.0311 -0.844
68.8314 2.014
51.3385 21.541
21.3183 40.991
55.2541 -3.063
55.253 18.901
53.2072 21.553
68.4991 8.485
54.9714 -1.046
65.7389 7.417
45.3523 14.258
61.1482 9.782
49.7776 -25.358
48.0389 -11.250
70.6594 12.409
25.4338 -16.095
54.3662 -11.670
62.1882 -13.875
62.0378 7.364
48.2715 46.010
35.426 39.189
31.0511 33.886
35.7009 20.405
58.959 -2.446
67.5161 17.537
57.0947 9.591
66.6737 21.525
37.2851 -13.453
46.0583 17.223
25.637 23.901
50.2809 37.582
31.8034 40.950
31.9978 43.049
41.3371 49.970
5.98569 41.243
46.073 17.924
64.4956 -4.719
48.8805 2.669
47.355 14.013
33.3062 39.454
58.5043 7.378
63.6022 7.554
49.9404 36.161
33.6863 21.971
55.3156 30.282
65.3224 15.816
36.1033 47.621
40.993 42.424
33.8654 42.265
30.2702 45.892
8.94747 26.688
38.6533 40.028
40.6827 50.594
57.7744 -10.145
61.2272 1.524
58.9434 -2.827
52.6521 -13.250
57.8985 -15.941
34.5202 27.436
22.519 34.810
33.4965 41.088
33.8431 46.844
31.1187 39.274
39.6227 36.390
50.4319 19.394
55.8847 42.266
35.8362 37.957
31.7875 27.119
51.6698 41.347
26.1431 29.342
24.3034 43.554
32.6148 46.077
33.289 26.207
27.975 47.158
43.7243 27.818
32.8643 43.558
57.714 18.286
66.0756 6.393
71.1368 4.047
27.355 30.996
18.1623 44.912
37.4139 40.606
32.3936 18.306
21.942 51.423
10.4495 41.901
5.0593 36.796
32.1785 41.659
47.6192 48.589
46.5492 40.685
49.0449 -9.595
42.3761 -18.242
57.5444 -1.888
54.7353 7.007
58.7507 14.936
49.3544 27.280
56.2054 29.293
58.969 6.391
12.7946 41.583
47.6551 -5.964
39.1558 -9.658
34.0827 46.980
39.3352 60.712
5.54822 41.523
55.3442 18.400
48.9789 31.466
66.622 -6.503
53.7649 29.682
50.7477 33.035
57.3199 23.078
44.1891 30.520
34.112 38.458
23.0606 31.740
34.7264 13.529
45.5734 33.850
44.3848 14.216
56.5749 -10.948
51.1849 23.984
45.0795 47.473
5.77349 40.849
58.4457 2.755
22.219 44.236
17.9866 50.320
5.8796 36.443
64.5828 6.261
53.8269 35.532
59.4266 20.762
40.58 -4.498
54.8095 -9.444
51.3697 -15.425
53.8915 -14.494
49.9073 2.970
43.3476 25.924
60.5442 24.898
53.9524 -2.674
61.9145 0.100
57.5296 -6.446
45.7533 -5.169
43.6623 1.243
34.7448 20.728
50.4584 40.191
51.1844 32.746
27.5742 42.557
26.458 37.455
56.3517 30.826
46.1862 31.046
67.1916 29.551
73.8436 1.105
68.6382 15.725
51.3284 7.797
38.0751 12.124
44.6086 10.553
57.8889 14.932
41.0819 23.152
58.1641 31.079
49.4834 -14.137
55.1283 -4.440
58.3507 16.496
65.2795 8.870
46.4441 -9.339
39.3355 -19.810
47.6561 -22.257
51.4942 -10.433
51.8352 1.824
21.6066 28.434
37.0971 13.350
47.9034 27.135
38.6833 23.673
50.7696 34.183
22.3948 47.536
37.1359 41.589
43.0941 9.119
31.2222 8.122
50.8848 10.273
47.3409 11.405
56.5054 20.185
27.1356 30.413
16.7027 41.683
16.0724 40.635
38.3247 12.666
52.148 19.105
63.6804 -6.322
47.3857 -9.274
50.7349 -2.524
27.776 20.204
27.1821 40.873
29.142 41.189
37.7209 33.802
48.8621 30.535
51.0651 36.585
17.727 38.776
26.9433 50.493
38.9459 37.916
19.2919 47.830
23.8958 43.974
57.6926 31.717
49.8288 -6.709
28.4043 -28.602
34.1335 -26.475
39.6281 -25.101
42.5027 -18.873
57.6562 -12.161
52.3459 -6.980
50.6605 -15.770
43.1013 -25.421
53.9603 11.445
37.8083 31.226
58.3724 15.006
49.9269 23.620
50.3545 -4.684
63.1343 32.245
71.8748 25.830
59.1139 27.036
49.3245 -18.718
51.7207 -11.457
66.0645 10.533
59.4721 19.109
38.7452 40.150
25.0623 52.171
5.67183 35.447
33.8499 33.527
41.9904 39.218
63.8223 28.092
48.7249 7.012
45.8797 26.956
28.8557 48.511
64.4804 17.937
34.993 30.673
30.8586 49.014
33.2515 -17.664
60.4427 -7.866
57.4026 -11.123
45.0899 -16.944
41.7367 -23.637
48.7223 13.659
55.9141 -13.982
60.6129 -0.376
62.8224 10.005
61.8917 -4.379
70.4422 0.585
52.0602 47.622
47.5151 35.557
30.1409 28.354
57.0059 14.106
52.1412 28.090
26.2264 22.441
43.778 14.392
51.1816 23.731
60.0337 5.786
36.1057 -28.066
34.5817 -32.853
56.956 2.235
43.8927 8.640
39.1731 10.540
42.9549 5.293
46.6402 17.511
48.2491 -14.348
67.2425 3.090
47.6104 -18.092
50.9677 -21.317
56.8258 0.308
67.2825 23.822
61.6354 8.818
54.5824 3.743
35.2989 -15.672
28.1624 38.688
29.0845 41.043
25.939 34.704
53.2409 30.897
42.539 36.599
18.5852 41.378
45.3563 10.291
51.8813 7.760
42.1726 -19.472
41.1784 2.547
51.3809 9.099
53.1517 4.377
67.671 10.777
39.5088 47.632
33.08 43.510
30.788 39.765
27.3587 55.218
30.2037 51.929
38.3387 41.543
42.1527 51.290
41.7944 26.909
38.092 51.456
30.3931 41.953
46.8913 26.888
51.9261 -19.470
54.5367 15.725
48.4254 11.709
60.2378 0.301
41.3883 -10.544
52.8065 -4.299
58.0772 -1.784
49.8417 -10.399
60.373 -8.868
58.4051 -19.380
46.6389 -17.923
51.667 -17.311
37.727 -18.835
39.4565 -16.415
50.9608 -19.483
25.5571 -27.210
46.6468 -17.350
32.7793 -31.137
23.4457 -25.675
49.0371 9.156
50.6675 40.716
16.1388 38.312
42.9378 43.025
49.9627 9.734
47.3566 2.423
47.1979 13.478
34.2958 -2.774
67.1503 7.137
56.8036 11.776
5.38956 47.258
22.117 40.143
48.2541 17.592
43.0134 38.549
38.0599 41.852
38.3828 8.749
19.5762 27.430
15.4549 35.514
14.8747 41.123
5.61337 41.588
33.7939 -18.114
47.2843 -7.573
56.4055 -13.335
56.0961 10.262
52.4726 -10.000
50.7801 9.179
71.1597 16.151
54.7231 -7.926
50.0304 25.958
31.6124 46.517
55.0137 42.845
60.8599 37.386
50.5415 -22.365
59.8855 -10.108
63.8182 3.970
45.3942 16.829
54.9227 6.625
59.5416 -21.198
57.7302 -13.205
58.0824 -10.721
55.2503 -13.864
72.5627 10.638
63.4804 -6.675
40.4854 -27.420
45.4048 -16.045
55.8203 -0.057
47.5982 26.419
35.9036 28.678
57.7557 17.910
39.8124 55.814
45.796 45.573
54.7084 40.923
27.224 49.301
18.8084 52.556
40.6333 52.019
29.8279 41.865
33.4135 31.647
52.9693 32.628
55.9057 30.440
38.1913 30.472
60.3454 19.101
53.854 6.059
29.6462 34.110
55.4985 14.277
62.325 23.503
47.0267 1.380
44.146 21.740
15.6023 47.899
5.94119 35.856
52.5644 1.980
44.0907 -3.315
28.8986 30.535
21.9483 49.028
53.7904 17.765
48.5376 24.424
48.6815 22.407
44.8004 -4.357
54.6511 3.415
63.1109 5.280
54.2815 -2.101
45.4391 -17.303
59.8309 -2.295
66.2804 17.680
54.1419 -14.164
30.0034 2.817
32.4792 13.833
46.8619 35.893
60.509 34.173
67.5956 15.158
49.9033 22.316
21.1402 27.835
50.9674 27.115
63.2092 -0.029
68.3695 6.258
57.511 21.458
49.8843 14.018
57.9725 1.397
52.215 10.187
52.2732 -19.398
56.2681 21.827
60.6402 17.731
28.8485 44.711
34.9985 37.664
30.5397 43.538
22.3869 37.057
9.30133 47.082
36.7421 52.097
25.3751 13.327
51.1236 23.836
56.9266 3.495
55.5702 -11.872
67.5207 4.229
64.8095 9.227
56.4996 -17.077
43.1796 16.534
55.3492 5.866
53.2367 -4.096
47.8089 -0.205
44.2488 -18.886
54.213 -9.173
45.7474 20.685
20.48 27.294
26.8962 27.910
57.7602 9.823
60.9791 34.615
46.4241 43.378
58.4955 16.252
37.1726 36.289
9.2523 45.472
29.9114 31.846
29.3002 47.001
27.8708 42.524
33.9986 30.663
65.0642 21.714
45.0412 25.474
30.9195 16.029
17.9409 34.590
13.1249 36.640
22.4197 41.839
41.2918 41.620
48.7821 33.834
36.2346 7.337
40.1625 -4.258
51.1181 -11.938
52.1935 -16.641
56.3081 -0.167
10.3502 49.140
32.3399 41.974
5.26766 47.746
62.3083 -3.768
67.5631 21.857
56.1529 37.121
58.242 29.204
46.6144 32.521
45.96 25.396
40.2659 31.247
46.1914 16.225
41.1529 26.380
60.5079 35.612
71.0435 20.560
25.5829 36.076
23.9943 36.575
19.7398 41.003
5.67925 47.196
33.6271 43.941
24.6264 33.912
29.6783 53.804
49.9981 41.662
40.851 50.549
39.313 46.658
30.9471 44.618
25.6924 42.337
5.9355 46.785
53.3336 15.105
30.1822 48.971
33.4035 27.686
48.9549 1.452
45.1041 17.374
51.8706 37.842
40.0028 37.652
50.0171 31.379
45.7515 1.864
50.4278 22.759
45.7487 -13.086
55.8325 -15.567
61.3195 -4.102
46.1725 -12.545
50.0627 2.556
51.69 -19.087
52.3499 -5.976
55.0764 -12.873
58.1984 15.546
48.4931 -18.071
54.9647 -11.046
42.6701 -3.359
70.5924 -4.621
67.1294 21.201
49.348 -11.033
58.6241 -9.185
66.2592 8.283
51.0841 -7.883
57.3074 -10.632
67.1112 3.597
71.0056 21.944
52.5537 32.570
38.6731 53.563
49.5428 42.588
52.7037 44.650
40.9186 38.528
42.9147 53.889
43.0548 51.122
37.3516 43.955
56.8332 5.252
34.9666 -5.191
55.7485 2.206
48.0021 -26.783
54.1581 -15.205
50.3636 -18.503
56.4059 3.154
51.6932 -4.267
47.9249 6.887
42.5629 44.953
46.043 30.996
50.5323 27.109
52.2472 25.024
52.1291 8.744
68.3625 16.029
45.7969 -7.702
45.5192 4.836
59.3397 -12.006
44.9702 16.693
65.554 -3.592
50.3445 -6.312
40.3273 9.883
63.1995 -4.601
57.1846 -6.984
42.8889 -21.308
36.0598 -21.141
55.1193 -11.220
46.7868 -18.745
42.8307 -20.805
67.7801 -1.190
50.1673 -4.605
57.0613 -4.187
62.6527 4.832
56.3419 -14.038
52.9381 -19.590
51.5034 -19.357
63.8531 -3.210
47.6619 -18.208
55.0963 27.619
48.5498 18.854
46.6642 -6.742
36.3777 -12.411
45.3711 -7.244
69.5571 11.445
43.6336 -15.774
44.4933 -24.006
60.0553 -13.175
55.166 -5.582
46.1716 7.155
58.1466 21.732
43.9209 19.903
45.2451 24.524
47.0056 12.389
59.5793 18.859
41.0555 25.324
37.598 38.156
23.7808 55.536
48.6639 31.944
58.7748 -0.088
60.9939 0.491
34.8268 9.802
64.8535 3.527
58.7618 -11.289
45.8812 -17.222
56.9738 -23.470
45.5372 -21.621
48.2609 -26.516
54.7417 -16.611
41.2517 -13.267
47.5159 8.670
37.3705 7.883
51.003 -3.197
65.34 13.704
55.3136 -1.679
41.5454 2.769
51.1487 -3.618
59.099 -9.851
49.1807 -5.873
57.6612 12.272
49.1817 -13.501
58.4965 5.928
59.4287 19.890
41.8459 21.140
38.918 47.722
60.8053 4.271
67.6587 8.619
53.8416 -5.926
40.6716 32.041
26.1572 48.544
45.0577 25.403
64.7382 17.196
56.9968 -6.494
43.9535 1.386
54.7801 -10.668
36.2818 31.213
18.7221 47.461
49.9944 22.691
47.3986 0.321
60.7686 -16.121
46.7682 -19.436
44.7851 -21.531
59.9423 -4.091
59.6209 24.269
67.4871 12.250
49.1975 35.243
24.9361 51.660
23.1888 48.282
36.184 46.576
43.5313 40.810
47.4342 48.285
73.5195 16.538
48.0933 -27.358
61.9699 -14.497
60.1858 -13.785
64.7218 -3.619
44.2276 -14.848
50.7696 -6.422
54.2202 -8.585
56.4148 4.842
40.2129 -1.899
49.3662 9.184
42.8394 6.804
19.6168 40.462
36.7126 47.642
53.6316 31.878
72.6927 16.923
65.3934 9.680
48.7149 -1.989
68.3689 7.459
40.2525 4.983
53.5138 -16.444
54.15 -11.828
38.2673 -26.351
22.9672 -26.209
39.0665 -20.017
64.4395 -8.851
55.1476 -14.271
54.7488 -12.919
48.1586 29.345
40.5627 44.254
22.7973 45.659
24.8021 42.276
39.7544 35.117
39.1449 15.208
40.6794 17.983
47.7607 -16.866
49.6779 11.176
38.288 18.253
34.7311 41.401
34.2526 40.054
12.7336 50.214
44.6121 36.800
14.4353 51.947
34.3126 49.485
10.6885 34.553
39.7923 27.977
44.187 33.025
45.1449 37.772
31.8474 51.181
41.2833 14.546
39.1229 46.608
35.1457 44.124
53.6506 8.679
53.2623 8.823
62.9192 12.220
42.1452 -18.047
51.8075 30.767
53.6795 11.693
65.6428 15.908
56.3851 -15.810
45.0849 -11.215
59.3204 -6.600
37.441 -20.631
48.6098 -20.280
66.7812 2.169
64.7146 -3.631
66.8066 3.293
60.4688 7.144
63.8027 -7.021
52.1616 35.374
40.8634 4.562
46.4114 7.065
31.5588 31.346
55.3892 27.168
48.9354 22.545
57.2427 19.876
50.5695 0.295
52.8256 13.194
50.4922 43.110
44.6171 43.353
21.6275 55.861
6.41632 47.575
10.1339 45.932
36.5392 17.815
51.0545 8.034
51.4615 28.193
40.7101 41.529
17.239 28.205
39.6229 8.735
56.6535 20.792
30.4054 24.297
25.8468 4.037
56.2661 -2.996
53.2945 7.278
36.5066 38.363
57.865 14.237
20.1507 38.808
48.8111 46.065
38.4846 43.756
43.2605 10.961
63.1757 22.638
49.0479 19.714
39.6532 28.565
49.7126 50.434
51.4987 9.231
44.6453 32.487
35.4892 38.006
47.1243 6.159
55.6461 7.704
52.6191 16.484
44.7509 35.182
36.3999 46.046
38.2792 7.725
26.0833 25.057
48.1892 33.629
42.0293 0.568
73.4231 15.042
57.5033 0.792
66.3878 -5.933
60.873 14.224
50.5764 -8.913
57.2073 -1.116
60.1475 -5.975
50.8059 5.460
57.6081 23.289
57.3905 11.154
40.7865 34.557
49.9898 -6.106
53.2358 22.871
60.1324 -23.597
34.9363 -28.226
56.7447 -13.012
49.2357 -18.578
45.0853 -22.447
62.2853 1.362
49.2954 12.485
50.1144 -4.346
53.7691 -15.704
75.3184 11.682
43.717 20.885
42.6072 27.485
46.939 15.232
22.9869 52.143
21.8882 45.234
5.79772 35.535
42.9234 -20.876
31.402 -25.357
51.0881 -6.021
55.6388 -2.817
61.8003 -13.804
53.2159 -14.707
57.7812 0.828
63.0339 11.463
33.8858 0.215
35.6522 48.544
23.5114 39.910
59.622 14.622
47.9367 -9.844
64.1299 8.015
73.1139 16.294
66.1666 13.410
59.6442 14.546
61.8772 24.838
29.2308 38.517
53.36 46.252
53.2498 16.353
55.1036 14.955
58.7013 -7.385
54.2782 -9.673
34.9155 -13.780
60.4118 1.852
54.2572 21.177
43.963 45.011
51.1528 30.826
60.6379 37.048
38.174 34.325
48.2105 42.718
28.9288 47.626
19.7394 44.632
51.1169 35.091
34.9673 50.615
48.3294 34.570
15.8382 46.785
5.9003 35.511
45.5749 38.665
54.7266 28.636
53.8939 18.358
55.8916 -7.765
41.0629 -30.202
37.6439 17.153
64.1294 36.473
46.5945 45.697
36.8712 22.507
40.0631 30.725
57.1881 5.690
48.8932 -6.804
61.1186 15.778
55.2254 28.842
59.7424 5.786
47.7777 -17.806
50.8869 -17.240
61.8599 -14.520
63.4402 -19.577
48.942 -14.641
65.765 -1.037
64.2733 -5.605
63.0024 -2.962
65.1881 16.300
55.4995 3.518
45.5172 -13.386
62.8826 14.556
74.2362 17.964
59.1524 8.470
45.2946 -2.927
14.9268 48.729
49.0005 33.437
53.9385 18.827
50.5426 -15.340
66.6518 4.692
56.0708 0.225
59.9521 -10.351
48.3124 -16.170
60.9002 -0.609
65.4695 15.338
69.2926 -4.480
62.4098 1.147
48.8754 -8.140
45.9793 0.428
51.6775 21.210
31.1851 40.677
31.318 40.691
24.7338 29.887
31.314 38.829
22.2565 55.770
58.4952 29.875
69.0008 27.292
60.8427 17.363
64.5776 14.561
55.9723 -3.740
50.7019 -5.007
56.7933 -11.266
28.1318 -8.995
62.7012 -6.156
47.1749 32.106
39.6277 31.071
34.484 48.219
28.6439 38.321
17.4467 39.012
60.5898 24.601
66.942 18.307
61.3851 0.886
68.4303 -3.752
59.7303 -1.885
61.7675 12.250
66.4697 7.961
62.7607 -12.803
58.9524 -20.273
36.2684 -17.966
47.9094 -10.965
64.3464 -4.703
59.8447 -3.626
68.837 29.013
65.2159 30.920
24.8505 49.074
36.8376 44.035
37.9347 49.674
18.2921 40.823
55.4233 12.661
25.6242 39.335
37.4686 41.226
41.1564 35.716
57.1744 -8.534
52.4376 -17.894
50.2195 -18.364
63.4295 2.972
68.9262 17.216
62.3897 12.090
40.2729 2.563
48.8695 21.227
47.5678 28.047
42.789 19.900
36.6082 3.341
28.8109 36.574
21.6051 41.498
37.0969 48.855
64.9764 31.871
59.522 27.246
25.4014 41.958
22.6755 51.537
24.1799 42.492
18.8445 37.661
7.96384 37.288
5.48329 35.234
44.0061 -12.652
53.7261 -22.778
67.9483 -7.673
57.2869 -4.512
67.9249 -15.540
66.0916 29.666
63.9889 37.926
18.7979 50.803
29.3481 45.353
32.7435 35.170
62.6888 20.848
49.9911 1.659
65.2157 0.192
62.6193 19.531
41.7566 18.860
46.4218 -5.707
58.9633 -6.039
33.163 -14.940
56.5799 -10.859
65.0897 -5.889
58.8521 10.319
45.5987 -5.043
53.3252 -20.646
52.5917 30.136
5.62423 47.174
57.4831 14.101
54.4419 25.863
66.1453 8.737
64.0351 18.566
43.1035 22.447
39.6907 46.500
53.1596 47.797
63.3349 32.597
46.454 36.127
58.2065 43.337
56.6135 -14.755
61.2694 9.687
47.1674 40.063
53.6157 38.570
53.2848 24.507
37.2373 10.663
45.3874 34.918
47.935 32.868
37.5587 25.380
54.8987 -11.356
40.9909 -24.873
63.1349 -0.265
64.5312 20.869
62.7845 1.053
57.7322 -4.834
49.95 4.400
49.0996 19.977
54.1934 38.626
43.0834 43.167
57.1882 32.885
25.7166 27.166
35.9267 42.277
13.6022 39.599
34.0693 59.591
30.0135 35.041
49.046 2.065
47.335 35.377
54.9608 21.479
19.2453 35.200
9.8172 41.520
14.6111 43.912
23.9868 32.636
42.4332 9.649
33.0719 15.684
39.4801 9.859
33.1337 39.638
64.0821 26.830
59.5288 6.893
43.8088 -20.822
43.9425 -10.370
54.4395 -12.301
44.1759 9.638
50.7061 -19.288
53.5619 -14.366
12.6236 33.879
5.72475 47.105
53.8028 24.885
68.4388 -1.483
48.5713 -17.200
57.4652 -9.959
45.5451 18.744
34.5238 21.917
41.218 -8.785
52.4652 -3.670
41.4064 -7.322
56.6818 -1.650
56.6805 17.750
57.6283 3.731
15.2042 36.311
23.9406 31.629
46.1978 44.624
43.041 38.990
32.2801 49.789
45.7792 50.389
22.4836 47.719
42.3948 36.632
60.5763 -6.726
61.4287 -9.988
19.6614 37.891
46.8137 25.644
61.9055 21.138
54.9537 13.569
54.8298 -16.552
46.5649 41.241
29.5608 46.160
44.5017 38.470
67.993 17.615
39.5738 44.892
30.7228 39.649
13.3935 49.258
40.0898 48.491
48.5658 46.353
34.0881 44.009
5.6531 29.941
18.035 36.713
28.9982 54.733
32.664 50.058
38.5427 19.377
41.205 33.838
34.8973 27.084
52.5266 12.700
62.537 2.835
34.5154 -8.180
57.3954 -6.631
61.617 -5.507
66.1058 -3.758
48.1615 -4.858
44.1566 -23.516
39.3321 -10.752
53.8642 9.349
38.4989 43.456
32.8548 7.927
27.8591 49.175
49.8827 36.910
62.7039 21.322
51.8489 8.704
40.497 16.695
61.2661 -4.377
52.5656 -14.864
57.4754 32.978
64.8929 37.753
33.3097 53.386
55.5803 40.479
5.2308 36.441
54.3208 18.601
55.2606 -2.002
39.263 -17.657
43.5802 43.624
36.5597 18.698
62.0937 20.670
46.7603 -5.700
49.5293 -15.062
45.646 -26.009
41.9712 -5.397
57.5876 7.143
56.1001 -16.543
32.4834 -22.624
37.9417 -14.117
52.2382 6.981
57.0734 15.138
33.2898 45.641
60.1901 39.844
38.4861 45.935
56.9519 1.005
56.5631 -5.740
57.1117 8.506
46.4846 -21.925
53.9669 24.198
50.7515 1.013
39.032 -26.709
53.2812 -14.175
60.5801 -2.044
58.0161 -7.905
54.0305 -19.466
60.7752 -1.337
64.8318 -12.483
65.0508 8.669
45.6809 -22.772
35.2849 -24.387
54.6012 -10.502
52.3588 -0.113
53.6142 -5.484
54.431 10.023
36.9343 3.580
24.9317 40.780
43.6935 25.713
53.6676 -7.994
60.177 -6.731
62.9477 -12.123
48.4859 -2.836
47.0714 -17.526
48.9863 13.647
51.1568 -15.225
33.0191 13.550
31.3325 13.128
44.8327 -1.248
40.1151 -17.225
42.738 -16.048
57.2334 11.538
51.4186 7.950
20.1953 -15.128
65.4754 -1.720
56.4474 25.026
63.461 -0.408
64.9823 27.008
50.1555 29.896
65.837 0.336
44.8278 -27.845
55.5 -22.081
46.445 -17.475
43.8069 -4.322
56.3973 17.128
71.4312 7.292
74.7834 7.389
59.6129 22.413
50.5413 32.878
67.0849 9.990
20.8259 30.706
23.117 53.467
5.59129 46.952
52.9518 -13.220
55.856 3.131
51.2922 22.543
37.9368 38.188
60.9613 40.564
59.7514 32.916
44.9458 41.702
47.1445 51.442
58.6467 41.677
56.2465 -11.246
52.9946 -9.218
64.6052 -15.195
34.3395 -27.208
51.5458 -21.894
65.5196 10.421
61.7008 15.541
59.6385 15.343
56.6834 -19.108
53.7591 45.893
20.0671 35.643
45.8373 36.286
59.3164 25.616
58.525 24.844
48.8796 31.546
42.3385 42.626
22.2009 47.247
41.2903 47.660
56.2718 17.854
29.8234 -14.852
45.1113 -7.619
53.8216 36.728
27.9461 32.391
20.3161 35.511
51.3222 45.647
58.9913 43.291
31.9125 45.229
60.707 40.639
51.3643 41.919
35.3623 -17.256
58.096 1.028
39.1319 6.097
41.698 -6.555
49.0888 12.463
54.8114 10.310
62.789 -4.456
55.3669 -8.756
53.5974 -4.499
66.6767 30.250
57.4776 27.200
61.0531 36.433
62.0572 35.260
61.105 41.678
18.8775 55.920
63.5493 15.539
55.5443 -16.672
56.2922 -15.443
57.6173 -12.929
69.1308 9.106
65.3065 12.708
43.8648 -23.455
38.4462 -20.047
62.3732 17.696
58.408 24.720
49.6911 0.485
52.0261 -6.638
64.384 10.694
38.0596 -10.998
52.3877 -14.508
50.2257 -12.120
58.8819 -0.186
54.0969 -0.468
60.9787 30.950
66.1092 25.153
66.1365 2.600
56.559 3.746
47.325 -15.239
50.1787 15.135
39.157 29.443
37.0624 35.124
40.8934 40.281
50.1738 -4.920
69.7607 -6.478
37.151 -18.382
35.2626 -1.293
60.1702 20.931
59.8393 -5.059
41.2816 -18.681
49.9782 -13.378
59.2596 -19.064
55.7255 0.019
37.3727 -13.901
54.6731 -8.318
57.8286 16.275
61.5481 -3.457
60.5047 -6.816
56.5402 21.905
50.559 31.509
16.3599 37.036
5.48503 36.644
53.9112 1.087
61.2541 20.796
27.9401 41.533
67.82 15.219
60.0127 35.252
37.2651 39.726
20.6103 21.293
20.2001 48.465
20.4396 52.162
65.623 36.510
64.8587 20.474
57.7665 33.956
59.0666 29.948
56.9917 4.450
67.2445 -3.614
58.6568 -15.238
51.1783 -23.087
39.2147 -9.979
39.288 -24.360
38.8164 -29.277
41.6937 -16.289
64.1293 0.519
54.7227 -7.228
66.578 -8.035
42.7537 26.461
59.5271 0.608
34.2789 31.585
25.1382 39.262
54.0904 -3.255
66.1801 16.187
20.7831 33.550
45.4469 43.172
47.1226 42.645
19.4756 35.543
61.8988 38.688
37.0454 45.092
19.1063 50.877
36.9075 42.888
49.7974 -15.923
53.133 6.356
39.9498 46.597
49.2123 26.295
47.0888 2.985
45.1827 -3.032
38.5442 -13.693
45.1747 -15.508
51.9538 -19.751
55.4205 -4.653
40.6834 -11.939
69.1428 18.980
68.1532 6.739
48.7343 -7.487
40.3897 -17.074
63.4724 -6.461
72.8847 -10.878
58.4852 32.824
64.576 10.112
64.9244 30.446
19.299 26.687
32.2996 6.782
60.2212 -13.268
52.7651 -23.744
63.871 -0.303
61.2723 -6.995
56.5933 37.681
71.4389 14.235
34.79 -27.711
55.2926 -9.671
70.7913 19.860
63.6366 33.245
34.9546 32.472
54.6488 9.344
30.5875 39.774
50.067 28.199
47.4401 -0.327
59.3494 -18.413
66.1582 -11.123
66.5796 4.936
60.5447 -6.863
50.3417 -8.199
44.0508 -15.635
50.6318 -26.951
51.0342 -12.147
69.0704 11.375
63.4592 14.469
42.3744 -3.233
44.9391 -10.596
67.1714 -4.795
47.5636 -9.980
53.8896 -13.340
65.674 5.234
59.1045 -3.489
35.498 43.064
27.6325 52.310
50.5146 34.566
19.6764 29.702
66.9924 19.362
43.8973 26.498
53.5722 -10.001
48.9562 -8.541
63.9018 38.102
60.6635 6.421
64.0674 -6.300
64.7047 13.545
52.395 29.207
36.3565 40.231
46.032 34.659
38.2973 47.716
53.0408 22.755
23.5516 37.246
9.14654 35.319
19.695 23.838
49.2993 11.284
50.4623 7.221
50.5054 -10.154
43.0846 -24.423
70.2674 -4.532
58.8371 -8.520
52.6079 -5.952
59.5371 19.702
33.146 44.023
44.192 46.959
24.2351 46.828
43.4917 8.455
54.8543 15.259
39.3741 22.497
35.0865 25.633
47.51 17.545
60.0478 30.167
38.265 36.056
35.0314 43.380
62.0026 30.935
51.1655 -13.398
43.853 -13.116
51.4794 -8.006
46.5548 -14.118
38.3561 -18.072
54.1959 -18.973
29.523 -19.862
46.7246 -9.613
42.8543 12.576
37.0847 9.766
47.2703 11.551
62.4167 14.454
55.8979 -9.012
50.1548 8.372
52.2649 34.746
50.9765 33.141
37.5271 31.283
5.46171 47.580
53.9395 -3.893
43.0741 -2.181
41.4172 2.632
49.9401 47.088
56.1509 26.964
48.6462 52.164
23.7439 39.310
51.4942 37.748
49.8309 27.265
29.3082 47.857
24.4183 35.602
27.9812 13.698
49.2116 16.485
55.4972 -3.721
47.3338 -9.870
41.8851 -9.107
56.1389 2.184
58.8496 29.034
71.3088 13.910
64.184 29.673
63.9968 -3.980
55.5914 -9.423
47.7208 13.508
56.3329 14.579
62.9794 -12.103
55.5745 -8.863
43.1985 17.259
8.17143 46.772
32.0935 49.171
43.4724 38.698
24.9018 42.010
65.1556 27.619
37.5382 47.651
21.5437 54.305
7.90229 51.316
9.72465 53.931
38.9168 35.480
12.4789 43.974
24.5506 49.168
5.10942 41.891
63.6559 0.231
64.5096 -2.416
65.3202 -0.932
37.9841 -9.878
62.9183 -1.986
51.64 7.564
52.2998 14.400
33.5731 30.606
41.3579 12.394
48.6587 4.718
19.5856 38.432
21.0222 51.023
70.7269 1.815
53.1832 7.183
61.3783 38.816
58.5101 8.026
61.1706 37.259
53.9641 42.618
53.6298 45.301
63.012 31.289
41.2132 45.232
8.78822 36.888
5.95007 35.837
60.2975 19.125
45.9821 46.237
21.7869 46.057
5.67321 41.736
56.962 2.876
63.2518 -3.244
49.99 -13.228
67.938 12.251
66.3896 -0.700
52.3836 -19.616
34.6996 -13.735
33.8633 -24.865
63.6998 -10.484
57.5477 -2.357
38.7776 -28.781
40.5027 -32.078
35.8568 -19.626
23.1295 -18.990
51.2973 -10.644
59.8493 1.714
52.4624 -9.017
49.5667 -12.344
64.1287 37.918
41.1747 39.708
43.6004 45.363
15.3239 55.525
20.8183 54.077
48.6999 11.606
58.3703 14.466
55.769 -15.199
38.6336 -4.214
51.1907 -17.519
32.2168 3.558
27.8898 -13.310
55.8996 -8.968
41.9272 -19.606
56.8706 -5.979
63.0046 -16.739
59.6907 -8.857
70.8193 -0.903
67.7911 -9.279
50.3908 -21.544
46.2333 -21.759
55.7328 -1.745
52.35 40.171
37.8838 24.471
23.7974 49.008
27.837 55.553
38.4476 48.111
35.635 41.069
5.82874 36.092
56.5385 20.266
62.0967 -3.732
66.7583 0.604
55.6862 14.077
54.6091 24.661
6.04988 41.393
48.6855 3.322
31.2382 -24.714
52.3027 29.610
41.3739 48.251
53.197 13.203
39.2387 27.766
52.3898 15.101
47.5891 32.006
26.0078 51.341
38.248 38.047
26.1371 23.013
61.6994 -7.157
65.1735 -3.992
32.1323 -24.632
41.5236 -22.963
49.3207 -6.825
48.4097 12.355
54.6176 23.156
50.3661 16.686
42.4781 42.676
40.0342 42.091
48.6608 34.852
45.6593 5.803
21.9256 21.194
29.0395 36.303
37.2787 31.531
27.0364 46.902
5.7768 30.419
50.0326 -14.507
55.6949 -1.640
46.5175 9.591
56.7468 -8.360
32.8925 -18.225
41.3286 -28.032
64.5788 10.917
49.565 17.293
59.848 15.349
70.2247 -1.130
65.5475 10.902
58.1459 6.927
55.6258 35.061
33.5123 49.934
46.684 16.570
51.5074 44.707
32.2601 48.699
59.7272 19.895
57.4285 33.958
54.7728 21.525
57.7885 4.328
33.3986 -31.754
61.9071 -12.480
34.6714 -18.371
41.4646 20.431
49.094 28.536
55.9256 8.447
29.5669 47.418
49.4268 12.685
48.9848 3.724
35.1378 32.437
53.6229 41.542
28.7125 42.191
17.2384 52.916
48.3571 39.320
14.2381 45.014
61.889 -5.111
64.696 18.912
40.1114 33.998
33.6233 23.689
37.2866 38.877
11.2206 45.093
35.4609 37.415
61.2993 2.049
70.5436 8.935
63.7827 11.477
58.2495 17.380
14.1905 42.228
34.7883 37.435
47.4128 45.720
69.4075 26.419
44.5757 27.520
57.4582 7.485
41.5214 -16.073
65.0967 -12.140
62.023 -6.557
62.7846 -4.716
65.8774 0.140
47.0705 -22.927
51.335 -20.726
32.0249 -23.803
36.3657 -26.300
27.6905 -23.581
64.512 5.706
33.3547 48.952
45.8322 46.797
49.8106 23.537
57.5733 30.148
38.7829 9.981
24.6941 28.611
61.9201 31.054
56.795 -5.739
57.833 4.327
63.8698 5.557
65.1422 -5.272
65.3093 -3.030
68.5888 23.018
53.5379 23.546
49.6026 27.295
63.4508 12.127
41.031 9.091
55.2188 1.375
42.0414 10.163
48.6113 -6.523
25.343 7.260
47.7085 11.240
58.2793 23.444
39.665 43.935
43.8562 46.523
58.8884 30.555
46.8651 36.414
61.7482 40.675
54.6053 -21.243
47.3151 6.946
50.876 3.308
7.79403 45.305
46.3371 49.848
48.5388 39.737
51.5527 31.174
64.2039 19.819
67.4734 18.822
55.506 17.031
56.2579 -1.916
54.0267 -7.734
55.2145 -15.971
27.637 -23.830
53.5155 -1.091
46.2611 24.230
52.592 40.333
30.0432 28.654
32.732 40.657
13.4723 41.246
20.7529 50.582
5.32566 46.884
40.6442 -23.412
64.5331 30.880
52.7509 41.633
55.1161 27.485
49.2569 37.225
47.7094 29.719
34.0352 55.303
5.83119 35.246
64.9955 -0.532
68.9059 27.067
33.2072 39.497
57.7871 22.971
59.5675 20.367
50.8469 8.756
68.3544 13.043
71.8018 22.080
58.7992 18.654
31.4578 45.773
34.3935 41.809
58.1415 27.287
17.1442 46.318
11.9555 40.671
43.1544 45.365
51.5384 46.706
49.7047 18.665
60.67 9.283
46.4532 30.328
43.8238 12.963
46.9209 24.651
15.0461 40.899
16.5501 44.424
46.5322 47.347
24.2701 40.713
30.0666 28.716
42.8975 43.651
66.5533 19.836
59.1914 -9.484
62.3503 1.842
52.4255 -4.381
55.1911 0.412
67.3951 17.708
24.4458 45.891
51.777 22.477
55.3119 45.223
60.5147 23.090
43.8709 48.152
17.9849 48.201
56.3389 21.586
53.2051 22.422
46.7354 36.250
67.3441 10.375
40.5796 -21.409
23.8839 -18.005
62.1684 -5.068
64.2079 -13.945
44.7497 -15.207
68.7117 -11.247
59.5231 -8.677
59.8229 1.690
48.6455 3.714
52.172 26.194
38.2615 41.808
42.2106 29.546
57.3787 -2.056
58.0273 -12.747
62.1567 1.738
41.7849 -17.736
55.8202 -16.232
39.4242 -25.063
47.0628 -24.301
58.0025 -11.940
62.7811 -5.483
40.1066 -2.763
54.8377 27.285
48.129 47.157
49.9884 25.650
48.3578 50.278
11.3912 43.995
11.6751 50.849
47.841 53.575
35.7687 22.837
42.7749 3.504
35.434 36.973
34.0097 37.266
51.2963 10.754
56.1553 -1.428
51.9087 -0.076
50.2647 2.065
63.0671 1.747
44.5571 40.912
53.6611 39.613
62.6511 40.472
49.0487 42.230
30.32 38.362
9.39401 33.015
13.358 43.243
5.69365 47.209
63.8063 3.250
49.3441 -1.687
55.0113 6.734
61.6007 0.544
61.4698 3.678
65.2854 5.107
55.8907 10.977
43.3016 9.636
60.1136 26.955
68.9243 -7.786
56.5712 8.146
49.0012 -11.177
38.8478 8.448
16.2046 37.600
49.1084 19.775
27.9363 40.682
11.6298 45.660
5.72065 41.559
67.5412 -10.285
36.3801 -20.393
60.322 -13.255
56.7684 -21.509
51.6726 -7.134
36.0418 -28.662
53.5877 -19.054
38.3265 0.185
31.0688 -10.045
64.7097 -0.093
49.8602 -0.009
64.0225 2.170
63.8743 0.428
38.7934 45.549
28.74 23.711
35.2715 17.415
48.7744 1.577
54.5178 29.048
27.0238 32.753
43.8602 34.984
20.9611 46.759
46.6463 29.042
36.8767 -0.485
57.394 -8.483
49.7233 -8.934
74.8162 -4.658
51.0937 17.387
32.6313 39.776
38.7366 16.169
56.6744 13.887
28.5232 44.934
22.7516 57.104
51.3978 33.362
43.1974 39.692
59.0797 39.586
31.4274 42.886
40.8061 52.733
24.9683 52.419
30.4716 29.686
5.5976 35.962
44.8837 -8.048
39.5111 3.806
34.8267 -3.237
24.5616 -22.481
35.541 -10.058
59.4168 12.772
57.7161 -9.800
39.2124 31.267
49.9482 44.753
52.715 44.861
43.1888 9.855
47.4938 5.321
45.2359 -10.607
62.4139 -8.667
44.4417 -18.390
50.3718 -4.764
50.2533 -13.427
67.5676 12.243
69.2986 5.423
48.513 24.804
43.7848 28.381
32.2899 18.188
30.8738 45.414
52.2145 3.584
58.2548 -4.202
34.1735 -26.515
56.0185 -11.927
66.3561 3.399
52.05 17.513
28.2176 46.553
58.2391 16.159
68.9582 8.465
64.6266 25.961
53.6525 -13.078
65.1928 9.204
62.7681 14.569
62.8139 3.424
67.4181 30.775
58.1561 5.608
39.711 36.983
20.4938 32.341
21.2618 43.678
23.4327 59.840
32.7548 43.425
65.6787 28.888
58.3849 15.189
52.2347 2.510
48.204 -0.826
47.573 -15.503
67.9489 26.528
64.5774 -7.768
57.5671 -15.187
53.9897 -2.027
37.79 -26.061
50.0578 -15.711
54.989 -15.826
44.3787 14.719
59.943 19.276
50.3329 0.269
50.8026 -20.548
66.3447 -5.950
54.3606 0.105
44.6162 -23.171
65.1639 -2.430
36.8544 43.727
27.5184 52.102
31.5773 48.088
13.4438 49.212
44.518 50.790
23.0317 48.129
44.4308 47.160
5.70292 42.057
55.3933 2.882
53.8619 4.133
41.2987 -1.485
34.0823 28.627
51.1549 11.329
45.0352 -0.031
63.2485 19.933
61.9646 13.302
44.3916 -11.946
52.4346 9.183
52.8694 8.302
54.5289 13.413
25.2504 13.734
13.5482 47.097
41.521 46.790
47.9449 30.913
39.6522 42.321
27.3574 44.031
38.1407 24.590
50.0702 -5.699
25.2629 39.435
47.8851 18.415
37.9744 -16.868
61.5938 -2.621
48.2641 -10.141
39.1099 -20.629
51.4256 -17.050
56.4907 -0.807
62.7652 10.534
35.9492 24.349
56.3769 22.360
28.4699 34.909
5.39893 46.288
53.5597 -10.402
41.6231 -18.041
27.1285 -14.208
48.7814 -8.598
56.9452 6.661
55.8284 -19.294
65.1534 28.560
36.7228 41.460
65.9055 13.482
52.4773 5.388
52.2138 -13.443
54.6665 -13.040
62.6603 -1.184
52.3583 -7.888
44.6047 12.880
43.638 27.763
46.8817 33.186
58.4753 26.323
63.7735 15.939
37.2823 32.785
43.6203 38.604
45.2254 38.714
37.6098 52.395
38.1218 20.088
10.5294 40.991
11.9165 50.595
44.7573 41.429
41.2834 42.497
68.6586 17.708
45.1513 -21.386
66.847 10.615
51.2806 -16.085
48.2922 0.926
36.112 -21.592
69.2679 3.661
46.0896 7.009
51.782 30.978
38.6454 40.926
42.3079 47.916
27.9654 46.143
44.9483 52.185
56.8779 24.712
20.6884 29.600
39.4407 51.427
11.8371 32.491
15.2013 45.147
33.7029 50.395
32.0212 43.996
36.6872 45.989
31.5259 47.749
45.4094 37.968
29.4509 16.874
43.4643 14.073
58.4911 41.836
31.323 29.635
19.5405 47.102
49.8005 43.460
50.7471 37.444
45.8125 40.338
41.5057 41.693
44.0873 52.160
23.6024 45.172
46.8314 38.145
37.1853 47.894
5.96401 41.166
58.6877 33.545
46.0105 30.517
49.5253 19.722
45.3488 11.207
63.1358 0.526
52.8987 -1.233
32.6919 39.153
43.9398 22.379
24.4144 48.426
49.1399 12.758
47.9769 34.928
51.0271 45.922
51.7258 41.318
56.3127 4.351
61.9197 -11.481
40.1874 -23.647
17.7608 -24.907
43.0061 -18.299
57.4157 0.354
54.5352 26.349
43.1884 31.414
49.9684 8.351
23.4632 45.991
5.76148 46.765
15.6789 42.420
27.3838 40.108
7.9175 53.908
18.9762 42.766
35.8305 45.295
51.2308 4.598
37.8606 25.896
60.3041 22.790
57.7845 7.133
52.5942 -10.700
48.022 -16.215
43.8222 -18.398
55.3035 -13.695
60.4745 -16.235
68.0524 -8.174
51.2721 4.008
58.0319 28.806
65.4611 34.414
68.9499 0.406
37.3086 -7.316
63.4347 -3.605
66.0789 -7.151
66.9247 19.212
60.4104 -7.288
57.8992 2.135
42.1963 51.709
21.3206 37.200
5.47907 46.986
54.8483 4.592
46.5306 38.293
49.9534 29.826
49.2846 22.078
59.3049 32.420
47.6182 4.839
64.634 -8.673
55.0871 11.969
65.4658 15.569
67.5186 20.020
55.9049 35.138
62.6212 21.850
66.5436 -13.125
32.0672 -11.343
53.9391 -2.479
49.5405 -29.486
54.6768 -6.691
57.3566 17.484
32.6978 20.164
49.3644 30.165
42.1582 33.346
9.97991 48.196
30.4281 34.371
49.367 48.223
48.7002 31.870
36.2904 27.188
55.6575 40.230
11.6091 40.633
31.6177 31.175
22.2199 34.359
41.4029 25.314
40.8086 6.228
48.7822 21.252
40.1582 10.092
61.5489 15.578
50.7484 27.443
53.6083 38.247
41.7925 47.457
56.2613 28.469
57.3473 26.203
63.3177 18.729
60.6347 28.632
32.9796 32.995
33.8044 33.625
24.6654 35.416
30.0416 52.712
32.5754 34.037
28.8432 49.238
27.0155 49.203
49.8172 13.361
47.4021 -19.999
54.62 -16.733
48.2126 2.132
49.1204 -3.471
49.3464 17.745
57.489 9.954
39.6672 4.229
60.4472 16.651
61.7374 16.282
32.7095 44.353
52.9079 3.112
37.1623 0.359
39.6224 -21.416
57.0833 5.354
41.4174 29.250
46.3856 15.447
46.9019 11.429
49.4052 -12.646
64.4881 18.426
37.4802 -17.867
50.9921 -14.203
55.8034 5.461
56.0126 23.108
37.8945 40.266
31.1637 15.742
45.2229 43.218
60.4779 19.587
38.3098 13.031
53.8485 7.829
39.3786 11.861
37.7508 34.970
62.0776 0.791
74.2988 12.094
65.8895 -5.725
64.2378 15.841
72.6384 -1.424
48.1692 -13.193
60.7396 2.769
68.1537 26.819
38.008 41.721
19.8312 45.490
47.0658 -4.318
47.4134 -33.462
49.5745 -20.660
67.5899 15.153
55.3907 2.051
45.9651 30.636
45.2726 21.561
70.3161 27.979
63.6057 8.159
54.321 -0.298
32.7526 -11.665
31.2439 -26.670
51.8685 -23.793
68.8706 -12.301
50.7026 -20.229
60.6711 -11.276
57.7789 -13.916
41.9589 -19.204
63.9099 -4.322
52.2279 -8.223
54.1237 -18.878
67.7222 7.186
63.8549 -3.668
52.3904 19.161
23.7212 42.911
30.9302 54.368
34.1396 30.305
46.8921 46.426
42.8912 53.166
54.334 -16.203
67.9768 -6.030
49.5537 -9.985
43.4258 49.453
31.0229 33.764
55.9836 1.223
50.4587 5.898
62.6173 -8.110
44.5314 26.110
21.335 40.743
24.2564 46.889
29.1378 49.148
26.5393 41.632
44.9252 49.588
52.6905 11.626
57.139 14.449
30.0314 38.473
19.8438 55.445
56.5996 36.111
28.3975 50.596
18.2391 35.406
29.2959 50.034
21.5313 45.369
30.0149 42.058
40.5194 -13.092
52.1364 -4.145
66.4107 -5.523
49.063 -7.106
50.7443 -9.502
29.0341 15.744
31.9379 36.111
43.5113 52.272
45.5586 32.508
48.9149 21.084
44.3976 42.132
63.4411 21.713
61.0621 -8.150
61.0764 4.837
68.5693 13.662
52.5657 7.418
57.501 23.595
53.443 13.771
36.2526 19.483
40.4858 22.109
20.1643 22.196
5.94562 41.523
29.4409 -17.628
39.4379 -19.097
56.2052 12.659
55.5173 -9.903
36.5906 -19.706
30.9839 -25.406
55.7744 -10.996
55.2079 -7.165
57.8351 17.604
53.6065 2.394
68.9427 23.092
52.391 23.499
47.5812 0.391
52.8854 -8.966
37.1511 -23.576
57.7238 7.006
34.9575 23.513
45.0441 18.219
49.15 19.277
33.0152 42.415
58.9877 35.560
57.6217 1.777
49.6648 -16.410
39.282 -8.279
57.8388 -12.194
50.5689 -26.256
55.8163 -8.177
61.5152 -10.243
58.5966 19.440
64.2992 -1.391
54.0872 26.187
11.8281 33.800
25.1389 10.698
53.4153 -11.017
46.9057 -19.791
24.869 -17.009
31.2393 32.014
51.6839 37.915
54.9038 12.936
58.8126 -2.039
43.8053 -27.466
57.6807 0.358
50.3353 -15.187
54.2483 -2.400
48.8977 3.997
61.4511 -0.077
49.1022 28.785
45.391 25.552
62.9309 -1.579
63.8874 2.258
60.4932 -5.365
50.3013 44.230
49.9359 36.675
50.5814 13.315
57.1882 23.605
41.0016 13.899
62.3688 15.367
37.1191 -11.033
45.5408 -19.188
50.7778 -22.135
44.031 -18.445
38.8059 -29.757
63.3201 -16.632
68.3473 24.935
47.0971 5.199
35.9507 40.248
42.3768 43.074
35.2908 24.966
5.43699 41.926
50.412 -16.716
52.6405 -5.536
66.2429 12.997
47.9403 -19.778
64.3503 -5.565
42.2914 -5.392
27.219 48.958
57.3956 -1.300
53.883 -11.675
46.2284 -9.373
47.9508 -8.399
74.7468 5.084
55.6935 12.987
62.7506 -5.548
45.1016 23.076
55.7772 24.230
43.4969 49.851
36.4608 54.532
5.68284 41.241
37.6186 23.211
57.3042 9.927
71.0608 7.729
63.4708 4.494
48.785 -11.390
59.5335 2.702
57.2027 -3.565
52.2307 -17.998
58.4556 -15.631
35.9194 -26.894
71.0767 12.063
53.8636 -12.699
46.2217 -9.635
67.6367 14.841
57.6729 11.871
40.6176 32.924
65.5713 10.493
60.189 18.501
54.7669 13.492
45.4044 -6.668
46.6278 5.955
58.8827 -2.184
56.4025 -8.661
57.3095 -8.029
54.0218 -7.260
50.1506 -17.540
64.6889 1.212
50.5104 -19.314
62.9432 -17.150
58.9907 19.553
72.8104 13.360
48.6617 31.994
44.158 15.700
51.9953 -13.661
56.2522 -2.149
35.0642 -16.235
53.8325 -18.054
35.0633 -15.620
49.5287 -22.502
52.1925 15.207
63.9089 16.267
65.1886 18.400
27.1484 25.034
41.8722 9.247
55.2929 -4.223
45.5387 25.516
41.425 29.831
28.8466 33.512
16.6502 40.435
49.4933 48.486
38.8222 38.164
5.87827 41.627
57.4871 33.568
39.1911 9.479
51.5633 3.945
33.9271 30.180
37.1837 44.127
44.759 33.469
51.6896 23.539
59.0238 18.458
41.9094 20.017
21.2597 51.557
26.6439 37.214
58.5948 27.711
56.8056 16.694
63.1883 11.985
51.5302 -10.958
47.8526 -14.743
58.7417 2.327
47.2437 5.969
27.759 -3.542
28.4432 19.483
5.59272 41.486
30.165 -19.910
42.1137 22.145
23.5582 37.468
44.0594 33.791
18.5149 43.686
38.5475 37.282
41.9834 35.770
39.122 55.043
40.0617 50.496
34.3508 42.476
58.5817 22.934
41.3656 -17.300
62.3727 6.595
59.4582 -1.645
56.3692 -7.533
62.1622 11.993
51.9952 22.688
50.091 -10.461
26.5787 -25.468
44.2687 0.122
49.4501 -5.999
68.2628 11.346
49.1763 36.719
22.7501 54.573
32.1945 22.003
41.982 27.041
43.9582 31.654
46.7135 -10.203
54.26 19.433
49.8622 -13.368
64.1162 -10.153
57.8827 -18.508
49.1419 -20.975
40.8165 -15.290
66.266 1.913
51.6194 -9.070
57.8387 -23.233
56.3662 -12.381
56.2978 0.692
44.7577 -20.168
42.2511 -10.804
18.5689 -12.101
49.0727 -14.739
53.3851 -18.062
65.5277 11.366
44.1165 -19.087
67.02 19.750
54.9344 -0.446
54.9327 7.853
53.0559 3.833
63.5197 6.168
68.7006 5.835
64.8869 5.739
37.2546 36.014
31.2869 42.474
64.1082 30.271
43.9832 46.767
57.637 32.691
71.6512 27.291
56.4178 29.656
57.9427 3.789
57.1082 -11.978
45.4936 46.977
38.034 32.375
50.5714 14.904
61.8335 9.022
47.8341 -17.152
61.0656 -7.884
45.4744 20.055
20.1317 45.987
21.1674 49.069
31.7558 44.340
65.3018 33.836
66.1438 23.273
64.7325 9.820
33.978 30.874
47.063 -8.571
63.2559 -1.191
56.4386 -9.063
67.1293 4.515
48.7668 7.889
38.5474 6.434
44.9891 -3.634
28.3633 -23.983
35.7122 -20.388
46.878 -6.682
37.6398 -22.607
68.7799 14.469
55.5895 -16.003
29.8807 -0.570
35.9228 26.849
40.9243 35.247
53.9861 5.945
52.4086 34.532
47.3693 4.293
34.0073 -14.454
49.6276 -11.979
37.1538 -19.843
62.1687 -4.902
69.646 -9.112
48.1571 1.604
54.0237 16.284
30.2372 61.582
14.4322 47.080
36.1394 37.752
23.9897 44.122
18.0931 47.871
56.6412 10.597
54.8567 2.108
52.9438 33.339
66.3809 19.254
54.8462 14.434
44.7123 43.106
47.2424 31.786
51.8137 36.936
42.9763 48.593
21.2166 41.172
24.5032 39.473
32.2376 43.658
42.6615 46.012
49.1223 13.860
37.0469 20.916
11.7856 51.684
23.5027 39.475
24.3354 42.085
17.5989 52.308
20.253 31.324
30.8141 46.731
40.975 15.660
31.7285 14.551
39.9523 0.696
46.6269 23.835
40.4267 40.723
24.9743 49.981
18.9885 48.132
45.2739 31.363
36.825 40.579
48.5079 7.848
48.5551 6.972
43.8178 16.262
46.6872 20.299
40.2447 12.376
61.2321 11.191
39.1438 -8.118
36.4836 16.873
52.6716 36.840
24.2899 30.680
51.381 18.908
10.7194 40.159
47.7754 43.268
47.9371 29.807
46.5899 12.910
41.7223 26.472
35.8148 -7.578
54.7452 6.078
58.8648 -9.564
55.8416 -18.356
21.3939 52.952
5.95777 41.603
34.0222 5.607
52.1937 41.452
40.2526 49.726
25.0379 35.199
54.9304 -6.037
69.8365 7.407
32.1351 42.129
18.961 49.393
39.986 41.398
41.5264 54.624
64.9995 -0.013
58.4431 9.500
63.6472 3.886
64.1674 15.784
52.5771 37.553
50.7783 29.906
39.8204 44.776
43.0579 42.014
38.7164 39.053
46.752 36.914
60.4748 37.242
42.6121 44.930
60.9729 36.448
53.5732 34.773
39.2408 37.279
35.5731 45.803
34.6585 -2.293
47.8967 20.712
54.9007 26.051
51.1312 19.732
45.1533 22.359
44.1047 -13.129
30.997 23.656
15.9502 50.639
32.5332 41.365
50.1666 31.139
56.0389 27.988
39.4711 30.410
48.8225 45.115
51.1103 40.351
62.2407 0.898
63.1859 11.363
61.8193 0.998
59.8466 -4.795
34.1629 -32.442
49.7411 -19.266
60.6094 2.823
52.5459 -16.713
53.9818 -13.925
68.3287 1.369
48.6017 -4.965
60.0653 -7.940
58.7764 -10.829
58.7128 -5.048
47.4576 -12.833
47.4491 -15.073
49.5236 -8.250
51.7791 9.412
62.5021 12.190
61.289 -18.163
67.9646 0.959
40.8028 -24.746
61.6164 -9.649
47.8183 -15.326
48.9941 -14.643
57.264 4.632
61.3268 13.593
62.7944 0.623
38.5332 -13.921
58.2446 27.760
52.0802 29.686
44.7506 10.921
49.0074 8.459
36.4842 -9.630
23.3809 44.488
5.90898 36.617
64.7251 15.432
60.3314 25.597
34.4456 39.429
44.6275 15.123
41.9537 28.013
31.6486 51.894
50.9818 42.436
23.7373 20.750
29.1838 24.795
55.3127 -0.880
55.8888 15.586
57.4186 -9.886
50.4348 -17.266
67.2461 17.236
63.3815 32.432
61.356 0.849
34.3556 -2.994
38.4603 40.552
55.6882 -7.025
47.5031 -10.799
49.8169 -27.444
48.0182 -18.391
60.0113 -9.263
53.5253 -17.370
51.0108 -5.071
57.0646 20.336
49.589 0.889
48.8778 26.117
31.1938 48.217
36.7882 47.868
42.861 49.726
7.44327 34.128
5.72978 31.051
64.2483 5.603
45.525 -20.933
45.8029 -19.065
41.6886 -12.566
57.8546 14.114
36.7329 -18.502
48.9848 -27.301
57.0967 2.585
67.9645 -2.873
64.0667 2.505
54.0559 -6.955
42.3121 -12.758
48.4166 -15.570
56.2283 1.597
40.3047 -11.083
61.4364 9.292
44.4449 -9.033
55.4806 12.676
29.3461 28.432
42.1406 5.395
47.8288 -12.057
61.3039 40.052
39.0519 40.476
22.6671 41.516
59.2966 10.847
59.6332 12.672
42.9183 37.093
60.8879 11.972
38.2752 28.149
32.2605 44.945
41.6623 42.044
57.5461 30.026
37.9045 -5.347
40.3161 -19.991
31.3913 -20.322
59.8445 14.377
39.3169 -4.014
40.4231 38.861
50.6177 26.223
28.569 46.454
45.2069 17.861
21.8248 43.024
25.8862 41.670
28.3558 29.522
11.1206 42.630
35.4005 49.926
16.9625 55.756
34.7979 53.019
5.48339 47.125
61.7961 -11.074
50.9087 -14.442
32.5458 -4.451
55.0481 -7.167
66.1594 3.581
64.5264 4.934
51.9983 -8.454
33.0254 -13.006
54.9683 8.833
47.1797 -11.604
56.5591 3.142
56.2644 -2.114
46.9719 -15.382
58.1839 -0.674
62.6791 -4.505
55.364 -12.872
54.1694 -17.580
63.1165 9.242
58.4374 -11.794
70.1271 2.869
61.2462 11.806
57.3875 37.685
54.7157 -1.153
72.9363 3.743
53.7075 -14.525
58.7884 16.568
44.328 44.899
53.8007 32.131
32.2697 40.647
46.7888 23.997
51.0036 14.682
15.5873 44.861
19.1902 35.375
36.6212 53.226
11.2142 45.428
20.3209 35.523
68.5289 -9.845
49.2477 39.746
29.8095 44.292
24.4271 52.020
47.9741 48.584
53.8086 26.708
61.5088 7.354
65.5618 8.775
58.3577 32.140
69.9578 26.004
67.5854 18.646
40.2697 -24.592
57.2681 -25.080
28.57 -24.893
48.0849 -28.149
57.9832 -16.742
53.1642 -11.294
63.9558 -4.475
55.317 13.435
65.1467 12.777
41.0153 32.350
48.9657 25.457
49.8908 -4.417
56.5443 -5.762
62.2647 16.711
59.4101 33.635
44.9839 -8.474
62.6574 -0.202
41.6481 -11.027
43.6782 -25.863
47.4884 -25.877
43.2058 -16.510
51.3704 -14.702
52.499 4.720
20.563 42.438
52.3833 0.673
56.0624 33.104
63.7 -2.772
64.9076 -0.252
49.492 2.439
64.6575 -13.117
64.6565 -5.016
69.4428 12.265
43.5762 -13.311
21.2033 28.794
34.195 43.705
50.5523 45.801
42.2515 33.813
64.1749 27.741
42.2169 -22.546
41.2638 12.575
52.692 -9.901
53.989 -14.334
54.5953 -8.296
51.5828 -21.888
71.3422 -4.737
46.3371 -13.681
47.0887 -5.197
42.5855 26.891
5.71426 30.104
60.2152 7.945
60.6363 -9.632
43.7042 -24.049
52.5351 2.854
73.3206 -3.387
64.7308 -2.018
43.481 -22.843
54.6409 19.056
24.2604 12.889
60.9537 -0.095
55.5268 -12.676
64.4742 0.793
60.1044 -6.935
61.5411 10.757
32.4342 15.619
39.392 41.623
49.1385 34.999
23.8434 42.872
10.8036 41.878
46.0554 22.351
48.4963 23.065
52.4633 32.478
60.1264 -7.486
50.5684 -16.239
59.3329 -0.352
43.6942 8.335
69.2371 -3.998
65.6683 -4.306
61.1658 39.956
68.7659 25.797
41.0378 -21.653
48.2072 -15.015
54.9286 -1.132
39.8248 -7.640
49.5814 -24.326
33.0255 -29.419
57.2175 -15.347
38.5427 -30.907
53.2661 -21.411
23.0335 -24.441
44.025 -31.561
34.6466 -16.249
59.434 0.331
52.6766 5.632
32.306 38.211
35.6754 33.346
41.3717 20.007
5.80898 30.976
63.8637 -7.408
64.2059 6.842
65.4588 11.067
52.888 -5.025
40.1999 -7.192
52.9882 -13.432
49.6217 -12.269
50.4008 -9.692
55.3782 -6.145
46.68 -23.313
53.8536 -5.835
66.8303 -1.461
49.1521 -9.905
60.6407 25.946
59.6624 21.374
49.8502 10.281
36.6932 -24.316
53.0009 -8.076
53.4647 -21.042
62.8619 11.021
62.4606 32.267
37.8361 33.736
25.6959 18.036
42.8008 12.346
70.3983 14.195
50.4209 -17.605
42.3285 -2.825
47.1893 -6.671
63.7632 5.617
60.4148 22.885
54.925 26.392
28.6681 22.406
42.5719 -16.266
50.3716 -22.778
53.0591 -4.152
52.5357 -13.835
53.2771 8.565
58.9282 -5.411
46.3347 -2.399
46.7635 -1.865
61.2152 3.145
38.1376 13.452
47.2578 -6.875
35.216 20.022
37.0115 34.257
19.4608 53.048
45.2089 12.020
52.2289 23.336
54.3859 -7.620
49.7272 -27.736
58.4282 -8.421
30.3803 22.333
30.249 36.530
16.9444 42.623
5.63442 36.533
35.7586 37.274
64.3176 26.970
59.4255 5.258
60.4517 -1.775
60.689 2.519
38.497 -2.117
45.8373 25.559
46.1457 10.253
67.6145 -3.890
61.9292 24.788
51.2036 10.954
27.623 1.391
63.1665 1.476
66.8959 -9.267
44.5998 8.569
49.1422 -10.727
34.001 -28.268
49.0872 -11.766
25.106 -18.989
58.9622 -12.612
46.8453 -6.595
66.2001 11.722
55.2622 26.869
51.3656 8.836
45.9794 21.885
46.4833 39.331
55.7913 5.066
54.8012 18.786
48.7869 27.272
43.9645 19.063
30.6831 28.865
56.9698 28.614
46.6781 45.771
50.7699 41.530
38.666 41.898
70.4476 19.986
58.4491 5.242
63.398 -13.617
58.8003 -18.603
58.8909 -9.934
65.4076 -13.080
59.8503 -14.840
59.8028 -8.177
68.5847 1.814
40.7681 10.411
51.6522 3.162
64.3481 -1.819
49.7486 -16.820
71.3451 -0.840
51.7527 -8.931
37.4989 -3.062
46.4071 18.468
50.3144 -6.480
61.0797 27.393
58.713 32.177
61.5017 4.940
36.6098 38.983
36.3263 29.596
28.1067 43.398
39.9782 47.488
66.7213 25.509
41.8994 44.317
47.2612 40.609
53.3585 45.306
58.5822 6.522
53.792 -8.751
50.0334 -4.855
41.0711 -22.172
45.4163 -22.799
34.4169 -21.345
28.5344 -20.700
46.6799 -23.372
49.8025 -7.852
60.866 -1.663
48.4284 -10.816
68.1555 15.086
50.752 -5.314
47.3759 -17.611
41.4285 -13.218
58.4196 16.551
43.9612 48.570
5.80204 30.136
28.3679 56.156
27.7388 53.967
11.5697 51.667
5.3728 41.664
65.1923 19.977
64.058 -11.186
46.7966 32.967
25.6677 54.728
45.5436 27.765
27.2536 28.252
5.18547 42.070
38.4242 -8.214
47.4155 28.003
41.5226 35.211
60.2926 4.822
64.7707 13.267
61.907 37.870
53.652 10.255
24.4503 8.244
23.5347 38.361
7.58778 42.694
46.2045 42.362
58.2902 21.718
55.3608 18.934
53.3851 25.222
41.9632 27.994
50.1114 14.175
43.4644 -6.233
56.881 12.097
44.8715 5.418
34.612 39.768
30.9782 47.750
12.0802 30.217
5.80541 40.921
65.9878 5.451
42.3045 47.575
62.5086 37.731
40.0461 13.310
57.9865 1.449
57.6192 3.270
47.5166 -11.969
62.9126 -2.956
34.8976 -17.928
54.6486 -14.597
53.971 -21.900
63.2188 12.822
38.9001 48.122
41.7523 53.079
56.3801 8.177
60.7023 -0.233
45.0952 26.905
19.2356 32.804
59.2718 42.255
53.5325 47.008
53.3469 42.168
59.5964 16.608
67.0288 -1.339
61.9396 -7.402
59.8866 13.025
52.1806 -18.214
70.5507 15.262
59.7672 8.286
64.7455 30.507
42.9975 43.724
59.8071 -7.382
60.761 -7.115
50.8307 -16.160
33.8521 -4.195
63.0622 14.286
45.3472 -0.836
64.5549 11.292
36.4344 30.080
54.9169 46.219
18.1614 42.044
21.9848 34.717
44.8579 26.000
25.5949 3.335
28.3304 40.326
21.5226 52.112
16.4719 35.341
49.2838 19.851
40.258 45.256
5.6517 30.674
50.9701 -12.761
53.7156 3.220
61.5704 -11.376
49.9561 -14.886
44.6091 -29.145
43.6167 -28.757
50.6165 -24.426
60.8099 2.439
41.9214 -21.104
40.4201 -26.094
61.3144 -10.737
30.7574 -0.633
30.8731 29.413
38.5834 19.204
41.9331 18.063
47.9851 -4.167
59.6144 -3.534
65.9374 16.446
55.3396 -21.397
27.262 -15.660
46.3205 32.363
46.4275 26.005
48.9249 10.178
32.4386 39.687
40.8819 8.127
44.3987 0.897
46.1027 7.243
26.0953 38.091
57.3682 0.321
41.2634 6.156
48.5456 -23.177
56.3132 3.143
39.1979 21.495
41.3519 -14.526
54.6371 -11.896
57.9747 -15.991
35.5327 -11.528
19.0545 42.147
24.9483 38.361
25.7494 54.398
28.7329 53.906
52.5208 46.662
18.0583 50.344
5.6156 41.628
36.0289 39.633
67.304 8.076
71.1439 -1.260
46.7928 -13.875
68.106 -8.645
41.2949 -9.689
57.9586 10.042
56.4405 30.937
20.1575 47.184
5.48301 30.038
63.6171 -17.308
33.4653 -16.497
70.39 -12.280
56.6832 -14.276
64.3875 13.756
48.0244 -16.547
57.2988 5.515
50.2169 -6.752
52.2612 -18.129
54.3619 -13.228
70.1862 21.544
51.1514 18.326
56.657 13.119
63.7296 6.565
54.702 49.367
39.5752 49.958
41.1888 40.903
45.5472 17.870
52.5894 6.757
56.8516 10.558
34.3755 32.580
26.2837 42.161
26.9258 49.752
35.5437 38.605
34.2056 48.062
39.5899 52.552
67.5966 18.057
46.5978 33.754
17.4954 42.082
56.2522 34.039
64.8184 5.542
54.8512 -6.184
61.3216 -5.619
51.8271 -14.753
33.3308 -19.759
46.3128 -6.871
25.96 0.489
43.4505 0.166
59.9248 -10.175
54.3748 -12.123
36.0778 12.968
38.4159 32.993
47.5482 -5.100
39.2284 -18.633
66.4934 6.534
51.9331 29.049
41.9603 -15.081
49.4037 -15.212
65.9142 2.129
63.5078 0.801
53.5746 -15.570
58.7851 -5.108
45.0546 7.337
40.2975 -28.103
50.8794 -6.227
48.8464 -2.014
19.5417 35.105
20.652 34.203
42.9597 6.582
46.2203 20.952
57.8394 -5.435
43.2153 2.566
63.996 10.523
33.4864 -9.074
51.9216 17.536
43.8367 -12.471
33.892 28.888
34.7812 33.417
55.0698 3.267
51.2863 8.360
60.9556 -11.347
50.2943 36.850
37.1574 38.076
30.7589 31.325
56.3801 4.918
46.8243 41.275
26.58 20.063
35.8502 5.362
64.8417 -1.489
58.3847 1.805
66.4988 -11.219
60.6431 -8.212
53.87 -8.646
65.4334 -4.673
15.9693 37.160
28.6014 48.763
4.90824 46.441
52.5101 16.384
40.0429 49.443
25.678 48.457
5.17784 47.223
60.0654 2.689
60.2879 -3.610
54.6584 -10.288
45.2275 -14.562
47.8414 -20.045
61.1709 -12.268
60.8202 16.680
47.7757 27.942
49.1874 35.420
41.9212 49.688
23.4038 25.447
23.1327 44.012
16.2767 44.565
24.4012 21.986
26.2599 42.723
28.7006 37.360
54.0439 36.677
30.7784 53.404
42.7309 22.870
36.614 35.831
38.7705 44.037
30.7492 34.329
14.9631 27.836
21.4567 50.029
24.9431 25.161
49.2679 23.168
64.3158 18.716
57.2913 2.209
61.1746 -1.062
34.496 -19.739
44.0122 5.884
45.4627 27.836
68.0614 1.278
54.5876 -25.149
50.2614 -20.506
45.7669 -17.298
34.3133 -7.125
54.9859 0.893
54.0234 24.808
51.8472 33.384
18.2899 41.484
5.94088 42.047
53.5793 -9.380
56.8056 17.295
54.1149 -6.719
48.7669 -14.397
52.4546 -14.935
68.3944 0.003
57.567 -11.358
55.808 -9.488
67.0048 7.951
62.5609 37.651
40.5348 31.462
52.7555 0.997
29.0558 45.446
12.7783 31.569
57.1429 4.623
58.8521 -3.543
64.9973 10.165
69.5861 21.750
65.1318 -1.785
39.268 40.607
31.1622 24.044
58.9482 18.984
43.3982 17.556
41.5946 26.903
56.0571 -11.972
48.3938 -4.959
42.26 2.799
49.0812 -0.506
43.5756 -27.915
39.0956 -32.011
59.7613 18.375
24.742 29.021
47.2667 47.382
48.3261 30.992
60.2875 -2.571
45.7435 -4.046
36.6868 23.505
32.6612 45.764
39.9061 45.067
52.6125 24.057
34.6275 -10.129
56.7148 -16.097
50.469 15.679
47.3648 44.921
47.9681 26.856
42.2818 -10.123
48.5273 17.747
15.8305 42.153
60.2377 35.249
35.3516 55.579
40.9352 27.649
49.7783 -7.776
51.9928 -5.764
51.363 -14.572
49.8628 -22.120
55.4414 -11.149
38.1497 0.421
48.7181 29.484
20.4554 33.842
57.5798 23.932
52.154 28.045
47.345 18.606
49.4564 18.633
39.6812 -18.249
42.7585 26.041
43.4156 -9.898
55.6265 14.783
48.188 18.945
69.6739 18.060
43.2407 18.025
31.7066 -6.512
58.9369 -2.726
48.5933 -15.637
62.764 3.829
59.1229 -13.285
59.8997 -3.090
50.3915 -10.975
43.9667 -22.732
62.9177 6.695
56.6921 -1.758
62.3908 -6.540
55.1091 -15.565
44.142 -10.197
62.918 7.338
54.7411 13.790
52.8851 -12.298
45.9827 -23.103
52.1987 -19.271
74.141 12.065
40.9568 13.663
33.408 48.510
38.8484 51.050
39.6289 47.647
48.4376 43.714
5.93856 36.126
57.4596 -19.655
39.8146 -14.924
54.6384 -10.736
55.5393 -2.462
52.0593 -14.594
61.0658 -18.833
45.5158 -24.739
32.7276 -8.242
32.3356 -20.731
55.4298 -15.972
52.1427 19.598
42.8377 23.474
62.1455 27.222
57.9379 23.217
48.2181 33.230
64.6326 14.073
46.0892 25.858
57.0422 31.850
50.9035 -12.314
41.2465 -18.097
35.5564 -9.089
51.3297 19.171
37.203 13.093
42.7919 24.728
33.2725 44.660
47.448 44.166
64.0836 35.831
41.5918 20.322
43.2777 34.162
48.3463 20.035
50.5227 -26.841
62.6076 -1.302
43.1134 -7.030
30.845 34.800
49.9114 12.869
52.1214 22.961
63.847 -10.125
62.2537 -11.484
45.0283 -24.459
43.4397 -18.197
54.3141 -14.579
50.4371 -22.017
62.9325 -10.962
55.1778 -1.278
25.3969 44.914
19.8243 44.859
50.3152 37.815
29.8118 53.577
29.504 45.998
47.509 34.412
35.6625 35.286
25.09 34.144
31.215 48.736
64.3199 10.270
52.5671 44.361
43.8213 36.803
50.8508 -10.503
63.4524 -2.791
39.7045 41.347
38.5397 48.298
39.433 12.082
20.8716 39.420
34.836 32.801
26.8868 25.707
7.90629 48.594
64.7788 24.261
31.0208 48.219
33.2392 12.751
49.0663 -1.386
38.3378 30.364
48.7184 9.070
46.724 37.844
54.3952 41.485
49.8753 31.809
25.6542 -6.595
41.3598 -18.963
48.8328 -20.144
63.4889 4.355
54.2534 -14.512
52.8388 -13.895
57.2551 -6.737
50.7686 -22.893
49.8736 5.687
35.7728 26.153
50.7512 46.094
61.4294 22.156
66.1275 3.534
42.5262 -4.843
25.8981 -24.605
60.5209 4.345
66.0028 19.550
56.7733 39.202
54.1911 44.532
46.0615 26.448
47.4204 39.524
40.4841 50.349
32.5539 50.037
66.1312 22.471
43.8365 37.614
57.1939 20.264
51.7624 33.003
43.7864 43.760
37.1555 42.792
33.923 35.446
43.4628 46.343
43.5086 23.557
18.6289 46.855
12.7302 26.930
33.6873 42.906
47.6154 50.215
28.4361 46.379
47.8564 42.831
43.7353 18.210
44.9683 8.088
66.1826 6.930
59.7164 23.374
50.0691 13.222
32.2909 53.025
45.5331 35.563
38.7142 37.048
44.0297 43.233
51.8808 43.821
49.6224 50.252
28.7154 48.839
20.9592 36.699
31.9792 54.111
36.7405 -6.411
48.2871 39.534
64.6048 10.157
55.9302 35.443
53.6178 -12.773
60.9623 4.229
67.0245 7.980
62.6309 18.400
68.9128 7.921
61.3667 6.070
45.5962 -13.916
46.8239 -15.277
63.8847 -7.189
46.578 -11.856
44.4402 -27.325
49.0283 1.542
52.2669 33.272
41.0505 24.711
42.1531 26.724
20.5578 28.392
38.7967 22.841
11.3271 36.827
16.3755 43.822
34.7339 50.143
39.9432 48.405
14.3021 37.673
5.73601 41.705
61.8509 -5.239
53.4656 -6.995
62.9579 5.042
60.4577 3.533
59.0816 -5.283
65.1882 28.337
57.4966 12.278
57.4993 -0.524
43.6337 4.203
33.5968 4.650
41.7288 21.594
49.2445 21.491
66.9539 24.754
44.1868 -15.753
42.3434 -2.122
47.0809 22.957
53.958 27.717
43.7024 45.580
41.2617 44.317
43.7663 52.097
27.2591 45.726
32.4078 39.306
24.9802 42.468
41.6165 29.865
32.3592 45.777
41.027 48.507
5.70914 36.013
61.2748 2.379
49.7801 -11.099
51.8348 -21.007
64.2827 10.398
33.6522 16.106
50.629 16.893
48.9669 3.477
38.2313 26.822
57.8701 32.009
54.4808 44.481
51.8361 3.325
60.854 20.523
40.9388 47.190
58.1017 27.403
56.8369 -12.060
58.9811 -8.775
64.62 6.001
38.6079 -6.502
45.9551 -4.180
39.8655 21.625
37.4166 25.430
49.5748 52.113
40.9232 38.637
41.087 9.988
51.0984 33.514
9.39491 32.224
5.30732 41.723
50.656 -13.649
58.842 3.438
53.8606 28.019
39.8987 11.560
50.0344 26.108
42.9639 35.694
46.9066 -11.478
38.9445 -11.033
37.9259 -10.937
62.0668 7.387
52.1198 2.752
37.7403 -12.923
51.4162 6.825
44.0095 6.899
30.4519 10.129
44.9214 40.307
25.6573 45.757
20.974 40.973
42.5771 35.824
47.8051 29.056
47.9851 -0.240
58.5836 11.850
64.5172 9.998
30.4016 46.104
42.3994 54.877
62.7522 29.647
64.61 13.971
66.3439 12.485
59.3208 -4.184
54.3789 37.226
36.6151 45.483
46.1072 10.947
37.4843 -13.279
43.0905 40.639
36.6126 55.825
52.9785 42.674
36.5791 48.531
39.6804 44.090
36.341 42.183
51.1049 27.418
55.7451 20.271
43.2933 43.257
38.7643 53.597
42.4374 22.058
39.9923 27.132
42.6402 43.704
14.4335 32.956
35.7522 46.362
46.8386 30.578
57.9347 32.473
29.4803 43.859
52.5631 6.926
54.0506 -6.064
63.3069 -5.671
43.1581 50.680
30.8304 48.534
62.8393 16.197
32.7125 24.660
45.3365 30.914
40.4711 -5.693
35.4039 36.708
41.1812 32.982
35.0736 10.625
44.7285 16.894
33.4606 16.177
5.20173 35.692
37.9689 -11.458
53.7119 4.536
51.0521 42.628
48.8381 31.134
29.0326 46.920
17.397 42.168
36.0059 11.137
45.8652 -5.323
48.9624 -14.389
70.8359 -3.817
62.791 -11.304
45.6282 -23.398
43.8302 -25.708
51.6603 -12.846
75.0783 11.431
13.2658 56.617
41.427 33.700
22.9682 54.765
30.4886 48.659
25.9368 24.960
52.1024 20.198
40.6535 6.833
58.5099 30.377
42.2761 34.297
45.486 25.424
29.5694 41.429
59.2834 21.410
65.7643 29.354
50.6736 41.574
24.6387 40.133
32.4064 45.613
24.1927 34.866
35.2435 42.081
48.7991 10.296
61.2017 20.095
31.8864 5.970
23.5663 46.126
12.6524 42.049
27.8945 40.601
22.6349 43.018
5.83444 41.230
57.3416 32.437
59.7273 -18.281
74.1024 11.826
52.2146 46.720
49.4421 21.525
40.5189 41.676
68.7993 30.977
26.8406 25.244
46.8828 4.045
40.4057 35.529
52.1215 -2.395
51.8824 23.395
39.2217 -11.737
53.5476 18.912
67.3291 27.708
66.2496 2.823
60.9646 -14.786
58.0262 -13.003
48.5724 31.936
52.4898 48.132
17.9704 47.241
23.7767 47.989
39.9423 51.084
36.2628 23.006
51.2288 27.047
42.7416 41.858
61.4669 20.154
38.9112 34.930
38.7982 26.978
49.8242 -6.272
42.3049 -4.582
57.5001 11.055
46.2846 16.732
36.4304 41.217
57.3067 32.337
63.3435 31.431
50.5929 38.611
58.4325 25.211
69.1536 -4.688
56.7983 2.160
55.6207 2.211
50.1779 43.660
29.5952 42.999
5.80226 46.769
48.5198 31.399
32.8668 51.252
14.6508 44.730
56 0.201
57.1597 -11.374
73.5815 -10.336
52.9785 -14.385
56.8777 -2.330
48.5262 -15.797
52.5374 -17.340
57.8424 -20.339
59.0112 10.103
63.1295 39.971
44.8373 39.923
56.9388 29.584
55.2763 9.290
55.3318 0.892
61.5631 -14.251
56.1632 -0.496
27.7928 -1.787
54.1091 23.621
64.9496 7.395
63.6766 2.909
69.1837 0.685
54.4461 -4.012
51.778 -4.270
50.225 -9.124
37.8725 -1.631
57.7594 21.814
28.9185 34.861
29.5953 20.096
38.9112 19.934
50.1535 9.172
61.9449 8.585
41.1243 33.842
45.5455 1.939
35.3631 29.613
38.5511 40.010
45.1147 44.801
29.8159 52.341
22.5768 26.668
38.9028 47.410
48.3169 38.391
22.3367 49.345
30.4497 11.675
44.4846 -0.445
53.4724 -17.812
50.4001 -15.606
69.0187 8.434
52.2364 -24.194
58.576 -6.110
40.2381 -15.307
68.6761 16.735
58.7503 39.752
49.864 43.255
55.153 39.068
34.639 50.577
37.2848 43.593
36.8987 48.746
37.2842 40.048
47.7269 36.065
48.9878 17.488
45.2123 0.498
23.9408 34.468
40.8492 27.823
46.0016 13.170
46.7848 41.814
42.7435 24.876
49.6206 16.876
38.3299 32.277
55.9513 35.400
40.6202 9.067
67.8559 11.059
54.0372 -9.704
37.629 -17.914
64.6702 8.245
43.8621 -8.073
50.7545 -30.444
36.5376 -32.906
63.206 4.761
70.3295 15.890
63.6907 21.672
49.7389 -5.419
60.0542 0.458
69.7282 25.254
62.1676 33.930
39.5787 28.865
53.2764 -10.190
57.0787 -5.815
62.9907 3.708
64.0835 -6.453
68.3445 6.029
50.3226 3.470
54.1821 -17.233
50.1061 -10.093
41.7005 -19.307
49.3033 -8.846
50.2704 -25.260
57.8504 -18.531
59.9086 -5.798
51.6256 -18.384
64.0609 -4.436
52.149 40.825
40.0223 39.535
34.1325 43.347
25.5998 49.768
16.9856 48.168
32.8752 40.185
23.698 29.857
20.6699 47.468
5.77827 46.483
45.4581 -17.186
58.9576 -5.364
27.5019 -16.591
47.9957 -11.241
47.2999 -16.466
41.383 0.355
55.2547 6.300
44.4367 -19.457
53.7478 -15.678
61.3488 5.818
30.6116 25.961
39.0689 49.616
17.7 29.368
44.1914 25.936
59.6677 41.706
56.847 -17.725
62.0869 29.601
40.6963 35.146
72.7592 19.850
56.8619 33.596
39.3315 -23.125
63.0258 -5.667
54.3555 33.205
48.6953 20.235
57.2891 2.335
67.5071 -4.207
64.2991 25.367
64.7955 -16.484
51.2452 -1.805
62.921 -4.201
39.5869 -6.319
57.7741 -11.842
59.6498 -5.064
67.4508 -4.621
49.7678 -5.443
46.229 -30.765
52.1033 -23.002
36.0829 -11.168
60.3573 -12.392
38.3404 -25.571
44.8508 -21.457
57.1375 10.282
60.8507 24.926
58.9866 14.278
54.7116 21.274
48.5976 18.925
57.3274 17.346
55.06 28.679
36.107 21.639
46.5579 20.603
33.1932 31.927
54.1662 21.251
48.1186 -0.382
54.2761 -0.597
60.3525 -20.002
69.9104 -5.446
54.6674 -17.825
45.4043 -2.861
43.6808 22.950
13.0157 36.629
16.8034 36.038
5.76835 36.248
70.6448 4.141
61.7992 34.244
35.5261 25.290
26.9468 35.959
45.9474 45.916
36.7831 47.928
51.908 31.780
49.2029 11.581
47.4936 1.901
30.3632 15.478
36.0341 12.250
46.5345 6.301
52.8063 8.624
39.1506 26.805
55.2719 33.209
47.5584 32.642
29.6408 50.967
43.6614 -13.875
54.3131 -5.412
67.3312 17.274
59.1505 39.838
23.9979 38.708
5.66823 36.232
63.0118 11.924
59.0416 42.973
65.4743 -2.220
44.8562 -7.850
61.0191 17.048
41.1367 -16.273
60.697 4.043
43.1268 5.066
50.027 -10.181
57.7431 20.794
34.6729 41.245
55.8986 17.524
55.5277 8.464
37.6914 0.602
56.8526 18.600
57.2237 -23.631
57.5387 -8.978
58.0159 -13.193
39.743 -21.420
57.6548 0.022
34.7534 43.955
37.6226 41.338
45.7535 40.138
48.2848 32.509
50.8116 37.065
65.4909 0.395
56.6624 37.604
55.1139 -4.428
67.2282 11.381
42.4195 33.488
5.69344 41.863
42.4087 45.216
20.6668 39.912
5.99132 41.304
65.1136 -11.633
57.2685 -10.099
61.717 -13.895
58.3112 -1.103
49.8196 40.985
49.2888 27.103
35.032 31.190
33.0484 46.440
32.5546 54.193
61.9755 34.711
53.4242 25.208
56.4157 8.033
43.7203 -16.287
68.3745 1.994
45.6986 -23.470
47.1724 3.278
47.8857 39.864
51.457 21.093
44.0027 17.373
38.8194 10.580
59.0152 -16.011
46.0382 -9.315
51.1886 -7.549
53.6556 9.026
65.6127 10.225
54.4446 -14.498
67.6711 -2.515
50.4619 -7.111
60.734 -21.314
26.6281 -27.963
57.3477 10.474
25.8766 23.007
26.3646 14.734
41.2923 4.768
31.5342 46.593
5.86418 41.040
48.8783 1.577
36.0621 25.922
54.8377 -7.437
66.3503 5.912
47.1564 22.827
34.1772 31.058
53.4649 19.649
59.2315 23.390
38.2586 3.810
57.762 5.996
28.7902 33.496
49.8651 36.072
29.1324 36.614
30.5845 54.329
31.7162 42.080
44.5498 42.013
39.0516 44.847
22.7042 44.758
20.788 38.024
40.2029 44.649
55.4824 45.127
38.2575 22.473
49.4113 -2.871
56.9981 22.536
7.54311 40.128
29.0708 41.959
45.9345 30.466
57.7505 13.591
43.014 41.791
33.286 32.620
31.5804 33.386
38.0859 46.586
28.6422 46.180
35.4307 50.952
27.0473 34.172
23.5731 47.076
70.2008 5.286
42.1043 -18.993
47.5939 -10.090
51.6794 11.886
46.9697 39.433
52.1497 44.564
47.0783 48.203
5.72067 46.673
67.7499 -12.986
31.6406 -22.855
57.1016 -19.222
28.4383 -33.336
50.8931 -16.413
52.3136 -8.211
63.6829 -1.993
45.9112 0.256
46.4036 -21.815
37.6529 -13.772
38.5735 4.901
52.3554 8.800
40.3617 47.191
16.0306 34.077
17.2096 31.164
53.1471 29.205
44.8723 17.334
45.556 13.315
48.9882 19.348
51.6357 27.465
55.1754 18.895
58.0459 20.301
32.2563 38.813
53.5019 33.823
62.5471 36.533
41.8155 44.066
51.7439 15.526
14.998 31.149
50.0282 26.108
55.2963 29.783
43.4966 52.829
17.0646 35.612
44.9854 25.594
39.2046 39.130
58.0149 14.199
47.8562 24.579
24.6552 23.681
32.5763 45.244
45.2844 18.650
67.6509 19.477
42.7493 22.762
47.2669 24.023
30.4899 43.068
31.6432 52.943
6.02243 41.113
53.8623 21.651
43.0869 7.348
64.1427 -3.793
56.6113 2.817
63.121 -2.698
64.8473 -14.633
55.6885 -13.072
52.7194 -8.736
52.5455 -9.700
45.1506 -34.631
37.145 -16.358
33.7598 -16.283
54.6483 -21.578
64.4246 1.312
60.5757 -4.899
56.1431 -17.475
39.4364 26.533
64.0425 16.608
41.7859 35.973
48.6617 44.330
29.5313 48.696
40.1789 35.907
39.5944 22.590
42.0596 55.293
32.2701 28.758
62.7531 31.253
60.1915 -2.711
38.5015 13.183
49.9795 12.943
48.8484 -22.471
66.5791 -11.001
44.8047 -6.400
63.5097 20.083
48.9274 -0.470
42.9811 34.252
56.5249 -11.823
61.7773 -9.139
39.9698 -20.137
57.49 -20.939
63.6759 -13.665
63.2833 0.716
71.5045 10.020
64.6862 11.349
32.5188 9.931
46.9231 1.538
45.8255 40.614
34.8583 46.458
53.793 2.405
49.4416 -16.164
57.78 -12.802
45.3665 -11.097
61.5899 0.158
54.9902 -21.982
60.1416 -4.796
59.3736 -8.319
61.5552 -3.743
50.2108 35.692
38.3693 35.019
50.8815 20.719
32.0059 -12.815
56.2021 3.938
17.9142 28.706
63.7606 28.925
46.0541 1.258
56.0567 3.137
38.8882 1.857
24.7063 48.564
32.703 8.730
56.8995 8.510
46.7554 17.711
66.3097 21.335
63.3645 -5.427
51.5782 -22.440
44.9813 -18.400
53.0208 -22.334
64.0896 -5.541
58.7886 -8.031
69.7887 -7.064
50.3379 -23.235
56.4542 3.837
40.0255 12.634
40.0692 53.474
39.9006 49.412
5.38375 47.038
51.0906 -22.049
40.9924 -12.699
67.9666 7.417
62.48 -7.237
61.9983 14.869
68.9591 3.821
51.8783 -11.999
46.2703 -7.852
73.6084 19.368
69.0734 -11.089
64.6317 -7.048
46.7009 -23.116
43.8207 -32.555
65.993 5.037
65.4 30.876
51.5504 20.628
63.0861 -1.719
57.3554 -0.380
40.1478 -11.158
44.3354 2.439
57.6555 6.573
43.8291 47.703
33.889 37.454
50.5255 46.301
59.5484 8.099
47.9151 13.011
52.0925 19.702
40.6376 6.290
55.7333 11.464
61.2867 27.372
49.9126 26.127
27.2151 43.545
32.7563 26.252
52.8603 26.803
27.2157 38.311
35.0815 28.404
13.7504 40.408
50.8759 52.815
47.2025 39.585
65.8578 2.504
59.8935 3.778
57.5175 14.252
55.2475 1.197
39.4471 -23.525
47.3866 -18.228
53.768 -1.468
55.4283 -0.964
32.1391 7.049
20.6726 16.864
53.8034 21.869
42.0188 39.389
9.318 38.549
30.9386 -12.249
58.7485 -1.153
43.7972 13.065
39.7175 38.815
15.5919 36.435
5.17823 41.744
65.8718 18.736
59.5482 0.460
31.1406 56.329
28.5067 55.699
13.294 26.330
38.8414 41.111
48.9752 42.758
35.776 34.215
23.4687 41.928
54.2566 48.975
24.7094 49.448
37.9155 20.604
36.2185 32.699
26.9875 48.309
51.0385 25.051
19.8655 45.772
22.9202 56.317
46.1188 52.452
61.6775 32.550
51.5426 40.884
34.6445 36.932
5.49744 42.081
30.4991 20.519
56.2873 29.713
48.3108 9.753
31.5863 34.069
12.9982 52.637
13.6914 47.016
5.26006 30.866
40.0428 30.707
62.1031 24.141
49.4881 35.429
57.5335 25.252
28.2726 50.502
42.7358 37.630
27.2049 48.302
4.99766 36.317
66.7121 8.024
60.4529 26.742
68.8463 19.688
56.689 -9.790
31.4886 11.647
44.0979 -16.965
48.6477 -1.375
52.3577 -11.808
58.9899 -1.415
65.4979 32.598
63.7224 21.650
51.1825 4.791
39.8663 -11.701
58.4828 -13.723
61.747 -4.990
47.1641 1.938
27.3403 1.784
44.2837 -13.879
31.185 -14.846
30.9339 -20.147
40.9023 -23.650
25.9422 -27.527
38.0038 -19.918
46.395 -25.097
44.2303 -14.979
54.2199 -7.533
49.9127 -15.553
64.2498 -7.438
69.9251 3.549
50.3215 -15.919
58.1698 -9.963
67.1056 -7.172
60.4219 10.532
44.6503 1.922
29.7415 34.739
32.9182 43.334
36.4796 46.962
30.5844 45.951
22.408 50.505
46.3241 42.426
49.729 28.301
62.2254 11.271
38.5104 29.091
45.7592 6.335
52.7131 -8.806
30.4319 -22.602
58.7893 -7.309
51.9795 29.470
49.1496 40.472
42.7797 42.255
53.2569 49.020
33.2862 49.976
39.3244 13.549
22.5133 43.933
28.7391 34.177
32.4616 32.029
19.5774 43.699
17.3446 49.775
41.2357 48.118
32.5572 42.382
39.1513 34.372
37.7652 35.820
17.3997 29.424
28.8307 24.292
59.7441 20.014
47.1624 23.423
28.6015 19.153
33.0004 40.129
36.3281 50.841
24.9212 52.785
8.83047 22.485
39.3847 46.270
58.3489 22.557
56.413 -4.836
60.3769 -5.956
51.5541 -12.322
61.0679 28.014
58.0411 16.714
17.0177 40.186
50.1331 25.055
46.6485 44.429
5.83107 41.021
56.8677 12.246
29.1647 10.195
57.5937 11.274
58.2779 -0.382
61.1935 14.055
46.3898 -7.601
42.803 -20.067
53.4559 22.295
56.2361 -0.185
73.0615 17.426
51.0053 14.375
37.3859 5.044
33.4369 3.565
55.1456 33.665
57.3482 -0.933
40.4723 -4.162
54.1689 -7.070
50.3703 7.675
26.5709 33.855
39.7365 40.889
48.6898 39.617
47.638 -6.871
26.3831 -20.898
61.3896 0.313
66.1198 7.261
63.9664 1.297
44.929 -25.253
52.5609 -8.001
62.0081 -6.905
56.7399 3.239
57.6571 7.544
53.9266 21.704
19.9298 31.102
54.0541 13.135
53.762 9.087
24.1932 49.379
57.6128 -5.981
38.0379 -13.298
44.9089 -20.822
61.8293 -20.582
47.6517 -5.584
56.6542 28.729
44.5333 20.728
5.87473 41.507
45.7123 11.279
17.6474 34.963
29.8233 37.011
27.5931 17.954
51.9293 33.775
51.6368 3.208
58.8288 18.140
38.6589 2.087
55.8242 4.790
64.3539 6.418
60.3174 26.186
51.0581 -7.599
52.0787 -3.886
41.8745 26.134
40.4677 49.529
56.8253 31.557
62.337 12.221
67.5384 14.099
72.2694 8.681
68.9156 3.287
62.8381 32.768
36.682 25.368
65.6522 32.010
62.1696 -4.504
57.5027 3.551
72.1182 11.447
58.4726 20.589
67.3818 26.716
70.4432 10.002
43.8428 15.048
46.1177 -9.441
44.9882 -16.379
61.4512 -3.575
55.2509 -3.132
46.9646 -14.227
61.6133 -7.359
58.7823 -1.989
57.7546 13.052
37.0749 -24.778
50.296 -17.201
70.1906 19.032
70.2754 21.877
67.2676 30.646
51.4023 2.943
54.0153 -12.311
54.7117 -23.794
64.9033 -0.084
72.2448 19.045
66.56 15.944
55.5415 34.030
50.8881 -17.236
62.3903 13.262
37.3739 -25.623
55.9516 -9.561
60.6129 14.977
34.1633 -21.979
61.3144 11.037
58.6275 -6.085
57.9261 4.307
43.5926 -9.174
37.2698 40.841
19.5207 42.878
67.2661 19.005
56.5495 -1.038
55.96 32.929
64.0817 13.586
53.2168 -6.452
46.554 -15.865
48.6388 -8.433
53.9813 23.454
50.9338 32.405
45.0845 5.590
42.417 34.687
48.661 40.973
24.5054 44.457
10.0136 40.708
25.1202 44.237
56.0423 34.165
30.6968 42.612
40.1592 20.529
28.2986 33.797
47.8483 21.951
46.7777 -8.392
61.962 18.506
49.28 46.855
31.0609 42.069
5.98816 36.563
44.9968 -16.680
45.4856 -8.729
60.8278 28.125
26.7861 48.957
31.3827 49.046
21.0982 45.450
14.7129 41.387
40.168 44.389
5.88515 36.362
73.0602 8.272
52.2895 24.087
53.5021 36.426
13.9278 49.677
54.056 15.867
50.6468 1.907
62.5079 5.566
61.1395 -2.629
57.089 1.387
65.4912 13.868
37.4127 8.919
30.6981 -21.084
42.094 11.910
18.8553 54.252
18.521 47.844
39.1063 18.653
32.4171 50.927
13.1384 37.688
5.83695 46.428
37.8684 -22.611
59.9975 -4.821
56.5434 35.492
52.7768 23.244
42.4081 38.446
43.7771 -13.926
52.0556 8.519
28.1345 35.443
28.7445 53.107
35.2519 32.141
23.8578 48.507
34.8688 28.775
31.488 50.560
18.7581 53.628
5.06753 47.513
50.8508 10.069
63.6668 -12.213
53.4707 -27.622
59.2412 -13.659
64.8668 1.900
53.6088 23.757
52.2322 10.212
47.694 -12.882
59.0509 -13.993
62.0197 -3.498
41.1651 -9.778
43.6767 -1.834
55.3035 0.108
44.5237 -11.231
41.832 -16.006
49.4255 -15.593
55.1452 -15.878
43.8932 -17.664
55.09 -2.331
65.2567 -2.564
62.0044 1.056
47.2519 -2.039
68.4236 8.613
55.3732 6.880
58.4059 25.715
19.2436 40.341
22.7296 42.733
14.4676 26.946
46.2449 16.441
51.7977 3.296
40.3498 -10.801
52.6374 4.244
31.7655 25.083
61.2746 14.024
42.9042 -3.888
60.4109 30.190
46.3804 32.617
54.8084 28.026
52.5084 51.379
64.7577 35.465
46.6128 23.320
54.6072 38.635
24.9721 43.767
19.8533 50.402
5.95418 35.940
45.9532 -32.102
41.0954 -12.247
44.6733 -8.806
60.8024 -3.697
55.5674 2.769
49.0591 16.805
44.8009 -17.640
35.1094 -9.820
41.5162 -5.220
48.5899 -10.864
60.2034 14.235
40.9978 -24.567
40.5867 -21.427
63.3443 0.885
46.5292 -28.339
64.7533 -1.349
60.8962 -9.687
59.536 -14.243
63.4538 -1.904
60.0648 -17.982
62.6565 -5.612
49.387 -33.254
54.5778 -1.258
46.4634 35.885
55.9371 20.624
37.7454 19.474
53.1012 -7.021
50.1738 -17.793
45.0319 -18.204
45.6656 -9.463
47.6461 9.927
5.38889 30.718
44.2103 44.713
40.3972 49.413
24.8906 46.745
34.3498 41.104
16.5922 43.003
28.1004 49.797
30.3161 32.726
53.1973 17.239
44.1237 1.619
57.4687 33.646
30.8634 38.193
49.4042 26.588
39.2571 38.835
49.0284 49.453
53.2422 -5.011
57.4749 -11.048
61.1767 -15.457
48.2661 -21.704
53.9138 -3.224
56.195 -14.683
55.5374 -16.869
63.8256 0.484
66.5157 7.777
65.8827 19.143
56.9364 -8.036
69.3887 1.370
35.8364 23.583
72.8937 0.562
51.9154 -14.315
60.5613 40.915
46.6314 37.576
30.3221 48.917
23.1062 38.754
39.5403 29.281
55.9069 25.077
41.2309 36.417
31.7871 15.921
40.3153 23.163
46.5737 -3.462
55.3347 32.403
54.5574 34.235
57.0958 5.768
50.6562 -20.887
64.4274 -1.068
56.9226 1.130
55.3544 14.618
44.6872 19.017
29.6603 53.119
17.2515 34.898
11.2671 36.220
5.73869 40.859
70.681 -6.375
61.4902 13.459
48.7511 -14.704
67.4508 14.809
50.2746 38.231
37.2061 57.775
22.199 47.309
39.5105 12.932
44.9243 23.496
36.169 28.366
59.0962 -0.462
53.4206 -8.800
40.5609 -25.251
44.0795 13.346
52.1998 39.068
56.9791 38.451
39.0816 46.106
16.8117 48.218
25.8707 58.340
18.9297 30.104
38.7382 25.724
49.2335 38.770
31.9391 0.814
38.275 31.019
38.769 42.146
30.2203 31.545
31.2173 27.142
48.0088 39.874
47.0172 10.472
58.7753 -2.517
64.2902 12.596
47.1535 38.613
39.7084 34.746
52.2952 38.305
65.9377 26.837
70.8454 10.266
43.251 -14.149
47.2122 -31.796
37.4788 -19.817
56.8133 -10.449
65.3395 -9.593
56.9292 -5.038
50.4568 -19.580
59.2419 -1.174
59.1574 -18.623
65.4775 -0.903
51.8301 2.926
55.4427 -3.267
40.348 -6.324
59.854 -25.378
48.6805 -21.285
45.2406 -22.439
25.4014 32.052
24.6871 36.707
22.0981 55.321
47.9649 47.850
68.2947 31.718
51.4629 0.070
62.0906 42.699
68.0927 10.386
31.9375 50.249
20.8691 29.624
32.0109 46.345
36.7148 39.603
45.9244 38.316
49.0664 44.950
51.6122 36.400
54.9282 37.588
27.6036 6.848
58.2578 25.755
58.2628 14.800
70.2253 18.007
62.2778 5.268
58.6128 6.081
63.8705 -1.246
67.0868 19.024
63.3463 0.049
64.4712 -9.498
56.3661 -12.977
51.9126 -21.446
60.8102 -4.850
51.3644 -12.190
63.7011 -9.298
38.2925 -7.809
38.6577 14.812
23.2443 2.745
34.8751 34.312
5.79547 41.035
48.8561 -16.029
61.8654 19.230
42.3145 3.932
52.1805 13.010
44.7995 19.261
68.1915 2.551
65.1348 27.374
32.0112 -2.623
56.772 1.772
15.6952 17.917
44.0251 43.584
40.8124 50.478
58.6778 38.309
48.3538 19.806
40.3985 45.016
63.5105 31.349
55.781 3.233
51.9103 -9.063
45.779 48.628
62.5267 26.942
61.4279 7.108
68.3236 14.742
44.3775 40.140
40.5209 40.888
19.5595 41.475
43.9641 32.825
57.0146 13.346
56.1525 -14.453
43.2094 28.327
34.7798 39.448
47.0348 39.815
32.7979 53.784
16.9408 50.354
49.9693 20.455
58.3069 20.955
59.7069 26.886
52.4091 1.647
55.2894 -13.363
58.0892 -12.208
47.5373 25.912
36.2116 50.330
62.5343 42.197
29.1258 51.493
14.6897 51.080
17.0555 37.264
68.4286 21.125
42.8228 -9.843
34.1241 -16.830
60.7047 -8.611
28.4796 -32.503
52.5463 -1.486
48.036 -14.528
56.6023 -1.662
56.5573 9.034
65.5227 10.108
46.9981 20.370
39.2866 29.676
23.9478 23.898
36.6596 15.253
28.9293 42.950
40.8994 33.376
23.4297 27.797
38.1057 30.176
51.2278 30.897
41.9629 26.247
17.452 33.355
25.0967 26.525
37.8899 43.944
14.2913 48.359
51.9528 37.327
43.1129 36.793
27.7694 47.563
45.0724 28.652
40.3323 -11.812
43.2568 -8.952
49.241 2.402
37.2806 33.767
7.93725 28.367
5.82864 41.765
62.8388 -9.163
47.1677 -23.189
53.1228 2.239
50.8558 -14.968
63.3006 9.206
53.8404 16.133
38.0347 43.860
39.312 28.156
46.775 23.488
49.3506 24.527
57.7374 -4.936
25.9938 43.414
40.4635 40.441
21.9108 51.271
54.0376 44.002
61.3189 20.246
58.9802 10.574
43.6302 50.082
48.7039 -0.022
47.0357 11.605
53.8316 28.099
52.2734 -1.308
54.953 8.601
51.2486 -2.228
61.6567 14.902
66.8902 32.636
48.4815 11.114
61.5112 5.752
34.8006 29.933
15.4843 55.085
5.94016 41.870
45.5774 -16.009
53.3465 20.279
53.0663 -18.671
70.5058 8.000
52.1773 -22.951
32.0367 -21.894
61.1384 -8.660
48.3074 -17.816
37.7488 -21.001
58.6574 -10.637
51.2781 -6.688
47.449 -29.327
69.3512 12.382
46.3957 28.254
73.4271 3.034
43.142 -17.928
43.9107 -13.910
52.778 -3.111
52.2774 0.127
58.9715 -0.511
32.2506 23.708
30.8407 50.247
55.9772 5.690
41.2492 -9.936
59.8959 11.154
62.9015 18.786
66.2596 8.096
57.4504 38.066
38.3882 36.192
8.84095 16.849
32.1854 5.888
52.6228 7.176
34.9586 31.641
44.7717 14.632
39.162 0.499
35.6908 45.097
53.0337 21.127
44.4826 41.814
54.1791 22.534
33.7829 51.616
48.911 22.061
40.3351 47.172
40.4943 43.778
25.7103 38.914
5.97557 41.421
40.6722 33.633
16.3152 44.093
52.9515 45.523
16.7824 48.593
25.7974 47.351
58.0161 40.487
22.7571 48.087
29.4104 46.304
31.5554 54.447
37.5601 38.800
44.8727 53.287
50.4521 38.661
65.5714 13.720
68.5474 0.477
35.6368 -23.060
64.5912 -9.193
62.2362 -5.731
55.5219 26.410
55.2371 31.049
46.0715 6.529
42.9878 45.098
55.9159 24.151
53.0732 -6.668
47.2418 -14.483
62.2084 -7.494
52.4269 -9.704
63.632 -15.898
67.0584 1.773
56.2885 -12.850
42.6214 -20.962
42.9052 -25.313
47.5876 -0.665
42.5775 26.504
52.6542 13.669
56.4459 -11.635
47.2349 -6.745
63.4928 -2.766
25.9724 -17.742
75.6642 3.257
65.1323 -5.279
58.579 -1.971
41.855 -4.114
57.4185 27.371
33.2363 1.194
47.1331 25.538
50.1456 13.358
51.3693 -1.342
51.3907 7.905
52.2496 -6.510
56.4364 28.786
36.0338 48.726
36.6111 34.401
39.6761 33.684
45.3632 31.163
52.9613 29.173
35.1903 50.615
23.7239 38.520
36.3118 50.309
64.8961 36.003
35.1392 30.955
44.3487 28.890
37.8167 38.991
26.6217 27.745
56.4961 39.372
34.0456 42.873
40.0482 16.907
25.8226 -4.790
70.3461 21.820
53.6282 36.394
58.4046 45.299
59.0942 40.960
33.0649 50.800
19.1184 38.370
31.4219 25.840
51.1749 15.828
35.0688 40.423
24.1084 51.636
5.64859 47.281
64.0242 -1.203
37.3792 44.589
5.368 36.889
22.3995 53.959
42.1722 20.961
42.9194 -8.176
62.6728 8.340
33.8069 -10.785
15.6573 21.913
54.7988 11.788
36.2174 18.409
41.0533 29.863
21.2773 26.079
46.8617 26.598
57.1303 -3.686
61.9347 8.614
40.8206 32.587
46.232 31.959
44.936 45.832
23.6992 28.706
25.408 28.209
26.6056 30.981
8.70977 44.393
25.4751 39.951
18.167 35.065
30.3477 30.827
34.5892 26.319
29.7305 43.298
32.7852 48.381
21.3355 51.982
33.6898 48.084
31.208 42.848
50.8873 43.488
37.8271 12.360
43.2952 22.318
70.3047 23.965
63.7346 -0.970
62.4751 15.505
40.8351 26.414
45.4495 34.212
36.1902 37.689
39.3937 41.935
44.878 39.090
66.3913 34.040
32.498 44.616
5.21632 41.677
5.48959 31.063
41.4288 50.618
55.9508 28.027
39.7898 18.441
59.5775 5.516
51.6959 43.745
27.7175 44.295
15.4731 55.838
13.8885 42.805
27.9335 50.841
45.8338 43.637
11.7929 50.649
5.95098 41.228
44.971 -16.177
57.542 6.152
42.4758 35.964
34.3288 38.557
5.76315 36.546
51.7124 -5.618
38.6477 5.469
65.9294 7.925
72.1755 22.671
42.3802 37.013
5.3185 36.810
5.73357 30.459
46.4329 -5.584
50.1829 7.654
41.18 48.742
62.4312 33.564
51.237 -9.637
63.2809 17.365
48.2313 7.342
56.2479 -15.272
61.41 -8.416
68.4934 1.358
64.2752 -5.182
39.6275 -19.243
60.4858 -7.130
42.1163 -14.733
62.0276 -9.911
39.1975 14.495
30.4413 26.884
45.7016 36.624
17.7387 33.899
35.9648 34.517
30.1846 42.253
38.549 45.516
36.3241 29.120
56.7707 39.350
74.9271 16.139
60.6935 -1.746
44.4483 -20.161
46.3641 -20.446
46.7763 -22.432
52.8299 -16.474
61.7067 -13.330
59.5113 15.764
47.0658 27.715
36.237 42.256
20.6179 41.418
44.6577 46.538
45.2525 -10.610
53.81 4.577
32.9593 -16.953
50.8664 -7.127
53.9626 -12.253
55.0713 18.548
71.1127 10.108
69.4181 5.929
70.3157 18.574
61.6192 -3.202
46.3627 45.667
34.9237 43.968
48.2761 37.753
35.2396 13.439
20.4113 55.743
7.29476 26.932
5.74925 36.569
60.0466 -14.857
69.2085 4.907
69.9472 6.587
61.4408 -17.925
45.625 -25.398
54.7849 -7.263
31.3195 14.507
56.5456 11.409
52.859 -10.310
44.0094 -27.476
48.3892 -31.620
40.9352 -22.613
48.4917 -24.794
56.829 -6.388
65.85 0.168
36.896 37.714
44.0028 37.797
50.0586 23.043
27.688 42.341
13.41 28.494
17.5601 38.720
16.4698 49.489
20.0639 50.127
34.9984 44.318
29.4564 14.700
14.8184 34.149
5.46354 47.203
42.5476 37.572
39.9518 6.292
40.5633 29.160
56.9427 6.869
56.7897 -4.117
57.8623 -13.603
50.6954 -14.346
17.3914 -16.178
55.734 15.802
54.6855 -1.549
43.6825 25.009
51.5925 22.809
56.9 17.774
45.4925 7.863
40.4304 -21.787
47.2261 -17.114
44.7047 -8.337
30.5106 -20.902
35.573 -21.975
39.933 -17.240
43.4556 -22.322
27.2066 -8.157
59.0813 11.045
44.0545 -3.661
34.3503 24.234
32.0223 1.794
44.1103 32.566
38.2029 42.876
40.5301 40.921
41.3403 42.204
33.35 43.100
25.1052 42.759
19.5027 51.248
5.57698 35.869
60.3921 -15.679
26.2234 -23.215
68.4124 0.012
59.6655 -8.167
60.837 20.408
58.3403 46.177
62.7753 33.176
52.4685 36.456
18.9749 52.410
35.5668 41.511
21.2616 37.000
35.6874 45.086
31.3109 45.931
43.4168 41.441
37.4505 38.359
25.7194 50.519
51.8955 38.022
19.317 40.291
44.9218 37.506
34.7866 46.920
62.6688 20.968
64.0725 3.769
46.0388 -9.675
33.1164 -17.153
58.7725 7.414
64.7731 5.094
55.9968 -9.258
55.3658 -13.047
58.1625 -13.533
43.3398 -21.676
54.8716 -24.145
40.7446 -12.441
55.374 -7.156
60.7051 -1.816
49.4578 -22.396
47.9095 -12.576
51.1073 4.056
51.7351 -3.937
52.6362 32.233
33.8305 30.371
36.4961 26.430
46.9675 -0.490
62.8268 11.856
57.4241 43.563
51.8843 21.038
52.4915 -15.803
17.3441 -26.215
19.0047 -34.543
66.3315 -4.904
55.4846 -13.237
65.9641 7.363
57.6809 41.365
64.7569 21.125
63.9545 -19.079
46.3363 -18.177
29.6718 43.693
25.6377 26.930
42.6864 38.893
48.7594 -18.031
72.1143 4.308
57.039 -16.670
47.5795 -16.839
55.395 11.146
57.9343 10.055
29.0254 -3.702
31.9463 43.320
27.0625 52.051
54.7647 37.346
55.4689 6.387
35.9386 51.115
15.3239 33.930
43.1843 42.873
43.3747 42.841
38.8777 24.769
52.9502 8.182
40.978 -24.484
34.3211 -14.253
38.9205 -25.192
59.9685 -16.956
65.7214 -3.692
56.089 -4.657
55.2256 -4.251
59.9738 32.624
45.7507 41.764
46.0341 42.658
34.8364 44.134
25.6155 43.398
54.8201 32.817
68.8011 8.270
58.6807 1.327
60.4818 -12.380
55.9463 -1.673
45.8052 -20.589
63.0631 5.786
48.5886 1.246
54.0327 21.448
51.5455 -14.760
61.9832 7.786
64.0761 28.484
44.629 2.442
54.4326 -4.559
49.1036 38.061
52.2435 16.346
53.9418 4.334
50.866 23.003
44.6186 -5.555
57.6078 22.612
25.5934 50.188
21.5541 48.721
37.2434 44.276
31.2754 46.337
33.2436 45.870
40.1188 43.779
31.8266 33.144
11.3085 39.473
38.7052 5.806
52.0766 8.086
53.1821 2.191
45.3187 -21.155
59.993 1.611
27.2763 -17.939
53.1072 17.062
16.0394 33.151
37.7907 28.398
42.9652 42.079
66.9456 -2.712
70.2169 16.458
72.016 14.362
66.765 5.989
61.6875 24.272
32.6701 41.139
51.1065 37.998
54.0183 2.529
54.5272 4.830
47.5253 38.152
34.0588 50.719
48.93 50.276
42.8605 34.115
17.8466 44.220
5.78043 36.648
14.3333 49.680
8.83106 45.187
5.79038 41.436
44.0942 27.985
43.3017 4.278
59.189 30.700
53.5144 33.350
39.2537 -22.797
55.8174 -10.579
57.2744 4.353
65.8429 13.488
61.5466 13.512
47.8807 -20.917
69.7933 15.786
57.0544 2.791
62.6489 20.131
55.488 29.253
34.0429 43.687
37.6655 43.980
5.84129 40.922
59.9299 -13.662
52.0504 -15.265
40.5197 5.166
59.9451 10.090
27.9031 33.672
21.0064 49.665
40.0665 44.997
47.804 44.031
27.3495 26.712
26.9382 28.997
55.5437 0.002
71.6929 12.529
34.894 14.302
38.9905 39.011
27.6132 43.371
23.0375 50.881
23.5434 33.211
45.0612 43.531
31.3209 49.584
19.7959 38.329
23.7084 47.905
31.7973 52.338
11.6173 46.357
8.27061 52.546
26.6619 44.135
39.8898 47.251
31.1154 56.150
5.91921 41.756
67.9567 -1.731
30.7588 -29.336
34.8886 -29.494
45.8925 -31.393
56.9616 -18.175
61.4123 -8.118
55.4842 -7.714
57.9056 4.519
61.8803 -5.912
57.7345 -3.275
65.5781 -6.690
61.2222 31.388
42.7482 24.942
52.7198 -6.945
44.215 -15.658
65.2546 17.665
42.5717 41.278
44.2382 43.638
56.9796 -4.977
59.215 18.803
63.5607 11.020
33.8272 -24.045
59.2606 8.020
48.5558 -17.851
26.6801 2.365
32.1851 28.443
33.3309 24.342
43.4531 -0.598
58.0844 -2.965
42.1054 -27.980
73.6926 -10.178
47.7547 -8.822
60.2166 -0.567
53.2693 -17.523
49.2094 -22.606
57.7658 -17.465
60.7451 -9.443
65.7892 10.051
67.0098 1.331
65.8421 2.691
39.651 -17.238
67.4174 0.468
51.1418 -1.153
65.7397 -1.420
57.9664 38.745
63.7244 24.819
57.9698 36.589
22.4291 40.416
5.52496 41.548
25.2501 43.752
55.0214 10.231
65.0253 12.828
53.1712 -7.020
35.0477 -21.875
52.2381 -0.100
54.5369 -0.998
47.1465 31.021
42.7018 46.876
31.0848 49.326
44.3117 38.911
32.5511 44.483
35.4179 9.092
46.8116 -9.230
47.2902 33.474
39.7118 36.033
62.9151 7.920
59.9425 1.494
51.1097 18.767
49.843 35.844
28.4489 54.503
56.5259 40.666
64.3384 26.101
65.6604 0.378
48.7618 -4.443
51.152 -2.540
49.1393 23.269
23.8718 21.307
55.9358 2.762
46.0925 23.033
46.2108 31.457
58.1537 22.868
66.0796 5.028
69.486 -3.355
64.4467 2.201
44.7405 -21.286
55.512 -16.309
54.9565 -13.688
64.6835 -5.736
67.6259 9.157
47.5427 -13.571
45.5161 -28.017
45.7476 -11.698
50.147 -1.947
54.2491 -12.666
40.4127 4.509
34.3861 -21.541
52.8236 5.543
52.0589 4.574
48.5479 29.503
47.2795 44.446
40.3168 34.695
26.9752 43.933
59.5166 19.393
63.1728 2.321
51.4519 21.800
49.6282 2.367
41.7163 6.828
20.6007 45.582
16.4346 53.401
27.2611 52.548
45.9432 26.647
62.2417 5.694
49.5452 -1.305
57.2987 -9.247
48.2562 19.981
43.3167 12.970
46.6443 -16.020
42.0412 -6.235
16.7753 42.809
38.9266 50.045
30.559 44.057
24.8455 44.978
30.3128 29.932
35.0653 -12.741
67.7086 15.821
58.7071 -10.420
51.2958 9.216
42.5953 -9.787
57.6718 -19.857
56.204 -13.093
53.7109 22.230
45.9663 15.119
62.0374 28.691
62.3092 29.134
54.873 30.791
46.5118 49.759
43.0872 55.280
25.6528 45.697
25.9421 23.154
37.103 48.764
57.6609 43.535
56.2323 22.903
57.281 0.009
62.1575 -9.779
53.7098 -17.014
57.4547 -18.613
49.4917 30.665
50.7005 23.902
29.7098 34.141
42.8649 31.867
30.1408 19.266
39.8527 45.061
70.6162 23.703
62.5774 36.582
62.7133 14.119
63.1997 0.205
51.3077 -13.355
43.1256 39.617
46.7827 33.621
47.3823 38.880
52.0788 19.496
48.9158 7.498
65.9457 6.437
66.601 22.986
61.2457 -16.582
59.2462 0.413
59.3819 -11.687
58.1482 18.739
61.3278 31.095
67.1744 26.328
29.1749 44.848
40.4371 23.292
36.2519 30.227
30.801 39.117
24.5395 52.267
33.0674 50.724
24.1498 48.839
25.5394 49.325
33.5123 45.615
5.25602 35.859
33.703 45.782
27.1768 35.090
14.8614 41.498
38.5045 -21.089
37.479 34.149
15.2879 42.219
24.6522 53.003
5.52716 47.460
58.628 -2.561
36.945 10.559
56.8245 1.341
29.6661 44.840
53.7514 13.517
54.1354 17.434
43.4641 -17.720
43.7638 -33.934
49.2663 16.522
12.7274 48.282
6.04411 41.601
65.013 -3.815
58.3187 -12.288
41.2844 -19.078
36.1776 -19.204
41.5796 -13.407
32.1533 4.007
44.4219 -5.044
33.6431 -7.837
44.8774 4.313
38.0101 18.569
10.085 45.982
26.0329 44.345
46.5598 45.406
19.5899 51.981
12.212 56.987
17.1021 61.857
5.65141 41.316
51.7397 50.878
52.1627 18.812
46.4955 18.331
34.5249 44.945
46.2371 46.347
33.7932 54.653
16.5152 42.437
9.08232 35.204
42.575 29.545
48.6385 28.580
24.8899 16.993
60.7307 0.812
64.3663 27.189
55.775 -19.892
46.5689 -10.525
46.1883 24.166
22.1748 51.340
17.6608 49.597
41.8846 26.390
59.4545 -1.055
46.2665 -5.451
50.1503 -12.058
45.6396 -26.435
45.2643 -7.834
41.6803 -15.229
60.1 -10.094
33.3553 -16.982
60.2798 -5.617
64.2779 26.419
50.3576 14.337
39.1596 16.232
41.0612 27.871
25.1041 33.295
56.0984 35.839
71.2738 21.328
63.5991 21.234
55.8687 9.851
35.0115 45.382
57.937 43.327
31.4988 23.339
41.7844 38.834
26.1936 22.712
51.3989 -8.724
65.0151 31.776
37.8056 43.439
34.0044 37.742
40.0363 29.722
25.9726 50.699
42.8688 44.544
60.2634 20.375
66.7861 17.611
63.4127 -4.674
54.0556 20.242
44.1411 9.994
33.0345 23.551
33.4916 46.736
48.2199 11.150
44.0997 -17.069
59.2737 -15.329
60.9057 -1.664
52.8678 10.952
36.9574 35.098
23.1318 14.737
46.7139 41.109
20.4933 36.271
57.0554 25.723
33.9784 45.264
46.7695 22.764
6.78033 46.262
5.1045 46.551
38.9357 -11.031
32.8843 -5.164
52.417 -10.377
45.5863 -7.990
49.753 13.406
52.5755 26.998
54.5999 4.576
70.7477 -5.788
41.5586 -21.476
43.0484 -24.931
34.2129 -6.904
54.79 9.097
49.8921 26.844
55.5182 34.170
53.5937 19.223
52.3833 17.879
63.4085 20.428
61.3767 0.479
48.7735 -11.852
35.2541 -11.603
51.5903 12.884
54.6164 1.847
45.0375 35.606
66.4688 15.672
55.2921 12.571
37.8077 6.607
45.5093 15.115
47.7457 22.973
43.4382 22.440
58.2816 18.500
52.7569 33.085
45.6766 20.689
55.6197 45.077
41.5646 37.063
40.5751 11.293
40.6332 27.888
21.6352 35.554
35.8505 32.704
24.8973 40.385
28.9964 54.918
19.2145 36.811
38.5762 55.864
37.1716 45.857
10.0982 56.022
26.1925 50.231
34.9602 45.000
24.4423 45.199
53.8788 13.299
44.9277 16.372
52.5075 6.050
49.6365 2.222
59.3688 3.477
49.9399 -7.651
46.1494 -30.272
53.0981 -0.935
40.3837 -11.770
51.3787 21.427
51.9957 -7.549
48.0588 2.707
64.4809 8.460
60.7497 37.658
48.8816 28.610
52.4658 26.921
25.4603 37.879
14.678 43.642
45.9791 36.048
48.6185 33.237
26.2031 37.121
43.6473 34.189
44.5888 18.218
49.6608 11.334
64.033 14.982
49.1958 -10.135
47.8347 -4.235
52.0003 7.524
41.6156 -11.023
56.9606 -15.541
48.9294 -11.917
61.3977 -16.732
61.3232 7.234
25.5955 36.259
24.2807 49.417
58.9858 33.115
60.2559 19.846
60.4631 28.514
46.168 -12.854
62.4306 16.811
43.7527 -24.421
41.1628 -27.124
46.816 -11.935
68.8123 8.385
58.911 32.916
54.1071 27.639
58.0461 -10.082
64.2247 17.471
30.1802 -26.359
24.7078 -23.193
51.8139 -13.742
52.4122 -17.193
35.3735 -12.933
56.0519 19.172
62.6686 7.607
51.4813 24.640
55.3674 -17.753
50.0804 6.138
65.129 -0.453
46.0876 13.151
15.2138 33.984
31.1716 57.346
6.03471 41.970
61.2015 -18.350
65.8042 -4.342
43.0647 20.419
47.9877 18.483
56.0962 13.719
47.7395 14.088
23.4887 43.724
37.7049 37.552
28.1774 35.888
5.76411 41.246
65.3057 17.295
54.1331 0.196
41.1342 18.338
29.2029 45.020
23.1377 51.261
30.3852 41.081
30.2898 45.369
57.7627 30.170
51.615 9.514
54.1356 -5.848
60.1142 10.760
40.2796 -20.831
57.3401 -12.437
51.5529 17.704
53.5746 18.344
39.2174 15.508
47.5488 -4.753
65.1176 -2.856
62.9139 7.941
30.7344 -24.402
42.5506 -3.181
52.8647 1.279
62.5898 -11.308
35.7221 -0.917
61.5694 14.664
51.2705 -16.719
43.9327 -16.407
57.2469 4.259
43.1669 20.255
74.9317 6.115
57.9129 -8.137
47.3055 -23.403
52.5908 -15.255
45.2163 -17.171
36.3726 32.698
42.8128 9.335
58.5107 10.534
54.0434 14.925
29.4593 40.980
64.9624 22.972
55.96 0.148
50.1722 3.279
31.1891 16.277
47.1183 42.118
61.2836 24.606
40.3943 -14.515
47.3639 -6.421
49.8102 11.250
53.9102 2.794
51.9632 35.947
51.8209 45.656
5.61706 36.658
40.4334 6.014
49.2793 14.150
35.4893 5.658
53.3685 15.318
60.0294 -2.753
52.566 19.164
42.817 47.252
26.3923 25.282
45.5591 12.509
66.4208 6.277
66.0628 12.688
53.2509 -21.467
71.5012 15.836
41.5713 -18.929
59.0947 -8.801
62.1498 5.010
48.893 -13.291
50.9352 -8.867
28.1933 -28.116
58.2838 1.298
57.4593 22.119
41.2569 4.275
49.8774 -15.158
47.2057 -8.045
52.7157 43.727
42.3405 40.783
56.6603 44.051
52.7927 14.989
52.5422 -20.839
26.4211 -28.202
51.8848 -21.895
24.3824 -13.503
59.3313 -7.901
68.5769 27.882
69.5395 -1.578
61.7782 7.366
70.6017 1.988
34.6896 44.493
5.52893 42.157
48.569 2.288
50.1441 29.280
44.237 34.574
54.1963 36.832
37.5161 31.635
39.2623 32.681
35.6822 41.799
41.972 49.209
16.6407 44.256
40.0579 43.333
35.9117 29.037
14.8035 49.965
5.61334 41.811
27.5442 33.891
23.8089 41.041
5.91181 41.247
63.5948 25.330
55.9809 -9.108
22.3345 49.019
39.4232 7.020
52.519 29.173
55.4699 39.627
33.8057 50.061
64.6645 7.350
56.3211 -16.218
57.5735 8.832
47.5578 -22.876
49.8041 -24.461
50.7843 -14.757
39.4873 30.163
40.5557 32.581
51.5406 20.541
47.1481 42.304
45.2189 41.740
61.0652 26.625
49.6532 -5.489
53.1851 -20.106
64.8074 1.439
63.8631 0.234
70.3039 11.450
49.6652 39.036
58.8815 -2.578
40.5081 40.372
56.1729 26.670
55.7696 -8.738
46.8899 16.609
50.1523 45.042
37.8315 29.134
46.8261 35.079
26.5668 23.912
40.8117 11.324
41.8788 1.529
51.6646 -27.157
57.3239 -15.338
56.0003 -20.273
64.2713 12.399
56.3119 11.696
19.3715 48.389
59.615 34.280
43.2473 43.184
5.70014 42.202
67.9952 7.032
58.4068 -13.297
50.2361 10.941
47.1552 31.796
63.1114 0.195
61.3293 7.060
63.5752 -6.816
49.4939 -8.358
55.0633 31.403
34.327 36.422
59.6515 -8.963
68.5475 31.910
59.5316 -11.070
45.9124 -7.836
48.6244 20.098
37.8852 -3.706
41.7328 -9.078
33.8155 24.691
42.6593 29.648
24.4888 40.533
15.4915 38.201
19.3555 48.677
19.6466 47.960
50.294 45.784
53.4275 33.853
61.2356 7.796
62.5028 -14.221
50.6866 -6.104
62.6462 34.676
56.7905 -4.656
65.6123 5.639
60.4688 26.196
60.8626 11.553
50.6964 -6.931
54.8625 3.485
52.8619 -15.751
66.961 2.098
23.706 38.006
24.9882 42.439
34.6025 40.934
25.5629 49.325
44.415 32.889
57.3753 32.985
58.9834 7.906
45.4453 0.009
34.5676 -11.210
37.7967 -20.341
49.0827 14.307
20.1069 40.015
30.6243 35.069
57.1814 -7.101
62.9932 15.254
70.3819 9.721
67.9496 5.661
57.2313 -2.598
53.358 -5.395
55.9357 15.563
34.6225 41.078
30.1952 35.897
53.05 28.815
34.9199 6.774
53.4449 -2.806
67.7845 17.293
62.2817 21.759
52.3923 -5.238
47.0873 -21.035
70.716 20.873
35.4207 49.254
29.2101 39.403
45.0266 41.925
53.3185 27.477
54.1839 -13.024
44.0611 16.071
50.2007 29.680
66.1625 13.741
68.0137 1.536
68.3811 19.167
63.2814 5.219
54.8062 3.765
52.0691 3.519
40.5081 0.545
48.3109 -18.514
48.5266 -21.970
53.8448 -20.779
51.0295 -8.922
71.0616 14.905
29.4688 -0.599
41.2862 19.578
46.1998 22.921
50.0697 31.199
36.9071 11.177
49.673 8.409
37.1102 13.870
40.0225 7.057
49.2748 1.151
44.9783 -14.297
36.2977 -31.734
49.4164 -23.518
47.9474 -26.365
50.4466 -16.152
59.2766 24.871
67.1075 8.074
37.8748 -18.095
55.1713 5.029
30.9948 31.793
45.332 36.594
50.4937 36.043
62.5524 12.371
61.7323 0.802
57.7404 3.940
53.3365 6.780
38.3279 11.034
44.6589 39.133
37.5681 11.134
56.2999 9.701
62.8798 26.130
61.609 25.638
37.4874 35.480
50.3351 -14.324
44.868 -12.801
55.3989 -12.885
45.6654 -10.520
54.9564 -24.607
37.0655 -18.442
44.3569 -9.443
50.3898 -26.479
48.9327 -22.597
51.2251 -11.805
59.5362 -2.322
53.5824 -7.362
54.3751 2.263
49.0248 17.222
61.6931 0.106
37.8098 -6.686
53.2457 -14.416
44.4532 -8.336
62.31 -5.502
61.9779 -22.835
44.4556 -22.230
69.0176 25.865
52.4876 43.984
21.1394 34.343
35.8566 45.885
60.444 44.423
60.5967 33.479
64.0562 -0.626
42.7868 -2.539
56.1392 39.830
63.9728 7.912
60.363 -7.908
42.4921 -15.956
47.676 1.277
57.4722 -7.150
63.6521 -0.442
40.7702 -19.017
17.6832 -19.112
51.478 -12.135
70.0553 9.752
47.1918 -16.196
42.0301 -26.108
37.0955 -20.039
49.4591 -15.160
29.9353 -24.638
60.9782 -8.469
57.5197 -5.082
58.4167 -22.034
35.2131 -12.129
51.588 -22.579
51.898 -3.065
72.3265 8.216
60.4836 -10.352
40.7603 -14.159
54.4365 -14.653
50.2311 28.999
66.0145 1.417
57.9353 2.889
55.9468 -6.619
57.4067 -8.935
49.8625 -13.861
60.7572 -0.068
64.6123 -12.437
42.8068 -20.323
47.4396 -12.103
44.9471 -22.472
47.1134 -24.694
48.1008 -20.898
50.1633 -18.701
52.7128 -17.324
51.8221 -9.383
32.9237 -16.325
58.1378 -12.273
49.0183 -4.678
68.9471 26.135
52.7486 44.312
23.1961 44.693
5.63126 41.711
51.3643 -17.776
53.7929 26.568
31.3088 37.010
27.7657 34.134
17.1503 26.953
28.8598 44.282
33.9691 45.436
40.3955 18.608
40.3179 1.510
55.3473 -7.062
38.4832 7.607
37.8883 20.390
29.7571 27.606
23.4846 56.303
5.89625 41.780
54.0906 25.897
33.1379 28.374
34.2078 8.779
52.8821 -22.352
50.592 -13.307
34.9472 -8.129
36.2707 34.685
21.8315 34.241
27.6884 49.484
29.7719 48.648
56.5528 14.469
61.0536 8.756
63.7093 22.924
66.7672 1.186
62.8718 2.900
47.7534 -14.437
56.8643 -13.772
66.8507 0.769
63.7346 -3.778
62.071 -2.078
40.601 -22.966
50.0001 -23.569
56.993 -2.768
59.6347 -2.309
40.1104 -10.849
41.5958 28.943
31.5786 32.164
59.9407 -2.005
52.4161 29.848
22.126 42.890
40.391 41.072
22.9786 53.291
43.866 8.432
48.4551 25.464
24.66 35.422
49.6641 32.821
56.3247 24.504
57.4532 7.009
46.727 18.035
56.0904 39.388
20.4224 45.577
36.8076 36.738
25.8631 27.732
30.2463 18.203
56.3923 -22.560
31.0244 -2.567
40.8561 15.643
34.3215 37.480
13.7031 35.559
49.5518 49.161
49.2968 40.409
54.676 -3.648
52.2307 -18.009
44.5205 -20.016
51.515 -20.205
64.8723 -3.182
55.4711 -19.138
62.5478 -3.734
67.6953 4.992
41.3177 -17.747
48.8219 -22.371
60.3979 -4.661
57.2721 9.116
50.3948 17.265
30.7877 42.778
21.2687 39.889
33.2779 34.916
41.409 50.546
33.3541 31.683
18.9167 24.593
5.69507 41.151
53.3832 -7.661
68.219 15.712
63.4273 2.774
45.1884 1.953
42.2844 6.307
32.2241 13.931
54.9293 11.232
24.653 42.017
56.8494 31.277
45.2607 38.299
54.5668 6.222
31.4357 49.528
25.0947 52.838
5.24893 36.268
65.3328 12.869
45.3609 33.393
23.0755 47.140
48.9372 37.164
53.1871 -13.990
70.5096 14.937
64.5485 27.240
59.2397 -6.174
42.2808 6.562
62.7661 10.204
51.3667 -5.385
68.9376 16.061
56.4117 10.197
48.4795 8.573
55.6362 14.573
49.6116 -4.095
44.2087 -10.154
66.3513 -7.039
46.4502 -3.550
62.8917 -7.878
52.8609 18.732
42.9185 -14.018
61.7351 1.575
36.111 37.765
42.9206 41.829
33.5854 28.749
35.1922 22.347
52.9 34.535
37.0102 7.332
5.66094 36.313
19.6687 44.597
21.2681 46.746
47.5301 45.079
57.3111 16.238
63.7301 -7.447
42.766 -8.996
47.708 -4.297
51.6555 11.701
58.2528 0.862
43.6519 -13.389
53.3037 20.020
56.3216 18.637
50.194 31.301
63.2439 36.540
73.1476 12.192
65.6646 10.648
62.5893 -0.247
18.2197 45.319
53.8679 43.409
35.5803 42.643
48.1586 27.924
47.9116 -9.208
70.6793 11.743
69.4261 3.239
47.5695 10.343
52.4893 35.843
63.8903 -5.358
44.1276 -17.998
57.6526 -25.104
53.6413 -6.387
56.8263 -12.247
43.4927 -16.846
49.8444 -24.933
54.8362 -11.373
61.5574 -3.006
58.0082 -8.904
50.5189 0.819
61.6189 -9.557
40.9339 -25.962
53.8555 -14.742
27.1001 -24.456
65.8345 0.477
47.6574 30.685
42.2623 -1.306
45.7858 4.404
54.2561 1.408
41.7868 -32.763
50.6508 -21.894
38.5904 -27.300
47.3863 -16.139
57.441 -9.815
60.7716 1.686
54.1822 16.555
34.5992 -20.793
30.3418 -12.010
44.8589 -17.367
57.4272 -14.164
55.7057 1.916
46.2034 29.181
56.5898 2.548
66.5075 16.567
57.3294 -4.930
35.8884 43.432
68.8531 14.926
43.3489 8.189
43.8553 1.784
44.7022 7.646
21.9327 28.846
38.2322 4.285
47.7595 12.378
61.1036 -5.548
62.7625 -9.593
43.0803 -21.071
41.1814 -29.568
64.3297 -6.935
47.2674 -31.316
37.706 -10.811
28.2251 42.722
59.3204 -13.076
55.2163 -6.967
67.7646 15.456
62.8856 -6.816
62.0712 15.025
48.4902 -9.585
30.7687 18.087
30.0632 20.309
52.0888 12.486
48.1737 36.113
67.4936 12.743
68.0822 -2.677
57.9649 -4.981
55.882 3.774
45.6748 -1.629
61.3534 -16.347
39.1778 -14.066
28.2609 -27.430
52.5187 -0.675
55.0036 14.867
31.7248 1.761
53.9258 11.059
52.7473 12.928
51.1484 31.809
39.6018 53.010
60.3225 26.491
49.5937 -12.985
66.0525 -3.428
63.3096 -1.175
42.1759 45.311
59.3619 31.013
53.5029 20.227
8.31694 37.413
6.00858 36.343
