# Supplementary material for: Myosin V executes steps of variable length via structurally constrained diffusion
Source: eLife. 2020 Jan 15;9:e51569. doi: 10.7554/eLife.51569 (PMC7054003; doi:10.7554/eLife.51569)
Supplement: Source data 1. [file elife-51569-data1.zip › myosin_elife_source_data/Figure 3/BD_diffusion_contours/histogram_to_contour.nb]

(* Content-type: application/vnd.wolfram.mathematica *)

(*** Wolfram Notebook File ***)
(* http://www.wolfram.com/nb *)

(* CreatedBy='Mathematica 11.3' *)

(*CacheID: 234*)
(* Internal cache information:
NotebookFileLineBreakTest
NotebookFileLineBreakTest
NotebookDataPosition[       158,          7]
NotebookDataLength[  43232771,     724112]
NotebookOptionsPosition[  43213611,     723824]
NotebookOutlinePosition[  43213946,     723839]
CellTagsIndexPosition[  43213903,     723836]
WindowFrame->Normal*)

(* Beginning of Notebook Content *)
Notebook[{

Cell[CellGroupData[{
Cell["Analysis of Brownian dynamics diffusion data", "Chapter",
 CellChangeTimes->{{3.777061331448004*^9, 3.777061336006296*^9}, {
  3.777061368989046*^9, 
  3.777061403614211*^9}},ExpressionUUID->"4c384d38-c021-427f-8f60-\
c6e7d3c93270"],

Cell[CellGroupData[{

Cell["\<\
File imports raw BD data [lastbead_(...).dat files], which give measured \
possitions of the free myosin head during diffusive trajectories. 

The data is shifted by 5.5nm in the x dirrection (to align with the \
theoretical axes defined in the main text), and the diffusion contours are \
created (using the SmoothKernelDistribution function) and exported \
[cont_(...).txt files] for plotting.\
\>", "Section",
 CellChangeTimes->{{3.777061408981372*^9, 3.7770615393361464`*^9}, {
  3.777061583796357*^9, 3.777061703573737*^9}, {3.7770635822853327`*^9, 
  3.777063583662381*^9}},ExpressionUUID->"bba86d08-5564-47ec-9463-\
1f2deb5505cb"],

Cell[CellGroupData[{

Cell["Constraint 0 kbT", "Subsection",
 CellChangeTimes->{{3.749145728378449*^9, 3.749145731200624*^9}, {
  3.749665418941079*^9, 
  3.749665419195984*^9}},ExpressionUUID->"b169a63d-85da-4b82-878b-\
0c4b53eb9d7d"],

Cell[CellGroupData[{

Cell[BoxData[{
 RowBox[{
  RowBox[{"SetDirectory", "[", 
   RowBox[{"NotebookDirectory", "[", "]"}], "]"}], 
  ";"}], "\[IndentingNewLine]", 
 RowBox[{
  RowBox[{"xydat", "=", 
   RowBox[{"Import", "[", 
    RowBox[{"\"\<lastbead_xy_0kbT.dat\>\"", ",", " ", "\"\<Table\>\""}], 
    "]"}]}], ";"}], "\[IndentingNewLine]", 
 RowBox[{
  RowBox[{"xzdat", "=", 
   RowBox[{"Import", "[", 
    RowBox[{"\"\<lastbead_xz_0kbT.dat\>\"", ",", " ", "\"\<Table\>\""}], 
    "]"}]}], ";"}], "\[IndentingNewLine]", 
 RowBox[{
  RowBox[{"yzdat", "=", 
   RowBox[{"Import", "[", 
    RowBox[{"\"\<lastbead_yz_0kbT.dat\>\"", ",", " ", "\"\<Table\>\""}], 
    "]"}]}], ";"}], "\[IndentingNewLine]", 
 RowBox[{
  RowBox[{"rzdat", "=", 
   RowBox[{"Import", "[", 
    RowBox[{"\"\<lastbead_rz_0kbT.dat\>\"", ",", " ", "\"\<Table\>\""}], 
    "]"}]}], ";"}], "\[IndentingNewLine]", 
 RowBox[{
  RowBox[{"fulldata", " ", "=", " ", 
   RowBox[{
    RowBox[{"Join", "[", 
     RowBox[{
      RowBox[{"xydat", "//", "Transpose"}], ",", 
      RowBox[{"{", 
       RowBox[{"xzdat", "[", 
        RowBox[{"[", 
         RowBox[{"All", ",", "2"}], "]"}], "]"}], "}"}]}], "]"}], "//", 
    "Transpose"}]}], ";"}], "\[IndentingNewLine]", 
 RowBox[{"xydat", " ", "\[Equal]", 
  RowBox[{"fulldata", "[", 
   RowBox[{"[", 
    RowBox[{"All", ",", 
     RowBox[{"{", 
      RowBox[{"1", ",", "2"}], "}"}]}], "]"}], "]"}]}], "\[IndentingNewLine]", 
 RowBox[{"xzdat", " ", "\[Equal]", 
  RowBox[{"fulldata", "[", 
   RowBox[{"[", 
    RowBox[{"All", ",", 
     RowBox[{"{", 
      RowBox[{"1", ",", "3"}], "}"}]}], "]"}], "]"}]}], "\[IndentingNewLine]", 
 RowBox[{"yzdat", " ", "\[Equal]", 
  RowBox[{"fulldata", "[", 
   RowBox[{"[", 
    RowBox[{"All", ",", 
     RowBox[{"{", 
      RowBox[{"2", ",", "3"}], "}"}]}], "]"}], "]"}]}], "\[IndentingNewLine]", 
 RowBox[{
  RowBox[{"Round", "[", 
   RowBox[{
    RowBox[{"rzdat", " ", "-", " ", 
     RowBox[{"(", 
      RowBox[{
       RowBox[{"Join", "[", 
        RowBox[{
         RowBox[{"{", 
          RowBox[{"(", 
           RowBox[{"Norm", "/@", 
            RowBox[{"fulldata", "[", 
             RowBox[{"[", 
              RowBox[{"All", ",", 
               RowBox[{"{", 
                RowBox[{"1", ",", "2"}], "}"}]}], "]"}], "]"}]}], ")"}], 
          "}"}], ",", 
         RowBox[{"{", 
          RowBox[{"xzdat", "[", 
           RowBox[{"[", 
            RowBox[{"All", ",", "2"}], "]"}], "]"}], "}"}]}], "]"}], "//", 
       "Transpose"}], ")"}]}], ",", 
    RowBox[{"10", "^", 
     RowBox[{"-", "4"}]}]}], "]"}], "\[Equal]", 
  RowBox[{"Table", "[", 
   RowBox[{
    RowBox[{"{", 
     RowBox[{"0", ",", "0"}], "}"}], ",", 
    RowBox[{"{", 
     RowBox[{"i", ",", 
      RowBox[{"Length", "[", "rzdat", "]"}]}], "}"}]}], 
   "]"}]}], "\[IndentingNewLine]", 
 RowBox[{
  RowBox[{"xydat", " ", "=", " ", 
   RowBox[{"xydat", " ", "-", " ", 
    RowBox[{"Table", "[", 
     RowBox[{
      RowBox[{"{", 
       RowBox[{"5.5", ",", "0"}], "}"}], ",", 
      RowBox[{"{", 
       RowBox[{"i", ",", 
        RowBox[{"Length", "[", "xydat", "]"}]}], "}"}]}], "]"}]}]}], 
  ";"}], "\[IndentingNewLine]", 
 RowBox[{
  RowBox[{"xzdat", " ", "=", " ", 
   RowBox[{"xzdat", " ", "-", " ", 
    RowBox[{"Table", "[", 
     RowBox[{
      RowBox[{"{", 
       RowBox[{"5.5", ",", "0"}], "}"}], ",", 
      RowBox[{"{", 
       RowBox[{"i", ",", 
        RowBox[{"Length", "[", "xydat", "]"}]}], "}"}]}], "]"}]}]}], 
  ";"}], "\[IndentingNewLine]", 
 RowBox[{
  RowBox[{"rzdat", " ", "=", " ", 
   RowBox[{
    RowBox[{"Join", "[", 
     RowBox[{
      RowBox[{"{", 
       RowBox[{"(", 
        RowBox[{"Norm", "/@", 
         RowBox[{"xydat", "[", 
          RowBox[{"[", 
           RowBox[{"All", ",", 
            RowBox[{"{", 
             RowBox[{"1", ",", "2"}], "}"}]}], "]"}], "]"}]}], ")"}], "}"}], 
      ",", 
      RowBox[{"{", 
       RowBox[{"xzdat", "[", 
        RowBox[{"[", 
         RowBox[{"All", ",", "2"}], "]"}], "]"}], "}"}]}], "]"}], "//", 
    "Transpose"}]}], ";"}]}], "Input",
 CellChangeTimes->{{3.742827911267687*^9, 3.742827923958441*^9}, {
   3.742828563866238*^9, 3.7428286626591988`*^9}, {3.742829044678864*^9, 
   3.742829094708349*^9}, {3.742829142445147*^9, 3.7428292183644333`*^9}, {
   3.749145653173254*^9, 3.749145666927185*^9}, {3.749665420640893*^9, 
   3.749665423447411*^9}, {3.749679211356501*^9, 3.749679215538883*^9}, {
   3.74967931560071*^9, 3.749679546716764*^9}, 3.74967957870251*^9, {
   3.749679611640457*^9, 3.749679879436769*^9}, {3.749679910321994*^9, 
   3.749679934419383*^9}},
 CellLabel->
  "In[100]:=",ExpressionUUID->"6e58317d-a393-44fa-b1a5-bcf2f2a4bbce"],

Cell[BoxData["True"], "Output",
 CellChangeTimes->{{3.749679335675713*^9, 3.749679352657535*^9}, {
   3.749679388530332*^9, 3.749679448611026*^9}, {3.7496795000496492`*^9, 
   3.749679547601327*^9}, 3.749679579630918*^9, {3.7496796132979*^9, 
   3.749679780639329*^9}, {3.749679817561076*^9, 3.749679880422042*^9}, {
   3.749679912839182*^9, 3.7496799356765203`*^9}, 3.7496804202707253`*^9, 
   3.749681025338854*^9, 3.749682160851159*^9, 3.74968244135752*^9, 
   3.749682859030916*^9, 3.7496866390965137`*^9, 3.749688517990675*^9, 
   3.749688626040545*^9, 3.749688745561429*^9, 3.749941307165959*^9, 
   3.7770609369315863`*^9, 3.777061044859214*^9},
 CellLabel->
  "Out[106]=",ExpressionUUID->"61e0ec48-7b7b-40a8-b625-c32557d3c6d8"],

Cell[BoxData["True"], "Output",
 CellChangeTimes->{{3.749679335675713*^9, 3.749679352657535*^9}, {
   3.749679388530332*^9, 3.749679448611026*^9}, {3.7496795000496492`*^9, 
   3.749679547601327*^9}, 3.749679579630918*^9, {3.7496796132979*^9, 
   3.749679780639329*^9}, {3.749679817561076*^9, 3.749679880422042*^9}, {
   3.749679912839182*^9, 3.7496799356765203`*^9}, 3.7496804202707253`*^9, 
   3.749681025338854*^9, 3.749682160851159*^9, 3.74968244135752*^9, 
   3.749682859030916*^9, 3.7496866390965137`*^9, 3.749688517990675*^9, 
   3.749688626040545*^9, 3.749688745561429*^9, 3.749941307165959*^9, 
   3.7770609369315863`*^9, 3.777061044868258*^9},
 CellLabel->
  "Out[107]=",ExpressionUUID->"78be064a-8430-443c-951f-3afb9f6c5644"],

Cell[BoxData["True"], "Output",
 CellChangeTimes->{{3.749679335675713*^9, 3.749679352657535*^9}, {
   3.749679388530332*^9, 3.749679448611026*^9}, {3.7496795000496492`*^9, 
   3.749679547601327*^9}, 3.749679579630918*^9, {3.7496796132979*^9, 
   3.749679780639329*^9}, {3.749679817561076*^9, 3.749679880422042*^9}, {
   3.749679912839182*^9, 3.7496799356765203`*^9}, 3.7496804202707253`*^9, 
   3.749681025338854*^9, 3.749682160851159*^9, 3.74968244135752*^9, 
   3.749682859030916*^9, 3.7496866390965137`*^9, 3.749688517990675*^9, 
   3.749688626040545*^9, 3.749688745561429*^9, 3.749941307165959*^9, 
   3.7770609369315863`*^9, 3.777061044870474*^9},
 CellLabel->
  "Out[108]=",ExpressionUUID->"732771b0-6dc4-4460-9c07-c0f394915db9"],

Cell[BoxData["True"], "Output",
 CellChangeTimes->{{3.749679335675713*^9, 3.749679352657535*^9}, {
   3.749679388530332*^9, 3.749679448611026*^9}, {3.7496795000496492`*^9, 
   3.749679547601327*^9}, 3.749679579630918*^9, {3.7496796132979*^9, 
   3.749679780639329*^9}, {3.749679817561076*^9, 3.749679880422042*^9}, {
   3.749679912839182*^9, 3.7496799356765203`*^9}, 3.7496804202707253`*^9, 
   3.749681025338854*^9, 3.749682160851159*^9, 3.74968244135752*^9, 
   3.749682859030916*^9, 3.7496866390965137`*^9, 3.749688517990675*^9, 
   3.749688626040545*^9, 3.749688745561429*^9, 3.749941307165959*^9, 
   3.7770609369315863`*^9, 3.777061044938981*^9},
 CellLabel->
  "Out[109]=",ExpressionUUID->"771c0ae5-6f67-442e-89b7-8eea1f7d03d9"]
}, Open  ]],

Cell[CellGroupData[{

Cell[BoxData[{
 RowBox[{"SmoothDensityHistogram", "[", 
  RowBox[{"xzdat", ",", 
   RowBox[{"ColorFunction", "\[Rule]", "\"\<DarkRainbow\>\""}], ",", 
   RowBox[{"PlotRange", "\[Rule]", 
    RowBox[{"{", 
     RowBox[{
      RowBox[{"{", 
       RowBox[{
        RowBox[{"-", "20"}], ",", "100"}], "}"}], ",", 
      RowBox[{"{", 
       RowBox[{
        RowBox[{"-", "60"}], ",", "100"}], "}"}]}], "}"}]}], ",", 
   RowBox[{"Mesh", "\[Rule]", "10"}], ",", " ", 
   RowBox[{"AxesLabel", "\[Rule]", 
    RowBox[{"{", 
     RowBox[{"\"\<x\>\"", ",", "\"\<z\>\""}], "}"}]}], ",", 
   RowBox[{"PlotLegends", "\[Rule]", "Automatic"}], ",", 
   RowBox[{"FrameLabel", "\[Rule]", 
    RowBox[{"{", 
     RowBox[{"\"\<X\>\"", ",", "\"\<Z\>\""}], "}"}]}], ",", 
   RowBox[{"PlotPoints", "\[Rule]", "100"}], ",", 
   RowBox[{"GridLines", "\[Rule]", 
    RowBox[{"{", 
     RowBox[{
      RowBox[{"{", "5.5", "}"}], ",", 
      RowBox[{"{", "}"}]}], "}"}]}]}], "]"}], "\[IndentingNewLine]", 
 RowBox[{
  RowBox[{"smoothHistogram", " ", "=", " ", 
   RowBox[{"SmoothKernelDistribution", "[", "xzdat", "]"}]}], 
  ";"}], "\[IndentingNewLine]", 
 RowBox[{
  RowBox[{"dataxz", " ", "=", " ", 
   RowBox[{"Flatten", "[", 
    RowBox[{
     RowBox[{"Table", "[", 
      RowBox[{
       RowBox[{"{", 
        RowBox[{"z", ",", " ", "x", ",", " ", 
         RowBox[{"PDF", "[", 
          RowBox[{"smoothHistogram", ",", 
           RowBox[{"{", 
            RowBox[{"x", ",", "z"}], "}"}]}], "]"}]}], "}"}], ",", 
       RowBox[{"{", 
        RowBox[{"x", ",", 
         RowBox[{"-", "15"}], ",", "75", ",", "0.5"}], "}"}], ",", 
       RowBox[{"{", 
        RowBox[{"z", ",", 
         RowBox[{"-", "35"}], ",", "65", ",", "0.5"}], "}"}]}], "]"}], ",", 
     "1"}], "]"}]}], ";"}], "\[IndentingNewLine]", 
 RowBox[{"ListContourPlot", "[", 
  RowBox[{"dataxz", ",", 
   RowBox[{"ColorFunction", "\[Rule]", "\"\<DarkRainbow\>\""}], ",", 
   RowBox[{"Contours", "\[Rule]", 
    RowBox[{"Table", "[", 
     RowBox[{
      RowBox[{"6", " ", 
       RowBox[{
        RowBox[{"10", "^", 
         RowBox[{"-", "4"}]}], "/", "12"}], " ", "i"}], ",", 
      RowBox[{"{", 
       RowBox[{"i", ",", "0", ",", "12"}], "}"}]}], "]"}]}], ",", 
   RowBox[{"PlotLegends", "\[Rule]", "Automatic"}]}], 
  "]"}], "\[IndentingNewLine]", 
 RowBox[{
  RowBox[{"Export", "[", 
   RowBox[{"\"\<cont_xz_0kbT.txt\>\"", ",", "dataxz", ",", "\"\<Table\>\""}], 
   "]"}], ";"}]}], "Input",
 CellChangeTimes->{{3.742829349379272*^9, 3.74282934988584*^9}, {
   3.7428299466204853`*^9, 3.742829947177401*^9}, {3.742829997620994*^9, 
   3.74282999818414*^9}, {3.749145645247436*^9, 3.749145646849492*^9}, {
   3.749146428935906*^9, 3.749146429337598*^9}, {3.749432426271336*^9, 
   3.749432519141446*^9}, {3.749432624813128*^9, 3.7494326393975267`*^9}, {
   3.749665430384365*^9, 3.749665430646201*^9}, {3.749668735278496*^9, 
   3.749668761622219*^9}, {3.749668895241481*^9, 3.7496689198486643`*^9}, {
   3.749669170359707*^9, 3.749669232113777*^9}, {3.749679959570972*^9, 
   3.7496800284054747`*^9}, {3.7496821597730303`*^9, 
   3.7496821601669817`*^9}, {3.749682197773285*^9, 3.7496821985375643`*^9}, 
   3.7496822302740088`*^9, 3.749686610541361*^9, {3.74968841792292*^9, 
   3.749688418005157*^9}, 3.777060915435122*^9, 3.777061021060296*^9},
 CellLabel->
  "In[113]:=",ExpressionUUID->"e434fef0-8171-4438-ad1e-b5536eeac7ea"],

Cell[BoxData[
 TemplateBox[{GraphicsBox[{
     GraphicsComplexBox[CompressedData["
1:eJxc3X/ovu1d1/EhWaHrB2L4g+GPmsq01LuttZo/3tc1l7fT6brS9IpMHdVA
TBuYZYWgliSFaWVIYkgUmDEUqQSxdlmaGMMsYmQLi6QlDcEyI4xV9/fzfT/e
B+/X/rl5uNvjPM7jOM/zyQU7z8/HvvVrbn/sA172spd93qtf9rJn/3z+n9c8
nv/z8x//8uO/+6t+6Kd+5/hvvPm1P/tH//oL4z/ytf/6jR/2pZ86/oJn//Wb
P3n8n7/5N33G//5PnzT+U8/+9a991fjXf/Sf/6Uf+3WfMH52tI//7leOP/lH
fuHv/OVP/q3jp+G++aPH3//0n48cPw3/r3/L+KV/+aX/j988/oyn/8OvHz/7
t9/4Ye9/J780+ZfO4OfHf/y5P5M//Pm//5kxXsXxxj2fcc933Ocz7vMd93qM
e73GvZ7jXu9x78e492vc+znu/R4//+drxk/DvfZ3jZ+m91WvHb80+ZfO4HeP
/93Tgr5u/BufFuz3jj/raQNeP/6zL53dR//5Txv/4LPhf+jTx+99OsBnxHg1
/vtP61sx/mX8H5/W5/j58a7j3/K0v2+I4x9/7tMCfFbM5/gbn/bzjeNXPNuu
j/594x9+tr0/cnz7omf/+ezxLz6bzi8d/6WnC+LF8W97uiA+Z/xPn/3rP3Z8
f9rfN43/59P1ePxXn/b7c8ef+HS9fd74J572//jLn67/N4//z/979p/jv/l0
AXz++IWn6+MLxu96uv6PX/P0379l/E1P63X8M0///vFHPa3f7x8/v96On6b/
I8fP74/b+A8+re/x3326Po//x9N6H9fTDfwHxt/2tP7H/+Hpej7+xKf9+MLx
n3m6H4//xdP+HH/o0/X6ReO3Pu3X8Q8+Xb/H//dp/44/7+l6/oPjv/W0n8e/
8HR9H7/2aYG+ePwXnq7343/ztN/HH/N0/X/J+Kuf9v/4R5/uh+Pn/7yHX/P4
lh//0e/52BfePP1g/WD9YP1g/WD9YP1g/WD9YP1g/WD9YP1g/WD9YP1g/WD9
iPEqjlcxn4r5VpxPxflWrEfFelWsZ8V6V+xHxX5V7GfFfo/7ehjrB+sH6wfr
B+sH6wfrB+sH68cer8b6sce/jPVjH+861o99/GP92PM51g/WD9YP1g/WD9YP
1g/WD9YP1g/WD9YP1g/WD9YP1g/WD9YP1g/WD9YP1o99vR3rx74/bmP9YP1g
/WD9YP1g/Zj1636wfrB+sH6wfsz11v1g/WD9YP1g/Zj7tfvB+sH6wfrB+sH6
sZ8P93xePF7+rV//+je89fOmH6wfrB+sH6wfrB+sH6wfrB+sH6wfrB+sH6wf
rB+sH6wfrB8xXsXxKuZTMd+K86k434r1qFivivWsWO+K/ajYr4r9rNjvsX6w
frB+sH6wfrB+sH6wfrB+sH7s8WqsH3v8y1g/9vGuY/3Yxz/Wjz2fY/1g/WD9
YP1g/WD9YP1g/WD9YP1g/WD9YP1g/WD9YP1g/WD9YP1g/WD9YP3Y19uxfuz7
4zbWD9YP1g/WD9YP1o9Zv+4H6wfrB+sH68dcb90P1g/WD9YP1o+5X7sfrB+s
H6wfrB+sH/v5cM/nxeOvPb/Oph+sH6wfrB+sH6wfrB+sH6wfrB+sH6wfrB+s
H6wfrB+sH6wfMV7F8SrmUzHfivOpON+K9ahYr4r1rFjviv2o2K+K/azY77F+
sH6wfrB+sH6wfrB+sH6wfrB+7PFqrB97/MtYP/bxrmP92Mc/1o89n2P9YP1g
/WD9YP1g/WD9YP1g/WD9YP1g/WD9YP1g/WD9YP1g/WD9YP1g/WD92NfbsX7s
++M21g/WD9YP1g/WD9aPWb/uB+sH6wfrB+vHXG/dD9YP1g/WD9aPuV+7H6wf
rB+sH6wfrB/7+XDP58Xjwz/kl7/uW378TdMP1g/WD9YP1g/WD9YP1g/WD9YP
1g/WD9YP1g/WD9YP1g/Wjxiv4ngV86mYb8X5VJxvxXpUrFfFelasd8V+VOxX
xX5W7PdYP1g/WD9YP1g/WD9YP1g/WD9YP/Z4NdaPPf5lrB/7eNexfuzjH+vH
ns+xfrB+sH6wfrB+sH6wfrB+sH6wfrB+sH6wfrB+sH6wfrB+sH6wfrB+sH6w
fuzr7Vg/9v1xG+sH6wfrB+sH6wfrx6xf94P1g/WD9YP1Y6637gfrB+sH6wfr
x9yv3Q/WD9YP1g/WD9aP/Xy45/Pi8bff/QMf+n2/8jnTD9YP1g/WD9YP1g/W
D9YP1g/WD9YP1g/WD9YP1g/WD9YP1o8Yr+J4FfOpmG/F+VScb8V6VKxXxXpW
rHfFflTsV8V+Vuz3WD9YP1g/WD9YP1g/WD9YP1g/WD/2eDXWjz3+Zawf+3jX
sX7s4x/rx57PsX6wfrB+sH6wfrB+sH6wfrB+sH6wfrB+sH6wfrB+sH6wfrB+
sH6wfrB+sH7s6+1YP/b9cRvrB+sH6wfrB+sH68esX/eD9YP1g/WD9WOut+4H
6wfrB+sH68fcr90P1g/WD9YP1g/Wj/18uOfz4vHK59fp9IP1g/WD9YP1g/WD
9YP1g/WD9YP1g/WD9YP1g/WD9YP1g/Ujxqs4XsV8KuZbcT4V51uxHhXrVbGe
FetdsR8V+1WxnxX7PdYP1g/WD9YP1g/WD9YP1g/WD9aPPV6N9WOPfxnrxz7e
dawf+/jH+rHnc6wfrB+sH6wfrB+sH6wfrB+sH6wfrB+sH6wfrB+sH6wfrB+s
H6wfrB+sH6wf+3o71o99f9zG+sH6wfrB+sH6wfox69f9YP1g/WD9YP2Y6637
wfrB+sH6wfox92v3g/WD9YP1g/WD9WM/H+75vHh8/5e96i3v++IXpx+sH6wf
rB+sH6wfrB+sH6wfrB+sH6wfrB+sH6wfrB+sH6wfMV7F8SrmUzHfivOpON+K
9ahYr4r1rFjviv2o2K+K/azY77F+sH6wfrB+sH6wfrB+sH6wfrB+7PFqrB97
/MtYP/bxrmP92Mc/1o89n2P9YP1g/WD9YP1g/WD9YP1g/WD9YP1g/WD9YP1g
/WD9YP1g/WD9YP1g/WD92NfbsX7s++M21g/WD9YP1g/WD9aPWb/uB+sH6wfr
B+vHXG/dD9YP1g/WD9aPuV+7H6wfrB+sH6wfrB/7+XDP58XjU1/53l98+bd+
9vSD9YP1g/WD9YP1g/WD9YP1g/WD9YP1g/WD9YP1g/WD9YP1I8arOF7FfCrm
W3E+FedbsR4V61WxnhXrXbEfFftVsZ8V+z3WD9YP1g/WD9YP1g/WD9YP1g/W
jz1ejfVjj38Z68c+3nWsH/v4x/qx53OsH6wfrB+sH6wfrB+sH6wfrB+sH6wf
rB+sH6wfrB+sH6wfrB+sH6wfrB+sH/t6O9aPfX/cxvrB+sH6wfrB+sH6MevX
/WD9YP1g/WD9mOut+8H6wfrB+sH6Mfdr94P1g/WD9YP1g/VjPx/u+bx4/OPn
1/n0g/WD9YP1g/WD9YP1g/WD9YP1g/WD9YP1g/WD9YP1g/WD9SPGqzhexXwq
5ltxPhXnW7EeFetVsZ4V612xHxX7VbGfFfs91g/WD9YP1g/WD9YP1g/WD9YP
1o89Xo31Y49/GevHPt51rB/7+Mf6sedzrB+sH6wfrB+sH6wfrB+sH6wfrB+s
H6wfrB+sH6wfrB+sH6wfrB+sH6wfrB/7ejvWj31/3Mb6wfrB+sH6wfrB+jHr
1/1g/WD9YP1g/ZjrrfvB+sH6wfrB+jH3a/eD9YP1g/WD9YP1Yz8f7vm8eHza
O579IHnj9IP1g/WD9YP1g/WD9YP1g/WD9YP1g/WD9YP1g/WD9YP1g/Ujxqs4
XsV8KuZbcT4V51uxHhXrVbGeFetdsR8V+1WxnxX7PdYP1g/WD9YP1g/WD9YP
1g/WD9aPPV6N9WOPfxnrxz7edawf+/jH+rHnc6wfrB+sH6wfrB+sH6wfrB+s
H6wfrB+sH6wfrB+sH6wfrB+sH6wfrB+sH6wf+3o71o99f9zG+sH6wfrB+sH6
wfox69f9YP1g/WD9YP2Y6637wfrB+sH6wfox92v3g/WD9YP1g/WD9WM/H+75
vHj8s7e/4iff/orTD9YP1g/WD9YP1g/WD9YP1g/WD9YP1g/WD9YP1g/WD9YP
1o8Yr+J4FfOpmG/F+VScb8V6VKxXxXpWrHfFflTsV8V+Vuz3WD9YP1g/WD9Y
P1g/WD9YP1g/WD/2eDXWjz3+Zawf+3jXsX7s4x/rx57PsX6wfrB+sH6wfrB+
sH6wfrB+sH6wfrB+sH6wfrB+sH6wfrB+sH6wfrB+sH7s6+1YP/b9cRvrB+sH
6wfrB+sH68esX/eD9YP1g/WD9WOut+4H6wfrB+sH68fcr90P1g/WD9YP1g/W
j/18uOfz4vHi8/tk+sH6wfrB+sH6wfrB+sH6wfrB+sH6wfrB+sH6wfrB+sH6
wfoR41Ucr2I+FfOtOJ+K861Yj4r1qljPivWu2I+K/arYz4r9HusH6wfrB+sH
6wfrB+sH6wfrB+vHHq/G+rHHv4z1Yx/vOtaPffxj/djzOdYP1g/WD9YP1g/W
D9YP1g/WD9YP1g/WD9YP1g/WD9YP1g/WD9YP1g/WD9aPfb0d68e+P25j/WD9
YP1g/WD9YP2Y9et+sH6wfrB+sH7M9db9YP1g/WD9YP2Y+7X7wfrB+sH6wfrB
+rGfD/d8Xjx++le/8wP+0Te8YfrB+sH6wfrB+sH6wfrB+sH6wfrB+sH6wfrB
+sH6wfrB+sH6EeNVHK9iPhXzrTifivOtWI+K9apYz4r1rtiPiv2q2M+K/R7r
B+sH6wfrB+sH6wfrB+sH6wfrxx6vxvqxx7+M9WMf7zrWj338Y/3Y8znWD9YP
1g/WD9YP1g/WD9YP1g/WD9YP1g/WD9YP1g/WD9YP1g/WD9YP1g/Wj329HevH
vj9uY/1g/WD9YP1g/WD9mPXrfrB+sH6wfrB+zPXW/WD9YP1g/WD9mPu1+8H6
wfrB+sH6wfqxnw/3fF48vvCdt+999w9cpx+sH6wfrB+sH6wfrB+sH6wfrB+s
H6wfrB+sH6wfrB+sH6wfMV7F8SrmUzHfivOpON+K9ahYr4r1rFjviv2o2K+K
/azY77F+sH6wfrB+sH6wfrB+sH6wfrB+7PFqrB97/MtYP/bxrmP92Mc/1o89
n2P9YP1g/WD9YP1g/WD9YP1g/WD9YP1g/WD9YP1g/WD9YP1g/WD9YP1g/WD9
2NfbsX7s++M21g/WD9YP1g/WD9aPWb/uB+sH6wfrB+vHXG/dD9YP1g/WD9aP
uV+7H6wfrB+sH6wfrB/7+XDP58Xj3z+/z6YfrB+sH6wfrB+sH6wfrB+sH6wf
rB+sH6wfrB+sH6wfrB+sHzFexfEq5lMx34rzqTjfivWoWK+K9axY74r9qNiv
iv2s2O+xfrB+sH6wfrB+sH6wfrB+sH6wfuzxaqwfe/zLWD/28a5j/djHP9aP
PZ9j/WD9YP1g/WD9YP1g/WD9YP1g/WD9YP1g/WD9YP1g/WD9YP1g/WD9YP1g
/djX27F+7PvjNtYP1g/WD9YP1g/Wj1m/7gfrB+sH6wfrx1xv3Q/WD9YP1g/W
j7lfux+sH6wfrB+sH6wf+/lwz+fF48tffNd7PuJDTj9YP1g/WD9YP1g/WD9Y
P1g/WD9YP1g/WD9YP1g/WD9YP1g/YryK41XMp2K+FedTcb4V61GxXhXrWbHe
FftRsV8V+1mx32P9YP1g/WD9YP1g/WD9YP1g/WD92OPVWD/2+JexfuzjXcf6
sY9/rB97Psf6wfrB+sH6wfrB+sH6wfrB+sH6wfrB+sH6wfrB+sH6wfrB+sH6
wfrB+sH6sa+3Y/3Y98dtrB+sH6wfrB+sH6wfs37dD9YP1g/WD9aPud66H6wf
rB+sH6wfc792P1g/WD9YP1g/WD/28+Gez4vHe58+yFvTD9YP1g/WD9YP1g/W
D9YP1g/WD9YP1g/WD9YP1g/WD9YP1o8Yr+J4FfOpmG/F+VScb8V6VKxXxXpW
rHfFflTsV8V+Vuz3WD9YP1g/WD9YP1g/WD9YP1g/WD/2eDXWjz3+Zawf+3jX
sX7s4x/rx57PsX6wfrB+sH6wfrB+sH6wfrB+sH6wfrB+sH6wfrB+sH6wfrB+
sH6wfrB+sH7s6+1YP/b9cRvrB+sH6wfrB+sH68esX/eD9YP1g/WD9WOut+4H
6wfrB+sH68fcr90P1g/WD9YP1g/Wj/18uOfz4vGzz+/T6QfrB+sH6wfrB+sH
6wfrB+sH6wfrB+sH6wfrB+sH6wfrB+tHjFdxvIr5VMy34nwqzrdiPSrWq2I9
K9a7Yj8q9qtiPyv2e6wfrB+sH6wfrB+sH6wfrB+sH6wfe7wa68ce/zLWj328
61g/9vGP9WPP51g/WD9YP1g/WD9YP1g/WD9YP1g/WD9YP1g/WD9YP1g/WD9Y
P1g/WD9YP1g/9vV2rB/7/riN9YP1g/WD9YP1g/Vj1q/7wfrB+sH6wfox11v3
g/WD9YP1g/Vj7tfuB+sH6wfrB+sH68d+PtzzefF47yd94Fe+/02ffn5/tOf3
R3t+f7Tn90d7fn+05/dHe35/tOf3R3t+f7Tn90d7fn+05/dHe35/tOf3R3t+
f7Tn90d7fn+05/fHHq/ieBXzqZhvxflUnG/FelSsV8V6Vqx3xX5U7FfFflbs
93h+f7Tn90d7fn+05/dHe35/tOf3R3t+f7Tn90d7fn+05/fHGq/G8/tjjX8Z
z++PdbzreH5/rOMfz++PNZ/j+f3Rnt8f7fn90Z7fH+35/dGe3x/t+f3Rnt8f
7fn90Z7fH+35/dGe3x/t+f3Rnt8f7fn90Z7fH+35/dGe3x/t+f3Rnt8f7fn9
0Z7fH+t6O57fH+v+uI3n90d7fn+05/dHe35/tOf3R3t+f1g/vz/a8/ujPb8/
2vP7oz2/P1xvfn+05/dHe35/tOf3R3t+f7hf/f5oz++P9vz+aM/vj/b8/mjP
74/1fLjn8+Lxy//wG/5eveP10w/WD9YP1g/WD9YP1g/WD9YP1g/WD9YP1g/W
D9YP1g/WD9aPGK/ieBXzqZhvxflUnG/FelSsV8V6Vqx3xX5U7FfFflbs91g/
WD9YP1g/WD9YP1g/WD9YP1g/9ng11o89/mWsH/t417F+7OMf68eez7F+sH6w
frB+sH6wfrB+sH6wfrB+sH6wfrB+sH6wfrB+sH6wfrB+sH6wfrB+7OvtWD/2
/XEb6wfrB+sH6wfrB+vHrF/3g/WD9YP1g/VjrrfuB+sH6wfrB+vH3K/dD9YP
1g/WD9YP1o/9fLjn8+Lxsuf3+fSD9YP1g/WD9YP1g/WD9YP1g/WD9YP1g/WD
9YP1g/WD9YP1I8arOF7FfCrmW3E+FedbsR4V61WxnhXrXbEfFftVsZ9j/WD9
YP1g/WD9YP1g/WD9YP1g/WD92OPVWD/2+JexfuzjXcf6sY9/rB97Psf6wfrB
+sH6wfrB+sH6wfrB+sH6wfrB+sH6wfrB+sH6wfrB+sH6wfrB+sH6sa+3Y/3Y
98dtrB+sH6wfrB+sH6wfs37dD9YP1g/WD9aPud66H6wfrB+sH6wfc792P1g/
WD9YP1g/WD/28+Gez4vHb/jJZy+kv276wfrB+sH6wfrB+sH6wfrB+sH6wfrB
+sH6wfrB+sH6wfrB+hHjVRyvYj4V8604n4rzrViPivWqWM+K9a7Yj4r9qtjP
iv0e6wfrB+sH6wfrB+sH6wfrB+sH68cer8b6sce/jPVjH+861o99/GP92PM5
1g/WD9YP1g/WD9YP1g/WD9YP1g/WD9YP1g/WD9YP1g/WD9YP1g/WD9YP1o99
vR3rx74/bmP9YP1g/WD9YP1g/Zj1636wfrB+sH6wfsz11v1g/WD9YP1g/Zj7
tfvB+sH6wfrB+sH6sZ8P93xePD7yLe/74g/6t6+dfrB+sH6wfrB+sH6wfrB+
sH6wfrB+sH6wfrB+sH6wfrB+sH7EeBXHq5hPxXwrzqfifCvWo2K9KtazYr0r
9qNivyr2s2K/x/rB+sH6wfrB+sH6wfrB+sH6wfqxx6uxfuzxL2P92Me7jvVj
H/9YP/Z8jvWD9YP1g/WD9YP1g/WD9YP1g/WD9YP1g/WD9YP1g/WD9YP1g/WD
9YP1g/VjX2/H+rHvj9tYP1g/WD9YP1g/WD9m/bofrB+sH6wfrB9zvXU/WD9Y
P1g/WD/mfu1+sH6wfrB+sH6wfuznwz2fF49PeP6cmH6wfrB+sH6wfrB+sH6w
frB+sH6wfrB+sH6wfrB+sH6wfrB+xHgVx6uYT8V8K86n4nwr1qNivSrWs2K9
K/ajYr8q9rNiv8f6wfrB+sH6wfrB+sH6wfrB+sH6scersX7s8S9j/djHu471
Yx//WD/2fI71g/WD9YP1g/WD9YP1g/WD9YP1g/WD9YP1g/WD9YP1g/WD9YP1
g/WD9YP1Y19vx/qx74/bWD9YP1g/WD9YP1g/Zv26H6wfrB+sH6wfc711P1g/
WD9YP1g/5n7tfrB+sH6wfrB+sH7s58M9nxeP17z1537627/r1dMP1g/WD9YP
1g/WD9YP1g/WD9YP1g/WD9YP1g/WD9YP1g/Wjxiv4ngV86mYb8X5VJxvxXpU
rFfFelasd8V+VOxXxX5W7PdYP1g/WD9YP1g/WD9YP1g/WD9YP/Z4NdaPPf5l
rB/7eNexfuzjH+vHns+xfrB+sH6wfrB+sH6wfrB+sH6wfrB+sH6wfrB+sH6w
frB+sH6wfrB+sH6wfuzr7Vg/9v1xG+sH6wfrB+sH6wfrx6xf94P1g/WD9YP1
Y6637gfrB+sH6wfrx9yv3Q/WD9YP1g/WD9aP/Xy45/PicXn2c+RXX5h+sH6w
frB+sH6wfrB+sH6wfrB+sH6wfrB+sH6wfrB+sH6wfsR4FcermE/FfCvOp+J8
K9ajYr0q1rNivSv2o2K/KvazYr/H+sH6wfrB+sH6wfrB+sH6wfrB+rHHq7F+
7PEvY/3Yx7uO9WMf/1g/9nyO9YP1g/WD9YP1g/WD9YP1g/WD9YP1g/WD9YP1
g/WD9YP1g/WD9YP1g/WD9WNfb8f6se+P21g/WD9YP1g/WD9YP2b9uh+sH6wf
rB+sH3O9dT9YP1g/WD9YP+Z+7X6wfrB+sH6wfrB+7OfDPZ8Xj8/vLugH6wfr
B+sH6wfrB+sH6wfrB+sH6wfrB+sH6wfrB+sH6wfrR4xXcbyK+VTMt+J8Ks63
Yj0q1qtiPSvWu2I/KvarYj8r9nusH6wfrB+sH6wfrB+sH6wfrB+sH3u8GuvH
Hv8y1o99vOtYP/bxj/Vjz+dYP1g/WD9YP1g/WD9YP1g/WD9YP1g/WD9YP1g/
WD9YP1g/WD9YP1g/WD9YP/b1dqwf+/64jfWD9YP1g/WD9YP1Y9av+8H6wfrB
+sH6Mddb94P1g/WD9YP1Y+7X7gfrB+sH6wfrB+vHfj7c83nx+MdP3+P9Hefv
17bn79e25+/Xtufv17bn79e25+/Xtufv17b1g/WD9YP1g/WD9YP1g/WD9YPn
79e25+/X7vEqjlcxn4r5VpxPxflWrEfFelWsZ8V6V+xHxX5V7GfFfo/1g/WD
9YP1g+fv17bn79e25+/Xtufv17bn79e25+/XrvFqPH+/do1/Gc/fr13Hu47n
79eu4x/P369d8zmev1/bnr9f256/X9uev1/bnr9f256/X9uev1/bnr9f256/
X9uev1/bnr9f256/X9uev1/bnr9f256/X9uev1/bnr9f256/X9uev1/bnr9f
256/X9uev1+7rrdj/dj3x208f7+2PX+/tj1/v7Y9f7+2PX+/tj1/v9b6dT94
/n5te/5+bXv+fm17/n6t6637wfP3a9vz92vb8/dr2/P3a92v3Q+ev1/bnr9f
256/X9uev1/bnr9fu54P93xePH7m6Xsmnzj9YP1g/WD9YP1g/WD9YP1g/WD9
YP1g/WD9YP1g/WD9YP1g/YjxKo5XMZ+K+VacT8X5VqxHxXpVrGfFelfsR8V+
VexnxX6P9YP1g/WD9YP1g/WD9YP1g/WD9WOPV2P92ONfxvqxj3cd68c+/rF+
7Pkc6wfrB+sH6wfrB+sH6wfrB+sH6wfrB+sH6wfrB+sH6wfrB+sH6wfrB+sH
68e+3o71Y98ft7F+sH6wfrB+sH6wfsz6dT9YP1g/WD9YP+Z6636wfrB+sH6w
fsz92v1g/WD9YP1g/WD92M+Hez4vHv/to54/1/WD9YP1g/WD9YP1g/WD9YP1
g/WD9YP1g/WD9YP1g/WD9YP1I8arOF7FfCrmW3E+FedbsR4V61WxnhXrXbEf
FftVsZ8V+z3WD9YP1g/WD9YP1g/WD9YP1g/Wjz1ejfVjj38Z68c+3nWsH/v4
x/qx53OsH6wfrB+sH6wfrB+sH6wfrB+sH6wfrB+sH6wfrB+sH6wfrB+sH6wf
rB+sH/t6O9aPfX/cxvrB+sH6wfrB+sH6MevX/WD9YP1g/WD9mOut+8H6wfrB
+sH6Mfdr94P1g/WD9YP1g/VjPx/u+bx4/JoXvuZtL77rt00/WD9YP1g/WD9Y
P1g/WD9YP1g/WD9YP1g/WD9YP1g/WD9YP2K8iuNVzKdivhXnU3G+FetRsV4V
61mx3hX7UbFfFftZsd9j/WD9YP1g/WD9YP1g/WD9YP1g/djj1Vg/9viXsX7s
413H+rGPf6wfez7H+sH6wfrB+sH6wfrB+sH6wfrB+sH6wfrB+sH6wfrB+sH6
wfrB+sH6wfrB+rGvt2P92PfHbawfrB+sH6wfrB+sH7N+3Q/WD9YP1g/Wj7ne
uh+sH6wfrB+sH3O/dj9YP1g/WD9YP1g/9vPhns+Lx0e94dn/IOtjph+sH6wf
rB+sH6wfrB+sH6wfrB+sH6wfrB+sH6wfrB+sH6wfMV7F8SrmUzHfivOpON+K
9ahYr4r1rFjviv2o2K+K/azY77F+sH6wfrB+sH6wfrB+sH6wfrB+7PFqrB97
/MtYP/bxrmP92Mc/1o89n2P9YP1g/WD9YP1g/WD9YP1g/WD9YP1g/WD9YP1g
/WD9YP1g/WD9YP1g/WD92NfbsX7s++M21g/WD9YP1g/WD9aPWb/uB+sH6wfr
B+vHXG/dD9YP1g/WD9aPuV+7H6wfrB+sH6wfrB/7+XDP58XjT/ZzWT9YP1g/
WD9YP1g/WD9YP1g/WD9YP1g/WD9YP1g/WD9YP1g/YryK41XMp2K+FedTcb4V
61GxXhXrWbHeFftRsV8V+1mx32P9YP1g/WD9YP1g/WD9YP1g/WD92OPVWD/2
+JexfuzjXcf6sY9/rB97Psf6wfrB+sH6wfrB+sH6wfrB+sH6wfrB+sH6wfrB
+sH6wfrB+sH6wfrB+sH6sa+3Y/3Y98dtrB+sH6wfrB+sH6wfs37dD9YP1g/W
D9aPud6e/nmsH6wfrB+sH3O/dj9YP1g/WD9YP1g/9vPhns+Lx9/96W//rh9+
9YdOP1g/WD9YP1g/WD9YP1g/WD9YP/j7XRdt/WD9YP1g/WD9YP1g/YjxKo5X
MZ+K+VacT8X5VqxHxXpVrGfFelfsR8V+VexnxX6P9YP1g/WD9YP1g/WD9YP1
g/WD9WOPV2P92ONfxvqxj3cd68c+/rF+7Pkc6wfrB+sH6wfrB+sH6wfrB+sH
6wfrB+sH6wfrB+sH6wfrB+sH6wfrB+sH68e+3o71Y98ft7F+sH6wfrB+sH6w
fsz6dT9YP1g/WD9YP+Z6636wfrB+sH6wfsz92v1g/WD9YP1g/WD92M+Hez4v
Hj/4X37x5d/69R88/WD9YP1g/WD9YP1g/WD9YP1g/WD9YP1g/WD9YP1g/WD9
YP2I8SqOVzGfivlWnE/F+VasR8V6VaxnxXpX7EfFflXsZ8V+j/WD9YP1g/WD
9YP1g/WD9YP1g/Vjj1dj/djjX8b6sY93HevHPv6xfuz5HOsH6wfrB+sH6wfr
B+sH6wfrB+sH6wfrB+sH6wfrB+sH6wfrB+sH6wfrB+vHvt6O9WPfH7exfrB+
sH6wfrB+sH7M+nU/WD9YP1g/WD/meut+sH6wfrB+sH7M/dr9YP1g/WD9YP1g
/djPh3s+Lx6f8oefP1f1g/WD9YP1g/WD9YP1g/WD9YP1g/WD9YP1g/WD9YP1
g/WD9SPGqzhexXwq5ltxPhXnW7EeFetVsZ4V612xHxX7VbGfFfs91g/WD9YP
1g/WD9YP1g/WD9YP1o89Xo31Y49/GevHPt51rB/7+Mf6sedzrB+sH6wfrB+s
H6wfrB+sH6wfrB+sH6wfrB+sH6wfrB+sH6wfrB+sH6wfrB/7ejvWj31/3Mb6
wfrB+sH6wfrB+jHr1/1g/WD9YP1g/ZjrrfvB+sH6wfrB+jH3a/eD9YP1g/WD
9YP1Yz8f7vm8ePzS29724rve81PTD9YP1g/WD9YP1g/WD9YP1g/WD9YP1g/W
D9YP1g/WD9YP1o8Yr+J4FfOpmG/F+VScb8V6VKxXxXpWrHfFflTsV8V+Vuz3
WD9YP1g/WD9YP1g/WD9YP1g/WD/2eDXWjz3+Zawf+3jXsX7s4x/rx57PsX6w
frB+sH6wfrB+sH6wfrB+sH6wfrB+sH6wfrB+sH6wfrB+sH6wfrB+sH7s6+1Y
P/b9cRvrB+sH6wfrB+sH68esX/eD9YP1g/WD9WOut+4H6wfrB+sH68fcr90P
1g/WD9YP1g/Wj/18uOfz4vHqb/pD77x97//6TP1g/WD9YP1g/WD9YP1g/WD9
YP1g/WD9YP1g/WD9YP1g/WD9iPEqjlcxn4r5VpxPxflWrEfFelWsZ8V6V+xH
xX5V7GfFfo/1g/WD9YP1g/WD9YP1g/WD9YP1Y49XY/3Y41/G+rGPdx3rxz7+
sX7s+RzrB+sH6wfrB+sH6wfrB+sH6wfrB+sH6wfrB+sH6wfrB+sH6wfrB+sH
6wfrx77ejvVj3x+3sX6wfrB+sH6wfrB+zPp1P1g/WD9YP1g/5nrrfrB+sH6w
frB+zP3a/WD9YP1g/WD9YP3Yz4d7Pi8eP9TPRf1g/WD9YP1g/WD9YP1g/WD9
YP1g/WD9YP1g/WD9YP1g/WD9iPEqjlcxn4r5VpxPxflWrEfFelWsZ8V6V+xH
xX5V7GfFfo/1g/WD9YP1g/WD9YP1g/WD9YP1Y49XY/3Y41/G+rGPdx3rxz7+
sX7s+RzrB+sH6wfrB+sH6wfrB+sH6wfrB+sH6wfrB+sH6wfrB+sH6wfrB+sH
6wfrx77ejvVj3x+3sX6wfrB+sH6wfrB+zPp1P1g/WD9YP1g/5nrrfrB+sH6w
frB+zP3a/WD9YP1g/WD9YP3Yz4d7Pi8eH/clH/Rvf/U7P2T6wfrB+sH6wfrB
+sH6wfrB+sH6wfrB+sH6wfrB+sH6wfrB+hHjVRyvYj4V8604n4rzrViPivWq
WM+K9a7Yj4r9qtjPiv0e6wfrB+sH6wfrB+sH6wfrB+sH68cer8b6sce/jPVj
H+861o99/GP92PM51g/WD9YP1g/WD9YP1g/WD9YP1g/WD9YP1g/WD9YP1g/W
D9YP1g/WD9YP1o99vR3rx74/bmP9YP1g/WD9YP1g/Zj1636wfrB+sH6wfsz1
1v1g/WD9YP1g/Zj7tfvB+sH6wfrB+sH6sZ8P93xePP77q1/53l98+UdMP1g/
WD9YP1g/WD9YP1g/WD9YP1g/WD9YP1g/WD9YP1g/WD9ivIrjVcynYr4V51Nx
vhXrUbFeFetZsd4V+1GxXxX7WbHfY/1g/WD9YP1g/WD9YP1g/WD9YP3Y49VY
P/b4l7F+7ONdx/qxj3+sH3s+x/rB+sH6wfrB+sH6wfrB+sH6wfrB+sH6wfrB
+sH6wfrB+sH6wfrB+sH6wfqxr7dj/dj3x22sH6wfrB+sH6wfrB+zft0P1g/W
D9YP1o+53rofrB+sH6wfrB9zv3Y/WD9YP1g/WD9YP/bz4Z7Pi8c/6eeafrB+
sH6wfrB+sH6wfrB+sH6wfrB+sH6wfrB+sH6wfrB+sH7EeBXHq5hPxXwrzqfi
fCvWo2K9KtazYr0r9qNivyr2s2K/x/rB+sH6wfrB+sH6wfrB+sH6wfqxx6ux
fuzxL2P92Me7jvVjH/9YP/Z8jvWD9YP1g/WD9YP1g/WD9YP1g/WD9YP1g/WD
9YP1g/WD9YP1g/WD9YP1g/VjX2/H+rHvj9tYP1g/WD9YP1g/WD9m/bofrB+s
H6wfrB9zvXU/WD9YP1g/WD/mfu1+sH6wfrB+sH6wfuznwz2fF4+f+JVP+sCv
fP9vnX6wfrB+sH6wfrB+sH6wfrB+sH6wfrB+sH6wfrB+sH6wfrB+xHgVx6uY
T8V8K86n4nwr1qNivSrWs2K9K/ajYr8q9rNiv8f6wfrB+sH6wfrB+sH6wfrB
+sH6scersX7s8S9j/djHu471Yx//WD/2fI71g/WD9YP1g/WD9YP1g/WD9YP1
g/WD9YP1g/WD9YP1g/WD9YP1g/WD9YP1Y19vx/qx74/bWD9YP1g/WD9YP1g/
Zv26H6wfrB+sH6wfc711P1g/WD9YP1g/5n7tfrB+sH6wfrB+sH7s58M9nxeP
f/Dzr/u2n3/dx08/WD9YP1g/WD9YP1g/WD9YP1g/WD9YP1g/WD9YP1g/WD9Y
P2K8iuNVzKdivhXnU3G+FetRsV4V61mx3hX7UbFfFftZsd9j/WD9YP1g/WD9
YP1g/WD9YP1g/djj1Vg/9viXsX7s413H+rGPf6wfez7H+sH6wfrB+sH6wfrB
+sH6wfrB+sH6wfrB+sH6wfrB+sH6wfrB+sH6wfrB+rGvt2P92PfHbawfrB+s
H6wfrB+sH7N+3Q/WD9YP1g/Wj7neuh+sH6wfrB+sH3O/dj9YP1g/WD9YP1g/
9vPhns+Lx3f0c0k/WD9YP1g/WD9YP1g/WD9YP1g/WD9YP1g/WD9YP1g/WD9Y
P2K8iuNVzKdivhXnU3G+FetRsV4V61mx3hX7UbFfFftZsd9j/WD9YP1g/WD9
YP1g/WD9YP1g/djj1Vg/9viXsX7s413H+rGPf6wfez7H+sH6wfrB+sH6wfrB
+sH6wfrB+sH6wfrB+sH6wfrB+sH6wfrB+sH6wfrB+rGvt2P92PfHbawfrB+s
H6wfrB+sH7N+3Q/WD9YP1g/Wj7neuh+sH6wfrB+sH3O/dj9YP1g/WD9YP1g/
9vPhns+Lx59+5+173/0Dv336wfrB+sH6wfrB+sH6wfrB+sH6wfrB+sH6wfrB
+sH6wfrB+hHjVRyvYj4V8604n4rzrViPivWqWM+K9a7Yj4r9qtjPiv0e6wfr
B+sH6wfrB+sH6wfrB+sH68cer8b6sce/jPVjH+861o99/GP92PM51g/WD9YP
1g/WD9YP1g/WD9YP1g/WD9YP1g/WD9YP1g/WD9YP1g/WD9YP1o99vR3rx74/
bmP9YP1g/WD9YP1g/Zj1636wfrB+sH6wfsz11v1g/WD9YP1g/Zj7tfvB+sH6
wfrB+sH6sZ8P93xePL70HV/2qre871OmH6wfrB+sH6wfrB+sH6wfrB+sH6wf
rB+sH6wfrB+sH6wfrB8xXsXxKuZTMd+K86k434r1qFivivWsWO+K/ajYr4r9
rNjvsX6wfrB+sH6wfrB+sH6wfrB+sH7s8WqsH3v8y1g/9vGuY/3Yxz/Wjz2f
Y/1g/WD9YP1g/WD9YP1g/WD9YP1g/WD9YP1g/WD9YP1g/WD9YP1g/WD9YP3Y
19uxfuz74zbWD9YP1g/WD9YP1o9Zv+4H6wfrB+sH68dcb90P1g/WD9YP1o+5
X7sfrB+sH6wfrB+sH/v5cM/nxePv9HNFP1g/WD9YP1g/WD9YP1g/WD9YP1g/
WD9YP1g/WD9YP1g/WD9ivIrjVcynYr4V51NxvhXrUbFeFetZsd4V+1GxXxX7
WbHfY/1g/WD9YP1g/WD9YP1g/WD9YP3Y49VYP/b4l7F+7ONdx/qxj3+sH3s+
x/rB+sH6wfrB+sH6wfrB+sH6wfrB+sH6wfrB+sH6wfrB+sH6wfrB+sH6wfqx
r7dj/dj3x22sH6wfrB+sH6wfrB+zft0P1g/WD9YP1o+53rofrB+sH6wfrB9z
v3Y/WD9YP1g/WD9YP/bz4Z7Pi8d3/viPfs/HvvDq6QfrB+sH6wfrB+sH6wfr
B+sH6wfrB+sH6wfrB+sH6wfrB+tHjFdxvIr5VMy34nwqzrdiPSrWq2I9K9a7
Yj8q9qtiPyv2e6wfrB+sH6wfrB+sH6wfrB+sH6wfe7wa68ce/zLWj32861g/
9vGP9WPP51g/WD9YP1g/WD9YP1g/WD9YP1g/WD9YP1g/WD9YP1g/WD9YP1g/
WD9YP1g/9vV2rB/7/riN9YP1g/WD9YP1g/Vj1q/7wfrB+sH6wfox11v3g/WD
9YP1g/Vj7tfuB+sH6wfrB+sH68d+PtzzefH4S69/9gelXjP9YP1g/WD9YP1g
/WD9YP1g/WD9YP1g/WD9YP1g/WD9YP1g/YjxKo5XMZ+K+VacT8X5VqxHxXpV
rGfFelfsR8V+VexnxX6P9YP1g/WD9YP1g/WD9YP1g/WD9WOPV2P92ONfxvqx
j3cd68c+/rF+7Pkc6wfrB+sH6wfrB+sH6wfrB+sH6wfrB+sH6wfrB+sH6wfr
B+sH6wfrB+sH68e+3o71Y98ft7F+sH6wfrB+sH6wfsz6dT9YP1g/WD9YP+Z6
636wfrB+sH6wfsz92v1g/WD9YP1g/WD92M+Hez4vHn+unwv6wfrB+sH6wfrB
+sH6wfrB+sH6wfrB+sH6wfrB+sH6wfrB+hHjVRyvYj4V8604n4rzrViPivWq
WM+K9a7Yj4r9qtjPiv0e6wfrB+sH6wfrB+sH6wfrB+sH68cer8b6sce/jPVj
H+861o99/GP92PM51g/WD9YP1g/WD9YP1g/WD9YP1g/WD9YP1g/WD9YP1g/W
D9YP1g/WD9YP1o99vR3rx74/bmP9YP1g/WD9YP1g/Zj1636wfrB+sH6wfsz1
1v1g/WD9YP1g/Zj7tfvB+sH6wfrB+sH6sZ8P93xePL76VW953xd/0OumH6wf
rB+sH6wfrB+sH6wfrB+sH6wfrB+sH6wfrB+sH6wfrB8xXsXxKuZTMd+K86k4
34r1qFivivWsWO+K/ajYr4r9rNjvsX6wfrB+sH6wfrB+sH6wfrB+sH7s8Wqs
H3v8y1g/9vGuY/3Yxz/Wjz2fY/1g/WD9YP1g/WD9YP1g/WD9YP1g/WD9YP1g
/WD9YP1g/WD9YP1g/WD9YP3Y19uxfuz74zbWD9YP1g/WD9YP1o9Zv+4H6wfr
B+sH68dcb90P1g/WD9YP1o+5X7sfrB+sH6wfrB+sH/v5cM/nxeMrvvfdP/Ch
3/d7ph+sH6wfrB+sH6wfrB+sH6wfrB+sH6wfrB+sH6wfrB+sH6wfMV7F8Srm
UzHfivOpON+K9ahYr4r1rFjviv2o2K+K/azY77F+sH6wfrB+sH6wfrB+sH6w
frB+7PFqrB97/MtYP/bxrmP92Mc/1o89n2P9YP1g/WD9YP1g/WD9YP1g/WD9
YP1g/WD9YP1g/WD9YP1g/WD9YP1g/WD92NfbsX7s++M21g/WD9YP1g/WD9aP
Wb/uB+sH6wfrB+vHXG/dD9YP1g/WD9aPuV+7H6wfrB+sH6wfrB/7+XDP58Xj
C/u+1g/WD9YP1g/WD9YP1g/WD9YP1g/WD9YP1g/WD9YP1g/WD9aPGK/ieBXz
qZhvxflUnG/FelSsV8V6Vqx3xX5U7FfFflbs91g/WD9YP1g/WD9YP1g/WD9Y
P1g/9ng11o89/mWsH/t417F+7OMf68eez7F+sH6wfrB+sH6wfrB+sH6wfrB+
sH6wfrB+sH6wfrB+sH6wfrB+sH6wfrB+7OvtWD/2/XEb6wfrB+sH6wfrB+vH
rF/3g/WD9YP1g/VjrrfuB+sH6wfrB+vH3K/dD9YP1g/WD9YP1o/9fLjn8+Lx
2d/27IX0T5t+sH6wfrB+sH6wfrB+sH6wfrB+sH6wfrB+sH6wfrB+sH6wfsR4
FcermE/FfCvOp+J8K9ajYr0q1rNivSv2o2K/KvazYr/H+sH6wfrB+sH6wfrB
+sH6wfrB+rHHq7F+7PEvY/3Yx7uO9WMf/1g/9nyO9YP1g/WD9YP1g/WD9YP1
g/WD9YP1g/WD9YP1g/WD9YP1g/WD9YP1g/WD9WNfb8f6se+P21g/WD9YP1g/
WD9YP2b9uh+sH6wfrB+sH3O9dT9YP1g/WD9YP+Z+7X6wfrB+sH6wfrB+7OfD
PZ8Xj9/7gV/5/jd942dMP1g/WD9YP1g/WD9YP1g/WD9YP1g/WD9YP1g/WD9Y
P1g/WD9ivIrjVcynYr4V51NxvhXrUbFeFetZsd4V+1GxXxX7WbHfY/1g/WD9
YP1g/WD9YP1g/WD9YP3Y49VYP/b4l7F+7ONdx/qxj3+sH3s+x/rB+sH6wfrB
+sH6wfrB+sH6wfrB+sH6wfrB+sH6wfrB+sH6wfrB+sH6wfqxr7dj/dj3x22s
H6wfrB+sH6wfrB+zft0P1g/WD9YP1o+53rofrB+sH6wfrB9zv3Y/WD9YP1g/
WD9YP/bz4Z7Pi8eH9X2pH6wfrB+sH6wfrB+sH6wfrB+sH6wfrB+sH6wfrB+s
H6wfrB8xXsXxKuZTMd+K86k434r1qFivivWsWO+K/ajYr4r9rNjvsX6wfrB+
sH6wfrB+sH6wfrB+sH7s8WqsH3v8y1g/9vGuY/3Yxz/Wjz2fY/1g/WD9YP1g
/WD9YP1g/WD9YP1g/WD9YP1g/WD9YP1g/WD9YP1g/WD9YP3Y19uxfuz74zbW
D9YP1g/WD9YP1o9Zv+4H6wfrB+sH68dcb90P1g/WD9YP1o+5X7sfrB+sH6wf
rB+sH/v5cM/nxeM7vv7Z/6D39IPn+4nt+X5ie76f2J7vJ7bn+4nt+X5iWz94
vp/Y1g/WD9YP1g/WD9YPnu8ntuf7ie35fuIer+J4FfOpmG/F+VScb8V6VKxX
xXpWrHfFflTsV8V+Vuz3WD9YP1g/eL6f2J7vJ7bn+4nt+X5ie76f2J7vJ7bn
+4lrvBrP9xPX+JfxfD9xHe86nu8nruMfz/cT13yO5/uJ7fl+Ynu+n9ie7ye2
5/uJ7fl+Ynu+n9ie7ye25/uJ7fl+Ynu+n9ie7ye25/uJ7fl+Ynu+n9ie7ye2
5/uJ7fl+Ynu+n9ie7ye25/uJ7fl+4rrejuf7iev+uI3n+4nt+X5ie76f2J7v
J7bn+4nt+X6i9et+8Hw/sT3fT2zP9xPb8/1E11v3g+f7ie35fmJ7vp/Ynu8n
ul99P7E9309sz/cT2/P9xPZ8P7E9309cz4d7Pi8eH/yPvuHv1Tsu0w/WD9YP
1g/WD9YP1g/WD9YP1g/WD9YP1g/WD9YP1g/WD9aPGK/ieBXzqZhvxflUnG/F
elSsV8V6Vqx3xX5U7FfFflbs91g/WD9YP1g/WD9YP1g/WD9YP1g/9ng11o89
/mWsH/t417F+7OMf68eez7F+sH6wfrB+sH6wfrB+sH6wfrB+sH6wfrB+sH6w
frB+sH6wfrB+sH6wfrB+7OvtWD/2/XEb6wfrB+sH6wfrB+vHrF/3g/WD9YP1
g/VjrrfuB+sH6wfrB+vH3K/dD9YP1g/WD9YP1o/9fLjn8+LxF/u+0g/WD9YP
1g/WD9YP1g/WD9YP1g/WD9YP1g/WD9YP1g/WD9aPGK/ieBXzqZhvxflUnG/F
elSsV8V6Vqx3xX5U7FfFflbs91g/WD9YP1g/WD9YP1g/WD9YP1g/9ng11o89
/mWsH/t417F+7OMf68eez7F+sH6wfrB+sH6wfrB+sH6wfrB+sH6wfrB+sH6w
frB+sH6wfrB+sH6wfrB+7OvtWD/2/XEb6wfrB+sH6wfrB+vHrF/3g/WD9YP1
g/VjrrfuB+sH6wfrB+vH3K/dD9YP1g/WD9YP1o/9fLjn8+Lx/579Oak3vWH6
wfrB+sH6wfrB+sH6wfrB+sH6wfrB+sH6wfrB+sH6wfrB+hHjVRyvYj4V8604
n4rzrViPivWqWM+K9a7Yj4r9qtjPiv0e6wfrB+sH6wfrB+sH6wfrB+sH68ce
r8b6sce/jPVjH+861o99/GP92PM51g/WD9YP1g/WD9YP1g/WD9YP1g/WD9YP
1g/WD9YP1g/WD9YP1g/WD9YP1o99vR3rx74/bmP9YP1g/WD9YP1g/Zj1636w
frB+sH6wfsz11v1g/WD9YP1g/Zj7tfvB+sH6wfrB+sH6sZ8P93xePL7+bS++
6z0f8VnTD9YP1g/WD9YP1g/WD9YP1g/WD9YP1g/WD9YP1g/WD9YP1o8Yr+J4
FfOpmG/F+VScb8V6VKxXxXpWrHfFflTsV8V+Vuz3WD9YP1g/WD9YP1g/WD9Y
P1g/WD/2eDXWjz3+Zawf+3jXsX7s4x/rx57PsX6wfrB+sH6wfrB+sH6wfrB+
sH6wfrB+sH6wfrB+sH6wfrB+sH6wfrB+sH7s6+1YP/b9cRvrB+sH6wfrB+sH
68esX/eD9YP1g/WD9WOut+4H6wfrB+sH68fcr90P1g/WD9YP1g/Wj/18uOfz
4vHLfV/oB+sH6wfrB+sH6wfrB+sH6wfrB+sH6wfrB+sH6wfrB+sH60eMV3G8
ivlUzLfifCrOt2I9KtarYj0r1rtiPyr2q2I/K/Z7rB+sH6wfrB+sH6wfrB+s
H6wfrB97vBrrxx7/MtaPfbzrWD/28Y/1Y8/nWD9YP1g/WD9YP1g/WD9YP1g/
WD9YP1g/WD9YP1g/WD9YP1g/WD9YP1g/WD/29XasH/v+uI31g/WD9YP1g/WD
9WPWr/vB+sH6wfrB+jHXW/eD9YP1g/WD9WPu1+4H6wfrB+sH6wfrx34+3PN5
8fgTP/fT3/5dP/zG6QfrB+sH6wfrB+sH6wfrB+sH6wfrB+sH6wfrB+sH6wfr
B+tHjFdxvIr5VMy34nwqzrdiPSrWq2I9K9a7Yj8q9qtiPyv2e6wfrB+sH6wf
rB+sH6wfrB+sH6wfe7wa68ce/zLWj32861g/9vGP9WPP51g/WD9YP1g/WD9Y
P1g/WD9YP1g/WD9YP1g/WD9YP1g/WD9YP1g/WD9YP1g/9vV2rB/7/riN9YP1
g/WD9YP1g/Vj1q/7wfrB+sH6wfox11v3g/WD9YP1g/Vj7tfuB+sH6wfrB+sH
68d+PtzzefH4rx/xIb/8dd/y+6YfrB+sH6wfrB+sH6wfrB+sH6wfrB+sH6wf
rB+sH6wfrB+sHzFexfEq5lMx34rzqTjfivWoWK+K9axY74r9qNiviv2s2O+x
frB+sH6wfrB+sH6wfrB+sH6wfuzxaqwfe/zLWD/28a5j/djHP9aPPZ9j/WD9
YP1g/WD9YP1g/WD9YP1g/WD9YP1g/WD9YP1g/WD9YP1g/WD9YP1g/djX27F+
7PvjNtYP1g/WD9YP1g/Wj1m/7gfrB+sH6wfrx1xv3Q/WD9YP1g/Wj7lfux+s
H6wfrB+sH6wf+/lwz+fF4yv6up7vJ7bn+4nt+X5ie76f2J7vJ7bn+4nt+X5i
Wz9YP1g/WD9YP1g/WD9YP3i+n9ie7ye25/uJe7yK41XMp2K+FedTcb4V61Gx
XhXrWbHeFftRsV8V+1mx32P9YP1g/WD94Pl+Ynu+n9ie7ye25/uJ7fl+Ynu+
n7jGq/F8P3GNfxnP9xPX8a7j+X7iOv7xfD9xzed4vp/Ynu8ntuf7ie35fmL/
c76f2J7vJ7bn+4nt+X5ie76f2J7vJ7bn+4nt+X5ie76f2J7vJ7bn+4nt+X5i
e76f2J7vJ7bn+4nt+X5ie76f2J7vJ67r7Xi+n9ie7ye25/uJ7fl+Ynu+n9ie
7ye25/uJ7fl+ovXrfvB8P7E9309sz/cT2/P9RNdb94Pn+4nt+X5ie76f2J7v
J7bn+4nt+X5ie76f2J7vJ7bn+4nt+X5iWz/iefF4z0u/Rl79yhenH6wfrB+s
H6wfrB+sH6wfrB+sH6wfrB+sH6wfrB+sH6wfrB8xXsXxKuZTMd+K86k434r1
qFivivWsWO+K/ajYr4r9rNjvsX6wfrB+sH6wfrB+sH6wfrB+sH7s8WqsH3v8
y1g/9vGuY/3Yxz/Wjz2fY/1g/WD9YP1g/WD9YP1g/WD9YP1g/WD9YP1g/WD9
YP1g/WD9YP1g/WD9YP3Y19uxfuz74zbWD9YP1g/WD9YP1o9Zv+4H6wfrB+sH
68dcb90P1g/WD9YP1o+5X7sfrB+sH6wfrB+sH/v5cM/nxeOL3vWel36RnH6w
frB+sH6wfrB+sH6wfrB+sH6wfrB+sH6wfrB+sH6wfrB+xHgVx6uYT8V8K86n
4nwr1qNivSrWs2K9K/ajYr8q9rNiv8f6wfrB+sH6wfrB+sH6wfrB+sH6scer
sX7s8S9j/djHu471Yx//WD/2fI71g/WD9YP1g/WD9YP1g/WD9YP1g/WD9YP1
g/WD9YP1g/WD9YP1g/WD9YP1Y19vx/qx74/bWD9YP1g/WD9YP1g/Zv26H6wf
rB+sH6wfc711P1g/WD9YP1g/5n7tfrB+sH6wfrB+sH7s58M9nxePf9XXpX6w
frB+sH6wfrB+sH6wfrB+sH6wfrB+sH6wfrB+sH6wfrB+xHgVx6uYT8V8K86n
4nwr1qNivSrWs2K9K/ajYr8q9rNiv8f6wfrB+sH6wfrB+sH6wfrB+sH6scer
sX7s8S9j/djHu471Yx//WD/2fI71g/WD9YP1g/WD9YP1g/WD9YP1g/WD9YP1
g/WD9YP1g/WD9YP1g/WD9YP1Y19vx/qx74/bWD9YP1g/WD9YP1g/Zv26H6wf
rB+sH6wfc711P1g/WD9YP1g/5n7tfrB+sH6wfrB+sH7s58M9nxePz3n252y/
/U3TD9YP1g/WD9YP1g/WD9YP1g/WD9YP1g/WD9YP1g/WD9YP1o8Yr+J4FfOp
mG/F+VScb8V6VKxXxXpWrHfFflTsV8V+Vuz3WD9YP1g/WD9YP1g/WD9YP1g/
WD/2eDXWjz3+Zawf+3jXsX7s4x/rx57PsX6wfrB+sH6wfrB+sH6wfrB+sH6w
frB+sH6wfrB+sH6wfrB+sH6wfrB+sH7s6+1YP/b9cRvrB+sH6wfrB+sH68es
X/eD9YP1g/WD9WOut+4H6wfrB+sH68fcr90P1g/WD9YP1g/Wj/18uOfz4vHP
n33O5Ms+d/rB+sH6wfrB+sH6wfrB+sH6wfrB+sH6wfrB+sH6wfrB+sH6EeNV
HK9iPhXzrTifivOtWI+K9apYz4r1rtiPiv2q2M+K/R7rB+sH6wfrB+sH6wfr
B+sH6wfrxx6vxvqxx7+M9WMf7zrWj338Y/3Y8znWD9YP1g/WD9YP1g/WD9YP
1g/WD9YP1g/WD9YP1g/WD9YP1g/WD9YP1g/Wj329HevHvj9uY/1g/WD9YP1g
/WD9mPXrfrB+sH6wfrB+zPXW/WD9YP1g/WD9mPu1+8H6wfrB+sH6wfqxnw/3
fF48Pr2vK/1g/WD9YP1g/WD9YP1g/WD9YP1g/WD9YP1g/WD9YP1g/WD9iPEq
jlcxn4r5VpxPxflWrEfFelWsZ8V6V+xHxX5V7GfFfo/1g/WD9YP1g/WD9YP1
g/WD9YP1Y49XY/3Y41/G+rGPdx3rxz7+sX7s+RzrB+sH6wfrB+sH6wfrB+sH
6wfrB+sH6wfrB+sH6wfrB+sH6wfrB+sH6wfrx77ejvVj3x+3sX6wfrB+sH6w
frB+zPp1P1g/WD9YP1g/5nrrfrB+sH6wfrB+zP3a/WD9YP1g/WD9YP3Yz4d7
Pi8eP/wrzz5ocvrB+sH6wfrB+sH6wfrB+sH6wfrB+sH6wfrB+sH6wfrB+sH6
EeNVHK9iPhXzrTifivOtWI+K9apYz4r1rtiPiv2q2M+K/R7rB+sH6wfrB+sH
6wfrB+sH6wfrxx6vxvqxx7+M9WMf7zrWj338Y/3Y8znWD9YP1g/WD9YP1g/W
D9YP1g/WD9YP1g/WD9YP1g/WD9YP1g/WD9YP1g/Wj329HevHvj9uY/1g/WD9
YP1g/WD9mPXrfrB+sH6wfrB+zPXW/WD9YP1g/WD9mPu1+8H6wfrB+sH6wfqx
nw/3fF48Xnjha9724rvePP1g/WD9YP1g/WD9YP1g/WD9YP1g/WD9YP1g/WD9
YP1g/WD9iPEqjlcxn4r5VpxPxflWrEfFelWsZ8V6V+xHxX5V7GfFfo/1g/WD
9YP1g/WD9YP1g/WD9YP1Y49XY/3Y41/G+rGPdx3rxz7+sX7s+RzrB+sH6wfr
B+sH6wfrB+sH6wfrB+sH6wfrB+sH6wfrB+sH6wfrB+sH6wfrx77ejvVj3x+3
sX6wfrB+sH6wfrB+zPp1P1g/WD9YP1g/5nrrfrB+sH6wfrB+zP3a/WD9YP1g
/WD9YP3Yz4d7Pi8e/6CvC/1g/WD9YP1g/WD9YP1g/WD9YP1g/WD9YP1g/WD9
YP1g/WD9iPEqjlcxn4r5VpxPxflWrEfFelWsZ8V6V+xHxX5V7GfFfo/1g/WD
9YP1g/WD9YP1g/WD9YP1Y49XY/3Y41/G+rGPdx3rxz7+sX7s+RzrB+sH6wfr
B+sH6wfrB+sH6wfrB+sH6wfrB+sH6wfrB+sH6wfrB+sH6wfrx77ejvVj3x+3
sX6wfrB+sH6wfrB+zPp1P1g/WD9YP1g/5nrrfrB+sH6wfrB+zP3a/WD9YP1g
/WD9YP3Yz4d7Pi8eH/d9z36QfMH0g/WD9YP1g/WD9YP1g/WD9YP1g/WD9YP1
g/WD9YP1g/WD9SPGqzhexXwq5ltxPhXnW7EeFetVsZ4V612xHxX7VbGfFfs9
1g/WD9YP1g/WD9YP1g/WD9YP1o89Xo31Y49/GevHPt51rB/7+Mf6sedzrB+s
H6wfrB+sH6wfrB+sH6wfrB+sH6wfrB+sH6wfrB+sH6wfrB+sH6wfrB/7ejvW
j31/3Mb6wfrB+sH6wfrB+jHr1/1g/WD9YP1g/ZjrrfvB+sH6wfrB+jH3a/eD
9YP1g/WD9YP1Yz8f7vm8ePyrt7/iJ9/+irec9z/a8/5He97/aM/7H+15/6M9
73+05/2P9rz/0Z73P9rz/kd73v9oz/sf7Xn/oz3vf7Tn/Y/2vP/Rnvc/2vP+
xx6v4ngV86mYb8X5VJxvxXpUrFfFelasd8V+VOxXxX5W7Pd43v9oz/sfbf1g
/eB5/6M973+05/2P9rz/0Z73P9rz/scar8bz/sca/zKe9z/W8a7jef9jHf94
3v9Y8zme9z/a8/5He97/aM/7H+15/6M973+05/2P9rz/0Z73P9rz/kd73v9o
z/sf7Xn/oz3vf7Tn/Y/2vP/Rnvc/2vP+R3ve/2jP+x/tef+jPe9/rOvtWD/2
/XEbz/sf7Xn/oz3vf7Tn/Y/2vP/Rnvc/rJ/3P9rz/kd73v9oz/sf7Xn/w/Xm
/Y/2vP/Rnvc/2vP+R3ve/3C/dj943v9oz/sf7Xn/oz3vf7Tn/Y/1fLjn8+Lx
V3pf9YP1g/WD9YP1g/WD9YP1g/WD9YP1g/WD9YP1g/WD9YP1g/Ujxqs4XsV8
KuZbcT4V51uxHhXrVbGeFetdsR8V+1WxnxX7PdYP1g/WD9YP1g/WD9YP1g/W
D9aPPV6N9WOPfxnrxz7edawf+/jH+rHnc6wfrB+sH6wfrB+sH6wfrB+sH6wf
rB+sH6wfrB+sH6wfrB+sH6wfrB+sH6wf+3o71o99f9zG+sH6wfrB+sH6wfox
69f9YP1g/WD9YP2Y6637wfrB+sH6wfox92v3g/WD9YP1g/WD9WM/H+75vHh8
zju+7FVved/pB8/7g+15f7A97w+25/3B9rw/2J73B9vz/mB73h9sz/uD7Xl/
sD3vD7b1g/WD5/3B9rw/2J73B9vz/uAer+J4FfOpmG/F+VScb8V6VKxXxXpW
rHfFflTsV8V+Vuz3WD943h9s6wfrB8/7g+15f7A97w+25/3B9rw/2J73B9d4
NZ73B9f4l/G8P7iOdx3P+4Pr+Mfz/uCaz/G8P9ie9wfb8/5ge94fbM/7g+15
f7A97w+25/3B9rw/2J73B9vz/mB73h9sz/uD7Xl/sD3vD7bn/cH2vD/YnvcH
2/P+YHveH2zP+4PteX9wXW/H+rHvj9t43h9sz/uD7Xl/sD3vD7bn/cH2vD9o
/bw/2J73B9vz/mB73h9sz/uDrjfvD7bn/cH2vD/YnvcH2/P+oPu1+8Hz/mB7
3h9sz/uD7Xl/sD3vD67nwz2fF49f+7nf+Ifeefv90w/WD9YP1g/WD9YP1g/W
D9YP1g/WD9YP1g/WD9YP1g/WD9aPGK/ieBXzqZhvxflUnG/FelSsV8V6Vqx3
xX5U7FfFflbs91g/WD9YP1g/WD9YP1g/WD9YP1g/9ng11o89/mWsH/t417F+
7OMf68eez7F+sH6wfrB+sH6wfrB+sH6wfrB+sH6wfrB+sH6wfrB+sH6wfrB+
sH6wfrB+7OvtWD/2/XEb6wfrB+sH6wfrB+vHrF/3g/WD9YP1g/VjrrfuB+sH
6wfrB+vH3K/dD9YP1g/WD9YP1o/9fLjn8+Lxz3tf5v3z9rx/3p73z9vz/nl7
3j9vz/vn7Xn/vD3vn7fn/fO2frB+/H+uzjouiu394yBiAIqggtiAlIB0SJ5d
llgaDMDABLEDExUVO7BRsTuwRWxlDEwMrooKgmJjK4qK9dt7v+fzzG/nr/t6
3+fszOw5zznvM8POIxj+AMMfYPgDTO+fc6b3zznT++ec6f1z9eMxyfmY5HqY
5HqZ5Pswyfdlkv5gkv5ikv5kkv5mkvFgkvFikvFkkvEmhj/A9P45Z/gDDH+A
6f1zzvT+OWd6/5wzvX/Omd4/50zvn6sdjxHT++dqx5cR0/vnaueTE9P752rn
F5neP1e7HpHp/XPO9P453lPg/gDT++ec6f1zzvT+OWd6/5wzvX/Omd4/50zv
n3Om98850/vnnOn9c870/jlnev+cM71/jt/R4v1zzvT+OWd6/5wzvX/Omd4/
50zvn6vlm8jwh/r8iCWm98850/vnnOn9c870/jlnev+cM71/jv7D++ec6f1z
zvT+OWd6/5wzvX+OfOP+ANP755zp/XPO9P45Z3r/HPOV+wNM759zpvfPOdP7
55zp/XPO9P652vqQIF0vhKmzLpxaZxpL/gDDH2D4Awx/gOEPMPwBhj/A8AcY
/gDDH2D4Awx/gOEPMPwBhj/A8AcY/gDDH5LjMcn5mOR6mOR6meT7MMn3ZZL+
YJL+YpL+ZJL+ZpLxYJLxYpLxZJLxJoY/wPAHGP4Awx9g+AMMf4DhDzD8AYY/
wPCH+vEYMfyhfnwZMfyhfj45Mfyhfn6R4Q/16xEZ/gDDH2D4Awx/gOEPMPwB
hj/A8AcY/gDDH2D4Awx/gOEPMPwBhj/A8AcY/gDDH2D4Awx/gOEPMPyhnm8i
wx/q8yOWGP4Awx9g+AMMf4DhDzD8Qf3H/QGGP8DwBxj+AMMflG/cH2D4Awx/
gOEPMPxB85X7Awx/gOEPMPwBhj/A8If6+pAgXS8E33Yv3unNFf0BpvolnKl+
CWeqX8KZ6pdwpvolnKl+CWeqX8KZ6pdwhj/A8AcY/gDDH2D4A0z1SzhT/RLO
VL+EM9UvUT8ek5yPSa6HSa6XSb4Pk3xfJukPJukvJulPJulvJhkPJhkvJhlP
JhlvYvgDDH+A4Q8w/AGm+iWcqX4JZ6pfwpnql3Cm+iWcqX6J2vEYMdUvUTu+
jJjql6idT05M9UvUzi8y1S9Rux6RqX4JZ6pfwpnql3Cm+iWcqX4JZ6pfwpnq
l3Cm+iWcqX4JZ6pfwpnql3Cm+iWcqX4JZ6pfwpnql3Cm+iWcqX4JZ6pfwpnq
l3Cm+iWcqX4JZ6pfopZvIlP9ErX5EUtM9Us4U/0SzlS/hDPVL+FM9Us4U/0S
9B/ql3Cm+iWcqX4JZ6pfwpnqlyDfuD/AVL+EM9Uv4Uz1SzhT/RLMV9Qv4Uz1
SzhT/RLOVL+EM9Uv4Uz1S9TWhwTpeiHU8H6FP8DwBxj+AMMfYPgDDH+A4Q8w
/AGGP8DwBxj+AMMfYPgDDH+A4Q8w/AGGP8Dwh+R4THI+JrkeJrleJvk+TPJ9
maQ/mKS/mKQ/maS/mWQ8mGS8mGQ8mWS8ieEPMPwBhj/A8AcY/gDDH2D4Awx/
gOEPMPyhfjxGDH+oH19GDH+on09ODH+on19k+EP9ekSGP8DwBxj+AMMfYPgD
DH+A4Q8w/AGGP8DwBxj+AMMfYPgDDH+A4Q8w/AGGP8DwBxj+AMMfYPgDDH+o
55vI8If6/Iglhj/A8AcY/gDDH2D4Awx/UP9xf4DhDzD8AYY/wPAH5Rv3Bxj+
AMMfYPgDDH/QfOX+AMMfYPgDDH+A4Q8w/KG+PiRI1wvh6L9/To/rJNa/4kz1
rzhT/SvOVP+KM9W/4kz1rzhT/SvO8AeY6l9xhj/A8AcY/gDDH2D4Awx/gKn+
FWeqf8WZ6l+pH49Jzsck18Mk18sk34dJvi+T9AeT9BeT9CeT9DeTjAeTjBeT
jCeTjDcx/AGGP8DwBxj+AFP9K85U/4oz1b/iTPWvOFP9K85U/0rteIyY6l+p
HV9GTPWv1M4nJ6b6V2rnF5nqX6ldj8hU/4oz1b/iTPWvOFP9K85U/4oz1b/i
TPWvOFP9K85U/4oz1b/iTPWvOFP9K85U/4oz1b/iTPWvOFP9K85U/4oz1b/i
TPWvOFP9K85U/4oz1b9SyzeRqf6V2vyIJab6V5yp/hVnqn/Fmepfcab6V5yp
/hX6j/sDTPWvOFP9K85U/4oz1b9CvnF/gKn+FWeqf8WZ6l9xpvpXmK+of8WZ
6l9xpvpXnKn+FWeqf8WZ6l+prQ8J0vVCGP07dFq3fNEfYPgDDH+A4Q8w/AGG
P8DwBxj+AMMfYPgDDH+A4Q8w/AGGP8DwBxj+AMMfYPhDcjwmOR+TXA+TXC+T
fB8m+b5M0h9M0l9M0p9M0t9MMh5MMl5MMp5MMt7E8AcY/gDDH2D4Awx/gOEP
MPwBhj/A8AcY/lA/HiOGP9SPLyOGP9TPJyeGP9TPLzL8oX49IsMfYPgDDH+A
4Q8w/AGGP8DwBxj+AMMfYPgDDH+A4Q8w/AGGP8DwBxj+AMMfYPgDDH+A4Q8w
/AGGP9TzTWT4Q31+xBLDH2D4Awx/gOEPMPwBhj+o/7g/wPAHGP4Awx9g+IPy
jfsDDH+A4Q8w/AGGP2i+cn+A4Q8w/AGGP8DwBxj+UF8fEqTrheDE+4XqJ3Km
+omcqX4iZ6qfyJnqJ3Km+omcqX4iZ/gDTPUTOcMfYPgDDH+A4Q8w/AGGP8BU
P5Ez1U/kTPUT1Y/HJOdjkuthkutlku/DJN+XSfqDSfqLSfqTSfqbScaDScaL
ScaTScabGP4Awx9g+AMMf4CpfiJnqp/Imeoncqb6iZypfiJnqp+odjxGTPUT
1Y4vI6b6iWrnkxNT/US184tM9RPVrkdkqp/ImeonYp/K/QGm+omcqX4iZ6qf
yJnqJ3Km+omcqX4iZ6qfyJnqJ3Km+omcqX4iZ6qfyJnqJ3Km+omcqX4iZ6qf
yJnqJ3Km+omcqX4iZ6qfqJZvIlP9RLX5EUtM9RM5U/1EzlQ/kTPVT+RM9RM5
U/1E9B++N/8v1U/kTPUTOVP9RM5UPxH5xv0BpvqJnKl+Imeqn8iZ6idivqJ+
Imeqn8iZ6idypvqJnKl+Imeqn6i2PiRI1wvhvefCp54LRX+A4Q8w/AGGP8Dw
Bxj+AMMfYPgDDH+A4Q8w/AGGP8DwBxj+AMMfYPgDDH+A4Q/J8ZjkfExyPUxy
vUzyfZjk+zJJfzBJfzFJfzJJfzPJeDDJeDHJeDLJeBPDH2D4Awx/gOEPMPwB
hj/A8AcY/gDDH2D4Q/14jBj+UD++jBj+UD+fnBj+UD+/yPCH+vWIDH+A4Q8w
/AGGP8DwBxj+AMMfYPgDDH+A4Q8w/AGGP8DwBxj+AMMfYPgDDH+A4Q8w/AGG
P8DwBxj+UM83keEP9fkRSwx/gOEPMPwBhj/A8AcY/qD+4+smGP4Awx9g+AMM
f1C+cX+A4Q8w/AGGP8DwB81X7g8w/AGGP8DwBxj+AMMf6utDgnS9EHYX72+y
86voDzDV3+VM9Xc5U/1dzlR/lzPV3+VM9Xc5wx9gqr/LGf4Awx9g+AMMf4Dh
DzD8Aab6u5yp/i5nqr+rfjwmOR+TXA+TXC+TfB8m+b5M0h9M0l9M0p9M0t9M
Mh5MMl5MMp5MMt7E8AcY/gDDH2D4A0z1dzlT/V3OVH+XM9Xf5Uz1dzlT/V21
4zFiqr+rdnwZMdXfVTufnJjq76qdX2Sqv6t2PSJT/V3OVH+XM9Xf5Uz1dzlT
/V3OVH+XM9Xf5Uz1dzlT/V3OVH+XM9Xf5Uz1dzlT/V3OVH+XM9Xf5Uz1dzlT
/V3OVH+XM9Xf5Uz1dzlT/V3OVH9XLd9Epvq7avMjlpjq73Km+rucqf4uZ6q/
y5nq73Km+rvoP+4PMNXf5Uz1dzlT/V3OVH8X+cb9Aab6u5yp/i5nqr/Lmerv
Yr6i/i5nqr/Lmervcqb6u5yp/i5nqr+rtj4kSNcLIYV/L/gDDH+A4Q8w/AGG
P8DwBxj+AMMfYPgDDH+A4Q8w/AGGP8DwBxj+AMMfYPgDDH9Ijsck52OS62GS
62WS78Mk35dJ+oNJ+otJ+pNJ+ptJxoNJxotJxpNJxpsY/gDDH2D4Awx/gOEP
MPwBhj/A8AcY/gDDH+rHY8Twh/rxZcTwh/r55MTwh/r5RYY/1K9HZPgDDH+A
4Q8w/AGGP8DwBxj+AMMfYPgDDH+A4Q8w/AGGP8DwBxj+AMMfYPgDDH+A4Q8w
/AGGP8Dwh3q+iQx/qM+PWGL4Awx/gOEPMPwBhj/A8Af1H/cHGP4Awx9g+AMM
f1C+cX+A4Q8w/AGGP8DwB81X7g8w/AGGP8DwBxj+AMMf6utDgnS9ECwMq8bO
uiD6A0z12zlT/XbOVL+dM9Vv50z12zlT/XbO8AeY6rdzhj/A8AcY/gDDH2D4
Awx/gOEPMNVv50z129WPxyTnY5LrYZLrZZLvwyTfl0n6g0n6i0n6k0n6m0nG
g0nGi0nGk0nGmxj+AMMfYPgDDH+AqX47Z6rfzpnqt3Om+u2cqX47Z6rfrnY8
Rkz129WOLyOm+u1q55MTU/12tfOLTPXb1a5HZKrfzpnqt3Om+u2cqX47Z6rf
zpnqt3Om+u2cqX47Z6rfzpnqt3Om+u2cqX47Z6rfzpnqt3Om+u2cqX47Z6rf
zpnqt3Om+u2cqX47Z6rfzpnqt6vlm8jwh/r8iCWm+u2cqX47Z6rfzpnqt3Om
+u2cqX47+o/7A0z12zlT/XbOVL+dM9VvR75xf4Cpfjtnqt/Omeq3c6b67Ziv
3B9gqt/Omeq3c6b67Zypfjtnqt+utj4kSNcL4cm/tyO2XckfYPgDDH+A4Q8w
/AGGP8DwBxj+AMMfYPgDDH+A4Q8w/AGGP8DwBxj+AMMfYPhDcjwmOR+TXA+T
XC+TfB8m+b5M0h9M0l9M0p9M0t9MMh5MMl5MMp5MMt7E8AcY/gDDH2D4Awx/
gOEPMPwBhj/A8AcY/lA/HiOGP9SPLyOGP9TPJyeGP9TPLzL8oX49IsMfYPgD
DH+A4Q8w/AGGP8DwBxj+AMMfYPgDDH+A4Q8w/AGGP8DwBxj+AMMfYPgDDH+A
4Q8w/AGGP9TzTWT4Q31+xBLDH2D4Awx/gOEPMPwBhj+o/7g/wPAHGP4Awx9g
+IPyjfsDDH+A4Q8w/AGGP2i+cn+A4Q8w/AGGP8DwBxj+UF8fEqTrhbCBXxf8
AYY/wPAHGP4Awx9g+AMMf4DhDzD8AYY/wPAHGP4Awx9g+AMMf4DhDzD8AYY/
JMdjkvMxyfUwyfUyyfdhku/LJP3BJP3FJP3JJP3NJOPBJOPFJOPJJONNDH+A
4Q8w/AGGP8DwBxj+AMMfYPgDDH+A4Q/14zFi+EP9+DJi+EP9fHJi+EP9/CLD
H+rXIzL8AYY/wPAHGP4Awx9g+AMMf4DhDzD8AYY/wPAHGP4Awx9g+AMMf4Dh
DzD8AYY/wPAHGP4Awx9g+EM930SGP9TnRywx/AGGP8DwBxj+AMMfYPiD+o/7
Awx/gOEPMPwBhj8o37g/wPAHGP4Awx9g+IPmK/cHGP4Awx9g+AMMf4DhD/X1
IUG6Xgg93sTp3KkR/QGGP8DwBxj+AMMfYPgDDH+A4Q8w/AGGP8DwBxj+AMMf
YPgDDH+A4Q8w/AGGPyTHY5LzMcn1MMn1Msn3YZLvyyT9wST9xST9yST9zSTj
wSTjxSTjySTjTQx/gOEPMPwBhj/A8AcY/gDDH2D4Awx/gOEP9eMxYvhD/fgy
YvhD/XxyYvhD/fwiwx/q1yMy/AGGP8DwBxj+AMMfYPgDDH+A4Q8w/AGGP8Dw
Bxj+AMMfYPgDDH+A4Q8w/AGGP8DwBxj+AMMfYPhDPd9Ehj/U50csMfwBhj/A
8AcY/gDDH2D4g/qP+wMMf4DhDzD8AYY/KN+4P8DwBxj+AMMfYPiD5iv3Bxj+
AMMfYPgDDH+A4Q/19SFBul4IJnMneAf0jSN/gOEPMPwBhj/A8AcY/gDDH2D4
Awx/gOEPMPwBhj/A8AcY/gDDH2D4Awx/gOEPyfGY5HxMcj1Mcr1M8n2Y5Psy
SX8wSX8xSX8ySX8zyXgwyXgxyXgyyXgTwx9g+AMMf4DhDzD8AYY/wPAHGP4A
wx9g+EP9eIwY/lA/vowY/lA/n5wY/lA/v8jwh/r1iAx/gOEPMPwBhj/A8AcY
/gDDH2D4Awx/gOEPMPwBhj/A8AcY/gDDH2D4Awx/gOEPMPwBhj/A8AcY/lDP
N5HhD/X5EUsMf4DhDzD8AYY/wPAHGP6g/uP+AMMfYPgDDH+A4Q/KN+4PMPwB
hj/A8AcY/qD5yv0Bhj/A8AcY/gDDH2D4Q319SJCuF0IxPy78AYY/wPAHGP4A
wx9g+AMMf4DhDzD8AYY/wPAHGP4Awx9g+AMMf4DhDzD8AYY/JMdjkvMxyfUw
yfUyyfdhku/LJP3BJP3FJP3JJP3NJOPBJOPFJOPJJONNDH+A4Q8w/AGGP8Dw
Bxj+AMMfYPgDDH+A4Q/14zFi+EP9+DJi+EP9fHJi+EP9/CLDH+rXIzL8AYY/
wPAHGP4Awx9g+AMMf4DhDzD8AYY/wPAHGP4Awx9g+AMMf4DhDzD8AYY/wPAH
GP4Awx9g+EM930SGP9TnRywx/AGGP8DwBxj+AMMfYPiD+o/7Awx/gOEPMPwB
hj8o37g/wPAHGP4Awx9g+IPmK/cHGP4Awx9g+AMMf4DhD/X1IUG6XgjL/i3H
6xRP/gDDH2D4Awx/gOEPMPwBhj/A8AcY/gDDH2D4Awx/gOEPMPwBhj/A8AcY
/gDDH5LjMcn5mOR6mOR6meT7MMn3ZZL+YJL+YpL+ZJL+ZpLxYJLxYpLxZJLx
JoY/wPAHGP4Awx9g+AMMf4DhDzD8AYY/wPCH+vEYMfyhfnwZMfyhfj45Mfyh
fn6R4Q/16xEZ/gDDH2D4Awx/gOEPMPwBhj/A8AcY/gDDH2D4Awx/gOEPMPwB
hj/A8AcY/gDDH2D4Awx/gOEPMPyhnm8iwx/q8yOWGP4Awx9g+AMMf4DhDzD8
Qf3H/QGGP8DwBxj+AMMflG/cH2D4Awx/gOEPMPxB85X7Awx/gOEPMPwBhj/A
8If6+pAgXS+E6L7lNxavEv0Bhj/A8AcY/gDDH2D4Awx/gOEPMPwBhj/A8AcY
/gDDH2D4Awx/gOEPMPwBhj8kx2OS8zHJ9TDJ9TLJ92GS78sk/cEk/cUk/ckk
/c0k48Ek48Uk48kk400Mf4DhDzD8AYY/wPAHGP4Awx9g+AMMf4DhD/XjMWL4
Q/34MmL4Q/18cmL4Q/38IsMf6tcjMvwBhj/A8AcY/gDDH2D4Awx/gOEPMPwB
hj/A8AcY/gDDH2D4Awx/gOEPMPwBhj/A8AcY/gDDH2D4Qz3fRIY/1OdHLDH8
AYY/wPAHGP4Awx9g+IP6j/sDDH+A4Q8w/AGGPyjfuD/A8AcY/gDDH2D4g+Yr
9wcY/gDDH2D4Awx/gOEP9fUhQbpeCPj/8AcY/gDDH2D4g37Xxf0Bhj/A8AcY
/gDDH2D4Awx/gOEPMPwBhj/A8AcY/gDDH2D4Q3I8JjkfMfwhuV5i+EPyfYnh
D0l/EcMfkv4mhj/A8AcY/gDDH+D//deVGP4Awx9g+AMMf4DhDzD8AYY/wPAH
GP5QPx4jhj/Ujy8jhj/Uzycnhj/Uzy8y/KF+PSLDH2D4Awx/gOEPMPwBhj/A
8AcY/gDDH2D4Awx/gOEPMPwBhj/A8AcY/gDDH2D4Awx/gOEPMPwBhj/A8AcY
/gDDH2D4Awx/gOEPMPwBhj/A8Af1H/cHGP4Awx9g+AMMf4DhDzD8AYY/wPAH
GP4Awx9g+AP8j+Q5FPwBhj/A8AdY+t+k/9q7CAH/+SRC+N//dyUu/6//4pl6
PIEYn7d2Gj4gpFD0ERifl7L0/P/jSEE9Himox8XrxvH+S69DLoLZfxwhDP/3
f7yNZ2DEl6866tLuRTxDHIzrlX4e58fnpefH59XjkdQOx8PxpedHO6x/ftem
21VU+gkmq9/qF+5g7MH/1k0B62GzZV3CFjT0F6ie7EWzxItf/AS7rZc269SW
U3usx7IOj1sdGOwr9EizH9uyow97Yas96Heor4D12aCH584dn3wFrM/1bWSH
FvbyE7A+Nwx1/rrpII4nZ/McP09cUeAnYL19qCzXcZjoJ2C93drgeOF+Wz8B
6+3qz6PvVpTj+AqW/NyvalW2rzDw+rj6WpMC6Xrgl6sfljY4LfMR0ua8T87U
78iqDqdvY3u9Bfr3bgfcGmf2yEfAeu0y45bDiGBfAev1X6MHRtaffQSs1yv8
jykSp/kIWK/3R9df06bGW9j4eMKBGTuD6fj0/nzPm+4FpV6C/ElZVeNxKj/+
77oE+LA06+n784u9qX/qJPTUXTbJS9gat7JVW01/ao/xLKqTvPPXfS8av8z+
R2oPMPam8Uv/lZaRZ+hN/XtF6Fnn/Wcv6t+pSb0PGx7xov7VjX/fqkuqF/Xv
PP2E4OfOXsLZpVpDC7cr6Pzw0aYGeu+qx3gL8NH1/E4eHX97CfBR/e27tw4a
6yWk+Wh5Zs9V0uexX1jSLexktkNHYXa7sUXyMFfW4NLIlpdGegrYP8w6MPfJ
zHpelG++qc0Per3yFHr1OL165CJvao98WzDtbcnbtI6Ub6ZNd1xdo+1F+TGj
Z6Gp//eONL5VV3tbmB/qSOM74cW2J/V7dRTHt1/i9ME1njS+4X4xpcICT2HJ
wNL32WnBdH749s/IuAVlFR0F+DZb33HCxNCOAnyrv7X74WWLPYWXh738QxqF
0eexv+rz1cv94A93If1W2UuNHc6sefS/P0Byx/xm/kePfLlj60n5PMiupSx6
mofQpWVW8YO2Hak98rkkRU9rRogn5csXqxXbB5a5C6OP5S/9tpFJ2svYya7d
tu5N9KD8EU5W/4he4UH586fjQIP1Ozwof1J6ag9om+VB+TMrrfaaCcM9KH+q
G0ztFhTsQf1fVOG9qaqFB/V/6ZGrzb6rrmeibcMJlasC6XqQXxPMu3mOsfCk
/PpgeNpz3WkPyq9JLFL7s6+HUPtt5+aKZUr6PPYz7hPjnT3KPATsZyoG5c0+
0MpDmOP0zdB9UDi1x36399Ql54akugmVLdNztJKdmNX/8pTm7w/FQpO1492E
yQGzI+z7e1Ac89f13Xqfy6vcKf8Oxof1Ko50E0p0MxfFnvOj9pjfO3y21o4y
d6f8q6v/suMW1efpfeDZn7p9CnWn/Gt4xOT+/m9u1D89FWuWT9zgRv1zauKf
OG1vN8HQ5WG40ZIQOh/yc1h41pQVu9wpP9NLkpdY1HKn/NwSYHNQrnAT3Hwn
6bhrhdHnsf/r/FejS5sB7gL2f40cJ7htWOYm9HW1m9B8fQS1P1f79o+YPo7M
9T9/u9B8drlS+eN4mYswUTg5uIevO8Uxf//qeYcu8HEVdNbsU3hV+VAc+bfH
9+cO8/UuglaXzg+vjpVTHPm49nmVs2c9V8pH5nd/tLODK+WjjV3+q09+rpSP
p++9fH9GdT7k4zTNLc7R7VxpPArmnty6WsuVxsN13bTYew9caDzeyi6ecdnk
IpRVFNyxTwmm60F+GjpsSrM/5Ur9n3HsRLGFtatw+2H6xWIWSu2Rr42+GPbQ
XuJK+fpY2+hw9XWV92tXrX7ZOZzaY78d/q7eA+9VrsKPDYvmK6ZEUhz3c8rc
/taVi1yEOfmWD2xvd2Cy/37P6CQMfWvY8/B4N2Ksr58j9tZprusivHIoztw0
05viWA/af1tZv3qBs/Cur9lWn90yiiMfRz6z+/443oXy0brz2DNmv5ypP7qu
3Ha1bIyzkDTeRqNsq5I+j3w8rBk6fuoEF8rHnwFnN0+97Ez9E5y0x9pXx1mI
ZrMjNDeE0eeRn3WfTz63o9pZEM7XSk7oFkFx3I9cNsy72K+ni9AyYkzmhvZR
FMf9cLLuXJOWA1XXM73Wm1fB9iySP8eAr45/tN5g6OIk1DmT8+LyJ1eKY72d
8YmZFqx1EhxKHGdELPWi+LVcq/KorjJi5GNE+dg71VschVVJx3QH6igojvyc
+fdh34O1nSg/Dev8bF5s40T5ueuk5hdjLyfKz7pzo3Zd9HCi/HyYUdHwjok4
PoOsTum+eeFI46O5tXlzm2xHoTLVStPmbgidH/kaPyz5lFu5OD6j+tg9Gufm
RONz1SjEpTzDUSi//vj9DqMw+jzy99C4HYWXfJwES/b52tzccIpj/Rib+sry
xEsnyue8YRH5l7MchR/1XujcM46k9rh/nHU4d8rLh07Ca8+6j20KoiiurK7c
Vam0Y0dqsmrlpdsLui59rrxZ70oMX26fN3zc4lP2gqJiyqKbdbwoDv/FmPRM
/LzcQciJXGY521xGcawnf2vZR1bvcRCWPhrxMdw/gOLI7/E9mjtkNxP778uU
hZ21WzhQ/7Wbu/fokE/2wqyPV7aNXBJKn0d+a2YGtnWa50D9t337/RYDb9lT
fk9NCUh/5e4oDJm0KkUWGE6fR3/qGO5dcfmPvdBC/2WXN1MiKI78b5K99c5z
nw7CuIInDdblR1Kc6vkMb35vso+j0Pnt6COCUzTFjRRWyvZfbdktvX9/0NZe
GDHna6PFi12Jo2fr9Sv405G43qrWftY1jBjr8+EJLvszCmyFxJFxmyJ/ySmO
fF3vHqh9s6i9UNgtbtzSr0EUR/7O8x4SNt/XlvL3wvuH+3aqGP2/XbtRt1P7
2gsXvGwnaE9X0ueRr4qi+o2nrbGj/v7dfPvCE7a2QuTPsUsiX4ZRe/R3u9kT
LSYdsBWWlZ3/UWAZQXHk66qzj68WdrYVmm5ct32WbyTFka/7m9fvPWyArXA8
842ebEwUxfG84/y6/or5XeyF9nusNI9Oj6Y4nte1KB+c0VBpI6xTTi3cesiW
vW79v+ei5751u/R+uysx8vt4Tnvf3GU2gtvt6iexsV4U3z4tabrsESO+vfzS
hD/P5MRYP041ttpbNsBGWNnq8edNMUEURz67lWw3G/XdhvKZjZifsVvHhvp3
QXmvqXVeWQmfN/t06Ng/jD6PfG5ve0WzcKoN9e+e01lNs1OsKH9TvLIWf4i3
Ec7XG+3KnobT5zes1VzS6mMEMfI5NPr0i8251oJntytnN/2IpDjy2bFFsPeY
DdZCxIe4pbqNoymO50ujmlicS5O1F4pTK3O9rohx0+y/bu5jbVnt/+6vzYVL
7QN9v913JfZT2FluqvQiLrmikxFxjxEfTNx9fHGlnPjWk2mhdSODiKlecMSW
f2q2WVL/DFm0VGna3kJ4enPQohfZ4dQe/ZNgcrfA1NaC8i/GNj5zfoGlMOjz
2JBVxyKoPfrnUMWw2EUt2lE+7mgQO6ThJwth2KJv7tZ7Iql90BJtPcvtUcTI
z5P9Gy6cscZCuFK0uUKWGC1+H/48rvR3sVbsSkuhZdiMCwfrxFB8ztgmRW+c
bFnr/x7gtBVCzh4+8dHCjZh+3z66pPPlEWaCVtWqzlnnvSl+qltJ2OFKRrxY
d26jRYYBxP80PCCkDQkixvwfdT109KIOZsJD5zGnrDeHUJzW43iXtvNLzSh/
VxrOK99zxozyt9m+96Yz7MxofAzXhQ4fPdxUuLTVu0S/dTgdD/n7+KfDHjMX
cXwmbfw9Y0xjUxofvYcVC/duMRP2Pemu6D8jgj7/tVOm66PUSGKMT+6EibvN
HUwpf7+v6j6zR6WZEPas6O7ozlHUft/e1QWNW0cTI58P1bRc1OCFqfDy737f
rmvFOJ6XZja957+2s5nw98LlluneMRT3f6ab1/dWezaC/90E+52+3/5mderU
Rmgwtn5hdrIbxbFfbD1/i3OfpBZC9uMX7vuX+lB86qpd7x60kBFj/V8Z8fe3
fc+2QpzO5DmD0gIoPmf4xK39ZgeJzNd3h8OGbse6txbuNzwzu2hiCMUxX1Zd
OZQwbqQ4Ho3WZzZZfb6lYDF1wZJNhhHUHuMRsbJe5bC9LWl+pDSWT3o+t42w
qCKzfZZTJLU/9anvSa8GUcQYj34nWvvvS2xB88PE+ezptmdbC+4BYz/WfSy2
360zJ29Wz2hizBdliyTf80+bC8lRcRXDb4txj6RdD04PjiGumFA9o795e7ZV
tZs/6tJEWHbLVHFnhhuxj/lqha25LzH2L64PL2xc42okFH4LnDstXkZx7F8O
5Vh9CRphLOxoY7529vsAir8eG/rmwK4gYvR/mf6LX2+0jAXtLe67jqwPoTjy
fUm3DaNnNGkmzDrySL/qSgTF0b/fr/zoplfRlPI7bl634SuONRO8Hby8M89E
UvsNCfeGrVgURTyyYv2JQrtoYuR3xYqJ68bIjYTT9RbtDcoS43YWpYGh9WOI
8fcAkzFNxh+Yp8qnXl5X9VaLcfx97LFleevk1/rC8eClruO0bdiB5+9UBtYV
Orfd9vNBPzfi1EGtrjUc50tce63WWGGjjJiel7mca3sqSk/4PW7agKjOCorD
r0adPiiNWhgKDXsPzb78IIji2+ZH205qoSRGvj5YWHw6UcNQqBnz3MOvcyTF
0Z8ZKaYl00z1KD8tunZNP7O0keB4debPAJ8oao98XbEgclBNi8bCzlqddxzR
jKb4xT8/jW73E7nNJ/8LjpdFxvoxrUB71FhfA0GnevPTPx4xFMffW0pedfgZ
lqonPJy1YHzQaTGOv0+aen++03P+7/wbQRNz/v6yZA49/vd3Vvr9YquyI4sK
6grd75ZZGeW4UjzEjzm26eNLjPtRxfC+dXukaQj3Hz0e/v2tjOKa5vrecXsV
xFPDkrZ7OQcTwxcXHL6fDrmkQ374+s+hVtl3NIScU59Kox8pqT3Wl0rrrb0K
9TWFs48XON1eHU7x1pUjtLV+i4z8f/a2pqpRby3hdmj/zu0vRFL87Yl7vUeo
fAve2O2Ci41qfMDI91ddzjZ4FqdF68eedbVM6n+vJ6QOjtvdcYXY/lHEG92+
30R+be51vkmvGOJRWhtqejwWGX8/TtlUoBP3+nq++/G7s+ZktmMfB6j0XXol
H88bk/ZM2res/GN++qGe1d38XSi+a4hv6nEDX2Lvkqa/C63lxLh/fVm0vd6V
fU/z79maHo/9q6A49vuvmhtozZj3Nf/S0cz3dqeCKQ4/Z9Q1PfBBeJpv5nl8
bmpaKMWTOq2qrt4WToz1KF3zmpl2dlV+qwk/q/oejqD48t+fz5aq7vfBmC+f
DSa9bdLgcz7mR0vLkqOy2r/zs+3njllSO5raVxtbDq5MFtlEeXx/rQsiY34c
S3wbbzj/aj7Wn89uR2aPXvM5P8dyc7WVKo72h3OijttNFdn+25ENnjUi4+/9
uX9K+r7tUe1fZ8c3z3vWZswlo1t+7MZqfzwvXnjScq3HgGJ/3Qk2bfSbO1M8
5fLqlqd3+BDHXR45cXCcnPjAiFEnHZICiXF/5RMzeUH7X7f9531vYrF0fAjF
D7/v0PTMo1BizIcLt02Y/phq/z5JU25oXQ2nONavqA2ley9+fOJvu3pfso1F
JMWxfu3cdu/So7vL8qPqloUbz4mi+I8t+tOmuEUTYz5k3K33MzL1lT/mQ9Xz
2SP1d//jP0R3VGB1ltj+Z+mCgyPeiWzf6OngHvIY4qAjPsZVa0TG34dXP+vy
+V7Ga//ZyumNujWKpbjp1LBm+YPaskP8dx14Xmzt9DJ3pYk2O6uY8nPzcCeK
Y3+kbdYuyKudBrMf3K/LhkY+FP/scSGx1lg5MZ7vpPtmXvTe/dv/6oZnOj0e
BVIcPv5b03vWWb0f/li/Mlp/meDsVYfpJpeF9pMpqT32sxd+9bdYWeuPv55j
3vXbHcIovtq+aEFugwjiLV3u1LMfHEmM+eFzvHXS56G1xfcT1+9e3lPnm/95
+xa/kt9FUfsfwtfg60nRxBN6mdm/Piuyz7oDs+8axBBrrni0dFJvkbvmtnv+
7JDIEf3mVYRYxBLj9zBL7WtVNl/XgL3aqV/71atWzCJe505NliGr2rd7aGsz
J2LcX8T73TuhkBkyBy3lg/va3hSn3wdO0PZ2G6nLHhT2L5+fKac4nq8tnT/i
sMcxfXb4xxZLQXU/jPir7fUWe/5bX5PzqnkfJp5Q3e+CmbWNz8HACGL698C6
Vtw1t9dn0W+ULsUqHyA+o3X29fn20cTId5/EYycPDtan3z8c/72l+Ox2PbYl
1MdesUpsj/VHtumNa6ZJAzb9zdufY1+LcaxHDcvL3dsWNmDZZhqPfVxiKA5/
+23YcGrXGT02pjRk7f2JYvxI1LUTEVdFNj46rqXSPZZ4zukL47tqt2CfXNq9
eKdnwpRva+8PKXAkxt9PKk4rrg03MmbJxqF/PRUeFMffT8qWPTpa5t5UrOfX
YKRn092NWbvF+71jd8ip/YH9+66a7Qsipn+vp+TzpztbDNll/+lpnzRCKX5s
boNcjZlhxIX7A3U/d4ogxnp0oDJXr+WPpiw/6NNkrZVRFEf+pxYkjBk3oDE7
n7JyWItB0RQX9tbUyb4oci/LoorLejHEibH2J5OiRN4/7/hkn6Ui12eeF2zK
Rba5OzDrrjyWGL8P07p1atDmayZsvu8vg7MdmrHTfF7geX/+ohYNHbu1ZiXr
rnrM8nakeEjO0Y4TVriL7WXxz0cfkxNjf/pI6FNqadmCdRi2ps6HkiCKf+1U
0j21TSixRnjyxvNLw4i/nFpuNC0ggpjul66vEep1bM5mNqz2qeoQTXGqD97p
pK39uhaU38muQa0Um5qzitCSPnEbxPbI7w+O6945NGjFIoNCkiJei/EuuVv7
vk2KIZ5bkvO0qY3IPs6d+vbaInKA+5DHj9+KfCFvUtOjYbHE+H3efe1zeY18
zVj5jRbOFY2asoKv//6gwIz12fLO4ueoDsRjLlo3NRnhTvytO0tJ3CMnRv9u
0hp/yqCdKWu64rFj9yVBFD/fb3rTnS1CiRMVN+cYLggj/lSgbJJtFEGMfHzq
6PBN8asN+/Go/pqBqdEUf1tvkveeSyIbBY/OOVE7hhjrwZCic+t/a5myfvbZ
l3T8xHiQzkJjxX6R2Zj5fVLGiizf2z13R7XIHUZke7eKiSU+9qatzRkzQ7b7
6b//gJEl/d7QbtGqkpuh5qzJXPs320/ZUTxjZjf318PcibE+23ZufKXFcgu2
Oe/g/OLhcopjfW7+LicmbYwFm2Pl8nSfVhDFjwy+oTmiSkmckPPz3cPhYcTb
N8Tr2pWHE2N9vvrkUPr0gRZsYKvPwogRkRTH+nDWtiDr6Edzyu/fm2foXn5s
zn6kDPnWyTFa/D48v7dqrk9a/NOc8ptN9mnsbdaOxRUP/LYlW2zvkzH59rQm
McQb/fvXf1Mmxmdc/v0uSynGLdj+6LGHRX5bsCwpJ11kv+5lW4NqRDZp38Ul
ODaWGL9HfWVivL3hXStmOPXV08G99NkSfl+M58+/R7b1fdbahr0wuhX8tcCW
4vh7bpe7VZMd0y2Zs7/Gwx7x7hR3q7fFwtlWTuxyo0Ppwu2BxFivf56bMicl
2oZdN/H8ZZyvpPjD06tbjQkJI8Z+89oux81RyVbMSLHKfcyucIpjv3nqvr9G
8iNrNubwhMsjP0RQHPMltsR6X73Rlqz3sujczYnRFO83f/uS5/tELn4SdL5D
qxjiIo3LjzRfi/GFBWc9bKLEuKnLthHL80Q+fmmUrHiayAWxdapNa0ROyp6R
fCc6ltjTbflXj/66bJxqt1m8346V7wiwHNDZlrjqWUbEGit34qSXpn6PXsuI
sX+82LLZs8kLbdm0lsl9xwwLpHhHzXOjn01SEtuY11/jZxJGPDrT7EOvseHE
kfZ+2xw2RBBT/Qr36yt/bLJleR/a1O5THUlxzIdjiQsj9hrYsmL7RRYW9aMp
XivdKexUmsjmu8+lPDkhMtb3Lps19LaMsmUrc1fF3v0gxudfnWRapupvuv5D
VbbN24r8dNmNMs9ckac4zz9ydKrIst0uOlnVIvfS/pP5NDyWGL/X3tR66saO
1xzY0F6vtu4wrsd67u1lE/3GgXWYFzJz0q/2xHvKW3nISt2I8Tzi+PYevwrC
7FmYUYVcuU9Gcap/Mj/Zcf8Fe7Z4noGj4mggxXfHNxm6r5OSGPv3ivDbFuO/
d2CXzzdsF/U6lOKn9St9PwWHE+P+l52qsyH+hgML0voTfqFvBMWxvjU81tw0
f0UH5nz+mM3Q1EiKK4vzCvIcoomxfr21zfpH0HJgdvfCOpedFuOtFn/N/T5T
ZIzfiB/5nQeX2LOJNQf7uqrmD+JnHpZahnwQ21f0uB2WEibGu654OfTpHpFn
nI3ofzJN5JY2KUtvvBc5PrY5OxIYS1zT+mLex/YabDO/L0tZ3U8Z/dqGuNfC
RKcmC9yIt8zMeGcySEZM74MOqJtsFeDEMv/8WDPIKYjin1svW7PRR0k8eueZ
ET/OhhLjebTxpiWlGcZObFXejWcPTcMpbuPwLt3IPYL4t33Rk3mOkcRYn/ov
y0mrv8aRWW+9ueKUd7R4fROchO4nRI6bPfnWnlkil57X+1TTNIZ4yt4FL0or
xXiNrYZu7QAxPr73iev9tog8rmVo4fERIjvaDzrQ6anILerMiNvmHUuM9yMO
dthZbK3lwpLaa6/Y9kZTyPrvfUMXel9ikP2uN1cPO9P7Enebuyd0jnGm9yVG
9688NkdwEv+9o3cHNd99d2JN2p95HT/UiuF4Q3+NHdXXy40Yz7t/XLd62MzL
mXXa3CvhZSGjeOtVJd8dBgcRW+846t/QXkl8smm6wd4NocTXL0UkBf0KI444
crd5syYRxFN1XLcP04gkxvwIzO9n/iTHmRmfNmhglBFNcdmXaOMWviI/qYzT
OnZI5AUvWhzepxtDvCHzWbvnj8U49mdtC8Zv69jYmfWaukAntb/Y/sqfU1Oy
PUQ+0/NKS9OVInfY9vJ36zsi27WdydI6xBLj/Zdp7ne3veznynT21Azd2MlQ
mOP97x+EXOl9mGqvMWv2T3Wh902qs6IOFU1yZWsbDteYotmOoT2e7x570u/z
uO4u9D6I71q50ckA1fjV/h445Z4rtcfv42Y7MIcnJ12Zy6j1a+uc8qM4/fsd
vcvHLrBxpd8vu7nW0r82RNX/v67M2jggiNrjeYixa5eWW7+6sLg/9az6t1FS
/MI4tnxVRihx4bv4rIElYcSOFuN/2PwIJ8Z+ol1RN2M3dxe2rdTl0cpnERRf
8PrSsobjoom/peysNdxT5BMTBznn7BB51i33kXF/RNZvc3XEyDsiJ10sC3nW
JYY4p3bKitfWInfZFrp33GyRl2sNu1GeL3JyHY2DlS1jiX1+1jpek91UmMj3
aXiemOM1MjF9thubF+fRuKRrW4b41I6jWlS2cyWmf+9R721mJ1N3luVf6/N0
Kx+K4/d6e260v2AS4kbr57Bv27yP7HFj+yemFmVcC6T2AbeWPYzXVRJbdDp5
yXpgKHF1ht7cA7lhxOcu11s7oTiceMW6hmtHFEQQY71sOv56YmZDN+YlW3p/
j1U0xUvMS8uV/UXG/nt+2vi3VfpuzPXeV1uXs2K8T6N8g10rRIbPAstuZihX
uanuqzOfR6nWV8RvbHI7l/hGbC+8tfJZIxfjeJ7SqOfvLGV7N+azS+vCtj1i
/FK9888ajBIZzx+fH06/88nPnX2MN1y0SzuW4nh/bW7Cu8AzG9yZTorNXcf2
xsIwm39/wOpJzwf2G1dV/pPlwWwOf+66760xQxzPz7487h5wdZc7vc/1tMCr
+9G6nuyaQejA4EvO1B7P/3vufbIqWHU+PE/7MudsV+1Kd9bkja5efqAXtcfz
/kytafcDFnkwvcmx78IWKSiO/U95TfL0pTfdmYGx8cpBr0Iojuf9SzW0w47p
ebDe87Y3yg8NpTj+Hu83Xj7QZqYH6xLZzPD+jDCK4/5gTN3jy24Xu7ObG3cr
vm4Op/jcA+PThVURxJPGDfdpYxhNjPU8b/GQwh5lHux6rHvTVtPEePbJEy8v
RIhc2HLgifk5Io9lS+qP+SPyGufIgdNvi4z1POL9vfo9Lrizd4tqpR3rHkPx
SsuKqrvtRQ6M6hcSuFLkCJ1ZFSkfRO46pdD7vEEzoc/Gf/+Bx47k2xrjYae7
1KjGs/exypk9vucjDv/uS8irMF7rSf7V0l/zslzF2P/qWkzKcDzuKdZLebzB
p8cOT3oe8jOofWOT7p70/NveeGBY85+ezH9Eq10huxwZzofneTnXZw3tO78j
E3YvWep43pPieL538dyUxNPunvQ+XdOPZnuNHFXXe+9RnHJ4ALXH31cdP3y9
EBvtySxja46mHgihuJd58K07pqHEx/xPTQqIDCM+dLCl5vl+4cTYL4/ZYuXz
eFhH1uXx5TV6PSIojvWlde/NExNmdmSbAufJXrpEU3x/sny4+9co4vKhHzaM
6yfGsd64PKs1+IqVJ1t1cMrVlGNi3OpQI9e+i0Wm/fOAU8PHHfZkHYpbmwzX
j6H4xk8b53d5IrZfXFpgXiAT4yNthsSYThRZ+4xv4uJbIrvWcfz7dn4zoTOf
x9i/3fRrOO+PthfblBcdF/hFk+LYjzWKjZBXBngzPY1jW3IG2jDE8XzAYEKb
+YElXvR8p960Hxtn9fKi55Hx6x1+zrzdkZ7/7kpu8GDjGS924GrB6FuNPOh4
+H3Ixhvnbu0M8GIro7rm3tkmpzj+/pH1wNT8dicv9vLr2cQ/HUIoXlS2YkO9
Z0rirC1zw5J1w4ixP9/xIKNhfIEXq9c89NHWpuEUv3G7y7UODSKIcT/b994Q
J+99XuyEo1fqzANRFLdZql94zSCamOr92nZweq/0YpF3x/UePEyMm09eXhQi
Fxn5cXKpzXeXYV7s91L3XM2zYryk7U+7jatEbuJ/4tKq9yJjPfmu4Vf/SqwX
26kZUL9hjxiKj/0R1O19G5HhowKjtie/ZHqxstERK6buE+MByg7to841E4L/
/efGn/ow17J2Mf53axNj/zD8QrjcaJMPmyY41syKNmWIY3+o7bLh8yVDH9oP
Bpad/8dkgzftB527rvOqPuDDont637n/2JU+j+dJgZs1Yvrf8abnf2NCT240
ELyZdvnDQ6uN5NQez1PfD8vZ3b3Uh3Vs8XV+xJ4giuPvy00Kl5/dkeRD78/u
XN6io0uuNz1/siz4dO9eiTdrcLOiWidNSZ/H/feYy4dWX1rnzVJ3j3vy/UAo
xc/k1F7U4VgYMfwz8G5umw9TfVgba0XnnYfDKX4/TlHrTkQUMdYXl9DTJ/zP
ejPvjbONbzWLpvgNr7Cp7K7Ynt6H3X937A/VPuzI0AN3+o4U2z9qk5r9O1Bk
5Fdio5t/bYb5sKKivwP7XhLjR24eM0pfKzLWH/tL/pW5Uar8S+xXmflLjI95
YZIueMUQn9erGTN9kcilI47t61/QTPD693W7aX5s/M8t308q6xJjf9KjT4/Y
Bzp+rN2zkat2GBgzxOnve/PY4JpuvrQ/WfUuKWSgvh974ZEU07nIidpjf9Lq
8txq15G+9PyllmlSwnIVB/59u3t0Txm1x/7k7KfKtp/H+rFXKxPHmj5VUBz7
kylHXe5pHfel/azzz/ix9q6+dH8Rk3a4Weo9X/YxxVX27XEIfR77l9Qdy3zb
2/mxRTl7Wp5ThFIc+5cwTfM5iWm+rGGj2YOXRYdRPGPr107Tu4QT43nbltrX
C+ICfdmXbMfwb7cjKY71afmPvf7WX1Xj8ai4xdWUKIojvxZ06+Z/eowvexex
es4ZVX4hXud6rTXm98X2yK+oiz1v+hWr+m/gMbfHI8X2mTneNj0DRUZ+/b1h
HFUzVPX9bwpb99wU49Wj9ky13Sgy8mtgHafkB9992ejRdVOcDGMojvVMs/mn
uAcefmyx/eMzt5LF+MbMkurEVc0EY35fiPvTLYrFdx7Z+bN+k7TTfEbXpzj2
O27r7UoNvPxZnf1HhbOVN/IRx/5n48BWOR3y/Wj/M9Hy+bYB//jR/uflWfn9
+Ot+tP/Z33bqUs1dfuTH90NWXJukOl5wW6dPWirG8eHHhFYeUcnF/uRHWb1Z
W87P8Cc/Vj+8dzLM1J/2UzryreMC1/vR/mhqrSU6ezUYM2h58rfl5450fOzH
XZul2k1o4E/3a08jrxvIbvrR/VlY5otZpy/60f221UGXlyVv/Oj+emJbQ5/F
mv50f327y6TT4Z/86PlKTFzKffNtfrT/arjAt/HAc/4srHvvYRvbK+h6sL6a
5tXqG//Nn+2pMjh671owxeHvxw4DMxva+9P6u85t7+Y6qu93cUhQe6s8JbXH
+mv+vO+tRQf92Zybjd/OuBdKcfh8Y+TEnsvr+bNm3gtMDj0Pozied8pn319q
oPRnddO+WB3pHklxzK/LjkGVMQp/tq7xvljfKjGO+aV9qc8jK22R234+6bN9
rR/LnxntcuNaFLWf72nQrkWKyJh/gx6MMiv868ciHyRvn9g4muKYb61OFdRr
P9GffXGd/9llpBi/VN9wdl+ZyJURXu/XbBN5ycI/XQyeinw/Ni7GUrUfBJsU
X9Np5tJMWPJv+eFyxh5cHNU/PU2XGPcLdlUlzuMZYzfcc/ML71XlIw6f77it
sN60mLFTkSOsPl8wY4jD74eLLL8/VzDa77sfUjLhkCqvKlsUKbM8qT329wZ3
73/ZvomxQV9dd1dPCaA4fL7y+ssJpWsZE3Yo16yJD6I4fD5y7abehUpG67Ht
yOh4p2zGTuucf7S9KITaYz2OnfXKaP1RxloPa1SvnU8oxbEem29bMu/9Csbc
evVJN+sXRnE8/1lyy9uychdjL64XuR26E0Fx5NcLZT3tO6sZ+7i6aQebEZEU
R37NUTgfqZvMWF72tLwvL8U48unh9Pu7mWreXXEZ5WuYG0Vxv9Q6svGdREY+
DVOYmYd5qT5vYNdyoE40xZFPN3ROy8xV17PWdnpY31Qxvub4uKEpPiJj/V6T
/G58YifGnpa67W51WIxjvV7p8Twmahtju+s8WTBYtV4jbmksX93hmLGgm/fv
++0yNuP06a4frugR97fKk1Uu+ZUPxnq7LtQ97/lqGRsbOE3jfecf/oibLuj+
My5Sk4GxHygc8q1gxXoZe9jWLT76T2uKYz/6suHdvVd+Mbq/MFtf8LcqQsbe
uBzeunirO7XHfrJ0c+G78o0ypt1qwaA2veUUx/1H21dalrO9ZbQf6H7y6CS/
5TK2Wi+1w5FBgdQe+4NmXZI6aNeX0foXP/nnw6HDZWyj13Dri0uDqT3Wv2f9
zm6bbygT63tt8f3t2FfGej5dtiBxsJLaY/2TKdLz5SNk7FbJ6dRbF0MpjvvX
t7mV1X/SZGyw7rczyX4RFEf+6pzv7zBohYwF9/AJ6PtBjCN/d6WfVDyIk7GO
P0dMNUuKpDjy12HupC6V+jI25olNn6QiMY78vT/YwystRsbOW63xfbgmiuIz
Upc4de0oMvL3TkOh8PsXxs5mOm7KrRVNceTv8gXyZydV+XF/ydadyili/E2B
Qd4yH5FHlgctsSkTeeEb84Ct1sbCTD7Oz+P3NL47tAEx7netd542jjkrY6ve
XF2uyzQojv3CYO22Tlkmcrbxoe6ujxtu+iOO/UFL7/pJV3/JmP+Rw5/rvWzE
EMf+tq1VyYXQAXKWUuv9WI3azSmO/WzG4jIhfaicaXw/E9bQ05ni2M/WHtm1
olghF/891N5aFR3ryun+qMnZ/NsZp2Xk88U7z/td7ixnbz+au3o28qPjwe8p
Lk6PXrrKye/zFycetmspJ79bvnMdEqg6PvbPeh9mTv9RJqP9sk6/O4nl9nJ2
6fHgtn0yFXR8rNeFn7y+XOolZ4O8box8tC6I4livi25uWnfxgZj/rftpmrRT
tc8auG9GXp8Qao/1PPPOpHO3K2W0fsv/jDHaYidnfWYsvVjXMJTa437rh+WE
Y037y5n28aGlB0+GUxz5//tVn99zY+VsxNdPad2fRVDcpV2jdXcHioz5MLdd
e0WolpyZLD1vcDEqkuKYDwPudOzyurPILRovuSQ/JGOaVX+mz2oVRe0HBLqX
nzgifh7zpZlVSpmmhpzNvqlYUDlbbI/5MXXkqsDP52Rsudbr1SG/xfjGLqPy
HIOjibF+lyXpOn2/rVpftT4+uL5TjAdmLYrZkG4k/P2v/kkAS7GMeKc/tgGx
a/N2kx5+1SA+5hx67Jx5Xj4Y+99zm9q0rJ8hZye6JgSP2t+YIT6vcmXdHqnG
xNgP6MxcbM4UAcz9wB3NFx8tKY798rUh40/l3pbT/li+oc3210fltD92etPs
wYwdctofn18oVF3dIKf9cf7a7M0F8+S0/33VM6LDKbMAdl1/T+mYfV50PuyH
d3gHfrz2j5z2w+2ObNeQZcppP5Kwprh6nUEAu6nV/3B0cAB9Hvvdt2nbkqbs
kdN6H1JXO3F2vQA2cVDEhSkVgdQe63/NsJw7aarzbbj7vXPdQcEUx3rfeany
ZoN7crYyad/Bhx2VFO/b0/98niKcmN7nHWjTf1CgyDu2vNX9M13Osjca5pn1
iaD2m94/Nop4LH4e+R/cv+W0Fd/lTFjl3Cjpqtge+T7TwGvhZYXIN3Ktk5ds
l7Mj4962bb8yktrrb78xZbaTyMh/o6yB6a6/5Cx//FOPJVpRFEe+G4QNyk0+
pVo/Jjy7EjtBjCPfDz0+9NnlkJytKr/77qZWNMXhg1MpNTmVVXI2Z9H0J1cG
iXH8PaQ6dchv4a5qXxmeGv9kc1Nhwr8/nzdRsPSPblqPg/SIta6WO98I/5sP
Xjrz9/1NvsX+YOS7/rBazzVOBrAj6ePXr6lpwBAfVObve3yqCfHpE/mTf963
IMb+o2xbld+tr6rrSRwQzT64Uxz7Y4c/hveWHQyg+7vO091ys4YG0Hpc0OF9
1AnV5/+GHn/5Yj+jz2N9ll/sc2jLjQDaz2y75dx02YYA2r80XGNUb3W/ANq/
uCeoNHQkgAmpn26vNg2k42F93hqU8du2fwC7k+5/u8GlIIrTv6fzbkmabFgA
e+3m+k4rO4Ti2D/PO5oxvLoygMXtqHrxLDaM4rg/M99i17NvcgCt19P37Onf
Rk9BfDejnqJoQADrEX7P4dSZcPr8sditpWu9RUb+m3+cXGFXGsCMT+ZPqXSJ
oDi9j61Xp5XusgB2K9k9re4mMY78Nh+15nTsmwBmPaNO0dSJkRR3is2ZVEvn
/zHP71Nnl764oeq/U18j2i/4JsaR31sXz77nvS6A3RjPnk+eE0Vx5PdlX+Nf
g/4EsE6FXgbn7KMpLn+2f1j9902EKu7Z1zl3Rndy0CHGfuX37Js3j41QsKob
k+5lXvuejzj2Kz8/5HTe1UVB++s865RQ7XMK2q/squtqlRqvoP2Jm5fP3eUD
FGz0tSNnTB60YDhe54Nayw9dsiDGfmTonFZuQp6CLWk2JbWxoQvFsT9Zs3l+
zv7xCtqf1Ov9vflwD4X474u4va16eFTBHDUW1DIt9qHPY/9ySyPl0H3V57Ff
aWludm9ZkIL2K3/bzWvduoWC1uNP3x8b976rYLZFl2YO7KCQHE/BdOdcj+jb
XUH7k/lhXn10HBSs+kmRraMyiNpjP/J0wkLzeT4KdiRqUuxxFkJx7D/O1Z+f
dkt1/a9Ne56p+15JcezPl7Zoo5HWWZwPYR2+Gaw4rGB9Zts+z+kURu0xH1oJ
N497nhN5T2TE/VY2CrYyt6JlYp1wao/58cJ0mOLaWgV7mGF+PWiuGMd8qFU7
MMRpiILJ6p/5df+vGMd8+NXv/VDN8yIXbZobs8RKwT7uOFo4WbUfQvvWoSfj
zVNFxnxZ125I2YRNCrZn9aPWgwZEUhzzo9c/Hr3XrVCwTK9hE0v/inH699k1
hnrWfqhgJUXunjOuRFF89K6QwH1/GgtD/y1XczSQnufVnzDeRZ4SyKJXGtS6
X6cuxaPvvN38xLEyH5xucHrmkC6tGThtyPz99XtbEmO/4FVcNLTThEBmt8p2
xUszJ4pjP95kieLhtj8KWo+zR1rk9tofyO45zbvwt7ojtcd+Y8q8H4EvIwNp
f1Gqqwyqr/o81uOcaf7a+YdU94kTbZh3Hzl9Hutz37j0fRsyA2n/cbXxmPSh
LJD2F/YRQ47VDQ1kHvNOBNV9GkifR75+2m+V+ax7IK3Pu199T1hjHUj7i4mH
tDwKf4j5O35O52NDDgSyQxu3LTgZG0rHQ/5u3Vcj/9AhkPJ3/Nfl5+7EBLJh
1+0etWwVRu2Rry32Lpg+PyyQadpZFHY+LcaRr+6b0zZN2yty7tpfJRlWgSw1
OrwiWQin9vMeJfh9VYiMfC4Z/Xh37/ki52ix7A81Kv9dikmUq+5v0R75/OTq
/ZDaqvvyQ9lhh7PPiXHk74kHdTuWjgxkK3vPmSXvG0lx5O/dJDYm9EggG13b
0b+bWxTFRw4O+aZ11FB4aWJYNXZWEDvTwnTea89axHh+NupArZVXHwTSepz1
3HRkcd8glrtpsfHe4VX+aI/nGYHuS9wKawWx4gXdXozKbssQx/75huGJlMat
gpjhkAm3Z5+xovjbHSmLOjx1JMZ+omCPftKOwCB28Uv84aqhnhTHetp848+c
x+FBTKv3GJm+hT/Fsb6+6TV6cZcmQbT/GLHrxh2dN4G03/CIexrn/E8g6/us
7qnbFwPp88i31LG+KZoGQWxbVa/rL1T5iDjyb8XtUQ9rYlTns7u3IcoklOLI
v4N1TxUHJYq8fegzm7i7gezg2Xby2lfE9sjPtQdGPNjRXeR3c3qHnS8LZHsa
7Nv1s3cYtUe+3gk6o9E6TOQPO5fvCrgRyCbXWOdlvRPbI1+16hceGOgRxC70
1+53aXw4xZGPNxt59llgHcQ+Xexy67JuBMWRj1nrtxuZ2gax513y7fYeFOPI
xyS765fnZwSxv2/b2m9S7a8Rx+/xbtV+aLMnMphtmZoVlf6ykdCH79OwH2h1
81PW+eogdjDA3tSt4nM+4vB/g3iDc7q7gsj/bTvZNAs+S8dnM1spFA+/BLFp
i5yeNL3elOHzeJ421NLxfo1FMBtoclK/YI8ZxXH/ttnoQbd1xsHsyd4nXcuc
21Mc623oM3mP3WbBbH2drvs8C50oLnPOjDtq50kM/8stje+k7AliR8zPjKjU
8aM41V/zUVoeux9EPl+VlrDskEcw7V+tg3Jdp/gF0/3X7Zw8RULrYFovT0WX
Ha+uCKL1ss/g/vVWuQcT35k89PtcVf9f2rfj8OufIXR+ul9bMfJ8+UUxnx3H
2dzooTrexNwDJxWFSmqP/I0wUjZv8TSIeSyxPGOeGkpx5OuAm+8r5pQHMevE
tjYPdcMojvy0eqm9q+VtVb507amVslWM0/OOXuzI4aIg1jy8wWJneTjFkZ9R
S5KsGrwIYjvlk440/SPGkZ9dOtybG+sbzDYebfS72dsIilv8HdbTrreeUPpv
eYR2IbS+/an5fHTrumBa35o22zK2Ye0QtnlE6dppvz/5oz3+Plaqu6UgT3U8
7DeFnH/2v9EKYSVTDtq6T2vB0B5/X0jrerDjnhfB7EacxplTaRYUx/OBMWkR
aa0vBbPqvO/Fv9vbUxz+3lOZ06akOJgVN9cv2tvXheJ5Cwc8mr3dk/i906fj
2Zf9iJE/W56lzOhtpro+9xl320YEU5ye5+rNchz4Wsynj/3e/rm0Ucyfyiwr
z9Jbwazs8r5blnkh9HnkT7Pa2yzLK8V8mr1kVcbjnsEs0Xuf15mxSmqP/Jpj
P6Zkieq8YL3dCV9epQSzyqqeJnfahFJ75Nv9vzKPQ1/E/Dtj2aPlrAHBrPaH
FYUbzortkX/9X+wuLfkr5uPkYzZjXZKDWV5qxt11g8KoPfJx8Ryjsl4tRZ5c
3njTXdX19Kt49s3GMpzaIz+vWp+cm7pQzMfVPbXlfT4Hs4Ouxc+sVfdraI/9
XraRQ9tZmarxfnQgPv5+LaGL6u7IsCqE1jNF+3kDJ8dSezYs2ru0UY4qPzVa
Zqyc25ChPfxaOW5m08wdISwjLfda6c+2FIdffbZ375A4JYRFPui7YWgdG4rj
+dP1Ovv0PQeEsC0a37RvxThSHPdDhjGrRwT0CKH7n9N+lx96PApho3aMHj66
pxu1h5+b7JrX51VQCGvi1GeNQ2lHimP9Ozc+7dwiuxDydRef23l3kkJEP0/+
VllHlXfws47gmj5jXQj5OfyN2fqqOSG0/3w9XD6q16AQ2m/em3o0f2lgCO03
nyz+LvdzDqH7qS+RLtM07ULo/mlahmZgf6cQen5g3628UQffEFqPR3/d2XqU
PITWY+tO5xWLmTifBpw82WTW1RDWd3yTCEVpEH1fzKc+tTU7fVkQQvNpfb1p
80MLRe5z8cqF9arj6T0ae6S+IoQ+j/n2YeGzFm1eiVzvfWib7r1DWNzBCWtd
jZXUHvNtw7b0i7tTxfkVsvN1RvakEFYzPMnF8brYHvPnQ+PfMwcsDGEV3WbF
GKWHUhzzxfrd/u9CbgjzOtMqNUsZRnHk//Krj7rUXxrChMO397aMCac4/J14
ya7WIk8lra8fp0841X2TkmlsK96+U3Yp/ya/bvg6eLbjyrVtlLS+JoSfXNFx
t5L9qR075fRaI4b28Le25ZhtmU5KWl8/Wg26/3iXUpUHa1NrN7eg9vB5/rwJ
c87VU9J62/LDN9tWM1T3FbM3TX5sY0/t8Tw2+YbJLutvIeR7X8si7+tdlLQe
R7UObfRkn5L982LUlM76LvR5PB84Xtsv5FKIkp6X2XlbX9yaq2RM5/3zoOse
1B73Y3mDtjgnaCnp/qtf/jTr36rz4f7LuaWDXus5Snre0Lnep9Lpqv7B/Fqb
2/P6v+/p698qCnH+5kfHx3xZUMv5me8BJftSYzJ6gomc4pg/g9q8dKyaq6T5
497sRM2+JCXNn149hgwaplTS/Jky7pfZSTclzZ8qq6KpRyyUNH8yF20tHJon
coXL4P2hjZXsktFRRa7qfg/nx/y6NmPyyPGLRe6+L8tM+CXOt0++Gb3PdVfS
/OoS+mny/s0iNze3+KLbWpU/to/WHtkeTMfHfLtccrdWj1glzae5C3eX7E5V
7WvsDF9b7A2h9phPdc/N+GyyUuT094kfG/0OYS8DZ/d+NlNJ7THffEYNjV9m
oKT5ZXe/s8ahQCVbPiN82Is+odQe8+vbXm3DY4dV+Xz2RMGPGWEUh3+iio6s
eGakpP1IZaxm7Yi6oeSLcY32tDg4NJQ9ueeQcNlWkyn/q28WSvuR/Mvf+ky3
C2WHL2TNKzdsQ3H4oWz/fL3rzUJpfkyvvdDl07RQ9n9MvXk8lN8b/y8lS1lS
WSI72fdljGVeM2OfxYxUKtEmhLSgZGtTWkRaUaK0ZwmhVO4iikihTSpCpexb
pXf97s/v+236/nkec851zrnO83Vd13HXfW/Sbj78rV5P0P9vvlBvDD/uNvxP
H/dMT7ZHenpAKFvv0px1ZoL+f/OH9i3jWZLf3QX5Y9HxBR9+w0OgD+J524tb
BzyQrdE69DjRWjD+bz65sJmSe3yKh0Afal/tXWRpHgJ9GKq+hWq4h0Af3d+E
Dobu90D9cONK2+/2Ant/882hTwE9H8k69m++ETmlOHytxV2Qb96a6AgpvHIX
5JvXw+Lz7er+6ef4CfobbdL+scwAK0dPhsD+X/3U5jPHfq72EOjnjljWpZ0U
D4F+zmloH+iX9RDox2ujsUngyD/9vLlca6wV5SFo95Z2eHxudccyrftRNUrO
gvkEz2fyVMQDOB4CvTiYb39You4h0EtxfJlpa8S/tt8D4fxXPe6Q/PNsQ7Sk
q8Ce4HvBSuyOURMPgV4MVjFHJTb9a0/2vz658LU7Si6dvDLX000w/q+ewmsW
LJwr6SHQC+uodLqPF8lXU3O2Y5C7oP9fvYgyCucG1vzTS+BGm/eJCz2A+RER
x695CPr/rYcaQue62Y95gBpirPnIQAZV/3sc7s8S1EPcu5YdxhkegvxQ9/Lr
25XjHoL8MM9kqfEeLgtLciQG/edoC8b/zQemKXvOO3T94/3IYang+RQWsuWn
vyg+ZSLo/zcfSMpc7xgh5/ubDzZNvt16ru0f/2aLO298kmP9+/9hveSF1osF
JbvMaVtirAT2/uYHm8Ub+dL1//hfee+oNHUKS8D/emG5tsOGLAH/asvWGQ6w
WQL+q0srzUJXsAT5oZHYreZCri98t6eS8y17wXx/84VEw+6gwvP/9FEq/XVO
+1UPgT6Kp7q+CS3wEOjDG53Bdws9BPo4NCjPlz3nIdBHpYje/I8eLATd3H33
5VSGYL6/+lCPvhP1R5Ml0MeXH56+10b/6UO9g7G9sPafPqx/nb8+zZklaNep
+F8JzPLA9fz3HySPOgns/9WLzuyLwh6kv//qY/Ov3Esyn/7p4+GRvNcVHJag
vdhgz+P+Yg9EWI+JuyW6COz91YtThl5miTRLoI+7pzOFt9f+08Pe6t1fSjXI
/tn123bNchOM/6uHnGHveO6Df3oI6EwGlayj8rbxtj064y7o/1cP2vvTnx9s
8RDUQ9058uMuEax/319MjXCd/YWFi5WXx8J2KsLh/+aJv/HcnPb9Y8o5liCe
i0rGLO4fZGHmreymI0kGgv5/47dy+9KszIR/PC+f6nCAfosl4DmpeUbur28s
Ac9HD43kWCuzobbvLa9sq6XA3t94Pqtw7tsDSf94bl7ppqp2myXgWSHC/MRY
xz+eDZ+qqvQIsQU8n3+v/Etcni3gWX1OyrFKdbaAZ4pZ+CZ5vX/tzsK3obOD
/vF89IHx7kVGbEF7VdQZa4UNLAHfrr3HaR82sxDvmxErtIYmWP9f3reILk1d
EckS8H7q+h/dSGO2oO23kV7xhTwPoRNGuUGgC8b/1cPcRjH1oPn/2krHkk1D
A1gCfdyUeDZluzBboId5olz/2LZ/etCaOc9H/QpLoAfHDXMTFmizBe34mBVZ
y6NYGF89I93A3Ekw/199jA5GlJ0e+KeH3A+pSeMV//Sg9na/a/Tef/wvVdwo
d/oX2b/LPee5vovA3l/+f4Q/Htx97x//W1ZO7W4i/feX/xMlC171irIxWVSz
8oaVm2D8X/79Difc6rnJEtQjbFmZpBwXtiBeb/jz+tbvTLYgXp8zNEja8YEN
yXWbKVIOmij7/9+vwhbE5+Idibu5tmxBfE5YtlabEfeP595tRlOOl7IFPNvt
5d843c1G466JUHOYC+z9jcfudULL+tn/+H2UZ6DVvp0t4HfFy64XeblsAb+x
7/Y9z65mC/j9Oql9/9bbf/xeDrtsq9j3j9+OkHjbGaP/eL23rlmI8f0fn59i
5bs+/WAL+DxMX97U8v+0l+ghf6fpPz5LeH1KCyf+tQuqPc21zP7xKT4Qcvv+
0D/+IqQalNa8Zwv4sxHeK3qk6h9/iXdOf3qRwRbw91h/W6nL6n+8Mbasl2WR
62n+Ytq/meEk8N9f3ujBosGz7rAFvM3cXtTuFcsW8Fb52PpUjCVbwFv+PZ7E
iUk2iq8o1t+96SKw95c3ERv7E+vL2QLe8h7uqu71Zwvyd87yd8tTdDiCeEeL
cM8xCeEI4p3ZueCqzVc4eLXkmfuKPn2Y/Z/vRQniWWeRR9ESWY4gnt1P8NmZ
5sAR8KCIjfWn1nEEPHyyCDyy+CBHwANndmrYmuscAQ/RFw1XbK3mgPp0oqV6
ta1gvr/+v3Nnw8w7tzlQWkSN/rmQLvj973m8Z9mJP8niCM6jKIvSah7FEZzH
r5navBX2HIF/26Tul6ukcXDMVqptZb+TwN5ff9vZ3KZKczgCvVT9WNFU380R
6KU1x+fyLhWuQC+immV7j3K4Ar3sF8mkKm7m/nte2Kjx7HUqF8pE1JpdsMC1
v+/V+L/8LxdZe2HlS46A/5Y9BeWVHzkC/kfPpF8/0cMR8D8jsL6nkGz/5f/t
d76lSRdHwLv8yezKQ+85Ar6zPzD69r3i/Pt70IyVv30b//krNIjQOnmAC3rM
G/GERoZgfX/9t3jFcHPSUq6A5ymLHr5IUeYK+K1h7a5QfvqPhxtz5nymFXIF
PKx9smUsoIkr4KHWaODE0W9cAQ/ygRb2BSKeAh58cx8vk5f3/Pd81eHOb2UN
T4F/Mm32FJfoeAr8Mxi4vy6e/P2vf/Yk8SteKHkK/GN6jM+/I+sp8E/PK2Eb
VzFPgX/yl9UpbvrFFfhHc0Si4WA/V8DfKpWed59fcAW8xZ20+i19k4shg5va
zuT4DWfDex59cSRaKTrmnhQ6FrtvsSRm0gj1a5+HzN/S0dJ15sfmMUdC7J2U
0FiQPVrSsx4fWOtAfJhiZejFdQDfevi/yCYHItP2/L4Tjo5glXefeWnkSDgq
9lxkUWm4VXCX8j3GkShf/2H2azWg0qD+4s7bjkSy81OF9EMMTFbKTqm740ic
8hEBg8VEU36xqKKfI/HgRyL7noQTrmh8vGr1nwPRX1i0zbzGCbHTz/yYdcmB
uHA2e/6WO7bQSxq5MkXZnthR5qrlmE7FecvMgGVH7YnRsKu52xLsMLl6JF7l
tz2x7p3SnpxEZ+xZutKD7+JAeJ9ceDiT64LJ5Esj85/YE+mBQQPrDF3xwThH
InCePbElZNm2SUsbHJs9+/Dcc1TiilG8dpIYBTTzypD72nbEKsvuqJOfKEgb
W7dhToYd8WyaZ0peOw3S7VpPL66jEsfrXi/YGwJ0fH7q0F1GJXRe07t4/cAk
5UTpm+9UYvWBQRGfODq4Lz3UTRTtiDQfq2VZKgzMbVYUaROzI87XPeo1bGDA
NDz0jFIrlaD9Xsw5kMjEqxtbCy33UYmbdoG97Q5OSDXRfR5oSyX2xTOKrKTd
MPXeoVr+cjuCMlPt0blBNyhXKF76epZKFJt5B6e8sETF5D7v8CEKcTDHKcLz
tBUOtzf479xnS2Q7Pc14HW4NmZjMTNMZVMKrvzqynmqPvsdhlh2PKATyPf7L
VXHAua90p2fWtoTxlOnmtiKO8HGPfjA/x5bYbb+kn9PvCJNNR63niFEJ+HJc
nEacIHNhZDxoxJaQv9o+taPAGfMmzocaZ9gSrzmaXtVRLhBfqzQjWduW2J4f
vqXE1RXfdxs8UTlBIY5k6tCd37tjm59tPPu+LfHQ4HmEdbcHLK+ypPbmUgiX
Z+7vJ8rNESmfF+zTa030qhSa31plgU6da8GzL9kQF7z97p1UtsRbodEtl1gU
4sMC81rXW7bICxvREnG1IX7kXf9kkUSF3r4XQW+bbIg2n/Gmy8vt4DSPN37J
m0LYluxf+/sS4NTRJ2vQZk2sjhlebqdMR92Ab/8Aw4Y4Sk0SO3yGDuq933ZN
+2wIm/1G9z4YMvCkXF15OTn/+Q2DDtmPGGCpszqqLtgQbn6vxNZsZOJN1ax3
mntsCBF328oQZSckbMEdlSU2RFXK0w0Tj52gsfvg9Vk6NsRnZmx6cIIzfKsz
vEfeWxO7fxUuMpd3Q1zr1A8HJSjEJqcN55UH3DDa0ZOwK8iG4ChO8Cp+s3Dn
Urj5wYU2xGLh0sINMWbQ+iwdgcVWxGdp7rcIWXMsOld/9Ky+NeEeF7X1SaIN
sujLvs1fYUXYvvPefMqWgguHJCXVZlgTfYZYGDJKwZWMggtVBdZEIMe/1/Wt
I2KyPfq7XayIiPWM2uaLNIi6nOtIe2FFxB38nE61A4ZfVK7f5m9NmMincRJt
XfBZ9BNlXbI1MZKjtif6hwu0Vw+FMAysCZ1u3baPd11hGzNzhHLXisg60XSK
t98NjA3xQfH2VoTq5w1Diu/coeAppzqUZE14nGSnGwx4oG/4XGM814oIDWza
ZK7JgR93xVn/biui3E8s3r3XFEtZNWcktlsS7sEqKXe9rCGlqJAuWWFBrKGM
BtT1WMPi2Ysva45aEqVeSQ32wQ54KSTaof3TgmCKfTez03DEGtPzqtQcS8K1
eLXkhu0MBIrsWz/7jAVxU8Kof+kQA+8cXHcV/mdBfB5prlbdzkTWUIBEsbEl
8V6289IuSSf8mausHMS0JHq1ts68c8kJekWVeh3OloTO7ej2dHdn8h5Hk/th
YUkIHTiU7D3kjJZPnws2yFoSJVoLLySecUGafPH7/7osCGqY7VAI3xUqDbom
f85ZELF7yiYQ7g4q4ZooHWlJFI1JR3VJsKGyQW3o/IQFcVj0QcilPBNIGDLr
XuWZEyklro3Z/qY4M/NElfFxC+JTjmLBm2YruE055Z1QY06siJrx5D8pe9yl
sAoWHTIn+EWtg4du2iNEoprxm2VBWFWrGFIf0OHb+7qrkW1OBNXE7+ubzcCm
5StX5slYEMXfJp+XSbmhKeNy+pCrBeE+dctBm043mO8YUi64YU7ERn0qebHJ
A4aiPybtV1kQ5v3fP87dzwLl2CSDL2dOnCaYteoFRtgYdmBpeY0psSHVQIKa
Y4xd09RPS1eZEbINz+omplmh+XXv5LssU2KTtlRxxhpy/aZRVmH3zIhT3FOs
2++psGh9qWPdbUqUJY2Ebgi0w8IrXfeEG80Iu8SBJskddORvfBaU5G9GiPR2
mXEpTiiiFTU8PW5KjObWxfXfcIJudfxm6wFTYkjqLO8A1Rla9Y3TrqiZEXcM
Nc/kPXEG98xZryKKGWH1eGQhAlzg/ejHnjSaGXFryH/5oemuSNO9aWViYkbc
GM+WDSp2BTPt47qJP6ZES2fdvNINbjBy/Lne9qopsU34fHphszsucjnr4uvN
iOWHf/5a8t4DdpPHnsSeNSWM7Anr3lQOtsTH+PETzYhaC6GLfe8NEbKw7Jr9
OhPi1Cy3yEV3LSEmTbnscd+YkLtV2mUqToXHigFOWooRka61XygqkIqWnWqd
l5+aEJTIvqIlBmR+KXSU+DLDmPiSGflAl08H7lLVXjuaEvPWolgkkondCuWG
JjXGxL6BwymuT5kIlJ51W0vGlEhwX/sqnuWOQpenIUHjJsQZQ88saaoH2NET
CUm2xsSjyyW6p6XYWL9k8WFRPWNCWzFkfpYoBxl7v5sNhpsQdTPEJm0cDLHT
eWz5zalGhMP1tz+CTllC9k3WXdfPBoSQUbZtz29bnEtRST4Qrk/Mry1cuF6M
jpHVkc9LDxgQg/+ZDl4WZsJRLLNV/4Y+UVa4XU/bjIlr9hG7ykcNic/fdZfB
3hWinmo3hR7rE2ISq1PeVrqCcejS1sMuBsRFyZXcC4vckDSrstB4jQExzY12
o0XCHSqPtusvfqVPxDrVnY5gsrA/TWVWWp8BId3Ykjd20wD56+oK59EXEKoX
Fed9HzZAy/6YK3YG+oRR0MTVTWctcT3Hw3dmhi7R4uhyM+4bcGx8DAZdukSy
VM5C5W8M3L+fnDLat4Dwb+iPmkrmt5Dln/y8tugSlFi97V31LlD9GbCzpkuP
yL3kfvwwyYOP5OQZ5249Il3vnuHVYg/EZmZ474zUJSRTflmmHWdjjpuqYtV8
XeJpa013T4wBHlVtN5dYqEWcv6idatpgCWvJsIfHu7SIudm3iokUKnYragbX
3dAmmh5Sd89oA5QPx4TdFdEhnmh9iQ/pZcB6hVBkQoUWMWWeZkebkwsaWxQ8
pjjqEG0ta4MvFrEg9H33gNQqHeJqBlHq4s5FZqrm1pEd2oTfUUJour0BthlH
Jd4JVSd8vRhHHDStICkUbJtbpUZIEqZLPpHznQr+EV3wUIM407m9KWIWE6e1
eyktBWrEy1rHRSs8XVDvuk1oR50GscX2td/HPjeosiOGnAl1wsJIpPGFH+mP
GHrLkhwNgnWvPU6t1x2ha+rFRsY0yHyTYxeW5oHHAeFuzQUahNpUw+KgxSwo
NTGvSL9QJ17PzChSU+IgUybS9ZeiBnHYtHqteb8+JtsfnZI2n0+IVrmIzyT5
+mHYr5biMJ9YPzN9cpI8H69Xs69t3DqfuBwV8Wp7nBs2/rb3uUZXIvzHvig/
zHAD93H5ZgWoEUEzbtZQ7NnQ/xSp+s5VjagIeajcEcxH20cRgxdd84jIrU9V
rXboY55zz9H1H+SJyXwTInuTFf582LjOaYMiIRmsvnvyoj1WL/Cpkq0h2638
4x/Pu2Bt9lDbTvW5xCvntDp9cR5c5OZfPTMuT57PaIrRSx6WX2QqHDGdR6jp
N9m9N9TD1rLS0efjM4nj8XtcJ/v0kHvti3zggCzh1FG6tHK3Fab/SFTPPyFL
rJwkHF+tcUBps8GRskopYnPQpm8HQ+goCZXsc82RJT5GzJd5+c0N7QcUzn7Q
kSG0v7PHdW7yMOO+l3yyggyxesGyX0uFFyDcZ/9/A7z/KolNRou+q+jC8mXP
yLrLIgSx1bzxfo8lCh3iI9XeTiEu23WtjltMxueo0TtWGhJEZ/6M92brHTCN
3RY89/AUQjX7Ql+prxMmZ3dPpllLEGeccChU1BX70mKuFouLEFnua8ob2O5o
KCxJTuKKEc0X6YbVp9gYNXyTEXdWmLBe32Df7u6Jkacd/dRX4oSyVKZyuxUP
O2+trnxg/1/lzcvH9kh78tGpfmTIYdtUIuxYqdDYPT5Shyff1eVJENud2mqS
j2nh1Pw6aoPUk8ruCz1PXjzSRhTXtcA5cbDyypvwG8tzLUCdraYvdLe70ldM
VNzV0xJJ3u9kRGLHK+eM3C4PtnXAjay7jQrneisPGa+oLRyjg0MzGjA+/6Oy
p+ZlzOe9bAw12i5k3v5WuV9Sxk1VwRNzZYt3r9r7obLoxNnp7wp4EGHalhm2
fav0qNqA2UN82OVPUZp9orvSZGi6Od9AA91PTq/8GDdOGz8aP9CyWBMi7HLP
ZttOmr91WOK5NeY4NDxz4rfDN1pzsLKP6y9zUBoqOxhbCmhWg/PyH47Z48P7
qB+TWW20Aj/uwmPuDKwM2ZN3L/Ab7WeXS/QRU2fI7OIbxsR00OQqlzkTeR5Q
C/CumRnaRdtb4yYNSx6mjfy+qTM0Rgu48mCBw/++3/CHGRbIeVx50Xby2Jsk
Pj70tc4XvvOKtmOJ8os1c9SxvjeLZrdCGNm53JAH28xwoN82Y0xdFF/Oisbl
vzPDaHFURWTPL1r2d5OdDCZ5382N+rz/vQiS5q+c/JltD7H+pJmXin7QvC7V
59ZHMLDEqtCpNkcUL5JjS+Rq3XB034Fl252EQGQmx8nWseE/ZUPaosJx2q2z
+VOWenMxkko1PrZEGPcunZvtksdD8ZhSpo+1MKrSjiqNTOMjLVha1b17KqrL
gxrClvDhJ7o6a0fpNPhNRmvV5/Nx857Uf7o+0/GzsfIgS9YLmrrHd+zV/En7
bJ55XzhUBcLmZgefq82CKsFLfKKuBk/t3hJPBwmEPqtwsLQwQ27o8xMTx2TQ
uF9sxYCDHZbKDF8fCJHFF6Pm4LBuO6TSts5O6ZJCi7LO5WN33THT9tqV2EBZ
WMw8zZ7uwQLnaJdzpZQ0xu4MvnhnxMH12Yamh1gyWCXaU6WjxIOzWeO7e14y
EH17ZIWVgRe0NQ2KcnSkyDye8dPqtDIYNWcd/Y3momHSq0d41BQarYE7P96e
i7Lmpw5Tt9hgdUkrN0ZSAccX6KS0+FBwgJHUb7tSDrNTCk8qL7ZFyWGev7Lp
XEgORU98WERFxN2gHEjOgcL+kEsL0xiYXbKx6cWu2fCv+3Galu2CbGeFs9zv
8jirvqjgzA4WnP0fxOY4KcDsrVbofk8Ofh9RfpqhpwBGwp4TBqU8RP33eWl7
jRz4RaWBQ794MCm/XFphJYcLSsNiWg58lH03nLNYYS5uPsjPTNhBxlMx9U9L
HedA6aLpK7tGPpIiTazu0+dAubbpz14HL+gVhG2cNUsezNh8pa8SijgQe8r2
0NL5mPjpef3ih3mYelbo6GdvRagwzVP73Uxxr/ikyQoFVYSpzbL3uWIKWoRG
0Znz8/DbLcghatwal6dsFtf7poSM9o27qPkMjFQq+ARpKiF/rOgrQ8oDLlvO
d4jaKaPd87VvQRoL35+LqfJjVWF4cKCrg8FB9+rLX9IUVXCkbzBz+2o+tC4b
rWu9poKYiPBKSibZvunuHjCgDDmblz6tXXwcrtBf1JJB2pOJWHHK3Qvswoaf
UftVwHseNnvzsrmovhygNztfA1c1B/9j0+Uxb2hamkGZGvpLJPziE0xQVDhj
S8tSddjIv9wVfNQaXpUM5VA9NSxY2nx9bTEDOtbP6Lc+q0F8p/OrA2ddoKWR
4rY4XAP+km9mWza7QCwqw2uNqxoMbupUpSh7oCl3eJx+QR1qpxZc5h5iYfPu
du+slxr4tu2Z7iwNDnxnn5ClpatDmvt1Ie7wUMG5/t1RSQN80XK3wjEekh88
OxfupI478/6cHDLgQ+nH7Tv5LDUMSd5yDrnOx+xXDzaeXq+BX05bFsuP8MGw
2jbwXU0Dvp+FYuN4Xiggfo0TjzXAGBDNz9s9GznerzeUFGhh4bRbocnLjbB8
XLLfdFwLMtJLpD6uMcam+81H9JQ0MaWg4538Rmv8pt/PKJ2uCSPqsNzDzQxU
hFLfTxXVgbb9ruCg0wxce7dL6vQVTUytFvv4TtoF28ulj4l/1kaO29Uaw6Uu
sPko8XiPhRbU2xbQR8U9sKNIRC0+TgtaYgGDGZEsVNe8FZ+WoY1TuTnKJb/Y
eHGMK7JFUgvRC866XNjNxdpHsbp7K7Tho/VjTvBHLrRVL5yoj9cCv904K8ff
EwqrVn1pea2J10Mi7tNn8fFYbcue+PPa6LyyMsqKQcbXdqP3FyO08EDzGbei
mI+C/KZlcqPamKpdtV1mKx+Sd1JNvodqoriX0jj/Bx9bb8pFlZ3WRhkvvkHV
ywvFov0pl+V0EKpZ7BKvJoP9l2/37OvSxe3sRx/YVbPwsnxdNYPQgfpun1aJ
BgOkNvGt65fqIZnykN651RBdegZHlcg8v376mxPWy6xx6EbNNx5TD25K2W1H
N1hj/ELERm1HHWjeab8gTGdAIcBEUslWF7Vx1z1vvXSGZqLpDJnvC5BU8XTs
ayVZX9uNemQE60G4RVlm1Sfy/q5txD0itADPS332Tyxh4XyeV1iIjS601Exp
DwvYsMm/+VSuVxdP7swZXfaSjdh8udKKnTpgxZd6rhvlwH5LEBFvrYdrifb2
w5Zc5F2Peeq0cAFsP2ybw83m4Syuy8wLWoCjqpSiJmU+qlknw+/46mGk47Z/
1HseGqUlFnEbdTDHv+p5G4uPnrwl36TkdTFS/P3O4pt8DIy82l4CPbTtnd7Q
Gc9H1t37Te8ndfDq0mNqL+nvT3sMEm9+0EWDlGT6W5JX8w7GsatOevCKdXS7
uFwSjMvS+V26Bth/gBXaFWAAoS0cizszDCHkwTbcbGKNawunFdybaYhcdvbz
DeT9+dqisyY7duojQLb0CHWrMyhaurr+oYZwrzObKMsm8/OMgllGUvqQSxiN
Qqo7ftg93PPiogHm5k57XG/FwrdDo+4X7+hjj8ShjgVJbNTqCsu4exlAVUVv
84fbHFiu3L3YmGYALa+QidVk/fE+ve6mm4whbl7gWrileOJK8FO5r1wDiPuZ
NzlE8PCgYIeHhLghgrZTDluR9V/sYMmUw7sM0Cn9cc3vXh5+2m+QeLRHH+LB
byYfc/koLCwwqNtkAPXN6vUuJK9BjX0ZxusMYeC4sUR/Jx+JPz5czvPUxxWh
523cCT7iY45sWClkiC9UeowfxwtOvNj3ncsM8cp4ddAKLTGkVh6IrOw0wfUV
To/KSyUwdFCl7NYuIyzadTpETcEAOUKbKhLfGyOq8o4+e9gKmk2fLHQvGOPj
h3nUe3fpeDTsMmejiQlCrEL1Yz7TsXLzCZuel4Yo0YmNvBjojjgv3vKH4sbI
lxNSCO7zwJEo1pSDN0ygnOZn4zyLhXMPD6p6WRnhFXXPWP4aNuZWUfMd6o2g
uqSukr6Gg6X3z09vJtc38vw7dfggB6Z3D0v57jDC9iUvu5fv5GLzp+hKYpUJ
1PZN5aTVcjGFM7Xo3mkjKGd25m5cwEP5fVfbGrYJmpzuc2sqeBD9HpEqPc0E
N4tPFv/vffvev6fYZbw0AavWPr64n4cTWpQlDZ+MIJm9auwkm485x8Qfvjpu
DG3nlHpRNT6qVDNv7LxtiOQSo5FneXwYvHgeHRFoguEYyzajBD6ktZW2j0Qa
wWePcXsYWV8WpDYWav1njDtfqy5tdfXCkMtkX9ASEzS03r/cTp2Grtrl780+
m6Ln11123wF9eGZdTV5RYAr6/Z58yk0rBK8qOtyRZYqnHtz/xNPoZPxp3/mF
MIUFi/54Gcsdbxbb/9JfYgrxkYWnlz/xwJu4Up6fihlsLtQo79JiY15I26Ns
si6kZXLM9zDY6DGWPfpF3xRLpycI6dI4oO6QPtthbIbQOcOnGrhc7FttteRJ
rSmkuk+sVLzNg9Pou68tcmZIjRn/0prIAz903yN5IVPUvj64dIscH8++br5+
LsAMlr5jC89+40GOy7NN3muK1tPxc/Nc+FiQyHuu+NgUrmfCXk2/yIdDRfXm
ngVmEL11cbVtNB+9P87+HqGYYsgs3OzFZz50VwwlxfSb4sMbE8djNC8YhmwQ
81c1Q8z9TY9c2n9XJvOfW7BnWCAsO/ZAumRf5c1GaoZinTl4akvK4u1u0Vz/
C+v6tNscIQ4zc3u7B2mnQ90LphmZY5mkvmfX7t80L+XCNbU3zLCMnvB4xi5d
vL6VPOdEijm+nZgVontbD67PgtZ9u2+GBdqzcr5vtYKtmPKJkV4zhJRNYybO
oWPhvGfV1/LM0eZqpJHsR8eH6FULl7aawTu1IiXAzgUU4yuXxd+b4Yr6o1R/
W3f4liQkjFabwbHmMe1CvgeWxz3Z8j7UHPJKknuGRdgo3/Qo+121Od6ve7gm
Vp2Mt+f5oQlx5vA/5LptkxYX1zd4hB8dJf0/vzNdYhcPnWufT3ovIPdPHJZc
YsdDs0qINCPfDIvrUs0MS3jw3zcgMX7MHL+NpPYv38tDV0aH+ZlsM9iXuR3Z
L8kHZdHRgdZmcxyp2qP7poeHyRPNxG4Rc4xwlotuC+Dj1vV54zKkf30yB5Js
HflozjK7UmVrjtisLOrq02R8pkwyrNLMsem9zDfzjXys+3zD4/BFM8TFbfpU
387H9MDXDxbzzSGpfWNliZUXAhT4bzYlmcMwufbM0TuziCfXDZNCky1R27nE
zL5VklCunDa4+IMFHBesZLyZmE4Q9l7NCYEWkJcPvM5ZpIVE4Vm5nGxLjFyL
qSm/q42n/QyXV8MWZJ1cO8fcZAHaX6WvDGVZgF9sdnRPnyWmiP9Z9TzMEjud
Hseus7XC+YV9LQwrC6ROD9Bd1O6IuSG3p+VVWuLE1WU9rLs0tDY2pR1mWyJ7
ZpgpGW5QjdEa1RcWuKb8Kly5HOh3P3ht0tsC71ZZqQoHucBJT5V+d4S0Jx4t
fEHVHUKr13Y+q7DExZQfkc6G7nCb3P+LoJH7aUz+aXTMA9/9xFrFqi3IOtzS
POgLC7/713xIkLME720pM1uMA7+FN0yHXllgO3W7adBnDsx2vaOMppDrMagL
WCbExXeKUZ6suQXUH/yh39jKw8usnK/vSf89mZHhYGjPQ+Bzo5ZwngVO7Vdk
nbzGw01PT+H+aZZg/GhRrBImz2tnYcc8iiUOe3NP7nvHQ1JQZ3x7lAXczf+s
TFzKx1PqjP45wZYoPpzgXWHBx4rnZUIHzlrg8Z6n55+l8vE2Zi/FifR3sFyC
+ZwmPmzL/wvtvWCB3QE9s0L1vBBjn/XzepcFtEp36sfNm0PIy0U+Ml1lhexu
TYvnIerY/DTTrK7XCnqDS859fKMBEwlKWRXdCsKZ+wvHkyzxoeTnudhEK5gN
Ju7Zuswe1b5aDRU0a/zIPaNfouIAc8MguwuXrPDL//S61YMOOJV/YFOMuhWc
v41WEOPOcExqlbOYYg33DQQ10MUF1+Wqfry1scKc1cecOFLu+F1tscTTwBp2
A6G17rEeOPyqo0JawwoHnEfut9WxoKNjp1Wz2goce/Y21iAbWao1L+qtrBCp
spaW9JSD9fktT5d/tQL3bJpKhS4PIs13yyha1mDq/Fp8PYiHVwbrI3e1WWHX
rK1vxmx4eB6Ya37zpSWmqm60eVnFQweFW/xH0xqtv++vsCbrpW82PvqTAVaQ
/6Vzy1aeD+EV3yZ+MqzxovvQ8QNkPT+ZWtrlnWKFY0+HN7U18zBaveNZfpsl
trrsfp5I1k9r5nsF6N2xwrLFRzFzAR+RtZdEcn5YYp9McvmTAj7Wmy2Ss7ey
hrlN8rI3u/j4z/ta/R5n0p7GUKfddC/cmpfybvtaa5Tvb81tu8eHzomLnxs/
WWLGUr9p7xW9QK/5ERVtYoXUu9KHTg3JEXumXG5jXbVBWdpV+/v5c4nXp06Z
GW6zxozpLbcPP1bE4eEVmdxKGzR7rhQb/KaM/V8KB32NbNCoGbeDOa4K2q13
vyvSrPHr6qzP2Y/MceP1KepXMQquLu358SbcApPZr5J1PGygU2L9uleW9Nv3
QLeWRGvM1X9me+MZFSZ9va67wm0g5vHmzPz9djAYfyi2uMYa6e1fnAMfOYGt
NB6vXWKDjNW3WjNMnXHjBjPF1dAGw01K19ROO2NhadVU5zxrsFlvU/VH3WDy
J9p+2W4b+H4b5GzieODJPe7iMx9ssNZo7XJinQf6z05K+O21xvGZs/ln9rGg
G+u6o7/XBgqVMlLPr7Lg2HG7ePY1a7xap3K44xob4/FTM1pv22BrwPRb/GY2
ua+0YSY5vqn20w7dGxxcPCrNVKTY4FKoSsNMeR7ieoxUr6yxQfBEsFTuTh6+
Xk5ZFfTbBvHLV8jL+fCwPJh95JGaDbzL3RakF/Gwt2PJk5oAcny8gpFpGg+0
qdfxrZz0zxvfSafpfBxXSZvvvtcGTXuCZ2Z386Cb19pg/Ir8vf5PU58/qf8l
SlsramywxdDMnWrHh2OJxvf/hG1wpyB85rVs8vxzvzg577JBxIIDf8Q28eHV
ELWIuscaoWpjVyfG+TDZ29pQX2iDfdpu3eJP5Qmta0pGlN8UaF/r8jwqOVB5
y3tjepmBLQYVPRdE2+ZX7kxs/CX9kAKbprThU9sGabktzDNtGRREUaqdAv2F
sX7HL8/zeRTc0L+0vNpzJgz3uUiPl1Hgb+pdG3pcFnbpx3Vlj1EQYK11oSta
DmONV3ziGBRI/RS7JgEzTDXLqB2i2KLENSLkNJm3nJ6cm3ruHAWKJyzzIxop
KD+UZ3o33RZP9Gfdto22hZ8Z59mN9xRUr04qW6NFRWlBgLiRDgUTd08MUk8w
seXFtaPdvraYopidu2ucicxLR6d9rqQger+kjZS/E4757q0ZpVBw5NLZc/FN
bki872c6cZ+CY9OMh58aeeBKvYbOFH1yPXy16okVLFQJnd56WtEW8l0Szy4k
sPGJea3iTCcF/fq+7dl+ZHx/7xUWf9IW2+NHHjsf4sD/tERk9BYKdh3Rjlxq
yYPP1jdrrpyxhakL17xEhIfcbrGrnbkU6DX7fZwSwoOZuOnXDZq2WNjnU9Xq
wsN6WsXx3aspsLtJzz12j4fTw+U7Qpi28Dpu/GE9GW/kR7yIQ6R/mNFX7j6f
zUeL3Q2mZ6gtpDr3h6wf4WHtXD/KNnK/rz3WKwqT8WasX8IoR5YCWxm/Ikny
vvHrSx9DQ8QWn77o+Bvp8nF2/vx9anYUrC6K2XbqMB+dzctGs8jxv7OuzZTs
4uONh57LhS8UtK6sylrqo0BcXtNYbLKBCtO2hddWL5hC2Gr3N+99QUWnsYay
h+pkpZ2Wm/ec57ZYvOPYOeXNeug9eESH72SHniPJDDd/A0yJmq7hO0CeW8DB
siAYwelQ/DX/NCraNf1r78ubYO6xNy7vjKlw2it8/uoWU3xeHbbTuMYWwYGU
t3uDbFB0pDLnxwQVPwvcUhaoUGCgkxsVxKZCbc7+juJ3DNR4Hxsdz6fiWnDL
5cvWTDjLG/bXTNpi33+xUo/93HDx2Fpjm0Yq0h5lZrLPu+FZ95tDxp9s8TBM
7Dl/uge2FA4cC/OjIlczYsewGQudv6a0j9GpoERNrDabz4bm6j0RB+XtEDtv
RZsfnw27nLLM4WlUXFwy74y8IQdS21ratpLz95mrtbqUeUK4O6JEWMgO+T98
FmfO4+GD4pbX84qooDV+Ujb+4oneUuFlS8n5++iz0zeT98e0aM3GPSNU/F7h
M3LTm4feW47L6B5U5C8R1X7xkAeWutjoG1E7xPtsNuNd4cGjiWFdEU4Fd2m7
Q90hHtwT4rZlvrTFmsbBxbm/eXi4TTxlTjoVFvffPn3QzoNi+8jssi8k359O
lu9fRdaDSQubH0vYYVf9hMQiWz6euF4+sNySCpvpotdzi/hw8n9Uf3q+HdaM
BtBHt/JhLqRwNKPLFpwpWd2B9Xxs1gykDk0l17szdY37FQUi+WlAx9CgHW74
K5UkVk4l5Kb/ljsqYo+I5Nubej6pI2pjeFhkiT3ce9bfm12gCZkDfmaGLvbQ
38bO27hfG34RG1blddnhYM3h4JmRC3DNbM7DvMN20E0xP9KuTOZ5A9bB8/ft
sSF/ancxmcfPWuy1LrCxx+KxQflNBdbofNhzsz/LDt6TZ/4LdmLA5truR0Ke
9jg5dDS6IYUB9rxkLme7HZTeaK/KKXPBpTvYTLy1R7+QiomLqSvShHm6FTv+
937qXzfCs13xYlE1IS9lj8aETcrG4m5YfEdd4fo+O9TSnQ1dT7lDQm90TWSE
PaZ2yOSJvHTHKpHOcfF4OxBj1hEydR5Yt1FuMDjIHjLB09VEp7EwYnhrzDHA
Dpqb5m6e9ZGFA/XLVrnNs0ezjbjDwztsyM8Svz2X3F9DenSR/w82iFGf16PV
dgj4cMtdMcoT7xJ6CwYHyPU7q/zQ0eBhwzbi+txt9uCIvcs7KcxD47tgpeqn
dhg8IF19lqwvv0R+3Wp+zh6WM0sG2pfxsGhB/spmMXtEJ/soKTvy8ODVRveI
cDs8P1f8u7mOB6947W/WhD1slgxmZuST97+vs5MK9OyROcPIdhWZr94sEdbS
PWqHqPBUZrw4H/OzKd8KN9ojvzD4A5e8f2RfnLNX/KYdlF3ROIXDR+av5TNE
7ezx27wy7qYqH4uPXBPb6G6HnVrHN/w8y0f11oEzDUvs4ZjwZtGiegVCblh3
0aLdDhB+eWliVYsI8Wx23/YdHg5ID3v7SfiKIixdtAODDBwR5q/S5CE7H0l1
JRlVhQ6YFdl05DlVDc92ThvWsnTA2+POr2STzbEw/ZxNlKkjxOw2/2zeZIGB
hcLjt6sckOQ1ILWcZYlfFzXOibo5YKBMNNXkMh3SqVd3vfvigId5jsLCk3T4
LFyV/p+uAwJE+ScYPU7oqGi4U7rdEYHC1ZVtbGectXm6Lq3fAQp7zzVY33XG
G9UM5S2xDtCdd3elj7UL7lqIHLyt7oBcffnLh0TcYffa1OayriNaYuc9W+vl
jkiH4gMvljhAwv+cEtXTA7O3fjvk5euIYz/PHqIc9kB3ln/2kXUOUC2zn8sO
YWHtY203PzlHvFiTsO3Tlf/9O/dJ6+OqDtig6H49MIkN/qEuvnGzA7JfM7xW
jXJRtlz6QsIzBwRNf/Lfr0P/+158jndZnQN+5izn/GJ4QmKyTneliAMK/2z8
5qlJ1jPPrxoJKzvCmHN17unpPMx/aFbSt8sBPla1cU3NnrhTVk59/cUeLvkT
Ivu38fB94RmXeidH5O57MjfOl4cM0zJn6wLy/FblaG8CD/aSz5xyFB3gEdnh
v6SJhzBh1szlMY7gF6a4nSPrITh8S+l9S9r/6mDWd4yHOduSZ293dMDSrIW/
Isl6Wm1Wk+U3H0dYPJFa0TDAw1WRVR+DEh3w4PQ8HdVgPqZ+2pB7c4Mj3OgR
z+6Q951Y73MHf/MdMH3d7vQ9+8h6iC0/PHeLA270DNnMvatAfMy8pPlcm4Zh
twKjUV9xQqb6+0/rARr8K8rjNI6KEv7SNc21Zxzxa8212F6dR7RKcU+dI6k0
bFe8bCfVMkCLifxu3idCw0nqM9qIghCOvO2bsbvKESEllZrGJhL4Fr02TLvF
EXqaV2a8aZmF7I1R/JY6R/iveFV4Wk8OlWV/qvKySPvdZPUZoYcBpwWy8f97
X/SmI+GfEw2guvF0slcnDfXe6+tvHTGCgR1/+pMcGj4tinq+54gJzobHudCX
0kBrjc/j3DNFRdvk28/CNKytedCYn2uGC5NPnXxOOUJJVvd5izCZF6PCDKVF
gW0Zb5+p3adi844MR+UNNDwZamOIn7aDc/NdGYw6Iujblt6LRfbYevW6gRC5
3sTP2udn9TpgyuugFbH1jij7nrBkyJEGvoaIJY3sr3V1r9BmGvB4eypfaQoN
7BsrHxg2kfdruZ9HeN2OeDTz62AOl45MxxT3J+R6tuUmu7vaOeECO7bRvp8G
1S6jIsNDTtiYMK5mq0uDZmoxsbjbFf4XzddcEgKc01/0L+a4IYZp//zTNhry
pqw6tqzQDcOdOrWWH0n/pXZdaqtwx9wxb6Ugcn/WUlPX25P5+2mIasN6GxrW
ZQ0Z/e72wIrI9UEryPmkB9PO9umzsNMoLS5CjIaOR4cifoqQ8ZY7Ofi6iIYf
Ij5jme5s3NL6vDvqsSOOlPq17ArjIpI+a7/XBRouFET3XJjhifLVcWfd8mgQ
C4qdElLKxb3zez79z1/zZq2zGWrwROvEjGmtEkDW1PWLR1M8cbN+q8iKjeT+
xsMiJ/ieqLz0UliG9Od/AYdMl6jzsIJQELMroOFj/d2fkqTenr+vO1oyn4Yj
a97t39/qCbc/sarGhxzhK+VbUkPqbWZUqvCzjzRs3X6Rt5TUm+uq+U6WbBrS
ega/faXxsIt9NfFkiSNcVwxHl5XxsPjHjulVx2nQv+jIpJ7koVw3LDn2syN2
r1dr1Cfrg7FHGXkPwmnYc/Otu7Y3H7421xYcPU2Dhq8G/3ukAvF67HBGThjQ
8efYmzDaDCJdc8ks5yyAGzm5I2LXYOXcM15OZccBuW0XzlZvbq88prGxMEQX
cNtwdDP/uybqtcx0lC4DfdHJJoaF2jDv+yrcFgKU9G3T1U5cgMld7CxPWyBY
blooyilwdTYTDn5E6mFlZ9+TpbaQ6THMcQgA5B+Krx/PYGLjlsop8yqBRdYB
si++MuGmNZ4g4wukn1KRdTzugqBbVjnqeeT4g1g0XcgV++UjT50PBZZ9Kfny
dbMrNPK38iesgeKnj2eGTXfHrzmSs+yLgXpR8oqz2h0cLdm0Q/7AgsfD8vfJ
+2Rub+DygccgdfVIT/uMBxacOVnxdS0Q+/Dmmu4YFrYppl6UJNczZexECvsR
C8vmR+tJLQautm4pP9LJwfYTOw5rlQHtN89GfUzgYiBRI0HsNnCd2vfVV5+L
pYcsa/64AjLXpjdsFfPE7Z67VOccIEJz1tFdNVz0mqmfWugORPv7to9UeqIh
8yRzZi1Q09HyqSPJE0nulF9ZcYDsWs7wU5Ivp4lXJWaWgOZDo/DR+TxIOS1M
jjgDfGwwupJK1gdrli+MW+9N+kfvbXTBdh6uVx50ffcQ+MIY2zKD5OnnkuhO
3QhA1FdqQ6ADWU8OrovbokH6Z+WBGdT7PBiFbpijTPrrQHfIoFImD4aNtVFR
HOD0NE5ttAIfh7rfXvzfdxQ//2yMvE7Wmz5RNtsUTYHcSLHKEgofzwwprycX
Av5Mpn3vd3lCZeXE1SV8OqwuDMjUpc4k2M9kw6eT7aTmEGGV5ROV7IS9Jw4r
0fG8ozJCu3uS5pDIZidk0yG79GL2a7Yqzsul3p+TS8dSyaqUdyNqCI+pdfd1
oqNg6q4X7Ws0MCttg7fuIDDv5l28d7NBYVOSN3UTHXqXdQtGRSk4ccjmSKU6
Hfa++rRFkQysGRDPsCDtOcjGWpl/YAD8d/rP1tDhVHGi9TWDiRh28EisAh30
LZ7uwducMYP6dd34GTqeLNl3KOqpM1gmZ4r1mHTIl7/bCzMXfFCJHs0bJ/mV
nmpOfeqKUzUN9z7voEOh9uhBD1s31Ldmx0fS6Li28fa6vFw3hMT2HH/4h9RH
6p43rtnuWCg3vdGf7L8v/q6d3U93ZD2QOrVRj/TX0bexJzs9UHru7KHVqWQ7
72Q/YcPC5/1CD2Qs6FC+Sxkzceeg8NvqH35JpH/U4ktPjHFg8UGn3+8sHZpi
z77cTCUPbi7a28n9OClLc/7bzsWI+88rfrvoyLEcqntpw0X4+uf8l7p0iC87
xzzyHxcGpU3dGavoeG83nChaxYXbx+7PybPpaJvNft5S7AnV+Q/p9xPpGAzX
bvSP80Qqw95e24EOkSe/H/e6kPehoGLr/aOAfoHrb20lHlwy2uRfrqWj4Z1L
0tKfnrAf3L7gyxw6Ljik/xe2k4fZprXF5RfpuJVcmvVyBclj4fpVz13J/u3N
NDqVhwRTKelvnwGh573uzhd4ONBaVBtmQ4ddruuhaDK+CasFym1cTMea+sKf
Pb7yBGOZ7ilrKgNzdSo+eS+WJFbIPzy2QZqBtxy9zA5FIcJx6mHNgWUMdM+J
br1f+qtS8tVCbZcbdKgQL1d5Db+kqaT99D3ozUDS/RctrdUDtCk9UUcxQMf3
nntWbf7zkPZzQOVSOANC/d6Hr+Upw4l4qCY3lYFiF8fQ8FJzRBUaF7mSv+9b
EyPrd8sClknBwWIcBghdtZHuPEsc1D7maqLOgONAlebFdCtUVAUVxpD2C30u
xtTEWeNw46x3ReV0xMTXRySUOuLzrm8Hz5HrzdozjAN3aHibrSAaRe7P+I4U
tzkQOFh0uuOPBgMlz2SvxZN+f3hU/GIhud+NyT66KvF0DF3adpz/nQ6juF+l
7/4j93n9tsvjZjoif5Zetn3ohPTbk38esRkoKBQ74D3fGQqbtevWjNARyz2z
feI6ybdGgMuO9Qzo48/n9dNdcUHPc2uPLAOxErJdt4Nd0T+pdWvzIzoquuNX
dce6QYX66PLWIAb6tudaJ3S4wWHjzPIKVQa2igjdU2a6I6avr2QaOT+rWuqW
uqMHakWCc156MbDfPK3d/pQHxkRbw+f/omNs+/skhXtsPFy52ehSKAPvK+cs
siHvS7tfqO09/Y2Oe/1Z/pQBkvc92FcZwMDkCJHwKpeDPR/CRI8LM7A5hDdl
PJwLbyfapSQGA5obu+0HLMl4e7ZwvIXc3/tfR9ZX6XpCXu13zCxyf1fcdOkn
B7loMtk0YECuN+LYPfmQci6SaF2rXVroMDe1ub/iqick9U52Crkx4Ke/o9d6
kydc1c8rNpD3iP1aj2fLUDyxQ7GAl15AhyN3S2bFPB7G4z7XppszMFNlTLd2
0BOrWif9p72k46jIPq1VATwU79ijW6fPwES7QcpSkve793ucZpDnL1tgxz9x
l+Tdb5uDlisD3lZSziGveQh9V3E77gF5jvucwstPyxGbx73uKOsxseTs4Zq0
NElC1k/9qetrBvzbVuxY2i1E9Jmvbn+lwMTKyXNb2Zuv074qll4S72NAtGS4
y8tbAV271qk4fSLvzXPP31H/pYOQ5js+812ZODT7/Xm/OF3c+NZ56vJ3BuSt
5z355K2PdYHF/RM1DNydIibxaqchouetH793gzy/zIB3v2qMkR6YmXgyl4FL
HjXXVx40xaqE2zk/M0i+it3/fLxgBsb7xvotSQysvrJyxyolO9zr9K0tMmai
t2nN0qzvdjh7X4nlNcLA77TP8669sUe77945CyoYSGZl9J586ICqIam0HnI8
tT81tPYYE2W+DjujNJkovu2/V/IPE/vfSn7z6GTA6cUDhZa1TtBRyp1QzST1
YiE9T1PYBffrXllu1WKiL3W9r8giF7jOvN2qVM1A+44DrrvKXXFM329smRAT
6eG0L3aKbqjctWpuRBEDccvoBeJH3HFlwDz/sTgTIQX5t4S+uSNU27DAsoSB
2f52i1aHsTFra+LYp6cMdEWekzu+mgORZVG9E6Q/Vwwb+ozM5uDi1dd0tfcM
5BW4Kr7+wME3Yq11hDoTSQYrr8wl+b0tY5oT3kT659I2W69ADpJWTs4ISWCg
LtVU5L9TXDj55kkpuTEh86No9atVXEwcKfxw7DcDS1ZZEcVkvXG1trhI6iYD
sifX2T9XIuvVZl9W/gImjl95FKfwkQuTk+8nZrxlQOGOfqXfVZLvZatzg1MZ
kCt//8T+gifKFCuuiMkwsWFj53KDdZ54uTY4aIj0v1x49XqqKg/5Ffn/RUgy
0VlwsyHnqyfO6R53m36WgYZp4U62ZP26Sbr9/WcDJp6k113Ro/Ow0fXZqTnp
DKyYtpHXe5qH6LjTZzrvMWA5tVDfsG4m0RUzM/h1OROp9/zL1E79qZzTXyys
S56jqdSTh0na9TQtk9cXs14wYWNE/UMIy2D3456soUEmWoTFBj3jZJFrpnS7
9SATGhXLWasCFGDTG2D/k7QXeV3nzLt5Ohj+arC8u46JBy2VvsHRNrA99TvZ
7DcTpTuJkN+rKSjbvu7DjHomboRXGjmzbdHdvvXPjZNMzBiuVnKypuK/88k9
z9cywW9c15xgTObh6UKs6p9MKNoG6bwj84bS0uAlUm1MGE+hLHUmdT6nuZuy
towJXlnn8J58BjYdaPtucpiJfRUPfjwnuTvprTAmtYKJydHjjRU+zqjpl+31
/kDWvXkX2PvyneF4pcukbTfJse8L1iUZVyhsGp3jfo+Jjs7roSf8XRF0VGv/
FR8mzonKhlwfckPDuafyEs1MVBVMnZ9o7Y4E12jOhD8T8qmpA7+3sGBCEMd+
DzAh+odWVNPIwmhY4EF9ss4+ofhobVsVG92L9oTKyjqh7Uo3VyiejRMhiz37
S5hQpU611aaw4bJT17xuCbm+APddOSwObPVPmdl/Z2KplLjnJ2kOFEtPMtIv
M0Eve6Rk1MLGT/rJhePk+lalTFfub+Tgug7/9IZXTKxLa9Wcn85BkX4APy+V
1MP1mJpdB7nYfcd7/hQRJxiW+UmHLuSCrmasR7lN+uc+3WeREhd/dotahYcz
4aN6s9ND3hN54cUfdpHn/3ap1MDPl1wU3U1wUTjNRPmHlTtl8z0hbr3oUn4v
Ezvn7/w54k/ex8x2jCTuYuLM4eT4SHMePo2VHMuUdkKgo0PUmhFPND6xsbbf
xkRAztcHMst4eEmXd1x+lYn80M0L+k7OJbytbRdt1nQi4/PtBc/SJYjGp4dn
rC91gkZe+7vqlDGa+/SNWutPOcGguj/Iw2QaTqucu6+X5gSfVcTCH9ESOCKS
eWaPuxOiOsf2zbuljTDbkhlG0U5IDe1sbKyywH/HNdakE074ODRd/WqxJdYV
Txw6d8QJB6Usjdk5ViiyirMwXeWE5pcnMtSSrXGvNUbxgIkTlL6e+2693QEp
Uvvl6VVO8Jrl1OKwzhF2J6efuUOOzxyhTHz6/yq6znguuzBMJQolkggpI0RG
sseF/3r+S9GWlFEZFdJAUaGhMiujEqVEUqQiZauohIiGSmZURsqM97wfz++c
5z73vq/ry3k2WYF5ZUe6nTsNYg97hsY1gQPCrZ1BljT89riUevA2cGLHaemf
cjSEZIsF1trSYGJby374kYb6IXd3+k0amh9nH1SMpkE70PYUazod2nrdtjQL
GjyvjU0mHmHAiH5bYSieBq6NzvCrUgasDLIdZ6jQcPJdd2jvLhYYzVX2Po9p
oBk4rB2+yoJ/hcfMYQMaXBSoZcl6bEyuWO5Ynk3uTdDq4F9mY9Ra5q/qHhoW
vy2m5x/g4P6UTXFwGQ0ToTeSvCU4COtd/FHWlIaolzOLahdxUeu29V/JGxpu
JCf7bajjwDr4bYK/N4lH+9pnjplcBF1tXj1QRAN1Wuy7614uRmqXhqzxIfFf
USHqbcDF/mm77+QsoWF2l5aZtQEPRyW3RfSl0+CW3/P25gQXvAbh9a+caFg1
mxZyc5DgacfO4z/f0TDv3131tEIeCqkDcy+co+FX36L61DAeDI1nXjan0XDh
FE3YIZSPQT/+8j8vaNi06EHAXhof3FYT2UX7aVDIVv1xRoiPm3aqwtbk/vaK
xxtG5e1g2HLr9NAzkh96fpVn6vh4tpDl6+JCw/kN/hafXtvBwT13U18biecV
G6VjHnb4XSp3Smkr2VdOfe0vtRrJRcf8X58h3xuibip1fsnbQJ1LvEV01O9b
+0l6oL94/bB36BpPOrpdhKbVjsljcoGPpBeHjjvugXOKZdUw+ucQ/f/3tY9Y
Gc98ukmP4JzabPUYOmixeeLPJfQhpbZqYrU5Ob/FdI7WF318ffaHJjpMwxxn
HaeGmaZYePW3cU0OHRf6jc0sG00xIitWcsabjkVJz/Lj7pkh1G7Zlk4dOsYu
lfRJxJnjd3GE4swRGlzjJjbKBthgVEzhX/R9OkTCdxaxyVzbUvT0FXWRjtLQ
R4dT9tkS/Bf1tMWVjhlp4Sl/PtvCddHsM4tU6JglZjuwa5KOjN/mqnJnyVrb
dYGYOQMfIlWues6lw/S518PwXBZay18jTp6OmnWvNG6AwnGGqLKBKB3LGVqP
EzayofuXeSyJ6P9knni/ThUF+r19im6DNFhLvTRvzWaj4UDzwefr6MjiaJV+
c+bAUs97Ua8f6dvL5lUNS3NwW4AVtEWCDnvXYqGwCQ6uedoUt/nTMfE4ZaVr
MQe6EbLpLsqEVyYs50VVclFd3b5jfi4dJb+S4q5EEvzwXVmunvj/AH32h9sb
uNgo7Po6ajEdgpLJ0wsdeLA9GXWtMoUO1UGLNbWLeFDIdXM2Wk8HVd+S3NHG
xfAnE/kMYs+Z6/eO32nnoVnc/bxmHB3rtyucPneLB7NtnMEpGzqWLI6I2u3N
Q3Ku3upGYp/5lTiRUJKvKf6ro6QS6Pi1SqEly5gPYzit4xjQ4ZITc6JzlR2y
J5015z6iI32RHdf3HR+zjYT1XxjRkVjrt/VBjB2C4393JbrQoav577KRplSJ
SNsRx9fqDHSr/ysJDhQqydN5xIkapOPe1s6C5BfXirfpOH2rWMhAwf5Y+zsD
usg0GLNNl2NgW9n8QLlUY8TfeSoxdzsDmc45B7tYJhj78C1rDsFxQZEHg2Z8
tkJQUOmexY4MCB2rvbWX8KHt3xL767UYGL0n2OLTATR32mj8FWIghjVu7+Vp
jYbq1AL3bqKv1NizNsIDClm5l+tr6aTvzTJQaaEj/9Cpr5dXMGDyIMk2JJjC
KsFH6RFEXk3PnpsrwMYK8fZ9vc4MSIRd3eneTSH8vYrSlx5SH80NSxXa2fiX
r+6S4sWA/qdPUievsmFSdOq6tgQDHRJntpYHczCjSntsyJMBV3HeeRkbDjZU
hP+YS+xtnTW32kuIg8zils+aVXRMxVllCswn8Tf/OCHpyoD0p/EMjU8cVA8c
nUgm/lqukp9hn8aBebrahGYNHX9zDTIPZXChrmlADyH+UD42nL7Ylwu32G8/
nMj9q+0e33hG5nnKWPR580o69ht4ms6z5mEaw/h66XoGImZ/lhCbzoO/65EF
EjMYWO+8anoowacPbDcNB25h4LpgxOZj8TzIy1d7KY/TMapPM3yXyIfX0pAV
D8MYWOkelMgz5ENcQlFEQIAB/oWPjuwRPvLnO04+X/n/e+a7RbYnC6B8+8P9
ObnkPg9ZtxN8MWQfKg1f3sJAQECb8wULY7wS//rw/E8GTkZ+VXD2t8TSK8bs
cuH/33NWeZQ70wrhZq9HfJMYuPrnXVHnSQas5/X/YksycbqprLnRkgmB6bEz
1hsxkf5xhmxrJRPTX9+8dkKeifyMxQPBYOEv/+Q21QEGDA5a9XZLU1CuLec0
kO/63m/YZfmABd/JyMH+p8RfBRlb6g9QCIh3Xa5Nztsfm7+hXo1CHZcZcPwE
AzM++bW2LGWDHqEVeJ/oF3Fn0cv6zxSupYoLjxHe7F53OGxeORvXkMrYO4eJ
y1u3HRc+wUbvhGqiGJFftFBko8FWgsfm7J70IPtPrX8+9l/Kwe+k5KbiIgbi
JwZL1o9wcGVjfv0ccSaC9l7tO1HIwRJmcuFoIQM/awZU4y9yEb9KcVh3HhNf
two6brLn4gP7VPfKhwz4Fv89ONeCh9emZzewlJi4lxrgyfzBxcunpv2xeQyo
J8betx3h4cqSPX0zOEwoXz2WmRXNg3VDlnFnCQMtgj8rt2zgo9j3+o3BMQam
NeqHGj2XKHFucpE55sTEhOlS+SqCz3e/HOj6+5WJjPR+m9ov0hAySxsv2EBw
a3Rfp1GIMe7dOfrCoJtJ8ujZ+8NXLOG+xrNh9iATcVP97GEHJvSqJKf+f1/Z
QfZJtkQ1E65Cp1+N9hMeVvLiznMLFnpvrS9ye8JE9vbnwW3jLJxPnPdCoJeJ
zpljlp+yWTB4OeXHDWNCJlzlmtwNCunfrlqV/mNCu+1TapczBdltsDqSygSz
cuv3LhobC+0zY4ams2AUWJiwRYiNOwm1taZ3mVDTWciqq6QIP/0799hmJnQq
5nnqt5F+X7xOV0WE8ECtOWK30tj4/me1SGkek+T37GyFHaTel3O/Om1non97
6fOvoRw4CdqnhM5lofLxcUuK1Lfya4fvcwivTJKiPcgR4OB7wjr9pG1MCH6I
Dty5nIs0iZpj05VYMFw8Ebe5jYMLMk78wWImPN123uFd4iBc8YdcK8H96cdr
VrdHceEk2tKl1MSEh/4NSJN63payul7MhcTD7F+/OpkP6+SbhZLFWFA737SA
6uCiLWa1sWIgE+pmChZxOTx4RxTfv1bIxGrDU/fehE2D1pPvfsOHWNi53oOZ
0WOA/dWfY9JKWLgc2mXYN2KJTLXlTwV1WBD+9Ub/BAWoq+WrnPVlwe/xnOM9
/4DY1fuOrYxjoUuxi5lx0Rp59HG1ySgWkPHRQlaJ8L7dDo+ciXw32Z/alTds
sOv54Z5CRxbmZTHrnhOeuHxsy6MzVixw5nfmhhTaYio5Xouny8KhPqnCDnsa
Sk/GaHKXs7DfoWL39wEaEusiH/qR/WT1K15N58kcFi67WWfKQsjO2IZ2fQac
9/vU3rVkoWpljcpmUyYodn3owjcsTI9eb19SzQAq9b045HzvpQinhBwmHGgR
ZUYEl/7aHyT7Yj8LLUdbNv9qZIEr+tx33jIWNl2Jrx3zZsF5xSye3RIKq802
WFT0snA/7ZWqSwsLnity7uvHEP8sip70T2QhfImoZqohC9M2/+j5FUZhhmnC
ncepLGyPzbiYY0uhWcfKoohN+tCnO7EFy9g4PG3D0Z7bLJRYZMv7dFE4HbrB
eOV6FjQeZ5U3vWLjUsJOZ4MCFgSvTaY1nmSj8HXDGT0nFmLPeBsxAv5/By8g
3rKWhc2eBVIPlnOQP/hlZz3B3T2NDy4Jf+BA4LKNhMtxFuKxLiQgjYvdicEt
PqUs6NW4CM+cxsMCH95H3l4Wgpiak22H+4tjvk02HQ0gfeyworye7nxcNkth
uB+mYGA+y3BHhzKm8WL+bA6n8FKkzFtSShN+pzcbji4jfdHieKjjLl1w/938
eX6Mha3V1U2v4vVxcvH58qwUCnLs85fOHzDC4k8ukq5pFHoqywZvEH4dW+dS
qy5OYTjQuqpfyBwHCxT/qe2jkBX9+afkKQssNaLdzyN1zXi3O/pglyXmaoru
ki2l0LtVLlDGxwaF9B6PzhyyDi41OjJog/gv4TM6oikYlfm8vutvi+Z/7zyu
7qWgMeNY6EvC2/9WTKZFO1BIEYqw8A+nwffMc9M4CwqaJosShqXoEOqhrynQ
oqDwNq/BbAHBGWqBPaseUvg3djTNNI2O8Xtf1hooUvhQn+HHS2DgVk/95orz
RB7/UvRSMufuRRUf/0rsmRLck/pUmvS9hB5Dtd0UOvIPTastZiDu7HXx//3j
lESZqn1mwl391Z8jGRRKNXY9XRfNRI852+6pNQW7sD81y+xYhHeVb+L6UthZ
em56ujALI0omf/7Mo/DdUcO7SIDg1/tyVYZRFBbV5tmWPGFBdlQjLtKAwqa4
vDJeNgWWTIxOWToF/RaN1tydFIoCtDcmUxQa+y/H35RkQ3H6+7i7WylIt/yK
+viMQlV3/+eUURbk1wr1LX3Gxt2/SjeXhFBwEIfhRm82+AkVd3cJU4h1tJ2z
N5IDjcrw3Q6FFJy3vDzRrsRBu0+0K12DgmGv4od/gxxEJD+pPOVHobh4OUvI
mgvf4AhOniiF1D0zFtyh/lrd/RX7zoLFhlaEtfk0aQ2cWP6wR8iXDRkNQddS
vg4ks48FZcqwcWDl7kMnDhvgRcPOV0Pz2RgXi5dasdUQkw0X6nRJXZimdmU1
OplgR3hW4WY5NpauVg/PEzTDyaLvljtc2dCTynw1uscc5XfTt4ueYkPjoYnS
bxmA9U8pSOc1hcqQ3sB3+cDVmuqYxgYKbS+XnDJdZw3+9cCLh99REG4p3d13
wAb3gh8Vtp9mQ3RdBA51WmNbVVkDnfAEKqh7RfCoDdpL0oXkPIhfI7frBgTY
QpdyvPGFzB2R7oa7NuO2oOsK/xRXZuOUoRTzZwgNSiIyU5JkDjntmxhfQnjE
nhezI1UD2Ciu1OIcFaaDYci5NtJDIdBQVn6Y4OZnZraCc9az8dBhdLluNB1e
4nsWbK6n8MRog9/JfQyMCd56kqRP/JM1vaaHxoRmPptYxsaAPdsokeCYFz23
RBtE2ZjTXOd66DET+0Ur26uI//3HB5r1PQnO6ug7WtZC4dRYa4x2EAu//1lL
t5DvOYNCIzFaJP8Gfa+Ik7x5wLRsSuhmQawhYG6bBfF/ef9O8QQWnh6SDAom
+vhs8Q3j3qRwdlat5ZAXG+WLbFjPeRTGnDptf/4h8b/g/k2K6LFW7siM/cQf
JtcXvLT9ysZYv2roOx82Ip1vrHBzZkP6R2SuIJnLdHGvVVnWHJgl3MpuJucv
3vvR+PjbYrwSyWy+kkLywzjgRoSZCh6VdZ2useLA10FmUvmINgJOza3Sl+Mg
utXJ8sMtPTDG65YoEFy+JXbh0t9uKyFwZtsGuxE2ft145PVPdhUshfXVXnM5
8G446TZngTFq97FuxLaw4exQnXz9tglGz+oVyyhwcDoybKuVshkuK0vrp7I4
WKVh1bL+kDl6RkdqljlxQPtz/duCUgtkPXiQfyGJjQUaMhNVQlbwYBY/WUFw
xIKorwLrlIGpTT9FzG6zoe+y90lSKbDu3C6O2102ttGH/glssUbF0XcXXAnv
tGoTvaG6xwb+Zbk7RXkcVCzrK/T4YQ3VfWc/ShD72wTUk6YP2OBothU3U4uD
q9PrJ3P22iLrgIFP3kwOkroVNm3/ZYum0tsfi4mfL42qerU10ZDH3BdjQnGQ
tlb05I09NBR7jYl2PWEja/TkvDzCc+3FRMTlCS7lnHeR+t1PQ63OO7fKS2y8
u73wJ6+Bjh1F4W9mT7Dh8+b28413GXDLndlpuoYDwdXMGQH2DKjeP9rq3sjG
xnnaHRLqTFTX7BWwV+agV+d00OUaBiKHrRTFsth4WfQ2XiSZiQuBD1qfDrAR
au/+6CGZuzs3Gaz1M+RADglVcgRXfcAh72sFbCS4M4ISP7GQd9aPW0buj145
ZTwrn4JegWrXIXsOTOx38ItIH5X8tim7OI+Nap2X8xtU2BCqYU7dmk94+Mp7
062PswnuPvPRsYzUw46HK7rH5oHZo32pKoLY+2caW95SHe996u8rPefgyJSa
5afLutA+8Tlal+yf5ls8ULbVxzzNTPWmBqLfoy3ish9Xgm9Qd3tAmuDwAtHj
tx8bQvy9mnp+HJnTIpuXHGAaI+5w2YdtrzkY43y4EP7EBOHlDT5GwxwYtBbZ
zFYwQwtCtLZIceG+WDnHd6c5wt4HF5UpcVHS8ulZTYYFBuVdpF+rc3FcTfnL
h05LjM27vpCrTeb6goFVVLEFfuQcs8cuDmQO0lWyJy3R/vBAu90eDkrvfA35
owAIe3z06PMj9vmvuVJCtyb95f2K/99rDTess3nyGIiLDBWV28+B1KZEV4FG
a2gfSwm5qMjFm7C8tvC11jhSWBHC2kfkz0gMvrPVBgUauRcpYS50e680PGu3
RpjInLwSNw6kV9c0Rn6zQfetbQ423Rx4FF856rDdFp8F9TU9y0i+BZZqtTNJ
/nkqbhxW42JvzQqPBZ9tsTBcaLI9kQNFb1pFRhkN+r4G0i/HOZi+00tqpiMN
+cVPgy/5crA19klZmyUdBbtiHKPqOQipimGYFNKx4FWxw6EMUh9hTCfzK4SH
Rsi6/yb6LX5bVABDBuRZrl+vEx4uPWHs8P9/ii4k7P4DwqtDvzlm084RntSx
8ZF1JuHVhVKafgS3HlfaZveH8HC3Ob5rro0THtmu9z6C+FNDtFZO7hcLfWll
zX+/cZDT5PNl30YK71RuH+5IJf0jqUOy5dwifD47uNVjLRf+66x7tdKWQLkh
2Y/9hotc9RdBT8S10Hwp6NFBCy5Ovf520eO0Dm786BV5G8/FDOvJxSUuetjw
09Fg4hMX+rnV1Sf2rIJpipaCMJFXlEn7aD9iiGrnjsp7Z7h4f73RxcvXGPmL
N0oZ53NR8Szd1PidCXRvci4aNXGhl7IibLemGW6Pi7kv6+Xi6m/+LuZucwRe
M+gP+03iOyjOdMu0wKtCn6VzR7iQyb28eFObJbTXGY2/HeViz8KDs6vEgLPl
IebPyHrAoumB9E1g91zJ+fxhLk6+jikclgA+18z2DdLlgj2ufE7HwhrzgyKC
uga40Lh/KjUqC+iW22EtqcdF8EIVus0ra5zZwSx41crFR87vVQvX28BYrtzm
YTUXmjr73xl8sMGR/CbRydtc2G0JDDPZaItVBf2dquFcCI+8KTDh0ODEq37J
HONC1XFoaGadLcLqxvZu2sCFs+0lulIFDdOXXKy5/IqLH/UNZnrmdNDHhmY1
XiG8q9PZ9WYOHd4rvD7FenExVWlEMypgoFT+ymqlCS5MxLYVhy5loOBN/ZDu
SrK/J1bkgD4TgzLqQz01XMQOtPsPpzHx/Yv90oIELm5/N5Y8SXiXaV9DTJ8D
F63MEfezLFWonE+INDTi4cSs/Y9uN6jj7K9gpng8Dz/uSH516NNHjZ2a/dEF
PLww7bFM3mcAcz8FnWA2D7Qjp271D6xCqXjirmOBPJjl7T3uvdMI1ly6TUoa
D2rGz5ibXhrDXSrGdXY5DxqWs97OJPV6XuNJs+MTwuPzhS7Fk/rsiK5a/p2c
v+fZuuYOqcepn+ueLjvBw9nL08W9t5H5cPXC2sGtPCz1dJrzo8kWaS/9KQ8d
HlLmf99x1Y2Ozedu3bh0jQfVy+ELxz7SYZ7z9cNXPx4u2kRdWM9nQChjquqI
OQ8bHzDc99lqIdtaa7H8Tx5GCm7pGB7TQbGws0CDPh+tLiuND9H0sLJWaNbp
HXzULV27ds1DfWwu1nYzi+TDLSpD5L6SKaQlo7WeNvEw0yr5xctdZnD62zeU
2MbDlKlfQPc1c3xxiRJR6eShRkladqjZAkkl+RIjHTxIMj6nrxW1Qhrrpvhm
cr4iVqbFifQ75Wu2LiWfedhBP8N1vw+ETvV97yXyFTLlhMC0xr8hL3W9Gh5w
q0PcSNwWJmpDFU/P8ZFLyTzefs4WG2V+D5Z58JHiM180RoTwhcfr05Wt+Ljl
u8/v/hEa7jSaq+wT40Np1epY3x4aGpKrrWOJvP4FSTq9Sw3AqSu33JPLB/OP
12ypyFV41LB9T2YjH0k5WfoBg4bwL6UOuw/x0TR+sDOeZ4zAR8Zd/WJ2OOLI
n1mSZIKKwvc0bXk7zNU4qH/hkyk2zBIWaFG2Q/82r8cP5plD8Xchbz5ZNwo0
9pdaWSDu4Hz3OAU7OO1qLAjxtET18sMrP0vboUNe2U8/zgqZu2S4r4j8VkXn
J5JOwN4Es19R0+wg//D2h9N9AL3u/qzxv3wwHHLKfUOssXHn61MTXSQ+0UoS
W2bZYMsRRSPBOj4O0OaqyJ6zwZqTsklVOXz8Bw/c0XE=
      "], {{{
         EdgeForm[], 
         GrayLevel[0.8], 
         GraphicsGroupBox[{
           PolygonBox[CompressedData["
1:eJxMnWV8XcX39XNzcyW5aW7a4FJakpAUSYv8cHd3d6cFihbX4tLi7hQt7u5u
BQoUaItLaXF3edb3v9aL58X6rNlnbM+cmX3mzOx77uCd9914n8aGhobH1mto
KIr79zQ0IO8ubFtoaPhN/LswXOGi0CRsLfyia78KI3KtJOwllIWKsHe4KuyZ
eOJWFz5Wvk+EdRX+QjxdWK9gniGsXzB/KaxRcNpPhTUL5s+EtQrmz4W1C+Zp
wh4KN0bXDQou4ythnYLjqW8fhZuFFmFkdETepuA20ebVFP6owbquovAH4g+F
boWfED8pzFcwPyX0FMxPC/um7JowRHhG154VeguOR96wYL2+FnZW+B/xv8Ju
CjcIBWH3MO3ZVfivwXHbFXxP/hC2L5j/FHYomP8Sdim4PPLspPDfDa5jx4Lj
kbsUfrzB7dlK4Z8bfF+3VPinBsuzlxoa7mlqaLhXmKNkvk+YTeG7mxw3Z8nX
7hdmVfiuJscNVPhB8UPCXCXHPyC0KHyd+HqhWeFrmyxXFb6myfKvwtnCOcJv
4XOF38PnCX+Ezxf+ES4SLhbmLrke6v4z8RcIf4UvFGZRmjubrOtMCt8uvkPo
UPi2JssLa0K8oskwQdhYffKN+uNbYZOC+Tth04L5e2GzgvkHYZGi870qbFTw
fSb/5gXH/yhsUTDT14sWnfY1YYB0uLXJevRT+EbxeKFV4RuaLNdK7j/kn4Qz
hDOFtpLT3iT0V/iWJpdVL/nazUJ7yUzcAtLhOdX/vDB/weMUecGCr70g3JO5
xJi9r+D20B9XCcsIyzL2My4Zj88UPBYZa8+GGYNPJ56464WVhJWFG8LMs/HC
qgXPv5vC2IwbE0/c1alzOWFceHnhmvAKtCl1MreuE1ZMfdcmHvnJgm0cer9Q
8Jxhnj2ffMhXCkunnVcIS0W+XFgy8tHC7MIcwjHhOYVHCr7HzKfRwlzC3MKx
iUe+u2B7R/8+mrTMxYcLHivkvzd9T78/UbCdQu/HkhZ7fH/uCWPzgTBj8/HE
k+ehgsco5T6YeOQ7C7bF2OC7wuh0c/oeG9wnvKix8JIwTOGXxa80+D68I363
wfcBntzg+wBPafA9w3ZiT+n3qeL3GnwfiEemf99ucFnzoKv4YWFe+oXnk9BZ
MGOzBtO/DY6jv+8V39fgfoXvb3D/wg8IgwoujzwDaX+D6+B+EI/8i+bDWbE7
jMf3G2z3hxbcbtq8v8KtQj/hgHCbcEv6iWfUrWGeUbeFeUbtV/Azgfx3FPxM
ot9vT/w6GaP0DXUvrvBE8RsNHmdviSc1ePzB9Bdj8M0Gxy1c8D2ZgP0pmF/F
thTMrwlLFFweef6n8OsNrmOxguORj8s4pZ/+jr3EtlZkN8Y12UZ/K5wqnCbM
EE4QThS+EU5J3PfC6cIY4X3hUOEwYbpwfPJ8lzJI97VwcvJ/JZwU+cuUjTxB
GC6MECYKewsjhdeEPYW9hFcTj/yCsIuwqzBNGC0cJ3wQXQ4X3hMOiX4f5toR
wkfhI4WPw0fFFq8qrBY7C6+eZ9iKwkqxrWsIa8bmrh4Z271K8vOcWyF5bk3a
tYRXhD3STuz7ysnzrLCjsJPwSXQ5Wvg0fIzwRdpH/34uHJs2f5Z45OujI+U+
l/J2Fp4P01/c5+WE5YWXhd2j04vpy92E1zUe9hL2Fl4T9oz8orCrsJvwgrBL
5OeEnYSdhSeEbYRthedzjXSvCiNS1gRheORXhD0i3yasJazNc1JYM/LDwubC
FsIj4S2FR8NbCY8LW6ful4XdU+5L0Rf5saQl3folj2/G4JPRdzvhXckHCqOE
N4V9hH2FKcJBwsHC5MQjT801xtk7wgHJ/3rGLOP4jYxlynopfUy/vy3snzxv
pZ79hKelx/bCDsJT0Qv5WWHH9PUziUder+S5R3smpQzKXafkucHYWbdkJt2l
wuLCEsJl4SWFy8NLMa5LnhuMxzVKZsbjaiXPH+K4P59mDHLPGJfUxz37LON0
lZLnJPNv1ZKZ/EuW3L+0e/GS5zz91M0Y4p4I85XMTwk9JfPTwgIlj2/G9RD6
InNoiZLLoNx5GR/ix4TekvORbuWSbRY6rVjy/cNOLFWyLvRfoeR+oT8aS+Yr
hGLJfKXQVDJfJfwnXJJ+bSiZyV8qOf5qoVwyM/+6GK9Nbuc8Ja+jHxYGM76b
rPfSJevCGFmmZGZ8LVsyM06Xy3hlPK5Ucjto26CSy6Os5UuOZ/yuUDLT5s6S
+wY95i+5/+jTBUvu1xdyD7YVtss9gLePflsKW6VPd2iy/Xo68TukbdskP7ps
LmwRnbZIftq9WeLQY+vkYb2+jrBu+p3xuHT6HV6myc8qbNgK6d9lm2zXrkr8
srn3W6Vc1v1rp1zW32tF/rfJ7xbcP955NhA2bPL7w3rC+sKwkm0l9nvhkpnn
1SIlM8+lhUruM+zoYiU/t7ABQ0ue8+T/X8nXGOuLlpyPdHenHuruK7kM8vwo
jG3yO8APTX7eIt8bHTdq8rvXxsImTX5X2ygy70ibpn9/bvI7xFlp62Lo0uR3
qU2S7o6S7QV24iitD2bL2vf4rBdYu92ud5i1hXWEO8LrCrcJayXuzlxbT7iP
dyTesYR7hA2EDYW7Er++cG+uke7+pN1EeFLYVthOeEjYTNhceDi8hfBIeEvh
MWErYWvhgZSxqXB36qHuxxO/jfBEmDpuFdZMG55KndsLzwg7CDsKz4Z3Ep4L
7yw8H95FeCG8q/BieLdGv2vuIQwXXhZ2jzwh10YID0bfzfJuybU9hUnCfsL+
wuvCXsLewsTwSOGNMBs+b4b3Fd4Kk//ptIn2vJ3yDsh76Z4p96Xoi36vFLzn
wv7QSwXvX7BvwT7H9uxJZL8D3jF7JdslbmCP3r2Fjh6/dxK/U9ay+wr75V2U
azs3eK9l2+Rnz2KbyM8nfpescfcU9spaFt47a3f2tPbIenqksE/WvntHnpQ6
9897zm7J82bS7ps1N/EHNHgv6mjhmAbvRcHH5h2G+APz3rKVsHXehQ4SDs77
zyHCoXn/OTjyu8k3Ku8AxB+W9xD4cNqSPt4j71ijUu5HwhHCkQ3eD0OX0Q3e
94KPa/D+F3x8g/fVjkob2G87QTixwe9qh6esj1Me6aYnH+lu0b1fI/PhZmH1
yDcJq0WuFy0TX1X4GvG1Qv+i8zOfmou+dp1QU/h68Q1Ca9F8o9BSdDxxcxRt
C7AZsxU9b7EZsxfNxE0RDhIOFjqKtjvYpJmKZmzSzEUzdmiWohl70160vug3
oGgdyT9r0fHU16bw+LS1X9E6IlcUHtfodvYWPZewDfMVbaewGQOLnsPYqnmK
ZmzVoKIZWzVX0TYO+9RZtM3CJs2r8KONlt8VDhRGCUOLnpPYjCFF14kdmrPo
fqKsuYsuj7rnLzoe+7RA0Yx9WrBoxj4NK7o8bFJf0XaKOhYqOh75WOpAX+Fy
YUlhKeGK8NLC6MTPLRwXHigcH55HOCE8SDgxPFg4hfYLXcLJtD/yqbnWLZyU
tMSdlmvzCWfTHvQVxgg93BNhbHiIcEZ4fuHM8ALCWWHyn0v76WPhnJSHfHrq
oVzerUfE7pyXtMOEC4SFhUWEi4XFhP8JFwmLRr4w8cjvNNrWcl8vSdrFhSvT
l8sIl+baEsJlYfr9/NRJfVcl7bKNHpurCKs2elwuL6zQ6DkHr9jouQWv1Og5
Bq/c6Pm3cvJfnfKWa/RYpzzm+bhco9wT8vwflL2H4emXL2NXThIuEf4nLC5c
LCwW+TJhCWFJ4VyhTxgqjBdWFVZr8B7PhsJGwg3CysIqwkXCoinrQmGRyBcI
C0e+TlhRWEm4Vlgh8vW5RlmXp/6lhEujIzrdlzo3Fs4XhqXc86Ij8v2J36TB
+0nwpg3eV4I3E+4S1hPWF+4Q1hHWFW4X1o58jrBQ2n+2sGDk24S1ko5nSz+h
TThLWCDprojuSwu3Cmsmz83C6sIawj3CBulH9sM2F7Zo8F7YZpFvTL/S73dH
X/LckjIo96bcE8q9M+2gbQdGr7pwjbB8+vpqYVlhOeGkgvfv2Ns7Ocze3qFC
hzCTcEqucUZxYcH7WexjXRRmv+qCgve8iDss+WYWjhBmEWYVDhEGpNwTMzap
+8jEs349PPnIc2D28+rCqHC7cHHqZM/sYKF/yj0o8ciXJJ59u/ML3idFv8sK
3ndjr+6sgvfc2V8/s+A99wWix925P+h1V/oene7M2Blb8BkSZ0pXSV4mfXpl
7jnyuPQx/X5G0s6fNTplM4cujY7odF7B+5voem7B+7zI5wgLRT694LMuzrjG
hNHj1NwfzsROC5NuVO5/e4PXJXD/Bq9x4AENPvcYi44NPnM7O2Ofs5ExieP8
6cyMcc5OThFObfCZGPaC+fpTyiAdZy+nJz9nMqdF/jb5kDkDw15gezhDw9Yw
jzknwzYx7/9NPDLnbVyjPs4Ur0h//xK90Pu36E5ZjJebMucYFzdn3jA+bsm8
5Fx0XOYHZ48wNol94Rsy/zg/xGZhnzibJB6ZM9Src585P8Smntzg86WT00ec
7V2YdpYyVsjD3jPlUQdjF12wK8wNGDvE2Mfm0gbmBHaK8cfcIh6Z8176gHLZ
/0Zf8nBOyT2hjzhjvCB6cCZ5fuQ/0t/IrKdb0KvB6+8qbW3werwSmXXozMIs
DV6PwrM2eF1fTjrubZfQ3eC1KvGz5X5zbb4GP5tLycNzibNuvc7+31q+tcH2
lLV2B21t8Fp8QOTDcg099ou+5BmRMiiX94rGlLtP2kHbXkkcdZ4eXfS683/j
u1cY0uD1+NzCwAav0+eKzDp7HmFQg9fdAyO/WPA5Fe9ax0qeM3k4F+E9g/ci
zkW2bPC7x5jUSX2cf2yRONb9swtzNHjcdKYfmUvzN/i5ckZ0RGZ8zZt0jLvB
kY9Kf1PWMSkPnU6M7qS7peT9QfYCby553xD5ppL3CpEXZY9EHfiasDD7KJyh
CkPZ52A9KgxrMhPXwR4Na3qhv8K3sF4ven/nXfFkoY+9lqLzL6TwC0XLCyr8
fNEyexyviycWvR/0TtH52R96u2h5iMLPsG4uel8EHcnzs3CmcJawgK4/V3S5
izRZd9rzS+LPFn4NnyP8Fj5X+EY4RThV+EEYI4wVvhNOE04Xvk088oAmt5X2
fy2cnPz/ChcLlwh/CxcKFxW9Hzap6PZ8JZyUPNOF44UThN+jy3nCT8IZaduf
wvnCBcIfiUf+K9eo40vhxJT7ffSlDT+mHZTVIh2uE19f9F7dW0XrxL7yG+I3
hVk14e7SxLtbmEXhOwdYnknh28V3CG/ICIwU9hEu0WT8n7C4MEjlPKwyHhEu
k7yEsKQwc4fzUVaHwrcNcFm/C+cK5wmDdf0R8aPCHArfK75PmF3hewZYnq3D
eiEPUPjWAS5rcJPrfFRo1/Wbde0WoX+HmXTzNjn+MaGzyfy40NVkfkKYm702
8YPCnOzTie8X5mAvr2h5piaP9zuEXoWfLnpczs6+ZNHp2LNnLNOn8zd5zDIu
2bOnj+n32dhPLDrPLArfKb5LmEfhh4rux/kUflL8lNDdZB2Re5p8jboHNllf
8sza5DIod+Ym60i5czW5HbSt1uT7f4PQ2mS+UejXZB5f9Nkh/dKdfUzayfzj
XLAzcZwXoh+6cGZSFZqbfI5SiXxayiAd54jzJj/niIMjc644KDK+JNiaYdkH
pe+Y0/iMYI+Y0+cnHpkzNtpPn3GGU07dY6IXep8R3SmLfeovMufYx52RecN+
7peZl5wLfij+qOhzRfjjovehPxN/XvQ54ifiT4s+VyQemTPCD4rOz175D5l/
7O0yJ5HxnelLOzn/e7/oPJw9Uh51sGf8VewK+8Qw9ok98WlFt4H9YOwR9ol9
ZOKROVd8r+hy2TdHX/Kwd/xdbAO+PAtFD87aF4x8VvobuShcobRXFt2n48TX
CCWFrxJfLTQ1OR6ZPX7s/RShUeHLi87P2erUonXiDIB4ZM54GaOM/YJwWdF5
/ivadl4qtDV5PN5U9Ni6tmj71a7wzUU/b+pNjkf+p2hbi/1lYUAZlMu4QF/a
wLikHZQ1b4ftzWMDfM6MLswhznWZn8xpzgjRg3o4O8Tu89zjTBE9eO6NSjzy
PpkH2FrOC/sl/wkZp4x1zofnztg9MnVSH2eBrcmzb8pgvh4dXbBDnJnPlL7j
LBk7xfw+JvHIo3ONOvZLGZR7cPSlDYemHZTFOQ/jlGfOnB22u/cL8yj8kPhh
4QvhOOF4YXr4BGGaMDpxXwsnC6cIMxJ/ovCKsIcwXPgy104SPheOTf6j9CJ/
jPgKLXa+Sjxl/SiMFc4QfgqfKXwrnCqcJvwinCWcLfyceOSXhd1T9zfRizyf
UJ9wtPCSsFvS8dxYXVgjzw94TWF/6bY8ZUq3s4UViRcfquurKHyRwqMUXoln
mcIHDHWacxQeJ15ugPPz3NpA2DDP1/Uj/yCMSTv3U95laafyHqbwqgpfPMTP
MHRZK888eO08R+F1hMOVfjXxJUP8rF1XWE84WNdXFl8wxM/y9VL3Hcm3bp6v
6LWR8L1wenT6NP3EvXlA5eygMTGZ8hVeQ+FJCj8r3lHYSXhe2FnYhbEz1DxV
aR5WeDeF31P4RfGuHZYfHOp8U3T9UYX3UPh9hSeIhwsjhKd0faT4U11/RuF9
FJ5GvQrvq/AXCr8m3lPYCx10fX/xDF3fsMPjibH5asoj3XNKs594utJMVtwo
4SBhSvhgYWr4EGGisLcwUngjvI/wNuNDOEA4An3El6nMNxOP/LqwV/J/LByZ
8Tchc2IEfTzUY/kq2iLeM3kmMSZSx3vR5VDKGGq+XOnfFR+YNnzIOEAX4QPh
sMivph7KfSf6kuejpEWnp4XthR2EZ8I7Cs+GdxJW6XC51DOfwk+KnxJW7fA1
yutS+HHxE0JJ4avEVwvlDjNzorPDdpd0q3e4X5iXK3P/o/t5Q93mB9TGDTps
O7iX63fYviAv2+H20AeMx08yZlfrsC6Ue7PyX0P7xCt0+B5zb5fv8L1HrnY4
zbXCSUPNtyn9CQpfqfBNCv8nvkS4lLmh6zcyb3R9rMLjFb5P4brKuWmAbclc
HbajDwjHK83l4huVZiDjfoBt69wdjkc+f6h1f1BpjlX4YoWvU/gYhS9U+BqF
T1X4eoXvUvgUha9T+E6FT1f4BoXvUbioMq8YYL2P0/XLxNfr+j/iiwa43L+E
Cwa43D+pO/J6Hbbv9O+6Hbb7yOt02NYjj1NZ54gfHmK9NxU2G+DnxObCFmnb
ZpF5xm4pbDXAzxZszMZwh+cltvmR5CPdbwNcPu8G9yftJgM8Xihja+G5jMed
hefDu2Qsbpdx/KKw6wDb9xcSv2vuxybR+/GUt03GK7ytMKjD7UGvPwb4HYU+
WqTD85b51NfhOniGLNThOpB7OqwH82mZDtsIxuhyHR6njLlhHX4+8Wxcu8PP
Qvp3LYU/G2B50Q7Xgz1YsMPtpI75Ozwn6YOlFH5rgO3EOUNtd+7XfVm6w9eo
e+EO14PeQzusL3Uv0OEyKHdIh+c85fZ2WHdkfM3+y3oKf6iGrNd2D7PWO6tk
Xx98Ui4t2U8IH59xJfu+4Ntyccn+FvhWnFuy/wQ+F+eF8d04p2T/DOKuST58
YS5LefgiXV2ybw3lHlGyHzk+72eW7B+DHmdHF8q6PPnwG7oijM/O+akTP5Gr
SvbdodwrE498QeLxH7kkutO2i0r2C6E9+Hbh445vO/5e+GviC4+/G37h+HTg
E4dfCH4iG5Tsy4Z/JT5h5CPPRiX7X+K/uWHJ8cijS/bdx6cenzjKw08WXzN8
8fHBvzA6otO16TN8pg4XZk4fHVKyXzv+9fjVUQY+/virUQZtwLcOX3/KxT+P
eOSNS9YLn9Pjogu/LTi25N8eoB97IWvynpR3y5V5Hyp6f4Rraxf93rlS4tiT
4Ix2SN4/Sbtq1vcrJt3tybdO0e/eG/GuU/S7LLxJ1vErJA/vuusK6xX9Hgyv
X/T7MLxB0e/b8IZ5r1iNd7ii35XXSf57E09946PXannfWCPtvDn5kM8o2b+N
8XdiyX5d+Igdn37Cd+zIjFN+t3FUmN92jCnZZw7ft2NK/o0HfXp04pFPSBmU
OzZpqe/0kn3vyL9Y0T4i+J7gK8xeHvtk+Euxv8aexMkl+9vhU3ZKGB+3k6Iv
caeV7NtHuacmHnmTku8//sL4dTKWGd+blexnzPj+u+SxyPz4Mn1B2f/kGjbg
l5LtBXP065J1QpdvwtT5U8l9ypz+NWmxDX9lTlLHnyXPYeQpwkHCwcJbwr7C
fsKM9B16fBVdqO+3lIcd+jZ10u4/SrZHlPt74pG/Szz9/X2Y+/ZzdKQ9Dwqb
ltwfD6S/kB/KNWzAnSX7beEHenvJvpj4ct2Va/i6ji/Z/5I92RtL9stEnpr2
MY/vL3lOUse9JdsL7MePGR/03Q/REflNYZ/0yxvCyMgTS/YdRr4vZVDuPSXb
Kcq9O3ohfyAcVrJdmSyMSr+/Kxz4/8n8voXfvuBPjN8efpfUx2+NWlInvuz8
3gifXzbwC2kf+bBT+ATj04kv5+6JRx6ea01pD+XVUj+/vamn3xmnjMtDS7Z5
/MYIH2dsMzrhD41e1L1fymhNG+ppwwEl//6HcvdPPDL7B8vH7oyILviQ4ntd
TtumlWy7sZfTS7YFjMUP0388u97L/UTHSdGDer5IPvK8Ez1o39uJPyD3rJo+
/SjlYWM+K9mOYJv3jF7odF3JzwT8T68P42N7Q5hx9nHKwD59njJow6cl2yPK
/STxyOynLJe+YE8aPxj8Vs4P8/utw4v29cHH54gwvjyHFe0PRNyRuYY/0dFF
+xLhZ3RUriEfW7Q/Db45hxbtV0T+Y5KWuNGJx9eGffDBRfvsnBzGl+eUcJdw
XNLiE8SefnfRvkI7Cn/Jjv4tHFy0vxS+SKcmH+l2EP5sdLrtFf6j0TLPoani
9/ATKdr/D7+/JYpm/P6WLJrx+1uqaMZ/kL7Er2gyvidF23LyL110PP6AyxTN
+KpwZoAPE75LyxZ9jfw8kz4Rf9ro5yi6vN/o5y78QaOft/CHjX6+wR81ekzj
v0UbuK/ogszzj/iPG/3cg6nj+PQfehySfuLeHFS0Lxd990X6mrT4DXMGw9kL
fsqceXCmgf8x15DxS+bMg/MN/I/Zl+KcZ1ruMWXhv0w+0n2e8UEcfsSk5cwH
X2fK4Bxmj6xV2dccHmb/kt9acGbDGpffq7C/yX7hiMQj45dMeejNbzUoj71G
fqsBk581Af39WaP3cI+JTvsU7WOHD92u1JNDyt2K5oKwe7gRHYSSUBaGC0Wh
SdiFehqdf6eix+Y/wh7JR7qRRfv5Ud/ORceTZ6+Uh3/cvtEFX7/9wvj67R/G
n27vpKWsA4v2t8OXcER0Qb9RucY9PiD5SNdTtJ8dvnes++iPz4UtFP5R/FOj
z0VGpm/eDKPX5JTL2Hkr19Dx7ehHPVMSz7yclHjipuYaY5Bzwb3SDvblsSPY
FfbEsR3Yng/C2KcPw9inj8LYpI/D5H83fYF+n6Y87vF7qZNy34mOpOM8ZjNh
86LPZzaNzHkddpHfp3K2hy8gPoBnhfEBPDuMr985YXwA2dvmd6qs9S5MGcjn
Jh77OzHtpn/Z88YuYFfYo18mMudAm0Qn9tqxNdiqS8PYqsvC2KrLw9gq9vuX
TlkXRxfyX5F44jib3TP34OH0Afefs6tthe2KXmd/obEwvdHr7mmNljm3xAYz
jlizz9C1Lxu9Hv9K/HWj1/XkI473gG/E3zZ6XU9a0rF2Jy1xtJX47xp9D74X
/yBsWfR4/FnYqmj+Rdi6aP5V2KZo/q3R7SAf45i+ozzKok3E/97otsE8D3h3
YezTNn7Dt0jW5ZzFDsm9fyR9gy6PhtHlsTC6PB5GlyfC1Mn5H88enkVPpV+R
n8k1nmNj0pe8az2ba9gPzu+xHdgYzsuxF9iYF8LYqhfD2KqXwtiql8Pk53x9
RO73hJSH/FzqoVyel/jx44PL8xNfWmRs0tXxYXyxrLqE3YSXhd2FPYQPhcOF
I4R3hAOEA4XJwijhIGFK+GDh3cQT97CwubCF8Eh4S+ExYStha+Hx8DbCo4kn
7j5hI2Fj4f7wJsID4U2FqanzEOEhYbPU92Dikd8W9o/e7wuHCocJ7yUfcmtF
6zDxjUK/inm80FYx3ySsofAn4k+FNSvmz4SJwt7CSGFtXf9cPE1Yq+J45BeE
XdK/byTtPsLrwl7J/1L6nn6fJOwXvd9M2n2FV3JPhgsTwiOEtxJPnteEPVPu
q4lHXqdivb4QnhN2EnYWnkjfbyv8JpwjnCsUlf4K8ZXCL8JZwtlCU8XXrhLK
Cl8tHidUKuZrhFLF8cR9LBwpHJW6jxOOF6aHTxBmhE8su49Je3T6Gj4mfQ0f
mz6FRwuNquvysnX9MmWclHswOvW1KM114uuFasU6Xiv8mjbR5o/KHuPo+kHG
COP+yfTNdsJT4e2Fp8M7CLWKy2YMPSvsmP59JvHIz6e/GQf/CBcJF5ftwHWp
+DKhUDHTnv+ES8qO+z335Dzhj/D5wp/hC4R/Ux55/hYuTB1/JR559YrvB328
XsX3gL5ft+J7gzxvxfOQOdpZMTNHZ1L4dvEdQlfF1xg7i1Q8Fhlri1bMjMGF
Kx6vxM1ccb47hVkVvkt8t9Ch8G1llzu4YhtB3bNVHH+PMEvF+chTr3gu3iy0
V8y3CItVXCfzaYDCt5Zdbv+K45GHVWzX0GloxfMNua9i2/dSdFpf2CD1rRd5
6bLfD3n/W6Zs5r1w2bKZ9+97km9DYfmy38/ZF1mu7HjkeSq2U9jFBSqeh4yL
IRWPFcbOQhXbC3TqqXjMMdbmq3gsIndX3PfI96ZObOWCFZdH/vkrLo86eisu
gzoGVVw/fT17xXpTxsCK7Sb6LVOx3cTeb1DxvPqKOhT+WvyNsF3F45LxuH3F
zHhcqWLbiq3dseLxx3jcoeJ45J0qvsY8WLnitMy5FSu26eRfv+KxSd2rVTw/
GburVJyW59KyFevIM2e5ipnn0qoVx5NnhYqfT5S7fMXxU9Ie7MTJwrYV2z7a
s3PFejGflq7YFtMXS1VsZ5GXrNguI89Rcf/xvJqzYuZ5tYXCP4p/Euau+LlF
/85VcTzyLhXXw1zfsuK0PwubK/xD2fk3rFhX+n2bim0Wum5VcVps88YV35Nv
hU0q5u+ErSuOJ89mCn9fdrmbVhyPvFTZe3aMb8o7s2xbjy5nRF6rRfa3WXZX
WFHhqeL3hK36ZKPFZ/Wob3V9ssJThCUVflP8lrBUi3mSsITCbzQ7bqUWl/G+
sLrCH4s/EVZT+KNmy8cqPKcwl3CMMEfkK1XfP4q/Xbyj5L8U/ltYucXlfSAs
3eI63xZWVfjDZpe7SovjkZdpcfw7wgot1p22Lafwu81uz/YK/yH+U9hc4R/E
PwqbKfx9s+UNFP5S/JWwvsIzmi3v0OJ86DdG4R6hV1hPmN7sdMcpPLcwUNhe
/fmTrl2gdm0r+TeFfxeWbbGO6LR2i+/DNGGdFvMXwtZ95nOUdytd/1nhX4Tt
WlwGbdhG4V+bXe7WLY5H3rDFun8tHK3w7OnrI4VZhdmEA4U2oS7sIzQLLcIB
Qr/EHSS0C/2Fg8MDhJFCNXlGpQzS7S+0Jv9+Qi3yvikbefuadKcfhR0V/kv8
t7BDzdeQd1b4H/G/wk41xyPvJZSFCv0kjG5xf08XjhdOEHYV/ouz8jj1XUF8
t3i4uCg0CacL8+X+nSZ0Rz5U6BBmSnncw3lSz1y5ryfk2iDhCGGW9OnhwsyR
j0of0++nCl2p42RhXqFTuKHHffigeE9xKW27rsfh+8WHpL/R6bDoRR2npAzK
PUkYnHJPjF7I22r8fKN+OE/lbCr5u2aP700U/rbZ8rUtnifYgOvCzOMLhIWF
RYTrc425OLzPY+sWlXmfeCNhY/q3xfOEeXNh8i0qXCwsJvxPOF8YlnKvabF9
oe5LEr+4cFHykedsYUFhIeGccB/9kjppx3nC0JR7buKR72rxnESnB1vcfub3
A8mHvB5joqq51WNbe4pwamwufFpsLnx6bCs8BtvdY1/cxl7b8ZOT/4fEjxWu
bvE8x/bcKqzZYru7a5/t43iVcad43ei6e5/n/026Pr7FNg7beWOLbRzyDbkP
yLelPOzHLcIaqeNMYX5hAWFc6qevL00fY7OvarGtRL9HhS1bbGMe6vHcniR+
s8V2gbn7YYvHN+P9ozC25LHkw/Z80uJxj735OPHIn+Ya9v55YWdhF+5Fxv0b
4i9aPI+Zc2cIQ9KGs9IOxsHL9JGwh3Bf5vPr4tdbbBf25r73eP6/Ip7Q4jQj
WvzcHZvn3wctnku057PoxXPpEWGL9MWIPj8bblM5D2XsIF+W/uN5eHmY5+Hk
FttB7OWVLX5W0b9XJB7589SDLZmStNjUd1tsi8n/Rov7n35/v8X2CF2nJi32
4K3cE+zrpDB2973Ek+edFttxyn078cgrln3uxTnJCmWvZ5FXZn1X8nnU8poT
k1ljCasp/BHvGMIqCn/AOkxYtWomblmF32GtJiyj8NsVy8tVfY2yVlb4/Yrz
r6TwexXLKyo8tWK5S+HHWQcL8yr8KO8qwmCFH6lYHqrwS6z7hWFV8yvCYgq/
Jn5dWKFq3Sl34arjJwiLKvxqxekWqfoa8gEK9xPahLuE9YT1hbvDGwi3CWsJ
awv3ChsKGwn3JB75TmHd5L9VWDN57kvajYVBwsMVt+cOhddJnoOEdqG/sLgw
UfFvCEsq/CbrVGGJqq8hL63wpIr7eqmq45Fvj46Ue2DaVBfmRA/WqcLNCq8u
rCHMIzxUsU5zK/wA7wwVt+lL1qkVt+Ez8ecVt5NrXwvbKfw77wnCXgqXhYqw
d7gq7CD8yTtDxe3/hrVsxf06o+I66K/pFct1zbtfaR/rJV3/reI6Nqk633cV
9yX1UxZtRa9pjCXlaeae9bhPv6i4XPqCeOQ9FS5F1/2F1tz7/YRa5PmEJ5X2
KWEhhV8QvygsqPDzFct9VV9jLHZXPWbJs4DCz1Wcbq6q+5s+7ax6LDO+B1bd
x/T7/Ao/W3GeXoWfFj8jbF91v9J3IxRuit48r4qRGV+fVnxvuJefVCwPqboM
yu2puh2Uyz1nHpPu2qrnCfPvujDz8vow8/WCqucPc+X8qucb8hVVjznG4HlV
z0nixlbdBuofU3XdyGfkGm29MvmwExembObl5VWPdco9tWpbQL+eFuaenB6m
3IuSj3l/ifC/zJtRGe/MpcuqnjOUe2nikc+MLtyrs6u+r9zns3IN+caK30t5
72zs837E/BpXl4j/JyzO2Ojxe+Oi4ktzbQnh+orfmXkPvrniPRr2GsenPN59
j1AdswizCjckLfVdW/H7Le/N51Y9zujfc6Ij8hzCvRXP59kUvlt8j3B1xe/P
vDdflzLQ45qK35Mpd1zikY9M/ZRxtDB7yj5cmDn6vSDsIuzKeA/vJgzq89xe
TW1/Wby7sIfwUuKRnxd2Tv6HhM2EzYUHqp7PmwpzqZwtGW8q5znxTsnzYOLJ
c0PGI8+fG8M8f26petwzD26q+lnFGB+feORnhR1T7v1V2yDqvqbq59wKqQe7
8r3wmMJbCVsLj4e3EU6peg4zLo9JP2FTj0r/0XcHV22/BwiHhDuEk6p+hvFM
O0yYKf17aOKRn0g92LyTk5b6Tqz6mUH+cVU/U9H76qqfu8hXVT2fkEdXbXew
5ceFsTfHRl/iTqja7lPu8YlH5j78pD74WdhC4R8rlrlnP1Qsz1K2zw3+NbOW
zfizzFz2d5SI6yr7m3R8D2++sr8xx7fcespmvvHWXXY8cZWy/RrxT6yWzfjc
tZTtY4FvRa1sxreiuex44hrL9kfED7FYNuNv2FQ244fYW3adfDeuXLa/I/WV
yo5H7iz7G3noPX/Z35vj235Dys6HPLBsnyT8j3ateI+HvV7ONvBbwg+LfXf8
q/CHYk93qDBMmKfsfHzPj73bhYVFyt7rHRZ5prJ9mOjHucr2ScLvac6yfYmQ
5y3723/oOrjsbwIiDyq7bOQ5yvZhIs/sZfseIc9ddnm0gTMZfMLQe7ay7yHp
BpT9/UG+R9hRNqNTa9l9/3/+U2WvE/G7Wa1sXxn8XNivxP8MvzPOdmB8wTjb
gfH56iv7W4p8m5CzHHy/8KvibId4ZPY+8S2jrMXK/g4j32VcomxfK3yvliyb
2edavGy/K+Lob8rmO4j0K8x3FulfmO8v/q/s8sizaNnfZ6QO7gfxyBfm/hDP
GRd+YPTXqmW3mzYvWPZ3Hvke5AJljxfkfmX3E35nbWUzvwmul838VnihsvPR
F/3L/i0x/d5edjwy5170DXWvU7b/E35M7F/jh4c/IPvTMP3F3jZ+UcStXvY9
wbdojbIZn6M1y2Z8mtYtuzzyrF22fxJ1rFV2PPLKNb+H8M50UfqDe8KZBP1I
33Mugp8iPomcWTFvma+cjXDt35LPsbjGOOL8h3HJOD0mzBjfP/H0H+dq/5X8
43bOWvBTpA7OXvBTROaMDduBzeA8rTl1c+ZGvkLZZzPUT1n/dx5Wsh/isamT
ecaZD36KlMtZEPHIoxPPvDkujA3gLGu2tIGzSu4f8+awzGFsIWeQHZF3q9hO
cBa0e5gzrkOSj3Q853j+YGf3SDzndSPTPtrGeWx76jsg/cT44pwN+4INOD46
InPuNWt05RxslsiHR0dkzmmxW9isA1Me43RUmPp2T19iazmDLKffOYMsRea9
GluJ7WQfBHvKc4CzL+Yt85XzPPamOXvhnIcxytg8M/mYQ5zrMEYZg7ckHvm2
XGOccr7H3GMOsdfCcwUbz1kZY5NxyRnb4qn7nKTF9pyVesh/anTkWTQ2ZdAG
9njmS7mnJR753JSBjbk9ujAvOctiLjH/OIPkvZr3bPaE5k1fcC4xOPKJuVfI
e6RfeXZx3rhS2e/inPE2pX+HJx6Zs7LV0necaWOLsUmc03IuxTnVHdELnS5P
39Pv45OW/DekHvJfmXvCOdg1KYM2cNa7bMq9KvHITwzV3OP3RUP0vJN9+FW2
4TdhO4V/b/He7qPNesZwniA8Ft5aeETYInGP59o2wpPCtuxtC0/kGvJD7Muz
Ty88HCY/45HfMFweG8FvJJD5VhbfE+c76Hz/aar4vYK/+fS++IOCvwXFNWS+
+fSh+CPhqdS/fbPtBb9PoFy+FUU+0j2ouE2j0/3CxuynCnewdy+sm7OQfYR9
c14C75fzEnj/nGHABwgThb2Fkc0+SxmZ/O8k/sCcE8Cjmv1tqnely2ThOck7
CTtzdsJZQvS4M7qsJ9wVXl+4O7yBcE94Q+GBtIO2PZ0+2EG4N/EbCfeFafMz
id+x2d/JQpcpBX8/i778uOBvek0Uv1HwN7z4ruKEgr8B9nrBcXzn603xWwV/
Xw2eVPB3v/gmIHn4HhhlkI7vi71WcH6+L/ZqwTLfG6NsZL772CLUGv3dsTah
3ujvPrYK/Rr9XchaZL67+Y3yfVvwd9D4FgnffeTbnF+Jvy74G50w6fg+Gv8N
wLf/+e4azP8D8N01mP8H4DugX4inF/y9T3hGwd8W/FT8WcHf5fyy4Dr4Tifx
yHxbdFrB+fnmIH35ScHfIoTJz3fO6G/GN98e/bzgPHzP7J2CxwfffkMX/jeA
b7/B/A8A33KjffQv337jfwJoM9+GIx6Z74GiI+Xy3bW3Cy6Xb7Zxf5Bf173f
K2P3VWGEsKfwfMbjLs0+77lefEOzz4HgG5t9FnRds+M4K+La+Gafddwqvq3Z
50k3i29p9lkU8Tc1+wyKa6TjXOS2jH3OZ+7PWOYM5s6Mfc5m7srY50zm7ox9
zmbuyRjnXOX2zGPOsqiHujkzuzdjn3PK+zLvOfe6ttlt4EyIOrENnAs9FFvF
OQyMzeM8BsYuzhv7iF3kDAfGFnKWA2P/OJd6KnORcynsIzJnjU9n/nEOdEfm
OnvlzzbbHnC+8op4QrP3zbkfLzT7/AR+sdnnJPBLzT4vgV9u9jkKTH7OvmgT
7eE8Z0LuM/vxz+U+c957iHBos89ZD47MuetBkc8iD7oIZ4cXEs4J9wnnhocK
ZwhDaJNwZpj85yV+mHB+eGHhwB7pJz6+x+NiDWHNZp/1jooeL2Q87pr2w7ul
/fDuaT+8h/Bas8fyXhmLazXbtr6S+OHpX5hxz3dnm2N3VuzTfSK/9FlO4XnJ
0+MxtZqwunCNsLywgnA46cRj2UcSLy4sQT+yvyQ+tcdjcfW07UphaWEZ4arw
ssIJjD/GXbPHJmWv2Oy5tYqwqnAKY46xJpwmdDO+qCPXkG9N/9Hm61LGSs2e
f6umDczjlVPu9YlH5oyT8ct45bu81fQL39gtC5XYXf4rhf9IwRbzPyj8Rwq2
mGvITY3+nxL+j+Wvgr+Lxzfz/g7zzbzGRv9nCf9hUmp0Wv5HhXvA/6NQB3Xz
/yjI+JPyvUu+f8k7wcV5xh8jeY5Gf/fzKGE2YfboS3n8H8s/qZNv5tEm/peF
cmkP8cj/Jp5v5v0X5rt0xUbrSHv4pif/icL/nPCNT/5PBZnnE/8Nw/+ToAv/
j8L/0qAL/6fC/9WgH9f4X5QBjf5PDv6Lo3+j/6sD+fe0j2928s1R/nOFOvgu
Kf+Pwv+lFBr9/T76jg98oSPynwV/44++5pnJPUGn9kbrRR1805QyKJfvnvK/
LJTL91DRC7mj0XrxHyD4/PLtUb5dii/wmZHxYaff+d7qJ+n3oxvtW8w3Uvke
Kr+X4Hu3hzT6NxaHCoc1+jcW8OGN/h3GIYnDR5lvp/Jd1a/DlPV56uG7rfjZ
8y1RfGTxu+c7pMjTEs/3XL8I8z3X6WG+5/ph6jyi0T7RJ6a+GYlH/jTtoG38
nuPItO2j5EPm9y18R5XvpPL7lvMj/5H7howP9RnpL3yjx0bmdwl8l5bv0fI7
Er6Vy3eB8aEek3S/pr8Z6/yGgbS0k99D8H1V8n+bPub7st+F+f7r92HK4rcO
fNeV77z+G+Ybrn9Hd+L4vQXfb6Xc/xKPPFOj7z//CTNzo5n/5GFeMZYZ33yP
+8/Mb767zbhkTvPt8P8yNvkmd0Pi+Ib3HxmnfLv8N8Z7wd8TJx/zjG+Q/5v5
x7fJ/8m85Jvlf2ces67i/2D4vjvrLb6hyfc7WX+dEJl7iK7MRb7Ly38O8V7B
d8q/E39f8DfR/4pN4ru5vHOwLuQ75sT/UPD32uEfC/5eO/xTweOIfpkl9485
1j/jY9ZGz/sjEo/MN9Gxidi5w9K/5OfbutjQtoyFesqanvbRHuZGR/IcnHqw
H3w7Hl1+Lvi77/Ql/cu34X8tuH/5ZvwvBct8V541Mu0/JGVQ7p7RC3s5PPcB
XVmPjk5f841jbB79yPqV/5fif6V4r+I7p3yvlPexQyN/mGt895S1Jv9RxH8T
8X7Af9Hxv0Pv5BrfN2Xdz//28b98vAcMj/xarvE/frzzHZI6WDvznVO+e0r/
8h9R2Fn6m3F6V/rivNhE+ubcyPTLOZGnpgzK5R1oVMp9N3oh8616nhM8N16P
LvyX4KS0Y//079kpl/vBd1T5rirvG3w3lu+S8v5xcuSvMmaRv0083yv9LP3K
/3F9HuYeTEydIzP+zkgdjE2+f8p3WHm/2if9+0bSIn+U+8D3ZT8O8z8Jn4S5
lz+mDMpl7J+ecr+LXsj4Ol2TtcmZPQ5f32Ofp6sVHtfsfQR8ffDl+T2Mjw97
DGcn7o9cw5/olxb7iBCHjxi+R/gQ/Zl4/JhmqskWsVYWZq6Z8buZpWbGV4jv
7eFHMlHoU/hF1sTCaz32O/lUPLHHPiWfi9/usa/GVz32V7sgdS+qvK+SDz+N
Hpc5o8e+a+iFP9TPLfbRQe8fhbEt9nnpV7OvD74/B/WZH1Heuq7fxLuQ0F4z
4+/Tv2bGt4gPeOLfg3/KwX32DXpMeVtr9hmiXPyV0Bm/nv9a7HdFnu9a7AOH
T9yXLfYhw6fsqzA+a1+H8Tv7Joxf27dh8v+b9lHu9ykPH8mf0j7aPKBmfdFv
+Zr9ZvCF4ZuG6IVvC2vcT6rq86rXvB9XLbP2/FD8UdX+YazReQfFp4k9FPZO
juyzT9LTPfYpI35i1qzkoyzWrB9UXRbr9KfFz1S9t/G1+Juq1/qfi6dVvQ7+
rGqZdTF6IbPefb/qsrqk/+OsfVu8Xp6qa+9VvS6GSdddc/yTwnw181NCT838
tDB3zT5q+Ky93GN/qQ/FS9XcN/j7LF0z49ezTM2Mv88ghR9usR/TcjX7FdG/
y9Ycj7xCzf2NP9FcNfvSUd8cCt/bYp++IQo/I35W6K1ZL+T5a772nDC45nrw
HTu8zz5ST0rPOWsug3JnV/ieFpd7aJ99BJ9QmlrNPoWMy5aa/Q6Rm2v2R0Re
X+EZGY+bK/xD5somNY85xuymNTNjbb2afUDJs07NvqH4lG1Rcz7G4MY1j13y
b1TzmEbesOaxjnxazfeJ+3N6mPtzlrCAsKCwX81tYG7tW3MbkFet2U8O/7gN
atadcvepuW2kW63mePzjVq+Z8Ztbo2bGV24vhctCRdhdKOBnKIwUqilr78Qj
71bz/CfdnkIp+XepeU4y13etmUl3as3jlXaOEJqSZ4/UUxTWrFkX/OPWrbkv
6d+1a/Zjo3/Xqjkeecua+xjbNjxlUO7WNdto7PdWNccjn6JwZ/Q4O/26kHBS
n8fWBxonq9R87kSfHqXwbDWPqaPDjNljwoy7Y8OM65Vq9ofj7OpIhWdN/tGJ
Z54dLwwU5slYw68X20ef4p/KWKQd+PDh00ff4POHTF9ja5FXrHk+UR9tJi3+
ldwf/C8pi/7lGj6h3BuYOPZSsTffci7fZ73eU9uP7/PzaYrC54mHCsMY15IX
Fv8tvqDm8CKM/R4/e/4Vf9LjZ9gf4pPF86avL6o5zWKMzR4/8/iA8gnpA+zH
/hnXPIsOFTpqfn4eFub5ObrP8e+ojAPFbTU/o0aFeUYdFOYZdVyf7f67Sn94
yqBtByeeOPassbVfVL3f/FXVtpj96S+rlgcr/Ij40ar3VGD8NdjveLjquAX7
7EuxObao2b53+H3M1GzfOHzuBjTbPw+fviF99k3ZROk7mn2NdP2b7V9COj58
jf8Q/kSFZjP+So3NZvyhys32ycBHo6nZfk74Zczc7DrxDfy7ap8nfJeKzc5H
ulmaHY/v4azNZnwPZ2s242M4pWofwYPzDMN356g8C4+I/Emu4cszuWpfqIPy
nDs86SZW7Z83Uninat9H/AT/q9qP6tI8zw5LHp5d+LLgqzJXs/sS/505mu0H
Sf/O3mwdkf+q2m+Mdv5Ztd/YBXn+HZpyp6YdlPtH1T5kpPtXuDh6lJrdf/Rp
pdn9is8Ov/E4XDii2b/9gI9s9m9L4KOa/VuKY4XRzf4ty9HCMc3+jchhyY8f
/OnCmGb/RuWopPsh18Y2+3cnhybPtJR3nLB2n/faju7xb0JOFE5q9u8t4JOb
/buLk7Pf9kXyHc++Wp91OVJ51+3zHtzoHvvpn5J9uDdyf/ap+ncp6MKeKL9j
uIwxJ9Sa7auHb1RrsxnfqH7NZnygqs3uM3z96s32kcL3s6XZPn/kb2/2NcZ6
W7Pzke6U7EVeJW5udhnkoR1zCwOFxhbrcgV91uN9yWvE/4ovFi5p9u8Y2KNk
fc/vey5K3NJ9Hk+79rhfKI+9y5/SVvZ9t635fYD3gDfTH/sK72bMMr45e2B8
0Fb2nZnbHbmXjEvGKfu/tJM5zVlcS/pvvzD9x3lbc+KOSb45c/8pb6aMkdlS
LueQP3B/qt4jLkePkdGlOeOGfDNnzMHM9f1TZ7+M2VlT7hGJRz4g8dyTg6M7
bWM/u572sOc9QfW/WvX+8buZ9+wrT47NYA94SuYc54HY1+nCos3O91rV54Ez
qraznBMSj8z562/i36veb54kfltYrNn5Xq/6TLItOnEm+n3V/cI54ndVy5wr
8nxD3r7HNmiUeOce26BDWd8qzVtV18GeN/cbmfPY32MnOG/8MzaG8+Ffq9aP
OvANHZM6TotMnadGpk34uuH7Rh8cF5n8+Fbia8k++JPip6p+Fo1OuhnJd2L6
4tzYLOo/O/l5J8Du4hv4WRifu8/DozNW8JHFH/an8JnprzGJ+6VqP1TK/Tnx
yBv12Ed5hx4/C/EpxE+QtcMpaSfnFaWMRc5l6SeeOZzl0n/0HWfnP6Z+zuB/
Sj2cY/BM4tnFmfwvaR/n9j9Hry/TB9Q9Immpj/OQxuT/OnqhE7/j4byI97Se
Zvcr71qcw2DreeZwDgPzjOXM8J+q4ziHKaRczmcaIj8+1N+j/WiIyhNvJ2zP
N1OFbSMf3q65JswiHCp0CDMJ+wotQk3YX2gV+gkHCm1CXRgVbhcOSDxxo4W5
hLmF48IDhSNSz6zCVsLPdfWVsI/Czalvv9RJfUcm7WzCUeHZhYNSZ3+hqjbO
iR5q49GJn0M4LO2gbYcIA9K2g5MPeQVhiuqfKiyu8ETxG8JiCr8mfl1YSOEX
xC8Kfe3ml4TlFH5XPFkYpvDL4leEoe2OR95B4T/FfwnLtzst9S2r8Dt1599S
4Z/q7ostFP6xbnlzhX+oW15S4TfFbwlLtZsnCUu0W1/i/tUz4m3xP72yP+2O
R1643XpNEHZsty5/C9sr/Efd+lHfGcKZqW9sZOLOFy6oW5cxiftBdZwkrqjP
v1f4RIVLCv+o8MkKNw9xPeS7MG2j7LPqrvO8lDtNGC0cxzjoM3+rMr4TTlC4
aYjHB/nOFn4Nn4POSnOKuKY0v4vPTbm/JR75V5V5KvUr7Td1p0f+Xjg97RnJ
GMr420X4V9f+E3Zqdz/9I2zdbj2of5t2M/XspXBZqAjbtVsP2rdtu+ORd253
GZS7d9JS355CKfm/U9xp0YkxuDd6cZ+k//OUKf1340+UhIKwe7hR2LXd+hI3
XCgKTcIeiUf+p89j+S+Vs6jkV+se34u0e1wgn9uq8S0MFa4QlhKWFq4TVhRW
Ei4TlhCWFC4QFhYWES4MLyqcLwxL3PXJt7JwZcpbRrhWWCHlHiXMJswunCMs
FD3Oiy6UdVXyLStcHV5OuCh1Lkb5auPy4rnVxnGJR7448f+jXX3WfS6luVS8
eNrTLvk33v3EW0n+mfdwYWOFvxF/K1zaZ25Vmk11/TuFvxd2Vfi/mv8QaHPh
B4V/FDZrdTzyCQrPIwwSdhb+4d2T9+xeh4eIL4mO6HRD+mwV4Uhh1vTR4cLM
wizCdsLvvLfyft9rHRYUzyz8pfB84pmEP9m7YI6m/sHCycK8QqdwvDAw+hVk
S6drLJQ1p9bV2Piibrk4xOG5xavp+kcKfyysqvCHdcubZhwzt/hTPOL546D/
1G8fMKekw5pK86nCnwmbtTstdmUThb+tO/+/SveeeFblXand4feFldvNlFVU
+V+KW5SmSeGvFG5VuFHhGQpXFS4P9ZxvU7ik8NcK9xtim3ugMEpYQ2V+UrdO
jYr7XDyn+Gz1xYIZi6ekn7qEk9J/9N3RGbNzCMeE5xTOFOYXFhCOYzymf49N
/FzC2u2uC/t3VtJS3xnCkOTfs016C2VhhNAUebhQjHya0nUL8wmnh3uEU6Mv
cWOF3pQ7JvHIW7d6jP9a83OJ/jio7ufSAemjBfvL/vD8E+ZX+Fnxc8JghR8R
Pyp0KvyY+HGhW+EnxE8K8/U3PyV09Xc8cYsp/Jr4deF//c0ThYX6u54XhUEK
P9zuOubt73qoo6+/418ShvY3vywM629+Rejp7zqfFhZV+NV217eIwhPaLS/Q
3+2gbUMUfqbdbevt73zIPwpjhTOEGcIJwonMiXavaY5nHrR7TcM65eMw65Tv
hdOFMcJnwjHCscLMQ71GmU9jrFV13aDwjcKsQ512iK5/Jz4t+efS9etpt663
KP117Zbn1PVr6TNdn0Xhk9Bd4a/FJwunCF9GX+K+FU5Nud8kHnl62kHbBqj8
W8W3CQNV5h3cqyGuh3XSisLl7V6LLBU9mJ/MyytyjXXHVcIy7V7jXB1mrTTL
EF9fQHxpu9dbrF+oE7uwFu0d4rkxTHxZ4pdMH63SbnszPowdqg81z6H0N4tX
b/ec7jfU+s6m621DrePsCt+SeOq7pt1rMto2Ljoiv9/udTDrx3mU9050Vd6Z
1D+3t7tf+vW3Tugy91DzUKWp6/pN7dZlHoUfavc47t/fddPW9v6OR154iMtc
XTy3rj+g8IO0W/Ld4rXFH0QX1ukfhhlzg4c6zVJKM6/C99D/CncqfC/3QOGB
/V0eesyl8P3trmNOhe9rtzyt3et1xvTnGafIP7V77J8pDKIdsgeP1L2Of1D8
UN1r6zvEd9a9Tr9LfHfda/B7xPfWvRaH76t7/U48cT0KPyV+WuhtNz8jDG53
PY/WvX6/ve46eG+gHuqYt93xjwmd7ebHWW/1mX/r9TsBdd4vzKfwk3XX163w
E3XL87S7HbSNd5QH6m7bb33O92uv7fSxda9Tf9T1Q8Rf9Hodj708uO719z7C
vnWvzeH98lw5WjiGZ16v7erfvV6bE79/3Wu3S4RLha96XVdB9+5n1XWUwl/2
eu14cdKxlrwoMuvTCyPzXDxMOFz4qc88o9fPzEMTxzP5yLrL5Zl9RGTWoFeL
x9W9PoWvqXtNfK34OuFfhS8WLhF+F84VzhN+E86J/KtwdmTsDveSe/Vf8jHv
/xIuEC4U/kgZ5wt/honjT0JJiw2o9vdcxQ79nPF4lvBLmPoa+9s2YYfm0Pi/
Urwgz/3+tkfYoUp/z3PKKvR32eQp93c8cVNzP7nHs6mci3Rt/iG2o4PSHt5R
6Y/r617H00/0Eetv7uFlda/N4cvrXoPDV9T9/nlb3WOaNfqV4qvqXqMTj/x3
+oa6eU+9RddurfudmDpvqNtezxOdsN8DI/POTPyNdb+Lw+PrfieHb6r7vZfy
0IN36JvrroP3eOKRt9Ta4Kea18FbtHo9i3xE1p6zZm09mTMX4cI+c7nX6+53
a45jfT+VM5qa17Pvc0ZV8zsB15AvUt4PxdVer+vfqTk/a1/SEreawh+JPxbW
Uvgz8efCxX3mZuVdR9enKfyFsHqr034iXKI008UtvV4TPa7wEzW/i0wSvy2s
2+p8pGOt91jN6VjnPVqzXOT9gfMq4Z+cJ3VkrU34QuG/Hp8bzaLrxV7/B+Ec
4kKv/6dwNtLnjKq/wjWVeb3CN9T8HkDei4U1df3TmtvJup68l9IGXb+u5jxN
rdblKqHUar6ae9BqHidUWs3XCI0KX15zGwqt1g252ur4a+nHVjN1tLZarxuF
NVrdl+h0gfrzLeqU/r/3+Ky3n8L313xmzJnzPTWf6XJW/BDvQjWfSz9S8xkz
558P5xryA8nHGfW9yceZ831hyn00+TgXfabm7x/xPaRnwzvlvvIbG/bCn6/5
u0ic6z6XeOTxfX6PHdbr+0p5W+d+b538vAueI5xb83vsK+IJNb/jwq/WvIZ+
Orqwtn4murB2fzZ18h77ovilmtf36PRCzWvwp2rOzxodvZ+s+T3guejO+y5j
k/nAup548vBOTHkv1/zuiy6v1fyOC79e83skPLHm92fS0gbedd8Qv1nzuw26
oB/vxFzjvvL+ST7S9Wv1/R9f8/vNvbknvMfA3PN/+2nMCpcI/4UvFf4RLkoc
fwjOtcuERoUvF18hFNp8DZn3mSvFVwl/CxcmP+86pCWO9x/irxaaFb5WfJ3Q
0ma+Xqi1mW/o53cn0o4T+il8o3i88JlwjHCs8KdwvnCB0NrmfKTbq9dpRos/
ER8lHC08I+wg7Cg8LGwubCE8Et5SeDS8lfCksK2wnfC4sLWwjfCQsFnyvyLs
IQwXHks+0lWlzzX93M4HhU2T56mUt73wbHTZSXguvLPwfHgX4emkRe+XhN2E
3YUnogv6vZxr6HG/5siu4l3V9kqb+w89/ko/cW/+EM5L37W1eozcJPRX+Bbx
rUKHwreJbxcGtPoaMnsYd4jvFOqtznczNoqx0Or9p5lanY90xX6+xh5Se6vT
UgfPobvEd9f8Xn1/bAnv2w/G9rCv8VDsDe/r98TG8B7/SOwKzzR0oSz2We6O
DWO/5OHYLebq9rE7Tf2sC/tSB6qPzpB8sni6+HjhBGFG+EThy/BJwrfCqcJp
wtfkE05hLLH/KR7JmjNjc7TwVfKR7gDFjUUWT0s8efaVfDr1iUcJZ1KH+Od+
Dp/F+OwzH6zr3/dz+jHCb8I5wrnCN9EF/Q7r9f09U3xIr9OM7bUN2i598WRs
7Xa5B/ghYfd/b/V+Int4v7Z6P4W9vW9avZ/C/sR3rd6/YN/ih+xNsFfxY5i9
kO8TT9x/rd4jY9+OP+uGseN/pB72Hb9u9d4WdXybeqjjz8SzZ/lXmD3Lv8Ps
I/6UOtm/+bfV+4bU90/ikX9LO2jbL63eu6FtPycf8s2tXn/wzLwlzPP81jDr
l6v6zPOoP28Xr93q9ctdwnrC+sLVfV6XDFKau3NtA+Ed4QDGHWM51zZkjLd6
z5E9yLeF/ZNukrBf5LeEfSPfJ2zU6j3OcX3mwarr3pRH3IOt3uuk3AeETSK/
LxwqHCZ8EGZv8qNWrxGPTH2sIfqlTtYurHeGt3otxfplRJj1y55h1i+7t3qN
wppl71avY1in7JX4StpQSx3ogq2ZKW2mTmzSnL0up0+8R8orpu+Ix/aMCmNX
Dgr3T5soD1t1SKvtF3UcnHjkO3LfuE/7tHr9RDsHqr5VxYuIP05/sM/9YfqJ
Pno3elD/5DD1TwlTz1et3nNkTL8XPWjr1MQjj0zfUPeMVu81s9f7Sepkn3J8
q/VhHX1TmDH6aeLZv/wszD7lNGF0q/cvv0x56DG91fvF1PFF4pF5t/tfu/d0
npC8jbCt8GruMff2zD77k32PH4j4ROGkmtfv+KIRx/obP7MTsmbCV2/3rFF2
jcw6/bikY318TPKzNj06MmvVoyKz/z5GGCt8XbOPF/50vM+cIZxZ8/vN2Mi8
ZxxRsx8c66NdUvdZfdbrR86Uo/vJWRvhy7hann/w6nmewfgqsh7HrxQ/03Fh
/HlZx+N7x3cjWHfjb4p/3DWJR2Zdv0zy83xaL3aW59W6kc/ps//lzz1+J1g6
ea5LeSvleYku+CreGsYnkfXdKmkDz1t8FvEJvS3xyLwzLJVyb4i+5LkjadGD
sxF8JfEJ/SZ9jPxx+pL7gU35OvHPKLyDsKOwQK/PRVYVzy/spPAq4oV6fb6y
Bu9uvT7zWL7X9umr3M/nW513l1bbQsYWcT29Ln9F8dBe25S1xK9lPGJLXg9j
YyaGmU+vtNpeYKvezNzGhr3Yan12E15udZmkeyP5SDch+Rj32OwZNevEOy3+
f/j9sU7H9xTf1dfD+Kiy/sZHFp9Z1t/4sOIPOzHxyKz3RyT/dz0eq5Ver/GZ
K/il8s5wQOrjfWV48ryZ8qhjcnTB93BKGB/DM/rM36rssX32cfymx+/q+Dji
2/hK6qHcD3INX0Xe6Q9JuglZz44QBuY8aRFxbaj3+wYovHKXxpNwvbCKcGPk
tYTbhFuFVYXxiVtduFm4SVhbuD3pVss10q0j3JG4FYXrhGuFjYX7hfuE9YS7
hDuF9YW7I28g3BN5Q+HeyBslH/Ka0esWYRPhgZS7bsqj7jUSj67zC2cKZwhD
wmOFsrCXsKfwX6fGlXgXoUHYrctyQdg9cqOwR+SqMFLYW6iEKasoDE+6ldKv
tL+/cLBwkNAeHiX0RpcxQouwr7CPUBP2i9wq7B+5n3BA5HrKOFBoTj50ass1
0pXSvhHCCrkP1wgLCxcI5wsPq+2DxPMIfym8o3gH4RGFB3c57jGFO8XzCo8r
3NVl+SmFe8TzCU8o3N3luEc7nZb8T3e6naR7ptP3APlFhfvECwkvKTy0y/LL
Cg/rsvycwgvkHk5QeJHo/mSn66S+ZzsdT7mvdDqe/JvTNuEh4W9d36nLbfu3
0/d5Z2FB4WzhrOhxTmT0ODcyepwXeVj6DHlR4SLhwi7rdWH6dDHh4sQtkLIZ
f/8TLkncssLVwlXCEsJlwqXCksLlkZcSroi8tHBl5GWSD3n53M9xwnJhyl08
5VFfU+4/43KAcEiXx2KHcGjkPesaK+xDC7uw16x3zv+Ez2R/KpJf5DlQ97UG
8R7sq7JvKuyVfKT7VOkL4hd4hrCXqvT/tPkss409zrrPOeF2Yee646mP/ftm
oSX793At+/Rwq/CSyu1HPeIR7OFGb3w1qsnPHn+/1Dc8OpLuoNTZX1hHmKY6
vxB6FH5K/LTwqMp9RDyJvSnhUYXfFs9bd/gx4f0+85O6PkTXn1H4WaG37jKQ
P+AcRPyU0uyo63+1uS8WUXiC+FVhYYVfabO8lsKfiT8XFlD4OfHzwoJ18wvC
QnXzi0Jf3fySMEzhl9tc1vx160L+oXXHE7du3W2dLmys8Dfib4VN6ubvhLk1
Do4TRguzCkcKRwizhA8XZg4fJvzT6TnEvBooHJ/8cwjHCEcLswlHpazZcw0Z
W3NC8mAXsH+nCzOlbMYltuMk4cQu25KTI2N3TomMrTk18nwp47Qu26wTU0d3
rpHuhU7Pc+b9XGnrsV3+dhrfUONbd5vW3R/fC+vV3WczhPXr5i+FDermr4QN
6+avhc0V/kH8o/Bhn8t4VmNgo7rj6fc5Uyd9tIOu/9nm8bG9wn+0WV5/oOqa
W3XM7e/C8d09vs+3pdL8pPifha3q5l+ErevmX4WPVe/vjB/Vu0XdupBnm7rj
fxPmU/jJNo/75zvdH9iqBzt9LxkL/wq7dOseC39zn8U7Cn+it3h74a8uX0N+
X+GVxSsJ73WZVxQ+UHiVbsf90eV82wm/d5m3FX7rMm8jNAi7CbsKFWFvYS+h
HN5T+FnptxJvKfzX5bTo+hjjQzyv8GuXy9ta+KfL7aANjzNuup3uCcZHt+Un
GUPdlllrzCmeo9vPkEHieYQHGeviubu95pir2+meo//E83d7jUK+2YUXFF5I
vKDwfJeZdKW0Y0S31zekna3ba6BZxbMITzE3uq3To11u02DhGYWHiHuFp7vM
pHu2y/UTx/qJ8iiL5x+6o/cjXS6D9kxSeGnxUkJTdBkuNAp7CLt3+zkxVZjS
5TULPLnL64t3hXeELbusH2Wz/kL3mYWvFN5QvEG314IziTu6vWaZnPwHpIy3
u7yOJH5At+fH58JnsQeMofdjF2DG1yFh9Ns/ZdCmr4WNul0366e3hDe7vH6a
FPkbYeNup/tW4U26LX+n8KbdlqcrvJ54XWGawuuI1+62XvBawocKr9rt8f1T
l8fjFt3Wm/g1hUL6kjH9S5fHI2O3mP6mrz/tcto1hI8VXl28mvBll/tvfeEH
hTcXbyZ832VG1x+7XCdxM7qcFr0/6XJ5lPVRl8tD1y+63CbaQ58t0+1xwH1Y
ttsy92a5bstfdXotztr8606vxZG/7PQ11u8/dHq9tRl92+m1Pule7/S6hzXR
t51erxM3o9P5eA+Y3mlm/f6dwpt2Od1vCm/LHBZ+V3i7Lss/dXrMbSH82em1
6vbCH51m0r3W6TpZo/3Y6bToN63T7ye8u7za6XjWbnd0+tnG8+fOTj/zkG/o
9Pqb9fiNnV5/I4/v9Dob+dZOr6tY49/c6fU9a/PrO52Pdf0DnbapPHNu6nQ8
+X/tdPu2Fq7rdFrW8rd1en1GuXd1+nmMTnd3+pmKfE+nn6nIt3dad/Lc1+ln
DM/hWzqtFzrd3+n6ibu30/Hk/6XT9W8l/Nxppn+/6PQ9ob9eERbWWBgmvEq/
ihcRJnSZiXtd4f+JFxNe6zKTjvcx7AHzn/uAncCmNkveRxjZ7XGDncK+vij0
ddtuvtzlOod222Ys3+1xyRzGbi3Z7fnPc2aFbtsnmHTMeeKXEF7qchmUO1Hh
xbut6xtdjkd+qNPrEp5/73f63Zh3uA87/Q7M+/GkTq/FWZu/3em1OPKUTr9f
sR5/t9Nrcdb473SaSfdWp/Oxxv+802OQ9+yJnV6vM08+6HQ91P1mp9PyfjC5
02VT7kedft9Gp487/U6O/F6n9eWd+9NOvyfzHvxJp5l0b3S6POqb2um06P1Z
p3Uhz9O9XhtMFa9d95qUtfKida9bX2vz2vw6zvnavDaHbxDuVp5bWXP2er3O
tRvbvBYfL75JGFB3mtuEKX2Ov1PpO+q+drswWdevIazrc+j6vQrfJ8ys8B2k
R78+871KM6uu30X9wmx18z3k6XXeV3u99r9Z4VuEBzgvF7+Oj27ddVIu7yXo
SLpJKn8s4V6v404XxmRtvZOwc9bo8C5Zo8O7Zo0O75Y1Orx71vr4j47Ien2P
yK/mGj6nvMNc2+b+fS3X9hLeFvYXDhAmCnsLI4U3wvsIb4b3Fd4K70dbwuR/
VzhQGCW8k/KQX089lPty9EU/3uvGtfl+vKM+OV98K78PEM8jDBKOFwZGPjHX
Bmd9uZ2wvXCK0Cl0CScL80Y+KWnnTR/PJ/Skr+HeNt8HeAi6SYf5xedIh7PE
CwgLCmeHFyIu3CecGx4qnCZ0p47zcm1Ym9sELyycGh1Jh4/+nnnHfTrt2KHN
6/ULhAvbvAY/s826/BJGl1/D6PJbGF14371IuLjN74QXRv498ejFev2MlMu7
9dVtvge8617VZpn3vB3bPBZ5L79EuLTN7+fwZW1+F4cv5773mW/r9fvwlW0u
69/oQn7ela9oc9wU4SDhYGFq+BDhvfChbfYb5jcV/IYDv2B+C8HvJN5s92+K
+A3TS7nGbybwD+Z3EfxOAj/gEe3+HcbLiScOn2B+s8FvQaa0+7dG/GZoapjf
Er2QeOqb1O7fLPEbqbfD/BbqnTC/l3o3zO+l3oi+6PdWdCT/5MRTHz7Re6Vt
r0VH5PdS/6HxfVsAP7d2+2kOwVcN/7Sh9olsH2If3652+zyeFsYXsnWof+M0
8xD7082fsk5PPL6Z+EfvlL7AH43fivDbkbNTJ7+Lmkf51+N6/Fjx3V2n3f5/
xPN7qXPD/C7qvPCw+LdRHnrg87dw6jg/8ciDVO76nC0Nsd8qvxPgdwYPhvkN
wYcaB4cLRwgfCIdFfj9jBPmZzBvG60dJe2Sbny3HCqOFj3PtKOGT8NFt3hc5
JummJe1xbd63ODVzmvdy7BG258swduWrMPbm6zB26Jsw+b9Iediw71Iedmh6
rp2Q+LnbbOM+jV7o9Emvfyv0Z699fOkPfjfWPtT9Nlj91l/hDRSeV+EBCm+o
cKfCHQpvxPgYYj97fnvGb9EeThnI+AdvnH7HNuNPgz8IvvI7ZnzgK79D5Dey
F8ZeGv76/MaP3049Hua3U0+E+Y3Uk2F+O4Xf/fYp69HoQv6nEk8cfT9X+oL7
MWdkniv47uDjg/8v+xHsN3zXZ/6w1z7CWyUO399the3q9jtm74O9kKdyDfnZ
uvfO2EfE13jL5H8maYl7LvHsI/Kbv92E3ev+7R/MPuUrYfYCn09a9jj5zdWI
2Hf8SVcUVqrbF5l9HPZOJiQf6fAxXSHp8DldPjK/k5tHGER6tXMW9ox67dtL
mLXJkWHWJkeFZ6/bp3kuYe66/YNZi7DGmdbn+Nd67bvMGmhO9pb6vA/7sa5/
0edrE3v9uzX2dNjLnN5nXd7R9RkKD1b4XYW/7PM+5mSFv1K4U+EpCr/Va/2/
Eb8pDFT4617/Tq9L6EbuM7/Xa9/wLXI/8N3eLP11ffpv5fTN5DxDFq97vcI6
ZYm6mXXKknUz65Sl6mbWKfTv1Dxn6N8pef4sXXc866Bl6167sJZZrO51EuuX
Neuen9iM/9V9jbrR6f3Yp1XqZuzWqnUzNmm1uhk7tEbdNoiyaNN7sWer1x1P
3Jj0N/u+y9StFzrh692Re4n/L/VRz/gw9dwUprybw9SJXzJrbvanb0hfkv+W
xNO+W8PsGb/S6/X05732J14r+b/t8z7m+73212cfk/3Lu8PsX94TZv/y3jD7
lPeF2Se+I7qwf3x/rrFnfGeuUe6YPK84Uxyb/mBfHF9s7j33nLX1OsK6wmXS
aT3xPVmDbyxs0ub1O9fXb/PafQNhQ+GBxG/a5nX9+omb2OdrV/f6vWEtYW3h
CWEbYVvhGvZAxQ9nX5/wlozFPvP1un6DsDV2S3xjr/M+Ib6y17rdz7zoc3nj
FR4nbK7wQ+LX+6zjFb1ewy3KeBQm6Poi4vN6vZ7GZuNLODKM7+Q+YXwn9w3j
O7lfGHvKurxNqLd5nd4v8qhca2/zu8va6V/WaP2FAf+PpvOOj7L4vr8GOwbI
pu0mmy2CmgZJ6IL0JgoWFMSGlSYiIKDYC6AgKqAi9t4VQREVxa6I2FBRsPf+
UcTe+Z3399zfH+d17vTyzNznzuw8sy38/kwKqRZ+DxcLJS38PoZLW/g9DZe1
8DsZLm/h93B5pOc9V9HCuv6syA/3KVEO+bKe2yuewVXRB51a2I7sJnRv4W+I
+W2D3zT4Frk23O+rrx5V+KpqfzfM7xz8vsG3xPyGwe8bCyMdYXzTzG8n/JZy
WcQl3qKIS9jiCGfNynca6Aj0wbUxHtE91wWje64PRsfcEMycvjrSMY6vjPzI
68YIRw/xrUaPltZ5l8TYp23o0ZUt3DZ0/MMxlq+OvuncwnY63KWF7XS4awvb
6fAewqvtzIuqbffvKfRoYdu9e7hvDr+ewspql/tGtdds+PVq4XXtAGFgC68t
ewt9WnjtDvdt4fU63E+4kjNU4mXVXrv3j/RXVftZP1DtdTL5DRJea+dyFlf7
f+T4T2j+C/rVOINwvPC+cIowQ8gm1Dd8ZyikJD8oXiHkEvZbJTRIXsu3hcKe
kjeINwq9JL8rfk8Y2SDdK57Bd1jyf5zvIYWM5JVFLqNK8iNFdtdKfp7vD4V6
yS/w3aPQOuF0Twr5hMsnr4qE6/WQ0E3yW0Uu7wCV+7B4ksqtTDgc9+Hyf198
uvwPa3AdT5N8kOQXJU+RnFT85UVuc5nk+8UPCH8IlwmXC38Ji4QrhL+DFwtn
8E0a8cT/iq8UrhL+iXDcdQm3j7Z1krxO/LrQVfKb4vXCwQ3mk5XPCMlvSJ4m
uTHh/n5ZaEqYXxHaJ8yvCp0Tzo80w5X2NfFUpe2QcDju34VLoz1tEu7Xp4Rh
iv+seLLiv1+q8SDMED4IPlV4Tzg5wr4TzhcuECY1ym4Xz6vVO048V7hQ+F+E
E/aKME4YL7wafLywTpggnCC8HjxReC3CCTtR+R9Lnsr/RfFxwmhhbfAYYVOU
OU94WRgb5b0U4bi/FWZHvTcLFwkXC5Mbne4i5f+F+Bzh3FJ/B9I1znitVf/c
VKz28W11ifSR5BuFXRPuv6eFLyPdecLu8n+myH26W8LhuGskP1fksf6Z4p0l
nC18KpwZ7m+EWVHXr4WZ4f4q8sb9sXC6cIbwkXBauD+P/GjDBLXraPJRuz6M
Z0i8LSr7ar4lE/6LcYp7q4T9rhUuSHjeMv/mJjxWaOtUoYXQUliU8LhkPC5O
eCwy1sY3mOeqr66IcMJGy79EPEv+p4lLE55nZwjlCc+/M4PRPadHOGHTosxW
wvTgIuHk4IRwldAx4bk1QyhOuLxTIhz35QnrL+o9ocFz5kLVZ060lXYeIPxP
ffA98yJh/kE4MGHeJByUMP/IXEuYNwvHKc+d5Z6pPA8W/yS/n4X9JX9X5HzP
T1iX0b8nCYXRpwsS1hHov8uEdlHXOcqrrfgm8YXxHBhT4xo8zs6X/8Xi6oTH
1/yE9Sl5XZpwWvK6JMIJm5Wwrkevzw6mTmdF36Nft054LFwnNJN8vfiGIj+H
u/let8jPAb63yM8BXlLkZ4buRJ/S7/eJlxb5ORCOmzbfVeS86KeLhUuEX4UF
wkLht2B01i/C/AjjmcwR5sazgS+MZwPPi36/JNLwbC6KMn6McNzvaj5MD722
v/pzmfwmcmdCwu2mzUfJ/yPxOfI/WvLHks+VfHb0E++ZMQ3m2fI/V5xO+P02
qsHvhbPkPzPh9x/9fl6EZ2KM0jeUvaPkW8W3FXkc3SG+U9ivwTyBs4Lyv73I
Ydsk/ExuFLZNmG8StkuYbxZ2Sjg/0uwg+ZYil7F9wuG4RyTcRzyHjeqLqcI0
4Y3QxycKdwh9hX7CncH90TXSMyvRl9Izd4XfAOEeYaAwSLhd6BPp745wws5T
2sfE1yvt9tKrN0un3iJcWSYdInQULhPaCQ3CpULbcJ8mlAplwiKhUWgSFgvt
I/1w5b8XbVH+V0V+nYQrIi7x7lP4YGFv4Tahd9T1FqGn0Et4SjhMOFx4OvgI
YZTyPxi9qvyPlTwKHS756EaHnyn5SfGhkf4I+Y8Qz5D/MvE+whDh8mgfbThK
cQ5BnyvO0qgX8a4Vughd6evgPei74G7CrVFf2nCz0CPacH+UM1S4RugceR2o
svYUn6SyDpN8kORTJF8d/dRZuFboInQVnqd+wtHCHUJfoZ+wOvyOEW4X+kTY
BcIuQmvhUeXfhjyU/23i3hFvjXCscJzwquIcKf5IcZ4WHy4cIawVRgtjhNeF
E4SJwjphQrifEA4RDhVejPxI87jy3FX8gvJ8SnxY5PtC1Jeyn1Kc3ShHcc4X
56Pez8u/mnLkf4O4m9BduDF4T+Gm4B7CzcE9heuiz/YQrg8m/S0R3ku4NZi+
uCb6m75eKNTHWH9BdagVr1cdnpW8u+RXJK+WXCP5DckPS85JflbyCskZyc9I
PkNcLiSFBUJd5LtccdK0W3Hul1xB/0l+IMbIvsIh8j8A3Uj+4mGMF+EvYZFw
hfCfcJVwNTpD8S8XX6L4/4gXC1cKvwoLhIXCjmUeo8yzvyMP4v0W4ZcK/0Y6
8t0SeTNmT270WL9U+W+jfG6QfKOwbZn5JmGrMsdlrmxf5jnAPG5eZh2EDtuh
zH7UY7sypyPeGY1u/+Ja99dyyQ8KqTLzCuFn2ifMF34qtf2I+81S68hJwvrg
ycJbwVOEXyIdfbGBOVdqPft2hOOeqDocI56jOhSp3HslL0FfNFqfLqr1s6Iu
D6FrGv1srpH/TmXuV9pZHHoN/bFzmduNzk6UOT/CWpRZX6OPC8scjnu88jxK
PKvWdvFuwu7oj0bzhFrbuWmhqtTrgQRllvpd2kooiv7YUdgp+gNuXmr7tEKo
jHbvTPnRT83DfVL4tSi1LVsZ5WEfpyI946JTqXUZY6VjuPdXPTvQl7W2eUuE
0lLbvnBZqdc0xRGGDV0uJEttQ5eF+51SvwP/v31QFO2cGvVqWer1zS5C61Kv
K/LhxnbPhXsMOk18bq3XQsRtE2OnWqgR9mm03/har2N2jX6fFuXQp5dE3NoY
Q3VCfanXBDyHTKnXBnC21GuGbNRjYcRtW+o5Brcr9XisjbyYuw1Co3BZhOMe
mbAthf21n+Rvi2zLDpX8tfgb7D9sfr23X5N9cpW4o9Cp2OukbkJ34erw6yxc
K3QRusY6ivA9hWsinLCbwq+HcKfQT+gv3BU8QDhfyAu7COcIlUJaWCQ0Ck3C
UtWtl3i96nabuLfQR7he2CPqd4fQN8q4PcJxXxd1JN7ZQkWUcZaQCveVyv83
9cUq9hPk3sR6QBhebN4sjCg2/yQcXGz+OeG7Jv8Q/5nw3ZO/J+weWezwX4QL
on2t6TeVtTV3Vaqs0eKtiu0+U0hGnY4U/lK6v1kTNZgfx3aV/z+S/xWubjA/
wb1DkrdIfqrG92BSF9IfK/m/hMMOlfxrwu28kHWvsJswS8gKuWLvD40QDi7y
Hsp+rHuKvGeD38hYD+wbYawVBgl7xVpiYLi7qz5DWXvVeI+HPA4o8p7R8Cij
h+IcxJqsxmuULkLXIq9juT+rc5HXtR3Dja3cV+gX9jTcX9hD+QygjBrvEw0j
zyLvGx0QbtYf3PnVNtY21HdwrGf2FvZhfaL2txXaCZcLDTH+5kU/7S7MiWfY
Rjg3xmmVcFmkI81MIRN9el6E454dfcxYvyjyqxYWCHVCfbHXVIOjTsuiXkOE
Exq8xzRPbTyxwftlF7FmjDxqhIWRB22YL9RGvpdEOO5Dij0eGQdjJRcIzZgj
DeZnlOef0X7m30/FLoM8/hauEBYzrsOPcn6NNlD+b8H05S8RTtiP0Y+0u6DE
c5K526zEjI7ZHOGU9y9zsth66L9gdM+WYHTMViVm9NCaBtf3O9X/n6gj6bcu
cTjl/RHPibb9HnXE/Y4wTZguPCwMEw7kWQiDhb2FpcH7CMuChwj3Bw8VnhIO
K7YOWKH6HCDeoPo8EOH7CpuKPffoiyfieTAvH4ky0T0bhalRpw3CSeFeGeHo
pEeD0UmPBaOTHmpwfhtV7uPF1kGUsSrCcb8bbT1Z+Fg4XThD+CQYPXSX8ikU
v6J8bpC8veTnanzn7nbFdh8vbBvuu4utywdGXVsILYXblHYn8YtKe5PkHSSv
lnyL5B15bjVuJ3FbRfnlxdaD44VtogzqWiQkhFOCi4UZwSXCqcGl0aayyGt6
5E360yKcMPZzO4R+uZM9H/m9rPoslvyD5sejkj+N/uBd8V7Ug/LfD6b8D4Ip
/8Ngyvm82O8b3mmfRR64P4pw6niHymoufkll/SCeG+Pjf8V+Z6Bvlgh7FXss
fllsvYNe+SoYffN1MLr8m2D0zXfFfr+S1xdRF9J/G+GEsbfdPvqCvfCmcLNX
zl2EjbHXwr2Hu8eeC1wd+zS7RtgFRb7TsHXs0RDOHYQd1MYydFmN93Lw485F
9nvaRPo5kQ53J8UvxzZR/PHsjxT5vqvjg7nXakIwd1+1bfAdgv0Vv77B92r1
k3x+ke9zpE7t5V+KbpX/CZGOeLOKfJ8d9zJ2Vpwk7zbF6SI5xTuuxu+zT1vp
GbbyewPm7kP0NMzdcryHuMOOexPR2dw9x32KbRp8f2KPGutx/LibEP1OOuKN
k9ws2sl7jDxIc1yR7xfjzrCzhYoi3293TjD33p0bzB17s6MdtHlmke/Io23H
FvmOM/IaXeT8uCfsvEhHvLoG3zXWl/eLeMci9+lkoXmR73Qcn/BeFXtUxwez
RzUhmL2oE4LZo5oYzH7YYQnvA/LbxaSE97PYAxuX8L4k+Z4YcQk7NOE9RNLs
I/lL+k44hv6k7jwX+X/K8+B9njB/zjNOmL/gPZowk/6QhO1f8h2ScH7Yvvsm
bP9iE2NTcC8hz3JswnuI1G90wnvrW0fcWdHf7Rp8Z+IA1WequEWR70qcEn1G
2KC4Y/GoGpdBOsbmXjUek0eLTynyPZXFwpgoh7K/i7jMreMS3venHkcm/DsW
v1+NwvYssvvwhPuY37v+F+mYW0clHJffso5N+DcD8jo6YT9+7zomYSZsndYy
x2s9+YXWMn2KfD6P+yO7F/ksIGcAv4zxxzgaqn44Qzyuxv19ToR9HWOR/hqi
OKeLxyrOYMmn0qYaP4fzIt7nMdbPied6Vrj3VfwzGYM1/t3lKOpe5N/9mCeM
a36TOybG++oIx81vO4fRN8LABj+nw5VP/wY/p0Nr/HvdpBjv7wjThOlF/i0U
Plk4Mp7TqTXeU95D6FbkfdneRe4n9mR7hfv28MNmZR+6a6Rhr7ZnxOM3PO5+
Rc/yuw02L3ZwT9XtSPHwGu/v9og07A3zDPYU9lac02g7c0HyDNpb499IqSdu
fhs8NNrPb7CHhPumyIN8b4h2kC+/y46MePzuNarI9eB3ryPC/XT05RERxv2G
3H1IGdyTyL2J9Pu/rax3ahp891/vGpfN/YbEIy/uSSQ9ZXIvJ/cgUjZMPGx3
7nXlnlfK435G0uzW4Htge9a4HYxHzqLSHpgzp/QXzFlXngHjl7nNs+HMK2Oa
dlBf8mW9gm7mTlyeDemIR99wFpZxz3qCu2ipE79J8B7jzl1+l+X9xHuJ33jH
MM6L/DvuxCLr1D4NfveM5H6ABvsdUuPfdcdH+jUxfhnTvRo8rg+u8frpu1Yu
m9+Kx0UaflNpG2OINQ/9xD27uzf4rt5eNV5j4YebNRz3/9LXrME2t7L75agv
+S6INrFeulY6oUvCa49H22kecPdBteog3TBOGC+8FHu6Y8t8l1ZPoVfc7QX3
LvQ9Wz0i7Lbw6yPcLQwQBhb6brJ+Qv9C33NGeN9C32vWP+LdE3EHFfq+tO7C
nsJSYW9hH2FZ8BDh/uChwgPB+wr3Rh57FfpetL5R9vII3094MHh/YaTavJv4
xGrfIdVG2DXulGodbu4g4z4m7mHi3jKYe5i4twzmviXuLYO5h4n7y2Duf+J+
sq0LfU/Ysna+B2qfat9Zhh/3hN0nDI52jgs/7uuaJOwkNI+zINsK2wkTgren
H9qZhyrPieIdhB1pTzDppwg7C4XC5Mhv5zhjsk3ky91p1Jf63RR9z3Plzi36
Z3eeUTvfwdS52newcU8W90ulJT+8s+9bykl+TLxK2EXy4+InhHyh/XAvaee7
n7oqn6pCp+PeJvqbuE8KPap9L88Icd9q371yKN+PF1p+njuB5F4tPkI8sNr3
qoyK5/m05GeEhyQfIAwT6gsdZ42wV7XvRjm62nfJ0Q7uAOPOOe7n4nlzZ1x7
oYNweJQ9Je5OQ65lLLUzH8l369UuY3rcQ9YgNAqHyV1N34sXRj3aCivamY+p
9l2B3WLcH1vttDOqfY/gHhF2ZdSlY6HvKIQ7Ffr+Qrhzoe8shLsU+t67pmjD
oqgL7msjvGuh7zHsGmU80M5jZD+VO1XcQmgpTAtuxViQ/XC11t79ZD/sLvka
yf0lt5F8leTekqslXyt5gOTtSjWe+O1Q2EbyDeIbhQLJ17FHIGxbaj/ibV/q
uLcIWeWzWNyj1vvTt0m+vcT70PAdJd6Phu8s8Z40fJewQ6nzuFVoVupyKJu9
YcLvLvHeLXxPifdw4XuFz4WzhXPIU3UYI66mLZIPl7wbZ1Ei/FzhNeF4YYLw
unCCMFH4QJghnCo8IxwhjBI+Ek4TThc+jHDc7MdTX9r5nHCkcJTwpHCocJjw
ijBOGC+8LIwN96vhRz2ejXJIv0o4WBgpPBV50IYnhEMi38cjHHdebbxS3FNt
rJJ8heRukr8XzxHmlvg8WkIoFvavtjxWPD3GSFGh73pkPjGXZkTckkLfSZkU
UsKp4VfK/OQcODpJfIa4POKdFXErCn2nIHoEvcI9gugd9MdwzmCLT6j2XYbI
2ULfZQijk2YHk355O+d3YLXvKCQ/dA/3F1ZGvn0U9qzqfgjn0gtdN+qErce3
OnwHU6r+man+aFT/fCOeJcwWvg0+X/gu+ALhf8H0Y5nSXihuz7ms6FfcPwrz
hItKbC/y7Q3llTfar6Pi/yG+TLi8xHYndcGOSSrOJfLrrDi/iOcLC4RUo7mr
/CslX0o6yX+JF5X4Gf8Z+eH+Sbi4xHl9HOP0jBL3GXft8Q7g2XDHH/f5zav2
vY23ii8SfpV8G/pY/fyT5AvjvDD+vxX6XDB3OP4hrGlnv0uq/a0Yd3Ryv+lq
+W8Wz0FPt3PcBdX+JoZw7vXk20HucuUOV74dhLm3lW8HYe5q5fsZ4nI/K9/m
cZdrszjj+Y783mVsVPt+yRur/Q3f1hGP86EbCx2PM6MbCu3mmxbuNuU+VM4F
Y6Ngm3AuGMY24VwwjG3CuWAYG4QzwbyTHi70OWDe/aTn3DDh2CacF4ZXFPpb
Se6lpZ2cIcaP9Hxrx12o3NXKN4TUhbtd+Y4Q5m5XvhGEuduVbwVh7mrlW5RH
Ct0GvkWhLrj5tpBw7nzlez6YMvj2j3K4w5Vv5+hL6sQZc+4G3SS8VmgbBduE
89bYdtiAj7Sz32j17RuFtlGwTd4MxsZZ2c42yhi+rQg/7JTXmdORhr4/qdDv
pY3BvJc+KLR+QZd8GHwadYl5e3a1nzG6CRv3k0LrF/TQW1HOlHjG0yLex4VO
e0b0y4GFvseW8+O0CVuVc9xLCv38OP/7QZTPOWD4I/qrnfkcdInkzySfV+3z
v9SDO3o5R/x+tOMshb0nvqLa54Y/jvoOb+HxyXzgDDJxSMPZce4F5u7VmXzf
Ir46vhXgXlfuc+XsP8x9rnwDAHM/K+ffScedrJxFpi7Uj/P73KnKc+WcPnG5
85XvSnn+3MvLd6Uw9wpzLntdPCts8y/jnkVs86/i/kXs2i/ijkbsdPy49xEb
nLsauTMS2/ybuLsRe417Ubl7FTv+s7jrEXuduIRhzxHOnancR8x9rNzDyn3G
MHejcp8xzF2nPEPicocr9xRzFyr2KzbRS3F/HusP7r7kHkruMyYd8Zbq2a2l
HerbdoW2G3HzruPuVO5MxR7nf574H6cmzpHTB9W2x5H5/yjscZj/p+pQ7Tsu
9622/c29vKTHXiec/6HCTof5byXuUOZuWdqJ7Y7fnTv7ncQdrOhi3rvUhXtb
725n7ljtd+99O/veVt63MPeAYtNxtyZtwNajPrg7Kc39PId4JyNTBnOA/qMe
rLHoJ54N6zfuUaXv+L6C+cE67Il2vtP59Gp/T/xioe9y5jvjNYV28w0x9zhz
nzTfKjOmuB+a/RK+leX9xzfHpCMeumpYzEm+aSYud0jz7Qj393F2nu8DGI/o
G74PgNE3fB8Ao2P4PmB96ICn2ll/nVHt75mpC3k93c7hZ1b7u4G3C62HsEd4
7/EuRB8zLhmzrIG5F5X7ULHNubeR+xqxzWHua8Q2h7l/EZueu265+xYbnHsb
ue8WG597SEmPvc7Y5I5GbHbSEY+1GfexUh72PeGkYf1Afty5yxqdunD3Kuty
mDtZWX/D3InLOo+45MU6mbtxufOV9QB1oX6s0fHjGbOeJh3xPgm74EwhIbvi
FHE72RWfic8KG3p0iX/P4/e6McH8TnhciX/z2yps1m2F7YSThSLyK3F+cLEw
XWgVYceW+LdD0h9T4t8UcX/T4PPfO6kOJ2JPIwuTgpsLk4N3LrGdzrnGHbDN
lLYFYUq7WXKe8mpt028X8aYJLaMe2HG7CK3DnoPblNgezAjZaH+FUBn9kQo3
5+ZZF7HWOSGY9crEYNYB9Gu5kCzxebjf5fcHa6ZGn8d6oNZrjB2inWdGXMpg
zcBvuvxeik25q7Bb2Jhtwn2eUBV1ZQ2TDvc5Ud902H1lUY8fOB8uLqz1WqU0
wjj/R73+FH5qcDlFtV5XDRAGhn3ZJLQXflOcOp4p59A4l0K9sWklt5Vcgl3a
4LjltbZHGyP9n/JvR9m1XivuKfQo8bqum9C9xOvI7hF2dIn7gPGxlfqtE+1V
2gLJnXlGnFWT3IVnKXlbyV3po1rbwg1R9n8qtyP9Uut15B5R3i/yr2GM1nrN
Sl16lngN10voXeK1HNynxGtWuG+J16xwvxKvWeH+JV6b9o++Yy06SNirxGvT
geFeEn6DS7wm2F2oFu4Lv72Fh4QDhGHCMmEfYYhwf/BQ4YHgfYXlwfsJDwbv
X+I1dM9oz8OR34HC0iiHfEeV+flz9pDzoTDnB/cv87cofGvCucuNcW6L85ic
scPNOU3O2OHmrCVnvvmWZaaexSr2BTgnJv+SMp8n5mwmeRDvvkafpXu01mc5
OefH+T7OcsKc7+P8K99X8B3GPmX+DoRvNfYu8/ckuDkLy7c0xOPMK9/Y4D69
zOeXy+NsKPlRV86DUkfirWl0O99SHR4SHyAM44xro3mD/O8TDy5zmQ8IQ4V9
hWVlrtMQYWmE476zzPXuz3lAYa9I/2SZz89yRvZxYWSZz9QSxrcltOdeyYMi
zd3CAGGg8IhwoHAQ5yWF/cpc78eEEcLB7PeqzsPpX9V5VfhRxj2RB/neH/Wl
DcujHftFeXwzQz2IxzczuEn3Sand7CMXCM1ijxneJvaaYc6KHh+8XeTN9zZ8
G8Q+9NaRnvJ5hnx/Qz1g4nEed02pv0M6ucxnNDlTOU1oKbQSFjV6PC6t9fP5
vtTfRS1u9HdKy2rdBz+W+jsk2kb5jOPpkcf/nf1s9BnNRxT/lkafbV1R6z2X
v4qtfzkHT134Foqz43zvxPdPCxX/eZ6V4l8k+Vn2sCTPlfwMe0C1Pt/N91d8
d8W5Y5jz/uc3+oz7TbUeH4xrvjfiXDLhzAHOqlMm5XGmmzPunJHnzPTj4idK
fb6euvDt1+XK8wXmU63P5fMNGN94cf6ecNyczcePOnFenDzId77SPsc+mtJe
Jnm15CW1/j5s23jP8c55stjnaHj3wPyfM2ct2Ydif4vzlTB7VJzRZE+KMM5I
Pip+TKhpdPjAWp91ZU+NvS7OYj5dYjdnOtnzIj1nK0mHu73SvoNOVNrukn+V
fFitz/3/Jvn3En83ALO/0ltx/hYfWetvBfBjj4TzmytLXCfO8r8rfq/EZ/rh
90t8FhZd+UiJz7AuDR3M+dZloYO7o0vEG0p8xh/eWOKzsezlsafIOdA14hdL
fD70hRK7+ZbgrRKnp30jSrzHxznR1SWO163Re0CH1Pr7g/UlTsN50udLHI+z
tPfHe4AztQ/Ee4CztsvjPcDZVdpBmznn+1C8BxqV/5u8J5R/XaP3K/eq9dnf
FfH+6dnoPaZR8u8n+R/Jx9T6G4vNJd5n4pzvffE+4Wz71yXeS+OMO8xe2n6l
ZvbS9i81s5fGed8l8d7j+4mvSpyec/GEs2fZudH7ayNqfUaYd+qS6OupJbbp
Pi2x/YSNtq7ENh+24TsRju35RontLezKN4MnxfM7KfLieUwJd8tG25p1tT6r
yzNcW+JvODaVeJ+P723YI2YPeLDibxGPVfy90ScKG1fr7yO3LvV++dhg9rMH
KM6/ij9acQZJ/k/ymFp/V0k4e+3jg5mHfKPyZYn7qGuj+35krb+lYcxSD74Z
oi7sT/OdEMz+H98Dwdj7fBf0SfRZx0bvgx+kfLo0uk0H1/qbIsJZB/B9D8ye
+stlfgeg+znH/FKJ97Dbl3pfm3GPPcs3RrcW266FORf8UoPPom2usS2PH2eB
seM5H8wZZOzye8T3FtvGJ5ww1gz3xnkr7O8V4oeKbS8vFz9YbHvzFfGrxbY1
Xy62m7UH5wU5J4j9C3NO8NUGn//7ucbrBs49Uz/sb/KjDNYulEn6whLXkXjY
15TPmUTsbJhzgtjO6EX+9z5X4vN/nO9jLcG5QNzY65wXxP1lg8907qA+f73B
6f5QfdY1+AzibzVex5AHZwax576LM2jYi8+Knyu2jftSsdvMGoC6UMYbyud5
8Z81ttlXS35BeLPB/FeNbfY1kl8U3pL/WuztGtvF5E369Q0O/7vG9uP3xT4T
d1CJz01yhhR789s414bty/lFzi1i73JWj3N22KGc6eScI/Y9Zyg5U/mu8l+H
jV9rG5l0pPmIb7TF28j/A8mvSy6Q/InkNyVvW2u7lvw4A4gNzjk/zvE1lXps
Mi7R9cNLrGfRgweFG714YLix8cmD84PY7+RBG7DxOUdIvtj+hOPm7D76gDnw
Gd+Vy2+7Wq9d3i5227DlP4/zfZRHP3GWljLpP/oO+5uzg5wZxK6HOTPIbzyc
heVsLHY9ZwfpX+x9wnGzXqH/6FPaRt6cC+Y3Ic7+cub3c9XtLfH2qttGvluX
vKXG6w+eCfVjHUAdqQfvIfLgHDG/NZEH9eC3Jc4Nky+/NRGO+5G48+AgYWXw
cOHR4BHCfk1bbbWgXO+OOo1d8QXCHOH74LnCt8Js4XxhoOKfLT5U8b8QnyOc
KwyQ/1nikfL/IdJdKOyclJ4Q30kaxblLfJLi7C7/ZyQ/K1Qnzc8JNUnz80Jt
0rxaaCf5RfFaYVCTyzxc+dQlHf6CUJ80rxG+Es4TZgp7NbnuRyn+qDq35SLx
1op/reTrhL+FK4TFwl/ConD/KVwebtrURthVKEg63fXCgcr/avFY5bmV/K8p
d767SX663O1slnTcG4RtkuYbha+jjrOE34SFwqXC78GXCX8EU49tk053E32t
cm8XT1K5O8r/Vsm3CSPkf4t4ovzTkltL7iS5bdJ9Qz+2kfyk+CnhBMV5iDoo
zomSH+Z5S/5UfGa5n+sk+T/C+JB/VmkflfyYcLz8V9DX8s/If2W5w/rL/wzx
wfL/WHx6ud018u8t7iH/ZeJ9hCE8O/n3F/dmbEjuLrlbndu5J/GFm4N7CnmV
tUr8eLn7oI/Qt9ztJryXkEu6jsTbJem4TwjjlP+DjF3l317+r0h+VeiQNL8m
dEya19F3SfPrQqPkl8QvC01JM+k7Jx3+htAlaX5TaEh6zJJm16T7mzHRUvLd
4nuEY1SfB8SnqT6HS75X8nTJCcVZIvk+oThpXiqUJM30X+uk28SzPKLJfqco
7WjJy+nzOo/9PH1AueVeu7LubFVuZl37Z5m/xeV74r+C+Vb4jzJ/h0zY3+HH
d8a/l/mbZML+K/M3xnw7+0+E8x3zt8LsMn9X+o0wK9xvNHoN+QPvDvGMMu9D
vC1MEU4SNgRPFTYGs9Z8J5j14r9RDmW/L5wSeX0Y+fGd9G9l/qaUuv5a5m9B
cf8izA93Q7m/s+VM1jjmKnNUGB+8LeM8eDthQvD2Qttyf8fLd7dj0QuR/oQI
30F4j9+y6TP2UpIeF+uF7/lNWf7b6xl9Jnmu5C2K87HkOfQ391c0+lviPyXX
l/vbXcr7gt+4WbejtyVfzLpe8teS57Hml/wtv2uz5pf8juRz6QPls0Hy2ZJ/
lvyp+EzhrDK3j+97+a6X9sF810s7YL7fbV7u75z5BnrHcn/HyzfN9BPfCZOe
PuAbYL79pf2kI155ufdo2Nugjwgnzc7lzo+9maJyj0f2ZhLlZvZ4isvN7OW0
kHxXmcdxabn3etg72ancdaF+ZeX2o7yScqcjHvNm79A7PzR6v2YHdI7cz0h+
VshIXil+tMxzhv0gvrHOlXtPh/2brcv9fTjt3Krc3zDj/rHR+0HNledbjf4O
+Uf185aYH8T7pdHfeBein5X24TKnqZC8osx7XdXlrstzQk25mW/Q68r9zTnj
oLbcfriT5e5X2rOp0XnsWOd5T31pA+8B2sFe14nlfn70WZN0xWDxAMXvJHlf
yYMl31opPSr0Fq4ROgtdhJuFHkJP4Sqho9BJWNpec0ncsq36XXKT5ITkJZLb
Sd5Z8i2Rjnyvjfy6CjcJe0a+D9XrOVbI/hEfI/e/kv8TjpO8RbyV+LpIt4dw
fXA34eqoC3W9Uege+d4Q4bivFDpEvZerbu3FJarbXZLrJe8o+X7xEGEo7RL2
FvYR7hT6Cf2Fu4IHCHcHDxRuF/oIfYV7hUHCXsI9EY77aOGfCrftEckHCgcJ
D0SZ+wq3Rd+T1x2RH2Uvj/D9hAeD9xdWBB8grIz8hgsPC8OijIciHPeyaBPt
zAurVJfHhdaSnxA/WeG8vxV/V+G84f9VuPxvKhxGfvh9L4yQvFn8U4XL3yT+
scLlEf5DheuEH/EOrnTcnytcj6/EXwuHSf5N/LtweKX5D+GISvOfwqhK81/C
yErn8UuF20k5lH1kpcP/Fo6qNNPvjI/XxW8I8/Xc14k/1ngrk//9kh8QcpIf
q3C/zFScF8XrFWe25LWSN0ieK/llye9KPlvyC5LXSX5UuJf+Ec+T/yuS35d8
seRXJX8oeZdK9zd9vUrupfSh+BHhLslficsrXZflPA+5H6TfxBU8b8kPCU/L
/TBtFyfkv0TyfUJLxqX4HmFnxpD4TqE5Y7TC7vskD47xvSTGKe5bVc8acTPN
hQ+kD2YIp5bblhktjBE+DL/ThLeFKcJJYRvxLhwXttG4eJfy3kPvTBI2RNyp
wvvYLFHGe8LJ4cZ2GyEcLHSTXtpfPLTO9utxUY+Xoi6UtzHym1ZuO258vLff
xZ6KfN+JcNyvRTjv83XBJ8S7mTpOLvcaBnt/N2FeMO+Ki4LR0xcHo6cvCUY3
syboJHQW5ocf+ntBMO/zVdG+kcJVQsdIwzqkvdCh3LbkxOi716OOuD+Kvse2
7qL+2Y/3mvqng+ShkgdJvjLyIF/WM02Rb15xGsVd62w/HiIcKvST/3D6Xf59
JB8oebjksRoLBYwHYVzwNsL44G2FicIO6E/hM43F7cRlGj9jxFtH+lPRtUKp
MEMoDvePMffyij+60jqeNCdGfjsJkys9dhnLU4ILhZOCW6CT6j3uK5XPl/WO
n5J8gnj7qN90oZVQhN6KOZNRnAa1dxB9oPZe29568G+FzyRcyFZ6fXmMcGy5
151Hh3tN+DEun4y+PKzca46R0b9Phd/hQi+VNUw8TGX1kHyA5P0l/1lvvVPb
1mvfo6IM1sejhCOFMxWepF3CsZV+N/Je/Dn0wq5Ke564Kur9j/LfM6VxWe+1
9ZGRL+vSIyLfp6NeR8TYwm7bMeYBNkLzmGfYPdh3J8uOLUp6jXJhk9ckt6j+
08WtImx2k9c5N8v/Ysml7AVIvlRyOWsbyfMll0m+CztWfIEwR/hBmEvewsS0
6iPsKByldvwtv3+EvSR/Jv5cOFbyf+ItwhjJWwsFwnEp+20lntnk/YgbGc8R
3kwYF7yNcHaT19jXKM4E8XbC9sIJwTsIC5Pea2A9vSDpPQjcVyhtSnx/nevO
GnvXaBPrz9bRHvzYGzhXSAtVwlVKWyleobRHp9y+f4X5Se+DUMbFSe+VsEdy
bpPX/Ncr/kniQqGFMEnYSWguXK44SdaK6AHJFZKXS74k8iDfi5LeiyHfeVEv
3OdFvVjTH5NyXejf4yVvK2wnjBR+lt8vwiEp86/CwZJ/SjrsIMmbxD8Kh6Yc
/ptwuOTfxX8Ih6Xsh3uE5M1Jpx+ecjrcmxhLcpdoDC8Wtxc6CIuERqFJuIQx
LtQK84PrhCsinDQHpjy2qFOp8iqSu6f4D+XfIDkn+YCUx+L3wt6SvxB/KeyT
Mn9FP0veSWguTA7eWZgSXCicIGwv7CBMFVqk3IYThR0j/YToS+L90OR0CdVh
fIxH+npi5EGaUcKfKv8vYUjKdflaGJoyfyPsmzJ/KwxLuR20eX/J3yXdtiNT
zoO5dETKz4F890s5HfFmxvNnv2dWcC7mZ+sY30ubPP5eqXM/nRPj+llhFOVE
350bY+rryHdW1BWeHX16XoTdqTxHi59Tni+LxwrjhOeFo4SjhTeEicKJwqvC
eMam8JYwWZgiLGnyfHhJ+bwSeRAPfXF21PW5qCP5viSMifJo//lJz91vo464
NwpThWnCLUJPoZdwa3Bv4bbgPsLtwX2Fm4Q9hR7CzcGkvyPC+9H24P7CPU3W
Oy+q/rdIPlzyU5Ifl3wadZH8PPuukj+R/Ax7bpI/kLy8yTr6NcmPSJ4heb3k
RyWfKvlt4vPs4zk9Jf/Txe/J/znJZ0r+SPKipPe82Ou6LOl9WPa0vo9xMDfq
ii3CPh9t2hh2Fm17J+wv+gbGvqNvYOy+gdS93HuNc+osP1TnPiMc25P++DDs
nelN3o++RHEmNznd3Do/G/YEd4lnlQv3FMX5DDtOcQbz7Mu9b31Sk3me/KdJ
/gY7TvKQpPeO2Zfdh7FbbvdFmhe7C9UpPyvqRZ0OSHrfnP3yk5u8972Ad1zS
7wf6a4SwWf4/YQtI/ln8C3Zf0n64D5K8SfwjtkLS4b9iRyTN7A3vz7gsd3nD
k45LvowL9ovZJx6WdF2ox2lN3tdeXOc584/kf7FXkub/sFmS5i3YJkmXQ17H
Je3HfjZzEWa//Hq1fw+hm3BDcHfhytDHHVO2Z39if4m9FdXhO3G2znbQz7H3
tl2T9wer5N+u3Ptn7MFtLf/PxSn5b2n0/lS55J3k/z/JecklkjdLbiu5WPKP
7IvU2c7mjrw3ymxDc0ce7n8avSdYUuc95o8kf8z+i9J+L24j/2aSv5Rcyb6r
5E3su0huyTOVvFudbeqvy7yXyZ71V2V2d0PvlHsN9LLiP84zUPzd1BdPJz3P
2kh+knkmtJb8RNLuKsmPiFcKWcmPih9jfCmfd+l3vQvWN1nH/aY8u6qMN1Xm
evapUk5HmnaSXxSvFbonXRfWWOgbmDm5rsk6dHOd34urJb8g1KfMa4RdU64j
9eZ9uDb0YtuUwymDtcRrZe5f1havltn9W6O/cW1V53UY+3TsN5c1eW+rQf7J
Ju95NUquaPJeW/s6/8aQKne8yWFvsi/Yoc77bkfE7zbI7GmxdiyMMrBb2Y9m
rxobnP1o9tuwxbfE/hx2LeHsc2PvwuxzYwvD7G1jE8PsYWPTs79MXqwztwrb
F1uccMI+Uv3fU3800zMqbfIeXLs6ry9pN/vrfzZ6zzpR598k3pX8HmNG8ltl
3vPm9xD82MPeo9zPljB+AyGcvXDWauxP8zt/l3KPccYBaz/2OtlbZY3B3GKf
m3UGe9/0y/SoC3urJwezt3pKMHurM4LZKz0j8qM9rGPIj7xOjXD2XE8LpuxD
tcb4tcL7NZ+qH95Xn2yrPvla8oeSm0sepPHzadL2+uCU38HYC9hh2MTYnjNT
HtPMg9nYYkJeOD94F2zDJoen6m0r8b68S1jdZP60zrbY7fFe/Uzue8TF9baf
eE/zfsae4v2NG9uL9zHu75XPJ+Iixb8gymwdNt0d8X7GbiMPyjgv5TlMveem
PM+ZQ3MiHe6fm6wL0uz/xDsEO/Wq0JedsOmazG0U5xpxZ6GLcAr2oFAsXCd0
Df17bYTjbpVyG+8VzpScpH+Ec4RKyhXODaau5fX27yeeEXmXCKcGlwqnBZcJ
Z0V+FbjrnX8f8ekRXo7+aHL5X6i/1/Dbk+Rv65zuQckrkk4PP5S03XmFsDjp
tQ58ZdLrDPiqpNcb8NXonSan+67OduuiSL8lwq9Jej13He+opNv6cNK69W+l
eRvdpjr/T/l8LLml5G8lfyS5UPK7Tbbt/q3zM3lN8rqknwn8etL9vj5pG5N+
fzNp99tNtkf/xAaW/AFjqt5rTup1bdK29eVRb+x9bEHGHH1/n3hp0n0PL0u6
7+H7k+5j+IGk1wM3Jp2ecbEk6fQ8A8Lpd9ay9MENSa8hYNKwxmLtim3yezA2
3Y8x/1gLbg5mrflTMOvFn4NZj7KGWxB5/RF50LZfInxBzEnswgFJ72ezp8t+
Mfv97Lm+KVwsVAs1wjxhN2F3YbHQXuggzBKy7MUK5wt5YRfhguDWwuwIJ2yR
0Cg0CVcEk9clUU4te6G7aC7nNZeFnSTfJr5dmB/hdcKC4HrhUqGt0E6YE2W2
ES4XGqK8yyIc90XRDtp2obBrtG1upMN9ldBR6CTcLPQQegrXsDdNPwnXBncV
rgveg7LQp+KV7C0L3dmvFl8f4d0q/A6ZJEwu8z408feq8H7wAGEge9pCJvr3
yuhv6nR11It6sE/cR+gb+8Vwvwr/PtM7wtir7h/5Lqy3/LD4EqGX5AfF0ws0
x4R3hKnCRmGDcIjwhPC4cKjwZLiPEp4XnhMOE56KsCOEZ4SnhaOF1RHv8PAj
3jHCCxE2QVgnvCaMF14VXhGOE14U1gijhbXhHiO8FO6xwsvhHhfpcB8Z9XpW
OD7yJt9jIz/KHhXh1PUE4fWox0ThjXCfIrwvvCdMEd4W3hImB68XJgW/KYwQ
HhMeFWYIH0T6adGv9OlJ0a/kdXLkTb+fKnwYac4VvhS+EE6MvKnT6cLHwkfC
GcIn4T5T+DTcZwmfhfucyONz4bRIRxlnhx/xbtLz3zPG940VHqu4l8R4HCx8
LJwunCF8Enym8JFwWoR9Gn5nCZ8LZwvnCJ+FH+4vhXOF84QPhVMj/RcRl7Cv
Ipyxz29Z6BR0yf+Cmd/fBzNfv4646KFNMZ/RVR8IM6KMH8OPef9DpCPe5vBD
z/HbFDoIHcPe9jUxv/ldC/2C/vgjGL3yZzD67N+Yn+gMfr9Cr6EjsbcWRvr3
hVOiTn9FOuLx+9zsaOcvUT667b/Ij7nOPjt1QcewRw+jS9jjh28Qltf7+X1S
771m0tGGf6Iu1O+naCvtZO+fZ49u+yb6j3osE/YRhlT49669w32o8KveVb8J
h1WYfxcOrzD/IRxF+8X/CKPoI/FfwiG0LeX0POO0UCUcUeF0xOvVXnXi2av+
I3keKac5usL5/ZvyuCBdJsZLZeR1LP2l8C3Ya8qnQO7T+W26wukIO7LCdaF+
eyrOtuShOHtI3kbyWZLP03z4KuZef/nvwHOp9xgtFcqEyUJzYWdhSnChcFJw
C+FkoUhICNOElkIrYZDy3ImxpzwX1btvHxNPjXQtY7yWRHkDFX9H8Zx6jx3y
K67wfKMu5RWei3CywvMPTsU4K468mHsV0V/Toy7Ur6/y355nX+85mop470Ub
KHOm+uLr6JebhO2aqe+EBsmXC5cJjcKicLcLv0uFjsJVwpVCk3BFxKsTFgjz
hfbC4ghrG+kWCvXBxOsQeRCvm3CDcL3QXbgx3J2Fa4SrhR7CzVHfPYOJ10u4
VbhF6BRxqV/P8CNNH+F24TZhqPCAcL+wr7A83P2Fu4Q7hQHC3eEeKNwT7r2F
pcJ9wl7CEuFeoV+ku0OojT64RBgU4aTfI9p3ndA34lKnfYRlke9+woNRp/2F
FeE+QHgo3EOi7qQ5UHhEeFgYHPWiTr2jrfTLsAgnfU3U62Kha9Tl2khXrOef
EEqEU4UZ4T5FOFloJUwXpglF4Yc7L5wvzBZ2ES4Id1aYJcwUWka6qUKL4JOE
wuApQplwunCaUCWcJ5wrpIPPETKRH2GlEZe6NgiXC5cJO0d+k5u5TTOiDY3C
oojXJFwR7vbC4nDvJswTLhSqhYuFi4TdgwmrFeYLlwg1wcTbSZgknNjMz6Y0
+vJYYY3wgtAl+psx3VruOdFfu0aZc4UOwpVRp3bRpkuFTsLVwlVCx2DitY3w
hUKbyIN864QFUdf6CMddHc//ImGnAts62CPNC2wD4b5A+J/wnTBH+D7c54ff
t8Jc4YcIY0z9LPwU+W4WfhQuFDZFvIsjfHPMj18iDTrgX+GfAuuJ34XfCqxv
/gg3OujPcKNr/go3euTXyGtelEl56J2/I97iyBv37Kj7NwXWEf9F2TyPrdQ3
W+L5bN3MbuZHQTO7mbvNmtmNbtqmmd3oIHQnbvTNDuLtm1nvwOhW5uGOzRy2
MNr3a8xRxg1h6AnmFfMM3cA4bt7MeqUwxjX6qEXMG/RRy5hP6JdWMc/Qf1ui
begC5jD5omuaxzg9WPKqAtu1wwts264ssA4qiXmzdYHtcuz0ggLb5bibFdgu
x719ge1s7P1tC2yXY+9vFemw9xMFtrmxi7eJcNIXF9ieJmzL1o6LLb9Dge11
8t25wDY647KwwHY27hYFXs/g3rHA45c0rQq85sE23y7qRZ2KonzCWkY46WfF
WOBdWFJge5067VLgOcB4Ly2wnU3YQdFP6NxkgW10bPaKAtvf2OmpYMLKCmzf
k76ywLY78dIFXg/gzkc5jM3yyI80mQK/p7FfWhd4HlKnNgWee7h3LfAcw52L
PGjT7gWeh8yJqsiD8rIRTr67RTjp3w0bAvvgKtkNB4uf4TyVeLgwQnglzqBw
9uTV4OOFlyt9ToWwFyt9XpCzJK9F+ATOfFX6LAhnVZJxLmSg+KVKn1Mh/dpI
h7s47TNSnAEsSPvcIecNm6XNnCvcJm3mvOG2aTPnGTmvwBlKzvGtibMa1Gm7
tMM5R7l92sy5yNWVPhfImccnK72vyjm4p4I5B/dmnImZJOTa+gzNfuINcQ5m
qrAxeBpnQNr6vMsQcU2cCzlEXJJ2mzgD+J5wsnAKZ27SPpdJO9u09VmTg8QV
bX3+Zi/x01EXzuI9E8xZvGeDOXP3QrSDNj9f6bN3tO1j4XThDPaB4jnQnuci
HfFK064XZzA590Hf0I9bKn2+k7Oo2J1L2SOL9QBnAvgNCrsWv/tTtlsfEC9P
2W6FH0zZTn2I/cGUbVL8VqRs85KONNj9hD+S8poAXpnyntPj4idS3geCn0x5
Xwd+KuX9lEfFj6W87/O0+JmUbV/KoWzWGORHPPaDSEe8rWUz9xTX1/us0i0K
u1V4U/4L5e6l/i9M+xwq509bpM2cP22ZNnPOtFXazPnT5mmfSeUM6c5pM+mL
0g7n3F8ibWas75T2mCXNVmn3N2PiJdXhInFn1eFtyZdJ7it5o+RFkgdI/ke8
uNJnbP8Wrgj3v+HHeeH/gnmWzyntBeIGpV0neb7k7pLL0n7+nIf9Xv7fMX7k
/7PkTcxTyU8wlmOeNKU9/9EN7dKe/8zjDmnrCHTAoLae/9PFHdP2Wye0Tzsd
8RrSToc+aEybybdL2uOV+ddN8lvit4V9Yu7NEPdIe+69I/RMm98V9pC8vtJp
VlX6zCvnVbumnR9h+7b1PDxd/Filz9ES79FKn5fFzdlf9jXYF+G883rxWxU+
1wy/XeHzzfCGCp97hjdW+Bwx6y72CTg3zf4r6TlvTfg7FT6XDaOD26ats+hH
zmq/G+s2zomyn8JeC2efqQv7N5x9htm/4YwzzJ4NZ51h9mk4v8y+CW3gTDN1
wc2ZU8LZ1+HsKUwZ9WnrEepRl7Z+xJ1O+0wz56YnpK1P0aPHpa0jGLPHpD3m
GGv/asz8Lp6qvj1C/n9I/lM4IdKhY44U/ooxOyrtcNzHpp0H+Y5OO2905Pi0
9T76/nfl/xP5Kf9DOXco+QLxgW2t784R/604v0qezHnIyIP3yfGRB20Yl/Z7
hXzHRjhu9rVXpax3jk57jtG2fpI/5BkI5WnPFc6GJ9Nmzoan0mbOhlekzZwB
r0yb6cdM2ufFGWtVafcr7mzafozHo9LuG8rOpe3HWK5OW++jv1unPSd5d7VJ
m3l37Zo2897YLW3mvbF72kz62rTfEzzjmrTzw72L5McrnS97/OhU+oK9h/tS
fgewb7EkZffmlM9q8DvbJuFCYZ7wZfwGxu91A6RbZ4kn8RtQyr818hvjd8H8
7vdNynFmx97TZcLlsZcEc+7spyiHc2evp3zei7NaX6T82xvlfRVl8ttmcXuf
Sxtc772qBcJC4X9R5pzY87o0yvstwnH/GO2gbUXt/VvjIOXzfaSbG+8Vzq5x
5ov+4Hwkv7XeIwxM+TfYbZS2l7id0m4vubfk9vV+B3L2izNizeXfV9yF30wl
95HcSfIG8Ukpn2VbEXEPiPfrvpF+Xcpn2uiL11I+L4j71ZTPtB0fz4xzdZyn
WxY8JJ7f4AjjHTw08r0/wnH3UD2miUfzm514unCysGe963ZsvfXflNgz2xDM
Htg4tWUi7/h667lpYWtujPBpoU8nR/rRin+8+B7FHyN5AmMOm7S99wSvqbcO
nRRprpR7GO9yzvCLDxQOqvD3BOx3DhUWK2xfbIg4y7+fsH+Fz/LDB1RYN58Y
+XKuf1jktTLyww4uVB36qb17KJ+G9h6LUyUfIXmMwm/gd5h6j8OJ4t71/i15
LG1PuQ/puzdizHIm8c1gzjZ+mvJvyfz2+1bKZxw527g+wnEfqbLGqqybledn
Efds4eOUfxs+g+ehOOMV507FOVryOMm31duO3xxziPYwvnHTvk0x3vvWuw4T
xB+l/Js0+X6Y8m/VuPl+hXcR+/r3xhhn3LdQWf3F3ev9O9V7kt9Pea/5y5iX
7dp7/kxRnBPrPW8vj9+vPop28JsW/Aljt95lz6/38/gh5brybMnv65SfH/OZ
fPkt8Xnx6pR/B2O8Ug9+M6MuH9CP9dY1V8S4QEYnnVDvZ3BpvccFuol8GS+E
42Z/lzrTHn5L4Rl8nvJvfaTFzV4s85++yau9N4sPVp5Vkm+kvpKHClczJsRZ
+d/Ec6j3nvFdku9OeT+XPNArle199mu/ev+++rLkV1LeXyYu5bFXfWfK6fnd
9bmU+4LfRJ9N2c1vpNjFuHdVnreKD1eeu0u+TfIoya0l3yL5UMm1ku+QfIzk
Gsm3Sz6q3r/vUj46ht8v0TvoIX6XfSnl+lEeZ16PivJGhZvyjwg37xXOLnOu
mffMiHCTnvPinBNnjx/dz5libPfhEe/xSHdI9AVx0XeUPybSs55AN3MG+ZFg
zkevDB4eY4Xz35y5fiH42Oi7oyJsrTA68l0T4cfFcxqQsq5nLcJ5a85Ws644
PNrJb2/o8Y0p/8ZLP/Hu4rdf+o++43fv1VE+v3+/EOWMCd1xUb1/514b7eN3
7xejXk9EH1A2vx+TNzqG36TRI2+nvNY5LOrENxn8RsQ65+/oV9Zy/K7Ceo4z
MvwGTh7op7r2zuO4ev/WjT4iX34bJxx3ZezRnt3M5x44D7dnnBfhHCvffFd0
0HNjrSt77JS2tu9vFpfKf5jkxZLPSNuuwp46K21bChvq7GBsqDMjnLAqpT2E
9T/fbqRtM2GvrQ7GJm2pOEPF8xXnKfFhwuHYRMHYp88EY4c+G4x9ek6Uif37
pHBopH8uwinv9LTXTtT7vLTtOey7cyMd7llp23bYcedjX6ZtZ10QjB13edpr
IdZAi4JZY52c9rqR9eLitNdOrLGuiHDc16e95mGddErEZR9letrrUtLPjHpR
j9PSXvNT7xkRl/2JKWmvV1nvnhTMevfUCCfNtLTXveQ7NcJxXxn1Yp13m9Bb
6ENZsU67XXxZlcau0CDcKHQX9hQuFdpG2E3h10O4Regp9BJuDe4t3BzhhC0U
6iP9TCEjZIVZwTnhEqFGqBUWCHWR5gJhF6G1MDvi5slbYyYt3qA63yDuFnU9
P8JJc55QFeXdLvQR+gq3RR1xXy/sEekp44kYR6R/PG03+a1K2z1P5Q0RrxDf
Hv3XV7hacToJnek3ubsLewo3xDPHfXZbr0/uEV8TcbsIVwkdI/11Qteo07UR
jvsKoUloLywSGsN9eTwr3FcKHSKvxREXd5sqt4m5dVnaewGM46uFTkJn4aoY
F7jfSPv7ohOFl9Jem7H2Wi9MEiYLL4cf67NX0177sW57LZg16CsRTtgHMY4Z
p+/FnGEevB9M2K/CAmGh8HaMdcb4hmDG8sZgxvg7wcyhN6O+1O+tqCPp341w
yns97fUtbVsXdcT9YdSLOfdd2vOfef+tMDvcn6Wt79Bzn6at43B/krZOxP2/
SDdH+Dziop9eTHsdzlr5t2jfpcLPwiXCfOH7SDdX+Cjqgt76OJgyfojwC4VN
wfOEH4MvEn6J/OjHn4SLo4zNEY779yifsVCisbFUvEworTLfH2lYc7IGXZP2
mp82rI12MCa2jbF+k7BdlfnmKJ907E/sgI4Q3ypsX+Vw3He3tQ5a29b1Yt1b
He3YLdzUkT2XdtFn9eFeEHnXRx/sGmnomzbhvjjyow0vpP2eOTb6uHXEmx/6
Bl1zW1vr6NXiP9PW9ej4eumZR8XPsv9W5b55QGgp+W7xPUKrKvO9QlGVeUna
uuqxtHVHseT70u7rRJXDcW8l+RrxtWnrs4fFjwh/xPOhHn9FXXif/B3Me+af
YPT6v8HM462rnN91tF/1f0j8hOr/X4Qz77cEU/aXab8LeTfOCT2IzrhI2F2o
Fo6pchnkcVyV01P3Y6vsh/uwKo9vxtewKo9pxuyBVWbG7CFVHqPM9cOrHJe2
Hl3l9lDGUVVuJ+50Xn2SU58IzXfxmUTOKfbIShdkpAOE7pLfFm8QjqhyfjzD
g6pcJvPjyCr3I/mOqnI47uFVDmd+jKgyM28OrXIdac+LbT3W32G/X9xc2Fk4
UdhR2EnYv8q6Ax2wr+Rv0tYf4yQ3E7YJfY3eRC+ir9GtuKvybt9KYVLkRxlj
qvwsC4SRVdYX9N3BVa4j7gOqXCZ9PbrKz4Q0YyMdZU+J+hYKJwW3ENa19Tj+
qK3fFdQLXV6h+qxQXR4SUpIfzNm9o+RbxbcJ20u+WXyLkJC8RHyfsJXka8TX
CgWSrxNfLzTLm28Qts47nLBWku8R3ysU5c3ktVPe5dwu1Ep+XrxaqJH8XM7u
5nmH3yHsnDffKRTmzXcJ2+Rd5o1CS8l351xei7zDce+Qdzto23aSb8q5bdvm
nQ53TvJj4lVCVvKjObszeT833EnJy3Pur3LJD+Ts3l3yM+Jnhf+Eq4SrhTL5
359zvMq8+5uxXp13XNq5m+Snc05fnHcfLxVK8uZlQmneTF67SH5c/ITQOm9+
UsjnXXfCdpX8VM75tsk7HDe2As+fdzg2BMx7EvsCvc94XSZ5H2EI+k8YIAwU
HhCGVnnsP1nl+YM+eKXKc2A8eQcfLzxd5fnPfH1Q2C/m0FJh7yjjPmFwuFdV
edwzD56osh6hjBWRjnmwPMonr3uiXoNoR5Q5Ab0r7BX53hvhuNdF+AnC68ET
ma8xl2jDC6EH0Xl3Cf2j/XcK/cJ9R5VtTNxzq6xHdxXWRDp05zxhtyrr1gsj
HPfj0T7atrbK8xkd8HyVdSI68sO21jv/Y60UfUw/vhRxqeuLUQ7pn4k+Ruet
jjxow3NV1onk+2yE434o+hL9/ViVdSL9/miVdSVu3per473K+5N1HW76HZ2H
HsRmxSbDZsS2xibDpmMNgD2BTUTfY0thW/GssKVw8zzww4ZiTcBajjLoL9aB
rP+wnbHnsFWxmxmnuLGX8aNs1iqUw9hlLUF9KZv3GXmQL/3OOpN8eQ7YyLgv
rnK8mhgr1OWLtJ83Nhl1Zf2A/Ypty3oCuxZ31w62Fd5gvSwuF5LCw9GvB8b4
wO7E1ltZ5XcV/ftIhONm3H8R72fWVdiylMG6CjsY+5d5+JX467TnDHFxs36g
7+l3xiXlUG/GJvWlbNZm5EG+rOews8mXdRTPakO0GRv23CiDNeqsKOO8cH9T
5bUc67Ovq7zGw/2pcKZwFuMiwlmffRfM2u5/wdgdQzq4v75Wv31V5fUbeX0p
nBvuL4Rzwr1LxnMGfZDPWEfgbpbxuo51YUHGayrcW2e8psL9fZTJHP1cODvy
/Szqi/uvKq+1WHv9Hcy66p9g1lvtMp5vzNfNVbaZGDs/V3lNi435U/jh/rXK
61vWxD9E+eiAucqnjbCr8EukIx5+6FPm+qaIi/74LfJgXf5v1IV15H/BrEf/
rPL6kDZslfGak/ZviXDcP0Z+1Pv3yI89gD+C/299mXH70DG5jPUCfZ3JeOyi
G8ok31/l90AyY12MXi/P2A93i4z1Ju+NbTPeX2AvYbuMmT2DnTPWoejUlhnH
RZeXZPxu4P1TnPG7AXeBbL/reN7CnlnbgNiFF0Zf7ibMEVpH/7bKOD90//YZ
l8keRiLjdwP5FmUcjnuHjMPZ29gxY2b/oDDjOtKethnrd8ZBfcbvCdwVGb+f
0KnUhWfIe4+6MGZ5rtQPP/R0Vcbznz5NZ6wvcGcz7mP6vS5jPU4ZNRnrcd4P
zTPe46Dvdsq4jri3yXge0NepjJ8JdarMuF6UUZtxHuRbnfH7gHx3z7heuJsy
fhfyPj8+4+fHc5sQTF92zPhdy7u0U8bMu7RDxu9+wjpn7PeG0FXym+L1QpeM
/XB3k/yW+G2hfcZlkn6PjOMS1j3j8A1CL8nvit8TemfM7wt9MuYPhD0zjrtR
6Cf5Q/FHwgDJH4s/Efpn7Ie7b8bpiDcw43D02aCMGT1xUMZzkjk0OGM9gn7a
K+Nw3I0Zzxv6bp+MdRm6bWjGuhLduXfG6QjbL2NdiY4cknFc4vVkrVPldu6f
cTi6c1jGugxdMjzjuqCHRmTM6J6DM2Z00siMGR1zYMbpaMMBGedHXoeEDkJX
HZoxo296ZNx/1OOwjP3QGYdnzOiMozPWj+ikYzJmdNKxGTO6Z2zGehk9PTpj
3YRuPipjPUv6URnrL3TwcRmnI95JGc89dMmRGYeTZlzkx3g/IcYjc3diMHP3
xGDmx/iIyzienPH8QfeMibpQvynhR3mTIh3xmmWtb24QpmWsp9Ar52U8h9GL
p2SsU9BVM4LRYacJpRnry7MynpPoiTMy1pXozpMz1kGkPyLjfqUvTo90xDs3
Yx1BedOjfNKcHfkxv2dGXdAfs4LR37ODeWeeE3HJ64KM36nopzOjLtRvavQ3
7Tw/0hFvK/XDNeJr6bOsGV28Rbg647CLMtYj6JWLg9Fbl2X87uTdckn4oYcW
ZKzj0KOXRzhzaH6EE7Yo/NBJPAf0QreoB3oEvbI4Y92B7rkyGP10VXCnqCPc
OeraOdJfmrFObxft6RplXBFlku/CqGPbGAeUj066MRh9c3fG+gX9cWvGegr9
dEvG8xn3zRnPK9yfRr8zLu6JdOibOzLWR+it2yIPdNuKjHUBc/feiIvueTBj
PULYTVEXyrgvYz2FvlkajE5aFoy+uT8Y/bRc2DfyWhJ5k/6BCCfsoSgfPfRw
MHplfcZzhrm1MmNdiX56NBj99Fgw+mlVMPrp8WD00FMZ6xp0zJMZ6yPcT4cf
8+OJiEvYM+GH/ngxY92BjnkuY32Bjnk+GF21Ohhd9UIwumpNMOlfylgvoLfW
Rn64n41yyPf2eCY8p0eiD2jzqxnrGt6ZrwXzzlwXjK56PRhd9UYwuurNYPqR
/S30EfrvrehX3BvCjzn6ctQRXbgx/NBPH2esO9Ax72asL9Ax7wWjq94PRld9
KJyasa76KJj0r0TetOeTyI/x+k6UQ751ee/TvMD+S8bvVObAvIxtHXTBpozt
M/y+z9g+w/79I2O9wLz/MmMdh079OmNdhg77Jhgd9lWEE/ZbxnOSuft7MHn9
GOWgh1plPa+YKy2znp+4N0c4+umnYHTSz8Honm+jTPTfrxnrKcr7JcJx/xDt
oG3/y1if0rbvIh3u7bKek8z7bbPWF7i3yVqP4P4vYz2Ffvo3Y/2Fu1Bx7sy4
Xz/PWNejv//JWN8Rryjr9jFfW2Qdl3bunLUeIf2f0cfo0b+C0W1/B5PXDlnr
KfTWjlkzumf7rOtOWPOsxz357pR1OO52Wc895kpD1swcasp6jDKO0lnrC+ZK
Rda6DF1SnLWeQj+VZM3op9KsGf20a9Z6AR1QnrU+QleVZR2OuzLr/CijddY6
Av1RlXWZ6KTPMta19OMX0ZeMuUzW4eiqbNaMrsplzeiqNlnnRz12yVpnUUY+
6/DHo6/R2cyBVNZ6mXYmsn4+tLN91v2BnmjMup/oo5qsdRa6qjZrRlfVZc3o
qt2z1nfoobZZ6yz6vT7rcNzJrPuGsvfIWi+jPzpkXSY6abes+5K8qrPOj7I7
Zh2OruqUNaOrOmfN6KpuWeeHfuqatc6ijC5Zh+Pm3oU9kr4TaLD0w+fSDV8I
QyR/Jf5aOC/rZ0PfX5J1+2n3OVk/S8bL/PCjDxZm3U7afWkw425BhBN2Qtbj
lbF8UtbzhzkxNRgdMC0Y3TAx4jLeTwxmXE8KZrxPDmY+XZx1f1HX6ZEH829K
hFPe5VnPAZ7tZVFH3OdGm2jz8VnrAnTD+Kx1Ae59staD6LkhWTO6cGjWjC6c
EOlo535Z6yn0zb5Zh+M+OerFuJuT9Xxg/M7L+tkzji4Kpj0XZj3HCJsZz4R5
MCuYeTA7mPE+N/IjzQVZzwfKOD/Cce+d9RyjPWdnPed5rmdlPTdwT2ZPn718
YUpwIb+J8HtAhJ0Ufi2EE/lNIsKm81sCvyEIUyO8pXC08I/y/lc4SvLfWbuP
lPxX1u6hjEH6S9g3Z/6W/syZvxP2z5n/JxwkeZP4R8ZPlEPZB+Qc/r0wLGf+
gXEoeXt+ZxAm8BtDuI/nN4Zwb4p+55nMyFoPov9ODUb/nRaMnjs9uDzqMS+e
4SnxnEl/RoSjA84Mpq83R1zG73h+I4l6HCdskd9W4mP5rSJr9zE59x/unyId
c3R0znG3FsYJzSKvMeFXIIwNJuyArN+LvPP3z3qc4h6WtR/vz9WSj6ZM4d2s
5xXj92VhrDBOeD/aOSOe2awYj98GM+6+jrFL2CuRjrn1WtbzjXnzkjAm8n0n
a11AeesiHP3xaqQjzQtRr2OFNcHHxfg4P8b+Wvol8n0xwkfHuCGc+fdV1vpu
ZoyPufHsP43nxJx4nvEaffEc4zXczwqjwn2r0EvoLXwW6Zhbdwh9hX7C7UKf
cG/IWg+i/77IWreihz6O8cR4+T7qSJ3ei76nr7+MuNT78yiH9B/Ec2CcfhJ5
0IaPsh6v5PthhOPeGOXT169HH6N3385ab1K/g7K2EbHdhmfN2Gj0PfYQ9hF9
D7PWpI9h1qMHZj2OSM8zYF1aEM9gq3DTp9hM5DUga/sYe3avrG0CbKvBWTM6
a1DWazPC6G9saGxn+h3GdqZ/P8jYdh6YdX6k6Z+1DU0ZPA/CcQ/JeRwwThmb
7ClsE88YO4z68RtkD6GncEXW9hP2wpVZv795P78R/cf76s1g3leHZ20HY1O/
lfV7i/5dH+G4x0bfUPYRWcfFNjwsa3ua9IwzbETqxLgjHPfIrO1j7N+Ds7ab
cY/I+lnhPjRrW5m8Dsk6Lu5FWb8Pac+dMU7ppwNzng/owlGS/8xaR/fPeTwx
TgfkzIy1fjmPLcJ65zxe0Q0Dcw5nPnXMec4zpwfl7Mdc6Zvz2CV9n5zT4e6U
c1zGZmt+RxU/KbTJmZ8SqnOeh8zL3fgdVfyMsGvO4bh75ay/qFOHnPUI9chK
flT8WNbPlvmA7umcc5k8zy45M88T/XqN+NqsdSp8XdY6Fb4+a93MmLgqa/17
g/jGrHX31VmnR7/jd1PWuph0xNuF34Szbud/kQdpMvJfmXVdu+ZcF8bOHjkz
Y6pbzszcZYzSDtq8Z866hralJT8sfkTYK+e+R390zzkd8XgfL4425OW/Kus6
7Z5zv9LX3OfI/Z7cG/pYMHeFctfjQRG2KvxGxh1nB0bYDU2+A/SJOt9DSTj3
ia6Uey/x5+Jrmnzv6iOSr27yHV0P1/kONs7Gdog72OCOcQcb3CnuWoM7x/1i
3eJ8LXezcRfqsLiLjfAucfcZzP/ecPfb/hHvUZW3t/jLOt9hRt24n7Vdzu8S
3i0NOTPvrtqc3xO8M5tyfkfyrmvMORx325zfVaSvyXnMkqZ9znEZl7mcxyP9
Xp/ze440nKHjO0nOm3KXGXfcNsada0OFfYXrm3w/7Ko632m3X7Tn8TrL33Cv
Zs51JF/O5+0U+XJeb8dwM8/RC+i5n7O2L7D3fwnGrue8CGORMXh9MGPw2pzn
DGE3hB/j66acxyLz7Mbww83ZC+Y5c+6aYNLPz7lPqe/FOc9z+uwMoVxICmcG
p4SzgiuE84SqnOfNOUJlzmP/ksiDfE8VSoRS4exIRzzOg3SMOi3O+dmgMxZE
XXgmI3PuF/rjkJz5V+HQnPk34bCc+XdhRM52HvbawTkz6Q/POfwP4YicGT17
uuSyaOfJOdvRCWGGUBz1Xhh1YUxdGszYvCyYsXl5MGPwymgHbTsl8iOvRRHO
mL0imDafFn1DPc6N/qNPZ0a/ZqN+D6i+y7N+DvCDWT8HeEXWdV0qXpZ1/z6U
tQ4i3/uzTo/9fbP4lqyfA+mIR/3uyzo9dSEP0mCjoztvjn5nPC6MfocvjX6H
Wef9HWN5cfTv5TG+WQNQJrYbbUMvrozncVnEG56zTc/z4zncK16S9foHew77
7oKcdTfvqDnBvKPmBvMumhV9xvyel/O7Cp16fs56lvQXhR9j/cJIRzzWVLdl
Xd7syIM0e+dsO2IPsj6jLrzDWZPBd2W99oLvzvqZU3f6lDXSPVm3Z5+c88AG
GpzzO4F8WUuR7p7IC7tgQDynnlnbX4RhY2GXvZXzupH14tvBrBHX57xuJGxD
+LEufD/GIuP63ZzXjYz3jRHOeu698CPeBxGXuftljEvm+sc5zxl0wyfB6IZP
g9ENnwUz1z+MPBjj70Q5lP15hKMzvgimjDdzXt/Shq+iTObBN/FceSbfBvM8
vwtmXPwvmHHxfTDj4odgnvPmePbouR9jfOD+KfzQWx9FfWnnz+GHjvwr5znM
3P01Zz2FbvgtGN3wezC64Y9gdMOfwaT/OtpEe/6O/NB/v0Q55Lsp6kv9RuRd
b+rIWGDfGVv8YfkPEw7kHGXwQZynEw6IsFXCwcJIzutF+HDhBeEY4VjO9IUf
5awQ9o/0Dwr7hfuxCCevZ4QjhFGc1ws+kjN3wiHCoZxbFI4SjubcYoTjXhNl
Hsd5vagXaVZHXOr0YoSPFt4WpggnCRuCpwprI3wM5w2FocK+wivCOGG88Jpw
vDBBeDX8cL8U6cYK6yL8BOH14IlRr5/jmbwcccn3TeFEYZKwMeoyTXgneLrw
bvDJwlvC5GjD+8IpwgzhjSiHvNZHfsR7L9IR7w2VPTHmw7qc91DYU3kt5z0U
3B3zdhPelv4Vvyh0ifTMp3Z5+60VGmk/bRKa8uZXhIa8wwnrnbcuQGf0zHve
ojN65c2EbcnZnsCO2CNvvYNO6pY3o5O6583ooT3zZvRNZ/o65/p1zbuOpO+R
dzjldeCZRVvb511H3PV5/8ZCO3nmX4du2CdvPYXO6J/3HP5YGJA3fyIMzJvR
VX3z1nHop73y1lnopEF5h+P+N+d3OXYK82ZT6AzGGWWih/rk3U/k1S/v/Cib
eUM4+on5A6OfmFcw+ok5R37MbebuDzHvmbeE42a+Me8Zi5yFxXYZlfM5WZj9
PM4C98l5bXdHMGvEO4NZR94VzDry7mDWi5w5Zn3Cu4gzyIPCfV/48d67J+IS
tjT8eI9xbpe9P/b8OIPL2p49xQeC2VNcHsye4oPB7CmuCCY9Z8BZA7O/+HDk
h3tZlEO+T6sfDs9b76yMuNgLnEXG5sPWeyJnGxHbkPO+I8O9KsJx/5OzruW5
PhlxsR+fi748KuczwfhhMz4dTL8/GmVS3vMR9+icxyb7gOwpMi7ZQ2RP8cVg
9gvXBrNH+FIwe4QvB5N+deTHvuOrkR/z/IXwI9+n1P7Doi+ezFvX4v4g9Mqp
wsV5n6XmzPhFeZ/Dxj0/7zPl/FZ5ft5nozk3fV3e85B5fFfe84d5c03ecxVd
Mi/vM9nkdWHeZ6lxz837LDXuK/Oet+ikxXnPW9xXC50irwVRPvP4kqgjdbo7
ymSOzsn7DDf5XhB1xH1PhDNH7w1m7i4J5jcWvpNgTjK/b81bZ6HPbslbl+Ge
nfe5dto/K+9z7bhvzlsHEY93C2f6ObM/M+/z7sRbGHVH196Ut14jzQ156z50
HndJ94t+XCrsnbd+ui/qiPva6Ff6/Y6oL2lujDzI9/p4JuR7W7SDtl2Rt+6m
fxflrdNxX563HsfNPge/e3ULG5o9vsFhj/4/os46zIrj+fq7d+/ee3cX2I0n
RLmyC0kg7u7u7u4CgYQkECDE3d2NuLu7u7uRQAQSSEJc4D2f3znf5/3jPNU1
bTU13TU9XTUz0PWz1ofib+EZmP0s9reuTD3eL2F/hD0s9rQeSz78EznGnhnP
B8Qg8m4K+zT4wJbNOnitrFlvzbp13TxLrJR17VXph/rswbC3h8/t8rTBObCP
s3TavST58Hvn+vC+xZORhf0/9k7Y12Pfjucf9tnZH+U5Z7PwvPew8gLer7ou
dNUF/O4FdLUF/FyFb4k9+3P7+T6Kfs/J9Ydn/2Dr6O6+lKUPnn/Ys2S/8qnI
hUzsK22VOjz/bBn+wcgIz3Mavi58WfeEIseduVb4xO4KpRzjiTU09799og/e
O2G9w3sgvM8xUThaGCt8n3HPPJggjEnet8IxGe9fCiOFo4Rf+9l2MHe/SRuU
+1oYnfpfCaPCj089+J/62XZghyb3s91hTv/Sz3YKG/Bz8uGn5Rj9/Z75hr6/
i1zIPSmy01ZL1fOE+VesmjKHWqumzNG/M0+YN/+EYp+aqrZxzMXpwsX9bKv+
TT727K/MK+p/3s/2dYTwRSg6mtrPNpHz/LOfxwp1ZqQ9+ihVLQs2plw1xSYV
qra/nENb1TaLuV6pOh/+j+iAdpurlpc6v+WaoKMp/WyLkePHfrah8D9E3/Cs
rVnTTF/Aa/F/cj9kbc6zDTxrUt4L4p2ng0N5J4k1Ps8wlOPa8p4P7/0MTn5H
rjfHeHeK+zTPP9Th/sQzEs9GrOtZO2JbWXfz3hHvVLEubw1/YI4hB88KyEsd
7nm0Qbvc93gGo12eGzgPzo01OmOfcT86svBeF+Obd414r461Oe9f8d4Va/bO
8Ky5eaeL942GJx+e5xOeA+iP9X6f1Lmnn9eCrPXu6me/PmvSMemT/u7sZ9tP
Hs8AvK/VO+Nm9uiRucS7cNxjxkbGeTO+Zks5xt2s4YdE37Q1NO0h0xGRnXJj
65qrwkShb75/MFqYUxglHCVM1lg6QThReE8YIhwivCDsLuwhfCAMFYYJE4Qx
wtHCxNCxwtfC6OS9mHp7Ci8Lewl7C88Lu6Xdd4XB6e+V5O8jvJR61HlK2FHY
SXg6dGfhm/R5jPCssIuwq/BM8uG/Tf6xwlfCqMj3vXCccLzwmXCEcKQwR002
V/QeYc6a6b3CXDXT+4QtlJ4iOlX4PPVGCFvp+E+iPwtb1pwP/7ZwkHCw8KUw
UjhK+EQYLhwufBcZken96B5dj09Z5P4i/VD/w1yHQ4VP0wbn8LFwWNr9KPnw
W9cs1y/CO5EFvb8lHBj5mlXmMmyQ0KL0FaJXCj8KJwknC506frPoLcJMSt8q
epswc830dqGr5nzypglnCGcKv4aeJfwunC2cI/wReq7wW/LJm5I+T4muoadG
p9DThFlq7vOOnNvp6e/n5MP3UZmbqpZ7NqXvFL1LmLXmevCz13yMa/9D1fOA
c56UMcLceE3YV9hPeD10f6FNda8THSe8KRwQnb6RfPhXqx7X1G+vuez1QkXp
a6uuX6hZ9+i9t9I3Vi13R81lbxCKNV+Tq4TWmunVQq+a86lTVvqaqtst1ZwP
v03NOuKabF7zdUXH29V8bdD9/Eo/LPqIMKjmecjcXaDmY48Ki9R8jPm6Us1j
kbG2cs2UMbhozfmcd1Xpx0QfF+ZT+qGq+5hX6Qer5heq2S5gbwbWbDvou1Zz
vSeEfjX3T1t9a56L9wur1Nwn82kepR+out25a86HX7XmfObKajVT5v2KNds1
zmGpmq8fc2LZmucJ9mmZmufwO5Fje2GHnM924ZeuuR7l1q563cM6CFm3TbmF
az4/zm3JmscH/S1Ws54YX2vUbFOY66vXLCP8CjXbBWRdvmYbDb9czTLCPxm5
sJWL19we43SJmin91Ws+B8ouqPRzVeu9f812Ezu6Uc32CBu5Ts12E7u+Q83z
lvm6k9J/iv4l7FfzuGQ8blxzPebNATWPP8bj/smHPzDHGPub1nzvYc5tULNN
x2ZvW/M4ZVxuX/PYpO/Nai7L2N2k5n6ov27NMnJf2rDmNjiH9Wu+P9HuejXn
wzcpfWnV9u6gyMI8Hlzz/GTO7SFMV/4MrmnNthhdrFWzHYdfs+ZrBd+oWa/c
r/asuR799NR830K/3TXnw+9bs51Fd3vXbH+xAbsJ/yr/P+HgyIVMO9ase/S+
T8pSf6+a+6H+zjVfk7+F3Wtug3PYVel/qm53l5rz4depepyyfqfcxcIl6QN7
fB59dasvoUXYN7Qo7C00J2+/HGsVDhBKQlnYP8fg9xRmNCSr6F7dptTfVpim
478K2yj9S8P8mkp/IfqlsFa36Xhh7W7Tr4QNlP5G9FthXaW/Fp0g7KH09Ib7
21rpnxtud51u16Pc7kr/13C53ZT+t2F+B6V/F/1DeE/pIcIhwvuhQ4UPQocJ
H4YeKnwUephwqbC0sIzwiTBcOFx4VxicdtcQPm/4PC9WeklhKWEX4W8d+0fY
XunfGpZpu27rCf4ipZdInR27Le+fws5K/9Vw/VXpW/RTYddut8d57tTtspT7
OPIi3+rCZw3LtGG39fqdcJ7SiwiLCueHLiacKwxK3lnCQsLCwgXJX1w4Tphf
WEC4MMeQ+xxhYOqfnXrwx6dsv+i1j9AZvUK7hCOEWYRZI/dMwsw5j67wZwoL
RqZjhfkiB7pvFzqE04X+wgDhhPRZFU4MrQmbCpOlgx+EzbpNfxQ27zadImzU
bT19L2yp9FTRn4RNlJ7UcP2tun2MsbhFt+tRbn2lJzY8jjfudhvUOUjpitAm
nBRZ6sLJoQ3hlNBu4YycB+d8mtCTczuw23ORtg5Oe5z/qalHuU8zNtHrOymH
nt5KfWR5ottjkfnxZCjj7u5unz+yP5VjjK9nuj0WGcuPd3vsUv/p5JN3V7fH
GfXv7PZ8hr9aWFFYSbis23NoWeHy0OWEK0KXF64MXUG4KpT6z3V73DO/r0l7
KwvXCat0e348Gxkp91i37RGyPtptewT/kZ6dDhUOEz4UhoX/Kzby/Nhc6AWx
rdALhY9Tb3jd9vii2Nl/kw9/beRCpoe6PYYYLw90e5wxXh7pti1DpvsyLhmP
93Z7nMHfk+sAf0m3bQk26OG0R/0H0x593J826GNc9LGacEe3xyXX49Zu203s
6+RuzxPmxw+hjM0fQxmbU0IZm1NDGWtfCCOEkcLP3R6jzL9J3Z7ztPtTypL3
WbfH45HCG92+l3Bvebnb9w/uP6+Eco96NZR71Guh3JdeD6X+S92+D1H/zbTH
+H6722OccT8j90DWB5+nf+T+Vjim27bkhm7bSuz3jaHcr24K5X51cyj3q1tC
0ePz3R6P3H9m67Gebxeuj+5p9/tu20308kLKck+bKBwtjBW+jC6PEsaHjhK+
Ch0tfB06RpgQSv0X0x66+CbtcW7f5fzoe92q1wXsC65XNWXvcP2qKft//TWm
n9F64llhQN30OWERpV/mGUBYsO5jzwsLK/0C63th0brzXxUWqjufvMXqPvaa
sLzS77H2FZZV+h3Wu8ISSr/OGlpYsm76prBU3fQtYem66dvCMnVT6g9S+qWa
5Vuu7vboY/G6+6TdgXXLSLkV6u7/A2HFuumHwtpKj2d9LKyq9Cc8VwirKP1x
zfzKSn9UMz9a6bnYgxHWqbve18IaSn/OOlJYre42PhM2U/oH0R+FdesuO4E1
s9KTa85bqW5Z6GN99nhYQwsb1E2/FTasm34nbFQ3/V7YROlJNbe1Xt1tU3/j
uvPJW71uWZBv87plmSIconQvobewjfAL63Vh27rpr8LWSv9cc952dR/7jTUq
dpM1KGtapf8Q/VPYvu7834Wd6j5GuV3qLvuPsK/SLUJR2B17qmPThT3qpjOE
PeumTaJ71U2bhV3rbuNfYYe6+6HvvZNfEPYJpY8thanK/0nYL322CgcIJaEs
HBhaEQ4KbRMODm0XBod2CENCe+Ue0kfoFIZGl31yX+FYl7BF3fpGjsNybCbh
KGEOYU7hcGFmYRbhiNBZhSNDZxNGhM4ujAyl/v45J85nVNpjjA5PP7S7lvBl
zWN9zbrHKXyP0k/XPP9PVbq77mMnC3WhIZxXty1grh8jzCvMJxwnzC8sIBwf
2k84NvnknVP3PGS+nhtKW6elH2zPrXXPJebHLXXPSfjTk49NOiMUO3RmKPbm
hPRZFc6u2zbR31nJhz8l58G5nSTUcm4nph78NXXPQ+b61XXbCPir6rYd8JfU
bZuwSRfXbbPgb6pbp+j4aGFuYR7horptHOVuy/kxR29OWc7zxrptB/XPj46x
nReEYs8uDKWt6+q2TdiqcaHYm2sjO3k31D3naff65MO/Uvc8YX68GspcfL3u
ucE4erDu8cq8ub9u+4XNuKNu24RNujMUm3RXKDbp6brnPLbhnrptEPbp7uTD
P5D26OPJuucw9uNhYau67c2Yuu0rehwbXTLmHkk+turRUGzVY6HYp6fSHnI8
Ubc9oo/Hkw+/W932A7tzX922mPO8PdeH83wj+sBOvBY9oaPnUx+79UIoduvF
UOzWs3XbO2zVy3XbL/T+UvLh741u6Pv9um0x9uPN9IlNeia6pK3n0h59v5V8
bNXbodiqd0KxVR+kPezTe3XbLPp4N/nww2reV2U/eGjN+5Xwh9S8Fwk/e9W+
EGKyZq3a/40PZOaq/fT4wGepmpJXrToOjNixWtWUuIZ+VceukTdT1f5+6ndV
HQcA31l13AD8nFX7Y4hZm7/qmDZi1uarOu4NfoGqj9HuHFXLSJ1Fq44JI86r
T9UxELQ7W9Wycz6LVZ1PfNniVVNiypaomhJr1lN1bBwxcQOqjnsjDq5/1cfg
F6o61o34uwWrzofH74G/EJ8k/g8ovr4hNe9Lod95q47z43zqVeuJeJDuquNj
6HvJqmUhrm2RquPkOLelq45vI+5sqarz4QdVHW9HuUbV7dHWwlXLSLzewKop
5eapOu4QOeauOtYQvm/VsYPwa1TtK8VHulrVcW/Ep6xadXwb/PJVx8YR37dx
1T5p/LqrVB0/Rzn2NPF94lPdtGr/Mf5MfEEcwze7ctWxd9RZseoYQeLy1qra
h82e7IZV+7bxIW9Q9RoWfqOqj9H3mlXLS52Vqm6DdleoWkbaXb3q8+Dc2NfH
d4v/Gb8TsuBnxheFjxkfMvu/+M7x025Ttc8b//bWVfu84ZerOv4PXSxbdXwh
/FZV+84pN1fV4xr9LlP1NaQcvi76pL8tq/ZDU2fzqn3A+ITZG8aPjh7xy+Hn
Zpzhh/uvn/lNqtY9+mVfG3mps0XVbdDuZlXrnnbZ2+Y8ODf2w3p3e78GvwT6
4jrge0CPXB98Ifi/8XsfGIp/Gz9Ja/LwBfKdU/7HflDy8Yfj98KmMF8PzjH+
044fppj6++Y6wA9OPm3hD8N2YHsOD8X24GPrXfVcx4+HnWKuH5F8+KPSJ3bl
kMhFnREpi0yjks/1wU/F/GEunhqKPRidfOYHfs7mjBt8mMwl5jQ+QOwUduuY
HIMfk3rMs+OSjw07PhQbiZ+vK+d5dMrSLr4sbCs29bTIgh06PRT7dEYodgif
Wz3ngC8OO4UNOCH90NZJaY9yZ6Ye5fA3dkaOYdEr/NlpA/vBfge2Evt0cSh2
CN8X4555wLM3dooxfkny4dkvWTz18XVhX5iv7MFg47Df+PmY8/hh2INZLHUu
S3v0gW+M8YiNuS4Um4RvDXvE2MXnhs1iro9LPvz56Yd2r4i81LkhZZEJnxtj
n3GPD4o5w1zEL8VcYo7it+S5mufpO0KxSficsYPMRXyS2Czs053Jh8fXum7q
nxO9Yr/PDUUXD6RP+sMXu07q3J326OOhyIKNeTgUm4RvbdPIjc8Nm8VcfyT5
8LdEx7R7b+Slzk25JlyDS+te8/L8zd55r9gI9hrZr2UP9yb2+tnjF24OXVu4
UVgjebcL67FXKtyS/HWyZzpWOEa4NcfWFW4QVk/964XVwt+WfNq6l/1ZYVPh
vtDNhDvxK7D/LTzAPi/7tcL9yd88/gb6PFa4I3JR5zphFfbds29O/nEN7ys/
KvpYw/vK0MeFOZW+J7LM1W2KLH27TemTfeuHRB8W5um2TA8Kcyh9d8P1Z+u2
3HcJc3e73gPJ2zjnOXu386nDPjjtPdLwvjKyPNHwvjL0yYb3laFPNbwfT1nO
gf3ip0WfEebttizIx14zx55teF+ZepRjT5pjz6XvjSLTuOiJa/O+cIgwVPhY
OEwYLrwnDEneh8Iw4dCGfTxjhKOjl62ErYUP0gbl3hUGp/47wsHh3xYOCo8f
6ShhVMM+ksOFIxr2D41OH18lH/5N4QDhwFwDxsWWwkeRC7k/iey0damwtLCM
cFnossLlocsJ5wqDhEWE80IXFS4SlhCWFC4QFhMWF85PPvw5wsDUv1ZYueHx
91Dk2ipjYsPo/Wxh4dS5MO3RxxWRZXnhytAVhEuEpXIOVwsrCisJVyUf/ixh
obR7ceSlzjUpi0z4YJ4XfaHhvfy3c03Yy38n12pG+kNnZwoLpl38hJdGf/ga
L4+8+CGviLz4F69On/ghr4yM+Bcvi77xgVwTPeELgTJfsUfYGuxQn9gj7BC+
Jij2Bn8J4xVbgm8JW4Mtwbd5VXSDX4X2KIcPinqUO0MYkPM5Xegf/jShJ3xb
w8/nPJe3N0x5/u5omPJc3qthynN/74Yp+wddDe99sBfS2fAeAfxMDR9j/wC7
i03kPGdu+BjPrHM1/DzJs+ysDT+r84w+W8OUZ/TZG6Y8i8/RMOUZfc6GKfXn
bviZn2f0vg23Bz9Lw/3QLv429Icc0zNWuN74XC8Kjy/wJdGXG/YpQl9p2N8I
fbVhf+cbDc9FfImvib7esO/wxYbr4xfELmMT8UNSj3Lcb7iXkIe/kfFIHfwk
tPdWwz4lxiO2B58SFPuETwmKjcGnQlnGMT4lbBM2AL8msiAffjhsHuMeXxT1
KIcfe2TDdod7IOMImfDpMpeYo/gLTxBObNjfCD2pYX8j9OSG/YinZUzhRzxF
OLVh3+HxqY+v98Lod0rqUQ4f8pnpD3/jcanzS9pjzP4eWbAxf4Riq/4MxVZN
S1nawt+MbcJW/RRZkO+fHEOOv1KPcn0aHr+MV/zfI6IX/M/Y4COFx8t6dhK2
F44R5hXmE8YIfYW5heOE+YUFhBOEfkJVOD7H4I9NPcodnXrzCGNDaffE1KsJ
ZwgDhAWFM0MXEk4RGkK3cLawsDBQOCv58HNVNCdE7xNOSnt14eRQ6j+Rc9pB
eErYUdhJ+Ee4QLhQ+EU4PbJMC0WWX0Pp8/fIcY7wW47B/yyclvotkucK0SuF
qTmHU5PXP+f5U45Rp6Dyl5dd59/IcpHwX+jFwvTQS4QZoZcKfwvn5xzaBula
iy7SIxtecf5lQnPFlD6WVd7Voiv2uO+eyDQaPeYa3ylsIGxYtl43ETYV7hDW
T97dwkbCxuX0KSwqnCsMCn9X2qDc7cJ6qX+bsG74W4V1wj8ibC1sI9wvbCZs
LjwmbFv2uHw0+fA3C2sJa+d6DEzf90SuTTImNk1bhwqdQpdwWOhMwvDQmYUD
hJJQFg4MrQiHCL2E3sJgoV3oEA5G7+H3F1pTf5QwZ3R6lDBHeK55d/S+n1BM
nSFpjz4OjyyzCEeEzioME/rkHEYIswmzC0cmH35foSXtDo281BmZssgxU8V6
5zrMXDHl+sxSMeU6f5a+afvL1Oc8Ps8x+v8ilLx3ZpcuhMHCe8IQ4RDh74H+
tvEGS2i9l3Oj3SfLnovMw49ybbgmk8u2KdiGSWXbFPivyx6j2KGvol/48ZEL
nnvL7sIewsdpj2v7SSh9v5j8PXPfgu6V+x9074bX4DsIOza8jt5F2LXhtfVO
ws4Nr7V3DM86nbXwNg2v5bdPfe5XrFsPyv1p/4bXshNyHthFngO2S51H08a2
Dd97kWWf3M92y7lxT91X2K/he+w+4V/PMfp4LG3Q7jORl3N4LudBW9+XbcfR
73dl22v4b8u2+/C9NB5uEL2Rsan09WXzU8q2rdi1H8u2ufA/5LrB91H5m8qe
o69nrDM/XssYhX8jx5hz7So/ruw+elfcJ/VnrXg8YpNmq5hiV7qUvqXscTxH
xfaIeT97xfnwbUpfV3a7nRXLQp1ixbb5qrLjro7MvfDNyMK8f1XYJ7K+KOwh
7MkYE3YP/37ZdoF59kEoc/TDUMb0y8Jewt7CN2Xf/9DvxFx/+LeFg8q2Jc8L
u6WPZ4VdhF2Fd8u2O9iJd1IW/r0cQ45X0g9yvxR56fu5tEG7zwg7p92ny74H
wlca9kuxJp6n4XUl/qX5G/b34M/prdvKUOEQoVfoEKEkHCDsL7T3OK6F2IoW
8fsK+1C+xzEcxG60pux+QkfaGEzd0IOFttCDhH+7HcdG/N0/3Y51g+9U3qHC
MMr3OMaIvjt63D/99e5xn8SJVNLegUI5FLn79Dif+JHOHlPiR+ZReo4ex+MM
V7lPhI+FUcJXwnjhqNAvhdHC18k7LGU/EkYm/4v0+ZbwZuT+UPhAmN7teERi
iEak7OfCEcJnwqdCMTpDp4XodW9hZsk4k7CX0isIVwlXCisKV4c/Mu3R1uFp
j/NZSbgm5dDN25Hv727HHaLrP7sdd0hM4rLKu1y4zI+JTacKpwjLCVckbzHh
AuF8ob9wunCaMEA4I/wiwnnCucLiwoWps0zavlRYOvQSYY7oGl3O1OTrgY4b
6f9koSf9IJNuN00Xpd0FhTPT91Jp72JhyVDKLSSclXILC2eHXzTngazlHse0
ETtW6nHMHHylx8cYfzNyDYlF/S9jluuKcBwjtu6PbsdiotPfux2LCf9XdIze
W3scV0cfLT2OvSPmblB0do4wMBRZl8815xp0RTfMjT4ZZ8zbYo/boN1Cj2P7
aLe5x3LBM+feyThgLr4bnjn6XvhdhGeFZzIGXxVeafL4e1l4KePylfA7CU8L
Twk7hj4p7Jw2yJtFMrwguoewe5PTzwu7hT4nrC3cItwsrCncJNworBF6g7CZ
cL9wn7C58ED4rYVHhIeFXdMe57CF8GDKbZX8h4QtQ8n7rduxtlwnYrvYN2S/
cEwo+3/Eq7EnyJ4fsV3sG7JXd3Ty4YkRmzP1iXGbNXWOSVn2HVfPeVzf5Piy
OVLnl27H7hFzuo3yHs35bCc8LjwmbBtK3g7R8RPC9qGUGxkZaXda2iNu99dQ
znO19D9OWDX0OmGV0GubPM9+Fn7KePxT+CPjEfq7cLQwUZjQ5DlJ2akZr+T/
JhwjfCt80+Q5PEX4UThW+C55Z6Xsr02ew9OEX5o8vrGv2FDGN3b0/Sbfl6CM
V+w7tvYNYUxkwUafmfZo6/S0x/mMjSzIPWeTbT125zjh+8h0gjBZmCSsK9wm
3CpsItwr3CNsHHq3sGnGI3nrpCzjeKPk3yWsHL1ii9dq8hhnfB+ffuh7w5S9
U1hfuEO4vcn2b2p0d1L094NwYiiy7h8dvN7kewj0NWGDtEdb66U9zmff5DO3
+0Z33N+0pP8/G8w9arZQ7i2/1h3rQyzPtLpjgOD/rjtWhhiZX+qOEyLvt5Ql
DuiPumOPiDlif5QYDuJc/kk9Ymr+DSVOp0VlrhC9Uphed3wP8T4zQvGBcGOA
XiY0N0wvFwoNU+r/nv7pu9hwe8QQ/Zd+aPevumOqOIc/IyM8scPsP32cNX65
4TUU6+9WoZTnjOmRi+eMGZGL5wwocrF/zX7iTFnLI19L1v7N4X+uOwYL3Q3L
Pk5nnivok71M9pTRGbEw7AUTm0LsycHJZ49zcCh7nENC2eM8NO0hB3v5vdPH
IcmH/6numDPkmFp3nBb8+Lpj44hlW6DhdSLxPv0apsT7VBumxPXUGqbE+9Qb
psQWsS9LTBJxNN0NxwbBs1fLMeJ0Gg2XJY/9XI4Ra8PePPFSxEmxf03cD/E+
7I9Difdh/x1KXA9791Difdj7h1J/PqUfqnu9y14/7TEW2UemH9o9INe2HBCL
xrqZa87YIR7t07pjBIkN/CyU2MDPQ4kN/CKU2MAvQ9Hj13XHrRJX9VX0Cj8h
x4hZo3/6oe+JOUbs1Q91x8kRN/dt3fF/xPd9F0oM4PehxABOCiUub3Io9afU
HVPINf4x7cF/k35ol3dp2F9mn5vnzmLGPc+ozB/G/VYZN4xffCOMG/itM6ax
B/ilvo8s+Ey+jbz4NBjLjGP8KN9Fdp63mYfMS55rodgYnptpD9uDb3Bi5MVH
+E30wTMx+dgqno2h2CGevaHYA/x2k6IPnu+xTfTH8zz58Pgkf4hu8GFOju7x
TaE7zrMa+8u9op57G7Z57ibfF7Gnc8Wmco+Zucnrcta1tZSl/qyxrzwHzBJK
OfypE3L958l9i3YXyD3juCb7TX/M9fyk7hhTxiXvPGC38JsR/44fjj1gfnd0
TNrqF9lpa/60xz15vlDK4Y8iHo74NfxSUN7VwP/E+xu8h4E/lnnFcyS+Q/wW
PF/yzI3/A7/HiFD8HiND8Xvgz8N3gk8DfyD+D/wnRyUfHp/wvOmDfXZsBPbj
uPSJTRoe+0pbR6Q9+j4++diqE0KxVSeGYqtOTXvYJ/by6+njpOTDs//SkjmA
/7JvzpN9Fu5bzAd8hB/nOuCjQ0/oCD8fdprYQHyVUGID8VVCiQHEf/51bAB+
QmIE0Tv+Q/LhR0c39I2vfnzsB/5e+sQmsffDPRWZ2A9i3sDjDyYfW4XPHoqt
wpcPxVbh56c95CBeAJtFH8QKkA8/V4u/c8A3DrjH8v4A8f7cV3mvgNjci5tl
G4T/hKuEVj3IFoUrlG4RLQhXNvsY/EUp+69wgfCP8LdwmvCz8JNwebPrNQuX
NZvygHxps+kM0aOFicIEYbTwtfCVMCp0vHC48KnwiXBq2p4qnCFME34RLml2
e5zD6TmGHGcKv6bc2cLvwm/COcIf4XcQnhSeELYWHhEeFnYSnhaeEnYMpdzO
wjPJ2z71Hhe2EB4UHhC2ShsPCUflPL4UtkvZx4RthEfT37nCn5HpwugVnZ4f
vf4lnBdKuauFUsHXadu0R1uHCh8JHwrDo7OPhQ2Fu4Q7hZGR5QvhSOFz4TNh
41atjYW7hXWEW4VbhE2Ee5O3do7dLKwiXCdcK6wceo2wVvJvEtYVbktbG6Xt
u4QNQ+8UFhbOFs4SlheuFK4QVhCuCr+icHX49YTb0+5K6ZO8DdLeHcL6oZRr
CKcIJwurCuMi9+rCDcL1wjE6/2+Fb4SThSnCj8JJoT8Ip2TckTc2ZRm7JyZ/
snBEdMl4HZNxzZgeEX2j6xNSdpJwnPC98J2wWmRBvjWjvxuFNUKRlXg7vqVF
PO6ems8vCS8Kx6c92jo27XE+uyvvBeF5YSPxd2ccbCzcE34T4d7wjK2dNKZ2
LHgObSO6dcHjkmM7FDwedxHduWAdbCC6fsHzjbJbFTxOyaet/5tjotsXPPeg
2xU8J7ctuI/3lV5BdPmCx+sqoisXPI5XEl1R+KDZlHJvKb206FIFX5MtRbco
+Jw3LFgmrg1yrVewPjYqOA8dbVwwj842KZjn/OcUnaNgfcxVMH+H0rOKziLc
r/Tcon2F+5pNKYceqTe7cHuzy85csC2Yp+A67zX7/JYr+BpQdjbhdaWXEF28
4HGxacEyMaY2K5jH5qFXzpPxx7luXvDYhFKOuU17yPqG0ksW3O6bzdYT/LvN
7n9Z4Z1m02WEt5tN0ekhzb4eyHtgs3VNG8NiV7gOQ0Mpt6vwnPCsMCT16Ge/
Zp/ba8IBaQO5dhdeEJ4XBqcsshzUbDnob9Nm65frsGWz7Si2dfNm65TrsFko
5Q5r9rjB9h2c9mhrt/SDfLtERmz3QM2lc2J39hD/YmTaS3hZeKnZNntt6WOt
gufzaqKrFjyf1xVdp+B7FJRyzHXGGnnYV+qtWbBMjGXGMfaYNhjfe6Yf+sY2
UHaNgu3H6gX3t7fSr0Sm/aM/dLpv9PqqsE8o5a4RygXfG7A1tEdb1yndJloR
rm02pdytSs8k2iUsIl2cJ5wrLCicKZwhzCmMEo4SuoTDhEOFvsIYYbQwkzA8
ebMIRwiHC7MJI4QjhZlzjHJ9hGHCUKGfcIJwvFAVTgzfmX4oN48wVjhamBd7
HX4+4djw8wvHhZ8rciH33KmHrAukH8rNkXMaKcweiqx/FmW3RHcU3i/6PsR9
6V2llxNdVnhN6cVFFxNeV3qJVvNvKL1kq/kvirbj2O+3lF5adCnhzaIp5XpH
B4cInxV9T+I+8EHR9zz6/qNoWXYQfi+abi98WPT9j3IfFX0Phv+46Hsz/OdF
90+7nxbdNvfAT4qmlHuv6PPj3P5SeudWnz8Oob2EPYVfhG1Ksu/Cz62mWwnT
lN625LwP6V90ReF35BXdXvit1XQ74ddWU+r8pfTOojsJfyu9S8n8P0rvWjI/
nfkpurswA1lK5nFu7VUy3yzsHf5fldmt5Pp/trrtHYWCsE/KtQj7hv+j1fnI
upfukS/nnspYmSB8LTQLe0cXf0s/u7RaR/8ovWur+X+V3q3V/H9K795qvkXY
V9hHKITS1nSV2aPV5WYUrWP4XhkLQ4SO0MEZx18J44VWYX9hP6EkHBC+LBwY
viIcFL49bRwsFFMPmdpyjHLvFD2ulxHeLpoyXr8sej23Zuq8Jrza6jnJ9f6g
1fPmS8Z7ZH+fMRU53mRORI63wu+fY6+3ev6NT33m+kdpd0Ta+1zYQnhQeCD6
o/9Xch6vRybszsepj335JDzn9nb6PjLtfdZqO/RpyqGDd1JuaM7p/eie83g3
erlMuLTV84T16eXCosL5rbabg1ptO7mv9AinCae2Wq+Xp/6AVtvU04X+oZTb
TnhceKzVNuWCtIuduES4ONfw3ci6efRxv7BZ6H3CpqGs17FHF6atpSM7bS2Z
9i5qtZ26KOWwKU9EDuzNU8KTwraR61Hhh6L7o5/JRVOeDyYWveZmbT6haMra
/+uiKc8TPxYtN/W/KXq9Tp2acFKr7f53RT8n8Hzwa9F6of8pRY8D6o8v+jmE
cflV0W3DT1V6y4yXn5TeqtX8z0pv3Wr+t6LPk3anFd32NsIvRVPKLdTqZxHu
f98WLQuyfl/0MxLyMYcZgy+32lY+HX3tEJ09kb4favXYpe+HwzPXXxJeTN/o
9ZH0/UjKTSpar/S3V/qhzh6p90Kr72/YJ+xCvdXPN+ixu9XjjmcebNOzwjOt
tk3Phd85x5B797T3fKtt1vMpN05rg/aC1w3XK91RMH+D0r0K5r9gjSN7uYYw
jWdR0W2EiTwTiK4n/MbaX3Q7oSDsI+wttAj7hm/OMWzwN6zfW1z/O9bpohsK
Ewpub13hl4L72Vr4nvV7i8t9W3BZ6n/J2q3F8o1njdZivijsl76/Lri9dYSv
CqaUaxX2T7mmyMXzVlk4UDhA+EfldxXdRfi8YB2sLnxWMF1N+LRguqrwuNI1
0arwr9K7tbj+k0o3ROvCEwVTyv2k9FaiWwrTld6jxc9zfym9s+hOQimyIOuv
BeuYazCjYHmp81/B9ejvd6V3aPH1+Ltg2Wnrz4Lb21H4o2BKuaeU7m6xfD8X
rG9kmlqwXFugkzwnsMaftdl7CjwHl3KMdetszX4GJm+OZu+JsA8xZ7P3euBn
zzHKtaYezxD4Ldl/YZ8Gfyb7MvB/NXkvBh4/Ifsp7N/gO2RPBB5fInsu8Pgq
2a+BnyUysrf0d5OfDWgL/yf9UK5vs5/h2ZeaKxRZZ0499lfYp9mNcVDwftju
BfPsQ+1RMD+ZZzjpaRPhB57VWsz3afYzFc9SUwrW5ebCjwVTyk0quB7ju7PZ
+zvU6Z16PKvNFFl4BuoKpVx7s5+veB5qC+UZqxLKNeuVNnhu6wilDj5h9rB4
9npaMvS0eBw8VvD47Sc8q/QA0f4Z3+OE64RVQq/NfLhBuF5YTrhCuDy6uFe4
J+PsScZ+5vDdwl3CymnjGmGl0KuFFUOvyjy/U7gj9gJ6e+zFXcljXt4YOVaL
LOMy1p9K3yukvSuF5UOvyBx7OuWYJ8+EZ948G5759pjwaIvnxyPCw5kn0IeE
ZXPelwnLhF6auU3+g8IcLf4G7Uhh6eRf0mL7dVPOYYuUfSDj437hvsxn9Pd4
i+c5+z3Ptdi+PBdZN46+0e92KftYxtwDaWvTtMe12SbnxPmsF73e1mJ7Cb21
xfYSegttaDzMIzo3/Su9kOiCwgtKL9xi/kWlB7aYf69gXTMuHlR63hbX/6Dg
a8w1eb9gSrkPCx4H5D2s9Pyi8yFvwd/zZZ/7mYLHI+P1uYL7Z4w+ovQCLa7z
UMH16O/ugvU+O+dfsOy0dW/B7fFt4HsKppT7p8n7HdiLjwoeo8j0ScFzgLH/
ptJLiS4pvFEwXUK4q+B+ZhPahIOFg4QOYYgwWHhNZRYXXazF9yH0enOL71s3
Zxy8W7DOGFOvF9w2dSppj/vTxwXLgnzvFFyWcfd2wZTx9VbBFFlfUXpR0UWE
VwvuH/4lpQe1+Jq9XHA+fDG2mX2IQvYg2KtoyTF4YiPYZ2TfkVgJ9hnhidXg
GHvSxECw10Me8RHs77CvQ3wElDziPjYQXb/ZcSfUgydOblXRVZodb7Ky6ErN
jlFaWHShZsc8DRId2OyYp0WazRNnsYTo4s2OpVhMdNFmxwbSHm09q/QA0f7N
jpkin/oTmyzLes2OWVlXdJ1mx+6t1myZrmuyzcXWjmuyLYYnfqcjtpl4ol6x
u9c0+T7KPfPaJteDJ36qd+w0cSd9YvuJveL8Fmx23Fa3aKPZcVvI29PsmMLV
my0TMYZrNJsnhnHNZvNfKr1Ws/kJTT4nzufpJrdBu+OVXrvZ5b5q8rnCP9fk
/tERMSnoEj0Sz7Jks/XLvtUijKGC96cWLZhnT24h5mfB+1jsfS5W8D4WlHLs
jVFvYMH7dgOY2wXv5VEPnr08jvUUvI9G2YUL9r3MzzwXbkRnBa9Zb1K6T8H8
bc3eo2X/65Zm74F1Cjc3m1KOPUHaQ1b2IGlv3oL3IqHs7RITxL2Za4Mfpqpj
/Qr26yxQsBzE6i0rfplmx+ot12yeWKjlm80TD7VUs3VHzNSKois0O+aPeks3
O6aKMU4esVTkUx/fD33SH3GilF0qY5T96NsyZ9gjZj8bH1StYFnxaTVYdxbs
y4KSh38LvXYXPCZog/3C9dMG7eITI5/6/7V6n4b9l6ubPJZZxxHH+Z/wb+YH
zxLjMhZvCI+s+PAuzri8MXmMOa7HTZlX1Lsu4/WmlGOc4Y/EbzZfs/0f+HPq
zfbl4MOZv9m+FvIWaLa/BL5fs/0x8NVm+3Lga6kHv07OmzHCHDsl7TI/8Hee
mvlwS2RdMueBTKtEXvZc5262v5M1JfpgH5z96elN3oOGn9HkfWH4pmbvR8PP
02yfE/XRI/W4DzU32+5SrjuyIN+80cHYjBX8hfh1GTvXhGeMXBq9M74uC8+4
vDw84/KK8CukDfzAK+ecaGv5HKMctuf06GXxXBP8w9hOfJn4MImPXCDXhJjI
frkmxEhWc02IiazlmhDvOV/OiTjQ+XOdiZ2s51o92eRrA09s6LzRGTFzrNdZ
IxPbx/qYuUp88fSMS+KOZ4Qnrrkp14F45+Zch6uaPJa57xEnSHu0RVx1IdeB
GF/uf/DE/FIWnhjWeXL9ienjWYjnJGwn/mn82Njys8Jzr8I/jb+ae9W54ReJ
/uCJieRZhzX6YtEx+h2Q9rgGxNfSJ88xxCGylsdHTbwjzzM8exFfiCw8DxFj
CEVfxCxSlvsxsY08myE3sZPU4xkO/zTPPfgCiaOkH9oldpJ86hDft0xiDn5q
9Z7xlsIU9mlENxe6ixq3wilCj3Ba+EaOnSz0F05PXj3HThIWEs4SzhQGCGek
3OrCDcL17MELNwk3CoOL3sdnv3Nn4RnhafZ0hWfD7yo8F3434fnwewkvCy8J
C6ZP+ttdeCHl9hBeDL+wcHbkq0XeE4V+wgnC8fgWhKuEK9nvF64Ov5JwTfiV
hWvDryJcF34R4TzhXPb1c67j2MtPe1cIO+X8nhIGCudEpvmF44Rjhb7CGGG0
MLdwdPh5hLHh5xWOCT9f6sGvEb2i6wVyTrRbzblynqtGLuTeM/pDRzsITwpP
CFsKDwkPClsJD4ffIsceELYWHknetsJjwqPCNqHkbSbcL9wnbJ568Bfm/sP6
/YJQnvv5vibfEOcb5Hwb8hjh2Jq/+3iccHzN34k8NjzfiDxBOFHYTu0+HjnO
T3vsSUxKPcptGlnuFTYW7hHuFtYWbhFuFvYr2oeET2n/on1I8AcU7SuCP7Bo
HxL8PsKrwivCvqkHf1DRe/eUO7joMQ6/d8oydnfMWEDva6V/5sY6wq2RaV3h
tvDrCbeHX1+4I/wmOSfOZ/tcQ3SxgXBnym2Uc71LGFT0OGX8LVf02LxcWEa4
TLi06PHHfjF7uoy/CeHJxweDP4qxODF5jD/2Z9lLHpV67A2PzbGJ6QO/C/Xp
E38MPOMFvyP+QMYI/kX8hIw1/IvwjD/8i/CMOfyL8Iwz6v2fv7HofeHvMg7w
X9Iu+qhnb/vY5CMr82NS6hwVefGxYBvYH2d//fyi/Uz44i4o2s8Ef2HRfib4
i4r2M8GfmHrsx5+XevgwLy7az/Rfrg2yIN8JKYscRxbtI8T3OKJonyX8sKL9
i/ghDy3avwh/WNH+RfjhRfsR4Y9IG/gYR+acaOvwHKMcY66RvWrmBP5j/LT/
Zyuz7874w8eM75fxh18ZnvGH/xie8YePGZ5xNmur+aGR9/2MO/y7+HUZ47SH
z5mxyDH80oekLP7PpYRLorNFcw3Q5WK5BvCL5xrAL5FrAL9k6sEPSXvcY5Yu
elzT7rIZi4xlvi87Rji65vmDfx1ZsaH4//D7YbN7spfPPQlfETz3JHxI8NyT
8NPDc+9Bf/DYO8Yy+sXOEuuAfpn3tMc1YM6jD/zPzGOuA3Jgp/EX4hvkPoSv
EZ8h9yF8jfDch/A1wnMfwtcIj32nHjz3H+ox37gvcU60y72CPjlPdMOcxv85
MfoYW/P3fLGvJ8WO8s+VfrG/84cfXfO/iPrGzpLP/1VG1vwPG/5fdGjN32Xk
Pzyjav6P0Vyx5fOlLez9vOHpe57wj9f8Pxj+ufFYzf/hgL+q5n+Q8L+UK2v+
Bwn8FTX/gwT+sPQ5U85p7rQ7JvLCD08+/ws6PJR/+BwRyj95Lqj5nyj8w+Ty
mv/FQh+X1fwvFvjza/7HDOXOq/mfNPCX1vwvFsqdVvO/N/i3ybk1/8+Gck/W
/C8T/qdxSc3/faHORTX/K4V/sxwVXaK7ETX/Nwj9HhkZZ8u1Qve1XDMo/1e5
OG3Q7oU5D9o9Ofn8J+TUmv8FgnyP1vxvHnT9cM3/keJ/TXfX/C8W/qlyb83/
O+F/KffkGPwtNf+bhP+0XFPz/3j4D8+1ofwb56aa/1PCf0tuTVn+l3JXzf9K
oY87a/7/CjzvohAnS4zsebm343/gG7hP1fzNX76B+0R0eVva4/8q16VP/rdz
R83/X6Hd25MPPy75/Ifn+lD+dXNzZOR8+O42/1Dh3yZ8h3uP8PfX/A8Y/l/0
VK4h/6JBlu1zXZ/OMf6F8lDN/+JCpw/W/O8u+EeiY/TON8d3Tx98p5x/pfAP
lhtr/h8PurshMsJfXfM8QNf35Zog0wORiz6eTxu0yzfRd0m7z0Qu+FMyFhgH
L+dc+Q/MGcKAmv/Pw7e3mRuMO77zzXdXmd98I/zw5PE9ZsYoNuDLUMYv3ykf
mjqfpw3K8V3y4anPd8kPC/9R2obn+9CMD8Yg39O9L7rn+9CMP8Yj348mH57v
czMnmbt8S51vlfItWL7hzdxjjv4VSjm+sc5/g/gv0Buh/C/ozVD+EcT3ws8U
zqr5u+DQs2v+Fja6Yw7x/e5z0sfvyYefFj1Sn2+WMz+Zf1NCqc/3sBn3nCff
KD89dfjOOnYWu/VWZOEfQW+H8k+e93N+6Jfvxw/OOb+TfPifIiN2iG+9j0q7
43N94Pk+N/MEOfhuN/MEnu9uM6/g+V4484QxyHe6GX/Mdb4XzhhlfvM9cfLh
+YY4x5hPfHec+UZ9vmmOvcZ+881vbDpt8T1j7BT2j2+WM4epw3fN6efa6J5/
dC0cnS4YHl3zv65B0f3C4flmNraBOco30WmDdvm+/r659nz7n/HOcwjfquc+
xH3pv8iCHeU77tho7Drf6sZWcl/iu87MN+Y03+DmvoUN4Jvc5MPzrXTsIzaP
74sz56nP980Zv4xpvhPNuKat6emT/vj+OLaYOnw/mn6wJbw8gyzci/gePLpE
j3wznnsV+uVb8uTD8735C6JfvmtOG7TLt9WRi2vMt965VsjKmol1AetXnhtY
zxIHd04ocXDEQQwsSdclxwQtJrpoybEMHFuo5LiJRUQHlRyDPpNoV8kx7NDO
kuMqyKctYh+ot2DJMRDQASXHTED7lxx/s6zoMiXHHy0hunjJsULLiy5XcpwO
lHLEWPSwz1FyXDx99ik5fgR5kY8YJtrgHIgHIsaO/RLig34JT9zQtPDEL34v
fNfqeMZJ4YkBYW/lx1bH0/wgTG51POXklDs29b5tdYwRsXfE4p0XStwcsVCc
39Ilx1ZS9ptWx5f8mHaJj/k1MhEv81v4UyP71FbHQhFjRzzg2aGUG5v2JrY6
TmVq5D43/VOHuKV/Ih/xW8iyVMmxY0uWrPePW7wnwh7JZy3e92Ev5JMW7zuQ
92mLj8HzHEzMFrGuPDMTawXPszHHiOH6qMXtsQeDj5S9G/Yz3m/xfg37K9+3
+HmeZ9xvld6w6GffL1v8XM2e0xctpuyRfN5iinzEAM0n2ecVPmjxvg/tftji
PuGJAZq/5HLEBC1QMk+sUL+Sed6lmEN09pLjv+YW7Vty7NdconOW/M4GlHK8
LzFzyXOAdy+oN1vJcUCMa8YoMUyM00bJsXroG13zXgVlZy35nYpZSm6LuLBq
yTIR58Q5zVNy/FNdtFZyPBmUcsRG0TZ5vJ9Be7RFzBqyIzdxbbTB+fBOSUW0
XPI7G20l87wj0V4yjy6OF46LHCeEnz/Hjk3fJyaPvk8WTop8JyWP8z5VOCV6
p94x0cUpqYOOTks57MRZwpmxQWeHx46cEx69np46zPPzhHOFknCAsH/0NVY4
umQ7dG7qtyZ/P6EYStwq82YD0fVLjl9cVXSVkuMaVxddreQ4xzVK5omjXLNk
nnixdUXXKTk+knorlxx/uVbJ5YjHXLtkfsGc3xklx5lRjzxsAHu3m5VsGzYs
WSbsykYl89ijjUvmsTublMwz55F9vZJjbKHIhH3atORy2Bfahh+Q/tHjvLkm
YzM+0NmYkuM1VyjZ/hLjSKwwscPEXBIfTLww8Y9Q8ojfJA6YuGBiH/+NrTk6
Ngm5iNkkn/rEhBLXTB/ES/6XOrybxLWhLd7d6Sh5XPKuTq+Sed5PKuea804P
tr93ye/0QCl3ceSlXd5xas01572mUsbC+BbvG2JfiHPluhFvzRw6UjgifQ8W
Dk7fQ8LTxyHhue8dJhxasizDhKElzyXqHVSyvAdmjPZOPvVnST+HlzwPD0o5
bMrwtIudGBGZsDEjw2ODjgo/c9qgDnN+tDCq5HvjoZGpb64teXMmn/rftNjW
sh85scWUfcoJLabsX56t9O/Cb8JZob8K5wh/JO+QFtv094RhLba/2ONDW3wP
gB+aY5QjtmhWtT1L0XFFsxXNE08zh+jsRcfXzFk0T/wRxyhH7EYney5Fx3R0
Fc0TOzNT0fxhLb6f0TexNvQzc9GxNlDKDYm87wqHt/jexr1ueCj1j2zx/Yb7
4YgW34fgiSv6MvzJwhThR+EUYWp4YgnfFN4QThN+Fn4STg2lHHFIvSVLr6Jj
Td5Knf1T73XhiPSPfIMj7zstjk95O3WI93ylxTH3xIC+Gv7glKXcfmnvtRbH
a76WcsRV4cPAF0F8Er4HeOKW5ir+/2vAHuvIXBsoe5zEdhVFW4qO+Wotmiem
rFQ0T/1RqU8MWkW0XHQMGpRyxIfRRqFoXxDxysQU438inpi447OzViXuGJ8W
ccnEKZ8SSlzzyaHs/yL76PR9VurR7hlpm3ZPS9u0dbpk+CXXiZi2dh1rKzrG
raNonrg3rhU88UOMQa4fcV590yexX/h+4IkFw/cDf67Sf2bOEKeGvvEFEYMG
pRyxfvSJji5WerrwX4tj3JqLTf/3gSxi39ATPHFtHJshep7wV/o4X/g7/AXC
P+GJgZuRdi9K2/8KF4ZSjvUjfkV8iidlXP8gnCFMi46QEb8IfhLy8BVtGh0N
Tt7kFh/Dv8FYZC8YPxtjjr1g+Ektzt84c4B95CE5f9o+MGMFekBsBPvsR2Ss
4L/ZO9dgaOp3pI3BGYv4hP7Pt9PifefFMuZob/+M0f1TjvnBfjTlmH/sR8Mz
r5Ad3wvxgPhK8VsSDwjFX8o8Y28aPwxzFN8MPDaGdS4875fiO8Sf+XWL7Sv+
oq9aTLknYeNG5DyJNaRtfLbESuLTxcfLnGdPnL127AUUWZnn9E8e794gL/3x
3ip9IjdxlrRHW8Ri0h7+YWI3ofiEGdfDotNZom/8DzOH4q84psXrde4h+CFZ
77M/Thwka3x8s8RR0h7rfsYifmL8qMcq/V3qM+bwE+M3ZoxCKcd4xGdM3tEt
vj9xXxoTiv5OzNhkrJ0Qypg6PpRni9Epi45HhXL/HxvZaZfYTOTF9h2VfOz7
mS2+103LXME/vVvmG/5XfNTk4UPFd8pcwVe6WeYnYxNfd0vGIOOVe9Wh0S9t
4/uk/kzRK36hrlDKMZ/RGf5G7rX4evETYqfw4+LjZT4jC/I1pU/kw9ZQjzrc
t6lHf9yf8AcjK/MZ2WmL+xLt4UPm/gSl3P++58K3EniuvkA4v+TvtvC9BL6b
8E1Fa4k2rSGE75TeSHRD4duKKXlfKL2m6BrC+0qvILq8MKJHa0LRI0U/0/HV
lV5N+EjplUVXEr5Ueq0215+g9Hqi6wobK30P38fk+51Ch461CxMrloVyNyrd
W7SX8JXS64iuLXxdcRvw4ys+Rh8fK71Km/v+vGJ5kenTiuVaVfhP6d1FdxMm
Kb0JsgjTld6jzXm/Kb296HbCD0pvJrqp8KPSm7eZn6b0tqLbCL8rvUOb6/yj
9K6iuwh/V0x3Fj6puH/ke69i/S0nfF9x/+h9csX9INMfSu/Y5nZ3ln7fFL+T
6F8Vt7eT8GfFlHLjKtZfm7CX0i8LLwl7C6+E3154QngceYUnwx9R8fVDT/MO
kn0R3Vp97Sr6nPCssJvwfPjt0sZjwpEV65r6IyoeK/AXCv9WrI9zKj4f9HRu
xXLDn1fx+cCfX7G+4C9IPfi+kucR0S0kz8UVXyeu4aV8NFPnOkN0Cvltvjab
KH1vxtZmwv3CfcLhOT+uw/BQxsthoYzZwcK7wjvCQcLbwlvCPsKr0ePBySfv
0NT7UBgW+gHjq8fzZDfRzUUfiBxbCA+G30p4WHhI2DKUvN2FF6LrTSM757Nn
rueLjNNQyl1SsQ7Qy1TaarMufq14/DJG3yrr3iJ+qYq/ebuE6OIVf0t2MdFF
K/7+Lcfg+R7yaqKrVvxd5TVEV6/4G7MLiy5U8TeQ0TXzmO+70sYiFX/fdZDo
wIq/dbyK6MoVf0sZulLF356lLOX4BjL9UI7v7i5ZsXx825Y26I/v0C5T8Tnw
HWb0Qt9813ez6Inv/W6ea843mdcVXafi7wZvKLpBxd9n5tjaFX/ndn3R9Sr+
ti3ntGDF36SFDqj4e8jk0xbfc6beWhV/dxq6ZsXfmoaiI74/zDVGDr5jjG42
qvib6lvlOvPd9S0zFviWNXpF13w7d9mKz5Pv8SIv8vENZNrgHPh+L/pbseLv
+kJXqPh7v9DlK7anc+iazy7cqfRsorO2eQ4tIDq/cJPSfdpsW29Ruku0U7hV
6ZnazN9c8THKMZfmbHO7PZqP84ru2eNxPI/Scwu/VGwLtxZ+rphu1eb5hJ1b
VjhcdZYRHd7jMT1Xm9u9TemZ29w384T2+rZ57EMp91PF7TG+76r4/Di325We
pc31n1G6PzIKr3ZoLPfSuBQGSuYBOrZ/j3WJjmiDbxcvV7He+V4x+lsuYwXd
3SE8XXF73cINFd+LuFdhIznWEB5Vul+b9YtNrLaZX1D91kT3Ub/DhMWUHir6
OmNc6cXb3AfXh3PAxi8luqTwRsWUcnxvmfHYX7hMaG6z7btW6YpoWXhN9/XF
mc/CqyVTvnv/fMn/I+C/Ba8rvUTZ5Z4p+fv6fO/90ZL/jcA/Ep4ruSz/Anis
5P8gkPdKye3x/fyXSv6ePd+1Z4/qfuG+kv8PwH8C+HfByyWXpRx7hT8JU4UX
Sv43AjK9WHIb8Oxt/SL8LDxe8r8S6PuJkv+VAP9kyf9MgP+65G/z843+r0qm
fG//U6VXw6Ygx0Dpk3OXzj/S8ZWZP8jNOKRf0U9KLruKML7kNvh2/5cl0zWF
L0qmawjPlqwbdPd0yfrju/lPlUyR75GSdck/Jt5Qesmy9c5+4QPR1+clt7e6
8FnJFLnZ+7tXuKfkvb/7wm+cY3eXvAd3lXBlyXvTFwsXZS/sGuHqkvetL0ke
fozLhEtL9sdcHn7pHKMc+5q3CreUvO95s3BTyXudt4Tn2wSMG86bfdPrhGtL
3m+9XhhX8n7rDeHZb70x/IqRC7lXTj1kXTP9UO5dYTnsYNn7mJzfFSXvjd4W
+XjGfUh4MM+6D0anxNU+nLyNoqe7St6TvVO4o+Q9bMbglJL3Z+9KHt8/4Pox
vnbK+cHzjYdH0i57tLdHjvXTHjzffXg05fimw2Ph+cbD4+GXy3mg9x3SD+N6
+1DKnVXxupP79nvily9bFx+XPDYZuydXvNZhHXpKxfd7+JNyjLXqqRXbSvJO
r9guY49PCyXvhIrXmqx/z6h4LUu5E9MGef/7twf/+uDa8L8G/gHBOOA/D/y7
4X///KAc15BjlGO88A8Lyv3vfyHYBa4f/7Mg7/j0z/r32IqfPXjmOKriNT3P
DVcKRdm2FuEqpVvbzF9R8bGCcLXSpTbnXV7xMezjdRWvhbGP11RsIyl3dsXr
UHR9ZvTN+Y9Mn6xfR1X8vIEcoyt+3oAfU/EzDPzRFT+rwB+X8+Ac8HNgw7B3
Yyt+vqLcMTk/eOYJ/+Xg/xzME/6vAc88QcfwjH3+lcE/Mxg70ELZ8/w/4d/M
Jf7RQTme6/4W/irZVzCtZHt6Ycr+k/FHG81lz38oH5zHBkBniH5Yso1cUfig
ZLpC2XMAe8a/c5hjUP6Vw/yD8u8c/CS/pm9sCu1NL9kGTY/c75fcHuMbX9Fv
qYO/5w/h98xJ/hnCv0OY27TNf3qwhfwHhn+XYEM5Bs885F8k/JuE+QllnDFH
aYM8bCj1+NcJdhTKP0ewE1D+QXJB9IQez4su/yzZH/Vn5MOG8R8V9I794j8s
8GdH9t9iV2iPc8DO8Z8WyvEPCf5XwT8l+F8F/7GA558S/FsC/stO2d8u2UVh
htYPa4jONUDyCqsqPYfoZyqzutKrCcVFdJ8Qrep4SenNla4r/YHKrKj0CsJf
Su8supPwSafbWUX4SOmVRVcSCqq7segCqtus9EZKz6/0x50uS7kWHd9EtJ+O
f9FpGZHvw063QX98QH9t0b4q87eO79Llvv9Retcu8/8qvVuX+V+U3kZ0a+F3
pXcQ3V74udPHthJ+VXo70W2F6YN8TrOr/fd0fHmllxOmdTqftn7qdL0thamd
plsIUzpN0dF/Su/eZTn+7LRudkTnSu8pugd9dZpSrlXntZloTf1+pePrdPk8
f+u0vMj3R6fb4BzmU7kNROcV/abT6fWFecSvJzq36MhOX290uZfwsvAS+hAe
FR4R9hFeFV4RDu30NUPfh3X62sAPyzGu+bbCY6m/vfCE8Di6THsPCz9Jhy+K
/tVf5yb6gvC8MFXHnxT9Q8e3Sz3a2lx4QLhfGN7pMUTfW6W9h4QfVfdB0d9V
991OX5Nlub46/qn46Tp+pOjnnR6/BwlvC28JNwq9VbaXcLDS7yTvJqFPl/O+
VnrdLut9Qqd1CH+z0p1dLjek02OC/v9Rf2+K/i16QKfTbwhHpH9k2jt6Re+H
CO+n/uC0gRz7Cq/lGvzX32X+Fd0/7b0u7BdKuR2FpzqtR/Q1N3Ohy7qZl+sv
vNZHa3Dxi1FP6SU6zb/ax8cWpW2ll+x03ltKLy26FOfRx5S8d5ReVnQZzkHp
RUQHcU593Ab8u0ov1+lyHyu9iujKXEOlV+00/3Yft0Ef7ym9fKfrfKr0ap0u
97nSa4iujv76mJL3hdJrdjpvvNJri67FeOjjcbOZ8LXS64quI0xQer1O81/1
8THqTFR6/U7nTVJ6E9GNhe+U3kh0Q+EbpTfodLnv+zifvMlKb9rpOl/2cf/I
NEXpLTJ+pyq9Zaf5LwZ57H6m6/hzH88N+B/6WF7a+qiP9bSS8Esfz0nKTevj
OQb/gdIriq7A2Oljunzkvke4W7hdmEXXfGbhDqVn7TJ/W6ePzdTlsnNi24U7
lZ6ty+WYfzVsu3CX0rN3Oe/WTtfrEm7pNGUO0B9tUI45OV+XxxxzdP4u8/d1
ejzO1WUb0Q+b32XbAKXcn9JPnfZlo+7tdFnkwxYgC3X+GOSx3DnAY73R5TrM
gyVEF+/yPOjuct5mmQ/0/7TQ0+W8v3g2Rz8DrHfy7821vDd6xFYNVJmFhWeU
7t/l+tjKQV3OYw4v0mWeeblkl+X4T+0vhd4G2NYs3WWe+byY6KJdnufYqmW6
PIeRnTxsA/m0iz0in/q7ddpePifsGvqssEsoMtYrXq+zNm9kvQ5fyzHW2t1Z
r5+SZ/vTs07vCSVvwaxTWaf3y9qdtXM1bcCzd3VWyrEPx14qe6vs5V0QfkDa
oA/21M5OHfb8Lkw59gfZT2SflT24i5LHvtulyWOvhHU2+xDse7GXxD798lmv
szZnL+qq8MvlGHXYr7o6eex5se/PvjV7f6zX2c9gf+ualFs1+eSxT3ZD6iyT
/pGJfbibIwf7c7eEZ5/v1vDs390Wfo3IS1uLRE/sSbPPd3vKse92R/hByWcP
e2Aouus9yPvgq/f4n138u4v/K/LvrtaKef6byDH+o/i//9jxX7v//TOMf4jx
D8Fqri3/E+MY5fgnIvX+949E6P/+nQjluYv/kPE/M9aO/EOMf4nB818x1pj8
Z4z/kPFfvf/9lwxKOf6nWcs4WlXnUOE69Pz/f+9RZ+VcE64H/6lkTFOH/1Qy
dhnX/A9xbtG+Ff/TEPq//15C5xQe5FlBdJ6K9zHZe2N/jf9abiO6tfBA2fm0
xT8rOcaeKf9M499p6It/p/FPNXj+t4jOFqj432HMH+YN/w6DIh//bSR/fuHh
sul8Ff/jD9k5H/7Nhoy0+1DZ+fOmXebZcakPPTb1oTzP/TrIa0F+IHV2p9ev
rAeP5b4lfCuc2+n1JWvDq4USa0nhGqXLXeavVLoo2gI/wHWLou3CJMqJ/jbI
7bUofVb6YV3cS/xk0TbRivC90q2iozu9ZkK+MZ1eM8FfK1S63PfYTq9NJwqF
AS7TLHpGp9fTrM2vo+0u17le6Q7RduHiTq+PWUff0Om1G3mXdHoNTd5RwvhO
r3F3it3nnrBzbCT8tEFe/87or3FO/11N//ejqIvSNs8KF4byDDGu0/0j0znR
K3q/nHPocv1LO90GcpzX6ecfrsEVndYx5S5IezyjnB9KOb65yR4f+1xnRsfo
4vTog+cSxgr7FCMzvkeFZw7hNzowc2B08hjT7BeMydil3ojMmTEpx/9SdxHd
mbk6yL63tTQf/yr72E7CRj32RW3YY/uyn7CvUBIOEPav2Pbsn7xyZDkgY5ox
y57En2W3t6PwR9kUf2BvXfsfuMYDPBfHRm5sEn4+/ISvd+je0Ev3DeENpZfs
Zf61Dh9jz/33QX7W6qN2Tu308xjPYadFf/Cn5BjlsDX45PDFYXsOD4+dwseG
b22W9E8e9m6ocEjFz8zQIcJmPfbhbdrj/+RuW7F9mS365hy60g/t9knbtMX3
Up/LtSfOjj1l9oOJvfs6/I06x946v17CNUqXRUvCTUr36eW8+5WeW7Sv8JzS
C4oOEJ5XeqFe5h9Sej7ReYUXlF64l/NuUbpLtFO4XukO0Xbhvg63N5dwq9Iz
9XK5GzosC+Vu7nA95LhO6TbRijCuw23AX9vhY8j9otIDe7nvl5Qe1Mv8sx2W
t7/wpNIN0brwRIdpTXha6R7RbuHqDuugVbhS6aJoi3CmxsA3yKF5fVWH88l7
vMNtVIXHOkz7CY92mC4gvNJhv80iwssdpsj3gNLz9LJ+n+mwjMjxVIdlQdZ7
lJ5TdA7hkQ63N7/wcIcper+3w7qk3G1Kz9zLOr27w/VmZ3wrfaFwgbByh3XH
NV9UOF84T1ilw7omb7UOXzP0vXqHrw38qjlGubU7fI25VlXhROEE9CGcFL5b
OFU4BX0LJyfvOOnzGNGfNLbnEz22w/z85IVfKTJyTRppg/rHq+7xor/0uM63
Hb42a3Z47DKu/+vxef0reqjoR8KHwmHCx+GH5dgHwu3CLL2suzuVnk10VuGu
DusP/o4OH6PcskpfLlwmLCdcEX6FDo8Pxs6KkR1++Ryj3IweX4vpokuKXixc
JDT3d5qfOa6R80DvLeIvFS2ILt3h9CXCP6p/rujfPdbXd9EFupkkfE+f7Rqn
tIF8Shfohzb4CSiyiF7W7mPwNyvdKdpHuFXpmUS7GDdK/yP8LTwozMvYRY52
tzFduEj4T/hXuFHorfxenEO7aQfnmrKUO2yQ+/lA8l/RbhmR78K0QX9XCa0d
PocjB3msfKryj+j4Ahkvjyrdr8P84SozB9eY6x95/xLuE/rq+FyM9Rz7UzhU
+Ej4EHmEj8Ofm/w/hLuE2RkTwp3tprMKd7SbziI80G59zC2MHOT58LlkuKXd
+kOn97c7HznubbcsczJGlC51+DyHD3J7H7J21fGZO3wNrm+3/tqFce2mbcJ1
7aYVYbTwtfCVcJQwXvhSGCF8gTyU6+90WfRs9TWVa6T0HMK/jPX+nmNThB/R
eep9JhwR+il6Dv1EOFqYKEzo8Jz/QZjcYVswOWPxpLRH3piU/Tpjf7rwn3DG
ILdXkgyjch6cw1mDPJbbdXyu/i4/p+jc/Zv+7we5fUW7hN/Rc3/r+Oj0w/z4
U/gjeh8TPV0jvZU7rPdr262/csYH+fR/pvCrMC1jfWzaPU34Wfipw/MYvf3T
4bnNvaLQy7YA2oztkEx/M05EZxX+UnrmzGnknyF6uvBL2j0jfcIPFM4Rzka3
g9z3rxobC+fYWcLl+I6Yw8ItxDswh4UNWLeIP0/lbyUeod15t+OfZ2wJdxBP
0W7+tjYfo9zNbW6jj7CR2vlV/AVq53RiI4iJEK4U/y/+K9GLRacL/wlnCNNS
7hJhRvJOJe5BmCqcljbgr+lp+r+fEl8tepf42Zljwp1tpsh3BX6zdp/niUr/
IEwWTgidJJwk/Ji8fYkhIG6COAniD4TXhQOISwi/X45RbpzQzlwSricmot38
jUr3xn4JN7VZH/A3tPkY5caxfhW9TvRq/HLYLOEaYhnazRP39qTwBL68NvdT
oZ0el7m+x/FNjwuPtTmu5TjhWGEF7neio3scIzJCOLLNsRuHCEPaHG9xhHB4
m+PmBgsHx7+4X/TRGl3At+TYPm2O1zgy9YmhGZp2Z057w4VBwrnCOcLA0LOF
hUPPanNszbDUJ9bm0PCl6J2+Z0p7h7U5LuewlDtQeCvXphyeOm05j4OE5aSH
o0WP6nEczRh00uaYFK4942KuHBslzBf9HdPmGB/o2DbHkKHjR4UFhTPbPGYX
ynnA14WT024l/SMTcTojcw2IHzoq/JzpE54YmlNSvyPXh+sxIP0wh1Ye5Pkw
tsfXgHH6Ss71HeHt9Pl29LJJh9d5rAc3DmV9t1mH1+isqdft8PqPNfUuHV77
sq48QHizw883O3V4vcsac6O0wRpnw1DWPhuEst7ZocPrZtbL24ey5t0xbZC3
eYfXssixaWRB1gOFt9L3+mmPddZ6oci6hfBg6h8kvJ06g4V3hXeEvTu8hmbt
vFcoa/x9O/ycRmzU0A6v494X1urwmpS14J89tuN/iK4T3bBm3TNt8NywRyjP
LruH8nyzf3TGM+Jpul7vibbKbu8cvaLH/ZKPHPtEFmQ9OLJzPrulPZ6fdg3l
2gzXvP8ka47toleeIbbp8PMD633GznvCu5mT74cnrvcF4fnMtw+Sx/yYKEzI
WP8m/LqDfOysHscFv5j6ewkvCy+1OYaY9p7LeH03Y3HvjE3K7Zmy1CdO96k2
2zXidp8Ozzz7Nn0TL/ys8Eyb43yfSbltc66c53qS7TsdO6fHdg5b/n2bbdLn
wmdtjoPYJ7Iw975I3huq87L097roVh1+LuJ5dOvoD/4t5b2qMm/22J59KnzS
Znv3WfjhOfZx5vFXwvjMZ+iXmedfpu/DUvajNtsv6Idttj1fpz7x09h7bPqw
5HOdvu1j/w++n8Ml16cZB8OyDv1AOLzsuFXiSQ8rO/aUmNNhZcdNEi95aI7B
H1N2bCixlseVHa9JrOXBZcdiEnN6lvCb8KswNG0Qazmk7HhB4gePLjuWlFjR
MaHEnx6SspQbm34oNzwyIt/gtEF/R5QdD8o5nC38nr7Lg7xHszzzMrKwt3Fq
2XGlxJOeEkr86ell76uyh3pQzoP43/3Ljq8l/nfDsvdV2Yc+QHgzeSenDWJp
TwolxvbEUGJvLyg7vo/9qvND2aM6NvpDp2dERuQ4LbIg65FlxxNzniekPeKI
jw/lGoyO/ojVHRVK7O1RocTeEt9xeHRJvMauorsgr9Kbi25WdqzJ7qK7lR1P
MyT67pVrA9+eY1xzYsK2KLs+sTtbiW7JeZfc3qZlx4XQz85lx/hsXXY5Ysoo
S/3vlN4oOv5e6Y3L5omLGpq+J5fc3iacd8n0f+XuzrUhlmpY6hAvxZhm/BIH
tK+wT9kxYdcK15QdA7Rf8ogXuy55I8qOUUbvI6M/eGIex6VcKeOAMVJI23uX
HR8E3avsWK5DIxPxROgVvRPXcmDqt6YN5CDeZ4+yr0FbdMx4bEp7e5YdHwSl
HPE1O4nuGF3cE12gJ/wK+BP47xExo8SQ8t+jl8LvnmPEuvIPpJeTx7vjxF8S
98p748TIEhvLP5BeSbl9cgx+v5SlHO/gfpR4KN4fJjbxnZLfH34vPO8Gv5k+
DklsE3nDUo/4qaGh5PGe8Fups1vkZc+Rd4Y/Tn+8E0wMK3GpvGf8WXjeJf48
PO8ET8i+JO8Vf5G8o7JnSewq74VPTLmROUY53hv/JnnD0w998w0A5g/jnff+
Gcfflvz9gO/D802BSeH5jsDk8CemHvzB0dPbJX8vYEraPSbt0fdByX8r8q1X
diwvMq1fNg/wmeGPIrYXPxb+K2Jy8XXh+1o7x27OPMTHgw+HeflI+C1zDB/U
mqlHvNUaocRhrR5KfNYGZdvFO2IL8Evh49os9L7M8weTt37K3p5xzHsLvCex
Wtobl3O7LeewScbyPZkDL6UO84z3KHg3Yvuy/W2PZz7gb8Nnhf42jIw75Bjl
mDdPpxz63SByYaeeSd42ZfvM0Mu2Zfsd4bdLP/DM+1cjx+45j+czn7lv8I7I
vqGU2y35z2VOv5zzwUY+m753TT488XQ7R15iE7fJtSKubsec069Z27He+a3d
a2j4ae0+xlqPvaidszb/vd1rbspNVXrLrJHZh9ox6/Fi1p2sf39pdxusd9iv
2ilr86aslVnnso/GupNngp/bXZa1UiFrVtbXLWkPnj0zyiJTc/Jpi72SA7Iu
PmaQ94Cm9Hi/ir0h+LasfVnLt2cdD1/JMZ4J2Mcakryxg7x2/7HHe4SHJI/9
MvZt2aMtpx5998kx6rCvdljKsQ93ZORgf25E+GPV/kh02eN9tOGpw74bezzs
k7F/iZ54DmjN+aHfOZJPffYsyef5gL3L3bOuZ59yt6zrD1b6HeFt4ShhvPCl
MFh4N3mjhK+Sd6rwU7uv8+ntvpZcn9HC1yl3iPC+8B5U5/AWadED251+Uxgh
fCF8LhwZ+pkwMv2TNzTrStoakvaQ6Yx2j0X6flftvoGcovuxphZeE6a0ewzy
nHdmu8c0dU6J7OQfK3wnfCucIEwWJgnHCd8n7/gcg3+y3Xv6+ASeVrqnw76C
fdq9Vn9FOCbtfSM80e6y+BbGKD0hOjqn3XODeXN2KPPs5Mj1o3BS6A/CiaHI
d1bKcj5HCxPT7tj0OTH1OG+es6kH5Rn3ux77VL7tcbwt6znWI8Thjgo/e46x
ZiFWd3TyiPNlnc36um8oecQds45nfT1b6rHGnCfHqEOc8rEpx/skrGVZe/I+
yUnheZ/k5PDEOB+XOrzPwTqb9fWsaZt1Ou98nJa8RvKp3y9ts57l/ZDTU27p
suM2iJefJW2wfiVGmTUsaztirlnHXV12/PS2sdnEE28fO018MTYSnpjp7WLL
pw/0WnyRHr9zc55wbtnv3kDPKft9l8six1KRhRj/ZXscs7JMj99rOSNy834O
zz88cywYSt7AtMczysKhlDsic4hnswWiA/TYlGdmnoOfU96CGgMDhOeVXqjD
/LPtPtZf+KrHe7jjezz/8AnhI+I5D/8WPHOSY/iInml3PeYDz7WLiA4Svumx
r25C5ih+oyWEST1Ofx/bgH9oKcZqj9OTezzP8VHhs2JMsxfDHgw2gD7JwzaR
v0yH37/k/NgnYB6wH0Qd5jB7RuwVoRd8hPgDsTf4q/ATPtXueczcRn8coxw2
CP8c5ZrzHI8esU/s15CH3wXfJHphTwR/JDzPxvQDj+1g/ws5mKucB/tezGfm
Jftk2Bgo5bAR5LP3gy1Bds4H+4v/kr6xs+TD8344+87si7/Ux/GnA4UXlF5Y
dCFiQ5Q+RBgi9BaGhp/RW3oT3UPoIwxL3kzCcOEwoSP1BgudwqEpN4twhHC4
ML2329hdmKr0lsR9/j+izjs8qur7+na/iUlImckkGVCszCQhIaCIBSuIooId
REEF6U2kSROldwGlCBZQRMWGlWIDCyIqWBFFxd4L9or+1udd+3neP9az1+nn
nnvOvqfsOSN8I34WtqTC8/qunS15S0bfo3zHvUy4NWP/myVfUJwO4reLL804
nyWS3+c7v3OE4iiT+uVGvQYIOSH7YzMrLBfuwGZWuEu4U/hK+bTDnlUYU2D7
V2xmxxbYLhY72WsKbAuL++rwI94+Ql+hj7Cv0C/cewm9hV7C/6J8wvYQego9
hN1Ddi/gD3QsafcToo7LhK/z3U7Ub+8oh3z3jLzJa4Pa5wLJ29QmPyt+xwK3
1z/5bstLhWNoM9pVOFZYGu6jw+8WoSV5RNiWGpf/gPI8jraPsBa8E+EmYXON
092vOI0l5wpzhCphtnCdUBHtSJulox1x1xeuDXdDYaIwQdhfGC+ME6ojP/JK
CaOFUUKDCL828Hm8myOjXouFGuH6qNPvaoeLJS8SXlSdO0verTpvrLHfXZxl
KU6XAof9ne82u0T4K9+SsOUZt+0yyTuFC3lPnIVJjihwv08KI8NdK9wQ9Wgi
zAv3yyp3vuR9nINHfRcJhws3CguFI8IPd2k8N/k2i/AFQnm065hoG/rsh9E2
X0S7nMb7oSzhSZX3uOTjkm15txH2uurzpORTGfdH7NSxW6dvvRxunvWpAsej
370SYWcIDworhTbCvcI9whPKa63kWslHM47ziOTDGcd5SPL0SEc9WgsreC/C
KZEH7gczHqcrM+73m6NsxsGWcHeP+r4Y7+lZ4ZkC9/0NwvPxLp+LsEvDD/dN
GT/DYsnP812ntvFOdsP+LfoE+a0XTiqwzkCPrM+4TZ7OeGzzewB+B9A3JPW7
POq1scC6EIkO7hqS+r2m9l8juUb5PCM8Lb5O8o0al/ms+PkFbk/ioQsepg0L
rP9WC6sKrI/5nQC/LWA8Ya+PPT56kd8M8NuCyQW2p8c2f6vy/5N6ZNwf/xb+
KnB//UP4vcB9+v1IT//jdwX85mBY5MdvFyZEOfwmgH76YcQbEXFJz3dla9SP
b8nb4aYf/xNlD438sPHnW7It4o2PvOnTc6NevxV4HOyK9Oh4fnfBbyb6h+R9
DIz2IAw9+ki0Hd+Wx4RHab+M+SrJV2vs95j4rAL/roDfGaCDfhV+Ib8a/z7h
ecWZFG1JW8+JehHvuohL+ikF/t0F7T61wL9/wM3Y/jeeYbqws8C/h5gWkngD
1SffFN4Qygr+/1g/sMBl856xF7goT/PPPJ+7XyB5vvDrfva7EFsx1fVi7MQy
tpU4T/xcYXGN5YEZ2wGQjrBF8j8Tu6+MbQfIo2Oez/I75LkMbI5aSh6b5/Oq
YySPzvOZP3GJx1kTfkfl2VbiNMlThRuVf1tswDK2n8CvTZ7tfs6QPD3PtlDI
tmHTNl2YJnTH/gz7OMIy5qdJnopOJx/J1sLz4idL9pR8Gfs1obewWXhF6BWS
sG55TvuCcIrSbJBslbHN3SxhZp5tN9rluV2wBzlLsn2e7UKQhGEbco7k2Xm2
EUESb36N26B+xrZxM+J5muq9LhDm5/ucrYX8jszzeRuyeZ7PEZFHhC0dbTA1
z3Z/yClhPzdeGBc2c8OEoXm2TxwrXB32XlcJw/Ns40jca/Ns90cek/Ns94ec
lGe7P+TEPNuD0F49wy4E2UOo1PNcKpnJ2PaRMofk2f5seNQDW7MRUXbDyG9C
nu3+JkS9yYP39VyebdRGRhrs/kYLo/JsQ3OKZOs82wMhWwkL1LbH80wZ29rQ
j4jHOSp9k37J2S3th10sNnPH5bnvLqxxHvtnbB90svhJebYPQp6YZ7vGa6Id
y6Mtx+TZTnFM1K8R56m8n7CLgXfOs83dqHge7IzI74Q82wchqfcBoUPRcyfy
DcBf8iThWeJn3IceFR7J85hYKTwQ/Q+/h4Xb9Cyr6DMZjxnC7xeW1FgennF/
fCzyYszdJ9yb575LHg8JSxX/QfpbxrbDC4T5ebb9nCfckOcxQFzi1Ybf9cKt
Snu7ZF3Gz7Ysz27a+jbyjva9U1ge7Yu8I9rljkhzaOhB9OVhoR9xHxJ+6NRG
wowI21RjfX2Pys1Izoywgwr8zUNXHhzpcB+h8bZIuFE4POTCfNuuMtYZn/SF
u6Ku9LUVwt1Cs4z9m2bc12i/e/JsC0sbzCVO5MfYPiXCSd84wufk2cYXOTvP
dsbI66JPfUx/F/rSd4Ut0e8+iTDG1XbhXaG/8LrwmjBAeCPcjMN3hG15Hovv
RZrRkfeH0TeRO/L8fVgvrOOdqT0fl2yhZ+wT5aM3+0U51Inx/H7kO1B4M8oe
Gfl9kOcx/EHEa8ncRvJYySsk34o0Q+M5qCtjdQn9KM/fDeQteR63NwoL8zym
l0a8uuib9MvKaD/0dbOIS989KvK4GVlj2SRj/XqTsFgYHO30tnBlyK15/h6u
Fdbk+buIXJ3nbyaS8TYo4vI8zSO/RXnWN4ui3leoH7wV3/I1qsNWyTGqw5WS
b+fbvbVaerVCc9Wm+vaLrxQfIL5dvI94d/EfxR8RHyi+W2PpTPFR4nuIbxAf
I/6f4jwnPkL8X/Fnxa8Sf0e8t3g38ffF+4r3EP9U/A7xPuJfiN8t3ld8m3gv
8cvEPxJfIt5b/DvxB8T7i+8Q7y/eS/xr8XvF+4nvrfq8ID5WfJf8nxEfLv6X
+DrxoeLLxPcWP1b8TvF9xI8XXyG+r/hJ4k+KtxM/TfwV8a7i54tvFu8m3kH8
ZfHLxM8Tf0T8ePFTxe8T/594K/GV4rnibcR/EV8lfoX4r+KrxQeJ/ya+RvxK
8d/F14oPFv9HfL34MPGl4nuJHyX+gHiO+Cnib4j3EO8sfpH4ieUKE+8sfpL4
fuIXip8gvq/4MPGbxEvFR4rfKp4WHyq+WDwpfpX4LeLl4ouq+SND9Xfxm8R3
F28qPlz8ZsVJiQ8RXySeEL9S/DrxEvHx4svEDxV/Ue9lrwaa60gura82F99b
uE183wZ2j1H8pYp/gOKPFb9N/EDxm8X3ULmHi18rfrv8DxYfTd8QbyC+Rfxy
xekoPpF+Jf9G4lPF7xSvFD9X/Djx3cUvE28lXiB+nHiR+M46jQPx4eL15N9L
/CrxQvELeL/ie4lfIn6yeL74KeKHif+stKeKV4v/Kn6WeEvxf8VniL8jXq34
14l/IN5Y/BbxPVXn5uKni9fI/3fFP0O8VvwP8cniy8WzitNWvLH4b/JvJ36s
+D/i9+V7H4p9spfkf6nyPFfxN4lfIn6OeAPGZpnaSfH3F39e/FXxNONUfLP4
AeIvi78ufqD4K+JviFeIPyn+svhB4pvF3xQvFL9a/HnxffReN6qsa1XWrVUa
yymtAeR/l/jD4t3F7xF/RLyX+FLxe8UvFr9f/FHxPuI3iy8X7yj+nni58p8v
fof4Q/LvKl6mcp+Q/0viBeJjxJ8TP1j8dfGt4t8r/kXit4n/IH6x+O3ieYoz
WvwZ8Z3y7yp+h/i34p3El4r/It5d/C7xn8S7iS8Xr1La7eI7xCvF3xV/XzzD
+xXfLn6Y+Nvi28QP512LfyneRPx98c/Em4vvEP9a/FDxreJvi9+ksm7XM14g
3kj+2+T/rnhj8ffEPxZfpDi3Kc754pPEzxc/Wfw68enibcXXi/8lPkL8GfG/
xUeKPy3+p/hV4s+K76E8R4s/L76n+BjxF8T3Fh8rvkF8L/GrxVuoDh+Kfyt+
tPhH4t8RR/wivfd2jHHxLuJni28U7yx+lvgz4h3E24o/K95R/HTx58U7iZ8p
/rjK+kp1G0Id5H+x/NvL/znxC8XPEH9NvLt4J/St4q9W/IGK/5Z4qepznfgN
4tfJv534PPHZ4u3FrxefJX6m+BzxGeKni88XXyh+tviN4ovEzxVfKH6j+Dni
c8Vnip8hvlL8MfF+4q+KJ1TuNPG3xVPic8XfES8Tv0F8o3iO+LXim8TzxMeL
vyxeT3yi+EPiq5TnAPHXxZPynym+WbxEfDJjJN973IzzFfne+2aP/B7xwgK7
W4jfLNwkHCXcEu4jw2+xcLRwa4QdKywVlgjHhCTsOOF24TahrfBAvstvHnkw
fz1eWBbxWgl3C3cJrfNdP9wtIw/KOEG4I9Kcku96E++0yBsd1ka4N8JOF1ZG
2WcID4b7QuEp4Un2zoWHhYeEM0MSr73wSITNEH4UdgrnCKuEx4SzQz7KmUBI
0pwvrGWuJFwgPB7uDsIT4e4kPB31uEhYF+6LhfXh7iw8E+6OUV/SnxztdKfQ
RXg24l0iPBfukyJ8uXBiSNruUuH5iNdPeE14VegjbBE2C72EV4SXhd7hh3u4
8J6wXRghfCC8TxtoTrhRchT7FZHuJaFHyE1C95AvCoOFbfmeOw7I9/7Q68JQ
4V3hHWFISOKtrXGZVyv/ifk+V+DcY3WN6z5a/v0jD57nvGj71cKkfJ/ZkGaK
8J3wLXkJnwgf8z6UzxeS4/nNS/h9JFwjfCZ8KnQVXhA2CJeFpB3HZZzPtZKj
I92HpOU3PpJjJUfmm9NeU/N99kM9JsRzfClMzPicaYLktHxz4l0VbUy7jz1E
dYl7lq/N954v9RsfefAM58Zz00enZNxvJ0lOj/OVqZJP6Hl/FZ/B748kf8u3
m/Ue5y6cIczK2H+m5GzhD/HrMl4X7op41+fbnzMK1qD/RhjjlfMkzpfQB5z9
cKbEuOesiDM6dAlnSLjRL5wt4UancD6EGz1COtzzo16caaALyJt80SP/RdmM
MfYjOIeZF3E5G0FfcJbGWRa6gDMP9CBjiLNDzhLRC5x/EMa4wY9zwml65p/k
npyxPkJfkobxRDjndegLzjlIT9tzxsMZEX2QuuBm7BGXeqBT2A/lXAh9wVkI
bvQHZ0640SucOeFGP1J32hT9RDrK4x1TDvH4LSxrXfYI0S+cS9EWjCHOwDgf
Q6ccGvsQ6BT2JnCjdw6JPQb0SKPYt0BHZAu8J4FOycS+xZM1Piebm7H+Ojj2
KhgPlQVOw7jkHIhzIcY8Z1qcs6EDOFvCjW7gbAk3OqOuwG50TdMCu9F55M2e
8dM1PkO6IWN9Q36cs6ETCeeZGf+cS1H2M4rfSnKh4q+v8XnhvIzXq5wp4mZN
e1SBzwbRR5wvEsZ448yV80x00vEFbkf0EW1JvAUZ+8/PeIxyvkIa9BDnedQD
XcD5EPVAN3A+hBsdw5kT7mdVt1Mlb8xYR3C+S17oRepFXuggzsOIx5jnnAd3
bcZ7yjXxOzz45ULjjPeFqyXbF6mfCQ8LbYUHhPuFduH3kHC28JjwqHCOsCrc
p0Xc+4SzIpy82gj3CvcIR9dqDEj2z6o+4kPELxZ/nftvxJsLb4ofJdlCOF1Y
GfV4o9B+xHtL/Ogix1vFvVaSaWGr+DFFDjtBuENYJpwoLA/3ScKd4T5eddgk
OUh1uFTyeeE54XLhRWGj0FN4WXhJOK7W4VcofmfJZ4T1Qo8IJ69uke4FoWvI
DcJlISnjZOGuqEcL5Xm3ZF/leWq0H+11SrTZCuoZz3G7UCAMFq4UzhfWCmuE
Y5XPasmBymeL2uFw8WbCq9w5VGT3a4VuY9wvcl+RZGPqW2hZzTNxv5HkYTwP
9w8VOd7T3LEkebCwmruditzu6wsd91CetdB5VPGshZaVPHOhZVbYS+gt9CKs
1m3XQXX+tNB9iDb4pNCSvvNxoSXtsYZ7pIpc9nOFzi8jPFtoSb0vEB6PdlnL
nVJFTvMEd0dJNhTeLXSbHiccUuu8z1Iddsi/VbyfD8VbF9m9TbwlbSy8XWhJ
P3un0HkQ9kGh09G/3i+0pN+9V2hJf1xX6HaiHZ8qdFseJDxZaEn9XuJeqCK3
+yvcZSVZxzMVuu48z/ZC58czbC70eybebkL36L8deOZoiwspj3KKfJfi7dwB
U+i7FZeFu2X4LRXy1SZ30CeyvlcRvyWFvm/xLuHOQt//uLzQ8Qpq7Vej+AeJ
l6ucduLbpK/2qKf+lfH7mSnMiP4xW7hOeKzQY7ci+uJcYU48/w3C9dH/ro+w
6ggnPXdA3h11qlZ5t9Lnsr7/7xbh5kLfuUh/RU9wF+OacHOX373CPYW+r3Ft
hHGHI32F9j4n0lHHC8KPePX0jCsYG1nf1TVfmBd3eN3EHTCFvsdrQYRxF9jC
cOcp7Y2Mh6zvAltUaHfzSLco+vWsaK8W8Rzky32Tt8azVUb7zYr+MV+YF/1g
QbjpT5OEiTFWrxWuiTGA34QYz1OEydEvp4Y7HXHHRh+dHHkdEOnGx7hCjosx
OS7K6CQ8HX2uC+OzyLry4iLry3XCRSGfjnGIbrtNOFLtc7Vk76zH2VJhSYyx
28LdMfoy/fsSxRtGOZJdhavEL836W3GzcFORvxO3hPvI8FtcZJ14o7CwyN+M
WyNes/CjHY+J8glrHukWFVmHLor0jaJfT6f9Vf+Rkt1Uh2bio8S7Z92/aUue
rbn8x0j2kv/h4qPFe4iXFLn+w4usU8lvWpF1xrR4N/8Venzznfm30JLvzK5C
S74z3NHIXUjck8TditxtxL1EzUMSVhP3Q3GP0bc1vhPnF43Tw+r53hzc2NBx
txR3PjWKO3QIq427jUjPHZEL454k7j3qXug7TLEP4A5Q7vI8POpCvA9rfE/l
jozvm5wfdyA1jTxwNwk/ysjE/UeUna3n+6Fmhp3f3Kgf9zBy/yD3FJ4RkrsM
uduROwq5p/OouIOJu5q4L5J7P7k7insTl9TzPVitI+7d8Xs/8uDexLYhuU/x
tJD3hX0hbcNdTZUhqd8hwlRhSj3ffXlzvIOjoxzq8Z7a4QDJNzO+j5L8uFux
TUjqjR1Tw3qOh/1LA8n6whsZ89cztk3bs571LDZue9WzG9u6XMmceraB27ue
w7Bv21dyn3q279mvnuNhD4cf8bD9yavnMGyXkpKJerajKpEsrmcbpgLJ/Hq2
YapXz25smgrr2Y0NVFE9u1/OmL+Usc0d9fpfPdtFkTf5vlvj/DZlfPcl95Rx
b9k7NY77Ysb2QCnxUuHtjNvnrbBtSYtXCNvkPlByq+QWoVx8c8a2KvRH7tB8
LeP4r2ZsL0OcMuF9lXUwZWZsP1UZ/Q4bpqp4z9jWEJd6rGNtFO/8vYz59oxt
qRgzjCfssejHuLfXuO6vMIevcbp3M7bTohzicffn7fH83JG6LNzchXpHuBvV
ev53rvTG74XWrejUXwutf/nm/1ZoP9w/8P0jvvBdoefuzOX/KPRclvS/FDod
+vXnQkvmET8VWjK3+kJ1Ha7yP8+4X4ys57t1EyG545Z70HqELuC+s57h/rzQ
c3rWFj8WOj+egXvRekU8+gj3/HLH8Bdyn1HkNIfWeh1yjp53H8m+Qh+hptZz
4U7y30/yCmGgkCcMCvfeEZd5555Fnnsyr/9L+V8S36jGtU53ofLJkRwg9Beq
ay07yv/7QrcfbfdtoduPtc43hZasnz4r9PMxl/2z0HnTvl+Kn1nk59lX6BfP
kKn12uP8rO9xZl7IfBAbq4vqWYcylrh/eXCMc+5l7hFjmzuLuc/4U/WlfpIf
ZzxW8MONbd/lkt3q2Q6O++86x5gfGOkZ99xT3CfGP7J36Ask9xBzpy16Eb3J
/bvoTu7kOzEk/fKbGuu8n1WHr8Uni/+Usb0d95NS9p6RH8/wleJMkvwxY93B
811Zz3Zy3G1Kmo9rfD/1R4rzpfhE8Z3sgWV81+F32DTW+M7BrzMel2Pq+f6/
rzLun19mrIOGRjumIpw7sL9X2DjJb0OnwrmbsH7Ia+rZfo32475q7NiQ3MOK
frwi2hF9OSjcn2bMP8nYbo+4PM8XNc7vm4z1FHcjUm/sJfme8b3tGO+fOWhJ
reeex2R9nr8He2H5PuffM9/uu2vsd3rGtif7sueVb5uCvfIdD5sD9tnZI8ee
YO98h2GPwN46YZzn78YeWZ7tDsiDeO2Vb75ku4xtVnLYY8r3mT9x/82z3Ueh
/Orl2x5hl/CPcGbG9TkjY7sQwgvybZ/BHj1lJ/O978k+cZ/YA+0tmSc5KN82
BQ/V2Iagh/z3C7+BkRd7xIRRPvvCQ6IeQyKsl9IMk+wpmRvp2Esuyrc/aUry
vX/KvnUq3/uzo9h7y/c+L+7yfO8F405EfUmTzvf+79h828vQVtS9fr73Xgl7
uMbhfTO2syGc58AmCEm9sAlC0r7Y6tWx55Vvez5kbb5tU7C5wZ4OOw7eJ+cq
2OYURRtgG/KL8HOe7aF4tmLhgRrn0U116Co0Fr8sbAnh1fm2ByE/zmew9UBy
hnMx6zfJThnbyGBLRD2wK6Qu1BW7nl+j7EsVr0p+XSQvESrFO2f8bLQ9e/DY
BP0WabAn+kP4Pc82ST8KO/NsA/iD8H2ebfe+E77Nsz3g9+FeEH3t7zzboPwb
/W9FjZ/7rIxt/Uj3TZ5t/ZBf59lGD/lVnu1paLOf8mxn85fwZ55tvv6M+s2P
cgibGXGp69yoO88zIfL7Ms+2jzvjGbAlwh6LtmsgjIv+QTvN5r3l+zk4M+Ds
hXKQnNXwPJwrEEZ7cSbE2RT15byH86LxUeYX8Q4IJ4w6cW7UKcY85zSc29BO
3fKdL89BHpxBMaYvz3cY479PpFlZ47OZyzPWO5zfcG6zZ+SHe/fwIx7txbkU
51S0DZJ60HY8E+dR3FmJHRK2RdwfiS0XNkoFIQnjfkfsw9izrlLZl0lmM75X
jH3Lrnm+25H9bGw3uV+yX6TJi7yxw9ov5MB4n5RP/cZFm32eZztR5Gd5toP8
NM+2aNxb2T/y5X3TTpzd5UZ+2KPlhOwf75xwzpewQeMMkrNKbNo4d8R9YL7P
nDinOkiYHO6G4ceZz8H5Posi7MqMzxevkBwYZz8DJA/J91kR8RrlO850YbDC
ZkoO4swr4/7WD12YcX8bKvmo3ulc8eHiNfk+p8E9ImN+FXPjGvfNIcxt813u
1NBNnJ3cEON/frgPiLpz1vS/GOucH/I96Rv9CVs6zhr5BmAzxxkkbtr61Hy3
EfZ0nF8Shu0e7cfZL++Gc2LOcrG/w494vDfOcQljvNH2nHGhIziL5QyW8cHZ
LWe8jFHOdHGjAzjHxY1u4IwWNzqDdLgfrPFzdM9Y95A3+dJ3yI+ysY1DX3Ie
js0fknNy7AWRnI0fXOu9gPZZ/1cHe4LsrXKv/SRhYqH/D4R9WPZWy2q9tj8h
630i1vy7Yi/pH+Hv2DP6L8JyFH+yZCbrO/XJb0Kh78GfJkwt9F35yCmFvnOf
8PGFvq9/nHBtof9X5OmYj+4f4YTVj/BrYr9qt9iTmB91+Sv2q/aQ/+7CnEKv
Q1iXTBd2FnotMrfQ6xbC2F/cJ+bp9xd6H6RYaBN7IqdI3ldovyLhhkLPrVm7
zI68WbtcF/Ln2C+jfOpXXut5/0lZ79P9FemvjzyoR6rWa5Ljs77rf07kPSvy
Yw00MyTxGsczEO+weDbatyrSUZeaKIN4/E/CUGFIoe/0vyHC+C+FYRHGfzNc
JQwv9H8wjAh3cfgRj/8EmBfpm6uuD0o2kyxU/R8WP1K8SPwR8aOy/p8S2o69
Tv635P5w12XNm2T9/zArhQcK/V8O1HEw5SqfRyWPZp8q6zhNJfeXf1LteWrW
//cwShhZ6P9/GB1u/rfhamGMsK/ij6Wdsv4vhzERj/9RmBFtl422po0ro/1w
71drv2zWd28PFAYU+r7vK8LNf7RcKQwq9H+xDA53XvgRj3vP+wi9C33ved9w
cxd5v3An4zlo95wop3+h7x/vH/EOUH1KWd9l3ab0x0LhQPmXsb7LOj3nAe/H
c35U6PME8t4RYaPCDze/gWOdxjoDe+SGoUf5nd/u9fwbrasiP84T+J8fdMO6
6DecZ3AWwZhk/clZCjqANSpr09Jay+Oyfg+Ec8aSqPX5Skv5P5HnbxJl08+2
R77Do0zc6JKvha+EJ/P83SIN9s6HxPcKm/uKfM+Xsc1nrswc9J4az5XPlf68
KONv1YUZ21lj68PcCHtudCRufifBvDGbbxtk5kzMqfkdAHkzN8eWH8mcvWN8
nzpk/NsC8j9MuFfl7s/3OmM7ZvKgHvy2gLUH9Xsqz3XnebD3J79S9HvGcc7O
+P+WOCtg339CtAFrenQi+xTsbXAGwr4D+xDoAvQcewacT+THnsTU8Psu+h9n
dZuj/70a7ikR/m2UV6/I5371a513q6zPXXKLvFfRUP4p9kmyPqdBj3LORn3p
m6RvUOs8Wmd9zsMeBDqXPv1alJ2udX4nZ30m9L/Yqxgfz/pFjIPXI03vqDvn
VOz5cqbIWWK3kJwHsu/DmdamGJOcn3FOOyT6LGdr10b7fRZjd1vE6xp5cJZ4
WUjOEi8NyRkgY5vzYM6NB4bkrHhQlEMY+0ovRz26R12o64CIy/NcEvlxltgl
JN/gn6v0bGV6t3X+T/IH4zfnbeN359zP+rfa6NJi5SH8zF6RZAdhF3vzkpcJ
v7C3VOyw39irk+wk/M7eW7HdvxbZj3j/FDkd+e4j9BX6CHuH7C38pziXS3YT
dhO6F9u9V4T3EnYXekTYnuHXU/i3yOmo3x7hR7y/ivwcXYQ/iyw7Cz8V+Zku
EEqEq4ThQpEwTBgq/E/oL/QTcoWBwgAhX7hSGCQUCIPD3U397QrJmzgfkRwr
XE095H+N5C3y7y4+Qvxm8X0jb9oiJ/KmvKQwstjxSoVR4U4Jo8PNuXulZFYo
j3LGCGUhiXeOyspITlJZs8QPL9F4zPo87Dv2/JhDyP8NySFZ7xe+WWQ3e4Sv
C68xfhTnLclhitNa/G3xq7I+//lU+KTItg/vCNuEocK74b46wj8WzlTajySv
VdqRwnbxEZJt5P+++Ci+7+IfiI8Wbyu+gzz4pot/KD4263O8z6LsdrXOe1yc
m22PsovjffIuOcP7PNJwxkjfpV9zvvdFhHGe10hxDyv2GeCXEca54tfCV0U+
L/wm3JxdfR/tODnakrAJEZf0nHH9EPE4+9oZbs56f416cPb7W7g5D/493JyV
0kd/LPI5KP2Y/jsr6k7YjAgnX86T/4j0nJX+HWkKoy8PKXZc+vv5wiPqC+UJ
9RfhUfGKhN2PizeUPEB4TDydcNhq8QaS9YUnxA9MON6qEvsRb22J0+0vbNF7
OUiysFJ6SP5Z8YzwtPghkgcL68QPTdi9QbxKslJYL35YwmHPljhdI+H1WocX
K8/Xau1XJL6mxGVSv4dL/Ewp4Q3FqZYsUZy3xGvFk+IvKU6ThN3b5d+ctPJ/
Wf51CYdtlX8z8pH/B+JH0ibiryhO04TjfSj/FpIHyn+j/BsnXN674sdLHie8
qTg1kgnF2Sr/Y8SPFt4WPzZh9zbxlgm73ylxOtz06zZ6V6cI2+V/QsL5fqw8
j6LdKj22Ti12vMvk31ryRs6Oa51ukfj5jH3xqeKvKH5T8Tr0svxbSs7K2pan
qtg65Vz5N5ackrUNUK14TbFtf6qLHa+j4hwjOSNrfXBssd2vih9R7PLol/S1
84rd75HnFlunNC92vAtoW8lpWeudFsV2bxZvVuy6onuOljxK6FBrOV3x60W/
Rv9i08QzNRFmK+w4yeuy1hGnFbuNuijtyZLzstYFbYsd1ln+J0nekLU9FDoV
vXmJ/FtJLpD/xeInis/NWl+cXuz0jP9zJM8u9jjn+XBfpPgnSM7JWhecKX5G
sXVDu2K70SPti+1Gd5xVbDe2VzwH7Y4OIh3loWMoh3jvKP8jGJuVPtf/J8Y8
dmoV8U24RyhUv6knTFb8XMkXmOfLv6jEYWvE92dsCxvFG0tWCy/yzkvsfly8
IWNb2ES9Shx2v3iJZLEwk/mY5CvKf3Wx86svPCCeKHG8FcWuC/HuK3Y66jFN
afPIW2lniOeLvyw+lfkhdRF/iXdb4rJfpv+W2P1CsetbJTzLe5NsJDxTbHmY
8Dz9Gh0kTGROiB/zRvnvK76PMIF3I3wpPJe1/7OS64udx6HC0+KHSB4sPFVs
eZCwWbwZeoHnL7akfmuL3Wa074Zi15F6PFfsulDXx8TT6F/hyWLnd6DwRLEl
7b6q2G1JvJXiyRK36aPFTldO/RhDjPHo07wb2rinnne65BI9S2/xheK3iw8W
Xy6+Unyo+J3iD4n3EV8kfkfWY2AmY5znjryn8NwhJ4cemc+YirGHvCHG7YII
YzzNirwaChOL3d7DVdZdkg9jZxX5TeK5Q04MfB3vZoTi3y35qOJfKX4Hz5j1
d/49YbswmrmE5Oqsv/34vSs8KJSWuO0eFi+TTAmPFLv9cD9UbD/iDVQ+S+Re
oXwGid/OeBLvL36L+F1Z69x7Y5ydEpI+ju67sdhtfbywrNjp0bX0uaXCyFrH
fUz59BO/WXx51rrvJmFxsW12dsXYpj2+ibag7b9DHxTb9oc5MfNl7IGY++LG
rgc/5tTYADFXJgzbH+bczKmxAUIShi0S81Hm5tgA/RtlYxP0X7ixaWJOTLz2
tZ4Hj8/a3pN5MG7smciDMrDxZF5LGuw+0dfEwx6UeTZzk3tijkLYfTFvIwwb
2USx5+bY/NFvDii2vS1zYubI2O8yJ8Z9Vq39JmRt28s8mDBsSBtI1i+2XW+6
2PoRW150JPHOrnX4xKxtT/cvdhrsfymfOmGbdWD0X2y1Dop+ik0Y4wE3tl+M
E9zYa1Jf8sIuNk9yv2LbiDFWiYftGPNN3NjvEs46A7teZE7U+9pirx+Qnwuf
CWNU508l12Q93/9Y+KjY64BPws14+0n4sdjj7+dwzwi/ncVeJ5Duw2KvK5A7
ir3eQH7AOy62XvyC/FXuDzxf1vrg++iL0yM/wsZFXOp6reLvpvG0Luv1DPm9
H8/Dc/AMk6Mv07/HK/4eir9e8SeI74Uuz1qn/Cn8IVwf8nfei8J+o49krWv+
Fv6Kdh8fdWkQkvabF+F/Rn+aEPGuE36JNpot/BpudOF/wr/FHrd8K/YusW5A
Ur9rah3+VNZjfpfwT7H1xJ4lfp45xa4n+Y6tdfiTzJ2YmzEPZ/5JHxbPF5+r
NL8LvwkXl3hOzHy5M+0R7ovCjzn1qlrPlf/A9pvvW4nn3RfyreLbInTle1ni
ufZ6xX9dcneV9Vit8/hNadfWei77l3ivEs93mRf35jsX7jW1zuNPxbmc73OJ
0/QRtkS8dYrzmuRuyv8p8VfF/1X858XfpA3lP0ryQ2GHMFr4KNxXlnh+zHx5
cInnx7hfqLXfvko7pMRzZcKGlXh+zLx7aEjCrhLeF97jmVnD8q1X2uHhR5oR
wgcRb4zwcdTjauGTcI8VPg33yKgvaa4VPhc+43td63XFLj3js6ypxfdUWddE
OOkfl/8myb+znrPMEWaXeE5wnTCL51S/OFbyGOF65pCSbyr+1mL7Hc2ziR8n
2bLEY+x0ybYlHnNnlNi9rdjh5PVWsdMdRV7Fli1K/F08vsR5Me5bS7YqsT44
pcRu9EibErsZtydJnljicXua5Kkl1g1nlrhsxjR1IWxercPfUv07Rh9k7cgY
6BR9kzFM/6YvZ6MNZpZYH5wteVaJv/3tSlzGfOV5Du2Uta45T/xcYTz1oA1K
rIfOL3EY38v2JU6PfiE/3Oi/C0ocD13CuKIe6IUuJXYz/qkjdb+x1uPqnaz1
xyUljrew1nXflrVu7VDifNEjpMONHqVdTw43bfB4vIObhZtoW+5OSKtthfcq
LE8QtoofI3m0MKGp5r+SeY3Vv+TfQvxIYZr8m0oWy/+tCsc9Spgh/2aSCflv
r3B+xwvviB8n2VJ4QvxAyYbCn9XSiZJ/SL5b4bjE+1nucsmfJN/m7oe067St
wnngnqSymkjWU1lvVrh86vd6hevYXHitwvII4XrxP4TfhTnCb8Kvwk3C7grf
TZgq/r3wnTBd2Cn8IMwQfgz3tPAj3iLhP+FfYXGF88B9g/BnlPeBcHLabf2Q
eEqyVJgn/lfEmy/8He4Fwj/hfko4WHEPEm6McnYJC0MS7zEhrfAK4ckKx6V9
h6h9DpH8u9rrlnnCDcIK9Z/59M2s1zb4XS8cISyi38V4Wy7cUeLxd2e4Twi/
ZSVej5GO70bjkOiXwyOPhTH+b4k+hz64NdzolSXhRl8sDfeR0TcXl3jMsdfD
nlDz8KN+96n+t0l+n3W/p1+vjTG5OtKcH35rQi/cTzrqX+v9gsFZ64wHImyv
lL433HXAb+/VbpVqtz3Vr64RbyyeI76Pwvpy70HKOob87hVWKs97GN9Zr7fQ
r9eFLlgTdUKPPCQ8WGKdhVxZYr25MuqB7lsh3E3cWu8r/Zz1GL4r3kGrCMfN
vObkeD982y8rsb5YVOvv7rtZf9tHCiOEesIQYXDsVY0WRrFfJgyNsGJhuDBM
KI1w0heFH/G+U/5XSdZUeg9svDAu9vXGRL58r1pJnhx7fFdH2A9KO4H9rkrv
8Y2NMPbzrhWuiT21ceFOh9/Y2L+bIkyOfbQbhOtj72xeuH/mrFPycOX/u/gc
8RaV3rebIUwXfpX/dZLN5b+f5BXCQCE35ADha8UZJFmlOD/VOl3TSu8PThOm
xh7i1KgTe3Pzox5/Kf4C9twU/2/Wv+yzif9Z6/oeJf4fa1721io9DzhJ/MSE
9y95vknCLsW5kT09xZmoOF8LXwm3C/+T/74Jj8OchN2Txb9lXAtTGR/Cd8Kk
8CP9NOGHCKOP/kIfK/H37yf6sDBd2BnxZkX4T9Gvf400jO9/hV2hA/4o8dwR
XfJnuDeq/n9R10rrm79L7EZH/BZ5zYgyKW8B/TjiLYy8/4m6n6Xna5/w+P8v
ykZP7C6/3RLWI3tJ7pmwfkHukbCu4r3SRugg/Ejzouq2N++80rqEttwn4Tka
74F9T/TdftEvGHt5CbvRFyUxVhiLBcyfhZdqPcb2q7Q+KIwxh44oinGGziiO
8YQ+o+7/xfhPJJwvY5v8KI/3d47k2Qm/s3MTdvNuzkvYzXqAuTJz5yWqQ3/J
j7B3rbXf+1mvIfqWeL68uNZz6O1Z75ExZ2V+uneEkxfrh55CD9q51vK9rNdV
3Uucnn015sTMl5cpzkDJz7LeX2N+zLy4MCTxiqMcwtgTYV7LXPgWpe0nuYP9
MfEB4h9nvWdH3szND4x+zDhgD2xKifs7+yjMm5lHsy81Ntxl4cccn70w5mrj
SryfdU3EY/3UrcS6kr2uayMsFelYK5SGpK4NIg/isTfHWGKcsVc3PdwNo44T
SrzXNjP6eKOQxDso6s7zHBBxqV8i2oP3URnrQ9bQd9e6Db5SmyznvE/8i6zn
96fp/Z+a8Dz0TMkzEl4z4Ncm4bXC6ZJtEx63F0p2THjsdUrYzVqBcPJi7UG6
UxJekyBbJ7xGQqLTGavnJ9z/0CmMy3YJ64gOkhckPKaRxEN/UCZhjPuLEi6b
eTP1pX7oNfLgGe5C98r9ZdZjtI/QO/RdP6FvwjriUslLEtYF3SS7JqwvLks4
DP2BH27amDK+jHdI2bTNnvHN75mybiK/Lgmvtfh2oZfRaxcnXO8vVLeekplK
6xS+Ff1D//aP+qFfegjdQzchLw/90jee5zPl01nysEqPf8J5Bvbfb4j9hpqQ
c4Xbsl7PL826fs8Kz8TzPxfuzuG3nrZqonUvfaPS9V4nPB3tjnyK+jRx3FMq
3Q/wezLh9/mI8HC8j4eEBxM+K1oqLEn4rOi2cLeLuMTjHOn2CEOH3iEsS/gM
aVmE0aZ3CstDf60WVoVeQz6WsL5DPiq8LNQl9Z0X3hQ/SrKFUK36Hy7Zn/O1
hMNrk26DRpKHCZWKk5Hsqzgvyr9GvLGwWbyZZFPhlYQlZfB9/oN3LpQr7a+S
F1a6r6+JutKvHxfWRv9eG2Edo/2eSPiMjXa6VahQPr/Rfyo9Bp6I9EdH+C0J
f3OWR3vR7+6KNmLO9LHwUcJzje+F7xKel30o7BBKlf8P1Ev5p8R/FO9Q6XnQ
Twm7mb/sTDhez2hT2ow++7rwWsJ9+Y1wM/fZKrwlFDRxu7dXnr0Sbi/SMyY3
h5s+vSXcU6KO3yY8Hsj71YT7/qsRj75ZqfbOJj0X+0X4OeG540fxbOiw+4R7
E9ZN94e7Tfjdk7A+ujvaCx32QMRDr9BnVyasX1ZG2CmRbkXC+mxFpGdO+pXw
ZcLzL+r+jTBR+DrCmKd+Eu+D+ein4WZ++lm4y5r4OTpWeg73TaQvkf/nkudV
ej7Ne/tA2CBUJd0WGxPum9VJ96ODJA9Mur8gGyY9JtKSFUmPDWR50mMvJVma
dNsUSRYmPS7Lkg7jufGrl3T/I78Dku67+0s2EA5SPf+V+/JK9788+e2XdB8n
LvFo6/ykwxiv9ZOuE2ODPHDTpgVJx6ONKRM376846frxPhKSJcKcUo0R4Vfh
euEP4XdhbkjCPqWfSx5WpbWN+BfiafEJkl8JXwo75P+d5IHy/1x8p3iGe8Ui
71+E60L+XOq+QvnUif5C+yWT7i9I6se5N2P0ZmGJ3Hsr3V7Cocr/P/n1UFt9
I/6T/BpzLxpjULxKPCO+u9L0UpyG4rsU/zLWTeL/iF9S6XF2jOIcnXTfP0Wy
ddJ98UzJM5LuL60kTxbeFT9e8jhhu/gJSbvrlGdLySsr3V/bJZ2e/tom6Xy/
SDi/04UXEu5r9D++A+jLQ5Me89QFPfu2+LFJ14++fmrSeb0nfmLSZdOvya+t
0Ex1OE1yiOqwKWF9jM5lPPNMPMP74iclnR6dR//KTbp990i6vfhW5Ej+T2ik
PHeT7FkZ6yvhT/qd/P+W7FzptR9+6G50KPmRnve2Z9L58u0hv33RO038rL0r
/T08RPzgpL+BSMYeunmvpNOjy/dO2s245T3wDHznyG+fpL+FSOKxPuY5aacR
MdZxX5lwm/LOW6gOHYhbGd8H8U5J6+sLJM/nHShOR8mRlW6XHkL3qFMv2iTG
9mhhVIztIcJg4cgmzmO40h7TxHmPEj9R/DLx8eKtxLuKT6z0t+E88XOTbsfO
khfTbxSnm+TkSn8X8aOup8r/cslpldYrQ6NsxvawcDOuhoebtu8v9EtadwwS
roj3gV/f6AcDhQHRV+4W7orxsCLcORHeP9qddH2i3ZG94z31jjZifF8V9SiI
trky6fE9UhiR9DgfEfH2iHalrY/XM14qeU2l++kVUb/8yINnaKk4l0herTjH
incRH1NpXTIqykA/XiOMTVo/Xhtu+tlkYVLSunNchKFrJ/COol9OiXj7hx/x
TldZUyWnV/q7MVeYk/R4ni1cl/SYns47Es5Q/BmSMyo9J5qZtJtv8KxwV0Y6
3AdGvSYmrSfmRL6HRn6UjU65J95Nw4hLvRnz10edjhAWCTcmrVNuEW5Oeu6G
30LhSOEmYXHSY4t3fmfS37araU+heYSTV4vIgzRn67lupaxK65sbouwz5T+P
Z6m0XrxNWJq03rw93OjNZeFGl90R7op4V5T9//RUhJ0U9Voe7+8z4dN4Z5+H
m3fzRbgZK+uFdUn3x83CK0mPH/yeTrrPbokwxsFrwqtJ9+/Xw903/IjXKdI9
lbQuf1BYmbSufyjcl+jZn5RcomfvIv4E7S5+gfjD4guY04rfKz6v0jr7fuG+
pMcMdXw5ab1O3g8krd8fiHgXK+1a3kGlx8ObwhtJjxvSvZT0HOpsybOSngch
2wsDlHYj+VR6boQf3yr2H98RtjFPaeLv3NmV3q/cFnoTffNi0un7KM4GyXsV
p5/4C9S/0uOW8jclrSs3RZrLFec53p3idBV/lvcufpn4M/SNSuuVN6Lde7KG
krxb/keInyM+jL04fdu/jjlHJ/mvpl9WWje8FW2BrnlP2J60Tnk/3MPC792k
+/THwkdJ654PIh76aZvwdtK6Y0eEDY107yStZ9+JeOiYDyMeuuHL6H+Mw6/C
PTb66SdJj+lvhK+THq9fR7yBzJ14x5Xu959E/dA730Ya2mCV8FjSOuAH4Xv6
k/CP8HfSuuNn4aekdckv4Z4Zfj8mrUt+E35NWo/yrFuT1qdbox1nRzjpZ0S6
ncIVTSxXqp6DxH8Xf6jSemRX1AO98m+40Rf/hRt98JfwJ23I3Ezv8FH2J6Pu
hE2NZ6It0De7lTr9zArVP86BPlLa7+V/sOZ474l/I95A/CjJW4SbhRYhbxKa
CguE+cLRwq0Rr1a4Iea8zymfmZJ7K5+6iDtP2CD/WZL7yP/IyG+xcISwSLix
1GP9IOa9pdaFzE/3FJpHXOL9If/OkhcLzYSFUafDIw/cPP8lkl2EF5p4rryv
yq0q9Rwad3Wp5+u4T2MOLdwnbFT8RyX/p/jtJB8WHhLaC4+E+9SIe69winCP
sEI4VlgqLBHOjHQPCmeEXCmcHvIBoUm0DW1XE+3HWqFxSOq3nu8d7aD6HBN5
0+7ozYNL3V5tIz+eoaVwW9RjfBO35bPqG9eKHyD+TKX7Gu13Uan1YIlksTBC
cRKSayutQ/ErKrWuLZNMlfqbli+ZV+rv0D6lXksMV9p6kqsrrY9JV1hqvVUb
z4c+axL9hbF9RrQHY/vMaCfGcLtoP/ruOZJnl3rcnhXvgW/evqUuGz1dF22J
DiCc9McJt0db8F38X6nT8P3LlcwptT6tifZGFzeOfjFZz9KIcPSk+GH0o0p/
rw4pdbuPlX8DyXXyn8A8XPx57E+auJ+9KT5bvFL8dfYxxLPiWyo9/ysodTvy
HaYt9yv19xhJ/R4RLy91uz8qXlFqN9916s7zTGNfiDZQnmPE0/SLSn+zT49+
cTxpoi1OpAzaoNR2sdhEYmfKb0uw9cS+EjtZbCuxkeQ3IdiJYoM5qtY2EKuy
/q0GthG4+e3FG8Lrxf5dx9YIw5Z3VeR1VuSHzSB2zdh3Yj+Lze/qiHde+OHG
bvfBqB82vtgdYmPYPvLAfWb4EY/fkLwdZfePurxWbBtnbD6w6eD3LtiYYgOL
Xf+7EcbvYzZHWNtoD2xAsdWeHfvX2G7PCTf20NiHYr/I709eFbYU+3cz5I29
bY+Q2PwOjvKp32XRlrR1v6gj6ftEHtSD3+JsjHa/JN4J9rndIz/siy8PSTx+
k4PNLva2XSIubn6v8Hi09S3M//XOd1Ran/YSegp7hOxR6m8IsnuM26HCEPqh
0o6T/LXS4xu/waXWzb0jL8Z/n3AvU/y+kp8p/kn07+hzbUqtL9GVrUutL+8W
TkanRLynlHY6deG+8ybeE/md3ymwRhD/W/xx8Wni/4qfEH2Z/o2em1TqeQ06
cXK4d1f8xazVK/27pSeiXfaU/03sR1T6t1hPRhi/u8JeGTtlfou1LtwXhh/x
9m7idX7rSuvE0cIo4QH5j5HcKf+HxK8R/xldKj5c/PtK68Vh0b58v/lG8T1D
744QrkKHKv4UwhU/KTkywkqjHNzM0RnffLvmNbGOfIs5gPi54m+L90f3CK8J
A4Q3wt0v/F4VBqKrImyQsJV8hCtCvhnvext5xvsrTKkvpPyeyWNL9It3Ih7P
+p6wPZ7n/XBfGXlsjef5IMJeY54sWaz3vkV8M2WIvyG+g7apct8pSrlsvr3F
KbvZPzuDe/WFXYrfWvKEKud3vPhxwm51Grf8Z4H8C8TP5Y598V2K01X8MuFf
8W4pu/8ptd+lKZffirScrSj/EyVbVvnZTki5DPbszky5Hnsp/3aSbfhPA/H2
4qfxvwfibcVbcze/+Nn8L0CVx88rwsvCfvI/h/8OkP++4mfxXOJbVe4nCk/x
fxGSTzNWSv39Xhdu5hF/0WdKPUfYO2V7EMZVnuR+Kc/VOCvaI+V5Es/PszJv
+jfcC8Lv7xifBYqbn/J8AtsR8mU8k1+usE11+0zu8irPYyiffc/5kQd14hu8
b8rp+Q79L2U387n/omzGMfnlpDyekcQj/PKU3w1zwN3Cjzkpz7F7ynOZ9dEW
FwiPC2tLrdto15eEDsITEXZhtN+ThLNuksxX/TuGH/HQg5uEF0utF18K9+Xh
t7HUc1jKp07oM8YE7YUO+Fj4qNR693nhOfqUsCHczOF4P7yPbpHfC/THkBvi
Wbun/Py0Jf3xknh/nPX1EF5U/VfRXlXWAY+Vev6KDlhd6jDWWMyHmBuybkNv
Mi9gLcecADdrMvyOi+esVd41KT93k5Td1LGxZLXwq8qtk2xR5bpWiVem/GzI
bMrPjMwImxR/Df2myutDvg0nRltSDvny3ORNXuiAZpJNU14fUnfm16wh+WaQ
nvU9axLmf6zx+MYwH2fty7qFdQbrRXQkc/aFTdw/3qn0uhA/0rAOO1/yvFKv
e1n/kJ41HHNu1jqspcmPtQhrXcrhO8aaj3oRj/UecUnPPgjrE+rHfgfrE9ys
b1uV+hnYEyE/1kDsiyCJ977q+a3kAVXWwUerDY5KWc8ennK7cJZwkWQn4XfF
P1by6CqfM1ycchjtvb9kA9Io7ADJuir37wPFGwo/NrF/0yqP3S7inVM+ZyDv
C1M+Z0B2jPHWI/ploXTUeZLnVXmc0zdJz/gnD+qRUJwLJC+o8tg6KOWyObcg
vw4pnzkgice34ZiUn3lnE9e9SZXH68Epp3+21H2qUcrfnyNSbhfGMX6Hpfx9
a55yGN+2FpJHpvw9oy1x8y3Ej3is68okU8L3Krec/q9yf2BeTf+v8liqn7Kb
MVaRcjzWXSUpf5NYhyVSdrPOS6bs/kn5HEJ9qrwupJzSlNeFSOK1y1E9hIeE
uWHjiX3nLOHnWLfv3dT/M3Vxtdqo3P+lxf9m/a+p/7Opi/yPCj/+K+uvOv9f
VXv576rz/1udJ94iwvlfrr/r/B9YZ8s/t6n/u+pS8baSDwj3C0dGXP6vq7Ww
QrhbOC3C7xNOEe6JsFPD714hT3neJdlVebYJP+Lt0dT/1dVJ/v/V+T+2Oogf
KDlJmCg8xP996blLhZX8V5hkQnhcvKHkARWuR4FkfoXzLZSsV+Fyiirspk74
EW+N+P6SDYS15c4D98PiZRUur4/q8b7cvSVHSX4o7BAe4T/KKhzvUfGKCrsf
4z/NKuxuHu3E/5OtLnc59YVV5ZbE+7PO4Wcq/0aSM4TpQkaYGe5hwnbhXaGb
sFF4QbhCeEt4UxgY8g2hh/CSsEnoKbwc7v7C68JrwtDIj/8G66Gyt0l2lxxc
bv62cH6524V2Oi8kz9Gu3G3EO+kaddlA+ijzRaGX8EqUfbny3UrdJQeVm78V
/aK4wu+mt/jmSDMgnoO6ZoVZ0RYHCZOjT/yidptNv1OeB0tOibCf5D9Nso38
K8v9f3CkP0SYGvEOF24UFgpNhQXCfKFZ+OHuF+30qtA35BbeUzz3g8IZIemP
p4dknPSJuDxPXeQ9T2gS8gahg/BEufsvedCv6dOMoZIKt8v14n8IvwtzQ/4W
6f+MsJHl7o8fRL3/Ef6OMpF/RZl/RRqe+19hF+3Z1P8VOEFt1bCp/39wnPi1
Cvtc+Kzcbfwr7U0bNvV//01SnDlRF8LqN/V/Gl4t//2b+j8NrxEva+r/mBtV
7XbdFfVj7ojdMTbKDcs9vicIt5epPpL7CovFd5P8j/9IE3LFc4SbxfeQ3F24
VXwvyT2FJeJ7l9t9S5n9iHe/eAn9jH5a5//aS6o+95XZD/f+wnhhnHCn/PMk
9xPuEs8vt3uD0haQj9KukH+9crtJ80W01/Iyp6OuiWrHKZG8QvhSfKDkAOFT
8f6SY8vNPxGe5H3wW4IKj58aycYV7ndHSB5e4TFWJVkprBM/VPIQYb34YRV2
P11uv4Mr3H+bVzg947K2wvnSN8mvWYX1Mfoyr8L9kfLRp0+VOw/qhO5oUuH0
jOe6CrufEW9U4bLp6+TXtMJjGEk8xgN6mj79rHimwmmeL/dzZOnr6ic/yz24
2n3ha+Grcuu+H4Wd8X6+jLbup3gfSfaVvDra72NhdLn90dHoi58iPfrim8h3
euT3g/BcucunThnVYT9+D6E8D2vq/82cUm2d8m2kR3d8F250XnWF38e0yO97
+lNTy0FKu6zMfZY+fW65dSe6/+xyfyf4brDWGSgMSHktdUW4c8Kvf8pr3aHC
kJTXYFcKg5ijqE9ew9yvyuuNwRFWLv9xzLuqvHYij34pr0uGRDzmHaOFUTFf
GS4MS3k9Rty+Mae5WhjDHEV5jmXuV+X19rCoU7LO4R2qPN/n/+9mxdx9drgb
KM4cya78N6P4FrXLb1WeIz7LfC3lOdFUYUrK65vnheeEm5hroguEm1P+30Dc
i1P2+0/yUGFapE8r/8nkUeX55SRhYsrrD+rFf+llQs6IuSNyeswXp0deXbDF
kexc5XkZ7TQy5fks9V2f8nyZOONj3kb4iJjnIa+K+d9V0b7sQfAfi/yHIvP0
pcISobHqvIJ3V+V5Kv8DyP//tYy4xDs8/Pi/wIPq/Pw9sckRX8Y7pv3F76T/
VHl/gv+yvIP8+W9AYY5Qy38DCtcLNSEJq+O/LoV5QpOQxGuiPO/jXSvP/uL1
5feo+Br57S/eQLgl5f9w5N2wt/GAcH/Kc/knhMeFE+r8n4kTOb+o8/8YjhNv
Xuf/5Rwt3qLO/8U5tsrrvQXC/JTXl8h5Ka95FkbY4XX+f88RxBd/kHau8h7Q
yqgHa4snox6sXZ4KN2uap8N9cbzPdSmvl9ZF2AVR97W8uzr/T+IE5X9SnZ9/
svg5MaYZz7xL/r+S/608T3H2oZ9WuV9+L3yX8rj8QvhcOE1xfpCcrTht6uw3
vcr9aIfwQfQj5Pspj/XPhE+jT+H3XvS/LyNf+v63wjcpj893hXdSHq/bwz0l
6vJt9Mv3Imxm/A/mDMlT65zHrBgHX0UZrO0Yl4xbxsSHUVd0wMfCR8QJ3Yq+
v6zc3y30/aUhCesY3zy+Oe3LPZ9mTnlW6EXcF5R7fsQc9MJyf5NI0yXy5vvT
OSTfwFZ1Ln+K6nxKndtpmnhr8U/Ep9KHy/w/ra8Jncr9vSRf1rIvCZvoD5Ef
39iLQhKPvZaXIx5zl83CKymvgUn3otCtzv+/ea/K6lHn/5B9QPzSOv9H591V
7pf8dyf/r9lb/hWSD1Z5zOBXLPSVf1ryYfRknf9jdLl45zr/R+ftVR73/L/n
/8o8PvivVf57FV37m/CrMFf4PdzXC3+E+yzl8w/jSPl0EM9lHLN3l/L/tP4R
4+2vcN+acr9mnKNj+C/R/cqsG6hvUZnndFuiXXpF29BeQ6IPbkt5P3VDyvqd
vbyNwgsp7229GO6u4Uc8vmdvC1tT/m5tCzffp1ejvItU/0L+b7fKepT/Ni0o
83fstYjHN/D1cPNdfSPcFyptvuIuqfI3lXLeSvkb/GbEu63Mc9J9hKVllsw1
F5V5fvov88Rc1VUYJBQIg8OdF35XCKcK9wn3Ct1r1A8kn2qkdYTkg8JK4TTh
/ojXJuLeI7yeo7W3ZHPhLfGjJY8S3syxbCG8It5Usk54I8d+pNks3izXYa+K
HyF5uPBajvPDvSXHfsRrJzwsPCScGZL69VSdH5Fcpzq/JGwQ3yTZTXKj8IJw
jrBKeEw4O+SjwrnC6gg7T1gT7j7K82nJZ5XPsZJLhSXCScKdwnLhZOGucLcS
7g53S+G2SHOccHu4jxeWhfsE4Y5wb9UzHpPrtuumcldIPqFyT4xyiPeS4jSR
rBXez3E9CP8gx/XA/Yx4I8nDqLd4Jtfu9Tn2O1R4XrxSMkt75djvENpJvLFk
tbBBvCrX8Xbk+Nko4yPxUyRbC/tF3xko/C7/iyUvEnajDwmXC3/Kv4tkZ+Ev
8Uty7f5b/NJcu1/IcZmU91C8swcl/5H/ZbmOd76wNt7Ni/KvyXVdnxQ/SPJA
YVuO25139U6O2x33yznud7Tduzl+B4S9l+P24z28neN0vIPtOfYj3qYctzfl
fZjj56YtHhdvKHkA/Ug8LVlBHxKvn2v3avEGuXavEd8/1+61OU6H++kct/3B
vO8cPwf5PpVjP54tRxgg9Bd6q288zvtU+1xIPNqAuir+MuF2YYbCbpGcLnmd
cJv4LPqS5HLhDvqOcGe4jxRuEhbz3BFOXk2EecINtI2wVFgSe38plVka72y2
cF30FeQs2jHi3hp9aq4wR3hE7nLJslzvIyJT0efmRF518p8fZU9RvRdJTpas
jbpcL7TPcV7kcWbUifsuWwl3C3fRT4V7hBXCqcJ9wr3CaTm+CxN3m/Aj3gU5
fq+8nw45fh+4zxIejfJOjrxpu9aRN+WdneN+QLxzctwPcJ+b436AOxttM5P+
HOXQL84LuTrS04/KY6xOE6bGeJ4ebvrOBGF89PtJwsToNxMjjHYdI4wW6glD
cq33C4Wh4eb9jRJGRnlXR5r9I+9x0V+R1wodo689EeMEXXhrrnUW8pZc63vk
zTEexka+RcKwKLt+5HdNjJNrIl6HyJv+XSwMjzSpeA7q2iLyvinX3w/k4lyP
7/nCvFyPc+QNuR6310f/Qw/OiHasjXDCmkcei3L9vUHemOtvDnKhkIx2GiEk
Ql6V6/E5Od4B43VKuA+J94a7JOLyPM0ivwW5/uYtiHrn5lqPMs4fU1/vKfmo
5Fqhn/gayQn6ln8lfMl/n/Of88I3/Fe68HWETRW+5z/ohenCTuEH/os9JGFT
Ipz0P9Z5f6t1tZ4h8iOvmcJPhMc67A/h91h3/RnuGRFOGdcJvwg/x/rsr4g3
K/x+ijXc3xH2glDNnlG598vYF2aPln2xnuGmvItjnkt5zKdx/1ZmP+bIlNEl
5trkzTyeOT5lXBLz8V1l3gtmvv9rzK2Zs/9TZj/SME9i/5p47M/1inqwZ9c7
3Myr+oSbudXl5U7D/Is9WfZi50Y7UUf2VvpH2D4RTvo5EU5dZoek7cbHu/1C
2MhcXXFL9V4ekbu83O6HxFP4sxYRryh32FrxA8q9X7iata9kfeFF5uqSKeWz
pszhhG2q8/5mufxXyj8pnhAeKLNkX/LBMpdD2FNl3stmn/vpMu9Z414nfmi5
3avKXCblvVLnM4P6yn+9/A8rdzye88JYY90Y81Pez4Iyvw/e4f1KuxXOOZT4
dvHd2KuUfEt4U1gp/3dIqzjXSn4ufCaMi/bDPVjYJrwt3Kv4b9AnFf8R8fdY
LyjPayLdp8Ia+X/AfFr+j4vvEM8Vf0r8Q+bRPAvrOPF64s+Kf8z6gj3keA6e
YWzk94nwmOK8L7l3tffbBkSfYC+WMxLORnif7A9yhkM6zqs4m+J/wLYU+b5M
6shZF2G9w4/7Pr/P8fyVue0POZ6/4u4V4dydSR050+LsizqRN+4NZR5/nEWg
GzhHYS+QPshZAmcItCWSMwTaFEk9vqnzGdsxeq6dOZ6fUfbn8j9Z/kfK/yvx
VuJHVVtHcGZDGT/yrc11ml9yPI/h2/JbjuePnYQ/cjxnZE7ZscbrjbulA/eS
7M3zCfsIfYU+wr651pO4VzdynFWSX+Z4ncA65qscrx9wf8N3XbK98GuOy6Qe
F9V4bXCv0n6d43DSfJrj9Q/rpM/E2+ba3bnG3637Fb9TjctZIf654pye63js
0RxQ5j0pdDRnVLQvOpg9GvZcv1dbXSl5bLX37jnrws3+/qDoKz8ozhDJltUe
oyOEq4QTqn0Od7xkYbnPz4bEGCZ8eIzhkZEmN/odffGkave9E6utR9izHlNu
vTI23K3iPODkauuDUZEXep1x3CF0DWcz14R+GRduvjf0KZ6TbwBx2TthLHK+
y5ntB3quEyRrlP+H4ieK14m/qjhHlPtM7BP5nyR5RLW/UezFsDfDN4z2w813
Cz/a97U6n2k1VPxN8q8lf/RhmWXjcusRzqGpB3qFs2rc7yhtS8ms0r4nfrx4
tfhbdT43PaTa3z2egz69scz58T1j/5j6cl5XGd9FvoFVoetxV5f5G4B7tfK6
i3NXydacAXNWzD1GFfa/kzOUat89tE7yPM6GhdXC+ZwNh/vc8FslXMDZc4Rx
vsLdSdxp1EK4ucL3MB0ZcnGcl3BHEncpNQ+/RXFGMj/COD/hLqQFcd5zY7ib
hh/xzq5wPR8Vzgr5COc+qvfDnNtU+26pJcKtQqa+5hnCjPq+U+oW4WYhK/es
CKsSZgvXCdXCnHBXhh/xOK89WvkfJZwhPCisFM6s8D1QuE8V7hPupV1Uj3to
N8lTKsxXxPkTd1dh13CacH+kId9bou2eqLb/45KnRzkPCCfFu1pOG3C+wvNL
nhh+d/BemqqvSL7Kt6zC93lxn9aF8t8El/+VFb6Hi7vBxgqfCp8I1wifhfvq
8PtYuEhpXyKN0g6M/Lg/bEBI7uhqEe16U9rndjwf93LVxjvnmS9VPq9Ivqt8
uopvFn+P81bJz6Psnk19z9eH8r9cfIv4B9gGxDucLoyT3xeRZoLwlfClcFWF
70Hj/rOHleZW3o3kiArf20XYscJSYYlwnHC7cFuF3+2t8Q5ahh/xRlEXYYcw
PPLmLrRhIbnnbHyUT50GRbvS7qOFjyL9yMiDegyu8N1nvIMx0cbEGxr5cb/a
kJDEq1U7dJC8Uc9So+e/Xpgr1Ao3hLueMEQYLOQLVwqDhL2E3kIvYR+hr9BH
+J/QX+gn5AgDwr1v+BEvVxgYYaXCKGGkUCgMjfL2jvwoo0gYFmEpYXSkKRaG
R1hCGCFcJSQjP9wl4Ue8gngOniEvnuMKYb+QAyOv7cK7kea9cI8RPhY+ivze
jzDK2SF8IFwtfBLxRoQf8cYKn0bYVOF74TthsvCt8I1wrfC58Bn9UPgi3OOF
L8M9Ufha+EqYFOlw7xnvoacwJfIm32siP8ouj/rxHH/pvXeSXNJYcxWNq87i
FwtNhHnx7psKC4T5Qjry4jlWKM0yybslT5K8U1gu1EVc0p8YfncIB8VzUt+D
o364DxWmRXscVt/jD/ch4Ue8+tEulN0g2gX3/tEuuI8VlvIswoFRDu10gDAh
4jWu736N/j1auFW4RThcuFFYSJuoHS6R7CLsLvQQugv/yf9yyW7CbuGH+8+0
49J2vzGOJG9Sm+wR74H0/6adrquwK215mfBP2vJS4QhhUdSjubA43MfEM1HX
O5TvzZLLJCviPfAum0XdeU9/p50fz1AW75lxwvl/xwqPc87n+e7yHeb8nm8t
7m+Es5S+fdo6r53kmWnfe9hJ8sK0dUkbyVPS1uOnSZ6atm5tm7YbvY4f8dCh
p6cdhl1dB8kLhG/Fz067vDxhkHBF2ncpnpN2GLZ4HdNOw/2J56Ydxr2K50ue
l/bv68gPN/cs4ke8ryv8HDwDupPnOCNtHYqkTnsIPYUead/piOzOXX5Crwjj
XsVL6RNp373YhXEiTKlwXXkO7mEknLBcYaAwgDsWG5uXS+4l2TvyxdbworTb
FNvDi9N2c/8jeePeW+gTacqUvq9kSjJf8spor5wop7/wv5D9hAJhcMRbrj45
W/IYpV0qPpO7Lhv7+7Ov+D5pf6NIj/uTapf9cXz/cyLvz6v9bJ9V+zvTKu17
Kpnf5cc7ZO6A3C/t79ye0cY7lSbJ+4k5VFna91oyF9kj2p5v417R9sxlCiXr
0U+Upkjym2p/51qnXfZX1X7OL2MuUyJenPYdl5el/c745tFPSbO/MF4YJxwu
3CgsTPuuz0XhbhZ+C9K+E5S5xmLhfrXbDZInqd1WiM8VP76x7wpdHOkflP98
ypL/YvEp4rWN/dwjhRFp3106IerBfaVXC2OEBoo3RLJ+Yz/rMGGo0FDu4aST
zArXimckDxFGix8smYi8r0r7vs9ukl3Tvu8TSVvsFv36cmFOtefls8Pukjkf
8ztsf5hrMvesUv2PkZwedostY14zq9pzmpnVtl/Ej3jYZjGPbFth+yHywI2d
EOuBVhW2+2Qew9yqifK/XHJx2BkxfyXe9TGXnVttmyPmu22YE5W7jicI86o9
r70h7LzgxMO2dEKUgS0ncY+vsE1Se3RZhW3sLqywHsSGiPXGORW2setU4bCa
pvZbWG3bo9nCdRW2P0Jfkgb7JNYJrA+w0buowumxv+tK/6uwDWC3CruxbSIu
9cCmsDNjvsL2gl0q7MZ+8JIKu7ErvLTC7gXVfi/zq22fSDrKw86PcoiHfmc+
8mF925dNEiZW2AaWuS/zbuzDmL8yx8QOkvki89ZESMKwUWN+ybz+SLVDb8k7
sH8W7yN+l/gR4r3Eb6u2XduVkaY48mbeWhSS+Sb329Lv6JeTQ19+E3VEfh11
RfLNwW54cOTbUmX1lbyn2rbF5Me8tV5I4jWIPsVznqD4/STvZx3a1OuHB6tt
Z8xcmbk29naTo3xs07D55rfaDaMe9CFsi1m3sEZJR/vhLg8/5tSV0S9Ijx3f
lMg3E/lxB3Az1aGn5K3Vtj8dFe1eFnlQJ2wJp0Z67AunhXu/eA+shxpFftwx
fFjIaVH+LxX+To6K978j5k8/1Pf8EhuN09gvK/N5P2t41vTYwpzOflyZbQGq
Y32PjQB2S9g0YXOBPRNu7AYax7of2wLyyJbZLmCoMEQYVadvqORz2LTUee/y
lSrbQVwmfmmZbXb6Cn3YoxT6hRs7M/73rVuZ7c66l9n9b8p+Xcts64AdFfZT
2IggqR92EE3LHIZtRLMyu7FLOIK9DOHKOj/r2irb9ZwkfmKZbWtaSZ5cZlub
1mV2YxOEH/GwVzpU8pAy2zEdVmY3NjoZyUZlttmhPXBjv4Yf8bBvaljmvTNs
pA4ssxsbqYPK7L6mznYzL1bZLopyDi6z7RSSeNhQXCkMEsbVeR/5pSrblQwU
Bgj3pr1GYv30QNprIdY996W9RiLswbTXWqyNHk57jsha6qG0JWEr0w4n/f1p
50H6R9JeP5Dm0bTnoLjXpj3PZj7+ON+tmHc/mfa8n/n4qrTn8awhnk57fs86
AJt69ibY13ks7XDyfSrtcNKvqvJ7eazKduvEZe/nZ7VPR/bjymxrdTZ7asJO
8fPZCy6zjRV+7YVh/CaRdq2yLdcZZR4Du1LuX/RR7LbOKXNeQ+uc7knFHyx+
Ju+wyjZl5E1ev2DjUuZ6YA/Uqcxu7IEuKrMbe6CLy+z+KeX6XlBm+3ueg/2q
H1P2o97DVVZn+h12gGm3K+se7MjosycIVyhOG/beqrwny7nLuOiXnJNNjT7E
Odnk6LtTw90g4nLmMEX5jJB8o8r9dXqkny7/kZJbq9z/yGNS9F3O6jjH68IY
oL+Xub7I9dGnJ0U86op9Oba6x5XZBv22GA8Tot7HRzhhs1TuKMlt3MMmPlr8
XfHrsYMVf7/KYxrbIM5eWkZ+2A0dU2Y7dezWjw0/3OgDzjY4n2kaknO8wyMP
wo6OdNi2HxUSW/gjhZvKbC9fP9qM85YFdT4j+Uj1mSd+tfiOKo/7GdGO6IKZ
4Ub3PS88JzSP/HgGdMasiLekzmdU31W5Pz1JfxMuiXS0NXZgw8qscycp/nDJ
LVW22To22oB+yhkbZ19fK+xhya+qPA44b+Msrl2Z/YmHzVfLaDPsF4+Pd4Wt
1jHRNtiBHR5tiS3jCfHesDs7Lt4Dtl88G+8H268j41kZS49F2dh+HR1tjO1X
i2jjQXX+Rq2p8rji/I+zOMbZmnDzbXmpzHvhPYWXw90h2ulxobewWXilzOMJ
P84Vl9X5rOhHfgsc4aQ/P8Ipg7HFbwzor4yte4V7yvz95HcO/KaB78GdEY/v
w13h5ptxd7gX1fk3DB+rrFvr/BzfiH9W5Tw/lVxc57w/EV+d9vhGP96Ttv5m
v21F2pL9qnM1198h9zkx9/9I+DDtdcM7wrZY8yHfTnu9+KqwRWjT2PyUxl5T
4rc57fXi68Jraa8z3hO2s17TvOVc9hMaex/hOeHZ2L94QdggtFPYu4p7ZmPv
g7wobIz9jpeETbFHsinCukU46VmzvhFln670WyXbxlr5zQhjH4FvD98u9g4e
CPep4ce3jjX8yghjfc83jO/bGSEJY/1Hm9KWbSIdbtb6Lwmb0l7nvxzu3tE2
rwgb1Q47CVfdXuE3FOL9xF8X/038CvFnxb9lndXY+y7PR3v1ijzIt5PCPpPs
2Nj7PRsiHvtDL0d7sW/3Srg5M/hJ+LG+zwZ+Djf7cX8Kf9T3ucEvEcZ+1m/C
r/W97/ZXxJsdfsRjT+7vCGOPbWfMEdlP2qOB1uANvP/9Y4Sxn7RL+Ke+96T+
DTd7Uv+Fmz2q3RrYfX3U6/f63of6J8q7qb7zJh57MQ/He5obcak3e7HbhLfr
ey/4DeH1+t6HfTPc/cPvtfreD94ibK7v/dq3Il7v8KMd2dPdGmH9It2r9b3v
/Gqk7xL9+pn63gt+O9KUN5PeIKyx90efFp4SLhLWhTuhOKvwb+x96nfiGTpH
fuvrey91faRpHX3w7nTsmwh3pv3fJEvTPk8a2dj7mCNibB0vfpzwpfpYO965
/MfGfuvVks+kfW7Bvun6tCX7qeiJVpIn864V73TJKY2tJ8ivJc+W9tkV6Z9P
+yyKM6sNaZ9X4X4h7fMq3BvT3j/FTZ9mn5d94nVpl8l87sW0zw+Ix7ji/AD3
c2nnTXk8K+cE7OvfnvY5AWcC7L+wT8r+KPsp/4V7YfixV8rZGnvc7K2y78I+
7H/RpuhIziXYs2HflrAFkY490fkh2d/lHIk8iLcs7fMJ6nFH2mcSuHkf1JHz
Dd4T5wScDyxPWxLvtrTrzvNwFkhc6se7pS6k4azi3egf6BfajHZB57G3yz40
e1W8A9qJ/ZoN4b4k/HhX7OW8EGFdwo/33z10GG3PGntjxGP/lPk08/SzQjJ/
bx+Scch/49wW/Y//0bk93P/X1JnHWz1FbTxzk0pUqHPuOef2u3VP99wpGpQh
sxRFIclYISJDA5G5RNJIhsxDlMyzVETGBoTQYEqhQZokvM/3fdb7+bx/PJ+9
9trz3r9h77X3Wpt7dR4LP3fyPB7+I6OvaV/fKJPyuAvoiYh3eDzXT8T3j/0D
npU+UV+eU2SdPDesA/gvIftGBj+0YNn3kIL/UfCQbfM/aCe3Le9zU/dZ+2b+
V+ASxjebuJS3pNr7GVcUfNfQg/HsIL9mXcG6BDkxc2v+vSeHyxrlpHDpO2TK
b0Q8ZNBvNfX65oxoB204PdpBvqdEOGlWtrJ+wT3oS+2pf4Twm/BAkZ6RjJ4/
YVXeNmIex+5I3jYvHhG9LG/7I/eL/iFvuxUPYydY9AjRz4n+Pm8bFg+JXp63
/QvsD/2Stz2aJ0T/lLftGGwFtVO5U4X7hZV528h4EDvEedvPwY5OjVa2C4R9
oIMV7xHhYaGZcINwvbApbztF2CtKyX9jhOWFO4WxQithXPjLhPHhb1/k9lOP
nVvZ3hp219bnbcsDuz4do8yHhIOEByNNh+DhX5u37Rvs/Rwq/2PCo8Ih4VLv
6/K2xYpN1oL8E6Ie5cLE8DcSrhauEq7J2xYrNlkr5Z8sTBKqhbuFu4QBedtC
xU784LztG2Lr8eK87ZNiY/6qvG3wYou3KtKR15a87Sxhb2lQ3jZMK0RfkrfN
0wK2KPK23TNddNsYq/uE1XnbFXoS24F52w96WvSvedsPekr0mrxtDE0T3SbS
3Stclrc9U+w9X5q3XdRy0RXRPvriwIh7j3BF3vY9sc28I28bUNiC2p63bShs
RG3L224S9pM6Kc0TwuPC4cKT4f84b5tp2E7LyT9KGCkUC7eG/4O87b9hB665
/KMjLBtxbxEW5G3PDbtui/O284a9t0Rht0WaEuH28H+dt+0RbJAcIf+0qNM5
wvvCe0JvYY4wWzhXmB9hn5f6zirutfup1HeUcFfJGQqbG2n6CO+E/0zh3fCf
nLdta2y3nx3lzBPOo51RxlnBI83yUt9jwn0mZ+Rtmxob1S0VdocwRmgRLm0r
Em4WbhKaxrt4nfB6PmxaKe3cvG0PYoPwzXzYtBI9O28betjSm5W3/Trs2H2X
t42e+7Btk7fdMewLfpu3jZ57sQWbD3tY2I7K277PPaK/zNv2DXawns/b1iH2
NfePeo2gP/O20YetvkyMJ20oje8E7Xw/b7t/2P+bl7d9P+z8paOtfF9eyduG
2mDxX8rbhhr2OF/M207l5dgRiTKvFZrwPgvDhX2Dh7+v8GGMxwHxvE8RDsrp
uyI8IDRNq2+F64S9hWHCUGE/YYRwrbB/hOPfN3jXCM2EGyJ9A2GwcKUwo6X6
qZ7mTeWaW8h/iTBQOFX8RP+EmeI3jHKGCD3ET4s/Q/wmkfdwoXG4VwvdhJeF
l4QTw31ROCHcF4TuwisRr6fwhvC6cLLwmvCqcFK4xGsUeV8l1BYujbq2FqYI
dwsHCvcK9wgHhEtYHWFQpHla9R+r9n6k+s8T/YfoL0SPF91K9CzRVYp3lzBZ
mCh+a/Fni5+X/05hrFAa7h1Cy3DHCDlhlDBSyAi3CDcL1VFH8s1GOGFTlX93
5f+e8r9PdBfR80RfLfoD9fMrolsp3rgou0KYRL2EvWJMGMs9hcuFy4S64dLm
+jHOVwj1wiVeSrgxnom0cFP4yyPvCUJl9AHlFYI3XiiKNpGmLHjUr2uM7fM8
JzGejOUpwpsxxsfwzAnThWOFZ8J/b972h7FDfJz8MyPsMOFx4THGM287mKcp
zvS8bSZjO7kd/SjcD/K254xd57bBu084RHhUeIT88rafjB3laXnbRsZGcieF
PRHlPZK3XWXsK9MO3nnmFLQjE9+80/O2d8+9KGfnfScCdyMcrjhPRl5HCNPC
f6TwVPgfzNvWLfatj47+eJoxyNumPbbtz8v7DgvusjgqwknfOr4N/Pvby/9A
tL+D8BB5MyZ528/FpvjEvO97OEn06QqbLbwt9BbmhH9c3raPT1ScB0t9JzH3
n5+hsLkR73jhOeFZnsW8bQ2foPh95H8n4p0qvBXjfabwboQdFPWirpPytg+L
3e478rZljI3zg2N8HhYOjTFnzKbkbQv1VOZgEU4728TY8s6PztumNrb8O0cd
eYZ6RVtnCXflbccW2+GnBY+6jsz7XgDuB+gSzy/t7KX+fVuYJXxZ6nscuUP1
IvkXCQv552qu/I4wVzhTeDf8Zwnzwn9GhM8RzhbeizDe8b56x1/VO96M+Y/G
+lvl/6fKPk15nyrsxxwMe+LcHc17xf9caL27+kW4W+gdec8WzhXmC+8L69KO
e5LQQ/7XhdeEnsIb4e8lvC3MEk6O8FeFk8J9Rege7svCaRH3LeGcKIf2/MF7
rnJ6Mq+Q/4Oox+lRL8pYm3Zdugs7Sn3nL3f/bkg7HW1rrPa25l4J8XeSv7/Q
T6gpDBQuFjKK005xVnLftfznR7xdhAvCv6twYfh3EwaEf43KOkFuV6G2cKlw
ibB7kceVeLWCR3l7RJmEnRrtflMozvs+lR9Uh70UNkQYLNSI+vI//zftORbz
uF9Fn1jksusKlwmDhCTv+664R2tP+S+PsHrCFeFvKAyNMv5LO2/yrRN50Ib6
wpWRpkHUBf8pUV/Gu1uM4UtCX+HDGKdEuE0YLZQIt4e/hTAm/GXCeGGcsCne
DZ7RjWk/p4z9b6K7FbmdByrevcI9QkvhjsirrXC/cJ9QLkwUJgi/p/1ckL5N
hJO+VBgb6VtF+XcKxwkzhWeEzsKz4T9KeFp4Sjg2wmcIx4Q7XTg6XOIdJDwo
PCDkI2/KK0S9aPM/aY8h8/R28k+NNpwgvCi8IKxO+5nqIlTIPyna1lqYItwt
DBOWCd8J/YSPYgwuE74UlghXCcsj3uXCVxE2NNJ9KwwJ9xuhv/Bx5HWp8IXw
uXCF8HWkHxxxlwpXhkvYATE+1O984ZPI60JhgfCpUClMjvZUCXeFvzrahL9r
9MHzwokZP1/0y9XCimjPQOEzYbEwQFgYZVwQ5VD2RcKiCLsk2kGaQdE3tK1+
3neLLtT78kva/X0870ve97x+WuHvyOvCa8JTpb5v/tIKfwvhvRrP6EvCi/Hs
vim8Ed+vNyI9z/VbEXa0MF14Or6n5PGKcFTwnop3m/xeiOfgeeE54VnV4Qns
QKsOj4m+F3vPFX7WX456fJm2HAG5wt7CsHjnP09bPsKa++u0ZR/IIb5K2yXN
N2nLGpAxPKn8H1D+A5V/4yKvM5AjdI/6Ut4+RZYrUMbStNORL/9C1rfMb75I
WyZC2ccIM6L9i0p9v/KdFf7OfiJ8XOTvL+5HwlbFeVdxXq3w9/fTiLdZ/JfF
f0n8TaJfEv1ihb/LCyIe39rFRf6/biz13cHcIdwv8maNxDd6YaT5rNR3LY9X
nAWlvrN5rOjTi7yG5v99ZIwP6+31pb53dqbirC31nancw7y41Hczj+N/VOp7
T7kP+VileSba/3up73adLv6vpb4LljuoOzPGwsz4Js6K5+b4/xt/4bgIJ6+u
8YzwfJylfp4X86QlaY8//b4sbZkFMowued/5V0fzk5PyvitrL9HH533XWm3R
3fK+Z4T7Rk7I+5477rv7NG05EfKehWmvLZk/5vO+G4/7gY/L+/62mpWuC2tg
1vrvpy0vQ37WNe97sOoiO8r7PrkNStspb9va2Nien7ZMjTQfpi3PQr71Qdou
YXXzvsv5E6Wtlfe9mNxh2yLv+/y4l7I07/v5Vov+KG15EHl9knY7kIEtiHkw
beuc9x1gtVSHj9MOJ80xed/Pxx2S34p/WJHfE+Z9yH141ivyvjOP+5y/T/s9
551embbLs9Mz7/vG9kFeoXHn7tgbFP+HtN8N0vyY9rOC/6e0xxv/8rRlPYzl
Z2m/x8jAfk77uSHeirTLId6qtJ8bwlrnffchd0EvTjsd8rBFabuMJXN35FPI
rgp539fFvdbMeeHRzrK87+v6rcLzeORTpGG+jnwKf4e873fmnmfm68h3CGub
993T3EHNM8pzQdh7aT8XPCsH5n33IfdRF4t/a9pr4ES4jbk5dQyXsJZxXvTu
auXF3eTsgXCmr0TjKnxa4nOl7PtO4Exf8D4RXklZDoKc4yL5FwkLhYuFxeHP
Ke1wpZ1Y7XOo7ElP4pxgxKWMM4S5whxh74LP145B50D+2cLbQivxbxF/ivgF
0aNE3yu6fcHnljm/fLziPSc8W+Iz0Oxtj6v2eVn2v8eLPlFhLwkvCkcJTwtP
CedHmz4WugjPR15dhRfC36jgM8FjOTMo/+fCZ0Kngs/9cv73/jJ9H/fXuyH6
qTKfS+R84rmKN194XzhP+CD8R0b504Qjwn1SeKLMZyk5U3n4//GERLhNGC08
VOYzlpy1HBfndQuim0f4rcKjZT6fyTnNztE3M4V+wkfCh8LZwnvCPKF3jAP9
PjDax1hOVT79lU+18rm3zOdyOZ/bP/qMvL4tsy4VOlV9I2/aeVbk/a5wTvQB
5T1Q5nOPnH/sI/878RycGXHxd1TfjmcvSXEOLvhMNWer24m+k70k7AWKrhB9
M2dyleZVnk1hD/EL4l/POQX5X4uw2uKXi3+j+D3kfz3Ctqs+zcW/strn1znH
PkD0vgq7VrhG6Cm8EWm2lfms9hWKs7XMZ8cvr/ZZc86cXyR6T5VVKXok9jhF
l4keIbqx0g8XrqbfEn0P5R4qfCe6U4n9uyp+K8W/RvFrcLZb9FWidxKdF321
6P9UVkvRw0T/i36a6KGim0R9KeMfbCmKP0T8ZWXWZUOnbYfoRPzB1T6rzZnt
smqf6eds/4Wiu0dfvixUqdzb2CMTv1r07eyZiW4reiz7gKIrRY8WPZW96HjP
eH/KCz7rzpn3o+WfHu/eYeJPFH+G+AcUrHeA/kFRC/WR0Eg4RvFmRJoyxRmp
OPcozinyvxnj0Vr8MeI/JH63qC/v+anCWxHvNGFW+FeUWb8PPb8tolNKe5no
zaKbiR5UbV0CztlfLHpjmc/iXyq6gcqqEn2r6L1EV4u+DXuTZT5nP1B0r/hu
Ud760Gu4RPwS+W+Pd/iGMtt6xebrTWW2AYst2NnK87Vman9r/bf0PDwjzBDm
iv+G+PuKP6vgcwWcLzhOYTMj3hvivyT+XpxNEP2y6Iai54l+S3RT0XNEvy66
iegjleYpYZrwlviviL+3+O8UfLaBMw4fi66tb31G9DFRl+nCUcLTkb5a7blb
uItvR+JvULFQIUwSJgoHCPcIUxivcEnTRrhPuLfEerPofhynfnhL+WTFywhH
R5mUN0vIlTjswEhHvm8nLpOwSmFylP2J6l9H9c+q/scrznPCs0IH4SHhQeGg
cB+gL9Hf4OyB4r8i+nn26EU/K3o6+/iiXxL9HHv9ol8U/Sx7/aI/FV1XZeVE
zxA9jb1+0c+JnsEZBtEviJ7J+QHRz4t+hnMFot8TPUt0M9GPFnwm5l/sf6OH
w1kF8TtH3Rnv+eLvorLS4n+A7pDoItFdFPZ8tPN18V9U2gbiHxHj/KTwmvgv
iF9P/GmiH+WcQ2vrjHHW5z+V+4zopzjb0Nr6e+jx7Sy6k9I/ITwuLE/83+If
VRXjT7+/q3F8S+PYmf8vz7pwvdA03OuEUWW274qd15T8N0a8GWU+n885/QWi
54vuiQ5umXWK0S3+WPQ80SeJ3j/yG8FYi/+e+Cejvyv6Q9Gnoe8r+n3RPdA/
xp6F6O6iR5f5DD12Z28ps11l7Cu3VF53CGOEFuHy3l5XZrvK2Fe+tsz2lrG7
zHPH/3YU313xd0U/QPy8/HcKY+M5vkW4Wdgv6nttPK+kGymURlzKbiWMi/Tz
lOcs5Xm88vxQ9Duiu4n+rMz61OhVP1dmXQZ0GviXPCY8WmLdbHS0jhX/IPkf
FB4QnhV/oPhHVPufw/zi8fj3PB7p31OctxWni+IcEvk9IrQV7o/3tn3kN1Vo
F+798X6OjDYfHOkeFt5XnrOVZ1e+89EfNwlLy6yXjX72fNFzRJ8gOh3hPB9l
wvjol4IwIfxfK/4nin+m4n8geq7oE0V3jDIfEpaUWX8cPfLy+CaRvkOE0y9d
QnbyHHKaxP1Iu79O3AbyY48EOSOyvfdb1qjxV70aNb4s9x4J8kHC2B9CNvdn
yL9Z5yNL6KM1y+C99H2q8J4V4cjtThG/v/j5Cu9fwUOO21v8K8WvEP9M0UNE
V1V4j4LykTWyF4GLnJI9CVzkl+z3sE/CuYw6quf6OuqrcsvUkUdwroE9PcLZ
K2avBTksMtf6ir9F8Sex50gbRU8u934JeSM3Zc8PmQhrKfZU4CEHRV5P3rQZ
uT/tpl/Y8/si0gyKNTZ+9se+DP+Faa8nWStflPb6irXy+WmvOVlTXhDh+Nlz
Yz2J3IV90e/Cz94k671lsc5B3o1cs5P6cBf14X4VXhfBQ1baXfwTxE8qvB8I
DzlxPbV9s9o+UW3vH+WzDu6b9rqa9fTFSvu80h5U4f1a+oM1Int7X0Xb2PdD
voPcaIDiP6X47Sq8B/h1xBsc7SDeeZE36/h+USblDYj+oI8ujnLoox7K82zl
2bLCe7SMJ3vs7Onisu/N3i8ue93s/SCjR2bPfhUuMv7vNd8qqL0jyr1HhOye
eAvE/6i26iv+p6I/FH15ufd+kOkTj/0fZO7IxdnrIz/8nyv+QsW/stx2KrFX
eZnoD0W/J3qQ6JWiy1TutaJ/El0p+jrRW7HrJ/o20b+IrhZ9vegWae/x3i4c
qjF6p66eTfH/UJxbFOcW0SURzrr3T/HHiD+q3Huf7Bmyj3hu9DHylS2KM1Zx
RivOdtETRd8uerPoO0TfKvrstNfb82INvS6eLfbK2J9g74J9MvZI8HdU3War
bk+Wew+Nd4sw9mg3xzeCvUneG9499mw5l8D72UFp31baJ5T2INGzRD8uulj0
GaLvL/ce9t/C9rT38xlb0rdXnLcU5zHFaSv6TdGPlnu/jjoyZuyB74j0LRXn
bMWZqjjfqr1ptfeqcu/nMZ7snywTPyf+8HLv5f8T6ZeK30T8oeXef94SbdtV
eS4Rf0y5966p419pnwX4N9JPCt62tPe0t0b6icHDn9Ez/UIDvS+lHsv10e+X
yP+anvmOCv8k8fyDed/HiV3mnsvpq/p6vnhuY55KvAWJ56D4Fyaem+L/KHE6
/g+fJf7PMT9dk3g9gzxgUeJ5J2kWJw7H30L1GaV61lJ9EtHXid5D9ErVoZ/q
8IPq0KjEa76rhNrCpSWWJdQVLhMGCTuVeF3NGn2XEstckE/sWmK5DP7dSixD
wb97ieUv+GuWeN2ODOa3xGshZB61ohzC9ohw0tSJMqnH3sIwYajwYeI+4B87
J7HcgTn96sR9gIxkZWIZCjKMVYnlL8gYfkkcjv+LxPMD5gV7qU9K1Sd/qR/2
Ed1K9N+iv0r8X+U/vLf4efG3i/9lYh5zlhWJy2GuuSzxfJM5y/zEcwLmSj8n
Lv844YfE60bWmu8mns8xj3snscs6bG5il7bNSzz3It4HidtNvu8nzpt53HuJ
XeJ9nzhv2v+j6GNLXN6SxPWlzb8m7nuem88T9wHP09LEcwrmE/vEs0C/N4y+
H1LisyDIH5FNcn4ImSYyTs4T/RT+UeqrQkPNdSt8lujnCOuQ03c5zioNVZyv
9I4cpTjbEstZkLddG/khZz1Y8R4RHhY6hkv6wUq7RGmPUNrLRS8SfZjoc+J7
yXeQc0bIZ5Gb3qk4h6g+pzOHEX2w6F4VPlvDv3RNfLOZ12yIb/OGeJ9vjnD2
7m4Klz2l+0p9v+l5FT5zRDn816+JulP2jRGX/uqjeMtUz2uVbk+18/J4r/5K
LFei/X8nlnkhl6oR7xnyqt8Tyzt4ZzYmlh0gY9is9/c1vb9r9UyuEj1U9M+i
d473kne1nnBFlLdXjOFg4c/Ecgfy2sY5IqXdoLT15b8y0jSIuPi3J64Xdd2c
WAaKLGFDYtkT8qp/E8sQkSluTTyeyO12JJav0bZ/Eofj/y9x+0izJXFc8t2U
OG/qtz5x3sjJ/kjcbspbl5iHXG1tYpc+6qj+/UHv6T7q7+Njvsy+b/vYv2Vf
9sjY+50mbBF6Z1Vu1mvoBlqr1hc2iN9TvB7CVtFnZB1vfca8k4VtovtkHVZD
6Cf0Ff4R/1y55wj/ij4va/9fos/MOs1/GcclbF3G+Z0kFIQJwnjhD/FPyboe
7O92kHuQUC5MjHiVwmRhkrBJcXrJPS3rNf1eKbdnc8btI2yj6FOzzpd1cy2F
10xZZtMMubnwZ8Z5EG+R1tf1xFsYa3Hi7iHsyLh9Zwt/Z+yeJWzP2KWd34s+
Wu5RWe/xHin3iKz3lQ+W21H4lf1guScIq9knlttFWJMxD/8Poo/JOi90scpV
fiHlPepDss7rZ9Gd5R4n/JJxHscLqzJ2CRsgLBQWZK3LRR5lKe97H5p1Xr+L
7i63m5BvrXWKwr9S29dmPD6E/ZZxOPVmD/5wuZ2y3sOmffhXZtxu2sw+/GFZ
l4H+GGW2SnmvnnSEoU+VF680Zf0qwvFfxBhEvS8WFod/oPBZ+IdTHn0sXB3u
8njO3hHmCtfSj4yJcFWELxOGhfudMDTcb7OWLTVW+Y1Slifh7iNcE3lQ3pCI
+40wONylwgjhxygP+RPp9k5ZN6xKbmXKbX6cZzD67onwY/PpJIV3T7m/CH80
xgb3kRhv3IezfifnCLOz1puqTrkM5FiU2TBlnarWKYdhT4q8u6X83s6N9D9l
/OwcK1zBMyp8JYxkvHlO41l/T5iX9bP/fvh5t+eH/6wIf1foL3wsfCRcQP2E
T4TLhC+FJcIlwucxlnwLPoi8LoznlDSXCl9EvEGRDv8tUa81wvmRN+XxXfkw
8ro5wlcLiZ7nJmr3Z+hh0eYYp5si/JesZX70Gd+OG4O3Srgh3J+zfrffjWer
X7SP8i6PPqNt10dcyrgyngv69MeM+5j3eafoI/LYOdqAf7SwjmdBuDXc34VR
4TIeO2ke0F/oJ+wsnB/+/2i/3POEGhGO/2/GT+5ZQoOsn1fqtT1r3pnCv1mn
O1e4TfT6qMc/WfPOEfbK+rkn/d5Zvz+8N7tn/a7yjdkj63cVP8/c3cJdwm4R
ztjWjeeA8awXzxz91yTrd4x3ep+s31XKaBjlUHb9qDtpGmX9zhOvcaTDzzdy
ojBB2EX1viD6aDdhgHBhzuN5vNzOOY9zl5z9PAtdc/YzhoQfl/NY4h6b8xh0
k3uiUKEyJkV5m8U/XbxeOY9V95zjbcqad1rO43lSzmFbRPfOOc2uUS/qynNN
3ifk/PziUqfdhYuiDXsKlwuXCXXDHSTUCfdSoXa4lwi1wh0o1Az3YmGr8j8j
53rwbZoc7dkmfp+cw/aIuJT9V9bPC2H8w/gOPZT1/4T+Hi/Uyvrd5jvdPJ5p
nmX2LjLIw1PWrSyRmwj7Zf3d5DuN7uuZ4vXhPyH/OOHOrPdJsimnRyeTdM1T
1tdskXJeyOlzKccry3oeQXr0P4tTDkP/k3T40R9tmXL6pvHe8m3IZP194fux
S9bfL95PdIP5R5Emm/X3kXjF0T7eUfSB6UeeC/SncXkem2X9HaGMXMQlfSrr
bw1hRVEm36R0uITVjL7kvUqyfj/p091C9oR8btd4t6jrvtGXvEsdVfbDwkNC
7ay/p4wN/4Qp8X7WiXeRsKp4XyfH/IDxHCccJDwoPBD/b3h3CnvGu8v7nA/e
WP7fMW5jhQ5RPun3jz5mvNFnPivl8W4p/x3CGKE00uFHF/kchZ/NOEX47UJJ
uPTFgQq7V7hHaB91nCocEDza2S549wtthPsiTdvg4ed7d3LO7ydzmWnCk1nb
aOSfeSL/05R1KtBXmJGyjgH6Is+krAeC/4OU9QE4+z8zZV0UwuanzENfYSD/
ImGxcK3wg/A9cx5hkbBQOEV4U3hDeD/ldOhYrE5Zl4Cz2GtS1hvB/2vK+iT4
16WsK4KOyNqUXXRK1qese0AYZXNGHL2Qr1M+X8758a9SdjkvT10IR1/kt5R1
VyhjhOgfo96/p5w3Yb+kXC/OwtMG0tFfH6asO0G/fJyy7gS6Gh+l7BJ2vuhP
Ug6/MPr60xj794R5wgXBI9450S+E9Y905NcvXMq8Tvgp6spz9q7wjnBuyuNB
+r4Rl3E7L1zCVqXcDs7Lnyr6rRiPXsLbwqyoB/owtOfiGM9FUUeeEcIGxHjS
nuuFn6NOZwhzhTkpf+/eCf/pwuwo47Qoh7J7R1zCesZz8XrK79C8aBv5oh+C
7siylHUt0NtYnrKuBX7agO4Neirki74NfspBPwf/0pR1QngmvklZ3wD/tynr
nODflrJuAzoQW1LWl0B/gnpzzom8tqYcTthfKes8kObvlOW2nO/bnHI6dBFo
G2ehSE/7qCP6Ny+mrK+FTtVLKet04X8tZV0d9LdeSDkcXavnU3bRi3pW9D5p
v4evphyXM1L0NfJozmHRd+gpIcOmj+FRD/qX8imD8SGcNDfE88FYbkq57uhM
MA7oPpHXkpT1OtBB2ZCyHhfv3saU9UDQ+/ky5feMeN+lPFb0L+8VukDovvDs
Mp74V6SsJ8NY/pvyngTy8pUp68AQRp14ZnkO+KaQB2F/plxHyv4i5XqhG1Qj
7f0M9k92pCxLYmy2pzw+jBnvGN8e2vZHynWnPXzD0CPiO7JL2vtA7AvtmvZ/
Cf/nKZdDvP9SLod675T2/g1l/5NyOyh758iDsB7xjDPOJ4fLGE5P+buL/hbr
0ZeFl7Je6z4rzMx6TYP7TNZr11ciHmvZV8OPXOBtYVbWcoLZ4Wf9/xZzlqzn
7OQxI2vZwKwIQ27xWuSFnY5e8b6eEuneECqylk8gs2A9/4LwfNb/SMaDZ+HO
eIbw81/dHH70Kz4r8nlf9C0+Dz/2RPge8X9At+GLCMOeCOUTxrr/ueiLLlEm
fuQKL0Y9Tow+w89/fkuUjd2R0+M7h42P3vFNaq14U4S7+ecK9wr3CG2E+8Jf
HeF3ZW3j+ASl68o3MnjIa9oLDwhTs7Z9zH+VeMh3Hoyww+Pfy9oY2c9DEYZM
4an4N/eMPn5daBf53S+0DZc6YafkjPh2YuOkT3x3sZVySnxHsa18HO9YyvKt
12Ncj4kxn561XRXi8jxi0/l43rGUbTp3SdmPzOPpqN/RkQ4/tvx4dlnbY7el
RzzLzJe3Rr8z5+b7yDcVGyfMaZi/YNeEORxzKOxQHCL34JRtojCP+b+5D+8V
34N7wuV9wuYK8xviMc/j3ea7i23rY/gupGyfhbkR8Zij7Rbv7iOi95C7e9r2
WZhXEY95Uo14j7FbSR5HpWwj+3C+Xynb1MY9LGW727iHpjwv2yXeb+xqH5Fy
GuaFu8b3AxuIR6Ychu0N0tFm7CNSDmHM13aK7xZzW+pIvZnf7RzflTvi3eJb
9VTKup3ogGIjhr5kPjsq5bkL85rbU/5GMz8anfL8iXnTyAhnbnVLuMy5bg6X
udhN4TL3mRhjyLjeGnlQBvPp7THGt0U5lDEm6kjZ2KBhbBnvGyO///3HNPOz
xjM6LeV2oMP6qOiaaY/T0yl/C2nnkymHo9f7RMouOsGPp+yix4xtHfqAccWm
Oc8+z8Rd8YxQ1ynxHPHcPJZyOsrD/g7PJmuIBQXVR25xa31/sl7jnir8IfoU
uT1ztk/wn/BvkXW5v+f8eJF1u38IPzYPamQcD13wHyMMOwo7ZRyGnklGblHG
eiopuc0y1kVJZ+xHtyAnN5uxngpxCUOv/afIF/37n8M/POqyosj6YEuFr4us
H/ZN+NEFWS4sK7L+GOFfFVn3DPfLIuuk4S4pst4Icb8rsg78L8KqIuvEUN+m
GdvdWBX1uDrKpwz05ldHGvRRiLt/xnopuPtlrDtB++gL7G3sLne3jG1n7JGx
H7sJdeXWydj2BuG7ZmyDAxc7Jth4Ym7N/BG7D8StzX5Ba69JVhdsGwJerYz1
NPaRu3fGuiJ7ZlwGehqN5TbKWCeHdn9bZHseNTOuE/ocTTKOh30FdMnQXUMf
aN+Mw9BFKc54/LDpgD4b8dBTaZ5xGDYYSIfOHLYYcFtkrCNE35DX/9ooyfi5
we4D+nukx9YDcdHhwwYELmFDor6MNzYO1sQYYPPg1/CT3/kZ65PRH+iSXRL9
gjsw2nlxxnpau4c7IMYG98IYA1z0utDXah//Lvp+UOSLjQP068pinC6IstHv
QXcOvUDsL2wU/oj3g3qhM7etyDq3Z8TYXBb51stY5+3yeJ6uE0YIW4scFx3Z
f4qsH3tOxu8qeqrnxrtH3uhE/lVkPV7K4F2FR7ztRdbpJWxHkfM4m2esyC5h
6PrwjPAMYUPiz2jDmGjHhiLbXCEN+RXHN5TvNLrcOyJscoRTl0nh0u50fIv5
dibxneVbngoec/Zc5Md3HTslv8UYT4w86I/mkY6yb496rS+yXGlk/AeK4h9A
edhD+T3ywlYI48aze1ukW1dk2yhrI97o4OHHzs6m6Avs7GwO/4Soy5Yiy7xu
ifKwe8HYMFbjI5w0U4JHH6HLxXjzfqJTxfvaMGPdKty9MtYpZK7GvAw9w9Yx
d0O38ICs/ZwXQU8MXVb0D4nLntucjOVQyPbezlj+hUwLnUZkT8hx0WNsE/NE
zu4hn0Vei04pMlzkvuxPwkPWyz4lLnJldCwrY+7M+RRsr2Cvhf8c56s4g4Ze
LvuFyPl2D96A+D8NjHicWcFeDG3gzAq2YPCjC0re7CWiP9k25rDoU7aL+ePs
jNtH2zjzgu0Y0nMuhrrgn5uxHIq+QLeWuiOrRo8WWTmy9k6inxAeFw4L9zFh
eMb7ZCuEIzLej31SODTCHxUOCfeRjM8DYZuGvjg84pLvNRnvNZJXB+GhjPV1
D450DwsdwyUMfV/qSP2uzXh/kfTosiOjRA6KfioyWcYSvVXGk/FDJ5g2MX7o
uDPmyEHRn0ZmivzyrYx5+DmHhE4w9UZvHlknZaArTznIAtGxR9ZJGLrX8Cgb
fWzyI4x/4PXxzcJ2AHJA+h0bAcgKkR0+kLGslr0U9rlx2WO5P2OXPWr6Hhko
8mn6DrknfvoL+Snp6XvCkbnSX+xbEIYeL3u926Mv2fMgjPEhLvse9DcuYeg2
s0fO/vnkSMceOP8h9MhvzVgvtn7G7yq6ow0y9qNLyTuKPyuMFG7J+L84KvzF
kQd+9MD/y3i/HZ3jHVHXSVEm9bgnwtmfR3ec/iDNlOCRBlsM9CX9OyHqzhmB
mzLen2ZvGb13zgGwb4/e+4bwo7v+R/hHR/jaeE7Z76GvecaRF+PnDALfAPzY
R0BezFiix74x8kL3m3eU9xw7CuwHEG9+xu89/vFRx83RH5TJPjY66n9GXjdG
3VdF37GHzd77zRnvtdO2GyL853jWcH+KZw6XvbsR4fLOjIsyOXdwZ7iUxx7j
NcLwlMfs1yhjVNSLsjdmPUdmftwsyqbMdPQ19WW9u1vsC7GObCC3fs5ry3qx
/8MavoncxjnvCe8Re0Ss5/fNOYx1P+GNcpaF7C23Yc5ygX1y9iMXIBw/6929
ci6PPeeasf/DXnSt2Dtir7p27CmlhBuFG4S0cFP4i4Sbw88+K/tmx+S8L457
dM5rPNYzrFfYV4d3VM5r/jqxf4XchfpSJ9bS9AHtRzZQN/a7kAXsGftg7EfR
B/Qd8gL6jz1A5D77y90v5zUr8iPWTMgI2Ctl7xTZBHui7HEhy4DHvug94bIX
imxjR9Z7qneFS5qjIj/Wmsgh2Jdln5azArTpyJxlLZTP2CB7appznTLCLdFf
yC1IR50mRV3Yi5sYLvt17Guxd8h+47hw2WM8MsqnT+8MHmuyseHy3N0RLusz
1nzsW7CPgcyFfqLeE6IcyhgTcTdkvd+Cy95wVvFGRr2bxfhfn/N6nvFk3Vkl
/13CZKGC9ggThZbCHcKYnOUmz6Usoy2R/3bhNqGdMJX+ENrnbN8LP7Ik5LzI
dw+NdSnr4DYKu4+1plAt3B1lt408CEPG9GKkL5V/bNSjlTBOuDPntvXIeR+I
vT7kdMgSaDdr2R7x/F2R8/4rz+OV4WftjtwEmQTvz+AIKxPGRxn5KIeyK6Nv
6JcC/R7xyqOf8HPuoV2048Bo3z1Ca2FKtLNp9P118XyPEK7N+b0ZKgwRmguj
hVuFnDAqxu+Q6L9HQr4wM56JTjGGyAw4M4Je8cspy3Iej34/Jp4d3qXiyJt8
D4g6Uj++L8OiHnxjrhauElrE+DPe3SJv5Ponhss4JfEsUO/O8YxQv72iTfQv
37hrhOE5f+eGRxn7RDnD4h27Lvpl3+gb0iCPezXaxpmS9vHccYaD85rYluNs
Cn3P84U9BeyVYNsD+wrYB8GP7BW7J9huwc4ye0vsTWGvgbjYBcHmMntLhGHr
AR62Q7CvzN4Ve1bIebHtgm0YbEUQznoPG83sUZG+RsTFjyyYMkmDPQjSUSdk
CZzzOyLjdQU2ibDNw1oLF5s3rFWwd4M9EtYk2DDCzzqMcGwgobvGPhx7bqyB
4GEnCXkJdmQoA5kF5TAnZT2DXSTyYt1DXGwmsdbBJYy1FmViGwa5NWcT6btd
ohz2AJn7YMMFuyysV4aGn3XMsPA3iHDstdQPl/Ut8gXm1thWQRbAHJc58n7x
/8bfJHjEy2T8n2YuwHqJ9TFr5qLg3ZSxLIf2dcp4/Ure2KFh7cW6GRtOyDwI
Pyxjm9znx7giV4DHvB7ZEPZ0aDOyBnjM8ZEx4TJnR7aEy5yddR15Y4NqnyiT
9rM+hMe4In8iLnN/5E+4lJGKeQRzC+QX9Dd2aJCpHZOxjR/OJR2S81ljzq8d
mrOfc22H5eznDBbfU77lnK/im8W3nD2PZvHtYT+Ebwr/BM6TJfG94Txdp5zz
Qlf1UuGSlPdXiuM7tLzgvfBlBe+pkAf/Q87lHZ5zes708f88Iuczf23iW8i5
DeSnyG5bxncaf0nwWP9zXvDA+CZxjvCA+HZyvgyXtnEekLwpj3Na9AdnrjlT
VhXfac6d8T3gG8E5L8L5RiBPxI4SfcqeD3Vn7sMeAvMh5kfI8tBh40wu9qh4
Dnj2sdnDngcyIORNjA/xkAliswkbTsgISYefs6hXCJenLDNlDHkPsWHEWRz2
SfaM8MtSlm+SB/XDLgxyI+RK7JlQR+rHWbaW8T3mPB//J/6NnA3kf8xYsifG
eDJm7IvQJsaes288C/yvOG/HP4x/Hefh4OFHx3dQjD1nBPnXUgbnBCmHsjnz
RzrCOFdHXSi7brSD9AvjLG7z1grjDF9T/TvR7y54L/NQ9LKL9e8SZgh3lWo8
G+o/yplz+S8XLhOOE2ZGPM7PX7yXnjFs1Mj/bITdLKwRVhfbNhH5DEEHTf7f
hF+FW8Il3k0R9xehnnBFlNdAGCxcWexz+5eprCOxhyb/kAhD7+wo8duLv7v8
F8ET6kc68kKnpofiHKw4NeUfKFws1CIs/HWjfYOEUcLvUdc6wbu02HoHVyif
o5VP7eCRfl/hWuEa4cZoxyrhVmFt5HWfUKO5/kVy7y22+68wVvhT2FhsvYC6
6qu+yv92+TcI64X7hZ2aO/0DoneRu7PwoOhdm9v/kOjdmtt/T+T9jzC12HFJ
P1T0d8K3Ud8fhO+FEcKP4b8tylxXbFs096s+N6o+M0U/JnqG3BuifT8L1wk/
RfphwrIo4yphefivj7jEGx15r43+ovyVwtXCikgzPHj494v6UV90Eruq/zuo
Pg2L3R6eg2bFrhPlHFPs53d6se3/PLy33jPF3z/qSl4HFbvv6Mt/9J6cK/cc
+kz0ecX2YydwodJ+rbQ15O8n9GXccnaJh+3ExYqzTHE6FHsMyBcbRM/vbVth
2A17QfSCCtuS+lx9OEF0R8V7ONJge/k78SeJf2A8H4whdqKOUdrnxW8TzxBh
beOZwH+w8EjktZPQP+raPtrH+GPT7G3ls0j5tAse6bF/dWLYyNqRcx+czfMl
XCCczzNV7PfpQqFp9DH9uFXxz5DbW9ij2O8T797e8RwwNvvEc4AfvZ4PNXY9
VFaTGHvGeZvy6VPsvNCvWbqXdW0axTNB+sYRFz+2Q1uory5QnO1Ke5Z4Zwqb
RZ8ut5ewa9SXNmAr7Cy18TVsOUab6CNshXUX/+WwFdYt7Ib9nXMfkO9fOedN
/TblnPdpwpac2015f+bMO7XYNifPVz6zlM/GnHmnCIcIj8Y4YS+uo+o/CH2i
Yr/3fxTb7gH33GLrgLLnCe8W265Fz7CPQb3eizBsZZwc9jSwoXGK6P3D3kIv
0anW/q59Jiwutu2LU8NWBnYzTgubDO8XfA8w9hbOjDLfKbYthRPCxgL2Fk5s
Zvsbwwu+J+db/TuuKfjenO+wGyB6mehl2FdR+leEl3lGC747Zpv4U0VvEv1X
te1ynIRuQGvb9+jWzDY9XhXdVXT9sPXRvZltd3SL/F4qti2RHs1s6+Nk6iq8
Srj4XcTfs7W/y59H+7FZcWTYfMD+w1HNbAcDmxhHN7Pti4Fhc2lxtW1iHBN2
LS4KmzyLqm2nJRc2mvKiM//PdlOx6Pur/Q/5Ulgi1CzYVsNN1baVcWzYxJhe
8P0ku4TdjM7NbGcD+xjtwk4F9isODdsUTxR8bwm2Mh4p+C4IbGg8LHqryv1H
9IMF38uzo9r/pS+i/djiOK6Z7XI8IHqz4vxdbfse3I2CrQ9scXA3CrYyBkXd
SX9i9PeLvPcF37m0HBs4wXtBGC/+b+KvFX8S7wzvtDBa/F/EX1XtbzT/nG+E
ycL2iDeh4PuD1mF/SfRG0Vur/V8n7lJhSsH3EG0SfyK6NKLXi75H9B+iN4u+
m3dP+FuYGOVvFW5TnNWK84vi3BXhlI2NxDZ6By/SOzil2P9J0t/Je17s//EN
rfR8ch9YlZ4LvhcRdhN3dHEXnfgTopwtwl0qa73K+lNljRG9RvQa0WNF/yr6
N9HjIy55XRnt+zq+EW8Kb8R35K3wDy74fqqlSntJwTajPse+k8Jej+f+pHj2
ed+OF54r9jxsWMF3YX2j+F14DiLsRvF/4I4OnpOCbU99IfqGgu/VWoHdHtE/
iv5edNcYZ9Jj+/Eg9dslFf4m8p2YW+xv4Rzey2J/I9/m+xTfylnRnknKc53y
/EN5jhK9SvTP2Ccp+H6oH6v9PZ0d6XtGf9DOM6IcyrisYNtKXyr+laIni/5a
9M2ifxL9g+jLC7Zd9lW1baxlw7ZS62KPN88L9hg/a2i7jtg4WYuuZIltluD+
VmI7H7i/ltj+y3Z0LktsS/kzfedXVNg2zN8Rhu2ff9BZLLHedHEDvdcVtuPz
b4ShQ91U/JoVthO0I9KjK7tM+C50Z5eHv7aet56NtXastF7l18JXJda3XhHx
sIn1vbAy9C2XRjz0L78JP7qb34a/vvIcoDwXVdqW1srIa1K0b5tQV3HOVJxP
K62/+12kryf+WeIviDtTuMPi3UrbTKnRQt+uEtsgIY+tJbbhsEPtLVV7Mwpv
KeyLLr5QIuzTwnZCdtZ/v5Xi3CZ/+1r6Lpfr/y16Tk19d0VfiF0F0eXYrBA9
W3Qr0ReLni+6UvRF2GEQXVFu2xe/qtySCtua2YTeaoltrGwOP/ZoNqIbWmI7
OBvQGS2x7ZUtEW9CtAP/bRG+rsS63vPrq23l1gF/r771u9H1fr++dcDHRpmU
gT2n/+I5GBNlUt7oyI/nL6X6J8J+LWxfhuduTYntxKwWfimxXZk14ed+nP8a
+d6chi2cfq8WvsNiUyPfbcHdOjU0Ro9W+n6QjY18hwX3X2xu5Ht2uBPnn0a+
T4f7d7aInlrp8WKsmrTwPTs7GvneHO7f+beR7+VZHHbyJ3L/RYzr3i18/8V8
8SeJ36KFbZ89U+I7dNKqz8uVjpsT+tbw3T214p4X7gaq+f/u8dkj7gni3o31
yvPuSttQw5YaevFNop71o5ziKIv6NxcatPD9HX828r0e2+OujVmV7i/6e+ca
rgt1oh3Yc/pZ+KnEdphwfxRyrXwvzM+Vtuu0KuJlWvmOmB8rbdPnlwjbW/zh
4n9RabtIP8S7OiLyw899QNwX8x71ET1E9Gei/4n7QeaI7qvn6iq9I+fITbfy
HTQrK22TaKcWfveaiT9K/OWMheibRH9b6f6gX5rST+LfIP7SSr9/6ej/xuJf
J/5XlX4GeZZ2qmG7Rzu3cBlJ3JG0utK2kXZp4TD6mL5uhm07xblGcZZwp4C+
s08z5y22jaC9ws7PJdha0Xtazd0Txf6/8u/Nh8uauGaiOZlwMbYQiv3vJF5t
+S8VLsGeQbH/wYSVRjrm1FXF/t8z16go9ryEeUFl8PCXB4/0x/Ld2kPvdNzZ
cUc91V/0cfSr6tlI9PG0VXQT0T1F9xGdFn2C6Fqi9xXdmX4S3Vj0EaK3KM/6
ojuJ3iy6XrnHoUU8u0cL/4jfsNx34tTUP+Vh9c8x4v8r/t7iHyl6h+i9ym2X
abLq9pXoHuKfprKaYTdGbRhTbJlButjyFOQQnYQnhMeLbbt4UUPbVT4seI8J
h/Nfj3gHFHvdyT8SO8yLG9peMXcTrBN9t+iji722ZlwPjTxY2xwZ4zxNOCJc
8q2O/y3jgU3j6rBvjK3j1qJnhJ3kQ8JmclGx5Ue0gXuI6oj/ZIXtKh8q+ln+
I8WWHxEvW2y5Ev5csWU3+FPRB8gFkmLLNZA9FBdbLkO8kugzwppHOGHYV9mm
fv5efXuS+vlU9XPTcts82Unf9h9F38i/TP+pw8ptA6Gv+H+U2xbTg/rv7K96
3oRtH8XpJP71jLvoQ8tte6GH4q8TfYv4B4h/RLnvyqlWuZ+KHin+geIfWe47
ZfLifyz6ZvFbi3+46EGiP1bdDhB9uugLRedE9xP9huhS0V1VnyZ67zpzp5P4
H4nfWvyBoj8QXSX6PNGvi25ZbhsII1T/Rqp/b/EHiF8s/hmiLxLdHHtBoi8T
XSL6MtGfiD6w3LZssGlzoNy1BestHMJ6VnEGKU6iONfxzVf9DxZ9pejF4rcR
PVj0Z6LbYp9H7f1lT99T0wr+7npPlF8p8UXvEF1Nv+m92FlxKuln0TVEl4uu
Ev0faxrRj4quK/6Jomsr//1EV9GH4u8k+meV1TBsX3AXz0KVO6fc9/XMF/12
ue2VNQj7Zq2Vtp3S7iJ+B9GTRNcSPZzvn9p1kOhrRWdFdxQ9TPRXKred6F6i
LxCdFX2a6LNEZ0SfKvpM0UWiDxR9kPLcjbEQ/bDo2qIPFv2I6DqiD2COJHpX
0W1EdxC9u+j2oieKrlnuO9cy+g6/WmnZDDKARcWW/TYNe8jfFWyTobK19xuR
fyEPmxIuMqFvC7bZUKE4Kwq2b1El+hvRu4suF7294DMbXVp7rxg5FDIz9oxx
kZmx7/pflLFN8a9W/M6Kv1T0bqILor8vWHe8teiVBdufqG5tOy7ImJDvPpmz
rBa57BM5u8hin8pZdoysekHYeETWPS1nHmmezlkuTLwfCtZVP6C17cIg50Ju
9HXB9kjLWttmDGUSht0ZwpGNLQ77kyWt/c3v9//+Ef3j+/92zt8avkmM9bsx
vrNy5vHdej3n7zXfKv4Xp9f0P2JOzt8svkmv5RyOjPO5nOViyNVeyVkeh1zz
1ZzD8c/OOR1lv5VzOXwv38zZ5fvKu3BJ/LOm5yxnp1/43/Wt6f8gZwWQl+0U
/8fzavp/NCNn+Ttp+E+dW9P/L/5l59T0f6qL6PPjX8m5A/qMvN7IuXza/EzO
Mlzy4h93tuI3UPzHcx5PZPOfF2z3tQU2PHPmIb//Oef9BvYi+O59Gu/UNzn/
k5C3/VawTZKDW/s7tiC+jT/mvM+BnJi9D/ZGDlOcX0TvJ/og0WtE7y+6g+hf
C7Zr0lH07wXvv/FN43u4ML6Nv+cs80JGtTbnNTn+b3P+11KnpTnXC3ntA/zT
9X3oqbS/5Lw+Z+3+mPi71tb3QPzVOa+9CVuTs8wF/6qc49L+73L+x1PGw8xV
lPYUpf01Z9kNaX7LuV74VxVsl6Od6r8s538/6flWXxp7QO+yp1TsOcXPBdvu
aCv+HwXvnR0h+seC7WMcKPqvgs9qHS/6i4Jt87YUvaRgu7ulyLVyHjfe4Y3i
X6n4RyK3zPkfzLP+ZcH2e1thpzfn8gl7NufnHbny9znPP5hX/pDzGOJfmTOP
OciKnF3mIMtzdmnn+oL3wjop/58KtivSRvQW0cNEHyt6q+irOMchepPoIaKP
Ri9D9GDRR5E25+eOZ2hDwXuFh4u/WfRQznQgg815LsuctJvG5dL47/Cdfyfm
jTc11xgLvwg3C2vC/7Cwu+a2uwnbNZe+fF/1QZW+geLvkTjsxki3in2gMtWf
O+IVp5bo4aLniO6vsI+Fj4R+4X4o9A33A+ExoVbiufY2lXUp97wr7XLR+4ue
IvrR5g6n7Mebe/5NmnvZyxL+Fe5nf0m8GsJU6pTY/wB7U4n9/ynPocrzZeX5
UHO3b1fhfNGfRF3/Ze2jOC8qzg7Rg0U/L/rB5o5LXjNE7yW3gXCB6E8j/QBh
obBAuFhYLCyin5TP8cpnqvLZLPoi0U+LXi26i+gHRJ+peO8K7wgDhc8i/SXC
5+G/VvhB+F64JtyVwvBwVzAeyrOz8rxfeW4VfbHo6aLPUti8KOMc4X3hPeFc
YX74L4r60oYLox207eyIS/rdNb5XK89ZyrOX/G8Ls4TThdnh7xPtmCucF+NM
GWcEbw59qXyuUj5vKJ/ewSP9M0LDxP37hOg6ice7rZ7bh2KOwbxrSsydJirO
NmFrc8/NDhT/b2Rv8v8VYRMifIswWdgeYczB7o45293y7xD+FsYJm4VNzT2v
uyvmcsx5psa8i/VUL71HezJPi7xJw1qkFs+r8GLO+7LsNT2f8x4S/07OtLHH
w97RCzmHE8aabq7yTCnPl3P+r7L3+FLOLnmxFnhTcfZXnLuivrSH9Q9l7tHc
ezy4uzf3Gu2tWDswL52s+v+rtkxR2D/R5jLx2+7h+e098T4Rdovwa3N/F24X
Ngjrhfua+z3j3XtSqJt4nKaJ3jOxn3nptpgHTm/ud6V+4rnigzG3ZK64VfQe
op9SnHqJ0z/d3HHxz8z5u8t/mrn0HjU9/xyjOH9EnZivPhBz0Ttj3P5s7nl7
mz08V79D/o2RZqTwW7TtUMWpWdPz81Hy/x5hYyMP0jDv3b2m58C3RR+sE24V
1kaa0cHDn/DvjrMNH+e85kcGsCBn+S/rUWy6fCF8nrNNF9zP+D8XfIfCM9W2
AbMk4g2M8MU5n0fkX/51zjZjvox4nI/j38D8ohv/EeXzWrVtviwSFuZ83vGr
SMMdAdzv8KziHFmwvf0Xq20nZnGk6V+w/f+Pq31W75so+9yC7yN4v9rnJr+O
fPsWfH/Bh+KfV/C9BvNFn1LweY+3RB9RsJ3/F9inYx4u+vVq3/fBnQ7Psb8g
+lrRb1T7rgrum5gu+sKC70RYIPpY5k6iX6r2GVD2O/8QrtJ4dazl9Q7nL9kn
Zr8UG/LYjUfPkbXS9YrTvtznNLdFPNbUY2KNzLnGDcL6nNe8d8c6mrOM63Ke
Z93OsxeyYs5v/hxjMCbqQnrWmyNjLca67BbRHZij8k9X/V+p9lnSP6MNJzIf
EP/Vap8z3RRhxzF/EP9lbK2LfryZ7w7gHoEnmtkOP2v825X/IeU+z7sq6jQ+
+oA9auz2P9nMtvTHBY8yLij4nohPlH9P0SNEvyn67ILvmHiv2ucS5gvvs35g
Lhd30HAfTZO4g4Z7HLA3fnu1zyh8EGnOiXTsH9cr2K746GrfM4L98FHVPtfw
YaSh/9iXYh+G+yC4A+WOat+R0SLupOB+Cu7peKTa++0LhE+LfS9G87gvg/M3
7HF9Vey7eLiHgnt5uFMjiXs3uGsjH/eecAcK94M8We27OUriPo4DC74r5LFq
799/LHxU7LMJC6Psy6Mc9l85i7AowvpFXNp2QdTxk2KfBfgk8upT8F08c7En
X/CdJk9V+36cRWr7naLPLPiejneqff6V+ShzzzPEv1n8OeL3Fn2T6Nmizyr4
Tp95ohuzXm7qu3tOLfhOolmie4m+UfTb1T5fy/eDuS37IFP1LB1V7vO2P0R5
3CXEXSfc18N7wP436w3eE/YF8fPcM274OTfMOoG1CGd5l4Wf+2KwsX9Ltc/5
Lo+wNOvipr4XqSnr/aa+Y2hI5ME3iPPBKyLN8OgD/J/kLHvlm4sOwy/xDiDL
uidkXJNFbxLdlf++6M2iTyi3fTHS883uH+5HOdtXm5fzuuTMcFkfYFeL9QNr
Zc6Us5ZmrcwZ8zfCj37Im+HvE+lI0y/y/jBn+264H+Rsvw13fs72xVhjMxfg
bCNyBGQPnKN8KvzYOXo14p0c5eO/h3+r2tUNWRb/YtHdRU8RvUX0ieU+s/5X
fPvOjTLfF+5XnO2Kc3K5bcbBYz2BbgdrdWQYExVnneIcrzj3if5L9Enl/scg
w+U/xz+BtSbnjPjfcD6Jc0/TFP8YrRNPK/c/g3DCPs3538j4URdk7sjm6Sf+
n8jL6Sdc5O70Ey7xqCNxWfPw3+IME/Xgv0iZnEXiP4rL+SN03JGDIJ+Yqvr8
rfr3KLeNt7cjrHeMLfKM08MljHNOzK0468bZ/+3Rj/zDyZuzUadG3ow9/214
nJ/irD8yLeZ//GPhUdfpqkN39Unvcp9hZZyRLXUKF5kEZ/P557DWR+5aUcty
1MuRN9ay/BNZaGUty2M5d887yTvK3mWp+IVy730Ualnuyn5lvpb3NNnHbFXL
e5fIZstqeU8TmW15Le+VsO9ZLDovuo/oRSGPRQ+BdT7rfuSobWpZpjqEuWUt
y1SRM08JuTE6Ravj/URWnK5l2S/6M2sijL3X5rW8x4q8d0nIb8cihxT/GJ5P
0V+GHPiWKJ/0yJNTitOi3PoMv0f9xou/WvzjxH8JWZn6/BxkYqKfFd1P9GzR
L4k+v9w2/Jh/M5c/IVzm7N3ivSQMXagZ8W4cFe8H7+czyudU5dOn3LpTz0S8
w2I8kSdxVhvZBPLFQ4OHf5TS3huy965RJmuILuEih8PWIHNK3hvsCS4M/8vI
vlTuuUr7PHIz0WeLfg5Zmeizym2jkHR877CJODPq947izFacAYozT/Qc0ReV
264iZSIL6Rwuad5UnKcV57xy79dlW3jPDl0Q7q/DxhP77ezNsQc6W2vSPlr3
DdW6b3hiW+fYIG/DPWv76Vst/ujE9pGxi3xbYhvK+FsrzuGK86PitBN9pOg1
ou9IbFca+8pXR37cnzMmeNh4vj1c8jpIaY9S2t+U9tYoBxvVV0W6ZbHnhw16
bNJ3Vp27NdHaQ/HPT2wTH1v4/cPFtv3hinOs4tRQnGNFnyh6N9FHiz5B9K6i
L0hsK/+T2DvEdjm28C+KcrCXPyBc7OgfyVpeaXdW2guD92nsSX4W9TtUbRmi
tmxQnLGJ7WLTF63EP1T878TPcweZ6G9F901sgx5b7NcJPyW2s35jYvvy2Jtv
qfgHK/5SxW8huqPor2mL6NtEbxRdLLqN6CWib05sxx8b9iXidxD/K/FviPyw
H39nYrvY1C+nONWK87niNOVuNdGfiq4Q3Un0StEjE9vZx9b7qBgf/LcEj/IK
in+Y4i9X/CLRlaIXi86KrhL9megU97iJXiD6msT25Xnm0uKXir9Q/BHRB9i2
vzZc4h2q/j9K/f9Ppfd7v4gxay9+R/G3Vvo+KO6c4/6BFxPfaccdcdwHhZ10
7h9gH/yXxpq3VHovfoXozyu9D/6z6K8rff8Wtsuxd36A+M2V/0bx30h8lw93
9bCvvTL28dkr/1H0l5W+vwtb56RvI36itH9W+tzO64rzUaXP0rwj+hPRryW+
F4r7o15N7HJ/1CuJXe59KlP8jYr/m+K/nrh80rDv/7v4yyq91/+b6O8qfSbn
3Tir82biO5moN2cJvhF/sfgvJb6fad84/7NA/IWVvvcM2+60gbvWsNePn7u4
uDsBfxfF76521dJ4DUp8HwDjMTjxfULY/h+a+J4/7v1rq/hVir9Z+R8i+nDR
f4seEuGk6SD+weJv4z7ZOGtXR/kPi2/A/94ZKP7R4v+rOB1FdxK9XXQv0deL
bqL4V0b53GXUW/wbxd+vyveE8VxwFwF3i+HSnu5xfq+e4ryQ+HnhGTpZ/B7i
NxD/pnifeCcnJLZHj435szhfoThNFeeKKJN7HsZHOLbtLw8e9zyMCx7v3mXB
o+9eTjzOjAf3VCwRviixTf8vw/+7ynpb3+qHVNZOel++E/1SlWV3y0S/IvpP
xflA9BOiN4n+UPSTIedcKPop0RtFzxf9eJXn2+Nj/sm/+GbRnUWvU5zZivOw
4mwQ/b7ox0SvFz1H9CMhz1wUstMGqsMPot8VXU/096LnVnnuelfM5ZiXTo55
LHPgSTFHran4KxT/zSrP/e6OfRBkm8vFf73K8+eJ/2/OPCHm0qwdxsV64VFk
WbW8V1JXaVcq7dvIlsW/r5b3QZhLdNP/8YJyy5a/CXky8+fbFKdLzEN2jv81
85DjRfcX/WBez1kj/bv1vL3IfzXmKveLf4r4fcS/V3QP0b1F3yG6SvQJoq8R
vX0fPfui7xHdXfxeoq/jDJX4R1R6Hv6j6tCr3Hf05OM+IOTk36qeL6ieUxS/
m9KeVul//dGqQ99yy+o/V5wZVd4j+FL0zJCZLxX9nOgPFH+e4l+q+PPZfxR9
iej32YMQPZA1iPI/Vvn3VP7jRLcW3U30XaJPFH2q6DtFV4s+UfRE0R1Fnyx6
vOgOok8S/TN7cLV9h9EnqsMVqsPNqsOCkPmPFP0Je4txv1Jnjdd4ff83i3+8
6Amit1R5znOG4lysOO+J7hP17K04jyvObtWu/5nRltO4A078nTnjKnqi6K3R
9rPjDqae4j8q/n9V7oezok+476lf3P10kuI8ojj/KM4Joh8SvV30OaKnia6r
/D9T/AFx3xP3YXwV7+oFvJuKUx8Znej/RO/Dell0Da2vG3EeVfSf4jdEbiZ6
nOhNyr+b6IdF/y26j+gnRNes9t1DL6qsYSrrLPGfFL+2+PuLzor+WPH3FZ0R
/VGV75w6J+6feld93l99Plz890SfL/oa+kT0QNHXi36HM5yirxI9l3OeooeJ
XqF85tf2fVXcXfVBbd+ZtaiV95hG0YeiLxQ9QvRHogeJvlH0j4r/cW3fb7W4
lfcXbuX7o+ekmf41L+o5WdLK+xe3V/nuqpZx/xR3ML2ttNeIXsr5McUZV+U7
m94Q/2rxvxP/WvEnVnme3DvmxhfyPVQ/NFD/fNXK+19jFWcl59lE313lu65K
4w4s9rZGiD+5yvdqZcUfWe59omdj74a9oediz4h7QJkXMJ+oEr9I3/8/Kn3f
JPML7hpC3rssZIanxXnmWSHn+SnkrqfEmeo3Q773Q8hXT0o8D+D/f5L4K0Ie
yznnrXE2u3uE899AZrs8ZMsnJ55PkL5H4rkC/tMS3yfKXaPdIh3/f+TMdynt
89WWWa0OORWyrzUhvxpQsL7GpyHL+iVkU8g/l4S8t7PoL0MW2lX0NyFH7ZX4
vlLKPjXKZz5yQuL5Gf/bcxLfP8S9Q2eHyz1Fpye+Y5X0nN/epjyXxJl/dEDQ
EWiceN3COgN9h9PF315tvQZ0Xv4KHRN0W9A3SSf+lzO/Rg8F/ZctoWuAvszm
OEP+V5wV59w+uifoC6A7gC7JqtA1QAcHHYQ7CtaLWc2YRvuYJ6KngE7KRuRm
8l+feI7PuXf0XNBZaCf/VOF+oWekY8zaBu8+oU249zI3STxvps3oSqAj8zvf
gcibufPkgvWANoi/X/CYR+8bLunHFay/82u19VzQwVmIfDL6nruk0C/YHPov
nIXAfl372PteGvv17Il/E/vgnCW4Os4GcB4Guy3cEcH5GeyIsY9/eOL3hHtV
l8SZipaxV/5t7K0flvjO1ccSnykaEGeBOA+A3bF8nCvgbEaL2K//LvbZOUvw
dZxJOFjpHxEeFjqGyz247NF/Gfv+nAm5Ps5ycK7jujjjwXmPEXH2g3MCS+JM
CGcbVsQ5Jc4GLItzApxfWh7nBA5RGY9G2ZyR+CrOA3B2Zd+UzwgdGu0jHuep
LopzU8iTfw2Zc+/Ed5LxDpwY7yvvDDLk30LmzF4A+jLv8v4mvuuLNOwdoAvz
UezRbIx9BPaA1sU+0ZkxztwV1idc0qMDgt7QZ9XeV1obew39Cta7+aDa+0rr
Yy+JM2MXx3kwzlANifNanKkYFmdCODdyVZyv4KzI0DhnlYp3kbUpZ70Gx/mu
9onvKObdYH9qcuxDcQbsyjhvhq5T72bWb0LXfWCcW+sa3xXWguijHdbMumkj
RB/ezPpoV4nu2My6MDwX3C3HXXM8H7jcQcc9ybjcTcdYcp8c8Rgz7p/DTx0J
546safoXNNE/4mzmvaL3EN1T9Euim4keWOXnmvvwuKduIms6/Tu6ML8V/a/o
k5jjif5HdHfRb4ruqrRXiD4vsZyAu+Cei/MYF4pfkliegmxmgvh/KO3xrGVE
N1Wci0S3TCyXQQYzU/z9xO+PPCF4pL801hyfC/0Sy1GQTZQmlmWQPp9YdoD/
aeWzr/I5T/ncJXqHyu1W5eea9tFHk8XfJP4JVT4rvl7//Z/0r5yS+O4u7vJq
If4G8VdV+pvHvYDcV3aO+OOVNlXls/RrFWdFpb+D3PXF/WB52iv+GvHvjvy4
92xi4nvgWKdxPn+d4nzP3DvSUfZQzRN20nysMe+F4kxQWWmV1U/0JNGZKj9/
jC114htMvf6L7xf/ecZykuL/qfhdFf9e0burT3qIHk+7xO9Mn4huLP6Zoicl
vqeN+t0V9eU+tKmKU1txTuV8i+g9RfcS/bDoBqJ7i54ccUmPjHqt1gtnsM9O
36qs45AFJZajIacZpjburDY24ZkXvYvofau9n886mTUrZwEGhx9dtleVzyFV
1nd7RXQH0fsklsexFr9W/JfFb1dl3TH0JdER44zIkMiLMyNDw99X8ScqfhHj
mFhmhIwKnTJ0KleGzhc6iehqNUr8P6e8IeK3aWZ9t6L/SyfsHXWhDPRMOzWz
zilnHVhXI5Pg7MLl4R9ZsE4lOmXohaF3iS4bOm7ofqLDWC/6gzS3FqwL+ZP4
2cTyL+qdi37FX5F4LHnWyhKv+VnfX6L2Pqn25tXei0U/Jrql6FYRzvszRPzn
xa9GfiJ6muhWyC5EPyO6UvRlop8WXRBdSCx3oIwrxJ8ufjnvVLz3yGibh8vY
91ec+xQnh5xT9P2ii5Fbip4qurno6sTvDM9g68TvJP6q4PGsVYZLO0civ1La
w5X23PgOMW8rjz6gfgcmfj95zwYo/gOKnyBbFv2S6DaiD4hwyhsm/oviHyD+
RaIfFF1SZVn9n3q2z2R9Kv4Fev6vrfJdq5dpfn6H+H+xD1LHd9cWa02xZG+N
V4Xv7q7J2RShhfi7aH29WvxDlLZP3J/Lnd+1Wjge68q5scYcFrLitqxVlfY9
rWfHI9MTfa7ogZWWJyNnq0n/i/+Xyl1V4fE6OsZlT5U1ro7vU2a8jhG/osoy
5FVKu4voaUp7jvK8qNJy6V/F373KdzGPr+M7qXlOuipt63hOjhRdhow05G8H
V/m+cdq6O2eRsDOgPIcrz9NFT1Dbm1b6W1qI7xsyq2LRzUS/rjjPKf7V6Bmp
3El1fP81crO04uzPGlxx5irOSMUpFb2r8lyj9r6FHQPxrxH/FKWdo76dqbQ9
RL8h+hnRHyvOPMW5s9L3rtdRHWu38J2/p8d9wRnF+UJ9+KPyfF/0O4o/utLP
DHL+g1SHM8S/W+UWVXpfA/0s9LSmsQ6TW7eF37XDFL+Uta3iv6t8xqDTpLL+
ruM7f7kjnX7aTXhccc5WnAsrfS86vF1bWFcNHcQPavj/cofG5fdKyzz5B+2p
/Dso7QGqz78VPmvF9waZdOeQx9ZWnMGKs05x2oTMc7n4OyotT57T2DLh7vFP
bFhlGe9Y0WvFH63y28VeP3s4tBl9vn413O7+NSwP/76xZaH7R73PE//pEuu9
1WthPTjo6eK1VX0Kqs+2CstX+SfWV7kHit9K/C3oGfFMiq6pPOfXcJ70w/Pi
T1RfXR5y12WNLb89Of7de1f57vXb1c8Tyi3v/VT8LYrzVInrwji1Vj6lyn9T
he967hX3PjMHGKP4v7KOLvF48qzwPTxOY1ql/DspbVul3VVxKtBlEL2hwvc+
nxp3QL8q/nTVcxjybdFTRQ+utBx+rvLfhOxO/EniX1HpfaKfxN+pyvLnpaL/
qvSewteNLYvOKf+tdXwPNfdNnxb3U7+ifB5QPkMqfR8v+ofoHlaJn1Xd/qjw
v+CI+LY/WOLnCx25sxXnHsVprrSXYDNEdHnIsZsp/r6Kfyk6xeJXoD+IPqbo
o0QfL7qv6Dqi14reW/WcKfoqdDzFP0j0INGfi66s9HymUnlmledJ4g8Vv2Gl
/8sVMc85ju+b+LXE7yn6JtGNKv2/aB/f8M7inyd+bd4F0f1E1630v6Zt/F/4
17SL/8tlirNUcaorrWdI/8xUH4xER1X848RfI7qO6v+U6F9F1xX9tOj1ovcT
/ZzoP0TvL/r5Su+Z/lvL+6erxa8t/jTxt4luLvqNSuscZuLZp9yiKPs3xdlT
caYrzhWif1YdDkAXRvQi0QXRv4uupzgzRA/g2yV+K9HdRA8RvRf7I6Ffyjt1
h9yDY+97tOLU0PPQWXHOE32v4peIflZx/qnlfd5HxD9LcfpXei/jB5X1X6X/
lQfFvy9PPZX2Nz0/s0S/qvgjFOfxEn87+W+VUU/F+Z13WfQg0fUVZ7bo1xX/
etEF0fuIv05x5op+U/wbK/2f7aCyWlR53lsec7OuitNf8ffkvRZ9o+h9RP8P
kBGdew==
            "]], 
           PolygonBox[CompressedData["
1:eJxFnXd4VUX3tiMWUkhCSCUhYs85Sc5JciL2DqJYEXuv2JWiiKIIil3sFRXF
rthQEbGLvQsK9o4FewEL1u++3zW/6/vjuc6sPbNnz56z9+yZNWs9a+UDRgw7
ukdRUVGv0qKi5fhdNVNU9EdZUdHevYqKViN9Tb6o6PeyOGbeMZ1FRUtrkcH9
rZRrKSo6srioaB7Yh3RnV1HRlvVFRUPAsW1FRedybL2SoqLrwGTSf1Lfs5VF
Rc+B6mxR0VTkv6j7b5Ch/rXALK49DNxA3hVcb6e6oqIdwVtcrw/yBzVFRe+D
YciHU2eGup/h+jnKV3VG3ntgKPnrkf9bz6Kii0FP8pd0FBWdT955oJv83Sk/
i3t5AExBXjkT1/6B9lxN+ZbuoqK+zUVFDeDNXFHRExx7rbyo6HVwCWX35X7v
5V7vAzdzv6tz7E/O3Zc6Wkj/RH5VX9oNNm4vKrqwUFR0RBPtBnXUN4v6DqSu
g8A4yv9C+dUpuwYYTPmptG9P7n0P8CHtu5PzL+Hci8GGnN/of8T1luF6TaY7
o+zu4APK74f8OPf2GLgOeQj3cwL3Mg78wflbIh/fHMd+R96tM/piJriS8g3U
eRX1/wf6kn6J/luBvlselJCfp72DufctwDHc/2j6+1X+iwL/yTGkD6L8qD5F
RSPB1fzfW3C9sc1xzd+43lbd0ZYTwVLk9kxc6yDuJ0e6H1iH9HyOXU5ffUt9
o7n2KNDK9bfujnNPAn9y/kDkY0gfC35BHtQd6TFgMfJg5OOaow2/It9Gf15E
X14I1kXevDvKWmYJ8s70x130xZ3gUq43gPbMoD3bgOtpz9Wd0de7gfd9H5Af
oezD4BrklTJRdhHtv4ryWeR/SB/AsTbSrfTfZvTdQHC0zw/yuqTXA4cjFygz
iLK3g27Snf7HvaJPrqW+PbneQ1xrNriK6/1B/1xM31wE1kYuUN821LUtOI76
TuY/OY3/ZiWwPuevSX13UdcQMA1518747+8Hl3P+mZRfi7JXg7NIr0j/LEvf
9ADP0T/NnL8R577HPV3B+W1dcS+DwEiutyL5A8n/mPwryc+QvzF5m4Ajye8i
/4ZeUcd13g/5d5B3J7ie/HrkJtL9wO5tMUY4VuxP+VbSp9Cmc2jbGmAjzu9L
+WbKrgj2pPwh5K9C3uM8k63kr428AWPB9WAd0kso38a71g625H07jmNvUnYd
zhlLeinnPFMZY1YVz+9VnfFf7wreo39ORK4jXQseQf6J/j+dvj8NdCBvRH8d
TV+NAN/TXz+QfwJ5x4Mc+ftzjdFc721wAOl1u2Osccz5ivL9M/HffME9T3Es
pr152toBtqG9+Uy8+weDDtI58jevj3dyFPf/G9e7kGtdAAZwvd/Iz/WNOrbm
/HGd0fYa8BD5oztjbP8d3Iv8HecfUxPvXDvy8eT3pmwleBD5JNo8gb5qAuvS
voOQ+5Gezf20IE/pjL7aBbxD+V+7oq9tw1Zc/zHKPMfY9zy4iPafRPn6uujT
Ryl/AvW9Q10bUuc40j/TnjNqoo+7HH/orxXoq57gffprNepfpz7eocO4/2t5
v1fn3V4DdJHfg/wvqPtLMIj8qeSv1hRlOsl/lvZ8R1u+B1Npz3TaM4qyI8E3
XO9f5E9JfwY25fzrClF3Cyhwfg35p9K2SWBnyl9F/irkrQpyjjfkj+Dco8Ei
8rdDvpy+vgych/wo5T+n7EKwSy6+FyuQ7gnqkR9G/oz0p2An5O05/4raqOMC
zr+9M9rqNb5Gnkn5BZSdD7ak/FDyr6yNcy4k/yXyfybvJzCc/M/p3/Vo+7pg
VfKXo7++9t7BYO73cso3Ubaf90z5y5Abm+LYGsjz6b/JFdwLeMZ3n/yjGnnX
wZ3831cU4txmkKH8v9S/Ic/CRmBH8h8g/62maPMQ8i9BrvPewSrIlxYi3WCf
Iv+Vj7nE86CG93MK+Ss3RZ+3k38DcoZ0FgxAnlaI/8pj3chvcf6ltPUy8Bzt
vZL8lZqijjbyi2jfQu79c7AZ938H/Te6Lp6Jb+mfZzj/K56VReBqzn+F839p
ij49lPNfR15CerHffOR3qO/tBn5BC/d7M/mtXgusQ/4F9P+AasZl8Br3c2sh
8trBes4/kBeR/grsifx4IdJfgt2R36f+d6n7PdBK/a8iP0X6adCEPJf6V+W/
XQVU0v4nOf/rpqhzL59/5O9Jfwf2Q36D81/h3FfBypz/MvKjpB8DjcgvIT/S
EMcakC+i/rVp+1pgHu2/sCPS3tNc5HmUf7kh6uxP+ae43rdc6xuwD9ebU4i0
bdrb+QDyRjw7G4LJlO9CHk76IHAV8ptd0bbXwCrI88j/tSn6/CjOvxi5D+lq
0B95AeXnUfYNsCrlX0d+hvSzYEXkYfy/05wrgYvon1uQj+K/PtIxA/l56vuR
un4AB1LfrZ3xLlvmK/K3Qh7OuQeBs5Fv7oxzj/AZQn6uEOfaxwdwfgH54Ma4
p2u4/mtd8V/ZpmbkHPkDydsMXID8NvlvNcQztIbjJ/lfNMWYsSv1PVKIscMx
Ymfki5ArSff2nUXekfZcXxv3eAntWaMr5hrrgyN4vtcif0fyhoEx5F+HvD9t
3w98hFzNeDurH+8peIT6KpDvI30vmIVchTyT9P3gIeRe3ZE3A8xELkW+h/Td
4D7kku5I32UdyGXdUdYy9yOvjVzL2F4HvkTu3R11e83ZyJ3IxeSVgA+R10Ku
aY5zvkAegFzdHMc+Rz6V+1mJe+kP5nA/OfKXb45vyHvkt/KNWZO5wdwVGFuQ
+3THvXpPDyOfzPn9OLcJPMb5Hd3x7bENH5C/JnKf5rjmQuSJlF+Rss3gCcrf
izyB9MngZ+RLkdtJt4E3kZs4/1H7FjzF+f2QH+sXx55xvOf/nMOz8CR4nv+/
nvyH7AvwBPkr+n3nv8yDA/k/G8h/uF+UedL5mt/f+iizP/l3c/3jufZY8D3X
798V53aAg8jfmes9z7WeA69yvZW6Iq8TDCd/FeS1SK8NDkau6462PAge43qr
dkWe3+RDyW8m//F+cU/Pkv+Sc2LG3lYw3bl1Z/TNePAj7emmfFVz9Olnvi/I
vZvj2KfIXciVzXHsE+dXtHcH6h4KLkb+EXlYvzh2iest5Pd4F94F2yC/xvhU
z1hYByq43ma0dyfaujM4g/YeTPm53Pvr4EPH044oWwt6OZ+hva/Q1lfB2pS/
Afkg0gc6R3D96fqAd2k3cALyn9S/Pt+6DcB21PcQ9X9MWz4CO/h9ovwBdfHO
fUL56zujLo99ijy7EGU/BEMpf6PjTV1ccyH5DxYi7wOwPflbII+g7UeDGVyv
sTPWBq4R9qD8X8gf+m6DjWj/PpR/hbIvgwWU78n9NvbmuQSrM34/QPlJlD0V
LOH8YZR/hrJPg5covyPys41x7GXkByl/OmVPA79Rfifqy7MWzIEzqW+nQjxb
nvMK5e+n/CmUnQh+ofw/yJ/UxZxrY9q3QyGu9RR4kfK7Ib9I+gX/I+Q/1Q/U
xT1tQPlDyX+DvHngY/LvJP+YuviGf+d6Cfkd0u+C9Sm/B+3biLZtCM6jfUML
cS3fuRc4/3fKv10X56xL+V/I34lna0dwGf19N+PHLqUcZ766N892cXeMbXc6
Bvo9c33B2LIOY0yO9FfgNcp3M79flNZX11L2OvA85Z/m2OPk7wEOp745yA+X
xjUOQ16J8jdT9hbwsuMTz9dyfBuWB8/Tvpdp78PO7UEp8srdUfZW8Arlj6T9
Ven78A339wV19lE3A77kffyW673Btdamfd+R3rg71jIjwQ+cvzFl9mHt8TTY
lPTXlJlL+QGU/0ZdANd/mms/BXpx/VNpXxlt6wVeQt6Ac/bk3CfBhqQ/5ZwX
OT/P+Z+R/hy8gtyF/CXp/t3RN9PAC/Y3/9eNzC1uAN+rX8iE7uBFsCXpaznn
Sv6Lf9RBtcR4clzSBzh+rNIdfXEbeBX5Duq7grouB99Q3w20d0/auhf4kfau
RvnbKTsdvE75mZR/gLIzwRLK398R6fvBL74vnD+Wc48HPZzfkj+rOs75lfxN
MqEregZsRvpinwnaOgkM4b+4EHlhSayxtkS+Hvka0svQJzeQvof6bqqOPviR
+ramjqLy0BHcTvk7yb+yOu7pO/Jf4/94pi7+kwru5wjyr+ZZvwrcRP6unD+H
c9egjt1In881NuJ6N4ILSF9im/gvLgIV5GfS99E5wQK/d9xvMfdaAl6g/jfU
x7lWBlXIs7neM7TlafA713uJOg/gXp4HL5PePRPPUobr70n6MJ7P5Xk2l3PN
Q/9dmo9rXwwqyV+T+rdibB0CjuF9PoLyFZQtd45M+cXkP+m3HqzF9ffmnOfU
vVD/vqTPpL3VtLUGzCX/DOQ+DXHsNeQxlGl3bQqOI3049ZdSd4lzLupvo/4s
186Aw7n+aZxfwbmVznE5/1j7kHNbwUzaPjIT93YeGE16FMiWR5ljXMvTnzfS
lzf4jrpeRb6pXxy7Dflorl/LtWucg3L9H+mzcfRFHZiUj/nH2KS/8nt5VCHK
Ov/9nvI/UP44yvYBp1K+QPs3ou0bglG0fwn555LXAs4kfxr3szv3sgf4jvv5
iPyVyXuM/+tEn8euyPMd+YH878kfRX45OIX8IZnQTbwMtiI9l+u9zn/xmjoE
yl/D+Vtx7tbgK+RBmdCNPQ8Gk16Q1tt+A2rJn5++Bx+DascTnqdleJaKwBM8
T7+Q/0Rd/Odrkv8T7TmFtjSD02jP1K641jZgke3l2I6MdTuBX9W/qh+j7Erg
dPIGZkLX5DOzOemf03j6COji/Hupbwx1HQf+RW5N8x/nW2/R/8eTv5S5xJ9g
TlvMNw/nvzkMvOv62fUn17rM/4T6H+D6y9K3h4JZ/ldcb1mu1QPM4v85lf8z
ry5BnQDnP0mZ+ym7PTiEuk7oimv9BZ7ieo+Tfzd5W4Hh5DdR3+98+39L3//t
MqFbrOD52179PvX3p+4Vwe88L5vS3lG0dTT4iett1h1pdaw/I/9J/R1lcQ9/
kd6BOu6lvjrqG0Z6KKgqDx3jdK6/SXd8O6zzx1zMn48kfUTS34yl/X/UR589
4f9Dexc7FwDtyJ9RRxH/1TLgE+qeR/4Y8o5L48sFtH8AbV8T1FLf+YVId/sO
IH9A+TMoeyboR/mTuF4P/rtlXQMib035x/jWP+qchvvfqhDpR5xzIB9D+UW0
7WvwCOVHkN836SN+Jv9E8pdpiDqfVh9eiL5U3/Eb+dPpo61LY4zfw/EZeSjy
d8h7It+L/B/pgzh2X0vMb49N/f0x7f+dY21lMQb/Qfp97meRa0/QyPXGd8W9
OAd4ri30Y/bt4Wl9cxbt6VLX5RiJ/G5n6MLUiTVQfgj593Ov94HHaO+oQrRd
nc2vyCOT/kZ9zxLkR2nD7bR1c3Ag7b8JeRrtXx75ZtL38n7eybt5B/hJfQbt
O4i2DQdLuN7R5F/Ht+dacCv5t5B/YEOUWUz+zcgHNMSxX5DfSusD11B1yO90
xlzxlNT+myi/f0Oc8xPyLS3x7SqmPbeS/kQdKmuNP8BHPD9rpPWk6zv3d9rS
eso10zvqmzjne84/G2ydj/XHmLS/4HpjBtc7tiHGgL/bYr9oZlofz3d9y/2t
wtx5VdDC/b3dGbqkhan9q3bH3MM5xWuUv5zrLfZbC7Z1rwn5YL+N4HX7Ggwm
/Rn5u/k9of7r6btp4HbqP7kQuiJ1RstR34Mt8V8cDma3xHr5qOZ451yvjkn6
UXWgf/J/npT0TeqkliF/9bS+t4/mIb9J+8fR9hPT+LsjfdhYHnt2d9Ceh1qi
r48CD5PehvwbySumzLaONfTX4fTVEeBXzn+vM9YSk9LzOzbp59Sp/qM+PulX
bePfyHdz/ijOHQ3+pPz0rqjrSPA78vFJ32cd/zrfJ/9o8kaAP9L3w7aflL4n
O9OmZtr2EG280/GzELpC6/iP8z9oiW/HQ9zPCeQv6/eDd3+r+tAfb0j/nEJf
TgTf5mI9sSF5G9TH+mCp39f6OOb64ib3WLjWbmBd+wZ5l15xbO1M6GuO5drH
+I5RXzXHLi+LPdJa0r0ysTd5jnMwzt2d9txG3beD69riG+K3xD3IGvXpmdir
PALMpnydOs6y2IOqJ90TnEj6E1BMejDP0ztVPKdgLM/TpsjzSM8Fo5Fvzkfb
dwfrUX5b2vsEY8XjruFcvyFfQdsvB4NyMf9anbatVh/fY/Xx55B3dtK3l2Zi
b8xv7oXUvTz9uTnP2mB1ROSv0B3pLdQJIQ/hfs+hrnPBBW3xvq5I3zc3x/e2
Hbl/cxzz/b0lH23dA6zPtZYlfyB1DXJNpv4uH3muQVyLbFOIe/Eb8Ex7zDGd
a7oH3tu5NedvyLkbpfnZOmn/cVzST23O87JvMf8X67ve1F1O/jaU3VadCPnb
0f4LaPuF4LK2WB9uSd6QpP/q2R33umVaL27VFfc6GVxE+W2Rz6+POi5tC/2Z
526V9Glbd0XZ88DF5C/XHfdqn96V9G+W3Trp17bpirLWeQnltyuEbsn/9Dnu
fwbyZfxXl4JN1c/xf77I3OEFsLX6jbQ/3gi+dn7A/e/G/S/h/svzkX8yeePT
flZRJtaG7ikvQ3r97ji3CXxD/gbdke6X3ifXt6VJv/cS8tc8j4dx7UNBlusv
6oj0IaClNeqb0BzXtD0b056baEsJbdqEdI9MrGXdM182jf/ut9U3x/hWkom9
NueMF9D+Ds65lPM7wb/qW+iP8+mL85xjIP9GfxTou6760P+oz7+gKcqsTf7y
mdi7Hgkm52O91Jj29/w+VHL+Ato+H2xH+//m/D35b/ZQB5CL9XpZc/SB63v3
LyZT97lN/3+/6SvO/RLsyPlf0h/7kN4brN4a+1u+a2eBPOWzqX9tg+u1Xbi/
J+mbvUAz7at1PlETdbp/tY3zUfIOBduS7kX+SzXxDGxDfjnyyzVxbNvWWE/3
ao42q19YQv4a9TEGuP7yfb4jrZ99v4dSZxl1jwQ7tMTzr67kjvS+u96uoK7y
5vg++r007TVcrw/ift9ibFoAxmRjP86+cYxxv29H9SXUvQto5P7+bgldgmPq
P6T/bQndi2Pif6RXyMRetmuk8/OxHvNd3zitv9yPOpG6x7lHhLxPJtYqrhH3
c72aibnvieBw0n1p37V8+68Dm2Zjv2wC557sN43z/+sM2wn3a91P9Pn3WzIh
vQ+O8Y71rsnKXB92hW2NNjbuR6m/035g0/rQdy2X9BO3pfHt787Yj7eM+j33
t07n2qf5jff6yOtQdl1wUy70xTuT3gXMUT/ENVfkXiaBo0j/S/m1+8U5N+Zi
P9S2u+esfm5MZ6xVlgEz3d/OhC4mz/kHZGJ/7oymaIP7a3tkQvfhGngv0ofS
X5OZy5wLrqO/rkDekbnjMPAWcif1r8NadW0wkvofI/8V8l4Gf5N/Yib2krWp
0bbG8dq19PXqyLjeey2xVr6P7/lY8o/OhK7jXDCCdEdn1L0WGOF+vvY5rDUO
An+QPzYTuoAceCAf77Tvtmve5TKxPzqxKf5j90NraN94/vuTwQbO/1pibeyc
eQznLmiJuZI6trfUDYIjSkOHNp90vjPaMgAc3Rr7p6c0xTXcf32nJdbyrvGO
o77jvQfadik4QXuAzjh3TXAk589tibXlq2BeS+xPn9kU/4n7pe437EZf7Z70
8+4vqN/cOe0fuJ82lrLHuUZEPoRr9OFaY8GhrvXVaZAuB/flYz9o+6SPd/9k
KM/vFTwrV4LLeV526Ir0FI8hD+uK9FUea4s5mXOzh8FO1H0EOLk85pz3q1/l
/p5j7HkWbMH93ZYP2zV1kuomd6W+m6nrFjCV+nZCvp70DV6jLfQrvtubOAd3
/laI+98VXO33PRPXdo7mXG3nrjj3RnBNW+wvHZ/sidzv+bUQ7479NQX5H+S9
+sWYfr3jYSHy7NMrkZcWoq+95lTkJupfhbpXBfu2xXxoelof+P12P2po2s9w
/21Lzr+Jb/WNYGZ77B/tmupzv+jufOhW1emp23P/znPdE3k0F/Oh25I++I5c
7J+dkOyz3C9z/21csg9zP839nR1T+91vGp6JuWVPcC/XupjnfZ3q2AN+Ixvj
xTX2pTqtXOzfn9QUY6j7+QdlwvZNneWMfIxHU/vFOY4vB2Zi7HiJ9t9DfnVX
7M24R7Mj/XMp19uUa20C3szG/uB2/eKZc/+xhOfj+Zp4RobwfJR2xtzFY1sh
v0KdXawFC+BO9dfUuT1rhZngm7Y4/wDKHpjKD2iL/0Ydk7qmQlvYGqkTUjfU
2Ra2SrORf0LuQG5EnuV+FnIeuQF5JvIPnaFDUpe0Ese6XU+0hW2UexjuZeyq
jqI+zqnl3jdpC9sqdWDujezSFv3xszY87uW2xV6uexTuVazTFnt17lG5V1VK
f53FWHRmWo/2Uh8PtqfcULB5W3xf1AdoK9PsfifYm3vfB+wCfqAvznHPjOPb
I79JeoT7Z7bXMZP0ZFDfGef8SfrymqhrT/fMkn2ae1G7q3OsCRulvn6r2uJ7
6PpY24sq0Ns9Oe/TvLawZdMmRduU3Tj/l5qw6Wzg/PPBeeoYHevAWMrPqA8b
OG3hxrWFreZ2YIC6avpjIn0xIe1vLW4N3YL7u/c5t1I/AjKclwU/tIauqQ+4
i+NLW0OXtCqYrW6tNday7i/PQv61NXQT7v/ORH4XeWefFe0rkT9G3hf5L+Rr
kX9qjbVpA7gH+Qvkw0mvAG5y78k9N58dbX6cOyIPdS9LGyLkQ9pi7HRP1r3Z
o9pirNLmTtu7Ru53OeZKy1bFfGREW4yNzg+0RdwQbADGc/zktuijNcEJbdF3
Y9rCNs/5h7a+o9ti7en3X9uzHWjPu/wXY0Bv2rOu9lhgAuUmgv3AGfUxxjnW
HdAWayH3pN2b3s3r1sc7U6duGXlCfdgAagu4d1u8K6eDfUjvBU6pD5s/bf9q
ub+F/Jefpe/tTrTnC9pyCqimPaORN6Cv3tF+DPme1ui7s/zeIx9qH4LbOT4d
3K3NB3kH+v3l+GzkCvp7OvJY74/rTacvbweHc70Z5P9I3rnOT8h/ALmI8tcg
H6tugPIPUXY2OJryw90vBrdQ7lbn/+T/BTYgvSG4D/zGuRern3ev3newNp75
dZDXa413qwD+5LyHtdHw2XG/2fGFY8c5NwZ7c72byH+KvH28J/LPQj6A9L9+
PzsDg8GZrZFnmQPAja3p3NawZ9C+9RSOP4u8mvp25NPca2kN+wjtUSdYv3W5
ZuT4S67PaM99tOVecCTtOZe8c8Ar5L0KHgeNdWGTPd69w9aw13gUeVJn9MkV
2m7XRF+t2xp72Xmw1HtF3oGy32vv6P9p/2uLi5xx/HVM8FkA31O+szVs9fqD
H11bej+Uf9L1pc8C8n+kr3Z96fjeEX15LNiT9q/KsVX8Dyk3HBwLtuT8z20j
x9uQR2orAL7h3JU5thLY3353vwq0UP5p7Zk5fhRyN/Lr2lv6fWmNsXYN8Avn
Z5APJt3DNZq6ReS1Sb/J9+9T5C2Rn0HeD/R0PEW+ivRanoNcBP6j3MYc3wSs
0xpjbzv4vSOOTbHvaqKsbfyb9JU10fbBrdE3e4EVOqPOZVyDtMa1bMMn3mdr
tG3z1uj7dbQZdy3YGuf+QXu/0DasNcbuVvAr8pqt8e3IgMXIj3LOI+Bf/wfQ
1Bb6anWG6g77toU+VR2wuuAt+U9q+G9m8P6vyPlbI9ch34e8kveH/DfpK0ED
8hDkWp9H5P7ImyH3qIo1m2u3wcj39I46tyC9OSj3fedYM/kfgPdBs+8F2Ij8
b8g7A9Rx/HfmFE+wdtgT/MhcYxD5pZx/C/n9yB+IXIx8E3IT8u2U30v9NHOe
Fym/rnvK5G0Pqshf3z1l0juAauT90v2eAA4gvRs4sirqbCd/V8cY0suAVuTd
kY+uijbk1BUg91HXB/YlvRc4hnQl6CB/D+RRVXHPeZ8b5J+49mRQr60o8kzS
Q0Ef5A2RP+0dax7XPtshN1RFmVWQu5G37R3/x1qk78iErag2QNoC3Yz8K/e+
B/KtpG/LRPo3jr1A/j3qTJE3Bq8jz0AeRPp2cC/p+8CWpO8C92fChldb3mHI
12kP4J5URdj4auurzaa2m9ty7Br3g9N+7WJwDukzMrFX+ws4i/RA91hLeD/A
GayfzlM/SN7v4HzSZ4MLSC9xTUl6M8p3l8Q5p1N+03z4RnjsNOSZmbj2feAB
0rPAzIpo41zK3oi8S0Vc/3nkuzJhq+qc1bnrDcg7k/6Z/Ofcf8nEtXfn2C2k
p4GfyqPM9aS3p8/7VsUztGpH2MxrO98CJmobj7xySdjMT3Dv0D7k3HXBa/nw
GdB3wDLjtQfJx7n64JyK/GAm+vpBMJv0Q2A26Z3APMoO9R2qimdkNa4/zOcB
+WvnX671/WZXxTPW4viWjWf/W96f5RxXkLdD/gZ5WeSytphr6yP0Eu9/f/K3
IX+Re4Tkr5Set6+Re/ieIn9VGWVWJL00E7bDrvFd66+ajWf5O+TlKV/eFrYD
e4NXqL+J/C/I28r3174Em5H+iGP/cX6j94f8KXIR55e0xdzfOduLnN+7LWzF
DgOvI/dpC9sj9zDdy6xpC1ss91jca7mLOvuXhw7G9W9zW9hiu4fpXmZ9W9ii
uyfm3pj2Mcs1h4+G9kOrZWOs+J72rNAR68HVqWs1sIv6f84/n3NbwfOcX9wW
axPnlC8gfwY+BatyfDX1d+A88rLgOY4/BeaAZdU9gSdJPwH+Ziz8B5zbGnMr
v6lbO/5nQxeiTZm2ZflsjIX2YQVyH+RM7/C50PeiBPnMyvg/epHuCc6ojOeh
1PVeNvbWHGP/oHxlNmzVHkT+HbkiG/d+NvgNuQz5rMo4Vk56Z7Avz9tfnJNx
box8WmU8LyuQLqTnye/DmqQ7sjH2+x9XOn/IxrPgN6KL9J/06ZGcOw/8Rfpv
MJr02+Af9WfgfdJjwS/qg7PxrXCP0L3CeuQPyNvU7xPpbDbGWvukjPw25PVJ
TwPtpFuz8S1bE/QiP5eNb8kmoBy5Dnk90m9R57/qM5EnVsYz3IP0f5l4dseB
xep/s1HXXNur/iwbz/J4sMT9L+QvSZ8KfnW/Bvn0yngfi0kPysfYqM+QvkOb
8Z9vCibxHJwGxoFdeRYW62PgfJZndP1+YfO/NekTc6GP0UZzu1zM2Z27n5r0
22M4NoD8ueRv4X5LLvaa/gTvqHvLxX6HNpU7kj4bnAU+1066EOtIdQezwSbu
pZB3HlikHXwh1jyufVyzuHYZ1863FTS4z1+INbJr5Q3SWsk1qXVa16agL/c/
ophvLNie+7+Iui8E32jnri8D+QeTNxxsRX5tPtIHgSEt4dOhb4c6ktXUv5F/
SHGcszX5NfkoeyDYErk6H+kDwBbIVcj7k94PDFI3mI88jw1GbshH244C2yFf
ngu7xZ9o28/aTrkfRt7uYFPyK5H3LI5jA5Ent4Xtw2lp/eV67kzS37om7Ir1
2KmkvwRbIM9Sp9DAnBD5LNJng4XmcWyke3nO3zwXeRTymcgPuZ5zzzat1117
7u9asSvWt1eT/5/6n7R+vIj0r2D7rlif3kW6Sps9987aoi3aGI3uCn2A/pq1
yHun9fFN9WGztktX+HDeBPbpCt/OO0hPBwdqt9AVa1jXsoeQPhT8oH6SZ392
ZdgPqY/ZRX0QGJj0Me4FTwMtXaHPGU/6U/eP0/p2Yn30weC0/nW9ax9t3hU+
Hfp2qPPN5kI/pK5fnWa2K/Qh6jLUaXQn/dDmaT+4vSv0P+5NXQZW7gr9imt3
1/AdXaHvcS/7bvewkH/mfl7kXl5I+m7X99Prw6Ztj66wKda2WB3wSuq3c2Fb
456ve78P8q7c1hg+Cxe1h05S3aQ+HOeTvg9cR3o9cC7pNbleJ2NFBxjJ8zVA
fVxJHBvl3kw+8vJghL6I+RhbHGOO1Z4BuZ10GzhSX0DqLGsMm2dtn7vIz5VE
maPIf4j8O8gbDC4hXchH3ZY5uiVsfLT12QVMIX1Xe/gtbUJdm2ob4PeYsiuC
4S3hk6Fvxod9Wf+Tvsn7BWu7rwJuJX0LWI/0+h7j/A04d31wfEv4tOjb8g7n
H0z6APuPdC+OtVL+IH0+kNdHbkN+qz3ssvdUr6ytQz7a0gwOdP+AvDfA7uTt
AaaTvt1r6Efj3g3l107j8xjKtzsfIL0aOFTbonykVwUHuzfIubO49g7gStJP
58I3wT1299pLKb8CY8PyYAP3B9XJk+4JNtJ2ORe+AO45uveozZu2b85RXsyF
TZO2Te7xzc2Fjlhd8VpgLOnBuRjr9ZluIP1GLvZq3XN3712fNn3bRoBG0gfn
wo/tBe3CwRG58Lt6lfRroCwfbbPNG9K+t3NhO6ANh7Yc33mN5rCR+Yh0nvKt
9EUWHNYS+rYdmPs8kOZHHfl49ixzREvYTGk7tS24wmdJmxXSQ8Bl7eFzoO+B
Nh7N3rt7Dk2xR+BegT61+taqA785FzYD+tXoR6MtgXvg7oVrEzo9F3ta7m1t
AMaRnpaLvWN9LPS1UKevbn8zMCEX+r5b68MGe7euWFO7tnaet7Az5nDO5dR7
LgLXki5tCBuaUyh/tXPAhrDhmeBeDvLf1Lcf8jjkhX7fGDuGV4Z93qfux5De
qzLsrd6g/DxwFmXPdi+FdO+GsKE6vSt07ureG3jmX+gKffz9yNvpc0b6cbAj
6QfBdeRPQy5vCJugSciPqh8mfS+4FrmEPi/2fzAP3Kq+E0wmfR54kPRgyk4H
V3WFD+Iw8E9X+CauRLqTtlwK/kBeDXkt0leBpcgF5C6wAv9dT/dy9EkAPUgv
614Q6Z3Bf5Qtcg7QFm1v4vwXOTa7Lb6Fd4CrkR9w/4D0RDAF+XP1rQ1R5iG/
bcp+88i7GHxJ+m7yhoCHSc8Hb3oN6wbvk34PPEH6ya6wQV/GcbkrbNPbmCMe
wvz3YLAL87ereRYerA0fsD34/69HnkN6b7A/8rTW0MXpz7Kvz0dr+Ls7p9sH
eWpr+KPvDPZCPh/5UtKdYFvkE1vDH8Y9gPWRs1x/f669H9iJ649vjWstJX8D
8ie3hi5VHdk2zgXVl5P+i/xNkC9GvhZ5PbAD8ljknWpjD2Jt5MuQ70DeAuzk
WsbvK321UHvPrvB3cC5+nHNins/P2uJZqOD/eY78am2A+saxheR94X/QEJwO
z5M/gvxFpCeBzUk/Sf7e5M8BN5L/IvJRDeFzeIfvizpd2rId2IX2PEP+wfpC
gNvIfxl5JOn54C7kNeif7emb7cAO9M+r5B+T/P/u8fvPNc/h2j+AKp6vIcgX
kl4CqrUlQ/6X9BSwbXvsP/WtjzmI+0ltbbF35B6Se2uu8VzruS9U3hX7Xdpu
nQX6dcV+lrr4CUk/rz7euWD/tH/lfpjpSerwyf/b7zPribbe4Z+bawtbXudI
7lfJB9JKXrZ3+Ne7f6YuX51+Q1f493quZeQLcQ/GvRj3hfp0xfpc3xJtTLQ1
cf9kfPIX0nbc9e0FdWFDrC2x+y36MuoD8Vpa7zqW2yfux6lP0FfGNrh/5/r9
wbq45x/T+lzbc20qtK1wP0ffdvf/9LVxv0ZfT23ctXV3P0ndpDpKbT/dv5HL
5MGkD3B/SF2mOk1tcd1f0hdPnwl9J9xP0ndKG19tfX3mNwYTW+NdUH+gb4U2
hkuTPsC9M/fQtC1Z3bkH//0Cnpe/yFvq+EB6bY69Rf9975iq7yzyK65fKL8S
6dPAz8j9kFtInwsWIw9vj7nKMWBD0oeA90kfBzYhfRT4nPQEMIj0z9T/nL7I
yHM5/wiOfUr6JLAZ6QPBW6RH6RNHen2wOenbQQXP72+c/zrndyPP5/wq8j9D
Hoz8vc9Ae7yro30HXM+1xVrEPdwxyBci/1gf34zjHPPVn9TH9+TYrtAnazut
Tae2neqT3ft0D1RbG/U1+ipo46WtVxnXKwVfkbcIdJLuAJ+Q/hTUkO5NW44F
PyKvidwNFjqWg41Ij+kbZWq1r2+PvqgHdaQHtkffNXqM9PVgGhhAX6wFTsuE
rYo6vdNJb54Prop1wTlp/fd3T75fPWO95/rP9L89Y33oetH0fz1j/aiNoraK
nuN60fVmj+Kw+dL2S5t0bdO1gb4DuYk2NBZiTezaWD6R08n7GmyVj/WpdRel
9ewxlPmFezlfDpxCrI9Li8Pma2haj2qbV5rWy6PzYfs+HLzaEuvlZYqjTa5/
tZ/fhrwZ4GDy7m+JskWl4Q+l/fGRpHuWhr23/BQTadvnJeE/dQ/y/uT9XRL+
YNpbLyG9G8f2yYe99GGklysN+3Xtv38gfxjyXvmw19+B9APg0Hys373XZdJ6
Xv+/Xcl7pDT88/QB1BdQm+67kv32FuTdAQ4i75h8tF8bb229R9Ff39NXZ6fx
3Dm3c2+P5QsxhjuWD0jzjyNcn9s28ExL+AjqK+ixp5C3d73VN3xO9T09Mh9l
9wbPanuUj/Q+4Dmvn4/+0SdL3yw5i+QuGpveb9/f8aQ/A0e2xxjgWFCZnvcR
nL8v5+4HXuD8o/NRt8eeb4nvpWPL12Bke/i7LSqJ/1R/iPM49p5cSWm9eHl7
lN0uzae1KdW29NeeoZ9QX2Fajif1E67ZXLv5zHXQX1c7xiD/h9xZCJt5bef1
qbutJfhjziX9o20g71LKfyE3SZqvj8zHvdgnL1L22HzY0mujpa3Wxe3RF1uk
9eSF4GPHvrT+dY3rWtcxzvWb77tz2/Fp/NP+ck5xrMFci+2bD1/Ff8EMbS/z
4Su6LlgT+T/m8F2kC9qkIhflI90NupCXR16P9PpgrZbw4dKXKwMWI5+NnCXd
Cn7T3jEfZeXEkRtn5XzYeh6mzgd5mXzUrU98oSU4BPQVHZPWL2flo27r/LUl
OBb0NTs+6Qf6gjLSI9P6bLl83IttHOB6PR9t0adF3xZtELVFvDatf/Tx1Ndz
+bRedA3kWkgugQdyYbOl7dbNaT30oPoL94rKg09LjhH9V05N+hN9uvTt0oft
Z/ujED4x+sJU5MLGV1tf+zjfEhwj+vaMT/q4mwphA6ztr3wi5+bDV1UfKH2h
5GiRq+XItF69vRAcU3JLyd+xWy50Oep09sgFX45r91PAeurqHH9LwwdMX7D9
8+Hr6bGZyPvl49nQR0hfIXUI6hLeKg7+IPnQXKueBzah7CTHuJLQqcjHpT3s
I8Whw1CXIT+Sa/0zwYb50KmoW5lbHHxu54HrS0JnIf/O2S3hf6oOQX6krbiH
0dzL20l/u20ubAPfT/rb/r7/xWETv5vX8v0hfQTYS/0C8poVPGMVwad2VyE4
zuQ22wi8XAiOmuFpbS/fyjaU3RpcRfl9qWN+cehctR9WX2Dfz0v64cedf1K2
rSL4hbRx1tZ5b7Az5Yflwhbtk6Qv1kZYW+FdwTDyV8xHWe9hV79/+cjTxn2n
lvheu5abmOY7zr8v6BucUkvS/NyxXE63X9J85If68GEYkvSfC9N8Wv2f+tHP
6sMGRv2f+lZtXZyzOHdRn/lFmh9vkdbj+npr07hT0lGqq7wzrRXVUaqrVIep
LlMdrLrYk5L+Ufv2y3jWl4KSfOhw1OVM6xn8WOpc1b2qE1U3qk5U3ahraNfS
6mvVpatTlzuh2+fDsaRn+Le7XtFXR/2hvrH6B6hbfgz0y8ca3LW4OgF1A6+3
hS+lPrj64srf93vP0EGri1ZnoO7gzbTWla9jAPlTQI98cHbI3TEPZFtiPmjf
nZH00/+o31khfPD1xVd/oa+kNqnapv6di3Mt09YS+gV91fWx0ddGfYi+zepf
tS2dVAifTH0xi3MxB3QuqE5A3YA6B3UPzhmdO7omd23uGty1uPPxN5J+5c60
Rnetrs6iJM2f5abRp03fNvUHs0gPS/oP5+9y8eijOy3NSZ2bOud07un8+bWk
r7k96RPUtbuGdS27MK13Byf9wxdpnuqc1rmtc1Lnpupg1Mc4J3VuahteTPoR
ucjk9JmX1gtyF8o5JPfQjW3hW60N3t5J36NvtBxveyZ9jLp4dfI+W+o1LuwK
nYW6i3/agitJ/dCMtD7p3zc4h+Qeqk3zbXUkzyf9jHMj19sL0vpd3YplnJu7
BlqQ9EV3p/VDueuNhljvu/7WV0z92Klp/a5vmfsD+rbr3+PeinyTK/G8fdIe
/CDyWx3Cc7BvITg01NGqq12UC25CfUzkdhtfCB87fet6gAmF8NnTV2958CPn
3NsYnFc/OXcGDzQGx9Zi0oMKwamlTlrd9Lf+NgbH0Xek9056YXXA6oL/ag/u
Mf15juX4H+2h35bjaqntA9MbgyPoa+c+4JbG+GZ/6dzGNUhjcJAtVHdUCD2W
OrId0/rNtZc6anXV8hX8b67N92r3fOhE1I30T+tJ14eOlc6xjm4Pfa7cPvoY
6mvo+tK107tJH34YOIH0R0m/ro5NXZs6NnVt+nc617+hJPgJprXEt/GqkuAr
vLElvqXXlgT/6HJJL6dOTt1cZXdwGM1Kulb3J9S1TwP32/dgE9I3g1ntod+R
C0IfZX2V1d/oy6rPr76/+sDqC6uP5iNcb5V8zKX85u3ZEvpL312/Aa5H3R9z
L8j3T13k7KSP9Bvg/pg6PXV7jvnuX7ln596dOnb9mdR3/s+XvT58kx9K+kS/
Ke6nqTN1resY6HpYH3B9wfVBfsyxGLxSHHuM+ve4BnctXp7W0+umfYxpaS26
QdrHcI/DvQ715/pq6fOu77v7P859bwezSW+W9k3cg3AvQs4M7dkrk75/47Qv
4R6JeyXqy51736MPNunHwfbatuuT1h77N8617wQPt8f+xDDSD8rR0h4+8PrC
61P9REtwQqkvPzrp8ycxB/iSueGp4JF8cMLKDXuJc2zKn0CZd5rCx099+rdZ
vo/VjOdguvYqrhF4li4DVzufykfaOdY1yF9TfhRly8HtHcGJKDeinIgnkv8B
+cOrg7PgGm3HkA8k/V8f6kM+F5wDXuL4y2Co7ePcS8AUv6fZVDflz6Pce8j7
I/+DfBXyK8i9kG9DntwRdZQh39on6t4hH3V5D1e1hI+xvsYXek/IN1PmJvCF
+/zgOtLXgo9Jf5JwBPX1rI68XfLBDeqcUG6SReSPrE5t0P4sH9y/+oTrG/4D
+deTtyG4qyP4hffqFf6Xq2ifhHxRSdzzlZTfLh9t89gVyDsjX1ESnC5yu+yU
j7732FTkF6m/lLpv4X7Ppv6zwJngeY6/kFBC/s19Ik+OSrkqHyqO/bM+rcwb
9CfRf6Ej9sOeKA4fOffHysmvIX8G+a9of4RcgTxdHyTkqtaw1XwKeR5yNXKb
/gb6JyA3Ia+JPBf5vY7Yv/Pa+qi5n1hDfk7/OvLnk1+MvLQ6nsEXOuKcd0Fj
a9Qlp6ncprbR/breHFuZ8x+j/OuUW8z93kd6O3BfR/jvPkZfP9or/I/1j328
VxzTn1f/ZPMe6RX+yK9zfrd10V/ne23kfZH/Qp6C/CHyIcjLgqkd4U/7RK+o
U39b/XGe6hX+Jxsh/5yNvhoMZlD+HeQ9SP9GfVciz0feGPl95EuQ30beAfl7
5MuRFyBvgbwQ+TLtZVrD9vk1/cOQB4A1wcG2Kz3DR1fHM+GzvZA2lFeGTc7n
pL/JhG1LX/BlPjiP5D46HnzlfgA4gnRPy5P/aSZ8weSgkItiEXId6RO1GSL9
LZhAusnz1Z0hr0h6EviB9OPgUdYiu4E3yP8tE7ZKcpDIRfJhJrhIfiL/Y3Ud
mbBdWl0bKOTFmbCHWlUbKORHkHetiDofI31pJnxZ5KiWq/oU20P6c8c80lvk
g0tVTh+5fQbnQ3coR7dc3RMy4bv4CZhIenIm7AkvBI86VmTCt2ypx0hfCQba
VuSnHAszYSu4AHkO8sOZsF98xDaSvhy8T94myFeQnmKbSC/k2NOOdZnggpMT
Vm7YXzJh77WKNkbIP2fC3mhl+xv5p0zYa60EFiEvSP1r/tukXwW1pO/l2Pv5
4Bvfr1dwLq1B3vz0/zxM/gf54HiQ60FO4UvojzfIf6giyrxJem4mbBv7aeNF
+kaeqRvAZzxnC8G7mWjr45T5MB/P4IlVPKdV8Wy+Rv4D5DVS5nXSw8kfVxU2
yt3kv8WxxyqijncywQElF5SczRfRnvcy8d8/QZmPfNcyYR+rPIf0C5ngRtFm
8x3y30eeQ3oNjn1A+nvQvzL67EfSH2fCNllODLkxvIejqmOM9N5eIr8X+beR
/x75z2bi2ZTjVa7XlzNhaytn2Cukn88Et4acqnKrvpiJd0eb3XeRn0Z+siJs
nN9EftLrV8Sxp/yvWsOW/yWuv4DrlyIvhzwN+UXknsgLquMb+3xH7L8/x9j3
fHHYf7hf/2xxHHM/XnsS5zdykstNrr2IZV8oDnsQ7UNMv1gc9h/ag5h+qTjs
TbRPebk46tAeZRr9cw5jzxrgEK7/MPIPfeLYychTkY8nXQOGd4T9inVZh/Yt
d5B/Q5/gmBvl9w95BOkycGBH2IfIBS3nsdzHj2VjrL0CTCD/3mx8uzYFx3YE
jgEzspE3Mxvf+oHgeI7PysZcYXMwDnk28gd9oo0nIc/JxlxkKvKkjrCvkcv/
jeKwD3k8G3OLKWAi+Y8gX0z6d/Ao6Sezae4CTukI+xLPlUNbLu2HsjFWTwDj
yb8qG235lOf9AOQpyIOQP0HeH3k/sC+4guNXZsOe5Mae4cOvL//J/l+lwREn
V9zbyH/y7CytCP5e7Ttu6BnnaH+ifYpc3x7T3uM41/9N4cOsfcn4fHCPWecn
5BfnYy6oz//6LeEjrK+wHEvvIk/Mh++snH1y903IBzeLHHVy1S1wzKItP1cE
/7GcIXKHyNn3PvmLC8EZqM2dtnffk/6uEDaC2gpenw1uRPv4BtK3ZeO/WRcc
Rb9MzwZfzvpgREf0kf/1x1XRd9dmo6+bwMHIrzpfoi2XV4R/4y3kX0PeOuBI
8m/MxrPVDQ7rCE4vub3kHPzQ+WA2/vsB4PCOsKHUlvIM2npmLmwatW3UhlJb
yrmF4DzW5kbbmwc5/80+8YyfyPkPZGNu6n9+Qkc8o2PB/enZPYP06eBZ0s+B
J0g/Dv71OQNFrTF3OhI82RFliknf1CfOfRr5xj5x7BnSp2XjXZxB/wy17mz0
zYPupyOfko1n7ySwLXIP6p9XHWPgU8inZuNZHe8evPNJ5HbOfwF5R+RJPqPI
tyFv3xHnzAHLtEZdy4E3qmMO8kxH3MPr1TGH9t5Wy4cu1BgaxtL4Ixtzx33A
g+T/k42x8GDwKPLSbMxNnfM/hPxnNuaWriEeRt4GbA0mcHwi+A08Xh1zrFkc
X4PrjSoOznm555dvDd+hEeBZ8v/KxtzTNcojHdHmp8Gy6V5WzwdXg3Xsx/kr
cGx+dcz5n6PcybngJx2Y7I1sg8+m30DbNgRsCU7i+HjXSl6vKnxUNub4odn4
L/QZWQv5sGz0vT4La/t8On6RPh5sgXxCNnxXPDaO9DH2L+kjwCY+X9nghxgN
Nvf/ycZc1XfoNOQjsvHfDQLrIF+MvEmfqG8v5OOQ55MeCQY63iK/URU+NJsh
H5WNZ2sbsB7ySOSnq8KmfCPkEdl41nYEGyCfnY13zTbujHw+8gZ9gnNnd+SL
nP8iv4+8J/IFyO9VxbELsxHjRN2T3zjt0c7gWEufuOYwyk9GXq9P3PNuyOcg
r9Un2rwL8qXZ+HZ8iLw38rnZGAu8x1074j8xT38i/6uXnfMxdpxfEfy8J5P/
UVXMWbZKz697Ba8Xhz5ffZdcL5+CbbpD32/ea0n/cR7yW2WMk2XBl+D76lrS
b6LfRsc3uayWq47/5670vXM+cnoaP/yeuQaenL5v05ErqmM9fHc2zrHsGel7
6bfRNeBZ6fvlWuOiNL7el76XrpFdLzoGORa5Bj83jUuOV65nz0nfWdeWries
0/mAXBU/pu+/6/mDXKul91E+0UJ1rKHk33S9dGh1cFbIXeH6sD35PxurQT7T
japjDSSfp/oC3/2X0vt4S/oe+M2W+9Dvg9xpParj++14fiXy32m+4PdgIunP
0/dXHYa6DNskv6lrcNfiXlP+VMd7uUD/Td97+eFPS3wd8rE7vznB5yfNH/ye
D+4T/4Hzi8vS98g+HYN8eTaOmT7O/4T//wz++9PT/pv89e7NTWoKPvuL0/Pp
fz66I9afcuHLYSqXqfoP/+vRSb+inqRXGn9uQb4zG98C3xffJdeLW1YHB51c
dOpHytP8Uf2E6025A+RQvSfNx4xVMz99r/y+OhcZm75VU9L85fb0/XL/8zzu
ZXLaX/V9ljtYTraR6X30W+14I9ed+6/nl8U5v6b9zwvK4pj7sb6Pfuunpu+z
7+/aaX4lV+uFaXy4Mc0fr0jzJ59R2+j8wWfbb5TfKvcnLykLDqulLTH+rNkn
nhG/9zVpvq0PrbFjnH93kL4k+dO6vtbX9orkX+x6Wt3Q0+nbYNpvh98Qj/n9
ktu1pSb0H+qD7OsF6fvg+sK10pz0rTTtt9FvpMc+zca3d176vqtP879+K833
/f49Vx3+oupnvsrGfz8/fb/UT6mrcs7g99W0cwXnDB7ze/hEdcRAmJu+n76r
voPqZ7QRlrtJDifnL8um76M+th+l+YHfdv0+P+yIeADnJD6mg3Khr/u9hOuU
/H/91a8lYWOifs1viN8SfSrlK1K/82d1cDbJ3eT6xns1BoexOLRhtm45n9z/
9Bvmt0wfTfnZ/CbbRtv2cUfo25ZL+8fqvtX/yEUsx7lc5+oz5Tb+M+mT1MfI
zVhZE/ordUrqlv4h/W9H8OPKXSyHsXy4zkF9Pv3GyNeovslYEsZkMTaL+jG5
0Y1xY6wb9WPWbQwZY8moH/PZODf5M+sDrC+wOi75qvSh1ZdWH2X9j9XpqNtx
zlTXGvq51sT3YCwv26qvsj7LttlvsN9ifQr1L9cmSdskbUxcP+s/LVeYnFVy
V/nN99uvT6L++36j/Vbrg6h/vv7KcmnNSf7O6i/lmjYGlrGwXJ8aC0tOMrnJ
1I/tVx0cx3Idr9YasVSmJv9n/aL1hdYnetnO8A83lpUcYHKB6TNtGfOW6wx/
dWMFGfPM2GfGxzg98fUYL8O+0rdbH2/7TH3wAdXxjjg/VMemrk2dmfyb6tv2
rI53wPmg/Bxye2xI3Rt1Bn/HzzVhv6v9rHwfP9aEPbCxIeTb0HdLe1/5BzxX
W1xtcq1D+5jX0/rojZbg+/gf12xt2Psaj0ZbkFFNEd9FngG5FeRYOLIz/Nfl
8pFTWW5l+UG0FdZmWC591zyOp86Z5LuUD0CuhBX1fewMPhK51OSIkitK/ge5
0eSIlitaPgVjGxlTzdhq8jPIVSWHvlz6chTIVaAPo76M47if/oydK5bF+k1+
BWMlGTPB2Aknkb8qeauUxXpJfghjI8kxL9f88eQ3kFdfFutH+TGMTSfnstzL
+vf7LtjH8qnoL3m2/AWJj0IOBvvIvjmqM/gOHJvl8JXLV/99uVTsI/lT9Kc3
1pP/kXwoxkMwlovxRox/oM2+e8GHNQQ/vPbS/tfabBtLTPtruSGeSvbexk/w
XGOWXJoLHbC64Ll9Ij6N8WpMz+sT8V30IbOsMVJc3xpvYUzii9I2xPgwb/SJ
NaH8QPr8+z6rIzc+lfFirMsyxo+R78JnTRtzY6vpP6jt+aPJ3tx4B9oandAU
8RAGtca7JeeDfA3yD/juLVMb/A/yF/gur14b/A7yDRgL0GdevhqfJbkO5Dzw
mZJHRl9XfV6f6Yz4RD672rxo+yLngdwHq+vbmuzbfdaNuWfsPfn47etDG4KP
V77hQxrC5lt+YM+VW0KOCeuQf0FuBnklVusMmzRt07RBVB8pR4ZcGfrdPt0Z
Prb62sqRIFeC6xvnzocmfbz7j68l/Zf2XK6rS9L6dlpH8F8Yq0zOP7n/3mgN
X+Dzk3+vnCRyk8jTMbkz4k+NT/x1xpcxXtWExEdm/BnX417Duq/viHg0Jyc+
NONZySEil4i8IGeDc1ojVs4LiV9FzhW5V+TxuaAz9FM90vrX/TL3cUrTelq9
q/GQJiU+O+MXud/lnNC54K0dsX8gd9z/OPc7Ql/nXF1OObnl1GGpy3JMdP9B
fZdzX8dQ99PUXzl3dg7pfoP6LrnGneO7X+d+km2yLepL1dc59/Yb4P6I+jbn
ynJUyVWlPsS5pRxZcmXJF/NTbfivG+vSeCDjEj+Wtkny0zgW6HMkv498KCvX
RUwNY2vIH760LOJzVmXCv8DYfcZQM5aafC39E7+usTvkz//NuWdZ8PfL5296
CSjPhI7BvnZPRz4991zce1HHKf+e/iFyu8jxYiwcdbLqZt3TMx6k/NM+6z7j
8mnLByP3kRxIxva4WJ091/qxLPgM9ReRS0ZOGWPlqPNQ9+Eek/EB9O8wFpMc
6Mclfw5jMRqD7vjkj2JsS/tEfhj5enyWjKljbB3jI01M/pPa3skvI7eTHE/G
4jF+w9Dq2GMyHoP+JpNr4z8ZmfxbHGvkoDk1+bMYq80YqMZCNR7LCYkP0vgt
xn/YvjrqNB6Ee27uvXnMeBDubzo3dE7ofqb7sX+UxJzR/V31PXIZOgdX/238
kb0b6ZMU78T4P3s1xjHjkRgPxbx9U/wV41UV09aSuohHJZ/rno1xjvGC5Ovd
ozGOye+qz4m+Jy82BB+3PrDauvRsCH47+befbwgbfvm05UPflXN3S/zo8uXu
3hh1yv8rf7p5uyf+XH1w9cXVx8t4jsa/K6VtZXURn04OLbm05Cwy/lA950/t
S7+D49sjPsz+1HVAij9k/LXyuuBgMn6L8Wb2a4wyxo8xHo19sV+KPyNf7uJ6
+r4++G3l7/Pe9GGT/0+fbq+ljbT27Mbv+a82OJuMp2N8gycawkfC+AfG17Pt
veoiHqB86doma6OgrYL85vblCw3BX66PnbZE+tDJP2i8MP8b+8D4f8YzK+Lc
ZVL8L+OBme4BpraHzf+ypJdrDPsLbZi1ZS5K8c/eLgQ3rxy9x/L8VSJ/0Dd8
MvTNMB6asU2NcXp0LuKx7FMXnGPG/5Azw7FHTjLjw8hxIdeFZYzXIkeFXBVy
kBmvQb5BbbO1idE2Rp8mba3mNgT/tnzcpvXZkN97fiFi1RqzdlQuOMzkMutZ
F/HQjO+hrY02Rtoa6WOsraA+ffJZGz/Nsj7Txl+TH96+9ZmUD76O86/pG8/M
2PaIJ3FPQ/jE6RtnvIcZDXHM+BLG79CWRxsnbZ3kP/bZ+Lk++JL/x2FVGz5v
z7QGn7J5P9UH/7J8zKb1KZF/2niaF3Pti1I8S+NF+mz4jBofUJ90fdOX1Aff
sxxQckGV10T8WuOvXUfetfUR71UfcX3FPWY8Nn3I9SXXJ954VMa/9VxtDozH
qc+2vtv6vBtvWR9wfcG1pzPeq/FIV6oJmwDjZcqpJLeSNg7GP5bzSu4ryxiv
VD7lZWtiz01+ZTmm5JrymPzKcmbJnaUNhPFLjVdr26fWR7xN42+avqY+4n0Z
v09bLm36te2XY8q1tjYOxqfVx1FfR33yPmkLn399//WBnNkWPu7aWuqjb7xY
bRq0bVCnbfxC481qm6lPq/FzjTfmteUIMB6ZPnj64j3ZEPF79HnX9137Q+MV
6yOvr7x1GK/WeMbm6fNu/FR90LS11Uff+LP6sOjLoo3v6PaIt3ZxfXAQGE/N
eGmOVfocvNYefKb/kvdPffCb6pNtrD9j/mmfJwegXIC/1EZ8VONZGdvQMvPa
w6ZQ28KjUvwq+VKtS59b+VNrCuGLejUY0x7xaRdT15LaiEcs37jPnmOgfOHG
E/u3NsY445MZ38i+cYwzfoucgnILymFnvG05FuRa8B7kY+3tfLtv2ORpm6eP
n75+cj4Yb9f407/WBmed8aqNF3epY299xJMzvpxp+8z4dHISyE1gGePJ1Rbi
Xnynj2uP+IN/U9c/tREPzfFNXxTbcGh7xJe177xn4/Hqo6ivopwU8qcan9m+
sE3Gw5ZjUa5F6zSeofHWrNs+Mb6aHCVylcgDeFhnxNu9pG+848bL1adY32LH
FOPH6IOkL9I9pWFP5x6ue7nuCRnv2j1i94rV0ctnrM+Pvj/TS8M+UB8ifYlm
loa9mv4yT5N+qjT8cfSneaY0juk/o3+Ue5/uV77SEnty7s2p4zd+k/48njun
NPx79F95tjTq0B9H/57nSuOY/iz6A1n2ydLwH9K/4MDS8P/R/0R/FNP6v+g7
ZTzQrr7hE238TuOlvVsVexTuVbiH4V6Gx4yfps+evnuFvhGf03idpq3DeKL6
8OnLp8/feu3hY6WvlT5W+pvpj6ttrhwi+mfrD6GvlD5T+n7pL3FIaRzTP0If
Ln259MHS30obVG1R9bnS30d/Ke/1idLwj5LjTK6z3lXB5ye/n+mqquBLdL/O
vce3va+O8NHQV0OfMu35xmfC1kXO44fy4c/1Umn8R/qvea66R22+rEN7wT85
d2lJ2A9qv/ZXSRzTflB7On3ZtGHVllU+rjNKwsdOvi3tDz3XOeNVyR5OXzbr
0P7N/Tv3CtTpaj+mT4e+HdYhn5c+IfqGTC4Jvi75u0zrAzUx2QNpKzu1JPwJ
5SvTtk4bO31JtB/S1lafEH1D5Je0r+SQk0tOjjm55uTQ05/cPVL3St3jM96f
fGja7lmn/Gf6L3ot7Qf1LXHPzr07OeyMNyHf2pSSOEf+NDma5GqSw09/cfmG
tPW1jHxscojJJSYHn/7S+uzru+87bLxs4+Maa9iYw5n2iMe7QfKPM56qnBty
b8ghcnZ7+Lirb1D/dF1rxIddvzY4RI2fqg+3vtzb10a8dOOnmx4KrnQ874y0
nJRTWsMnXn2LHJ7Gh9eX0rmdczx9KvVh15fdaxh/VhtDbQ3vrY54k/rkq4vT
x9147/p46+u9OH2PnD/3SPNJ50P6vOv7Liel8evloHU95nrL+I369Orbqw/5
4PbgsJXLVk7PP1ojXrdzG33KjY9u/Evbok2h8TLlqJWrtm9dxOvUZ1ffXTlM
9m+PeJ7myelpvFM5cV2Pup4yHqTfE7lTPkjjufGA1W3KSb5vLuIpn5fiKRyW
C05e12+uP40PWZfmy86H/V4Yv9hYB8Y8ML5ubZpf/5e+j/rU61uvD7TxYIzf
ZaxkYyYbv8d46DPoq3trI5678XrPTvEEjPerz72+98bgNf6MHLBywcoxYDx0
OVflXrUO46kbr9dnSx9sfbHlHJB7QB/m3sg/dYXvtD7B+gYbjzjrs9k34v/q
M63vtMeMTyyn6uykrzOerPHnbaucAsZLlzNV7lQ5HIxPa3zxLnWNtREfXM7W
h5M+zfi3xg83T85R44HXpPWFnAFyB8jZIHeDdRifXJ9xfcflwDB+spy2cttO
rQ2+f33I9SVfuW/Ehzae/CW1wQFxf2vEB7CsnA3GM5PTVm5byxhv3vjSnqsP
uvGkjYdsX+iDbvzq/9mbNEXMaO1ljI+sb4A+l/peyr9u7G1jcF+VC5s3bd/O
qQz7STlh5YaVw9r4xp8WItaKMVcm5cJmUNtBbQy1J3w32dtpc6n9ofZz2nJq
D6jtoPadcqE1V4Z94GeFiMdinaflwrZnaOIj18ZHm0FtB+Vg0z5U2xnz5CzX
huadZD+ozaP2jfL3DWMsm9U7+D7lz5OrWo5juY61jziZsfKzqrBPeb8Q/pBy
qMmlpn2CXLu1fcL+RXsHuYrL+4S9yseFiK9jfJhTKH9gNvb23ePXTkN7DO0v
tIHRPuagbJQxT/uArwoR28YYN+fkwp5RW4+Pk32A9o/a4mqTov2Hae07tLnx
2Aecv2ni3z8pFzaR2kaeXBn2uNo7rlYZnH3au8opLbf0cWBoa8R3MzavPjjG
e9M+U9vbWRXBP6m9pba9cmrKrfleIbhy5JyTe07OTbk3teHVPlQOUblEtRHW
3lF74VGVYQOpLaQ2ltpa+kxo36m9qban2rdqf6s9ZBXynRXBP7qwEPF2fCZO
z4V9p8+XNqr/swXOxLnaZGp/qv3vzpXBKSa3mDbF2hZ/XBn8fNoka5ssR6D8
gfILyu1nG7Vnln9Q7j5tlrVd1l5ZLh45veT20t5TLp4nK4OPVvtWn105OuXq
1LZr6xRPSBsv+QI/rwybZm2btXeWK1CbWm1r5UyRO8V71v5TDlptR7Qh0T5H
Plm5kp0TGlvqw0JwEfmfj88FX+63vYPjRK4TORblWpSTV/5e+RanI1dUBd+u
/LJyew+uCv5Q+RPlsrcO+XaNTzu/mXcRfJ8Lvlzfncaq4DuVT1cuWu2LVu6I
eIQLmuMc49nKZys3qvZG8tXKUStXrfa58gPLx3ge8s+9g/9W/sUppP/pHXzC
cnLIzSGv98GdwX9rXb5D2jMN4nrvGpsK/JILPlbb5jusfdO2yNtkw4Zde2HT
ttV3xmPyF3stOXPkzpGP17bsXBV8qRt1x73LYSWXlfEb32qOezTeonzG1ZS9
u3fwVcoXeTPpkqrgH5aP81bksqrgJ5afVe4ZObvl7paf1WvJYS6X+ebU/15z
3NPiXNid+W5rk6Adp/ZfHjOtfaL2do4l2lBo76k9kWOFNiP7dIS9lNzo/fqE
fZ78nHIDPVMV9lTyEbv/rX2TsX/kN5a76KWqsB/TXs+xUJsU7UvlQz6qKmKY
GctMezFtq+REl+9YPuQRpN+sCnsu7ad7VAaHlVxWnxTi2+AYeWouOL3l9pZT
3niz2ocZe8g9ce2ntDczdpp7lNpfaa/mu6BNi/Zk2o95LW06tMca2B3Pwtsp
nqb2a8Za00ZD+zDjbZr3Voq/qb2hY/cocBD5HxVi7JbzUu5L7c/sq0yfsAfT
vs6+Mea2sbe1kdO2TRs37cu0zy6uDM5S/RueSvbZjrnal2vPrW2tHF5yeRkf
z9jexusuykVMWf39707+WsbA1F/+/uSvpY+8vvLXc94N4MRCnGvM7x7Jx1tf
7+kcv6MQ+sLfOf83Od1y4V9p7G5jehrbs45jhzdFTGD9EeUXkPutNPkr6mOv
r/0tlL21EP6WXssY9vpXGrPS2JWzkr/YmYWIdW7M84rkw6sv70SOn1KIeKgP
N4bPpL6TxvN8qDGOGR/VGMDGAr4p+Qcao9hYxdcl/0HrMDa5Mcqt+972iMVu
THJjkxtzWz6FO5I/m/7mTxUHJ4T+6XKaym26NOl3724PfZDfO2PTG+PYWMe3
JX87/e2fLo469FdfKdkLekz/e2MKGluwIvl7Gj9n/5qIcWJ8FP8DY8saY9b/
Rg55ueQtY3wd+S7kTvw08X8YH85YosYUHZgL/gy57j5P/p3yd8iFtyjxfRh/
xVgqB9VE/Dj5TuSu0odPfhP5J15N9vb6JhpvbHhNcN4bX8z4c57rMeOP+Z/J
3XBGIf5L+WZcC7lHIf+H8SSN327MeONBGrPIveiq5C+rD7q+6I8Whz+/PrL6
yhoDz3iYxshyb7F/8pfV/9+ycijID2AML/c3+yb/XGOCuRdUm/x3jUfptX1n
jCep/eyC4uAskLtAe1y5GxYke1rjXRpr3jYb/9L4nLbFY8a/lM9eXxLnWPqL
GL9dX0h9gPUF9p3St3hcetfkEJZL2DFePmD5fQf0jm+WfMFyIMuFLEe0fNdy
KsutLOe2/NryJ/9QGXNQ+aPl3zZPTvreHcF/PbB3fDPkb9a/Xt//tXqG//yA
9P2Ug1subuNR69s5ozHiV8vvLd+232T57eVv7tc7YrIYm8X4s7Mb450zfq7x
Z/X19JjxaPXfcq74WWXwE+vvoq+UY5i+JvqraIvvnEp/qh/S/F0OcPmL5fv2
3v3my18vn/RqvSNGjrFy5KOWm8xvvvzLxt+27fpo66vdneYrckTLPS5/gPcu
J4H8A/I1G/tNDma5mI0XrC+rPt36dssvbayCrXsHH7l80n6bh/QOfnFj6hhb
xxgSxgeUr9m5oH0u37j8zN774N7BNy6fudytcq7JvSaftFzQck7LPV3VGXNn
Y2AMo753C8G1Kaey3MpyVMtVLce0fNEnO2cu5xzwcD74022rHNByQc9XB18X
HGvyh8t5Lfe1z5j80cbg0YZC24lnO2MM1tf9pDQ2y6fuvTrHlI9aPmm5t/VP
0rdLTmm5peV8l79dDnC5wH1m5IOXb917d44oH7f83XK/+x/r36R/ndy8PlPy
gRsfXt9kfd71fTc+g3Nh/3P5w3um67n+09dshdQen1/55EvS++H6TN80/fNc
W/qO/B+/uO1zvaiv3mC+3+83xxxpSS44u+XuNgaPsXjk6JerX58v/QGNh6Ct
tT4k+pLI2S93vz5o8ucbv2CHivAhMz6A/nX6rlnGWADGj9i7Iny+/s+/yvWK
PmLGUpBPaGrP4OiQq8N4JUNYe98Fdu4MfzJ912yT8Rf0J5SbRR8SfUn071uP
9LUVEQ9Azk+5P/dtiHjj+vTp23dTRcRn2B25pTx8QDfNRLy/jL5+yJvZVtCK
/GyviK9uvAVjGUwGozPBF3Rtz2iz/EfGZzAWgjEZjslEvAfXWvoQ6ktoPAh9
1fRJ1DfReASuBe0z4z8Yb0FfQDlkjPdgvAZjPRjz4dhMxHNsK49478afl0/p
up7RBvmKHknrNX0ajc3g/EvuGDm7XT/rH2nsjkvKI/6e8QjlIpKDRi4a40UY
y8IYgsYS3Dddz5gRM/MRR8ZYPMbkGdQZ8Rz0FbWNxpMwxoSxJvSZMx6GPp36
dhrzQv9J+aEu7xmcLvIXyd90JekregY/lD6d+nYaM0N/TfXXb5XHf6q/pv6X
cuVo86/tv/xQcsHYB/JJGU9wrra9NRGPUM4VuVe8hvxQxndwbWZMJGMjGU9H
Wytt2uT/12dU31GfUeObGJ94bnlwAMkFZDy8JfTlr+Bav9WZ6Ctjguh/Kt+V
9+I9yn9ljBxj5dgm4xsa08DYBvogb0h6K9fkvSImovHjjGFpLMuvysP/X/+t
zrLgb1rYEv5g7WXBR/Vx8jfLlcUx/cPk3/uRc88pj3iRxq8bXh6cU3JPGQPR
WIjvp/FSf1p9Y8eVRzxQ/XH1dTWGobEMjdfos2KMO2PdGSPTtDFFjC9p/E25
CoxRbaxq4203lYdPr/EPR2XiXfCdMn6m/mmFsohx+oX7P5l4l3wH98xEvEvb
bgyI3TIRr3F0eTwD7l8MzMS7qI9sayb8pVyL6UOgP5n6rc/5b75oCn2G/ieu
NYzZaexO4596r7VgWCb0awub4hz1YeqLFjn31KY5F/EDjyyPZ8D41MY/Mlbl
lerQ1T2SP5W2LEP+7fmIJ26swRs41pUJTmK5c+RYfUGujEzEChzuf54JH3J9
yfV5ND7gFr6P5B0IcqTXcozoFX1q/HLjlRrb0zJbkt46E9f2PzY+ofEg9Y03
JoexOYwntiFtvR7s2Bnxaxw79ZnWd1r9mmPDZ02xfnQ9ado+Ud+4PWUqyuM/
MF6m8TT91laBoZnwqdT2X5+9J7IRQ91Y6vaZ8RblPJbLRs7Yl7j/Ncm/u1fE
5JyeD389uca+aopYCNtlIjbnbZTpzkS8y8VN8c4Zf1IOZrl25Jh9hfp2yMR/
OYPyAzLBuSX3lhwacmnoz20sHucI/5srFIILTA4NuTTk8JXL1xiAJ7VGjAX/
e3W4+gsan0vbzOFgq86Yj8jdpY+mvpq/tISvyNdlER/8J+RTSX9ZFvGZjVlu
7PJBtO/KfMQTt+y2yFflI775x8jjtDlriXhbmdqw8ZJPeElL+G5ok6ZtmvpT
ucvkuFcfqU2dtnX6UPzVEvY2rsXk7B6dC84KuSu0qTM+eH/HnF7xH0zLB+eB
3AdyXKyWifjStt0yU/IRg85YdMbMG0XbVvYd7xXP5A35sMnTNk8fkT+4/g/6
pGqLXBbxiY0Hry2d51yNvFIm7v1ecH0+YooZW8yYYIe3Rjx5Y8MbI974x8an
1hdrXcpfTvmtma98wlzlY7CU+9uqO9IfgT+Qh3RH+kPwey5ieGhrbAzHE1oj
HpW+eeqYjJelD5i+YNb5Zy7ibalLU8dc4NneP+kLjWFl7K4tKP9Bc8yZfs1F
fCx1U+pwjGdlfLdhtbHHsXtnxOsylqEc1nJZGx/KuYc6Df3NjV9mrDXjkAzs
jPirPzXFHoHxWbfsjnvxmr8hN3J+kX1ZFvHBjQdtX2/MsSuorwH5X+QpZRG/
3HhM+tbqg6wvsvG91J2pUzK+lvHC1F2qszJ+lvGUnDupY9I/vw75b+q6oizi
T8vBJhfbH8n/eEwmuBecIxhfujkTbbkRXJePMd6xXv9j4/l+C9ZCnlca8YSN
D1xdFs/MqZT/GnnNsrDRN77wRy1hu65Plr5ZxsO2LX5DFrWEft534cOm0Nfq
H23b5GSTL8d4xhWUHQ1OIe+ErpgL7gPmtEW8d/vKa37TEvG3ffb85n7ZEj5J
+ib5jf2sJfTDXksfUn1JP2gJ23vf+dPyEWPPOZJzo807I0aXcyM5MIyPZfx0
dUfqkIy3e1aaLzpfMz6W8ZSdu7xRE/GdjY9lbCq/6fLpDsrE3G9/0JYJjmD5
k+SUf6Qt4kN7rjFPjT9tPGlt+08Ek6h/k0zMbY0/3JIJ/2P3XvSZkw/AOYZz
DW0EXif9ZSHGZr+J7p8Yn95nz//wO/LntASXrD4I+iI83hK2Jv6nxnt2juJc
RZuOl0k/3RK2Dfok6JvwZEvYluiDoC+C8Z99VrSZmOX8KRPfQp/pvqT7ZWIs
8Jt7rXOJTHwrBoIVnZtk4tvqO9JE+vuW+O/16dS3U04NuTUcY2oz4QOiL4ic
urNbIt61z6YcvQ+Tzmair30H6jNh06JtizYo96lfyURfauNc43ypK54tOdaf
4P94tCVsaXwGjaf9/wAjqyMp
            "]], 
           PolygonBox[CompressedData["
1:eJwtl3dUVlcWxR8qKmIPgiAW7MD3CWIBRRGxTIxdJzoaoyLY20wyxcTeBbHX
iRljxa6xR5fRZYstNuwNW9SoycRM1mRmYpvfXvf8sdc+59zy7nvvnn3ujeo3
ssuIAp7nFQ/wvEB4dILnfQoK+j0vugIB+FBdzzsISvg87255zysKP8N/Chph
twj3vIZwBuP6gdvYZyM87wbcEL8BWIU9kNhyuBZ+TTADO4jYVDgJPxGsxR5E
bAVcA786mIZdlNhkuBf+B+Aa9mlieVoT68gHdbCbsZZY+Gv8AyAYO581F4b7
My4T5GOfY+wt+A59bgMfdgpjY+D9+PtAEbUzthB8E/8GiMZuQr9a8AP8+yAB
O5WYHz6CfxiUwr7H2OLwHPzZ4Hos35bYFfgJ/mOQSHsaY+vBPVlbD3AZ+xTr
u6g10ycTbGFMGGPXwwPxB4Bt2OWJbYS7M64buMCYE4w9B6fTpy/YQHso/dbA
P+A/B8m0t+S5SfAQ/MFgO+3h9NsKD8MfCnZiRxD7Eh6BPxzsxq5AbAc8H38e
uIU9mtg1eCH+AnAHewyxG3AKa2sKNul5rC8XzqHPTHCV9k/odxHOxs8Cl7FH
EbsAv8J/CTozZgVr7gC/wX8Nfo+9klgnuATzF9cexF5HrA88EX8CCGIf+9jP
heHm+KlgK+1DWcsG+BhzHQVlsO/z3JJwffrUA19gD6DfP+CC+AVAT+zVPON9
eDfjdoGC2LcY+5Y1f4f/EDQg1px+cXBrxrUC27GHM982eC999oBA7NuMDYAL
0ycQ9MJew9g/KE/wi4Le2GuJfQDvZNwO4Gl/MvYNz42mT22QTawYz5gOJ+M3
BuuxBxNbDQfjFwN9sXOZ70PYw3/LfN2xVxHrAi/GXwTuMvdYnnEbXoq/RHsf
exyxfLg5fiqYir03jFyF0zU/uMk83/Lc6/rO0bzHO4yBl8fxbUE1+lQFU2gv
Qr+JcGXt1VDPew8uwrxFQRT2j8TawUH4xUA17H8S6wAH4xcHFbGfE3sXDsQv
DMbyvDFgAUgry/vy3GKmZ9Iu5eIT0zjlrfJC+vbM/o10IN7n8v2BaYN0pb7P
/etHoCbP+4nndoZLSgNMB7SfGvtc3in/atP+gn5d4dLac1oj9mxiPq09nn7g
E+ydYS7nlcfK5yn2fZV7yk/l6STsPWEuR5XHQ+w/fEVsV6zLWeVuAPZMnlFD
+5P5H4E3MewVYlWJ3cd/AAKxZxGLgZ/iPwMFsXOI1YIf4z8BLxmbRawKsbv4
98D/iM0gVonYHfx8kMQ3TwTvgbAy9I9zuaL9Ls2Udt+1faz8kX5Lk6XNN01D
pKOqQYdMR6U1QT6n8dL61cTKEcuLdfqRbbryqWm/9Fy6fsm0RpquvNtre1v7
uLTPaYC0IIV1NwXjeJ/e5VgDfJ5+f7P8Vt7tNI0ba3oh3T9imil9vBfr8kT5
kmsaLO2X5uWYLoeZZqo+qE5sNk2XZs41bU20Gis9U84qdxuZfqf7nOZJ+14z
5gZja/tcrbpp+pNm+S39kI6Mod8u9samWFdb+ltda2o6Kq19ZfVUda2H6V6h
BFcjIiznpQuLrQ6FmzZI9xdaPVUt7ma6EgDqmhZKu6Rv0rk2fON3QTbfN4Pv
PA0ezzy7w1wdUp1TveuC3dV0JQW/WV1XS6Tfd3yurve388NgO3tIe6RBy9RO
7LzP1cjudh4ZZJrUG7+P6bzOKFftnPGhnVGko1/6nHa3tvPDeWLvUEty8GeZ
dumMssXn6kuanVuCTOdb4LcEk0zjNvpcTWxm5yWdR8owXzb+TNPqIXZG0Zkq
w7RfWi1N1/lJ56hx+pb0W+NzZ6hGYLT+l521VL9UxyaorhBbZ/WgSYKrndL5
8XAl/MoJrsaqno6FI/Ergo5Wd8fAEfgVrG6oxmb5XL2JtpqoeqVzmvRcut7d
6qQ0vQp+lNU11TCd+3S+q2H12U99bgKvx99gZ9AYYonwavw14KXGEKtDbBn+
5/rW2AuJfQRfwb8KymInEGsJb8ffAZKx5xIbDp/XWUn7A/sHYvPF+D+Cgdgv
iC2F/4X/C5iOPQ08xH5EW0/stuzFTuzJ0XBD5Sloj92Z2Di4EX5j0BG7C7GJ
cDJ+E+1fxs9nnpFwHnNeAg2xZxEbBJ/GPwP+iP0rsS/g3/T+IA57BrG+8FH8
Y6AUdjyx5vBW/G06C2HHEUuFN+NvsVqss3lpzYGfBZZgd41ER+GQeugoaMNa
O7LmUXB96Qj4nPbu9DsCh9MnAuzG3gWCsdvSNtPvzqAnI9xZaxzzj7fz+hli
wcSm4E+1c67O8MWITcKfDOZgd2Cer+CSzFkKhBMvb/u6AP1HKZ/QjDQwBb3o
i26Mh3PwZ4Kz2LWoQSfhQHCZ80YV+B515z6ojJ0YwreCA+hfAKwjngueUKNG
0v87uDDtV7CrwQ9oewgCsPOIRcK38G+D6+AaKE+sHvOGwpsZn8o54yPiW7C3
gr9i/wXswM6lbRvs0fci84XDN2i7CVaCFVor7cPsrKRzSz61szfxRdiLo93z
6vO8ZPgl8VdgoZ1vNPfH+H/W82k/wTe6BM/nXReABrR3KM0+iHO1Ocnq805i
UcTaYbcHmxnzDWMvwnMZNw9swD5O7Bw8C382WI19tJz75tPxZ4BTjA+2b7mG
OdfqG9N+jH5ndO6w/7US+wixb+Cp+NNAOmPK8b4JjMnAzox2mp9iZ6A9lk9P
2Rff275pz77JgR/jt7O9OANkgVPETlpu/0ROZPpd3hw1DXhOrA+8Dj/XtGIO
sSS/y6WtpjMLLJ824W9McHk8z3RLGiOtaYW9iFgLv9O7Kqb70l9prXS2kmmy
tFtaK52NND0vFOG0VnVF9SXEtEz1QbUh2/StbgWXx8qlKZbvdSq4fJqu+mO6
IA1Q3klj8kxT/k1shN9ppTTzY+z/EPsT/DP+C9OFLnzHhWrD/zXBaUA3Yp/B
x/lfNciz3+B9/LP98U47pCEHad9DvwN+p1nSrhXYPYgth1fhrzTNy+G59fxO
y5eZvk0n5ofP4Z8Fw6TFxAb7ne5If45i72e+w3Arnt0STGUt6eylSdrzoCbr
ew0foO1r7UnTBo+9cxD/ULy7RwSZdkvPdefQfUP3jramg7pL6B6h+4S0sQOx
1nBZO7+/b+cTnf117i9pZxbpvu4mJexu0snqg+4wqg2qERPsPKY6otqQbGd6
nYHGxrq7gO4Efuyf7VxeGb8S6KPcRwN6xbj6ozo0xu4N0u7q9KkG+tP+mn59
Y5yOSc+qYyeFOG0cSp8h8S7fldvrdba3PD5t31H5qdxUjp6wf38MHow/CGy0
3F4LD9AzpaumC6vg4fjD4p0eSVM2wYV0t9C/w15mmvyGtb0GKdhLTd/mmM5c
wK4d6vSjJn4NMEBj6JcR4+4qurPE2h1L95Xv7b4Sbfcz3X+kY9KzPMZEhzot
S7dvpL3T3OqL9of2ie5Ouie90vvgHwGF7D6lvaT/8CrE1aFmtKWCZtif2bqq
2n+4y3vlWw1qGOLqSGOwxP5hJH0qxrt3/7v9ryr4UeCO1ZtKxBqEuJpxnPgx
u7PpflYg1t3DdB+Lsju07mIP7W5X3e7QurPp/qd7YE27Q+sOOJA5Pf5NVow7
l7ex7/s2xJ3NW+P/znJ9n90Bdd/7b4yrK6ovl7FjQl3N+Nb+l9Z12L7bBKvZ
2ieZtk8mW95q3w20/aS7o+6Qle0+Hxnr7mN9bD/1oy3Dcr6f7Sft4aGW68r5
t3ZHlUZJQ35BQ5b5nZZJ0/4Pe+5bPg==
            "]]}]}, {}, {}, {}, {}}, {{}, {
         Directive[{
           Opacity[0.3], 
           GrayLevel[0]}], 
         LineBox[CompressedData["
1:eJwl1WlQVWUcwOHjwlIZVkKpUE0jyr6olbK5sAhCI2ZNy6cSaJKaZKayFPtS
zVSaLDItkzXtG9qkZsK0fggRrGlVxFJTadULtimWufSc6cPvPvM/93Luufe+
5+WKmoZFS0cEQbDVw79ZQZCeEgQjs4NgGkdwKgPm8qzns3mGOTzH8QLGMo8x
zOdYljCOc3k+i5nE65nIRZzI65jG25jKWqawjvlcyTw+wAq28ma+yZvYzjp+
wFp+yGXs54McYhNHpwbBGkbxKSbx+fBzsZ1V3BS+LzvZyI7w/fkx1/IjtvEz
ruen3MA+buMudvMA9/Moj3OIwzzBsWm+r5wgmMwYTmECCxnPIiZzIfN4B2fy
TlbzYdbxWdbyOa5kJ9v4Ddfya7byK7bwCzbzS77FQW7gEa5nhL2MTQ+Cn8Pr
40/h9TE6NwjmMY31rOLjbOBGPsk+9jI2w+dmNhOmBsGNLOVj7FCn1pkHuJ0X
ZXo9C1mrOmVMc36+oy06pHrHBviDLrb+Ws2XcLzmqVzL9K3j9/F+vawz5ld4
lq/yNW3XZdODoIeXs5c7wr9Vlvm7cJ1zb7jOuY+53M/vNahZ5iHO5lHO4W+c
y99ZzD9Ywj9Zyr9YxmPhNfN4eN0cZgVPcD7/ZiX/YRVP8hr+yjz+wnweZgGP
sJARFrE/vI+5mxncw0x2cQI/YSK3MYndvJQv8qTv6QWe4ks8zXvYx7vZz3u5
h2XczFJuYTzXcBybmcAWHvSb3c4DXMLNLOMmlnM1U7mK6azhGC5mHAsYsUby
OcQL2cUL2M1D1tLTPMhnuJV38V028FEW8xGW8AbGM4sRazWTQ4xhD3dZy23c
ySf4NpdyNSu4ipVcwlSWMYrJHHDPTOKPjGEPD7u32vk5m9jBRq5jDR/iAtZz
Bqs5iQUcx2RGM47D9pBj9pJB7uNedWlnuBdyR7hHskUrtFy12uh4JecrR9lK
1ESN0sjwnPbKiHarT+/rPb2h19WiZpU7VxMbtUIzzctZo8WaYr6Vk3kLr9VC
TTBXczwXcI5ma4x5Fs9jEc9lYXhezVC0+WpG8SqO5pUcxenMUqZOh+udp5iW
8v//s/8ATYMfcA==
          "], VertexColors -> None], 
         LineBox[CompressedData["
1:eJwl1WtM1WUcwPGHWiQYhUiobRYX5XAzQwtNs1kKnMOllV0su+oCnZrSZpnN
arXKNGAVXmpqvkiLnKCZFG+8tUZlWAmEzS3AUJMyedFWtt70OevF93z2+29n
e87///yfk7Vo5bwVCSGEHT5SbwyhNBJCJh/kDZzP63k/x/MBFnEJC1nLAi7m
LL7E2/gCZ/JFVvBtxvgOF3A3a3mQNTzEZ/kTX+FFNjIxL4QtHM8dLGaVqvWJ
uYbtXMsjbOJhbuRx7mEnW3iSHezlVzzNPg6wn8P8m5eYmh9C8uQQIkxiHjN4
O3N5DydyHmdyOWfwKd7NV1nD7VzLdm5kN5vYw70cZiv/YAsv8hiTCkL4hskc
Yj7Px9fDX+PrYcpN7gOvYhVHspLJrGASYxzBcl7JKAu5lAVcxirWs477uIW9
3MyT8XUwqdBaOZkZxfYHS7medWznVg5ydFEI6Ro2z2KNalWvoikhNLBRBxQ1
t/EzndFS81me07hJIVynqA64HmMbK1ip53TKvIbP60OFqSF8xAQ28zJ+zN06
pkzzt8xiJ7N5nDn8jhP4PX9Qv4rNA5zC05zKX3gzB3kLz7CEZzmN5zidXZzI
E8xlNyPsYR5/ZD4PMZ0HmcHDHMMjHMuj8fvAbfzL793KS9zOf/g+/2Udu7iS
PXyavbyTrbyD+ziH+5nGDRzFBva550/y5/jzYitncw/ncC/L+AZzuY75fILJ
fJwpvJVDnv10XuA1PMqr+SX77ZFN7OO7/JTLuJ8r+Bpn8z6m8t74nmIhh+zB
Al5gIjvYZY++xRNsYguXcx3L+DpjXMwI5/JyZnHAu5TJQSayg+e9g83sZD3b
uIbvcSFfZjWXsIR3MZszmMYcXsEUjtSfzpTfnSmn2Mcv4meVmvW1uZENWq02
8yIuVFTlmqQijdNYJSjoN2fkkHrUrVW+28V2fa5d2qn5rn/Aer2pMvMGlnI9
V8fPXk0zP8MSruJjelQTzI8whw8zmwuYxYdYrSqNMVcygxW8ljGmM8rRLGca
yziKcyP//+/8By9YCN8=
          "], VertexColors -> None], 
         LineBox[CompressedData["
1:eJwl1X1M1HUcwPGvCxI9FNCMNq1NlzuRR0FrbSJgzP4QwWq19WTFFgrCIbqy
rUgNIWYZOiPRHmZt1QpUHoykXGar1XT5sNamAluWilFbp8uV1qxX84/3ve7z
vd12d7/v73vTK+vvi40JIbR5yM4JoSYaQjFfZBHXcwE3sIzbuJiv8VF28hF2
cQUPcjm/4LM8xbU8zSb+zrGzQkhSh/k25qtA5apQr/UqDrCRh9jOo9zDk/yW
P/NH/sQzvMi/GOcV/sObMkL4m5N5lWm8wkmM5IaQwXQWMcr7WcgY57Oe97KZ
VXybjRxgO39gD+Ps5kUeYWR2CL8xi79yNkeZyZQ835UTWcE8rmIu65nDGLNZ
yyzWcSm3sIJtLOdmLuGrXMM+rmYPG9jLtzjMNznENzjInTzNHTzJDp7iEY7P
DOEwI4wzj7fMCeEhpvNhLuImNnCAZ3VO35inZNk3intexGItV0q+fcJUVrNG
bco2b+FWfaL9GtFK6xf4i6Zme908jbeqTP3mJSzXcxo0P88hNnKYL3CdOnVD
gb3KBO5mIvfwRu7lWHYziT0cx16OZx8j3Mdk9nMi9zOVA0zjp5zEzziZBziF
2xn3edp5iR38gzt4mTv5J2v5HWt4jHU8wRi/ZxE/YiG7WMy9TGELJ7CVqXyZ
Q367Sg7yKXaykB+yhLtZyhbezmZGuYxJfIwR3snzrucdHOUEfs5kfslh134b
h/g6e1jNbtZyIxewiSV8gGmcxfP2WJSjTORXPGYvbuZRbmUXa9jJOrbyHlZx
JhdyDEuYwBk8455L5NcccW++z8PcxD6u5XY+znVczCrOZRmn8y6mcQYTmMxx
uuSMGf3/jOMwD/GgPtB7ekUHrD/Dp/WElmmRSpWpDKXrZv3rbLymCxrReu89
xxM6rn59rErr+/gk+/iu3tGD5l1s1UsqNbfwbjZzITeyhE1co9WaZ27gXK5i
AeuZzxjnsI55rGUuVzKH1dHr/xv/AZ3LB4Q=
          "], VertexColors -> None], 
         LineBox[CompressedData["
1:eJwl1GtsjXccwPH/NMtc2g4LkWxZRzLaGuZSspHa2BIRl55TXpm1mcsp3Zjb
snlhLmWTZlhL6966pIq4rh26ILJIXKrEC1uRoi2mMxvlzZD4nHjxPZ/8nuck
z/3f/YvZ0VmvhBC+8jO2bwglvUL4nPs4mfs5g6e4kNf4Ha+zgP9xNdulhrCB
KSznIO5hFmPKU415EUtUqovmA6znWTazkf/rqZ6bu6SFkNgvhHR240dM4wSm
ciIz+TWjXME8ljHGci5iDUt5hSX8g9V8wio+5i98xMNsZR2T00O4wETWMokP
2If/sC87v+/Y7MQsdmSEAziH/TmX2SxmlD8zwiJ+w1+5gFWcz2ruYBO3s5Hb
eIvlvMkyNnArb7COyb2dLxNZyyQ+5mC2chAfMYNv9Q8hh28yl6O4igt4nPfU
ojPmru+F8LFGKF9fqkjFOqYatcS3Dwjhb97X2338x5zCdzReR8xZPMoIjzHK
bC1Wg3kJb3Apb3IZb7GAjVzOJq5gM39koaqVNNAx+DpX8y/7f2IL1/A+i/iA
xfyXa/mQJWxljGc4jeeYx1rOYB3zeYlDWcEPWMlh3MtM7mMiC9iBPzCZK3nV
vcllPaewkh+ygpncE7/P8etlj/j1811+xlc5ie2YwSbPZiDvsj1/Y1ue5FXP
bg3ruZYHOJ37OZNLOZRLOJxRJjPCzkzjXe9KAk+xDU/zkndtFXczxkrmczk/
4VT24BT25Ei2YQobfDMJ/J23fWM72cxdPM9CVvFbrmcuF3MMY8zgWI7WEHU0
d2cC2/M1PbR23LN2/MkrOqHL5gruVKFWar6qbM/hZH2qkUpXqrbY15Nd9EZ8
PbLWPdMdNet7+5t4UXWaZ77AuazlYR1Srvkgc+LrHcu0VRPNWziBm5nNTYxy
IyPcwCyu53iWchzX9Xq5Xr8Azaj+CQ==
          "], VertexColors -> None], 
         LineBox[CompressedData["
1:eJwl1GtsjXccwPE/wYYXZW6ZMK3O6l6ltEFS1xfUJWhZStBWDaPW2EXi3sVK
CUpPIt5IV1U6LzYvkLVE6lJVybwRMhlGVa0uJZkEY/uc7MX3fM7v/+TknOc5
z/OPy1k7N79NCGGJl1XDQ7iQEMJG/sENvMMf+ILb+ZL72GlgCIcYyzKO5hzN
1Uqt0hZtVa3jB/mzftHv5qt8oEb9o3d6b73noBCGaKh6J4YwkR9zUnSd8zmY
C5jGAmawiPO4g2X6UdWq0UHrt3iKr3idMYND+I1d+IJJbGUin3MEe4wIIZPd
OY/dmMFkruMofs1MljKDEa7naX7HMzzBJ/yJLaziXzzOxzzGZlbyEY+yiRVs
5BE+5HXGDPG72YWvmMK/mcq4pBDyGMtl7MdcfsJs9mUOZzPCWSzlTB7gDO5n
Oks4nXs5jfv4Lc/xMFtYz15DQ5isKVqjfJUqomrV6Gn02MgQnkWP8zlbFTfM
95r7s5Tx/FQZ+tWcyWrOZw0X8Cw/Z5aK9NC8k00s5iPu5mPuYQtL+JTZvMCl
vMQcXmYu67iM9VzOBo5hGZNZzhRWMJWVHMvj7Mit/ICF7MTtvOkcF/IGF/MW
s1nBFJZzHCuZxkLGchvjmcW20fNlBybxnmueyEYms5mdo9eZHXmet/03JTzB
XFbxC25hKjdxPGezM2cxhp+x0b00gM1sx1pec+8Vs4F7WcUV/J4TWcipzGM8
0/ivZ6gvb7MP77IdL7LJM1jBeu7kSX7DCBdzM6czj6OYzlimcnT0vdqaP2R7
tdo7mu0dN3lDZ1WtctVZL2aR1qlAi5SlSZqgBA1Qd32kiM905Vt73RvtMr/m
ff2pzeZ73MS7bNBVFZjr+RWvcC3rmM/LXMNLXM2L/JK1Cf/vu/8BFA3xEw==

          "], VertexColors -> None], 
         LineBox[CompressedData["
1:eJwl1ElsTHEcwPH/pFISu4M1QReq1qq0sVMi4UbFMlFqC0qCEFs19lgTiW3a
xlZjiUSKcKBFF4TEciBiSVxIykWJtXXBZ+Lwnc/7zbzkvfznvX/KwlX5KyMh
hDwfewaH8CMjhMNs3S+EQ2zD40xhnLm8xOm8zhXcrh26Zy7ntcRveqwnakjk
tw/8qG+O/7BLZghd1XZICIPYgxM5kLOZxzUcz7WcwX0s4llu5R2W8w1vsok3
2Mxn7Njf9ZjNzlkhzGQu1zGH6xllOWezjLMY40yWsoS3uZm3WMwqbmI1L7OR
lfzM5+w4wPXZib85is0cwSaOZMZQ68e+XM4+LGI6lzGNS5jKpZzOcuazjNMY
41SWsph3uYn13MhabmAdz/IL4/zMM/zECjbyCbsP9L+xKx+xG79yEldptWIq
1R1NyQ6hhrWJ8xLnmL/xu/oMCuGYuS9jzGAp+zFTUdWY57CWBazjXNZzHu+y
kPc5hMc5mCeZxVMcytPMZgWHMc4cnmMSixlhCVtwC5O5na24ky/cc5TPWcCX
LGScOazgcJ7jaG5jT25lCmfxr7WawSRzlC0T98V3vs9iA1uyismJNeRra3+Q
r3iYlVzMS1zGbRzBLRzDqWzDNL7zLKWygRHWMPAen3oWD/ACF/M8i7iLE7iA
vTmf6RzPwJ58652JsJ7vvUtxPuQeXuVaXuF6xnhEJZpsXsRsTmEv5nJY4lgR
czJb6Is9oFEv9NaecJvViX1GD8x7uVtrtFpzFFWexumic8YyXWk6YU5lB7XX
UXM7HmFbNtvbmrTf/Iv7+JN7+T3j//73D8iw1T4=
          "], VertexColors -> None], 
         
         LineBox[CompressedData["
1:eJwl1ElsTVEcwOFj6MKCxBRBW5FY1NAaKmooEsSQsJF6qEgQ3aBqqCn12iYI
QWJjwWuDpq2SmJogKTFPtaATEoRFbUiE6oDSwddY/N53/+fdu3g357zRG3KW
b+0VQkjwUZoSwvSkEC4zg5e4gluUrdvmA4zpsesiFuu6bui9tRf8rC9qMXez
m8PHhjBgYggpjOcCJnM15zGXER7lZpZxE8tZyLuM8R2r2M56DhoXQitT2cKp
HDYphJVM4x6uYYyZLGI+7zDKu6zkD17jd15lE19z6PgQXnEwGziEHZzDv0zn
H87m2MneFZOYzQiLuYIxZrCIBXzGfD5llE+4n4+Yx8e8wFZWsIXn2cxyNrGM
P1jLxAkh1DCBLzmSLxjPFi5kMxdx4JQQtjOFp3hfD9SqbdbauJ0/uYO/uJO/
2a5xyZ4zj+dpTmCMySzmX/fk8g93sYO72ck97OJednMfg+fy2JtRxrGAtb6P
sIarWMdMNnAtzzKVZziNJZzBfMYzylHMYKffvpzBHGFfpvCj9WQ2Mo432Ze3
+Ma7PcbXPMGLXMcLzOJ+TmMeZ3IZ+3Ep+3MMG+2NLnvpNjt4j895mNU8zgpm
sZBzWcD53MDRPXuNnfb2CL7lcH5gbz7kJ2ehlNU8wkrm8iTXMsol3Mj1WqzE
nrPCKT3XSlAftTmr35zZr2pQvapUZ72E53RIB5WjrVqllbringhnK10V5lk8
z5ks5wyWMS3p///NP3TAyk4=
          "], VertexColors -> None], 
         LineBox[CompressedData["
1:eJwl00tIVFEcwOEztQjaBAklmqWtTEVHsQcUZPRWKx+FEvZy0So0jEIxSINA
qFW70rGoECraVGRE4FBZamWZUVCBRFCQu9IxErVvaPHjO+cuLtxzzz+rvrGq
IRJCGFd/fgjd2SG85QMO642+2//kBMMqFYSQxkUsYAa3Mp/7uYUnuZmnWMPz
PMYenmUf2xlnJz/zEf9ylCk5ISS4mpNcw9RoCLVcx2YeYBfrGGMb+3iGcd7j
L97lb37kktwQPnAp57iJs9zIGZYwrzCE48xlA3PYyFrGWMNutnOAbRzkbU7x
Fid5kwm+58o838UsvuMKjjCTf1jOKZYxwVJOcgcnuJMpRSE0cTFPsICX+ESl
1k9ZxmcsZz938Tl38wX3cIAVHGQlh1jFl6zmK+7la+7jMGvYySgvs5BdLGKM
xWxlKluYxtPMYCWnfUMFZ1nNiOd5/GKfyzHO531G2MtRZ9fBEV5gDw/yBo+w
hcVs5trk2XFB8uy4MHnWHPNPM/mNc+7AY84wziF28DrreY1H2c4SHuJybuC0
O7ies0znJ4bke/jVnb3Kfp7jHTbxIuvYyu2s5+HkWttUqKiWKV3zFNG4Wfth
1kaSs6iH6tUVxbL/z+k/b9ujbg==
          "], VertexColors -> None], 
         LineBox[CompressedData["
1:eJwl0stKFVAUBuBlIPQAVh6URGzQsfRoEKbgxEhsoEEj74KOU7S8nYGgkiDo
oLl4gUQH1iAUFFHQgUHNwi6iVg+heCX9oMHPx79hs2Gtnd/e9bIzIyJmJJWK
aE5GVLOfzzjAek6wkwt8xUWOcotTPOA6L7jLrMKIU5bxhE+YKIloYAUHWc40
WznNEW5xmNtc4RGXecw9Zj+I+MUEM0ojqhh8yhRfs5jdLGIPGznDBs5ylF84
wq/8wFMu8Yw/WPAw4jvv8Yy1fCNZjyJ6eYt9vM1+3uEAE0wzhy947m4dL5nk
Hu9zn4U8ZPATr7y9whv6Knf1cX7jJBfYxnm2M83HfM5M1vAm83hoRnf5lxdm
t8ZzbvAz33KH43zPDg6xki3MZTPzWMlLO8zmT/6z403+4TR/c447HONHLsk7
adLTHJQ2aZVSZy0sYVPy/7+7BmC2bX8=
          "], VertexColors -> None], 
         LineBox[CompressedData["
1:eJwl0ckuHgAQB/CxxBuUhDo4lFiSUidLnIp7b3b6AFRiOeDkQyKhXkA+9IQE
TRNEiAS91XJRYounsG+/xOGf30zmNDN537u+daZExJA0fI6YLIz4wXl2cYEJ
7nCal9ziEzf5zGN+KIq4ZwVzSiMamc0mVnGA7UyyjTMc5i7XeMNV3vKc2cUR
Z8xhWlnEV6aylmXsYSl72cxZNnGOI/zHBPe5zAcu8ZGfSiJO1Pk8ZQHP+Gy2
wif+5gv/8JCjPOAYjzjOX2xhP7+wj+WsZzrrmMFcXtjlI694b8d13nGDf5ng
Hkc5yw4OsZqDrGErc1nJB7fO4n9m8pSvfrHNaya5x11ZlG79FH9Ko3qi8P3f
b0/NXKc=
          "], VertexColors -> None], 
         LineBox[{12529, 11058, 12570, 11099, 12569, 11100, 12615, 11147, 
          12658, 11194, 11238, 12700, 11239, 12701, 11240, 12702, 11196, 
          12659, 11195, 12660, 11149, 11148, 11102, 11101, 11059, 11057, 
          12529}, VertexColors -> None]}, {}, {}}}, 
      VertexColors -> CompressedData["
1:eJzsvXk0Vm/b+C1DhUwVylCGUChTZIgtQ6TMUmahkogipYQkydQsQsYimqQU
JU2i6DJkbFCulAZJCaXkPY5zX7+13vdZ67fu+3mf7/e+u5/VX9b6rGtt+9r7
PI/jcxznufcl7RVot5adjY1thQYbGwf8NdoRLyGziUENDZ6WEb7fSgXNafS0
X8+k/vA//A//w//wP/wP/8P/8D/8D//D//A//A//w//wP/x/Ix/+i/jv9r3+
t/PAv+m+/LP33fif/L9/9XkyWXzKV5qbsrhJOM0NWbxXlubLD9M8YoTm3LNo
PmNGAuEKvAWEe402EL55biLhCzRo3lRC822zjhJ+xb2Q8LrDjwhvEjtL+JzX
xYSXLagh/K1RB+HhXpcIr/G7Trhrh68kcovcGsKLeo4SbmBlOQv5U813hC/n
Wk24oFLqbORqbTNlkU9+Pu6B3LtVXRo5h5oj4Ws3HybcND9MBnm9dizhl9z0
CN+41FgW+aSneYRr5nMRvvdWOvm84uIEwrnM1AnX8g8jx39y0JPwXbmRhN9X
6CDnk6svS/jmxn7CRcz2kvOvDPxMzt9PfBk5/w2J0eT7Om2oIzyAN5lwx4z3
5Po8nX6FcMV9ZYTLHCklXO3XWcJV1KoJt4s/Rt+Xo/T171Cjr3+4bBLh01fT
9+vjJvp+KS2l7+9HIZpL9NNcK4UeD0Lf6PHwS4IeD/yRND/DGj/zWONHcifN
hVlc8zeLA3/4f49//b/Epf+t/He7/v8p/OtffPz/23357/K/K7//T49v/Jve
x3+XR/1d1+1/ep3/0biq2UXzMFa+i2LlwaS9ND85RPNN0jSPmEDn2dZJdJ5d
z0Zz/y90Xt4VSvOHi+j8299/hPBrq+g8HppF53Hu67cIV/p4nvauC7cJNyw1
I/5A3b1DeER5JuFqyobEN26a9RI+c68L4Rm3A4i3vOt0J36y5GY08ZNh22B5
5I0PxOcgD9NUdkd+Tbx8PvKoDfPlkGvPWexKPGewSgu57+Td8siv+Lc4IR/q
69dHftXygALygsD3q5BPj3MzQv6TT2su8nuzbzgi//r8vAHy5XuKyeeNll8l
n8+aZ6mNnG3DdXL89hQ/cnxVJWkV5O4OXuR83Bc+c0EeaHZeAXntNAty/hwW
HW7I+Xx+ke+bLR5Cvu+Fha7k+/70LyDXJzZkmPYrdkNyfX5c30yu5/WBWsJX
xh4mfGdFLbn+08QuEm6eXEX4seA0wh0VzhAuoFBP+NmhZMKPZ9D3t+wLg/A4
UXo8TGV5dRzLqxcfo8dPH8vDDSXpcSLK8q4i1nhTkP294sMf/u/Js/9d/rvm
/T/8f+Yn/2yf4Z/Nm/+u/tU/+3//Uz3qf+ohv1vd9D+tp7xZea2MldemsvKa
eR3Nn4/TvJOf5pn+dN48KkrnzWev6Lypy6B96b0d7UvKhbQvlaVVEX76Du1L
b3/SvrRuoSjJ74W51wn3PlVEuOK9laRv0zNNkHjCymQhwlPND8ghV1s6Svin
EV/iRbt9alSRC3llEw+xvbyReMir/Y/skO+LzFZEzv/e2Q75Mv09scjluXTV
kWdVHzFBPppW0IDc4O33xcjZKkTUkB+JHJOTRS9SKVpGvK5KWAx51bdGX+R3
g8LtkQfHmE1G7lwocwD5fIVZTsRn7gj9sgPecy1gA3K7HUfI5wNvSZLPt/Ft
UUbezp9pQbxlk9sM4pl6CzvI/TqoZ4CccbhhATnPsKDjyB26yhYi/6gmZIi8
rvHQOuT31OPmEw88KWKJ3OywuQVykRGPechzJ2Y7IJ9zJnEx8teLXYjvqbeY
ryb3PYRPHXm1ZSO5nvsfTyfXM36MXRH5mvs5xOskV+gQr7PL2T6H+LBdE7kv
P7RKyX0RHHGVQh5yR4vwLQF1xPc+r+Yhvpfj/oL2rmcbyP115JpPxsO29puE
W7bmE357+AoZP8KrzxGunXyP8IZVdJ/tTiI93iwperyZ5NE+/8yPHp/MFfT4
NHxLj+fZnDSXmUSP51XJNH87TI9zkdk0P8+qL7ay5kXsH9/7W+q4f7fP/LP+
9o/y3R8f+8P/Sr/6u/lCVnzzYcW3AlZ8m3Wc5uqsdYdbrHWH7Fqa72D5QLIA
zSW46Xir4UDH1a9b6Xir+SGFcN5aOj43PabrcTVmIeGDG+l1qECeWsLbW7lI
/J8rXE74vKUXCM+Y3Uy4iXg74cfbtxO+j02UeMLWJxNJftltJkP4frZG0mew
sggg/MVBX5J3wie/J3mq5Wc34eXjR0meSqXWzUXuL7mW5DUf0wKS1+TvyZF8
V8s8TTjPZFXCP34wI7y9t5jwZf3yhOvVppLjlMb7E76dkUb4uleqxFvOrusj
//fsrGjyf818eMh6ltyLrYTPZHci5zlhz3LyvaYd5ie8ftl0+jrsmE/ypl9c
D7kOGlGehDfNCiV8m+YnwlfIWdL5y8Kb5N/wi4vIcXorH5Dj+1VXLSB+xeFA
8nuPwjDJ7942GSuRn5LhUUIutS7dFvmUKwrpyG2LjTSRS9+cRpG8fODQevQW
m0hL4jP7sjKIz4xM/5U6B/jhCtUoct8T9K6i/0xT9jCRR8/0YatCntTpYoo8
2TlYbS5w0/5tk0TwfO6M3rYFfmL6QNE89MzQLwbI9bXXuSF/e3IwXBHH7XiD
G3KfmZvlkE9/pJKPn58Q+lUfeUOZugfyrpnVlnj8rg05vMiHRQIrkMdvHN6J
57Ppk1INuT6jCVp4PktaWyTl8Pj5ZUeQP05uO4L8StsnYfxeLm8/+iPXfyP/
BHn4iEY4XoeX7SsdkV+fI8mB16Fl3805yHdZ7STeuP6GH/FGKYVZT/B63ji0
h3jdZG5L4nUZbLeI161PvkO8LnDCT3Kdg/bUE69b+Pgg8bq3oxOJ1zXUnVyC
/AGXGOnj9X7uJ328RPVyJeSb5jPJOOzcf4/0CXkvq5J1VQupHDIexlN4yHj4
uHkrGT8CEvT4cbenx88mDz4y726qVhA+yeQc4aNz6XXP4/30uud2S3rdU7zj
IOGRr+g4oLyF7rMFl9P1QpcMzb0b6PjwqpyOJ9ZjdDwJn0bHk1xWXAphxaX9
rLh0nhXHOFnc4TeJ5/+peeRf5TN/vOj3HCd/9f6Zfzf/R+f5r94/5rmf5gtY
deUGKVZfhZ+Oh2XcdDwc/0nHQ4Mp9H4ebhWaryynuWzaccLTu2mP2nGK9qhY
i4d0XHWg10EuydLrIBcC5UncrnhRSftVymnCp2lyEK+4/JmDxP+yJAXCdQXF
SV6Q+JJJuKCLIMkLl7dnzkPe8eQwySO3VjsQn/EfPbqI+NiqbLIeJFWUTtaD
Ym5HmpE8tXCE5COer24rSV744O2EvHhVKvGKsGNpNsRDbIK8kIfW9CkjN/VW
tUKeoG3nTfxwlI/kOxH1ryTfiedzuCC/F9RKjtPdqEiOE8u3ifQ3zMPWkv4G
B08K6W9MkTuih1z2kBbpb1RbJ5D+xmC1KVm3OnxlPfGfg8HNxH+u331K8ubo
kl7yfdkdrpO8Oc3In/hSQ6UZ+fxq3ymEi81/Tq5D3mARuQ47AuLIdTBNUfQn
973aeQHy9mepy5HnjL77jLzzBbsRcvtXQwrIbxTHPUdP6Gbk+SBXUVrwDr0i
74JEFPrJL75a4idOn4M0kfuHqq1F/+GStHNGn8krrlZCnxl40MJQAX5XZURO
FLhi3eEKa+Cvi4+OaAIfy7zENwP4NakQESvgZ1pUTusC13n8pBI59z2R9hXA
H187raEP/OTFHsmZwEuufp+LPHpgShh+fmOW9lX8vN8+yVfIXaT1dLXQh5dE
iCKX7inhxOPbCKVHq6Ifsnkb4vlkWp2Nx/OpUlNdqoyexsGRg+dv15xRbIPj
J1hHGP1NvejzXOSXdSz24vdqedWopQA8VziXSfwz/w4nXocph4Wm4PWR5aso
Q55l5eqAXDN+3zh62peDRgeQ54e+S0duc8yNHfnsA3x+yNOfu71ALvYo2Biv
/8iZX5bIKanFU/G+WIhsLcH7ZX9vvzZyvUgZHeSCbCnOyAvtq8k43DvJnIxD
gZpzZJ10csYDMh4uddiQ8WCWw0nWcxft5SXj6mLpMuL/OotbiJ8/XWZO981O
FZN5J7e4lMzThEZJwh+d/kb4rc2ahDfZ8xI+UUmMzF+34w3E38pcfpL5vtVK
k/YuDXXCp+m+JlzCwIPwh7JpJD7YXWfQ/jYxjvBFtSKE3zlM92MX3aH7sa8/
N5I4o2ldQnirWyXh6bL5hG8uLyKc3+oB7XVVhwlXUaLj1cIBui8n50DXiXoe
dHwbXkPHNw4uOh46T6b5tnGa30mj42cKqw7lZdWhkrtpPsLywEwZmvew4jDf
f9lv6cTi31nx2e9v9q6/ej/Mv2qd5XfP73/4H/7/5g8f01xyAh03jk2h+Yxe
Os48DqF5gy4dT7bU0OtTH2zpuPTjDB2XxtTp/c9ynvT+Z85Aev/zvHBOEj8F
o7tof/PfSPedbOVJ3A6sWEDi8NufnbQvJSwg/tBY/4jE+ZU73xFPCK4NMCbH
F3InXrT2WDCp0x8tGtuAvP7JZOIJKh7zVyC/p3fjBpmPwuq6yN/pSGshL4iZ
Jo556mOygDn5v2q/JEh8zp+7F/myutOrkLuZVLARL3KwvY58X2iGB/LJQiu+
YL6been1beSv2I96Im8zTRhArp49eBj57hvnyLoVYwvfGPLJG25rIS8cklqB
/MSCk8J4/OxHpb14nv5now2RawecV0R+Rm5aMXKlnLRFyF8+adVFbjWFWYD8
Rrw04bsPXdAj+fTh6D3kRqa+esQnX/ZrIM84f2gi/t8b47ymyBXGQ2SQh8y2
GUMuFWq9gfje7rKXeJ6rG0/rog9MvHC4ErnP8y9mZN2tvkIAfak//44leoWe
UoIReoVqVO7BhcBjz33uQD/hGRENRW9Z4lTbYoye5mQrKgY87W6NjwV6e/Xc
ptXoXWNMZUm8j6P2j0zQx568VQkC3kfNy5ACLrfG4IgB8KXb393cDfxiUa2q
LN6vjIOvdYDzVzuOxQM/33w4cQ762B3uwEV43cZiQ6OAtx7Yy4afX/VEQF8X
/UF7bQQev0D1UgEeP7DVIQKP/6ol0skFuCm/ciKez47Qo1J4PvOybgqsAC60
6fsKceDhEt4a5sCnTj2dZAjcr3ssHb3Oeq2byXLghme1busAjxzWyEB/65Oc
Od0SeFD2vi68PmPePj14faKvOq7B63NFZcIC9Lqno4MayAtGtXLQ635+Eg5V
wuvgFRCN13nksMAr9LrZatMeo7/ZKKR9J/NortRTvP6GbU0Tsc+29InDQeIV
at/S8H5t4jNywvv7epqGLeG3/Kfgfc+krl3CcfLWqJz4mKlPvTbyk0uurEau
dTaC+Jj+7FriYzE6/WSf21vb5WTeqR8+RuYd9amcQu57t5nUBeEyQWSf2yrP
KrJfrsImjnB28RHCVxTY6SC3bO8mXhf8fg7xOoWIDDXk5aVVpC4416dO6gj+
h5ykPyzIk0vigG+TNqmbPmjtI3WWcvs5+vmI+EHigTY9U0g8eTCmSLjp3Zck
nhidaiI+Zs5N973VvtF975KBQRKvXgSXEV7Hc5nw54/P0760nO7LjYXcJ3yp
9yHCv4zQ8VDUku7LPeOl683RBTQPZNWbJU10XGWw0XwOH8ujomkuz9pXuYzl
XX6s5w6kWN4l/Rf1i/7ufRG/yz7nP/xfw//Tnzv4V5//0iw6PpwyoePA3MN0
fJDbmUW4Gg9d9z1IeEi4QMxd+jgrL9B14udbhCtPX088KmG8j3ALBVu6TgxP
Jetiu7J/kLgnHrOOxMPS/GKy/2RrUi+Jq+vOvXcm/lNsF4p8/ZsOFRIPp/eY
I8/y4uLFfPEwspR4Qoq9qTRyEZuoEeRf6kN8kQt/NGJifrGfMHsQ887DAIFS
5Md/TnBBPt3ATwvXiSaXqU/G/CUmW3gL89T6FOc76A8H53P4IheQH5yK3DOP
TRj7GJ3BtWnIx+uvXsN81zlr2XLk3nV3SH+jVWpJEelvpNUtwfzIxnVzB/Ix
218DyLuqaijse/TXqKsgzwobDMPjb9/3NQvzpkOL8BeSp/ir3iLnWt0Sg55z
Nz6sFvlhRZWFeP7WCYJPkU/glW9F3jJZUxL5/I2dz/E4kbELfiCvWrykA48z
Ou6Rhf+3y58i62Ub+3Z4Ilc8TokuAH7I0/U1Oc/Xl1TwPAMFMiYvAh7B9VgT
PeFAxeVH6Ani51USTHGc1FWtQl/SFf32aRne3/uXrfyArzrz+eZs4GVPV8wx
BJ4jqaN9Eu97w3RPBeCXuJyt1YHnBf7S7gE+eP75GTXgnwo3Fs7G/JjPvV4l
EDw51L9sMfAjAx7ZvMDfGh5sXgfcWDX+qQnwpBSFZz/XMakfYYlW0cAl9NJf
mwOv3BK0fwj4DGbAcw/gGhzVrcbAJTdcL/sFPFm6IGM+cBlD/mA8vtb+aLEp
cPy6+uAPfXA+aeeFP6sDXyqhukoSv2/MEMct4EGFGauUgU/8NNtqHvA1z26K
4vf6+dLKBb/XdIcJq/F7dRbd2LQf58uLMVv0vcmJBp3oe4K8aRdDgQcsbToo
DXxgTUn7YszLs27IewP3qi8tmYXetdx/ihHwfOYaQSvgoZ02qeh1H97UFZnh
/HrwyRn7dU53imTR687yRs/Cvlz+Bd016GnJ1E499DTO/oNH0NMurJ8ShuNc
/9qYEN7fg7y95/G+i3wq8MV5kdB65SSOE6ebbyJx/OziP3Yf51Gkmcka5L8u
L/+E/KbYykDkXic2OyCPnJIwEefd4q2+PshLj7XZkfiwMIQb+dNFpvbIr9fb
2iCfqMzFj7x7zzBZJ+2I20PWSc82uZB1Ult33WekXhhuJuukFTMq5yN33fb5
GHK2oxFknVSd2maIfKaIPOkPV0Y9IR7onCdNPHDdyV7SB17zw4juAz8KIX1g
fd1+8pzC/TB74mlChjXE0y5v1yQ+lvRVlcQl28FW4mO5Lx8RH4vZ2UbimNb3
MBLHPryrIXEv4Acd955W0334+o2phB9io59HWB1A9+2n7aHrU6l1dFzdupKO
q4p36Di87xcdh82F6DgcE0PzbSzvuiL9e+Sjvzp//afm5T/8n+P/6P7+XX3O
f/R/V7Hql1n/57keFs/7L/sQ4ln7ECRyaF78neYiYjTn3Ev3sRXF6Xnt+pye
12vm0vO9nvXcd1YAzQctcun6K5j2qF91dP+88/5UEmcEf9L7LvwfFxNOSXQT
LmPdSfjKzhDCzY8KEo8SLugl8WpnRTzxKHHPCaT+vRo9l9S/1edaSP3bmTK6
FfmWr3XEowwSfxCPWtt4fgfG4c2nJcg+lh8tMWQfS0JaRinmhcSh8jPEx35+
3Ijx313EVRf94XLbugWYRw5ord2JeeTNptAazDtyRbstMO/sS7Lfjnkn0nvf
OuwzRPG9TEZ/GLtlpIz+8NguVBz7LZ9fTv+J+evw/rkp2G954l6y2Bz4r8vC
legVe48baqNXNHmtNVoG/PGvhFfIz1/b+wX7Gx8/axahhwTxW7si93tT2ouf
z05a3mYAfOKljS54/J3PA8qx7/FJddEtPB9zP37S9/BXdSN9j1dFnF9xPWvJ
8np15OpL1R4jv3Kr4hd+3maTwSnkJ0SvcCAf82zcSQEfV6gKxuNvv2ufhMf3
KbmVa4ae1r31NJ7P216TNXg++su0F64CvjddfUAC+ONyZz1TPP+TsS83A48f
rHyKfZ6Hod9nY59HJ8XH+gTwJ5fG6uXx+JxczhqYj8S2xY8An72rJGohno/+
1WgxHM/LDlluA5+ZsiPNzAz4qWqO7d/Qf0yfzpQKAr+yCRTxBN5RoB9RB3wd
3wHfBuDrhRc8CcPr/DKkNgN45T1JP6vNDOqAYn5MIvAtSvafdwC/5u7dth+4
R4Or4THgjnsEJTYC7zYMC9IGrnm+c9l+4GvtjOqjgDvlfj1WDcffPJzhux34
aWbouizg92t9wzSBa64+qusN3GaSW3018CFb4coWOP8VPuwcK4G7N9w4/AL4
4bLUW/HAuzpdZC2A7/ZwXzYInP+CwVIX4Dpc/PPQ65SVnn4aBz5eZfhVHrjY
rIPb9YDzmee/5MN5rReZ/xGu24EasykaOE7kmHLode8nZ8ecA36TuzhrHvCe
+ja9BcCLp7TWhAE/c1SMSwb48l9dnOhpz5872dsCv5A+aRrex9I1dvVLge9M
E3fWBi7JEbAex4nuk5pgHCe9e35UolcvP/B8DOfLw15TDvTq/RMqK3AeuQyY
LEHuFarqhPNIbIv+O/Q0mUc7ZJA/9mM/hLx2oUAL8tBet9nI7ysUpCB3keIk
Xnc36ifxuiWG74jXPRS2D0P/F1vr24fzV0yIZxB5dHj9KM7rRgvVy8jXWgyv
xnlddPJoIq6TSt90i0B+Tim+AnnMyz1u5PkF6jHpy0V5WPBifHCZLVWJ8WT+
PUPSrw7OmEj61a1+9x1JnPmiSXzM59tysp9wptIysv5urelL6rvRhCbSN3t3
+BfZD6l7J43EsdVfROn9iovukbg3SbCV7oMlhpO4l3K2icTPAj96XXKGMr0u
+XmEfg70oS7tXfUctHc5vqPj89t5dBzOvUPH4czzdDwv+EHH810iv0fe/N18
6c/64L/2vv+r/u/fvb6cGkHzVJZHmbM8qmUfzQdZdc1j1v6oLSL0PH3PQ8/T
ZtZz2ReK6Oe4Dx+i+aWJNE8zpJ8DWr2fXtcLN6XX9QSfdxHOdC6lz6ewnPY9
LYr0ozJk6efx0+/Tz+MvfltJ9+EnmJL4M5ZaQuIP035wIfK+lfqk/z9trjXp
RzXUae5BvuJepRryk9xbTZFLTuzjxzgZbLJ0KfLpBnpSpN7MqLmF8Xayz5li
5HEPN/piXGUvz8zAvtC9KaJxGLeT1tV1YF6YeqHgNa6/iG4Peo0e9aY0yAPX
X1zFZt9GL0pTSWxEr+g5NjIdvSK1XXqTB+Y1tVI57BuMF+vzGAO3F9MY2Q7c
l2PzG+wzeL/Zuhjzl9TX2kOxwBd6mr7B9SaesP0Z2sBzso/FYr9iq3jkSuxX
bH3zqhn7Faob/WJwfappxkF2/PyKva46uD7lcmZ1SiDwrhPH96K3qP6cewO9
Zd29gRTsY3z1VbuD5/Pocmz/EjyfbpsJ7sCNfYQHcN3KpG/zRjzPr5G7tH2B
z/HeFIT9oqV9eZewXxS22/8Onr+714UuPP8Ft/da4PnbuAjJHATubyJqJYf+
qaEhqAXc7Jrcs6vAN4hUz1HC7+vot0MJ+A1Jc+9h4NPjrVeiL2U3uTWhLzWK
mE6zBU8Y5LQ/swQ95Hp8ATvwg/v4dk4HP7Eu1lvjDvygeFcKA7xi+miugRh4
TqpBQ2cM3vfVne1xwHf66SZu2sKgamscnpfh+a8/rbQAuOKGWbX3gxkUn2pV
yDscz5vsg5vXwvmo5F+6EcKgNHwE0/hqWqmPVis+HgTu6rpaUnErg/I7U3VO
Enhr76fqYOASbsdz4+Dz/WHGX7iAc+7eU38SuEPE82tFcPwPjtwrX8Pxn9Sb
fewE7vI6cs4JOB/hrftNK4Gbqk5OloHz4fLpVXgL5y9/7adEHvD37IdHbYGf
ZbCpuQM/UaXblox5Vmt+ZSjw67f6504APr2DS3E38E8yPbEH8Pty1T9PgOvz
KeVnXyCOn5mxNeeBu3/kZEwCfqHPJsYVOJMncqQJPdNbbvlmuM5XZ0StXQp8
klCf0Cjwo2Kyp/G+GL+R8cD7MjElqQrvy83H2WtSgB/tV9ZB7z2fyrZuIXpX
3LcYZ+Ctbz/54/hZKKHphOueW7KEUrGOMBRcy4/zIn/qUAjWEVbv3euxb5ll
k2qHPtb9ICENfWxUK1cLPT/g3bAI8lkmBVw4vxQX3BdB/lDPfCpyHb85/MiN
3uybiPvobnmZvsf5WKl73hH52OZUdnXg+irN28k6qY7rHKx39iXzHJwPnM91
VxPO65sB5fY4r1fnTbdF3+u5UKmGPGrDqq3oYxdSohsxPhzS/X4O48OzRl0f
jA9GPlnDGE/ib9qTPjbP0wjSx64Q9a7F+FOy/S1ZNx8LnkjWzWVmdtojV2iu
Ic+9lmdNI8+9Om85Su97NA0m3qW1q5J4l9GwAol7pt/o/QwNifR+BvFdrsS7
fJqqSZyMUkklcXKJ0jUSV3mL6ecxG0fuEj5ymY7Pwkfo+DzIwYrb0+l4XsCK
58t/NPxb8tfftQ74u3naH/7X9IX+UzhXHsujWP2oozNp/uA7zS9NZPWZ2Wlu
r0U/p3O1juZLM+n9ABkvSwh3uEnvHxjJp5/rSX/8iXCxTvr9h16yVwhPUJxN
9qNm800mcSNbTIpwq1WRpK9eN9+Y9NWL63pIX916qR55T9GBuADiUSX3R8g+
irkbk5KRt+721UC+zTPQCPnCt5UXMO4JfnrrRuLVmTVDGPfyA/1PYZzcLpdf
QLzr7pVA5FrPRg5gfc1uLzZCngtLjhPAeHtMemHCEoyfaUtuY39mkR2DDfsz
voF2/uhLa0UCiS/NlSsnvnTK53ETruOwDxSE4jpOaYW/PK7j2D57ZtgL/PjL
HnFcD1rtWtI5C3hEr0GXNuQ1gS/JYgbAeSddE+NGzzz9Y2Qt8J5VftdxfUqQ
d63IGOS7G906DsHAh+SEL2EeVJogvO878P2lloJuwJOGPfyxj5HfxNiKfYzK
JXs3awKfK3clTR+47X1bTh44fv90mZ/SwH9wn6jUBe7Mk6ohAHxg3sBbBeCX
ZsdmYN8jQ2tLFvY9Mva6SeP58Ka+SMfzqVc7ao3nY5Wr6V4GPDXSKdEGeCfD
vqgXeLrLlm4JyOPnmk0zPYCXDb5xqgcu0K2VUwh86RtlhRDgkRcPShYAv7Nl
dyH6g9vrh73oD2/frMxEf1jBKHYwBw+ZHbgV7nkr5R+wxVkb+LyDvBWvwFuc
Vldf+Qg8Mef7jYfgLd0ntX68A/9ZuCzmpQ54zjGB/NOGwPcEOTcFbGdQv+bP
iUoF/tbaVuyYD5NS8k6Ibd/BoLh6Ss0HgddoGcQMeIMPPNBZujecQZmsjNms
Xgv5fW4fewTwY1pT+9R2MSitbPWm5cC/vEhktwHOE1LINhE+r7JZoHI28EfP
lfuygDPij0zZAcd3v3o74TUcX07Wyp8b/u/+w9/l8uB8uq7nO2YD1/l+sicW
+LcRTo7gbeADPzrygoFTX5gf24H7fXAQCgtlUNxOP3qtgGvoFMWKwfcyTNKT
KIPv25D40VAdePOi2u1WwP1Hhq2Pgu9tXZ5+ZhJwdoMJF9OB2ySFXzGF61Zj
tC+8DeNYbED7V+CzarVq78D115JpP5kJvKCg85PLOuwfjh2MgvuVNt5qvAnr
l3DLhyXAHzEdlu2G+56lu6gK10l3K/I04DrpwjcNyS9gnLt9chlVRR/TT38j
BePn2laj87noG6f7Js3F/G4hMFsN48nX6sAY4M4rJqZgXfBVmmsB7nNLS1UN
i0YfmzdvBfLIuP5S5ALylDDui5PR6BRF/iGheirWEW9iMo7sAD4rgU8W+2yc
c44w9IB3929YvBH4+JzubqwLkq8P91DAz73h8HQEnniKvQn7b6Lmr4Oxj1oz
63G1EXCe5xGfcL7b934/ix4oHp3PRE+7eLkqDT3N49WZt+hv5bE79uH6vqqg
qwfGjddT8mTQx7zjFyzEOKOZNJ6CcYZvEjMJ48ydsSEZjEuXNbXJeuWsNT1k
vfLCmWs7MI6leUWoIm8TuGZG4nbRLLJPLFXzHPGuTcEOxLtaTDlIv8vqMet9
aL3OxLsMhERJfaqh303ibe/2dSSuVtnS+/DPLqL7XdFxdL/rAE864fLedL8r
q6KOXhcwpn3MM5qO85QM7V1RP1j5gpUX2Fh5wYz13rOPrPee6bPee7aOVb8f
YtXvK2X/NX2D/5T+xv92/u/eN/VX/1/r/9LPDGBxNtY4380a55tZ4zw+ka5f
TCRY63pP6Xk0cp9e1xMLormHMc3FJS4QvtCR9qjKNfQ+TKo3ktRTj7no90s/
r6LfL91iPE7mu6cb/Vxe1om5hGvfo8h+8nKHRuJRl3p6yH7y9zWNDsgHtPtI
faea00T66t3rwzOQX6sMIc/pfx2+ZkDqvtlH3mO88gxJXod8/unLrzGOXZO9
7YzrAiW673uRVxir/MC4J//qFS/WrRL2QjcxHs6J+hSKHrVsewWF9XWM84YJ
WF/vZ0QkYlxt7l6xFvcnz+Vkz8f+z4sjnHux/2NZPcGjDPgG8dt9isDfCH57
gX2YZq4OXnPIOx81T640BH5icIMAF3DOjZxr+oHzcJfWrMb8srW+sgPy0Rq2
ORVnIH/pBYbaoG/Ip5c1n8Y85ZMVLwL5ztR8pxX2YboqNrfsx3WfrZ0vlwDX
F/9xNh54fJC/eQTwrSarnskCXyR2wjgW+NjxT2axwGdvELg/BMcf4MnZFQmc
pzDxwGHgGkea87HvYSyotxj7HnwHutdi3yPvqWKGA3DOA5UBScDZeSoswoCv
3pJUqQKe0120NPcc8LqaO70GuC6WaTFRG/K17s7isBbgwVXt4d8gX9txq8QE
Qn7fn6m+hB3yu/DIi12ngH/yeVD3HnzgeJbSOPrPZnWhQPSfwp28ajngFSob
rAN2AK8w+JJVB14RkDsr8mQYg7Lf72hWjX4yLthnDHzWXu21m8BnTs8sn64C
PsN2Mko8BnxmYsXQjrJIBuUd/j2hCPiBVWym+V5Mqqf84Z34PQzqs1V/pu6D
Vupgbum0rDWQ79z1bk7ax6DW/1jztBL40mF+uRJP8M/yyo/r9jOoD/38M0Qf
tlLqvZddBYC/lUvJMYlnUH1dbucWAU98vNyixQOum+473ZA4BjV5cb3/IBzn
c6HxJBv4fNF8Ze0ZsQwqqOtwwQngWg78IwPAXY6VyVjD+bzflfpEDfguvnvD
5+F87GRzmD67GdTbFTsevYPzN6j8kKIG5/9lkn9tKXyvOffD5fF7zVP59RO/
l8RKxWTNCPC0eye+b0Y+92ULD1yHYPmo2v6d4OdqW+0lgBdNGhU/Dfzrs0XX
l8P1LIz3liyH6zkcv+e7E1zPt5UzG/XB33gFU9SXAj/Kv9VGEe7LhF3q23Lh
/qZ89ZnVA/e3p2ur1DPgxz6YvU+AcZJ/Li75GHr7u1XJfjAeHnqcP6UG401X
+XiRF9Zrp3yb7gN/c8C74jyM/7HPvf7WON+nBJe+A75y7fWH/sBnNkrfMAV+
/fSoyQ/g95Ly4nH/m6T4t0b0+UPHbT/h/jcubqmlTsBtRR8+NwLOxWu9nQ3m
13n1NuPFwEMcXE9gnTL5LafGZOAFizkWTQS+x+1BoRZ61N26NBGcjxk7E+9i
feeU+Az3ublMnuU2F7hfkZIK9o1PzKppR3/zHW8ow75xbaXe0ZXodccEStHH
gm3VitDH2Jzvyi9Gr5vmOYz9tMxzJ4Nwf9rhmiUD2Pd2+bzmKMYZM93oOxhn
KjzkEtG7Jop/zMO4JD+0ORTjlbny1k0Yx7RKbMh+sy9l98l+s4UPTcl+BiGv
ErKfIe+a0jLkr0J/kOdzNdZfIPXmbpcoUm/OW1JD9ktwR7GTuCrN70z2S5iI
HSFx+NW2QRKf/fxN6XzxTJDE7ZFSej/GbMezhGsN0r+n8IWTjvP8Q3ScN592
gPDP2XReePyerq9tgug8MmsGzbuZdL4YzqLzTiSrfvcR+z3y/h/+e/jV7/be
9X90PsdYfALLo5xZ3Oa//L7JJNbvm2zIp+uU0wfpeeE2mZ4XO5To9x7saqLX
9S7dodfxd7+aRubjazn6OeUj++j9URKOU0kfO+ehEvGo19YvSD0VSNHvjWw3
od8b6TFKvzcyf+VVG+SlP22JR9kaviN98pNfVZ8hTznaRPad1p6oIvtOG3wP
P8T4c8vrCdkHK3dYr5/sg43tyUaPGpypQ/Zpq0pEkn3a7Uo/7XEflMFgnA7W
m+Z2M47jusDH2J1zcT8Sp9rLJVif1l6o7MV+1Ac7UV5/4GvllrChRx1Uf30O
69yTWU2fMQ7fY9v8AeMwb5ekEcbhXUl8S5dB3D79vW4PepRkbsl1TvTJwVOi
qyC/SG/0V/IFnm1l1H4D846i0OZ4yEccm2aswnzE09D5BfORl43hhB7wlkls
sVK1yC2evuAHTp18NeUq5LX3ai/m9AJPpNzz2yCvvZ0VXjEbvKUm12TfMPBR
n8W3KoDfDxmPFwK+iTN581fgOSGt+24CtxxT40S+W/umG3Ien1vFyCddqghM
Bm4iFVc/EfJpSckjw0zg3NmRRXngP6XpP+JVgB8KfOFlD3x7sElAJfjPcsWc
IxHAd+5jF7sHeZljy3VKYQeDWmcc4dkJ/GKRTPhs4DEVattegf/0X3RZZgj5
vevKzPc+kN9t1mjvnRLFoKbWyahdBV46cf7qJPCEaU4PD4aDb6QId+7TBt+Y
q/XtaS74xmXD2xEU+M+v7LEp94Gv6VO1yAU/efXtXWRJAnjOJBnLAPCcxtc7
pwaD5wyJHwwLP8igGs0vZUvXtVJRs/nlld2ZlEJCjvO5Y/D5Neb9PcDD31yd
+tCVSb3UyaifdwLqhXyDq0n1cB9bOqamukCd3t/oPjeTQWnrZnn+An6/paq5
zhm8xaxFSekk5N9NZRvmPGql7oZ0Po8FzvnxSV1GOoNaduC4/j34/MJQNh1N
OE5vwbv7S1IZlMfxr2OmwK8ZTRQXg/9bF62ep3uUQRWb7dpyHs7nynhAp7Ib
k9q7c/p9xUMM6sbsSAM94A6GglfGgJdxeNXYJIPPcBsNNcD3XfDSXOsWfK/w
4SKxHLgOnK6mPX7A3dMeB22D67BaUD66GK7bduOuvla4bpaqh6L3wnUrn6Ks
MwOuc8zyY7XzgE8Qc06thOssoqwcVLeLQQk+ElzjBfdFbo+iuALcL5nLlxMU
wMcsl3+pK4X72ze7KtMbvVdT4bgPjJO2F62m8sDz6s3UfGCcRLjc3fwaxvPR
jvOOOJ61hop24Xi+NuDX+R7G/5Zeu2hc9/ThfGKE656XF/bUeQN/y5A4cwB4
2NcnBluBNzfvzDUFnrfHWjcB+ACHhvkunEfVrg4CwFMaZak9OM6bPG4lAC8q
2/HhKsw7kfIt60Kx7licxZMHXGHvS5kFwNedi5BH3/u8vudWDfDtNzqaDsH8
jX1iNH858HV3Vqz/DHytR08pJ/aBvXsC0cderf3MJgrz2qXOwfM4xIGMjnR3
XA+V0JKVwfXQ8ZdvHXE9/cSdMz9xPfR+fJ4D9rG/e95sx/2KX3P2ZKF3HXOY
wY/rni6jXHzoXYVxP7egdxm+5xtH79qkF92O3iWXwHYB45h6kJsXxjfpuuql
GPe+H9tphXzolJMQxsMFnXPI/oczS6+T/Q+5SWFk/4POpxiy73RHhx7Zdzo9
u4TsOz28/iaJw4IaE4h3PdzgSuJw+pdfxLuCbOn61/giXf/u9Vcncf5WbhWJ
83d88ui8Q+WQvJC3gt43az+Nfv6o0JT2LqdC1u87PKe964Yu7V2GgjRX+Ezn
l/usfb/zWXlqMitPRbDy1y9WXvP8i/oVf/c64+/iM//b+L/r/Vf/tW+5+f/s
p2KN27mscSvM4kPPaZ7BTo/zl9w0z19EP4fy5hvtUQY7aY96KHiZ8EJBeh3/
sgC93rdogSmZj3M539J9ZhVnwjMDqsm6XtUOSzJ/2WY3k3W9NWGK5PnotE9P
SZ01M0uF1Flyhq03kWez7yb7QmtkD2sil9QU8Mb9pZuSjbcjr191ohrjzJn8
ffPRo9ZeNulGPoFv8STkckPLW9TQ0ww4t6BH8ZlfUkWP0pQ9vBL3V1uxzUrH
fpRedOtW3AcluG/dUtxH1HAzbAuuFyyZ+ek87iMaMWN3Qo/aUvqjBT3qnkir
H3rUjfHeLd4Qb9n5M1yxjl49YnoH18WcNg8JWkHcXmX3uH0dcO9lnwyqgNdX
XrecCvkl7FOV1Rnge+4XVC0FfqattGoq+EzS+b6T6Dkn045qouc82B0abxPK
oB4fWDhoDnlqRxuHvRxwsdkPCmvBZ3St9XWjgG/xaBO/DXnt1ROnD6XboT5V
zX2UC3ymVpF/NHBH6QuZ7GG4nrjb/TzwW/6VIQHAJ9cvW8kArvlSxroe+JWV
kvMXAc9QSjE7upNBzWxxnSgA+dRSyUjnJuTTb/JtG6MjGNRV3jTTXZhnvzc7
DYP/bEl3tFaEvLx55tTNypCXz9wpvH8N8vKB2ztEV8TBODyTG/sRuHbWrHJn
T/TYV7pvkxjUNPaK47cg7099mir0DHzg+LclKfPAK3wcfgwUgz/YyIT4qIE/
PPBY2HAJPOf50xlPcsBDHJ+uPBQMfpI2/sUrIYdBiba1++eBz8y/sz4t24lJ
qYdan3UsBN8bSuDNY0BeCJ+k3LSKSd1rkA0bPc+gLn/MfJbR0Er1v+A2meLI
pFwrNW/4XWFQB2OyxA40tlJ2W3aKrnRgUjs/R/ZmV4CHX1ysYt/USqUb2aZ/
tmNScx8WH5t6E/K15/a7LcA/Rx+5MBH4/PeN07WqGNQVn8snxoFLue7kLLcF
b3xDvaq5DuN/qGB/BPD2hT7sefB5gyPca6ZcZVDOQhPC6+H/sq1ub3htz6RW
Udyx/CXgIUp+/B/gPBe2XYiKWAnn/2JJfksxgzr/QXyTPHBVHfFRJpx/qKV/
e8tpyF/sQqv84PtODLr5fdFqJiVltsqNL5dBPQqeva8Mfc8kaWQXXB/fS29z
j4DvnTk+1HMHrucNMcaZRXA9v9mqOMrC9b/m1cyF15+/5AG/Blx/19tcnDHg
aeolnZnr4H494xhWjQRPe6URkX0J7ruDU0eYIdxfG46AkKNw34MKldoMwcfu
2juyW8E4WfdOl3sFjB/RLmpbC4zPjOi5KQUw3pydC2+FwXizF1hgMwzjfGxc
w2YN8JYDWQrfgU/X2be2FTyN15LniRbw+9rXZZbC+C/OnLPGFXix2FtBOeCN
553XrANuUDbkWQDzqNVwKJQH+5zVO9JTcN3T8J471iNqN3tVsR4RdElKxnqk
zs388maYjyv7RByuAk+7stphPsxHO/uHRVLgaavPb6nbCzyCs1p6H66nX323
ZwTm+xeXzbOdgQfHplu1YR104liRKPbfrnvq6ACX5QsYFIL4wGRzk8yDuBH8
yHAGrnumdoVMwHVPV46OKfg+kJG2yYLoXZYVuROw39UTvdsW9/9zes5bh94V
dnxqKHqXln+7Cj4XvE6/IhO9y0jsUAl6l9szv3L0rmCfo0UY935+X+OHca/7
xcMg9C6B/YWk3xW1VYH0u1xHRXIwrip/ldZCPmsgQh+54pe55PebilqOk+cc
hUafkPdXxIznE++av22M+FXNAm/iXW57Ocn+DWlZTvr564X0+wDPGnWTvCB0
hd43O8hJ75s9+ziD3h9yml5nbDGk1xkDfOh1kKw1rOeb3Gi/ctxD56PlrP29
nKz3RZxh5S9FVv4S/Iv6En/4v7d/9bus2/6z7/P8yfodXlfWOCxjrfeVJ9A8
lvXezges34OIXMFa73NnrZv70ON84O5duu7woJ//bXpJv/fg8hEN+nk9Bl2/
iIvQ9YtZFP2+zaPsJ+nft9Wn37e5Tn6qKfIfHemkbmI/ykHqJrfRL9HIV30p
JXWWdXssqbNeePGaoUddiZULIX0zQ6FHGDdWir3PxP2lG8Imk+f6pyV2kef6
H8hwZ+P+h6GSoQPoUbeUNozi/odmPs3TdhgfSlpMsG+v+HLyFnyOadcb/4FE
4B3efa24D/znK/73uL+au93uKRO46vWwUHxO/3R9ChfuD0l1d7TOhvj5emmQ
lSXwKZM/xH+EuFrLxmF7CzzqY6hr7jbg5e3MR9nAQ7PsTC0gbjf6BMfhviDZ
PMm2RcA/FtmvGoD479kqrCoM8V8k4qLiHojzqnajm16BL6UeT5kXA3zf+gPf
yyG/DAamN88BzzGP/ZD/C/g0lZoPTyFPLT50tzMO8ldGc+3x1ZC/TK2lOrWB
F8ifWxsWyaBeLnl4KAf4fvXdCZfBf9KNY+X6oqDuG2ji7wBeIp90xxY4T9SE
mg+QH68NC740h/z400lZdy/kx6SKdPYU8KIc6Rve34Cz80lOMgMvOiUxxK1y
gEGZsiVkDUCe5VbtGIsBL6p98+WrZCqDejJuVGEI+Vqpy+G0rCvU3Yqp4Sng
P1sTwvhPQX5PnmGUnwn5/dnZcJfD4AkC44svSoAnHDRfk/cVPGHPvQLFI2Xg
z3V7iyvAN7QkHohPBM+Jsiy5OXabQT3zoNR9m1spp9un1v6wgbwZ8T3/6SOo
f5cwiuVbWqlfeuuHmiyZ1IoS4wOXOxhUxLdZD2+2Qn29ZJy/34JJtU18fOA0
k0HdGTv+bWE75JF9hhfMzJnUnekd0rs+MKiWTcaRuzvAxyIiWvpMIT8aCntv
+sKgRrl3XortbKWe1y5bNs2ESTVUnb6lNQLjNvppnu6TVmoSdxf/IyP4XifO
n9D5zqA0ug9bxQKXnHbqpTFwj4betqSv4GknTA61wXHul6mHRxtD/hL6zu79
EXxAo7+3Fv7vN+md7hvh/0aI76zb94pBCTZcn+oI53l27sSzvHCeUSd/Vgs9
YVD3dr2W+ALfa2LCOPsh+F5DFx1bFZsY1C1XxwV5cB2qulfqDqxgUo0R89ZP
fsCgHpTrSW9+DB644pywuDWT8vu6f4kYeOAPkYY9P8D3RK+GbLoFHtjI2axb
WsqgjNPLo63g+heJWas/hOvvw/1j0An8bX5zrNlq8DfBw+zXVoO/bQloDz+Z
xqC+rX2kHwb3/diJVWqV4GkWJ+4ubE5mUHkWjaNMGCf37rJVZMI4UXu6wO5b
LIO6MU3u+HUYV+2P2ZZcgXE1z/ddMxeMQ18e++kKwBMvekXegXFY8jEoRB7G
7U2uHrbrMG7nOMwPjIVxq+fy+awqeP5KZXYjXPe0EKmQngLjv4V3wYcOmC8S
Fi0SM4H7rnT7VAy8LCQnzRjqiJnyoR+uwjw66yM3xxXmV4uSdaIbeJ2PRcoz
C+CBdQ+eSsN8jHW53orPNRi5VYXicw323ZcC8bkGrjIOk+PgXQ/yjukcxzr0
9qy49TCv4/YtqMDnAooPrNuNzwUYK9b+xOcCrj03mYT7G9mTRONxf+M33Rwp
3N+Y1NwzUAhxpnZ46yB6VxcXb4gK8G3rLa/7AHdRn/cR922mp2Zn43MlF9oG
Sk2Azw6Q1MZ6cIWg3Tzcn3AiX7AD+/B7rL+swLg3d2ZvMNaPBwyT+7DelGlb
NYbxc6qEYwvGSeqs7S6Mq3kJs8ORj8xLv4lx1VRTn9SzGkV+pJ4tPF1B6tmX
mYrLSB4Z0CTvH76yqI+8fzii7Rv5PYiLhTvo3/HUiiL1soapBamvC+/S9fXK
Fvr307NN35M8IjmZ3mdrcpL+nfEw/RP0eoop7V0mn2nvqu6k89Q46/2HYzx0
nuJkvXdaipW/oqV+D0/4w38P/q9aT+Q7yOpTsdb7clnrfdo9NN/HQY9bzck0
36RGr/e5NdN9KvHbdJ/qxxkj4lF3uejf1eUUyiLcXSiTzKPm/q+En79nRPPO
M+Q5l0a/ULLf0unBVbLfUuTalQTiq8lj5HffJE3VjJGr/nJXJ+9/Ht+5HLkY
9UCEnI8U8wLGB2fxgK/IBVKjejA+dF7eVonP5UWGxr3AeHLyjZwfetSFHXnH
LIAnZK4Xxvfz3HgmnYrvJfDZsvPIUeATNZcM4XNq4zdlu7FvH7Plq/t0iHtT
Z/tUauP1cdBsmQrc66NIaT3wiIuJLfYYN2yFr3ZDnOR98L1LFeKqVeTM+XHA
N92LbIwG/qTr1R1hiMP+LklBDcBnG33NnAB8wH6uQQzU1xI21/oU0Zd6jO64
QHyulykL1YQ4X+GZ2n4F+NSFa996QJxfnabpoAu+9Mg3gs8S99XcmFVtCXmh
M1ex+shuBrXIbHvJAPB4U+YMOcgvJQkDPcp7ob7uqRDaDvnI1qe4SAXykeP9
kOdnwIviDt+y+gH8ojTjxhLIX1Oqm2X5ExnU4M6T73dAvstl2+rt7AHjx3L9
9i2HGRS3fdn6jXXgIVvu+Jx2Y1LyQQeDtdLBx7h/qF+BvLl14McuG8ibt2cN
/7oAebZFr67PB/KsouSvh0sgz0aK91U/vwz3N0zYewfk5afeyad3QF5W5xPr
OHiXQc2IWB+UB15k7DXz1wHwokMnn3tdb2ZQ7+UuTukCHxjL3hG1F3yg3Mb/
4U7wipmhotYO4BXLD7R08YNX/NR758Y+hO+D2lHSC37y/WlzoDf4Cef17y/X
T2qgeLuOtKc/a6W4Bs1OhBswqfG08gvWMxqoGSE7ekRfQH6v79/+Q4dJsVkL
d99UaKBGdxQfd+2G6x998mKXJsT/Z9IRLpoNlPY+x2uur1qp1OAnOgbqTOpR
Y87MpYYN1OXzlkEjPa3U3rUFGStVmFRyd3iBpnkD5frSgEPmDfjtxTRr7flM
akfKdyuHFQ3UTscAjkrgJeKU5Wxl8N43KzSmLW2ghjfHlTa9Bv/X2vjuAXx+
bc12sxC9BurE3PniRnD8gYzJridVmdSR7HMPvio1UFYD99h/wHmeNJweXrWQ
SX3ND4w8JNFAFev5ClyD7+WZGzmjU5tJ3bzw5pgPfwMl0VNYnvscPLnx04Ts
xUwqt/nV218TGij958XLG5+2UqqT47I+UuBXVsZPmYPgh2U6QZVwPbcksPNe
hOuZJJ/1Jheu/y+VQ/zOcP2TGyWCOeH6eznMnrK+kUGxvRb3jYX7Zbftm88c
8NiHpsUVSyoZ1POwGKEy8DQPjwsrDeyYFEfak9iks+CHWxeeWAL+bN3KdbUE
/FnS7MH30iwGtTsrfo47+HaKQfTCWc5wPmeUBSXAz8PecgSjnyfvjlSYA35+
3fb7wVeHII+/EF/vCOPTIGf59noYn0IJDKf7MJ7LTq0eOwbj2SzTzWoejGcv
NVMvvX3g4dOst1TD+BdYluWVB+Pfk7PxQx7Mo86L0kKDMI/GErTrpGAeWcQd
+CEUDvWFZn2kNHB5a/brGTDvFHWakguh3vm6Y2v0TuyPcew68wDmqfVV/4Tp
UB95a+1iYp+Zq1bkeiXM6+WZW0sLID6cnvQlLw34Mh8BBW+IA7MO8jyxA++6
efZFwnrgkUN7vlUCZ15VvOkFcWb5AK8R9r1/Gm/6gn3vPRcHxlohXi3qDj6s
Anx6ycxgWYhLTbsrz5PnhR/EvifPC/s3H8V9X4+G0zbYAE/mOTeAcS9k3wke
fC/Z4LNzPzFOjpQ3v8U4eW+RlRPGyYkxNVy4315z6YoVWJ+GMNVMMa72SwSb
o3dNWutM6lnj9SX16F2f2yzKMW5HJ17UIXF76pRFxLu0Q4l39U9ZQrwrZ2oH
8a4aQS1SX3O/p3/nSG8eN6mvlXQnkHwRMYl+n3OOhT/JFzNy60neGTtL/47G
wJ6bhE9bx/odSVZfS4XV1yr+Ruev/az987dZ++dlo2jezOonvJT5vfL+H/6v
8aj/v/2o/y4ffEDzs6zf41vI+j2+D0/o9e6HCvT4DLtPj9tnD+j3A0ta0PsV
C7bR+xVTeul6JPYpXY8InqHrkS9T95Df0fv2Yw2ZR4qCu+j34D2VMkce3s1P
5p3mJA3yOy+VvHMEyP7MKCvy3oN6G2Up5DlXr2/FeX1Tln0n8tDj2bdwXnf5
mpbiPnOjjqI2jANhXo4W2A/fojmnCtf1mN9zirCOG4287ITrekIXhnmDgTcN
VU3C9wAkXVZt1Aduaylygw3imHZX2hNN4IOP0wRmYP9NLVcA95NXC1Zex/3k
XGd3Psb95H4x3xooiJOP8gw9cH/4+JZVrbg/XLC89Us6eNRYifq8V8BFd449
ew5xVf9BUvhxqH9TW0M87SEOBw3UbpwK/GdZsfHiHVDH+SpvewY8a3oxcybE
54+mnvaKkQzq0ObGL8cgns/4PJ7xAOI80453lW8MxOfjqQtcIC94xl3h9lmD
z8X/jBveD3VohYiGMuSRilCjme8gj6SeGYiTPQB16KRr/f24XtMbxx/nDtfZ
MW+EcZRBXSrTo+5BPqp7WmfPBflIzqO4dir4UpXnpKELkL9m5HT/cgJfqpKy
ZgiDLy2aeMjYCnypbrHzSz/wpS9LrprNAl8q4/Q0cAdfCpZwO3sOfOnIljHf
xGoGFfSdjbsffEk5rO3WZPClFVEPj9R0MqgATWfN3tZWyu3kQE2+BZOaxHOF
b3s/1KEb7bI+d7RSn12ckqRNmdTUwsPL4jkaqPsvrdfzgBfJMM8ujYG8H164
6Nd3sQbKNzFSKRz84b5V4llT8KIn1yf/qtdooDT9NBVkwH82TyhbXwj+E7vz
0gMdqwZqizKvG2dvK1U2EPMlU4lJHd7F/njL+gYq4EftqvL3UEczSna9nsOk
Xsm5H/se0UAd/bUyckF/K9W7YFpV9izw7fmZzk5HGyijmcln7T6DDyumNfTP
YFJvOOwtZpxuoBijm1b1D7ZSLZL6rgunQ52yvNdre2kDpWOoceT1UCvFO9uH
K1+QSfkrhqRqXW+gfsimvp480kqtzVDuOsIP8+LuYtWp8Pk4u1nJbfD512pO
hlXw+Y6r0dd/5YEvzfd3zILjf5U1On4Xjs++TLN4RlID5WP5rH7JAMyvF/dj
nosxqQXvcoNVQhsom8cF9a/6wAcqvZd9k4I6okbidsiaBqrrvBSz/R3UQTWK
+hHy4BVes32HrBuo9Z6XD5jC9blnK1mlANfniVbp10+LwQ8vC78NA68T/SKn
rgNeZxUyb82AfAP1sNHJwAC8TpCDp0xYC3x7c0Bw/pQGSv7sjOee4G9K79w2
iOozKZ4KJf/Ez1BHDDSFrwVPm9rvG2FtwqTUNEOuW8B4kPRXf9YC4yFqqIj3
PoyHk2uWK1+E8bOCK8FiEMYPW12gzrg1k3raPX474Rq+z1yjhRM8LXZd4JlI
e6g7LmWJj4Gn3Wq3ZbMDT0v3nPzzCHja0vd7C7NyGdSyWUaT6sHTrrkxfjo6
MamhxmtR/ceh7kh/eksHxvnDVyrLVcHTGFy3hE8lMagj37aVl8F8GbJLGfoI
88VDvdpTCubdZF3xdBuYd7/SjbW2wbzzFrg1SQ/qnZpN3QpY73SrmB/DeidR
IamkCbzr5945ybthXptXp5fehHltuegihzV41zI7px1j2P/h6JA/D3Ggb1XP
kMkWBrXRsfDWRawT3zkY6kA8+VTlxF0J3qU+d0ge+95zgjLO5QDX++Y1eBH3
83fsu4X7/KWi28Vxn7/l8mMpk/E9ZrHT2RcBn6zwbkQY+1FrHt05AHFPhV3U
EOvHgBXH5mEf/pzszXhr4Nf1+hrQu7wf/TBF72qzEV6H76kQDLL5ht6VcFBb
H72rq0RgL9azSqPS/RiHD0W++4TexS468wzG7YqRflfkR9rkR8h++0d7DmKc
D1p1iTyXfTXm3RKM55sPh5Dfw8oYNif1taEaD3ku6VB8Atl/23JCn+SLbZxV
JF9IsZuT+r2dQdfvO/IzSX55soh+b49AHOv3Yc3o9/bEO9PvnU7QpfPX9nw6
fy1OpfOdG+v3gIIlfi8f+MP/PX71d/GkSfQ4dGL9PsLRCnocMrLp9ye4PaV5
bxS9z3DmY24yzqli+veL+bTO0/WCyzHiUa+Kfci8mKC2ncwLoXlx5Hcibq2+
QvrD+xuFSX/YOZ8zCTlf7QIy73ondZD3IYw7VnigRxlo3d+GXCtl131SH+U8
IPvPxeU1yf7z7KWxZP952q2R1XrAu5ZId+A+BHO+kAJ87mZ73q6L+L6mDKPA
/bjPvPqM2hV8Xs/r+IeYauBv9S/Iz8f4oFTWpgD8Sju32yN8nuhx7EfsRz3k
ebQf+1F32PRXh4JHZU785nUYuP32s5ZBwI0fi3jVgkfdezZ+EdcF+BaKTsR1
gWPSm+SKIa6KJra/wnq24POnb7UQV18/WmVuC/VvzmevR4pk3W3F8wSIw091
FIyqoV7WPes7MgI8cfLSd6LgUXybH8eGxjEo/Rcad/E5smf3Mv2sob72mfI9
NgJ8KbxTw+onxP9g9/cNgRD//Upya7pSGNSFp8eahCBfPJ+3p2Q75ItM5ewf
zScZFE9s0DR9yC/lX5wUnJ3hfulN19cshDi2K0P6JPhS9KP06U9WgceKjssZ
lDIoxepiS33wpdmbt/u8A1/avuX12bh7ED+z7z+rgXwnkBM0ZAm+dNSkUXQW
5Me8ZZdWMCA/Xo6OHWiC/HgzTaVnFeTTfRk+99wgn1Z/OLrLDfJps1SBQwTk
3+gbz41cIP/GxRw4JA359xrjuK773Abq5jYujhDI1+u07PQuazKp/SWuUwZN
Gqj5BjLOBa9bqT7VNRdFFjCpvVI9k3p8wK/evxd3Ai/KX7B26Igck3p/2jCq
O7aB0j4x9GXVJ8gvd9/v2CvBpGpXFl4yKG6geoK4xS9+baXmPVKe1jqVSZVt
O2TX0NBAFeRPbBYYbaWWPosdEeEGvz1+rFlrsIGKMuDuMh5vpfyknk4sHO+m
FFbMa9vL00hJ+zXcWMzZRvVk8HvkD3dTT0S2vhSZ2UgZPbzSFjO5jSqVPa3a
3d9NWV2dqWo3p5Gat33DeBNvG6UyM/Vrz9tuKmBb1ehCpUZKfixGroOvjdL5
ZHJE53U3NTUj/KSTfCNl57j5nN+UNop5wFehsbebStfeGhEi0UhNeLJtZjR3
G0W1qvOIfOymgtsteHunNFLr1K0Zn+B8BORiKjyGuqn5u798vDbaQF2UlHdx
Z2uj3CX0XxWMdVPNm7d6POpqoKrFXHuMf7ZSycmlDjO4mFQjz+L4AzXgk+ZH
Qzq/tVIGpWP5y3jBl8JiLu8+D9d/JfVYEXxP8y7X8WEhmBe7i85uPgQ+KRPs
+Rq8LrWRGr48k0l1Hy/blbSpgZr1YHrOvQ/gq5Z337HJgsd+ZY8rXtZAfZw+
OLT6DdxfY+uSFmXw/HLdY3kKDdSY/bmjq+G+r0iJHn4N991o9MrnPTwNVEt+
fpsgjJPXB9wjCmGc5CQvVJ71FeapZL/CfRhXP3gm62cbM6n7Dwx2zHsBXvR8
xdWSNsi/Cs/yNZcxKdHdk9jE6xiUap2zRNVjiD+RwVeSrMCTt3ZwTr0KHlKh
bvMIxvm7wjnWPeBpiZNUXb3yGRSHr68JP8yLYW7TN11QR5QFJOn9PMKguo8d
WXoK6hHzdJEd+rjfb+FFt26Yp2uc3oVywHys8xEaVId5WrqO22l1FIPiT+F3
vAPz2u3VkGwYzOv2e6Xur6GeWtlx1HYI4sP6d+8e90EcSK1fO9EB4objOJtI
IPDvY7tVXkLc2HckuNUHfKzQy+wCG/D3/PsdCyHOHBK7oT8FfMzpeoFfIcQf
Z6UFbuYQlzK/MUODwceOnnjl6A9cTf6X2RXgF29v8zTB9UeDA3UU8C8yV7gn
Qty7yHlKOhPioX+67CJ8D8z74SNp+B6YZ3Oojfj+3oqP5t9wv4SQQ4ky7vvy
+sBzAfepOp+I90fv+uiTpYvrjNHTtl3F32VgL3jfgPG5ZVmJPMZtjZ3ee8h7
vdR8yO923WPXmIBxPnqrA/k9I9stQeS9qc3vusl77BX7XUi+yO84T/LFzjRp
ki8ucVqSfVx3H9K/F8/9ahrJO32qt0ieetFxnuSjky23CTfXO0r4Zy/auyQT
aO86ZEz3DRKE6Lz2qP//+56uP/uvfk/+r34u4J/dD/+PzqdrGv27VEv7WO8n
8aI9SrCYfi+6WDT9fIf3Jfq96JrPppM+1bz3LwkPEVhP+G0/PjIviq3yyLx4
F6NF5kVW/bIlZPzv4yP7qQ4d5yL7IcNbFyjivHPsN7NA3n1nZAbyvXJfZ6BH
3Uo06ELOTL46BefpaOUZbnyv1CYDt1fYp7I+YKuBfarEz3OVHIBfSPu1C+PA
D5N1PLhvauPDTxsuAdfY8XwVvvdg39Drj8rA150YNbTA531qzxbi83oW3a3b
8Xm9kF/GUaNB+L7HXSpRwDtnzrA8BHFJbYE88yh4lOFHz9lM4LPT3t58AfFt
RfiEgjkQD39Fnpnti/udOhsYfRAPQ7V2aT8Aj2r7+iFgMcTVu/xmbzdC/Gx7
vz531R4GtT/cWUwDfKnBUKD0LNS/tdtumz2NZ1BsZ92bLCE+b6e2yZ/1gDjs
u+LBA4jnN82PP8uEeD7z5JQPFhDPA34Ol7tlMqhcZ2HtieBLH8xs0ivBl6pM
uCpyChjU5Za84DgGrocGe02AvBAzeNVT7zKD4lwzZ68X5JEvr9M+nAJfOrZL
aq3fXfC0k/UPMsGXhm0qFp8AX+rhD6+NbWVQfc9KVM3AlyTCx5j3lzMptk9b
RTr6GdTTuVE3xjsgni9rHp5kyqQG7ix55MHbQEl17pdXgzz4Uv3RuwDIgxPP
B59cq9RAmZZpfHsNebPzxbmc1wuZ1MGDn7U5rRsoq0w/SZle3L/qxe6rxKQM
woqeq4c0UC4bL/Cl9cF4m7eoPlKaSU2tmGotmt5AZWYWr7T5Av6pdvSTjCiT
Mrzx1ED1fgNVY7T38SnwgU0f3xkUgA/wV75ttAYvkp3kHW8GXhTHw+ueA150
8V1rs7NQI/XJW6HFYGIbpVY8vJptsJtqNe8qNpvXSImNqsqZgecE9ZSHGL7p
phZZtwYuoBqpnspxmVlKbdSZnWNHHG53UwnLXmiVWjVSc7vuDRekt1EGhsXR
ySbd1IdNt9ucXBspdndJ29O/2qiCxBu99W0vKe/JWRYS6xupbc1rhM+taKfk
AkdDLKJeUnujhZcIb2qkFswxW64f2U5NubDvk675SypxmkYH+8ZGSm9w17ph
33Yq26T3yUfPl9T9W0Vd2d6NVLzVhTP+Gu3UuleHLi3LeEndtQtKXr+qkar/
OHNHzZM2yiMgQPLwr5fUvn0nPg1aNFI8Yie27oxqoz6qla+84NVNZXmdtsmC
77U2VvuKzYI26sf2avYHld2U9A8f9oUajdTuxR/+H/bePJzK6AsblqFMZchM
kSmKMg8ZlgazKCJFhaQylCKESjIWKpWEDClJGmiUkimpOOc5h3PMwzmGSBlC
hPTu5zl9/37fe33D9f6+9/r9e18u6tl73/e91l57rRZNQTrYSU2W/eplQFT6
uWJ7BQzeFFx+FYv84b3aEjg+zICvhxX6KYIYPFC1uy6GvmeEqddOa/Q97cZN
xm2nke9tGtFPRd8/caxpThJ9fwPRPfGLH8gQOTcXk43Wy1ds9dnnaL3Cndz7
bG6RYXFHRxE/Wt99Gvy3b6P1NeDZ2WR9Av28qUfKerQfAn1KHSzkmXDE/ucz
CbR/Sl/Myiqh/aMteTjZC+0f0UF63mt1MhiKDfmaMGmwLDtT3BLtt8jQ36p+
yM9vP/3uhCvan1vafxQro/0Z/Cwh++gICU5EyeSdRfuZ91j4sp9oP+u7Jsb3
NpAgoo1Zs6SZBjHp/N0iyI/ZFY3VhZaiuG+dmrIcOkeqBUGw2hn9O2OxB9m5
yOfo+tyJQucRjnkW9+xhwr3tXa7Fqeg8Lt06HIS/M9X+NZuGzu/bJhFl80QU
d5yUWyOMzrvFVKu7BPJjaQfZ0p2iSSD5+TaTH+/LsSR+YQLxg5KWk5AV4pOY
i09OqiI+ab/TtjMF8UlWZK+zPOKf6adn6g8j/vE92Ob/A/FPstqc5iXEV7mm
PaW9OB9yVzgxEV8dzdjb1or4Tcb6gEkEwt95R2/LwOsZfkTIOSI+/DjYh+F9
d+USyAfwvruNvvD9AeJPhR4fCbwP/x8RYU287ksD7nricy3XvWTfg+e7zvZd
WYXXV+TUaW3B556HcNsJ4b7r+VG+Xtx3XTtT44b7rpDIwGqcz1Ws5ADn8xCz
wEFCR2SdiLml9Xc41+P8z74uYTuON21oJ+41DgVVO+H4hRUuxLunGBkT1vzu
L2OEvlg+Yc3RppJZc7S3M+IJPVrfVsHKGxSwfJeeRjWBi6iz8gZun1l6V5HD
0juhiyx9tPpXr2X4r17ry7/6ZOd/94k1Cv975FX+/4r/r+oT+393vX7r3ibw
j89ZdYP5yqy6wdZPrPvu5lLWffee06z77o/fDIn8LTlTk4gjRGqbiTxVMjNg
E45fDeUj3pWsCWoj5meVNNP9cfyBaDAxv3jprK8tjm/+o2GO56kESD1BOK58
/zJRl35oP/tL/N2xRSD1Eu6jJJyWUYn5F4pLXuPvZR7XGp7C81RX5Wr24u9l
LN8LFOP9AC8G3VPG+wF+OChQj/cD1G1J4sPrptpl5Evwuqlrh459w+umjinf
X4PXlzJo8754fam7nr8SFfGMw+cs2yQUD0YKJBuX4zxgmmKqjL8PKlCqtMTv
9abCCy0Rj0W/yChai/gq8EUov1UECVYd2kLlQLzXlfk3gYp4T9Ayltwcjc/d
29wri3iyoS09hYx4ctkNikfQJbwOjbHeG/GqYQ855wLyUQ1HXcM0bpCg3Kbo
GhXxsD1dYs+IO/JjNP0aCuJte6dJxQTE27dFmSuoiLc1Ngk7lj0iwUaHrAcB
+Luw0d80TxcmSPCSwjnekmCf+DvbeAoNFNVvrbnmyITFw1+5VpGRD8R2fHVG
erE/gn9X5HYm7DGpKFk1SIJgmek9r1po8N4p28HNkgkWHye3RC4hg9bSDRLv
Omgg/Fb8uKAZE/j7L6+8q0gGPQvp+q+9KO52ORpSqod80dKDIqU2ZFitx5N0
bpAGbwM/v01RQ99HMrehOYgMCzsSN11C+njrU3xnOvJLCdqhJml5ZIhbTCvf
NkkDy5aA9sOiTMj1DFyQopIhS0BXw2eOBhkpH73CuZlwZ0prLZMdA541S/v/
LKGDZG7zxZdzDAgtr7QVksVA9ZnDEwteOkxsfZ9fMsKA2R/PzTuNMAjRfPiV
eyUdRjf+leTuZABDMkr0kwMGtNWpXPH5dJCdjzzQbMQArwv8z/yQb5mzoYiM
aLaAloWG9vTtXlB56c8oD8FgG1f37t/vWsDF5wClmL0XMvxnOO8lYnD6Ya67
jGUrhB/RbtlM64bohO7CjAwMtE5elZGsboWld7/qX6ztgrQuDee9hRg88iuV
aVRqA+/z7PrBXzuB13lNHaMEA1LV59Nffdvg7NUPbQb2nWDcd+MR71MM9rFf
Vb+8rw3cfnvbYn6dUF19n6r1AAPTrTkrxta3QfHIm8n2tk7Y8GZFX2kWBpfX
9r2xprRClb/RsY47XVD5117O8zIG9ZvFvpQGtkIKf8kfntPdEKK9XWskGoPO
yNhlLmKtsF8388rRzT2QcPtkRHsoBsIjTmXidS1QIb3hp+tkD6xvTtr/yRcD
n21fbzkfboGfS1fNlnv1ghjpZNRFN+QP5R3f183SQaqTPuHQ1QvaxowD260x
+NSMyV4IpoNvIV/z1HHkP8PW/pzVwmBydXyEHPJvuw4FaIsxGLBrb8TKLeIY
FMxE884vo4PPmXr2jjEGTO23uCM7Twbvo9ZBAWx0oH4sj036g/xe2IaRPV/I
YPZ1QejIb8Qnx6XELXmRjnuvjDFDPvzSHx5vF+TT9Nuap8SRT9shLlTQdJQM
7JOrqcIjNNhmnGK+VZEJbYaXQ3sMyHDrVOdCbx86RxIWx+w1mbA282liEooX
ausel+kjPzaX4LLoifxYuE/+cct+EozJcZmcROdF/rNUVis6L17Svh8Y9SQ4
IFIV5NeE4qbsWg8lByaA5MHgcuTHmF9CJNYhP7bGQlGfH/kxY9ec1PQ7JMhW
LF74jM71Oa1Vva7oXN8/voS/GPGARLjUO7zvRwW11w/v+7EuoOi6LIq/hD29
jLQQb5ytjlXtRryhHJbhuyqKBBzhzcVliH+4lpe0JHih3xPLoyB6mgRZAc7i
JYivGhb8Yo8g3xUZ0V5YjXzXA47CtiHEb45h55Ka8DhR/cuXR4gPn51KHsb7
5v0QWv/uHuK9O0vXHbdH/Cmxfdoc912PlZ+6cSD+HGA4XIlFfDtqeqwSr+9q
/6LAwOu7VJZ13tyC8COn3w3h/Wo4dQ3L8Lr6z9dzNuL1G5SKnTU4n1+X8w3A
+TyS+x5xT5EhUkPcUyRvvUDcU3zXrXiC64X4Nmtifvfa4zcNcb3oUPxMzOM2
V6IR+kLD/Ig4XbHyIaFHRS5bCD06dfwloUeymw4RvktV6iMrD9Bxg9AvFcMH
hK69CXtI4FsnPxJ42yNWXkt1Dct3RVBZea2KFyzdfLbA0s2bIizd7DzHwj/+
810//1vH9f9pHul/Fv9/29/+P323qCr4gsA19Vj9Ex58qSVwBf/VxP7UL31L
4EJlhQSuRJZUxPF8rxpiP1eFNxDvcM+NLBBzsvimTYh8b8VJE6Kfp2C5/Wvi
95+7RNQ9Jps6EHWPuwo8ZfC4JqBRtgzHyzI4dhDvU7o4hLUR3sL7MhePg6Zv
8nbi9/6GVRVJ+Ly8SdvTo3g91a3dL7vxuEnV9brMc4Sn+FfcxPNUNzCxcDxP
JdJeNJ2N+GGs+Y40/o7vrz3XV/wdX8nhicDlJ5C/eiY+G43HcdwbNichfKHv
Y0pmMAm+Fem84Ua8VJb8peoW4p9q4Zbyh4ivIl0OGH7E61fl1h4y88b7Ew5c
dkD8Fq54nq8K8VttiXFEBOK3xeSA8m4Un4oGxz9TQXx4xqY7cAzxoUIwR2Th
dRLkHXa7WYH40/3zm+sCKJ5NV5CJKEc+yulBbncM4ttrPmWLLXvwd0CHBW89
Qbz0zG/9c+SjNvKcY2cifhZWTX/1uRLFWTeKhY2oNHglL6uzfScTxCzZ8xKb
SdDlsXxhDQ3xjGG5C68d4nNO/x63cRIsbT79xqAN+R/prvzcbUyYncj3TRYi
w457nLcku2lQ+MjiXL0RilvFuItLkO4M9fVsbke6c9FkNm8v0h0P85zTY4fJ
IDOW9+DLNxpMaetb1iKdWvpDd0/6LTKkKOsvl0C61t588ncC0rW/m57sfdtI
hogn4/VVSAeN6oRO3OVhwuE9jgq9HBhs2Y5dsmKng07pMq2NyC/pPh5zmJfH
QMr6s14AHx0Kfo4/zBxmwG0/jfDnmzFQWuor6WdCB9OG0i28jxiQm/B3xcwe
DGY29S7f8wPXa/6y+eFeOHhJV0DoJAZvOLTfyGW1QDWPeoi2Si/Y8XXE0JAv
anxgKxxp1QrGvm0TutRuyH1lNSSRi0Hc1f7J0eFWeE5KFdf174KhTwrZ719g
0ON89s5EXBs47FQo5RPsBKX9MYfefMbgSmhIlKhsOxSzm/M+qWiHIm9Pd45u
DNzWPw8YK2oHHrFop9SENvAxkKRZT2AoLk+eKZfpgOuzOS+OJbfCi1E1bgdB
Clyae3ioZW8HrPzt3riZrxWaz07QzgtToNhWR8/0QAckFa7i4mZvBSy2kKa0
jAI67Mt/n7PqADOjBsdnmq2wifeiudV3DIRod+4eFe6AUCygYVV+K8xW+nHe
6kF+5s/k+oCX7VAXsHyD+PE2sEiZHJRswkBj+7KGRrd22Fl38xSvQTu8ipSL
U/+IfOy32ngXrnZQ7/qhUDfTDo/JNSrzrzDYe223q/zNNtAIm+NR+t4BzRn9
l9YXYPDHx3NwVrQNNGXX1yTzdsHZ70GMb1cwKPxBNWyPQP7zWo2RvUc36Dga
WjiHY5DEd33VytYWkE1P1zj9pQemIvpMNL3R39Udy76gj3ws16vhypu9EKli
EsqB/LDw0azRH7fpUCSw2pxnCwP5ucDIegMM2i/fKKMJ0WFbrFTUny4G+HTV
djhJYECW54qx5aZDQrPGKmvk0375Kby2+U4GwYp8f1jE44tiraglTDDT3pkY
UEgGtn1Kqy2maLAsqMvwxkp0HrXH3LciP7a3OeH2H7TP67KcXx1F+1xrZXrc
L00yCFcdY+9i0oAZcaRaSZsJYSlC1vt5yEAbFng80In8ya/xt7+QH/vIX/JW
5SsJfm1VvNWN/FhaRIKKCPJjsYJj17QaSFC5Y632EPJj49f36G+1R/Fj5Qph
vxckmAs0WYv3/dhUkcmG9/14G9H6DEP88NpE6E884gfhKI3deJxlNC/CHEkh
QdQio3IQ8cyA8xVm2n7EYx+5L+9E8V3BPH8angc7e8Al/ieK70zS43+VhZFA
np+rJB/xWN8NfywK8Vj+QnmtAPJdw6Eil0mIDz+llelxID5syVFxDEG+a+mA
ezV+z/iBrBT7HOFzZyq4JhDffn1z4hI+d/Kp426QQXw7X2cliverud642Q/v
V3PQmest3q/G6aogfRPCN6r31+Jx8fm/uz7j9Rtbb0+H4PcUP48IEPMcI70f
EvMcR4tPReP3GvtNNxP3iWkHThL3iW8sV4XgOnJ/OYXojzqz/Scx71VgbojI
axk8dyTyWvoF9URea5hnhrhn6V3LTuhU+Zd1hH7dGBsm9C5s/jmha5ovWO8T
TaRYfbdm8lj+anaIldeK82L5LgkxFp4yyPJd+VdZenro37sw3dX/mf7kv/j/
2vyhSfgQgWfUsvZbkcQrAl9s/EL4q3h11hz2W3HhBD5ztZToly6qwyD288D2
OqIuUZSDn6incu3aSNRTbRSiE/VUK/SMiL52v/QPE33tXqSeJfraPb4v74f3
T/g0c1UXj2s0dX2O4efr8YneYnzO726x6XA8DmpU2xyF9+382Rn66xDCN0+H
S+Pn15/zvh3+HvmK+p1wAeSjasZcuPA81c085hoR/NylWi09ifjB1OmVHM4P
hs91ivA6BGHdv4dST5JAm0tN/i3CF/23ZisiXLnH0PpiKAmuYhcEQhH/zIfv
fkNB/KPdMy7nc5YEqUayq04jH0W79LDvD/JRH0X6juPvj854OwTj749cIhb3
4++PEg2z9ROvobgmx+zAdeSj3mjuknVHPsom9WmBex4JmtnDU7IQT96xNV3+
CPFkiXhOaf1TEqh9sP3Si3yU9IkE6avIR5nIpPu51SJ+K5DSq0I+an63Pefe
HYjfQp33n+xA/6/1/aNKdBpImLkJatsgH9X6LND7Fwliv4qXS7fTIO6tqwTX
VqQLU6W8f6XJ4CWzLvFODw3G2HeuZjNkQtE1NyqbFRnxbQRIDaJ1r3c6aKGO
/PAxqxUrIhA+W86e+YMGctxC8sWyTKBPFuWseEUG5TNtcf6/kO/aLur+RAD9
nqiG1FvTZBh43pZ7+y8NKFI7bbn+MqDyQm2NuzQGP7aF9W7koUNni5D0wx8M
cAzVTzc3xeDM9/7MWEU6mDy3fHK3ngHlS5QfOLtioPteaF0cgw6HJjWeic/0
gnF2Vb1VMAbBQyHVusUtwAzipu4X64Whcer6eaTjQ+JX3HdEtsKRl5ssrA50
w+stNkk3izFgli8wL25rg/j1hies8zthr3Gd+ds6DB7ufme2hr0dRhpyLfoW
28GAS0tpqguD9aOXxc4jXxSWNfI3LrEN6vKDRS6yUUCuikLbZtQBZIrVs2Pb
W8GhUGTbqB4FdtEZQusLO+D0k+snNhxtAYPO6g3v/CjwmpE0MCDUCUUmPxip
l+gg/u16s34mBT4OhW2ZDuwE3XhJv121NNhcUMJzvoYCj3VmP9+u6gSvrvFw
c2kUHwQJtOVTKMBffVFtpKsTBIZl7CZ7mkFAWXe2B+H7D7ReOtjdCVkY9vdX
dzN4qGg6FFdRYPZs9q7Jd50Al+rDp+RpcFiCFhlSSAGsL6n19KVO0GLb8vB9
Eg1KjatrQ5Mp4N2lnRbg3AmJgod0uZHv4PGjvNI8QYGX1MO/KDKdUJKQ4Pk4
mA6K2rU+ljbo9888+vWV1AG7aLzUBfEWOLn+sNY2GQp0WjTa1J/sALVKSuXK
thbIcMxcODeMgUNHq7Ux+r6dcSPFHeRWeCivJzdNwaA5Kjo/2qkdvmU1Bx6z
aQdxvW+71N5g4CV/onPZ/TbgvLtMdqC+A3jHk9133sHghY2JBc9cK0QWPhWJ
suoCcsGmtTwJGIh80Uo7YYTWI7G8RW6sG0Zzemql/DFo5RBx7w9sAc4iDS0F
V7RPQj8sLm7HwF8skT85jQ61w18u6NswYPe706sursOAfs79+73ldPgU+iL3
+gADdj0ueCK4BPlD7JHwqSV0aK1ST3s8z4DA/uEq3tdkCDwreeMq2v+FSj/V
/dH+d/XyONQVieKUuwele9B5URw89UgDnZelZnbeHOh82dir5+LnS/ok13Nz
dL6SV6miA0eGZlWtag90Hk9mpO8PReexfkZ38cEEiis1PGhHURw09+rQbUsU
B5mvPPQrDfmxAT6OqV/Ij72WEQlTQX7sw0axv3uLSRBRsUJ9E+KNfeav1N+7
MKFK2rLI7QYJNlxv/t6K+IdX5z29xx35hGIp/VsXSMBzuPqdMeIrud81hpnI
d0UfFdJ5gHyXApzalId4zyw5wzIW8Z7Hcx8vV+S75EjrjdoQT+pcv9o1huLN
r33ytyURr66/4S6Pz6syWyw3aET8+eXs9okWxM9BtJYO/D3jlT98o/J4PsrM
rtwH4R1BRwxw3q7X1JXAeXvhHq0a75Pz9pfwDTyOpscpTOBxtKdS6Xs87lZ0
kqPgetHUdU4Rj7ul++cOEr4ros4Rx718rvIQ8f6Euj2uO9xJP4n7xBzLNOI+
sUSNm+gLwWazm9ApXZdKwnct3i8jfFeA/G9C1+4rGxG6ZvfqFaGDSzJYeYYX
Yqw8wxbyNQIXcmLVcQ3cZ9Vx6d9l+a5KWZbv4qexfFfweZbOcv7rxxX7L68V
/K8fl/y/fJfsf5jf+C/+P4f7/sPn/uGH/uE3/607z791P/Nv3Tsi1hI+SnFZ
BYEv2BcQuOeDHGIfHt0xTeDVK1l9FVRutxFzkMNTDIk+n0vZXYg5yJFfRhtx
3Fu2zBjHb6gnaeL4EvOQcfxciE/7Hcbx1SsV+vHzUl8RvA/PG48prfiM+yul
Lm1PPG/cNXz6gT3Cz9Owx/j9/rYdS6Lx9yxqiwEv4vF4R11eCO9DJW3VbI/n
pf0GS5ZFIn+loRr02xLhGYnXdWdwv6Qz5XbsBAmcZeP0riK8rmPfsZM+eH+e
6K2HgpE/VAh+j9eL3hbUM8TrRc/UaOrKR5Dgc3biFrx/1IWVitmdBxGPBa3y
2BVDgq05QeCKeGlN/zm3o4iXghrEzolfIcEmk3OfhBGP5ZxsXm6J4seXMpeO
OqJ4M3w0MeAU8lH5dmf/TCIfdfzu5L64UhQf/ZC0lUfxKbVrm7sU8lG+byol
G+pIcKTqL+cqxJ/h03mpzxxQHD3/mnyuF/nSmE3L+pGPqs9SONZuxQSd0orG
yEUSmNcEbrfrQP7wRvFIpxkTEsZ2zqmuIUNxmNKMdy8NOs325eboM8FAt2vB
0oEMB/LZV6p9pUGQgdiU83om8B43OMwXQ4bhi67GP0ZpcMl6x0+LVcjHBqdd
lqokQ9l1r4HKGRqQuFWsLZYz4dxzvcDNHBh0POEalGSnQ/idyZoLeN7pHncb
qGBg5y1w6zc/HQr2lPM1DjIgYodnQJ8VBvfjM7DoE3SwdHF5aBXEgD/DWT4K
PhhYH2dTzzVvgfl3z9OlE3ohzVzLazYG/Z6lkml6Sq2wN0PQwV+uB1p2x/Hd
uIf00X3uzAsh9Kd6zg4sEemCAxecJw99wMC59njDsdk2cCh4//ugSAeMWcQd
W96Hgcvthbpwcjuo6dE8EvXboFU+iz9TggK/TUsWgvw6wCpZMjhwqAXO3y1q
P+JIAVv1rc4bezog93yOePc0HZZyVZa8uEiBRev4718dOuEN7xqDTOQTi7g7
kqaQn6lszZy5UNEJfkeGHD+soUGNzInr++YpcKtq6NIpzS7YEZrd2abRDLXp
4y5sWlTQuiMs2JbdBQYd3pzXbJtgLvwXKcmbCmK8LZXLObvhioVL38lQKrRO
Zh3siqJCvC/9VIVxNziF1MblslGB+3HNsduXqSBgb3/PYm83rH20LPZNNQXM
eOT8+pOpkHVz4GGTSzf0Tl3Xn/5EgTu+pUdsz1HB0dg+/5ZhN+R9sPTTX0YF
OXvve/X+VDhxauZnokg3WPVSjw/sokJ1rXBFgAsV6gYtuj9+7QIjvmm3F6VU
2D9k+FdLhwqa3ZdvQH4XmGYdb9uzpQnY1F5EfOalwqzkBeruHV3wbVl18Orx
JjBp1MsNaKXA0syJ4OiRTvj+d92nkJpmmJ8JeCGVi3xa0Hjpu/BOkDokodr0
hAbFoYn5jt4U8Jp/95afoxNONl3jLS2iQ4B50W19RQpIPaSdfRbdAcGe8jov
X7XA872nh16g9b12f0OiWXM7xN0c0ppSawN2U3emUjUG7WFt5M7eNngkGbF4
36oDfE3f3953G4Pu9jNNsvRWCIpbsVQ+vQv8r3D/ag/D4KLicKFbYwtMVqje
M+7rgT7ZPTyyLhiwJ87JnKbQ4dUw19k+bga8H21/V6aNgXjVrPIeQTos85QI
edKL9vns8045PgxuUuXtfTnpMM3cW73zFwM6nWPy9n8mQ3DcVYWtv2lwNCqB
7yIvE/Ya5Z3xQOducNPDd7/RuTNUCLHQQOcuKa1u99NtZDjZ6Zt0e4AGlv6e
ISobEC7Z6rSOlwwSj74VcXTRYF3Z2gOVJkwQax1PVG0hQR4MlcfQaPCuMtph
ty0T8h7czxZBPNMkfuaaEOKZ6Ub2hwaIZ+IN11LGr5Ng159PBp8QX3EzB+wX
kO+q3fbZWC2aBK8tGJLLEL+lMrhPLyB+uyZ/v/s88l3PyKknMxEfeglcrb6M
fNffaek97ig+vfggTeM54lVG9goubcSr5ukr31QjHlY74bLPEeH2Fk4H+hGu
9GWj5yfcX93/8Qp/T5S91pusjHhbvafNH3+3WHUz/gvO8wfKfm7HeX5oa8pd
vI4rLLtSFvdd4X70D3gd18rrzbq479pu0/UW1xHeMiNrXEeWWfC14Lpj9V2A
mNPhVrp6I647/FJNNoSfcQomfFfAqgiiL8SasWfKOE63UiJ8l/yiFHH/ojGX
Rejgc1syy1+xseq4Dg7VErq56yKrr+NAKquv47usVJaPUmb5rtTfLN/1o4al
s58WWTpLEmTp7Jk4Fl71T383rPnP9A//xf/P8R3/fPKqfz5Z5R8++pCFb5ln
4TriLLxg1JfYV9g4657a3uU6ga/5c554r/HymhiRXx38wMXKX3VkE/17OVUf
EPfgKpfLiXtwZ6PdK3Ef1RPzneir8Ju2XBbHrY3vFuD37OpbtKJxfMfF9Gf4
uVATT8jE36HExxYfxc8RvxkV8HPkKJgwhM+JEMgWFMb75vXm0NXxORHjIhcO
FiM8JkL9FF5vmevQk7AB4Sf3tPBNoXO9ofB71h6ENxgaGbWgc23d/WDoIuKB
zPNe3Hg9lX3gmtt4PVWVYfgdfL7tT5sdf/D5ts8+/jmAz7c9/tt4h/s5FO+w
J9nerqfBd/Odtm+9mPDkAtuzyEskSPG5dvHQZxqsPMaleP4AE3Q9dAL+ZpDA
/Xq5zKMGGgw/h7UH3Jjgr3Zj4PhTEux+vaWiCcWVY/sf1RYifisW0tE9Wo98
Y2NJ+R7ko0obj0eZIx9lz0GS5u0jwYc1o7e2ttBAvUNOVR35qB0PR+XEOBE/
X308tboT+Sjf5ZwHgAlpQemGRarI/4Szke4yaFD0tOKDmy4THhh+KVDfRQa7
+meO/chHjQsYjCxbxwSt/A03VySS4YVyM/XBGA1c/+TxTUgzgRqX/pOnlgxt
0hsmd83SYOLaWLchPxNaVO5ydLFjoOzu7LmA4vc3CwzLMuSjCtvOryCrYtDw
LG/8GIr3B/rcHWZRvG83l2LTZovBO23bZ3NxdLDturs1wo0Ba4Vevxf3xWDr
IZGE7V4tsPb1DpEdR3ph/7wTffYSBsUOV1b/2d0K33iVyc1PuqHi0LWfsk8w
+BW3MDXk0gZRS9b1pCAd/v6dfD6nCYM7wcXFaQfa4XlDyLKCje3AJZ7vfo0d
+Z9uzxhX6IDPbvdU+7a1wttPpLtp9hRwXB6OJbR0wNbo3TJfuVogj7to6YUr
FNh1t+1DrFsnFFafEtsyQYMUb6va4I8U8NbK9ov/1Akye5Ibn/DSIHnZCZLU
IgWmPL5GTeh1QdxEmaabUjMYbij9dUyXCs9U5jRf3+uCIy/Th9abNMFAmZO+
RRAVNliK309Y0w3wIfJNoSEVNM4yf3k0U0GJS1RYtADhLolnlHdRoDpleKXo
WBOso4XV/HHpgba4qdKNQhQY7eP6bP62GbYkmk54t/TA8o1n9W/0YoAlUmbf
7qCBhxc1SFmqF75VHgzyfYdBdFZBrnk2DWLWBbYf0eqFDttnA/wPMUgP9Twk
nkeD85yXn9ho90Ly08ujnkUYpD1R1DqYgH7egjxyeX0v8K5X/Wn0FIO37pt/
mjrSQE1G1CAH/f63/V5LBdDvF+oLu8fd1wx3ui38C8Z6YDiQ+smnBQNG8rPs
807N4KbQnki70QNsioKrfH5jINZG77XJaoJfbJJTGxR6IEj7/ewX5JMYLz5c
a35DhfZXFZsl0rph1urkS+29FPj+zE8/AX038ssLX/jlu0FE4H31NQMqrC9x
OV2oSYUM+TxFVeRL067R33Fsb4IJr9+rdNop8NB/8ajgWCfkRe1K4EDfKyzU
0TLgNAXYKuMztqt3Qq3FfXF5RzpE7L2WtmIFBeD8grmzSwfM3ByjPhdpBSfz
ScZaMgZDuz47aUI7tL4v448MbYd6y8H438jPe8yZaaWItMGvTD+e0uXIP6a6
3tU8h0FBRhy303wL/I39vN7hTA8oLUTZSLthEPuuZFsu8uUq/V+lSL29wLfR
kBSoh+KF6tlgJSE6zBr8EjTpYcDM86WNdZwYuH5/5JqE4hSN9CaL578ZcOf7
UnOBx2QoPPJuidQ04rHRFyKiwkxQbBmKrthDhs6fQeUvhmgwV7DEPEmFCRYZ
35RVBcngMfPLeAD5Ll99Pf+1xkxY/VnX9mYbCVSN38n0It/1ysvjXokN4v9c
joafj0hg1icuE4J4qSLsbKyjCxOCt2jm56A4kRlR8EUZjxOLbn2UR3Fi1uGQ
xpIopAteJRFkxIf2Afr2nogP/whSNmgh/nwsyXVmG+LP4CcVR9URf0bcfyh5
FMWzla8fBF5BfMvpKkILwuPZq18OxCB+rko4qG2N+5y9/gtTOA8/5W++iPjc
0e18HB4vv5TlDdfHdWpKfj0+v7U602sRv7846DV/Fa/j2ko/T8H70le+iXyB
x+PlTWfi8Hi8Z17HENeXxq8yJ3F9+SFTheH6wjmfV4jr1O/3Jvo4/jog0gjX
o+VcdSY4XmyTSOhXp/M0oV+rqeeJOi5pdWNC785nVhF1XMvEDxP6aObB0kcv
d1Ydl5DFQ0JPez+w6rh8DrPquMwGWHkte1VWXqushpXXin3J0l/KvzouL5H/
TP/wX/z/ol793/zl+//81cZ/7x24XFnrnizCWvc9w6x159qYS+yf3bUs375E
OY7AF3h1iP3WUKFB7LeaXXRiv9V6pFngeM7XZuI9IE0+i+hbtWqr2HbcX31a
e9QBx3l+FgkQv0e6xRSfy3DpypV0HD/AzncJ3/+jNzdY4f1V3h4fmcT91YyC
hjmeH/6w6tejAITHPcRM8L4KDYPWpvj8vsGDmUYkhE85xh3bgMdBuntjlBBe
sVZH0C+QBNHXSFJ+CK/l5Il9hc4vfZH6AJ9zse/ZmBE+58KuIDkcn3Mh6D+i
/R7FZadcVEPuIn6wYHL4ncPn0nIo1W2PIUG5p4jlbhTHPTr0aZUf/r5v+uVK
AxT3JUasFcbnu6W/EElQ38eEGsfBuieF6P9bPafwlIT8WKPBsbLdTHjBkXNL
HO/7ZK/S3UmlQf7ms71rdzBBWbJKNLWfBPkfb+meQT7qeqXF61pL5HO6273N
lpHBduMS3jTko0yvpsjGmzJht9sW8xMaZGgNUmzMZ9Jg0qTgdLI2E95OfFhz
dR8ZErDJFPNhGqzXHI+JX4t8ptG7iYkUMixO7nSLH6ehOC3c94AUEzBTp9aQ
j2RwvHSqiYZ8lFrICcMdfEx4uCLqsCvyUVFL3vrQkI/6tDv351/koxbYJxSu
KGDwSLxuOp2PDnc3lbrbDTNgefe7V28s8DqZOw/bPelgY5t0424MA0Te9KnS
vTGwF3XL2GjcAuXqU4Opqb3gH2zayBOHgWdJr/u0WivIOJbeBoEeWKCMZjxD
+l8YkdAnatoGexNfd2eUdELZ+XqyGBWD1Y4c30N2tUMFe3nVDqt2eCtac2EH
PwUuBQWtb3XsgLQPeZWcMq1wKFp85bAHBT72GL/VX+gAPc3CbxxldBD3LtPr
L6LAc6fHeS5XOsEwWzYnJZoGGnzPlhsNUcD+79yCEl8XJHCM7FQ+3wwP5Duy
qqSosFf3Q6t9YBe4+F38s/pRE+Qp877ztafC8IxiyLuWLjAvSnLYhXzSIYPc
mfsxVFh9712p87Zu+MmwTHw1TgHpCr6WRxpNULRnJrClpxtM3JfGWJtSwObB
66JnR5phOSNxqWR+D2iw7231mEL+p3j5U+ZjGpTEH7mRqd8L4Z4nTq+6j4Ge
nkN5AJkO45fHivuu9sJHF4XrtV4YhBTqvPWpa4F4yiDbup5eGK/oDdmmgvRe
JfNSR1wrZG5fleUpzQAtg2gH92kyqNw3vZM02QpmDhLvDpowIKXF4mR3FRka
7RLNHDa1gaJa1vV4JwZsPJ1Jdc0lQ3JVFPmmcxssQuovQXcGnFrSOOV3jQwr
2Vz3Ptdqg4MaAX7KOxlw6d0jpcl8Mlze5SAhPtYK76IfX1k0YkBoppnJfA0Z
qCc/1vLEtMLsaZe6c1IMUK/5aFr6iwzCVrp/zdta4F78wXtCA71wWV5btAHt
M57Us+LCs3RI/HJaODO7F9omyiUU92Agc/BH3hiKWyZu3cxi34x8o1Kv6d8c
DFLXFQlNSzfDug33i4SDeiDf80JiylIK3Pm4Wac7hQqdk3YfP7p2g0zVJbau
D2h/6IoeU5akgj857JZ4QBfEVNtHdT5rAj3tmFWr7lCA/VPi7ZqznVByIfu0
930atP841KSuRoHEwN3Wd1M7YPdn7Qm7tBYI8rp77QHylUwPwWRGZDuQuHKe
lYy2gaiO3/fwBxio+mDffqu3wZJ+jYtOtE5Q1i/8khSBwfiEve5gbwvUPZeu
//qqBy7IfbAVtUe+mCT9YcNNOlRPSOrFWDNAtVNAiV0Sg0ad4oqz3HTo+/7d
+PsoA16rpi8xrCTDD6eO/R9m8DxJqJrpciZIrv5E50U8QON0pmoiHqCmSm9/
iHjAtLbSL02IDGPfvoxIddOAV0pMss6ICeyxnh/amkjwOjBdgRv5rqR0QS1D
O6Qjg7rN8ojHMqRn/TMRj0Xauix0Ix6LKHn7rD6FBEZexjcYKK4UPWaxJRf5
rtorbu/czpBgGXvir53Id/m5qnZvO4j8xkBW5Qv8XkCo8ho/4lWmFf/HVMS3
G42KeASR76Kv/rQHn/N4WUroCj7ncVQwVwF/f2Qz/PA5XtdRasjZj78/4vlB
qzmJeJ53k/IfnP/Drx/pw/sTnhL+3GSC687zAF3cd33Jt1/E60bei9YLqOD1
J+tj2XHf5eky+RmvM2G2X3yO61Fr0u39uO4Y6ElN4bqTtvc1MQfk0a6HxBwQ
sZA0Yg7IpgdvVXF8Z+BNIq+1nceOuE/02RpE5BkeHxUhdNC5lIfQx7dyi4Se
qk2+InSz36mEwH3EWO8Tl35k6Wz9PVYd15MjLP39+6+Oa7if/B/pH/53xa/+
w/+Pecpu//D+GBYe+y+vmPkvr3j867+f5/znl5ax8EYmax1/qrBwj1rWOlpX
3yLwQS3WO0FxYVbf9R2pYsQ9YNI6BstvZ/gQOGdrDNHPKsXUi9hXQTcjCX+F
7dLZieOX3byJecomPz8S85QPbq26hO/nJzPZroS/2j27iO/n/WGbunF/tX7f
H2LeqJzYNQ8cD2s4SsXfA37YL30ar3t896HMCX8PODQiUBaBxy92G+zx94Br
qryi8PeAv5eUOY3i/uoktzJeVykzrjmD11UKdZwb7Eb+aocS/5pI/N+fWXE/
HZ9rPFDzvg+dd/JPR5eV6LxnYumxcYfwPlphRbwRJBAZbWiYQ/h6kYk+Jj4v
o9nX9EAiCQpvfP8livjkfH3/ESG8nqpi6/p1t5FfFbW9i8/nDQ8TdMXn86pd
qC558JIEUTlS8+8w9P2/qEiz7WLCncHBY+9R/Hjs1jj7IOKxJQ+DJgtQ/Mi7
TlBsFRsZ6XxGRGIHOr8B/WzHzJjwOFh9ukeVDIONd54VMxAved4O3q7LhDdX
RnnOo7hVuOV2aTGKW08+Fi7IQnFrd+ROx01JZKBX2squQT6q+KlqjYQ04r2n
kloW1WSodotNEUY+KuCXpEkpPxMoac+D/RbIMBL0Sj+bjQ4B8dwyOn8YYGH9
zZN/FQZLH76teMxDB50lpyQ/fGdAmyPjoY4JHnf/9fssg/C96sv1KQxgGjDb
plwx4E5TucE9SAfHxzc/iP/shaJqK9etYRhklMytE/zUAhIGyc+rv/dASRYo
pWZiIF600Cz9qRWyLILjF593gSR9zY37NRg0+92nfhppg2jT0/UBGh0gfeBK
zZcRDO445r5lrugAa+bc+FhRKziu79gi4UCBI1/eOiW1dsDxjVbqHzlaQI2h
cdIM6ePopNVe3nOdoJu5VA8roEEirBiT+EaBhmOCdcwVXaA/5fVtx+lmUJkk
JTxXpMKu9xxrN8V0QdZf9on9F5pANr7auHIXFVKy6WN+/V1Q9Myj+n0ZFZ6x
b1s+GEuFW/mFSVSLbjAPhxdRIxT4NpP5dt08FaTpQ717K7rB2+Gi/y8bCjQ3
DF9qlm2G6DKm9LlTPeBckfwkn4sCp5qednh60SBjs2D5Q9lecH3Hn2hchkHR
t9bd0vV0oF5q1L51uRf4H726EoV8qu79taprzVrhrttLgy1caD06w9ID+DBw
tew5mHKvDV7voU+JnmLAXuAxuBhABpsffeIfV3WAfAKvrf5XBtB3Pfr5bjkZ
tNod1HSKO0FnWlN+DOllbuAD9fsHke9ap8gR2tcFqQrTootPmECO9+mtLSDD
OZ5i9u1PuyHJ5anJxDATRLce7B2jksHHNuZI1a9uwAbk+3v+MEGKN2FRjkmG
ZTuCHH6z9cBiYflkDVsfjGbwL3fuJ8PTZ58VuOu64ararIT4OBNCrhQdy2kh
w5EJtc5T/N2wSb9t3c1yJrhPDNAzn5CBIyfHuo/ZCbNTMhmH0XnW8S+oPHEc
/V0tn1e75TrA3PHpign0/wrsCkqwXUEGKTYPmTjLNgjVF+cp2o3+vxd/Gopl
kMHszyhZ8WAL0v++JOnKXtAi9+z4CBikJQ4rc5jQ4M7zef+5lb1QsH1dhlg1
BiQvM/H7c1SgGwWc40brqHTZK1PUlgKn44bghgEVMn+uPLe0uAuOh4rum9rY
BK03p74ullKgs1Mv9EpuJ2zn99qa5EEDJT5fsygFCriyPTiw7XwHlFRKPXn1
pgWOyM/07qxH+zyLlJe9vB06TBrGjgy0Q+/vwzLjyRhkNmI1pj6toNEqNap/
pRv5I/njGDpfwcluZ9kG6KAa9jTVeLIXBK5FupauRucxJqZuHS8d7A6NGveP
MCDmaeimNOS77D2MhZuQ74rSqXRWQr5rpCOW8Wk/GRrC6mODkO/6fEhPQwf5
Lhkf0ZgIfjLkys207u2iwVty8k55EyZozW/YeYpEApdjVzebNNPAUtaZ48F2
JlQu6Hv43yfB4gGPrCjkuw6kxd8ScGXCq/O0Ko1LJNhis9tzL+JJ7XsrPG4c
YELbBYrpQ8SrUY7+PsLId63JrJJ6jXjV6/7F65cRD0d3XpnB578f6Kj/mYV4
WIA+13YM8TbfDucHeFzMa3w3+iXibT0Tb/ok4vkflm7TOM+vLHU6J432xXbR
iq14P8PMN0Gncd8l7L+eivczfG9a6If3n7cJjG7C43Sq/s9zeJy+dTVmhNfP
q4rv78N1J+pLAAeuOyecnSNwnbosq+tC6GmIKweuXzTrQKKOy9RugbhPlM6I
Ieq4TtykEfXzve0OhO86gzUSvqvsbwChm0Mco4Rumjs4ELoZuPo+obMpqqy8
VmN0PYHHGbHq5zsKWLos1Uv6j/Qh/2m48r9++03/fFH3v7qmTY9ZePq/+7ib
Yixc8l/+0Opf/rDmX/7Q7FQKgb9KZOGjIixc7lwOgdfxsvpQlV1kzRn3e9pK
4DdOlrLqz7eXE/i3VGMiH5UnV0Xg/k9zCXzWuZbYD0bP5whc296AwAedp4k5
BW5LKwgfla9FJ+6jRY3j1HE8cEyJ6K+7q9SaqGN/3GR8hvBjK7o0cFwtgN+S
8OdLJXTxPO3JtdEncPzKwzYKvp/X1iR74/u88dveYRy/25Y6i8cX8jxrTuF1
7Hl3a07i8QilQvoyHo/QztESryK8TXAmGu8zPOe7+6kuwve0SO5eheIdjKd9
xSaEz7ofCRTE82na2kuOo/hI0ZFsj9dZlbi7bMHrrAR7rD7jeey7R7qv4Xls
ORVHMzyPnfYnbCgMxV/K1F/ggvenepoqYYJ44KB1kslWFK/d7++baUS8IfG+
glKD4jVThyEPm3skcLds2adBwvNyOiJ5iGcY5O6e5moSSNA2Y/FUGtituL6y
egcT7rbbrfv+jQRslnya/q00OHuxInilBROC7L5ePyCGdGBcfJ6E4kq2cb/C
c5vQuk+FyFibIz1xW8v2fIAGaz3+Vv1VZ4L9d+exm6fJUKHUsdT7Bw3Uvf9g
AnJMmFI2+rPzKfJjT44KHJ+mwct8Hma4EBOoYm0O2cNIJzOu09v/0KB6/94U
PXbkM89qVVsLY8i3nxaIXUqHTkMLrvM/GcCXcfaWtCYGCfPWatcF6NBosO+a
CJMB8bGpt8NsMOg99Vb1TyQdvr/U70zxYUBSq/TKFB8Meiq4qu5ZtcCk0q/h
qpheuLnINCXHYbDd3lwjWasVNn/+kdPK3gM15Fd6dQ8x2DacTssybQPf3eQ7
x592QlWugvpJGgaV7Fw9JP922Lg3ptZZuB1OOw2rDUlSYKua5tSKYx2w9s6P
qDlmCyRwPQ1dd5YCinMuNz7rdcLZcom/pqZ08G7c1ppKpkAjVyx3fVsnmMle
MM4ZagbuhuNPVotR4WKs+cmlh7ugfSKRca2yCcLDVz1Zt4MKvOZGO0w7ukC9
sCBuoYEKeW9+9n87RwVo3T/ZuqkbukU2K2VwUsGTz2z/ChIVZBbcNeXudMOX
eo2+e84U8GGPcc962gR+pn+GBzb2wOtj9gPzshQg8Uyk631C/srDkPNsTw90
3xqLjunCYG3nXQle9H3rbI6cKHHuBbVTJIoL/r6u5sXI5uQWYA8pbbJq7AWz
oW83G3UxGG9+E/vXpQ3U6AYXzrszoPZQ26WqVDLs2llK+3u6AyK5pY/YL2HC
Rdk3mblrkL7uD9eaDemGh8NlfGVtTIi+Y6J2rY4Mesd/fSn07YU4qkje1tg+
eHAyaqhQEYNSR7Pa054MeNizpfqbYD9Ez9gaM/ZgwF6h59ApyITqS0tXrw3u
B4sV2xJKzyEfkFNppeaL9lGr88STAvTzh/7cmkrFwKnM7dvdfCZM6oTd0vnY
D9bi25ftycGALHT4niLyTz8vj/tENfdDe6Ctuu9dDLK/XBRYepMJzq+/xglW
9sPdb4YHcrMw2DV0cWLEAPmCzUM/KBf7oYtN6ptzAgbtUWy6py8ywIWrb/Mq
lX6oXxft9NoLg5M9bFikI/qOTU3uaaF9sFpPMPukLAaf9vjpP67ugufSNiWv
CpjQxVu1/lkOGdLn6Nw3ItshKsXWY99rBvBsjzhSvIyM9nf122MGraA4Vkht
YUd/Z3Zn5eblGFxdH7LhBOIL1YavSTbQC81HHbzt8jC4TznQry7ZBGPLOcny
lG4wPph+oX0rBfZWZOvtQfvNt+BDbgTab3P5pubZ75vAPj4n0f4wBUrTd6ot
5ekEd363A2rZdJCREjVXoGOglfRgddOJdjB1U+PSW9YOdobzRytvYOCuvvzG
UHYrBGfBqlThblBuXPOscS86v3p2NwMm6RAoITlt0tcLdftiKfLId8n0+aax
Id9lW89ZpoHiI5nUvNydKM768jnXWATFWX0GLppPUJxVyDbWWedKhgMOv5yv
oniN2a+xmYTiNTkbBf5MTjJcnL51RquTBlYGt28ZAeLt568eFX4hgYpI22hT
Ew1S3kRPH7ZHPoFbxupxLorTr3CNRjci/7aF/0LHHrQPFuLlBeNJcGrXKvH3
n2gQ/6hg6DGKT9ccL0lNDCeB56Gmpq/ou7Kr+VpzeTPBkfOI+tBJEpTJR7+r
x+8HecxqliPe5qavTh1BPP96D99+fF6G0CPXM20Iv66VWUhFujCuxCuK188L
fAt1UcTrQ+59VMTruCoWxyrxOi7uN8qeeB3X9URZRbyOa+uZXn7cd6W1rRjC
60/KmQs1eLyfLi5fTOQBZq4cxnVKU/NlEa5rLTOXiPvE/Tmjm3Bd0/7iQdwn
rvMNJ+4TY+0Fib5D2C1neRwnfY8idHPF7DYi/5D5dJTQZefHrPmJ3wNfEDrr
uCqTwL8eYuU3cl98+Y/0M/9peMaNf/Xk/95pqqxi4Wf9WD7qqDjLL6n+ywee
WcHq5xk5wsIfHWT52OQJ1tzw10Ws799twPr+MY9HCFzFhLVeq0xZ70ldGyYI
H7VY3UHgfIcDCXx49DWRzxwvWE2s+2r5GWLdt8juI+r68uMkCB+eJatF+Chx
d0V9HJf9fJmoV+95WLYHxxVD1zrh+PeXj4g8lezUFiJPRUr2nCDyZk2jmwkf
aCylguPztkdK8X27eC/pAY53rDHzx/dt+5/hQnyO1SluC288f5tz5I0k7q/0
jYTbbRHusEzMHD8XVzWfbsb7LUzma2W+QPhx9jky3m+hz0JRBO+3cD7qY/Jh
dO7W/l4+g8/h2hlvXrSAzh3VeYmzFjqn/rvqOR4j/E3Agp4pwv/6XP9QFYr8
VZGU/jl0rvXt8ieq0bm2eHVprUoUCWJc6Wb4HNjjj03nY72YsKshR2colQSp
FvtfRH6hQdK3Ra74fej7N8rCxmISpL3lfK9NpoFb0xDtswtad5vg7+YNJDjm
zMk3gvhnYXetgCnin67tbeu5ZkjwV8hvr3Y7Dd5XU7e1b0F++0feaVUlMrzZ
KXpwvpcGheHGIyl6TFghKyfZ6EKGnUFySywR7w273eJwVkW4eJTpSDIZJHNj
33uM06D8/t6j96SYYDPenCf9kQzjwY/86hF/0rSk44/wMeFl/4XdxkswUIks
/np+CR0qVe443pxngFDrH5VhxMP7Fzf0bUI8/LlSctlHFP/e3bwme6UJBnU5
i6/bpekwPXiXbEZlgGnf650fHDEYVbGUUS/D349R3zUpMEBnXeOg7nGk/55h
0b7xLZAmnqO4DumP+1dM1xT5hZfUoOW/QlphxV/RDmW/bvCPOK8U+hLpc91o
kmJSG3x5dyo0hrMTJpZVRf/pxcAknu9QXGU7MJOfp5e6tgGv0YaHR/Qp4Dtq
pSD3oAN0g1U/qR1ugSvb8suMMyiw0uJ19OKxTjgx9379SbRuzWcH3PA8Ve+a
YzmMFV0QLTjm5HS6GbCZN78uayAf5X84diazCz5v5+jP2tkEmjUNqSf8qZCg
OHe7Y2U3FKvtoTm6UKEs8MYF12wqjJC8BmpDu6G+cqPLcAwFrCvy+1Lcm6B+
jEyym+9GOvzzXb82Bezkd2fr6zXDIbM1p89f6IHb3ufXubBRwKUms9/VjAYW
u5ckc4n2wv14Dw+7KvS91AJuBMbSYe3XJYbvwntBZLB0vW0wBpe162ZTxVqh
y2HFJ5jthfH+BqaFKAYvHNbfnVVuh+5r/kuu32aA4fIRUSMNMqxPtpkY9OuC
TNGYxnUpTGi8e3ZuIYkMJJuMhy+v9kJSTWq6e2YfxPxkvhBRx+Dz25D93RIo
/vY9uvJJWD+Md6y+7n8egw++fDc2u/WB0IGz+RIbB6D3XP+p8ToM4u9tu91m
gvzNbV77hqIBmGyVORHASQG1I2NZ30r6Yf/d9jUq/QNQfzzy0DsdCkjnFOTt
5h2AYG458Q6BQZD/4Lp4aQ8Fmt2dJ0usBqBzaXPkww2D8JxjeGtUEAXo7Dyl
nN4D8M5aUk/NeBBaT/KSe5Bvbtqk1MjmOAD8F2oFzbUHYUS3ebVHKAXC+hcy
hxf7IZ3LRVSXdxB4Yk/zfd5FASulhS4u9X7I/cQdGnFnAF7PX9/r/wcDudUh
O7dw98Gm1fuuybMNgF0B/1/eFxiI3CrYr5TKgKXtG24Hq/XD7FBz2wFvDLra
lo3FXOyBTQI3sx+t7YMrmZoNi2wYvG1tDJUP7AC5vDPTFxYZUHinXjhKlgwX
fhwdUzZrBU+Xe8p4XtFAT7kAzyt2q9iY+NU1w4+JH+4VXT0wbrV3Wr0bg4y8
PEERJyqQXKOKhRldkPBq2dXaSiqk783b+uM82i+5zSaOpp0Q5wEPQjbQobAz
sv18JwZvUt0bOXLbgXPxQuin3Da4wjsXaH8Tg3RvDbaNRa3AXfno3tXfXdBz
3jZexA2D/H7bTcen6WBfZxTOyeiFa4KKm6uR31Q4yPcsHJ33usxRFyd03jck
vy+IKyfDs8mMByIzNPAwS0w8u4IJS+Y4zRl2KO4zGn1DGaQB6b1xxe/1TOix
fL3S4Q8JJJ12TMt2oHj2/OUd6puZsENbXlf9PQm29NPtFilIjwprPMt34v0r
Yg58voni0OyYEzoNiP/zMkcM3Zmg8T7mbPIFEtS/reU0wue/L926J9uTCdMt
D3gbUPxLT6+XdEP8fFV93pcTxb+Mv8nmZ1C8bCx48/A1PA8wpH7qGOLzj3fd
7cLweUDNfAH4O6Y7a+V0ZhG+qlwi5QzSiz2aq67h9x0PKo5y4Pcd0u/vK+H3
iZrSdGk8fv9w8Lka3hdiedG9Yfzd+p1mVStcjw5+eWqH69Hs/IfdeF5ri8H8
DiIvwUXlJ+pt1mr74HrnYB2ujuMhLRu3E/UwXiPEfeJG+2xCT/elAZHX0j15
ntDlHvjC8lEuKYQuT4Q/I3Q8f441Vy5P/8N/pJ/5T8ODdVk+KkyA5Zeu/GT5
qPIfrHvY4kEWfsSf5aPOxbDegV5MZb0DBUXWO9DlrdzEuuyNY82dGQ9jzZ35
oSpP+KUjZ7kJv6RiL0vgO9eLEH6pq3E5sb5Vl80Jv2S6RUwLx7lvUYi801y4
MDE3uTnRfB+ORx9Yp4bj1vQrDoQ/bw4m5nI6vH5J9KdiZ7IR/ammv1Ra4fvt
kGQd0VdB5DJVkPB7UgKHcB+1O2pDNo7HSXRG4T7qd066Pl5/eJitOxvft/3K
UU/w+sNPq3lb9fG8qIvDLvweML7jeBp+D0ihknlPIRzjb3bE5wB+urzSCr9n
/0TeIy6DzlF+Q0ePIcLpdzI+4Hmq3Wfqg9QCSaCzWeGrJ8I1wqu0631wv6Rj
2RaEfk/sfbXvCNf3eRTbiM5p8vb53fEobvrMOXkOj5vEssIZeNykeTrZ1CYG
nff3ltUu6LwXvr20wh+d9yWHip8IpqP4xWm2zhTxQ7t53Ma1iB9qhD0SSkpI
8NEhiIMDo4GWYJ2QkzMTBCevvPSjkEB6YN+r4mb079nXOd5tx4T8CJlA+hwJ
BoLm5qqRv6qQlGbQEC/xti2VE1UhQ9po6rajDBp8vF/14qMuE9y2xas77iFD
bV4c+R7yV6Z1p+UfoLgyddnjc91XybDapGX/NPJXE6b2MzclmWCyK0PnQwMZ
pr6bhtz+TYMmO3XbQR4mXCyaKlvOhUGSaJFmHjsdEkZWRaT8ZkBktkKAjAIG
OdVJP0P46FBRenbpxWEGqN6b3zUBGKxZnh+er0GHoart13TLGbC9QynUxxn5
Ir7ofNMGOtTWf4h8soIBxyJOhCWfwEBCXz3MJ70FrKVfhTqr9YLslyunfFIx
KCi/0JER1wrfbx44FmLVDTvsrDKuvMaAd3OayP7MNvjdvGKkitkBsXJfr5GY
GLzy6pgtbWyH+drbkpFGbWBnemTLnU0UsPTgEL/xpAM4BUo33d3TAty8b9i9
Milw7NHIC+sTncBtpXg0v4YG3yzplgXIX6UKG334I4D0ZlVk9d+QZvisteL7
KS0qfLfuDK/N6QLeMJe0e9ZNsL2o1ELoJBWal+nLrJbtBv7gqxvKTKnwvk/0
4uxjKvg+mvMoTukGrwN/Otj3UaB6MHjbZG4TKAsJy0oq98Ay++r4EgUKzLxd
GCmNa4YwTvKF7hc9sKdppMP8B/K1N3SmmtJQXHTB+6aIRi888NxvixXj3+X8
Qj9+n3ogzdzoVi9ssHmVr7sPg0MnOpJvXGyF/RsuSCfJMCAh8Llb+iQZetnl
jITQd/nVENjriTHg2fF1L10WSECNXp0L97rhidWTemwQxTn6KZ+SMTLUn35m
P2/PgOMXe0aClvaDcGyLez9aP5sIO6x3FMXxKXvV6yb6YXM/28zVJxjoV9z1
wEz7gSc328zi4QCoBi9VaUY+qv6hv+Bm2QHoXq1XqiE1CKUL3q5mXhRYRxZN
OV0wANa1EnUc+wZBSjl0XyLyu2p/DNgfrR6EJ4YRj3zTByHLQWDwagMFHkfK
5+hdHoQdq5gC3BjyVwqW1KPzFDhrB5WiHF9BaybT1JbnK4hmZnLeW0+FdQFh
4OH6FZ7G8mWe0P4KOu27ryo5IB8Svas/MfIrBDoycneYo5939uXR3k8Frt3q
dttXfQWxZhKHmdhX2Hrd8XGKHhVq11wqHwhDvu21MoXtwyBg37BW2Z8UKHca
uJx3bgAMLj26QrEeBLOkeJ39FynQXZh//IRUP9i9Yuu3uzUACmG3o55OYyCb
Rs3ZYMSEbelObpJJ/eDwObCEmoDBqqUPFTTrekBH1ObgZYM+KNp8/UPAMgxi
62bdRcVQnODGb2+bzgBtLxstIwMyuBtbKt1Xp8Pbqc2XzQ/0QvP1kWCxRAyW
iZSu7LxAhZR14+HvtnTDdTubtQJTFJD7MxRBLaZAnYa/kc71TrgUOXs8OJwG
P0MSTisOYxB3RvXB3fl2uH7OwSiT1grel7V2j+RhYFGwJlBpphXIxVK5Q/Zd
8Hg3B5so8o9H7M0oL/VaYL1/9nx+ei9oWwZ8G0M8YMZ3X+YF4oFw/ylHScQD
25a+EJF5SYZfzScZVr9ocCKZc2FM4H+wd95/Nf///2/RkNEiackmUpqKe5qk
qZ2QUikaaGlJy2oPkkppUShJpCGawjnPs9rrnMY5DRmlQfR5PM/rH/j++P7h
+5PL5XY5l9PxfD4e99v1fn88HvcHA47Jayu/MyTCktyLzHWIu9Z2yg7a7mXA
qx9yMYvTBIitdiji6aZBd5/LmmU9BrywDvwR/pIA38oiKAYoTrrwf5LtsmJA
kuixAo1UAtySMn92E+WtlobKlpdQ3rpL5IfSpnACJK35vdEb5Us2jUU9Qi4M
qH1Bnc/1I4BnTmMMP4rbl9sazDNQPG/pM+XuQPFfJreEHIzifDHMrXiA4n+8
qFsrE/nI54ISBSWki2d1vZLG11NqeP3wc1IyLj848HNS3up0Y/yclME2bS18
PVGedPszXtfK7UyNw9cTuxNzZdj7WFR+p+K+dmedYyrua25viii4P/7QTzqE
6+XSK/fjPsi9QZrd73S6t4Zd13r1+D57n7xiuDbbryNnBNl+7aqxge3Xj97+
Zfv+7pH/9muJ+7z4n+SZ/zX9Pf2/db2S+/9x1IqF/zjqtPULtj7w5D9eXdf+
H6+KNP/Xz38l5b9+/uG9/50DjbeKYr+X/S3/nddz9fzvvF77ayl5XHeb+c7m
KLP3T9jrdK/aUqxxfX0tH7ufp/z3bHY/z62M5Sxc91x3UwXXydPph3Hd4bLa
XZyXrFJ3OrA57d2+JXz8+J1QvoqPq9HLW/PYnLYQFsLW90wa4vsGGbrNAjgv
nVf5V4Nzfq7G1r378frSdcoBfHxG9FzKw+uuqhLhIfi5D64JRQH2fcp6KaH4
uY9eH+3jzvj3/72UjI/ztSeYBjo4vxVOqNCRvqXptroi0vfKDvrLIj30l3oi
3l/dW299CN5f/a73QT68v7rcXbEwKsprxo/xauQi3ZApqm6LdBVHn1beQAKY
zljTXdB8/PtAP2IWcRRBb8WFwGsEWBqzNMxD85fbKUL4lTMDdD2XhNTvEGCE
Gep3sh3lcUEHvVLPMED9g9d77lwC1GnuGfD4QgNOsYqffA4MOD/obXarmgCC
KZQNu1G+tkb0hoSWJQP8l1YWL3QSoFLEUj6fRgOFWVVZ2eNoPrLCztf+Q/kL
JbTIGuV9E977Fz9pMyCzVZHcv4sIfXvBBd9ntdXk5EpTxFc5zUuKWYivyqXt
y8sRX1VeeOORjviKWZKoP59CBPqnB4+kf9Bg5uazHSaIr2zGJHxPEokQcGz5
4z/EV4lqa7tUEF/5hKvBJRTvmRaqP6y4O2Aon+/B0QU6jEx5b/DajsGvUy/d
fAU7wCpsrqWZSQfuv8rJoToYLLzgkFqv2wGZEolh74vooKx2wKvfFoNgjlqQ
HuiA6kxNj4HfQ5BR97lm/DIGzwYHOfUedcLKi3n2rpuHQPT1+3xDxFcizdKO
NTFdcPuq+ko3owHgd08JSqrCQMh4VKkvrhvGDF9qfeXqg8E55WP9KL8flSlt
3fSiB/iaB5fowd1wYBEGbOVJcKVUNmAhpRfUh+yjstI7IdjY74zZLRI4rFaJ
kjDpg1W5XmPBaztANillOrSTBBXSUfG5430Q4Pi363wrFUJWnb6rKEuGSBpv
m2JIP3h0v8w1uUuBK8euiwu4kKH7/INrvJwDcDZ2T9XHMDJ8rC4zGnhIhlzP
e8dIwQMgMviwKCacBGuoake6UijwnEvRV19qEI4nrRnk20GCsBp+KE6nwnOO
KoWD7wZB+OemVTXI/wQTWStWNKA4W/qQe0FrCGKl7oSsyUd+tl9mp/HOTpDk
2sJZ8WwIbAjNz1+bYPBy15++1/QuyHd0CCaqId6dhznzdiIMb+BU7PXpBVOW
+Seff3S4fNi40leGCBLOiZcWjiGeu+750lNsGKby5kOEZ4lQ8ujfhwjk62rv
Yi+s3j8CLW4WH+pdMej5+U383/ZhKHION44VGgXZh4/CS2sw8DVVf7TddQSm
2urs1OtH4aCmiflHURIkn+m9EwKj0D9b9ldq9xi8KOW8W+JDAmrLwtBw3yis
zXD7wwwcg78feCkKL9DzWadwa03EGEwFmSXfbhuDp7Gr30n8IoFBy7eJGFUm
GE88/VIlx4QNvdqaa46QYf3Rx4PNIixIj/6YuzqJCfJ5p/23ZyMOLnNdzu9j
gT1hsddihgniz3+1fPhOhmuk9dtKwsYhurLAaVSHBRViO50/HqAgbucTPJEy
DsIsk/sSJixIvmPm76xFga8R2vopDuNQaMFXFK/Igpc5bQN7t1Fg8FbQHH8T
C74sil/axWTCc9kmrZgxMmxtFL1PfcWE2Q/33+WeZUJSiiO3YAAZRnUGxQ+b
jsH2U7N+U2VjcLtcPO30EAl4H5pnfLswAtHaVTUp70dB2aDMImsDCTbGVr7k
i6TDm4gkgs2WEWDt5gscc0KcxnSZAPc+8L75c6cX4o/Td/eMtFmh9yt/m9vG
qBMCfPMD7N6g+cPrmFesjwH1UZ/Cuj+INxdKdY3qB6AgPbRqyYgEGwKtlk/S
SOBo1Bl1arQPomN8CmwxKhS8f3x1josEv9s6Z6W1e6HEh6alq9sF8sOtL/49
wSDkeH34K8VuII2Q7wt+6YPD9+T//HDBgP7gR/8blU444st/pw7x/r/CZ7f1
JTD41J/0pZ+vA2TuD43BNB2ia67z2ucTIWIv71LsDA0klKbrvoki7kxu+LVB
ngg8kmL7OBg0cF6zKFmlzIDvNfs1CF0E2L7mReIHFA9DFQPUmUYo717NCDv+
hABBtSkrWwnoe9b2fU+0ZYD4Wb9fUrcIYC1XdFoQxWGiJBdBzokBZw/1335w
lQDHDRS7mnC+8k9+pYfiucXHSd8NKI/O/thQRkTxf7z8zB5OFP8Hx9SV81A+
fhoT8cX7SAe8mjbB+0jP23TzZyJ/eabQ/GE77lOP4i4eQP7Csy1VzRDpZO9X
d3Gf2hVPCTuGr/sc4riO+53Z1E4Rdl0rs+0p7nc6hUGFuG8KRrux763epC69
gPvjisWi87jPKid0sOta/Yk3jdnrOzEk9rrhwS2pbB83mdnCXj9i5aazfV9V
7T/fX/x183+SZ/7XdH3Wf3W/VwL/1aMiJP7jqOLIUPbzlI9tZ+vHixP/208l
nsDeN56R6cJ+/ldlg9nPf+XMe3a90VAtg81R6blG7Hqjub/wSVzXzulkc5Ti
wHb2PZiPj6bNs9cBV3TpsP+u/5XtuB7l8I8L3wc1pbDNE9fdeQ8M4uPB7lp5
Ir4Pyqz7xTdcz4kT/YqPH1XNSRn8Xr91GY/G8HF1NcRlL153yhnXfo7Xnbz3
7zHF607LG1Ly8LqT+rHKQrw/Vc+EDrs/lWgmVxS+3u3Am7uE12m3V57Mx+u0
HAlzowfx9UHuT/X4fcpp+fsV8P4nQkVGrfh9yh2Buu/q0Lz4yfcnzwLplNp/
FaNoXlT1nifVII76KU3JyEJ6i+tg+ymkq/HQH9ajvEaSGU9fjeZdjsuQRxLK
azZfl+/UCCXA4gv3kzsQRxVKGEmmoDwoMqCOuvcGATLHXP0aP9JARk1ouQjN
31CZ4zvL0wnAkfvedhTlUysZ1yw/OjJge9qejVgpAbRE5Bu3EWlwlMy5f8SG
Aeke3xY1mgkgcih2kk5G7+X+s9fS5gy4ETK5ZRWDALwtfJulO2nQI5Ulfuko
4tvHd6t8VhDhBs9EvUUfDeSK7n/jAgYEZeQLZuwlgl47d546ikshcxtazFBc
EgpOW9XpQATPKI25AcRXCbvKY44gvkpihcx8TUW++rpgGO8jcGL9Xa9ViK9M
/IffS5CIkNU8fEP7N/q7s5qP6/kYMCr4I0GPHwNVhp3JAOKroPZ1aWbzdDhd
t7GzfBcGTdXja9xWd0DR+0gPvjE6lKlb6jiguK5ms+bVgG0HYAZWPlWJdNiz
41jPsgMGb864GXXPojw3yOB1CX0Idu7pCA/xw8BmSSCy8FkniK4S3NAqOgQb
qobMryRjoEMdyH19rQsuOpsY1doOQIPawWivCpSvl9T39Xl3w/iHC9WX9Psg
VvnBO/tODL4JkIpygnugorDK6dVMN+iTvHcfFSbBR7OYd+2ne2FvVyLvby70
fR+u3XnsgfJ653vBNav7oD2eU8Q0rQMqcgYM370igcrepmrhIuRjm647c1ij
fJ+/eOHQPxKcH8ljqan1Q5KtVW7rVioIfzFt49Elw4aGPKPJhn7g2PPcZRcP
BYZYqkpqMWRYK5sQ4Kc/AJpYeMjpaRIIVnp10FUp8IWXuqd6eABIsbRTJC0S
1F/1c/t8hgopo+dex2YPQry7Vm3oHHq+tvqFD8tpoHldmbBdfQgKnzWIVBZh
UHkj5fkd9U54emllUGvFEPjRT3oOHMNAafWvyS183RC3/uRami4d0n7la0i9
QePGJoRUU9gLXwL8up6tRnlXmuT7NXuI4Bz98evbk4Og+vnZd1+JYXj6ToUy
No8+X5ysPH2NDnNKH6W2y42AU+KA/WXk78ryJo7HxhhQece3fHxqBHYEpVe+
foaBdfvflQtrRoBw5MmRvNRRiA5wwca/Y4iLVwZ/7xkBjsBWPu+FUajir23C
9NFzOHskd23aKOi3bVCesBwD888hyoMpJHi823rM8cIY8BnsvWVeP4bmXVFO
2BTiK984iS1+TJC8+Lpm1xEm+Np8bXnpQIZTW0ZDr9SzQEffK9pthAmJexwJ
iiNkmIv+9dp1YRzyShRS466xoNlj4cWgGwU4Ko8nbDwzAb9P5qVttWIBx6sk
kSvPKDBSbXhB9fYEvLK8vvmVFgu6MqkT2Z8p0PU6KuRa5gRERemM9RxAPKb0
r9OliwIGpTuFBNDnTyt7HPqCPp9Q8KgnDH3+89BUQfeJCUixtlf54sCC/WLz
AhkFFMisaiT4To6D7NqdrtuusiD4h45AyFkK9Jj9dJ28yIKR7w5Nm2qZEHpb
pPfIB8TlF+M7836PQu5pt9eZsWOQ/iJXKrkOcc/pjdlrlxlAzPE4PP17BHyN
X+msfYlBlXCcTKv/AHTyD9U6dzNgWljknEULEXwul7Wsgy5wmDCVnuShw9b0
07fKVmEg6Xkl+CP6XeKLXxqv7RyERpXXg21yJPiw9gkkTpBg7LLmY+LafpA3
ue3hFEgFT677/FL8JNi1Xdnfx7gXZK+fLb6yqwuOlWh9Ooh4vz2qS7SIoxvm
OcacOjT64fAmq99bbDA4puf0M4vUAXbmRxtr+OhwUkNE4TrK1/zCvXPtUTxx
Os2U1Eb5WsAng7P3Aohwb0en8MwUDbQOu2f0ySKueKJgf4iPCO6em9VqUNxz
9bhUrXuYAdJXSnUNWgiwwTHRnp+C8uvDxZqdZgy4+MpUXy0DcY5q6WW9zzRw
03jClERxuPllf9WjCJQX3+DW+4LieU38OUtXlBffWfu+3TYA+anPCh4jFP+n
b3ic24Lif5dLVf5LlI9frXZv9sf9aCx9XwHyC/lHqxTxffJlFmv68X3yFG7n
Unyf/PdQ+1kXpKuTJ4l4vm95KJ+G9ztda99bjvdjdOYy78B9sGLdHyPcB/nT
eli4n3688PUO7psqe2fzcD/9d/noE7a/q9mw92vRhM3Z/R+uxfqz+5oqO7qz
fdz+QD7bx3MnYtn7n92f/fhvfbD06P8kz/yv6UrPt7A5alVQHVv3PFHM1pdq
q9n1KI3m//ZBqUzOsTmqdZLO7n/+YBeL/fxFyqvZ9aiwpRFd9rreXR9234Nr
ZEsbXI90T2T37fSSKGX37VTJKGT37VSXa7mKv/eI3Zkh7HrmYtw7/L1vw3hP
4BxlxPFoDNfrLSP/4hyVv6K4B687tT22NMHrTvxZqlfwupPNvjXiOnjd8u8s
DV+ndm426MXrTisdv3x1wDlc2C5UCunRsQaH9JC+y9h1HN9/3hLIlYzvPzeT
pt/F95/fGH9kuIB0ns7wLGV8nZFoZi6Bj09Fzul4xFF/PZmZRkjPup7v+xON
/4mFVT42iKMqT5+siEf6wEorQhDSff4dsHuBOCp/gvV1FZpHj268mklF8+jd
mGV2FsprVj6+wdGM9MADvhfxvGZl+Pk7F6MJkJv68fNJxFEmDhMTzmcZcMD/
gsdcCgHuPuz7FI44yvb9H62oUwxwi3t4x7yQAJ/L+vQVUT51dVeSz0M7BnjX
yqtfqyMA9pNn0zsSihshHjN7TzBAU3R4hXknAbifUF1uo7xMiB62xuQ4A7RV
Pth++kkARc2Ok2ndNDj/qS76ty7iK12ttdnCRPDwMow5MoD8frOHdIQmAxjy
tG071IggIG5nkDtMg6bIrIZGRQZE5Iw+b3UiQu36mMv14+jvrvB0eLod8RW3
sejHe0QIv6o5T0F8xWKpePCIozgzZJVqQyXCh1U5im8RX3328lvP4EU+XCTd
4ITi8bvRu2JhPB3gcflJlcIcHQpN+z5R92IQ7XwwJ3tNB3B5xyRThulgO76q
0xr5/IlTFVENfh1wpSSqsdyHDkfyCTeHz2AwXJIHpuKd0KJsO+bwdggkpB4M
FgRiIPXh0VxKUyes/rWS4/XcIJz7U+gSjfhKQWHA90BEF9wV165/YjMAISJn
CoaRn4d+vrxnxqQbAobiVL0S+qCgYu/Ob18wuLFNMMJatQe4wy5RZO/0QJq4
+g0T5PNWa/RJHyR64aKYRXhychdsnrMOaAQSlIv1mfVU9wJpYcBLSq8TnJwX
JH/fIIFG+JCOj1EfPJhz+SMs1gEsnsNN8gQSOHQPbPrT0QcntCJGw6apwFGk
vegoTIaJ2pFfEWf6IVP14xNbjAKPY930lm3JcCvqbOvkRD80XK10kn1KhvFj
X8pkH5JBYl91qfXVAUiTXLbIu06Ce7cj546QkQ8fPiA+qzcIgqO697jFSbCD
s9rB3wzlt8TRH+82DsFg3qvVb+ow4Imfck5b7AArsXPfRR4OQftWs4w2OwzS
fmbPkPq64Frr3FZDVcS7lVF/H30mgjQjUzUbeqFcxY3+8TsdXAY2vOUXI8JU
t5PCTM0ABFpfmNL6yoBgZ+3xyzQi2KU8nPTmpkNEsvaXyt5hSL8sJ5yJuFk7
jLqzGo27Dy289e5xI9C9nJP0/SYGzm7/BEL0h+GYhXpQi9wodP9ru3T4Awb6
C3WC28VHQDfnfNbujFE43biFs3YWgyVBq5SbcyNg/+QZr9DKMXiPNew1sSDB
7YjTG0cFxkD8Vd72goQxKOo7t9amiQTqN9PdSReZsMO1tvnOIfTvQF9PMXq+
kYo/j3/bOA7nfpueyBJiwU8CpmUgQAFGg0HePEzAymrj0XWuLGjvGXH/cZcC
uTdnCq/UTMBSxo+tPzazQKLbJEX1O/r8vLJDJ8ckqPG6bNRYYkL7RMxFJzkq
nAhn/XXZNwmZd4xTA4aZYCsdp2KqS4VI/eDzWdqTIDktK5rYzYQ9ozqHgs2p
kPQqyF9UbRKcVEvO1Q0wIae7y/ruMSqoi6WktK+dBLGD4uXis0wIXsevobCX
CoJehnYVtROg85CbpYt+TztTfV7yBwU4EzvkzvBOgOz423vUKBb4qew04vWm
gOnLzLNankxQDt4uoa/FBLXfTyvT8P1+T7dcEV87AgeEIwxfIL418zYxm0fj
PnijFLWdPAjrlAPmZLSGQVRL8M5HPgyE9nlH7KrqggsFRSX7dtNh8CLYzAwQ
ITnKjKf7DQWKFIL8V6sMAvZG+AKfNAkMLRXiaX0kON29/a3VbB+aT/bhi+VU
MP/yOpJ3HIM7MtY55N89EBXD9/diZxe8uxbU9TYeA/P4zPDac13Qc8opICl1
AA733ORbp4tB4gm/SF3DDrh5YIki84gOXKF30kNRftenGsUyRfHn2oz3vQKU
3x01VuHN0SMCR4tdb+YoDTJsHtnu3Yfy9xjzLt0pAlS8e/Ayp4sG/zg0GK/1
GbCev8Sk7ikBVH/VPzyK8lmdpl1LBSifdZ30z3W7TQDOWo+nWu00yE+/pPnp
DANOZlSOfQ0mgF9UYsociv8v4F/8BMqjZR7caDh0mQCNxZdflCEfufVuhbwm
8pHEl6pyfsh3hA6cxAzwOlW0kvkinr8bHqDFI5/a1H5nHu+79VJI4pkqvt9G
vcUc7xekWrXvF+6PeWvGdPB1w+rhsma8r2lMLScZ99NsZaYc7rOdO1X48boW
Sd9HH9fv8bzfzD539mpiP+7Xn1MK2ftz3I47s/fn6ET+ZPPADqkdbB7ob2ee
+V/kmf81vbxrNbse5fHe/L96oHEW+7mNK7axn/ORiFz2c74XdoH9nC/k+Xng
enfr7H91xUYLdl1RNPYPCde3h1mw13m//ghkr/MWyX1sxDlqZ0twLK7ff0At
xd/v4acUY3zf+P6TdTY4b6e80lXCOar+cnQsfn+fmRntBT5OZKeXa/FxsuGI
zUYLpF8eiRCQRHrBndZeA6TP1Z5/HY308Oj4XPy+zhbytIQG0n2Gr/R9Qfoa
7dtOeL+p/W8qs/F+U0qTmg2n8b4l/T2lukjPffaGaxmNW9f3N98aoTyiOEHb
wQ3p58buyTUg/WH+wsFkxFF+MlE2d5H+rLp9iwfSS0+c+UZHHGVULiyM90/g
0LDmvIH3S5lUbrqJ5lFfavArfN/UgTLvCHzflOkX1+eRkQT4xDxIEEEcpar2
1HcUcdT6pbYDX5NRHjRYRLJFHCV+cwXzI+Koloa+RkXEUfo3P76TRxz1L25j
fjHiKP3Ev5fdagkQmOPQmY446nhBz4cgxFGH3nkdy0ccdW/xVu5dxFFWP/kG
VRFH2TjpCayeQXz45iF3DuIoy+3XuccRR82WlVtkriGCBqflw5J+9D0uDeXJ
Wgw4KF+oPbGHCM83ngtYpNOA0P/C6IMyA9rs3LkFTBB3Vfe/7hxDz8FdfHh6
DwMMrnVtMbtMhIc8q+YsUD74OsG6jEOOAY7OV+hdBUQIneFwezdDAzK/UeAt
URSvpmvUr6D4msIVU6C6RIOA7hn7/SsY0NCnoENei0GNZbTvpxUdIH9y8TZp
hg6dTzxqOZUx4CA6m3uv6wD/PSnit4bokOXu+PyDKQYv4g7Kimd1wNF9l3cI
69EhdL3/3xQ3DJTaLd0+Hu2Eo623z2VGD0FwvvatbWEYWMbrWARPdULRYy0B
zZxBCBS8ze2Whnw7oytePL0LvgyeP2e1cwBiU743336KQaUaL+zT64bmyuX+
9QV90KOGJTBaMRg/kOsQKNADQd+ied2neoDHf7x2ZBgDdfE1W9JoPRBaKr+D
e3c32MtEuS4h37jgdUThYFAvGPab7iv50gljX5OnE5xJsCGT4BC93AufYlSy
NlZ0gO2K5bdxBSQQaKXvK4jqg+l+2Yg92TQ4PUve1j1CgiwBsoUTTz/Ylsat
sUukwjkl01aLXWTY6hcnHxiPuCvg5hinLwWKj1w7V3+JDEofTHcHSQ8Ax7Hu
ZVFtMnieyg67LUqBF2+EGjUJA3ANJTozeuj3qW/6t/4JFRq+sBgunwbBV2Wd
r+woBoX7Y1fkn+mAg3GXNce9hyBnw59wQM/xwRBt82foAmq1S922FXQoXm29
Mwrx8eJzcovxsR40PxIrLR7TIXEvsX1ehgglw8UJFKt+GL9ZGJ9/gwHYW0VF
7ptECHj+tfGA6hAUEYyPpLsPg6CJjo79RgyC6PPe1i50GHp7YGxeaAR+7T/0
xdABA0qMB9/Di2hc/7FLFn48AmN3yutDUjGweFbSu8dsGNa17Nups3MUJNUC
z1g3YdBo10SVcBkBhUyDMJW6Uah6oHf0mwgJyMqBLK2iUfg9Ffll1HEMzv+Z
l/bNRFybcXFtnA4Tug4lLxXvZIKEwcK1tQZk+I7RdUJkx8G/6VJSlygLvL28
e5YFKaBcJ3zC3WwCytUFKU8dWYjvBPdLPKJA4QFBzW/kCWjiGrHfK8aCz+9m
IvZzUqFDgPDsjdwkSJB8vAjjTNhfu3R/4CAVlp6pxtacnYQO8uxifCsTKHdP
8Vw8T4WTj6YmwpMmoU1H7abccyacND3td/A2FdoX/El1lZNgeNLwuXcmEwSF
Jjy9C6iwb0eIRHHDJBACDm/9lcqEwtICisAzKuhJjtU2F05Cj/loTfIjxEt7
vktk3acCZiIx3iU7CQvnS9QpE0w497SwMUqDCjlny8TTTk+AUlSQrJcVC8oF
bDOEn1FAkuDrcu87E75PPqwuCWdCSej9m9cTyDApcNs9a9cIPP6rQ/yUOwoy
F7haOZYwyOBei+3PGoSkicyAZ/LD0LyHfmOMC+U5rtNc0ZpdkBo03UJAfH3R
ovpTrCAGJKNTz0q4KKDXEGsl2DgAPNXvChWOkWB3ilOjZCEJFOffJDRF90Gt
e70wMZMGf1ee8wkmYLDNdyDa8GAPJL8g7T4b2QNzE+cPC6F8qpaSePZcQydM
3PWdXVoeBOl96lv65DBYYzAveG5VB9gcwI4+HaeDprR19e00IvCVr5q2R/lg
243Vj+koH3yjXp4RhsbvOu1Wzu1DNDA18WwSUmfA249YD7ONADN3CuwuUmiw
7s2X91vMGND+Q8Ng5B4ByopWaKt/pkG7zxDPAUcGmBRL3DS6ToC6vpmvo200
OFQVmaXujHTeyWRn5CPPN2xywO/j8Dg88x2/jyOO7q2wE/nRB2KGAb5fd6MI
0eYj8h2hrH032pCvLV8dvoevpyRbBfPj6ymVVloS2kjfmsF7B68ziDRKueDn
2W0DMy7i++G5WW3se9xcH3Cx73GbOfgwFeerb7Mt9rgvZ1YPsvfbzN0/xz5v
eGHxv/OGn43Wss8b1pMk2euGAWlBbE7YttHq//PV/4OuNZ7Mvi+mlkeBff5u
TNKDfV+Mj4NgBK5PfjFg9zHjrjI2wHWvb/vP4u8lLf4U+x6l5DwzAVzPuKgz
hnNULfEOuw7ptqXwEf6+zGN0C3COshK+54K/X5EH8xL4+zU+1VCB949iyfr5
4et3Lr67HPH1u7PCDzTx86pCn4ya8PU7WqPQSXz9rsjAZgyvOwW5JCbhdadr
DS/u4XWnnfy3irgQL63xfi6ninSPvVNxG5CeGL9TLRfpHCkMI3xdu+qYYzK+
rv16tn+uGY1b0229AUFIfxFTYPwQvw/0WfDNCJRHdMRzRVbjPPmuz2kX0vOW
M+4R8HW9txYH16Hx753xemcc3iehznTzdsRRtb2uqt1If//pSpsM4igSt+OB
bMRRt+f/vtyA16PyW84MII7S/2NTq5BAgBoBQYlPKK9JM9/D8/E0A4bLDQId
HyGejFHf8QG/j6Z+xch5ewacemQSffQt+p2094oGiKO+Funs5LdkwBdum5N8
HWi+jLzXdMD7G0dXOxYgjgoIp5yKmkW/h0OLl4Y4ylkmySAGcZT3qkPT7sJE
lH+fqtIYoIGinINBgiYD5OLTfAsUiOBmkl0Rw6DBoLPm6qYD6PlUKHx+b0wE
1W9UiS+Io7SMZ2W55Bmw8smVeY+LRPDMXb/LbxJxafSDzylbGKAutVuyPwFx
mpLf8ejvNFi5MmP+nATitIbT/iZ1iKOsVK/bztMguHbRYcUaBlCjd2/unSFC
af4Yt+MyGlfznhC6TIeKXtPQbOSr67a9cX/K1wGFv9X870/T4XPJocm+Qxg4
0SxiEjZ3wFPXoybTn+gwwe/jwrDBQHwhq4mzswNOiG4jNXDRQVAnWvCWD/qe
o97Bzbc6gXfxSk681hCYNJ+SWR2DgZ/V/j+ft3VB1eImkrTMIPw5bpa0LhMD
VWJsiUJ9FwStr+lX/dIPL5veZhU8x+Bwtl+8p2U3HE69tss0sg8kdjnM/2vG
4KdVoG/TUjdMix30aBXohetrY+fKBjB4Lqm2iVLWA2fLw768DeuGxRUGQa2r
SDDuqvmx2aIXTLU4e3Wlu0DrpuZ823ESaAYaT06SesH/0zRWItQJ1fc7t+2+
TQLhcfGbmGkf/Cz4RxpBPvByfldUWgsJsJ9HvFta+8ArPXTIcQ3KS8Y3vdXj
I8PMkZYpo+P9EL6sZ1f5mwL37vlyXzYjw5pnYamfu/vBYIonjBsjw2o5x6NX
ssnwWl/sx6L/AIgZdB8vvUkCzpqL4TJrqdA26fRI4MIgLImWt2fwk4BIdLH8
W0OD3cbeKq80h2Cp8mwfVwEGIufjz9yL6oTD4QYpOu1DwLXbpW6DOl5npJM6
3bsh7dia1pazdDD8si+/5TYRUnWl7baX9oK9H+cm1bVofLdVV2vIE6HeKzvb
uGgAPLsVGJJMBiQQhz+2YkRQP7pJMf/WEKynC7W13x0G9dgIls0exNl/Q6x/
P6LDgYE/Fb9VRuBzRNcix3kMVKrrzb8+YMCQSkhzx4cRcB3L4y/LxuCQ4ubS
e9Rh2HfjmHjDlVEIEM4/IkHHoH/Hh91GyqPgaTY3k751DG7uUqRzXiDBy8pA
MYmJMTisuzrt59IYLES1dxzeTIap4L8CoR0sUO+2EDBEfCFdbNmuNE0G/2hG
m4v6BExubXRU8GDB4w4zgcBkCpD/vHdQrJmAinuK+8TkWFA17lS48jsFHu/t
vqe+dhK62vYKnJ9lwmOOhvJmeSrI2m50ZtlPgpVCaDfhExNyWp6PNDpTYbCQ
VR3wcBKMoi/kLhcyQTRuVYpgOhX8SpK4DCYnYR1rZGd7KBOW96hl9Xyiwv5k
E09H/ilod+/zOa/KRFw3IFVAp8IdJV3Pqa+TYM4ldKm/bwyU1BXkhr5Q4eDm
JKcTPyeh7I2Cza8gJrSML/LNYFS4bUbpGDozCVxKGGdSGxOmH7X2iLpTIUZv
tQznlQmoivvx+sQxFlwQr/zUUUOBZ2uiXQQRt6nqdAr32DKB0NQoiHmR4flN
eW6n4mF49df23G6HUUjarnHYoRODk20fulb/6oc2TerifCUDGBqbCIklRHC4
YkfcvbYTcsrJ62mFQ5BlNhxXaomhPKlfqNmbDPvOrBmOEh+AL/kvehONyfAv
VSY02ZwEp3ecTb/W2wsB1ZfkM/52AF+y8vkD5WicBnvfqjrdDU4u3g5HPPrA
MGeFYAeKG4Ofduo/7kDz6lriqq2I75R9W0Fvmgh5A3lvbv1D/rXWOGKRgwHl
g/lRq+yJ4MtkXHzAQvH5ZeBczU4GeKx7FnqdRYDf8Qu6Ql0o7tlxm7wxYMDG
OK6VHMUEIF6sK/NFeXEix7EgeZQXO5n1rvG8iXwtW2z6B/IFn92b6k44oTzd
LrGkPYAA0hv5xxyQj2Qc+9yGn0MMsstOmkE+RfoYu/sa8qOVLJXtqciP9sbe
cV2FfI1ZXH9BDekOEXbqYsjv+r2US42RPw5cIrvgvukpNc+Pn2cfDdJKwM9t
Qe39Utx/7dw9M/B1w4nh15q4X/ucC2H3jV+FibH7xn+pPmmC+/5wEYXdRyvO
iMDuo+UkuWobrtt2j7H5KkQh7vT/Is/8r+kp6VYXcf3oD6d97P1RT+OP4/rQ
iolTOEdd1mFY4Pr6nQqrcH2bYe4vfD/5r6deL3F9i4ytA/5eKBUKRjhHeXI5
sOtRK8nz7HqUNk+yGc5Rc+5DrjhHJdLvBuAcpXrDaIsN0k8uiLXh9agXx0Wi
9ZFOu3zlaxTS7wgNRuL1qLqAenO8HnXi4tvH//B61PrIOBWkp3LvyxZH+pPa
XbmtaLyV8xeJWSL9R8peoWE0Dr2XW+70ofFp4x7YFoLXwa7bHL2PdPekVZFE
xFG8TfZSzXg9besva1Gk63a2ST30RxwYTxjch8Z5LKfKfSs0zjOmCayjV9G4
eq728g3e/8RludoBcZRDw4VocZSP+D9RSxtA+YhnEdd3fZSPkDHl6KY4lKf4
Wb1JRxxVohX2adcZBvQOvx8yzCLAdczOuR/lNSNP/PN5TzLgSIDKjqVKxEXb
NvaEYzRYwk4kXLZigEBX0HFhEgFmFSRSH1Jp8MhMumnOGP2/SkmvH3wngI5H
uqQO4qibLTO5iXooDvjts9FGHLXsXTZyAHGUv6kwJQNx1M/VGJ/bASIIJ91c
ITJMA+Gm6x2NSgx4n18S/8+SCCvHy9z6mTQI3/YlUHQ3Awhwa0f2FSJI0H4J
Rk3RYCBxfXnxZsRdhmTf4yi/sysWyzNH+V2lXW70T5TfmcheMtxVRQRsmpts
NEcDArExcAr5Z8P3zsBSOhE2Rg60li3RoMPhU40VDwOibvsVDAhgUD8HnTY8
HTAcs1HQf44O3y328j/YhYFEzL6iM6s74HG/KJ/oGB1WyeasmD6KAe8GrULi
pQ6Y6jINnblMh7wPuwd1nDEwuLX1TuSuTth59GmjYfEQDNG7cnVDMJDbwJ9N
GeiE8mlHu4jaQfjo01Y6kIhBx6bL6kf8ukBRuX3PjksDcJNDKmNDPgaljcOk
ouUu2CzNc15Qqx9y42b66ZUYJH04e/tJRDfUD56JX5TqA4pzjxT3RwyKdpz6
mi/cA4tvTg8Y9PRAULGFNt8gBg1eW05aVvRAj+68mEJQN4T41ia840V8xcp8
9/JYL7QeNtDcp9AFhV++Erfok6A5vHIuu6kXWLtjHsXv7YSir3+SiyNIcL7r
zY4WzT6wqeS8+OVAB7TVVEi/qCYBj1lv8sKzPlD9rph/WY8GF0dJ6U/mSXDx
k0Lsqt390BdUL3pOmwpOdqYn0jTJELBuxbGVFf0w+IP37NktFLD2Wjq3EEuG
oaE35PmjAzB/kOjLySRBwL7l0S2pFIhmKLb4SQ2CUZL07Nx2EpzbVBN9fjOK
p4wBR9tVQ3DbcflqbhsGxg8jpvtqO6BGUz5dNA7x1dblM7vdMbjwaUTQ70oX
0AUv25qJ0cHBdyQr/h8RXlgsMuz390BhqatlVC4d6p/Soz/uIUJuroq5IKkP
bh78kXQSzZ97t87/y7hABFO3R+3tXoPw9M+8ULzMMAjuedX96Q8Rsnxdf7+c
GAIh74LCqi/D8Hv89KyeNgYVS4fXXf5Lh+G9MgO7PUag55k5KRKNg4dz92u/
HhqGl8L+KRHSoxB17l1KdgMGN5sFeS49HQF5teTgK/RREPHQW/JXIoHi9up7
9xzGwGDbStrKqjFwVO2+HTlKgkPrLZ69VGVB5ffRJPM8JmQFl/mXl5LhV5+v
4Jnxcdj8RypDJogFv3Zfv5HjRIEFC5cGucAJcGMKEUUMWfDqV4AzpZ4CGVzN
W8o+TUBip5WR9EYWaIq/Kfv5hwLjBVs6pqUm4bPqkZbzU0wIqbI8f16NCgHv
nSdX+k/C2rBQTqE6JgzxKHecDqACmc+tUZ4+Cf7KuX6GkUzoEqsqiW+iAiXM
+Zk44i6h/KDr+ZQxkD9zs7EDcRdDSe/PmexJCFVo2vGPNgpY3sXQ7lQq9N5r
nnetmAQn69VumRJjILzf8e6/R1SQZoaJEFZPwVRTovq4HhNu3sss7Ryhgigp
sfui6yQ4nhGTimtmAs/jZc8NF6iglPFJ/dvhCeDfeP9hrisLXKbEdZTuUiBJ
nXMRRsdgd/CrurjfY2BTZIRpyJAhfOVj15dRDHhxh5Gz+dUIcMnx1vtnYBCc
vvriR9desEsNjLn7hw5phNcDelJECC8f/bnkRIPeuOE1WjJDMG54VyS5GoP0
gwt/XvOTIaHDUkvJtB9GlmXP5sxSgK9IsWnFNwwm0/XuKYn3wvKje9Pf73bB
D9nfl0/GYhA3rO+nj+ZhwYbFMmmBQdjH10hp24GBqwxvdodgB0RQHgQJMunw
dK2T1aV7RGgqeifUiuLeom5R+yYU91YFjqm+FiCC+Y68M+L9NAhNVqZlHmIA
57MS3lOvCWBk6m7TheJ57J7sExjKi3vPOz/elkSA10zjAdFPNFjzhm6oi/Lr
DwvDq7yQv/Do0Ljq8T7SpSIbLZC/XIq9UYifh9L8u3AYPw9lvtl0L34eirBB
+4oN8jvburgrOvj6UcaEOifywRUr4g+eRP54pvjhDXw/jGsQZSe+H+aux0HA
99XwL4eo4utB1Ttys/B9NS9/kPlwH3fUzU1irysF+9zHfTxvcrUz+/ygxQD7
nH5dppEp7vvWloLs/dUjMWHsfUGqK0JO/S/yzP+aLiGnL45z1LXfhYbs5/ag
TgrXj7V1cuLrtp8tNF7h+jhBzBZ//h++fU7H99FNr7Ih4xzVkL7/BPteY5FH
0xpIv00eeoRz1Bm+ZV6coy6J2bIcke7/72ML/t5lnM2q8HOmAy8npLOQXqYr
JbQD6d/pUQNKSI+TDDszj/SoO07B+D6oxLLdCfg+qHzLmBstaFz57nefwu/f
TD46exLnKP6GoOu8aBxuNmkVj0Q6fw1/RzzStec41rxGHLW27kTMe/z/OzDV
LYH08hXHO54jjoLdRxUU0Xge/zx83hxxVMyVQpkBNM491mjlEZBe8kBgQQmN
88/E5cfa19A4z5DRvI84iqcx4Ukj3m/qqiXl6y0CkA3dJncjjtI4a3dhEnFU
2+vKxR8ZBNiyUmP4DOKo9+aBOycRR/lOC/obPiVAcMOEiRqRBoP/wpybbBgQ
b2bxe18bAfrne+QtKDTYO2fJY23GAB+xm8JvxggQ66IjQOhEcYXkvVfJEHGg
cp/mN14i8IXurC3ro0HW6ZJbdocZUK8Tdx1f16v8+/Uavq4XT3XTwNf1qjqv
N0yZEyHubfu4B+Koo1mZnaOIo/iedsz/DUBxIz5zO9dXGvzUpOq8l0XzTu3Q
Fsts9D0/xJwKftJAN/1ryu31DEhY+tp9thHll071h7Xwe2oSuh+7CTLg43Oh
1s3jRPCRkL7V9pcGgisYtbZcDBCfX9RPQRwVaV90ThtxlJjaxfpsnKMOWJxK
2oqBnsE6A7wuo1ruQW5k0WHRZJNrCfLJ6GrDGLpKB3RWbMx1fUWHEf9rPd/s
MfggPP5l69cOkFzSLVZB/qq4ocFI/AoGE4878tPzO2HfQX+ubyjuijs+/zNx
B4PzR2aLMmy7YIsX8+7L8gGwqtO7wZmLQWZhhYf+eBfs/neJ/5lXPyj3Culp
VWAQqtJWGejVDZWhtytuHe2DnfM/3l79gAHL/HuX1nA33PpOe+Wi2ws9EmUH
jakYKHav0Ag51wM/91qkft7aA7NcNFd5FgZrfjoXZ8/2wEeF9V77R7sg5eld
k9mNJODyUdba4d0LnIePZrUyOiHzXIJcnRUJVstdkO8e7oU+Dg3KhqkOkDn7
bs9cPAkiDqc98bTpA7tZvaZff2iQluZn9r2JBN9/ysmGNfUhHsjU0hajQZBR
XUXRMgmeGfbKCRzsh6SE4e5+aSpQd1x9DUAG3jjJDWeq+yH4sRr8EaHAU4Xs
bJ4YMmwMT1dcqz8Ap/Pf1Sl9I4GfpeShvYgLIlXywpP+DgClUt+C/wAJqJ+u
DvLWUkHL1lHpcOcg6KZyM/KHMNjHnxS3b1MHbPslLxBuPwRdWyRjAuIxELA7
cpInpxNM5y9o3yAPgWSztgVNEQOyrvAd/4PdILPwMjHVkg5CkQ3PDXKJoLli
gP+9fC8s/B75eWWSDvaHogoX1hFh5Mq3nNn5fsAIXyXbX6H47nppXqGUCB4N
g9tb9IbguH32AsVnGIxnH+aGSWJQZ5xdNXmODpKD4a39wiMgt7zs/tABA6/I
yveLCYjrbbObI2tGgC99UGokE4P7JpuVmyeHwaqK6NIfMQrSHz2fbxzDIP7Y
2A1hr1EoffrxcaH2GBxUn7tfEEkC0XKhqLNSTJCy2MdptJ4JL6+cFL+nSoak
rOb7Ms9YcF1RzqGjlwmtgifO/ukjw+WlB7HvlseBO/jn7X1RLDgZyfdv2oMC
s/mkb2b2ExCY+2DumC0LPifcWtR9QoHKx6spdyomIPLkoGfbdhYkte/xahmn
AInks6Jt/SRENrstHv/OBEnVrj4tJSrMXphyVrk/CZOf3da7PWHCgTnXydgk
Krz1e/TdQmwKUh/IfPY5xYRJyut7RyaoUH3gzs++nEmwPnT+cnfPKOSey/g6
mUaFoNzPm8NDJmHVL4UOT/dRqLi3uOgbQoXLFLM/nx9MwuFz+bM92Cgci/u0
53UKFU73e2r7CE/Bx6uqWRHuTPAjhMvsZlFhU8kjnTaxSZAqOsvRiX7nkLzT
fJQiFQIJ3EfePx2Hwf0aQ7sdWNCducPIxZACGwczPxZkjkJSV8Pf3bZjcFFU
uigrnQQ3jNynT80Ogal98ZV9lGE4+lLP3UEHgy2J1Vo9ct2wb9upsv3GdNBu
wvL90XjQO95TnnmIAgeV5vmnmQOg9ODSOw1N9L4+3r96NIEE+9ddvbzWtg9s
OWPPZv2mIf/KEup6jcHZCM2hLXdR3vT2uJn9dC/ERw0fCjdHevuJ+sePOyA7
5hx5iyodMqZerzPqIkL+aFu3KZqHhnAqjbqSAVdvDplZ7iPC/tbE7VYMGqhP
dAxJoXhb5o5dSUDxXIH8W/kMiucLEQupmiie86y+bX0G+UKOJ5eNEfKFZfrk
QWFH5LNY/7JZKAHknSWzdyN/6S8mKce5MEBjxdOHZORfvampKXgdYMNb7+si
yL8eWFNlniMfDCPttzFDeueDvL5xpA+RxT3we9kUq18cwPvDW+7JN8fvZXtX
YcmJ78vam3F9HOerZ/uF7PD9NhmxNptxfw881lON+7tG9AtT3N8vzO64jnPC
plBf9rrVlW2c7HWrrpOBCuz98Mve7P1CZoeaT/4v8sz/mj5oYSSBc2y3hyK7
b8YF8bY0/DmLe5G6cY4y3mzdh3PUJTEhbTZHHc0bwPsYaHU3iuPnQ/OEdjrj
+8mLcgv2uCP9ofnkURmkb1pv8Fsb6eHb3YrfI/1l9pF0eaRbtZ4a2ImvD6pt
pBujcSJyw2/VEaSrn2xo5kb6FDlBCO9voGmYcx7vb2C5tmoX3t9AL7/j+VHE
UdtDl5/eQbpejUFQKNJN7m5v5LlCgCHBpe+f8XVJjoBtK/F7Cob9qtURR9nv
8KLIIF56fsOV7oM46ttauuE6xFENHHlO5UjXOPIY80Ac9fZsdOu9cAL8c5b3
iEDjPDbo9+PviKPaGYc2tcUQIOmsBz3hIw0kBDLMVp5lgB28vOWVin7PVJdJ
EspHJo7YX3M5xYDjG4rrrhUS4OnVWyrqBDSfw+z6UuwYYMD3aGahhgA3DR69
iyGh39P5+lv6CQbIMSeGjnQT4NWt9YkUGg0itdLc24wYoDyebmeyQACH6Yfp
Lj002LOJSYnUQd/D/ZElt5EIV7IivqkO0oAUaqvYqMGAEZ5jyW6HiVAV6TVX
PoL4sPXdWZoCAwSpTUyGGxGoF5f3F0wgjiX4dazaxoCIPilKXQoRvGwOKq5H
eZlk7K4Ax42InwWs43TfE2HLS6U7U/M0OO91Z8c84qixD6Ymj6aJoNKpe+fe
Pxp8+TPhO8TBgDcBmJXtagxUd5QS163ogBUs1ZEtv+jgsF31y0PEUfOXSoks
xFFcjlczahBH3fDZ+UjwMAYHb6XeYsl1wKPjQSXe7XRQ2H6I4HkCg0qaWHVW
VQeIJHKFl26nw4Qk95V1FzD4O62w1t6jExgtekERTkMgKpTUPxKFQVZWV9p5
qS7YPCLU/FZxEBjvD2MNWRjs0Jl585zUBTpJ1qF/8vrhbNTgmnWIo9pvPZRW
u9gNfSpuaebH+6Cx56323WYMLnd9E/my2A3+Zg7aJ4V6YVQiZ+O2Tgx4VDh7
Za/2QNUJ2b/c893wcXbsbBXiKA0eqlHsQg/4mTknx/R1wa9X29cpCpNAclE/
POt0LyhsyfjtwN0FJ7KZi9V6JNhcHLeuvbEX2j9daj6m0AkOA67UzCAS/Lu1
5cjjPX0Q6BmmmW7dAcq+1676lZKgINk7IDC5D7ALFVqKETQwEp9e7usjgbp2
Tb7LbB9ENzRr9ZRTgUfv2d5iYTLszQy5IebUD/IvxPVkiRSID5EQu2dMhsSi
qG1i1H4INNhP/NdLBjXjkf7CO2RwrvljbX1iAJpGbhg7UUiQELOR77QVBYbO
WBfKzw0A546WizQVEsSNNgjZR1KhJt8ofNvLQTh66k6FyTQGvrYndu0tp8G6
q5uWuNSHYE56WpFYhMHk8EXNsFWdoLZ7S8jzgiE4mPs37bYVBj1Duv7DcV0g
efvscz0pOqRM5Y5G/CRCd382q/VwD2zopGzhLaQjzpWKmtlKhBrbR7FXyX1g
dsBs+AOah9ezDtczLxBBcQfjoKfnIEw8DwzOkB6Gt7ueegn9IcLO9h+kD9gQ
vLkWN8/3bhjk+bN/Pj2IQcJ786JmKh3eP6bZ7TgxAosXlPLqLmOgPKNt1bzE
gNvf70U9WhwB+6T8ziQ0Psr0wSTcZgQct99fWqwaBS0NH8+yNeh9iKalnSKM
wt+LE75vfcdAf3PDhq3oPbUu7alQU2aCScEpmdTNTIhVyY8X1yaD6cSznsbL
LOBvvWS8XM+EFS5nG8qbyGAptDBeHTIOPpctt30/woKFq3LU30oUUBhad+ie
2gSMH+qIy/FgAeOh9J7hJArIVCqSLj6ZgI1PF8vq9rAgL+6oy75hCqzWD5WY
ODQJ2kocFisR1x113HrghikV6kv3JGfSJqH5x73i5JtMsAsJVtuP+Ni31qrt
ZtMkzNy3tmm3HgP+lw4H1qLx81ZTdX/MlUn4jpF3u5mMwu/03VUV/lSIeO0o
z3SahJo6410F60bh1mS93bHzVHg3HAXZTyYhybOw8NvfUahifi4oyaKCl5zi
O+abSVCg5ujsyWBC94If56ViKiyZ/PTairixL3zlQ44dLJj6NPMsBHHj+yvy
R84BC75Xn/j6oJAJCS+lfEzLyNBLERdpXDkCKZwmf1MSR8Gc08b42lcMuioM
Up+jfMCdRfZo/YTyUsrK0J81RFjOSd3r/KwDttNul2ndGIIULy8+mifKl4Jr
DkgrkIFV4aoscr8fHueGpj21paD/17qKXRMYlNBXLwlw90KhbMAzpeYu+Hmr
szoB5Wt8+bIR34s6oc8Ea1aVHIJ/aRWDFSi+6QXzv9mD4lvP2MSmmVk6aPzU
cKFbEqE25KRUN8pbhVpVDkmivPWdT5WXfC8BapnBxZs6aHB71VKFPornhXzz
QdfzCPCEt3M+7wvyzYyCQ/n2DKhJlxgsRfn7Oj/q0mPkO/voeeLFaLxncHxu
5vEjQADH+uSfyNdO9Y5Nv0f+NbLNom8T8sdDkqMBZ5A+XBn88DPyO3Xddykx
yGfH+z424Os+/RVhQ+r4+hGVEaKJ9Awe3X687pGsuz0H71NavamsDD9H1vXA
dRb3fcH9CSP4epPy6NpynBOc9a3Vcd2j9LoG+1zb2isauP4wc4y9j4huKGn/
v8gz/2t6rb1TCd4343ruoY04R304/SEPf84/jlBq8Pdi/fjxGP5eBGck4/H3
ouQwuP0C0tc/qxrAOWqrSOUEzsmPg6++rkI6Z+b7RbxvufNj17Y9SG+Xm271
RRyVAmon8HMQFXYM5d9oPIwdloi7isbJHYkGTS+kr6OLPHmJ9Ce+Bw99Rhz1
TqSY6yHSbc62etojPUcotSkfcVTqmIvZCNLLxB619qLxJmj+Z8Ug4ijLDC09
dcRL736Ipeji+6MS0phhQYiLulz6M5EeeZOXlIQ46uAW1nGeMAKEJqZL6qPx
TNn7YrcjyhfCVBlj7VEEcCftWqWHOEp568OleMRRnsUWpJY4ApzbOb7mbjsN
bhbG7MPX+9rXkCbsswmwcK3p8Qo0X5rDtzysd2DAv3+zotIVBOAJC5sXxtBz
KM/YpmrNgNO8q3pWfyJAlu2TvXUor+F9bKqabMoALZWy0TAW4sNYVu26Lhq8
2jh0pNqAAZHhi3MLK4mgfDXx9p0+Gvjtb96ReZgB+2059kdtR3nTHRmlfXTE
e2eECEqqDOCtdF3RbEwERrJkGr5vatRBVJ9THs07blndqCAieBqcPKX5lQY5
pd9u2ssyQCr11SxHCRFElu3PX5+lwdF/QbW7RBhAVpQTrxsiAuuXxbu4JcSZ
AqcgjQfxMK3cp18Ag6Obw0Pxdb1ct/xyfF3vvJTPoh3iKMdJkX8UxFEDza02
dMRRK6O+HijUwoDj+QD3W/EO6H+VkvKGRoef11dnvTXF4MG29/f6H3RA/trV
qy316BAW4nbxrDMGtecObXTa3QnbVknJnCgaAvdJ+reSqxi4TT3rA0onRHvI
HpfvGARBTW+rd8kYKO3v7h+43gV2idEzvxAvxE7+sL5fgoHAm/Sp9ardkKIb
PGrd2Afhl+JG3D9gYHTNOLyG0Q2lRwvvROr1QhP1aLpINwbChJcNcjd6QOjq
+8DZzm4AIula+g8MxK7eCrCU6gXPZdW9iogPjLVVTHLkSPCjXPHvtWu9cFi0
dPBCfSfc/V6ksv0ECb7XFYw9GegFv8jLjb/mOoBjPEFFMoIEITYn5coO9kHs
8+zD61U7IL1ttPLLExJYnZVesSuhD24EeZ+SuUGDgWv/DpqQSfCc5W5yeLAP
zrlmhMn3I3/sfSn0YJEEUsLrE7/t7QeDob0eWupUCHBcpROxgwynfvjKUW71
g9lbYd/8QApskTopxLQnAye/pFftdD/U+vTYbi4gQ2TvWePyZDI0DnNEe50e
AKEjRY0r35Jg059GuqsJBfSoCnuwHwOw97szf6ga4sXgdbKn7Knw1cN55Nr9
QTjfPD3FtYBB1KF/qlFuNDjiEJc0JzsEqsa6ojpvMDjUE7r+RXEHtLtXtPrF
DEFgToL8vosYrH+5fE5WtAsOPH1eGzI/BI03npj0imEwFfNmy93X3TAY9nP3
22A6xDdfjV8+R4QLLV4s5kgvpIXJC8XLMODira9Dz9SJUMSl+/D3hQFoDXu3
NruDgeaXdLhyExGUIr1EE/WGYP+5q8RKn2EwoOQ1XJJEfCUKybfl6OD+r77J
9Osw3KwuPGRmjIFoO8l673oGGJH8VHYFjkDHDj3OrggM1n26cNfmwDBU/yUk
RIqPwoXBpN9W9Rg0GtidoVwfge1rw9ac+zwKP44eH3ojS4J7RA1T4epRsLt+
P0TZbQyOuL/mNnxEAp3b4i5tg2PweXRCtHt+DEq2eR+akSQDn576rMk8E8K5
TFcsXWfCQdl6ujF6H7/mfFdq7R+HXQ+fR+ZJsuDU1m/BCSIUWCPW+FdOcwK+
Zl6TfOHOAqEH8uevpFLgZ7Xjq6uDE/Cg+d1+xzUskHvud+mIABUkxHy5y29N
AlSM/6C9YIJEXUSAaQwVpA/bCHH/noTaK74T5jxMeGvsfTW9gwquBTprTGKR
Dq4fym+PwreRaY2DUVQwlWnKdDWaBDt5/a2KrSPQo9j+WdiOCkobXdWCz06C
4H1tgWjh/2PvzMNi/sK/jxKhRSVFC+1ZKoVE9VaRUBEp2khKlEpUChWytCAh
CSEURYqkkihE2+zTvsxMe2kTFS2eM57nev7+/fn94/fv+/pcc83M5z7n/brP
uc992jBDQ9+cf//35OgSr2zy+bnKXtnXhTpQcGuN4bxqFo737z7zxLkHn9mz
r5eUdmBo20lGkDsLO06ZBUgYdWNMMvfbI49OUBOpt2pvMHF9ukS+UFY7+pzS
qO857eh8U9F+SpiBt9vEzx9YwYPfVn2nqxdaIWz0dVvOBRrsWm9Nv6hZh8C7
jI/7krjIk98kNV2bivbx4YqxY0zMcVS5+Eu4GSIx+et3a9GR8DdGW/UQHdIS
10Oy5zRgdOEGm4D4KijdKvz49xaJR+lnrJUvaxB4MeWADxk3T62c9Ot0aOj9
a/czXKwKTz9N9dLnccl7e/Mz7yQVnzZYmGeTefVw8ivbUBKn5h/OXVzZT/jH
8NwOkVo2akx27+rfwEOLWpLusXQKdNa3LpShsmEWVDYwbseDuOWQqQfxnVmf
M9avIr7TGWZX+ZT4DqUluNiJ+JqC+mpFVeJfHle8NnkQX1uaNjc9gfjmrw2P
KUf5fr3E2iWd+KP97yUXHhL/XXrJs4G/H1RIHzqygvjvTZ6eEH89ZJvAr1F+
3bvlU8Yd/npI8R3hCH7d+3reWgO+72+6/+kg3/ed48Y7/p1rc7m8ns8JKcJ3
lvA54ZSA10a+vrfz6b/+APHtPbv+izzzX9NLZ62f5K9Tfah5yeX/z5HCTqv5
61QJJy8f287nKH/lH/x6uQ0fh2bw68yVni9OfUL0rYkfgjSI7j2w01aHv36Y
u2D2csJR89XTnA2JfvDYFpM5RF+0gSF8nMRDZf1Jb2+iy7yoXvSGz1ee6vf4
98Ksq9kvyr8XRl35kzL/XpjkaKb7XsLtD0SKeH+Jnm9jW/qMxFVjZ8PH4UAK
tsd92ufK36c+dFv4N+GlIw8q8nODKaj2s1UqJXqF4Ks+Q6JbhezPeHaKgoAa
i3J9wlEumQnbjhOOEghWd0g/w+eltxo/iS6/aA9NgeQLpsfvCt2IpCD+dWmu
POEoRcl7uwX28bBzdpqY7Q0KCoVnaL8qZ4MmuVFSzZmHgynNnrmpFLxQFy+N
prBRZWNoP8bvO3d647KPhRRkVl4y76OTODQW9a2x4aHk97O7HrUUTPQp/6ph
k/FlNHavkL9OtWRctOsXBbbFkwnCdWwoK5uOqvLP9y3SDJ0tSUWN4aqPNk1s
lPXmZO1fx8OjvB0CdB0q3KR2N2fx2Aj+Mn3kmB7hKJ5ugcJuKsqm2D840cnG
FCMTkTENHi4Ydf6dvED8ahHNwqmfjcD7lUmn5XgIcL0SW/meikV7xXcdHiHv
cRZlTYsID9a7By7qjVORpXPn780pVbjrlznNbIKLxgOrX4H4VU1hzA1/4Sro
jnYv0+3lolT/9klNAxqW3nUx/DGX6A7vqaWNXMgzDuVHbaXhvGz1748RVZiz
bWbfD2cuFuhZ5zg40/C8okmud3o1rjYcu/mOwsG6vMmyq740eMle2D8cWY2Q
Lg13e0MOxl00Em5EEK6rlOrfr1SDLz6HRjLVmqFfIplqe4fkle0f25y/1sDi
3IRTfW4jvqrOXTbxmoaz7CJp7ZBaRNMrJOyXNeDeMSPLg1Qa3suW6E2sr8Ms
4Syr8GN1oOEp5SfJZ9NPHO8qn1mPSqUP0X65NXg752mjOJmPA7+LHfSKr8f1
91d5rleqsTz9T6TCYTo0zuzKTRVtgCCzrNsljuS18pNDh5PI848EzZyDGrA7
dsXUjhw2rvz8Pie5lI6Pz5q0WiobkB3trX15KhsdrOC7Gu10zKq3Gvkr1IhO
ySOWNZEsZAXWCiyfwsB7RYbo/HWNiLdap5smx0Iax9NQU4YBizXy6XJejdBY
1isokMuEBGNF/Ym1DIwfXPKB8rIR0pVVvUIaTPytXdio4saAMPvsfKOpTdhv
cNZ1z2kGQi5G9m+/zoCcn9jLl65NWHhKyFn3NR1igUvUnxkxUbXpm/RIRxMK
fgXvWL2Ojr51doNH9Vn4+91jqXlEM26s2pQzewodzgc+v5y7ho0YUZUQHwkO
ztp4Oph+okF0QmHr6yNV4FCv5Gw7xoHC84lX3YSPh+zMf2SXV6NC5t4og8PB
vhNPCqepk/e3su7JKadaXDjzTsPAhYulV95z1WOpeHDt68ApjXrIGmiOG3dz
kfzRQ1NEnIptDzJvm0Q3YkVT+V3hWzxcXWFQ8OE6FSXdAx+mnW/Gj+lJaQpq
LZgt/r3YYwrh+/bbotZnODikvI0uGdcC/93NP6I0aShzf7h4swUX4896p6VN
a4XO9dr3/rY0PPz99nKwGg/RKu97XMNbscGy+bEjib8jDwQKDY1aMDT9l7ec
AuGKgETPoI+Ex0TYsg9tW5FwnqEhmtOGeHl86xSh44dfyxNX5zZIPH11tXVN
OxoC392UO0WH5WbGwMYz7eDp1gWolLZjjZuSy91fdDR9MM3awu7Ao9x7E8uO
dmBfgPBZlXMMZL47fmyffxfkGxk7bIw6IRrhfkVamwmuk41dQkQ3hhtHa4rR
Cfm3OluufGPitLdsuJpRD4ZX3njsV9+B6sRZ5b+tWDA9+9VDbqQHagHirQ6B
HTgovMXpEItwzsVedsaLHux1e9W6enY7Tj1gjSfcZ4HmnvD48s4eXNesHJFo
a4WDebNnugsLK2WfMx1MerDuTj8l41krSg71bLhqw4KSe92h8cc9UGVJdbH6
2qDzzXHhrtssXHL4wvna1YNfJTbc26c7cHubo2NJGQsnBmvfJkx2I+UEN+Do
RAf+lvtNLVrEgtycllfSZl24f8Gs4odqJ4KftV87uJBJ8qeSsJjFbbAs+/V3
x8J25H8RaVzpRse1S4fVhL42Y79deEr5mhY0+GYXRMyg4ZiDr+FCMu8Ulm73
2hHCwcpnt4TuHqeBfeCg7s0BOnKnWDY0LWzElf2Ls2TJ79oX/PnLEsLRLaWO
npOfaqFTtb8s/VI9Csdjwk9ZkbzB6HdBHRnnP+69fLPdmsSjTrq9cgoVTTyT
kf4hNtRCXQ6vkOLhRY3QlhxBKrReRYWuJnlxV9ZR+5Ug87C+7HLdHAqU7zgf
fk7ybpltUUOKtjwM7qgXDLpIwR9jgdUUwlccakvodeI7V2wNb7CJ37lOSwp3
4vvaIx/OVOKD285JDy8+SsFjV+Xx88QfBaTDSi8Q33y/pPDQR+LLzzTiPPj7
RJsNpuppEv91nyLhwr/HzSa5QZfv46r2+fv5de8Rg/bRS4m+Refyeb7vv7/m
3sj3/XshOmr8eiHXF1mb/9VdL5m54F8fgKL8HXx+aCq49+++Ob2evTv+izzz
X9MLRIL/8PvtP34b1vmv3/6b1j38/dmcg1MN+etU+Ebn8tepjt0kyQrRrcdb
uQNEv9i77AK/71npo1YLOaJPU8778ZnwlY5SVya/Pir8BfUrvz5qWdFemyIS
D7f0Ph68R/QlD/J2OhH91emmy96Eo+ZwP9Cnkvg5z/u+KYXEz4jAhuC3QRTI
bk95fZro1caSmV8IL2FORqrjSQoCk76/FiJc9Hjrk22VhJde77iQORBKQdI7
m5DLRB8scR2tIbx0/bbtp7CzFDjb++7j90O4MZin307yAtX5wrX7LlEQanT1
+gDR3wjYr9hF4nnaQ6mP5dcoMJQT69hBOKpluIzG4Pebulpklp5EQX7tPCP9
SjZ+zI0pOODAw91AqYiL2RSc/PXxzREyXg7+1km+xr9PYVysUriSgrNtGawZ
LDZGtdubhK0JT76OTtfqJPFfJSkzvYaN/YbjzhRzoq/iRagKUGHiJZgwVk8+
P1Jh0X0yHtduVVExUqSS95J7SY5DOCqlb0BpDQ/HZ4x9PG1IRWCCk+KhVjZm
KXTdt9ch49pC6MEjDypOGKm1JnazcXcH85WcKg+MWpkLH25TMeO9ClX+BxtW
lRaRofOJ3rxI3aCKCnG1OQpTx9g4EvzijOsMHvqYh7lF/HtiTUwX60yvwuvn
mXI9P7komSgbW65Ng2R5mZQAyeNElZhJC1u4mNo4tL7bgoZveWk22UerYLTr
6Le5xwh33Vu8ut6Bho7LVtepQ1XIe9ZrQ+dxsIn69R7diwYft+Imuk81BGp9
nHwdOKh011QrO0lDQF/r4ke8ahi/Xagjkt2MPw0aq65dpmHaLuvoK2416GtU
nK4V3wRTv9cVgw9pGFUV2mQ7UoNEi4nicOtGlAw1hGzJoyE5r0co+UEtfvjG
fpeqrkdT5AcllWoarPWLGmSD66Al0REqOVKL70pbZ9wRoqO4WE788KZ6xI2t
p//Wq0F7W8L0TAc6vL/fXV3cX4+VAptkFjOr8PJtXMO7x3TExXRFT+OfE9f2
f+t+l43PjsmSYVw6fEx22aVNNEBroWe35z0WbkxZGLhdlPjkjfM57vaNqF5a
Y7+Ly8R40buNYwoM7G92O/X5RCMmGn/Wut1hIk7dyLVXkwHpozVvMq40Ysc1
hd7jR4geFPGwXJuB+f7avj6JjXBUFC9n2TJhuUNipMiMgcIyIXGP4kYI2c4M
FZvKhLdc4LxEVwZ0TE68VJtsRMUVhiiD+LVJdPafzdEMVJhqOt+zacLKBfHt
XBYdjQOyNYelmMgxt/+lTmnC32bljWMb6HB1Pn4jRIwFh89rk828mrG22V7/
nDAddqPFt3/OY8N4iveU4hkcjD1j/7Irp4EjMmYYsbEK4j1zpr/34GDus2Xu
vudoaL0VGTV5vRqrZkb4HaByUFEiPW/VShpMy38obxauRYDer0qdDVwU3qBs
j3tLReIplYHdEXXQ2NrmXJ7PhXj+maeTZJwcnmK+90VGA/IcXDYm7yZ5RYd3
jvYBKprDxz4232mCw9kp1ZqtPGSd/7PtEoWKWfPNx1aT72f9QGfJX8sWLPww
N0pfjIapc+8sln7HwcHDmd5fXrUAcwPOTFlNQ8PRLVIGR7lYN3mikCnbim+n
m06bk3xg65qKStomHlzfn96G663YuHzO3JhoGq7elRVT0G5BRYPGckXpNoTm
SU94vaehWKEvYY9aK9TXt5to32+D3JbLW578oWFgsD3N2aYNJ+bY+//UbYda
kae+XBAdIZJlb9a/bwfj1Zx739rb8WXDww/XSdwYbxKY3X6uE2WBmzoCv3ag
rvfWaUY5A8VUM7OFxt3o9TWslvToxOLyv0K3bzIh8yzqWMnfbhjSLh2tHO9A
e+iQ0p3FLOjviHKR+9ADifbdOeU3yOeERQT2prPwIbxOI6ihBxGW37tbHrXj
1um3MZZFLPDGmQZhfj043nx0xyWzNqy4qql5/hgLuaGK794a96DRhn5P8mEr
bM8VDDzdxsLTM/fso7x6IPBr/hZHvTa8lbogOeTLgqHAy7svKT1QGliV0RPY
jhHfZMe9b1mwVtpSNPNtD0KnlD7Uvt2BsCR2vnQKC80vG5eWp3TjhFZK09Ll
nfBu1zuwiYwXjVnbzooLdkJO99X2LZc6UHMg9vrdeAYSmTe0tsxqgcV97TyL
qW0omfV8/sk3NLhcrxw8+LUWtt62Vi/CuPCVMvob7kzFw3HRgLZwBuJCNO5R
DEn8x65ODyX5DPuvbe6tdhoK102bpt5Vh++/3rHvTNYgcGubNPUgDZeN9LPe
21Tj8GdZ7nPCa/evt/c10kkeYKip7/yHzMNya1KjZvJwIuXipPMCKnI11hi7
N5N8fJ2Fka8BD13Js3+UfCR5d8vniLUMNhRuuq2yJnn3gdwNZdbRFAhPsSx3
IXn9cHbY3st7eTjam9qgdYKC4OgwXCU++FPjKucJ8cFrmgZFd4ifBtme5N0i
fnqjsnuXB/HTYyvGfOuIL+u6vzHQIXpqaLOZEvFlgbxB7CC6sWblKv45sj8b
LS7z+xqVShZq8NdV9Busi//dbxIMXz5fuSz12MXnq86Wh//uMXw9ekyEzwn3
7l9x4vND1Gmxf3XvY3FF2/6LPPNf09/XHp/F3wc0c7xVwd8H/GS3t4C/D3h8
n/uKcKKPxTkN8/uZL9h5chu/n7nTXKq8JuGoVOGe0nVE15qhZiVCdHmLm89W
+lGgpSAs58bnrt4CgRLy3m2zzk3n15kb20lG8OvM+3q1G/h15reW+xbIEz5P
s3930oTED5V1pEGX8NWwt1fVrhAKDp60M+AQXbDfWkKSxJXx1qxVmmEUKHxn
frtJOKozQqGrlHDU4E5/bdEIElepD/qsCC+J7F0hdopwlOVgu7loJAUSCx+J
zyJxm7T6+Zga4ajK9rk5CwhHDTpp8tYQjvIbzRqf6sLDmSLjwEX3KAgRlNSf
qGBjWaxOXyXhqLTTHQbTX1DgTy1esZPKxosFFoxrdiSPkA6hr/xCwf6QAE1+
X/SK6LPzF20n40JuTkxDExkXpRzPlCo2GMnbVbZs5mGg/mXYn98UTOYJPE2u
Y8PkhuFJcVMeZmpf3TYqScWKL/pXjjex8VXPPEF5HQ9qj33nGetQsZ+5ddNd
Hhur2Qryd/QIF1WtnNJoTcVp9Q975DrYmPEwO8B/KQ+832snTp2mItWk4+pw
Lxsp0pfVhRR5SEqZqHnzhookD+F6g2E2JAb3G8wW5+HheiuBgREqiq4G3vj1
l41Hp6Kq3Se56Arb3hyymIacazGrx2dV4VBNRKRnNxeiw2NGB0xpGB5wznE3
rcLFrra551O5kCky+/14Dw3S+8zLpvdU4USYV/bV7xyI9iyL4hKOUl02ZfdG
32qEPTfZ1b+Hgyj3czNWnyJ+dfNFQFZbNeZSJbzNXzRjtU5ER2QUDWc3LlmR
YFUDZ8XVZtySJohq6H7ovU3Du2IbLb33Nej+VFngQW3E/HzFLVbPaZhnxNnn
Z1qL51FPLw+lNuCzz82Vi4pp8D9n9/A1pxaOnNZtApvrET5Kyzfl0HBuyc/W
de/q0Bl7UdHnQC1oHw22VC2i49OexvG+k/Uw9m840/alGo0iDqd1TtJhEmkz
ydJpQHbAm8SCLVXY8DOhsb2CjuHMlDs+rAZsjU+7wB5iQSpZ1DCa+KFSVNb+
esJRAdtVs104TBROH5731JCBH8nvDmplN+KIoaNqgwIT828qiThtZECv0Er+
zpdGUA6vv2n3hwF56y0vPxBdpnF7wv6SRgjf+hicPcrAnr/fz58wZuCCVqo5
7W0jzM+HqGM+E/fu5RWKWzDA21w+Pr2cfP4mlbyxPvJ87IeHoS4MBFVsl+wb
acTrhEDlhlgGLIwiF/pHMOB/a6Khy6wJzywPX7k9SMeeApwJHWYgJmmXtc+7
JkSoxpTMtSQctbth3PknEzFpj10tHZrxwUHbsF+MjpeUxxdmTbBAeZ1X/P1v
M0RjbAqM6DQss8CGL4uqcLY1PsvIkYOFGdoPlGNosOxaGSvmXI1EoYPWKws5
+GN2RmuNCQ30BKbP99waDH2xqZ+9lAuvxwd8HzdSIVz6LkFcqQ5Dc5dPnX2X
i6QxjuIVXSoyd4ztD56sh7xxZtU3NR5O+miarDCmQm93J4tCfqdtgLj3hzck
b3E7QVdPJ/lJ4imj3KBmqAVYz3VSagHlz966/gkqXkkYeqZ5cjBrc3y1UkQL
up3q69aq0BDjRxu7Po0LNbFj39fUt0Cp/VPD4Y00WLhkZexJ5sJA6kPF/VWt
mLK+alcT8d0rg4dUd9jzoHnXft30u60QUa361XKFBnOF/MfFy1oQv67/Y6lU
G1an7ud0FdDgYZTPfunfiuS+7dTOz224ZJSb5bWADlvrmyIDQ22w/Sr4beu5
dkQyg4u+5tPhv87yWFRzB2JMN943CuxAS23tI8+LDKSdodariPHr4U8J3Anr
xMm5p3KeHGPilfFS1tKabvh/mrhvK9GJ1HCHp78FWdhoTyl/fqcHprI6jaJP
O7BBnuO6LY4FITH5aVeGe1Dsnhk+83c7uFWSrfNZLEzT3GXqd6IHikXty445
t+HJt8X5RsEsfC45SE1X64F35ZWk2ztaoRU+bG1nzMJFkbC5kO+B58n269V6
rYhnZa2M0WdB4G/YfqsNPTi16PpOq9etkF+0tzpjJwsGVrtOjL/oQddWK5OV
c9oROjqnm3afBaWKPz3Xbveg/7Nvqd6zDtgZ19BKY1lwUjqzRtipGyUy5/so
uzpBG7ESM0xn4o+Aa9ke4XbYvzAs51wmfKh361zWJ/55kn2WFelNoB6auji9
kwfvB047RggPlX82cGm4yILmE5OUhBySLwiqH/z7ncwXTYOHO0Dyowi6pVJ+
PfqiFKIvmFXDRTf33NNwGrSWvogcnF6D+yPLZn9yb4Z0dPjWV7+pePKQXqQ/
pQpmto8aeye4eFyXGmK5nIrJ1s/nl5N5+8jtz51u/Pt3vqRfeFlKgaiuSFYk
k41MH7UrfSTv9j6kS995hfjR4biDNOJTma3CBz+48M9xT1uhE0xBrO26uW+I
D+7vEdzuSnzwdEi45SDhq/nzx44/5q9HDX+P2sbf96mpG+gmfr3v/MMU/j2G
J7ctbZLn103Ff/Lin9P3yShg8PnqdusnP/45/btnNcT4956ETy5t5fOV0ru6
FXy+2qx50pvPV9I7hWz5nKATZTXjXz8B3fF9fH4Qnp/zj6/cI69b/xd55r+m
S/+WeGpC9DR62Bf+/uxyUfnf/P3Zx64K2vx+U/JTkwP4/abcVM594/ebKthg
9cia8NXC70lW/Lp0R0a5Fb8uvWBT8PgJwldn1z1W49dT5dTupvLrqbhbM1s2
HaNAcyKWUkX03Q6vTH8SjtL0XuypE0TBYb/O2kMkflLtZ73oIvFjKLbWQuEU
4RPDy9bKhKPykkWP33bjoXl7VtfusxQcb3mfJkI4asOVN9cGCEfF7K7+oUs4
6tdn5+NiJD61/TavliccJWIruiszloL3FV+gSTiquaHaVoHEbWAmdcTtLuEu
lZXnuISjKOuOqE9xJPEWJl+h85w8L+n8W49wVMD3xd5lhKN+7JOtHf1AwXDU
zbVyhKO6Ffcqnid5h0P03GfGdRRIRua+GWWzgWRDkfNbeKgxv1eU+5OCIa2R
5oZaNvLNmHOCzHjoLktu8hCjQsJ828tvjWzIr7DQcTTkoWrRxqMamlTcipF6
d43LRpmKqUPoKh5UILeTYU7FenuXst42NuZt/zQev5wHt/bQlWc8qfBQuyrF
7WZD+kmP/z0VwmlX5ix9eZcKqYFu85gf5P8Z2G2WI82DwnD+bOs6KuQbRjMS
x9jQK1GR3SrEw6IR1cVN4jTcWbRy+QKhKlx4yyg3HeKi4KiW+K41NNx9sLHi
9dwqXPJcPm1dExdvrYYov3fQsDIl/OOz/CqUZti9Xa7EhVhnQ4Qi4ai73vH2
JYeqcW6lkfWMfRxY3BNU8z1Nw6fGbuXYvmqsvXne5s7tZuhYGCk5XqZhurfU
IaH9NbgkTb18/XYTPIxnixQl0rDD6X6E9qcarB5c07SouBEczUslTU9p4Ax9
u3pZsxb55crBSs0NkEzyCf+RRwMtUfX0gSe1kOubL3qxoh6nDUzyAyk0CO/p
frhsbR2sPPeW3j1bh9TyFzZWPTS8Cdj7zWp2PbpiJ9dxX9WgYFLstdJaOkIl
t7y6mVGPh2ZBF985VmPGBuX8edfpmKw9Gv98XwNuZR7iBLSzYVoes7yjjY7S
vxd+nRJqxOr5f3jdUSz0b2yI3qXBwLKmZUtDoxtxKaXRVeU4E3GXmLw0OwZG
NjlsNu1shMvr6i/ZWQxkfGw0tHZkIN55Z2T0YCOMvk5fYJzEwO6Lz0ukyPOm
gsmF8zoakXn/5+sl2Qxkbw6aG7WJgbyoXbtHSxtxICmsRWeQgZZtXpsdtjJg
LqLPSaQTrnt1fa0OlwG6xp6Tzc4MzFRR9n053AibXv2pJ64zoHJY9ZT5WQYG
JDWOXEMTqqrH9d78oWO/jNXV8/0MaAR9sZ37tglPqG7Xc63ouCYlECTYz0Ri
uJzLkF0zFs63T9abS4dxtXH4kmEWUvp2ut4fa8bnrcLJTQwabHtZ6caiVVi4
YnX50V0caOzA1IuxNJTG5fu8MazGuHpDr1Q2B5vuxY1yLWi4FFLuO3qpBs+y
5GpnyXHxSu7KXKefZJy4Df7p/l6LAGHX34eiuRjcLZL6bisVOrff7UhIr8c8
fd4eOzEeMlzcrXYso6J1WIod/b4RiYzr1WZPiJ/Ndiu6lUSFwoanp8Vsm8Gd
FhG0UaYFca9bjmOYCiN2/t7tdhxMqwm69zG4BV8mFas2LqIhqH2m6udGDnLn
7i86UNKC0E5UhRgR/7Ve3h+1k4v22w9vzhRuhcrXJUocOxqSRau5RlwuavZO
ubZqTyv89m7/dSSAPG8Sf9AygYfMW9HLSz+2YsPG8Pftd2lQeLzCUmSgBXn+
Mjc2n2vDzqqFM4Q6aNgwp1zsy9k2/E0zfeKytR3tCbynz6PpoC3+mVIU2YGQ
FctqarYSvmJFRbx2Y+DX+YlnNE4X3D9fWNx2rBPfKKmlos5M9AVfSHUq6Ya+
xGTXNLlOfBhIfyM7ysTVzyfuXr3cA+nk3t78l4TXVrzavvASC74jxW2Gv3tw
KPeNVtnUDrQGLXsrVMVCcVjvvgyPHsQeCbkZptyGwzq3B/29Weh80bCJ+qMb
ex/k2u951gIOW1b2jwwLK4auHNmd3Y3zR2wooY087D70+eKfHibUM17EJCd3
o/Kx+v5Xj3go2ZZ8YE0zE5G12W6BjG4smdJ97BtaYPvqSPrzqSyU79kwNJnQ
A5mPZx6//tqGcPszXVmEr5K13n0RI9/H75PhZb0vHYg/N6B72YuFnZpCbWW8
TiQX0NSdhjtQcYW7Y8cQAyxzuXXrRrgYSdn3IcW9FaclesqWhtAg9PqH+qXB
KqQ+DLS5epeDnHULEzMdaJB4/s1h/W061nccWzv9SAN8Xjxfd5P4g5XL9cPZ
8TQ89j48i/GkBpRbCkeNBZoQ9KK/jL/O73snZQF/nf/ilXQN/jp/XHlRV5wh
FbF5x9d5t7Kxk/Jg3EaHh/lTL6y7QKMg88DhiSgWG3GF9HlyVjw0lOmaeROf
kj+ZZ6xIfEpHoDNIh/hUybrKD0zCVzW8zgWV/L5YhRnvVhF/zDwU9G2xPwX6
Nqo304mfHtlacd+U+OybIE29H/zzg0aFb/n7Sp/DZvTz79Ox6d0zdTfRN/nv
FuWf35d89EqQz1evG1y38vlqTv30Xj5ftTEpi/l8dX7JhyN8vvIcXPWPr7JX
jQjxOWFTeOI/vjJ/l/qPr9yuvfhfvvof6LPuZHC28M8XzPJdxN+ffa+gHMHf
n9152SfvPtE31mcl8OvlfpXldPLr5S6vfxvlTPgqO945lN///OuMFbv4/c9X
xwSzzxG+kv/6pdCH6A/jvXsyiR4pP+fWVsJXgVsr9lQT/Uy6ufkQ4atBBeUx
N8JX8wtsfY6S+FnsqdJfT+LHVNdC9R3hK3k7Z6e1hK8cle2f+hK+oidvNiiM
oCDMmlN5kPBVWWm0uhX/HpkvY09iCP/zln4rqiF8dYZ21TSTxGdB1bV3CxMp
+HZpako0GSfrF+9i3CEctb0y6dXFdAreHNNSXEg4KtEiJGSEcBTLXubvk48k
v3CUfbGKcFTek7pxO8JRk7JGk/a1FKTsV6RWEY5KOap8rphw1AlJ9w6LXxQo
rnUU+0E4aqVJ0OPthKN0fVb0rhCnwjNR5mI74aju+lfzVAlHtbQ5HJRaQsXG
1HrPbMJRctz1J0E46kdY0KfcDVT0bTcsTSIcdWpwyho1LZK/sL7Fw50KyZ+Z
sR6Eo9anLI89qcpDRJ7faUY0FQ0SHxvmDrDBVL18ZOVCHngNU3nqJVRwVHgJ
j0fZ2LvELvjZbB4+H/zZt1eQhle6SnI+06qQPC4l0/Obi9xHaoqDmjTsvvxj
6IRIFd6a6Wi0t3EhrVVonb2FhhM7ucIZoVVYMWXq94wDXETRf/81OEDDqd+K
Sp/0qxEpSgkNucVBqes0m4WnaCjKVC3sb63GhTlH/wxlNKPpjoa2DD+Pf2rn
4nqwBhlaFy+9vtyEC6NtQa33aGgWjvswWFuDBwbxkc+uNkLjHVXEPZ2G7i9T
1zesqwV7DmdaVE4D3PJ13g0SjnKIKG13IRxVF8I+ep1wVLOacKRwOfFztcce
OxfXoVL66bGcvDokzj3dL95Mg6mZyq64V3WQ/LLH71FQLe4x/2iritDheTZl
9IxtPYZPf910SaYGZuVzVJ7sokOC/i3jWVs9XN0H12zprIJdwVvBycd0vBS9
MOViRAOspyfP336HjY1e845cHqAjo87NirqwEeygtVZrXVhQi74aJq3FwOGC
jesEbjWiViZd768jEx3mO5N2ODCgyZApvt5PeHG0a5pLMgPBqTN2ZO1lQPq5
qZztn0a4L56ixI4mvJX+U+YU4S47ToZDB+Gu2CmGqafvMRCkoyciY81AotHc
rvnVjTjRctrqJZsBl5UhmTE7GPih1fRQgNOIDY/l0saLGfAWlW6Ld2cgf8ny
MCWhJnTVRGyQPsaAybWWR+5RDMwr09RlbWvC3+FC+Qc1dNwVa77RLcnEOtGG
rOrKJsivYabIbqRDKnB59HRxFoZzBBMSvZphN7/Icr8wHQPLjjWOibOhsdn4
q54QB7vD+nwiKmiw0F2n5KZaBXG3jadeOnFA3W30YnY0DR52qReibKshlNrL
i3zHgaALr9LQjHB5T8V5z9QaZF440harykVgKuvxQBsV9d+WXLaSqYN/x5l5
EwlcsDZXTdfSp2JIbk28/uwGHC1TLXRbwkMQ92z6wHoqKgT992mtagKTI+wg
95UHhqvsI7dcKl4p5L/m1Tajhr0zc7FxC4a1PG0uC9OwNPzhrmu3OdBjXjOj
3G/BytwFZiVaNGzOD9BrmM/FpzsLksw6WuAU3vRoKhkP7NsirN4gLroq5eXu
y7ci1qM1LdeFhoeuPU0Gg1zMlZfgrd/fiiUTqy05J0h8L+hXcSN85f7ZaXYV
4atsw4LHPYSvWDc3+fAGW/BbKnn6zgjCU3vctL0IX1HS8pYvj2pDbebelzO2
tcPM/2tX0RU6EqQTN1gldkBc4rmwkG0H5kRX3og/zEC0RAGt9mcXWN2m7eWn
O/Fdwu+buzsTc9Q81B2p3WCI3diuOL8TbxX3IXGSCYlbXTEPEnuwyuTsiwdP
O8DrbAy4fI3EbZ23+sP6HviH7z6j+bAdibKL9r/6yML3xzsM1mr3YHBpqPQF
n1ZYEmYM38CC31ZLJ+8b3bjpmCVuE8DD8/1rwsZYTPSfu+AA5W6wHFqGhgW4
OLB/07dj55go61beM8DuwvKgQJcZAhxsMH46MSDPxFYuTXZvLdFtNZLiRQnn
xvZaDCozMV9DIccmvhtQmjL9zEkebD91KO2pYuJN4h5DakkPllD+aOs7t4Oy
5WzZqywWflTQ/VUiu9GZc1J0i1EnQmR21leXM5F/pFLpsXkrZm95c0rlZRsi
4xT1pWfSMV71yztjsgY04e0Hm9dzMW/No/0JBVTMErrGWs+l42zB9JzlEw0Q
X2u82CeJhcW1a2riUmmQUTAOVFtUi9bYhVLjQw1YoBe6I0GWhqSLOi1pM0ke
Opy46m4fF4fNlNqVSV4cv75CnUXmc8r6g4FfSF4sf3/5XisWBTOYg4tkiY9Y
UVoPLLDkIeHYKtf11whHPXT3MiZ8FfJ929CIMw/SQoUXxglfyVgtkGUSf1z4
xbRpCfHH5cJnXyoTvmrKzmvg8xVPYIYCn6+EhN4H9vH3m5qXL+XzleWZxl5+
3Y6o70gcf/2K/jCshr9+1dds48Hnq8RF677y9wdTqLdr//VZ6hbcyOerTTFr
7fl8tSi//d/+4JFlI3P+nR/cNe/fPcKnZ9X8u0d4WPb/3iP8X+OZ/5qe3zWQ
xe+bccfDw5jfN8PSf60Rv85KOKNqVTPRxT0tevn7uZfUt08uIvr3gNOPswlf
SVn5bN1O9Fmp0xd1kverWOHT0Ev4ykK6d2co0aX8N6bf4PebSoi/9IHw1eX+
WQc6ia5Yl+fKInxFuXW+y/gEBQbT9t65RuLnSOen2w9J/GxfV8ByDqWgyLWv
NYjwVcyBp7JTCF8Nv5iRfDiSgg+GRx7NJxy1+IvwPtF9hN+8pF/z7yP46jN9
O/8+AtZoU4euEw+O57jMp88o6Lm2rpBFYWNZhqtEkD0Pee5LHh8qJvxmni9y
gnDUnt7JJ03b+ZxZEOHVSIEW+9YyvyqSLxxvCXq+mYeZtUYLbv0hOl3keV4d
G1vljIraTUh+vGDeXgdpKgy9xPUpTWy0OtFmn1lL9OxDsfx9vYJMlz38fb0f
kQ7jiXo8pBkaK5hbUBGxLcNHpZ2N1Rm3vuuRcTcgbPlB8gAVa46dDFtLOMr4
TOjxcsJRp3QXfTpxkQp9/cnlPv1sBO/etdxZjoe3E7mfnr6i4uznZ2Jff7GR
nL3Hvl6cB9qYO0VykArfGZrBQ5NEr5n11WAKyY/GjSoEFtLwU6krb55wFfaV
/D1X18vFfYkwaQPQoN9qtM9raRXqvv0emPzIxeMbfw+Z7KFhoCOwUo9whnru
HJ3Mfg7cvEtuXzpKw7JD19XNEqrR8WrN/VPLOKhufR7BuUhDjnp955a1NXiV
+HpjxmATNu7a6PY1gYaIy8HRDdk1mKV+d2krtxFpru7JGk9pmFzl+eaASi1y
KmLcrneT+Srlmcf4Gxpm3vb3TrtUi2zKrY1r5zTAoMP3HPsL+T7iHNatsVrc
VWZOuIrUo8G9InKwmoZD6rMO9oTWQdD92YVl3bU4U/G4YWYvDT27P2XqS9VD
z3jlRYv7NRBgC6obL6Uj88Wk9+fYenzjPsldm1iNjJeHqRJH6Igd8eZdk2oA
XeKrye/zVSgs8k/OfUVHslvSF4EHDZh5KF79tSvh2Q8fF934Rcd+waVBzaqN
ePnWNEdpMwvLZEu5JoSvjp+Nmu9A+MqL2aiymfBV5judSVfCVx5PNkS9Inx1
RtogVJ7wlVDN5hbdgww8X/bV2VG4CVVlFo67vBkwcCzmzPdioE9F9pT6XPI/
6j24OEF4S0A569oMDwaSuyEtOKOJ+JqDr9FRBi5ulp/kHWHgTvkRfJBugks8
+8aG7QzU6sy4n3+GgdLwxR7Bxk2g/XmiNGWCDr2/c0ftHzMwXWuv7NdzTbgq
5dL43ouOlKKli3nBTKTdvp2aItKMy282hP9YRkdfTMJrqUMsFOru+bDrUTMk
3Lc0bP5JuKjkQXj3ATLebkxkBC7igPtnbmtyLg3xU1/0q12uwtEZ2r/VTnPw
c/mRM0H+NGQsejZLsaYa/qWZjm9aOUjR7PkxV4WGjZtKvXqta2FePlN0bA8X
294F2N+Ip2KOm/avoP46UNm8vfJ1XBjP7UkvEqBij+UeGSmLRsjQSrfMjCD5
w0etM2bnqZAxMjDTdWjG9LqJ2qkLWvAr8Lt63AgVlPnq4Uv9OFBzs2O5XmrB
m9zC+bWqNIjYnzDwkOQiKaQk6H0r4av5xzxmb6ZhiozrgZZrZBy4ulpsW9aK
pya1921IXrE70T7k6DgXs6t7Xt72bIXzo9zTW0+S3xV47JzZGR4snzXf+/i6
Fb1NIfr9t4h+67JJgl4LJJezc1Jl2uA99ZSyWyENt6n+KxTOtuLgl7UzIyva
kKSlPL1mER2J4d9j3KXbYTJnyGznDcJXDpIZiqV03Jb8WaIo14mjvhx1rRsd
YNo0Ozx4wICP/Le1eWrdsLjwvbDUvxNc1rvYrAgmxtU+RmX97EZ9QF8kc1on
fr44bpogy8LI3OC0k8U9eHrL3W84rgOMJvlY5wwWviQyl2Y/6AFjmphlPacN
9w+MuSGehcMvveyzq7vJ/KL4o2V7C4zHDA4cm85CgJpg+nvJbhzMiSp1pHPw
Z1mRlMUJJvzG7C1zt3XBfOGGH5KhDbievTRgix7JK/Y//HSotBPtrxtyz/yq
gVIQ5d4pCzraAi+4XnrRCdUZq57kG9Rg7ILItcL5dJy8QLFbfLsLurau2me8
mzBQQst++JqBY8JLdVzJ77JIW/XnREYLhK+aP1i4gIUNvTTFr3o9qJKU6LjE
6UBES+AavU0sZGdI3/F50Ua+V++PY/va0WQ2metzj44/smW0K1p1kHqrmjl0
n4sdWU1/k5eR+Mk7tqtYgIErSc+emZk2YuOa0ewHIizc/lKwWiqDBt2DCw/u
3FaL5zPnaeyLboAg48XHNXI0NNjPjfIj86qKuzpnFZlXixYlB2wifDW+Is+1
lvCV0SrK+Dsyz9c8Er3swaRgv1vcyhEWGzszzNrsCV+tKlTF3lgKdCiCu+QJ
X2n45vbrufBwMn/T0GXCV57syppi4o+SS7JsLYg/Dro/1eDvD+4Ly/Hl7w/+
bAu+wd8fLOuZNZ1D/FpsbcHsFUS3z1zwle/XDh8H9vHrr1beSVnL56vZt05H
8OuvKiZmP+b3deftomTw+ep4VmIcn6+yrR5r8/nq6vZ5W/9xlOe5+f/4IUL3
X337lLeR/+rbl6yJ+N/69v+Bfsjwl/kroisdzdvB76sw2aQ/sozoaqmuvgcJ
RzE3x//YQHTZPy6vxsl7tCje5xlFOOqywsIcX6ILq05f+pLovct7Dy8gXG07
OSM8jejO6SviNxA9Pmm4xC6AgsPZi4xVSJwI3TnVfJDwVUQXgvJCKGgWf9/Y
R3SzBQ8vjPLvu3y9sHb1WQpisuY/m1nKxgHmpie/XXnYVTRyVJNw/rNvZ+es
I3Fo4PNSbJJwPntvbL3KEwpuC2rWLeH3m/oZIZm+m9/HYMK45z0FwpYeYxQ6
iZMDnCVzd5D4kS9bINVE4lwmYOgS4agKamxMGOEoGZb60dhJChyPbtPZVs/G
dlHlzOr1PHTbbPKzVaTiSZrpL0UOyS9eUt7JreGh/3Op3FcDKq7cNJ0p0Eo4
6lTqG/EVPKwxjIjJsKHiY72W+4UO8rz+k5WvSJ79fvitmOhBwkuLXl1KIxy1
S+az3RTCUQ6LIkR+n6Vi1HJN9+c+NvZJ1s+Olefh+AHJ3NRUKtZdOj1b8ycb
vipi/aWSPPgLZ0+zZVMRFcn0a/7DxufkK1eTZvAQ/VVA7MksGuIy9Lo3Clbh
ZPrbd9eHuSh/OD60aTkNc7nSa46LVkF6XeB9hVYu+lebNZtupeG7cHbL27NV
mP3aNX3lPi5+RaU+WU38xPfbe3qafjUum3cdu3mLg9QEsQXqxE+c5JIKBZuq
8Vz0rvjWwmb4fb3yreUqDW2hPls9jtegbJbkMMuvCUIrNQ6H3qdhydeW21fa
aqAVY+bZFdAI5VOr3XXIfHXnqtwXxe21CLPvHkuMbMDqPJFDggU0zPmxfPPB
7FoEKT9tNkqvx0ratrtjFTR4uizd46tNOOpF5JIjiXWYM+QiocuhQT15qsyn
/DqcPc2YCHavhdftyQoHQTpuvFPd22laj63Li/u8jGpwdfyW9koTOvL/0GIK
CuqRdyhWRsK4Gp73+oY0w+iIU5JdULamAQeLfjaIrq3C3qcBugqFdCgcClZn
5zTA2GRRfvMKNu4kea9XGKNjtHFB0bBOIwTan91rWUHmc1/hoOW6DGwumXVI
734jbiw6m8LewkRHybT3fa4MRA/OXk6bbMR653lUn7MMLIqR+O0ZQvjK4OI8
hnYTeJWqjJyFDOiEWJ9kRjJQV/Ax9qV1E8q1awOn19NBPZ6xxe8qA0tXOW74
vqcJmw4+Hgr6REfM76mHDRIZiDg15BPh24QtrmWCq+LpkP9+UjC0mIE5H+Je
tCQ24ZKhxkK33XQEzKw+vHcrE2UdfXnRA03wGj5SM6xPx0daMsN+Dgt2I/mb
rQ6R9zrvkrPJLDocpIQdJ1pYaLLddQUDzajM+cVYRri2Qeu8WALxiQE3n6me
Zhxcez/M0Uqi4alQ46OmudVQYndcfpHCwaWhpS9m7KQhO/zLaGhwDSQMsx30
5nOxYXBRSeYYFXW5euO3JOvgkBvFOXeLiytmHaqHyLjaFq39Wc6sAYzN7n16
JG9JVV2+YNKSiu6PuPPuYhPs6vQVg5p40CrQP6dTRoXc93ZXaHPgOX8P74lb
C+y3P3SqnU8D5aKeVA6bAxXjrilVRS1w8E/RK1xHg/FS86d/PLlI/Pvkoea8
Vgi9mjwS5khD6MC8rqxu4rvbZjdccWmF/pnor0FBNKSnOYs2+PDw9+Smcrtn
rVi2453VyHUauKdyx9XEW5C3M6bjtmAb5kpHZhfm0ODK6KpUbW4Bd8neaXnB
beh4atG5r4UGxwONSn8122DlpfYxTLEd+l2qonkedJRVnJOX+NSO0A7FZ0+7
2rGyPPHNX3EGtsxz7Wgq7sQTncCUm+0d6GavL5rZzkBsyKcbk47dGNgk+5a1
qxOewUYuK9OZhGcvWctp9OBkzMZTHPJ8GuPm6CdjFqpCZRdEjfbArWTlghsB
HSjSW15wlM3C0M4vMTz7HoiNpXatGmpF2Ug1ylxZmGL0ZbHbsW5oGD7NChfm
QeNvmrD2eyaub/DumnWwC7yt3FcaC0n8r6zKEHdiYMX8RCkVn04YNkev+Xql
CnF02aU9JI9qjo+ZfeNTB/zTDGdPl2CAspcbFzBBgfnHwQc5CR1osfOosxkk
88SFitQbBymI+LJsrsmdTozcnzaYVFiNkdmvOaUjNGjOEu/fa9kNW/OBtdpR
XEg7ex2SeshEYv+0+ate9EDevWDBxaQOuOO99HgSC/v2vnP6fakdZ+9+z/lR
0Y47yr4jtFE6ns21WrO2pA5WY6vC/SlkHgwjWRLJn2PmOiYVz2LgaPhpSYvt
jcgwzQ7AABPdb76cl3lBg/XEaW1di1q8jo46oX2nAYWOW+rtZGhge9x3t5xZ
BbEJrYhN/VxcCtR6/wNUXNTt1+4hvmCy7wPDS5sHWQN24j4qBQ5VU6r2knHT
WLRxx2ErHg5myUcdvkJ8MDC4kFnGxsNs5T15hK+CXpakfT5BwYzCD2ZPiD+u
dtk6fJrw1U/q4xkPCV+d2z/0NIFff664oO/Av77ZjasqiI8bVPoo8e/bNc2y
ElUjPs6ICuXy7835LFTpxd+fmjYtfIzfB6B+d74x//xg0d0tIXy+coyhDvL5
yrji8DQ+X3WV+m7gcwJPN1aZzwms4kMW//piJcj+uzcnKFHxf/sz/A/0zy75
kgsIR3XOlbphwH8vARPWc4kuG2x134hwVHOB8pEDRI8LufngE3mPkzdmZPSQ
9zusHffwEX8/MUNvlg3RC2xyTi3mnwfs9y0dJnrLGnOLfMJRcC8uNiBxIity
pTaWxEmSlurvZBInG9o+TU4Lo6Bhw5ylsd/YKIz/MJ+1n4cDi71T/C9REFa5
Z8UQ4SvBMeFj2/fxMOXRAKP3DgU/mUvUaBVsZE+XTFZ05KEkXPRa/xvyfTJM
HiTT2JjqMOX1ClvyvKbfQ8UqCu6VeaY6s9lI1FqlmbSVB6nEC7k3yPh+qnhz
xRLCUVWySsULTHioPLwv1USZCsFsh6zXhKPKRN+0ievz0CWZNEVjExVpXW2u
f0g+sik/RSOc5CMFddGL+vdSceBQdVJSFxs5W7+JtKvxIPdmpX1QABVfxV++
//adjduqz+01F/NwN57b9PkiFX4PTzkH9xMuMhhqs5DjwUavbdO+ZCru26ge
2T9E3ku7+nTdeTxs2cLYZVxChZXuw7bUUTaGntSefjSb/P+vTq67M0SF04rq
+zv+sjHrYtPGy3+5CFgcX6UiS+aB3+aDl8h4F2UKfqzt42Le98Xy39fSMNhh
lxUoUQUzSdvntQ2Eo/pDl3wivkftCv/l/LEKb3N6PtYt5GJ49wfbYi/CM2Pa
Qm4+1Ti8RMW024ED5YXnXGPO0DDzzPox9zk1CFHZXONv3wx6p6JB7w0axBrH
xXsTanCXmaxZpdiEkWmWR9Y+okF8/V2vR1NqSZ4YtqnBoBHbwxWvi2fRsNZH
7OCfA7UYLY1sdnJsQOX8gcWRJL/XOL09M62kFoKlJb6FZ+tx9GDNGlMaDZLz
blfobKpD5gGB9g/udVAsWdgU1ErD2YT2+R9q63BrTMToy6JaHNaV3L5Ego4T
yw//ueJSj7JbB6yDBGrglfY1snEbHVNPtFnNr6vH7LH2bdFTqmGx413+gxg6
imvnzfmwswEysuF3r0ytQljaQ5rQNzrE5cNZ6WUNiHDo694yk40XhU+ee0xj
4MbR5bejQXhRQfLJTkkWPt/ctWPNOgY+lcRKW2c1IpDDPdaiwsSp/WH2mv4M
1A4IbbUm/0t41MwVtsYMBCe/E7h1mwGHdUab4dOEQNHg800JdKQobF3h3E8+
/90UidGcJhxRWqVcbEXHeabkeRMTJi7+1Z6p392E2Js3tjutpUPtuj37wmkm
jjOdbfrEmnHtsHncvGV0PPXrX7yqnAkL/TkvotY34wP1u+xLWTo0U8YUrXVZ
uGlu/0n0TDM4+5luZlPpWH3t/bINX1nY8T1F3rypGd/ansX9aaQhJHrt9zOn
2Gj9O293jToH6n81d815TcOJSIVHS/ZU4UKmxSjPm4PAVrGar6E0ROq+7rr5
pBp/3pqcbmNxIGW03mWWDokzgYu0aqVaqJZt69W25ML204PSwHQqpOj3H/0d
qUOn5zyNiyQufZcUXEyYToX8JrMla081wqGoT7k0joeF3HeLzsZSseFy5O6K
a83YPsu7vECzBYwtD159nUqDl6sie9ElDrROrF82cLMF3SFOtwWWEo5382rY
OZPw0vHkguCmFizyqjR8ak6D32Ll5RUXuBAa20+ZqdaK6o0Oh3tdaejN3+UY
IMLDdV1zm7X+rdi3y+/dMPldatH9n/Pf8PBNpgF+9FY8rz67GyS+j86022QZ
3oKgdAE50Q1tkLFxXN5LoeHAuvDjqT6tMPgRl9Rd3IZpY3NG38vQsUDcKiWZ
2oZDfUulHY+24+vJdo/0dDp0/e3aik90YFv12Ad/M35fhYkLDwi3zOQORiSe
6sKgcrrKXtNOFKj12uzWY6IwzeTI0sRu7N6pf2vmyk7cKGqWVK9hgsL13jjp
3gPqo1Rxoy8dODwyNSbci4WQBbICgb96UJIXkh/4qx2mWona1kwWRM4xBOZP
74HFGe7nqW0toLx9b62qxkLLzpnNS2d0Y8Kv4YjdUw7OLDw6Y60vE9IexgqL
MzuRP3olT39rDWqFnLIt5OjwmbFtg3psBxLr/35Le0vysLp1p1I2U0C7E2Ur
49iBpb9rnB88Jj6zn7llcWzl/9eX/T+9+//pjZfn6F0p7cCM3YIU87UM/LA2
ojpKULFF5uWRsOIuNL2Y/kDhXDN+bu6Z+nOMAcXTm4+5kN/1tt7VyiqoA3gX
PKpGftecp1VZgvXtKNRl7gglv9duakP0yAIGZrh5jzYn14G6Ri9h92cuZKvb
nS79ouAa7TpdcoTkE4+D05s1GqHl9+NajSkLoeyll9of02DqTvn5aU4taDRj
tVGFRgTNev3NRJTMkxnZebumV6FYbNrPlJ9crI9bJhWlR0V7+jMbmRY2MkU6
1+Xr8lAYwaQHfKMgRE4v3pHJxpX1Wiqm23hYnfFc8XQ0BSLzYhLdCV9trxKf
cWYvDwOUkuD0IApsxg0HThLfXPUkkPeN+ObX0u939Yn/zvAoXhJJfLZc6YHg
GeK/E22HFbOJv9ut1Ezgr5OIr90VzF8n+Wl5Z7850XsLPYP4/cA/acflbCZ6
zCmXdH7/q+DMaeDzlUelhTO//9XkAVUGnxNCH9sb8Tmhs9Rbh88JHSOWxnx9
VPHev3ufh/fR7f+LPPNf01Md9rLTCV/lz5wyhd9v/65I64luD/48opIRSN4j
QzDBN47o7wRKV/sRXUnim9UMwlFrX9kM8PvKSsXDlN9XdmDnbh87Eg/7dl70
8yXx8G7SLbqZxENA3lXfbn69enjiNhPCUc9cnom6uRGOcrq64dl5CqbUquyJ
IhxVqrXwoqgrD79pOb0Xr1GQFWffb1FO4sFpgNfqzMO1rHHrE88o6HMrultJ
YePnoZa/5+x5CLwxqaVcSkHdW4Z4AInbc8eHf0iSuM1esuiO3AAFYnuVfLRr
2Qjx2R6WtYGHGeX3O98qUKH24u/QTMJROsOf/czX8MDx35pivYUK9s35/X7t
bMh4Da19towHz4NTpbv8qTAUlI73JLzkIvEgrZrw0gKrF/fzY6jYe/L8H70B
NpSz718fXsDDVNedMygPqdg0cK3PkvBSSLfExG7CS37FB0I0X1ER7JTqkP2L
jR+/E00mxHlIkjjjWPONirizI1+Ff7MxT3fdzB+zeMilnesW7KTi1NPz6UkT
hHvTDjx6NI2HE1FOqUMzaPitP9P8pEAV9khWywmMcvFeRN/yigoNlRei0lpm
V0F1hcv3z51ceApLXDppQsMbtXRlyroqRD9cpcDK4CK79KLtlD00dJ9PYzq2
VyFbVCvk3SAHC94XTuT58e+df9DgGVeNpPd3qb91OWjwPVJjfIGGWLFIoUCt
GhTVTE/pnt2MxRLJqXa3aZh29OTpntwaqBw+5NJa0wjj+qKboyk0DE9tr/i6
sBaJjR5Pnk80ILfSeZtaNuFA5feH9pysxbBi1JUizQa0H35AHf9Iw1Dc/lD/
mlrI/B/mzjwa6vf/+9IuJBGlJCmiFQnh2UbRJpSkElpEKrQpZEuWQmVLSCkl
qbSRZIlSYuY9w4xhLDNjXypRlrLc13T/9/md+3zv+/c75z6fvzrneeZo5n29
ruv5eL2v1/W6JOdL77DlYnhubU45k8LcrdJH79vU4M+2dbsrDGogFyiq6ttK
4fpUxcjc7zX4Hp6kI9rNwTKq6psMWe/nXH6bdtSdi13LZsvXVFdBXZM6d96W
gQ0bNa9Y/yB89THiEp3ORlxAdPczwjXndpvLtbjUImX+umnfSXzRMieelqpg
oKssbfEHXi2a0gT6g9WVePbumX+fBBNtptuSMnfVwcTXmUETVIC5y3PEajMT
zZouGyMZdfgkceWkCZ+JwKDts9+HMZHbbim4alGPIleHj+1MBn6YLSquWlgB
KamNmU+r61Ge1jCQuIaBTSIH3/v9qIBFb66G/+4GmHy6mZEgxcDHPObvuxcq
MbVXsKfnSQM6c23Smr6T3y++uy72fSWYXSE+NtwGHHjl/EO2gYJmzPeSaeNZ
6FL/4OYpykOapG7bLjrx/T2zvs/bxIJi3+yFp+WIrla76VQ+hTlm7x9nP2RB
vC+vKmMlD79XLV534yHh10SdVX1L2XglNvfwEzseHrx+NqMkmIJcx2KbrmY2
5OvqPL/G8XAghAo+uY/CylBNkdcLOTA57bJzyzAPHjv27j81jcSNr98krYRq
KP26dF7NnY8z67pHBtzooE3V+TD+DRdOncEs5ekCCGYf91u1jI6k2deu8ybV
Y8y2Zw9v5AjAPm0nzn5Cx3mZl6cmsBqwPcjySaFBI6ZZiS2eOJmCj8O+T5nn
eNC8LxavfbUR76J3pD5VJfOBKzZ0rIKH1Qu8e0ILGtHnvVFszWoSZ7EaY18b
8hFsN2Xjk6FGmGxWHqdhQfKBWP836Z/4cN4+0Xvb5iZUGvHvziPzwemh83WZ
aAHe7pIR689rgvjhVzNXJlAwl74UmnSlEa+MwZmwuRlKxQE7ohkU9OTGex1L
a4JuBefFr4ZmLN5X56K9ggFGwNqznJUt+Lnxw/e6lBZo6QxX67AZEAteIT48
tg07dsY+XxPcCofHHzyjYpiQeMSqHZXswMbBvLlPL7Zh+6ZH/aEeFXhgkHsz
uKoDYUfs92RIt0HGhvUgYFwleKWHx31P7UTr8M753XdaUWi8ZJxHfCWO94a4
jjztxLOdD68VSrdgx7aDi9bfqYRumYxE6LMOfIxd2yrNEOBDyZ14g/YK3Bxc
d9PUvx1vt+4YfcCsg/QxavNzEsetVFHiswltqMxcoziBXQEZI6NximSd+icv
tf+DozT+g/5P7vrn54t7tLO5J9rRZWxzNZjMO7vfu5add2Gi68uuuxqjnWjM
t90z6NaKOeelvxrUVOJ6mm0gN6AFJ78cPOJS2oI5nkb5T/sYmHvzt1vf52pk
3reZcd6XD07qxO9me+mQUry+r6KIgVenum6ve18LZlbHSOdMFgQiBfaWJH8M
yzM8eS2Kg+6kehHfRfUonb3qrPVvkh9UL51kLsLGmtcbuYXDfHy8o7HFV4kO
Vf6ciVuIv/Qf2cEuI3n6kp4sUZ88GtQOr7naxGBh4U9RqY4dAkhInH1y6zIN
0asO36wgPtgzTikn5IAAGlqZU0zP0MDp167eSPx0UvN6C1Xis29kjsx/c5KG
N15mUWeI/65k+WfdJb4sG2ay5Sbx9/7nbakLid7vN/W2FvF3+3ql/SB63waH
E8LzazXJBtGbie4a+EpC2Fe8d8UqUSFf3Xzp+0XIV5+MZtwTckJe1nUdIScE
+z43EHKC1DnZlUL91J51f/u3b5pqsuffyDP/Nn1ej+xXYV+F9xU/Fwj7Klhd
LfjxgYzXC1P5mRnuNES1vpYsEL4P5Ev7zSE61aYbqE/GfZ9c5GtjMu4Xtm5b
oUHGveqY7xf6eRpikzkLeoj+0ePqjR7CUdet51Ea/jQoSLdPnkjixzZhKHqI
cFS6unhL3xUaWEatcxMJty/Ob9k/m3C7xnctsQW3aFhQ0ZjyvIyFlhV35+20
FcAyovTPwdc0NNK/819QLEwZ13tU2kqAnH12E07U0LBwhT1jlMWCw66N6ufM
BIj6dd2WNoEO/5LAjZdqCc8Pi/rfNxLAVLVMJNyQjm2uJ5SvNbEws/Kp7NTl
Ani7GKaYEI5KT1/42pxw1OyUTb2iygLIv5/q9OseHbYX1sYWEV6q3RBc5ydD
eGlphMvtEjrKIiRKuQMsHDhSdtR4igC+sza+pQR07D18g18zxALdcXnchHGE
S2MjpW/0kXVo0eDm96Pke55rot6P8LE7Lups/DgKQ7fTzC+KslFs2dDyZZCP
SY55u2ukKOhwr0rNnMDGjmV8+oZePvRTQhIVlSikzxvlRIuxcSppSFG5kw+d
skHW8CoKEtQttfhpbGSdL/M+Ws+H1uFu7RlbKHwe+Oj+MpgNx4YF3tds+NjQ
G2mVR/L15Bm8A4ULqtDV8cLVLZ0HqSM/Rcd5UghdmGBziVYFzvzC4Ie8BqTc
22BxOpzCgPnkT+OcOYQXZTnVl+vBWnIzk3uHwrRM04EXfRzkdk8waNpeh2+e
Yn9Sn1IIyO5anrunGvj9w3O6ey2yHJcVPM6loH6bL7n4TTWe2N3mP0rm4skk
mfUinync9evSi5CuwW7W9Q+nampQuWS+2LQaCsePWXwwD69BhHpO8aRP1dhn
41f0o5vCz2Vj702ZzUXd4TWmvHAOPOoMfldrMPBuw5DT0DUu4pPYtMexVTi1
xv/eU2cGdptMNSydWou9J36ODEewoTJ7YsKyBwzkhHk6dgbXYt/elYcVrrNw
rvZrcwqPgcWbYvx7/xD+G+v0TIT40Ulj/siN2Ux4B/ESfnrU4ZFcFMvzfgXY
P7M7svcxwdvzWtehrw66K02qZkYx8Wlwx/RV95lYsmJf6aVL9UjUu3dL1omB
t9sbDqhTFUi13tN9b30Dns1yO+Uvz8DPi9eV8aUSMuejCovIc8/duExnch0F
bYVvd79eZGGz46zdHWo82Hz73SK8N/Fec6bC8koWngs6zm9cz8O3OH/fjUnE
D5y2rYmQYePgYul4F2seNi/myk6KoFDQkCRevJ6NkOMen5cf5mHVutLw6gAK
QfWxY2P92Kg8f6s62JMH+Yijt7VPU0goPJf4uIkNJRHPEyGEox6lTDbOJRwV
HPJx5n3PKiQcy2lYUMKDucwSnrs+hckPbw/GJnIw21W/wEeZxPdky+6YDjpk
le8YvPpZjR1tNb3VV/koGxvXJLaJDkvRKQmrZWshyTiipLdEWDdpEjpzPR3D
5kqRknPrkbs0V7SmQIApP8faJb0g8/CVbmfcvQa8TBncLrmsEYeWbAunjSXx
scrtQbUhD8Y2jKntLo3I61l7fHQWBRGfDim7QB4CbmsN0280Qjw1ZpW2OuH+
7Ttjg5p5uB5+NvtTaSNeNt5TVwWFcZWBiZzTfHx7l+bkNrsJhl8cMo33U1jI
5v3q3iMA7datlGlJTRAoG9HSyfOs6L/a0uHRiEHFLUxxw2b4ilAf15ZRUNpU
3OGW04S4tenydm3N6LZnLzfTZUBQ8OBY0KkW7GK0PKp634KBiXO7t3aT+Fvu
6qrn2gaJOlGrdbmtUM2hdjq8Z8Lnm1Tkc3RgZZrvSZ1DbRj3OsMzP6YCRinj
7wZIdKK42CZy569WDMxrKAvRqMS9N+xltrxOWORmHnjj34rDWTfU+ooq0eZZ
57btVCf66oYH+rY3461rdOb6M5UwqvljpezSgcnT5ly69o2Pgw8MRA2zKrBa
71nfIvl2fHq+/2vLRC4k8urHq5O8IO9t3CuTwFa4J8wye3yEwpHUEem5SrT/
wlf/iZf+X3XnKwZi1w61g9YZ9mzVtDqckPs61cuGiedrV0glU50YbzjiYRLW
Cosv8pyY7ErIP9BfPC+hGZ+j1AdbrFuQrP3yj34MA05r7I7p7uTge7f4q+op
fNjQi+ROTqBwZrXeyQOe5PdFbGrWWlKLiUXMQWsLNsTPKbKn+1B4+vjnMf3e
KvyaoTt1fUQDvioFaVfT6Yh1qDae9psFdqrrTpnJAij6+6+TEiN5QP8C9ijx
nfLtRjtKDAUwNlCqX/yC8FWCb5E+8a+fJpqjX62E/RMu6ZwIoMH+2rlrOsQf
r1wrdE4l/uh7kDrEOUXD1TLD9GnET5dTvLAQ4rMFlZdm6hO/Tt50q03o1x90
aiOLiS/75KmVXiT+vu/I8lZhP6WaBcPOwn5KH829OLpEz2KNegr7L924oWAh
vBc4azMShfcP0ldLlQl5oCopY4nwXrza5g/eQk54pvVjuVD3b239e/9gTHTO
kr/9Ge4s+Xv/YGj+6r3/Rp75t+mzcu2b75Px6r5gUeAhrFu7PInzgIzXwPKi
shwPGupsfmS2Ev3094R7LDK+keKmsw3O0eBV+muFsC49pKF+t3C/796g86is
D5kP/Zt2uX5iQcnnuOF0wlfvj5YGbyV8vmG51pxPwv7/LtevJBE+/ziFEToj
ioajO91V0r6w8Lro4lmdfQIMLyhTcSTzaptSk70kjQXd/Yxn9bsF2HPT/vb4
9zSojk/Zc5TJAp5s2zJoLkBpkd/cA+00rJM4MrSCw8LUP12/vUzI5338PYZn
0tGzqVnCuoGFu1WBfcF6AjAvHb9wwYbEf/1VfnobC1S33LwkNQGmfZh59uNN
Oh75bqtU7GGh8S3tqZecAMe39r9/X0PH7jBjdvofFtLmdo5qTBAg7lGNbBKZ
lzE6JQ0zxrJx53P1vDcDfATIJVBXyboudv/XlN5JbMwI2OE4k6xbR23huWoR
BZvpNg7rJMjne4/PMG0h/qMRV5i6gkKGZ8D0d1PZ+GEZ4FLK54P9hFdBI341
weK27HFpNpLkrm1sr+Xjad7cn5y1FPbmWSd5GLHBX+L7pymdjyIn52v8rRQq
XaRTs6LZcLtVMEdlMx/FvlLr1xI/nJQXdVV7fBUmZAWtDKYTfw7Xnz+H5OU6
R1459l+tQjffsbdlFQ8bb059iiAKXkvHKXgt5cD6YaJ63ZQGNGj/ebLqFgX3
5LuMsI8cPD6yXSsjpw6RmgfHs59QyL2xgEtZVcNwj8R9rYu1UPbeW6n+joLs
3hu2ebnVoD57e+bHcXGhaFelWSmFKfv1T3Yp1GBY7oJc5ocavLwvn7+KTYEm
XZBwxL0GfHfF/K7xNTCeZ7inqpmCacKLkReNNTCYp6yZKVaN3TtPce+KMTD7
Xfe3C9u56E94Vjp1PgeCa5t8/NYysKImxcr6HRdJ7R8yyg2qoMKauzrRm4Fz
gem0pytrMWZc9LOINWzILWrpXJpNuEtbb3fvo1pIL7m8tcSMBfMKOfGbxPfW
iJVea1Gog5pRTvDk/ZXYLqswKXMJE/XnH8joxtQBJyNF0vZVwPr3O6d0NyZ2
TzmgZqFYj/tf4tMOrmFCk/L67T61Aj+zrSXFv9QjK9orRM2EgW1BKdkfHSqh
P1/+vePtBgwfElP/9IvCSMeM7eZeZP6oSTI/qfIwe9VTWfkXFCxqp8yZt4UN
mmDWC5oT4ZxVO4/U+1GIS9ZWyk5nY92AtH1WEA8ZjS969VwIp6Z0vRv6zsbR
GbI3pyfwoNgatF7SlsJsK9Uvz2ZVYe87y1kn03iICo/83G1OOCFmfOeCrVUY
K3/itd4bHkSVNygMb6Cw9FvkeeM7VcjktHSFVfCQ/axwcCqJV+k7c3PkyPOe
eikqQH2IhyRLt4/bpSkyjj3VXxdU40PCY0XVrXyc0egOEN7DdOTzYMsNqxqY
ZS6VqCbxmufmOiV5FplX3prxKx1rye9C2Kb1AmweLK1rt6QjQTP/wk/CV5NW
3JZUKBRgl8nTHjrhK+WDRzq7Dzdg1vdgQcKcRiQt907f8ZsOZvYaz7liPNyb
YXj03rZGRMJQmjOVQtmMzNsBm3mYsOu98T3CQSfmqz79MYcCe83p2m+PeRAb
lttR9KgRH1f3rO7VpND0ZPDttPV8hF784vJ6tBFphRFfLCxJ3qJ3RY3SFmCx
yxu6T3ATxHyM53pcpvDN/wzziH0jtj2i7b+hSfy8e3/b+k+EV6ePvtMpboJm
JG1Q82szMkPGqtoakHFnWx2Mvd+Cx/GlqnLcFpSdmOyUM44JqQpp/dgPbZh0
v7Hoa2srXr7siVNvZaKu8P7zHOcOhDdz1jK3tuF5R7kV91UFSmP5upuNOpHn
rR/EqGnFq9QKp/JtlWD8dBrylumC/WYrU4fDrRg8Wtqe2l4JlTPBUyaiE3L8
gtMz7jbhccab6YLtlbA0ST82bXkHfj9UlKYt4eOadqfysysVuJL0JKKhsA0n
vQpi3rznwEXSRmHbasZ/5CL1f+z3/VP/776/Ul65XmFybDsur11+89D+erwP
DdMfeMrExZOlRp89OtF8VuXZu3et2Hz74lLP05Vgui8Pb13bBJyzNSp/3IyC
UccLcyYwwP2g9j3QhQ2n14dE77jzYHda89fx8xROdMlVflNkIGPswLi557hQ
Zu9VbCyvwmb1jSKrD1KQ8Sk5WLqqCq0bp7u7x/Iwa+iuXFUyHc9T6lPUSN69
Y+uzT/GyArjkaHXP66Gh8PbSMxeqWXhfLHigukGASRYHjF0e0FCdR3P3Jb7W
Y9fUNJX42gH7l4/WXyR82mT0+CbxzQjeuVrhfZurX3tHnyT+GzDrweda4r9v
dNuc24n/xhfeWlEovCfF+OF8YR9v6/Tmkibi16HO4085EX/naSz1FPYD/725
5K7w/t+3V5iDmsJ9Q6ZqorB/uO4nL4Gwf7j94mV7hfcOB97kJQh5INtNL0DI
V8fqtuwXcgJPesffPgzPHpv97SNa6ihQFeoHc3eoCPXAI6X7/o0882/TOf1S
k38RvuLZ1thfJLqeSFvhdTJeY1Q6D4UQfua5DUhOIBw1dtG5uCQyvpnG2s6N
njREfdzuRCf67qy5ESsIX4k4Dcxo96UhTpd+q4rEScmpqTcsSJwcfbOx72cY
DXcXWa06W8pCan21vL2dAPKDkdE342m4d27igqQyFjpye03P2wpQsb139sfH
[truncated: 42,832,949 more chars]
