# Supplementary material for: Myosin V executes steps of variable length via structurally constrained diffusion
Source: eLife. 2020 Jan 15;9:e51569. doi: 10.7554/eLife.51569 (PMC7054003; doi:10.7554/eLife.51569)
Supplement: Source data 1. [file elife-51569-data1.zip › myosin_elife_source_data/Figure 3/BD_diffusion_contours/lastbead_rz_5kbT.dat]

49.6573 9.343
57.843 25.318
41.0385 10.421
61.1671 34.183
14.0431 35.031
24.7251 25.795
39.0249 36.590
34.9445 50.339
60.5041 31.873
45.6884 30.332
46.4567 14.561
42.1975 34.988
44.8338 30.143
35.9749 37.900
34.2696 55.439
29.1414 33.127
42.7828 26.540
48.8937 42.510
61.722 43.555
51.9334 47.658
23.998 44.806
22.2719 21.738
21.1519 36.776
20.9889 47.065
44.3212 42.395
25.9217 44.066
19.5782 8.322
38.0812 28.085
27.7061 47.000
28.1942 58.796
66.0962 32.816
31.5811 50.517
37.0239 47.546
66.9069 10.166
61.9429 37.634
59.6708 39.860
18.1582 46.913
37.1418 53.103
20.3845 52.488
36.4754 49.069
25.5448 34.716
33.4161 21.864
28.2904 31.127
62.2515 17.240
27.9959 52.223
39.4658 41.683
44.3422 24.312
32.6182 33.984
48.2271 -9.374
68.7623 23.420
53.0166 34.367
69.6603 26.259
66.5077 17.214
60.4857 1.339
56.1868 18.064
44.7718 -5.662
34.5197 48.889
59.2694 14.076
44.4325 16.825
22.0617 57.944
25.7061 47.695
5.60332 35.493
61.3238 34.259
59.0769 -1.776
63.6099 -12.033
54.8804 15.320
57.5239 8.894
56.0715 -5.849
52.5011 9.259
31.4135 46.173
34.4686 45.849
43.0738 28.618
48.0537 9.466
50.5208 -20.439
46.5506 5.475
59.4054 -2.407
40.2174 32.345
55.9685 21.351
74.4601 -4.723
55.9686 -0.213
60.2051 -8.761
56.9948 -0.392
37.9164 -10.578
36.231 -13.108
57.5172 18.570
49.5633 37.236
58.6953 26.806
62.1158 -2.489
73.2853 11.887
64.4498 6.728
64.0856 13.396
56.3117 12.047
56.0047 34.181
43.1767 38.845
22.1495 47.411
41.8386 46.915
51.6889 46.284
51.2957 28.087
49.7652 36.578
36.6015 51.525
14.8645 20.314
47.4309 38.192
48.0627 47.039
49.6657 36.052
54.7076 -25.701
22.7327 -22.818
52.7077 -1.834
39.9009 22.920
56.9646 22.706
54.356 39.130
60.2177 27.054
69.3312 8.226
60.1811 10.759
53.7541 2.954
46.0669 13.100
37.9503 49.794
70.2058 26.305
35.4469 -11.976
66.4645 -0.264
54.0359 4.040
43.5697 28.387
45.0143 7.858
48.6917 -5.576
53.5751 21.766
32.149 25.601
60.9622 3.963
44.0877 29.950
55.2953 -5.062
53.274 -4.219
66.224 -8.199
55.7731 -10.755
62.1551 2.375
65.401 13.918
69.9759 6.662
50.6538 42.658
53.3684 23.189
51.5968 20.443
59.0033 24.270
48.8177 35.151
30.7496 40.122
28.8478 16.506
44.9387 10.323
46.5571 -2.371
58.914 -8.187
64.398 12.464
51.3873 -3.989
54.9217 -9.543
50.4765 -22.107
42.7216 -21.676
50.1666 -19.697
49.5361 -14.580
43.7934 32.864
20.4744 36.419
46.5533 38.430
23.7851 45.496
28.7476 25.016
13.2983 45.708
27.3356 44.584
47.7673 28.081
62.0984 -1.885
63.8666 -5.984
70.0279 6.779
25.7265 -25.961
44.8161 0.881
62.7256 -9.724
44.498 -28.711
64.4111 3.032
66.423 -1.728
70.7977 -0.112
57.1852 25.553
53.1907 -11.715
57.13 -9.415
46.0507 -20.123
52.4571 -11.237
69.4931 -10.768
54.3887 -8.922
65.2583 13.149
51.2502 15.403
53.7836 -16.169
37.9665 -7.929
42.4555 38.557
22.2011 55.319
32.7806 43.784
32.9763 44.279
59.1101 33.609
33.2594 43.257
41.8492 45.794
58.4268 18.637
20.7966 16.328
45.7846 -14.677
40.8062 22.803
62.4272 20.070
65.1175 2.967
51.8167 27.154
51.5259 -1.472
45.8109 -3.882
49.1666 7.742
33.8958 36.557
66.2585 -3.169
64.0245 -6.794
52.5692 -12.273
59.1966 -23.751
51.3638 2.264
66.106 -4.513
63.8384 7.595
55.3579 -12.995
61.6381 -11.882
64.0966 -5.718
63.7115 7.318
53.5658 5.961
48.3855 6.419
57.4535 29.568
40.7161 -15.102
49.1135 9.196
37.1206 -21.643
52.3399 23.933
47.2966 24.301
40.5831 27.056
58.92 11.714
66.06 8.947
39.1257 29.841
24.5364 38.367
50.7299 27.613
39.6145 42.715
56.8353 40.138
36.6637 -12.522
49.4313 3.898
45.7756 24.507
52.0238 13.573
71.685 12.564
42.4541 10.213
52.8846 23.674
31.2759 40.125
31.1508 52.018
46.3618 46.616
57.9661 22.512
58.0772 0.382
70.2831 -2.690
59.3104 -4.588
32.6762 9.238
50.2139 -3.364
46.7553 8.568
55.6855 17.971
56.2251 24.250
36.4334 39.808
40.8767 51.950
47.7182 45.332
25.9126 50.823
19.0777 28.381
15.7537 31.256
34.295 36.333
53.2132 42.746
21.1194 44.428
45.6965 42.998
44.0325 -5.772
42.4143 -17.760
60.5907 -2.966
60.6493 -4.434
63.5537 -12.438
56.1777 -8.290
49.5452 -1.636
59.4198 -8.677
43.8188 -8.204
64.84 -6.349
68.6963 8.347
31.2101 -17.202
60.2172 -1.972
61.902 -4.232
70.865 -0.894
57.0436 3.890
57.6907 -5.689
59.2859 29.140
60.0722 26.249
36.7111 11.214
41.1756 -3.682
41.7908 -9.375
40.612 -11.867
40.6307 -6.596
50.2029 -5.054
45.7549 -19.489
54.6248 -16.645
28.3096 -17.066
67.2651 -15.942
27.279 -24.139
50.3955 16.743
59.2168 -4.389
55.028 -9.504
58.8228 12.963
37.0071 -2.803
15.5437 42.598
51.0353 43.469
27.5859 41.763
29.4847 44.430
27.9757 47.931
5.5047 46.951
55.7604 -10.808
47.4307 -21.233
54.3761 -2.947
63.391 13.779
54.1179 6.561
45.323 43.262
29.1008 27.893
61.3883 20.937
48.9644 12.401
37.5912 41.278
46.6031 34.433
46.5772 28.555
41.6097 -4.849
66.7928 9.133
53.8858 -22.765
63.8099 0.839
62.45 1.478
44.4227 -22.636
59.4528 0.367
60.18 17.286
52.5139 25.709
29.0214 50.089
64.6273 10.793
63.6325 0.549
49.65 9.174
47.8841 1.549
43.1943 -23.455
51.4983 -23.458
55.0462 -10.861
31.1345 -23.442
49.6831 0.315
42.4551 -37.069
34.7937 -13.660
37.3009 -20.858
52.2411 -25.611
28.4123 -16.717
31.3879 15.742
34.7798 46.554
55.6923 24.271
54.9056 -1.216
49.708 -15.884
49.6016 -15.481
52.9853 -9.733
61.303 -10.320
57.6395 0.589
51.7699 24.436
22.1788 52.648
47.6978 6.854
58.5374 -10.927
14.4134 47.746
47.5681 41.490
5.65294 41.809
44.7765 47.541
41.0839 47.172
34.0098 50.073
24.4844 30.426
22.9013 44.868
46.7753 42.593
28.6568 28.220
37.8447 35.207
53.148 -18.023
41.087 -28.382
48.2182 -24.161
60.1538 -6.105
56.7418 -20.911
31.699 -15.701
46.4986 -14.051
55.9849 2.929
31.5253 10.756
46.6933 -7.980
49.2766 -4.871
31.5272 -13.932
42.476 -33.582
44.2031 -8.001
56.1018 3.938
45.3869 17.382
43.2683 17.240
49.0902 3.497
25.1214 52.165
15.8159 48.551
48.0632 24.970
45.1565 53.162
70.0985 22.402
62.3564 5.972
61.5122 10.154
56.8733 14.122
62.9162 20.843
61.3312 2.325
63.2671 10.247
60.407 4.094
48.1372 -10.159
45.072 50.572
17.9537 45.044
40.7759 49.728
37.8481 47.115
47.9813 18.324
31.1239 30.838
37.0828 38.063
44.6758 25.424
27.2855 36.603
33.1047 28.250
43.9772 21.203
35.9268 42.554
61.2104 13.765
60.4779 24.579
43.0094 27.319
53.9416 30.606
26.8745 37.214
43.8846 39.181
37.1435 35.307
26.3747 35.422
54.8591 40.001
13.7463 53.403
30.2466 34.796
56.809 27.545
55.1401 8.277
43.1291 -1.150
41.4509 31.084
30.3736 34.981
21.875 34.167
12.0383 41.490
39.4597 45.239
42.9834 32.232
50.083 14.319
39.4714 49.079
40.2682 10.224
47.0033 35.458
32.4485 42.524
15.8987 41.567
6.91394 37.377
46.3284 21.317
68.0639 16.313
59.7002 6.234
19.5556 49.561
8.7859 45.006
55.5192 24.337
38.992 44.247
55.9982 46.224
58.9732 19.335
63.8115 17.616
41.6938 35.871
67.734 17.743
36.6911 53.160
59.0948 41.042
38.9954 47.446
30.5613 29.286
63.3864 34.717
63.1559 5.906
51.2823 -1.045
27.8908 54.409
53.4593 34.177
60.4859 -6.896
52.3412 44.445
45.4695 35.478
47.6868 25.879
10.2845 48.134
28.021 40.568
23.5168 48.070
34.0118 33.359
33.1826 20.167
37.6991 18.988
59.2361 29.691
30.4064 48.321
56.3665 25.375
53.9265 21.339
39.1251 22.268
15.1343 38.036
6.01545 35.748
54.5519 -3.782
39.9985 -20.204
37.824 8.486
32.2001 13.268
60.2044 -0.969
46.1273 -22.110
54.6148 -11.926
34.9617 -22.493
55.4371 -7.526
45.38 -4.924
47.6263 -18.160
60.9141 10.403
38.7154 -0.347
38.7958 32.061
46.1839 10.347
19.4918 50.173
48.0939 2.292
43.7777 46.985
63.0252 19.587
58.0662 -3.145
37.6256 26.972
54.2398 29.666
31.9898 41.967
63.2014 34.277
60.3608 14.666
58.5266 -14.840
69.0294 -10.438
64.185 -20.534
50.469 -11.888
29.1049 -21.153
51.0778 -10.312
49.7771 -10.874
52.1758 40.104
68.9467 21.931
68.0449 14.642
57.7873 -4.144
60.8959 17.088
60.4772 -11.527
37.4467 -7.678
61.7343 -12.186
48.0806 -10.641
56.7051 26.346
58.5239 -8.939
67.0817 -7.321
47.95 9.692
67.2487 3.796
22.9774 47.450
49.5809 41.154
44.351 5.654
42.9694 -1.702
46.966 6.486
73.9915 14.272
55.5752 -4.162
46.2313 -16.858
36.4497 29.519
31.99 29.881
42.2206 52.835
30.4766 44.044
52.0107 8.011
59.7688 13.261
48.7959 -2.349
56.4767 22.793
47.1295 29.150
46.648 9.232
36.0775 37.466
19.3947 45.806
22.3393 39.384
5.62701 40.643
62.9195 -0.851
43.8306 -6.693
64.8686 2.721
56.6061 -15.341
62.1635 29.246
64.587 21.978
48.1442 -17.088
56.4557 -12.981
46.0907 -13.409
56.252 -22.512
56.4187 -16.850
66.1969 -12.535
51.1762 -11.636
72.5366 10.214
66.126 8.193
49.4202 -3.646
53.2118 28.470
64.0898 18.919
41.4518 40.064
56.0408 10.853
54.2794 -3.413
46.8674 1.338
47.1995 28.408
67.9632 27.328
48.3442 47.344
19.9849 48.534
38.1272 29.819
50.7659 35.779
53.2672 47.625
59.4872 18.205
59.1268 8.506
45.8251 -1.842
58.1094 -14.624
68.1613 18.474
36.1133 38.267
29.9201 39.561
40.1491 44.120
46.7947 -17.377
34.365 -18.111
51.5078 4.193
54.715 -4.496
61.2112 -13.993
46.6743 -13.339
53.1806 -19.581
69.3144 -0.047
52.2954 -2.106
45.7953 -20.361
48.2737 -18.402
44.6284 -11.853
56.5847 -7.016
40.102 -16.492
58.8417 -4.340
46.0326 -7.093
54.0324 26.007
47.7688 0.023
53.3678 18.252
50.6768 -25.550
43.3033 -17.146
64.7692 1.964
59.2621 15.313
66.8003 21.307
51.3378 -14.532
69.7568 22.022
66.5606 20.305
47.9444 18.115
41.5151 21.467
52.369 8.249
36.4306 -18.738
39.5587 2.774
45.9954 36.247
62.9631 -2.195
69.2112 12.745
51.4068 -8.268
58.8452 -5.716
52.5505 -1.823
41.3861 -4.188
61.551 -5.616
58.2417 1.938
59.1116 34.453
27.9028 51.103
18.1755 30.424
41.8195 7.854
32.0757 46.344
17.0871 40.835
46.5912 50.089
44.4094 -14.796
46.1272 -7.580
28.203 -14.500
60.9321 7.877
40.2038 -20.228
59.0269 -9.813
56.4996 -25.684
44.2558 -9.554
35.9621 33.920
46.6271 6.629
36.0535 -26.875
27.8627 -24.175
56.8038 -3.085
60.0572 0.503
63.6726 -9.398
54.3029 -1.627
40.8909 -5.978
40.5642 7.951
56.6416 31.158
52.0001 15.854
42.5201 39.104
60.0288 41.266
47.8859 17.548
49.83 17.936
30.2403 29.558
13.26 44.161
38.563 53.354
48.8252 5.253
22.8072 24.990
48.0074 2.559
52.3329 25.858
25.6771 21.888
36.4027 7.905
69.3585 17.452
60.7849 5.855
65.1755 5.369
57.5683 3.098
53.5036 30.495
57.2419 -13.510
56.0888 4.424
50.9258 -2.825
61.8648 -8.148
54.116 -7.884
35.7927 7.100
24.6678 37.897
10.7603 48.483
5.35346 46.431
44.1772 26.501
27.2636 25.072
42.2561 28.008
33.0389 50.754
29.639 44.900
48.4353 35.708
30.7779 31.588
56.808 3.540
56.2595 0.711
48.9172 42.682
63.1136 32.174
63.9006 23.146
58.223 25.150
65.9506 34.816
59.1245 -6.817
53.5997 41.449
5.37277 42.167
37.7506 31.145
40.5168 25.742
42.2198 46.896
55.0578 37.105
64.8214 -0.671
48.1487 6.242
62.8556 -2.682
51.2247 -24.552
60.7189 -7.112
37.8984 -11.478
41.1552 6.978
56.1408 29.320
31.7013 -18.732
72.4014 3.822
65.9172 -11.746
42.7133 -11.736
61.967 -3.170
69.1589 14.837
68.764 10.747
48.7585 -15.873
74.0985 4.823
57.9111 -3.094
51.7886 -17.822
39.2436 -5.368
60.1662 19.770
59.2496 24.368
59.5862 43.521
23.1838 34.041
12.9814 45.716
9.83116 43.037
15.9024 47.353
24.4282 21.044
21.6211 40.380
24.2387 40.740
48.0008 10.930
52.2196 -5.737
44.7437 -25.937
34.4269 -17.895
64.939 -1.018
64.7708 -0.719
60.6058 7.861
47.5812 -4.618
38.3999 -22.107
71.4678 0.855
33.9318 29.542
21.988 50.288
20.1865 54.872
14.0668 44.502
37.7685 53.063
45.9772 13.832
54.4675 21.187
43.678 30.850
36.3412 15.779
36.8469 47.374
35.4323 35.691
45.9914 -4.336
52.8437 -7.276
60.9105 -7.094
37.3464 -18.159
20.37 15.946
18.7309 40.325
43.7557 23.578
40.038 29.830
33.805 12.556
31.0676 40.684
34.1607 49.688
24.5867 44.414
42.6781 42.040
67.6219 11.329
53.32 -1.351
49.9714 9.368
44.3703 29.444
42.7313 52.542
49.7608 29.811
49.165 43.271
54.8009 1.957
57.9558 30.949
52.2671 29.964
41.5729 40.798
41.9376 23.812
33.8317 11.005
50.8482 24.529
62.2154 -7.011
46.1841 -6.506
72.2648 16.569
52.8061 1.822
64.7212 31.764
54.2809 -0.074
57.2275 13.027
66.9968 20.158
59.6207 -4.685
44.4132 -27.432
65.8542 -3.227
56.4734 33.774
41.4399 5.049
30.1664 41.787
44.3459 30.100
29.1275 -12.520
43.6785 -17.526
69.016 7.277
69.9676 17.662
53.8243 -21.701
55.3179 14.217
52.4543 5.029
50.1267 22.663
60.8907 1.607
63.9762 -0.126
59.6204 3.141
61.5866 4.403
39.2133 52.753
22.8488 44.405
35.3862 32.888
39.8694 38.846
42.3053 1.067
36.3992 40.219
48.9242 10.828
47.1797 31.617
54.0495 8.975
7.29891 38.156
36.8098 39.857
47.723 -9.566
46.8408 -16.626
64.9911 6.542
59.1841 -0.833
46.4624 1.495
46.4267 -12.341
47.8081 15.849
30.102 13.127
70.5325 11.570
62.7554 4.696
47.4182 25.200
47.0687 3.775
46.5552 40.862
24.5823 43.000
48.4947 38.834
44.3772 52.210
39.8603 3.820
52.4277 -16.867
58.1689 15.370
49.6452 -17.835
52.4377 3.488
46.2947 32.327
18.1253 44.216
36.0829 30.037
54.8727 33.931
55.2459 -18.752
50.6584 -12.565
36.649 -4.009
48.258 -3.979
34.2705 19.132
43.5556 4.092
44.8828 43.389
41.5701 42.641
55.9108 29.579
52.979 2.094
63.6603 14.766
75.2233 11.319
48.6254 9.649
56.9959 14.899
47.1612 4.001
42.0728 -13.922
43.3276 4.674
46.3995 41.084
19.7116 49.239
23.1065 57.934
14.7473 41.974
29.3866 48.439
14.6985 50.157
51.5861 20.298
61.3208 3.132
58.5896 1.821
50.4671 -6.398
30.6078 -17.757
37.3306 27.627
41.4441 4.914
65.7773 12.549
40.1083 6.196
49.041 49.779
66.3442 -10.737
64.3026 -2.957
45.8886 -6.553
48.0361 25.930
36.0885 16.495
35.166 40.693
35.4351 52.353
40.4707 51.808
56.4664 41.618
65.8986 13.852
62.1616 -14.043
51.5417 -2.225
52.0295 -17.033
62.001 2.122
52.1334 2.934
53.857 23.001
29.4744 46.557
58.4334 38.303
61.2153 5.968
65.7365 8.814
60.367 30.683
26.7402 51.304
57.7852 19.108
51.8669 36.710
44.0388 47.837
22.6484 46.167
50.7413 23.953
64.6945 23.431
7.85786 39.065
33.9158 49.409
22.1793 51.721
18.9382 39.909
30.537 42.308
22.0794 45.495
57.8269 28.815
32.8647 24.933
44.5881 32.097
61.3435 9.029
46.5022 42.900
29.1654 29.407
10.7901 42.202
36.2592 50.599
14.7565 51.564
15.743 47.603
42.6707 24.418
58.9217 26.559
57.9925 15.228
59.4951 0.403
29.2528 -24.803
50.952 -19.955
28.5831 -17.339
58.2416 -14.942
46.1808 -11.238
55.561 -6.134
36.8038 -21.522
52.4404 -23.755
60.2244 -15.510
43.9931 5.125
37.5267 38.496
56.8332 21.949
58.3354 30.870
54.6868 33.021
65.5039 24.380
61.1264 2.964
46.7437 -11.072
47.4288 18.844
36.9067 19.427
32.6333 15.508
27.0777 45.908
33.5859 32.433
38.0644 -23.516
41.483 -14.575
37.3189 -26.449
37.2792 -12.423
49.5321 -0.656
47.7825 5.508
48.2091 17.775
32.9621 -17.089
58.8587 -16.405
63.7041 5.445
60.6664 -14.984
46.4596 24.196
23.2699 35.138
49.1328 23.205
45.1551 33.895
40.8385 31.238
32.4644 31.147
35.385 8.005
63.3234 5.072
68.1984 29.620
63.3666 23.572
52.8784 -0.562
56.3557 31.895
37.2243 46.580
59.9055 13.348
67.7492 0.019
74.0567 7.971
44.5252 36.853
31.76 34.961
49.7216 -3.040
52.0562 8.021
33.7541 -5.921
45.6786 43.409
62.2097 18.770
62.9689 -0.430
50.4083 -12.191
50.8394 -21.511
45.4688 26.281
47.5749 48.941
44.7218 47.068
46.1105 3.509
62.3114 16.605
65.7911 6.082
62.5844 20.259
55.9629 -5.319
46.2697 -13.236
51.8563 -2.147
65.85 7.274
60.098 -11.463
48.7277 10.923
42.3614 15.573
35.0743 43.689
58.2559 32.354
54.176 -2.139
39.8123 9.592
61.661 17.683
65.5448 1.925
61.9044 -7.902
61.2406 6.486
63.3277 -15.940
48.8268 21.869
50.5791 43.133
53.2831 9.124
28.9858 24.486
61.0234 0.445
58.7233 24.720
54.8889 28.245
53.0901 24.495
26.044 47.567
42.1848 15.991
12.274 49.848
32.8194 46.969
28.025 41.636
13.9671 50.765
56.8496 18.536
31.7411 46.209
25.1495 46.910
23.3484 50.405
5.56185 25.766
47.8157 26.256
55.1156 16.990
63.2756 -11.490
54.2132 0.507
61.6973 -1.705
53.1347 33.492
46.0974 43.094
31.3375 36.274
51.9768 33.140
65.4644 28.045
46.8778 47.229
63.2242 12.026
53.4787 21.486
35.0908 34.886
39.7518 -9.087
63.2852 18.513
64.7229 -7.433
54.1475 -6.206
50.2927 -18.009
60.937 2.263
53.0765 -9.144
46.4847 -11.211
68.948 6.264
65.6304 33.438
51.5507 -12.569
63.2718 -16.282
62.7141 -9.631
69.5691 17.516
55.5602 -13.064
68.2804 -8.776
60.9431 -4.654
56.0756 -22.272
44.293 14.402
11.2145 36.164
37.6622 44.716
42.4194 24.860
42.547 38.784
41.478 41.221
36.8157 31.957
54.2204 29.590
52.3516 -3.433
60.7712 10.677
26.8455 8.939
43.2765 18.488
47.2593 49.339
20.3316 23.652
44.5881 41.273
31.322 38.180
36.7998 27.300
52.0645 10.631
28.3102 46.156
43.1108 28.044
59.1751 22.477
62.4979 10.169
68.0402 14.937
53.0841 25.563
62.0434 5.806
54.3285 -6.038
50.5354 -3.627
65.1905 -6.268
63.8182 12.240
42.4893 -19.882
57.4061 3.053
29.5768 31.662
43.461 55.183
45.4418 44.561
65.0357 32.719
54.7633 37.742
56.46 29.505
58.8548 -8.554
58.1812 3.933
45.7608 33.325
29.8762 50.391
60.8432 10.911
59.3477 11.624
44.2391 12.708
38.1517 -7.902
56.3488 -6.298
66.2154 16.621
41.3141 18.083
16.3691 41.468
29.9295 42.403
39.5765 45.920
5.84718 35.749
63.9499 17.348
51.9857 -9.740
51.083 2.506
50.987 10.088
34.721 -20.258
56.007 -9.533
57.0706 11.726
55.8455 -2.629
56.2232 -7.788
45.2481 -8.538
35.3436 38.725
47.8851 18.554
30.8925 32.433
46.6471 40.208
8.49745 37.031
40.0586 39.707
55.5386 12.576
63.1356 40.962
62.433 23.663
64.4974 3.348
53.4943 -9.754
60.0167 13.449
44.8931 38.338
32.4483 24.622
40.0357 37.293
38.6298 43.730
27.1894 -0.565
60.5624 1.093
56.4453 18.251
66.3033 -2.329
60.7718 -2.127
56.6324 30.454
51.277 7.895
64.0815 14.501
48.776 19.033
39.7648 33.729
53.4971 26.296
50.08 32.425
48.3636 11.764
44.2299 23.002
49.1532 36.618
44.9214 46.390
39.8626 18.920
45.2554 -10.583
55.4976 5.852
38.3563 40.777
42.1445 20.083
31.6204 38.848
43.4981 47.619
27.6139 42.633
44.5294 40.851
52.0831 19.754
51.5366 10.649
61.0503 -2.027
58.2344 -0.006
50.9998 -5.321
47.8865 -2.329
66.0671 7.451
68.29 23.103
70.828 20.617
60.0274 2.301
53.2651 -18.725
44.6222 -12.312
54.1353 -12.231
51.5331 -11.589
57.9353 -6.383
47.421 -12.866
64.0784 7.660
57.7344 19.683
32.4126 -17.258
44.1178 -6.298
40.6353 10.102
53.6823 31.338
61.9609 19.065
54.3828 -2.749
60.3101 2.816
64.5638 17.960
59.4618 1.847
54.4168 26.641
50.1756 25.627
46.8483 6.766
48.6771 -8.580
70.8522 19.361
48.8856 13.840
30.2337 24.544
41.6307 32.370
51.9052 -0.206
20.3265 41.872
21.6239 33.461
39.2911 41.791
48.8175 38.981
5.67674 29.810
57.0668 20.308
30.9358 38.419
27.0958 26.953
5.92424 30.250
59.9933 18.345
66.2049 30.192
48.3629 46.083
5.76096 36.204
24.8517 21.951
45.7349 12.853
5.79299 36.359
48.856 3.271
44.9451 -23.132
46.6485 -30.617
56.555 4.100
47.4434 9.590
56.445 13.859
59.685 -5.025
60.7345 15.258
58.8279 -12.934
27.9632 -9.883
41.382 40.005
22.6277 52.085
63.0139 31.182
41.1576 40.928
47.6309 22.677
49.1957 17.293
54.1797 21.153
53.7195 15.333
59.008 2.914
38.9385 -7.964
33.0025 -16.425
48.0357 -16.189
44.571 -14.953
56.1126 25.356
30.6777 42.730
26.7386 40.206
45.4607 51.385
18.6355 54.762
39.8128 49.057
58.1794 16.849
68.2549 26.430
30.1906 25.587
17.6476 38.373
42.491 30.872
55.934 -5.468
57.4084 7.740
51.7052 7.822
57.0881 -6.949
45.498 -31.034
71.9298 -2.274
55.8807 18.572
58.1341 29.208
44.8971 3.797
51.3821 -12.835
55.3981 -6.355
54.4635 -8.801
50.0986 13.239
55.7203 35.611
41.8186 47.137
55.0785 18.162
48.2647 -11.044
52.9645 -9.758
55.8683 -9.641
47.8559 -20.738
30.051 -16.115
42.2483 35.248
54.6493 7.578
65.8042 10.634
59.394 27.333
53.8903 38.892
48.7703 41.394
29.7114 58.963
42.2811 41.491
52.261 42.119
54.9991 22.102
55.545 -8.759
47.1657 -8.850
58.2937 3.024
52.8194 13.375
49.7677 -2.342
64.1945 -6.596
43.6877 18.514
55.9 11.308
59.2816 7.351
51.6475 -11.092
45.6753 -0.405
41.691 21.365
41.0296 30.127
50.9282 20.707
49.9556 21.609
36.244 13.702
49.0574 8.807
57.3774 3.712
43.4671 16.041
44.9337 36.946
21.1523 44.241
42.7884 28.287
49.6423 36.367
57.3446 38.600
45.1022 49.429
29.5727 51.498
37.6743 42.590
10.4445 36.749
5.65548 41.293
61.5177 -7.312
32.3109 39.264
57.8464 30.109
57.1922 7.614
37.2255 -3.650
20.8692 11.962
51.5236 19.213
32.321 50.201
55.6394 16.476
65.3666 25.782
53.8925 24.619
48.3729 49.016
47.8394 26.705
69.05 12.684
59.2572 31.085
49.5303 33.744
33.0919 19.723
28.221 37.065
10.6435 47.761
19.7231 46.948
46.2932 28.290
39.4632 39.792
39.7142 37.707
5.5882 41.877
51.7366 17.457
37.9212 -4.865
64.8741 -6.984
32.8271 21.200
42.0928 41.143
61.9841 38.364
26.8866 52.075
40.7923 26.008
19.8613 57.599
31.2577 28.344
49.8385 34.803
48.0946 -19.214
44.9321 40.293
50.2778 26.951
42.141 -4.351
52.443 4.507
54.1095 -10.699
45.5619 -6.178
44.6505 7.699
43.8152 24.612
17.3625 36.865
64.0001 24.031
47.6286 -2.965
26.7712 0.369
31.7561 34.510
22.4513 39.097
30.3774 32.411
11.7808 44.524
35.5422 43.251
49.8135 -3.005
51.6227 -6.755
53.1459 9.733
60.6025 -5.194
40.6459 -1.936
47.2804 8.719
56.0222 -23.782
54.05 -15.757
65.2585 -3.418
58.4481 -0.308
48.632 -6.585
65.8013 25.085
60.6627 2.410
48.2645 -18.519
56.7148 -3.751
63.0488 32.230
55.1775 38.884
28.3865 35.004
38.087 13.793
59.1008 -5.702
63.3532 17.591
54.6556 36.069
46.8713 17.130
35.0568 9.790
53.94 -20.121
50.2945 -12.175
47.9489 -11.406
53.6572 18.437
48.8816 0.799
41.4408 3.854
50.2058 -4.059
71.359 8.035
59.2658 -20.534
69.8382 14.853
51.5225 15.367
61.2041 33.075
37.7221 53.846
55.8417 28.490
53.0627 -4.296
39.9928 31.414
42.8908 48.731
26.0362 38.913
73.516 10.484
55.4213 -14.001
58.1067 -5.652
47.258 11.921
56.5875 -16.034
51.6017 -18.387
54.7112 45.519
36.1253 52.033
35.4447 3.554
47.3823 18.665
58.2469 28.293
43.7029 7.993
62.6829 -0.155
42.0805 3.432
46.6232 41.809
5.45116 31.027
66.853 -4.726
70.1671 17.065
34.2774 51.672
33.7177 29.227
21.9259 40.733
20.224 40.575
27.7025 41.414
43.7544 9.177
44.0834 27.137
33.7553 44.681
33.1344 33.959
39.1664 43.327
55.7573 36.094
58.552 10.456
58.7387 -1.568
59.3974 16.132
52.635 42.937
35.9577 56.096
22.8035 46.935
33.3323 24.142
62.3246 33.109
19.139 47.958
42.7148 37.612
51.7858 5.386
24.9035 54.095
46.7609 12.273
52.9321 3.284
63.3091 -4.490
66.55 17.975
66.0816 3.705
52.169 12.344
63.2286 -1.629
57.9205 -7.094
55.5367 18.301
57.9114 16.328
58.2055 38.817
64.7151 15.848
65.1584 -1.415
62.7815 -14.257
58.4714 -15.939
61.2381 20.774
52.9 -1.467
52.6752 10.425
41.4203 33.970
57.9395 7.067
68.5421 0.823
50.441 -8.953
38.2731 -10.971
42.4219 22.903
29.5225 45.261
39.3241 38.139
52.2447 11.898
15.4178 30.799
21.4037 44.484
37.4958 37.684
52.373 -4.142
23.0935 -13.603
63.4127 14.769
64.7904 11.933
57.2722 0.669
55.6362 3.942
39.3779 35.983
52.5915 28.921
58.4786 36.019
15.7751 38.005
5.62641 36.560
64.208 -2.764
65.8021 -3.311
56.9733 41.004
65.9145 28.575
49.1561 36.416
52.4617 31.125
33.1625 13.108
37.4158 35.016
48.1967 24.085
53.5214 30.665
33.4481 -1.287
52.6648 33.710
53.1034 31.020
39.0255 22.554
51.9266 5.966
65.0726 2.778
52.8756 -7.949
50.272 -3.966
67.7122 -1.278
69.1938 14.146
46.682 -18.820
33.6202 35.281
23.8464 50.690
32.6967 44.663
38.7101 -1.544
62.3413 2.972
63.8447 -4.662
54.8562 -1.770
63.7231 5.905
64.5968 13.504
66.0375 2.018
31.6064 16.813
50.9881 -4.547
64.8575 -1.241
63.936 21.461
58.6954 35.052
39.9703 51.573
61.4987 14.415
40.7548 11.370
57.173 45.267
38.3953 30.964
57.5036 21.091
60.2333 9.946
62.1354 8.991
57.8324 8.615
53.5544 36.101
61.5262 7.997
60.208 -11.173
63.841 1.275
55.0928 6.315
54.7328 -17.088
67.4024 -5.072
54.4616 14.192
57.682 -7.284
58.3678 2.735
58.802 -18.718
59.5693 -6.609
46.7773 -18.269
57.5799 16.141
25.9483 41.993
45.3425 29.885
60.184 15.095
46.92 26.895
33.6104 31.276
49.1506 32.045
46.3288 15.381
40.9659 32.631
42.4031 52.999
37.9722 48.683
27.6207 42.932
60.9314 19.147
57.5636 12.878
12.5902 48.084
6.47753 38.455
34.301 29.816
16.7374 49.538
27.3822 44.238
38.9711 44.275
43.0214 43.258
42.0935 11.149
43.5283 46.795
37.8996 34.065
63.2633 35.464
31.7803 39.307
47.8467 24.806
39.9604 1.705
67.1138 9.606
64.8839 3.525
55.9675 35.560
15.8312 39.613
26.9876 35.221
35.7969 49.319
46.6273 24.321
32.6616 16.313
44.6236 43.123
47.0252 33.881
44.6324 -19.709
53.8993 22.347
60.2977 32.883
51.5165 12.346
63.0041 6.413
51.702 27.193
63.9127 5.373
53.3087 6.334
64.7207 4.491
48.3185 14.238
42.5328 8.351
33.5302 28.932
48.2372 14.849
61.0588 23.361
47.3747 -10.348
48.0533 -22.860
34.7643 -22.615
50.5635 -6.201
54.4645 -17.676
62.5236 0.952
58.7804 -5.668
57.905 10.272
56.8115 43.254
64.6625 4.020
47.4804 34.695
36.0261 21.531
5.48031 47.021
62.6073 -1.992
54.3709 46.618
20.3952 45.064
5.58629 36.629
59.0552 31.890
68.0104 18.078
33.0173 -9.102
47.4378 20.934
48.5372 35.187
13.1987 30.826
5.80134 25.495
67.6544 12.804
69.2295 -2.588
56.4608 -10.674
45.1993 14.576
33.5713 -16.506
67.5723 9.401
57.4219 -1.073
43.8627 49.322
34.3204 42.757
7.43864 37.556
23.4415 34.144
45.2298 20.630
16.5239 26.818
33.75 27.404
49.0605 25.920
53.6295 35.215
58.9722 12.540
55.7128 26.516
64.6212 38.542
48.6844 29.201
40.0306 41.420
51.1976 -8.505
38.6239 -18.211
54.3432 19.182
46.8408 37.216
40.5346 37.061
34.4614 49.520
47.4214 42.936
11.7114 46.616
33.0983 52.659
42.7279 46.329
44.5009 -10.315
52.2929 1.181
62.1499 -11.101
57.2689 16.379
54.6632 18.379
55.4181 2.180
37.8163 -3.237
34.9082 -22.829
52.9029 -15.807
48.2823 -25.105
69.1203 6.411
63.8616 14.653
51.4795 -5.150
45.1556 -4.481
40.266 16.530
36.8072 42.567
30.4074 51.437
32.174 42.342
39.7289 48.985
21.5875 54.791
18.171 45.623
30.8163 51.009
53.2785 44.218
13.3945 36.956
53.1096 20.189
35.0034 -2.444
53.3673 13.841
37.7575 36.063
48.4998 43.727
49.3577 42.718
51.422 -5.264
56.2101 14.437
46.4608 23.366
62.7564 25.604
55.2476 -3.194
68.4296 18.276
52.6437 26.811
58.2401 28.210
46.2353 -15.645
53.9127 -21.414
64.8685 -0.344
44.4742 5.248
61.6892 4.687
43.7273 -20.850
64.6049 -1.282
58.6638 -15.791
55.0939 -10.686
35.4057 -22.239
53.445 -9.827
51.9298 -23.684
35.3392 -17.668
48.4068 -15.997
58.4663 -8.765
63.6752 18.995
51.0738 26.451
36.489 37.086
37.0867 52.719
46.3462 17.893
19.3967 54.208
48.7327 37.318
26.6831 40.314
41.5402 16.654
58.3767 -1.049
39.6178 13.338
53.6437 8.417
55.1587 -23.829
60.0223 9.770
62.5193 -9.518
68.4912 1.954
57.2093 0.207
49.617 20.985
42.3515 8.432
59.3944 8.991
57.7224 16.841
49.3353 10.825
56.4079 18.716
58.3936 19.936
49.475 -4.619
58.0926 9.646
56.6164 -3.220
37.2206 -16.932
58.8393 17.506
45.3485 -6.307
56.8746 -7.397
58.5592 -3.248
42.973 -17.451
55.5105 -13.631
44.796 41.127
18.7824 31.191
54.4623 16.673
47.4332 18.001
41.0032 47.156
45.6447 28.237
27.8083 51.728
44.615 42.279
22.7746 47.962
22.9199 44.466
5.86996 42.112
52.2191 17.886
54.0887 12.452
53.8836 22.056
59.2089 33.059
19.3789 39.593
31.2554 41.428
62.44 27.627
64.5216 30.367
55.1201 -8.744
46.4404 -15.946
47.6813 -17.629
38.3546 32.683
54.7904 23.904
40.4984 33.790
20.7767 46.382
45.1526 28.394
61.7781 36.167
40.7829 50.102
48.5848 -11.338
57.5252 -0.762
68.658 9.949
54.0088 -19.451
49.193 4.652
54.1933 27.576
56.9306 4.639
24.4556 51.684
29.0156 46.639
33.1891 18.859
45.0048 35.007
47.2839 47.143
41.5471 40.696
16.2212 48.084
51.2989 41.356
42.9549 22.184
61.4628 8.985
55.0326 42.841
58.9552 -13.191
50.0283 -27.469
53.9419 -0.895
47.5651 6.387
49.8857 7.145
57.744 12.993
57.1871 3.861
65.9508 8.158
55.6775 -13.269
69.1751 8.114
42.8338 -11.444
40.3769 35.905
35.1315 19.465
36.2846 12.192
39.7016 30.238
37.039 35.202
65.1932 -1.788
58.0575 11.568
58.4665 4.213
44.9103 22.096
58.3118 -8.353
62.4197 -12.579
54.2276 0.506
44.4669 -29.367
64.2 -2.863
74.5186 7.225
37.2649 -32.393
48.7824 -16.198
61.1282 10.089
47.4291 -17.129
47.0133 15.412
43.1228 8.037
64.6531 22.113
59.4781 -9.244
32.8023 -20.195
58.5483 -12.963
70.082 7.994
46.6506 27.763
39.3038 26.236
63.5087 8.900
60.1338 -6.562
48.1241 -1.257
49.2593 -11.663
34.9824 -13.330
55.1422 42.673
24.3206 60.391
41.896 44.030
21.0255 46.681
52.8444 41.817
51.6978 36.014
28.6701 16.393
58.6062 3.602
50.469 17.920
51.4865 10.308
49.9156 43.012
25.4422 56.344
52.7694 32.643
32.7256 30.511
23.9222 55.738
45.4698 33.144
31.7874 35.319
62.9841 34.459
28.3127 32.519
53.4499 39.149
64.5953 1.276
67.0676 4.879
45.9663 17.622
30.7032 34.524
64.1673 14.739
55.3104 23.407
62.5884 17.715
60.7491 27.584
43.4805 42.379
25.966 36.603
61.1093 37.126
27.6051 50.104
5.86502 36.060
58.0155 11.299
32.5584 -26.541
51.1256 -23.400
31.0717 -26.931
55.1183 -9.472
60.9331 1.902
50.8148 -9.336
64.2271 13.610
46.413 21.461
16.5242 34.249
24.5081 41.120
30.2781 41.295
23.4253 47.213
39.815 41.919
29.1263 55.181
5.59232 46.525
40.9207 17.113
60.8244 4.127
54.0806 -11.349
63.2296 7.512
45.726 36.756
50.8703 44.135
42.7706 28.239
44.3143 11.952
57.7173 -0.985
50.6134 -21.591
43.0712 38.131
36.7058 40.088
25.2556 44.312
51.9417 35.475
61.6483 22.356
45.8694 34.532
31.2482 36.943
22.8216 46.249
42.5398 45.864
24.0974 48.078
26.6748 33.213
32.5508 55.325
12.4707 49.905
27.6813 50.235
22.6386 45.092
49.6348 47.389
41.7287 39.051
33.0971 41.877
26.4359 34.729
5.52878 44.009
5.28613 47.369
51.9804 24.662
28.0241 46.568
38.4313 30.932
47.1633 44.932
62.8812 -11.641
49.9985 -17.449
56.5526 2.694
66.1814 -11.601
63.0563 5.545
45.005 -10.374
38.3286 -2.016
59.8542 16.045
44.0721 27.544
24.0416 45.629
44.2553 33.460
49.2875 24.491
39.2718 39.770
51.0757 3.294
57.591 38.932
22.439 42.900
35.9933 44.854
22.4128 50.805
53.4076 32.047
51.3515 28.211
64.8245 0.808
65.0466 8.431
42.6599 38.815
46.7602 31.508
40.379 24.352
55.2432 -7.678
53.4587 -10.721
45.0132 -9.081
50.6659 37.530
17.9252 31.007
5.31479 35.945
64.0049 1.529
68.4416 9.367
48.2994 -14.949
38.1879 -12.651
68.1185 19.423
38.9702 30.383
36.1247 -23.459
55.1339 -8.414
40.6696 -20.622
33.697 -19.806
32.9417 -20.534
31.9973 -25.238
49.0732 1.192
46.2728 -24.092
54.9349 -9.482
71.5264 -8.262
38.6037 31.476
51.3579 4.647
45.1522 -14.288
50.4995 -14.011
56.2621 -18.955
63.7155 -3.217
51.9406 6.434
51.7141 -1.031
51.645 -9.219
41.4867 4.955
62.7651 31.599
45.513 3.907
41.1239 5.114
43.2467 -16.106
50.7862 -13.372
53.7534 -0.211
45.0433 19.437
57.1988 33.471
62.7957 34.538
38.0417 -19.304
52.619 -18.850
62.7008 -8.290
57.057 22.909
51.1614 27.555
54.0884 36.428
28.5524 31.531
45.3277 1.833
47.4484 33.689
30.3884 1.508
31.0772 6.410
54.9268 25.667
70.3727 0.552
58.2942 -6.464
37.9013 -22.731
43.3425 -20.146
50.0994 -3.849
27.752 45.033
25.8892 23.763
45.4666 43.444
33.7718 37.362
53.7808 -17.659
53.8313 -15.145
36.5953 -19.514
48.4653 17.403
42.2595 14.924
38.3181 26.898
68.7484 4.956
51.1002 -18.961
30.3891 -28.717
65.4807 -2.364
51.7391 3.576
51.1381 -0.256
48.5771 39.914
45.734 40.142
44.7531 42.234
46.6843 28.021
44.1592 15.524
48.7504 -14.462
52.1939 -9.464
46.7041 -11.811
71.172 -3.304
50.0459 14.879
39.3378 29.527
42.1007 43.408
27.2923 25.450
47.4477 12.167
49.0888 33.236
56.5945 28.274
50.957 12.382
55.595 16.205
64.9128 -6.534
54.5864 8.114
63.9747 1.131
53.5714 15.815
55.163 3.521
68.9886 -6.203
57.1646 -12.280
39.7127 24.180
19.3167 48.654
49.9011 27.155
46.6889 -17.541
54.3356 -17.628
43.3842 -14.638
58.8065 -5.485
62.426 11.277
59.0963 27.441
52.5796 26.205
37.5479 -11.121
66.5662 -1.093
49.5635 6.548
52.9566 -17.079
55.6941 12.280
31.8382 43.947
59.2602 22.618
63.3351 -7.376
53.3212 -5.071
56.493 -8.312
60.1198 6.466
15.9729 46.461
46.1094 9.114
39.7281 20.536
54.7854 16.880
57.4032 14.993
54.8636 7.391
53.8282 -1.444
61.8992 -15.051
56.6932 -8.162
56.9837 3.518
56.6833 9.935
26.2929 39.683
26.7063 49.850
22.4307 51.397
48.4267 46.369
36.4017 36.795
39.6195 55.023
23.2184 43.585
41.9088 45.194
47.3757 23.992
47.8624 33.213
30.594 54.660
47.8102 37.867
48.9875 49.389
57.7996 1.428
44.487 -5.497
45.3321 7.060
64.0795 12.146
57.75 35.180
60.0149 14.292
5.87067 29.957
62.7047 5.633
48.4444 13.919
45.1585 4.049
33.2413 7.752
46.3521 21.485
59.4502 16.400
25.5267 47.001
29.8822 40.248
29.4381 34.732
42.2932 45.772
29.5578 48.027
27.0644 37.342
29.8443 42.747
56.1653 -2.554
38.4909 -24.293
28.5117 -31.935
53.7399 2.989
38.2394 35.333
36.9188 42.315
14.3995 46.818
31.7808 49.227
37.2795 48.326
47.0149 34.034
35.2325 41.746
29.7482 43.654
44.4904 41.697
45.2469 35.322
13.5271 47.235
32.9163 41.555
5.97095 35.477
45.9819 12.898
42.8737 -4.921
55.348 41.258
66.6656 7.173
42.171 -17.731
66.667 3.557
59.4131 5.597
36.8917 -10.178
33.4535 30.621
44.6352 43.537
34.7357 47.136
55.6642 0.054
53.1137 -10.703
48.2637 -20.948
40.4934 -15.304
48.422 4.518
56.37 9.621
56.3211 -14.611
54.6441 -10.749
49.5906 44.327
28.355 31.480
30.1633 30.200
19.3119 49.916
5.7685 36.335
50.6659 0.879
56.0155 13.810
55.0364 24.334
40.9304 39.703
45.5313 31.031
64.3675 24.141
39.8814 42.397
8.59063 41.478
31.7848 48.379
44.813 50.925
36.2077 30.178
47.5393 23.315
22.5528 43.598
32.7201 40.091
46.014 12.708
50.5148 5.354
68.3087 -2.617
58.3137 -10.233
51.7535 -18.823
32.8054 26.510
52.9216 10.543
49.5484 -17.334
33.3053 -13.759
34.1277 -16.642
36.6582 30.197
28.2584 28.229
22.6348 47.192
15.2812 48.757
46.6712 33.568
30.8269 33.570
22.7271 54.200
46.3707 43.773
24.965 45.605
40.9093 36.503
15.9281 43.597
69.1123 10.317
41.1815 9.075
44.7131 36.239
25.2345 19.827
33.9619 36.848
31.6202 53.682
57.5598 27.396
48.3801 -10.879
57.6407 -15.120
63.4114 -17.931
47.0148 -19.432
51.9003 -16.625
58.9908 12.048
42.313 -3.669
47.9448 -8.859
50.4821 6.717
32.5904 42.843
55.0825 41.349
7.69744 45.051
25.5085 47.492
6.84378 46.314
39.2321 39.344
23.1301 15.532
13.1592 45.449
5.63731 41.045
58.4451 16.463
59.8203 21.507
49.6998 37.437
26.7335 50.781
46.1777 22.368
59.7664 25.276
49.7336 6.957
68.1457 17.212
51.388 -15.339
68.5224 8.234
40.8317 41.549
42.4141 39.572
41.1613 20.053
40.4922 43.063
18.1783 34.684
22.9786 36.921
23.7287 26.414
27.6936 39.811
27.5592 48.173
38.4566 51.162
14.0551 49.570
31.3009 44.397
33.7142 59.110
38.9293 7.430
43.5139 -9.526
58.192 -7.212
56.8828 5.417
36.1581 24.512
61.5086 3.884
56.7513 10.037
40.2673 20.270
54.7005 29.623
20.261 32.390
24.7763 45.343
35.3728 42.558
53.8734 27.884
64.2173 19.109
38.5462 17.411
55.2563 -16.690
60.3927 31.411
33.4253 31.231
5.76045 41.374
47.2509 2.800
67.8562 15.881
68.6263 5.395
60.2962 -4.496
57.4179 -16.130
59.937 35.041
58.0784 24.580
38.6731 52.879
40.0439 37.646
15.4115 46.757
19.2805 54.784
55.4294 28.482
49.3619 36.771
52.2921 19.869
56.4026 13.087
21.7957 35.414
34.1704 12.306
36.2705 48.705
58.5609 31.340
13.567 48.256
26.5919 43.289
27.4737 49.573
33.0727 42.951
40.4918 45.944
42.0665 29.684
56.1318 13.658
52.5254 21.983
60.5203 9.090
65.9823 29.712
56.7255 7.831
54.3882 46.396
37.1378 22.127
11.9276 34.071
50.8709 21.965
32.7276 7.397
62.7511 34.101
56.4115 37.214
65.4505 9.346
49.0717 -14.682
39.6895 21.470
42.8355 40.544
26.8936 48.142
51.83 23.193
49.6412 -12.525
44.5268 2.472
38.957 21.940
58.2698 25.446
54.9419 -12.831
60.9363 9.369
58.3494 23.688
34.365 20.616
31.1901 25.275
17.9146 45.365
25.2918 51.816
40.0591 49.201
41.2306 44.220
47.6121 32.408
25.0952 48.671
48.9549 31.001
51.5326 17.143
54.1663 16.071
55.4602 18.665
41.6343 31.187
44.7455 42.486
19.9191 46.772
25.1465 45.052
5.47459 41.886
63.0235 -18.063
66.3532 19.494
36.6202 13.073
56.7399 9.342
55.1214 33.319
38.2038 43.057
40.5006 54.734
19.5848 40.918
39.6798 52.276
30.9314 46.831
26.7998 31.197
53.2997 38.010
44.1976 50.063
35.9275 27.737
49.1096 -7.873
37.5546 -17.478
63.2756 -7.415
50.3323 1.847
57.6448 13.210
56.0457 -8.499
69.2824 23.569
44.4271 -3.581
53.4371 -14.945
50.2303 -9.501
59.7549 -16.775
67.6687 1.115
51.002 -16.018
47.9111 -16.841
68.6903 26.026
35.2889 50.596
22.6663 55.875
43.685 43.373
42.892 16.645
44.1147 -14.882
39.1657 -15.671
48.3901 -9.621
48.0607 -22.438
66.1522 -2.841
68.1139 -11.827
60.5131 27.749
44.0209 37.436
62.7794 12.234
65.1285 25.577
70.3877 14.193
54.9401 22.971
53.2145 29.965
39.7113 23.973
18.6098 48.840
17.5987 42.248
35.0722 46.657
36.9066 39.744
29.4679 44.227
48.5638 36.118
48.2118 42.811
34.958 49.094
40.8654 48.413
34.5081 24.068
38.358 29.985
11.954 30.994
24.7472 46.430
28.6653 43.122
30.7157 48.725
33.4143 49.663
28.2259 34.815
5.50369 40.678
48.5244 15.889
44.6732 12.903
53.3872 -14.343
55.7859 -7.270
28.6681 4.318
47.9426 -16.486
42.0423 0.683
48.2729 0.502
55.3594 13.593
56.9553 10.216
62.5041 -8.853
59.9324 7.894
51.1025 23.875
55.3082 17.603
51.213 41.990
64.094 14.896
51.3304 -10.875
51.8486 -21.009
65.9426 14.639
37.3025 38.519
39.278 9.448
49.9768 -10.916
58.9914 8.438
58.0909 6.703
61.9884 -3.296
59.4147 -8.573
53.5149 -12.038
53.1379 -5.805
57.5876 -9.202
47.0277 -7.959
53.7011 -5.469
57.3863 14.653
65.6907 26.877
23.1357 57.110
33.5463 36.707
47.1007 54.499
65.8612 25.952
34.7459 45.537
53.047 27.564
39.2857 46.320
51.7318 47.630
12.1723 35.212
5.8122 42.091
51.5029 -10.596
67.7644 13.878
59.8764 3.716
53.2104 34.280
32.6198 51.513
57.3745 27.450
42.6078 40.532
49.781 21.995
33.3108 22.434
48.4722 -2.863
54.9664 -13.824
56.8986 15.005
46.7741 6.161
28.2654 -15.580
32.085 -23.021
57.3984 -2.544
67.3538 7.354
59.3639 3.065
46.6096 9.430
60.8802 25.293
43.0496 -1.911
41.7479 10.181
55.4997 2.519
42.0336 -17.476
69.4927 5.148
56.1997 30.749
57.1835 42.127
58.3104 5.074
59.1033 -13.596
58.2648 2.490
53.8705 20.624
53.7992 17.628
49.7568 -5.960
40.9763 10.485
42.3578 41.093
37.4638 56.035
55.8391 43.671
21.6791 44.974
37.2265 38.171
50.9201 38.055
47.1638 18.259
38.4498 35.238
35.3725 18.580
36.4125 43.658
36.3288 38.818
56.7263 43.027
31.9446 49.213
62.3133 18.350
66.214 -8.693
62.7475 -5.651
45.2155 44.873
34.1439 33.060
36.8709 34.106
59.905 2.962
58.4327 30.184
47.3261 46.870
58.2667 0.489
63.6769 -1.056
62.2125 -7.182
54.6443 -16.280
45.2755 -20.898
41.9425 -30.842
47.825 -11.209
57.4577 -0.588
66.8431 8.928
43.6811 -10.750
67.1818 29.817
57.351 15.022
45.567 -0.543
53.5818 -3.640
36.7049 -21.349
43.3698 -21.302
61.9575 -5.554
47.4643 -18.332
57.9892 7.176
52.084 11.795
25.7019 39.145
23.9454 43.119
5.98185 41.310
61.0282 9.564
29.2755 31.065
24.7372 35.999
58.537 0.483
50.7591 20.805
45.6884 45.854
37.4611 26.015
46.603 -8.410
45.4943 6.756
19.8113 38.109
31.7587 44.691
28.1292 39.519
42.8558 40.233
39.7363 -6.070
49.3267 -0.227
45.536 12.050
44.9308 19.192
37.4729 8.580
41.7956 -2.087
52.392 -16.459
42.0157 -12.828
48.2988 33.893
42.8382 1.330
29.8086 44.918
32.0415 45.349
42.1142 46.404
30.4796 51.177
51.9448 31.560
30.0196 43.510
62.4969 24.279
59.5343 -0.210
60.4614 2.149
52.6852 -12.688
56.581 4.128
55.8801 18.029
64.868 -1.176
60.6115 22.512
58.7114 24.174
57.3495 11.200
54.9238 -7.468
39.0737 -2.112
46.9869 3.192
62.853 3.953
66.4108 -14.031
47.8508 15.191
60.7251 30.207
27.1092 43.429
19.5056 51.069
27.4977 29.681
30.8498 20.164
44.246 38.396
38.5208 51.459
61.4306 17.893
26.6704 48.526
46.3239 45.322
5.89242 41.320
44.5766 28.327
58.4024 -1.839
50.8323 -5.118
51.9584 -22.289
67.9635 -1.878
63.2363 14.164
33.0014 13.297
37.2337 30.526
53.3081 16.302
64.9194 6.596
63.7332 0.695
54.3323 -6.765
51.6566 -12.920
47.9553 -18.418
42.3413 -20.280
47.6329 -14.281
51.6592 -16.050
51.9089 -11.350
55.8586 10.524
59.9981 -5.702
34.6407 24.540
45.5814 40.606
37.5319 45.049
38.2158 43.800
45.1667 28.645
64.6065 19.887
38.966 25.209
59.3625 3.988
30.7397 31.406
52.4367 24.822
8.80833 22.318
34.461 49.687
5.9272 36.095
56.7087 -4.134
58.4893 6.414
47.5149 -0.321
30.499 27.554
56.0982 22.103
60.5306 -7.531
50.5868 9.902
48.3404 -22.665
68.968 8.368
58.2017 34.535
59.5256 18.436
30.6812 28.697
58.8793 19.843
5.74859 41.743
71.6603 13.960
56.7454 8.905
48.4994 -0.847
65.4034 3.196
62.916 10.258
39.2017 -15.853
56.0162 13.944
61.9417 1.938
62.2075 -2.998
55.5087 11.555
45.9819 25.409
40.8603 29.706
37.5591 39.983
53.6193 30.243
47.7033 7.115
33.0655 -10.234
60.7322 11.681
49.3454 27.577
38.1499 37.466
44.2529 37.574
40.0859 50.093
45.6883 19.320
31.2522 22.510
33.3542 30.508
55.6559 34.027
20.4022 49.043
34.0468 42.214
31.4836 21.218
41.746 20.133
61.0797 17.713
49.577 11.290
50.5398 16.508
38.1875 -25.428
46.0825 -22.004
46.2677 -27.707
51.4299 -17.842
30.55 -11.288
49.7337 -8.395
51.4003 -13.855
52.6209 13.115
50.0916 -12.650
45.4277 -11.217
28.4993 39.460
12.2977 35.126
5.57024 41.639
63.3786 -0.267
50.8887 -17.061
60.9365 -2.069
46.795 -16.123
54.5477 -16.975
54.6361 27.581
46.6484 36.132
23.3376 28.877
31.8861 1.986
48.8631 -0.594
64.6541 26.739
62.3604 32.249
35.9895 56.527
58.1256 5.544
24.7575 -21.220
34.1206 -2.994
63.6597 -0.086
59.4688 6.648
56.1949 -18.873
57.4841 11.178
56.0297 34.293
34.3463 -14.463
50.366 -12.315
73.0121 15.256
42.1041 -14.932
63.5805 -2.605
65.8189 28.505
55.9397 10.214
51.3787 1.983
38.7983 -18.684
31.2526 22.355
33.4422 45.185
38.6401 31.341
40.2718 33.914
54.8487 10.556
46.2785 26.118
34.0891 46.514
49.1027 19.700
67.5618 7.728
62.6408 6.850
58.083 -11.043
45.8684 -2.393
70.5831 1.490
57.0622 -9.254
60.2425 -17.534
54.9659 -7.949
64.1522 14.316
49.1189 -20.850
45.2126 -5.871
52.0494 -13.061
64.9529 -1.298
58.5743 -1.885
39.0922 14.449
35.5618 45.013
50.4242 20.309
39.3664 -4.616
42.5265 -11.282
61.887 -10.745
54.1373 19.695
47.4907 30.764
49.5798 40.492
55.5599 29.223
55.4172 20.830
29.8181 -21.138
32.0995 -14.690
38.6038 25.294
5.83856 40.979
59.3541 11.040
55.3445 10.460
25.2258 -1.693
35.1141 0.093
55.5579 -13.130
60.7104 4.930
50.1229 11.677
6.00552 30.564
57.1002 -4.969
46.362 -6.431
58.6103 7.933
60.9833 -8.103
63.0631 -4.603
66.1612 -12.480
68.6603 -11.542
56.3577 -20.225
51.7936 -5.815
59.9589 7.257
45.2176 21.585
53.7934 31.820
49.9976 25.024
45.4203 7.457
46.1329 5.722
49.1508 29.704
50.3655 10.884
48.2685 38.185
22.5078 36.405
25.816 56.070
36.0306 28.974
32.9046 47.083
30.4739 23.853
55.3762 20.086
37.5444 -26.755
47.9829 -18.300
54.4182 -17.385
51.2768 -7.049
61.724 9.680
67.3163 14.777
38.6019 -23.458
63.4606 16.051
63.1424 -10.312
63.8637 -0.810
57.5782 -3.980
26.3388 31.359
34.6221 18.718
14.5666 43.651
40.3166 40.588
36.3471 38.313
60.3467 24.205
49.5817 -9.319
60.117 29.409
23.6145 52.398
41.4362 -8.943
48.3957 -5.622
37.4756 32.349
38.9095 35.490
51.2553 32.572
39.9643 33.066
69.8082 1.936
49.0337 0.652
35.4698 28.355
28.8929 39.814
36.8563 31.208
47.9901 28.871
42.5871 39.492
28.6264 33.941
18.19 42.620
15.9155 48.649
4.95338 47.339
34.3315 39.310
38.2971 6.037
52.7888 12.820
51.4149 38.509
43.9405 48.313
22.7985 36.513
22.952 46.032
20.4389 36.214
46.8031 28.782
54.4366 28.067
52.4696 -0.434
60.8488 4.415
54.1345 15.708
31.7563 31.158
34.992 26.744
31.9611 41.517
14.823 46.374
45.2579 35.484
56.8484 22.765
69.6943 5.291
58.1196 5.049
45.0285 17.813
49.1425 -1.570
48.4697 -15.187
51.2756 4.142
55.4951 -11.845
28.9727 -22.665
36.1803 -27.160
42.0981 3.158
35.564 24.060
62.0528 26.396
70.5678 -4.026
70.0162 -5.232
67.8743 19.608
65.0778 -3.254
66.5802 10.349
56.6833 16.403
57.8347 -1.049
62.3818 21.606
46.6811 -7.966
64.9236 15.022
30.3879 -18.964
46.8536 -20.183
52.2073 -7.298
54.5968 -18.191
64.0258 9.289
32.8168 31.068
51.8922 -4.333
40.0683 37.936
60.1677 30.248
65.0635 31.180
25.0151 48.556
37.4016 50.564
39.8535 53.462
45.6117 50.842
55.2769 11.345
39.8617 26.968
9.95696 54.207
61.2089 8.479
64.0484 12.587
61.639 32.353
32.201 47.908
30.9378 52.990
5.6707 25.406
5.81063 47.471
18.794 48.891
35.8024 46.119
43.2654 34.388
62.4321 37.218
42.7879 32.019
35.3889 -14.104
50.2585 25.062
51.8961 27.589
34.055 36.060
37.1942 27.954
49.8711 26.841
31.9238 35.406
46.353 29.571
55.6322 25.809
56.5599 13.286
49.9114 43.797
61.53 22.275
37.6053 41.134
32.389 42.603
58.3639 9.557
64.561 5.040
55.2971 36.409
50.3963 28.668
23.0218 24.725
27.8502 51.410
43.7537 44.183
53.983 18.277
53.8635 25.447
56.7188 -9.614
60.0161 0.592
53.3782 -0.786
35.7314 21.333
37.2968 -22.007
56.7731 23.325
39.5127 36.106
32.0991 38.445
34.7425 36.947
52.9984 33.258
41.4556 35.423
35.4311 48.142
16.0142 50.779
23.8421 33.456
29.5995 36.198
26.934 38.959
47.3966 7.854
46.3179 1.338
49.7028 13.530
14.272 40.928
5.6008 35.475
52.0378 -9.510
47.7196 -21.357
54.3917 15.638
54.5516 -3.831
40.8966 14.202
43.5488 40.643
40.6336 29.799
39.1722 27.702
55.4715 -9.836
62.7068 1.380
50.7232 -17.117
47.7414 -9.037
54.449 34.835
57.0482 16.553
64.2564 6.169
60.7121 7.046
51.7682 22.522
54.5105 25.888
49.7335 34.922
12.4976 45.898
31.2933 46.283
14.8901 38.392
42.1206 40.773
61.0464 13.837
72.7737 12.183
61.585 -14.975
51.5705 -14.825
37.1358 -21.839
51.3221 -4.517
58.1693 18.834
51.8563 14.553
29.1649 47.833
5.80177 36.357
47.9212 40.162
42.8109 34.343
60.2317 18.043
53.1319 25.027
63.4803 23.541
37.9618 28.524
39.1075 29.141
52.1575 22.787
61.6505 25.380
61.8364 5.371
32.0778 -19.081
66.8918 27.713
63.3319 -1.245
65.3876 1.399
46.1722 -24.368
45.5134 14.594
58.9139 29.269
56.8908 9.884
55.6858 -0.630
59.9833 9.128
54.4228 -2.989
53.2956 -9.869
51.7188 -1.022
42.7302 -27.874
49.3549 -7.120
67.5108 -7.329
57.0926 1.244
56.8942 3.131
47.4872 10.711
45.3792 25.793
43.9026 41.306
38.9929 45.792
35.1033 21.137
38.3793 36.158
63.8406 6.174
45.7604 22.783
61.3532 18.298
62.4859 13.813
51.6602 33.697
26.8862 39.451
41.2316 39.158
20.4777 37.843
14.3829 38.444
6.00017 36.117
70.3667 13.725
61.2822 -1.812
48.2164 5.468
55.4872 0.670
67.1716 -2.260
56.0401 11.399
43.1178 -24.085
64.3513 16.355
43.8003 29.892
40.1221 29.041
22.0376 38.129
16.5295 40.994
41.8089 50.685
27.6073 39.918
20.7464 42.393
38.6082 44.207
39.9427 52.697
55.5092 30.219
32.9789 38.210
34.4122 50.783
39.9998 49.194
37.1086 48.349
57.8202 20.422
43.1689 -12.754
44.0147 48.590
5.41784 36.005
55.4927 -18.802
49.8486 -17.259
54.6356 -11.186
47.5525 12.967
48.1647 -3.615
42.6643 -0.864
68.9787 17.504
55.5015 5.120
44.9995 12.438
27.1234 -10.348
52.5741 27.575
45.8988 42.642
39.9261 50.023
39.3904 42.240
16.5212 53.704
5.69445 40.975
26.2863 47.697
51.9217 38.561
42.0165 38.442
30.7439 50.855
17.317 48.603
37.8406 43.865
37.6126 24.069
52.809 35.348
38.9319 42.143
46.3862 38.950
47.49 26.399
39.4877 2.776
23.7796 -15.041
56.2434 10.459
73.4512 -0.934
46.8177 33.114
40.4584 53.588
54.7608 27.009
42.3664 6.920
35.0704 39.057
44.5881 16.697
37.4657 42.304
16.0491 50.814
10.9374 24.760
5.85432 36.189
53.4851 -7.993
56.1893 -8.923
65.0225 14.127
58.9802 -8.972
47.376 -21.093
35.2482 -18.128
25.1536 -24.112
44.0938 -18.982
61.5636 26.256
68.4179 12.538
59.2989 20.065
26.6397 45.902
36.1296 40.295
27.2632 1.044
53.5397 1.483
52.3408 0.196
59.4696 -4.529
43.7246 2.016
51.2236 9.281
59.4328 -11.747
41.2039 -18.424
58.281 -11.550
42.767 1.434
59.675 17.808
63.9078 14.108
46.312 19.231
63.4207 2.391
50.0659 -8.976
46.1472 -17.917
57.5154 -9.719
56.1914 6.098
61.9089 -3.652
66.577 -1.455
44.6928 -28.453
60.2382 19.081
65.4276 6.079
47.7033 -13.868
37.013 -30.208
60.2955 -20.615
48.3806 -5.419
55.1683 -26.094
50.612 -19.387
45.0967 -9.568
43.1343 -16.536
53.089 -5.443
60.9982 -3.495
40.8302 19.621
33.9737 21.157
5.86021 42.179
52.1163 -8.823
52.0798 -21.835
66.4314 11.886
64.2035 9.294
51.6005 27.548
64.301 26.019
60.2496 -0.582
54.1119 21.534
49.3033 5.318
49.3451 41.313
30.4905 52.861
31.9016 32.446
19.6672 42.124
34.7766 52.401
57.3914 25.820
64.611 7.124
58.2292 27.984
27.624 27.227
44.7367 16.977
46.3327 31.497
39.6113 40.541
21.2608 45.322
33.4435 48.693
42.3085 36.307
50.4832 4.860
36.0291 -30.169
53.9956 -12.818
43.2373 -18.525
58.4339 -11.497
43.988 -23.581
39.3726 -10.432
61.7908 8.864
49.0228 15.526
38.8066 -8.092
69.36 2.978
69.3974 19.561
63.945 14.933
27.0201 56.362
45.5081 34.338
44.657 38.705
20.8946 56.594
53.84 30.105
56.0384 5.856
42.9088 36.071
46.0943 21.457
52.5078 14.820
52.6364 -2.911
51.1705 -6.848
50.7346 -13.586
62.7174 30.747
39.7417 35.822
65.4622 16.190
59.8886 34.295
62.4653 23.376
35.197 6.034
64.8659 -15.255
44.4624 35.550
54.4932 22.381
58.9241 -4.155
34.274 52.677
8.142 43.744
42.2967 33.008
32.428 46.358
16.9899 43.567
14.0107 39.904
11.4097 42.463
15.6067 44.481
45.3194 49.613
57.7216 12.669
36.0707 3.945
45.4086 -9.429
49.0034 -8.535
50.0155 -3.959
47.9536 -17.202
61.4376 -0.096
68.0019 8.295
53.0648 -21.375
48.3559 -24.533
50.3737 -8.038
66.4973 -12.803
62.8634 0.270
55.3696 24.837
61.7558 8.666
60.4973 23.528
29.8295 47.793
38.6982 32.470
43.2099 43.229
52.5061 42.433
56.4617 23.880
36.8726 40.942
49.855 31.631
50.5137 17.884
58.2764 2.181
57.473 9.691
44.2625 19.691
19.8351 49.992
59.2496 29.277
64.6871 4.758
45.6378 38.035
34.4166 28.950
26.3057 36.479
47.5884 29.078
29.4694 44.823
24.8091 51.588
59.5472 29.152
44.6046 42.582
28.9706 37.575
59.7517 18.479
57.1968 27.980
48.1019 40.549
11.7163 43.957
18.0937 35.843
54.5335 4.033
27.5593 49.677
44.4554 30.626
27.4097 43.832
34.3588 43.032
65.2853 23.127
64.9694 -4.338
66.5688 15.226
63.561 8.390
52.9919 42.824
20.5331 52.616
49.3758 9.335
61.2321 12.182
54.7397 41.895
33.2432 9.029
39.7427 37.484
28.8662 43.511
47.291 13.419
48.1919 37.222
64.096 20.146
51.1363 45.502
38.1596 48.025
36.4323 35.361
55.8227 -4.790
35.54 18.285
65.805 15.673
30.0353 -22.441
46.8554 -19.400
60.3164 -18.090
28.8633 -18.488
61.1965 -0.174
32.8024 -19.024
61.7598 -8.834
57.5329 -4.911
66.2685 14.472
5.38859 40.743
65.0948 -3.022
57.639 -13.571
55.2434 -21.163
63.7282 -7.562
44.6828 36.151
43.0465 49.044
39.8375 23.591
18.4939 36.998
46.35 43.913
44.3397 51.212
53.4385 39.012
67.2909 16.918
55.9009 5.133
41.2485 22.561
62.1541 28.954
40.7244 44.552
34.4758 34.963
33.1436 44.281
34.9564 45.357
5.36021 25.568
65.9965 -2.186
49.9383 8.544
63.5658 14.890
56.9535 -3.913
64.5774 19.893
48.5661 32.761
63.5553 2.283
46.3591 -10.108
49.0118 -25.371
38.7144 46.439
34.3468 22.012
47.1069 34.328
39.3638 27.989
51.4439 5.652
62.3465 -6.719
54.0133 -7.801
51.8051 -19.628
57.0649 16.075
34.3289 48.202
40.1684 54.398
45.6971 44.150
74.0292 20.064
61.9107 1.424
52.293 -5.630
61.3884 14.461
33.2997 38.936
25.9062 51.831
43.2692 38.832
49.3408 40.586
59.2234 9.589
48.309 12.833
45.9589 -4.366
57.5231 -10.668
43.9994 8.430
17.3251 50.242
32.3648 39.909
26.0974 49.289
41.5558 38.342
55.8254 2.730
34.8097 41.161
28.6332 23.659
38.3957 3.619
42.9244 21.992
18.4213 33.557
40.0278 20.951
40.6047 27.628
64.4515 19.859
61.3424 -9.727
66.2294 30.496
44.7439 8.976
47.7265 3.435
53.9545 -4.848
48.2826 3.798
59.1365 33.717
39.9077 -7.588
61.8895 40.427
44.872 47.452
64.5967 38.319
39.9294 40.301
53.9378 29.937
61.555 3.490
54.7056 7.256
29.0383 47.480
37.5506 40.658
48.4998 37.211
22.7385 43.199
31.1342 45.321
21.5171 39.757
38.18 16.649
54.2156 26.963
44.4099 -16.062
64.0865 1.882
54.4204 5.299
47.4136 13.396
58.3534 18.990
59.2795 1.820
53.1123 38.407
40.3979 45.482
5.79995 40.654
39.2381 8.392
56.9466 2.278
58.9123 13.399
51.0707 1.466
52.2841 4.596
61.1686 9.988
55.1992 5.284
49.7071 6.387
69.3505 7.864
68.2678 10.316
55.9588 27.264
63.8836 10.193
40.6307 -24.372
46.9029 -28.303
49.5617 -11.028
43.6656 -2.597
57.3003 19.704
44.0953 12.455
32.1961 -22.469
52.5297 -10.443
50.4638 30.686
49.2502 24.578
49.4981 32.023
59.3834 6.744
61.6422 41.983
50.0667 18.851
28.7303 52.373
39.2168 19.073
27.445 29.503
47.9654 26.862
35.0533 38.896
34.4452 39.942
58.8611 7.904
66.5205 -4.806
53.8357 -5.167
50.0415 -10.428
54.559 29.566
51.5844 -5.123
59.2649 25.013
42.7948 32.570
64.3238 6.695
64.6999 5.511
58.2834 1.344
49.6274 -14.397
50.3746 -3.544
53.0461 36.908
66.8701 12.707
50.4938 -10.861
37.1536 -19.044
47.2984 -33.750
45.7103 -7.938
38.4635 -28.345
49.9843 -1.807
63.092 -10.799
50.8486 -15.766
53.3259 -18.741
50.0155 -8.259
54.6139 -5.346
47.6061 0.354
41.7879 -11.469
41.9328 -9.556
53.5367 -18.072
53.0088 -11.838
57.7772 10.485
62.9486 12.103
49.0329 46.170
45.2456 25.902
60.4435 31.403
74.7331 5.875
62.2326 9.592
37.7085 14.019
45.7661 51.837
23.6141 62.898
19.7397 35.923
63.1412 8.303
25.6992 -25.396
57.5842 -7.384
54.9491 -1.363
41.0864 6.384
34.8138 36.540
28.7991 53.002
41.7073 40.581
32.4405 37.405
32.9292 33.454
42.6096 38.347
51.3902 45.629
50.5771 43.221
45.0628 21.009
19.3093 51.353
5.39833 30.598
56.7733 -12.376
58.1818 36.263
35.5467 49.792
46.4889 37.738
25.9582 31.893
61.8172 39.182
70.7255 27.375
50.2314 8.612
38.418 12.216
29.153 -20.616
34.6273 -15.664
58.3344 -3.358
62.8915 -1.056
65.1504 9.363
67.3756 5.855
56.179 23.581
50.2964 3.364
50.4055 -9.975
53.7724 -13.503
69.9499 9.687
43.097 2.637
44.3462 9.244
57.5038 24.575
45.9715 -7.454
44.2767 -20.169
53.1684 3.833
46.3622 7.690
46.1733 6.376
50.8119 32.778
24.4198 38.135
53.4064 50.734
73.2737 13.159
67.0858 9.007
46.5002 27.547
61.9462 24.217
62.2725 23.816
54.9211 18.650
55.7394 17.054
36.4783 42.997
30.6932 43.499
10.2484 44.835
15.7213 41.804
7.35944 45.543
39.9192 29.841
31.0261 40.181
38.3695 45.858
26.0628 46.816
24.0653 23.004
45.1328 18.347
27.6237 22.307
56.3929 16.042
60.3417 15.746
54.8534 -9.905
67.2192 -1.255
46.5449 -16.126
32.7761 -18.000
44.0381 4.661
63.7972 9.271
67.7665 -1.770
50.3081 -6.599
61.5156 -0.014
53.9546 -2.270
56.0589 18.400
33.673 30.375
31.4059 52.295
35.1593 37.896
45.5177 6.914
39.3931 -4.553
55.0118 18.295
36.0488 48.159
54.0509 38.100
43.2206 0.266
67.8628 14.373
74.3251 19.192
52.7724 8.582
34.5706 51.134
32.7307 45.159
41.9495 37.601
5.8156 41.548
70.651 3.882
57.31 -6.723
69.8849 -6.750
60.2581 -4.550
49.8785 -9.780
43.0529 -30.123
38.4088 -23.870
53.1017 -14.042
69.8251 22.421
58.9734 8.076
52.0931 35.169
12.2448 43.202
16.4545 54.142
23.6237 52.827
10.4266 43.572
20.725 50.974
31.6409 38.654
56.3489 38.253
21.9339 55.880
5.62656 47.460
50.4885 -19.272
66.0283 9.366
58.6248 5.446
44.1126 10.095
40.1538 36.484
42.3088 23.337
35.0827 -1.197
56.3132 -0.088
48.2066 -0.768
40.6337 16.348
47.6335 16.915
44.2158 37.859
39.2489 23.061
45.7835 40.276
17.0778 47.630
43.5996 51.834
39.3814 53.117
45.3379 -16.291
61.1333 20.591
18.6104 40.863
45.5912 41.562
58.6814 36.166
19.2911 41.641
5.6292 47.271
58.4985 -24.171
34.6032 -27.881
40.5331 -14.460
52.977 4.532
55.9157 -1.582
57.9197 -2.425
45.4586 1.364
59.5966 16.585
28.9543 34.076
56.3275 35.409
32.5449 49.270
26.3123 42.070
5.76762 46.945
37.4852 -24.379
58.7038 -20.537
54.331 -2.613
42.7299 -17.997
57.8734 -19.139
31.2049 -27.848
47.6058 -12.499
40.5892 -22.427
48.7182 -14.889
46.5878 -20.629
60.8355 12.490
57.797 17.907
31.5356 40.123
35.4897 38.495
51.5265 39.471
63.7342 36.438
59.448 23.403
61.8246 18.091
60.8528 1.114
47.9999 -21.210
69.8961 -13.346
50.6895 -12.608
44.0548 -24.078
62.0657 -11.378
37.9234 44.345
28.2939 38.174
37.3715 30.406
44.1721 29.277
40.226 27.489
6.06702 36.228
31.4383 -23.414
42.9639 -10.853
57.2603 -4.922
57.3847 14.906
8.24214 31.922
22.2715 24.613
33.2635 36.807
49.188 25.666
50.4008 3.474
63.994 13.497
50.4312 47.269
8.93329 40.200
5.64347 41.030
55.2571 -6.981
38.0652 51.385
29.2287 34.332
42.3384 -5.664
39.7029 -12.781
55.3541 -15.922
26.8649 -20.160
57.9889 2.137
66.7159 8.795
60.2378 12.097
51.0035 -18.168
37.6428 -21.246
38.3889 -10.454
56.8835 -11.729
62.3433 37.994
63.318 -8.132
52.2629 22.120
61.5789 9.588
60.4044 34.216
49.3293 0.535
60.5039 -1.945
34.4037 30.081
26.637 45.884
21.2131 44.467
15.2916 51.301
47.1896 26.487
29.9248 50.785
29.9867 39.782
44.924 22.076
56.0556 35.260
62.6287 10.163
57.4674 -9.753
72.0122 6.936
70.9148 6.296
23.8255 5.057
5.70574 41.009
46.0685 -11.270
32.2813 -19.508
60.073 -12.054
49.1662 -28.411
54.3131 -26.141
47.2884 -4.072
65.062 -0.860
62.3806 -6.822
69.7838 20.121
47.4307 45.726
35.7158 53.051
61.2876 4.564
64.9863 6.403
65.5121 14.679
53.613 -12.499
48.4096 -3.843
53.3022 -13.880
63.4271 -1.137
52.6398 21.737
48.2899 4.548
60.3613 15.099
43.6279 17.410
47.0069 22.077
18.9579 44.594
45.0568 46.515
48.1792 25.502
60.1844 4.943
59.2839 4.432
63.7385 -4.326
31.3182 18.100
41.4377 10.249
28.6986 51.586
37.8367 45.126
56.1026 -2.029
50.0578 -7.621
56.5072 44.676
45.2347 14.869
47.6501 6.528
55.8771 31.460
57.2507 19.991
38.2034 42.415
26.3489 43.484
11.1463 42.354
5.24392 41.020
28.1765 -13.569
66.1448 18.345
35.2054 33.992
33.4964 52.446
5.99615 36.139
24.4813 54.619
57.1995 43.059
57.3438 46.226
64.6999 3.404
55.2328 -11.387
71.034 15.374
62.7869 30.227
35.406 19.357
29.0072 51.212
55.78 37.503
47.5828 36.839
36.0222 35.109
45.4339 -14.047
48.0978 -25.379
59.6753 4.721
60.5557 2.219
53.0182 18.275
53.9818 2.855
47.7715 42.961
51.801 39.136
69.456 17.912
63.811 3.317
44.4316 17.900
33.5059 15.041
45.6052 39.114
52.7118 46.756
20.0184 34.155
28.2994 34.789
27.9322 30.026
29.387 52.509
22.0055 42.751
41.5988 44.290
32.1765 53.612
26.5479 48.759
53.6655 4.652
63.8907 18.294
59.6676 -1.581
48.8192 -20.976
61.4522 -17.103
52.0943 -9.499
70.3109 8.331
54.94 1.808
48.8196 -2.603
53.7922 3.690
43.7153 36.788
43.2256 31.415
43.5811 24.290
51.7859 -6.638
32.5769 43.028
40.7412 41.732
38.8633 48.039
28.7149 35.444
39.6665 19.953
60.0903 21.869
51.8725 -17.039
59.964 -3.217
66.3422 5.925
59.5331 9.837
45.0514 6.932
63.6034 4.968
36.902 -19.938
50.0382 3.991
47.027 29.520
57.6982 25.053
51.6602 17.457
37.6096 41.298
39.5892 44.501
48.8078 18.174
21.9068 56.241
49.3463 -1.815
52.821 27.772
23.9899 49.815
21.2483 50.506
31.7214 52.059
5.30702 46.204
60.0502 21.916
62.4687 -5.046
60.7147 2.070
68.4969 10.930
45.1414 20.564
55.768 -3.978
60.1285 3.604
49.2616 26.099
63.4163 4.465
45.9748 -9.386
47.2842 0.093
40.8452 18.964
51.8646 47.177
56.9346 39.238
51.3198 24.979
50.7772 35.477
31.0438 -19.170
59.7617 13.715
67.4034 9.289
63.5312 40.204
49.9132 -16.946
50.02 28.149
46.14 33.142
52.8152 5.446
60.3887 1.796
44.2248 32.180
33.9499 46.098
30.9168 57.989
13.1856 38.457
5.58954 46.830
72.532 -2.526
39.074 -11.960
31.1082 -22.383
49.7489 -14.771
54.0852 7.377
48.6374 0.566
45.81 -15.221
38.8891 28.566
33.8491 53.615
25.6727 45.543
55.7144 21.769
35.5619 15.122
35.4367 -21.205
39.9889 -13.629
57.2697 18.329
46.2845 -14.347
37.4032 -32.780
52.8462 -13.692
49.022 -8.746
50.8852 7.286
38.1877 -11.242
47.1883 -4.589
47.8781 11.035
45.8103 3.002
55.9517 -6.293
65.6894 -2.525
47.7299 12.072
35.0239 20.585
52.8754 43.497
37.6354 47.308
40.9205 15.143
9.79216 44.896
41.4477 38.779
40.4408 39.794
52.2606 4.006
52.0121 14.671
32.4383 53.663
31.4321 44.791
56.6676 4.168
47.2211 -12.266
56.9231 -4.335
48.5149 52.180
51.1206 13.836
40.4127 18.493
31.2047 44.375
12.0119 25.721
11.1637 30.656
65.6963 6.091
42.0458 9.722
67.3261 5.613
42.5565 -14.084
32.5687 -16.728
44.3316 -23.287
43.9972 -12.727
60.4216 -5.957
64.6393 8.829
46.7393 -3.797
60.9454 16.756
28.2903 34.828
5.73224 35.433
48.7341 4.162
58.5557 31.614
66.5731 23.631
39.8373 38.412
44.6704 44.039
18.536 47.786
15.3952 45.184
22.0603 50.408
27.6912 44.587
29.4873 43.096
5.28797 42.157
41.0578 20.126
40.8607 10.189
55.9829 -11.149
43.0386 -1.092
62.7463 36.708
57.1151 13.336
59.8162 5.597
23.4305 42.129
30.9011 38.099
51.5366 40.868
45.4501 26.586
58.3145 3.189
65.021 -10.678
23.8032 -16.129
52.9243 -7.570
42.4623 -20.917
65.7361 -4.299
56.2078 21.416
40.3094 31.206
5.75073 46.726
33.6868 25.844
34.4422 54.443
38.06 43.328
38.5852 11.048
51.8522 33.325
50.3672 15.730
49.5994 -16.121
58.8352 29.328
66.0775 14.815
67.4268 26.126
57.1712 -6.627
62.6095 18.894
57.657 14.804
58.2444 26.884
64.7125 -3.285
44.6802 -20.917
44.2261 -22.526
34.5498 -20.937
47.8056 -1.380
40.2513 -21.977
48.9717 -10.205
31.5009 -10.908
51.3883 -20.799
55.1979 0.361
30.2789 -23.481
52.8889 -19.270
52.1299 7.597
70.7906 -3.141
57.4799 2.814
47.9656 -10.264
36.0913 19.465
40.4043 -6.635
32.9717 37.568
71.0758 25.591
39.6872 35.650
33.4231 -20.106
44.9803 -10.367
44.3408 -12.519
43.8771 -4.083
42.6843 15.256
37.855 38.144
30.8594 41.491
36.63 40.947
45.9934 33.009
54.7318 15.475
40.707 23.982
22.438 49.930
36.7953 48.388
49.8691 33.948
59.8694 33.277
53.1662 9.947
57.6367 44.782
34.3517 56.394
43.384 17.544
32.8742 -19.542
44.0236 -11.785
54.1759 0.611
61.6555 22.835
61.048 20.147
56.2337 22.547
5.71519 41.505
45.9332 30.559
25.8816 31.236
37.1911 27.876
46.8292 32.210
37.874 32.449
37.061 44.647
32.8902 35.620
37.4444 49.635
29.5216 50.529
45.9928 24.061
49.2624 13.063
62.8477 4.422
47.976 31.394
48.0261 30.003
31.0935 29.758
40.9033 33.208
45.3114 28.472
50.5073 -1.061
39.1015 -2.236
30.4613 23.701
28.1533 49.726
17.6066 38.311
35.6104 37.751
28.474 40.734
31.3445 9.973
25.7283 40.741
5.42994 22.476
46.9264 -19.086
71.4128 12.175
57.6509 -0.118
35.3347 29.257
38.6438 48.318
17.6092 47.348
32.6069 52.706
38.0423 39.616
29.0859 48.894
63.3904 9.935
63.5443 16.494
48.2866 -19.864
26.7078 -15.402
43.8042 -22.220
55.3134 21.478
58.3263 -16.348
71.5011 14.693
38.4942 38.916
71.5848 22.345
41.0913 -7.450
51.2707 6.147
35.4474 35.139
27.4141 53.324
32.744 38.939
60.2724 30.743
65.3741 31.675
25.1521 49.503
22.6721 39.202
64.4595 20.477
54.7868 -5.939
38.0284 -15.673
37.4669 -14.810
28.2945 28.504
55.8749 0.356
67.4731 9.732
62.3333 -10.846
57.8621 -7.281
63.033 -2.966
54.3038 -11.290
65.7207 4.921
50.538 22.342
61.5059 -11.427
60.7565 -10.597
55.1821 6.755
55.9782 -14.361
65.4408 0.523
47.7673 12.755
59.7041 12.231
30.1216 56.261
49.0051 36.861
66.7052 -1.685
60.0152 19.297
40.0833 33.971
35.8673 -9.690
45.8655 41.984
48.4559 50.065
54.2365 18.972
29.925 -12.082
55.7275 -2.189
32.7466 -18.060
67.5622 0.363
47.8643 -25.829
45.0423 1.849
30.6669 10.879
37.9863 6.777
43.2105 3.936
53.5643 -0.566
56.9703 1.706
61.9808 24.413
60.2989 33.726
36.4238 47.234
62.889 10.577
46.8726 34.231
45.4994 -9.465
38.0678 21.670
42.069 29.070
44.4494 50.440
46.9133 45.932
61.6033 18.434
66.3553 4.189
51.1793 19.769
39.2167 13.030
39.0936 52.792
62.1086 31.205
66.4428 18.786
59.0451 7.340
53.8143 20.732
54.7652 16.969
53.3595 40.805
32.6061 38.039
17.2899 57.676
62.0153 11.651
60.6831 -5.790
62.2216 -14.126
58.8127 -10.741
54.6477 0.969
58.3352 -7.322
64.688 -3.773
69.9572 21.584
57.2855 9.858
54.369 -12.844
54.8767 -1.717
47.709 21.151
45.0833 15.445
61.7016 36.756
41.367 21.971
47.1185 10.381
44.0686 4.051
54.6495 36.743
26.51 36.383
45.3956 10.961
56.3512 35.366
62.499 35.110
48.1672 17.822
65.0624 5.842
64.4162 3.095
45.8924 24.181
60.1575 -8.267
43.0692 -16.675
44.2253 -9.716
44.8607 28.947
63.2915 15.722
69.113 18.312
74.9387 8.130
47.2874 42.934
51.7674 33.074
14.6991 32.706
33.1937 55.431
24.765 35.428
60.3624 5.968
66.0958 8.274
38.433 35.401
58.1315 36.134
26.4147 47.090
42.4267 46.913
17.0022 41.773
41.0941 39.306
54.9213 14.302
48.4864 -3.676
68.7007 -0.138
66.6379 -2.719
57.4271 -2.835
68.3926 28.633
37.7181 42.793
39.0471 27.914
44.8213 39.638
28.9712 42.847
58.1484 17.930
73.4333 -0.308
57.1464 -12.248
31.0062 49.425
39.7655 49.218
32.108 46.969
45.4033 44.635
65.9939 12.684
35.3646 41.155
28.8524 41.516
55.3959 -12.419
49.4211 -6.568
69.7979 -9.566
65.253 -3.598
52.9221 4.932
60.0938 -4.458
59.7068 4.794
38.1433 -8.459
26.62 19.989
37.4576 40.558
37.444 28.984
42.6752 -0.462
70.0766 2.568
48.7557 -30.471
48.7656 -17.738
46.076 -18.131
56.169 -1.958
68.1288 31.168
63.8372 32.551
47.403 22.524
41.9398 18.767
55.6335 -6.335
40.1304 2.547
56.7423 -7.033
42.1318 50.425
44.287 14.920
23.9916 50.668
32.4442 57.899
41.2852 18.678
53.0345 21.522
38.4935 1.771
43.8676 11.825
43.2657 14.493
48.2654 28.593
43.282 -4.841
54.5986 -5.131
30.9328 36.309
6.04862 41.742
47.7462 -6.607
37.7591 -24.515
49.9101 9.320
54.14 4.360
56.6217 11.782
49.7419 2.185
51.1258 22.038
40.212 -13.319
58.8797 -3.313
50.0358 -23.505
58.3814 -17.233
55.7499 -5.701
52.9118 5.449
68.6869 12.592
66.3429 21.236
62.0386 20.230
69.1274 -0.824
48.5972 44.360
19.9281 50.944
46.0346 42.117
28.314 42.558
18.7601 43.437
36.3759 31.540
46.3479 -0.511
70.2004 11.134
65.098 -12.079
42.3374 -18.079
59.277 -3.120
45.4356 -31.831
47.9321 -21.795
47.3977 0.700
46.6263 5.410
23.1916 42.660
45.8521 10.174
36.5524 30.273
38.267 12.567
39.7743 23.679
53.0089 45.862
27.5175 45.509
19.0549 24.635
32.2394 47.185
28.3514 41.463
15.5512 47.744
14.7662 47.407
5.87117 41.246
34.1028 37.212
26.3456 38.536
19.7121 27.991
17.1451 43.317
38.377 42.457
41.9726 28.175
29.9124 53.595
25.3634 47.883
38.0004 42.402
18.3289 49.641
21.4009 49.408
22.2595 52.758
21.718 41.666
27.1316 29.433
36.8537 49.333
35.0094 -7.147
42.9699 -3.055
67.839 3.692
61.3904 15.529
51.279 33.969
50.7993 47.606
33.5789 43.711
22.9273 47.705
66.8865 25.687
64.8093 8.361
52.7122 -16.156
54.6275 -21.459
51.3154 -8.303
39.5411 -18.985
58.6398 0.237
49.1174 -1.510
52.4687 16.537
50.3495 -6.180
51.1662 -25.986
67.9195 3.574
56.8213 26.736
52.1717 41.915
43.4354 23.105
35.9268 53.584
45.6828 36.379
48.7857 31.259
23.5866 40.010
47.7433 12.293
30.3653 42.900
28.2103 54.702
50.633 43.178
37.4044 41.088
5.33931 41.341
46.2221 -8.677
43.4723 -23.188
51.1168 -19.604
36.4019 -19.293
65.5589 27.311
61.1127 34.135
55.9071 -3.744
43.5004 6.558
36.3851 45.280
53.2417 29.173
33.4856 45.593
48.861 37.732
41.131 -14.106
59.3778 42.220
44.8602 14.871
43.9042 3.783
40.9051 -18.676
53.8089 9.658
61.1287 -9.007
68.3261 12.749
58.0709 0.902
60.9233 28.067
57.8646 5.105
38.412 0.479
40.6552 -9.171
43.8456 -17.657
58.7063 34.886
46.9528 45.186
19.9955 49.492
15.8359 52.679
33.5054 39.097
16.8582 36.351
51.0058 27.943
28.9812 33.438
33.2922 43.921
48.1347 27.387
36.2599 21.586
47.3532 42.125
14.3165 52.376
37.6544 32.241
46.2517 -12.913
52.3971 -19.786
39.7007 -19.752
57.8531 -20.393
55.9186 2.666
41.6627 30.630
28.2689 45.008
21.2704 28.842
37.8829 27.327
49.8198 23.270
36.0114 49.575
24.0171 41.349
52.5859 43.996
54.0519 23.223
66.2536 7.465
66.2069 16.518
66.9092 22.797
58.6985 33.739
59.6156 8.337
40.7104 33.621
27.4879 46.647
40.1964 34.716
43.9528 37.056
66.1915 -10.397
51.8347 -8.583
51.229 2.190
50.6544 6.699
64.4714 3.687
55.5932 2.976
38.5588 10.738
26.4075 46.375
51.5698 29.222
40.2128 34.524
45.84 13.441
50.9617 -3.340
58.3742 28.415
49.626 -13.441
68.075 -6.329
59.4128 -0.854
39.4234 -19.144
46.7054 -1.685
66.0981 -0.620
67.4051 7.860
36.1392 47.518
39.3127 35.156
58.7355 35.443
64.1707 19.984
37.3065 -9.229
39.9384 -15.029
57.5451 -0.668
47.059 27.507
53.4798 -5.669
47.0785 11.477
54.443 28.240
58.1796 26.455
12.2373 45.791
48.2494 36.144
58.3105 21.970
47.2914 39.136
43.5677 13.681
50.189 29.669
11.6888 42.178
6.97078 40.502
17.1871 30.758
18.8623 50.561
19.5986 40.033
14.9897 34.857
66.342 18.056
51.1944 -13.988
48.9408 -18.724
61.3326 -0.448
57.8267 -8.489
65.3618 5.720
45.2005 -14.340
47.4069 -21.274
54.5525 -13.928
60.2051 -5.581
37.2832 -3.407
49.5426 26.419
53.9215 28.221
66.0058 0.127
65.8595 6.173
47.1196 -17.652
46.7684 -21.388
53.1577 -14.684
56.5932 -1.045
57.3163 -31.992
56.9305 -3.413
50.2366 -14.124
50.941 -4.009
59.4963 -7.861
50.3185 0.515
62.5038 24.690
52.6703 24.600
53.8597 -7.394
63.8626 10.979
58.2177 35.146
44.2282 23.573
44.1987 -8.053
49.4565 -0.478
37.3246 -6.497
46.3105 -2.259
55.9763 9.595
68.3546 14.579
57.6853 41.625
51.8137 -0.228
61.657 17.970
64.8346 8.597
46.9734 6.166
40.8979 31.934
22.8684 35.650
37.2782 46.121
53.3869 31.279
64.9283 -7.822
36.4159 -10.408
51.2832 -13.188
44.4226 27.190
18.8643 48.650
57.1921 43.762
48.4894 7.765
66.012 15.367
54.0172 10.080
57.0233 -11.178
37.9411 32.463
54.7308 19.685
19.3272 59.439
5.72708 41.612
47.5251 16.345
66.0136 -3.451
54.9567 -10.902
51.3639 2.323
36.7455 37.772
58.3087 4.305
63.2278 9.118
48.8871 38.098
29.8181 24.673
55.4654 34.613
67.8901 24.287
38.5875 47.778
44.105 42.491
45.781 29.611
46.0436 -0.997
38.3271 -4.198
54.5507 18.674
61.863 13.972
54.1761 -9.533
48.6594 25.678
58.8469 25.192
48.4154 -7.595
54.5371 -4.189
47.8737 16.772
25.7943 35.034
5.48805 25.190
27.1371 46.193
48.2141 45.098
41.3639 46.485
44.4268 1.112
49.7881 7.147
40.2604 16.557
50.1768 16.785
51.7783 -12.317
61.7434 -13.448
62.6102 -8.125
58.2418 -13.430
40.2241 -3.279
51.159 -24.425
35.1593 -20.516
55.2227 -1.683
55.0597 44.854
52.206 2.740
42.7713 31.807
23.4362 26.845
38.1751 41.577
41.3393 42.515
43.587 35.028
40.2094 29.206
55.5353 1.807
58.7209 -2.418
42.4575 36.982
49.1635 18.314
49.8811 28.833
55.2402 10.015
64.5505 4.880
68.4663 10.915
59.5861 23.273
62.2189 25.614
59.8798 6.585
40.3355 33.950
34.1312 46.751
39.8663 51.000
59.5132 26.945
40.6669 19.132
45.5947 21.224
41.8482 33.464
43.1717 41.320
45.6683 19.906
39.0894 43.180
44.5957 25.138
49.2654 -13.619
47.4231 -6.062
61.9193 -14.727
54.3679 31.872
51.0496 35.217
43.3506 45.495
38.7014 34.890
48.7407 37.036
41.011 37.583
64.162 12.048
56.7814 37.109
64.3437 29.673
38.0873 39.293
46.9279 34.293
50.6336 19.838
19.1326 47.269
36.1327 44.839
49.741 31.911
68.9845 26.463
54.3181 37.044
13.5558 15.446
42.8169 23.309
28.673 21.120
54.5262 37.272
54.709 5.937
67.0003 1.280
63.281 4.353
40.9647 -8.363
46.2557 -14.089
63.3681 1.172
56.2223 34.319
63.905 32.720
54.1842 8.189
42.4434 19.548
41.6824 26.505
15.7699 38.965
19.2171 43.450
22.4012 51.603
23.4118 41.009
21.9218 54.684
24.5098 49.793
40.6381 43.743
51.7766 41.680
63.304 39.633
67.0663 19.326
69.6124 28.516
61.452 40.433
72.3761 8.982
49.8416 -5.334
47.9325 -8.035
45.2842 27.507
26.7795 19.651
51.456 44.692
66.8914 21.181
56.5497 14.197
64.2267 3.220
73.0118 22.524
44.077 42.894
30.9472 51.013
27.6862 47.736
51.652 -0.884
37.624 36.615
44.3647 48.676
31.0447 54.781
37.7725 24.724
50.7754 28.412
56.9824 28.199
38.541 -19.202
52.078 -7.489
57.2888 1.368
65.3335 17.382
41.6111 -19.579
48.5657 26.747
44.9599 40.165
5.99734 46.827
55.5176 18.598
46.8416 34.050
67.5485 -3.884
52.0676 31.884
48.6965 -10.393
49.1687 -0.877
63.8327 -3.338
45.9538 1.684
19.3832 9.023
38.0705 29.297
58.2191 21.844
56.058 1.941
54.9717 -3.356
64.0357 15.783
58.808 30.695
30.4173 35.813
49.5468 10.194
44.5043 14.858
38.2091 38.371
23.7655 32.249
47.5105 28.022
44.9427 40.880
64.3418 35.774
71.9633 17.586
59.4125 -16.431
38.861 -21.693
53.9435 -7.134
52.1929 9.614
40.9346 31.556
11.4396 49.098
42.9085 10.002
27.7706 10.240
25.2483 49.157
35.1511 40.891
22.4765 46.599
5.90941 36.041
59.1972 2.825
20.335 46.211
15.8721 51.994
5.76223 41.592
62.4963 0.486
56.9077 30.347
59.793 16.016
42.7773 -6.484
56.1568 -5.614
50.1432 -15.752
54.4184 -14.675
51.8057 -4.853
53.6795 -3.234
72.3089 14.223
55.22 -7.270
62.2754 2.498
57.7694 -4.071
46.4873 -6.489
44.0615 0.683
35.3133 20.149
50.1855 39.322
51.2356 33.416
27.1445 43.818
25.4689 38.122
51.5414 32.220
42.5929 35.836
53.7409 38.466
73.5292 3.344
68.8147 23.427
59.3221 6.659
40.918 10.040
47.0873 9.776
60.2141 11.986
38.4773 24.875
56.8546 31.851
50.2756 1.796
57.6823 14.124
39.0714 38.075
67.3711 31.120
58.5063 13.488
53.5886 9.862
46.0093 22.896
20.7101 40.850
16.5968 41.679
5.61154 46.484
17.0862 38.919
41.1103 40.452
53.8305 -1.663
30.4566 -26.559
56.0764 -14.841
47.5555 1.054
66.971 -10.409
48.3447 9.455
45.0326 39.204
33.1123 -19.927
61.0568 -7.705
56.8189 -9.711
42.3204 -20.537
41.5639 -23.986
47.2609 11.514
56.071 -14.204
59.9724 -0.475
63.0755 9.865
62.0342 -2.755
70.6449 4.790
46.8974 40.608
38.3593 39.129
18.9827 39.295
54.1982 33.647
46.9302 36.524
16.8585 37.147
40.0829 20.655
47.9967 27.792
58.1157 12.475
35.9748 -27.513
31.1321 -33.325
58.0318 -2.243
44.5379 7.118
39.2504 9.541
43.1809 4.610
46.9229 16.992
49.2988 -13.361
65.4995 7.425
55.9946 -6.212
57.7049 -7.746
49.5434 24.935
55.7518 29.338
39.6959 43.111
29.3224 46.619
5.82815 24.682
5.58322 46.970
33.0918 -20.871
47.5721 -9.710
55.8534 7.157
51.393 29.052
53.9449 -4.771
49.6786 12.082
71.263 17.334
54.8156 -8.389
49.7744 26.108
29.9595 47.052
55.8293 39.723
63.4511 37.997
48.9713 -13.290
56.024 2.099
61.7465 6.744
44.5671 22.177
54.5346 8.897
59.995 -20.427
57.9938 -12.965
57.497 -11.225
53.3161 -14.729
67.0505 17.695
68.1925 5.049
42.2211 -26.261
45.7113 -16.810
57.2696 -1.209
48.6019 26.368
35.7643 30.167
56.6636 20.421
45.8207 50.373
47.5605 45.128
55.5115 41.717
25.6675 50.866
18.8287 53.268
41.1396 51.801
26.7211 44.137
27.5917 37.349
51.8847 34.773
54.5097 32.279
28.3837 38.904
55.5795 31.882
53.4586 11.530
24.2774 39.689
52.022 25.105
50.862 38.945
23.418 36.701
5.6422 41.838
17.1812 34.505
32.0767 19.180
26.7264 31.667
45.5061 17.714
50.9545 37.343
47.6341 34.618
33.2088 47.467
35.6963 29.396
30.0909 49.243
54.5598 40.872
42.5557 46.910
54.332 18.234
60.5801 5.734
66.0367 20.226
54.4746 -13.369
30.5305 5.067
31.4672 17.264
44.5153 39.040
59.1478 36.000
71.5603 22.735
47.1922 25.916
15.3182 34.754
5.71495 11.338
64.1593 1.956
47.043 43.161
50.3862 23.873
51.431 8.433
21.7312 50.095
34.5719 47.711
48.8468 28.357
53.0836 1.686
45.3526 25.454
46.7216 30.900
54.2968 35.542
8.59356 32.992
9.64459 43.876
5.44199 41.374
38.7716 41.793
27.9411 32.449
33.3357 51.659
54.403 33.893
36.8853 53.910
35.0492 50.466
22.966 50.278
25.373 43.197
45.5481 25.780
27.0419 50.848
45.9619 47.892
65.0318 23.684
54.2623 25.200
15.8807 44.564
5.87426 40.970
55.3943 6.480
39.1114 47.840
30.1218 30.388
46.347 6.374
44.7086 21.871
51.3604 41.307
37.1745 41.311
46.3922 36.864
45.3862 8.419
49.2176 24.530
46.044 -9.372
55.0839 -13.226
61.2346 -4.350
46.1047 -16.252
49.664 2.590
50.8909 -20.325
52.4797 -10.701
55.3566 -17.174
55.8457 17.119
53.8331 -6.388
58.4248 -12.579
46.4997 6.499
44.2377 24.394
39.7533 48.425
42.3474 31.145
54.3991 11.648
72.6514 4.789
52.6137 -3.512
59.8416 -3.109
64.095 8.775
65.3096 31.136
35.5456 49.938
36.6188 52.641
47.4096 46.182
47.0257 47.901
35.1419 43.295
46.7191 48.622
39.6872 53.606
30.689 49.770
58.3984 10.875
35.8146 -3.965
55.7066 3.702
47.5127 -25.782
58.7229 -0.230
55.383 -6.508
53.5118 -7.758
45.6295 -14.987
45.7879 -1.007
68.295 21.980
63.3779 28.003
64.2267 13.086
66.115 1.001
48.0382 -5.741
70.1401 12.056
45.9188 -9.123
47.8266 -1.017
58.1106 -14.263
45.9168 14.254
66.0771 -4.961
50.6665 -6.491
41.3144 10.323
64.892 -5.274
57.5322 -8.098
43.5672 -21.707
34.6316 -22.988
54.8097 -11.522
49.4799 3.054
33.4584 36.393
44.4625 29.913
45.7439 -3.642
57.6709 -6.115
65.1577 4.978
52.2643 13.345
54.4298 -20.069
55.7914 -3.676
63.3537 -2.794
52.9981 -18.480
55.0845 29.153
48.1902 22.759
47.4294 -6.475
36.1793 -12.603
45.7677 -7.265
65.9706 14.406
43.5207 7.854
45.9259 9.727
42.415 22.438
60.6347 -0.694
51.923 6.753
61.4092 -0.592
47.9211 10.572
49.2098 19.640
46.8728 12.132
60.3948 18.230
40.8713 26.691
36.9176 38.818
28.3843 53.408
42.954 39.530
58.3505 1.897
61.8778 10.729
26.0565 32.555
60.1961 28.540
53.4166 35.300
53.6246 5.935
54.4719 0.869
46.533 -13.330
53.9684 -18.060
58.4202 -8.913
41.0519 22.037
41.34 43.714
19.0681 35.153
31.2971 27.074
45.3538 44.528
31.3451 35.435
37.6806 20.782
43.5529 20.382
55.4556 17.897
51.2949 8.658
55.9632 17.236
51.6145 -5.663
58.4683 10.118
58.8196 21.693
41.0815 23.004
39.1321 45.441
61.7664 -0.203
69.5618 5.896
53.5723 -8.206
41.9488 30.593
26.8502 48.652
45.6774 24.417
63.3364 21.014
57.796 -5.297
44.1757 0.870
54.6362 -13.166
38.0363 29.895
26.0863 40.297
41.5661 35.967
45.881 5.944
61.4628 -13.872
47.5179 -18.450
45.9828 -19.911
58.2148 -5.086
60.5498 26.854
49.8909 23.379
44.9364 24.125
11.5049 57.029
23.4245 50.305
49.2554 29.243
36.2324 46.378
55.4436 34.601
74.1051 -0.548
45.5106 -27.945
57.8675 -16.020
58.6573 -13.601
65.1298 -4.993
46.3988 -15.652
52.069 -5.301
51.243 -11.801
55.781 0.830
50.2476 -17.815
47.5484 -6.416
41.9474 -10.905
44.4109 16.368
50.8907 6.272
51.2892 -19.631
70.4598 2.635
57.7145 -4.094
46.9198 -11.833
65.4779 4.086
39.9604 -7.979
52.7627 -5.362
57.8602 -8.185
45.2501 -18.883
27.9399 -15.365
47.499 6.294
61.7554 14.472
55.3539 -4.685
54.34 -26.289
50.9931 23.802
42.7435 44.291
23.488 47.054
32.9393 32.972
30.9614 47.262
26.0736 28.521
29.5764 30.828
44.4832 0.576
46.9594 17.537
37.3734 19.148
34.3771 41.740
26.9112 45.290
11.0055 51.284
5.81491 41.376
44.8769 -16.410
39.2892 -24.521
50.9666 -14.160
58.2767 -12.619
58.9457 -2.635
53.5839 -13.449
55.0283 11.775
69.2381 32.017
35.2052 -3.393
43.496 46.352
16.5452 43.029
58.4734 20.968
51.2485 -6.074
63.9747 8.545
68.3393 17.880
51.7052 28.744
57.8436 17.987
65.6513 18.516
45.8546 41.645
60.2346 35.459
56.1034 1.334
54.1179 -14.711
57.0291 -13.096
53.7412 -11.933
31.4941 -21.520
60.3029 0.320
54.1063 21.678
45.2295 44.291
52.621 26.303
61.0489 36.644
38.4905 34.579
47.8824 44.457
42.5103 30.361
54.9278 4.152
64.4861 8.268
47.273 39.809
61.3521 -6.429
43.9053 18.744
43.8577 11.190
32.4568 18.999
22.1157 43.239
5.59687 41.018
45.647 38.505
52.2823 34.891
55.4474 20.765
60.4754 -1.586
41.3009 -30.707
36.7887 17.968
64.7038 36.647
51.1035 41.247
38.3828 22.258
39.5281 30.475
58.1378 5.626
56.0796 14.462
48.8379 28.072
29.7244 50.339
42.2588 43.448
54.5555 -4.420
52.0722 -9.052
62.6797 -11.796
65.9283 -11.700
49.1812 -13.011
61.6333 9.794
62.6671 11.978
60.9344 6.545
70.1924 28.986
54.7372 11.339
46.9218 1.937
43.2363 44.184
57.8118 26.427
60.1789 11.525
47.289 -5.494
15.2902 48.112
48.6932 33.798
52.884 20.703
51.3842 -14.639
66.5861 5.107
58.1157 -0.630
60.4589 -11.662
49.0008 -16.030
62.1991 -1.173
62.8104 16.990
64.3158 5.817
54.6636 17.452
18.9542 25.821
14.8566 40.256
24.2108 44.886
5.54227 41.450
42.7706 30.704
54.7131 14.926
72.7549 2.966
60.3515 -4.199
66.6855 -10.858
54.5419 -1.173
58.4777 18.199
16.3793 51.616
5.34357 46.469
36.8988 37.823
27.2305 49.523
29.645 41.791
54.9389 29.797
25.7464 43.391
34.6861 41.403
56.2736 30.839
53.8232 6.201
48.9606 33.239
60.878 26.775
47.3582 -22.324
53.4582 19.072
49.1493 33.290
63.5477 -1.044
60.8219 4.588
52.4107 -13.095
64.3301 24.213
58.2907 7.655
62.0371 -5.861
52.8048 -18.263
40.1174 -26.178
61.8296 9.117
40.8229 36.522
40.1696 23.929
27.3429 42.445
24.9454 42.824
33.2037 39.691
38.6692 51.649
37.9989 46.250
52.9297 47.073
13.3935 43.322
24.4747 50.340
16.5722 39.474
29.1466 62.217
24.0828 39.593
41.1147 31.808
34.3253 52.209
39.9768 43.440
10.7752 50.669
18.1003 45.442
50.4913 13.424
48.0793 7.925
43.4439 -11.996
41.7751 -12.205
47.5982 -14.834
42.9996 -0.162
67.6503 -4.436
56.5956 -13.474
49.4213 -4.567
36.6186 37.766
46.3646 39.567
28.1838 50.735
45.5881 -2.641
39.9074 25.662
25.9844 38.276
43.0047 46.809
38.7517 29.274
30.2774 43.345
48.8122 3.057
17.6164 44.237
5.77657 36.501
53.7324 24.878
68.4977 -1.256
55.6378 -12.427
57.008 -4.413
50.2756 24.350
30.5251 32.760
43.4529 6.343
51.8005 1.067
41.2226 6.902
59.3036 7.560
56.3266 20.700
54.6006 29.163
8.49898 46.807
21.5941 33.638
28.9404 53.425
38.4528 34.115
50.0755 13.576
59.5165 33.385
44.047 32.104
52.0715 14.918
57.2111 -15.319
62.0406 -10.628
22.8744 34.877
49.3498 24.767
61.4545 19.406
57.697 11.603
55.4624 -16.727
50.732 40.062
35.3275 41.196
66.0557 15.696
68.2598 -5.606
52.6224 -1.881
47.99 -2.127
31.6351 34.824
50.8213 33.224
55.3741 26.951
49.6556 27.803
54.094 1.291
51.1367 -12.930
56.4389 -13.739
53.0637 -21.054
61.3396 3.932
51.6561 14.681
49.24 -12.321
49.5462 -1.315
54.1677 13.265
36.7912 37.248
48.6659 42.529
37.4429 44.845
32.8219 43.405
48.0357 13.941
50.3503 -19.501
60.9687 -19.333
68.0711 8.511
69.3619 2.236
48.4771 21.625
44.3006 40.435
57.2146 7.957
38.2134 26.856
41.3996 40.866
18.3369 47.235
23.112 53.673
43.8104 35.329
5.43876 36.679
24.8478 35.391
32.8505 53.528
25.9136 52.388
28.0777 29.749
32.4314 38.736
52.4622 20.765
54.7521 8.643
65.3541 -6.732
46.5846 -17.627
54.5153 -14.188
60.9908 -8.526
65.957 -5.160
48.4954 -5.888
47.1351 -21.242
37.0909 -13.829
51.8666 2.032
40.7477 39.594
46.3242 20.789
35.5238 52.115
53.1826 -9.509
61.4762 -10.621
53.2481 -12.888
45.4729 7.876
61.2857 -6.294
53.9428 -15.393
57.0394 32.853
64.6758 25.898
37.3185 37.037
52.8431 9.566
43.0852 -19.110
41.4541 -17.865
60.052 -1.105
56.4505 -10.929
53.6767 12.582
55.6797 3.589
45.004 9.355
41.7743 45.558
28.6847 43.136
39.5022 9.123
36.2247 -24.058
60.4485 2.086
41.7182 38.670
49.6711 32.638
35.6612 30.929
36.7263 22.111
55.1264 43.104
50.9008 42.899
5.71132 41.952
53.9003 13.291
55.6983 -3.333
39.0463 -15.996
43.7369 42.412
37.3333 25.772
62.1015 26.270
46.164 10.754
51.4283 -13.009
47.9747 -25.267
41.0734 -9.906
55.3557 8.284
56.5828 -4.700
30.5818 -23.028
47.9682 -4.006
39.9133 26.444
34.8814 45.873
35.0251 43.385
59.2551 18.613
20.4795 52.021
59.7179 2.395
58.1624 -6.386
55.8841 10.235
48.749 -20.824
57.4573 25.063
51.0673 -1.298
39.0869 -24.484
52.0964 -15.258
57.997 7.473
59.6688 -10.871
57.7073 -16.801
60.4973 -7.067
63.5414 2.398
59.7212 33.731
51.7794 -4.895
33.4479 1.918
48.0303 15.358
41.768 -4.875
52.0667 -13.779
54.489 5.898
37.4193 2.551
24.6651 41.234
43.3602 27.370
56.1355 -4.441
62.173 -3.130
66.05 -7.532
44.1759 -13.810
46.62 -21.020
49.3971 10.423
51.4219 -14.916
33.733 12.253
31.4749 12.103
47.8279 1.008
40.6456 -16.993
43.7687 -16.672
57.0911 10.496
53.1758 4.942
20.1625 -18.102
64.7354 -2.065
65.6327 20.240
58.1898 -2.696
64.827 22.192
50.7154 28.851
67.6347 8.112
48.7592 -26.796
55.1129 -24.279
47.3657 -17.421
42.0318 -6.411
56.7718 15.263
71.3383 8.478
65.385 14.622
59.4425 34.430
32.6663 49.791
58.4671 34.256
56.6861 9.356
46.854 21.231
39.6488 30.793
45.2757 41.691
37.2605 40.109
60.6586 6.500
49.8683 -15.063
61.5947 -4.935
59.0653 5.278
55.0889 -3.065
64.4867 9.264
63.4978 4.727
61.5589 -10.115
40.617 -13.758
48.9191 -5.765
45.4705 -15.063
46.646 26.273
55.9199 0.079
44.1155 21.312
28.1774 47.481
39.6971 44.218
17.7122 41.418
61.7926 33.288
58.2289 29.085
24.2855 47.034
13.0097 25.915
5.87823 30.392
52.7544 -13.802
56.053 2.551
51.4253 22.353
37.3109 38.305
64.02 28.096
63.7619 7.307
61.3272 21.614
66.954 13.568
66.6176 24.240
45.5533 -12.904
57.5842 -5.808
69.5205 -8.508
35.9139 -26.827
54.369 2.175
54.5688 35.312
42.2311 27.417
28.071 35.090
50.1299 19.396
32.0779 51.339
19.2061 35.567
31.7356 48.069
51.632 33.326
54.2196 34.442
46.7081 37.068
39.4423 45.175
27.9754 45.877
33.8366 51.859
54.9762 21.152
30.5316 -12.893
45.4096 -4.066
52.5888 37.512
32.848 31.501
30.5259 31.582
55.7243 42.612
62.0192 36.764
32.8872 40.857
58.7939 42.616
52.5023 36.873
43.2595 -16.338
53.2547 19.173
51.8997 6.281
53.4822 2.341
53.4993 2.125
44.6841 -24.606
61.7708 -5.321
55.0423 4.176
40.0615 29.341
58.8514 37.817
52.3131 36.317
64.212 29.044
54.687 32.770
62.3313 33.079
22.7632 53.910
63.1621 19.549
57.5144 -12.210
57.181 -10.782
58.2016 -1.511
55.5502 25.083
40.5763 48.732
44.67 10.294
49.6279 15.534
44.0775 41.270
40.4495 42.614
52.2557 -7.875
44.9552 2.664
42.3502 27.874
33.6344 20.870
54.3027 11.468
51.3142 22.164
51.6983 30.758
43.3454 28.629
53.4419 45.586
58.5507 38.810
61.9524 26.714
62.147 14.430
48.2964 -4.664
58.4033 -3.708
44.7716 16.934
44.6718 29.426
44.4306 38.416
50.9832 -7.990
69.8323 -7.106
38.4452 -19.055
37.1116 -10.266
64.3183 11.874
60.2171 -10.446
41.2804 -20.220
49.8645 -14.374
59.22 -19.361
55.7434 -0.282
37.3589 -13.944
54.6874 -8.350
57.693 16.799
61.9322 -2.344
60.764 -2.675
57.8132 20.635
51.4898 30.379
16.3136 38.103
28.5626 44.615
61.5755 -2.937
35.4652 -21.201
30.9663 -25.077
46.4573 -9.779
50.2272 -9.818
61.2996 6.051
62.8373 17.255
48.7963 15.962
32.6557 44.921
34.4532 23.907
54.8574 27.826
48.9308 0.907
22.7019 -15.015
47.413 11.510
56.0982 25.068
56.9491 28.019
34.2598 40.855
56.2319 36.515
60.4577 1.437
50.33 4.751
32.6796 -14.643
52.1902 -6.806
66.25 4.081
44.9971 -12.996
45.1009 -11.229
52.4081 -11.096
30.3813 -26.249
35.4008 -15.380
66.4031 1.952
62.3704 -9.977
54.5107 28.944
46.9074 -3.534
48.1614 47.850
45.6468 40.179
39.3035 49.944
24.0749 39.645
52.8582 46.688
54.6264 42.789
37.9237 51.157
21.7634 39.481
34.5027 42.870
43.1042 56.403
46.1852 44.222
69.3296 22.236
56.3115 23.196
45.444 -1.918
44.0954 -18.697
63.3787 -5.373
40.7611 -26.949
56.9633 -13.548
64.8777 18.268
35.7024 50.561
28.3188 37.247
51.9896 39.385
20.5122 42.751
48.3163 -0.058
57.1061 -8.604
47.643 -7.805
67.0911 -1.843
51.7917 -12.264
48.7553 -10.620
31.7695 -1.525
49.4315 37.392
37.9271 28.323
23.6354 28.650
47.6666 46.217
36.9408 39.275
55.6779 28.745
45.2661 26.576
42.559 10.877
47.6739 23.906
29.2542 20.576
48.3042 21.640
41.3917 51.142
43.8078 43.548
35.5741 41.740
41.9071 41.776
57.3865 6.968
70.2555 8.219
50.7015 9.225
32.2378 38.544
53.366 19.228
49.1866 -8.751
46.9737 -18.819
42.792 10.467
60.9886 3.204
38.3468 -11.283
52.7714 -23.114
50.9553 -15.614
49.0536 -24.251
46.8012 33.695
32.9533 58.523
37.6528 42.482
46.3278 33.062
54.4978 34.917
38.7981 17.999
50.2932 27.356
58.1375 7.777
63.5267 13.116
69.277 16.741
39.3532 34.611
20.0845 45.845
16.0847 33.698
46.9564 1.299
34.2306 31.986
40.0194 16.088
13.6783 38.378
21.2371 51.810
26.8603 44.070
22.0185 41.066
43.4168 10.196
45.096 30.904
53.4333 41.449
36.0663 45.042
53.8309 34.279
53.1952 0.292
36.1306 -22.045
57.4732 0.248
64.2248 8.346
27.8824 48.746
30.2729 35.551
44.9401 33.192
29.8213 52.388
26.8788 39.565
46.5357 21.214
41.6988 23.253
51.7616 11.599
37.9628 33.235
36.744 42.966
31.0505 31.000
54.073 6.264
31.4085 -18.109
64.1664 -14.477
54.6072 -8.031
44.7423 -22.001
61.6812 -13.720
24.4469 -20.807
64.8182 -11.860
46.6227 -24.510
56.7217 9.631
37.8213 -1.011
20.5191 28.409
35.5477 46.082
43.1016 35.931
45.0492 37.283
25.913 11.340
39.3123 7.683
44.264 22.987
29.1798 46.897
30.3381 35.206
46.664 51.361
58.2648 14.690
51.894 -14.327
63.8505 19.472
56.9021 18.322
44.6838 -11.607
38.2818 -13.653
61.0045 4.082
44.0989 4.886
56.8977 -0.060
63.6378 5.928
56.3917 -3.056
62.0226 22.408
63.2001 18.163
60.0154 1.467
45.8203 26.008
27.3676 -17.110
39.8931 -1.233
54.4994 10.052
56.0465 30.790
51.3452 -9.432
52.9798 -18.392
60.3183 -2.501
58.9262 -14.865
62.4783 -3.731
45.0797 -16.563
45.4235 15.149
60.1425 20.960
54.355 -1.533
52.431 -14.012
47.8103 -14.578
58.23 -7.833
54.9972 10.646
47.6145 35.488
54.6252 45.627
33.4179 46.996
52.0638 32.467
43.1621 29.428
31.3998 54.843
39.7063 43.905
48.4748 23.290
9.29917 42.355
61.019 13.872
39.9681 -9.819
40.8094 5.959
44.8978 -8.152
56.4017 -7.385
55.2909 -7.297
58.3484 -9.169
60.5431 30.992
54.3042 31.614
30.6432 32.518
57.0933 38.952
23.6818 27.137
50.504 27.101
52.6544 31.842
23.8135 21.089
26.9256 45.242
40.8759 39.328
30.343 46.952
45.041 32.372
66.7252 27.645
61.0014 11.996
43.4238 25.670
49.4004 9.194
43.4218 -9.302
44.9084 -23.057
50.9818 -16.441
64.5918 6.343
64.2692 4.065
65.4602 29.200
44.4413 38.698
65.3859 22.779
32.5689 37.567
38.2155 42.040
55.2168 33.151
55.8069 5.476
47.7921 14.887
50.4406 13.065
50.8909 -7.668
32.0605 -9.799
42.5911 24.585
18.225 38.712
25.5902 35.383
28.3206 48.357
46.9617 39.475
31.0946 45.484
37.5079 37.482
30.163 30.848
30.0755 52.525
49.1159 -19.584
46.3697 -12.719
61.8393 -6.626
50.2661 18.676
57.1736 6.251
47.3781 39.134
68.5815 10.804
43.1545 -20.120
56.1511 -7.154
24.805 -22.663
22.295 -20.320
63.9528 26.150
45.0639 39.367
21.898 37.770
47.0667 10.317
52.0018 -5.387
47.2322 -7.222
56.5893 19.516
56.7331 7.689
49.5652 -9.918
66.2911 -5.740
68.4446 -2.897
36.2477 43.033
48.5218 18.870
59.2136 17.494
53.1319 21.216
56.3177 37.161
62.8119 23.106
68.1719 23.098
60.3544 3.390
42.2287 36.399
53.0996 36.810
20.4879 50.358
45.2643 41.153
50.852 43.281
63.0202 9.375
39.0152 36.493
46.2592 53.281
44.9956 47.828
39.6953 42.117
26.0681 40.580
27.7917 46.565
26.8732 29.751
16.6838 41.941
59.1853 22.071
55.3926 41.541
38.0649 46.539
51.6339 38.566
17.8135 55.449
23.7674 28.702
52.6309 19.098
59.5708 -8.685
48.248 -16.257
58.1422 -6.250
60.1185 30.308
49.0494 -1.949
64.326 9.200
39.9857 19.417
46.0958 27.139
21.7983 46.480
21.6482 36.246
59.7897 -8.695
41.7098 8.221
61.5483 19.714
55.6419 20.829
36.6486 50.764
45.4788 43.912
44.8457 28.947
59.479 33.435
38.0124 44.339
26.2091 45.659
45.3426 41.466
69.9277 9.695
60.9617 -11.344
64.6581 -2.754
60.8589 3.690
45.842 11.235
48.0706 -12.391
60.4615 0.905
48.73 8.346
48.8284 28.918
29.1653 49.543
18.4449 48.150
36.1676 42.522
72.255 8.981
58.2739 25.321
32.907 29.773
40.8687 30.137
41.1375 41.708
64.323 24.718
65.9644 -1.495
62.1777 -8.549
66.7086 -5.807
60.5204 12.852
43.5859 30.798
54.0941 33.343
37.7114 25.431
36.3564 51.253
10.8208 24.732
32.7824 56.527
56.1251 17.434
68.3605 -10.251
38.1146 -3.911
43.7504 -17.975
57.4472 35.136
54.4572 8.617
68.0661 0.609
56.1499 -20.323
17.4083 -22.627
43.5149 -24.234
50.4012 -12.576
59.1982 0.822
47.3488 6.970
60.3403 -2.474
29.3793 54.600
25.5918 58.337
20.3121 40.749
36.4074 48.228
31.407 55.261
59.4038 35.921
50.8512 -7.816
58.9493 -4.624
56.8015 -2.414
54.7019 19.234
30.4365 -6.440
24.2384 -10.409
51.9392 8.799
46.8317 38.603
47.0766 14.269
55.6878 16.234
41.8499 7.343
34.4855 42.218
41.0977 48.331
37.76 48.805
29.4436 51.021
60.0219 16.946
48.1508 7.565
60.6263 19.387
17.9929 42.917
48.2338 34.885
42.7683 14.808
50.7036 31.889
37.5865 32.435
67.0875 12.305
48.9252 15.112
27.5 46.912
31.4799 44.812
49.4106 24.114
57.4385 0.010
67.6121 4.510
55.1484 -7.159
50.171 -5.514
39.6039 -21.054
51.1979 -13.654
57.0072 5.558
44.6685 -23.271
39.0825 -19.229
56.8126 39.650
34.6942 3.087
36.4981 -5.669
42.4996 -8.895
26.0653 -9.882
46.6572 -22.218
49.679 14.001
49.7995 -12.768
41.8014 18.482
61.9498 22.359
52.9888 -4.932
61.4615 -0.839
61.928 -4.161
67.6393 -2.355
64.8498 0.374
66.2706 5.447
61.141 -13.887
67.9254 10.173
64.6801 12.602
64.8301 0.640
50.614 -20.890
50.5012 -8.206
58.5697 5.669
64.0588 5.977
68.6436 17.962
39.3882 1.780
40.6315 24.408
59.6692 -1.725
65.9256 29.486
75.469 5.517
62.7804 -8.286
46.805 -4.213
56.4736 9.687
36.1404 48.248
39.9761 -13.543
44.4052 -4.413
52.526 -18.841
61.8228 30.875
58.7991 14.624
62.0196 29.273
19.9 31.739
29.5274 43.078
25.9631 39.592
49.441 12.210
40.0838 23.058
29.4736 30.327
54.4182 24.344
52.6527 -3.974
52.6558 28.876
37.2366 13.373
30.8484 38.601
51.8455 6.510
41.9995 20.179
58.2777 25.088
41.053 -16.714
48.7024 -18.782
54.297 -23.970
46.6842 28.002
65.1865 -18.438
48.3073 -17.962
50.5068 5.438
46.8577 18.296
40.0473 49.577
12.9061 28.775
26.5834 36.272
25.2788 48.754
32.0928 43.456
53.7456 29.173
54.5743 40.835
59.1598 -14.331
39.912 -12.497
33.462 -17.297
55.441 8.223
60.4674 -9.426
45.7353 -20.762
51.8521 -24.879
45.9074 -21.525
63.9781 -5.478
54.0045 -4.394
56.3161 -6.433
59.0846 -9.076
44.9457 1.264
59.2983 4.787
59.8699 10.639
52.9624 -7.155
58.8168 -4.485
52.6711 -17.126
52.1258 -5.369
40.45 -28.368
63.7698 -2.869
53.9752 -6.417
46.5922 37.798
62.2197 -2.014
50.8158 -13.598
62.4966 -13.163
51.9123 -8.024
31.2865 -29.605
58.1775 -16.496
54.0313 -2.662
43.7221 28.620
45.5969 -0.700
32.3069 -19.822
40.5274 -25.503
62.0604 -12.956
47.6886 16.329
39.9848 25.835
34.7183 9.032
46.9208 1.243
46.5688 -18.676
47.2507 -25.182
60.7185 -1.398
58.6264 -12.057
45.0152 -17.908
45.5305 -13.212
53.0069 -14.432
57.3498 -15.215
30.7131 48.652
22.6731 42.809
46.9053 34.839
51.2996 -7.479
49.577 -16.704
57.4153 13.278
55.7732 29.847
61.6343 31.665
32.5584 49.462
52.4975 34.045
34.2035 41.567
40.2748 26.936
39.0944 30.383
29.3094 52.288
24.4223 45.406
42.9385 29.188
21.1768 41.983
34.272 11.680
47.4888 36.613
62.671 27.665
58.5999 10.270
43.2748 39.810
35.2721 12.295
15.3985 43.834
44.5392 48.041
34.6456 41.451
50.5025 45.180
20.2635 45.266
19.893 47.644
19.6597 52.898
27.5359 48.818
55.7379 44.048
61.2286 -0.956
61.1041 -13.432
44.4839 -11.209
70.6705 8.419
61.4616 -2.052
58.554 -9.197
42.9116 -8.647
47.7473 -8.424
68.2044 -10.463
49.1014 2.383
48.2676 -11.122
22.9207 -18.980
36.747 -14.979
58.8906 18.810
63.4129 26.895
66.1604 20.531
61.9717 -15.293
55.724 -22.603
47.5445 28.154
51.8867 23.508
55.6705 6.890
66.7989 13.160
53.6913 14.067
57.6612 37.465
31.3783 43.618
37.082 2.645
38.5615 29.329
14.8844 45.102
58.9841 35.907
36.9731 39.454
50.3527 30.714
41.9283 46.532
36.1252 47.286
41.6376 38.581
52.4957 30.275
27.1175 50.517
37.3779 51.857
35.2414 41.944
47.0422 32.752
34.503 26.911
40.9782 30.194
43.3703 30.338
49.8406 12.946
49.0049 -3.326
61.9284 -1.340
61.4176 11.670
51.6941 -12.180
54.1133 -25.522
42.5183 -24.814
34.7619 -26.649
57.0008 -15.161
41.0581 -14.458
56.7631 -12.927
46.8163 10.219
23.5899 31.078
38.7566 36.826
49.2302 10.756
34.1788 -34.012
55.7828 -0.827
37.1994 -23.446
47.1252 -8.375
61.7916 -1.777
67.7808 6.578
59.333 -2.575
51.0806 -1.412
52.7671 -13.432
43.9678 28.298
16.9544 51.127
32.0892 36.499
59.7591 27.156
35.8771 1.283
66.2548 1.395
63.0025 3.515
60.6182 -11.027
53.2101 -6.531
63.1208 9.019
65.2526 9.028
58.1767 -7.387
48.2719 9.124
15.4014 45.112
5.95328 36.089
5.28127 25.838
53.851 -18.152
43.6475 -9.597
38.9184 -12.882
54.2999 42.396
58.71 25.108
51.0777 47.416
19.1507 42.158
49.7295 40.991
45.4496 28.269
29.6396 48.554
23.6486 36.268
25.5939 16.662
47.7505 22.406
54.7204 16.607
48.5922 -5.856
41.8261 -8.451
50.8293 13.005
11.0482 49.534
53.9124 29.831
36.0546 40.731
58.1174 5.391
54.7767 7.427
41.3203 -10.725
57.8629 -1.437
62.5357 -15.437
55.9672 -12.959
50.256 6.098
47.3937 18.722
52.6184 38.030
46.7432 35.262
18.8861 44.374
64.4787 30.652
43.2603 44.104
47.5047 24.050
39.1712 36.658
27.3879 45.889
28.6563 45.425
41.9873 25.993
25.8533 48.502
31.7573 39.676
47.5691 36.433
42.1099 34.953
55.7838 1.258
41.8902 49.105
25.4262 32.930
41.0148 42.496
43.717 34.070
13.1476 28.686
5.8079 40.978
52.7685 18.542
65.4025 5.931
62.5277 8.139
38.7333 -7.430
69.9961 4.278
53.5176 10.077
53.1403 14.642
34.1131 30.947
41.9064 12.063
49.148 5.034
21.0559 40.339
42.1766 31.683
55.8405 -13.392
52.5909 -6.202
65.968 35.728
61.2617 2.682
62.1875 35.976
59.3438 35.479
53.5176 47.308
57.3755 35.227
41.2174 47.299
5.87193 36.083
48.1597 33.574
49.6015 31.971
18.2602 47.648
32.5263 36.515
13.672 57.268
36.6909 37.235
23.404 42.444
52.8661 33.582
69.334 22.016
58.5882 35.680
37.7489 37.669
49.7384 20.298
36.1376 51.669
57.0782 25.747
49.1257 34.781
60.2351 -11.766
46.2139 -19.343
60.13 -1.450
59.2304 -24.244
53.9274 -15.105
52.4998 -21.342
65.3671 10.216
63.0937 37.118
68.0876 25.886
59.9919 -9.690
54.5164 -4.272
44.1468 -22.324
60.2259 -10.022
50.7325 -25.270
30.915 -26.633
56.2445 16.298
35.5104 35.939
18.1615 33.946
45.0468 38.869
44.0438 45.493
23.0527 44.340
43.0462 4.652
60.7411 13.243
46.6889 32.746
41.8645 5.461
47.3033 -21.579
56.2982 -7.805
57.7248 7.275
44.7859 35.754
37.6497 27.897
44.9613 53.022
19.1109 38.440
37.1132 37.193
53.0557 31.657
25.68 27.247
56.0796 29.250
65.4004 11.177
53.4435 22.215
49.6172 -13.601
51.2897 -18.077
61.688 28.230
52.3062 34.762
58.4701 27.716
37.0076 48.583
12.2456 41.601
28.6753 48.949
28.8204 46.167
38.8195 36.553
37.1241 37.304
30.7484 45.050
35.0676 29.502
32.2463 40.024
35.5309 48.897
56.8686 27.498
29.1044 37.170
36.0085 45.381
27.3478 36.455
48.9114 24.017
55.4457 36.412
47.0753 34.404
27.6163 49.146
21.5355 46.765
16.0823 53.745
5.80326 40.956
57.9342 -13.520
62.9883 -10.348
50.7037 -11.614
67.4969 13.030
66.1729 0.533
53.371 -19.066
33.1056 -20.447
43.0509 -8.556
60.4886 22.322
22.8771 36.470
40.8322 -2.178
45.7553 -9.413
40.0494 34.149
32.4939 26.791
40.0964 42.094
49.2884 43.861
50.7728 19.472
37.3437 39.332
46.3434 57.469
31.5084 46.000
35.1128 52.545
19.3 53.414
19.3274 50.157
24.1688 40.021
49.8326 43.525
52.382 6.824
6.98954 42.520
28.8088 18.653
25.1711 33.778
25.7156 17.247
66.9667 5.027
42.9667 -0.682
50.0593 24.407
59.4382 -11.262
54.2065 22.865
68.8878 4.943
68.5056 -7.202
51.1239 -19.949
47.1614 -21.441
56.2873 -3.536
51.8514 39.446
40.4305 20.885
26.7738 47.830
39.4951 47.004
43.9893 45.912
51.7687 22.824
26.6574 16.065
50.425 26.371
51.7579 -10.638
58.0091 -21.194
45.7531 -19.944
60.1452 4.465
73.7613 21.469
57.2177 2.781
56.821 -5.606
31.246 -11.645
39.2938 31.055
66.3682 14.846
70.414 10.560
62.1876 16.809
12.82 46.482
27.0336 50.039
26.4805 52.743
58.4939 31.649
51.015 27.130
62.3333 11.895
65.3333 7.944
65.7725 5.165
53.5357 -6.250
46.0271 15.554
62.5926 5.092
48.1246 3.791
38.6493 -11.543
53.7347 -11.234
60.7832 -9.545
62.1212 2.605
57.3675 4.164
56.6353 -17.012
58.5322 -17.872
31.9867 -27.550
54.6953 -20.241
45.0273 -22.647
47.2058 -2.237
50.1064 -14.399
42.23 -28.948
56.2093 -12.044
57.1959 23.375
52.112 13.688
59.048 27.435
24.812 44.328
48.1102 24.560
60.6776 -2.482
47.5958 -12.001
56.2858 3.454
48.4014 27.397
53.6766 17.868
53.4116 3.305
34.4708 1.005
59.891 16.566
49.8427 15.329
50.8536 27.075
64.4348 5.540
63.9055 12.637
55.2559 13.144
40.6752 34.040
36.6624 44.766
15.982 41.185
19.7669 42.897
57.6568 6.026
40.9526 -6.952
58.1579 -5.009
47.1524 1.535
36.8845 31.980
27.8421 24.170
42.4363 34.922
38.785 43.351
44.783 46.655
55.358 -9.764
41.8911 -14.916
47.6522 -8.039
62.9459 -1.829
43.6412 -8.875
63.2496 1.737
56.108 0.432
63.4121 -13.962
45.8127 -26.163
43.6831 26.566
45.7296 -6.053
68.063 -4.339
47.794 -8.046
68.1624 13.122
64.6735 7.575
51.8417 -6.734
47.4824 7.935
50.9912 -22.073
57.255 7.670
52.7644 15.696
68.3185 3.975
67.3327 21.294
61.0891 16.607
46.4003 28.298
50.6586 24.980
13.8293 51.940
46.6155 41.934
39.8901 45.312
30.7699 36.435
23.9375 49.777
37.0388 45.539
54.9528 41.456
41.3071 56.443
23.473 44.858
30.9744 15.348
47.0342 17.324
39.4266 26.817
29.322 48.107
51.3409 38.750
60.3575 30.875
54.4658 26.173
57.3811 45.693
42.2504 43.166
57.6241 23.319
47.9641 30.888
56.5791 8.295
30.6016 45.992
36.6817 53.876
31.306 58.829
32.1483 43.454
56.052 34.021
57.1694 -7.801
50.9085 -9.297
60.0019 32.173
61.3111 10.357
46.2154 30.134
57.3998 36.545
50.9485 36.289
54.0428 29.263
42.7509 18.592
52.0024 12.523
55.6084 16.343
52.427 42.746
59.2403 11.801
66.125 9.260
55.0749 5.775
41.4029 1.336
58.7546 3.551
47.8445 16.397
41.1087 40.484
13.887 50.565
18.2942 39.677
6.03156 35.860
61.3692 12.963
60.7309 2.120
65.2543 9.153
47.6581 42.654
45.8848 37.376
5.507 40.994
49.1306 -1.851
31.634 -24.773
53.4798 29.445
41.4516 49.673
53.5048 16.676
36.9959 30.229
51.9612 16.420
47.2992 31.474
26.1316 51.592
18.0554 42.985
19.8478 37.900
54.088 39.288
64.2266 10.999
40.9337 4.108
35.7218 -18.822
45.4991 -7.554
55.4979 6.232
45.9941 31.642
58.1122 13.782
46.9562 46.200
44.5366 41.276
57.9378 4.355
30.1929 -21.002
43.2512 -17.168
55.6564 -4.249
45.1502 1.559
52.8104 -1.019
54.2799 -14.353
54.6268 -6.912
47.9067 -13.505
58.619 -10.725
50.1285 -29.446
52.084 -20.598
44.8963 -22.019
59.5689 5.410
61.084 -21.721
64.1166 -5.321
34.432 -12.790
41.9169 23.665
32.1452 30.517
52.0563 24.017
35.0659 41.122
64.0146 22.995
57.0037 -7.389
53.5745 3.921
57.2395 -11.173
50.6757 3.709
37.6302 -13.109
54.0083 -29.248
57.9262 -21.789
35.8607 -12.348
56.4739 -11.826
54.4607 -15.780
70.2372 18.304
44.5202 12.231
62.8457 11.467
65.5093 -0.521
37.9485 -28.567
30.73 -25.168
51.0421 -11.778
59.9197 29.375
48.7456 39.956
37.0786 30.206
65.595 -10.636
58.76 -7.748
55.0972 -1.117
35.8512 -4.028
56.4306 -15.068
57.7862 -23.185
62.3253 -10.537
63.476 -9.764
67.2555 1.325
37.5007 -20.143
55.6287 -5.936
59.231 19.944
56.3952 1.159
51.8181 30.183
19.327 45.580
36.6627 48.323
46.2316 53.972
68.9821 28.229
41.9423 35.789
36.6511 45.199
34.7212 45.525
6.00235 36.331
50.2383 -14.485
51.5572 9.801
18.7573 31.623
63.2401 25.941
41.9954 -9.148
46.5781 -11.953
63.1748 28.655
35.1923 41.091
46.6892 44.670
71.4918 13.603
51.8393 34.491
59.2871 15.583
54.1719 17.012
46.9448 33.481
44.4608 10.459
53.7554 44.259
25.89 51.164
65.0601 22.792
61.64 33.808
56.0762 20.639
57.9892 3.785
33.2283 -30.410
59.4004 -11.934
33.1341 -20.547
42.9151 17.876
49.8244 26.842
57.0764 7.694
32.3254 48.434
46.4608 2.197
46.5455 -19.513
58.3397 10.777
69.333 5.291
39.7691 13.256
29.2899 2.229
51.6254 -17.087
35.1855 -14.151
50.6217 -27.096
65.0439 8.211
47.2039 27.778
45.8818 10.352
46.6444 29.042
28.9633 38.401
38.3521 35.295
61.6341 0.936
69.8599 7.999
63.5936 10.541
58.6012 16.789
19.5875 41.788
5.98833 30.762
41.7696 -21.920
51.284 42.973
47.9168 43.504
49.5181 34.526
52.3248 17.931
52.2585 -4.431
51.3223 26.370
43.1862 1.172
42.6142 25.950
53.3732 31.903
28.2804 46.630
29.5874 22.941
13.9296 36.369
31.6996 41.126
13.4008 54.903
53.644 43.423
18.5829 50.800
28.4938 48.941
44.7894 32.127
11.3177 47.416
26.148 41.402
25.1615 34.445
6.0703 35.936
60.4218 8.677
55.5686 14.070
50.2244 16.313
49.7713 34.006
57.5082 25.652
26.4701 37.263
49.3791 38.909
65.3504 36.116
53.1244 17.793
44.6265 34.396
45.2042 6.709
58.8581 29.517
40.6825 31.710
33.3559 25.637
38.9481 42.593
52.1283 47.376
51.3842 27.168
61.6025 -5.441
55.9486 6.720
47.0872 14.026
35.5453 45.412
5.99862 41.421
63.3901 7.340
49.8011 -9.553
54.4046 -4.981
61.1663 -3.121
61.798 1.135
67.4533 5.011
56.7215 10.266
47.2305 1.342
61.1034 25.471
68.8376 -9.927
56.7725 11.908
50.753 -14.344
41.312 -9.554
30.9682 11.545
55.2196 -1.275
42.8096 26.397
30.645 26.461
5.6958 36.450
65.9127 -1.638
39.3084 -3.416
62.9844 -10.379
52.4871 -26.846
48.8528 -2.597
37.1821 -28.462
55.9815 -7.680
45.3694 -1.948
32.6416 -16.243
64.1503 -3.823
49.9767 -1.553
64.0425 1.562
60.5564 3.734
37.2423 47.423
24.9273 27.075
32.5499 21.087
46.6716 3.586
53.9523 30.046
26.4183 33.264
43.4552 32.512
26.4341 40.104
28.6301 51.029
24.7223 19.191
29.4755 49.462
26.8779 48.805
70.29 14.967
50.4843 24.377
21.1582 45.443
21.8319 33.946
30.4632 44.589
39.2935 29.279
43.1115 44.533
29.3456 44.353
46.9456 34.030
55.8137 41.727
24.3049 49.835
39.4145 53.344
24.3273 52.580
8.76223 39.552
23.8565 48.441
39.7627 42.426
31.3389 34.800
43.1714 17.461
51.6569 -13.255
33.4779 11.170
59.0099 11.914
47.4454 9.808
19.0574 19.631
17.5595 12.460
45.7842 12.931
53.2553 5.839
45.9212 45.464
62.963 25.287
25.8584 48.299
15.4194 40.746
25.518 31.997
54.4734 18.041
43.2986 17.732
40.0644 13.947
28.1421 34.063
18.5203 46.195
50.1109 37.670
55.9173 31.735
53.2124 37.584
49.0968 25.687
45.7487 23.272
27.9199 34.924
43.7318 42.309
27.3191 55.672
12.608 53.504
45.9305 45.948
50.9761 39.549
27.9161 15.182
53.8024 19.252
33.438 46.143
47.5962 35.105
19.6936 43.300
45.326 11.582
46.2499 42.119
66.0699 10.789
34.0556 27.794
32.3212 44.934
37.3967 34.691
29.3615 33.689
36.3317 41.102
39.2148 48.865
32.6217 46.282
35.5978 47.756
66.5641 32.346
45.1761 -4.076
54.2071 30.584
60.2803 38.494
31.3713 31.204
33.7757 48.064
15.7156 48.448
30.0746 33.955
66.7527 0.314
51.3117 -15.412
60.7836 27.941
24.6017 43.486
9.70953 52.087
49.5758 16.941
50.4351 -9.390
49.1493 -5.460
32.0837 7.207
5.72391 41.535
52.4897 -0.381
42.9903 -10.073
48.1129 -21.358
24.0543 -21.060
29.4705 -23.230
59.9189 -13.129
57.3701 -15.498
44.6489 30.527
54.8224 41.796
53.1597 42.967
42.9801 12.845
48.2232 13.049
46.1909 -3.695
62.1429 -7.032
44.0579 -18.740
50.4173 -5.377
52.0592 -10.968
68.2105 15.393
48.4262 25.282
37.5914 41.145
28.2251 47.080
17.2103 37.762
29.5015 46.142
51.0937 14.850
42.0002 46.991
41.5962 -21.140
60.5758 -5.441
38.3837 44.848
25.3893 49.544
47.4107 1.677
63.5882 -13.843
68.2338 6.724
49.7121 38.807
47.5218 -2.866
63.1186 16.392
63.211 13.735
65.0236 -0.001
53.255 33.016
37.9272 41.969
21.8061 48.810
43.8592 15.660
38.9844 21.225
50.3918 31.355
39.8612 36.549
64.6967 33.768
57.6624 16.974
53.6507 2.365
48.6206 -1.806
49.5523 -10.222
61.1257 32.187
64.8038 -0.570
54.8062 -2.139
53.4935 12.848
46.502 -13.968
53.8048 -7.413
54.7256 -17.290
51.8467 1.216
64.4258 7.599
48.3399 -15.107
51.0044 -20.059
64.4775 -1.006
55.5247 -3.411
47.249 -20.946
70.9347 2.652
44.7041 43.018
31.2289 50.644
27.3753 50.604
13.6508 50.678
37.2637 52.597
17.656 50.180
5.42367 36.236
57.7849 17.176
41.4591 32.191
13.1153 37.410
28.7537 38.134
27.0896 43.602
34.4999 34.015
58.0829 12.342
58.0306 39.847
13.0327 36.487
29.3056 43.699
41.1412 29.113
51.6942 23.293
22.7222 22.027
13.3166 47.444
43.3231 45.174
47.9575 32.007
40.9046 41.927
31.9004 32.176
21.5103 44.191
41.3812 27.170
20.1456 45.262
43.2897 31.088
35.6523 33.720
33.815 51.222
20.3499 46.006
5.51882 46.520
41.6017 -0.622
37.4668 -23.828
24.782 5.710
32.2092 44.612
61.0609 22.554
57.3342 -17.700
65.1626 28.935
34.9396 44.844
65.7876 30.709
60.1431 6.053
51.026 -16.081
55.8872 -13.317
66.7266 10.451
46.1515 3.243
33.5556 -4.932
56.4061 16.338
63.0345 -15.327
62.9444 -4.418
63.9953 5.072
33.7135 40.063
42.4001 40.040
50.5442 30.218
45.0407 45.055
40.5344 15.265
41.7612 25.781
29.3664 39.433
31.6506 54.785
45.4614 38.328
69.3461 5.629
49.8785 -18.051
63.4305 15.904
41.2716 -8.614
48.704 -19.242
34.8023 -24.004
70.3503 1.456
49.9453 -3.032
58.544 8.981
45.0297 37.104
47.7287 44.695
31.5231 45.390
60.232 25.889
43.4314 33.190
10.0947 37.028
42.223 48.065
21.7841 29.955
39.29 19.267
47.7281 39.477
53.2746 -6.927
56.2063 19.729
44.3972 40.757
49.8052 29.975
32.5887 21.193
54.3528 10.839
66.2975 23.590
49.0605 -1.667
35.7463 35.587
46.1837 50.584
46.876 34.523
43.0828 43.501
36.5587 46.787
44.5809 44.850
39.446 29.213
49.815 36.452
43.536 9.798
41.4607 16.877
29.7701 54.368
37.2353 46.257
5.83876 41.734
60.2442 31.412
54.8469 28.441
50.9247 28.245
43.5158 19.436
63.3226 2.228
45.5692 -15.525
42.5575 40.318
35.2628 33.499
22.4863 48.872
42.9744 26.629
42.2309 39.804
44.8028 53.616
49.8071 42.607
56.8312 5.580
63.1845 -4.633
47.2101 -17.612
33.9323 -10.556
48.1192 1.735
58.2106 4.189
40.5652 46.125
29.2857 47.174
48.2908 17.471
21.9057 47.028
13.0593 48.854
5.18105 41.933
15.6214 41.850
26.4656 40.434
5.77443 46.440
39.1279 23.532
31.9258 45.770
41.6502 41.787
41.1072 36.755
55.2769 38.795
47.1989 7.422
62.4785 -4.172
41.6938 37.352
50.4854 38.214
65.5026 26.584
34.5779 52.795
41.8047 47.817
69.0661 -2.901
33.8461 -13.639
53.8996 -13.161
41.9181 -36.353
57.5099 -4.141
53.437 34.772
24.5782 36.209
46.2364 35.050
40.1346 35.530
9.07715 49.424
29.6421 35.214
50.3895 44.657
51.6051 29.520
38.2766 26.368
56.4829 13.107
42.7057 17.079
32.6874 -8.738
47.2643 2.200
24.5691 41.755
36.4358 1.202
63.7387 -0.311
41.2388 -21.507
65.0697 6.986
60.3007 14.418
54.1813 38.557
54.1354 45.097
58.7374 26.916
57.2988 27.163
63.2732 20.232
61.8173 27.298
32.8842 32.872
33.7143 34.354
25.9447 35.218
32.8846 51.721
25.7071 33.653
41.1584 32.524
30.4316 36.911
42.0159 22.996
51.2929 2.039
56.3442 -12.216
43.1773 -16.872
46.9996 -14.017
52.2806 6.916
59.458 3.447
40.9997 -0.976
61.6123 13.861
61.7299 14.721
22.7507 51.517
54.2227 5.991
38.1473 -0.918
41.7645 -21.058
58.5154 2.753
41.0225 28.041
45.5283 18.407
47.1385 15.092
49.7136 -12.573
65.2113 18.183
38.2768 -18.267
49.0129 -18.263
57.113 -0.823
56.1456 21.333
39.6164 39.549
31.591 15.678
44.1325 43.664
61.1812 19.143
38.4437 12.870
53.9044 7.701
38.3501 13.826
37.2631 35.779
62.0479 1.229
74.2975 12.426
64.7373 -4.460
65.2271 17.626
61.489 16.737
43.575 26.411
52.7079 35.605
41.4607 45.166
24.9689 45.386
40.5489 30.409
39.1691 32.882
56.4198 -25.205
49.619 -17.945
46.8257 29.915
53.3043 10.483
12.984 42.813
5.81401 30.263
28.3954 -19.802
39.1566 -20.420
55.9256 12.344
55.9598 -10.120
39.1451 -15.454
29.7195 -26.171
58.0763 -12.965
54.332 -9.510
58.7758 17.112
54.3305 2.331
61.332 37.885
40.9765 32.185
39.2682 34.270
58.7402 -12.013
45.3609 -2.464
43.509 36.482
17.0251 28.561
46.7817 30.257
52.3212 26.476
39.8669 25.786
72.8043 16.909
59.0443 3.122
49.0707 -18.219
40.3618 -9.501
58.8718 -11.408
54.8107 -24.753
56.0062 -15.323
64.8834 4.431
60.0154 32.466
72.9278 6.240
58.1405 30.601
17.6478 37.131
20.1012 17.227
53.694 -8.305
49.1181 -13.573
27.0744 -17.037
36.9328 26.207
52.7846 36.876
56.4642 10.597
62.1947 -0.381
43.8288 -28.143
57.5317 -1.508
50.7985 -14.859
52.4652 -9.346
48.9176 1.634
62.0015 0.358
49.3001 29.006
46.3553 27.424
60.0124 1.779
57.1123 14.807
55.4035 17.352
42.7936 48.500
40.3602 44.405
30.6145 45.979
38.4585 40.388
14.2771 39.564
61.5563 30.370
49.1443 7.779
35.5864 -28.711
49.6175 -26.081
43.6615 -19.807
39.9973 -29.682
62.3542 -7.735
52.1588 44.441
5.56594 41.750
51.1432 -13.443
51.8889 -10.715
65.8527 10.571
47.8636 -21.626
63.6742 -5.583
39.4903 -14.016
42.2902 42.105
58.5365 -4.701
53.579 -13.834
49.1015 -12.971
45.749 9.428
62.5038 23.873
26.0297 49.965
41.5572 41.305
28.189 41.125
45.0117 36.585
49.4361 41.779
43.609 46.394
28.0504 45.128
38.9012 30.937
30.9484 39.378
59.8567 13.138
55.826 37.901
53.2807 -9.015
59.8999 -4.683
52.9804 -5.680
47.329 39.806
10.9304 42.073
29.2914 50.766
46.5046 22.704
63.1467 5.483
42.0773 47.084
34.9623 43.738
47.4357 8.491
35.3043 34.137
22.7504 53.074
36.1478 22.384
57.7879 22.911
43.4854 25.704
58.7899 19.023
17.6879 37.559
5.42922 47.482
18.9091 37.421
55.6381 16.446
42.3443 48.362
33.1343 50.623
50.2426 3.164
51.9809 29.022
55.9227 6.779
52.6117 -15.444
59.8934 -7.026
37.2266 -23.267
69.0939 16.505
54.5013 -3.954
46.6445 -13.415
68.4687 12.876
56.4115 10.634
43.9142 31.105
60.2809 19.891
59.9157 28.240
56.7605 -4.367
39.6485 -23.449
47.9935 -6.459
56.509 -0.371
53.1036 -16.788
56.0609 -13.953
53.7179 -10.569
46.1095 -16.588
61.9492 3.367
52.0517 -19.271
63.4597 -18.336
59.5192 19.798
72.2304 14.766
48.41 33.229
41.8243 17.458
53.2933 -10.203
57.1701 -1.572
37.6668 -17.966
56.2337 -17.196
35.8083 5.174
53.2221 -14.267
27.9397 48.351
53.8773 37.278
47.7306 44.374
14.5682 30.991
26.0368 34.207
43.7194 30.464
36.1694 42.863
28.0563 44.513
15.2713 41.635
9.2297 44.312
45.3419 48.337
38.1488 39.452
33.5546 40.851
7.91047 35.377
50.7942 36.907
50.2549 10.598
49.7444 -16.948
48.5639 -12.735
49.5546 -7.762
51.6115 -8.669
47.737 -24.254
61.9689 15.638
29.7574 55.989
25.5612 25.785
35.158 44.228
61.4108 21.086
73.9214 8.466
66.4163 -11.073
53.2127 -4.829
58.4587 9.094
54.6797 -6.552
68.1259 -4.593
46.4733 -20.561
60.3466 -13.371
40.017 -24.324
67.9065 -6.481
62.7276 -11.733
53.2092 -25.070
58.8598 -16.631
67.6734 -0.751
61.0649 2.962
58.585 -6.134
58.3789 -9.316
57.8865 -9.246
53.7967 -11.529
46.8039 -12.986
33.3566 41.852
29.778 52.085
58.5795 40.751
58.0513 19.935
51.2935 21.928
41.9633 19.078
15.1305 47.819
5.10226 41.439
38.3675 53.753
5.44326 35.198
29.2988 -21.413
51.4229 -4.528
37.2719 23.439
53.0971 39.018
16.8759 48.082
24.019 45.631
22.9902 54.401
36.8239 56.437
37.6605 52.654
39.8517 40.555
60.5682 2.629
42.5664 -18.078
51.8856 29.600
55.5257 23.121
33.7562 22.789
40.6585 34.519
23.3334 48.344
34.9592 24.841
46.8659 10.064
17.2592 36.413
37.3932 49.723
67.7443 20.864
44.4233 43.957
21.3427 55.126
20.4229 32.832
32.5066 35.718
40.2341 35.560
49.6838 -2.601
59.4328 0.112
50.638 -17.976
63.9569 -16.274
56.8325 -12.830
51.7907 -14.595
43.3049 -14.323
66.6149 8.774
56.0343 -10.516
63.449 -14.367
56.6345 -2.149
42.1774 29.139
45.5448 0.953
39.6187 -23.673
22.026 -20.160
51.6256 -13.031
54.0519 -19.728
65.6021 14.349
45.9438 -0.122
60.0254 34.447
60.7218 -6.064
55.0074 3.264
55.7459 -1.602
54.5605 19.431
46.4444 37.151
44.4 30.049
14.0484 49.702
27.4463 45.103
63.3386 34.082
44.2052 46.027
55.4002 35.590
68.2671 28.555
52.5921 34.708
57.9335 11.701
58.1002 -7.630
42.8342 48.508
36.9248 34.087
49.9544 16.403
64.4131 10.255
50.9845 -8.544
59.7512 -12.279
45.704 18.875
20.6174 46.090
34.4429 44.408
39.7365 35.174
69.4951 28.183
66.8136 24.340
66.0106 15.554
31.5966 33.942
46.7817 -5.080
63.5543 -0.422
53.7339 -14.660
67.0424 1.050
51.2417 -3.307
39.8132 -12.578
45.2451 -19.703
34.6101 -22.880
39.6289 7.845
41.2529 -12.466
44.1579 -9.223
58.8391 25.112
61.2602 -5.692
35.1078 -3.112
39.3457 24.139
46.9853 31.058
57.6744 -6.665
64.0351 22.637
51.947 -14.184
39.0563 -11.734
51.3369 0.401
38.7824 -20.739
47.3526 23.611
70.6877 -1.715
46.3842 0.011
56.9575 9.011
38.956 61.005
27.7042 49.012
24.8595 45.082
20.3794 46.499
13.3849 50.432
53.9882 18.693
54.1472 5.246
50.9195 35.876
64.5689 26.807
53.0954 19.804
38.7158 46.894
46.7254 34.037
50.8684 36.865
45.5995 48.595
34.1386 36.565
18.081 42.761
55.1342 13.853
65.3204 24.473
45.683 -15.675
51.604 -11.296
56.7921 13.716
29.9449 36.648
47.6538 12.902
42.4338 40.524
29.2294 39.103
27.5108 37.857
40.8797 8.729
28.0816 27.837
42.2486 9.016
9.23698 52.575
27.8949 48.276
41.6129 29.379
25.9925 43.790
5.94474 36.310
33.0297 -5.874
68.8108 20.200
49.601 47.099
28.6222 34.691
54.5241 -6.646
69.7132 6.583
43.0964 37.655
32.5177 45.006
35.1913 47.297
41.8594 54.094
62.9842 -10.851
34.929 23.974
65.2397 15.435
55.6737 27.020
28.8501 30.559
48.5325 16.030
47.7043 29.798
51.3733 26.968
47.2324 26.882
46.0253 -12.653
64.2292 7.206
54.8446 33.764
68.8247 10.520
58.8191 -9.263
48.4594 -14.084
63.5195 4.062
36.9247 -19.939
46.7306 -16.937
55.1284 -1.798
62.0857 1.967
50.3606 14.617
43.3816 -19.923
32.3229 19.752
17.9722 50.001
33.4279 40.026
50.038 31.614
56.3418 27.783
39.4174 30.910
48.0632 45.908
52.0284 39.882
51.0528 -25.279
65.8134 0.137
60.4257 2.745
59.6669 -2.030
38.6464 -25.466
51.493 -10.033
53.5434 18.066
55.0965 -0.470
52.0233 11.432
64.0061 23.584
55.0114 15.044
56.4848 25.306
54.9296 18.391
46.7002 45.287
18.9909 28.059
5.91875 36.555
64.1928 17.315
59.9463 25.723
35.9949 38.247
43.0234 19.658
38.5228 34.249
32.8279 50.284
46.7851 47.366
9.34379 32.327
11.0693 38.168
55.7053 13.417
51.668 25.838
59.2142 -4.417
51.1546 -17.717
65.6927 17.534
57.6961 36.994
64.2169 10.559
35.4061 2.938
37.0772 42.363
56.4554 -5.812
48.2623 -9.854
50.207 -27.188
43.8621 -21.462
60.27 -9.905
53.5792 -15.880
52.3185 -14.568
59.5881 14.325
50.1832 -1.478
50.5475 24.912
33.156 47.935
42.5956 35.069
50.2835 35.692
35.2432 23.051
26.5751 60.567
32.1132 49.599
65.9709 15.033
70.9144 20.826
57.7456 19.183
60.4074 8.876
18.3031 -14.866
33.0969 -18.493
62.4592 27.641
21.9854 50.278
44.0701 25.181
32.1464 39.614
30.8967 51.356
51.497 48.458
34.5578 44.617
37.0014 23.720
61.1728 33.002
43.9531 30.833
23.8033 45.701
52.1909 34.189
27.7406 40.286
55.535 20.386
69.3895 13.788
57.4148 -5.654
29.6712 -16.467
63.0761 9.142
64.5124 9.298
51.5758 16.855
64.8764 27.408
40.5546 48.119
28.8986 54.237
36.2581 27.277
68.6814 7.309
56.5122 14.923
36.0005 29.953
45.3082 41.321
33.3812 54.213
26.5739 45.571
36.9 50.731
50.1706 44.413
36.0449 49.355
19.5838 43.208
53.6214 25.432
64.6992 15.255
44.2501 -26.595
58.9504 4.137
60.5963 -0.430
69.6905 14.418
27.7271 43.669
47.0349 24.198
25.6015 11.386
36.1974 -6.975
38.2003 -18.169
52.8169 -1.565
63.9695 14.218
55.2377 -15.652
58.0966 -20.636
52.908 -18.560
54.834 -12.596
50.9023 -23.873
61.1835 -9.670
56.3446 -6.111
40.5671 27.333
45.2083 4.966
65.26 16.999
55.6926 11.214
50.4496 -8.043
56.3322 1.593
66.0441 -12.911
51.8988 -17.287
58.4042 16.754
62.0538 12.535
60.9009 -1.145
54.7838 -6.772
39.9014 38.060
55.8104 29.745
48.6468 13.292
42.5958 17.888
54.561 6.574
57.4353 -13.039
55.3049 -7.397
43.3104 -17.318
57.4752 16.078
28.0746 26.315
51.0062 31.472
47.4258 -15.585
67.031 -1.967
61.9966 3.022
43.9158 39.470
45.5886 34.015
15.6826 52.098
15.1506 47.996
14.1307 51.878
31.694 47.140
41.9158 49.120
38.0033 37.546
25.9552 32.528
42.2105 39.868
37.8416 24.053
66.4546 -5.630
41.6861 -10.389
48.2921 -15.158
5.73502 47.045
64.6205 5.652
45.5915 -21.558
51.2805 -11.442
38.8555 -18.516
64.0559 -1.287
38.7545 -6.823
44.0675 -30.303
50.3725 15.009
66.9317 7.239
65.1697 4.766
45.8333 10.523
53.0867 15.474
47.7659 -11.284
53.3146 14.121
32.116 25.417
45.5529 47.629
23.633 28.937
5.85037 41.323
57.6361 14.570
43.3844 11.467
46.4514 4.253
52.6237 -13.568
71.0062 4.160
71.3193 12.400
54.3571 -10.011
36.4063 -22.216
54.4156 8.472
48.2311 -11.220
57.0831 1.793
57.17 -2.131
48.3169 -15.215
56.6565 1.681
64.6768 -3.815
52.6891 -12.099
55.6821 -16.929
60.3997 17.432
61.9383 -11.156
70.736 -2.185
63.4927 12.530
51.6098 44.566
43.4571 37.072
72.525 24.826
57.6794 -5.060
56.7505 22.631
44.099 46.898
54.8005 38.784
28.0775 44.714
43.8573 26.210
50.2124 16.872
15.1776 44.885
18.6639 35.729
49.3578 37.951
37.1093 34.739
15.1953 46.294
53.7422 19.188
41.8666 45.394
47.812 28.053
36.5016 35.680
51.4165 47.315
56.0714 19.480
61.3782 -6.356
66.2334 2.808
59.3987 34.659
62.1264 2.930
62.2955 19.638
40.1497 -17.123
55.8184 -25.089
39.6146 -16.200
56.3106 -5.065
57.1229 -15.886
54.5947 -11.609
62.5727 6.454
57.9456 9.743
64.6121 12.079
27.5774 35.306
44.5977 30.599
54.1515 12.514
52.4285 20.213
38.3774 47.026
49.139 40.897
42.3096 20.982
62.1849 5.689
43.4083 -13.506
43.1023 -29.842
46.5155 -25.888
39.9568 -22.755
53.0378 -20.599
52.2089 -5.252
64.1206 5.485
51.1052 -17.339
59.9027 26.691
66.2182 -7.336
62.2821 -2.399
53.386 -5.395
67.0454 -4.272
53.0964 19.263
50.4969 38.761
34.9102 24.266
22.3989 41.959
24.0194 47.266
60.2662 33.376
45.1599 33.421
64.2519 30.205
45.6933 -20.935
26.0026 25.170
49.9028 3.903
56.2603 -0.488
33.3109 28.809
43.5943 15.245
59.6691 37.595
49.5438 20.712
42.6177 21.896
24.1061 49.229
33.3546 29.331
38.7014 23.882
50.9899 38.487
46.4491 37.957
52.0755 30.055
60.7039 32.934
37.2055 37.979
66.1887 8.583
55.249 6.643
53.6634 -10.925
34.1725 -27.198
57.1087 -9.026
43.2829 -3.556
62.8087 7.874
46.8709 14.435
52.3159 33.737
49.3247 27.108
64.6452 17.616
60.8381 -7.207
54.565 -14.569
63.1945 17.657
43.4276 -15.017
48.4247 -11.558
28.6398 46.633
56.8855 14.246
59.2961 -1.143
40.6105 26.503
15.1793 48.509
39.0868 36.091
61.1463 34.278
65.0738 0.881
63.8686 -1.304
38.7788 -0.165
48.8915 21.791
61.2233 -6.888
62.5236 6.767
44.939 -22.297
47.3863 -15.395
60.4769 -10.060
63.0402 33.777
36.0852 48.961
27.7278 54.048
5.33527 41.861
27.0536 44.229
56.1677 19.572
47.2524 -1.101
54.5056 27.710
68.3762 20.582
65.413 2.843
53.8713 2.139
31.7386 42.807
15.1513 20.225
39.2805 15.080
55.7408 -8.410
59.9281 2.088
62.1329 -3.591
28.0453 34.700
23.2348 32.064
46.5722 37.623
43.9685 13.001
51.3909 14.080
51.9339 9.885
58.2442 -2.228
47.2964 -8.333
59.0737 -10.209
56.1496 -18.682
44.9719 -27.908
58.6538 -4.902
43.3978 3.522
69.3134 -3.605
63.6922 -0.015
35.1336 50.861
57.8021 30.874
47.327 37.545
62.2605 31.919
47.8621 35.539
40.8197 16.942
47.3933 -18.674
32.7584 -26.934
50.926 -7.200
43.2609 -28.193
52.4146 -17.270
48.6468 -1.648
48.1669 -20.345
37.4753 -9.053
56.4115 25.076
56.9574 5.141
29.3453 38.330
8.91631 33.742
11.0623 41.080
37.4618 32.984
32.6006 57.687
30.243 39.930
55.4642 15.228
39.7634 48.252
48.8111 -0.935
41.1464 -22.399
48.6656 -15.256
54.4789 -10.335
37.9411 -5.810
66.1376 -0.397
63.312 -1.860
35.6691 -24.413
22.2447 -20.624
40.2464 -6.261
43.5337 16.052
29.021 41.012
21.4994 46.093
40.7147 2.820
60.8769 -11.415
27.6362 37.725
17.2117 51.314
25.2623 44.256
16.5692 29.996
48.6169 40.202
32.6291 44.052
19.0809 37.463
49.4995 32.961
11.2037 49.854
21.5739 45.212
58.2562 42.509
47.0708 41.914
48.8439 -9.387
70.1175 25.152
52.1532 17.210
51.4688 -13.609
53.8548 32.686
41.5495 40.382
44.9321 -0.852
59.3746 6.178
37.9009 42.731
60.6374 19.943
52.45 46.642
34.1633 43.010
46.8553 9.519
41.3767 15.512
66.2369 26.441
42.1117 27.175
56.6844 27.366
41.7589 18.009
24.5958 39.769
65.3363 32.291
45.2924 -8.419
73.7753 12.410
50.2414 -7.517
33.5022 -19.887
56.2735 24.527
62.9843 15.187
52.2186 36.509
52.6545 14.321
60.6873 4.034
37.3955 39.902
26.3167 40.390
34.5586 42.684
20.0181 48.184
8.50684 38.199
32.0888 38.280
36.324 43.719
34.0816 60.091
49.2953 44.723
58.7409 3.912
36.2559 21.044
50.7864 20.356
40.2301 -21.899
60.2848 -18.612
39.9077 -17.831
52.2655 20.022
49.6082 16.784
62.6282 27.492
63.3247 22.012
67.4843 -0.378
50.7942 22.701
52.161 35.044
42.5288 26.158
54.3187 37.732
62.0842 15.994
67.2131 19.597
34.9455 55.396
30.7508 29.152
27.1012 27.214
10.819 49.033
17.9368 48.901
31.0822 11.792
41.5901 -25.166
48.5599 5.201
57.4494 17.682
65.5078 18.160
44.6037 38.139
33.3106 -10.794
41.519 -12.260
54.9455 -8.455
53.7616 -15.884
55.5398 -12.468
58.7063 -3.809
68.5776 15.711
70.5026 28.499
53.749 -11.656
57.0492 -10.657
41.8958 -10.595
64.0321 18.979
53.6976 -9.600
49.2899 -15.881
55.5508 -8.619
57.1769 4.278
47.0287 -6.601
24.7374 45.364
34.0276 42.159
20.5375 35.309
66.8613 32.424
52.2912 -10.532
62.4294 -11.567
47.5137 -8.995
54.4318 16.216
53.6414 3.855
58.9332 -21.029
28.7694 -24.828
50.9821 -16.230
62.0263 19.230
53.9513 -11.091
42.3802 -10.272
48.5649 -7.709
59.8884 -5.686
41.9952 -24.614
34.8577 -27.811
61.5854 4.306
61.3481 9.036
56.3688 -5.054
57.6431 2.081
54.5709 -13.301
55.5717 17.361
54.0725 -9.048
56.4417 32.295
50.733 5.666
57.9113 -11.808
40.9581 48.981
63.912 15.663
61.8151 22.307
54.2086 15.974
62.1218 5.294
52.8285 -15.992
31.0953 -14.853
59.7651 -5.721
48.8869 30.618
57.2513 -5.894
64.5465 3.272
56.847 11.139
44.4716 23.114
44.8821 1.367
52.6284 10.590
33.877 20.340
47.9569 25.701
43.0986 15.527
47.41 30.597
31.3139 46.345
47.6899 42.780
61.1753 24.654
65.7428 25.874
51.6251 -13.928
69.8854 1.959
43.7834 -14.849
63.23 -17.933
44.1522 -11.887
56.9691 -10.291
60.1821 24.085
53.2421 14.064
45.6749 -9.603
49.205 -5.494
52.8504 24.108
45.0463 42.540
26.2464 40.343
59.1361 35.894
59.9657 3.580
67.9429 -2.137
58.8484 -16.463
47.4829 -24.924
39.5238 -11.765
54.9204 -19.531
41.6811 0.008
45.654 46.966
64.864 -3.531
33.9513 -4.442
48.1612 23.254
47.5835 28.703
28.3498 36.870
8.77903 49.388
53.3005 38.715
43.3762 49.905
33.7896 43.200
32.6749 51.193
18.355 57.139
51.356 37.654
45.0473 47.254
40.9529 43.499
27.9328 47.004
44.4855 24.986
11.4232 49.367
30.1706 23.141
25.3552 19.486
43.0763 4.327
56.4001 -3.238
54.7311 -9.520
50.9206 -17.362
65.2451 -2.311
45.2562 -21.860
41.3224 -22.998
60.7171 -15.677
45.052 35.847
27.9451 -16.583
23.9117 38.813
36.0107 13.306
44.2546 17.533
60.3014 27.768
45.4151 4.148
66.9849 24.284
68.256 7.031
51.6264 29.407
61.8295 34.838
58.6521 37.882
31.2599 49.601
38.3885 44.243
29.2527 30.319
19.8599 42.270
22.1057 24.678
38.8186 38.322
59.6206 7.518
64.0159 -12.198
61.6588 -6.007
45.7313 -8.288
37.8359 -24.412
49.7634 23.272
37.066 27.565
31.1851 -10.248
57.2374 -13.793
48.1183 -6.940
62.0037 -16.058
60.5715 -4.396
45.1473 -10.166
63.5515 -9.224
52.4344 -12.051
69.3992 4.872
54.8192 -12.839
69.4489 4.958
54.3409 -4.171
56.4069 16.669
55.8419 -6.485
50.3926 -13.489
55.4153 14.303
60.4477 -2.832
63.0484 -11.338
64.8117 38.033
62.0507 21.244
53.6473 24.930
26.9022 19.796
64.0481 2.392
52.9009 9.193
62.4732 13.028
38.4605 -6.287
55.2997 -6.632
30.403 -15.487
60.221 -9.618
55.3543 -22.166
45.5266 -19.681
71.9077 1.401
55.5188 -8.506
38.0422 46.426
45.4126 41.480
56.1266 26.143
61.088 16.026
63.067 14.776
51.5818 6.873
41.5211 26.665
53.6676 34.332
63.9581 4.170
56.7139 1.542
37.1298 35.689
64.5889 28.789
67.2817 11.257
44.4972 -8.075
57.79 -4.777
68.8579 15.799
35.2735 -19.100
60.9867 11.898
51.3686 4.491
60.5744 13.341
34.5279 29.682
19.0093 42.764
25.86 48.760
52.4653 50.869
47.0333 32.428
67.1056 25.188
64.5662 7.008
32.1963 38.063
34.6661 39.651
40.742 2.228
48.1607 7.026
50.6923 -6.207
42.5176 -28.382
65.7681 7.941
68.3813 -0.515
52.1524 6.059
54.8989 24.420
50.0519 -14.145
61.959 -6.749
65.1476 -11.518
66.1714 3.249
45.2635 -10.153
47.8454 -10.705
50.0701 -17.596
51.0718 21.465
51.1715 -5.270
53.7146 -21.921
57.4164 -8.975
56.5862 -3.631
72.2512 20.727
32.9077 36.987
26.4335 24.368
21.631 47.209
16.0347 51.283
20.5841 43.750
49.6157 32.320
54.7439 24.941
48.4784 28.131
46.2265 49.068
29.9744 46.883
26.1457 41.418
65.8022 5.036
43.8119 -13.630
56.4333 -9.547
52.8129 -13.902
37.1501 21.388
59.6689 12.848
56.0663 14.647
27.0996 -13.892
68.4586 -7.468
55.7628 -11.670
57.1396 -4.638
48.349 -10.856
63.7441 9.851
59.239 -5.675
47.0189 -4.148
55.0076 37.218
46.251 43.996
57.2077 40.737
24.9387 36.035
5.73381 41.694
64.2648 -2.641
66.4475 8.591
65.5543 11.823
55.2044 -9.800
39.8034 -10.406
52.5779 -13.507
51.1228 -12.150
47.4657 -12.786
56.4996 -6.506
47.7856 -16.129
57.3526 7.897
46.5222 26.884
34.0022 27.873
49.0631 25.217
59.1621 21.780
48.7457 6.827
48.8495 -15.914
56.756 -14.703
54.6181 -15.162
62.3063 -4.082
65.1956 22.020
37.7136 37.069
21.9784 21.636
41.0504 14.771
69.1506 17.586
52.4739 -5.372
50.0892 11.931
42.9164 16.678
55.9106 28.846
46.6016 34.606
33.4435 47.193
34.9312 22.706
41.9836 0.309
54.2691 23.071
50.905 26.700
37.6516 24.798
27.3581 44.662
59.2747 16.408
58.8889 -5.012
41.2358 -10.666
62.2207 2.458
39.3945 9.911
46.892 -6.800
42.6466 23.238
52.4672 -1.453
42.8947 35.087
49.5549 6.191
53.7612 18.358
54.2761 -9.300
50.5698 -26.809
57.7067 -10.523
34.6591 13.513
30.4068 35.834
17.0224 42.944
40.3502 47.876
37.6944 28.611
24.0623 49.411
8.88642 52.608
49.8926 36.032
59.8633 -11.889
65.6177 -0.800
44.5143 45.085
6.01779 35.830
53.5499 13.191
71.7175 9.025
58.0771 -14.869
61.7217 -14.363
62.4244 -0.173
44.2155 -9.237
50.0597 23.985
48.2752 7.801
70.6072 -6.254
67.3933 14.109
53.5015 5.675
29.3017 -2.295
63.2496 0.314
66.6823 -9.563
44.8181 8.286
49.1673 -10.751
35.4631 -28.211
47.8651 -17.564
30.267 -21.060
63.8354 -10.453
48.9031 -7.014
69.036 6.563
63.2625 8.522
51.3597 -7.173
58.2541 17.956
51.0292 36.290
56.6954 -1.280
55.5294 11.875
49.0648 24.532
52.8006 14.209
48.5682 21.195
63.7391 16.765
61.1222 11.870
60.3948 22.651
53.3645 -9.554
72.5026 -1.154
47.4341 -12.110
60.9489 -17.553
59.7753 -12.535
59.1996 7.823
40.274 37.379
59.0556 30.220
30.6546 46.423
29.2471 46.093
34.5022 35.077
46.3569 21.509
64.5584 3.148
49.884 -14.145
71.2027 -0.765
51.3404 -10.768
36.2088 -3.480
49.262 5.108
52.8764 -10.429
66.5807 16.315
66.2271 7.292
57.7088 -5.221
57.1446 29.156
56.2169 19.360
23.6261 45.251
38.1571 50.180
61.8332 34.509
38.7906 39.134
46.2288 44.169
51.5955 48.622
50.0068 15.531
47.8854 -6.324
52.1306 5.727
47.3988 29.678
51.0992 3.590
30.3945 -5.676
22.7768 -15.074
55.9283 1.921
50.9957 2.667
60.5314 -10.696
47.6849 -3.453
52.7231 36.903
25.0134 29.044
44.6222 28.371
51.0215 16.961
61.0082 15.092
53.7609 40.326
12.2404 24.755
18.2036 52.268
5.60425 41.895
23.4941 58.413
21.8274 54.481
20.3496 46.853
45.3267 28.800
47.4222 15.013
24.9959 36.061
37.9121 51.425
41.5188 50.424
20.0795 26.102
5.35683 24.807
61.7408 26.610
64.8661 19.142
24.1204 49.701
25.1371 54.409
33.7708 39.803
17.0738 42.215
32.6167 47.153
5.90352 41.782
38.6359 -7.763
47.3062 28.294
41.7483 34.156
60.4533 4.844
63.868 14.844
61.2092 39.593
53.2576 11.020
24.1038 9.489
22.3575 39.573
35.8636 30.257
60.1677 8.218
62.2314 -6.069
56.7587 10.859
53.8275 20.997
45.0983 37.456
49.6501 23.782
41.5928 6.594
57.2311 14.860
44.6531 7.234
34.4414 41.133
33.4473 45.200
10.8396 34.280
53.0373 44.824
66.0773 12.044
66.733 7.746
19.4591 49.490
26.3869 44.640
66.8526 16.933
55.1448 44.312
30.7505 54.512
38.8114 27.566
20.57 22.877
39.736 44.980
49.9851 43.968
62.1012 21.283
54.1624 -3.263
66.6627 7.254
67.6318 4.314
64.5715 -15.957
42.36 -1.945
68.1711 2.224
60.8821 10.759
54.0197 31.053
40.0527 46.175
17.272 50.165
26.9724 48.604
34.6618 14.246
35.6566 45.833
71.5644 26.260
40.2466 20.418
45.0439 -2.245
64.5932 -3.816
48.5108 -13.510
44.2557 -16.445
42.7064 -28.129
51.1893 -8.846
37.206 -5.758
37.6354 24.661
58.4484 15.379
46.0741 21.367
33.1652 48.967
61.4725 19.586
30.9705 18.875
41.7123 49.040
28.0737 42.653
35.3563 42.143
42.6881 23.042
45.8566 45.934
31.8117 15.425
28.5999 49.028
45.5317 50.790
45.3031 21.254
66.5162 0.897
52.5704 12.555
53.9676 42.337
58.0051 40.461
36.5387 28.178
60.5995 -3.046
57.8904 -4.016
59.2901 11.238
61.505 -2.956
57.6531 -7.473
57.9 11.031
50.408 20.875
13.5726 47.808
5.65905 35.712
53.5527 28.560
48.7134 42.975
63.8483 33.294
38.0628 19.797
57.7045 20.615
56.4302 16.067
51.7459 -5.767
62.4948 2.936
34.2328 -18.095
55.7509 -11.130
58.569 -8.469
47.0156 27.086
21.9359 41.096
37.0843 48.907
55.2714 14.082
59.6846 -1.050
46.3305 25.987
16.1677 35.734
58.7065 44.493
43.7794 49.300
45.3323 47.841
53.838 33.429
73.1559 19.932
67.5156 5.461
37.1346 37.688
45.5629 27.598
63.2448 40.025
45.4847 37.138
54.8406 30.906
50.1799 25.685
54.442 -15.276
58.9687 -2.439
39.4158 5.051
36.227 -4.360
64.9785 3.421
56.2577 0.662
63.7036 7.500
52.6501 2.272
63.2034 35.030
37.1737 35.534
13.9242 37.703
5.93354 35.876
45.0792 6.615
58.8239 26.502
61.5093 -3.145
53.3358 -15.167
48.0179 -26.168
42.7179 -29.350
52.2149 -22.957
61.4177 8.161
46.7857 -22.609
44.4051 -19.063
60.3484 -13.206
28.4641 -17.411
35.9945 -8.851
52.0099 11.538
46.5282 -3.113
49.0545 -18.595
59.4166 -11.345
65.1236 7.652
58.0561 -19.336
19.5255 -14.954
56.9673 0.889
55.5381 -9.544
50.9906 -2.294
34.5797 32.705
37.8869 -4.615
48.4126 -12.046
53.7391 -15.078
40.4579 1.000
54.2307 -16.363
37.996 -13.646
46.9072 -28.241
55.6115 -19.476
45.2554 6.807
40.4055 -18.177
54.7367 -13.167
57.9761 -16.739
35.4956 -11.971
19.8877 41.493
24.4371 39.268
26.3101 54.619
33.8082 50.158
59.5105 32.423
36.8296 42.925
47.0147 15.314
61.8581 25.466
61.1224 8.169
66.2374 -4.199
57.3639 5.858
62.0298 20.340
54.5118 8.426
48.8767 43.799
33.1801 45.609
48.0946 42.710
42.6484 38.419
34.5683 48.763
42.4128 43.759
50.8277 18.904
21.0054 35.854
25.9498 38.346
49.1279 46.756
54.3847 34.307
44.0307 29.735
53.3521 -19.421
73.2553 7.914
57.3281 34.989
54.1763 0.094
68.1459 -1.167
40.4049 -13.672
29.4722 -14.633
62.1851 -2.925
42.0547 23.726
16.0641 47.214
5.6306 42.075
38.1075 38.574
65.2095 8.084
72.3199 3.330
46.2528 26.211
57.0027 9.966
55.5571 -4.034
57.6549 19.552
51.2709 41.264
37.9118 30.993
30.4091 -4.928
41.3256 33.759
54.9683 -13.546
32.0071 -14.633
34.5353 -30.979
52.7042 -27.816
68.2974 10.756
43.5026 -9.589
30.4863 17.603
53.5736 13.763
55.7061 -2.810
66.0422 29.909
39.2762 27.719
66.7921 11.430
50.0837 -10.015
51.3962 -16.392
53.7876 -10.963
46.1898 -25.439
48.9681 -1.879
68.1311 8.104
65.4522 -4.554
48.5424 -22.842
60.725 -0.541
42.6694 -22.043
45.7392 17.831
45.3438 -24.766
56.1535 -7.547
61.8018 5.595
44.136 26.990
55.8526 -3.719
48.6407 -4.501
38.177 -18.805
64.5263 7.614
49.7853 -0.677
52.6888 11.122
43.7915 -18.429
67.3953 -12.785
50.3207 -13.451
53.5151 -21.116
57.7924 -2.780
48.0461 23.461
45.2517 33.987
65.9699 33.702
21.0304 36.831
49.3697 30.588
31.8647 29.699
33.8986 38.500
18.1837 51.951
35.8964 58.677
40.1515 45.971
54.0823 32.814
40.0812 24.560
42.2525 24.639
45.1959 43.927
41.7943 45.518
63.4492 29.509
57.1852 -1.906
49.4968 -3.324
42.6444 -23.509
52.4108 -20.074
65.872 13.523
60.3108 33.043
26.1029 42.257
29.1699 43.330
16.2633 21.118
44.8053 -13.356
33.1356 43.290
50.7417 9.666
38.6636 32.389
51.9567 25.097
21.8786 44.254
41.8348 40.854
31.6355 44.132
50.8061 46.559
69.8187 4.417
39.2593 -9.979
33.4482 -27.400
61.4876 -7.796
45.0767 -19.454
65.0807 -2.495
51.4922 -21.898
32.5294 29.994
59.4066 5.093
48.9716 37.546
33.5535 38.065
26.5479 59.132
12.5227 42.644
50.7767 39.995
42.0167 3.444
49.1554 -8.568
41.6327 -23.498
66.1874 -6.358
34.8021 -2.281
51.5388 23.702
17.9973 58.841
23.0303 47.467
42.5029 4.769
55.3024 27.585
49.6907 -11.017
56.8506 -3.252
48.1918 -12.301
13.869 36.838
33.9414 42.073
54.297 34.965
41.212 37.910
32.4256 30.267
45.6168 18.437
53.4842 11.627
46.826 1.270
55.6122 6.386
55.4875 13.289
47.9083 33.419
14.6923 47.879
14.9347 42.392
64.5458 20.228
54.4543 3.178
32.3182 52.296
46.3651 47.110
51.103 23.252
19.1292 41.101
19.3088 37.265
59.2804 5.853
51.172 -13.148
60.9806 7.914
49.5222 8.961
48.6027 -17.272
45.9586 -22.378
65.7706 1.936
50.9993 -9.880
65.0176 4.056
42.8202 -8.444
52.6952 6.860
48.3175 14.887
57.3323 19.366
51.0514 1.644
61.2686 13.961
60.9735 25.185
49.224 -5.539
47.6521 26.673
47.8818 -17.609
48.5585 -20.105
52.5538 -17.818
54.7869 -3.302
47.2088 38.495
38.7179 46.402
56.6864 22.369
61.0785 4.389
49.0494 22.193
29.3562 41.526
41.3623 34.023
49.5136 13.619
36.3164 34.158
45.2336 23.832
47.4851 25.274
47.2689 24.412
47.0626 36.120
34.7405 9.666
39.0569 46.712
5.88654 36.494
62.9448 -7.433
39.6362 -8.923
68.9332 -8.113
56.2861 -14.463
54.8288 19.429
51.5032 -12.502
63.4736 -6.433
50.7652 -11.415
55.0034 -5.879
55.7812 -15.387
71.9948 21.192
49.7836 22.265
57.0194 15.173
64.0156 9.164
47.3613 53.532
38.3848 51.059
33.2815 45.780
44.3475 22.350
51.2491 11.720
48.8276 25.829
22.3802 41.832
24.5811 43.707
40.9945 36.979
13.8366 41.243
44.1871 38.799
45.5656 42.008
60.2597 6.272
24.5855 31.692
44.0221 18.789
52.658 40.310
59.8529 33.002
55.698 -0.455
61.4069 -3.414
52.0407 -14.151
33.805 -18.722
45.7029 -6.627
27.6448 -5.744
38.7618 -14.685
57.4442 -20.180
53.6275 -18.066
33.656 -3.718
45.9712 14.679
47.4234 -12.361
41.0544 -20.198
66.8658 4.529
42.5468 41.298
24.0988 43.684
27.7631 47.429
48.7549 46.662
39.3795 39.202
24.3628 46.471
24.0733 44.192
5.94621 41.713
54.9084 15.374
43.7365 46.509
37.3814 38.257
5.51937 41.759
47.1063 35.316
38.0441 35.514
55.8195 7.659
44.825 -5.045
32.4613 18.265
46.0217 26.232
40.9585 43.874
32.4598 40.921
43.415 42.176
38.9278 52.139
19.7865 27.407
17.8549 45.679
13.2013 46.226
17.3165 28.249
19.9693 44.195
26.8185 40.270
53.1325 40.543
36.6548 49.279
46.6472 6.114
37.096 20.228
35.595 52.175
18.5537 43.977
5.77285 36.833
37.3518 16.704
58.956 34.028
57.5567 8.854
52.5624 10.875
58.0354 0.118
64.2507 7.422
69.7654 -0.953
62.4092 -4.487
66.5617 16.778
49.61 47.640
27.8541 43.423
47.15 28.369
19.4567 52.565
7.36089 33.299
58.1615 6.685
59.6072 -0.391
65.6909 13.615
67.5572 29.150
65.7047 27.725
29.1988 50.270
22.6635 31.545
50.3176 36.352
35.7695 28.325
33.0484 36.233
56.5907 -9.731
47.874 -3.305
39.4969 -4.800
44.3621 -20.123
44.2847 -27.790
42.119 -29.509
62.1251 11.822
25.5626 27.554
49.0273 45.272
40.6321 44.588
60.4534 -0.528
46.697 -3.713
30.8535 31.412
32.8518 46.531
35.811 49.630
51.2381 29.515
37.9147 -6.321
57.9237 -13.895
47.1941 19.704
41.8276 47.618
47.8585 31.478
46.0601 -7.162
48.8071 17.458
14.3009 43.257
59.363 35.443
43.1361 54.475
37.9804 38.836
28.4611 33.813
36.9798 43.184
49.6949 29.514
41.0275 21.355
50.5362 35.351
35.5547 27.694
22.3135 51.350
20.4549 32.946
32.6032 50.654
36.8578 46.561
11.9793 48.687
35.4911 41.783
43.2427 -1.735
38.8925 32.857
41.0422 -6.950
54.7576 17.459
43.9843 23.015
70.0116 19.820
42.0214 23.254
32.8504 -7.098
59.4758 -1.918
44.3981 -14.795
46.5647 29.911
45.0948 30.540
45.2442 46.317
41.1657 32.038
60.9777 -1.428
67.509 7.974
60.9027 -2.838
63.6125 -6.029
58.7924 -6.914
25.9758 2.915
60.2366 29.743
50.3267 34.527
52.284 -0.526
51.9585 -5.231
54.9128 -9.481
72.9957 15.894
31.9218 -21.043
64.7257 14.856
68.8664 25.166
69.1951 27.520
68.585 32.320
61.9122 -8.385
67.2707 29.803
47.9656 40.552
30.6826 41.264
49.0089 -3.110
38.2109 -15.359
59.5697 7.299
52.7796 -14.851
61.9847 -14.269
30.7097 -26.395
51.4398 -1.680
65.1237 -18.088
56.998 9.221
41.166 -5.184
56.5776 -5.445
48.7674 8.956
11.0195 24.937
19.7371 19.156
42.3438 36.128
36.9039 30.977
37.6161 33.410
54.6337 4.763
57.6493 -6.496
46.5184 14.999
49.5806 24.413
57.3773 -5.317
33.2156 -20.324
21.4795 -20.462
51.034 -28.391
33.7749 13.554
47.3907 17.281
42.9015 43.348
45.2113 44.449
49.7537 -2.909
60.9674 12.663
52.8083 39.274
35.6574 40.552
51.0193 26.251
24.3372 18.485
40.769 52.978
19.0295 44.765
29.5997 35.336
27.6015 22.639
40.5323 46.251
61.4893 14.086
52.1413 -16.507
56.0931 11.091
53.991 -21.095
55.0943 7.768
53.258 4.771
55.6889 -18.501
45.2307 -12.970
40.8091 -24.659
45.8686 19.932
51.1764 29.921
33.6977 41.936
27.7092 45.897
42.459 0.807
56.5683 36.508
41.1097 52.929
51.3438 30.981
40.7741 -3.900
59.4204 14.057
56.4336 10.945
42.1935 31.862
41.2806 33.966
23.0222 32.710
9.19701 36.493
18.3843 40.325
17.6569 39.225
45.0812 17.934
38.1988 21.256
9.89213 19.939
52.7691 18.105
70.6686 11.305
41.8728 51.095
53.3593 36.893
65.567 -4.704
63.3997 -12.655
61.7875 7.728
28.4671 50.377
50.3743 45.430
25.5771 41.383
33.625 33.372
33.1353 31.362
53.848 -12.245
53.7839 -10.500
45.6092 -15.975
47.7905 18.068
49.3496 24.671
62.8679 -1.721
45.7241 33.947
48.6951 29.124
33.4239 42.224
27.522 36.173
50.9629 -2.418
65.6672 -6.174
40.8639 38.611
30.7918 38.350
15.6145 53.104
35.1941 34.582
48.793 19.177
62.8339 4.305
59.7275 6.724
49.7763 2.366
45.6645 10.863
34.8339 26.518
53.7417 4.650
46.3929 -10.664
55.9854 -9.986
41.8403 10.643
38.9229 40.405
31.2157 38.253
47.5295 34.014
32.3068 27.780
51.4658 5.912
60.1907 23.403
34.3102 19.829
38.5248 20.094
18.2957 48.598
24.5941 39.726
22.4707 52.776
48.6303 42.729
43.0012 20.964
65.8047 26.957
40.133 36.380
43.9075 41.167
30.4082 34.935
27.9514 48.734
24.3899 38.896
31.1253 10.481
36.3884 -22.569
62.8813 -13.458
35.4152 -25.572
65.7417 5.346
72.3004 8.854
57.1784 11.204
73.1346 12.184
71.1508 -2.145
54.7753 -19.578
58.9233 -17.858
59.3499 -9.109
55.7724 -14.478
53.2159 -19.307
70.6562 1.689
45.8251 -27.320
55.3473 1.605
61.7824 1.014
63.7534 1.172
51.6428 -25.147
66.357 28.370
59.3817 -6.997
51.8205 -2.788
62.974 -12.781
61.1823 17.986
62.1975 -1.520
50.9579 11.389
42.6964 -3.712
45.4973 -8.135
69.1234 -6.849
53.9148 35.105
65.3824 38.216
54.3708 12.808
34.9082 30.699
39.1469 28.294
51.4271 17.034
50.9276 23.262
26.7503 50.305
63.9182 -0.398
49.2695 -12.968
56.6869 -10.318
34.9277 -15.583
51.0184 -14.691
59.3016 -1.178
50.9079 -24.165
47.6707 -9.295
58.1466 -5.818
47.2402 -5.410
55.2618 2.946
41.0545 -21.072
51.0885 -24.528
24.7997 -19.788
68.3629 2.299
65.2951 1.335
69.4546 3.768
51.1917 -0.461
48.6665 25.501
34.0613 7.609
53.6941 29.061
46.9872 44.240
12.9056 47.554
5.79517 36.485
58.5769 -18.890
37.882 -18.899
55.0561 -14.029
56.0927 -4.372
52.0989 -15.188
63.5363 -12.217
38.3562 -28.231
31.467 -16.699
29.3465 -24.938
55.0509 -15.403
55.5166 10.982
46.2894 20.445
58.5429 28.172
57.5162 23.656
48.1078 33.690
63.8034 14.523
43.0467 27.798
55.8322 33.035
53.9451 -9.658
49.1128 -5.301
25.2941 18.749
43.2504 34.980
43.7207 8.856
44.2438 10.934
66.2832 6.862
53.2742 8.372
68.5074 17.570
51.4792 8.407
61.1109 13.887
62.2315 -11.886
50.0853 -28.261
43.8268 14.179
45.6118 3.841
27.1611 46.007
18.1219 37.735
36.3185 48.720
64.9447 7.049
63.2973 -9.249
46.587 -22.426
44.2169 -16.831
50.8008 -16.253
45.6828 -31.645
63.6763 -6.232
59.6031 -0.475
27.3702 46.495
13.6538 48.806
44.2918 45.113
42.4224 45.643
26.3207 47.566
42.5051 46.500
30.9919 39.929
22.5026 35.816
29.2414 49.789
63.5165 11.540
54.6046 44.509
43.6825 37.977
51.5983 -9.823
64.8256 -4.698
44.9243 38.694
37.8386 49.728
40.7722 4.485
35.4516 26.200
39.5776 28.106
30.2358 24.255
8.86316 45.537
55.1001 22.799
22.803 47.546
5.97396 36.098
64.1427 -7.189
55.0164 7.195
62.9325 18.190
55.4932 24.915
62.88 3.324
54.2629 38.261
60.1273 4.929
63.3006 -9.403
41.9594 -16.093
27.8923 -27.157
51.1488 8.646
58.1465 3.640
66.9272 8.786
45.9869 4.669
25.9908 45.243
24.1667 45.818
26.8723 39.974
42.4718 44.320
32.5917 50.322
47.4395 48.410
28.4276 46.912
34.1132 39.963
25.5943 43.834
37.1361 35.930
33.4727 45.998
51.7583 23.848
48.9229 23.288
63.3836 15.569
52.4279 -5.440
48.4268 -4.211
44.885 -21.992
53.929 -20.037
63.3976 9.424
70.4747 -4.490
41.5379 -26.438
52.5911 12.284
65.856 33.494
31.5041 52.350
17.3715 40.327
38.8391 54.554
5.94898 41.116
45.9734 34.467
26.2477 22.777
50.6783 6.356
45.0464 45.446
17.767 41.780
13.712 38.936
14.5166 32.993
8.50676 47.069
5.78879 35.982
50.7303 -15.106
61.0976 1.048
54.5563 34.054
39.8014 15.857
49.4273 27.985
44.7029 34.256
46.9314 -14.809
38.0198 -16.936
36.5331 -15.004
62.2757 1.050
51.8975 0.360
37.6583 -14.351
51.6184 5.494
44.0297 6.333
30.5592 10.011
45.1391 40.426
25.0747 45.891
19.9333 41.287
36.9782 41.507
38.7159 41.435
50.532 6.848
57.2216 16.232
64.4058 11.844
29.461 47.080
43.865 51.682
61.1637 26.331
62.8692 8.577
58.6861 8.646
42.5053 7.883
40.5317 51.240
25.4215 41.440
24.5988 35.688
41.7771 11.127
34.6049 47.254
45.8099 40.702
57.3274 16.746
48.1814 32.307
56.4864 27.963
45.5155 33.091
27.648 -25.963
50.2038 -16.873
42.9053 -18.197
46.9522 36.154
10.7904 42.450
13.6232 48.642
27.7825 53.724
14.3157 38.380
31.5865 44.415
37.8493 39.675
52.5783 39.411
46.6719 10.216
57.0255 -4.910
51.545 -9.373
63.4712 -6.033
49.1206 48.435
29.0199 47.977
50.2531 38.567
24.8663 39.391
32.217 47.177
33.9133 15.446
13.0244 47.220
34.3331 39.377
32.0604 17.084
42.0132 27.297
32.365 18.509
5.78209 36.281
35.626 -18.891
51.2087 -2.262
55.801 40.830
47.2803 34.712
28.3566 47.707
21.4255 40.212
14.1039 37.694
29.4824 37.305
57.3427 21.246
68.2328 10.194
63.0456 0.808
44.4348 -25.685
44.9505 -19.901
52.1305 -13.945
73.2516 14.201
24.3366 53.157
24.9856 44.566
28.2518 53.311
42.9742 32.489
45.817 -3.309
44.8782 -15.127
44.4372 -18.951
61.6283 18.999
45.3429 30.056
53.8503 14.775
68.1085 15.019
60.9951 1.856
69.0956 16.683
45.1364 47.882
16.8462 49.409
29.1401 48.303
22.892 36.358
34.6211 42.579
49.5916 11.160
57.6634 22.720
30.2853 14.622
5.96198 41.700
60.4134 -4.832
56.0969 -19.314
72.5558 13.127
49.1063 51.695
47.4116 31.425
40.0329 41.856
71.784 18.824
38.6511 -12.320
30.8534 -25.201
50.8785 25.406
52.5137 -7.119
49.5982 28.928
42.5003 -6.169
53.9812 20.257
67.2459 28.001
66.3612 3.369
61.4362 -13.751
58.8383 -11.321
48.3567 19.400
52.1683 44.258
55.1045 12.970
57.5166 12.242
29.0878 54.262
39.9071 35.947
56.8883 31.391
27.9853 50.954
62.7278 25.838
39.4419 39.653
37.5703 29.250
55.8292 3.237
37.5223 -15.115
59.7536 3.908
50.8053 8.431
42.8847 40.945
66.8346 7.658
66.4719 9.139
55.716 32.081
61.3897 25.944
70.1411 -3.989
56.2739 2.820
54.754 2.646
45.9362 27.077
7.88325 50.426
10.8618 54.450
13.1617 38.316
43.0782 18.509
53.2719 0.393
60.1053 -17.182
58.9011 1.254
46.0957 -20.000
52.0828 -14.326
55.6222 -22.720
55.2579 -8.566
57.2781 -14.259
47.0915 -21.676
33.8486 -28.695
47.11 -10.574
23.7106 -30.461
58.0976 5.640
49.362 3.903
47.6726 10.695
16.5365 48.493
20.7913 50.452
5.62856 41.406
57.3967 31.487
43.213 48.146
13.3625 45.887
56.2436 7.789
57.2897 -10.054
72.2608 -8.614
53.3329 -12.786
57.9334 -0.888
51.1183 -14.812
47.7568 -20.997
55.5024 -15.720
58.41 9.941
62.6594 41.220
62.4475 20.140
62.7832 25.505
53.0961 0.322
57.3159 -1.015
61.0432 -10.497
57.9698 -0.718
27.4885 -5.348
55.4738 20.567
65.1271 6.684
61.6412 4.561
70.685 3.184
55.6491 -2.656
52.4275 -3.877
49.8168 -10.665
38.3374 -2.341
57.519 21.674
25.3243 40.130
27.6044 22.340
36.5163 23.217
49.9828 11.801
58.4929 12.432
5.74718 41.026
47.5565 -13.042
59.8394 -12.782
32.9367 -10.963
49.7961 -11.886
43.1172 5.482
30.0253 29.252
47.7289 29.123
47.7136 4.636
57.0532 10.894
56.3799 3.530
47.3275 -6.496
64.8467 18.584
31.6395 7.694
22.9584 35.395
57.73 40.363
60.2896 -22.944
64.8053 25.481
43.4459 32.740
72.8932 16.811
59.9749 31.672
38.5064 -30.246
62.0323 5.549
43.8843 40.579
44.5898 8.015
55.9594 -6.713
59.0613 7.423
60.9217 28.069
64.2136 -16.536
51.4591 15.752
58.2565 11.083
40.86 -18.294
57.7655 -14.866
59.9081 -9.300
67.5797 -6.033
50.0752 -8.240
48.0673 -31.153
55.1651 -19.438
45.5151 -13.677
59.379 -10.424
37.3115 -28.851
44.4271 -22.734
57.8203 9.064
61.4743 24.693
59.1412 15.338
54.6318 21.581
48.6827 19.327
58.0013 17.424
55.26 28.390
36.6106 22.600
46.2569 21.751
32.5739 32.264
54.4605 22.639
48.7414 -0.433
54.4541 -0.883
61.1358 -19.002
69.9025 -7.089
51.5974 -21.695
39.7683 -10.223
47.2993 15.494
21.471 31.409
24.6821 33.498
35.5113 34.400
37.0405 37.499
55.9106 16.048
44.6194 40.756
22.7427 47.449
35.4965 26.505
62.2308 4.460
64.7568 -4.647
64.6345 6.569
63.5002 -4.853
30.1427 -25.335
54.4446 -11.709
55.825 2.932
50.3252 29.026
48.2257 7.877
54.5756 9.158
55.9758 -0.006
45.8595 24.907
36.7128 35.766
49.2229 30.660
41.6766 7.686
29.3955 20.762
33.3696 25.094
28.5654 29.461
46.2911 38.330
63.1348 23.963
44.1704 20.350
60.2266 10.711
33.785 -10.016
37.5991 1.744
52.1326 24.469
20.5514 48.493
54.1573 25.548
27.4528 -24.395
25.3621 -23.174
60.7266 -2.179
46.6702 -8.985
29.2438 -4.691
42.1894 11.127
54.2676 -26.723
41.7822 30.486
61.498 23.860
65.4586 10.164
53.5853 -21.028
58.3616 4.975
61.8872 -0.607
62.0664 3.812
45.2679 27.671
26.6661 50.002
55.0299 36.527
29.7728 49.135
39.6727 -7.668
54.9029 -6.238
44.6884 -7.271
52.0575 30.062
51.341 20.790
54.7458 23.124
43.7323 -2.749
72.2707 5.734
56.747 1.812
51.0477 19.928
21.856 38.759
32.4623 35.412
51.6676 11.133
54.5898 -6.013
64.4012 -7.587
59.3225 -6.292
55.8328 16.274
32.9923 35.325
39.4335 47.320
14.9911 41.176
31.5248 40.365
31.5815 46.010
40.0816 13.567
48.2018 -11.230
60.9255 -0.440
67.9483 15.644
28.6611 40.378
40.2061 13.849
41.4526 26.530
29.4479 37.990
21.2559 41.680
46.2549 45.906
31.0397 47.801
42.7195 35.962
66.9697 6.811
47.7757 26.205
45.7352 42.784
56.7211 16.843
34.8711 29.471
42.9273 48.101
27.6975 44.529
41.4251 34.048
65.4299 9.227
52.9814 4.511
45.8336 -26.651
54.2397 16.873
61.3129 -5.811
56.1584 0.318
57.9379 -8.125
71.9652 -9.879
44.5682 -17.812
62.7343 6.264
59.4122 -4.962
61.1961 -7.538
46.7163 -16.084
53.4962 -16.350
69.6776 17.904
50.6812 -2.905
52.875 5.646
55.3391 -19.254
41.8175 0.186
42.5533 -12.635
55.5291 11.184
60.3667 0.226
34.8167 -5.524
54.5433 0.466
44.0839 -17.244
36.6943 -17.464
61.4339 4.447
46.1429 -26.839
63.261 -15.298
62.4146 -7.674
59.6199 13.666
24.7177 16.769
59.2831 8.869
61.0627 3.736
71.5139 4.080
52.1782 -16.513
66.4462 13.320
42.6814 40.539
25.1432 48.033
25.2952 37.917
34.9733 50.113
43.9532 5.250
54.7667 28.414
69.2635 9.420
73.6225 4.548
59.6228 -1.712
60.0322 -11.372
62.327 -8.074
50.8652 15.784
55.5017 -3.980
56.4127 -9.992
48.7336 -18.019
48.3009 -15.850
46.0173 -17.539
52.3228 -14.387
62.0336 -5.456
51.8114 -1.437
45.3639 28.774
60.4785 -12.362
50.6737 -15.753
68.4534 5.910
41.6541 -13.017
57.9334 -14.589
49.1724 -13.091
61.5309 26.667
67.7929 7.434
39.0864 -23.648
53.0146 -23.131
68.1332 11.876
58.2403 0.333
61.0928 11.495
50.3868 41.726
56.8989 11.689
50.4779 7.105
58.8931 2.973
52.2445 25.140
30.2421 41.111
60.6702 25.610
48.3225 -21.845
22.3289 -21.026
49.0973 -1.188
57.3016 -22.163
53.4431 2.293
59.4272 -4.628
69.3362 -14.285
46.4496 -20.017
63.6081 -7.906
41.9572 -19.055
41.4666 -13.101
51.0314 0.510
53.1433 -12.639
38.59 -16.484
55.8625 8.447
64.7518 -3.782
65.9377 4.973
32.2744 28.028
39.3752 45.123
27.8453 49.890
37.2518 49.019
48.5654 7.571
68.1758 16.937
38.0203 -7.695
49.7972 -11.918
39.2383 -4.137
59.4262 5.879
48.3489 -4.077
65.8306 4.268
62.0838 24.709
37.9593 30.015
61.9573 40.777
54.8811 15.812
46.2748 -12.398
44.3721 -22.887
51.482 -18.835
54.3834 18.242
59.4823 12.888
64.9725 19.570
56.8003 -4.817
60.8921 1.246
62.9824 11.954
60.785 27.835
66.1194 28.898
52.9286 -2.247
43.3118 4.049
62.1199 6.408
45.8118 -15.535
51.9048 16.405
46.1612 27.405
28.0216 41.924
41.9154 10.228
36.561 27.709
49.0302 4.258
53.6751 9.920
59.7676 -0.670
43.2742 -12.065
45.2134 -27.753
60.6952 4.744
51.4796 35.694
60.2183 25.967
53.4541 13.043
55.8247 11.843
53.0803 18.116
50.2649 -11.935
53.7551 -8.597
61.0342 17.944
56.0444 2.892
73.0326 -4.049
59.7395 -1.864
61.338 -4.577
54.7835 34.135
24.893 22.767
9.25424 30.404
36.3607 39.814
37.7398 13.181
49.6168 34.275
54.6793 -4.552
67.9388 13.983
67.6444 -3.650
58.3416 3.704
66.4251 23.891
52.5343 12.654
38.7148 31.628
63.6177 28.555
57.2752 8.262
57.8327 9.255
43.4821 -10.090
36.5757 -22.004
53.4045 -14.273
50.3007 16.539
40.4348 48.553
31.7985 50.189
49.4342 44.036
35.9871 41.088
59.7005 28.693
45.305 40.596
35.3068 27.069
37.0984 33.720
41.5717 0.988
17.7583 33.141
5.13492 25.312
65.8145 1.717
57.87 31.264
57.2393 16.866
50.2157 21.363
63.358 -8.015
59.0425 26.353
57.909 1.956
41.7772 -20.744
49.8123 -15.403
36.6079 5.301
37.6835 3.673
48.5207 -9.081
53.6674 -3.151
41.8636 14.849
59.9061 29.632
51.8271 30.888
31.1828 50.559
42.8383 -12.563
51.666 -3.168
66.3038 19.471
61.83 37.583
16.6575 40.473
6.07375 41.641
65.0153 11.738
42.6738 50.498
60.8837 10.181
34.7456 30.263
32.1974 50.382
31.9163 30.981
52.8616 22.700
39.0366 15.700
50.6923 -6.649
54.1038 23.381
32.3855 43.565
55.2243 18.850
53.3309 10.525
39.287 -0.934
58.3414 15.810
56.7409 -24.337
56.4754 -7.465
58.6647 -9.667
43.1735 -17.220
57.6626 -3.341
36.6942 43.527
39.4452 37.919
43.9069 43.145
46.3291 36.177
50.6179 38.112
66.4084 1.561
50.3519 31.313
59.7143 2.949
69.1916 21.335
17.3406 43.540
28.7893 33.141
47.1585 2.007
61.3178 8.652
44.3908 -9.348
61.9999 -18.290
59.3198 -9.021
47.3458 -21.842
61.8961 22.863
59.1598 18.414
33.993 31.723
30.4765 40.571
25.2168 49.725
59.3026 36.956
48.2636 53.618
31.5906 47.913
5.7276 41.618
21.9726 54.517
9.28136 45.630
30.9093 50.770
34.0599 54.115
38.1404 33.025
27.9845 50.620
15.3443 32.826
14.4002 50.920
30.6034 49.397
21.0641 50.660
52.1659 9.050
55.0552 -12.283
56.1375 -9.694
61.1753 2.062
59.7223 -21.189
60.7983 -9.649
64.6696 -2.132
54.1241 -17.242
58.9088 -9.775
42.8576 32.599
71.9467 6.708
63.5554 -6.811
65.8162 27.812
46.1728 -7.042
50.3833 -11.355
54.0266 -11.831
61.8639 -7.290
38.9035 -16.268
33.7777 -32.101
57.9133 -4.767
62.8805 -13.380
57.8765 -5.310
48.5915 -14.834
62.7165 10.502
40.832 -4.934
41.7059 21.891
5.47211 41.625
66.854 -10.594
57.8707 -10.698
61.7466 -13.833
60.5166 -0.869
54.6812 41.084
36.3674 45.650
12.1442 41.624
23.7835 51.456
34.302 51.824
68.4919 15.451
61.4052 8.183
56.7471 -5.515
45.1913 -16.982
70.8276 -0.088
44.807 -27.574
47.0254 -3.432
50.1307 38.236
52.2278 21.227
44.3918 18.419
39.2533 13.475
60.5168 -15.838
46.239 -10.495
52.1656 -9.971
30.8454 39.954
37.3298 42.443
58.2913 18.341
68.3679 21.199
49.9831 18.928
61.0929 -10.623
38.208 -20.844
60.5947 9.233
31.7382 17.683
29.1598 10.618
41.8555 -0.247
33.4584 46.745
43.2948 41.234
39.9792 5.179
52.1909 13.432
33.8593 44.616
10.8826 50.523
23.4852 26.956
12.2561 46.138
5.61793 41.991
50.6569 -3.458
37.3264 23.638
54.6459 -9.167
67.4217 4.035
47.6655 20.223
36.9681 29.057
56.8261 16.841
62.273 18.918
41.8214 -9.464
53.9921 -18.149
48.0983 9.931
60.1082 28.147
27.0609 38.847
33.6076 56.389
23.5579 45.645
50.5142 36.705
42.0737 49.225
27.2438 43.176
5.66531 47.376
70.54 -6.432
35.3027 -17.213
48.1687 12.724
31.8032 -29.000
49.1846 -22.227
52.2471 1.246
63.1965 -2.522
48.5892 -15.097
46.5884 -21.890
38.6363 -22.343
28.822 -25.606
45.356 -19.924
49.4856 31.642
13.4402 39.528
27.5041 28.742
49.909 34.705
40.9146 29.444
39.6947 26.548
35.2102 38.368
43.8949 38.139
52.056 26.583
55.8254 22.144
29.9083 40.885
50.2681 41.046
58.6329 15.091
54.3451 19.983
56.3176 6.080
33.4102 29.617
26.6116 50.760
38.5287 47.366
43.6368 47.036
25.0704 32.893
42.2616 33.265
42.8147 33.817
53.8072 10.508
51.5091 4.117
40.867 27.343
50.7567 23.929
41.7913 24.298
44.1662 30.475
27.4885 42.302
34.8065 44.035
24.8782 46.856
38.5576 47.658
22.9235 32.854
31.1526 31.851
35.3052 33.772
46.9612 23.843
54.4523 7.334
60.7349 -16.490
65.2807 1.563
49.1488 18.278
55.7372 4.477
51.8061 -11.016
31.3583 -12.232
44.337 -8.838
42.6839 31.626
29.4691 47.072
42.7264 32.254
5.68021 35.861
50.8111 25.306
42.8293 9.124
64.4038 -3.290
56.9656 10.037
63.9666 -0.287
65.0623 -13.793
54.4932 -14.291
53.4581 -10.403
54.7318 -1.561
52.6897 -1.918
45.835 -16.816
45.3223 0.619
57.9583 -10.730
62.9342 10.779
54.9393 15.251
59.1484 -2.872
38.5205 27.410
58.5378 24.454
39.4675 31.616
43.6545 41.324
43.4287 39.181
58.2206 19.510
44.1613 -7.916
60.134 37.361
29.2729 35.166
57.9993 25.170
60.2289 -2.736
38.7203 10.228
53.6046 4.264
49.6483 -22.191
69.4155 2.907
40.633 15.534
41.203 49.118
17.6947 47.705
17.9639 50.366
53.121 15.695
62.5529 5.222
47.889 -12.354
52.9736 -24.372
63.0423 -8.713
56.4086 17.541
70.2821 15.433
69.3447 13.413
35.8827 -9.218
49.0553 -26.076
55.955 -8.558
50.8071 33.450
53.309 -1.607
50.8548 -17.744
59.5698 -4.028
43.2477 8.338
57.5416 17.497
54.9714 -19.488
57.434 11.582
61.8187 7.967
63.5209 -7.950
55.3077 30.957
37.5256 37.485
49.2887 29.694
31.4684 -9.399
56.299 5.253
15.922 29.608
68.9211 28.029
45.3888 2.117
57.7935 1.810
37.2068 -8.535
25.7609 47.884
31.7754 9.179
56.8906 9.902
37.249 25.633
64.6078 27.881
64.0916 -4.528
52.3839 -21.983
42.3294 -20.399
54.9309 -15.669
63.1607 -7.654
56.2298 -4.266
64.4099 -0.506
52.4393 -25.000
57.0558 0.530
43.0937 8.322
42.8053 53.333
59.4031 25.085
43.4803 25.359
62.4984 39.328
55.9761 34.741
69.6476 18.770
48.2517 11.052
31.8683 42.658
52.2517 32.347
40.1619 40.372
44.3921 21.408
53.1473 45.688
38.5738 5.523
50.5718 25.696
38.5858 24.752
53.272 44.306
58.0496 23.025
55.8817 -8.238
60.8566 -19.420
55.6151 -21.452
59.3942 -5.058
61.8016 -1.895
59.6663 6.927
64.5596 11.468
66.9305 0.521
61.9543 -0.397
61.6718 2.753
59.2961 9.086
71.7727 17.399
70.1896 25.971
42.116 25.747
58.4911 -2.354
63.0943 27.096
59.5179 7.022
62.4613 -12.574
64.3567 5.519
55.5996 1.228
46.5136 -7.017
55.5648 29.962
45.911 31.571
40.8904 -6.269
20.6734 2.826
38.0825 37.461
52.2194 -13.481
70.897 20.043
52.4764 15.020
67.6431 17.172
42.1879 35.164
56.8379 41.413
53.0016 -11.947
65.3176 18.969
28.4138 16.408
23.8181 50.727
18.5012 15.970
46.8725 48.236
59.6312 28.567
61.495 29.980
62.4507 -2.769
60.1727 -12.469
35.5308 4.385
66.5257 27.270
50.5912 -8.064
39.6164 -5.296
59.6158 -17.725
49.6182 7.062
57.7151 26.024
49.3007 54.334
18.8825 54.717
44.5351 30.145
47.2029 39.408
30.3284 34.256
5.76351 41.063
51.1564 -18.486
21.1426 0.378
64.5916 6.885
56.2188 1.187
47.5811 30.836
56.013 21.435
32.296 -1.480
34.9548 27.463
49.5013 26.608
60.075 29.043
56.0453 15.193
51.9496 -19.153
41.5474 -31.588
62.0247 28.977
52.5467 48.169
22.1036 44.701
43.1034 31.812
56.6875 26.538
43.8687 -19.160
53.0024 6.668
31.8784 34.496
52.4686 25.993
12.0003 48.921
31.3635 59.034
31.533 38.818
15.5103 51.623
34.9748 41.193
5.87933 41.316
68.384 20.878
63.9423 3.355
35.923 54.732
44.8619 42.098
35.4891 19.596
47.734 26.950
58.2476 13.908
38.3756 -10.878
45.6313 -2.660
66.6176 16.161
54.0054 38.288
49.7847 -3.740
56.353 15.607
10.9483 52.268
37.3707 41.164
17.5711 50.086
22.2193 56.361
46.0674 51.219
60.5721 31.277
55.9132 7.984
46.855 16.020
21.0645 46.585
26.0256 44.086
48.3089 29.054
27.8428 37.135
50.1658 35.928
60.3436 11.846
63.9606 34.594
62.0463 42.525
45.2004 43.944
61.0831 9.715
44.8077 52.375
14.676 48.814
33.5311 52.299
32.0475 46.330
52.3609 44.802
24.7455 41.060
36.7431 40.322
43.0467 50.927
60.1304 13.157
65.3585 19.881
47.7831 12.903
51.0469 45.011
42.5456 43.416
29.1219 41.248
27.884 30.879
42.0313 40.877
22.018 44.581
48.6628 32.592
52.9313 33.508
68.6535 24.245
36.5292 22.102
45.6293 27.995
59.4826 25.041
58.9025 7.337
56.4249 -6.381
58.7253 -2.477
54.3236 -13.383
50.5895 -12.404
52.5871 -2.949
45.0366 -1.685
32.8231 25.306
43.7033 24.528
38.3909 34.846
52.6617 25.933
58.2547 32.393
27.8038 49.362
44.471 33.659
33.57 42.764
59.9456 16.498
61.4927 -4.523
56.4727 -16.277
52.0139 -3.328
70.1134 -4.894
42.93 -14.661
60.3626 14.190
58.9406 -9.982
53.7276 39.519
62.3559 4.856
19.5779 31.098
37.619 30.069
58.5012 -4.739
52.7762 -17.353
38.1733 -26.151
64.6872 2.419
65.3924 13.766
54.4138 -20.848
49.7566 1.965
54.234 23.650
55.2606 21.758
61.1892 37.805
35.3442 41.825
48.0335 15.565
37.351 2.271
54.9526 14.414
60.7336 12.467
59.3465 -24.467
67.0557 15.689
41.6318 0.626
60.898 0.324
44.8867 -11.351
49.6649 -8.098
58.3595 1.964
25.6089 -19.146
45.8939 42.347
12.0798 53.685
24.636 51.277
14.9794 49.130
52.7188 42.308
49.7263 34.427
63.5065 19.497
42.2744 36.631
38.4257 25.625
37.2693 33.307
27.8802 29.247
53.7353 19.727
46.2646 -5.365
25.4297 43.297
38.6744 16.260
27.9631 22.980
39.334 43.651
39.2279 43.881
47.5426 10.713
49.891 -5.661
55.543 17.931
66.5973 9.370
48.4019 -8.394
51.971 11.135
60.1107 20.949
28.6916 51.193
5.54311 35.439
37.8531 3.997
64.5891 15.213
44.7886 -6.560
33.1534 31.152
21.3534 51.247
22.1031 29.168
33.3664 3.133
58.6802 23.017
47.9995 7.035
59.1678 -8.458
50.9856 19.479
30.3024 40.627
49.2643 -7.309
44.7829 5.794
54.3075 13.664
40.0983 31.426
60.0575 1.916
55.5622 -8.298
61.641 -11.831
68.9702 3.340
50.0825 -15.660
66.9318 -4.618
54.1297 -15.416
55.7728 -6.665
66.177 14.997
59.9051 11.243
59.2519 8.920
51.9883 -19.867
56.9306 0.117
58.9673 -18.721
58.531 -21.669
55.7065 4.849
48.9308 -7.227
60.7164 -7.021
62.991 -4.385
58.155 38.855
70.1306 15.587
59.1184 10.269
56.0781 -5.165
40.2932 27.100
54.2849 9.319
61.6377 14.923
48.3739 -7.448
62.3512 -5.610
62.1005 -1.937
64.7183 -10.722
48.7128 -7.068
59.1234 -8.887
63.879 25.130
52.5625 -1.527
62.5374 -10.181
60.8424 15.746
63.7883 29.343
56.7439 7.402
51.2023 23.166
50.0403 -19.687
44.3431 22.942
52.3915 -5.952
51.3348 -11.316
65.7234 1.878
52.1182 21.404
42.1551 43.690
19.1795 39.420
18.2038 44.546
23.0522 49.226
59.8377 35.075
59.231 37.026
49.0099 51.134
53.0863 34.595
58.2829 4.329
55.4489 -10.947
52.5987 10.079
51.9165 -2.844
13.4209 46.389
50.0607 33.986
49.6598 8.175
44.0276 28.872
55.0198 9.217
57.0669 13.534
43.8264 -16.095
53.1569 -21.369
49.6955 -5.049
60.3069 2.316
53.0736 -21.059
55.367 -10.122
37.9533 17.281
21.1139 41.415
59.7686 27.578
44.935 37.915
40.2653 26.209
31.7122 40.798
39.6667 29.591
34.0292 16.029
44.1166 25.751
46.7487 46.118
37.4495 49.355
26.134 41.343
8.30459 21.908
37.1055 25.683
24.4451 51.218
42.9396 45.046
24.6722 44.955
40.0867 27.648
65.4942 25.251
27.6951 42.019
5.28997 52.590
40.8369 30.770
62.131 25.173
50.5984 33.901
58.1643 24.918
28.6913 51.008
40.8486 40.291
24.1189 49.637
29.1828 44.399
34.9131 46.202
5.3466 46.476
60.4682 19.942
64.8673 22.643
62.9605 2.664
50.8258 0.459
34.4567 -2.156
43.2725 -19.917
53.3039 -13.178
52.4742 5.102
65.5362 3.112
54.7072 39.363
52.962 51.706
48.4747 20.206
43.5791 -4.572
61.591 -9.779
55.6954 -12.555
44.8391 -16.557
27.8077 -13.539
36.0607 -19.879
40.7439 -13.812
29.7663 -23.599
53.4281 -3.922
26.3282 -30.835
36.7337 -24.321
45.7988 -26.477
43.8641 -15.824
54.6041 -3.800
49.929 11.631
60.5904 3.621
51.602 31.795
59.1468 2.441
60.9263 10.146
57.0529 14.367
65.8263 7.458
52.2242 -16.195
9.84923 43.226
50.3819 30.241
51.9888 22.681
48.2047 30.669
29.9708 43.015
41.687 49.776
33.8409 43.973
54.0652 40.038
32.7835 35.803
36.4515 30.442
47.6076 29.177
44.2418 4.429
58.0516 10.609
30.0229 54.565
19.1483 58.386
26.7381 53.339
55.1424 39.423
51.6613 19.241
37.0318 -21.636
45.2943 -3.801
52.8246 -15.236
53.6992 -0.666
30.4665 37.809
16.142 50.905
41.1048 49.463
30.1502 44.729
35.5494 38.562
34.2422 41.849
15.5561 31.186
27.4635 25.650
59.6268 20.491
46.6898 23.553
28.4646 20.683
30.9204 46.457
42.7583 44.790
39.0146 40.757
30.2596 19.523
38.0274 41.300
39.9392 45.108
37.5258 36.587
41.7197 51.750
47.1818 21.115
42.0633 54.721
29.6593 51.439
30.5123 41.738
56.0708 22.712
46.2215 42.616
7.71767 37.983
23.8684 28.959
46.6879 32.747
32.147 35.012
45.0999 22.207
27.9607 45.850
39.649 24.631
19.2311 48.892
5.49508 36.456
56.1316 7.471
31.1992 8.246
58.4456 10.600
60.1252 0.927
61.8554 14.513
46.432 -7.788
42.7862 -20.138
49.8315 29.535
58.8796 4.720
66.1846 28.744
48.6768 21.594
36.304 8.609
32.7042 6.262
54.2807 33.879
57.0683 1.055
40.7247 -4.543
54.3592 -7.703
50.4486 7.384
25.6546 34.571
38.567 42.188
47.8034 41.140
47.7221 -6.865
31.7213 -17.551
62.7491 -1.437
67.8022 4.175
64.5602 0.935
44.0824 -26.282
49.6006 -4.385
63.4824 -5.441
57.5062 5.432
56.6454 8.815
54.9818 20.648
24.2681 25.694
49.2627 0.846
48.1305 2.486
46.1856 17.751
53.6659 -4.566
47.1935 -2.897
45.1893 -21.023
62.0423 -4.012
44.3489 -14.687
60.7614 17.452
47.9316 10.117
9.966 25.995
41.5003 43.766
46.9448 50.056
31.3161 45.436
41.3899 41.728
66.2265 7.607
34.5435 -4.615
41.3098 19.458
59.9324 19.279
34.3952 42.911
35.4598 45.162
6.21298 36.327
5.92845 41.478
47.1622 6.713
23.9829 33.499
31.3872 36.379
24.9124 20.694
47.02 47.298
47.6866 11.678
57.0229 22.719
37.1846 5.113
56.1905 4.778
62.584 8.064
58.1103 24.523
51.0864 -7.936
51.5556 -1.647
42.6919 25.407
41.3633 48.297
58.6299 27.380
53.433 -11.630
58.6906 -11.072
71.7955 5.606
70.4257 0.816
66.3611 30.131
39.8051 24.517
66.134 3.779
50.2414 1.624
42.0167 6.107
71.4316 15.588
53.6278 34.356
57.0954 37.184
69.4582 18.760
58.4182 -2.737
50.199 -19.964
58.1249 9.682
56.9075 -6.501
56.6627 -5.700
43.6482 -9.293
58.8395 -2.355
53.6935 -6.719
60.2306 10.402
39.2199 -25.854
51.1437 -14.996
70.6087 16.613
66.4786 22.847
52.6046 28.732
45.9076 26.871
57.0869 2.867
57.0178 -21.830
65.192 0.347
66.402 31.251
39.4272 41.690
14.9946 53.547
53.6852 8.072
64.1162 32.924
37.4186 -21.648
55.8617 -18.377
61.2006 1.767
32.4561 -26.886
61.0101 10.621
59.6417 -3.917
59.6931 6.170
44.2455 -9.329
37.579 40.743
21.7764 42.388
67.3488 17.480
57.6304 -3.497
60.7959 27.408
66.6054 13.527
54.8103 -7.940
48.5112 -14.081
53.5255 2.928
56.6218 20.127
61.1483 25.844
60.1624 4.543
53.7778 25.569
66.0222 28.036
33.2599 40.396
30.9666 22.732
45.6747 21.524
61.0898 21.413
51.0846 11.585
48.1605 4.389
25.2359 39.977
40.038 34.447
36.4968 17.533
45.8827 39.796
38.4347 54.398
36.5411 42.264
34.6272 55.511
57.7925 9.780
54.4714 -7.336
62.5645 13.234
30.2884 28.779
60.4289 16.118
62.0128 7.936
48.993 -3.317
52.4345 32.537
56.5259 -0.084
50.1177 -2.737
60.8016 9.024
59.8114 19.396
45.6482 -5.292
70.1354 30.230
67.7254 19.238
68.6609 6.906
60.8452 -4.077
26.5682 42.842
43.4444 44.514
63.7462 37.981
40.6009 51.097
43.6456 43.906
49.1975 21.567
56.5479 3.825
49.8709 -6.289
40.4716 -4.799
44.0886 26.108
60.3681 8.726
61.0473 -7.430
68.1005 -7.986
50.4154 -14.896
59.884 -17.979
50.8945 -18.282
41.3788 -24.535
62.5668 -5.262
55.6008 11.917
58.2086 -6.190
51.3535 21.056
58.1217 9.756
60.4358 3.944
52.1515 29.659
45.5362 37.075
43.774 22.612
8.02999 26.044
46.1373 39.282
36.0984 34.885
46.1151 23.353
32.8308 48.113
50.9089 33.293
45.4147 11.150
48.0379 36.583
41.7417 48.960
46.9554 35.394
64.9383 30.783
53.2813 6.892
64.4866 3.820
55.2712 9.366
43.1596 36.930
18.3923 45.855
55.0348 13.044
44.4688 -20.121
35.4914 -8.430
62.2319 11.275
61.9345 1.743
64.0625 1.495
47.8712 -7.195
62.8265 23.082
50.7972 -20.636
51.7071 -13.101
48.1436 2.386
63.1796 29.533
66.3592 -0.691
57.2159 -14.354
59.658 -3.474
22.9372 46.938
59.1989 44.206
64.3289 4.664
48.6582 -3.391
33.8605 36.964
25.0501 51.151
15.0413 41.289
27.6643 46.713
53.5058 23.904
31.2362 30.379
40.1532 27.186
44.1636 -9.769
41.6285 -12.269
58.7533 -3.916
52.1979 -25.499
42.161 -2.772
24.1771 40.475
50.484 32.971
51.0031 44.342
65.1368 2.304
48.7378 -6.338
55.965 8.288
49.7636 17.522
22.1576 -25.125
30.7445 -32.949
35.6868 -6.290
50.0423 -22.511
58.5484 16.922
46.0357 32.315
47.419 32.206
44.3218 34.719
23.6153 43.910
30.0547 51.451
5.17406 36.444
45.9389 -14.793
46.2872 -8.361
61.3043 29.486
27.599 49.438
38.1823 42.996
10.126 41.548
39.2363 32.530
43.1065 37.813
17.4993 40.132
30.0813 32.004
41.6792 24.307
54.2984 22.130
59.816 33.353
9.14819 48.975
5.79258 36.338
73.0879 8.354
51.4996 26.009
53.8415 36.956
22.1591 47.672
47.5524 27.285
49.8747 18.033
34.37 41.721
65.4446 35.543
59.7787 8.569
67.1673 20.821
36.399 17.532
32.5391 -18.485
40.625 20.472
16.8461 54.180
29.9961 42.773
8.66403 20.968
21.2735 54.638
15.9416 37.842
52.1823 9.791
44.3661 -9.976
57.1739 -1.443
61.8154 -7.512
59.9178 0.380
49.8873 -0.267
64.1189 2.659
55.9562 15.131
31.6622 -17.640
60.5734 -12.499
57.671 -14.303
66.8696 0.540
47.9862 -8.653
70.613 3.946
68.9654 28.762
72.2807 23.225
40.0755 4.948
40.8627 45.037
9.62883 37.709
31.6254 38.764
31.4414 26.149
49.8402 44.945
42.0752 25.621
50.0325 22.023
59.0814 -0.560
56.155 5.708
45.6213 42.288
64.2381 12.506
52.1598 23.043
41.0073 50.820
33.9278 44.065
15.9725 50.391
23.1398 33.594
14.7072 33.621
40.7548 36.901
49.2187 39.881
18.6648 43.496
30.7807 37.968
56.0805 -2.095
30.6018 -12.268
28.8634 17.399
46.4136 12.976
63.4826 -9.072
56.9911 -11.813
51.8002 1.578
25.9872 3.251
34.2932 31.709
59.0549 8.454
65.9738 18.993
64.0185 6.594
53.5295 -4.634
49.5936 -19.945
31.8838 -23.128
49.7027 -7.567
60.7789 15.742
34.9707 52.241
57.3269 39.283
63.8712 -5.388
54.141 -4.495
62.9965 -8.856
65.5129 -10.658
37.8057 -28.109
53.9162 -4.112
63.2506 -22.822
52.096 -3.589
54.735 -7.188
56.613 -23.119
32.5793 -23.730
56.3607 -16.290
59.5863 -4.083
62.8554 13.002
72.4732 9.636
56.666 33.247
52.6492 13.045
46.2315 -0.785
36.9353 -0.844
32.7448 52.180
43.5371 33.079
55.3757 8.672
59.5626 37.507
22.7016 24.711
49.4077 19.347
35.8401 -0.102
45.2886 -2.877
73.2082 10.204
60.5622 -3.010
54.2718 -12.624
46.1494 14.629
72.6979 20.479
65.9369 8.104
42.3501 8.734
55.5257 18.279
56.8517 12.797
54.8726 2.079
66.0499 -17.003
43.8434 -18.301
41.6794 -25.183
49.9065 6.347
67.9987 5.301
54.5002 32.229
38.2006 52.404
38.7276 48.633
14.5459 44.488
6.85324 42.900
32.0291 46.654
28.5452 37.931
58.9986 -2.004
49.3771 -3.605
52.6664 -15.453
46.5743 27.803
62.1675 11.946
54.5548 3.538
39.4404 45.684
36.3225 41.969
64.5109 14.184
42.4828 -11.215
49.6995 7.811
46.9312 37.907
41.893 54.412
22.0265 38.457
5.67275 25.419
49.9097 -15.741
61.0327 -8.103
65.8727 29.379
54.1712 23.212
42.7068 37.926
42.1848 -17.378
53.3627 -3.264
42.0819 -11.988
60.513 0.744
43.3802 -10.864
63.3119 5.843
31.611 -28.919
63.9835 -4.760
54.3289 23.388
57.1891 2.777
56.9279 -16.686
62.5155 0.054
47.6521 32.215
31.3889 30.056
39.157 43.909
32.1329 52.433
47.2926 19.441
43.0233 10.045
43.7657 14.077
31.8317 21.658
31.7557 -6.745
38.7401 23.495
55.8416 -17.914
69.378 12.249
51.5171 -14.519
58.2408 36.053
58.8783 20.135
56.9592 36.817
17.2854 46.550
35.8857 23.939
50.3669 12.578
71.7092 16.418
35.0516 2.144
60.0165 -1.060
50.912 12.735
53.1301 15.051
49.3491 32.830
38.8572 -4.153
68.483 1.645
47.2616 38.026
37.6553 28.499
25.6531 26.856
49.6626 35.519
17.3996 36.790
29.1815 59.152
20.6207 50.352
5.80246 41.172
53.6972 2.445
65.0461 -13.302
50.3802 -31.564
60.937 -9.220
55.9008 23.396
42.129 35.762
50.4111 15.613
63.0482 18.342
58.2077 11.117
61.938 15.030
44.4368 9.234
26.4357 7.002
46.3023 23.546
45.5633 -7.121
48.8472 -18.474
51.5882 -0.740
50.8961 -7.297
45.1425 -17.645
55.5421 -4.923
65.7728 -1.081
63.1304 1.153
51.2214 -7.416
68.5993 13.339
52.2982 42.495
53.0335 40.227
21.4117 41.564
44.9428 19.650
39.1751 6.551
50.0154 -18.355
42.7397 -19.177
39.206 -17.414
53.2671 -5.324
36.4166 19.495
56.811 11.962
43.3621 -6.356
60.3729 23.966
47.1288 32.684
54.8783 28.246
57.9616 46.869
61.8873 19.995
21.196 41.760
51.5801 34.961
39.4786 30.595
29.3374 48.460
58.868 7.192
41.4628 36.943
45.3536 41.872
31.0822 47.834
48.2462 32.789
46.9858 36.853
58.6766 13.370
53.709 3.252
48.9048 -7.170
39.3797 40.477
61.1491 17.464
43.1203 -12.530
40.3826 -14.854
52.6048 -27.989
66.4313 6.988
67.8642 -0.856
68.0459 -0.354
62.0999 -1.007
51.5248 -16.039
51.7612 1.254
46.7323 -20.825
42.494 2.249
48.3413 4.031
32.8006 -11.335
62.9493 -9.289
38.0054 -18.521
41.603 -1.707
55.5564 -5.773
57.6612 22.877
45.8782 5.758
48.4059 -6.954
37.0307 42.012
34.0921 55.307
55.3476 10.024
61.7926 1.052
56.5395 15.140
49.8585 34.780
43.0241 35.000
49.122 28.018
49.6048 27.891
17.7434 45.018
42.8075 42.450
34.5105 45.338
45.8145 -5.491
51.7927 26.591
49.5401 18.904
35.9951 14.008
40.9953 44.810
46.3102 46.604
46.6931 28.134
40.446 49.296
27.6735 43.013
44.0293 20.944
56.0014 -7.078
56.2252 -10.040
20.5088 -12.105
72.0871 2.755
44.675 -20.275
35.3464 -30.870
63.2477 -11.945
62.6411 -1.002
56.6435 -18.050
52.2094 12.233
52.0987 -3.919
42.5608 26.361
73.5132 18.839
64.1095 2.474
43.0458 45.227
21.3386 41.363
42.9012 46.771
24.6348 42.831
26.9966 49.412
5.99215 36.342
48.8133 -30.173
45.7633 -12.836
40.2577 -14.157
62.3281 -10.230
56.524 -16.749
51.0656 5.972
43.2753 -23.190
36.8046 -9.890
39.5171 -18.161
48.9101 -14.844
63.4592 8.607
41.4367 -24.514
45.4123 -10.491
64.337 -1.784
46.8399 -29.297
64.0416 -0.160
57.1104 -10.798
58.8892 -10.745
56.0471 17.317
59.4545 2.136
60.0895 21.404
51.5821 -23.786
49.3205 1.499
33.9905 46.681
50.6609 30.377
29.8419 29.722
50.5306 14.984
53.1425 -13.197
46.0295 -4.128
45.1529 -10.349
48.3397 7.067
5.29199 31.008
34.147 53.998
43.9933 42.510
24.2678 42.126
40.949 36.146
33.7237 29.061
45.7766 41.558
21.3852 40.113
43.4642 36.037
42.8998 10.590
55.0281 36.926
30.13 38.832
49.1089 27.088
39.1329 38.742
49.8143 47.418
47.7272 16.006
51.8151 3.565
56.0048 12.215
57.6412 -11.374
56.1092 -8.776
56.2104 -10.791
54.8897 -9.856
64.5614 4.399
67.4609 7.866
69.3644 12.840
59.5311 -10.283
69.9432 2.138
39.7055 21.274
73.1094 5.395
57.5905 5.018
46.0735 45.204
40.1928 47.621
41.9411 31.815
34.2761 22.421
21.0371 40.855
50.7081 36.221
37.655 39.094
30.9073 17.126
39.4559 24.520
44.6454 -2.733
55.1501 32.793
53.5051 35.235
56.7076 7.298
51.4327 -20.512
65.3794 0.375
56.9437 -6.599
57.9926 3.662
48.6239 13.551
31.7649 53.805
5.95239 36.165
68.3704 14.779
63.2666 36.103
53.6155 -6.267
64.9402 19.026
50.5154 33.288
40.7801 55.331
23.28 47.236
37.6961 19.166
37.8606 28.402
33.3152 34.741
59.2624 1.154
53.4235 -9.331
41.5887 -23.879
43.7608 13.885
50.5204 41.302
55.892 38.714
40.4271 42.725
29.281 40.128
48.5655 40.651
15.6678 35.565
24.3172 38.877
40.4986 48.625
31.1558 6.271
33.5583 36.092
34.8761 45.476
26.6455 34.516
26.0926 31.611
38.0383 50.553
44.9299 24.514
61.199 6.127
64.3582 16.477
42.2303 44.175
31.7578 42.959
46.2526 43.325
63.5452 28.443
69.6555 11.133
43.6402 -16.002
47.3068 -32.384
52.9618 0.312
52.6208 10.100
62.9039 5.173
61.9587 -4.840
52.6816 -17.941
53.978 20.332
57.2316 -15.075
66.2792 -2.000
50.9827 4.536
56.5121 -0.627
40.6847 -6.853
60.7969 -24.788
50.464 -19.871
43.3926 -26.614
32.7305 26.324
32.3103 32.807
25.8096 54.447
53.3036 38.501
63.282 3.301
51.1542 -2.955
57.5702 34.164
65.6809 7.589
39.5376 31.090
27.2531 33.525
31.4954 41.546
22.1945 46.236
33.213 51.110
48.108 46.656
49.8866 9.564
68.8547 14.848
35.6742 -16.936
69.4005 -6.116
60.9358 -15.060
67.9744 -3.959
49.0563 6.304
66.0159 11.312
57.3188 6.528
48.0406 32.250
29.42 21.414
57.1795 -3.359
54.0999 -1.176
49.1915 -18.486
48.7189 -13.065
51.4225 -13.723
63.758 -14.137
37.4601 -20.024
58.5333 4.370
38.1139 1.150
45.3648 19.316
47.2751 39.983
61.3664 13.231
40.4186 56.790
17.8572 52.324
13.0563 36.122
38.5143 45.568
44.4119 53.065
39.5542 46.227
22.4769 46.580
21.8699 47.329
18.9391 39.729
5.91684 36.154
49.2294 13.044
39.7734 43.003
20.3043 26.002
35.5365 48.406
23.3846 47.609
66.1448 30.195
49.7994 44.679
28.4445 36.100
28.891 49.676
35.9057 27.779
43.4057 45.358
37.3414 53.738
62.9471 35.341
49.5299 18.712
41.7375 45.504
57.9042 27.514
37.5634 -0.951
46.1328 -11.577
53.4172 42.683
66.3866 25.546
65.9413 7.258
69.0314 12.315
44.323 40.989
39.0965 43.383
24.1705 44.171
32.8149 43.720
53.1486 34.099
61.373 6.074
39.6674 36.700
29.3019 43.915
44.1679 42.780
5.7744 35.781
65.6557 -5.931
48.7113 -22.502
55.4396 -5.438
51.9701 -16.916
67.5111 1.509
56.2733 15.732
42.5472 44.288
32.0793 39.813
44.6177 30.272
40.0896 33.699
58.6332 -0.290
23.5548 44.339
38.7308 42.452
20.9539 52.409
52.9786 45.911
62.9087 20.318
54.0649 25.118
47.4335 47.074
49.2028 -0.878
46.7587 10.930
53.9134 28.785
54.2395 -1.772
56.0697 8.878
51.7364 -3.035
61.7745 14.490
67.8804 34.124
49.6326 14.208
64.2427 8.276
36.8696 30.691
20.7765 53.460
14.6856 50.473
35.5569 45.490
29.6452 45.828
57.636 5.138
46.136 -6.816
64.9226 1.719
56.1416 9.984
49.9307 18.547
59.9774 30.810
58.6489 39.130
55.1143 40.649
57.8104 41.051
32.1119 48.199
26.6626 35.650
39.9544 34.117
22.4077 53.165
42.9312 52.813
32.6538 50.033
50.6538 34.328
54.3088 35.903
45.058 28.031
30.4553 35.968
28.6581 47.263
60.5803 23.754
32.2951 41.902
49.2381 45.715
7.27005 44.612
9.89277 51.439
22.823 26.237
50.1121 29.091
51.348 38.031
65.7918 -1.177
72.4973 -2.249
64.3484 12.680
26.9532 -18.311
54.9316 7.060
64.3174 18.011
61.5688 33.323
58.2781 10.928
51.3239 46.454
63.2586 14.034
54.3213 7.393
40.2563 -22.090
58.4051 -7.649
37.5618 -16.994
56.1426 -15.966
56.5728 -3.954
61.8595 18.144
42.4251 45.420
27.7686 5.024
51.788 13.430
43.4628 29.906
21.5693 46.306
64.5312 12.497
44.1653 42.009
58.8149 36.795
43.0607 36.128
64.7457 28.511
43.2186 42.378
14.1067 37.525
12.0116 27.166
38.7065 31.978
44.137 45.700
41.4292 7.592
48.1324 23.121
30.9831 34.408
30.0285 48.383
42.0636 50.744
24.9632 52.905
47.1637 22.920
61.5527 6.576
65.4073 7.818
59.6984 0.951
56.8737 17.341
34.2273 40.037
19.7225 24.381
41.8342 44.554
42.0861 43.066
20.2758 51.066
12.1999 53.361
32.1551 44.358
5.87079 36.827
46.7029 -17.890
56.3223 14.091
53.3616 -20.425
70.2422 7.878
55.7686 -21.562
38.5044 -21.629
57.5221 -8.922
47.6926 -10.985
31.153 -19.899
59.7111 -6.771
35.6966 18.093
44.0644 -22.296
68.9139 16.069
47.9329 30.646
60.6525 -6.379
35.38 -25.158
40.6015 -20.701
51.3856 -10.778
53.6191 -4.997
57.7039 -1.420
33.2986 23.044
31.063 50.320
56.3908 8.906
41.4591 -5.690
59.8186 15.158
61.206 24.073
63.5691 15.101
55.4246 39.570
33.144 42.145
40.0039 15.919
47.4996 1.446
50.6468 -15.986
59.0636 2.625
40.1672 -15.783
40.8362 -12.388
53.0164 24.626
52.476 -12.090
56.3572 18.193
59.8289 14.954
48.3045 35.213
49.2585 29.885
50.8867 38.282
60.7007 12.307
34.1985 24.339
20.3576 36.855
46.8174 30.086
29.3708 22.140
48.2124 39.265
60.1832 31.110
57.2628 0.713
62.6078 15.807
56.3536 26.612
47.572 15.647
67.0164 27.211
58.0729 39.270
33.7641 3.694
69.8317 25.638
45.9907 43.422
33.7178 47.117
47.2491 45.933
49.8621 42.944
43.6324 15.384
56.0106 11.151
58.5781 -8.917
68.9889 -1.082
43.8466 -20.021
33.2411 -28.614
58.7014 1.544
53.9467 -25.578
29.46 -20.527
65.279 -6.182
55.312 31.778
22.8974 42.152
27.0342 41.462
32.0404 40.160
48.0628 20.935
48.9516 2.054
71.9796 13.656
50.0288 5.923
44.9774 -2.961
45.2338 32.565
60.8288 34.616
28.589 48.427
23.1537 45.625
37.6673 36.180
52.3497 0.163
48.8698 21.816
51.2264 5.038
48.3243 8.544
47.0542 3.424
58.5006 22.833
15.7069 43.037
24.7138 26.445
16.8159 39.938
32.1616 13.278
18.8654 30.235
5.90893 35.752
41.935 28.933
42.4533 29.591
52.6162 45.928
36.0509 42.936
33.4996 42.374
58.1422 38.379
18.6987 47.538
26.8151 50.642
31.1443 54.557
32.8766 41.675
44.5792 52.421
57.5383 32.150
65.3841 12.987
68.924 4.883
34.5125 -28.835
59.9533 -8.125
62.8451 -8.444
56.2149 24.791
54.6881 31.984
43.2043 11.696
43.0157 46.506
52.8717 25.893
53.9435 -7.584
51.0642 -11.571
62.2664 -8.518
51.9482 -9.887
64.2844 -15.662
66.621 3.495
59.0506 -14.614
38.7086 -19.420
42.2514 -28.812
49.276 -11.365
48.6838 -10.443
57.1213 2.696
54.8245 -10.105
39.8727 -19.722
57.5516 14.728
39.7003 6.574
72.7378 15.989
64.4651 5.251
57.7117 1.196
48.1709 -6.926
51.2267 19.999
50.2822 10.449
45.1718 26.049
34.9381 33.942
50.1552 19.118
33.7565 57.015
50.7272 7.714
51.9387 34.922
36.4705 48.552
45.8286 -3.485
55.6412 -0.633
53.7177 2.132
63.918 6.076
54.9766 38.707
50.5393 -10.444
49.2029 2.894
70.806 20.879
51.1512 6.663
49.5726 19.416
38.0863 37.593
30.098 26.289
58.7319 36.797
37.1779 43.111
37.815 19.754
25.832 -3.214
68.316 28.410
53.5918 33.145
60.9991 17.783
53.1997 32.725
44.3792 33.057
33.1259 24.484
46.4567 12.427
51.4097 -6.409
52.8427 32.306
33.4208 52.458
18.2869 46.950
30.2973 46.902
57.8965 -1.467
46.8804 -16.404
60.9111 -0.465
64.5599 13.328
55.3908 4.525
53.7132 15.414
46.5297 -19.324
56.7492 9.595
64.8767 -3.046
54.6305 -18.840
33.7067 -24.935
41.5194 -5.706
37.2887 -15.455
53.6004 -4.725
59.73 -8.130
64.6744 19.936
64.4983 38.513
40.666 44.587
66.9905 29.660
63.1634 13.958
58.4073 36.608
32.715 41.488
58.9103 -12.340
59.9276 -1.695
40.8718 -6.194
61.1157 -5.095
44.5179 38.194
56.5492 31.064
53.9491 22.801
47.3012 7.215
25.5142 40.880
35.9799 33.711
32.4198 33.621
42.9248 26.010
32.8979 15.286
48.7153 2.487
48.013 29.774
53.3423 24.292
34.3564 51.127
49.0074 33.012
48.3212 25.720
35.5668 46.626
54.9739 -10.457
45.0614 1.072
43.6939 21.701
64.4985 22.045
42.1318 -29.627
37.2069 -26.459
45.1279 -13.122
45.8217 -10.994
54.2671 -16.970
42.7961 -20.469
54.8395 1.326
52.1845 42.072
53.7236 10.366
66.3216 9.471
63.1977 17.102
53.6806 14.404
56.9903 22.233
41.1174 37.136
50.9565 30.158
45.2997 33.874
32.9271 43.511
47.1542 -0.834
43.6863 2.894
63.5825 7.734
34.6116 -9.961
42.9312 45.956
17.4683 48.290
32.1447 25.093
44.5204 33.538
22.0681 40.280
19.1221 22.823
50.2619 11.474
55.1908 21.447
40.4243 -20.043
37.6713 -3.412
58.4851 1.426
38.8617 32.943
50.3072 22.585
48.5245 25.184
67.5434 7.570
54.9424 9.547
49.2051 -16.017
48.5244 -16.276
31.0052 -21.674
47.5108 -10.665
33.4971 1.139
65.4806 -0.506
48.8187 13.730
47.0333 46.289
53.3505 34.027
40.1106 47.561
51.3383 52.553
10.5782 41.898
33.3953 41.845
51.4283 48.565
44.4423 35.842
45.072 16.422
43.3426 1.982
43.6832 20.518
42.5799 39.090
20.8787 45.099
46.3494 32.727
59.6645 11.104
44.3655 41.858
21.4626 37.682
31.0422 51.343
53.0033 17.450
45.9967 28.854
55.1316 1.781
52.0763 -14.089
57.3163 -8.014
50.9622 -3.410
37.7428 -21.713
42.086 -22.111
56.9177 8.283
64.7098 12.085
74.8892 14.371
63.7286 -7.330
52.4104 -14.723
63.2221 -11.508
28.2635 -21.814
48.4686 -24.960
47.0062 -19.754
71.0004 -0.249
40.7804 20.854
55.4519 22.560
52.8467 23.957
53.8959 10.260
63.0009 -4.630
49.1805 16.879
54.5072 35.338
44.5886 34.510
34.1738 58.938
22.0007 45.942
18.972 45.433
41.5966 22.677
50.4572 11.371
44.2955 9.341
41.4422 41.449
41.1504 6.714
20.5834 48.047
40.8168 43.807
52.682 25.746
55.4279 9.783
13.4228 43.118
39.0921 31.814
50.1019 42.881
50.797 27.689
26.4533 44.608
34.0561 38.141
62.8213 37.653
44.4647 45.868
45.4465 23.701
46.9385 35.300
52.4697 12.587
39.5974 49.327
53.2016 9.510
54.9384 15.150
36.6865 31.491
49.6264 44.589
48.2855 45.469
48.7802 48.304
30.915 40.570
53.5393 12.150
37.6156 36.680
42.4656 13.887
38.4614 43.838
57.2132 35.104
32.8481 33.447
29.15 28.089
46.0801 51.091
44.4065 50.231
44.4503 16.386
20.9326 41.267
31.3881 49.138
41.1061 39.997
32.0116 46.624
37.2452 45.463
26.5933 43.439
36.9032 27.331
5.63122 42.360
53.9318 31.202
36.8608 41.520
31.6106 48.752
34.181 42.711
70.1756 25.908
36.4938 27.575
36.8247 43.305
61.4102 5.234
55.6943 14.669
53.0625 15.648
49.8628 34.382
36.8037 25.039
40.7176 41.572
61.9792 4.136
48.8475 2.321
23.9318 -19.535
55.7659 -5.009
44.9502 -25.024
60.2352 -16.456
57.6624 24.190
27.522 37.370
25.5903 52.078
14.9396 33.545
62.2561 24.046
66.6242 19.685
57.8134 -4.494
59.0717 29.179
39.0864 43.514
28.6399 16.455
47.6559 31.118
62.8642 24.861
11.9019 32.613
47.1498 26.435
65.6586 -2.281
45.5018 1.133
23.7835 37.029
39.4282 43.421
62.5156 10.245
38.407 -26.609
56.7802 -2.882
34.366 -5.092
46.8541 30.778
66.0415 7.212
52.1307 11.395
17.3342 40.318
58.9088 -12.076
49.6728 -11.184
65.3962 8.692
61.3246 21.280
54.805 -9.570
60.2878 -8.065
50.5615 -2.628
18.6383 40.887
55.8865 38.842
56.24 8.444
41.5033 26.478
48.232 1.679
52.5384 -11.776
50.5828 -1.910
26.6136 40.793
32.5394 44.578
10.9162 39.812
30.9452 32.530
42.7574 29.015
48.4362 6.732
70.3335 10.891
61.7233 28.370
58.353 19.678
22.4055 15.065
42.546 6.969
50.9875 5.922
56.4583 -1.757
50.4373 -9.776
59.8685 -2.814
38.2159 -21.037
56.6234 -11.582
60.0919 -5.287
65.6632 8.713
46.1025 14.667
45.25 30.211
55.7211 41.236
17.7067 51.400
29.8437 42.482
35.9341 29.693
52.1875 17.881
39.548 8.996
58.8828 1.005
60.6047 -3.249
61.8797 1.063
61.5628 5.117
54.8165 2.304
50.5106 24.200
58.3745 -13.328
62.9851 2.515
55.3763 10.135
14.3595 46.772
43.285 50.792
44.6573 27.534
46.6003 30.700
17.4414 33.920
54.4327 26.015
62.7555 38.692
46.9958 43.582
55.6753 18.140
63.0549 41.681
64.0835 30.461
54.1328 18.167
52.939 18.640
49.9735 31.683
39.8702 31.661
62.7118 27.891
68.2625 19.595
58.574 6.277
46.8561 1.827
38.0631 -1.592
63.6219 -5.504
54.7221 -5.224
53.3799 -31.614
60.7004 -21.183
56.1696 -25.423
35.7151 -11.960
63.0545 23.971
67.5347 5.701
31.1995 -8.946
46.5746 5.420
30.05 34.713
9.40776 56.141
5.23598 47.490
26.5352 53.943
47.2776 22.905
48.7799 -8.367
68.7085 2.242
25.0891 -18.612
52.6962 4.535
51.1953 10.408
35.2793 20.105
43.2866 32.375
32.2689 12.444
60.3742 -4.773
51.4071 -22.139
61.7576 -5.626
47.3367 21.243
55.1826 21.486
48.9627 40.827
23.6661 29.363
24.8627 28.510
24.1906 35.933
15.4459 45.242
20.743 45.138
14.435 37.318
28.2799 32.803
33.0412 27.452
30.029 43.384
48.231 25.118
34.5898 38.528
30.2086 50.043
35.1393 33.669
41.266 49.636
44.6352 14.233
33.5178 35.513
53.3662 14.116
58.1862 18.056
32.339 35.020
10.3713 34.832
34.5712 41.110
23.041 53.095
41.0212 41.282
48.2736 31.949
62.9525 28.179
43.2736 26.866
51.2744 37.749
43.3742 51.566
31.9825 45.094
50.0464 31.916
33.7646 38.676
34.9181 46.549
54.3063 29.269
59.6198 -4.512
56.2026 -14.640
39.4234 -12.427
25.2849 -6.923
24.8825 46.394
55.3943 31.194
67.6967 29.057
53.3754 11.954
44.0671 27.395
45.4153 40.019
46.6987 28.868
51.8164 14.718
63.4712 16.751
60.0121 -3.554
58.3561 24.940
60.3267 26.387
60.7817 36.538
52.9527 33.959
56.1982 31.047
27.945 53.762
5.64308 42.046
51.4417 32.760
62.7809 12.795
47.3006 19.292
34.9734 39.174
37.1506 34.495
36.0635 21.293
9.88022 38.006
35.7267 32.906
32.0856 43.954
37.8222 36.941
62.0492 1.493
59.6623 -16.871
21.4435 16.474
47.6279 26.703
40.4968 3.574
45.5102 2.413
61.9918 38.354
49.1235 15.387
43.602 24.380
52.8166 24.916
52.8387 28.008
56.5011 27.811
60.4503 3.454
42.9584 20.661
41.4684 -17.530
70.0062 11.150
54.2723 4.456
58.1485 20.504
29.3591 25.054
45.0333 8.715
57.0314 15.232
56.4261 -28.635
65.9126 2.432
57.6101 12.380
63.106 11.510
56.787 -22.693
66.515 6.418
53.5242 31.285
51.1183 38.422
22.348 51.032
18.2545 47.246
7.77649 42.260
13.4002 40.422
49.945 -3.014
27.1922 -26.278
52.8992 -25.103
44.5771 -6.827
58.8013 -12.705
62.6833 25.871
26.2241 16.679
55.3992 -8.229
54.7222 -2.857
63.9366 -4.054
64.1066 10.778
42.2049 -17.463
47.7731 40.687
59.0548 -5.921
63.3328 13.484
50.0348 28.971
63.8345 7.205
53.1333 -14.285
54.3034 -7.331
56.5575 5.804
49.923 -15.054
36.1615 -23.559
39.7912 31.604
58.1343 17.026
61.4691 34.539
38.5814 40.236
26.5886 59.940
49.2817 47.907
55.3961 -6.329
57.1905 -15.921
47.5346 -6.799
52.2196 19.188
31.3703 -4.091
54.2439 -14.593
47.3819 -25.193
50.6829 2.366
52.0511 -14.280
66.2391 7.459
40.8412 28.920
61.8461 16.860
40.0047 -7.942
49.9132 15.959
13.6309 8.294
39.5475 -20.935
50.2522 -3.513
48.028 6.611
65.3401 0.990
49.5511 21.045
31.0442 53.447
54.6663 5.325
47.6377 -21.451
38.515 -10.308
60.5599 -1.739
61.8768 10.192
36.4547 24.007
49.7743 -11.362
42.5023 16.665
33.4714 43.867
39.9922 26.222
51.23 29.494
47.9026 6.629
16.0305 47.266
30.606 61.430
26.125 46.624
30.1854 23.855
52.5572 43.165
44.8043 35.263
24.4761 41.420
5.39867 41.730
42.2922 47.850
50.7519 41.076
35.9324 27.661
54.8344 26.063
33.5586 42.630
20.7465 47.527
26.757 52.962
7.30962 46.061
5.82192 47.250
51.296 2.627
30.1346 42.940
12.7838 53.615
19.7892 49.169
14.2961 41.545
10.1066 43.716
46.0125 -5.654
58.0706 0.073
34.4826 17.120
52.627 25.657
61.0448 35.319
47.221 45.692
25.0163 49.240
33.23 22.409
49.0204 31.449
71.959 18.343
67.6467 3.978
48.5875 -11.646
51.196 -17.106
65.1027 21.459
57.0234 17.338
56.3166 35.426
32.9794 43.843
51.8533 11.069
64.1284 12.003
62.8463 1.042
42.1562 51.053
26.0302 44.667
39.6145 18.853
47.314 5.969
29.5545 39.966
57.5794 -0.352
50.6081 15.002
39.5032 23.000
46.4865 -4.850
42.497 -16.324
53.3428 29.915
27.9955 48.955
33.9834 20.744
27.7617 37.020
44.0567 13.961
50.6787 11.810
25.9218 31.108
31.0254 34.778
18.8447 35.217
20.0695 40.558
47.3446 44.643
46.6868 45.176
27.8449 37.834
35.4812 38.130
52.1457 43.748
50.241 33.759
24.7021 39.233
7.47664 34.148
48.5009 44.111
47.8171 27.758
49.3972 3.023
40.4689 50.381
53.3927 21.460
24.1385 37.896
39.4444 44.822
28.7459 48.426
38.8899 42.197
32.6728 44.492
24.9474 40.870
61.8168 32.729
40.4237 38.864
27.139 34.746
32.3413 38.348
17.53 52.781
27.2081 37.445
4.99467 41.389
49.093 -5.169
53.097 -8.558
67.528 4.949
68.6518 16.029
44.3108 16.904
52.737 3.703
47.0168 -20.227
57.9962 -3.540
45.1012 -11.319
40.0941 23.672
38.7622 43.054
50.6333 34.386
42.4931 42.628
50.3973 25.004
38.5065 31.356
12.7124 46.159
63.5347 -3.484
39.0978 4.617
50.9617 12.257
53.7492 -9.233
55.1175 -5.429
56.7823 25.759
45.9639 -14.587
51.4031 -6.487
32.7651 -17.391
58.8424 -6.432
50.4276 12.469
56.4834 5.144
32.0957 36.380
61.2503 -21.605
54.9073 -7.582
46.7781 40.691
59.7948 7.467
52.9533 -2.219
57.4472 -4.112
43.7047 -17.314
39.6642 -27.685
47.3044 -17.840
38.0728 -18.650
59.112 -13.306
54.3636 7.276
38.8687 -32.047
60.7496 31.575
54.7125 39.841
41.1737 38.808
60.3624 6.772
55.9719 -8.130
50.533 9.897
46.781 1.186
66.1661 10.568
67.2463 2.834
53.405 -4.968
49.6096 12.647
38.5985 40.791
64.3286 21.118
60.015 11.619
51.0424 0.429
48.1785 -16.372
50.2202 -19.363
40.3778 -1.733
60.4505 13.741
43.9839 15.360
40.1317 8.077
54.3542 -15.600
70.3763 -5.932
56.9719 -7.762
39.9742 14.143
60.1845 -4.745
69.6454 25.967
52.8418 39.257
58.314 33.984
71.8915 21.211
56.9166 19.050
71.276 7.472
51.2107 -13.719
20.2262 35.004
34.9334 42.082
70.061 14.765
35.7089 50.548
21.5946 33.406
36.2733 38.079
35.1738 35.788
9.12596 42.157
67.983 12.070
63.9228 1.563
62.8623 10.236
49.2195 12.843
61.0138 -10.279
58.5928 -8.651
58.3746 -6.883
44.6295 10.848
48.6893 19.380
50.0456 3.536
45.9062 0.811
38.81 -11.162
53.4009 -6.086
57.5615 2.854
59.0363 8.797
53.8673 12.352
57.9837 13.179
54.5835 -9.879
43.3585 -26.290
58.1048 -1.146
53.3734 1.204
58.4168 -5.825
61.5752 22.972
47.1422 39.518
37.2902 37.422
23.6305 40.736
20.6629 42.118
52.0107 14.425
43.406 14.603
46.3773 25.398
38.6191 18.561
33.9911 40.335
26.6518 42.602
56.3748 0.420
29.0675 34.349
26.1359 49.606
34.7083 35.688
49.4359 40.345
54.7438 39.710
52.5293 21.771
37.4249 41.353
28.0254 47.952
63.6749 15.106
54.4274 2.563
70.3019 15.017
41.7216 -17.482
55.0054 49.136
42.3879 44.025
15.4037 39.993
40.4406 26.602
45.6179 -5.558
63.1066 -2.422
50.0443 23.807
49.624 5.976
63.6285 0.934
44.6687 -11.288
49.1732 -25.996
47.7063 -18.489
54.9527 -15.350
50.7185 -2.420
52.6121 23.217
48.4071 23.509
24.5135 41.054
20.6921 50.294
16.174 36.524
21.1806 38.780
24.4388 45.532
38.2381 51.439
59.9852 2.319
54.2513 -10.766
58.0426 1.883
67.3344 -3.793
49.9339 15.219
53.5962 25.275
44.4776 -28.707
50.9462 -12.046
54.0893 -6.537
64.2205 9.104
39.815 33.304
33.6587 37.558
45.7329 46.710
62.5705 15.741
59.4007 25.755
54.5051 10.869
64.895 -7.608
50.0717 -16.413
36.9714 -22.868
46.3572 -15.743
61.2673 -5.395
52.9647 -17.090
71.294 17.144
48.9484 42.562
37.7856 41.723
40.8158 40.365
12.8281 47.090
36.3015 49.334
41.5426 23.110
57.9973 34.395
46.4456 31.280
66.7218 31.613
40.6618 -14.045
35.1735 -15.384
33.8101 -17.510
50.831 -13.865
55.3099 -19.760
61.59 19.463
36.84 -5.374
44.8954 -15.153
30.8209 -15.965
56.5598 13.487
25.7746 49.133
54.0254 37.074
40.9922 31.020
65.9788 1.330
41.4739 20.600
50.3731 -2.372
46.1173 22.392
42.624 2.049
54.4351 -9.453
53.8598 25.155
20.9413 39.690
38.0381 25.351
58.4739 44.743
55.582 12.181
32.8587 23.525
45.3991 38.555
32.0521 46.610
61.4519 -11.812
64.3829 -2.438
48.6759 47.536
50.6274 21.267
52.5908 43.584
58.1652 1.333
39.4403 -15.594
50.8626 -8.917
58.1702 35.951
52.6226 19.153
61.7765 3.583
59.1622 8.674
64.0189 12.241
46.0979 -14.148
40.8987 29.601
59.5079 16.623
56.9484 9.491
53.8178 27.067
62.0108 23.875
46.5569 38.240
33.5087 45.308
26.763 50.319
11.7718 38.390
22.074 45.823
40.8006 47.564
45.1512 41.604
18.8049 41.428
30.9068 56.190
53.3368 2.655
45.0772 15.426
58.3742 -12.624
46.1037 -22.754
39.5033 -22.788
51.5638 1.870
52.068 19.807
62.5956 -5.361
54.7419 -9.402
48.2656 -9.748
50.988 -3.420
59.5591 -4.843
26.1537 -6.400
54.2786 -11.438
54.3735 -0.759
46.8446 32.410
36.4909 -16.107
35.7935 -26.118
62.5722 -10.317
53.8875 -10.406
51.3264 -2.340
42.6751 37.350
20.9735 46.960
34.8433 40.886
44.6649 29.648
48.4646 0.190
46.9665 -16.787
59.1917 12.058
61.1339 2.571
59.4452 -14.111
47.0205 -16.675
51.9687 5.590
50.6003 -21.528
58.5234 -16.058
54.835 3.572
64.1787 -4.450
55.3408 7.121
43.9173 -22.479
53.5966 -12.429
60.0244 -5.868
51.542 -8.944
48.8624 -20.790
61.8943 24.387
57.4793 -4.500
57.5121 12.501
52.7732 -17.793
51.9711 -7.199
49.1986 -15.388
46.9466 -12.232
47.4746 13.193
50.4525 20.414
45.1421 -6.173
60.6792 38.069
54.0026 36.924
35.563 46.413
56.858 13.989
56.7338 -5.495
42.7349 -13.747
45.5198 -20.775
48.4063 -14.662
23.6848 31.929
5.80164 30.136
35.9759 11.864
52.9714 40.157
36.1967 40.737
44.419 31.799
48.9229 24.517
48.6314 -3.388
64.4237 23.447
29.4711 -11.018
45.0753 -0.200
34.4434 33.126
42.1421 31.202
41.0409 17.321
37.1705 29.103
34.7505 34.188
35.9565 46.718
39.1792 11.321
53.1929 25.072
24.1951 39.596
22.3122 51.948
17.5201 48.548
27.8371 43.143
34.2628 47.313
70.0523 14.756
51.5508 29.528
37.1486 42.685
55.7561 43.151
37.5321 33.250
61.9244 18.059
55.3954 27.750
41.8629 2.024
40.5262 -7.933
55.3196 -5.792
65.5275 -1.832
49.6762 -12.863
67.0943 30.064
60.5706 5.401
55.7078 -21.837
40.6793 21.311
48.7065 34.931
53.0374 19.117
56.5653 10.210
39.7905 -14.908
47.3587 -4.372
65.982 18.763
64.2489 33.113
53.4692 -2.023
56.5749 23.269
29.7811 30.846
54.3566 32.378
38.1051 43.190
40.4561 35.241
57.0179 5.446
29.7168 37.674
36.6793 37.423
18.2642 38.820
11.1985 37.705
42.401 38.114
48.3262 40.426
30.6022 7.899
40.3307 50.796
41.4835 46.699
64.5019 14.187
64.926 1.119
43.023 0.607
52.2132 34.386
48.5623 6.098
45.086 -6.993
68.5723 18.466
61.98 -12.029
34.4708 -2.956
46.498 -2.964
50.8539 15.109
38.7061 37.666
35.0316 10.378
54.6504 18.507
49.8095 6.094
49.2741 20.084
58.4719 13.137
55.2125 23.389
62.6887 12.537
68.6648 22.844
35.5727 3.466
57.7813 8.850
54.5594 35.596
19.9472 19.804
20.4713 38.420
15.5369 36.430
36.3465 38.555
38.567 52.658
27.7991 36.558
56.4372 21.791
36.9406 36.964
62.6131 19.505
45.4835 0.627
60.6611 5.641
57.4133 26.648
58.6185 14.302
54.2908 33.114
45.2051 -10.975
52.7237 8.298
61.1766 24.992
50.7767 40.173
33.5988 35.047
37.8701 19.474
58.6743 -10.167
41.175 -19.013
60.0989 -2.426
66.75 9.404
23.5485 49.298
28.9843 20.793
53.0427 4.573
56.7448 4.543
53.4033 -19.635
45.8732 -16.314
46.6039 -16.391
61.7761 37.483
38.8649 44.400
43.1015 30.792
62.7376 8.798
38.0554 18.113
69.2962 15.054
36.2595 30.163
45.7272 39.618
56.6591 33.922
45.332 39.995
47.4103 32.589
45.7081 47.442
50.6939 41.062
57.0594 -2.017
44.2767 -10.910
41.8298 -25.527
47.5581 -26.506
47.1452 -11.077
48.4911 -0.438
43.1833 -9.571
40.6587 19.338
48.6127 48.392
5.63263 31.409
47.0249 -1.675
46.5271 27.318
52.5326 42.085
67.5508 17.688
52.5759 -11.709
54.7373 25.848
39.7607 -9.612
54.5981 -4.518
51.818 15.293
63.0293 23.560
62.2482 7.598
41.1028 -21.719
55.8472 11.417
44.0776 19.802
58.2151 34.153
22.0557 32.532
24.7649 31.675
60.4046 10.507
32.2101 28.427
47.2824 34.454
20.3313 48.926
27.4213 52.929
21.7209 42.206
52.7964 45.527
69.3926 16.484
47.4642 10.770
44.6284 -20.338
48.2789 -19.846
45.5044 -23.440
52.9622 -16.236
62.0392 -13.317
59.2756 15.998
45.6604 28.203
40.1133 42.053
20.1716 44.517
45.0978 47.537
47.3628 -7.007
55.4801 7.592
37.8557 22.167
30.0008 41.255
23.418 34.066
30.8646 53.406
44.8769 43.580
67.2112 21.309
53.3855 42.586
38.9438 50.848
20.173 56.196
25.6124 44.331
55.7889 21.499
32.0199 -1.183
50.0359 32.357
35.9547 1.650
49.2026 0.033
53.8222 -9.438
34.6895 2.682
17.6416 12.592
61.8669 9.974
44.4898 28.388
34.3797 -13.823
45.9355 -14.865
48.9369 -13.058
52.8074 3.615
56.7869 -5.233
32.511 40.575
38.7999 14.974
15.4523 42.232
30.9259 47.437
50.0527 44.137
45.6271 12.346
47.5836 25.104
48.4318 36.867
54.4702 29.792
53.7654 1.822
58.6503 0.727
48.1766 -11.820
53.6705 4.365
59.8524 9.505
41.2116 -18.868
60.4722 -4.690
31.5352 -31.636
58.3565 -12.916
32.0647 -28.903
46.9188 1.730
39.596 37.904
34.0515 22.012
61.0031 7.981
68.2876 9.279
46.404 10.592
44.7318 28.789
37.4208 17.080
44.4 -7.491
50.9234 -28.194
49.109 -7.609
49.251 40.917
66.6405 18.799
42.3227 10.139
60.5734 1.769
29.3859 -25.300
59.8745 -9.474
32.6118 -26.346
39.592 -22.445
54.6183 -13.087
57.0871 -19.354
68.0786 -0.408
58.2714 16.881
31.8865 30.394
16.5886 49.685
18.5896 45.966
46.0648 45.308
27.6806 47.527
42.0239 36.969
50.9941 37.582
33.3952 43.819
12.6731 42.946
5.81072 36.141
64.5675 -0.281
44.0118 33.381
45.4549 4.737
57.9674 -21.345
39.9612 -23.953
54.8671 -13.053
27.1157 25.778
54.7796 -11.972
51.1848 -11.585
40.9805 -27.892
52.9745 -22.402
49.4569 -3.594
57.1488 4.890
45.0051 32.585
66.5452 7.569
41.495 36.574
35.5274 46.116
45.8768 35.380
5.73225 41.395
30.9369 48.226
39.3406 19.708
36.494 35.392
52.4554 10.675
57.3475 1.347
57.8985 -13.300
51.6994 -14.764
16.7356 -17.643
55.9793 14.766
54.8621 -1.928
42.3553 29.152
47.0487 34.148
56.0682 21.039
43.016 19.288
40.2111 -21.965
46.7165 -11.266
41.4792 -13.758
35.2935 -7.154
45.0562 1.907
52.145 2.186
45.848 -0.473
30.9577 -1.021
46.783 34.457
24.837 41.721
9.85784 50.918
10.671 36.389
31.1843 47.433
33.6699 45.638
35.1997 45.763
44.0797 42.596
39.2119 37.426
19.3187 43.093
26.8382 48.976
54.0262 -5.273
30.8387 23.805
12.7281 43.588
4.97018 41.595
62.3493 -11.779
35.6677 -22.504
70.3493 -3.235
59.7871 -9.417
61.9079 20.690
65.302 35.008
65.2915 9.443
62.6763 -12.253
33.4152 51.328
34.5638 46.623
23.3664 39.969
33.4699 47.268
30.1286 46.966
36.5905 49.177
15.7978 41.308
35.4565 42.477
39.2957 51.529
26.9433 40.489
49.1042 37.994
40.24 44.717
66.9383 32.143
67.8156 29.473
52.0901 -9.473
38.4452 -20.691
64.754 -0.721
65.7889 1.473
56.4946 -10.985
55.1692 -11.948
59.7682 2.974
47.088 -13.048
54.1404 6.023
44.8669 12.575
27.1184 25.751
45.8322 33.467
52.9787 -10.259
47.2775 23.220
39.521 38.161
51.0056 20.378
46.1362 42.638
31.0264 34.475
27.5387 40.780
45.602 5.115
62.1664 15.251
53.5427 45.037
52.0193 20.945
53.4472 -14.223
18.1303 -25.948
20.5463 -36.146
67.2337 -5.237
57.8577 -5.173
51.1322 24.649
47.955 47.550
52.4653 13.354
64.9919 -16.387
47.4747 -13.670
16.6071 44.796
13.2889 35.551
39.0826 44.736
56.6195 -11.613
73.0183 7.463
56.7594 -16.219
47.801 -14.431
56.4372 4.037
58.1278 7.913
26.2138 -12.828
58.7934 17.654
53.0173 9.329
64.0416 24.245
57.2636 4.440
30.3013 57.250
15.436 37.229
40.3013 33.828
50.0805 28.302
34.1452 36.148
58.8345 -3.051
40.3646 -2.063
39.1646 16.800
34.6505 -18.596
63.5916 -11.520
66.3083 6.720
52.975 3.845
57.7887 -7.465
65.7203 20.621
30.1875 49.275
38.0464 50.161
43.2602 38.294
46.2992 25.355
60.9862 25.092
68.2989 5.470
58.1655 0.422
60.264 -12.541
58.1288 0.929
53.2298 -10.149
43.8634 34.746
45.2059 18.129
26.487 47.907
20.9275 43.374
36.05 55.504
49.5045 50.974
28.0311 29.049
52.8552 9.247
44.1334 42.310
51.283 19.709
45.8613 17.416
41.696 33.211
42.7748 1.498
56.3255 25.016
24.1871 50.521
34.7159 41.970
51.2957 11.641
55.0034 26.177
58.0246 7.972
53.4265 15.721
54.0836 9.038
33.1031 22.045
42.5813 -5.581
52.6885 -10.371
56.3532 -5.466
47.6838 -14.814
61.5145 -1.654
30.8381 -16.957
52.3593 -6.409
29.938 14.573
43.8227 19.290
47.2361 38.983
66.6595 -2.750
47.6292 22.918
53.3507 27.968
53.0933 40.854
45.6364 43.790
26.2026 44.353
50.5972 40.465
54.7376 4.158
54.7246 5.664
46.7706 36.925
34.8741 51.196
50.6823 49.369
37.44 44.539
24.3722 39.137
34.6072 46.346
61.7768 41.453
26.8731 45.965
52.6013 40.947
64.86 3.354
59.1657 30.840
51.452 -13.618
28.9119 -30.274
61.0394 -10.178
55.5974 -8.659
64.7296 -5.976
52.5066 -9.240
27.7669 -10.370
44.4982 -2.750
33.0493 34.076
28.5394 50.523
46.6722 12.130
55.3034 14.038
61.9352 -2.233
33.5075 -26.254
49.6042 8.907
50.5485 41.931
55.8611 17.041
46.6875 42.769
40.7933 29.255
45.0854 39.455
56.4599 31.979
44.1246 -1.918
38.6305 38.542
41.9251 46.997
52.5212 39.844
33.7026 54.427
13.0963 47.553
5.26651 42.053
19.5295 46.921
5.6038 46.665
30.4685 42.388
22.6888 33.265
49.1781 48.337
45.3167 44.460
44.7014 -19.928
55.0588 -12.207
56.6799 1.462
66.8 13.033
62.4188 13.421
48.8613 -20.483
67.8606 28.284
54.5604 31.776
47.0606 39.673
45.6748 45.646
24.2187 46.747
45.7602 19.103
7.83193 44.217
5.83068 41.338
63.0429 7.536
55.7235 6.440
39.5158 28.180
63.4433 15.321
28.7593 38.321
19.9918 50.074
47.6852 37.871
60.3101 12.937
30.6459 21.224
14.2867 30.618
5.88533 30.276
63.2153 5.666
42.2578 -9.238
36.6523 -4.830
48.5342 -23.226
57.9657 -15.271
62.6072 -14.145
56.4885 -8.688
59.4373 0.309
62.1818 3.315
56.3731 -14.433
65.0697 -11.044
59.1639 31.850
42.1901 25.489
53.7265 -5.375
44.463 -15.746
68.5744 14.927
44.4783 41.433
44.2823 44.312
56.0397 -3.872
60.0311 19.310
63.1566 9.967
38.3566 -15.091
61.0473 8.802
38.5928 -2.147
17.6075 -21.440
44.9287 -23.305
31.1866 -16.055
44.8441 -27.003
58.0434 -9.657
40.0043 -29.394
68.6188 6.834
57.767 -19.074
61.8633 -4.549
52.5639 -16.498
50.3568 -22.335
57.5697 -17.385
59.4006 -9.348
65.9763 10.358
67.5538 1.618
67.0751 4.182
42.0765 13.936
34.4971 47.147
45.6307 34.695
65.9904 10.669
59.7753 19.165
64.6366 11.252
45.7279 4.234
47.161 41.833
36.3761 33.936
5.36153 41.678
25.7317 44.617
55.3262 12.442
64.8064 16.419
53.4574 -6.238
35.3566 -21.829
52.542 -0.832
56.1685 -1.534
40.7593 39.912
43.2316 45.365
31.3942 50.736
42.3873 39.193
21.9835 51.417
33.5438 12.671
48.3939 -4.365
45.7367 35.810
38.7853 36.280
63.5381 8.731
60.7767 3.073
51.4008 21.118
48.975 39.494
32.3212 53.205
58.9967 12.028
64.7678 22.594
54.9902 6.283
12.6728 23.983
28.7031 42.027
16.0895 44.716
6.69742 32.169
5.85803 31.021
50.989 24.428
33.6202 15.684
22.8611 32.320
18.5434 16.330
5.80509 42.013
58.8374 -3.226
36.9032 11.762
56.8513 1.871
29.3077 44.938
53.0205 13.921
54.0861 17.646
43.5952 -17.835
43.1523 -34.285
47.9401 16.884
11.7687 49.197
58.2148 43.021
41.055 43.994
32.2312 52.560
31.0827 55.977
34.3803 12.385
47.3805 24.922
60.9043 27.659
54.5338 31.646
52.8993 -11.035
44.7339 -15.930
63.868 29.911
56.3049 18.890
37.3725 11.565
35.5021 47.052
71.9534 22.334
68.1948 1.562
68.7096 -13.790
47.9499 -16.411
49.3984 -17.354
56.0003 3.131
40.5242 17.891
47.383 19.773
48.272 37.204
51.5528 21.278
57.9738 29.911
33.0893 45.181
40.1087 24.378
14.258 41.279
42.1673 36.209
63.4272 24.098
38.6579 33.767
30.6873 28.922
42.8225 46.512
37.8217 41.948
34.8182 44.031
34.9452 47.086
35.9169 33.372
61.8316 38.446
50.8502 12.209
15.6178 15.583
26.0536 46.164
46.0307 32.954
38.9581 21.575
40.3446 46.321
68.8849 28.222
62.5268 -1.302
53.3314 -15.348
57.0996 -2.407
56.8881 45.063
35.1248 52.522
55.2863 42.208
37.2632 32.133
54.1973 34.321
21.5126 45.641
50.8816 21.782
58.6807 17.671
32.3737 12.465
56.4256 31.598
39.6686 40.369
60.4042 30.600
66.0128 5.186
57.8878 13.040
25.8224 38.745
19.0257 47.114
19.5333 36.869
48.0835 40.024
50.8182 17.819
32.0234 37.833
42.6389 -13.699
10.2495 36.306
29.5169 49.329
44.9335 34.177
63.2858 17.532
67.3557 12.085
64.3037 2.221
53.1114 1.818
53.909 19.470
58.4107 23.603
11.0493 35.968
38.587 37.927
15.1177 50.110
32.1575 8.754
56.8788 42.071
56.9388 40.777
53.0357 38.873
59.7636 -1.220
39.7615 -13.790
46.2084 3.280
49.1475 17.690
44.1918 39.372
31.7239 41.474
29.4482 51.238
58.2447 27.436
51.6896 -15.041
61.2576 -4.711
55.8292 7.909
52.3697 0.612
59.0809 -10.747
54.4923 -9.553
70.051 -1.690
57.1948 3.935
68.3614 -10.042
49.4044 -14.281
60.7125 13.043
59.4016 -0.599
53.3434 4.694
67.8196 18.424
53.3779 -0.015
57.507 0.203
69.0819 -5.979
53.5657 -13.898
47.4316 -5.130
53.559 -17.939
50.5733 -14.504
62.5882 5.950
66.1924 29.925
41.3921 35.645
40.1369 29.471
44.3616 -12.513
45.5839 14.999
35.5972 33.965
53.6806 -12.584
14.6073 -17.313
45.2981 -22.868
58.7237 -9.177
66.0075 7.126
28.4654 -22.654
74.48 -6.139
52.9144 -11.338
35.7837 -24.200
39.6259 -20.604
66.7451 -0.833
52.4968 -10.436
52.6601 -19.686
69.6028 3.964
44.9759 -11.181
45.3906 -10.911
65.5497 -9.767
72.2678 1.266
49.9662 43.787
68.3621 30.522
45.4572 -11.534
54.2798 -18.101
61.8252 17.787
44.7247 26.788
43.5939 15.066
39.6766 24.853
61.3993 10.499
56.2211 -10.518
32.5486 -18.471
57.6839 -4.232
50.5041 -12.499
37.2994 -2.488
63.1022 14.452
37.8329 -19.008
64.0308 14.573
58.9982 0.842
64.0899 8.009
43.444 11.159
42.9535 20.072
13.9392 44.062
41.9426 46.274
40.6492 38.810
39.5033 37.332
38.0613 -5.800
60.3189 -4.546
60.7401 7.468
56.4944 -16.354
45.5336 7.347
14.9633 28.235
54.6068 2.684
46.163 10.850
54.8537 -15.190
56.1397 -10.898
63.1461 24.497
5.7886 30.520
64.6476 5.531
53.9774 4.699
44.7395 -4.648
40.502 -1.978
41.465 16.904
19.4492 22.963
32.4464 20.216
22.2393 20.869
31.2088 31.120
21.5311 38.925
22.3558 40.733
29.3665 46.376
5.8564 41.495
53.3271 47.677
50.6801 19.316
46.5092 19.875
35.0791 45.809
49.6797 31.546
56.5535 25.357
34.1607 -6.646
43.6073 -14.882
52.0508 -14.812
58.1089 2.490
25.6076 -24.144
49.1882 -20.215
71.4241 3.671
51.9194 -22.673
42.6843 -14.998
46.8718 19.205
32.8621 47.974
20.1882 50.650
42.1532 25.553
58.6553 -1.210
46.9888 -6.464
48.8142 -16.367
45.0587 -27.966
45.0989 -8.426
42.7746 -17.380
60.5433 -11.506
33.3066 -18.249
61.3686 -2.420
56.902 34.517
49.6692 20.400
36.418 21.244
36.7947 34.228
21.3612 36.332
57.5525 35.300
65.8505 14.766
53.7422 25.761
59.5862 17.473
30.0477 50.036
58.1351 43.755
29.1399 27.219
38.321 45.875
18.764 29.944
54.6178 15.637
62.6698 37.450
36.2751 45.169
30.2112 41.766
41.1211 26.009
37.9082 41.543
5.54634 41.537
33.9531 4.520
41.39 -3.734
54.7375 -11.846
37.3246 -27.364
44.5611 -6.308
55.1072 16.465
53.9406 -1.328
71.2646 -6.976
41.6118 -22.623
42.3882 -25.942
38.4938 -12.372
55.9727 -2.167
53.237 18.531
60.9854 28.112
57.5505 -5.533
57.1823 -7.413
66.32 4.142
58.9156 -7.139
44.2862 -16.702
29.7178 -15.979
56.6005 33.078
35.4625 48.357
39.1624 41.835
65.745 36.709
54.465 24.740
41.1864 12.175
48.5584 15.792
48.2976 22.783
42.0281 25.085
58.2874 21.738
50.4746 33.492
45.6832 22.797
55.9135 46.761
39.236 39.131
40.2747 12.834
39.4701 29.527
20.5834 37.178
34.983 34.370
24.7878 41.016
28.9771 54.790
14.4401 31.958
40.4895 53.676
53.9989 24.314
23.5004 47.536
30.5347 48.617
39.9111 42.104
24.3438 46.136
53.0621 20.923
41.674 26.770
51.1472 12.671
48.3602 8.901
60.9934 12.426
53.5025 -0.141
43.3997 -32.701
51.7718 -10.021
39.6876 -16.135
55.6162 6.997
54.1086 -17.817
47.5986 -3.369
62.8215 13.232
61.2429 37.642
48.0279 30.784
50.3787 27.283
22.3962 40.260
5.77021 46.987
63.4318 -17.212
66.1948 -4.767
47.342 20.110
51.3568 18.797
51.4341 20.699
33.048 36.267
20.7171 46.896
21.0685 43.683
19.6162 40.969
12.0182 38.209
23.6156 31.639
12.8512 30.197
37.1057 25.465
46.5403 34.386
47.7049 -19.735
58.9429 11.720
60.8002 27.950
25.0766 39.578
38.0348 38.372
56.5423 32.512
57.0802 25.948
62.0965 0.209
52.493 -12.533
44.1163 -27.046
63.3065 -7.111
57.8878 3.581
60.7098 -1.075
63.7928 -6.745
43.7045 28.418
41.6639 35.049
28.5354 46.534
36.7201 47.817
23.1155 48.971
28.3922 43.025
30.1848 43.288
54.7726 37.136
39.0654 41.556
25.5502 33.879
35.45 17.636
6.29318 48.880
28.9143 40.308
55.3534 19.423
49.0474 31.210
63.7194 12.372
66.5129 -10.640
44.5292 8.390
59.5813 10.734
48.3242 5.599
61.8317 0.725
62.8842 13.141
54.6341 3.028
63.718 18.020
38.5111 20.514
53.0958 36.671
35.6218 46.439
34.5834 38.680
54.8282 10.316
59.8739 7.689
57.7106 -3.632
56.0401 -11.926
30.0857 -17.052
53.338 -0.027
47.0328 13.304
61.4591 4.933
59.8596 3.657
31.2699 -21.583
42.2514 -18.535
54.854 0.950
67.507 19.394
38.7087 28.496
44.9889 40.075
25.4484 22.229
51.2364 2.679
45.2355 -11.292
52.3893 22.813
40.2107 51.415
45.2442 42.569
38.9244 48.989
51.26 42.365
34.9173 29.103
16.6321 39.397
54.9677 22.572
30.0173 38.105
38.125 38.688
29.1129 49.720
5.63204 41.892
71.646 -7.428
50.4411 -10.584
37.6152 -10.374
41.33 28.244
34.6401 48.170
30.9938 41.071
28.5353 46.809
57.004 31.905
51.3821 10.291
52.3461 -3.944
57.8598 14.958
38.6947 -24.412
55.6721 -6.564
53.7003 13.071
54.2545 19.642
39.2841 15.672
48.7215 -4.524
65.2843 -2.485
64.1446 8.931
30.8399 -25.224
42.6519 -3.464
52.9515 0.797
62.5973 -11.331
35.9899 -1.130
61.401 14.383
53.4569 -16.053
43.2599 -10.222
40.3257 41.312
12.9744 45.435
55.8293 34.176
56.5099 14.084
54.1278 -11.368
55.449 12.528
53.4142 -13.394
54.9809 18.266
47.4602 0.948
58.808 8.649
54.5005 15.117
34.188 36.216
66.2121 10.778
47.5489 -9.093
40.0197 -15.202
43.8436 6.040
55.1111 21.361
63.7799 -3.720
39.9996 -17.454
44.0576 -16.562
56.4835 -10.394
57.1077 -10.616
66.8778 1.280
61.464 -2.876
45.0553 -12.521
51.704 -1.658
69.8579 3.848
53.9765 -16.303
67.4889 4.500
58.7906 -1.420
47.7132 -24.299
52.7178 2.966
67.0953 15.583
51.682 2.856
50.7229 -11.390
61.7908 8.148
50.8213 -14.419
59.8815 35.030
48.924 40.200
5.27364 46.277
21.0889 39.133
35.3587 39.106
7.58947 46.959
43.5523 37.455
60.3921 9.631
49.2543 22.445
45.2008 39.506
38.7487 21.962
42.4245 -12.694
59.1869 4.736
65.9603 13.225
57.4363 -15.148
68.269 17.062
48.5145 -19.449
57.7623 -8.181
63.1466 2.636
46.2291 -4.775
48.1675 -10.459
35.3639 -20.562
57.406 -1.711
57.4771 17.766
48.6296 -9.316
49.5247 -18.548
46.9913 -5.088
31.2204 49.951
50.1369 5.356
61.3848 26.393
56.4328 15.608
57.163 -20.760
38.9882 -17.513
49.7799 -21.349
13.8881 -25.077
57.6993 0.180
69.5107 26.992
69.4388 1.643
52.7799 20.254
66.9269 9.055
17.3188 43.099
21.7809 51.581
32.6559 56.385
29.7685 48.400
34.4288 29.272
35.2117 44.298
61.0859 8.619
52.7367 -25.832
49.2921 -12.259
61.5421 8.021
63.9904 4.125
60.3149 -1.867
29.0322 20.113
14.2059 25.078
5.27855 31.299
5.68444 41.778
21.012 30.393
5.57774 47.078
65.4149 29.971
60.944 1.528
18.9962 52.288
39.2796 10.704
50.3384 31.374
57.1908 30.795
49.8666 34.773
59.0025 -8.002
49.6207 -20.304
58.1427 0.545
47.1845 -23.730
49.6982 -24.263
50.1652 -10.821
41.4443 33.214
36.8608 45.448
48.5216 30.325
40.3247 48.937
43.4823 43.495
60.4328 27.949
49.7485 -4.700
53.1468 -19.879
65.94 0.763
64.0224 2.613
67.4285 14.108
51.0557 33.547
57.5912 -7.335
61.0348 37.741
57.7504 27.339
57.0545 -9.704
46.2272 15.956
51.9335 40.819
35.9 29.439
46.2246 38.808
24.8591 26.844
21.5382 27.696
38.5668 26.558
53.0972 -16.598
57.839 -11.213
58.0065 -13.480
59.9023 18.002
54.0807 15.867
17.275 50.742
64.1596 8.488
61.3823 15.254
55.2091 2.769
29.4459 39.075
49.1579 -0.500
42.6927 45.746
15.3798 46.356
5.7482 46.728
68.6788 14.070
54.8728 11.595
13.1009 44.904
35.1771 46.018
62.1416 1.740
61.2331 8.296
66.0091 5.243
55.1167 -9.733
57.6808 29.636
34.5075 38.328
60.9781 -8.388
61.2193 36.169
43.6505 -17.325
37.2409 -22.074
29.5637 -16.143
37.5984 -21.864
40.668 -13.083
34.7354 23.792
42.1939 32.062
23.531 42.388
42.5142 25.843
49.088 22.584
51.106 8.202
65.4058 13.060
58.8969 -9.888
55.5101 -11.500
56.7518 -18.903
50.5462 -7.691
67.9106 26.317
56.4069 -7.682
66.9014 2.734
60.898 25.561
60.5327 13.727
47.7999 -19.985
56.9214 -10.034
53.3056 -16.922
66.7168 3.363
23.3616 40.618
27.4626 39.540
29.8319 44.274
46.4113 29.815
22.8516 49.677
49.639 44.932
58.8391 17.402
46.2419 2.861
33.1923 -9.779
37.7534 -20.511
48.562 14.197
17.9479 42.402
26.695 38.402
58.0499 -2.143
61.1223 21.336
70.4103 11.626
66.2578 9.138
58.1819 -3.701
52.2213 -16.401
55.0268 7.745
53.6878 27.208
43.0063 21.956
57.3716 15.013
32.6242 -21.874
52.2458 -10.448
66.4026 14.849
49.6948 11.388
42.8785 9.578
51.1394 -12.179
58.4167 37.533
17.9435 51.611
35.4583 15.020
59.6255 24.584
67.4624 -1.838
53.5686 -17.027
47.1706 -2.106
55.9961 20.306
57.3149 -16.726
60.6603 4.908
64.388 29.716
56.5547 14.679
49.0405 39.885
26.4007 38.430
29.7697 35.849
49.6684 32.288
54.9097 -2.385
56.3291 -18.810
51.8343 -7.700
71.0234 15.211
33.1107 -8.435
50.8108 -11.067
57.4643 -1.829
55.5664 3.153
44.5263 1.410
37.9059 4.202
41.6636 9.121
38.941 21.454
50.3344 7.716
38.818 3.662
39.5322 -23.527
57.448 -12.439
47.8755 -23.722
49.7064 -15.828
38.528 34.764
59.1272 22.252
43.2825 -27.436
53.0431 -2.892
46.4186 27.566
49.913 34.295
50.7892 35.467
61.9111 10.961
61.0033 -1.661
57.296 2.256
55.2102 7.478
38.5424 10.627
44.3781 39.694
37.6757 11.436
56.591 9.674
61.7739 26.772
61.2453 28.095
37.5808 36.845
54.3128 -9.533
44.8162 -12.675
55.4308 -16.535
45.7993 -11.338
55.7722 -23.260
40.8133 -17.479
44.9333 -5.900
52.3206 -3.982
32.096 -32.398
46.9138 -18.770
59.8774 -3.591
56.017 -6.702
55.3332 -8.307
58.7168 -4.189
60.4471 -13.602
37.366 -15.929
51.7447 -21.644
41.2908 -22.376
59.3944 -0.192
63.3647 -22.266
45.431 -21.602
55.6876 33.417
50.1984 49.909
31.8579 36.323
59.1664 6.861
66.0639 13.961
69.949 14.455
64.8582 -10.499
51.4173 -8.378
55.3881 39.514
54.9965 10.209
55.8119 -19.249
43.5741 -1.453
54.8536 28.626
54.7619 6.647
63.7398 7.052
49.1257 0.518
37.0776 16.225
35.8919 29.775
60.8212 34.110
48.0019 -13.949
41.4053 -28.975
42.1101 -15.002
46.1276 -6.648
38.6841 -10.697
64.867 -3.870
62.7105 27.525
62.5644 6.965
31.1027 30.250
50.6776 7.408
48.1794 -10.082
67.7647 14.993
56.0475 -14.280
42.8344 -19.837
49.3362 -24.299
61.2366 8.654
62.1745 2.010
58.832 0.493
58.2356 -4.757
57.0531 -2.068
49.9877 -14.207
62.3852 -0.731
65.4797 -10.937
39.3539 -23.057
47.5993 -17.081
44.3827 -23.240
49.0962 -24.981
47.5036 -22.738
50.4311 -20.050
55.4001 -9.933
46.3397 4.564
32.3989 -32.644
58.0057 -17.619
47.6968 -9.690
69.1014 24.556
53.8151 40.267
26.973 42.283
35.0054 46.108
40.7245 41.502
60.2394 21.859
43.6462 41.230
16.6289 47.273
45.2121 34.727
43.6215 36.789
24.4875 55.135
40.4067 36.648
46.5732 31.310
38.1021 46.009
51.2755 41.619
21.2159 39.672
44.1614 44.365
5.70205 36.610
23.0289 36.456
24.662 55.087
8.54306 40.662
5.47447 35.774
58.6785 16.009
36.7591 23.565
34.6827 7.725
53.0892 -22.968
50.4492 -13.835
34.7025 -7.708
35.2185 36.905
21.2051 35.076
25.8197 50.249
41.6471 36.894
68.4656 15.086
66.0436 4.278
66.8783 14.494
60.0207 5.362
53.8852 18.475
47.9695 7.677
63.1039 -8.106
65.6932 0.243
64.1705 -1.550
63.1599 -0.798
46.3035 -16.530
42.9653 -4.620
56.4283 -1.131
62.7957 -4.181
36.7568 -11.398
51.2121 -15.858
52.007 -9.278
59.6352 -18.832
56.1381 0.572
40.1719 44.939
29.6438 46.970
29.6784 48.570
31.9215 21.139
46.1415 28.869
19.2636 39.465
47.8785 35.598
51.5414 37.252
56.7634 16.465
43.7889 22.986
55.5699 40.798
26.0164 43.907
24.5067 47.110
17.3922 34.774
27.6262 21.353
57.6153 -18.692
32.7182 3.766
36.5585 28.349
21.4364 44.756
28.5371 36.433
61.7625 23.656
55.2136 -7.424
45.4504 -26.791
45.668 -17.168
48.0566 5.054
53.4138 -10.193
65.0951 2.522
61.5971 -10.554
59.1481 24.113
67.5718 17.589
33.5579 -22.408
49.6155 -20.960
63.3756 5.039
63.2004 6.153
61.3154 -2.496
49.9644 26.908
42.1592 32.555
43.5031 39.977
42.118 45.645
27.2138 35.812
38.4127 12.219
34.6595 -16.359
49.5131 18.983
48.045 27.419
70.4183 7.310
54.6477 15.140
32.0715 40.331
40.5113 26.785
39.5442 41.526
34.2342 51.445
36.9145 53.964
24.1795 53.345
28.0883 30.155
39.534 46.847
30.1374 43.098
44.2376 -11.373
44.5786 -15.571
57.3326 -10.053
60.6844 27.859
41.0156 36.459
52.7828 21.182
55.5172 13.123
56.1776 28.827
25.4373 31.746
36.9678 37.804
17.2257 49.363
38.1318 46.984
25.6416 41.554
13.1686 45.862
55.8131 48.329
27.9541 45.703
53.4437 41.519
21.0757 58.289
49.4483 32.854
68.8851 26.429
48.1215 44.344
57.9572 -6.501
58.6539 -6.072
46.9884 -15.464
28.8566 9.371
45.0544 -12.384
68.1167 -6.776
51.326 -3.266
66.0427 -5.939
73.2695 6.465
62.7512 -8.102
38.4278 -10.962
50.7481 -14.911
71.209 14.828
41.3593 32.593
31.2229 41.469
46.8369 37.680
21.4554 37.507
27.0484 49.604
16.3959 42.325
5.84743 40.924
52.4024 -11.648
69.3484 12.685
64.3212 1.894
46.1795 0.915
42.6435 3.398
34.7471 10.018
55.1571 6.425
26.7145 41.615
54.258 24.684
45.3559 39.315
53.8664 11.191
28.572 52.300
30.3331 48.744
12.9847 50.441
19.1572 51.683
69.5963 14.148
65.6584 33.765
9.87298 45.441
14.2507 49.654
47.8716 9.955
32.4453 4.995
66.5028 27.571
45.8774 25.150
30.272 15.216
40.8697 36.473
59.8369 -2.663
30.6118 30.416
44.1328 32.611
53.8898 -4.817
38.716 -20.137
45.7409 -20.501
67.2503 0.899
42.3399 -18.999
33.154 -12.490
52.3569 -16.897
17.4908 -25.119
25.2363 42.848
48.4353 37.562
42.8187 31.036
48.6382 43.942
57.6776 41.191
20.5938 42.100
18.0816 35.325
40.961 29.594
36.008 36.555
22.8444 7.596
31.8462 33.653
42.2666 42.763
53.216 31.365
66.2719 17.277
44.5494 15.558
63.0659 12.132
43.1419 -12.686
57.8996 18.454
70.3702 11.691
60.8497 -10.819
67.2139 -10.589
55.7164 -5.211
25.2391 40.499
22.1324 46.114
5.36186 36.439
65.8633 11.002
44.7351 33.379
27.587 47.407
48.9601 35.735
54.6145 -19.638
67.591 16.702
42.1579 37.765
54.0953 -2.560
48.1636 15.288
55.6227 17.812
53.8097 -8.342
60.0101 34.417
27.8995 48.678
23.7694 54.803
35.2308 36.502
44.2355 14.488
43.9821 11.576
67.3062 25.042
47.8867 15.619
67.7526 23.347
24.709 43.145
43.2001 -0.746
58.3177 16.549
30.6859 43.249
37.8637 44.965
31.4845 30.983
33.9947 24.887
51.6651 37.375
35.722 12.461
30.6973 45.848
39.7308 -10.996
39.6655 -6.905
43.0906 -23.676
34.6546 -18.338
43.4407 -17.538
55.5244 35.314
52.9029 25.491
49.1702 -0.763
23.4706 -17.439
38.4175 -24.743
40.0197 -18.595
58.2075 -21.522
56.2171 -5.956
50.5187 -19.890
56.6532 -4.060
60.9264 21.597
33.9242 -20.613
67.0036 -15.098
61.7587 5.765
42.4409 24.160
33.603 52.175
49.9557 32.648
36.0583 35.330
27.6564 25.665
17.5549 43.306
39.3446 45.099
40.7467 29.046
53.805 38.119
26.8436 35.100
32.5148 42.453
45.9501 28.722
53.4227 0.008
57.9296 -9.318
51.8934 -16.517
51.6494 -17.808
32.7863 27.826
31.9925 38.918
53.3796 15.633
46.6224 6.072
63.0007 -14.166
34.9938 -11.574
64.0407 9.957
61.6289 -16.152
48.2132 -30.728
43.441 0.311
47.0116 31.233
31.7537 24.202
15.3867 41.656
28.4228 49.115
29.9281 50.427
25.7041 48.538
50.453 12.074
49.0551 12.679
50.8342 27.916
61.0397 14.408
51.6844 -11.417
50.5844 -20.273
63.3707 5.592
54.3417 39.812
49.5396 29.545
47.78 12.528
43.1696 -0.856
63.9676 7.683
31.8782 50.953
52.4792 27.444
65.4048 27.273
52.6949 43.917
39.4831 27.223
44.1988 44.622
53.7821 18.629
16.3965 40.346
19.9645 39.393
34.476 44.806
20.0373 54.026
46.329 42.872
49.0252 36.130
68.7946 28.158
67.8937 -2.213
64.9132 11.875
63.1781 -6.262
72.6411 7.036
54.608 30.793
64.5419 34.106
5.9646 30.176
17.4507 46.100
27.4955 45.022
44.6194 48.095
56.0924 17.032
64.0256 -5.122
49.7691 0.988
28.8381 19.049
5.66086 41.506
