# Supplementary material for: Myosin V executes steps of variable length via structurally constrained diffusion
Source: eLife. 2020 Jan 15;9:e51569. doi: 10.7554/eLife.51569 (PMC7054003; doi:10.7554/eLife.51569)
Supplement: Source data 1. [file elife-51569-data1.zip › myosin_elife_source_data/Figure 3/BD_diffusion_contours/lastbead_xz_0kbT_volEx.dat]

44.683 49.417
57.395 47.483
34.877 23.052
47.136 50.367
0.407 29.343
-0.630 20.836
40.535 46.001
38.647 58.003
61.929 43.438
56.830 28.742
49.759 -12.621
36.921 17.168
45.782 38.979
39.277 30.919
42.262 54.136
14.709 39.986
5.105 41.151
59.970 40.971
67.444 4.491
72.424 -3.628
52.519 39.132
27.240 43.948
25.315 -0.125
35.763 40.379
32.566 49.008
33.556 40.095
41.605 39.579
48.965 13.667
57.693 -13.986
26.589 26.809
32.613 4.993
28.996 54.162
59.981 45.643
67.262 9.129
59.923 14.651
69.416 5.358
64.449 7.966
30.526 23.689
24.703 3.164
54.814 43.698
34.694 45.016
53.769 30.864
67.108 3.994
66.897 21.980
58.261 12.977
62.071 17.524
63.368 19.870
57.631 44.356
34.956 47.193
29.311 50.957
47.827 50.017
57.180 38.989
70.653 23.657
64.383 23.872
43.656 42.674
13.304 -2.350
45.908 8.861
53.242 11.754
66.070 16.894
62.398 -22.508
27.352 -23.060
51.086 -7.354
53.827 4.605
75.859 7.150
65.828 31.747
67.450 5.999
70.317 7.178
67.333 8.811
67.404 26.239
49.269 29.460
45.716 51.168
71.374 13.671
27.112 -24.803
61.201 -5.183
44.287 5.605
25.597 28.723
24.322 10.222
41.816 -4.538
48.984 23.352
21.569 24.105
53.764 6.183
30.160 32.480
38.157 -4.385
48.762 -11.635
68.157 -4.811
63.033 -1.547
67.969 16.185
62.222 39.313
65.187 18.871
56.995 43.589
61.426 23.468
48.682 22.955
63.370 25.491
60.118 42.662
40.698 40.491
33.740 -1.406
32.995 -15.053
39.728 -16.307
56.309 -11.515
63.223 17.468
57.188 3.549
59.535 -6.166
46.144 -12.169
43.662 -18.040
53.071 -18.671
46.124 -12.521
28.782 38.371
14.792 34.894
22.597 47.820
23.355 41.679
19.237 23.406
13.673 46.876
32.999 45.463
64.405 28.249
72.174 19.077
65.312 27.626
70.814 24.840
30.413 19.868
28.818 36.991
55.888 40.926
67.096 16.011
59.473 32.665
57.319 24.705
71.352 10.100
55.295 32.790
33.208 -10.546
57.597 -9.999
45.528 -19.731
57.026 -9.652
73.647 -6.474
50.796 -12.974
74.043 10.743
73.090 19.172
54.681 -16.467
28.558 -7.810
70.315 25.390
43.038 49.002
44.975 29.270
38.243 38.917
53.848 24.280
5.212 41.985
72.448 10.492
49.973 -7.566
66.963 7.331
72.655 21.877
36.430 39.549
49.058 55.242
25.432 37.155
55.471 48.583
52.889 50.949
33.951 54.832
52.888 46.194
46.468 51.022
28.173 47.562
65.639 30.822
68.342 -8.535
63.029 25.145
66.925 31.154
66.600 16.531
56.090 47.062
62.745 40.766
39.731 51.410
32.299 54.450
38.078 34.869
52.709 5.004
36.157 13.228
32.382 4.069
48.128 -23.080
47.110 -25.455
47.337 -21.913
23.491 -15.377
26.557 -15.880
40.437 -41.284
23.358 -5.010
40.293 -19.116
66.337 -20.520
16.393 -11.821
5.307 17.524
36.640 48.648
70.309 13.139
53.221 3.686
57.804 -18.704
50.506 -8.471
52.010 -6.624
48.859 0.530
42.538 6.848
29.312 27.728
27.303 57.708
36.415 5.809
55.830 -9.692
4.263 43.152
45.042 25.171
19.713 48.048
38.139 47.795
5.524 42.087
0.908 18.156
44.869 28.466
46.522 25.468
43.153 21.801
45.513 54.160
65.498 15.728
71.582 3.550
70.816 21.394
52.603 42.814
64.203 35.821
45.567 31.391
56.719 29.843
70.147 8.813
44.301 30.119
51.504 43.161
32.648 41.668
63.798 40.450
17.701 26.794
63.945 -1.407
64.146 32.965
38.180 21.094
50.504 -1.840
27.958 0.488
36.485 28.972
29.965 50.243
26.793 26.445
5.233 17.593
29.569 -11.950
71.508 -9.936
54.048 40.152
43.499 53.254
49.358 49.410
53.865 50.658
5.400 41.868
48.844 48.590
38.029 50.272
51.975 51.135
22.597 31.332
12.621 49.221
47.219 49.379
26.655 30.762
42.241 39.712
58.240 -12.656
38.952 -27.134
45.632 -24.402
57.251 -1.351
64.873 -15.791
37.359 -14.951
36.182 -8.568
36.361 5.735
11.424 12.184
38.851 -9.207
24.150 -4.444
23.050 -13.628
36.717 -32.676
32.151 -26.428
27.357 -19.672
42.152 7.925
27.862 6.996
31.912 -0.526
46.909 27.008
53.548 22.257
42.451 9.091
58.996 44.969
73.192 21.989
66.018 12.946
66.474 14.603
68.286 33.265
58.162 41.417
48.926 27.617
61.083 23.458
63.723 14.052
54.700 -1.800
54.695 50.151
33.926 43.711
57.765 37.525
44.131 43.515
35.268 15.001
32.682 37.897
29.985 41.079
29.579 26.672
10.951 33.246
4.579 40.851
64.581 -4.718
43.430 -25.623
27.358 -15.738
20.830 -18.575
70.625 -9.961
57.481 -6.463
53.285 -7.255
28.226 -19.370
57.886 -1.172
30.449 2.333
48.365 3.517
63.103 4.099
33.526 -17.526
25.059 0.851
33.866 1.504
19.718 48.519
36.685 1.124
48.386 46.938
67.781 23.394
62.534 5.492
60.107 23.715
71.452 3.842
64.818 29.362
68.827 16.079
70.352 13.979
68.283 -10.375
75.045 -0.838
70.977 -9.907
65.339 3.135
30.572 -15.271
45.163 -1.179
49.073 -7.163
47.741 46.471
69.340 22.178
71.267 17.195
70.069 23.847
64.863 32.779
70.550 -3.678
34.488 -19.845
66.821 -11.366
53.079 -14.383
24.049 45.112
61.564 6.763
74.882 1.892
40.992 17.249
72.191 19.174
34.327 54.759
61.027 37.119
28.736 0.239
22.852 -3.482
29.349 -3.107
72.977 11.581
57.824 -2.414
30.800 -16.568
25.881 30.899
15.179 20.700
5.109 40.849
66.855 8.544
39.237 -4.385
67.623 6.060
58.538 -10.488
63.722 33.962
64.701 37.685
58.749 -8.923
70.219 6.003
69.551 9.440
70.986 -7.160
61.193 -2.791
61.726 3.389
43.260 -5.480
69.259 12.846
66.177 9.226
53.593 -5.987
70.294 18.728
66.044 8.387
55.783 48.118
39.215 46.093
47.393 46.939
30.083 36.966
26.125 51.546
65.044 25.430
50.403 46.959
24.990 51.221
22.886 28.050
45.832 36.110
59.843 42.240
59.272 8.666
67.608 19.856
60.694 -8.258
54.728 -7.915
55.791 29.290
9.691 48.642
26.572 22.445
39.590 37.715
52.930 -16.931
36.624 -16.259
44.026 -4.404
62.225 0.269
66.920 -7.249
53.152 -9.491
58.941 -10.065
74.263 14.674
63.944 9.712
53.562 -10.929
24.012 -21.669
32.017 0.601
33.898 24.313
55.526 2.558
57.704 13.091
30.668 4.864
52.793 31.799
43.198 5.857
55.779 25.827
57.521 -21.167
43.472 -15.892
69.854 10.149
64.192 31.723
65.351 35.832
59.356 41.752
53.025 45.801
56.963 41.501
29.536 52.398
5.504 41.253
55.128 38.665
-2.556 38.430
31.977 43.051
53.065 35.221
48.577 49.037
65.291 30.142
38.987 40.203
63.903 1.209
66.612 1.780
42.149 30.400
65.996 33.710
69.995 24.487
60.547 31.394
65.870 26.463
54.887 -12.091
64.864 31.102
12.570 33.258
22.760 46.952
52.247 45.856
57.268 43.369
65.902 31.293
72.252 24.230
45.034 53.073
48.727 54.862
60.462 37.204
67.120 3.628
68.344 18.994
63.364 35.440
71.343 11.631
59.662 1.218
52.299 -13.711
34.906 57.022
38.364 43.477
55.686 38.222
37.897 43.376
65.342 18.364
66.393 36.944
47.560 47.790
64.801 9.775
58.035 37.603
48.579 25.758
68.455 32.039
55.171 6.077
72.301 2.092
65.854 -3.357
53.456 45.577
55.524 23.350
54.607 10.993
44.223 34.364
52.291 6.995
67.783 21.360
51.709 2.722
61.346 12.441
57.346 -27.170
20.873 -20.248
31.734 3.765
53.925 6.423
20.864 41.204
6.042 36.225
44.529 42.407
31.048 19.544
52.736 25.109
67.768 15.835
61.583 -5.377
39.688 1.167
65.906 -9.332
62.558 -22.475
64.954 -6.229
48.826 -18.052
44.528 -23.547
63.721 6.210
25.975 -18.040
71.131 -1.300
66.685 -5.630
36.607 -5.800
62.793 7.375
69.479 31.148
67.690 15.924
41.861 -10.532
67.519 17.176
35.957 47.797
66.207 -3.550
44.869 -14.758
71.541 16.105
64.050 31.052
58.737 33.073
23.794 52.064
5.452 41.148
56.083 38.133
51.974 26.388
55.197 6.614
48.602 24.285
46.319 4.999
53.000 38.972
55.259 41.341
49.388 38.418
47.458 20.462
70.500 28.305
57.428 41.783
60.526 9.857
54.448 21.858
44.287 36.758
30.426 -11.392
60.246 6.711
66.116 -4.458
57.412 0.918
50.542 -14.708
48.516 1.221
51.221 -8.138
44.179 -9.107
68.361 8.386
65.659 34.019
57.306 -6.705
60.767 -8.278
65.510 -1.772
74.000 20.083
67.308 -9.629
74.356 -2.038
63.599 0.182
66.379 -19.149
62.664 1.952
59.305 24.440
48.779 31.275
40.487 14.305
71.223 23.548
64.200 38.152
60.388 44.693
54.567 42.113
62.009 5.444
71.211 26.528
14.554 35.683
19.480 40.210
44.753 56.077
3.090 25.374
51.580 40.986
11.820 48.828
20.669 50.736
48.770 50.255
39.242 21.314
20.902 1.629
62.333 17.676
62.554 9.444
69.846 23.032
40.682 31.971
69.962 21.210
60.984 11.822
60.568 22.064
71.365 7.460
63.081 35.449
47.938 -12.014
43.733 10.290
6.693 37.180
41.763 60.740
43.915 54.525
64.281 33.707
62.802 35.526
65.028 36.695
60.742 -11.108
57.967 1.019
67.474 25.525
60.146 42.075
60.686 -1.374
50.669 -14.387
38.838 -9.959
33.163 -16.421
56.914 -6.734
71.978 22.675
66.552 23.725
16.370 49.762
22.200 45.659
44.044 49.800
1.621 38.398
15.740 32.948
15.517 34.650
35.217 32.196
47.087 51.669
51.731 38.993
64.302 15.090
69.462 31.384
66.361 34.811
59.792 16.334
73.755 19.377
73.526 11.126
67.925 12.777
63.122 40.646
61.056 32.288
61.037 43.667
43.545 45.832
46.097 47.296
41.321 27.211
20.269 45.886
19.876 53.803
7.145 39.886
15.127 34.238
4.958 30.961
61.704 33.405
66.603 16.980
45.029 8.239
45.550 17.706
39.770 -19.388
50.610 -7.047
52.584 11.755
56.512 0.927
50.034 -17.058
40.789 -15.578
35.667 -4.023
39.469 -16.945
28.230 -6.798
64.397 39.970
24.229 33.028
50.172 37.448
53.045 14.131
62.823 41.929
69.523 30.860
69.426 20.426
51.555 0.178
60.027 21.544
31.573 46.082
26.720 35.132
31.246 36.247
31.735 45.264
18.391 -2.536
64.941 3.435
55.667 32.557
72.745 12.707
65.134 29.869
52.185 48.988
45.038 34.827
44.550 41.472
41.520 56.373
34.832 51.390
31.016 38.595
13.269 28.859
27.282 17.806
29.431 21.965
31.253 48.618
51.838 47.711
56.676 38.443
56.992 -10.194
64.032 7.608
63.272 37.876
38.170 45.528
38.365 47.062
51.329 44.103
39.212 44.042
63.731 35.544
71.320 10.744
68.799 18.008
52.396 15.769
51.297 5.680
61.806 1.954
44.670 -13.133
73.193 14.212
71.043 4.963
69.007 33.449
73.647 13.727
59.487 -17.873
38.984 -2.074
47.808 -10.513
46.885 -4.916
59.680 2.900
33.010 2.323
39.868 35.982
38.713 53.909
20.636 29.379
48.216 42.512
22.359 42.728
38.733 45.046
68.581 30.618
64.884 12.256
48.526 18.898
64.363 27.447
73.712 5.795
44.849 35.638
43.372 27.232
31.290 8.511
31.557 -3.340
70.224 28.224
52.223 28.641
19.177 39.259
5.562 41.443
69.778 -4.586
8.136 11.738
-5.847 27.231
15.527 26.000
16.650 6.509
58.627 34.899
31.376 -2.755
46.566 -15.447
70.774 8.986
43.560 -21.679
47.727 -17.955
68.023 8.776
61.633 1.365
65.929 37.200
68.896 -3.849
68.542 22.318
48.065 -13.485
67.318 -5.378
68.370 -7.810
27.915 12.600
25.825 28.699
18.429 25.494
50.601 -12.308
69.103 -6.635
65.984 4.662
57.234 19.580
69.398 -5.527
45.590 2.197
42.805 49.931
36.863 36.585
14.652 25.658
12.033 22.573
20.049 27.386
13.469 47.612
24.897 40.643
29.346 6.456
29.906 5.951
10.307 14.037
21.997 40.017
39.086 17.204
56.632 25.940
22.836 16.163
31.145 54.052
23.490 38.342
50.712 19.364
49.250 -18.462
40.517 -28.307
68.231 -1.214
16.288 1.763
29.666 31.807
37.598 49.519
54.565 32.161
71.462 6.542
40.821 43.698
17.183 53.975
9.888 37.841
36.161 22.593
26.395 21.569
11.225 28.634
38.831 28.911
54.026 -5.369
59.356 -1.206
66.105 14.599
48.807 30.648
42.665 -18.242
56.376 -18.577
62.445 -1.401
71.144 13.325
62.981 -3.066
71.148 16.400
58.856 3.909
62.373 4.263
68.556 30.792
28.808 45.732
57.874 34.625
38.622 44.203
32.235 38.541
65.087 11.196
45.877 -10.391
70.274 1.010
73.662 16.846
61.826 34.827
71.177 22.227
45.247 -15.103
68.815 19.232
70.631 15.981
71.155 5.244
51.393 -17.899
49.439 -24.503
39.741 -22.140
69.442 -0.675
47.612 11.559
35.820 22.392
19.544 37.745
56.204 50.240
16.831 45.193
6.658 48.633
4.342 41.500
62.408 27.002
63.676 38.224
54.358 47.002
2.339 33.079
11.792 10.846
41.883 -18.694
54.514 -20.421
56.848 -13.732
71.424 8.463
68.265 16.393
34.511 45.006
4.867 33.525
14.840 42.628
17.840 35.808
25.390 42.542
39.099 53.693
58.642 42.360
71.895 16.438
34.847 39.970
22.193 0.319
19.737 29.555
36.162 3.269
43.665 12.988
41.110 -10.782
70.296 4.947
60.181 23.508
26.473 47.719
39.970 37.208
53.428 50.840
36.694 43.433
20.311 32.790
35.961 31.101
12.139 30.180
65.362 31.598
53.812 33.420
59.408 30.401
65.714 19.174
66.263 34.363
69.061 15.891
67.353 8.916
62.646 -11.655
65.774 -4.165
63.732 1.816
57.164 -18.456
69.656 -14.741
55.941 -3.746
24.855 -18.199
35.124 -8.204
53.408 10.071
45.514 19.219
61.377 34.570
54.632 46.613
45.792 52.657
36.798 54.677
41.872 49.741
67.433 14.116
54.060 24.023
52.568 42.786
6.301 25.845
45.014 56.979
41.190 44.327
56.713 30.808
63.843 25.112
55.276 41.040
60.066 22.526
66.556 32.830
70.489 20.350
60.288 -10.716
50.242 -19.578
54.973 15.818
50.865 13.344
49.333 -18.268
62.721 34.926
65.946 30.696
43.289 31.604
68.133 10.769
41.659 36.476
54.800 49.994
47.670 8.033
54.158 2.990
49.243 -9.930
48.496 32.162
29.069 -8.369
68.428 3.876
61.579 5.926
40.086 -2.478
56.314 -26.846
69.844 -2.575
67.893 13.833
61.051 8.251
41.955 3.327
32.848 49.492
52.105 14.430
53.628 -11.078
24.156 32.433
39.771 -4.808
34.813 -3.626
49.573 2.909
23.406 51.728
5.286 25.686
29.121 42.587
28.912 46.197
28.910 51.975
32.735 51.612
46.499 46.969
32.000 53.155
34.128 41.547
34.992 32.488
37.535 21.042
69.368 27.371
67.212 30.948
64.330 15.667
42.726 41.870
28.702 48.328
45.961 31.793
53.551 -0.638
53.788 22.893
62.703 12.280
62.153 -8.736
7.167 44.969
13.294 49.348
6.278 32.797
36.123 -7.151
70.466 26.144
64.000 38.622
45.278 43.261
55.364 26.171
60.545 -8.216
27.642 4.355
32.760 31.237
65.404 26.121
46.605 46.746
10.151 35.561
38.493 51.139
45.246 50.103
47.106 53.137
18.509 29.467
43.177 23.816
56.001 23.117
50.402 -9.254
26.278 -1.611
38.930 -5.245
4.971 9.620
19.148 -1.744
52.469 -6.685
48.350 41.140
45.780 1.082
26.498 -18.582
37.251 -9.792
68.386 19.283
53.134 47.774
61.152 23.645
44.196 52.072
38.198 48.255
40.765 41.664
38.702 38.912
54.609 28.022
72.734 1.909
62.646 -7.009
50.910 -19.511
38.056 -15.141
71.870 -1.548
32.052 -8.516
29.398 33.847
64.366 15.621
57.587 1.185
50.495 -13.697
21.694 31.574
15.917 48.404
1.975 25.787
10.452 30.345
27.160 10.387
38.228 53.813
70.173 27.021
55.196 -5.717
46.030 17.666
33.163 -16.704
53.658 1.537
52.273 21.531
71.872 23.510
60.278 -5.932
64.949 -6.371
67.008 -8.344
56.958 -9.356
38.348 18.061
3.174 39.959
38.749 36.723
73.352 12.757
72.714 23.484
67.774 16.059
47.795 -6.834
38.316 -25.513
26.489 -28.340
27.686 -9.837
24.719 -0.447
30.662 -9.654
21.647 -17.871
33.284 11.272
57.803 -12.164
69.830 30.790
65.821 28.468
74.786 15.336
55.407 4.249
70.788 16.259
50.892 47.737
51.017 45.572
47.312 39.710
9.804 28.141
7.313 41.755
36.852 41.749
62.383 37.861
41.244 -4.211
56.129 -12.799
37.176 -13.767
51.006 -30.059
58.405 -12.142
58.072 5.272
68.765 -3.600
55.746 49.987
63.533 38.259
60.753 40.282
72.097 14.013
73.848 4.442
68.942 -10.919
49.205 -29.126
60.736 -3.578
62.938 11.930
50.642 35.562
30.755 45.699
58.732 44.213
69.661 7.124
43.274 43.316
37.085 53.433
8.169 34.188
19.063 36.379
30.078 52.073
33.845 36.087
37.714 37.882
44.572 30.381
49.530 2.958
66.860 33.773
48.462 17.248
45.247 -18.340
65.247 -17.592
36.259 -10.845
44.553 -7.250
34.432 -19.892
8.884 23.533
8.136 27.590
48.681 30.510
68.360 19.197
62.171 29.266
44.774 51.636
36.097 -1.078
51.105 2.835
59.434 -17.354
66.325 -2.496
44.324 34.251
47.696 11.959
13.808 37.773
5.158 47.259
3.917 46.751
10.238 27.680
18.165 19.189
8.434 38.798
28.131 49.627
19.839 45.741
32.451 43.445
41.563 48.908
47.642 48.956
49.864 54.284
47.435 35.813
27.458 48.304
45.080 49.386
57.741 35.104
59.678 44.585
63.614 12.728
56.147 40.362
72.975 19.837
61.371 41.209
59.611 24.243
23.655 44.508
61.321 21.218
29.071 24.213
42.860 -6.659
67.938 20.932
46.485 54.055
61.797 31.345
38.826 33.260
23.751 50.883
44.862 46.660
68.418 20.400
62.712 2.633
67.799 2.297
63.683 -8.065
46.764 -4.896
72.000 24.632
66.563 8.386
64.962 -5.376
68.437 -4.960
58.540 -9.465
55.551 37.121
42.607 49.202
60.312 27.563
59.287 41.368
67.140 7.811
58.182 40.824
46.287 22.857
58.347 29.469
58.831 18.110
58.492 11.930
61.067 -19.288
64.035 -18.744
46.618 -16.866
48.104 -25.236
39.763 -18.344
51.959 -11.767
63.764 26.876
71.209 18.287
53.433 43.923
60.364 45.289
58.491 19.467
32.216 7.592
53.895 19.108
72.151 22.189
63.809 -11.975
44.254 -4.784
43.992 -12.753
47.654 -21.438
67.159 -21.050
70.629 23.236
39.564 20.184
59.438 -18.306
51.995 -27.397
52.664 -20.116
51.959 -11.196
38.887 4.755
42.487 -3.510
56.475 0.817
35.343 -10.148
66.329 18.310
68.528 25.853
40.830 54.123
26.304 52.738
56.094 47.281
59.224 40.736
65.983 34.789
34.074 48.528
26.886 4.477
47.260 12.863
56.349 46.483
60.716 3.763
70.251 -2.362
57.023 -15.585
46.522 -22.694
39.110 -25.734
40.498 -10.692
49.456 12.999
43.475 29.001
5.296 35.642
43.043 57.601
31.365 46.003
55.478 38.720
49.599 39.054
40.308 27.786
45.595 2.423
57.589 -14.848
44.818 -16.939
32.881 -24.445
69.416 -0.151
41.515 -29.549
55.076 -17.019
56.827 -11.395
66.064 -2.471
57.230 40.857
61.920 43.296
15.079 52.904
5.463 30.606
20.085 11.452
41.112 -22.194
47.359 -30.564
73.655 5.167
66.902 8.330
68.024 -1.758
70.142 -4.716
73.750 17.740
59.418 -15.726
16.296 16.305
30.287 51.117
21.421 46.376
62.641 15.473
44.399 35.490
46.427 14.033
32.890 3.242
58.175 19.403
62.994 14.738
68.538 11.308
41.007 -11.965
28.155 -4.107
51.995 -2.341
51.210 -6.639
68.074 33.497
27.267 60.024
25.166 45.330
59.610 17.673
31.736 58.047
53.627 46.570
58.528 14.340
68.100 29.588
22.557 32.845
13.214 43.080
36.033 44.641
53.994 39.259
47.540 49.841
59.647 43.048
64.636 21.298
45.245 -22.465
74.794 5.815
43.826 26.784
41.124 32.465
31.007 4.134
50.904 -13.621
53.362 -6.463
33.755 -6.525
27.230 14.663
58.310 36.668
62.358 41.547
68.237 14.460
58.609 -3.587
46.192 -0.493
52.753 -0.288
44.050 -18.650
29.526 -19.311
35.662 7.789
58.167 -11.245
67.515 25.355
50.233 45.233
55.035 43.854
45.772 48.245
41.482 55.343
62.581 29.474
68.187 31.937
60.660 16.362
64.431 -2.889
40.351 -18.781
56.980 -10.103
62.313 9.161
41.165 -14.192
57.625 -17.383
57.488 -9.292
72.733 4.316
68.089 1.769
61.953 -12.992
24.040 17.270
2.702 34.385
28.618 46.046
21.740 53.015
39.840 52.394
9.113 39.812
6.014 35.575
75.473 11.032
31.452 30.596
55.465 46.142
65.913 37.695
73.158 20.445
46.434 18.115
67.122 8.304
40.077 54.182
65.210 35.617
65.545 24.269
63.468 39.687
53.405 49.233
43.469 50.461
64.379 24.260
52.696 46.042
50.979 10.395
24.186 2.333
13.962 32.744
6.802 46.556
22.856 47.808
63.070 37.024
62.577 14.171
46.836 4.096
44.299 12.738
30.405 -14.687
40.415 -7.003
62.792 1.524
50.522 -16.427
59.159 -7.657
72.102 25.388
62.771 0.044
52.341 -22.559
44.006 -9.115
33.485 -16.107
21.452 8.806
42.589 -6.798
68.454 0.035
63.951 4.633
56.404 -14.095
50.557 46.076
57.486 29.681
49.390 -15.264
39.912 -39.110
60.141 -20.633
51.767 -11.939
69.720 28.223
54.283 -11.677
40.958 -14.379
61.207 -4.676
54.157 -5.873
73.997 4.173
64.319 -10.288
51.926 -24.255
46.785 -29.472
35.006 14.309
43.738 8.517
34.408 5.979
29.520 -10.083
44.084 -4.481
56.708 32.829
31.557 49.245
49.922 52.819
47.690 50.458
12.443 32.480
56.316 46.116
48.894 46.690
73.323 7.972
64.580 13.752
62.484 -3.608
60.231 5.528
36.829 3.268
25.321 -14.494
60.108 17.550
43.057 48.571
9.396 33.952
24.347 39.083
53.749 45.595
29.069 43.897
19.702 43.849
55.354 37.597
67.403 -11.997
64.935 -8.431
66.145 9.057
49.749 -0.936
35.624 1.707
39.746 26.960
67.751 32.358
38.635 44.591
54.982 45.682
28.617 43.807
21.357 42.955
51.968 47.117
62.685 26.293
55.859 47.301
31.391 42.528
63.306 9.451
36.272 -12.754
25.269 -5.816
49.315 29.781
60.881 34.010
63.181 36.610
69.468 23.542
70.256 29.802
45.355 28.556
61.155 35.347
49.646 30.100
65.588 38.927
65.457 12.508
68.185 17.220
55.605 -10.170
63.833 -3.016
55.421 -10.808
59.653 32.128
65.773 24.389
45.372 37.200
41.874 40.302
61.819 38.318
42.132 43.183
19.137 49.363
12.399 7.629
27.528 41.247
31.447 46.145
20.890 36.882
14.134 39.512
7.169 31.481
5.373 44.450
59.033 41.435
53.568 43.351
69.467 27.162
73.865 5.110
58.671 -3.590
57.430 18.161
72.952 20.298
74.082 19.083
36.731 5.495
40.349 1.907
41.230 20.648
53.167 20.183
66.271 36.270
55.141 48.583
63.990 22.872
66.328 24.407
60.530 33.869
56.864 37.299
30.133 51.988
37.802 30.083
40.008 17.039
69.676 12.652
55.008 -13.976
33.829 41.915
45.458 48.879
56.852 18.022
52.551 13.220
29.175 1.815
43.498 7.472
50.440 9.726
39.997 -19.116
61.038 -1.347
58.402 13.124
40.711 13.643
54.929 -19.523
70.170 22.099
68.091 14.276
33.101 3.493
54.471 39.667
69.912 -1.108
63.267 -16.421
72.449 16.577
64.251 13.532
72.624 11.042
60.785 34.531
71.781 13.738
56.978 42.929
58.463 45.250
44.062 50.796
72.477 20.740
55.704 -6.438
65.941 -3.576
48.503 -16.195
73.219 -7.520
65.362 7.925
64.560 6.152
63.421 3.997
36.150 -17.317
50.976 8.150
67.632 9.635
70.503 -3.236
62.669 2.656
70.019 -1.219
56.781 -17.053
25.602 1.565
18.910 28.498
40.605 -2.342
43.248 -19.492
52.525 -4.690
60.985 -18.515
49.878 -14.969
52.711 -21.280
68.102 -11.795
33.276 -6.292
61.490 16.813
67.412 34.024
53.220 40.172
49.808 42.560
68.929 19.473
57.958 16.835
44.251 38.377
23.930 61.833
44.692 55.514
47.172 39.952
71.804 24.003
57.359 13.172
46.932 11.637
69.759 19.087
71.764 20.167
28.011 16.614
54.373 -7.685
63.794 6.258
62.436 1.173
22.792 22.836
70.504 9.523
76.155 2.570
56.201 -4.603
53.856 -9.618
46.403 20.467
30.689 -5.718
57.824 -1.652
66.410 33.858
69.206 27.613
24.024 51.846
5.233 36.509
28.703 22.972
50.076 41.578
26.831 49.758
39.810 43.092
49.571 38.941
51.617 5.889
6.066 18.627
36.691 32.708
26.664 -3.113
28.843 -13.719
40.176 -16.384
53.449 -18.821
60.885 1.054
65.029 38.337
54.626 48.405
51.507 45.564
53.822 43.883
52.516 47.050
23.374 52.529
5.194 41.958
54.139 0.626
23.299 -10.948
65.285 -8.331
30.011 -0.724
63.857 -12.313
72.240 5.173
50.745 42.047
36.428 16.647
24.263 53.815
13.792 22.552
46.918 53.631
49.986 -17.088
62.283 25.412
41.581 1.166
34.661 -19.897
67.857 -4.630
57.373 -1.580
31.689 -12.502
10.558 12.612
42.592 40.368
18.701 20.046
67.468 8.181
43.527 -17.753
20.689 -10.581
18.758 2.175
7.507 41.789
6.577 55.758
10.091 41.882
32.842 42.468
74.455 15.302
41.754 15.335
33.095 14.420
69.078 25.851
52.182 28.434
57.132 24.226
61.565 -4.509
58.245 -12.675
69.979 0.336
55.184 26.377
17.560 20.705
53.044 32.105
51.206 6.104
51.423 -18.669
56.623 -7.912
70.611 27.502
65.435 34.829
36.582 8.011
25.946 -2.876
59.925 -8.143
63.961 21.036
57.828 44.124
64.262 36.877
13.657 19.487
41.203 2.336
48.376 16.287
34.827 2.969
33.025 38.540
34.005 14.012
14.327 15.583
36.615 0.130
72.245 24.521
64.071 -18.011
67.669 25.878
46.257 35.248
64.659 33.588
44.160 49.782
58.643 33.244
58.705 -1.459
33.727 32.787
52.852 48.538
36.241 39.813
71.808 14.676
64.987 -2.901
71.689 5.079
49.631 2.214
54.843 -22.523
49.056 -16.020
58.262 46.311
47.122 52.499
10.938 43.353
5.901 47.799
26.822 55.104
19.373 44.085
5.873 36.066
73.804 0.689
69.892 23.438
41.737 53.444
6.177 53.961
19.729 40.007
18.845 50.246
15.934 48.899
24.058 38.367
19.214 45.659
21.650 53.068
30.896 32.735
50.871 45.079
56.495 39.104
68.918 30.663
60.329 33.377
40.043 47.285
55.527 48.945
49.011 55.038
26.025 52.193
20.240 22.041
54.318 28.073
26.666 51.610
35.209 54.008
51.316 18.671
31.389 53.560
62.850 21.625
57.967 9.442
68.848 -2.009
72.560 19.038
68.247 18.263
60.798 19.319
61.028 12.320
35.083 12.044
37.230 35.485
59.534 27.805
62.247 34.549
64.464 23.291
65.843 5.298
70.049 -7.420
68.537 -14.630
49.438 36.339
57.566 22.647
46.924 14.059
32.880 35.407
60.733 36.030
72.989 9.793
54.066 -19.412
33.715 -28.421
37.431 11.140
28.891 27.979
53.282 5.957
67.979 7.974
30.296 16.718
47.493 41.972
22.073 52.331
23.841 43.368
8.658 32.419
56.805 40.828
57.481 24.543
70.064 26.835
66.112 31.458
28.791 49.893
40.160 39.005
51.155 48.441
-2.397 42.209
5.716 36.537
66.551 -14.064
65.940 -13.061
67.369 16.243
69.987 4.288
50.771 36.604
56.976 37.114
9.733 12.013
34.605 37.216
41.826 24.479
45.277 34.325
14.585 -2.968
44.095 33.447
31.972 32.218
15.416 22.399
42.372 5.990
66.353 5.585
52.072 -3.191
54.550 -2.484
71.342 5.613
72.493 23.505
51.195 -3.638
40.835 50.885
35.165 44.716
28.841 56.648
26.186 27.108
60.396 9.809
65.734 14.643
63.454 16.580
71.290 21.613
72.220 23.331
72.812 21.289
66.447 19.873
65.425 -4.789
68.765 6.045
64.144 23.283
62.340 33.661
49.012 31.635
50.330 5.736
26.338 4.209
61.670 43.299
36.195 50.663
66.869 24.463
69.185 16.418
53.714 17.450
52.506 19.805
60.895 37.744
62.767 33.194
67.872 -0.869
64.153 19.601
67.262 14.941
58.230 -11.028
73.472 2.601
70.367 11.170
75.283 6.616
62.956 39.269
72.693 5.604
67.813 2.711
52.409 -9.373
66.160 24.112
35.501 21.370
38.919 -19.486
64.435 -5.693
50.702 20.395
19.362 27.829
32.159 25.757
34.107 13.585
42.447 22.728
55.468 47.905
61.020 40.769
52.394 42.584
68.016 17.637
58.399 4.753
38.337 53.763
14.884 45.460
28.684 38.817
17.444 51.330
31.919 53.510
43.941 49.499
56.030 41.438
35.675 12.133
38.496 46.273
26.289 35.512
57.786 37.667
27.542 42.573
41.293 26.008
25.972 2.142
55.473 13.361
58.529 7.090
67.068 27.818
21.308 48.553
5.780 35.581
65.065 -0.064
56.518 40.420
31.536 38.859
30.774 -2.084
42.013 -26.779
42.442 7.251
18.769 41.885
54.177 44.209
33.033 26.308
64.225 12.866
31.485 51.709
19.036 4.741
34.232 -11.993
54.067 22.044
72.797 2.939
45.494 -7.905
42.444 -5.271
63.893 -7.737
70.761 22.906
64.321 25.827
44.943 38.340
57.499 34.234
73.971 7.607
67.344 -3.777
28.378 -4.037
35.676 -13.550
72.253 11.522
52.078 8.133
35.173 -18.670
69.761 -2.970
43.906 -10.164
69.881 25.006
64.363 34.165
72.205 27.531
70.771 20.301
74.411 18.688
63.759 32.077
74.114 10.153
53.545 17.625
66.415 34.750
54.044 48.708
57.198 44.329
68.985 19.765
72.445 10.301
71.244 6.985
73.848 9.863
73.285 11.685
41.132 43.751
51.099 51.955
51.856 47.265
49.528 38.545
41.417 9.804
72.876 6.207
69.398 4.912
28.199 -17.077
45.677 -17.312
39.189 0.621
52.208 -9.816
57.557 23.507
49.608 34.476
49.515 49.049
59.126 27.488
52.205 22.134
69.216 29.198
51.265 -19.621
60.181 -26.422
55.144 1.692
55.337 38.669
41.000 57.422
50.156 48.507
58.931 45.720
22.606 41.041
46.441 37.031
54.918 46.907
59.451 36.876
50.956 48.080
53.908 39.601
8.133 36.961
40.061 56.380
23.110 45.534
52.755 41.873
45.583 52.815
68.188 27.410
67.026 0.321
24.830 1.516
49.635 -7.473
56.551 26.569
57.210 -11.050
30.598 -13.133
60.667 8.253
35.267 1.396
40.857 -5.469
36.640 10.797
46.678 0.015
51.083 35.740
69.576 25.886
54.295 37.802
27.638 34.233
27.386 48.053
55.550 44.938
40.435 36.914
68.619 6.699
71.305 -10.731
73.370 7.573
25.833 13.046
37.444 51.953
48.554 51.083
48.453 33.975
29.030 42.024
20.717 24.680
31.387 54.333
54.728 50.523
61.240 39.370
52.844 34.842
27.099 50.570
10.623 23.149
43.577 41.032
52.547 49.368
15.899 44.714
63.710 33.525
67.877 32.345
43.426 41.855
56.956 18.329
58.553 29.185
45.598 33.668
65.072 14.948
38.450 -15.526
46.874 -11.886
53.715 2.223
24.175 32.924
44.512 27.202
74.299 14.892
31.851 -14.748
74.670 14.964
65.406 28.296
72.139 11.436
68.876 32.719
69.391 -3.320
59.081 -8.300
43.784 -15.345
49.977 -25.257
53.948 -21.901
64.231 3.680
58.364 36.505
44.147 46.411
35.914 48.740
34.239 54.408
33.799 23.212
48.996 21.586
50.631 30.920
64.189 34.660
66.774 2.314
44.604 38.754
65.546 29.827
57.572 36.948
51.003 46.317
21.959 34.429
46.662 -13.474
41.969 -5.020
55.308 -10.108
26.434 7.379
21.999 28.589
24.601 0.515
25.561 -3.123
71.600 -6.954
51.326 -6.479
27.905 -26.107
56.388 -14.440
54.079 10.997
15.252 32.760
14.904 49.114
42.610 46.951
21.834 29.225
15.490 12.890
47.635 21.718
73.390 5.518
59.554 10.350
43.498 31.096
37.413 14.676
2.045 22.529
17.531 40.745
54.599 42.486
58.459 9.131
39.440 0.617
72.619 -2.307
70.218 25.492
68.125 32.722
46.582 -1.043
66.039 6.880
48.392 -7.448
66.934 7.795
63.221 27.073
65.616 32.846
45.766 52.162
20.316 33.713
35.823 40.372
71.365 24.835
59.732 30.068
30.606 12.432
40.293 14.912
41.488 20.143
68.265 8.368
38.357 28.151
67.033 13.417
58.975 39.183
62.218 -10.288
64.474 -7.838
52.715 -2.606
59.936 -18.263
53.149 -18.704
41.133 -23.342
48.432 -0.897
53.701 33.831
63.851 8.369
30.973 -7.152
27.377 -14.782
15.320 -16.651
62.556 -8.591
49.309 51.370
59.397 25.171
59.612 12.128
63.802 0.325
73.887 2.781
53.998 -19.071
61.324 3.324
71.931 18.358
34.987 18.187
19.053 2.527
11.523 19.058
37.214 50.764
40.148 48.903
40.172 54.753
37.911 58.982
63.896 40.443
69.288 31.230
52.530 48.112
41.417 36.120
40.559 56.901
74.562 14.200
72.819 6.222
67.631 -1.243
63.674 -4.941
40.672 -7.305
74.543 12.326
59.598 3.248
31.488 -1.497
23.069 -18.494
58.424 -29.885
52.484 -3.848
33.506 -2.841
41.087 -3.811
69.309 13.982
71.575 17.126
55.952 42.391
36.296 48.524
55.524 40.914
61.394 25.774
59.907 24.527
45.702 -5.197
33.494 10.612
56.848 45.115
27.620 36.852
25.074 20.752
26.151 41.001
11.002 33.157
22.664 25.578
28.480 13.241
43.799 -20.167
45.120 -18.777
69.386 -0.851
54.988 -16.129
62.771 -14.866
65.815 6.548
37.426 57.839
50.675 6.094
44.047 -19.808
67.562 -0.526
49.030 16.847
27.621 -24.020
17.333 -26.002
27.541 9.951
14.128 20.417
10.637 39.816
62.210 21.259
16.159 23.553
53.737 -4.901
67.446 34.438
68.038 30.260
71.104 11.780
62.240 -1.068
58.723 -2.290
41.313 -13.758
15.845 4.377
61.401 2.364
33.451 -9.961
52.681 -12.233
43.933 28.178
25.020 48.228
19.624 41.415
22.295 41.646
45.448 45.685
47.520 49.147
29.581 48.322
5.974 36.047
57.795 37.481
70.653 19.486
54.285 1.284
69.045 14.300
70.539 23.931
40.703 32.324
45.338 18.042
56.050 -5.518
30.148 -14.251
36.965 -26.980
39.327 -26.969
25.918 -22.468
35.713 -16.467
46.819 -16.736
36.752 31.944
57.661 42.865
26.417 51.824
25.619 8.206
22.523 17.145
18.957 16.683
30.421 -11.473
46.482 53.967
19.926 39.445
32.123 39.091
57.222 20.063
44.029 58.383
30.813 52.657
26.444 41.807
41.630 6.612
51.785 47.420
12.606 39.886
61.094 27.970
29.797 23.140
22.819 31.124
26.450 25.757
44.842 -26.274
48.090 -19.735
49.281 30.317
74.662 11.501
64.106 -4.674
63.044 -1.737
39.203 -18.736
55.009 -14.446
24.320 -15.197
19.410 7.067
19.769 25.997
68.752 11.495
39.754 50.551
52.218 49.237
31.612 12.207
52.837 5.683
38.710 -11.211
24.177 1.446
24.538 -14.979
15.785 -15.424
50.888 -17.763
40.098 -27.742
38.916 1.146
34.442 20.528
37.395 39.753
26.595 46.805
8.202 39.218
14.493 14.579
69.845 11.994
71.324 25.986
60.111 17.386
57.176 8.014
60.644 -3.548
36.089 29.081
20.593 42.853
18.665 41.105
69.520 18.811
48.960 44.699
64.833 18.037
68.505 -4.751
43.954 -17.116
48.915 -12.146
63.143 -4.851
61.682 1.961
63.555 -9.000
57.654 -11.060
69.969 -4.810
58.470 24.138
51.150 38.310
67.368 35.773
38.392 51.583
40.644 53.426
28.658 30.655
69.823 12.855
57.373 -4.352
72.657 -5.837
58.028 -10.351
57.980 -19.957
70.062 -7.968
69.021 4.241
72.641 1.638
70.631 19.940
26.720 26.073
46.321 32.491
32.727 33.913
42.957 36.490
52.591 36.458
46.759 40.197
10.315 40.880
5.538 41.450
26.658 35.969
65.944 36.078
64.676 20.412
40.878 41.773
46.110 36.685
64.391 37.565
54.171 36.098
46.593 48.350
39.552 47.198
7.675 33.786
3.415 46.649
61.288 42.172
61.903 25.967
67.134 34.607
62.958 25.883
27.375 48.333
43.539 47.445
64.805 38.340
64.177 39.872
59.302 12.289
39.107 16.943
39.995 20.944
27.614 44.134
45.433 29.987
34.074 37.040
22.263 45.756
32.507 16.639
64.681 25.418
64.281 40.547
38.931 -19.400
50.897 -7.684
73.702 11.702
62.606 -22.486
71.891 20.286
59.599 43.093
68.940 10.747
36.846 54.065
40.206 47.300
5.982 35.934
54.295 -4.725
34.694 -28.013
54.625 -22.613
34.275 -25.969
47.516 -4.144
52.827 6.035
33.420 -6.977
51.294 15.325
32.554 24.256
18.589 35.992
13.079 44.503
22.840 41.323
20.892 47.520
48.284 42.040
41.099 56.470
13.689 41.031
71.082 24.844
57.834 31.344
48.544 25.547
45.542 14.736
37.683 43.409
26.948 47.581
46.458 37.536
52.444 49.327
62.431 -5.857
27.781 32.658
23.367 47.002
12.886 34.204
5.410 41.034
31.932 47.618
50.348 40.819
17.681 44.520
22.939 45.431
11.578 39.502
6.907 27.598
2.218 26.770
17.385 43.126
22.772 45.248
36.141 29.470
43.259 50.295
23.882 50.378
27.152 41.470
65.800 17.104
68.626 -2.604
57.291 -16.320
65.278 2.436
54.471 -10.317
34.578 -9.293
53.893 -5.762
54.273 48.656
52.254 29.096
32.009 41.673
6.379 50.734
24.628 31.958
49.225 9.552
71.131 -2.318
55.849 -4.228
68.675 3.328
5.112 13.558
19.296 18.680
27.791 13.047
12.494 24.011
9.996 32.339
41.204 24.331
30.461 43.702
31.249 60.418
56.197 19.237
71.173 17.521
52.253 -0.447
51.663 -3.516
53.617 -7.279
39.730 -14.242
48.173 -21.243
74.965 0.090
64.077 12.157
36.937 -1.491
31.029 21.098
37.910 8.005
4.918 31.865
40.091 11.268
60.269 37.154
63.311 23.761
72.471 27.203
56.446 34.247
6.805 37.736
13.798 53.004
32.476 48.577
20.953 48.525
23.345 44.262
28.929 21.848
26.453 -1.108
35.443 21.071
16.937 27.834
14.532 22.206
7.985 5.820
8.354 15.587
6.892 34.140
17.423 35.450
20.498 20.935
26.103 38.482
35.310 40.269
30.749 41.342
37.921 52.520
56.571 45.783
59.834 -1.229
65.761 22.592
69.355 -8.266
58.512 -12.792
49.473 -21.786
29.898 19.029
22.134 61.347
2.435 40.667
4.878 41.065
14.565 29.530
35.669 38.198
59.943 -4.237
66.456 20.412
41.731 47.503
44.292 50.654
48.327 39.371
42.150 45.755
62.257 28.043
63.897 1.951
32.264 47.642
38.808 51.936
18.373 47.429
57.251 45.856
67.200 32.682
54.402 35.728
36.158 42.020
26.863 30.561
57.632 37.810
32.921 51.241
19.654 36.937
37.629 57.084
18.583 53.907
27.298 48.732
22.450 46.547
51.732 47.121
54.550 22.570
46.013 26.659
35.495 18.040
4.609 34.485
-4.322 5.714
-0.098 28.409
25.791 39.845
37.097 51.371
71.793 26.235
18.861 41.413
36.292 29.708
61.411 15.068
52.794 -13.052
66.256 2.704
48.493 10.308
51.699 28.637
35.362 50.233
63.647 37.984
9.165 45.692
24.252 30.063
19.229 24.417
56.093 19.714
40.305 32.507
45.760 1.221
41.393 -4.005
64.232 25.618
17.671 39.079
48.672 33.044
31.130 47.921
32.224 34.782
26.414 42.727
33.047 48.372
24.590 40.178
47.677 -1.980
63.348 22.431
30.454 -9.010
44.269 28.024
64.215 39.181
60.478 44.591
47.533 44.859
43.695 -1.372
33.783 30.087
33.170 -1.440
68.243 0.054
65.587 36.164
67.319 23.985
62.133 41.038
74.133 9.353
58.669 -6.404
53.593 10.779
37.262 15.662
27.342 25.713
51.435 34.734
36.910 1.254
70.794 8.147
62.103 2.152
62.175 12.991
48.729 16.685
62.432 39.684
50.215 14.982
66.438 -0.772
37.650 -27.105
20.633 -4.563
18.034 5.491
32.806 -2.209
33.267 -16.464
52.586 -15.562
48.614 -26.010
35.803 -19.962
35.645 -18.059
40.462 8.249
22.410 61.321
48.680 44.923
32.673 41.044
66.391 22.699
48.339 18.178
66.147 21.490
48.295 -2.244
65.618 -18.425
68.474 -14.831
62.864 -6.425
57.439 -4.766
72.421 11.089
52.719 11.302
54.623 34.204
57.103 27.666
28.329 -4.321
35.547 -13.855
61.803 -6.496
66.375 0.848
53.731 -13.820
69.249 8.373
34.047 -6.442
16.623 11.186
14.051 22.516
54.118 10.683
61.180 -10.202
68.347 8.541
69.570 17.263
54.514 -11.490
41.736 -3.379
42.536 33.243
58.163 37.406
35.301 -6.367
58.202 33.936
67.253 34.571
64.708 -9.502
35.771 -1.763
35.481 -11.023
24.211 -6.481
47.251 -19.990
50.250 -20.700
56.935 -10.149
65.039 37.975
66.249 24.249
56.889 -5.815
21.402 26.037
45.733 16.457
41.067 21.769
28.678 29.920
38.565 6.123
29.983 -6.891
63.136 -2.764
22.676 24.781
14.591 42.425
13.118 36.780
46.675 25.437
17.788 22.804
17.201 29.076
50.650 40.813
66.032 31.579
37.730 54.880
30.363 46.640
62.842 19.570
70.831 24.173
60.489 1.194
53.235 8.011
64.631 23.801
54.405 45.958
44.021 54.737
40.103 49.571
1.741 52.909
38.133 27.537
24.964 49.487
21.770 35.829
36.493 48.782
70.419 -2.495
51.768 -15.951
69.839 5.345
69.782 -1.453
65.658 16.655
40.000 -3.744
13.370 2.539
50.597 24.399
32.466 32.421
20.495 46.803
41.475 38.744
61.527 20.065
53.094 38.715
58.971 4.441
67.966 32.080
26.004 37.933
33.674 39.234
27.050 47.427
71.111 24.249
67.350 27.728
71.896 -2.198
70.836 22.136
49.085 27.821
31.037 34.881
17.621 31.631
33.627 -16.887
44.739 -5.813
32.874 16.172
50.000 39.908
-4.386 19.133
31.313 -1.847
36.701 43.647
10.839 51.130
37.475 41.062
61.191 42.092
67.056 31.945
60.651 10.080
72.460 10.197
53.093 4.003
28.321 46.604
70.950 14.675
66.209 8.835
65.589 21.605
24.366 19.060
56.361 1.705
32.166 -26.749
38.788 25.076
45.216 47.149
69.194 30.624
70.671 -5.290
72.418 5.008
69.887 14.854
73.526 21.612
22.299 18.866
69.243 23.876
69.571 19.722
70.735 25.868
53.153 31.166
42.255 -6.494
47.422 -10.918
32.001 21.080
2.079 25.039
25.939 35.248
58.862 36.927
62.515 23.866
57.462 0.031
59.234 -6.176
23.457 -16.825
35.955 -20.227
41.407 -1.584
33.826 18.999
32.283 19.687
37.181 40.777
28.348 28.855
62.322 14.881
36.951 -8.550
63.608 9.716
53.029 -2.474
72.964 -9.029
71.065 -1.618
62.818 38.375
39.888 55.262
64.979 34.734
73.936 13.573
66.182 -5.694
55.916 12.762
18.580 23.526
11.463 42.232
20.418 44.485
16.086 30.456
47.476 27.654
69.819 15.188
59.346 34.950
72.279 -11.011
70.456 2.988
20.647 -18.568
73.787 -1.823
71.876 10.802
67.703 29.728
66.654 -15.903
33.848 8.237
46.861 0.650
51.012 16.970
48.148 6.724
61.128 34.080
56.003 46.874
18.645 35.235
60.087 10.565
63.681 39.496
74.259 13.943
67.423 23.385
74.899 11.552
30.552 53.169
42.850 46.500
23.329 44.221
40.423 24.711
42.203 25.504
43.758 42.287
10.886 21.716
17.582 21.354
38.336 24.872
29.405 47.813
3.811 36.973
39.317 28.642
68.229 1.681
66.450 1.875
67.765 5.014
72.673 16.815
59.429 35.007
34.571 18.305
18.575 32.546
35.301 52.966
50.625 42.259
54.147 37.767
23.099 52.434
5.426 35.708
52.408 51.166
60.541 44.894
46.657 19.695
20.644 0.561
51.440 48.920
22.855 49.258
34.255 33.825
39.871 6.677
31.195 10.169
18.720 4.574
23.782 -5.616
27.111 -19.519
24.740 19.341
25.884 -7.213
46.986 4.456
75.125 1.559
20.586 42.165
36.392 12.537
37.240 -7.437
51.683 -18.030
45.053 -6.666
51.690 30.868
51.500 42.812
20.883 26.153
5.673 35.504
73.682 4.186
63.891 31.717
61.102 33.314
14.059 47.383
13.735 43.854
43.636 23.693
24.581 41.491
24.113 51.426
5.368 40.914
44.920 -10.139
40.934 -18.099
49.252 9.856
55.422 -11.097
44.374 -20.341
69.301 9.956
62.036 15.490
30.784 3.998
9.145 34.542
53.213 45.300
43.937 46.711
59.588 -3.357
54.465 -10.008
48.690 -19.410
33.179 -15.609
35.077 -17.051
56.936 -9.057
56.254 -10.402
57.368 -6.075
53.892 45.873
21.320 31.689
13.722 29.471
14.701 53.269
35.204 20.571
10.460 27.792
4.954 30.039
42.180 11.038
42.993 17.445
48.256 29.170
36.771 46.776
49.937 36.885
58.234 13.350
43.972 56.102
10.031 45.913
30.282 49.916
48.999 51.277
34.176 52.382
56.683 42.701
18.776 51.317
49.247 26.398
62.154 28.171
51.224 51.151
68.899 23.894
48.238 20.536
45.085 9.895
9.500 36.761
27.863 24.174
41.222 -12.416
25.550 -7.565
21.855 -9.583
15.499 35.727
2.813 34.433
8.232 46.726
15.634 51.796
1.972 52.702
52.664 -18.405
70.532 0.699
67.096 31.577
39.645 49.388
50.897 14.507
40.493 26.027
37.492 6.828
65.597 18.525
60.268 -12.897
66.405 18.302
65.994 23.444
54.931 30.143
41.416 51.030
46.172 50.076
7.255 35.021
2.985 46.583
42.791 -22.498
49.671 27.208
63.147 27.443
61.950 8.304
66.961 -7.671
61.589 41.509
66.871 29.608
43.381 23.373
60.825 19.692
31.254 19.253
41.621 25.246
55.209 12.664
74.968 13.493
65.582 1.285
69.552 -2.345
43.963 3.050
38.765 -21.021
42.239 22.521
64.880 14.021
20.364 50.356
22.511 40.912
27.914 50.883
34.490 48.783
45.673 53.249
11.702 28.356
39.149 14.869
37.499 24.455
56.631 5.913
70.754 21.259
69.193 12.160
59.238 38.503
17.047 30.982
-2.595 16.477
11.571 31.863
2.468 7.273
62.567 34.383
49.011 24.809
69.094 15.006
60.344 -8.136
25.204 26.185
45.906 43.646
40.388 52.368
60.438 30.950
47.959 -5.039
22.443 2.582
23.311 19.056
52.398 27.022
46.669 -12.070
41.086 10.872
58.775 28.498
25.087 10.625
20.638 -0.246
23.477 25.979
32.819 52.055
50.916 48.387
59.227 43.903
41.669 24.055
30.712 24.702
57.400 41.561
55.728 29.684
47.562 44.584
57.757 46.791
43.797 43.598
54.529 43.509
24.435 36.749
24.095 35.888
1.859 15.874
24.654 6.335
46.027 9.574
50.912 26.741
41.445 -21.752
52.982 10.820
39.935 25.800
45.965 18.743
44.567 -17.589
24.433 9.830
25.040 16.032
49.550 36.377
18.146 25.404
37.040 53.650
38.066 51.009
17.203 44.307
20.317 37.882
60.619 27.947
53.030 39.699
49.214 44.434
62.640 37.458
65.001 27.514
58.896 7.394
69.723 4.667
74.565 17.750
68.039 -3.814
70.503 0.049
48.594 -2.560
44.246 27.781
36.806 35.979
47.566 52.898
49.926 47.325
47.749 44.149
15.629 53.855
57.190 37.060
26.126 45.014
13.180 29.847
20.060 39.171
58.420 20.412
32.443 11.814
49.830 42.869
36.142 -2.581
25.838 19.810
16.570 36.415
30.561 14.470
18.809 33.708
6.955 32.600
4.826 30.674
62.747 -6.510
51.796 34.571
45.081 36.865
47.020 26.173
47.322 33.431
31.145 30.443
34.584 55.244
22.364 41.289
52.101 49.321
40.096 48.431
26.502 -11.404
66.569 13.733
45.955 46.905
17.251 29.751
51.702 -4.513
38.381 -16.490
68.558 -1.251
53.506 5.796
57.574 19.949
59.387 0.706
67.521 34.157
65.437 32.568
66.631 1.863
62.611 12.302
64.006 -9.461
74.511 11.583
63.284 -8.687
59.039 -15.602
60.098 35.076
41.359 51.417
29.850 56.466
35.205 44.304
28.027 14.694
36.050 -17.927
38.120 -22.006
42.666 -8.480
33.212 -0.622
71.638 10.521
72.556 -5.668
66.496 35.732
54.850 38.334
67.186 6.614
61.426 39.779
70.927 24.226
61.517 23.733
58.095 23.544
27.868 13.602
33.021 54.963
20.094 45.228
44.647 48.031
34.241 33.977
30.822 37.882
56.316 34.052
48.950 43.693
54.088 47.448
50.205 48.196
22.244 46.643
34.882 55.897
0.699 40.561
5.292 41.266
24.781 19.618
19.137 13.897
47.889 -11.528
51.292 -22.302
17.170 -11.972
55.271 -18.120
27.582 18.302
31.237 22.006
54.466 28.376
60.213 39.871
68.222 9.972
60.842 23.098
48.049 41.724
58.247 34.755
59.298 40.014
65.873 20.253
41.958 -5.804
58.515 -12.086
69.409 21.437
47.865 51.670
20.579 40.540
38.122 9.225
63.398 32.862
62.320 32.180
63.292 20.913
44.106 10.238
54.734 -7.082
41.938 1.201
53.897 -4.989
39.021 -5.387
47.776 -0.954
62.602 22.627
65.512 31.040
34.572 59.438
26.661 37.603
54.208 49.946
67.982 31.364
42.820 55.973
60.680 44.752
31.490 55.102
53.843 42.159
5.408 33.906
66.331 24.660
69.974 -1.268
42.217 -13.531
48.417 -22.660
69.053 31.815
69.715 17.825
75.268 12.567
55.700 2.798
38.160 -25.545
58.900 -9.038
56.146 18.778
65.132 33.282
41.507 53.041
53.023 48.261
46.815 34.303
58.030 31.883
42.849 -0.938
25.389 16.871
69.685 29.864
49.340 37.036
34.397 26.465
39.504 2.399
31.475 36.838
4.290 29.260
18.440 51.341
5.988 35.801
59.714 -2.916
71.991 23.617
67.952 27.451
54.224 39.684
32.575 53.719
55.807 43.248
57.197 43.506
62.085 36.568
22.644 42.275
15.003 42.446
11.831 24.868
1.154 47.036
1.317 52.473
61.735 -1.588
58.009 0.771
32.698 16.892
56.174 -2.857
42.689 21.251
50.095 50.672
28.739 36.628
41.867 -4.133
43.673 9.729
7.847 31.829
5.991 35.906
37.905 33.349
56.366 3.216
41.756 -3.187
54.090 -19.726
65.905 6.517
60.268 23.374
14.406 16.472
12.708 33.797
41.780 25.207
67.651 15.876
66.893 22.044
56.823 5.912
57.837 -7.646
54.056 -12.876
43.547 -13.863
54.141 -10.378
44.612 -1.359
50.391 -5.410
45.195 19.490
65.062 4.373
2.421 26.735
44.800 45.956
45.498 45.538
53.304 42.085
44.764 52.520
66.168 36.393
35.754 40.943
43.043 9.921
22.138 35.009
50.740 10.693
2.443 19.007
29.705 38.834
20.927 50.060
25.469 23.669
35.862 13.947
43.299 -8.891
17.803 15.105
21.611 32.056
27.562 49.791
20.895 2.968
57.015 -2.328
38.854 -5.690
53.565 26.703
43.562 -9.969
45.434 33.364
39.919 50.308
37.090 46.598
13.461 33.968
53.544 51.590
14.469 50.047
34.599 54.385
22.070 29.115
42.462 34.996
31.029 41.966
13.471 44.931
44.053 53.782
16.131 33.182
50.555 15.603
64.537 30.901
49.779 42.895
37.509 31.128
54.173 -8.540
49.688 -13.773
73.356 -4.288
67.700 18.491
61.074 40.326
63.328 -10.194
69.163 5.689
42.984 -10.029
31.048 -13.059
37.553 5.893
28.190 22.600
4.536 43.786
66.563 33.972
51.065 -13.879
60.768 -13.181
38.668 27.479
62.938 8.079
22.369 16.993
50.771 14.355
69.225 15.407
74.276 -5.779
67.154 9.589
54.670 -18.172
33.172 -26.950
51.250 -25.919
52.531 -18.047
38.700 -21.207
64.963 -5.539
28.136 -22.422
66.767 11.371
65.699 -2.951
33.551 -5.271
43.024 -21.569
62.239 -3.470
58.667 4.958
57.075 4.179
56.440 -12.879
64.142 2.542
56.900 -8.022
53.559 -11.615
40.903 7.452
39.407 9.232
33.527 30.851
49.379 20.573
71.386 -2.954
65.168 5.509
66.551 -0.254
75.713 9.112
54.294 -1.042
37.948 0.414
41.523 -33.187
59.708 -10.523
55.505 -17.960
47.770 -26.516
58.554 -7.168
60.706 35.691
38.071 32.975
30.105 59.510
49.571 32.903
56.983 44.603
69.168 24.951
0.343 43.329
43.479 56.244
23.467 38.233
19.195 43.688
33.520 10.259
24.545 -1.693
33.187 31.604
17.955 50.083
60.442 41.444
49.610 24.196
38.165 37.213
26.106 15.344
49.546 23.794
52.726 17.344
71.835 13.668
66.792 -3.043
56.674 2.117
25.153 -10.453
45.377 -32.100
46.945 34.196
47.723 41.368
51.897 14.991
51.088 17.885
35.332 -17.904
18.323 -23.896
37.746 -19.680
54.802 -5.212
51.805 -15.180
56.467 -14.450
41.296 -24.084
51.262 -14.201
41.178 -13.022
16.779 22.250
-7.736 8.199
7.533 36.847
6.015 35.920
60.648 -7.530
68.922 8.022
57.190 -3.827
20.689 -5.511
58.526 4.823
70.325 -9.307
38.450 -14.677
52.527 -27.575
64.056 15.161
55.916 38.947
55.526 27.224
18.997 31.177
51.107 23.377
29.297 36.394
12.636 46.741
11.969 43.642
30.225 54.322
22.700 54.602
49.006 49.958
55.479 44.366
64.554 9.573
50.385 0.364
41.460 27.952
23.979 26.585
18.442 35.600
49.290 30.848
71.441 8.109
70.670 6.876
46.567 21.845
47.427 20.476
10.899 13.390
51.522 4.420
72.016 14.855
66.670 3.606
67.360 23.578
70.191 -3.267
73.040 23.594
70.103 26.541
63.930 33.607
63.038 6.683
45.776 -21.955
50.468 -19.478
56.426 -8.189
56.673 -15.196
57.460 -6.018
48.408 23.407
69.076 -7.660
66.359 -10.043
49.513 -23.229
59.787 -10.198
59.065 12.436
66.713 -3.639
68.865 20.316
65.917 17.508
39.433 42.918
34.809 23.160
20.055 10.666
15.605 29.036
47.427 25.723
57.582 32.714
51.338 40.911
65.765 27.895
64.213 38.975
43.788 25.992
51.874 3.846
36.785 30.853
47.407 46.279
53.226 42.927
62.597 14.728
74.457 5.333
66.806 -8.701
67.737 4.491
63.597 20.345
28.942 0.449
61.513 38.237
39.865 -11.472
42.427 27.431
64.743 1.678
47.687 19.108
29.281 15.607
21.964 38.205
12.066 37.817
62.361 26.996
64.635 -0.305
61.397 35.078
74.572 15.602
56.703 32.901
65.566 29.081
69.627 29.688
61.047 -11.831
50.739 43.476
43.129 0.667
41.079 8.020
24.708 44.739
4.723 41.908
68.281 28.443
46.147 30.993
15.749 31.487
41.425 39.673
52.845 44.740
33.898 10.360
57.062 28.748
70.970 16.912
75.816 11.617
69.516 24.912
52.001 38.210
5.479 30.578
54.767 0.437
48.388 -23.656
65.770 -0.307
37.746 1.110
51.395 -8.825
50.651 32.637
53.507 40.866
13.231 37.312
11.890 23.789
39.966 11.289
53.235 31.815
50.776 44.216
41.443 52.377
61.170 -12.586
18.450 -16.177
11.669 -0.881
67.419 1.498
62.484 12.172
63.324 -14.373
68.412 31.296
63.699 34.248
33.989 -20.673
54.414 -14.773
71.331 20.373
39.143 11.693
50.619 29.267
54.457 45.305
58.122 26.162
43.630 40.090
16.283 28.044
-3.304 39.422
29.373 59.361
5.575 36.611
59.618 28.972
47.811 38.876
19.517 26.906
2.865 22.204
37.613 1.379
48.510 14.937
60.074 14.459
24.388 8.273
51.086 7.641
51.869 16.750
55.112 24.940
63.160 3.702
70.707 -8.442
38.380 38.626
61.415 28.656
65.539 7.705
73.136 10.680
26.796 -25.768
39.722 -18.722
42.105 12.293
23.827 21.206
33.513 -6.338
66.735 13.945
57.666 39.051
46.723 51.785
50.052 42.782
20.159 10.645
45.248 40.950
7.893 24.018
43.004 0.489
62.955 0.503
39.662 12.255
22.489 20.821
7.091 15.998
42.401 -19.629
41.399 11.262
64.942 27.958
58.966 17.357
60.530 13.300
67.585 18.335
71.041 -1.637
41.875 36.029
61.116 35.726
56.552 45.531
51.381 51.038
53.674 43.566
73.802 14.688
5.765 37.954
28.330 34.164
18.030 24.854
22.054 45.973
17.518 44.655
28.140 33.060
38.050 33.139
41.240 43.808
30.874 -10.867
43.231 37.523
31.166 47.230
28.653 19.527
28.980 9.747
36.556 36.878
60.716 37.638
51.272 38.703
47.654 30.563
68.129 20.091
36.366 51.056
34.256 38.538
14.448 43.062
12.612 44.503
5.610 36.900
38.204 47.819
36.240 4.590
43.558 5.423
67.886 22.062
74.993 15.373
59.411 35.036
60.850 18.010
71.779 -7.530
25.091 -26.085
17.481 -6.099
28.731 -23.070
21.604 -15.983
46.576 -19.590
50.959 -20.567
72.234 26.504
72.820 1.949
61.064 5.229
16.770 28.751
28.755 52.718
29.407 43.228
48.242 31.733
50.481 50.784
36.903 55.827
69.817 20.057
39.569 43.684
22.844 35.878
62.356 40.572
44.176 52.120
68.704 17.413
41.519 -17.232
65.563 -16.291
43.709 -15.681
74.682 1.630
61.463 -0.922
70.861 -7.636
64.473 -0.914
15.736 -27.360
49.271 -28.153
64.280 -13.514
29.071 -2.161
61.109 -3.239
52.351 27.186
43.554 22.414
24.956 5.381
60.423 -8.860
68.054 16.873
67.968 -12.199
66.352 2.323
52.926 30.386
44.870 55.252
10.072 50.890
39.766 50.941
29.766 18.312
35.840 42.223
43.761 39.884
36.441 13.333
39.451 -7.064
70.891 22.873
38.332 36.349
36.604 43.234
63.287 35.724
63.128 32.086
42.180 43.493
31.645 55.668
50.960 41.480
46.495 34.538
29.085 28.699
24.888 -12.075
63.991 -14.060
36.416 -19.309
58.205 -10.705
26.007 -19.730
27.746 -23.927
69.858 13.849
68.454 28.783
60.436 2.935
25.222 5.670
22.002 51.830
49.603 -14.451
58.200 -10.828
39.458 17.606
65.782 -4.881
19.413 19.459
47.940 -23.427
70.335 -17.505
33.529 -17.901
28.861 -6.810
41.225 9.494
14.679 41.112
30.623 18.393
21.074 -11.566
58.499 -22.207
64.073 -5.444
61.410 1.821
71.241 18.840
36.972 45.580
42.236 29.111
31.192 17.025
13.851 18.638
24.238 11.039
31.797 34.462
37.687 50.983
24.544 35.951
12.270 39.145
5.526 41.494
46.166 23.181
8.391 36.433
14.001 56.975
39.251 44.946
47.207 45.400
62.628 37.517
68.600 27.135
64.839 -8.345
59.228 0.809
63.155 20.875
34.268 9.139
46.428 23.936
54.204 2.198
43.204 -12.443
31.911 -8.647
45.701 25.158
45.283 8.364
49.996 39.217
21.848 46.384
33.313 58.290
22.405 24.036
28.611 45.785
15.432 22.281
50.718 20.053
42.225 -26.265
48.688 -17.347
53.770 -15.113
36.387 -1.933
50.024 18.803
60.869 22.966
39.001 -22.798
59.662 17.220
72.183 -0.865
75.805 1.959
67.613 1.944
61.066 22.307
67.230 22.246
24.606 42.210
47.379 53.918
32.855 47.615
56.116 41.310
64.209 4.509
64.907 36.302
36.883 48.184
42.727 -11.092
42.032 -15.782
31.303 20.461
37.390 20.325
49.814 23.060
57.131 24.058
71.912 -2.340
59.162 15.451
34.230 36.784
29.028 44.026
25.348 27.093
41.154 59.825
5.432 41.376
62.842 34.311
42.550 31.448
27.756 39.026
53.110 35.241
48.778 50.541
16.063 43.339
27.303 26.775
28.279 10.926
34.021 -4.777
55.975 15.566
54.992 -1.271
65.729 10.480
55.039 24.863
20.799 23.522
11.239 23.317
37.657 43.107
9.339 53.875
31.166 51.193
57.751 43.878
68.386 17.702
58.611 24.557
23.874 27.202
33.138 9.023
36.051 -8.561
37.599 6.753
60.917 -6.570
27.699 -20.638
25.674 -32.095
26.115 -17.756
41.718 -12.938
69.710 5.458
74.293 -2.460
69.925 2.982
71.299 25.607
67.480 20.303
66.276 22.333
55.713 26.408
67.378 35.575
66.861 35.811
49.992 5.318
50.541 24.189
18.446 -1.579
21.843 4.698
24.348 24.069
46.705 -11.010
65.106 13.321
18.449 31.461
47.645 -5.276
38.773 39.047
60.177 32.977
67.645 29.275
47.842 47.068
56.702 48.583
51.346 54.061
50.074 48.177
67.708 16.457
25.640 35.653
8.800 53.490
60.243 30.037
66.368 26.682
53.652 38.423
38.912 51.009
31.105 58.930
13.350 38.113
26.492 45.788
4.460 41.695
4.449 41.844
17.536 21.875
51.682 32.504
59.998 25.962
68.702 19.173
48.643 14.261
25.988 -16.736
42.171 15.107
41.048 26.953
18.607 36.248
30.164 29.470
41.168 27.885
31.487 39.313
39.826 32.555
57.411 29.946
33.267 14.209
63.067 40.013
71.078 27.590
63.273 37.763
35.129 38.667
47.703 9.863
70.141 11.989
62.379 36.208
48.829 39.942
10.033 30.243
29.942 54.864
37.621 58.247
59.954 41.420
58.753 38.487
67.812 30.266
64.230 35.764
55.192 26.621
37.405 36.343
28.489 -4.807
18.990 39.842
14.166 43.406
21.329 44.752
5.545 41.907
41.293 -7.129
43.660 -21.939
49.057 -17.940
60.517 -16.342
54.437 -10.223
61.773 42.870
48.806 52.172
46.472 49.877
46.574 -3.358
53.207 16.775
47.297 -3.177
41.044 0.340
53.856 41.150
75.265 15.131
69.143 18.396
75.412 14.255
36.662 27.447
47.369 31.134
55.199 44.972
23.138 45.586
38.290 43.448
17.415 36.309
32.210 33.686
47.659 17.738
74.356 16.656
63.647 -12.825
60.029 -18.022
38.345 -21.347
50.013 -6.877
68.078 30.185
57.986 38.075
49.435 45.642
60.650 31.855
59.255 13.512
66.760 5.232
71.790 14.540
61.722 -9.726
73.120 14.703
58.977 36.409
26.781 50.901
8.985 39.441
39.402 34.480
56.292 36.986
57.591 2.694
61.993 31.556
36.043 42.495
51.865 17.723
31.180 42.302
27.073 51.069
18.820 43.726
45.364 40.320
63.747 31.578
11.521 39.178
32.436 4.806
40.645 22.885
55.990 23.362
61.626 -3.817
66.776 -0.081
41.302 44.799
26.989 54.708
11.021 40.986
46.212 31.244
49.107 15.340
37.783 -11.457
51.981 -5.537
64.340 0.110
70.956 -6.468
51.434 -25.308
23.627 5.652
31.756 46.273
14.733 40.283
29.073 39.560
21.446 -2.224
63.065 10.608
45.586 48.016
17.532 37.039
37.081 55.342
23.965 44.843
26.643 28.916
26.857 30.942
52.061 42.774
64.013 15.255
30.512 -3.743
10.236 5.288
55.506 -0.958
36.737 -26.963
57.298 -7.087
55.316 -9.817
51.224 -21.898
65.996 25.931
61.489 41.884
68.919 23.700
61.936 0.019
50.331 44.623
63.045 39.092
68.349 22.014
60.825 -14.273
45.960 -18.660
45.716 -18.655
66.602 -3.622
66.566 -3.340
65.080 -2.955
46.896 -14.719
57.267 -5.828
59.044 0.202
46.613 12.300
54.437 18.942
23.279 42.036
39.802 58.938
39.137 33.009
27.280 18.117
23.307 38.396
29.033 -4.139
58.977 0.924
67.151 25.728
52.404 -11.912
44.309 19.455
5.584 27.807
4.992 33.710
20.987 42.373
5.748 35.761
51.077 44.810
60.613 32.227
73.657 22.530
66.447 35.407
70.511 30.920
41.645 41.208
54.768 -3.819
73.006 -4.856
71.198 5.131
43.707 14.048
27.183 -13.344
64.248 28.523
65.515 1.994
64.136 13.133
60.404 -17.570
49.018 -13.542
69.773 29.691
50.221 36.668
68.188 20.951
67.847 30.194
69.022 21.558
49.528 0.972
44.063 8.049
44.885 -28.209
48.545 -6.331
63.330 2.495
53.030 5.437
55.623 -0.243
31.208 7.840
25.557 13.230
46.687 43.803
39.571 47.663
23.910 27.111
43.626 -2.079
58.852 -6.921
50.370 19.788
61.681 19.578
60.767 17.389
47.371 39.128
16.853 48.013
44.799 45.544
19.349 43.930
15.020 49.456
19.378 11.877
55.775 13.709
42.301 4.767
43.939 -10.315
39.977 -14.130
41.872 -24.011
23.518 18.933
49.103 38.465
64.064 25.619
55.251 -1.139
51.920 -13.885
17.747 -26.614
67.103 13.471
67.983 32.127
62.619 22.855
57.925 31.601
69.309 3.195
74.039 19.944
60.496 23.412
62.754 39.434
65.690 37.489
53.002 4.548
72.835 12.013
55.379 -14.673
30.609 -23.522
61.228 -12.221
61.850 16.230
68.031 30.557
60.551 41.347
62.635 40.513
30.882 54.334
-2.753 22.912
4.777 41.872
74.308 19.633
43.701 20.442
11.735 23.487
48.788 10.449
71.194 10.691
52.274 30.253
59.755 -15.186
66.911 27.602
36.813 33.008
37.219 32.657
33.252 43.931
20.627 45.368
59.439 44.248
33.734 31.799
26.222 42.934
48.473 47.451
45.942 49.954
66.474 33.297
48.690 40.708
52.869 42.355
40.466 56.052
39.646 55.912
71.294 28.067
41.047 -16.121
50.912 3.259
31.864 18.175
48.751 48.961
57.341 40.586
66.582 2.824
58.987 -10.680
37.721 -15.659
23.645 7.209
39.208 37.954
60.288 44.409
58.193 -11.696
53.057 15.381
71.695 25.614
66.881 37.819
69.438 17.743
50.786 31.909
50.507 36.553
59.662 38.642
44.575 52.416
5.365 41.930
54.400 0.448
38.852 -1.423
32.214 20.007
12.246 34.034
31.583 9.562
38.728 -11.704
58.124 22.090
62.116 37.100
39.132 39.233
8.360 19.374
30.206 56.540
36.688 58.821
43.943 49.320
33.375 48.699
5.238 41.289
30.906 38.209
56.958 31.724
32.983 34.064
42.806 52.643
23.498 60.226
42.684 42.853
22.612 17.078
58.665 37.447
53.643 39.111
56.853 47.243
62.493 38.885
32.715 39.823
5.442 41.093
53.882 -3.463
54.295 -3.831
65.330 27.533
63.431 9.448
49.927 -20.057
28.874 -1.383
17.648 -7.739
36.859 -6.743
63.295 25.106
73.214 17.935
60.212 40.002
29.798 22.544
-7.036 34.372
12.993 5.955
39.704 -23.183
38.207 -16.079
60.264 -3.376
22.394 11.111
24.618 19.099
32.047 9.153
13.104 0.654
36.827 24.320
52.361 11.265
50.984 44.155
69.110 26.407
21.998 47.137
61.550 38.167
67.740 11.339
54.471 -17.980
62.299 -7.679
65.852 5.322
71.321 -4.767
72.308 3.043
50.074 -25.595
64.248 25.066
59.868 9.224
57.224 -10.884
38.320 -28.609
57.031 -23.299
41.999 -10.484
59.683 -19.714
47.290 -17.280
38.564 -3.182
34.666 -7.098
52.338 -7.897
69.862 -16.058
40.270 -8.763
52.553 -21.473
19.934 27.044
46.528 17.551
48.853 22.719
73.767 13.324
60.231 -0.586
25.416 -22.850
59.980 -13.343
67.220 19.714
59.907 -2.572
72.945 17.138
40.561 -2.782
64.250 -6.695
34.408 -16.927
58.598 -7.573
51.525 -3.118
71.425 7.243
43.445 -5.416
38.542 -4.774
47.968 -19.641
44.124 0.064
25.658 -17.135
51.815 -10.298
41.774 -22.409
44.659 4.289
22.244 40.748
15.128 47.437
58.975 45.554
61.621 41.530
45.451 45.191
37.078 46.111
45.190 57.066
15.650 48.327
4.034 47.316
37.907 -26.355
53.108 -24.593
67.763 3.427
67.164 4.563
57.746 44.707
66.710 31.682
69.313 19.461
51.329 31.277
65.987 13.572
60.569 25.655
48.404 52.051
42.631 43.239
30.578 46.929
44.543 28.227
69.009 16.419
70.852 19.872
67.032 34.945
41.775 33.847
37.634 7.778
46.154 21.767
35.709 14.851
30.134 21.865
37.684 37.240
41.579 29.665
38.930 2.189
34.970 -30.022
56.436 -12.079
41.900 -11.773
59.929 -6.581
41.633 -16.675
31.590 -5.687
56.347 8.969
13.450 20.729
4.435 20.219
36.285 28.048
51.999 40.233
53.185 34.472
31.747 60.032
60.289 41.706
45.344 48.879
35.402 58.658
50.502 48.794
61.905 18.376
54.617 40.665
37.301 40.706
49.469 36.005
48.912 0.855
50.923 -4.493
59.060 -9.622
65.717 37.246
35.709 43.510
67.612 25.779
58.884 43.234
60.164 44.015
34.893 17.639
59.195 12.901
44.672 46.041
53.891 32.587
68.804 3.831
28.037 57.040
9.919 48.525
32.788 53.226
38.875 49.843
31.871 39.032
20.882 21.051
49.099 1.259
55.215 39.530
52.744 41.365
57.996 8.855
32.056 3.695
49.679 -9.852
60.701 -15.700
61.867 -13.191
51.015 -24.654
66.386 1.118
72.335 19.359
73.652 8.614
63.529 -4.433
46.761 4.937
72.225 7.872
72.901 13.674
51.019 43.931
69.780 29.415
63.009 38.071
35.333 41.669
36.862 22.310
51.530 36.695
62.574 30.289
56.199 23.294
42.031 42.012
44.448 36.180
35.052 15.602
46.311 2.425
27.852 10.571
40.629 22.783
26.257 53.373
58.701 32.787
58.073 14.583
54.740 38.603
22.516 34.589
9.393 37.871
41.332 37.687
19.104 45.756
26.944 55.424
63.721 31.623
59.189 39.346
17.429 39.074
48.317 20.016
67.260 27.946
59.555 36.584
3.841 47.228
72.020 8.387
65.192 -6.717
59.369 -16.656
69.006 3.707
56.754 45.457
60.746 43.875
43.060 -4.030
12.959 30.055
58.637 11.737
54.947 38.702
62.124 36.441
67.016 26.677
68.146 19.048
43.903 43.688
60.423 41.468
33.624 43.663
31.231 46.383
35.312 35.857
42.263 58.106
17.075 27.701
20.489 26.455
44.226 36.089
59.801 24.843
26.573 45.957
25.376 40.118
36.766 39.505
23.816 49.570
46.449 31.672
26.394 26.764
6.448 37.325
-1.042 22.679
71.299 5.151
57.828 30.450
67.761 18.192
68.551 6.074
66.137 10.024
62.533 32.574
59.176 19.266
56.010 -6.434
48.188 -24.399
48.288 22.479
33.078 -19.626
27.358 14.909
30.835 11.369
55.117 -4.358
66.564 -3.937
62.204 0.640
74.634 9.773
64.694 31.052
43.762 43.174
52.026 51.075
60.232 36.784
74.467 16.912
69.395 11.368
43.143 -3.767
58.054 2.215
60.001 17.857
33.247 46.904
49.286 38.486
60.472 39.053
65.144 10.649
64.739 38.691
58.903 3.150
43.800 -1.287
18.189 11.972
15.005 51.893
5.360 41.251
67.575 -3.157
68.672 27.111
31.570 47.289
44.071 39.268
15.526 31.944
64.514 37.261
69.687 25.019
54.353 7.680
26.534 11.248
13.715 -22.028
32.094 -16.431
52.628 -7.246
70.949 4.551
70.585 20.942
67.956 23.794
55.862 47.510
54.794 34.412
61.834 0.028
58.009 0.366
69.694 24.330
18.413 13.899
20.098 19.801
46.177 26.959
57.015 0.218
65.764 -11.018
47.798 -6.209
48.888 -13.671
45.136 -16.378
62.049 13.781
25.335 7.127
61.998 42.496
70.558 15.618
70.183 15.319
64.958 26.806
64.025 25.533
70.653 22.101
69.086 30.033
53.434 47.952
40.933 45.586
17.356 48.412
7.199 41.745
17.426 42.527
5.066 42.008
70.914 8.848
67.602 -1.333
75.758 2.211
61.402 6.883
60.796 -6.967
48.043 -28.879
34.955 -21.901
49.753 -12.833
70.380 28.804
37.286 51.519
39.925 53.992
13.204 45.932
17.559 55.662
24.291 53.672
9.038 49.071
12.539 51.332
34.510 48.148
59.688 36.384
24.824 57.676
27.834 51.452
55.385 43.627
71.607 15.121
39.086 -13.418
43.375 -16.068
34.530 -5.588
53.337 28.132
50.826 46.797
67.807 27.407
49.612 -17.923
45.205 -15.061
41.322 -0.361
49.924 19.430
18.443 9.227
65.857 11.947
60.289 -11.084
54.774 -0.921
70.626 -9.619
42.266 -26.648
34.825 -18.428
19.662 15.073
29.285 45.810
14.954 29.813
32.783 22.879
64.068 14.524
47.459 42.729
54.755 43.503
57.571 39.035
41.444 6.551
21.698 28.541
58.752 41.755
47.970 49.491
34.371 48.251
14.563 53.272
29.302 38.890
17.837 37.318
29.707 2.130
57.062 -7.119
58.831 29.089
64.199 25.610
32.789 53.528
19.131 52.317
56.913 42.906
71.681 3.650
67.791 -2.527
68.860 30.381
34.013 48.925
28.922 53.520
20.499 54.319
63.388 38.007
5.339 36.444
55.630 -19.967
66.700 7.417
43.375 9.420
22.320 15.781
17.011 44.023
27.776 31.371
16.571 4.039
38.184 4.250
34.681 4.317
26.624 18.597
32.107 17.368
48.045 44.366
51.894 42.444
43.364 52.809
20.706 46.453
49.505 46.001
51.177 36.367
43.515 -19.838
53.762 29.608
18.990 42.449
53.607 41.705
67.138 30.728
29.086 47.698
2.051 29.797
7.819 48.018
6.965 22.839
40.062 8.197
35.941 -3.175
12.935 40.178
5.787 36.073
62.185 -22.689
36.439 -27.386
36.733 -6.891
54.689 22.933
17.074 31.753
37.675 12.324
37.405 3.631
37.607 19.293
10.960 40.691
5.488 41.255
21.912 -20.443
64.970 -16.340
54.470 9.622
34.878 -11.364
61.197 -16.964
29.313 -23.234
41.801 -14.812
41.681 -20.902
44.069 -4.869
26.109 -8.710
45.706 26.199
53.845 25.228
19.471 46.757
21.279 39.690
56.649 42.487
68.245 31.498
56.837 41.491
50.432 6.963
65.476 3.105
51.770 -18.596
73.261 -8.192
51.204 -6.736
50.692 -21.744
67.140 -3.174
44.259 48.138
39.673 48.815
19.830 32.166
34.235 34.855
28.291 30.684
4.355 44.981
36.578 40.858
59.988 32.390
26.581 47.055
22.771 20.257
44.789 -8.474
23.278 -21.708
24.413 -9.763
37.325 14.262
54.215 20.005
51.504 8.717
41.107 -30.905
44.925 -12.400
38.079 -32.501
70.011 -16.798
69.113 -13.495
47.766 33.540
33.587 25.949
3.043 9.749
4.909 42.162
12.376 1.589
20.950 7.321
57.985 15.534
41.892 22.195
7.434 30.992
-6.573 21.885
19.975 31.574
32.618 15.770
38.039 -11.249
68.131 13.611
58.035 42.957
5.414 40.357
64.897 33.487
69.765 21.378
27.958 41.553
32.206 47.734
24.455 36.562
24.259 30.137
25.409 39.809
40.939 53.352
7.400 29.486
55.168 -11.443
58.638 -9.960
30.721 -26.390
53.993 -1.927
69.116 25.494
71.566 20.493
59.231 17.405
68.339 26.680
64.145 0.935
35.504 -34.327
54.430 -16.412
33.249 -23.315
60.969 12.493
69.675 11.466
64.731 -2.713
69.132 -12.807
73.229 -2.679
73.447 10.394
65.499 39.585
64.097 24.320
39.588 5.517
43.210 23.269
23.551 16.451
11.733 43.385
41.778 42.070
54.744 15.744
65.595 8.002
54.886 -15.160
71.741 7.926
64.505 -0.896
46.079 -27.964
32.672 -14.939
55.948 -12.564
53.391 -20.658
65.563 -25.697
44.168 -6.818
56.787 10.328
65.518 18.851
48.627 28.200
68.683 7.248
56.949 37.862
64.027 21.527
73.783 19.463
46.824 27.837
20.265 43.480
59.745 44.849
60.292 35.812
62.544 21.653
69.804 19.991
70.221 26.451
67.799 3.114
67.064 3.232
68.674 -6.305
68.022 -9.883
69.663 6.105
62.998 37.542
40.392 42.299
20.900 38.566
23.813 45.180
60.015 5.084
48.842 49.218
50.856 49.026
32.318 48.651
64.000 22.010
23.571 -6.659
10.375 9.059
28.231 27.457
27.414 28.569
61.139 35.372
66.211 1.565
46.649 -19.843
37.656 -17.291
70.201 0.123
70.980 13.480
57.812 0.980
48.403 44.019
66.037 29.957
62.469 32.975
58.995 44.488
26.551 42.517
63.910 38.050
42.049 47.910
50.591 31.350
56.848 32.832
55.331 -5.262
69.830 -3.921
48.283 38.140
42.266 40.476
2.926 14.507
44.647 28.145
18.020 11.830
19.489 12.496
57.414 14.434
24.148 38.925
27.019 43.059
32.157 26.457
54.703 32.300
59.255 24.733
40.887 20.458
45.362 -6.658
32.178 -14.128
18.894 34.162
42.327 49.011
59.888 21.005
20.580 -0.132
20.135 12.385
28.043 48.220
49.303 29.324
59.999 7.735
37.788 -6.373
14.305 -5.941
66.156 -20.950
59.735 11.046
68.205 -16.530
63.824 -3.724
40.259 14.799
34.619 25.168
21.993 23.860
31.823 28.129
60.339 27.474
61.801 31.030
69.144 9.933
31.262 50.211
28.122 47.121
30.353 49.403
37.176 44.523
41.491 51.326
9.143 29.938
16.254 46.190
59.272 23.884
51.290 42.110
38.569 34.059
49.533 41.628
54.704 27.811
36.825 26.309
46.036 44.140
15.587 40.895
68.242 19.738
68.007 7.407
30.266 -17.678
41.687 -24.381
67.765 -18.645
66.992 -20.434
48.241 -5.419
15.107 38.174
23.040 14.589
2.161 50.496
22.722 6.259
63.941 9.165
27.668 -6.912
13.632 39.221
1.437 33.775
4.430 28.453
13.648 27.246
15.537 38.486
46.048 11.475
7.783 33.321
3.539 17.850
34.860 11.225
48.459 34.732
42.868 38.097
61.783 23.705
49.377 46.202
62.243 41.211
71.366 25.422
65.904 33.477
23.899 40.177
4.434 30.361
14.264 54.879
20.224 49.821
65.020 21.507
40.487 4.429
54.326 41.661
50.160 35.875
66.351 35.650
66.265 9.262
50.852 24.489
26.195 36.364
4.684 37.310
29.523 44.665
42.148 57.567
31.944 40.623
35.957 51.419
46.011 42.902
58.875 38.758
33.843 63.659
21.455 51.183
17.857 46.559
7.135 55.734
8.952 53.789
10.981 12.275
17.126 -6.900
22.348 -16.301
44.227 -27.582
64.512 -3.273
62.911 22.571
56.713 -14.739
32.888 -15.584
66.530 9.929
68.722 16.043
18.906 44.775
17.816 39.183
39.424 51.335
61.569 43.467
24.058 41.380
19.771 59.624
5.281 41.901
46.088 -4.938
42.512 53.708
21.545 42.367
25.690 0.830
37.356 -11.274
49.126 -22.124
30.979 -19.728
49.886 -19.292
72.777 3.701
50.121 17.567
47.585 -6.764
37.357 -19.001
26.609 -5.082
59.906 -7.350
58.623 40.936
67.667 -3.835
54.064 35.066
63.103 35.570
61.772 35.974
43.344 -22.536
62.102 -14.546
53.326 33.114
6.464 45.481
27.928 38.867
20.886 43.442
63.415 33.515
37.875 49.261
34.861 42.510
61.096 31.620
47.382 48.220
32.579 44.077
28.546 20.610
68.271 29.135
67.606 23.808
-5.072 9.865
5.137 41.081
55.631 -8.032
26.795 6.447
65.788 9.038
57.019 -23.574
54.836 -23.526
46.472 -13.888
59.649 4.606
59.191 -3.822
65.703 19.745
55.360 42.708
46.069 55.341
62.651 37.770
67.109 28.688
70.158 29.532
39.503 8.741
34.044 12.173
61.763 -5.901
70.476 3.822
44.857 29.323
32.371 13.495
45.254 22.301
24.339 21.630
37.817 24.275
22.725 45.828
42.247 58.114
62.500 40.902
68.612 12.030
59.396 23.697
72.139 11.361
12.946 24.295
30.889 17.691
30.257 56.552
34.707 48.421
53.682 -1.479
49.801 -5.618
56.912 43.877
32.703 10.836
46.921 -4.118
62.900 11.276
68.193 14.621
41.114 57.199
30.379 34.953
5.867 11.047
31.685 22.346
48.093 11.995
55.174 0.202
61.274 40.101
70.886 5.096
64.992 23.560
40.124 42.778
40.872 52.162
42.214 38.149
70.781 20.522
66.103 32.672
63.945 31.595
40.678 25.116
47.023 7.238
44.128 -11.815
64.047 22.422
60.401 40.927
44.920 7.821
67.584 -0.338
60.432 -3.364
47.360 41.954
25.829 46.213
38.759 52.538
53.891 -10.260
12.874 -13.738
32.573 20.636
37.272 46.832
11.096 28.971
45.235 31.417
42.136 19.257
8.674 48.601
9.795 42.014
7.561 29.988
10.158 59.685
9.235 37.381
49.910 43.544
54.176 37.945
38.592 32.575
35.425 11.298
52.056 23.885
16.310 29.614
33.465 53.411
45.112 45.413
61.516 -7.659
61.821 34.309
66.684 5.662
64.836 4.922
50.134 8.266
75.590 4.936
56.091 21.463
68.435 16.876
57.961 -9.111
47.325 -7.575
39.387 13.607
24.258 41.192
18.149 41.769
32.198 36.667
24.764 38.457
18.177 42.402
24.212 27.658
29.410 -3.356
25.400 -0.311
38.471 -18.872
29.636 3.508
52.073 15.353
30.099 18.288
37.107 15.572
59.738 5.393
35.627 3.259
31.578 24.065
67.113 22.830
30.327 -10.028
48.203 -9.985
56.358 -9.638
34.977 -27.886
13.830 8.068
13.607 14.877
62.544 -19.782
36.903 -20.339
43.120 1.002
21.914 46.096
54.735 43.810
60.161 42.525
62.021 -22.202
37.288 -25.008
35.816 -16.805
34.527 24.361
31.293 12.389
44.572 -0.799
69.416 6.935
41.375 -23.914
60.085 -23.239
27.144 -23.819
37.288 -22.658
62.421 1.220
48.229 33.593
60.533 39.861
69.779 27.965
65.910 -10.505
60.454 -10.945
32.462 -25.955
15.828 -24.705
50.754 -22.169
25.078 13.947
55.081 9.035
42.671 -15.351
44.851 -12.581
49.367 38.193
39.975 10.174
67.573 24.426
45.062 32.773
33.693 51.638
19.925 44.272
27.945 -12.159
36.730 -18.137
47.745 -7.472
41.415 -13.479
62.342 16.272
54.250 34.631
17.707 47.859
33.143 40.635
46.608 -9.570
66.643 9.364
71.796 27.358
66.256 12.434
56.581 10.741
72.673 11.363
75.219 6.119
42.492 10.784
47.328 49.311
26.591 48.786
34.739 46.679
51.763 46.317
35.210 19.170
59.387 33.103
41.625 35.006
54.383 46.026
72.941 11.197
55.888 4.454
59.961 -3.879
20.225 -0.259
41.621 29.336
43.247 -5.719
52.624 5.284
62.721 -15.215
67.423 -2.638
57.711 -6.378
60.124 29.193
26.628 25.042
19.676 41.538
27.413 36.123
22.481 49.371
34.093 59.043
30.443 39.353
46.840 41.628
38.630 6.625
28.096 24.365
51.454 7.279
70.071 11.196
26.081 42.507
70.635 26.943
71.358 24.596
25.991 17.845
42.910 15.065
63.325 34.765
33.447 56.174
45.226 26.039
67.603 -4.185
41.690 -23.804
15.391 -9.169
16.214 -1.439
63.923 -10.852
49.781 -0.492
61.578 26.458
71.236 20.122
42.443 47.152
67.975 32.976
73.355 14.804
71.563 13.257
48.166 12.201
34.024 -18.690
19.198 -9.691
25.852 -15.544
18.482 35.421
37.604 38.952
14.889 12.447
16.305 2.670
3.178 16.493
41.677 42.124
38.370 43.901
35.591 10.594
37.477 19.828
38.595 6.421
48.025 6.278
61.987 5.506
10.465 21.026
12.371 38.383
31.044 38.973
20.147 13.198
65.765 -2.301
64.754 38.611
55.553 34.110
19.475 21.978
71.027 16.775
31.487 33.528
46.574 50.448
38.305 45.061
5.498 34.655
3.501 31.591
42.913 9.094
63.866 -13.804
64.934 -12.818
67.953 -1.687
68.555 -16.846
58.827 -15.753
31.454 -4.503
44.085 30.740
38.790 17.392
11.070 35.047
39.472 34.156
32.356 -13.395
57.798 -5.025
55.375 -13.903
41.696 -1.714
22.522 10.967
-0.925 31.237
25.082 54.251
6.070 36.134
30.148 -8.540
70.380 26.706
40.025 22.544
52.006 36.210
10.146 27.624
39.040 50.966
48.774 -1.027
58.047 9.462
58.078 -10.690
62.713 -7.178
12.990 -6.033
31.851 -15.526
68.997 6.297
35.935 -23.638
27.475 6.163
57.225 31.300
59.920 29.739
45.533 13.100
46.892 36.884
31.502 51.424
41.088 52.200
50.069 41.395
43.001 10.708
36.875 57.192
12.307 26.235
20.143 34.571
5.661 36.209
25.365 58.632
59.150 34.960
56.656 44.555
68.827 9.517
61.369 24.941
48.696 38.300
60.909 39.685
26.233 42.250
36.763 42.834
64.923 35.865
52.169 32.050
23.168 32.975
43.070 -12.721
45.132 -25.963
26.022 -25.240
64.250 -17.973
70.442 20.769
72.025 6.190
34.441 39.915
60.509 39.928
58.811 32.357
52.581 21.941
26.662 27.541
0.541 27.956
12.776 46.450
52.278 48.816
23.021 42.633
39.406 42.951
22.959 41.191
41.099 47.594
29.743 43.552
47.784 49.738
48.992 53.045
38.392 51.281
62.473 2.861
64.146 25.013
67.218 6.234
55.303 -18.014
62.049 -17.937
60.341 -3.871
73.390 20.061
72.228 17.836
59.171 -0.486
70.728 17.783
43.261 47.520
47.367 46.406
33.885 6.266
55.279 -18.510
46.153 39.271
54.785 37.769
60.076 41.955
39.018 35.620
51.652 15.143
65.415 18.799
62.108 -10.458
63.889 -0.654
61.400 12.202
57.295 20.687
27.439 9.612
57.743 10.216
27.973 -17.701
27.604 5.388
32.516 26.804
55.054 26.502
39.655 13.644
32.997 45.760
57.674 46.706
29.886 23.028
32.875 57.605
25.656 1.103
38.698 35.356
24.269 51.570
33.956 54.555
42.596 49.921
64.225 40.122
59.155 2.130
68.665 8.403
39.361 49.769
33.184 45.610
54.293 8.662
44.489 -2.698
54.077 42.201
49.630 35.939
45.050 17.539
64.077 -10.285
66.263 -1.350
63.905 2.284
67.787 4.189
50.166 7.961
28.394 23.293
11.348 35.516
34.822 9.743
59.999 -5.423
64.186 -8.617
41.038 9.363
35.704 21.720
45.961 38.577
72.880 5.995
58.751 45.173
70.740 24.491
56.390 -9.307
63.369 16.520
54.365 8.620
26.240 -14.233
42.452 7.143
39.878 8.171
26.768 -17.632
62.227 2.779
70.948 2.136
59.402 1.965
70.662 6.944
48.383 -10.551
23.098 -18.600
37.338 -6.711
67.306 1.078
44.180 -18.553
71.157 2.142
41.181 -23.042
26.096 -15.176
28.074 28.755
11.348 25.059
65.069 33.447
57.273 45.019
48.905 47.745
44.318 50.449
62.949 23.702
57.474 -0.393
71.670 10.816
73.581 8.172
44.187 14.622
6.062 28.649
8.243 38.995
-0.224 32.861
25.770 44.082
36.693 54.223
23.618 50.111
10.538 35.157
35.681 33.442
37.620 31.053
50.644 42.749
49.608 41.038
71.103 16.489
72.410 11.023
72.638 22.262
66.963 20.077
63.525 30.619
50.891 29.922
38.571 16.273
34.238 -1.638
45.402 42.244
73.596 12.774
58.447 13.120
69.015 19.319
60.772 38.971
50.894 45.638
65.322 16.513
60.289 10.062
70.476 3.727
18.373 16.457
40.829 35.291
20.550 45.526
16.472 46.648
6.021 36.357
58.896 46.034
72.991 13.654
69.532 11.968
67.272 29.270
35.496 50.846
66.553 33.956
63.562 36.740
42.806 20.808
57.343 14.314
32.282 6.161
28.603 4.855
10.209 42.277
44.317 57.421
57.359 47.792
46.509 45.707
54.076 47.500
28.728 -1.374
56.149 21.513
70.290 19.341
63.513 40.667
59.871 -10.890
68.825 16.055
59.304 34.840
60.150 12.182
71.872 11.852
60.102 37.413
39.826 54.302
42.320 57.271
13.238 39.782
16.314 45.119
45.690 33.827
68.206 10.090
39.662 -28.110
65.233 -5.428
39.596 -20.179
19.145 -18.799
63.651 1.859
65.180 10.688
68.373 -7.671
54.763 5.737
51.167 -6.460
64.090 20.971
67.725 5.746
55.711 33.152
70.387 23.379
69.873 5.090
70.823 9.492
60.791 11.108
47.124 25.639
58.671 10.773
36.501 25.570
58.358 16.481
40.791 26.904
43.517 -31.014
66.437 -7.307
71.570 27.817
19.898 41.958
25.222 54.822
37.130 43.396
44.343 47.011
41.161 47.032
42.316 30.302
46.454 15.608
53.351 42.159
39.173 42.921
48.139 10.260
52.223 -19.501
75.662 4.688
18.939 2.564
27.728 -16.147
57.825 -3.303
37.085 -14.314
39.018 19.163
55.248 40.574
45.080 24.419
34.115 46.467
34.793 55.900
17.800 56.626
13.263 45.190
17.407 33.779
8.937 28.814
31.519 33.725
40.747 0.837
69.025 30.723
75.388 6.098
47.350 32.812
21.534 43.827
23.631 20.582
35.695 51.199
58.720 19.929
46.138 43.617
37.632 40.536
46.865 31.169
61.988 33.538
44.403 24.929
58.868 16.561
59.598 45.053
69.673 20.436
42.058 23.499
65.968 31.397
62.113 6.254
72.312 2.182
50.767 -1.113
61.789 -13.215
55.759 -15.901
32.550 -4.439
15.017 32.667
5.147 24.883
19.597 19.731
35.004 51.232
53.009 7.049
67.539 21.227
36.381 8.928
25.704 21.116
22.069 35.417
37.623 12.067
52.139 11.074
50.181 -17.454
45.194 -10.841
60.459 -0.422
58.954 -1.409
72.389 4.274
64.744 2.561
51.641 45.787
46.220 54.930
24.947 46.223
9.825 36.210
23.478 42.476
32.743 38.920
73.989 18.517
70.840 14.478
67.100 34.279
60.892 36.777
62.924 22.026
72.699 -0.612
52.922 -19.848
49.518 -26.131
47.034 -11.813
47.906 -20.060
25.744 10.999
43.101 27.387
14.493 47.876
5.835 35.309
74.784 5.444
26.704 18.695
9.824 15.718
37.623 6.682
31.926 19.303
23.414 6.534
27.530 -12.460
28.336 30.410
40.052 56.004
24.108 49.085
50.454 16.113
10.693 9.654
26.795 -29.039
39.177 -14.815
49.022 4.578
36.687 -7.381
30.098 -23.718
56.557 -14.669
64.024 -3.988
33.255 16.791
38.994 -5.095
17.783 -0.023
28.311 15.268
20.880 3.686
54.100 -3.495
69.929 8.100
28.641 17.631
27.189 26.159
61.609 40.352
44.855 44.735
25.340 11.527
5.255 43.465
26.297 34.358
36.246 41.271
40.583 9.892
28.233 16.860
26.253 57.642
39.863 46.773
63.469 7.888
45.016 -9.557
52.222 -3.151
55.393 50.038
46.850 13.772
32.227 26.013
38.466 46.723
8.459 18.619
2.868 18.663
60.990 -12.653
23.557 -14.084
73.713 -1.250
41.399 -14.803
23.205 -20.088
34.943 -19.528
27.928 -2.610
45.617 6.483
65.475 20.967
52.272 6.743
57.322 28.536
18.587 40.031
5.132 32.813
18.516 46.324
24.927 36.632
42.365 57.593
50.875 53.247
57.402 -11.856
34.926 -18.592
24.004 -22.698
40.096 -14.701
30.990 -6.813
63.524 -20.970
57.531 -2.420
40.582 -13.696
33.999 3.183
44.855 40.951
36.946 62.059
54.583 36.415
40.345 14.618
65.870 17.207
19.131 -23.092
62.977 -8.707
36.233 -20.000
46.008 -0.290
61.175 44.312
44.162 47.841
23.209 40.166
53.059 18.754
36.244 -2.590
63.069 13.156
11.030 23.041
35.803 52.599
20.946 45.878
17.386 10.176
32.245 9.141
24.348 19.752
5.536 28.867
22.144 56.786
56.720 32.738
54.308 50.925
60.117 24.276
60.731 27.092
60.723 28.648
50.085 -5.702
73.471 14.763
49.372 48.386
55.828 34.532
62.735 -10.571
61.101 -7.551
54.304 2.815
52.715 -11.404
46.034 -17.731
33.777 7.348
62.898 10.854
50.363 32.959
69.813 15.174
69.784 -0.172
75.059 -4.935
71.564 6.406
75.624 7.863
50.209 -11.151
57.401 -8.021
24.675 -16.048
22.942 23.591
10.324 1.030
27.758 41.121
46.174 26.191
27.274 5.869
35.548 30.332
57.849 23.988
45.513 31.437
68.259 17.391
51.188 6.017
27.045 -14.627
57.151 5.330
60.419 35.169
59.079 -10.752
75.837 15.251
49.296 15.050
33.787 39.159
69.660 29.571
72.838 -4.653
61.767 7.005
58.915 5.409
11.896 -4.673
68.764 15.234
57.786 1.948
59.864 9.963
37.079 -16.004
24.780 -17.674
67.670 4.587
59.294 -20.263
58.116 41.445
28.198 -15.948
55.999 -12.641
64.766 -17.619
34.133 -4.406
48.074 8.482
54.053 24.028
33.258 17.378
44.685 23.854
60.621 36.037
62.935 30.207
45.374 44.989
6.070 33.542
9.329 33.163
62.274 36.538
70.095 9.373
69.107 29.768
65.086 36.401
66.479 26.600
70.433 22.258
47.365 43.945
29.094 43.463
23.464 49.045
39.699 55.841
55.180 39.575
57.620 10.675
52.047 0.032
69.446 28.748
65.748 4.161
74.751 -1.040
66.635 -0.957
64.614 19.541
26.428 13.708
49.243 12.988
18.517 11.651
27.798 41.540
45.728 34.810
33.075 40.657
43.773 21.176
39.468 21.025
20.364 30.257
49.697 37.570
70.983 5.930
50.838 5.371
46.905 -5.602
50.673 -0.652
58.427 33.522
27.338 41.188
24.992 37.769
39.155 58.501
51.315 44.963
68.542 29.814
61.726 38.102
65.228 30.054
58.504 13.431
43.830 18.230
33.116 47.484
27.237 22.125
40.830 38.062
26.731 20.651
54.117 -11.646
71.309 6.795
24.799 19.376
42.430 -17.043
61.799 33.220
47.227 49.382
13.484 55.804
31.507 43.908
10.047 28.668
7.839 31.157
21.026 54.682
40.958 55.889
46.376 44.438
39.609 31.085
57.983 24.357
30.585 8.644
57.787 14.339
43.780 -10.202
48.086 21.435
56.055 46.072
31.818 51.721
45.003 49.918
55.185 47.385
74.344 16.613
69.091 -2.173
61.188 -15.192
60.060 41.385
53.795 50.278
32.511 52.762
28.413 49.973
70.173 27.175
58.979 5.591
68.691 21.666
52.561 1.042
61.294 -19.629
67.561 10.277
36.778 23.978
44.325 -6.868
59.460 -15.694
32.543 22.343
48.907 41.891
45.344 -4.567
38.067 -9.297
68.233 -12.890
33.497 -22.185
52.769 45.869
55.292 -0.027
71.930 17.335
64.657 22.117
63.792 39.274
50.754 36.920
46.347 -1.645
62.468 8.502
71.421 14.124
70.835 27.992
53.689 45.503
57.075 48.550
35.747 47.825
33.048 23.458
12.585 48.254
41.201 26.943
63.679 23.559
30.082 34.318
54.067 3.973
71.798 11.282
52.674 -8.334
23.161 -8.389
37.703 -5.049
33.488 -15.164
53.189 -10.600
48.747 -17.604
21.550 20.541
45.839 31.771
37.948 41.764
11.857 26.052
23.531 57.784
3.986 46.524
58.754 -10.225
60.566 17.408
66.053 24.489
47.829 39.143
65.334 31.672
50.662 46.790
39.119 41.921
29.765 56.710
34.989 42.388
32.074 53.375
21.728 48.369
64.539 36.022
63.535 36.437
70.844 10.119
52.227 28.480
58.190 -9.350
72.085 1.786
49.646 4.064
49.686 -2.764
61.076 22.190
57.809 20.218
31.159 26.516
67.140 33.455
57.745 7.720
40.041 7.232
51.879 11.280
65.736 26.510
49.542 26.682
21.321 -15.815
47.125 -18.276
53.769 0.225
61.393 12.683
48.660 47.717
67.447 32.701
58.328 32.170
55.100 47.918
6.473 18.242
20.594 39.691
37.026 40.893
28.292 42.365
3.963 38.172
30.396 26.912
58.232 -9.506
73.758 13.878
59.783 41.082
29.387 49.960
51.747 43.877
42.724 26.119
59.246 46.595
63.175 34.612
57.570 13.856
68.297 7.319
54.932 -4.407
66.318 -15.646
49.305 32.939
45.170 38.132
43.461 46.824
48.347 54.319
35.542 58.409
72.028 15.925
37.884 18.064
50.776 -11.620
32.438 -31.978
57.676 -0.020
74.497 -1.362
67.520 9.231
49.780 46.388
40.530 54.165
42.387 54.945
26.468 36.814
57.633 35.084
64.236 17.579
34.006 45.942
27.463 40.202
30.450 57.263
23.878 48.283
50.408 -7.722
58.550 46.354
42.355 33.402
62.274 20.182
56.203 -2.730
50.599 30.823
50.066 -16.895
49.916 34.858
48.929 -5.212
47.354 7.681
72.324 1.784
53.319 -15.659
47.748 -21.997
50.181 -8.244
35.709 -19.689
59.474 -6.641
13.765 -11.079
52.061 -12.913
38.973 -19.815
24.062 -19.802
47.069 -0.290
68.570 18.808
69.511 17.763
45.776 14.264
68.179 6.522
58.834 -6.351
33.250 -17.215
38.011 -13.410
74.765 -0.710
67.519 -3.545
59.681 42.400
69.720 17.458
39.637 10.415
59.516 39.657
71.141 4.190
59.919 -8.750
39.021 4.107
25.247 4.252
41.691 -28.776
37.220 -19.047
50.705 -24.231
26.812 -14.257
61.157 -8.794
58.626 -6.172
61.228 25.079
55.918 14.504
39.096 4.394
55.281 27.725
33.450 51.592
33.419 45.473
27.965 43.544
56.903 41.748
10.941 36.798
28.825 52.636
61.744 40.235
56.871 25.761
62.611 10.231
70.877 14.328
70.260 25.525
34.083 9.078
36.415 1.278
34.439 17.926
42.940 -8.332
49.335 20.458
69.309 27.390
40.710 59.416
20.516 60.007
32.152 52.714
37.623 46.687
65.146 26.975
51.321 45.053
65.787 38.492
57.460 32.065
55.275 38.068
57.098 40.828
61.048 31.940
32.300 51.805
55.533 47.345
63.633 30.099
52.318 17.721
44.230 50.584
62.790 38.467
47.910 50.530
55.551 47.662
26.775 51.312
60.912 32.582
58.183 41.157
40.777 27.668
30.965 13.656
32.571 14.747
29.807 -12.220
45.213 -25.059
39.675 -4.654
48.017 2.688
48.563 17.821
47.514 27.142
35.052 49.803
30.697 48.501
21.264 58.080
51.313 50.660
56.325 7.028
63.158 -17.954
39.406 16.752
8.182 14.171
54.563 9.576
69.402 24.155
69.622 6.611
46.053 -4.727
45.203 -16.127
60.780 -7.257
70.753 -0.904
66.806 3.542
61.654 20.683
68.449 19.462
59.085 39.851
46.094 43.924
46.814 44.299
37.630 40.361
13.954 33.546
32.625 -0.846
37.138 -14.633
41.570 -14.119
38.713 -19.511
38.398 -27.606
42.065 -22.120
60.403 -1.253
70.740 23.499
45.915 47.300
44.583 44.541
72.697 -2.453
71.692 11.783
68.733 -0.285
55.739 -22.741
63.273 22.211
68.779 17.516
54.619 49.509
45.756 10.540
57.525 -13.766
65.289 -2.793
10.553 27.683
35.625 45.116
45.297 26.908
52.878 12.412
71.353 12.682
74.662 9.390
57.486 40.413
68.383 17.594
47.641 18.413
41.705 41.051
5.820 35.590
8.882 34.651
4.955 34.571
30.487 7.245
4.593 32.851
57.321 44.100
50.372 21.948
65.458 23.713
24.102 48.272
29.576 23.017
68.080 22.781
62.048 36.659
67.237 7.877
65.863 6.806
29.923 -13.105
43.909 6.304
41.418 -17.807
59.709 5.340
43.077 45.786
24.728 43.290
8.729 54.675
3.942 47.394
44.328 -1.113
40.139 44.306
31.642 38.513
3.144 31.457
37.768 53.097
14.882 51.820
45.095 8.771
53.545 42.331
69.045 21.027
66.575 37.046
72.995 9.650
65.354 37.737
66.201 26.741
67.840 33.570
52.806 16.122
25.986 4.845
31.052 -3.378
31.208 -17.664
25.836 -17.815
31.745 -17.507
40.224 -8.793
24.684 -22.922
48.478 -20.658
49.235 -5.866
38.707 -20.043
50.580 -23.424
65.201 -6.172
60.305 6.349
44.029 10.470
31.526 -8.597
15.882 20.809
30.390 -5.535
25.402 37.842
70.258 27.494
38.979 51.064
19.360 8.148
47.280 -12.033
47.507 -13.551
26.983 -24.788
51.776 -7.040
66.427 16.770
42.566 25.771
49.789 27.807
60.399 10.043
60.739 2.771
32.076 16.379
33.908 50.664
42.554 42.361
53.726 25.744
65.783 34.346
66.906 35.929
59.606 42.562
42.783 54.201
5.834 36.618
34.392 20.077
13.833 26.025
17.389 28.378
28.323 31.642
28.859 32.599
41.035 55.700
21.465 49.664
49.761 51.561
36.813 42.451
44.669 4.341
35.143 -1.612
57.430 3.148
37.219 29.748
37.265 29.941
15.676 33.223
29.928 35.205
43.536 30.290
35.426 -0.468
31.093 -2.109
11.339 23.522
12.336 50.635
4.823 41.800
39.558 -16.467
74.520 16.217
59.227 5.967
23.461 32.486
40.768 42.867
19.370 53.103
54.161 48.579
32.882 39.416
40.546 52.319
65.143 12.822
64.074 21.158
60.258 13.296
24.212 -9.876
22.318 -10.702
30.358 30.290
56.761 -14.045
70.952 19.077
37.248 47.944
70.867 19.313
40.034 -8.317
50.025 -18.428
63.228 37.882
62.210 27.369
41.152 10.003
65.529 21.879
65.177 37.280
25.258 53.409
36.818 47.993
62.955 19.838
50.013 -4.056
34.855 -18.366
26.946 2.817
2.380 43.832
52.807 44.340
53.855 49.570
71.633 1.029
56.631 -1.301
73.805 12.061
70.335 10.372
54.620 36.218
44.106 41.614
72.975 21.105
72.446 15.991
62.039 18.749
74.103 2.163
72.472 20.346
53.488 42.497
55.469 48.504
36.864 55.149
46.623 34.502
69.867 2.713
33.894 47.775
23.357 39.924
6.526 19.435
36.439 41.941
51.419 50.768
52.929 37.263
47.060 33.082
57.854 42.944
55.170 10.070
66.435 27.471
65.130 5.135
45.053 -15.356
28.180 -11.979
31.383 -14.654
49.025 0.860
57.330 1.491
60.319 -10.273
73.009 21.166
69.558 28.669
49.046 41.631
63.987 5.838
67.744 31.838
50.786 -16.226
57.777 -2.675
65.998 13.559
61.756 40.461
66.578 36.293
60.964 16.036
70.795 9.032
55.147 34.967
61.189 18.702
50.289 49.507
64.686 35.617
69.001 29.146
68.443 25.311
58.914 39.155
55.593 42.708
52.815 41.738
27.246 58.324
27.294 65.785
68.161 32.529
66.896 0.619
69.444 10.341
68.329 11.742
51.435 17.654
65.387 -1.367
74.424 15.757
58.129 44.298
37.359 35.140
40.025 12.927
46.455 13.574
24.463 27.014
36.160 27.735
64.858 36.389
61.087 22.101
54.673 16.369
32.648 4.137
55.530 41.339
16.310 42.785
25.192 14.184
55.009 40.067
65.101 34.883
57.371 22.813
72.607 21.171
70.033 27.156
50.268 42.312
60.840 -0.521
43.954 -21.748
43.661 -14.425
26.955 14.323
58.724 20.912
69.956 21.089
72.410 14.873
52.336 45.859
56.738 35.664
30.037 29.686
51.181 53.206
17.981 27.838
62.101 32.909
60.133 33.773
24.200 50.296
58.227 47.142
30.741 57.587
42.370 57.384
19.209 45.466
45.391 39.807
44.694 16.875
32.057 -3.475
64.025 1.810
71.745 4.594
68.015 9.845
68.081 32.224
41.575 36.971
30.956 21.462
38.754 37.199
21.824 39.811
64.223 23.464
76.009 6.330
62.881 -15.400
47.844 9.274
55.779 0.216
65.996 25.566
71.357 24.230
66.363 8.855
50.528 20.844
34.943 28.317
50.804 -16.568
49.563 -5.939
71.080 -5.835
64.220 2.731
39.236 4.062
66.052 -0.092
69.131 13.468
32.003 19.431
24.383 39.140
34.948 19.982
28.225 8.024
48.061 -21.111
74.937 5.867
55.178 -27.523
52.623 -14.231
33.341 -6.537
36.854 0.723
60.692 35.599
67.817 32.541
40.498 11.282
28.119 19.170
44.073 -10.922
20.159 1.538
60.072 -9.602
41.937 55.256
55.273 45.639
38.659 46.638
40.300 56.692
23.312 44.883
28.396 63.538
17.180 42.634
24.295 46.204
5.444 41.512
35.892 -5.723
35.805 -22.933
27.641 -10.825
56.235 -22.748
64.046 -10.824
43.713 -15.359
60.294 -10.258
31.884 -23.687
63.117 -6.284
55.708 -20.571
63.408 -13.260
41.318 -3.032
57.907 19.933
64.810 29.993
66.380 25.355
64.355 36.170
65.421 27.780
54.328 45.872
40.622 54.681
43.900 43.116
15.997 46.348
16.632 47.679
20.333 32.959
28.301 0.627
72.713 22.953
75.313 10.334
34.557 -15.762
44.270 -1.392
49.139 -31.131
51.631 -23.169
26.312 9.667
3.993 31.475
12.833 52.457
4.872 42.290
12.763 53.118
3.325 46.453
33.813 -7.576
41.342 -23.807
53.461 -16.438
34.060 -19.900
58.977 34.351
67.776 31.896
52.120 7.613
61.725 9.034
42.404 47.965
67.084 28.744
29.046 46.472
44.720 37.470
36.479 -13.938
62.737 40.523
59.547 31.819
53.724 19.897
25.027 -14.821
27.093 16.436
29.922 22.510
61.895 35.698
50.400 36.383
49.070 39.354
67.153 30.677
12.065 23.350
9.723 0.316
41.679 -13.177
49.585 44.159
39.617 47.922
25.009 50.966
15.811 54.617
40.590 40.964
17.324 36.496
46.906 25.513
18.225 37.737
26.458 46.899
44.253 31.390
26.848 29.949
49.177 42.481
17.526 56.844
18.543 45.110
5.769 36.050
44.607 17.106
71.063 3.334
46.708 15.576
33.368 18.081
24.298 43.904
58.488 11.384
69.723 20.740
48.592 40.511
15.924 28.725
56.223 32.226
68.795 14.381
53.016 46.016
59.885 39.005
69.015 31.250
49.959 -19.928
18.624 -18.377
51.305 17.964
67.976 29.148
58.192 -14.667
68.191 9.540
70.074 12.794
62.799 1.058
69.176 10.372
21.568 38.075
1.964 34.567
12.644 41.779
43.817 49.205
24.747 41.415
35.952 40.970
31.210 19.412
52.978 43.716
42.423 41.559
21.852 36.706
55.562 43.217
17.637 27.123
23.446 46.253
37.228 50.373
11.497 26.861
20.463 47.790
26.634 27.992
30.283 46.537
61.963 26.231
70.282 15.843
69.557 16.954
6.320 33.898
16.146 45.288
37.044 41.013
23.980 20.502
21.490 52.999
5.465 41.669
48.425 41.824
63.040 41.590
60.802 36.639
60.024 -21.169
44.063 -18.560
52.087 1.417
49.416 13.976
61.524 32.691
40.165 32.418
48.395 32.289
56.240 7.389
10.419 52.456
4.050 47.004
50.508 17.206
53.151 36.816
69.498 -2.313
57.655 37.296
59.650 -13.904
52.280 2.961
67.687 18.428
62.361 7.569
36.031 -11.876
30.505 -16.911
57.743 -14.486
52.931 -4.066
63.620 -19.482
52.375 21.273
64.424 40.175
11.763 47.401
5.901 35.473
61.858 7.400
16.645 43.549
4.760 48.367
5.850 35.717
71.027 21.030
36.543 50.629
63.073 33.209
44.207 27.869
61.946 34.090
65.608 5.245
62.043 -5.605
46.818 14.521
27.271 45.068
59.951 29.361
43.410 -0.032
63.750 16.535
65.875 8.176
33.887 16.392
23.440 9.978
24.950 31.854
43.721 43.811
33.249 37.598
18.974 46.390
5.902 37.876
57.581 34.745
37.639 38.987
52.881 40.101
74.951 7.771
67.949 33.083
36.443 23.247
20.560 16.048
26.026 13.406
36.549 18.322
36.730 29.664
55.912 34.324
65.710 -2.592
63.572 4.348
59.856 28.694
71.119 17.824
52.192 2.207
41.577 -17.912
49.468 -21.178
50.178 -8.762
43.476 6.001
12.316 30.415
21.074 15.975
17.412 29.304
35.952 31.783
50.945 34.642
26.658 51.535
18.456 44.506
20.851 7.696
14.187 6.599
31.721 8.904
31.018 13.237
51.906 21.713
15.036 36.598
17.782 45.185
14.999 43.455
27.203 14.050
46.327 13.116
70.458 -1.797
43.146 -11.448
50.046 0.700
2.669 20.912
17.556 40.742
26.623 44.995
29.938 39.257
37.830 32.065
49.630 39.427
31.526 45.091
36.060 53.097
29.286 40.388
30.209 54.359
31.625 46.066
61.232 28.503
37.116 -8.303
24.428 -27.975
32.685 -26.767
36.563 -24.667
33.354 -19.361
62.615 -11.035
47.252 -6.055
51.610 -14.620
45.242 -25.951
55.791 21.539
33.434 30.593
45.835 16.177
38.463 26.589
41.941 -2.886
65.123 30.189
73.886 -1.112
63.483 13.659
53.750 -18.971
53.982 -9.287
51.947 39.781
57.663 36.937
30.764 52.132
24.169 56.209
14.141 51.824
36.002 46.194
52.809 -7.965
65.133 -9.645
58.962 -27.915
28.626 -15.929
53.705 -9.590
38.544 -9.383
37.625 0.821
53.927 -7.348
52.513 25.427
57.590 4.166
39.921 19.174
12.329 2.359
60.286 25.608
74.179 10.250
68.203 5.565
54.907 41.298
65.718 39.466
54.776 45.111
55.760 47.132
60.567 39.489
52.548 8.820
69.958 18.342
64.869 36.965
60.991 30.194
47.361 27.666
54.555 32.619
27.874 36.117
27.053 -3.770
25.364 30.836
23.103 38.309
44.451 -1.618
56.240 -9.280
64.295 -16.349
63.754 -9.621
57.215 32.109
55.638 28.307
24.114 28.587
32.763 43.803
26.783 21.210
39.155 -9.185
49.901 -5.849
49.826 -4.497
58.439 -20.938
54.523 -8.694
55.498 -23.041
41.337 -22.916
55.647 -13.510
51.065 18.512
60.402 4.022
61.606 -0.547
27.150 -22.031
22.305 15.044
20.908 -12.589
68.489 18.955
73.896 9.685
66.191 -0.566
73.970 13.066
50.163 -18.952
54.194 19.927
65.100 30.592
63.156 24.283
57.406 46.438
61.029 41.981
52.370 31.909
17.546 38.815
48.123 -15.807
63.618 6.735
52.931 43.463
69.738 16.984
67.638 15.880
55.739 2.226
49.900 40.137
59.220 40.807
62.871 -3.174
18.602 -12.454
29.615 -3.235
57.560 1.790
56.314 -8.950
69.042 1.388
56.459 -17.537
73.549 4.176
68.344 10.752
68.852 8.712
46.798 50.656
17.229 58.365
5.040 31.050
17.788 43.203
52.086 39.864
63.553 -5.483
33.135 -13.081
45.138 4.205
19.431 25.501
57.317 3.410
28.909 27.468
38.295 51.209
29.180 -17.998
65.517 -6.765
63.997 -7.162
34.570 -17.292
43.897 -24.085
38.378 14.672
57.486 -11.533
57.261 7.888
56.466 21.022
64.029 4.109
72.522 21.538
43.491 53.574
37.346 41.835
23.546 37.321
51.312 20.992
49.091 30.855
12.659 23.196
-0.847 13.897
36.939 26.017
58.626 9.099
41.846 -25.752
32.895 -32.549
49.381 2.168
17.846 8.906
2.773 10.980
17.636 5.632
31.159 19.979
52.475 -11.853
71.130 8.479
57.255 -12.621
52.842 -20.696
59.991 7.817
65.558 37.040
59.625 17.364
65.732 21.685
55.361 9.466
21.632 53.889
14.474 49.671
11.025 38.453
27.312 40.574
27.077 50.020
21.245 47.107
26.430 15.774
44.635 13.127
42.068 -18.056
16.621 3.889
41.464 10.648
52.151 8.206
71.164 26.303
41.969 51.649
38.107 44.957
24.188 43.344
25.981 59.136
20.748 57.874
40.887 50.863
54.813 50.336
48.035 33.815
52.252 49.966
67.744 27.793
66.084 16.672
59.958 -20.327
55.391 23.756
29.810 21.715
54.928 17.641
36.546 -4.600
45.391 -0.071
56.720 -1.272
51.211 -8.386
65.956 -3.940
64.511 -16.718
47.593 -14.342
56.668 -11.899
17.697 -17.396
37.358 -15.197
54.795 -18.343
26.125 -26.604
48.916 -17.452
35.473 -32.737
20.730 -23.333
21.396 16.099
49.553 44.053
9.664 43.508
41.814 43.159
39.497 20.347
31.372 5.737
24.375 16.192
7.560 -0.239
68.230 17.795
51.330 22.206
13.790 44.909
10.553 24.474
54.074 17.877
48.402 -21.384
72.598 13.431
72.458 14.980
67.550 17.334
47.197 24.651
31.066 22.512
69.165 23.303
53.660 39.131
52.266 32.944
53.543 15.417
44.716 54.729
33.608 54.648
45.492 14.456
31.001 -10.369
56.408 -2.475
67.135 26.773
45.571 44.887
24.806 57.347
59.529 46.268
30.825 56.324
55.942 28.875
58.963 34.247
65.834 36.599
51.767 34.733
71.063 25.523
49.420 53.195
5.800 35.447
14.645 43.628
31.968 19.878
52.892 38.900
41.214 48.852
36.748 17.768
-0.572 28.343
17.050 38.508
18.587 45.434
4.041 46.837
24.151 -18.653
16.366 -7.161
58.867 -9.434
50.710 13.232
43.527 -7.083
47.415 11.721
74.151 9.928
42.282 -9.062
47.271 29.811
42.191 49.333
61.336 38.226
70.229 20.007
58.265 -21.099
66.387 -3.260
70.970 17.247
28.261 20.970
32.387 6.458
65.210 -16.945
65.083 -9.305
62.496 -7.907
57.874 -10.641
69.964 26.545
71.924 7.874
48.499 -17.765
49.403 -10.615
56.782 5.200
33.473 34.888
24.998 34.739
49.777 24.332
57.487 47.484
51.852 46.627
57.667 42.529
40.444 55.121
30.976 56.578
56.765 46.576
41.146 50.181
19.132 37.089
41.468 36.353
57.915 33.451
61.371 39.037
68.908 30.308
65.301 17.583
31.337 44.532
65.159 21.295
72.050 23.530
52.356 0.371
51.774 7.073
10.852 42.846
10.336 32.747
34.778 54.270
39.846 37.175
58.307 35.209
45.259 49.422
54.816 49.871
37.335 48.009
33.177 55.580
29.838 49.946
58.846 21.981
67.705 -3.033
44.929 -20.078
53.870 -19.898
55.714 5.095
67.237 -12.467
67.190 16.049
38.409 -16.506
56.310 -21.737
58.908 -5.850
44.178 -10.350
56.206 -13.121
53.029 -23.634
56.902 -11.043
65.488 33.203
0.242 47.139
29.097 47.230
54.886 18.581
27.741 -10.244
21.767 -11.398
55.785 -18.296
52.381 -16.143
67.343 -24.545
61.149 -19.272
37.066 1.611
47.336 -9.392
30.365 4.185
39.915 4.297
32.860 -25.862
64.288 3.641
67.827 7.442
69.569 15.752
61.124 19.837
35.379 18.526
64.794 12.130
35.340 -3.622
39.751 33.756
55.829 18.897
47.487 46.725
24.872 30.248
8.920 28.394
12.126 43.548
22.222 49.015
44.762 41.163
24.986 13.090
23.204 57.360
23.378 48.746
20.918 54.075
5.809 36.588
33.453 38.536
25.584 14.410
12.504 35.667
15.254 47.126
48.323 23.550
31.059 25.168
41.177 28.671
32.931 -1.488
48.024 6.478
64.818 13.701
65.611 16.720
46.476 -9.525
53.393 -0.744
61.062 27.858
63.162 -3.253
34.730 19.650
7.649 15.291
32.163 36.788
58.994 36.304
68.738 16.327
50.312 33.913
0.632 33.262
3.963 11.417
70.320 29.168
49.486 54.135
48.037 45.231
63.163 37.261
42.673 45.395
40.128 30.512
29.450 38.698
58.240 33.270
51.687 41.898
47.144 45.690
61.377 41.424
3.173 35.529
2.693 43.155
19.362 39.930
3.209 47.294
40.479 46.557
20.497 35.887
34.184 58.272
63.458 39.684
45.734 51.801
38.789 47.231
24.202 49.542
11.731 41.365
37.917 31.874
25.193 51.434
54.350 45.298
70.288 16.705
70.864 17.343
65.230 17.844
69.769 -1.089
60.606 -4.938
44.359 -1.354
32.936 13.224
17.870 -6.786
66.877 -0.158
69.829 23.756
65.714 3.696
73.845 18.812
63.263 -1.335
50.133 -17.357
21.864 0.495
30.715 6.555
12.133 30.206
43.570 39.646
26.922 28.864
48.584 18.946
57.820 44.375
57.254 25.964
65.345 34.990
70.137 26.004
41.782 22.417
68.063 14.827
69.606 28.157
73.846 5.273
68.707 15.615
59.314 11.113
65.030 38.493
55.959 32.855
30.757 13.572
47.279 16.177
24.291 -9.248
64.361 -7.264
65.786 -14.212
35.000 -10.464
64.182 3.591
54.871 0.381
50.106 -21.759
34.704 -29.231
26.813 -6.764
31.524 -14.781
29.726 34.143
56.980 -8.170
55.541 -2.190
59.937 12.054
72.227 23.321
38.491 -5.409
46.770 -13.085
74.206 -8.899
63.900 -1.134
57.600 29.411
44.386 44.692
57.284 46.597
71.390 19.242
71.408 28.408
67.675 30.871
45.813 42.894
17.952 35.295
44.342 34.120
24.345 29.292
24.835 17.477
56.520 43.334
73.097 14.992
69.373 5.379
48.867 33.013
37.084 15.293
57.410 4.422
41.525 5.515
61.009 9.183
67.499 -12.218
69.520 -7.723
74.767 9.252
40.446 -1.908
50.315 18.309
30.575 13.463
45.346 6.262
55.474 5.214
57.458 -14.965
62.687 -7.989
57.541 14.984
70.881 14.694
56.033 18.713
26.976 -17.175
63.908 -16.883
71.123 5.109
31.873 -25.419
66.577 -4.459
55.476 -7.443
62.565 -18.021
71.066 21.989
59.364 40.269
57.393 23.589
31.464 28.006
52.890 35.661
48.392 50.504
54.890 39.098
56.193 44.962
54.472 35.465
64.053 5.174
46.216 -10.355
49.947 38.474
32.664 43.293
47.148 15.444
7.499 29.821
5.097 41.306
54.966 20.116
39.274 53.026
12.536 33.179
35.703 -0.663
28.525 18.727
45.934 41.223
54.394 37.665
46.085 30.116
34.482 -0.520
39.686 23.908
53.321 -8.443
62.026 -12.080
70.419 8.827
41.927 -9.023
46.981 8.542
60.942 -13.262
52.789 8.497
53.608 -4.723
61.644 23.303
68.358 -1.679
61.695 -1.267
53.545 8.528
67.640 22.174
55.515 43.231
69.862 28.200
63.665 31.890
65.478 31.559
63.369 8.637
70.048 3.744
69.216 17.817
64.886 38.663
46.489 42.882
50.296 53.188
61.899 38.102
60.270 39.067
51.667 37.340
58.703 46.689
43.465 51.256
50.567 47.531
62.945 7.414
37.629 -7.126
54.567 -4.441
44.558 -27.749
51.214 -15.939
61.618 -12.302
42.944 4.226
40.181 -2.545
31.330 7.717
36.343 45.082
42.505 37.317
40.444 29.944
48.930 29.948
45.747 9.060
56.462 21.593
31.785 -6.823
25.744 1.314
57.934 -11.229
31.834 16.971
61.091 -4.232
43.439 -5.571
26.423 10.482
63.482 -1.764
52.690 -1.724
40.471 -20.344
25.156 -20.053
57.986 -9.905
62.246 -9.688
63.038 -5.402
64.605 32.748
34.064 7.166
56.770 -0.319
66.526 17.094
68.233 26.899
63.424 -4.574
70.004 24.768
65.887 14.336
62.617 -2.069
43.719 32.399
37.079 23.281
27.569 -5.310
22.715 -11.749
37.137 -6.081
72.544 17.848
45.787 45.305
27.068 45.998
40.864 42.825
45.710 16.365
38.424 23.655
51.620 48.739
28.583 32.345
35.271 32.051
45.649 26.990
51.252 23.426
27.104 30.978
16.861 40.728
33.921 59.240
34.732 36.195
58.000 5.081
66.896 11.199
21.535 22.045
67.114 13.352
72.594 22.666
55.177 -7.612
70.360 -11.032
47.333 -20.754
59.155 -23.453
60.114 -14.091
35.383 -13.495
32.442 10.146
7.420 10.455
32.153 -3.428
65.964 25.659
50.853 14.608
32.015 9.677
30.891 -2.443
52.488 -9.475
51.071 -3.819
52.957 20.692
58.229 0.735
52.821 13.669
47.959 25.639
26.074 22.841
52.770 47.481
69.374 5.168
71.452 17.053
56.887 2.657
30.476 42.856
32.387 50.563
39.769 32.431
62.996 32.811
54.564 3.191
22.694 5.571
52.797 -2.166
23.660 33.425
19.107 47.910
32.121 27.183
27.121 1.764
64.720 -11.526
56.677 -11.930
46.031 -20.890
67.334 5.691
50.917 49.743
39.301 51.189
33.422 42.700
5.527 55.615
26.149 52.851
59.936 42.453
51.847 40.026
64.386 36.342
74.932 6.471
68.956 -14.206
63.993 -9.951
69.745 -4.903
69.042 8.325
56.743 -6.261
60.833 5.526
61.986 0.937
53.850 12.929
34.235 -0.613
31.745 6.424
20.720 3.535
20.141 41.685
50.767 48.354
58.853 28.656
72.353 23.851
68.557 9.719
41.498 3.349
70.577 16.046
32.523 29.025
57.953 -14.506
64.191 -3.765
38.534 -25.546
17.707 -24.173
37.085 -19.359
72.063 -2.448
61.221 -7.567
49.358 -10.552
45.525 33.984
42.839 46.574
23.891 49.986
39.706 45.993
35.876 38.994
9.375 16.369
19.126 18.630
36.815 -17.414
30.358 12.840
17.026 21.209
16.389 43.294
26.428 43.315
7.528 53.526
31.721 41.164
21.086 57.347
39.541 52.060
16.624 37.552
31.199 29.293
36.642 38.522
47.510 36.255
56.273 48.378
42.498 10.688
45.358 47.726
43.446 46.527
43.438 14.808
44.715 11.310
48.679 16.986
41.189 -16.651
46.684 33.258
53.419 19.690
66.542 19.189
62.877 -6.595
59.924 4.085
62.373 1.684
35.860 -19.522
46.426 -19.329
72.617 9.533
62.912 32.839
65.766 26.380
43.091 26.277
69.393 16.184
45.420 43.687
28.161 15.937
28.503 12.678
0.469 33.659
46.462 28.369
47.710 35.200
58.154 29.774
38.466 1.616
31.977 12.285
50.582 43.268
69.643 25.113
49.120 53.487
21.304 53.550
18.595 50.415
19.400 19.685
47.615 12.947
71.369 17.276
45.256 43.305
6.766 34.652
19.185 8.495
40.564 16.329
10.164 23.057
11.771 0.757
50.989 -6.669
46.664 8.016
43.799 36.938
62.501 23.687
24.544 45.858
66.202 32.122
63.855 34.758
47.841 7.500
68.050 24.874
55.114 32.482
40.028 38.239
49.439 53.624
55.429 10.536
63.100 30.247
36.985 44.306
48.897 11.409
65.348 25.736
33.518 17.016
24.615 34.355
39.790 47.955
18.367 9.270
12.444 24.749
54.631 34.446
40.406 -1.977
72.251 -2.897
61.174 2.370
73.679 6.356
46.025 23.483
54.743 -5.659
65.918 10.769
64.949 10.403
44.462 21.151
56.284 34.616
53.940 18.004
45.063 42.375
46.631 -3.182
58.165 28.012
73.259 -7.180
42.073 -26.788
57.152 -11.624
44.290 -17.850
42.792 -22.283
52.567 3.054
38.535 16.525
31.383 -3.266
60.106 -10.261
71.426 27.510
34.505 36.741
28.610 32.564
33.950 20.854
34.918 56.789
27.235 49.931
19.189 47.966
36.726 38.457
13.667 44.821
38.631 27.373
22.624 37.409
51.475 43.619
53.077 12.976
63.367 38.240
75.230 15.055
70.708 24.407
37.288 36.666
55.272 40.477
26.569 28.761
14.738 42.518
33.331 45.976
65.608 10.900
73.715 20.137
62.109 31.062
67.284 21.455
66.342 -8.309
61.071 1.589
54.716 42.036
60.795 20.701
64.833 34.281
66.267 27.068
54.421 -20.479
32.141 -16.687
47.131 -32.597
55.139 -20.461
63.509 20.783
73.007 9.855
62.924 -8.109
64.816 -7.222
64.422 -6.513
48.426 -10.242
31.434 -1.571
9.881 23.904
13.993 18.779
30.038 25.463
59.543 25.347
50.422 1.443
22.470 11.544
40.147 11.994
41.257 0.756
52.873 36.166
27.074 29.717
13.773 38.067
5.173 34.829
31.911 52.493
42.553 44.431
4.838 31.544
18.462 48.405
63.351 12.794
49.390 47.505
38.422 54.874
32.038 50.593
59.241 45.424
52.804 46.324
56.923 44.128
66.962 14.744
57.021 8.418
16.401 9.444
29.932 16.545
47.315 1.551
56.216 -15.420
39.845 -5.560
38.175 6.255
66.506 -2.010
62.562 33.722
38.887 57.838
39.979 51.988
66.939 23.234
51.270 35.976
71.795 10.147
62.231 1.345
34.803 28.184
38.923 10.405
43.652 -12.190
58.391 2.147
67.299 26.859
61.764 19.755
50.572 12.591
65.136 17.681
57.234 -2.560
63.973 -3.767
63.459 -1.643
47.003 43.058
39.730 22.640
50.808 -6.894
39.964 -20.074
59.378 -11.200
34.426 -14.237
21.243 -4.656
44.159 41.195
46.195 10.311
57.307 38.137
58.284 6.017
59.955 36.108
69.890 -1.223
42.298 -9.697
54.977 -14.685
63.218 0.970
63.826 19.963
66.338 11.614
44.889 37.261
53.446 1.406
49.288 -18.940
45.484 13.475
57.924 31.756
69.948 6.408
68.823 -0.041
70.013 9.861
69.056 25.561
62.025 8.605
63.194 16.880
75.359 7.784
71.720 0.349
71.010 16.155
66.723 -2.134
73.787 17.467
57.307 -4.316
39.718 -26.125
56.198 -16.553
67.216 17.092
61.813 -8.067
49.324 -14.177
54.622 -5.467
49.250 36.241
28.679 28.513
17.869 32.032
37.034 5.237
35.713 13.715
10.251 28.959
40.534 42.752
26.080 33.229
50.306 47.702
55.999 34.344
58.220 5.318
70.558 7.209
63.516 26.700
68.841 14.071
56.230 43.695
56.649 27.089
45.590 43.855
17.040 47.719
-0.081 35.253
22.957 56.264
4.004 46.740
46.934 -17.365
31.271 -23.883
48.142 -0.055
56.291 3.051
74.482 10.526
67.267 0.980
56.435 40.168
44.476 24.378
10.956 4.420
45.721 50.389
24.062 45.189
60.790 18.509
53.407 -3.275
68.425 18.681
71.924 27.168
56.546 47.308
61.239 40.124
69.596 27.089
29.827 43.085
64.702 40.124
54.110 12.538
53.284 -2.720
56.618 -8.414
59.827 -5.559
31.768 -8.867
61.099 4.189
45.256 37.132
51.814 48.282
54.813 26.551
53.660 35.491
26.533 32.712
49.896 41.802
59.792 42.796
71.894 16.416
62.959 20.388
46.657 48.960
68.973 3.860
48.199 46.056
29.904 46.343
24.564 46.694
21.711 32.604
30.082 38.720
0.803 38.420
5.342 31.139
41.749 40.382
59.263 26.521
56.010 20.687
57.915 -6.172
38.676 -30.839
15.873 16.986
61.451 39.340
50.988 45.278
33.705 35.176
31.473 37.406
59.227 11.091
60.596 5.638
57.429 45.623
38.260 49.644
53.520 24.985
51.947 -8.993
45.994 -14.156
68.932 -9.060
71.008 -9.724
46.705 -14.314
74.795 13.349
67.198 22.535
70.776 15.461
55.293 33.911
61.745 38.019
20.120 39.943
25.621 59.603
64.474 36.673
55.249 19.804
40.471 3.177
5.509 50.126
43.610 37.424
42.996 23.517
46.997 -12.357
71.579 21.618
62.173 13.949
55.807 -2.794
52.248 -13.629
56.921 0.930
67.536 27.199
73.937 9.763
65.655 21.393
40.758 11.188
30.373 15.135
48.533 28.265
26.326 42.111
20.020 43.914
4.393 29.343
27.204 38.890
29.507 59.336
60.204 34.757
51.678 46.356
53.304 30.244
62.360 41.911
63.129 14.735
53.946 51.583
72.419 13.694
22.032 -2.561
66.878 5.302
37.332 39.090
25.046 35.901
60.223 44.378
46.481 37.061
34.094 40.587
58.614 20.910
70.455 20.154
64.645 36.637
64.065 34.872
56.246 13.511
54.813 38.471
62.613 19.749
71.017 -0.465
65.783 -13.268
33.088 -17.360
39.792 -10.693
62.669 -3.193
60.939 -0.084
63.540 34.826
57.262 44.833
26.515 52.796
59.798 42.808
57.690 44.047
23.979 46.412
41.565 10.669
25.073 44.374
38.090 40.987
39.378 40.167
67.687 -0.019
61.993 -7.846
55.481 -14.162
67.092 10.957
66.687 35.240
53.975 19.415
20.317 16.862
38.906 43.149
34.925 57.281
23.368 32.866
17.684 9.236
19.993 40.714
11.579 48.554
36.139 51.086
65.857 35.994
57.549 23.172
32.484 50.592
31.512 56.492
58.940 43.359
41.380 27.254
22.711 43.606
23.025 51.176
7.247 34.267
14.995 32.338
9.390 49.629
27.326 31.775
38.873 18.514
34.108 16.801
57.587 47.911
64.319 2.029
72.000 19.895
56.876 47.749
63.098 18.927
56.872 -1.567
71.037 11.434
64.996 -8.326
72.646 11.088
56.242 -14.931
59.096 -22.059
58.118 -4.472
63.076 12.709
73.001 21.495
58.212 42.935
75.620 5.435
73.211 18.890
26.809 11.672
18.389 20.512
42.548 43.615
60.082 41.686
70.035 18.295
68.521 29.537
69.514 23.374
63.095 40.927
48.868 26.100
69.304 31.140
32.747 35.758
5.427 42.063
38.710 -13.089
51.701 -23.207
71.285 -2.821
56.063 -4.336
75.127 -7.735
61.553 6.386
70.683 21.335
21.834 54.988
4.909 40.925
42.478 24.586
38.902 32.696
50.558 42.920
61.328 39.789
14.513 52.810
39.390 50.721
59.460 44.276
70.225 11.203
65.879 28.386
71.166 25.610
51.041 -17.901
67.339 17.357
58.043 39.927
70.340 20.970
63.053 23.650
49.566 17.659
63.110 31.455
63.584 21.891
33.121 23.480
48.856 -11.783
39.046 -24.326
73.371 18.891
48.352 47.325
35.031 50.192
39.107 34.478
23.016 54.890
32.420 47.463
46.885 48.384
38.760 48.326
64.602 34.813
48.537 4.962
53.080 26.449
22.251 40.930
38.886 59.099
21.416 34.480
32.779 -0.549
33.188 29.589
43.321 20.413
2.539 34.362
11.346 42.907
20.403 50.595
6.016 31.663
18.526 8.249
6.985 11.674
15.586 5.609
27.444 38.611
62.326 25.709
63.329 12.147
49.053 -17.475
50.397 -4.776
58.445 -9.849
31.424 9.815
53.516 -19.964
64.351 -3.919
9.792 33.030
39.380 48.257
43.311 51.040
36.751 51.288
33.892 6.724
16.377 37.708
8.854 36.716
16.907 23.976
18.641 25.484
31.290 9.419
17.568 40.789
8.420 15.921
11.990 35.665
41.846 29.526
28.178 9.652
15.797 2.485
33.500 -2.655
53.299 -7.703
69.886 14.603
64.159 -5.924
50.236 -2.243
36.866 -2.852
62.295 15.900
59.118 39.074
25.701 56.818
26.077 41.421
34.810 49.682
57.885 45.684
71.041 18.880
70.258 14.131
32.155 45.351
54.286 17.794
33.214 -2.645
48.248 -17.651
46.158 2.213
43.497 18.237
49.019 5.785
43.888 23.271
67.032 33.568
67.558 20.377
58.959 20.129
37.900 11.520
11.932 9.013
11.583 46.838
34.083 37.967
23.260 15.809
36.075 -10.144
49.956 -26.617
51.071 1.922
39.708 20.014
60.543 34.076
61.389 33.787
42.730 45.420
45.925 54.075
28.971 47.462
23.892 52.420
68.934 33.315
56.437 10.166
47.143 -10.397
21.436 -8.606
54.815 5.533
21.366 -15.223
62.824 -22.448
46.048 -8.700
31.239 -8.380
61.306 21.750
37.996 47.267
74.175 17.850
50.126 -17.541
59.145 0.867
64.767 5.061
40.842 -7.678
44.162 20.513
11.301 24.474
14.549 28.435
6.615 35.680
24.311 40.802
29.220 36.738
12.896 17.939
43.972 -18.988
33.191 -14.128
42.034 13.678
71.630 23.857
66.464 26.948
64.366 21.160
52.355 48.505
37.503 51.599
34.971 46.526
51.243 45.151
22.563 48.576
35.079 45.879
63.420 31.146
37.108 35.639
22.497 36.707
23.345 38.469
40.577 38.407
25.847 37.752
51.741 29.546
64.641 9.839
70.689 -7.337
50.546 -14.499
17.526 39.137
18.365 44.251
46.753 47.692
52.273 32.237
57.725 40.971
57.369 44.598
42.422 57.168
52.021 52.247
65.875 18.038
65.303 2.958
51.003 21.196
63.308 -10.608
70.753 21.446
38.555 5.440
37.490 -6.935
35.516 -11.892
32.486 11.513
12.722 3.974
17.835 6.204
32.539 5.263
48.609 25.188
28.264 51.186
3.199 45.114
6.680 55.242
22.910 29.538
63.321 26.922
67.229 19.677
34.010 -14.393
27.489 -21.663
30.458 -23.495
26.566 -23.890
51.726 -22.949
38.930 3.955
25.765 -6.809
23.203 9.877
27.597 41.751
30.879 43.656
21.960 45.939
6.485 0.395
0.675 38.190
18.691 40.468
38.267 40.226
40.086 29.907
24.570 42.228
51.646 41.660
43.028 52.517
44.171 42.353
43.478 -2.050
14.427 -14.587
42.025 -22.174
69.321 13.452
74.455 8.946
39.078 33.795
23.047 34.701
28.681 23.229
43.530 8.095
67.983 -2.497
60.136 -20.260
58.677 -13.037
66.547 -1.896
27.543 8.411
31.487 29.381
17.583 44.424
21.994 47.876
66.286 35.690
32.852 59.098
15.745 47.803
54.014 39.713
16.947 44.316
5.653 36.349
45.705 27.413
71.324 9.432
73.660 13.820
69.266 7.105
30.860 36.034
14.093 33.745
14.589 6.840
44.715 1.998
37.560 5.670
61.923 11.003
58.923 27.790
46.853 47.808
3.916 46.691
5.516 34.145
35.485 58.607
32.753 53.413
28.224 24.123
15.031 36.434
23.891 32.586
43.047 21.782
64.252 15.475
30.071 -7.572
50.100 -7.108
71.421 9.775
75.176 13.756
66.922 22.050
68.908 6.337
7.531 30.549
6.096 36.024
51.466 26.688
46.242 0.959
32.722 -16.600
39.682 45.893
27.938 8.920
64.061 9.643
45.228 -10.314
46.624 -14.402
47.940 -24.442
24.160 -4.430
46.185 6.911
62.203 -10.691
28.867 -22.403
40.080 -13.013
44.535 7.315
53.591 17.232
45.295 47.934
70.014 21.866
38.315 48.577
57.343 2.318
51.433 -4.578
47.955 8.494
54.590 -16.310
37.875 32.143
20.794 5.291
35.453 -26.503
50.573 -14.171
65.928 3.375
64.943 1.642
63.753 -15.375
48.934 0.567
64.153 -13.179
69.446 23.939
54.402 -16.769
28.336 -23.057
44.093 -10.619
29.336 0.060
37.224 -4.475
41.840 12.588
19.177 6.264
17.381 43.850
27.542 30.629
64.175 2.052
64.094 -6.055
75.190 -2.689
41.904 -1.845
45.045 -17.206
27.964 13.087
48.549 -14.192
15.958 13.561
15.505 12.499
22.804 -2.744
25.804 -17.360
32.628 -15.662
57.755 13.505
53.265 12.745
16.106 -15.209
69.558 1.946
52.330 42.800
69.180 10.092
52.958 48.267
35.314 45.589
48.997 28.547
57.767 -22.238
57.541 -18.129
47.314 -16.001
23.011 -4.066
52.070 20.464
73.468 14.283
70.933 23.482
57.816 39.608
44.323 43.960
65.118 29.658
18.751 43.771
19.557 57.897
16.936 56.478
35.335 43.798
52.408 0.360
56.271 -0.557
23.974 -17.650
59.016 -8.650
63.897 -16.210
56.839 -18.779
74.412 8.193
73.114 11.089
69.000 -9.740
59.217 -3.866
37.379 9.595
37.054 -11.135
34.459 29.185
28.601 2.076
27.959 21.081
29.688 47.126
48.430 53.842
18.037 33.397
57.207 31.621
57.288 29.805
56.471 44.183
52.852 -4.148
39.913 -8.090
46.745 -23.659
70.442 1.346
66.470 34.376
51.021 49.785
7.749 25.990
39.320 18.150
15.257 30.864
24.100 14.909
51.069 -12.256
54.339 -22.295
51.718 -10.684
69.315 -2.319
62.927 11.563
53.281 37.720
51.595 44.448
61.303 37.672
44.665 35.495
11.913 46.191
27.152 42.727
20.715 54.511
32.243 61.603
44.204 54.321
26.379 57.004
40.183 56.406
66.838 25.603
70.512 23.246
65.317 30.738
17.406 52.724
25.365 44.964
34.172 41.852
35.640 30.030
42.513 52.226
47.254 43.463
20.384 45.649
5.452 31.084
51.173 -1.820
39.704 7.597
45.334 27.068
28.395 38.848
69.377 22.309
71.339 21.396
60.161 36.058
65.756 34.620
67.148 32.857
56.692 -11.632
54.526 -7.382
71.369 -10.690
40.697 -27.624
60.541 -17.090
70.544 18.944
52.969 52.283
9.083 50.722
0.588 17.418
45.940 -4.393
60.240 20.303
35.691 43.378
70.388 9.361
52.121 37.515
26.965 45.998
7.037 21.081
11.914 48.980
20.181 52.740
65.238 36.741
63.695 38.447
66.135 29.998
56.143 28.807
62.644 4.565
68.417 2.079
64.002 -10.919
52.673 -22.157
31.107 -9.179
43.248 -24.262
39.158 -29.437
49.065 -14.661
62.982 2.127
56.557 -4.922
69.918 -1.627
25.980 27.117
58.582 3.559
9.850 43.162
15.931 41.604
44.551 -0.830
61.276 17.935
17.688 36.820
48.236 44.904
56.053 41.432
16.458 38.782
63.077 32.402
49.727 44.886
25.829 53.991
40.084 43.684
58.486 -7.743
39.050 11.925
33.834 49.155
25.201 29.116
30.165 3.483
31.814 -2.888
22.234 -8.796
43.339 -15.618
51.921 -20.535
55.362 0.252
41.913 -8.841
69.835 21.402
73.322 19.056
65.254 14.754
61.479 -0.377
67.607 3.161
76.049 -2.967
56.443 38.286
65.463 26.265
57.025 42.342
9.575 30.884
7.911 9.930
55.283 -9.110
55.554 -21.350
71.555 15.787
71.393 4.157
51.998 52.667
62.026 40.649
59.613 16.478
48.683 46.385
34.504 45.771
55.063 49.910
1.073 17.368
49.772 -5.242
31.950 -4.475
12.136 -2.240
46.358 47.734
47.477 30.692
58.046 47.008
21.291 40.192
47.974 40.731
54.112 35.485
40.568 52.035
8.959 38.808
6.590 14.035
31.704 13.912
38.534 -12.071
39.642 -10.381
41.873 -8.742
63.417 11.183
36.461 56.537
57.607 38.914
43.751 37.452
71.512 10.880
66.627 8.437
26.955 19.180
39.717 17.441
65.951 -7.395
48.771 -7.993
33.490 20.891
50.064 49.076
49.934 47.297
22.916 40.603
24.019 45.799
59.896 28.768
67.633 34.894
63.000 8.520
47.362 47.537
27.760 59.030
38.826 40.859
24.620 49.313
32.216 55.585
14.657 48.444
45.643 38.789
38.133 60.495
59.911 33.726
41.981 49.264
27.933 18.346
65.828 28.233
64.094 29.640
7.551 33.881
8.727 28.957
16.984 10.597
26.958 4.750
45.366 -14.328
71.972 4.373
58.136 17.822
61.032 -2.587
71.143 10.104
67.373 16.707
59.045 9.593
70.461 24.980
69.832 17.244
40.576 -12.650
51.262 -5.882
35.323 -18.574
42.249 -24.200
29.663 20.363
44.401 28.100
57.742 -1.384
54.512 -1.033
46.707 9.131
50.181 19.095
32.593 44.058
14.993 33.416
34.429 45.291
52.088 33.897
53.963 46.511
60.847 15.684
76.136 -1.861
66.709 30.326
73.150 3.142
69.603 -5.003
53.967 47.932
32.403 47.356
17.266 26.002
7.716 30.081
40.616 49.217
26.400 47.075
28.675 41.161
5.015 40.670
69.411 25.201
72.853 13.896
70.351 26.300
42.319 -1.086
65.347 9.891
45.768 15.026
40.826 19.100
21.954 33.655
21.158 12.143
34.266 8.532
16.113 35.741
11.744 50.644
74.692 3.324
47.445 13.547
58.661 44.644
66.716 21.187
62.142 40.548
70.252 30.214
68.716 22.988
65.409 31.973
52.411 47.877
6.006 39.989
44.302 49.444
49.117 46.862
68.127 18.299
57.812 22.107
55.401 -10.484
56.548 -19.555
25.964 -10.293
58.073 8.066
52.067 -12.510
50.771 -14.745
45.975 51.875
67.954 30.967
50.478 36.070
54.939 13.096
54.928 -13.039
68.037 21.541
75.299 16.040
69.873 25.394
48.549 54.858
26.180 43.268
54.723 36.350
46.349 -0.279
43.937 -19.186
58.687 -8.470
69.068 13.544
65.791 37.118
64.141 13.983
69.654 31.297
29.909 52.826
53.062 48.013
45.519 35.897
48.078 -14.646
52.591 -17.225
19.353 -23.433
51.616 -16.595
65.035 22.740
60.944 37.960
56.098 1.932
37.114 -18.960
55.050 -11.808
60.638 28.377
62.761 -6.933
70.513 4.370
61.511 27.792
70.224 2.432
43.564 -24.418
23.075 -21.402
22.415 -0.157
39.849 23.133
8.983 14.368
39.117 12.884
29.131 20.360
63.176 24.646
63.045 36.281
67.259 29.443
72.318 17.940
48.554 50.741
38.646 46.797
11.930 52.356
4.606 41.291
47.286 54.440
48.401 51.453
21.747 48.635
9.982 51.473
18.245 60.244
22.444 41.952
19.878 34.594
56.769 18.742
56.837 23.828
65.533 36.555
31.110 16.602
55.552 14.373
44.728 52.940
64.753 39.619
41.517 30.994
54.116 -17.042
50.952 -18.797
59.234 8.782
67.490 -9.378
47.173 -5.554
60.575 -19.922
68.729 15.680
57.098 36.676
70.781 23.879
61.972 -8.107
58.972 0.476
44.470 -23.470
64.414 -10.380
52.059 -18.509
27.868 -27.297
37.652 26.860
34.965 41.974
22.382 32.980
63.571 27.647
51.909 30.571
37.717 29.056
24.804 -0.188
62.975 6.646
48.591 26.321
22.102 3.081
53.066 -20.886
63.421 -5.158
53.405 -12.138
66.365 -6.675
45.995 -16.956
63.621 30.571
31.666 29.827
17.901 28.992
49.582 29.620
27.773 29.250
69.833 18.940
67.818 7.110
62.377 15.116
48.638 -14.028
57.321 -15.984
60.113 29.691
59.161 18.249
67.568 20.753
50.398 46.880
17.868 44.331
38.397 54.584
44.822 50.145
62.207 41.055
42.271 11.392
40.174 41.092
22.528 28.690
23.115 38.638
36.844 48.144
57.229 28.041
25.159 43.072
32.161 45.900
9.941 32.593
37.275 23.828
57.372 37.919
51.310 38.203
54.750 38.262
26.936 18.300
18.458 53.898
17.003 34.274
7.025 46.789
27.777 -6.550
60.937 -12.088
49.731 -12.448
40.295 -13.575
47.606 -0.928
60.573 1.479
57.994 -17.166
60.664 -8.022
66.535 35.933
61.519 30.438
70.672 21.811
66.342 0.189
22.297 -23.297
51.350 1.435
41.897 -9.107
42.692 -14.923
47.188 -1.605
43.686 -1.391
71.210 22.542
51.423 53.148
44.322 52.312
53.010 46.916
68.471 23.167
70.974 8.033
43.964 -22.293
73.992 10.114
58.527 -14.931
56.383 9.797
35.213 -4.849
63.153 12.437
59.469 42.012
47.635 48.562
48.749 40.249
40.381 -6.546
44.948 15.746
58.218 3.956
44.373 46.642
42.924 40.374
14.551 25.805
4.046 53.766
48.489 39.200
60.781 39.524
37.038 44.690
47.200 45.674
33.708 41.126
63.971 22.690
55.836 -28.152
41.437 20.824
55.777 13.331
39.389 41.981
71.997 9.746
56.804 44.833
73.409 8.101
47.236 -15.506
40.677 42.464
24.933 47.286
5.314 40.895
53.701 7.978
63.303 3.400
56.806 -7.927
69.765 17.091
72.176 13.462
67.755 -5.461
19.908 -7.636
28.614 -22.201
64.642 -9.113
68.738 19.108
53.434 -22.033
42.547 -30.420
29.727 -18.785
16.053 -17.840
42.805 -11.219
58.888 2.249
53.152 -8.180
48.772 -12.253
62.477 37.409
30.997 43.773
36.925 45.798
25.079 60.462
5.421 41.246
53.053 25.104
72.352 10.747
73.993 19.673
46.951 26.630
47.395 30.485
-3.447 35.358
30.250 59.878
24.376 29.154
48.707 46.614
66.076 31.725
70.288 24.574
66.725 23.442
66.261 10.281
70.088 1.611
73.022 22.413
71.841 16.001
55.897 13.987
73.947 16.772
62.384 0.749
66.806 10.338
73.684 17.581
72.465 7.253
65.680 35.705
43.478 27.547
67.339 7.483
64.643 25.217
71.199 0.735
56.791 -28.567
70.515 5.651
66.229 5.934
57.903 31.331
7.204 28.890
27.202 50.164
36.106 15.231
47.353 6.500
73.813 10.571
64.523 -5.716
59.288 -22.411
66.315 24.337
72.877 12.158
63.449 26.167
54.487 23.635
24.718 51.209
74.329 12.905
73.820 9.193
73.695 19.437
67.716 -0.162
67.550 9.098
69.422 25.688
56.339 21.281
55.887 36.511
72.248 22.252
44.110 -23.684
68.588 32.879
68.985 30.173
65.852 24.141
69.984 13.035
66.135 6.081
69.333 -8.598
68.929 22.089
70.136 14.401
41.181 11.093
32.553 30.389
5.736 19.038
53.905 48.232
34.164 50.791
-3.870 32.954
35.557 54.267
71.836 21.856
65.472 -2.583
68.781 -8.666
59.177 12.847
46.781 25.796
44.662 -15.996
71.031 9.948
73.115 24.265
65.128 29.897
63.781 -0.929
21.550 -11.311
10.857 32.125
2.933 42.681
35.881 58.532
52.182 50.298
58.054 -5.908
44.347 -14.467
65.839 22.650
54.459 23.192
62.190 7.895
46.980 41.697
35.153 36.051
54.791 24.186
53.499 25.309
62.413 33.893
39.331 50.506
33.693 37.934
54.494 44.550
61.809 38.953
74.093 10.921
46.591 4.950
74.549 -7.180
58.914 -11.127
65.578 18.992
63.918 -6.644
71.387 21.572
61.167 -5.628
51.443 -5.220
44.037 9.673
60.647 28.719
26.902 49.534
43.735 50.757
57.497 21.406
39.495 43.522
68.965 31.916
56.214 27.707
41.654 34.187
52.078 45.093
66.694 37.719
45.025 47.571
37.341 34.955
65.253 -8.735
50.437 5.407
70.464 28.464
70.820 25.827
55.475 0.255
36.891 -20.290
52.074 6.987
70.484 20.232
69.024 29.245
64.957 9.389
42.121 22.654
52.152 0.902
36.108 10.209
62.975 2.237
54.833 22.422
64.078 39.964
65.810 14.734
19.706 49.443
21.890 31.006
34.376 30.932
57.997 27.365
24.352 23.494
42.580 49.848
33.588 -0.367
59.586 -3.797
61.102 24.415
46.908 35.866
45.454 11.209
39.984 -13.765
61.833 1.805
58.442 37.836
48.489 17.734
32.324 -5.957
53.773 2.287
53.998 16.383
29.491 -7.739
50.583 -0.634
44.690 -1.165
11.162 -9.728
14.890 -14.977
62.278 -5.993
49.645 45.485
62.009 39.123
59.035 26.787
33.890 -1.280
9.680 -0.631
13.665 40.184
38.523 9.094
29.205 11.787
15.433 33.775
6.698 37.734
38.990 36.669
30.863 45.666
27.089 38.780
55.115 38.289
45.653 45.617
33.913 50.486
46.297 13.261
59.033 47.254
62.928 37.472
37.678 32.638
41.152 -4.066
6.432 -7.202
62.416 10.993
53.869 -0.536
50.865 -6.821
51.818 -10.933
39.341 -6.426
31.655 -15.928
36.345 -18.094
30.396 -4.873
58.627 -6.274
56.939 7.752
59.785 -11.303
31.511 -22.834
51.459 -9.213
71.042 6.908
51.948 10.755
58.862 9.525
48.780 -4.874
35.248 9.686
39.748 34.526
5.129 31.219
34.832 3.033
28.881 -23.787
46.709 32.863
48.152 47.249
52.238 20.003
21.907 32.179
28.908 18.476
47.956 35.535
35.666 54.276
33.195 41.842
8.864 26.655
60.797 -3.273
72.746 12.648
45.687 -18.276
33.757 -21.480
39.882 -4.430
32.290 14.553
44.715 39.608
58.820 42.724
52.772 45.823
61.855 35.738
59.777 3.777
29.771 -13.165
31.133 -8.349
47.338 -7.736
22.247 11.258
23.280 26.628
19.152 28.094
29.441 53.033
15.988 24.923
33.284 29.928
55.954 -20.370
53.524 -16.953
40.504 -19.974
69.370 7.146
68.895 -9.266
73.970 0.703
44.216 -17.265
38.469 -17.135
30.059 -8.535
52.538 -8.609
44.215 22.403
65.414 27.842
49.265 29.460
17.630 36.159
28.390 26.339
26.861 44.031
5.721 35.459
57.743 -10.595
65.206 11.720
35.640 25.516
60.092 -3.492
30.252 -16.689
39.570 -28.612
58.730 16.805
42.408 19.436
58.313 19.004
74.656 11.632
59.769 35.233
65.216 28.962
66.706 33.300
55.362 44.061
51.549 2.269
55.795 39.589
41.479 51.202
50.964 22.243
57.192 34.166
46.710 24.736
60.333 11.686
34.004 -30.938
65.817 -8.282
31.160 -18.313
30.544 20.172
46.677 26.704
56.652 10.612
52.613 45.929
54.787 12.426
46.643 -16.924
53.258 24.571
70.719 23.744
67.017 24.387
43.664 3.846
58.495 -16.487
32.221 -20.060
58.173 -26.195
65.045 18.889
48.610 33.798
18.019 23.237
50.667 34.344
32.905 49.894
39.073 41.601
62.555 5.136
74.751 8.520
66.536 17.464
61.280 26.010
20.460 45.205
20.875 39.993
52.912 45.269
67.791 34.285
36.670 32.233
62.417 14.570
57.575 -4.896
67.759 22.424
68.537 21.832
72.017 14.596
68.377 28.022
64.474 -6.965
57.395 -13.573
32.989 -23.272
33.007 -25.475
22.466 -21.681
59.837 9.023
29.852 51.410
61.377 39.479
43.585 25.707
50.586 31.589
28.143 6.424
2.519 25.577
65.301 25.652
60.560 -2.066
66.192 23.678
60.854 16.479
74.234 10.695
69.856 1.624
69.004 25.894
56.542 29.601
50.854 25.039
58.527 32.563
26.281 11.909
44.878 5.738
23.709 11.193
34.172 -3.455
10.438 9.230
14.820 10.395
48.839 26.841
44.930 44.385
61.456 41.980
69.653 20.231
68.831 27.337
68.079 25.338
59.822 -21.086
34.329 8.112
32.740 0.422
4.967 41.493
43.987 50.686
52.255 41.010
54.473 37.220
63.238 28.116
59.288 29.003
42.568 22.550
46.783 2.233
51.389 -4.447
64.848 -1.664
23.141 -22.719
40.084 -2.044
27.158 26.570
57.050 39.193
26.466 34.362
20.015 42.418
4.159 41.104
18.102 53.813
42.451 50.643
58.738 37.787
49.595 46.506
64.927 -6.941
71.163 19.159
60.645 -2.863
48.787 -11.243
69.575 -5.559
47.407 42.146
63.066 0.050
65.617 24.620
65.859 8.543
67.829 35.530
58.920 -4.087
53.044 5.991
37.744 11.078
64.167 20.152
71.071 26.986
59.873 2.415
24.499 -6.470
58.874 17.055
55.682 36.594
66.023 4.826
22.483 -29.359
39.645 -17.519
15.586 -11.639
25.809 -16.994
47.686 -3.682
45.751 17.716
47.576 -5.308
58.661 22.901
26.082 49.121
36.402 23.633
10.722 39.497
60.306 45.654
57.505 42.979
67.230 35.944
60.478 36.341
69.770 29.373
34.344 27.332
45.724 46.397
31.598 19.279
34.755 51.107
46.599 42.051
42.567 9.635
48.996 -23.702
24.191 -16.044
37.245 -27.338
57.738 -2.183
50.216 -21.095
39.823 -14.854
65.981 -11.161
62.422 -21.634
23.291 -16.070
39.558 -18.875
41.440 -8.129
51.074 -10.225
52.444 -15.574
34.078 -18.998
42.865 -10.971
61.973 -10.684
71.497 2.508
63.374 3.791
70.870 5.706
39.850 -22.395
43.103 -18.913
68.748 -21.368
34.666 -21.415
74.254 13.281
60.272 -11.800
53.808 -7.332
43.297 12.744
26.002 9.485
67.980 4.276
53.618 -9.563
62.158 42.854
36.442 54.857
63.350 32.127
60.709 41.994
43.333 52.268
32.902 40.350
42.826 28.821
54.963 31.760
48.866 39.363
43.990 29.635
14.471 17.196
63.792 31.571
71.829 0.937
60.583 15.326
43.052 -19.308
47.432 -27.781
54.963 -19.150
43.245 53.726
24.159 52.682
18.794 56.316
4.757 41.589
44.477 -22.863
54.594 44.596
53.561 45.102
60.367 31.552
69.237 25.611
57.471 14.296
51.875 50.508
43.097 45.285
19.459 56.127
5.174 41.999
74.361 14.785
62.401 36.493
23.382 40.193
45.013 27.193
62.579 32.697
41.974 21.089
62.978 28.552
71.701 27.380
58.383 27.579
37.234 51.984
46.418 41.504
61.383 27.552
35.693 50.225
11.890 41.240
46.969 47.155
58.957 40.858
67.308 18.594
69.257 3.106
62.664 32.475
64.252 11.199
53.754 27.908
21.166 45.172
24.349 47.485
60.731 43.220
32.910 45.179
4.019 30.492
39.888 47.377
56.903 28.628
70.463 10.989
67.839 17.849
51.701 7.990
62.518 20.640
66.414 35.169
26.766 53.211
37.166 28.869
59.263 43.212
61.178 31.377
58.333 44.511
42.458 3.893
55.490 2.597
55.399 17.991
72.688 22.126
63.603 -6.138
37.050 -24.734
20.506 -21.930
69.780 2.095
72.693 -5.137
63.382 1.517
75.708 5.166
65.364 -4.265
59.221 3.567
57.630 15.299
44.450 37.660
36.379 46.439
34.127 34.808
51.912 0.711
59.237 -2.042
68.580 22.422
69.574 17.229
59.711 -11.315
44.359 -20.751
48.721 -23.110
65.144 -5.446
58.180 -2.036
26.635 -0.735
44.197 28.823
54.039 49.221
46.625 28.967
47.709 51.079
16.289 48.172
20.944 58.029
52.261 52.048
6.309 27.913
17.591 4.951
34.468 41.679
41.574 38.357
43.035 7.051
47.949 -2.272
57.261 -3.828
47.294 -4.670
62.778 -0.052
40.362 36.514
66.811 33.684
69.141 20.287
59.425 25.092
34.902 -11.913
0.107 25.285
10.821 40.287
4.884 41.259
68.728 10.000
47.620 11.536
54.158 22.601
68.218 12.977
63.755 20.332
67.280 26.298
64.032 35.930
51.872 40.656
55.139 32.780
73.959 11.004
63.370 24.173
49.438 -5.001
31.223 5.114
6.002 34.171
22.149 16.192
25.800 38.794
23.630 55.189
35.864 31.234
48.521 20.286
70.238 9.449
47.838 21.831
69.436 11.676
40.927 48.308
63.777 39.462
70.677 -0.485
74.182 2.290
68.859 32.421
59.347 -11.783
31.459 21.471
51.008 26.255
54.320 40.441
40.947 56.362
43.208 49.805
38.192 27.131
41.189 42.237
42.884 24.587
62.087 26.032
38.311 19.729
34.455 16.245
32.293 54.905
41.376 53.300
60.512 14.405
32.299 46.758
37.820 54.381
21.881 26.227
21.221 13.386
27.056 5.908
50.244 9.555
53.955 -7.870
65.709 -2.843
31.941 -1.477
48.339 -12.850
46.932 -36.776
41.831 -19.354
21.666 -32.830
65.172 1.034
25.553 25.377
31.596 0.857
35.223 -2.178
69.694 17.762
45.493 -19.234
17.530 26.197
5.128 40.974
74.418 10.321
62.921 1.063
70.538 -1.725
49.710 -20.825
62.468 1.459
42.445 -27.550
55.483 -18.529
43.455 9.310
14.892 -7.573
49.636 4.889
31.754 4.303
59.323 9.094
66.869 4.247
36.321 51.875
10.026 29.601
5.281 18.785
18.949 1.448
46.125 30.998
21.745 37.932
43.927 37.788
30.424 51.393
42.030 35.133
15.223 -0.975
52.842 -10.316
58.671 -2.245
75.413 -1.253
48.013 20.745
26.749 45.055
13.350 19.529
50.652 21.570
37.359 44.874
33.157 60.017
35.065 33.947
50.020 39.374
65.209 36.803
28.435 46.417
48.580 51.396
39.394 54.628
13.728 33.357
5.888 35.607
41.712 -8.207
20.483 3.452
24.262 -4.040
14.604 -20.220
13.966 -7.877
43.610 16.970
54.544 -4.480
38.412 39.679
59.944 40.231
58.465 42.300
67.238 16.787
64.559 2.331
48.903 -28.917
61.880 -9.990
41.904 -20.472
33.922 -5.675
51.029 -11.934
66.529 32.572
37.562 48.678
35.336 36.367
31.349 42.305
10.413 28.183
32.147 48.299
56.639 12.122
71.951 24.713
38.797 -24.113
57.646 -10.473
70.075 17.506
52.554 37.929
65.129 30.292
69.137 -2.008
73.335 10.889
60.087 42.479
67.007 2.933
65.685 22.827
61.900 23.845
59.949 18.348
55.396 41.935
52.049 16.357
27.781 42.831
8.137 31.257
29.671 47.368
30.209 62.681
33.007 46.177
60.205 29.019
63.862 25.114
45.533 7.194
38.742 -3.652
50.086 -15.522
66.198 33.216
74.041 10.450
72.375 4.091
62.377 19.912
49.482 -20.527
63.360 -7.566
55.395 -11.271
37.957 21.250
58.619 27.623
52.482 10.515
60.308 -14.489
73.922 10.117
54.630 8.581
54.928 -15.259
66.632 7.939
48.645 45.456
42.157 53.214
20.411 52.050
24.418 56.362
48.052 51.409
21.010 53.948
54.932 45.448
24.861 49.160
36.820 -5.906
44.242 -7.092
51.619 -14.161
50.896 -22.440
45.757 -30.714
37.652 -24.589
23.523 -19.696
10.839 24.108
16.057 43.197
28.684 52.058
20.365 36.566
51.265 45.782
44.455 48.878
42.469 57.833
35.434 50.578
64.024 38.242
57.514 -7.332
56.140 -15.143
44.337 19.158
53.248 33.864
63.569 38.491
57.968 45.062
30.635 24.995
22.122 17.947
11.981 0.645
10.539 14.993
5.214 35.298
61.037 29.821
64.393 28.047
73.130 11.049
70.679 24.345
61.922 17.227
37.769 46.525
39.152 26.883
54.648 11.548
67.490 7.742
68.191 23.339
62.746 3.895
23.489 36.188
40.837 37.104
48.882 -10.608
48.013 -16.341
60.249 16.811
34.369 21.272
27.529 53.441
29.527 17.492
24.635 48.807
47.595 53.888
32.145 52.389
33.584 14.827
39.831 18.710
55.963 28.544
48.006 -7.023
42.609 -3.109
58.140 38.152
37.037 49.117
5.294 46.931
62.426 13.801
27.376 -17.409
38.738 -20.878
72.408 21.074
54.060 27.143
42.084 48.672
49.213 48.862
22.574 22.555
22.507 15.588
52.845 -15.063
57.824 0.114
49.729 39.471
42.468 46.907
25.038 51.700
35.554 39.505
21.358 45.356
16.872 41.767
43.976 49.574
1.207 23.434
10.749 56.354
42.040 41.464
47.664 49.161
40.360 32.920
27.610 -1.571
45.346 24.622
14.723 26.466
3.996 46.648
62.960 9.571
51.749 14.619
26.634 0.772
32.038 33.549
42.651 17.802
36.488 -0.693
63.930 17.621
67.043 21.480
35.309 -12.181
40.948 10.055
42.792 11.447
46.891 17.993
-2.518 16.022
9.447 47.149
43.755 48.061
41.770 34.978
52.340 42.192
46.443 40.146
22.828 28.716
43.390 -5.771
23.041 41.651
36.627 24.019
61.528 -1.512
69.614 29.613
57.493 0.520
44.720 -16.911
48.547 -15.232
51.815 -5.184
59.891 15.428
30.421 33.146
47.712 32.785
12.451 38.533
1.294 52.831
42.399 -9.570
29.585 -17.344
13.873 -12.207
41.124 -7.570
51.717 9.866
60.791 -17.559
57.110 29.467
37.412 48.286
68.352 8.333
67.909 9.794
59.383 -8.413
61.154 -8.678
66.385 13.368
67.838 16.624
35.816 24.264
41.215 35.692
46.165 34.212
69.058 24.230
70.622 23.118
24.067 38.137
43.879 42.278
43.722 40.879
53.147 49.440
34.088 21.442
14.897 43.408
10.748 52.028
3.960 46.632
58.733 40.513
46.437 43.237
41.597 38.498
5.124 41.718
14.797 51.660
8.193 41.994
3.664 47.058
55.133 31.283
41.442 43.915
68.424 31.121
53.135 36.047
51.262 37.493
38.365 8.877
68.299 -6.161
59.836 25.805
65.510 37.376
66.485 32.985
50.218 46.953
59.475 40.185
73.085 -3.798
34.064 -8.155
54.300 1.070
44.452 -31.065
55.368 -5.070
37.592 20.273
6.051 21.091
37.213 31.631
34.486 36.627
1.194 54.818
1.110 52.362
19.383 -17.276
28.514 -18.733
28.286 13.967
50.676 -8.425
32.846 -19.250
26.746 -24.108
51.323 -11.208
52.161 -6.340
54.351 25.469
58.782 13.269
62.626 39.371
47.254 30.646
46.003 8.243
50.807 -5.539
31.873 -23.044
45.256 5.704
5.600 21.402
43.820 12.127
53.254 10.830
60.907 37.766
69.891 16.975
57.759 -0.646
34.939 -18.789
33.585 -10.933
62.049 -11.675
60.401 -23.418
52.285 -0.380
66.387 -5.757
56.696 29.185
62.276 4.720
59.096 36.895
20.635 37.720
3.173 5.831
50.100 -13.020
54.374 -15.893
20.945 -15.529
14.927 30.366
44.645 41.362
59.481 22.293
69.172 12.728
47.200 -25.859
51.093 1.841
56.465 -12.780
41.595 -1.987
34.256 5.862
53.173 4.802
47.388 31.528
46.413 34.583
69.972 8.202
70.733 19.656
60.656 18.227
53.316 47.712
64.337 24.818
56.789 9.640
58.401 26.311
48.453 29.184
68.795 24.765
64.701 38.622
32.826 -7.817
52.094 -18.054
36.158 -18.129
44.445 -30.438
68.262 -13.988
65.490 32.718
35.254 13.222
33.663 46.627
46.868 44.509
3.442 25.132
5.091 47.610
3.373 46.795
52.016 -15.900
47.574 -2.957
70.285 21.496
59.516 -12.290
70.131 2.438
28.423 -0.580
29.877 51.248
56.179 6.465
53.988 -7.968
31.672 -6.923
44.080 -8.368
73.053 9.638
53.791 32.700
66.517 9.010
35.046 33.445
66.076 21.856
61.120 43.283
49.230 53.144
27.917 54.725
24.885 27.375
13.772 39.423
53.537 -4.579
58.862 27.092
59.264 -6.468
65.527 -4.153
41.955 -17.994
46.281 20.840
16.154 22.318
32.727 45.684
36.963 19.705
63.410 8.755
43.953 49.090
43.914 47.483
63.199 -2.897
68.025 0.390
49.184 16.218
58.160 -8.660
65.969 -4.795
49.089 -11.286
57.700 6.490
8.190 26.059
2.812 41.103
4.907 41.335
16.320 25.975
47.273 11.880
65.779 35.340
61.255 42.208
47.196 -2.002
44.219 11.886
49.652 1.819
49.763 -16.495
52.122 -16.392
31.353 -25.754
66.861 13.786
59.107 -8.131
36.902 -6.941
61.260 19.330
55.409 19.332
38.079 40.513
57.557 41.289
56.450 39.864
49.215 22.591
40.216 -4.842
36.119 5.425
63.631 3.744
57.056 -4.761
49.853 -4.861
49.740 -6.932
51.765 -15.021
69.231 5.945
54.525 -15.462
69.853 -13.176
61.887 27.637
72.457 17.414
28.116 35.923
40.516 20.235
56.166 -10.409
59.651 3.307
38.613 -18.057
54.516 -18.394
23.038 -13.936
49.663 -22.785
36.118 15.532
63.718 22.786
64.201 37.859
6.719 31.522
20.162 19.812
34.272 33.875
23.055 45.391
19.867 39.483
5.657 37.164
8.549 43.363
49.494 52.846
48.534 42.508
29.555 54.296
3.064 27.294
5.066 42.205
53.487 48.477
3.290 24.008
25.378 55.022
17.083 40.736
34.526 50.084
33.715 36.740
42.185 27.892
59.543 25.071
35.253 26.341
22.669 54.146
9.167 41.117
60.125 32.497
52.539 23.919
65.093 16.670
60.548 -5.495
48.845 -13.190
55.692 2.873
23.652 7.736
8.873 -1.561
4.681 20.762
1.904 17.164
24.068 -18.513
8.970 24.785
2.719 39.024
34.780 37.309
15.143 47.387
25.909 39.492
23.476 38.531
42.646 56.467
38.939 52.506
38.646 47.100
61.001 13.780
41.894 -17.744
66.978 14.688
67.243 9.157
58.663 36.034
58.405 38.319
41.637 44.340
64.025 38.036
21.979 33.879
14.671 34.608
36.532 11.485
64.457 19.365
51.012 43.787
34.147 60.110
53.873 35.477
40.540 29.845
28.267 34.529
54.772 -4.924
48.243 28.434
55.742 -7.984
68.009 -2.904
71.110 -2.718
67.440 -9.934
46.124 -12.982
71.255 14.002
53.837 -1.456
61.490 -20.567
62.988 -8.189
62.357 10.134
49.645 -15.982
30.514 -8.706
13.972 -9.605
50.450 -14.539
56.262 -16.972
68.766 29.271
61.318 11.619
63.075 40.942
38.916 4.879
47.988 12.302
66.223 19.605
65.465 37.557
50.976 47.154
47.837 50.330
17.245 52.525
5.217 41.847
23.303 8.183
60.590 39.390
50.608 48.681
29.101 40.130
55.334 -3.357
70.243 18.675
44.137 50.575
27.701 52.884
43.011 46.965
57.529 45.979
68.637 -8.865
53.606 18.111
68.689 17.448
63.375 30.605
17.825 50.644
38.591 35.584
37.334 46.578
50.780 42.900
61.684 36.911
62.509 8.035
73.461 23.856
57.436 41.640
68.988 28.143
72.493 16.629
36.429 29.940
53.852 39.158
24.989 -4.923
35.660 5.387
50.027 21.611
49.326 19.381
32.248 24.840
26.408 -12.410
-0.104 23.485
16.185 53.603
25.174 44.751
51.542 31.966
57.285 27.760
30.334 32.719
56.826 45.979
69.161 26.235
54.791 -23.755
60.003 11.089
66.330 6.115
71.279 14.193
59.879 -20.081
50.403 -17.112
69.501 21.331
68.541 -0.087
69.601 6.321
72.094 23.951
63.500 34.500
69.464 15.003
72.376 16.329
64.314 17.260
33.935 49.748
25.611 8.877
46.098 7.420
21.623 28.891
46.018 24.661
69.176 -7.444
73.784 12.860
43.181 -23.600
68.961 -4.171
55.244 -7.998
49.163 -9.355
50.955 8.555
64.128 19.960
70.545 25.391
42.417 -3.397
41.543 38.553
47.589 41.063
25.479 15.927
25.779 13.337
24.947 -6.926
15.796 47.936
5.547 41.542
63.938 24.909
57.872 22.598
34.029 41.117
28.564 17.608
22.161 31.357
37.588 55.446
57.529 38.401
13.490 19.026
10.392 19.347
47.561 -4.280
57.995 20.801
67.380 -0.844
57.911 -12.559
67.649 26.810
60.575 37.299
67.085 11.435
12.599 -0.703
31.931 42.226
59.573 -1.375
38.362 -5.968
55.267 -27.622
46.949 -18.074
66.072 -4.498
57.062 -14.901
38.769 -2.469
50.832 23.668
35.571 2.811
39.121 28.867
35.224 51.102
43.916 50.808
56.716 47.385
15.231 39.623
5.986 36.374
69.451 16.176
50.534 -17.042
45.441 -18.274
23.767 -12.569
41.549 7.680
37.414 -17.388
45.192 -27.050
52.623 2.565
73.084 1.259
69.889 9.253
67.109 33.260
54.834 27.030
39.913 -4.255
63.285 16.385
55.294 1.535
57.953 18.332
63.761 38.097
59.352 38.023
30.645 37.305
12.898 51.539
11.431 43.008
44.958 56.077
22.921 55.648
3.920 47.209
73.390 7.450
57.302 14.482
12.227 2.153
45.475 -3.484
69.889 4.246
71.251 19.644
66.998 10.056
60.790 -7.784
58.871 16.900
55.988 -4.815
49.304 6.659
68.101 5.381
63.014 -5.704
59.361 6.263
58.271 -4.107
56.837 -7.882
58.768 -15.363
64.838 20.069
61.899 -6.644
73.713 15.452
67.271 32.820
49.207 51.607
70.581 26.837
75.594 12.094
60.583 -6.573
55.126 19.565
56.005 45.534
60.404 29.692
35.827 45.344
44.240 31.429
31.118 18.311
18.515 48.983
17.736 36.104
39.142 57.146
19.166 52.998
5.843 41.516
57.965 -7.384
48.677 40.849
53.781 44.650
49.086 49.110
58.875 43.361
72.267 7.812
65.590 -3.294
68.816 13.965
65.061 39.184
73.505 11.635
69.483 23.576
51.643 -21.358
66.700 -18.654
35.753 -24.487
50.034 -27.152
59.162 -14.685
56.740 -9.056
71.334 4.526
49.681 19.022
68.424 31.034
22.264 43.788
28.946 41.007
48.471 13.852
52.274 12.796
41.654 25.502
61.088 34.922
48.985 -14.862
63.379 -1.579
38.229 -13.326
40.695 -26.459
49.634 -25.954
36.869 -16.401
44.428 -15.903
41.300 4.856
20.042 43.688
43.533 3.091
49.377 39.735
69.173 13.003
72.162 15.688
48.576 19.296
74.332 17.220
69.174 24.395
61.377 40.688
30.797 47.204
5.018 51.382
27.710 54.025
58.700 44.296
55.210 33.960
69.072 23.832
55.889 -18.395
19.344 31.095
36.727 10.996
49.545 -11.691
50.874 -0.113
71.548 -5.081
70.751 9.215
51.471 -5.496
37.077 2.477
22.977 35.028
5.961 36.227
46.483 37.780
73.049 18.553
47.569 -18.471
48.577 6.266
74.868 9.584
69.093 9.519
50.096 -18.810
39.200 20.849
-1.115 14.268
54.847 1.620
55.007 -10.560
73.777 14.404
69.500 4.725
61.043 32.952
14.592 30.442
46.415 46.674
52.828 33.436
53.744 44.747
32.811 44.339
48.717 26.839
32.093 21.005
50.055 29.992
58.598 -6.276
60.781 -17.017
66.375 5.929
15.112 9.967
73.115 1.706
73.266 10.538
49.145 49.847
68.549 24.600
56.900 -13.733
49.083 -11.644
53.131 2.884
36.320 -5.085
49.440 -23.999
30.397 -28.146
53.809 -16.594
39.730 -31.139
54.621 -20.921
21.138 -22.827
44.387 -31.585
27.772 -15.261
57.835 -1.057
45.390 9.066
20.345 38.436
8.488 32.391
20.654 20.781
5.435 31.030
69.984 -0.330
68.398 13.310
68.940 17.530
46.520 4.308
23.882 -6.383
44.098 -14.146
46.706 -13.176
40.245 -10.042
60.183 -4.820
48.024 -22.102
57.690 -2.569
72.265 15.406
66.766 20.460
67.184 28.569
57.740 15.939
52.095 11.084
30.574 -24.457
47.652 -8.465
56.207 -20.261
53.435 14.286
68.562 27.757
37.036 35.926
1.953 21.099
25.600 12.968
67.527 15.267
50.091 -16.694
38.124 -2.718
29.835 -6.549
59.709 11.391
51.597 27.062
48.536 33.782
27.311 43.880
58.138 43.532
58.073 39.291
55.958 43.425
51.092 13.103
30.023 23.892
64.424 7.762
41.503 0.265
29.426 -1.142
54.237 9.725
14.661 19.248
50.362 -2.895
27.426 27.389
37.068 34.248
24.543 56.650
32.291 12.942
37.590 24.196
52.344 -5.014
57.079 -25.135
45.641 -8.577
7.999 14.854
11.901 35.232
15.322 42.915
5.872 36.533
19.414 44.935
54.319 31.352
65.290 28.869
70.253 25.754
68.731 21.002
24.443 11.044
32.864 37.057
50.188 36.011
67.855 28.394
54.049 43.031
41.779 32.952
4.081 7.765
49.647 5.864
59.634 -6.101
31.068 5.665
53.191 -8.327
34.653 -27.728
37.548 -11.371
23.987 -17.802
64.776 -9.806
55.679 -1.316
61.098 38.426
48.264 43.347
48.915 26.722
38.681 34.239
40.189 46.367
59.255 12.842
45.601 22.551
47.628 34.564
53.432 47.585
21.408 48.048
48.898 45.167
51.698 43.774
54.174 44.247
39.697 42.958
73.824 16.743
56.500 3.981
65.851 -13.485
67.259 -11.520
69.576 12.187
61.977 34.872
60.231 5.342
70.062 29.462
64.716 33.254
26.585 21.729
45.157 11.763
64.859 8.755
53.579 -12.922
73.237 2.641
53.345 -0.972
29.008 -4.230
29.493 15.091
61.033 3.783
57.513 35.432
68.086 20.771
72.737 16.515
46.280 47.479
38.258 41.766
12.064 45.252
44.483 50.970
67.786 27.794
57.861 23.914
56.836 30.389
66.520 34.798
62.325 8.754
61.334 -0.890
47.311 0.833
37.516 -20.846
48.230 -22.646
28.551 -20.684
24.813 -21.079
52.702 -21.879
54.715 -1.692
59.135 1.863
51.207 -6.476
66.280 27.527
46.815 15.822
56.957 -1.485
41.337 -5.448
49.246 19.504
58.402 45.857
5.466 30.107
34.366 58.969
36.006 56.288
12.119 54.857
29.087 55.270
61.975 28.889
41.548 7.148
61.758 32.405
68.400 28.935
11.837 37.099
19.925 18.727
11.522 12.290
3.936 17.259
45.776 28.389
30.434 40.156
39.295 57.621
30.405 46.831
44.329 45.063
66.124 25.761
45.774 17.329
31.342 21.744
2.023 13.713
37.208 43.820
45.151 26.363
51.652 43.338
53.590 44.346
60.287 43.627
46.610 45.685
61.637 19.792
42.764 6.930
12.675 15.628
17.985 2.462
30.595 20.227
31.245 28.811
67.277 28.448
26.576 38.849
19.540 34.231
45.029 53.528
5.371 40.998
62.418 41.997
71.790 11.300
38.331 44.628
33.359 58.517
41.133 31.625
9.173 28.724
27.198 42.618
44.551 41.427
69.752 21.445
58.908 38.606
61.426 -11.481
44.593 24.299
23.714 27.472
45.153 14.063
65.521 8.486
68.711 3.482
53.672 4.998
31.143 4.758
-2.947 14.895
1.930 17.885
11.028 30.612
57.543 42.628
51.981 34.466
29.164 37.025
16.046 45.556
42.532 49.995
67.908 29.245
69.363 18.440
73.541 7.614
48.935 0.735
36.616 4.553
47.714 -1.955
38.759 8.396
52.221 41.406
65.135 30.873
49.400 45.448
40.269 56.340
32.753 24.601
16.303 29.712
35.369 11.947
58.087 15.117
30.269 -18.930
20.620 -8.735
47.990 -28.717
61.612 -5.384
73.473 10.468
26.920 -25.024
26.612 -20.141
68.905 14.032
41.035 43.640
50.866 27.767
40.791 -18.525
53.515 -16.180
31.711 -30.962
26.294 -20.119
45.531 -29.053
38.334 -23.900
61.679 -5.882
58.634 -7.595
55.476 16.276
56.318 19.507
37.754 -5.735
72.553 -1.375
69.264 24.899
54.959 36.266
64.426 34.927
64.620 18.354
67.329 11.705
46.999 41.698
70.305 26.229
71.638 24.086
50.274 23.300
67.857 14.312
70.678 3.749
70.831 8.107
25.743 24.273
24.845 38.739
59.770 40.133
63.825 9.829
48.167 30.583
38.176 50.585
39.968 52.446
58.384 40.622
10.826 45.029
5.401 41.124
17.816 -8.670
36.268 28.195
31.666 32.039
44.621 1.867
70.109 18.128
58.111 39.786
47.979 15.283
8.993 8.768
17.551 40.698
7.373 41.843
60.428 36.640
62.760 22.734
57.544 22.542
56.258 26.554
52.735 45.925
34.884 32.201
21.590 11.931
49.205 21.350
19.826 12.523
33.060 44.724
37.832 49.451
8.075 31.944
5.390 41.171
72.145 21.814
57.118 46.870
64.988 35.986
36.060 16.488
63.132 6.734
63.365 11.620
60.901 4.562
69.108 8.812
34.996 -14.592
57.781 -13.679
66.673 -15.241
64.013 27.992
22.387 49.773
41.374 57.115
58.332 18.484
59.218 4.980
36.251 29.674
13.192 37.281
58.572 41.597
54.635 48.308
61.213 40.592
56.802 20.322
72.742 14.326
71.717 19.223
52.472 40.676
61.842 1.434
67.233 35.074
63.632 38.049
67.478 33.702
52.353 42.873
63.944 -8.009
67.559 -1.849
35.220 -14.272
27.830 -0.368
53.283 19.734
37.467 -0.458
63.227 16.876
22.832 33.003
58.113 45.068
21.093 48.690
12.494 38.917
17.511 28.230
11.288 2.401
24.252 42.289
22.130 52.468
-4.151 33.889
32.957 22.585
32.950 50.361
25.694 55.299
42.767 41.612
18.489 52.244
25.707 48.016
40.255 0.159
29.059 -5.486
71.436 9.097
71.232 4.709
65.852 -1.621
68.861 5.698
70.946 21.115
64.960 4.157
59.276 26.113
69.254 28.751
59.834 -7.187
75.445 6.853
63.051 36.689
39.455 51.301
24.644 50.245
20.083 24.491
48.147 39.318
55.242 36.464
31.576 52.916
12.475 41.505
22.199 41.349
43.407 0.302
32.137 10.489
20.931 -23.294
48.667 -5.053
21.303 3.126
12.306 4.094
28.684 30.327
44.805 27.750
38.226 46.534
19.315 36.933
47.003 51.775
59.101 44.745
64.432 24.386
47.763 46.572
28.759 43.920
50.759 -2.465
67.817 26.961
60.992 12.573
66.237 27.871
64.177 31.477
60.235 37.294
39.441 45.617
3.868 34.017
25.065 36.926
16.970 46.473
31.956 44.720
27.684 60.739
54.344 42.392
7.952 38.548
29.559 35.129
57.762 27.484
31.218 44.094
13.279 48.361
49.404 11.535
47.144 -22.725
71.305 12.205
74.220 7.913
58.351 -15.513
62.297 -11.161
69.047 6.851
74.787 13.751
74.948 8.405
20.161 -17.317
54.602 1.660
24.367 30.506
34.670 33.697
36.889 14.303
57.467 35.543
40.220 26.683
28.669 -3.683
22.592 1.001
19.921 -6.057
43.312 35.042
46.836 43.632
26.429 48.940
30.306 52.974
5.703 36.498
51.343 -11.295
56.888 5.018
64.457 -4.807
47.451 -14.405
48.359 -31.169
47.543 -27.897
55.322 -23.175
67.693 14.956
51.831 -1.203
28.265 -9.363
54.010 -6.645
13.153 4.596
0.858 28.987
6.517 19.716
22.981 16.218
33.721 -4.468
56.265 0.267
69.004 22.622
69.745 -10.912
16.759 -13.696
31.801 35.415
25.488 37.536
16.650 31.848
20.263 44.827
16.487 15.516
30.083 5.613
26.399 10.647
12.535 39.371
45.943 2.859
24.261 6.456
44.285 -23.748
43.005 1.291
25.220 21.870
37.032 -14.875
47.017 -12.576
58.558 -12.158
20.298 -10.805
15.090 41.907
10.835 43.316
19.957 54.704
36.916 56.422
61.341 36.478
38.924 51.017
34.891 42.865
59.300 44.974
65.192 35.889
74.070 14.157
57.879 34.547
47.467 39.543
48.249 36.809
45.652 49.505
40.002 47.399
60.337 42.985
45.842 47.887
40.016 51.095
24.215 59.287
27.703 35.288
28.343 6.000
20.161 11.159
60.197 26.765
72.762 15.973
58.090 40.337
60.942 -19.482
69.872 -1.282
65.442 28.480
59.792 -5.679
67.390 5.921
43.389 -11.634
16.460 -4.208
44.970 27.969
20.504 43.556
7.176 47.713
26.974 45.697
39.957 42.622
33.838 39.938
64.270 25.462
44.672 44.605
37.977 -15.187
63.770 28.059
57.260 40.083
20.465 32.716
9.571 36.838
50.652 33.134
49.713 43.243
63.864 23.260
33.099 23.431
45.670 -18.661
50.530 -4.048
44.265 -1.078
33.074 1.858
63.222 -0.959
52.298 -8.929
73.109 19.938
61.058 40.440
57.062 2.333
72.473 13.652
60.928 14.253
24.993 33.677
21.138 49.211
29.243 48.239
-8.922 31.184
14.869 55.677
35.120 34.636
31.783 20.401
8.900 2.148
49.854 29.387
42.110 7.001
47.887 -5.770
56.233 -18.861
51.758 -11.715
75.210 0.534
61.331 36.520
57.581 -2.842
26.742 26.761
28.694 35.250
41.317 23.155
49.925 8.539
59.072 -4.375
56.808 -27.245
58.693 -0.094
66.624 30.805
66.564 2.246
47.400 -20.100
57.734 -2.085
51.039 -24.583
45.344 -15.302
35.207 -5.215
67.973 3.924
28.794 42.612
15.449 40.452
28.991 47.063
19.883 4.339
24.151 8.081
45.268 9.629
47.142 -3.617
68.329 -7.374
51.096 -17.095
57.265 -1.297
34.345 20.880
45.796 42.781
35.383 38.452
21.619 44.343
18.413 16.451
43.176 -4.436
10.307 31.465
42.689 40.538
49.149 -30.504
19.447 -21.709
41.551 5.974
51.168 41.062
59.247 34.627
49.032 41.823
60.603 31.603
59.103 22.118
53.561 43.672
35.371 37.619
18.080 47.143
33.842 10.575
42.985 -0.100
29.798 41.294
28.495 57.163
10.888 36.104
43.709 12.711
42.618 23.378
47.568 7.604
65.444 21.850
64.100 1.038
52.880 -11.014
43.818 -8.036
30.513 32.061
58.420 -6.040
63.042 24.122
52.423 34.373
72.344 16.577
52.672 -21.814
60.795 0.807
73.143 1.706
53.035 4.973
22.859 29.502
42.114 13.010
33.712 -8.482
51.733 11.090
36.911 51.672
37.625 -5.983
57.371 -10.805
73.541 14.259
60.076 26.169
46.815 -14.860
40.955 7.887
27.439 -3.899
55.258 27.073
59.167 4.065
28.678 1.070
57.085 14.077
13.523 52.568
26.673 33.536
12.473 51.522
4.068 46.737
22.847 40.331
66.348 32.282
75.210 11.263
47.627 -12.116
69.688 -0.936
52.471 -0.626
63.998 18.350
67.053 34.901
47.665 51.811
7.965 28.519
31.804 42.433
63.704 -11.107
33.188 -1.268
29.461 -21.741
54.571 -19.136
70.337 19.020
47.973 -10.344
9.980 14.524
40.820 13.034
52.060 -1.645
67.581 27.071
25.112 33.554
69.546 20.956
38.669 -1.521
34.640 1.297
43.104 8.958
28.506 -8.378
31.640 8.785
64.729 19.640
62.651 2.650
53.837 -18.961
62.381 3.671
46.073 -20.955
54.844 -5.426
44.315 -18.389
55.241 -4.274
68.897 18.973
21.650 37.148
26.180 12.705
37.131 1.939
26.237 -10.869
63.347 -5.441
66.300 -4.318
53.365 -7.262
37.872 -18.155
71.433 -7.120
66.516 -7.456
54.176 -20.531
60.667 -2.636
56.360 5.447
73.175 16.869
71.752 11.073
57.657 11.102
70.111 23.449
47.976 47.985
45.838 51.708
33.165 51.731
44.006 56.454
43.810 51.312
54.898 43.219
40.101 13.646
42.769 51.403
42.541 41.988
42.722 42.135
71.068 20.583
57.459 -6.920
29.920 -12.186
38.758 -23.468
51.687 -22.070
73.382 17.761
60.045 37.778
7.095 41.879
24.475 43.379
5.182 40.853
69.924 -13.153
26.024 -15.335
74.484 -8.621
63.914 -9.639
65.227 34.484
65.293 1.464
61.774 25.010
60.324 2.385
59.105 -14.852
59.832 -5.087
68.524 31.906
44.440 26.209
50.087 22.250
70.327 10.255
43.769 56.060
44.212 52.200
48.370 45.683
43.286 27.266
50.457 5.039
61.489 4.565
43.177 14.485
31.367 36.961
34.576 53.182
27.656 44.313
51.662 48.172
54.047 48.552
71.208 18.213
29.312 48.138
5.890 35.829
42.787 21.153
36.041 50.413
54.628 48.568
3.087 47.129
68.203 31.650
51.145 30.318
62.189 6.328
52.700 -4.958
55.676 -12.217
69.140 12.965
65.730 28.781
51.492 32.983
56.407 36.191
36.938 54.172
11.667 26.671
6.589 43.593
14.983 47.620
-1.828 22.044
17.762 42.154
18.854 40.026
53.103 38.914
43.705 54.052
41.859 28.968
31.682 42.876
31.430 47.484
30.219 42.388
10.296 30.038
28.941 53.250
3.676 24.384
33.734 23.172
57.187 21.201
49.471 4.224
66.117 10.385
31.531 -18.307
11.818 5.978
32.179 28.253
66.542 5.843
57.209 -21.389
58.676 -15.968
46.635 -15.973
15.316 -2.884
43.375 3.748
52.926 28.274
55.886 38.746
19.131 43.220
30.990 34.364
35.005 37.838
28.738 37.769
41.035 45.492
48.736 45.130
45.838 32.006
47.628 34.024
72.838 9.429
49.084 23.242
66.701 28.267
61.214 44.565
35.519 35.197
36.706 38.651
30.570 45.887
38.925 31.481
47.094 -6.837
39.650 -5.505
65.925 -0.030
26.184 -16.784
46.370 0.499
52.226 27.030
19.109 17.320
9.348 5.952
14.362 17.800
59.552 18.364
61.258 -5.842
60.915 7.169
58.144 7.886
47.447 14.209
42.230 7.960
76.005 9.349
63.739 1.981
64.758 30.104
53.978 46.671
19.092 44.451
45.915 53.201
66.951 15.178
69.686 16.398
42.261 -14.838
66.428 3.521
72.943 4.445
42.032 -20.266
31.072 -17.778
51.998 -4.742
7.071 19.496
60.231 25.400
63.253 1.507
52.531 -20.087
69.358 14.055
67.942 26.374
50.601 40.481
57.588 47.869
48.390 6.122
70.388 -4.055
49.518 30.233
57.868 37.679
49.842 45.516
30.789 24.310
39.139 15.635
47.223 41.935
31.848 46.265
40.191 16.565
30.025 2.973
17.834 8.962
33.801 1.205
44.441 38.683
57.470 21.897
42.216 42.014
71.982 12.678
73.151 0.993
62.224 -9.120
62.122 1.161
61.977 39.106
59.656 38.521
44.940 57.638
54.403 35.931
60.185 12.901
64.007 -1.580
72.257 18.313
71.556 17.121
64.028 25.362
63.998 22.661
58.320 -11.922
46.773 -21.469
39.399 -5.053
51.855 -28.462
49.635 -26.569
61.800 -17.875
73.350 9.015
71.461 5.041
31.474 44.313
31.243 56.204
0.032 22.920
43.598 42.717
19.358 47.137
24.523 45.938
31.572 -2.402
40.010 18.128
23.765 5.106
46.741 -15.648
38.603 -22.340
63.152 -10.381
56.188 22.567
66.119 -0.225
60.688 -14.088
43.995 -19.385
48.690 10.639
50.694 25.641
66.090 24.527
72.625 -3.808
72.463 6.735
51.577 0.882
56.700 -15.150
42.465 -16.575
49.281 9.373
15.082 4.522
35.864 47.117
36.930 48.898
29.444 55.280
39.361 52.348
51.514 46.456
65.053 26.434
42.388 -12.043
39.677 10.585
22.137 -1.601
42.751 3.444
34.258 8.055
49.502 -1.361
73.845 -2.108
63.569 13.306
59.744 20.936
55.603 35.948
49.685 23.640
54.351 26.651
45.629 31.639
17.027 46.606
11.154 16.774
25.940 34.325
22.954 35.345
10.008 -5.563
19.346 34.223
39.040 50.468
33.404 42.387
50.201 47.150
64.787 39.702
62.330 -0.708
51.507 6.827
36.049 12.978
30.736 -6.630
35.240 -8.930
31.577 10.354
60.587 -7.898
57.651 6.187
71.962 13.600
43.454 11.634
54.407 38.493
61.193 13.983
63.013 5.918
28.378 -14.051
41.064 2.609
38.983 -23.059
57.029 -7.122
51.306 11.413
51.974 2.889
27.893 41.774
51.736 48.333
12.972 38.511
16.736 38.927
42.166 21.824
43.117 36.215
47.376 11.114
40.069 -9.921
67.582 24.624
72.939 14.687
53.334 -5.254
60.524 -22.991
19.403 -18.794
38.570 -2.661
15.725 6.319
39.154 -14.246
57.049 11.579
40.576 45.096
44.676 59.007
67.215 31.933
53.680 41.842
25.846 41.229
31.483 8.033
32.380 41.642
57.218 38.253
49.631 45.136
50.157 13.327
21.654 41.212
36.930 17.699
22.414 16.111
56.764 17.194
54.924 18.937
63.084 -4.779
68.585 1.370
66.718 -7.039
40.374 -13.550
19.583 -6.215
59.472 5.096
48.036 -8.038
62.164 -5.439
66.401 33.851
67.395 34.631
71.720 19.035
55.760 12.308
43.226 6.228
48.817 -7.079
56.661 32.303
29.157 45.993
36.874 51.460
66.263 36.402
44.700 45.980
32.971 22.520
61.851 4.169
67.248 12.396
51.938 1.059
38.888 -28.687
35.515 37.754
45.625 18.193
48.455 25.540
40.559 -8.342
47.857 6.501
49.384 24.253
50.101 40.958
70.653 17.452
72.360 4.947
59.426 28.221
36.665 49.908
65.519 37.248
58.070 42.768
70.105 27.298
62.024 28.605
31.259 62.319
9.917 14.281
31.393 11.933
43.479 40.171
33.048 53.122
34.779 54.895
40.713 45.976
48.131 9.895
66.103 -5.640
66.312 -11.111
70.257 29.214
63.814 2.149
39.676 -11.837
53.339 -13.589
50.156 -5.575
34.767 -25.520
23.677 -19.770
66.722 7.646
28.174 20.404
35.120 32.982
58.568 20.702
41.346 -9.253
67.113 10.541
68.247 20.615
65.280 8.649
64.782 22.093
48.522 11.684
70.307 1.590
34.861 54.818
56.171 16.874
70.908 -15.461
56.756 -11.931
64.665 5.549
72.998 10.905
60.607 8.997
40.783 -19.030
38.502 -8.417
64.582 14.305
65.472 31.009
57.729 -4.524
53.200 -23.532
42.346 5.805
53.535 -22.251
21.759 -7.830
29.953 0.658
65.776 1.305
52.736 4.351
68.617 21.535
62.428 6.952
36.403 -20.788
48.873 -25.016
45.987 -5.748
40.916 6.876
50.533 7.810
63.140 -1.762
61.524 38.126
55.673 39.685
45.339 43.326
17.397 24.612
27.666 -14.461
41.631 -26.277
41.251 1.820
56.918 15.657
68.264 -4.259
59.823 12.886
66.716 3.542
50.703 -20.303
54.324 -17.864
40.464 -5.767
43.210 -23.770
10.816 -1.440
22.295 16.896
32.964 -1.277
61.627 -2.554
64.174 32.558
59.975 6.311
68.181 1.960
64.267 6.771
28.175 33.410
36.156 1.255
41.416 -3.524
59.226 -4.421
62.912 -1.720
72.525 11.994
30.421 -15.701
31.548 -0.612
45.214 10.965
57.174 8.869
61.508 -3.742
28.418 2.032
57.547 28.504
67.451 4.872
64.530 16.869
69.486 24.478
64.846 23.055
51.048 44.033
42.592 6.835
70.711 -9.993
62.243 -5.436
66.988 -15.218
46.426 3.646
59.066 -18.543
64.999 20.426
9.732 15.675
11.610 29.194
-7.193 15.197
57.412 24.134
54.238 -19.749
62.546 1.940
65.713 19.787
46.160 4.695
49.394 42.178
39.263 52.125
64.352 38.627
57.235 2.477
35.284 29.090
10.041 37.057
39.187 26.274
33.387 26.463
41.984 36.088
54.962 40.797
52.893 45.762
50.002 2.923
43.553 -15.193
63.282 2.534
34.681 42.129
17.605 44.605
26.198 46.425
31.582 26.632
32.285 -6.339
29.172 -11.613
25.927 40.062
13.698 22.946
45.256 51.421
56.618 46.497
55.441 0.544
69.093 18.583
35.741 35.138
24.513 61.889
28.053 38.107
15.563 22.627
25.237 40.512
56.134 29.380
65.187 26.331
74.545 4.171
70.519 4.375
69.250 25.843
70.590 14.873
70.821 23.242
66.413 9.353
65.191 17.105
55.898 12.388
74.576 1.760
68.173 11.694
70.421 27.157
71.970 2.010
69.557 13.537
18.360 34.481
15.406 22.006
55.878 46.756
10.264 40.324
65.430 19.126
40.335 41.165
15.356 57.704
16.414 37.774
11.731 21.172
19.354 30.672
65.297 19.895
41.206 5.865
66.820 14.900
70.677 15.937
45.791 14.664
28.147 29.150
60.916 -11.854
44.215 20.414
50.949 26.590
52.960 32.426
68.333 -1.448
35.415 23.535
57.827 29.956
40.248 23.993
46.683 -18.301
67.939 19.597
64.112 37.930
60.165 31.196
64.600 14.344
43.164 48.524
49.996 -20.935
31.210 -17.169
60.267 -4.395
64.034 33.622
63.244 30.533
55.330 42.991
70.555 25.975
33.931 45.944
59.007 28.650
36.624 53.098
13.233 44.577
23.169 48.990
16.942 45.021
28.357 54.624
23.260 53.888
43.612 27.500
55.425 1.565
37.969 35.118
63.499 32.735
35.789 45.067
13.091 31.849
42.594 7.355
52.087 0.979
56.282 2.710
57.458 9.280
61.751 -0.504
63.900 -3.348
45.936 32.355
71.903 3.277
60.053 -12.104
60.963 -5.258
70.859 8.414
73.024 9.819
56.260 26.425
55.349 44.093
50.988 39.349
26.429 40.729
5.841 36.149
60.258 2.740
47.137 25.603
68.039 18.343
67.315 8.396
68.079 5.586
69.037 19.871
68.331 2.001
59.886 -6.138
66.799 16.231
55.445 44.539
32.240 42.294
51.969 14.592
21.170 49.449
9.486 36.211
62.887 12.734
67.531 6.707
66.531 21.015
68.578 24.147
60.660 16.739
35.042 51.415
11.545 29.339
47.729 26.362
18.832 18.525
29.497 28.292
56.510 -10.191
44.003 -1.451
25.188 5.622
28.496 6.511
41.981 -27.081
42.150 -32.295
53.763 19.278
10.169 29.177
49.455 48.893
34.077 28.045
59.486 1.725
39.045 -1.799
40.488 31.635
40.266 46.047
50.712 46.046
54.567 27.160
42.957 -11.672
57.841 -16.886
42.060 16.319
61.225 39.775
61.538 28.476
58.221 -12.172
29.103 13.408
14.296 44.658
61.332 36.298
62.321 40.633
58.988 -6.424
49.635 -22.570
53.694 -8.182
56.383 -11.264
47.345 -22.587
51.821 -10.180
22.565 -0.186
40.202 35.414
17.552 39.447
50.357 29.369
43.185 30.433
27.848 23.696
38.263 21.696
40.535 -15.214
34.024 28.156
37.606 -10.944
46.371 14.984
51.428 19.841
71.468 26.276
25.606 43.322
13.580 3.861
56.770 -2.487
57.732 -6.263
41.186 44.005
48.321 42.464
65.788 21.062
40.766 45.151
61.185 -6.266
64.169 20.510
62.606 2.660
71.922 0.771
70.308 -0.194
36.151 -5.797
57.968 13.017
44.098 22.271
49.496 -10.919
50.597 -22.050
57.760 -17.148
73.937 17.719
13.882 14.319
33.623 50.918
47.116 51.145
50.393 47.218
64.539 37.255
72.792 4.754
59.241 43.342
50.744 50.509
3.902 46.594
68.363 -12.259
40.493 -13.986
51.174 -8.156
52.871 0.049
49.717 -14.626
57.544 -22.009
44.643 -24.819
26.030 -8.851
24.308 -21.212
61.115 -14.053
41.315 19.216
31.771 24.452
60.024 29.369
53.275 31.765
35.655 39.704
60.848 19.809
40.681 37.343
58.543 38.676
63.165 -4.890
55.454 -11.161
16.727 -7.679
24.082 19.554
15.327 13.939
18.798 28.736
34.061 45.190
62.886 38.587
63.700 32.603
39.481 30.132
52.771 37.716
34.861 23.841
65.517 -14.622
64.566 11.948
27.376 -3.990
8.625 36.849
15.968 15.274
32.255 24.756
61.255 -7.116
66.179 -8.367
46.931 -24.633
43.946 -17.410
56.995 -13.630
46.522 -21.757
64.705 -9.819
54.116 6.139
38.062 50.566
18.856 49.402
38.166 40.292
38.032 56.115
33.511 50.612
40.477 40.079
26.605 39.027
26.752 36.306
41.231 52.545
67.374 18.008
50.880 49.094
43.883 41.698
54.902 -6.534
66.638 13.085
45.725 44.264
46.003 51.977
28.350 28.940
30.837 55.488
25.170 39.188
10.682 30.140
5.171 30.238
62.641 -1.387
69.658 14.494
70.576 25.345
63.162 21.478
69.542 8.959
64.750 33.648
50.152 18.395
54.758 5.740
53.602 25.373
6.216 13.459
23.890 25.510
39.543 24.723
65.622 33.938
51.414 -10.005
24.566 -0.010
31.698 25.787
45.742 33.017
57.070 44.202
44.384 43.723
58.147 47.439
43.809 48.410
52.138 40.348
43.328 46.074
35.959 36.912
37.549 47.578
60.385 43.922
14.869 48.145
44.259 49.388
46.149 10.029
29.704 9.970
35.248 -6.983
53.928 -12.893
66.583 23.007
72.172 24.237
62.326 -8.483
57.072 31.823
65.764 30.919
43.225 53.877
32.041 42.605
42.995 59.032
2.603 28.658
3.708 34.364
37.617 46.177
15.272 35.120
31.003 22.309
61.707 6.779
24.248 47.052
9.885 31.841
7.163 35.972
5.921 35.638
63.745 24.561
27.891 42.676
5.953 36.393
50.041 -12.929
52.123 5.849
53.481 31.868
27.361 17.030
47.775 28.374
38.038 39.863
55.340 -5.704
47.439 -12.296
39.282 -12.705
48.484 6.920
55.972 10.406
23.162 -11.610
26.084 6.470
29.746 8.780
17.000 10.913
42.081 42.067
28.292 49.371
15.315 42.864
47.889 38.776
38.155 31.214
50.962 5.806
56.789 26.588
61.432 15.728
21.833 52.290
48.084 55.027
63.779 33.541
67.323 34.155
64.570 38.344
63.668 34.571
51.869 49.714
38.925 47.724
28.905 12.346
21.578 -14.239
38.577 40.980
57.695 47.701
66.254 31.113
60.789 41.615
64.188 25.191
63.394 34.348
24.982 -9.905
61.540 -2.774
60.874 -7.716
63.320 18.991
34.857 3.833
28.550 12.505
38.638 39.366
22.277 38.317
38.476 48.787
48.675 32.328
71.348 20.802
60.297 23.245
57.185 2.756
51.074 -6.334
66.265 -4.109
52.359 50.991
39.370 52.760
61.687 16.212
19.879 22.880
32.419 26.667
29.745 -6.303
23.029 34.853
27.941 35.415
22.868 11.497
17.213 17.776
6.157 17.152
1.379 25.230
15.112 49.767
18.653 52.306
7.334 30.024
19.314 46.143
34.298 39.466
59.449 26.195
56.971 33.277
48.765 49.227
64.667 24.564
26.578 26.292
33.495 19.750
29.179 43.609
5.944 30.909
34.102 21.188
67.459 -18.603
55.647 -20.815
67.558 17.400
48.142 11.921
42.189 -2.624
46.483 5.337
31.834 44.416
29.827 5.322
48.318 38.942
72.984 8.339
14.688 32.819
17.681 36.090
37.614 30.162
-6.308 32.643
5.233 41.217
27.363 -11.200
33.622 5.183
58.032 44.007
43.245 39.067
26.301 50.759
8.933 39.029
16.600 11.013
39.540 -4.287
58.714 -11.614
74.869 2.844
70.589 0.131
51.984 -19.368
49.063 -23.830
54.606 -11.849
75.667 14.503
18.449 59.800
30.201 37.953
26.281 56.665
43.942 49.278
58.401 2.534
52.194 5.256
25.285 8.519
57.412 32.995
28.747 35.134
39.405 28.135
34.260 47.958
58.720 31.436
63.284 34.814
35.998 48.013
19.652 48.249
14.665 51.445
17.627 37.931
32.128 47.339
50.751 17.743
65.215 32.715
33.546 36.368
18.477 53.460
6.057 36.107
47.963 39.590
73.390 1.929
71.338 25.470
40.729 55.956
37.620 31.427
45.711 43.350
74.250 17.872
45.169 5.062
30.055 -11.560
42.284 34.659
41.581 -2.765
49.756 35.398
31.737 -5.857
33.666 23.022
56.667 24.631
64.402 4.722
71.769 0.553
65.216 -5.107
41.559 35.771
54.118 48.783
37.603 54.115
51.188 50.491
36.223 52.810
41.060 25.683
58.451 28.188
38.497 47.448
64.941 20.021
40.848 45.082
29.987 28.893
44.089 -5.288
12.635 5.866
43.145 18.530
25.440 26.308
40.667 41.510
64.512 29.687
69.742 25.588
54.709 42.949
55.236 30.965
72.481 9.786
53.863 11.102
51.871 6.084
63.302 36.496
24.063 45.117
3.910 46.348
44.600 37.071
46.388 51.839
20.083 51.598
53.918 1.851
50.134 -12.094
75.395 -7.432
58.182 -11.340
65.170 9.675
50.460 -13.597
52.857 -15.234
60.983 -18.663
58.745 14.435
60.293 43.225
48.197 38.327
56.169 33.046
64.114 20.103
66.641 31.241
73.540 6.439
57.794 8.519
7.159 2.320
42.513 32.090
67.542 15.525
66.439 30.271
71.618 20.861
63.375 17.401
59.741 3.480
43.144 -2.282
23.692 -0.095
39.126 25.508
17.513 45.765
-4.090 21.939
17.126 23.265
27.487 14.086
64.866 22.333
25.799 38.174
28.997 4.649
32.873 36.137
33.060 45.199
52.463 47.664
38.060 57.174
3.959 46.727
44.274 -16.732
53.688 -4.090
25.624 -15.628
43.223 -10.437
47.145 -15.570
23.587 2.166
38.583 7.472
52.313 -16.129
46.829 -14.692
55.240 9.833
8.379 25.444
37.507 49.424
-0.596 32.574
21.492 28.847
61.885 40.668
57.188 -15.231
61.746 37.509
33.142 44.049
71.817 22.163
68.195 31.923
37.869 -28.963
65.240 -6.603
62.360 32.808
64.803 -9.173
68.969 -2.826
74.753 0.985
67.593 28.874
71.657 -11.500
60.761 11.787
70.014 8.864
40.602 -0.202
65.430 0.672
62.378 2.753
70.017 0.975
47.921 -2.580
48.800 -29.601
56.923 -22.325
31.281 -11.966
62.324 -10.939
33.468 -25.773
36.077 -21.270
46.732 13.089
59.114 27.304
49.546 20.894
39.801 24.011
27.703 19.423
52.696 21.342
54.986 32.772
24.584 29.436
33.883 24.362
14.421 31.669
50.296 25.905
32.625 0.756
47.970 1.199
66.936 -15.681
67.918 -2.943
44.956 -18.126
25.029 -3.257
39.608 28.004
4.060 33.442
9.527 33.449
5.528 35.968
72.317 7.093
67.106 32.053
25.959 29.852
21.122 34.717
69.220 30.771
49.227 47.295
56.302 35.234
37.348 19.780
30.963 5.104
16.612 16.523
19.824 12.213
22.022 5.229
39.143 10.313
30.748 28.647
52.190 37.104
50.685 39.015
37.083 54.259
42.201 -12.766
58.628 -0.556
54.947 24.369
64.092 38.505
15.500 42.052
6.066 35.895
59.886 20.747
47.558 52.124
73.341 14.813
38.969 52.731
39.880 49.136
29.786 -0.209
41.518 14.970
13.246 9.941
47.072 -6.420
52.889 25.092
25.476 44.605
54.731 20.273
64.676 16.642
52.540 37.457
58.709 29.984
64.541 -18.474
66.562 -1.372
67.699 -5.311
70.041 18.580
57.651 10.316
33.458 48.029
50.020 43.021
60.367 35.912
55.831 38.307
60.936 36.574
71.517 6.662
51.394 42.292
63.711 11.834
67.310 25.439
37.397 43.589
10.411 43.215
42.007 33.714
62.416 25.001
25.238 27.427
65.357 -4.053
64.821 8.021
48.057 -6.436
52.889 31.296
62.141 34.708
49.413 47.632
31.225 49.124
36.113 9.383
73.791 13.498
60.203 42.349
57.866 46.758
34.824 54.546
19.668 49.172
30.584 20.855
19.511 34.770
15.474 30.925
44.848 -9.496
65.919 6.940
62.533 37.946
65.419 38.645
65.689 11.199
56.262 1.713
23.328 -6.338
14.152 2.170
22.359 17.461
22.696 21.888
49.746 34.405
27.516 -5.998
31.944 2.717
55.746 2.396
63.178 17.972
59.677 16.091
37.387 -6.534
48.782 -30.170
33.161 -13.061
36.375 -14.937
71.849 5.430
52.717 41.197
55.207 34.367
46.382 31.212
53.126 48.070
35.706 46.344
49.557 34.502
74.286 8.930
71.113 12.716
74.125 20.949
67.742 22.897
69.344 8.060
52.639 47.724
61.492 39.815
69.259 30.414
67.896 21.688
37.963 -21.345
57.829 0.337
64.223 -8.835
60.421 -3.005
71.614 6.376
50.354 -19.045
65.091 21.458
52.225 1.342
52.222 24.332
54.640 4.992
69.019 30.620
40.822 1.678
26.470 -29.866
52.651 -3.085
69.967 27.367
21.381 41.407
20.745 22.708
53.917 24.589
31.045 24.053
31.533 28.616
30.309 34.795
29.132 25.725
9.127 52.988
21.265 19.530
46.069 0.956
29.780 8.023
37.427 15.125
53.981 26.868
62.540 -14.239
58.168 4.654
38.173 25.903
33.350 -9.341
32.746 26.388
65.344 -12.487
46.149 12.795
59.717 13.223
51.141 -9.499
29.308 -16.733
42.767 -10.188
60.073 43.047
50.583 50.516
23.091 55.013
3.966 46.778
32.106 56.451
12.941 48.760
21.127 62.359
34.185 58.612
41.237 49.514
40.126 49.938
8.834 33.616
10.148 49.890
26.732 37.069
24.047 38.192
58.332 43.259
43.748 28.736
42.283 27.477
55.224 27.539
57.600 7.300
55.197 3.278
67.652 21.966
48.602 35.694
67.937 15.679
58.560 30.085
72.579 4.064
63.347 -6.909
60.626 36.780
64.464 22.851
53.403 14.360
57.942 3.472
58.555 10.278
52.809 38.766
43.729 16.630
50.033 48.890
67.109 20.594
48.274 4.763
59.125 -4.089
61.463 18.543
27.539 -4.888
22.153 26.120
3.786 46.480
75.586 11.740
60.497 -2.202
67.431 -5.784
69.512 18.692
51.980 46.942
40.347 45.587
27.649 48.908
31.654 52.538
54.288 50.610
70.170 24.606
59.836 22.910
57.999 3.737
50.738 -13.707
69.475 13.329
38.449 -19.976
41.354 5.731
40.974 42.727
37.156 25.870
28.041 18.210
22.640 12.329
63.287 -9.264
42.867 -1.686
49.390 -4.716
43.154 43.911
54.405 34.008
71.972 18.220
69.318 16.480
69.753 12.710
70.830 -11.080
32.681 -27.307
55.156 15.593
13.600 27.195
9.121 12.576
20.295 2.092
35.296 50.374
29.212 60.834
5.538 41.547
42.432 2.588
17.995 28.238
55.096 -5.780
66.908 11.684
48.367 28.223
45.560 39.237
55.503 29.842
66.772 33.075
52.733 44.980
66.688 31.217
21.868 46.312
56.381 36.111
21.845 40.224
31.360 57.975
27.577 47.721
58.800 39.410
50.629 43.830
35.818 48.485
10.428 38.119
32.593 48.457
55.740 44.598
24.505 26.185
50.822 1.361
66.651 30.877
17.238 46.765
25.605 43.769
31.800 33.082
50.234 16.408
38.716 46.238
52.525 47.045
20.440 43.863
33.906 50.186
34.773 48.897
46.603 53.090
33.860 40.374
23.881 46.959
71.855 7.539
39.324 -17.797
57.639 3.257
41.888 17.462
43.562 41.713
63.041 40.927
65.483 35.318
26.165 59.805
9.717 32.551
5.795 30.657
41.913 39.258
33.719 49.245
65.423 33.887
59.539 5.286
47.260 4.847
23.302 33.205
53.991 8.168
47.377 -21.651
48.812 -27.585
29.288 -17.416
49.905 -9.717
21.878 -22.730
40.585 -11.456
26.968 26.460
26.372 30.582
52.153 40.051
47.738 20.472
39.233 18.737
56.826 -2.956
19.186 38.325
26.910 53.173
48.435 47.147
48.509 14.457
29.188 30.430
20.057 -13.516
19.535 -22.303
42.982 -21.895
42.515 -21.408
35.319 -24.738
33.347 -0.567
46.226 17.355
72.658 -0.255
29.718 -12.238
38.866 16.767
23.868 -5.684
14.788 28.548
46.747 26.421
47.197 -5.768
67.593 13.658
72.840 -5.636
65.709 6.326
68.518 29.361
65.174 17.493
25.363 41.720
33.882 60.282
16.173 53.273
57.284 31.407
60.983 37.847
54.295 46.866
20.500 39.841
57.681 28.086
34.895 34.716
15.307 38.044
33.089 45.649
5.516 30.617
75.621 0.663
31.082 -21.458
56.316 -19.357
34.116 -35.736
49.526 -13.557
51.590 -7.022
62.396 -0.129
35.796 2.124
47.943 -21.541
28.340 -13.290
17.660 6.047
33.368 9.497
48.155 47.181
11.094 36.210
13.836 30.899
47.158 29.132
36.104 18.908
30.042 13.885
33.415 20.405
49.493 30.345
47.833 29.307
59.761 23.029
55.487 39.580
64.215 24.611
70.679 10.819
65.864 -5.834
57.474 -5.425
10.831 17.256
37.085 13.741
53.015 30.652
60.041 45.627
36.594 42.148
38.964 27.971
64.426 30.839
60.293 -6.004
51.618 -7.926
24.472 -5.255
40.939 -1.307
35.066 2.614
65.154 29.675
31.272 25.633
38.633 25.825
27.827 48.227
49.914 52.426
19.145 45.819
13.094 40.404
26.510 45.691
33.281 52.062
57.532 37.670
64.936 5.488
67.084 30.974
63.561 41.068
70.729 29.456
55.943 23.240
5.863 15.162
15.708 19.933
9.657 59.937
24.826 62.091
33.595 48.632
9.710 7.038
10.282 41.571
25.025 36.967
32.563 23.467
18.810 42.552
60.737 44.616
44.917 37.966
5.231 26.759
52.716 10.397
24.121 43.079
41.874 -6.373
56.402 -10.098
74.053 8.309
67.833 29.675
56.675 -4.557
27.355 28.772
42.007 -26.392
47.757 7.834
21.198 31.851
41.415 46.818
0.127 30.948
3.426 46.422
53.524 23.678
30.711 8.883
63.840 0.309
69.377 17.594
67.219 9.408
64.499 -8.675
61.923 -8.118
51.553 -7.156
63.706 -3.149
41.778 -34.198
35.615 -16.544
35.482 -16.058
56.034 -20.387
69.999 7.665
71.945 14.145
69.814 -4.409
42.088 42.307
64.058 40.199
44.375 47.176
49.438 50.620
39.491 52.783
52.180 37.588
31.506 26.085
51.899 53.155
27.989 31.027
67.425 30.261
63.858 1.192
22.408 13.888
29.556 14.495
54.507 -22.155
75.374 3.565
53.000 6.367
61.419 41.647
39.295 36.328
32.503 52.171
68.617 24.099
72.769 21.848
58.029 -7.246
52.907 -18.884
74.406 -4.228
70.783 25.730
72.738 21.322
66.445 25.298
23.974 9.792
46.474 5.937
54.095 40.917
41.176 49.484
57.083 11.455
47.629 -14.400
62.613 -9.910
46.391 -9.310
70.870 16.071
62.460 -16.087
72.301 10.395
73.491 8.447
61.725 5.000
54.740 41.312
30.816 40.990
57.865 23.033
19.021 -16.038
50.534 2.480
28.890 39.206
63.187 19.199
37.049 -2.490
42.542 0.640
19.360 -2.383
8.036 50.522
13.993 12.818
50.000 9.211
36.130 22.530
67.406 21.906
71.707 7.624
61.304 -17.916
52.133 -14.768
63.091 -15.212
65.827 -2.545
65.903 1.096
67.484 12.481
54.710 -16.826
51.223 7.068
21.263 25.932
31.447 58.052
49.842 50.601
13.232 54.458
5.336 41.123
53.992 -18.107
33.503 -10.776
70.118 10.314
72.123 6.995
58.981 33.548
55.983 43.597
51.172 28.915
23.511 51.413
44.267 48.342
58.048 43.599
68.846 30.093
67.966 -5.454
41.784 -31.150
65.967 4.745
61.813 41.462
49.392 24.110
65.881 5.181
61.000 8.910
29.942 -10.051
26.143 0.772
41.562 11.434
45.191 47.809
24.235 42.738
55.898 51.244
58.854 20.059
64.439 33.976
57.501 32.939
16.366 25.723
31.934 29.608
58.025 40.789
38.728 41.122
17.570 49.626
24.014 33.159
37.684 35.437
30.786 46.437
32.594 40.041
5.530 36.717
66.409 24.956
65.660 20.842
37.730 59.484
46.965 55.823
60.659 31.704
63.196 32.323
74.527 19.854
68.875 -4.859
63.260 -0.450
71.628 23.899
48.649 48.260
42.345 9.587
35.725 15.501
11.680 51.260
30.612 25.735
21.044 47.083
30.433 60.729
52.427 53.015
61.057 41.163
65.107 6.867
46.586 -4.021
27.261 50.015
38.473 46.562
66.589 2.070
35.142 -1.168
37.711 24.932
59.283 8.906
71.632 20.155
69.049 31.320
54.693 42.784
73.052 9.317
59.952 25.831
11.059 40.938
36.960 54.133
47.447 49.220
63.894 31.631
29.209 33.804
39.302 51.412
47.284 53.707
47.938 23.116
46.111 38.890
31.803 20.374
52.977 46.680
33.462 50.115
36.604 42.221
15.988 30.017
37.135 40.476
29.113 48.794
56.895 28.860
65.758 23.028
70.385 19.242
9.200 22.282
35.138 14.002
52.459 23.094
49.459 10.336
51.005 -2.673
56.322 -2.953
59.246 -5.722
48.503 -4.919
29.593 0.994
26.314 0.408
13.781 23.656
26.552 25.237
18.213 34.884
48.425 27.979
55.805 40.283
25.918 53.334
35.992 39.449
27.606 48.849
66.472 21.221
69.845 9.159
67.420 -2.410
70.662 16.375
74.936 4.223
40.474 -21.012
66.405 4.036
57.363 -4.885
51.097 43.694
63.884 11.103
0.724 28.359
17.404 29.093
53.301 -6.465
44.840 -16.888
37.038 -15.121
67.755 21.562
51.890 39.661
47.975 4.253
27.900 10.071
36.114 27.062
49.651 28.043
68.359 27.641
38.055 55.778
39.089 44.064
24.833 31.926
45.566 14.263
55.860 9.090
63.019 -17.567
67.971 26.593
34.678 29.195
28.972 36.624
12.474 41.483
15.274 21.609
14.548 39.803
9.455 27.973
31.472 57.714
5.059 41.860
7.877 22.165
46.674 30.879
37.338 6.972
11.029 34.285
19.862 58.305
4.039 46.782
21.020 28.778
60.734 21.294
64.983 34.193
62.007 28.020
46.309 54.954
48.359 38.867
31.825 51.988
24.925 32.374
40.756 32.800
-3.376 17.109
66.573 15.900
63.805 20.060
65.631 -1.504
64.162 35.316
52.759 47.122
54.690 33.668
71.875 2.624
53.332 -2.429
65.337 37.803
26.190 44.522
42.141 42.110
50.011 14.153
38.302 13.128
60.076 10.993
42.750 21.952
46.273 24.546
22.358 -4.943
47.227 16.574
65.747 -1.638
49.757 -19.922
57.780 12.997
17.776 -25.724
60.912 -14.691
58.719 -4.723
55.215 46.146
11.265 18.382
24.943 38.390
42.761 45.946
27.911 48.173
25.849 52.449
31.705 32.879
54.741 36.322
68.603 9.943
63.603 -6.174
40.976 -7.508
64.303 12.576
22.247 -1.719
29.306 8.723
42.174 30.144
33.160 17.610
57.565 11.685
13.360 46.475
20.638 30.525
57.625 46.370
31.103 50.282
21.705 52.807
57.692 9.684
53.371 -8.474
65.813 -8.474
64.755 -9.978
60.318 26.911
61.694 28.696
51.838 16.480
45.577 -5.762
41.160 -19.259
60.803 27.604
44.862 57.514
61.984 -1.714
71.693 20.461
61.840 22.431
44.390 22.398
54.429 10.282
58.357 42.053
36.925 54.592
41.400 23.640
19.231 16.816
29.591 42.490
56.939 37.301
71.882 19.052
64.878 6.308
69.190 -16.572
52.348 -19.426
57.637 0.241
47.746 -29.081
56.706 -22.566
45.749 12.023
38.632 -21.285
48.172 -12.993
34.025 41.289
63.764 33.635
58.037 37.234
49.473 42.961
42.196 56.834
28.073 50.087
5.090 30.996
45.006 39.743
54.319 47.672
16.531 45.106
62.916 41.440
52.391 36.485
55.935 31.207
63.321 22.025
56.329 40.478
33.836 58.089
10.505 39.086
29.388 8.577
38.734 -25.810
45.304 18.992
35.145 -7.452
34.348 39.906
46.486 47.202
33.476 25.475
6.895 23.616
54.933 -7.843
63.798 17.933
58.344 -5.556
73.019 15.599
72.943 18.099
60.711 19.995
55.811 11.872
26.650 43.416
46.181 40.817
14.533 16.896
17.545 16.136
43.372 24.761
29.040 46.359
10.662 17.202
17.367 37.690
26.331 49.271
66.234 29.834
70.702 21.326
64.903 16.999
40.411 49.344
32.348 43.965
57.126 46.877
57.804 44.337
64.368 35.016
60.093 -1.645
30.120 -19.717
68.654 15.221
60.671 3.473
53.463 -9.912
51.879 -18.596
56.225 -8.785
61.590 -5.742
67.172 8.385
46.101 36.164
17.591 28.492
37.226 32.165
38.148 42.696
17.810 38.307
44.655 56.844
68.899 31.277
63.249 24.577
64.341 22.659
70.093 24.012
65.357 12.376
33.816 -36.700
27.341 -7.623
62.691 13.423
48.019 52.517
31.858 57.055
7.172 57.250
13.826 15.987
23.872 49.769
5.909 36.006
69.387 24.529
55.022 39.184
74.990 10.253
57.789 -10.473
16.183 11.644
42.107 -16.939
39.554 -3.156
51.311 -12.066
57.575 -2.423
62.210 35.468
59.609 26.929
41.034 6.556
39.012 -11.117
63.287 -11.667
60.307 -1.449
37.619 5.606
12.488 1.882
43.413 -14.114
25.345 -16.176
25.649 -19.698
43.500 -23.994
24.407 -28.340
30.710 -19.420
40.091 -25.560
43.159 -14.702
56.391 -6.635
51.317 -14.906
72.684 3.529
66.266 26.809
65.178 -5.277
71.287 5.064
74.405 12.998
58.661 17.043
35.478 4.063
0.269 36.964
27.463 42.830
49.041 47.409
45.512 48.549
32.789 54.942
53.985 44.962
55.680 37.858
67.652 24.731
35.954 34.892
28.642 11.313
44.357 0.414
21.384 -14.891
55.119 -2.205
43.055 46.987
37.713 56.373
47.455 53.841
62.804 42.320
61.292 31.989
31.221 -2.206
13.896 22.313
26.448 27.090
28.300 25.855
16.497 46.281
14.972 50.521
41.131 50.025
27.313 47.436
32.664 39.839
22.094 35.449
4.862 32.068
9.759 20.265
44.083 22.747
35.089 28.623
10.590 20.411
23.356 46.954
45.693 52.653
43.837 53.153
1.193 31.906
57.339 38.685
58.032 24.679
66.144 12.895
70.737 17.422
63.190 41.069
45.759 53.021
51.016 48.070
23.009 49.650
50.156 29.964
56.477 44.745
10.889 47.588
9.195 24.668
40.468 24.726
31.440 20.554
29.511 13.643
24.904 27.998
22.953 16.400
10.219 44.359
27.858 39.877
40.638 54.626
33.752 54.935
39.682 55.356
39.179 43.221
22.640 41.933
22.772 17.204
45.118 19.781
24.543 36.597
32.227 31.707
37.888 8.095
44.232 -8.829
26.719 7.778
22.225 50.723
20.132 36.057
29.990 59.388
25.171 50.681
60.123 44.418
70.533 29.944
68.159 7.311
27.476 -10.156
26.513 5.749
44.895 36.042
56.437 38.087
34.320 29.833
52.410 14.754
62.144 28.112
52.607 0.704
48.527 38.584
2.094 36.989
14.014 42.452
32.408 43.396
39.819 45.758
58.534 35.431
41.152 2.601
41.889 15.742
73.886 8.952
67.700 20.086
69.882 -1.840
58.405 -21.728
66.189 -15.795
72.062 20.157
63.759 16.134
39.792 -1.334
62.183 30.927
43.567 59.592
66.107 22.926
36.929 49.679
48.927 52.163
70.032 3.836
49.467 44.850
64.422 21.171
40.493 35.290
26.668 31.302
54.473 26.035
61.728 15.039
9.690 15.732
51.598 4.681
62.922 33.081
51.533 -22.486
58.274 -20.962
55.740 -17.148
39.497 -21.795
69.325 -8.454
23.404 13.658
65.819 -8.350
45.110 -24.688
52.648 -20.452
48.524 1.493
62.633 9.362
28.139 15.775
19.940 16.876
27.096 -7.779
71.370 10.316
70.468 8.597
59.617 11.017
35.540 -24.271
57.854 -19.659
66.971 12.960
44.605 43.216
54.126 41.383
38.139 23.490
7.902 17.039
-2.052 33.728
33.016 44.273
53.756 40.820
72.799 23.113
55.842 -6.518
40.826 -10.832
46.951 51.265
34.650 50.185
53.721 12.551
53.264 -2.928
66.914 13.044
27.266 52.073
17.838 49.007
56.542 17.111
69.358 20.932
56.866 13.994
61.883 8.140
37.064 20.130
52.563 11.648
65.648 29.519
51.889 15.580
59.797 23.172
75.257 8.482
70.831 5.978
57.330 2.114
55.627 0.775
54.944 -15.396
58.587 -13.098
66.588 1.646
65.098 13.692
61.833 -0.445
72.491 10.066
58.662 38.373
66.760 -4.700
60.166 28.127
29.344 19.481
38.777 49.899
50.527 52.688
45.142 48.259
36.564 12.841
58.279 -10.088
52.758 -19.165
31.936 -15.056
43.234 -19.524
32.612 -0.473
57.254 -10.705
43.183 1.566
13.493 -14.786
28.743 5.151
42.419 32.813
21.560 -2.057
32.740 4.209
42.977 -15.778
37.655 38.153
46.551 52.666
10.749 40.011
43.248 47.521
28.704 35.403
8.913 41.914
29.872 48.528
47.021 4.153
51.508 -25.161
42.844 -9.394
70.150 17.822
65.200 18.979
68.319 -9.166
32.035 25.395
39.972 52.140
30.794 31.699
13.609 34.448
5.280 21.359
9.788 30.164
28.161 50.561
61.362 35.896
66.077 30.749
68.013 19.115
17.017 16.098
23.665 14.285
44.373 5.197
63.208 11.742
63.558 11.805
34.672 -17.756
60.832 -1.200
67.990 20.957
43.270 8.813
66.918 25.311
61.802 27.448
27.745 45.652
65.294 35.094
50.043 40.599
48.353 41.466
59.819 33.849
36.353 34.134
6.050 36.182
58.046 12.220
14.058 8.493
51.883 11.786
60.480 3.965
59.773 17.864
25.474 -2.732
31.416 -19.147
33.276 24.194
57.932 2.985
65.803 26.599
29.888 19.978
19.144 8.035
16.392 4.893
60.145 32.782
63.954 2.734
28.059 -0.931
46.952 -4.639
35.885 9.089
9.304 36.046
36.264 43.550
49.054 43.805
39.488 -5.734
24.948 -19.496
62.675 4.588
63.960 13.156
69.887 14.624
44.777 -21.367
54.234 -3.448
68.157 3.924
56.652 21.012
53.665 18.006
35.698 26.735
25.229 36.787
48.082 26.611
57.238 35.591
44.199 53.398
62.030 -4.224
42.307 -11.142
42.805 -21.432
64.131 -19.739
38.294 -4.893
39.626 28.805
24.962 24.483
-0.801 28.176
56.942 44.740
58.530 44.011
41.793 47.123
57.543 44.381
67.265 9.435
16.473 3.079
20.024 28.421
48.181 31.005
32.562 48.530
41.347 46.480
5.648 37.070
40.300 40.759
33.815 -0.673
36.248 13.855
44.630 44.705
62.664 36.012
69.933 15.359
70.913 -2.528
64.548 12.889
46.390 -7.218
60.783 40.151
71.386 21.424
64.710 19.557
31.921 6.605
40.224 -5.763
60.933 28.453
67.823 27.505
61.166 25.097
54.408 41.024
59.391 17.442
44.798 5.203
57.638 28.426
54.942 2.785
61.177 4.024
52.938 -9.437
71.747 14.474
59.875 -14.152
36.786 -15.483
48.977 -2.565
31.261 20.325
68.456 27.828
57.968 40.297
54.376 48.960
59.836 42.351
36.187 53.528
32.927 7.946
13.370 7.116
34.271 -10.358
23.368 21.660
55.758 -8.541
68.869 19.364
61.567 41.310
31.917 44.202
53.926 48.732
23.797 42.041
23.501 29.441
27.441 12.302
64.121 1.920
63.080 29.021
50.735 38.136
27.040 53.039
39.490 46.060
35.920 28.560
56.791 4.189
52.898 33.514
34.209 58.344
62.948 37.486
59.092 33.329
51.345 38.105
40.644 56.771
31.774 47.306
28.327 57.010
43.835 53.388
51.441 51.868
42.653 32.747
36.603 49.118
53.361 28.357
24.662 20.533
56.749 22.907
36.015 32.962
67.308 18.342
55.474 13.971
66.937 29.901
59.152 26.922
63.748 26.016
57.986 11.513
54.523 -13.260
21.650 -13.820
38.693 -25.513
32.527 -21.634
37.883 -9.180
58.011 13.924
19.133 32.201
45.402 -1.874
59.312 -8.272
50.145 7.778
26.088 14.145
52.517 19.718
57.119 -13.931
63.070 42.203
68.285 25.842
66.894 33.812
56.287 43.967
58.324 42.442
70.511 28.068
69.071 14.473
70.683 28.185
57.841 31.149
34.028 16.049
68.590 18.121
47.593 -14.658
23.581 -23.204
31.408 -18.937
39.909 -10.455
21.598 5.906
49.944 3.618
67.338 3.430
57.335 45.993
73.466 16.876
64.309 26.480
63.552 39.209
71.558 26.219
63.706 33.210
42.538 29.030
56.423 45.972
69.225 21.133
51.832 38.265
61.047 31.578
55.153 36.266
60.250 18.482
63.206 22.370
39.721 -13.645
36.556 -12.576
51.043 -20.619
46.895 -0.503
69.493 3.796
68.342 26.412
62.913 35.941
66.829 35.626
70.125 28.300
68.453 33.893
34.086 48.584
41.753 32.667
37.058 44.889
2.183 29.034
-2.173 34.419
16.715 45.291
38.356 43.740
43.797 49.138
9.894 33.400
25.759 5.006
35.989 -18.834
27.570 -13.246
56.502 -24.006
47.725 -22.321
29.172 18.143
29.211 34.971
56.128 14.281
47.518 31.388
56.202 22.450
63.289 -18.084
74.475 3.659
63.421 28.503
60.250 25.044
57.147 38.057
19.533 32.572
53.673 23.792
27.120 6.641
46.231 -29.602
55.905 -7.491
66.436 6.699
50.254 -19.570
50.954 29.647
65.198 29.191
20.402 49.641
10.322 23.742
27.251 27.717
50.514 7.306
38.613 12.791
9.121 16.994
41.100 -8.332
45.881 3.720
60.465 27.385
55.724 44.533
65.638 22.177
60.968 18.537
56.900 -18.791
35.062 -16.288
57.222 28.051
62.299 40.557
64.718 12.327
25.465 7.397
47.567 16.785
7.434 46.202
5.940 31.115
0.483 28.901
5.652 38.724
18.600 29.504
48.500 34.383
68.241 29.078
4.021 35.187
5.500 30.469
25.069 12.923
4.597 35.232
17.995 40.873
12.552 21.791
36.254 42.001
31.522 6.201
48.058 20.314
25.646 2.935
43.626 6.122
68.155 14.932
66.701 31.309
28.233 -2.249
37.560 -2.429
20.077 27.063
51.113 49.537
70.191 28.229
63.264 0.546
67.447 -1.922
73.926 10.893
66.453 16.344
57.751 38.359
46.205 32.204
72.094 2.033
65.972 -5.121
48.194 3.592
69.316 18.697
60.967 34.364
64.081 36.850
72.199 22.520
31.486 30.470
25.121 3.831
22.021 4.795
47.053 3.102
64.991 10.327
62.864 5.141
69.839 1.672
54.879 5.202
57.431 18.183
33.354 -22.567
45.984 -17.330
71.218 26.859
66.931 31.134
62.356 41.066
43.861 7.686
55.862 -7.678
61.346 -20.584
71.436 7.600
71.111 24.650
65.374 35.798
33.377 49.411
55.661 -8.697
64.215 18.353
41.251 -23.878
49.847 -8.350
55.174 34.128
25.603 -19.967
55.154 15.509
61.601 2.539
59.387 6.856
28.648 -8.803
45.176 42.746
23.791 43.844
68.502 29.124
58.276 16.037
53.535 46.139
62.159 27.766
53.374 1.804
56.471 -6.422
57.084 1.017
38.050 30.759
48.755 37.073
35.862 8.295
33.883 37.567
51.592 48.181
38.798 47.906
7.118 40.836
22.952 44.196
56.046 35.382
46.719 43.129
47.225 23.861
22.340 39.558
28.775 25.922
32.272 -6.657
49.260 19.504
57.498 46.567
54.182 42.282
45.853 55.477
55.079 29.600
73.647 17.076
66.661 20.503
47.944 23.604
72.008 12.837
60.230 20.563
37.776 2.499
34.856 41.186
54.409 12.878
52.162 -10.275
64.320 19.840
63.328 24.484
55.075 17.721
54.658 45.096
58.203 19.692
64.814 26.215
72.315 15.543
25.867 49.514
51.620 46.012
69.071 32.861
50.760 47.867
47.323 38.879
41.501 17.592
49.234 0.737
40.275 -12.632
25.774 -5.975
31.539 27.533
65.912 17.954
72.038 2.863
72.406 -0.812
59.311 -0.589
62.409 -0.814
66.461 -7.076
48.621 -24.469
67.069 -2.831
58.629 16.079
69.140 -5.317
46.815 24.550
60.701 37.456
68.785 29.077
54.423 43.969
45.524 24.603
46.827 10.794
-0.573 13.611
30.377 30.700
31.952 34.251
62.867 12.454
42.538 46.983
54.022 33.106
46.746 1.863
56.254 38.948
55.952 42.991
54.638 32.610
66.600 27.200
50.158 4.322
70.088 17.519
46.420 15.392
30.738 41.049
20.511 48.853
50.119 1.654
41.582 -22.635
23.609 -13.076
63.388 16.556
68.946 7.072
70.464 8.791
60.617 5.631
62.558 27.091
57.907 -17.244
65.044 -4.899
48.613 -7.742
58.878 3.938
70.290 -0.909
58.488 -8.557
51.360 1.801
25.433 50.262
68.505 27.903
72.667 12.315
64.355 32.588
51.524 44.295
34.454 41.890
17.189 42.424
26.203 51.922
64.514 37.661
42.976 22.080
43.524 55.723
38.764 9.757
33.233 4.587
66.748 2.177
60.387 -15.511
22.975 14.132
3.417 47.636
42.667 39.360
64.508 38.468
72.383 0.834
58.909 -1.394
66.089 -1.349
70.357 27.322
25.373 -20.457
28.693 -30.754
20.367 2.985
38.113 -15.694
66.992 21.649
63.714 33.089
69.340 9.514
69.795 18.961
46.777 34.207
35.006 53.682
21.390 26.860
-4.329 43.042
41.075 45.485
32.928 22.134
5.448 16.334
15.148 36.071
9.616 40.054
36.673 13.391
34.306 20.266
58.463 15.637
43.846 32.476
23.465 33.869
49.999 29.693
56.140 38.996
50.680 43.842
41.139 52.671
25.457 56.292
4.863 42.316
45.503 -14.805
47.221 -6.480
56.340 33.588
32.641 53.495
39.898 50.331
7.393 49.900
5.323 41.361
69.578 16.734
45.717 31.086
59.166 37.533
48.468 53.459
57.940 15.845
56.187 2.772
72.465 21.366
70.199 11.183
53.328 8.839
69.104 11.198
39.055 -4.721
35.131 -19.683
36.663 -3.842
31.385 39.522
43.201 53.952
1.942 21.812
22.268 54.082
-2.849 39.894
4.044 47.067
36.745 -21.865
58.484 -1.120
64.416 36.834
50.063 27.207
37.592 41.668
48.483 -10.307
39.352 8.912
14.857 20.205
44.523 8.760
28.490 15.942
48.868 47.607
43.619 -19.855
66.731 -9.861
67.262 32.186
71.369 4.391
72.622 -5.943
55.225 -20.987
47.156 -8.189
45.144 -13.616
47.486 3.382
46.169 18.497
36.715 -10.705
35.597 -5.589
65.183 -5.839
64.319 -11.958
52.137 -23.026
49.480 5.005
54.897 -18.981
72.063 21.577
45.011 -9.072
49.831 44.048
63.519 27.817
57.548 42.710
28.910 45.296
14.880 50.341
32.181 35.718
65.661 34.614
-1.277 26.008
56.897 11.928
41.699 20.363
33.260 19.371
44.707 37.086
29.134 -2.565
73.583 8.455
42.008 42.469
39.295 30.546
5.388 41.962
38.223 7.658
72.092 -6.691
49.110 -26.701
65.468 -10.317
70.861 17.929
34.835 27.530
40.739 11.267
68.004 11.332
73.895 16.813
71.044 21.543
45.778 26.869
18.406 12.554
56.079 13.350
33.044 -7.685
39.712 -14.470
53.651 -14.664
55.749 -12.883
47.837 -16.357
58.500 2.394
73.098 7.943
67.553 15.590
36.648 -1.918
67.856 6.731
49.329 11.939
53.227 30.852
20.419 40.887
35.848 48.925
1.176 24.489
26.669 12.840
29.162 1.758
24.509 -11.065
30.202 3.265
16.508 25.642
55.945 36.741
32.345 2.531
62.072 32.533
42.626 35.818
46.882 31.350
61.570 43.669
68.451 28.576
34.758 25.088
67.798 32.336
51.171 39.745
34.449 54.576
27.541 48.320
31.349 55.414
54.433 36.004
42.764 33.391
56.441 22.186
47.838 33.357
57.133 16.749
68.826 20.470
62.672 24.345
35.072 56.435
64.958 31.466
35.156 -0.523
38.178 -25.670
53.969 -28.598
61.625 7.830
71.416 4.158
73.221 8.325
67.182 7.746
47.861 -15.904
41.473 9.686
38.086 -19.014
40.549 -27.966
42.141 -16.518
28.844 -31.523
66.134 -13.028
27.248 -6.448
25.484 -17.639
65.344 -12.930
72.278 22.967
73.229 14.043
62.867 6.607
56.272 41.709
55.010 43.949
61.068 9.771
71.514 10.780
70.912 24.339
57.061 40.829
42.512 47.793
44.922 50.561
61.190 37.674
24.501 21.317
65.935 -7.298
47.228 -16.275
34.801 -24.291
40.998 15.198
56.299 14.592
33.774 31.738
49.133 48.436
55.453 44.228
58.327 46.466
47.278 50.108
32.808 36.149
32.480 51.193
42.650 8.862
61.291 -0.984
24.055 -22.099
65.761 15.923
45.288 -10.855
35.618 -29.795
68.314 -8.220
72.269 9.413
65.395 -9.803
69.660 19.563
53.172 5.552
25.124 46.971
71.565 26.863
63.943 15.549
42.526 48.844
24.436 45.390
32.175 46.283
18.245 45.011
29.180 54.500
25.811 43.704
29.303 42.004
28.586 45.722
57.040 40.492
48.341 54.621
5.770 36.385
48.838 -32.473
35.396 -12.417
39.739 -9.039
50.770 -4.077
43.011 1.734
31.064 19.123
48.788 -16.671
25.796 -11.638
19.074 -6.826
39.589 -11.606
62.502 20.157
39.576 -23.662
41.025 -21.604
65.061 3.717
58.346 -18.133
69.539 4.810
67.641 2.964
70.348 1.436
67.022 24.089
71.121 1.462
71.773 21.319
63.729 -25.923
52.522 2.776
39.103 38.777
46.714 22.443
27.547 21.179
34.391 -6.181
56.055 -13.197
49.757 -9.015
38.884 -7.363
23.786 9.274
5.239 30.674
44.545 40.548
50.394 48.353
40.230 49.430
37.113 43.202
30.614 50.920
40.427 52.885
29.361 38.476
39.334 16.974
17.989 2.523
47.411 33.727
23.353 41.946
39.526 29.359
27.598 38.952
54.075 46.782
66.552 13.531
67.360 4.571
73.115 17.088
65.998 -2.712
53.257 7.879
64.889 -9.806
57.671 -11.378
64.578 2.601
64.145 12.895
67.688 27.648
72.278 10.429
68.849 24.634
25.610 34.869
62.396 31.784
13.463 41.417
43.830 53.464
40.689 51.733
32.215 50.770
13.479 37.399
24.677 32.757
49.378 32.955
30.530 41.706
12.812 16.803
16.596 22.766
36.927 -0.969
42.297 35.575
53.992 41.076
63.627 12.837
54.459 -18.984
73.061 9.478
49.992 17.576
66.213 31.563
45.405 33.757
35.746 56.662
5.839 36.308
76.171 4.792
66.758 26.351
58.251 -6.682
69.463 24.970
55.038 41.342
51.547 53.692
34.146 50.924
21.474 15.886
38.781 36.588
19.871 38.565
55.774 4.054
43.160 -7.688
36.606 -24.577
31.757 14.832
52.071 41.414
67.471 32.594
55.310 42.717
18.461 48.700
37.309 60.183
-2.949 31.262
18.176 25.765
41.595 43.161
19.677 1.948
31.709 31.665
47.097 43.406
8.116 31.293
23.867 27.384
49.319 37.712
45.038 10.493
66.115 4.400
67.549 26.268
40.727 48.765
44.390 46.078
59.393 39.918
72.765 3.886
72.902 13.216
49.664 0.222
54.015 -29.500
35.697 -19.072
50.633 -10.259
72.577 5.163
49.947 0.547
62.240 -12.453
63.787 7.438
58.927 -17.653
63.406 1.344
58.626 13.696
52.108 7.850
24.994 -4.277
62.714 -25.850
56.722 -18.405
43.069 -21.155
19.828 31.786
6.846 34.719
3.919 46.569
40.451 -7.783
53.930 33.339
18.784 9.797
35.396 18.569
37.417 26.029
67.217 13.853
63.670 37.097
44.153 4.124
50.327 3.779
7.373 18.066
46.017 45.480
41.590 52.202
68.417 23.274
44.041 16.398
45.072 42.448
66.207 33.849
61.350 8.216
55.850 -3.583
50.840 51.368
65.478 25.191
65.119 14.962
68.179 30.520
43.019 45.409
27.412 44.752
20.405 42.855
40.037 35.810
60.031 17.375
54.324 -8.241
47.953 31.149
45.173 43.465
68.168 33.295
52.048 52.197
34.574 58.757
62.129 17.335
63.210 22.019
63.967 26.768
48.040 37.668
66.694 3.794
69.072 1.857
48.310 39.633
42.689 54.080
67.623 31.995
42.284 53.117
25.369 55.585
10.599 41.821
67.429 22.885
40.946 -8.311
27.571 -17.651
63.494 -7.939
28.620 -32.573
53.182 0.624
46.289 -13.100
44.089 -1.979
53.847 12.015
57.281 42.391
28.975 32.828
33.463 36.297
10.337 25.702
9.230 17.233
27.996 42.608
23.972 32.892
7.540 25.571
21.869 28.634
41.491 29.547
17.870 26.477
9.165 32.740
13.058 29.799
33.595 45.344
16.921 50.683
45.694 40.781
49.251 37.401
57.162 44.245
55.112 28.342
38.431 -14.340
42.200 -10.239
54.115 5.211
44.819 33.902
-0.183 27.901
24.279 52.145
28.867 36.119
22.738 33.726
59.545 42.778
50.852 53.989
63.760 38.355
51.688 45.948
62.481 40.379
44.318 50.107
27.727 58.766
20.853 60.329
5.208 41.624
72.829 4.297
51.429 -20.543
41.681 3.054
56.379 -11.687
66.339 21.442
50.628 23.045
48.867 45.893
41.396 37.379
35.686 25.050
56.671 37.180
50.877 -3.312
34.619 50.437
42.408 43.142
25.576 54.986
56.994 43.433
63.544 26.083
43.979 28.139
55.190 49.538
40.777 2.310
37.116 11.765
55.720 32.566
51.306 4.892
55.101 17.054
48.107 3.412
58.034 19.823
60.819 40.041
37.822 22.227
67.303 8.739
30.179 38.250
21.230 59.862
21.612 50.576
28.736 42.061
32.064 45.019
65.604 8.893
32.922 -11.624
69.997 3.952
59.865 9.378
52.179 22.520
66.441 35.902
62.511 40.790
59.647 28.089
66.368 30.413
41.490 50.747
29.471 37.055
57.700 42.573
38.690 58.749
56.343 48.716
57.434 42.348
67.882 26.425
61.305 28.861
38.308 33.222
15.595 37.978
32.675 52.225
54.233 26.497
26.930 42.473
54.603 45.723
5.418 36.396
-1.364 45.310
4.283 15.926
43.418 20.673
58.555 40.885
70.296 21.653
69.339 11.702
52.012 44.221
13.184 24.963
25.413 48.905
37.507 58.229
42.046 48.937
45.508 26.539
46.834 50.946
70.014 13.811
74.051 19.866
46.267 -8.069
57.657 -10.205
36.775 -18.977
57.877 -16.647
66.612 0.162
58.696 24.145
43.613 46.344
54.429 5.270
73.213 19.711
72.005 18.251
37.668 28.163
70.981 24.472
53.779 45.625
67.610 34.111
61.367 31.602
69.915 21.231
31.067 37.403
11.442 40.159
-1.336 21.683
33.558 35.084
37.625 48.721
29.434 32.438
31.584 47.428
23.100 44.869
36.568 32.021
42.916 54.965
36.399 54.548
51.458 19.845
68.222 10.215
65.892 26.327
42.621 37.166
39.063 36.875
28.322 48.987
0.084 24.787
40.875 57.491
41.375 56.292
29.576 53.443
5.794 35.845
50.570 -15.182
36.395 23.922
54.849 -16.093
72.784 15.199
62.835 -17.813
42.536 -18.322
67.601 -1.415
44.384 -16.170
25.825 -20.497
62.845 -8.415
52.691 -0.696
43.039 -29.036
68.043 20.349
58.802 29.978
70.239 -15.220
32.582 -20.474
30.831 -15.127
40.865 -5.666
41.270 -0.566
59.679 4.596
18.923 26.964
39.964 53.384
54.569 9.923
57.677 -0.634
62.109 27.207
60.520 33.161
67.893 18.196
61.389 37.628
57.757 44.131
67.730 14.885
52.824 -16.321
59.706 -13.697
47.414 21.000
48.462 6.432
36.052 -4.846
35.532 42.702
51.481 15.640
60.746 32.804
49.618 18.412
60.371 43.936
61.690 20.097
61.723 42.233
67.171 34.508
39.697 40.749
16.798 51.375
5.513 41.350
13.426 26.341
11.617 41.165
54.874 45.039
32.988 53.559
60.374 33.691
70.013 30.658
44.990 49.431
43.970 50.166
39.527 55.202
29.561 44.563
48.680 53.600
67.686 31.836
69.027 23.986
73.715 15.104
39.597 -19.406
65.982 -2.065
62.275 0.203
49.826 31.484
45.161 41.362
40.556 12.034
59.258 43.472
51.861 23.575
44.516 -8.581
46.870 -14.253
54.808 -4.687
43.944 -7.908
71.293 -10.245
73.378 15.644
68.954 -1.653
57.017 -11.186
54.454 -19.486
48.643 5.377
11.557 29.224
45.492 18.774
66.518 -2.158
41.856 -0.929
65.075 1.387
30.095 -16.531
75.397 8.101
72.196 5.549
63.533 5.491
40.319 -0.131
64.012 32.907
58.114 20.477
48.978 51.945
25.840 19.404
41.340 1.899
36.789 12.815
33.491 -2.416
44.732 33.311
46.506 49.091
33.424 39.932
26.430 29.223
23.872 32.076
48.481 31.690
42.619 52.524
60.599 2.810
46.457 19.574
71.775 26.003
55.758 21.614
28.343 24.765
34.595 41.795
25.625 40.311
53.759 45.252
31.262 52.223
35.686 19.344
11.169 -6.913
68.629 16.609
66.678 28.887
64.087 25.768
63.558 38.137
51.450 49.527
53.358 32.437
59.476 7.817
45.523 2.023
46.867 42.119
45.002 51.950
21.824 50.081
40.403 49.828
58.340 38.131
46.879 20.852
42.142 21.769
51.035 23.673
48.553 15.120
42.311 17.496
55.448 -14.860
67.096 5.835
49.993 19.405
55.037 -22.136
31.512 -24.144
32.294 -21.074
27.272 -10.327
59.811 7.366
58.470 5.345
61.330 31.092
56.236 42.216
37.664 46.323
67.722 30.845
57.329 37.065
54.478 46.628
23.788 46.055
68.716 -6.430
64.417 3.350
35.224 -6.176
60.530 -6.397
50.485 38.858
65.054 34.871
65.019 -1.591
71.467 4.817
17.886 45.293
29.280 51.469
30.666 44.110
16.946 36.353
17.826 9.222
23.697 -12.580
52.094 9.771
53.866 -2.118
58.468 34.963
71.281 21.075
68.599 23.820
42.720 26.827
49.096 -5.223
39.468 -14.842
13.987 22.141
37.514 21.542
29.736 -14.342
27.801 -11.477
30.866 -5.307
19.291 13.334
38.024 6.679
59.694 9.030
47.035 23.980
44.849 50.332
51.303 24.780
65.048 34.663
64.436 37.352
55.124 37.611
21.790 38.329
41.987 33.931
61.782 10.724
50.532 27.700
58.890 32.257
42.986 -4.767
27.682 -0.310
48.874 7.361
25.442 -8.888
49.894 50.518
40.511 36.825
30.099 2.524
37.109 27.780
8.634 22.796
11.489 -10.821
29.933 -11.271
43.666 17.610
44.071 -18.830
40.503 -11.328
70.598 18.410
28.952 49.202
45.099 41.967
26.477 48.727
62.323 40.188
37.842 46.876
55.449 19.481
48.433 -9.856
23.773 -13.332
17.350 12.145
-1.047 15.234
41.418 15.085
41.208 -14.004
63.819 37.222
65.675 29.448
48.649 46.663
57.494 48.300
23.344 49.155
37.383 28.714
61.097 41.003
53.428 30.801
34.475 10.456
42.575 -18.072
35.217 8.685
37.391 10.526
46.185 -15.179
70.386 -3.798
53.729 -12.909
58.203 19.801
58.373 29.584
58.482 38.540
59.354 12.556
23.135 29.065
45.938 5.170
34.540 -12.421
51.945 -10.159
56.361 -9.396
36.721 -17.484
36.071 -14.583
39.054 22.577
62.245 43.106
67.660 25.936
65.728 20.908
62.182 -7.988
69.546 -0.927
31.339 -21.888
44.995 -19.351
48.485 -18.727
70.528 6.710
22.894 27.565
52.153 26.470
50.979 28.559
47.417 12.750
68.980 1.256
40.280 25.728
39.457 34.508
39.389 54.560
31.010 64.722
19.087 47.682
22.298 41.966
5.268 41.277
68.698 4.184
57.890 41.363
25.556 60.332
13.172 45.679
66.825 22.366
23.826 32.797
32.397 43.338
62.516 31.844
57.188 39.446
64.675 39.100
54.506 49.929
10.404 39.337
21.830 54.668
72.231 20.324
50.507 22.268
18.873 0.929
53.681 9.084
40.116 -20.953
60.006 -11.767
47.059 27.695
12.737 40.386
26.093 56.294
12.242 33.295
56.025 42.398
65.920 24.324
42.705 20.811
49.389 39.619
43.867 49.922
30.699 39.438
45.394 55.243
49.073 34.589
19.410 28.176
41.873 -0.922
64.002 -4.377
23.161 -3.261
24.719 29.532
40.779 34.132
53.845 11.525
34.167 -23.010
56.664 -6.181
35.833 -18.097
34.760 47.128
68.628 32.963
66.039 29.387
25.026 27.277
55.517 -18.889
50.109 -21.037
61.370 21.092
64.223 37.693
53.056 -11.586
70.888 6.584
42.948 8.746
3.967 32.110
47.755 32.540
44.079 3.271
22.816 20.609
40.043 -8.800
47.268 -14.929
43.905 -0.442
16.084 41.679
28.461 43.765
5.944 35.629
28.221 57.178
34.992 24.101
36.689 -8.934
61.566 10.592
24.094 -9.762
3.565 12.101
59.513 43.023
67.491 25.841
52.473 44.039
36.348 52.785
9.454 36.232
5.439 30.617
51.417 51.289
57.617 29.245
17.338 21.045
57.874 12.280
58.004 46.596
33.069 47.590
24.381 59.961
8.968 45.664
25.677 54.234
47.296 46.186
43.270 55.005
31.020 50.576
31.124 44.229
45.237 57.809
69.541 25.797
31.668 36.208
34.684 34.435
-7.626 17.930
17.040 27.579
22.369 52.956
29.377 45.413
42.565 46.784
30.339 33.077
55.198 15.510
25.428 39.810
60.781 9.209
19.360 9.333
70.203 -5.321
55.209 36.992
34.814 29.599
63.084 20.468
59.227 7.939
47.923 4.455
53.134 28.485
55.532 33.936
30.438 19.789
-4.039 28.649
6.007 36.289
52.145 -12.157
34.006 5.931
19.974 34.782
9.309 42.357
5.300 41.035
39.733 -5.904
15.148 5.263
70.066 16.587
70.417 27.672
46.022 39.458
5.475 41.286
8.430 30.668
39.856 58.091
35.280 49.631
45.510 50.178
35.853 -15.106
32.281 -3.362
43.079 31.794
18.564 6.019
23.705 12.344
21.926 41.381
21.280 36.015
32.366 22.848
20.078 30.979
28.884 35.523
42.036 47.088
18.364 8.974
40.011 24.145
23.881 42.853
23.187 53.904
18.919 50.680
35.965 38.679
61.834 42.585
67.707 -1.192
65.505 26.565
46.945 50.353
63.234 41.560
46.277 50.047
48.438 46.056
56.031 43.500
62.488 15.190
37.346 12.711
65.710 17.083
70.111 9.590
43.320 -5.699
64.954 36.804
70.295 10.144
62.094 -19.314
20.018 20.934
43.436 39.904
63.632 31.539
64.734 3.722
47.529 -25.446
28.132 6.740
41.597 24.836
65.784 29.862
69.718 6.519
69.369 31.845
35.053 -6.778
68.083 21.220
49.554 34.815
54.088 46.247
70.951 14.088
37.074 12.969
34.342 5.878
18.455 26.583
5.638 36.256
51.976 11.504
52.607 28.073
49.026 54.987
70.623 26.869
54.726 -8.504
67.494 24.879
64.263 5.721
71.883 -1.173
73.461 11.072
72.362 17.804
72.941 8.589
39.971 -14.429
71.671 16.760
49.216 -8.216
55.172 -5.618
20.294 19.729
4.851 26.930
31.587 37.206
12.549 38.944
24.149 36.520
25.705 47.429
34.184 48.507
13.109 29.550
59.683 39.919
73.413 20.499
65.437 21.576
53.740 -14.189
46.381 -19.121
47.808 -22.258
53.926 -15.954
67.808 -8.684
59.755 22.542
48.129 33.858
51.127 42.616
33.342 47.499
55.599 42.935
43.096 -11.005
62.560 14.578
15.463 47.407
16.442 56.778
17.724 35.974
32.023 40.709
58.276 39.882
67.603 17.118
63.218 40.071
46.529 48.152
26.833 58.265
35.041 48.719
69.921 30.139
59.089 20.655
55.719 49.264
14.866 31.316
5.787 35.777
70.685 -4.412
66.190 32.439
62.462 33.739
68.286 -6.644
44.996 -22.723
52.303 -1.700
-0.465 20.996
36.990 25.130
53.530 6.625
44.336 -25.216
49.957 -31.338
40.198 -22.390
55.418 -23.520
48.616 -3.614
65.915 2.733
38.666 38.410
44.571 42.426
47.480 23.967
25.601 46.774
13.953 31.930
9.703 35.977
17.975 51.151
14.841 50.418
43.423 46.413
15.233 19.017
6.188 34.057
43.114 53.966
68.934 31.491
33.757 51.157
39.290 40.786
43.113 34.677
30.211 52.165
65.363 28.588
71.287 9.509
64.710 27.030
71.098 -9.067
57.037 -15.333
36.444 -17.765
17.673 9.442
35.826 21.883
62.766 9.477
69.914 31.054
69.145 -10.313
49.726 -20.214
54.879 -18.341
37.785 -16.178
41.845 -14.095
26.940 -24.567
57.590 -1.556
72.582 20.240
42.751 -17.231
19.175 -13.729
67.563 -4.036
46.949 -20.974
48.196 -12.353
46.695 21.876
20.887 -4.612
19.892 30.994
19.792 59.196
5.455 36.302
54.400 34.760
34.292 7.218
24.054 28.568
55.694 6.416
64.247 1.614
64.152 -6.106
53.464 -11.960
12.867 -15.800
48.179 21.795
43.846 1.947
29.774 27.984
36.325 27.673
55.652 20.949
55.428 15.393
44.413 -20.106
53.894 -13.614
34.973 -7.567
29.099 -20.063
32.629 -21.594
38.830 -16.775
40.377 -22.051
16.202 -9.004
53.685 12.352
26.320 -7.649
15.887 18.773
19.997 -3.943
29.431 30.412
40.158 41.460
33.277 41.579
52.876 42.233
48.234 43.705
26.911 49.752
30.443 56.651
22.210 39.967
3.616 34.259
13.926 21.514
7.015 36.742
30.515 53.000
13.344 50.686
14.074 39.998
3.298 40.581
47.011 40.478
24.566 35.561
39.750 13.311
39.308 -24.724
72.955 -7.873
39.373 -26.415
68.967 4.036
70.035 21.445
40.776 45.592
65.264 35.871
65.181 37.932
65.814 35.006
37.818 36.715
41.206 56.407
52.032 47.081
64.290 32.115
72.862 16.996
71.180 -1.119
43.798 43.243
39.837 39.262
39.807 46.762
17.132 60.717
59.904 30.828
61.757 25.818
55.879 -15.919
47.947 -0.096
51.027 45.225
51.281 45.924
18.942 51.815
21.583 30.242
50.769 17.363
65.669 36.088
64.816 -7.931
40.387 -8.956
50.003 4.844
68.613 1.715
32.979 -19.216
52.621 -9.765
53.250 -11.436
55.589 5.421
51.856 44.035
71.076 -2.702
74.446 12.602
61.409 21.361
56.692 35.876
57.080 -23.118
33.738 0.151
17.461 36.330
26.549 39.632
27.629 21.943
23.428 2.458
12.332 26.373
25.425 30.560
33.744 55.450
49.709 55.718
27.956 41.136
32.197 22.505
38.481 18.719
22.976 37.633
27.999 35.272
49.660 17.454
45.856 39.458
70.840 4.214
70.826 25.588
49.014 44.509
60.274 24.549
31.964 38.681
4.950 10.881
28.926 33.040
25.719 46.596
24.088 27.292
6.499 40.358
35.619 16.267
55.171 -11.857
45.750 -7.516
65.410 -12.127
34.781 -12.443
59.625 -20.061
14.179 9.521
33.280 55.365
9.579 32.609
44.412 -20.729
40.564 -28.913
49.013 1.521
45.973 -4.568
57.367 2.873
60.359 -2.663
42.592 22.825
35.213 39.642
62.276 10.392
51.791 9.504
54.741 35.434
71.102 22.606
48.832 -0.118
68.852 26.272
65.892 27.814
50.581 50.958
52.338 40.323
23.737 53.865
68.203 31.873
2.254 27.626
9.227 49.470
7.266 32.262
35.141 43.679
52.116 35.315
56.329 47.023
29.704 49.204
51.814 41.283
26.137 38.178
39.756 59.229
37.961 31.624
63.147 37.403
72.915 14.611
70.038 17.416
65.913 35.632
57.187 30.394
71.215 25.834
73.117 -1.269
58.791 36.477
54.675 48.673
44.932 40.800
45.854 41.708
28.964 40.578
38.262 44.913
16.272 38.351
14.994 47.900
12.646 7.236
44.479 44.359
32.454 36.736
24.104 48.516
67.571 18.643
62.267 28.839
49.175 48.773
37.590 47.568
63.550 24.598
45.812 20.392
20.406 49.508
16.895 40.805
59.664 43.306
53.309 42.111
29.612 51.443
57.216 48.458
23.190 48.149
29.868 31.998
10.402 32.451
52.400 46.205
68.588 10.922
58.590 28.458
52.099 46.514
40.768 47.126
60.099 37.655
28.979 48.772
13.918 26.506
30.902 15.847
38.128 -11.257
57.914 20.235
46.385 33.196
19.426 17.637
42.911 30.759
20.996 33.029
25.797 17.078
1.642 19.368
38.971 46.367
40.605 39.338
25.172 41.908
33.852 39.835
19.298 28.116
8.479 9.776
21.804 3.419
24.969 47.104
74.375 19.357
70.828 24.109
40.212 -3.039
53.552 -11.582
62.941 1.773
32.932 23.120
20.838 26.895
19.128 8.784
46.081 -17.072
29.899 19.503
22.285 39.107
20.158 28.919
45.928 51.987
27.798 46.523
13.365 36.792
18.459 0.667
33.800 -18.703
38.820 12.682
34.568 22.593
26.404 7.665
8.609 27.076
17.339 -6.771
21.986 6.252
53.905 31.798
36.265 56.928
46.795 48.978
45.265 42.955
23.018 57.670
43.152 49.395
55.296 34.055
43.297 34.606
29.281 43.768
50.989 43.076
55.376 40.070
13.454 27.580
47.835 47.363
38.587 44.519
15.669 40.391
17.397 40.068
1.310 30.901
30.807 -0.939
65.167 36.124
48.139 54.505
32.398 51.789
54.609 48.723
39.884 48.211
37.949 27.814
21.207 47.973
42.117 53.222
8.372 51.866
29.751 54.782
56.853 47.514
58.038 42.192
24.671 53.329
4.994 44.638
27.719 16.424
23.389 32.358
59.045 -5.595
58.264 2.842
59.640 -5.695
66.674 17.336
59.307 36.663
22.698 40.082
12.923 36.574
33.654 10.981
47.352 -22.588
30.827 -21.158
26.416 -15.178
5.665 -4.043
38.555 -2.393
56.593 6.234
53.461 -11.851
70.780 -13.990
61.443 -10.211
54.534 5.181
23.951 28.678
38.044 40.988
15.975 32.073
39.630 46.293
43.824 42.896
28.441 41.620
55.180 30.318
70.371 11.477
11.891 4.793
5.525 41.655
69.677 -7.356
34.395 -21.141
66.453 3.024
68.472 1.827
63.090 34.222
66.310 33.913
74.640 18.866
66.069 9.221
35.262 55.087
34.303 44.569
22.754 37.085
30.879 48.664
32.066 49.255
42.091 42.377
42.883 45.931
30.542 52.952
50.094 42.643
30.487 45.411
59.110 35.987
48.812 45.052
65.124 33.833
72.489 16.271
58.469 -9.056
40.987 -21.463
65.708 6.093
54.978 1.298
63.219 -1.146
59.622 -10.379
60.100 -12.289
44.879 -20.458
62.517 -20.661
40.228 -11.153
54.239 9.181
68.936 13.512
57.555 -18.366
57.947 -5.282
56.513 16.568
57.922 3.514
47.720 39.465
34.650 33.964
32.430 49.033
30.822 5.237
58.147 17.105
63.710 41.274
55.581 22.514
66.975 -3.683
24.816 -29.073
17.632 -33.630
73.761 2.072
64.741 -7.222
67.397 27.957
59.634 43.771
70.788 17.427
70.187 -15.307
54.236 -15.837
27.707 47.146
9.145 24.385
41.792 41.019
60.756 -15.755
74.577 16.504
63.705 -11.491
64.416 -3.348
47.446 16.714
61.806 18.332
19.714 -6.868
58.546 45.638
62.700 28.327
67.956 20.413
55.004 7.588
38.940 54.072
-0.810 35.606
52.943 42.899
66.680 34.447
52.577 25.755
52.186 2.681
48.864 -24.601
36.283 -12.473
37.261 -24.083
67.543 -13.344
73.939 10.632
66.897 14.082
57.206 6.121
68.126 32.979
39.800 44.620
50.169 45.959
53.685 41.641
69.716 31.445
56.083 25.171
72.312 16.139
66.096 26.275
69.307 0.812
61.023 19.844
64.892 9.893
50.691 39.760
34.530 10.749
29.993 32.582
31.539 -5.648
58.594 17.468
56.283 38.018
29.107 14.905
43.797 -0.344
40.187 39.411
36.372 16.709
62.167 19.052
47.931 39.069
31.052 1.746
45.720 31.382
37.899 52.106
38.284 52.258
64.386 37.632
48.039 47.236
42.750 46.030
53.756 44.329
27.027 32.255
5.475 38.625
20.207 3.255
30.755 9.499
57.777 7.426
63.139 -9.865
64.167 14.712
31.796 -10.731
27.855 28.444
-2.572 33.196
27.874 30.487
28.835 44.992
71.901 11.597
58.282 38.802
59.300 36.489
65.877 28.333
58.888 36.867
32.793 47.588
56.234 41.287
42.526 3.806
33.370 7.233
44.698 41.530
53.326 49.081
65.231 39.069
63.640 20.187
47.500 31.809
42.496 35.804
66.306 29.684
21.550 45.788
49.651 40.345
67.958 3.471
68.874 31.148
66.067 -2.283
30.451 -17.578
70.361 -7.487
71.071 -1.272
59.835 1.626
65.417 -3.611
24.312 -3.311
26.907 14.954
14.572 41.590
21.662 42.361
15.417 34.543
29.387 36.885
46.477 26.548
30.861 -18.050
13.508 25.586
49.359 39.546
66.905 29.924
60.951 25.189
40.621 19.376
45.399 19.952
64.968 28.761
46.538 -0.180
48.694 40.244
33.554 48.368
54.427 48.424
38.599 56.115
29.491 54.853
16.455 52.385
39.968 19.081
58.072 24.545
69.902 3.353
59.306 -5.867
50.777 25.408
55.149 24.011
64.254 11.342
58.892 16.743
57.057 -6.054
61.587 36.280
44.116 44.449
56.978 27.040
24.961 8.865
55.757 -13.444
62.319 -6.414
49.829 -4.036
38.515 -1.941
40.656 8.065
69.011 9.408
62.585 2.827
71.594 -7.298
58.161 14.831
68.107 23.087
15.661 27.107
31.949 18.429
59.342 38.112
53.864 -3.473
53.247 -3.616
61.291 27.017
52.187 47.890
1.885 18.586
40.469 50.517
63.209 20.055
70.146 24.162
66.463 31.578
73.164 12.276
54.562 40.878
71.796 24.737
62.015 14.642
32.231 5.322
59.938 14.405
59.081 -8.179
27.621 -21.795
24.166 -15.990
32.755 -5.996
47.626 16.715
19.144 27.215
34.788 22.143
8.752 28.247
18.717 43.703
13.642 39.361
55.927 46.681
60.395 31.192
31.318 53.146
62.155 13.971
61.487 30.399
75.194 1.317
58.919 21.940
70.659 -0.564
58.075 -10.739
55.795 27.799
57.569 30.887
51.185 11.559
36.413 48.708
14.022 46.537
7.444 46.103
35.297 -13.682
46.888 0.326
67.086 28.954
65.775 19.044
56.789 48.867
30.866 45.336
71.907 12.277
60.439 41.874
46.556 48.295
42.281 50.422
34.108 51.980
23.438 41.822
19.890 54.704
22.703 51.530
31.595 43.687
0.547 39.454
37.054 57.916
24.709 30.120
39.805 34.285
15.802 51.641
5.653 22.480
47.258 16.768
59.122 -19.457
56.731 -12.112
50.467 -26.048
68.154 -10.625
59.372 41.006
73.022 12.584
70.405 8.669
59.944 43.699
56.385 31.953
24.313 38.070
2.453 31.283
51.889 13.065
67.849 31.415
68.170 8.192
66.917 35.629
60.665 40.297
63.392 35.531
35.027 11.973
55.012 23.352
40.495 -9.025
41.660 3.216
71.305 15.063
70.882 -10.297
66.795 16.508
26.914 46.889
5.996 35.908
28.250 57.109
5.258 47.535
5.481 41.852
30.914 52.549
29.299 19.390
57.781 41.440
54.027 40.822
50.918 -18.440
60.819 -5.411
48.300 7.370
65.745 15.741
55.022 17.913
45.323 -19.252
70.075 26.831
66.898 35.481
64.757 39.810
51.435 47.769
34.613 46.661
5.471 41.850
60.785 -13.622
57.043 -12.097
25.571 5.029
57.060 15.999
16.809 36.116
22.716 51.671
38.560 45.405
64.772 38.935
24.562 32.415
1.101 26.137
29.404 -0.514
60.299 7.743
18.766 13.921
20.941 37.613
19.029 42.177
31.580 54.936
13.181 36.279
55.228 44.195
41.950 49.143
16.735 43.628
23.216 49.338
28.700 54.613
10.362 46.015
11.283 58.166
45.608 47.317
50.292 46.419
43.068 56.444
10.239 31.463
58.847 8.565
62.206 -13.001
47.528 -2.261
72.371 8.393
29.376 -7.659
44.620 -4.215
35.835 -22.006
23.579 34.582
25.788 42.043
50.692 36.245
42.381 -10.945
23.082 5.522
54.232 29.281
24.056 44.554
3.062 46.361
73.681 18.351
60.085 -10.880
54.412 -16.657
54.295 -29.011
63.160 -14.334
66.269 0.469
56.435 -5.695
56.936 15.844
66.129 13.926
55.291 3.298
71.718 1.443
72.263 22.477
33.659 26.920
47.288 -3.166
42.788 -14.567
67.639 25.288
56.437 44.098
46.764 48.465
59.360 -3.841
58.495 22.465
66.714 18.125
54.782 -15.536
61.719 20.649
42.236 28.987
-5.498 18.181
15.542 36.810
5.333 41.258
15.331 43.928
43.464 8.541
58.202 14.822
58.931 -2.886
34.840 -20.332
48.772 1.866
58.086 3.006
47.144 37.238
55.683 47.188
60.438 40.735
40.877 40.855
30.970 52.366
15.940 10.680
30.394 -7.482
41.302 37.966
37.350 39.404
53.999 15.549
64.325 17.476
51.251 34.679
52.821 46.792
43.214 56.714
69.183 17.002
69.860 16.009
71.539 13.515
46.780 6.563
43.479 0.775
42.697 29.308
17.054 27.382
56.238 7.859
45.046 31.478
70.663 24.303
60.863 23.141
65.666 10.197
71.997 0.300
70.342 10.817
53.006 -17.239
64.499 -9.129
59.684 -10.087
68.856 -2.250
64.274 17.650
62.520 1.710
40.153 -27.229
34.505 -9.376
59.548 1.575
55.760 -9.681
24.081 4.778
22.193 -20.487
47.203 6.531
39.524 5.523
43.258 29.087
41.620 47.998
50.290 40.210
39.676 53.347
59.925 23.875
59.868 8.759
41.998 23.685
29.797 1.370
6.039 5.938
12.772 44.374
17.331 56.628
30.184 56.996
53.286 8.719
59.055 2.913
45.149 0.041
56.217 -8.953
44.041 23.666
34.987 16.294
49.149 -13.731
37.998 -5.716
15.953 45.668
40.790 51.111
52.786 47.060
57.150 41.378
25.397 30.435
37.335 -16.377
68.965 27.345
68.223 0.779
33.668 15.237
32.482 -7.415
60.409 -18.178
56.081 -12.476
50.693 26.844
43.190 20.599
62.993 38.388
60.648 39.745
64.809 28.347
50.056 50.620
55.396 50.725
31.481 48.081
11.234 28.493
38.041 49.819
61.697 41.039
69.025 2.021
63.620 -6.950
74.117 14.567
70.202 -1.920
68.008 -7.910
45.803 35.788
50.929 35.416
19.900 42.858
29.778 37.063
14.058 20.365
46.596 48.287
72.120 6.528
71.485 25.181
66.693 15.083
70.338 10.732
71.008 7.265
42.546 44.364
67.128 31.057
46.492 38.996
48.012 21.403
33.801 7.812
61.491 9.039
63.522 24.414
73.727 -4.504
66.453 11.142
73.146 11.065
56.640 30.400
71.395 23.664
65.217 34.437
30.575 53.972
47.865 24.995
21.674 29.163
20.811 36.677
32.090 55.239
40.361 52.308
31.808 52.960
28.184 51.124
40.768 47.085
6.055 35.893
66.479 23.671
67.718 24.056
38.837 38.808
36.119 -24.804
23.488 26.992
19.361 44.923
23.033 52.954
22.550 61.411
53.632 41.467
33.450 53.006
14.473 46.065
35.172 57.415
65.486 25.452
55.804 -4.812
63.482 -9.299
48.843 -9.864
61.239 -4.674
57.185 23.172
70.208 26.989
67.663 32.492
55.511 40.882
71.564 28.153
39.888 53.680
44.165 -6.690
66.226 -5.999
57.894 -14.857
68.655 31.297
56.702 8.898
54.992 50.145
35.730 24.715
20.921 45.685
26.505 8.069
59.450 -0.405
72.536 5.662
39.560 34.031
37.241 48.260
35.513 55.696
38.395 56.890
34.196 46.271
61.771 25.842
67.929 20.744
71.183 3.429
59.197 33.037
49.175 38.830
42.504 23.656
68.110 31.187
53.359 50.509
62.056 39.499
71.617 25.723
69.660 30.412
59.784 45.397
73.800 21.084
59.928 38.937
29.896 42.136
67.261 16.542
52.509 10.284
24.686 -21.560
31.945 -20.674
63.576 -12.316
62.043 13.726
35.531 37.820
50.537 35.363
22.107 -13.976
74.387 8.774
59.523 40.891
64.050 32.523
17.932 57.096
33.008 60.593
67.533 19.230
61.411 8.546
38.930 29.695
20.224 31.475
39.771 60.718
0.508 40.628
49.313 52.557
48.844 42.346
56.299 36.309
52.382 49.917
37.830 54.782
69.891 5.571
66.958 15.105
55.146 42.825
41.945 -1.136
29.797 -10.722
61.098 -23.077
69.659 -5.119
50.130 21.040
23.463 -15.455
65.959 -15.964
49.261 -27.072
73.531 -4.680
63.576 21.427
54.536 4.694
52.690 0.907
67.546 1.671
49.064 -5.086
51.047 -6.547
66.113 -9.404
65.858 -4.896
41.292 -20.200
42.516 17.191
38.948 22.080
53.549 -9.274
56.096 -18.971
52.439 -15.717
66.788 3.785
33.743 59.715
34.498 51.113
15.659 26.984
64.916 13.692
26.599 2.360
45.819 40.994
62.796 38.829
64.733 33.988
50.061 49.573
14.672 47.863
19.030 43.250
33.641 51.313
14.518 46.109
41.853 39.505
68.854 11.775
60.576 43.922
61.730 36.625
67.021 11.906
72.073 -1.933
35.147 -9.616
36.434 14.424
20.191 35.965
27.852 36.179
51.836 13.894
44.978 8.055
10.587 53.175
37.716 50.392
27.682 48.884
70.561 6.099
74.666 0.965
64.226 41.239
65.851 30.279
58.490 43.518
30.611 54.369
60.803 36.653
69.290 17.638
58.766 -1.248
66.003 10.441
38.724 49.711
32.393 40.377
25.817 46.280
7.750 12.702
28.148 26.414
22.658 41.185
6.307 8.563
21.539 12.133
49.312 18.680
51.765 -21.401
70.459 22.544
50.790 44.402
33.243 49.864
15.451 37.154
30.801 32.497
35.468 47.428
58.466 30.623
62.603 38.063
71.802 23.686
63.777 -14.063
63.287 -29.959
52.266 -1.969
33.348 -17.559
30.578 -7.730
65.804 -3.357
50.154 -14.215
36.768 -20.343
53.846 -34.794
34.637 -24.955
40.183 -10.737
45.343 -5.745
69.156 -3.264
28.129 -22.929
33.460 -23.658
47.387 -21.931
60.784 -3.710
63.039 32.106
17.866 26.749
59.332 40.647
57.234 37.191
57.463 45.587
72.511 22.674
41.044 -6.892
37.311 20.647
28.011 22.512
37.626 45.169
18.695 52.833
10.545 51.511
26.495 46.160
19.318 55.844
49.327 42.918
51.125 33.678
59.799 33.733
30.199 50.659
10.092 48.783
60.932 39.478
34.461 42.095
39.290 49.123
66.294 20.720
69.339 16.966
49.423 3.181
21.663 27.693
35.590 -8.620
24.918 -13.590
50.480 -19.197
58.550 -22.436
66.647 -6.242
38.209 -15.623
49.773 -28.586
32.798 -7.482
53.002 -28.372
54.508 -14.687
73.669 13.266
62.086 31.549
56.572 37.901
67.119 1.506
46.106 -4.828
57.952 20.785
65.651 -7.567
61.458 -16.617
58.356 35.744
71.424 24.718
66.504 24.057
71.050 14.866
63.667 2.638
57.936 40.011
33.257 32.032
52.610 28.121
15.849 0.597
32.924 49.587
36.008 49.669
4.637 54.655
32.996 30.966
60.732 34.644
47.681 48.420
30.692 47.464
55.067 44.646
58.109 27.755
16.715 47.949
5.228 41.004
47.523 -2.031
8.763 10.688
34.777 0.866
21.105 48.079
44.472 17.592
48.980 22.599
36.476 -15.716
44.522 -34.579
48.447 18.874
20.073 55.297
63.400 39.779
61.488 40.781
43.028 45.624
41.214 32.938
22.430 -3.851
44.245 8.512
64.067 24.733
67.413 26.754
54.413 -11.560
48.917 -16.806
57.502 28.012
68.311 26.395
68.988 24.564
45.403 35.869
70.292 20.408
70.843 12.876
73.241 -6.235
63.928 -18.318
53.388 -19.298
56.268 -8.483
22.248 -22.703
25.472 -16.471
68.224 10.510
67.094 -3.111
71.282 28.042
48.385 54.130
46.379 41.552
17.145 46.153
37.959 49.758
60.342 26.101
30.131 34.279
8.814 34.766
3.634 47.152
69.342 -0.237
73.736 11.559
57.111 -3.866
21.481 -14.894
32.491 -12.241
12.012 5.090
31.745 -2.261
12.775 -4.922
26.554 7.918
15.358 20.730
-0.310 44.744
28.723 47.376
40.942 50.442
26.390 53.891
3.627 47.761
62.616 40.871
50.513 19.253
41.078 23.318
52.326 46.706
61.103 41.271
54.305 50.517
61.612 9.920
66.764 9.559
55.994 9.552
43.928 20.787
4.554 6.193
59.246 -7.228
69.660 25.511
59.971 -14.413
29.011 -10.127
29.097 24.140
23.318 55.207
24.047 54.111
32.425 33.888
52.664 5.908
41.673 -3.597
29.986 -11.347
38.480 -26.070
42.998 -7.745
35.877 -15.923
56.081 -6.130
27.623 -15.902
67.280 5.538
70.621 22.667
49.899 21.119
15.009 20.544
19.980 28.049
7.111 31.946
63.613 34.783
73.844 18.535
66.204 32.014
49.725 24.813
36.520 50.025
66.180 35.372
35.382 26.087
55.838 37.802
16.012 22.203
51.520 -14.320
57.631 30.504
46.321 45.613
26.209 40.345
38.258 29.430
34.434 54.023
53.255 45.441
65.099 20.671
63.122 39.321
65.883 14.079
50.368 29.151
23.594 12.867
19.374 24.201
32.375 51.229
41.082 15.835
46.479 -15.324
58.019 -15.376
58.620 -2.699
47.001 14.445
23.180 37.162
0.095 14.501
54.553 40.874
27.192 38.147
62.695 22.457
57.158 44.165
68.951 6.713
26.679 54.953
28.030 47.292
45.241 44.614
43.946 46.479
49.900 43.365
48.465 37.729
28.161 43.566
17.855 26.583
35.955 56.549
5.577 24.776
29.950 55.245
60.889 35.538
23.160 49.060
20.480 44.455
5.482 41.833
34.736 -10.276
19.949 -5.411
38.604 -10.886
21.628 -7.991
15.460 13.614
39.913 27.768
54.461 14.302
72.267 2.129
42.864 -19.270
39.337 -24.354
20.103 -4.860
33.506 14.256
35.535 31.467
59.568 35.634
72.950 16.972
65.578 17.347
68.973 18.517
66.614 14.305
60.818 -0.847
34.376 -9.033
35.892 15.738
42.085 1.635
25.094 38.181
61.171 24.193
53.000 22.797
17.547 10.273
19.793 19.180
15.436 26.228
18.751 23.815
42.626 18.438
50.356 35.294
41.618 25.106
57.160 42.626
44.939 40.801
24.124 13.504
32.150 34.160
14.375 37.030
24.863 33.775
19.973 41.276
31.137 56.927
11.935 37.122
45.027 57.005
55.753 45.168
26.687 64.198
37.961 53.262
49.166 44.970
39.153 49.568
44.692 10.094
46.194 10.591
52.480 6.650
43.726 3.543
67.139 15.715
62.554 7.835
45.779 -28.236
40.575 -0.954
34.305 -11.450
32.383 21.148
34.890 -7.097
37.445 3.451
62.841 13.934
64.660 36.200
39.476 28.693
48.804 31.007
18.290 40.365
0.730 47.197
36.977 40.028
64.060 9.719
37.429 24.209
46.250 16.966
29.185 6.059
37.099 2.785
56.726 15.098
55.834 -3.452
52.675 9.286
26.854 11.816
35.035 -9.691
49.539 -16.210
60.435 -5.189
62.468 -15.741
44.932 4.894
9.801 34.835
18.894 50.281
56.423 34.082
61.853 27.848
62.596 29.306
45.987 -11.370
54.579 17.592
46.419 -23.804
40.931 -26.444
47.767 -11.456
71.348 26.613
31.168 57.505
37.643 45.021
57.117 39.368
56.019 33.251
33.950 -23.604
17.934 -20.103
56.851 -12.802
55.055 -16.587
26.961 -12.789
43.981 20.481
61.995 10.720
49.147 36.477
65.869 -11.783
46.403 4.176
65.552 -7.235
31.792 4.416
7.914 35.154
38.622 59.278
15.487 44.552
26.809 44.575
27.537 48.693
9.852 38.597
53.196 39.127
40.944 37.386
32.118 33.813
3.570 22.837
49.533 32.943
47.732 -7.915
36.925 -21.211
44.364 5.828
39.523 -5.753
46.594 1.948
67.973 -8.682
58.183 -7.838
50.378 31.612
35.185 35.851
36.423 52.489
19.257 57.984
39.016 33.636
60.012 15.594
28.808 50.144
16.029 46.845
22.042 35.374
9.173 34.105
42.551 58.623
17.183 42.206
31.208 57.051
9.138 34.706
59.038 45.062
69.950 23.147
36.610 46.450
70.281 26.329
73.315 8.258
63.856 37.421
66.087 13.167
64.660 17.884
65.249 3.300
64.360 19.979
62.241 37.290
75.429 1.761
56.894 39.956
26.542 3.541
52.903 37.234
58.549 20.487
65.704 23.499
56.684 34.413
56.846 40.250
40.797 13.915
61.945 11.704
66.067 33.283
64.538 11.203
66.881 -7.699
32.782 -29.470
44.544 -9.806
58.774 4.161
47.747 39.576
44.318 26.983
44.206 13.637
44.020 42.098
56.571 22.952
48.984 33.689
65.747 -9.210
41.401 -2.425
49.544 -6.660
61.890 0.560
35.937 -4.329
23.490 13.167
31.455 21.307
65.683 17.658
67.658 -5.100
57.434 36.131
38.865 36.653
29.214 45.307
49.094 42.157
24.008 27.188
-3.654 20.800
26.376 47.527
32.468 54.330
48.984 50.483
50.233 52.851
46.252 51.023
65.455 37.119
45.789 42.099
64.059 16.084
47.673 -9.869
37.264 -17.748
33.977 -0.539
44.353 17.990
27.510 49.984
44.732 56.359
44.978 38.516
29.599 50.202
31.079 41.342
53.189 35.355
49.381 44.211
44.418 7.402
33.750 -13.903
48.523 -16.548
14.772 -13.080
59.958 -4.059
59.258 -13.993
62.406 -4.691
38.848 25.211
62.756 18.680
45.019 -2.891
46.874 1.940
23.366 10.520
46.377 -12.752
44.421 12.331
47.122 8.163
70.342 15.906
64.999 1.798
69.491 19.934
66.973 27.500
48.953 43.222
21.407 33.917
31.150 41.780
25.321 50.366
68.318 18.580
57.366 19.307
69.148 20.188
67.262 9.554
59.928 -7.224
68.478 10.675
56.618 42.055
34.971 44.934
51.425 51.447
41.728 45.335
60.339 15.815
68.030 33.827
72.498 11.350
32.402 9.978
4.376 31.876
38.656 49.968
26.653 42.310
63.603 -4.689
60.377 -1.510
69.146 8.703
54.258 51.961
17.398 35.176
64.622 35.911
63.164 39.334
46.398 47.514
69.879 18.051
36.325 -19.574
48.306 -21.830
52.426 -25.323
63.725 -0.008
54.518 22.231
70.487 29.198
69.964 17.363
72.639 21.841
53.334 26.871
46.875 3.869
10.649 22.337
4.937 40.872
67.379 -13.569
69.154 1.667
39.403 34.428
47.166 33.003
64.334 14.395
58.463 36.068
44.236 49.692
49.767 38.082
31.339 41.270
5.182 42.137
72.795 9.278
44.609 -2.005
19.749 10.677
29.216 43.603
28.196 53.922
34.775 44.124
28.539 49.233
47.236 33.621
35.233 12.242
45.906 -1.776
65.010 21.695
48.211 -14.054
70.593 0.544
45.512 28.863
31.367 22.915
18.076 16.766
39.183 -3.341
70.059 2.763
60.937 18.503
31.566 -23.976
25.108 -4.283
36.504 0.988
63.999 -10.363
22.600 -0.683
63.993 21.253
56.630 -11.191
43.057 -13.761
47.110 5.307
22.769 21.598
71.323 20.983
66.666 2.336
70.088 -3.163
57.863 4.566
49.373 -13.473
33.195 39.669
31.668 14.375
50.056 12.944
45.772 18.203
29.873 40.660
65.569 24.688
53.969 3.621
27.931 6.367
13.205 16.836
56.793 42.800
65.600 22.393
55.733 -17.169
33.761 -10.424
41.877 8.225
46.113 0.492
56.733 32.163
67.655 33.155
64.163 2.164
56.277 24.220
71.769 12.253
58.729 1.468
72.292 17.815
70.737 7.854
50.715 -23.181
60.265 6.991
59.079 34.606
41.440 19.786
60.433 -5.327
70.044 21.191
57.958 -4.413
58.809 43.486
46.781 44.562
5.178 40.754
22.824 14.081
28.031 25.249
12.522 14.661
46.074 18.784
59.517 1.516
39.822 33.147
54.351 47.973
26.160 23.605
49.867 -5.073
71.222 10.508
69.093 24.068
69.639 -8.103
68.129 29.623
34.612 -13.174
68.082 3.968
66.304 14.802
64.544 2.807
58.962 5.260
34.877 -26.630
51.071 4.222
58.225 32.262
33.041 42.608
56.199 23.376
54.867 39.808
32.698 53.974
24.953 39.991
56.857 46.946
44.854 20.880
48.232 -19.940
23.718 -26.631
52.964 -22.434
14.695 -14.138
57.977 -6.732
64.184 33.949
74.796 12.393
66.063 23.056
72.958 23.721
22.574 49.621
19.715 54.224
44.917 40.454
49.947 37.064
54.888 31.763
46.835 35.815
57.568 30.888
58.902 -21.067
54.885 -14.153
52.495 14.014
53.255 32.845
58.025 40.716
18.632 30.899
4.842 31.875
30.634 27.167
37.637 24.685
37.625 14.342
67.045 23.999
20.481 36.869
38.554 29.995
69.725 6.891
43.851 -2.066
36.721 -9.913
47.660 34.924
58.513 1.851
45.774 -12.672
58.732 -5.640
54.103 -8.548
71.408 -11.088
66.848 -14.136
61.474 -19.781
65.421 -17.568
37.844 -17.058
69.409 6.924
74.280 1.152
60.647 35.000
49.715 17.809
25.125 41.139
18.304 40.268
54.177 2.146
46.165 39.050
28.612 40.330
13.252 39.972
13.764 41.057
43.061 55.788
31.873 23.036
37.741 10.125
26.478 42.409
31.086 29.713
2.959 39.940
6.743 0.707
38.257 12.158
22.889 46.490
38.558 58.172
71.763 18.272
25.169 48.009
17.847 33.515
50.964 0.132
64.682 2.927
69.543 -8.843
66.673 -5.077
65.931 9.138
64.227 27.716
64.630 7.125
42.960 12.196
38.921 11.838
38.689 19.864
31.197 -21.319
46.509 -18.134
59.642 9.617
60.751 30.568
61.422 17.895
25.925 4.497
36.568 46.718
42.388 40.698
34.295 24.980
56.350 -4.247
54.968 -19.890
49.594 -4.801
53.358 -5.331
23.886 27.744
43.372 56.610
66.546 19.862
45.716 -10.340
61.338 14.718
58.031 -10.335
68.463 7.244
66.998 22.902
62.763 10.902
18.170 45.644
7.935 6.322
28.294 19.490
38.053 27.668
57.221 26.719
59.844 -12.424
65.154 10.299
62.704 -11.564
53.963 31.475
16.119 29.983
34.288 49.692
62.178 42.655
58.638 -1.896
67.870 10.972
31.135 19.372
12.484 -10.853
34.329 -10.855
62.789 3.503
63.250 -5.771
33.683 -23.360
17.139 6.828
13.847 -1.536
63.334 5.829
32.664 30.769
65.455 23.872
61.941 26.534
35.917 53.420
52.488 38.935
1.694 17.544
37.922 4.537
32.238 33.766
46.783 42.151
54.203 38.806
28.495 37.741
21.780 32.280
32.030 40.268
56.272 46.864
12.774 45.712
30.417 46.570
26.515 31.728
15.903 49.830
5.334 40.884
18.523 35.463
16.002 46.038
15.156 49.818
11.164 37.177
12.567 21.524
47.018 26.708
53.818 7.598
33.478 56.200
58.951 45.900
59.143 43.114
47.144 51.481
48.592 53.302
44.948 58.303
52.314 39.868
46.406 54.011
8.772 39.338
52.449 -7.776
61.213 19.317
68.154 27.149
62.480 42.253
65.561 33.956
55.031 5.048
35.997 27.005
63.024 35.910
56.116 41.742
54.264 50.236
18.742 35.115
11.144 42.824
32.391 51.876
60.410 31.300
34.766 52.917
47.019 35.196
64.904 -4.425
70.704 18.554
71.599 23.442
70.797 -1.123
38.224 -28.532
16.153 -19.781
35.762 23.442
58.625 12.083
44.078 0.565
41.895 -18.375
40.725 -14.799
50.658 -9.114
69.061 -1.998
64.879 24.133
73.613 6.482
73.425 21.061
27.230 44.649
2.587 49.002
16.326 53.425
32.434 56.013
11.309 52.560
23.115 43.801
8.960 52.502
31.511 27.401
5.390 30.366
59.910 40.146
65.809 5.490
7.292 52.655
14.072 8.281
42.266 34.368
55.621 40.389
49.433 49.024
63.122 4.104
70.634 -8.477
63.984 19.388
46.817 -22.297
57.744 -23.253
50.788 -14.033
29.629 39.217
54.047 48.824
58.187 31.417
51.297 49.011
28.528 46.184
58.080 36.543
34.647 -0.703
61.895 -15.310
63.533 9.177
71.903 12.045
71.014 21.679
58.502 41.631
67.811 3.601
47.067 46.550
56.561 30.237
59.803 -4.469
42.091 19.037
61.245 42.720
44.256 31.229
54.100 35.226
45.164 34.329
34.911 13.574
30.496 2.470
39.854 -27.701
65.578 -9.062
62.464 -15.034
64.385 12.272
59.888 14.940
34.004 54.639
74.232 14.931
52.055 35.859
34.294 27.962
15.724 35.051
33.022 44.342
34.625 48.572
19.823 46.650
11.764 47.445
19.885 41.486
26.307 41.355
59.593 27.242
74.243 9.797
61.000 4.608
19.089 34.763
64.382 33.679
54.679 27.874
49.273 45.106
29.873 1.107
25.510 39.240
21.247 39.111
59.123 46.746
51.815 38.103
63.068 34.394
33.708 42.947
50.259 54.357
55.244 48.245
24.967 53.776
5.922 36.463
67.487 16.183
60.308 1.865
37.007 36.906
40.175 40.654
66.221 0.789
66.435 15.289
71.755 6.550
36.478 -0.210
48.042 35.860
26.578 44.722
68.529 1.060
57.457 46.159
69.674 -0.650
34.947 -3.705
12.998 21.795
10.730 -3.172
26.593 -8.108
19.546 30.876
27.596 31.177
18.430 43.333
16.514 39.169
16.691 50.287
24.902 50.607
62.964 41.453
61.509 26.334
64.567 3.046
64.676 -13.871
48.773 -3.870
63.251 40.166
66.252 10.962
65.371 15.849
51.293 30.127
57.620 45.649
55.637 39.929
53.087 20.951
61.640 -6.274
72.002 14.223
27.723 39.124
40.741 46.352
26.470 40.250
31.730 50.946
38.984 38.062
58.005 41.706
61.476 15.655
26.304 1.449
26.815 -10.528
26.791 -20.235
31.789 13.937
9.880 39.076
18.475 34.339
48.306 -5.296
49.764 18.792
70.631 16.487
67.702 28.501
64.420 14.163
41.529 -0.255
55.914 18.717
61.504 31.815
52.262 41.829
71.147 22.962
51.991 -17.533
53.345 -9.564
70.389 29.497
57.049 25.832
67.567 24.282
58.525 -10.529
68.233 34.402
29.011 52.664
13.599 38.050
43.224 45.079
46.578 27.417
65.192 -2.159
22.686 30.773
41.534 33.178
72.258 8.421
73.459 10.341
62.589 39.355
61.985 35.670
52.717 39.029
38.241 18.006
32.448 13.912
50.052 -12.371
58.623 -17.457
53.178 -19.698
43.961 -3.727
70.927 24.410
27.525 -2.754
22.003 15.203
32.924 22.593
57.211 36.641
68.012 22.210
60.525 6.644
27.585 9.694
23.639 -8.969
35.973 -9.856
41.648 -16.338
36.128 -33.872
62.225 -17.603
60.868 -20.830
51.635 -14.014
50.923 30.464
69.081 23.158
31.304 -15.339
43.828 6.028
19.589 32.064
41.723 39.618
47.305 39.211
65.014 26.826
65.871 10.299
62.781 17.260
38.510 14.937
8.614 13.242
35.771 45.127
26.539 17.083
54.607 11.558
64.755 27.358
60.357 36.070
39.775 43.107
53.316 -0.569
38.063 -9.842
38.259 -5.882
37.019 -6.189
65.954 -18.988
39.243 -17.105
49.618 -6.703
62.101 -21.411
38.466 -23.268
45.953 -12.307
61.400 -0.978
55.454 3.264
52.152 22.305
44.484 40.484
62.055 29.845
36.666 -0.262
62.859 4.068
40.631 9.982
67.784 26.594
66.602 -16.008
51.845 -21.025
64.829 27.992
61.653 43.657
39.896 39.398
57.624 43.483
67.519 34.945
62.158 34.796
68.886 3.640
68.289 19.527
58.341 45.405
72.916 18.128
66.973 -0.539
43.908 -17.630
35.292 1.627
65.297 -1.813
71.349 10.269
56.936 -7.516
48.567 -11.154
69.159 14.181
66.931 17.437
36.639 -14.553
39.151 -25.710
41.841 -19.224
50.968 -14.080
28.015 -23.587
62.150 -6.170
60.320 11.503
72.644 -4.211
37.696 11.869
63.161 -12.149
45.521 1.652
70.846 25.126
59.064 -7.054
38.608 -12.341
45.305 -14.842
51.136 33.725
68.575 14.616
59.722 12.771
62.559 2.085
61.756 -4.659
54.426 -9.035
64.625 8.495
69.544 -8.207
40.042 -19.891
42.220 -11.401
47.555 -22.052
53.747 -23.361
53.934 -18.041
48.080 -18.028
49.799 -17.713
41.911 -8.064
18.211 -16.547
52.277 -12.820
42.232 -0.963
67.979 33.301
61.094 42.427
34.867 42.865
5.397 41.876
37.994 -17.829
36.163 26.940
30.971 41.120
11.801 32.427
-4.875 24.505
32.438 45.690
45.051 47.204
26.969 25.455
26.418 -0.621
43.223 -9.665
19.216 7.033
18.751 17.677
0.242 25.351
23.876 60.258
19.921 48.607
43.355 54.517
27.558 59.808
-1.416 11.535
9.979 49.918
11.432 31.606
46.364 50.465
27.899 45.225
25.976 45.598
33.736 60.622
44.221 45.077
72.546 20.418
38.879 54.897
24.857 25.949
31.879 28.745
18.614 47.427
9.090 45.078
33.192 16.098
73.337 7.317
35.838 -19.947
60.337 4.222
37.802 -22.229
37.375 -25.586
35.886 -25.841
31.949 -22.798
14.092 0.955
52.749 13.896
55.882 45.580
41.154 47.288
10.729 48.077
46.330 31.738
38.322 42.360
50.331 33.718
33.798 10.618
31.321 22.383
39.066 41.839
2.755 45.214
15.951 38.926
14.467 27.081
62.764 38.989
62.161 11.074
55.245 -3.944
42.318 -24.706
65.450 16.930
65.844 23.061
54.219 9.888
28.072 8.875
33.553 28.852
39.389 40.894
54.883 34.192
64.476 33.288
62.751 38.923
42.556 35.868
8.458 45.203
3.712 47.216
48.143 31.829
27.440 35.007
15.473 9.122
45.355 -23.315
25.048 -14.095
25.478 -8.247
12.198 36.060
8.765 34.918
21.590 52.667
50.102 48.285
54.509 15.262
62.197 19.576
68.362 29.616
70.679 29.906
65.943 34.055
69.437 19.738
70.862 3.873
70.209 11.872
74.005 14.564
71.721 13.258
52.948 -16.395
53.592 -20.861
55.553 -0.162
65.022 4.880
36.880 -9.192
26.005 29.539
21.604 33.711
55.057 1.273
58.945 34.971
31.181 50.280
32.976 45.188
26.424 57.849
25.815 16.200
31.154 29.048
8.992 34.229
36.332 35.315
44.889 30.232
54.987 14.688
33.312 20.338
55.711 36.838
26.980 47.180
25.686 39.132
6.794 27.988
10.544 19.639
55.846 -22.301
14.016 -0.817
14.297 22.390
20.559 43.668
4.413 41.508
62.138 2.674
69.316 28.116
63.854 15.832
33.710 10.705
23.272 14.748
9.046 23.981
34.284 37.788
27.744 45.686
56.849 26.471
48.120 40.962
67.654 19.665
38.568 55.545
39.610 55.714
21.848 52.251
18.621 52.655
73.855 10.609
65.904 32.383
34.582 35.291
36.299 53.514
38.095 5.187
18.511 2.551
70.949 28.044
35.651 29.141
14.016 13.215
19.476 34.763
60.217 1.595
20.613 30.835
58.117 36.280
61.137 0.039
44.626 -21.335
49.293 -26.202
68.253 10.215
50.577 -15.500
44.122 -9.994
57.861 -9.751
15.980 -1.098
20.669 48.722
44.020 39.112
41.463 36.030
60.097 43.285
61.012 43.517
20.681 52.393
35.320 21.396
20.269 -9.716
32.889 7.792
39.517 -4.996
11.690 25.814
58.085 17.799
60.912 1.172
75.568 10.331
63.536 4.709
69.130 3.442
35.790 -18.441
34.269 26.597
66.078 23.951
67.922 0.203
71.055 3.898
43.550 3.927
19.036 46.396
22.462 46.995
30.108 57.132
5.905 35.684
59.747 16.895
36.477 36.501
58.159 44.842
56.655 33.171
63.204 -11.728
69.277 28.387
50.829 52.231
70.326 14.553
20.453 24.116
60.815 38.158
57.335 26.381
59.656 46.543
46.741 43.481
23.048 44.991
32.223 31.085
41.545 5.542
56.144 4.126
69.654 12.212
39.724 1.144
65.532 -1.643
52.240 43.895
54.747 0.663
66.731 29.597
20.121 51.372
52.266 48.004
14.178 34.859
16.841 22.066
54.751 35.654
19.654 7.797
5.957 36.485
13.957 45.334
39.169 49.824
58.892 42.205
53.228 21.409
68.921 -1.720
44.898 -5.250
28.332 -3.437
24.299 13.371
53.404 4.791
42.617 -11.912
37.044 20.082
56.132 21.681
45.387 32.918
68.377 29.798
73.302 14.105
55.255 13.737
52.703 2.585
20.935 48.721
54.826 40.503
58.108 39.705
67.863 18.224
46.501 -14.124
73.562 14.761
72.917 12.661
54.414 6.572
74.069 18.839
69.662 -3.598
69.717 -3.258
63.545 -19.040
62.662 6.981
66.478 -5.327
57.596 -7.327
53.436 -24.205
42.666 -11.745
57.077 -5.977
62.155 -7.256
48.870 4.161
70.313 6.184
55.399 -16.695
63.353 -5.774
30.864 -23.417
69.303 6.693
44.085 38.291
55.356 34.510
39.833 27.201
64.581 33.504
65.157 -14.298
52.390 -14.421
36.486 -24.492
52.252 -14.191
69.443 3.302
60.139 15.933
49.010 29.679
29.980 -18.037
29.183 -12.217
36.182 -17.040
54.112 -14.569
47.409 2.273
42.982 31.233
58.352 9.513
70.632 22.858
61.893 0.713
46.178 48.226
70.955 20.182
37.957 5.106
31.344 0.201
21.663 7.211
1.534 29.036
17.999 1.094
24.640 12.153
70.489 2.827
64.226 30.721
45.988 46.487
10.467 25.975
52.998 38.615
49.979 34.799
32.638 48.945
23.538 54.128
61.376 -5.593
59.245 -1.159
55.000 47.306
72.153 12.331
63.165 26.803
40.237 -5.125
11.045 14.799
16.225 18.847
43.699 13.679
43.082 36.050
69.933 29.496
58.258 40.622
57.243 28.889
57.103 32.896
45.628 15.295
66.672 -7.477
35.030 -13.137
28.824 -27.224
35.547 -0.233
50.900 19.195
20.875 10.439
44.816 14.505
28.339 14.506
40.455 33.772
49.380 53.272
70.405 13.044
54.414 -11.495
72.090 9.139
67.323 8.980
31.629 56.085
54.515 42.454
53.311 35.484
14.524 43.088
4.860 47.912
18.853 36.611
29.917 55.971
20.419 17.802
34.661 15.500
35.660 58.026
36.016 27.954
21.982 -6.870
48.537 22.270
41.568 28.814
71.846 23.725
56.185 45.824
70.273 29.675
59.452 2.744
65.602 3.989
46.422 -8.032
20.222 0.113
27.554 32.952
17.590 44.273
14.008 45.070
11.072 48.790
14.540 45.934
60.606 24.974
22.722 49.896
2.861 38.356
36.076 53.248
46.677 42.794
21.484 13.519
46.039 12.336
35.141 -9.702
30.997 22.473
54.770 -5.568
66.889 17.863
64.904 9.784
59.377 -10.772
56.525 -8.305
54.168 -1.707
36.238 12.941
61.678 28.492
63.785 39.177
69.911 32.382
72.748 9.913
49.951 2.707
36.649 -12.466
41.193 -1.264
60.216 28.571
73.352 7.631
61.873 -1.615
48.388 -3.066
45.293 -10.137
38.263 -12.610
39.449 -25.567
54.043 -18.186
63.352 8.501
66.511 30.650
38.401 38.515
23.111 32.385
35.039 -1.129
40.808 -20.864
35.125 -16.432
51.764 -6.529
67.974 1.058
64.566 28.442
27.436 47.028
55.723 46.334
63.850 27.425
66.044 19.333
59.341 22.993
53.963 35.093
37.473 51.094
22.242 51.141
18.943 46.896
4.996 41.849
