# Supplementary material for: Myosin V executes steps of variable length via structurally constrained diffusion
Source: eLife. 2020 Jan 15;9:e51569. doi: 10.7554/eLife.51569 (PMC7054003; doi:10.7554/eLife.51569)
Supplement: Source data 1. [file elife-51569-data1.zip › myosin_elife_source_data/Figure 3/BD_diffusion_contours/cont_yz_3kbT.txt]

-35.	-55.	6.838314405565491e-13
-34.5	-55.	8.792323924582221e-13
-34.	-55.	1.27835490831478e-12
-33.5	-55.	2.143571941994172e-12
-33.	-55.	3.008788975673564e-12
-32.5	-55.	3.874006009352956e-12
-32.	-55.	4.7392230430323485e-12
-31.5	-55.	7.231438749407957e-12
-31.	-55.	9.934639296122085e-12
-30.5	-55.	1.2637839842836207e-11
-30.	-55.	1.5341040389550332e-11
-29.5	-55.	1.9891361550674328e-11
-29.	-55.	2.6556032022100366e-11
-28.5	-55.	3.3220702493526405e-11
-28.	-55.	3.988537296495244e-11
-27.5	-55.	4.714170493126393e-11
-27.	-55.	6.630595233381656e-11
-26.5	-55.	8.54701997363692e-11
-26.	-55.	1.0463444713892184e-10
-25.5	-55.	1.2379869454147448e-10
-25.	-55.	1.839185609518867e-10
-24.5	-55.	2.682575069695436e-10
-24.	-55.	3.5259645298720066e-10
-23.5	-55.	4.3693539900485755e-10
-23.	-55.	5.828425201230741e-10
-22.5	-55.	9.611183631896188e-10
-22.	-55.	1.3393942062561634e-9
-21.5	-55.	1.7176700493227082e-9
-21.	-55.	2.0959458923892526e-9
-20.5	-55.	3.2380411888089193e-9
-20.	-55.	4.58253680374205e-9
-19.5	-55.	5.92703241867518e-9
-19.	-55.	7.271528033608311e-9
-18.5	-55.	9.469813385142246e-9
-18.	-55.	1.3111996611461159e-8
-17.5	-55.	1.6754179837780072e-8
-17.	-55.	2.039636306409898e-8
-16.5	-55.	2.4038546290417897e-8
-16.	-55.	3.1531165246930416e-8
-15.5	-55.	3.921516623133651e-8
-15.	-55.	4.6899167215742586e-8
-14.5	-55.	5.458316820014868e-8
-14.	-55.	6.531008034890422e-8
-13.5	-55.	7.869548626750247e-8
-13.	-55.	9.208089218610072e-8
-12.5	-55.	1.0546629810469899e-7
-12.	-55.	1.1971837580762887e-7
-11.5	-55.	1.406547981252017e-7
-11.	-55.	1.6159122044277455e-7
-10.5	-55.	1.8252764276034744e-7
-10.	-55.	2.0346406507792028e-7
-9.5	-55.	2.3204218115046977e-7
-9.	-55.	2.6396059658860175e-7
-8.5	-55.	2.958790120267338e-7
-8.	-55.	3.2779742746486576e-7
-7.5	-55.	3.6499554053650635e-7
-7.	-55.	4.1598101563849367e-7
-6.5	-55.	4.6696649074048095e-7
-6.	-55.	5.179519658424682e-7
-5.5	-55.	5.689374409444554e-7
-5.	-55.	6.498765441028289e-7
-4.5	-55.	7.357744517227958e-7
-4.	-55.	8.216723593427628e-7
-3.5	-55.	9.075702669627297e-7
-3.	-55.	1.0155113728671608e-6
-2.5	-55.	1.1516184310386077e-6
-2.	-55.	1.2877254892100546e-6
-1.5	-55.	1.4238325473815016e-6
-1.	-55.	1.5608310241464235e-6
-0.5	-55.	1.7413082202404484e-6
0.	-55.	1.9217854163344726e-6
0.5	-55.	2.1022626124284975e-6
1.	-55.	2.2827398085225225e-6
1.5	-55.	2.4703837582623264e-6
2.	-55.	2.662782624227755e-6
2.5	-55.	2.855181490193184e-6
3.	-55.	3.0475803561586126e-6
3.5	-55.	3.234730464121053e-6
4.	-55.	3.3983242665972707e-6
4.5	-55.	3.5619180690734877e-6
5.	-55.	3.7255118715497055e-6
5.5	-55.	3.889105674025922e-6
6.	-55.	4.007582424428953e-6
6.5	-55.	4.112066750191779e-6
7.	-55.	4.216551075954607e-6
7.5	-55.	4.321035401717433e-6
8.	-55.	4.402005712598747e-6
8.5	-55.	4.4382033334624896e-6
9.	-55.	4.474400954326232e-6
9.5	-55.	4.510598575189975e-6
10.	-55.	4.5467961960537176e-6
10.5	-55.	4.530113335116676e-6
11.	-55.	4.509167917927947e-6
11.5	-55.	4.488222500739218e-6
12.	-55.	4.467277083550489e-6
12.5	-55.	4.4253941742377785e-6
13.	-55.	4.363108590583042e-6
13.5	-55.	4.300823006928305e-6
14.	-55.	4.238537423273569e-6
14.5	-55.	4.173526046687529e-6
15.	-55.	4.080099754264797e-6
15.5	-55.	3.986673461842066e-6
16.	-55.	3.8932471694193336e-6
16.5	-55.	3.7998208769966015e-6
17.	-55.	3.6907445506932144e-6
17.5	-55.	3.573910895628779e-6
18.	-55.	3.4570772405643437e-6
18.5	-55.	3.3402435854999077e-6
19.	-55.	3.2198119455346075e-6
19.5	-55.	3.088566606691261e-6
20.	-55.	2.957321267847916e-6
20.5	-55.	2.8260759290045703e-6
21.	-55.	2.694830590161225e-6
21.5	-55.	2.560692092244028e-6
22.	-55.	2.4259640428041374e-6
22.5	-55.	2.291235993364247e-6
23.	-55.	2.1565079439243566e-6
23.5	-55.	2.0254464251017188e-6
24.	-55.	1.8996224008696067e-6
24.5	-55.	1.7737983766374947e-6
25.	-55.	1.6479743524053828e-6
25.5	-55.	1.522150328173271e-6
26.	-55.	1.4181269134912975e-6
26.5	-55.	1.3142605732430456e-6
27.	-55.	1.2103942329947935e-6
27.5	-55.	1.1065278927465415e-6
28.	-55.	1.0199628822146422e-6
28.5	-55.	9.462429848213864e-7
29.	-55.	8.725230874281308e-7
29.5	-55.	7.98803190034875e-7
30.	-55.	7.291108484369232e-7
30.5	-55.	6.813797943766981e-7
31.	-55.	6.33648740316473e-7
31.5	-55.	5.859176862562481e-7
32.	-55.	5.381866321960231e-7
32.5	-55.	5.002838334545749e-7
33.	-55.	4.659057432821161e-7
33.5	-55.	4.315276531096575e-7
34.	-55.	3.9714956293719874e-7
34.5	-55.	3.642582197325865e-7
35.	-55.	3.3456872638406993e-7
35.5	-55.	3.0487923303555324e-7
36.	-55.	2.751897396870366e-7
36.5	-55.	2.455002463385199e-7
37.	-55.	2.2022183064186618e-7
37.5	-55.	1.95443567302893e-7
38.	-55.	1.706653039639198e-7
38.5	-55.	1.4588704062494663e-7
39.	-55.	1.2498860551529888e-7
39.5	-55.	1.083063980714074e-7
40.	-55.	9.162419062751592e-8
40.5	-55.	7.494198318362444e-8
41.	-55.	5.8749475569460814e-8
41.5	-55.	5.019001245168375e-8
42.	-55.	4.163054933390669e-8
42.5	-55.	3.307108621612964e-8
43.	-55.	2.4511623098352582e-8
43.5	-55.	1.928322417784734e-8
44.	-55.	1.591758920760327e-8
44.5	-55.	1.25519542373592e-8
45.	-55.	9.18631926711513e-9
45.5	-55.	6.331762771452739e-9
46.	-55.	5.264003216044173e-9
46.5	-55.	4.196243660635606e-9
47.	-55.	3.1284841052270403e-9
47.5	-55.	2.0607245498184745e-9
48.	-55.	1.608159390276638e-9
48.5	-55.	1.3060655509860819e-9
49.	-55.	1.0039717116955252e-9
49.5	-55.	7.018778724049689e-10
50.	-55.	4.834629600502742e-10
50.5	-55.	3.989772758078309e-10
51.	-55.	3.144915915653876e-10
51.5	-55.	2.3000590732294422e-10
52.	-55.	1.4552022308050092e-10
52.5	-55.	1.1956760928084003e-10
53.	-55.	9.570011076630574e-11
53.5	-55.	7.183261225177145e-11
54.	-55.	4.796511373723714e-11
54.5	-55.	3.360936491181229e-11
55.	-55.	2.714144633389893e-11
55.5	-55.	2.0673527755985576e-11
56.	-55.	1.4205609178072218e-11
56.5	-55.	8.363915160715184e-12
57.	-55.	6.798776091280814e-12
57.5	-55.	5.233637021846446e-12
58.	-55.	3.6684979524120764e-12
58.5	-55.	2.1033588829777085e-12
59.	-55.	1.4229508692346733e-12
59.5	-55.	1.1060365395714776e-12
60.	-55.	7.891222099082814e-13
60.5	-55.	4.722078802450855e-13
61.	-55.	2.3274903297001454e-13
61.5	-55.	1.8305666850737163e-13
62.	-55.	1.3336430404472872e-13
62.5	-55.	8.367193958208582e-14
63.	-55.	3.397957511944291e-14
63.5	-55.	2.2601611471241586e-14
64.	-55.	1.6902394434076384e-14
64.5	-55.	1.120317739691118e-14
65.	-55.	5.5039603597459784e-15
-35.	-54.5	8.792368132229211e-13
-34.5	-54.5	1.1304738788764227e-12
-34.	-54.5	1.643626357196963e-12
-33.5	-54.5	2.75601504599764e-12
-33.	-54.5	3.868403734798317e-12
-32.5	-54.5	4.980792423598993e-12
-32.	-54.5	6.093181112399671e-12
-31.5	-54.5	9.295592754288185e-12
-31.	-54.5	1.2769032987939667e-11
-30.5	-54.5	1.6242473221591146e-11
-30.	-54.5	1.9715913455242628e-11
-29.5	-54.5	2.5548470184569308e-11
-29.	-54.5	3.408144414525617e-11
-28.5	-54.5	4.261441810594303e-11
-28.	-54.5	5.114739206662989e-11
-27.5	-54.5	6.04263427442957e-11
-27.	-54.5	8.471899253873454e-11
-26.5	-54.5	1.0901164233317337e-10
-26.	-54.5	1.3330429212761217e-10
-25.5	-54.5	1.57596941922051e-10
-25.	-54.5	2.331604208857919e-10
-24.5	-54.5	3.39042872514614e-10
-24.	-54.5	4.449253241434361e-10
-23.5	-54.5	5.508077757722581e-10
-23.	-54.5	7.334763354176039e-10
-22.5	-54.5	1.20594867362295e-9
-22.	-54.5	1.678421011828296e-9
-21.5	-54.5	2.150893350033642e-9
-21.	-54.5	2.623365688238988e-9
-20.5	-54.5	4.044421757615599e-9
-20.	-54.5	5.716837815904398e-9
-19.5	-54.5	7.3892538741931965e-9
-19.	-54.5	9.061669932481994e-9
-18.5	-54.5	1.1788671177206075e-8
-18.	-54.5	1.6299148193770665e-8
-17.5	-54.5	2.0809625210335257e-8
-17.	-54.5	2.5320102226899845e-8
-16.5	-54.5	2.983057924346444e-8
-16.	-54.5	3.906026755059457e-8
-15.5	-54.5	4.8524519499383324e-8
-15.	-54.5	5.798877144817206e-8
-14.5	-54.5	6.745302339696082e-8
-14.	-54.5	8.06032277540228e-8
-13.5	-54.5	9.697373036630052e-8
-13.	-54.5	1.1334423297857823e-7
-12.5	-54.5	1.2971473559085597e-7
-12.	-54.5	1.471199013668262e-7
-11.5	-54.5	1.725050721126491e-7
-11.	-54.5	1.9789024285847198e-7
-10.5	-54.5	2.2327541360429489e-7
-10.	-54.5	2.486605843501178e-7
-9.5	-54.5	2.8303391875919853e-7
-9.	-54.5	3.2133611479827845e-7
-8.5	-54.5	3.5963831083735837e-7
-8.	-54.5	3.9794050687643824e-7
-7.5	-54.5	4.423506802270723e-7
-7.	-54.5	5.02711178826082e-7
-6.5	-54.5	5.630716774250916e-7
-6.	-54.5	6.234321760241011e-7
-5.5	-54.5	6.837926746231106e-7
-5.	-54.5	7.782259190569392e-7
-4.5	-54.5	8.782998853340912e-7
-4.	-54.5	9.78373851611243e-7
-3.5	-54.5	1.0784478178883949e-6
-3.	-54.5	1.203073639159937e-6
-2.5	-54.5	1.3590708779052338e-6
-2.	-54.5	1.5150681166505307e-6
-1.5	-54.5	1.6710653553958276e-6
-1.	-54.5	1.828022588894257e-6
-0.5	-54.5	2.031803326787119e-6
0.	-54.5	2.2355840646799807e-6
0.5	-54.5	2.4393648025728428e-6
1.	-54.5	2.6431455404657044e-6
1.5	-54.5	2.854189495575235e-6
2.	-54.5	3.07005236746365e-6
2.5	-54.5	3.285915239352065e-6
3.	-54.5	3.50177811124048e-6
3.5	-54.5	3.712345786758798e-6
4.	-54.5	3.8991487424648225e-6
4.5	-54.5	4.085951698170847e-6
5.	-54.5	4.272754653876872e-6
5.5	-54.5	4.459557609582897e-6
6.	-54.5	4.6006046681906545e-6
6.5	-54.5	4.727461173281001e-6
7.	-54.5	4.854317678371349e-6
7.5	-54.5	4.9811741834616955e-6
8.	-54.5	5.082664809664148e-6
8.5	-54.5	5.135856638821787e-6
9.	-54.5	5.189048467979425e-6
9.5	-54.5	5.242240297137064e-6
10.	-54.5	5.295432126294702e-6
10.5	-54.5	5.286348362250435e-6
11.	-54.5	5.272244726788765e-6
11.5	-54.5	5.258141091327094e-6
12.	-54.5	5.244037455865423e-6
12.5	-54.5	5.203449222444855e-6
13.	-54.5	5.137052901597426e-6
13.5	-54.5	5.070656580749999e-6
14.	-54.5	5.00426025990257e-6
14.5	-54.5	4.9343601609850985e-6
15.	-54.5	4.827935072283041e-6
15.5	-54.5	4.721509983580984e-6
16.	-54.5	4.615084894878928e-6
16.5	-54.5	4.5086598061768705e-6
17.	-54.5	4.382364928099443e-6
17.5	-54.5	4.2462210944368096e-6
18.	-54.5	4.110077260774177e-6
18.5	-54.5	3.973933427111543e-6
19.	-54.5	3.833231947505906e-6
19.5	-54.5	3.6788325196936066e-6
20.	-54.5	3.5244330918813094e-6
20.5	-54.5	3.3700336640690112e-6
21.	-54.5	3.2156342362567135e-6
21.5	-54.5	3.0572525615907374e-6
22.	-54.5	2.8980594072804e-6
22.5	-54.5	2.738866252970063e-6
23.	-54.5	2.579673098659726e-6
23.5	-54.5	2.4246696307822955e-6
24.	-54.5	2.2756509649750015e-6
24.5	-54.5	2.126632299167707e-6
25.	-54.5	1.9776136333604135e-6
25.5	-54.5	1.828594967553119e-6
26.	-54.5	1.7051452736257428e-6
26.5	-54.5	1.5818798053627748e-6
27.	-54.5	1.4586143370998064e-6
27.5	-54.5	1.3353488688368382e-6
28.	-54.5	1.2324228529664398e-6
28.5	-54.5	1.1445975589159182e-6
29.	-54.5	1.0567722648653968e-6
29.5	-54.5	9.689469708148752e-7
30.	-54.5	8.858438041008736e-7
30.5	-54.5	8.284892555309065e-7
31.	-54.5	7.711347069609393e-7
31.5	-54.5	7.137801583909723e-7
32.	-54.5	6.564256098210051e-7
32.5	-54.5	6.105332756084532e-7
33.	-54.5	5.687516369216871e-7
33.5	-54.5	5.269699982349211e-7
34.	-54.5	4.85188359548155e-7
34.5	-54.5	4.451572108364467e-7
35.	-54.5	4.0889590742857913e-7
35.5	-54.5	3.726346040207115e-7
36.	-54.5	3.363733006128439e-7
36.5	-54.5	3.0011199720497625e-7
37.	-54.5	2.692438181567368e-7
37.5	-54.5	2.389871413482263e-7
38.	-54.5	2.087304645397158e-7
38.5	-54.5	1.7847378773120528e-7
39.	-54.5	1.5295520622827913e-7
39.5	-54.5	1.325855352774749e-7
40.	-54.5	1.1221586432667067e-7
40.5	-54.5	9.184619337586645e-8
41.	-54.5	7.207330656657237e-8
41.5	-54.5	6.160260781279857e-8
42.	-54.5	5.1131909059024775e-8
42.5	-54.5	4.066121030525099e-8
43.	-54.5	3.0190511551477193e-8
43.5	-54.5	2.37834096602283e-8
44.	-54.5	1.9648711209929397e-8
44.5	-54.5	1.551401275963049e-8
45.	-54.5	1.1379314309331585e-8
45.5	-54.5	7.870299486988224e-9
46.	-54.5	6.548756154053504e-9
46.5	-54.5	5.227212821118783e-9
47.	-54.5	3.9056694881840625e-9
47.5	-54.5	2.584126155249342e-9
48.	-54.5	2.0207660668292107e-9
48.5	-54.5	1.6428511556750034e-9
49.	-54.5	1.2649362445207958e-9
49.5	-54.5	8.870213333665886e-10
50.	-54.5	6.133357440653288e-10
50.5	-54.5	5.064705614493532e-10
51.	-54.5	3.9960537883337773e-10
51.5	-54.5	2.927401962174022e-10
52.	-54.5	1.8587501360142668e-10
52.5	-54.5	1.5280825285069003e-10
53.	-54.5	1.2237040283853917e-10
53.5	-54.5	9.19325528263883e-11
54.	-54.5	6.149470281423742e-11
54.5	-54.5	4.316115861223911e-11
55.	-54.5	3.486537955494046e-11
55.5	-54.5	2.6569600497641812e-11
56.	-54.5	1.8273821440343157e-11
56.5	-54.5	1.0780164294558106e-11
57.	-54.5	8.764284044769078e-12
57.5	-54.5	6.748403794980049e-12
58.	-54.5	4.73252354519102e-12
58.5	-54.5	2.7166432954019917e-12
59.	-54.5	1.839393210174701e-12
59.5	-54.5	1.4299518117325345e-12
60.	-54.5	1.0205104132903677e-12
60.5	-54.5	6.110690148482011e-13
61.	-54.5	3.0164585542149194e-13
61.5	-54.5	2.372680930390855e-13
62.	-54.5	1.728903306566791e-13
62.5	-54.5	1.0851256827427268e-13
63.	-54.5	4.413480589186627e-14
63.5	-54.5	2.9375138764365255e-14
64.	-54.5	2.196958873866833e-14
64.5	-54.5	1.456403871297141e-14
65.	-54.5	7.158488687274487e-15
-35.	-54.	1.6577170011851941e-12
-34.5	-54.	2.1300656020647356e-12
-34.	-54.	3.0895093451545523e-12
-33.5	-54.	5.163377948504233e-12
-33.	-54.	7.2372465518539195e-12
-32.5	-54.	9.311115155203603e-12
-32.	-54.	1.1384983758553293e-11
-31.5	-54.	1.7290895606054625e-11
-31.	-54.	2.3693736581775728e-11
-30.5	-54.	3.009657755749679e-11
-30.	-54.	3.649941853321788e-11
-29.5	-54.	4.6990744627621455e-11
-29.	-54.	6.216204972471088e-11
-28.5	-54.	7.733335482180026e-11
-28.	-54.	9.250465991888969e-11
-27.5	-54.	1.0881919239453221e-10
-27.	-54.	1.4814258224197832e-10
-26.5	-54.	1.8746597208942422e-10
-26.	-54.	2.2678936193687012e-10
-25.5	-54.	2.6611275178431634e-10
-25.	-54.	3.796551899782162e-10
-24.5	-54.	5.370870158512953e-10
-24.	-54.	6.945188417243742e-10
-23.5	-54.	8.519506675974535e-10
-23.	-54.	1.11839205791487e-9
-22.5	-54.	1.7962540097269598e-9
-22.	-54.	2.474115961539048e-9
-21.5	-54.	3.151977913351137e-9
-21.	-54.	3.8298398651632244e-9
-20.5	-54.	5.826931874752191e-9
-20.	-54.	8.173599406035979e-9
-19.5	-54.	1.0520266937319767e-8
-19.	-54.	1.2866934468603552e-8
-18.5	-54.	1.6645312367446884e-8
-18.	-54.	2.284494630674948e-8
-17.5	-54.	2.9044580246052078e-8
-17.	-54.	3.5244214185354675e-8
-16.5	-54.	4.14438481246573e-8
-16.	-54.	5.386464830462797e-8
-15.5	-54.	6.659466528353533e-8
-15.	-54.	7.932468226244269e-8
-14.5	-54.	9.205469924135005e-8
-14.	-54.	1.0946174802535801e-7
-13.5	-54.	1.3095496930788977e-7
-13.	-54.	1.5244819059042153e-7
-12.5	-54.	1.7394141187295328e-7
-12.	-54.	1.9669477517574992e-7
-11.5	-54.	2.291671851570284e-7
-11.	-54.	2.6163959513830695e-7
-10.5	-54.	2.941120051195855e-7
-10.	-54.	3.26584415100864e-7
-9.5	-54.	3.6968520367422884e-7
-9.	-54.	4.1743181651203716e-7
-8.5	-54.	4.6517842934984547e-7
-8.	-54.	5.129250421876539e-7
-7.5	-54.	5.677648086792094e-7
-7.	-54.	6.411275823862561e-7
-6.5	-54.	7.144903560933022e-7
-6.	-54.	7.87853129800349e-7
-5.5	-54.	8.612159035073957e-7
-5.	-54.	9.73700727889879e-7
-4.5	-54.	1.0926621833859909e-6
-4.	-54.	1.211623638882103e-6
-3.5	-54.	1.3305850943782146e-6
-3.	-54.	1.4773661599108054e-6
-2.5	-54.	1.6596940548219034e-6
-2.	-54.	1.8420219497330018e-6
-1.5	-54.	2.0243498446441e-6
-1.	-54.	2.2077387350994197e-6
-0.5	-54.	2.4428774183168348e-6
0.	-54.	2.67801610153425e-6
0.5	-54.	2.9131547847516644e-6
1.	-54.	3.148293467969079e-6
1.5	-54.	3.391111926672854e-6
2.	-54.	3.6390256755001775e-6
2.5	-54.	3.8869394243275e-6
3.	-54.	4.134853173154824e-6
3.5	-54.	4.377319895583355e-6
4.	-54.	4.595340488514502e-6
4.5	-54.	4.813361081445649e-6
5.	-54.	5.031381674376796e-6
5.5	-54.	5.249402267307943e-6
6.	-54.	5.420071968769454e-6
6.5	-54.	5.576056451448042e-6
7.	-54.	5.732040934126632e-6
7.5	-54.	5.888025416805221e-6
8.	-54.	6.016167259924597e-6
8.5	-54.	6.091294342419848e-6
9.	-54.	6.1664214249150986e-6
9.5	-54.	6.2415485074103495e-6
10.	-54.	6.316675589905599e-6
10.5	-54.	6.318038456385701e-6
11.	-54.	6.3134553838459795e-6
11.5	-54.	6.30887231130626e-6
12.	-54.	6.30428923876654e-6
12.5	-54.	6.266451246516639e-6
13.	-54.	6.196207783110051e-6
13.5	-54.	6.1259643197034636e-6
14.	-54.	6.0557208562968755e-6
14.5	-54.	5.980980248573497e-6
15.	-54.	5.859359345652496e-6
15.5	-54.	5.737738442731495e-6
16.	-54.	5.616117539810494e-6
16.5	-54.	5.494496636889493e-6
17.	-54.	5.347184926806222e-6
17.5	-54.	5.187138928809314e-6
18.	-54.	5.027092930812407e-6
18.5	-54.	4.8670469328155e-6
19.	-54.	4.701006549827816e-6
19.5	-54.	4.516950117291465e-6
20.	-54.	4.332893684755115e-6
20.5	-54.	4.148837252218763e-6
21.	-54.	3.964780819682414e-6
21.5	-54.	3.7747672423352245e-6
22.	-54.	3.583539751855545e-6
22.5	-54.	3.392312261375864e-6
23.	-54.	3.201084770896184e-6
23.5	-54.	3.0145179934457147e-6
24.	-54.	2.8346088610081186e-6
24.5	-54.	2.6546997285705225e-6
25.	-54.	2.4747905961329255e-6
25.5	-54.	2.2948814636953285e-6
26.	-54.	2.14504113000561e-6
26.5	-54.	1.995417443447942e-6
27.	-54.	1.8457937568902744e-6
27.5	-54.	1.6961700703326057e-6
28.	-54.	1.5705567006831214e-6
28.5	-54.	1.4627694312372996e-6
29.	-54.	1.3549821617914783e-6
29.5	-54.	1.247194892345657e-6
30.	-54.	1.144940303875473e-6
30.5	-54.	1.0728540864809085e-6
31.	-54.	1.000767869086344e-6
31.5	-54.	9.2868165169178e-7
32.	-54.	8.565954342972155e-7
32.5	-54.	7.978049430008909e-7
33.	-54.	7.437826998004284e-7
33.5	-54.	6.897604565999658e-7
34.	-54.	6.357382133995032e-7
34.5	-54.	5.83830529295254e-7
35.	-54.	5.364767476938116e-7
35.5	-54.	4.891229660923691e-7
36.	-54.	4.417691844909266e-7
36.5	-54.	3.944154028894842e-7
37.	-54.	3.541417290050521e-7
37.5	-54.	3.146708368548749e-7
38.	-54.	2.751999447046977e-7
38.5	-54.	2.3572905255452035e-7
39.	-54.	2.0241223384090718e-7
39.5	-54.	1.7578307580366564e-7
40.	-54.	1.4915391776642405e-7
40.5	-54.	1.2252475972918247e-7
41.	-54.	9.666743000519059e-8
41.5	-54.	8.284073517416904e-8
42.	-54.	6.901404034314755e-8
42.5	-54.	5.5187345512126004e-8
43.	-54.	4.1360650681104483e-8
43.5	-54.	3.2823577982967525e-8
44.	-54.	2.724451414809745e-8
44.5	-54.	2.166545031322737e-8
45.	-54.	1.6086386478357304e-8
45.5	-54.	1.1335631516831904e-8
46.	-54.	9.480752304502932e-9
46.5	-54.	7.625873092173954e-9
47.	-54.	5.770993879844979e-9
47.5	-54.	3.9161146675160055e-9
48.	-54.	3.099237872519553e-9
48.5	-54.	2.536247646076759e-9
49.	-54.	1.973257419633964e-9
49.5	-54.	1.4102671931911702e-9
50.	-54.	9.983599945738423e-10
50.5	-54.	8.28263178073818e-10
51.	-54.	6.581663615737933e-10
51.5	-54.	4.880695450737687e-10
52.	-54.	3.179727285737442e-10
52.5	-54.	2.62562004478112e-10
53.	-54.	2.1123672682249848e-10
53.5	-54.	1.5991144916688516e-10
54.	-54.	1.0858617151127184e-10
54.5	-54.	7.729240734484762e-11
55.	-54.	6.261022182250502e-11
55.5	-54.	4.792803630016243e-11
56.	-54.	3.3245850777819834e-11
56.5	-54.	1.9965121917520333e-11
57.	-54.	1.625509149331424e-11
57.5	-54.	1.2545061069108145e-11
58.	-54.	8.835030644902058e-12
58.5	-54.	5.1250002206959606e-12
59.	-54.	3.495520657134832e-12
59.5	-54.	2.720839952940472e-12
60.	-54.	1.946159248746117e-12
60.5	-54.	1.1714785445517617e-12
61.	-54.	5.852424234055325e-13
61.5	-54.	4.606968711838354e-13
62.	-54.	3.361513189621384e-13
62.5	-54.	2.1160576674044137e-13
63.	-54.	8.706021451874444e-14
63.5	-54.	5.821960630562618e-14
64.	-54.	4.356385065173857e-14
64.5	-54.	2.890809499785086e-14
65.	-54.	1.4252339343963188e-14
-35.	-53.5	3.690175270810347e-12
-34.5	-53.5	4.739081655886706e-12
-34.	-53.5	6.8593877265761545e-12
-33.5	-53.5	1.1430948883702902e-11
-33.	-53.5	1.6002510040829652e-11
-32.5	-53.5	2.0574071197956403e-11
-32.	-53.5	2.5145632355083153e-11
-31.5	-53.5	3.804190400017237e-11
-31.	-53.5	5.201770185670988e-11
-30.5	-53.5	6.599349971324737e-11
-30.	-53.5	7.996929756978487e-11
-29.5	-53.5	1.0238106728135152e-10
-29.	-53.5	1.3444926718716772e-10
-28.5	-53.5	1.6651746709298387e-10
-28.	-53.5	1.9858566699880007e-10
-27.5	-53.5	2.3271680914380764e-10
-27.	-53.5	3.0836720164817565e-10
-26.5	-53.5	3.8401759415254366e-10
-26.	-53.5	4.5966798665691157e-10
-25.5	-53.5	5.353183791612796e-10
-25.	-53.5	7.353049650210261e-10
-24.5	-53.5	1.0088176808205448e-9
-24.	-53.5	1.2823303966200633e-9
-23.5	-53.5	1.5558431124195822e-9
-23.	-53.5	2.0071614349612828e-9
-22.5	-53.5	3.129548236087016e-9
-22.	-53.5	4.2519350372127495e-9
-21.5	-53.5	5.374321838338482e-9
-21.	-53.5	6.4967086394642146e-9
-20.5	-53.5	9.708735301012439e-9
-20.	-53.5	1.3474484143203275e-8
-19.5	-53.5	1.7240232985394107e-8
-19.	-53.5	2.100598182758495e-8
-18.5	-53.5	2.6959786195694696e-8
-18.	-53.5	3.661394978382045e-8
-17.5	-53.5	4.6268113371946223e-8
-17.	-53.5	5.592227696007198e-8
-16.5	-53.5	6.557644054819775e-8
-16.	-53.5	8.431545980036212e-8
-15.5	-53.5	1.0350603264851821e-7
-15.	-53.5	1.2269660549667434e-7
-14.5	-53.5	1.4188717834483044e-7
-14.	-53.5	1.6749436362301496e-7
-13.5	-53.5	1.9870753713003184e-7
-13.	-53.5	2.2992071063704873e-7
-12.5	-53.5	2.611338841440656e-7
-12.	-53.5	2.939563128103515e-7
-11.5	-53.5	3.391903790214566e-7
-11.	-53.5	3.8442444523256187e-7
-10.5	-53.5	4.2965851144366696e-7
-10.	-53.5	4.748925776547722e-7
-9.5	-53.5	5.330269741857429e-7
-9.	-53.5	5.968002992795327e-7
-8.5	-53.5	6.605736243733223e-7
-8.	-53.5	7.24346949467112e-7
-7.5	-53.5	7.965360312005004e-7
-7.	-53.5	8.907019554737024e-7
-6.5	-53.5	9.84867879746904e-7
-6.	-53.5	1.079033804020106e-6
-5.5	-53.5	1.1731997282933081e-6
-5.	-53.5	1.3135374961112487e-6
-4.5	-53.5	1.461518983859832e-6
-4.	-53.5	1.6095004716084156e-6
-3.5	-53.5	1.7574819593569986e-6
-3.	-53.5	1.9381833516891805e-6
-2.5	-53.5	2.1606929815915193e-6
-2.	-53.5	2.383202611493858e-6
-1.5	-53.5	2.605712241396197e-6
-1.	-53.5	2.829453601012914e-6
-0.5	-53.5	3.1132722699125857e-6
0.	-53.5	3.3970909388122576e-6
0.5	-53.5	3.680909607711929e-6
1.	-53.5	3.9647282766116e-6
1.5	-53.5	4.2573316844699195e-6
2.	-53.5	4.555763491053365e-6
2.5	-53.5	4.85419529763681e-6
3.	-53.5	5.1526271042202545e-6
3.5	-53.5	5.44523339592664e-6
4.	-53.5	5.71169491052948e-6
4.5	-53.5	5.978156425132318e-6
5.	-53.5	6.244617939735158e-6
5.5	-53.5	6.511079454337997e-6
6.	-53.5	6.726538759808913e-6
6.5	-53.5	6.92618044123372e-6
7.	-53.5	7.125822122658528e-6
7.5	-53.5	7.325463804083336e-6
8.	-53.5	7.49344216387923e-6
8.5	-53.5	7.6011308584962324e-6
9.	-53.5	7.708819553113235e-6
9.5	-53.5	7.816508247730236e-6
10.	-53.5	7.924196942347237e-6
10.5	-53.5	7.942130430076637e-6
11.	-53.5	7.952828987162222e-6
11.5	-53.5	7.963527544247806e-6
12.	-53.5	7.97422610133339e-6
12.5	-53.5	7.942268732338617e-6
13.	-53.5	7.868745020850598e-6
13.5	-53.5	7.795221309362579e-6
14.	-53.5	7.721697597874556e-6
14.5	-53.5	7.642220170790712e-6
15.	-53.5	7.50067848136757e-6
15.5	-53.5	7.35913679194443e-6
16.	-53.5	7.217595102521288e-6
16.5	-53.5	7.076053413098147e-6
17.	-53.5	6.899556176299972e-6
17.5	-53.5	6.705732352538575e-6
18.	-53.5	6.511908528777179e-6
18.5	-53.5	6.318084705015782e-6
19.	-53.5	6.115803739033239e-6
19.5	-53.5	5.888104937270928e-6
20.	-53.5	5.660406135508616e-6
20.5	-53.5	5.4327073337463045e-6
21.	-53.5	5.205008531983994e-6
21.5	-53.5	4.967472637676624e-6
22.	-53.5	4.7279321965258994e-6
22.5	-53.5	4.488391755375172e-6
23.	-53.5	4.248851314224446e-6
23.5	-53.5	4.0143305020459165e-6
24.	-53.5	3.7869800321698944e-6
24.5	-53.5	3.5596295622938722e-6
25.	-53.5	3.3322790924178505e-6
25.5	-53.5	3.104928622541828e-6
26.	-53.5	2.9137198877254557e-6
26.5	-53.5	2.722771555837504e-6
27.	-53.5	2.5318232239495524e-6
27.5	-53.5	2.3408748920616e-6
28.	-53.5	2.1789685350619216e-6
28.5	-53.5	2.038623957377791e-6
29.	-53.5	1.89827937969366e-6
29.5	-53.5	1.7579348020095297e-6
30.	-53.5	1.6241828934978112e-6
30.5	-53.5	1.5263792153011812e-6
31.	-53.5	1.428575537104551e-6
31.5	-53.5	1.330771858907921e-6
32.	-53.5	1.232968180711291e-6
32.5	-53.5	1.150722904344543e-6
33.	-53.5	1.0740573397853225e-6
33.5	-53.5	9.973917752261018e-7
34.	-53.5	9.20726210666881e-7
34.5	-53.5	8.467550386568171e-7
35.	-53.5	7.785864951924018e-7
35.5	-53.5	7.104179517279864e-7
36.	-53.5	6.42249408263571e-7
36.5	-53.5	5.740808647991557e-7
37.	-53.5	5.161954701848954e-7
37.5	-53.5	4.594760358070445e-7
38.	-53.5	4.027566014291936e-7
38.5	-53.5	3.460371670513425e-7
39.	-53.5	2.9808721426300595e-7
39.5	-53.5	2.5966709854647157e-7
40.	-53.5	2.2124698282993708e-7
40.5	-53.5	1.8282686711340262e-7
41.	-53.5	1.454997803828477e-7
41.5	-53.5	1.252099445953009e-7
42.	-53.5	1.0492010880775413e-7
42.5	-53.5	8.463027302020734e-8
43.	-53.5	6.434043723266055e-8
43.5	-53.5	5.162756875796915e-8
44.	-53.5	4.3151815129114085e-8
44.5	-53.5	3.4676061500259024e-8
45.	-53.5	2.6200307871403963e-8
45.5	-53.5	1.8944786995416136e-8
46.	-53.5	1.595535881880347e-8
46.5	-53.5	1.2965930642190807e-8
47.	-53.5	9.976502465578139e-9
47.5	-53.5	6.987074288965474e-9
48.	-53.5	5.609739077145003e-9
48.5	-53.5	4.626708102180145e-9
49.	-53.5	3.643677127215285e-9
49.5	-53.5	2.660646152250427e-9
50.	-53.5	1.9321205960505723e-9
50.5	-53.5	1.6109343250653585e-9
51.	-53.5	1.2897480540801447e-9
51.5	-53.5	9.68561783094931e-10
52.	-53.5	6.473755121097173e-10
52.5	-53.5	5.368671274684142e-10
53.	-53.5	4.338636913584418e-10
53.5	-53.5	3.308602552484696e-10
54.	-53.5	2.2785681913849736e-10
54.5	-53.5	1.64284964885542e-10
55.	-53.5	1.334126279921654e-10
55.5	-53.5	1.0254029109878884e-10
56.	-53.5	7.166795420541228e-11
56.5	-53.5	4.370706582055998e-11
57.	-53.5	3.5628772768107935e-11
57.5	-53.5	2.7550479715655873e-11
58.	-53.5	1.947218666320383e-11
58.5	-53.5	1.1393893610751772e-11
59.	-53.5	7.817751853275465e-12
59.5	-53.5	6.091328775807259e-12
60.	-53.5	4.364905698339057e-12
60.5	-53.5	2.6384826208708547e-12
61.	-53.5	1.3305786652250882e-12
61.5	-53.5	1.0480495350825246e-12
62.	-53.5	7.65520404939961e-13
62.5	-53.5	4.829912747973972e-13
63.	-53.5	2.0046214465483352e-13
63.5	-53.5	1.3453049597113874e-13
64.	-53.5	1.0070171690428777e-13
64.5	-53.5	6.687293783743673e-14
65.	-53.5	3.304415877058571e-14
-35.	-53.	5.7226335404355e-12
-34.5	-53.	7.348097709708675e-12
-34.	-53.	1.0629266107997757e-11
-33.5	-53.	1.769851981890157e-11
-33.	-53.	2.4767773529805388e-11
-32.5	-53.	3.1837027240709196e-11
-32.	-53.	3.890628095161302e-11
-31.5	-53.	5.879291239429011e-11
-31.	-53.	8.034166713164403e-11
-30.5	-53.	1.0189042186899794e-10
-30.	-53.	1.2343917660635185e-10
-29.5	-53.	1.5777138993508158e-10
-29.	-53.	2.0673648464962455e-10
-28.5	-53.	2.5570157936416747e-10
-28.	-53.	3.0466667407871045e-10
-27.5	-53.	3.5661442589308306e-10
-27.	-53.	4.685918210543731e-10
-26.5	-53.	5.80569216215663e-10
-26.	-53.	6.925466113769529e-10
-25.5	-53.	8.045240065382429e-10
-25.	-53.	1.0909547400638363e-9
-24.5	-53.	1.4805483457897945e-9
-24.	-53.	1.8701419515157523e-9
-23.5	-53.	2.2597355572417108e-9
-23.	-53.	2.895930812007696e-9
-22.5	-53.	4.462842462447073e-9
-22.	-53.	6.02975411288645e-9
-21.5	-53.	7.596665763325827e-9
-21.	-53.	9.163577413765203e-9
-20.5	-53.	1.3590538727272685e-8
-20.	-53.	1.8775368880370572e-8
-19.5	-53.	2.3960199033468454e-8
-19.	-53.	2.9145029186566342e-8
-18.5	-53.	3.727426002394251e-8
-18.	-53.	5.038295326089143e-8
-17.5	-53.	6.349164649784036e-8
-17.	-53.	7.660033973478927e-8
-16.5	-53.	8.970903297173822e-8
-16.	-53.	1.1476627129609628e-7
-15.5	-53.	1.4041740001350112e-7
-15.	-53.	1.6606852873090596e-7
-14.5	-53.	1.9171965744831082e-7
-14.	-53.	2.2552697922067192e-7
-13.5	-53.	2.664601049521739e-7
-13.	-53.	3.073932306836759e-7
-12.5	-53.	3.4832635641517787e-7
-12.	-53.	3.9121785044495304e-7
-11.5	-53.	4.4921357288588484e-7
-11.	-53.	5.072092953268168e-7
-10.5	-53.	5.652050177677485e-7
-10.	-53.	6.232007402086804e-7
-9.5	-53.	6.963687446972571e-7
-9.	-53.	7.761687820470282e-7
-8.5	-53.	8.559688193967992e-7
-8.	-53.	9.357688567465702e-7
-7.5	-53.	1.0253072537217916e-6
-7.	-53.	1.1402763285611488e-6
-6.5	-53.	1.2552454034005059e-6
-6.	-53.	1.370214478239863e-6
-5.5	-53.	1.4851835530792206e-6
-5.	-53.	1.6533742643326186e-6
-4.5	-53.	1.8303757843336733e-6
-4.	-53.	2.0073773043347282e-6
-3.5	-53.	2.1843788243357825e-6
-3.	-53.	2.399000543467556e-6
-2.5	-53.	2.661691908361135e-6
-2.	-53.	2.9243832732547143e-6
-1.5	-53.	3.187074638148294e-6
-1.	-53.	3.451168466926409e-6
-0.5	-53.	3.783667121508337e-6
0.	-53.	4.116165776090265e-6
0.5	-53.	4.448664430672193e-6
1.	-53.	4.781163085254122e-6
1.5	-53.	5.123551442266985e-6
2.	-53.	5.472501306606552e-6
2.5	-53.	5.821451170946119e-6
3.	-53.	6.1704010352856855e-6
3.5	-53.	6.513146896269925e-6
4.	-53.	6.828049332544456e-6
4.5	-53.	7.142951768818988e-6
5.	-53.	7.45785420509352e-6
5.5	-53.	7.772756641368053e-6
6.	-53.	8.033005550848371e-6
6.5	-53.	8.276304431019397e-6
7.	-53.	8.519603311190425e-6
7.5	-53.	8.762902191361452e-6
8.	-53.	8.970717067833865e-6
8.5	-53.	9.110967374572617e-6
9.	-53.	9.251217681311372e-6
9.5	-53.	9.391467988050122e-6
10.	-53.	9.531718294788875e-6
10.5	-53.	9.566222403767575e-6
11.	-53.	9.592202590478463e-6
11.5	-53.	9.618182777189354e-6
12.	-53.	9.644162963900242e-6
12.5	-53.	9.618086218160597e-6
13.	-53.	9.541282258591145e-6
13.5	-53.	9.464478299021692e-6
14.	-53.	9.387674339452239e-6
14.5	-53.	9.303460093007926e-6
15.	-53.	9.141997617082645e-6
15.5	-53.	8.980535141157364e-6
16.	-53.	8.819072665232082e-6
16.5	-53.	8.6576101893068e-6
17.	-53.	8.451927425793722e-6
17.5	-53.	8.224325776267836e-6
18.	-53.	7.996724126741951e-6
18.5	-53.	7.769122477216065e-6
19.	-53.	7.530600928238664e-6
19.5	-53.	7.259259757250391e-6
20.	-53.	6.9879185862621185e-6
20.5	-53.	6.716577415273846e-6
21.	-53.	6.445236244285573e-6
21.5	-53.	6.160178033018024e-6
22.	-53.	5.872324641196254e-6
22.5	-53.	5.58447124937448e-6
23.	-53.	5.2966178575527094e-6
23.5	-53.	5.0141430106461175e-6
24.	-53.	4.73935120333167e-6
24.5	-53.	4.464559396017223e-6
25.	-53.	4.1897675887027755e-6
25.5	-53.	3.914975781388326e-6
26.	-53.	3.682398645445302e-6
26.5	-53.	3.4501256682270664e-6
27.	-53.	3.21785269100883e-6
27.5	-53.	2.9855797137905937e-6
28.	-53.	2.7873803694407214e-6
28.5	-53.	2.6144784835182818e-6
29.	-53.	2.441576597595842e-6
29.5	-53.	2.2686747116734025e-6
30.	-53.	2.1034254831201494e-6
30.5	-53.	1.9799043441214535e-6
31.	-53.	1.8563832051227578e-6
31.5	-53.	1.7328620661240622e-6
32.	-53.	1.6093409271253663e-6
32.5	-53.	1.5036408656881954e-6
33.	-53.	1.4043319797702167e-6
33.5	-53.	1.305023093852238e-6
34.	-53.	1.2057142079342588e-6
34.5	-53.	1.1096795480183803e-6
35.	-53.	1.020696242690992e-6
35.5	-53.	9.317129373636036e-7
36.	-53.	8.427296320362153e-7
36.5	-53.	7.53746326708827e-7
37.	-53.	6.782492113647388e-7
37.5	-53.	6.04281234759214e-7
38.	-53.	5.303132581536895e-7
38.5	-53.	4.563452815481647e-7
39.	-53.	3.937621946851047e-7
39.5	-53.	3.4355112128927744e-7
40.	-53.	2.9334004789345005e-7
40.5	-53.	2.4312897449762277e-7
41.	-53.	1.943321307605048e-7
41.5	-53.	1.6757915401643273e-7
42.	-53.	1.4082617727236072e-7
42.5	-53.	1.1407320052828865e-7
43.	-53.	8.732022378421662e-8
43.5	-53.	7.043155953297078e-8
44.	-53.	5.9059116110130724e-8
44.5	-53.	4.7686672687290676e-8
45.	-53.	3.631422926445062e-8
45.5	-53.	2.655394247400037e-8
46.	-53.	2.2429965333104013e-8
46.5	-53.	1.830598819220766e-8
47.	-53.	1.4182011051311298e-8
47.5	-53.	1.0058033910414942e-8
48.	-53.	8.120240281770453e-9
48.5	-53.	6.71716855828353e-9
49.	-53.	5.314096834796607e-9
49.5	-53.	3.911025111309685e-9
50.	-53.	2.8658811975273024e-9
50.5	-53.	2.3936054720568994e-9
51.	-53.	1.9213297465864965e-9
51.5	-53.	1.4490540211160933e-9
52.	-53.	9.767782956456903e-10
52.5	-53.	8.111722504587163e-10
53.	-53.	6.564906558943851e-10
53.5	-53.	5.01809061330054e-10
54.	-53.	3.471274667657229e-10
54.5	-53.	2.5127752242623634e-10
55.	-53.	2.0421503416182582e-10
55.5	-53.	1.5715254589741526e-10
56.	-53.	1.1009005763300475e-10
56.5	-53.	6.744900972359962e-11
57.	-53.	5.500245404290162e-11
57.5	-53.	4.25558983622036e-11
58.	-53.	3.01093426815056e-11
58.5	-53.	1.7662787000807584e-11
59.	-53.	1.21399830494161e-11
59.5	-53.	9.461817598674048e-12
60.	-53.	6.783652147931998e-12
60.5	-53.	4.105486697189947e-12
61.	-53.	2.075914907044644e-12
61.5	-53.	1.6354021989812137e-12
62.	-53.	1.1948894909177833e-12
62.5	-53.	7.543767828543531e-13
63.	-53.	3.1386407479092265e-13
63.5	-53.	2.1084138563665133e-13
64.	-53.	1.5783958315683698e-13
64.5	-53.	1.048377806770226e-13
65.	-53.	5.183597819720824e-14
-35.	-52.5	7.755091810060653e-12
-34.5	-52.5	9.957113763530646e-12
-34.	-52.5	1.4399144489419359e-11
-33.5	-52.5	2.396609075410024e-11
-33.	-52.5	3.3533037018781124e-11
-32.5	-52.5	4.3099983283461996e-11
-32.	-52.5	5.266692954814288e-11
-31.5	-52.5	7.954392078840786e-11
-31.	-52.5	1.0866563240657819e-10
-30.5	-52.5	1.377873440247485e-10
-30.	-52.5	1.6690905564291887e-10
-29.5	-52.5	2.1316171258881164e-10
-29.	-52.5	2.790237021120814e-10
-28.5	-52.5	3.4488569163535113e-10
-28.	-52.5	4.107476811586209e-10
-27.5	-52.5	4.805120426423585e-10
-27.	-52.5	6.288164404605705e-10
-26.5	-52.5	7.771208382787823e-10
-26.	-52.5	9.254252360969944e-10
-25.5	-52.5	1.0737296339152063e-9
-25.	-52.5	1.4466045151066464e-9
-24.5	-52.5	1.9522790107590442e-9
-24.	-52.5	2.457953506411442e-9
-23.5	-52.5	2.9636280020638394e-9
-23.	-52.5	3.784700189054108e-9
-22.5	-52.5	5.79613668880713e-9
-22.	-52.5	7.80757318856015e-9
-21.5	-52.5	9.81900968831317e-9
-21.	-52.5	1.1830446188066193e-8
-20.5	-52.5	1.747234215353293e-8
-20.	-52.5	2.4076253617537868e-8
-19.5	-52.5	3.06801650815428e-8
-19.	-52.5	3.728407654554773e-8
-18.5	-52.5	4.758873385219032e-8
-18.	-52.5	6.415195673796241e-8
-17.5	-52.5	8.071517962373449e-8
-17.	-52.5	9.727840250950658e-8
-16.5	-52.5	1.1384162539527867e-7
-16.	-52.5	1.4521708279183044e-7
-15.5	-52.5	1.77328767378484e-7
-15.	-52.5	2.094404519651376e-7
-14.5	-52.5	2.415521365517912e-7
-14.	-52.5	2.835595948183289e-7
-13.5	-52.5	3.34212672774316e-7
-13.	-52.5	3.848657507303031e-7
-12.5	-52.5	4.355188286862902e-7
-12.	-52.5	4.884793880795547e-7
-11.5	-52.5	5.59236766750313e-7
-11.	-52.5	6.299941454210717e-7
-10.5	-52.5	7.007515240918301e-7
-10.	-52.5	7.715089027625886e-7
-9.5	-52.5	8.597105152087712e-7
-9.	-52.5	9.555372648145237e-7
-8.5	-52.5	1.051364014420276e-6
-8.	-52.5	1.1471907640260282e-6
-7.5	-52.5	1.2540784762430826e-6
-7.	-52.5	1.3898507016485952e-6
-6.5	-52.5	1.5256229270541077e-6
-6.	-52.5	1.6613951524596203e-6
-5.5	-52.5	1.7971673778651328e-6
-5.	-52.5	1.9932110325539884e-6
-4.5	-52.5	2.1992325848075143e-6
-4.	-52.5	2.4052541370610406e-6
-3.5	-52.5	2.6112756893145665e-6
-3.	-52.5	2.8598177352459316e-6
-2.5	-52.5	3.162690835130751e-6
-2.	-52.5	3.4655639350155706e-6
-1.5	-52.5	3.7684370349003906e-6
-1.	-52.5	4.072883332839904e-6
-0.5	-52.5	4.454061973104088e-6
0.	-52.5	4.835240613368273e-6
0.5	-52.5	5.2164192536324575e-6
1.	-52.5	5.597597893896642e-6
1.5	-52.5	5.9897712000640505e-6
2.	-52.5	6.389239122159739e-6
2.5	-52.5	6.7887070442554275e-6
3.	-52.5	7.1881749663511164e-6
3.5	-52.5	7.5810603966132096e-6
4.	-52.5	7.944403754559434e-6
4.5	-52.5	8.307747112505657e-6
5.	-52.5	8.671090470451882e-6
5.5	-52.5	9.034433828398107e-6
6.	-52.5	9.339472341887828e-6
6.5	-52.5	9.626428420805074e-6
7.	-52.5	9.91338449972232e-6
7.5	-52.5	0.000010200340578639567
8.	-52.5	0.000010447991971788499
8.5	-52.5	0.000010620803890649003
9.	-52.5	0.000010793615809509507
9.5	-52.5	0.000010966427728370009
10.	-52.5	0.000011139239647230513
10.5	-52.5	0.000011190314377458514
11.	-52.5	0.000011231576193794706
11.5	-52.5	0.000011272838010130899
12.	-52.5	0.000011314099826467094
12.5	-52.5	0.000011293903703982578
13.	-52.5	0.000011213819496331691
13.5	-52.5	0.000011133735288680806
14.	-52.5	0.00001105365108102992
14.5	-52.5	0.000010964700015225141
15.	-52.5	0.000010783316752797719
15.5	-52.5	0.000010601933490370298
16.	-52.5	0.000010420550227942876
16.5	-52.5	0.000010239166965515454
17.	-52.5	0.000010004298675287472
17.5	-52.5	9.742919199997096e-6
18.	-52.5	9.481539724706723e-6
18.5	-52.5	9.220160249416347e-6
19.	-52.5	8.945398117444088e-6
19.5	-52.5	8.630414577229854e-6
20.	-52.5	8.315431037015621e-6
20.5	-52.5	8.000447496801387e-6
21.	-52.5	7.685463956587154e-6
21.5	-52.5	7.352883428359424e-6
22.	-52.5	7.016717085866607e-6
22.5	-52.5	6.680550743373789e-6
23.	-52.5	6.344384400880972e-6
23.5	-52.5	6.013955519246319e-6
24.	-52.5	5.691722374493446e-6
24.5	-52.5	5.3694892297405726e-6
25.	-52.5	5.047256084987699e-6
25.5	-52.5	4.725022940234826e-6
26.	-52.5	4.451077403165148e-6
26.5	-52.5	4.177479780616628e-6
27.	-52.5	3.903882158068108e-6
27.5	-52.5	3.630284535519588e-6
28.	-52.5	3.3957922038195217e-6
28.5	-52.5	3.190333009658773e-6
29.	-52.5	2.9848738154980236e-6
29.5	-52.5	2.7794146213372754e-6
30.	-52.5	2.582668072742488e-6
30.5	-52.5	2.433429472941726e-6
31.	-52.5	2.2841908731409644e-6
31.5	-52.5	2.134952273340203e-6
32.	-52.5	1.9857136735394417e-6
32.5	-52.5	1.8565588270318476e-6
33.	-52.5	1.7346066197551107e-6
33.5	-52.5	1.612654412478374e-6
34.	-52.5	1.4907022052016369e-6
34.5	-52.5	1.3726040573799434e-6
35.	-52.5	1.2628059901895822e-6
35.5	-52.5	1.153007922999221e-6
36.	-52.5	1.0432098558088596e-6
36.5	-52.5	9.334117886184984e-7
37.	-52.5	8.403029525445822e-7
37.5	-52.5	7.490864337113838e-7
38.	-52.5	6.578699148781853e-7
38.5	-52.5	5.666533960449868e-7
39.	-52.5	4.894371751072034e-7
39.5	-52.5	4.274351440320833e-7
40.	-52.5	3.654331129569631e-7
40.5	-52.5	3.034310818818429e-7
41.	-52.5	2.431644811381619e-7
41.5	-52.5	2.0994836343756458e-7
42.	-52.5	1.7673224573696728e-7
42.5	-52.5	1.4351612803637e-7
43.	-52.5	1.1030001033577269e-7
43.5	-52.5	8.923555030797239e-8
44.	-52.5	7.496641709114735e-8
44.5	-52.5	6.069728387432232e-8
45.	-52.5	4.642815065749729e-8
45.5	-52.5	3.41630979525846e-8
46.	-52.5	2.8904571847404555e-8
46.5	-52.5	2.3646045742224508e-8
47.	-52.5	1.8387519637044458e-8
47.5	-52.5	1.3128993531864411e-8
48.	-52.5	1.0630741486395901e-8
48.5	-52.5	8.807629014386915e-9
49.	-52.5	6.984516542377929e-9
49.5	-52.5	5.1614040703689425e-9
50.	-52.5	3.7996417990040324e-9
50.5	-52.5	3.17627661904844e-9
51.	-52.5	2.5529114390928482e-9
51.5	-52.5	1.9295462591372557e-9
52.	-52.5	1.3061810791816636e-9
52.5	-52.5	1.0854773734490184e-9
53.	-52.5	8.791176204303284e-10
53.5	-52.5	6.727578674116384e-10
54.	-52.5	4.663981143929484e-10
54.5	-52.5	3.382700799669307e-10
55.	-52.5	2.750174403314862e-10
55.5	-52.5	2.117648006960417e-10
56.	-52.5	1.4851216106059722e-10
56.5	-52.5	9.119095362663925e-11
57.	-52.5	7.43761353176953e-11
57.5	-52.5	5.7561317008751335e-11
58.	-52.5	4.0746498699807364e-11
58.5	-52.5	2.3931680390863392e-11
59.	-52.5	1.6462214245556732e-11
59.5	-52.5	1.2832306421540836e-11
60.	-52.5	9.202398597524938e-12
60.5	-52.5	5.572490773509039e-12
61.	-52.5	2.8212511488642e-12
61.5	-52.5	2.222754862879903e-12
62.	-52.5	1.624258576895606e-12
62.5	-52.5	1.0257622909113088e-12
63.	-52.5	4.272660049270117e-13
63.5	-52.5	2.871522753021639e-13
64.	-52.5	2.1497744940938618e-13
64.5	-52.5	1.4280262351660847e-13
65.	-52.5	7.062779762383076e-14
-35.	-52.	9.787550079685806e-12
-34.5	-52.	1.2566129817352614e-11
-34.	-52.	1.816902287084096e-11
-33.5	-52.	3.023366168929891e-11
-33.	-52.	4.229830050775685e-11
-32.5	-52.	5.4362939326214795e-11
-32.	-52.	6.642757814467275e-11
-31.5	-52.	1.002949291825256e-10
-31.	-52.	1.3698959768151235e-10
-30.5	-52.	1.736842661804991e-10
-30.	-52.	2.1037893467948585e-10
-29.5	-52.	2.685520352425417e-10
-29.	-52.	3.513109195745382e-10
-28.5	-52.	4.3406980390653474e-10
-28.	-52.	5.168286882385312e-10
-27.5	-52.	6.044096593916339e-10
-27.	-52.	7.890410598667679e-10
-26.5	-52.	9.736724603419017e-10
-26.	-52.	1.1583038608170357e-9
-25.5	-52.	1.3429352612921697e-9
-25.	-52.	1.8022542901494566e-9
-24.5	-52.	2.4240096757282937e-9
-24.	-52.	3.045765061307131e-9
-23.5	-52.	3.667520446885968e-9
-23.	-52.	4.673469566100522e-9
-22.5	-52.	7.129430915167187e-9
-22.	-52.	9.585392264233852e-9
-21.5	-52.	1.2041353613300515e-8
-21.	-52.	1.4497314962367182e-8
-20.5	-52.	2.1354145579793176e-8
-20.	-52.	2.9377138354705165e-8
-19.5	-52.	3.740013112961714e-8
-19.	-52.	4.5423123904529125e-8
-18.5	-52.	5.790320768043814e-8
-18.	-52.	7.792096021503338e-8
-17.5	-52.	9.793871274962863e-8
-17.	-52.	1.1795646528422388e-7
-16.5	-52.	1.3797421781881913e-7
-16.	-52.	1.756678942875646e-7
-15.5	-52.	2.1424013474346692e-7
-15.	-52.	2.5281237519936925e-7
-14.5	-52.	2.913846156552716e-7
-14.	-52.	3.415922104159858e-7
-13.5	-52.	4.0196524059645803e-7
-13.	-52.	4.6233827077693024e-7
-12.5	-52.	5.227113009574025e-7
-12.	-52.	5.857409257141562e-7
-11.5	-52.	6.692599606147413e-7
-11.	-52.	7.527789955153264e-7
-10.5	-52.	8.362980304159116e-7
-10.	-52.	9.198170653164968e-7
-9.5	-52.	1.0230522857202853e-6
-9.	-52.	1.1349057475820191e-6
-8.5	-52.	1.2467592094437527e-6
-8.	-52.	1.3586126713054864e-6
-7.5	-52.	1.4828496987643736e-6
-7.	-52.	1.6394250747360416e-6
-6.5	-52.	1.7960004507077093e-6
-6.	-52.	1.952575826679377e-6
-5.5	-52.	2.109151202651045e-6
-5.	-52.	2.3330478007753584e-6
-4.5	-52.	2.5680893852813555e-6
-4.	-52.	2.803130969787353e-6
-3.5	-52.	3.0381725542933505e-6
-3.	-52.	3.3206349270243067e-6
-2.5	-52.	3.663689761900367e-6
-2.	-52.	4.0067445967764265e-6
-1.5	-52.	4.349799431652488e-6
-1.	-52.	4.694598198753398e-6
-0.5	-52.	5.12445682469984e-6
0.	-52.	5.5543154506462805e-6
0.5	-52.	5.984174076592722e-6
1.	-52.	6.414032702539163e-6
1.5	-52.	6.855990957861116e-6
2.	-52.	7.305976937712927e-6
2.5	-52.	7.755962917564736e-6
3.	-52.	8.205948897416547e-6
3.5	-52.	8.648973896956494e-6
4.	-52.	9.06075817657441e-6
4.5	-52.	9.472542456192328e-6
5.	-52.	9.884326735810244e-6
5.5	-52.	0.000010296111015428161
6.	-52.	0.000010645939132927287
6.5	-52.	0.000010976552410590752
7.	-52.	0.000011307165688254217
7.5	-52.	0.000011637778965917683
8.	-52.	0.000011925266875743132
8.5	-52.	0.000012130640406725387
9.	-52.	0.000012336013937707642
9.5	-52.	0.000012541387468689895
10.	-52.	0.00001274676099967215
10.5	-52.	0.00001281440635114945
11.	-52.	0.000012870949797110948
11.5	-52.	0.000012927493243072447
12.	-52.	0.000012984036689033945
12.5	-52.	0.000012969721189804557
13.	-52.	0.00001288635673407224
13.5	-52.	0.000012802992278339921
14.	-52.	0.000012719627822607602
14.5	-52.	0.000012625939937442356
15.	-52.	0.000012424635888512795
15.5	-52.	0.000012223331839583233
16.	-52.	0.00001202202779065367
16.5	-52.	0.000011820723741724109
17.	-52.	0.000011556669924781223
17.5	-52.	0.000011261512623726358
18.	-52.	0.000010966355322671495
18.5	-52.	0.00001067119802161663
19.	-52.	0.00001036019530664951
19.5	-52.	0.000010001569397209317
20.	-52.	9.642943487769122e-6
20.5	-52.	9.284317578328928e-6
21.	-52.	8.925691668888732e-6
21.5	-52.	8.545588823700824e-6
22.	-52.	8.16110953053696e-6
22.5	-52.	7.776630237373097e-6
23.	-52.	7.392150944209234e-6
23.5	-52.	7.01376802784652e-6
24.	-52.	6.644093545655222e-6
24.5	-52.	6.274419063463922e-6
25.	-52.	5.904744581272624e-6
25.5	-52.	5.535070099081325e-6
26.	-52.	5.219756160884993e-6
26.5	-52.	4.90483389300619e-6
27.	-52.	4.589911625127386e-6
27.5	-52.	4.274989357248582e-6
28.	-52.	4.004204038198322e-6
28.5	-52.	3.766187535799264e-6
29.	-52.	3.528171033400206e-6
29.5	-52.	3.2901545310011483e-6
30.	-52.	3.061910662364826e-6
30.5	-52.	2.886954601761999e-6
31.	-52.	2.711998541159171e-6
31.5	-52.	2.5370424805563443e-6
32.	-52.	2.362086419953517e-6
32.5	-52.	2.2094767883754997e-6
33.	-52.	2.064881259740005e-6
33.5	-52.	1.92028573110451e-6
34.	-52.	1.7756902024690147e-6
34.5	-52.	1.6355285667415065e-6
35.	-52.	1.5049157376881723e-6
35.5	-52.	1.3743029086348381e-6
36.	-52.	1.243690079581504e-6
36.5	-52.	1.1130772505281698e-6
37.	-52.	1.0023566937244254e-6
37.5	-52.	8.938916326635533e-7
38.	-52.	7.854265716026812e-7
38.5	-52.	6.769615105418089e-7
39.	-52.	5.851121555293023e-7
39.5	-52.	5.113191667748892e-7
40.	-52.	4.375261780204761e-7
40.5	-52.	3.63733189266063e-7
41.	-52.	2.91996831515819e-7
41.5	-52.	2.5231757285869644e-7
42.	-52.	2.1263831420157386e-7
42.5	-52.	1.729590555444513e-7
43.	-52.	1.3327979688732875e-7
43.5	-52.	1.0803954108297401e-7
44.	-52.	9.0873718072164e-8
44.5	-52.	7.370789506135397e-8
45.	-52.	5.654207205054395e-8
45.5	-52.	4.177225343116884e-8
46.	-52.	3.537917836170509e-8
46.5	-52.	2.898610329224136e-8
47.	-52.	2.2593028222777618e-8
47.5	-52.	1.619995315331388e-8
48.	-52.	1.314124269102135e-8
48.5	-52.	1.08980894704903e-8
49.	-52.	8.65493624995925e-9
49.5	-52.	6.4117830294282e-9
50.	-52.	4.733402400480762e-9
50.5	-52.	3.958947766039981e-9
51.	-52.	3.1844931315991996e-9
51.5	-52.	2.410038497158418e-9
52.	-52.	1.6355838627176366e-9
52.5	-52.	1.3597824964393208e-9
53.	-52.	1.1017445849662717e-9
53.5	-52.	8.437066734932228e-10
54.	-52.	5.856687620201741e-10
54.5	-52.	4.2526263750762506e-10
55.	-52.	3.458198465011466e-10
55.5	-52.	2.663770554946681e-10
56.	-52.	1.8693426448818967e-10
56.5	-52.	1.149328975296789e-10
57.	-52.	9.374981659248898e-11
57.5	-52.	7.256673565529906e-11
58.	-52.	5.138365471810913e-11
58.5	-52.	3.0200573780919203e-11
59.	-52.	2.078444544169737e-11
59.5	-52.	1.6202795244407625e-11
60.	-52.	1.162114504711788e-11
60.5	-52.	7.039494849828131e-12
61.	-52.	3.5665873906837553e-12
61.5	-52.	2.810107526778592e-12
62.	-52.	2.0536276628734283e-12
62.5	-52.	1.2971477989682646e-12
63.	-52.	5.406679350631009e-13
63.5	-52.	3.6346316496767647e-13
64.	-52.	2.7211531566193543e-13
64.5	-52.	1.8076746635619434e-13
65.	-52.	8.941961705045328e-14
-35.	-51.5	1.8077787327670487e-11
-34.5	-51.5	2.3195444773124077e-11
-34.	-51.5	3.3459178672444534e-11
-33.5	-51.5	5.549661966924095e-11
-33.	-51.5	7.753406066603733e-11
-32.5	-51.5	9.957150166283369e-11
-32.	-51.5	1.2160894265963014e-10
-31.5	-51.5	1.8293294772405527e-10
-31.	-51.5	2.4935152943833213e-10
-30.5	-51.5	3.157701111526087e-10
-30.	-51.5	3.8218869286688564e-10
-29.5	-51.5	4.858828976666572e-10
-29.	-51.5	6.322455061142726e-10
-28.5	-51.5	7.786081145618888e-10
-28.	-51.5	9.249707230095046e-10
-27.5	-51.5	1.0787589225101005e-9
-27.	-51.5	1.381996276784765e-9
-26.5	-51.5	1.6852336310594292e-9
-26.	-51.5	1.988470985334094e-9
-25.5	-51.5	2.2917083396087582e-9
-25.	-51.5	2.985971374168948e-9
-24.5	-51.5	3.911467199460362e-9
-24.	-51.5	4.836963024751774e-9
-23.5	-51.5	5.762458850043189e-9
-23.	-51.5	7.2242163371960425e-9
-22.5	-51.5	1.0709916174322766e-8
-22.	-51.5	1.419561601144949e-8
-21.5	-51.5	1.768131584857621e-8
-21.	-51.5	2.1167015685702938e-8
-20.5	-51.5	3.066479472482867e-8
-20.	-51.5	4.1755681585535666e-8
-19.5	-51.5	5.284656844624264e-8
-19.	-51.5	6.393745530694963e-8
-18.5	-51.5	8.09513260640443e-8
-18.	-51.5	1.0798192985710713e-7
-17.5	-51.5	1.3501253365016996e-7
-17.	-51.5	1.6204313744323284e-7
-16.5	-51.5	1.8907374123629562e-7
-16.	-51.5	2.388057835292283e-7
-15.5	-51.5	2.8966617794660694e-7
-15.	-51.5	3.405265723639854e-7
-14.5	-51.5	3.913869667813641e-7
-14.	-51.5	4.565135988433782e-7
-13.5	-51.5	5.341041846158079e-7
-13.	-51.5	6.116947703882376e-7
-12.5	-51.5	6.892853561606677e-7
-12.	-51.5	7.69948979632609e-7
-11.5	-51.5	8.743138973761372e-7
-11.	-51.5	9.786788151196656e-7
-10.5	-51.5	1.0830437328631938e-6
-10.	-51.5	1.1874086506067217e-6
-9.5	-51.5	1.313670077670424e-6
-9.	-51.5	1.4495027985514185e-6
-8.5	-51.5	1.5853355194324125e-6
-8.	-51.5	1.7211682403134074e-6
-7.5	-51.5	1.87069669477419e-6
-7.	-51.5	2.0559900831844643e-6
-6.5	-51.5	2.2412834715947386e-6
-6.	-51.5	2.4265768600050124e-6
-5.5	-51.5	2.6118702484152867e-6
-5.	-51.5	2.8726564967746474e-6
-4.5	-51.5	3.1459405410614093e-6
-4.	-51.5	3.419224585348171e-6
-3.5	-51.5	3.692508629634932e-6
-3.	-51.5	4.019725986119872e-6
-2.5	-51.5	4.415857257789547e-6
-2.	-51.5	4.811988529459222e-6
-1.5	-51.5	5.208119801128898e-6
-1.	-51.5	5.606262444073836e-6
-0.5	-51.5	6.102509218774489e-6
0.	-51.5	6.5987559934751425e-6
0.5	-51.5	7.0950027681757955e-6
1.	-51.5	7.591249542876449e-6
1.5	-51.5	8.102236969550714e-6
2.	-51.5	8.623004356400801e-6
2.5	-51.5	9.143771743250885e-6
3.	-51.5	9.664539130100971e-6
3.5	-51.5	0.000010177655866107016
4.	-51.5	0.000010656436656666909
4.5	-51.5	0.0000111352174472268
5.	-51.5	0.000011613998237786692
5.5	-51.5	0.000012092779028346584
6.	-51.5	0.000012502608875301676
6.5	-51.5	0.000012891054548470413
7.	-51.5	0.00001327950022163915
7.5	-51.5	0.000013667945894807887
8.	-51.5	0.000014007866226081248
8.5	-51.5	0.000014255390167302709
9.	-51.5	0.000014502914108524172
9.5	-51.5	0.000014750438049745634
10.	-51.5	0.000014997961990967095
10.5	-51.5	0.000015087805231580641
11.	-51.5	0.000015164938246544603
11.5	-51.5	0.000015242071261508563
12.	-51.5	0.000015319204276472525
12.5	-51.5	0.00001531392740077098
13.	-51.5	0.000015228345675192762
13.5	-51.5	0.000015142763949614545
14.	-51.5	0.000015057182224036326
14.5	-51.5	0.000014959473317308765
15.	-51.5	0.000014735345111544304
15.5	-51.5	0.000014511216905779845
16.	-51.5	0.000014287088700015388
16.5	-51.5	0.00001406296049425093
17.	-51.5	0.00001376454003047496
17.5	-51.5	0.000013429294760172003
18.	-51.5	0.000013094049489869048
18.5	-51.5	0.000012758804219566093
19.	-51.5	0.00001240455240398647
19.5	-51.5	0.00001199317665292719
20.	-51.5	0.000011581800901867912
20.5	-51.5	0.000011170425150808635
21.	-51.5	0.000010759049399749356
21.5	-51.5	0.000010320475948904762
22.	-51.5	9.876360305283027e-6
22.5	-51.5	9.432244661661292e-6
23.	-51.5	8.988129018039558e-6
23.5	-51.5	8.549855171722812e-6
24.	-51.5	8.119926102793128e-6
24.5	-51.5	7.68999703386344e-6
25.	-51.5	7.260067964933755e-6
25.5	-51.5	6.830138896004069e-6
26.	-51.5	6.459774847729718e-6
26.5	-51.5	6.089839968275968e-6
27.	-51.5	5.7199050888222165e-6
27.5	-51.5	5.349970209368466e-6
28.	-51.5	5.028625191038585e-6
28.5	-51.5	4.743354987405587e-6
29.	-51.5	4.458084783772588e-6
29.5	-51.5	4.172814580139589e-6
30.	-51.5	3.8981800634589e-6
30.5	-51.5	3.681539375092953e-6
31.	-51.5	3.464898686727005e-6
31.5	-51.5	3.248257998361058e-6
32.	-51.5	3.0316173099951103e-6
32.5	-51.5	2.839261330639965e-6
33.	-51.5	2.6556145798477225e-6
33.5	-51.5	2.4719678290554797e-6
34.	-51.5	2.288321078263237e-6
34.5	-51.5	2.1100614444704966e-6
35.	-51.5	1.943403475360895e-6
35.5	-51.5	1.7767455062512935e-6
36.	-51.5	1.6100875371416921e-6
36.5	-51.5	1.4434295680320904e-6
37.	-51.5	1.3021862011661138e-6
37.5	-51.5	1.1638244823314957e-6
38.	-51.5	1.0254627634968777e-6
38.5	-51.5	8.871010446622594e-7
39.	-51.5	7.696079503761528e-7
39.5	-51.5	6.747928889737356e-7
40.	-51.5	5.799778275713187e-7
40.5	-51.5	4.851627661689018e-7
41.	-51.5	3.929321167854076e-7
41.5	-51.5	3.40985189673976e-7
42.	-51.5	2.890382625625442e-7
42.5	-51.5	2.3709133545111258e-7
43.	-51.5	1.851444083396809e-7
43.5	-51.5	1.5159789435712708e-7
44.	-51.5	1.283410728621748e-7
44.5	-51.5	1.0508425136722245e-7
45.	-51.5	8.182742987227011e-8
45.5	-51.5	6.171204463698685e-8
46.	-51.5	5.257952989213753e-8
46.5	-51.5	4.34470151472882e-8
47.	-51.5	3.4314500402438865e-8
47.5	-51.5	2.5181985657589534e-8
48.	-51.5	2.064431051900768e-8
48.5	-51.5	1.72304940932866e-8
49.	-51.5	1.3816677667565509e-8
49.5	-51.5	1.040286124184441e-8
50.	-51.5	7.821138266764161e-9
50.5	-51.5	6.5711918529082865e-9
51.	-51.5	5.321245439052412e-9
51.5	-51.5	4.0712990251965335e-9
52.	-51.5	2.8213526113406586e-9
52.5	-51.5	2.35512510828545e-9
53.	-51.5	1.9168159130823957e-9
53.5	-51.5	1.4785067178793388e-9
54.	-51.5	1.0401975226762836e-9
54.5	-51.5	7.643572968203843e-10
55.	-51.5	6.232480818284286e-10
55.5	-51.5	4.821388668364733e-10
56.	-51.5	3.4102965184451816e-10
56.5	-51.5	2.129620659008407e-10
57.	-51.5	1.7395716888434004e-10
57.5	-51.5	1.349522718678394e-10
58.	-51.5	9.594737485133864e-11
58.5	-51.5	5.6942477834837967e-11
59.	-51.5	3.944705659887332e-11
59.5	-51.5	3.0788850405601706e-11
60.	-51.5	2.2130644212330053e-11
60.5	-51.5	1.347243801905842e-11
61.	-51.5	6.900757078596861e-12
61.5	-51.5	5.441077849531072e-12
62.	-51.5	3.981398620465274e-12
62.5	-51.5	2.5217193913994804e-12
63.	-51.5	1.062040162333686e-12
63.5	-51.5	7.169329356306497e-13
64.	-51.5	5.370213493821434e-13
64.5	-51.5	3.5710976313363705e-13
65.	-51.5	1.7719817688513063e-13
-35.	-51.	3.260646572347789e-11
-34.5	-51.	4.182027424942845e-11
-34.	-51.	6.023401185574056e-11
-33.5	-51.	9.96962650215789e-11
-33.	-51.	1.391585181874172e-10
-32.5	-51.	1.7862077135325556e-10
-32.	-51.	2.180830245190939e-10
-31.5	-51.	3.272667327594901e-10
-31.	-51.	4.4549173298981613e-10
-30.5	-51.	5.637167332201422e-10
-30.	-51.	6.819417334504682e-10
-29.5	-51.	8.646538701198791e-10
-29.	-51.	1.1211826982330668e-9
-28.5	-51.	1.377711526346255e-9
-28.	-51.	1.6342403544594424e-9
-27.5	-51.	1.9024768639715194e-9
-27.	-51.	2.406344864222092e-9
-26.5	-51.	2.910212864472664e-9
-26.	-51.	3.414080864723236e-9
-25.5	-51.	3.917948864973807e-9
-25.	-51.	4.9951968680174456e-9
-24.5	-51.	6.4115127760091814e-9
-24.	-51.	7.827828684000916e-9
-23.5	-51.	9.244144591992655e-9
-23.	-51.	1.1431804648659474e-8
-22.5	-51.	1.6530648181484278e-8
-22.	-51.	2.1629491714309077e-8
-21.5	-51.	2.6728335247133877e-8
-21.	-51.	3.1827178779958686e-8
-20.5	-51.	4.5387513333216636e-8
-20.	-51.	6.119001188231975e-8
-19.5	-51.	7.699251043142285e-8
-19.	-51.	9.279500898052597e-8
-18.5	-51.	1.1669373940926658e-7
-18.	-51.	1.542845201211564e-7
-17.5	-51.	1.9187530083304623e-7
-17.	-51.	2.2946608154493608e-7
-16.5	-51.	2.670568622568259e-7
-16.	-51.	3.345297406901115e-7
-15.5	-51.	4.034878786785143e-7
-15.	-51.	4.724460166669171e-7
-14.5	-51.	5.414041546553199e-7
-14.	-51.	6.281479620334547e-7
-13.5	-51.	7.304305376211416e-7
-13.	-51.	8.327131132088286e-7
-12.5	-51.	9.349956887965156e-7
-12.	-51.	1.0408348671276017e-6
-11.5	-51.	1.1741049123959313e-6
-11.	-51.	1.3073749576642609e-6
-10.5	-51.	1.4406450029325905e-6
-10.	-51.	1.57391504820092e-6
-9.5	-51.	1.731170581844769e-6
-9.	-51.	1.8989105334950003e-6
-8.5	-51.	2.0666504851452313e-6
-8.	-51.	2.234390436795463e-6
-7.5	-51.	2.4171278872512166e-6
-7.	-51.	2.6390296914133464e-6
-6.5	-51.	2.8609314955754767e-6
-6.	-51.	3.082833299737606e-6
-5.5	-51.	3.304735103899736e-6
-5.	-51.	3.611419784001821e-6
-4.5	-51.	3.932140216390286e-6
-4.	-51.	4.252860648778751e-6
-3.5	-51.	4.573581081167215e-6
-3.	-51.	4.956354597030998e-6
-2.5	-51.	5.418417160002737e-6
-2.	-51.	5.880479722974476e-6
-1.5	-51.	6.342542285946214e-6
-1.	-51.	6.806980065285814e-6
-0.5	-51.	7.387268429928434e-6
0.	-51.	7.967556794571055e-6
0.5	-51.	8.547845159213676e-6
1.	-51.	9.128133523856297e-6
1.5	-51.	9.72733487545624e-6
2.	-51.	0.000010339084400609125
2.5	-51.	0.00001095083392576201
3.	-51.	0.000011562583450914896
3.5	-51.	0.000012165682434254522
4.	-51.	0.000012729957984420357
4.5	-51.	0.000013294233534586192
5.	-51.	0.000013858509084752024
5.5	-51.	0.000014422784634917857
6.	-51.	0.000014907781328163479
6.5	-51.	0.000015368190789308518
7.	-51.	0.000015828600250453554
7.5	-51.	0.000016289009711598594
8.	-51.	0.00001669391944514191
8.5	-51.	0.000016993152963351835
9.	-51.	0.000017292386481561757
9.5	-51.	0.00001759161999977168
10.	-51.	0.000017890853517981606
10.5	-51.	0.000018008504526197405
11.	-51.	0.00001811151864691115
11.5	-51.	0.000018214532767624897
12.	-51.	0.000018317546888338646
12.5	-51.	0.000018324456877564057
13.	-51.	0.000018237717575553002
13.5	-51.	0.000018150978273541954
14.	-51.	0.0000180642389715309
14.5	-51.	0.000017963222629076013
15.	-51.	0.00001771337586815836
15.5	-51.	0.00001746352910724071
16.	-51.	0.00001721368234632306
16.5	-51.	0.000016963835585405406
17.	-51.	0.000016625883365410284
17.5	-51.	0.000016244259482023317
18.	-51.	0.00001586263559863635
18.5	-51.	0.000015481011715249383
19.	-51.	0.00001507652393920772
19.5	-51.	0.00001460331901810846
20.	-51.	0.0000141301140970092
20.5	-51.	0.000013656909175909942
21.	-51.	0.000013183704254810682
21.5	-51.	0.000012675745742087997
22.	-51.	0.000012160705339867475
22.5	-51.	0.000011645664937646949
23.	-51.	0.000011130624535426426
23.5	-51.	0.0000106205597514033
24.	-51.	0.000010117602442024125
24.5	-51.	9.614645132644947e-6
25.	-51.	9.111687823265773e-6
25.5	-51.	8.608730513886598e-6
26.	-51.	8.16967692589155e-6
26.5	-51.	7.731083767263213e-6
27.	-51.	7.292490608634875e-6
27.5	-51.	6.853897450006538e-6
28.	-51.	6.4677701075564255e-6
28.5	-51.	6.120595224585981e-6
29.	-51.	5.773420341615536e-6
29.5	-51.	5.42624545864509e-6
30.	-51.	5.090372989379205e-6
30.5	-51.	4.816129848135434e-6
31.	-51.	4.541886706891663e-6
31.5	-51.	4.267643565647893e-6
32.	-51.	3.9934004244041216e-6
32.5	-51.	3.7450568788614e-6
33.	-51.	3.5060017089194266e-6
33.5	-51.	3.2669465389774536e-6
34.	-51.	3.0278913690354803e-6
34.5	-51.	2.7955487769688444e-6
35.	-51.	2.577662354626444e-6
35.5	-51.	2.3597759322840434e-6
36.	-51.	2.141889509941643e-6
36.5	-51.	1.924003087599242e-6
37.	-51.	1.7393657192734098e-6
37.5	-51.	1.5584983124103983e-6
38.	-51.	1.377630905547387e-6
38.5	-51.	1.1967634986843754e-6
39.	-51.	1.042650084971767e-6
39.5	-51.	9.176103620059759e-7
40.	-51.	7.925706390401849e-7
40.5	-51.	6.675309160743938e-7
41.	-51.	5.458093281083456e-7
41.5	-51.	4.75808142234595e-7
42.	-51.	4.058069563608442e-7
42.5	-51.	3.358057704870935e-7
43.	-51.	2.6580458461334277e-7
43.5	-51.	2.1983411403354e-7
44.	-51.	1.873018564384097e-7
44.5	-51.	1.5476959884327943e-7
45.	-51.	1.2223734124814916e-7
45.5	-51.	9.394436735687787e-8
46.	-51.	8.047248166957205e-8
46.5	-51.	6.700059598226621e-8
47.	-51.	5.352871029496036e-8
47.5	-51.	4.005682460765454e-8
48.	-51.	3.3124516907516624e-8
48.5	-51.	2.779173439848357e-8
49.	-51.	2.245895188945051e-8
49.5	-51.	1.7126169380417447e-8
50.	-51.	1.305619316905558e-8
50.5	-51.	1.1007355121093259e-8
51.	-51.	8.958517073130936e-9
51.5	-51.	6.9096790251686135e-9
52.	-51.	4.860840977206291e-9
52.5	-51.	4.069277054107156e-9
53.	-51.	3.3225008292359674e-9
53.5	-51.	2.575724604364778e-9
54.	-51.	1.828948379493589e-9
54.5	-51.	1.3547750103007944e-9
55.	-51.	1.1066636297913214e-9
55.5	-51.	8.585522492818486e-10
56.	-51.	6.10440868772376e-10
56.5	-51.	3.8504889586122134e-10
57.	-51.	3.1481020357538153e-10
57.5	-51.	2.4457151128954166e-10
58.	-51.	1.7433281900370175e-10
58.5	-51.	1.0409412671786183e-10
59.	-51.	7.240573297882381e-11
59.5	-51.	5.655581348686078e-11
60.	-51.	4.070589399489772e-11
60.5	-51.	2.4855974502934673e-11
61.	-51.	1.2815760182138766e-11
61.5	-51.	1.0109350630152195e-11
62.	-51.	7.402941078165614e-12
62.5	-51.	4.696531526179038e-12
63.	-51.	1.9901219741924604e-12
63.5	-51.	1.3467051090595842e-12
64.	-51.	1.0090535039864976e-12
64.5	-51.	6.714018989134109e-13
65.	-51.	3.337502938403242e-13
-35.	-50.5	4.71351441192853e-11
-34.5	-50.5	6.044510372573281e-11
-34.	-50.5	8.70088450390366e-11
-33.5	-50.5	1.4389591037391686e-10
-33.	-50.5	2.0078297570879708e-10
-32.5	-50.5	2.576700410436774e-10
-32.	-50.5	3.145571063785576e-10
-31.5	-50.5	4.716005177949248e-10
-31.	-50.5	6.416319365413001e-10
-30.5	-50.5	8.116633552876756e-10
-30.	-50.5	9.816947740340508e-10
-29.5	-50.5	1.243424842573101e-9
-29.	-50.5	1.6101198903518609e-9
-28.5	-50.5	1.9768149381306206e-9
-28.	-50.5	2.3435099859093806e-9
-27.5	-50.5	2.7261948054329383e-9
-27.	-50.5	3.4306934516594183e-9
-26.5	-50.5	4.135192097885898e-9
-26.	-50.5	4.839690744112377e-9
-25.5	-50.5	5.544189390338856e-9
-25.	-50.5	7.004422361865943e-9
-24.5	-50.5	8.911558352558001e-9
-24.	-50.5	1.0818694343250057e-8
-23.5	-50.5	1.2725830333942119e-8
-23.	-50.5	1.5639392960122905e-8
-22.5	-50.5	2.2351380188645786e-8
-22.	-50.5	2.9063367417168665e-8
-21.5	-50.5	3.577535464569155e-8
-21.	-50.5	4.248734187421443e-8
-20.5	-50.5	6.011023194160462e-8
-20.	-50.5	8.062434217910384e-8
-19.5	-50.5	1.0113845241660306e-7
-19.	-50.5	1.216525626541023e-7
-18.5	-50.5	1.5243615275448885e-7
-18.	-50.5	2.0058711038520567e-7
-17.5	-50.5	2.487380680159225e-7
-17.	-50.5	2.968890256466393e-7
-16.5	-50.5	3.4503998327735614e-7
-16.	-50.5	4.3025369785099473e-7
-15.5	-50.5	5.173095794104218e-7
-15.	-50.5	6.043654609698488e-7
-14.5	-50.5	6.914213425292757e-7
-14.	-50.5	7.997823252235312e-7
-13.5	-50.5	9.267568906264754e-7
-13.	-50.5	1.0537314560294195e-6
-12.5	-50.5	1.1807060214323634e-6
-12.	-50.5	1.3117207546225944e-6
-11.5	-50.5	1.4738959274157252e-6
-11.	-50.5	1.6360711002088564e-6
-10.5	-50.5	1.7982462730019872e-6
-10.	-50.5	1.960421445795118e-6
-9.5	-50.5	2.148671086019114e-6
-9.	-50.5	2.348318268438582e-6
-8.5	-50.5	2.5479654508580497e-6
-8.	-50.5	2.747612633277518e-6
-7.5	-50.5	2.9635590797282436e-6
-7.	-50.5	3.222069299642229e-6
-6.5	-50.5	3.4805795195562145e-6
-6.	-50.5	3.7390897394702e-6
-5.5	-50.5	3.997599959384185e-6
-5.	-50.5	4.350183071228995e-6
-4.5	-50.5	4.718339891719163e-6
-4.	-50.5	5.086496712209331e-6
-3.5	-50.5	5.4546535326994985e-6
-3.	-50.5	5.892983207942124e-6
-2.5	-50.5	6.4209770622159265e-6
-2.	-50.5	6.948970916489729e-6
-1.5	-50.5	7.476964770763532e-6
-1.	-50.5	8.007697686497791e-6
-0.5	-50.5	8.67202764108238e-6
0.	-50.5	9.336357595666969e-6
0.5	-50.5	0.000010000687550251556
1.	-50.5	0.000010665017504836143
1.5	-50.5	0.000011352432781361765
2.	-50.5	0.00001205516444481745
2.5	-50.5	0.000012757896108273134
3.	-50.5	0.00001346062777172882
3.5	-50.5	0.00001415370900240203
4.	-50.5	0.000014803479312173807
4.5	-50.5	0.00001545324962194558
5.	-50.5	0.000016103019931717357
5.5	-50.5	0.00001675279024148913
6.	-50.5	0.000017312953781025282
6.5	-50.5	0.00001784532703014662
7.	-50.5	0.00001837770027926796
7.5	-50.5	0.0000189100735283893
8.	-50.5	0.000019379972664202577
8.5	-50.5	0.00001973091575940096
9.	-50.5	0.000020081858854599344
9.5	-50.5	0.000020432801949797727
10.	-50.5	0.00002078374504499611
10.5	-50.5	0.000020929203820814168
11.	-50.5	0.0000210580990472777
11.5	-50.5	0.000021186994273741234
12.	-50.5	0.000021315889500204763
12.5	-50.5	0.00002133498635435713
13.	-50.5	0.000021247089475913246
13.5	-50.5	0.000021159192597469357
14.	-50.5	0.00002107129571902547
14.5	-50.5	0.000020966971940843264
15.	-50.5	0.00002069140662477242
15.5	-50.5	0.000020415841308701572
16.	-50.5	0.000020140275992630727
16.5	-50.5	0.00001986471067655988
17.	-50.5	0.00001948722670034561
17.5	-50.5	0.00001905922420387463
18.	-50.5	0.000018631221707403648
18.5	-50.5	0.000018203219210932672
19.	-50.5	0.00001774849547442897
19.5	-50.5	0.000017213461383289727
20.	-50.5	0.000016678427292150486
20.5	-50.5	0.000016143393201011248
21.	-50.5	0.000015608359109872007
21.5	-50.5	0.000015031015535271233
22.	-50.5	0.000014445050374451919
22.5	-50.5	0.000013859085213632605
23.	-50.5	0.000013273120052813292
23.5	-50.5	0.00001269126433108379
24.	-50.5	0.000012115278781255122
24.5	-50.5	0.000011539293231426456
25.	-50.5	0.000010963307681597792
25.5	-50.5	0.000010387322131769126
26.	-50.5	9.87957900405338e-6
26.5	-50.5	9.372327566250457e-6
27.	-50.5	8.865076128447532e-6
27.5	-50.5	8.35782469064461e-6
28.	-50.5	7.906915024074265e-6
28.5	-50.5	7.4978354617663745e-6
29.	-50.5	7.088755899458484e-6
29.5	-50.5	6.679676337150592e-6
30.	-50.5	6.28256591529951e-6
30.5	-50.5	5.950720321177916e-6
31.	-50.5	5.618874727056321e-6
31.5	-50.5	5.287029132934727e-6
32.	-50.5	4.955183538813133e-6
32.5	-50.5	4.650852427082835e-6
33.	-50.5	4.356388837991131e-6
33.5	-50.5	4.061925248899427e-6
34.	-50.5	3.7674616598077237e-6
34.5	-50.5	3.4810361094671927e-6
35.	-50.5	3.2119212338919926e-6
35.5	-50.5	2.942806358316793e-6
36.	-50.5	2.673691482741593e-6
36.5	-50.5	2.4045766071663935e-6
37.	-50.5	2.1765452373807057e-6
37.5	-50.5	1.953172142489301e-6
38.	-50.5	1.7297990475978962e-6
38.5	-50.5	1.5064259527064913e-6
39.	-50.5	1.3156922195673814e-6
39.5	-50.5	1.1604278350382162e-6
40.	-50.5	1.005163450509051e-6
40.5	-50.5	8.498990659798858e-7
41.	-50.5	6.986865394312835e-7
41.5	-50.5	6.10631094795214e-7
42.	-50.5	5.225756501591442e-7
42.5	-50.5	4.345202055230744e-7
43.	-50.5	3.4646476088700465e-7
43.5	-50.5	2.8807033370995284e-7
44.	-50.5	2.4626264001464465e-7
44.5	-50.5	2.044549463193364e-7
45.	-50.5	1.626472526240282e-7
45.5	-50.5	1.2617669007676892e-7
46.	-50.5	1.0836543344700656e-7
46.5	-50.5	9.055417681724422e-8
47.	-50.5	7.274292018748187e-8
47.5	-50.5	5.4931663557719534e-8
48.	-50.5	4.5604723296025566e-8
48.5	-50.5	3.8352974703680546e-8
49.	-50.5	3.1101226111335514e-8
49.5	-50.5	2.3849477518990488e-8
50.	-50.5	1.8291248071346996e-8
50.5	-50.5	1.5443518389278232e-8
51.	-50.5	1.2595788707209463e-8
51.5	-50.5	9.748059025140694e-9
52.	-50.5	6.900329343071924e-9
52.5	-50.5	5.7834289999288615e-9
53.	-50.5	4.72818574538954e-9
53.5	-50.5	3.672942490850217e-9
54.	-50.5	2.6176992363108945e-9
54.5	-50.5	1.945192723781204e-9
55.	-50.5	1.590079177754214e-9
55.5	-50.5	1.234965631727224e-9
56.	-50.5	8.798520857002338e-10
56.5	-50.5	5.57135725821602e-10
57.	-50.5	4.5566323826642296e-10
57.5	-50.5	3.541907507112439e-10
58.	-50.5	2.527182631560648e-10
58.5	-50.5	1.5124577560088573e-10
59.	-50.5	1.053644093587743e-10
59.5	-50.5	8.232277656811985e-11
60.	-50.5	5.928114377746539e-11
[truncated: 42,421 more rows]
